# Supplementary material for: Theoretical Study of Sphingomyelinases from Entamoeba histolytica and Trichomonas vaginalis Sheds Light on the Evolution of Enzymes Needed for Survival and Colonization
Source: Pathogens. 2025 Jan 5;14(1):32. doi: 10.3390/pathogens14010032 (PMC11768322; doi:10.3390/pathogens14010032)
Supplement: Supplementary file 1 [file pathogens-14-00032-s001.zip › Supplementary structural Files/CIF files aSMase6/aSMase6 no signal peptide/No signal peptide +Mg/fold_smase6nosignpeptdmg_model_1.cif]

# By using this file you agree to the legally binding terms of use found at alphafoldserver.com/output-terms
data_17412ece4fdc9674
#
_entry.id 17412ece4fdc9674
#
loop_
_atom_type.symbol
C  
MG 
N  
O  
S  
#
loop_
_audit_author.name
_audit_author.pdbx_ordinal
"Google DeepMind" 1 
"Isomorphic Labs" 2 
#
_audit_conform.dict_location https://raw.githubusercontent.com/ihmwg/ModelCIF/master/dist/mmcif_ma.dic
_audit_conform.dict_name     mmcif_ma.dic
_audit_conform.dict_version  1.4.5
#
loop_
_chem_comp.formula
_chem_comp.formula_weight
_chem_comp.id
_chem_comp.mon_nstd_flag
_chem_comp.name
_chem_comp.pdbx_smiles
_chem_comp.pdbx_synonyms
_chem_comp.type
"C3 H7 N O2"    89.093  ALA y ALANINE         C[C@H](N)C(O)=O                  ? "L-PEPTIDE LINKING" 
"C6 H15 N4 O2"  175.209 ARG y ARGININE        N[C@@H](CCCNC(N)=[NH2+])C(O)=O   ? "L-PEPTIDE LINKING" 
"C4 H8 N2 O3"   132.118 ASN y ASPARAGINE      N[C@@H](CC(N)=O)C(O)=O           ? "L-PEPTIDE LINKING" 
"C4 H7 N O4"    133.103 ASP y "ASPARTIC ACID" N[C@@H](CC(O)=O)C(O)=O           ? "L-PEPTIDE LINKING" 
"C3 H7 N O2 S"  121.158 CYS y CYSTEINE        N[C@@H](CS)C(O)=O                ? "L-PEPTIDE LINKING" 
"C5 H10 N2 O3"  146.144 GLN y GLUTAMINE       N[C@@H](CCC(N)=O)C(O)=O          ? "L-PEPTIDE LINKING" 
"C5 H9 N O4"    147.129 GLU y "GLUTAMIC ACID" N[C@@H](CCC(O)=O)C(O)=O          ? "L-PEPTIDE LINKING" 
"C2 H5 N O2"    75.067  GLY y GLYCINE         NCC(O)=O                         ? "PEPTIDE LINKING"   
"C6 H10 N3 O2"  156.162 HIS y HISTIDINE       N[C@@H](Cc1c[nH]c[nH+]1)C(O)=O   ? "L-PEPTIDE LINKING" 
"C6 H13 N O2"   131.173 ILE y ISOLEUCINE      CC[C@H](C)[C@H](N)C(O)=O         ? "L-PEPTIDE LINKING" 
"C6 H13 N O2"   131.173 LEU y LEUCINE         CC(C)C[C@H](N)C(O)=O             ? "L-PEPTIDE LINKING" 
"C6 H15 N2 O2"  147.195 LYS y LYSINE          N[C@@H](CCCC[NH3+])C(O)=O        ? "L-PEPTIDE LINKING" 
"C5 H11 N O2 S" 149.211 MET y METHIONINE      CSCC[C@H](N)C(O)=O               ? "L-PEPTIDE LINKING" 
Mg              24.305  MG  . "MAGNESIUM ION" "[Mg++]"                         ? NON-POLYMER         
"C9 H11 N O2"   165.189 PHE y PHENYLALANINE   N[C@@H](Cc1ccccc1)C(O)=O         ? "L-PEPTIDE LINKING" 
"C5 H9 N O2"    115.130 PRO y PROLINE         OC(=O)[C@@H]1CCCN1               ? "L-PEPTIDE LINKING" 
"C3 H7 N O3"    105.093 SER y SERINE          N[C@@H](CO)C(O)=O                ? "L-PEPTIDE LINKING" 
"C4 H9 N O3"    119.119 THR y THREONINE       C[C@@H](O)[C@H](N)C(O)=O         ? "L-PEPTIDE LINKING" 
"C11 H12 N2 O2" 204.225 TRP y TRYPTOPHAN      N[C@@H](Cc1c[nH]c2ccccc12)C(O)=O ? "L-PEPTIDE LINKING" 
"C9 H11 N O3"   181.189 TYR y TYROSINE        N[C@@H](Cc1ccc(O)cc1)C(O)=O      ? "L-PEPTIDE LINKING" 
"C5 H11 N O2"   117.146 VAL y VALINE          CC(C)[C@H](N)C(O)=O              ? "L-PEPTIDE LINKING" 
#
_citation.book_publisher          ?
_citation.country                 UK
_citation.id                      primary
_citation.journal_full            Nature
_citation.journal_id_ASTM         NATUAS
_citation.journal_id_CSD          0006
_citation.journal_id_ISSN         0028-0836
_citation.journal_volume          ?
_citation.page_first              ?
_citation.page_last               ?
_citation.pdbx_database_id_DOI    ?
_citation.pdbx_database_id_PubMed ?
_citation.title                   "Accurate structure prediction of biomolecular interactions with AlphaFold 3"
_citation.year                    2024
#
loop_
_citation_author.citation_id
_citation_author.name
_citation_author.ordinal
primary "Google DeepMind" 1 
primary "Isomorphic Labs" 2 
#
loop_
_entity.id
_entity.pdbx_description
_entity.type
1 . polymer     
2 . non-polymer 
#
_entity_poly.entity_id      1
_entity_poly.pdbx_strand_id A
_entity_poly.type           polypeptide(L)
#
loop_
_entity_poly_seq.entity_id
_entity_poly_seq.hetero
_entity_poly_seq.mon_id
_entity_poly_seq.num
1 n PHE 1   
1 n GLU 2   
1 n MET 3   
1 n TRP 4   
1 n GLN 5   
1 n LEU 6   
1 n THR 7   
1 n ASP 8   
1 n ILE 9   
1 n HIS 10  
1 n LEU 11  
1 n ASP 12  
1 n PRO 13  
1 n MET 14  
1 n TYR 15  
1 n THR 16  
1 n VAL 17  
1 n GLY 18  
1 n SER 19  
1 n ASP 20  
1 n PRO 21  
1 n LEU 22  
1 n LYS 23  
1 n LEU 24  
1 n CYS 25  
1 n ARG 26  
1 n GLU 27  
1 n GLY 28  
1 n LYS 29  
1 n GLY 30  
1 n ASN 31  
1 n ALA 32  
1 n GLY 33  
1 n LYS 34  
1 n TYR 35  
1 n GLY 36  
1 n ASP 37  
1 n TYR 38  
1 n SER 39  
1 n CYS 40  
1 n ASP 41  
1 n ALA 42  
1 n ASN 43  
1 n MET 44  
1 n ALA 45  
1 n LEU 46  
1 n LEU 47  
1 n ASP 48  
1 n SER 49  
1 n LEU 50  
1 n VAL 51  
1 n LYS 52  
1 n PHE 53  
1 n ILE 54  
1 n LYS 55  
1 n ARG 56  
1 n ASN 57  
1 n THR 58  
1 n ASP 59  
1 n VAL 60  
1 n ASN 61  
1 n GLY 62  
1 n LYS 63  
1 n VAL 64  
1 n MET 65  
1 n VAL 66  
1 n TYR 67  
1 n ASN 68  
1 n GLY 69  
1 n ASP 70  
1 n ILE 71  
1 n VAL 72  
1 n SER 73  
1 n ARG 74  
1 n ALA 75  
1 n ILE 76  
1 n PRO 77  
1 n LYS 78  
1 n TYR 79  
1 n ASN 80  
1 n LEU 81  
1 n ASP 82  
1 n TYR 83  
1 n VAL 84  
1 n LYS 85  
1 n GLN 86  
1 n SER 87  
1 n ILE 88  
1 n VAL 89  
1 n ASN 90  
1 n ALA 91  
1 n THR 92  
1 n ALA 93  
1 n LEU 94  
1 n LEU 95  
1 n LYS 96  
1 n LYS 97  
1 n PHE 98  
1 n GLU 99  
1 n ASP 100 
1 n PHE 101 
1 n PHE 102 
1 n ILE 103 
1 n ILE 104 
1 n PRO 105 
1 n MET 106 
1 n LEU 107 
1 n GLY 108 
1 n ASN 109 
1 n HIS 110 
1 n ASP 111 
1 n VAL 112 
1 n TYR 113 
1 n PRO 114 
1 n ALA 115 
1 n ASN 116 
1 n GLN 117 
1 n MET 118 
1 n ALA 119 
1 n ILE 120 
1 n ASN 121 
1 n SER 122 
1 n GLN 123 
1 n TRP 124 
1 n ILE 125 
1 n PHE 126 
1 n GLN 127 
1 n PHE 128 
1 n ALA 129 
1 n ALA 130 
1 n GLU 131 
1 n GLN 132 
1 n PHE 133 
1 n ALA 134 
1 n PRO 135 
1 n PHE 136 
1 n LEU 137 
1 n SER 138 
1 n GLN 139 
1 n ASN 140 
1 n ALA 141 
1 n ILE 142 
1 n GLU 143 
1 n SER 144 
1 n PHE 145 
1 n LYS 146 
1 n HIS 147 
1 n GLY 148 
1 n GLY 149 
1 n TYR 150 
1 n TYR 151 
1 n THR 152 
1 n MET 153 
1 n PRO 154 
1 n PHE 155 
1 n PRO 156 
1 n ALA 157 
1 n HIS 158 
1 n LEU 159 
1 n GLY 160 
1 n ILE 161 
1 n LYS 162 
1 n VAL 163 
1 n PRO 164 
1 n LEU 165 
1 n ASN 166 
1 n ALA 167 
1 n VAL 168 
1 n VAL 169 
1 n LEU 170 
1 n ASN 171 
1 n THR 172 
1 n VAL 173 
1 n LEU 174 
1 n TYR 175 
1 n TYR 176 
1 n ASN 177 
1 n TYR 178 
1 n ASN 179 
1 n LYS 180 
1 n GLN 181 
1 n THR 182 
1 n MET 183 
1 n ASP 184 
1 n SER 185 
1 n THR 186 
1 n ASP 187 
1 n PRO 188 
1 n LEU 189 
1 n GLY 190 
1 n GLN 191 
1 n PHE 192 
1 n GLU 193 
1 n TRP 194 
1 n PHE 195 
1 n LYS 196 
1 n THR 197 
1 n VAL 198 
1 n MET 199 
1 n ASP 200 
1 n GLY 201 
1 n TYR 202 
1 n ARG 203 
1 n LYS 204 
1 n THR 205 
1 n GLY 206 
1 n GLN 207 
1 n ARG 208 
1 n ALA 209 
1 n ILE 210 
1 n VAL 211 
1 n SER 212 
1 n MET 213 
1 n HIS 214 
1 n ILE 215 
1 n CYS 216 
1 n PRO 217 
1 n GLY 218 
1 n VAL 219 
1 n ALA 220 
1 n GLU 221 
1 n ARG 222 
1 n PHE 223 
1 n ASN 224 
1 n TYR 225 
1 n SER 226 
1 n ASP 227 
1 n GLN 228 
1 n LEU 229 
1 n TYR 230 
1 n PRO 231 
1 n GLN 232 
1 n TYR 233 
1 n ASN 234 
1 n ASP 235 
1 n ARG 236 
1 n LEU 237 
1 n VAL 238 
1 n ASP 239 
1 n SER 240 
1 n LEU 241 
1 n ALA 242 
1 n GLU 243 
1 n TYR 244 
1 n ASN 245 
1 n ASP 246 
1 n VAL 247 
1 n ILE 248 
1 n LEU 249 
1 n GLY 250 
1 n VAL 251 
1 n LEU 252 
1 n CYS 253 
1 n GLY 254 
1 n HIS 255 
1 n LEU 256 
1 n HIS 257 
1 n THR 258 
1 n ASP 259 
1 n THR 260 
1 n PHE 261 
1 n ARG 262 
1 n ILE 263 
1 n LEU 264 
1 n SER 265 
1 n LYS 266 
1 n GLY 267 
1 n ASN 268 
1 n LYS 269 
1 n LYS 270 
1 n VAL 271 
1 n MET 272 
1 n ALA 273 
1 n PHE 274 
1 n ILE 275 
1 n GLY 276 
1 n PRO 277 
1 n SER 278 
1 n VAL 279 
1 n ASP 280 
1 n THR 281 
1 n TRP 282 
1 n LEU 283 
1 n GLY 284 
1 n THR 285 
1 n SER 286 
1 n PRO 287 
1 n SER 288 
1 n ILE 289 
1 n ARG 290 
1 n LYS 291 
1 n TYR 292 
1 n ASP 293 
1 n VAL 294 
1 n GLY 295 
1 n ASN 296 
1 n GLY 297 
1 n GLN 298 
1 n GLY 299 
1 n TYR 300 
1 n MET 301 
1 n LYS 302 
1 n GLU 303 
1 n PHE 304 
1 n LYS 305 
1 n ASN 306 
1 n TYR 307 
1 n HIS 308 
1 n PHE 309 
1 n GLN 310 
1 n LEU 311 
1 n ARG 312 
1 n PRO 313 
1 n LYS 314 
1 n LYS 315 
1 n ASP 316 
1 n LYS 317 
1 n LEU 318 
1 n LYS 319 
1 n PRO 320 
1 n LYS 321 
1 n THR 322 
1 n THR 323 
1 n ILE 324 
1 n LYS 325 
1 n GLN 326 
1 n PRO 327 
1 n SER 328 
1 n ASP 329 
1 n GLY 330 
1 n PHE 331 
1 n ASN 332 
1 n LYS 333 
1 n TRP 334 
1 n LYS 335 
1 n PHE 336 
1 n ASN 337 
1 n TYR 338 
1 n GLY 339 
1 n SER 340 
1 n SER 341 
1 n SER 342 
1 n GLU 343 
1 n TYR 344 
1 n GLY 345 
1 n LEU 346 
1 n LYS 347 
1 n GLU 348 
1 n LEU 349 
1 n SER 350 
1 n PRO 351 
1 n LYS 352 
1 n GLU 353 
1 n PHE 354 
1 n GLU 355 
1 n ILE 356 
1 n LEU 357 
1 n ALA 358 
1 n ALA 359 
1 n ARG 360 
1 n MET 361 
1 n ASP 362 
1 n LYS 363 
1 n ASP 364 
1 n LEU 365 
1 n GLN 366 
1 n LEU 367 
1 n PHE 368 
1 n ASN 369 
1 n LYS 370 
1 n TYR 371 
1 n HIS 372 
1 n LEU 373 
1 n HIS 374 
1 n PHE 375 
1 n ARG 376 
1 n ALA 377 
1 n ASP 378 
1 n THR 379 
1 n PRO 380 
1 n GLY 381 
1 n PHE 382 
1 n THR 383 
1 n CYS 384 
1 n LYS 385 
1 n GLY 386 
1 n ASN 387 
1 n CYS 388 
1 n LYS 389 
1 n ASN 390 
1 n ASN 391 
1 n CYS 392 
1 n MET 393 
1 n CYS 394 
1 n ALA 395 
1 n VAL 396 
1 n ARG 397 
1 n TYR 398 
1 n PRO 399 
1 n ARG 400 
1 n GLN 401 
1 n ASN 402 
1 n GLU 403 
1 n PHE 404 
1 n ALA 405 
1 n ASN 406 
1 n CYS 407 
1 n VAL 408 
1 n VAL 409 
1 n TRP 410 
1 n ASN 411 
#
_ma_data.content_type "model coordinates"
_ma_data.id           1
_ma_data.name         Model
#
_ma_model_list.data_id          1
_ma_model_list.model_group_id   1
_ma_model_list.model_group_name "AlphaFold-beta-20231127 (7a14c934-fe78-43c1-a552-7fb305b0ebd1 @ 2024-10-22 07:44:14)"
_ma_model_list.model_id         1
_ma_model_list.model_name       "Top ranked model"
_ma_model_list.model_type       "Ab initio model"
_ma_model_list.ordinal_id       1
#
loop_
_ma_protocol_step.method_type
_ma_protocol_step.ordinal_id
_ma_protocol_step.protocol_id
_ma_protocol_step.step_id
"coevolution MSA" 1 1 1 
"template search" 2 1 2 
modeling          3 1 3 
#
loop_
_ma_qa_metric.id
_ma_qa_metric.mode
_ma_qa_metric.name
_ma_qa_metric.software_group_id
_ma_qa_metric.type
1 global pLDDT 1 pLDDT 
2 local  pLDDT 1 pLDDT 
#
_ma_qa_metric_global.metric_id    1
_ma_qa_metric_global.metric_value 92.31
_ma_qa_metric_global.model_id     1
_ma_qa_metric_global.ordinal_id   1
#
_ma_software_group.group_id    1
_ma_software_group.ordinal_id  1
_ma_software_group.software_id 1
#
loop_
_ma_target_entity.data_id
_ma_target_entity.entity_id
_ma_target_entity.origin
1 1 . 
1 2 . 
#
loop_
_ma_target_entity_instance.asym_id
_ma_target_entity_instance.details
_ma_target_entity_instance.entity_id
A . 1 
B . 2 
#
loop_
_pdbx_data_usage.details
_pdbx_data_usage.id
_pdbx_data_usage.type
_pdbx_data_usage.url
;NON-COMMERCIAL USE ONLY, BY USING THIS FILE YOU AGREE TO THE TERMS OF USE FOUND
AT alphafoldserver.com/output-terms.
;
1 license    ? 
;THE INFORMATION IS NOT INTENDED FOR, HAS NOT BEEN VALIDATED FOR, AND IS NOT
APPROVED FOR CLINICAL USE. IT SHOULD NOT BE USED FOR CLINICAL PURPOSE OR RELIED
ON FOR MEDICAL OR OTHER PROFESSIONAL ADVICE. IT IS THEORETICAL MODELLING ONLY
AND CAUTION SHOULD BE EXERCISED IN ITS USE. IT IS PROVIDED "AS-IS" WITHOUT ANY
WARRANTY OF ANY KIND, WHETHER EXPRESSED OR IMPLIED. NO WARRANTY IS GIVEN THAT
USE OF THE INFORMATION SHALL NOT INFRINGE THE RIGHTS OF ANY THIRD PARTY.
;
2 disclaimer ? 
#
_pdbx_nonpoly_scheme.asym_id       B
_pdbx_nonpoly_scheme.auth_seq_num  1
_pdbx_nonpoly_scheme.entity_id     2
_pdbx_nonpoly_scheme.mon_id        MG
_pdbx_nonpoly_scheme.pdb_ins_code  .
_pdbx_nonpoly_scheme.pdb_seq_num   1
_pdbx_nonpoly_scheme.pdb_strand_id B
#
loop_
_pdbx_poly_seq_scheme.asym_id
_pdbx_poly_seq_scheme.auth_seq_num
_pdbx_poly_seq_scheme.entity_id
_pdbx_poly_seq_scheme.hetero
_pdbx_poly_seq_scheme.mon_id
_pdbx_poly_seq_scheme.pdb_ins_code
_pdbx_poly_seq_scheme.pdb_seq_num
_pdbx_poly_seq_scheme.pdb_strand_id
_pdbx_poly_seq_scheme.seq_id
A 1   1 n PHE . 1   A 1   
A 2   1 n GLU . 2   A 2   
A 3   1 n MET . 3   A 3   
A 4   1 n TRP . 4   A 4   
A 5   1 n GLN . 5   A 5   
A 6   1 n LEU . 6   A 6   
A 7   1 n THR . 7   A 7   
A 8   1 n ASP . 8   A 8   
A 9   1 n ILE . 9   A 9   
A 10  1 n HIS . 10  A 10  
A 11  1 n LEU . 11  A 11  
A 12  1 n ASP . 12  A 12  
A 13  1 n PRO . 13  A 13  
A 14  1 n MET . 14  A 14  
A 15  1 n TYR . 15  A 15  
A 16  1 n THR . 16  A 16  
A 17  1 n VAL . 17  A 17  
A 18  1 n GLY . 18  A 18  
A 19  1 n SER . 19  A 19  
A 20  1 n ASP . 20  A 20  
A 21  1 n PRO . 21  A 21  
A 22  1 n LEU . 22  A 22  
A 23  1 n LYS . 23  A 23  
A 24  1 n LEU . 24  A 24  
A 25  1 n CYS . 25  A 25  
A 26  1 n ARG . 26  A 26  
A 27  1 n GLU . 27  A 27  
A 28  1 n GLY . 28  A 28  
A 29  1 n LYS . 29  A 29  
A 30  1 n GLY . 30  A 30  
A 31  1 n ASN . 31  A 31  
A 32  1 n ALA . 32  A 32  
A 33  1 n GLY . 33  A 33  
A 34  1 n LYS . 34  A 34  
A 35  1 n TYR . 35  A 35  
A 36  1 n GLY . 36  A 36  
A 37  1 n ASP . 37  A 37  
A 38  1 n TYR . 38  A 38  
A 39  1 n SER . 39  A 39  
A 40  1 n CYS . 40  A 40  
A 41  1 n ASP . 41  A 41  
A 42  1 n ALA . 42  A 42  
A 43  1 n ASN . 43  A 43  
A 44  1 n MET . 44  A 44  
A 45  1 n ALA . 45  A 45  
A 46  1 n LEU . 46  A 46  
A 47  1 n LEU . 47  A 47  
A 48  1 n ASP . 48  A 48  
A 49  1 n SER . 49  A 49  
A 50  1 n LEU . 50  A 50  
A 51  1 n VAL . 51  A 51  
A 52  1 n LYS . 52  A 52  
A 53  1 n PHE . 53  A 53  
A 54  1 n ILE . 54  A 54  
A 55  1 n LYS . 55  A 55  
A 56  1 n ARG . 56  A 56  
A 57  1 n ASN . 57  A 57  
A 58  1 n THR . 58  A 58  
A 59  1 n ASP . 59  A 59  
A 60  1 n VAL . 60  A 60  
A 61  1 n ASN . 61  A 61  
A 62  1 n GLY . 62  A 62  
A 63  1 n LYS . 63  A 63  
A 64  1 n VAL . 64  A 64  
A 65  1 n MET . 65  A 65  
A 66  1 n VAL . 66  A 66  
A 67  1 n TYR . 67  A 67  
A 68  1 n ASN . 68  A 68  
A 69  1 n GLY . 69  A 69  
A 70  1 n ASP . 70  A 70  
A 71  1 n ILE . 71  A 71  
A 72  1 n VAL . 72  A 72  
A 73  1 n SER . 73  A 73  
A 74  1 n ARG . 74  A 74  
A 75  1 n ALA . 75  A 75  
A 76  1 n ILE . 76  A 76  
A 77  1 n PRO . 77  A 77  
A 78  1 n LYS . 78  A 78  
A 79  1 n TYR . 79  A 79  
A 80  1 n ASN . 80  A 80  
A 81  1 n LEU . 81  A 81  
A 82  1 n ASP . 82  A 82  
A 83  1 n TYR . 83  A 83  
A 84  1 n VAL . 84  A 84  
A 85  1 n LYS . 85  A 85  
A 86  1 n GLN . 86  A 86  
A 87  1 n SER . 87  A 87  
A 88  1 n ILE . 88  A 88  
A 89  1 n VAL . 89  A 89  
A 90  1 n ASN . 90  A 90  
A 91  1 n ALA . 91  A 91  
A 92  1 n THR . 92  A 92  
A 93  1 n ALA . 93  A 93  
A 94  1 n LEU . 94  A 94  
A 95  1 n LEU . 95  A 95  
A 96  1 n LYS . 96  A 96  
A 97  1 n LYS . 97  A 97  
A 98  1 n PHE . 98  A 98  
A 99  1 n GLU . 99  A 99  
A 100 1 n ASP . 100 A 100 
A 101 1 n PHE . 101 A 101 
A 102 1 n PHE . 102 A 102 
A 103 1 n ILE . 103 A 103 
A 104 1 n ILE . 104 A 104 
A 105 1 n PRO . 105 A 105 
A 106 1 n MET . 106 A 106 
A 107 1 n LEU . 107 A 107 
A 108 1 n GLY . 108 A 108 
A 109 1 n ASN . 109 A 109 
A 110 1 n HIS . 110 A 110 
A 111 1 n ASP . 111 A 111 
A 112 1 n VAL . 112 A 112 
A 113 1 n TYR . 113 A 113 
A 114 1 n PRO . 114 A 114 
A 115 1 n ALA . 115 A 115 
A 116 1 n ASN . 116 A 116 
A 117 1 n GLN . 117 A 117 
A 118 1 n MET . 118 A 118 
A 119 1 n ALA . 119 A 119 
A 120 1 n ILE . 120 A 120 
A 121 1 n ASN . 121 A 121 
A 122 1 n SER . 122 A 122 
A 123 1 n GLN . 123 A 123 
A 124 1 n TRP . 124 A 124 
A 125 1 n ILE . 125 A 125 
A 126 1 n PHE . 126 A 126 
A 127 1 n GLN . 127 A 127 
A 128 1 n PHE . 128 A 128 
A 129 1 n ALA . 129 A 129 
A 130 1 n ALA . 130 A 130 
A 131 1 n GLU . 131 A 131 
A 132 1 n GLN . 132 A 132 
A 133 1 n PHE . 133 A 133 
A 134 1 n ALA . 134 A 134 
A 135 1 n PRO . 135 A 135 
A 136 1 n PHE . 136 A 136 
A 137 1 n LEU . 137 A 137 
A 138 1 n SER . 138 A 138 
A 139 1 n GLN . 139 A 139 
A 140 1 n ASN . 140 A 140 
A 141 1 n ALA . 141 A 141 
A 142 1 n ILE . 142 A 142 
A 143 1 n GLU . 143 A 143 
A 144 1 n SER . 144 A 144 
A 145 1 n PHE . 145 A 145 
A 146 1 n LYS . 146 A 146 
A 147 1 n HIS . 147 A 147 
A 148 1 n GLY . 148 A 148 
A 149 1 n GLY . 149 A 149 
A 150 1 n TYR . 150 A 150 
A 151 1 n TYR . 151 A 151 
A 152 1 n THR . 152 A 152 
A 153 1 n MET . 153 A 153 
A 154 1 n PRO . 154 A 154 
A 155 1 n PHE . 155 A 155 
A 156 1 n PRO . 156 A 156 
A 157 1 n ALA . 157 A 157 
A 158 1 n HIS . 158 A 158 
A 159 1 n LEU . 159 A 159 
A 160 1 n GLY . 160 A 160 
A 161 1 n ILE . 161 A 161 
A 162 1 n LYS . 162 A 162 
A 163 1 n VAL . 163 A 163 
A 164 1 n PRO . 164 A 164 
A 165 1 n LEU . 165 A 165 
A 166 1 n ASN . 166 A 166 
A 167 1 n ALA . 167 A 167 
A 168 1 n VAL . 168 A 168 
A 169 1 n VAL . 169 A 169 
A 170 1 n LEU . 170 A 170 
A 171 1 n ASN . 171 A 171 
A 172 1 n THR . 172 A 172 
A 173 1 n VAL . 173 A 173 
A 174 1 n LEU . 174 A 174 
A 175 1 n TYR . 175 A 175 
A 176 1 n TYR . 176 A 176 
A 177 1 n ASN . 177 A 177 
A 178 1 n TYR . 178 A 178 
A 179 1 n ASN . 179 A 179 
A 180 1 n LYS . 180 A 180 
A 181 1 n GLN . 181 A 181 
A 182 1 n THR . 182 A 182 
A 183 1 n MET . 183 A 183 
A 184 1 n ASP . 184 A 184 
A 185 1 n SER . 185 A 185 
A 186 1 n THR . 186 A 186 
A 187 1 n ASP . 187 A 187 
A 188 1 n PRO . 188 A 188 
A 189 1 n LEU . 189 A 189 
A 190 1 n GLY . 190 A 190 
A 191 1 n GLN . 191 A 191 
A 192 1 n PHE . 192 A 192 
A 193 1 n GLU . 193 A 193 
A 194 1 n TRP . 194 A 194 
A 195 1 n PHE . 195 A 195 
A 196 1 n LYS . 196 A 196 
A 197 1 n THR . 197 A 197 
A 198 1 n VAL . 198 A 198 
A 199 1 n MET . 199 A 199 
A 200 1 n ASP . 200 A 200 
A 201 1 n GLY . 201 A 201 
A 202 1 n TYR . 202 A 202 
A 203 1 n ARG . 203 A 203 
A 204 1 n LYS . 204 A 204 
A 205 1 n THR . 205 A 205 
A 206 1 n GLY . 206 A 206 
A 207 1 n GLN . 207 A 207 
A 208 1 n ARG . 208 A 208 
A 209 1 n ALA . 209 A 209 
A 210 1 n ILE . 210 A 210 
A 211 1 n VAL . 211 A 211 
A 212 1 n SER . 212 A 212 
A 213 1 n MET . 213 A 213 
A 214 1 n HIS . 214 A 214 
A 215 1 n ILE . 215 A 215 
A 216 1 n CYS . 216 A 216 
A 217 1 n PRO . 217 A 217 
A 218 1 n GLY . 218 A 218 
A 219 1 n VAL . 219 A 219 
A 220 1 n ALA . 220 A 220 
A 221 1 n GLU . 221 A 221 
A 222 1 n ARG . 222 A 222 
A 223 1 n PHE . 223 A 223 
A 224 1 n ASN . 224 A 224 
A 225 1 n TYR . 225 A 225 
A 226 1 n SER . 226 A 226 
A 227 1 n ASP . 227 A 227 
A 228 1 n GLN . 228 A 228 
A 229 1 n LEU . 229 A 229 
A 230 1 n TYR . 230 A 230 
A 231 1 n PRO . 231 A 231 
A 232 1 n GLN . 232 A 232 
A 233 1 n TYR . 233 A 233 
A 234 1 n ASN . 234 A 234 
A 235 1 n ASP . 235 A 235 
A 236 1 n ARG . 236 A 236 
A 237 1 n LEU . 237 A 237 
A 238 1 n VAL . 238 A 238 
A 239 1 n ASP . 239 A 239 
A 240 1 n SER . 240 A 240 
A 241 1 n LEU . 241 A 241 
A 242 1 n ALA . 242 A 242 
A 243 1 n GLU . 243 A 243 
A 244 1 n TYR . 244 A 244 
A 245 1 n ASN . 245 A 245 
A 246 1 n ASP . 246 A 246 
A 247 1 n VAL . 247 A 247 
A 248 1 n ILE . 248 A 248 
A 249 1 n LEU . 249 A 249 
A 250 1 n GLY . 250 A 250 
A 251 1 n VAL . 251 A 251 
A 252 1 n LEU . 252 A 252 
A 253 1 n CYS . 253 A 253 
A 254 1 n GLY . 254 A 254 
A 255 1 n HIS . 255 A 255 
A 256 1 n LEU . 256 A 256 
A 257 1 n HIS . 257 A 257 
A 258 1 n THR . 258 A 258 
A 259 1 n ASP . 259 A 259 
A 260 1 n THR . 260 A 260 
A 261 1 n PHE . 261 A 261 
A 262 1 n ARG . 262 A 262 
A 263 1 n ILE . 263 A 263 
A 264 1 n LEU . 264 A 264 
A 265 1 n SER . 265 A 265 
A 266 1 n LYS . 266 A 266 
A 267 1 n GLY . 267 A 267 
A 268 1 n ASN . 268 A 268 
A 269 1 n LYS . 269 A 269 
A 270 1 n LYS . 270 A 270 
A 271 1 n VAL . 271 A 271 
A 272 1 n MET . 272 A 272 
A 273 1 n ALA . 273 A 273 
A 274 1 n PHE . 274 A 274 
A 275 1 n ILE . 275 A 275 
A 276 1 n GLY . 276 A 276 
A 277 1 n PRO . 277 A 277 
A 278 1 n SER . 278 A 278 
A 279 1 n VAL . 279 A 279 
A 280 1 n ASP . 280 A 280 
A 281 1 n THR . 281 A 281 
A 282 1 n TRP . 282 A 282 
A 283 1 n LEU . 283 A 283 
A 284 1 n GLY . 284 A 284 
A 285 1 n THR . 285 A 285 
A 286 1 n SER . 286 A 286 
A 287 1 n PRO . 287 A 287 
A 288 1 n SER . 288 A 288 
A 289 1 n ILE . 289 A 289 
A 290 1 n ARG . 290 A 290 
A 291 1 n LYS . 291 A 291 
A 292 1 n TYR . 292 A 292 
A 293 1 n ASP . 293 A 293 
A 294 1 n VAL . 294 A 294 
A 295 1 n GLY . 295 A 295 
A 296 1 n ASN . 296 A 296 
A 297 1 n GLY . 297 A 297 
A 298 1 n GLN . 298 A 298 
A 299 1 n GLY . 299 A 299 
A 300 1 n TYR . 300 A 300 
A 301 1 n MET . 301 A 301 
A 302 1 n LYS . 302 A 302 
A 303 1 n GLU . 303 A 303 
A 304 1 n PHE . 304 A 304 
A 305 1 n LYS . 305 A 305 
A 306 1 n ASN . 306 A 306 
A 307 1 n TYR . 307 A 307 
A 308 1 n HIS . 308 A 308 
A 309 1 n PHE . 309 A 309 
A 310 1 n GLN . 310 A 310 
A 311 1 n LEU . 311 A 311 
A 312 1 n ARG . 312 A 312 
A 313 1 n PRO . 313 A 313 
A 314 1 n LYS . 314 A 314 
A 315 1 n LYS . 315 A 315 
A 316 1 n ASP . 316 A 316 
A 317 1 n LYS . 317 A 317 
A 318 1 n LEU . 318 A 318 
A 319 1 n LYS . 319 A 319 
A 320 1 n PRO . 320 A 320 
A 321 1 n LYS . 321 A 321 
A 322 1 n THR . 322 A 322 
A 323 1 n THR . 323 A 323 
A 324 1 n ILE . 324 A 324 
A 325 1 n LYS . 325 A 325 
A 326 1 n GLN . 326 A 326 
A 327 1 n PRO . 327 A 327 
A 328 1 n SER . 328 A 328 
A 329 1 n ASP . 329 A 329 
A 330 1 n GLY . 330 A 330 
A 331 1 n PHE . 331 A 331 
A 332 1 n ASN . 332 A 332 
A 333 1 n LYS . 333 A 333 
A 334 1 n TRP . 334 A 334 
A 335 1 n LYS . 335 A 335 
A 336 1 n PHE . 336 A 336 
A 337 1 n ASN . 337 A 337 
A 338 1 n TYR . 338 A 338 
A 339 1 n GLY . 339 A 339 
A 340 1 n SER . 340 A 340 
A 341 1 n SER . 341 A 341 
A 342 1 n SER . 342 A 342 
A 343 1 n GLU . 343 A 343 
A 344 1 n TYR . 344 A 344 
A 345 1 n GLY . 345 A 345 
A 346 1 n LEU . 346 A 346 
A 347 1 n LYS . 347 A 347 
A 348 1 n GLU . 348 A 348 
A 349 1 n LEU . 349 A 349 
A 350 1 n SER . 350 A 350 
A 351 1 n PRO . 351 A 351 
A 352 1 n LYS . 352 A 352 
A 353 1 n GLU . 353 A 353 
A 354 1 n PHE . 354 A 354 
A 355 1 n GLU . 355 A 355 
A 356 1 n ILE . 356 A 356 
A 357 1 n LEU . 357 A 357 
A 358 1 n ALA . 358 A 358 
A 359 1 n ALA . 359 A 359 
A 360 1 n ARG . 360 A 360 
A 361 1 n MET . 361 A 361 
A 362 1 n ASP . 362 A 362 
A 363 1 n LYS . 363 A 363 
A 364 1 n ASP . 364 A 364 
A 365 1 n LEU . 365 A 365 
A 366 1 n GLN . 366 A 366 
A 367 1 n LEU . 367 A 367 
A 368 1 n PHE . 368 A 368 
A 369 1 n ASN . 369 A 369 
A 370 1 n LYS . 370 A 370 
A 371 1 n TYR . 371 A 371 
A 372 1 n HIS . 372 A 372 
A 373 1 n LEU . 373 A 373 
A 374 1 n HIS . 374 A 374 
A 375 1 n PHE . 375 A 375 
A 376 1 n ARG . 376 A 376 
A 377 1 n ALA . 377 A 377 
A 378 1 n ASP . 378 A 378 
A 379 1 n THR . 379 A 379 
A 380 1 n PRO . 380 A 380 
A 381 1 n GLY . 381 A 381 
A 382 1 n PHE . 382 A 382 
A 383 1 n THR . 383 A 383 
A 384 1 n CYS . 384 A 384 
A 385 1 n LYS . 385 A 385 
A 386 1 n GLY . 386 A 386 
A 387 1 n ASN . 387 A 387 
A 388 1 n CYS . 388 A 388 
A 389 1 n LYS . 389 A 389 
A 390 1 n ASN . 390 A 390 
A 391 1 n ASN . 391 A 391 
A 392 1 n CYS . 392 A 392 
A 393 1 n MET . 393 A 393 
A 394 1 n CYS . 394 A 394 
A 395 1 n ALA . 395 A 395 
A 396 1 n VAL . 396 A 396 
A 397 1 n ARG . 397 A 397 
A 398 1 n TYR . 398 A 398 
A 399 1 n PRO . 399 A 399 
A 400 1 n ARG . 400 A 400 
A 401 1 n GLN . 401 A 401 
A 402 1 n ASN . 402 A 402 
A 403 1 n GLU . 403 A 403 
A 404 1 n PHE . 404 A 404 
A 405 1 n ALA . 405 A 405 
A 406 1 n ASN . 406 A 406 
A 407 1 n CYS . 407 A 407 
A 408 1 n VAL . 408 A 408 
A 409 1 n VAL . 409 A 409 
A 410 1 n TRP . 410 A 410 
A 411 1 n ASN . 411 A 411 
#
_software.classification other
_software.date           ?
_software.description    "Structure prediction"
_software.name           AlphaFold
_software.pdbx_ordinal   1
_software.type           package
_software.version        "AlphaFold-beta-20231127 (7a14c934-fe78-43c1-a552-7fb305b0ebd1 @ 2024-10-22 07:44:14)"
#
loop_
_struct_asym.entity_id
_struct_asym.id
1 A 
2 B 
#
loop_
_atom_site.group_PDB
_atom_site.id
_atom_site.type_symbol
_atom_site.label_atom_id
_atom_site.label_alt_id
_atom_site.label_comp_id
_atom_site.label_asym_id
_atom_site.label_entity_id
_atom_site.label_seq_id
_atom_site.pdbx_PDB_ins_code
_atom_site.Cartn_x
_atom_site.Cartn_y
_atom_site.Cartn_z
_atom_site.occupancy
_atom_site.B_iso_or_equiv
_atom_site.auth_seq_id
_atom_site.auth_asym_id
_atom_site.pdbx_PDB_model_num
ATOM   1    N  N   . PHE A 1 1   ? -17.665 -4.323  -8.282  1.00 96.24 1   A 1 
ATOM   2    C  CA  . PHE A 1 1   ? -17.275 -4.634  -6.903  1.00 97.45 1   A 1 
ATOM   3    C  C   . PHE A 1 1   ? -16.297 -3.593  -6.372  1.00 97.86 1   A 1 
ATOM   4    O  O   . PHE A 1 1   ? -15.724 -2.829  -7.149  1.00 97.38 1   A 1 
ATOM   5    C  CB  . PHE A 1 1   ? -16.696 -6.047  -6.813  1.00 96.80 1   A 1 
ATOM   6    C  CG  . PHE A 1 1   ? -15.348 -6.234  -7.484  1.00 97.52 1   A 1 
ATOM   7    C  CD1 . PHE A 1 1   ? -15.260 -6.494  -8.863  1.00 97.05 1   A 1 
ATOM   8    C  CD2 . PHE A 1 1   ? -14.167 -6.184  -6.716  1.00 97.01 1   A 1 
ATOM   9    C  CE1 . PHE A 1 1   ? -14.020 -6.709  -9.472  1.00 96.42 1   A 1 
ATOM   10   C  CE2 . PHE A 1 1   ? -12.915 -6.405  -7.324  1.00 96.26 1   A 1 
ATOM   11   C  CZ  . PHE A 1 1   ? -12.844 -6.670  -8.697  1.00 96.63 1   A 1 
ATOM   12   N  N   . GLU A 1 2   ? -16.113 -3.543  -5.055  1.00 98.05 2   A 1 
ATOM   13   C  CA  . GLU A 1 2   ? -15.107 -2.698  -4.418  1.00 98.27 2   A 1 
ATOM   14   C  C   . GLU A 1 2   ? -13.898 -3.531  -3.973  1.00 98.45 2   A 1 
ATOM   15   O  O   . GLU A 1 2   ? -14.011 -4.718  -3.667  1.00 98.20 2   A 1 
ATOM   16   C  CB  . GLU A 1 2   ? -15.711 -1.930  -3.237  1.00 97.82 2   A 1 
ATOM   17   C  CG  . GLU A 1 2   ? -16.827 -0.948  -3.638  1.00 93.58 2   A 1 
ATOM   18   C  CD  . GLU A 1 2   ? -17.253 -0.097  -2.422  1.00 91.65 2   A 1 
ATOM   19   O  OE1 . GLU A 1 2   ? -17.303 1.148   -2.527  1.00 83.24 2   A 1 
ATOM   20   O  OE2 . GLU A 1 2   ? -17.407 -0.644  -1.307  1.00 85.36 2   A 1 
ATOM   21   N  N   . MET A 1 3   ? -12.719 -2.892  -3.921  1.00 98.62 3   A 1 
ATOM   22   C  CA  . MET A 1 3   ? -11.467 -3.545  -3.540  1.00 98.75 3   A 1 
ATOM   23   C  C   . MET A 1 3   ? -10.601 -2.609  -2.705  1.00 98.76 3   A 1 
ATOM   24   O  O   . MET A 1 3   ? -10.315 -1.480  -3.100  1.00 98.71 3   A 1 
ATOM   25   C  CB  . MET A 1 3   ? -10.745 -4.002  -4.812  1.00 98.54 3   A 1 
ATOM   26   C  CG  . MET A 1 3   ? -9.389  -4.662  -4.539  1.00 97.96 3   A 1 
ATOM   27   S  SD  . MET A 1 3   ? -8.613  -5.349  -6.030  1.00 96.89 3   A 1 
ATOM   28   C  CE  . MET A 1 3   ? -8.263  -3.826  -6.941  1.00 90.73 3   A 1 
ATOM   29   N  N   . TRP A 1 4   ? -10.133 -3.095  -1.561  1.00 98.84 4   A 1 
ATOM   30   C  CA  . TRP A 1 4   ? -9.192  -2.389  -0.703  1.00 98.89 4   A 1 
ATOM   31   C  C   . TRP A 1 4   ? -7.749  -2.589  -1.170  1.00 98.80 4   A 1 
ATOM   32   O  O   . TRP A 1 4   ? -7.385  -3.676  -1.623  1.00 98.81 4   A 1 
ATOM   33   C  CB  . TRP A 1 4   ? -9.373  -2.850  0.737   1.00 98.85 4   A 1 
ATOM   34   C  CG  . TRP A 1 4   ? -10.713 -2.520  1.325   1.00 98.85 4   A 1 
ATOM   35   C  CD1 . TRP A 1 4   ? -11.792 -3.338  1.340   1.00 98.64 4   A 1 
ATOM   36   C  CD2 . TRP A 1 4   ? -11.128 -1.284  1.983   1.00 98.80 4   A 1 
ATOM   37   N  NE1 . TRP A 1 4   ? -12.856 -2.700  1.964   1.00 98.52 4   A 1 
ATOM   38   C  CE2 . TRP A 1 4   ? -12.486 -1.439  2.380   1.00 98.66 4   A 1 
ATOM   39   C  CE3 . TRP A 1 4   ? -10.487 -0.064  2.278   1.00 98.65 4   A 1 
ATOM   40   C  CZ2 . TRP A 1 4   ? -13.179 -0.407  3.063   1.00 98.41 4   A 1 
ATOM   41   C  CZ3 . TRP A 1 4   ? -11.178 0.961   2.959   1.00 98.40 4   A 1 
ATOM   42   C  CH2 . TRP A 1 4   ? -12.513 0.779   3.341   1.00 98.28 4   A 1 
ATOM   43   N  N   . GLN A 1 5   ? -6.909  -1.569  -1.003  1.00 98.82 5   A 1 
ATOM   44   C  CA  . GLN A 1 5   ? -5.455  -1.656  -1.153  1.00 98.84 5   A 1 
ATOM   45   C  C   . GLN A 1 5   ? -4.799  -1.366  0.199   1.00 98.79 5   A 1 
ATOM   46   O  O   . GLN A 1 5   ? -4.812  -0.227  0.669   1.00 98.50 5   A 1 
ATOM   47   C  CB  . GLN A 1 5   ? -4.992  -0.695  -2.243  1.00 98.69 5   A 1 
ATOM   48   C  CG  . GLN A 1 5   ? -3.483  -0.808  -2.499  1.00 98.35 5   A 1 
ATOM   49   C  CD  . GLN A 1 5   ? -2.975  0.196   -3.531  1.00 98.21 5   A 1 
ATOM   50   O  OE1 . GLN A 1 5   ? -3.613  1.187   -3.860  1.00 94.79 5   A 1 
ATOM   51   N  NE2 . GLN A 1 5   ? -1.797  -0.012  -4.063  1.00 94.06 5   A 1 
ATOM   52   N  N   . LEU A 1 6   ? -4.227  -2.400  0.801   1.00 98.79 6   A 1 
ATOM   53   C  CA  . LEU A 1 6   ? -3.497  -2.349  2.064   1.00 98.60 6   A 1 
ATOM   54   C  C   . LEU A 1 6   ? -2.004  -2.483  1.765   1.00 98.58 6   A 1 
ATOM   55   O  O   . LEU A 1 6   ? -1.577  -3.536  1.285   1.00 97.83 6   A 1 
ATOM   56   C  CB  . LEU A 1 6   ? -4.032  -3.479  2.959   1.00 98.44 6   A 1 
ATOM   57   C  CG  . LEU A 1 6   ? -3.316  -3.603  4.319   1.00 97.95 6   A 1 
ATOM   58   C  CD1 . LEU A 1 6   ? -3.510  -2.352  5.168   1.00 97.12 6   A 1 
ATOM   59   C  CD2 . LEU A 1 6   ? -3.898  -4.787  5.089   1.00 96.92 6   A 1 
ATOM   60   N  N   . THR A 1 7   ? -1.211  -1.446  2.042   1.00 98.24 7   A 1 
ATOM   61   C  CA  . THR A 1 7   ? 0.204   -1.431  1.651   1.00 98.00 7   A 1 
ATOM   62   C  C   . THR A 1 7   ? 1.095   -0.838  2.737   1.00 98.02 7   A 1 
ATOM   63   O  O   . THR A 1 7   ? 0.634   -0.002  3.515   1.00 97.40 7   A 1 
ATOM   64   C  CB  . THR A 1 7   ? 0.375   -0.732  0.293   1.00 97.25 7   A 1 
ATOM   65   O  OG1 . THR A 1 7   ? 1.628   -1.027  -0.252  1.00 93.54 7   A 1 
ATOM   66   C  CG2 . THR A 1 7   ? 0.197   0.787   0.339   1.00 94.59 7   A 1 
ATOM   67   N  N   . ASP A 1 8   ? 2.362   -1.279  2.779   1.00 97.98 8   A 1 
ATOM   68   C  CA  . ASP A 1 8   ? 3.437   -0.709  3.573   1.00 97.96 8   A 1 
ATOM   69   C  C   . ASP A 1 8   ? 3.056   -0.494  5.045   1.00 97.97 8   A 1 
ATOM   70   O  O   . ASP A 1 8   ? 2.978   0.622   5.552   1.00 97.03 8   A 1 
ATOM   71   C  CB  . ASP A 1 8   ? 3.965   0.556   2.899   1.00 97.74 8   A 1 
ATOM   72   C  CG  . ASP A 1 8   ? 4.404   0.300   1.461   1.00 97.37 8   A 1 
ATOM   73   O  OD1 . ASP A 1 8   ? 5.550   -0.118  1.251   1.00 95.20 8   A 1 
ATOM   74   O  OD2 . ASP A 1 8   ? 3.572   0.537   0.553   1.00 95.64 8   A 1 
ATOM   75   N  N   . ILE A 1 9   ? 2.758   -1.591  5.727   1.00 97.60 9   A 1 
ATOM   76   C  CA  . ILE A 1 9   ? 2.339   -1.550  7.129   1.00 97.49 9   A 1 
ATOM   77   C  C   . ILE A 1 9   ? 3.532   -1.269  8.040   1.00 97.11 9   A 1 
ATOM   78   O  O   . ILE A 1 9   ? 3.391   -0.496  8.984   1.00 96.12 9   A 1 
ATOM   79   C  CB  . ILE A 1 9   ? 1.623   -2.857  7.521   1.00 97.36 9   A 1 
ATOM   80   C  CG1 . ILE A 1 9   ? 0.334   -3.052  6.685   1.00 96.04 9   A 1 
ATOM   81   C  CG2 . ILE A 1 9   ? 1.300   -2.859  9.020   1.00 96.01 9   A 1 
ATOM   82   C  CD1 . ILE A 1 9   ? -0.354  -4.398  6.925   1.00 94.48 9   A 1 
ATOM   83   N  N   . HIS A 1 10  ? 4.678   -1.906  7.796   1.00 96.93 10  A 1 
ATOM   84   C  CA  . HIS A 1 10  ? 5.884   -1.847  8.620   1.00 96.64 10  A 1 
ATOM   85   C  C   . HIS A 1 10  ? 5.584   -1.960  10.120  1.00 96.40 10  A 1 
ATOM   86   O  O   . HIS A 1 10  ? 5.905   -1.078  10.919  1.00 95.14 10  A 1 
ATOM   87   C  CB  . HIS A 1 10  ? 6.693   -0.601  8.259   1.00 96.24 10  A 1 
ATOM   88   C  CG  . HIS A 1 10  ? 7.279   -0.647  6.884   1.00 96.33 10  A 1 
ATOM   89   N  ND1 . HIS A 1 10  ? 8.443   -1.308  6.525   1.00 94.29 10  A 1 
ATOM   90   C  CD2 . HIS A 1 10  ? 6.802   -0.014  5.769   1.00 94.93 10  A 1 
ATOM   91   C  CE1 . HIS A 1 10  ? 8.655   -1.060  5.227   1.00 94.83 10  A 1 
ATOM   92   N  NE2 . HIS A 1 10  ? 7.684   -0.287  4.737   1.00 95.08 10  A 1 
ATOM   93   N  N   . LEU A 1 11  ? 4.922   -3.043  10.519  1.00 95.98 11  A 1 
ATOM   94   C  CA  . LEU A 1 11  ? 4.503   -3.230  11.902  1.00 95.73 11  A 1 
ATOM   95   C  C   . LEU A 1 11  ? 5.706   -3.359  12.835  1.00 95.36 11  A 1 
ATOM   96   O  O   . LEU A 1 11  ? 6.460   -4.330  12.753  1.00 94.29 11  A 1 
ATOM   97   C  CB  . LEU A 1 11  ? 3.590   -4.457  11.994  1.00 95.15 11  A 1 
ATOM   98   C  CG  . LEU A 1 11  ? 3.182   -4.827  13.424  1.00 94.48 11  A 1 
ATOM   99   C  CD1 . LEU A 1 11  ? 2.379   -3.716  14.109  1.00 92.83 11  A 1 
ATOM   100  C  CD2 . LEU A 1 11  ? 2.336   -6.098  13.410  1.00 92.37 11  A 1 
ATOM   101  N  N   . ASP A 1 12  ? 5.818   -2.442  13.804  1.00 95.02 12  A 1 
ATOM   102  C  CA  . ASP A 1 12  ? 6.753   -2.578  14.909  1.00 94.37 12  A 1 
ATOM   103  C  C   . ASP A 1 12  ? 6.060   -3.171  16.147  1.00 94.10 12  A 1 
ATOM   104  O  O   . ASP A 1 12  ? 5.358   -2.457  16.879  1.00 93.32 12  A 1 
ATOM   105  C  CB  . ASP A 1 12  ? 7.431   -1.246  15.225  1.00 93.37 12  A 1 
ATOM   106  C  CG  . ASP A 1 12  ? 8.511   -1.418  16.298  1.00 92.52 12  A 1 
ATOM   107  O  OD1 . ASP A 1 12  ? 8.879   -2.573  16.621  1.00 90.85 12  A 1 
ATOM   108  O  OD2 . ASP A 1 12  ? 9.042   -0.409  16.790  1.00 90.01 12  A 1 
ATOM   109  N  N   . PRO A 1 13  ? 6.272   -4.461  16.461  1.00 92.56 13  A 1 
ATOM   110  C  CA  . PRO A 1 13  ? 5.724   -5.071  17.662  1.00 91.43 13  A 1 
ATOM   111  C  C   . PRO A 1 13  ? 6.370   -4.549  18.946  1.00 91.91 13  A 1 
ATOM   112  O  O   . PRO A 1 13  ? 5.825   -4.755  20.026  1.00 90.87 13  A 1 
ATOM   113  C  CB  . PRO A 1 13  ? 5.951   -6.573  17.471  1.00 89.40 13  A 1 
ATOM   114  C  CG  . PRO A 1 13  ? 7.221   -6.619  16.632  1.00 86.80 13  A 1 
ATOM   115  C  CD  . PRO A 1 13  ? 7.080   -5.406  15.716  1.00 90.07 13  A 1 
ATOM   116  N  N   . MET A 1 14  ? 7.515   -3.863  18.858  1.00 91.27 14  A 1 
ATOM   117  C  CA  . MET A 1 14  ? 8.227   -3.299  20.001  1.00 91.70 14  A 1 
ATOM   118  C  C   . MET A 1 14  ? 7.780   -1.870  20.339  1.00 93.55 14  A 1 
ATOM   119  O  O   . MET A 1 14  ? 8.243   -1.316  21.340  1.00 93.54 14  A 1 
ATOM   120  C  CB  . MET A 1 14  ? 9.743   -3.336  19.751  1.00 89.89 14  A 1 
ATOM   121  C  CG  . MET A 1 14  ? 10.273  -4.748  19.478  1.00 85.51 14  A 1 
ATOM   122  S  SD  . MET A 1 14  ? 12.076  -4.849  19.258  1.00 79.39 14  A 1 
ATOM   123  C  CE  . MET A 1 14  ? 12.645  -4.349  20.902  1.00 68.04 14  A 1 
ATOM   124  N  N   . TYR A 1 15  ? 6.881   -1.263  19.554  1.00 93.35 15  A 1 
ATOM   125  C  CA  . TYR A 1 15  ? 6.399   0.093   19.791  1.00 94.31 15  A 1 
ATOM   126  C  C   . TYR A 1 15  ? 5.828   0.245   21.203  1.00 94.75 15  A 1 
ATOM   127  O  O   . TYR A 1 15  ? 4.897   -0.458  21.608  1.00 94.46 15  A 1 
ATOM   128  C  CB  . TYR A 1 15  ? 5.360   0.487   18.742  1.00 94.70 15  A 1 
ATOM   129  C  CG  . TYR A 1 15  ? 4.909   1.935   18.852  1.00 95.57 15  A 1 
ATOM   130  C  CD1 . TYR A 1 15  ? 4.024   2.350   19.863  1.00 95.40 15  A 1 
ATOM   131  C  CD2 . TYR A 1 15  ? 5.410   2.899   17.950  1.00 95.41 15  A 1 
ATOM   132  C  CE1 . TYR A 1 15  ? 3.646   3.698   19.985  1.00 94.98 15  A 1 
ATOM   133  C  CE2 . TYR A 1 15  ? 5.034   4.240   18.057  1.00 95.06 15  A 1 
ATOM   134  C  CZ  . TYR A 1 15  ? 4.155   4.649   19.080  1.00 95.53 15  A 1 
ATOM   135  O  OH  . TYR A 1 15  ? 3.789   5.964   19.190  1.00 95.09 15  A 1 
ATOM   136  N  N   . THR A 1 16  ? 6.341   1.232   21.932  1.00 95.42 16  A 1 
ATOM   137  C  CA  . THR A 1 16  ? 5.952   1.496   23.318  1.00 96.05 16  A 1 
ATOM   138  C  C   . THR A 1 16  ? 5.356   2.888   23.453  1.00 96.54 16  A 1 
ATOM   139  O  O   . THR A 1 16  ? 6.010   3.897   23.199  1.00 96.23 16  A 1 
ATOM   140  C  CB  . THR A 1 16  ? 7.144   1.274   24.257  1.00 95.43 16  A 1 
ATOM   141  O  OG1 . THR A 1 16  ? 7.575   -0.062  24.150  1.00 91.87 16  A 1 
ATOM   142  C  CG2 . THR A 1 16  ? 6.778   1.488   25.723  1.00 91.50 16  A 1 
ATOM   143  N  N   . VAL A 1 17  ? 4.108   2.983   23.889  1.00 96.94 17  A 1 
ATOM   144  C  CA  . VAL A 1 17  ? 3.428   4.262   24.138  1.00 97.07 17  A 1 
ATOM   145  C  C   . VAL A 1 17  ? 4.151   5.038   25.236  1.00 97.05 17  A 1 
ATOM   146  O  O   . VAL A 1 17  ? 4.442   4.502   26.305  1.00 96.36 17  A 1 
ATOM   147  C  CB  . VAL A 1 17  ? 1.951   4.050   24.510  1.00 96.40 17  A 1 
ATOM   148  C  CG1 . VAL A 1 17  ? 1.235   5.383   24.770  1.00 94.59 17  A 1 
ATOM   149  C  CG2 . VAL A 1 17  ? 1.199   3.328   23.385  1.00 95.01 17  A 1 
ATOM   150  N  N   . GLY A 1 18  ? 4.417   6.327   24.999  1.00 96.79 18  A 1 
ATOM   151  C  CA  . GLY A 1 18  ? 5.131   7.191   25.943  1.00 96.74 18  A 1 
ATOM   152  C  C   . GLY A 1 18  ? 6.657   7.058   25.911  1.00 97.11 18  A 1 
ATOM   153  O  O   . GLY A 1 18  ? 7.328   7.672   26.744  1.00 96.14 18  A 1 
ATOM   154  N  N   . SER A 1 19  ? 7.196   6.289   24.969  1.00 96.69 19  A 1 
ATOM   155  C  CA  . SER A 1 19  ? 8.629   6.214   24.687  1.00 96.49 19  A 1 
ATOM   156  C  C   . SER A 1 19  ? 9.132   7.450   23.914  1.00 96.35 19  A 1 
ATOM   157  O  O   . SER A 1 19  ? 8.364   8.360   23.582  1.00 95.70 19  A 1 
ATOM   158  C  CB  . SER A 1 19  ? 8.940   4.927   23.924  1.00 95.91 19  A 1 
ATOM   159  O  OG  . SER A 1 19  ? 8.283   4.969   22.682  1.00 94.27 19  A 1 
ATOM   160  N  N   . ASP A 1 20  ? 10.449  7.490   23.672  1.00 95.62 20  A 1 
ATOM   161  C  CA  . ASP A 1 20  ? 11.100  8.549   22.914  1.00 95.23 20  A 1 
ATOM   162  C  C   . ASP A 1 20  ? 11.049  8.262   21.400  1.00 94.68 20  A 1 
ATOM   163  O  O   . ASP A 1 20  ? 11.648  7.280   20.952  1.00 93.91 20  A 1 
ATOM   164  C  CB  . ASP A 1 20  ? 12.545  8.698   23.422  1.00 94.99 20  A 1 
ATOM   165  C  CG  . ASP A 1 20  ? 13.281  9.893   22.823  1.00 94.62 20  A 1 
ATOM   166  O  OD1 . ASP A 1 20  ? 12.726  10.562  21.924  1.00 92.84 20  A 1 
ATOM   167  O  OD2 . ASP A 1 20  ? 14.408  10.149  23.296  1.00 92.85 20  A 1 
ATOM   168  N  N   . PRO A 1 21  ? 10.401  9.118   20.587  1.00 94.54 21  A 1 
ATOM   169  C  CA  . PRO A 1 21  ? 10.394  8.968   19.136  1.00 93.31 21  A 1 
ATOM   170  C  C   . PRO A 1 21  ? 11.789  8.990   18.502  1.00 92.50 21  A 1 
ATOM   171  O  O   . PRO A 1 21  ? 12.001  8.325   17.491  1.00 91.00 21  A 1 
ATOM   172  C  CB  . PRO A 1 21  ? 9.544   10.127  18.613  1.00 92.56 21  A 1 
ATOM   173  C  CG  . PRO A 1 21  ? 8.611   10.417  19.775  1.00 92.63 21  A 1 
ATOM   174  C  CD  . PRO A 1 21  ? 9.505   10.195  20.983  1.00 94.53 21  A 1 
ATOM   175  N  N   . LEU A 1 22  ? 12.750  9.695   19.095  1.00 93.46 22  A 1 
ATOM   176  C  CA  . LEU A 1 22  ? 14.139  9.705   18.627  1.00 92.52 22  A 1 
ATOM   177  C  C   . LEU A 1 22  ? 14.862  8.371   18.885  1.00 91.85 22  A 1 
ATOM   178  O  O   . LEU A 1 22  ? 15.907  8.119   18.309  1.00 90.05 22  A 1 
ATOM   179  C  CB  . LEU A 1 22  ? 14.904  10.857  19.295  1.00 92.27 22  A 1 
ATOM   180  C  CG  . LEU A 1 22  ? 14.361  12.261  18.996  1.00 89.76 22  A 1 
ATOM   181  C  CD1 . LEU A 1 22  ? 15.179  13.299  19.777  1.00 86.39 22  A 1 
ATOM   182  C  CD2 . LEU A 1 22  ? 14.454  12.608  17.501  1.00 85.63 22  A 1 
ATOM   183  N  N   . LYS A 1 23  ? 14.278  7.507   19.708  1.00 91.65 23  A 1 
ATOM   184  C  CA  . LYS A 1 23  ? 14.713  6.131   19.975  1.00 91.44 23  A 1 
ATOM   185  C  C   . LYS A 1 23  ? 13.767  5.109   19.341  1.00 91.34 23  A 1 
ATOM   186  O  O   . LYS A 1 23  ? 13.470  4.078   19.940  1.00 89.76 23  A 1 
ATOM   187  C  CB  . LYS A 1 23  ? 14.904  5.915   21.474  1.00 91.49 23  A 1 
ATOM   188  C  CG  . LYS A 1 23  ? 15.976  6.832   22.062  1.00 91.04 23  A 1 
ATOM   189  C  CD  . LYS A 1 23  ? 16.222  6.428   23.511  1.00 86.58 23  A 1 
ATOM   190  C  CE  . LYS A 1 23  ? 17.339  7.271   24.113  1.00 82.27 23  A 1 
ATOM   191  N  NZ  . LYS A 1 23  ? 17.708  6.750   25.445  1.00 72.77 23  A 1 
ATOM   192  N  N   . LEU A 1 24  ? 13.255  5.425   18.145  1.00 91.54 24  A 1 
ATOM   193  C  CA  . LEU A 1 24  ? 12.381  4.556   17.352  1.00 91.10 24  A 1 
ATOM   194  C  C   . LEU A 1 24  ? 11.077  4.160   18.063  1.00 91.99 24  A 1 
ATOM   195  O  O   . LEU A 1 24  ? 10.492  3.134   17.752  1.00 90.65 24  A 1 
ATOM   196  C  CB  . LEU A 1 24  ? 13.174  3.337   16.848  1.00 89.24 24  A 1 
ATOM   197  C  CG  . LEU A 1 24  ? 14.464  3.673   16.082  1.00 86.71 24  A 1 
ATOM   198  C  CD1 . LEU A 1 24  ? 15.260  2.397   15.841  1.00 83.59 24  A 1 
ATOM   199  C  CD2 . LEU A 1 24  ? 14.149  4.352   14.748  1.00 82.49 24  A 1 
ATOM   200  N  N   . CYS A 1 25  ? 10.617  4.972   19.023  1.00 92.60 25  A 1 
ATOM   201  C  CA  . CYS A 1 25  ? 9.423   4.696   19.815  1.00 93.32 25  A 1 
ATOM   202  C  C   . CYS A 1 25  ? 9.478   3.373   20.605  1.00 93.74 25  A 1 
ATOM   203  O  O   . CYS A 1 25  ? 8.442   2.760   20.848  1.00 92.95 25  A 1 
ATOM   204  C  CB  . CYS A 1 25  ? 8.169   4.813   18.936  1.00 93.40 25  A 1 
ATOM   205  S  SG  . CYS A 1 25  ? 7.968   6.424   18.140  1.00 92.71 25  A 1 
ATOM   206  N  N   . ARG A 1 26  ? 10.669  2.941   21.023  1.00 93.27 26  A 1 
ATOM   207  C  CA  . ARG A 1 26  ? 10.860  1.677   21.762  1.00 92.62 26  A 1 
ATOM   208  C  C   . ARG A 1 26  ? 11.392  1.864   23.171  1.00 93.17 26  A 1 
ATOM   209  O  O   . ARG A 1 26  ? 11.068  1.098   24.064  1.00 91.57 26  A 1 
ATOM   210  C  CB  . ARG A 1 26  ? 11.808  0.773   20.971  1.00 90.86 26  A 1 
ATOM   211  C  CG  . ARG A 1 26  ? 11.174  0.371   19.636  1.00 88.67 26  A 1 
ATOM   212  C  CD  . ARG A 1 26  ? 12.150  -0.477  18.844  1.00 86.24 26  A 1 
ATOM   213  N  NE  . ARG A 1 26  ? 11.579  -0.819  17.550  1.00 84.65 26  A 1 
ATOM   214  C  CZ  . ARG A 1 26  ? 12.243  -1.065  16.447  1.00 82.64 26  A 1 
ATOM   215  N  NH1 . ARG A 1 26  ? 13.542  -1.084  16.418  1.00 78.02 26  A 1 
ATOM   216  N  NH2 . ARG A 1 26  ? 11.600  -1.291  15.355  1.00 76.75 26  A 1 
ATOM   217  N  N   . GLU A 1 27  ? 12.199  2.897   23.361  1.00 93.40 27  A 1 
ATOM   218  C  CA  . GLU A 1 27  ? 12.943  3.125   24.590  1.00 93.55 27  A 1 
ATOM   219  C  C   . GLU A 1 27  ? 12.797  4.559   25.107  1.00 94.98 27  A 1 
ATOM   220  O  O   . GLU A 1 27  ? 12.297  5.459   24.427  1.00 93.50 27  A 1 
ATOM   221  C  CB  . GLU A 1 27  ? 14.427  2.803   24.368  1.00 89.93 27  A 1 
ATOM   222  C  CG  . GLU A 1 27  ? 14.704  1.344   23.996  1.00 82.84 27  A 1 
ATOM   223  C  CD  . GLU A 1 27  ? 16.200  1.042   23.892  1.00 82.36 27  A 1 
ATOM   224  O  OE1 . GLU A 1 27  ? 16.525  -0.076  23.460  1.00 75.12 27  A 1 
ATOM   225  O  OE2 . GLU A 1 27  ? 17.006  1.931   24.259  1.00 76.33 27  A 1 
ATOM   226  N  N   . GLY A 1 28  ? 13.288  4.795   26.331  1.00 94.25 28  A 1 
ATOM   227  C  CA  . GLY A 1 28  ? 13.289  6.114   26.945  1.00 95.36 28  A 1 
ATOM   228  C  C   . GLY A 1 28  ? 11.893  6.608   27.326  1.00 96.56 28  A 1 
ATOM   229  O  O   . GLY A 1 28  ? 10.927  5.860   27.404  1.00 95.05 28  A 1 
ATOM   230  N  N   . LYS A 1 29  ? 11.806  7.925   27.614  1.00 96.06 29  A 1 
ATOM   231  C  CA  . LYS A 1 29  ? 10.561  8.612   27.940  1.00 96.33 29  A 1 
ATOM   232  C  C   . LYS A 1 29  ? 10.358  9.763   26.970  1.00 96.30 29  A 1 
ATOM   233  O  O   . LYS A 1 29  ? 11.266  10.565  26.774  1.00 93.26 29  A 1 
ATOM   234  C  CB  . LYS A 1 29  ? 10.569  9.126   29.385  1.00 94.69 29  A 1 
ATOM   235  C  CG  . LYS A 1 29  ? 10.514  7.996   30.409  1.00 85.09 29  A 1 
ATOM   236  C  CD  . LYS A 1 29  ? 10.420  8.572   31.832  1.00 77.97 29  A 1 
ATOM   237  C  CE  . LYS A 1 29  ? 10.361  7.441   32.850  1.00 68.28 29  A 1 
ATOM   238  N  NZ  . LYS A 1 29  ? 10.291  7.947   34.245  1.00 58.73 29  A 1 
ATOM   239  N  N   . GLY A 1 30  ? 9.163   9.868   26.433  1.00 96.25 30  A 1 
ATOM   240  C  CA  . GLY A 1 30  ? 8.831   10.880  25.449  1.00 95.86 30  A 1 
ATOM   241  C  C   . GLY A 1 30  ? 7.330   10.984  25.226  1.00 96.28 30  A 1 
ATOM   242  O  O   . GLY A 1 30  ? 6.525   10.785  26.132  1.00 94.66 30  A 1 
ATOM   243  N  N   . ASN A 1 31  ? 6.963   11.334  24.001  1.00 95.74 31  A 1 
ATOM   244  C  CA  . ASN A 1 31  ? 5.586   11.611  23.600  1.00 94.91 31  A 1 
ATOM   245  C  C   . ASN A 1 31  ? 5.116   10.725  22.439  1.00 95.54 31  A 1 
ATOM   246  O  O   . ASN A 1 31  ? 4.235   11.134  21.687  1.00 93.92 31  A 1 
ATOM   247  C  CB  . ASN A 1 31  ? 5.449   13.120  23.339  1.00 91.92 31  A 1 
ATOM   248  C  CG  . ASN A 1 31  ? 6.399   13.657  22.279  1.00 86.76 31  A 1 
ATOM   249  O  OD1 . ASN A 1 31  ? 7.162   12.959  21.635  1.00 76.48 31  A 1 
ATOM   250  N  ND2 . ASN A 1 31  ? 6.411   14.953  22.079  1.00 78.87 31  A 1 
ATOM   251  N  N   . ALA A 1 32  ? 5.674   9.532   22.293  1.00 95.42 32  A 1 
ATOM   252  C  CA  . ALA A 1 32  ? 5.187   8.527   21.358  1.00 95.63 32  A 1 
ATOM   253  C  C   . ALA A 1 32  ? 3.696   8.257   21.622  1.00 95.82 32  A 1 
ATOM   254  O  O   . ALA A 1 32  ? 3.287   7.898   22.730  1.00 95.17 32  A 1 
ATOM   255  C  CB  . ALA A 1 32  ? 6.039   7.264   21.475  1.00 95.37 32  A 1 
ATOM   256  N  N   . GLY A 1 33  ? 2.865   8.513   20.617  1.00 96.09 33  A 1 
ATOM   257  C  CA  . GLY A 1 33  ? 1.414   8.508   20.728  1.00 95.85 33  A 1 
ATOM   258  C  C   . GLY A 1 33  ? 0.829   7.101   20.816  1.00 96.52 33  A 1 
ATOM   259  O  O   . GLY A 1 33  ? 1.444   6.125   20.390  1.00 96.14 33  A 1 
ATOM   260  N  N   . LYS A 1 34  ? -0.415  7.001   21.302  1.00 96.05 34  A 1 
ATOM   261  C  CA  . LYS A 1 34  ? -1.117  5.711   21.393  1.00 96.47 34  A 1 
ATOM   262  C  C   . LYS A 1 34  ? -1.196  4.951   20.064  1.00 96.83 34  A 1 
ATOM   263  O  O   . LYS A 1 34  ? -1.155  3.725   20.057  1.00 96.46 34  A 1 
ATOM   264  C  CB  . LYS A 1 34  ? -2.530  5.942   21.960  1.00 95.88 34  A 1 
ATOM   265  C  CG  . LYS A 1 34  ? -3.313  4.622   22.091  1.00 93.47 34  A 1 
ATOM   266  C  CD  . LYS A 1 34  ? -4.709  4.817   22.688  1.00 90.25 34  A 1 
ATOM   267  C  CE  . LYS A 1 34  ? -5.395  3.448   22.670  1.00 84.81 34  A 1 
ATOM   268  N  NZ  . LYS A 1 34  ? -6.814  3.500   23.114  1.00 76.28 34  A 1 
ATOM   269  N  N   . TYR A 1 35  ? -1.369  5.682   18.951  1.00 96.80 35  A 1 
ATOM   270  C  CA  . TYR A 1 35  ? -1.609  5.111   17.624  1.00 97.14 35  A 1 
ATOM   271  C  C   . TYR A 1 35  ? -0.425  5.276   16.665  1.00 97.06 35  A 1 
ATOM   272  O  O   . TYR A 1 35  ? -0.584  5.027   15.482  1.00 95.85 35  A 1 
ATOM   273  C  CB  . TYR A 1 35  ? -2.892  5.720   17.045  1.00 97.13 35  A 1 
ATOM   274  C  CG  . TYR A 1 35  ? -4.142  5.410   17.831  1.00 97.39 35  A 1 
ATOM   275  C  CD1 . TYR A 1 35  ? -4.694  4.117   17.795  1.00 96.81 35  A 1 
ATOM   276  C  CD2 . TYR A 1 35  ? -4.780  6.409   18.593  1.00 96.82 35  A 1 
ATOM   277  C  CE1 . TYR A 1 35  ? -5.869  3.825   18.483  1.00 96.20 35  A 1 
ATOM   278  C  CE2 . TYR A 1 35  ? -5.961  6.130   19.291  1.00 96.29 35  A 1 
ATOM   279  C  CZ  . TYR A 1 35  ? -6.514  4.836   19.228  1.00 96.52 35  A 1 
ATOM   280  O  OH  . TYR A 1 35  ? -7.669  4.559   19.897  1.00 95.49 35  A 1 
ATOM   281  N  N   . GLY A 1 36  ? 0.734   5.711   17.163  1.00 96.61 36  A 1 
ATOM   282  C  CA  . GLY A 1 36  ? 1.907   5.920   16.332  1.00 96.31 36  A 1 
ATOM   283  C  C   . GLY A 1 36  ? 2.546   7.296   16.499  1.00 96.48 36  A 1 
ATOM   284  O  O   . GLY A 1 36  ? 2.060   8.155   17.251  1.00 95.34 36  A 1 
ATOM   285  N  N   . ASP A 1 37  ? 3.650   7.487   15.787  1.00 95.72 37  A 1 
ATOM   286  C  CA  . ASP A 1 37  ? 4.408   8.727   15.692  1.00 95.57 37  A 1 
ATOM   287  C  C   . ASP A 1 37  ? 5.009   8.835   14.291  1.00 95.31 37  A 1 
ATOM   288  O  O   . ASP A 1 37  ? 5.482   7.831   13.763  1.00 94.27 37  A 1 
ATOM   289  C  CB  . ASP A 1 37  ? 5.523   8.719   16.744  1.00 95.02 37  A 1 
ATOM   290  C  CG  . ASP A 1 37  ? 6.106   10.107  16.948  1.00 94.44 37  A 1 
ATOM   291  O  OD1 . ASP A 1 37  ? 6.862   10.626  16.098  1.00 91.73 37  A 1 
ATOM   292  O  OD2 . ASP A 1 37  ? 5.792   10.721  17.985  1.00 91.17 37  A 1 
ATOM   293  N  N   . TYR A 1 38  ? 5.044   10.034  13.704  1.00 94.35 38  A 1 
ATOM   294  C  CA  . TYR A 1 38  ? 5.570   10.220  12.345  1.00 93.60 38  A 1 
ATOM   295  C  C   . TYR A 1 38  ? 7.078   9.922   12.194  1.00 92.87 38  A 1 
ATOM   296  O  O   . TYR A 1 38  ? 7.590   9.930   11.073  1.00 90.43 38  A 1 
ATOM   297  C  CB  . TYR A 1 38  ? 5.261   11.646  11.882  1.00 93.30 38  A 1 
ATOM   298  C  CG  . TYR A 1 38  ? 3.791   11.910  11.626  1.00 93.66 38  A 1 
ATOM   299  C  CD1 . TYR A 1 38  ? 3.120   11.217  10.607  1.00 92.41 38  A 1 
ATOM   300  C  CD2 . TYR A 1 38  ? 3.083   12.858  12.389  1.00 92.56 38  A 1 
ATOM   301  C  CE1 . TYR A 1 38  ? 1.763   11.464  10.339  1.00 91.59 38  A 1 
ATOM   302  C  CE2 . TYR A 1 38  ? 1.726   13.111  12.134  1.00 91.43 38  A 1 
ATOM   303  C  CZ  . TYR A 1 38  ? 1.078   12.414  11.106  1.00 92.50 38  A 1 
ATOM   304  O  OH  . TYR A 1 38  ? -0.257  12.655  10.847  1.00 90.50 38  A 1 
ATOM   305  N  N   . SER A 1 39  ? 7.778   9.679   13.289  1.00 93.00 39  A 1 
ATOM   306  C  CA  . SER A 1 39  ? 9.188   9.284   13.295  1.00 92.59 39  A 1 
ATOM   307  C  C   . SER A 1 39  ? 9.392   7.769   13.415  1.00 92.66 39  A 1 
ATOM   308  O  O   . SER A 1 39  ? 10.533  7.317   13.435  1.00 89.97 39  A 1 
ATOM   309  C  CB  . SER A 1 39  ? 9.930   9.977   14.446  1.00 91.06 39  A 1 
ATOM   310  O  OG  . SER A 1 39  ? 9.615   11.351  14.515  1.00 84.34 39  A 1 
ATOM   311  N  N   . CYS A 1 40  ? 8.307   6.999   13.541  1.00 93.86 40  A 1 
ATOM   312  C  CA  . CYS A 1 40  ? 8.352   5.584   13.875  1.00 94.28 40  A 1 
ATOM   313  C  C   . CYS A 1 40  ? 7.456   4.759   12.935  1.00 94.55 40  A 1 
ATOM   314  O  O   . CYS A 1 40  ? 6.547   5.297   12.312  1.00 93.62 40  A 1 
ATOM   315  C  CB  . CYS A 1 40  ? 7.920   5.411   15.338  1.00 93.88 40  A 1 
ATOM   316  S  SG  . CYS A 1 40  ? 8.983   6.326   16.496  1.00 93.06 40  A 1 
ATOM   317  N  N   . ASP A 1 41  ? 7.716   3.447   12.886  1.00 94.90 41  A 1 
ATOM   318  C  CA  . ASP A 1 41  ? 6.860   2.504   12.180  1.00 95.34 41  A 1 
ATOM   319  C  C   . ASP A 1 41  ? 5.531   2.261   12.917  1.00 95.76 41  A 1 
ATOM   320  O  O   . ASP A 1 41  ? 5.362   2.590   14.096  1.00 95.17 41  A 1 
ATOM   321  C  CB  . ASP A 1 41  ? 7.618   1.201   11.915  1.00 94.71 41  A 1 
ATOM   322  C  CG  . ASP A 1 41  ? 8.684   1.321   10.819  1.00 94.02 41  A 1 
ATOM   323  O  OD1 . ASP A 1 41  ? 8.510   2.123   9.889   1.00 91.86 41  A 1 
ATOM   324  O  OD2 . ASP A 1 41  ? 9.686   0.570   10.885  1.00 91.45 41  A 1 
ATOM   325  N  N   . ALA A 1 42  ? 4.562   1.698   12.207  1.00 96.03 42  A 1 
ATOM   326  C  CA  . ALA A 1 42  ? 3.202   1.522   12.694  1.00 96.40 42  A 1 
ATOM   327  C  C   . ALA A 1 42  ? 3.113   0.550   13.881  1.00 96.48 42  A 1 
ATOM   328  O  O   . ALA A 1 42  ? 3.863   -0.417  14.000  1.00 95.67 42  A 1 
ATOM   329  C  CB  . ALA A 1 42  ? 2.304   1.078   11.534  1.00 96.05 42  A 1 
ATOM   330  N  N   . ASN A 1 43  ? 2.142   0.781   14.754  1.00 96.40 43  A 1 
ATOM   331  C  CA  . ASN A 1 43  ? 1.896   -0.066  15.919  1.00 96.69 43  A 1 
ATOM   332  C  C   . ASN A 1 43  ? 0.597   -0.878  15.797  1.00 97.12 43  A 1 
ATOM   333  O  O   . ASN A 1 43  ? -0.309  -0.566  15.032  1.00 96.85 43  A 1 
ATOM   334  C  CB  . ASN A 1 43  ? 2.007   0.776   17.202  1.00 95.44 43  A 1 
ATOM   335  C  CG  . ASN A 1 43  ? 0.831   1.689   17.492  1.00 96.36 43  A 1 
ATOM   336  O  OD1 . ASN A 1 43  ? -0.271  1.567   16.999  1.00 91.57 43  A 1 
ATOM   337  N  ND2 . ASN A 1 43  ? 1.015   2.622   18.392  1.00 91.93 43  A 1 
ATOM   338  N  N   . MET A 1 44  ? 0.480   -1.904  16.639  1.00 97.11 44  A 1 
ATOM   339  C  CA  . MET A 1 44  ? -0.691  -2.785  16.641  1.00 97.00 44  A 1 
ATOM   340  C  C   . MET A 1 44  ? -2.001  -2.053  16.968  1.00 97.51 44  A 1 
ATOM   341  O  O   . MET A 1 44  ? -3.050  -2.395  16.437  1.00 97.45 44  A 1 
ATOM   342  C  CB  . MET A 1 44  ? -0.446  -3.947  17.616  1.00 96.38 44  A 1 
ATOM   343  C  CG  . MET A 1 44  ? -1.526  -5.024  17.527  1.00 91.63 44  A 1 
ATOM   344  S  SD  . MET A 1 44  ? -1.749  -5.776  15.879  1.00 89.37 44  A 1 
ATOM   345  C  CE  . MET A 1 44  ? -0.213  -6.703  15.729  1.00 79.19 44  A 1 
ATOM   346  N  N   . ALA A 1 45  ? -1.982  -1.015  17.816  1.00 97.20 45  A 1 
ATOM   347  C  CA  . ALA A 1 45  ? -3.188  -0.260  18.156  1.00 97.51 45  A 1 
ATOM   348  C  C   . ALA A 1 45  ? -3.784  0.470   16.939  1.00 97.94 45  A 1 
ATOM   349  O  O   . ALA A 1 45  ? -5.005  0.526   16.788  1.00 97.70 45  A 1 
ATOM   350  C  CB  . ALA A 1 45  ? -2.864  0.722   19.290  1.00 97.30 45  A 1 
ATOM   351  N  N   . LEU A 1 46  ? -2.926  0.996   16.064  1.00 97.72 46  A 1 
ATOM   352  C  CA  . LEU A 1 46  ? -3.339  1.570   14.788  1.00 97.92 46  A 1 
ATOM   353  C  C   . LEU A 1 46  ? -3.949  0.493   13.886  1.00 98.23 46  A 1 
ATOM   354  O  O   . LEU A 1 46  ? -5.062  0.686   13.396  1.00 98.24 46  A 1 
ATOM   355  C  CB  . LEU A 1 46  ? -2.128  2.251   14.120  1.00 97.92 46  A 1 
ATOM   356  C  CG  . LEU A 1 46  ? -2.437  2.869   12.750  1.00 97.63 46  A 1 
ATOM   357  C  CD1 . LEU A 1 46  ? -3.367  4.078   12.865  1.00 97.02 46  A 1 
ATOM   358  C  CD2 . LEU A 1 46  ? -1.129  3.307   12.088  1.00 96.93 46  A 1 
ATOM   359  N  N   . LEU A 1 47  ? -3.288  -0.652  13.732  1.00 98.04 47  A 1 
ATOM   360  C  CA  . LEU A 1 47  ? -3.775  -1.758  12.901  1.00 98.02 47  A 1 
ATOM   361  C  C   . LEU A 1 47  ? -5.114  -2.314  13.380  1.00 98.25 47  A 1 
ATOM   362  O  O   . LEU A 1 47  ? -6.018  -2.489  12.575  1.00 97.91 47  A 1 
ATOM   363  C  CB  . LEU A 1 47  ? -2.724  -2.877  12.859  1.00 97.31 47  A 1 
ATOM   364  C  CG  . LEU A 1 47  ? -1.464  -2.527  12.059  1.00 90.35 47  A 1 
ATOM   365  C  CD1 . LEU A 1 47  ? -0.537  -3.731  12.096  1.00 85.47 47  A 1 
ATOM   366  C  CD2 . LEU A 1 47  ? -1.792  -2.207  10.605  1.00 86.03 47  A 1 
ATOM   367  N  N   . ASP A 1 48  ? -5.298  -2.508  14.671  1.00 98.07 48  A 1 
ATOM   368  C  CA  . ASP A 1 48  ? -6.576  -2.961  15.211  1.00 97.89 48  A 1 
ATOM   369  C  C   . ASP A 1 48  ? -7.710  -1.960  14.943  1.00 98.14 48  A 1 
ATOM   370  O  O   . ASP A 1 48  ? -8.867  -2.347  14.732  1.00 97.88 48  A 1 
ATOM   371  C  CB  . ASP A 1 48  ? -6.450  -3.186  16.726  1.00 97.33 48  A 1 
ATOM   372  C  CG  . ASP A 1 48  ? -5.769  -4.494  17.109  1.00 93.07 48  A 1 
ATOM   373  O  OD1 . ASP A 1 48  ? -5.798  -5.452  16.296  1.00 89.96 48  A 1 
ATOM   374  O  OD2 . ASP A 1 48  ? -5.350  -4.564  18.285  1.00 89.45 48  A 1 
ATOM   375  N  N   . SER A 1 49  ? -7.392  -0.655  14.933  1.00 98.15 49  A 1 
ATOM   376  C  CA  . SER A 1 49  ? -8.352  0.377   14.546  1.00 98.19 49  A 1 
ATOM   377  C  C   . SER A 1 49  ? -8.671  0.331   13.048  1.00 98.59 49  A 1 
ATOM   378  O  O   . SER A 1 49  ? -9.838  0.480   12.682  1.00 98.33 49  A 1 
ATOM   379  C  CB  . SER A 1 49  ? -7.874  1.765   14.995  1.00 97.60 49  A 1 
ATOM   380  O  OG  . SER A 1 49  ? -6.955  2.348   14.101  1.00 91.10 49  A 1 
ATOM   381  N  N   . LEU A 1 50  ? -7.673  0.043   12.203  1.00 98.39 50  A 1 
ATOM   382  C  CA  . LEU A 1 50  ? -7.826  -0.095  10.761  1.00 98.58 50  A 1 
ATOM   383  C  C   . LEU A 1 50  ? -8.685  -1.308  10.399  1.00 98.64 50  A 1 
ATOM   384  O  O   . LEU A 1 50  ? -9.641  -1.168  9.638   1.00 98.61 50  A 1 
ATOM   385  C  CB  . LEU A 1 50  ? -6.439  -0.161  10.107  1.00 98.51 50  A 1 
ATOM   386  C  CG  . LEU A 1 50  ? -6.483  -0.361  8.584   1.00 98.24 50  A 1 
ATOM   387  C  CD1 . LEU A 1 50  ? -7.252  0.740   7.867   1.00 97.84 50  A 1 
ATOM   388  C  CD2 . LEU A 1 50  ? -5.057  -0.393  8.045   1.00 97.70 50  A 1 
ATOM   389  N  N   . VAL A 1 51  ? -8.419  -2.466  10.988  1.00 98.59 51  A 1 
ATOM   390  C  CA  . VAL A 1 51  ? -9.212  -3.688  10.766  1.00 98.57 51  A 1 
ATOM   391  C  C   . VAL A 1 51  ? -10.688 -3.431  11.074  1.00 98.56 51  A 1 
ATOM   392  O  O   . VAL A 1 51  ? -11.566 -3.766  10.278  1.00 98.41 51  A 1 
ATOM   393  C  CB  . VAL A 1 51  ? -8.677  -4.848  11.627  1.00 98.31 51  A 1 
ATOM   394  C  CG1 . VAL A 1 51  ? -9.595  -6.078  11.576  1.00 97.57 51  A 1 
ATOM   395  C  CG2 . VAL A 1 51  ? -7.294  -5.297  11.147  1.00 97.71 51  A 1 
ATOM   396  N  N   . LYS A 1 52  ? -10.984 -2.778  12.206  1.00 98.58 52  A 1 
ATOM   397  C  CA  . LYS A 1 52  ? -12.358 -2.412  12.570  1.00 98.40 52  A 1 
ATOM   398  C  C   . LYS A 1 52  ? -12.976 -1.436  11.573  1.00 98.45 52  A 1 
ATOM   399  O  O   . LYS A 1 52  ? -14.170 -1.557  11.280  1.00 98.12 52  A 1 
ATOM   400  C  CB  . LYS A 1 52  ? -12.390 -1.798  13.974  1.00 98.07 52  A 1 
ATOM   401  C  CG  . LYS A 1 52  ? -12.144 -2.850  15.068  1.00 90.63 52  A 1 
ATOM   402  C  CD  . LYS A 1 52  ? -11.991 -2.176  16.435  1.00 87.00 52  A 1 
ATOM   403  C  CE  . LYS A 1 52  ? -11.615 -3.229  17.466  1.00 75.27 52  A 1 
ATOM   404  N  NZ  . LYS A 1 52  ? -11.284 -2.644  18.789  1.00 66.80 52  A 1 
ATOM   405  N  N   . PHE A 1 53  ? -12.204 -0.470  11.076  1.00 98.57 53  A 1 
ATOM   406  C  CA  . PHE A 1 53  ? -12.666 0.502   10.093  1.00 98.61 53  A 1 
ATOM   407  C  C   . PHE A 1 53  ? -12.997 -0.167  8.759   1.00 98.66 53  A 1 
ATOM   408  O  O   . PHE A 1 53  ? -14.110 0.022   8.267   1.00 98.57 53  A 1 
ATOM   409  C  CB  . PHE A 1 53  ? -11.621 1.608   9.929   1.00 98.59 53  A 1 
ATOM   410  C  CG  . PHE A 1 53  ? -12.033 2.639   8.906   1.00 98.58 53  A 1 
ATOM   411  C  CD1 . PHE A 1 53  ? -11.526 2.586   7.593   1.00 98.15 53  A 1 
ATOM   412  C  CD2 . PHE A 1 53  ? -12.981 3.628   9.243   1.00 98.24 53  A 1 
ATOM   413  C  CE1 . PHE A 1 53  ? -11.958 3.506   6.638   1.00 97.79 53  A 1 
ATOM   414  C  CE2 . PHE A 1 53  ? -13.411 4.543   8.288   1.00 97.77 53  A 1 
ATOM   415  C  CZ  . PHE A 1 53  ? -12.899 4.494   6.980   1.00 97.81 53  A 1 
ATOM   416  N  N   . ILE A 1 54  ? -12.096 -0.994  8.223   1.00 98.61 54  A 1 
ATOM   417  C  CA  . ILE A 1 54  ? -12.306 -1.720  6.963   1.00 98.64 54  A 1 
ATOM   418  C  C   . ILE A 1 54  ? -13.563 -2.596  7.065   1.00 98.51 54  A 1 
ATOM   419  O  O   . ILE A 1 54  ? -14.464 -2.441  6.250   1.00 98.29 54  A 1 
ATOM   420  C  CB  . ILE A 1 54  ? -11.058 -2.535  6.576   1.00 98.67 54  A 1 
ATOM   421  C  CG1 . ILE A 1 54  ? -9.895  -1.585  6.204   1.00 98.49 54  A 1 
ATOM   422  C  CG2 . ILE A 1 54  ? -11.365 -3.478  5.392   1.00 98.46 54  A 1 
ATOM   423  C  CD1 . ILE A 1 54  ? -8.552  -2.292  6.018   1.00 98.11 54  A 1 
ATOM   424  N  N   . LYS A 1 55  ? -13.681 -3.436  8.090   1.00 98.34 55  A 1 
ATOM   425  C  CA  . LYS A 1 55  ? -14.847 -4.314  8.280   1.00 97.98 55  A 1 
ATOM   426  C  C   . LYS A 1 55  ? -16.177 -3.545  8.332   1.00 97.87 55  A 1 
ATOM   427  O  O   . LYS A 1 55  ? -17.176 -4.019  7.815   1.00 96.90 55  A 1 
ATOM   428  C  CB  . LYS A 1 55  ? -14.690 -5.170  9.546   1.00 97.29 55  A 1 
ATOM   429  C  CG  . LYS A 1 55  ? -13.680 -6.313  9.363   1.00 95.37 55  A 1 
ATOM   430  C  CD  . LYS A 1 55  ? -13.696 -7.262  10.576  1.00 92.84 55  A 1 
ATOM   431  C  CE  . LYS A 1 55  ? -12.884 -8.509  10.273  1.00 88.47 55  A 1 
ATOM   432  N  NZ  . LYS A 1 55  ? -13.180 -9.672  11.176  1.00 84.94 55  A 1 
ATOM   433  N  N   . ARG A 1 56  ? -16.198 -2.350  8.937   1.00 98.06 56  A 1 
ATOM   434  C  CA  . ARG A 1 56  ? -17.408 -1.508  9.020   1.00 97.89 56  A 1 
ATOM   435  C  C   . ARG A 1 56  ? -17.749 -0.779  7.726   1.00 97.90 56  A 1 
ATOM   436  O  O   . ARG A 1 56  ? -18.860 -0.289  7.615   1.00 97.08 56  A 1 
ATOM   437  C  CB  . ARG A 1 56  ? -17.250 -0.480  10.141  1.00 96.98 56  A 1 
ATOM   438  C  CG  . ARG A 1 56  ? -17.436 -1.102  11.521  1.00 83.84 56  A 1 
ATOM   439  C  CD  . ARG A 1 56  ? -17.209 -0.022  12.576  1.00 82.01 56  A 1 
ATOM   440  N  NE  . ARG A 1 56  ? -17.424 -0.539  13.933  1.00 71.53 56  A 1 
ATOM   441  C  CZ  . ARG A 1 56  ? -17.401 0.177   15.042  1.00 64.77 56  A 1 
ATOM   442  N  NH1 . ARG A 1 56  ? -17.159 1.462   15.020  1.00 58.69 56  A 1 
ATOM   443  N  NH2 . ARG A 1 56  ? -17.632 -0.391  16.186  1.00 56.91 56  A 1 
ATOM   444  N  N   . ASN A 1 57  ? -16.799 -0.656  6.808   1.00 97.91 57  A 1 
ATOM   445  C  CA  . ASN A 1 57  ? -16.938 0.070   5.544   1.00 97.99 57  A 1 
ATOM   446  C  C   . ASN A 1 57  ? -16.813 -0.869  4.334   1.00 97.92 57  A 1 
ATOM   447  O  O   . ASN A 1 57  ? -16.422 -0.432  3.252   1.00 97.27 57  A 1 
ATOM   448  C  CB  . ASN A 1 57  ? -15.954 1.252   5.497   1.00 97.85 57  A 1 
ATOM   449  C  CG  . ASN A 1 57  ? -16.278 2.317   6.534   1.00 96.61 57  A 1 
ATOM   450  O  OD1 . ASN A 1 57  ? -17.034 3.249   6.310   1.00 88.86 57  A 1 
ATOM   451  N  ND2 . ASN A 1 57  ? -15.713 2.215   7.706   1.00 88.41 57  A 1 
ATOM   452  N  N   . THR A 1 58  ? -17.099 -2.153  4.519   1.00 98.09 58  A 1 
ATOM   453  C  CA  . THR A 1 58  ? -17.109 -3.164  3.473   1.00 97.87 58  A 1 
ATOM   454  C  C   . THR A 1 58  ? -18.502 -3.754  3.340   1.00 97.26 58  A 1 
ATOM   455  O  O   . THR A 1 58  ? -19.004 -4.390  4.267   1.00 95.47 58  A 1 
ATOM   456  C  CB  . THR A 1 58  ? -16.089 -4.265  3.757   1.00 97.49 58  A 1 
ATOM   457  O  OG1 . THR A 1 58  ? -14.787 -3.724  3.844   1.00 94.75 58  A 1 
ATOM   458  C  CG2 . THR A 1 58  ? -16.059 -5.312  2.653   1.00 95.55 58  A 1 
ATOM   459  N  N   . ASP A 1 59  ? -19.086 -3.584  2.155   1.00 96.35 59  A 1 
ATOM   460  C  CA  . ASP A 1 59  ? -20.333 -4.239  1.767   1.00 95.01 59  A 1 
ATOM   461  C  C   . ASP A 1 59  ? -20.081 -5.657  1.239   1.00 95.22 59  A 1 
ATOM   462  O  O   . ASP A 1 59  ? -18.940 -6.082  1.046   1.00 91.64 59  A 1 
ATOM   463  C  CB  . ASP A 1 59  ? -21.057 -3.358  0.737   1.00 91.52 59  A 1 
ATOM   464  C  CG  . ASP A 1 59  ? -21.557 -2.042  1.341   1.00 80.17 59  A 1 
ATOM   465  O  OD1 . ASP A 1 59  ? -22.023 -2.087  2.499   1.00 74.55 59  A 1 
ATOM   466  O  OD2 . ASP A 1 59  ? -21.484 -1.009  0.639   1.00 74.87 59  A 1 
ATOM   467  N  N   . VAL A 1 60  ? -21.154 -6.404  0.959   1.00 94.22 60  A 1 
ATOM   468  C  CA  . VAL A 1 60  ? -21.083 -7.790  0.464   1.00 93.30 60  A 1 
ATOM   469  C  C   . VAL A 1 60  ? -20.181 -7.936  -0.774  1.00 93.70 60  A 1 
ATOM   470  O  O   . VAL A 1 60  ? -19.377 -8.863  -0.840  1.00 91.18 60  A 1 
ATOM   471  C  CB  . VAL A 1 60  ? -22.512 -8.332  0.193   1.00 90.96 60  A 1 
ATOM   472  C  CG1 . VAL A 1 60  ? -22.601 -9.317  -0.976  1.00 79.90 60  A 1 
ATOM   473  C  CG2 . VAL A 1 60  ? -23.037 -9.055  1.438   1.00 80.86 60  A 1 
ATOM   474  N  N   . ASN A 1 61  ? -20.248 -6.989  -1.707  1.00 94.45 61  A 1 
ATOM   475  C  CA  . ASN A 1 61  ? -19.433 -6.983  -2.921  1.00 95.08 61  A 1 
ATOM   476  C  C   . ASN A 1 61  ? -18.106 -6.214  -2.759  1.00 96.48 61  A 1 
ATOM   477  O  O   . ASN A 1 61  ? -17.464 -5.897  -3.754  1.00 94.56 61  A 1 
ATOM   478  C  CB  . ASN A 1 61  ? -20.267 -6.441  -4.094  1.00 91.77 61  A 1 
ATOM   479  C  CG  . ASN A 1 61  ? -21.438 -7.347  -4.443  1.00 84.08 61  A 1 
ATOM   480  O  OD1 . ASN A 1 61  ? -21.499 -8.513  -4.120  1.00 74.41 61  A 1 
ATOM   481  N  ND2 . ASN A 1 61  ? -22.422 -6.814  -5.134  1.00 74.05 61  A 1 
ATOM   482  N  N   . GLY A 1 62  ? -17.701 -5.892  -1.524  1.00 96.13 62  A 1 
ATOM   483  C  CA  . GLY A 1 62  ? -16.469 -5.168  -1.206  1.00 97.13 62  A 1 
ATOM   484  C  C   . GLY A 1 62  ? -15.435 -6.007  -0.456  1.00 98.06 62  A 1 
ATOM   485  O  O   . GLY A 1 62  ? -14.392 -5.488  -0.059  1.00 97.43 62  A 1 
ATOM   486  N  N   . LYS A 1 63  ? -15.704 -7.305  -0.255  1.00 97.93 63  A 1 
ATOM   487  C  CA  . LYS A 1 63  ? -14.818 -8.241  0.458   1.00 98.03 63  A 1 
ATOM   488  C  C   . LYS A 1 63  ? -13.631 -8.683  -0.418  1.00 98.22 63  A 1 
ATOM   489  O  O   . LYS A 1 63  ? -13.434 -9.864  -0.678  1.00 97.82 63  A 1 
ATOM   490  C  CB  . LYS A 1 63  ? -15.623 -9.433  0.995   1.00 97.72 63  A 1 
ATOM   491  C  CG  . LYS A 1 63  ? -16.619 -9.079  2.110   1.00 96.43 63  A 1 
ATOM   492  C  CD  . LYS A 1 63  ? -17.215 -10.385 2.662   1.00 93.76 63  A 1 
ATOM   493  C  CE  . LYS A 1 63  ? -18.111 -10.197 3.879   1.00 87.83 63  A 1 
ATOM   494  N  NZ  . LYS A 1 63  ? -18.475 -11.522 4.471   1.00 79.82 63  A 1 
ATOM   495  N  N   . VAL A 1 64  ? -12.868 -7.716  -0.904  1.00 98.55 64  A 1 
ATOM   496  C  CA  . VAL A 1 64  ? -11.704 -7.922  -1.767  1.00 98.62 64  A 1 
ATOM   497  C  C   . VAL A 1 64  ? -10.566 -7.023  -1.292  1.00 98.73 64  A 1 
ATOM   498  O  O   . VAL A 1 64  ? -10.780 -5.851  -0.973  1.00 98.67 64  A 1 
ATOM   499  C  CB  . VAL A 1 64  ? -12.029 -7.635  -3.250  1.00 98.50 64  A 1 
ATOM   500  C  CG1 . VAL A 1 64  ? -10.866 -8.030  -4.158  1.00 97.91 64  A 1 
ATOM   501  C  CG2 . VAL A 1 64  ? -13.263 -8.401  -3.730  1.00 97.97 64  A 1 
ATOM   502  N  N   . MET A 1 65  ? -9.343  -7.549  -1.243  1.00 98.83 65  A 1 
ATOM   503  C  CA  . MET A 1 65  ? -8.183  -6.804  -0.773  1.00 98.85 65  A 1 
ATOM   504  C  C   . MET A 1 65  ? -6.910  -7.215  -1.502  1.00 98.83 65  A 1 
ATOM   505  O  O   . MET A 1 65  ? -6.545  -8.391  -1.514  1.00 98.80 65  A 1 
ATOM   506  C  CB  . MET A 1 65  ? -8.047  -6.999  0.739   1.00 98.71 65  A 1 
ATOM   507  C  CG  . MET A 1 65  ? -6.879  -6.212  1.352   1.00 97.86 65  A 1 
ATOM   508  S  SD  . MET A 1 65  ? -6.784  -6.344  3.169   1.00 97.15 65  A 1 
ATOM   509  C  CE  . MET A 1 65  ? -8.277  -5.450  3.633   1.00 92.06 65  A 1 
ATOM   510  N  N   . VAL A 1 66  ? -6.190  -6.227  -2.031  1.00 98.87 66  A 1 
ATOM   511  C  CA  . VAL A 1 66  ? -4.782  -6.381  -2.396  1.00 98.80 66  A 1 
ATOM   512  C  C   . VAL A 1 66  ? -3.941  -6.013  -1.182  1.00 98.84 66  A 1 
ATOM   513  O  O   . VAL A 1 66  ? -4.087  -4.924  -0.631  1.00 98.64 66  A 1 
ATOM   514  C  CB  . VAL A 1 66  ? -4.404  -5.525  -3.618  1.00 98.60 66  A 1 
ATOM   515  C  CG1 . VAL A 1 66  ? -2.932  -5.690  -3.973  1.00 95.47 66  A 1 
ATOM   516  C  CG2 . VAL A 1 66  ? -5.229  -5.946  -4.838  1.00 95.68 66  A 1 
ATOM   517  N  N   . TYR A 1 67  ? -3.063  -6.921  -0.780  1.00 98.79 67  A 1 
ATOM   518  C  CA  . TYR A 1 67  ? -2.066  -6.686  0.247   1.00 98.66 67  A 1 
ATOM   519  C  C   . TYR A 1 67  ? -0.690  -6.519  -0.422  1.00 98.68 67  A 1 
ATOM   520  O  O   . TYR A 1 67  ? -0.115  -7.485  -0.917  1.00 98.24 67  A 1 
ATOM   521  C  CB  . TYR A 1 67  ? -2.111  -7.829  1.263   1.00 98.42 67  A 1 
ATOM   522  C  CG  . TYR A 1 67  ? -0.948  -7.803  2.225   1.00 98.01 67  A 1 
ATOM   523  C  CD1 . TYR A 1 67  ? 0.073   -8.771  2.113   1.00 96.73 67  A 1 
ATOM   524  C  CD2 . TYR A 1 67  ? -0.845  -6.799  3.202   1.00 96.80 67  A 1 
ATOM   525  C  CE1 . TYR A 1 67  ? 1.176   -8.731  2.964   1.00 95.40 67  A 1 
ATOM   526  C  CE2 . TYR A 1 67  ? 0.268   -6.749  4.056   1.00 95.31 67  A 1 
ATOM   527  C  CZ  . TYR A 1 67  ? 1.277   -7.717  3.932   1.00 95.09 67  A 1 
ATOM   528  O  OH  . TYR A 1 67  ? 2.367   -7.675  4.746   1.00 92.82 67  A 1 
ATOM   529  N  N   . ASN A 1 68  ? -0.185  -5.279  -0.455  1.00 98.16 68  A 1 
ATOM   530  C  CA  . ASN A 1 68  ? 0.986   -4.886  -1.248  1.00 97.96 68  A 1 
ATOM   531  C  C   . ASN A 1 68  ? 2.350   -5.138  -0.572  1.00 97.87 68  A 1 
ATOM   532  O  O   . ASN A 1 68  ? 3.353   -4.589  -1.039  1.00 94.99 68  A 1 
ATOM   533  C  CB  . ASN A 1 68  ? 0.816   -3.428  -1.709  1.00 96.67 68  A 1 
ATOM   534  C  CG  . ASN A 1 68  ? 0.150   -3.292  -3.067  1.00 96.31 68  A 1 
ATOM   535  O  OD1 . ASN A 1 68  ? -1.021  -2.993  -3.197  1.00 87.67 68  A 1 
ATOM   536  N  ND2 . ASN A 1 68  ? 0.894   -3.453  -4.133  1.00 87.15 68  A 1 
ATOM   537  N  N   . GLY A 1 69  ? 2.418   -5.935  0.484   1.00 97.69 69  A 1 
ATOM   538  C  CA  . GLY A 1 69  ? 3.669   -6.280  1.152   1.00 97.51 69  A 1 
ATOM   539  C  C   . GLY A 1 69  ? 4.180   -5.231  2.152   1.00 97.64 69  A 1 
ATOM   540  O  O   . GLY A 1 69  ? 3.426   -4.371  2.615   1.00 96.27 69  A 1 
ATOM   541  N  N   . ASP A 1 70  ? 5.473   -5.354  2.492   1.00 96.74 70  A 1 
ATOM   542  C  CA  . ASP A 1 70  ? 6.209   -4.558  3.481   1.00 97.08 70  A 1 
ATOM   543  C  C   . ASP A 1 70  ? 5.567   -4.550  4.887   1.00 96.92 70  A 1 
ATOM   544  O  O   . ASP A 1 70  ? 5.215   -3.519  5.464   1.00 94.51 70  A 1 
ATOM   545  C  CB  . ASP A 1 70  ? 6.619   -3.187  2.924   1.00 96.73 70  A 1 
ATOM   546  C  CG  . ASP A 1 70  ? 8.034   -3.163  2.341   1.00 95.80 70  A 1 
ATOM   547  O  OD1 . ASP A 1 70  ? 8.674   -4.231  2.208   1.00 93.55 70  A 1 
ATOM   548  O  OD2 . ASP A 1 70  ? 8.544   -2.048  2.077   1.00 93.83 70  A 1 
ATOM   549  N  N   . ILE A 1 71  ? 5.477   -5.738  5.477   1.00 95.45 71  A 1 
ATOM   550  C  CA  . ILE A 1 71  ? 5.092   -5.897  6.882   1.00 94.80 71  A 1 
ATOM   551  C  C   . ILE A 1 71  ? 6.269   -5.655  7.830   1.00 94.82 71  A 1 
ATOM   552  O  O   . ILE A 1 71  ? 6.062   -5.268  8.984   1.00 94.40 71  A 1 
ATOM   553  C  CB  . ILE A 1 71  ? 4.479   -7.294  7.116   1.00 93.32 71  A 1 
ATOM   554  C  CG1 . ILE A 1 71  ? 3.863   -7.495  8.520   1.00 92.46 71  A 1 
ATOM   555  C  CG2 . ILE A 1 71  ? 5.495   -8.431  6.876   1.00 93.02 71  A 1 
ATOM   556  C  CD1 . ILE A 1 71  ? 2.728   -6.523  8.855   1.00 90.64 71  A 1 
ATOM   557  N  N   . VAL A 1 72  ? 7.500   -5.920  7.383   1.00 93.73 72  A 1 
ATOM   558  C  CA  . VAL A 1 72  ? 8.678   -5.899  8.249   1.00 92.69 72  A 1 
ATOM   559  C  C   . VAL A 1 72  ? 9.045   -4.452  8.570   1.00 92.59 72  A 1 
ATOM   560  O  O   . VAL A 1 72  ? 9.309   -3.652  7.673   1.00 92.29 72  A 1 
ATOM   561  C  CB  . VAL A 1 72  ? 9.863   -6.651  7.628   1.00 91.13 72  A 1 
ATOM   562  C  CG1 . VAL A 1 72  ? 11.099  -6.614  8.529   1.00 88.23 72  A 1 
ATOM   563  C  CG2 . VAL A 1 72  ? 9.517   -8.126  7.396   1.00 89.63 72  A 1 
ATOM   564  N  N   . SER A 1 73  ? 9.122   -4.118  9.866   1.00 93.19 73  A 1 
ATOM   565  C  CA  . SER A 1 73  ? 9.631   -2.818  10.301  1.00 91.28 73  A 1 
ATOM   566  C  C   . SER A 1 73  ? 11.104  -2.665  9.925   1.00 89.42 73  A 1 
ATOM   567  O  O   . SER A 1 73  ? 11.920  -3.562  10.119  1.00 85.60 73  A 1 
ATOM   568  C  CB  . SER A 1 73  ? 9.414   -2.623  11.802  1.00 89.55 73  A 1 
ATOM   569  O  OG  . SER A 1 73  ? 10.174  -1.549  12.311  1.00 82.96 73  A 1 
ATOM   570  N  N   . ARG A 1 74  ? 11.471  -1.485  9.414   1.00 85.72 74  A 1 
ATOM   571  C  CA  . ARG A 1 74  ? 12.824  -1.199  8.916   1.00 80.60 74  A 1 
ATOM   572  C  C   . ARG A 1 74  ? 13.877  -1.104  10.005  1.00 78.88 74  A 1 
ATOM   573  O  O   . ARG A 1 74  ? 15.054  -1.315  9.756   1.00 72.16 74  A 1 
ATOM   574  C  CB  . ARG A 1 74  ? 12.777  0.126   8.167   1.00 75.46 74  A 1 
ATOM   575  C  CG  . ARG A 1 74  ? 12.033  -0.008  6.856   1.00 67.60 74  A 1 
ATOM   576  C  CD  . ARG A 1 74  ? 11.811  1.359   6.238   1.00 63.65 74  A 1 
ATOM   577  N  NE  . ARG A 1 74  ? 10.824  2.077   7.023   1.00 60.62 74  A 1 
ATOM   578  C  CZ  . ARG A 1 74  ? 10.111  3.103   6.612   1.00 56.31 74  A 1 
ATOM   579  N  NH1 . ARG A 1 74  ? 10.399  3.694   5.492   1.00 52.42 74  A 1 
ATOM   580  N  NH2 . ARG A 1 74  ? 9.097   3.487   7.323   1.00 51.02 74  A 1 
ATOM   581  N  N   . ALA A 1 75  ? 13.457  -0.703  11.204  1.00 76.08 75  A 1 
ATOM   582  C  CA  . ALA A 1 75  ? 14.356  -0.205  12.231  1.00 72.07 75  A 1 
ATOM   583  C  C   . ALA A 1 75  ? 14.600  -1.222  13.359  1.00 72.82 75  A 1 
ATOM   584  O  O   . ALA A 1 75  ? 14.917  -0.838  14.477  1.00 67.46 75  A 1 
ATOM   585  C  CB  . ALA A 1 75  ? 13.811  1.144   12.693  1.00 65.69 75  A 1 
ATOM   586  N  N   . ILE A 1 76  ? 14.426  -2.507  13.089  1.00 71.32 76  A 1 
ATOM   587  C  CA  . ILE A 1 76  ? 14.457  -3.514  14.152  1.00 68.87 76  A 1 
ATOM   588  C  C   . ILE A 1 76  ? 15.891  -3.879  14.528  1.00 72.16 76  A 1 
ATOM   589  O  O   . ILE A 1 76  ? 16.637  -4.350  13.674  1.00 68.20 76  A 1 
ATOM   590  C  CB  . ILE A 1 76  ? 13.616  -4.735  13.757  1.00 61.90 76  A 1 
ATOM   591  C  CG1 . ILE A 1 76  ? 12.161  -4.256  13.634  1.00 55.92 76  A 1 
ATOM   592  C  CG2 . ILE A 1 76  ? 13.735  -5.840  14.814  1.00 55.07 76  A 1 
ATOM   593  C  CD1 . ILE A 1 76  ? 11.278  -5.219  12.912  1.00 51.05 76  A 1 
ATOM   594  N  N   . PRO A 1 77  ? 16.275  -3.737  15.808  1.00 73.79 77  A 1 
ATOM   595  C  CA  . PRO A 1 77  ? 17.645  -4.037  16.257  1.00 72.08 77  A 1 
ATOM   596  C  C   . PRO A 1 77  ? 18.077  -5.483  15.992  1.00 73.79 77  A 1 
ATOM   597  O  O   . PRO A 1 77  ? 19.250  -5.758  15.767  1.00 69.94 77  A 1 
ATOM   598  C  CB  . PRO A 1 77  ? 17.652  -3.751  17.760  1.00 67.80 77  A 1 
ATOM   599  C  CG  . PRO A 1 77  ? 16.506  -2.767  17.963  1.00 66.07 77  A 1 
ATOM   600  C  CD  . PRO A 1 77  ? 15.498  -3.181  16.897  1.00 68.91 77  A 1 
ATOM   601  N  N   . LYS A 1 78  ? 17.128  -6.411  16.029  1.00 76.70 78  A 1 
ATOM   602  C  CA  . LYS A 1 78  ? 17.337  -7.843  15.790  1.00 77.42 78  A 1 
ATOM   603  C  C   . LYS A 1 78  ? 16.827  -8.259  14.403  1.00 80.84 78  A 1 
ATOM   604  O  O   . LYS A 1 78  ? 16.217  -9.321  14.280  1.00 77.08 78  A 1 
ATOM   605  C  CB  . LYS A 1 78  ? 16.717  -8.678  16.922  1.00 71.42 78  A 1 
ATOM   606  C  CG  . LYS A 1 78  ? 17.365  -8.395  18.280  1.00 64.13 78  A 1 
ATOM   607  C  CD  . LYS A 1 78  ? 16.797  -9.367  19.317  1.00 59.27 78  A 1 
ATOM   608  C  CE  . LYS A 1 78  ? 17.442  -9.114  20.687  1.00 52.28 78  A 1 
ATOM   609  N  NZ  . LYS A 1 78  ? 16.939  -10.055 21.710  1.00 45.32 78  A 1 
ATOM   610  N  N   . TYR A 1 79  ? 17.060  -7.424  13.396  1.00 81.51 79  A 1 
ATOM   611  C  CA  . TYR A 1 79  ? 16.712  -7.784  12.022  1.00 82.88 79  A 1 
ATOM   612  C  C   . TYR A 1 79  ? 17.514  -9.021  11.586  1.00 85.18 79  A 1 
ATOM   613  O  O   . TYR A 1 79  ? 18.730  -8.959  11.402  1.00 84.01 79  A 1 
ATOM   614  C  CB  . TYR A 1 79  ? 16.939  -6.587  11.097  1.00 80.22 79  A 1 
ATOM   615  C  CG  . TYR A 1 79  ? 16.514  -6.870  9.677   1.00 78.48 79  A 1 
ATOM   616  C  CD1 . TYR A 1 79  ? 17.467  -7.182  8.683   1.00 73.48 79  A 1 
ATOM   617  C  CD2 . TYR A 1 79  ? 15.142  -6.868  9.342   1.00 74.29 79  A 1 
ATOM   618  C  CE1 . TYR A 1 79  ? 17.052  -7.491  7.381   1.00 69.54 79  A 1 
ATOM   619  C  CE2 . TYR A 1 79  ? 14.720  -7.175  8.043   1.00 69.19 79  A 1 
ATOM   620  C  CZ  . TYR A 1 79  ? 15.679  -7.492  7.066   1.00 68.62 79  A 1 
ATOM   621  O  OH  . TYR A 1 79  ? 15.268  -7.809  5.803   1.00 64.75 79  A 1 
ATOM   622  N  N   . ASN A 1 80  ? 16.834  -10.151 11.480  1.00 88.75 80  A 1 
ATOM   623  C  CA  . ASN A 1 80  ? 17.407  -11.438 11.127  1.00 89.78 80  A 1 
ATOM   624  C  C   . ASN A 1 80  ? 16.348  -12.320 10.449  1.00 91.25 80  A 1 
ATOM   625  O  O   . ASN A 1 80  ? 15.182  -11.927 10.308  1.00 91.32 80  A 1 
ATOM   626  C  CB  . ASN A 1 80  ? 18.040  -12.066 12.386  1.00 87.95 80  A 1 
ATOM   627  C  CG  . ASN A 1 80  ? 17.041  -12.413 13.484  1.00 86.94 80  A 1 
ATOM   628  O  OD1 . ASN A 1 80  ? 15.931  -12.819 13.255  1.00 83.26 80  A 1 
ATOM   629  N  ND2 . ASN A 1 80  ? 17.426  -12.272 14.734  1.00 82.80 80  A 1 
ATOM   630  N  N   . LEU A 1 81  ? 16.751  -13.505 10.029  1.00 90.14 81  A 1 
ATOM   631  C  CA  . LEU A 1 81  ? 15.892  -14.467 9.343   1.00 91.08 81  A 1 
ATOM   632  C  C   . LEU A 1 81  ? 14.617  -14.801 10.129  1.00 92.53 81  A 1 
ATOM   633  O  O   . LEU A 1 81  ? 13.519  -14.775 9.568   1.00 92.64 81  A 1 
ATOM   634  C  CB  . LEU A 1 81  ? 16.743  -15.732 9.097   1.00 89.13 81  A 1 
ATOM   635  C  CG  . LEU A 1 81  ? 15.990  -16.845 8.339   1.00 84.13 81  A 1 
ATOM   636  C  CD1 . LEU A 1 81  ? 15.689  -16.405 6.913   1.00 79.07 81  A 1 
ATOM   637  C  CD2 . LEU A 1 81  ? 16.862  -18.101 8.282   1.00 78.44 81  A 1 
ATOM   638  N  N   . ASP A 1 82  ? 14.748  -15.086 11.425  1.00 91.64 82  A 1 
ATOM   639  C  CA  . ASP A 1 82  ? 13.621  -15.498 12.261  1.00 92.22 82  A 1 
ATOM   640  C  C   . ASP A 1 82  ? 12.648  -14.341 12.488  1.00 93.42 82  A 1 
ATOM   641  O  O   . ASP A 1 82  ? 11.436  -14.542 12.505  1.00 93.24 82  A 1 
ATOM   642  C  CB  . ASP A 1 82  ? 14.139  -16.033 13.602  1.00 91.42 82  A 1 
ATOM   643  C  CG  . ASP A 1 82  ? 14.937  -17.330 13.459  1.00 86.85 82  A 1 
ATOM   644  O  OD1 . ASP A 1 82  ? 14.666  -18.089 12.499  1.00 83.03 82  A 1 
ATOM   645  O  OD2 . ASP A 1 82  ? 15.823  -17.539 14.310  1.00 82.03 82  A 1 
ATOM   646  N  N   . TYR A 1 83  ? 13.177  -13.115 12.585  1.00 92.31 83  A 1 
ATOM   647  C  CA  . TYR A 1 83  ? 12.357  -11.926 12.696  1.00 92.52 83  A 1 
ATOM   648  C  C   . TYR A 1 83  ? 11.497  -11.711 11.446  1.00 93.88 83  A 1 
ATOM   649  O  O   . TYR A 1 83  ? 10.286  -11.509 11.554  1.00 93.95 83  A 1 
ATOM   650  C  CB  . TYR A 1 83  ? 13.249  -10.718 12.995  1.00 91.05 83  A 1 
ATOM   651  C  CG  . TYR A 1 83  ? 12.406  -9.561  13.463  1.00 86.22 83  A 1 
ATOM   652  C  CD1 . TYR A 1 83  ? 11.704  -8.779  12.531  1.00 81.04 83  A 1 
ATOM   653  C  CD2 . TYR A 1 83  ? 12.168  -9.396  14.839  1.00 79.68 83  A 1 
ATOM   654  C  CE1 . TYR A 1 83  ? 10.742  -7.850  12.974  1.00 74.56 83  A 1 
ATOM   655  C  CE2 . TYR A 1 83  ? 11.219  -8.478  15.291  1.00 73.09 83  A 1 
ATOM   656  C  CZ  . TYR A 1 83  ? 10.485  -7.721  14.351  1.00 71.79 83  A 1 
ATOM   657  O  OH  . TYR A 1 83  ? 9.514   -6.878  14.783  1.00 67.96 83  A 1 
ATOM   658  N  N   . VAL A 1 84  ? 12.093  -11.813 10.256  1.00 94.09 84  A 1 
ATOM   659  C  CA  . VAL A 1 84  ? 11.369  -11.691 8.983   1.00 94.86 84  A 1 
ATOM   660  C  C   . VAL A 1 84  ? 10.284  -12.758 8.868   1.00 95.68 84  A 1 
ATOM   661  O  O   . VAL A 1 84  ? 9.138   -12.447 8.552   1.00 95.96 84  A 1 
ATOM   662  C  CB  . VAL A 1 84  ? 12.340  -11.747 7.787   1.00 94.50 84  A 1 
ATOM   663  C  CG1 . VAL A 1 84  ? 11.606  -11.811 6.450   1.00 93.11 84  A 1 
ATOM   664  C  CG2 . VAL A 1 84  ? 13.227  -10.499 7.777   1.00 93.42 84  A 1 
ATOM   665  N  N   . LYS A 1 85  ? 10.607  -14.011 9.195   1.00 95.57 85  A 1 
ATOM   666  C  CA  . LYS A 1 85  ? 9.621   -15.101 9.212   1.00 95.91 85  A 1 
ATOM   667  C  C   . LYS A 1 85  ? 8.457   -14.798 10.155  1.00 96.39 85  A 1 
ATOM   668  O  O   . LYS A 1 85  ? 7.298   -14.913 9.761   1.00 96.54 85  A 1 
ATOM   669  C  CB  . LYS A 1 85  ? 10.297  -16.419 9.614   1.00 96.06 85  A 1 
ATOM   670  C  CG  . LYS A 1 85  ? 11.165  -16.998 8.491   1.00 94.73 85  A 1 
ATOM   671  C  CD  . LYS A 1 85  ? 11.818  -18.292 8.991   1.00 92.69 85  A 1 
ATOM   672  C  CE  . LYS A 1 85  ? 12.592  -18.978 7.876   1.00 88.04 85  A 1 
ATOM   673  N  NZ  . LYS A 1 85  ? 13.222  -20.230 8.379   1.00 81.38 85  A 1 
ATOM   674  N  N   . GLN A 1 86  ? 8.749   -14.352 11.373  1.00 95.42 86  A 1 
ATOM   675  C  CA  . GLN A 1 86  ? 7.704   -14.005 12.339  1.00 95.47 86  A 1 
ATOM   676  C  C   . GLN A 1 86  ? 6.847   -12.831 11.864  1.00 95.76 86  A 1 
ATOM   677  O  O   . GLN A 1 86  ? 5.629   -12.845 12.072  1.00 95.79 86  A 1 
ATOM   678  C  CB  . GLN A 1 86  ? 8.355   -13.709 13.704  1.00 94.91 86  A 1 
ATOM   679  C  CG  . GLN A 1 86  ? 7.304   -13.503 14.812  1.00 90.73 86  A 1 
ATOM   680  C  CD  . GLN A 1 86  ? 6.413   -14.741 14.989  1.00 88.06 86  A 1 
ATOM   681  O  OE1 . GLN A 1 86  ? 6.883   -15.829 15.232  1.00 81.47 86  A 1 
ATOM   682  N  NE2 . GLN A 1 86  ? 5.108   -14.613 14.868  1.00 77.67 86  A 1 
ATOM   683  N  N   . SER A 1 87  ? 7.428   -11.837 11.185  1.00 95.78 87  A 1 
ATOM   684  C  CA  . SER A 1 87  ? 6.681   -10.728 10.596  1.00 95.94 87  A 1 
ATOM   685  C  C   . SER A 1 87  ? 5.703   -11.200 9.513   1.00 96.72 87  A 1 
ATOM   686  O  O   . SER A 1 87  ? 4.555   -10.767 9.507   1.00 96.65 87  A 1 
ATOM   687  C  CB  . SER A 1 87  ? 7.633   -9.684  10.023  1.00 95.27 87  A 1 
ATOM   688  O  OG  . SER A 1 87  ? 8.394   -9.096  11.060  1.00 89.33 87  A 1 
ATOM   689  N  N   . ILE A 1 88  ? 6.086   -12.153 8.667   1.00 97.20 88  A 1 
ATOM   690  C  CA  . ILE A 1 88  ? 5.197   -12.743 7.653   1.00 97.58 88  A 1 
ATOM   691  C  C   . ILE A 1 88  ? 4.066   -13.548 8.319   1.00 97.80 88  A 1 
ATOM   692  O  O   . ILE A 1 88  ? 2.908   -13.447 7.910   1.00 97.66 88  A 1 
ATOM   693  C  CB  . ILE A 1 88  ? 6.006   -13.591 6.655   1.00 97.26 88  A 1 
ATOM   694  C  CG1 . ILE A 1 88  ? 6.969   -12.682 5.864   1.00 95.35 88  A 1 
ATOM   695  C  CG2 . ILE A 1 88  ? 5.083   -14.346 5.676   1.00 96.11 88  A 1 
ATOM   696  C  CD1 . ILE A 1 88  ? 8.047   -13.457 5.116   1.00 87.85 88  A 1 
ATOM   697  N  N   . VAL A 1 89  ? 4.366   -14.280 9.402   1.00 97.81 89  A 1 
ATOM   698  C  CA  . VAL A 1 89  ? 3.332   -14.940 10.215  1.00 97.78 89  A 1 
ATOM   699  C  C   . VAL A 1 89  ? 2.347   -13.913 10.792  1.00 97.64 89  A 1 
ATOM   700  O  O   . VAL A 1 89  ? 1.134   -14.124 10.752  1.00 97.35 89  A 1 
ATOM   701  C  CB  . VAL A 1 89  ? 3.967   -15.786 11.344  1.00 97.70 89  A 1 
ATOM   702  C  CG1 . VAL A 1 89  ? 2.924   -16.356 12.307  1.00 96.69 89  A 1 
ATOM   703  C  CG2 . VAL A 1 89  ? 4.757   -16.970 10.776  1.00 96.81 89  A 1 
ATOM   704  N  N   . ASN A 1 90  ? 2.844   -12.763 11.259  1.00 96.83 90  A 1 
ATOM   705  C  CA  . ASN A 1 90  ? 2.014   -11.676 11.768  1.00 96.15 90  A 1 
ATOM   706  C  C   . ASN A 1 90  ? 1.146   -11.045 10.660  1.00 96.72 90  A 1 
ATOM   707  O  O   . ASN A 1 90  ? -0.027  -10.757 10.902  1.00 96.42 90  A 1 
ATOM   708  C  CB  . ASN A 1 90  ? 2.895   -10.608 12.435  1.00 94.88 90  A 1 
ATOM   709  C  CG  . ASN A 1 90  ? 3.640   -11.082 13.670  1.00 92.52 90  A 1 
ATOM   710  O  OD1 . ASN A 1 90  ? 3.367   -12.113 14.267  1.00 88.16 90  A 1 
ATOM   711  N  ND2 . ASN A 1 90  ? 4.608   -10.310 14.110  1.00 86.72 90  A 1 
ATOM   712  N  N   . ALA A 1 91  ? 1.678   -10.884 9.456   1.00 96.41 91  A 1 
ATOM   713  C  CA  . ALA A 1 91  ? 0.918   -10.432 8.293   1.00 96.98 91  A 1 
ATOM   714  C  C   . ALA A 1 91  ? -0.222  -11.400 7.972   1.00 97.66 91  A 1 
ATOM   715  O  O   . ALA A 1 91  ? -1.382  -10.991 7.878   1.00 97.62 91  A 1 
ATOM   716  C  CB  . ALA A 1 91  ? 1.857   -10.274 7.089   1.00 96.46 91  A 1 
ATOM   717  N  N   . THR A 1 92  ? 0.064   -12.689 7.915   1.00 97.83 92  A 1 
ATOM   718  C  CA  . THR A 1 92  ? -0.951  -13.733 7.697   1.00 97.95 92  A 1 
ATOM   719  C  C   . THR A 1 92  ? -2.038  -13.705 8.778   1.00 98.14 92  A 1 
ATOM   720  O  O   . THR A 1 92  ? -3.223  -13.769 8.468   1.00 97.86 92  A 1 
ATOM   721  C  CB  . THR A 1 92  ? -0.289  -15.108 7.651   1.00 97.34 92  A 1 
ATOM   722  O  OG1 . THR A 1 92  ? 0.634   -15.141 6.600   1.00 91.66 92  A 1 
ATOM   723  C  CG2 . THR A 1 92  ? -1.282  -16.230 7.377   1.00 91.05 92  A 1 
ATOM   724  N  N   . ALA A 1 93  ? -1.653  -13.559 10.050  1.00 97.86 93  A 1 
ATOM   725  C  CA  . ALA A 1 93  ? -2.605  -13.452 11.154  1.00 97.68 93  A 1 
ATOM   726  C  C   . ALA A 1 93  ? -3.484  -12.190 11.058  1.00 97.94 93  A 1 
ATOM   727  O  O   . ALA A 1 93  ? -4.672  -12.241 11.387  1.00 97.60 93  A 1 
ATOM   728  C  CB  . ALA A 1 93  ? -1.822  -13.489 12.467  1.00 97.21 93  A 1 
ATOM   729  N  N   . LEU A 1 94  ? -2.919  -11.070 10.586  1.00 97.71 94  A 1 
ATOM   730  C  CA  . LEU A 1 94  ? -3.670  -9.842  10.315  1.00 97.81 94  A 1 
ATOM   731  C  C   . LEU A 1 94  ? -4.676  -10.052 9.178   1.00 98.20 94  A 1 
ATOM   732  O  O   . LEU A 1 94  ? -5.851  -9.727  9.347   1.00 98.14 94  A 1 
ATOM   733  C  CB  . LEU A 1 94  ? -2.673  -8.712  10.002  1.00 97.32 94  A 1 
ATOM   734  C  CG  . LEU A 1 94  ? -3.345  -7.384  9.606   1.00 94.78 94  A 1 
ATOM   735  C  CD1 . LEU A 1 94  ? -4.017  -6.715  10.806  1.00 91.17 94  A 1 
ATOM   736  C  CD2 . LEU A 1 94  ? -2.285  -6.425  9.049   1.00 90.72 94  A 1 
ATOM   737  N  N   . LEU A 1 95  ? -4.249  -10.627 8.061   1.00 98.08 95  A 1 
ATOM   738  C  CA  . LEU A 1 95  ? -5.093  -10.866 6.885   1.00 98.35 95  A 1 
ATOM   739  C  C   . LEU A 1 95  ? -6.230  -11.853 7.193   1.00 98.41 95  A 1 
ATOM   740  O  O   . LEU A 1 95  ? -7.360  -11.621 6.766   1.00 98.29 95  A 1 
ATOM   741  C  CB  . LEU A 1 95  ? -4.222  -11.347 5.718   1.00 98.38 95  A 1 
ATOM   742  C  CG  . LEU A 1 95  ? -3.216  -10.312 5.183   1.00 98.10 95  A 1 
ATOM   743  C  CD1 . LEU A 1 95  ? -2.337  -10.948 4.115   1.00 97.75 95  A 1 
ATOM   744  C  CD2 . LEU A 1 95  ? -3.895  -9.077  4.594   1.00 97.54 95  A 1 
ATOM   745  N  N   . LYS A 1 96  ? -5.990  -12.861 8.019   1.00 98.40 96  A 1 
ATOM   746  C  CA  . LYS A 1 96  ? -7.034  -13.792 8.492   1.00 98.39 96  A 1 
ATOM   747  C  C   . LYS A 1 96  ? -8.158  -13.116 9.293   1.00 98.28 96  A 1 
ATOM   748  O  O   . LYS A 1 96  ? -9.231  -13.695 9.434   1.00 97.82 96  A 1 
ATOM   749  C  CB  . LYS A 1 96  ? -6.400  -14.912 9.326   1.00 98.14 96  A 1 
ATOM   750  C  CG  . LYS A 1 96  ? -5.735  -15.974 8.440   1.00 95.63 96  A 1 
ATOM   751  C  CD  . LYS A 1 96  ? -5.058  -17.051 9.301   1.00 90.94 96  A 1 
ATOM   752  C  CE  . LYS A 1 96  ? -4.440  -18.109 8.395   1.00 83.17 96  A 1 
ATOM   753  N  NZ  . LYS A 1 96  ? -3.717  -19.163 9.142   1.00 74.81 96  A 1 
ATOM   754  N  N   . LYS A 1 97  ? -7.960  -11.889 9.804   1.00 98.43 97  A 1 
ATOM   755  C  CA  . LYS A 1 97  ? -9.034  -11.128 10.455  1.00 98.20 97  A 1 
ATOM   756  C  C   . LYS A 1 97  ? -10.106 -10.666 9.463   1.00 98.10 97  A 1 
ATOM   757  O  O   . LYS A 1 97  ? -11.211 -10.355 9.894   1.00 97.38 97  A 1 
ATOM   758  C  CB  . LYS A 1 97  ? -8.473  -9.924  11.239  1.00 98.16 97  A 1 
ATOM   759  C  CG  . LYS A 1 97  ? -7.500  -10.311 12.368  1.00 97.13 97  A 1 
ATOM   760  C  CD  . LYS A 1 97  ? -6.980  -9.056  13.088  1.00 94.02 97  A 1 
ATOM   761  C  CE  . LYS A 1 97  ? -5.992  -9.405  14.198  1.00 89.93 97  A 1 
ATOM   762  N  NZ  . LYS A 1 97  ? -5.458  -8.194  14.902  1.00 81.06 97  A 1 
ATOM   763  N  N   . PHE A 1 98  ? -9.810  -10.612 8.167   1.00 98.35 98  A 1 
ATOM   764  C  CA  . PHE A 1 98  ? -10.755 -10.295 7.104   1.00 98.12 98  A 1 
ATOM   765  C  C   . PHE A 1 98  ? -11.426 -11.577 6.582   1.00 97.55 98  A 1 
ATOM   766  O  O   . PHE A 1 98  ? -11.097 -12.087 5.523   1.00 96.18 98  A 1 
ATOM   767  C  CB  . PHE A 1 98  ? -10.045 -9.488  6.010   1.00 98.13 98  A 1 
ATOM   768  C  CG  . PHE A 1 98  ? -9.393  -8.218  6.507   1.00 98.35 98  A 1 
ATOM   769  C  CD1 . PHE A 1 98  ? -10.173 -7.121  6.903   1.00 97.91 98  A 1 
ATOM   770  C  CD2 . PHE A 1 98  ? -7.989  -8.141  6.607   1.00 97.95 98  A 1 
ATOM   771  C  CE1 . PHE A 1 98  ? -9.567  -5.951  7.376   1.00 97.45 98  A 1 
ATOM   772  C  CE2 . PHE A 1 98  ? -7.376  -6.975  7.078   1.00 97.53 98  A 1 
ATOM   773  C  CZ  . PHE A 1 98  ? -8.161  -5.875  7.460   1.00 97.67 98  A 1 
ATOM   774  N  N   . GLU A 1 99  ? -12.354 -12.098 7.372   1.00 96.23 99  A 1 
ATOM   775  C  CA  . GLU A 1 99  ? -13.101 -13.312 7.029   1.00 94.47 99  A 1 
ATOM   776  C  C   . GLU A 1 99  ? -13.893 -13.137 5.735   1.00 93.21 99  A 1 
ATOM   777  O  O   . GLU A 1 99  ? -14.462 -12.078 5.469   1.00 87.32 99  A 1 
ATOM   778  C  CB  . GLU A 1 99  ? -14.031 -13.683 8.193   1.00 91.47 99  A 1 
ATOM   779  C  CG  . GLU A 1 99  ? -13.250 -14.130 9.438   1.00 80.04 99  A 1 
ATOM   780  C  CD  . GLU A 1 99  ? -14.102 -14.119 10.703  1.00 73.86 99  A 1 
ATOM   781  O  OE1 . GLU A 1 99  ? -13.513 -13.863 11.777  1.00 67.02 99  A 1 
ATOM   782  O  OE2 . GLU A 1 99  ? -15.339 -14.248 10.596  1.00 68.40 99  A 1 
ATOM   783  N  N   . ASP A 1 100 ? -13.912 -14.173 4.916   1.00 95.52 100 A 1 
ATOM   784  C  CA  . ASP A 1 100 ? -14.544 -14.256 3.595   1.00 95.45 100 A 1 
ATOM   785  C  C   . ASP A 1 100 ? -14.007 -13.277 2.538   1.00 96.77 100 A 1 
ATOM   786  O  O   . ASP A 1 100 ? -14.616 -13.143 1.466   1.00 95.27 100 A 1 
ATOM   787  C  CB  . ASP A 1 100 ? -16.073 -14.152 3.669   1.00 91.94 100 A 1 
ATOM   788  C  CG  . ASP A 1 100 ? -16.724 -14.938 4.787   1.00 82.63 100 A 1 
ATOM   789  O  OD1 . ASP A 1 100 ? -16.314 -16.098 4.998   1.00 75.29 100 A 1 
ATOM   790  O  OD2 . ASP A 1 100 ? -17.648 -14.332 5.380   1.00 76.25 100 A 1 
ATOM   791  N  N   . PHE A 1 101 ? -12.910 -12.570 2.788   1.00 97.65 101 A 1 
ATOM   792  C  CA  . PHE A 1 101 ? -12.304 -11.711 1.785   1.00 98.16 101 A 1 
ATOM   793  C  C   . PHE A 1 101 ? -11.524 -12.531 0.758   1.00 98.19 101 A 1 
ATOM   794  O  O   . PHE A 1 101 ? -10.780 -13.445 1.103   1.00 97.62 101 A 1 
ATOM   795  C  CB  . PHE A 1 101 ? -11.400 -10.640 2.412   1.00 98.20 101 A 1 
ATOM   796  C  CG  . PHE A 1 101 ? -12.107 -9.424  2.981   1.00 98.33 101 A 1 
ATOM   797  C  CD1 . PHE A 1 101 ? -11.697 -8.130  2.594   1.00 97.62 101 A 1 
ATOM   798  C  CD2 . PHE A 1 101 ? -13.145 -9.553  3.915   1.00 97.65 101 A 1 
ATOM   799  C  CE1 . PHE A 1 101 ? -12.307 -6.989  3.142   1.00 97.28 101 A 1 
ATOM   800  C  CE2 . PHE A 1 101 ? -13.764 -8.415  4.458   1.00 97.34 101 A 1 
ATOM   801  C  CZ  . PHE A 1 101 ? -13.341 -7.137  4.074   1.00 97.76 101 A 1 
ATOM   802  N  N   . PHE A 1 102 ? -11.624 -12.135 -0.517  1.00 98.43 102 A 1 
ATOM   803  C  CA  . PHE A 1 102 ? -10.657 -12.524 -1.531  1.00 98.54 102 A 1 
ATOM   804  C  C   . PHE A 1 102 ? -9.408  -11.650 -1.364  1.00 98.65 102 A 1 
ATOM   805  O  O   . PHE A 1 102 ? -9.444  -10.447 -1.619  1.00 98.56 102 A 1 
ATOM   806  C  CB  . PHE A 1 102 ? -11.282 -12.394 -2.915  1.00 98.42 102 A 1 
ATOM   807  C  CG  . PHE A 1 102 ? -10.352 -12.811 -4.030  1.00 98.42 102 A 1 
ATOM   808  C  CD1 . PHE A 1 102 ? -9.804  -11.858 -4.905  1.00 97.96 102 A 1 
ATOM   809  C  CD2 . PHE A 1 102 ? -10.027 -14.174 -4.197  1.00 98.03 102 A 1 
ATOM   810  C  CE1 . PHE A 1 102 ? -8.951  -12.257 -5.946  1.00 97.59 102 A 1 
ATOM   811  C  CE2 . PHE A 1 102 ? -9.170  -14.576 -5.236  1.00 97.62 102 A 1 
ATOM   812  C  CZ  . PHE A 1 102 ? -8.638  -13.619 -6.109  1.00 97.78 102 A 1 
ATOM   813  N  N   . ILE A 1 103 ? -8.329  -12.248 -0.873  1.00 98.78 103 A 1 
ATOM   814  C  CA  . ILE A 1 103 ? -7.079  -11.553 -0.532  1.00 98.81 103 A 1 
ATOM   815  C  C   . ILE A 1 103 ? -6.000  -11.931 -1.540  1.00 98.80 103 A 1 
ATOM   816  O  O   . ILE A 1 103 ? -5.817  -13.103 -1.853  1.00 98.74 103 A 1 
ATOM   817  C  CB  . ILE A 1 103 ? -6.665  -11.837 0.926   1.00 98.59 103 A 1 
ATOM   818  C  CG1 . ILE A 1 103 ? -7.762  -11.307 1.884   1.00 96.96 103 A 1 
ATOM   819  C  CG2 . ILE A 1 103 ? -5.303  -11.196 1.244   1.00 98.09 103 A 1 
ATOM   820  C  CD1 . ILE A 1 103 ? -7.514  -11.551 3.370   1.00 90.45 103 A 1 
ATOM   821  N  N   . ILE A 1 104 ? -5.278  -10.922 -2.023  1.00 98.86 104 A 1 
ATOM   822  C  CA  . ILE A 1 104 ? -4.198  -11.036 -3.002  1.00 98.85 104 A 1 
ATOM   823  C  C   . ILE A 1 104 ? -2.904  -10.591 -2.310  1.00 98.81 104 A 1 
ATOM   824  O  O   . ILE A 1 104 ? -2.588  -9.404  -2.321  1.00 98.77 104 A 1 
ATOM   825  C  CB  . ILE A 1 104 ? -4.538  -10.179 -4.248  1.00 98.81 104 A 1 
ATOM   826  C  CG1 . ILE A 1 104 ? -5.909  -10.543 -4.871  1.00 98.43 104 A 1 
ATOM   827  C  CG2 . ILE A 1 104 ? -3.439  -10.337 -5.307  1.00 98.51 104 A 1 
ATOM   828  C  CD1 . ILE A 1 104 ? -6.466  -9.416  -5.747  1.00 96.89 104 A 1 
ATOM   829  N  N   . PRO A 1 105 ? -2.167  -11.497 -1.646  1.00 98.84 105 A 1 
ATOM   830  C  CA  . PRO A 1 105 ? -0.960  -11.153 -0.895  1.00 98.77 105 A 1 
ATOM   831  C  C   . PRO A 1 105 ? 0.281   -11.083 -1.784  1.00 98.78 105 A 1 
ATOM   832  O  O   . PRO A 1 105 ? 0.377   -11.764 -2.800  1.00 98.48 105 A 1 
ATOM   833  C  CB  . PRO A 1 105 ? -0.848  -12.247 0.167   1.00 98.63 105 A 1 
ATOM   834  C  CG  . PRO A 1 105 ? -1.404  -13.478 -0.540  1.00 98.20 105 A 1 
ATOM   835  C  CD  . PRO A 1 105 ? -2.508  -12.903 -1.429  1.00 98.65 105 A 1 
ATOM   836  N  N   . MET A 1 106 ? 1.282   -10.292 -1.361  1.00 98.56 106 A 1 
ATOM   837  C  CA  . MET A 1 106 ? 2.610   -10.260 -1.976  1.00 98.23 106 A 1 
ATOM   838  C  C   . MET A 1 106 ? 3.696   -9.945  -0.945  1.00 98.25 106 A 1 
ATOM   839  O  O   . MET A 1 106 ? 3.393   -9.652  0.215   1.00 97.55 106 A 1 
ATOM   840  C  CB  . MET A 1 106 ? 2.642   -9.262  -3.149  1.00 95.93 106 A 1 
ATOM   841  C  CG  . MET A 1 106 ? 2.565   -7.798  -2.704  1.00 91.53 106 A 1 
ATOM   842  S  SD  . MET A 1 106 ? 2.515   -6.598  -4.067  1.00 93.26 106 A 1 
ATOM   843  C  CE  . MET A 1 106 ? 0.895   -6.985  -4.757  1.00 87.19 106 A 1 
ATOM   844  N  N   . LEU A 1 107 ? 4.956   -10.007 -1.384  1.00 98.29 107 A 1 
ATOM   845  C  CA  . LEU A 1 107 ? 6.123   -9.602  -0.604  1.00 98.04 107 A 1 
ATOM   846  C  C   . LEU A 1 107 ? 6.604   -8.220  -1.050  1.00 98.09 107 A 1 
ATOM   847  O  O   . LEU A 1 107 ? 6.653   -7.923  -2.245  1.00 97.66 107 A 1 
ATOM   848  C  CB  . LEU A 1 107 ? 7.244   -10.638 -0.773  1.00 97.60 107 A 1 
ATOM   849  C  CG  . LEU A 1 107 ? 6.936   -12.026 -0.186  1.00 97.25 107 A 1 
ATOM   850  C  CD1 . LEU A 1 107 ? 8.026   -13.012 -0.602  1.00 96.62 107 A 1 
ATOM   851  C  CD2 . LEU A 1 107 ? 6.866   -11.995 1.344   1.00 96.25 107 A 1 
ATOM   852  N  N   . GLY A 1 108 ? 7.020   -7.399  -0.079  1.00 98.00 108 A 1 
ATOM   853  C  CA  . GLY A 1 108 ? 7.778   -6.178  -0.298  1.00 97.87 108 A 1 
ATOM   854  C  C   . GLY A 1 108 ? 9.291   -6.397  -0.173  1.00 97.60 108 A 1 
ATOM   855  O  O   . GLY A 1 108 ? 9.775   -7.501  0.080   1.00 97.13 108 A 1 
ATOM   856  N  N   . ASN A 1 109 ? 10.071  -5.332  -0.366  1.00 97.36 109 A 1 
ATOM   857  C  CA  . ASN A 1 109 ? 11.532  -5.392  -0.320  1.00 97.06 109 A 1 
ATOM   858  C  C   . ASN A 1 109 ? 12.104  -5.561  1.094   1.00 96.75 109 A 1 
ATOM   859  O  O   . ASN A 1 109 ? 13.262  -5.960  1.246   1.00 95.79 109 A 1 
ATOM   860  C  CB  . ASN A 1 109 ? 12.121  -4.163  -1.038  1.00 96.77 109 A 1 
ATOM   861  C  CG  . ASN A 1 109 ? 11.772  -2.857  -0.357  1.00 96.55 109 A 1 
ATOM   862  O  OD1 . ASN A 1 109 ? 10.714  -2.300  -0.555  1.00 93.32 109 A 1 
ATOM   863  N  ND2 . ASN A 1 109 ? 12.643  -2.326  0.468   1.00 92.82 109 A 1 
ATOM   864  N  N   . HIS A 1 110 ? 11.311  -5.271  2.127   1.00 96.40 110 A 1 
ATOM   865  C  CA  . HIS A 1 110 ? 11.684  -5.518  3.517   1.00 95.95 110 A 1 
ATOM   866  C  C   . HIS A 1 110 ? 11.293  -6.918  4.007   1.00 95.92 110 A 1 
ATOM   867  O  O   . HIS A 1 110 ? 11.825  -7.373  5.022   1.00 94.96 110 A 1 
ATOM   868  C  CB  . HIS A 1 110 ? 11.112  -4.402  4.406   1.00 95.74 110 A 1 
ATOM   869  C  CG  . HIS A 1 110 ? 11.855  -3.106  4.238   1.00 95.17 110 A 1 
ATOM   870  N  ND1 . HIS A 1 110 ? 13.025  -2.773  4.889   1.00 88.42 110 A 1 
ATOM   871  C  CD2 . HIS A 1 110 ? 11.565  -2.061  3.400   1.00 88.04 110 A 1 
ATOM   872  C  CE1 . HIS A 1 110 ? 13.409  -1.561  4.460   1.00 88.50 110 A 1 
ATOM   873  N  NE2 . HIS A 1 110 ? 12.558  -1.096  3.548   1.00 90.19 110 A 1 
ATOM   874  N  N   . ASP A 1 111 ? 10.462  -7.636  3.264   1.00 96.45 111 A 1 
ATOM   875  C  CA  . ASP A 1 111 ? 9.937   -8.955  3.641   1.00 96.47 111 A 1 
ATOM   876  C  C   . ASP A 1 111 ? 10.902  -10.120 3.337   1.00 96.26 111 A 1 
ATOM   877  O  O   . ASP A 1 111 ? 10.490  -11.261 3.124   1.00 95.22 111 A 1 
ATOM   878  C  CB  . ASP A 1 111 ? 8.554   -9.161  3.009   1.00 96.60 111 A 1 
ATOM   879  C  CG  . ASP A 1 111 ? 7.521   -8.116  3.448   1.00 96.84 111 A 1 
ATOM   880  O  OD1 . ASP A 1 111 ? 7.599   -7.625  4.599   1.00 95.91 111 A 1 
ATOM   881  O  OD2 . ASP A 1 111 ? 6.617   -7.821  2.646   1.00 96.09 111 A 1 
ATOM   882  N  N   . VAL A 1 112 ? 12.213  -9.845  3.319   1.00 95.02 112 A 1 
ATOM   883  C  CA  . VAL A 1 112 ? 13.270  -10.840 3.088   1.00 94.65 112 A 1 
ATOM   884  C  C   . VAL A 1 112 ? 14.478  -10.537 3.968   1.00 94.18 112 A 1 
ATOM   885  O  O   . VAL A 1 112 ? 14.695  -9.396  4.390   1.00 93.74 112 A 1 
ATOM   886  C  CB  . VAL A 1 112 ? 13.633  -10.904 1.590   1.00 94.51 112 A 1 
ATOM   887  C  CG1 . VAL A 1 112 ? 14.274  -9.619  1.065   1.00 93.08 112 A 1 
ATOM   888  C  CG2 . VAL A 1 112 ? 14.551  -12.083 1.266   1.00 93.27 112 A 1 
ATOM   889  N  N   . TYR A 1 113 ? 15.278  -11.549 4.270   1.00 93.86 113 A 1 
ATOM   890  C  CA  . TYR A 1 113 ? 16.561  -11.380 4.953   1.00 92.92 113 A 1 
ATOM   891  C  C   . TYR A 1 113 ? 17.730  -11.880 4.087   1.00 92.36 113 A 1 
ATOM   892  O  O   . TYR A 1 113 ? 17.721  -13.046 3.691   1.00 90.33 113 A 1 
ATOM   893  C  CB  . TYR A 1 113 ? 16.536  -12.086 6.302   1.00 92.02 113 A 1 
ATOM   894  C  CG  . TYR A 1 113 ? 17.836  -11.919 7.054   1.00 91.44 113 A 1 
ATOM   895  C  CD1 . TYR A 1 113 ? 18.834  -12.919 6.990   1.00 89.71 113 A 1 
ATOM   896  C  CD2 . TYR A 1 113 ? 18.089  -10.734 7.768   1.00 89.46 113 A 1 
ATOM   897  C  CE1 . TYR A 1 113 ? 20.060  -12.745 7.645   1.00 87.18 113 A 1 
ATOM   898  C  CE2 . TYR A 1 113 ? 19.318  -10.544 8.429   1.00 87.00 113 A 1 
ATOM   899  C  CZ  . TYR A 1 113 ? 20.295  -11.550 8.362   1.00 86.47 113 A 1 
ATOM   900  O  OH  . TYR A 1 113 ? 21.500  -11.373 9.012   1.00 83.55 113 A 1 
ATOM   901  N  N   . PRO A 1 114 ? 18.773  -11.048 3.843   1.00 92.59 114 A 1 
ATOM   902  C  CA  . PRO A 1 114 ? 18.841  -9.615  4.140   1.00 92.59 114 A 1 
ATOM   903  C  C   . PRO A 1 114 ? 17.832  -8.789  3.327   1.00 93.18 114 A 1 
ATOM   904  O  O   . PRO A 1 114 ? 17.404  -9.231  2.268   1.00 92.24 114 A 1 
ATOM   905  C  CB  . PRO A 1 114 ? 20.282  -9.200  3.825   1.00 90.80 114 A 1 
ATOM   906  C  CG  . PRO A 1 114 ? 21.065  -10.508 3.807   1.00 88.58 114 A 1 
ATOM   907  C  CD  . PRO A 1 114 ? 20.033  -11.509 3.306   1.00 90.84 114 A 1 
ATOM   908  N  N   . ALA A 1 115 ? 17.491  -7.584  3.803   1.00 92.93 115 A 1 
ATOM   909  C  CA  . ALA A 1 115 ? 16.557  -6.710  3.098   1.00 93.22 115 A 1 
ATOM   910  C  C   . ALA A 1 115 ? 16.974  -6.486  1.638   1.00 94.03 115 A 1 
ATOM   911  O  O   . ALA A 1 115 ? 18.164  -6.419  1.325   1.00 93.57 115 A 1 
ATOM   912  C  CB  . ALA A 1 115 ? 16.419  -5.369  3.831   1.00 91.99 115 A 1 
ATOM   913  N  N   . ASN A 1 116 ? 16.002  -6.374  0.745   1.00 95.31 116 A 1 
ATOM   914  C  CA  . ASN A 1 116 ? 16.165  -6.166  -0.695  1.00 95.31 116 A 1 
ATOM   915  C  C   . ASN A 1 116 ? 16.796  -7.339  -1.465  1.00 95.51 116 A 1 
ATOM   916  O  O   . ASN A 1 116 ? 16.726  -7.351  -2.691  1.00 94.54 116 A 1 
ATOM   917  C  CB  . ASN A 1 116 ? 16.911  -4.847  -0.971  1.00 94.94 116 A 1 
ATOM   918  C  CG  . ASN A 1 116 ? 16.459  -3.688  -0.087  1.00 94.74 116 A 1 
ATOM   919  O  OD1 . ASN A 1 116 ? 15.287  -3.424  0.091   1.00 91.39 116 A 1 
ATOM   920  N  ND2 . ASN A 1 116 ? 17.392  -2.974  0.506   1.00 90.96 116 A 1 
ATOM   921  N  N   . GLN A 1 117 ? 17.413  -8.306  -0.795  1.00 95.95 117 A 1 
ATOM   922  C  CA  . GLN A 1 117 ? 18.169  -9.385  -1.440  1.00 95.01 117 A 1 
ATOM   923  C  C   . GLN A 1 117 ? 17.266  -10.585 -1.751  1.00 94.47 117 A 1 
ATOM   924  O  O   . GLN A 1 117 ? 17.247  -11.578 -1.018  1.00 92.27 117 A 1 
ATOM   925  C  CB  . GLN A 1 117 ? 19.395  -9.787  -0.595  1.00 94.46 117 A 1 
ATOM   926  C  CG  . GLN A 1 117 ? 20.265  -8.612  -0.117  1.00 93.39 117 A 1 
ATOM   927  C  CD  . GLN A 1 117 ? 20.623  -7.618  -1.221  1.00 92.97 117 A 1 
ATOM   928  O  OE1 . GLN A 1 117 ? 21.164  -7.972  -2.251  1.00 88.46 117 A 1 
ATOM   929  N  NE2 . GLN A 1 117 ? 20.319  -6.351  -1.043  1.00 86.85 117 A 1 
ATOM   930  N  N   . MET A 1 118 ? 16.493  -10.494 -2.831  1.00 94.35 118 A 1 
ATOM   931  C  CA  . MET A 1 118 ? 15.471  -11.470 -3.182  1.00 94.06 118 A 1 
ATOM   932  C  C   . MET A 1 118 ? 15.667  -11.991 -4.609  1.00 93.05 118 A 1 
ATOM   933  O  O   . MET A 1 118 ? 15.473  -11.251 -5.563  1.00 87.57 118 A 1 
ATOM   934  C  CB  . MET A 1 118 ? 14.094  -10.814 -2.989  1.00 92.18 118 A 1 
ATOM   935  C  CG  . MET A 1 118 ? 12.955  -11.815 -3.112  1.00 88.98 118 A 1 
ATOM   936  S  SD  . MET A 1 118 ? 11.299  -11.068 -2.995  1.00 90.26 118 A 1 
ATOM   937  C  CE  . MET A 1 118 ? 11.284  -10.483 -1.292  1.00 85.67 118 A 1 
ATOM   938  N  N   . ALA A 1 119 ? 16.058  -13.249 -4.756  1.00 91.58 119 A 1 
ATOM   939  C  CA  . ALA A 1 119 ? 16.066  -14.021 -6.002  1.00 90.94 119 A 1 
ATOM   940  C  C   . ALA A 1 119 ? 16.498  -15.482 -5.734  1.00 89.68 119 A 1 
ATOM   941  O  O   . ALA A 1 119 ? 16.064  -16.091 -4.757  1.00 82.42 119 A 1 
ATOM   942  C  CB  . ALA A 1 119 ? 16.985  -13.351 -7.051  1.00 87.08 119 A 1 
ATOM   943  N  N   . ILE A 1 120 ? 17.364  -16.042 -6.575  1.00 83.84 120 A 1 
ATOM   944  C  CA  . ILE A 1 120 ? 17.784  -17.451 -6.535  1.00 80.18 120 A 1 
ATOM   945  C  C   . ILE A 1 120 ? 18.451  -17.845 -5.210  1.00 79.96 120 A 1 
ATOM   946  O  O   . ILE A 1 120 ? 18.223  -18.944 -4.712  1.00 73.64 120 A 1 
ATOM   947  C  CB  . ILE A 1 120 ? 18.669  -17.752 -7.763  1.00 74.60 120 A 1 
ATOM   948  C  CG1 . ILE A 1 120 ? 18.841  -19.254 -8.033  1.00 66.32 120 A 1 
ATOM   949  C  CG2 . ILE A 1 120 ? 20.061  -17.081 -7.664  1.00 64.40 120 A 1 
ATOM   950  C  CD1 . ILE A 1 120 ? 17.547  -19.957 -8.449  1.00 59.83 120 A 1 
ATOM   951  N  N   . ASN A 1 121 ? 19.220  -16.949 -4.594  1.00 79.53 121 A 1 
ATOM   952  C  CA  . ASN A 1 121 ? 19.912  -17.220 -3.327  1.00 76.63 121 A 1 
ATOM   953  C  C   . ASN A 1 121 ? 19.016  -17.035 -2.086  1.00 77.86 121 A 1 
ATOM   954  O  O   . ASN A 1 121 ? 19.466  -17.242 -0.962  1.00 74.31 121 A 1 
ATOM   955  C  CB  . ASN A 1 121 ? 21.176  -16.343 -3.250  1.00 74.17 121 A 1 
ATOM   956  C  CG  . ASN A 1 121 ? 22.199  -16.661 -4.339  1.00 68.51 121 A 1 
ATOM   957  O  OD1 . ASN A 1 121 ? 22.255  -17.745 -4.874  1.00 62.66 121 A 1 
ATOM   958  N  ND2 . ASN A 1 121 ? 23.036  -15.708 -4.681  1.00 61.65 121 A 1 
ATOM   959  N  N   . SER A 1 122 ? 17.765  -16.631 -2.275  1.00 80.15 122 A 1 
ATOM   960  C  CA  . SER A 1 122 ? 16.786  -16.418 -1.210  1.00 77.98 122 A 1 
ATOM   961  C  C   . SER A 1 122 ? 15.455  -17.139 -1.496  1.00 81.80 122 A 1 
ATOM   962  O  O   . SER A 1 122 ? 14.420  -16.721 -1.008  1.00 78.33 122 A 1 
ATOM   963  C  CB  . SER A 1 122 ? 16.606  -14.923 -0.933  1.00 71.41 122 A 1 
ATOM   964  O  OG  . SER A 1 122 ? 16.267  -14.243 -2.120  1.00 66.24 122 A 1 
ATOM   965  N  N   . GLN A 1 123 ? 15.495  -18.240 -2.245  1.00 88.61 123 A 1 
ATOM   966  C  CA  . GLN A 1 123 ? 14.300  -19.037 -2.594  1.00 89.39 123 A 1 
ATOM   967  C  C   . GLN A 1 123 ? 13.483  -19.482 -1.367  1.00 92.32 123 A 1 
ATOM   968  O  O   . GLN A 1 123 ? 12.272  -19.655 -1.454  1.00 90.76 123 A 1 
ATOM   969  C  CB  . GLN A 1 123 ? 14.747  -20.272 -3.387  1.00 85.12 123 A 1 
ATOM   970  C  CG  . GLN A 1 123 ? 15.093  -19.922 -4.839  1.00 74.31 123 A 1 
ATOM   971  C  CD  . GLN A 1 123 ? 13.866  -19.520 -5.635  1.00 67.81 123 A 1 
ATOM   972  O  OE1 . GLN A 1 123 ? 12.797  -20.056 -5.441  1.00 61.80 123 A 1 
ATOM   973  N  NE2 . GLN A 1 123 ? 13.961  -18.577 -6.539  1.00 57.96 123 A 1 
ATOM   974  N  N   . TRP A 1 124 ? 14.138  -19.603 -0.208  1.00 92.34 124 A 1 
ATOM   975  C  CA  . TRP A 1 124 ? 13.467  -19.928 1.052   1.00 93.77 124 A 1 
ATOM   976  C  C   . TRP A 1 124 ? 12.297  -18.970 1.365   1.00 95.23 124 A 1 
ATOM   977  O  O   . TRP A 1 124 ? 11.306  -19.411 1.945   1.00 94.73 124 A 1 
ATOM   978  C  CB  . TRP A 1 124 ? 14.495  -19.900 2.192   1.00 91.93 124 A 1 
ATOM   979  C  CG  . TRP A 1 124 ? 14.990  -18.533 2.569   1.00 89.01 124 A 1 
ATOM   980  C  CD1 . TRP A 1 124 ? 16.095  -17.931 2.091   1.00 85.30 124 A 1 
ATOM   981  C  CD2 . TRP A 1 124 ? 14.339  -17.556 3.454   1.00 89.17 124 A 1 
ATOM   982  N  NE1 . TRP A 1 124 ? 16.190  -16.641 2.609   1.00 81.29 124 A 1 
ATOM   983  C  CE2 . TRP A 1 124 ? 15.127  -16.377 3.428   1.00 85.75 124 A 1 
ATOM   984  C  CE3 . TRP A 1 124 ? 13.175  -17.566 4.240   1.00 82.27 124 A 1 
ATOM   985  C  CZ2 . TRP A 1 124 ? 14.737  -15.211 4.149   1.00 82.33 124 A 1 
ATOM   986  C  CZ3 . TRP A 1 124 ? 12.794  -16.407 4.959   1.00 81.73 124 A 1 
ATOM   987  C  CH2 . TRP A 1 124 ? 13.560  -15.245 4.899   1.00 80.92 124 A 1 
ATOM   988  N  N   . ILE A 1 125 ? 12.392  -17.685 0.978   1.00 94.21 125 A 1 
ATOM   989  C  CA  . ILE A 1 125 ? 11.351  -16.705 1.289   1.00 95.23 125 A 1 
ATOM   990  C  C   . ILE A 1 125 ? 10.079  -16.979 0.492   1.00 96.47 125 A 1 
ATOM   991  O  O   . ILE A 1 125 ? 8.991   -16.883 1.039   1.00 96.72 125 A 1 
ATOM   992  C  CB  . ILE A 1 125 ? 11.841  -15.251 1.095   1.00 93.92 125 A 1 
ATOM   993  C  CG1 . ILE A 1 125 ? 10.907  -14.231 1.776   1.00 89.54 125 A 1 
ATOM   994  C  CG2 . ILE A 1 125 ? 11.997  -14.844 -0.375  1.00 89.73 125 A 1 
ATOM   995  C  CD1 . ILE A 1 125 ? 10.806  -14.424 3.284   1.00 84.47 125 A 1 
ATOM   996  N  N   . PHE A 1 126 ? 10.215  -17.382 -0.768  1.00 96.11 126 A 1 
ATOM   997  C  CA  . PHE A 1 126 ? 9.070   -17.671 -1.621  1.00 96.67 126 A 1 
ATOM   998  C  C   . PHE A 1 126 ? 8.325   -18.905 -1.129  1.00 97.03 126 A 1 
ATOM   999  O  O   . PHE A 1 126 ? 7.094   -18.874 -1.032  1.00 96.91 126 A 1 
ATOM   1000 C  CB  . PHE A 1 126 ? 9.530   -17.866 -3.074  1.00 96.54 126 A 1 
ATOM   1001 C  CG  . PHE A 1 126 ? 10.330  -16.723 -3.655  1.00 96.83 126 A 1 
ATOM   1002 C  CD1 . PHE A 1 126 ? 9.900   -15.392 -3.503  1.00 95.82 126 A 1 
ATOM   1003 C  CD2 . PHE A 1 126 ? 11.519  -16.989 -4.358  1.00 95.67 126 A 1 
ATOM   1004 C  CE1 . PHE A 1 126 ? 10.649  -14.331 -4.035  1.00 95.03 126 A 1 
ATOM   1005 C  CE2 . PHE A 1 126 ? 12.268  -15.937 -4.898  1.00 94.91 126 A 1 
ATOM   1006 C  CZ  . PHE A 1 126 ? 11.844  -14.605 -4.736  1.00 95.56 126 A 1 
ATOM   1007 N  N   . GLN A 1 127 ? 9.055   -19.957 -0.756  1.00 96.60 127 A 1 
ATOM   1008 C  CA  . GLN A 1 127 ? 8.449   -21.162 -0.199  1.00 96.69 127 A 1 
ATOM   1009 C  C   . GLN A 1 127 ? 7.774   -20.878 1.147   1.00 97.40 127 A 1 
ATOM   1010 O  O   . GLN A 1 127 ? 6.598   -21.192 1.321   1.00 97.29 127 A 1 
ATOM   1011 C  CB  . GLN A 1 127 ? 9.505   -22.264 -0.122  1.00 95.45 127 A 1 
ATOM   1012 C  CG  . GLN A 1 127 ? 8.888   -23.548 0.438   1.00 84.88 127 A 1 
ATOM   1013 C  CD  . GLN A 1 127 ? 9.717   -24.793 0.161   1.00 78.04 127 A 1 
ATOM   1014 O  OE1 . GLN A 1 127 ? 10.702  -24.794 -0.567  1.00 70.23 127 A 1 
ATOM   1015 N  NE2 . GLN A 1 127 ? 9.323   -25.911 0.718   1.00 65.67 127 A 1 
ATOM   1016 N  N   . PHE A 1 128 ? 8.479   -20.194 2.066   1.00 96.96 128 A 1 
ATOM   1017 C  CA  . PHE A 1 128 ? 7.934   -19.858 3.370   1.00 97.36 128 A 1 
ATOM   1018 C  C   . PHE A 1 128 ? 6.696   -18.962 3.263   1.00 97.76 128 A 1 
ATOM   1019 O  O   . PHE A 1 128 ? 5.676   -19.240 3.891   1.00 97.75 128 A 1 
ATOM   1020 C  CB  . PHE A 1 128 ? 9.023   -19.188 4.218   1.00 97.23 128 A 1 
ATOM   1021 C  CG  . PHE A 1 128 ? 8.551   -18.857 5.612   1.00 97.35 128 A 1 
ATOM   1022 C  CD1 . PHE A 1 128 ? 8.079   -17.567 5.930   1.00 96.82 128 A 1 
ATOM   1023 C  CD2 . PHE A 1 128 ? 8.539   -19.854 6.607   1.00 96.83 128 A 1 
ATOM   1024 C  CE1 . PHE A 1 128 ? 7.591   -17.282 7.206   1.00 96.21 128 A 1 
ATOM   1025 C  CE2 . PHE A 1 128 ? 8.060   -19.574 7.898   1.00 96.23 128 A 1 
ATOM   1026 C  CZ  . PHE A 1 128 ? 7.584   -18.289 8.195   1.00 96.36 128 A 1 
ATOM   1027 N  N   . ALA A 1 129 ? 6.742   -17.901 2.461   1.00 97.67 129 A 1 
ATOM   1028 C  CA  . ALA A 1 129 ? 5.614   -17.000 2.288   1.00 97.80 129 A 1 
ATOM   1029 C  C   . ALA A 1 129 ? 4.438   -17.678 1.573   1.00 98.28 129 A 1 
ATOM   1030 O  O   . ALA A 1 129 ? 3.296   -17.469 1.978   1.00 98.27 129 A 1 
ATOM   1031 C  CB  . ALA A 1 129 ? 6.083   -15.740 1.566   1.00 97.64 129 A 1 
ATOM   1032 N  N   . ALA A 1 130 ? 4.687   -18.542 0.581   1.00 97.93 130 A 1 
ATOM   1033 C  CA  . ALA A 1 130 ? 3.637   -19.325 -0.064  1.00 98.09 130 A 1 
ATOM   1034 C  C   . ALA A 1 130 ? 2.908   -20.243 0.939   1.00 98.20 130 A 1 
ATOM   1035 O  O   . ALA A 1 130 ? 1.686   -20.328 0.911   1.00 98.20 130 A 1 
ATOM   1036 C  CB  . ALA A 1 130 ? 4.234   -20.142 -1.210  1.00 97.84 130 A 1 
ATOM   1037 N  N   . GLU A 1 131 ? 3.648   -20.879 1.855   1.00 98.27 131 A 1 
ATOM   1038 C  CA  . GLU A 1 131 ? 3.070   -21.696 2.925   1.00 98.28 131 A 1 
ATOM   1039 C  C   . GLU A 1 131 ? 2.235   -20.857 3.903   1.00 98.45 131 A 1 
ATOM   1040 O  O   . GLU A 1 131 ? 1.133   -21.255 4.280   1.00 98.14 131 A 1 
ATOM   1041 C  CB  . GLU A 1 131 ? 4.195   -22.435 3.674   1.00 97.59 131 A 1 
ATOM   1042 C  CG  . GLU A 1 131 ? 4.806   -23.569 2.845   1.00 87.29 131 A 1 
ATOM   1043 C  CD  . GLU A 1 131 ? 6.099   -24.145 3.449   1.00 79.97 131 A 1 
ATOM   1044 O  OE1 . GLU A 1 131 ? 6.753   -24.948 2.736   1.00 72.96 131 A 1 
ATOM   1045 O  OE2 . GLU A 1 131 ? 6.441   -23.786 4.598   1.00 76.26 131 A 1 
ATOM   1046 N  N   . GLN A 1 132 ? 2.708   -19.657 4.276   1.00 98.43 132 A 1 
ATOM   1047 C  CA  . GLN A 1 132 ? 1.955   -18.760 5.159   1.00 98.58 132 A 1 
ATOM   1048 C  C   . GLN A 1 132 ? 0.702   -18.191 4.475   1.00 98.62 132 A 1 
ATOM   1049 O  O   . GLN A 1 132 ? -0.361  -18.143 5.089   1.00 98.41 132 A 1 
ATOM   1050 C  CB  . GLN A 1 132 ? 2.852   -17.610 5.659   1.00 98.41 132 A 1 
ATOM   1051 C  CG  . GLN A 1 132 ? 4.003   -18.048 6.573   1.00 96.72 132 A 1 
ATOM   1052 C  CD  . GLN A 1 132 ? 3.558   -18.963 7.706   1.00 95.46 132 A 1 
ATOM   1053 O  OE1 . GLN A 1 132 ? 2.726   -18.610 8.534   1.00 86.84 132 A 1 
ATOM   1054 N  NE2 . GLN A 1 132 ? 4.070   -20.165 7.765   1.00 85.46 132 A 1 
ATOM   1055 N  N   . PHE A 1 133 ? 0.815   -17.797 3.212   1.00 98.66 133 A 1 
ATOM   1056 C  CA  . PHE A 1 133 ? -0.285  -17.223 2.433   1.00 98.66 133 A 1 
ATOM   1057 C  C   . PHE A 1 133 ? -1.209  -18.271 1.795   1.00 98.65 133 A 1 
ATOM   1058 O  O   . PHE A 1 133 ? -2.245  -17.897 1.237   1.00 98.48 133 A 1 
ATOM   1059 C  CB  . PHE A 1 133 ? 0.271   -16.240 1.390   1.00 98.58 133 A 1 
ATOM   1060 C  CG  . PHE A 1 133 ? 1.028   -15.046 1.924   1.00 98.52 133 A 1 
ATOM   1061 C  CD1 . PHE A 1 133 ? 0.691   -14.430 3.152   1.00 97.99 133 A 1 
ATOM   1062 C  CD2 . PHE A 1 133 ? 2.069   -14.482 1.148   1.00 97.80 133 A 1 
ATOM   1063 C  CE1 . PHE A 1 133 ? 1.384   -13.296 3.606   1.00 97.23 133 A 1 
ATOM   1064 C  CE2 . PHE A 1 133 ? 2.755   -13.346 1.596   1.00 97.13 133 A 1 
ATOM   1065 C  CZ  . PHE A 1 133 ? 2.417   -12.755 2.821   1.00 97.31 133 A 1 
ATOM   1066 N  N   . ALA A 1 134 ? -0.897  -19.561 1.909   1.00 98.62 134 A 1 
ATOM   1067 C  CA  . ALA A 1 134 ? -1.676  -20.648 1.334   1.00 98.52 134 A 1 
ATOM   1068 C  C   . ALA A 1 134 ? -3.202  -20.566 1.571   1.00 98.56 134 A 1 
ATOM   1069 O  O   . ALA A 1 134 ? -3.946  -20.850 0.630   1.00 98.21 134 A 1 
ATOM   1070 C  CB  . ALA A 1 134 ? -1.109  -21.989 1.825   1.00 98.19 134 A 1 
ATOM   1071 N  N   . PRO A 1 135 ? -3.715  -20.115 2.739   1.00 98.43 135 A 1 
ATOM   1072 C  CA  . PRO A 1 135 ? -5.158  -19.954 2.953   1.00 98.26 135 A 1 
ATOM   1073 C  C   . PRO A 1 135 ? -5.841  -18.960 2.004   1.00 98.38 135 A 1 
ATOM   1074 O  O   . PRO A 1 135 ? -7.058  -19.011 1.860   1.00 97.89 135 A 1 
ATOM   1075 C  CB  . PRO A 1 135 ? -5.305  -19.489 4.402   1.00 97.49 135 A 1 
ATOM   1076 C  CG  . PRO A 1 135 ? -4.044  -20.007 5.072   1.00 95.66 135 A 1 
ATOM   1077 C  CD  . PRO A 1 135 ? -2.996  -19.853 3.975   1.00 97.81 135 A 1 
ATOM   1078 N  N   . PHE A 1 136 ? -5.078  -18.060 1.368   1.00 98.67 136 A 1 
ATOM   1079 C  CA  . PHE A 1 136 ? -5.589  -17.039 0.449   1.00 98.76 136 A 1 
ATOM   1080 C  C   . PHE A 1 136 ? -5.358  -17.386 -1.027  1.00 98.63 136 A 1 
ATOM   1081 O  O   . PHE A 1 136 ? -5.927  -16.735 -1.909  1.00 98.36 136 A 1 
ATOM   1082 C  CB  . PHE A 1 136 ? -4.924  -15.697 0.784   1.00 98.67 136 A 1 
ATOM   1083 C  CG  . PHE A 1 136 ? -4.899  -15.350 2.252   1.00 98.65 136 A 1 
ATOM   1084 C  CD1 . PHE A 1 136 ? -6.096  -15.212 2.974   1.00 98.28 136 A 1 
ATOM   1085 C  CD2 . PHE A 1 136 ? -3.670  -15.203 2.919   1.00 98.24 136 A 1 
ATOM   1086 C  CE1 . PHE A 1 136 ? -6.072  -14.920 4.345   1.00 97.71 136 A 1 
ATOM   1087 C  CE2 . PHE A 1 136 ? -3.633  -14.908 4.292   1.00 97.71 136 A 1 
ATOM   1088 C  CZ  . PHE A 1 136 ? -4.837  -14.772 5.007   1.00 97.79 136 A 1 
ATOM   1089 N  N   . LEU A 1 137 ? -4.525  -18.371 -1.314  1.00 98.71 137 A 1 
ATOM   1090 C  CA  . LEU A 1 137 ? -4.036  -18.685 -2.649  1.00 98.69 137 A 1 
ATOM   1091 C  C   . LEU A 1 137 ? -4.706  -19.947 -3.214  1.00 98.57 137 A 1 
ATOM   1092 O  O   . LEU A 1 137 ? -4.969  -20.913 -2.503  1.00 98.24 137 A 1 
ATOM   1093 C  CB  . LEU A 1 137 ? -2.497  -18.826 -2.612  1.00 98.64 137 A 1 
ATOM   1094 C  CG  . LEU A 1 137 ? -1.722  -17.564 -2.183  1.00 98.46 137 A 1 
ATOM   1095 C  CD1 . LEU A 1 137 ? -0.222  -17.859 -2.183  1.00 98.18 137 A 1 
ATOM   1096 C  CD2 . LEU A 1 137 ? -1.973  -16.376 -3.112  1.00 98.05 137 A 1 
ATOM   1097 N  N   . SER A 1 138 ? -4.933  -19.958 -4.531  1.00 98.62 138 A 1 
ATOM   1098 C  CA  . SER A 1 138 ? -5.228  -21.203 -5.246  1.00 98.48 138 A 1 
ATOM   1099 C  C   . SER A 1 138 ? -3.977  -22.087 -5.313  1.00 98.55 138 A 1 
ATOM   1100 O  O   . SER A 1 138 ? -2.857  -21.586 -5.242  1.00 98.29 138 A 1 
ATOM   1101 C  CB  . SER A 1 138 ? -5.754  -20.909 -6.655  1.00 98.10 138 A 1 
ATOM   1102 O  OG  . SER A 1 138 ? -4.739  -20.371 -7.481  1.00 96.78 138 A 1 
ATOM   1103 N  N   . GLN A 1 139 ? -4.146  -23.388 -5.549  1.00 98.45 139 A 1 
ATOM   1104 C  CA  . GLN A 1 139 ? -3.006  -24.304 -5.657  1.00 98.38 139 A 1 
ATOM   1105 C  C   . GLN A 1 139 ? -2.007  -23.874 -6.745  1.00 98.33 139 A 1 
ATOM   1106 O  O   . GLN A 1 139 ? -0.800  -23.870 -6.519  1.00 97.97 139 A 1 
ATOM   1107 C  CB  . GLN A 1 139 ? -3.522  -25.735 -5.906  1.00 97.94 139 A 1 
ATOM   1108 C  CG  . GLN A 1 139 ? -2.391  -26.778 -5.830  1.00 89.47 139 A 1 
ATOM   1109 C  CD  . GLN A 1 139 ? -1.711  -26.802 -4.441  1.00 82.74 139 A 1 
ATOM   1110 O  OE1 . GLN A 1 139 ? -2.351  -26.580 -3.427  1.00 76.61 139 A 1 
ATOM   1111 N  NE2 . GLN A 1 139 ? -0.431  -27.043 -4.371  1.00 72.64 139 A 1 
ATOM   1112 N  N   . ASN A 1 140 ? -2.496  -23.430 -7.907  1.00 98.24 140 A 1 
ATOM   1113 C  CA  . ASN A 1 140 ? -1.623  -22.935 -8.983  1.00 98.07 140 A 1 
ATOM   1114 C  C   . ASN A 1 140 ? -0.866  -21.664 -8.566  1.00 98.31 140 A 1 
ATOM   1115 O  O   . ASN A 1 140 ? 0.295   -21.488 -8.923  1.00 98.08 140 A 1 
ATOM   1116 C  CB  . ASN A 1 140 ? -2.471  -22.661 -10.234 1.00 97.07 140 A 1 
ATOM   1117 C  CG  . ASN A 1 140 ? -3.025  -23.918 -10.883 1.00 81.81 140 A 1 
ATOM   1118 O  OD1 . ASN A 1 140 ? -2.715  -25.038 -10.540 1.00 71.70 140 A 1 
ATOM   1119 N  ND2 . ASN A 1 140 ? -3.895  -23.762 -11.862 1.00 71.93 140 A 1 
ATOM   1120 N  N   . ALA A 1 141 ? -1.512  -20.784 -7.800  1.00 98.56 141 A 1 
ATOM   1121 C  CA  . ALA A 1 141 ? -0.867  -19.583 -7.283  1.00 98.60 141 A 1 
ATOM   1122 C  C   . ALA A 1 141 ? 0.214   -19.927 -6.248  1.00 98.62 141 A 1 
ATOM   1123 O  O   . ALA A 1 141 ? 1.272   -19.314 -6.284  1.00 98.52 141 A 1 
ATOM   1124 C  CB  . ALA A 1 141 ? -1.931  -18.645 -6.716  1.00 98.72 141 A 1 
ATOM   1125 N  N   . ILE A 1 142 ? -0.008  -20.925 -5.390  1.00 98.68 142 A 1 
ATOM   1126 C  CA  . ILE A 1 142 ? 0.994   -21.409 -4.434  1.00 98.43 142 A 1 
ATOM   1127 C  C   . ILE A 1 142 ? 2.256   -21.887 -5.164  1.00 98.18 142 A 1 
ATOM   1128 O  O   . ILE A 1 142 ? 3.349   -21.456 -4.826  1.00 97.79 142 A 1 
ATOM   1129 C  CB  . ILE A 1 142 ? 0.406   -22.521 -3.528  1.00 98.45 142 A 1 
ATOM   1130 C  CG1 . ILE A 1 142 ? -0.673  -21.946 -2.591  1.00 97.91 142 A 1 
ATOM   1131 C  CG2 . ILE A 1 142 ? 1.507   -23.210 -2.690  1.00 97.85 142 A 1 
ATOM   1132 C  CD1 . ILE A 1 142 ? -1.532  -23.008 -1.898  1.00 96.18 142 A 1 
ATOM   1133 N  N   . GLU A 1 143 ? 2.108   -22.732 -6.178  1.00 98.07 143 A 1 
ATOM   1134 C  CA  . GLU A 1 143 ? 3.253   -23.257 -6.923  1.00 97.70 143 A 1 
ATOM   1135 C  C   . GLU A 1 143 ? 4.012   -22.149 -7.677  1.00 97.51 143 A 1 
ATOM   1136 O  O   . GLU A 1 143 ? 5.244   -22.096 -7.650  1.00 97.09 143 A 1 
ATOM   1137 C  CB  . GLU A 1 143 ? 2.795   -24.374 -7.870  1.00 97.61 143 A 1 
ATOM   1138 C  CG  . GLU A 1 143 ? 2.278   -25.623 -7.132  1.00 91.71 143 A 1 
ATOM   1139 C  CD  . GLU A 1 143 ? 3.279   -26.151 -6.086  1.00 83.27 143 A 1 
ATOM   1140 O  OE1 . GLU A 1 143 ? 2.889   -26.330 -4.900  1.00 74.04 143 A 1 
ATOM   1141 O  OE2 . GLU A 1 143 ? 4.460   -26.303 -6.433  1.00 78.10 143 A 1 
ATOM   1142 N  N   . SER A 1 144 ? 3.299   -21.209 -8.275  1.00 97.78 144 A 1 
ATOM   1143 C  CA  . SER A 1 144 ? 3.927   -20.048 -8.930  1.00 97.79 144 A 1 
ATOM   1144 C  C   . SER A 1 144 ? 4.634   -19.134 -7.922  1.00 97.64 144 A 1 
ATOM   1145 O  O   . SER A 1 144 ? 5.750   -18.677 -8.175  1.00 97.31 144 A 1 
ATOM   1146 C  CB  . SER A 1 144 ? 2.863   -19.281 -9.714  1.00 97.83 144 A 1 
ATOM   1147 O  OG  . SER A 1 144 ? 3.456   -18.347 -10.584 1.00 93.03 144 A 1 
ATOM   1148 N  N   . PHE A 1 145 ? 4.032   -18.904 -6.749  1.00 98.05 145 A 1 
ATOM   1149 C  CA  . PHE A 1 145 ? 4.624   -18.098 -5.681  1.00 98.09 145 A 1 
ATOM   1150 C  C   . PHE A 1 145 ? 5.918   -18.723 -5.156  1.00 97.78 145 A 1 
ATOM   1151 O  O   . PHE A 1 145 ? 6.908   -18.018 -4.994  1.00 97.23 145 A 1 
ATOM   1152 C  CB  . PHE A 1 145 ? 3.599   -17.891 -4.553  1.00 98.07 145 A 1 
ATOM   1153 C  CG  . PHE A 1 145 ? 3.898   -16.738 -3.620  1.00 98.24 145 A 1 
ATOM   1154 C  CD1 . PHE A 1 145 ? 5.060   -16.721 -2.821  1.00 97.87 145 A 1 
ATOM   1155 C  CD2 . PHE A 1 145 ? 3.020   -15.635 -3.552  1.00 97.73 145 A 1 
ATOM   1156 C  CE1 . PHE A 1 145 ? 5.354   -15.627 -2.007  1.00 97.35 145 A 1 
ATOM   1157 C  CE2 . PHE A 1 145 ? 3.304   -14.537 -2.730  1.00 97.32 145 A 1 
ATOM   1158 C  CZ  . PHE A 1 145 ? 4.471   -14.528 -1.963  1.00 97.70 145 A 1 
ATOM   1159 N  N   . LYS A 1 146 ? 5.942   -20.036 -4.951  1.00 97.58 146 A 1 
ATOM   1160 C  CA  . LYS A 1 146 ? 7.146   -20.766 -4.536  1.00 97.01 146 A 1 
ATOM   1161 C  C   . LYS A 1 146 ? 8.313   -20.600 -5.509  1.00 96.55 146 A 1 
ATOM   1162 O  O   . LYS A 1 146 ? 9.469   -20.593 -5.085  1.00 95.89 146 A 1 
ATOM   1163 C  CB  . LYS A 1 146 ? 6.836   -22.264 -4.403  1.00 97.02 146 A 1 
ATOM   1164 C  CG  . LYS A 1 146 ? 6.044   -22.616 -3.141  1.00 95.61 146 A 1 
ATOM   1165 C  CD  . LYS A 1 146 ? 5.691   -24.105 -3.215  1.00 93.41 146 A 1 
ATOM   1166 C  CE  . LYS A 1 146 ? 4.848   -24.571 -2.028  1.00 88.88 146 A 1 
ATOM   1167 N  NZ  . LYS A 1 146 ? 4.342   -25.932 -2.302  1.00 83.21 146 A 1 
ATOM   1168 N  N   . HIS A 1 147 ? 8.025   -20.438 -6.799  1.00 96.73 147 A 1 
ATOM   1169 C  CA  . HIS A 1 147 ? 9.065   -20.239 -7.802  1.00 96.41 147 A 1 
ATOM   1170 C  C   . HIS A 1 147 ? 9.714   -18.851 -7.719  1.00 96.56 147 A 1 
ATOM   1171 O  O   . HIS A 1 147 ? 10.943  -18.757 -7.741  1.00 95.55 147 A 1 
ATOM   1172 C  CB  . HIS A 1 147 ? 8.492   -20.515 -9.196  1.00 95.79 147 A 1 
ATOM   1173 C  CG  . HIS A 1 147 ? 9.539   -20.360 -10.261 1.00 90.14 147 A 1 
ATOM   1174 N  ND1 . HIS A 1 147 ? 10.675  -21.139 -10.420 1.00 79.38 147 A 1 
ATOM   1175 C  CD2 . HIS A 1 147 ? 9.606   -19.370 -11.223 1.00 78.59 147 A 1 
ATOM   1176 C  CE1 . HIS A 1 147 ? 11.385  -20.630 -11.440 1.00 77.42 147 A 1 
ATOM   1177 N  NE2 . HIS A 1 147 ? 10.762  -19.563 -11.946 1.00 78.81 147 A 1 
ATOM   1178 N  N   . GLY A 1 148 ? 8.923   -17.771 -7.595  1.00 96.93 148 A 1 
ATOM   1179 C  CA  . GLY A 1 148 ? 9.477   -16.409 -7.687  1.00 97.01 148 A 1 
ATOM   1180 C  C   . GLY A 1 148 ? 8.692   -15.297 -6.976  1.00 97.64 148 A 1 
ATOM   1181 O  O   . GLY A 1 148 ? 9.004   -14.124 -7.164  1.00 97.40 148 A 1 
ATOM   1182 N  N   . GLY A 1 149 ? 7.663   -15.625 -6.200  1.00 97.51 149 A 1 
ATOM   1183 C  CA  . GLY A 1 149 ? 6.818   -14.631 -5.535  1.00 97.78 149 A 1 
ATOM   1184 C  C   . GLY A 1 149 ? 5.817   -13.918 -6.454  1.00 98.09 149 A 1 
ATOM   1185 O  O   . GLY A 1 149 ? 5.208   -12.935 -6.055  1.00 97.96 149 A 1 
ATOM   1186 N  N   . TYR A 1 150 ? 5.642   -14.413 -7.677  1.00 98.24 150 A 1 
ATOM   1187 C  CA  . TYR A 1 150 ? 4.651   -13.933 -8.644  1.00 98.31 150 A 1 
ATOM   1188 C  C   . TYR A 1 150 ? 3.611   -15.018 -8.951  1.00 98.40 150 A 1 
ATOM   1189 O  O   . TYR A 1 150 ? 3.901   -16.213 -8.858  1.00 98.34 150 A 1 
ATOM   1190 C  CB  . TYR A 1 150 ? 5.353   -13.435 -9.912  1.00 98.15 150 A 1 
ATOM   1191 C  CG  . TYR A 1 150 ? 6.188   -14.459 -10.646 1.00 98.18 150 A 1 
ATOM   1192 C  CD1 . TYR A 1 150 ? 7.593   -14.435 -10.539 1.00 97.72 150 A 1 
ATOM   1193 C  CD2 . TYR A 1 150 ? 5.581   -15.435 -11.459 1.00 97.66 150 A 1 
ATOM   1194 C  CE1 . TYR A 1 150 ? 8.384   -15.355 -11.251 1.00 97.32 150 A 1 
ATOM   1195 C  CE2 . TYR A 1 150 ? 6.357   -16.373 -12.166 1.00 97.28 150 A 1 
ATOM   1196 C  CZ  . TYR A 1 150 ? 7.758   -16.319 -12.068 1.00 97.41 150 A 1 
ATOM   1197 O  OH  . TYR A 1 150 ? 8.519   -17.213 -12.780 1.00 96.53 150 A 1 
ATOM   1198 N  N   . TYR A 1 151 ? 2.392   -14.620 -9.308  1.00 98.75 151 A 1 
ATOM   1199 C  CA  . TYR A 1 151 ? 1.303   -15.559 -9.577  1.00 98.84 151 A 1 
ATOM   1200 C  C   . TYR A 1 151 ? 0.087   -14.881 -10.221 1.00 98.89 151 A 1 
ATOM   1201 O  O   . TYR A 1 151 ? 0.015   -13.651 -10.323 1.00 98.87 151 A 1 
ATOM   1202 C  CB  . TYR A 1 151 ? 0.889   -16.252 -8.271  1.00 98.81 151 A 1 
ATOM   1203 C  CG  . TYR A 1 151 ? 0.305   -15.333 -7.219  1.00 98.87 151 A 1 
ATOM   1204 C  CD1 . TYR A 1 151 ? 1.150   -14.607 -6.350  1.00 98.79 151 A 1 
ATOM   1205 C  CD2 . TYR A 1 151 ? -1.088  -15.191 -7.097  1.00 98.79 151 A 1 
ATOM   1206 C  CE1 . TYR A 1 151 ? 0.616   -13.768 -5.372  1.00 98.74 151 A 1 
ATOM   1207 C  CE2 . TYR A 1 151 ? -1.638  -14.352 -6.118  1.00 98.74 151 A 1 
ATOM   1208 C  CZ  . TYR A 1 151 ? -0.781  -13.640 -5.255  1.00 98.79 151 A 1 
ATOM   1209 O  OH  . TYR A 1 151 ? -1.324  -12.818 -4.298  1.00 98.64 151 A 1 
ATOM   1210 N  N   . THR A 1 152 ? -0.902  -15.682 -10.585 1.00 98.99 152 A 1 
ATOM   1211 C  CA  . THR A 1 152 ? -2.225  -15.207 -10.996 1.00 98.81 152 A 1 
ATOM   1212 C  C   . THR A 1 152 ? -3.325  -15.924 -10.220 1.00 98.83 152 A 1 
ATOM   1213 O  O   . THR A 1 152 ? -3.182  -17.092 -9.855  1.00 98.62 152 A 1 
ATOM   1214 C  CB  . THR A 1 152 ? -2.476  -15.360 -12.508 1.00 98.67 152 A 1 
ATOM   1215 O  OG1 . THR A 1 152 ? -2.601  -16.715 -12.873 1.00 96.24 152 A 1 
ATOM   1216 C  CG2 . THR A 1 152 ? -1.349  -14.782 -13.349 1.00 96.53 152 A 1 
ATOM   1217 N  N   . MET A 1 153 ? -4.456  -15.246 -10.011 1.00 98.89 153 A 1 
ATOM   1218 C  CA  . MET A 1 153 ? -5.691  -15.855 -9.523  1.00 98.62 153 A 1 
ATOM   1219 C  C   . MET A 1 153 ? -6.900  -15.204 -10.197 1.00 98.70 153 A 1 
ATOM   1220 O  O   . MET A 1 153 ? -6.945  -13.978 -10.291 1.00 98.50 153 A 1 
ATOM   1221 C  CB  . MET A 1 153 ? -5.839  -15.713 -8.003  1.00 97.84 153 A 1 
ATOM   1222 C  CG  . MET A 1 153 ? -4.829  -16.559 -7.216  1.00 92.51 153 A 1 
ATOM   1223 S  SD  . MET A 1 153 ? -5.215  -16.716 -5.451  1.00 95.31 153 A 1 
ATOM   1224 C  CE  . MET A 1 153 ? -5.139  -14.987 -4.912  1.00 89.03 153 A 1 
ATOM   1225 N  N   . PRO A 1 154 ? -7.916  -15.965 -10.615 1.00 98.53 154 A 1 
ATOM   1226 C  CA  . PRO A 1 154 ? -9.158  -15.376 -11.094 1.00 98.37 154 A 1 
ATOM   1227 C  C   . PRO A 1 154 ? -9.906  -14.701 -9.938  1.00 98.43 154 A 1 
ATOM   1228 O  O   . PRO A 1 154 ? -10.018 -15.266 -8.844  1.00 98.03 154 A 1 
ATOM   1229 C  CB  . PRO A 1 154 ? -9.944  -16.540 -11.699 1.00 97.60 154 A 1 
ATOM   1230 C  CG  . PRO A 1 154 ? -9.453  -17.752 -10.897 1.00 94.65 154 A 1 
ATOM   1231 C  CD  . PRO A 1 154 ? -7.998  -17.414 -10.583 1.00 97.73 154 A 1 
ATOM   1232 N  N   . PHE A 1 155 ? -10.458 -13.513 -10.182 1.00 98.18 155 A 1 
ATOM   1233 C  CA  . PHE A 1 155 ? -11.402 -12.912 -9.238  1.00 98.01 155 A 1 
ATOM   1234 C  C   . PHE A 1 155 ? -12.671 -13.775 -9.145  1.00 97.79 155 A 1 
ATOM   1235 O  O   . PHE A 1 155 ? -13.136 -14.300 -10.160 1.00 97.22 155 A 1 
ATOM   1236 C  CB  . PHE A 1 155 ? -11.749 -11.480 -9.647  1.00 98.19 155 A 1 
ATOM   1237 C  CG  . PHE A 1 155 ? -10.692 -10.454 -9.296  1.00 98.45 155 A 1 
ATOM   1238 C  CD1 . PHE A 1 155 ? -10.721 -9.822  -8.042  1.00 98.20 155 A 1 
ATOM   1239 C  CD2 . PHE A 1 155 ? -9.683  -10.117 -10.220 1.00 98.17 155 A 1 
ATOM   1240 C  CE1 . PHE A 1 155 ? -9.755  -8.852  -7.714  1.00 97.98 155 A 1 
ATOM   1241 C  CE2 . PHE A 1 155 ? -8.722  -9.155  -9.899  1.00 97.97 155 A 1 
ATOM   1242 C  CZ  . PHE A 1 155 ? -8.759  -8.517  -8.642  1.00 98.23 155 A 1 
ATOM   1243 N  N   . PRO A 1 156 ? -13.294 -13.907 -7.959  1.00 97.45 156 A 1 
ATOM   1244 C  CA  . PRO A 1 156 ? -14.500 -14.694 -7.776  1.00 96.84 156 A 1 
ATOM   1245 C  C   . PRO A 1 156 ? -15.673 -14.193 -8.639  1.00 96.45 156 A 1 
ATOM   1246 O  O   . PRO A 1 156 ? -16.027 -13.013 -8.605  1.00 95.18 156 A 1 
ATOM   1247 C  CB  . PRO A 1 156 ? -14.826 -14.604 -6.283  1.00 95.86 156 A 1 
ATOM   1248 C  CG  . PRO A 1 156 ? -13.479 -14.322 -5.632  1.00 94.29 156 A 1 
ATOM   1249 C  CD  . PRO A 1 156 ? -12.778 -13.455 -6.673  1.00 96.90 156 A 1 
ATOM   1250 N  N   . ALA A 1 157 ? -16.330 -15.092 -9.362  1.00 93.72 157 A 1 
ATOM   1251 C  CA  . ALA A 1 157 ? -17.428 -14.743 -10.266 1.00 92.03 157 A 1 
ATOM   1252 C  C   . ALA A 1 157 ? -18.630 -14.090 -9.556  1.00 91.82 157 A 1 
ATOM   1253 O  O   . ALA A 1 157 ? -19.319 -13.251 -10.138 1.00 88.47 157 A 1 
ATOM   1254 C  CB  . ALA A 1 157 ? -17.852 -16.017 -11.010 1.00 89.16 157 A 1 
ATOM   1255 N  N   . HIS A 1 158 ? -18.851 -14.407 -8.277  1.00 91.09 158 A 1 
ATOM   1256 C  CA  . HIS A 1 158 ? -19.952 -13.854 -7.481  1.00 90.41 158 A 1 
ATOM   1257 C  C   . HIS A 1 158 ? -19.848 -12.341 -7.217  1.00 91.70 158 A 1 
ATOM   1258 O  O   . HIS A 1 158 ? -20.809 -11.738 -6.741  1.00 89.89 158 A 1 
ATOM   1259 C  CB  . HIS A 1 158 ? -20.063 -14.639 -6.162  1.00 87.22 158 A 1 
ATOM   1260 C  CG  . HIS A 1 158 ? -18.933 -14.369 -5.200  1.00 82.55 158 A 1 
ATOM   1261 N  ND1 . HIS A 1 158 ? -18.728 -13.207 -4.482  1.00 72.35 158 A 1 
ATOM   1262 C  CD2 . HIS A 1 158 ? -17.912 -15.227 -4.859  1.00 71.96 158 A 1 
ATOM   1263 C  CE1 . HIS A 1 158 ? -17.625 -13.347 -3.741  1.00 69.24 158 A 1 
ATOM   1264 N  NE2 . HIS A 1 158 ? -17.101 -14.571 -3.943  1.00 70.98 158 A 1 
ATOM   1265 N  N   . LEU A 1 159 ? -18.725 -11.693 -7.556  1.00 94.71 159 A 1 
ATOM   1266 C  CA  . LEU A 1 159 ? -18.532 -10.247 -7.430  1.00 94.75 159 A 1 
ATOM   1267 C  C   . LEU A 1 159 ? -19.291 -9.425  -8.499  1.00 93.79 159 A 1 
ATOM   1268 O  O   . LEU A 1 159 ? -19.179 -8.202  -8.535  1.00 89.68 159 A 1 
ATOM   1269 C  CB  . LEU A 1 159 ? -17.034 -9.928  -7.458  1.00 94.75 159 A 1 
ATOM   1270 C  CG  . LEU A 1 159 ? -16.221 -10.495 -6.280  1.00 95.38 159 A 1 
ATOM   1271 C  CD1 . LEU A 1 159 ? -14.730 -10.234 -6.524  1.00 94.81 159 A 1 
ATOM   1272 C  CD2 . LEU A 1 159 ? -16.610 -9.850  -4.948  1.00 94.84 159 A 1 
ATOM   1273 N  N   . GLY A 1 160 ? -20.043 -10.075 -9.387  1.00 94.03 160 A 1 
ATOM   1274 C  CA  . GLY A 1 160 ? -20.785 -9.389  -10.452 1.00 93.54 160 A 1 
ATOM   1275 C  C   . GLY A 1 160 ? -19.920 -8.995  -11.655 1.00 94.43 160 A 1 
ATOM   1276 O  O   . GLY A 1 160 ? -20.264 -8.075  -12.408 1.00 91.36 160 A 1 
ATOM   1277 N  N   . ILE A 1 161 ? -18.797 -9.673  -11.848 1.00 95.13 161 A 1 
ATOM   1278 C  CA  . ILE A 1 161 ? -17.885 -9.489  -12.974 1.00 95.19 161 A 1 
ATOM   1279 C  C   . ILE A 1 161 ? -18.543 -10.018 -14.257 1.00 95.21 161 A 1 
ATOM   1280 O  O   . ILE A 1 161 ? -19.081 -11.116 -14.275 1.00 93.15 161 A 1 
ATOM   1281 C  CB  . ILE A 1 161 ? -16.546 -10.196 -12.677 1.00 92.92 161 A 1 
ATOM   1282 C  CG1 . ILE A 1 161 ? -15.875 -9.592  -11.420 1.00 85.83 161 A 1 
ATOM   1283 C  CG2 . ILE A 1 161 ? -15.587 -10.092 -13.882 1.00 83.93 161 A 1 
ATOM   1284 C  CD1 . ILE A 1 161 ? -14.739 -10.458 -10.864 1.00 83.40 161 A 1 
ATOM   1285 N  N   . LYS A 1 162 ? -18.492 -9.218  -15.340 1.00 95.27 162 A 1 
ATOM   1286 C  CA  . LYS A 1 162 ? -19.130 -9.553  -16.622 1.00 95.15 162 A 1 
ATOM   1287 C  C   . LYS A 1 162 ? -18.170 -10.124 -17.673 1.00 95.03 162 A 1 
ATOM   1288 O  O   . LYS A 1 162 ? -18.618 -10.660 -18.680 1.00 91.53 162 A 1 
ATOM   1289 C  CB  . LYS A 1 162 ? -19.849 -8.328  -17.194 1.00 93.78 162 A 1 
ATOM   1290 C  CG  . LYS A 1 162 ? -21.032 -7.883  -16.324 1.00 90.42 162 A 1 
ATOM   1291 C  CD  . LYS A 1 162 ? -21.901 -6.914  -17.125 1.00 81.72 162 A 1 
ATOM   1292 C  CE  . LYS A 1 162 ? -23.100 -6.455  -16.309 1.00 75.00 162 A 1 
ATOM   1293 N  NZ  . LYS A 1 162 ? -23.989 -5.582  -17.125 1.00 64.86 162 A 1 
ATOM   1294 N  N   . VAL A 1 163 ? -16.879 -9.982  -17.465 1.00 94.43 163 A 1 
ATOM   1295 C  CA  . VAL A 1 163 ? -15.819 -10.580 -18.280 1.00 94.65 163 A 1 
ATOM   1296 C  C   . VAL A 1 163 ? -14.815 -11.235 -17.337 1.00 95.70 163 A 1 
ATOM   1297 O  O   . VAL A 1 163 ? -14.612 -10.712 -16.241 1.00 94.62 163 A 1 
ATOM   1298 C  CB  . VAL A 1 163 ? -15.115 -9.548  -19.199 1.00 91.84 163 A 1 
ATOM   1299 C  CG1 . VAL A 1 163 ? -16.056 -9.065  -20.292 1.00 82.59 163 A 1 
ATOM   1300 C  CG2 . VAL A 1 163 ? -14.582 -8.331  -18.438 1.00 83.70 163 A 1 
ATOM   1301 N  N   . PRO A 1 164 ? -14.164 -12.353 -17.737 1.00 96.73 164 A 1 
ATOM   1302 C  CA  . PRO A 1 164 ? -13.169 -12.989 -16.880 1.00 97.03 164 A 1 
ATOM   1303 C  C   . PRO A 1 164 ? -12.078 -11.990 -16.475 1.00 97.57 164 A 1 
ATOM   1304 O  O   . PRO A 1 164 ? -11.407 -11.417 -17.331 1.00 97.11 164 A 1 
ATOM   1305 C  CB  . PRO A 1 164 ? -12.623 -14.170 -17.684 1.00 96.06 164 A 1 
ATOM   1306 C  CG  . PRO A 1 164 ? -13.740 -14.480 -18.673 1.00 93.97 164 A 1 
ATOM   1307 C  CD  . PRO A 1 164 ? -14.332 -13.105 -18.966 1.00 96.14 164 A 1 
ATOM   1308 N  N   . LEU A 1 165 ? -11.927 -11.773 -15.167 1.00 97.98 165 A 1 
ATOM   1309 C  CA  . LEU A 1 165 ? -10.971 -10.837 -14.595 1.00 98.28 165 A 1 
ATOM   1310 C  C   . LEU A 1 165 ? -10.008 -11.598 -13.684 1.00 98.34 165 A 1 
ATOM   1311 O  O   . LEU A 1 165 ? -10.440 -12.389 -12.851 1.00 98.27 165 A 1 
ATOM   1312 C  CB  . LEU A 1 165 ? -11.728 -9.727  -13.847 1.00 98.11 165 A 1 
ATOM   1313 C  CG  . LEU A 1 165 ? -10.826 -8.657  -13.216 1.00 97.72 165 A 1 
ATOM   1314 C  CD1 . LEU A 1 165 ? -10.101 -7.822  -14.266 1.00 97.16 165 A 1 
ATOM   1315 C  CD2 . LEU A 1 165 ? -11.671 -7.702  -12.368 1.00 97.12 165 A 1 
ATOM   1316 N  N   . ASN A 1 166 ? -8.713  -11.318 -13.813 1.00 98.59 166 A 1 
ATOM   1317 C  CA  . ASN A 1 166 ? -7.660  -11.977 -13.069 1.00 98.64 166 A 1 
ATOM   1318 C  C   . ASN A 1 166 ? -6.861  -10.975 -12.237 1.00 98.77 166 A 1 
ATOM   1319 O  O   . ASN A 1 166 ? -6.513  -9.894  -12.714 1.00 98.71 166 A 1 
ATOM   1320 C  CB  . ASN A 1 166 ? -6.758  -12.755 -14.041 1.00 98.63 166 A 1 
ATOM   1321 C  CG  . ASN A 1 166 ? -7.527  -13.810 -14.816 1.00 98.48 166 A 1 
ATOM   1322 O  OD1 . ASN A 1 166 ? -7.736  -14.915 -14.351 1.00 94.35 166 A 1 
ATOM   1323 N  ND2 . ASN A 1 166 ? -7.984  -13.490 -16.012 1.00 93.95 166 A 1 
ATOM   1324 N  N   . ALA A 1 167 ? -6.532  -11.359 -11.015 1.00 98.87 167 A 1 
ATOM   1325 C  CA  . ALA A 1 167 ? -5.456  -10.728 -10.265 1.00 98.88 167 A 1 
ATOM   1326 C  C   . ALA A 1 167 ? -4.122  -11.288 -10.765 1.00 98.96 167 A 1 
ATOM   1327 O  O   . ALA A 1 167 ? -3.955  -12.501 -10.862 1.00 98.86 167 A 1 
ATOM   1328 C  CB  . ALA A 1 167 ? -5.653  -10.998 -8.774  1.00 98.78 167 A 1 
ATOM   1329 N  N   . VAL A 1 168 ? -3.176  -10.401 -11.085 1.00 98.96 168 A 1 
ATOM   1330 C  CA  . VAL A 1 168 ? -1.813  -10.762 -11.485 1.00 98.97 168 A 1 
ATOM   1331 C  C   . VAL A 1 168 ? -0.851  -10.043 -10.553 1.00 98.92 168 A 1 
ATOM   1332 O  O   . VAL A 1 168 ? -0.858  -8.821  -10.489 1.00 98.93 168 A 1 
ATOM   1333 C  CB  . VAL A 1 168 ? -1.537  -10.389 -12.951 1.00 98.93 168 A 1 
ATOM   1334 C  CG1 . VAL A 1 168 ? -0.118  -10.786 -13.365 1.00 98.76 168 A 1 
ATOM   1335 C  CG2 . VAL A 1 168 ? -2.527  -11.081 -13.895 1.00 98.78 168 A 1 
ATOM   1336 N  N   . VAL A 1 169 ? -0.035  -10.796 -9.829  1.00 98.99 169 A 1 
ATOM   1337 C  CA  . VAL A 1 169 ? 0.987   -10.258 -8.929  1.00 98.94 169 A 1 
ATOM   1338 C  C   . VAL A 1 169 ? 2.352   -10.417 -9.575  1.00 98.93 169 A 1 
ATOM   1339 O  O   . VAL A 1 169 ? 2.734   -11.527 -9.941  1.00 98.87 169 A 1 
ATOM   1340 C  CB  . VAL A 1 169 ? 0.921   -10.917 -7.548  1.00 98.91 169 A 1 
ATOM   1341 C  CG1 . VAL A 1 169 ? 2.068   -10.477 -6.634  1.00 98.56 169 A 1 
ATOM   1342 C  CG2 . VAL A 1 169 ? -0.407  -10.543 -6.861  1.00 98.63 169 A 1 
ATOM   1343 N  N   . LEU A 1 170 ? 3.094   -9.314  -9.686  1.00 98.99 170 A 1 
ATOM   1344 C  CA  . LEU A 1 170 ? 4.493   -9.301  -10.093 1.00 98.97 170 A 1 
ATOM   1345 C  C   . LEU A 1 170 ? 5.391   -9.048  -8.880  1.00 98.82 170 A 1 
ATOM   1346 O  O   . LEU A 1 170 ? 5.135   -8.143  -8.086  1.00 98.68 170 A 1 
ATOM   1347 C  CB  . LEU A 1 170 ? 4.742   -8.236  -11.169 1.00 98.89 170 A 1 
ATOM   1348 C  CG  . LEU A 1 170 ? 4.012   -8.465  -12.509 1.00 98.62 170 A 1 
ATOM   1349 C  CD1 . LEU A 1 170 ? 4.373   -7.354  -13.490 1.00 98.27 170 A 1 
ATOM   1350 C  CD2 . LEU A 1 170 ? 4.395   -9.798  -13.149 1.00 98.10 170 A 1 
ATOM   1351 N  N   . ASN A 1 171 ? 6.482   -9.805  -8.786  1.00 98.72 171 A 1 
ATOM   1352 C  CA  . ASN A 1 171 ? 7.530   -9.564  -7.799  1.00 98.58 171 A 1 
ATOM   1353 C  C   . ASN A 1 171 ? 8.567   -8.584  -8.363  1.00 98.54 171 A 1 
ATOM   1354 O  O   . ASN A 1 171 ? 9.597   -8.978  -8.907  1.00 98.26 171 A 1 
ATOM   1355 C  CB  . ASN A 1 171 ? 8.132   -10.898 -7.358  1.00 98.26 171 A 1 
ATOM   1356 C  CG  . ASN A 1 171 ? 9.185   -10.697 -6.282  1.00 98.02 171 A 1 
ATOM   1357 O  OD1 . ASN A 1 171 ? 9.405   -9.610  -5.769  1.00 96.72 171 A 1 
ATOM   1358 N  ND2 . ASN A 1 171 ? 9.852   -11.751 -5.904  1.00 95.93 171 A 1 
ATOM   1359 N  N   . THR A 1 172 ? 8.308   -7.284  -8.230  1.00 98.67 172 A 1 
ATOM   1360 C  CA  . THR A 1 172 ? 9.245   -6.248  -8.709  1.00 98.63 172 A 1 
ATOM   1361 C  C   . THR A 1 172 ? 10.405  -5.983  -7.759  1.00 98.55 172 A 1 
ATOM   1362 O  O   . THR A 1 172 ? 11.326  -5.263  -8.131  1.00 98.39 172 A 1 
ATOM   1363 C  CB  . THR A 1 172 ? 8.522   -4.948  -9.056  1.00 98.69 172 A 1 
ATOM   1364 O  OG1 . THR A 1 172 ? 7.735   -4.513  -7.970  1.00 98.12 172 A 1 
ATOM   1365 C  CG2 . THR A 1 172 ? 7.596   -5.143  -10.253 1.00 97.73 172 A 1 
ATOM   1366 N  N   . VAL A 1 173 ? 10.451  -6.623  -6.584  1.00 98.40 173 A 1 
ATOM   1367 C  CA  . VAL A 1 173 ? 11.653  -6.632  -5.734  1.00 98.27 173 A 1 
ATOM   1368 C  C   . VAL A 1 173 ? 12.830  -7.298  -6.464  1.00 98.15 173 A 1 
ATOM   1369 O  O   . VAL A 1 173 ? 13.972  -6.915  -6.256  1.00 97.94 173 A 1 
ATOM   1370 C  CB  . VAL A 1 173 ? 11.395  -7.330  -4.390  1.00 98.01 173 A 1 
ATOM   1371 C  CG1 . VAL A 1 173 ? 12.612  -7.247  -3.459  1.00 97.44 173 A 1 
ATOM   1372 C  CG2 . VAL A 1 173 ? 10.203  -6.701  -3.648  1.00 97.50 173 A 1 
ATOM   1373 N  N   . LEU A 1 174 ? 12.553  -8.196  -7.417  1.00 98.29 174 A 1 
ATOM   1374 C  CA  . LEU A 1 174 ? 13.566  -8.759  -8.317  1.00 98.15 174 A 1 
ATOM   1375 C  C   . LEU A 1 174 ? 14.259  -7.694  -9.173  1.00 98.25 174 A 1 
ATOM   1376 O  O   . LEU A 1 174 ? 15.392  -7.880  -9.578  1.00 98.07 174 A 1 
ATOM   1377 C  CB  . LEU A 1 174 ? 12.904  -9.789  -9.257  1.00 97.94 174 A 1 
ATOM   1378 C  CG  . LEU A 1 174 ? 12.250  -10.996 -8.567  1.00 97.55 174 A 1 
ATOM   1379 C  CD1 . LEU A 1 174 ? 11.663  -11.934 -9.634  1.00 97.22 174 A 1 
ATOM   1380 C  CD2 . LEU A 1 174 ? 13.232  -11.789 -7.710  1.00 97.03 174 A 1 
ATOM   1381 N  N   . TYR A 1 175 ? 13.592  -6.566  -9.424  1.00 98.35 175 A 1 
ATOM   1382 C  CA  . TYR A 1 175 ? 14.096  -5.487  -10.277 1.00 98.53 175 A 1 
ATOM   1383 C  C   . TYR A 1 175 ? 14.639  -4.297  -9.486  1.00 98.59 175 A 1 
ATOM   1384 O  O   . TYR A 1 175 ? 15.182  -3.365  -10.072 1.00 98.34 175 A 1 
ATOM   1385 C  CB  . TYR A 1 175 ? 12.983  -5.052  -11.236 1.00 98.55 175 A 1 
ATOM   1386 C  CG  . TYR A 1 175 ? 12.291  -6.168  -11.990 1.00 98.63 175 A 1 
ATOM   1387 C  CD1 . TYR A 1 175 ? 12.989  -7.331  -12.373 1.00 98.47 175 A 1 
ATOM   1388 C  CD2 . TYR A 1 175 ? 10.918  -6.049  -12.310 1.00 98.48 175 A 1 
ATOM   1389 C  CE1 . TYR A 1 175 ? 12.339  -8.370  -13.065 1.00 98.40 175 A 1 
ATOM   1390 C  CE2 . TYR A 1 175 ? 10.266  -7.074  -13.014 1.00 98.38 175 A 1 
ATOM   1391 C  CZ  . TYR A 1 175 ? 10.978  -8.234  -13.389 1.00 98.49 175 A 1 
ATOM   1392 O  OH  . TYR A 1 175 ? 10.354  -9.233  -14.077 1.00 98.26 175 A 1 
ATOM   1393 N  N   . TYR A 1 176 ? 14.498  -4.305  -8.162  1.00 98.42 176 A 1 
ATOM   1394 C  CA  . TYR A 1 176 ? 14.878  -3.185  -7.308  1.00 98.39 176 A 1 
ATOM   1395 C  C   . TYR A 1 176 ? 16.393  -2.962  -7.339  1.00 98.20 176 A 1 
ATOM   1396 O  O   . TYR A 1 176 ? 17.172  -3.905  -7.205  1.00 98.00 176 A 1 
ATOM   1397 C  CB  . TYR A 1 176 ? 14.377  -3.435  -5.884  1.00 98.16 176 A 1 
ATOM   1398 C  CG  . TYR A 1 176 ? 14.531  -2.274  -4.928  1.00 98.01 176 A 1 
ATOM   1399 C  CD1 . TYR A 1 176 ? 14.843  -2.510  -3.570  1.00 97.21 176 A 1 
ATOM   1400 C  CD2 . TYR A 1 176 ? 14.308  -0.949  -5.355  1.00 97.27 176 A 1 
ATOM   1401 C  CE1 . TYR A 1 176 ? 14.912  -1.442  -2.655  1.00 96.53 176 A 1 
ATOM   1402 C  CE2 . TYR A 1 176 ? 14.389  0.123   -4.447  1.00 96.42 176 A 1 
ATOM   1403 C  CZ  . TYR A 1 176 ? 14.680  -0.127  -3.102  1.00 96.25 176 A 1 
ATOM   1404 O  OH  . TYR A 1 176 ? 14.730  0.922   -2.219  1.00 94.82 176 A 1 
ATOM   1405 N  N   . ASN A 1 177 ? 16.826  -1.711  -7.484  1.00 98.44 177 A 1 
ATOM   1406 C  CA  . ASN A 1 177 ? 18.240  -1.371  -7.668  1.00 98.15 177 A 1 
ATOM   1407 C  C   . ASN A 1 177 ? 19.117  -1.528  -6.407  1.00 98.05 177 A 1 
ATOM   1408 O  O   . ASN A 1 177 ? 20.325  -1.341  -6.466  1.00 96.97 177 A 1 
ATOM   1409 C  CB  . ASN A 1 177 ? 18.350  0.022   -8.324  1.00 97.34 177 A 1 
ATOM   1410 C  CG  . ASN A 1 177 ? 17.832  1.163   -7.470  1.00 96.47 177 A 1 
ATOM   1411 O  OD1 . ASN A 1 177 ? 17.518  1.028   -6.299  1.00 91.35 177 A 1 
ATOM   1412 N  ND2 . ASN A 1 177 ? 17.744  2.335   -8.054  1.00 89.83 177 A 1 
ATOM   1413 N  N   . TYR A 1 178 ? 18.525  -1.940  -5.286  1.00 97.92 178 A 1 
ATOM   1414 C  CA  . TYR A 1 178 ? 19.255  -2.414  -4.107  1.00 97.46 178 A 1 
ATOM   1415 C  C   . TYR A 1 178 ? 19.371  -3.944  -4.044  1.00 97.23 178 A 1 
ATOM   1416 O  O   . TYR A 1 178 ? 20.045  -4.480  -3.155  1.00 95.68 178 A 1 
ATOM   1417 C  CB  . TYR A 1 178 ? 18.624  -1.838  -2.833  1.00 96.85 178 A 1 
ATOM   1418 C  CG  . TYR A 1 178 ? 18.861  -0.357  -2.659  1.00 95.29 178 A 1 
ATOM   1419 C  CD1 . TYR A 1 178 ? 20.011  0.100   -1.989  1.00 91.57 178 A 1 
ATOM   1420 C  CD2 . TYR A 1 178 ? 17.941  0.580   -3.166  1.00 91.29 178 A 1 
ATOM   1421 C  CE1 . TYR A 1 178 ? 20.243  1.475   -1.828  1.00 89.23 178 A 1 
ATOM   1422 C  CE2 . TYR A 1 178 ? 18.167  1.963   -3.017  1.00 89.46 178 A 1 
ATOM   1423 C  CZ  . TYR A 1 178 ? 19.323  2.412   -2.347  1.00 89.52 178 A 1 
ATOM   1424 O  OH  . TYR A 1 178 ? 19.543  3.749   -2.196  1.00 86.88 178 A 1 
ATOM   1425 N  N   . ASN A 1 179 ? 18.742  -4.674  -4.971  1.00 97.48 179 A 1 
ATOM   1426 C  CA  . ASN A 1 179 ? 18.803  -6.135  -5.026  1.00 97.42 179 A 1 
ATOM   1427 C  C   . ASN A 1 179 ? 20.053  -6.605  -5.782  1.00 97.23 179 A 1 
ATOM   1428 O  O   . ASN A 1 179 ? 20.052  -6.774  -7.001  1.00 96.67 179 A 1 
ATOM   1429 C  CB  . ASN A 1 179 ? 17.503  -6.677  -5.621  1.00 97.27 179 A 1 
ATOM   1430 C  CG  . ASN A 1 179 ? 17.437  -8.192  -5.552  1.00 97.44 179 A 1 
ATOM   1431 O  OD1 . ASN A 1 179 ? 18.376  -8.892  -5.196  1.00 96.07 179 A 1 
ATOM   1432 N  ND2 . ASN A 1 179 ? 16.285  -8.738  -5.882  1.00 95.79 179 A 1 
ATOM   1433 N  N   . LYS A 1 180 ? 21.116  -6.871  -5.042  1.00 96.88 180 A 1 
ATOM   1434 C  CA  . LYS A 1 180 ? 22.407  -7.289  -5.610  1.00 96.33 180 A 1 
ATOM   1435 C  C   . LYS A 1 180 ? 22.368  -8.650  -6.304  1.00 96.00 180 A 1 
ATOM   1436 O  O   . LYS A 1 180 ? 23.262  -8.942  -7.082  1.00 94.49 180 A 1 
ATOM   1437 C  CB  . LYS A 1 180 ? 23.485  -7.290  -4.523  1.00 95.70 180 A 1 
ATOM   1438 C  CG  . LYS A 1 180 ? 23.716  -5.893  -3.931  1.00 91.28 180 A 1 
ATOM   1439 C  CD  . LYS A 1 180 ? 24.852  -5.948  -2.902  1.00 82.92 180 A 1 
ATOM   1440 C  CE  . LYS A 1 180 ? 25.075  -4.554  -2.314  1.00 74.73 180 A 1 
ATOM   1441 N  NZ  . LYS A 1 180 ? 26.186  -4.560  -1.339  1.00 63.45 180 A 1 
ATOM   1442 N  N   . GLN A 1 181 ? 21.364  -9.481  -6.047  1.00 96.01 181 A 1 
ATOM   1443 C  CA  . GLN A 1 181 ? 21.261  -10.804 -6.671  1.00 95.35 181 A 1 
ATOM   1444 C  C   . GLN A 1 181 ? 20.856  -10.731 -8.147  1.00 95.47 181 A 1 
ATOM   1445 O  O   . GLN A 1 181 ? 21.017  -11.720 -8.863  1.00 93.71 181 A 1 
ATOM   1446 C  CB  . GLN A 1 181 ? 20.248  -11.672 -5.917  1.00 94.19 181 A 1 
ATOM   1447 C  CG  . GLN A 1 181 ? 20.612  -11.925 -4.449  1.00 91.35 181 A 1 
ATOM   1448 C  CD  . GLN A 1 181 ? 19.721  -12.985 -3.821  1.00 88.23 181 A 1 
ATOM   1449 O  OE1 . GLN A 1 181 ? 19.183  -13.868 -4.479  1.00 81.90 181 A 1 
ATOM   1450 N  NE2 . GLN A 1 181 ? 19.518  -12.966 -2.521  1.00 78.73 181 A 1 
ATOM   1451 N  N   . THR A 1 182 ? 20.323  -9.598  -8.597  1.00 96.35 182 A 1 
ATOM   1452 C  CA  . THR A 1 182 ? 19.716  -9.468  -9.927  1.00 96.55 182 A 1 
ATOM   1453 C  C   . THR A 1 182 ? 20.300  -8.341  -10.766 1.00 96.39 182 A 1 
ATOM   1454 O  O   . THR A 1 182 ? 19.865  -8.147  -11.892 1.00 95.33 182 A 1 
ATOM   1455 C  CB  . THR A 1 182 ? 18.192  -9.280  -9.811  1.00 96.57 182 A 1 
ATOM   1456 O  OG1 . THR A 1 182 ? 17.894  -8.135  -9.045  1.00 95.88 182 A 1 
ATOM   1457 C  CG2 . THR A 1 182 ? 17.523  -10.477 -9.130  1.00 95.69 182 A 1 
ATOM   1458 N  N   . MET A 1 183 ? 21.292  -7.607  -10.261 1.00 96.19 183 A 1 
ATOM   1459 C  CA  . MET A 1 183 ? 21.832  -6.407  -10.910 1.00 95.25 183 A 1 
ATOM   1460 C  C   . MET A 1 183 ? 22.350  -6.636  -12.329 1.00 94.76 183 A 1 
ATOM   1461 O  O   . MET A 1 183 ? 22.154  -5.773  -13.183 1.00 91.91 183 A 1 
ATOM   1462 C  CB  . MET A 1 183 ? 22.911  -5.765  -10.021 1.00 92.90 183 A 1 
ATOM   1463 C  CG  . MET A 1 183 ? 24.148  -6.635  -9.782  1.00 85.54 183 A 1 
ATOM   1464 S  SD  . MET A 1 183 ? 25.365  -5.866  -8.652  1.00 81.44 183 A 1 
ATOM   1465 C  CE  . MET A 1 183 ? 26.046  -4.622  -9.774  1.00 71.22 183 A 1 
ATOM   1466 N  N   . ASP A 1 184 ? 22.917  -7.808  -12.616 1.00 95.31 184 A 1 
ATOM   1467 C  CA  . ASP A 1 184 ? 23.502  -8.169  -13.912 1.00 94.30 184 A 1 
ATOM   1468 C  C   . ASP A 1 184 ? 22.640  -9.162  -14.705 1.00 94.25 184 A 1 
ATOM   1469 O  O   . ASP A 1 184 ? 23.054  -9.700  -15.732 1.00 90.31 184 A 1 
ATOM   1470 C  CB  . ASP A 1 184 ? 24.919  -8.714  -13.693 1.00 92.44 184 A 1 
ATOM   1471 C  CG  . ASP A 1 184 ? 25.841  -7.719  -12.977 1.00 87.48 184 A 1 
ATOM   1472 O  OD1 . ASP A 1 184 ? 25.872  -6.540  -13.393 1.00 82.47 184 A 1 
ATOM   1473 O  OD2 . ASP A 1 184 ? 26.495  -8.143  -12.006 1.00 81.90 184 A 1 
ATOM   1474 N  N   . SER A 1 185 ? 21.415  -9.428  -14.249 1.00 95.13 185 A 1 
ATOM   1475 C  CA  . SER A 1 185 ? 20.499  -10.354 -14.924 1.00 95.29 185 A 1 
ATOM   1476 C  C   . SER A 1 185 ? 19.706  -9.662  -16.035 1.00 95.72 185 A 1 
ATOM   1477 O  O   . SER A 1 185 ? 19.639  -8.436  -16.123 1.00 93.91 185 A 1 
ATOM   1478 C  CB  . SER A 1 185 ? 19.581  -11.033 -13.913 1.00 93.19 185 A 1 
ATOM   1479 O  OG  . SER A 1 185 ? 20.314  -11.801 -12.985 1.00 82.07 185 A 1 
ATOM   1480 N  N   . THR A 1 186 ? 19.059  -10.451 -16.883 1.00 96.26 186 A 1 
ATOM   1481 C  CA  . THR A 1 186 ? 18.194  -9.959  -17.968 1.00 96.20 186 A 1 
ATOM   1482 C  C   . THR A 1 186 ? 16.721  -10.274 -17.724 1.00 96.93 186 A 1 
ATOM   1483 O  O   . THR A 1 186 ? 15.867  -9.424  -17.968 1.00 95.29 186 A 1 
ATOM   1484 C  CB  . THR A 1 186 ? 18.628  -10.532 -19.324 1.00 94.45 186 A 1 
ATOM   1485 O  OG1 . THR A 1 186 ? 18.689  -11.942 -19.267 1.00 88.12 186 A 1 
ATOM   1486 C  CG2 . THR A 1 186 ? 20.006  -10.033 -19.743 1.00 86.19 186 A 1 
ATOM   1487 N  N   . ASP A 1 187 ? 16.427  -11.469 -17.214 1.00 97.10 187 A 1 
ATOM   1488 C  CA  . ASP A 1 187 ? 15.072  -11.884 -16.837 1.00 97.63 187 A 1 
ATOM   1489 C  C   . ASP A 1 187 ? 15.101  -12.708 -15.536 1.00 97.62 187 A 1 
ATOM   1490 O  O   . ASP A 1 187 ? 15.055  -13.937 -15.567 1.00 97.04 187 A 1 
ATOM   1491 C  CB  . ASP A 1 187 ? 14.401  -12.634 -17.992 1.00 97.69 187 A 1 
ATOM   1492 C  CG  . ASP A 1 187 ? 12.901  -12.820 -17.738 1.00 98.09 187 A 1 
ATOM   1493 O  OD1 . ASP A 1 187 ? 12.373  -12.223 -16.767 1.00 97.79 187 A 1 
ATOM   1494 O  OD2 . ASP A 1 187 ? 12.234  -13.492 -18.558 1.00 97.78 187 A 1 
ATOM   1495 N  N   . PRO A 1 188 ? 15.224  -12.048 -14.366 1.00 97.51 188 A 1 
ATOM   1496 C  CA  . PRO A 1 188 ? 15.301  -12.734 -13.084 1.00 97.40 188 A 1 
ATOM   1497 C  C   . PRO A 1 188 ? 14.100  -13.653 -12.860 1.00 97.52 188 A 1 
ATOM   1498 O  O   . PRO A 1 188 ? 12.949  -13.217 -12.918 1.00 97.23 188 A 1 
ATOM   1499 C  CB  . PRO A 1 188 ? 15.367  -11.629 -12.030 1.00 97.12 188 A 1 
ATOM   1500 C  CG  . PRO A 1 188 ? 15.977  -10.455 -12.785 1.00 96.17 188 A 1 
ATOM   1501 C  CD  . PRO A 1 188 ? 15.398  -10.618 -14.186 1.00 97.48 188 A 1 
ATOM   1502 N  N   . LEU A 1 189 ? 14.385  -14.921 -12.602 1.00 97.00 189 A 1 
ATOM   1503 C  CA  . LEU A 1 189 ? 13.401  -15.987 -12.379 1.00 96.88 189 A 1 
ATOM   1504 C  C   . LEU A 1 189 ? 12.363  -16.144 -13.507 1.00 96.97 189 A 1 
ATOM   1505 O  O   . LEU A 1 189 ? 11.278  -16.678 -13.277 1.00 96.40 189 A 1 
ATOM   1506 C  CB  . LEU A 1 189 ? 12.772  -15.834 -10.977 1.00 96.58 189 A 1 
ATOM   1507 C  CG  . LEU A 1 189 ? 13.775  -15.842 -9.817  1.00 95.73 189 A 1 
ATOM   1508 C  CD1 . LEU A 1 189 ? 13.054  -15.594 -8.495  1.00 94.52 189 A 1 
ATOM   1509 C  CD2 . LEU A 1 189 ? 14.508  -17.184 -9.702  1.00 94.14 189 A 1 
ATOM   1510 N  N   . GLY A 1 190 ? 12.675  -15.679 -14.733 1.00 97.23 190 A 1 
ATOM   1511 C  CA  . GLY A 1 190 ? 11.819  -15.830 -15.913 1.00 97.31 190 A 1 
ATOM   1512 C  C   . GLY A 1 190 ? 10.519  -15.019 -15.875 1.00 97.99 190 A 1 
ATOM   1513 O  O   . GLY A 1 190 ? 9.589   -15.311 -16.626 1.00 97.83 190 A 1 
ATOM   1514 N  N   . GLN A 1 191 ? 10.411  -14.013 -14.996 1.00 98.08 191 A 1 
ATOM   1515 C  CA  . GLN A 1 191 ? 9.150   -13.297 -14.766 1.00 98.35 191 A 1 
ATOM   1516 C  C   . GLN A 1 191 ? 8.643   -12.527 -15.991 1.00 98.63 191 A 1 
ATOM   1517 O  O   . GLN A 1 191 ? 7.434   -12.494 -16.215 1.00 98.69 191 A 1 
ATOM   1518 C  CB  . GLN A 1 191 ? 9.299   -12.372 -13.554 1.00 98.04 191 A 1 
ATOM   1519 C  CG  . GLN A 1 191 ? 7.969   -11.681 -13.204 1.00 97.81 191 A 1 
ATOM   1520 C  CD  . GLN A 1 191 ? 8.040   -10.861 -11.913 1.00 98.23 191 A 1 
ATOM   1521 O  OE1 . GLN A 1 191 ? 7.214   -11.005 -11.040 1.00 93.75 191 A 1 
ATOM   1522 N  NE2 . GLN A 1 191 ? 8.990   -9.987  -11.771 1.00 94.67 191 A 1 
ATOM   1523 N  N   . PHE A 1 192 ? 9.515   -11.910 -16.795 1.00 98.74 192 A 1 
ATOM   1524 C  CA  . PHE A 1 192 ? 9.083   -11.188 -17.993 1.00 98.83 192 A 1 
ATOM   1525 C  C   . PHE A 1 192 ? 8.476   -12.122 -19.043 1.00 98.89 192 A 1 
ATOM   1526 O  O   . PHE A 1 192 ? 7.413   -11.821 -19.589 1.00 98.83 192 A 1 
ATOM   1527 C  CB  . PHE A 1 192 ? 10.251  -10.396 -18.603 1.00 98.79 192 A 1 
ATOM   1528 C  CG  . PHE A 1 192 ? 10.590  -9.105  -17.890 1.00 98.80 192 A 1 
ATOM   1529 C  CD1 . PHE A 1 192 ? 9.684   -8.031  -17.925 1.00 98.58 192 A 1 
ATOM   1530 C  CD2 . PHE A 1 192 ? 11.823  -8.951  -17.237 1.00 98.55 192 A 1 
ATOM   1531 C  CE1 . PHE A 1 192 ? 10.006  -6.813  -17.305 1.00 98.37 192 A 1 
ATOM   1532 C  CE2 . PHE A 1 192 ? 12.153  -7.736  -16.620 1.00 98.32 192 A 1 
ATOM   1533 C  CZ  . PHE A 1 192 ? 11.244  -6.662  -16.654 1.00 98.45 192 A 1 
ATOM   1534 N  N   . GLU A 1 193 ? 9.113   -13.261 -19.300 1.00 98.73 193 A 1 
ATOM   1535 C  CA  . GLU A 1 193 ? 8.607   -14.251 -20.256 1.00 98.78 193 A 1 
ATOM   1536 C  C   . GLU A 1 193 ? 7.328   -14.930 -19.750 1.00 98.80 193 A 1 
ATOM   1537 O  O   . GLU A 1 193 ? 6.356   -15.109 -20.492 1.00 98.71 193 A 1 
ATOM   1538 C  CB  . GLU A 1 193 ? 9.710   -15.274 -20.541 1.00 98.46 193 A 1 
ATOM   1539 C  CG  . GLU A 1 193 ? 9.394   -16.195 -21.738 1.00 89.46 193 A 1 
ATOM   1540 C  CD  . GLU A 1 193 ? 9.179   -15.435 -23.056 1.00 75.76 193 A 1 
ATOM   1541 O  OE1 . GLU A 1 193 ? 8.451   -15.959 -23.932 1.00 69.16 193 A 1 
ATOM   1542 O  OE2 . GLU A 1 193 ? 9.706   -14.307 -23.207 1.00 71.80 193 A 1 
ATOM   1543 N  N   . TRP A 1 194 ? 7.251   -15.225 -18.459 1.00 98.79 194 A 1 
ATOM   1544 C  CA  . TRP A 1 194 ? 6.039   -15.701 -17.806 1.00 98.79 194 A 1 
ATOM   1545 C  C   . TRP A 1 194 ? 4.897   -14.695 -17.951 1.00 98.80 194 A 1 
ATOM   1546 O  O   . TRP A 1 194 ? 3.805   -15.059 -18.381 1.00 98.85 194 A 1 
ATOM   1547 C  CB  . TRP A 1 194 ? 6.331   -15.986 -16.330 1.00 98.75 194 A 1 
ATOM   1548 C  CG  . TRP A 1 194 ? 5.111   -16.280 -15.512 1.00 98.77 194 A 1 
ATOM   1549 C  CD1 . TRP A 1 194 ? 4.537   -17.490 -15.371 1.00 98.61 194 A 1 
ATOM   1550 C  CD2 . TRP A 1 194 ? 4.298   -15.341 -14.750 1.00 98.75 194 A 1 
ATOM   1551 N  NE1 . TRP A 1 194 ? 3.420   -17.378 -14.553 1.00 98.54 194 A 1 
ATOM   1552 C  CE2 . TRP A 1 194 ? 3.238   -16.071 -14.153 1.00 98.66 194 A 1 
ATOM   1553 C  CE3 . TRP A 1 194 ? 4.363   -13.949 -14.502 1.00 98.67 194 A 1 
ATOM   1554 C  CZ2 . TRP A 1 194 ? 2.264   -15.446 -13.330 1.00 98.51 194 A 1 
ATOM   1555 C  CZ3 . TRP A 1 194 ? 3.398   -13.329 -13.687 1.00 98.57 194 A 1 
ATOM   1556 C  CH2 . TRP A 1 194 ? 2.369   -14.073 -13.108 1.00 98.52 194 A 1 
ATOM   1557 N  N   . PHE A 1 195 ? 5.144   -13.415 -17.657 1.00 98.83 195 A 1 
ATOM   1558 C  CA  . PHE A 1 195 ? 4.131   -12.366 -17.759 1.00 98.92 195 A 1 
ATOM   1559 C  C   . PHE A 1 195 ? 3.616   -12.206 -19.190 1.00 98.91 195 A 1 
ATOM   1560 O  O   . PHE A 1 195 ? 2.401   -12.141 -19.397 1.00 98.93 195 A 1 
ATOM   1561 C  CB  . PHE A 1 195 ? 4.716   -11.047 -17.245 1.00 98.93 195 A 1 
ATOM   1562 C  CG  . PHE A 1 195 ? 3.716   -9.903  -17.273 1.00 98.94 195 A 1 
ATOM   1563 C  CD1 . PHE A 1 195 ? 3.808   -8.904  -18.261 1.00 98.85 195 A 1 
ATOM   1564 C  CD2 . PHE A 1 195 ? 2.697   -9.847  -16.316 1.00 98.87 195 A 1 
ATOM   1565 C  CE1 . PHE A 1 195 ? 2.891   -7.839  -18.265 1.00 98.78 195 A 1 
ATOM   1566 C  CE2 . PHE A 1 195 ? 1.789   -8.790  -16.316 1.00 98.78 195 A 1 
ATOM   1567 C  CZ  . PHE A 1 195 ? 1.886   -7.773  -17.283 1.00 98.81 195 A 1 
ATOM   1568 N  N   . LYS A 1 196 ? 4.517   -12.217 -20.169 1.00 98.89 196 A 1 
ATOM   1569 C  CA  . LYS A 1 196 ? 4.150   -12.196 -21.582 1.00 98.86 196 A 1 
ATOM   1570 C  C   . LYS A 1 196 ? 3.235   -13.366 -21.941 1.00 98.89 196 A 1 
ATOM   1571 O  O   . LYS A 1 196 ? 2.188   -13.156 -22.543 1.00 98.82 196 A 1 
ATOM   1572 C  CB  . LYS A 1 196 ? 5.423   -12.206 -22.432 1.00 98.71 196 A 1 
ATOM   1573 C  CG  . LYS A 1 196 ? 5.094   -12.074 -23.929 1.00 96.04 196 A 1 
ATOM   1574 C  CD  . LYS A 1 196 ? 6.351   -12.192 -24.795 1.00 93.30 196 A 1 
ATOM   1575 C  CE  . LYS A 1 196 ? 5.958   -12.177 -26.274 1.00 84.64 196 A 1 
ATOM   1576 N  NZ  . LYS A 1 196 ? 5.024   -13.303 -26.611 1.00 76.02 196 A 1 
ATOM   1577 N  N   . THR A 1 197 ? 3.586   -14.574 -21.529 1.00 98.99 197 A 1 
ATOM   1578 C  CA  . THR A 1 197 ? 2.791   -15.787 -21.791 1.00 98.88 197 A 1 
ATOM   1579 C  C   . THR A 1 197 ? 1.384   -15.696 -21.177 1.00 98.95 197 A 1 
ATOM   1580 O  O   . THR A 1 197 ? 0.394   -15.993 -21.839 1.00 98.83 197 A 1 
ATOM   1581 C  CB  . THR A 1 197 ? 3.524   -17.023 -21.249 1.00 98.73 197 A 1 
ATOM   1582 O  OG1 . THR A 1 197 ? 4.781   -17.147 -21.881 1.00 96.69 197 A 1 
ATOM   1583 C  CG2 . THR A 1 197 ? 2.766   -18.324 -21.525 1.00 96.36 197 A 1 
ATOM   1584 N  N   . VAL A 1 198 ? 1.281   -15.218 -19.928 1.00 98.94 198 A 1 
ATOM   1585 C  CA  . VAL A 1 198 ? 0.006   -15.012 -19.235 1.00 98.94 198 A 1 
ATOM   1586 C  C   . VAL A 1 198 ? -0.856  -13.978 -19.963 1.00 98.98 198 A 1 
ATOM   1587 O  O   . VAL A 1 198 ? -2.025  -14.233 -20.242 1.00 98.89 198 A 1 
ATOM   1588 C  CB  . VAL A 1 198 ? 0.262   -14.604 -17.767 1.00 98.83 198 A 1 
ATOM   1589 C  CG1 . VAL A 1 198 ? -0.989  -14.081 -17.063 1.00 98.37 198 A 1 
ATOM   1590 C  CG2 . VAL A 1 198 ? 0.783   -15.800 -16.961 1.00 98.45 198 A 1 
ATOM   1591 N  N   . MET A 1 199 ? -0.284  -12.830 -20.315 1.00 98.97 199 A 1 
ATOM   1592 C  CA  . MET A 1 199 ? -1.005  -11.729 -20.952 1.00 98.93 199 A 1 
ATOM   1593 C  C   . MET A 1 199 ? -1.431  -12.058 -22.385 1.00 98.97 199 A 1 
ATOM   1594 O  O   . MET A 1 199 ? -2.555  -11.732 -22.770 1.00 98.85 199 A 1 
ATOM   1595 C  CB  . MET A 1 199 ? -0.151  -10.460 -20.914 1.00 98.90 199 A 1 
ATOM   1596 C  CG  . MET A 1 199 ? -0.025  -9.898  -19.490 1.00 98.49 199 A 1 
ATOM   1597 S  SD  . MET A 1 199 ? -1.573  -9.260  -18.818 1.00 98.10 199 A 1 
ATOM   1598 C  CE  . MET A 1 199 ? -1.175  -9.333  -17.066 1.00 94.85 199 A 1 
ATOM   1599 N  N   . ASP A 1 200 ? -0.591  -12.751 -23.152 1.00 98.96 200 A 1 
ATOM   1600 C  CA  . ASP A 1 200 ? -0.954  -13.250 -24.483 1.00 98.94 200 A 1 
ATOM   1601 C  C   . ASP A 1 200 ? -2.138  -14.237 -24.390 1.00 98.91 200 A 1 
ATOM   1602 O  O   . ASP A 1 200 ? -3.083  -14.162 -25.182 1.00 98.71 200 A 1 
ATOM   1603 C  CB  . ASP A 1 200 ? 0.263   -13.930 -25.155 1.00 98.84 200 A 1 
ATOM   1604 C  CG  . ASP A 1 200 ? 1.325   -12.957 -25.710 1.00 98.33 200 A 1 
ATOM   1605 O  OD1 . ASP A 1 200 ? 0.986   -11.773 -25.934 1.00 96.85 200 A 1 
ATOM   1606 O  OD2 . ASP A 1 200 ? 2.455   -13.403 -25.995 1.00 96.77 200 A 1 
ATOM   1607 N  N   . GLY A 1 201 ? -2.136  -15.092 -23.389 1.00 98.85 201 A 1 
ATOM   1608 C  CA  . GLY A 1 201 ? -3.248  -15.995 -23.092 1.00 98.80 201 A 1 
ATOM   1609 C  C   . GLY A 1 201 ? -4.545  -15.254 -22.761 1.00 98.84 201 A 1 
ATOM   1610 O  O   . GLY A 1 201 ? -5.597  -15.579 -23.314 1.00 98.67 201 A 1 
ATOM   1611 N  N   . TYR A 1 202 ? -4.478  -14.234 -21.927 1.00 98.86 202 A 1 
ATOM   1612 C  CA  . TYR A 1 202 ? -5.641  -13.408 -21.577 1.00 98.87 202 A 1 
ATOM   1613 C  C   . TYR A 1 202 ? -6.188  -12.636 -22.775 1.00 98.75 202 A 1 
ATOM   1614 O  O   . TYR A 1 202 ? -7.399  -12.683 -23.028 1.00 98.54 202 A 1 
ATOM   1615 C  CB  . TYR A 1 202 ? -5.293  -12.446 -20.438 1.00 98.84 202 A 1 
ATOM   1616 C  CG  . TYR A 1 202 ? -5.026  -13.072 -19.080 1.00 98.85 202 A 1 
ATOM   1617 C  CD1 . TYR A 1 202 ? -5.392  -14.403 -18.779 1.00 98.69 202 A 1 
ATOM   1618 C  CD2 . TYR A 1 202 ? -4.435  -12.286 -18.073 1.00 98.71 202 A 1 
ATOM   1619 C  CE1 . TYR A 1 202 ? -5.154  -14.945 -17.508 1.00 98.62 202 A 1 
ATOM   1620 C  CE2 . TYR A 1 202 ? -4.192  -12.816 -16.792 1.00 98.62 202 A 1 
ATOM   1621 C  CZ  . TYR A 1 202 ? -4.557  -14.148 -16.516 1.00 98.69 202 A 1 
ATOM   1622 O  OH  . TYR A 1 202 ? -4.318  -14.676 -15.272 1.00 98.37 202 A 1 
ATOM   1623 N  N   . ARG A 1 203 ? -5.320  -12.007 -23.561 1.00 98.83 203 A 1 
ATOM   1624 C  CA  . ARG A 1 203 ? -5.715  -11.311 -24.798 1.00 98.76 203 A 1 
ATOM   1625 C  C   . ARG A 1 203 ? -6.437  -12.258 -25.757 1.00 98.69 203 A 1 
ATOM   1626 O  O   . ARG A 1 203 ? -7.520  -11.941 -26.229 1.00 98.25 203 A 1 
ATOM   1627 C  CB  . ARG A 1 203 ? -4.468  -10.695 -25.444 1.00 98.51 203 A 1 
ATOM   1628 C  CG  . ARG A 1 203 ? -4.821  -9.963  -26.751 1.00 97.55 203 A 1 
ATOM   1629 C  CD  . ARG A 1 203 ? -3.563  -9.353  -27.379 1.00 96.61 203 A 1 
ATOM   1630 N  NE  . ARG A 1 203 ? -3.144  -8.151  -26.660 1.00 95.46 203 A 1 
ATOM   1631 C  CZ  . ARG A 1 203 ? -1.930  -7.647  -26.563 1.00 96.38 203 A 1 
ATOM   1632 N  NH1 . ARG A 1 203 ? -0.880  -8.243  -27.064 1.00 90.71 203 A 1 
ATOM   1633 N  NH2 . ARG A 1 203 ? -1.774  -6.507  -25.962 1.00 90.75 203 A 1 
ATOM   1634 N  N   . LYS A 1 204 ? -5.870  -13.436 -26.008 1.00 98.77 204 A 1 
ATOM   1635 C  CA  . LYS A 1 204 ? -6.430  -14.423 -26.931 1.00 98.62 204 A 1 
ATOM   1636 C  C   . LYS A 1 204 ? -7.800  -14.951 -26.496 1.00 98.66 204 A 1 
ATOM   1637 O  O   . LYS A 1 204 ? -8.618  -15.312 -27.339 1.00 98.04 204 A 1 
ATOM   1638 C  CB  . LYS A 1 204 ? -5.414  -15.564 -27.095 1.00 98.42 204 A 1 
ATOM   1639 C  CG  . LYS A 1 204 ? -5.837  -16.581 -28.165 1.00 88.19 204 A 1 
ATOM   1640 C  CD  . LYS A 1 204 ? -4.751  -17.658 -28.325 1.00 85.26 204 A 1 
ATOM   1641 C  CE  . LYS A 1 204 ? -5.177  -18.672 -29.396 1.00 73.04 204 A 1 
ATOM   1642 N  NZ  . LYS A 1 204 ? -4.157  -19.733 -29.562 1.00 64.13 204 A 1 
ATOM   1643 N  N   . THR A 1 205 ? -8.061  -15.005 -25.199 1.00 98.44 205 A 1 
ATOM   1644 C  CA  . THR A 1 205 ? -9.299  -15.549 -24.609 1.00 98.29 205 A 1 
ATOM   1645 C  C   . THR A 1 205 ? -10.280 -14.465 -24.143 1.00 98.05 205 A 1 
ATOM   1646 O  O   . THR A 1 205 ? -11.318 -14.795 -23.573 1.00 97.26 205 A 1 
ATOM   1647 C  CB  . THR A 1 205 ? -8.989  -16.545 -23.488 1.00 98.11 205 A 1 
ATOM   1648 O  OG1 . THR A 1 205 ? -8.183  -15.945 -22.501 1.00 96.96 205 A 1 
ATOM   1649 C  CG2 . THR A 1 205 ? -8.235  -17.770 -24.001 1.00 96.36 205 A 1 
ATOM   1650 N  N   . GLY A 1 206 ? -9.991  -13.179 -24.381 1.00 98.10 206 A 1 
ATOM   1651 C  CA  . GLY A 1 206 ? -10.853 -12.063 -23.985 1.00 97.86 206 A 1 
ATOM   1652 C  C   . GLY A 1 206 ? -10.915 -11.812 -22.473 1.00 97.84 206 A 1 
ATOM   1653 O  O   . GLY A 1 206 ? -11.878 -11.216 -21.987 1.00 96.98 206 A 1 
ATOM   1654 N  N   . GLN A 1 207 ? -9.920  -12.273 -21.737 1.00 98.13 207 A 1 
ATOM   1655 C  CA  . GLN A 1 207 ? -9.797  -12.029 -20.303 1.00 98.24 207 A 1 
ATOM   1656 C  C   . GLN A 1 207 ? -9.117  -10.689 -20.024 1.00 98.30 207 A 1 
ATOM   1657 O  O   . GLN A 1 207 ? -8.389  -10.148 -20.856 1.00 98.11 207 A 1 
ATOM   1658 C  CB  . GLN A 1 207 ? -9.034  -13.166 -19.607 1.00 98.08 207 A 1 
ATOM   1659 C  CG  . GLN A 1 207 ? -9.661  -14.537 -19.855 1.00 97.49 207 A 1 
ATOM   1660 C  CD  . GLN A 1 207 ? -9.011  -15.628 -19.013 1.00 97.39 207 A 1 
ATOM   1661 O  OE1 . GLN A 1 207 ? -8.927  -15.517 -17.798 1.00 92.56 207 A 1 
ATOM   1662 N  NE2 . GLN A 1 207 ? -8.538  -16.679 -19.619 1.00 92.23 207 A 1 
ATOM   1663 N  N   . ARG A 1 208 ? -9.334  -10.166 -18.817 1.00 98.22 208 A 1 
ATOM   1664 C  CA  . ARG A 1 208 ? -8.713  -8.927  -18.337 1.00 98.38 208 A 1 
ATOM   1665 C  C   . ARG A 1 208 ? -7.939  -9.158  -17.042 1.00 98.59 208 A 1 
ATOM   1666 O  O   . ARG A 1 208 ? -8.110  -10.187 -16.385 1.00 98.38 208 A 1 
ATOM   1667 C  CB  . ARG A 1 208 ? -9.769  -7.833  -18.195 1.00 97.91 208 A 1 
ATOM   1668 C  CG  . ARG A 1 208 ? -10.404 -7.503  -19.555 1.00 95.03 208 A 1 
ATOM   1669 C  CD  . ARG A 1 208 ? -11.291 -6.282  -19.444 1.00 88.16 208 A 1 
ATOM   1670 N  NE  . ARG A 1 208 ? -11.968 -6.007  -20.713 1.00 81.09 208 A 1 
ATOM   1671 C  CZ  . ARG A 1 208 ? -12.394 -4.826  -21.130 1.00 72.50 208 A 1 
ATOM   1672 N  NH1 . ARG A 1 208 ? -12.224 -3.740  -20.431 1.00 66.81 208 A 1 
ATOM   1673 N  NH2 . ARG A 1 208 ? -13.003 -4.721  -22.262 1.00 69.55 208 A 1 
ATOM   1674 N  N   . ALA A 1 209 ? -7.116  -8.176  -16.680 1.00 98.67 209 A 1 
ATOM   1675 C  CA  . ALA A 1 209 ? -6.279  -8.250  -15.493 1.00 98.78 209 A 1 
ATOM   1676 C  C   . ALA A 1 209 ? -6.237  -6.934  -14.714 1.00 98.74 209 A 1 
ATOM   1677 O  O   . ALA A 1 209 ? -6.225  -5.842  -15.291 1.00 98.66 209 A 1 
ATOM   1678 C  CB  . ALA A 1 209 ? -4.880  -8.710  -15.907 1.00 98.67 209 A 1 
ATOM   1679 N  N   . ILE A 1 210 ? -6.150  -7.052  -13.399 1.00 98.83 210 A 1 
ATOM   1680 C  CA  . ILE A 1 210 ? -5.608  -6.019  -12.526 1.00 98.86 210 A 1 
ATOM   1681 C  C   . ILE A 1 210 ? -4.237  -6.513  -12.070 1.00 98.98 210 A 1 
ATOM   1682 O  O   . ILE A 1 210 ? -4.131  -7.581  -11.467 1.00 98.89 210 A 1 
ATOM   1683 C  CB  . ILE A 1 210 ? -6.555  -5.713  -11.351 1.00 98.79 210 A 1 
ATOM   1684 C  CG1 . ILE A 1 210 ? -7.880  -5.123  -11.892 1.00 98.30 210 A 1 
ATOM   1685 C  CG2 . ILE A 1 210 ? -5.888  -4.734  -10.367 1.00 98.49 210 A 1 
ATOM   1686 C  CD1 . ILE A 1 210 ? -8.971  -4.978  -10.824 1.00 96.42 210 A 1 
ATOM   1687 N  N   . VAL A 1 211 ? -3.194  -5.756  -12.382 1.00 98.91 211 A 1 
ATOM   1688 C  CA  . VAL A 1 211 ? -1.817  -6.105  -12.024 1.00 98.99 211 A 1 
ATOM   1689 C  C   . VAL A 1 211 ? -1.448  -5.413  -10.719 1.00 98.99 211 A 1 
ATOM   1690 O  O   . VAL A 1 211 ? -1.792  -4.255  -10.516 1.00 98.91 211 A 1 
ATOM   1691 C  CB  . VAL A 1 211 ? -0.834  -5.773  -13.153 1.00 98.94 211 A 1 
ATOM   1692 C  CG1 . VAL A 1 211 ? 0.580   -6.256  -12.824 1.00 98.76 211 A 1 
ATOM   1693 C  CG2 . VAL A 1 211 ? -1.248  -6.440  -14.472 1.00 98.77 211 A 1 
ATOM   1694 N  N   . SER A 1 212 ? -0.758  -6.108  -9.829  1.00 98.92 212 A 1 
ATOM   1695 C  CA  . SER A 1 212 ? -0.246  -5.537  -8.594  1.00 98.98 212 A 1 
ATOM   1696 C  C   . SER A 1 212 ? 1.227   -5.875  -8.419  1.00 98.99 212 A 1 
ATOM   1697 O  O   . SER A 1 212 ? 1.675   -6.957  -8.795  1.00 98.81 212 A 1 
ATOM   1698 C  CB  . SER A 1 212 ? -1.062  -6.015  -7.389  1.00 98.57 212 A 1 
ATOM   1699 O  OG  . SER A 1 212 ? -2.428  -5.706  -7.561  1.00 82.63 212 A 1 
ATOM   1700 N  N   . MET A 1 213 ? 1.997   -4.942  -7.858  1.00 98.90 213 A 1 
ATOM   1701 C  CA  . MET A 1 213 ? 3.427   -5.103  -7.593  1.00 98.82 213 A 1 
ATOM   1702 C  C   . MET A 1 213 ? 3.827   -4.188  -6.445  1.00 98.88 213 A 1 
ATOM   1703 O  O   . MET A 1 213 ? 3.178   -3.164  -6.217  1.00 98.48 213 A 1 
ATOM   1704 C  CB  . MET A 1 213 ? 4.233   -4.795  -8.866  1.00 98.49 213 A 1 
ATOM   1705 C  CG  . MET A 1 213 ? 4.053   -3.365  -9.386  1.00 97.46 213 A 1 
ATOM   1706 S  SD  . MET A 1 213 ? 4.645   -3.082  -11.081 1.00 97.59 213 A 1 
ATOM   1707 C  CE  . MET A 1 213 ? 3.438   -4.041  -11.995 1.00 94.02 213 A 1 
ATOM   1708 N  N   . HIS A 1 214 ? 4.902   -4.524  -5.722  1.00 98.79 214 A 1 
ATOM   1709 C  CA  . HIS A 1 214 ? 5.336   -3.680  -4.617  1.00 98.77 214 A 1 
ATOM   1710 C  C   . HIS A 1 214 ? 5.939   -2.362  -5.123  1.00 98.60 214 A 1 
ATOM   1711 O  O   . HIS A 1 214 ? 5.476   -1.285  -4.756  1.00 98.15 214 A 1 
ATOM   1712 C  CB  . HIS A 1 214 ? 6.286   -4.459  -3.711  1.00 98.47 214 A 1 
ATOM   1713 C  CG  . HIS A 1 214 ? 6.597   -3.692  -2.459  1.00 98.29 214 A 1 
ATOM   1714 N  ND1 . HIS A 1 214 ? 5.685   -3.273  -1.512  1.00 96.78 214 A 1 
ATOM   1715 C  CD2 . HIS A 1 214 ? 7.824   -3.203  -2.089  1.00 96.88 214 A 1 
ATOM   1716 C  CE1 . HIS A 1 214 ? 6.340   -2.555  -0.603  1.00 96.86 214 A 1 
ATOM   1717 N  NE2 . HIS A 1 214 ? 7.645   -2.496  -0.912  1.00 96.86 214 A 1 
ATOM   1718 N  N   . ILE A 1 215 ? 6.902   -2.448  -6.037  1.00 98.78 215 A 1 
ATOM   1719 C  CA  . ILE A 1 215 ? 7.658   -1.307  -6.567  1.00 98.72 215 A 1 
ATOM   1720 C  C   . ILE A 1 215 ? 7.235   -1.030  -8.012  1.00 98.76 215 A 1 
ATOM   1721 O  O   . ILE A 1 215 ? 7.485   -1.838  -8.911  1.00 98.67 215 A 1 
ATOM   1722 C  CB  . ILE A 1 215 ? 9.178   -1.539  -6.438  1.00 98.68 215 A 1 
ATOM   1723 C  CG1 . ILE A 1 215 ? 9.552   -2.077  -5.034  1.00 98.07 215 A 1 
ATOM   1724 C  CG2 . ILE A 1 215 ? 9.915   -0.228  -6.755  1.00 97.90 215 A 1 
ATOM   1725 C  CD1 . ILE A 1 215 ? 11.045  -2.320  -4.826  1.00 97.19 215 A 1 
ATOM   1726 N  N   . CYS A 1 216 ? 6.625   0.126   -8.257  1.00 98.55 216 A 1 
ATOM   1727 C  CA  . CYS A 1 216 ? 6.311   0.600   -9.592  1.00 98.31 216 A 1 
ATOM   1728 C  C   . CYS A 1 216 ? 7.572   1.089   -10.337 1.00 98.64 216 A 1 
ATOM   1729 O  O   . CYS A 1 216 ? 8.524   1.543   -9.706  1.00 98.01 216 A 1 
ATOM   1730 C  CB  . CYS A 1 216 ? 5.282   1.735   -9.500  1.00 96.52 216 A 1 
ATOM   1731 S  SG  . CYS A 1 216 ? 3.580   1.339   -9.977  1.00 88.85 216 A 1 
ATOM   1732 N  N   . PRO A 1 217 ? 7.578   1.085   -11.692 1.00 98.60 217 A 1 
ATOM   1733 C  CA  . PRO A 1 217 ? 8.571   1.808   -12.474 1.00 98.50 217 A 1 
ATOM   1734 C  C   . PRO A 1 217 ? 8.563   3.317   -12.180 1.00 98.54 217 A 1 
ATOM   1735 O  O   . PRO A 1 217 ? 7.530   3.884   -11.808 1.00 97.81 217 A 1 
ATOM   1736 C  CB  . PRO A 1 217 ? 8.224   1.554   -13.944 1.00 97.89 217 A 1 
ATOM   1737 C  CG  . PRO A 1 217 ? 7.322   0.339   -13.914 1.00 95.63 217 A 1 
ATOM   1738 C  CD  . PRO A 1 217 ? 6.625   0.438   -12.569 1.00 98.20 217 A 1 
ATOM   1739 N  N   . GLY A 1 218 ? 9.704   3.966   -12.406 1.00 98.15 218 A 1 
ATOM   1740 C  CA  . GLY A 1 218 ? 9.902   5.394   -12.210 1.00 98.08 218 A 1 
ATOM   1741 C  C   . GLY A 1 218 ? 10.713  5.727   -10.959 1.00 98.22 218 A 1 
ATOM   1742 O  O   . GLY A 1 218 ? 11.516  4.915   -10.486 1.00 97.48 218 A 1 
ATOM   1743 N  N   . VAL A 1 219 ? 10.524  6.943   -10.452 1.00 98.21 219 A 1 
ATOM   1744 C  CA  . VAL A 1 219 ? 11.353  7.530   -9.399  1.00 98.13 219 A 1 
ATOM   1745 C  C   . VAL A 1 219 ? 10.600  7.681   -8.069  1.00 98.17 219 A 1 
ATOM   1746 O  O   . VAL A 1 219 ? 9.374   7.664   -8.023  1.00 97.84 219 A 1 
ATOM   1747 C  CB  . VAL A 1 219 ? 11.940  8.883   -9.842  1.00 97.72 219 A 1 
ATOM   1748 C  CG1 . VAL A 1 219 ? 12.798  8.728   -11.103 1.00 96.36 219 A 1 
ATOM   1749 C  CG2 . VAL A 1 219 ? 10.854  9.935   -10.090 1.00 96.37 219 A 1 
ATOM   1750 N  N   . ALA A 1 220 ? 11.351  7.882   -6.983  1.00 97.82 220 A 1 
ATOM   1751 C  CA  . ALA A 1 220 ? 10.815  8.200   -5.671  1.00 97.70 220 A 1 
ATOM   1752 C  C   . ALA A 1 220 ? 10.986  9.689   -5.351  1.00 97.68 220 A 1 
ATOM   1753 O  O   . ALA A 1 220 ? 12.068  10.141  -4.965  1.00 96.73 220 A 1 
ATOM   1754 C  CB  . ALA A 1 220 ? 11.491  7.316   -4.623  1.00 97.26 220 A 1 
ATOM   1755 N  N   . GLU A 1 221 ? 9.912   10.465  -5.416  1.00 97.07 221 A 1 
ATOM   1756 C  CA  . GLU A 1 221 ? 9.914   11.904  -5.164  1.00 96.74 221 A 1 
ATOM   1757 C  C   . GLU A 1 221 ? 10.463  12.265  -3.773  1.00 96.20 221 A 1 
ATOM   1758 O  O   . GLU A 1 221 ? 11.167  13.252  -3.607  1.00 94.32 221 A 1 
ATOM   1759 C  CB  . GLU A 1 221 ? 8.488   12.463  -5.302  1.00 96.64 221 A 1 
ATOM   1760 C  CG  . GLU A 1 221 ? 7.832   12.318  -6.689  1.00 96.34 221 A 1 
ATOM   1761 C  CD  . GLU A 1 221 ? 7.013   11.041  -6.891  1.00 96.87 221 A 1 
ATOM   1762 O  OE1 . GLU A 1 221 ? 5.992   11.088  -7.618  1.00 94.69 221 A 1 
ATOM   1763 O  OE2 . GLU A 1 221 ? 7.370   9.964   -6.368  1.00 96.05 221 A 1 
ATOM   1764 N  N   . ARG A 1 222 ? 10.184  11.438  -2.765  1.00 95.45 222 A 1 
ATOM   1765 C  CA  . ARG A 1 222 ? 10.678  11.611  -1.389  1.00 94.07 222 A 1 
ATOM   1766 C  C   . ARG A 1 222 ? 12.180  11.430  -1.229  1.00 94.03 222 A 1 
ATOM   1767 O  O   . ARG A 1 222 ? 12.726  11.942  -0.262  1.00 91.89 222 A 1 
ATOM   1768 C  CB  . ARG A 1 222 ? 9.969   10.639  -0.445  1.00 91.42 222 A 1 
ATOM   1769 C  CG  . ARG A 1 222 ? 8.528   11.049  -0.158  1.00 83.98 222 A 1 
ATOM   1770 C  CD  . ARG A 1 222 ? 7.781   9.941   0.578   1.00 83.67 222 A 1 
ATOM   1771 N  NE  . ARG A 1 222 ? 8.249   9.721   1.955   1.00 80.38 222 A 1 
ATOM   1772 C  CZ  . ARG A 1 222 ? 7.677   8.878   2.806   1.00 79.25 222 A 1 
ATOM   1773 N  NH1 . ARG A 1 222 ? 6.708   8.098   2.449   1.00 72.72 222 A 1 
ATOM   1774 N  NH2 . ARG A 1 222 ? 8.030   8.797   4.040   1.00 69.71 222 A 1 
ATOM   1775 N  N   . PHE A 1 223 ? 12.808  10.680  -2.118  1.00 95.14 223 A 1 
ATOM   1776 C  CA  . PHE A 1 223 ? 14.224  10.326  -2.086  1.00 94.94 223 A 1 
ATOM   1777 C  C   . PHE A 1 223 ? 14.964  10.995  -3.240  1.00 95.28 223 A 1 
ATOM   1778 O  O   . PHE A 1 223 ? 15.666  10.348  -4.013  1.00 93.86 223 A 1 
ATOM   1779 C  CB  . PHE A 1 223 ? 14.377  8.806   -2.053  1.00 93.76 223 A 1 
ATOM   1780 C  CG  . PHE A 1 223 ? 13.750  8.149   -0.841  1.00 90.88 223 A 1 
ATOM   1781 C  CD1 . PHE A 1 223 ? 14.344  8.284   0.428   1.00 86.36 223 A 1 
ATOM   1782 C  CD2 . PHE A 1 223 ? 12.560  7.402   -0.963  1.00 86.30 223 A 1 
ATOM   1783 C  CE1 . PHE A 1 223 ? 13.776  7.667   1.548   1.00 84.31 223 A 1 
ATOM   1784 C  CE2 . PHE A 1 223 ? 11.987  6.785   0.154   1.00 83.99 223 A 1 
ATOM   1785 C  CZ  . PHE A 1 223 ? 12.596  6.914   1.415   1.00 83.77 223 A 1 
ATOM   1786 N  N   . ASN A 1 224 ? 14.782  12.307  -3.370  1.00 94.89 224 A 1 
ATOM   1787 C  CA  . ASN A 1 224 ? 15.407  13.144  -4.385  1.00 94.80 224 A 1 
ATOM   1788 C  C   . ASN A 1 224 ? 15.193  12.630  -5.825  1.00 95.73 224 A 1 
ATOM   1789 O  O   . ASN A 1 224 ? 16.097  12.666  -6.651  1.00 94.16 224 A 1 
ATOM   1790 C  CB  . ASN A 1 224 ? 16.885  13.369  -4.016  1.00 92.93 224 A 1 
ATOM   1791 C  CG  . ASN A 1 224 ? 17.483  14.545  -4.760  1.00 82.73 224 A 1 
ATOM   1792 O  OD1 . ASN A 1 224 ? 16.857  15.571  -4.931  1.00 74.56 224 A 1 
ATOM   1793 N  ND2 . ASN A 1 224 ? 18.714  14.443  -5.201  1.00 71.52 224 A 1 
ATOM   1794 N  N   . TYR A 1 225 ? 13.998  12.131  -6.087  1.00 96.04 225 A 1 
ATOM   1795 C  CA  . TYR A 1 225 ? 13.618  11.577  -7.387  1.00 96.61 225 A 1 
ATOM   1796 C  C   . TYR A 1 225 ? 14.557  10.448  -7.866  1.00 97.04 225 A 1 
ATOM   1797 O  O   . TYR A 1 225 ? 14.817  10.309  -9.055  1.00 96.25 225 A 1 
ATOM   1798 C  CB  . TYR A 1 225 ? 13.447  12.706  -8.423  1.00 96.43 225 A 1 
ATOM   1799 C  CG  . TYR A 1 225 ? 12.533  13.821  -7.975  1.00 96.22 225 A 1 
ATOM   1800 C  CD1 . TYR A 1 225 ? 11.147  13.758  -8.248  1.00 95.39 225 A 1 
ATOM   1801 C  CD2 . TYR A 1 225 ? 13.047  14.922  -7.257  1.00 95.55 225 A 1 
ATOM   1802 C  CE1 . TYR A 1 225 ? 10.293  14.774  -7.810  1.00 94.67 225 A 1 
ATOM   1803 C  CE2 . TYR A 1 225 ? 12.196  15.944  -6.805  1.00 94.39 225 A 1 
ATOM   1804 C  CZ  . TYR A 1 225 ? 10.819  15.861  -7.082  1.00 94.57 225 A 1 
ATOM   1805 O  OH  . TYR A 1 225 ? 9.980   16.857  -6.617  1.00 92.94 225 A 1 
ATOM   1806 N  N   . SER A 1 226 ? 15.055  9.636   -6.929  1.00 97.10 226 A 1 
ATOM   1807 C  CA  . SER A 1 226 ? 15.930  8.509   -7.251  1.00 97.05 226 A 1 
ATOM   1808 C  C   . SER A 1 226 ? 15.180  7.408   -8.006  1.00 97.44 226 A 1 
ATOM   1809 O  O   . SER A 1 226 ? 14.050  7.063   -7.643  1.00 97.12 226 A 1 
ATOM   1810 C  CB  . SER A 1 226 ? 16.583  7.940   -5.990  1.00 96.04 226 A 1 
ATOM   1811 O  OG  . SER A 1 226 ? 15.615  7.557   -5.037  1.00 90.91 226 A 1 
ATOM   1812 N  N   . ASP A 1 227 ? 15.842  6.821   -9.016  1.00 97.42 227 A 1 
ATOM   1813 C  CA  . ASP A 1 227 ? 15.355  5.621   -9.682  1.00 97.44 227 A 1 
ATOM   1814 C  C   . ASP A 1 227 ? 15.204  4.470   -8.686  1.00 97.80 227 A 1 
ATOM   1815 O  O   . ASP A 1 227 ? 16.026  4.299   -7.786  1.00 97.22 227 A 1 
ATOM   1816 C  CB  . ASP A 1 227 ? 16.310  5.209   -10.809 1.00 96.56 227 A 1 
ATOM   1817 C  CG  . ASP A 1 227 ? 16.337  6.244   -11.932 1.00 92.99 227 A 1 
ATOM   1818 O  OD1 . ASP A 1 227 ? 15.242  6.540   -12.470 1.00 88.17 227 A 1 
ATOM   1819 O  OD2 . ASP A 1 227 ? 17.442  6.731   -12.246 1.00 87.96 227 A 1 
ATOM   1820 N  N   . GLN A 1 228 ? 14.150  3.680   -8.850  1.00 98.09 228 A 1 
ATOM   1821 C  CA  . GLN A 1 228 ? 13.844  2.569   -7.950  1.00 98.16 228 A 1 
ATOM   1822 C  C   . GLN A 1 228 ? 14.244  1.220   -8.536  1.00 98.33 228 A 1 
ATOM   1823 O  O   . GLN A 1 228 ? 14.680  0.328   -7.806  1.00 97.94 228 A 1 
ATOM   1824 C  CB  . GLN A 1 228 ? 12.356  2.598   -7.589  1.00 97.90 228 A 1 
ATOM   1825 C  CG  . GLN A 1 228 ? 11.912  3.884   -6.888  1.00 97.09 228 A 1 
ATOM   1826 C  CD  . GLN A 1 228 ? 12.759  4.163   -5.640  1.00 97.23 228 A 1 
ATOM   1827 O  OE1 . GLN A 1 228 ? 12.634  3.509   -4.617  1.00 90.64 228 A 1 
ATOM   1828 N  NE2 . GLN A 1 228 ? 13.677  5.109   -5.696  1.00 90.55 228 A 1 
ATOM   1829 N  N   . LEU A 1 229 ? 14.114  1.053   -9.845  1.00 98.46 229 A 1 
ATOM   1830 C  CA  . LEU A 1 229 ? 14.457  -0.176  -10.548 1.00 98.57 229 A 1 
ATOM   1831 C  C   . LEU A 1 229 ? 15.761  -0.005  -11.322 1.00 98.31 229 A 1 
ATOM   1832 O  O   . LEU A 1 229 ? 16.110  1.099   -11.746 1.00 97.90 229 A 1 
ATOM   1833 C  CB  . LEU A 1 229 ? 13.293  -0.598  -11.462 1.00 98.56 229 A 1 
ATOM   1834 C  CG  . LEU A 1 229 ? 11.919  -0.713  -10.774 1.00 98.30 229 A 1 
ATOM   1835 C  CD1 . LEU A 1 229 ? 10.901  -1.272  -11.764 1.00 98.20 229 A 1 
ATOM   1836 C  CD2 . LEU A 1 229 ? 11.936  -1.627  -9.552  1.00 98.10 229 A 1 
ATOM   1837 N  N   . TYR A 1 230 ? 16.485  -1.113  -11.539 1.00 98.37 230 A 1 
ATOM   1838 C  CA  . TYR A 1 230 ? 17.634  -1.097  -12.438 1.00 98.24 230 A 1 
ATOM   1839 C  C   . TYR A 1 230 ? 17.226  -0.671  -13.854 1.00 98.20 230 A 1 
ATOM   1840 O  O   . TYR A 1 230 ? 16.140  -1.038  -14.304 1.00 97.99 230 A 1 
ATOM   1841 C  CB  . TYR A 1 230 ? 18.285  -2.482  -12.484 1.00 98.06 230 A 1 
ATOM   1842 C  CG  . TYR A 1 230 ? 19.092  -2.845  -11.262 1.00 98.00 230 A 1 
ATOM   1843 C  CD1 . TYR A 1 230 ? 20.266  -2.134  -10.957 1.00 97.41 230 A 1 
ATOM   1844 C  CD2 . TYR A 1 230 ? 18.702  -3.921  -10.444 1.00 97.41 230 A 1 
ATOM   1845 C  CE1 . TYR A 1 230 ? 21.046  -2.480  -9.845  1.00 96.94 230 A 1 
ATOM   1846 C  CE2 . TYR A 1 230 ? 19.472  -4.285  -9.330  1.00 96.87 230 A 1 
ATOM   1847 C  CZ  . TYR A 1 230 ? 20.648  -3.559  -9.033  1.00 97.02 230 A 1 
ATOM   1848 O  OH  . TYR A 1 230 ? 21.400  -3.909  -7.948  1.00 95.86 230 A 1 
ATOM   1849 N  N   . PRO A 1 231 ? 18.103  0.028   -14.601 1.00 97.39 231 A 1 
ATOM   1850 C  CA  . PRO A 1 231 ? 17.789  0.536   -15.938 1.00 96.56 231 A 1 
ATOM   1851 C  C   . PRO A 1 231 ? 17.255  -0.525  -16.902 1.00 96.70 231 A 1 
ATOM   1852 O  O   . PRO A 1 231 ? 16.257  -0.300  -17.584 1.00 95.99 231 A 1 
ATOM   1853 C  CB  . PRO A 1 231 ? 19.088  1.156   -16.452 1.00 95.16 231 A 1 
ATOM   1854 C  CG  . PRO A 1 231 ? 19.812  1.582   -15.176 1.00 92.90 231 A 1 
ATOM   1855 C  CD  . PRO A 1 231 ? 19.404  0.507   -14.172 1.00 96.01 231 A 1 
ATOM   1856 N  N   . GLN A 1 232 ? 17.871  -1.713  -16.926 1.00 97.08 232 A 1 
ATOM   1857 C  CA  . GLN A 1 232 ? 17.473  -2.809  -17.805 1.00 96.87 232 A 1 
ATOM   1858 C  C   . GLN A 1 232 ? 16.101  -3.423  -17.470 1.00 97.32 232 A 1 
ATOM   1859 O  O   . GLN A 1 232 ? 15.546  -4.143  -18.297 1.00 96.89 232 A 1 
ATOM   1860 C  CB  . GLN A 1 232 ? 18.579  -3.883  -17.847 1.00 95.47 232 A 1 
ATOM   1861 C  CG  . GLN A 1 232 ? 18.781  -4.741  -16.582 1.00 91.68 232 A 1 
ATOM   1862 C  CD  . GLN A 1 232 ? 19.678  -4.126  -15.506 1.00 92.57 232 A 1 
ATOM   1863 O  OE1 . GLN A 1 232 ? 19.835  -2.925  -15.392 1.00 86.98 232 A 1 
ATOM   1864 N  NE2 . GLN A 1 232 ? 20.293  -4.945  -14.687 1.00 85.56 232 A 1 
ATOM   1865 N  N   . TYR A 1 233 ? 15.558  -3.156  -16.284 1.00 98.22 233 A 1 
ATOM   1866 C  CA  . TYR A 1 233 ? 14.242  -3.650  -15.871 1.00 98.47 233 A 1 
ATOM   1867 C  C   . TYR A 1 233 ? 13.174  -2.569  -15.930 1.00 98.50 233 A 1 
ATOM   1868 O  O   . TYR A 1 233 ? 12.048  -2.871  -16.323 1.00 98.50 233 A 1 
ATOM   1869 C  CB  . TYR A 1 233 ? 14.317  -4.247  -14.462 1.00 98.43 233 A 1 
ATOM   1870 C  CG  . TYR A 1 233 ? 15.357  -5.328  -14.276 1.00 98.46 233 A 1 
ATOM   1871 C  CD1 . TYR A 1 233 ? 15.541  -6.339  -15.244 1.00 98.12 233 A 1 
ATOM   1872 C  CD2 . TYR A 1 233 ? 16.169  -5.326  -13.123 1.00 98.14 233 A 1 
ATOM   1873 C  CE1 . TYR A 1 233 ? 16.536  -7.311  -15.075 1.00 97.88 233 A 1 
ATOM   1874 C  CE2 . TYR A 1 233 ? 17.154  -6.293  -12.939 1.00 97.87 233 A 1 
ATOM   1875 C  CZ  . TYR A 1 233 ? 17.348  -7.279  -13.926 1.00 97.97 233 A 1 
ATOM   1876 O  OH  . TYR A 1 233 ? 18.331  -8.207  -13.767 1.00 97.34 233 A 1 
ATOM   1877 N  N   . ASN A 1 234 ? 13.498  -1.329  -15.566 1.00 98.58 234 A 1 
ATOM   1878 C  CA  . ASN A 1 234 ? 12.537  -0.241  -15.472 1.00 98.62 234 A 1 
ATOM   1879 C  C   . ASN A 1 234 ? 11.753  -0.043  -16.771 1.00 98.65 234 A 1 
ATOM   1880 O  O   . ASN A 1 234 ? 10.528  -0.213  -16.799 1.00 98.65 234 A 1 
ATOM   1881 C  CB  . ASN A 1 234 ? 13.268  1.044   -15.053 1.00 98.57 234 A 1 
ATOM   1882 C  CG  . ASN A 1 234 ? 12.265  2.165   -14.825 1.00 98.56 234 A 1 
ATOM   1883 O  OD1 . ASN A 1 234 ? 11.628  2.234   -13.788 1.00 96.09 234 A 1 
ATOM   1884 N  ND2 . ASN A 1 234 ? 12.055  3.022   -15.796 1.00 96.03 234 A 1 
ATOM   1885 N  N   . ASP A 1 235 ? 12.453  0.258   -17.863 1.00 98.47 235 A 1 
ATOM   1886 C  CA  . ASP A 1 235 ? 11.813  0.569   -19.138 1.00 98.24 235 A 1 
ATOM   1887 C  C   . ASP A 1 235 ? 11.185  -0.679  -19.771 1.00 98.41 235 A 1 
ATOM   1888 O  O   . ASP A 1 235 ? 10.089  -0.609  -20.330 1.00 98.19 235 A 1 
ATOM   1889 C  CB  . ASP A 1 235 ? 12.831  1.236   -20.078 1.00 97.63 235 A 1 
ATOM   1890 C  CG  . ASP A 1 235 ? 13.184  2.672   -19.670 1.00 96.78 235 A 1 
ATOM   1891 O  OD1 . ASP A 1 235 ? 12.801  3.116   -18.561 1.00 95.32 235 A 1 
ATOM   1892 O  OD2 . ASP A 1 235 ? 13.809  3.355   -20.505 1.00 94.52 235 A 1 
ATOM   1893 N  N   . ARG A 1 236 ? 11.809  -1.853  -19.599 1.00 98.46 236 A 1 
ATOM   1894 C  CA  . ARG A 1 236 ? 11.226  -3.128  -20.035 1.00 98.56 236 A 1 
ATOM   1895 C  C   . ARG A 1 236 ? 9.918   -3.437  -19.300 1.00 98.74 236 A 1 
ATOM   1896 O  O   . ARG A 1 236 ? 8.993   -3.968  -19.912 1.00 98.62 236 A 1 
ATOM   1897 C  CB  . ARG A 1 236 ? 12.249  -4.264  -19.847 1.00 98.43 236 A 1 
ATOM   1898 C  CG  . ARG A 1 236 ? 11.753  -5.595  -20.430 1.00 97.37 236 A 1 
ATOM   1899 C  CD  . ARG A 1 236 ? 12.810  -6.695  -20.270 1.00 96.11 236 A 1 
ATOM   1900 N  NE  . ARG A 1 236 ? 12.367  -7.982  -20.815 1.00 94.83 236 A 1 
ATOM   1901 C  CZ  . ARG A 1 236 ? 12.993  -9.140  -20.700 1.00 93.74 236 A 1 
ATOM   1902 N  NH1 . ARG A 1 236 ? 14.133  -9.254  -20.073 1.00 91.51 236 A 1 
ATOM   1903 N  NH2 . ARG A 1 236 ? 12.490  -10.227 -21.210 1.00 90.17 236 A 1 
ATOM   1904 N  N   . LEU A 1 237 ? 9.806   -3.093  -18.020 1.00 98.73 237 A 1 
ATOM   1905 C  CA  . LEU A 1 237 ? 8.570   -3.264  -17.259 1.00 98.80 237 A 1 
ATOM   1906 C  C   . LEU A 1 237 ? 7.489   -2.288  -17.737 1.00 98.85 237 A 1 
ATOM   1907 O  O   . LEU A 1 237 ? 6.349   -2.700  -17.932 1.00 98.84 237 A 1 
ATOM   1908 C  CB  . LEU A 1 237 ? 8.877   -3.134  -15.762 1.00 98.82 237 A 1 
ATOM   1909 C  CG  . LEU A 1 237 ? 7.642   -3.347  -14.856 1.00 98.62 237 A 1 
ATOM   1910 C  CD1 . LEU A 1 237 ? 7.008   -4.722  -15.037 1.00 98.37 237 A 1 
ATOM   1911 C  CD2 . LEU A 1 237 ? 8.070   -3.214  -13.398 1.00 98.32 237 A 1 
ATOM   1912 N  N   . VAL A 1 238 ? 7.843   -1.022  -17.999 1.00 98.82 238 A 1 
ATOM   1913 C  CA  . VAL A 1 238 ? 6.928   -0.049  -18.605 1.00 98.86 238 A 1 
ATOM   1914 C  C   . VAL A 1 238 ? 6.406   -0.562  -19.947 1.00 98.81 238 A 1 
ATOM   1915 O  O   . VAL A 1 238 ? 5.189   -0.580  -20.160 1.00 98.76 238 A 1 
ATOM   1916 C  CB  . VAL A 1 238 ? 7.600   1.338   -18.782 1.00 98.72 238 A 1 
ATOM   1917 C  CG1 . VAL A 1 238 ? 6.679   2.326   -19.508 1.00 98.42 238 A 1 
ATOM   1918 C  CG2 . VAL A 1 238 ? 7.952   1.961   -17.430 1.00 98.44 238 A 1 
ATOM   1919 N  N   . ASP A 1 239 ? 7.288   -1.046  -20.820 1.00 98.71 239 A 1 
ATOM   1920 C  CA  . ASP A 1 239 ? 6.913   -1.633  -22.104 1.00 98.50 239 A 1 
ATOM   1921 C  C   . ASP A 1 239 ? 5.994   -2.842  -21.942 1.00 98.78 239 A 1 
ATOM   1922 O  O   . ASP A 1 239 ? 4.955   -2.918  -22.601 1.00 98.50 239 A 1 
ATOM   1923 C  CB  . ASP A 1 239 ? 8.162   -2.058  -22.889 1.00 97.97 239 A 1 
ATOM   1924 C  CG  . ASP A 1 239 ? 8.889   -0.901  -23.568 1.00 96.04 239 A 1 
ATOM   1925 O  OD1 . ASP A 1 239 ? 8.248   0.131   -23.819 1.00 93.93 239 A 1 
ATOM   1926 O  OD2 . ASP A 1 239 ? 10.075  -1.062  -23.930 1.00 92.93 239 A 1 
ATOM   1927 N  N   . SER A 1 240 ? 6.353   -3.759  -21.044 1.00 98.76 240 A 1 
ATOM   1928 C  CA  . SER A 1 240 ? 5.604   -4.997  -20.814 1.00 98.76 240 A 1 
ATOM   1929 C  C   . SER A 1 240 ? 4.192   -4.729  -20.306 1.00 98.87 240 A 1 
ATOM   1930 O  O   . SER A 1 240 ? 3.256   -5.398  -20.729 1.00 98.68 240 A 1 
ATOM   1931 C  CB  . SER A 1 240 ? 6.335   -5.898  -19.811 1.00 98.37 240 A 1 
ATOM   1932 O  OG  . SER A 1 240 ? 7.625   -6.245  -20.291 1.00 93.04 240 A 1 
ATOM   1933 N  N   . LEU A 1 241 ? 4.010   -3.734  -19.447 1.00 98.89 241 A 1 
ATOM   1934 C  CA  . LEU A 1 241 ? 2.691   -3.352  -18.936 1.00 98.81 241 A 1 
ATOM   1935 C  C   . LEU A 1 241 ? 1.876   -2.600  -20.002 1.00 98.86 241 A 1 
ATOM   1936 O  O   . LEU A 1 241 ? 0.729   -2.965  -20.280 1.00 98.80 241 A 1 
ATOM   1937 C  CB  . LEU A 1 241 ? 2.867   -2.506  -17.662 1.00 98.90 241 A 1 
ATOM   1938 C  CG  . LEU A 1 241 ? 3.453   -3.286  -16.471 1.00 98.79 241 A 1 
ATOM   1939 C  CD1 . LEU A 1 241 ? 3.857   -2.316  -15.371 1.00 98.65 241 A 1 
ATOM   1940 C  CD2 . LEU A 1 241 ? 2.449   -4.281  -15.881 1.00 98.51 241 A 1 
ATOM   1941 N  N   . ALA A 1 242 ? 2.458   -1.589  -20.646 1.00 98.80 242 A 1 
ATOM   1942 C  CA  . ALA A 1 242 ? 1.755   -0.770  -21.629 1.00 98.86 242 A 1 
ATOM   1943 C  C   . ALA A 1 242 ? 1.353   -1.558  -22.895 1.00 98.74 242 A 1 
ATOM   1944 O  O   . ALA A 1 242 ? 0.306   -1.281  -23.485 1.00 98.50 242 A 1 
ATOM   1945 C  CB  . ALA A 1 242 ? 2.631   0.435   -21.972 1.00 98.67 242 A 1 
ATOM   1946 N  N   . GLU A 1 243 ? 2.129   -2.576  -23.289 1.00 98.79 243 A 1 
ATOM   1947 C  CA  . GLU A 1 243 ? 1.840   -3.446  -24.430 1.00 98.66 243 A 1 
ATOM   1948 C  C   . GLU A 1 243 ? 0.489   -4.155  -24.300 1.00 98.73 243 A 1 
ATOM   1949 O  O   . GLU A 1 243 ? -0.173  -4.422  -25.304 1.00 98.37 243 A 1 
ATOM   1950 C  CB  . GLU A 1 243 ? 2.984   -4.460  -24.579 1.00 98.25 243 A 1 
ATOM   1951 C  CG  . GLU A 1 243 ? 2.854   -5.406  -25.792 1.00 93.36 243 A 1 
ATOM   1952 C  CD  . GLU A 1 243 ? 2.756   -4.649  -27.127 1.00 89.35 243 A 1 
ATOM   1953 O  OE1 . GLU A 1 243 ? 1.949   -5.053  -27.988 1.00 81.93 243 A 1 
ATOM   1954 O  OE2 . GLU A 1 243 ? 3.431   -3.610  -27.308 1.00 84.19 243 A 1 
ATOM   1955 N  N   . TYR A 1 244 ? 0.035   -4.406  -23.070 1.00 98.87 244 A 1 
ATOM   1956 C  CA  . TYR A 1 244 ? -1.223  -5.087  -22.754 1.00 98.88 244 A 1 
ATOM   1957 C  C   . TYR A 1 244 ? -2.296  -4.129  -22.221 1.00 98.74 244 A 1 
ATOM   1958 O  O   . TYR A 1 244 ? -3.115  -4.501  -21.385 1.00 98.52 244 A 1 
ATOM   1959 C  CB  . TYR A 1 244 ? -0.951  -6.273  -21.824 1.00 98.82 244 A 1 
ATOM   1960 C  CG  . TYR A 1 244 ? -0.046  -7.321  -22.442 1.00 98.82 244 A 1 
ATOM   1961 C  CD1 . TYR A 1 244 ? -0.533  -8.229  -23.391 1.00 98.58 244 A 1 
ATOM   1962 C  CD2 . TYR A 1 244 ? 1.315   -7.356  -22.084 1.00 98.61 244 A 1 
ATOM   1963 C  CE1 . TYR A 1 244 ? 0.317   -9.175  -23.984 1.00 98.34 244 A 1 
ATOM   1964 C  CE2 . TYR A 1 244 ? 2.180   -8.298  -22.670 1.00 98.36 244 A 1 
ATOM   1965 C  CZ  . TYR A 1 244 ? 1.680   -9.198  -23.626 1.00 98.41 244 A 1 
ATOM   1966 O  OH  . TYR A 1 244 ? 2.535   -10.098 -24.213 1.00 97.66 244 A 1 
ATOM   1967 N  N   . ASN A 1 245 ? -2.336  -2.899  -22.723 1.00 98.77 245 A 1 
ATOM   1968 C  CA  . ASN A 1 245 ? -3.339  -1.892  -22.332 1.00 98.54 245 A 1 
ATOM   1969 C  C   . ASN A 1 245 ? -4.797  -2.284  -22.653 1.00 98.39 245 A 1 
ATOM   1970 O  O   . ASN A 1 245 ? -5.728  -1.701  -22.106 1.00 97.36 245 A 1 
ATOM   1971 C  CB  . ASN A 1 245 ? -2.979  -0.561  -23.008 1.00 98.10 245 A 1 
ATOM   1972 C  CG  . ASN A 1 245 ? -3.332  -0.519  -24.482 1.00 97.58 245 A 1 
ATOM   1973 O  OD1 . ASN A 1 245 ? -2.941  -1.336  -25.292 1.00 93.18 245 A 1 
ATOM   1974 N  ND2 . ASN A 1 245 ? -4.115  0.448   -24.892 1.00 92.19 245 A 1 
ATOM   1975 N  N   . ASP A 1 246 ? -4.991  -3.251  -23.544 1.00 98.46 246 A 1 
ATOM   1976 C  CA  . ASP A 1 246 ? -6.279  -3.862  -23.872 1.00 98.17 246 A 1 
ATOM   1977 C  C   . ASP A 1 246 ? -6.714  -4.945  -22.863 1.00 98.19 246 A 1 
ATOM   1978 O  O   . ASP A 1 246 ? -7.892  -5.297  -22.805 1.00 97.41 246 A 1 
ATOM   1979 C  CB  . ASP A 1 246 ? -6.193  -4.434  -25.297 1.00 97.73 246 A 1 
ATOM   1980 C  CG  . ASP A 1 246 ? -5.087  -5.488  -25.485 1.00 97.18 246 A 1 
ATOM   1981 O  OD1 . ASP A 1 246 ? -3.929  -5.254  -25.064 1.00 95.81 246 A 1 
ATOM   1982 O  OD2 . ASP A 1 246 ? -5.341  -6.537  -26.112 1.00 94.98 246 A 1 
ATOM   1983 N  N   . VAL A 1 247 ? -5.785  -5.441  -22.061 1.00 98.56 247 A 1 
ATOM   1984 C  CA  . VAL A 1 247 ? -6.007  -6.470  -21.034 1.00 98.68 247 A 1 
ATOM   1985 C  C   . VAL A 1 247 ? -6.009  -5.863  -19.629 1.00 98.60 247 A 1 
ATOM   1986 O  O   . VAL A 1 247 ? -6.842  -6.220  -18.799 1.00 98.53 247 A 1 
ATOM   1987 C  CB  . VAL A 1 247 ? -4.936  -7.573  -21.147 1.00 98.67 247 A 1 
ATOM   1988 C  CG1 . VAL A 1 247 ? -5.125  -8.679  -20.097 1.00 98.39 247 A 1 
ATOM   1989 C  CG2 . VAL A 1 247 ? -4.939  -8.237  -22.532 1.00 98.37 247 A 1 
ATOM   1990 N  N   . ILE A 1 248 ? -5.090  -4.941  -19.349 1.00 98.72 248 A 1 
ATOM   1991 C  CA  . ILE A 1 248 ? -4.845  -4.400  -18.012 1.00 98.80 248 A 1 
ATOM   1992 C  C   . ILE A 1 248 ? -5.769  -3.217  -17.728 1.00 98.77 248 A 1 
ATOM   1993 O  O   . ILE A 1 248 ? -5.661  -2.158  -18.351 1.00 98.49 248 A 1 
ATOM   1994 C  CB  . ILE A 1 248 ? -3.351  -4.045  -17.827 1.00 98.86 248 A 1 
ATOM   1995 C  CG1 . ILE A 1 248 ? -2.460  -5.304  -17.991 1.00 98.75 248 A 1 
ATOM   1996 C  CG2 . ILE A 1 248 ? -3.123  -3.407  -16.444 1.00 98.76 248 A 1 
ATOM   1997 C  CD1 . ILE A 1 248 ? -0.958  -5.002  -18.028 1.00 98.60 248 A 1 
ATOM   1998 N  N   . LEU A 1 249 ? -6.638  -3.362  -16.722 1.00 98.67 249 A 1 
ATOM   1999 C  CA  . LEU A 1 249 ? -7.519  -2.282  -16.257 1.00 98.45 249 A 1 
ATOM   2000 C  C   . LEU A 1 249 ? -6.783  -1.228  -15.423 1.00 98.50 249 A 1 
ATOM   2001 O  O   . LEU A 1 249 ? -7.209  -0.080  -15.357 1.00 97.87 249 A 1 
ATOM   2002 C  CB  . LEU A 1 249 ? -8.672  -2.874  -15.427 1.00 97.91 249 A 1 
ATOM   2003 C  CG  . LEU A 1 249 ? -9.526  -3.949  -16.127 1.00 96.33 249 A 1 
ATOM   2004 C  CD1 . LEU A 1 249 ? -10.712 -4.290  -15.227 1.00 94.81 249 A 1 
ATOM   2005 C  CD2 . LEU A 1 249 ? -10.057 -3.483  -17.478 1.00 94.57 249 A 1 
ATOM   2006 N  N   . GLY A 1 250 ? -5.700  -1.627  -14.772 1.00 98.73 250 A 1 
ATOM   2007 C  CA  . GLY A 1 250 ? -4.878  -0.777  -13.918 1.00 98.83 250 A 1 
ATOM   2008 C  C   . GLY A 1 250 ? -3.801  -1.574  -13.197 1.00 98.89 250 A 1 
ATOM   2009 O  O   . GLY A 1 250 ? -3.875  -2.803  -13.099 1.00 98.82 250 A 1 
ATOM   2010 N  N   . VAL A 1 251 ? -2.817  -0.856  -12.667 1.00 98.90 251 A 1 
ATOM   2011 C  CA  . VAL A 1 251 ? -1.704  -1.395  -11.875 1.00 98.98 251 A 1 
ATOM   2012 C  C   . VAL A 1 251 ? -1.756  -0.782  -10.478 1.00 98.96 251 A 1 
ATOM   2013 O  O   . VAL A 1 251 ? -1.949  0.419   -10.336 1.00 98.88 251 A 1 
ATOM   2014 C  CB  . VAL A 1 251 ? -0.350  -1.123  -12.553 1.00 98.90 251 A 1 
ATOM   2015 C  CG1 . VAL A 1 251 ? 0.808   -1.745  -11.774 1.00 98.70 251 A 1 
ATOM   2016 C  CG2 . VAL A 1 251 ? -0.309  -1.669  -13.986 1.00 98.69 251 A 1 
ATOM   2017 N  N   . LEU A 1 252 ? -1.593  -1.603  -9.447  1.00 98.97 252 A 1 
ATOM   2018 C  CA  . LEU A 1 252 ? -1.530  -1.166  -8.053  1.00 98.99 252 A 1 
ATOM   2019 C  C   . LEU A 1 252 ? -0.118  -1.374  -7.505  1.00 98.92 252 A 1 
ATOM   2020 O  O   . LEU A 1 252 ? 0.412   -2.483  -7.586  1.00 98.67 252 A 1 
ATOM   2021 C  CB  . LEU A 1 252 ? -2.575  -1.918  -7.212  1.00 98.80 252 A 1 
ATOM   2022 C  CG  . LEU A 1 252 ? -4.027  -1.837  -7.710  1.00 97.06 252 A 1 
ATOM   2023 C  CD1 . LEU A 1 252 ? -4.942  -2.520  -6.713  1.00 90.65 252 A 1 
ATOM   2024 C  CD2 . LEU A 1 252 ? -4.521  -0.403  -7.895  1.00 90.95 252 A 1 
ATOM   2025 N  N   . CYS A 1 253 ? 0.458   -0.315  -6.935  1.00 98.82 253 A 1 
ATOM   2026 C  CA  . CYS A 1 253 ? 1.778   -0.342  -6.323  1.00 98.78 253 A 1 
ATOM   2027 C  C   . CYS A 1 253 ? 1.761   0.235   -4.903  1.00 98.73 253 A 1 
ATOM   2028 O  O   . CYS A 1 253 ? 0.849   0.982   -4.530  1.00 98.07 253 A 1 
ATOM   2029 C  CB  . CYS A 1 253 ? 2.773   0.439   -7.193  1.00 98.30 253 A 1 
ATOM   2030 S  SG  . CYS A 1 253 ? 3.036   -0.178  -8.879  1.00 96.86 253 A 1 
ATOM   2031 N  N   . GLY A 1 254 ? 2.797   -0.078  -4.129  1.00 98.58 254 A 1 
ATOM   2032 C  CA  . GLY A 1 254 ? 3.099   0.504   -2.824  1.00 98.46 254 A 1 
ATOM   2033 C  C   . GLY A 1 254 ? 4.496   1.134   -2.808  1.00 98.47 254 A 1 
ATOM   2034 O  O   . GLY A 1 254 ? 4.817   1.944   -3.689  1.00 97.85 254 A 1 
ATOM   2035 N  N   . HIS A 1 255 ? 5.324   0.750   -1.834  1.00 97.83 255 A 1 
ATOM   2036 C  CA  . HIS A 1 255 ? 6.751   1.070   -1.665  1.00 97.87 255 A 1 
ATOM   2037 C  C   . HIS A 1 255 ? 7.080   2.538   -1.355  1.00 97.78 255 A 1 
ATOM   2038 O  O   . HIS A 1 255 ? 7.882   2.822   -0.463  1.00 96.28 255 A 1 
ATOM   2039 C  CB  . HIS A 1 255 ? 7.532   0.573   -2.895  1.00 97.26 255 A 1 
ATOM   2040 C  CG  . HIS A 1 255 ? 8.998   0.842   -2.836  1.00 97.49 255 A 1 
ATOM   2041 N  ND1 . HIS A 1 255 ? 9.884   0.281   -1.943  1.00 95.80 255 A 1 
ATOM   2042 C  CD2 . HIS A 1 255 ? 9.719   1.688   -3.645  1.00 95.34 255 A 1 
ATOM   2043 C  CE1 . HIS A 1 255 ? 11.100  0.783   -2.208  1.00 95.24 255 A 1 
ATOM   2044 N  NE2 . HIS A 1 255 ? 11.039  1.641   -3.237  1.00 95.43 255 A 1 
ATOM   2045 N  N   . LEU A 1 256 ? 6.486   3.503   -2.053  1.00 98.02 256 A 1 
ATOM   2046 C  CA  . LEU A 1 256 ? 6.826   4.911   -1.883  1.00 97.64 256 A 1 
ATOM   2047 C  C   . LEU A 1 256 ? 6.208   5.557   -0.635  1.00 96.99 256 A 1 
ATOM   2048 O  O   . LEU A 1 256 ? 6.627   6.639   -0.233  1.00 94.70 256 A 1 
ATOM   2049 C  CB  . LEU A 1 256 ? 6.480   5.707   -3.149  1.00 97.61 256 A 1 
ATOM   2050 C  CG  . LEU A 1 256 ? 7.191   5.246   -4.432  1.00 97.32 256 A 1 
ATOM   2051 C  CD1 . LEU A 1 256 ? 6.940   6.285   -5.531  1.00 96.92 256 A 1 
ATOM   2052 C  CD2 . LEU A 1 256 ? 8.703   5.107   -4.269  1.00 96.83 256 A 1 
ATOM   2053 N  N   . HIS A 1 257 ? 5.204   4.914   -0.042  1.00 97.33 257 A 1 
ATOM   2054 C  CA  . HIS A 1 257 ? 4.415   5.413   1.095   1.00 97.00 257 A 1 
ATOM   2055 C  C   . HIS A 1 257 ? 3.659   6.721   0.810   1.00 96.74 257 A 1 
ATOM   2056 O  O   . HIS A 1 257 ? 3.253   7.425   1.726   1.00 95.11 257 A 1 
ATOM   2057 C  CB  . HIS A 1 257 ? 5.289   5.538   2.348   1.00 96.39 257 A 1 
ATOM   2058 C  CG  . HIS A 1 257 ? 5.926   4.278   2.860   1.00 96.32 257 A 1 
ATOM   2059 N  ND1 . HIS A 1 257 ? 6.255   4.080   4.187   1.00 92.81 257 A 1 
ATOM   2060 C  CD2 . HIS A 1 257 ? 6.306   3.177   2.176   1.00 92.80 257 A 1 
ATOM   2061 C  CE1 . HIS A 1 257 ? 6.812   2.874   4.287   1.00 92.90 257 A 1 
ATOM   2062 N  NE2 . HIS A 1 257 ? 6.870   2.295   3.084   1.00 93.45 257 A 1 
ATOM   2063 N  N   . THR A 1 258 ? 3.520   7.074   -0.463  1.00 97.45 258 A 1 
ATOM   2064 C  CA  . THR A 1 258 ? 2.924   8.336   -0.906  1.00 97.49 258 A 1 
ATOM   2065 C  C   . THR A 1 258 ? 1.789   8.090   -1.887  1.00 97.87 258 A 1 
ATOM   2066 O  O   . THR A 1 258 ? 1.786   7.116   -2.625  1.00 97.45 258 A 1 
ATOM   2067 C  CB  . THR A 1 258 ? 3.977   9.264   -1.520  1.00 96.62 258 A 1 
ATOM   2068 O  OG1 . THR A 1 258 ? 4.813   8.586   -2.437  1.00 93.80 258 A 1 
ATOM   2069 C  CG2 . THR A 1 258 ? 4.862   9.864   -0.443  1.00 93.20 258 A 1 
ATOM   2070 N  N   . ASP A 1 259 ? 0.815   8.997   -1.883  1.00 98.08 259 A 1 
ATOM   2071 C  CA  . ASP A 1 259 ? -0.321  8.970   -2.798  1.00 98.21 259 A 1 
ATOM   2072 C  C   . ASP A 1 259 ? 0.076   9.652   -4.114  1.00 98.37 259 A 1 
ATOM   2073 O  O   . ASP A 1 259 ? 0.158   10.871  -4.219  1.00 98.02 259 A 1 
ATOM   2074 C  CB  . ASP A 1 259 ? -1.513  9.647   -2.124  1.00 98.11 259 A 1 
ATOM   2075 C  CG  . ASP A 1 259 ? -2.776  9.636   -2.982  1.00 98.07 259 A 1 
ATOM   2076 O  OD1 . ASP A 1 259 ? -2.769  9.145   -4.131  1.00 97.17 259 A 1 
ATOM   2077 O  OD2 . ASP A 1 259 ? -3.823  10.073  -2.471  1.00 96.94 259 A 1 
ATOM   2078 N  N   . THR A 1 260 ? 0.353   8.834   -5.133  1.00 98.49 260 A 1 
ATOM   2079 C  CA  . THR A 1 260 ? 0.689   9.321   -6.464  1.00 98.59 260 A 1 
ATOM   2080 C  C   . THR A 1 260 ? 0.276   8.306   -7.536  1.00 98.70 260 A 1 
ATOM   2081 O  O   . THR A 1 260 ? -0.347  7.285   -7.254  1.00 98.62 260 A 1 
ATOM   2082 C  CB  . THR A 1 260 ? 2.170   9.733   -6.541  1.00 98.11 260 A 1 
ATOM   2083 O  OG1 . THR A 1 260 ? 2.420   10.431  -7.738  1.00 95.02 260 A 1 
ATOM   2084 C  CG2 . THR A 1 260 ? 3.149   8.577   -6.463  1.00 95.75 260 A 1 
ATOM   2085 N  N   . PHE A 1 261 ? 0.590   8.617   -8.784  1.00 98.74 261 A 1 
ATOM   2086 C  CA  . PHE A 1 261 ? 0.308   7.766   -9.937  1.00 98.78 261 A 1 
ATOM   2087 C  C   . PHE A 1 261 ? 1.451   7.831   -10.949 1.00 98.75 261 A 1 
ATOM   2088 O  O   . PHE A 1 261 ? 2.297   8.730   -10.898 1.00 98.64 261 A 1 
ATOM   2089 C  CB  . PHE A 1 261 ? -1.034  8.172   -10.552 1.00 98.72 261 A 1 
ATOM   2090 C  CG  . PHE A 1 261 ? -1.102  9.593   -11.056 1.00 98.73 261 A 1 
ATOM   2091 C  CD1 . PHE A 1 261 ? -1.521  10.641  -10.209 1.00 98.39 261 A 1 
ATOM   2092 C  CD2 . PHE A 1 261 ? -0.761  9.899   -12.387 1.00 98.29 261 A 1 
ATOM   2093 C  CE1 . PHE A 1 261 ? -1.600  11.961  -10.678 1.00 97.87 261 A 1 
ATOM   2094 C  CE2 . PHE A 1 261 ? -0.831  11.216  -12.863 1.00 97.79 261 A 1 
ATOM   2095 C  CZ  . PHE A 1 261 ? -1.260  12.243  -12.012 1.00 97.82 261 A 1 
ATOM   2096 N  N   . ARG A 1 262 ? 1.460   6.883   -11.884 1.00 98.83 262 A 1 
ATOM   2097 C  CA  . ARG A 1 262 ? 2.360   6.870   -13.041 1.00 98.80 262 A 1 
ATOM   2098 C  C   . ARG A 1 262 ? 1.551   6.570   -14.299 1.00 98.83 262 A 1 
ATOM   2099 O  O   . ARG A 1 262 ? 0.715   5.676   -14.298 1.00 98.73 262 A 1 
ATOM   2100 C  CB  . ARG A 1 262 ? 3.480   5.828   -12.864 1.00 98.70 262 A 1 
ATOM   2101 C  CG  . ARG A 1 262 ? 4.334   5.992   -11.604 1.00 98.05 262 A 1 
ATOM   2102 C  CD  . ARG A 1 262 ? 5.184   7.266   -11.628 1.00 97.54 262 A 1 
ATOM   2103 N  NE  . ARG A 1 262 ? 5.983   7.396   -10.425 1.00 97.39 262 A 1 
ATOM   2104 C  CZ  . ARG A 1 262 ? 5.851   8.292   -9.446  1.00 97.68 262 A 1 
ATOM   2105 N  NH1 . ARG A 1 262 ? 4.876   9.154   -9.399  1.00 95.43 262 A 1 
ATOM   2106 N  NH2 . ARG A 1 262 ? 6.712   8.344   -8.505  1.00 95.68 262 A 1 
ATOM   2107 N  N   . ILE A 1 263 ? 1.834   7.306   -15.369 1.00 98.77 263 A 1 
ATOM   2108 C  CA  . ILE A 1 263 ? 1.285   7.040   -16.698 1.00 98.71 263 A 1 
ATOM   2109 C  C   . ILE A 1 263 ? 2.317   6.189   -17.444 1.00 98.75 263 A 1 
ATOM   2110 O  O   . ILE A 1 263 ? 3.323   6.702   -17.933 1.00 98.52 263 A 1 
ATOM   2111 C  CB  . ILE A 1 263 ? 0.937   8.356   -17.438 1.00 98.71 263 A 1 
ATOM   2112 C  CG1 . ILE A 1 263 ? -0.019  9.230   -16.588 1.00 98.38 263 A 1 
ATOM   2113 C  CG2 . ILE A 1 263 ? 0.308   8.010   -18.803 1.00 98.42 263 A 1 
ATOM   2114 C  CD1 . ILE A 1 263 ? -0.308  10.614  -17.188 1.00 97.57 263 A 1 
ATOM   2115 N  N   . LEU A 1 264 ? 2.084   4.882   -17.496 1.00 98.72 264 A 1 
ATOM   2116 C  CA  . LEU A 1 264 ? 2.951   3.935   -18.188 1.00 98.79 264 A 1 
ATOM   2117 C  C   . LEU A 1 264 ? 2.589   3.933   -19.671 1.00 98.63 264 A 1 
ATOM   2118 O  O   . LEU A 1 264 ? 1.446   3.633   -20.014 1.00 98.31 264 A 1 
ATOM   2119 C  CB  . LEU A 1 264 ? 2.785   2.534   -17.579 1.00 98.69 264 A 1 
ATOM   2120 C  CG  . LEU A 1 264 ? 2.934   2.441   -16.053 1.00 98.25 264 A 1 
ATOM   2121 C  CD1 . LEU A 1 264 ? 2.735   0.999   -15.601 1.00 97.54 264 A 1 
ATOM   2122 C  CD2 . LEU A 1 264 ? 4.318   2.884   -15.575 1.00 97.21 264 A 1 
ATOM   2123 N  N   . SER A 1 265 ? 3.535   4.242   -20.555 1.00 98.30 265 A 1 
ATOM   2124 C  CA  . SER A 1 265 ? 3.263   4.347   -21.989 1.00 98.04 265 A 1 
ATOM   2125 C  C   . SER A 1 265 ? 4.304   3.646   -22.859 1.00 98.10 265 A 1 
ATOM   2126 O  O   . SER A 1 265 ? 5.496   3.629   -22.568 1.00 97.53 265 A 1 
ATOM   2127 C  CB  . SER A 1 265 ? 3.090   5.814   -22.406 1.00 96.31 265 A 1 
ATOM   2128 O  OG  . SER A 1 265 ? 4.251   6.573   -22.156 1.00 81.40 265 A 1 
ATOM   2129 N  N   . LYS A 1 266 ? 3.824   3.080   -23.983 1.00 97.88 266 A 1 
ATOM   2130 C  CA  . LYS A 1 266 ? 4.622   2.567   -25.090 1.00 97.60 266 A 1 
ATOM   2131 C  C   . LYS A 1 266 ? 3.977   3.040   -26.390 1.00 97.44 266 A 1 
ATOM   2132 O  O   . LYS A 1 266 ? 2.990   2.462   -26.855 1.00 96.35 266 A 1 
ATOM   2133 C  CB  . LYS A 1 266 ? 4.704   1.036   -24.998 1.00 97.20 266 A 1 
ATOM   2134 C  CG  . LYS A 1 266 ? 5.600   0.430   -26.096 1.00 96.10 266 A 1 
ATOM   2135 C  CD  . LYS A 1 266 ? 5.570   -1.099  -25.989 1.00 94.00 266 A 1 
ATOM   2136 C  CE  . LYS A 1 266 ? 6.417   -1.755  -27.072 1.00 89.85 266 A 1 
ATOM   2137 N  NZ  . LYS A 1 266 ? 6.272   -3.223  -27.016 1.00 83.45 266 A 1 
ATOM   2138 N  N   . GLY A 1 267 ? 4.500   4.124   -26.955 1.00 96.69 267 A 1 
ATOM   2139 C  CA  . GLY A 1 267 ? 3.832   4.831   -28.038 1.00 96.05 267 A 1 
ATOM   2140 C  C   . GLY A 1 267 ? 2.432   5.288   -27.606 1.00 96.65 267 A 1 
ATOM   2141 O  O   . GLY A 1 267 ? 2.279   5.973   -26.602 1.00 95.14 267 A 1 
ATOM   2142 N  N   . ASN A 1 268 ? 1.401   4.859   -28.337 1.00 96.93 268 A 1 
ATOM   2143 C  CA  . ASN A 1 268 ? 0.008   5.208   -28.036 1.00 96.94 268 A 1 
ATOM   2144 C  C   . ASN A 1 268 ? -0.655  4.281   -27.000 1.00 97.66 268 A 1 
ATOM   2145 O  O   . ASN A 1 268 ? -1.764  4.574   -26.547 1.00 96.53 268 A 1 
ATOM   2146 C  CB  . ASN A 1 268 ? -0.789  5.230   -29.347 1.00 95.32 268 A 1 
ATOM   2147 C  CG  . ASN A 1 268 ? -0.327  6.327   -30.292 1.00 85.44 268 A 1 
ATOM   2148 O  OD1 . ASN A 1 268 ? 0.258   7.318   -29.906 1.00 74.47 268 A 1 
ATOM   2149 N  ND2 . ASN A 1 268 ? -0.598  6.192   -31.570 1.00 74.85 268 A 1 
ATOM   2150 N  N   . LYS A 1 269 ? -0.014  3.173   -26.632 1.00 98.28 269 A 1 
ATOM   2151 C  CA  . LYS A 1 269 ? -0.526  2.241   -25.629 1.00 98.48 269 A 1 
ATOM   2152 C  C   . LYS A 1 269 ? -0.193  2.760   -24.236 1.00 98.55 269 A 1 
ATOM   2153 O  O   . LYS A 1 269 ? 0.967   3.065   -23.958 1.00 98.21 269 A 1 
ATOM   2154 C  CB  . LYS A 1 269 ? 0.039   0.835   -25.840 1.00 98.28 269 A 1 
ATOM   2155 C  CG  . LYS A 1 269 ? -0.376  0.210   -27.182 1.00 97.11 269 A 1 
ATOM   2156 C  CD  . LYS A 1 269 ? 0.149   -1.233  -27.248 1.00 94.75 269 A 1 
ATOM   2157 C  CE  . LYS A 1 269 ? -0.302  -1.954  -28.517 1.00 88.22 269 A 1 
ATOM   2158 N  NZ  . LYS A 1 269 ? 0.079   -3.380  -28.465 1.00 81.11 269 A 1 
ATOM   2159 N  N   . LYS A 1 270 ? -1.203  2.859   -23.362 1.00 98.73 270 A 1 
ATOM   2160 C  CA  . LYS A 1 270 ? -1.051  3.434   -22.024 1.00 98.70 270 A 1 
ATOM   2161 C  C   . LYS A 1 270 ? -1.807  2.617   -20.981 1.00 98.78 270 A 1 
ATOM   2162 O  O   . LYS A 1 270 ? -2.889  2.110   -21.248 1.00 98.41 270 A 1 
ATOM   2163 C  CB  . LYS A 1 270 ? -1.532  4.899   -22.007 1.00 98.41 270 A 1 
ATOM   2164 C  CG  . LYS A 1 270 ? -0.713  5.799   -22.946 1.00 97.52 270 A 1 
ATOM   2165 C  CD  . LYS A 1 270 ? -1.242  7.232   -22.957 1.00 95.95 270 A 1 
ATOM   2166 C  CE  . LYS A 1 270 ? -0.504  8.027   -24.025 1.00 91.85 270 A 1 
ATOM   2167 N  NZ  . LYS A 1 270 ? -1.123  9.352   -24.250 1.00 84.58 270 A 1 
ATOM   2168 N  N   . VAL A 1 271 ? -1.233  2.538   -19.788 1.00 98.86 271 A 1 
ATOM   2169 C  CA  . VAL A 1 271 ? -1.810  1.912   -18.599 1.00 98.83 271 A 1 
ATOM   2170 C  C   . VAL A 1 271 ? -1.569  2.823   -17.398 1.00 98.81 271 A 1 
ATOM   2171 O  O   . VAL A 1 271 ? -0.512  3.446   -17.293 1.00 98.60 271 A 1 
ATOM   2172 C  CB  . VAL A 1 271 ? -1.214  0.507   -18.376 1.00 98.13 271 A 1 
ATOM   2173 C  CG1 . VAL A 1 271 ? -1.670  -0.126  -17.060 1.00 91.29 271 A 1 
ATOM   2174 C  CG2 . VAL A 1 271 ? -1.626  -0.454  -19.493 1.00 91.16 271 A 1 
ATOM   2175 N  N   . MET A 1 272 ? -2.540  2.916   -16.491 1.00 98.83 272 A 1 
ATOM   2176 C  CA  . MET A 1 272 ? -2.367  3.653   -15.245 1.00 98.89 272 A 1 
ATOM   2177 C  C   . MET A 1 272 ? -1.786  2.765   -14.146 1.00 98.82 272 A 1 
ATOM   2178 O  O   . MET A 1 272 ? -2.304  1.680   -13.908 1.00 98.80 272 A 1 
ATOM   2179 C  CB  . MET A 1 272 ? -3.696  4.246   -14.776 1.00 98.78 272 A 1 
ATOM   2180 C  CG  . MET A 1 272 ? -4.112  5.463   -15.604 1.00 97.94 272 A 1 
ATOM   2181 S  SD  . MET A 1 272 ? -2.886  6.796   -15.718 1.00 98.36 272 A 1 
ATOM   2182 C  CE  . MET A 1 272 ? -2.594  7.146   -13.965 1.00 96.83 272 A 1 
ATOM   2183 N  N   . ALA A 1 273 ? -0.796  3.284   -13.433 1.00 98.93 273 A 1 
ATOM   2184 C  CA  . ALA A 1 273 ? -0.344  2.735   -12.164 1.00 98.90 273 A 1 
ATOM   2185 C  C   . ALA A 1 273 ? -0.691  3.682   -11.011 1.00 98.92 273 A 1 
ATOM   2186 O  O   . ALA A 1 273 ? -0.440  4.884   -11.083 1.00 98.81 273 A 1 
ATOM   2187 C  CB  . ALA A 1 273 ? 1.148   2.426   -12.237 1.00 98.84 273 A 1 
ATOM   2188 N  N   . PHE A 1 274 ? -1.255  3.131   -9.947  1.00 98.86 274 A 1 
ATOM   2189 C  CA  . PHE A 1 274 ? -1.664  3.851   -8.751  1.00 98.86 274 A 1 
ATOM   2190 C  C   . PHE A 1 274 ? -0.786  3.441   -7.579  1.00 98.82 274 A 1 
ATOM   2191 O  O   . PHE A 1 274 ? -0.813  2.283   -7.169  1.00 98.60 274 A 1 
ATOM   2192 C  CB  . PHE A 1 274 ? -3.138  3.569   -8.457  1.00 98.83 274 A 1 
ATOM   2193 C  CG  . PHE A 1 274 ? -4.051  3.862   -9.620  1.00 98.77 274 A 1 
ATOM   2194 C  CD1 . PHE A 1 274 ? -4.316  5.189   -9.989  1.00 98.30 274 A 1 
ATOM   2195 C  CD2 . PHE A 1 274 ? -4.575  2.803   -10.387 1.00 98.25 274 A 1 
ATOM   2196 C  CE1 . PHE A 1 274 ? -5.095  5.466   -11.116 1.00 97.67 274 A 1 
ATOM   2197 C  CE2 . PHE A 1 274 ? -5.359  3.077   -11.520 1.00 97.66 274 A 1 
ATOM   2198 C  CZ  . PHE A 1 274 ? -5.617  4.407   -11.888 1.00 97.81 274 A 1 
ATOM   2199 N  N   . ILE A 1 275 ? -0.028  4.382   -7.041  1.00 98.72 275 A 1 
ATOM   2200 C  CA  . ILE A 1 275 ? 0.800   4.172   -5.860  1.00 98.68 275 A 1 
ATOM   2201 C  C   . ILE A 1 275 ? -0.038  4.566   -4.646  1.00 98.40 275 A 1 
ATOM   2202 O  O   . ILE A 1 275 ? -0.376  5.740   -4.461  1.00 97.94 275 A 1 
ATOM   2203 C  CB  . ILE A 1 275 ? 2.135   4.925   -5.981  1.00 98.47 275 A 1 
ATOM   2204 C  CG1 . ILE A 1 275 ? 2.899   4.447   -7.243  1.00 97.75 275 A 1 
ATOM   2205 C  CG2 . ILE A 1 275 ? 2.967   4.700   -4.717  1.00 97.92 275 A 1 
ATOM   2206 C  CD1 . ILE A 1 275 ? 4.126   5.277   -7.594  1.00 94.74 275 A 1 
ATOM   2207 N  N   . GLY A 1 276 ? -0.430  3.568   -3.858  1.00 97.84 276 A 1 
ATOM   2208 C  CA  . GLY A 1 276 ? -1.242  3.767   -2.670  1.00 97.25 276 A 1 
ATOM   2209 C  C   . GLY A 1 276 ? -0.417  4.279   -1.490  1.00 97.01 276 A 1 
ATOM   2210 O  O   . GLY A 1 276 ? 0.701   3.811   -1.289  1.00 94.85 276 A 1 
ATOM   2211 N  N   . PRO A 1 277 ? -0.955  5.218   -0.687  1.00 96.47 277 A 1 
ATOM   2212 C  CA  . PRO A 1 277 ? -0.279  5.669   0.523   1.00 95.93 277 A 1 
ATOM   2213 C  C   . PRO A 1 277 ? -0.234  4.550   1.572   1.00 96.45 277 A 1 
ATOM   2214 O  O   . PRO A 1 277 ? -1.146  3.726   1.667   1.00 95.61 277 A 1 
ATOM   2215 C  CB  . PRO A 1 277 ? -1.080  6.880   1.000   1.00 94.30 277 A 1 
ATOM   2216 C  CG  . PRO A 1 277 ? -2.495  6.554   0.522   1.00 92.85 277 A 1 
ATOM   2217 C  CD  . PRO A 1 277 ? -2.261  5.842   -0.805  1.00 94.96 277 A 1 
ATOM   2218 N  N   . SER A 1 278 ? 0.815   4.556   2.385   1.00 96.59 278 A 1 
ATOM   2219 C  CA  . SER A 1 278 ? 1.083   3.534   3.388   1.00 97.08 278 A 1 
ATOM   2220 C  C   . SER A 1 278 ? 0.158   3.612   4.607   1.00 97.60 278 A 1 
ATOM   2221 O  O   . SER A 1 278 ? -0.373  4.663   4.964   1.00 97.44 278 A 1 
ATOM   2222 C  CB  . SER A 1 278 ? 2.543   3.625   3.839   1.00 96.03 278 A 1 
ATOM   2223 O  OG  . SER A 1 278 ? 2.823   4.888   4.432   1.00 93.62 278 A 1 
ATOM   2224 N  N   . VAL A 1 279 ? 0.053   2.494   5.312   1.00 97.70 279 A 1 
ATOM   2225 C  CA  . VAL A 1 279 ? -0.383  2.491   6.719   1.00 97.71 279 A 1 
ATOM   2226 C  C   . VAL A 1 279 ? 0.724   3.050   7.612   1.00 97.41 279 A 1 
ATOM   2227 O  O   . VAL A 1 279 ? 0.426   3.746   8.583   1.00 96.65 279 A 1 
ATOM   2228 C  CB  . VAL A 1 279 ? -0.765  1.076   7.173   1.00 97.57 279 A 1 
ATOM   2229 C  CG1 . VAL A 1 279 ? -1.202  1.039   8.640   1.00 96.39 279 A 1 
ATOM   2230 C  CG2 . VAL A 1 279 ? -1.919  0.525   6.331   1.00 96.68 279 A 1 
ATOM   2231 N  N   . ASP A 1 280 ? 1.981   2.779   7.276   1.00 97.00 280 A 1 
ATOM   2232 C  CA  . ASP A 1 280 ? 3.148   3.256   8.011   1.00 96.53 280 A 1 
ATOM   2233 C  C   . ASP A 1 280 ? 3.231   4.788   8.047   1.00 96.53 280 A 1 
ATOM   2234 O  O   . ASP A 1 280 ? 2.874   5.495   7.107   1.00 94.65 280 A 1 
ATOM   2235 C  CB  . ASP A 1 280 ? 4.431   2.657   7.426   1.00 95.14 280 A 1 
ATOM   2236 C  CG  . ASP A 1 280 ? 5.664   3.016   8.265   1.00 94.48 280 A 1 
ATOM   2237 O  OD1 . ASP A 1 280 ? 5.505   3.131   9.492   1.00 90.97 280 A 1 
ATOM   2238 O  OD2 . ASP A 1 280 ? 6.740   3.252   7.679   1.00 90.01 280 A 1 
ATOM   2239 N  N   . THR A 1 281 ? 3.735   5.295   9.165   1.00 95.26 281 A 1 
ATOM   2240 C  CA  . THR A 1 281 ? 3.882   6.728   9.460   1.00 94.01 281 A 1 
ATOM   2241 C  C   . THR A 1 281 ? 5.258   7.274   9.131   1.00 92.65 281 A 1 
ATOM   2242 O  O   . THR A 1 281 ? 5.455   8.491   9.155   1.00 89.17 281 A 1 
ATOM   2243 C  CB  . THR A 1 281 ? 3.576   6.977   10.937  1.00 92.81 281 A 1 
ATOM   2244 O  OG1 . THR A 1 281 ? 4.202   6.032   11.767  1.00 87.41 281 A 1 
ATOM   2245 C  CG2 . THR A 1 281 ? 2.091   6.881   11.216  1.00 88.03 281 A 1 
ATOM   2246 N  N   . TRP A 1 282 ? 6.214   6.413   8.821   1.00 90.87 282 A 1 
ATOM   2247 C  CA  . TRP A 1 282 ? 7.603   6.819   8.623   1.00 87.06 282 A 1 
ATOM   2248 C  C   . TRP A 1 282 ? 7.762   7.886   7.540   1.00 85.00 282 A 1 
ATOM   2249 O  O   . TRP A 1 282 ? 7.145   7.840   6.471   1.00 78.53 282 A 1 
ATOM   2250 C  CB  . TRP A 1 282 ? 8.454   5.602   8.330   1.00 81.93 282 A 1 
ATOM   2251 C  CG  . TRP A 1 282 ? 9.931   5.840   8.332   1.00 78.84 282 A 1 
ATOM   2252 C  CD1 . TRP A 1 282 ? 10.691  5.983   9.435   1.00 68.58 282 A 1 
ATOM   2253 C  CD2 . TRP A 1 282 ? 10.854  5.873   7.193   1.00 72.21 282 A 1 
ATOM   2254 N  NE1 . TRP A 1 282 ? 12.030  6.070   9.064   1.00 64.38 282 A 1 
ATOM   2255 C  CE2 . TRP A 1 282 ? 12.170  5.983   7.695   1.00 67.22 282 A 1 
ATOM   2256 C  CE3 . TRP A 1 282 ? 10.694  5.769   5.802   1.00 61.86 282 A 1 
ATOM   2257 C  CZ2 . TRP A 1 282 ? 13.301  5.967   6.846   1.00 62.47 282 A 1 
ATOM   2258 C  CZ3 . TRP A 1 282 ? 11.812  5.765   4.956   1.00 59.46 282 A 1 
ATOM   2259 C  CH2 . TRP A 1 282 ? 13.108  5.854   5.470   1.00 60.01 282 A 1 
ATOM   2260 N  N   . LEU A 1 283 ? 8.622   8.865   7.815   1.00 85.51 283 A 1 
ATOM   2261 C  CA  . LEU A 1 283 ? 8.855   10.053  6.980   1.00 83.85 283 A 1 
ATOM   2262 C  C   . LEU A 1 283 ? 7.593   10.898  6.719   1.00 85.52 283 A 1 
ATOM   2263 O  O   . LEU A 1 283 ? 7.492   11.569  5.686   1.00 81.39 283 A 1 
ATOM   2264 C  CB  . LEU A 1 283 ? 9.592   9.684   5.684   1.00 79.08 283 A 1 
ATOM   2265 C  CG  . LEU A 1 283 ? 11.002  9.104   5.859   1.00 73.92 283 A 1 
ATOM   2266 C  CD1 . LEU A 1 283 ? 11.551  8.680   4.495   1.00 70.66 283 A 1 
ATOM   2267 C  CD2 . LEU A 1 283 ? 11.968  10.131  6.448   1.00 70.01 283 A 1 
ATOM   2268 N  N   . GLY A 1 284 ? 6.657   10.916  7.659   1.00 88.32 284 A 1 
ATOM   2269 C  CA  . GLY A 1 284 ? 5.564   11.881  7.665   1.00 88.96 284 A 1 
ATOM   2270 C  C   . GLY A 1 284 ? 4.484   11.619  6.621   1.00 91.48 284 A 1 
ATOM   2271 O  O   . GLY A 1 284 ? 4.083   12.535  5.907   1.00 88.83 284 A 1 
ATOM   2272 N  N   . THR A 1 285 ? 4.002   10.387  6.533   1.00 91.90 285 A 1 
ATOM   2273 C  CA  . THR A 1 285 ? 2.733   10.063  5.871   1.00 93.03 285 A 1 
ATOM   2274 C  C   . THR A 1 285 ? 1.704   9.741   6.942   1.00 94.67 285 A 1 
ATOM   2275 O  O   . THR A 1 285 ? 1.986   8.972   7.859   1.00 93.63 285 A 1 
ATOM   2276 C  CB  . THR A 1 285 ? 2.890   8.905   4.879   1.00 90.73 285 A 1 
ATOM   2277 O  OG1 . THR A 1 285 ? 3.863   9.258   3.913   1.00 82.99 285 A 1 
ATOM   2278 C  CG2 . THR A 1 285 ? 1.607   8.623   4.105   1.00 82.06 285 A 1 
ATOM   2279 N  N   . SER A 1 286 ? 0.525   10.335  6.853   1.00 95.78 286 A 1 
ATOM   2280 C  CA  . SER A 1 286 ? -0.562  9.954   7.749   1.00 96.43 286 A 1 
ATOM   2281 C  C   . SER A 1 286 ? -1.068  8.560   7.365   1.00 97.18 286 A 1 
ATOM   2282 O  O   . SER A 1 286 ? -1.324  8.348   6.179   1.00 96.94 286 A 1 
ATOM   2283 C  CB  . SER A 1 286 ? -1.704  10.969  7.691   1.00 95.76 286 A 1 
ATOM   2284 O  OG  . SER A 1 286 ? -1.272  12.201  8.246   1.00 92.51 286 A 1 
ATOM   2285 N  N   . PRO A 1 287 ? -1.233  7.624   8.317   1.00 97.74 287 A 1 
ATOM   2286 C  CA  . PRO A 1 287 ? -1.782  6.295   8.046   1.00 98.04 287 A 1 
ATOM   2287 C  C   . PRO A 1 287 ? -2.980  6.349   7.107   1.00 98.29 287 A 1 
ATOM   2288 O  O   . PRO A 1 287 ? -3.893  7.149   7.323   1.00 97.94 287 A 1 
ATOM   2289 C  CB  . PRO A 1 287 ? -2.193  5.738   9.402   1.00 97.47 287 A 1 
ATOM   2290 C  CG  . PRO A 1 287 ? -1.201  6.389   10.352  1.00 95.55 287 A 1 
ATOM   2291 C  CD  . PRO A 1 287 ? -0.921  7.753   9.721   1.00 97.25 287 A 1 
ATOM   2292 N  N   . SER A 1 288 ? -2.964  5.528   6.073   1.00 98.40 288 A 1 
ATOM   2293 C  CA  . SER A 1 288 ? -3.940  5.602   4.996   1.00 98.50 288 A 1 
ATOM   2294 C  C   . SER A 1 288 ? -4.379  4.229   4.518   1.00 98.62 288 A 1 
ATOM   2295 O  O   . SER A 1 288 ? -3.654  3.243   4.593   1.00 98.43 288 A 1 
ATOM   2296 C  CB  . SER A 1 288 ? -3.386  6.414   3.822   1.00 97.99 288 A 1 
ATOM   2297 O  OG  . SER A 1 288 ? -3.140  7.744   4.234   1.00 92.88 288 A 1 
ATOM   2298 N  N   . ILE A 1 289 ? -5.608  4.187   3.988   1.00 98.69 289 A 1 
ATOM   2299 C  CA  . ILE A 1 289 ? -6.154  3.035   3.286   1.00 98.65 289 A 1 
ATOM   2300 C  C   . ILE A 1 289 ? -6.970  3.539   2.095   1.00 98.69 289 A 1 
ATOM   2301 O  O   . ILE A 1 289 ? -7.683  4.539   2.195   1.00 98.59 289 A 1 
ATOM   2302 C  CB  . ILE A 1 289 ? -6.960  2.144   4.246   1.00 98.39 289 A 1 
ATOM   2303 C  CG1 . ILE A 1 289 ? -7.380  0.796   3.622   1.00 97.08 289 A 1 
ATOM   2304 C  CG2 . ILE A 1 289 ? -8.207  2.858   4.802   1.00 97.67 289 A 1 
ATOM   2305 C  CD1 . ILE A 1 289 ? -6.219  -0.166  3.431   1.00 97.08 289 A 1 
ATOM   2306 N  N   . ARG A 1 290 ? -6.873  2.837   0.955   1.00 98.79 290 A 1 
ATOM   2307 C  CA  . ARG A 1 290 ? -7.599  3.161   -0.266  1.00 98.77 290 A 1 
ATOM   2308 C  C   . ARG A 1 290 ? -8.615  2.073   -0.592  1.00 98.82 290 A 1 
ATOM   2309 O  O   . ARG A 1 290 ? -8.317  0.892   -0.485  1.00 98.73 290 A 1 
ATOM   2310 C  CB  . ARG A 1 290 ? -6.592  3.407   -1.400  1.00 98.55 290 A 1 
ATOM   2311 C  CG  . ARG A 1 290 ? -7.272  3.712   -2.731  1.00 97.78 290 A 1 
ATOM   2312 C  CD  . ARG A 1 290 ? -6.256  4.105   -3.807  1.00 97.05 290 A 1 
ATOM   2313 N  NE  . ARG A 1 290 ? -5.685  5.430   -3.548  1.00 96.26 290 A 1 
ATOM   2314 C  CZ  . ARG A 1 290 ? -4.793  6.064   -4.294  1.00 97.01 290 A 1 
ATOM   2315 N  NH1 . ARG A 1 290 ? -4.289  5.534   -5.362  1.00 93.07 290 A 1 
ATOM   2316 N  NH2 . ARG A 1 290 ? -4.406  7.257   -3.973  1.00 93.22 290 A 1 
ATOM   2317 N  N   . LYS A 1 291 ? -9.792  2.496   -1.050  1.00 98.76 291 A 1 
ATOM   2318 C  CA  . LYS A 1 291 ? -10.823 1.625   -1.602  1.00 98.79 291 A 1 
ATOM   2319 C  C   . LYS A 1 291 ? -11.121 2.032   -3.036  1.00 98.78 291 A 1 
ATOM   2320 O  O   . LYS A 1 291 ? -11.393 3.201   -3.286  1.00 98.61 291 A 1 
ATOM   2321 C  CB  . LYS A 1 291 ? -12.071 1.662   -0.713  1.00 98.48 291 A 1 
ATOM   2322 C  CG  . LYS A 1 291 ? -13.070 0.543   -1.092  1.00 97.03 291 A 1 
ATOM   2323 C  CD  . LYS A 1 291 ? -14.267 0.450   -0.129  1.00 94.94 291 A 1 
ATOM   2324 C  CE  . LYS A 1 291 ? -15.183 1.674   -0.223  1.00 88.42 291 A 1 
ATOM   2325 N  NZ  . LYS A 1 291 ? -16.557 1.360   0.271   1.00 85.50 291 A 1 
ATOM   2326 N  N   . TYR A 1 292 ? -11.097 1.076   -3.969  1.00 98.76 292 A 1 
ATOM   2327 C  CA  . TYR A 1 292 ? -11.441 1.264   -5.374  1.00 98.73 292 A 1 
ATOM   2328 C  C   . TYR A 1 292 ? -12.875 0.799   -5.621  1.00 98.79 292 A 1 
ATOM   2329 O  O   . TYR A 1 292 ? -13.247 -0.267  -5.135  1.00 98.46 292 A 1 
ATOM   2330 C  CB  . TYR A 1 292 ? -10.468 0.485   -6.263  1.00 98.81 292 A 1 
ATOM   2331 C  CG  . TYR A 1 292 ? -9.020  0.941   -6.162  1.00 98.84 292 A 1 
ATOM   2332 C  CD1 . TYR A 1 292 ? -8.502  1.867   -7.093  1.00 98.70 292 A 1 
ATOM   2333 C  CD2 . TYR A 1 292 ? -8.185  0.460   -5.136  1.00 98.70 292 A 1 
ATOM   2334 C  CE1 . TYR A 1 292 ? -7.175  2.301   -7.001  1.00 98.58 292 A 1 
ATOM   2335 C  CE2 . TYR A 1 292 ? -6.850  0.898   -5.033  1.00 98.58 292 A 1 
ATOM   2336 C  CZ  . TYR A 1 292 ? -6.345  1.820   -5.972  1.00 98.66 292 A 1 
ATOM   2337 O  OH  . TYR A 1 292 ? -5.056  2.254   -5.882  1.00 98.32 292 A 1 
ATOM   2338 N  N   . ASP A 1 293 ? -13.643 1.541   -6.431  1.00 98.65 293 A 1 
ATOM   2339 C  CA  . ASP A 1 293 ? -14.768 0.981   -7.180  1.00 98.56 293 A 1 
ATOM   2340 C  C   . ASP A 1 293 ? -14.206 0.459   -8.506  1.00 98.53 293 A 1 
ATOM   2341 O  O   . ASP A 1 293 ? -13.873 1.221   -9.420  1.00 98.27 293 A 1 
ATOM   2342 C  CB  . ASP A 1 293 ? -15.895 2.010   -7.383  1.00 98.12 293 A 1 
ATOM   2343 C  CG  . ASP A 1 293 ? -17.094 1.465   -8.191  1.00 96.77 293 A 1 
ATOM   2344 O  OD1 . ASP A 1 293 ? -17.081 0.292   -8.631  1.00 94.74 293 A 1 
ATOM   2345 O  OD2 . ASP A 1 293 ? -18.059 2.228   -8.446  1.00 93.61 293 A 1 
ATOM   2346 N  N   . VAL A 1 294 ? -14.053 -0.862  -8.602  1.00 98.34 294 A 1 
ATOM   2347 C  CA  . VAL A 1 294 ? -13.515 -1.536  -9.781  1.00 98.25 294 A 1 
ATOM   2348 C  C   . VAL A 1 294 ? -14.556 -1.581  -10.894 1.00 97.97 294 A 1 
ATOM   2349 O  O   . VAL A 1 294 ? -14.220 -1.543  -12.081 1.00 97.00 294 A 1 
ATOM   2350 C  CB  . VAL A 1 294 ? -13.021 -2.946  -9.424  1.00 98.17 294 A 1 
ATOM   2351 C  CG1 . VAL A 1 294 ? -12.426 -3.678  -10.631 1.00 97.56 294 A 1 
ATOM   2352 C  CG2 . VAL A 1 294 ? -11.948 -2.897  -8.326  1.00 97.75 294 A 1 
ATOM   2353 N  N   . GLY A 1 295 ? -15.837 -1.637  -10.538 1.00 97.38 295 A 1 
ATOM   2354 C  CA  . GLY A 1 295 ? -16.922 -1.901  -11.468 1.00 96.72 295 A 1 
ATOM   2355 C  C   . GLY A 1 295 ? -17.031 -3.391  -11.812 1.00 96.87 295 A 1 
ATOM   2356 O  O   . GLY A 1 295 ? -16.806 -4.259  -10.976 1.00 94.87 295 A 1 
ATOM   2357 N  N   . ASN A 1 296 ? -17.425 -3.689  -13.055 1.00 96.42 296 A 1 
ATOM   2358 C  CA  . ASN A 1 296 ? -17.749 -5.045  -13.507 1.00 95.90 296 A 1 
ATOM   2359 C  C   . ASN A 1 296 ? -16.675 -5.686  -14.416 1.00 95.97 296 A 1 
ATOM   2360 O  O   . ASN A 1 296 ? -16.951 -6.681  -15.081 1.00 93.25 296 A 1 
ATOM   2361 C  CB  . ASN A 1 296 ? -19.141 -5.018  -14.169 1.00 94.21 296 A 1 
ATOM   2362 C  CG  . ASN A 1 296 ? -19.177 -4.172  -15.432 1.00 92.96 296 A 1 
ATOM   2363 O  OD1 . ASN A 1 296 ? -18.183 -3.657  -15.910 1.00 89.29 296 A 1 
ATOM   2364 N  ND2 . ASN A 1 296 ? -20.336 -3.984  -16.020 1.00 87.92 296 A 1 
ATOM   2365 N  N   . GLY A 1 297 ? -15.492 -5.082  -14.522 1.00 95.01 297 A 1 
ATOM   2366 C  CA  . GLY A 1 297 ? -14.388 -5.563  -15.361 1.00 95.02 297 A 1 
ATOM   2367 C  C   . GLY A 1 297 ? -14.502 -5.217  -16.860 1.00 95.73 297 A 1 
ATOM   2368 O  O   . GLY A 1 297 ? -13.574 -5.492  -17.614 1.00 93.75 297 A 1 
ATOM   2369 N  N   . GLN A 1 298 ? -15.601 -4.592  -17.327 1.00 95.22 298 A 1 
ATOM   2370 C  CA  . GLN A 1 298 ? -15.769 -4.242  -18.753 1.00 94.11 298 A 1 
ATOM   2371 C  C   . GLN A 1 298 ? -14.989 -2.992  -19.196 1.00 93.09 298 A 1 
ATOM   2372 O  O   . GLN A 1 298 ? -14.839 -2.760  -20.400 1.00 87.50 298 A 1 
ATOM   2373 C  CB  . GLN A 1 298 ? -17.250 -4.051  -19.085 1.00 92.29 298 A 1 
ATOM   2374 C  CG  . GLN A 1 298 ? -18.028 -5.364  -19.025 1.00 87.91 298 A 1 
ATOM   2375 C  CD  . GLN A 1 298 ? -19.468 -5.207  -19.519 1.00 85.59 298 A 1 
ATOM   2376 O  OE1 . GLN A 1 298 ? -20.133 -4.205  -19.285 1.00 77.85 298 A 1 
ATOM   2377 N  NE2 . GLN A 1 298 ? -19.992 -6.182  -20.207 1.00 75.36 298 A 1 
ATOM   2378 N  N   . GLY A 1 299 ? -14.517 -2.179  -18.258 1.00 94.32 299 A 1 
ATOM   2379 C  CA  . GLY A 1 299 ? -13.792 -0.941  -18.532 1.00 94.89 299 A 1 
ATOM   2380 C  C   . GLY A 1 299 ? -12.764 -0.657  -17.454 1.00 96.72 299 A 1 
ATOM   2381 O  O   . GLY A 1 299 ? -12.467 -1.522  -16.633 1.00 95.69 299 A 1 
ATOM   2382 N  N   . TYR A 1 300 ? -12.234 0.560   -17.467 1.00 97.50 300 A 1 
ATOM   2383 C  CA  . TYR A 1 300 ? -11.359 1.033   -16.395 1.00 97.97 300 A 1 
ATOM   2384 C  C   . TYR A 1 300 ? -12.090 1.027   -15.050 1.00 98.19 300 A 1 
ATOM   2385 O  O   . TYR A 1 300 ? -13.328 1.072   -14.988 1.00 97.52 300 A 1 
ATOM   2386 C  CB  . TYR A 1 300 ? -10.839 2.429   -16.736 1.00 97.77 300 A 1 
ATOM   2387 C  CG  . TYR A 1 300 ? -9.963  2.442   -17.967 1.00 97.67 300 A 1 
ATOM   2388 C  CD1 . TYR A 1 300 ? -8.663  1.899   -17.920 1.00 96.37 300 A 1 
ATOM   2389 C  CD2 . TYR A 1 300 ? -10.431 2.986   -19.187 1.00 96.19 300 A 1 
ATOM   2390 C  CE1 . TYR A 1 300 ? -7.840  1.894   -19.053 1.00 95.21 300 A 1 
ATOM   2391 C  CE2 . TYR A 1 300 ? -9.618  2.986   -20.333 1.00 95.45 300 A 1 
ATOM   2392 C  CZ  . TYR A 1 300 ? -8.322  2.433   -20.263 1.00 95.98 300 A 1 
ATOM   2393 O  OH  . TYR A 1 300 ? -7.519  2.437   -21.371 1.00 94.37 300 A 1 
ATOM   2394 N  N   . MET A 1 301 ? -11.334 0.998   -13.968 1.00 98.37 301 A 1 
ATOM   2395 C  CA  . MET A 1 301 ? -11.873 1.241   -12.640 1.00 98.43 301 A 1 
ATOM   2396 C  C   . MET A 1 301 ? -12.515 2.635   -12.588 1.00 98.56 301 A 1 
ATOM   2397 O  O   . MET A 1 301 ? -12.034 3.569   -13.238 1.00 98.41 301 A 1 
ATOM   2398 C  CB  . MET A 1 301 ? -10.781 1.102   -11.575 1.00 98.45 301 A 1 
ATOM   2399 C  CG  . MET A 1 301 ? -10.185 -0.307  -11.512 1.00 97.98 301 A 1 
ATOM   2400 S  SD  . MET A 1 301 ? -8.995  -0.533  -10.162 1.00 97.47 301 A 1 
ATOM   2401 C  CE  . MET A 1 301 ? -7.578  0.359   -10.831 1.00 92.33 301 A 1 
ATOM   2402 N  N   . LYS A 1 302 ? -13.586 2.796   -11.817 1.00 98.51 302 A 1 
ATOM   2403 C  CA  . LYS A 1 302 ? -14.397 4.016   -11.862 1.00 98.42 302 A 1 
ATOM   2404 C  C   . LYS A 1 302 ? -13.832 5.138   -11.007 1.00 98.55 302 A 1 
ATOM   2405 O  O   . LYS A 1 302 ? -13.674 6.260   -11.463 1.00 97.98 302 A 1 
ATOM   2406 C  CB  . LYS A 1 302 ? -15.819 3.703   -11.412 1.00 97.84 302 A 1 
ATOM   2407 C  CG  . LYS A 1 302 ? -16.541 2.711   -12.325 1.00 93.45 302 A 1 
ATOM   2408 C  CD  . LYS A 1 302 ? -17.925 2.522   -11.743 1.00 79.93 302 A 1 
ATOM   2409 C  CE  . LYS A 1 302 ? -18.744 1.490   -12.489 1.00 71.86 302 A 1 
ATOM   2410 N  NZ  . LYS A 1 302 ? -19.945 1.201   -11.667 1.00 59.64 302 A 1 
ATOM   2411 N  N   . GLU A 1 303 ? -13.545 4.829   -9.751  1.00 98.53 303 A 1 
ATOM   2412 C  CA  . GLU A 1 303 ? -13.007 5.792   -8.792  1.00 98.46 303 A 1 
ATOM   2413 C  C   . GLU A 1 303 ? -12.221 5.080   -7.691  1.00 98.69 303 A 1 
ATOM   2414 O  O   . GLU A 1 303 ? -12.276 3.862   -7.530  1.00 98.50 303 A 1 
ATOM   2415 C  CB  . GLU A 1 303 ? -14.122 6.696   -8.213  1.00 96.96 303 A 1 
ATOM   2416 C  CG  . GLU A 1 303 ? -15.200 6.002   -7.361  1.00 90.38 303 A 1 
ATOM   2417 C  CD  . GLU A 1 303 ? -16.128 6.993   -6.609  1.00 88.63 303 A 1 
ATOM   2418 O  OE1 . GLU A 1 303 ? -16.963 6.540   -5.798  1.00 80.81 303 A 1 
ATOM   2419 O  OE2 . GLU A 1 303 ? -15.963 8.226   -6.741  1.00 83.36 303 A 1 
ATOM   2420 N  N   . PHE A 1 304 ? -11.495 5.863   -6.910  1.00 98.79 304 A 1 
ATOM   2421 C  CA  . PHE A 1 304 ? -11.013 5.441   -5.607  1.00 98.75 304 A 1 
ATOM   2422 C  C   . PHE A 1 304 ? -11.390 6.462   -4.533  1.00 98.75 304 A 1 
ATOM   2423 O  O   . PHE A 1 304 ? -11.571 7.651   -4.809  1.00 98.51 304 A 1 
ATOM   2424 C  CB  . PHE A 1 304 ? -9.505  5.138   -5.642  1.00 98.65 304 A 1 
ATOM   2425 C  CG  . PHE A 1 304 ? -8.619  6.351   -5.876  1.00 98.63 304 A 1 
ATOM   2426 C  CD1 . PHE A 1 304 ? -8.015  6.542   -7.133  1.00 97.89 304 A 1 
ATOM   2427 C  CD2 . PHE A 1 304 ? -8.383  7.279   -4.850  1.00 97.70 304 A 1 
ATOM   2428 C  CE1 . PHE A 1 304 ? -7.197  7.661   -7.361  1.00 96.95 304 A 1 
ATOM   2429 C  CE2 . PHE A 1 304 ? -7.568  8.402   -5.075  1.00 96.76 304 A 1 
ATOM   2430 C  CZ  . PHE A 1 304 ? -6.979  8.601   -6.332  1.00 97.00 304 A 1 
ATOM   2431 N  N   . LYS A 1 305 ? -11.453 5.995   -3.300  1.00 98.69 305 A 1 
ATOM   2432 C  CA  . LYS A 1 305 ? -11.630 6.802   -2.096  1.00 98.69 305 A 1 
ATOM   2433 C  C   . LYS A 1 305 ? -10.485 6.534   -1.143  1.00 98.60 305 A 1 
ATOM   2434 O  O   . LYS A 1 305 ? -10.208 5.375   -0.817  1.00 98.47 305 A 1 
ATOM   2435 C  CB  . LYS A 1 305 ? -12.993 6.495   -1.460  1.00 98.37 305 A 1 
ATOM   2436 C  CG  . LYS A 1 305 ? -14.135 7.004   -2.345  1.00 97.07 305 A 1 
ATOM   2437 C  CD  . LYS A 1 305 ? -15.522 6.578   -1.854  1.00 94.53 305 A 1 
ATOM   2438 C  CE  . LYS A 1 305 ? -16.515 7.120   -2.884  1.00 89.52 305 A 1 
ATOM   2439 N  NZ  . LYS A 1 305 ? -17.753 6.318   -3.022  1.00 80.70 305 A 1 
ATOM   2440 N  N   . ASN A 1 306 ? -9.830  7.590   -0.676  1.00 98.62 306 A 1 
ATOM   2441 C  CA  . ASN A 1 306 ? -8.818  7.509   0.361   1.00 98.56 306 A 1 
ATOM   2442 C  C   . ASN A 1 306 ? -9.435  7.827   1.716   1.00 98.67 306 A 1 
ATOM   2443 O  O   . ASN A 1 306 ? -10.224 8.764   1.866   1.00 98.22 306 A 1 
ATOM   2444 C  CB  . ASN A 1 306 ? -7.634  8.429   0.063   1.00 98.19 306 A 1 
ATOM   2445 C  CG  . ASN A 1 306 ? -6.686  7.885   -0.986  1.00 95.38 306 A 1 
ATOM   2446 O  OD1 . ASN A 1 306 ? -6.841  6.807   -1.528  1.00 85.36 306 A 1 
ATOM   2447 N  ND2 . ASN A 1 306 ? -5.643  8.630   -1.286  1.00 84.36 306 A 1 
ATOM   2448 N  N   . TYR A 1 307 ? -9.018  7.069   2.703   1.00 98.55 307 A 1 
ATOM   2449 C  CA  . TYR A 1 307 ? -9.295  7.288   4.110   1.00 98.61 307 A 1 
ATOM   2450 C  C   . TYR A 1 307 ? -7.972  7.431   4.838   1.00 98.51 307 A 1 
ATOM   2451 O  O   . TYR A 1 307 ? -7.013  6.735   4.519   1.00 98.30 307 A 1 
ATOM   2452 C  CB  . TYR A 1 307 ? -10.130 6.147   4.670   1.00 98.63 307 A 1 
ATOM   2453 C  CG  . TYR A 1 307 ? -11.394 5.834   3.885   1.00 98.58 307 A 1 
ATOM   2454 C  CD1 . TYR A 1 307 ? -12.625 6.405   4.255   1.00 98.13 307 A 1 
ATOM   2455 C  CD2 . TYR A 1 307 ? -11.334 4.978   2.769   1.00 98.13 307 A 1 
ATOM   2456 C  CE1 . TYR A 1 307 ? -13.789 6.113   3.533   1.00 97.64 307 A 1 
ATOM   2457 C  CE2 . TYR A 1 307 ? -12.491 4.687   2.035   1.00 97.73 307 A 1 
ATOM   2458 C  CZ  . TYR A 1 307 ? -13.725 5.247   2.427   1.00 97.77 307 A 1 
ATOM   2459 O  OH  . TYR A 1 307 ? -14.856 4.949   1.716   1.00 96.90 307 A 1 
ATOM   2460 N  N   . HIS A 1 308 ? -7.919  8.322   5.820   1.00 98.12 308 A 1 
ATOM   2461 C  CA  . HIS A 1 308 ? -6.695  8.561   6.578   1.00 98.08 308 A 1 
ATOM   2462 C  C   . HIS A 1 308 ? -6.950  8.656   8.081   1.00 98.13 308 A 1 
ATOM   2463 O  O   . HIS A 1 308 ? -8.073  8.829   8.549   1.00 97.70 308 A 1 
ATOM   2464 C  CB  . HIS A 1 308 ? -5.952  9.791   6.018   1.00 97.10 308 A 1 
ATOM   2465 C  CG  . HIS A 1 308 ? -6.595  11.133  6.224   1.00 96.67 308 A 1 
ATOM   2466 N  ND1 . HIS A 1 308 ? -6.028  12.340  5.842   1.00 88.75 308 A 1 
ATOM   2467 C  CD2 . HIS A 1 308 ? -7.804  11.441  6.796   1.00 88.23 308 A 1 
ATOM   2468 C  CE1 . HIS A 1 308 ? -6.866  13.333  6.166   1.00 90.10 308 A 1 
ATOM   2469 N  NE2 . HIS A 1 308 ? -7.959  12.824  6.754   1.00 91.64 308 A 1 
ATOM   2470 N  N   . PHE A 1 309 ? -5.858  8.544   8.833   1.00 97.82 309 A 1 
ATOM   2471 C  CA  . PHE A 1 309 ? -5.803  8.655   10.282  1.00 97.63 309 A 1 
ATOM   2472 C  C   . PHE A 1 309 ? -4.761  9.704   10.660  1.00 97.09 309 A 1 
ATOM   2473 O  O   . PHE A 1 309 ? -3.591  9.400   10.902  1.00 95.51 309 A 1 
ATOM   2474 C  CB  . PHE A 1 309 ? -5.504  7.267   10.854  1.00 97.56 309 A 1 
ATOM   2475 C  CG  . PHE A 1 309 ? -5.676  7.144   12.345  1.00 97.96 309 A 1 
ATOM   2476 C  CD1 . PHE A 1 309 ? -4.721  7.674   13.236  1.00 97.49 309 A 1 
ATOM   2477 C  CD2 . PHE A 1 309 ? -6.779  6.432   12.850  1.00 97.44 309 A 1 
ATOM   2478 C  CE1 . PHE A 1 309 ? -4.870  7.479   14.620  1.00 96.94 309 A 1 
ATOM   2479 C  CE2 . PHE A 1 309 ? -6.918  6.231   14.235  1.00 96.88 309 A 1 
ATOM   2480 C  CZ  . PHE A 1 309 ? -5.967  6.753   15.120  1.00 97.23 309 A 1 
ATOM   2481 N  N   . GLN A 1 310 ? -5.165  10.966  10.728  1.00 96.69 310 A 1 
ATOM   2482 C  CA  . GLN A 1 310 ? -4.245  12.012  11.164  1.00 95.90 310 A 1 
ATOM   2483 C  C   . GLN A 1 310 ? -3.924  11.837  12.652  1.00 95.93 310 A 1 
ATOM   2484 O  O   . GLN A 1 310 ? -4.816  11.859  13.512  1.00 95.02 310 A 1 
ATOM   2485 C  CB  . GLN A 1 310 ? -4.815  13.404  10.858  1.00 94.73 310 A 1 
ATOM   2486 C  CG  . GLN A 1 310 ? -4.831  13.684  9.353   1.00 90.65 310 A 1 
ATOM   2487 C  CD  . GLN A 1 310 ? -5.407  15.059  9.028   1.00 87.24 310 A 1 
ATOM   2488 O  OE1 . GLN A 1 310 ? -6.453  15.454  9.528   1.00 78.86 310 A 1 
ATOM   2489 N  NE2 . GLN A 1 310 ? -4.780  15.819  8.167   1.00 75.58 310 A 1 
ATOM   2490 N  N   . LEU A 1 311 ? -2.633  11.647  12.958  1.00 95.65 311 A 1 
ATOM   2491 C  CA  . LEU A 1 311 ? -2.162  11.545  14.332  1.00 95.14 311 A 1 
ATOM   2492 C  C   . LEU A 1 311 ? -2.340  12.885  15.044  1.00 94.09 311 A 1 
ATOM   2493 O  O   . LEU A 1 311 ? -2.130  13.953  14.478  1.00 92.74 311 A 1 
ATOM   2494 C  CB  . LEU A 1 311 ? -0.701  11.089  14.372  1.00 95.16 311 A 1 
ATOM   2495 C  CG  . LEU A 1 311 ? -0.434  9.686   13.794  1.00 94.54 311 A 1 
ATOM   2496 C  CD1 . LEU A 1 311 ? 1.059   9.380   13.914  1.00 92.80 311 A 1 
ATOM   2497 C  CD2 . LEU A 1 311 ? -1.206  8.595   14.545  1.00 91.99 311 A 1 
ATOM   2498 N  N   . ARG A 1 312 ? -2.719  12.828  16.323  1.00 93.73 312 A 1 
ATOM   2499 C  CA  . ARG A 1 312 ? -2.862  14.025  17.150  1.00 92.64 312 A 1 
ATOM   2500 C  C   . ARG A 1 312 ? -1.528  14.769  17.236  1.00 91.88 312 A 1 
ATOM   2501 O  O   . ARG A 1 312 ? -0.548  14.144  17.652  1.00 89.97 312 A 1 
ATOM   2502 C  CB  . ARG A 1 312 ? -3.394  13.621  18.527  1.00 91.69 312 A 1 
ATOM   2503 C  CG  . ARG A 1 312 ? -3.657  14.831  19.422  1.00 88.76 312 A 1 
ATOM   2504 C  CD  . ARG A 1 312 ? -4.257  14.389  20.771  1.00 85.53 312 A 1 
ATOM   2505 N  NE  . ARG A 1 312 ? -5.587  13.776  20.608  1.00 82.68 312 A 1 
ATOM   2506 C  CZ  . ARG A 1 312 ? -6.718  14.431  20.392  1.00 80.85 312 A 1 
ATOM   2507 N  NH1 . ARG A 1 312 ? -6.773  15.724  20.446  1.00 70.88 312 A 1 
ATOM   2508 N  NH2 . ARG A 1 312 ? -7.813  13.801  20.092  1.00 75.59 312 A 1 
ATOM   2509 N  N   . PRO A 1 313 ? -1.487  16.078  16.918  1.00 90.19 313 A 1 
ATOM   2510 C  CA  . PRO A 1 313 ? -0.273  16.865  17.054  1.00 88.34 313 A 1 
ATOM   2511 C  C   . PRO A 1 313 ? 0.285   16.787  18.478  1.00 87.69 313 A 1 
ATOM   2512 O  O   . PRO A 1 313 ? -0.466  16.790  19.466  1.00 84.27 313 A 1 
ATOM   2513 C  CB  . PRO A 1 313 ? -0.639  18.305  16.678  1.00 85.59 313 A 1 
ATOM   2514 C  CG  . PRO A 1 313 ? -1.840  18.125  15.766  1.00 84.62 313 A 1 
ATOM   2515 C  CD  . PRO A 1 313 ? -2.539  16.893  16.344  1.00 88.09 313 A 1 
ATOM   2516 N  N   . LYS A 1 314 ? 1.616   16.726  18.583  1.00 84.87 314 A 1 
ATOM   2517 C  CA  . LYS A 1 314 ? 2.307   16.814  19.862  1.00 82.67 314 A 1 
ATOM   2518 C  C   . LYS A 1 314 ? 1.974   18.172  20.479  1.00 80.01 314 A 1 
ATOM   2519 O  O   . LYS A 1 314 ? 2.175   19.210  19.853  1.00 72.35 314 A 1 
ATOM   2520 C  CB  . LYS A 1 314 ? 3.818   16.610  19.669  1.00 78.35 314 A 1 
ATOM   2521 C  CG  . LYS A 1 314 ? 4.133   15.182  19.189  1.00 76.74 314 A 1 
ATOM   2522 C  CD  . LYS A 1 314 ? 5.627   14.945  18.934  1.00 74.43 314 A 1 
ATOM   2523 C  CE  . LYS A 1 314 ? 5.781   13.493  18.459  1.00 70.18 314 A 1 
ATOM   2524 N  NZ  . LYS A 1 314 ? 7.164   13.078  18.129  1.00 64.64 314 A 1 
ATOM   2525 N  N   . LYS A 1 315 ? 1.437   18.184  21.701  1.00 73.82 315 A 1 
ATOM   2526 C  CA  . LYS A 1 315 ? 1.205   19.442  22.418  1.00 72.36 315 A 1 
ATOM   2527 C  C   . LYS A 1 315 ? 2.566   20.040  22.746  1.00 71.54 315 A 1 
ATOM   2528 O  O   . LYS A 1 315 ? 3.346   19.396  23.447  1.00 63.37 315 A 1 
ATOM   2529 C  CB  . LYS A 1 315 ? 0.372   19.237  23.687  1.00 65.91 315 A 1 
ATOM   2530 C  CG  . LYS A 1 315 ? -1.109  18.983  23.379  1.00 58.92 315 A 1 
ATOM   2531 C  CD  . LYS A 1 315 ? -1.941  18.971  24.670  1.00 54.16 315 A 1 
ATOM   2532 C  CE  . LYS A 1 315 ? -3.427  18.820  24.331  1.00 47.63 315 A 1 
ATOM   2533 N  NZ  . LYS A 1 315 ? -4.299  19.002  25.520  1.00 42.80 315 A 1 
ATOM   2534 N  N   . ASP A 1 316 ? 2.796   21.293  22.331  1.00 59.61 316 A 1 
ATOM   2535 C  CA  . ASP A 1 316 ? 3.868   22.093  22.902  1.00 57.13 316 A 1 
ATOM   2536 C  C   . ASP A 1 316 ? 3.669   22.170  24.414  1.00 55.23 316 A 1 
ATOM   2537 O  O   . ASP A 1 316 ? 2.587   22.517  24.896  1.00 50.94 316 A 1 
ATOM   2538 C  CB  . ASP A 1 316 ? 3.896   23.511  22.301  1.00 52.27 316 A 1 
ATOM   2539 C  CG  . ASP A 1 316 ? 4.698   23.582  21.009  1.00 47.47 316 A 1 
ATOM   2540 O  OD1 . ASP A 1 316 ? 5.690   22.828  20.915  1.00 44.55 316 A 1 
ATOM   2541 O  OD2 . ASP A 1 316 ? 4.312   24.403  20.153  1.00 43.81 316 A 1 
ATOM   2542 N  N   . LYS A 1 317 ? 4.727   21.862  25.180  1.00 53.19 317 A 1 
ATOM   2543 C  CA  . LYS A 1 317 ? 4.696   21.879  26.653  1.00 53.19 317 A 1 
ATOM   2544 C  C   . LYS A 1 317 ? 4.276   23.239  27.228  1.00 52.68 317 A 1 
ATOM   2545 O  O   . LYS A 1 317 ? 3.812   23.282  28.359  1.00 49.78 317 A 1 
ATOM   2546 C  CB  . LYS A 1 317 ? 6.078   21.524  27.219  1.00 49.85 317 A 1 
ATOM   2547 C  CG  . LYS A 1 317 ? 6.427   20.026  27.166  1.00 45.84 317 A 1 
ATOM   2548 C  CD  . LYS A 1 317 ? 7.782   19.804  27.840  1.00 42.44 317 A 1 
ATOM   2549 C  CE  . LYS A 1 317 ? 8.165   18.323  27.872  1.00 37.19 317 A 1 
ATOM   2550 N  NZ  . LYS A 1 317 ? 9.528   18.114  28.455  1.00 33.85 317 A 1 
ATOM   2551 N  N   . LEU A 1 318 ? 4.492   24.315  26.468  1.00 49.37 318 A 1 
ATOM   2552 C  CA  . LEU A 1 318 ? 4.329   25.684  26.939  1.00 48.20 318 A 1 
ATOM   2553 C  C   . LEU A 1 318 ? 2.880   26.152  27.040  1.00 47.65 318 A 1 
ATOM   2554 O  O   . LEU A 1 318 ? 2.593   27.001  27.886  1.00 44.22 318 A 1 
ATOM   2555 C  CB  . LEU A 1 318 ? 5.110   26.620  26.004  1.00 45.02 318 A 1 
ATOM   2556 C  CG  . LEU A 1 318 ? 6.624   26.596  26.242  1.00 41.83 318 A 1 
ATOM   2557 C  CD1 . LEU A 1 318 ? 7.331   27.256  25.066  1.00 39.49 318 A 1 
ATOM   2558 C  CD2 . LEU A 1 318 ? 7.000   27.357  27.518  1.00 41.95 318 A 1 
ATOM   2559 N  N   . LYS A 1 319 ? 1.965   25.669  26.199  1.00 52.04 319 A 1 
ATOM   2560 C  CA  . LYS A 1 319 ? 0.581   26.138  26.324  1.00 52.83 319 A 1 
ATOM   2561 C  C   . LYS A 1 319 ? -0.066  25.469  27.539  1.00 51.73 319 A 1 
ATOM   2562 O  O   . LYS A 1 319 ? -0.068  24.239  27.615  1.00 49.64 319 A 1 
ATOM   2563 C  CB  . LYS A 1 319 ? -0.225  25.976  25.031  1.00 50.75 319 A 1 
ATOM   2564 C  CG  . LYS A 1 319 ? 0.151   27.091  24.052  1.00 46.30 319 A 1 
ATOM   2565 C  CD  . LYS A 1 319 ? -0.723  27.094  22.792  1.00 44.00 319 A 1 
ATOM   2566 C  CE  . LYS A 1 319 ? -0.276  28.242  21.888  1.00 38.97 319 A 1 
ATOM   2567 N  NZ  . LYS A 1 319 ? -1.029  28.297  20.608  1.00 36.01 319 A 1 
ATOM   2568 N  N   . PRO A 1 320 ? -0.621  26.267  28.479  1.00 49.23 320 A 1 
ATOM   2569 C  CA  . PRO A 1 320 ? -1.225  25.736  29.678  1.00 49.23 320 A 1 
ATOM   2570 C  C   . PRO A 1 320 ? -2.325  24.735  29.311  1.00 50.67 320 A 1 
ATOM   2571 O  O   . PRO A 1 320 ? -3.000  24.861  28.281  1.00 48.63 320 A 1 
ATOM   2572 C  CB  . PRO A 1 320 ? -1.741  26.949  30.473  1.00 45.79 320 A 1 
ATOM   2573 C  CG  . PRO A 1 320 ? -1.838  28.062  29.437  1.00 44.16 320 A 1 
ATOM   2574 C  CD  . PRO A 1 320 ? -0.752  27.713  28.430  1.00 49.67 320 A 1 
ATOM   2575 N  N   . LYS A 1 321 ? -2.498  23.724  30.161  1.00 50.83 321 A 1 
ATOM   2576 C  CA  . LYS A 1 321 ? -3.632  22.792  30.094  1.00 51.29 321 A 1 
ATOM   2577 C  C   . LYS A 1 321 ? -4.922  23.570  30.368  1.00 50.50 321 A 1 
ATOM   2578 O  O   . LYS A 1 321 ? -5.464  23.486  31.471  1.00 48.25 321 A 1 
ATOM   2579 C  CB  . LYS A 1 321 ? -3.476  21.650  31.120  1.00 49.05 321 A 1 
ATOM   2580 C  CG  . LYS A 1 321 ? -2.380  20.610  30.823  1.00 45.70 321 A 1 
ATOM   2581 C  CD  . LYS A 1 321 ? -2.379  19.576  31.962  1.00 43.16 321 A 1 
ATOM   2582 C  CE  . LYS A 1 321 ? -1.328  18.496  31.770  1.00 38.17 321 A 1 
ATOM   2583 N  NZ  . LYS A 1 321 ? -1.259  17.567  32.940  1.00 35.46 321 A 1 
ATOM   2584 N  N   . THR A 1 322 ? -5.411  24.336  29.428  1.00 49.13 322 A 1 
ATOM   2585 C  CA  . THR A 1 322 ? -6.793  24.775  29.486  1.00 49.69 322 A 1 
ATOM   2586 C  C   . THR A 1 322 ? -7.652  23.519  29.424  1.00 49.45 322 A 1 
ATOM   2587 O  O   . THR A 1 322 ? -7.598  22.736  28.475  1.00 46.84 322 A 1 
ATOM   2588 C  CB  . THR A 1 322 ? -7.139  25.795  28.388  1.00 46.54 322 A 1 
ATOM   2589 O  OG1 . THR A 1 322 ? -6.534  25.451  27.167  1.00 42.49 322 A 1 
ATOM   2590 C  CG2 . THR A 1 322 ? -6.626  27.189  28.758  1.00 42.30 322 A 1 
ATOM   2591 N  N   . THR A 1 323 ? -8.392  23.284  30.496  1.00 45.18 323 A 1 
ATOM   2592 C  CA  . THR A 1 323 ? -9.270  22.133  30.721  1.00 45.32 323 A 1 
ATOM   2593 C  C   . THR A 1 323 ? -10.490 22.101  29.804  1.00 45.00 323 A 1 
ATOM   2594 O  O   . THR A 1 323 ? -11.358 21.254  29.991  1.00 43.05 323 A 1 
ATOM   2595 C  CB  . THR A 1 323 ? -9.766  22.147  32.181  1.00 41.93 323 A 1 
ATOM   2596 O  OG1 . THR A 1 323 ? -10.059 23.467  32.572  1.00 38.37 323 A 1 
ATOM   2597 C  CG2 . THR A 1 323 ? -8.707  21.606  33.149  1.00 38.68 323 A 1 
ATOM   2598 N  N   . ILE A 1 324 ? -10.575 23.007  28.840  1.00 49.59 324 A 1 
ATOM   2599 C  CA  . ILE A 1 324 ? -11.654 22.994  27.870  1.00 50.66 324 A 1 
ATOM   2600 C  C   . ILE A 1 324 ? -11.563 21.647  27.164  1.00 51.88 324 A 1 
ATOM   2601 O  O   . ILE A 1 324 ? -10.542 21.322  26.555  1.00 49.51 324 A 1 
ATOM   2602 C  CB  . ILE A 1 324 ? -11.566 24.192  26.899  1.00 46.99 324 A 1 
ATOM   2603 C  CG1 . ILE A 1 324 ? -11.584 25.531  27.690  1.00 43.01 324 A 1 
ATOM   2604 C  CG2 . ILE A 1 324 ? -12.752 24.133  25.918  1.00 44.72 324 A 1 
ATOM   2605 C  CD1 . ILE A 1 324 ? -11.418 26.779  26.834  1.00 41.20 324 A 1 
ATOM   2606 N  N   . LYS A 1 325 ? -12.620 20.843  27.296  1.00 49.95 325 A 1 
ATOM   2607 C  CA  . LYS A 1 325 ? -12.824 19.644  26.484  1.00 50.70 325 A 1 
ATOM   2608 C  C   . LYS A 1 325 ? -12.761 20.106  25.029  1.00 51.58 325 A 1 
ATOM   2609 O  O   . LYS A 1 325 ? -13.757 20.593  24.509  1.00 49.99 325 A 1 
ATOM   2610 C  CB  . LYS A 1 325 ? -14.194 19.001  26.768  1.00 48.22 325 A 1 
ATOM   2611 C  CG  . LYS A 1 325 ? -14.244 18.116  28.024  1.00 43.50 325 A 1 
ATOM   2612 C  CD  . LYS A 1 325 ? -15.650 17.516  28.182  1.00 40.18 325 A 1 
ATOM   2613 C  CE  . LYS A 1 325 ? -15.721 16.572  29.383  1.00 35.15 325 A 1 
ATOM   2614 N  NZ  . LYS A 1 325 ? -17.098 16.042  29.594  1.00 31.26 325 A 1 
ATOM   2615 N  N   . GLN A 1 326 ? -11.587 20.004  24.415  1.00 52.33 326 A 1 
ATOM   2616 C  CA  . GLN A 1 326 ? -11.469 20.311  23.007  1.00 52.93 326 A 1 
ATOM   2617 C  C   . GLN A 1 326 ? -12.487 19.422  22.294  1.00 53.55 326 A 1 
ATOM   2618 O  O   . GLN A 1 326 ? -12.523 18.216  22.588  1.00 51.26 326 A 1 
ATOM   2619 C  CB  . GLN A 1 326 ? -10.034 20.090  22.493  1.00 49.94 326 A 1 
ATOM   2620 C  CG  . GLN A 1 326 ? -9.143  21.290  22.819  1.00 45.69 326 A 1 
ATOM   2621 C  CD  . GLN A 1 326 ? -7.730  21.162  22.235  1.00 42.48 326 A 1 
ATOM   2622 O  OE1 . GLN A 1 326 ? -7.162  20.083  22.122  1.00 40.92 326 A 1 
ATOM   2623 N  NE2 . GLN A 1 326 ? -7.111  22.254  21.879  1.00 39.72 326 A 1 
ATOM   2624 N  N   . PRO A 1 327 ? -13.355 20.009  21.457  1.00 51.67 327 A 1 
ATOM   2625 C  CA  . PRO A 1 327 ? -14.268 19.217  20.659  1.00 52.58 327 A 1 
ATOM   2626 C  C   . PRO A 1 327 ? -13.466 18.146  19.923  1.00 55.49 327 A 1 
ATOM   2627 O  O   . PRO A 1 327 ? -12.258 18.293  19.727  1.00 53.38 327 A 1 
ATOM   2628 C  CB  . PRO A 1 327 ? -14.977 20.204  19.725  1.00 48.04 327 A 1 
ATOM   2629 C  CG  . PRO A 1 327 ? -14.043 21.405  19.682  1.00 46.47 327 A 1 
ATOM   2630 C  CD  . PRO A 1 327 ? -13.376 21.404  21.048  1.00 50.81 327 A 1 
ATOM   2631 N  N   . SER A 1 328 ? -14.111 17.035  19.586  1.00 61.60 328 A 1 
ATOM   2632 C  CA  . SER A 1 328 ? -13.410 15.930  18.927  1.00 64.89 328 A 1 
ATOM   2633 C  C   . SER A 1 328 ? -12.809 16.434  17.613  1.00 69.92 328 A 1 
ATOM   2634 O  O   . SER A 1 328 ? -13.497 16.542  16.606  1.00 65.64 328 A 1 
ATOM   2635 C  CB  . SER A 1 328 ? -14.337 14.716  18.769  1.00 57.84 328 A 1 
ATOM   2636 O  OG  . SER A 1 328 ? -14.931 14.572  17.501  1.00 51.08 328 A 1 
ATOM   2637 N  N   . ASP A 1 329 ? -11.526 16.757  17.651  1.00 74.91 329 A 1 
ATOM   2638 C  CA  . ASP A 1 329 ? -10.778 17.551  16.677  1.00 79.16 329 A 1 
ATOM   2639 C  C   . ASP A 1 329 ? -10.450 16.781  15.386  1.00 84.38 329 A 1 
ATOM   2640 O  O   . ASP A 1 329 ? -9.710  17.256  14.535  1.00 81.20 329 A 1 
ATOM   2641 C  CB  . ASP A 1 329 ? -9.524  18.094  17.385  1.00 70.82 329 A 1 
ATOM   2642 C  CG  . ASP A 1 329 ? -8.736  17.041  18.179  1.00 66.36 329 A 1 
ATOM   2643 O  OD1 . ASP A 1 329 ? -9.064  15.832  18.156  1.00 61.96 329 A 1 
ATOM   2644 O  OD2 . ASP A 1 329 ? -7.822  17.419  18.931  1.00 62.16 329 A 1 
ATOM   2645 N  N   . GLY A 1 330 ? -11.028 15.589  15.239  1.00 85.21 330 A 1 
ATOM   2646 C  CA  . GLY A 1 330 ? -10.836 14.746  14.070  1.00 89.26 330 A 1 
ATOM   2647 C  C   . GLY A 1 330 ? -9.520  13.963  14.052  1.00 92.88 330 A 1 
ATOM   2648 O  O   . GLY A 1 330 ? -9.337  13.141  13.154  1.00 90.77 330 A 1 
ATOM   2649 N  N   . PHE A 1 331 ? -8.628  14.174  15.027  1.00 93.35 331 A 1 
ATOM   2650 C  CA  . PHE A 1 331 ? -7.392  13.398  15.153  1.00 94.43 331 A 1 
ATOM   2651 C  C   . PHE A 1 331 ? -7.626  12.024  15.789  1.00 94.84 331 A 1 
ATOM   2652 O  O   . PHE A 1 331 ? -8.602  11.809  16.516  1.00 93.50 331 A 1 
ATOM   2653 C  CB  . PHE A 1 331 ? -6.348  14.191  15.947  1.00 93.33 331 A 1 
ATOM   2654 C  CG  . PHE A 1 331 ? -5.951  15.489  15.294  1.00 93.02 331 A 1 
ATOM   2655 C  CD1 . PHE A 1 331 ? -5.187  15.482  14.112  1.00 91.08 331 A 1 
ATOM   2656 C  CD2 . PHE A 1 331 ? -6.336  16.718  15.855  1.00 91.12 331 A 1 
ATOM   2657 C  CE1 . PHE A 1 331 ? -4.829  16.682  13.493  1.00 89.86 331 A 1 
ATOM   2658 C  CE2 . PHE A 1 331 ? -5.977  17.930  15.239  1.00 90.06 331 A 1 
ATOM   2659 C  CZ  . PHE A 1 331 ? -5.218  17.905  14.053  1.00 90.24 331 A 1 
ATOM   2660 N  N   . ASN A 1 332 ? -6.700  11.100  15.538  1.00 94.87 332 A 1 
ATOM   2661 C  CA  . ASN A 1 332 ? -6.730  9.731   16.043  1.00 95.52 332 A 1 
ATOM   2662 C  C   . ASN A 1 332 ? -8.026  8.976   15.693  1.00 96.17 332 A 1 
ATOM   2663 O  O   . ASN A 1 332 ? -8.563  8.219   16.506  1.00 94.63 332 A 1 
ATOM   2664 C  CB  . ASN A 1 332 ? -6.401  9.719   17.547  1.00 94.31 332 A 1 
ATOM   2665 C  CG  . ASN A 1 332 ? -4.966  10.110  17.869  1.00 93.18 332 A 1 
ATOM   2666 O  OD1 . ASN A 1 332 ? -4.111  10.299  17.041  1.00 89.96 332 A 1 
ATOM   2667 N  ND2 . ASN A 1 332 ? -4.645  10.207  19.136  1.00 88.95 332 A 1 
ATOM   2668 N  N   . LYS A 1 333 ? -8.549  9.221   14.473  1.00 96.28 333 A 1 
ATOM   2669 C  CA  . LYS A 1 333 ? -9.748  8.579   13.935  1.00 96.31 333 A 1 
ATOM   2670 C  C   . LYS A 1 333 ? -9.579  8.346   12.444  1.00 97.29 333 A 1 
ATOM   2671 O  O   . LYS A 1 333 ? -9.149  9.253   11.735  1.00 96.48 333 A 1 
ATOM   2672 C  CB  . LYS A 1 333 ? -10.986 9.455   14.160  1.00 93.20 333 A 1 
ATOM   2673 C  CG  . LYS A 1 333 ? -11.314 9.682   15.639  1.00 83.11 333 A 1 
ATOM   2674 C  CD  . LYS A 1 333 ? -12.533 10.595  15.769  1.00 81.38 333 A 1 
ATOM   2675 C  CE  . LYS A 1 333 ? -12.752 10.944  17.230  1.00 69.35 333 A 1 
ATOM   2676 N  NZ  . LYS A 1 333 ? -13.828 11.949  17.356  1.00 61.26 333 A 1 
ATOM   2677 N  N   . TRP A 1 334 ? -9.980  7.177   11.976  1.00 97.52 334 A 1 
ATOM   2678 C  CA  . TRP A 1 334 ? -10.151 6.915   10.553  1.00 97.81 334 A 1 
ATOM   2679 C  C   . TRP A 1 334 ? -11.320 7.738   10.027  1.00 97.61 334 A 1 
ATOM   2680 O  O   . TRP A 1 334 ? -12.416 7.716   10.594  1.00 96.96 334 A 1 
ATOM   2681 C  CB  . TRP A 1 334 ? -10.368 5.423   10.315  1.00 98.02 334 A 1 
ATOM   2682 C  CG  . TRP A 1 334 ? -9.133  4.607   10.542  1.00 98.22 334 A 1 
ATOM   2683 C  CD1 . TRP A 1 334 ? -8.854  3.872   11.645  1.00 97.74 334 A 1 
ATOM   2684 C  CD2 . TRP A 1 334 ? -7.977  4.504   9.671   1.00 98.25 334 A 1 
ATOM   2685 N  NE1 . TRP A 1 334 ? -7.595  3.315   11.515  1.00 97.73 334 A 1 
ATOM   2686 C  CE2 . TRP A 1 334 ? -7.014  3.688   10.322  1.00 98.02 334 A 1 
ATOM   2687 C  CE3 . TRP A 1 334 ? -7.646  5.030   8.403   1.00 98.11 334 A 1 
ATOM   2688 C  CZ2 . TRP A 1 334 ? -5.752  3.423   9.755   1.00 97.85 334 A 1 
ATOM   2689 C  CZ3 . TRP A 1 334 ? -6.383  4.759   7.829   1.00 97.78 334 A 1 
ATOM   2690 C  CH2 . TRP A 1 334 ? -5.447  3.975   8.510   1.00 97.72 334 A 1 
ATOM   2691 N  N   . LYS A 1 335 ? -11.087 8.492   8.951   1.00 97.88 335 A 1 
ATOM   2692 C  CA  . LYS A 1 335 ? -12.096 9.314   8.282   1.00 97.41 335 A 1 
ATOM   2693 C  C   . LYS A 1 335 ? -11.837 9.335   6.779   1.00 97.93 335 A 1 
ATOM   2694 O  O   . LYS A 1 335 ? -10.708 9.116   6.339   1.00 97.64 335 A 1 
ATOM   2695 C  CB  . LYS A 1 335 ? -12.139 10.728  8.906   1.00 95.06 335 A 1 
ATOM   2696 C  CG  . LYS A 1 335 ? -10.796 11.452  8.829   1.00 86.18 335 A 1 
ATOM   2697 C  CD  . LYS A 1 335 ? -10.840 12.838  9.483   1.00 84.32 335 A 1 
ATOM   2698 C  CE  . LYS A 1 335 ? -9.449  13.453  9.318   1.00 73.32 335 A 1 
ATOM   2699 N  NZ  . LYS A 1 335 ? -9.332  14.831  9.867   1.00 65.61 335 A 1 
ATOM   2700 N  N   . PHE A 1 336 ? -12.886 9.627   6.022   1.00 97.74 336 A 1 
ATOM   2701 C  CA  . PHE A 1 336 ? -12.762 9.926   4.607   1.00 97.81 336 A 1 
ATOM   2702 C  C   . PHE A 1 336 ? -11.811 11.117  4.405   1.00 97.76 336 A 1 
ATOM   2703 O  O   . PHE A 1 336 ? -11.946 12.130  5.094   1.00 97.35 336 A 1 
ATOM   2704 C  CB  . PHE A 1 336 ? -14.154 10.223  4.042   1.00 97.81 336 A 1 
ATOM   2705 C  CG  . PHE A 1 336 ? -14.153 10.635  2.595   1.00 97.95 336 A 1 
ATOM   2706 C  CD1 . PHE A 1 336 ? -14.316 11.987  2.240   1.00 97.29 336 A 1 
ATOM   2707 C  CD2 . PHE A 1 336 ? -13.999 9.673   1.585   1.00 97.30 336 A 1 
ATOM   2708 C  CE1 . PHE A 1 336 ? -14.349 12.371  0.895   1.00 96.84 336 A 1 
ATOM   2709 C  CE2 . PHE A 1 336 ? -14.033 10.050  0.236   1.00 96.85 336 A 1 
ATOM   2710 C  CZ  . PHE A 1 336 ? -14.215 11.397  -0.108  1.00 97.11 336 A 1 
ATOM   2711 N  N   . ASN A 1 337 ? -10.847 10.972  3.489   1.00 97.98 337 A 1 
ATOM   2712 C  CA  . ASN A 1 337 ? -9.976  12.054  3.069   1.00 97.73 337 A 1 
ATOM   2713 C  C   . ASN A 1 337 ? -10.536 12.694  1.796   1.00 97.82 337 A 1 
ATOM   2714 O  O   . ASN A 1 337 ? -11.084 13.798  1.855   1.00 97.19 337 A 1 
ATOM   2715 C  CB  . ASN A 1 337 ? -8.525  11.550  2.935   1.00 97.07 337 A 1 
ATOM   2716 C  CG  . ASN A 1 337 ? -7.579  12.711  2.633   1.00 95.79 337 A 1 
ATOM   2717 O  OD1 . ASN A 1 337 ? -7.981  13.849  2.553   1.00 91.93 337 A 1 
ATOM   2718 N  ND2 . ASN A 1 337 ? -6.299  12.455  2.477   1.00 90.42 337 A 1 
ATOM   2719 N  N   . TYR A 1 338 ? -10.467 11.986  0.670   1.00 98.18 338 A 1 
ATOM   2720 C  CA  . TYR A 1 338 ? -10.986 12.459  -0.614  1.00 98.36 338 A 1 
ATOM   2721 C  C   . TYR A 1 338 ? -11.343 11.292  -1.541  1.00 98.47 338 A 1 
ATOM   2722 O  O   . TYR A 1 338 ? -10.906 10.157  -1.350  1.00 98.42 338 A 1 
ATOM   2723 C  CB  . TYR A 1 338 ? -9.963  13.404  -1.258  1.00 98.16 338 A 1 
ATOM   2724 C  CG  . TYR A 1 338 ? -8.795  12.706  -1.930  1.00 98.41 338 A 1 
ATOM   2725 C  CD1 . TYR A 1 338 ? -7.647  12.317  -1.201  1.00 98.04 338 A 1 
ATOM   2726 C  CD2 . TYR A 1 338 ? -8.854  12.447  -3.315  1.00 98.14 338 A 1 
ATOM   2727 C  CE1 . TYR A 1 338 ? -6.589  11.679  -1.847  1.00 97.74 338 A 1 
ATOM   2728 C  CE2 . TYR A 1 338 ? -7.797  11.809  -3.971  1.00 97.83 338 A 1 
ATOM   2729 C  CZ  . TYR A 1 338 ? -6.664  11.428  -3.238  1.00 98.00 338 A 1 
ATOM   2730 O  OH  . TYR A 1 338 ? -5.639  10.816  -3.901  1.00 97.40 338 A 1 
ATOM   2731 N  N   . GLY A 1 339 ? -12.120 11.584  -2.583  1.00 98.38 339 A 1 
ATOM   2732 C  CA  . GLY A 1 339 ? -12.393 10.674  -3.691  1.00 98.30 339 A 1 
ATOM   2733 C  C   . GLY A 1 339 ? -11.817 11.212  -5.001  1.00 98.50 339 A 1 
ATOM   2734 O  O   . GLY A 1 339 ? -11.844 12.420  -5.240  1.00 97.98 339 A 1 
ATOM   2735 N  N   . SER A 1 340 ? -11.344 10.328  -5.892  1.00 98.43 340 A 1 
ATOM   2736 C  CA  . SER A 1 340 ? -10.759 10.731  -7.173  1.00 98.33 340 A 1 
ATOM   2737 C  C   . SER A 1 340 ? -11.722 11.557  -8.036  1.00 98.27 340 A 1 
ATOM   2738 O  O   . SER A 1 340 ? -11.322 12.536  -8.660  1.00 97.63 340 A 1 
ATOM   2739 C  CB  . SER A 1 340 ? -10.299 9.489   -7.945  1.00 98.20 340 A 1 
ATOM   2740 O  OG  . SER A 1 340 ? -11.375 8.593   -8.175  1.00 97.83 340 A 1 
ATOM   2741 N  N   . SER A 1 341 ? -13.005 11.203  -8.022  1.00 98.24 341 A 1 
ATOM   2742 C  CA  . SER A 1 341 ? -14.045 11.937  -8.741  1.00 97.89 341 A 1 
ATOM   2743 C  C   . SER A 1 341 ? -14.325 13.306  -8.107  1.00 97.65 341 A 1 
ATOM   2744 O  O   . SER A 1 341 ? -14.289 14.325  -8.789  1.00 96.33 341 A 1 
ATOM   2745 C  CB  . SER A 1 341 ? -15.318 11.090  -8.806  1.00 96.93 341 A 1 
ATOM   2746 O  OG  . SER A 1 341 ? -16.319 11.756  -9.543  1.00 81.56 341 A 1 
ATOM   2747 N  N   . SER A 1 342 ? -14.558 13.365  -6.798  1.00 97.54 342 A 1 
ATOM   2748 C  CA  . SER A 1 342 ? -14.930 14.600  -6.108  1.00 97.05 342 A 1 
ATOM   2749 C  C   . SER A 1 342 ? -13.785 15.617  -6.009  1.00 97.29 342 A 1 
ATOM   2750 O  O   . SER A 1 342 ? -14.027 16.812  -6.079  1.00 95.84 342 A 1 
ATOM   2751 C  CB  . SER A 1 342 ? -15.467 14.294  -4.708  1.00 95.51 342 A 1 
ATOM   2752 O  OG  . SER A 1 342 ? -14.524 13.591  -3.925  1.00 87.09 342 A 1 
ATOM   2753 N  N   . GLU A 1 343 ? -12.540 15.148  -5.864  1.00 97.50 343 A 1 
ATOM   2754 C  CA  . GLU A 1 343 ? -11.381 16.019  -5.675  1.00 97.51 343 A 1 
ATOM   2755 C  C   . GLU A 1 343 ? -10.788 16.513  -6.995  1.00 97.69 343 A 1 
ATOM   2756 O  O   . GLU A 1 343 ? -10.438 17.689  -7.122  1.00 96.40 343 A 1 
ATOM   2757 C  CB  . GLU A 1 343 ? -10.326 15.280  -4.849  1.00 96.69 343 A 1 
ATOM   2758 C  CG  . GLU A 1 343 ? -9.268  16.221  -4.234  1.00 93.27 343 A 1 
ATOM   2759 C  CD  . GLU A 1 343 ? -9.878  17.220  -3.233  1.00 94.88 343 A 1 
ATOM   2760 O  OE1 . GLU A 1 343 ? -9.327  18.332  -3.098  1.00 89.88 343 A 1 
ATOM   2761 O  OE2 . GLU A 1 343 ? -10.913 16.923  -2.619  1.00 90.83 343 A 1 
ATOM   2762 N  N   . TYR A 1 344 ? -10.695 15.618  -7.993  1.00 97.98 344 A 1 
ATOM   2763 C  CA  . TYR A 1 344 ? -10.006 15.884  -9.254  1.00 98.07 344 A 1 
ATOM   2764 C  C   . TYR A 1 344 ? -10.924 15.958  -10.474 1.00 97.85 344 A 1 
ATOM   2765 O  O   . TYR A 1 344 ? -10.485 16.357  -11.557 1.00 96.56 344 A 1 
ATOM   2766 C  CB  . TYR A 1 344 ? -8.890  14.847  -9.443  1.00 97.87 344 A 1 
ATOM   2767 C  CG  . TYR A 1 344 ? -7.873  14.787  -8.320  1.00 98.11 344 A 1 
ATOM   2768 C  CD1 . TYR A 1 344 ? -7.295  15.961  -7.791  1.00 97.49 344 A 1 
ATOM   2769 C  CD2 . TYR A 1 344 ? -7.458  13.537  -7.817  1.00 97.51 344 A 1 
ATOM   2770 C  CE1 . TYR A 1 344 ? -6.330  15.901  -6.782  1.00 96.99 344 A 1 
ATOM   2771 C  CE2 . TYR A 1 344 ? -6.486  13.460  -6.805  1.00 97.06 344 A 1 
ATOM   2772 C  CZ  . TYR A 1 344 ? -5.918  14.650  -6.286  1.00 97.35 344 A 1 
ATOM   2773 O  OH  . TYR A 1 344 ? -4.969  14.582  -5.305  1.00 96.39 344 A 1 
ATOM   2774 N  N   . GLY A 1 345 ? -12.189 15.600  -10.326 1.00 97.13 345 A 1 
ATOM   2775 C  CA  . GLY A 1 345 ? -13.139 15.559  -11.433 1.00 96.65 345 A 1 
ATOM   2776 C  C   . GLY A 1 345 ? -12.884 14.419  -12.426 1.00 97.34 345 A 1 
ATOM   2777 O  O   . GLY A 1 345 ? -13.291 14.528  -13.584 1.00 95.84 345 A 1 
ATOM   2778 N  N   . LEU A 1 346 ? -12.197 13.356  -12.003 1.00 97.58 346 A 1 
ATOM   2779 C  CA  . LEU A 1 346 ? -11.945 12.174  -12.827 1.00 97.74 346 A 1 
ATOM   2780 C  C   . LEU A 1 346 ? -13.251 11.414  -13.044 1.00 97.61 346 A 1 
ATOM   2781 O  O   . LEU A 1 346 ? -13.962 11.103  -12.081 1.00 96.75 346 A 1 
ATOM   2782 C  CB  . LEU A 1 346 ? -10.893 11.269  -12.161 1.00 97.46 346 A 1 
ATOM   2783 C  CG  . LEU A 1 346 ? -9.508  11.911  -11.978 1.00 96.90 346 A 1 
ATOM   2784 C  CD1 . LEU A 1 346 ? -8.629  11.024  -11.097 1.00 96.01 346 A 1 
ATOM   2785 C  CD2 . LEU A 1 346 ? -8.791  12.114  -13.308 1.00 95.77 346 A 1 
ATOM   2786 N  N   . LYS A 1 347 ? -13.562 11.105  -14.316 1.00 97.91 347 A 1 
ATOM   2787 C  CA  . LYS A 1 347 ? -14.765 10.329  -14.697 1.00 97.58 347 A 1 
ATOM   2788 C  C   . LYS A 1 347 ? -14.557 8.826   -14.538 1.00 97.75 347 A 1 
ATOM   2789 O  O   . LYS A 1 347 ? -15.501 8.086   -14.301 1.00 96.25 347 A 1 
ATOM   2790 C  CB  . LYS A 1 347 ? -15.133 10.647  -16.142 1.00 96.64 347 A 1 
ATOM   2791 C  CG  . LYS A 1 347 ? -15.479 12.123  -16.350 1.00 92.15 347 A 1 
ATOM   2792 C  CD  . LYS A 1 347 ? -15.747 12.356  -17.833 1.00 85.53 347 A 1 
ATOM   2793 C  CE  . LYS A 1 347 ? -16.010 13.832  -18.079 1.00 76.85 347 A 1 
ATOM   2794 N  NZ  . LYS A 1 347 ? -16.083 14.097  -19.539 1.00 66.40 347 A 1 
ATOM   2795 N  N   . GLU A 1 348 ? -13.303 8.392   -14.689 1.00 98.32 348 A 1 
ATOM   2796 C  CA  . GLU A 1 348 ? -12.825 7.024   -14.524 1.00 98.40 348 A 1 
ATOM   2797 C  C   . GLU A 1 348 ? -11.312 7.061   -14.250 1.00 98.62 348 A 1 
ATOM   2798 O  O   . GLU A 1 348 ? -10.659 8.097   -14.422 1.00 98.52 348 A 1 
ATOM   2799 C  CB  . GLU A 1 348 ? -13.145 6.189   -15.778 1.00 97.61 348 A 1 
ATOM   2800 C  CG  . GLU A 1 348 ? -12.510 6.742   -17.058 1.00 95.69 348 A 1 
ATOM   2801 C  CD  . GLU A 1 348 ? -12.766 5.906   -18.315 1.00 95.50 348 A 1 
ATOM   2802 O  OE1 . GLU A 1 348 ? -12.052 6.175   -19.313 1.00 90.78 348 A 1 
ATOM   2803 O  OE2 . GLU A 1 348 ? -13.632 5.003   -18.291 1.00 92.46 348 A 1 
ATOM   2804 N  N   . LEU A 1 349 ? -10.737 5.935   -13.842 1.00 98.75 349 A 1 
ATOM   2805 C  CA  . LEU A 1 349 ? -9.301  5.809   -13.585 1.00 98.70 349 A 1 
ATOM   2806 C  C   . LEU A 1 349 ? -8.541  5.376   -14.855 1.00 98.78 349 A 1 
ATOM   2807 O  O   . LEU A 1 349 ? -7.846  4.364   -14.875 1.00 98.61 349 A 1 
ATOM   2808 C  CB  . LEU A 1 349 ? -9.066  4.883   -12.376 1.00 98.77 349 A 1 
ATOM   2809 C  CG  . LEU A 1 349 ? -9.760  5.314   -11.069 1.00 98.60 349 A 1 
ATOM   2810 C  CD1 . LEU A 1 349 ? -9.390  4.337   -9.948  1.00 98.43 349 A 1 
ATOM   2811 C  CD2 . LEU A 1 349 ? -9.355  6.719   -10.616 1.00 98.33 349 A 1 
ATOM   2812 N  N   . SER A 1 350 ? -8.692  6.149   -15.934 1.00 98.80 350 A 1 
ATOM   2813 C  CA  . SER A 1 350 ? -8.063  5.874   -17.222 1.00 98.75 350 A 1 
ATOM   2814 C  C   . SER A 1 350 ? -6.851  6.773   -17.501 1.00 98.87 350 A 1 
ATOM   2815 O  O   . SER A 1 350 ? -6.786  7.898   -16.995 1.00 98.74 350 A 1 
ATOM   2816 C  CB  . SER A 1 350 ? -9.086  5.982   -18.353 1.00 98.60 350 A 1 
ATOM   2817 O  OG  . SER A 1 350 ? -9.492  7.302   -18.600 1.00 98.05 350 A 1 
ATOM   2818 N  N   . PRO A 1 351 ? -5.912  6.341   -18.361 1.00 98.81 351 A 1 
ATOM   2819 C  CA  . PRO A 1 351 ? -4.779  7.171   -18.772 1.00 98.75 351 A 1 
ATOM   2820 C  C   . PRO A 1 351 ? -5.212  8.531   -19.320 1.00 98.73 351 A 1 
ATOM   2821 O  O   . PRO A 1 351 ? -4.630  9.555   -18.971 1.00 98.53 351 A 1 
ATOM   2822 C  CB  . PRO A 1 351 ? -4.033  6.358   -19.839 1.00 98.60 351 A 1 
ATOM   2823 C  CG  . PRO A 1 351 ? -4.361  4.919   -19.469 1.00 97.90 351 A 1 
ATOM   2824 C  CD  . PRO A 1 351 ? -5.788  5.009   -18.939 1.00 98.63 351 A 1 
ATOM   2825 N  N   . LYS A 1 352 ? -6.282  8.567   -20.114 1.00 98.67 352 A 1 
ATOM   2826 C  CA  . LYS A 1 352 ? -6.825  9.796   -20.697 1.00 98.54 352 A 1 
ATOM   2827 C  C   . LYS A 1 352 ? -7.258  10.804  -19.631 1.00 98.66 352 A 1 
ATOM   2828 O  O   . LYS A 1 352 ? -6.924  11.984  -19.735 1.00 98.39 352 A 1 
ATOM   2829 C  CB  . LYS A 1 352 ? -7.990  9.431   -21.624 1.00 98.02 352 A 1 
ATOM   2830 C  CG  . LYS A 1 352 ? -8.583  10.665  -22.317 1.00 89.18 352 A 1 
ATOM   2831 C  CD  . LYS A 1 352 ? -9.754  10.253  -23.219 1.00 83.84 352 A 1 
ATOM   2832 C  CE  . LYS A 1 352 ? -10.368 11.495  -23.841 1.00 69.55 352 A 1 
ATOM   2833 N  NZ  . LYS A 1 352 ? -11.545 11.152  -24.680 1.00 61.89 352 A 1 
ATOM   2834 N  N   . GLU A 1 353 ? -7.977  10.364  -18.604 1.00 98.71 353 A 1 
ATOM   2835 C  CA  . GLU A 1 353 ? -8.442  11.248  -17.532 1.00 98.77 353 A 1 
ATOM   2836 C  C   . GLU A 1 353 ? -7.268  11.768  -16.690 1.00 98.79 353 A 1 
ATOM   2837 O  O   . GLU A 1 353 ? -7.226  12.952  -16.340 1.00 98.62 353 A 1 
ATOM   2838 C  CB  . GLU A 1 353 ? -9.476  10.526  -16.664 1.00 98.63 353 A 1 
ATOM   2839 C  CG  . GLU A 1 353 ? -10.826 10.292  -17.361 1.00 97.63 353 A 1 
ATOM   2840 C  CD  . GLU A 1 353 ? -11.607 11.591  -17.618 1.00 97.74 353 A 1 
ATOM   2841 O  OE1 . GLU A 1 353 ? -12.003 11.846  -18.775 1.00 94.67 353 A 1 
ATOM   2842 O  OE2 . GLU A 1 353 ? -11.852 12.345  -16.649 1.00 95.71 353 A 1 
ATOM   2843 N  N   . PHE A 1 354 ? -6.255  10.934  -16.434 1.00 98.83 354 A 1 
ATOM   2844 C  CA  . PHE A 1 354 ? -5.056  11.356  -15.710 1.00 98.80 354 A 1 
ATOM   2845 C  C   . PHE A 1 354 ? -4.141  12.272  -16.537 1.00 98.77 354 A 1 
ATOM   2846 O  O   . PHE A 1 354 ? -3.539  13.183  -15.972 1.00 98.56 354 A 1 
ATOM   2847 C  CB  . PHE A 1 354 ? -4.308  10.126  -15.190 1.00 98.80 354 A 1 
ATOM   2848 C  CG  . PHE A 1 354 ? -4.841  9.638   -13.866 1.00 98.79 354 A 1 
ATOM   2849 C  CD1 . PHE A 1 354 ? -4.383  10.214  -12.668 1.00 98.51 354 A 1 
ATOM   2850 C  CD2 . PHE A 1 354 ? -5.827  8.639   -13.816 1.00 98.46 354 A 1 
ATOM   2851 C  CE1 . PHE A 1 354 ? -4.898  9.782   -11.434 1.00 98.15 354 A 1 
ATOM   2852 C  CE2 . PHE A 1 354 ? -6.341  8.207   -12.584 1.00 98.09 354 A 1 
ATOM   2853 C  CZ  . PHE A 1 354 ? -5.876  8.777   -11.393 1.00 98.26 354 A 1 
ATOM   2854 N  N   . GLU A 1 355 ? -4.069  12.113  -17.849 1.00 98.77 355 A 1 
ATOM   2855 C  CA  . GLU A 1 355 ? -3.373  13.066  -18.728 1.00 98.61 355 A 1 
ATOM   2856 C  C   . GLU A 1 355 ? -4.062  14.445  -18.725 1.00 98.60 355 A 1 
ATOM   2857 O  O   . GLU A 1 355 ? -3.391  15.472  -18.646 1.00 98.31 355 A 1 
ATOM   2858 C  CB  . GLU A 1 355 ? -3.292  12.531  -20.160 1.00 98.36 355 A 1 
ATOM   2859 C  CG  . GLU A 1 355 ? -2.276  11.392  -20.255 1.00 96.24 355 A 1 
ATOM   2860 C  CD  . GLU A 1 355 ? -2.060  10.923  -21.697 1.00 94.36 355 A 1 
ATOM   2861 O  OE1 . GLU A 1 355 ? -0.880  10.778  -22.086 1.00 86.92 355 A 1 
ATOM   2862 O  OE2 . GLU A 1 355 ? -3.027  10.674  -22.462 1.00 89.37 355 A 1 
ATOM   2863 N  N   . ILE A 1 356 ? -5.399  14.466  -18.760 1.00 98.67 356 A 1 
ATOM   2864 C  CA  . ILE A 1 356 ? -6.178  15.700  -18.616 1.00 98.56 356 A 1 
ATOM   2865 C  C   . ILE A 1 356 ? -5.925  16.331  -17.244 1.00 98.65 356 A 1 
ATOM   2866 O  O   . ILE A 1 356 ? -5.702  17.540  -17.165 1.00 98.42 356 A 1 
ATOM   2867 C  CB  . ILE A 1 356 ? -7.682  15.428  -18.862 1.00 98.39 356 A 1 
ATOM   2868 C  CG1 . ILE A 1 356 ? -7.936  15.084  -20.347 1.00 97.33 356 A 1 
ATOM   2869 C  CG2 . ILE A 1 356 ? -8.544  16.640  -18.450 1.00 97.30 356 A 1 
ATOM   2870 C  CD1 . ILE A 1 356 ? -9.313  14.453  -20.611 1.00 94.43 356 A 1 
ATOM   2871 N  N   . LEU A 1 357 ? -5.911  15.532  -16.168 1.00 98.53 357 A 1 
ATOM   2872 C  CA  . LEU A 1 357 ? -5.605  16.011  -14.826 1.00 98.62 357 A 1 
ATOM   2873 C  C   . LEU A 1 357 ? -4.198  16.621  -14.754 1.00 98.66 357 A 1 
ATOM   2874 O  O   . LEU A 1 357 ? -4.053  17.732  -14.243 1.00 98.55 357 A 1 
ATOM   2875 C  CB  . LEU A 1 357 ? -5.771  14.860  -13.820 1.00 98.57 357 A 1 
ATOM   2876 C  CG  . LEU A 1 357 ? -5.412  15.254  -12.369 1.00 98.32 357 A 1 
ATOM   2877 C  CD1 . LEU A 1 357 ? -6.312  16.370  -11.839 1.00 97.90 357 A 1 
ATOM   2878 C  CD2 . LEU A 1 357 ? -5.543  14.041  -11.454 1.00 97.79 357 A 1 
ATOM   2879 N  N   . ALA A 1 358 ? -3.185  15.948  -15.297 1.00 98.64 358 A 1 
ATOM   2880 C  CA  . ALA A 1 358 ? -1.819  16.447  -15.331 1.00 98.63 358 A 1 
ATOM   2881 C  C   . ALA A 1 358 ? -1.725  17.792  -16.076 1.00 98.54 358 A 1 
ATOM   2882 O  O   . ALA A 1 358 ? -1.172  18.759  -15.549 1.00 98.29 358 A 1 
ATOM   2883 C  CB  . ALA A 1 358 ? -0.915  15.370  -15.940 1.00 98.46 358 A 1 
ATOM   2884 N  N   . ALA A 1 359 ? -2.358  17.904  -17.241 1.00 98.66 359 A 1 
ATOM   2885 C  CA  . ALA A 1 359 ? -2.403  19.151  -18.014 1.00 98.55 359 A 1 
ATOM   2886 C  C   . ALA A 1 359 ? -3.153  20.286  -17.285 1.00 98.58 359 A 1 
ATOM   2887 O  O   . ALA A 1 359 ? -2.804  21.464  -17.435 1.00 98.06 359 A 1 
ATOM   2888 C  CB  . ALA A 1 359 ? -3.032  18.848  -19.373 1.00 98.40 359 A 1 
ATOM   2889 N  N   . ARG A 1 360 ? -4.179  19.965  -16.490 1.00 98.69 360 A 1 
ATOM   2890 C  CA  . ARG A 1 360 ? -4.857  20.936  -15.619 1.00 98.46 360 A 1 
ATOM   2891 C  C   . ARG A 1 360 ? -3.944  21.385  -14.480 1.00 98.40 360 A 1 
ATOM   2892 O  O   . ARG A 1 360 ? -3.841  22.589  -14.259 1.00 98.07 360 A 1 
ATOM   2893 C  CB  . ARG A 1 360 ? -6.166  20.353  -15.075 1.00 98.24 360 A 1 
ATOM   2894 C  CG  . ARG A 1 360 ? -7.276  20.282  -16.139 1.00 94.85 360 A 1 
ATOM   2895 C  CD  . ARG A 1 360 ? -8.488  19.494  -15.620 1.00 92.62 360 A 1 
ATOM   2896 N  NE  . ARG A 1 360 ? -9.109  20.138  -14.444 1.00 87.45 360 A 1 
ATOM   2897 C  CZ  . ARG A 1 360 ? -9.799  19.540  -13.489 1.00 84.92 360 A 1 
ATOM   2898 N  NH1 . ARG A 1 360 ? -10.076 18.269  -13.520 1.00 77.40 360 A 1 
ATOM   2899 N  NH2 . ARG A 1 360 ? -10.234 20.222  -12.466 1.00 76.50 360 A 1 
ATOM   2900 N  N   . MET A 1 361 ? -3.232  20.465  -13.819 1.00 98.36 361 A 1 
ATOM   2901 C  CA  . MET A 1 361 ? -2.305  20.792  -12.733 1.00 98.17 361 A 1 
ATOM   2902 C  C   . MET A 1 361 ? -1.126  21.663  -13.199 1.00 98.03 361 A 1 
ATOM   2903 O  O   . MET A 1 361 ? -0.675  22.526  -12.441 1.00 97.53 361 A 1 
ATOM   2904 C  CB  . MET A 1 361 ? -1.773  19.517  -12.066 1.00 97.96 361 A 1 
ATOM   2905 C  CG  . MET A 1 361 ? -2.851  18.808  -11.244 1.00 96.42 361 A 1 
ATOM   2906 S  SD  . MET A 1 361 ? -2.238  17.490  -10.157 1.00 95.24 361 A 1 
ATOM   2907 C  CE  . MET A 1 361 ? -1.622  16.284  -11.344 1.00 87.51 361 A 1 
ATOM   2908 N  N   . ASP A 1 362 ? -0.662  21.526  -14.437 1.00 98.03 362 A 1 
ATOM   2909 C  CA  . ASP A 1 362 ? 0.372   22.421  -14.985 1.00 97.74 362 A 1 
ATOM   2910 C  C   . ASP A 1 362 ? -0.064  23.893  -14.957 1.00 97.56 362 A 1 
ATOM   2911 O  O   . ASP A 1 362 ? 0.741   24.775  -14.659 1.00 96.65 362 A 1 
ATOM   2912 C  CB  . ASP A 1 362 ? 0.683   22.058  -16.438 1.00 97.34 362 A 1 
ATOM   2913 C  CG  . ASP A 1 362 ? 1.417   20.737  -16.620 1.00 96.69 362 A 1 
ATOM   2914 O  OD1 . ASP A 1 362 ? 2.009   20.202  -15.662 1.00 94.69 362 A 1 
ATOM   2915 O  OD2 . ASP A 1 362 ? 1.374   20.234  -17.762 1.00 94.33 362 A 1 
ATOM   2916 N  N   . LYS A 1 363 ? -1.343  24.146  -15.236 1.00 97.83 363 A 1 
ATOM   2917 C  CA  . LYS A 1 363 ? -1.922  25.490  -15.373 1.00 97.53 363 A 1 
ATOM   2918 C  C   . LYS A 1 363 ? -2.586  25.993  -14.091 1.00 97.51 363 A 1 
ATOM   2919 O  O   . LYS A 1 363 ? -2.702  27.201  -13.909 1.00 96.46 363 A 1 
ATOM   2920 C  CB  . LYS A 1 363 ? -2.921  25.485  -16.535 1.00 97.04 363 A 1 
ATOM   2921 C  CG  . LYS A 1 363 ? -2.252  25.131  -17.866 1.00 91.78 363 A 1 
ATOM   2922 C  CD  . LYS A 1 363 ? -3.283  25.115  -19.000 1.00 84.12 363 A 1 
ATOM   2923 C  CE  . LYS A 1 363 ? -2.591  24.666  -20.290 1.00 74.28 363 A 1 
ATOM   2924 N  NZ  . LYS A 1 363 ? -3.529  24.644  -21.450 1.00 63.96 363 A 1 
ATOM   2925 N  N   . ASP A 1 364 ? -3.025  25.108  -13.230 1.00 97.56 364 A 1 
ATOM   2926 C  CA  . ASP A 1 364 ? -3.765  25.409  -12.005 1.00 97.54 364 A 1 
ATOM   2927 C  C   . ASP A 1 364 ? -2.947  24.994  -10.774 1.00 97.71 364 A 1 
ATOM   2928 O  O   . ASP A 1 364 ? -2.882  23.831  -10.370 1.00 97.47 364 A 1 
ATOM   2929 C  CB  . ASP A 1 364 ? -5.144  24.753  -12.072 1.00 97.26 364 A 1 
ATOM   2930 C  CG  . ASP A 1 364 ? -6.031  25.093  -10.871 1.00 96.89 364 A 1 
ATOM   2931 O  OD1 . ASP A 1 364 ? -5.517  25.637  -9.860  1.00 95.36 364 A 1 
ATOM   2932 O  OD2 . ASP A 1 364 ? -7.242  24.782  -10.944 1.00 94.39 364 A 1 
ATOM   2933 N  N   . LEU A 1 365 ? -2.316  25.990  -10.153 1.00 97.08 365 A 1 
ATOM   2934 C  CA  . LEU A 1 365 ? -1.519  25.797  -8.949  1.00 96.73 365 A 1 
ATOM   2935 C  C   . LEU A 1 365 ? -2.364  25.334  -7.753  1.00 96.93 365 A 1 
ATOM   2936 O  O   . LEU A 1 365 ? -1.855  24.599  -6.917  1.00 96.71 365 A 1 
ATOM   2937 C  CB  . LEU A 1 365 ? -0.756  27.094  -8.639  1.00 95.90 365 A 1 
ATOM   2938 C  CG  . LEU A 1 365 ? 0.193   27.001  -7.429  1.00 92.75 365 A 1 
ATOM   2939 C  CD1 . LEU A 1 365 ? 1.304   25.963  -7.634  1.00 91.06 365 A 1 
ATOM   2940 C  CD2 . LEU A 1 365 ? 0.856   28.362  -7.183  1.00 90.88 365 A 1 
ATOM   2941 N  N   . GLN A 1 366 ? -3.627  25.748  -7.656  1.00 96.86 366 A 1 
ATOM   2942 C  CA  . GLN A 1 366 ? -4.492  25.324  -6.555  1.00 96.71 366 A 1 
ATOM   2943 C  C   . GLN A 1 366 ? -4.818  23.839  -6.666  1.00 97.17 366 A 1 
ATOM   2944 O  O   . GLN A 1 366 ? -4.741  23.121  -5.666  1.00 96.88 366 A 1 
ATOM   2945 C  CB  . GLN A 1 366 ? -5.784  26.140  -6.518  1.00 96.15 366 A 1 
ATOM   2946 C  CG  . GLN A 1 366 ? -5.542  27.622  -6.178  1.00 83.62 366 A 1 
ATOM   2947 C  CD  . GLN A 1 366 ? -6.861  28.396  -6.008  1.00 75.08 366 A 1 
ATOM   2948 O  OE1 . GLN A 1 366 ? -7.946  27.902  -6.225  1.00 67.58 366 A 1 
ATOM   2949 N  NE2 . GLN A 1 366 ? -6.798  29.646  -5.607  1.00 64.28 366 A 1 
ATOM   2950 N  N   . LEU A 1 367 ? -5.084  23.360  -7.881  1.00 97.47 367 A 1 
ATOM   2951 C  CA  . LEU A 1 367 ? -5.309  21.936  -8.140  1.00 97.85 367 A 1 
ATOM   2952 C  C   . LEU A 1 367 ? -4.042  21.111  -7.866  1.00 98.06 367 A 1 
ATOM   2953 O  O   . LEU A 1 367 ? -4.117  20.071  -7.217  1.00 97.97 367 A 1 
ATOM   2954 C  CB  . LEU A 1 367 ? -5.779  21.782  -9.586  1.00 97.80 367 A 1 
ATOM   2955 C  CG  . LEU A 1 367 ? -6.137  20.340  -9.979  1.00 97.20 367 A 1 
ATOM   2956 C  CD1 . LEU A 1 367 ? -7.301  19.789  -9.169  1.00 96.60 367 A 1 
ATOM   2957 C  CD2 . LEU A 1 367 ? -6.522  20.317  -11.453 1.00 96.42 367 A 1 
ATOM   2958 N  N   . PHE A 1 368 ? -2.869  21.588  -8.291  1.00 98.06 368 A 1 
ATOM   2959 C  CA  . PHE A 1 368 ? -1.605  20.938  -7.957  1.00 98.06 368 A 1 
ATOM   2960 C  C   . PHE A 1 368 ? -1.357  20.894  -6.443  1.00 98.09 368 A 1 
ATOM   2961 O  O   . PHE A 1 368 ? -0.918  19.883  -5.914  1.00 98.07 368 A 1 
ATOM   2962 C  CB  . PHE A 1 368 ? -0.447  21.640  -8.676  1.00 98.03 368 A 1 
ATOM   2963 C  CG  . PHE A 1 368 ? 0.904   21.081  -8.264  1.00 98.13 368 A 1 
ATOM   2964 C  CD1 . PHE A 1 368 ? 1.643   21.713  -7.253  1.00 97.79 368 A 1 
ATOM   2965 C  CD2 . PHE A 1 368 ? 1.350   19.861  -8.800  1.00 97.86 368 A 1 
ATOM   2966 C  CE1 . PHE A 1 368 ? 2.831   21.124  -6.775  1.00 97.53 368 A 1 
ATOM   2967 C  CE2 . PHE A 1 368 ? 2.536   19.270  -8.327  1.00 97.48 368 A 1 
ATOM   2968 C  CZ  . PHE A 1 368 ? 3.268   19.904  -7.307  1.00 97.53 368 A 1 
ATOM   2969 N  N   . ASN A 1 369 ? -1.669  21.973  -5.723  1.00 97.65 369 A 1 
ATOM   2970 C  CA  . ASN A 1 369 ? -1.494  22.029  -4.277  1.00 97.33 369 A 1 
ATOM   2971 C  C   . ASN A 1 369 ? -2.403  21.029  -3.543  1.00 97.47 369 A 1 
ATOM   2972 O  O   . ASN A 1 369 ? -1.979  20.472  -2.541  1.00 97.28 369 A 1 
ATOM   2973 C  CB  . ASN A 1 369 ? -1.729  23.452  -3.776  1.00 96.69 369 A 1 
ATOM   2974 C  CG  . ASN A 1 369 ? -0.598  24.413  -4.101  1.00 93.99 369 A 1 
ATOM   2975 O  OD1 . ASN A 1 369 ? 0.508   24.058  -4.453  1.00 89.76 369 A 1 
ATOM   2976 N  ND2 . ASN A 1 369 ? -0.840  25.702  -3.932  1.00 88.80 369 A 1 
ATOM   2977 N  N   . LYS A 1 370 ? -3.611  20.751  -4.060  1.00 97.45 370 A 1 
ATOM   2978 C  CA  . LYS A 1 370 ? -4.451  19.655  -3.553  1.00 97.34 370 A 1 
ATOM   2979 C  C   . LYS A 1 370 ? -3.758  18.304  -3.717  1.00 97.80 370 A 1 
ATOM   2980 O  O   . LYS A 1 370 ? -3.621  17.571  -2.752  1.00 97.62 370 A 1 
ATOM   2981 C  CB  . LYS A 1 370 ? -5.802  19.614  -4.268  1.00 96.49 370 A 1 
ATOM   2982 C  CG  . LYS A 1 370 ? -6.728  20.766  -3.879  1.00 87.81 370 A 1 
ATOM   2983 C  CD  . LYS A 1 370 ? -8.026  20.606  -4.678  1.00 86.07 370 A 1 
ATOM   2984 C  CE  . LYS A 1 370 ? -9.150  21.477  -4.140  1.00 78.37 370 A 1 
ATOM   2985 N  NZ  . LYS A 1 370 ? -10.428 20.758  -4.307  1.00 72.26 370 A 1 
ATOM   2986 N  N   . TYR A 1 371 ? -3.241  18.005  -4.917  1.00 97.80 371 A 1 
ATOM   2987 C  CA  . TYR A 1 371 ? -2.471  16.792  -5.171  1.00 98.13 371 A 1 
ATOM   2988 C  C   . TYR A 1 371 ? -1.263  16.681  -4.226  1.00 98.34 371 A 1 
ATOM   2989 O  O   . TYR A 1 371 ? -1.051  15.641  -3.615  1.00 98.31 371 A 1 
ATOM   2990 C  CB  . TYR A 1 371 ? -2.037  16.759  -6.644  1.00 98.29 371 A 1 
ATOM   2991 C  CG  . TYR A 1 371 ? -0.942  15.753  -6.927  1.00 98.40 371 A 1 
ATOM   2992 C  CD1 . TYR A 1 371 ? 0.408   16.171  -6.943  1.00 98.13 371 A 1 
ATOM   2993 C  CD2 . TYR A 1 371 ? -1.252  14.391  -7.096  1.00 98.18 371 A 1 
ATOM   2994 C  CE1 . TYR A 1 371 ? 1.435   15.243  -7.129  1.00 97.90 371 A 1 
ATOM   2995 C  CE2 . TYR A 1 371 ? -0.226  13.451  -7.279  1.00 97.90 371 A 1 
ATOM   2996 C  CZ  . TYR A 1 371 ? 1.119   13.880  -7.294  1.00 98.00 371 A 1 
ATOM   2997 O  OH  . TYR A 1 371 ? 2.131   12.976  -7.461  1.00 97.36 371 A 1 
ATOM   2998 N  N   . HIS A 1 372 ? -0.505  17.761  -4.055  1.00 98.00 372 A 1 
ATOM   2999 C  CA  . HIS A 1 372 ? 0.676   17.756  -3.195  1.00 97.81 372 A 1 
ATOM   3000 C  C   . HIS A 1 372 ? 0.328   17.638  -1.698  1.00 97.68 372 A 1 
ATOM   3001 O  O   . HIS A 1 372 ? 1.106   17.068  -0.932  1.00 97.30 372 A 1 
ATOM   3002 C  CB  . HIS A 1 372 ? 1.502   19.020  -3.472  1.00 97.35 372 A 1 
ATOM   3003 C  CG  . HIS A 1 372 ? 2.807   19.017  -2.723  1.00 96.31 372 A 1 
ATOM   3004 N  ND1 . HIS A 1 372 ? 3.020   19.498  -1.443  1.00 87.09 372 A 1 
ATOM   3005 C  CD2 . HIS A 1 372 ? 3.988   18.426  -3.130  1.00 88.15 372 A 1 
ATOM   3006 C  CE1 . HIS A 1 372 ? 4.280   19.214  -1.094  1.00 88.90 372 A 1 
ATOM   3007 N  NE2 . HIS A 1 372 ? 4.898   18.564  -2.090  1.00 90.29 372 A 1 
ATOM   3008 N  N   . LEU A 1 373 ? -0.832  18.136  -1.264  1.00 97.74 373 A 1 
ATOM   3009 C  CA  . LEU A 1 373 ? -1.344  17.904  0.087   1.00 97.44 373 A 1 
ATOM   3010 C  C   . LEU A 1 373 ? -1.654  16.412  0.295   1.00 97.55 373 A 1 
ATOM   3011 O  O   . LEU A 1 373 ? -1.183  15.810  1.266   1.00 96.93 373 A 1 
ATOM   3012 C  CB  . LEU A 1 373 ? -2.585  18.793  0.298   1.00 96.75 373 A 1 
ATOM   3013 C  CG  . LEU A 1 373 ? -3.244  18.637  1.686   1.00 94.34 373 A 1 
ATOM   3014 C  CD1 . LEU A 1 373 ? -2.331  19.147  2.802   1.00 92.32 373 A 1 
ATOM   3015 C  CD2 . LEU A 1 373 ? -4.554  19.417  1.725   1.00 91.75 373 A 1 
ATOM   3016 N  N   . HIS A 1 374 ? -2.376  15.805  -0.644  1.00 97.88 374 A 1 
ATOM   3017 C  CA  . HIS A 1 374 ? -2.752  14.395  -0.587  1.00 97.89 374 A 1 
ATOM   3018 C  C   . HIS A 1 374 ? -1.565  13.439  -0.771  1.00 97.79 374 A 1 
ATOM   3019 O  O   . HIS A 1 374 ? -1.599  12.332  -0.245  1.00 97.26 374 A 1 
ATOM   3020 C  CB  . HIS A 1 374 ? -3.845  14.119  -1.623  1.00 97.75 374 A 1 
ATOM   3021 C  CG  . HIS A 1 374 ? -5.122  14.861  -1.337  1.00 97.81 374 A 1 
ATOM   3022 N  ND1 . HIS A 1 374 ? -5.681  15.085  -0.087  1.00 94.26 374 A 1 
ATOM   3023 C  CD2 . HIS A 1 374 ? -5.944  15.448  -2.267  1.00 94.29 374 A 1 
ATOM   3024 C  CE1 . HIS A 1 374 ? -6.803  15.794  -0.267  1.00 95.70 374 A 1 
ATOM   3025 N  NE2 . HIS A 1 374 ? -6.990  16.020  -1.573  1.00 95.77 374 A 1 
ATOM   3026 N  N   . PHE A 1 375 ? -0.475  13.872  -1.411  1.00 97.44 375 A 1 
ATOM   3027 C  CA  . PHE A 1 375 ? 0.753   13.097  -1.601  1.00 97.29 375 A 1 
ATOM   3028 C  C   . PHE A 1 375 ? 1.287   12.476  -0.294  1.00 97.09 375 A 1 
ATOM   3029 O  O   . PHE A 1 375 ? 1.835   11.382  -0.300  1.00 96.04 375 A 1 
ATOM   3030 C  CB  . PHE A 1 375 ? 1.802   14.020  -2.225  1.00 97.10 375 A 1 
ATOM   3031 C  CG  . PHE A 1 375 ? 3.131   13.354  -2.520  1.00 97.30 375 A 1 
ATOM   3032 C  CD1 . PHE A 1 375 ? 4.211   13.492  -1.627  1.00 96.57 375 A 1 
ATOM   3033 C  CD2 . PHE A 1 375 ? 3.293   12.605  -3.694  1.00 96.57 375 A 1 
ATOM   3034 C  CE1 . PHE A 1 375 ? 5.436   12.877  -1.907  1.00 95.76 375 A 1 
ATOM   3035 C  CE2 . PHE A 1 375 ? 4.522   11.993  -3.984  1.00 95.73 375 A 1 
ATOM   3036 C  CZ  . PHE A 1 375 ? 5.594   12.127  -3.087  1.00 95.86 375 A 1 
ATOM   3037 N  N   . ARG A 1 376 ? 1.096   13.153  0.849   1.00 96.72 376 A 1 
ATOM   3038 C  CA  . ARG A 1 376 ? 1.440   12.657  2.191   1.00 95.81 376 A 1 
ATOM   3039 C  C   . ARG A 1 376 ? 0.203   12.465  3.081   1.00 95.83 376 A 1 
ATOM   3040 O  O   . ARG A 1 376 ? 0.300   12.575  4.298   1.00 92.72 376 A 1 
ATOM   3041 C  CB  . ARG A 1 376 ? 2.491   13.568  2.840   1.00 93.58 376 A 1 
ATOM   3042 C  CG  . ARG A 1 376 ? 3.836   13.473  2.122   1.00 88.98 376 A 1 
ATOM   3043 C  CD  . ARG A 1 376 ? 4.841   14.370  2.827   1.00 86.41 376 A 1 
ATOM   3044 N  NE  . ARG A 1 376 ? 6.178   14.303  2.216   1.00 85.63 376 A 1 
ATOM   3045 C  CZ  . ARG A 1 376 ? 7.209   13.600  2.637   1.00 83.49 376 A 1 
ATOM   3046 N  NH1 . ARG A 1 376 ? 7.122   12.778  3.643   1.00 75.86 376 A 1 
ATOM   3047 N  NH2 . ARG A 1 376 ? 8.365   13.722  2.051   1.00 78.07 376 A 1 
ATOM   3048 N  N   . ALA A 1 377 ? -0.934  12.202  2.477   1.00 96.55 377 A 1 
ATOM   3049 C  CA  . ALA A 1 377 ? -2.215  12.014  3.142   1.00 96.24 377 A 1 
ATOM   3050 C  C   . ALA A 1 377 ? -2.566  13.152  4.120   1.00 96.15 377 A 1 
ATOM   3051 O  O   . ALA A 1 377 ? -2.969  12.925  5.258   1.00 94.50 377 A 1 
ATOM   3052 C  CB  . ALA A 1 377 ? -2.248  10.614  3.751   1.00 95.79 377 A 1 
ATOM   3053 N  N   . ASP A 1 378 ? -2.366  14.383  3.649   1.00 96.13 378 A 1 
ATOM   3054 C  CA  . ASP A 1 378 ? -2.682  15.631  4.353   1.00 95.46 378 A 1 
ATOM   3055 C  C   . ASP A 1 378 ? -1.833  15.886  5.615   1.00 94.58 378 A 1 
ATOM   3056 O  O   . ASP A 1 378 ? -2.213  16.675  6.482   1.00 91.65 378 A 1 
ATOM   3057 C  CB  . ASP A 1 378 ? -4.192  15.757  4.609   1.00 95.07 378 A 1 
ATOM   3058 C  CG  . ASP A 1 378 ? -5.086  15.622  3.370   1.00 94.84 378 A 1 
ATOM   3059 O  OD1 . ASP A 1 378 ? -4.669  15.042  2.350   1.00 91.23 378 A 1 
ATOM   3060 O  OD2 . ASP A 1 378 ? -6.253  16.059  3.468   1.00 91.30 378 A 1 
ATOM   3061 N  N   . THR A 1 379 ? -0.665  15.254  5.720   1.00 94.58 379 A 1 
ATOM   3062 C  CA  . THR A 1 379 ? 0.280   15.554  6.801   1.00 93.71 379 A 1 
ATOM   3063 C  C   . THR A 1 379 ? 0.801   16.987  6.641   1.00 92.99 379 A 1 
ATOM   3064 O  O   . THR A 1 379 ? 1.382   17.317  5.603   1.00 91.59 379 A 1 
ATOM   3065 C  CB  . THR A 1 379 ? 1.449   14.574  6.850   1.00 93.31 379 A 1 
ATOM   3066 O  OG1 . THR A 1 379 ? 0.964   13.262  6.971   1.00 88.70 379 A 1 
ATOM   3067 C  CG2 . THR A 1 379 ? 2.341   14.821  8.065   1.00 89.20 379 A 1 
ATOM   3068 N  N   . PRO A 1 380 ? 0.639   17.867  7.645   1.00 91.93 380 A 1 
ATOM   3069 C  CA  . PRO A 1 380 ? 1.043   19.261  7.531   1.00 90.36 380 A 1 
ATOM   3070 C  C   . PRO A 1 380 ? 2.565   19.431  7.548   1.00 90.68 380 A 1 
ATOM   3071 O  O   . PRO A 1 380 ? 3.310   18.576  8.020   1.00 87.92 380 A 1 
ATOM   3072 C  CB  . PRO A 1 380 ? 0.363   19.965  8.711   1.00 87.51 380 A 1 
ATOM   3073 C  CG  . PRO A 1 380 ? 0.281   18.863  9.766   1.00 85.38 380 A 1 
ATOM   3074 C  CD  . PRO A 1 380 ? 0.021   17.611  8.938   1.00 89.08 380 A 1 
ATOM   3075 N  N   . GLY A 1 381 ? 3.035   20.608  7.083   1.00 89.47 381 A 1 
ATOM   3076 C  CA  . GLY A 1 381 ? 4.444   21.019  7.170   1.00 89.49 381 A 1 
ATOM   3077 C  C   . GLY A 1 381 ? 5.281   20.748  5.923   1.00 91.29 381 A 1 
ATOM   3078 O  O   . GLY A 1 381 ? 6.416   21.217  5.840   1.00 88.09 381 A 1 
ATOM   3079 N  N   . PHE A 1 382 ? 4.734   20.060  4.917   1.00 91.26 382 A 1 
ATOM   3080 C  CA  . PHE A 1 382 ? 5.402   19.842  3.639   1.00 91.90 382 A 1 
ATOM   3081 C  C   . PHE A 1 382 ? 5.025   20.920  2.628   1.00 91.60 382 A 1 
ATOM   3082 O  O   . PHE A 1 382 ? 3.861   21.251  2.447   1.00 89.25 382 A 1 
ATOM   3083 C  CB  . PHE A 1 382 ? 5.107   18.428  3.134   1.00 91.27 382 A 1 
ATOM   3084 C  CG  . PHE A 1 382 ? 5.659   17.367  4.061   1.00 90.54 382 A 1 
ATOM   3085 C  CD1 . PHE A 1 382 ? 7.015   17.020  4.011   1.00 88.24 382 A 1 
ATOM   3086 C  CD2 . PHE A 1 382 ? 4.826   16.785  5.034   1.00 88.06 382 A 1 
ATOM   3087 C  CE1 . PHE A 1 382 ? 7.539   16.084  4.915   1.00 86.61 382 A 1 
ATOM   3088 C  CE2 . PHE A 1 382 ? 5.349   15.850  5.949   1.00 86.87 382 A 1 
ATOM   3089 C  CZ  . PHE A 1 382 ? 6.710   15.498  5.887   1.00 87.42 382 A 1 
ATOM   3090 N  N   . THR A 1 383 ? 6.033   21.500  1.958   1.00 93.46 383 A 1 
ATOM   3091 C  CA  . THR A 1 383 ? 5.838   22.531  0.942   1.00 93.22 383 A 1 
ATOM   3092 C  C   . THR A 1 383 ? 6.490   22.115  -0.367  1.00 94.10 383 A 1 
ATOM   3093 O  O   . THR A 1 383 ? 7.506   21.420  -0.366  1.00 92.24 383 A 1 
ATOM   3094 C  CB  . THR A 1 383 ? 6.369   23.903  1.385   1.00 90.32 383 A 1 
ATOM   3095 O  OG1 . THR A 1 383 ? 7.750   23.885  1.633   1.00 81.14 383 A 1 
ATOM   3096 C  CG2 . THR A 1 383 ? 5.681   24.405  2.658   1.00 79.72 383 A 1 
ATOM   3097 N  N   . CYS A 1 384 ? 5.929   22.565  -1.493  1.00 94.22 384 A 1 
ATOM   3098 C  CA  . CYS A 1 384 ? 6.460   22.325  -2.830  1.00 94.96 384 A 1 
ATOM   3099 C  C   . CYS A 1 384 ? 6.807   23.678  -3.463  1.00 94.74 384 A 1 
ATOM   3100 O  O   . CYS A 1 384 ? 5.932   24.411  -3.915  1.00 92.86 384 A 1 
ATOM   3101 C  CB  . CYS A 1 384 ? 5.433   21.517  -3.614  1.00 94.98 384 A 1 
ATOM   3102 S  SG  . CYS A 1 384 ? 6.072   20.825  -5.158  1.00 94.44 384 A 1 
ATOM   3103 N  N   . LYS A 1 385 ? 8.094   24.050  -3.426  1.00 94.50 385 A 1 
ATOM   3104 C  CA  . LYS A 1 385 ? 8.623   25.333  -3.893  1.00 94.02 385 A 1 
ATOM   3105 C  C   . LYS A 1 385 ? 9.709   25.128  -4.949  1.00 94.76 385 A 1 
ATOM   3106 O  O   . LYS A 1 385 ? 10.268  24.041  -5.055  1.00 93.38 385 A 1 
ATOM   3107 C  CB  . LYS A 1 385 ? 9.160   26.156  -2.708  1.00 91.97 385 A 1 
ATOM   3108 C  CG  . LYS A 1 385 ? 8.083   26.550  -1.694  1.00 85.53 385 A 1 
ATOM   3109 C  CD  . LYS A 1 385 ? 8.677   27.453  -0.604  1.00 78.70 385 A 1 
ATOM   3110 C  CE  . LYS A 1 385 ? 7.624   27.843  0.420   1.00 69.29 385 A 1 
ATOM   3111 N  NZ  . LYS A 1 385 ? 8.181   28.724  1.477   1.00 59.64 385 A 1 
ATOM   3112 N  N   . GLY A 1 386 ? 10.015  26.187  -5.704  1.00 93.69 386 A 1 
ATOM   3113 C  CA  . GLY A 1 386 ? 11.009  26.129  -6.774  1.00 94.35 386 A 1 
ATOM   3114 C  C   . GLY A 1 386 ? 10.628  25.095  -7.837  1.00 95.76 386 A 1 
ATOM   3115 O  O   . GLY A 1 386 ? 9.485   25.061  -8.288  1.00 94.81 386 A 1 
ATOM   3116 N  N   . ASN A 1 387 ? 11.560  24.210  -8.168  1.00 96.09 387 A 1 
ATOM   3117 C  CA  . ASN A 1 387 ? 11.387  23.167  -9.184  1.00 96.64 387 A 1 
ATOM   3118 C  C   . ASN A 1 387 ? 10.513  21.984  -8.733  1.00 97.28 387 A 1 
ATOM   3119 O  O   . ASN A 1 387 ? 10.210  21.111  -9.535  1.00 96.75 387 A 1 
ATOM   3120 C  CB  . ASN A 1 387 ? 12.783  22.724  -9.643  1.00 95.89 387 A 1 
ATOM   3121 C  CG  . ASN A 1 387 ? 13.558  23.867  -10.277 1.00 92.95 387 A 1 
ATOM   3122 O  OD1 . ASN A 1 387 ? 12.989  24.765  -10.874 1.00 86.08 387 A 1 
ATOM   3123 N  ND2 . ASN A 1 387 ? 14.863  23.884  -10.124 1.00 84.10 387 A 1 
ATOM   3124 N  N   . CYS A 1 388 ? 10.070  21.950  -7.484  1.00 96.76 388 A 1 
ATOM   3125 C  CA  . CYS A 1 388 ? 9.296   20.844  -6.932  1.00 96.92 388 A 1 
ATOM   3126 C  C   . CYS A 1 388 ? 8.054   20.504  -7.769  1.00 97.42 388 A 1 
ATOM   3127 O  O   . CYS A 1 388 ? 7.843   19.347  -8.092  1.00 97.21 388 A 1 
ATOM   3128 C  CB  . CYS A 1 388 ? 8.910   21.187  -5.489  1.00 96.34 388 A 1 
ATOM   3129 S  SG  . CYS A 1 388 ? 7.761   20.006  -4.711  1.00 95.77 388 A 1 
ATOM   3130 N  N   . LYS A 1 389 ? 7.262   21.523  -8.180  1.00 97.10 389 A 1 
ATOM   3131 C  CA  . LYS A 1 389 ? 6.079   21.290  -9.016  1.00 97.52 389 A 1 
ATOM   3132 C  C   . LYS A 1 389 ? 6.455   20.651  -10.348 1.00 97.95 389 A 1 
ATOM   3133 O  O   . LYS A 1 389 ? 5.857   19.657  -10.727 1.00 97.77 389 A 1 
ATOM   3134 C  CB  . LYS A 1 389 ? 5.275   22.583  -9.212  1.00 96.92 389 A 1 
ATOM   3135 C  CG  . LYS A 1 389 ? 4.022   22.326  -10.074 1.00 95.74 389 A 1 
ATOM   3136 C  CD  . LYS A 1 389 ? 3.203   23.591  -10.347 1.00 93.94 389 A 1 
ATOM   3137 C  CE  . LYS A 1 389 ? 2.097   23.207  -11.333 1.00 90.71 389 A 1 
ATOM   3138 N  NZ  . LYS A 1 389 ? 1.308   24.347  -11.820 1.00 87.70 389 A 1 
ATOM   3139 N  N   . ASN A 1 390 ? 7.456   21.210  -11.054 1.00 97.55 390 A 1 
ATOM   3140 C  CA  . ASN A 1 390 ? 7.943   20.652  -12.310 1.00 97.79 390 A 1 
ATOM   3141 C  C   . ASN A 1 390 ? 8.336   19.185  -12.130 1.00 98.18 390 A 1 
ATOM   3142 O  O   . ASN A 1 390 ? 7.844   18.321  -12.850 1.00 98.11 390 A 1 
ATOM   3143 C  CB  . ASN A 1 390 ? 9.132   21.485  -12.812 1.00 97.62 390 A 1 
ATOM   3144 C  CG  . ASN A 1 390 ? 9.653   20.924  -14.123 1.00 97.08 390 A 1 
ATOM   3145 O  OD1 . ASN A 1 390 ? 9.040   21.101  -15.151 1.00 92.24 390 A 1 
ATOM   3146 N  ND2 . ASN A 1 390 ? 10.756  20.196  -14.102 1.00 91.62 390 A 1 
ATOM   3147 N  N   . ASN A 1 391 ? 9.154   18.905  -11.130 1.00 98.17 391 A 1 
ATOM   3148 C  CA  . ASN A 1 391 ? 9.710   17.581  -10.911 1.00 98.21 391 A 1 
ATOM   3149 C  C   . ASN A 1 391 ? 8.639   16.562  -10.490 1.00 98.43 391 A 1 
ATOM   3150 O  O   . ASN A 1 391 ? 8.663   15.429  -10.965 1.00 98.27 391 A 1 
ATOM   3151 C  CB  . ASN A 1 391 ? 10.866  17.700  -9.909  1.00 98.06 391 A 1 
ATOM   3152 C  CG  . ASN A 1 391 ? 12.002  18.570  -10.423 1.00 97.83 391 A 1 
ATOM   3153 O  OD1 . ASN A 1 391 ? 12.033  19.015  -11.554 1.00 95.48 391 A 1 
ATOM   3154 N  ND2 . ASN A 1 391 ? 12.983  18.851  -9.590  1.00 94.68 391 A 1 
ATOM   3155 N  N   . CYS A 1 392 ? 7.638   16.953  -9.702  1.00 98.30 392 A 1 
ATOM   3156 C  CA  . CYS A 1 392 ? 6.468   16.116  -9.430  1.00 98.31 392 A 1 
ATOM   3157 C  C   . CYS A 1 392 ? 5.692   15.789  -10.717 1.00 98.56 392 A 1 
ATOM   3158 O  O   . CYS A 1 392 ? 5.294   14.645  -10.924 1.00 98.42 392 A 1 
ATOM   3159 C  CB  . CYS A 1 392 ? 5.546   16.815  -8.429  1.00 98.00 392 A 1 
ATOM   3160 S  SG  . CYS A 1 392 ? 6.271   16.848  -6.765  1.00 96.26 392 A 1 
ATOM   3161 N  N   . MET A 1 393 ? 5.514   16.778  -11.604 1.00 98.45 393 A 1 
ATOM   3162 C  CA  . MET A 1 393 ? 4.834   16.558  -12.883 1.00 98.54 393 A 1 
ATOM   3163 C  C   . MET A 1 393 ? 5.663   15.694  -13.848 1.00 98.53 393 A 1 
ATOM   3164 O  O   . MET A 1 393 ? 5.087   14.914  -14.603 1.00 98.32 393 A 1 
ATOM   3165 C  CB  . MET A 1 393 ? 4.465   17.898  -13.537 1.00 98.45 393 A 1 
ATOM   3166 C  CG  . MET A 1 393 ? 3.453   18.733  -12.725 1.00 97.80 393 A 1 
ATOM   3167 S  SD  . MET A 1 393 ? 1.959   17.889  -12.139 1.00 96.94 393 A 1 
ATOM   3168 C  CE  . MET A 1 393 ? 1.319   17.253  -13.702 1.00 92.72 393 A 1 
ATOM   3169 N  N   . CYS A 1 394 ? 6.989   15.786  -13.799 1.00 98.57 394 A 1 
ATOM   3170 C  CA  . CYS A 1 394 ? 7.879   14.868  -14.505 1.00 98.57 394 A 1 
ATOM   3171 C  C   . CYS A 1 394 ? 7.711   13.430  -13.993 1.00 98.57 394 A 1 
ATOM   3172 O  O   . CYS A 1 394 ? 7.497   12.520  -14.791 1.00 98.39 394 A 1 
ATOM   3173 C  CB  . CYS A 1 394 ? 9.338   15.327  -14.354 1.00 98.45 394 A 1 
ATOM   3174 S  SG  . CYS A 1 394 ? 9.704   16.950  -15.068 1.00 98.22 394 A 1 
ATOM   3175 N  N   . ALA A 1 395 ? 7.713   13.228  -12.675 1.00 98.61 395 A 1 
ATOM   3176 C  CA  . ALA A 1 395 ? 7.615   11.907  -12.065 1.00 98.63 395 A 1 
ATOM   3177 C  C   . ALA A 1 395 ? 6.317   11.161  -12.429 1.00 98.68 395 A 1 
ATOM   3178 O  O   . ALA A 1 395 ? 6.347   9.958   -12.693 1.00 98.54 395 A 1 
ATOM   3179 C  CB  . ALA A 1 395 ? 7.756   12.062  -10.545 1.00 98.50 395 A 1 
ATOM   3180 N  N   . VAL A 1 396 ? 5.174   11.866  -12.488 1.00 98.68 396 A 1 
ATOM   3181 C  CA  . VAL A 1 396 ? 3.888   11.231  -12.847 1.00 98.65 396 A 1 
ATOM   3182 C  C   . VAL A 1 396 ? 3.778   10.894  -14.340 1.00 98.62 396 A 1 
ATOM   3183 O  O   . VAL A 1 396 ? 3.115   9.919   -14.688 1.00 98.19 396 A 1 
ATOM   3184 C  CB  . VAL A 1 396 ? 2.662   12.047  -12.388 1.00 97.85 396 A 1 
ATOM   3185 C  CG1 . VAL A 1 396 ? 2.671   12.239  -10.862 1.00 94.19 396 A 1 
ATOM   3186 C  CG2 . VAL A 1 396 ? 2.540   13.418  -13.055 1.00 94.01 396 A 1 
ATOM   3187 N  N   . ARG A 1 397 ? 4.435   11.673  -15.221 1.00 98.42 397 A 1 
ATOM   3188 C  CA  . ARG A 1 397 ? 4.361   11.506  -16.686 1.00 98.24 397 A 1 
ATOM   3189 C  C   . ARG A 1 397 ? 5.412   10.563  -17.252 1.00 98.27 397 A 1 
ATOM   3190 O  O   . ARG A 1 397 ? 5.135   9.883   -18.242 1.00 97.58 397 A 1 
ATOM   3191 C  CB  . ARG A 1 397 ? 4.506   12.861  -17.364 1.00 97.82 397 A 1 
ATOM   3192 C  CG  . ARG A 1 397 ? 3.251   13.723  -17.226 1.00 96.17 397 A 1 
ATOM   3193 C  CD  . ARG A 1 397 ? 3.505   15.042  -17.920 1.00 95.75 397 A 1 
ATOM   3194 N  NE  . ARG A 1 397 ? 2.288   15.855  -17.975 1.00 95.13 397 A 1 
ATOM   3195 C  CZ  . ARG A 1 397 ? 2.159   17.117  -17.620 1.00 95.60 397 A 1 
ATOM   3196 N  NH1 . ARG A 1 397 ? 3.119   17.808  -17.086 1.00 90.35 397 A 1 
ATOM   3197 N  NH2 . ARG A 1 397 ? 1.040   17.708  -17.828 1.00 91.18 397 A 1 
ATOM   3198 N  N   . TYR A 1 398 ? 6.596   10.546  -16.659 1.00 98.34 398 A 1 
ATOM   3199 C  CA  . TYR A 1 398 ? 7.780   9.919   -17.228 1.00 98.27 398 A 1 
ATOM   3200 C  C   . TYR A 1 398 ? 8.343   8.835   -16.293 1.00 98.28 398 A 1 
ATOM   3201 O  O   . TYR A 1 398 ? 9.318   9.053   -15.587 1.00 97.83 398 A 1 
ATOM   3202 C  CB  . TYR A 1 398 ? 8.797   11.000  -17.593 1.00 97.99 398 A 1 
ATOM   3203 C  CG  . TYR A 1 398 ? 8.246   12.098  -18.486 1.00 97.73 398 A 1 
ATOM   3204 C  CD1 . TYR A 1 398 ? 7.723   11.799  -19.758 1.00 96.77 398 A 1 
ATOM   3205 C  CD2 . TYR A 1 398 ? 8.242   13.427  -18.040 1.00 96.70 398 A 1 
ATOM   3206 C  CE1 . TYR A 1 398 ? 7.212   12.817  -20.576 1.00 95.83 398 A 1 
ATOM   3207 C  CE2 . TYR A 1 398 ? 7.738   14.455  -18.845 1.00 95.82 398 A 1 
ATOM   3208 C  CZ  . TYR A 1 398 ? 7.221   14.149  -20.118 1.00 95.76 398 A 1 
ATOM   3209 O  OH  . TYR A 1 398 ? 6.720   15.156  -20.905 1.00 94.26 398 A 1 
ATOM   3210 N  N   . PRO A 1 399 ? 7.717   7.641   -16.275 1.00 98.34 399 A 1 
ATOM   3211 C  CA  . PRO A 1 399 ? 8.270   6.507   -15.542 1.00 98.10 399 A 1 
ATOM   3212 C  C   . PRO A 1 399 ? 9.509   5.899   -16.222 1.00 97.96 399 A 1 
ATOM   3213 O  O   . PRO A 1 399 ? 10.236  5.149   -15.575 1.00 96.69 399 A 1 
ATOM   3214 C  CB  . PRO A 1 399 ? 7.126   5.498   -15.464 1.00 97.25 399 A 1 
ATOM   3215 C  CG  . PRO A 1 399 ? 6.362   5.764   -16.756 1.00 94.66 399 A 1 
ATOM   3216 C  CD  . PRO A 1 399 ? 6.476   7.276   -16.920 1.00 97.49 399 A 1 
ATOM   3217 N  N   . ARG A 1 400 ? 9.779   6.216   -17.500 1.00 97.96 400 A 1 
ATOM   3218 C  CA  . ARG A 1 400 ? 11.026  5.829   -18.180 1.00 97.55 400 A 1 
ATOM   3219 C  C   . ARG A 1 400 ? 12.168  6.717   -17.719 1.00 97.48 400 A 1 
ATOM   3220 O  O   . ARG A 1 400 ? 12.022  7.930   -17.661 1.00 96.55 400 A 1 
ATOM   3221 C  CB  . ARG A 1 400 ? 10.891  5.937   -19.701 1.00 96.42 400 A 1 
ATOM   3222 C  CG  . ARG A 1 400 ? 9.859   4.978   -20.264 1.00 92.57 400 A 1 
ATOM   3223 C  CD  . ARG A 1 400 ? 9.831   5.135   -21.778 1.00 92.26 400 A 1 
ATOM   3224 N  NE  . ARG A 1 400 ? 8.780   4.316   -22.362 1.00 90.56 400 A 1 
ATOM   3225 C  CZ  . ARG A 1 400 ? 8.881   3.057   -22.747 1.00 92.54 400 A 1 
ATOM   3226 N  NH1 . ARG A 1 400 ? 9.994   2.378   -22.703 1.00 83.55 400 A 1 
ATOM   3227 N  NH2 . ARG A 1 400 ? 7.832   2.467   -23.186 1.00 85.61 400 A 1 
ATOM   3228 N  N   . GLN A 1 401 ? 13.322  6.112   -17.464 1.00 96.16 401 A 1 
ATOM   3229 C  CA  . GLN A 1 401 ? 14.460  6.816   -16.879 1.00 95.19 401 A 1 
ATOM   3230 C  C   . GLN A 1 401 ? 14.970  7.956   -17.766 1.00 95.12 401 A 1 
ATOM   3231 O  O   . GLN A 1 401 ? 15.141  9.075   -17.286 1.00 93.88 401 A 1 
ATOM   3232 C  CB  . GLN A 1 401 ? 15.577  5.816   -16.563 1.00 92.81 401 A 1 
ATOM   3233 C  CG  . GLN A 1 401 ? 15.143  4.878   -15.424 1.00 84.32 401 A 1 
ATOM   3234 C  CD  . GLN A 1 401 ? 16.244  3.948   -14.949 1.00 78.69 401 A 1 
ATOM   3235 O  OE1 . GLN A 1 401 ? 17.252  3.719   -15.599 1.00 74.08 401 A 1 
ATOM   3236 N  NE2 . GLN A 1 401 ? 16.085  3.366   -13.779 1.00 70.43 401 A 1 
ATOM   3237 N  N   . ASN A 1 402 ? 15.134  7.729   -19.068 1.00 95.15 402 A 1 
ATOM   3238 C  CA  . ASN A 1 402 ? 15.624  8.754   -19.993 1.00 95.01 402 A 1 
ATOM   3239 C  C   . ASN A 1 402 ? 14.638  9.919   -20.156 1.00 96.42 402 A 1 
ATOM   3240 O  O   . ASN A 1 402 ? 15.039  11.079  -20.220 1.00 95.77 402 A 1 
ATOM   3241 C  CB  . ASN A 1 402 ? 15.907  8.103   -21.354 1.00 92.60 402 A 1 
ATOM   3242 C  CG  . ASN A 1 402 ? 17.091  7.151   -21.334 1.00 80.26 402 A 1 
ATOM   3243 O  OD1 . ASN A 1 402 ? 17.942  7.182   -20.476 1.00 70.51 402 A 1 
ATOM   3244 N  ND2 . ASN A 1 402 ? 17.177  6.265   -22.302 1.00 70.89 402 A 1 
ATOM   3245 N  N   . GLU A 1 403 ? 13.337  9.639   -20.207 1.00 96.56 403 A 1 
ATOM   3246 C  CA  . GLU A 1 403 ? 12.314  10.674  -20.329 1.00 96.77 403 A 1 
ATOM   3247 C  C   . GLU A 1 403 ? 12.227  11.517  -19.045 1.00 97.34 403 A 1 
ATOM   3248 O  O   . GLU A 1 403 ? 12.119  12.744  -19.123 1.00 97.01 403 A 1 
ATOM   3249 C  CB  . GLU A 1 403 ? 10.949  10.045  -20.634 1.00 96.17 403 A 1 
ATOM   3250 C  CG  . GLU A 1 403 ? 10.876  9.382   -22.017 1.00 92.70 403 A 1 
ATOM   3251 C  CD  . GLU A 1 403 ? 9.529   8.689   -22.293 1.00 90.66 403 A 1 
ATOM   3252 O  OE1 . GLU A 1 403 ? 9.367   8.142   -23.410 1.00 83.15 403 A 1 
ATOM   3253 O  OE2 . GLU A 1 403 ? 8.659   8.659   -21.388 1.00 85.69 403 A 1 
ATOM   3254 N  N   . PHE A 1 404 ? 12.343  10.884  -17.894 1.00 97.24 404 A 1 
ATOM   3255 C  CA  . PHE A 1 404 ? 12.408  11.585  -16.623 1.00 97.50 404 A 1 
ATOM   3256 C  C   . PHE A 1 404 ? 13.655  12.474  -16.530 1.00 97.64 404 A 1 
ATOM   3257 O  O   . PHE A 1 404 ? 13.535  13.659  -16.201 1.00 97.52 404 A 1 
ATOM   3258 C  CB  . PHE A 1 404 ? 12.354  10.594  -15.460 1.00 97.53 404 A 1 
ATOM   3259 C  CG  . PHE A 1 404 ? 12.402  11.302  -14.123 1.00 97.73 404 A 1 
ATOM   3260 C  CD1 . PHE A 1 404 ? 13.625  11.438  -13.437 1.00 97.21 404 A 1 
ATOM   3261 C  CD2 . PHE A 1 404 ? 11.250  11.928  -13.620 1.00 97.20 404 A 1 
ATOM   3262 C  CE1 . PHE A 1 404 ? 13.689  12.201  -12.268 1.00 96.81 404 A 1 
ATOM   3263 C  CE2 . PHE A 1 404 ? 11.307  12.692  -12.449 1.00 96.71 404 A 1 
ATOM   3264 C  CZ  . PHE A 1 404 ? 12.529  12.837  -11.775 1.00 96.84 404 A 1 
ATOM   3265 N  N   . ALA A 1 405 ? 14.832  11.956  -16.888 1.00 97.37 405 A 1 
ATOM   3266 C  CA  . ALA A 1 405 ? 16.094  12.689  -16.856 1.00 97.04 405 A 1 
ATOM   3267 C  C   . ALA A 1 405 ? 16.081  13.935  -17.756 1.00 97.23 405 A 1 
ATOM   3268 O  O   . ALA A 1 405 ? 16.674  14.953  -17.406 1.00 96.77 405 A 1 
ATOM   3269 C  CB  . ALA A 1 405 ? 17.221  11.728  -17.258 1.00 96.07 405 A 1 
ATOM   3270 N  N   . ASN A 1 406 ? 15.347  13.901  -18.874 1.00 97.51 406 A 1 
ATOM   3271 C  CA  . ASN A 1 406 ? 15.168  15.052  -19.760 1.00 97.68 406 A 1 
ATOM   3272 C  C   . ASN A 1 406 ? 14.142  16.082  -19.246 1.00 97.99 406 A 1 
ATOM   3273 O  O   . ASN A 1 406 ? 14.088  17.203  -19.762 1.00 97.35 406 A 1 
ATOM   3274 C  CB  . ASN A 1 406 ? 14.760  14.528  -21.148 1.00 97.01 406 A 1 
ATOM   3275 C  CG  . ASN A 1 406 ? 15.901  13.831  -21.875 1.00 90.32 406 A 1 
ATOM   3276 O  OD1 . ASN A 1 406 ? 17.059  14.156  -21.749 1.00 82.13 406 A 1 
ATOM   3277 N  ND2 . ASN A 1 406 ? 15.582  12.874  -22.707 1.00 79.76 406 A 1 
ATOM   3278 N  N   . CYS A 1 407 ? 13.316  15.728  -18.280 1.00 97.85 407 A 1 
ATOM   3279 C  CA  . CYS A 1 407 ? 12.252  16.580  -17.739 1.00 98.01 407 A 1 
ATOM   3280 C  C   . CYS A 1 407 ? 12.645  17.246  -16.417 1.00 98.17 407 A 1 
ATOM   3281 O  O   . CYS A 1 407 ? 12.270  18.399  -16.168 1.00 97.54 407 A 1 
ATOM   3282 C  CB  . CYS A 1 407 ? 10.995  15.726  -17.577 1.00 97.88 407 A 1 
ATOM   3283 S  SG  . CYS A 1 407 ? 9.512   16.620  -17.014 1.00 97.68 407 A 1 
ATOM   3284 N  N   . VAL A 1 408 ? 13.345  16.512  -15.548 1.00 97.89 408 A 1 
ATOM   3285 C  CA  . VAL A 1 408 ? 13.693  16.956  -14.200 1.00 97.67 408 A 1 
ATOM   3286 C  C   . VAL A 1 408 ? 14.630  18.153  -14.239 1.00 97.68 408 A 1 
ATOM   3287 O  O   . VAL A 1 408 ? 15.549  18.228  -15.056 1.00 96.90 408 A 1 
ATOM   3288 C  CB  . VAL A 1 408 ? 14.258  15.786  -13.363 1.00 96.50 408 A 1 
ATOM   3289 C  CG1 . VAL A 1 408 ? 15.640  15.309  -13.831 1.00 91.72 408 A 1 
ATOM   3290 C  CG2 . VAL A 1 408 ? 14.345  16.158  -11.884 1.00 91.58 408 A 1 
ATOM   3291 N  N   . VAL A 1 409 ? 14.405  19.098  -13.333 1.00 97.75 409 A 1 
ATOM   3292 C  CA  . VAL A 1 409 ? 15.263  20.278  -13.172 1.00 97.36 409 A 1 
ATOM   3293 C  C   . VAL A 1 409 ? 15.916  20.211  -11.799 1.00 96.77 409 A 1 
ATOM   3294 O  O   . VAL A 1 409 ? 15.258  20.412  -10.771 1.00 94.91 409 A 1 
ATOM   3295 C  CB  . VAL A 1 409 ? 14.485  21.590  -13.387 1.00 96.52 409 A 1 
ATOM   3296 C  CG1 . VAL A 1 409 ? 15.420  22.796  -13.283 1.00 94.13 409 A 1 
ATOM   3297 C  CG2 . VAL A 1 409 ? 13.827  21.624  -14.771 1.00 94.96 409 A 1 
ATOM   3298 N  N   . TRP A 1 410 ? 17.215  19.933  -11.790 1.00 95.26 410 A 1 
ATOM   3299 C  CA  . TRP A 1 410 ? 18.032  19.946  -10.585 1.00 92.70 410 A 1 
ATOM   3300 C  C   . TRP A 1 410 ? 18.389  21.382  -10.190 1.00 89.19 410 A 1 
ATOM   3301 O  O   . TRP A 1 410 ? 18.463  22.272  -11.041 1.00 80.67 410 A 1 
ATOM   3302 C  CB  . TRP A 1 410 ? 19.271  19.068  -10.807 1.00 90.70 410 A 1 
ATOM   3303 C  CG  . TRP A 1 410 ? 18.950  17.654  -11.200 1.00 89.86 410 A 1 
ATOM   3304 C  CD1 . TRP A 1 410 ? 19.129  17.116  -12.425 1.00 83.58 410 A 1 
ATOM   3305 C  CD2 . TRP A 1 410 ? 18.346  16.604  -10.378 1.00 88.08 410 A 1 
ATOM   3306 N  NE1 . TRP A 1 410 ? 18.685  15.801  -12.432 1.00 82.60 410 A 1 
ATOM   3307 C  CE2 . TRP A 1 410 ? 18.194  15.440  -11.197 1.00 85.78 410 A 1 
ATOM   3308 C  CE3 . TRP A 1 410 ? 17.910  16.528  -9.036  1.00 83.08 410 A 1 
ATOM   3309 C  CZ2 . TRP A 1 410 ? 17.625  14.248  -10.699 1.00 82.24 410 A 1 
ATOM   3310 C  CZ3 . TRP A 1 410 ? 17.349  15.330  -8.548  1.00 79.82 410 A 1 
ATOM   3311 C  CH2 . TRP A 1 410 ? 17.201  14.212  -9.365  1.00 81.70 410 A 1 
ATOM   3312 N  N   . ASN A 1 411 ? 18.543  21.615  -8.898  1.00 81.46 411 A 1 
ATOM   3313 C  CA  . ASN A 1 411 ? 18.987  22.905  -8.357  1.00 76.74 411 A 1 
ATOM   3314 C  C   . ASN A 1 411 ? 20.499  23.083  -8.456  1.00 71.11 411 A 1 
ATOM   3315 O  O   . ASN A 1 411 ? 21.222  22.069  -8.358  1.00 64.62 411 A 1 
ATOM   3316 C  CB  . ASN A 1 411 ? 18.523  23.052  -6.901  1.00 68.81 411 A 1 
ATOM   3317 C  CG  . ASN A 1 411 ? 17.022  23.254  -6.715  1.00 62.13 411 A 1 
ATOM   3318 O  OD1 . ASN A 1 411 ? 16.284  23.778  -7.542  1.00 55.99 411 A 1 
ATOM   3319 N  ND2 . ASN A 1 411 ? 16.511  22.874  -5.563  1.00 53.48 411 A 1 
ATOM   3320 O  OXT . ASN A 1 411 ? 20.913  24.274  -8.591  1.00 51.83 411 A 1 
HETATM 3321 MG MG  . MG  B 2 .   ? 7.806   0.092   2.435   1.00 81.90 1   B 1 
#
