# Supplementary material for: Theoretical Study of Sphingomyelinases from Entamoeba histolytica and Trichomonas vaginalis Sheds Light on the Evolution of Enzymes Needed for Survival and Colonization
Source: Pathogens. 2025 Jan 5;14(1):32. doi: 10.3390/pathogens14010032 (PMC11768322; doi:10.3390/pathogens14010032)
Supplement: Supplementary file 1 [file pathogens-14-00032-s001.zip › Supplementary structural Files/CIF files aSMase6/aSMase6 no signal peptide/No signal peptide +Mg/fold_smase6nosignpeptdmg_model_2.cif]

# By using this file you agree to the legally binding terms of use found at alphafoldserver.com/output-terms
data_17412ece4fdc9674
#
_entry.id 17412ece4fdc9674
#
loop_
_atom_type.symbol
C  
MG 
N  
O  
S  
#
loop_
_audit_author.name
_audit_author.pdbx_ordinal
"Google DeepMind" 1 
"Isomorphic Labs" 2 
#
_audit_conform.dict_location https://raw.githubusercontent.com/ihmwg/ModelCIF/master/dist/mmcif_ma.dic
_audit_conform.dict_name     mmcif_ma.dic
_audit_conform.dict_version  1.4.5
#
loop_
_chem_comp.formula
_chem_comp.formula_weight
_chem_comp.id
_chem_comp.mon_nstd_flag
_chem_comp.name
_chem_comp.pdbx_smiles
_chem_comp.pdbx_synonyms
_chem_comp.type
"C3 H7 N O2"    89.093  ALA y ALANINE         C[C@H](N)C(O)=O                  ? "L-PEPTIDE LINKING" 
"C6 H15 N4 O2"  175.209 ARG y ARGININE        N[C@@H](CCCNC(N)=[NH2+])C(O)=O   ? "L-PEPTIDE LINKING" 
"C4 H8 N2 O3"   132.118 ASN y ASPARAGINE      N[C@@H](CC(N)=O)C(O)=O           ? "L-PEPTIDE LINKING" 
"C4 H7 N O4"    133.103 ASP y "ASPARTIC ACID" N[C@@H](CC(O)=O)C(O)=O           ? "L-PEPTIDE LINKING" 
"C3 H7 N O2 S"  121.158 CYS y CYSTEINE        N[C@@H](CS)C(O)=O                ? "L-PEPTIDE LINKING" 
"C5 H10 N2 O3"  146.144 GLN y GLUTAMINE       N[C@@H](CCC(N)=O)C(O)=O          ? "L-PEPTIDE LINKING" 
"C5 H9 N O4"    147.129 GLU y "GLUTAMIC ACID" N[C@@H](CCC(O)=O)C(O)=O          ? "L-PEPTIDE LINKING" 
"C2 H5 N O2"    75.067  GLY y GLYCINE         NCC(O)=O                         ? "PEPTIDE LINKING"   
"C6 H10 N3 O2"  156.162 HIS y HISTIDINE       N[C@@H](Cc1c[nH]c[nH+]1)C(O)=O   ? "L-PEPTIDE LINKING" 
"C6 H13 N O2"   131.173 ILE y ISOLEUCINE      CC[C@H](C)[C@H](N)C(O)=O         ? "L-PEPTIDE LINKING" 
"C6 H13 N O2"   131.173 LEU y LEUCINE         CC(C)C[C@H](N)C(O)=O             ? "L-PEPTIDE LINKING" 
"C6 H15 N2 O2"  147.195 LYS y LYSINE          N[C@@H](CCCC[NH3+])C(O)=O        ? "L-PEPTIDE LINKING" 
"C5 H11 N O2 S" 149.211 MET y METHIONINE      CSCC[C@H](N)C(O)=O               ? "L-PEPTIDE LINKING" 
Mg              24.305  MG  . "MAGNESIUM ION" "[Mg++]"                         ? NON-POLYMER         
"C9 H11 N O2"   165.189 PHE y PHENYLALANINE   N[C@@H](Cc1ccccc1)C(O)=O         ? "L-PEPTIDE LINKING" 
"C5 H9 N O2"    115.130 PRO y PROLINE         OC(=O)[C@@H]1CCCN1               ? "L-PEPTIDE LINKING" 
"C3 H7 N O3"    105.093 SER y SERINE          N[C@@H](CO)C(O)=O                ? "L-PEPTIDE LINKING" 
"C4 H9 N O3"    119.119 THR y THREONINE       C[C@@H](O)[C@H](N)C(O)=O         ? "L-PEPTIDE LINKING" 
"C11 H12 N2 O2" 204.225 TRP y TRYPTOPHAN      N[C@@H](Cc1c[nH]c2ccccc12)C(O)=O ? "L-PEPTIDE LINKING" 
"C9 H11 N O3"   181.189 TYR y TYROSINE        N[C@@H](Cc1ccc(O)cc1)C(O)=O      ? "L-PEPTIDE LINKING" 
"C5 H11 N O2"   117.146 VAL y VALINE          CC(C)[C@H](N)C(O)=O              ? "L-PEPTIDE LINKING" 
#
_citation.book_publisher          ?
_citation.country                 UK
_citation.id                      primary
_citation.journal_full            Nature
_citation.journal_id_ASTM         NATUAS
_citation.journal_id_CSD          0006
_citation.journal_id_ISSN         0028-0836
_citation.journal_volume          ?
_citation.page_first              ?
_citation.page_last               ?
_citation.pdbx_database_id_DOI    ?
_citation.pdbx_database_id_PubMed ?
_citation.title                   "Accurate structure prediction of biomolecular interactions with AlphaFold 3"
_citation.year                    2024
#
loop_
_citation_author.citation_id
_citation_author.name
_citation_author.ordinal
primary "Google DeepMind" 1 
primary "Isomorphic Labs" 2 
#
loop_
_entity.id
_entity.pdbx_description
_entity.type
1 . polymer     
2 . non-polymer 
#
_entity_poly.entity_id      1
_entity_poly.pdbx_strand_id A
_entity_poly.type           polypeptide(L)
#
loop_
_entity_poly_seq.entity_id
_entity_poly_seq.hetero
_entity_poly_seq.mon_id
_entity_poly_seq.num
1 n PHE 1   
1 n GLU 2   
1 n MET 3   
1 n TRP 4   
1 n GLN 5   
1 n LEU 6   
1 n THR 7   
1 n ASP 8   
1 n ILE 9   
1 n HIS 10  
1 n LEU 11  
1 n ASP 12  
1 n PRO 13  
1 n MET 14  
1 n TYR 15  
1 n THR 16  
1 n VAL 17  
1 n GLY 18  
1 n SER 19  
1 n ASP 20  
1 n PRO 21  
1 n LEU 22  
1 n LYS 23  
1 n LEU 24  
1 n CYS 25  
1 n ARG 26  
1 n GLU 27  
1 n GLY 28  
1 n LYS 29  
1 n GLY 30  
1 n ASN 31  
1 n ALA 32  
1 n GLY 33  
1 n LYS 34  
1 n TYR 35  
1 n GLY 36  
1 n ASP 37  
1 n TYR 38  
1 n SER 39  
1 n CYS 40  
1 n ASP 41  
1 n ALA 42  
1 n ASN 43  
1 n MET 44  
1 n ALA 45  
1 n LEU 46  
1 n LEU 47  
1 n ASP 48  
1 n SER 49  
1 n LEU 50  
1 n VAL 51  
1 n LYS 52  
1 n PHE 53  
1 n ILE 54  
1 n LYS 55  
1 n ARG 56  
1 n ASN 57  
1 n THR 58  
1 n ASP 59  
1 n VAL 60  
1 n ASN 61  
1 n GLY 62  
1 n LYS 63  
1 n VAL 64  
1 n MET 65  
1 n VAL 66  
1 n TYR 67  
1 n ASN 68  
1 n GLY 69  
1 n ASP 70  
1 n ILE 71  
1 n VAL 72  
1 n SER 73  
1 n ARG 74  
1 n ALA 75  
1 n ILE 76  
1 n PRO 77  
1 n LYS 78  
1 n TYR 79  
1 n ASN 80  
1 n LEU 81  
1 n ASP 82  
1 n TYR 83  
1 n VAL 84  
1 n LYS 85  
1 n GLN 86  
1 n SER 87  
1 n ILE 88  
1 n VAL 89  
1 n ASN 90  
1 n ALA 91  
1 n THR 92  
1 n ALA 93  
1 n LEU 94  
1 n LEU 95  
1 n LYS 96  
1 n LYS 97  
1 n PHE 98  
1 n GLU 99  
1 n ASP 100 
1 n PHE 101 
1 n PHE 102 
1 n ILE 103 
1 n ILE 104 
1 n PRO 105 
1 n MET 106 
1 n LEU 107 
1 n GLY 108 
1 n ASN 109 
1 n HIS 110 
1 n ASP 111 
1 n VAL 112 
1 n TYR 113 
1 n PRO 114 
1 n ALA 115 
1 n ASN 116 
1 n GLN 117 
1 n MET 118 
1 n ALA 119 
1 n ILE 120 
1 n ASN 121 
1 n SER 122 
1 n GLN 123 
1 n TRP 124 
1 n ILE 125 
1 n PHE 126 
1 n GLN 127 
1 n PHE 128 
1 n ALA 129 
1 n ALA 130 
1 n GLU 131 
1 n GLN 132 
1 n PHE 133 
1 n ALA 134 
1 n PRO 135 
1 n PHE 136 
1 n LEU 137 
1 n SER 138 
1 n GLN 139 
1 n ASN 140 
1 n ALA 141 
1 n ILE 142 
1 n GLU 143 
1 n SER 144 
1 n PHE 145 
1 n LYS 146 
1 n HIS 147 
1 n GLY 148 
1 n GLY 149 
1 n TYR 150 
1 n TYR 151 
1 n THR 152 
1 n MET 153 
1 n PRO 154 
1 n PHE 155 
1 n PRO 156 
1 n ALA 157 
1 n HIS 158 
1 n LEU 159 
1 n GLY 160 
1 n ILE 161 
1 n LYS 162 
1 n VAL 163 
1 n PRO 164 
1 n LEU 165 
1 n ASN 166 
1 n ALA 167 
1 n VAL 168 
1 n VAL 169 
1 n LEU 170 
1 n ASN 171 
1 n THR 172 
1 n VAL 173 
1 n LEU 174 
1 n TYR 175 
1 n TYR 176 
1 n ASN 177 
1 n TYR 178 
1 n ASN 179 
1 n LYS 180 
1 n GLN 181 
1 n THR 182 
1 n MET 183 
1 n ASP 184 
1 n SER 185 
1 n THR 186 
1 n ASP 187 
1 n PRO 188 
1 n LEU 189 
1 n GLY 190 
1 n GLN 191 
1 n PHE 192 
1 n GLU 193 
1 n TRP 194 
1 n PHE 195 
1 n LYS 196 
1 n THR 197 
1 n VAL 198 
1 n MET 199 
1 n ASP 200 
1 n GLY 201 
1 n TYR 202 
1 n ARG 203 
1 n LYS 204 
1 n THR 205 
1 n GLY 206 
1 n GLN 207 
1 n ARG 208 
1 n ALA 209 
1 n ILE 210 
1 n VAL 211 
1 n SER 212 
1 n MET 213 
1 n HIS 214 
1 n ILE 215 
1 n CYS 216 
1 n PRO 217 
1 n GLY 218 
1 n VAL 219 
1 n ALA 220 
1 n GLU 221 
1 n ARG 222 
1 n PHE 223 
1 n ASN 224 
1 n TYR 225 
1 n SER 226 
1 n ASP 227 
1 n GLN 228 
1 n LEU 229 
1 n TYR 230 
1 n PRO 231 
1 n GLN 232 
1 n TYR 233 
1 n ASN 234 
1 n ASP 235 
1 n ARG 236 
1 n LEU 237 
1 n VAL 238 
1 n ASP 239 
1 n SER 240 
1 n LEU 241 
1 n ALA 242 
1 n GLU 243 
1 n TYR 244 
1 n ASN 245 
1 n ASP 246 
1 n VAL 247 
1 n ILE 248 
1 n LEU 249 
1 n GLY 250 
1 n VAL 251 
1 n LEU 252 
1 n CYS 253 
1 n GLY 254 
1 n HIS 255 
1 n LEU 256 
1 n HIS 257 
1 n THR 258 
1 n ASP 259 
1 n THR 260 
1 n PHE 261 
1 n ARG 262 
1 n ILE 263 
1 n LEU 264 
1 n SER 265 
1 n LYS 266 
1 n GLY 267 
1 n ASN 268 
1 n LYS 269 
1 n LYS 270 
1 n VAL 271 
1 n MET 272 
1 n ALA 273 
1 n PHE 274 
1 n ILE 275 
1 n GLY 276 
1 n PRO 277 
1 n SER 278 
1 n VAL 279 
1 n ASP 280 
1 n THR 281 
1 n TRP 282 
1 n LEU 283 
1 n GLY 284 
1 n THR 285 
1 n SER 286 
1 n PRO 287 
1 n SER 288 
1 n ILE 289 
1 n ARG 290 
1 n LYS 291 
1 n TYR 292 
1 n ASP 293 
1 n VAL 294 
1 n GLY 295 
1 n ASN 296 
1 n GLY 297 
1 n GLN 298 
1 n GLY 299 
1 n TYR 300 
1 n MET 301 
1 n LYS 302 
1 n GLU 303 
1 n PHE 304 
1 n LYS 305 
1 n ASN 306 
1 n TYR 307 
1 n HIS 308 
1 n PHE 309 
1 n GLN 310 
1 n LEU 311 
1 n ARG 312 
1 n PRO 313 
1 n LYS 314 
1 n LYS 315 
1 n ASP 316 
1 n LYS 317 
1 n LEU 318 
1 n LYS 319 
1 n PRO 320 
1 n LYS 321 
1 n THR 322 
1 n THR 323 
1 n ILE 324 
1 n LYS 325 
1 n GLN 326 
1 n PRO 327 
1 n SER 328 
1 n ASP 329 
1 n GLY 330 
1 n PHE 331 
1 n ASN 332 
1 n LYS 333 
1 n TRP 334 
1 n LYS 335 
1 n PHE 336 
1 n ASN 337 
1 n TYR 338 
1 n GLY 339 
1 n SER 340 
1 n SER 341 
1 n SER 342 
1 n GLU 343 
1 n TYR 344 
1 n GLY 345 
1 n LEU 346 
1 n LYS 347 
1 n GLU 348 
1 n LEU 349 
1 n SER 350 
1 n PRO 351 
1 n LYS 352 
1 n GLU 353 
1 n PHE 354 
1 n GLU 355 
1 n ILE 356 
1 n LEU 357 
1 n ALA 358 
1 n ALA 359 
1 n ARG 360 
1 n MET 361 
1 n ASP 362 
1 n LYS 363 
1 n ASP 364 
1 n LEU 365 
1 n GLN 366 
1 n LEU 367 
1 n PHE 368 
1 n ASN 369 
1 n LYS 370 
1 n TYR 371 
1 n HIS 372 
1 n LEU 373 
1 n HIS 374 
1 n PHE 375 
1 n ARG 376 
1 n ALA 377 
1 n ASP 378 
1 n THR 379 
1 n PRO 380 
1 n GLY 381 
1 n PHE 382 
1 n THR 383 
1 n CYS 384 
1 n LYS 385 
1 n GLY 386 
1 n ASN 387 
1 n CYS 388 
1 n LYS 389 
1 n ASN 390 
1 n ASN 391 
1 n CYS 392 
1 n MET 393 
1 n CYS 394 
1 n ALA 395 
1 n VAL 396 
1 n ARG 397 
1 n TYR 398 
1 n PRO 399 
1 n ARG 400 
1 n GLN 401 
1 n ASN 402 
1 n GLU 403 
1 n PHE 404 
1 n ALA 405 
1 n ASN 406 
1 n CYS 407 
1 n VAL 408 
1 n VAL 409 
1 n TRP 410 
1 n ASN 411 
#
_ma_data.content_type "model coordinates"
_ma_data.id           1
_ma_data.name         Model
#
_ma_model_list.data_id          1
_ma_model_list.model_group_id   1
_ma_model_list.model_group_name "AlphaFold-beta-20231127 (7a14c934-fe78-43c1-a552-7fb305b0ebd1 @ 2024-10-22 07:44:14)"
_ma_model_list.model_id         1
_ma_model_list.model_name       "Top ranked model"
_ma_model_list.model_type       "Ab initio model"
_ma_model_list.ordinal_id       1
#
loop_
_ma_protocol_step.method_type
_ma_protocol_step.ordinal_id
_ma_protocol_step.protocol_id
_ma_protocol_step.step_id
"coevolution MSA" 1 1 1 
"template search" 2 1 2 
modeling          3 1 3 
#
loop_
_ma_qa_metric.id
_ma_qa_metric.mode
_ma_qa_metric.name
_ma_qa_metric.software_group_id
_ma_qa_metric.type
1 global pLDDT 1 pLDDT 
2 local  pLDDT 1 pLDDT 
#
_ma_qa_metric_global.metric_id    1
_ma_qa_metric_global.metric_value 92.21
_ma_qa_metric_global.model_id     1
_ma_qa_metric_global.ordinal_id   1
#
_ma_software_group.group_id    1
_ma_software_group.ordinal_id  1
_ma_software_group.software_id 1
#
loop_
_ma_target_entity.data_id
_ma_target_entity.entity_id
_ma_target_entity.origin
1 1 . 
1 2 . 
#
loop_
_ma_target_entity_instance.asym_id
_ma_target_entity_instance.details
_ma_target_entity_instance.entity_id
A . 1 
B . 2 
#
loop_
_pdbx_data_usage.details
_pdbx_data_usage.id
_pdbx_data_usage.type
_pdbx_data_usage.url
;NON-COMMERCIAL USE ONLY, BY USING THIS FILE YOU AGREE TO THE TERMS OF USE FOUND
AT alphafoldserver.com/output-terms.
;
1 license    ? 
;THE INFORMATION IS NOT INTENDED FOR, HAS NOT BEEN VALIDATED FOR, AND IS NOT
APPROVED FOR CLINICAL USE. IT SHOULD NOT BE USED FOR CLINICAL PURPOSE OR RELIED
ON FOR MEDICAL OR OTHER PROFESSIONAL ADVICE. IT IS THEORETICAL MODELLING ONLY
AND CAUTION SHOULD BE EXERCISED IN ITS USE. IT IS PROVIDED "AS-IS" WITHOUT ANY
WARRANTY OF ANY KIND, WHETHER EXPRESSED OR IMPLIED. NO WARRANTY IS GIVEN THAT
USE OF THE INFORMATION SHALL NOT INFRINGE THE RIGHTS OF ANY THIRD PARTY.
;
2 disclaimer ? 
#
_pdbx_nonpoly_scheme.asym_id       B
_pdbx_nonpoly_scheme.auth_seq_num  1
_pdbx_nonpoly_scheme.entity_id     2
_pdbx_nonpoly_scheme.mon_id        MG
_pdbx_nonpoly_scheme.pdb_ins_code  .
_pdbx_nonpoly_scheme.pdb_seq_num   1
_pdbx_nonpoly_scheme.pdb_strand_id B
#
loop_
_pdbx_poly_seq_scheme.asym_id
_pdbx_poly_seq_scheme.auth_seq_num
_pdbx_poly_seq_scheme.entity_id
_pdbx_poly_seq_scheme.hetero
_pdbx_poly_seq_scheme.mon_id
_pdbx_poly_seq_scheme.pdb_ins_code
_pdbx_poly_seq_scheme.pdb_seq_num
_pdbx_poly_seq_scheme.pdb_strand_id
_pdbx_poly_seq_scheme.seq_id
A 1   1 n PHE . 1   A 1   
A 2   1 n GLU . 2   A 2   
A 3   1 n MET . 3   A 3   
A 4   1 n TRP . 4   A 4   
A 5   1 n GLN . 5   A 5   
A 6   1 n LEU . 6   A 6   
A 7   1 n THR . 7   A 7   
A 8   1 n ASP . 8   A 8   
A 9   1 n ILE . 9   A 9   
A 10  1 n HIS . 10  A 10  
A 11  1 n LEU . 11  A 11  
A 12  1 n ASP . 12  A 12  
A 13  1 n PRO . 13  A 13  
A 14  1 n MET . 14  A 14  
A 15  1 n TYR . 15  A 15  
A 16  1 n THR . 16  A 16  
A 17  1 n VAL . 17  A 17  
A 18  1 n GLY . 18  A 18  
A 19  1 n SER . 19  A 19  
A 20  1 n ASP . 20  A 20  
A 21  1 n PRO . 21  A 21  
A 22  1 n LEU . 22  A 22  
A 23  1 n LYS . 23  A 23  
A 24  1 n LEU . 24  A 24  
A 25  1 n CYS . 25  A 25  
A 26  1 n ARG . 26  A 26  
A 27  1 n GLU . 27  A 27  
A 28  1 n GLY . 28  A 28  
A 29  1 n LYS . 29  A 29  
A 30  1 n GLY . 30  A 30  
A 31  1 n ASN . 31  A 31  
A 32  1 n ALA . 32  A 32  
A 33  1 n GLY . 33  A 33  
A 34  1 n LYS . 34  A 34  
A 35  1 n TYR . 35  A 35  
A 36  1 n GLY . 36  A 36  
A 37  1 n ASP . 37  A 37  
A 38  1 n TYR . 38  A 38  
A 39  1 n SER . 39  A 39  
A 40  1 n CYS . 40  A 40  
A 41  1 n ASP . 41  A 41  
A 42  1 n ALA . 42  A 42  
A 43  1 n ASN . 43  A 43  
A 44  1 n MET . 44  A 44  
A 45  1 n ALA . 45  A 45  
A 46  1 n LEU . 46  A 46  
A 47  1 n LEU . 47  A 47  
A 48  1 n ASP . 48  A 48  
A 49  1 n SER . 49  A 49  
A 50  1 n LEU . 50  A 50  
A 51  1 n VAL . 51  A 51  
A 52  1 n LYS . 52  A 52  
A 53  1 n PHE . 53  A 53  
A 54  1 n ILE . 54  A 54  
A 55  1 n LYS . 55  A 55  
A 56  1 n ARG . 56  A 56  
A 57  1 n ASN . 57  A 57  
A 58  1 n THR . 58  A 58  
A 59  1 n ASP . 59  A 59  
A 60  1 n VAL . 60  A 60  
A 61  1 n ASN . 61  A 61  
A 62  1 n GLY . 62  A 62  
A 63  1 n LYS . 63  A 63  
A 64  1 n VAL . 64  A 64  
A 65  1 n MET . 65  A 65  
A 66  1 n VAL . 66  A 66  
A 67  1 n TYR . 67  A 67  
A 68  1 n ASN . 68  A 68  
A 69  1 n GLY . 69  A 69  
A 70  1 n ASP . 70  A 70  
A 71  1 n ILE . 71  A 71  
A 72  1 n VAL . 72  A 72  
A 73  1 n SER . 73  A 73  
A 74  1 n ARG . 74  A 74  
A 75  1 n ALA . 75  A 75  
A 76  1 n ILE . 76  A 76  
A 77  1 n PRO . 77  A 77  
A 78  1 n LYS . 78  A 78  
A 79  1 n TYR . 79  A 79  
A 80  1 n ASN . 80  A 80  
A 81  1 n LEU . 81  A 81  
A 82  1 n ASP . 82  A 82  
A 83  1 n TYR . 83  A 83  
A 84  1 n VAL . 84  A 84  
A 85  1 n LYS . 85  A 85  
A 86  1 n GLN . 86  A 86  
A 87  1 n SER . 87  A 87  
A 88  1 n ILE . 88  A 88  
A 89  1 n VAL . 89  A 89  
A 90  1 n ASN . 90  A 90  
A 91  1 n ALA . 91  A 91  
A 92  1 n THR . 92  A 92  
A 93  1 n ALA . 93  A 93  
A 94  1 n LEU . 94  A 94  
A 95  1 n LEU . 95  A 95  
A 96  1 n LYS . 96  A 96  
A 97  1 n LYS . 97  A 97  
A 98  1 n PHE . 98  A 98  
A 99  1 n GLU . 99  A 99  
A 100 1 n ASP . 100 A 100 
A 101 1 n PHE . 101 A 101 
A 102 1 n PHE . 102 A 102 
A 103 1 n ILE . 103 A 103 
A 104 1 n ILE . 104 A 104 
A 105 1 n PRO . 105 A 105 
A 106 1 n MET . 106 A 106 
A 107 1 n LEU . 107 A 107 
A 108 1 n GLY . 108 A 108 
A 109 1 n ASN . 109 A 109 
A 110 1 n HIS . 110 A 110 
A 111 1 n ASP . 111 A 111 
A 112 1 n VAL . 112 A 112 
A 113 1 n TYR . 113 A 113 
A 114 1 n PRO . 114 A 114 
A 115 1 n ALA . 115 A 115 
A 116 1 n ASN . 116 A 116 
A 117 1 n GLN . 117 A 117 
A 118 1 n MET . 118 A 118 
A 119 1 n ALA . 119 A 119 
A 120 1 n ILE . 120 A 120 
A 121 1 n ASN . 121 A 121 
A 122 1 n SER . 122 A 122 
A 123 1 n GLN . 123 A 123 
A 124 1 n TRP . 124 A 124 
A 125 1 n ILE . 125 A 125 
A 126 1 n PHE . 126 A 126 
A 127 1 n GLN . 127 A 127 
A 128 1 n PHE . 128 A 128 
A 129 1 n ALA . 129 A 129 
A 130 1 n ALA . 130 A 130 
A 131 1 n GLU . 131 A 131 
A 132 1 n GLN . 132 A 132 
A 133 1 n PHE . 133 A 133 
A 134 1 n ALA . 134 A 134 
A 135 1 n PRO . 135 A 135 
A 136 1 n PHE . 136 A 136 
A 137 1 n LEU . 137 A 137 
A 138 1 n SER . 138 A 138 
A 139 1 n GLN . 139 A 139 
A 140 1 n ASN . 140 A 140 
A 141 1 n ALA . 141 A 141 
A 142 1 n ILE . 142 A 142 
A 143 1 n GLU . 143 A 143 
A 144 1 n SER . 144 A 144 
A 145 1 n PHE . 145 A 145 
A 146 1 n LYS . 146 A 146 
A 147 1 n HIS . 147 A 147 
A 148 1 n GLY . 148 A 148 
A 149 1 n GLY . 149 A 149 
A 150 1 n TYR . 150 A 150 
A 151 1 n TYR . 151 A 151 
A 152 1 n THR . 152 A 152 
A 153 1 n MET . 153 A 153 
A 154 1 n PRO . 154 A 154 
A 155 1 n PHE . 155 A 155 
A 156 1 n PRO . 156 A 156 
A 157 1 n ALA . 157 A 157 
A 158 1 n HIS . 158 A 158 
A 159 1 n LEU . 159 A 159 
A 160 1 n GLY . 160 A 160 
A 161 1 n ILE . 161 A 161 
A 162 1 n LYS . 162 A 162 
A 163 1 n VAL . 163 A 163 
A 164 1 n PRO . 164 A 164 
A 165 1 n LEU . 165 A 165 
A 166 1 n ASN . 166 A 166 
A 167 1 n ALA . 167 A 167 
A 168 1 n VAL . 168 A 168 
A 169 1 n VAL . 169 A 169 
A 170 1 n LEU . 170 A 170 
A 171 1 n ASN . 171 A 171 
A 172 1 n THR . 172 A 172 
A 173 1 n VAL . 173 A 173 
A 174 1 n LEU . 174 A 174 
A 175 1 n TYR . 175 A 175 
A 176 1 n TYR . 176 A 176 
A 177 1 n ASN . 177 A 177 
A 178 1 n TYR . 178 A 178 
A 179 1 n ASN . 179 A 179 
A 180 1 n LYS . 180 A 180 
A 181 1 n GLN . 181 A 181 
A 182 1 n THR . 182 A 182 
A 183 1 n MET . 183 A 183 
A 184 1 n ASP . 184 A 184 
A 185 1 n SER . 185 A 185 
A 186 1 n THR . 186 A 186 
A 187 1 n ASP . 187 A 187 
A 188 1 n PRO . 188 A 188 
A 189 1 n LEU . 189 A 189 
A 190 1 n GLY . 190 A 190 
A 191 1 n GLN . 191 A 191 
A 192 1 n PHE . 192 A 192 
A 193 1 n GLU . 193 A 193 
A 194 1 n TRP . 194 A 194 
A 195 1 n PHE . 195 A 195 
A 196 1 n LYS . 196 A 196 
A 197 1 n THR . 197 A 197 
A 198 1 n VAL . 198 A 198 
A 199 1 n MET . 199 A 199 
A 200 1 n ASP . 200 A 200 
A 201 1 n GLY . 201 A 201 
A 202 1 n TYR . 202 A 202 
A 203 1 n ARG . 203 A 203 
A 204 1 n LYS . 204 A 204 
A 205 1 n THR . 205 A 205 
A 206 1 n GLY . 206 A 206 
A 207 1 n GLN . 207 A 207 
A 208 1 n ARG . 208 A 208 
A 209 1 n ALA . 209 A 209 
A 210 1 n ILE . 210 A 210 
A 211 1 n VAL . 211 A 211 
A 212 1 n SER . 212 A 212 
A 213 1 n MET . 213 A 213 
A 214 1 n HIS . 214 A 214 
A 215 1 n ILE . 215 A 215 
A 216 1 n CYS . 216 A 216 
A 217 1 n PRO . 217 A 217 
A 218 1 n GLY . 218 A 218 
A 219 1 n VAL . 219 A 219 
A 220 1 n ALA . 220 A 220 
A 221 1 n GLU . 221 A 221 
A 222 1 n ARG . 222 A 222 
A 223 1 n PHE . 223 A 223 
A 224 1 n ASN . 224 A 224 
A 225 1 n TYR . 225 A 225 
A 226 1 n SER . 226 A 226 
A 227 1 n ASP . 227 A 227 
A 228 1 n GLN . 228 A 228 
A 229 1 n LEU . 229 A 229 
A 230 1 n TYR . 230 A 230 
A 231 1 n PRO . 231 A 231 
A 232 1 n GLN . 232 A 232 
A 233 1 n TYR . 233 A 233 
A 234 1 n ASN . 234 A 234 
A 235 1 n ASP . 235 A 235 
A 236 1 n ARG . 236 A 236 
A 237 1 n LEU . 237 A 237 
A 238 1 n VAL . 238 A 238 
A 239 1 n ASP . 239 A 239 
A 240 1 n SER . 240 A 240 
A 241 1 n LEU . 241 A 241 
A 242 1 n ALA . 242 A 242 
A 243 1 n GLU . 243 A 243 
A 244 1 n TYR . 244 A 244 
A 245 1 n ASN . 245 A 245 
A 246 1 n ASP . 246 A 246 
A 247 1 n VAL . 247 A 247 
A 248 1 n ILE . 248 A 248 
A 249 1 n LEU . 249 A 249 
A 250 1 n GLY . 250 A 250 
A 251 1 n VAL . 251 A 251 
A 252 1 n LEU . 252 A 252 
A 253 1 n CYS . 253 A 253 
A 254 1 n GLY . 254 A 254 
A 255 1 n HIS . 255 A 255 
A 256 1 n LEU . 256 A 256 
A 257 1 n HIS . 257 A 257 
A 258 1 n THR . 258 A 258 
A 259 1 n ASP . 259 A 259 
A 260 1 n THR . 260 A 260 
A 261 1 n PHE . 261 A 261 
A 262 1 n ARG . 262 A 262 
A 263 1 n ILE . 263 A 263 
A 264 1 n LEU . 264 A 264 
A 265 1 n SER . 265 A 265 
A 266 1 n LYS . 266 A 266 
A 267 1 n GLY . 267 A 267 
A 268 1 n ASN . 268 A 268 
A 269 1 n LYS . 269 A 269 
A 270 1 n LYS . 270 A 270 
A 271 1 n VAL . 271 A 271 
A 272 1 n MET . 272 A 272 
A 273 1 n ALA . 273 A 273 
A 274 1 n PHE . 274 A 274 
A 275 1 n ILE . 275 A 275 
A 276 1 n GLY . 276 A 276 
A 277 1 n PRO . 277 A 277 
A 278 1 n SER . 278 A 278 
A 279 1 n VAL . 279 A 279 
A 280 1 n ASP . 280 A 280 
A 281 1 n THR . 281 A 281 
A 282 1 n TRP . 282 A 282 
A 283 1 n LEU . 283 A 283 
A 284 1 n GLY . 284 A 284 
A 285 1 n THR . 285 A 285 
A 286 1 n SER . 286 A 286 
A 287 1 n PRO . 287 A 287 
A 288 1 n SER . 288 A 288 
A 289 1 n ILE . 289 A 289 
A 290 1 n ARG . 290 A 290 
A 291 1 n LYS . 291 A 291 
A 292 1 n TYR . 292 A 292 
A 293 1 n ASP . 293 A 293 
A 294 1 n VAL . 294 A 294 
A 295 1 n GLY . 295 A 295 
A 296 1 n ASN . 296 A 296 
A 297 1 n GLY . 297 A 297 
A 298 1 n GLN . 298 A 298 
A 299 1 n GLY . 299 A 299 
A 300 1 n TYR . 300 A 300 
A 301 1 n MET . 301 A 301 
A 302 1 n LYS . 302 A 302 
A 303 1 n GLU . 303 A 303 
A 304 1 n PHE . 304 A 304 
A 305 1 n LYS . 305 A 305 
A 306 1 n ASN . 306 A 306 
A 307 1 n TYR . 307 A 307 
A 308 1 n HIS . 308 A 308 
A 309 1 n PHE . 309 A 309 
A 310 1 n GLN . 310 A 310 
A 311 1 n LEU . 311 A 311 
A 312 1 n ARG . 312 A 312 
A 313 1 n PRO . 313 A 313 
A 314 1 n LYS . 314 A 314 
A 315 1 n LYS . 315 A 315 
A 316 1 n ASP . 316 A 316 
A 317 1 n LYS . 317 A 317 
A 318 1 n LEU . 318 A 318 
A 319 1 n LYS . 319 A 319 
A 320 1 n PRO . 320 A 320 
A 321 1 n LYS . 321 A 321 
A 322 1 n THR . 322 A 322 
A 323 1 n THR . 323 A 323 
A 324 1 n ILE . 324 A 324 
A 325 1 n LYS . 325 A 325 
A 326 1 n GLN . 326 A 326 
A 327 1 n PRO . 327 A 327 
A 328 1 n SER . 328 A 328 
A 329 1 n ASP . 329 A 329 
A 330 1 n GLY . 330 A 330 
A 331 1 n PHE . 331 A 331 
A 332 1 n ASN . 332 A 332 
A 333 1 n LYS . 333 A 333 
A 334 1 n TRP . 334 A 334 
A 335 1 n LYS . 335 A 335 
A 336 1 n PHE . 336 A 336 
A 337 1 n ASN . 337 A 337 
A 338 1 n TYR . 338 A 338 
A 339 1 n GLY . 339 A 339 
A 340 1 n SER . 340 A 340 
A 341 1 n SER . 341 A 341 
A 342 1 n SER . 342 A 342 
A 343 1 n GLU . 343 A 343 
A 344 1 n TYR . 344 A 344 
A 345 1 n GLY . 345 A 345 
A 346 1 n LEU . 346 A 346 
A 347 1 n LYS . 347 A 347 
A 348 1 n GLU . 348 A 348 
A 349 1 n LEU . 349 A 349 
A 350 1 n SER . 350 A 350 
A 351 1 n PRO . 351 A 351 
A 352 1 n LYS . 352 A 352 
A 353 1 n GLU . 353 A 353 
A 354 1 n PHE . 354 A 354 
A 355 1 n GLU . 355 A 355 
A 356 1 n ILE . 356 A 356 
A 357 1 n LEU . 357 A 357 
A 358 1 n ALA . 358 A 358 
A 359 1 n ALA . 359 A 359 
A 360 1 n ARG . 360 A 360 
A 361 1 n MET . 361 A 361 
A 362 1 n ASP . 362 A 362 
A 363 1 n LYS . 363 A 363 
A 364 1 n ASP . 364 A 364 
A 365 1 n LEU . 365 A 365 
A 366 1 n GLN . 366 A 366 
A 367 1 n LEU . 367 A 367 
A 368 1 n PHE . 368 A 368 
A 369 1 n ASN . 369 A 369 
A 370 1 n LYS . 370 A 370 
A 371 1 n TYR . 371 A 371 
A 372 1 n HIS . 372 A 372 
A 373 1 n LEU . 373 A 373 
A 374 1 n HIS . 374 A 374 
A 375 1 n PHE . 375 A 375 
A 376 1 n ARG . 376 A 376 
A 377 1 n ALA . 377 A 377 
A 378 1 n ASP . 378 A 378 
A 379 1 n THR . 379 A 379 
A 380 1 n PRO . 380 A 380 
A 381 1 n GLY . 381 A 381 
A 382 1 n PHE . 382 A 382 
A 383 1 n THR . 383 A 383 
A 384 1 n CYS . 384 A 384 
A 385 1 n LYS . 385 A 385 
A 386 1 n GLY . 386 A 386 
A 387 1 n ASN . 387 A 387 
A 388 1 n CYS . 388 A 388 
A 389 1 n LYS . 389 A 389 
A 390 1 n ASN . 390 A 390 
A 391 1 n ASN . 391 A 391 
A 392 1 n CYS . 392 A 392 
A 393 1 n MET . 393 A 393 
A 394 1 n CYS . 394 A 394 
A 395 1 n ALA . 395 A 395 
A 396 1 n VAL . 396 A 396 
A 397 1 n ARG . 397 A 397 
A 398 1 n TYR . 398 A 398 
A 399 1 n PRO . 399 A 399 
A 400 1 n ARG . 400 A 400 
A 401 1 n GLN . 401 A 401 
A 402 1 n ASN . 402 A 402 
A 403 1 n GLU . 403 A 403 
A 404 1 n PHE . 404 A 404 
A 405 1 n ALA . 405 A 405 
A 406 1 n ASN . 406 A 406 
A 407 1 n CYS . 407 A 407 
A 408 1 n VAL . 408 A 408 
A 409 1 n VAL . 409 A 409 
A 410 1 n TRP . 410 A 410 
A 411 1 n ASN . 411 A 411 
#
_software.classification other
_software.date           ?
_software.description    "Structure prediction"
_software.name           AlphaFold
_software.pdbx_ordinal   1
_software.type           package
_software.version        "AlphaFold-beta-20231127 (7a14c934-fe78-43c1-a552-7fb305b0ebd1 @ 2024-10-22 07:44:14)"
#
loop_
_struct_asym.entity_id
_struct_asym.id
1 A 
2 B 
#
loop_
_atom_site.group_PDB
_atom_site.id
_atom_site.type_symbol
_atom_site.label_atom_id
_atom_site.label_alt_id
_atom_site.label_comp_id
_atom_site.label_asym_id
_atom_site.label_entity_id
_atom_site.label_seq_id
_atom_site.pdbx_PDB_ins_code
_atom_site.Cartn_x
_atom_site.Cartn_y
_atom_site.Cartn_z
_atom_site.occupancy
_atom_site.B_iso_or_equiv
_atom_site.auth_seq_id
_atom_site.auth_asym_id
_atom_site.pdbx_PDB_model_num
ATOM   1    N  N   . PHE A 1 1   ? 0.473   8.198   -18.114 1.00 96.24 1   A 1 
ATOM   2    C  CA  . PHE A 1 1   ? -0.461  8.794   -17.151 1.00 97.35 1   A 1 
ATOM   3    C  C   . PHE A 1 1   ? 0.101   8.716   -15.736 1.00 97.76 1   A 1 
ATOM   4    O  O   . PHE A 1 1   ? 1.030   7.946   -15.489 1.00 97.35 1   A 1 
ATOM   5    C  CB  . PHE A 1 1   ? -1.838  8.132   -17.252 1.00 96.72 1   A 1 
ATOM   6    C  CG  . PHE A 1 1   ? -1.893  6.693   -16.782 1.00 97.46 1   A 1 
ATOM   7    C  CD1 . PHE A 1 1   ? -1.556  5.634   -17.649 1.00 96.97 1   A 1 
ATOM   8    C  CD2 . PHE A 1 1   ? -2.320  6.400   -15.469 1.00 96.92 1   A 1 
ATOM   9    C  CE1 . PHE A 1 1   ? -1.648  4.305   -17.220 1.00 96.31 1   A 1 
ATOM   10   C  CE2 . PHE A 1 1   ? -2.416  5.063   -15.037 1.00 96.14 1   A 1 
ATOM   11   C  CZ  . PHE A 1 1   ? -2.085  4.021   -15.913 1.00 96.52 1   A 1 
ATOM   12   N  N   . GLU A 1 2   ? -0.438  9.498   -14.813 1.00 98.05 2   A 1 
ATOM   13   C  CA  . GLU A 1 2   ? -0.105  9.426   -13.396 1.00 98.27 2   A 1 
ATOM   14   C  C   . GLU A 1 2   ? -1.201  8.702   -12.609 1.00 98.35 2   A 1 
ATOM   15   O  O   . GLU A 1 2   ? -2.381  8.728   -12.975 1.00 98.16 2   A 1 
ATOM   16   C  CB  . GLU A 1 2   ? 0.152   10.822  -12.821 1.00 97.83 2   A 1 
ATOM   17   C  CG  . GLU A 1 2   ? 1.355   11.544  -13.459 1.00 93.80 2   A 1 
ATOM   18   C  CD  . GLU A 1 2   ? 1.663   12.856  -12.695 1.00 91.93 2   A 1 
ATOM   19   O  OE1 . GLU A 1 2   ? 2.836   13.110  -12.351 1.00 83.55 2   A 1 
ATOM   20   O  OE2 . GLU A 1 2   ? 0.720   13.584  -12.313 1.00 85.70 2   A 1 
ATOM   21   N  N   . MET A 1 3   ? -0.817  8.051   -11.495 1.00 98.62 3   A 1 
ATOM   22   C  CA  . MET A 1 3   ? -1.729  7.289   -10.651 1.00 98.75 3   A 1 
ATOM   23   C  C   . MET A 1 3   ? -1.383  7.465   -9.177  1.00 98.76 3   A 1 
ATOM   24   O  O   . MET A 1 3   ? -0.246  7.246   -8.758  1.00 98.70 3   A 1 
ATOM   25   C  CB  . MET A 1 3   ? -1.678  5.818   -11.076 1.00 98.52 3   A 1 
ATOM   26   C  CG  . MET A 1 3   ? -2.578  4.906   -10.231 1.00 97.91 3   A 1 
ATOM   27   S  SD  . MET A 1 3   ? -2.624  3.188   -10.820 1.00 96.81 3   A 1 
ATOM   28   C  CE  . MET A 1 3   ? -0.940  2.669   -10.424 1.00 90.57 3   A 1 
ATOM   29   N  N   . TRP A 1 4   ? -2.379  7.806   -8.361  1.00 98.84 4   A 1 
ATOM   30   C  CA  . TRP A 1 4   ? -2.252  7.886   -6.911  1.00 98.89 4   A 1 
ATOM   31   C  C   . TRP A 1 4   ? -2.410  6.511   -6.259  1.00 98.80 4   A 1 
ATOM   32   O  O   . TRP A 1 4   ? -3.219  5.700   -6.701  1.00 98.80 4   A 1 
ATOM   33   C  CB  . TRP A 1 4   ? -3.269  8.879   -6.363  1.00 98.84 4   A 1 
ATOM   34   C  CG  . TRP A 1 4   ? -3.068  10.290  -6.826  1.00 98.83 4   A 1 
ATOM   35   C  CD1 . TRP A 1 4   ? -3.673  10.866  -7.896  1.00 98.62 4   A 1 
ATOM   36   C  CD2 . TRP A 1 4   ? -2.202  11.314  -6.243  1.00 98.78 4   A 1 
ATOM   37   N  NE1 . TRP A 1 4   ? -3.246  12.189  -8.020  1.00 98.48 4   A 1 
ATOM   38   C  CE2 . TRP A 1 4   ? -2.346  12.495  -7.018  1.00 98.63 4   A 1 
ATOM   39   C  CE3 . TRP A 1 4   ? -1.325  11.350  -5.141  1.00 98.63 4   A 1 
ATOM   40   C  CZ2 . TRP A 1 4   ? -1.642  13.687  -6.690  1.00 98.36 4   A 1 
ATOM   41   C  CZ3 . TRP A 1 4   ? -0.625  12.533  -4.818  1.00 98.35 4   A 1 
ATOM   42   C  CH2 . TRP A 1 4   ? -0.793  13.682  -5.592  1.00 98.23 4   A 1 
ATOM   43   N  N   . GLN A 1 5   ? -1.682  6.270   -5.166  1.00 98.82 5   A 1 
ATOM   44   C  CA  . GLN A 1 5   ? -1.876  5.130   -4.275  1.00 98.84 5   A 1 
ATOM   45   C  C   . GLN A 1 5   ? -2.297  5.639   -2.896  1.00 98.79 5   A 1 
ATOM   46   O  O   . GLN A 1 5   ? -1.483  6.225   -2.177  1.00 98.51 5   A 1 
ATOM   47   C  CB  . GLN A 1 5   ? -0.599  4.289   -4.223  1.00 98.70 5   A 1 
ATOM   48   C  CG  . GLN A 1 5   ? -0.784  3.018   -3.387  1.00 98.38 5   A 1 
ATOM   49   C  CD  . GLN A 1 5   ? 0.499   2.203   -3.252  1.00 98.24 5   A 1 
ATOM   50   O  OE1 . GLN A 1 5   ? 1.607   2.666   -3.489  1.00 94.85 5   A 1 
ATOM   51   N  NE2 . GLN A 1 5   ? 0.396   0.955   -2.853  1.00 94.15 5   A 1 
ATOM   52   N  N   . LEU A 1 6   ? -3.554  5.402   -2.545  1.00 98.79 6   A 1 
ATOM   53   C  CA  . LEU A 1 6   ? -4.151  5.756   -1.265  1.00 98.60 6   A 1 
ATOM   54   C  C   . LEU A 1 6   ? -4.329  4.474   -0.439  1.00 98.58 6   A 1 
ATOM   55   O  O   . LEU A 1 6   ? -5.101  3.601   -0.837  1.00 97.85 6   A 1 
ATOM   56   C  CB  . LEU A 1 6   ? -5.486  6.464   -1.554  1.00 98.44 6   A 1 
ATOM   57   C  CG  . LEU A 1 6   ? -6.285  6.870   -0.300  1.00 97.96 6   A 1 
ATOM   58   C  CD1 . LEU A 1 6   ? -5.519  7.885   0.547   1.00 97.12 6   A 1 
ATOM   59   C  CD2 . LEU A 1 6   ? -7.603  7.512   -0.717  1.00 96.93 6   A 1 
ATOM   60   N  N   . THR A 1 7   ? -3.626  4.352   0.688   1.00 98.24 7   A 1 
ATOM   61   C  CA  . THR A 1 7   ? -3.628  3.108   1.466   1.00 98.10 7   A 1 
ATOM   62   C  C   . THR A 1 7   ? -3.676  3.359   2.968   1.00 97.92 7   A 1 
ATOM   63   O  O   . THR A 1 7   ? -3.201  4.402   3.427   1.00 97.43 7   A 1 
ATOM   64   C  CB  . THR A 1 7   ? -2.442  2.216   1.060   1.00 97.38 7   A 1 
ATOM   65   O  OG1 . THR A 1 7   ? -2.616  0.918   1.542   1.00 93.93 7   A 1 
ATOM   66   C  CG2 . THR A 1 7   ? -1.080  2.735   1.522   1.00 94.97 7   A 1 
ATOM   67   N  N   . ASP A 1 8   ? -4.250  2.409   3.716   1.00 97.98 8   A 1 
ATOM   68   C  CA  . ASP A 1 8   ? -4.227  2.327   5.169   1.00 97.96 8   A 1 
ATOM   69   C  C   . ASP A 1 8   ? -4.624  3.642   5.852   1.00 97.97 8   A 1 
ATOM   70   O  O   . ASP A 1 8   ? -3.837  4.307   6.522   1.00 97.01 8   A 1 
ATOM   71   C  CB  . ASP A 1 8   ? -2.874  1.789   5.641   1.00 97.78 8   A 1 
ATOM   72   C  CG  . ASP A 1 8   ? -2.553  0.432   5.016   1.00 97.43 8   A 1 
ATOM   73   O  OD1 . ASP A 1 8   ? -3.000  -0.594  5.558   1.00 95.24 8   A 1 
ATOM   74   O  OD2 . ASP A 1 8   ? -1.845  0.417   3.981   1.00 95.67 8   A 1 
ATOM   75   N  N   . ILE A 1 9   ? -5.868  4.061   5.619   1.00 97.60 9   A 1 
ATOM   76   C  CA  . ILE A 1 9   ? -6.394  5.312   6.168   1.00 97.49 9   A 1 
ATOM   77   C  C   . ILE A 1 9   ? -6.699  5.159   7.657   1.00 97.01 9   A 1 
ATOM   78   O  O   . ILE A 1 9   ? -6.406  6.074   8.420   1.00 95.91 9   A 1 
ATOM   79   C  CB  . ILE A 1 9   ? -7.639  5.770   5.378   1.00 97.33 9   A 1 
ATOM   80   C  CG1 . ILE A 1 9   ? -7.286  6.045   3.903   1.00 96.09 9   A 1 
ATOM   81   C  CG2 . ILE A 1 9   ? -8.260  7.017   6.032   1.00 96.05 9   A 1 
ATOM   82   C  CD1 . ILE A 1 9   ? -8.500  6.403   3.032   1.00 94.66 9   A 1 
ATOM   83   N  N   . HIS A 1 10  ? -7.313  4.044   8.064   1.00 96.83 10  A 1 
ATOM   84   C  CA  . HIS A 1 10  ? -7.778  3.771   9.429   1.00 96.54 10  A 1 
ATOM   85   C  C   . HIS A 1 10  ? -8.490  4.984   10.062  1.00 96.30 10  A 1 
ATOM   86   O  O   . HIS A 1 10  ? -8.065  5.521   11.081  1.00 94.96 10  A 1 
ATOM   87   C  CB  . HIS A 1 10  ? -6.628  3.231   10.275  1.00 96.10 10  A 1 
ATOM   88   C  CG  . HIS A 1 10  ? -6.134  1.885   9.835   1.00 96.18 10  A 1 
ATOM   89   N  ND1 . HIS A 1 10  ? -6.713  0.670   10.156  1.00 94.11 10  A 1 
ATOM   90   C  CD2 . HIS A 1 10  ? -5.019  1.630   9.087   1.00 94.77 10  A 1 
ATOM   91   C  CE1 . HIS A 1 10  ? -5.951  -0.290  9.615   1.00 94.68 10  A 1 
ATOM   92   N  NE2 . HIS A 1 10  ? -4.920  0.252   8.965   1.00 94.94 10  A 1 
ATOM   93   N  N   . LEU A 1 11  ? -9.562  5.443   9.421   1.00 95.78 11  A 1 
ATOM   94   C  CA  . LEU A 1 11  ? -10.286 6.623   9.885   1.00 95.53 11  A 1 
ATOM   95   C  C   . LEU A 1 11  ? -10.945 6.359   11.242  1.00 95.16 11  A 1 
ATOM   96   O  O   . LEU A 1 11  ? -11.859 5.546   11.344  1.00 94.01 11  A 1 
ATOM   97   C  CB  . LEU A 1 11  ? -11.321 7.030   8.827   1.00 94.89 11  A 1 
ATOM   98   C  CG  . LEU A 1 11  ? -12.234 8.192   9.258   1.00 94.22 11  A 1 
ATOM   99   C  CD1 . LEU A 1 11  ? -11.462 9.479   9.554   1.00 92.50 11  A 1 
ATOM   100  C  CD2 . LEU A 1 11  ? -13.246 8.492   8.152   1.00 92.00 11  A 1 
ATOM   101  N  N   . ASP A 1 12  ? -10.568 7.142   12.262  1.00 94.82 12  A 1 
ATOM   102  C  CA  . ASP A 1 12  ? -11.285 7.179   13.526  1.00 94.17 12  A 1 
ATOM   103  C  C   . ASP A 1 12  ? -12.286 8.345   13.566  1.00 93.90 12  A 1 
ATOM   104  O  O   . ASP A 1 12  ? -11.898 9.499   13.792  1.00 93.12 12  A 1 
ATOM   105  C  CB  . ASP A 1 12  ? -10.310 7.227   14.711  1.00 93.25 12  A 1 
ATOM   106  C  CG  . ASP A 1 12  ? -11.060 7.110   16.043  1.00 92.43 12  A 1 
ATOM   107  O  OD1 . ASP A 1 12  ? -12.279 6.822   16.040  1.00 90.76 12  A 1 
ATOM   108  O  OD2 . ASP A 1 12  ? -10.427 7.251   17.106  1.00 89.96 12  A 1 
ATOM   109  N  N   . PRO A 1 13  ? -13.593 8.088   13.398  1.00 92.16 13  A 1 
ATOM   110  C  CA  . PRO A 1 13  ? -14.616 9.118   13.519  1.00 90.93 13  A 1 
ATOM   111  C  C   . PRO A 1 13  ? -14.787 9.633   14.956  1.00 91.51 13  A 1 
ATOM   112  O  O   . PRO A 1 13  ? -15.382 10.689  15.150  1.00 90.46 13  A 1 
ATOM   113  C  CB  . PRO A 1 13  ? -15.892 8.461   12.992  1.00 88.89 13  A 1 
ATOM   114  C  CG  . PRO A 1 13  ? -15.689 6.985   13.325  1.00 86.31 13  A 1 
ATOM   115  C  CD  . PRO A 1 13  ? -14.190 6.788   13.140  1.00 89.54 13  A 1 
ATOM   116  N  N   . MET A 1 14  ? -14.259 8.926   15.956  1.00 91.07 14  A 1 
ATOM   117  C  CA  . MET A 1 14  ? -14.329 9.312   17.370  1.00 91.60 14  A 1 
ATOM   118  C  C   . MET A 1 14  ? -13.151 10.187  17.807  1.00 93.45 14  A 1 
ATOM   119  O  O   . MET A 1 14  ? -13.147 10.663  18.944  1.00 93.45 14  A 1 
ATOM   120  C  CB  . MET A 1 14  ? -14.428 8.063   18.254  1.00 89.77 14  A 1 
ATOM   121  C  CG  . MET A 1 14  ? -15.643 7.188   17.928  1.00 85.41 14  A 1 
ATOM   122  S  SD  . MET A 1 14  ? -15.822 5.718   18.984  1.00 79.31 14  A 1 
ATOM   123  C  CE  . MET A 1 14  ? -16.055 6.488   20.604  1.00 67.96 14  A 1 
ATOM   124  N  N   . TYR A 1 15  ? -12.162 10.448  16.940  1.00 93.25 15  A 1 
ATOM   125  C  CA  . TYR A 1 15  ? -10.999 11.268  17.274  1.00 94.31 15  A 1 
ATOM   126  C  C   . TYR A 1 15  ? -11.425 12.653  17.774  1.00 94.65 15  A 1 
ATOM   127  O  O   . TYR A 1 15  ? -12.098 13.417  17.083  1.00 94.36 15  A 1 
ATOM   128  C  CB  . TYR A 1 15  ? -10.063 11.393  16.071  1.00 94.73 15  A 1 
ATOM   129  C  CG  . TYR A 1 15  ? -8.772  12.140  16.385  1.00 95.62 15  A 1 
ATOM   130  C  CD1 . TYR A 1 15  ? -8.756  13.538  16.528  1.00 95.47 15  A 1 
ATOM   131  C  CD2 . TYR A 1 15  ? -7.570  11.423  16.573  1.00 95.50 15  A 1 
ATOM   132  C  CE1 . TYR A 1 15  ? -7.572  14.215  16.871  1.00 95.12 15  A 1 
ATOM   133  C  CE2 . TYR A 1 15  ? -6.386  12.088  16.907  1.00 95.19 15  A 1 
ATOM   134  C  CZ  . TYR A 1 15  ? -6.381  13.486  17.061  1.00 95.68 15  A 1 
ATOM   135  O  OH  . TYR A 1 15  ? -5.229  14.142  17.399  1.00 95.29 15  A 1 
ATOM   136  N  N   . THR A 1 16  ? -10.943 13.010  18.960  1.00 95.32 16  A 1 
ATOM   137  C  CA  . THR A 1 16  ? -11.284 14.269  19.615  1.00 95.95 16  A 1 
ATOM   138  C  C   . THR A 1 16  ? -10.032 15.109  19.839  1.00 96.44 16  A 1 
ATOM   139  O  O   . THR A 1 16  ? -9.100  14.712  20.539  1.00 96.16 16  A 1 
ATOM   140  C  CB  . THR A 1 16  ? -12.051 14.007  20.917  1.00 95.25 16  A 1 
ATOM   141  O  OG1 . THR A 1 16  ? -13.244 13.326  20.618  1.00 91.63 16  A 1 
ATOM   142  C  CG2 . THR A 1 16  ? -12.457 15.302  21.618  1.00 91.27 16  A 1 
ATOM   143  N  N   . VAL A 1 17  ? -9.986  16.310  19.266  1.00 96.84 17  A 1 
ATOM   144  C  CA  . VAL A 1 17  ? -8.877  17.252  19.454  1.00 96.97 17  A 1 
ATOM   145  C  C   . VAL A 1 17  ? -8.767  17.653  20.929  1.00 97.05 17  A 1 
ATOM   146  O  O   . VAL A 1 17  ? -9.752  18.046  21.549  1.00 96.35 17  A 1 
ATOM   147  C  CB  . VAL A 1 17  ? -9.041  18.502  18.567  1.00 96.38 17  A 1 
ATOM   148  C  CG1 . VAL A 1 17  ? -7.881  19.488  18.749  1.00 94.53 17  A 1 
ATOM   149  C  CG2 . VAL A 1 17  ? -9.099  18.122  17.080  1.00 94.96 17  A 1 
ATOM   150  N  N   . GLY A 1 18  ? -7.555  17.599  21.490  1.00 96.79 18  A 1 
ATOM   151  C  CA  . GLY A 1 18  ? -7.300  17.919  22.897  1.00 96.74 18  A 1 
ATOM   152  C  C   . GLY A 1 18  ? -7.599  16.777  23.879  1.00 97.11 18  A 1 
ATOM   153  O  O   . GLY A 1 18  ? -7.506  16.997  25.087  1.00 96.13 18  A 1 
ATOM   154  N  N   . SER A 1 19  ? -7.928  15.595  23.378  1.00 96.69 19  A 1 
ATOM   155  C  CA  . SER A 1 19  ? -8.047  14.369  24.172  1.00 96.49 19  A 1 
ATOM   156  C  C   . SER A 1 19  ? -6.678  13.791  24.549  1.00 96.35 19  A 1 
ATOM   157  O  O   . SER A 1 19  ? -5.622  14.332  24.188  1.00 95.76 19  A 1 
ATOM   158  C  CB  . SER A 1 19  ? -8.886  13.342  23.411  1.00 95.90 19  A 1 
ATOM   159  O  OG  . SER A 1 19  ? -8.203  12.980  22.238  1.00 94.23 19  A 1 
ATOM   160  N  N   . ASP A 1 20  ? -6.693  12.695  25.325  1.00 95.72 20  A 1 
ATOM   161  C  CA  . ASP A 1 20  ? -5.502  11.986  25.756  1.00 95.43 20  A 1 
ATOM   162  C  C   . ASP A 1 20  ? -5.070  10.940  24.706  1.00 94.88 20  A 1 
ATOM   163  O  O   . ASP A 1 20  ? -5.815  9.985   24.464  1.00 94.05 20  A 1 
ATOM   164  C  CB  . ASP A 1 20  ? -5.785  11.340  27.121  1.00 95.10 20  A 1 
ATOM   165  C  CG  . ASP A 1 20  ? -4.557  10.693  27.763  1.00 94.70 20  A 1 
ATOM   166  O  OD1 . ASP A 1 20  ? -3.492  10.644  27.109  1.00 92.92 20  A 1 
ATOM   167  O  OD2 . ASP A 1 20  ? -4.694  10.267  28.927  1.00 92.88 20  A 1 
ATOM   168  N  N   . PRO A 1 21  ? -3.866  11.067  24.111  1.00 94.74 21  A 1 
ATOM   169  C  CA  . PRO A 1 21  ? -3.343  10.071  23.179  1.00 93.61 21  A 1 
ATOM   170  C  C   . PRO A 1 21  ? -3.222  8.661   23.772  1.00 92.70 21  A 1 
ATOM   171  O  O   . PRO A 1 21  ? -3.382  7.683   23.059  1.00 91.19 21  A 1 
ATOM   172  C  CB  . PRO A 1 21  ? -1.973  10.597  22.745  1.00 92.85 21  A 1 
ATOM   173  C  CG  . PRO A 1 21  ? -2.119  12.102  22.900  1.00 92.88 21  A 1 
ATOM   174  C  CD  . PRO A 1 21  ? -2.975  12.219  24.152  1.00 94.72 21  A 1 
ATOM   175  N  N   . LEU A 1 22  ? -2.982  8.542   25.085  1.00 93.66 22  A 1 
ATOM   176  C  CA  . LEU A 1 22  ? -2.940  7.248   25.770  1.00 92.62 22  A 1 
ATOM   177  C  C   . LEU A 1 22  ? -4.321  6.593   25.894  1.00 91.95 22  A 1 
ATOM   178  O  O   . LEU A 1 22  ? -4.420  5.400   26.174  1.00 90.08 22  A 1 
ATOM   179  C  CB  . LEU A 1 22  ? -2.319  7.428   27.171  1.00 92.37 22  A 1 
ATOM   180  C  CG  . LEU A 1 22  ? -0.877  7.937   27.188  1.00 89.84 22  A 1 
ATOM   181  C  CD1 . LEU A 1 22  ? -0.421  8.150   28.633  1.00 86.44 22  A 1 
ATOM   182  C  CD2 . LEU A 1 22  ? 0.089   6.946   26.526  1.00 85.65 22  A 1 
ATOM   183  N  N   . LYS A 1 23  ? -5.387  7.351   25.629  1.00 91.85 23  A 1 
ATOM   184  C  CA  . LYS A 1 23  ? -6.776  6.888   25.545  1.00 91.64 23  A 1 
ATOM   185  C  C   . LYS A 1 23  ? -7.276  6.904   24.098  1.00 91.44 23  A 1 
ATOM   186  O  O   . LYS A 1 23  ? -8.425  7.271   23.834  1.00 89.86 23  A 1 
ATOM   187  C  CB  . LYS A 1 23  ? -7.664  7.699   26.487  1.00 91.61 23  A 1 
ATOM   188  C  CG  . LYS A 1 23  ? -7.251  7.544   27.949  1.00 91.06 23  A 1 
ATOM   189  C  CD  . LYS A 1 23  ? -8.297  8.227   28.830  1.00 86.55 23  A 1 
ATOM   190  C  CE  . LYS A 1 23  ? -7.957  8.031   30.298  1.00 82.20 23  A 1 
ATOM   191  N  NZ  . LYS A 1 23  ? -9.063  8.526   31.146  1.00 72.71 23  A 1 
ATOM   192  N  N   . LEU A 1 24  ? -6.408  6.549   23.151  1.00 91.64 24  A 1 
ATOM   193  C  CA  . LEU A 1 24  ? -6.713  6.441   21.727  1.00 91.20 24  A 1 
ATOM   194  C  C   . LEU A 1 24  ? -7.225  7.748   21.088  1.00 92.19 24  A 1 
ATOM   195  O  O   . LEU A 1 24  ? -7.939  7.714   20.099  1.00 90.84 24  A 1 
ATOM   196  C  CB  . LEU A 1 24  ? -7.659  5.256   21.481  1.00 89.35 24  A 1 
ATOM   197  C  CG  . LEU A 1 24  ? -7.155  3.905   22.016  1.00 86.76 24  A 1 
ATOM   198  C  CD1 . LEU A 1 24  ? -8.293  2.890   21.979  1.00 83.55 24  A 1 
ATOM   199  C  CD2 . LEU A 1 24  ? -5.981  3.391   21.180  1.00 82.40 24  A 1 
ATOM   200  N  N   . CYS A 1 25  ? -6.869  8.901   21.671  1.00 92.70 25  A 1 
ATOM   201  C  CA  . CYS A 1 25  ? -7.317  10.208  21.211  1.00 93.42 25  A 1 
ATOM   202  C  C   . CYS A 1 25  ? -8.844  10.395  21.195  1.00 93.74 25  A 1 
ATOM   203  O  O   . CYS A 1 25  ? -9.373  11.171  20.399  1.00 92.97 25  A 1 
ATOM   204  C  CB  . CYS A 1 25  ? -6.667  10.541  19.859  1.00 93.54 25  A 1 
ATOM   205  S  SG  . CYS A 1 25  ? -4.859  10.519  19.878  1.00 92.87 25  A 1 
ATOM   206  N  N   . ARG A 1 26  ? -9.568  9.716   22.081  1.00 93.37 26  A 1 
ATOM   207  C  CA  . ARG A 1 26  ? -11.040 9.786   22.154  1.00 92.72 26  A 1 
ATOM   208  C  C   . ARG A 1 26  ? -11.555 10.401  23.446  1.00 93.17 26  A 1 
ATOM   209  O  O   . ARG A 1 26  ? -12.569 11.086  23.451  1.00 91.56 26  A 1 
ATOM   210  C  CB  . ARG A 1 26  ? -11.615 8.381   21.988  1.00 90.85 26  A 1 
ATOM   211  C  CG  . ARG A 1 26  ? -11.285 7.817   20.602  1.00 88.59 26  A 1 
ATOM   212  C  CD  . ARG A 1 26  ? -11.855 6.415   20.466  1.00 86.17 26  A 1 
ATOM   213  N  NE  . ARG A 1 26  ? -11.511 5.850   19.172  1.00 84.59 26  A 1 
ATOM   214  C  CZ  . ARG A 1 26  ? -11.329 4.586   18.893  1.00 82.58 26  A 1 
ATOM   215  N  NH1 . ARG A 1 26  ? -11.505 3.650   19.782  1.00 77.97 26  A 1 
ATOM   216  N  NH2 . ARG A 1 26  ? -10.961 4.233   17.709  1.00 76.73 26  A 1 
ATOM   217  N  N   . GLU A 1 27  ? -10.851 10.157  24.543  1.00 93.40 27  A 1 
ATOM   218  C  CA  . GLU A 1 27  ? -11.287 10.508  25.883  1.00 93.55 27  A 1 
ATOM   219  C  C   . GLU A 1 27  ? -10.226 11.277  26.668  1.00 94.98 27  A 1 
ATOM   220  O  O   . GLU A 1 27  ? -9.064  11.388  26.275  1.00 93.54 27  A 1 
ATOM   221  C  CB  . GLU A 1 27  ? -11.692 9.243   26.655  1.00 89.86 27  A 1 
ATOM   222  C  CG  . GLU A 1 27  ? -12.869 8.484   26.039  1.00 82.72 27  A 1 
ATOM   223  C  CD  . GLU A 1 27  ? -13.311 7.294   26.897  1.00 82.21 27  A 1 
ATOM   224  O  OE1 . GLU A 1 27  ? -14.173 6.533   26.426  1.00 75.01 27  A 1 
ATOM   225  O  OE2 . GLU A 1 27  ? -12.787 7.164   28.035  1.00 76.18 27  A 1 
ATOM   226  N  N   . GLY A 1 28  ? -10.615 11.799  27.837  1.00 94.25 28  A 1 
ATOM   227  C  CA  . GLY A 1 28  ? -9.719  12.513  28.737  1.00 95.26 28  A 1 
ATOM   228  C  C   . GLY A 1 28  ? -9.287  13.878  28.205  1.00 96.56 28  A 1 
ATOM   229  O  O   . GLY A 1 28  ? -9.884  14.453  27.297  1.00 95.04 28  A 1 
ATOM   230  N  N   . LYS A 1 29  ? -8.230  14.433  28.827  1.00 96.06 29  A 1 
ATOM   231  C  CA  . LYS A 1 29  ? -7.616  15.707  28.434  1.00 96.23 29  A 1 
ATOM   232  C  C   . LYS A 1 29  ? -6.142  15.490  28.175  1.00 96.20 29  A 1 
ATOM   233  O  O   . LYS A 1 29  ? -5.449  14.919  29.013  1.00 93.22 29  A 1 
ATOM   234  C  CB  . LYS A 1 29  ? -7.822  16.777  29.516  1.00 94.64 29  A 1 
ATOM   235  C  CG  . LYS A 1 29  ? -9.273  17.246  29.618  1.00 84.98 29  A 1 
ATOM   236  C  CD  . LYS A 1 29  ? -9.389  18.396  30.628  1.00 77.90 29  A 1 
ATOM   237  C  CE  . LYS A 1 29  ? -10.836 18.869  30.716  1.00 68.19 29  A 1 
ATOM   238  N  NZ  . LYS A 1 29  ? -11.002 19.969  31.697  1.00 58.66 29  A 1 
ATOM   239  N  N   . GLY A 1 30  ? -5.661  15.999  27.053  1.00 96.25 30  A 1 
ATOM   240  C  CA  . GLY A 1 30  ? -4.287  15.839  26.635  1.00 95.86 30  A 1 
ATOM   241  C  C   . GLY A 1 30  ? -3.927  16.787  25.502  1.00 96.38 30  A 1 
ATOM   242  O  O   . GLY A 1 30  ? -4.435  17.906  25.404  1.00 94.74 30  A 1 
ATOM   243  N  N   . ASN A 1 31  ? -3.014  16.340  24.648  1.00 95.84 31  A 1 
ATOM   244  C  CA  . ASN A 1 31  ? -2.431  17.130  23.566  1.00 95.01 31  A 1 
ATOM   245  C  C   . ASN A 1 31  ? -2.619  16.469  22.191  1.00 95.74 31  A 1 
ATOM   246  O  O   . ASN A 1 31  ? -1.786  16.665  21.302  1.00 94.05 31  A 1 
ATOM   247  C  CB  . ASN A 1 31  ? -0.972  17.455  23.923  1.00 92.10 31  A 1 
ATOM   248  C  CG  . ASN A 1 31  ? -0.107  16.232  24.188  1.00 86.96 31  A 1 
ATOM   249  O  OD1 . ASN A 1 31  ? -0.512  15.090  24.112  1.00 76.61 31  A 1 
ATOM   250  N  ND2 . ASN A 1 31  ? 1.143   16.442  24.555  1.00 79.01 31  A 1 
ATOM   251  N  N   . ALA A 1 32  ? -3.685  15.710  22.009  1.00 95.52 32  A 1 
ATOM   252  C  CA  . ALA A 1 32  ? -4.086  15.191  20.706  1.00 95.73 32  A 1 
ATOM   253  C  C   . ALA A 1 32  ? -4.261  16.354  19.721  1.00 95.92 32  A 1 
ATOM   254  O  O   . ALA A 1 32  ? -5.014  17.305  19.948  1.00 95.25 32  A 1 
ATOM   255  C  CB  . ALA A 1 32  ? -5.361  14.364  20.860  1.00 95.48 32  A 1 
ATOM   256  N  N   . GLY A 1 33  ? -3.481  16.338  18.633  1.00 96.19 33  A 1 
ATOM   257  C  CA  . GLY A 1 33  ? -3.365  17.433  17.688  1.00 95.95 33  A 1 
ATOM   258  C  C   . GLY A 1 33  ? -4.579  17.572  16.771  1.00 96.52 33  A 1 
ATOM   259  O  O   . GLY A 1 33  ? -5.321  16.622  16.549  1.00 96.15 33  A 1 
ATOM   260  N  N   . LYS A 1 34  ? -4.731  18.753  16.158  1.00 96.05 34  A 1 
ATOM   261  C  CA  . LYS A 1 34  ? -5.825  19.011  15.208  1.00 96.47 34  A 1 
ATOM   262  C  C   . LYS A 1 34  ? -5.886  18.008  14.046  1.00 96.83 34  A 1 
ATOM   263  O  O   . LYS A 1 34  ? -6.974  17.689  13.577  1.00 96.42 34  A 1 
ATOM   264  C  CB  . LYS A 1 34  ? -5.710  20.445  14.666  1.00 95.82 34  A 1 
ATOM   265  C  CG  . LYS A 1 34  ? -6.838  20.771  13.671  1.00 93.26 34  A 1 
ATOM   266  C  CD  . LYS A 1 34  ? -6.783  22.212  13.156  1.00 89.92 34  A 1 
ATOM   267  C  CE  . LYS A 1 34  ? -7.899  22.351  12.125  1.00 84.27 34  A 1 
ATOM   268  N  NZ  . LYS A 1 34  ? -7.915  23.686  11.456  1.00 75.56 34  A 1 
ATOM   269  N  N   . TYR A 1 35  ? -4.719  17.575  13.557  1.00 96.80 35  A 1 
ATOM   270  C  CA  . TYR A 1 35  ? -4.594  16.731  12.363  1.00 97.04 35  A 1 
ATOM   271  C  C   . TYR A 1 35  ? -4.179  15.288  12.673  1.00 97.06 35  A 1 
ATOM   272  O  O   . TYR A 1 35  ? -3.867  14.553  11.744  1.00 95.84 35  A 1 
ATOM   273  C  CB  . TYR A 1 35  ? -3.625  17.398  11.377  1.00 97.11 35  A 1 
ATOM   274  C  CG  . TYR A 1 35  ? -4.098  18.730  10.849  1.00 97.35 35  A 1 
ATOM   275  C  CD1 . TYR A 1 35  ? -5.133  18.789  9.906   1.00 96.74 35  A 1 
ATOM   276  C  CD2 . TYR A 1 35  ? -3.492  19.921  11.279  1.00 96.75 35  A 1 
ATOM   277  C  CE1 . TYR A 1 35  ? -5.559  20.013  9.386   1.00 96.11 35  A 1 
ATOM   278  C  CE2 . TYR A 1 35  ? -3.902  21.162  10.764  1.00 96.20 35  A 1 
ATOM   279  C  CZ  . TYR A 1 35  ? -4.933  21.203  9.808   1.00 96.43 35  A 1 
ATOM   280  O  OH  . TYR A 1 35  ? -5.337  22.407  9.298   1.00 95.39 35  A 1 
ATOM   281  N  N   . GLY A 1 36  ? -4.147  14.898  13.948  1.00 96.61 36  A 1 
ATOM   282  C  CA  . GLY A 1 36  ? -3.744  13.558  14.341  1.00 96.41 36  A 1 
ATOM   283  C  C   . GLY A 1 36  ? -2.687  13.536  15.442  1.00 96.58 36  A 1 
ATOM   284  O  O   . GLY A 1 36  ? -2.198  14.574  15.903  1.00 95.46 36  A 1 
ATOM   285  N  N   . ASP A 1 37  ? -2.355  12.318  15.869  1.00 95.82 37  A 1 
ATOM   286  C  CA  . ASP A 1 37  ? -1.312  12.005  16.840  1.00 95.77 37  A 1 
ATOM   287  C  C   . ASP A 1 37  ? -0.671  10.670  16.460  1.00 95.61 37  A 1 
ATOM   288  O  O   . ASP A 1 37  ? -1.385  9.749   16.063  1.00 94.53 37  A 1 
ATOM   289  C  CB  . ASP A 1 37  ? -1.940  11.907  18.236  1.00 95.24 37  A 1 
ATOM   290  C  CG  . ASP A 1 37  ? -0.880  11.954  19.327  1.00 94.63 37  A 1 
ATOM   291  O  OD1 . ASP A 1 37  ? -0.117  10.990  19.539  1.00 91.90 37  A 1 
ATOM   292  O  OD2 . ASP A 1 37  ? -0.782  13.010  19.987  1.00 91.34 37  A 1 
ATOM   293  N  N   . TYR A 1 38  ? 0.652   10.536  16.603  1.00 94.55 38  A 1 
ATOM   294  C  CA  . TYR A 1 38  ? 1.359   9.299   16.236  1.00 93.90 38  A 1 
ATOM   295  C  C   . TYR A 1 38  ? 0.975   8.064   17.064  1.00 93.17 38  A 1 
ATOM   296  O  O   . TYR A 1 38  ? 1.408   6.958   16.742  1.00 90.84 38  A 1 
ATOM   297  C  CB  . TYR A 1 38  ? 2.873   9.549   16.300  1.00 93.60 38  A 1 
ATOM   298  C  CG  . TYR A 1 38  ? 3.394   10.487  15.237  1.00 93.97 38  A 1 
ATOM   299  C  CD1 . TYR A 1 38  ? 3.327   10.117  13.882  1.00 92.71 38  A 1 
ATOM   300  C  CD2 . TYR A 1 38  ? 3.967   11.723  15.578  1.00 92.85 38  A 1 
ATOM   301  C  CE1 . TYR A 1 38  ? 3.831   10.965  12.881  1.00 91.91 38  A 1 
ATOM   302  C  CE2 . TYR A 1 38  ? 4.469   12.584  14.587  1.00 91.76 38  A 1 
ATOM   303  C  CZ  . TYR A 1 38  ? 4.396   12.190  13.240  1.00 92.85 38  A 1 
ATOM   304  O  OH  . TYR A 1 38  ? 4.888   13.025  12.253  1.00 90.89 38  A 1 
ATOM   305  N  N   . SER A 1 39  ? 0.183   8.238   18.111  1.00 93.30 39  A 1 
ATOM   306  C  CA  . SER A 1 39  ? -0.342  7.145   18.934  1.00 92.89 39  A 1 
ATOM   307  C  C   . SER A 1 39  ? -1.759  6.716   18.532  1.00 92.96 39  A 1 
ATOM   308  O  O   . SER A 1 39  ? -2.304  5.804   19.151  1.00 90.29 39  A 1 
ATOM   309  C  CB  . SER A 1 39  ? -0.343  7.543   20.413  1.00 91.37 39  A 1 
ATOM   310  O  OG  . SER A 1 39  ? 0.887   8.125   20.800  1.00 84.60 39  A 1 
ATOM   311  N  N   . CYS A 1 40  ? -2.361  7.390   17.552  1.00 93.96 40  A 1 
ATOM   312  C  CA  . CYS A 1 40  ? -3.772  7.239   17.213  1.00 94.38 40  A 1 
ATOM   313  C  C   . CYS A 1 40  ? -3.973  7.076   15.696  1.00 94.65 40  A 1 
ATOM   314  O  O   . CYS A 1 40  ? -3.113  7.462   14.910  1.00 93.61 40  A 1 
ATOM   315  C  CB  . CYS A 1 40  ? -4.536  8.464   17.746  1.00 93.97 40  A 1 
ATOM   316  S  SG  . CYS A 1 40  ? -4.370  8.681   19.542  1.00 93.16 40  A 1 
ATOM   317  N  N   . ASP A 1 41  ? -5.145  6.564   15.323  1.00 94.90 41  A 1 
ATOM   318  C  CA  . ASP A 1 41  ? -5.560  6.488   13.924  1.00 95.34 41  A 1 
ATOM   319  C  C   . ASP A 1 41  ? -5.920  7.871   13.348  1.00 95.76 41  A 1 
ATOM   320  O  O   . ASP A 1 41  ? -6.110  8.860   14.060  1.00 95.14 41  A 1 
ATOM   321  C  CB  . ASP A 1 41  ? -6.722  5.502   13.780  1.00 94.63 41  A 1 
ATOM   322  C  CG  . ASP A 1 41  ? -6.310  4.035   13.928  1.00 93.88 41  A 1 
ATOM   323  O  OD1 . ASP A 1 41  ? -5.155  3.693   13.621  1.00 91.66 41  A 1 
ATOM   324  O  OD2 . ASP A 1 41  ? -7.187  3.232   14.325  1.00 91.21 41  A 1 
ATOM   325  N  N   . ALA A 1 42  ? -6.003  7.939   12.021  1.00 96.03 42  A 1 
ATOM   326  C  CA  . ALA A 1 42  ? -6.218  9.171   11.288  1.00 96.40 42  A 1 
ATOM   327  C  C   . ALA A 1 42  ? -7.588  9.803   11.572  1.00 96.38 42  A 1 
ATOM   328  O  O   . ALA A 1 42  ? -8.595  9.133   11.783  1.00 95.59 42  A 1 
ATOM   329  C  CB  . ALA A 1 42  ? -6.012  8.916   9.798   1.00 96.07 42  A 1 
ATOM   330  N  N   . ASN A 1 43  ? -7.645  11.131  11.523  1.00 96.40 43  A 1 
ATOM   331  C  CA  . ASN A 1 43  ? -8.879  11.884  11.731  1.00 96.69 43  A 1 
ATOM   332  C  C   . ASN A 1 43  ? -9.401  12.531  10.441  1.00 97.12 43  A 1 
ATOM   333  O  O   . ASN A 1 43  ? -8.681  12.730  9.456   1.00 96.81 43  A 1 
ATOM   334  C  CB  . ASN A 1 43  ? -8.711  12.853  12.911  1.00 95.42 43  A 1 
ATOM   335  C  CG  . ASN A 1 43  ? -7.906  14.107  12.624  1.00 96.34 43  A 1 
ATOM   336  O  OD1 . ASN A 1 43  ? -7.617  14.503  11.512  1.00 91.56 43  A 1 
ATOM   337  N  ND2 . ASN A 1 43  ? -7.559  14.833  13.655  1.00 91.93 43  A 1 
ATOM   338  N  N   . MET A 1 44  ? -10.670 12.948  10.479  1.00 97.01 44  A 1 
ATOM   339  C  CA  . MET A 1 44  ? -11.324 13.544  9.316   1.00 97.00 44  A 1 
ATOM   340  C  C   . MET A 1 44  ? -10.674 14.862  8.865   1.00 97.41 44  A 1 
ATOM   341  O  O   . MET A 1 44  ? -10.642 15.164  7.676   1.00 97.40 44  A 1 
ATOM   342  C  CB  . MET A 1 44  ? -12.818 13.737  9.624   1.00 96.28 44  A 1 
ATOM   343  C  CG  . MET A 1 44  ? -13.623 14.005  8.349   1.00 91.42 44  A 1 
ATOM   344  S  SD  . MET A 1 44  ? -13.630 12.597  7.201   1.00 89.10 44  A 1 
ATOM   345  C  CE  . MET A 1 44  ? -13.843 13.451  5.638   1.00 78.82 44  A 1 
ATOM   346  N  N   . ALA A 1 45  ? -10.109 15.658  9.782   1.00 97.10 45  A 1 
ATOM   347  C  CA  . ALA A 1 45  ? -9.447  16.918  9.426   1.00 97.41 45  A 1 
ATOM   348  C  C   . ALA A 1 45  ? -8.190  16.692  8.566   1.00 97.84 45  A 1 
ATOM   349  O  O   . ALA A 1 45  ? -7.937  17.456  7.633   1.00 97.62 45  A 1 
ATOM   350  C  CB  . ALA A 1 45  ? -9.112  17.686  10.710  1.00 97.20 45  A 1 
ATOM   351  N  N   . LEU A 1 46  ? -7.423  15.637  8.855   1.00 97.62 46  A 1 
ATOM   352  C  CA  . LEU A 1 46  ? -6.307  15.207  8.032   1.00 97.92 46  A 1 
ATOM   353  C  C   . LEU A 1 46  ? -6.785  14.767  6.648   1.00 98.13 46  A 1 
ATOM   354  O  O   . LEU A 1 46  ? -6.271  15.254  5.642   1.00 98.19 46  A 1 
ATOM   355  C  CB  . LEU A 1 46  ? -5.545  14.081  8.755   1.00 97.86 46  A 1 
ATOM   356  C  CG  . LEU A 1 46  ? -4.353  13.526  7.959   1.00 97.57 46  A 1 
ATOM   357  C  CD1 . LEU A 1 46  ? -3.216  14.544  7.852   1.00 96.96 46  A 1 
ATOM   358  C  CD2 . LEU A 1 46  ? -3.829  12.263  8.648   1.00 96.87 46  A 1 
ATOM   359  N  N   . LEU A 1 47  ? -7.818  13.923  6.588   1.00 98.04 47  A 1 
ATOM   360  C  CA  . LEU A 1 47  ? -8.392  13.427  5.336   1.00 97.92 47  A 1 
ATOM   361  C  C   . LEU A 1 47  ? -8.937  14.541  4.444   1.00 98.15 47  A 1 
ATOM   362  O  O   . LEU A 1 47  ? -8.629  14.575  3.260   1.00 97.84 47  A 1 
ATOM   363  C  CB  . LEU A 1 47  ? -9.496  12.408  5.666   1.00 97.20 47  A 1 
ATOM   364  C  CG  . LEU A 1 47  ? -8.919  11.003  5.866   1.00 89.98 47  A 1 
ATOM   365  C  CD1 . LEU A 1 47  ? -9.949  10.144  6.565   1.00 85.00 47  A 1 
ATOM   366  C  CD2 . LEU A 1 47  ? -8.580  10.371  4.524   1.00 85.53 47  A 1 
ATOM   367  N  N   . ASP A 1 48  ? -9.654  15.503  4.995   1.00 97.97 48  A 1 
ATOM   368  C  CA  . ASP A 1 48  ? -10.134 16.652  4.228   1.00 97.89 48  A 1 
ATOM   369  C  C   . ASP A 1 48  ? -8.986  17.482  3.644   1.00 98.04 48  A 1 
ATOM   370  O  O   . ASP A 1 48  ? -9.087  18.028  2.538   1.00 97.82 48  A 1 
ATOM   371  C  CB  . ASP A 1 48  ? -10.997 17.553  5.127   1.00 97.24 48  A 1 
ATOM   372  C  CG  . ASP A 1 48  ? -12.418 17.041  5.337   1.00 92.95 48  A 1 
ATOM   373  O  OD1 . ASP A 1 48  ? -12.934 16.330  4.446   1.00 89.83 48  A 1 
ATOM   374  O  OD2 . ASP A 1 48  ? -13.024 17.493  6.335   1.00 89.29 48  A 1 
ATOM   375  N  N   . SER A 1 49  ? -7.859  17.571  4.369   1.00 98.05 49  A 1 
ATOM   376  C  CA  . SER A 1 49  ? -6.655  18.227  3.860   1.00 98.19 49  A 1 
ATOM   377  C  C   . SER A 1 49  ? -5.986  17.417  2.742   1.00 98.49 49  A 1 
ATOM   378  O  O   . SER A 1 49  ? -5.541  18.009  1.762   1.00 98.28 49  A 1 
ATOM   379  C  CB  . SER A 1 49  ? -5.679  18.550  5.001   1.00 97.50 49  A 1 
ATOM   380  O  OG  . SER A 1 49  ? -4.870  17.456  5.371   1.00 90.88 49  A 1 
ATOM   381  N  N   . LEU A 1 50  ? -5.995  16.075  2.848   1.00 98.39 50  A 1 
ATOM   382  C  CA  . LEU A 1 50  ? -5.458  15.176  1.834   1.00 98.58 50  A 1 
ATOM   383  C  C   . LEU A 1 50  ? -6.265  15.236  0.539   1.00 98.64 50  A 1 
ATOM   384  O  O   . LEU A 1 50  ? -5.681  15.411  -0.529  1.00 98.59 50  A 1 
ATOM   385  C  CB  . LEU A 1 50  ? -5.410  13.750  2.412   1.00 98.48 50  A 1 
ATOM   386  C  CG  . LEU A 1 50  ? -4.917  12.695  1.404   1.00 98.21 50  A 1 
ATOM   387  C  CD1 . LEU A 1 50  ? -3.511  12.994  0.895   1.00 97.79 50  A 1 
ATOM   388  C  CD2 . LEU A 1 50  ? -4.917  11.326  2.071   1.00 97.65 50  A 1 
ATOM   389  N  N   . VAL A 1 51  ? -7.585  15.171  0.616   1.00 98.59 51  A 1 
ATOM   390  C  CA  . VAL A 1 51  ? -8.471  15.280  -0.557  1.00 98.57 51  A 1 
ATOM   391  C  C   . VAL A 1 51  ? -8.186  16.576  -1.322  1.00 98.56 51  A 1 
ATOM   392  O  O   . VAL A 1 51  ? -8.008  16.558  -2.534  1.00 98.37 51  A 1 
ATOM   393  C  CB  . VAL A 1 51  ? -9.950  15.206  -0.142  1.00 98.27 51  A 1 
ATOM   394  C  CG1 . VAL A 1 51  ? -10.898 15.510  -1.314  1.00 97.51 51  A 1 
ATOM   395  C  CG2 . VAL A 1 51  ? -10.308 13.816  0.383   1.00 97.66 51  A 1 
ATOM   396  N  N   . LYS A 1 52  ? -8.088  17.704  -0.608  1.00 98.48 52  A 1 
ATOM   397  C  CA  . LYS A 1 52  ? -7.753  18.992  -1.220  1.00 98.30 52  A 1 
ATOM   398  C  C   . LYS A 1 52  ? -6.368  18.972  -1.865  1.00 98.45 52  A 1 
ATOM   399  O  O   . LYS A 1 52  ? -6.204  19.527  -2.950  1.00 98.04 52  A 1 
ATOM   400  C  CB  . LYS A 1 52  ? -7.827  20.117  -0.180  1.00 98.00 52  A 1 
ATOM   401  C  CG  . LYS A 1 52  ? -9.272  20.460  0.182   1.00 90.42 52  A 1 
ATOM   402  C  CD  . LYS A 1 52  ? -9.316  21.493  1.315   1.00 86.75 52  A 1 
ATOM   403  C  CE  . LYS A 1 52  ? -10.763 21.733  1.712   1.00 75.04 52  A 1 
ATOM   404  N  NZ  . LYS A 1 52  ? -10.886 22.653  2.873   1.00 66.53 52  A 1 
ATOM   405  N  N   . PHE A 1 53  ? -5.376  18.353  -1.213  1.00 98.47 53  A 1 
ATOM   406  C  CA  . PHE A 1 53  ? -4.017  18.244  -1.730  1.00 98.51 53  A 1 
ATOM   407  C  C   . PHE A 1 53  ? -3.966  17.419  -3.012  1.00 98.66 53  A 1 
ATOM   408  O  O   . PHE A 1 53  ? -3.424  17.899  -4.003  1.00 98.54 53  A 1 
ATOM   409  C  CB  . PHE A 1 53  ? -3.097  17.676  -0.651  1.00 98.55 53  A 1 
ATOM   410  C  CG  . PHE A 1 53  ? -1.670  17.532  -1.127  1.00 98.54 53  A 1 
ATOM   411  C  CD1 . PHE A 1 53  ? -1.188  16.288  -1.565  1.00 98.10 53  A 1 
ATOM   412  C  CD2 . PHE A 1 53  ? -0.834  18.663  -1.190  1.00 98.19 53  A 1 
ATOM   413  C  CE1 . PHE A 1 53  ? 0.112   16.167  -2.060  1.00 97.72 53  A 1 
ATOM   414  C  CE2 . PHE A 1 53  ? 0.469   18.548  -1.684  1.00 97.69 53  A 1 
ATOM   415  C  CZ  . PHE A 1 53  ? 0.953   17.300  -2.122  1.00 97.74 53  A 1 
ATOM   416  N  N   . ILE A 1 54  ? -4.577  16.226  -3.027  1.00 98.61 54  A 1 
ATOM   417  C  CA  . ILE A 1 54  ? -4.624  15.346  -4.198  1.00 98.64 54  A 1 
ATOM   418  C  C   . ILE A 1 54  ? -5.285  16.072  -5.377  1.00 98.41 54  A 1 
ATOM   419  O  O   . ILE A 1 54  ? -4.656  16.210  -6.415  1.00 98.20 54  A 1 
ATOM   420  C  CB  . ILE A 1 54  ? -5.330  14.012  -3.875  1.00 98.65 54  A 1 
ATOM   421  C  CG1 . ILE A 1 54  ? -4.477  13.181  -2.889  1.00 98.46 54  A 1 
ATOM   422  C  CG2 . ILE A 1 54  ? -5.585  13.203  -5.163  1.00 98.42 54  A 1 
ATOM   423  C  CD1 . ILE A 1 54  ? -5.203  11.951  -2.331  1.00 98.07 54  A 1 
ATOM   424  N  N   . LYS A 1 55  ? -6.494  16.615  -5.197  1.00 98.34 55  A 1 
ATOM   425  C  CA  . LYS A 1 55  ? -7.218  17.312  -6.276  1.00 97.88 55  A 1 
ATOM   426  C  C   . LYS A 1 55  ? -6.419  18.492  -6.854  1.00 97.67 55  A 1 
ATOM   427  O  O   . LYS A 1 55  ? -6.480  18.741  -8.046  1.00 96.68 55  A 1 
ATOM   428  C  CB  . LYS A 1 55  ? -8.612  17.770  -5.800  1.00 97.17 55  A 1 
ATOM   429  C  CG  . LYS A 1 55  ? -9.554  16.577  -5.511  1.00 95.29 55  A 1 
ATOM   430  C  CD  . LYS A 1 55  ? -10.970 16.972  -5.055  1.00 92.76 55  A 1 
ATOM   431  C  CE  . LYS A 1 55  ? -11.896 17.202  -6.246  1.00 88.47 55  A 1 
ATOM   432  N  NZ  . LYS A 1 55  ? -13.366 17.108  -5.910  1.00 84.90 55  A 1 
ATOM   433  N  N   . ARG A 1 56  ? -5.638  19.181  -6.012  1.00 97.96 56  A 1 
ATOM   434  C  CA  . ARG A 1 56  ? -4.826  20.329  -6.426  1.00 97.79 56  A 1 
ATOM   435  C  C   . ARG A 1 56  ? -3.521  19.954  -7.126  1.00 97.80 56  A 1 
ATOM   436  O  O   . ARG A 1 56  ? -2.939  20.806  -7.788  1.00 96.91 56  A 1 
ATOM   437  C  CB  . ARG A 1 56  ? -4.569  21.219  -5.202  1.00 96.81 56  A 1 
ATOM   438  C  CG  . ARG A 1 56  ? -4.273  22.669  -5.589  1.00 83.52 56  A 1 
ATOM   439  C  CD  . ARG A 1 56  ? -4.075  23.495  -4.318  1.00 81.66 56  A 1 
ATOM   440  N  NE  . ARG A 1 56  ? -4.022  24.933  -4.629  1.00 71.16 56  A 1 
ATOM   441  C  CZ  . ARG A 1 56  ? -3.796  25.908  -3.766  1.00 64.34 56  A 1 
ATOM   442  N  NH1 . ARG A 1 56  ? -3.566  25.663  -2.502  1.00 58.35 56  A 1 
ATOM   443  N  NH2 . ARG A 1 56  ? -3.801  27.142  -4.169  1.00 56.48 56  A 1 
ATOM   444  N  N   . ASN A 1 57  ? -3.050  18.710  -6.960  1.00 97.81 57  A 1 
ATOM   445  C  CA  . ASN A 1 57  ? -1.810  18.178  -7.525  1.00 97.89 57  A 1 
ATOM   446  C  C   . ASN A 1 57  ? -2.079  17.038  -8.523  1.00 97.72 57  A 1 
ATOM   447  O  O   . ASN A 1 57  ? -1.218  16.180  -8.725  1.00 96.99 57  A 1 
ATOM   448  C  CB  . ASN A 1 57  ? -0.842  17.770  -6.399  1.00 97.69 57  A 1 
ATOM   449  C  CG  . ASN A 1 57  ? -0.377  18.963  -5.576  1.00 96.37 57  A 1 
ATOM   450  O  OD1 . ASN A 1 57  ? 0.576   19.649  -5.885  1.00 88.51 57  A 1 
ATOM   451  N  ND2 . ASN A 1 57  ? -1.054  19.244  -4.493  1.00 88.03 57  A 1 
ATOM   452  N  N   . THR A 1 58  ? -3.260  17.014  -9.121  1.00 97.89 58  A 1 
ATOM   453  C  CA  . THR A 1 58  ? -3.638  16.075  -10.173 1.00 97.67 58  A 1 
ATOM   454  C  C   . THR A 1 58  ? -3.799  16.814  -11.492 1.00 97.06 58  A 1 
ATOM   455  O  O   . THR A 1 58  ? -4.670  17.676  -11.619 1.00 95.11 58  A 1 
ATOM   456  C  CB  . THR A 1 58  ? -4.928  15.332  -9.814  1.00 97.20 58  A 1 
ATOM   457  O  OG1 . THR A 1 58  ? -4.753  14.590  -8.621  1.00 94.23 58  A 1 
ATOM   458  C  CG2 . THR A 1 58  ? -5.338  14.336  -10.887 1.00 95.08 58  A 1 
ATOM   459  N  N   . ASP A 1 59  ? -2.971  16.438  -12.467 1.00 95.85 59  A 1 
ATOM   460  C  CA  . ASP A 1 59  ? -3.084  16.909  -13.840 1.00 94.31 59  A 1 
ATOM   461  C  C   . ASP A 1 59  ? -4.182  16.158  -14.609 1.00 94.42 59  A 1 
ATOM   462  O  O   . ASP A 1 59  ? -4.753  15.180  -14.138 1.00 90.36 59  A 1 
ATOM   463  C  CB  . ASP A 1 59  ? -1.717  16.794  -14.532 1.00 90.69 59  A 1 
ATOM   464  C  CG  . ASP A 1 59  ? -0.691  17.777  -13.960 1.00 79.19 59  A 1 
ATOM   465  O  OD1 . ASP A 1 59  ? -1.091  18.936  -13.733 1.00 73.14 59  A 1 
ATOM   466  O  OD2 . ASP A 1 59  ? 0.471   17.364  -13.762 1.00 73.70 59  A 1 
ATOM   467  N  N   . VAL A 1 60  ? -4.468  16.589  -15.844 1.00 93.12 60  A 1 
ATOM   468  C  CA  . VAL A 1 60  ? -5.523  16.011  -16.698 1.00 92.10 60  A 1 
ATOM   469  C  C   . VAL A 1 60  ? -5.385  14.487  -16.840 1.00 92.60 60  A 1 
ATOM   470  O  O   . VAL A 1 60  ? -6.369  13.760  -16.706 1.00 89.72 60  A 1 
ATOM   471  C  CB  . VAL A 1 60  ? -5.522  16.680  -18.091 1.00 89.39 60  A 1 
ATOM   472  C  CG1 . VAL A 1 60  ? -6.563  16.070  -19.032 1.00 77.87 60  A 1 
ATOM   473  C  CG2 . VAL A 1 60  ? -5.818  18.180  -17.970 1.00 78.82 60  A 1 
ATOM   474  N  N   . ASN A 1 61  ? -4.156  13.995  -17.039 1.00 93.75 61  A 1 
ATOM   475  C  CA  . ASN A 1 61  ? -3.855  12.565  -17.169 1.00 94.58 61  A 1 
ATOM   476  C  C   . ASN A 1 61  ? -3.479  11.898  -15.827 1.00 96.18 61  A 1 
ATOM   477  O  O   . ASN A 1 61  ? -2.888  10.827  -15.830 1.00 94.24 61  A 1 
ATOM   478  C  CB  . ASN A 1 61  ? -2.774  12.365  -18.244 1.00 90.92 61  A 1 
ATOM   479  C  CG  . ASN A 1 61  ? -3.240  12.773  -19.631 1.00 82.81 61  A 1 
ATOM   480  O  OD1 . ASN A 1 61  ? -4.406  12.921  -19.927 1.00 72.83 61  A 1 
ATOM   481  N  ND2 . ASN A 1 61  ? -2.312  12.964  -20.539 1.00 72.60 61  A 1 
ATOM   482  N  N   . GLY A 1 62  ? -3.794  12.532  -14.693 1.00 95.73 62  A 1 
ATOM   483  C  CA  . GLY A 1 62  ? -3.483  12.039  -13.350 1.00 96.83 62  A 1 
ATOM   484  C  C   . GLY A 1 62  ? -4.707  11.602  -12.536 1.00 97.86 62  A 1 
ATOM   485  O  O   . GLY A 1 62  ? -4.566  11.249  -11.367 1.00 97.22 62  A 1 
ATOM   486  N  N   . LYS A 1 63  ? -5.904  11.634  -13.136 1.00 97.73 63  A 1 
ATOM   487  C  CA  . LYS A 1 63  ? -7.175  11.276  -12.482 1.00 97.93 63  A 1 
ATOM   488  C  C   . LYS A 1 63  ? -7.344  9.748   -12.357 1.00 98.12 63  A 1 
ATOM   489  O  O   . LYS A 1 63  ? -8.317  9.169   -12.836 1.00 97.68 63  A 1 
ATOM   490  C  CB  . LYS A 1 63  ? -8.363  11.935  -13.200 1.00 97.54 63  A 1 
ATOM   491  C  CG  . LYS A 1 63  ? -8.403  13.467  -13.101 1.00 96.17 63  A 1 
ATOM   492  C  CD  . LYS A 1 63  ? -9.733  13.962  -13.688 1.00 93.39 63  A 1 
ATOM   493  C  CE  . LYS A 1 63  ? -9.967  15.463  -13.546 1.00 87.27 63  A 1 
ATOM   494  N  NZ  . LYS A 1 63  ? -11.359 15.820  -13.949 1.00 79.15 63  A 1 
ATOM   495  N  N   . VAL A 1 64  ? -6.372  9.100   -11.734 1.00 98.55 64  A 1 
ATOM   496  C  CA  . VAL A 1 64  ? -6.342  7.650   -11.508 1.00 98.62 64  A 1 
ATOM   497  C  C   . VAL A 1 64  ? -5.899  7.378   -10.073 1.00 98.73 64  A 1 
ATOM   498  O  O   . VAL A 1 64  ? -4.967  8.009   -9.575  1.00 98.64 64  A 1 
ATOM   499  C  CB  . VAL A 1 64  ? -5.402  6.934   -12.505 1.00 98.44 64  A 1 
ATOM   500  C  CG1 . VAL A 1 64  ? -5.523  5.415   -12.385 1.00 97.83 64  A 1 
ATOM   501  C  CG2 . VAL A 1 64  ? -5.704  7.311   -13.958 1.00 97.89 64  A 1 
ATOM   502  N  N   . MET A 1 65  ? -6.554  6.430   -9.391  1.00 98.83 65  A 1 
ATOM   503  C  CA  . MET A 1 65  ? -6.248  6.108   -8.003  1.00 98.85 65  A 1 
ATOM   504  C  C   . MET A 1 65  ? -6.460  4.629   -7.704  1.00 98.83 65  A 1 
ATOM   505  O  O   . MET A 1 65  ? -7.546  4.095   -7.932  1.00 98.79 65  A 1 
ATOM   506  C  CB  . MET A 1 65  ? -7.101  6.989   -7.087  1.00 98.71 65  A 1 
ATOM   507  C  CG  . MET A 1 65  ? -6.821  6.769   -5.595  1.00 97.87 65  A 1 
ATOM   508  S  SD  . MET A 1 65  ? -7.728  7.908   -4.502  1.00 97.17 65  A 1 
ATOM   509  C  CE  . MET A 1 65  ? -6.910  9.466   -4.916  1.00 92.06 65  A 1 
ATOM   510  N  N   . VAL A 1 66  ? -5.451  4.001   -7.116  1.00 98.87 66  A 1 
ATOM   511  C  CA  . VAL A 1 66  ? -5.608  2.729   -6.411  1.00 98.80 66  A 1 
ATOM   512  C  C   . VAL A 1 66  ? -5.931  3.034   -4.953  1.00 98.84 66  A 1 
ATOM   513  O  O   . VAL A 1 66  ? -5.179  3.747   -4.292  1.00 98.63 66  A 1 
ATOM   514  C  CB  . VAL A 1 66  ? -4.364  1.835   -6.533  1.00 98.58 66  A 1 
ATOM   515  C  CG1 . VAL A 1 66  ? -4.553  0.514   -5.794  1.00 95.34 66  A 1 
ATOM   516  C  CG2 . VAL A 1 66  ? -4.081  1.506   -7.999  1.00 95.57 66  A 1 
ATOM   517  N  N   . TYR A 1 67  ? -7.042  2.491   -4.463  1.00 98.79 67  A 1 
ATOM   518  C  CA  . TYR A 1 67  ? -7.407  2.522   -3.055  1.00 98.66 67  A 1 
ATOM   519  C  C   . TYR A 1 67  ? -7.110  1.150   -2.434  1.00 98.68 67  A 1 
ATOM   520  O  O   . TYR A 1 67  ? -7.816  0.177   -2.691  1.00 98.24 67  A 1 
ATOM   521  C  CB  . TYR A 1 67  ? -8.878  2.937   -2.933  1.00 98.42 67  A 1 
ATOM   522  C  CG  . TYR A 1 67  ? -9.408  2.783   -1.525  1.00 97.99 67  A 1 
ATOM   523  C  CD1 . TYR A 1 67  ? -10.272 1.713   -1.213  1.00 96.65 67  A 1 
ATOM   524  C  CD2 . TYR A 1 67  ? -9.005  3.668   -0.512  1.00 96.73 67  A 1 
ATOM   525  C  CE1 . TYR A 1 67  ? -10.713 1.527   0.099   1.00 95.28 67  A 1 
ATOM   526  C  CE2 . TYR A 1 67  ? -9.441  3.480   0.809   1.00 95.19 67  A 1 
ATOM   527  C  CZ  . TYR A 1 67  ? -10.294 2.405   1.110   1.00 94.95 67  A 1 
ATOM   528  O  OH  . TYR A 1 67  ? -10.709 2.207   2.393   1.00 92.66 67  A 1 
ATOM   529  N  N   . ASN A 1 68  ? -6.029  1.070   -1.637  1.00 98.16 68  A 1 
ATOM   530  C  CA  . ASN A 1 68  ? -5.461  -0.186  -1.148  1.00 98.06 68  A 1 
ATOM   531  C  C   . ASN A 1 68  ? -6.123  -0.759  0.126   1.00 97.97 68  A 1 
ATOM   532  O  O   . ASN A 1 68  ? -5.530  -1.638  0.761   1.00 95.12 68  A 1 
ATOM   533  C  CB  . ASN A 1 68  ? -3.930  -0.027  -0.993  1.00 96.82 68  A 1 
ATOM   534  C  CG  . ASN A 1 68  ? -3.150  -0.477  -2.213  1.00 96.49 68  A 1 
ATOM   535  O  OD1 . ASN A 1 68  ? -2.675  0.302   -3.014  1.00 87.91 68  A 1 
ATOM   536  N  ND2 . ASN A 1 68  ? -2.931  -1.761  -2.356  1.00 87.41 68  A 1 
ATOM   537  N  N   . GLY A 1 69  ? -7.314  -0.303  0.502   1.00 97.79 69  A 1 
ATOM   538  C  CA  . GLY A 1 69  ? -8.063  -0.835  1.646   1.00 97.71 69  A 1 
ATOM   539  C  C   . GLY A 1 69  ? -7.648  -0.266  3.008   1.00 97.74 69  A 1 
ATOM   540  O  O   . GLY A 1 69  ? -6.977  0.768   3.091   1.00 96.42 69  A 1 
ATOM   541  N  N   . ASP A 1 70  ? -8.096  -0.952  4.074   1.00 96.74 70  A 1 
ATOM   542  C  CA  . ASP A 1 70  ? -7.932  -0.605  5.489   1.00 97.08 70  A 1 
ATOM   543  C  C   . ASP A 1 70  ? -8.461  0.800   5.861   1.00 96.82 70  A 1 
ATOM   544  O  O   . ASP A 1 70  ? -7.732  1.701   6.295   1.00 94.37 70  A 1 
ATOM   545  C  CB  . ASP A 1 70  ? -6.520  -0.945  6.000   1.00 96.70 70  A 1 
ATOM   546  C  CG  . ASP A 1 70  ? -6.418  -2.304  6.695   1.00 95.79 70  A 1 
ATOM   547  O  OD1 . ASP A 1 70  ? -7.364  -3.122  6.609   1.00 93.54 70  A 1 
ATOM   548  O  OD2 . ASP A 1 70  ? -5.400  -2.532  7.391   1.00 93.81 70  A 1 
ATOM   549  N  N   . ILE A 1 71  ? -9.770  0.966   5.741   1.00 95.25 71  A 1 
ATOM   550  C  CA  . ILE A 1 71  ? -10.479 2.152   6.241   1.00 94.50 71  A 1 
ATOM   551  C  C   . ILE A 1 71  ? -10.825 2.024   7.727   1.00 94.42 71  A 1 
ATOM   552  O  O   . ILE A 1 71  ? -10.964 3.033   8.421   1.00 93.97 71  A 1 
ATOM   553  C  CB  . ILE A 1 71  ? -11.743 2.416   5.402   1.00 92.87 71  A 1 
ATOM   554  C  CG1 . ILE A 1 71  ? -12.464 3.751   5.729   1.00 92.09 71  A 1 
ATOM   555  C  CG2 . ILE A 1 71  ? -12.782 1.284   5.505   1.00 92.71 71  A 1 
ATOM   556  C  CD1 . ILE A 1 71  ? -11.605 4.998   5.498   1.00 90.30 71  A 1 
ATOM   557  N  N   . VAL A 1 72  ? -11.028 0.797   8.227   1.00 93.33 72  A 1 
ATOM   558  C  CA  . VAL A 1 72  ? -11.552 0.555   9.570   1.00 92.29 72  A 1 
ATOM   559  C  C   . VAL A 1 72  ? -10.470 0.865   10.606  1.00 92.09 72  A 1 
ATOM   560  O  O   . VAL A 1 72  ? -9.385  0.294   10.567  1.00 91.87 72  A 1 
ATOM   561  C  CB  . VAL A 1 72  ? -12.079 -0.880  9.720   1.00 90.60 72  A 1 
ATOM   562  C  CG1 . VAL A 1 72  ? -12.593 -1.158  11.130  1.00 87.81 72  A 1 
ATOM   563  C  CG2 . VAL A 1 72  ? -13.243 -1.144  8.756   1.00 89.27 72  A 1 
ATOM   564  N  N   . SER A 1 73  ? -10.783 1.741   11.574  1.00 92.79 73  A 1 
ATOM   565  C  CA  . SER A 1 73  ? -9.892  2.024   12.703  1.00 90.98 73  A 1 
ATOM   566  C  C   . SER A 1 73  ? -9.662  0.780   13.562  1.00 89.12 73  A 1 
ATOM   567  O  O   . SER A 1 73  ? -10.560 -0.038  13.760  1.00 85.37 73  A 1 
ATOM   568  C  CB  . SER A 1 73  ? -10.428 3.203   13.524  1.00 89.21 73  A 1 
ATOM   569  O  OG  . SER A 1 73  ? -9.791  3.321   14.775  1.00 82.61 73  A 1 
ATOM   570  N  N   . ARG A 1 74  ? -8.454  0.631   14.097  1.00 85.52 74  A 1 
ATOM   571  C  CA  . ARG A 1 74  ? -8.011  -0.616  14.743  1.00 80.40 74  A 1 
ATOM   572  C  C   . ARG A 1 74  ? -8.635  -0.862  16.111  1.00 78.68 74  A 1 
ATOM   573  O  O   . ARG A 1 74  ? -8.939  -1.994  16.462  1.00 71.94 74  A 1 
ATOM   574  C  CB  . ARG A 1 74  ? -6.489  -0.581  14.905  1.00 75.46 74  A 1 
ATOM   575  C  CG  . ARG A 1 74  ? -5.770  -0.475  13.564  1.00 67.81 74  A 1 
ATOM   576  C  CD  . ARG A 1 74  ? -4.288  -0.290  13.830  1.00 63.91 74  A 1 
ATOM   577  N  NE  . ARG A 1 74  ? -3.555  -0.013  12.604  1.00 60.95 74  A 1 
ATOM   578  C  CZ  . ARG A 1 74  ? -2.387  -0.526  12.248  1.00 56.63 74  A 1 
ATOM   579  N  NH1 . ARG A 1 74  ? -1.790  -1.429  12.976  1.00 52.70 74  A 1 
ATOM   580  N  NH2 . ARG A 1 74  ? -1.810  -0.129  11.169  1.00 51.30 74  A 1 
ATOM   581  N  N   . ALA A 1 75  ? -8.769  0.193   16.905  1.00 75.58 75  A 1 
ATOM   582  C  CA  . ALA A 1 75  ? -9.086  0.086   18.329  1.00 71.67 75  A 1 
ATOM   583  C  C   . ALA A 1 75  ? -10.451 0.706   18.624  1.00 72.42 75  A 1 
ATOM   584  O  O   . ALA A 1 75  ? -10.542 1.755   19.256  1.00 67.06 75  A 1 
ATOM   585  C  CB  . ALA A 1 75  ? -7.924  0.680   19.121  1.00 65.12 75  A 1 
ATOM   586  N  N   . ILE A 1 76  ? -11.511 0.080   18.144  1.00 70.72 76  A 1 
ATOM   587  C  CA  . ILE A 1 76  ? -12.849 0.658   18.269  1.00 68.17 76  A 1 
ATOM   588  C  C   . ILE A 1 76  ? -13.594 0.037   19.449  1.00 71.26 76  A 1 
ATOM   589  O  O   . ILE A 1 76  ? -13.724 -1.187  19.511  1.00 67.02 76  A 1 
ATOM   590  C  CB  . ILE A 1 76  ? -13.626 0.500   16.960  1.00 61.17 76  A 1 
ATOM   591  C  CG1 . ILE A 1 76  ? -12.850 1.170   15.813  1.00 55.21 76  A 1 
ATOM   592  C  CG2 . ILE A 1 76  ? -15.024 1.129   17.093  1.00 54.25 76  A 1 
ATOM   593  C  CD1 . ILE A 1 76  ? -13.193 0.545   14.494  1.00 50.32 76  A 1 
ATOM   594  N  N   . PRO A 1 77  ? -14.143 0.854   20.373  1.00 71.99 77  A 1 
ATOM   595  C  CA  . PRO A 1 77  ? -15.089 0.360   21.352  1.00 69.98 77  A 1 
ATOM   596  C  C   . PRO A 1 77  ? -16.287 -0.247  20.615  1.00 71.29 77  A 1 
ATOM   597  O  O   . PRO A 1 77  ? -16.897 0.400   19.769  1.00 67.13 77  A 1 
ATOM   598  C  CB  . PRO A 1 77  ? -15.506 1.569   22.198  1.00 65.84 77  A 1 
ATOM   599  C  CG  . PRO A 1 77  ? -14.476 2.643   21.881  1.00 64.16 77  A 1 
ATOM   600  C  CD  . PRO A 1 77  ? -13.997 2.290   20.474  1.00 66.81 77  A 1 
ATOM   601  N  N   . LYS A 1 78  ? -16.644 -1.489  20.953  1.00 72.10 78  A 1 
ATOM   602  C  CA  . LYS A 1 78  ? -17.744 -2.214  20.290  1.00 72.02 78  A 1 
ATOM   603  C  C   . LYS A 1 78  ? -17.497 -2.439  18.790  1.00 75.94 78  A 1 
ATOM   604  O  O   . LYS A 1 78  ? -18.422 -2.283  17.996  1.00 70.91 78  A 1 
ATOM   605  C  CB  . LYS A 1 78  ? -19.105 -1.548  20.550  1.00 64.45 78  A 1 
ATOM   606  C  CG  . LYS A 1 78  ? -19.413 -1.204  22.004  1.00 56.85 78  A 1 
ATOM   607  C  CD  . LYS A 1 78  ? -20.751 -0.466  22.058  1.00 51.54 78  A 1 
ATOM   608  C  CE  . LYS A 1 78  ? -21.113 -0.107  23.499  1.00 44.30 78  A 1 
ATOM   609  N  NZ  . LYS A 1 78  ? -22.395 0.637   23.569  1.00 38.17 78  A 1 
ATOM   610  N  N   . TYR A 1 79  ? -16.270 -2.828  18.418  1.00 79.61 79  A 1 
ATOM   611  C  CA  . TYR A 1 79  ? -16.005 -3.341  17.069  1.00 80.78 79  A 1 
ATOM   612  C  C   . TYR A 1 79  ? -17.018 -4.440  16.708  1.00 83.28 79  A 1 
ATOM   613  O  O   . TYR A 1 79  ? -17.113 -5.450  17.409  1.00 81.91 79  A 1 
ATOM   614  C  CB  . TYR A 1 79  ? -14.564 -3.855  16.988  1.00 77.84 79  A 1 
ATOM   615  C  CG  . TYR A 1 79  ? -14.206 -4.415  15.633  1.00 75.89 79  A 1 
ATOM   616  C  CD1 . TYR A 1 79  ? -14.102 -5.803  15.429  1.00 70.52 79  A 1 
ATOM   617  C  CD2 . TYR A 1 79  ? -13.979 -3.538  14.547  1.00 71.47 79  A 1 
ATOM   618  C  CE1 . TYR A 1 79  ? -13.774 -6.313  14.159  1.00 66.79 79  A 1 
ATOM   619  C  CE2 . TYR A 1 79  ? -13.659 -4.038  13.276  1.00 66.40 79  A 1 
ATOM   620  C  CZ  . TYR A 1 79  ? -13.553 -5.428  13.086  1.00 66.00 79  A 1 
ATOM   621  O  OH  . TYR A 1 79  ? -13.232 -5.912  11.850  1.00 62.11 79  A 1 
ATOM   622  N  N   . ASN A 1 80  ? -17.820 -4.201  15.685  1.00 87.65 80  A 1 
ATOM   623  C  CA  . ASN A 1 80  ? -18.928 -5.055  15.285  1.00 88.78 80  A 1 
ATOM   624  C  C   . ASN A 1 80  ? -19.219 -4.912  13.780  1.00 90.45 80  A 1 
ATOM   625  O  O   . ASN A 1 80  ? -18.607 -4.100  13.076  1.00 90.53 80  A 1 
ATOM   626  C  CB  . ASN A 1 80  ? -20.141 -4.764  16.193  1.00 86.73 80  A 1 
ATOM   627  C  CG  . ASN A 1 80  ? -20.736 -3.371  16.022  1.00 85.71 80  A 1 
ATOM   628  O  OD1 . ASN A 1 80  ? -20.740 -2.782  14.967  1.00 81.78 80  A 1 
ATOM   629  N  ND2 . ASN A 1 80  ? -21.288 -2.796  17.072  1.00 81.46 80  A 1 
ATOM   630  N  N   . LEU A 1 81  ? -20.158 -5.712  13.297  1.00 89.44 81  A 1 
ATOM   631  C  CA  . LEU A 1 81  ? -20.569 -5.748  11.895  1.00 90.48 81  A 1 
ATOM   632  C  C   . LEU A 1 81  ? -21.027 -4.375  11.368  1.00 92.03 81  A 1 
ATOM   633  O  O   . LEU A 1 81  ? -20.626 -3.973  10.282  1.00 92.13 81  A 1 
ATOM   634  C  CB  . LEU A 1 81  ? -21.717 -6.773  11.793  1.00 88.58 81  A 1 
ATOM   635  C  CG  . LEU A 1 81  ? -22.153 -7.063  10.346  1.00 83.58 81  A 1 
ATOM   636  C  CD1 . LEU A 1 81  ? -21.123 -7.956  9.665   1.00 78.55 81  A 1 
ATOM   637  C  CD2 . LEU A 1 81  ? -23.495 -7.789  10.336  1.00 77.88 81  A 1 
ATOM   638  N  N   . ASP A 1 82  ? -21.852 -3.669  12.138  1.00 91.14 82  A 1 
ATOM   639  C  CA  . ASP A 1 82  ? -22.435 -2.395  11.709  1.00 91.72 82  A 1 
ATOM   640  C  C   . ASP A 1 82  ? -21.377 -1.300  11.614  1.00 92.92 82  A 1 
ATOM   641  O  O   . ASP A 1 82  ? -21.406 -0.489  10.692  1.00 92.80 82  A 1 
ATOM   642  C  CB  . ASP A 1 82  ? -23.550 -1.981  12.680  1.00 90.74 82  A 1 
ATOM   643  C  CG  . ASP A 1 82  ? -24.748 -2.931  12.653  1.00 85.97 82  A 1 
ATOM   644  O  OD1 . ASP A 1 82  ? -24.994 -3.541  11.591  1.00 82.09 82  A 1 
ATOM   645  O  OD2 . ASP A 1 82  ? -25.390 -3.053  13.714  1.00 81.01 82  A 1 
ATOM   646  N  N   . TYR A 1 83  ? -20.386 -1.333  12.521  1.00 91.91 83  A 1 
ATOM   647  C  CA  . TYR A 1 83  ? -19.265 -0.412  12.466  1.00 92.12 83  A 1 
ATOM   648  C  C   . TYR A 1 83  ? -18.428 -0.614  11.194  1.00 93.48 83  A 1 
ATOM   649  O  O   . TYR A 1 83  ? -18.123 0.361   10.499  1.00 93.56 83  A 1 
ATOM   650  C  CB  . TYR A 1 83  ? -18.420 -0.559  13.731  1.00 90.51 83  A 1 
ATOM   651  C  CG  . TYR A 1 83  ? -17.359 0.523   13.791  1.00 85.68 83  A 1 
ATOM   652  C  CD1 . TYR A 1 83  ? -16.160 0.381   13.068  1.00 80.54 83  A 1 
ATOM   653  C  CD2 . TYR A 1 83  ? -17.627 1.723   14.465  1.00 79.08 83  A 1 
ATOM   654  C  CE1 . TYR A 1 83  ? -15.227 1.430   13.020  1.00 74.00 83  A 1 
ATOM   655  C  CE2 . TYR A 1 83  ? -16.698 2.779   14.436  1.00 72.50 83  A 1 
ATOM   656  C  CZ  . TYR A 1 83  ? -15.497 2.633   13.706  1.00 71.21 83  A 1 
ATOM   657  O  OH  . TYR A 1 83  ? -14.584 3.640   13.669  1.00 67.33 83  A 1 
ATOM   658  N  N   . VAL A 1 84  ? -18.094 -1.859  10.850  1.00 93.69 84  A 1 
ATOM   659  C  CA  . VAL A 1 84  ? -17.345 -2.174  9.622   1.00 94.46 84  A 1 
ATOM   660  C  C   . VAL A 1 84  ? -18.116 -1.720  8.386   1.00 95.38 84  A 1 
ATOM   661  O  O   . VAL A 1 84  ? -17.556 -1.049  7.518   1.00 95.65 84  A 1 
ATOM   662  C  CB  . VAL A 1 84  ? -17.014 -3.678  9.551   1.00 94.16 84  A 1 
ATOM   663  C  CG1 . VAL A 1 84  ? -16.388 -4.067  8.208   1.00 92.76 84  A 1 
ATOM   664  C  CG2 . VAL A 1 84  ? -16.023 -4.054  10.654  1.00 93.08 84  A 1 
ATOM   665  N  N   . LYS A 1 85  ? -19.419 -2.002  8.319   1.00 95.27 85  A 1 
ATOM   666  C  CA  . LYS A 1 85  ? -20.274 -1.546  7.221   1.00 95.71 85  A 1 
ATOM   667  C  C   . LYS A 1 85  ? -20.266 -0.024  7.097   1.00 96.19 85  A 1 
ATOM   668  O  O   . LYS A 1 85  ? -20.063 0.504   6.001   1.00 96.33 85  A 1 
ATOM   669  C  CB  . LYS A 1 85  ? -21.711 -2.055  7.420   1.00 95.90 85  A 1 
ATOM   670  C  CG  . LYS A 1 85  ? -21.842 -3.545  7.109   1.00 94.57 85  A 1 
ATOM   671  C  CD  . LYS A 1 85  ? -23.300 -3.973  7.317   1.00 92.53 85  A 1 
ATOM   672  C  CE  . LYS A 1 85  ? -23.508 -5.410  6.872   1.00 87.87 85  A 1 
ATOM   673  N  NZ  . LYS A 1 85  ? -24.942 -5.798  7.010   1.00 81.19 85  A 1 
ATOM   674  N  N   . GLN A 1 86  ? -20.434 0.695   8.208   1.00 95.22 86  A 1 
ATOM   675  C  CA  . GLN A 1 86  ? -20.407 2.158   8.199   1.00 95.17 86  A 1 
ATOM   676  C  C   . GLN A 1 86  ? -19.051 2.710   7.758   1.00 95.56 86  A 1 
ATOM   677  O  O   . GLN A 1 86  ? -18.999 3.701   7.030   1.00 95.50 86  A 1 
ATOM   678  C  CB  . GLN A 1 86  ? -20.801 2.682   9.590   1.00 94.61 86  A 1 
ATOM   679  C  CG  . GLN A 1 86  ? -20.968 4.209   9.605   1.00 90.38 86  A 1 
ATOM   680  C  CD  . GLN A 1 86  ? -22.045 4.676   8.619   1.00 87.58 86  A 1 
ATOM   681  O  OE1 . GLN A 1 86  ? -23.183 4.245   8.668   1.00 80.96 86  A 1 
ATOM   682  N  NE2 . GLN A 1 86  ? -21.728 5.553   7.691   1.00 77.07 86  A 1 
ATOM   683  N  N   . SER A 1 87  ? -17.942 2.059   8.132   1.00 95.48 87  A 1 
ATOM   684  C  CA  . SER A 1 87  ? -16.597 2.434   7.688   1.00 95.64 87  A 1 
ATOM   685  C  C   . SER A 1 87  ? -16.434 2.292   6.171   1.00 96.52 87  A 1 
ATOM   686  O  O   . SER A 1 87  ? -15.908 3.198   5.535   1.00 96.44 87  A 1 
ATOM   687  C  CB  . SER A 1 87  ? -15.542 1.613   8.421   1.00 94.98 87  A 1 
ATOM   688  O  OG  . SER A 1 87  ? -15.603 1.871   9.811   1.00 89.04 87  A 1 
ATOM   689  N  N   . ILE A 1 88  ? -16.960 1.229   5.560   1.00 97.00 88  A 1 
ATOM   690  C  CA  . ILE A 1 88  ? -16.941 1.037   4.099   1.00 97.48 88  A 1 
ATOM   691  C  C   . ILE A 1 88  ? -17.812 2.094   3.390   1.00 97.70 88  A 1 
ATOM   692  O  O   . ILE A 1 88  ? -17.413 2.635   2.359   1.00 97.59 88  A 1 
ATOM   693  C  CB  . ILE A 1 88  ? -17.369 -0.398  3.740   1.00 97.18 88  A 1 
ATOM   694  C  CG1 . ILE A 1 88  ? -16.325 -1.400  4.288   1.00 95.26 88  A 1 
ATOM   695  C  CG2 . ILE A 1 88  ? -17.506 -0.583  2.218   1.00 96.00 88  A 1 
ATOM   696  C  CD1 . ILE A 1 88  ? -16.841 -2.837  4.301   1.00 87.75 88  A 1 
ATOM   697  N  N   . VAL A 1 89  ? -18.964 2.453   3.967   1.00 97.71 89  A 1 
ATOM   698  C  CA  . VAL A 1 89  ? -19.780 3.577   3.479   1.00 97.78 89  A 1 
ATOM   699  C  C   . VAL A 1 89  ? -18.987 4.887   3.527   1.00 97.64 89  A 1 
ATOM   700  O  O   . VAL A 1 89  ? -19.007 5.658   2.561   1.00 97.29 89  A 1 
ATOM   701  C  CB  . VAL A 1 89  ? -21.099 3.696   4.281   1.00 97.63 89  A 1 
ATOM   702  C  CG1 . VAL A 1 89  ? -21.895 4.951   3.907   1.00 96.59 89  A 1 
ATOM   703  C  CG2 . VAL A 1 89  ? -22.013 2.493   4.034   1.00 96.71 89  A 1 
ATOM   704  N  N   . ASN A 1 90  ? -18.227 5.124   4.604   1.00 96.63 90  A 1 
ATOM   705  C  CA  . ASN A 1 90  ? -17.374 6.301   4.743   1.00 95.95 90  A 1 
ATOM   706  C  C   . ASN A 1 90  ? -16.225 6.308   3.716   1.00 96.62 90  A 1 
ATOM   707  O  O   . ASN A 1 90  ? -15.940 7.357   3.138   1.00 96.33 90  A 1 
ATOM   708  C  CB  . ASN A 1 90  ? -16.820 6.379   6.177   1.00 94.64 90  A 1 
ATOM   709  C  CG  . ASN A 1 90  ? -17.873 6.598   7.244   1.00 92.20 90  A 1 
ATOM   710  O  OD1 . ASN A 1 90  ? -19.015 6.960   7.006   1.00 87.79 90  A 1 
ATOM   711  N  ND2 . ASN A 1 90  ? -17.504 6.394   8.495   1.00 86.32 90  A 1 
ATOM   712  N  N   . ALA A 1 91  ? -15.611 5.152   3.438   1.00 96.31 91  A 1 
ATOM   713  C  CA  . ALA A 1 91  ? -14.608 5.004   2.384   1.00 96.88 91  A 1 
ATOM   714  C  C   . ALA A 1 91  ? -15.190 5.357   1.010   1.00 97.66 91  A 1 
ATOM   715  O  O   . ALA A 1 91  ? -14.635 6.182   0.290   1.00 97.57 91  A 1 
ATOM   716  C  CB  . ALA A 1 91  ? -14.067 3.567   2.390   1.00 96.43 91  A 1 
ATOM   717  N  N   . THR A 1 92  ? -16.357 4.822   0.686   1.00 97.83 92  A 1 
ATOM   718  C  CA  . THR A 1 92  ? -17.063 5.129   -0.563  1.00 97.85 92  A 1 
ATOM   719  C  C   . THR A 1 92  ? -17.380 6.623   -0.685  1.00 98.04 92  A 1 
ATOM   720  O  O   . THR A 1 92  ? -17.156 7.221   -1.728  1.00 97.81 92  A 1 
ATOM   721  C  CB  . THR A 1 92  ? -18.351 4.308   -0.654  1.00 97.31 92  A 1 
ATOM   722  O  OG1 . THR A 1 92  ? -18.044 2.945   -0.592  1.00 91.62 92  A 1 
ATOM   723  C  CG2 . THR A 1 92  ? -19.085 4.524   -1.966  1.00 91.01 92  A 1 
ATOM   724  N  N   . ALA A 1 93  ? -17.858 7.250   0.392   1.00 97.86 93  A 1 
ATOM   725  C  CA  . ALA A 1 93  ? -18.131 8.685   0.416   1.00 97.68 93  A 1 
ATOM   726  C  C   . ALA A 1 93  ? -16.860 9.530   0.225   1.00 97.84 93  A 1 
ATOM   727  O  O   . ALA A 1 93  ? -16.901 10.573  -0.440  1.00 97.54 93  A 1 
ATOM   728  C  CB  . ALA A 1 93  ? -18.832 9.022   1.734   1.00 97.14 93  A 1 
ATOM   729  N  N   . LEU A 1 94  ? -15.720 9.082   0.771   1.00 97.71 94  A 1 
ATOM   730  C  CA  . LEU A 1 94  ? -14.421 9.715   0.558   1.00 97.71 94  A 1 
ATOM   731  C  C   . LEU A 1 94  ? -13.982 9.599   -0.902  1.00 98.20 94  A 1 
ATOM   732  O  O   . LEU A 1 94  ? -13.630 10.614  -1.509  1.00 98.09 94  A 1 
ATOM   733  C  CB  . LEU A 1 94  ? -13.396 9.064   1.507   1.00 97.26 94  A 1 
ATOM   734  C  CG  . LEU A 1 94  ? -11.967 9.602   1.336   1.00 94.65 94  A 1 
ATOM   735  C  CD1 . LEU A 1 94  ? -11.838 11.003  1.928   1.00 90.98 94  A 1 
ATOM   736  C  CD2 . LEU A 1 94  ? -10.986 8.674   2.049   1.00 90.53 94  A 1 
ATOM   737  N  N   . LEU A 1 95  ? -14.048 8.404   -1.491  1.00 98.08 95  A 1 
ATOM   738  C  CA  . LEU A 1 95  ? -13.642 8.146   -2.873  1.00 98.25 95  A 1 
ATOM   739  C  C   . LEU A 1 95  ? -14.512 8.911   -3.877  1.00 98.31 95  A 1 
ATOM   740  O  O   . LEU A 1 95  ? -13.988 9.461   -4.844  1.00 98.26 95  A 1 
ATOM   741  C  CB  . LEU A 1 95  ? -13.664 6.637   -3.137  1.00 98.35 95  A 1 
ATOM   742  C  CG  . LEU A 1 95  ? -12.629 5.822   -2.346  1.00 98.07 95  A 1 
ATOM   743  C  CD1 . LEU A 1 95  ? -12.840 4.331   -2.595  1.00 97.71 95  A 1 
ATOM   744  C  CD2 . LEU A 1 95  ? -11.184 6.177   -2.708  1.00 97.49 95  A 1 
ATOM   745  N  N   . LYS A 1 96  ? -15.805 9.074   -3.607  1.00 98.40 96  A 1 
ATOM   746  C  CA  . LYS A 1 96  ? -16.718 9.900   -4.422  1.00 98.39 96  A 1 
ATOM   747  C  C   . LYS A 1 96  ? -16.324 11.384  -4.486  1.00 98.28 96  A 1 
ATOM   748  O  O   . LYS A 1 96  ? -16.763 12.082  -5.396  1.00 97.75 96  A 1 
ATOM   749  C  CB  . LYS A 1 96  ? -18.157 9.760   -3.912  1.00 98.10 96  A 1 
ATOM   750  C  CG  . LYS A 1 96  ? -18.798 8.448   -4.373  1.00 95.52 96  A 1 
ATOM   751  C  CD  . LYS A 1 96  ? -20.216 8.307   -3.795  1.00 90.83 96  A 1 
ATOM   752  C  CE  . LYS A 1 96  ? -20.834 7.007   -4.297  1.00 83.04 96  A 1 
ATOM   753  N  NZ  . LYS A 1 96  ? -22.197 6.762   -3.748  1.00 74.73 96  A 1 
ATOM   754  N  N   . LYS A 1 97  ? -15.478 11.882  -3.571  1.00 98.43 97  A 1 
ATOM   755  C  CA  . LYS A 1 97  ? -14.959 13.260  -3.643  1.00 98.20 97  A 1 
ATOM   756  C  C   . LYS A 1 97  ? -13.972 13.449  -4.800  1.00 98.10 97  A 1 
ATOM   757  O  O   . LYS A 1 97  ? -13.734 14.596  -5.196  1.00 97.30 97  A 1 
ATOM   758  C  CB  . LYS A 1 97  ? -14.310 13.680  -2.317  1.00 98.13 97  A 1 
ATOM   759  C  CG  . LYS A 1 97  ? -15.279 13.673  -1.116  1.00 97.09 97  A 1 
ATOM   760  C  CD  . LYS A 1 97  ? -14.546 14.095  0.170   1.00 93.95 97  A 1 
ATOM   761  C  CE  . LYS A 1 97  ? -15.489 14.090  1.376   1.00 89.83 97  A 1 
ATOM   762  N  NZ  . LYS A 1 97  ? -14.806 14.495  2.633   1.00 80.94 97  A 1 
ATOM   763  N  N   . PHE A 1 98  ? -13.391 12.377  -5.344  1.00 98.25 98  A 1 
ATOM   764  C  CA  . PHE A 1 98  ? -12.515 12.391  -6.512  1.00 98.02 98  A 1 
ATOM   765  C  C   . PHE A 1 98  ? -13.344 12.190  -7.789  1.00 97.45 98  A 1 
ATOM   766  O  O   . PHE A 1 98  ? -13.338 11.136  -8.404  1.00 96.03 98  A 1 
ATOM   767  C  CB  . PHE A 1 98  ? -11.410 11.345  -6.342  1.00 98.07 98  A 1 
ATOM   768  C  CG  . PHE A 1 98  ? -10.579 11.524  -5.085  1.00 98.31 98  A 1 
ATOM   769  C  CD1 . PHE A 1 98  ? -9.671  12.590  -4.980  1.00 97.87 98  A 1 
ATOM   770  C  CD2 . PHE A 1 98  ? -10.732 10.637  -4.007  1.00 97.92 98  A 1 
ATOM   771  C  CE1 . PHE A 1 98  ? -8.916  12.764  -3.818  1.00 97.42 98  A 1 
ATOM   772  C  CE2 . PHE A 1 98  ? -9.973  10.807  -2.840  1.00 97.50 98  A 1 
ATOM   773  C  CZ  . PHE A 1 98  ? -9.064  11.871  -2.744  1.00 97.64 98  A 1 
ATOM   774  N  N   . GLU A 1 99  ? -14.074 13.240  -8.172  1.00 96.23 99  A 1 
ATOM   775  C  CA  . GLU A 1 99  ? -14.889 13.241  -9.385  1.00 94.37 99  A 1 
ATOM   776  C  C   . GLU A 1 99  ? -14.028 13.011  -10.634 1.00 93.11 99  A 1 
ATOM   777  O  O   . GLU A 1 99  ? -12.906 13.496  -10.739 1.00 87.21 99  A 1 
ATOM   778  C  CB  . GLU A 1 99  ? -15.653 14.567  -9.495  1.00 91.36 99  A 1 
ATOM   779  C  CG  . GLU A 1 99  ? -16.696 14.731  -8.378  1.00 79.80 99  A 1 
ATOM   780  C  CD  . GLU A 1 99  ? -17.269 16.145  -8.280  1.00 73.55 99  A 1 
ATOM   781  O  OE1 . GLU A 1 99  ? -18.053 16.378  -7.326  1.00 66.76 99  A 1 
ATOM   782  O  OE2 . GLU A 1 99  ? -16.844 17.025  -9.061  1.00 68.11 99  A 1 
ATOM   783  N  N   . ASP A 1 100 ? -14.558 12.250  -11.576 1.00 95.22 100 A 1 
ATOM   784  C  CA  . ASP A 1 100 ? -13.946 11.823  -12.834 1.00 95.15 100 A 1 
ATOM   785  C  C   . ASP A 1 100 ? -12.681 10.956  -12.701 1.00 96.57 100 A 1 
ATOM   786  O  O   . ASP A 1 100 ? -12.005 10.703  -13.701 1.00 95.00 100 A 1 
ATOM   787  C  CB  . ASP A 1 100 ? -13.652 13.004  -13.774 1.00 91.71 100 A 1 
ATOM   788  C  CG  . ASP A 1 100 ? -14.701 14.091  -13.816 1.00 82.21 100 A 1 
ATOM   789  O  OD1 . ASP A 1 100 ? -15.900 13.745  -13.866 1.00 74.70 100 A 1 
ATOM   790  O  OD2 . ASP A 1 100 ? -14.241 15.257  -13.824 1.00 75.94 100 A 1 
ATOM   791  N  N   . PHE A 1 101 ? -12.324 10.489  -11.502 1.00 97.55 101 A 1 
ATOM   792  C  CA  . PHE A 1 101 ? -11.191 9.586   -11.328 1.00 98.06 101 A 1 
ATOM   793  C  C   . PHE A 1 101 ? -11.576 8.153   -11.717 1.00 98.09 101 A 1 
ATOM   794  O  O   . PHE A 1 101 ? -12.634 7.655   -11.349 1.00 97.47 101 A 1 
ATOM   795  C  CB  . PHE A 1 101 ? -10.642 9.621   -9.899  1.00 98.10 101 A 1 
ATOM   796  C  CG  . PHE A 1 101 ? -9.724  10.786  -9.571  1.00 98.25 101 A 1 
ATOM   797  C  CD1 . PHE A 1 101 ? -8.445  10.545  -9.024  1.00 97.50 101 A 1 
ATOM   798  C  CD2 . PHE A 1 101 ? -10.129 12.114  -9.771  1.00 97.53 101 A 1 
ATOM   799  C  CE1 . PHE A 1 101 ? -7.597  11.606  -8.676  1.00 97.15 101 A 1 
ATOM   800  C  CE2 . PHE A 1 101 ? -9.282  13.181  -9.433  1.00 97.21 101 A 1 
ATOM   801  C  CZ  . PHE A 1 101 ? -8.017  12.929  -8.879  1.00 97.65 101 A 1 
ATOM   802  N  N   . PHE A 1 102 ? -10.651 7.453   -12.382 1.00 98.33 102 A 1 
ATOM   803  C  CA  . PHE A 1 102 ? -10.674 5.997   -12.454 1.00 98.44 102 A 1 
ATOM   804  C  C   . PHE A 1 102 ? -10.135 5.448   -11.131 1.00 98.65 102 A 1 
ATOM   805  O  O   . PHE A 1 102 ? -8.953  5.592   -10.820 1.00 98.53 102 A 1 
ATOM   806  C  CB  . PHE A 1 102 ? -9.860  5.528   -13.656 1.00 98.36 102 A 1 
ATOM   807  C  CG  . PHE A 1 102 ? -9.862  4.025   -13.826 1.00 98.36 102 A 1 
ATOM   808  C  CD1 . PHE A 1 102 ? -8.692  3.274   -13.604 1.00 97.89 102 A 1 
ATOM   809  C  CD2 . PHE A 1 102 ? -11.042 3.361   -14.213 1.00 97.96 102 A 1 
ATOM   810  C  CE1 . PHE A 1 102 ? -8.694  1.886   -13.777 1.00 97.52 102 A 1 
ATOM   811  C  CE2 . PHE A 1 102 ? -11.051 1.975   -14.387 1.00 97.54 102 A 1 
ATOM   812  C  CZ  . PHE A 1 102 ? -9.879  1.237   -14.171 1.00 97.72 102 A 1 
ATOM   813  N  N   . ILE A 1 103 ? -11.024 4.868   -10.321 1.00 98.78 103 A 1 
ATOM   814  C  CA  . ILE A 1 103 ? -10.721 4.388   -8.969  1.00 98.81 103 A 1 
ATOM   815  C  C   . ILE A 1 103 ? -10.754 2.861   -8.959  1.00 98.80 103 A 1 
ATOM   816  O  O   . ILE A 1 103 ? -11.683 2.249   -9.478  1.00 98.73 103 A 1 
ATOM   817  C  CB  . ILE A 1 103 ? -11.675 5.013   -7.928  1.00 98.57 103 A 1 
ATOM   818  C  CG1 . ILE A 1 103 ? -11.508 6.552   -7.925  1.00 96.89 103 A 1 
ATOM   819  C  CG2 . ILE A 1 103 ? -11.411 4.432   -6.522  1.00 98.05 103 A 1 
ATOM   820  C  CD1 . ILE A 1 103 ? -12.408 7.315   -6.961  1.00 90.16 103 A 1 
ATOM   821  N  N   . ILE A 1 104 ? -9.733  2.258   -8.337  1.00 98.86 104 A 1 
ATOM   822  C  CA  . ILE A 1 104 ? -9.547  0.813   -8.209  1.00 98.85 104 A 1 
ATOM   823  C  C   . ILE A 1 104 ? -9.625  0.474   -6.716  1.00 98.81 104 A 1 
ATOM   824  O  O   . ILE A 1 104 ? -8.602  0.518   -6.031  1.00 98.77 104 A 1 
ATOM   825  C  CB  . ILE A 1 104 ? -8.196  0.400   -8.852  1.00 98.80 104 A 1 
ATOM   826  C  CG1 . ILE A 1 104 ? -8.067  0.860   -10.325 1.00 98.42 104 A 1 
ATOM   827  C  CG2 . ILE A 1 104 ? -8.015  -1.121  -8.765  1.00 98.50 104 A 1 
ATOM   828  C  CD1 . ILE A 1 104 ? -6.610  0.916   -10.795 1.00 96.84 104 A 1 
ATOM   829  N  N   . PRO A 1 105 ? -10.822 0.196   -6.164  1.00 98.84 105 A 1 
ATOM   830  C  CA  . PRO A 1 105 ? -11.000 -0.071  -4.737  1.00 98.77 105 A 1 
ATOM   831  C  C   . PRO A 1 105 ? -10.700 -1.524  -4.374  1.00 98.78 105 A 1 
ATOM   832  O  O   . PRO A 1 105 ? -10.866 -2.432  -5.180  1.00 98.47 105 A 1 
ATOM   833  C  CB  . PRO A 1 105 ? -12.454 0.306   -4.458  1.00 98.63 105 A 1 
ATOM   834  C  CG  . PRO A 1 105 ? -13.163 -0.061  -5.757  1.00 98.18 105 A 1 
ATOM   835  C  CD  . PRO A 1 105 ? -12.117 0.261   -6.826  1.00 98.64 105 A 1 
ATOM   836  N  N   . MET A 1 106 ? -10.310 -1.762  -3.109  1.00 98.46 106 A 1 
ATOM   837  C  CA  . MET A 1 106 ? -10.184 -3.103  -2.523  1.00 98.23 106 A 1 
ATOM   838  C  C   . MET A 1 106 ? -10.485 -3.084  -1.026  1.00 98.25 106 A 1 
ATOM   839  O  O   . MET A 1 106 ? -10.678 -2.023  -0.436  1.00 97.55 106 A 1 
ATOM   840  C  CB  . MET A 1 106 ? -8.786  -3.689  -2.819  1.00 95.99 106 A 1 
ATOM   841  C  CG  . MET A 1 106 ? -7.663  -2.985  -2.056  1.00 91.71 106 A 1 
ATOM   842  S  SD  . MET A 1 106 ? -5.989  -3.579  -2.453  1.00 93.47 106 A 1 
ATOM   843  C  CE  . MET A 1 106 ? -5.857  -3.014  -4.161  1.00 87.44 106 A 1 
ATOM   844  N  N   . LEU A 1 107 ? -10.520 -4.278  -0.414  1.00 98.29 107 A 1 
ATOM   845  C  CA  . LEU A 1 107 ? -10.658 -4.469  1.028   1.00 98.04 107 A 1 
ATOM   846  C  C   . LEU A 1 107 ? -9.299  -4.793  1.649   1.00 98.09 107 A 1 
ATOM   847  O  O   . LEU A 1 107 ? -8.525  -5.573  1.094   1.00 97.67 107 A 1 
ATOM   848  C  CB  . LEU A 1 107 ? -11.665 -5.591  1.308   1.00 97.60 107 A 1 
ATOM   849  C  CG  . LEU A 1 107 ? -13.116 -5.284  0.901   1.00 97.25 107 A 1 
ATOM   850  C  CD1 . LEU A 1 107 ? -13.965 -6.545  1.024   1.00 96.62 107 A 1 
ATOM   851  C  CD2 . LEU A 1 107 ? -13.735 -4.187  1.775   1.00 96.25 107 A 1 
ATOM   852  N  N   . GLY A 1 108 ? -9.039  -4.233  2.839   1.00 98.00 108 A 1 
ATOM   853  C  CA  . GLY A 1 108 ? -7.954  -4.627  3.717   1.00 97.87 108 A 1 
ATOM   854  C  C   . GLY A 1 108 ? -8.389  -5.663  4.765   1.00 97.50 108 A 1 
ATOM   855  O  O   . GLY A 1 108 ? -9.546  -6.092  4.816   1.00 97.04 108 A 1 
ATOM   856  N  N   . ASN A 1 109 ? -7.458  -6.091  5.619   1.00 97.36 109 A 1 
ATOM   857  C  CA  . ASN A 1 109 ? -7.720  -7.111  6.637   1.00 96.96 109 A 1 
ATOM   858  C  C   . ASN A 1 109 ? -8.562  -6.607  7.820   1.00 96.75 109 A 1 
ATOM   859  O  O   . ASN A 1 109 ? -9.120  -7.416  8.555   1.00 95.70 109 A 1 
ATOM   860  C  CB  . ASN A 1 109 ? -6.390  -7.730  7.105   1.00 96.75 109 A 1 
ATOM   861  C  CG  . ASN A 1 109 ? -5.483  -6.738  7.795   1.00 96.54 109 A 1 
ATOM   862  O  OD1 . ASN A 1 109 ? -4.734  -6.013  7.174   1.00 93.25 109 A 1 
ATOM   863  N  ND2 . ASN A 1 109 ? -5.526  -6.663  9.109   1.00 92.79 109 A 1 
ATOM   864  N  N   . HIS A 1 110 ? -8.657  -5.289  8.009   1.00 96.20 110 A 1 
ATOM   865  C  CA  . HIS A 1 110 ? -9.540  -4.680  9.010   1.00 95.75 110 A 1 
ATOM   866  C  C   . HIS A 1 110 ? -10.946 -4.418  8.476   1.00 95.72 110 A 1 
ATOM   867  O  O   . HIS A 1 110 ? -11.875 -4.240  9.268   1.00 94.75 110 A 1 
ATOM   868  C  CB  . HIS A 1 110 ? -8.878  -3.414  9.565   1.00 95.53 110 A 1 
ATOM   869  C  CG  . HIS A 1 110 ? -7.746  -3.724  10.502  1.00 94.92 110 A 1 
ATOM   870  N  ND1 . HIS A 1 110 ? -7.884  -4.051  11.836  1.00 88.03 110 A 1 
ATOM   871  C  CD2 . HIS A 1 110 ? -6.403  -3.781  10.230  1.00 87.63 110 A 1 
ATOM   872  C  CE1 . HIS A 1 110 ? -6.668  -4.274  12.343  1.00 88.06 110 A 1 
ATOM   873  N  NE2 . HIS A 1 110 ? -5.736  -4.134  11.403  1.00 89.77 110 A 1 
ATOM   874  N  N   . ASP A 1 111 ? -11.153 -4.481  7.159   1.00 96.15 111 A 1 
ATOM   875  C  CA  . ASP A 1 111 ? -12.424 -4.172  6.493   1.00 96.27 111 A 1 
ATOM   876  C  C   . ASP A 1 111 ? -13.435 -5.337  6.517   1.00 96.06 111 A 1 
ATOM   877  O  O   . ASP A 1 111 ? -14.265 -5.492  5.618   1.00 95.01 111 A 1 
ATOM   878  C  CB  . ASP A 1 111 ? -12.149 -3.662  5.069   1.00 96.40 111 A 1 
ATOM   879  C  CG  . ASP A 1 111 ? -11.284 -2.397  5.021   1.00 96.67 111 A 1 
ATOM   880  O  OD1 . ASP A 1 111 ? -11.346 -1.578  5.964   1.00 95.73 111 A 1 
ATOM   881  O  OD2 . ASP A 1 111 ? -10.571 -2.226  4.014   1.00 95.92 111 A 1 
ATOM   882  N  N   . VAL A 1 112 ? -13.380 -6.182  7.558   1.00 94.92 112 A 1 
ATOM   883  C  CA  . VAL A 1 112 ? -14.288 -7.311  7.766   1.00 94.55 112 A 1 
ATOM   884  C  C   . VAL A 1 112 ? -14.564 -7.509  9.256   1.00 94.08 112 A 1 
ATOM   885  O  O   . VAL A 1 112 ? -13.774 -7.101  10.110  1.00 93.65 112 A 1 
ATOM   886  C  CB  . VAL A 1 112 ? -13.733 -8.591  7.100   1.00 94.44 112 A 1 
ATOM   887  C  CG1 . VAL A 1 112 ? -12.432 -9.082  7.737   1.00 93.14 112 A 1 
ATOM   888  C  CG2 . VAL A 1 112 ? -14.746 -9.736  7.088   1.00 93.35 112 A 1 
ATOM   889  N  N   . TYR A 1 113 ? -15.694 -8.128  9.599   1.00 93.56 113 A 1 
ATOM   890  C  CA  . TYR A 1 113 ? -16.001 -8.546  10.969  1.00 92.72 113 A 1 
ATOM   891  C  C   . TYR A 1 113 ? -16.226 -10.059 11.056  1.00 92.16 113 A 1 
ATOM   892  O  O   . TYR A 1 113 ? -17.086 -10.580 10.350  1.00 90.07 113 A 1 
ATOM   893  C  CB  . TYR A 1 113 ? -17.217 -7.782  11.486  1.00 91.69 113 A 1 
ATOM   894  C  CG  . TYR A 1 113 ? -17.563 -8.165  12.910  1.00 91.03 113 A 1 
ATOM   895  C  CD1 . TYR A 1 113 ? -18.558 -9.133  13.165  1.00 89.14 113 A 1 
ATOM   896  C  CD2 . TYR A 1 113 ? -16.843 -7.606  13.983  1.00 88.86 113 A 1 
ATOM   897  C  CE1 . TYR A 1 113 ? -18.850 -9.524  14.487  1.00 86.51 113 A 1 
ATOM   898  C  CE2 . TYR A 1 113 ? -17.129 -7.991  15.309  1.00 86.28 113 A 1 
ATOM   899  C  CZ  . TYR A 1 113 ? -18.128 -8.945  15.551  1.00 85.73 113 A 1 
ATOM   900  O  OH  . TYR A 1 113 ? -18.405 -9.317  16.847  1.00 82.69 113 A 1 
ATOM   901  N  N   . PRO A 1 114 ? -15.506 -10.786 11.954  1.00 92.29 114 A 1 
ATOM   902  C  CA  . PRO A 1 114 ? -14.366 -10.323 12.749  1.00 92.29 114 A 1 
ATOM   903  C  C   . PRO A 1 114 ? -13.155 -9.952  11.886  1.00 92.88 114 A 1 
ATOM   904  O  O   . PRO A 1 114 ? -13.019 -10.464 10.782  1.00 91.93 114 A 1 
ATOM   905  C  CB  . PRO A 1 114 ? -14.041 -11.473 13.703  1.00 90.41 114 A 1 
ATOM   906  C  CG  . PRO A 1 114 ? -15.304 -12.323 13.722  1.00 88.10 114 A 1 
ATOM   907  C  CD  . PRO A 1 114 ? -15.852 -12.143 12.311  1.00 90.41 114 A 1 
ATOM   908  N  N   . ALA A 1 115 ? -12.261 -9.104  12.403  1.00 92.63 115 A 1 
ATOM   909  C  CA  . ALA A 1 115 ? -11.058 -8.701  11.679  1.00 93.02 115 A 1 
ATOM   910  C  C   . ALA A 1 115 ? -10.246 -9.907  11.191  1.00 93.83 115 A 1 
ATOM   911  O  O   . ALA A 1 115 ? -10.197 -10.949 11.858  1.00 93.34 115 A 1 
ATOM   912  C  CB  . ALA A 1 115 ? -10.201 -7.779  12.553  1.00 91.68 115 A 1 
ATOM   913  N  N   . ASN A 1 116 ? -9.622  -9.785  10.031  1.00 95.11 116 A 1 
ATOM   914  C  CA  . ASN A 1 116 ? -8.813  -10.803 9.354   1.00 95.21 116 A 1 
ATOM   915  C  C   . ASN A 1 116 ? -9.583  -12.035 8.848   1.00 95.41 116 A 1 
ATOM   916  O  O   . ASN A 1 116 ? -9.046  -12.792 8.044   1.00 94.47 116 A 1 
ATOM   917  C  CB  . ASN A 1 116 ? -7.622  -11.221 10.235  1.00 94.84 116 A 1 
ATOM   918  C  CG  . ASN A 1 116 ? -6.937  -10.045 10.927  1.00 94.65 116 A 1 
ATOM   919  O  OD1 . ASN A 1 116 ? -6.607  -9.041  10.327  1.00 91.27 116 A 1 
ATOM   920  N  ND2 . ASN A 1 116 ? -6.723  -10.141 12.221  1.00 90.80 116 A 1 
ATOM   921  N  N   . GLN A 1 117 ? -10.817 -12.266 9.287   1.00 95.75 117 A 1 
ATOM   922  C  CA  . GLN A 1 117 ? -11.580 -13.481 8.979   1.00 94.91 117 A 1 
ATOM   923  C  C   . GLN A 1 117 ? -12.393 -13.313 7.692   1.00 94.37 117 A 1 
ATOM   924  O  O   . GLN A 1 117 ? -13.626 -13.202 7.720   1.00 92.15 117 A 1 
ATOM   925  C  CB  . GLN A 1 117 ? -12.448 -13.895 10.179  1.00 94.38 117 A 1 
ATOM   926  C  CG  . GLN A 1 117 ? -11.710 -13.958 11.526  1.00 93.26 117 A 1 
ATOM   927  C  CD  . GLN A 1 117 ? -10.411 -14.765 11.469  1.00 92.84 117 A 1 
ATOM   928  O  OE1 . GLN A 1 117 ? -10.380 -15.914 11.079  1.00 88.28 117 A 1 
ATOM   929  N  NE2 . GLN A 1 117 ? -9.301  -14.180 11.865  1.00 86.58 117 A 1 
ATOM   930  N  N   . MET A 1 118 ? -11.717 -13.279 6.544   1.00 94.15 118 A 1 
ATOM   931  C  CA  . MET A 1 118 ? -12.327 -13.019 5.245   1.00 93.66 118 A 1 
ATOM   932  C  C   . MET A 1 118 ? -12.215 -14.238 4.319   1.00 92.45 118 A 1 
ATOM   933  O  O   . MET A 1 118 ? -11.125 -14.557 3.861   1.00 86.37 118 A 1 
ATOM   934  C  CB  . MET A 1 118 ? -11.668 -11.768 4.642   1.00 91.70 118 A 1 
ATOM   935  C  CG  . MET A 1 118 ? -12.398 -11.278 3.396   1.00 88.18 118 A 1 
ATOM   936  S  SD  . MET A 1 118 ? -11.622 -9.839  2.596   1.00 89.55 118 A 1 
ATOM   937  C  CE  . MET A 1 118 ? -11.852 -8.572  3.857   1.00 84.75 118 A 1 
ATOM   938  N  N   . ALA A 1 119 ? -13.328 -14.929 4.076   1.00 90.88 119 A 1 
ATOM   939  C  CA  . ALA A 1 119 ? -13.466 -16.013 3.093   1.00 89.94 119 A 1 
ATOM   940  C  C   . ALA A 1 119 ? -14.943 -16.440 2.949   1.00 88.88 119 A 1 
ATOM   941  O  O   . ALA A 1 119 ? -15.850 -15.616 3.030   1.00 80.85 119 A 1 
ATOM   942  C  CB  . ALA A 1 119 ? -12.571 -17.200 3.499   1.00 85.36 119 A 1 
ATOM   943  N  N   . ILE A 1 120 ? -15.187 -17.728 2.770   1.00 83.24 120 A 1 
ATOM   944  C  CA  . ILE A 1 120 ? -16.515 -18.332 2.543   1.00 79.68 120 A 1 
ATOM   945  C  C   . ILE A 1 120 ? -17.505 -17.990 3.660   1.00 79.66 120 A 1 
ATOM   946  O  O   . ILE A 1 120 ? -18.641 -17.604 3.381   1.00 73.34 120 A 1 
ATOM   947  C  CB  . ILE A 1 120 ? -16.360 -19.858 2.371   1.00 74.05 120 A 1 
ATOM   948  C  CG1 . ILE A 1 120 ? -15.485 -20.174 1.126   1.00 65.76 120 A 1 
ATOM   949  C  CG2 . ILE A 1 120 ? -17.724 -20.552 2.252   1.00 63.89 120 A 1 
ATOM   950  C  CD1 . ILE A 1 120 ? -15.064 -21.648 1.009   1.00 59.25 120 A 1 
ATOM   951  N  N   . ASN A 1 121 ? -17.093 -18.063 4.925   1.00 79.13 121 A 1 
ATOM   952  C  CA  . ASN A 1 121 ? -17.976 -17.798 6.070   1.00 76.13 121 A 1 
ATOM   953  C  C   . ASN A 1 121 ? -18.271 -16.303 6.294   1.00 77.46 121 A 1 
ATOM   954  O  O   . ASN A 1 121 ? -19.036 -15.946 7.188   1.00 73.85 121 A 1 
ATOM   955  C  CB  . ASN A 1 121 ? -17.381 -18.452 7.331   1.00 73.50 121 A 1 
ATOM   956  C  CG  . ASN A 1 121 ? -17.305 -19.972 7.242   1.00 67.72 121 A 1 
ATOM   957  O  OD1 . ASN A 1 121 ? -17.964 -20.607 6.451   1.00 61.88 121 A 1 
ATOM   958  N  ND2 . ASN A 1 121 ? -16.497 -20.584 8.077   1.00 60.85 121 A 1 
ATOM   959  N  N   . SER A 1 122 ? -17.664 -15.421 5.503   1.00 79.95 122 A 1 
ATOM   960  C  CA  . SER A 1 122 ? -17.841 -13.969 5.561   1.00 77.88 122 A 1 
ATOM   961  C  C   . SER A 1 122 ? -18.177 -13.367 4.190   1.00 81.70 122 A 1 
ATOM   962  O  O   . SER A 1 122 ? -17.914 -12.196 3.964   1.00 78.18 122 A 1 
ATOM   963  C  CB  . SER A 1 122 ? -16.625 -13.315 6.229   1.00 71.09 122 A 1 
ATOM   964  O  OG  . SER A 1 122 ? -15.428 -13.755 5.632   1.00 65.89 122 A 1 
ATOM   965  N  N   . GLN A 1 123 ? -18.789 -14.144 3.282   1.00 88.41 123 A 1 
ATOM   966  C  CA  . GLN A 1 123 ? -19.166 -13.679 1.937   1.00 89.19 123 A 1 
ATOM   967  C  C   . GLN A 1 123 ? -20.036 -12.413 1.924   1.00 92.12 123 A 1 
ATOM   968  O  O   . GLN A 1 123 ? -20.024 -11.665 0.949   1.00 90.56 123 A 1 
ATOM   969  C  CB  . GLN A 1 123 ? -19.911 -14.789 1.195   1.00 84.94 123 A 1 
ATOM   970  C  CG  . GLN A 1 123 ? -18.956 -15.758 0.505   1.00 74.31 123 A 1 
ATOM   971  C  CD  . GLN A 1 123 ? -19.679 -16.844 -0.262  1.00 67.81 123 A 1 
ATOM   972  O  OE1 . GLN A 1 123 ? -20.858 -17.096 -0.092  1.00 61.89 123 A 1 
ATOM   973  N  NE2 . GLN A 1 123 ? -18.996 -17.545 -1.148  1.00 58.08 123 A 1 
ATOM   974  N  N   . TRP A 1 124 ? -20.745 -12.132 3.022   1.00 92.34 124 A 1 
ATOM   975  C  CA  . TRP A 1 124 ? -21.505 -10.893 3.176   1.00 93.67 124 A 1 
ATOM   976  C  C   . TRP A 1 124 ? -20.650 -9.642  2.908   1.00 95.13 124 A 1 
ATOM   977  O  O   . TRP A 1 124 ? -21.175 -8.660  2.389   1.00 94.68 124 A 1 
ATOM   978  C  CB  . TRP A 1 124 ? -22.115 -10.837 4.582   1.00 91.85 124 A 1 
ATOM   979  C  CG  . TRP A 1 124 ? -21.118 -10.598 5.684   1.00 88.88 124 A 1 
ATOM   980  C  CD1 . TRP A 1 124 ? -20.506 -11.546 6.420   1.00 85.22 124 A 1 
ATOM   981  C  CD2 . TRP A 1 124 ? -20.558 -9.315  6.116   1.00 89.03 124 A 1 
ATOM   982  N  NE1 . TRP A 1 124 ? -19.588 -10.953 7.281   1.00 81.10 124 A 1 
ATOM   983  C  CE2 . TRP A 1 124 ? -19.580 -9.591  7.109   1.00 85.54 124 A 1 
ATOM   984  C  CE3 . TRP A 1 124 ? -20.774 -7.975  5.753   1.00 81.99 124 A 1 
ATOM   985  C  CZ2 . TRP A 1 124 ? -18.799 -8.556  7.690   1.00 82.19 124 A 1 
ATOM   986  C  CZ3 . TRP A 1 124 ? -20.004 -6.938  6.338   1.00 81.67 124 A 1 
ATOM   987  C  CH2 . TRP A 1 124 ? -19.026 -7.236  7.285   1.00 80.84 124 A 1 
ATOM   988  N  N   . ILE A 1 125 ? -19.346 -9.672  3.226   1.00 94.11 125 A 1 
ATOM   989  C  CA  . ILE A 1 125 ? -18.470 -8.510  3.047   1.00 95.13 125 A 1 
ATOM   990  C  C   . ILE A 1 125 ? -18.233 -8.224  1.568   1.00 96.47 125 A 1 
ATOM   991  O  O   . ILE A 1 125 ? -18.256 -7.066  1.168   1.00 96.69 125 A 1 
ATOM   992  C  CB  . ILE A 1 125 ? -17.137 -8.668  3.816   1.00 93.91 125 A 1 
ATOM   993  C  CG1 . ILE A 1 125 ? -16.382 -7.331  3.945   1.00 89.65 125 A 1 
ATOM   994  C  CG2 . ILE A 1 125 ? -16.185 -9.698  3.187   1.00 89.86 125 A 1 
ATOM   995  C  CD1 . ILE A 1 125 ? -17.161 -6.265  4.701   1.00 84.61 125 A 1 
ATOM   996  N  N   . PHE A 1 126 ? -18.068 -9.259  0.744   1.00 96.11 126 A 1 
ATOM   997  C  CA  . PHE A 1 126 ? -17.851 -9.101  -0.692  1.00 96.67 126 A 1 
ATOM   998  C  C   . PHE A 1 126 ? -19.092 -8.539  -1.379  1.00 97.03 126 A 1 
ATOM   999  O  O   . PHE A 1 126 ? -18.980 -7.614  -2.176  1.00 96.89 126 A 1 
ATOM   1000 C  CB  . PHE A 1 126 ? -17.452 -10.450 -1.312  1.00 96.53 126 A 1 
ATOM   1001 C  CG  . PHE A 1 126 ? -16.285 -11.149 -0.659  1.00 96.82 126 A 1 
ATOM   1002 C  CD1 . PHE A 1 126 ? -15.116 -10.445 -0.309  1.00 95.78 126 A 1 
ATOM   1003 C  CD2 . PHE A 1 126 ? -16.355 -12.532 -0.393  1.00 95.62 126 A 1 
ATOM   1004 C  CE1 . PHE A 1 126 ? -14.039 -11.100 0.298   1.00 94.95 126 A 1 
ATOM   1005 C  CE2 . PHE A 1 126 ? -15.287 -13.193 0.211   1.00 94.82 126 A 1 
ATOM   1006 C  CZ  . PHE A 1 126 ? -14.126 -12.482 0.563   1.00 95.47 126 A 1 
ATOM   1007 N  N   . GLN A 1 127 ? -20.269 -9.038  -1.008  1.00 96.70 127 A 1 
ATOM   1008 C  CA  . GLN A 1 127 ? -21.542 -8.541  -1.516  1.00 96.79 127 A 1 
ATOM   1009 C  C   . GLN A 1 127 ? -21.743 -7.067  -1.136  1.00 97.40 127 A 1 
ATOM   1010 O  O   . GLN A 1 127 ? -21.970 -6.227  -2.004  1.00 97.30 127 A 1 
ATOM   1011 C  CB  . GLN A 1 127 ? -22.669 -9.426  -0.965  1.00 95.66 127 A 1 
ATOM   1012 C  CG  . GLN A 1 127 ? -24.007 -9.201  -1.683  1.00 85.15 127 A 1 
ATOM   1013 C  CD  . GLN A 1 127 ? -24.082 -9.881  -3.052  1.00 78.43 127 A 1 
ATOM   1014 O  OE1 . GLN A 1 127 ? -23.282 -10.724 -3.429  1.00 70.54 127 A 1 
ATOM   1015 N  NE2 . GLN A 1 127 ? -25.068 -9.552  -3.847  1.00 66.14 127 A 1 
ATOM   1016 N  N   . PHE A 1 128 ? -21.587 -6.753  0.159   1.00 96.96 128 A 1 
ATOM   1017 C  CA  . PHE A 1 128 ? -21.786 -5.403  0.675   1.00 97.26 128 A 1 
ATOM   1018 C  C   . PHE A 1 128 ? -20.777 -4.406  0.090   1.00 97.66 128 A 1 
ATOM   1019 O  O   . PHE A 1 128 ? -21.162 -3.334  -0.372  1.00 97.71 128 A 1 
ATOM   1020 C  CB  . PHE A 1 128 ? -21.698 -5.434  2.208   1.00 97.17 128 A 1 
ATOM   1021 C  CG  . PHE A 1 128 ? -21.944 -4.080  2.834   1.00 97.28 128 A 1 
ATOM   1022 C  CD1 . PHE A 1 128 ? -20.872 -3.250  3.211   1.00 96.73 128 A 1 
ATOM   1023 C  CD2 . PHE A 1 128 ? -23.264 -3.621  3.011   1.00 96.74 128 A 1 
ATOM   1024 C  CE1 . PHE A 1 128 ? -21.110 -1.979  3.745   1.00 96.10 128 A 1 
ATOM   1025 C  CE2 . PHE A 1 128 ? -23.514 -2.349  3.563   1.00 96.12 128 A 1 
ATOM   1026 C  CZ  . PHE A 1 128 ? -22.433 -1.532  3.923   1.00 96.25 128 A 1 
ATOM   1027 N  N   . ALA A 1 129 ? -19.487 -4.751  0.061   1.00 97.57 129 A 1 
ATOM   1028 C  CA  . ALA A 1 129 ? -18.462 -3.869  -0.475  1.00 97.80 129 A 1 
ATOM   1029 C  C   . ALA A 1 129 ? -18.595 -3.682  -1.994  1.00 98.28 129 A 1 
ATOM   1030 O  O   . ALA A 1 129 ? -18.443 -2.562  -2.469  1.00 98.26 129 A 1 
ATOM   1031 C  CB  . ALA A 1 129 ? -17.084 -4.401  -0.081  1.00 97.62 129 A 1 
ATOM   1032 N  N   . ALA A 1 130 ? -18.968 -4.728  -2.751  1.00 97.93 130 A 1 
ATOM   1033 C  CA  . ALA A 1 130 ? -19.250 -4.600  -4.177  1.00 98.09 130 A 1 
ATOM   1034 C  C   . ALA A 1 130 ? -20.411 -3.627  -4.450  1.00 98.20 130 A 1 
ATOM   1035 O  O   . ALA A 1 130 ? -20.338 -2.838  -5.382  1.00 98.20 130 A 1 
ATOM   1036 C  CB  . ALA A 1 130 ? -19.547 -5.978  -4.758  1.00 97.83 130 A 1 
ATOM   1037 N  N   . GLU A 1 131 ? -21.462 -3.656  -3.620  1.00 98.27 131 A 1 
ATOM   1038 C  CA  . GLU A 1 131 ? -22.579 -2.708  -3.719  1.00 98.18 131 A 1 
ATOM   1039 C  C   . GLU A 1 131 ? -22.147 -1.271  -3.399  1.00 98.45 131 A 1 
ATOM   1040 O  O   . GLU A 1 131 ? -22.538 -0.340  -4.103  1.00 98.13 131 A 1 
ATOM   1041 C  CB  . GLU A 1 131 ? -23.714 -3.154  -2.792  1.00 97.56 131 A 1 
ATOM   1042 C  CG  . GLU A 1 131 ? -24.449 -4.364  -3.356  1.00 87.23 131 A 1 
ATOM   1043 C  CD  . GLU A 1 131 ? -25.394 -5.054  -2.361  1.00 79.88 131 A 1 
ATOM   1044 O  OE1 . GLU A 1 131 ? -25.856 -6.162  -2.728  1.00 72.90 131 A 1 
ATOM   1045 O  OE2 . GLU A 1 131 ? -25.635 -4.492  -1.267  1.00 76.12 131 A 1 
ATOM   1046 N  N   . GLN A 1 132 ? -21.301 -1.075  -2.382  1.00 98.43 132 A 1 
ATOM   1047 C  CA  . GLN A 1 132 ? -20.784 0.249   -2.037  1.00 98.58 132 A 1 
ATOM   1048 C  C   . GLN A 1 132 ? -19.824 0.782   -3.111  1.00 98.62 132 A 1 
ATOM   1049 O  O   . GLN A 1 132 ? -19.917 1.949   -3.496  1.00 98.41 132 A 1 
ATOM   1050 C  CB  . GLN A 1 132 ? -20.095 0.228   -0.666  1.00 98.41 132 A 1 
ATOM   1051 C  CG  . GLN A 1 132 ? -21.033 -0.059  0.519   1.00 96.70 132 A 1 
ATOM   1052 C  CD  . GLN A 1 132 ? -22.273 0.832   0.529   1.00 95.46 132 A 1 
ATOM   1053 O  OE1 . GLN A 1 132 ? -22.191 2.056   0.576   1.00 86.88 132 A 1 
ATOM   1054 N  NE2 . GLN A 1 132 ? -23.441 0.255   0.461   1.00 85.50 132 A 1 
ATOM   1055 N  N   . PHE A 1 133 ? -18.924 -0.065  -3.623  1.00 98.66 133 A 1 
ATOM   1056 C  CA  . PHE A 1 133 ? -17.939 0.301   -4.643  1.00 98.66 133 A 1 
ATOM   1057 C  C   . PHE A 1 133 ? -18.482 0.269   -6.078  1.00 98.65 133 A 1 
ATOM   1058 O  O   . PHE A 1 133 ? -17.771 0.691   -6.995  1.00 98.49 133 A 1 
ATOM   1059 C  CB  . PHE A 1 133 ? -16.688 -0.575  -4.488  1.00 98.58 133 A 1 
ATOM   1060 C  CG  . PHE A 1 133 ? -15.945 -0.473  -3.171  1.00 98.52 133 A 1 
ATOM   1061 C  CD1 . PHE A 1 133 ? -15.895 0.729   -2.434  1.00 97.98 133 A 1 
ATOM   1062 C  CD2 . PHE A 1 133 ? -15.251 -1.599  -2.680  1.00 97.79 133 A 1 
ATOM   1063 C  CE1 . PHE A 1 133 ? -15.175 0.816   -1.228  1.00 97.20 133 A 1 
ATOM   1064 C  CE2 . PHE A 1 133 ? -14.530 -1.525  -1.480  1.00 97.11 133 A 1 
ATOM   1065 C  CZ  . PHE A 1 133 ? -14.491 -0.323  -0.752  1.00 97.29 133 A 1 
ATOM   1066 N  N   . ALA A 1 134 ? -19.723 -0.159  -6.293  1.00 98.62 134 A 1 
ATOM   1067 C  CA  . ALA A 1 134 ? -20.345 -0.256  -7.611  1.00 98.52 134 A 1 
ATOM   1068 C  C   . ALA A 1 134 ? -20.176 0.988   -8.516  1.00 98.56 134 A 1 
ATOM   1069 O  O   . ALA A 1 134 ? -19.936 0.798   -9.705  1.00 98.19 134 A 1 
ATOM   1070 C  CB  . ALA A 1 134 ? -21.831 -0.618  -7.439  1.00 98.19 134 A 1 
ATOM   1071 N  N   . PRO A 1 135 ? -20.215 2.242   -8.008  1.00 98.43 135 A 1 
ATOM   1072 C  CA  . PRO A 1 135 ? -19.981 3.429   -8.839  1.00 98.26 135 A 1 
ATOM   1073 C  C   . PRO A 1 135 ? -18.597 3.488   -9.502  1.00 98.38 135 A 1 
ATOM   1074 O  O   . PRO A 1 135 ? -18.428 4.223   -10.469 1.00 97.87 135 A 1 
ATOM   1075 C  CB  . PRO A 1 135 ? -20.174 4.623   -7.905  1.00 97.47 135 A 1 
ATOM   1076 C  CG  . PRO A 1 135 ? -21.069 4.081   -6.803  1.00 95.63 135 A 1 
ATOM   1077 C  CD  . PRO A 1 135 ? -20.591 2.642   -6.662  1.00 97.80 135 A 1 
ATOM   1078 N  N   . PHE A 1 136 ? -17.611 2.734   -8.986  1.00 98.67 136 A 1 
ATOM   1079 C  CA  . PHE A 1 136 ? -16.240 2.706   -9.488  1.00 98.66 136 A 1 
ATOM   1080 C  C   . PHE A 1 136 ? -15.933 1.471   -10.346 1.00 98.63 136 A 1 
ATOM   1081 O  O   . PHE A 1 136 ? -14.897 1.427   -11.018 1.00 98.34 136 A 1 
ATOM   1082 C  CB  . PHE A 1 136 ? -15.268 2.780   -8.301  1.00 98.66 136 A 1 
ATOM   1083 C  CG  . PHE A 1 136 ? -15.612 3.832   -7.270  1.00 98.64 136 A 1 
ATOM   1084 C  CD1 . PHE A 1 136 ? -15.671 5.193   -7.631  1.00 98.27 136 A 1 
ATOM   1085 C  CD2 . PHE A 1 136 ? -15.907 3.452   -5.944  1.00 98.23 136 A 1 
ATOM   1086 C  CE1 . PHE A 1 136 ? -16.031 6.159   -6.685  1.00 97.69 136 A 1 
ATOM   1087 C  CE2 . PHE A 1 136 ? -16.257 4.418   -4.989  1.00 97.69 136 A 1 
ATOM   1088 C  CZ  . PHE A 1 136 ? -16.324 5.774   -5.359  1.00 97.77 136 A 1 
ATOM   1089 N  N   . LEU A 1 137 ? -16.787 0.467   -10.314 1.00 98.71 137 A 1 
ATOM   1090 C  CA  . LEU A 1 137 ? -16.542 -0.852  -10.882 1.00 98.69 137 A 1 
ATOM   1091 C  C   . LEU A 1 137 ? -17.344 -1.059  -12.175 1.00 98.57 137 A 1 
ATOM   1092 O  O   . LEU A 1 137 ? -18.482 -0.618  -12.309 1.00 98.23 137 A 1 
ATOM   1093 C  CB  . LEU A 1 137 ? -16.869 -1.928  -9.832  1.00 98.63 137 A 1 
ATOM   1094 C  CG  . LEU A 1 137 ? -16.030 -1.880  -8.541  1.00 98.45 137 A 1 
ATOM   1095 C  CD1 . LEU A 1 137 ? -16.482 -2.991  -7.589  1.00 98.15 137 A 1 
ATOM   1096 C  CD2 . LEU A 1 137 ? -14.535 -2.063  -8.803  1.00 98.02 137 A 1 
ATOM   1097 N  N   . SER A 1 138 ? -16.762 -1.803  -13.125 1.00 98.52 138 A 1 
ATOM   1098 C  CA  . SER A 1 138 ? -17.526 -2.373  -14.236 1.00 98.48 138 A 1 
ATOM   1099 C  C   . SER A 1 138 ? -18.441 -3.494  -13.738 1.00 98.55 138 A 1 
ATOM   1100 O  O   . SER A 1 138 ? -18.168 -4.100  -12.699 1.00 98.26 138 A 1 
ATOM   1101 C  CB  . SER A 1 138 ? -16.589 -2.885  -15.334 1.00 98.07 138 A 1 
ATOM   1102 O  OG  . SER A 1 138 ? -15.849 -4.011  -14.886 1.00 96.67 138 A 1 
ATOM   1103 N  N   . GLN A 1 139 ? -19.467 -3.854  -14.503 1.00 98.35 139 A 1 
ATOM   1104 C  CA  . GLN A 1 139 ? -20.383 -4.933  -14.128 1.00 98.28 139 A 1 
ATOM   1105 C  C   . GLN A 1 139 ? -19.645 -6.267  -13.893 1.00 98.33 139 A 1 
ATOM   1106 O  O   . GLN A 1 139 ? -19.862 -6.926  -12.878 1.00 97.91 139 A 1 
ATOM   1107 C  CB  . GLN A 1 139 ? -21.472 -5.063  -15.211 1.00 97.90 139 A 1 
ATOM   1108 C  CG  . GLN A 1 139 ? -22.563 -6.077  -14.832 1.00 89.38 139 A 1 
ATOM   1109 C  CD  . GLN A 1 139 ? -23.303 -5.706  -13.527 1.00 82.67 139 A 1 
ATOM   1110 O  OE1 . GLN A 1 139 ? -23.417 -4.546  -13.164 1.00 76.47 139 A 1 
ATOM   1111 N  NE2 . GLN A 1 139 ? -23.784 -6.682  -12.807 1.00 72.48 139 A 1 
ATOM   1112 N  N   . ASN A 1 140 ? -18.703 -6.627  -14.769 1.00 98.14 140 A 1 
ATOM   1113 C  CA  . ASN A 1 140 ? -17.871 -7.820  -14.598 1.00 98.07 140 A 1 
ATOM   1114 C  C   . ASN A 1 140 ? -17.023 -7.761  -13.316 1.00 98.31 140 A 1 
ATOM   1115 O  O   . ASN A 1 140 ? -16.840 -8.763  -12.634 1.00 98.04 140 A 1 
ATOM   1116 C  CB  . ASN A 1 140 ? -16.953 -7.976  -15.828 1.00 97.01 140 A 1 
ATOM   1117 C  CG  . ASN A 1 140 ? -17.358 -9.098  -16.754 1.00 81.71 140 A 1 
ATOM   1118 O  OD1 . ASN A 1 140 ? -18.357 -9.765  -16.600 1.00 71.53 140 A 1 
ATOM   1119 N  ND2 . ASN A 1 140 ? -16.573 -9.372  -17.776 1.00 71.77 140 A 1 
ATOM   1120 N  N   . ALA A 1 141 ? -16.490 -6.582  -12.975 1.00 98.56 141 A 1 
ATOM   1121 C  CA  . ALA A 1 141 ? -15.724 -6.399  -11.753 1.00 98.60 141 A 1 
ATOM   1122 C  C   . ALA A 1 141 ? -16.612 -6.544  -10.506 1.00 98.62 141 A 1 
ATOM   1123 O  O   . ALA A 1 141 ? -16.177 -7.164  -9.539  1.00 98.51 141 A 1 
ATOM   1124 C  CB  . ALA A 1 141 ? -15.006 -5.049  -11.798 1.00 98.72 141 A 1 
ATOM   1125 N  N   . ILE A 1 142 ? -17.850 -6.048  -10.537 1.00 98.68 142 A 1 
ATOM   1126 C  CA  . ILE A 1 142 ? -18.823 -6.224  -9.448  1.00 98.43 142 A 1 
ATOM   1127 C  C   . ILE A 1 142 ? -19.099 -7.711  -9.204  1.00 98.18 142 A 1 
ATOM   1128 O  O   . ILE A 1 142 ? -19.036 -8.161  -8.065  1.00 97.75 142 A 1 
ATOM   1129 C  CB  . ILE A 1 142 ? -20.134 -5.451  -9.748  1.00 98.43 142 A 1 
ATOM   1130 C  CG1 . ILE A 1 142 ? -19.893 -3.937  -9.722  1.00 97.87 142 A 1 
ATOM   1131 C  CG2 . ILE A 1 142 ? -21.248 -5.818  -8.740  1.00 97.81 142 A 1 
ATOM   1132 C  CD1 . ILE A 1 142 ? -21.038 -3.104  -10.314 1.00 96.12 142 A 1 
ATOM   1133 N  N   . GLU A 1 143 ? -19.374 -8.487  -10.250 1.00 98.07 143 A 1 
ATOM   1134 C  CA  . GLU A 1 143 ? -19.649 -9.922  -10.130 1.00 97.70 143 A 1 
ATOM   1135 C  C   . GLU A 1 143 ? -18.443 -10.689 -9.562  1.00 97.51 143 A 1 
ATOM   1136 O  O   . GLU A 1 143 ? -18.585 -11.474 -8.630  1.00 97.05 143 A 1 
ATOM   1137 C  CB  . GLU A 1 143 ? -20.061 -10.486 -11.490 1.00 97.56 143 A 1 
ATOM   1138 C  CG  . GLU A 1 143 ? -21.460 -10.013 -11.878 1.00 91.51 143 A 1 
ATOM   1139 C  CD  . GLU A 1 143 ? -21.893 -10.422 -13.293 1.00 82.85 143 A 1 
ATOM   1140 O  OE1 . GLU A 1 143 ? -22.907 -9.847  -13.751 1.00 73.58 143 A 1 
ATOM   1141 O  OE2 . GLU A 1 143 ? -21.205 -11.266 -13.909 1.00 77.70 143 A 1 
ATOM   1142 N  N   . SER A 1 144 ? -17.250 -10.400 -10.057 1.00 97.78 144 A 1 
ATOM   1143 C  CA  . SER A 1 144 ? -16.016 -11.011 -9.547  1.00 97.79 144 A 1 
ATOM   1144 C  C   . SER A 1 144 ? -15.730 -10.607 -8.090  1.00 97.54 144 A 1 
ATOM   1145 O  O   . SER A 1 144 ? -15.377 -11.451 -7.269  1.00 97.24 144 A 1 
ATOM   1146 C  CB  . SER A 1 144 ? -14.859 -10.621 -10.469 1.00 97.76 144 A 1 
ATOM   1147 O  OG  . SER A 1 144 ? -13.715 -11.393 -10.181 1.00 92.78 144 A 1 
ATOM   1148 N  N   . PHE A 1 145 ? -15.952 -9.339  -7.735  1.00 98.05 145 A 1 
ATOM   1149 C  CA  . PHE A 1 145 ? -15.784 -8.842  -6.371  1.00 98.09 145 A 1 
ATOM   1150 C  C   . PHE A 1 145 ? -16.743 -9.541  -5.400  1.00 97.68 145 A 1 
ATOM   1151 O  O   . PHE A 1 145 ? -16.324 -9.955  -4.321  1.00 97.21 145 A 1 
ATOM   1152 C  CB  . PHE A 1 145 ? -15.977 -7.320  -6.343  1.00 98.05 145 A 1 
ATOM   1153 C  CG  . PHE A 1 145 ? -15.404 -6.625  -5.121  1.00 98.23 145 A 1 
ATOM   1154 C  CD1 . PHE A 1 145 ? -15.912 -6.876  -3.833  1.00 97.84 145 A 1 
ATOM   1155 C  CD2 . PHE A 1 145 ? -14.327 -5.725  -5.259  1.00 97.71 145 A 1 
ATOM   1156 C  CE1 . PHE A 1 145 ? -15.343 -6.266  -2.708  1.00 97.32 145 A 1 
ATOM   1157 C  CE2 . PHE A 1 145 ? -13.754 -5.105  -4.143  1.00 97.29 145 A 1 
ATOM   1158 C  CZ  . PHE A 1 145 ? -14.255 -5.380  -2.870  1.00 97.67 145 A 1 
ATOM   1159 N  N   . LYS A 1 146 ? -17.999 -9.734  -5.798  1.00 97.58 146 A 1 
ATOM   1160 C  CA  . LYS A 1 146 ? -18.997 -10.459 -5.004  1.00 97.01 146 A 1 
ATOM   1161 C  C   . LYS A 1 146 ? -18.602 -11.910 -4.710  1.00 96.55 146 A 1 
ATOM   1162 O  O   . LYS A 1 146 ? -18.997 -12.446 -3.678  1.00 95.86 146 A 1 
ATOM   1163 C  CB  . LYS A 1 146 ? -20.358 -10.430 -5.715  1.00 96.97 146 A 1 
ATOM   1164 C  CG  . LYS A 1 146 ? -21.044 -9.070  -5.561  1.00 95.51 146 A 1 
ATOM   1165 C  CD  . LYS A 1 146 ? -22.384 -9.043  -6.312  1.00 93.29 146 A 1 
ATOM   1166 C  CE  . LYS A 1 146 ? -23.083 -7.704  -6.030  1.00 88.71 146 A 1 
ATOM   1167 N  NZ  . LYS A 1 146 ? -24.503 -7.733  -6.412  1.00 83.01 146 A 1 
ATOM   1168 N  N   . HIS A 1 147 ? -17.812 -12.528 -5.591  1.00 96.73 147 A 1 
ATOM   1169 C  CA  . HIS A 1 147 ? -17.333 -13.893 -5.380  1.00 96.41 147 A 1 
ATOM   1170 C  C   . HIS A 1 147 ? -16.224 -13.973 -4.323  1.00 96.46 147 A 1 
ATOM   1171 O  O   . HIS A 1 147 ? -16.299 -14.829 -3.434  1.00 95.50 147 A 1 
ATOM   1172 C  CB  . HIS A 1 147 ? -16.891 -14.480 -6.724  1.00 95.80 147 A 1 
ATOM   1173 C  CG  . HIS A 1 147 ? -16.434 -15.903 -6.585  1.00 90.31 147 A 1 
ATOM   1174 N  ND1 . HIS A 1 147 ? -17.221 -16.996 -6.264  1.00 79.69 147 A 1 
ATOM   1175 C  CD2 . HIS A 1 147 ? -15.139 -16.371 -6.697  1.00 79.00 147 A 1 
ATOM   1176 C  CE1 . HIS A 1 147 ? -16.424 -18.073 -6.191  1.00 78.04 147 A 1 
ATOM   1177 N  NE2 . HIS A 1 147 ? -15.160 -17.727 -6.448  1.00 79.37 147 A 1 
ATOM   1178 N  N   . GLY A 1 148 ? -15.202 -13.091 -4.374  1.00 96.93 148 A 1 
ATOM   1179 C  CA  . GLY A 1 148 ? -14.034 -13.220 -3.492  1.00 97.01 148 A 1 
ATOM   1180 C  C   . GLY A 1 148 ? -13.246 -11.933 -3.204  1.00 97.64 148 A 1 
ATOM   1181 O  O   . GLY A 1 148 ? -12.160 -12.005 -2.631  1.00 97.40 148 A 1 
ATOM   1182 N  N   . GLY A 1 149 ? -13.745 -10.757 -3.604  1.00 97.51 149 A 1 
ATOM   1183 C  CA  . GLY A 1 149 ? -13.044 -9.484  -3.411  1.00 97.78 149 A 1 
ATOM   1184 C  C   . GLY A 1 149 ? -11.877 -9.239  -4.376  1.00 98.09 149 A 1 
ATOM   1185 O  O   . GLY A 1 149 ? -11.112 -8.305  -4.183  1.00 97.96 149 A 1 
ATOM   1186 N  N   . TYR A 1 150 ? -11.743 -10.057 -5.418  1.00 98.14 150 A 1 
ATOM   1187 C  CA  . TYR A 1 150 ? -10.771 -9.900  -6.500  1.00 98.21 150 A 1 
ATOM   1188 C  C   . TYR A 1 150 ? -11.474 -9.620  -7.835  1.00 98.40 150 A 1 
ATOM   1189 O  O   . TYR A 1 150 ? -12.607 -10.043 -8.050  1.00 98.32 150 A 1 
ATOM   1190 C  CB  . TYR A 1 150 ? -9.863  -11.134 -6.581  1.00 98.12 150 A 1 
ATOM   1191 C  CG  . TYR A 1 150 ? -10.568 -12.444 -6.852  1.00 98.15 150 A 1 
ATOM   1192 C  CD1 . TYR A 1 150 ? -10.784 -13.368 -5.805  1.00 97.68 150 A 1 
ATOM   1193 C  CD2 . TYR A 1 150 ? -11.000 -12.776 -8.149  1.00 97.61 150 A 1 
ATOM   1194 C  CE1 . TYR A 1 150 ? -11.403 -14.602 -6.051  1.00 97.25 150 A 1 
ATOM   1195 C  CE2 . TYR A 1 150 ? -11.632 -14.003 -8.409  1.00 97.22 150 A 1 
ATOM   1196 C  CZ  . TYR A 1 150 ? -11.827 -14.918 -7.358  1.00 97.35 150 A 1 
ATOM   1197 O  OH  . TYR A 1 150 ? -12.427 -16.124 -7.625  1.00 96.44 150 A 1 
ATOM   1198 N  N   . TYR A 1 151 ? -10.810 -8.911  -8.742  1.00 98.65 151 A 1 
ATOM   1199 C  CA  . TYR A 1 151 ? -11.391 -8.544  -10.038 1.00 98.84 151 A 1 
ATOM   1200 C  C   . TYR A 1 151 ? -10.351 -7.965  -11.001 1.00 98.89 151 A 1 
ATOM   1201 O  O   . TYR A 1 151 ? -9.203  -7.700  -10.628 1.00 98.86 151 A 1 
ATOM   1202 C  CB  . TYR A 1 151 ? -12.531 -7.534  -9.830  1.00 98.80 151 A 1 
ATOM   1203 C  CG  . TYR A 1 151 ? -12.107 -6.206  -9.247  1.00 98.86 151 A 1 
ATOM   1204 C  CD1 . TYR A 1 151 ? -11.955 -6.041  -7.848  1.00 98.79 151 A 1 
ATOM   1205 C  CD2 . TYR A 1 151 ? -11.860 -5.114  -10.093 1.00 98.78 151 A 1 
ATOM   1206 C  CE1 . TYR A 1 151 ? -11.573 -4.806  -7.311  1.00 98.73 151 A 1 
ATOM   1207 C  CE2 . TYR A 1 151 ? -11.473 -3.868  -9.566  1.00 98.73 151 A 1 
ATOM   1208 C  CZ  . TYR A 1 151 ? -11.333 -3.723  -8.177  1.00 98.79 151 A 1 
ATOM   1209 O  OH  . TYR A 1 151 ? -10.966 -2.503  -7.663  1.00 98.63 151 A 1 
ATOM   1210 N  N   . THR A 1 152 ? -10.770 -7.708  -12.229 1.00 98.99 152 A 1 
ATOM   1211 C  CA  . THR A 1 152 ? -9.997  -6.946  -13.219 1.00 98.81 152 A 1 
ATOM   1212 C  C   . THR A 1 152 ? -10.832 -5.815  -13.808 1.00 98.83 152 A 1 
ATOM   1213 O  O   . THR A 1 152 ? -12.055 -5.932  -13.937 1.00 98.60 152 A 1 
ATOM   1214 C  CB  . THR A 1 152 ? -9.437  -7.829  -14.347 1.00 98.63 152 A 1 
ATOM   1215 O  OG1 . THR A 1 152 ? -10.463 -8.306  -15.186 1.00 95.93 152 A 1 
ATOM   1216 C  CG2 . THR A 1 152 ? -8.688  -9.045  -13.827 1.00 96.28 152 A 1 
ATOM   1217 N  N   . MET A 1 153 ? -10.170 -4.730  -14.213 1.00 98.89 153 A 1 
ATOM   1218 C  CA  . MET A 1 153 ? -10.774 -3.667  -15.020 1.00 98.62 153 A 1 
ATOM   1219 C  C   . MET A 1 153 ? -9.747  -3.132  -16.023 1.00 98.70 153 A 1 
ATOM   1220 O  O   . MET A 1 153 ? -8.603  -2.877  -15.636 1.00 98.48 153 A 1 
ATOM   1221 C  CB  . MET A 1 153 ? -11.280 -2.505  -14.156 1.00 97.83 153 A 1 
ATOM   1222 C  CG  . MET A 1 153 ? -12.505 -2.856  -13.323 1.00 92.38 153 A 1 
ATOM   1223 S  SD  . MET A 1 153 ? -13.364 -1.425  -12.606 1.00 95.23 153 A 1 
ATOM   1224 C  CE  . MET A 1 153 ? -12.055 -0.695  -11.587 1.00 88.94 153 A 1 
ATOM   1225 N  N   . PRO A 1 154 ? -10.123 -2.886  -17.285 1.00 98.53 154 A 1 
ATOM   1226 C  CA  . PRO A 1 154 ? -9.239  -2.204  -18.217 1.00 98.37 154 A 1 
ATOM   1227 C  C   . PRO A 1 154 ? -9.048  -0.743  -17.793 1.00 98.33 154 A 1 
ATOM   1228 O  O   . PRO A 1 154 ? -10.009 -0.060  -17.424 1.00 97.97 154 A 1 
ATOM   1229 C  CB  . PRO A 1 154 ? -9.922  -2.335  -19.576 1.00 97.55 154 A 1 
ATOM   1230 C  CG  . PRO A 1 154 ? -11.409 -2.420  -19.221 1.00 94.56 154 A 1 
ATOM   1231 C  CD  . PRO A 1 154 ? -11.419 -3.147  -17.876 1.00 97.69 154 A 1 
ATOM   1232 N  N   . PHE A 1 155 ? -7.813  -0.236  -17.867 1.00 98.08 155 A 1 
ATOM   1233 C  CA  . PHE A 1 155 ? -7.572  1.193   -17.728 1.00 98.01 155 A 1 
ATOM   1234 C  C   . PHE A 1 155 ? -8.232  1.952   -18.896 1.00 97.69 155 A 1 
ATOM   1235 O  O   . PHE A 1 155 ? -8.197  1.479   -20.033 1.00 97.13 155 A 1 
ATOM   1236 C  CB  . PHE A 1 155 ? -6.076  1.496   -17.659 1.00 98.14 155 A 1 
ATOM   1237 C  CG  . PHE A 1 155 ? -5.448  1.239   -16.307 1.00 98.42 155 A 1 
ATOM   1238 C  CD1 . PHE A 1 155 ? -5.430  2.256   -15.339 1.00 98.17 155 A 1 
ATOM   1239 C  CD2 . PHE A 1 155 ? -4.875  -0.006  -16.011 1.00 98.14 155 A 1 
ATOM   1240 C  CE1 . PHE A 1 155 ? -4.826  2.034   -14.088 1.00 97.95 155 A 1 
ATOM   1241 C  CE2 . PHE A 1 155 ? -4.272  -0.234  -14.762 1.00 97.95 155 A 1 
ATOM   1242 C  CZ  . PHE A 1 155 ? -4.247  0.789   -13.798 1.00 98.21 155 A 1 
ATOM   1243 N  N   . PRO A 1 156 ? -8.791  3.152   -18.666 1.00 97.35 156 A 1 
ATOM   1244 C  CA  . PRO A 1 156 ? -9.425  3.948   -19.708 1.00 96.64 156 A 1 
ATOM   1245 C  C   . PRO A 1 156 ? -8.466  4.303   -20.851 1.00 96.25 156 A 1 
ATOM   1246 O  O   . PRO A 1 156 ? -7.376  4.841   -20.629 1.00 94.98 156 A 1 
ATOM   1247 C  CB  . PRO A 1 156 ? -9.944  5.202   -19.000 1.00 95.66 156 A 1 
ATOM   1248 C  CG  . PRO A 1 156 ? -10.146 4.756   -17.561 1.00 94.05 156 A 1 
ATOM   1249 C  CD  . PRO A 1 156 ? -9.011  3.758   -17.356 1.00 96.72 156 A 1 
ATOM   1250 N  N   . ALA A 1 157 ? -8.884  4.082   -22.094 1.00 93.52 157 A 1 
ATOM   1251 C  CA  . ALA A 1 157 ? -8.049  4.321   -23.275 1.00 91.83 157 A 1 
ATOM   1252 C  C   . ALA A 1 157 ? -7.596  5.790   -23.431 1.00 91.72 157 A 1 
ATOM   1253 O  O   . ALA A 1 157 ? -6.515  6.057   -23.953 1.00 88.29 157 A 1 
ATOM   1254 C  CB  . ALA A 1 157 ? -8.827  3.848   -24.503 1.00 88.96 157 A 1 
ATOM   1255 N  N   . HIS A 1 158 ? -8.381  6.750   -22.938 1.00 90.89 158 A 1 
ATOM   1256 C  CA  . HIS A 1 158 ? -8.080  8.180   -23.024 1.00 90.21 158 A 1 
ATOM   1257 C  C   . HIS A 1 158 ? -6.852  8.624   -22.201 1.00 91.60 158 A 1 
ATOM   1258 O  O   . HIS A 1 158 ? -6.383  9.743   -22.371 1.00 89.76 158 A 1 
ATOM   1259 C  CB  . HIS A 1 158 ? -9.327  8.994   -22.629 1.00 87.09 158 A 1 
ATOM   1260 C  CG  . HIS A 1 158 ? -9.715  8.853   -21.184 1.00 82.37 158 A 1 
ATOM   1261 N  ND1 . HIS A 1 158 ? -10.780 8.118   -20.693 1.00 72.15 158 A 1 
ATOM   1262 C  CD2 . HIS A 1 158 ? -9.121  9.453   -20.101 1.00 71.85 158 A 1 
ATOM   1263 C  CE1 . HIS A 1 158 ? -10.818 8.274   -19.360 1.00 69.14 158 A 1 
ATOM   1264 N  NE2 . HIS A 1 158 ? -9.823  9.074   -18.972 1.00 70.86 158 A 1 
ATOM   1265 N  N   . LEU A 1 159 ? -6.288  7.752   -21.364 1.00 94.41 159 A 1 
ATOM   1266 C  CA  . LEU A 1 159 ? -5.080  8.021   -20.585 1.00 94.45 159 A 1 
ATOM   1267 C  C   . LEU A 1 159 ? -3.778  8.011   -21.418 1.00 93.39 159 A 1 
ATOM   1268 O  O   . LEU A 1 159 ? -2.694  8.157   -20.864 1.00 89.24 159 A 1 
ATOM   1269 C  CB  . LEU A 1 159 ? -4.995  7.024   -19.415 1.00 94.45 159 A 1 
ATOM   1270 C  CG  . LEU A 1 159 ? -6.121  7.143   -18.370 1.00 95.09 159 A 1 
ATOM   1271 C  CD1 . LEU A 1 159 ? -5.992  5.993   -17.363 1.00 94.52 159 A 1 
ATOM   1272 C  CD2 . LEU A 1 159 ? -6.061  8.468   -17.603 1.00 94.59 159 A 1 
ATOM   1273 N  N   . GLY A 1 160 ? -3.863  7.814   -22.728 1.00 93.73 160 A 1 
ATOM   1274 C  CA  . GLY A 1 160 ? -2.685  7.777   -23.606 1.00 93.34 160 A 1 
ATOM   1275 C  C   . GLY A 1 160 ? -1.916  6.447   -23.560 1.00 94.33 160 A 1 
ATOM   1276 O  O   . GLY A 1 160 ? -0.724  6.394   -23.884 1.00 91.21 160 A 1 
ATOM   1277 N  N   . ILE A 1 161 ? -2.586  5.369   -23.169 1.00 95.03 161 A 1 
ATOM   1278 C  CA  . ILE A 1 161 ? -2.040  4.015   -23.109 1.00 95.09 161 A 1 
ATOM   1279 C  C   . ILE A 1 161 ? -1.836  3.487   -24.534 1.00 95.21 161 A 1 
ATOM   1280 O  O   . ILE A 1 161 ? -2.748  3.535   -25.355 1.00 93.19 161 A 1 
ATOM   1281 C  CB  . ILE A 1 161 ? -2.971  3.105   -22.285 1.00 92.76 161 A 1 
ATOM   1282 C  CG1 . ILE A 1 161 ? -3.146  3.648   -20.845 1.00 85.53 161 A 1 
ATOM   1283 C  CG2 . ILE A 1 161 ? -2.419  1.670   -22.243 1.00 83.58 161 A 1 
ATOM   1284 C  CD1 . ILE A 1 161 ? -4.301  2.985   -20.087 1.00 82.92 161 A 1 
ATOM   1285 N  N   . LYS A 1 162 ? -0.630  2.953   -24.822 1.00 95.37 162 A 1 
ATOM   1286 C  CA  . LYS A 1 162 ? -0.272  2.434   -26.156 1.00 95.35 162 A 1 
ATOM   1287 C  C   . LYS A 1 162 ? -0.388  0.911   -26.281 1.00 95.43 162 A 1 
ATOM   1288 O  O   . LYS A 1 162 ? -0.366  0.386   -27.388 1.00 92.44 162 A 1 
ATOM   1289 C  CB  . LYS A 1 162 ? 1.131   2.890   -26.542 1.00 94.06 162 A 1 
ATOM   1290 C  CG  . LYS A 1 162 ? 1.223   4.412   -26.739 1.00 90.70 162 A 1 
ATOM   1291 C  CD  . LYS A 1 162 ? 2.467   4.763   -27.547 1.00 82.06 162 A 1 
ATOM   1292 C  CE  . LYS A 1 162 ? 2.544   6.268   -27.780 1.00 75.36 162 A 1 
ATOM   1293 N  NZ  . LYS A 1 162 ? 3.644   6.615   -28.726 1.00 65.13 162 A 1 
ATOM   1294 N  N   . VAL A 1 163 ? -0.478  0.216   -25.164 1.00 94.93 163 A 1 
ATOM   1295 C  CA  . VAL A 1 163 ? -0.676  -1.236  -25.082 1.00 95.25 163 A 1 
ATOM   1296 C  C   . VAL A 1 163 ? -1.859  -1.455  -24.138 1.00 96.10 163 A 1 
ATOM   1297 O  O   . VAL A 1 163 ? -1.882  -0.803  -23.097 1.00 95.03 163 A 1 
ATOM   1298 C  CB  . VAL A 1 163 ? 0.588   -1.943  -24.542 1.00 92.68 163 A 1 
ATOM   1299 C  CG1 . VAL A 1 163 ? 0.394   -3.449  -24.423 1.00 83.30 163 A 1 
ATOM   1300 C  CG2 . VAL A 1 163 ? 1.785   -1.712  -25.468 1.00 84.44 163 A 1 
ATOM   1301 N  N   . PRO A 1 164 ? -2.812  -2.359  -24.451 1.00 96.83 164 A 1 
ATOM   1302 C  CA  . PRO A 1 164 ? -3.931  -2.626  -23.551 1.00 97.13 164 A 1 
ATOM   1303 C  C   . PRO A 1 164 ? -3.434  -2.942  -22.135 1.00 97.67 164 A 1 
ATOM   1304 O  O   . PRO A 1 164 ? -2.657  -3.875  -21.938 1.00 97.19 164 A 1 
ATOM   1305 C  CB  . PRO A 1 164 ? -4.700  -3.793  -24.175 1.00 96.16 164 A 1 
ATOM   1306 C  CG  . PRO A 1 164 ? -4.362  -3.689  -25.655 1.00 94.08 164 A 1 
ATOM   1307 C  CD  . PRO A 1 164 ? -2.927  -3.163  -25.652 1.00 96.24 164 A 1 
ATOM   1308 N  N   . LEU A 1 165 ? -3.844  -2.122  -21.165 1.00 97.98 165 A 1 
ATOM   1309 C  CA  . LEU A 1 165 ? -3.399  -2.202  -19.777 1.00 98.28 165 A 1 
ATOM   1310 C  C   . LEU A 1 165 ? -4.604  -2.443  -18.876 1.00 98.34 165 A 1 
ATOM   1311 O  O   . LEU A 1 165 ? -5.624  -1.761  -19.004 1.00 98.25 165 A 1 
ATOM   1312 C  CB  . LEU A 1 165 ? -2.649  -0.910  -19.414 1.00 98.12 165 A 1 
ATOM   1313 C  CG  . LEU A 1 165 ? -2.076  -0.889  -17.985 1.00 97.71 165 A 1 
ATOM   1314 C  CD1 . LEU A 1 165 ? -0.949  -1.905  -17.806 1.00 97.14 165 A 1 
ATOM   1315 C  CD2 . LEU A 1 165 ? -1.512  0.500   -17.674 1.00 97.11 165 A 1 
ATOM   1316 N  N   . ASN A 1 166 ? -4.472  -3.382  -17.944 1.00 98.59 166 A 1 
ATOM   1317 C  CA  . ASN A 1 166 ? -5.526  -3.770  -17.025 1.00 98.64 166 A 1 
ATOM   1318 C  C   . ASN A 1 166 ? -5.102  -3.543  -15.574 1.00 98.77 166 A 1 
ATOM   1319 O  O   . ASN A 1 166 ? -3.973  -3.847  -15.190 1.00 98.72 166 A 1 
ATOM   1320 C  CB  . ASN A 1 166 ? -5.906  -5.238  -17.275 1.00 98.62 166 A 1 
ATOM   1321 C  CG  . ASN A 1 166 ? -6.399  -5.465  -18.696 1.00 98.46 166 A 1 
ATOM   1322 O  OD1 . ASN A 1 166 ? -7.546  -5.240  -19.014 1.00 94.31 166 A 1 
ATOM   1323 N  ND2 . ASN A 1 166 ? -5.526  -5.894  -19.593 1.00 93.95 166 A 1 
ATOM   1324 N  N   . ALA A 1 167 ? -6.024  -3.042  -14.756 1.00 98.87 167 A 1 
ATOM   1325 C  CA  . ALA A 1 167 ? -5.931  -3.141  -13.313 1.00 98.88 167 A 1 
ATOM   1326 C  C   . ALA A 1 167 ? -6.373  -4.551  -12.886 1.00 98.96 167 A 1 
ATOM   1327 O  O   . ALA A 1 167 ? -7.427  -5.014  -13.312 1.00 98.85 167 A 1 
ATOM   1328 C  CB  . ALA A 1 167 ? -6.798  -2.062  -12.664 1.00 98.77 167 A 1 
ATOM   1329 N  N   . VAL A 1 168 ? -5.569  -5.219  -12.065 1.00 98.96 168 A 1 
ATOM   1330 C  CA  . VAL A 1 168 ? -5.888  -6.530  -11.481 1.00 98.97 168 A 1 
ATOM   1331 C  C   . VAL A 1 168 ? -5.773  -6.408  -9.977  1.00 98.92 168 A 1 
ATOM   1332 O  O   . VAL A 1 168 ? -4.714  -6.082  -9.460  1.00 98.93 168 A 1 
ATOM   1333 C  CB  . VAL A 1 168 ? -4.949  -7.630  -12.018 1.00 98.93 168 A 1 
ATOM   1334 C  CG1 . VAL A 1 168 ? -5.303  -8.995  -11.431 1.00 98.75 168 A 1 
ATOM   1335 C  CG2 . VAL A 1 168 ? -5.023  -7.724  -13.545 1.00 98.77 168 A 1 
ATOM   1336 N  N   . VAL A 1 169 ? -6.874  -6.666  -9.263  1.00 98.99 169 A 1 
ATOM   1337 C  CA  . VAL A 1 169 ? -6.920  -6.648  -7.801  1.00 98.94 169 A 1 
ATOM   1338 C  C   . VAL A 1 169 ? -6.951  -8.073  -7.286  1.00 98.93 169 A 1 
ATOM   1339 O  O   . VAL A 1 169 ? -7.820  -8.848  -7.674  1.00 98.86 169 A 1 
ATOM   1340 C  CB  . VAL A 1 169 ? -8.110  -5.824  -7.293  1.00 98.91 169 A 1 
ATOM   1341 C  CG1 . VAL A 1 169 ? -8.266  -5.912  -5.769  1.00 98.55 169 A 1 
ATOM   1342 C  CG2 . VAL A 1 169 ? -7.915  -4.349  -7.667  1.00 98.62 169 A 1 
ATOM   1343 N  N   . LEU A 1 170 ? -6.017  -8.416  -6.398  1.00 98.99 170 A 1 
ATOM   1344 C  CA  . LEU A 1 170 ? -6.002  -9.671  -5.656  1.00 98.97 170 A 1 
ATOM   1345 C  C   . LEU A 1 170 ? -6.416  -9.428  -4.204  1.00 98.82 170 A 1 
ATOM   1346 O  O   . LEU A 1 170 ? -5.907  -8.516  -3.550  1.00 98.68 170 A 1 
ATOM   1347 C  CB  . LEU A 1 170 ? -4.611  -10.324 -5.717  1.00 98.89 170 A 1 
ATOM   1348 C  CG  . LEU A 1 170 ? -4.148  -10.762 -7.119  1.00 98.62 170 A 1 
ATOM   1349 C  CD1 . LEU A 1 170 ? -2.765  -11.406 -7.024  1.00 98.26 170 A 1 
ATOM   1350 C  CD2 . LEU A 1 170 ? -5.098  -11.785 -7.741  1.00 98.08 170 A 1 
ATOM   1351 N  N   . ASN A 1 171 ? -7.290  -10.290 -3.681  1.00 98.72 171 A 1 
ATOM   1352 C  CA  . ASN A 1 171 ? -7.638  -10.307 -2.264  1.00 98.58 171 A 1 
ATOM   1353 C  C   . ASN A 1 171 ? -6.647  -11.180 -1.486  1.00 98.54 171 A 1 
ATOM   1354 O  O   . ASN A 1 171 ? -6.894  -12.357 -1.223  1.00 98.24 171 A 1 
ATOM   1355 C  CB  . ASN A 1 171 ? -9.095  -10.749 -2.095  1.00 98.24 171 A 1 
ATOM   1356 C  CG  . ASN A 1 171 ? -9.521  -10.714 -0.637  1.00 97.99 171 A 1 
ATOM   1357 O  OD1 . ASN A 1 171 ? -8.798  -10.258 0.245   1.00 96.62 171 A 1 
ATOM   1358 N  ND2 . ASN A 1 171 ? -10.696 -11.184 -0.352  1.00 95.82 171 A 1 
ATOM   1359 N  N   . THR A 1 172 ? -5.507  -10.610 -1.088  1.00 98.67 172 A 1 
ATOM   1360 C  CA  . THR A 1 172 ? -4.495  -11.345 -0.313  1.00 98.63 172 A 1 
ATOM   1361 C  C   . THR A 1 172 ? -4.817  -11.457 1.170   1.00 98.65 172 A 1 
ATOM   1362 O  O   . THR A 1 172 ? -4.127  -12.187 1.881   1.00 98.40 172 A 1 
ATOM   1363 C  CB  . THR A 1 172 ? -3.088  -10.766 -0.515  1.00 98.68 172 A 1 
ATOM   1364 O  OG1 . THR A 1 172 ? -3.073  -9.392  -0.214  1.00 98.09 172 A 1 
ATOM   1365 C  CG2 . THR A 1 172 ? -2.631  -10.944 -1.957  1.00 97.69 172 A 1 
ATOM   1366 N  N   . VAL A 1 173 ? -5.907  -10.852 1.650   1.00 98.40 173 A 1 
ATOM   1367 C  CA  . VAL A 1 173 ? -6.446  -11.125 2.993   1.00 98.27 173 A 1 
ATOM   1368 C  C   . VAL A 1 173 ? -6.853  -12.596 3.122   1.00 98.15 173 A 1 
ATOM   1369 O  O   . VAL A 1 173 ? -6.742  -13.169 4.198   1.00 97.94 173 A 1 
ATOM   1370 C  CB  . VAL A 1 173 ? -7.624  -10.206 3.339   1.00 98.01 173 A 1 
ATOM   1371 C  CG1 . VAL A 1 173 ? -8.104  -10.416 4.781   1.00 97.43 173 A 1 
ATOM   1372 C  CG2 . VAL A 1 173 ? -7.249  -8.720  3.190   1.00 97.49 173 A 1 
ATOM   1373 N  N   . LEU A 1 174 ? -7.199  -13.255 2.009   1.00 98.29 174 A 1 
ATOM   1374 C  CA  . LEU A 1 174 ? -7.425  -14.703 1.962   1.00 98.05 174 A 1 
ATOM   1375 C  C   . LEU A 1 174 ? -6.184  -15.513 2.355   1.00 98.15 174 A 1 
ATOM   1376 O  O   . LEU A 1 174 ? -6.311  -16.627 2.841   1.00 98.03 174 A 1 
ATOM   1377 C  CB  . LEU A 1 174 ? -7.852  -15.119 0.541   1.00 97.90 174 A 1 
ATOM   1378 C  CG  . LEU A 1 174 ? -9.157  -14.485 0.025   1.00 97.51 174 A 1 
ATOM   1379 C  CD1 . LEU A 1 174 ? -9.442  -15.002 -1.397  1.00 97.16 174 A 1 
ATOM   1380 C  CD2 . LEU A 1 174 ? -10.356 -14.824 0.911   1.00 96.97 174 A 1 
ATOM   1381 N  N   . TYR A 1 175 ? -4.988  -14.941 2.171   1.00 98.35 175 A 1 
ATOM   1382 C  CA  . TYR A 1 175 ? -3.716  -15.619 2.439   1.00 98.43 175 A 1 
ATOM   1383 C  C   . TYR A 1 175 ? -3.073  -15.187 3.761   1.00 98.49 175 A 1 
ATOM   1384 O  O   . TYR A 1 175 ? -2.044  -15.738 4.149   1.00 98.29 175 A 1 
ATOM   1385 C  CB  . TYR A 1 175 ? -2.765  -15.384 1.258   1.00 98.51 175 A 1 
ATOM   1386 C  CG  . TYR A 1 175 ? -3.337  -15.669 -0.112  1.00 98.59 175 A 1 
ATOM   1387 C  CD1 . TYR A 1 175 ? -4.291  -16.688 -0.310  1.00 98.43 175 A 1 
ATOM   1388 C  CD2 . TYR A 1 175 ? -2.913  -14.900 -1.219  1.00 98.44 175 A 1 
ATOM   1389 C  CE1 . TYR A 1 175 ? -4.816  -16.946 -1.585  1.00 98.36 175 A 1 
ATOM   1390 C  CE2 . TYR A 1 175 ? -3.418  -15.155 -2.497  1.00 98.33 175 A 1 
ATOM   1391 C  CZ  . TYR A 1 175 ? -4.374  -16.182 -2.683  1.00 98.45 175 A 1 
ATOM   1392 O  OH  . TYR A 1 175 ? -4.872  -16.443 -3.929  1.00 98.20 175 A 1 
ATOM   1393 N  N   . TYR A 1 176 ? -3.653  -14.208 4.452   1.00 98.32 176 A 1 
ATOM   1394 C  CA  . TYR A 1 176 ? -3.088  -13.644 5.677   1.00 98.39 176 A 1 
ATOM   1395 C  C   . TYR A 1 176 ? -3.047  -14.692 6.792   1.00 98.20 176 A 1 
ATOM   1396 O  O   . TYR A 1 176 ? -4.039  -15.381 7.048   1.00 97.95 176 A 1 
ATOM   1397 C  CB  . TYR A 1 176 ? -3.891  -12.407 6.091   1.00 98.14 176 A 1 
ATOM   1398 C  CG  . TYR A 1 176 ? -3.317  -11.607 7.236   1.00 98.00 176 A 1 
ATOM   1399 C  CD1 . TYR A 1 176 ? -4.177  -10.996 8.170   1.00 97.19 176 A 1 
ATOM   1400 C  CD2 . TYR A 1 176 ? -1.927  -11.409 7.364   1.00 97.27 176 A 1 
ATOM   1401 C  CE1 . TYR A 1 176 ? -3.658  -10.176 9.197   1.00 96.52 176 A 1 
ATOM   1402 C  CE2 . TYR A 1 176 ? -1.401  -10.606 8.389   1.00 96.41 176 A 1 
ATOM   1403 C  CZ  . TYR A 1 176 ? -2.276  -9.985  9.298   1.00 96.25 176 A 1 
ATOM   1404 O  OH  . TYR A 1 176 ? -1.752  -9.174  10.278  1.00 94.82 176 A 1 
ATOM   1405 N  N   . ASN A 1 177 ? -1.923  -14.797 7.503   1.00 98.44 177 A 1 
ATOM   1406 C  CA  . ASN A 1 177 ? -1.705  -15.838 8.513   1.00 98.05 177 A 1 
ATOM   1407 C  C   . ASN A 1 177 ? -2.514  -15.661 9.819   1.00 97.95 177 A 1 
ATOM   1408 O  O   . ASN A 1 177 ? -2.479  -16.525 10.686  1.00 96.83 177 A 1 
ATOM   1409 C  CB  . ASN A 1 177 ? -0.192  -16.017 8.737   1.00 97.19 177 A 1 
ATOM   1410 C  CG  . ASN A 1 177 ? 0.503   -14.816 9.356   1.00 96.30 177 A 1 
ATOM   1411 O  OD1 . ASN A 1 177 ? -0.104  -13.873 9.833   1.00 91.21 177 A 1 
ATOM   1412 N  ND2 . ASN A 1 177 ? 1.811   -14.828 9.348   1.00 89.71 177 A 1 
ATOM   1413 N  N   . TYR A 1 178 ? -3.299  -14.581 9.925   1.00 97.92 178 A 1 
ATOM   1414 C  CA  . TYR A 1 178 ? -4.333  -14.429 10.952  1.00 97.46 178 A 1 
ATOM   1415 C  C   . TYR A 1 178 ? -5.736  -14.820 10.459  1.00 97.23 178 A 1 
ATOM   1416 O  O   . TYR A 1 178 ? -6.683  -14.842 11.252  1.00 95.63 178 A 1 
ATOM   1417 C  CB  . TYR A 1 178 ? -4.306  -13.000 11.508  1.00 96.83 178 A 1 
ATOM   1418 C  CG  . TYR A 1 178 ? -3.104  -12.703 12.371  1.00 95.27 178 A 1 
ATOM   1419 C  CD1 . TYR A 1 178 ? -3.137  -12.981 13.752  1.00 91.48 178 A 1 
ATOM   1420 C  CD2 . TYR A 1 178 ? -1.928  -12.163 11.805  1.00 91.20 178 A 1 
ATOM   1421 C  CE1 . TYR A 1 178 ? -2.018  -12.724 14.565  1.00 89.13 178 A 1 
ATOM   1422 C  CE2 . TYR A 1 178 ? -0.802  -11.903 12.603  1.00 89.38 178 A 1 
ATOM   1423 C  CZ  . TYR A 1 178 ? -0.851  -12.184 13.987  1.00 89.46 178 A 1 
ATOM   1424 O  OH  . TYR A 1 178 ? 0.244   -11.930 14.768  1.00 86.80 178 A 1 
ATOM   1425 N  N   . ASN A 1 179 ? -5.904  -15.150 9.174   1.00 97.38 179 A 1 
ATOM   1426 C  CA  . ASN A 1 179 ? -7.175  -15.576 8.605   1.00 97.32 179 A 1 
ATOM   1427 C  C   . ASN A 1 179 ? -7.399  -17.079 8.821   1.00 97.13 179 A 1 
ATOM   1428 O  O   . ASN A 1 179 ? -7.033  -17.919 7.997   1.00 96.50 179 A 1 
ATOM   1429 C  CB  . ASN A 1 179 ? -7.247  -15.168 7.132   1.00 97.19 179 A 1 
ATOM   1430 C  CG  . ASN A 1 179 ? -8.612  -15.429 6.528   1.00 97.38 179 A 1 
ATOM   1431 O  OD1 . ASN A 1 179 ? -9.500  -16.038 7.114   1.00 95.99 179 A 1 
ATOM   1432 N  ND2 . ASN A 1 179 ? -8.820  -14.943 5.327   1.00 95.72 179 A 1 
ATOM   1433 N  N   . LYS A 1 180 ? -8.040  -17.422 9.934   1.00 96.78 180 A 1 
ATOM   1434 C  CA  . LYS A 1 180 ? -8.286  -18.816 10.314  1.00 96.13 180 A 1 
ATOM   1435 C  C   . LYS A 1 180 ? -9.213  -19.572 9.356   1.00 95.80 180 A 1 
ATOM   1436 O  O   . LYS A 1 180 ? -9.212  -20.790 9.366   1.00 94.15 180 A 1 
ATOM   1437 C  CB  . LYS A 1 180 ? -8.854  -18.883 11.738  1.00 95.45 180 A 1 
ATOM   1438 C  CG  . LYS A 1 180 ? -7.859  -18.341 12.779  1.00 90.90 180 A 1 
ATOM   1439 C  CD  . LYS A 1 180 ? -8.432  -18.530 14.187  1.00 82.47 180 A 1 
ATOM   1440 C  CE  . LYS A 1 180 ? -7.428  -18.006 15.217  1.00 74.23 180 A 1 
ATOM   1441 N  NZ  . LYS A 1 180 ? -7.916  -18.241 16.595  1.00 62.95 180 A 1 
ATOM   1442 N  N   . GLN A 1 181 ? -9.989  -18.878 8.522   1.00 95.81 181 A 1 
ATOM   1443 C  CA  . GLN A 1 181 ? -10.910 -19.522 7.572   1.00 95.05 181 A 1 
ATOM   1444 C  C   . GLN A 1 181 ? -10.181 -20.192 6.400   1.00 95.17 181 A 1 
ATOM   1445 O  O   . GLN A 1 181 ? -10.786 -20.997 5.695   1.00 93.41 181 A 1 
ATOM   1446 C  CB  . GLN A 1 181 ? -11.911 -18.504 7.019   1.00 93.88 181 A 1 
ATOM   1447 C  CG  . GLN A 1 181 ? -12.800 -17.860 8.086   1.00 90.93 181 A 1 
ATOM   1448 C  CD  . GLN A 1 181 ? -13.940 -17.057 7.471   1.00 87.67 181 A 1 
ATOM   1449 O  OE1 . GLN A 1 181 ? -14.348 -17.259 6.338   1.00 81.28 181 A 1 
ATOM   1450 N  NE2 . GLN A 1 181 ? -14.522 -16.120 8.191   1.00 78.16 181 A 1 
ATOM   1451 N  N   . THR A 1 182 ? -8.914  -19.847 6.170   1.00 96.05 182 A 1 
ATOM   1452 C  CA  . THR A 1 182 ? -8.166  -20.282 4.987   1.00 96.25 182 A 1 
ATOM   1453 C  C   . THR A 1 182 ? -6.882  -21.036 5.317   1.00 96.09 182 A 1 
ATOM   1454 O  O   . THR A 1 182 ? -6.177  -21.442 4.405   1.00 95.10 182 A 1 
ATOM   1455 C  CB  . THR A 1 182 ? -7.848  -19.083 4.075   1.00 96.30 182 A 1 
ATOM   1456 O  OG1 . THR A 1 182 ? -7.087  -18.130 4.772   1.00 95.57 182 A 1 
ATOM   1457 C  CG2 . THR A 1 182 ? -9.119  -18.394 3.579   1.00 95.37 182 A 1 
ATOM   1458 N  N   . MET A 1 183 ? -6.566  -21.251 6.599   1.00 96.09 183 A 1 
ATOM   1459 C  CA  . MET A 1 183 ? -5.293  -21.825 7.039   1.00 95.15 183 A 1 
ATOM   1460 C  C   . MET A 1 183 ? -4.981  -23.204 6.444   1.00 94.56 183 A 1 
ATOM   1461 O  O   . MET A 1 183 ? -3.822  -23.460 6.107   1.00 91.56 183 A 1 
ATOM   1462 C  CB  . MET A 1 183 ? -5.233  -21.859 8.577   1.00 92.87 183 A 1 
ATOM   1463 C  CG  . MET A 1 183 ? -6.256  -22.778 9.243   1.00 85.42 183 A 1 
ATOM   1464 S  SD  . MET A 1 183 ? -6.228  -22.714 11.068  1.00 81.18 183 A 1 
ATOM   1465 C  CE  . MET A 1 183 ? -4.707  -23.651 11.358  1.00 70.93 183 A 1 
ATOM   1466 N  N   . ASP A 1 184 ? -5.991  -24.040 6.228   1.00 95.11 184 A 1 
ATOM   1467 C  CA  . ASP A 1 184 ? -5.861  -25.410 5.718   1.00 94.00 184 A 1 
ATOM   1468 C  C   . ASP A 1 184 ? -6.261  -25.544 4.241   1.00 93.95 184 A 1 
ATOM   1469 O  O   . ASP A 1 184 ? -6.355  -26.640 3.698   1.00 89.87 184 A 1 
ATOM   1470 C  CB  . ASP A 1 184 ? -6.679  -26.360 6.601   1.00 91.94 184 A 1 
ATOM   1471 C  CG  . ASP A 1 184 ? -6.276  -26.317 8.077   1.00 86.71 184 A 1 
ATOM   1472 O  OD1 . ASP A 1 184 ? -5.063  -26.355 8.365   1.00 81.46 184 A 1 
ATOM   1473 O  OD2 . ASP A 1 184 ? -7.198  -26.217 8.918   1.00 80.96 184 A 1 
ATOM   1474 N  N   . SER A 1 185 ? -6.520  -24.428 3.550   1.00 94.83 185 A 1 
ATOM   1475 C  CA  . SER A 1 185 ? -6.906  -24.434 2.142   1.00 94.99 185 A 1 
ATOM   1476 C  C   . SER A 1 185 ? -5.687  -24.477 1.218   1.00 95.42 185 A 1 
ATOM   1477 O  O   . SER A 1 185 ? -4.553  -24.176 1.603   1.00 93.62 185 A 1 
ATOM   1478 C  CB  . SER A 1 185 ? -7.816  -23.240 1.843   1.00 92.87 185 A 1 
ATOM   1479 O  OG  . SER A 1 185 ? -8.410  -23.368 0.566   1.00 81.70 185 A 1 
ATOM   1480 N  N   . THR A 1 186 ? -5.913  -24.834 -0.044  1.00 96.16 186 A 1 
ATOM   1481 C  CA  . THR A 1 186 ? -4.882  -24.841 -1.094  1.00 96.10 186 A 1 
ATOM   1482 C  C   . THR A 1 186 ? -5.070  -23.712 -2.107  1.00 96.73 186 A 1 
ATOM   1483 O  O   . THR A 1 186 ? -4.090  -23.137 -2.555  1.00 95.03 186 A 1 
ATOM   1484 C  CB  . THR A 1 186 ? -4.856  -26.189 -1.825  1.00 94.40 186 A 1 
ATOM   1485 O  OG1 . THR A 1 186 ? -6.142  -26.506 -2.322  1.00 88.04 186 A 1 
ATOM   1486 C  CG2 . THR A 1 186 ? -4.423  -27.333 -0.911  1.00 86.02 186 A 1 
ATOM   1487 N  N   . ASP A 1 187 ? -6.322  -23.382 -2.438  1.00 97.00 187 A 1 
ATOM   1488 C  CA  . ASP A 1 187 ? -6.674  -22.257 -3.309  1.00 97.53 187 A 1 
ATOM   1489 C  C   . ASP A 1 187 ? -7.971  -21.587 -2.834  1.00 97.52 187 A 1 
ATOM   1490 O  O   . ASP A 1 187 ? -9.054  -21.860 -3.357  1.00 96.90 187 A 1 
ATOM   1491 C  CB  . ASP A 1 187 ? -6.749  -22.715 -4.772  1.00 97.56 187 A 1 
ATOM   1492 C  CG  . ASP A 1 187 ? -6.826  -21.512 -5.722  1.00 97.97 187 A 1 
ATOM   1493 O  OD1 . ASP A 1 187 ? -6.657  -20.356 -5.247  1.00 97.66 187 A 1 
ATOM   1494 O  OD2 . ASP A 1 187 ? -6.959  -21.723 -6.946  1.00 97.65 187 A 1 
ATOM   1495 N  N   . PRO A 1 188 ? -7.905  -20.725 -1.806  1.00 97.41 188 A 1 
ATOM   1496 C  CA  . PRO A 1 188 ? -9.082  -20.061 -1.257  1.00 97.30 188 A 1 
ATOM   1497 C  C   . PRO A 1 188 ? -9.854  -19.293 -2.329  1.00 97.42 188 A 1 
ATOM   1498 O  O   . PRO A 1 188 ? -9.307  -18.422 -3.003  1.00 97.07 188 A 1 
ATOM   1499 C  CB  . PRO A 1 188 ? -8.561  -19.122 -0.166  1.00 96.97 188 A 1 
ATOM   1500 C  CG  . PRO A 1 188 ? -7.250  -19.773 0.268   1.00 95.99 188 A 1 
ATOM   1501 C  CD  . PRO A 1 188 ? -6.726  -20.378 -1.029  1.00 97.34 188 A 1 
ATOM   1502 N  N   . LEU A 1 189 ? -11.128 -19.628 -2.482  1.00 96.80 189 A 1 
ATOM   1503 C  CA  . LEU A 1 189 ? -12.057 -19.038 -3.454  1.00 96.78 189 A 1 
ATOM   1504 C  C   . LEU A 1 189 ? -11.570 -19.105 -4.917  1.00 96.87 189 A 1 
ATOM   1505 O  O   . LEU A 1 189 ? -12.016 -18.314 -5.747  1.00 96.30 189 A 1 
ATOM   1506 C  CB  . LEU A 1 189 ? -12.466 -17.620 -3.007  1.00 96.42 189 A 1 
ATOM   1507 C  CG  . LEU A 1 189 ? -13.140 -17.559 -1.629  1.00 95.51 189 A 1 
ATOM   1508 C  CD1 . LEU A 1 189 ? -13.369 -16.104 -1.214  1.00 94.22 189 A 1 
ATOM   1509 C  CD2 . LEU A 1 189 ? -14.507 -18.251 -1.634  1.00 93.84 189 A 1 
ATOM   1510 N  N   . GLY A 1 190 ? -10.652 -20.036 -5.252  1.00 97.13 190 A 1 
ATOM   1511 C  CA  . GLY A 1 190 ? -10.159 -20.251 -6.614  1.00 97.31 190 A 1 
ATOM   1512 C  C   . GLY A 1 190 ? -9.291  -19.112 -7.176  1.00 97.99 190 A 1 
ATOM   1513 O  O   . GLY A 1 190 ? -9.101  -19.019 -8.386  1.00 97.77 190 A 1 
ATOM   1514 N  N   . GLN A 1 191 ? -8.783  -18.220 -6.322  1.00 97.98 191 A 1 
ATOM   1515 C  CA  . GLN A 1 191 ? -8.096  -17.003 -6.777  1.00 98.25 191 A 1 
ATOM   1516 C  C   . GLN A 1 191 ? -6.806  -17.281 -7.561  1.00 98.63 191 A 1 
ATOM   1517 O  O   . GLN A 1 191 ? -6.531  -16.579 -8.532  1.00 98.66 191 A 1 
ATOM   1518 C  CB  . GLN A 1 191 ? -7.823  -16.089 -5.577  1.00 97.96 191 A 1 
ATOM   1519 C  CG  . GLN A 1 191 ? -7.194  -14.758 -6.015  1.00 97.73 191 A 1 
ATOM   1520 C  CD  . GLN A 1 191 ? -7.043  -13.756 -4.867  1.00 98.17 191 A 1 
ATOM   1521 O  OE1 . GLN A 1 191 ? -7.460  -12.621 -4.975  1.00 93.66 191 A 1 
ATOM   1522 N  NE2 . GLN A 1 191 ? -6.441  -14.128 -3.774  1.00 94.57 191 A 1 
ATOM   1523 N  N   . PHE A 1 192 ? -6.001  -18.283 -7.185  1.00 98.64 192 A 1 
ATOM   1524 C  CA  . PHE A 1 192 ? -4.775  -18.606 -7.914  1.00 98.83 192 A 1 
ATOM   1525 C  C   . PHE A 1 192 ? -5.064  -19.113 -9.330  1.00 98.89 192 A 1 
ATOM   1526 O  O   . PHE A 1 192 ? -4.386  -18.707 -10.276 1.00 98.81 192 A 1 
ATOM   1527 C  CB  . PHE A 1 192 ? -3.956  -19.656 -7.153  1.00 98.76 192 A 1 
ATOM   1528 C  CG  . PHE A 1 192 ? -3.144  -19.115 -5.994  1.00 98.77 192 A 1 
ATOM   1529 C  CD1 . PHE A 1 192 ? -2.054  -18.264 -6.239  1.00 98.52 192 A 1 
ATOM   1530 C  CD2 . PHE A 1 192 ? -3.438  -19.501 -4.676  1.00 98.49 192 A 1 
ATOM   1531 C  CE1 . PHE A 1 192 ? -1.271  -17.792 -5.173  1.00 98.29 192 A 1 
ATOM   1532 C  CE2 . PHE A 1 192 ? -2.656  -19.035 -3.609  1.00 98.23 192 A 1 
ATOM   1533 C  CZ  . PHE A 1 192 ? -1.567  -18.181 -3.856  1.00 98.38 192 A 1 
ATOM   1534 N  N   . GLU A 1 193 ? -6.071  -19.967 -9.479  1.00 98.73 193 A 1 
ATOM   1535 C  CA  . GLU A 1 193 ? -6.448  -20.528 -10.783 1.00 98.68 193 A 1 
ATOM   1536 C  C   . GLU A 1 193 ? -7.121  -19.476 -11.673 1.00 98.80 193 A 1 
ATOM   1537 O  O   . GLU A 1 193 ? -6.821  -19.359 -12.867 1.00 98.68 193 A 1 
ATOM   1538 C  CB  . GLU A 1 193 ? -7.324  -21.758 -10.531 1.00 98.36 193 A 1 
ATOM   1539 C  CG  . GLU A 1 193 ? -7.520  -22.597 -11.805 1.00 89.00 193 A 1 
ATOM   1540 C  CD  . GLU A 1 193 ? -7.675  -24.098 -11.515 1.00 75.31 193 A 1 
ATOM   1541 O  OE1 . GLU A 1 193 ? -7.327  -24.893 -12.431 1.00 68.66 193 A 1 
ATOM   1542 O  OE2 . GLU A 1 193 ? -8.075  -24.456 -10.395 1.00 70.82 193 A 1 
ATOM   1543 N  N   . TRP A 1 194 ? -7.946  -18.611 -11.079 1.00 98.69 194 A 1 
ATOM   1544 C  CA  . TRP A 1 194 ? -8.495  -17.422 -11.730 1.00 98.79 194 A 1 
ATOM   1545 C  C   . TRP A 1 194 ? -7.384  -16.489 -12.216 1.00 98.80 194 A 1 
ATOM   1546 O  O   . TRP A 1 194 ? -7.362  -16.110 -13.384 1.00 98.83 194 A 1 
ATOM   1547 C  CB  . TRP A 1 194 ? -9.435  -16.704 -10.759 1.00 98.72 194 A 1 
ATOM   1548 C  CG  . TRP A 1 194 ? -9.912  -15.376 -11.257 1.00 98.74 194 A 1 
ATOM   1549 C  CD1 . TRP A 1 194 ? -10.984 -15.176 -12.051 1.00 98.57 194 A 1 
ATOM   1550 C  CD2 . TRP A 1 194 ? -9.319  -14.063 -11.016 1.00 98.73 194 A 1 
ATOM   1551 N  NE1 . TRP A 1 194 ? -11.114 -13.820 -12.312 1.00 98.50 194 A 1 
ATOM   1552 C  CE2 . TRP A 1 194 ? -10.113 -13.104 -11.697 1.00 98.63 194 A 1 
ATOM   1553 C  CE3 . TRP A 1 194 ? -8.203  -13.600 -10.288 1.00 98.64 194 A 1 
ATOM   1554 C  CZ2 . TRP A 1 194 ? -9.819  -11.719 -11.651 1.00 98.47 194 A 1 
ATOM   1555 C  CZ3 . TRP A 1 194 ? -7.908  -12.225 -10.244 1.00 98.53 194 A 1 
ATOM   1556 C  CH2 . TRP A 1 194 ? -8.705  -11.302 -10.913 1.00 98.47 194 A 1 
ATOM   1557 N  N   . PHE A 1 195 ? -6.416  -16.159 -11.354 1.00 98.83 195 A 1 
ATOM   1558 C  CA  . PHE A 1 195 ? -5.306  -15.268 -11.702 1.00 98.92 195 A 1 
ATOM   1559 C  C   . PHE A 1 195 ? -4.469  -15.822 -12.851 1.00 98.91 195 A 1 
ATOM   1560 O  O   . PHE A 1 195 ? -4.167  -15.098 -13.801 1.00 98.92 195 A 1 
ATOM   1561 C  CB  . PHE A 1 195 ? -4.432  -15.027 -10.471 1.00 98.92 195 A 1 
ATOM   1562 C  CG  . PHE A 1 195 ? -3.283  -14.077 -10.738 1.00 98.94 195 A 1 
ATOM   1563 C  CD1 . PHE A 1 195 ? -1.967  -14.565 -10.872 1.00 98.84 195 A 1 
ATOM   1564 C  CD2 . PHE A 1 195 ? -3.525  -12.703 -10.863 1.00 98.86 195 A 1 
ATOM   1565 C  CE1 . PHE A 1 195 ? -0.903  -13.674 -11.107 1.00 98.76 195 A 1 
ATOM   1566 C  CE2 . PHE A 1 195 ? -2.476  -11.809 -11.104 1.00 98.76 195 A 1 
ATOM   1567 C  CZ  . PHE A 1 195 ? -1.154  -12.290 -11.215 1.00 98.80 195 A 1 
ATOM   1568 N  N   . LYS A 1 196 ? -4.155  -17.125 -12.815 1.00 98.89 196 A 1 
ATOM   1569 C  CA  . LYS A 1 196 ? -3.458  -17.805 -13.905 1.00 98.86 196 A 1 
ATOM   1570 C  C   . LYS A 1 196 ? -4.215  -17.671 -15.224 1.00 98.89 196 A 1 
ATOM   1571 O  O   . LYS A 1 196 ? -3.631  -17.276 -16.227 1.00 98.81 196 A 1 
ATOM   1572 C  CB  . LYS A 1 196 ? -3.241  -19.272 -13.520 1.00 98.70 196 A 1 
ATOM   1573 C  CG  . LYS A 1 196 ? -2.454  -20.014 -14.608 1.00 95.97 196 A 1 
ATOM   1574 C  CD  . LYS A 1 196 ? -2.268  -21.480 -14.242 1.00 93.18 196 A 1 
ATOM   1575 C  CE  . LYS A 1 196 ? -1.576  -22.151 -15.425 1.00 84.46 196 A 1 
ATOM   1576 N  NZ  . LYS A 1 196 ? -1.484  -23.621 -15.219 1.00 75.84 196 A 1 
ATOM   1577 N  N   . THR A 1 197 ? -5.525  -17.928 -15.218 1.00 98.99 197 A 1 
ATOM   1578 C  CA  . THR A 1 197 ? -6.380  -17.828 -16.414 1.00 98.88 197 A 1 
ATOM   1579 C  C   . THR A 1 197 ? -6.387  -16.410 -16.994 1.00 98.95 197 A 1 
ATOM   1580 O  O   . THR A 1 197 ? -6.232  -16.226 -18.201 1.00 98.82 197 A 1 
ATOM   1581 C  CB  . THR A 1 197 ? -7.812  -18.268 -16.074 1.00 98.71 197 A 1 
ATOM   1582 O  OG1 . THR A 1 197 ? -7.799  -19.603 -15.587 1.00 96.60 197 A 1 
ATOM   1583 C  CG2 . THR A 1 197 ? -8.738  -18.251 -17.288 1.00 96.26 197 A 1 
ATOM   1584 N  N   . VAL A 1 198 ? -6.499  -15.392 -16.132 1.00 98.94 198 A 1 
ATOM   1585 C  CA  . VAL A 1 198 ? -6.460  -13.977 -16.528 1.00 98.94 198 A 1 
ATOM   1586 C  C   . VAL A 1 198 ? -5.104  -13.615 -17.142 1.00 98.98 198 A 1 
ATOM   1587 O  O   . VAL A 1 198 ? -5.053  -13.042 -18.229 1.00 98.88 198 A 1 
ATOM   1588 C  CB  . VAL A 1 198 ? -6.792  -13.081 -15.313 1.00 98.82 198 A 1 
ATOM   1589 C  CG1 . VAL A 1 198 ? -6.495  -11.600 -15.565 1.00 98.35 198 A 1 
ATOM   1590 C  CG2 . VAL A 1 198 ? -8.276  -13.197 -14.948 1.00 98.44 198 A 1 
ATOM   1591 N  N   . MET A 1 199 ? -4.002  -13.978 -16.493 1.00 98.97 199 A 1 
ATOM   1592 C  CA  . MET A 1 199 ? -2.651  -13.656 -16.934 1.00 98.93 199 A 1 
ATOM   1593 C  C   . MET A 1 199 ? -2.262  -14.385 -18.222 1.00 98.97 199 A 1 
ATOM   1594 O  O   . MET A 1 199 ? -1.661  -13.774 -19.112 1.00 98.84 199 A 1 
ATOM   1595 C  CB  . MET A 1 199 ? -1.645  -13.971 -15.826 1.00 98.90 199 A 1 
ATOM   1596 C  CG  . MET A 1 199 ? -1.756  -13.010 -14.637 1.00 98.48 199 A 1 
ATOM   1597 S  SD  . MET A 1 199 ? -1.294  -11.306 -15.007 1.00 98.11 199 A 1 
ATOM   1598 C  CE  . MET A 1 199 ? -2.694  -10.475 -14.258 1.00 94.93 199 A 1 
ATOM   1599 N  N   . ASP A 1 200 ? -2.643  -15.655 -18.371 1.00 98.96 200 A 1 
ATOM   1600 C  CA  . ASP A 1 200 ? -2.447  -16.408 -19.614 1.00 98.94 200 A 1 
ATOM   1601 C  C   . ASP A 1 200 ? -3.213  -15.751 -20.776 1.00 98.91 200 A 1 
ATOM   1602 O  O   . ASP A 1 200 ? -2.677  -15.608 -21.878 1.00 98.69 200 A 1 
ATOM   1603 C  CB  . ASP A 1 200 ? -2.887  -17.875 -19.430 1.00 98.83 200 A 1 
ATOM   1604 C  CG  . ASP A 1 200 ? -1.898  -18.747 -18.638 1.00 98.32 200 A 1 
ATOM   1605 O  OD1 . ASP A 1 200 ? -0.702  -18.375 -18.587 1.00 96.81 200 A 1 
ATOM   1606 O  OD2 . ASP A 1 200 ? -2.303  -19.819 -18.151 1.00 96.75 200 A 1 
ATOM   1607 N  N   . GLY A 1 201 ? -4.429  -15.283 -20.518 1.00 98.85 201 A 1 
ATOM   1608 C  CA  . GLY A 1 201 ? -5.219  -14.516 -21.478 1.00 98.80 201 A 1 
ATOM   1609 C  C   . GLY A 1 201 ? -4.531  -13.217 -21.904 1.00 98.84 201 A 1 
ATOM   1610 O  O   . GLY A 1 201 ? -4.423  -12.937 -23.103 1.00 98.65 201 A 1 
ATOM   1611 N  N   . TYR A 1 202 ? -3.991  -12.453 -20.955 1.00 98.86 202 A 1 
ATOM   1612 C  CA  . TYR A 1 202 ? -3.265  -11.215 -21.241 1.00 98.87 202 A 1 
ATOM   1613 C  C   . TYR A 1 202 ? -1.975  -11.469 -22.028 1.00 98.75 202 A 1 
ATOM   1614 O  O   . TYR A 1 202 ? -1.748  -10.799 -23.039 1.00 98.53 202 A 1 
ATOM   1615 C  CB  . TYR A 1 202 ? -2.960  -10.462 -19.941 1.00 98.83 202 A 1 
ATOM   1616 C  CG  . TYR A 1 202 ? -4.147  -9.891  -19.192 1.00 98.85 202 A 1 
ATOM   1617 C  CD1 . TYR A 1 202 ? -5.409  -9.725  -19.803 1.00 98.68 202 A 1 
ATOM   1618 C  CD2 . TYR A 1 202 ? -3.973  -9.478  -17.854 1.00 98.71 202 A 1 
ATOM   1619 C  CE1 . TYR A 1 202 ? -6.481  -9.166  -19.089 1.00 98.61 202 A 1 
ATOM   1620 C  CE2 . TYR A 1 202 ? -5.039  -8.914  -17.131 1.00 98.61 202 A 1 
ATOM   1621 C  CZ  . TYR A 1 202 ? -6.299  -8.761  -17.754 1.00 98.68 202 A 1 
ATOM   1622 O  OH  . TYR A 1 202 ? -7.343  -8.216  -17.059 1.00 98.35 202 A 1 
ATOM   1623 N  N   . ARG A 1 203 ? -1.191  -12.470 -21.640 1.00 98.83 203 A 1 
ATOM   1624 C  CA  . ARG A 1 203 ? 0.024   -12.867 -22.373 1.00 98.76 203 A 1 
ATOM   1625 C  C   . ARG A 1 203 ? -0.296  -13.225 -23.823 1.00 98.69 203 A 1 
ATOM   1626 O  O   . ARG A 1 203 ? 0.362   -12.739 -24.736 1.00 98.23 203 A 1 
ATOM   1627 C  CB  . ARG A 1 203 ? 0.692   -14.033 -21.636 1.00 98.50 203 A 1 
ATOM   1628 C  CG  . ARG A 1 203 ? 1.969   -14.500 -22.353 1.00 97.52 203 A 1 
ATOM   1629 C  CD  . ARG A 1 203 ? 2.632   -15.639 -21.577 1.00 96.54 203 A 1 
ATOM   1630 N  NE  . ARG A 1 203 ? 3.338   -15.139 -20.402 1.00 95.33 203 A 1 
ATOM   1631 C  CZ  . ARG A 1 203 ? 3.617   -15.779 -19.292 1.00 96.25 203 A 1 
ATOM   1632 N  NH1 . ARG A 1 203 ? 3.182   -16.990 -19.056 1.00 90.41 203 A 1 
ATOM   1633 N  NH2 . ARG A 1 203 ? 4.361   -15.207 -18.396 1.00 90.49 203 A 1 
ATOM   1634 N  N   . LYS A 1 204 ? -1.329  -14.035 -24.032 1.00 98.77 204 A 1 
ATOM   1635 C  CA  . LYS A 1 204 ? -1.718  -14.521 -25.360 1.00 98.62 204 A 1 
ATOM   1636 C  C   . LYS A 1 204 ? -2.234  -13.414 -26.286 1.00 98.66 204 A 1 
ATOM   1637 O  O   . LYS A 1 204 ? -2.122  -13.532 -27.503 1.00 98.02 204 A 1 
ATOM   1638 C  CB  . LYS A 1 204 ? -2.756  -15.632 -25.161 1.00 98.41 204 A 1 
ATOM   1639 C  CG  . LYS A 1 204 ? -2.838  -16.591 -26.359 1.00 88.19 204 A 1 
ATOM   1640 C  CD  . LYS A 1 204 ? -3.832  -17.717 -26.023 1.00 85.22 204 A 1 
ATOM   1641 C  CE  . LYS A 1 204 ? -3.815  -18.798 -27.101 1.00 73.00 204 A 1 
ATOM   1642 N  NZ  . LYS A 1 204 ? -4.768  -19.896 -26.763 1.00 64.05 204 A 1 
ATOM   1643 N  N   . THR A 1 205 ? -2.787  -12.345 -25.714 1.00 98.44 205 A 1 
ATOM   1644 C  CA  . THR A 1 205 ? -3.363  -11.204 -26.446 1.00 98.29 205 A 1 
ATOM   1645 C  C   . THR A 1 205 ? -2.480  -9.954  -26.432 1.00 98.05 205 A 1 
ATOM   1646 O  O   . THR A 1 205 ? -2.875  -8.920  -26.962 1.00 97.25 205 A 1 
ATOM   1647 C  CB  . THR A 1 205 ? -4.779  -10.887 -25.944 1.00 98.09 205 A 1 
ATOM   1648 O  OG1 . THR A 1 205 ? -4.776  -10.643 -24.559 1.00 96.86 205 A 1 
ATOM   1649 C  CG2 . THR A 1 205 ? -5.754  -12.042 -26.192 1.00 96.24 205 A 1 
ATOM   1650 N  N   . GLY A 1 206 ? -1.271  -10.029 -25.859 1.00 98.10 206 A 1 
ATOM   1651 C  CA  . GLY A 1 206 ? -0.331  -8.902  -25.785 1.00 97.86 206 A 1 
ATOM   1652 C  C   . GLY A 1 206 ? -0.762  -7.774  -24.838 1.00 97.84 206 A 1 
ATOM   1653 O  O   . GLY A 1 206 ? -0.304  -6.639  -24.982 1.00 96.94 206 A 1 
ATOM   1654 N  N   . GLN A 1 207 ? -1.642  -8.074  -23.890 1.00 98.13 207 A 1 
ATOM   1655 C  CA  . GLN A 1 207 ? -2.073  -7.130  -22.860 1.00 98.24 207 A 1 
ATOM   1656 C  C   . GLN A 1 207 ? -1.093  -7.107  -21.687 1.00 98.30 207 A 1 
ATOM   1657 O  O   . GLN A 1 207 ? -0.322  -8.048  -21.466 1.00 98.14 207 A 1 
ATOM   1658 C  CB  . GLN A 1 207 ? -3.493  -7.453  -22.373 1.00 98.07 207 A 1 
ATOM   1659 C  CG  . GLN A 1 207 ? -4.519  -7.484  -23.505 1.00 97.43 207 A 1 
ATOM   1660 C  CD  . GLN A 1 207 ? -5.941  -7.592  -22.975 1.00 97.31 207 A 1 
ATOM   1661 O  OE1 . GLN A 1 207 ? -6.376  -6.795  -22.157 1.00 92.35 207 A 1 
ATOM   1662 N  NE2 . GLN A 1 207 ? -6.693  -8.574  -23.408 1.00 91.91 207 A 1 
ATOM   1663 N  N   . ARG A 1 208 ? -1.147  -6.029  -20.895 1.00 98.32 208 A 1 
ATOM   1664 C  CA  . ARG A 1 208 ? -0.345  -5.867  -19.684 1.00 98.38 208 A 1 
ATOM   1665 C  C   . ARG A 1 208 ? -1.224  -5.594  -18.466 1.00 98.59 208 A 1 
ATOM   1666 O  O   . ARG A 1 208 ? -2.410  -5.278  -18.604 1.00 98.41 208 A 1 
ATOM   1667 C  CB  . ARG A 1 208 ? 0.713   -4.780  -19.883 1.00 97.96 208 A 1 
ATOM   1668 C  CG  . ARG A 1 208 ? 1.697   -5.167  -20.996 1.00 95.10 208 A 1 
ATOM   1669 C  CD  . ARG A 1 208 ? 2.897   -4.242  -20.975 1.00 88.24 208 A 1 
ATOM   1670 N  NE  . ARG A 1 208 ? 3.817   -4.537  -22.079 1.00 81.19 208 A 1 
ATOM   1671 C  CZ  . ARG A 1 208 ? 5.120   -4.306  -22.092 1.00 72.63 208 A 1 
ATOM   1672 N  NH1 . ARG A 1 208 ? 5.750   -3.815  -21.060 1.00 66.97 208 A 1 
ATOM   1673 N  NH2 . ARG A 1 208 ? 5.813   -4.559  -23.154 1.00 69.81 208 A 1 
ATOM   1674 N  N   . ALA A 1 209 ? -0.622  -5.696  -17.270 1.00 98.67 209 A 1 
ATOM   1675 C  CA  . ALA A 1 209 ? -1.319  -5.501  -16.014 1.00 98.78 209 A 1 
ATOM   1676 C  C   . ALA A 1 209 ? -0.500  -4.696  -14.996 1.00 98.74 209 A 1 
ATOM   1677 O  O   . ALA A 1 209 ? 0.722   -4.833  -14.900 1.00 98.68 209 A 1 
ATOM   1678 C  CB  . ALA A 1 209 ? -1.731  -6.864  -15.463 1.00 98.70 209 A 1 
ATOM   1679 N  N   . ILE A 1 210 ? -1.203  -3.906  -14.201 1.00 98.83 210 A 1 
ATOM   1680 C  CA  . ILE A 1 210 ? -0.741  -3.452  -12.894 1.00 98.86 210 A 1 
ATOM   1681 C  C   . ILE A 1 210 ? -1.552  -4.235  -11.857 1.00 98.98 210 A 1 
ATOM   1682 O  O   . ILE A 1 210 ? -2.782  -4.161  -11.849 1.00 98.90 210 A 1 
ATOM   1683 C  CB  . ILE A 1 210 ? -0.880  -1.930  -12.736 1.00 98.79 210 A 1 
ATOM   1684 C  CG1 . ILE A 1 210 ? 0.037   -1.217  -13.755 1.00 98.31 210 A 1 
ATOM   1685 C  CG2 . ILE A 1 210 ? -0.519  -1.509  -11.296 1.00 98.50 210 A 1 
ATOM   1686 C  CD1 . ILE A 1 210 ? -0.163  0.303   -13.817 1.00 96.43 210 A 1 
ATOM   1687 N  N   . VAL A 1 211 ? -0.867  -4.994  -11.011 1.00 98.91 211 A 1 
ATOM   1688 C  CA  . VAL A 1 211 ? -1.505  -5.805  -9.971  1.00 98.99 211 A 1 
ATOM   1689 C  C   . VAL A 1 211 ? -1.509  -5.019  -8.667  1.00 98.99 211 A 1 
ATOM   1690 O  O   . VAL A 1 211 ? -0.519  -4.387  -8.316  1.00 98.91 211 A 1 
ATOM   1691 C  CB  . VAL A 1 211 ? -0.832  -7.174  -9.825  1.00 98.93 211 A 1 
ATOM   1692 C  CG1 . VAL A 1 211 ? -1.582  -8.061  -8.829  1.00 98.75 211 A 1 
ATOM   1693 C  CG2 . VAL A 1 211 ? -0.796  -7.925  -11.162 1.00 98.76 211 A 1 
ATOM   1694 N  N   . SER A 1 212 ? -2.617  -5.060  -7.932  1.00 98.92 212 A 1 
ATOM   1695 C  CA  . SER A 1 212 ? -2.724  -4.443  -6.614  1.00 98.98 212 A 1 
ATOM   1696 C  C   . SER A 1 212 ? -3.286  -5.440  -5.609  1.00 98.99 212 A 1 
ATOM   1697 O  O   . SER A 1 212 ? -4.139  -6.262  -5.939  1.00 98.80 212 A 1 
ATOM   1698 C  CB  . SER A 1 212 ? -3.576  -3.174  -6.670  1.00 98.52 212 A 1 
ATOM   1699 O  OG  . SER A 1 212 ? -3.044  -2.257  -7.608  1.00 81.72 212 A 1 
ATOM   1700 N  N   . MET A 1 213 ? -2.794  -5.380  -4.366  1.00 98.90 213 A 1 
ATOM   1701 C  CA  . MET A 1 213 ? -3.229  -6.237  -3.263  1.00 98.82 213 A 1 
ATOM   1702 C  C   . MET A 1 213 ? -2.975  -5.525  -1.944  1.00 98.88 213 A 1 
ATOM   1703 O  O   . MET A 1 213 ? -2.089  -4.671  -1.866  1.00 98.49 213 A 1 
ATOM   1704 C  CB  . MET A 1 213 ? -2.497  -7.589  -3.331  1.00 98.49 213 A 1 
ATOM   1705 C  CG  . MET A 1 213 ? -0.974  -7.477  -3.192  1.00 97.45 213 A 1 
ATOM   1706 S  SD  . MET A 1 213 ? -0.050  -8.971  -3.653  1.00 97.59 213 A 1 
ATOM   1707 C  CE  . MET A 1 213 ? -0.314  -8.961  -5.428  1.00 93.99 213 A 1 
ATOM   1708 N  N   . HIS A 1 214 ? -3.728  -5.868  -0.885  1.00 98.79 214 A 1 
ATOM   1709 C  CA  . HIS A 1 214 ? -3.515  -5.226  0.407   1.00 98.77 214 A 1 
ATOM   1710 C  C   . HIS A 1 214 ? -2.201  -5.686  1.052   1.00 98.60 214 A 1 
ATOM   1711 O  O   . HIS A 1 214 ? -1.344  -4.866  1.378   1.00 98.17 214 A 1 
ATOM   1712 C  CB  . HIS A 1 214 ? -4.730  -5.452  1.305   1.00 98.48 214 A 1 
ATOM   1713 C  CG  . HIS A 1 214 ? -4.629  -4.647  2.571   1.00 98.32 214 A 1 
ATOM   1714 N  ND1 . HIS A 1 214 ? -4.550  -3.270  2.663   1.00 96.81 214 A 1 
ATOM   1715 C  CD2 . HIS A 1 214 ? -4.517  -5.152  3.844   1.00 96.91 214 A 1 
ATOM   1716 C  CE1 . HIS A 1 214 ? -4.402  -2.956  3.948   1.00 96.90 214 A 1 
ATOM   1717 N  NE2 . HIS A 1 214 ? -4.377  -4.068  4.699   1.00 96.91 214 A 1 
ATOM   1718 N  N   . ILE A 1 215 ? -2.006  -6.996  1.150   1.00 98.78 215 A 1 
ATOM   1719 C  CA  . ILE A 1 215 ? -0.856  -7.625  1.821   1.00 98.72 215 A 1 
ATOM   1720 C  C   . ILE A 1 215 ? 0.080   -8.238  0.772   1.00 98.76 215 A 1 
ATOM   1721 O  O   . ILE A 1 215 ? -0.267  -9.216  0.108   1.00 98.64 215 A 1 
ATOM   1722 C  CB  . ILE A 1 215 ? -1.322  -8.657  2.871   1.00 98.67 215 A 1 
ATOM   1723 C  CG1 . ILE A 1 215 ? -2.466  -8.099  3.752   1.00 98.06 215 A 1 
ATOM   1724 C  CG2 . ILE A 1 215 ? -0.116  -9.085  3.727   1.00 97.90 215 A 1 
ATOM   1725 C  CD1 . ILE A 1 215 ? -2.978  -9.061  4.822   1.00 97.18 215 A 1 
ATOM   1726 N  N   . CYS A 1 216 ? 1.288   -7.696  0.645   1.00 98.55 216 A 1 
ATOM   1727 C  CA  . CYS A 1 216 ? 2.350   -8.281  -0.167  1.00 98.31 216 A 1 
ATOM   1728 C  C   . CYS A 1 216 ? 2.937   -9.541  0.504   1.00 98.54 216 A 1 
ATOM   1729 O  O   . CYS A 1 216 ? 2.953   -9.635  1.731   1.00 97.91 216 A 1 
ATOM   1730 C  CB  . CYS A 1 216 ? 3.449   -7.237  -0.383  1.00 96.62 216 A 1 
ATOM   1731 S  SG  . CYS A 1 216 ? 3.509   -6.385  -1.987  1.00 89.21 216 A 1 
ATOM   1732 N  N   . PRO A 1 217 ? 3.494   -10.495 -0.270  1.00 98.50 217 A 1 
ATOM   1733 C  CA  . PRO A 1 217 ? 4.324   -11.561 0.280   1.00 98.40 217 A 1 
ATOM   1734 C  C   . PRO A 1 217 ? 5.599   -11.007 0.934   1.00 98.44 217 A 1 
ATOM   1735 O  O   . PRO A 1 217 ? 6.080   -9.920  0.592   1.00 97.51 217 A 1 
ATOM   1736 C  CB  . PRO A 1 217 ? 4.633   -12.487 -0.896  1.00 97.64 217 A 1 
ATOM   1737 C  CG  . PRO A 1 217 ? 4.581   -11.549 -2.097  1.00 95.17 217 A 1 
ATOM   1738 C  CD  . PRO A 1 217 ? 3.491   -10.557 -1.725  1.00 98.05 217 A 1 
ATOM   1739 N  N   . GLY A 1 218 ? 6.163   -11.786 1.864   1.00 98.05 218 A 1 
ATOM   1740 C  CA  . GLY A 1 218 ? 7.333   -11.436 2.652   1.00 97.98 218 A 1 
ATOM   1741 C  C   . GLY A 1 218 ? 7.002   -11.099 4.105   1.00 98.12 218 A 1 
ATOM   1742 O  O   . GLY A 1 218 ? 5.973   -11.512 4.644   1.00 97.30 218 A 1 
ATOM   1743 N  N   . VAL A 1 219 ? 7.901   -10.348 4.747   1.00 98.11 219 A 1 
ATOM   1744 C  CA  . VAL A 1 219 ? 7.870   -10.078 6.187   1.00 98.03 219 A 1 
ATOM   1745 C  C   . VAL A 1 219 ? 7.524   -8.626  6.514   1.00 98.17 219 A 1 
ATOM   1746 O  O   . VAL A 1 219 ? 7.651   -7.732  5.678   1.00 97.79 219 A 1 
ATOM   1747 C  CB  . VAL A 1 219 ? 9.197   -10.484 6.856   1.00 97.59 219 A 1 
ATOM   1748 C  CG1 . VAL A 1 219 ? 9.494   -11.976 6.654   1.00 96.14 219 A 1 
ATOM   1749 C  CG2 . VAL A 1 219 ? 10.382  -9.655  6.352   1.00 96.13 219 A 1 
ATOM   1750 N  N   . ALA A 1 220 ? 7.129   -8.368  7.772   1.00 97.82 220 A 1 
ATOM   1751 C  CA  . ALA A 1 220 ? 6.899   -7.029  8.298   1.00 97.60 220 A 1 
ATOM   1752 C  C   . ALA A 1 220 ? 8.053   -6.584  9.207   1.00 97.58 220 A 1 
ATOM   1753 O  O   . ALA A 1 220 ? 8.139   -6.986  10.374  1.00 96.64 220 A 1 
ATOM   1754 C  CB  . ALA A 1 220 ? 5.554   -7.007  9.025   1.00 97.19 220 A 1 
ATOM   1755 N  N   . GLU A 1 221 ? 8.912   -5.692  8.731   1.00 97.07 221 A 1 
ATOM   1756 C  CA  . GLU A 1 221 ? 10.097  -5.212  9.442   1.00 96.74 221 A 1 
ATOM   1757 C  C   . GLU A 1 221 ? 9.771   -4.600  10.815  1.00 96.20 221 A 1 
ATOM   1758 O  O   . GLU A 1 221 ? 10.502  -4.805  11.783  1.00 94.36 221 A 1 
ATOM   1759 C  CB  . GLU A 1 221 ? 10.831  -4.161  8.594   1.00 96.62 221 A 1 
ATOM   1760 C  CG  . GLU A 1 221 ? 11.371  -4.650  7.237   1.00 96.31 221 A 1 
ATOM   1761 C  CD  . GLU A 1 221 ? 10.413  -4.478  6.053   1.00 96.82 221 A 1 
ATOM   1762 O  OE1 . GLU A 1 221 ? 10.897  -4.249  4.920   1.00 94.66 221 A 1 
ATOM   1763 O  OE2 . GLU A 1 221 ? 9.178   -4.595  6.214   1.00 96.00 221 A 1 
ATOM   1764 N  N   . ARG A 1 222 ? 8.641   -3.885  10.936  1.00 95.55 222 A 1 
ATOM   1765 C  CA  . ARG A 1 222 ? 8.205   -3.282  12.201  1.00 94.27 222 A 1 
ATOM   1766 C  C   . ARG A 1 222 ? 7.713   -4.286  13.243  1.00 94.03 222 A 1 
ATOM   1767 O  O   . ARG A 1 222 ? 7.670   -3.941  14.415  1.00 91.91 222 A 1 
ATOM   1768 C  CB  . ARG A 1 222 ? 7.094   -2.253  11.964  1.00 91.76 222 A 1 
ATOM   1769 C  CG  . ARG A 1 222 ? 7.581   -1.017  11.208  1.00 85.12 222 A 1 
ATOM   1770 C  CD  . ARG A 1 222 ? 6.567   0.131   11.304  1.00 84.81 222 A 1 
ATOM   1771 N  NE  . ARG A 1 222 ? 5.271   -0.236  10.718  1.00 81.83 222 A 1 
ATOM   1772 C  CZ  . ARG A 1 222 ? 4.161   0.482   10.781  1.00 80.91 222 A 1 
ATOM   1773 N  NH1 . ARG A 1 222 ? 4.113   1.654   11.353  1.00 74.30 222 A 1 
ATOM   1774 N  NH2 . ARG A 1 222 ? 3.066   0.043   10.253  1.00 71.66 222 A 1 
ATOM   1775 N  N   . PHE A 1 223 ? 7.339   -5.473  12.822  1.00 95.34 223 A 1 
ATOM   1776 C  CA  . PHE A 1 223 ? 6.795   -6.536  13.669  1.00 94.94 223 A 1 
ATOM   1777 C  C   . PHE A 1 223 ? 7.782   -7.700  13.757  1.00 95.28 223 A 1 
ATOM   1778 O  O   . PHE A 1 223 ? 7.436   -8.850  13.495  1.00 93.72 223 A 1 
ATOM   1779 C  CB  . PHE A 1 223 ? 5.408   -6.940  13.167  1.00 93.84 223 A 1 
ATOM   1780 C  CG  . PHE A 1 223 ? 4.396   -5.812  13.188  1.00 90.91 223 A 1 
ATOM   1781 C  CD1 . PHE A 1 223 ? 3.864   -5.360  14.411  1.00 86.31 223 A 1 
ATOM   1782 C  CD2 . PHE A 1 223 ? 3.976   -5.204  11.990  1.00 86.31 223 A 1 
ATOM   1783 C  CE1 . PHE A 1 223 ? 2.911   -4.325  14.435  1.00 84.29 223 A 1 
ATOM   1784 C  CE2 . PHE A 1 223 ? 3.032   -4.170  12.001  1.00 84.00 223 A 1 
ATOM   1785 C  CZ  . PHE A 1 223 ? 2.495   -3.731  13.231  1.00 83.79 223 A 1 
ATOM   1786 N  N   . ASN A 1 224 ? 9.033   -7.388  14.096  1.00 94.89 224 A 1 
ATOM   1787 C  CA  . ASN A 1 224 ? 10.119  -8.345  14.259  1.00 94.80 224 A 1 
ATOM   1788 C  C   . ASN A 1 224 ? 10.324  -9.255  13.031  1.00 95.73 224 A 1 
ATOM   1789 O  O   . ASN A 1 224 ? 10.583  -10.445 13.168  1.00 94.02 224 A 1 
ATOM   1790 C  CB  . ASN A 1 224 ? 9.931   -9.107  15.582  1.00 92.94 224 A 1 
ATOM   1791 C  CG  . ASN A 1 224 ? 11.210  -9.773  16.038  1.00 82.51 224 A 1 
ATOM   1792 O  OD1 . ASN A 1 224 ? 12.283  -9.224  15.939  1.00 74.19 224 A 1 
ATOM   1793 N  ND2 . ASN A 1 224 ? 11.127  -10.959 16.596  1.00 71.17 224 A 1 
ATOM   1794 N  N   . TYR A 1 225 ? 10.157  -8.688  11.845  1.00 95.84 225 A 1 
ATOM   1795 C  CA  . TYR A 1 225 ? 10.271  -9.408  10.575  1.00 96.41 225 A 1 
ATOM   1796 C  C   . TYR A 1 225 ? 9.338   -10.631 10.492  1.00 96.84 225 A 1 
ATOM   1797 O  O   . TYR A 1 225 ? 9.690   -11.649 9.898   1.00 95.98 225 A 1 
ATOM   1798 C  CB  . TYR A 1 225 ? 11.741  -9.739  10.275  1.00 96.26 225 A 1 
ATOM   1799 C  CG  . TYR A 1 225 ? 12.673  -8.546  10.343  1.00 96.06 225 A 1 
ATOM   1800 C  CD1 . TYR A 1 225 ? 12.924  -7.776  9.189   1.00 95.24 225 A 1 
ATOM   1801 C  CD2 . TYR A 1 225 ? 13.270  -8.183  11.567  1.00 95.42 225 A 1 
ATOM   1802 C  CE1 . TYR A 1 225 ? 13.758  -6.659  9.252   1.00 94.52 225 A 1 
ATOM   1803 C  CE2 . TYR A 1 225 ? 14.107  -7.054  11.645  1.00 94.24 225 A 1 
ATOM   1804 C  CZ  . TYR A 1 225 ? 14.339  -6.291  10.482  1.00 94.44 225 A 1 
ATOM   1805 O  OH  . TYR A 1 225 ? 15.146  -5.171  10.562  1.00 92.82 225 A 1 
ATOM   1806 N  N   . SER A 1 226 ? 8.145   -10.540 11.086  1.00 96.90 226 A 1 
ATOM   1807 C  CA  . SER A 1 226 ? 7.165   -11.619 11.051  1.00 96.85 226 A 1 
ATOM   1808 C  C   . SER A 1 226 ? 6.609   -11.837 9.644   1.00 97.34 226 A 1 
ATOM   1809 O  O   . SER A 1 226 ? 6.283   -10.871 8.946   1.00 96.96 226 A 1 
ATOM   1810 C  CB  . SER A 1 226 ? 6.023   -11.357 12.036  1.00 95.84 226 A 1 
ATOM   1811 O  OG  . SER A 1 226 ? 5.374   -10.132 11.753  1.00 90.56 226 A 1 
ATOM   1812 N  N   . ASP A 1 227 ? 6.437   -13.116 9.255   1.00 97.22 227 A 1 
ATOM   1813 C  CA  . ASP A 1 227 ? 5.708   -13.477 8.047   1.00 97.34 227 A 1 
ATOM   1814 C  C   . ASP A 1 227 ? 4.268   -12.956 8.110   1.00 97.70 227 A 1 
ATOM   1815 O  O   . ASP A 1 227 ? 3.633   -12.965 9.162   1.00 97.08 227 A 1 
ATOM   1816 C  CB  . ASP A 1 227 ? 5.708   -14.998 7.857   1.00 96.33 227 A 1 
ATOM   1817 C  CG  . ASP A 1 227 ? 7.115   -15.516 7.561   1.00 92.61 227 A 1 
ATOM   1818 O  OD1 . ASP A 1 227 ? 7.691   -15.054 6.547   1.00 87.68 227 A 1 
ATOM   1819 O  OD2 . ASP A 1 227 ? 7.599   -16.363 8.337   1.00 87.49 227 A 1 
ATOM   1820 N  N   . GLN A 1 228 ? 3.757   -12.504 6.966   1.00 97.99 228 A 1 
ATOM   1821 C  CA  . GLN A 1 228 ? 2.412   -11.950 6.864   1.00 98.16 228 A 1 
ATOM   1822 C  C   . GLN A 1 228 ? 1.427   -12.939 6.234   1.00 98.33 228 A 1 
ATOM   1823 O  O   . GLN A 1 228 ? 0.260   -12.977 6.609   1.00 97.91 228 A 1 
ATOM   1824 C  CB  . GLN A 1 228 ? 2.452   -10.640 6.072   1.00 97.85 228 A 1 
ATOM   1825 C  CG  . GLN A 1 228 ? 3.328   -9.558  6.721   1.00 97.02 228 A 1 
ATOM   1826 C  CD  . GLN A 1 228 ? 2.889   -9.266  8.162   1.00 97.14 228 A 1 
ATOM   1827 O  OE1 . GLN A 1 228 ? 1.861   -8.658  8.408   1.00 90.48 228 A 1 
ATOM   1828 N  NE2 . GLN A 1 228 ? 3.630   -9.720  9.151   1.00 90.32 228 A 1 
ATOM   1829 N  N   . LEU A 1 229 ? 1.890   -13.759 5.303   1.00 98.46 229 A 1 
ATOM   1830 C  CA  . LEU A 1 229 ? 1.081   -14.766 4.626   1.00 98.47 229 A 1 
ATOM   1831 C  C   . LEU A 1 229 ? 1.421   -16.164 5.147   1.00 98.21 229 A 1 
ATOM   1832 O  O   . LEU A 1 229 ? 2.538   -16.420 5.581   1.00 97.84 229 A 1 
ATOM   1833 C  CB  . LEU A 1 229 ? 1.265   -14.648 3.103   1.00 98.53 229 A 1 
ATOM   1834 C  CG  . LEU A 1 229 ? 1.017   -13.246 2.512   1.00 98.27 229 A 1 
ATOM   1835 C  CD1 . LEU A 1 229 ? 1.107   -13.311 0.991   1.00 98.14 229 A 1 
ATOM   1836 C  CD2 . LEU A 1 229 ? -0.350  -12.678 2.880   1.00 98.04 229 A 1 
ATOM   1837 N  N   . TYR A 1 230 ? 0.451   -17.083 5.071   1.00 98.37 230 A 1 
ATOM   1838 C  CA  . TYR A 1 230 ? 0.727   -18.494 5.339   1.00 98.14 230 A 1 
ATOM   1839 C  C   . TYR A 1 230 ? 1.802   -19.027 4.371   1.00 98.10 230 A 1 
ATOM   1840 O  O   . TYR A 1 230 ? 1.792   -18.647 3.200   1.00 97.89 230 A 1 
ATOM   1841 C  CB  . TYR A 1 230 ? -0.547  -19.325 5.192   1.00 97.98 230 A 1 
ATOM   1842 C  CG  . TYR A 1 230 ? -1.529  -19.168 6.323   1.00 97.94 230 A 1 
ATOM   1843 C  CD1 . TYR A 1 230 ? -1.200  -19.622 7.617   1.00 97.33 230 A 1 
ATOM   1844 C  CD2 . TYR A 1 230 ? -2.806  -18.621 6.090   1.00 97.34 230 A 1 
ATOM   1845 C  CE1 . TYR A 1 230 ? -2.121  -19.519 8.669   1.00 96.85 230 A 1 
ATOM   1846 C  CE2 . TYR A 1 230 ? -3.739  -18.520 7.135   1.00 96.78 230 A 1 
ATOM   1847 C  CZ  . TYR A 1 230 ? -3.387  -18.967 8.419   1.00 96.92 230 A 1 
ATOM   1848 O  OH  . TYR A 1 230 ? -4.293  -18.859 9.444   1.00 95.75 230 A 1 
ATOM   1849 N  N   . PRO A 1 231 ? 2.663   -19.963 4.810   1.00 97.19 231 A 1 
ATOM   1850 C  CA  . PRO A 1 231 ? 3.753   -20.493 3.993   1.00 96.26 231 A 1 
ATOM   1851 C  C   . PRO A 1 231 ? 3.306   -21.018 2.628   1.00 96.30 231 A 1 
ATOM   1852 O  O   . PRO A 1 231 ? 3.900   -20.686 1.602   1.00 95.40 231 A 1 
ATOM   1853 C  CB  . PRO A 1 231 ? 4.387   -21.602 4.833   1.00 94.71 231 A 1 
ATOM   1854 C  CG  . PRO A 1 231 ? 4.085   -21.187 6.272   1.00 92.36 231 A 1 
ATOM   1855 C  CD  . PRO A 1 231 ? 2.741   -20.487 6.163   1.00 95.62 231 A 1 
ATOM   1856 N  N   . GLN A 1 232 ? 2.212   -21.788 2.590   1.00 96.88 232 A 1 
ATOM   1857 C  CA  . GLN A 1 232 ? 1.685   -22.381 1.365   1.00 96.47 232 A 1 
ATOM   1858 C  C   . GLN A 1 232 ? 1.135   -21.356 0.356   1.00 96.92 232 A 1 
ATOM   1859 O  O   . GLN A 1 232 ? 0.992   -21.680 -0.822  1.00 96.39 232 A 1 
ATOM   1860 C  CB  . GLN A 1 232 ? 0.641   -23.457 1.698   1.00 94.69 232 A 1 
ATOM   1861 C  CG  . GLN A 1 232 ? -0.709  -22.979 2.266   1.00 90.01 232 A 1 
ATOM   1862 C  CD  . GLN A 1 232 ? -0.753  -22.742 3.777   1.00 90.72 232 A 1 
ATOM   1863 O  OE1 . GLN A 1 232 ? 0.248   -22.499 4.431   1.00 84.97 232 A 1 
ATOM   1864 N  NE2 . GLN A 1 232 ? -1.917  -22.817 4.375   1.00 83.58 232 A 1 
ATOM   1865 N  N   . TYR A 1 233 ? 0.827   -20.132 0.796   1.00 98.12 233 A 1 
ATOM   1866 C  CA  . TYR A 1 233 ? 0.352   -19.059 -0.075  1.00 98.37 233 A 1 
ATOM   1867 C  C   . TYR A 1 233 ? 1.457   -18.076 -0.438  1.00 98.40 233 A 1 
ATOM   1868 O  O   . TYR A 1 233 ? 1.494   -17.617 -1.575  1.00 98.39 233 A 1 
ATOM   1869 C  CB  . TYR A 1 233 ? -0.824  -18.325 0.574   1.00 98.34 233 A 1 
ATOM   1870 C  CG  . TYR A 1 233 ? -1.989  -19.204 0.979   1.00 98.38 233 A 1 
ATOM   1871 C  CD1 . TYR A 1 233 ? -2.456  -20.228 0.134   1.00 98.02 233 A 1 
ATOM   1872 C  CD2 . TYR A 1 233 ? -2.616  -18.990 2.222   1.00 98.03 233 A 1 
ATOM   1873 C  CE1 . TYR A 1 233 ? -3.512  -21.057 0.540   1.00 97.76 233 A 1 
ATOM   1874 C  CE2 . TYR A 1 233 ? -3.667  -19.806 2.637   1.00 97.75 233 A 1 
ATOM   1875 C  CZ  . TYR A 1 233 ? -4.109  -20.843 1.801   1.00 97.86 233 A 1 
ATOM   1876 O  OH  . TYR A 1 233 ? -5.118  -21.665 2.218   1.00 97.19 233 A 1 
ATOM   1877 N  N   . ASN A 1 234 ? 2.359   -17.769 0.490   1.00 98.58 234 A 1 
ATOM   1878 C  CA  . ASN A 1 234 ? 3.415   -16.785 0.306   1.00 98.62 234 A 1 
ATOM   1879 C  C   . ASN A 1 234 ? 4.267   -17.077 -0.935  1.00 98.65 234 A 1 
ATOM   1880 O  O   . ASN A 1 234 ? 4.283   -16.287 -1.886  1.00 98.60 234 A 1 
ATOM   1881 C  CB  . ASN A 1 234 ? 4.279   -16.722 1.579   1.00 98.54 234 A 1 
ATOM   1882 C  CG  . ASN A 1 234 ? 5.313   -15.616 1.451   1.00 98.52 234 A 1 
ATOM   1883 O  OD1 . ASN A 1 234 ? 5.016   -14.453 1.656   1.00 95.89 234 A 1 
ATOM   1884 N  ND2 . ASN A 1 234 ? 6.522   -15.947 1.063   1.00 95.89 234 A 1 
ATOM   1885 N  N   . ASP A 1 235 ? 4.920   -18.235 -0.969  1.00 98.37 235 A 1 
ATOM   1886 C  CA  . ASP A 1 235 ? 5.840   -18.591 -2.048  1.00 98.14 235 A 1 
ATOM   1887 C  C   . ASP A 1 235 ? 5.078   -18.851 -3.357  1.00 98.31 235 A 1 
ATOM   1888 O  O   . ASP A 1 235 ? 5.532   -18.442 -4.432  1.00 97.98 235 A 1 
ATOM   1889 C  CB  . ASP A 1 235 ? 6.691   -19.798 -1.633  1.00 97.38 235 A 1 
ATOM   1890 C  CG  . ASP A 1 235 ? 7.731   -19.476 -0.541  1.00 96.40 235 A 1 
ATOM   1891 O  OD1 . ASP A 1 235 ? 7.754   -18.332 -0.037  1.00 94.84 235 A 1 
ATOM   1892 O  OD2 . ASP A 1 235 ? 8.543   -20.377 -0.243  1.00 94.01 235 A 1 
ATOM   1893 N  N   . ARG A 1 236 ? 3.871   -19.432 -3.285  1.00 98.36 236 A 1 
ATOM   1894 C  CA  . ARG A 1 236 ? 2.998   -19.601 -4.455  1.00 98.56 236 A 1 
ATOM   1895 C  C   . ARG A 1 236 ? 2.570   -18.259 -5.060  1.00 98.64 236 A 1 
ATOM   1896 O  O   . ARG A 1 236 ? 2.482   -18.152 -6.279  1.00 98.56 236 A 1 
ATOM   1897 C  CB  . ARG A 1 236 ? 1.779   -20.460 -4.074  1.00 98.35 236 A 1 
ATOM   1898 C  CG  . ARG A 1 236 ? 0.922   -20.829 -5.293  1.00 97.26 236 A 1 
ATOM   1899 C  CD  . ARG A 1 236 ? -0.254  -21.726 -4.876  1.00 95.93 236 A 1 
ATOM   1900 N  NE  . ARG A 1 236 ? -1.105  -22.101 -6.009  1.00 94.60 236 A 1 
ATOM   1901 C  CZ  . ARG A 1 236 ? -2.266  -22.740 -5.936  1.00 93.50 236 A 1 
ATOM   1902 N  NH1 . ARG A 1 236 ? -2.767  -23.140 -4.797  1.00 91.18 236 A 1 
ATOM   1903 N  NH2 . ARG A 1 236 ? -2.952  -22.996 -7.006  1.00 89.76 236 A 1 
ATOM   1904 N  N   . LEU A 1 237 ? 2.329   -17.238 -4.237  1.00 98.73 237 A 1 
ATOM   1905 C  CA  . LEU A 1 237 ? 2.003   -15.895 -4.711  1.00 98.80 237 A 1 
ATOM   1906 C  C   . LEU A 1 237 ? 3.224   -15.235 -5.366  1.00 98.85 237 A 1 
ATOM   1907 O  O   . LEU A 1 237 ? 3.088   -14.674 -6.454  1.00 98.82 237 A 1 
ATOM   1908 C  CB  . LEU A 1 237 ? 1.440   -15.069 -3.552  1.00 98.80 237 A 1 
ATOM   1909 C  CG  . LEU A 1 237 ? 1.041   -13.633 -3.947  1.00 98.59 237 A 1 
ATOM   1910 C  CD1 . LEU A 1 237 ? -0.039  -13.598 -5.029  1.00 98.33 237 A 1 
ATOM   1911 C  CD2 . LEU A 1 237 ? 0.511   -12.900 -2.716  1.00 98.28 237 A 1 
ATOM   1912 N  N   . VAL A 1 238 ? 4.415   -15.357 -4.769  1.00 98.72 238 A 1 
ATOM   1913 C  CA  . VAL A 1 238 ? 5.671   -14.885 -5.377  1.00 98.76 238 A 1 
ATOM   1914 C  C   . VAL A 1 238 ? 5.865   -15.530 -6.749  1.00 98.71 238 A 1 
ATOM   1915 O  O   . VAL A 1 238 ? 6.094   -14.817 -7.731  1.00 98.71 238 A 1 
ATOM   1916 C  CB  . VAL A 1 238 ? 6.888   -15.174 -4.462  1.00 98.65 238 A 1 
ATOM   1917 C  CG1 . VAL A 1 238 ? 8.211   -14.818 -5.143  1.00 98.32 238 A 1 
ATOM   1918 C  CG2 . VAL A 1 238 ? 6.813   -14.354 -3.174  1.00 98.36 238 A 1 
ATOM   1919 N  N   . ASP A 1 239 ? 5.704   -16.844 -6.840  1.00 98.61 239 A 1 
ATOM   1920 C  CA  . ASP A 1 239 ? 5.810   -17.583 -8.096  1.00 98.40 239 A 1 
ATOM   1921 C  C   . ASP A 1 239 ? 4.781   -17.141 -9.129  1.00 98.68 239 A 1 
ATOM   1922 O  O   . ASP A 1 239 ? 5.127   -16.913 -10.289 1.00 98.43 239 A 1 
ATOM   1923 C  CB  . ASP A 1 239 ? 5.668   -19.088 -7.838  1.00 97.72 239 A 1 
ATOM   1924 C  CG  . ASP A 1 239 ? 6.962   -19.725 -7.345  1.00 95.43 239 A 1 
ATOM   1925 O  OD1 . ASP A 1 239 ? 8.012   -19.061 -7.450  1.00 93.27 239 A 1 
ATOM   1926 O  OD2 . ASP A 1 239 ? 6.955   -20.915 -6.973  1.00 92.16 239 A 1 
ATOM   1927 N  N   . SER A 1 240 ? 3.522   -16.999 -8.711  1.00 98.66 240 A 1 
ATOM   1928 C  CA  . SER A 1 240 ? 2.423   -16.616 -9.591  1.00 98.66 240 A 1 
ATOM   1929 C  C   . SER A 1 240 ? 2.618   -15.216 -10.173 1.00 98.87 240 A 1 
ATOM   1930 O  O   . SER A 1 240 ? 2.326   -15.000 -11.342 1.00 98.66 240 A 1 
ATOM   1931 C  CB  . SER A 1 240 ? 1.082   -16.666 -8.850  1.00 98.33 240 A 1 
ATOM   1932 O  OG  . SER A 1 240 ? 0.822   -17.970 -8.362  1.00 92.76 240 A 1 
ATOM   1933 N  N   . LEU A 1 241 ? 3.148   -14.281 -9.388  1.00 98.89 241 A 1 
ATOM   1934 C  CA  . LEU A 1 241 ? 3.439   -12.923 -9.857  1.00 98.81 241 A 1 
ATOM   1935 C  C   . LEU A 1 241 ? 4.674   -12.898 -10.760 1.00 98.86 241 A 1 
ATOM   1936 O  O   . LEU A 1 241 ? 4.615   -12.372 -11.875 1.00 98.79 241 A 1 
ATOM   1937 C  CB  . LEU A 1 241 ? 3.597   -11.995 -8.640  1.00 98.89 241 A 1 
ATOM   1938 C  CG  . LEU A 1 241 ? 2.302   -11.794 -7.834  1.00 98.78 241 A 1 
ATOM   1939 C  CD1 . LEU A 1 241 ? 2.623   -11.119 -6.507  1.00 98.64 241 A 1 
ATOM   1940 C  CD2 . LEU A 1 241 ? 1.286   -10.922 -8.578  1.00 98.49 241 A 1 
ATOM   1941 N  N   . ALA A 1 242 ? 5.784   -13.502 -10.335 1.00 98.80 242 A 1 
ATOM   1942 C  CA  . ALA A 1 242 ? 7.039   -13.489 -11.089 1.00 98.86 242 A 1 
ATOM   1943 C  C   . ALA A 1 242 ? 6.947   -14.246 -12.427 1.00 98.74 242 A 1 
ATOM   1944 O  O   . ALA A 1 242 ? 7.589   -13.843 -13.403 1.00 98.48 242 A 1 
ATOM   1945 C  CB  . ALA A 1 242 ? 8.142   -14.058 -10.195 1.00 98.64 242 A 1 
ATOM   1946 N  N   . GLU A 1 243 ? 6.116   -15.289 -12.519 1.00 98.79 243 A 1 
ATOM   1947 C  CA  . GLU A 1 243 ? 5.870   -16.058 -13.743 1.00 98.66 243 A 1 
ATOM   1948 C  C   . GLU A 1 243 ? 5.365   -15.182 -14.895 1.00 98.73 243 A 1 
ATOM   1949 O  O   . GLU A 1 243 ? 5.661   -15.454 -16.058 1.00 98.35 243 A 1 
ATOM   1950 C  CB  . GLU A 1 243 ? 4.864   -17.180 -13.428 1.00 98.24 243 A 1 
ATOM   1951 C  CG  . GLU A 1 243 ? 4.591   -18.144 -14.602 1.00 93.33 243 A 1 
ATOM   1952 C  CD  . GLU A 1 243 ? 5.871   -18.867 -15.062 1.00 89.29 243 A 1 
ATOM   1953 O  OE1 . GLU A 1 243 ? 6.096   -18.966 -16.283 1.00 81.86 243 A 1 
ATOM   1954 O  OE2 . GLU A 1 243 ? 6.687   -19.284 -14.210 1.00 84.08 243 A 1 
ATOM   1955 N  N   . TYR A 1 244 ? 4.653   -14.098 -14.577 1.00 98.87 244 A 1 
ATOM   1956 C  CA  . TYR A 1 244 ? 4.071   -13.156 -15.535 1.00 98.88 244 A 1 
ATOM   1957 C  C   . TYR A 1 244 ? 4.830   -11.822 -15.597 1.00 98.74 244 A 1 
ATOM   1958 O  O   . TYR A 1 244 ? 4.240   -10.776 -15.827 1.00 98.51 244 A 1 
ATOM   1959 C  CB  . TYR A 1 244 ? 2.574   -13.006 -15.263 1.00 98.81 244 A 1 
ATOM   1960 C  CG  . TYR A 1 244 ? 1.804   -14.299 -15.421 1.00 98.81 244 A 1 
ATOM   1961 C  CD1 . TYR A 1 244 ? 1.495   -14.800 -16.699 1.00 98.57 244 A 1 
ATOM   1962 C  CD2 . TYR A 1 244 ? 1.424   -15.024 -14.285 1.00 98.59 244 A 1 
ATOM   1963 C  CE1 . TYR A 1 244 ? 0.812   -16.012 -16.847 1.00 98.31 244 A 1 
ATOM   1964 C  CE2 . TYR A 1 244 ? 0.734   -16.249 -14.414 1.00 98.33 244 A 1 
ATOM   1965 C  CZ  . TYR A 1 244 ? 0.441   -16.740 -15.698 1.00 98.38 244 A 1 
ATOM   1966 O  OH  . TYR A 1 244 ? -0.212  -17.938 -15.831 1.00 97.61 244 A 1 
ATOM   1967 N  N   . ASN A 1 245 ? 6.147   -11.849 -15.427 1.00 98.77 245 A 1 
ATOM   1968 C  CA  . ASN A 1 245 ? 6.998   -10.650 -15.502 1.00 98.54 245 A 1 
ATOM   1969 C  C   . ASN A 1 245 ? 6.985   -9.932  -16.868 1.00 98.39 245 A 1 
ATOM   1970 O  O   . ASN A 1 245 ? 7.377   -8.772  -16.959 1.00 97.37 245 A 1 
ATOM   1971 C  CB  . ASN A 1 245 ? 8.430   -11.045 -15.117 1.00 98.10 245 A 1 
ATOM   1972 C  CG  . ASN A 1 245 ? 9.167   -11.786 -16.219 1.00 97.59 245 A 1 
ATOM   1973 O  OD1 . ASN A 1 245 ? 8.743   -12.779 -16.763 1.00 93.14 245 A 1 
ATOM   1974 N  ND2 . ASN A 1 245 ? 10.325  -11.295 -16.607 1.00 92.19 245 A 1 
ATOM   1975 N  N   . ASP A 1 246 ? 6.540   -10.616 -17.923 1.00 98.46 246 A 1 
ATOM   1976 C  CA  . ASP A 1 246 ? 6.312   -10.075 -19.258 1.00 98.17 246 A 1 
ATOM   1977 C  C   . ASP A 1 246 ? 4.959   -9.345  -19.396 1.00 98.19 246 A 1 
ATOM   1978 O  O   . ASP A 1 246 ? 4.779   -8.546  -20.319 1.00 97.41 246 A 1 
ATOM   1979 C  CB  . ASP A 1 246 ? 6.429   -11.223 -20.276 1.00 97.73 246 A 1 
ATOM   1980 C  CG  . ASP A 1 246 ? 5.436   -12.367 -20.028 1.00 97.17 246 A 1 
ATOM   1981 O  OD1 . ASP A 1 246 ? 5.336   -12.859 -18.880 1.00 95.79 246 A 1 
ATOM   1982 O  OD2 . ASP A 1 246 ? 4.800   -12.847 -20.988 1.00 94.96 246 A 1 
ATOM   1983 N  N   . VAL A 1 247 ? 4.033   -9.588  -18.477 1.00 98.56 247 A 1 
ATOM   1984 C  CA  . VAL A 1 247 ? 2.695   -8.988  -18.429 1.00 98.68 247 A 1 
ATOM   1985 C  C   . VAL A 1 247 ? 2.608   -7.893  -17.361 1.00 98.60 247 A 1 
ATOM   1986 O  O   . VAL A 1 247 ? 2.029   -6.833  -17.597 1.00 98.53 247 A 1 
ATOM   1987 C  CB  . VAL A 1 247 ? 1.625   -10.073 -18.184 1.00 98.66 247 A 1 
ATOM   1988 C  CG1 . VAL A 1 247 ? 0.209   -9.497  -18.130 1.00 98.37 247 A 1 
ATOM   1989 C  CG2 . VAL A 1 247 ? 1.650   -11.153 -19.278 1.00 98.36 247 A 1 
ATOM   1990 N  N   . ILE A 1 248 ? 3.185   -8.134  -16.178 1.00 98.72 248 A 1 
ATOM   1991 C  CA  . ILE A 1 248 ? 3.038   -7.275  -15.003 1.00 98.80 248 A 1 
ATOM   1992 C  C   . ILE A 1 248 ? 4.078   -6.151  -15.016 1.00 98.77 248 A 1 
ATOM   1993 O  O   . ILE A 1 248 ? 5.276   -6.394  -14.896 1.00 98.50 248 A 1 
ATOM   1994 C  CB  . ILE A 1 248 ? 3.083   -8.113  -13.700 1.00 98.86 248 A 1 
ATOM   1995 C  CG1 . ILE A 1 248 ? 1.937   -9.159  -13.677 1.00 98.74 248 A 1 
ATOM   1996 C  CG2 . ILE A 1 248 ? 2.990   -7.191  -12.473 1.00 98.76 248 A 1 
ATOM   1997 C  CD1 . ILE A 1 248 ? 2.033   -10.159 -12.518 1.00 98.59 248 A 1 
ATOM   1998 N  N   . LEU A 1 249 ? 3.603   -4.906  -15.081 1.00 98.67 249 A 1 
ATOM   1999 C  CA  . LEU A 1 249 ? 4.462   -3.714  -14.991 1.00 98.45 249 A 1 
ATOM   2000 C  C   . LEU A 1 249 ? 4.957   -3.447  -13.564 1.00 98.50 249 A 1 
ATOM   2001 O  O   . LEU A 1 249 ? 6.011   -2.842  -13.379 1.00 97.90 249 A 1 
ATOM   2002 C  CB  . LEU A 1 249 ? 3.699   -2.478  -15.501 1.00 97.93 249 A 1 
ATOM   2003 C  CG  . LEU A 1 249 ? 3.166   -2.559  -16.941 1.00 96.39 249 A 1 
ATOM   2004 C  CD1 . LEU A 1 249 ? 2.611   -1.189  -17.331 1.00 94.87 249 A 1 
ATOM   2005 C  CD2 . LEU A 1 249 ? 4.244   -2.942  -17.941 1.00 94.66 249 A 1 
ATOM   2006 N  N   . GLY A 1 250 ? 4.180   -3.857  -12.567 1.00 98.73 250 A 1 
ATOM   2007 C  CA  . GLY A 1 250 ? 4.464   -3.665  -11.148 1.00 98.83 250 A 1 
ATOM   2008 C  C   . GLY A 1 250 ? 3.297   -4.114  -10.278 1.00 98.89 250 A 1 
ATOM   2009 O  O   . GLY A 1 250 ? 2.176   -4.282  -10.758 1.00 98.83 250 A 1 
ATOM   2010 N  N   . VAL A 1 251 ? 3.575   -4.283  -8.987  1.00 98.90 251 A 1 
ATOM   2011 C  CA  . VAL A 1 251 ? 2.606   -4.654  -7.951  1.00 98.98 251 A 1 
ATOM   2012 C  C   . VAL A 1 251 ? 2.536   -3.541  -6.916  1.00 98.96 251 A 1 
ATOM   2013 O  O   . VAL A 1 251 ? 3.574   -3.030  -6.490  1.00 98.88 251 A 1 
ATOM   2014 C  CB  . VAL A 1 251 ? 2.980   -6.005  -7.303  1.00 98.91 251 A 1 
ATOM   2015 C  CG1 . VAL A 1 251 ? 1.938   -6.445  -6.274  1.00 98.70 251 A 1 
ATOM   2016 C  CG2 . VAL A 1 251 ? 3.126   -7.123  -8.342  1.00 98.69 251 A 1 
ATOM   2017 N  N   . LEU A 1 252 ? 1.333   -3.149  -6.505  1.00 98.97 252 A 1 
ATOM   2018 C  CA  . LEU A 1 252 ? 1.107   -2.143  -5.468  1.00 98.99 252 A 1 
ATOM   2019 C  C   . LEU A 1 252 ? 0.488   -2.808  -4.242  1.00 98.92 252 A 1 
ATOM   2020 O  O   . LEU A 1 252 ? -0.530  -3.491  -4.357  1.00 98.68 252 A 1 
ATOM   2021 C  CB  . LEU A 1 252 ? 0.215   -1.005  -5.997  1.00 98.80 252 A 1 
ATOM   2022 C  CG  . LEU A 1 252 ? 0.907   -0.022  -6.969  1.00 97.06 252 A 1 
ATOM   2023 C  CD1 . LEU A 1 252 ? 1.104   -0.588  -8.369  1.00 90.63 252 A 1 
ATOM   2024 C  CD2 . LEU A 1 252 ? 0.052   1.233   -7.109  1.00 90.97 252 A 1 
ATOM   2025 N  N   . CYS A 1 253 ? 1.088   -2.583  -3.067  1.00 98.82 253 A 1 
ATOM   2026 C  CA  . CYS A 1 253 ? 0.634   -3.115  -1.794  1.00 98.78 253 A 1 
ATOM   2027 C  C   . CYS A 1 253 ? 0.530   -2.018  -0.721  1.00 98.73 253 A 1 
ATOM   2028 O  O   . CYS A 1 253 ? 1.156   -0.962  -0.837  1.00 98.09 253 A 1 
ATOM   2029 C  CB  . CYS A 1 253 ? 1.576   -4.230  -1.316  1.00 98.30 253 A 1 
ATOM   2030 S  SG  . CYS A 1 253 ? 1.799   -5.645  -2.429  1.00 96.88 253 A 1 
ATOM   2031 N  N   . GLY A 1 254 ? -0.222  -2.298  0.344   1.00 98.58 254 A 1 
ATOM   2032 C  CA  . GLY A 1 254 ? -0.336  -1.494  1.558   1.00 98.56 254 A 1 
ATOM   2033 C  C   . GLY A 1 254 ? 0.049   -2.304  2.805   1.00 98.57 254 A 1 
ATOM   2034 O  O   . GLY A 1 254 ? 1.114   -2.937  2.825   1.00 97.90 254 A 1 
ATOM   2035 N  N   . HIS A 1 255 ? -0.827  -2.320  3.805   1.00 97.93 255 A 1 
ATOM   2036 C  CA  . HIS A 1 255 ? -0.800  -3.133  5.035   1.00 97.87 255 A 1 
ATOM   2037 C  C   . HIS A 1 255 ? 0.322   -2.801  6.030   1.00 97.78 255 A 1 
ATOM   2038 O  O   . HIS A 1 255 ? 0.085   -2.689  7.233   1.00 96.32 255 A 1 
ATOM   2039 C  CB  . HIS A 1 255 ? -0.800  -4.623  4.656   1.00 97.31 255 A 1 
ATOM   2040 C  CG  . HIS A 1 255 ? -0.799  -5.549  5.840   1.00 97.53 255 A 1 
ATOM   2041 N  ND1 . HIS A 1 255 ? -1.804  -5.670  6.765   1.00 95.87 255 A 1 
ATOM   2042 C  CD2 . HIS A 1 255 ? 0.196   -6.425  6.203   1.00 95.44 255 A 1 
ATOM   2043 C  CE1 . HIS A 1 255 ? -1.429  -6.595  7.663   1.00 95.33 255 A 1 
ATOM   2044 N  NE2 . HIS A 1 255 ? -0.217  -7.078  7.352   1.00 95.52 255 A 1 
ATOM   2045 N  N   . LEU A 1 256 ? 1.562   -2.642  5.572   1.00 98.02 256 A 1 
ATOM   2046 C  CA  . LEU A 1 256 ? 2.700   -2.437  6.471   1.00 97.74 256 A 1 
ATOM   2047 C  C   . LEU A 1 256 ? 2.799   -1.006  7.020   1.00 96.99 256 A 1 
ATOM   2048 O  O   . LEU A 1 256 ? 3.521   -0.789  7.988   1.00 94.59 256 A 1 
ATOM   2049 C  CB  . LEU A 1 256 ? 4.013   -2.866  5.793   1.00 97.61 256 A 1 
ATOM   2050 C  CG  . LEU A 1 256 ? 4.083   -4.344  5.381   1.00 97.32 256 A 1 
ATOM   2051 C  CD1 . LEU A 1 256 ? 5.525   -4.670  4.976   1.00 96.91 256 A 1 
ATOM   2052 C  CD2 . LEU A 1 256 ? 3.699   -5.308  6.506   1.00 96.81 256 A 1 
ATOM   2053 N  N   . HIS A 1 257 ? 2.106   -0.042  6.420   1.00 97.33 257 A 1 
ATOM   2054 C  CA  . HIS A 1 257 ? 2.166   1.395   6.751   1.00 97.00 257 A 1 
ATOM   2055 C  C   . HIS A 1 257 ? 3.537   2.047   6.546   1.00 96.74 257 A 1 
ATOM   2056 O  O   . HIS A 1 257 ? 3.782   3.148   7.031   1.00 95.08 257 A 1 
ATOM   2057 C  CB  . HIS A 1 257 ? 1.654   1.632   8.181   1.00 96.38 257 A 1 
ATOM   2058 C  CG  . HIS A 1 257 ? 0.225   1.276   8.443   1.00 96.32 257 A 1 
ATOM   2059 N  ND1 . HIS A 1 257 ? -0.592  2.004   9.284   1.00 92.76 257 A 1 
ATOM   2060 C  CD2 . HIS A 1 257 ? -0.498  0.254   7.935   1.00 92.76 257 A 1 
ATOM   2061 C  CE1 . HIS A 1 257 ? -1.798  1.441   9.247   1.00 92.89 257 A 1 
ATOM   2062 N  NE2 . HIS A 1 257 ? -1.778  0.362   8.454   1.00 93.45 257 A 1 
ATOM   2063 N  N   . THR A 1 258 ? 4.459   1.356   5.878   1.00 97.35 258 A 1 
ATOM   2064 C  CA  . THR A 1 258 ? 5.843   1.784   5.695   1.00 97.49 258 A 1 
ATOM   2065 C  C   . THR A 1 258 ? 6.194   1.879   4.218   1.00 97.87 258 A 1 
ATOM   2066 O  O   . THR A 1 258 ? 5.682   1.126   3.398   1.00 97.42 258 A 1 
ATOM   2067 C  CB  . THR A 1 258 ? 6.812   0.849   6.421   1.00 96.56 258 A 1 
ATOM   2068 O  OG1 . THR A 1 258 ? 6.529   -0.510  6.180   1.00 93.65 258 A 1 
ATOM   2069 C  CG2 . THR A 1 258 ? 6.743   1.072   7.927   1.00 93.02 258 A 1 
ATOM   2070 N  N   . ASP A 1 259 ? 7.089   2.805   3.890   1.00 97.98 259 A 1 
ATOM   2071 C  CA  . ASP A 1 259 ? 7.614   2.971   2.537   1.00 98.21 259 A 1 
ATOM   2072 C  C   . ASP A 1 259 ? 8.746   1.959   2.307   1.00 98.37 259 A 1 
ATOM   2073 O  O   . ASP A 1 259 ? 9.855   2.096   2.816   1.00 98.02 259 A 1 
ATOM   2074 C  CB  . ASP A 1 259 ? 8.081   4.421   2.366   1.00 98.10 259 A 1 
ATOM   2075 C  CG  . ASP A 1 259 ? 8.625   4.720   0.972   1.00 98.07 259 A 1 
ATOM   2076 O  OD1 . ASP A 1 259 ? 8.674   3.826   0.099   1.00 97.16 259 A 1 
ATOM   2077 O  OD2 . ASP A 1 259 ? 8.954   5.893   0.725   1.00 96.91 259 A 1 
ATOM   2078 N  N   . THR A 1 260 ? 8.440   0.910   1.546   1.00 98.49 260 A 1 
ATOM   2079 C  CA  . THR A 1 260 ? 9.418   -0.110  1.178   1.00 98.59 260 A 1 
ATOM   2080 C  C   . THR A 1 260 ? 9.035   -0.784  -0.144  1.00 98.70 260 A 1 
ATOM   2081 O  O   . THR A 1 260 ? 8.068   -0.406  -0.807  1.00 98.62 260 A 1 
ATOM   2082 C  CB  . THR A 1 260 ? 9.636   -1.102  2.339   1.00 98.11 260 A 1 
ATOM   2083 O  OG1 . THR A 1 260 ? 10.759  -1.911  2.070   1.00 95.10 260 A 1 
ATOM   2084 C  CG2 . THR A 1 260 ? 8.455   -2.011  2.614   1.00 95.81 260 A 1 
ATOM   2085 N  N   . PHE A 1 261 ? 9.823   -1.767  -0.552  1.00 98.74 261 A 1 
ATOM   2086 C  CA  . PHE A 1 261 ? 9.612   -2.543  -1.767  1.00 98.78 261 A 1 
ATOM   2087 C  C   . PHE A 1 261 ? 9.988   -4.011  -1.547  1.00 98.75 261 A 1 
ATOM   2088 O  O   . PHE A 1 261 ? 10.650  -4.359  -0.565  1.00 98.63 261 A 1 
ATOM   2089 C  CB  . PHE A 1 261 ? 10.414  -1.913  -2.918  1.00 98.72 261 A 1 
ATOM   2090 C  CG  . PHE A 1 261 ? 11.906  -1.859  -2.693  1.00 98.73 261 A 1 
ATOM   2091 C  CD1 . PHE A 1 261 ? 12.505  -0.742  -2.063  1.00 98.39 261 A 1 
ATOM   2092 C  CD2 . PHE A 1 261 ? 12.728  -2.917  -3.120  1.00 98.28 261 A 1 
ATOM   2093 C  CE1 . PHE A 1 261 ? 13.893  -0.685  -1.877  1.00 97.86 261 A 1 
ATOM   2094 C  CE2 . PHE A 1 261 ? 14.118  -2.866  -2.931  1.00 97.78 261 A 1 
ATOM   2095 C  CZ  . PHE A 1 261 ? 14.695  -1.750  -2.318  1.00 97.82 261 A 1 
ATOM   2096 N  N   . ARG A 1 262 ? 9.573   -4.870  -2.474  1.00 98.83 262 A 1 
ATOM   2097 C  CA  . ARG A 1 262 ? 9.961   -6.280  -2.536  1.00 98.80 262 A 1 
ATOM   2098 C  C   . ARG A 1 262 ? 10.350  -6.636  -3.967  1.00 98.83 262 A 1 
ATOM   2099 O  O   . ARG A 1 262 ? 9.654   -6.261  -4.907  1.00 98.71 262 A 1 
ATOM   2100 C  CB  . ARG A 1 262 ? 8.819   -7.191  -2.054  1.00 98.69 262 A 1 
ATOM   2101 C  CG  . ARG A 1 262 ? 8.312   -6.914  -0.633  1.00 98.02 262 A 1 
ATOM   2102 C  CD  . ARG A 1 262 ? 9.360   -7.220  0.442   1.00 97.50 262 A 1 
ATOM   2103 N  NE  . ARG A 1 262 ? 8.849   -6.948  1.774   1.00 97.35 262 A 1 
ATOM   2104 C  CZ  . ARG A 1 262 ? 9.222   -5.987  2.613   1.00 97.65 262 A 1 
ATOM   2105 N  NH1 . ARG A 1 262 ? 10.065  -5.045  2.288   1.00 95.37 262 A 1 
ATOM   2106 N  NH2 . ARG A 1 262 ? 8.755   -5.960  3.803   1.00 95.62 262 A 1 
ATOM   2107 N  N   . ILE A 1 263 ? 11.442  -7.379  -4.114  1.00 98.77 263 A 1 
ATOM   2108 C  CA  . ILE A 1 263 ? 11.864  -7.958  -5.389  1.00 98.71 263 A 1 
ATOM   2109 C  C   . ILE A 1 263 ? 11.306  -9.384  -5.438  1.00 98.75 263 A 1 
ATOM   2110 O  O   . ILE A 1 263 ? 11.853  -10.291 -4.810  1.00 98.45 263 A 1 
ATOM   2111 C  CB  . ILE A 1 263 ? 13.399  -7.896  -5.562  1.00 98.68 263 A 1 
ATOM   2112 C  CG1 . ILE A 1 263 ? 13.917  -6.446  -5.389  1.00 98.34 263 A 1 
ATOM   2113 C  CG2 . ILE A 1 263 ? 13.764  -8.463  -6.946  1.00 98.38 263 A 1 
ATOM   2114 C  CD1 . ILE A 1 263 ? 15.449  -6.317  -5.407  1.00 97.51 263 A 1 
ATOM   2115 N  N   . LEU A 1 264 ? 10.197  -9.572  -6.156  1.00 98.72 264 A 1 
ATOM   2116 C  CA  . LEU A 1 264 ? 9.559   -10.873 -6.321  1.00 98.69 264 A 1 
ATOM   2117 C  C   . LEU A 1 264 ? 10.257  -11.627 -7.454  1.00 98.53 264 A 1 
ATOM   2118 O  O   . LEU A 1 264 ? 10.292  -11.126 -8.578  1.00 98.20 264 A 1 
ATOM   2119 C  CB  . LEU A 1 264 ? 8.065   -10.685 -6.631  1.00 98.66 264 A 1 
ATOM   2120 C  CG  . LEU A 1 264 ? 7.289   -9.780  -5.664  1.00 98.22 264 A 1 
ATOM   2121 C  CD1 . LEU A 1 264 ? 5.825   -9.699  -6.091  1.00 97.48 264 A 1 
ATOM   2122 C  CD2 . LEU A 1 264 ? 7.320   -10.305 -4.227  1.00 97.15 264 A 1 
ATOM   2123 N  N   . SER A 1 265 ? 10.792  -12.823 -7.182  1.00 98.20 265 A 1 
ATOM   2124 C  CA  . SER A 1 265 ? 11.544  -13.586 -8.179  1.00 97.84 265 A 1 
ATOM   2125 C  C   . SER A 1 265 ? 11.174  -15.064 -8.221  1.00 97.90 265 A 1 
ATOM   2126 O  O   . SER A 1 265 ? 10.895  -15.704 -7.210  1.00 97.18 265 A 1 
ATOM   2127 C  CB  . SER A 1 265 ? 13.055  -13.397 -7.986  1.00 96.19 265 A 1 
ATOM   2128 O  OG  . SER A 1 265 ? 13.479  -13.803 -6.707  1.00 80.95 265 A 1 
ATOM   2129 N  N   . LYS A 1 266 ? 11.198  -15.624 -9.450  1.00 97.68 266 A 1 
ATOM   2130 C  CA  . LYS A 1 266 ? 11.126  -17.061 -9.728  1.00 97.40 266 A 1 
ATOM   2131 C  C   . LYS A 1 266 ? 12.211  -17.395 -10.751 1.00 97.24 266 A 1 
ATOM   2132 O  O   . LYS A 1 266 ? 12.034  -17.171 -11.953 1.00 96.19 266 A 1 
ATOM   2133 C  CB  . LYS A 1 266 ? 9.722   -17.417 -10.224 1.00 96.98 266 A 1 
ATOM   2134 C  CG  . LYS A 1 266 ? 9.557   -18.927 -10.454 1.00 95.85 266 A 1 
ATOM   2135 C  CD  . LYS A 1 266 ? 8.154   -19.204 -11.007 1.00 93.69 266 A 1 
ATOM   2136 C  CE  . LYS A 1 266 ? 7.924   -20.692 -11.268 1.00 89.45 266 A 1 
ATOM   2137 N  NZ  . LYS A 1 266 ? 6.613   -20.892 -11.907 1.00 83.00 266 A 1 
ATOM   2138 N  N   . GLY A 1 267 ? 13.350  -17.886 -10.269 1.00 96.49 267 A 1 
ATOM   2139 C  CA  . GLY A 1 267 ? 14.547  -18.002 -11.089 1.00 95.85 267 A 1 
ATOM   2140 C  C   . GLY A 1 267 ? 14.949  -16.633 -11.659 1.00 96.55 267 A 1 
ATOM   2141 O  O   . GLY A 1 267 ? 15.141  -15.677 -10.913 1.00 95.06 267 A 1 
ATOM   2142 N  N   . ASN A 1 268 ? 15.019  -16.525 -12.989 1.00 96.93 268 A 1 
ATOM   2143 C  CA  . ASN A 1 268 ? 15.392  -15.276 -13.667 1.00 96.94 268 A 1 
ATOM   2144 C  C   . ASN A 1 268 ? 14.214  -14.318 -13.897 1.00 97.66 268 A 1 
ATOM   2145 O  O   . ASN A 1 268 ? 14.427  -13.178 -14.296 1.00 96.55 268 A 1 
ATOM   2146 C  CB  . ASN A 1 268 ? 16.081  -15.627 -14.990 1.00 95.39 268 A 1 
ATOM   2147 C  CG  . ASN A 1 268 ? 17.398  -16.364 -14.791 1.00 85.68 268 A 1 
ATOM   2148 O  OD1 . ASN A 1 268 ? 18.001  -16.355 -13.742 1.00 74.67 268 A 1 
ATOM   2149 N  ND2 . ASN A 1 268 ? 17.885  -17.026 -15.816 1.00 75.00 268 A 1 
ATOM   2150 N  N   . LYS A 1 269 ? 12.972  -14.757 -13.668 1.00 98.28 269 A 1 
ATOM   2151 C  CA  . LYS A 1 269 ? 11.781  -13.922 -13.819 1.00 98.48 269 A 1 
ATOM   2152 C  C   . LYS A 1 269 ? 11.578  -13.086 -12.560 1.00 98.55 269 A 1 
ATOM   2153 O  O   . LYS A 1 269 ? 11.572  -13.635 -11.461 1.00 98.17 269 A 1 
ATOM   2154 C  CB  . LYS A 1 269 ? 10.543  -14.776 -14.112 1.00 98.27 269 A 1 
ATOM   2155 C  CG  . LYS A 1 269 ? 10.635  -15.556 -15.433 1.00 97.12 269 A 1 
ATOM   2156 C  CD  . LYS A 1 269 ? 9.310   -16.279 -15.686 1.00 94.81 269 A 1 
ATOM   2157 C  CE  . LYS A 1 269 ? 9.307   -17.042 -17.010 1.00 88.34 269 A 1 
ATOM   2158 N  NZ  . LYS A 1 269 ? 7.971   -17.593 -17.283 1.00 81.27 269 A 1 
ATOM   2159 N  N   . LYS A 1 270 ? 11.416  -11.766 -12.721 1.00 98.63 270 A 1 
ATOM   2160 C  CA  . LYS A 1 270 ? 11.313  -10.826 -11.600 1.00 98.60 270 A 1 
ATOM   2161 C  C   . LYS A 1 270 ? 10.228  -9.784  -11.844 1.00 98.78 270 A 1 
ATOM   2162 O  O   . LYS A 1 270 ? 10.044  -9.327  -12.965 1.00 98.39 270 A 1 
ATOM   2163 C  CB  . LYS A 1 270 ? 12.671  -10.138 -11.348 1.00 98.38 270 A 1 
ATOM   2164 C  CG  . LYS A 1 270 ? 13.774  -11.125 -10.960 1.00 97.46 270 A 1 
ATOM   2165 C  CD  . LYS A 1 270 ? 15.123  -10.420 -10.775 1.00 95.84 270 A 1 
ATOM   2166 C  CE  . LYS A 1 270 ? 16.209  -11.461 -10.531 1.00 91.67 270 A 1 
ATOM   2167 N  NZ  . LYS A 1 270 ? 17.564  -10.857 -10.552 1.00 84.37 270 A 1 
ATOM   2168 N  N   . VAL A 1 271 ? 9.553   -9.389  -10.762 1.00 98.76 271 A 1 
ATOM   2169 C  CA  . VAL A 1 271 ? 8.540   -8.324  -10.720 1.00 98.73 271 A 1 
ATOM   2170 C  C   . VAL A 1 271 ? 8.789   -7.467  -9.481  1.00 98.81 271 A 1 
ATOM   2171 O  O   . VAL A 1 271 ? 9.164   -7.987  -8.430  1.00 98.57 271 A 1 
ATOM   2172 C  CB  . VAL A 1 271 ? 7.116   -8.914  -10.726 1.00 98.07 271 A 1 
ATOM   2173 C  CG1 . VAL A 1 271 ? 6.034   -7.860  -10.515 1.00 91.01 271 A 1 
ATOM   2174 C  CG2 . VAL A 1 271 ? 6.816   -9.602  -12.060 1.00 90.89 271 A 1 
ATOM   2175 N  N   . MET A 1 272 ? 8.579   -6.159  -9.591  1.00 98.83 272 A 1 
ATOM   2176 C  CA  . MET A 1 272 ? 8.661   -5.261  -8.434  1.00 98.89 272 A 1 
ATOM   2177 C  C   . MET A 1 272 ? 7.319   -5.139  -7.723  1.00 98.82 272 A 1 
ATOM   2178 O  O   . MET A 1 272 ? 6.305   -4.889  -8.366  1.00 98.80 272 A 1 
ATOM   2179 C  CB  . MET A 1 272 ? 9.139   -3.874  -8.864  1.00 98.78 272 A 1 
ATOM   2180 C  CG  . MET A 1 272 ? 10.648  -3.846  -9.153  1.00 97.94 272 A 1 
ATOM   2181 S  SD  . MET A 1 272 ? 11.710  -4.453  -7.810  1.00 98.36 272 A 1 
ATOM   2182 C  CE  . MET A 1 272 ? 11.175  -3.403  -6.436  1.00 96.84 272 A 1 
ATOM   2183 N  N   . ALA A 1 273 ? 7.344   -5.218  -6.395  1.00 98.93 273 A 1 
ATOM   2184 C  CA  . ALA A 1 273 ? 6.237   -4.822  -5.536  1.00 98.90 273 A 1 
ATOM   2185 C  C   . ALA A 1 273 ? 6.601   -3.571  -4.722  1.00 98.92 273 A 1 
ATOM   2186 O  O   . ALA A 1 273 ? 7.679   -3.488  -4.136  1.00 98.80 273 A 1 
ATOM   2187 C  CB  . ALA A 1 273 ? 5.814   -5.990  -4.655  1.00 98.83 273 A 1 
ATOM   2188 N  N   . PHE A 1 274 ? 5.692   -2.609  -4.675  1.00 98.86 274 A 1 
ATOM   2189 C  CA  . PHE A 1 274 ? 5.848   -1.338  -3.985  1.00 98.86 274 A 1 
ATOM   2190 C  C   . PHE A 1 274 ? 4.859   -1.266  -2.830  1.00 98.82 274 A 1 
ATOM   2191 O  O   . PHE A 1 274 ? 3.649   -1.239  -3.050  1.00 98.59 274 A 1 
ATOM   2192 C  CB  . PHE A 1 274 ? 5.625   -0.187  -4.965  1.00 98.82 274 A 1 
ATOM   2193 C  CG  . PHE A 1 274 ? 6.501   -0.261  -6.193  1.00 98.75 274 A 1 
ATOM   2194 C  CD1 . PHE A 1 274 ? 7.870   0.031   -6.096  1.00 98.25 274 A 1 
ATOM   2195 C  CD2 . PHE A 1 274 ? 5.965   -0.708  -7.416  1.00 98.19 274 A 1 
ATOM   2196 C  CE1 . PHE A 1 274 ? 8.702   -0.124  -7.211  1.00 97.59 274 A 1 
ATOM   2197 C  CE2 . PHE A 1 274 ? 6.795   -0.870  -8.532  1.00 97.58 274 A 1 
ATOM   2198 C  CZ  . PHE A 1 274 ? 8.166   -0.578  -8.429  1.00 97.73 274 A 1 
ATOM   2199 N  N   . ILE A 1 275 ? 5.368   -1.221  -1.608  1.00 98.72 275 A 1 
ATOM   2200 C  CA  . ILE A 1 275 ? 4.562   -1.054  -0.401  1.00 98.68 275 A 1 
ATOM   2201 C  C   . ILE A 1 275 ? 4.469   0.448   -0.128  1.00 98.40 275 A 1 
ATOM   2202 O  O   . ILE A 1 275 ? 5.473   1.099   0.177   1.00 97.92 275 A 1 
ATOM   2203 C  CB  . ILE A 1 275 ? 5.134   -1.872  0.766   1.00 98.48 275 A 1 
ATOM   2204 C  CG1 . ILE A 1 275 ? 5.175   -3.373  0.385   1.00 97.77 275 A 1 
ATOM   2205 C  CG2 . ILE A 1 275 ? 4.273   -1.652  2.018   1.00 97.93 275 A 1 
ATOM   2206 C  CD1 . ILE A 1 275 ? 5.900   -4.264  1.387   1.00 94.85 275 A 1 
ATOM   2207 N  N   . GLY A 1 276 ? 3.279   1.005   -0.311  1.00 97.84 276 A 1 
ATOM   2208 C  CA  . GLY A 1 276 ? 3.015   2.421   -0.117  1.00 97.25 276 A 1 
ATOM   2209 C  C   . GLY A 1 276 ? 2.902   2.790   1.359   1.00 97.01 276 A 1 
ATOM   2210 O  O   . GLY A 1 276 ? 2.321   2.029   2.128   1.00 94.85 276 A 1 
ATOM   2211 N  N   . PRO A 1 277 ? 3.428   3.965   1.770   1.00 96.77 277 A 1 
ATOM   2212 C  CA  . PRO A 1 277 ? 3.243   4.452   3.132   1.00 96.23 277 A 1 
ATOM   2213 C  C   . PRO A 1 277 ? 1.770   4.828   3.375   1.00 96.65 277 A 1 
ATOM   2214 O  O   . PRO A 1 277 ? 1.070   5.294   2.475   1.00 95.70 277 A 1 
ATOM   2215 C  CB  . PRO A 1 277 ? 4.176   5.658   3.256   1.00 94.52 277 A 1 
ATOM   2216 C  CG  . PRO A 1 277 ? 4.212   6.204   1.826   1.00 92.87 277 A 1 
ATOM   2217 C  CD  . PRO A 1 277 ? 4.141   4.948   0.967   1.00 95.04 277 A 1 
ATOM   2218 N  N   . SER A 1 278 ? 1.320   4.652   4.615   1.00 96.59 278 A 1 
ATOM   2219 C  CA  . SER A 1 278 ? -0.063  4.878   5.028   1.00 97.08 278 A 1 
ATOM   2220 C  C   . SER A 1 278 ? -0.436  6.360   5.155   1.00 97.60 278 A 1 
ATOM   2221 O  O   . SER A 1 278 ? 0.404   7.226   5.396   1.00 97.48 278 A 1 
ATOM   2222 C  CB  . SER A 1 278 ? -0.336  4.157   6.350   1.00 96.04 278 A 1 
ATOM   2223 O  OG  . SER A 1 278 ? 0.487   4.667   7.393   1.00 93.57 278 A 1 
ATOM   2224 N  N   . VAL A 1 279 ? -1.736  6.634   5.087   1.00 97.80 279 A 1 
ATOM   2225 C  CA  . VAL A 1 279 ? -2.309  7.877   5.629   1.00 97.71 279 A 1 
ATOM   2226 C  C   . VAL A 1 279 ? -2.338  7.823   7.158   1.00 97.51 279 A 1 
ATOM   2227 O  O   . VAL A 1 279 ? -2.123  8.852   7.803   1.00 96.67 279 A 1 
ATOM   2228 C  CB  . VAL A 1 279 ? -3.728  8.113   5.088   1.00 97.61 279 A 1 
ATOM   2229 C  CG1 . VAL A 1 279 ? -4.358  9.396   5.648   1.00 96.41 279 A 1 
ATOM   2230 C  CG2 . VAL A 1 279 ? -3.716  8.231   3.564   1.00 96.70 279 A 1 
ATOM   2231 N  N   . ASP A 1 280 ? -2.577  6.646   7.721   1.00 97.10 280 A 1 
ATOM   2232 C  CA  . ASP A 1 280 ? -2.621  6.431   9.163   1.00 96.63 280 A 1 
ATOM   2233 C  C   . ASP A 1 280 ? -1.299  6.781   9.855   1.00 96.63 280 A 1 
ATOM   2234 O  O   . ASP A 1 280 ? -0.207  6.565   9.333   1.00 94.74 280 A 1 
ATOM   2235 C  CB  . ASP A 1 280 ? -3.028  4.978   9.471   1.00 95.21 280 A 1 
ATOM   2236 C  CG  . ASP A 1 280 ? -3.262  4.761   10.973  1.00 94.52 280 A 1 
ATOM   2237 O  OD1 . ASP A 1 280 ? -3.642  5.741   11.639  1.00 90.98 280 A 1 
ATOM   2238 O  OD2 . ASP A 1 280 ? -2.990  3.648   11.460  1.00 90.04 280 A 1 
ATOM   2239 N  N   . THR A 1 281 ? -1.419  7.340   11.060  1.00 95.56 281 A 1 
ATOM   2240 C  CA  . THR A 1 281 ? -0.307  7.777   11.910  1.00 94.31 281 A 1 
ATOM   2241 C  C   . THR A 1 281 ? 0.121   6.735   12.928  1.00 92.95 281 A 1 
ATOM   2242 O  O   . THR A 1 281 ? 1.173   6.885   13.550  1.00 89.56 281 A 1 
ATOM   2243 C  CB  . THR A 1 281 ? -0.693  9.061   12.649  1.00 93.09 281 A 1 
ATOM   2244 O  OG1 . THR A 1 281 ? -1.990  8.986   13.183  1.00 87.66 281 A 1 
ATOM   2245 C  CG2 . THR A 1 281 ? -0.681  10.256  11.718  1.00 88.22 281 A 1 
ATOM   2246 N  N   . TRP A 1 282 ? -0.671  5.676   13.106  1.00 91.57 282 A 1 
ATOM   2247 C  CA  . TRP A 1 282 ? -0.425  4.682   14.138  1.00 87.96 282 A 1 
ATOM   2248 C  C   . TRP A 1 282 ? 0.955   4.028   14.000  1.00 85.70 282 A 1 
ATOM   2249 O  O   . TRP A 1 282 ? 1.414   3.704   12.899  1.00 79.01 282 A 1 
ATOM   2250 C  CB  . TRP A 1 282 ? -1.545  3.656   14.132  1.00 83.02 282 A 1 
ATOM   2251 C  CG  . TRP A 1 282 ? -1.581  2.766   15.329  1.00 79.80 282 A 1 
ATOM   2252 C  CD1 . TRP A 1 282 ? -1.940  3.148   16.574  1.00 69.62 282 A 1 
ATOM   2253 C  CD2 . TRP A 1 282 ? -1.283  1.333   15.409  1.00 73.22 282 A 1 
ATOM   2254 N  NE1 . TRP A 1 282 ? -1.910  2.050   17.417  1.00 65.37 282 A 1 
ATOM   2255 C  CE2 . TRP A 1 282 ? -1.523  0.916   16.745  1.00 68.30 282 A 1 
ATOM   2256 C  CE3 . TRP A 1 282 ? -0.864  0.371   14.484  1.00 62.65 282 A 1 
ATOM   2257 C  CZ2 . TRP A 1 282 ? -1.373  -0.438  17.146  1.00 63.54 282 A 1 
ATOM   2258 C  CZ3 . TRP A 1 282 ? -0.703  -0.971  14.887  1.00 60.10 282 A 1 
ATOM   2259 C  CH2 . TRP A 1 282 ? -0.962  -1.368  16.199  1.00 60.84 282 A 1 
ATOM   2260 N  N   . LEU A 1 283 ? 1.636   3.835   15.128  1.00 86.01 283 A 1 
ATOM   2261 C  CA  . LEU A 1 283 ? 3.024   3.351   15.218  1.00 84.25 283 A 1 
ATOM   2262 C  C   . LEU A 1 283 ? 4.068   4.252   14.532  1.00 85.82 283 A 1 
ATOM   2263 O  O   . LEU A 1 283 ? 5.134   3.778   14.118  1.00 81.70 283 A 1 
ATOM   2264 C  CB  . LEU A 1 283 ? 3.129   1.879   14.778  1.00 79.55 283 A 1 
ATOM   2265 C  CG  . LEU A 1 283 ? 2.277   0.895   15.570  1.00 74.46 283 A 1 
ATOM   2266 C  CD1 . LEU A 1 283 ? 2.391   -0.500  14.937  1.00 71.13 283 A 1 
ATOM   2267 C  CD2 . LEU A 1 283 ? 2.737   0.783   17.024  1.00 70.52 283 A 1 
ATOM   2268 N  N   . GLY A 1 284 ? 3.807   5.553   14.459  1.00 88.62 284 A 1 
ATOM   2269 C  CA  . GLY A 1 284 ? 4.813   6.549   14.112  1.00 89.26 284 A 1 
ATOM   2270 C  C   . GLY A 1 284 ? 5.162   6.616   12.628  1.00 91.78 284 A 1 
ATOM   2271 O  O   . GLY A 1 284 ? 6.331   6.768   12.277  1.00 89.05 284 A 1 
ATOM   2272 N  N   . THR A 1 285 ? 4.172   6.523   11.755  1.00 92.00 285 A 1 
ATOM   2273 C  CA  . THR A 1 285 ? 4.311   6.888   10.340  1.00 93.03 285 A 1 
ATOM   2274 C  C   . THR A 1 285 ? 3.714   8.271   10.127  1.00 94.77 285 A 1 
ATOM   2275 O  O   . THR A 1 285 ? 2.599   8.539   10.573  1.00 93.70 285 A 1 
ATOM   2276 C  CB  . THR A 1 285 ? 3.658   5.850   9.427   1.00 90.76 285 A 1 
ATOM   2277 O  OG1 . THR A 1 285 ? 4.237   4.580   9.674   1.00 83.11 285 A 1 
ATOM   2278 C  CG2 . THR A 1 285 ? 3.895   6.144   7.947   1.00 82.22 285 A 1 
ATOM   2279 N  N   . SER A 1 286 ? 4.440   9.165   9.462   1.00 95.88 286 A 1 
ATOM   2280 C  CA  . SER A 1 286 ? 3.858   10.442  9.071   1.00 96.53 286 A 1 
ATOM   2281 C  C   . SER A 1 286 ? 2.862   10.221  7.932   1.00 97.28 286 A 1 
ATOM   2282 O  O   . SER A 1 286 ? 3.223   9.550   6.962   1.00 96.97 286 A 1 
ATOM   2283 C  CB  . SER A 1 286 ? 4.944   11.438  8.647   1.00 95.92 286 A 1 
ATOM   2284 O  OG  . SER A 1 286 ? 5.700   11.829  9.782   1.00 92.79 286 A 1 
ATOM   2285 N  N   . PRO A 1 287 ? 1.635   10.780  8.007   1.00 97.84 287 A 1 
ATOM   2286 C  CA  . PRO A 1 287 ? 0.640   10.656  6.940   1.00 98.04 287 A 1 
ATOM   2287 C  C   . PRO A 1 287 ? 1.244   10.885  5.556   1.00 98.29 287 A 1 
ATOM   2288 O  O   . PRO A 1 287 ? 1.971   11.864  5.362   1.00 97.95 287 A 1 
ATOM   2289 C  CB  . PRO A 1 287 ? -0.410  11.724  7.232   1.00 97.48 287 A 1 
ATOM   2290 C  CG  . PRO A 1 287 ? -0.357  11.856  8.743   1.00 95.52 287 A 1 
ATOM   2291 C  CD  . PRO A 1 287 ? 1.098   11.550  9.100   1.00 97.26 287 A 1 
ATOM   2292 N  N   . SER A 1 288 ? 0.964   9.984   4.624   1.00 98.40 288 A 1 
ATOM   2293 C  CA  . SER A 1 288 ? 1.621   9.970   3.324   1.00 98.50 288 A 1 
ATOM   2294 C  C   . SER A 1 288 ? 0.675   9.621   2.190   1.00 98.62 288 A 1 
ATOM   2295 O  O   . SER A 1 288 ? -0.323  8.932   2.358   1.00 98.42 288 A 1 
ATOM   2296 C  CB  . SER A 1 288 ? 2.803   8.996   3.340   1.00 97.98 288 A 1 
ATOM   2297 O  OG  . SER A 1 288 ? 3.771   9.432   4.268   1.00 92.77 288 A 1 
ATOM   2298 N  N   . ILE A 1 289 ? 1.029   10.107  0.996   1.00 98.69 289 A 1 
ATOM   2299 C  CA  . ILE A 1 289 ? 0.388   9.736   -0.261  1.00 98.65 289 A 1 
ATOM   2300 C  C   . ILE A 1 289 ? 1.469   9.621   -1.334  1.00 98.69 289 A 1 
ATOM   2301 O  O   . ILE A 1 289 ? 2.407   10.422  -1.387  1.00 98.59 289 A 1 
ATOM   2302 C  CB  . ILE A 1 289 ? -0.720  10.741  -0.614  1.00 98.36 289 A 1 
ATOM   2303 C  CG1 . ILE A 1 289 ? -1.590  10.288  -1.805  1.00 97.00 289 A 1 
ATOM   2304 C  CG2 . ILE A 1 289 ? -0.178  12.161  -0.881  1.00 97.62 289 A 1 
ATOM   2305 C  CD1 . ILE A 1 289 ? -2.490  9.112   -1.491  1.00 97.01 289 A 1 
ATOM   2306 N  N   . ARG A 1 290 ? 1.337   8.619   -2.220  1.00 98.79 290 A 1 
ATOM   2307 C  CA  . ARG A 1 290 ? 2.255   8.377   -3.324  1.00 98.77 290 A 1 
ATOM   2308 C  C   . ARG A 1 290 ? 1.566   8.608   -4.664  1.00 98.82 290 A 1 
ATOM   2309 O  O   . ARG A 1 290 ? 0.428   8.198   -4.858  1.00 98.74 290 A 1 
ATOM   2310 C  CB  . ARG A 1 290 ? 2.847   6.964   -3.180  1.00 98.55 290 A 1 
ATOM   2311 C  CG  . ARG A 1 290 ? 3.801   6.610   -4.322  1.00 97.76 290 A 1 
ATOM   2312 C  CD  . ARG A 1 290 ? 4.471   5.255   -4.095  1.00 97.04 290 A 1 
ATOM   2313 N  NE  . ARG A 1 290 ? 5.466   5.317   -3.021  1.00 96.26 290 A 1 
ATOM   2314 C  CZ  . ARG A 1 290 ? 6.192   4.307   -2.580  1.00 97.00 290 A 1 
ATOM   2315 N  NH1 . ARG A 1 290 ? 6.067   3.109   -3.059  1.00 93.10 290 A 1 
ATOM   2316 N  NH2 . ARG A 1 290 ? 7.072   4.492   -1.645  1.00 93.25 290 A 1 
ATOM   2317 N  N   . LYS A 1 291 ? 2.296   9.217   -5.596  1.00 98.76 291 A 1 
ATOM   2318 C  CA  . LYS A 1 291 ? 1.897   9.360   -6.995  1.00 98.79 291 A 1 
ATOM   2319 C  C   . LYS A 1 291 ? 2.933   8.692   -7.887  1.00 98.78 291 A 1 
ATOM   2320 O  O   . LYS A 1 291 ? 4.121   8.975   -7.756  1.00 98.60 291 A 1 
ATOM   2321 C  CB  . LYS A 1 291 ? 1.713   10.847  -7.333  1.00 98.45 291 A 1 
ATOM   2322 C  CG  . LYS A 1 291 ? 1.019   11.038  -8.700  1.00 96.97 291 A 1 
ATOM   2323 C  CD  . LYS A 1 291 ? 0.694   12.511  -9.010  1.00 94.85 291 A 1 
ATOM   2324 C  CE  . LYS A 1 291 ? 1.958   13.347  -9.247  1.00 88.26 291 A 1 
ATOM   2325 N  NZ  . LYS A 1 291 ? 1.659   14.548  -10.077 1.00 85.34 291 A 1 
ATOM   2326 N  N   . TYR A 1 292 ? 2.494   7.818   -8.799  1.00 98.76 292 A 1 
ATOM   2327 C  CA  . TYR A 1 292 ? 3.328   7.156   -9.795  1.00 98.73 292 A 1 
ATOM   2328 C  C   . TYR A 1 292 ? 3.207   7.882   -11.138 1.00 98.79 292 A 1 
ATOM   2329 O  O   . TYR A 1 292 ? 2.098   8.227   -11.535 1.00 98.47 292 A 1 
ATOM   2330 C  CB  . TYR A 1 292 ? 2.914   5.692   -9.954  1.00 98.81 292 A 1 
ATOM   2331 C  CG  . TYR A 1 292 ? 3.096   4.860   -8.699  1.00 98.84 292 A 1 
ATOM   2332 C  CD1 . TYR A 1 292 ? 4.261   4.094   -8.509  1.00 98.70 292 A 1 
ATOM   2333 C  CD2 . TYR A 1 292 ? 2.091   4.842   -7.706  1.00 98.71 292 A 1 
ATOM   2334 C  CE1 . TYR A 1 292 ? 4.438   3.324   -7.354  1.00 98.59 292 A 1 
ATOM   2335 C  CE2 . TYR A 1 292 ? 2.262   4.077   -6.539  1.00 98.59 292 A 1 
ATOM   2336 C  CZ  . TYR A 1 292 ? 3.433   3.308   -6.363  1.00 98.67 292 A 1 
ATOM   2337 O  OH  . TYR A 1 292 ? 3.601   2.568   -5.232  1.00 98.33 292 A 1 
ATOM   2338 N  N   . ASP A 1 293 ? 4.325   8.027   -11.852 1.00 98.65 293 A 1 
ATOM   2339 C  CA  . ASP A 1 293 ? 4.324   8.179   -13.302 1.00 98.56 293 A 1 
ATOM   2340 C  C   . ASP A 1 293 ? 4.370   6.771   -13.908 1.00 98.53 293 A 1 
ATOM   2341 O  O   . ASP A 1 293 ? 5.398   6.082   -13.885 1.00 98.26 293 A 1 
ATOM   2342 C  CB  . ASP A 1 293 ? 5.488   9.059   -13.762 1.00 98.11 293 A 1 
ATOM   2343 C  CG  . ASP A 1 293 ? 5.544   9.249   -15.283 1.00 96.78 293 A 1 
ATOM   2344 O  OD1 . ASP A 1 293 ? 4.694   8.674   -16.010 1.00 94.78 293 A 1 
ATOM   2345 O  OD2 . ASP A 1 293 ? 6.468   9.960   -15.741 1.00 93.68 293 A 1 
ATOM   2346 N  N   . VAL A 1 294 ? 3.223   6.304   -14.410 1.00 98.44 294 A 1 
ATOM   2347 C  CA  . VAL A 1 294 ? 3.083   4.967   -14.988 1.00 98.35 294 A 1 
ATOM   2348 C  C   . VAL A 1 294 ? 3.679   4.921   -16.390 1.00 98.07 294 A 1 
ATOM   2349 O  O   . VAL A 1 294 ? 4.202   3.887   -16.822 1.00 97.04 294 A 1 
ATOM   2350 C  CB  . VAL A 1 294 ? 1.603   4.528   -14.995 1.00 98.19 294 A 1 
ATOM   2351 C  CG1 . VAL A 1 294 ? 1.427   3.120   -15.559 1.00 97.57 294 A 1 
ATOM   2352 C  CG2 . VAL A 1 294 ? 1.010   4.548   -13.576 1.00 97.76 294 A 1 
ATOM   2353 N  N   . GLY A 1 295 ? 3.647   6.033   -17.107 1.00 97.38 295 A 1 
ATOM   2354 C  CA  . GLY A 1 295 ? 3.968   6.100   -18.520 1.00 96.82 295 A 1 
ATOM   2355 C  C   . GLY A 1 295 ? 2.819   5.586   -19.395 1.00 96.87 295 A 1 
ATOM   2356 O  O   . GLY A 1 295 ? 1.642   5.732   -19.071 1.00 94.91 295 A 1 
ATOM   2357 N  N   . ASN A 1 296 ? 3.152   4.989   -20.548 1.00 96.42 296 A 1 
ATOM   2358 C  CA  . ASN A 1 296 ? 2.184   4.603   -21.586 1.00 95.90 296 A 1 
ATOM   2359 C  C   . ASN A 1 296 ? 1.876   3.090   -21.645 1.00 95.97 296 A 1 
ATOM   2360 O  O   . ASN A 1 296 ? 1.324   2.618   -22.640 1.00 93.19 296 A 1 
ATOM   2361 C  CB  . ASN A 1 296 ? 2.673   5.163   -22.936 1.00 94.14 296 A 1 
ATOM   2362 C  CG  . ASN A 1 296 ? 3.982   4.531   -23.394 1.00 92.75 296 A 1 
ATOM   2363 O  OD1 . ASN A 1 296 ? 4.535   3.632   -22.787 1.00 88.89 296 A 1 
ATOM   2364 N  ND2 . ASN A 1 296 ? 4.534   4.988   -24.497 1.00 87.60 296 A 1 
ATOM   2365 N  N   . GLY A 1 297 ? 2.298   2.312   -20.648 1.00 95.01 297 A 1 
ATOM   2366 C  CA  . GLY A 1 297 ? 2.091   0.860   -20.590 1.00 95.02 297 A 1 
ATOM   2367 C  C   . GLY A 1 297 ? 3.078   0.022   -21.422 1.00 95.73 297 A 1 
ATOM   2368 O  O   . GLY A 1 297 ? 3.041   -1.203  -21.359 1.00 93.81 297 A 1 
ATOM   2369 N  N   . GLN A 1 298 ? 4.003   0.638   -22.190 1.00 95.32 298 A 1 
ATOM   2370 C  CA  . GLN A 1 298 ? 4.976   -0.111  -23.009 1.00 94.21 298 A 1 
ATOM   2371 C  C   . GLN A 1 298 ? 6.180   -0.667  -22.222 1.00 93.19 298 A 1 
ATOM   2372 O  O   . GLN A 1 298 ? 6.919   -1.508  -22.740 1.00 87.57 298 A 1 
ATOM   2373 C  CB  . GLN A 1 298 ? 5.488   0.761   -24.157 1.00 92.36 298 A 1 
ATOM   2374 C  CG  . GLN A 1 298 ? 4.403   1.052   -25.195 1.00 87.90 298 A 1 
ATOM   2375 C  CD  . GLN A 1 298 ? 4.955   1.805   -26.410 1.00 85.55 298 A 1 
ATOM   2376 O  OE1 . GLN A 1 298 ? 5.760   2.719   -26.292 1.00 77.76 298 A 1 
ATOM   2377 N  NE2 . GLN A 1 298 ? 4.548   1.451   -27.591 1.00 75.27 298 A 1 
ATOM   2378 N  N   . GLY A 1 299 ? 6.397   -0.211  -20.990 1.00 94.42 299 A 1 
ATOM   2379 C  CA  . GLY A 1 299 ? 7.507   -0.631  -20.147 1.00 94.99 299 A 1 
ATOM   2380 C  C   . GLY A 1 299 ? 7.169   -0.489  -18.677 1.00 96.72 299 A 1 
ATOM   2381 O  O   . GLY A 1 299 ? 6.011   -0.255  -18.330 1.00 95.75 299 A 1 
ATOM   2382 N  N   . TYR A 1 300 ? 8.182   -0.628  -17.829 1.00 97.50 300 A 1 
ATOM   2383 C  CA  . TYR A 1 300 ? 8.030   -0.390  -16.394 1.00 97.97 300 A 1 
ATOM   2384 C  C   . TYR A 1 300 ? 7.548   1.035   -16.113 1.00 98.19 300 A 1 
ATOM   2385 O  O   . TYR A 1 300 ? 7.773   1.958   -16.910 1.00 97.58 300 A 1 
ATOM   2386 C  CB  . TYR A 1 300 ? 9.362   -0.665  -15.685 1.00 97.79 300 A 1 
ATOM   2387 C  CG  . TYR A 1 300 ? 9.818   -2.099  -15.806 1.00 97.67 300 A 1 
ATOM   2388 C  CD1 . TYR A 1 300 ? 9.149   -3.115  -15.093 1.00 96.33 300 A 1 
ATOM   2389 C  CD2 . TYR A 1 300 ? 10.891  -2.452  -16.654 1.00 96.16 300 A 1 
ATOM   2390 C  CE1 . TYR A 1 300 ? 9.548   -4.454  -15.202 1.00 95.14 300 A 1 
ATOM   2391 C  CE2 . TYR A 1 300 ? 11.300  -3.792  -16.774 1.00 95.39 300 A 1 
ATOM   2392 C  CZ  . TYR A 1 300 ? 10.625  -4.790  -16.047 1.00 95.92 300 A 1 
ATOM   2393 O  OH  . TYR A 1 300 ? 11.018  -6.098  -16.155 1.00 94.30 300 A 1 
ATOM   2394 N  N   . MET A 1 301 ? 6.913   1.218   -14.964 1.00 98.37 301 A 1 
ATOM   2395 C  CA  . MET A 1 301 ? 6.592   2.544   -14.452 1.00 98.53 301 A 1 
ATOM   2396 C  C   . MET A 1 301 ? 7.861   3.382   -14.323 1.00 98.56 301 A 1 
ATOM   2397 O  O   . MET A 1 301 ? 8.941   2.850   -14.044 1.00 98.44 301 A 1 
ATOM   2398 C  CB  . MET A 1 301 ? 5.858   2.439   -13.109 1.00 98.47 301 A 1 
ATOM   2399 C  CG  . MET A 1 301 ? 4.515   1.717   -13.216 1.00 97.98 301 A 1 
ATOM   2400 S  SD  . MET A 1 301 ? 3.535   1.769   -11.687 1.00 97.45 301 A 1 
ATOM   2401 C  CE  . MET A 1 301 ? 4.436   0.577   -10.677 1.00 92.24 301 A 1 
ATOM   2402 N  N   . LYS A 1 302 ? 7.759   4.706   -14.524 1.00 98.51 302 A 1 
ATOM   2403 C  CA  . LYS A 1 302 ? 8.933   5.579   -14.671 1.00 98.42 302 A 1 
ATOM   2404 C  C   . LYS A 1 302 ? 9.476   6.045   -13.334 1.00 98.55 302 A 1 
ATOM   2405 O  O   . LYS A 1 302 ? 10.681  5.945   -13.083 1.00 97.96 302 A 1 
ATOM   2406 C  CB  . LYS A 1 302 ? 8.583   6.771   -15.578 1.00 97.85 302 A 1 
ATOM   2407 C  CG  . LYS A 1 302 ? 8.106   6.363   -16.988 1.00 93.51 302 A 1 
ATOM   2408 C  CD  . LYS A 1 302 ? 9.142   5.482   -17.675 1.00 80.20 302 A 1 
ATOM   2409 C  CE  . LYS A 1 302 ? 8.672   5.023   -19.048 1.00 72.18 302 A 1 
ATOM   2410 N  NZ  . LYS A 1 302 ? 9.570   3.942   -19.542 1.00 59.90 302 A 1 
ATOM   2411 N  N   . GLU A 1 303 ? 8.597   6.536   -12.491 1.00 98.43 303 A 1 
ATOM   2412 C  CA  . GLU A 1 303 ? 8.965   7.159   -11.220 1.00 98.36 303 A 1 
ATOM   2413 C  C   . GLU A 1 303 ? 7.795   7.048   -10.236 1.00 98.69 303 A 1 
ATOM   2414 O  O   . GLU A 1 303 ? 6.644   6.859   -10.627 1.00 98.43 303 A 1 
ATOM   2415 C  CB  . GLU A 1 303 ? 9.359   8.631   -11.488 1.00 96.32 303 A 1 
ATOM   2416 C  CG  . GLU A 1 303 ? 9.934   9.320   -10.242 1.00 88.58 303 A 1 
ATOM   2417 C  CD  . GLU A 1 303 ? 10.408  10.761  -10.441 1.00 86.46 303 A 1 
ATOM   2418 O  OE1 . GLU A 1 303 ? 11.019  11.291  -9.479  1.00 79.05 303 A 1 
ATOM   2419 O  OE2 . GLU A 1 303 ? 10.134  11.376  -11.485 1.00 81.11 303 A 1 
ATOM   2420 N  N   . PHE A 1 304 ? 8.075   7.204   -8.948  1.00 98.79 304 A 1 
ATOM   2421 C  CA  . PHE A 1 304 ? 7.078   7.616   -7.975  1.00 98.75 304 A 1 
ATOM   2422 C  C   . PHE A 1 304 ? 7.553   8.850   -7.203  1.00 98.75 304 A 1 
ATOM   2423 O  O   . PHE A 1 304 ? 8.754   9.079   -7.029  1.00 98.50 304 A 1 
ATOM   2424 C  CB  . PHE A 1 304 ? 6.675   6.450   -7.042  1.00 98.66 304 A 1 
ATOM   2425 C  CG  . PHE A 1 304 ? 7.757   5.996   -6.085  1.00 98.63 304 A 1 
ATOM   2426 C  CD1 . PHE A 1 304 ? 8.445   4.790   -6.320  1.00 97.93 304 A 1 
ATOM   2427 C  CD2 . PHE A 1 304 ? 8.077   6.756   -4.947  1.00 97.74 304 A 1 
ATOM   2428 C  CE1 . PHE A 1 304 ? 9.449   4.358   -5.432  1.00 97.02 304 A 1 
ATOM   2429 C  CE2 . PHE A 1 304 ? 9.085   6.338   -4.060  1.00 96.84 304 A 1 
ATOM   2430 C  CZ  . PHE A 1 304 ? 9.772   5.138   -4.301  1.00 97.07 304 A 1 
ATOM   2431 N  N   . LYS A 1 305 ? 6.603   9.623   -6.709  1.00 98.69 305 A 1 
ATOM   2432 C  CA  . LYS A 1 305 ? 6.813   10.764  -5.822  1.00 98.69 305 A 1 
ATOM   2433 C  C   . LYS A 1 305 ? 6.006   10.561  -4.553  1.00 98.60 305 A 1 
ATOM   2434 O  O   . LYS A 1 305 ? 4.799   10.312  -4.618  1.00 98.47 305 A 1 
ATOM   2435 C  CB  . LYS A 1 305 ? 6.439   12.066  -6.538  1.00 98.32 305 A 1 
ATOM   2436 C  CG  . LYS A 1 305 ? 7.387   12.345  -7.706  1.00 96.92 305 A 1 
ATOM   2437 C  CD  . LYS A 1 305 ? 7.005   13.612  -8.488  1.00 94.28 305 A 1 
ATOM   2438 C  CE  . LYS A 1 305 ? 7.986   13.717  -9.655  1.00 89.06 305 A 1 
ATOM   2439 N  NZ  . LYS A 1 305 ? 7.574   14.724  -10.664 1.00 80.20 305 A 1 
ATOM   2440 N  N   . ASN A 1 306 ? 6.656   10.694  -3.398  1.00 98.62 306 A 1 
ATOM   2441 C  CA  . ASN A 1 306 ? 5.996   10.674  -2.107  1.00 98.66 306 A 1 
ATOM   2442 C  C   . ASN A 1 306 ? 5.757   12.094  -1.613  1.00 98.67 306 A 1 
ATOM   2443 O  O   . ASN A 1 306 ? 6.611   12.972  -1.734  1.00 98.23 306 A 1 
ATOM   2444 C  CB  . ASN A 1 306 ? 6.806   9.857   -1.087  1.00 98.21 306 A 1 
ATOM   2445 C  CG  . ASN A 1 306 ? 6.697   8.362   -1.289  1.00 95.46 306 A 1 
ATOM   2446 O  OD1 . ASN A 1 306 ? 5.982   7.848   -2.136  1.00 85.46 306 A 1 
ATOM   2447 N  ND2 . ASN A 1 306 ? 7.411   7.603   -0.491  1.00 84.41 306 A 1 
ATOM   2448 N  N   . TYR A 1 307 ? 4.595   12.275  -1.017  1.00 98.55 307 A 1 
ATOM   2449 C  CA  . TYR A 1 307 ? 4.201   13.474  -0.301  1.00 98.61 307 A 1 
ATOM   2450 C  C   . TYR A 1 307 ? 3.830   13.079  1.121   1.00 98.51 307 A 1 
ATOM   2451 O  O   . TYR A 1 307 ? 3.224   12.034  1.330   1.00 98.29 307 A 1 
ATOM   2452 C  CB  . TYR A 1 307 ? 3.044   14.160  -1.016  1.00 98.61 307 A 1 
ATOM   2453 C  CG  . TYR A 1 307 ? 3.271   14.430  -2.489  1.00 98.55 307 A 1 
ATOM   2454 C  CD1 . TYR A 1 307 ? 3.756   15.683  -2.921  1.00 98.08 307 A 1 
ATOM   2455 C  CD2 . TYR A 1 307 ? 3.006   13.429  -3.446  1.00 98.08 307 A 1 
ATOM   2456 C  CE1 . TYR A 1 307 ? 3.959   15.935  -4.283  1.00 97.55 307 A 1 
ATOM   2457 C  CE2 . TYR A 1 307 ? 3.206   13.670  -4.809  1.00 97.64 307 A 1 
ATOM   2458 C  CZ  . TYR A 1 307 ? 3.681   14.930  -5.229  1.00 97.68 307 A 1 
ATOM   2459 O  OH  . TYR A 1 307 ? 3.867   15.169  -6.563  1.00 96.77 307 A 1 
ATOM   2460 N  N   . HIS A 1 308 ? 4.193   13.912  2.089   1.00 98.12 308 A 1 
ATOM   2461 C  CA  . HIS A 1 308 ? 3.926   13.623  3.494   1.00 98.08 308 A 1 
ATOM   2462 C  C   . HIS A 1 308 ? 3.384   14.836  4.247   1.00 98.13 308 A 1 
ATOM   2463 O  O   . HIS A 1 308 ? 3.440   15.980  3.795   1.00 97.71 308 A 1 
ATOM   2464 C  CB  . HIS A 1 308 ? 5.180   13.013  4.157   1.00 97.07 308 A 1 
ATOM   2465 C  CG  . HIS A 1 308 ? 6.358   13.925  4.348   1.00 96.63 308 A 1 
ATOM   2466 N  ND1 . HIS A 1 308 ? 7.500   13.602  5.073   1.00 88.56 308 A 1 
ATOM   2467 C  CD2 . HIS A 1 308 ? 6.559   15.197  3.875   1.00 88.03 308 A 1 
ATOM   2468 C  CE1 . HIS A 1 308 ? 8.345   14.636  5.036   1.00 89.98 308 A 1 
ATOM   2469 N  NE2 . HIS A 1 308 ? 7.800   15.636  4.320   1.00 91.54 308 A 1 
ATOM   2470 N  N   . PHE A 1 309 ? 2.833   14.562  5.437   1.00 97.82 309 A 1 
ATOM   2471 C  CA  . PHE A 1 309 ? 2.302   15.532  6.381   1.00 97.63 309 A 1 
ATOM   2472 C  C   . PHE A 1 309 ? 2.940   15.285  7.752   1.00 97.09 309 A 1 
ATOM   2473 O  O   . PHE A 1 309 ? 2.419   14.544  8.585   1.00 95.57 309 A 1 
ATOM   2474 C  CB  . PHE A 1 309 ? 0.779   15.405  6.391   1.00 97.57 309 A 1 
ATOM   2475 C  CG  . PHE A 1 309 ? 0.050   16.503  7.124   1.00 97.96 309 A 1 
ATOM   2476 C  CD1 . PHE A 1 309 ? 0.024   16.544  8.526   1.00 97.48 309 A 1 
ATOM   2477 C  CD2 . PHE A 1 309 ? -0.672  17.461  6.384   1.00 97.41 309 A 1 
ATOM   2478 C  CE1 . PHE A 1 309 ? -0.726  17.528  9.192   1.00 96.90 309 A 1 
ATOM   2479 C  CE2 . PHE A 1 309 ? -1.428  18.436  7.046   1.00 96.83 309 A 1 
ATOM   2480 C  CZ  . PHE A 1 309 ? -1.463  18.472  8.450   1.00 97.20 309 A 1 
ATOM   2481 N  N   . GLN A 1 310 ? 4.081   15.923  8.017   1.00 96.69 310 A 1 
ATOM   2482 C  CA  . GLN A 1 310 ? 4.699   15.817  9.337   1.00 95.90 310 A 1 
ATOM   2483 C  C   . GLN A 1 310 ? 3.850   16.556  10.376  1.00 95.93 310 A 1 
ATOM   2484 O  O   . GLN A 1 310 ? 3.594   17.765  10.259  1.00 95.00 310 A 1 
ATOM   2485 C  CB  . GLN A 1 310 ? 6.139   16.328  9.307   1.00 94.72 310 A 1 
ATOM   2486 C  CG  . GLN A 1 310 ? 7.072   15.388  8.531   1.00 90.66 310 A 1 
ATOM   2487 C  CD  . GLN A 1 310 ? 8.518   15.875  8.529   1.00 87.22 310 A 1 
ATOM   2488 O  OE1 . GLN A 1 310 ? 8.798   17.061  8.590   1.00 78.89 310 A 1 
ATOM   2489 N  NE2 . GLN A 1 310 ? 9.480   14.990  8.446   1.00 75.56 310 A 1 
ATOM   2490 N  N   . LEU A 1 311 ? 3.412   15.831  11.410  1.00 95.65 311 A 1 
ATOM   2491 C  CA  . LEU A 1 311 ? 2.675   16.415  12.523  1.00 95.14 311 A 1 
ATOM   2492 C  C   . LEU A 1 311 ? 3.596   17.330  13.332  1.00 94.19 311 A 1 
ATOM   2493 O  O   . LEU A 1 311 ? 4.762   17.022  13.573  1.00 92.84 311 A 1 
ATOM   2494 C  CB  . LEU A 1 311 ? 2.066   15.316  13.407  1.00 95.16 311 A 1 
ATOM   2495 C  CG  . LEU A 1 311 ? 1.023   14.424  12.710  1.00 94.52 311 A 1 
ATOM   2496 C  CD1 . LEU A 1 311 ? 0.511   13.387  13.705  1.00 92.76 311 A 1 
ATOM   2497 C  CD2 . LEU A 1 311 ? -0.180  15.224  12.196  1.00 91.90 311 A 1 
ATOM   2498 N  N   . ARG A 1 312 ? 3.063   18.469  13.779  1.00 93.83 312 A 1 
ATOM   2499 C  CA  . ARG A 1 312 ? 3.815   19.404  14.615  1.00 92.74 312 A 1 
ATOM   2500 C  C   . ARG A 1 312 ? 4.231   18.721  15.913  1.00 92.08 312 A 1 
ATOM   2501 O  O   . ARG A 1 312 ? 3.350   18.212  16.609  1.00 90.14 312 A 1 
ATOM   2502 C  CB  . ARG A 1 312 ? 2.973   20.666  14.858  1.00 91.86 312 A 1 
ATOM   2503 C  CG  . ARG A 1 312 ? 3.760   21.730  15.639  1.00 88.93 312 A 1 
ATOM   2504 C  CD  . ARG A 1 312 ? 2.929   23.017  15.790  1.00 85.69 312 A 1 
ATOM   2505 N  NE  . ARG A 1 312 ? 2.696   23.686  14.498  1.00 82.83 312 A 1 
ATOM   2506 C  CZ  . ARG A 1 312 ? 3.553   24.451  13.843  1.00 81.01 312 A 1 
ATOM   2507 N  NH1 . ARG A 1 312 ? 4.686   24.795  14.360  1.00 71.02 312 A 1 
ATOM   2508 N  NH2 . ARG A 1 312 ? 3.301   24.869  12.644  1.00 75.76 312 A 1 
ATOM   2509 N  N   . PRO A 1 313 ? 5.537   18.773  16.297  1.00 90.39 313 A 1 
ATOM   2510 C  CA  . PRO A 1 313 ? 5.995   18.229  17.565  1.00 88.54 313 A 1 
ATOM   2511 C  C   . PRO A 1 313 ? 5.203   18.814  18.738  1.00 87.99 313 A 1 
ATOM   2512 O  O   . PRO A 1 313 ? 4.883   20.018  18.760  1.00 84.50 313 A 1 
ATOM   2513 C  CB  . PRO A 1 313 ? 7.484   18.554  17.668  1.00 85.78 313 A 1 
ATOM   2514 C  CG  . PRO A 1 313 ? 7.912   18.682  16.209  1.00 84.77 313 A 1 
ATOM   2515 C  CD  . PRO A 1 313 ? 6.671   19.267  15.532  1.00 88.24 313 A 1 
ATOM   2516 N  N   . LYS A 1 314 ? 4.897   17.967  19.732  1.00 85.27 314 A 1 
ATOM   2517 C  CA  . LYS A 1 314 ? 4.282   18.405  20.979  1.00 83.07 314 A 1 
ATOM   2518 C  C   . LYS A 1 314 ? 5.247   19.377  21.657  1.00 80.41 314 A 1 
ATOM   2519 O  O   . LYS A 1 314 ? 6.415   19.058  21.872  1.00 72.71 314 A 1 
ATOM   2520 C  CB  . LYS A 1 314 ? 3.947   17.187  21.867  1.00 78.77 314 A 1 
ATOM   2521 C  CG  . LYS A 1 314 ? 2.874   16.298  21.212  1.00 77.15 314 A 1 
ATOM   2522 C  CD  . LYS A 1 314 ? 2.548   15.043  22.034  1.00 74.91 314 A 1 
ATOM   2523 C  CE  . LYS A 1 314 ? 1.494   14.238  21.259  1.00 70.62 314 A 1 
ATOM   2524 N  NZ  . LYS A 1 314 ? 1.068   12.967  21.890  1.00 65.02 314 A 1 
ATOM   2525 N  N   . LYS A 1 315 ? 4.790   20.597  21.974  1.00 74.22 315 A 1 
ATOM   2526 C  CA  . LYS A 1 315 ? 5.623   21.570  22.698  1.00 72.76 315 A 1 
ATOM   2527 C  C   . LYS A 1 315 ? 5.859   21.033  24.108  1.00 71.84 315 A 1 
ATOM   2528 O  O   . LYS A 1 315 ? 4.888   20.804  24.828  1.00 63.45 315 A 1 
ATOM   2529 C  CB  . LYS A 1 315 ? 4.978   22.961  22.751  1.00 66.20 315 A 1 
ATOM   2530 C  CG  . LYS A 1 315 ? 5.062   23.695  21.400  1.00 59.15 315 A 1 
ATOM   2531 C  CD  . LYS A 1 315 ? 4.593   25.148  21.548  1.00 54.39 315 A 1 
ATOM   2532 C  CE  . LYS A 1 315 ? 4.783   25.889  20.219  1.00 47.83 315 A 1 
ATOM   2533 N  NZ  . LYS A 1 315 ? 4.533   27.347  20.347  1.00 42.99 315 A 1 
ATOM   2534 N  N   . ASP A 1 316 ? 7.136   20.949  24.520  1.00 59.91 316 A 1 
ATOM   2535 C  CA  . ASP A 1 316 ? 7.471   20.829  25.931  1.00 57.33 316 A 1 
ATOM   2536 C  C   . ASP A 1 316 ? 6.868   22.010  26.685  1.00 55.43 316 A 1 
ATOM   2537 O  O   . ASP A 1 316 ? 7.049   23.170  26.296  1.00 51.15 316 A 1 
ATOM   2538 C  CB  . ASP A 1 316 ? 8.993   20.801  26.140  1.00 52.39 316 A 1 
ATOM   2539 C  CG  . ASP A 1 316 ? 9.601   19.426  25.902  1.00 47.53 316 A 1 
ATOM   2540 O  OD1 . ASP A 1 316 ? 8.893   18.434  26.185  1.00 44.60 316 A 1 
ATOM   2541 O  OD2 . ASP A 1 316 ? 10.766  19.400  25.458  1.00 43.90 316 A 1 
ATOM   2542 N  N   . LYS A 1 317 ? 6.163   21.741  27.797  1.00 52.89 317 A 1 
ATOM   2543 C  CA  . LYS A 1 317 ? 5.515   22.772  28.631  1.00 52.89 317 A 1 
ATOM   2544 C  C   . LYS A 1 317 ? 6.501   23.838  29.130  1.00 52.38 317 A 1 
ATOM   2545 O  O   . LYS A 1 317 ? 6.075   24.952  29.420  1.00 49.52 317 A 1 
ATOM   2546 C  CB  . LYS A 1 317 ? 4.837   22.131  29.851  1.00 49.54 317 A 1 
ATOM   2547 C  CG  . LYS A 1 317 ? 3.504   21.438  29.553  1.00 45.46 317 A 1 
ATOM   2548 C  CD  . LYS A 1 317 ? 2.900   20.921  30.866  1.00 42.04 317 A 1 
ATOM   2549 C  CE  . LYS A 1 317 ? 1.542   20.267  30.646  1.00 36.74 317 A 1 
ATOM   2550 N  NZ  . LYS A 1 317 ? 0.983   19.694  31.914  1.00 33.33 317 A 1 
ATOM   2551 N  N   . LEU A 1 318 ? 7.778   23.471  29.274  1.00 49.37 318 A 1 
ATOM   2552 C  CA  . LEU A 1 318 ? 8.791   24.286  29.948  1.00 48.30 318 A 1 
ATOM   2553 C  C   . LEU A 1 318 ? 9.363   25.422  29.106  1.00 47.75 318 A 1 
ATOM   2554 O  O   . LEU A 1 318 ? 9.764   26.432  29.680  1.00 44.34 318 A 1 
ATOM   2555 C  CB  . LEU A 1 318 ? 9.926   23.360  30.405  1.00 45.11 318 A 1 
ATOM   2556 C  CG  . LEU A 1 318 ? 9.594   22.558  31.670  1.00 41.97 318 A 1 
ATOM   2557 C  CD1 . LEU A 1 318 ? 10.595  21.421  31.827  1.00 39.62 318 A 1 
ATOM   2558 C  CD2 . LEU A 1 318 ? 9.666   23.437  32.920  1.00 42.12 318 A 1 
ATOM   2559 N  N   . LYS A 1 319 ? 9.470   25.301  27.787  1.00 52.24 319 A 1 
ATOM   2560 C  CA  . LYS A 1 319 ? 10.079  26.393  27.018  1.00 53.03 319 A 1 
ATOM   2561 C  C   . LYS A 1 319 ? 9.089   27.560  26.910  1.00 52.03 319 A 1 
ATOM   2562 O  O   . LYS A 1 319 ? 7.964   27.350  26.446  1.00 49.91 319 A 1 
ATOM   2563 C  CB  . LYS A 1 319 ? 10.631  25.933  25.663  1.00 50.89 319 A 1 
ATOM   2564 C  CG  . LYS A 1 319 ? 11.968  25.216  25.876  1.00 46.43 319 A 1 
ATOM   2565 C  CD  . LYS A 1 319 ? 12.658  24.837  24.558  1.00 44.13 319 A 1 
ATOM   2566 C  CE  . LYS A 1 319 ? 13.972  24.133  24.872  1.00 39.07 319 A 1 
ATOM   2567 N  NZ  . LYS A 1 319 ? 14.673  23.641  23.658  1.00 36.12 319 A 1 
ATOM   2568 N  N   . PRO A 1 320 ? 9.490   28.769  27.332  1.00 49.23 320 A 1 
ATOM   2569 C  CA  . PRO A 1 320 ? 8.625   29.927  27.309  1.00 49.23 320 A 1 
ATOM   2570 C  C   . PRO A 1 320 ? 8.122   30.180  25.883  1.00 50.77 320 A 1 
ATOM   2571 O  O   . PRO A 1 320 ? 8.810   29.903  24.892  1.00 48.72 320 A 1 
ATOM   2572 C  CB  . PRO A 1 320 ? 9.446   31.096  27.887  1.00 45.86 320 A 1 
ATOM   2573 C  CG  . PRO A 1 320 ? 10.892  30.645  27.727  1.00 44.15 320 A 1 
ATOM   2574 C  CD  . PRO A 1 320 ? 10.813  29.131  27.814  1.00 49.62 320 A 1 
ATOM   2575 N  N   . LYS A 1 321 ? 6.899   30.722  25.786  1.00 50.83 321 A 1 
ATOM   2576 C  CA  . LYS A 1 321 ? 6.330   31.216  24.527  1.00 51.29 321 A 1 
ATOM   2577 C  C   . LYS A 1 321 ? 7.141   32.433  24.072  1.00 50.50 321 A 1 
ATOM   2578 O  O   . LYS A 1 321 ? 6.676   33.563  24.219  1.00 48.26 321 A 1 
ATOM   2579 C  CB  . LYS A 1 321 ? 4.848   31.603  24.706  1.00 49.06 321 A 1 
ATOM   2580 C  CG  . LYS A 1 321 ? 3.860   30.447  24.906  1.00 45.69 321 A 1 
ATOM   2581 C  CD  . LYS A 1 321 ? 2.449   31.047  25.087  1.00 43.18 321 A 1 
ATOM   2582 C  CE  . LYS A 1 321 ? 1.383   29.986  25.315  1.00 38.18 321 A 1 
ATOM   2583 N  NZ  . LYS A 1 321 ? 0.050   30.601  25.611  1.00 35.47 321 A 1 
ATOM   2584 N  N   . THR A 1 322 ? 8.331   32.246  23.531  1.00 49.13 322 A 1 
ATOM   2585 C  CA  . THR A 1 322 ? 8.954   33.304  22.753  1.00 49.79 322 A 1 
ATOM   2586 C  C   . THR A 1 322 ? 8.056   33.557  21.545  1.00 49.45 322 A 1 
ATOM   2587 O  O   . THR A 1 322 ? 7.791   32.671  20.735  1.00 46.86 322 A 1 
ATOM   2588 C  CB  . THR A 1 322 ? 10.407  32.974  22.353  1.00 46.53 322 A 1 
ATOM   2589 O  OG1 . THR A 1 322 ? 10.546  31.621  22.009  1.00 42.46 322 A 1 
ATOM   2590 C  CG2 . THR A 1 322 ? 11.363  33.231  23.522  1.00 42.28 322 A 1 
ATOM   2591 N  N   . THR A 1 323 ? 7.509   34.772  21.496  1.00 45.28 323 A 1 
ATOM   2592 C  CA  . THR A 1 323 ? 6.561   35.266  20.487  1.00 45.32 323 A 1 
ATOM   2593 C  C   . THR A 1 323 ? 7.180   35.445  19.106  1.00 44.90 323 A 1 
ATOM   2594 O  O   . THR A 1 323 ? 6.523   35.991  18.220  1.00 42.93 323 A 1 
ATOM   2595 C  CB  . THR A 1 323 ? 5.981   36.617  20.932  1.00 41.90 323 A 1 
ATOM   2596 O  OG1 . THR A 1 323 ? 7.008   37.416  21.482  1.00 38.27 323 A 1 
ATOM   2597 C  CG2 . THR A 1 323 ? 4.912   36.457  22.013  1.00 38.60 323 A 1 
ATOM   2598 N  N   . ILE A 1 324 ? 8.423   35.020  18.905  1.00 49.29 324 A 1 
ATOM   2599 C  CA  . ILE A 1 324 ? 9.043   35.047  17.587  1.00 50.36 324 A 1 
ATOM   2600 C  C   . ILE A 1 324 ? 8.113   34.216  16.702  1.00 51.58 324 A 1 
ATOM   2601 O  O   . ILE A 1 324 ? 7.883   33.036  16.977  1.00 49.26 324 A 1 
ATOM   2602 C  CB  . ILE A 1 324 ? 10.486  34.522  17.620  1.00 46.75 324 A 1 
ATOM   2603 C  CG1 . ILE A 1 324 ? 11.342  35.347  18.624  1.00 42.85 324 A 1 
ATOM   2604 C  CG2 . ILE A 1 324 ? 11.090  34.615  16.204  1.00 44.64 324 A 1 
ATOM   2605 C  CD1 . ILE A 1 324 ? 12.785  34.859  18.790  1.00 41.14 324 A 1 
ATOM   2606 N  N   . LYS A 1 325 ? 7.555   34.860  15.672  1.00 49.75 325 A 1 
ATOM   2607 C  CA  . LYS A 1 325 ? 6.862   34.166  14.585  1.00 50.50 325 A 1 
ATOM   2608 C  C   . LYS A 1 325 ? 7.867   33.161  14.020  1.00 51.38 325 A 1 
ATOM   2609 O  O   . LYS A 1 325 ? 8.678   33.538  13.173  1.00 49.81 325 A 1 
ATOM   2610 C  CB  . LYS A 1 325 ? 6.422   35.152  13.481  1.00 47.98 325 A 1 
ATOM   2611 C  CG  . LYS A 1 325 ? 5.120   35.911  13.775  1.00 43.23 325 A 1 
ATOM   2612 C  CD  . LYS A 1 325 ? 4.778   36.834  12.596  1.00 39.91 325 A 1 
ATOM   2613 C  CE  . LYS A 1 325 ? 3.451   37.565  12.814  1.00 34.87 325 A 1 
ATOM   2614 N  NZ  . LYS A 1 325 ? 3.147   38.513  11.708  1.00 30.97 325 A 1 
ATOM   2615 N  N   . GLN A 1 326 ? 7.867   31.950  14.531  1.00 51.83 326 A 1 
ATOM   2616 C  CA  . GLN A 1 326 ? 8.691   30.898  13.977  1.00 52.43 326 A 1 
ATOM   2617 C  C   . GLN A 1 326 ? 8.345   30.853  12.496  1.00 53.15 326 A 1 
ATOM   2618 O  O   . GLN A 1 326 ? 7.148   30.831  12.173  1.00 50.83 326 A 1 
ATOM   2619 C  CB  . GLN A 1 326 ? 8.454   29.554  14.674  1.00 49.55 326 A 1 
ATOM   2620 C  CG  . GLN A 1 326 ? 9.249   29.474  15.985  1.00 45.38 326 A 1 
ATOM   2621 C  CD  . GLN A 1 326 ? 9.107   28.113  16.692  1.00 42.16 326 A 1 
ATOM   2622 O  OE1 . GLN A 1 326 ? 8.096   27.430  16.610  1.00 40.65 326 A 1 
ATOM   2623 N  NE2 . GLN A 1 326 ? 10.106  27.707  17.429  1.00 39.47 326 A 1 
ATOM   2624 N  N   . PRO A 1 327 ? 9.339   30.954  11.600  1.00 51.37 327 A 1 
ATOM   2625 C  CA  . PRO A 1 327 ? 9.094   30.825  10.174  1.00 52.08 327 A 1 
ATOM   2626 C  C   . PRO A 1 327 ? 8.261   29.557  9.967   1.00 54.99 327 A 1 
ATOM   2627 O  O   . PRO A 1 327 ? 8.324   28.640  10.788  1.00 52.86 327 A 1 
ATOM   2628 C  CB  . PRO A 1 327 ? 10.474  30.764  9.512   1.00 47.48 327 A 1 
ATOM   2629 C  CG  . PRO A 1 327 ? 11.416  30.370  10.632  1.00 45.87 327 A 1 
ATOM   2630 C  CD  . PRO A 1 327 ? 10.770  30.944  11.884  1.00 50.34 327 A 1 
ATOM   2631 N  N   . SER A 1 328 ? 7.424   29.551  8.932   1.00 61.60 328 A 1 
ATOM   2632 C  CA  . SER A 1 328 ? 6.535   28.409  8.711   1.00 64.99 328 A 1 
ATOM   2633 C  C   . SER A 1 328 ? 7.385   27.146  8.615   1.00 70.22 328 A 1 
ATOM   2634 O  O   . SER A 1 328 ? 7.957   26.868  7.565   1.00 66.00 328 A 1 
ATOM   2635 C  CB  . SER A 1 328 ? 5.678   28.618  7.454   1.00 57.90 328 A 1 
ATOM   2636 O  OG  . SER A 1 328 ? 6.459   28.702  6.288   1.00 51.02 328 A 1 
ATOM   2637 N  N   . ASP A 1 329 ? 7.504   26.419  9.725   1.00 74.71 329 A 1 
ATOM   2638 C  CA  . ASP A 1 329 ? 8.396   25.273  9.934   1.00 78.86 329 A 1 
ATOM   2639 C  C   . ASP A 1 329 ? 7.972   24.073  9.089   1.00 83.98 329 A 1 
ATOM   2640 O  O   . ASP A 1 329 ? 8.653   23.069  9.006   1.00 80.74 329 A 1 
ATOM   2641 C  CB  . ASP A 1 329 ? 8.407   24.941  11.433  1.00 70.78 329 A 1 
ATOM   2642 C  CG  . ASP A 1 329 ? 7.007   24.757  12.049  1.00 66.51 329 A 1 
ATOM   2643 O  OD1 . ASP A 1 329 ? 5.985   24.672  11.325  1.00 62.16 329 A 1 
ATOM   2644 O  OD2 . ASP A 1 329 ? 6.889   24.783  13.281  1.00 62.37 329 A 1 
ATOM   2645 N  N   . GLY A 1 330 ? 6.838   24.254  8.409   1.00 84.81 330 A 1 
ATOM   2646 C  CA  . GLY A 1 330 ? 6.282   23.342  7.463   1.00 88.66 330 A 1 
ATOM   2647 C  C   . GLY A 1 330 ? 5.680   22.075  8.079   1.00 92.48 330 A 1 
ATOM   2648 O  O   . GLY A 1 330 ? 5.348   21.167  7.327   1.00 90.33 330 A 1 
ATOM   2649 N  N   . PHE A 1 331 ? 5.507   22.014  9.398   1.00 93.15 331 A 1 
ATOM   2650 C  CA  . PHE A 1 331 ? 4.641   21.022  10.027  1.00 94.23 331 A 1 
ATOM   2651 C  C   . PHE A 1 331 ? 3.165   21.301  9.731   1.00 94.74 331 A 1 
ATOM   2652 O  O   . PHE A 1 331 ? 2.779   22.430  9.387   1.00 93.48 331 A 1 
ATOM   2653 C  CB  . PHE A 1 331 ? 4.900   20.981  11.533  1.00 93.11 331 A 1 
ATOM   2654 C  CG  . PHE A 1 331 ? 6.297   20.539  11.890  1.00 92.74 331 A 1 
ATOM   2655 C  CD1 . PHE A 1 331 ? 6.679   19.201  11.711  1.00 90.72 331 A 1 
ATOM   2656 C  CD2 . PHE A 1 331 ? 7.230   21.462  12.405  1.00 90.76 331 A 1 
ATOM   2657 C  CE1 . PHE A 1 331 ? 7.977   18.782  12.035  1.00 89.48 331 A 1 
ATOM   2658 C  CE2 . PHE A 1 331 ? 8.531   21.047  12.735  1.00 89.67 331 A 1 
ATOM   2659 C  CZ  . PHE A 1 331 ? 8.900   19.703  12.550  1.00 89.88 331 A 1 
ATOM   2660 N  N   . ASN A 1 332 ? 2.331   20.278  9.873   1.00 94.77 332 A 1 
ATOM   2661 C  CA  . ASN A 1 332 ? 0.888   20.335  9.638   1.00 95.52 332 A 1 
ATOM   2662 C  C   . ASN A 1 332 ? 0.514   20.826  8.224   1.00 96.07 332 A 1 
ATOM   2663 O  O   . ASN A 1 332 ? -0.468  21.561  8.047   1.00 94.51 332 A 1 
ATOM   2664 C  CB  . ASN A 1 332 ? 0.202   21.125  10.764  1.00 94.23 332 A 1 
ATOM   2665 C  CG  . ASN A 1 332 ? 0.247   20.440  12.117  1.00 93.05 332 A 1 
ATOM   2666 O  OD1 . ASN A 1 332 ? 0.689   19.333  12.302  1.00 89.76 332 A 1 
ATOM   2667 N  ND2 . ASN A 1 332 ? -0.265  21.089  13.134  1.00 88.74 332 A 1 
ATOM   2668 N  N   . LYS A 1 333 ? 1.331   20.450  7.212   1.00 96.28 333 A 1 
ATOM   2669 C  CA  . LYS A 1 333 ? 1.102   20.772  5.802   1.00 96.21 333 A 1 
ATOM   2670 C  C   . LYS A 1 333 ? 1.568   19.615  4.931   1.00 97.19 333 A 1 
ATOM   2671 O  O   . LYS A 1 333 ? 2.658   19.096  5.149   1.00 96.39 333 A 1 
ATOM   2672 C  CB  . LYS A 1 333 ? 1.870   22.041  5.402   1.00 93.05 333 A 1 
ATOM   2673 C  CG  . LYS A 1 333 ? 1.381   23.301  6.125   1.00 83.03 333 A 1 
ATOM   2674 C  CD  . LYS A 1 333 ? 2.179   24.528  5.676   1.00 81.19 333 A 1 
ATOM   2675 C  CE  . LYS A 1 333 ? 1.727   25.742  6.478   1.00 69.24 333 A 1 
ATOM   2676 N  NZ  . LYS A 1 333 ? 2.575   26.922  6.188   1.00 61.18 333 A 1 
ATOM   2677 N  N   . TRP A 1 334 ? 0.795   19.282  3.904   1.00 97.52 334 A 1 
ATOM   2678 C  CA  . TRP A 1 334 ? 1.217   18.379  2.848   1.00 97.81 334 A 1 
ATOM   2679 C  C   . TRP A 1 334 ? 2.351   19.004  2.038   1.00 97.51 334 A 1 
ATOM   2680 O  O   . TRP A 1 334 ? 2.277   20.165  1.633   1.00 96.81 334 A 1 
ATOM   2681 C  CB  . TRP A 1 334 ? 0.033   18.030  1.943   1.00 97.96 334 A 1 
ATOM   2682 C  CG  . TRP A 1 334 ? -0.978  17.154  2.613   1.00 98.18 334 A 1 
ATOM   2683 C  CD1 . TRP A 1 334 ? -2.159  17.550  3.142   1.00 97.68 334 A 1 
ATOM   2684 C  CD2 . TRP A 1 334 ? -0.858  15.731  2.887   1.00 98.20 334 A 1 
ATOM   2685 N  NE1 . TRP A 1 334 ? -2.786  16.465  3.721   1.00 97.67 334 A 1 
ATOM   2686 C  CE2 . TRP A 1 334 ? -2.021  15.331  3.602   1.00 97.97 334 A 1 
ATOM   2687 C  CE3 . TRP A 1 334 ? 0.123   14.752  2.613   1.00 98.06 334 A 1 
ATOM   2688 C  CZ2 . TRP A 1 334 ? -2.195  14.005  4.059   1.00 97.80 334 A 1 
ATOM   2689 C  CZ3 . TRP A 1 334 ? -0.058  13.423  3.064   1.00 97.72 334 A 1 
ATOM   2690 C  CH2 . TRP A 1 334 ? -1.196  13.069  3.784   1.00 97.67 334 A 1 
ATOM   2691 N  N   . LYS A 1 335 ? 3.423   18.227  1.822   1.00 97.98 335 A 1 
ATOM   2692 C  CA  . LYS A 1 335 ? 4.602   18.636  1.061   1.00 97.41 335 A 1 
ATOM   2693 C  C   . LYS A 1 335 ? 5.116   17.468  0.238   1.00 98.03 335 A 1 
ATOM   2694 O  O   . LYS A 1 335 ? 4.944   16.316  0.623   1.00 97.63 335 A 1 
ATOM   2695 C  CB  . LYS A 1 335 ? 5.732   19.068  1.991   1.00 94.78 335 A 1 
ATOM   2696 C  CG  . LYS A 1 335 ? 5.366   20.175  2.968   1.00 84.85 335 A 1 
ATOM   2697 C  CD  . LYS A 1 335 ? 6.632   20.464  3.752   1.00 83.02 335 A 1 
ATOM   2698 C  CE  . LYS A 1 335 ? 6.356   21.269  4.986   1.00 71.57 335 A 1 
ATOM   2699 N  NZ  . LYS A 1 335 ? 7.574   21.257  5.832   1.00 63.70 335 A 1 
ATOM   2700 N  N   . PHE A 1 336 ? 5.831   17.802  -0.830  1.00 97.74 336 A 1 
ATOM   2701 C  CA  . PHE A 1 336 ? 6.716   16.860  -1.484  1.00 97.81 336 A 1 
ATOM   2702 C  C   . PHE A 1 336 ? 7.765   16.364  -0.477  1.00 97.76 336 A 1 
ATOM   2703 O  O   . PHE A 1 336 ? 8.389   17.184  0.207   1.00 97.30 336 A 1 
ATOM   2704 C  CB  . PHE A 1 336 ? 7.376   17.550  -2.677  1.00 97.75 336 A 1 
ATOM   2705 C  CG  . PHE A 1 336 ? 8.375   16.684  -3.402  1.00 97.89 336 A 1 
ATOM   2706 C  CD1 . PHE A 1 336 ? 9.759   16.895  -3.229  1.00 97.22 336 A 1 
ATOM   2707 C  CD2 . PHE A 1 336 ? 7.929   15.663  -4.253  1.00 97.21 336 A 1 
ATOM   2708 C  CE1 . PHE A 1 336 ? 10.683  16.096  -3.915  1.00 96.73 336 A 1 
ATOM   2709 C  CE2 . PHE A 1 336 ? 8.849   14.866  -4.941  1.00 96.74 336 A 1 
ATOM   2710 C  CZ  . PHE A 1 336 ? 10.226  15.084  -4.776  1.00 97.00 336 A 1 
ATOM   2711 N  N   . ASN A 1 337 ? 7.923   15.044  -0.367  1.00 98.08 337 A 1 
ATOM   2712 C  CA  . ASN A 1 337 ? 8.969   14.424  0.429   1.00 97.73 337 A 1 
ATOM   2713 C  C   . ASN A 1 337 ? 10.174  14.118  -0.466  1.00 97.82 337 A 1 
ATOM   2714 O  O   . ASN A 1 337 ? 11.190  14.810  -0.390  1.00 97.16 337 A 1 
ATOM   2715 C  CB  . ASN A 1 337 ? 8.408   13.187  1.168   1.00 97.10 337 A 1 
ATOM   2716 C  CG  . ASN A 1 337 ? 9.451   12.608  2.122   1.00 95.87 337 A 1 
ATOM   2717 O  OD1 . ASN A 1 337 ? 10.545  13.106  2.237   1.00 92.01 337 A 1 
ATOM   2718 N  ND2 . ASN A 1 337 ? 9.137   11.551  2.833   1.00 90.47 337 A 1 
ATOM   2719 N  N   . TYR A 1 338 ? 10.040  13.142  -1.375  1.00 98.18 338 A 1 
ATOM   2720 C  CA  . TYR A 1 338 ? 11.089  12.768  -2.312  1.00 98.36 338 A 1 
ATOM   2721 C  C   . TYR A 1 338 ? 10.520  12.097  -3.569  1.00 98.47 338 A 1 
ATOM   2722 O  O   . TYR A 1 338 ? 9.386   11.617  -3.580  1.00 98.41 338 A 1 
ATOM   2723 C  CB  . TYR A 1 338 ? 12.104  11.863  -1.602  1.00 98.16 338 A 1 
ATOM   2724 C  CG  . TYR A 1 338 ? 11.648  10.432  -1.416  1.00 98.42 338 A 1 
ATOM   2725 C  CD1 . TYR A 1 338 ? 10.849  10.047  -0.312  1.00 98.04 338 A 1 
ATOM   2726 C  CD2 . TYR A 1 338 ? 12.030  9.463   -2.363  1.00 98.15 338 A 1 
ATOM   2727 C  CE1 . TYR A 1 338 ? 10.460  8.713   -0.164  1.00 97.74 338 A 1 
ATOM   2728 C  CE2 . TYR A 1 338 ? 11.640  8.128   -2.226  1.00 97.82 338 A 1 
ATOM   2729 C  CZ  . TYR A 1 338 ? 10.857  7.753   -1.121  1.00 97.99 338 A 1 
ATOM   2730 O  OH  . TYR A 1 338 ? 10.499  6.441   -0.999  1.00 97.38 338 A 1 
ATOM   2731 N  N   . GLY A 1 339 ? 11.332  12.028  -4.619  1.00 98.38 339 A 1 
ATOM   2732 C  CA  . GLY A 1 339 ? 11.065  11.242  -5.823  1.00 98.30 339 A 1 
ATOM   2733 C  C   . GLY A 1 339 ? 12.047  10.079  -5.955  1.00 98.50 339 A 1 
ATOM   2734 O  O   . GLY A 1 339 ? 13.221  10.215  -5.616  1.00 97.98 339 A 1 
ATOM   2735 N  N   . SER A 1 340 ? 11.608  8.932   -6.491  1.00 98.43 340 A 1 
ATOM   2736 C  CA  . SER A 1 340 ? 12.457  7.755   -6.659  1.00 98.33 340 A 1 
ATOM   2737 C  C   . SER A 1 340 ? 13.706  8.023   -7.512  1.00 98.27 340 A 1 
ATOM   2738 O  O   . SER A 1 340 ? 14.791  7.541   -7.197  1.00 97.65 340 A 1 
ATOM   2739 C  CB  . SER A 1 340 ? 11.644  6.604   -7.269  1.00 98.19 340 A 1 
ATOM   2740 O  OG  . SER A 1 340 ? 11.102  6.969   -8.523  1.00 97.82 340 A 1 
ATOM   2741 N  N   . SER A 1 341 ? 13.560  8.836   -8.554  1.00 98.24 341 A 1 
ATOM   2742 C  CA  . SER A 1 341 ? 14.672  9.244   -9.416  1.00 97.89 341 A 1 
ATOM   2743 C  C   . SER A 1 341 ? 15.645  10.178  -8.694  1.00 97.75 341 A 1 
ATOM   2744 O  O   . SER A 1 341 ? 16.844  9.914   -8.652  1.00 96.33 341 A 1 
ATOM   2745 C  CB  . SER A 1 341 ? 14.115  9.901   -10.678 1.00 96.87 341 A 1 
ATOM   2746 O  OG  . SER A 1 341 ? 15.160  10.289  -11.543 1.00 81.28 341 A 1 
ATOM   2747 N  N   . SER A 1 342 ? 15.150  11.245  -8.066  1.00 97.54 342 A 1 
ATOM   2748 C  CA  . SER A 1 342 ? 15.998  12.251  -7.417  1.00 97.05 342 A 1 
ATOM   2749 C  C   . SER A 1 342 ? 16.687  11.746  -6.151  1.00 97.39 342 A 1 
ATOM   2750 O  O   . SER A 1 342 ? 17.815  12.125  -5.883  1.00 96.01 342 A 1 
ATOM   2751 C  CB  . SER A 1 342 ? 15.180  13.510  -7.102  1.00 95.51 342 A 1 
ATOM   2752 O  OG  . SER A 1 342 ? 14.072  13.229  -6.268  1.00 87.00 342 A 1 
ATOM   2753 N  N   . GLU A 1 343 ? 16.030  10.868  -5.386  1.00 97.60 343 A 1 
ATOM   2754 C  CA  . GLU A 1 343 ? 16.552  10.385  -4.108  1.00 97.71 343 A 1 
ATOM   2755 C  C   . GLU A 1 343 ? 17.489  9.189   -4.251  1.00 97.79 343 A 1 
ATOM   2756 O  O   . GLU A 1 343 ? 18.538  9.133   -3.599  1.00 96.61 343 A 1 
ATOM   2757 C  CB  . GLU A 1 343 ? 15.376  10.052  -3.182  1.00 97.00 343 A 1 
ATOM   2758 C  CG  . GLU A 1 343 ? 15.768  9.983   -1.687  1.00 93.89 343 A 1 
ATOM   2759 C  CD  . GLU A 1 343 ? 16.262  11.338  -1.132  1.00 95.36 343 A 1 
ATOM   2760 O  OE1 . GLU A 1 343 ? 16.834  11.338  -0.028  1.00 90.57 343 A 1 
ATOM   2761 O  OE2 . GLU A 1 343 ? 16.136  12.383  -1.806  1.00 91.49 343 A 1 
ATOM   2762 N  N   . TYR A 1 344 ? 17.139  8.247   -5.135  1.00 98.08 344 A 1 
ATOM   2763 C  CA  . TYR A 1 344 ? 17.840  6.974   -5.285  1.00 98.07 344 A 1 
ATOM   2764 C  C   . TYR A 1 344 ? 18.572  6.807   -6.617  1.00 97.95 344 A 1 
ATOM   2765 O  O   . TYR A 1 344 ? 19.344  5.860   -6.784  1.00 96.62 344 A 1 
ATOM   2766 C  CB  . TYR A 1 344 ? 16.852  5.826   -5.023  1.00 97.89 344 A 1 
ATOM   2767 C  CG  . TYR A 1 344 ? 16.163  5.864   -3.677  1.00 98.13 344 A 1 
ATOM   2768 C  CD1 . TYR A 1 344 ? 16.891  6.097   -2.488  1.00 97.51 344 A 1 
ATOM   2769 C  CD2 . TYR A 1 344 ? 14.776  5.632   -3.592  1.00 97.54 344 A 1 
ATOM   2770 C  CE1 . TYR A 1 344 ? 16.258  6.106   -1.240  1.00 97.02 344 A 1 
ATOM   2771 C  CE2 . TYR A 1 344 ? 14.129  5.633   -2.344  1.00 97.09 344 A 1 
ATOM   2772 C  CZ  . TYR A 1 344 ? 14.865  5.869   -1.163  1.00 97.38 344 A 1 
ATOM   2773 O  OH  . TYR A 1 344 ? 14.243  5.867   0.052   1.00 96.42 344 A 1 
ATOM   2774 N  N   . GLY A 1 345 ? 18.354  7.710   -7.562  1.00 97.13 345 A 1 
ATOM   2775 C  CA  . GLY A 1 345 ? 18.941  7.620   -8.900  1.00 96.85 345 A 1 
ATOM   2776 C  C   . GLY A 1 345 ? 18.338  6.514   -9.770  1.00 97.44 345 A 1 
ATOM   2777 O  O   . GLY A 1 345 ? 19.011  6.043   -10.691 1.00 95.93 345 A 1 
ATOM   2778 N  N   . LEU A 1 346 ? 17.111  6.083   -9.479  1.00 97.68 346 A 1 
ATOM   2779 C  CA  . LEU A 1 346 ? 16.395  5.086   -10.272 1.00 97.74 346 A 1 
ATOM   2780 C  C   . LEU A 1 346 ? 15.990  5.686   -11.617 1.00 97.71 346 A 1 
ATOM   2781 O  O   . LEU A 1 346 ? 15.374  6.755   -11.661 1.00 96.87 346 A 1 
ATOM   2782 C  CB  . LEU A 1 346 ? 15.153  4.591   -9.504  1.00 97.52 346 A 1 
ATOM   2783 C  CG  . LEU A 1 346 ? 15.463  3.873   -8.179  1.00 96.94 346 A 1 
ATOM   2784 C  CD1 . LEU A 1 346 ? 14.174  3.666   -7.379  1.00 96.05 346 A 1 
ATOM   2785 C  CD2 . LEU A 1 346 ? 16.097  2.502   -8.399  1.00 95.81 346 A 1 
ATOM   2786 N  N   . LYS A 1 347 ? 16.315  4.980   -12.712 1.00 98.01 347 A 1 
ATOM   2787 C  CA  . LYS A 1 347 ? 15.946  5.392   -14.081 1.00 97.68 347 A 1 
ATOM   2788 C  C   . LYS A 1 347 ? 14.518  4.994   -14.444 1.00 97.85 347 A 1 
ATOM   2789 O  O   . LYS A 1 347 ? 13.881  5.625   -15.276 1.00 96.52 347 A 1 
ATOM   2790 C  CB  . LYS A 1 347 ? 16.922  4.775   -15.081 1.00 96.96 347 A 1 
ATOM   2791 C  CG  . LYS A 1 347 ? 18.358  5.247   -14.863 1.00 92.76 347 A 1 
ATOM   2792 C  CD  . LYS A 1 347 ? 19.271  4.536   -15.860 1.00 86.38 347 A 1 
ATOM   2793 C  CE  . LYS A 1 347 ? 20.707  4.936   -15.602 1.00 77.95 347 A 1 
ATOM   2794 N  NZ  . LYS A 1 347 ? 21.630  4.132   -16.454 1.00 67.63 347 A 1 
ATOM   2795 N  N   . GLU A 1 348 ? 14.040  3.916   -13.821 1.00 98.42 348 A 1 
ATOM   2796 C  CA  . GLU A 1 348 ? 12.684  3.377   -13.915 1.00 98.40 348 A 1 
ATOM   2797 C  C   . GLU A 1 348 ? 12.413  2.483   -12.698 1.00 98.62 348 A 1 
ATOM   2798 O  O   . GLU A 1 348 ? 13.332  2.125   -11.954 1.00 98.51 348 A 1 
ATOM   2799 C  CB  . GLU A 1 348 ? 12.499  2.606   -15.235 1.00 97.60 348 A 1 
ATOM   2800 C  CG  . GLU A 1 348 ? 13.469  1.417   -15.385 1.00 95.65 348 A 1 
ATOM   2801 C  CD  . GLU A 1 348 ? 13.251  0.603   -16.666 1.00 95.47 348 A 1 
ATOM   2802 O  OE1 . GLU A 1 348 ? 13.805  -0.520  -16.707 1.00 90.74 348 A 1 
ATOM   2803 O  OE2 . GLU A 1 348 ? 12.539  1.070   -17.589 1.00 92.41 348 A 1 
ATOM   2804 N  N   . LEU A 1 349 ? 11.155  2.094   -12.494 1.00 98.75 349 A 1 
ATOM   2805 C  CA  . LEU A 1 349 ? 10.745  1.214   -11.399 1.00 98.70 349 A 1 
ATOM   2806 C  C   . LEU A 1 349 ? 10.832  -0.268  -11.809 1.00 98.78 349 A 1 
ATOM   2807 O  O   . LEU A 1 349 ? 9.855   -1.015  -11.738 1.00 98.61 349 A 1 
ATOM   2808 C  CB  . LEU A 1 349 ? 9.357   1.637   -10.886 1.00 98.77 349 A 1 
ATOM   2809 C  CG  . LEU A 1 349 ? 9.243   3.108   -10.426 1.00 98.61 349 A 1 
ATOM   2810 C  CD1 . LEU A 1 349 ? 7.826   3.372   -9.896  1.00 98.43 349 A 1 
ATOM   2811 C  CD2 . LEU A 1 349 ? 10.234  3.461   -9.310  1.00 98.34 349 A 1 
ATOM   2812 N  N   . SER A 1 350 ? 12.010  -0.700  -12.260 1.00 98.80 350 A 1 
ATOM   2813 C  CA  . SER A 1 350 ? 12.262  -2.073  -12.700 1.00 98.75 350 A 1 
ATOM   2814 C  C   . SER A 1 350 ? 13.035  -2.899  -11.661 1.00 98.87 350 A 1 
ATOM   2815 O  O   . SER A 1 350 ? 13.805  -2.338  -10.871 1.00 98.74 350 A 1 
ATOM   2816 C  CB  . SER A 1 350 ? 12.993  -2.078  -14.043 1.00 98.60 350 A 1 
ATOM   2817 O  OG  . SER A 1 350 ? 14.311  -1.605  -13.948 1.00 98.04 350 A 1 
ATOM   2818 N  N   . PRO A 1 351 ? 12.914  -4.246  -11.688 1.00 98.81 351 A 1 
ATOM   2819 C  CA  . PRO A 1 351 ? 13.697  -5.122  -10.809 1.00 98.75 351 A 1 
ATOM   2820 C  C   . PRO A 1 351 ? 15.203  -4.855  -10.900 1.00 98.73 351 A 1 
ATOM   2821 O  O   . PRO A 1 351 ? 15.882  -4.787  -9.882  1.00 98.53 351 A 1 
ATOM   2822 C  CB  . PRO A 1 351 ? 13.357  -6.551  -11.244 1.00 98.59 351 A 1 
ATOM   2823 C  CG  . PRO A 1 351 ? 11.957  -6.415  -11.822 1.00 97.89 351 A 1 
ATOM   2824 C  CD  . PRO A 1 351 ? 11.976  -5.029  -12.469 1.00 98.63 351 A 1 
ATOM   2825 N  N   . LYS A 1 352 ? 15.712  -4.627  -12.104 1.00 98.67 352 A 1 
ATOM   2826 C  CA  . LYS A 1 352 ? 17.130  -4.339  -12.346 1.00 98.54 352 A 1 
ATOM   2827 C  C   . LYS A 1 352 ? 17.605  -3.081  -11.614 1.00 98.66 352 A 1 
ATOM   2828 O  O   . LYS A 1 352 ? 18.658  -3.102  -10.979 1.00 98.40 352 A 1 
ATOM   2829 C  CB  . LYS A 1 352 ? 17.366  -4.226  -13.854 1.00 98.02 352 A 1 
ATOM   2830 C  CG  . LYS A 1 352 ? 18.850  -3.992  -14.190 1.00 89.13 352 A 1 
ATOM   2831 C  CD  . LYS A 1 352 ? 19.038  -3.870  -15.705 1.00 83.81 352 A 1 
ATOM   2832 C  CE  . LYS A 1 352 ? 20.503  -3.579  -16.004 1.00 69.56 352 A 1 
ATOM   2833 N  NZ  . LYS A 1 352 ? 20.738  -3.402  -17.459 1.00 61.90 352 A 1 
ATOM   2834 N  N   . GLU A 1 353 ? 16.840  -1.988  -11.684 1.00 98.71 353 A 1 
ATOM   2835 C  CA  . GLU A 1 353 ? 17.206  -0.732  -11.021 1.00 98.77 353 A 1 
ATOM   2836 C  C   . GLU A 1 353 ? 17.143  -0.863  -9.493  1.00 98.79 353 A 1 
ATOM   2837 O  O   . GLU A 1 353 ? 18.026  -0.380  -8.786  1.00 98.64 353 A 1 
ATOM   2838 C  CB  . GLU A 1 353 ? 16.310  0.406   -11.517 1.00 98.65 353 A 1 
ATOM   2839 C  CG  . GLU A 1 353 ? 16.590  0.829   -12.974 1.00 97.58 353 A 1 
ATOM   2840 C  CD  . GLU A 1 353 ? 17.952  1.511   -13.162 1.00 97.77 353 A 1 
ATOM   2841 O  OE1 . GLU A 1 353 ? 18.712  1.099   -14.066 1.00 94.75 353 A 1 
ATOM   2842 O  OE2 . GLU A 1 353 ? 18.252  2.475   -12.421 1.00 95.79 353 A 1 
ATOM   2843 N  N   . PHE A 1 354 ? 16.155  -1.606  -8.966  1.00 98.83 354 A 1 
ATOM   2844 C  CA  . PHE A 1 354 ? 16.056  -1.873  -7.527  1.00 98.80 354 A 1 
ATOM   2845 C  C   . PHE A 1 354 ? 17.131  -2.840  -7.016  1.00 98.77 354 A 1 
ATOM   2846 O  O   . PHE A 1 354 ? 17.612  -2.670  -5.895  1.00 98.59 354 A 1 
ATOM   2847 C  CB  . PHE A 1 354 ? 14.649  -2.349  -7.184  1.00 98.81 354 A 1 
ATOM   2848 C  CG  . PHE A 1 354 ? 13.685  -1.207  -6.964  1.00 98.80 354 A 1 
ATOM   2849 C  CD1 . PHE A 1 354 ? 13.589  -0.597  -5.699  1.00 98.53 354 A 1 
ATOM   2850 C  CD2 . PHE A 1 354 ? 12.891  -0.720  -8.021  1.00 98.49 354 A 1 
ATOM   2851 C  CE1 . PHE A 1 354 ? 12.711  0.475   -5.490  1.00 98.18 354 A 1 
ATOM   2852 C  CE2 . PHE A 1 354 ? 12.012  0.354   -7.815  1.00 98.13 354 A 1 
ATOM   2853 C  CZ  . PHE A 1 354 ? 11.917  0.956   -6.554  1.00 98.30 354 A 1 
ATOM   2854 N  N   . GLU A 1 355 ? 17.577  -3.810  -7.809  1.00 98.77 355 A 1 
ATOM   2855 C  CA  . GLU A 1 355 ? 18.731  -4.651  -7.467  1.00 98.61 355 A 1 
ATOM   2856 C  C   . GLU A 1 355 ? 20.030  -3.837  -7.405  1.00 98.60 355 A 1 
ATOM   2857 O  O   . GLU A 1 355 ? 20.828  -4.006  -6.480  1.00 98.36 355 A 1 
ATOM   2858 C  CB  . GLU A 1 355 ? 18.885  -5.797  -8.475  1.00 98.39 355 A 1 
ATOM   2859 C  CG  . GLU A 1 355 ? 17.799  -6.846  -8.261  1.00 96.29 355 A 1 
ATOM   2860 C  CD  . GLU A 1 355 ? 17.984  -8.086  -9.140  1.00 94.38 355 A 1 
ATOM   2861 O  OE1 . GLU A 1 355 ? 17.740  -9.193  -8.618  1.00 86.88 355 A 1 
ATOM   2862 O  OE2 . GLU A 1 355 ? 18.346  -8.000  -10.340 1.00 89.33 355 A 1 
ATOM   2863 N  N   . ILE A 1 356 ? 20.233  -2.907  -8.351  1.00 98.67 356 A 1 
ATOM   2864 C  CA  . ILE A 1 356 ? 21.351  -1.967  -8.321  1.00 98.66 356 A 1 
ATOM   2865 C  C   . ILE A 1 356 ? 21.267  -1.074  -7.077  1.00 98.65 356 A 1 
ATOM   2866 O  O   . ILE A 1 356 ? 22.275  -0.888  -6.392  1.00 98.46 356 A 1 
ATOM   2867 C  CB  . ILE A 1 356 ? 21.404  -1.134  -9.626  1.00 98.42 356 A 1 
ATOM   2868 C  CG1 . ILE A 1 356 ? 21.794  -2.031  -10.820 1.00 97.36 356 A 1 
ATOM   2869 C  CG2 . ILE A 1 356 ? 22.400  0.038   -9.502  1.00 97.33 356 A 1 
ATOM   2870 C  CD1 . ILE A 1 356 ? 21.518  -1.386  -12.193 1.00 94.47 356 A 1 
ATOM   2871 N  N   . LEU A 1 357 ? 20.077  -0.552  -6.748  1.00 98.63 357 A 1 
ATOM   2872 C  CA  . LEU A 1 357 ? 19.862  0.240   -5.540  1.00 98.62 357 A 1 
ATOM   2873 C  C   . LEU A 1 357 ? 20.194  -0.561  -4.274  1.00 98.66 357 A 1 
ATOM   2874 O  O   . LEU A 1 357 ? 20.933  -0.057  -3.424  1.00 98.59 357 A 1 
ATOM   2875 C  CB  . LEU A 1 357 ? 18.410  0.750   -5.514  1.00 98.61 357 A 1 
ATOM   2876 C  CG  . LEU A 1 357 ? 18.057  1.554   -4.247  1.00 98.36 357 A 1 
ATOM   2877 C  CD1 . LEU A 1 357 ? 18.922  2.809   -4.104  1.00 97.93 357 A 1 
ATOM   2878 C  CD2 . LEU A 1 357 ? 16.592  1.971   -4.278  1.00 97.83 357 A 1 
ATOM   2879 N  N   . ALA A 1 358 ? 19.714  -1.798  -4.155  1.00 98.74 358 A 1 
ATOM   2880 C  CA  . ALA A 1 358 ? 20.005  -2.669  -3.027  1.00 98.63 358 A 1 
ATOM   2881 C  C   . ALA A 1 358 ? 21.516  -2.911  -2.871  1.00 98.54 358 A 1 
ATOM   2882 O  O   . ALA A 1 358 ? 22.068  -2.716  -1.786  1.00 98.34 358 A 1 
ATOM   2883 C  CB  . ALA A 1 358 ? 19.213  -3.972  -3.191  1.00 98.49 358 A 1 
ATOM   2884 N  N   . ALA A 1 359 ? 22.216  -3.212  -3.964  1.00 98.66 359 A 1 
ATOM   2885 C  CA  . ALA A 1 359 ? 23.671  -3.391  -3.957  1.00 98.55 359 A 1 
ATOM   2886 C  C   . ALA A 1 359 ? 24.443  -2.108  -3.592  1.00 98.58 359 A 1 
ATOM   2887 O  O   . ALA A 1 359 ? 25.505  -2.173  -2.965  1.00 98.09 359 A 1 
ATOM   2888 C  CB  . ALA A 1 359 ? 24.089  -3.923  -5.330  1.00 98.42 359 A 1 
ATOM   2889 N  N   . ARG A 1 360 ? 23.920  -0.932  -3.963  1.00 98.69 360 A 1 
ATOM   2890 C  CA  . ARG A 1 360 ? 24.477  0.357   -3.529  1.00 98.56 360 A 1 
ATOM   2891 C  C   . ARG A 1 360 ? 24.249  0.577   -2.031  1.00 98.40 360 A 1 
ATOM   2892 O  O   . ARG A 1 360 ? 25.202  0.932   -1.346  1.00 98.12 360 A 1 
ATOM   2893 C  CB  . ARG A 1 360 ? 23.884  1.510   -4.350  1.00 98.28 360 A 1 
ATOM   2894 C  CG  . ARG A 1 360 ? 24.434  1.559   -5.787  1.00 94.90 360 A 1 
ATOM   2895 C  CD  . ARG A 1 360 ? 23.681  2.604   -6.627  1.00 92.70 360 A 1 
ATOM   2896 N  NE  . ARG A 1 360 ? 23.852  3.970   -6.109  1.00 87.50 360 A 1 
ATOM   2897 C  CZ  . ARG A 1 360 ? 23.011  4.981   -6.237  1.00 85.00 360 A 1 
ATOM   2898 N  NH1 . ARG A 1 360 ? 21.911  4.889   -6.929  1.00 77.44 360 A 1 
ATOM   2899 N  NH2 . ARG A 1 360 ? 23.268  6.122   -5.666  1.00 76.63 360 A 1 
ATOM   2900 N  N   . MET A 1 361 ? 23.047  0.306   -1.513  1.00 98.46 361 A 1 
ATOM   2901 C  CA  . MET A 1 361 ? 22.729  0.446   -0.087  1.00 98.27 361 A 1 
ATOM   2902 C  C   . MET A 1 361 ? 23.558  -0.494  0.804   1.00 98.13 361 A 1 
ATOM   2903 O  O   . MET A 1 361 ? 23.917  -0.111  1.918   1.00 97.61 361 A 1 
ATOM   2904 C  CB  . MET A 1 361 ? 21.235  0.217   0.168   1.00 98.02 361 A 1 
ATOM   2905 C  CG  . MET A 1 361 ? 20.379  1.361   -0.375  1.00 96.50 361 A 1 
ATOM   2906 S  SD  . MET A 1 361 ? 18.650  1.350   0.175   1.00 95.32 361 A 1 
ATOM   2907 C  CE  . MET A 1 361 ? 18.026  -0.158  -0.588  1.00 87.62 361 A 1 
ATOM   2908 N  N   . ASP A 1 362 ? 23.940  -1.679  0.330   1.00 98.13 362 A 1 
ATOM   2909 C  CA  . ASP A 1 362 ? 24.846  -2.565  1.077   1.00 97.74 362 A 1 
ATOM   2910 C  C   . ASP A 1 362 ? 26.189  -1.882  1.391   1.00 97.66 362 A 1 
ATOM   2911 O  O   . ASP A 1 362 ? 26.721  -2.033  2.493   1.00 96.77 362 A 1 
ATOM   2912 C  CB  . ASP A 1 362 ? 25.146  -3.832  0.274   1.00 97.40 362 A 1 
ATOM   2913 C  CG  . ASP A 1 362 ? 23.969  -4.787  0.147   1.00 96.75 362 A 1 
ATOM   2914 O  OD1 . ASP A 1 362 ? 23.000  -4.715  0.929   1.00 94.78 362 A 1 
ATOM   2915 O  OD2 . ASP A 1 362 ? 24.046  -5.631  -0.773  1.00 94.42 362 A 1 
ATOM   2916 N  N   . LYS A 1 363 ? 26.715  -1.123  0.430   1.00 97.83 363 A 1 
ATOM   2917 C  CA  . LYS A 1 363 ? 28.035  -0.482  0.503   1.00 97.63 363 A 1 
ATOM   2918 C  C   . LYS A 1 363 ? 27.984  0.950   1.016   1.00 97.61 363 A 1 
ATOM   2919 O  O   . LYS A 1 363 ? 28.959  1.424   1.587   1.00 96.49 363 A 1 
ATOM   2920 C  CB  . LYS A 1 363 ? 28.699  -0.538  -0.878  1.00 97.11 363 A 1 
ATOM   2921 C  CG  . LYS A 1 363 ? 28.909  -1.981  -1.350  1.00 91.89 363 A 1 
ATOM   2922 C  CD  . LYS A 1 363 ? 29.592  -1.999  -2.725  1.00 84.21 363 A 1 
ATOM   2923 C  CE  . LYS A 1 363 ? 29.732  -3.454  -3.185  1.00 74.31 363 A 1 
ATOM   2924 N  NZ  . LYS A 1 363 ? 30.432  -3.560  -4.495  1.00 64.00 363 A 1 
ATOM   2925 N  N   . ASP A 1 364 ? 26.880  1.644   0.821   1.00 97.56 364 A 1 
ATOM   2926 C  CA  . ASP A 1 364 ? 26.690  3.052   1.155   1.00 97.64 364 A 1 
ATOM   2927 C  C   . ASP A 1 364 ? 25.687  3.208   2.302   1.00 97.71 364 A 1 
ATOM   2928 O  O   . ASP A 1 364 ? 24.466  3.154   2.132   1.00 97.52 364 A 1 
ATOM   2929 C  CB  . ASP A 1 364 ? 26.305  3.826   -0.113  1.00 97.33 364 A 1 
ATOM   2930 C  CG  . ASP A 1 364 ? 26.199  5.332   0.114   1.00 96.98 364 A 1 
ATOM   2931 O  OD1 . ASP A 1 364 ? 26.153  5.776   1.289   1.00 95.49 364 A 1 
ATOM   2932 O  OD2 . ASP A 1 364 ? 26.125  6.062   -0.905  1.00 94.53 364 A 1 
ATOM   2933 N  N   . LEU A 1 365 ? 26.219  3.418   3.515   1.00 97.18 365 A 1 
ATOM   2934 C  CA  . LEU A 1 365 ? 25.416  3.615   4.715   1.00 96.83 365 A 1 
ATOM   2935 C  C   . LEU A 1 365 ? 24.575  4.899   4.649   1.00 97.03 365 A 1 
ATOM   2936 O  O   . LEU A 1 365 ? 23.489  4.934   5.215   1.00 96.79 365 A 1 
ATOM   2937 C  CB  . LEU A 1 365 ? 26.337  3.596   5.943   1.00 95.99 365 A 1 
ATOM   2938 C  CG  . LEU A 1 365 ? 25.602  3.707   7.288   1.00 92.83 365 A 1 
ATOM   2939 C  CD1 . LEU A 1 365 ? 24.650  2.526   7.528   1.00 91.16 365 A 1 
ATOM   2940 C  CD2 . LEU A 1 365 ? 26.616  3.744   8.432   1.00 90.97 365 A 1 
ATOM   2941 N  N   . GLN A 1 366 ? 25.061  5.964   3.983   1.00 96.96 366 A 1 
ATOM   2942 C  CA  . GLN A 1 366 ? 24.292  7.206   3.862   1.00 96.81 366 A 1 
ATOM   2943 C  C   . GLN A 1 366 ? 23.060  6.997   2.980   1.00 97.27 366 A 1 
ATOM   2944 O  O   . GLN A 1 366 ? 21.973  7.442   3.344   1.00 96.95 366 A 1 
ATOM   2945 C  CB  . GLN A 1 366 ? 25.158  8.330   3.292   1.00 96.25 366 A 1 
ATOM   2946 C  CG  . GLN A 1 366 ? 26.252  8.792   4.260   1.00 83.74 366 A 1 
ATOM   2947 C  CD  . GLN A 1 366 ? 27.025  10.009  3.731   1.00 75.15 366 A 1 
ATOM   2948 O  OE1 . GLN A 1 366 ? 26.872  10.447  2.611   1.00 67.62 366 A 1 
ATOM   2949 N  NE2 . GLN A 1 366 ? 27.873  10.612  4.532   1.00 64.29 366 A 1 
ATOM   2950 N  N   . LEU A 1 367 ? 23.207  6.259   1.885   1.00 97.57 367 A 1 
ATOM   2951 C  CA  . LEU A 1 367 ? 22.090  5.901   1.017   1.00 97.85 367 A 1 
ATOM   2952 C  C   . LEU A 1 367 ? 21.073  5.001   1.740   1.00 98.16 367 A 1 
ATOM   2953 O  O   . LEU A 1 367 ? 19.874  5.239   1.660   1.00 98.03 367 A 1 
ATOM   2954 C  CB  . LEU A 1 367 ? 22.649  5.227   -0.235  1.00 97.88 367 A 1 
ATOM   2955 C  CG  . LEU A 1 367 ? 21.594  4.889   -1.297  1.00 97.28 367 A 1 
ATOM   2956 C  CD1 . LEU A 1 367 ? 20.922  6.129   -1.862  1.00 96.66 367 A 1 
ATOM   2957 C  CD2 . LEU A 1 367 ? 22.270  4.146   -2.441  1.00 96.49 367 A 1 
ATOM   2958 N  N   . PHE A 1 368 ? 21.536  4.009   2.504   1.00 98.06 368 A 1 
ATOM   2959 C  CA  . PHE A 1 368 ? 20.659  3.192   3.337   1.00 98.16 368 A 1 
ATOM   2960 C  C   . PHE A 1 368 ? 19.928  4.028   4.396   1.00 98.19 368 A 1 
ATOM   2961 O  O   . PHE A 1 368 ? 18.736  3.827   4.631   1.00 98.15 368 A 1 
ATOM   2962 C  CB  . PHE A 1 368 ? 21.450  2.059   3.988   1.00 98.13 368 A 1 
ATOM   2963 C  CG  . PHE A 1 368 ? 20.607  1.251   4.954   1.00 98.21 368 A 1 
ATOM   2964 C  CD1 . PHE A 1 368 ? 20.617  1.563   6.325   1.00 97.86 368 A 1 
ATOM   2965 C  CD2 . PHE A 1 368 ? 19.708  0.286   4.466   1.00 97.94 368 A 1 
ATOM   2966 C  CE1 . PHE A 1 368 ? 19.730  0.909   7.206   1.00 97.61 368 A 1 
ATOM   2967 C  CE2 . PHE A 1 368 ? 18.826  -0.371  5.341   1.00 97.57 368 A 1 
ATOM   2968 C  CZ  . PHE A 1 368 ? 18.833  -0.055  6.709   1.00 97.61 368 A 1 
ATOM   2969 N  N   . ASN A 1 369 ? 20.611  4.989   5.029   1.00 97.75 369 A 1 
ATOM   2970 C  CA  . ASN A 1 369 ? 19.995  5.849   6.034   1.00 97.33 369 A 1 
ATOM   2971 C  C   . ASN A 1 369 ? 18.905  6.748   5.432   1.00 97.57 369 A 1 
ATOM   2972 O  O   . ASN A 1 369 ? 17.909  6.986   6.110   1.00 97.36 369 A 1 
ATOM   2973 C  CB  . ASN A 1 369 ? 21.075  6.684   6.732   1.00 96.78 369 A 1 
ATOM   2974 C  CG  . ASN A 1 369 ? 21.917  5.889   7.714   1.00 94.05 369 A 1 
ATOM   2975 O  OD1 . ASN A 1 369 ? 21.612  4.794   8.144   1.00 89.85 369 A 1 
ATOM   2976 N  ND2 . ASN A 1 369 ? 23.023  6.465   8.153   1.00 88.87 369 A 1 
ATOM   2977 N  N   . LYS A 1 370 ? 19.046  7.190   4.182   1.00 97.55 370 A 1 
ATOM   2978 C  CA  . LYS A 1 370 ? 17.951  7.859   3.460   1.00 97.44 370 A 1 
ATOM   2979 C  C   . LYS A 1 370 ? 16.737  6.944   3.314   1.00 97.90 370 A 1 
ATOM   2980 O  O   . LYS A 1 370 ? 15.641  7.325   3.695   1.00 97.69 370 A 1 
ATOM   2981 C  CB  . LYS A 1 370 ? 18.402  8.312   2.069   1.00 96.58 370 A 1 
ATOM   2982 C  CG  . LYS A 1 370 ? 19.336  9.524   2.092   1.00 87.91 370 A 1 
ATOM   2983 C  CD  . LYS A 1 370 ? 19.677  9.878   0.641   1.00 86.19 370 A 1 
ATOM   2984 C  CE  . LYS A 1 370 ? 20.270  11.271  0.505   1.00 78.52 370 A 1 
ATOM   2985 N  NZ  . LYS A 1 370 ? 19.811  11.860  -0.770  1.00 72.43 370 A 1 
ATOM   2986 N  N   . TYR A 1 371 ? 16.938  5.709   2.850   1.00 97.90 371 A 1 
ATOM   2987 C  CA  . TYR A 1 371 ? 15.875  4.712   2.760   1.00 98.23 371 A 1 
ATOM   2988 C  C   . TYR A 1 371 ? 15.205  4.472   4.125   1.00 98.34 371 A 1 
ATOM   2989 O  O   . TYR A 1 371 ? 13.982  4.487   4.227   1.00 98.35 371 A 1 
ATOM   2990 C  CB  . TYR A 1 371 ? 16.439  3.408   2.181   1.00 98.34 371 A 1 
ATOM   2991 C  CG  . TYR A 1 371 ? 15.532  2.213   2.378   1.00 98.44 371 A 1 
ATOM   2992 C  CD1 . TYR A 1 371 ? 15.739  1.347   3.476   1.00 98.17 371 A 1 
ATOM   2993 C  CD2 . TYR A 1 371 ? 14.436  2.007   1.522   1.00 98.22 371 A 1 
ATOM   2994 C  CE1 . TYR A 1 371 ? 14.866  0.278   3.708   1.00 97.94 371 A 1 
ATOM   2995 C  CE2 . TYR A 1 371 ? 13.550  0.938   1.756   1.00 97.94 371 A 1 
ATOM   2996 C  CZ  . TYR A 1 371 ? 13.764  0.080   2.856   1.00 98.04 371 A 1 
ATOM   2997 O  OH  . TYR A 1 371 ? 12.905  -0.953  3.105   1.00 97.39 371 A 1 
ATOM   2998 N  N   . HIS A 1 372 ? 15.986  4.318   5.189   1.00 98.10 372 A 1 
ATOM   2999 C  CA  . HIS A 1 372 ? 15.453  4.078   6.526   1.00 97.81 372 A 1 
ATOM   3000 C  C   . HIS A 1 372 ? 14.732  5.301   7.122   1.00 97.78 372 A 1 
ATOM   3001 O  O   . HIS A 1 372 ? 13.793  5.141   7.909   1.00 97.38 372 A 1 
ATOM   3002 C  CB  . HIS A 1 372 ? 16.584  3.603   7.445   1.00 97.37 372 A 1 
ATOM   3003 C  CG  . HIS A 1 372 ? 16.073  3.179   8.796   1.00 96.23 372 A 1 
ATOM   3004 N  ND1 . HIS A 1 372 ? 15.861  3.992   9.893   1.00 86.59 372 A 1 
ATOM   3005 C  CD2 . HIS A 1 372 ? 15.621  1.922   9.139   1.00 87.66 372 A 1 
ATOM   3006 C  CE1 . HIS A 1 372 ? 15.301  3.256   10.858  1.00 88.26 372 A 1 
ATOM   3007 N  NE2 . HIS A 1 372 ? 15.136  1.991   10.439  1.00 89.81 372 A 1 
ATOM   3008 N  N   . LEU A 1 373 ? 15.134  6.528   6.761   1.00 97.74 373 A 1 
ATOM   3009 C  CA  . LEU A 1 373 ? 14.400  7.744   7.102   1.00 97.54 373 A 1 
ATOM   3010 C  C   . LEU A 1 373 ? 13.021  7.748   6.430   1.00 97.65 373 A 1 
ATOM   3011 O  O   . LEU A 1 373 ? 12.001  7.918   7.105   1.00 97.13 373 A 1 
ATOM   3012 C  CB  . LEU A 1 373 ? 15.245  8.963   6.698   1.00 96.86 373 A 1 
ATOM   3013 C  CG  . LEU A 1 373 ? 14.580  10.324  6.983   1.00 94.53 373 A 1 
ATOM   3014 C  CD1 . LEU A 1 373 ? 14.430  10.575  8.483   1.00 92.54 373 A 1 
ATOM   3015 C  CD2 . LEU A 1 373 ? 15.427  11.449  6.381   1.00 92.00 373 A 1 
ATOM   3016 N  N   . HIS A 1 374 ? 12.978  7.477   5.124   1.00 97.98 374 A 1 
ATOM   3017 C  CA  . HIS A 1 374 ? 11.743  7.447   4.342   1.00 97.99 374 A 1 
ATOM   3018 C  C   . HIS A 1 374 ? 10.829  6.265   4.695   1.00 97.89 374 A 1 
ATOM   3019 O  O   . HIS A 1 374 ? 9.615   6.372   4.533   1.00 97.34 374 A 1 
ATOM   3020 C  CB  . HIS A 1 374 ? 12.083  7.454   2.856   1.00 97.84 374 A 1 
ATOM   3021 C  CG  . HIS A 1 374 ? 12.797  8.712   2.428   1.00 97.89 374 A 1 
ATOM   3022 N  ND1 . HIS A 1 374 ? 12.541  9.999   2.876   1.00 94.36 374 A 1 
ATOM   3023 C  CD2 . HIS A 1 374 ? 13.830  8.784   1.527   1.00 94.39 374 A 1 
ATOM   3024 C  CE1 . HIS A 1 374 ? 13.402  10.818  2.262   1.00 95.81 374 A 1 
ATOM   3025 N  NE2 . HIS A 1 374 ? 14.190  10.119  1.439   1.00 95.90 374 A 1 
ATOM   3026 N  N   . PHE A 1 375 ? 11.357  5.181   5.282   1.00 97.64 375 A 1 
ATOM   3027 C  CA  . PHE A 1 375 ? 10.599  4.007   5.709   1.00 97.49 375 A 1 
ATOM   3028 C  C   . PHE A 1 375 ? 9.383   4.354   6.593   1.00 97.19 375 A 1 
ATOM   3029 O  O   . PHE A 1 375 ? 8.345   3.705   6.504   1.00 96.19 375 A 1 
ATOM   3030 C  CB  . PHE A 1 375 ? 11.556  3.071   6.454   1.00 97.22 375 A 1 
ATOM   3031 C  CG  . PHE A 1 375 ? 10.937  1.770   6.901   1.00 97.41 375 A 1 
ATOM   3032 C  CD1 . PHE A 1 375 ? 10.520  1.591   8.231   1.00 96.66 375 A 1 
ATOM   3033 C  CD2 . PHE A 1 375 ? 10.791  0.716   5.984   1.00 96.66 375 A 1 
ATOM   3034 C  CE1 . PHE A 1 375 ? 9.970   0.366   8.640   1.00 95.87 375 A 1 
ATOM   3035 C  CE2 . PHE A 1 375 ? 10.247  -0.510  6.386   1.00 95.83 375 A 1 
ATOM   3036 C  CZ  . PHE A 1 375 ? 9.835   -0.689  7.717   1.00 95.98 375 A 1 
ATOM   3037 N  N   . ARG A 1 376 ? 9.473   5.410   7.421   1.00 96.82 376 A 1 
ATOM   3038 C  CA  . ARG A 1 376 ? 8.364   5.959   8.224   1.00 96.01 376 A 1 
ATOM   3039 C  C   . ARG A 1 376 ? 7.981   7.381   7.796   1.00 95.93 376 A 1 
ATOM   3040 O  O   . ARG A 1 376 ? 7.514   8.171   8.620   1.00 93.25 376 A 1 
ATOM   3041 C  CB  . ARG A 1 376 ? 8.683   5.862   9.719   1.00 94.13 376 A 1 
ATOM   3042 C  CG  . ARG A 1 376 ? 8.604   4.415   10.224  1.00 90.10 376 A 1 
ATOM   3043 C  CD  . ARG A 1 376 ? 8.769   4.420   11.743  1.00 87.70 376 A 1 
ATOM   3044 N  NE  . ARG A 1 376 ? 8.585   3.092   12.352  1.00 87.22 376 A 1 
ATOM   3045 C  CZ  . ARG A 1 376 ? 9.484   2.129   12.434  1.00 85.38 376 A 1 
ATOM   3046 N  NH1 . ARG A 1 376 ? 10.677  2.241   11.905  1.00 78.31 376 A 1 
ATOM   3047 N  NH2 . ARG A 1 376 ? 9.210   1.029   13.064  1.00 80.34 376 A 1 
ATOM   3048 N  N   . ALA A 1 377 ? 8.185   7.708   6.533   1.00 96.65 377 A 1 
ATOM   3049 C  CA  . ALA A 1 377 ? 7.893   9.009   5.949   1.00 96.34 377 A 1 
ATOM   3050 C  C   . ALA A 1 377 ? 8.518   10.176  6.738   1.00 96.25 377 A 1 
ATOM   3051 O  O   . ALA A 1 377 ? 7.859   11.167  7.060   1.00 94.55 377 A 1 
ATOM   3052 C  CB  . ALA A 1 377 ? 6.388   9.117   5.723   1.00 95.86 377 A 1 
ATOM   3053 N  N   . ASP A 1 378 ? 9.800   10.011  7.072   1.00 96.23 378 A 1 
ATOM   3054 C  CA  . ASP A 1 378 ? 10.641  11.008  7.746   1.00 95.56 378 A 1 
ATOM   3055 C  C   . ASP A 1 378 ? 10.226  11.324  9.195   1.00 94.78 378 A 1 
ATOM   3056 O  O   . ASP A 1 378 ? 10.622  12.345  9.761   1.00 91.90 378 A 1 
ATOM   3057 C  CB  . ASP A 1 378 ? 10.808  12.264  6.874   1.00 95.21 378 A 1 
ATOM   3058 C  CG  . ASP A 1 378 ? 11.295  12.009  5.446   1.00 94.98 378 A 1 
ATOM   3059 O  OD1 . ASP A 1 378 ? 11.203  10.875  4.937   1.00 91.43 378 A 1 
ATOM   3060 O  OD2 . ASP A 1 378 ? 11.708  12.999  4.810   1.00 91.41 378 A 1 
ATOM   3061 N  N   . THR A 1 379 ? 9.450   10.444  9.835   1.00 94.78 379 A 1 
ATOM   3062 C  CA  . THR A 1 379 ? 9.136   10.586  11.257  1.00 93.91 379 A 1 
ATOM   3063 C  C   . THR A 1 379 ? 10.425  10.451  12.080  1.00 93.29 379 A 1 
ATOM   3064 O  O   . THR A 1 379 ? 11.106  9.422   12.000  1.00 91.85 379 A 1 
ATOM   3065 C  CB  . THR A 1 379 ? 8.112   9.560   11.737  1.00 93.56 379 A 1 
ATOM   3066 O  OG1 . THR A 1 379 ? 6.952   9.639   10.947  1.00 89.06 379 A 1 
ATOM   3067 C  CG2 . THR A 1 379 ? 7.669   9.835   13.176  1.00 89.53 379 A 1 
ATOM   3068 N  N   . PRO A 1 380 ? 10.794  11.453  12.905  1.00 92.13 380 A 1 
ATOM   3069 C  CA  . PRO A 1 380 ? 12.042  11.430  13.648  1.00 90.56 380 A 1 
ATOM   3070 C  C   . PRO A 1 380 ? 12.019  10.421  14.799  1.00 90.88 380 A 1 
ATOM   3071 O  O   . PRO A 1 380 ? 10.968  10.007  15.277  1.00 88.17 380 A 1 
ATOM   3072 C  CB  . PRO A 1 380 ? 12.232  12.873  14.141  1.00 87.70 380 A 1 
ATOM   3073 C  CG  . PRO A 1 380 ? 10.797  13.380  14.289  1.00 85.55 380 A 1 
ATOM   3074 C  CD  . PRO A 1 380 ? 10.072  12.696  13.132  1.00 89.26 380 A 1 
ATOM   3075 N  N   . GLY A 1 381 ? 13.220  10.064  15.296  1.00 89.57 381 A 1 
ATOM   3076 C  CA  . GLY A 1 381 ? 13.390  9.237   16.501  1.00 89.69 381 A 1 
ATOM   3077 C  C   . GLY A 1 381 ? 13.578  7.741   16.242  1.00 91.39 381 A 1 
ATOM   3078 O  O   . GLY A 1 381 ? 13.920  7.004   17.167  1.00 88.30 381 A 1 
ATOM   3079 N  N   . PHE A 1 382 ? 13.427  7.278   15.001  1.00 91.66 382 A 1 
ATOM   3080 C  CA  . PHE A 1 382 ? 13.689  5.896   14.623  1.00 92.20 382 A 1 
ATOM   3081 C  C   . PHE A 1 382 ? 15.141  5.713   14.164  1.00 91.90 382 A 1 
ATOM   3082 O  O   . PHE A 1 382 ? 15.651  6.470   13.349  1.00 89.62 382 A 1 
ATOM   3083 C  CB  . PHE A 1 382 ? 12.673  5.441   13.574  1.00 91.66 382 A 1 
ATOM   3084 C  CG  . PHE A 1 382 ? 11.260  5.446   14.105  1.00 91.01 382 A 1 
ATOM   3085 C  CD1 . PHE A 1 382 ? 10.793  4.374   14.885  1.00 88.78 382 A 1 
ATOM   3086 C  CD2 . PHE A 1 382 ? 10.429  6.557   13.883  1.00 88.62 382 A 1 
ATOM   3087 C  CE1 . PHE A 1 382 ? 9.495   4.400   15.419  1.00 87.22 382 A 1 
ATOM   3088 C  CE2 . PHE A 1 382 ? 9.128   6.587   14.426  1.00 87.47 382 A 1 
ATOM   3089 C  CZ  . PHE A 1 382 ? 8.665   5.512   15.190  1.00 88.03 382 A 1 
ATOM   3090 N  N   . THR A 1 383 ? 15.815  4.687   14.710  1.00 93.66 383 A 1 
ATOM   3091 C  CA  . THR A 1 383 ? 17.203  4.367   14.367  1.00 93.52 383 A 1 
ATOM   3092 C  C   . THR A 1 383 ? 17.320  2.917   13.925  1.00 94.40 383 A 1 
ATOM   3093 O  O   . THR A 1 383 ? 16.565  2.060   14.383  1.00 92.57 383 A 1 
ATOM   3094 C  CB  . THR A 1 383 ? 18.177  4.652   15.520  1.00 90.56 383 A 1 
ATOM   3095 O  OG1 . THR A 1 383 ? 17.885  3.895   16.663  1.00 81.40 383 A 1 
ATOM   3096 C  CG2 . THR A 1 383 ? 18.173  6.128   15.931  1.00 79.99 383 A 1 
ATOM   3097 N  N   . CYS A 1 384 ? 18.287  2.630   13.054  1.00 94.42 384 A 1 
ATOM   3098 C  CA  . CYS A 1 384 ? 18.601  1.288   12.582  1.00 95.06 384 A 1 
ATOM   3099 C  C   . CYS A 1 384 ? 20.020  0.937   13.043  1.00 94.94 384 A 1 
ATOM   3100 O  O   . CYS A 1 384 ? 20.998  1.480   12.529  1.00 93.01 384 A 1 
ATOM   3101 C  CB  . CYS A 1 384 ? 18.412  1.258   11.068  1.00 95.08 384 A 1 
ATOM   3102 S  SG  . CYS A 1 384 ? 18.393  -0.406  10.352  1.00 94.54 384 A 1 
ATOM   3103 N  N   . LYS A 1 385 ? 20.137  0.084   14.080  1.00 94.60 385 A 1 
ATOM   3104 C  CA  . LYS A 1 385 ? 21.395  -0.280  14.739  1.00 94.02 385 A 1 
ATOM   3105 C  C   . LYS A 1 385 ? 21.612  -1.797  14.695  1.00 94.76 385 A 1 
ATOM   3106 O  O   . LYS A 1 385 ? 20.661  -2.548  14.540  1.00 93.44 385 A 1 
ATOM   3107 C  CB  . LYS A 1 385 ? 21.415  0.224   16.191  1.00 91.92 385 A 1 
ATOM   3108 C  CG  . LYS A 1 385 ? 21.376  1.756   16.311  1.00 85.44 385 A 1 
ATOM   3109 C  CD  . LYS A 1 385 ? 21.495  2.175   17.784  1.00 78.64 385 A 1 
ATOM   3110 C  CE  . LYS A 1 385 ? 21.437  3.693   17.923  1.00 69.20 385 A 1 
ATOM   3111 N  NZ  . LYS A 1 385 ? 21.556  4.120   19.344  1.00 59.57 385 A 1 
ATOM   3112 N  N   . GLY A 1 386 ? 22.871  -2.223  14.870  1.00 93.69 386 A 1 
ATOM   3113 C  CA  . GLY A 1 386 ? 23.227  -3.639  14.842  1.00 94.35 386 A 1 
ATOM   3114 C  C   . GLY A 1 386 ? 22.859  -4.294  13.506  1.00 95.76 386 A 1 
ATOM   3115 O  O   . GLY A 1 386 ? 23.153  -3.738  12.445  1.00 94.91 386 A 1 
ATOM   3116 N  N   . ASN A 1 387 ? 22.162  -5.420  13.569  1.00 96.19 387 A 1 
ATOM   3117 C  CA  . ASN A 1 387 ? 21.752  -6.197  12.400  1.00 96.64 387 A 1 
ATOM   3118 C  C   . ASN A 1 387 ? 20.558  -5.602  11.628  1.00 97.38 387 A 1 
ATOM   3119 O  O   . ASN A 1 387 ? 20.186  -6.130  10.593  1.00 96.76 387 A 1 
ATOM   3120 C  CB  . ASN A 1 387 ? 21.506  -7.642  12.853  1.00 95.96 387 A 1 
ATOM   3121 C  CG  . ASN A 1 387 ? 22.784  -8.287  13.365  1.00 93.09 387 A 1 
ATOM   3122 O  OD1 . ASN A 1 387 ? 23.873  -7.997  12.896  1.00 86.20 387 A 1 
ATOM   3123 N  ND2 . ASN A 1 387 ? 22.695  -9.150  14.355  1.00 84.21 387 A 1 
ATOM   3124 N  N   . CYS A 1 388 ? 19.993  -4.489  12.085  1.00 96.86 388 A 1 
ATOM   3125 C  CA  . CYS A 1 388 ? 18.837  -3.857  11.455  1.00 97.02 388 A 1 
ATOM   3126 C  C   . CYS A 1 388 ? 19.044  -3.593  9.958   1.00 97.52 388 A 1 
ATOM   3127 O  O   . CYS A 1 388 ? 18.180  -3.929  9.155   1.00 97.24 388 A 1 
ATOM   3128 C  CB  . CYS A 1 388 ? 18.518  -2.562  12.211  1.00 96.42 388 A 1 
ATOM   3129 S  SG  . CYS A 1 388 ? 17.269  -1.499  11.422  1.00 95.86 388 A 1 
ATOM   3130 N  N   . LYS A 1 389 ? 20.219  -3.050  9.555   1.00 97.20 389 A 1 
ATOM   3131 C  CA  . LYS A 1 389 ? 20.516  -2.814  8.135   1.00 97.62 389 A 1 
ATOM   3132 C  C   . LYS A 1 389 ? 20.500  -4.120  7.345   1.00 97.95 389 A 1 
ATOM   3133 O  O   . LYS A 1 389 ? 19.843  -4.185  6.315   1.00 97.86 389 A 1 
ATOM   3134 C  CB  . LYS A 1 389 ? 21.840  -2.057  7.966   1.00 97.22 389 A 1 
ATOM   3135 C  CG  . LYS A 1 389 ? 22.146  -1.811  6.482   1.00 96.28 389 A 1 
ATOM   3136 C  CD  . LYS A 1 389 ? 23.492  -1.112  6.240   1.00 94.61 389 A 1 
ATOM   3137 C  CE  . LYS A 1 389 ? 23.724  -1.100  4.728   1.00 91.80 389 A 1 
ATOM   3138 N  NZ  . LYS A 1 389 ? 25.043  -0.581  4.330   1.00 89.14 389 A 1 
ATOM   3139 N  N   . ASN A 1 390 ? 21.211  -5.155  7.822   1.00 97.55 390 A 1 
ATOM   3140 C  CA  . ASN A 1 390 ? 21.232  -6.459  7.179   1.00 97.89 390 A 1 
ATOM   3141 C  C   . ASN A 1 390 ? 19.809  -6.996  6.990   1.00 98.18 390 A 1 
ATOM   3142 O  O   . ASN A 1 390 ? 19.420  -7.335  5.881   1.00 98.10 390 A 1 
ATOM   3143 C  CB  . ASN A 1 390 ? 22.078  -7.429  8.023   1.00 97.64 390 A 1 
ATOM   3144 C  CG  . ASN A 1 390 ? 22.134  -8.797  7.357   1.00 97.08 390 A 1 
ATOM   3145 O  OD1 . ASN A 1 390 ? 22.831  -8.974  6.387   1.00 92.18 390 A 1 
ATOM   3146 N  ND2 . ASN A 1 390 ? 21.367  -9.756  7.834   1.00 91.59 390 A 1 
ATOM   3147 N  N   . ASN A 1 391 ? 19.020  -6.976  8.050   1.00 98.17 391 A 1 
ATOM   3148 C  CA  . ASN A 1 391 ? 17.686  -7.558  8.063   1.00 98.11 391 A 1 
ATOM   3149 C  C   . ASN A 1 391 ? 16.706  -6.770  7.175   1.00 98.33 391 A 1 
ATOM   3150 O  O   . ASN A 1 391 ? 15.917  -7.383  6.457   1.00 98.20 391 A 1 
ATOM   3151 C  CB  . ASN A 1 391 ? 17.227  -7.686  9.516   1.00 97.98 391 A 1 
ATOM   3152 C  CG  . ASN A 1 391 ? 18.106  -8.617  10.333  1.00 97.74 391 A 1 
ATOM   3153 O  OD1 . ASN A 1 391 ? 18.994  -9.288  9.839   1.00 95.36 391 A 1 
ATOM   3154 N  ND2 . ASN A 1 391 ? 17.890  -8.689  11.631  1.00 94.56 391 A 1 
ATOM   3155 N  N   . CYS A 1 392 ? 16.807  -5.439  7.114   1.00 98.20 392 A 1 
ATOM   3156 C  CA  . CYS A 1 392 ? 16.066  -4.636  6.139   1.00 98.31 392 A 1 
ATOM   3157 C  C   . CYS A 1 392 ? 16.441  -5.007  4.697   1.00 98.56 392 A 1 
ATOM   3158 O  O   . CYS A 1 392 ? 15.565  -5.126  3.845   1.00 98.41 392 A 1 
ATOM   3159 C  CB  . CYS A 1 392 ? 16.320  -3.146  6.387   1.00 98.01 392 A 1 
ATOM   3160 S  SG  . CYS A 1 392 ? 15.506  -2.579  7.906   1.00 96.33 392 A 1 
ATOM   3161 N  N   . MET A 1 393 ? 17.732  -5.228  4.426   1.00 98.45 393 A 1 
ATOM   3162 C  CA  . MET A 1 393 ? 18.188  -5.641  3.095   1.00 98.54 393 A 1 
ATOM   3163 C  C   . MET A 1 393 ? 17.742  -7.070  2.738   1.00 98.53 393 A 1 
ATOM   3164 O  O   . MET A 1 393 ? 17.436  -7.329  1.580   1.00 98.31 393 A 1 
ATOM   3165 C  CB  . MET A 1 393 ? 19.712  -5.506  2.978   1.00 98.44 393 A 1 
ATOM   3166 C  CG  . MET A 1 393 ? 20.222  -4.055  3.084   1.00 97.78 393 A 1 
ATOM   3167 S  SD  . MET A 1 393 ? 19.409  -2.816  2.048   1.00 96.93 393 A 1 
ATOM   3168 C  CE  . MET A 1 393 ? 19.643  -3.562  0.428   1.00 92.78 393 A 1 
ATOM   3169 N  N   . CYS A 1 394 ? 17.659  -7.963  3.721   1.00 98.57 394 A 1 
ATOM   3170 C  CA  . CYS A 1 394 ? 17.056  -9.284  3.543   1.00 98.57 394 A 1 
ATOM   3171 C  C   . CYS A 1 394 ? 15.574  -9.170  3.181   1.00 98.57 394 A 1 
ATOM   3172 O  O   . CYS A 1 394 ? 15.137  -9.765  2.197   1.00 98.35 394 A 1 
ATOM   3173 C  CB  . CYS A 1 394 ? 17.248  -10.127 4.811   1.00 98.42 394 A 1 
ATOM   3174 S  SG  . CYS A 1 394 ? 18.972  -10.446 5.263   1.00 98.16 394 A 1 
ATOM   3175 N  N   . ALA A 1 395 ? 14.810  -8.341  3.906   1.00 98.61 395 A 1 
ATOM   3176 C  CA  . ALA A 1 395 ? 13.374  -8.183  3.694   1.00 98.63 395 A 1 
ATOM   3177 C  C   . ALA A 1 395 ? 13.024  -7.671  2.283   1.00 98.68 395 A 1 
ATOM   3178 O  O   . ALA A 1 395 ? 12.056  -8.142  1.683   1.00 98.51 395 A 1 
ATOM   3179 C  CB  . ALA A 1 395 ? 12.827  -7.247  4.778   1.00 98.48 395 A 1 
ATOM   3180 N  N   . VAL A 1 396 ? 13.812  -6.739  1.723   1.00 98.68 396 A 1 
ATOM   3181 C  CA  . VAL A 1 396 ? 13.551  -6.211  0.370   1.00 98.55 396 A 1 
ATOM   3182 C  C   . VAL A 1 396 ? 13.923  -7.205  -0.743  1.00 98.62 396 A 1 
ATOM   3183 O  O   . VAL A 1 396 ? 13.282  -7.194  -1.797  1.00 98.16 396 A 1 
ATOM   3184 C  CB  . VAL A 1 396 ? 14.212  -4.845  0.114   1.00 97.79 396 A 1 
ATOM   3185 C  CG1 . VAL A 1 396 ? 13.703  -3.788  1.112   1.00 94.03 396 A 1 
ATOM   3186 C  CG2 . VAL A 1 396 ? 15.739  -4.867  0.164   1.00 93.84 396 A 1 
ATOM   3187 N  N   . ARG A 1 397 ? 14.928  -8.069  -0.518  1.00 98.42 397 A 1 
ATOM   3188 C  CA  . ARG A 1 397 ? 15.433  -9.029  -1.521  1.00 98.24 397 A 1 
ATOM   3189 C  C   . ARG A 1 397 ? 14.716  -10.368 -1.505  1.00 98.17 397 A 1 
ATOM   3190 O  O   . ARG A 1 397 ? 14.565  -10.980 -2.561  1.00 97.55 397 A 1 
ATOM   3191 C  CB  . ARG A 1 397 ? 16.921  -9.267  -1.291  1.00 97.85 397 A 1 
ATOM   3192 C  CG  . ARG A 1 397 ? 17.788  -8.096  -1.757  1.00 96.23 397 A 1 
ATOM   3193 C  CD  . ARG A 1 397 ? 19.229  -8.430  -1.450  1.00 95.79 397 A 1 
ATOM   3194 N  NE  . ARG A 1 397 ? 20.149  -7.462  -2.058  1.00 95.15 397 A 1 
ATOM   3195 C  CZ  . ARG A 1 397 ? 21.210  -6.919  -1.489  1.00 95.60 397 A 1 
ATOM   3196 N  NH1 . ARG A 1 397 ? 21.528  -7.132  -0.248  1.00 90.34 397 A 1 
ATOM   3197 N  NH2 . ARG A 1 397 ? 21.970  -6.164  -2.185  1.00 91.15 397 A 1 
ATOM   3198 N  N   . TYR A 1 398 ? 14.308  -10.829 -0.323  1.00 98.34 398 A 1 
ATOM   3199 C  CA  . TYR A 1 398 ? 13.866  -12.191 -0.093  1.00 98.17 398 A 1 
ATOM   3200 C  C   . TYR A 1 398 ? 12.433  -12.237 0.463   1.00 98.18 398 A 1 
ATOM   3201 O  O   . TYR A 1 398 ? 12.226  -12.421 1.660   1.00 97.67 398 A 1 
ATOM   3202 C  CB  . TYR A 1 398 ? 14.882  -12.913 0.789   1.00 97.89 398 A 1 
ATOM   3203 C  CG  . TYR A 1 398 ? 16.314  -12.849 0.274   1.00 97.63 398 A 1 
ATOM   3204 C  CD1 . TYR A 1 398 ? 16.649  -13.343 -0.993  1.00 96.65 398 A 1 
ATOM   3205 C  CD2 . TYR A 1 398 ? 17.318  -12.270 1.071   1.00 96.59 398 A 1 
ATOM   3206 C  CE1 . TYR A 1 398 ? 17.964  -13.273 -1.467  1.00 95.72 398 A 1 
ATOM   3207 C  CE2 . TYR A 1 398 ? 18.641  -12.199 0.619   1.00 95.73 398 A 1 
ATOM   3208 C  CZ  . TYR A 1 398 ? 18.966  -12.698 -0.654  1.00 95.67 398 A 1 
ATOM   3209 O  OH  . TYR A 1 398 ? 20.260  -12.621 -1.107  1.00 94.17 398 A 1 
ATOM   3210 N  N   . PRO A 1 399 ? 11.412  -12.065 -0.401  1.00 98.24 399 A 1 
ATOM   3211 C  CA  . PRO A 1 399 ? 10.020  -12.244 0.009   1.00 97.90 399 A 1 
ATOM   3212 C  C   . PRO A 1 399 ? 9.641   -13.717 0.210   1.00 97.86 399 A 1 
ATOM   3213 O  O   . PRO A 1 399 ? 8.610   -13.987 0.819   1.00 96.26 399 A 1 
ATOM   3214 C  CB  . PRO A 1 399 ? 9.203   -11.593 -1.109  1.00 97.06 399 A 1 
ATOM   3215 C  CG  . PRO A 1 399 ? 10.072  -11.836 -2.337  1.00 94.37 399 A 1 
ATOM   3216 C  CD  . PRO A 1 399 ? 11.488  -11.692 -1.799  1.00 97.33 399 A 1 
ATOM   3217 N  N   . ARG A 1 400 ? 10.446  -14.675 -0.259  1.00 97.76 400 A 1 
ATOM   3218 C  CA  . ARG A 1 400 ? 10.266  -16.100 0.040   1.00 97.25 400 A 1 
ATOM   3219 C  C   . ARG A 1 400 ? 10.783  -16.421 1.437   1.00 97.28 400 A 1 
ATOM   3220 O  O   . ARG A 1 400 ? 11.874  -15.994 1.802   1.00 96.27 400 A 1 
ATOM   3221 C  CB  . ARG A 1 400 ? 10.985  -16.978 -0.979  1.00 96.03 400 A 1 
ATOM   3222 C  CG  . ARG A 1 400 ? 10.343  -16.897 -2.363  1.00 91.94 400 A 1 
ATOM   3223 C  CD  . ARG A 1 400 ? 11.068  -17.884 -3.262  1.00 91.62 400 A 1 
ATOM   3224 N  NE  . ARG A 1 400 ? 10.417  -18.029 -4.563  1.00 89.91 400 A 1 
ATOM   3225 C  CZ  . ARG A 1 400 ? 10.653  -19.008 -5.404  1.00 91.85 400 A 1 
ATOM   3226 N  NH1 . ARG A 1 400 ? 11.545  -19.917 -5.152  1.00 82.47 400 A 1 
ATOM   3227 N  NH2 . ARG A 1 400 ? 9.990   -19.113 -6.500  1.00 84.49 400 A 1 
ATOM   3228 N  N   . GLN A 1 401 ? 10.028  -17.218 2.186   1.00 95.66 401 A 1 
ATOM   3229 C  CA  . GLN A 1 401 ? 10.319  -17.483 3.597   1.00 94.69 401 A 1 
ATOM   3230 C  C   . GLN A 1 401 ? 11.687  -18.148 3.804   1.00 94.72 401 A 1 
ATOM   3231 O  O   . GLN A 1 401 ? 12.462  -17.700 4.636   1.00 93.46 401 A 1 
ATOM   3232 C  CB  . GLN A 1 401 ? 9.201   -18.348 4.190   1.00 92.13 401 A 1 
ATOM   3233 C  CG  . GLN A 1 401 ? 7.898   -17.538 4.274   1.00 83.20 401 A 1 
ATOM   3234 C  CD  . GLN A 1 401 ? 6.787   -18.253 5.019   1.00 77.22 401 A 1 
ATOM   3235 O  OE1 . GLN A 1 401 ? 6.804   -19.456 5.247   1.00 72.75 401 A 1 
ATOM   3236 N  NE2 . GLN A 1 401 ? 5.771   -17.532 5.424   1.00 69.15 401 A 1 
ATOM   3237 N  N   . ASN A 1 402 ? 12.015  -19.148 3.003   1.00 93.85 402 A 1 
ATOM   3238 C  CA  . ASN A 1 402 ? 13.262  -19.898 3.135   1.00 93.51 402 A 1 
ATOM   3239 C  C   . ASN A 1 402 ? 14.491  -19.026 2.828   1.00 95.32 402 A 1 
ATOM   3240 O  O   . ASN A 1 402 ? 15.509  -19.097 3.513   1.00 94.73 402 A 1 
ATOM   3241 C  CB  . ASN A 1 402 ? 13.231  -21.101 2.173   1.00 90.42 402 A 1 
ATOM   3242 C  CG  . ASN A 1 402 ? 11.959  -21.930 2.209   1.00 78.01 402 A 1 
ATOM   3243 O  OD1 . ASN A 1 402 ? 11.122  -21.826 3.075   1.00 67.94 402 A 1 
ATOM   3244 N  ND2 . ASN A 1 402 ? 11.755  -22.773 1.227   1.00 68.57 402 A 1 
ATOM   3245 N  N   . GLU A 1 403 ? 14.404  -18.177 1.803   1.00 95.96 403 A 1 
ATOM   3246 C  CA  . GLU A 1 403 ? 15.485  -17.275 1.416   1.00 96.37 403 A 1 
ATOM   3247 C  C   . GLU A 1 403 ? 15.675  -16.168 2.463   1.00 97.04 403 A 1 
ATOM   3248 O  O   . GLU A 1 403 ? 16.814  -15.834 2.803   1.00 96.75 403 A 1 
ATOM   3249 C  CB  . GLU A 1 403 ? 15.196  -16.661 0.043   1.00 95.66 403 A 1 
ATOM   3250 C  CG  . GLU A 1 403 ? 15.195  -17.680 -1.104  1.00 91.92 403 A 1 
ATOM   3251 C  CD  . GLU A 1 403 ? 14.837  -17.069 -2.470  1.00 89.72 403 A 1 
ATOM   3252 O  OE1 . GLU A 1 403 ? 14.879  -17.817 -3.476  1.00 82.21 403 A 1 
ATOM   3253 O  OE2 . GLU A 1 403 ? 14.483  -15.870 -2.531  1.00 84.68 403 A 1 
ATOM   3254 N  N   . PHE A 1 404 ? 14.585  -15.647 3.009   1.00 96.94 404 A 1 
ATOM   3255 C  CA  . PHE A 1 404 ? 14.635  -14.691 4.102   1.00 97.20 404 A 1 
ATOM   3256 C  C   . PHE A 1 404 ? 15.269  -15.297 5.358   1.00 97.34 404 A 1 
ATOM   3257 O  O   . PHE A 1 404 ? 16.190  -14.700 5.926   1.00 97.30 404 A 1 
ATOM   3258 C  CB  . PHE A 1 404 ? 13.236  -14.143 4.399   1.00 97.27 404 A 1 
ATOM   3259 C  CG  . PHE A 1 404 ? 13.251  -13.136 5.526   1.00 97.49 404 A 1 
ATOM   3260 C  CD1 . PHE A 1 404 ? 12.934  -13.539 6.835   1.00 96.95 404 A 1 
ATOM   3261 C  CD2 . PHE A 1 404 ? 13.691  -11.823 5.292   1.00 96.94 404 A 1 
ATOM   3262 C  CE1 . PHE A 1 404 ? 13.063  -12.634 7.903   1.00 96.54 404 A 1 
ATOM   3263 C  CE2 . PHE A 1 404 ? 13.825  -10.918 6.349   1.00 96.43 404 A 1 
ATOM   3264 C  CZ  . PHE A 1 404 ? 13.521  -11.325 7.657   1.00 96.55 404 A 1 
ATOM   3265 N  N   . ALA A 1 405 ? 14.857  -16.502 5.759   1.00 97.17 405 A 1 
ATOM   3266 C  CA  . ALA A 1 405 ? 15.374  -17.204 6.930   1.00 96.84 405 A 1 
ATOM   3267 C  C   . ALA A 1 405 ? 16.885  -17.475 6.836   1.00 97.13 405 A 1 
ATOM   3268 O  O   . ALA A 1 405 ? 17.583  -17.417 7.847   1.00 96.62 405 A 1 
ATOM   3269 C  CB  . ALA A 1 405 ? 14.581  -18.503 7.104   1.00 95.83 405 A 1 
ATOM   3270 N  N   . ASN A 1 406 ? 17.411  -17.697 5.631   1.00 97.41 406 A 1 
ATOM   3271 C  CA  . ASN A 1 406 ? 18.851  -17.865 5.394   1.00 97.58 406 A 1 
ATOM   3272 C  C   . ASN A 1 406 ? 19.649  -16.544 5.408   1.00 97.89 406 A 1 
ATOM   3273 O  O   . ASN A 1 406 ? 20.877  -16.570 5.464   1.00 97.27 406 A 1 
ATOM   3274 C  CB  . ASN A 1 406 ? 19.039  -18.595 4.057   1.00 96.95 406 A 1 
ATOM   3275 C  CG  . ASN A 1 406 ? 18.633  -20.062 4.115   1.00 90.42 406 A 1 
ATOM   3276 O  OD1 . ASN A 1 406 ? 18.719  -20.730 5.125   1.00 82.14 406 A 1 
ATOM   3277 N  ND2 . ASN A 1 406 ? 18.226  -20.618 3.007   1.00 79.82 406 A 1 
ATOM   3278 N  N   . CYS A 1 407 ? 18.975  -15.407 5.312   1.00 97.85 407 A 1 
ATOM   3279 C  CA  . CYS A 1 407 ? 19.605  -14.084 5.238   1.00 98.01 407 A 1 
ATOM   3280 C  C   . CYS A 1 407 ? 19.560  -13.331 6.573   1.00 98.17 407 A 1 
ATOM   3281 O  O   . CYS A 1 407 ? 20.510  -12.620 6.913   1.00 97.42 407 A 1 
ATOM   3282 C  CB  . CYS A 1 407 ? 18.903  -13.287 4.131   1.00 97.79 407 A 1 
ATOM   3283 S  SG  . CYS A 1 407 ? 19.606  -11.639 3.804   1.00 97.57 407 A 1 
ATOM   3284 N  N   . VAL A 1 408 ? 18.447  -13.444 7.312   1.00 97.79 408 A 1 
ATOM   3285 C  CA  . VAL A 1 408 ? 18.203  -12.700 8.544   1.00 97.57 408 A 1 
ATOM   3286 C  C   . VAL A 1 408 ? 19.192  -13.092 9.640   1.00 97.58 408 A 1 
ATOM   3287 O  O   . VAL A 1 408 ? 19.527  -14.265 9.804   1.00 96.79 408 A 1 
ATOM   3288 C  CB  . VAL A 1 408 ? 16.732  -12.847 8.993   1.00 96.39 408 A 1 
ATOM   3289 C  CG1 . VAL A 1 408 ? 16.382  -14.255 9.493   1.00 91.43 408 A 1 
ATOM   3290 C  CG2 . VAL A 1 408 ? 16.388  -11.838 10.091  1.00 91.25 408 A 1 
ATOM   3291 N  N   . VAL A 1 409 ? 19.642  -12.103 10.397  1.00 97.65 409 A 1 
ATOM   3292 C  CA  . VAL A 1 409 ? 20.521  -12.306 11.554  1.00 97.26 409 A 1 
ATOM   3293 C  C   . VAL A 1 409 ? 19.798  -11.813 12.797  1.00 96.67 409 A 1 
ATOM   3294 O  O   . VAL A 1 409 ? 19.624  -10.608 12.992  1.00 94.73 409 A 1 
ATOM   3295 C  CB  . VAL A 1 409 ? 21.891  -11.620 11.368  1.00 96.37 409 A 1 
ATOM   3296 C  CG1 . VAL A 1 409 ? 22.810  -11.909 12.554  1.00 93.98 409 A 1 
ATOM   3297 C  CG2 . VAL A 1 409 ? 22.596  -12.121 10.097  1.00 94.82 409 A 1 
ATOM   3298 N  N   . TRP A 1 410 ? 19.367  -12.749 13.634  1.00 95.16 410 A 1 
ATOM   3299 C  CA  . TRP A 1 410 ? 18.756  -12.458 14.923  1.00 92.50 410 A 1 
ATOM   3300 C  C   . TRP A 1 410 ? 19.822  -12.050 15.941  1.00 88.69 410 A 1 
ATOM   3301 O  O   . TRP A 1 410 ? 20.950  -12.546 15.907  1.00 79.93 410 A 1 
ATOM   3302 C  CB  . TRP A 1 410 ? 17.931  -13.666 15.378  1.00 90.49 410 A 1 
ATOM   3303 C  CG  . TRP A 1 410 ? 16.874  -14.076 14.391  1.00 89.61 410 A 1 
ATOM   3304 C  CD1 . TRP A 1 410 ? 16.896  -15.198 13.627  1.00 83.25 410 A 1 
ATOM   3305 C  CD2 . TRP A 1 410 ? 15.655  -13.358 14.020  1.00 87.79 410 A 1 
ATOM   3306 N  NE1 . TRP A 1 410 ? 15.775  -15.229 12.807  1.00 82.27 410 A 1 
ATOM   3307 C  CE2 . TRP A 1 410 ? 14.993  -14.118 13.010  1.00 85.50 410 A 1 
ATOM   3308 C  CE3 . TRP A 1 410 ? 15.067  -12.143 14.428  1.00 82.71 410 A 1 
ATOM   3309 C  CZ2 . TRP A 1 410 ? 13.776  -13.685 12.427  1.00 81.91 410 A 1 
ATOM   3310 C  CZ3 . TRP A 1 410 ? 13.856  -11.716 13.847  1.00 79.42 410 A 1 
ATOM   3311 C  CH2 . TRP A 1 410 ? 13.228  -12.471 12.855  1.00 81.30 410 A 1 
ATOM   3312 N  N   . ASN A 1 411 ? 19.495  -11.092 16.797  1.00 80.46 411 A 1 
ATOM   3313 C  CA  . ASN A 1 411 ? 20.349  -10.654 17.909  1.00 75.44 411 A 1 
ATOM   3314 C  C   . ASN A 1 411 ? 20.177  -11.542 19.136  1.00 69.71 411 A 1 
ATOM   3315 O  O   . ASN A 1 411 ? 19.045  -12.042 19.352  1.00 63.29 411 A 1 
ATOM   3316 C  CB  . ASN A 1 411 ? 20.054  -9.195  18.269  1.00 67.37 411 A 1 
ATOM   3317 C  CG  . ASN A 1 411 ? 20.494  -8.164  17.233  1.00 60.76 411 A 1 
ATOM   3318 O  OD1 . ASN A 1 411 ? 21.463  -8.300  16.487  1.00 54.95 411 A 1 
ATOM   3319 N  ND2 . ASN A 1 411 ? 19.813  -7.045  17.178  1.00 52.25 411 A 1 
ATOM   3320 O  OXT . ASN A 1 411 ? 21.197  -11.688 19.875  1.00 50.80 411 A 1 
HETATM 3321 MG MG  . MG  B 2 .   ? -3.582  -1.382  7.942   1.00 81.66 1   B 1 
#
