# Supplementary material for: Theoretical Study of Sphingomyelinases from Entamoeba histolytica and Trichomonas vaginalis Sheds Light on the Evolution of Enzymes Needed for Survival and Colonization
Source: Pathogens. 2025 Jan 5;14(1):32. doi: 10.3390/pathogens14010032 (PMC11768322; doi:10.3390/pathogens14010032)
Supplement: Supplementary file 1 [file pathogens-14-00032-s001.zip › Supplementary structural Files/CIF files aSMase6/aSMase6 no signal peptide/No signal peptide +Mg/fold_smase6nosignpeptdmg_model_3.cif]

# By using this file you agree to the legally binding terms of use found at alphafoldserver.com/output-terms
data_17412ece4fdc9674
#
_entry.id 17412ece4fdc9674
#
loop_
_atom_type.symbol
C  
MG 
N  
O  
S  
#
loop_
_audit_author.name
_audit_author.pdbx_ordinal
"Google DeepMind" 1 
"Isomorphic Labs" 2 
#
_audit_conform.dict_location https://raw.githubusercontent.com/ihmwg/ModelCIF/master/dist/mmcif_ma.dic
_audit_conform.dict_name     mmcif_ma.dic
_audit_conform.dict_version  1.4.5
#
loop_
_chem_comp.formula
_chem_comp.formula_weight
_chem_comp.id
_chem_comp.mon_nstd_flag
_chem_comp.name
_chem_comp.pdbx_smiles
_chem_comp.pdbx_synonyms
_chem_comp.type
"C3 H7 N O2"    89.093  ALA y ALANINE         C[C@H](N)C(O)=O                  ? "L-PEPTIDE LINKING" 
"C6 H15 N4 O2"  175.209 ARG y ARGININE        N[C@@H](CCCNC(N)=[NH2+])C(O)=O   ? "L-PEPTIDE LINKING" 
"C4 H8 N2 O3"   132.118 ASN y ASPARAGINE      N[C@@H](CC(N)=O)C(O)=O           ? "L-PEPTIDE LINKING" 
"C4 H7 N O4"    133.103 ASP y "ASPARTIC ACID" N[C@@H](CC(O)=O)C(O)=O           ? "L-PEPTIDE LINKING" 
"C3 H7 N O2 S"  121.158 CYS y CYSTEINE        N[C@@H](CS)C(O)=O                ? "L-PEPTIDE LINKING" 
"C5 H10 N2 O3"  146.144 GLN y GLUTAMINE       N[C@@H](CCC(N)=O)C(O)=O          ? "L-PEPTIDE LINKING" 
"C5 H9 N O4"    147.129 GLU y "GLUTAMIC ACID" N[C@@H](CCC(O)=O)C(O)=O          ? "L-PEPTIDE LINKING" 
"C2 H5 N O2"    75.067  GLY y GLYCINE         NCC(O)=O                         ? "PEPTIDE LINKING"   
"C6 H10 N3 O2"  156.162 HIS y HISTIDINE       N[C@@H](Cc1c[nH]c[nH+]1)C(O)=O   ? "L-PEPTIDE LINKING" 
"C6 H13 N O2"   131.173 ILE y ISOLEUCINE      CC[C@H](C)[C@H](N)C(O)=O         ? "L-PEPTIDE LINKING" 
"C6 H13 N O2"   131.173 LEU y LEUCINE         CC(C)C[C@H](N)C(O)=O             ? "L-PEPTIDE LINKING" 
"C6 H15 N2 O2"  147.195 LYS y LYSINE          N[C@@H](CCCC[NH3+])C(O)=O        ? "L-PEPTIDE LINKING" 
"C5 H11 N O2 S" 149.211 MET y METHIONINE      CSCC[C@H](N)C(O)=O               ? "L-PEPTIDE LINKING" 
Mg              24.305  MG  . "MAGNESIUM ION" "[Mg++]"                         ? NON-POLYMER         
"C9 H11 N O2"   165.189 PHE y PHENYLALANINE   N[C@@H](Cc1ccccc1)C(O)=O         ? "L-PEPTIDE LINKING" 
"C5 H9 N O2"    115.130 PRO y PROLINE         OC(=O)[C@@H]1CCCN1               ? "L-PEPTIDE LINKING" 
"C3 H7 N O3"    105.093 SER y SERINE          N[C@@H](CO)C(O)=O                ? "L-PEPTIDE LINKING" 
"C4 H9 N O3"    119.119 THR y THREONINE       C[C@@H](O)[C@H](N)C(O)=O         ? "L-PEPTIDE LINKING" 
"C11 H12 N2 O2" 204.225 TRP y TRYPTOPHAN      N[C@@H](Cc1c[nH]c2ccccc12)C(O)=O ? "L-PEPTIDE LINKING" 
"C9 H11 N O3"   181.189 TYR y TYROSINE        N[C@@H](Cc1ccc(O)cc1)C(O)=O      ? "L-PEPTIDE LINKING" 
"C5 H11 N O2"   117.146 VAL y VALINE          CC(C)[C@H](N)C(O)=O              ? "L-PEPTIDE LINKING" 
#
_citation.book_publisher          ?
_citation.country                 UK
_citation.id                      primary
_citation.journal_full            Nature
_citation.journal_id_ASTM         NATUAS
_citation.journal_id_CSD          0006
_citation.journal_id_ISSN         0028-0836
_citation.journal_volume          ?
_citation.page_first              ?
_citation.page_last               ?
_citation.pdbx_database_id_DOI    ?
_citation.pdbx_database_id_PubMed ?
_citation.title                   "Accurate structure prediction of biomolecular interactions with AlphaFold 3"
_citation.year                    2024
#
loop_
_citation_author.citation_id
_citation_author.name
_citation_author.ordinal
primary "Google DeepMind" 1 
primary "Isomorphic Labs" 2 
#
loop_
_entity.id
_entity.pdbx_description
_entity.type
1 . polymer     
2 . non-polymer 
#
_entity_poly.entity_id      1
_entity_poly.pdbx_strand_id A
_entity_poly.type           polypeptide(L)
#
loop_
_entity_poly_seq.entity_id
_entity_poly_seq.hetero
_entity_poly_seq.mon_id
_entity_poly_seq.num
1 n PHE 1   
1 n GLU 2   
1 n MET 3   
1 n TRP 4   
1 n GLN 5   
1 n LEU 6   
1 n THR 7   
1 n ASP 8   
1 n ILE 9   
1 n HIS 10  
1 n LEU 11  
1 n ASP 12  
1 n PRO 13  
1 n MET 14  
1 n TYR 15  
1 n THR 16  
1 n VAL 17  
1 n GLY 18  
1 n SER 19  
1 n ASP 20  
1 n PRO 21  
1 n LEU 22  
1 n LYS 23  
1 n LEU 24  
1 n CYS 25  
1 n ARG 26  
1 n GLU 27  
1 n GLY 28  
1 n LYS 29  
1 n GLY 30  
1 n ASN 31  
1 n ALA 32  
1 n GLY 33  
1 n LYS 34  
1 n TYR 35  
1 n GLY 36  
1 n ASP 37  
1 n TYR 38  
1 n SER 39  
1 n CYS 40  
1 n ASP 41  
1 n ALA 42  
1 n ASN 43  
1 n MET 44  
1 n ALA 45  
1 n LEU 46  
1 n LEU 47  
1 n ASP 48  
1 n SER 49  
1 n LEU 50  
1 n VAL 51  
1 n LYS 52  
1 n PHE 53  
1 n ILE 54  
1 n LYS 55  
1 n ARG 56  
1 n ASN 57  
1 n THR 58  
1 n ASP 59  
1 n VAL 60  
1 n ASN 61  
1 n GLY 62  
1 n LYS 63  
1 n VAL 64  
1 n MET 65  
1 n VAL 66  
1 n TYR 67  
1 n ASN 68  
1 n GLY 69  
1 n ASP 70  
1 n ILE 71  
1 n VAL 72  
1 n SER 73  
1 n ARG 74  
1 n ALA 75  
1 n ILE 76  
1 n PRO 77  
1 n LYS 78  
1 n TYR 79  
1 n ASN 80  
1 n LEU 81  
1 n ASP 82  
1 n TYR 83  
1 n VAL 84  
1 n LYS 85  
1 n GLN 86  
1 n SER 87  
1 n ILE 88  
1 n VAL 89  
1 n ASN 90  
1 n ALA 91  
1 n THR 92  
1 n ALA 93  
1 n LEU 94  
1 n LEU 95  
1 n LYS 96  
1 n LYS 97  
1 n PHE 98  
1 n GLU 99  
1 n ASP 100 
1 n PHE 101 
1 n PHE 102 
1 n ILE 103 
1 n ILE 104 
1 n PRO 105 
1 n MET 106 
1 n LEU 107 
1 n GLY 108 
1 n ASN 109 
1 n HIS 110 
1 n ASP 111 
1 n VAL 112 
1 n TYR 113 
1 n PRO 114 
1 n ALA 115 
1 n ASN 116 
1 n GLN 117 
1 n MET 118 
1 n ALA 119 
1 n ILE 120 
1 n ASN 121 
1 n SER 122 
1 n GLN 123 
1 n TRP 124 
1 n ILE 125 
1 n PHE 126 
1 n GLN 127 
1 n PHE 128 
1 n ALA 129 
1 n ALA 130 
1 n GLU 131 
1 n GLN 132 
1 n PHE 133 
1 n ALA 134 
1 n PRO 135 
1 n PHE 136 
1 n LEU 137 
1 n SER 138 
1 n GLN 139 
1 n ASN 140 
1 n ALA 141 
1 n ILE 142 
1 n GLU 143 
1 n SER 144 
1 n PHE 145 
1 n LYS 146 
1 n HIS 147 
1 n GLY 148 
1 n GLY 149 
1 n TYR 150 
1 n TYR 151 
1 n THR 152 
1 n MET 153 
1 n PRO 154 
1 n PHE 155 
1 n PRO 156 
1 n ALA 157 
1 n HIS 158 
1 n LEU 159 
1 n GLY 160 
1 n ILE 161 
1 n LYS 162 
1 n VAL 163 
1 n PRO 164 
1 n LEU 165 
1 n ASN 166 
1 n ALA 167 
1 n VAL 168 
1 n VAL 169 
1 n LEU 170 
1 n ASN 171 
1 n THR 172 
1 n VAL 173 
1 n LEU 174 
1 n TYR 175 
1 n TYR 176 
1 n ASN 177 
1 n TYR 178 
1 n ASN 179 
1 n LYS 180 
1 n GLN 181 
1 n THR 182 
1 n MET 183 
1 n ASP 184 
1 n SER 185 
1 n THR 186 
1 n ASP 187 
1 n PRO 188 
1 n LEU 189 
1 n GLY 190 
1 n GLN 191 
1 n PHE 192 
1 n GLU 193 
1 n TRP 194 
1 n PHE 195 
1 n LYS 196 
1 n THR 197 
1 n VAL 198 
1 n MET 199 
1 n ASP 200 
1 n GLY 201 
1 n TYR 202 
1 n ARG 203 
1 n LYS 204 
1 n THR 205 
1 n GLY 206 
1 n GLN 207 
1 n ARG 208 
1 n ALA 209 
1 n ILE 210 
1 n VAL 211 
1 n SER 212 
1 n MET 213 
1 n HIS 214 
1 n ILE 215 
1 n CYS 216 
1 n PRO 217 
1 n GLY 218 
1 n VAL 219 
1 n ALA 220 
1 n GLU 221 
1 n ARG 222 
1 n PHE 223 
1 n ASN 224 
1 n TYR 225 
1 n SER 226 
1 n ASP 227 
1 n GLN 228 
1 n LEU 229 
1 n TYR 230 
1 n PRO 231 
1 n GLN 232 
1 n TYR 233 
1 n ASN 234 
1 n ASP 235 
1 n ARG 236 
1 n LEU 237 
1 n VAL 238 
1 n ASP 239 
1 n SER 240 
1 n LEU 241 
1 n ALA 242 
1 n GLU 243 
1 n TYR 244 
1 n ASN 245 
1 n ASP 246 
1 n VAL 247 
1 n ILE 248 
1 n LEU 249 
1 n GLY 250 
1 n VAL 251 
1 n LEU 252 
1 n CYS 253 
1 n GLY 254 
1 n HIS 255 
1 n LEU 256 
1 n HIS 257 
1 n THR 258 
1 n ASP 259 
1 n THR 260 
1 n PHE 261 
1 n ARG 262 
1 n ILE 263 
1 n LEU 264 
1 n SER 265 
1 n LYS 266 
1 n GLY 267 
1 n ASN 268 
1 n LYS 269 
1 n LYS 270 
1 n VAL 271 
1 n MET 272 
1 n ALA 273 
1 n PHE 274 
1 n ILE 275 
1 n GLY 276 
1 n PRO 277 
1 n SER 278 
1 n VAL 279 
1 n ASP 280 
1 n THR 281 
1 n TRP 282 
1 n LEU 283 
1 n GLY 284 
1 n THR 285 
1 n SER 286 
1 n PRO 287 
1 n SER 288 
1 n ILE 289 
1 n ARG 290 
1 n LYS 291 
1 n TYR 292 
1 n ASP 293 
1 n VAL 294 
1 n GLY 295 
1 n ASN 296 
1 n GLY 297 
1 n GLN 298 
1 n GLY 299 
1 n TYR 300 
1 n MET 301 
1 n LYS 302 
1 n GLU 303 
1 n PHE 304 
1 n LYS 305 
1 n ASN 306 
1 n TYR 307 
1 n HIS 308 
1 n PHE 309 
1 n GLN 310 
1 n LEU 311 
1 n ARG 312 
1 n PRO 313 
1 n LYS 314 
1 n LYS 315 
1 n ASP 316 
1 n LYS 317 
1 n LEU 318 
1 n LYS 319 
1 n PRO 320 
1 n LYS 321 
1 n THR 322 
1 n THR 323 
1 n ILE 324 
1 n LYS 325 
1 n GLN 326 
1 n PRO 327 
1 n SER 328 
1 n ASP 329 
1 n GLY 330 
1 n PHE 331 
1 n ASN 332 
1 n LYS 333 
1 n TRP 334 
1 n LYS 335 
1 n PHE 336 
1 n ASN 337 
1 n TYR 338 
1 n GLY 339 
1 n SER 340 
1 n SER 341 
1 n SER 342 
1 n GLU 343 
1 n TYR 344 
1 n GLY 345 
1 n LEU 346 
1 n LYS 347 
1 n GLU 348 
1 n LEU 349 
1 n SER 350 
1 n PRO 351 
1 n LYS 352 
1 n GLU 353 
1 n PHE 354 
1 n GLU 355 
1 n ILE 356 
1 n LEU 357 
1 n ALA 358 
1 n ALA 359 
1 n ARG 360 
1 n MET 361 
1 n ASP 362 
1 n LYS 363 
1 n ASP 364 
1 n LEU 365 
1 n GLN 366 
1 n LEU 367 
1 n PHE 368 
1 n ASN 369 
1 n LYS 370 
1 n TYR 371 
1 n HIS 372 
1 n LEU 373 
1 n HIS 374 
1 n PHE 375 
1 n ARG 376 
1 n ALA 377 
1 n ASP 378 
1 n THR 379 
1 n PRO 380 
1 n GLY 381 
1 n PHE 382 
1 n THR 383 
1 n CYS 384 
1 n LYS 385 
1 n GLY 386 
1 n ASN 387 
1 n CYS 388 
1 n LYS 389 
1 n ASN 390 
1 n ASN 391 
1 n CYS 392 
1 n MET 393 
1 n CYS 394 
1 n ALA 395 
1 n VAL 396 
1 n ARG 397 
1 n TYR 398 
1 n PRO 399 
1 n ARG 400 
1 n GLN 401 
1 n ASN 402 
1 n GLU 403 
1 n PHE 404 
1 n ALA 405 
1 n ASN 406 
1 n CYS 407 
1 n VAL 408 
1 n VAL 409 
1 n TRP 410 
1 n ASN 411 
#
_ma_data.content_type "model coordinates"
_ma_data.id           1
_ma_data.name         Model
#
_ma_model_list.data_id          1
_ma_model_list.model_group_id   1
_ma_model_list.model_group_name "AlphaFold-beta-20231127 (7a14c934-fe78-43c1-a552-7fb305b0ebd1 @ 2024-10-22 07:44:14)"
_ma_model_list.model_id         1
_ma_model_list.model_name       "Top ranked model"
_ma_model_list.model_type       "Ab initio model"
_ma_model_list.ordinal_id       1
#
loop_
_ma_protocol_step.method_type
_ma_protocol_step.ordinal_id
_ma_protocol_step.protocol_id
_ma_protocol_step.step_id
"coevolution MSA" 1 1 1 
"template search" 2 1 2 
modeling          3 1 3 
#
loop_
_ma_qa_metric.id
_ma_qa_metric.mode
_ma_qa_metric.name
_ma_qa_metric.software_group_id
_ma_qa_metric.type
1 global pLDDT 1 pLDDT 
2 local  pLDDT 1 pLDDT 
#
_ma_qa_metric_global.metric_id    1
_ma_qa_metric_global.metric_value 92.46
_ma_qa_metric_global.model_id     1
_ma_qa_metric_global.ordinal_id   1
#
_ma_software_group.group_id    1
_ma_software_group.ordinal_id  1
_ma_software_group.software_id 1
#
loop_
_ma_target_entity.data_id
_ma_target_entity.entity_id
_ma_target_entity.origin
1 1 . 
1 2 . 
#
loop_
_ma_target_entity_instance.asym_id
_ma_target_entity_instance.details
_ma_target_entity_instance.entity_id
A . 1 
B . 2 
#
loop_
_pdbx_data_usage.details
_pdbx_data_usage.id
_pdbx_data_usage.type
_pdbx_data_usage.url
;NON-COMMERCIAL USE ONLY, BY USING THIS FILE YOU AGREE TO THE TERMS OF USE FOUND
AT alphafoldserver.com/output-terms.
;
1 license    ? 
;THE INFORMATION IS NOT INTENDED FOR, HAS NOT BEEN VALIDATED FOR, AND IS NOT
APPROVED FOR CLINICAL USE. IT SHOULD NOT BE USED FOR CLINICAL PURPOSE OR RELIED
ON FOR MEDICAL OR OTHER PROFESSIONAL ADVICE. IT IS THEORETICAL MODELLING ONLY
AND CAUTION SHOULD BE EXERCISED IN ITS USE. IT IS PROVIDED "AS-IS" WITHOUT ANY
WARRANTY OF ANY KIND, WHETHER EXPRESSED OR IMPLIED. NO WARRANTY IS GIVEN THAT
USE OF THE INFORMATION SHALL NOT INFRINGE THE RIGHTS OF ANY THIRD PARTY.
;
2 disclaimer ? 
#
_pdbx_nonpoly_scheme.asym_id       B
_pdbx_nonpoly_scheme.auth_seq_num  1
_pdbx_nonpoly_scheme.entity_id     2
_pdbx_nonpoly_scheme.mon_id        MG
_pdbx_nonpoly_scheme.pdb_ins_code  .
_pdbx_nonpoly_scheme.pdb_seq_num   1
_pdbx_nonpoly_scheme.pdb_strand_id B
#
loop_
_pdbx_poly_seq_scheme.asym_id
_pdbx_poly_seq_scheme.auth_seq_num
_pdbx_poly_seq_scheme.entity_id
_pdbx_poly_seq_scheme.hetero
_pdbx_poly_seq_scheme.mon_id
_pdbx_poly_seq_scheme.pdb_ins_code
_pdbx_poly_seq_scheme.pdb_seq_num
_pdbx_poly_seq_scheme.pdb_strand_id
_pdbx_poly_seq_scheme.seq_id
A 1   1 n PHE . 1   A 1   
A 2   1 n GLU . 2   A 2   
A 3   1 n MET . 3   A 3   
A 4   1 n TRP . 4   A 4   
A 5   1 n GLN . 5   A 5   
A 6   1 n LEU . 6   A 6   
A 7   1 n THR . 7   A 7   
A 8   1 n ASP . 8   A 8   
A 9   1 n ILE . 9   A 9   
A 10  1 n HIS . 10  A 10  
A 11  1 n LEU . 11  A 11  
A 12  1 n ASP . 12  A 12  
A 13  1 n PRO . 13  A 13  
A 14  1 n MET . 14  A 14  
A 15  1 n TYR . 15  A 15  
A 16  1 n THR . 16  A 16  
A 17  1 n VAL . 17  A 17  
A 18  1 n GLY . 18  A 18  
A 19  1 n SER . 19  A 19  
A 20  1 n ASP . 20  A 20  
A 21  1 n PRO . 21  A 21  
A 22  1 n LEU . 22  A 22  
A 23  1 n LYS . 23  A 23  
A 24  1 n LEU . 24  A 24  
A 25  1 n CYS . 25  A 25  
A 26  1 n ARG . 26  A 26  
A 27  1 n GLU . 27  A 27  
A 28  1 n GLY . 28  A 28  
A 29  1 n LYS . 29  A 29  
A 30  1 n GLY . 30  A 30  
A 31  1 n ASN . 31  A 31  
A 32  1 n ALA . 32  A 32  
A 33  1 n GLY . 33  A 33  
A 34  1 n LYS . 34  A 34  
A 35  1 n TYR . 35  A 35  
A 36  1 n GLY . 36  A 36  
A 37  1 n ASP . 37  A 37  
A 38  1 n TYR . 38  A 38  
A 39  1 n SER . 39  A 39  
A 40  1 n CYS . 40  A 40  
A 41  1 n ASP . 41  A 41  
A 42  1 n ALA . 42  A 42  
A 43  1 n ASN . 43  A 43  
A 44  1 n MET . 44  A 44  
A 45  1 n ALA . 45  A 45  
A 46  1 n LEU . 46  A 46  
A 47  1 n LEU . 47  A 47  
A 48  1 n ASP . 48  A 48  
A 49  1 n SER . 49  A 49  
A 50  1 n LEU . 50  A 50  
A 51  1 n VAL . 51  A 51  
A 52  1 n LYS . 52  A 52  
A 53  1 n PHE . 53  A 53  
A 54  1 n ILE . 54  A 54  
A 55  1 n LYS . 55  A 55  
A 56  1 n ARG . 56  A 56  
A 57  1 n ASN . 57  A 57  
A 58  1 n THR . 58  A 58  
A 59  1 n ASP . 59  A 59  
A 60  1 n VAL . 60  A 60  
A 61  1 n ASN . 61  A 61  
A 62  1 n GLY . 62  A 62  
A 63  1 n LYS . 63  A 63  
A 64  1 n VAL . 64  A 64  
A 65  1 n MET . 65  A 65  
A 66  1 n VAL . 66  A 66  
A 67  1 n TYR . 67  A 67  
A 68  1 n ASN . 68  A 68  
A 69  1 n GLY . 69  A 69  
A 70  1 n ASP . 70  A 70  
A 71  1 n ILE . 71  A 71  
A 72  1 n VAL . 72  A 72  
A 73  1 n SER . 73  A 73  
A 74  1 n ARG . 74  A 74  
A 75  1 n ALA . 75  A 75  
A 76  1 n ILE . 76  A 76  
A 77  1 n PRO . 77  A 77  
A 78  1 n LYS . 78  A 78  
A 79  1 n TYR . 79  A 79  
A 80  1 n ASN . 80  A 80  
A 81  1 n LEU . 81  A 81  
A 82  1 n ASP . 82  A 82  
A 83  1 n TYR . 83  A 83  
A 84  1 n VAL . 84  A 84  
A 85  1 n LYS . 85  A 85  
A 86  1 n GLN . 86  A 86  
A 87  1 n SER . 87  A 87  
A 88  1 n ILE . 88  A 88  
A 89  1 n VAL . 89  A 89  
A 90  1 n ASN . 90  A 90  
A 91  1 n ALA . 91  A 91  
A 92  1 n THR . 92  A 92  
A 93  1 n ALA . 93  A 93  
A 94  1 n LEU . 94  A 94  
A 95  1 n LEU . 95  A 95  
A 96  1 n LYS . 96  A 96  
A 97  1 n LYS . 97  A 97  
A 98  1 n PHE . 98  A 98  
A 99  1 n GLU . 99  A 99  
A 100 1 n ASP . 100 A 100 
A 101 1 n PHE . 101 A 101 
A 102 1 n PHE . 102 A 102 
A 103 1 n ILE . 103 A 103 
A 104 1 n ILE . 104 A 104 
A 105 1 n PRO . 105 A 105 
A 106 1 n MET . 106 A 106 
A 107 1 n LEU . 107 A 107 
A 108 1 n GLY . 108 A 108 
A 109 1 n ASN . 109 A 109 
A 110 1 n HIS . 110 A 110 
A 111 1 n ASP . 111 A 111 
A 112 1 n VAL . 112 A 112 
A 113 1 n TYR . 113 A 113 
A 114 1 n PRO . 114 A 114 
A 115 1 n ALA . 115 A 115 
A 116 1 n ASN . 116 A 116 
A 117 1 n GLN . 117 A 117 
A 118 1 n MET . 118 A 118 
A 119 1 n ALA . 119 A 119 
A 120 1 n ILE . 120 A 120 
A 121 1 n ASN . 121 A 121 
A 122 1 n SER . 122 A 122 
A 123 1 n GLN . 123 A 123 
A 124 1 n TRP . 124 A 124 
A 125 1 n ILE . 125 A 125 
A 126 1 n PHE . 126 A 126 
A 127 1 n GLN . 127 A 127 
A 128 1 n PHE . 128 A 128 
A 129 1 n ALA . 129 A 129 
A 130 1 n ALA . 130 A 130 
A 131 1 n GLU . 131 A 131 
A 132 1 n GLN . 132 A 132 
A 133 1 n PHE . 133 A 133 
A 134 1 n ALA . 134 A 134 
A 135 1 n PRO . 135 A 135 
A 136 1 n PHE . 136 A 136 
A 137 1 n LEU . 137 A 137 
A 138 1 n SER . 138 A 138 
A 139 1 n GLN . 139 A 139 
A 140 1 n ASN . 140 A 140 
A 141 1 n ALA . 141 A 141 
A 142 1 n ILE . 142 A 142 
A 143 1 n GLU . 143 A 143 
A 144 1 n SER . 144 A 144 
A 145 1 n PHE . 145 A 145 
A 146 1 n LYS . 146 A 146 
A 147 1 n HIS . 147 A 147 
A 148 1 n GLY . 148 A 148 
A 149 1 n GLY . 149 A 149 
A 150 1 n TYR . 150 A 150 
A 151 1 n TYR . 151 A 151 
A 152 1 n THR . 152 A 152 
A 153 1 n MET . 153 A 153 
A 154 1 n PRO . 154 A 154 
A 155 1 n PHE . 155 A 155 
A 156 1 n PRO . 156 A 156 
A 157 1 n ALA . 157 A 157 
A 158 1 n HIS . 158 A 158 
A 159 1 n LEU . 159 A 159 
A 160 1 n GLY . 160 A 160 
A 161 1 n ILE . 161 A 161 
A 162 1 n LYS . 162 A 162 
A 163 1 n VAL . 163 A 163 
A 164 1 n PRO . 164 A 164 
A 165 1 n LEU . 165 A 165 
A 166 1 n ASN . 166 A 166 
A 167 1 n ALA . 167 A 167 
A 168 1 n VAL . 168 A 168 
A 169 1 n VAL . 169 A 169 
A 170 1 n LEU . 170 A 170 
A 171 1 n ASN . 171 A 171 
A 172 1 n THR . 172 A 172 
A 173 1 n VAL . 173 A 173 
A 174 1 n LEU . 174 A 174 
A 175 1 n TYR . 175 A 175 
A 176 1 n TYR . 176 A 176 
A 177 1 n ASN . 177 A 177 
A 178 1 n TYR . 178 A 178 
A 179 1 n ASN . 179 A 179 
A 180 1 n LYS . 180 A 180 
A 181 1 n GLN . 181 A 181 
A 182 1 n THR . 182 A 182 
A 183 1 n MET . 183 A 183 
A 184 1 n ASP . 184 A 184 
A 185 1 n SER . 185 A 185 
A 186 1 n THR . 186 A 186 
A 187 1 n ASP . 187 A 187 
A 188 1 n PRO . 188 A 188 
A 189 1 n LEU . 189 A 189 
A 190 1 n GLY . 190 A 190 
A 191 1 n GLN . 191 A 191 
A 192 1 n PHE . 192 A 192 
A 193 1 n GLU . 193 A 193 
A 194 1 n TRP . 194 A 194 
A 195 1 n PHE . 195 A 195 
A 196 1 n LYS . 196 A 196 
A 197 1 n THR . 197 A 197 
A 198 1 n VAL . 198 A 198 
A 199 1 n MET . 199 A 199 
A 200 1 n ASP . 200 A 200 
A 201 1 n GLY . 201 A 201 
A 202 1 n TYR . 202 A 202 
A 203 1 n ARG . 203 A 203 
A 204 1 n LYS . 204 A 204 
A 205 1 n THR . 205 A 205 
A 206 1 n GLY . 206 A 206 
A 207 1 n GLN . 207 A 207 
A 208 1 n ARG . 208 A 208 
A 209 1 n ALA . 209 A 209 
A 210 1 n ILE . 210 A 210 
A 211 1 n VAL . 211 A 211 
A 212 1 n SER . 212 A 212 
A 213 1 n MET . 213 A 213 
A 214 1 n HIS . 214 A 214 
A 215 1 n ILE . 215 A 215 
A 216 1 n CYS . 216 A 216 
A 217 1 n PRO . 217 A 217 
A 218 1 n GLY . 218 A 218 
A 219 1 n VAL . 219 A 219 
A 220 1 n ALA . 220 A 220 
A 221 1 n GLU . 221 A 221 
A 222 1 n ARG . 222 A 222 
A 223 1 n PHE . 223 A 223 
A 224 1 n ASN . 224 A 224 
A 225 1 n TYR . 225 A 225 
A 226 1 n SER . 226 A 226 
A 227 1 n ASP . 227 A 227 
A 228 1 n GLN . 228 A 228 
A 229 1 n LEU . 229 A 229 
A 230 1 n TYR . 230 A 230 
A 231 1 n PRO . 231 A 231 
A 232 1 n GLN . 232 A 232 
A 233 1 n TYR . 233 A 233 
A 234 1 n ASN . 234 A 234 
A 235 1 n ASP . 235 A 235 
A 236 1 n ARG . 236 A 236 
A 237 1 n LEU . 237 A 237 
A 238 1 n VAL . 238 A 238 
A 239 1 n ASP . 239 A 239 
A 240 1 n SER . 240 A 240 
A 241 1 n LEU . 241 A 241 
A 242 1 n ALA . 242 A 242 
A 243 1 n GLU . 243 A 243 
A 244 1 n TYR . 244 A 244 
A 245 1 n ASN . 245 A 245 
A 246 1 n ASP . 246 A 246 
A 247 1 n VAL . 247 A 247 
A 248 1 n ILE . 248 A 248 
A 249 1 n LEU . 249 A 249 
A 250 1 n GLY . 250 A 250 
A 251 1 n VAL . 251 A 251 
A 252 1 n LEU . 252 A 252 
A 253 1 n CYS . 253 A 253 
A 254 1 n GLY . 254 A 254 
A 255 1 n HIS . 255 A 255 
A 256 1 n LEU . 256 A 256 
A 257 1 n HIS . 257 A 257 
A 258 1 n THR . 258 A 258 
A 259 1 n ASP . 259 A 259 
A 260 1 n THR . 260 A 260 
A 261 1 n PHE . 261 A 261 
A 262 1 n ARG . 262 A 262 
A 263 1 n ILE . 263 A 263 
A 264 1 n LEU . 264 A 264 
A 265 1 n SER . 265 A 265 
A 266 1 n LYS . 266 A 266 
A 267 1 n GLY . 267 A 267 
A 268 1 n ASN . 268 A 268 
A 269 1 n LYS . 269 A 269 
A 270 1 n LYS . 270 A 270 
A 271 1 n VAL . 271 A 271 
A 272 1 n MET . 272 A 272 
A 273 1 n ALA . 273 A 273 
A 274 1 n PHE . 274 A 274 
A 275 1 n ILE . 275 A 275 
A 276 1 n GLY . 276 A 276 
A 277 1 n PRO . 277 A 277 
A 278 1 n SER . 278 A 278 
A 279 1 n VAL . 279 A 279 
A 280 1 n ASP . 280 A 280 
A 281 1 n THR . 281 A 281 
A 282 1 n TRP . 282 A 282 
A 283 1 n LEU . 283 A 283 
A 284 1 n GLY . 284 A 284 
A 285 1 n THR . 285 A 285 
A 286 1 n SER . 286 A 286 
A 287 1 n PRO . 287 A 287 
A 288 1 n SER . 288 A 288 
A 289 1 n ILE . 289 A 289 
A 290 1 n ARG . 290 A 290 
A 291 1 n LYS . 291 A 291 
A 292 1 n TYR . 292 A 292 
A 293 1 n ASP . 293 A 293 
A 294 1 n VAL . 294 A 294 
A 295 1 n GLY . 295 A 295 
A 296 1 n ASN . 296 A 296 
A 297 1 n GLY . 297 A 297 
A 298 1 n GLN . 298 A 298 
A 299 1 n GLY . 299 A 299 
A 300 1 n TYR . 300 A 300 
A 301 1 n MET . 301 A 301 
A 302 1 n LYS . 302 A 302 
A 303 1 n GLU . 303 A 303 
A 304 1 n PHE . 304 A 304 
A 305 1 n LYS . 305 A 305 
A 306 1 n ASN . 306 A 306 
A 307 1 n TYR . 307 A 307 
A 308 1 n HIS . 308 A 308 
A 309 1 n PHE . 309 A 309 
A 310 1 n GLN . 310 A 310 
A 311 1 n LEU . 311 A 311 
A 312 1 n ARG . 312 A 312 
A 313 1 n PRO . 313 A 313 
A 314 1 n LYS . 314 A 314 
A 315 1 n LYS . 315 A 315 
A 316 1 n ASP . 316 A 316 
A 317 1 n LYS . 317 A 317 
A 318 1 n LEU . 318 A 318 
A 319 1 n LYS . 319 A 319 
A 320 1 n PRO . 320 A 320 
A 321 1 n LYS . 321 A 321 
A 322 1 n THR . 322 A 322 
A 323 1 n THR . 323 A 323 
A 324 1 n ILE . 324 A 324 
A 325 1 n LYS . 325 A 325 
A 326 1 n GLN . 326 A 326 
A 327 1 n PRO . 327 A 327 
A 328 1 n SER . 328 A 328 
A 329 1 n ASP . 329 A 329 
A 330 1 n GLY . 330 A 330 
A 331 1 n PHE . 331 A 331 
A 332 1 n ASN . 332 A 332 
A 333 1 n LYS . 333 A 333 
A 334 1 n TRP . 334 A 334 
A 335 1 n LYS . 335 A 335 
A 336 1 n PHE . 336 A 336 
A 337 1 n ASN . 337 A 337 
A 338 1 n TYR . 338 A 338 
A 339 1 n GLY . 339 A 339 
A 340 1 n SER . 340 A 340 
A 341 1 n SER . 341 A 341 
A 342 1 n SER . 342 A 342 
A 343 1 n GLU . 343 A 343 
A 344 1 n TYR . 344 A 344 
A 345 1 n GLY . 345 A 345 
A 346 1 n LEU . 346 A 346 
A 347 1 n LYS . 347 A 347 
A 348 1 n GLU . 348 A 348 
A 349 1 n LEU . 349 A 349 
A 350 1 n SER . 350 A 350 
A 351 1 n PRO . 351 A 351 
A 352 1 n LYS . 352 A 352 
A 353 1 n GLU . 353 A 353 
A 354 1 n PHE . 354 A 354 
A 355 1 n GLU . 355 A 355 
A 356 1 n ILE . 356 A 356 
A 357 1 n LEU . 357 A 357 
A 358 1 n ALA . 358 A 358 
A 359 1 n ALA . 359 A 359 
A 360 1 n ARG . 360 A 360 
A 361 1 n MET . 361 A 361 
A 362 1 n ASP . 362 A 362 
A 363 1 n LYS . 363 A 363 
A 364 1 n ASP . 364 A 364 
A 365 1 n LEU . 365 A 365 
A 366 1 n GLN . 366 A 366 
A 367 1 n LEU . 367 A 367 
A 368 1 n PHE . 368 A 368 
A 369 1 n ASN . 369 A 369 
A 370 1 n LYS . 370 A 370 
A 371 1 n TYR . 371 A 371 
A 372 1 n HIS . 372 A 372 
A 373 1 n LEU . 373 A 373 
A 374 1 n HIS . 374 A 374 
A 375 1 n PHE . 375 A 375 
A 376 1 n ARG . 376 A 376 
A 377 1 n ALA . 377 A 377 
A 378 1 n ASP . 378 A 378 
A 379 1 n THR . 379 A 379 
A 380 1 n PRO . 380 A 380 
A 381 1 n GLY . 381 A 381 
A 382 1 n PHE . 382 A 382 
A 383 1 n THR . 383 A 383 
A 384 1 n CYS . 384 A 384 
A 385 1 n LYS . 385 A 385 
A 386 1 n GLY . 386 A 386 
A 387 1 n ASN . 387 A 387 
A 388 1 n CYS . 388 A 388 
A 389 1 n LYS . 389 A 389 
A 390 1 n ASN . 390 A 390 
A 391 1 n ASN . 391 A 391 
A 392 1 n CYS . 392 A 392 
A 393 1 n MET . 393 A 393 
A 394 1 n CYS . 394 A 394 
A 395 1 n ALA . 395 A 395 
A 396 1 n VAL . 396 A 396 
A 397 1 n ARG . 397 A 397 
A 398 1 n TYR . 398 A 398 
A 399 1 n PRO . 399 A 399 
A 400 1 n ARG . 400 A 400 
A 401 1 n GLN . 401 A 401 
A 402 1 n ASN . 402 A 402 
A 403 1 n GLU . 403 A 403 
A 404 1 n PHE . 404 A 404 
A 405 1 n ALA . 405 A 405 
A 406 1 n ASN . 406 A 406 
A 407 1 n CYS . 407 A 407 
A 408 1 n VAL . 408 A 408 
A 409 1 n VAL . 409 A 409 
A 410 1 n TRP . 410 A 410 
A 411 1 n ASN . 411 A 411 
#
_software.classification other
_software.date           ?
_software.description    "Structure prediction"
_software.name           AlphaFold
_software.pdbx_ordinal   1
_software.type           package
_software.version        "AlphaFold-beta-20231127 (7a14c934-fe78-43c1-a552-7fb305b0ebd1 @ 2024-10-22 07:44:14)"
#
loop_
_struct_asym.entity_id
_struct_asym.id
1 A 
2 B 
#
loop_
_atom_site.group_PDB
_atom_site.id
_atom_site.type_symbol
_atom_site.label_atom_id
_atom_site.label_alt_id
_atom_site.label_comp_id
_atom_site.label_asym_id
_atom_site.label_entity_id
_atom_site.label_seq_id
_atom_site.pdbx_PDB_ins_code
_atom_site.Cartn_x
_atom_site.Cartn_y
_atom_site.Cartn_z
_atom_site.occupancy
_atom_site.B_iso_or_equiv
_atom_site.auth_seq_id
_atom_site.auth_asym_id
_atom_site.pdbx_PDB_model_num
ATOM   1    N  N   . PHE A 1 1   ? 17.394  -8.834  -4.795  1.00 96.44 1   A 1 
ATOM   2    C  CA  . PHE A 1 1   ? 16.303  -8.572  -5.734  1.00 97.55 1   A 1 
ATOM   3    C  C   . PHE A 1 1   ? 15.659  -7.218  -5.454  1.00 97.96 1   A 1 
ATOM   4    O  O   . PHE A 1 1   ? 15.862  -6.650  -4.381  1.00 97.51 1   A 1 
ATOM   5    C  CB  . PHE A 1 1   ? 15.275  -9.707  -5.698  1.00 97.01 1   A 1 
ATOM   6    C  CG  . PHE A 1 1   ? 14.460  -9.791  -4.421  1.00 97.68 1   A 1 
ATOM   7    C  CD1 . PHE A 1 1   ? 14.956  -10.475 -3.293  1.00 97.22 1   A 1 
ATOM   8    C  CD2 . PHE A 1 1   ? 13.176  -9.210  -4.368  1.00 97.20 1   A 1 
ATOM   9    C  CE1 . PHE A 1 1   ? 14.182  -10.581 -2.126  1.00 96.65 1   A 1 
ATOM   10   C  CE2 . PHE A 1 1   ? 12.395  -9.321  -3.201  1.00 96.52 1   A 1 
ATOM   11   C  CZ  . PHE A 1 1   ? 12.898  -10.010 -2.090  1.00 96.85 1   A 1 
ATOM   12   N  N   . GLU A 1 2   ? 14.900  -6.688  -6.411  1.00 98.15 2   A 1 
ATOM   13   C  CA  . GLU A 1 2   ? 14.124  -5.470  -6.237  1.00 98.37 2   A 1 
ATOM   14   C  C   . GLU A 1 2   ? 12.634  -5.792  -6.060  1.00 98.45 2   A 1 
ATOM   15   O  O   . GLU A 1 2   ? 12.131  -6.807  -6.554  1.00 98.30 2   A 1 
ATOM   16   C  CB  . GLU A 1 2   ? 14.337  -4.507  -7.408  1.00 98.01 2   A 1 
ATOM   17   C  CG  . GLU A 1 2   ? 15.793  -4.012  -7.549  1.00 94.25 2   A 1 
ATOM   18   C  CD  . GLU A 1 2   ? 15.878  -2.915  -8.634  1.00 92.42 2   A 1 
ATOM   19   O  OE1 . GLU A 1 2   ? 16.374  -1.803  -8.345  1.00 84.18 2   A 1 
ATOM   20   O  OE2 . GLU A 1 2   ? 15.317  -3.084  -9.736  1.00 86.30 2   A 1 
ATOM   21   N  N   . MET A 1 3   ? 11.912  -4.909  -5.359  1.00 98.62 3   A 1 
ATOM   22   C  CA  . MET A 1 3   ? 10.491  -5.082  -5.075  1.00 98.75 3   A 1 
ATOM   23   C  C   . MET A 1 3   ? 9.751   -3.752  -5.117  1.00 98.86 3   A 1 
ATOM   24   O  O   . MET A 1 3   ? 10.131  -2.791  -4.450  1.00 98.74 3   A 1 
ATOM   25   C  CB  . MET A 1 3   ? 10.336  -5.771  -3.713  1.00 98.59 3   A 1 
ATOM   26   C  CG  . MET A 1 3   ? 8.877   -5.968  -3.283  1.00 98.04 3   A 1 
ATOM   27   S  SD  . MET A 1 3   ? 8.703   -6.924  -1.750  1.00 97.03 3   A 1 
ATOM   28   C  CE  . MET A 1 3   ? 9.435   -5.771  -0.567  1.00 91.03 3   A 1 
ATOM   29   N  N   . TRP A 1 4   ? 8.657   -3.701  -5.872  1.00 98.84 4   A 1 
ATOM   30   C  CA  . TRP A 1 4   ? 7.764   -2.550  -5.929  1.00 98.89 4   A 1 
ATOM   31   C  C   . TRP A 1 4   ? 6.766   -2.567  -4.767  1.00 98.90 4   A 1 
ATOM   32   O  O   . TRP A 1 4   ? 6.277   -3.620  -4.372  1.00 98.83 4   A 1 
ATOM   33   C  CB  . TRP A 1 4   ? 7.046   -2.528  -7.274  1.00 98.87 4   A 1 
ATOM   34   C  CG  . TRP A 1 4   ? 7.948   -2.340  -8.453  1.00 98.86 4   A 1 
ATOM   35   C  CD1 . TRP A 1 4   ? 8.479   -3.338  -9.209  1.00 98.67 4   A 1 
ATOM   36   C  CD2 . TRP A 1 4   ? 8.449   -1.092  -9.015  1.00 98.81 4   A 1 
ATOM   37   N  NE1 . TRP A 1 4   ? 9.271   -2.791  -10.213 1.00 98.55 4   A 1 
ATOM   38   C  CE2 . TRP A 1 4   ? 9.272   -1.414  -10.128 1.00 98.68 4   A 1 
ATOM   39   C  CE3 . TRP A 1 4   ? 8.279   0.271   -8.691  1.00 98.68 4   A 1 
ATOM   40   C  CZ2 . TRP A 1 4   ? 9.896   -0.406  -10.911 1.00 98.44 4   A 1 
ATOM   41   C  CZ3 . TRP A 1 4   ? 8.902   1.271   -9.473  1.00 98.44 4   A 1 
ATOM   42   C  CH2 . TRP A 1 4   ? 9.701   0.926   -10.565 1.00 98.33 4   A 1 
ATOM   43   N  N   . GLN A 1 5   ? 6.413   -1.382  -4.261  1.00 98.82 5   A 1 
ATOM   44   C  CA  . GLN A 1 5   ? 5.297   -1.174  -3.345  1.00 98.84 5   A 1 
ATOM   45   C  C   . GLN A 1 5   ? 4.244   -0.298  -4.036  1.00 98.89 5   A 1 
ATOM   46   O  O   . GLN A 1 5   ? 4.465   0.892   -4.242  1.00 98.57 5   A 1 
ATOM   47   C  CB  . GLN A 1 5   ? 5.806   -0.553  -2.046  1.00 98.73 5   A 1 
ATOM   48   C  CG  . GLN A 1 5   ? 4.684   -0.383  -1.013  1.00 98.42 5   A 1 
ATOM   49   C  CD  . GLN A 1 5   ? 5.146   0.303   0.268   1.00 98.27 5   A 1 
ATOM   50   O  OE1 . GLN A 1 5   ? 6.194   0.940   0.338   1.00 94.95 5   A 1 
ATOM   51   N  NE2 . GLN A 1 5   ? 4.375   0.212   1.325   1.00 94.27 5   A 1 
ATOM   52   N  N   . LEU A 1 6   ? 3.119   -0.909  -4.384  1.00 98.79 6   A 1 
ATOM   53   C  CA  . LEU A 1 6   ? 1.966   -0.272  -5.005  1.00 98.70 6   A 1 
ATOM   54   C  C   . LEU A 1 6   ? 0.860   -0.147  -3.960  1.00 98.58 6   A 1 
ATOM   55   O  O   . LEU A 1 6   ? 0.337   -1.159  -3.506  1.00 97.98 6   A 1 
ATOM   56   C  CB  . LEU A 1 6   ? 1.546   -1.125  -6.211  1.00 98.51 6   A 1 
ATOM   57   C  CG  . LEU A 1 6   ? 0.308   -0.613  -6.961  1.00 98.04 6   A 1 
ATOM   58   C  CD1 . LEU A 1 6   ? 0.554   0.757   -7.585  1.00 97.28 6   A 1 
ATOM   59   C  CD2 . LEU A 1 6   ? -0.049  -1.578  -8.085  1.00 97.09 6   A 1 
ATOM   60   N  N   . THR A 1 7   ? 0.500   1.081   -3.572  1.00 98.34 7   A 1 
ATOM   61   C  CA  . THR A 1 7   ? -0.442  1.294   -2.472  1.00 98.20 7   A 1 
ATOM   62   C  C   . THR A 1 7   ? -1.446  2.398   -2.770  1.00 98.02 7   A 1 
ATOM   63   O  O   . THR A 1 7   ? -1.128  3.330   -3.515  1.00 97.55 7   A 1 
ATOM   64   C  CB  . THR A 1 7   ? 0.316   1.525   -1.153  1.00 97.50 7   A 1 
ATOM   65   O  OG1 . THR A 1 7   ? -0.551  1.406   -0.063  1.00 94.13 7   A 1 
ATOM   66   C  CG2 . THR A 1 7   ? 1.034   2.875   -1.069  1.00 95.14 7   A 1 
ATOM   67   N  N   . ASP A 1 8   ? -2.651  2.279   -2.199  1.00 98.08 8   A 1 
ATOM   68   C  CA  . ASP A 1 8   ? -3.678  3.311   -2.164  1.00 98.06 8   A 1 
ATOM   69   C  C   . ASP A 1 8   ? -3.973  3.918   -3.542  1.00 98.07 8   A 1 
ATOM   70   O  O   . ASP A 1 8   ? -3.732  5.090   -3.809  1.00 97.16 8   A 1 
ATOM   71   C  CB  . ASP A 1 8   ? -3.327  4.353   -1.102  1.00 97.89 8   A 1 
ATOM   72   C  CG  . ASP A 1 8   ? -3.117  3.729   0.275   1.00 97.56 8   A 1 
ATOM   73   O  OD1 . ASP A 1 8   ? -4.110  3.524   0.989   1.00 95.50 8   A 1 
ATOM   74   O  OD2 . ASP A 1 8   ? -1.944  3.471   0.622   1.00 95.90 8   A 1 
ATOM   75   N  N   . ILE A 1 9   ? -4.458  3.083   -4.456  1.00 97.70 9   A 1 
ATOM   76   C  CA  . ILE A 1 9   ? -4.755  3.501   -5.823  1.00 97.59 9   A 1 
ATOM   77   C  C   . ILE A 1 9   ? -6.033  4.336   -5.866  1.00 97.21 9   A 1 
ATOM   78   O  O   . ILE A 1 9   ? -6.073  5.336   -6.576  1.00 96.24 9   A 1 
ATOM   79   C  CB  . ILE A 1 9   ? -4.851  2.278   -6.762  1.00 97.51 9   A 1 
ATOM   80   C  CG1 . ILE A 1 9   ? -3.509  1.511   -6.801  1.00 96.30 9   A 1 
ATOM   81   C  CG2 . ILE A 1 9   ? -5.269  2.718   -8.168  1.00 96.26 9   A 1 
ATOM   82   C  CD1 . ILE A 1 9   ? -3.576  0.210   -7.615  1.00 94.86 9   A 1 
ATOM   83   N  N   . HIS A 1 10  ? -7.084  3.916   -5.149  1.00 97.03 10  A 1 
ATOM   84   C  CA  . HIS A 1 10  ? -8.418  4.517   -5.150  1.00 96.74 10  A 1 
ATOM   85   C  C   . HIS A 1 10  ? -8.914  4.844   -6.564  1.00 96.60 10  A 1 
ATOM   86   O  O   . HIS A 1 10  ? -9.225  5.985   -6.901  1.00 95.30 10  A 1 
ATOM   87   C  CB  . HIS A 1 10  ? -8.448  5.719   -4.210  1.00 96.39 10  A 1 
ATOM   88   C  CG  . HIS A 1 10  ? -8.267  5.346   -2.768  1.00 96.49 10  A 1 
ATOM   89   N  ND1 . HIS A 1 10  ? -9.259  4.859   -1.925  1.00 94.54 10  A 1 
ATOM   90   C  CD2 . HIS A 1 10  ? -7.115  5.443   -2.038  1.00 95.15 10  A 1 
ATOM   91   C  CE1 . HIS A 1 10  ? -8.699  4.683   -0.724  1.00 95.03 10  A 1 
ATOM   92   N  NE2 . HIS A 1 10  ? -7.408  5.029   -0.752  1.00 95.26 10  A 1 
ATOM   93   N  N   . LEU A 1 11  ? -8.971  3.834   -7.441  1.00 96.18 11  A 1 
ATOM   94   C  CA  . LEU A 1 11  ? -9.349  4.034   -8.833  1.00 95.93 11  A 1 
ATOM   95   C  C   . LEU A 1 11  ? -10.805 4.497   -8.942  1.00 95.56 11  A 1 
ATOM   96   O  O   . LEU A 1 11  ? -11.726 3.745   -8.621  1.00 94.51 11  A 1 
ATOM   97   C  CB  . LEU A 1 11  ? -9.119  2.732   -9.613  1.00 95.42 11  A 1 
ATOM   98   C  CG  . LEU A 1 11  ? -9.615  2.787   -11.061 1.00 94.83 11  A 1 
ATOM   99   C  CD1 . LEU A 1 11  ? -8.907  3.860   -11.888 1.00 93.28 11  A 1 
ATOM   100  C  CD2 . LEU A 1 11  ? -9.384  1.428   -11.734 1.00 92.85 11  A 1 
ATOM   101  N  N   . ASP A 1 12  ? -11.025 5.678   -9.517  1.00 95.22 12  A 1 
ATOM   102  C  CA  . ASP A 1 12  ? -12.347 6.108   -9.944  1.00 94.67 12  A 1 
ATOM   103  C  C   . ASP A 1 12  ? -12.574 5.796   -11.435 1.00 94.40 12  A 1 
ATOM   104  O  O   . ASP A 1 12  ? -12.104 6.537   -12.304 1.00 93.62 12  A 1 
ATOM   105  C  CB  . ASP A 1 12  ? -12.588 7.589   -9.632  1.00 93.68 12  A 1 
ATOM   106  C  CG  . ASP A 1 12  ? -14.043 7.980   -9.917  1.00 92.84 12  A 1 
ATOM   107  O  OD1 . ASP A 1 12  ? -14.862 7.096   -10.265 1.00 91.31 12  A 1 
ATOM   108  O  OD2 . ASP A 1 12  ? -14.407 9.154   -9.742  1.00 90.45 12  A 1 
ATOM   109  N  N   . PRO A 1 13  ? -13.343 4.741   -11.776 1.00 92.76 13  A 1 
ATOM   110  C  CA  . PRO A 1 13  ? -13.665 4.423   -13.162 1.00 91.63 13  A 1 
ATOM   111  C  C   . PRO A 1 13  ? -14.603 5.453   -13.805 1.00 92.11 13  A 1 
ATOM   112  O  O   . PRO A 1 13  ? -14.751 5.471   -15.020 1.00 91.12 13  A 1 
ATOM   113  C  CB  . PRO A 1 13  ? -14.292 3.030   -13.102 1.00 89.69 13  A 1 
ATOM   114  C  CG  . PRO A 1 13  ? -14.947 2.996   -11.723 1.00 87.18 13  A 1 
ATOM   115  C  CD  . PRO A 1 13  ? -13.989 3.811   -10.860 1.00 90.50 13  A 1 
ATOM   116  N  N   . MET A 1 14  ? -15.242 6.320   -13.016 1.00 91.77 14  A 1 
ATOM   117  C  CA  . MET A 1 14  ? -16.152 7.358   -13.493 1.00 92.10 14  A 1 
ATOM   118  C  C   . MET A 1 14  ? -15.467 8.708   -13.713 1.00 93.85 14  A 1 
ATOM   119  O  O   . MET A 1 14  ? -16.121 9.653   -14.157 1.00 93.79 14  A 1 
ATOM   120  C  CB  . MET A 1 14  ? -17.339 7.510   -12.524 1.00 90.29 14  A 1 
ATOM   121  C  CG  . MET A 1 14  ? -18.208 6.256   -12.468 1.00 85.88 14  A 1 
ATOM   122  S  SD  . MET A 1 14  ? -19.533 6.332   -11.234 1.00 79.77 14  A 1 
ATOM   123  C  CE  . MET A 1 14  ? -18.575 5.913   -9.759  1.00 68.41 14  A 1 
ATOM   124  N  N   . TYR A 1 15  ? -14.150 8.824   -13.453 1.00 93.75 15  A 1 
ATOM   125  C  CA  . TYR A 1 15  ? -13.411 10.066  -13.662 1.00 94.61 15  A 1 
ATOM   126  C  C   . TYR A 1 15  ? -13.559 10.563  -15.101 1.00 94.95 15  A 1 
ATOM   127  O  O   . TYR A 1 15  ? -13.251 9.859   -16.066 1.00 94.65 15  A 1 
ATOM   128  C  CB  . TYR A 1 15  ? -11.938 9.878   -13.302 1.00 94.97 15  A 1 
ATOM   129  C  CG  . TYR A 1 15  ? -11.119 11.156  -13.394 1.00 95.81 15  A 1 
ATOM   130  C  CD1 . TYR A 1 15  ? -10.726 11.680  -14.639 1.00 95.62 15  A 1 
ATOM   131  C  CD2 . TYR A 1 15  ? -10.759 11.849  -12.219 1.00 95.62 15  A 1 
ATOM   132  C  CE1 . TYR A 1 15  ? -10.002 12.880  -14.715 1.00 95.21 15  A 1 
ATOM   133  C  CE2 . TYR A 1 15  ? -10.031 13.036  -12.286 1.00 95.28 15  A 1 
ATOM   134  C  CZ  . TYR A 1 15  ? -9.649  13.563  -13.535 1.00 95.73 15  A 1 
ATOM   135  O  OH  . TYR A 1 15  ? -8.939  14.729  -13.610 1.00 95.28 15  A 1 
ATOM   136  N  N   . THR A 1 16  ? -13.970 11.813  -15.243 1.00 95.52 16  A 1 
ATOM   137  C  CA  . THR A 1 16  ? -14.206 12.438  -16.545 1.00 96.05 16  A 1 
ATOM   138  C  C   . THR A 1 16  ? -13.301 13.651  -16.736 1.00 96.54 16  A 1 
ATOM   139  O  O   . THR A 1 16  ? -13.362 14.626  -15.987 1.00 96.25 16  A 1 
ATOM   140  C  CB  . THR A 1 16  ? -15.694 12.797  -16.707 1.00 95.46 16  A 1 
ATOM   141  O  OG1 . THR A 1 16  ? -16.461 11.622  -16.617 1.00 91.95 16  A 1 
ATOM   142  C  CG2 . THR A 1 16  ? -16.000 13.407  -18.070 1.00 91.59 16  A 1 
ATOM   143  N  N   . VAL A 1 17  ? -12.462 13.628  -17.762 1.00 97.04 17  A 1 
ATOM   144  C  CA  . VAL A 1 17  ? -11.574 14.749  -18.106 1.00 97.17 17  A 1 
ATOM   145  C  C   . VAL A 1 17  ? -12.405 15.987  -18.452 1.00 97.25 17  A 1 
ATOM   146  O  O   . VAL A 1 17  ? -13.331 15.921  -19.265 1.00 96.51 17  A 1 
ATOM   147  C  CB  . VAL A 1 17  ? -10.632 14.391  -19.267 1.00 96.53 17  A 1 
ATOM   148  C  CG1 . VAL A 1 17  ? -9.694  15.552  -19.613 1.00 94.80 17  A 1 
ATOM   149  C  CG2 . VAL A 1 17  ? -9.760  13.177  -18.917 1.00 95.19 17  A 1 
ATOM   150  N  N   . GLY A 1 18  ? -12.059 17.140  -17.872 1.00 96.89 18  A 1 
ATOM   151  C  CA  . GLY A 1 18  ? -12.775 18.403  -18.082 1.00 96.84 18  A 1 
ATOM   152  C  C   . GLY A 1 18  ? -14.050 18.558  -17.242 1.00 97.21 18  A 1 
ATOM   153  O  O   . GLY A 1 18  ? -14.772 19.537  -17.443 1.00 96.26 18  A 1 
ATOM   154  N  N   . SER A 1 19  ? -14.319 17.638  -16.331 1.00 96.79 19  A 1 
ATOM   155  C  CA  . SER A 1 19  ? -15.370 17.756  -15.320 1.00 96.49 19  A 1 
ATOM   156  C  C   . SER A 1 19  ? -14.987 18.738  -14.203 1.00 96.45 19  A 1 
ATOM   157  O  O   . SER A 1 19  ? -13.887 19.310  -14.189 1.00 95.82 19  A 1 
ATOM   158  C  CB  . SER A 1 19  ? -15.703 16.378  -14.746 1.00 95.99 19  A 1 
ATOM   159  O  OG  . SER A 1 19  ? -14.575 15.882  -14.068 1.00 94.45 19  A 1 
ATOM   160  N  N   . ASP A 1 20  ? -15.915 18.954  -13.271 1.00 95.82 20  A 1 
ATOM   161  C  CA  . ASP A 1 20  ? -15.728 19.799  -12.093 1.00 95.43 20  A 1 
ATOM   162  C  C   . ASP A 1 20  ? -15.064 19.009  -10.949 1.00 94.88 20  A 1 
ATOM   163  O  O   . ASP A 1 20  ? -15.680 18.070  -10.435 1.00 94.07 20  A 1 
ATOM   164  C  CB  . ASP A 1 20  ? -17.085 20.384  -11.689 1.00 95.08 20  A 1 
ATOM   165  C  CG  . ASP A 1 20  ? -16.991 21.425  -10.576 1.00 94.71 20  A 1 
ATOM   166  O  OD1 . ASP A 1 20  ? -15.885 21.630  -10.029 1.00 92.99 20  A 1 
ATOM   167  O  OD2 . ASP A 1 20  ? -18.047 22.036  -10.296 1.00 92.90 20  A 1 
ATOM   168  N  N   . PRO A 1 21  ? -13.858 19.399  -10.496 1.00 94.64 21  A 1 
ATOM   169  C  CA  . PRO A 1 21  ? -13.216 18.769  -9.347  1.00 93.51 21  A 1 
ATOM   170  C  C   . PRO A 1 21  ? -14.037 18.842  -8.055  1.00 92.60 21  A 1 
ATOM   171  O  O   . PRO A 1 21  ? -13.968 17.936  -7.236  1.00 91.16 21  A 1 
ATOM   172  C  CB  . PRO A 1 21  ? -11.884 19.493  -9.182  1.00 92.77 21  A 1 
ATOM   173  C  CG  . PRO A 1 21  ? -11.576 19.973  -10.594 1.00 92.84 21  A 1 
ATOM   174  C  CD  . PRO A 1 21  ? -12.949 20.350  -11.122 1.00 94.65 21  A 1 
ATOM   175  N  N   . LEU A 1 22  ? -14.861 19.882  -7.876  1.00 93.56 22  A 1 
ATOM   176  C  CA  . LEU A 1 22  ? -15.754 19.999  -6.720  1.00 92.62 22  A 1 
ATOM   177  C  C   . LEU A 1 22  ? -16.925 19.010  -6.769  1.00 91.85 22  A 1 
ATOM   178  O  O   . LEU A 1 22  ? -17.585 18.782  -5.761  1.00 90.02 22  A 1 
ATOM   179  C  CB  . LEU A 1 22  ? -16.287 21.446  -6.627  1.00 92.31 22  A 1 
ATOM   180  C  CG  . LEU A 1 22  ? -15.217 22.526  -6.439  1.00 89.82 22  A 1 
ATOM   181  C  CD1 . LEU A 1 22  ? -15.879 23.903  -6.431  1.00 86.44 22  A 1 
ATOM   182  C  CD2 . LEU A 1 22  ? -14.448 22.353  -5.124  1.00 85.61 22  A 1 
ATOM   183  N  N   . LYS A 1 23  ? -17.157 18.367  -7.919  1.00 91.45 23  A 1 
ATOM   184  C  CA  . LYS A 1 23  ? -18.121 17.287  -8.137  1.00 91.24 23  A 1 
ATOM   185  C  C   . LYS A 1 23  ? -17.421 15.937  -8.316  1.00 91.24 23  A 1 
ATOM   186  O  O   . LYS A 1 23  ? -17.829 15.123  -9.148  1.00 89.59 23  A 1 
ATOM   187  C  CB  . LYS A 1 23  ? -19.055 17.629  -9.294  1.00 91.22 23  A 1 
ATOM   188  C  CG  . LYS A 1 23  ? -19.877 18.891  -9.011  1.00 90.78 23  A 1 
ATOM   189  C  CD  . LYS A 1 23  ? -20.912 19.063  -10.117 1.00 86.25 23  A 1 
ATOM   190  C  CE  . LYS A 1 23  ? -21.786 20.276  -9.832  1.00 81.96 23  A 1 
ATOM   191  N  NZ  . LYS A 1 23  ? -22.902 20.343  -10.800 1.00 72.40 23  A 1 
ATOM   192  N  N   . LEU A 1 24  ? -16.346 15.707  -7.569  1.00 91.54 24  A 1 
ATOM   193  C  CA  . LEU A 1 24  ? -15.570 14.468  -7.562  1.00 91.20 24  A 1 
ATOM   194  C  C   . LEU A 1 24  ? -14.984 14.092  -8.943  1.00 92.09 24  A 1 
ATOM   195  O  O   . LEU A 1 24  ? -14.750 12.923  -9.212  1.00 90.93 24  A 1 
ATOM   196  C  CB  . LEU A 1 24  ? -16.390 13.329  -6.933  1.00 89.40 24  A 1 
ATOM   197  C  CG  . LEU A 1 24  ? -16.916 13.607  -5.511  1.00 86.92 24  A 1 
ATOM   198  C  CD1 . LEU A 1 24  ? -17.887 12.510  -5.102  1.00 83.95 24  A 1 
ATOM   199  C  CD2 . LEU A 1 24  ? -15.764 13.655  -4.503  1.00 82.81 24  A 1 
ATOM   200  N  N   . CYS A 1 25  ? -14.762 15.079  -9.814  1.00 92.70 25  A 1 
ATOM   201  C  CA  . CYS A 1 25  ? -14.266 14.868  -11.174 1.00 93.52 25  A 1 
ATOM   202  C  C   . CYS A 1 25  ? -15.146 13.941  -12.037 1.00 93.94 25  A 1 
ATOM   203  O  O   . CYS A 1 25  ? -14.638 13.276  -12.939 1.00 93.21 25  A 1 
ATOM   204  C  CB  . CYS A 1 25  ? -12.796 14.435  -11.132 1.00 93.62 25  A 1 
ATOM   205  S  SG  . CYS A 1 25  ? -11.693 15.626  -10.337 1.00 93.03 25  A 1 
ATOM   206  N  N   . ARG A 1 26  ? -16.459 13.900  -11.796 1.00 93.37 26  A 1 
ATOM   207  C  CA  . ARG A 1 26  ? -17.400 13.031  -12.531 1.00 92.82 26  A 1 
ATOM   208  C  C   . ARG A 1 26  ? -18.399 13.800  -13.383 1.00 93.27 26  A 1 
ATOM   209  O  O   . ARG A 1 26  ? -18.812 13.337  -14.435 1.00 91.82 26  A 1 
ATOM   210  C  CB  . ARG A 1 26  ? -18.146 12.145  -11.542 1.00 91.13 26  A 1 
ATOM   211  C  CG  . ARG A 1 26  ? -17.187 11.203  -10.813 1.00 88.94 26  A 1 
ATOM   212  C  CD  . ARG A 1 26  ? -17.951 10.341  -9.816  1.00 86.56 26  A 1 
ATOM   213  N  NE  . ARG A 1 26  ? -17.043 9.400   -9.187  1.00 85.03 26  A 1 
ATOM   214  C  CZ  . ARG A 1 26  ? -17.345 8.498   -8.290  1.00 83.13 26  A 1 
ATOM   215  N  NH1 . ARG A 1 26  ? -18.555 8.363   -7.824  1.00 78.49 26  A 1 
ATOM   216  N  NH2 . ARG A 1 26  ? -16.421 7.714   -7.838  1.00 77.30 26  A 1 
ATOM   217  N  N   . GLU A 1 27  ? -18.789 14.968  -12.910 1.00 93.60 27  A 1 
ATOM   218  C  CA  . GLU A 1 27  ? -19.886 15.742  -13.472 1.00 93.65 27  A 1 
ATOM   219  C  C   . GLU A 1 27  ? -19.513 17.210  -13.696 1.00 95.08 27  A 1 
ATOM   220  O  O   . GLU A 1 27  ? -18.469 17.699  -13.252 1.00 93.57 27  A 1 
ATOM   221  C  CB  . GLU A 1 27  ? -21.117 15.655  -12.556 1.00 90.13 27  A 1 
ATOM   222  C  CG  . GLU A 1 27  ? -21.680 14.235  -12.414 1.00 83.13 27  A 1 
ATOM   223  C  CD  . GLU A 1 27  ? -22.946 14.189  -11.559 1.00 82.49 27  A 1 
ATOM   224  O  OE1 . GLU A 1 27  ? -23.344 13.067  -11.187 1.00 75.37 27  A 1 
ATOM   225  O  OE2 . GLU A 1 27  ? -23.518 15.278  -11.290 1.00 76.39 27  A 1 
ATOM   226  N  N   . GLY A 1 28  ? -20.395 17.950  -14.369 1.00 94.45 28  A 1 
ATOM   227  C  CA  . GLY A 1 28  ? -20.217 19.376  -14.619 1.00 95.46 28  A 1 
ATOM   228  C  C   . GLY A 1 28  ? -19.105 19.678  -15.622 1.00 96.66 28  A 1 
ATOM   229  O  O   . GLY A 1 28  ? -18.643 18.818  -16.374 1.00 95.29 28  A 1 
ATOM   230  N  N   . LYS A 1 29  ? -18.702 20.957  -15.661 1.00 96.26 29  A 1 
ATOM   231  C  CA  . LYS A 1 29  ? -17.603 21.443  -16.504 1.00 96.43 29  A 1 
ATOM   232  C  C   . LYS A 1 29  ? -16.584 22.151  -15.632 1.00 96.40 29  A 1 
ATOM   233  O  O   . LYS A 1 29  ? -16.946 23.021  -14.841 1.00 93.63 29  A 1 
ATOM   234  C  CB  . LYS A 1 29  ? -18.114 22.385  -17.602 1.00 94.93 29  A 1 
ATOM   235  C  CG  . LYS A 1 29  ? -18.924 21.656  -18.681 1.00 85.37 29  A 1 
ATOM   236  C  CD  . LYS A 1 29  ? -19.307 22.631  -19.804 1.00 78.25 29  A 1 
ATOM   237  C  CE  . LYS A 1 29  ? -20.097 21.901  -20.878 1.00 68.55 29  A 1 
ATOM   238  N  NZ  . LYS A 1 29  ? -20.526 22.802  -21.977 1.00 58.93 29  A 1 
ATOM   239  N  N   . GLY A 1 30  ? -15.317 21.816  -15.817 1.00 96.45 30  A 1 
ATOM   240  C  CA  . GLY A 1 30  ? -14.229 22.361  -15.033 1.00 96.06 30  A 1 
ATOM   241  C  C   . GLY A 1 30  ? -12.877 22.083  -15.669 1.00 96.58 30  A 1 
ATOM   242  O  O   . GLY A 1 30  ? -12.733 22.029  -16.889 1.00 94.97 30  A 1 
ATOM   243  N  N   . ASN A 1 31  ? -11.872 21.930  -14.819 1.00 95.94 31  A 1 
ATOM   244  C  CA  . ASN A 1 31  ? -10.473 21.768  -15.218 1.00 95.21 31  A 1 
ATOM   245  C  C   . ASN A 1 31  ? -9.857  20.473  -14.668 1.00 95.84 31  A 1 
ATOM   246  O  O   . ASN A 1 31  ? -8.642  20.428  -14.458 1.00 94.22 31  A 1 
ATOM   247  C  CB  . ASN A 1 31  ? -9.710  23.052  -14.846 1.00 92.36 31  A 1 
ATOM   248  C  CG  . ASN A 1 31  ? -9.784  23.419  -13.370 1.00 87.29 31  A 1 
ATOM   249  O  OD1 . ASN A 1 31  ? -10.373 22.761  -12.541 1.00 77.22 31  A 1 
ATOM   250  N  ND2 . ASN A 1 31  ? -9.192  24.535  -12.996 1.00 79.32 31  A 1 
ATOM   251  N  N   . ALA A 1 32  ? -10.653 19.439  -14.458 1.00 95.62 32  A 1 
ATOM   252  C  CA  . ALA A 1 32  ? -10.169 18.105  -14.133 1.00 95.93 32  A 1 
ATOM   253  C  C   . ALA A 1 32  ? -9.185  17.632  -15.214 1.00 96.12 32  A 1 
ATOM   254  O  O   . ALA A 1 32  ? -9.492  17.594  -16.405 1.00 95.46 32  A 1 
ATOM   255  C  CB  . ALA A 1 32  ? -11.354 17.154  -13.975 1.00 95.67 32  A 1 
ATOM   256  N  N   . GLY A 1 33  ? -7.951  17.351  -14.808 1.00 96.29 33  A 1 
ATOM   257  C  CA  . GLY A 1 33  ? -6.832  17.081  -15.695 1.00 96.05 33  A 1 
ATOM   258  C  C   . GLY A 1 33  ? -6.904  15.708  -16.363 1.00 96.72 33  A 1 
ATOM   259  O  O   . GLY A 1 33  ? -7.561  14.794  -15.871 1.00 96.31 33  A 1 
ATOM   260  N  N   . LYS A 1 34  ? -6.154  15.529  -17.453 1.00 96.35 34  A 1 
ATOM   261  C  CA  . LYS A 1 34  ? -6.095  14.242  -18.165 1.00 96.67 34  A 1 
ATOM   262  C  C   . LYS A 1 34  ? -5.680  13.058  -17.276 1.00 97.03 34  A 1 
ATOM   263  O  O   . LYS A 1 34  ? -6.150  11.949  -17.481 1.00 96.67 34  A 1 
ATOM   264  C  CB  . LYS A 1 34  ? -5.139  14.365  -19.373 1.00 96.11 34  A 1 
ATOM   265  C  CG  . LYS A 1 34  ? -5.049  13.046  -20.158 1.00 93.71 34  A 1 
ATOM   266  C  CD  . LYS A 1 34  ? -4.149  13.149  -21.392 1.00 90.50 34  A 1 
ATOM   267  C  CE  . LYS A 1 34  ? -4.083  11.751  -22.011 1.00 85.10 34  A 1 
ATOM   268  N  NZ  . LYS A 1 34  ? -3.131  11.668  -23.154 1.00 76.59 34  A 1 
ATOM   269  N  N   . TYR A 1 35  ? -4.758  13.297  -16.336 1.00 97.00 35  A 1 
ATOM   270  C  CA  . TYR A 1 35  ? -4.157  12.263  -15.492 1.00 97.24 35  A 1 
ATOM   271  C  C   . TYR A 1 35  ? -4.597  12.341  -14.029 1.00 97.26 35  A 1 
ATOM   272  O  O   . TYR A 1 35  ? -3.988  11.696  -13.188 1.00 96.07 35  A 1 
ATOM   273  C  CB  . TYR A 1 35  ? -2.629  12.330  -15.627 1.00 97.31 35  A 1 
ATOM   274  C  CG  . TYR A 1 35  ? -2.113  12.031  -17.018 1.00 97.54 35  A 1 
ATOM   275  C  CD1 . TYR A 1 35  ? -2.115  10.712  -17.497 1.00 96.97 35  A 1 
ATOM   276  C  CD2 . TYR A 1 35  ? -1.605  13.064  -17.835 1.00 96.97 35  A 1 
ATOM   277  C  CE1 . TYR A 1 35  ? -1.605  10.417  -18.770 1.00 96.38 35  A 1 
ATOM   278  C  CE2 . TYR A 1 35  ? -1.094  12.781  -19.105 1.00 96.45 35  A 1 
ATOM   279  C  CZ  . TYR A 1 35  ? -1.090  11.452  -19.573 1.00 96.67 35  A 1 
ATOM   280  O  OH  . TYR A 1 35  ? -0.584  11.167  -20.815 1.00 95.66 35  A 1 
ATOM   281  N  N   . GLY A 1 36  ? -5.624  13.136  -13.716 1.00 96.81 36  A 1 
ATOM   282  C  CA  . GLY A 1 36  ? -6.097  13.304  -12.355 1.00 96.51 36  A 1 
ATOM   283  C  C   . GLY A 1 36  ? -6.188  14.758  -11.906 1.00 96.58 36  A 1 
ATOM   284  O  O   . GLY A 1 36  ? -5.864  15.692  -12.653 1.00 95.50 36  A 1 
ATOM   285  N  N   . ASP A 1 37  ? -6.657  14.924  -10.675 1.00 95.82 37  A 1 
ATOM   286  C  CA  . ASP A 1 37  ? -6.786  16.194  -9.975  1.00 95.77 37  A 1 
ATOM   287  C  C   . ASP A 1 37  ? -6.551  15.961  -8.479  1.00 95.41 37  A 1 
ATOM   288  O  O   . ASP A 1 37  ? -7.039  14.968  -7.945  1.00 94.37 37  A 1 
ATOM   289  C  CB  . ASP A 1 37  ? -8.205  16.741  -10.201 1.00 95.21 37  A 1 
ATOM   290  C  CG  . ASP A 1 37  ? -8.317  18.205  -9.812  1.00 94.63 37  A 1 
ATOM   291  O  OD1 . ASP A 1 37  ? -8.268  18.567  -8.618  1.00 91.98 37  A 1 
ATOM   292  O  OD2 . ASP A 1 37  ? -8.430  19.034  -10.732 1.00 91.41 37  A 1 
ATOM   293  N  N   . TYR A 1 38  ? -5.848  16.865  -7.793  1.00 94.55 38  A 1 
ATOM   294  C  CA  . TYR A 1 38  ? -5.555  16.718  -6.361  1.00 93.80 38  A 1 
ATOM   295  C  C   . TYR A 1 38  ? -6.787  16.728  -5.442  1.00 92.97 38  A 1 
ATOM   296  O  O   . TYR A 1 38  ? -6.656  16.493  -4.241  1.00 90.55 38  A 1 
ATOM   297  C  CB  . TYR A 1 38  ? -4.550  17.793  -5.938  1.00 93.47 38  A 1 
ATOM   298  C  CG  . TYR A 1 38  ? -3.162  17.614  -6.514  1.00 93.81 38  A 1 
ATOM   299  C  CD1 . TYR A 1 38  ? -2.393  16.495  -6.147  1.00 92.53 38  A 1 
ATOM   300  C  CD2 . TYR A 1 38  ? -2.614  18.555  -7.405  1.00 92.68 38  A 1 
ATOM   301  C  CE1 . TYR A 1 38  ? -1.095  16.319  -6.658  1.00 91.71 38  A 1 
ATOM   302  C  CE2 . TYR A 1 38  ? -1.317  18.390  -7.917  1.00 91.56 38  A 1 
ATOM   303  C  CZ  . TYR A 1 38  ? -0.571  17.267  -7.539  1.00 92.62 38  A 1 
ATOM   304  O  OH  . TYR A 1 38  ? 0.707   17.090  -8.041  1.00 90.63 38  A 1 
ATOM   305  N  N   . SER A 1 39  ? -7.966  17.001  -5.983  1.00 93.10 39  A 1 
ATOM   306  C  CA  . SER A 1 39  ? -9.241  16.944  -5.260  1.00 92.69 39  A 1 
ATOM   307  C  C   . SER A 1 39  ? -10.013 15.644  -5.501  1.00 92.86 39  A 1 
ATOM   308  O  O   . SER A 1 39  ? -11.102 15.482  -4.954  1.00 90.17 39  A 1 
ATOM   309  C  CB  . SER A 1 39  ? -10.129 18.135  -5.645  1.00 91.22 39  A 1 
ATOM   310  O  OG  . SER A 1 39  ? -9.407  19.352  -5.605  1.00 84.53 39  A 1 
ATOM   311  N  N   . CYS A 1 40  ? -9.494  14.751  -6.340  1.00 94.06 40  A 1 
ATOM   312  C  CA  . CYS A 1 40  ? -10.203 13.560  -6.800  1.00 94.48 40  A 1 
ATOM   313  C  C   . CYS A 1 40  ? -9.323  12.307  -6.690  1.00 94.65 40  A 1 
ATOM   314  O  O   . CYS A 1 40  ? -8.096  12.407  -6.643  1.00 93.72 40  A 1 
ATOM   315  C  CB  . CYS A 1 40  ? -10.652 13.791  -8.256  1.00 94.13 40  A 1 
ATOM   316  S  SG  . CYS A 1 40  ? -11.770 15.210  -8.433  1.00 93.35 40  A 1 
ATOM   317  N  N   . ASP A 1 41  ? -9.971  11.139  -6.715  1.00 95.00 41  A 1 
ATOM   318  C  CA  . ASP A 1 41  ? -9.282  9.855   -6.780  1.00 95.44 41  A 1 
ATOM   319  C  C   . ASP A 1 41  ? -8.648  9.611   -8.165  1.00 95.86 41  A 1 
ATOM   320  O  O   . ASP A 1 41  ? -8.958  10.260  -9.167  1.00 95.30 41  A 1 
ATOM   321  C  CB  . ASP A 1 41  ? -10.238 8.726   -6.400  1.00 94.80 41  A 1 
ATOM   322  C  CG  . ASP A 1 41  ? -10.573 8.677   -4.905  1.00 94.10 41  A 1 
ATOM   323  O  OD1 . ASP A 1 41  ? -9.732  9.076   -4.083  1.00 92.01 41  A 1 
ATOM   324  O  OD2 . ASP A 1 41  ? -11.687 8.190   -4.587  1.00 91.58 41  A 1 
ATOM   325  N  N   . ALA A 1 42  ? -7.729  8.644   -8.216  1.00 96.13 42  A 1 
ATOM   326  C  CA  . ALA A 1 42  ? -6.940  8.343   -9.399  1.00 96.40 42  A 1 
ATOM   327  C  C   . ALA A 1 42  ? -7.789  7.843   -10.574 1.00 96.48 42  A 1 
ATOM   328  O  O   . ALA A 1 42  ? -8.784  7.134   -10.417 1.00 95.78 42  A 1 
ATOM   329  C  CB  . ALA A 1 42  ? -5.846  7.338   -9.028  1.00 96.17 42  A 1 
ATOM   330  N  N   . ASN A 1 43  ? -7.366  8.167   -11.790 1.00 96.50 43  A 1 
ATOM   331  C  CA  . ASN A 1 43  ? -8.044  7.740   -13.007 1.00 96.79 43  A 1 
ATOM   332  C  C   . ASN A 1 43  ? -7.264  6.662   -13.782 1.00 97.22 43  A 1 
ATOM   333  O  O   . ASN A 1 43  ? -6.061  6.461   -13.609 1.00 96.93 43  A 1 
ATOM   334  C  CB  . ASN A 1 43  ? -8.426  8.969   -13.851 1.00 95.62 43  A 1 
ATOM   335  C  CG  . ASN A 1 43  ? -7.296  9.615   -14.631 1.00 96.47 43  A 1 
ATOM   336  O  OD1 . ASN A 1 43  ? -6.186  9.145   -14.752 1.00 91.91 43  A 1 
ATOM   337  N  ND2 . ASN A 1 43  ? -7.579  10.728  -15.257 1.00 92.23 43  A 1 
ATOM   338  N  N   . MET A 1 44  ? -7.958  6.000   -14.711 1.00 97.11 44  A 1 
ATOM   339  C  CA  . MET A 1 44  ? -7.368  4.929   -15.516 1.00 97.10 44  A 1 
ATOM   340  C  C   . MET A 1 44  ? -6.190  5.406   -16.388 1.00 97.61 44  A 1 
ATOM   341  O  O   . MET A 1 44  ? -5.238  4.662   -16.594 1.00 97.55 44  A 1 
ATOM   342  C  CB  . MET A 1 44  ? -8.464  4.287   -16.378 1.00 96.48 44  A 1 
ATOM   343  C  CG  . MET A 1 44  ? -7.991  3.016   -17.082 1.00 91.67 44  A 1 
ATOM   344  S  SD  . MET A 1 44  ? -7.404  1.683   -15.979 1.00 89.41 44  A 1 
ATOM   345  C  CE  . MET A 1 44  ? -8.973  1.137   -15.266 1.00 79.12 44  A 1 
ATOM   346  N  N   . ALA A 1 45  ? -6.209  6.653   -16.881 1.00 97.30 45  A 1 
ATOM   347  C  CA  . ALA A 1 45  ? -5.114  7.181   -17.703 1.00 97.61 45  A 1 
ATOM   348  C  C   . ALA A 1 45  ? -3.795  7.286   -16.915 1.00 98.04 45  A 1 
ATOM   349  O  O   . ALA A 1 45  ? -2.724  7.000   -17.458 1.00 97.82 45  A 1 
ATOM   350  C  CB  . ALA A 1 45  ? -5.528  8.533   -18.283 1.00 97.45 45  A 1 
ATOM   351  N  N   . LEU A 1 46  ? -3.872  7.665   -15.633 1.00 97.82 46  A 1 
ATOM   352  C  CA  . LEU A 1 46  ? -2.734  7.660   -14.724 1.00 98.02 46  A 1 
ATOM   353  C  C   . LEU A 1 46  ? -2.232  6.225   -14.503 1.00 98.23 46  A 1 
ATOM   354  O  O   . LEU A 1 46  ? -1.039  5.970   -14.683 1.00 98.29 46  A 1 
ATOM   355  C  CB  . LEU A 1 46  ? -3.136  8.326   -13.400 1.00 98.00 46  A 1 
ATOM   356  C  CG  . LEU A 1 46  ? -2.009  8.355   -12.354 1.00 97.72 46  A 1 
ATOM   357  C  CD1 . LEU A 1 46  ? -0.878  9.300   -12.761 1.00 97.14 46  A 1 
ATOM   358  C  CD2 . LEU A 1 46  ? -2.581  8.817   -11.009 1.00 97.05 46  A 1 
ATOM   359  N  N   . LEU A 1 47  ? -3.135  5.288   -14.206 1.00 98.14 47  A 1 
ATOM   360  C  CA  . LEU A 1 47  ? -2.798  3.883   -13.976 1.00 98.02 47  A 1 
ATOM   361  C  C   . LEU A 1 47  ? -2.160  3.217   -15.194 1.00 98.25 47  A 1 
ATOM   362  O  O   . LEU A 1 47  ? -1.134  2.567   -15.053 1.00 97.96 47  A 1 
ATOM   363  C  CB  . LEU A 1 47  ? -4.065  3.130   -13.546 1.00 97.33 47  A 1 
ATOM   364  C  CG  . LEU A 1 47  ? -4.305  3.262   -12.042 1.00 90.05 47  A 1 
ATOM   365  C  CD1 . LEU A 1 47  ? -5.735  2.874   -11.742 1.00 85.04 47  A 1 
ATOM   366  C  CD2 . LEU A 1 47  ? -3.374  2.344   -11.264 1.00 85.65 47  A 1 
ATOM   367  N  N   . ASP A 1 48  ? -2.677  3.443   -16.386 1.00 98.17 48  A 1 
ATOM   368  C  CA  . ASP A 1 48  ? -2.073  2.915   -17.609 1.00 97.99 48  A 1 
ATOM   369  C  C   . ASP A 1 48  ? -0.655  3.467   -17.836 1.00 98.14 48  A 1 
ATOM   370  O  O   . ASP A 1 48  ? 0.225   2.770   -18.359 1.00 97.97 48  A 1 
ATOM   371  C  CB  . ASP A 1 48  ? -2.947  3.266   -18.816 1.00 97.43 48  A 1 
ATOM   372  C  CG  . ASP A 1 48  ? -4.172  2.371   -18.989 1.00 93.28 48  A 1 
ATOM   373  O  OD1 . ASP A 1 48  ? -4.147  1.209   -18.505 1.00 90.26 48  A 1 
ATOM   374  O  OD2 . ASP A 1 48  ? -5.064  2.813   -19.738 1.00 89.75 48  A 1 
ATOM   375  N  N   . SER A 1 49  ? -0.403  4.723   -17.434 1.00 98.25 49  A 1 
ATOM   376  C  CA  . SER A 1 49  ? 0.937   5.308   -17.471 1.00 98.29 49  A 1 
ATOM   377  C  C   . SER A 1 49  ? 1.861   4.684   -16.419 1.00 98.59 49  A 1 
ATOM   378  O  O   . SER A 1 49  ? 3.022   4.418   -16.730 1.00 98.38 49  A 1 
ATOM   379  C  CB  . SER A 1 49  ? 0.880   6.836   -17.358 1.00 97.70 49  A 1 
ATOM   380  O  OG  . SER A 1 49  ? 0.767   7.293   -16.029 1.00 91.41 49  A 1 
ATOM   381  N  N   . LEU A 1 50  ? 1.335   4.370   -15.226 1.00 98.49 50  A 1 
ATOM   382  C  CA  . LEU A 1 50  ? 2.070   3.721   -14.149 1.00 98.58 50  A 1 
ATOM   383  C  C   . LEU A 1 50  ? 2.470   2.294   -14.519 1.00 98.64 50  A 1 
ATOM   384  O  O   . LEU A 1 50  ? 3.637   1.939   -14.392 1.00 98.66 50  A 1 
ATOM   385  C  CB  . LEU A 1 50  ? 1.219   3.753   -12.864 1.00 98.56 50  A 1 
ATOM   386  C  CG  . LEU A 1 50  ? 1.879   3.043   -11.674 1.00 98.30 50  A 1 
ATOM   387  C  CD1 . LEU A 1 50  ? 3.220   3.655   -11.299 1.00 97.92 50  A 1 
ATOM   388  C  CD2 . LEU A 1 50  ? 0.950   3.123   -10.469 1.00 97.80 50  A 1 
ATOM   389  N  N   . VAL A 1 51  ? 1.548   1.497   -15.055 1.00 98.69 51  A 1 
ATOM   390  C  CA  . VAL A 1 51  ? 1.833   0.126   -15.509 1.00 98.57 51  A 1 
ATOM   391  C  C   . VAL A 1 51  ? 2.972   0.124   -16.527 1.00 98.66 51  A 1 
ATOM   392  O  O   . VAL A 1 51  ? 3.927   -0.647  -16.397 1.00 98.47 51  A 1 
ATOM   393  C  CB  . VAL A 1 51  ? 0.576   -0.523  -16.120 1.00 98.39 51  A 1 
ATOM   394  C  CG1 . VAL A 1 51  ? 0.877   -1.876  -16.781 1.00 97.71 51  A 1 
ATOM   395  C  CG2 . VAL A 1 51  ? -0.489  -0.770  -15.047 1.00 97.83 51  A 1 
ATOM   396  N  N   . LYS A 1 52  ? 2.926   1.025   -17.513 1.00 98.58 52  A 1 
ATOM   397  C  CA  . LYS A 1 52  ? 4.000   1.162   -18.499 1.00 98.40 52  A 1 
ATOM   398  C  C   . LYS A 1 52  ? 5.326   1.569   -17.853 1.00 98.55 52  A 1 
ATOM   399  O  O   . LYS A 1 52  ? 6.371   1.052   -18.247 1.00 98.18 52  A 1 
ATOM   400  C  CB  . LYS A 1 52  ? 3.610   2.189   -19.573 1.00 98.13 52  A 1 
ATOM   401  C  CG  . LYS A 1 52  ? 2.525   1.651   -20.515 1.00 90.84 52  A 1 
ATOM   402  C  CD  . LYS A 1 52  ? 2.030   2.754   -21.461 1.00 87.07 52  A 1 
ATOM   403  C  CE  . LYS A 1 52  ? 0.870   2.219   -22.285 1.00 75.40 52  A 1 
ATOM   404  N  NZ  . LYS A 1 52  ? 0.247   3.261   -23.140 1.00 66.90 52  A 1 
ATOM   405  N  N   . PHE A 1 53  ? 5.297   2.484   -16.884 1.00 98.57 53  A 1 
ATOM   406  C  CA  . PHE A 1 53  ? 6.485   2.937   -16.167 1.00 98.61 53  A 1 
ATOM   407  C  C   . PHE A 1 53  ? 7.129   1.809   -15.362 1.00 98.76 53  A 1 
ATOM   408  O  O   . PHE A 1 53  ? 8.322   1.572   -15.527 1.00 98.60 53  A 1 
ATOM   409  C  CB  . PHE A 1 53  ? 6.136   4.134   -15.283 1.00 98.62 53  A 1 
ATOM   410  C  CG  . PHE A 1 53  ? 7.330   4.648   -14.518 1.00 98.60 53  A 1 
ATOM   411  C  CD1 . PHE A 1 53  ? 7.529   4.287   -13.173 1.00 98.18 53  A 1 
ATOM   412  C  CD2 . PHE A 1 53  ? 8.289   5.452   -15.169 1.00 98.26 53  A 1 
ATOM   413  C  CE1 . PHE A 1 53  ? 8.665   4.728   -12.485 1.00 97.81 53  A 1 
ATOM   414  C  CE2 . PHE A 1 53  ? 9.426   5.890   -14.483 1.00 97.78 53  A 1 
ATOM   415  C  CZ  . PHE A 1 53  ? 9.619   5.532   -13.136 1.00 97.83 53  A 1 
ATOM   416  N  N   . ILE A 1 54  ? 6.343   1.073   -14.567 1.00 98.61 54  A 1 
ATOM   417  C  CA  . ILE A 1 54  ? 6.828   -0.054  -13.765 1.00 98.64 54  A 1 
ATOM   418  C  C   . ILE A 1 54  ? 7.456   -1.115  -14.665 1.00 98.51 54  A 1 
ATOM   419  O  O   . ILE A 1 54  ? 8.628   -1.430  -14.486 1.00 98.36 54  A 1 
ATOM   420  C  CB  . ILE A 1 54  ? 5.706   -0.642  -12.877 1.00 98.71 54  A 1 
ATOM   421  C  CG1 . ILE A 1 54  ? 5.298   0.372   -11.782 1.00 98.54 54  A 1 
ATOM   422  C  CG2 . ILE A 1 54  ? 6.156   -1.964  -12.223 1.00 98.51 54  A 1 
ATOM   423  C  CD1 . ILE A 1 54  ? 4.035   -0.022  -11.005 1.00 98.19 54  A 1 
ATOM   424  N  N   . LYS A 1 55  ? 6.744   -1.594  -15.695 1.00 98.44 55  A 1 
ATOM   425  C  CA  . LYS A 1 55  ? 7.260   -2.623  -16.611 1.00 98.08 55  A 1 
ATOM   426  C  C   . LYS A 1 55  ? 8.571   -2.198  -17.297 1.00 97.87 55  A 1 
ATOM   427  O  O   . LYS A 1 55  ? 9.443   -3.027  -17.506 1.00 97.02 55  A 1 
ATOM   428  C  CB  . LYS A 1 55  ? 6.194   -3.031  -17.653 1.00 97.42 55  A 1 
ATOM   429  C  CG  . LYS A 1 55  ? 4.998   -3.768  -17.001 1.00 95.58 55  A 1 
ATOM   430  C  CD  . LYS A 1 55  ? 3.903   -4.227  -17.986 1.00 93.04 55  A 1 
ATOM   431  C  CE  . LYS A 1 55  ? 4.234   -5.588  -18.600 1.00 88.73 55  A 1 
ATOM   432  N  NZ  . LYS A 1 55  ? 3.025   -6.321  -19.135 1.00 85.19 55  A 1 
ATOM   433  N  N   . ARG A 1 56  ? 8.720   -0.905  -17.604 1.00 98.16 56  A 1 
ATOM   434  C  CA  . ARG A 1 56  ? 9.926   -0.369  -18.252 1.00 97.99 56  A 1 
ATOM   435  C  C   . ARG A 1 56  ? 11.110  -0.183  -17.306 1.00 98.00 56  A 1 
ATOM   436  O  O   . ARG A 1 56  ? 12.233  -0.070  -17.785 1.00 97.17 56  A 1 
ATOM   437  C  CB  . ARG A 1 56  ? 9.562   0.939   -18.966 1.00 97.05 56  A 1 
ATOM   438  C  CG  . ARG A 1 56  ? 10.602  1.323   -20.028 1.00 83.88 56  A 1 
ATOM   439  C  CD  . ARG A 1 56  ? 10.164  2.596   -20.752 1.00 82.05 56  A 1 
ATOM   440  N  NE  . ARG A 1 56  ? 11.022  2.861   -21.916 1.00 71.52 56  A 1 
ATOM   441  C  CZ  . ARG A 1 56  ? 10.952  3.908   -22.719 1.00 64.69 56  A 1 
ATOM   442  N  NH1 . ARG A 1 56  ? 10.079  4.866   -22.520 1.00 58.63 56  A 1 
ATOM   443  N  NH2 . ARG A 1 56  ? 11.752  4.004   -23.739 1.00 56.84 56  A 1 
ATOM   444  N  N   . ASN A 1 57  ? 10.869  -0.127  -15.989 1.00 98.01 57  A 1 
ATOM   445  C  CA  . ASN A 1 57  ? 11.867  0.070   -14.938 1.00 98.09 57  A 1 
ATOM   446  C  C   . ASN A 1 57  ? 12.002  -1.156  -14.027 1.00 98.02 57  A 1 
ATOM   447  O  O   . ASN A 1 57  ? 12.368  -1.019  -12.857 1.00 97.37 57  A 1 
ATOM   448  C  CB  . ASN A 1 57  ? 11.581  1.369   -14.169 1.00 97.92 57  A 1 
ATOM   449  C  CG  . ASN A 1 57  ? 11.728  2.608   -15.037 1.00 96.76 57  A 1 
ATOM   450  O  OD1 . ASN A 1 57  ? 12.789  3.193   -15.179 1.00 89.15 57  A 1 
ATOM   451  N  ND2 . ASN A 1 57  ? 10.657  3.049   -15.648 1.00 88.72 57  A 1 
ATOM   452  N  N   . THR A 1 58  ? 11.665  -2.340  -14.532 1.00 98.09 58  A 1 
ATOM   453  C  CA  . THR A 1 58  ? 11.802  -3.609  -13.830 1.00 97.97 58  A 1 
ATOM   454  C  C   . THR A 1 58  ? 12.800  -4.494  -14.553 1.00 97.36 58  A 1 
ATOM   455  O  O   . THR A 1 58  ? 12.578  -4.877  -15.704 1.00 95.65 58  A 1 
ATOM   456  C  CB  . THR A 1 58  ? 10.452  -4.314  -13.702 1.00 97.61 58  A 1 
ATOM   457  O  OG1 . THR A 1 58  ? 9.546   -3.516  -12.968 1.00 95.00 58  A 1 
ATOM   458  C  CG2 . THR A 1 58  ? 10.563  -5.642  -12.960 1.00 95.79 58  A 1 
ATOM   459  N  N   . ASP A 1 59  ? 13.872  -4.856  -13.845 1.00 96.45 59  A 1 
ATOM   460  C  CA  . ASP A 1 59  ? 14.854  -5.835  -14.299 1.00 95.11 59  A 1 
ATOM   461  C  C   . ASP A 1 59  ? 14.385  -7.276  -14.031 1.00 95.32 59  A 1 
ATOM   462  O  O   . ASP A 1 59  ? 13.369  -7.515  -13.381 1.00 91.70 59  A 1 
ATOM   463  C  CB  . ASP A 1 59  ? 16.206  -5.536  -13.629 1.00 91.65 59  A 1 
ATOM   464  C  CG  . ASP A 1 59  ? 16.798  -4.199  -14.093 1.00 80.14 59  A 1 
ATOM   465  O  OD1 . ASP A 1 59  ? 16.715  -3.937  -15.309 1.00 74.44 59  A 1 
ATOM   466  O  OD2 . ASP A 1 59  ? 17.315  -3.458  -13.228 1.00 74.81 59  A 1 
ATOM   467  N  N   . VAL A 1 60  ? 15.146  -8.267  -14.504 1.00 94.42 60  A 1 
ATOM   468  C  CA  . VAL A 1 60  ? 14.811  -9.700  -14.363 1.00 93.50 60  A 1 
ATOM   469  C  C   . VAL A 1 60  ? 14.534  -10.096 -12.909 1.00 94.00 60  A 1 
ATOM   470  O  O   . VAL A 1 60  ? 13.540  -10.758 -12.623 1.00 91.47 60  A 1 
ATOM   471  C  CB  . VAL A 1 60  ? 15.939  -10.577 -14.949 1.00 91.18 60  A 1 
ATOM   472  C  CG1 . VAL A 1 60  ? 15.674  -12.075 -14.753 1.00 80.08 60  A 1 
ATOM   473  C  CG2 . VAL A 1 60  ? 16.089  -10.325 -16.454 1.00 81.06 60  A 1 
ATOM   474  N  N   . ASN A 1 61  ? 15.366  -9.621  -11.970 1.00 94.45 61  A 1 
ATOM   475  C  CA  . ASN A 1 61  ? 15.209  -9.869  -10.531 1.00 95.18 61  A 1 
ATOM   476  C  C   . ASN A 1 61  ? 14.385  -8.786  -9.809  1.00 96.48 61  A 1 
ATOM   477  O  O   . ASN A 1 61  ? 14.452  -8.676  -8.598  1.00 94.71 61  A 1 
ATOM   478  C  CB  . ASN A 1 61  ? 16.595  -10.071 -9.894  1.00 92.08 61  A 1 
ATOM   479  C  CG  . ASN A 1 61  ? 17.303  -11.321 -10.398 1.00 84.86 61  A 1 
ATOM   480  O  OD1 . ASN A 1 61  ? 16.727  -12.242 -10.935 1.00 75.41 61  A 1 
ATOM   481  N  ND2 . ASN A 1 61  ? 18.603  -11.383 -10.232 1.00 74.96 61  A 1 
ATOM   482  N  N   . GLY A 1 62  ? 13.625  -7.976  -10.555 1.00 96.33 62  A 1 
ATOM   483  C  CA  . GLY A 1 62  ? 12.764  -6.920  -10.023 1.00 97.33 62  A 1 
ATOM   484  C  C   . GLY A 1 62  ? 11.268  -7.190  -10.194 1.00 98.16 62  A 1 
ATOM   485  O  O   . GLY A 1 62  ? 10.450  -6.342  -9.847  1.00 97.54 62  A 1 
ATOM   486  N  N   . LYS A 1 63  ? 10.894  -8.366  -10.727 1.00 98.03 63  A 1 
ATOM   487  C  CA  . LYS A 1 63  ? 9.498   -8.767  -10.962 1.00 98.13 63  A 1 
ATOM   488  C  C   . LYS A 1 63  ? 8.804   -9.200  -9.657  1.00 98.22 63  A 1 
ATOM   489  O  O   . LYS A 1 63  ? 8.328   -10.319 -9.526  1.00 97.90 63  A 1 
ATOM   490  C  CB  . LYS A 1 63  ? 9.425   -9.857  -12.052 1.00 97.81 63  A 1 
ATOM   491  C  CG  . LYS A 1 63  ? 9.819   -9.377  -13.455 1.00 96.58 63  A 1 
ATOM   492  C  CD  . LYS A 1 63  ? 9.542   -10.517 -14.457 1.00 94.01 63  A 1 
ATOM   493  C  CE  . LYS A 1 63  ? 9.739   -10.126 -15.918 1.00 88.31 63  A 1 
ATOM   494  N  NZ  . LYS A 1 63  ? 9.232   -11.207 -16.819 1.00 80.46 63  A 1 
ATOM   495  N  N   . VAL A 1 64  ? 8.800   -8.310  -8.679  1.00 98.65 64  A 1 
ATOM   496  C  CA  . VAL A 1 64  ? 8.206   -8.519  -7.360  1.00 98.72 64  A 1 
ATOM   497  C  C   . VAL A 1 64  ? 7.413   -7.277  -6.962  1.00 98.73 64  A 1 
ATOM   498  O  O   . VAL A 1 64  ? 7.869   -6.152  -7.158  1.00 98.70 64  A 1 
ATOM   499  C  CB  . VAL A 1 64  ? 9.276   -8.833  -6.289  1.00 98.56 64  A 1 
ATOM   500  C  CG1 . VAL A 1 64  ? 8.629   -9.241  -4.967  1.00 98.03 64  A 1 
ATOM   501  C  CG2 . VAL A 1 64  ? 10.208  -9.970  -6.719  1.00 98.06 64  A 1 
ATOM   502  N  N   . MET A 1 65  ? 6.217   -7.465  -6.408  1.00 98.83 65  A 1 
ATOM   503  C  CA  . MET A 1 65  ? 5.347   -6.360  -6.025  1.00 98.85 65  A 1 
ATOM   504  C  C   . MET A 1 65  ? 4.520   -6.691  -4.786  1.00 98.93 65  A 1 
ATOM   505  O  O   . MET A 1 65  ? 3.800   -7.685  -4.760  1.00 98.82 65  A 1 
ATOM   506  C  CB  . MET A 1 65  ? 4.447   -6.003  -7.212  1.00 98.75 65  A 1 
ATOM   507  C  CG  . MET A 1 65  ? 3.522   -4.806  -6.939  1.00 97.96 65  A 1 
ATOM   508  S  SD  . MET A 1 65  ? 2.523   -4.306  -8.378  1.00 97.30 65  A 1 
ATOM   509  C  CE  . MET A 1 65  ? 3.817   -3.704  -9.479  1.00 92.43 65  A 1 
ATOM   510  N  N   . VAL A 1 66  ? 4.569   -5.800  -3.796  1.00 98.87 66  A 1 
ATOM   511  C  CA  . VAL A 1 66  ? 3.561   -5.742  -2.736  1.00 98.80 66  A 1 
ATOM   512  C  C   . VAL A 1 66  ? 2.457   -4.799  -3.193  1.00 98.84 66  A 1 
ATOM   513  O  O   . VAL A 1 66  ? 2.719   -3.648  -3.531  1.00 98.69 66  A 1 
ATOM   514  C  CB  . VAL A 1 66  ? 4.154   -5.296  -1.394  1.00 98.66 66  A 1 
ATOM   515  C  CG1 . VAL A 1 66  ? 3.083   -5.257  -0.303  1.00 95.76 66  A 1 
ATOM   516  C  CG2 . VAL A 1 66  ? 5.246   -6.266  -0.939  1.00 95.97 66  A 1 
ATOM   517  N  N   . TYR A 1 67  ? 1.225   -5.299  -3.192  1.00 98.79 67  A 1 
ATOM   518  C  CA  . TYR A 1 67  ? 0.025   -4.506  -3.434  1.00 98.76 67  A 1 
ATOM   519  C  C   . TYR A 1 67  ? -0.678  -4.256  -2.099  1.00 98.68 67  A 1 
ATOM   520  O  O   . TYR A 1 67  ? -1.278  -5.160  -1.529  1.00 98.30 67  A 1 
ATOM   521  C  CB  . TYR A 1 67  ? -0.854  -5.229  -4.464  1.00 98.49 67  A 1 
ATOM   522  C  CG  . TYR A 1 67  ? -2.217  -4.601  -4.607  1.00 98.11 67  A 1 
ATOM   523  C  CD1 . TYR A 1 67  ? -3.341  -5.226  -4.039  1.00 96.86 67  A 1 
ATOM   524  C  CD2 . TYR A 1 67  ? -2.367  -3.365  -5.262  1.00 96.92 67  A 1 
ATOM   525  C  CE1 . TYR A 1 67  ? -4.598  -4.625  -4.115  1.00 95.55 67  A 1 
ATOM   526  C  CE2 . TYR A 1 67  ? -3.623  -2.754  -5.345  1.00 95.45 67  A 1 
ATOM   527  C  CZ  . TYR A 1 67  ? -4.743  -3.388  -4.764  1.00 95.26 67  A 1 
ATOM   528  O  OH  . TYR A 1 67  ? -5.964  -2.795  -4.824  1.00 92.99 67  A 1 
ATOM   529  N  N   . ASN A 1 68  ? -0.566  -3.024  -1.579  1.00 98.26 68  A 1 
ATOM   530  C  CA  . ASN A 1 68  ? -0.970  -2.665  -0.213  1.00 98.06 68  A 1 
ATOM   531  C  C   . ASN A 1 68  ? -2.468  -2.335  -0.031  1.00 97.97 68  A 1 
ATOM   532  O  O   . ASN A 1 68  ? -2.827  -1.776  1.006   1.00 95.25 68  A 1 
ATOM   533  C  CB  . ASN A 1 68  ? -0.056  -1.541  0.310   1.00 96.84 68  A 1 
ATOM   534  C  CG  . ASN A 1 68  ? 1.194   -2.047  0.999   1.00 96.52 68  A 1 
ATOM   535  O  OD1 . ASN A 1 68  ? 2.276   -2.089  0.450   1.00 88.06 68  A 1 
ATOM   536  N  ND2 . ASN A 1 68  ? 1.100   -2.399  2.258   1.00 87.51 68  A 1 
ATOM   537  N  N   . GLY A 1 69  ? -3.334  -2.663  -0.991  1.00 97.89 69  A 1 
ATOM   538  C  CA  . GLY A 1 69  ? -4.778  -2.462  -0.881  1.00 97.71 69  A 1 
ATOM   539  C  C   . GLY A 1 69  ? -5.265  -1.052  -1.230  1.00 97.84 69  A 1 
ATOM   540  O  O   . GLY A 1 69  ? -4.554  -0.271  -1.872  1.00 96.55 69  A 1 
ATOM   541  N  N   . ASP A 1 70  ? -6.511  -0.755  -0.826  1.00 96.94 70  A 1 
ATOM   542  C  CA  . ASP A 1 70  ? -7.278  0.460   -1.120  1.00 97.28 70  A 1 
ATOM   543  C  C   . ASP A 1 70  ? -7.409  0.775   -2.626  1.00 97.02 70  A 1 
ATOM   544  O  O   . ASP A 1 70  ? -6.982  1.816   -3.136  1.00 94.80 70  A 1 
ATOM   545  C  CB  . ASP A 1 70  ? -6.847  1.642   -0.233  1.00 96.84 70  A 1 
ATOM   546  C  CG  . ASP A 1 70  ? -7.650  1.763   1.065   1.00 96.00 70  A 1 
ATOM   547  O  OD1 . ASP A 1 70  ? -8.388  0.829   1.441   1.00 93.90 70  A 1 
ATOM   548  O  OD2 . ASP A 1 70  ? -7.590  2.850   1.695   1.00 94.16 70  A 1 
ATOM   549  N  N   . ILE A 1 71  ? -8.067  -0.130  -3.347  1.00 95.65 71  A 1 
ATOM   550  C  CA  . ILE A 1 71  ? -8.471  0.109   -4.739  1.00 95.10 71  A 1 
ATOM   551  C  C   . ILE A 1 71  ? -9.765  0.923   -4.829  1.00 95.02 71  A 1 
ATOM   552  O  O   . ILE A 1 71  ? -9.988  1.626   -5.815  1.00 94.60 71  A 1 
ATOM   553  C  CB  . ILE A 1 71  ? -8.615  -1.232  -5.498  1.00 93.62 71  A 1 
ATOM   554  C  CG1 . ILE A 1 71  ? -8.893  -1.087  -7.010  1.00 92.75 71  A 1 
ATOM   555  C  CG2 . ILE A 1 71  ? -9.712  -2.131  -4.903  1.00 93.16 71  A 1 
ATOM   556  C  CD1 . ILE A 1 71  ? -7.798  -0.339  -7.784  1.00 90.94 71  A 1 
ATOM   557  N  N   . VAL A 1 72  ? -10.648 0.801   -3.838  1.00 94.03 72  A 1 
ATOM   558  C  CA  . VAL A 1 72  ? -11.993 1.370   -3.895  1.00 93.19 72  A 1 
ATOM   559  C  C   . VAL A 1 72  ? -11.916 2.888   -3.785  1.00 93.09 72  A 1 
ATOM   560  O  O   . VAL A 1 72  ? -11.390 3.432   -2.816  1.00 92.69 72  A 1 
ATOM   561  C  CB  . VAL A 1 72  ? -12.908 0.767   -2.815  1.00 91.69 72  A 1 
ATOM   562  C  CG1 . VAL A 1 72  ? -14.294 1.405   -2.804  1.00 88.88 72  A 1 
ATOM   563  C  CG2 . VAL A 1 72  ? -13.097 -0.735  -3.042  1.00 90.24 72  A 1 
ATOM   564  N  N   . SER A 1 73  ? -12.495 3.586   -4.780  1.00 93.39 73  A 1 
ATOM   565  C  CA  . SER A 1 73  ? -12.640 5.044   -4.733  1.00 91.68 73  A 1 
ATOM   566  C  C   . SER A 1 73  ? -13.563 5.459   -3.586  1.00 89.92 73  A 1 
ATOM   567  O  O   . SER A 1 73  ? -14.606 4.854   -3.347  1.00 86.60 73  A 1 
ATOM   568  C  CB  . SER A 1 73  ? -13.167 5.579   -6.070  1.00 90.07 73  A 1 
ATOM   569  O  OG  . SER A 1 73  ? -13.615 6.912   -5.976  1.00 83.65 73  A 1 
ATOM   570  N  N   . ARG A 1 74  ? -13.213 6.565   -2.921  1.00 86.32 74  A 1 
ATOM   571  C  CA  . ARG A 1 74  ? -13.920 7.108   -1.746  1.00 81.20 74  A 1 
ATOM   572  C  C   . ARG A 1 74  ? -15.226 7.816   -2.081  1.00 79.28 74  A 1 
ATOM   573  O  O   . ARG A 1 74  ? -15.873 8.391   -1.211  1.00 72.38 74  A 1 
ATOM   574  C  CB  . ARG A 1 74  ? -12.979 8.071   -1.027  1.00 76.33 74  A 1 
ATOM   575  C  CG  . ARG A 1 74  ? -11.675 7.389   -0.631  1.00 68.65 74  A 1 
ATOM   576  C  CD  . ARG A 1 74  ? -10.753 8.433   -0.030  1.00 64.72 74  A 1 
ATOM   577  N  NE  . ARG A 1 74  ? -9.410  7.895   0.088   1.00 61.81 74  A 1 
ATOM   578  C  CZ  . ARG A 1 74  ? -8.406  8.478   0.704   1.00 57.24 74  A 1 
ATOM   579  N  NH1 . ARG A 1 74  ? -8.561  9.591   1.352   1.00 53.26 74  A 1 
ATOM   580  N  NH2 . ARG A 1 74  ? -7.245  7.944   0.652   1.00 51.85 74  A 1 
ATOM   581  N  N   . ALA A 1 75  ? -15.603 7.839   -3.355  1.00 74.88 75  A 1 
ATOM   582  C  CA  . ALA A 1 75  ? -16.742 8.625   -3.787  1.00 70.77 75  A 1 
ATOM   583  C  C   . ALA A 1 75  ? -18.083 7.982   -3.374  1.00 71.02 75  A 1 
ATOM   584  O  O   . ALA A 1 75  ? -18.656 7.147   -4.068  1.00 65.75 75  A 1 
ATOM   585  C  CB  . ALA A 1 75  ? -16.603 8.909   -5.263  1.00 64.67 75  A 1 
ATOM   586  N  N   . ILE A 1 76  ? -18.596 8.480   -2.268  1.00 67.82 76  A 1 
ATOM   587  C  CA  . ILE A 1 76  ? -19.796 8.078   -1.519  1.00 65.47 76  A 1 
ATOM   588  C  C   . ILE A 1 76  ? -21.055 7.767   -2.359  1.00 68.66 76  A 1 
ATOM   589  O  O   . ILE A 1 76  ? -21.706 6.781   -2.046  1.00 64.16 76  A 1 
ATOM   590  C  CB  . ILE A 1 76  ? -20.096 9.161   -0.451  1.00 57.81 76  A 1 
ATOM   591  C  CG1 . ILE A 1 76  ? -18.867 9.404   0.469   1.00 51.45 76  A 1 
ATOM   592  C  CG2 . ILE A 1 76  ? -21.326 8.809   0.395   1.00 49.87 76  A 1 
ATOM   593  C  CD1 . ILE A 1 76  ? -19.005 10.614  1.397   1.00 46.00 76  A 1 
ATOM   594  N  N   . PRO A 1 77  ? -21.444 8.533   -3.410  1.00 72.59 77  A 1 
ATOM   595  C  CA  . PRO A 1 77  ? -22.795 8.392   -3.975  1.00 71.18 77  A 1 
ATOM   596  C  C   . PRO A 1 77  ? -23.138 7.029   -4.580  1.00 73.19 77  A 1 
ATOM   597  O  O   . PRO A 1 77  ? -24.316 6.703   -4.726  1.00 69.74 77  A 1 
ATOM   598  C  CB  . PRO A 1 77  ? -22.917 9.493   -5.033  1.00 66.65 77  A 1 
ATOM   599  C  CG  . PRO A 1 77  ? -21.935 10.550  -4.568  1.00 64.81 77  A 1 
ATOM   600  C  CD  . PRO A 1 77  ? -20.814 9.724   -3.951  1.00 67.28 77  A 1 
ATOM   601  N  N   . LYS A 1 78  ? -22.153 6.233   -4.981  1.00 75.80 78  A 1 
ATOM   602  C  CA  . LYS A 1 78  ? -22.334 4.901   -5.577  1.00 76.62 78  A 1 
ATOM   603  C  C   . LYS A 1 78  ? -21.636 3.792   -4.777  1.00 79.94 78  A 1 
ATOM   604  O  O   . LYS A 1 78  ? -21.464 2.690   -5.294  1.00 76.55 78  A 1 
ATOM   605  C  CB  . LYS A 1 78  ? -21.904 4.900   -7.047  1.00 71.54 78  A 1 
ATOM   606  C  CG  . LYS A 1 78  ? -22.798 5.799   -7.908  1.00 65.23 78  A 1 
ATOM   607  C  CD  . LYS A 1 78  ? -22.465 5.594   -9.386  1.00 61.10 78  A 1 
ATOM   608  C  CE  . LYS A 1 78  ? -23.347 6.496   -10.256 1.00 54.58 78  A 1 
ATOM   609  N  NZ  . LYS A 1 78  ? -23.043 6.327   -11.694 1.00 47.68 78  A 1 
ATOM   610  N  N   . TYR A 1 79  ? -21.243 4.089   -3.546  1.00 82.11 79  A 1 
ATOM   611  C  CA  . TYR A 1 79  ? -20.568 3.124   -2.694  1.00 83.58 79  A 1 
ATOM   612  C  C   . TYR A 1 79  ? -21.561 2.062   -2.190  1.00 85.58 79  A 1 
ATOM   613  O  O   . TYR A 1 79  ? -22.435 2.347   -1.371  1.00 84.55 79  A 1 
ATOM   614  C  CB  . TYR A 1 79  ? -19.855 3.861   -1.566  1.00 81.64 79  A 1 
ATOM   615  C  CG  . TYR A 1 79  ? -19.065 2.926   -0.681  1.00 80.33 79  A 1 
ATOM   616  C  CD1 . TYR A 1 79  ? -19.512 2.638   0.623   1.00 75.90 79  A 1 
ATOM   617  C  CD2 . TYR A 1 79  ? -17.899 2.303   -1.170  1.00 76.55 79  A 1 
ATOM   618  C  CE1 . TYR A 1 79  ? -18.807 1.735   1.421   1.00 72.39 79  A 1 
ATOM   619  C  CE2 . TYR A 1 79  ? -17.191 1.397   -0.377  1.00 72.02 79  A 1 
ATOM   620  C  CZ  . TYR A 1 79  ? -17.650 1.111   0.917   1.00 71.84 79  A 1 
ATOM   621  O  OH  . TYR A 1 79  ? -16.977 0.209   1.688   1.00 68.59 79  A 1 
ATOM   622  N  N   . ASN A 1 80  ? -21.448 0.847   -2.721  1.00 89.35 80  A 1 
ATOM   623  C  CA  . ASN A 1 80  ? -22.272 -0.296  -2.368  1.00 90.18 80  A 1 
ATOM   624  C  C   . ASN A 1 80  ? -21.476 -1.602  -2.551  1.00 91.45 80  A 1 
ATOM   625  O  O   . ASN A 1 80  ? -20.317 -1.588  -2.986  1.00 91.52 80  A 1 
ATOM   626  C  CB  . ASN A 1 80  ? -23.583 -0.239  -3.183  1.00 88.22 80  A 1 
ATOM   627  C  CG  . ASN A 1 80  ? -23.390 -0.360  -4.689  1.00 87.12 80  A 1 
ATOM   628  O  OD1 . ASN A 1 80  ? -22.555 -1.081  -5.183  1.00 83.52 80  A 1 
ATOM   629  N  ND2 . ASN A 1 80  ? -24.174 0.346   -5.472  1.00 83.17 80  A 1 
ATOM   630  N  N   . LEU A 1 81  ? -22.097 -2.728  -2.219  1.00 90.54 81  A 1 
ATOM   631  C  CA  . LEU A 1 81  ? -21.479 -4.049  -2.304  1.00 91.48 81  A 1 
ATOM   632  C  C   . LEU A 1 81  ? -20.951 -4.372  -3.713  1.00 92.83 81  A 1 
ATOM   633  O  O   . LEU A 1 81  ? -19.822 -4.840  -3.851  1.00 92.89 81  A 1 
ATOM   634  C  CB  . LEU A 1 81  ? -22.534 -5.082  -1.859  1.00 89.83 81  A 1 
ATOM   635  C  CG  . LEU A 1 81  ? -22.037 -6.538  -1.884  1.00 85.57 81  A 1 
ATOM   636  C  CD1 . LEU A 1 81  ? -20.925 -6.746  -0.859  1.00 80.76 81  A 1 
ATOM   637  C  CD2 . LEU A 1 81  ? -23.184 -7.483  -1.538  1.00 80.24 81  A 1 
ATOM   638  N  N   . ASP A 1 82  ? -21.737 -4.098  -4.746  1.00 92.04 82  A 1 
ATOM   639  C  CA  . ASP A 1 82  ? -21.373 -4.418  -6.123  1.00 92.62 82  A 1 
ATOM   640  C  C   . ASP A 1 82  ? -20.227 -3.530  -6.619  1.00 93.72 82  A 1 
ATOM   641  O  O   . ASP A 1 82  ? -19.330 -4.004  -7.314  1.00 93.55 82  A 1 
ATOM   642  C  CB  . ASP A 1 82  ? -22.598 -4.280  -7.038  1.00 91.77 82  A 1 
ATOM   643  C  CG  . ASP A 1 82  ? -23.684 -5.310  -6.742  1.00 87.00 82  A 1 
ATOM   644  O  OD1 . ASP A 1 82  ? -23.336 -6.418  -6.270  1.00 83.05 82  A 1 
ATOM   645  O  OD2 . ASP A 1 82  ? -24.863 -4.971  -6.969  1.00 82.01 82  A 1 
ATOM   646  N  N   . TYR A 1 83  ? -20.215 -2.258  -6.194  1.00 92.61 83  A 1 
ATOM   647  C  CA  . TYR A 1 83  ? -19.125 -1.339  -6.488  1.00 92.82 83  A 1 
ATOM   648  C  C   . TYR A 1 83  ? -17.794 -1.819  -5.885  1.00 94.08 83  A 1 
ATOM   649  O  O   . TYR A 1 83  ? -16.772 -1.822  -6.569  1.00 94.18 83  A 1 
ATOM   650  C  CB  . TYR A 1 83  ? -19.492 0.063   -5.990  1.00 91.36 83  A 1 
ATOM   651  C  CG  . TYR A 1 83  ? -18.418 1.096   -6.282  1.00 86.92 83  A 1 
ATOM   652  C  CD1 . TYR A 1 83  ? -17.483 1.449   -5.293  1.00 82.19 83  A 1 
ATOM   653  C  CD2 . TYR A 1 83  ? -18.333 1.654   -7.565  1.00 81.06 83  A 1 
ATOM   654  C  CE1 . TYR A 1 83  ? -16.460 2.367   -5.585  1.00 76.31 83  A 1 
ATOM   655  C  CE2 . TYR A 1 83  ? -17.314 2.568   -7.872  1.00 75.03 83  A 1 
ATOM   656  C  CZ  . TYR A 1 83  ? -16.374 2.928   -6.878  1.00 73.84 83  A 1 
ATOM   657  O  OH  . TYR A 1 83  ? -15.375 3.808   -7.176  1.00 70.00 83  A 1 
ATOM   658  N  N   . VAL A 1 84  ? -17.804 -2.275  -4.627  1.00 94.19 84  A 1 
ATOM   659  C  CA  . VAL A 1 84  ? -16.620 -2.832  -3.963  1.00 95.06 84  A 1 
ATOM   660  C  C   . VAL A 1 84  ? -16.135 -4.092  -4.681  1.00 95.88 84  A 1 
ATOM   661  O  O   . VAL A 1 84  ? -14.960 -4.190  -5.029  1.00 96.15 84  A 1 
ATOM   662  C  CB  . VAL A 1 84  ? -16.896 -3.105  -2.473  1.00 94.73 84  A 1 
ATOM   663  C  CG1 . VAL A 1 84  ? -15.747 -3.855  -1.796  1.00 93.42 84  A 1 
ATOM   664  C  CG2 . VAL A 1 84  ? -17.093 -1.783  -1.726  1.00 93.71 84  A 1 
ATOM   665  N  N   . LYS A 1 85  ? -17.043 -5.033  -4.976  1.00 95.67 85  A 1 
ATOM   666  C  CA  . LYS A 1 85  ? -16.702 -6.259  -5.707  1.00 96.11 85  A 1 
ATOM   667  C  C   . LYS A 1 85  ? -16.088 -5.950  -7.072  1.00 96.49 85  A 1 
ATOM   668  O  O   . LYS A 1 85  ? -15.020 -6.477  -7.400  1.00 96.61 85  A 1 
ATOM   669  C  CB  . LYS A 1 85  ? -17.949 -7.137  -5.880  1.00 96.23 85  A 1 
ATOM   670  C  CG  . LYS A 1 85  ? -18.340 -7.846  -4.585  1.00 94.94 85  A 1 
ATOM   671  C  CD  . LYS A 1 85  ? -19.558 -8.740  -4.845  1.00 92.94 85  A 1 
ATOM   672  C  CE  . LYS A 1 85  ? -19.874 -9.586  -3.624  1.00 88.36 85  A 1 
ATOM   673  N  NZ  . LYS A 1 85  ? -21.008 -10.508 -3.903  1.00 81.74 85  A 1 
ATOM   674  N  N   . GLN A 1 86  ? -16.708 -5.050  -7.850  1.00 95.72 86  A 1 
ATOM   675  C  CA  . GLN A 1 86  ? -16.182 -4.654  -9.154  1.00 95.67 86  A 1 
ATOM   676  C  C   . GLN A 1 86  ? -14.818 -3.976  -9.042  1.00 95.96 86  A 1 
ATOM   677  O  O   . GLN A 1 86  ? -13.954 -4.185  -9.896  1.00 95.99 86  A 1 
ATOM   678  C  CB  . GLN A 1 86  ? -17.204 -3.747  -9.853  1.00 95.25 86  A 1 
ATOM   679  C  CG  . GLN A 1 86  ? -16.792 -3.434  -11.305 1.00 91.35 86  A 1 
ATOM   680  C  CD  . GLN A 1 86  ? -16.663 -4.704  -12.148 1.00 89.02 86  A 1 
ATOM   681  O  OE1 . GLN A 1 86  ? -17.571 -5.506  -12.244 1.00 82.57 86  A 1 
ATOM   682  N  NE2 . GLN A 1 86  ? -15.523 -4.947  -12.765 1.00 78.99 86  A 1 
ATOM   683  N  N   . SER A 1 87  ? -14.581 -3.202  -7.976  1.00 95.98 87  A 1 
ATOM   684  C  CA  . SER A 1 87  ? -13.291 -2.555  -7.733  1.00 96.14 87  A 1 
ATOM   685  C  C   . SER A 1 87  ? -12.179 -3.580  -7.471  1.00 96.82 87  A 1 
ATOM   686  O  O   . SER A 1 87  ? -11.098 -3.462  -8.036  1.00 96.79 87  A 1 
ATOM   687  C  CB  . SER A 1 87  ? -13.395 -1.562  -6.582  1.00 95.56 87  A 1 
ATOM   688  O  OG  . SER A 1 87  ? -14.354 -0.571  -6.894  1.00 90.10 87  A 1 
ATOM   689  N  N   . ILE A 1 88  ? -12.462 -4.646  -6.717  1.00 97.30 88  A 1 
ATOM   690  C  CA  . ILE A 1 88  ? -11.513 -5.749  -6.488  1.00 97.58 88  A 1 
ATOM   691  C  C   . ILE A 1 88  ? -11.244 -6.532  -7.785  1.00 97.80 88  A 1 
ATOM   692  O  O   . ILE A 1 88  ? -10.101 -6.885  -8.071  1.00 97.70 88  A 1 
ATOM   693  C  CB  . ILE A 1 88  ? -12.014 -6.658  -5.352  1.00 97.34 88  A 1 
ATOM   694  C  CG1 . ILE A 1 88  ? -12.040 -5.855  -4.031  1.00 95.51 88  A 1 
ATOM   695  C  CG2 . ILE A 1 88  ? -11.125 -7.907  -5.187  1.00 96.25 88  A 1 
ATOM   696  C  CD1 . ILE A 1 88  ? -12.824 -6.550  -2.927  1.00 88.66 88  A 1 
ATOM   697  N  N   . VAL A 1 89  ? -12.267 -6.735  -8.622  1.00 97.81 89  A 1 
ATOM   698  C  CA  . VAL A 1 89  ? -12.087 -7.304  -9.967  1.00 97.88 89  A 1 
ATOM   699  C  C   . VAL A 1 89  ? -11.171 -6.410  -10.813 1.00 97.74 89  A 1 
ATOM   700  O  O   . VAL A 1 89  ? -10.265 -6.910  -11.492 1.00 97.43 89  A 1 
ATOM   701  C  CB  . VAL A 1 89  ? -13.443 -7.529  -10.670 1.00 97.74 89  A 1 
ATOM   702  C  CG1 . VAL A 1 89  ? -13.284 -7.957  -12.129 1.00 96.72 89  A 1 
ATOM   703  C  CG2 . VAL A 1 89  ? -14.266 -8.608  -9.965  1.00 96.84 89  A 1 
ATOM   704  N  N   . ASN A 1 90  ? -11.337 -5.088  -10.740 1.00 96.93 90  A 1 
ATOM   705  C  CA  . ASN A 1 90  ? -10.484 -4.125  -11.436 1.00 96.35 90  A 1 
ATOM   706  C  C   . ASN A 1 90  ? -9.037  -4.153  -10.910 1.00 96.92 90  A 1 
ATOM   707  O  O   . ASN A 1 90  ? -8.104  -4.091  -11.713 1.00 96.62 90  A 1 
ATOM   708  C  CB  . ASN A 1 90  ? -11.079 -2.711  -11.315 1.00 95.24 90  A 1 
ATOM   709  C  CG  . ASN A 1 90  ? -12.421 -2.530  -11.999 1.00 93.08 90  A 1 
ATOM   710  O  OD1 . ASN A 1 90  ? -12.876 -3.314  -12.811 1.00 88.93 90  A 1 
ATOM   711  N  ND2 . ASN A 1 90  ? -13.099 -1.439  -11.692 1.00 87.54 90  A 1 
ATOM   712  N  N   . ALA A 1 91  ? -8.839  -4.294  -9.596  1.00 96.51 91  A 1 
ATOM   713  C  CA  . ALA A 1 91  ? -7.519  -4.474  -8.993  1.00 97.08 91  A 1 
ATOM   714  C  C   . ALA A 1 91  ? -6.841  -5.737  -9.518  1.00 97.76 91  A 1 
ATOM   715  O  O   . ALA A 1 91  ? -5.708  -5.686  -10.009 1.00 97.70 91  A 1 
ATOM   716  C  CB  . ALA A 1 91  ? -7.645  -4.519  -7.466  1.00 96.59 91  A 1 
ATOM   717  N  N   . THR A 1 92  ? -7.552  -6.853  -9.528  1.00 97.93 92  A 1 
ATOM   718  C  CA  . THR A 1 92  ? -7.056  -8.121  -10.074 1.00 98.05 92  A 1 
ATOM   719  C  C   . THR A 1 92  ? -6.675  -7.993  -11.554 1.00 98.24 92  A 1 
ATOM   720  O  O   . THR A 1 92  ? -5.613  -8.448  -11.965 1.00 97.95 92  A 1 
ATOM   721  C  CB  . THR A 1 92  ? -8.107  -9.220  -9.896  1.00 97.45 92  A 1 
ATOM   722  O  OG1 . THR A 1 92  ? -8.409  -9.362  -8.542  1.00 91.95 92  A 1 
ATOM   723  C  CG2 . THR A 1 92  ? -7.612  -10.575 -10.386 1.00 91.41 92  A 1 
ATOM   724  N  N   . ALA A 1 93  ? -7.508  -7.335  -12.363 1.00 97.96 93  A 1 
ATOM   725  C  CA  . ALA A 1 93  ? -7.223  -7.088  -13.769 1.00 97.88 93  A 1 
ATOM   726  C  C   . ALA A 1 93  ? -5.989  -6.188  -13.972 1.00 98.04 93  A 1 
ATOM   727  O  O   . ALA A 1 93  ? -5.212  -6.409  -14.910 1.00 97.70 93  A 1 
ATOM   728  C  CB  . ALA A 1 93  ? -8.471  -6.480  -14.417 1.00 97.38 93  A 1 
ATOM   729  N  N   . LEU A 1 94  ? -5.785  -5.198  -13.093 1.00 97.81 94  A 1 
ATOM   730  C  CA  . LEU A 1 94  ? -4.590  -4.356  -13.088 1.00 97.91 94  A 1 
ATOM   731  C  C   . LEU A 1 94  ? -3.340  -5.180  -12.756 1.00 98.30 94  A 1 
ATOM   732  O  O   . LEU A 1 94  ? -2.359  -5.113  -13.497 1.00 98.22 94  A 1 
ATOM   733  C  CB  . LEU A 1 94  ? -4.800  -3.213  -12.082 1.00 97.45 94  A 1 
ATOM   734  C  CG  . LEU A 1 94  ? -3.561  -2.321  -11.886 1.00 94.90 94  A 1 
ATOM   735  C  CD1 . LEU A 1 94  ? -3.330  -1.431  -13.097 1.00 91.32 94  A 1 
ATOM   736  C  CD2 . LEU A 1 94  ? -3.754  -1.443  -10.649 1.00 90.88 94  A 1 
ATOM   737  N  N   . LEU A 1 95  ? -3.379  -5.980  -11.682 1.00 98.18 95  A 1 
ATOM   738  C  CA  . LEU A 1 95  ? -2.251  -6.791  -11.234 1.00 98.35 95  A 1 
ATOM   739  C  C   . LEU A 1 95  ? -1.863  -7.856  -12.271 1.00 98.41 95  A 1 
ATOM   740  O  O   . LEU A 1 95  ? -0.676  -8.066  -12.506 1.00 98.36 95  A 1 
ATOM   741  C  CB  . LEU A 1 95  ? -2.584  -7.417  -9.872  1.00 98.45 95  A 1 
ATOM   742  C  CG  . LEU A 1 95  ? -2.741  -6.409  -8.719  1.00 98.18 95  A 1 
ATOM   743  C  CD1 . LEU A 1 95  ? -3.194  -7.139  -7.453  1.00 97.86 95  A 1 
ATOM   744  C  CD2 . LEU A 1 95  ? -1.447  -5.647  -8.413  1.00 97.66 95  A 1 
ATOM   745  N  N   . LYS A 1 96  ? -2.833  -8.436  -12.984 1.00 98.50 96  A 1 
ATOM   746  C  CA  . LYS A 1 96  ? -2.573  -9.363  -14.105 1.00 98.49 96  A 1 
ATOM   747  C  C   . LYS A 1 96  ? -1.799  -8.735  -15.271 1.00 98.38 96  A 1 
ATOM   748  O  O   . LYS A 1 96  ? -1.223  -9.469  -16.067 1.00 97.92 96  A 1 
ATOM   749  C  CB  . LYS A 1 96  ? -3.902  -9.950  -14.611 1.00 98.20 96  A 1 
ATOM   750  C  CG  . LYS A 1 96  ? -4.426  -11.055 -13.687 1.00 95.73 96  A 1 
ATOM   751  C  CD  . LYS A 1 96  ? -5.782  -11.583 -14.186 1.00 91.03 96  A 1 
ATOM   752  C  CE  . LYS A 1 96  ? -6.255  -12.707 -13.273 1.00 83.22 96  A 1 
ATOM   753  N  NZ  . LYS A 1 96  ? -7.579  -13.250 -13.677 1.00 74.92 96  A 1 
ATOM   754  N  N   . LYS A 1 97  ? -1.734  -7.402  -15.384 1.00 98.53 97  A 1 
ATOM   755  C  CA  . LYS A 1 97  ? -0.895  -6.733  -16.392 1.00 98.30 97  A 1 
ATOM   756  C  C   . LYS A 1 97  ? 0.604   -6.884  -16.106 1.00 98.20 97  A 1 
ATOM   757  O  O   . LYS A 1 97  ? 1.408   -6.695  -17.024 1.00 97.50 97  A 1 
ATOM   758  C  CB  . LYS A 1 97  ? -1.264  -5.244  -16.537 1.00 98.23 97  A 1 
ATOM   759  C  CG  . LYS A 1 97  ? -2.717  -4.990  -16.985 1.00 97.23 97  A 1 
ATOM   760  C  CD  . LYS A 1 97  ? -2.990  -3.480  -17.097 1.00 94.18 97  A 1 
ATOM   761  C  CE  . LYS A 1 97  ? -4.430  -3.188  -17.525 1.00 90.11 97  A 1 
ATOM   762  N  NZ  . LYS A 1 97  ? -4.709  -1.726  -17.656 1.00 81.23 97  A 1 
ATOM   763  N  N   . PHE A 1 98  ? 0.988   -7.213  -14.871 1.00 98.35 98  A 1 
ATOM   764  C  CA  . PHE A 1 98  ? 2.357   -7.498  -14.470 1.00 98.22 98  A 1 
ATOM   765  C  C   . PHE A 1 98  ? 2.652   -8.997  -14.606 1.00 97.75 98  A 1 
ATOM   766  O  O   . PHE A 1 98  ? 2.724   -9.735  -13.639 1.00 96.38 98  A 1 
ATOM   767  C  CB  . PHE A 1 98  ? 2.601   -6.966  -13.049 1.00 98.22 98  A 1 
ATOM   768  C  CG  . PHE A 1 98  ? 2.319   -5.486  -12.897 1.00 98.42 98  A 1 
ATOM   769  C  CD1 . PHE A 1 98  ? 3.178   -4.530  -13.469 1.00 98.03 98  A 1 
ATOM   770  C  CD2 . PHE A 1 98  ? 1.177   -5.055  -12.197 1.00 98.07 98  A 1 
ATOM   771  C  CE1 . PHE A 1 98  ? 2.906   -3.163  -13.332 1.00 97.61 98  A 1 
ATOM   772  C  CE2 . PHE A 1 98  ? 0.903   -3.692  -12.055 1.00 97.68 98  A 1 
ATOM   773  C  CZ  . PHE A 1 98  ? 1.771   -2.739  -12.619 1.00 97.80 98  A 1 
ATOM   774  N  N   . GLU A 1 99  ? 2.790   -9.441  -15.860 1.00 96.53 99  A 1 
ATOM   775  C  CA  . GLU A 1 99  ? 3.101   -10.835 -16.177 1.00 94.77 99  A 1 
ATOM   776  C  C   . GLU A 1 99  ? 4.425   -11.265 -15.547 1.00 93.51 99  A 1 
ATOM   777  O  O   . GLU A 1 99  ? 5.391   -10.503 -15.496 1.00 87.74 99  A 1 
ATOM   778  C  CB  . GLU A 1 99  ? 3.135   -11.024 -17.696 1.00 91.85 99  A 1 
ATOM   779  C  CG  . GLU A 1 99  ? 1.752   -10.843 -18.338 1.00 80.35 99  A 1 
ATOM   780  C  CD  . GLU A 1 99  ? 1.800   -10.751 -19.865 1.00 74.17 99  A 1 
ATOM   781  O  OE1 . GLU A 1 99  ? 0.773   -10.321 -20.436 1.00 67.35 99  A 1 
ATOM   782  O  OE2 . GLU A 1 99  ? 2.875   -10.993 -20.454 1.00 68.64 99  A 1 
ATOM   783  N  N   . ASP A 1 100 ? 4.465   -12.497 -15.055 1.00 95.62 100 A 1 
ATOM   784  C  CA  . ASP A 1 100 ? 5.577   -13.151 -14.360 1.00 95.55 100 A 1 
ATOM   785  C  C   . ASP A 1 100 ? 5.999   -12.509 -13.028 1.00 96.87 100 A 1 
ATOM   786  O  O   . ASP A 1 100 ? 7.033   -12.893 -12.469 1.00 95.42 100 A 1 
ATOM   787  C  CB  . ASP A 1 100 ? 6.805   -13.339 -15.260 1.00 92.21 100 A 1 
ATOM   788  C  CG  . ASP A 1 100 ? 6.530   -13.672 -16.708 1.00 82.82 100 A 1 
ATOM   789  O  OD1 . ASP A 1 100 ? 5.684   -14.559 -16.950 1.00 75.53 100 A 1 
ATOM   790  O  OD2 . ASP A 1 100 ? 7.215   -13.029 -17.536 1.00 76.58 100 A 1 
ATOM   791  N  N   . PHE A 1 101 ? 5.262   -11.526 -12.507 1.00 97.75 101 A 1 
ATOM   792  C  CA  . PHE A 1 101 ? 5.575   -10.936 -11.207 1.00 98.16 101 A 1 
ATOM   793  C  C   . PHE A 1 101 ? 5.141   -11.853 -10.067 1.00 98.29 101 A 1 
ATOM   794  O  O   . PHE A 1 101 ? 4.048   -12.416 -10.081 1.00 97.72 101 A 1 
ATOM   795  C  CB  . PHE A 1 101 ? 4.952   -9.543  -11.050 1.00 98.27 101 A 1 
ATOM   796  C  CG  . PHE A 1 101 ? 5.694   -8.399  -11.710 1.00 98.39 101 A 1 
ATOM   797  C  CD1 . PHE A 1 101 ? 6.036   -7.253  -10.956 1.00 97.73 101 A 1 
ATOM   798  C  CD2 . PHE A 1 101 ? 6.023   -8.430  -13.067 1.00 97.77 101 A 1 
ATOM   799  C  CE1 . PHE A 1 101 ? 6.690   -6.165  -11.553 1.00 97.42 101 A 1 
ATOM   800  C  CE2 . PHE A 1 101 ? 6.686   -7.351  -13.675 1.00 97.48 101 A 1 
ATOM   801  C  CZ  . PHE A 1 101 ? 7.011   -6.214  -12.919 1.00 97.86 101 A 1 
ATOM   802  N  N   . PHE A 1 102 ? 5.975   -11.934 -9.016  1.00 98.43 102 A 1 
ATOM   803  C  CA  . PHE A 1 102 ? 5.536   -12.407 -7.709  1.00 98.54 102 A 1 
ATOM   804  C  C   . PHE A 1 102 ? 4.793   -11.262 -7.013  1.00 98.65 102 A 1 
ATOM   805  O  O   . PHE A 1 102 ? 5.392   -10.251 -6.645  1.00 98.60 102 A 1 
ATOM   806  C  CB  . PHE A 1 102 ? 6.741   -12.888 -6.906  1.00 98.49 102 A 1 
ATOM   807  C  CG  . PHE A 1 102 ? 6.378   -13.418 -5.545  1.00 98.48 102 A 1 
ATOM   808  C  CD1 . PHE A 1 102 ? 6.735   -12.710 -4.379  1.00 98.04 102 A 1 
ATOM   809  C  CD2 . PHE A 1 102 ? 5.659   -14.624 -5.422  1.00 98.11 102 A 1 
ATOM   810  C  CE1 . PHE A 1 102 ? 6.402   -13.208 -3.109  1.00 97.70 102 A 1 
ATOM   811  C  CE2 . PHE A 1 102 ? 5.318   -15.122 -4.157  1.00 97.73 102 A 1 
ATOM   812  C  CZ  . PHE A 1 102 ? 5.688   -14.418 -3.004  1.00 97.88 102 A 1 
ATOM   813  N  N   . ILE A 1 103 ? 3.475   -11.392 -6.896  1.00 98.88 103 A 1 
ATOM   814  C  CA  . ILE A 1 103 ? 2.580   -10.357 -6.369  1.00 98.81 103 A 1 
ATOM   815  C  C   . ILE A 1 103 ? 2.052   -10.795 -5.003  1.00 98.80 103 A 1 
ATOM   816  O  O   . ILE A 1 103 ? 1.619   -11.928 -4.832  1.00 98.76 103 A 1 
ATOM   817  C  CB  . ILE A 1 103 ? 1.454   -10.028 -7.366  1.00 98.63 103 A 1 
ATOM   818  C  CG1 . ILE A 1 103 ? 2.070   -9.490  -8.686  1.00 97.03 103 A 1 
ATOM   819  C  CG2 . ILE A 1 103 ? 0.469   -9.007  -6.767  1.00 98.15 103 A 1 
ATOM   820  C  CD1 . ILE A 1 103 ? 1.073   -9.150  -9.786  1.00 90.47 103 A 1 
ATOM   821  N  N   . ILE A 1 104 ? 2.089   -9.873  -4.040  1.00 98.86 104 A 1 
ATOM   822  C  CA  . ILE A 1 104 ? 1.644   -10.054 -2.661  1.00 98.85 104 A 1 
ATOM   823  C  C   . ILE A 1 104 ? 0.448   -9.121  -2.440  1.00 98.81 104 A 1 
ATOM   824  O  O   . ILE A 1 104 ? 0.643   -7.963  -2.062  1.00 98.80 104 A 1 
ATOM   825  C  CB  . ILE A 1 104 ? 2.819   -9.771  -1.692  1.00 98.83 104 A 1 
ATOM   826  C  CG1 . ILE A 1 104 ? 4.071   -10.629 -2.002  1.00 98.49 104 A 1 
ATOM   827  C  CG2 . ILE A 1 104 ? 2.375   -10.011 -0.240  1.00 98.55 104 A 1 
ATOM   828  C  CD1 . ILE A 1 104 ? 5.355   -10.015 -1.425  1.00 97.02 104 A 1 
ATOM   829  N  N   . PRO A 1 105 ? -0.793  -9.554  -2.736  1.00 98.84 105 A 1 
ATOM   830  C  CA  . PRO A 1 105 ? -1.983  -8.714  -2.630  1.00 98.77 105 A 1 
ATOM   831  C  C   . PRO A 1 105 ? -2.531  -8.658  -1.206  1.00 98.78 105 A 1 
ATOM   832  O  O   . PRO A 1 105 ? -2.386  -9.601  -0.433  1.00 98.52 105 A 1 
ATOM   833  C  CB  . PRO A 1 105 ? -2.982  -9.329  -3.609  1.00 98.67 105 A 1 
ATOM   834  C  CG  . PRO A 1 105 ? -2.661  -10.819 -3.535  1.00 98.26 105 A 1 
ATOM   835  C  CD  . PRO A 1 105 ? -1.147  -10.839 -3.332  1.00 98.68 105 A 1 
ATOM   836  N  N   . MET A 1 106 ? -3.216  -7.560  -0.865  1.00 98.56 106 A 1 
ATOM   837  C  CA  . MET A 1 106 ? -3.973  -7.426  0.384   1.00 98.33 106 A 1 
ATOM   838  C  C   . MET A 1 106 ? -5.202  -6.529  0.197   1.00 98.35 106 A 1 
ATOM   839  O  O   . MET A 1 106 ? -5.392  -5.937  -0.860  1.00 97.62 106 A 1 
ATOM   840  C  CB  . MET A 1 106 ? -3.060  -6.917  1.516   1.00 96.07 106 A 1 
ATOM   841  C  CG  . MET A 1 106 ? -2.639  -5.457  1.346   1.00 91.68 106 A 1 
ATOM   842  S  SD  . MET A 1 106 ? -1.459  -4.856  2.597   1.00 93.49 106 A 1 
ATOM   843  C  CE  . MET A 1 106 ? -0.002  -5.813  2.120   1.00 87.52 106 A 1 
ATOM   844  N  N   . LEU A 1 107 ? -6.030  -6.445  1.247   1.00 98.39 107 A 1 
ATOM   845  C  CA  . LEU A 1 107 ? -7.179  -5.546  1.315   1.00 98.14 107 A 1 
ATOM   846  C  C   . LEU A 1 107 ? -6.848  -4.327  2.173   1.00 98.19 107 A 1 
ATOM   847  O  O   . LEU A 1 107 ? -6.226  -4.447  3.226   1.00 97.76 107 A 1 
ATOM   848  C  CB  . LEU A 1 107 ? -8.387  -6.299  1.895   1.00 97.67 107 A 1 
ATOM   849  C  CG  . LEU A 1 107 ? -8.925  -7.442  1.019   1.00 97.36 107 A 1 
ATOM   850  C  CD1 . LEU A 1 107 ? -9.973  -8.239  1.793   1.00 96.76 107 A 1 
ATOM   851  C  CD2 . LEU A 1 107 ? -9.562  -6.917  -0.273  1.00 96.40 107 A 1 
ATOM   852  N  N   . GLY A 1 108 ? -7.316  -3.155  1.740   1.00 98.10 108 A 1 
ATOM   853  C  CA  . GLY A 1 108 ? -7.361  -1.939  2.533   1.00 97.97 108 A 1 
ATOM   854  C  C   . GLY A 1 108 ? -8.716  -1.744  3.233   1.00 97.70 108 A 1 
ATOM   855  O  O   . GLY A 1 108 ? -9.641  -2.555  3.113   1.00 97.25 108 A 1 
ATOM   856  N  N   . ASN A 1 109 ? -8.845  -0.659  3.996   1.00 97.46 109 A 1 
ATOM   857  C  CA  . ASN A 1 109 ? -10.062 -0.365  4.767   1.00 97.16 109 A 1 
ATOM   858  C  C   . ASN A 1 109 ? -11.239 0.111   3.908   1.00 96.85 109 A 1 
ATOM   859  O  O   . ASN A 1 109 ? -12.381 0.089   4.368   1.00 95.90 109 A 1 
ATOM   860  C  CB  . ASN A 1 109 ? -9.732  0.634   5.890   1.00 96.87 109 A 1 
ATOM   861  C  CG  . ASN A 1 109 ? -9.280  1.983   5.359   1.00 96.66 109 A 1 
ATOM   862  O  OD1 . ASN A 1 109 ? -8.123  2.199   5.066   1.00 93.58 109 A 1 
ATOM   863  N  ND2 . ASN A 1 109 ? -10.179 2.930   5.215   1.00 93.09 109 A 1 
ATOM   864  N  N   . HIS A 1 110 ? -10.989 0.531   2.666   1.00 96.50 110 A 1 
ATOM   865  C  CA  . HIS A 1 110 ? -12.029 0.865   1.700   1.00 96.15 110 A 1 
ATOM   866  C  C   . HIS A 1 110 ? -12.478 -0.341  0.863   1.00 96.12 110 A 1 
ATOM   867  O  O   . HIS A 1 110 ? -13.554 -0.299  0.270   1.00 95.23 110 A 1 
ATOM   868  C  CB  . HIS A 1 110 ? -11.569 2.041   0.832   1.00 95.88 110 A 1 
ATOM   869  C  CG  . HIS A 1 110 ? -11.601 3.348   1.573   1.00 95.29 110 A 1 
ATOM   870  N  ND1 . HIS A 1 110 ? -12.719 4.146   1.728   1.00 88.75 110 A 1 
ATOM   871  C  CD2 . HIS A 1 110 ? -10.591 3.972   2.261   1.00 88.32 110 A 1 
ATOM   872  C  CE1 . HIS A 1 110 ? -12.379 5.210   2.469   1.00 88.74 110 A 1 
ATOM   873  N  NE2 . HIS A 1 110 ? -11.096 5.141   2.821   1.00 90.39 110 A 1 
ATOM   874  N  N   . ASP A 1 111 ? -11.729 -1.438  0.878   1.00 96.55 111 A 1 
ATOM   875  C  CA  . ASP A 1 111 ? -11.981 -2.639  0.070   1.00 96.67 111 A 1 
ATOM   876  C  C   . ASP A 1 111 ? -13.040 -3.580  0.680   1.00 96.46 111 A 1 
ATOM   877  O  O   . ASP A 1 111 ? -13.017 -4.797  0.480   1.00 95.51 111 A 1 
ATOM   878  C  CB  . ASP A 1 111 ? -10.654 -3.365  -0.207  1.00 96.80 111 A 1 
ATOM   879  C  CG  . ASP A 1 111 ? -9.643  -2.508  -0.974  1.00 97.04 111 A 1 
ATOM   880  O  OD1 . ASP A 1 111 ? -10.054 -1.651  -1.788  1.00 96.16 111 A 1 
ATOM   881  O  OD2 . ASP A 1 111 ? -8.435  -2.733  -0.773  1.00 96.33 111 A 1 
ATOM   882  N  N   . VAL A 1 112 ? -14.001 -3.023  1.426   1.00 95.32 112 A 1 
ATOM   883  C  CA  . VAL A 1 112 ? -15.115 -3.757  2.050   1.00 94.95 112 A 1 
ATOM   884  C  C   . VAL A 1 112 ? -16.371 -2.893  2.058   1.00 94.38 112 A 1 
ATOM   885  O  O   . VAL A 1 112 ? -16.297 -1.666  2.024   1.00 94.02 112 A 1 
ATOM   886  C  CB  . VAL A 1 112 ? -14.724 -4.233  3.463   1.00 94.84 112 A 1 
ATOM   887  C  CG1 . VAL A 1 112 ? -14.481 -3.086  4.447   1.00 93.52 112 A 1 
ATOM   888  C  CG2 . VAL A 1 112 ? -15.765 -5.184  4.061   1.00 93.67 112 A 1 
ATOM   889  N  N   . TYR A 1 113 ? -17.547 -3.517  2.093   1.00 94.06 113 A 1 
ATOM   890  C  CA  . TYR A 1 113 ? -18.817 -2.817  2.280   1.00 93.22 113 A 1 
ATOM   891  C  C   . TYR A 1 113 ? -19.537 -3.294  3.552   1.00 92.66 113 A 1 
ATOM   892  O  O   . TYR A 1 113 ? -19.791 -4.490  3.678   1.00 90.61 113 A 1 
ATOM   893  C  CB  . TYR A 1 113 ? -19.703 -2.999  1.054   1.00 92.34 113 A 1 
ATOM   894  C  CG  . TYR A 1 113 ? -21.010 -2.256  1.180   1.00 91.80 113 A 1 
ATOM   895  C  CD1 . TYR A 1 113 ? -22.173 -2.926  1.615   1.00 90.12 113 A 1 
ATOM   896  C  CD2 . TYR A 1 113 ? -21.062 -0.871  0.927   1.00 89.86 113 A 1 
ATOM   897  C  CE1 . TYR A 1 113 ? -23.383 -2.226  1.783   1.00 87.66 113 A 1 
ATOM   898  C  CE2 . TYR A 1 113 ? -22.264 -0.160  1.087   1.00 87.48 113 A 1 
ATOM   899  C  CZ  . TYR A 1 113 ? -23.419 -0.839  1.518   1.00 86.98 113 A 1 
ATOM   900  O  OH  . TYR A 1 113 ? -24.592 -0.149  1.670   1.00 84.19 113 A 1 
ATOM   901  N  N   . PRO A 1 114 ? -19.926 -2.386  4.477   1.00 92.79 114 A 1 
ATOM   902  C  CA  . PRO A 1 114 ? -19.573 -0.964  4.518   1.00 92.79 114 A 1 
ATOM   903  C  C   . PRO A 1 114 ? -18.077 -0.712  4.761   1.00 93.28 114 A 1 
ATOM   904  O  O   . PRO A 1 114 ? -17.404 -1.579  5.310   1.00 92.41 114 A 1 
ATOM   905  C  CB  . PRO A 1 114 ? -20.424 -0.365  5.645   1.00 90.98 114 A 1 
ATOM   906  C  CG  . PRO A 1 114 ? -21.537 -1.383  5.867   1.00 88.78 114 A 1 
ATOM   907  C  CD  . PRO A 1 114 ? -20.857 -2.699  5.542   1.00 91.03 114 A 1 
ATOM   908  N  N   . ALA A 1 115 ? -17.574 0.464   4.404   1.00 93.03 115 A 1 
ATOM   909  C  CA  . ALA A 1 115 ? -16.168 0.810   4.597   1.00 93.32 115 A 1 
ATOM   910  C  C   . ALA A 1 115 ? -15.723 0.594   6.051   1.00 94.23 115 A 1 
ATOM   911  O  O   . ALA A 1 115 ? -16.499 0.810   6.984   1.00 93.67 115 A 1 
ATOM   912  C  CB  . ALA A 1 115 ? -15.899 2.254   4.167   1.00 92.11 115 A 1 
ATOM   913  N  N   . ASN A 1 116 ? -14.490 0.175   6.238   1.00 95.31 116 A 1 
ATOM   914  C  CA  . ASN A 1 116 ? -13.856 -0.087  7.531   1.00 95.41 116 A 1 
ATOM   915  C  C   . ASN A 1 116 ? -14.444 -1.264  8.326   1.00 95.61 116 A 1 
ATOM   916  O  O   . ASN A 1 116 ? -13.810 -1.718  9.276   1.00 94.68 116 A 1 
ATOM   917  C  CB  . ASN A 1 116 ? -13.816 1.197   8.382   1.00 95.05 116 A 1 
ATOM   918  C  CG  . ASN A 1 116 ? -13.462 2.449   7.587   1.00 94.85 116 A 1 
ATOM   919  O  OD1 . ASN A 1 116 ? -12.508 2.494   6.833   1.00 91.54 116 A 1 
ATOM   920  N  ND2 . ASN A 1 116 ? -14.236 3.502   7.724   1.00 91.09 116 A 1 
ATOM   921  N  N   . GLN A 1 117 ? -15.614 -1.766  7.977   1.00 95.95 117 A 1 
ATOM   922  C  CA  . GLN A 1 117 ? -16.342 -2.782  8.748   1.00 95.11 117 A 1 
ATOM   923  C  C   . GLN A 1 117 ? -15.939 -4.198  8.312   1.00 94.57 117 A 1 
ATOM   924  O  O   . GLN A 1 117 ? -16.705 -4.898  7.644   1.00 92.37 117 A 1 
ATOM   925  C  CB  . GLN A 1 117 ? -17.861 -2.553  8.675   1.00 94.55 117 A 1 
ATOM   926  C  CG  . GLN A 1 117 ? -18.318 -1.115  8.966   1.00 93.49 117 A 1 
ATOM   927  C  CD  . GLN A 1 117 ? -17.707 -0.526  10.244  1.00 93.11 117 A 1 
ATOM   928  O  OE1 . GLN A 1 117 ? -17.797 -1.082  11.318  1.00 88.64 117 A 1 
ATOM   929  N  NE2 . GLN A 1 117 ? -17.053 0.617   10.150  1.00 87.04 117 A 1 
ATOM   930  N  N   . MET A 1 118 ? -14.728 -4.623  8.668   1.00 94.25 118 A 1 
ATOM   931  C  CA  . MET A 1 118 ? -14.147 -5.890  8.237   1.00 93.86 118 A 1 
ATOM   932  C  C   . MET A 1 118 ? -13.875 -6.808  9.435   1.00 92.85 118 A 1 
ATOM   933  O  O   . MET A 1 118 ? -13.028 -6.500  10.257  1.00 87.07 118 A 1 
ATOM   934  C  CB  . MET A 1 118 ? -12.875 -5.595  7.432   1.00 92.07 118 A 1 
ATOM   935  C  CG  . MET A 1 118 ? -12.329 -6.834  6.733   1.00 88.83 118 A 1 
ATOM   936  S  SD  . MET A 1 118 ? -10.781 -6.558  5.828   1.00 90.20 118 A 1 
ATOM   937  C  CE  . MET A 1 118 ? -11.320 -5.450  4.516   1.00 85.59 118 A 1 
ATOM   938  N  N   . ALA A 1 119 ? -14.609 -7.914  9.537   1.00 91.28 119 A 1 
ATOM   939  C  CA  . ALA A 1 119 ? -14.368 -9.055  10.428  1.00 90.64 119 A 1 
ATOM   940  C  C   . ALA A 1 119 ? -15.447 -10.145 10.215  1.00 89.48 119 A 1 
ATOM   941  O  O   . ALA A 1 119 ? -15.771 -10.478 9.079   1.00 82.14 119 A 1 
ATOM   942  C  CB  . ALA A 1 119 ? -14.322 -8.599  11.903  1.00 86.53 119 A 1 
ATOM   943  N  N   . ILE A 1 120 ? -16.021 -10.673 11.295  1.00 83.44 120 A 1 
ATOM   944  C  CA  . ILE A 1 120 ? -17.007 -11.768 11.291  1.00 79.88 120 A 1 
ATOM   945  C  C   . ILE A 1 120 ? -18.231 -11.456 10.425  1.00 79.96 120 A 1 
ATOM   946  O  O   . ILE A 1 120 ? -18.645 -12.286 9.616   1.00 73.68 120 A 1 
ATOM   947  C  CB  . ILE A 1 120 ? -17.404 -12.106 12.746  1.00 74.26 120 A 1 
ATOM   948  C  CG1 . ILE A 1 120 ? -16.186 -12.682 13.504  1.00 65.96 120 A 1 
ATOM   949  C  CG2 . ILE A 1 120 ? -18.583 -13.092 12.802  1.00 63.90 120 A 1 
ATOM   950  C  CD1 . ILE A 1 120 ? -16.383 -12.825 15.025  1.00 59.36 120 A 1 
ATOM   951  N  N   . ASN A 1 121 ? -18.796 -10.255 10.528  1.00 79.63 121 A 1 
ATOM   952  C  CA  . ASN A 1 121 ? -20.005 -9.869  9.785   1.00 76.63 121 A 1 
ATOM   953  C  C   . ASN A 1 121 ? -19.739 -9.541  8.305   1.00 77.96 121 A 1 
ATOM   954  O  O   . ASN A 1 121 ? -20.669 -9.216  7.566   1.00 74.37 121 A 1 
ATOM   955  C  CB  . ASN A 1 121 ? -20.705 -8.712  10.512  1.00 74.34 121 A 1 
ATOM   956  C  CG  . ASN A 1 121 ? -21.203 -9.079  11.898  1.00 68.63 121 A 1 
ATOM   957  O  OD1 . ASN A 1 121 ? -21.388 -10.226 12.242  1.00 62.75 121 A 1 
ATOM   958  N  ND2 . ASN A 1 121 ? -21.446 -8.096  12.737  1.00 61.77 121 A 1 
ATOM   959  N  N   . SER A 1 122 ? -18.487 -9.593  7.868   1.00 80.15 122 A 1 
ATOM   960  C  CA  . SER A 1 122 ? -18.069 -9.292  6.504   1.00 78.08 122 A 1 
ATOM   961  C  C   . SER A 1 122 ? -17.134 -10.363 5.920   1.00 81.80 122 A 1 
ATOM   962  O  O   . SER A 1 122 ? -16.374 -10.074 5.005   1.00 78.28 122 A 1 
ATOM   963  C  CB  . SER A 1 122 ? -17.462 -7.886  6.433   1.00 71.51 122 A 1 
ATOM   964  O  OG  . SER A 1 122 ? -16.412 -7.762  7.365   1.00 66.37 122 A 1 
ATOM   965  N  N   . GLN A 1 123 ? -17.202 -11.604 6.411   1.00 88.81 123 A 1 
ATOM   966  C  CA  . GLN A 1 123 ? -16.363 -12.714 5.918   1.00 89.69 123 A 1 
ATOM   967  C  C   . GLN A 1 123 ? -16.473 -12.947 4.402   1.00 92.62 123 A 1 
ATOM   968  O  O   . GLN A 1 123 ? -15.533 -13.458 3.788   1.00 91.02 123 A 1 
ATOM   969  C  CB  . GLN A 1 123 ? -16.743 -14.005 6.645   1.00 85.42 123 A 1 
ATOM   970  C  CG  . GLN A 1 123 ? -16.117 -14.086 8.040   1.00 74.62 123 A 1 
ATOM   971  C  CD  . GLN A 1 123 ? -16.467 -15.380 8.763   1.00 68.14 123 A 1 
ATOM   972  O  OE1 . GLN A 1 123 ? -17.384 -16.105 8.409   1.00 62.10 123 A 1 
ATOM   973  N  NE2 . GLN A 1 123 ? -15.745 -15.727 9.811   1.00 58.22 123 A 1 
ATOM   974  N  N   . TRP A 1 124 ? -17.583 -12.530 3.783   1.00 92.64 124 A 1 
ATOM   975  C  CA  . TRP A 1 124 ? -17.741 -12.584 2.329   1.00 94.07 124 A 1 
ATOM   976  C  C   . TRP A 1 124 ? -16.591 -11.902 1.586   1.00 95.53 124 A 1 
ATOM   977  O  O   . TRP A 1 124 ? -16.232 -12.352 0.497   1.00 95.07 124 A 1 
ATOM   978  C  CB  . TRP A 1 124 ? -19.084 -11.933 1.948   1.00 92.35 124 A 1 
ATOM   979  C  CG  . TRP A 1 124 ? -19.133 -10.441 2.103   1.00 89.62 124 A 1 
ATOM   980  C  CD1 . TRP A 1 124 ? -19.590 -9.769  3.178   1.00 86.09 124 A 1 
ATOM   981  C  CD2 . TRP A 1 124 ? -18.642 -9.426  1.164   1.00 89.85 124 A 1 
ATOM   982  N  NE1 . TRP A 1 124 ? -19.414 -8.399  2.992   1.00 82.14 124 A 1 
ATOM   983  C  CE2 . TRP A 1 124 ? -18.822 -8.157  1.777   1.00 86.57 124 A 1 
ATOM   984  C  CE3 . TRP A 1 124 ? -18.062 -9.466  -0.119  1.00 83.23 124 A 1 
ATOM   985  C  CZ2 . TRP A 1 124 ? -18.389 -6.959  1.146   1.00 83.39 124 A 1 
ATOM   986  C  CZ3 . TRP A 1 124 ? -17.641 -8.270  -0.749  1.00 82.86 124 A 1 
ATOM   987  C  CH2 . TRP A 1 124 ? -17.792 -7.042  -0.109  1.00 82.01 124 A 1 
ATOM   988  N  N   . ILE A 1 125 ? -15.978 -10.851 2.160   1.00 94.21 125 A 1 
ATOM   989  C  CA  . ILE A 1 125 ? -14.902 -10.123 1.495   1.00 95.43 125 A 1 
ATOM   990  C  C   . ILE A 1 125 ? -13.633 -10.960 1.402   1.00 96.57 125 A 1 
ATOM   991  O  O   . ILE A 1 125 ? -12.973 -10.946 0.373   1.00 96.84 125 A 1 
ATOM   992  C  CB  . ILE A 1 125 ? -14.628 -8.759  2.167   1.00 94.23 125 A 1 
ATOM   993  C  CG1 . ILE A 1 125 ? -13.787 -7.824  1.280   1.00 90.29 125 A 1 
ATOM   994  C  CG2 . ILE A 1 125 ? -13.935 -8.882  3.530   1.00 90.59 125 A 1 
ATOM   995  C  CD1 . ILE A 1 125 ? -14.444 -7.506  -0.055  1.00 85.65 125 A 1 
ATOM   996  N  N   . PHE A 1 126 ? -13.321 -11.743 2.436   1.00 96.41 126 A 1 
ATOM   997  C  CA  . PHE A 1 126 ? -12.143 -12.592 2.455   1.00 96.87 126 A 1 
ATOM   998  C  C   . PHE A 1 126 ? -12.267 -13.724 1.429   1.00 97.13 126 A 1 
ATOM   999  O  O   . PHE A 1 126 ? -11.330 -13.978 0.676   1.00 97.06 126 A 1 
ATOM   1000 C  CB  . PHE A 1 126 ? -11.920 -13.169 3.858   1.00 96.74 126 A 1 
ATOM   1001 C  CG  . PHE A 1 126 ? -11.862 -12.148 4.973   1.00 97.02 126 A 1 
ATOM   1002 C  CD1 . PHE A 1 126 ? -11.103 -10.973 4.845   1.00 96.03 126 A 1 
ATOM   1003 C  CD2 . PHE A 1 126 ? -12.585 -12.381 6.164   1.00 95.87 126 A 1 
ATOM   1004 C  CE1 . PHE A 1 126 ? -11.063 -10.031 5.879   1.00 95.22 126 A 1 
ATOM   1005 C  CE2 . PHE A 1 126 ? -12.545 -11.448 7.205   1.00 95.09 126 A 1 
ATOM   1006 C  CZ  . PHE A 1 126 ? -11.794 -10.267 7.070   1.00 95.71 126 A 1 
ATOM   1007 N  N   . GLN A 1 127 ? -13.452 -14.350 1.351   1.00 96.90 127 A 1 
ATOM   1008 C  CA  . GLN A 1 127 ? -13.759 -15.380 0.361   1.00 96.89 127 A 1 
ATOM   1009 C  C   . GLN A 1 127 ? -13.664 -14.811 -1.059  1.00 97.50 127 A 1 
ATOM   1010 O  O   . GLN A 1 127 ? -12.929 -15.343 -1.893  1.00 97.43 127 A 1 
ATOM   1011 C  CB  . GLN A 1 127 ? -15.152 -15.947 0.657   1.00 95.86 127 A 1 
ATOM   1012 C  CG  . GLN A 1 127 ? -15.514 -17.149 -0.229  1.00 85.48 127 A 1 
ATOM   1013 C  CD  . GLN A 1 127 ? -14.768 -18.434 0.138   1.00 78.71 127 A 1 
ATOM   1014 O  OE1 . GLN A 1 127 ? -14.257 -18.632 1.230   1.00 70.78 127 A 1 
ATOM   1015 N  NE2 . GLN A 1 127 ? -14.708 -19.375 -0.769  1.00 66.42 127 A 1 
ATOM   1016 N  N   . PHE A 1 128 ? -14.358 -13.689 -1.316  1.00 97.06 128 A 1 
ATOM   1017 C  CA  . PHE A 1 128 ? -14.391 -13.061 -2.627  1.00 97.36 128 A 1 
ATOM   1018 C  C   . PHE A 1 128 ? -13.002 -12.580 -3.072  1.00 97.76 128 A 1 
ATOM   1019 O  O   . PHE A 1 128 ? -12.584 -12.860 -4.191  1.00 97.81 128 A 1 
ATOM   1020 C  CB  . PHE A 1 128 ? -15.394 -11.896 -2.606  1.00 97.31 128 A 1 
ATOM   1021 C  CG  . PHE A 1 128 ? -15.536 -11.210 -3.942  1.00 97.42 128 A 1 
ATOM   1022 C  CD1 . PHE A 1 128 ? -14.831 -10.021 -4.229  1.00 96.90 128 A 1 
ATOM   1023 C  CD2 . PHE A 1 128 ? -16.347 -11.785 -4.940  1.00 96.91 128 A 1 
ATOM   1024 C  CE1 . PHE A 1 128 ? -14.933 -9.420  -5.481  1.00 96.30 128 A 1 
ATOM   1025 C  CE2 . PHE A 1 128 ? -16.463 -11.181 -6.208  1.00 96.32 128 A 1 
ATOM   1026 C  CZ  . PHE A 1 128 ? -15.753 -10.003 -6.475  1.00 96.45 128 A 1 
ATOM   1027 N  N   . ALA A 1 129 ? -12.265 -11.880 -2.209  1.00 97.77 129 A 1 
ATOM   1028 C  CA  . ALA A 1 129 ? -10.938 -11.392 -2.538  1.00 97.90 129 A 1 
ATOM   1029 C  C   . ALA A 1 129 ? -9.928  -12.526 -2.719  1.00 98.28 129 A 1 
ATOM   1030 O  O   . ALA A 1 129 ? -9.111  -12.470 -3.638  1.00 98.32 129 A 1 
ATOM   1031 C  CB  . ALA A 1 129 ? -10.490 -10.384 -1.479  1.00 97.74 129 A 1 
ATOM   1032 N  N   . ALA A 1 130 ? -9.999  -13.598 -1.909  1.00 98.03 130 A 1 
ATOM   1033 C  CA  . ALA A 1 130 ? -9.166  -14.780 -2.105  1.00 98.19 130 A 1 
ATOM   1034 C  C   . ALA A 1 130 ? -9.409  -15.438 -3.471  1.00 98.30 130 A 1 
ATOM   1035 O  O   . ALA A 1 130 ? -8.459  -15.844 -4.128  1.00 98.25 130 A 1 
ATOM   1036 C  CB  . ALA A 1 130 ? -9.424  -15.775 -0.969  1.00 97.91 130 A 1 
ATOM   1037 N  N   . GLU A 1 131 ? -10.669 -15.510 -3.920  1.00 98.37 131 A 1 
ATOM   1038 C  CA  . GLU A 1 131 ? -11.012 -16.016 -5.258  1.00 98.28 131 A 1 
ATOM   1039 C  C   . GLU A 1 131 ? -10.474 -15.109 -6.377  1.00 98.45 131 A 1 
ATOM   1040 O  O   . GLU A 1 131 ? -9.933  -15.604 -7.361  1.00 98.18 131 A 1 
ATOM   1041 C  CB  . GLU A 1 131 ? -12.534 -16.170 -5.371  1.00 97.63 131 A 1 
ATOM   1042 C  CG  . GLU A 1 131 ? -13.037 -17.371 -4.573  1.00 87.36 131 A 1 
ATOM   1043 C  CD  . GLU A 1 131 ? -14.562 -17.406 -4.387  1.00 80.09 131 A 1 
ATOM   1044 O  OE1 . GLU A 1 131 ? -14.994 -18.253 -3.566  1.00 73.12 131 A 1 
ATOM   1045 O  OE2 . GLU A 1 131 ? -15.277 -16.603 -5.027  1.00 76.46 131 A 1 
ATOM   1046 N  N   . GLN A 1 132 ? -10.567 -13.783 -6.216  1.00 98.43 132 A 1 
ATOM   1047 C  CA  . GLN A 1 132 ? -10.030 -12.839 -7.196  1.00 98.58 132 A 1 
ATOM   1048 C  C   . GLN A 1 132 ? -8.498  -12.868 -7.234  1.00 98.62 132 A 1 
ATOM   1049 O  O   . GLN A 1 132 ? -7.906  -12.881 -8.316  1.00 98.45 132 A 1 
ATOM   1050 C  CB  . GLN A 1 132 ? -10.538 -11.416 -6.918  1.00 98.45 132 A 1 
ATOM   1051 C  CG  . GLN A 1 132 ? -12.051 -11.217 -7.091  1.00 96.84 132 A 1 
ATOM   1052 C  CD  . GLN A 1 132 ? -12.570 -11.753 -8.426  1.00 95.65 132 A 1 
ATOM   1053 O  OE1 . GLN A 1 132 ? -12.161 -11.327 -9.500  1.00 87.17 132 A 1 
ATOM   1054 N  NE2 . GLN A 1 132 ? -13.457 -12.713 -8.399  1.00 85.85 132 A 1 
ATOM   1055 N  N   . PHE A 1 133 ? -7.847  -12.919 -6.073  1.00 98.66 133 A 1 
ATOM   1056 C  CA  . PHE A 1 133 ? -6.392  -12.929 -5.946  1.00 98.76 133 A 1 
ATOM   1057 C  C   . PHE A 1 133 ? -5.759  -14.316 -6.096  1.00 98.75 133 A 1 
ATOM   1058 O  O   . PHE A 1 133 ? -4.527  -14.413 -6.134  1.00 98.53 133 A 1 
ATOM   1059 C  CB  . PHE A 1 133 ? -5.980  -12.248 -4.629  1.00 98.63 133 A 1 
ATOM   1060 C  CG  . PHE A 1 133 ? -6.374  -10.790 -4.467  1.00 98.57 133 A 1 
ATOM   1061 C  CD1 . PHE A 1 133 ? -6.446  -9.908  -5.561  1.00 98.07 133 A 1 
ATOM   1062 C  CD2 . PHE A 1 133 ? -6.634  -10.287 -3.170  1.00 97.90 133 A 1 
ATOM   1063 C  CE1 . PHE A 1 133 ? -6.782  -8.558  -5.378  1.00 97.34 133 A 1 
ATOM   1064 C  CE2 . PHE A 1 133 ? -6.960  -8.936  -2.980  1.00 97.24 133 A 1 
ATOM   1065 C  CZ  . PHE A 1 133 ? -7.036  -8.072  -4.084  1.00 97.41 133 A 1 
ATOM   1066 N  N   . ALA A 1 134 ? -6.551  -15.374 -6.229  1.00 98.62 134 A 1 
ATOM   1067 C  CA  . ALA A 1 134 ? -6.076  -16.751 -6.356  1.00 98.62 134 A 1 
ATOM   1068 C  C   . ALA A 1 134 ? -4.933  -16.958 -7.379  1.00 98.66 134 A 1 
ATOM   1069 O  O   . ALA A 1 134 ? -4.011  -17.714 -7.067  1.00 98.27 134 A 1 
ATOM   1070 C  CB  . ALA A 1 134 ? -7.263  -17.671 -6.659  1.00 98.27 134 A 1 
ATOM   1071 N  N   . PRO A 1 135 ? -4.896  -16.276 -8.550  1.00 98.43 135 A 1 
ATOM   1072 C  CA  . PRO A 1 135 ? -3.783  -16.409 -9.496  1.00 98.26 135 A 1 
ATOM   1073 C  C   . PRO A 1 135 ? -2.415  -15.982 -8.946  1.00 98.48 135 A 1 
ATOM   1074 O  O   . PRO A 1 135 ? -1.399  -16.362 -9.507  1.00 97.94 135 A 1 
ATOM   1075 C  CB  . PRO A 1 135 ? -4.166  -15.543 -10.700 1.00 97.55 135 A 1 
ATOM   1076 C  CG  . PRO A 1 135 ? -5.684  -15.486 -10.631 1.00 95.72 135 A 1 
ATOM   1077 C  CD  . PRO A 1 135 ? -5.945  -15.456 -9.128  1.00 97.86 135 A 1 
ATOM   1078 N  N   . PHE A 1 136 ? -2.384  -15.194 -7.859  1.00 98.67 136 A 1 
ATOM   1079 C  CA  . PHE A 1 136 ? -1.163  -14.689 -7.238  1.00 98.76 136 A 1 
ATOM   1080 C  C   . PHE A 1 136 ? -0.774  -15.446 -5.961  1.00 98.73 136 A 1 
ATOM   1081 O  O   . PHE A 1 136 ? 0.338   -15.274 -5.453  1.00 98.39 136 A 1 
ATOM   1082 C  CB  . PHE A 1 136 ? -1.339  -13.198 -6.925  1.00 98.69 136 A 1 
ATOM   1083 C  CG  . PHE A 1 136 ? -1.928  -12.380 -8.053  1.00 98.68 136 A 1 
ATOM   1084 C  CD1 . PHE A 1 136 ? -1.267  -12.291 -9.292  1.00 98.34 136 A 1 
ATOM   1085 C  CD2 . PHE A 1 136 ? -3.166  -11.730 -7.883  1.00 98.30 136 A 1 
ATOM   1086 C  CE1 . PHE A 1 136 ? -1.830  -11.562 -10.350 1.00 97.80 136 A 1 
ATOM   1087 C  CE2 . PHE A 1 136 ? -3.737  -10.995 -8.934  1.00 97.81 136 A 1 
ATOM   1088 C  CZ  . PHE A 1 136 ? -3.074  -10.916 -10.174 1.00 97.88 136 A 1 
ATOM   1089 N  N   . LEU A 1 137 ? -1.673  -16.254 -5.417  1.00 98.71 137 A 1 
ATOM   1090 C  CA  . LEU A 1 137 ? -1.551  -16.872 -4.107  1.00 98.79 137 A 1 
ATOM   1091 C  C   . LEU A 1 137 ? -1.237  -18.368 -4.215  1.00 98.67 137 A 1 
ATOM   1092 O  O   . LEU A 1 137 ? -1.724  -19.066 -5.096  1.00 98.28 137 A 1 
ATOM   1093 C  CB  . LEU A 1 137 ? -2.846  -16.623 -3.303  1.00 98.67 137 A 1 
ATOM   1094 C  CG  . LEU A 1 137 ? -3.190  -15.145 -3.028  1.00 98.50 137 A 1 
ATOM   1095 C  CD1 . LEU A 1 137 ? -4.504  -15.058 -2.248  1.00 98.23 137 A 1 
ATOM   1096 C  CD2 . LEU A 1 137 ? -2.110  -14.433 -2.214  1.00 98.11 137 A 1 
ATOM   1097 N  N   . SER A 1 138 ? -0.441  -18.877 -3.261  1.00 98.62 138 A 1 
ATOM   1098 C  CA  . SER A 1 138 ? -0.341  -20.322 -3.032  1.00 98.58 138 A 1 
ATOM   1099 C  C   . SER A 1 138 ? -1.640  -20.857 -2.424  1.00 98.55 138 A 1 
ATOM   1100 O  O   . SER A 1 138 ? -2.394  -20.104 -1.809  1.00 98.33 138 A 1 
ATOM   1101 C  CB  . SER A 1 138 ? 0.851   -20.648 -2.124  1.00 98.15 138 A 1 
ATOM   1102 O  OG  . SER A 1 138 ? 0.638   -20.175 -0.806  1.00 96.84 138 A 1 
ATOM   1103 N  N   . GLN A 1 139 ? -1.880  -22.165 -2.508  1.00 98.45 139 A 1 
ATOM   1104 C  CA  . GLN A 1 139 ? -3.087  -22.774 -1.951  1.00 98.38 139 A 1 
ATOM   1105 C  C   . GLN A 1 139 ? -3.237  -22.504 -0.443  1.00 98.33 139 A 1 
ATOM   1106 O  O   . GLN A 1 139 ? -4.302  -22.083 0.009   1.00 98.00 139 A 1 
ATOM   1107 C  CB  . GLN A 1 139 ? -3.081  -24.283 -2.265  1.00 97.99 139 A 1 
ATOM   1108 C  CG  . GLN A 1 139 ? -4.415  -24.958 -1.896  1.00 89.73 139 A 1 
ATOM   1109 C  CD  . GLN A 1 139 ? -5.615  -24.374 -2.666  1.00 83.17 139 A 1 
ATOM   1110 O  OE1 . GLN A 1 139 ? -5.489  -23.885 -3.778  1.00 77.11 139 A 1 
ATOM   1111 N  NE2 . GLN A 1 139 ? -6.786  -24.404 -2.084  1.00 73.17 139 A 1 
ATOM   1112 N  N   . ASN A 1 140 ? -2.149  -22.628 0.331   1.00 98.24 140 A 1 
ATOM   1113 C  CA  . ASN A 1 140 ? -2.163  -22.323 1.769   1.00 98.07 140 A 1 
ATOM   1114 C  C   . ASN A 1 140 ? -2.459  -20.838 2.039   1.00 98.41 140 A 1 
ATOM   1115 O  O   . ASN A 1 140 ? -3.147  -20.501 2.999   1.00 98.11 140 A 1 
ATOM   1116 C  CB  . ASN A 1 140 ? -0.798  -22.692 2.378   1.00 97.16 140 A 1 
ATOM   1117 C  CG  . ASN A 1 140 ? -0.495  -24.178 2.367   1.00 81.92 140 A 1 
ATOM   1118 O  OD1 . ASN A 1 140 ? -1.219  -25.009 1.867   1.00 71.88 140 A 1 
ATOM   1119 N  ND2 . ASN A 1 140 ? 0.639   -24.571 2.914   1.00 72.03 140 A 1 
ATOM   1120 N  N   . ALA A 1 141 ? -1.959  -19.940 1.187   1.00 98.56 141 A 1 
ATOM   1121 C  CA  . ALA A 1 141 ? -2.250  -18.516 1.298   1.00 98.60 141 A 1 
ATOM   1122 C  C   . ALA A 1 141 ? -3.727  -18.220 1.005   1.00 98.62 141 A 1 
ATOM   1123 O  O   . ALA A 1 141 ? -4.326  -17.412 1.707   1.00 98.54 141 A 1 
ATOM   1124 C  CB  . ALA A 1 141 ? -1.307  -17.727 0.387   1.00 98.74 141 A 1 
ATOM   1125 N  N   . ILE A 1 142 ? -4.340  -18.903 0.023   1.00 98.58 142 A 1 
ATOM   1126 C  CA  . ILE A 1 142 ? -5.775  -18.789 -0.268  1.00 98.43 142 A 1 
ATOM   1127 C  C   . ILE A 1 142 ? -6.612  -19.197 0.948   1.00 98.18 142 A 1 
ATOM   1128 O  O   . ILE A 1 142 ? -7.511  -18.463 1.339   1.00 97.76 142 A 1 
ATOM   1129 C  CB  . ILE A 1 142 ? -6.155  -19.625 -1.519  1.00 98.45 142 A 1 
ATOM   1130 C  CG1 . ILE A 1 142 ? -5.518  -19.027 -2.787  1.00 97.96 142 A 1 
ATOM   1131 C  CG2 . ILE A 1 142 ? -7.686  -19.711 -1.702  1.00 97.91 142 A 1 
ATOM   1132 C  CD1 . ILE A 1 142 ? -5.565  -19.951 -4.011  1.00 96.35 142 A 1 
ATOM   1133 N  N   . GLU A 1 143 ? -6.311  -20.339 1.571   1.00 98.07 143 A 1 
ATOM   1134 C  CA  . GLU A 1 143 ? -7.036  -20.811 2.751   1.00 97.70 143 A 1 
ATOM   1135 C  C   . GLU A 1 143 ? -6.913  -19.831 3.931   1.00 97.51 143 A 1 
ATOM   1136 O  O   . GLU A 1 143 ? -7.908  -19.458 4.543   1.00 97.12 143 A 1 
ATOM   1137 C  CB  . GLU A 1 143 ? -6.534  -22.199 3.159   1.00 97.58 143 A 1 
ATOM   1138 C  CG  . GLU A 1 143 ? -6.985  -23.267 2.165   1.00 91.57 143 A 1 
ATOM   1139 C  CD  . GLU A 1 143 ? -6.479  -24.675 2.495   1.00 82.90 143 A 1 
ATOM   1140 O  OE1 . GLU A 1 143 ? -6.734  -25.566 1.657   1.00 73.69 143 A 1 
ATOM   1141 O  OE2 . GLU A 1 143 ? -5.834  -24.852 3.553   1.00 77.83 143 A 1 
ATOM   1142 N  N   . SER A 1 144 ? -5.706  -19.348 4.192   1.00 97.78 144 A 1 
ATOM   1143 C  CA  . SER A 1 144 ? -5.474  -18.362 5.255   1.00 97.79 144 A 1 
ATOM   1144 C  C   . SER A 1 144 ? -6.167  -17.019 4.960   1.00 97.54 144 A 1 
ATOM   1145 O  O   . SER A 1 144 ? -6.780  -16.432 5.843   1.00 97.32 144 A 1 
ATOM   1146 C  CB  . SER A 1 144 ? -3.962  -18.176 5.424   1.00 97.80 144 A 1 
ATOM   1147 O  OG  . SER A 1 144 ? -3.675  -17.495 6.622   1.00 93.26 144 A 1 
ATOM   1148 N  N   . PHE A 1 145 ? -6.137  -16.563 3.699   1.00 98.05 145 A 1 
ATOM   1149 C  CA  . PHE A 1 145 ? -6.811  -15.337 3.271   1.00 98.09 145 A 1 
ATOM   1150 C  C   . PHE A 1 145 ? -8.329  -15.438 3.472   1.00 97.68 145 A 1 
ATOM   1151 O  O   . PHE A 1 145 ? -8.940  -14.505 3.987   1.00 97.25 145 A 1 
ATOM   1152 C  CB  . PHE A 1 145 ? -6.460  -15.030 1.810   1.00 98.06 145 A 1 
ATOM   1153 C  CG  . PHE A 1 145 ? -6.672  -13.585 1.390   1.00 98.25 145 A 1 
ATOM   1154 C  CD1 . PHE A 1 145 ? -7.951  -12.997 1.408   1.00 97.91 145 A 1 
ATOM   1155 C  CD2 . PHE A 1 145 ? -5.573  -12.800 0.985   1.00 97.78 145 A 1 
ATOM   1156 C  CE1 . PHE A 1 145 ? -8.126  -11.651 1.068   1.00 97.45 145 A 1 
ATOM   1157 C  CE2 . PHE A 1 145 ? -5.739  -11.455 0.635   1.00 97.42 145 A 1 
ATOM   1158 C  CZ  . PHE A 1 145 ? -7.016  -10.877 0.685   1.00 97.78 145 A 1 
ATOM   1159 N  N   . LYS A 1 146 ? -8.930  -16.587 3.130   1.00 97.58 146 A 1 
ATOM   1160 C  CA  . LYS A 1 146 ? -10.360 -16.840 3.334   1.00 97.01 146 A 1 
ATOM   1161 C  C   . LYS A 1 146 ? -10.779 -16.767 4.800   1.00 96.65 146 A 1 
ATOM   1162 O  O   . LYS A 1 146 ? -11.926 -16.411 5.084   1.00 96.05 146 A 1 
ATOM   1163 C  CB  . LYS A 1 146 ? -10.734 -18.212 2.755   1.00 97.03 146 A 1 
ATOM   1164 C  CG  . LYS A 1 146 ? -10.827 -18.175 1.232   1.00 95.68 146 A 1 
ATOM   1165 C  CD  . LYS A 1 146 ? -11.135 -19.572 0.671   1.00 93.47 146 A 1 
ATOM   1166 C  CE  . LYS A 1 146 ? -11.319 -19.463 -0.848  1.00 89.03 146 A 1 
ATOM   1167 N  NZ  . LYS A 1 146 ? -11.900 -20.695 -1.414  1.00 83.33 146 A 1 
ATOM   1168 N  N   . HIS A 1 147 ? -9.870  -17.068 5.730   1.00 96.73 147 A 1 
ATOM   1169 C  CA  . HIS A 1 147 ? -10.154 -16.980 7.161   1.00 96.51 147 A 1 
ATOM   1170 C  C   . HIS A 1 147 ? -10.210 -15.531 7.675   1.00 96.56 147 A 1 
ATOM   1171 O  O   . HIS A 1 147 ? -11.143 -15.178 8.394   1.00 95.81 147 A 1 
ATOM   1172 C  CB  . HIS A 1 147 ? -9.135  -17.821 7.932   1.00 96.09 147 A 1 
ATOM   1173 C  CG  . HIS A 1 147 ? -9.402  -17.815 9.410   1.00 90.99 147 A 1 
ATOM   1174 N  ND1 . HIS A 1 147 ? -10.497 -18.356 10.051  1.00 80.83 147 A 1 
ATOM   1175 C  CD2 . HIS A 1 147 ? -8.635  -17.206 10.378  1.00 80.37 147 A 1 
ATOM   1176 C  CE1 . HIS A 1 147 ? -10.388 -18.088 11.363  1.00 79.73 147 A 1 
ATOM   1177 N  NE2 . HIS A 1 147 ? -9.268  -17.397 11.594  1.00 80.97 147 A 1 
ATOM   1178 N  N   . GLY A 1 148 ? -9.233  -14.682 7.293   1.00 97.03 148 A 1 
ATOM   1179 C  CA  . GLY A 1 148 ? -9.133  -13.338 7.873   1.00 97.11 148 A 1 
ATOM   1180 C  C   . GLY A 1 148 ? -8.404  -12.279 7.037   1.00 97.64 148 A 1 
ATOM   1181 O  O   . GLY A 1 148 ? -8.123  -11.198 7.547   1.00 97.42 148 A 1 
ATOM   1182 N  N   . GLY A 1 149 ? -8.074  -12.562 5.777   1.00 97.61 149 A 1 
ATOM   1183 C  CA  . GLY A 1 149 ? -7.333  -11.633 4.920   1.00 97.78 149 A 1 
ATOM   1184 C  C   . GLY A 1 149 ? -5.834  -11.530 5.233   1.00 98.09 149 A 1 
ATOM   1185 O  O   . GLY A 1 149 ? -5.163  -10.638 4.728   1.00 97.94 149 A 1 
ATOM   1186 N  N   . TYR A 1 150 ? -5.299  -12.435 6.054   1.00 98.14 150 A 1 
ATOM   1187 C  CA  . TYR A 1 150 ? -3.871  -12.557 6.369   1.00 98.21 150 A 1 
ATOM   1188 C  C   . TYR A 1 150 ? -3.307  -13.891 5.870   1.00 98.40 150 A 1 
ATOM   1189 O  O   . TYR A 1 150 ? -4.029  -14.882 5.766   1.00 98.31 150 A 1 
ATOM   1190 C  CB  . TYR A 1 150 ? -3.648  -12.368 7.875   1.00 98.13 150 A 1 
ATOM   1191 C  CG  . TYR A 1 150 ? -4.345  -13.366 8.769   1.00 98.18 150 A 1 
ATOM   1192 C  CD1 . TYR A 1 150 ? -5.514  -12.991 9.473   1.00 97.75 150 A 1 
ATOM   1193 C  CD2 . TYR A 1 150 ? -3.828  -14.657 8.944   1.00 97.69 150 A 1 
ATOM   1194 C  CE1 . TYR A 1 150 ? -6.145  -13.897 10.343  1.00 97.37 150 A 1 
ATOM   1195 C  CE2 . TYR A 1 150 ? -4.458  -15.579 9.808   1.00 97.35 150 A 1 
ATOM   1196 C  CZ  . TYR A 1 150 ? -5.609  -15.187 10.509  1.00 97.47 150 A 1 
ATOM   1197 O  OH  . TYR A 1 150 ? -6.205  -16.074 11.369  1.00 96.63 150 A 1 
ATOM   1198 N  N   . TYR A 1 151 ? -2.020  -13.930 5.545   1.00 98.75 151 A 1 
ATOM   1199 C  CA  . TYR A 1 151 ? -1.372  -15.130 5.015   1.00 98.84 151 A 1 
ATOM   1200 C  C   . TYR A 1 151 ? 0.159   -15.004 4.975   1.00 98.89 151 A 1 
ATOM   1201 O  O   . TYR A 1 151 ? 0.722   -13.934 5.218   1.00 98.87 151 A 1 
ATOM   1202 C  CB  . TYR A 1 151 ? -1.906  -15.423 3.606   1.00 98.81 151 A 1 
ATOM   1203 C  CG  . TYR A 1 151 ? -1.598  -14.366 2.567   1.00 98.88 151 A 1 
ATOM   1204 C  CD1 . TYR A 1 151 ? -2.419  -13.221 2.438   1.00 98.81 151 A 1 
ATOM   1205 C  CD2 . TYR A 1 151 ? -0.483  -14.509 1.716   1.00 98.80 151 A 1 
ATOM   1206 C  CE1 . TYR A 1 151 ? -2.139  -12.244 1.475   1.00 98.76 151 A 1 
ATOM   1207 C  CE2 . TYR A 1 151 ? -0.195  -13.535 0.746   1.00 98.76 151 A 1 
ATOM   1208 C  CZ  . TYR A 1 151 ? -1.024  -12.405 0.628   1.00 98.81 151 A 1 
ATOM   1209 O  OH  . TYR A 1 151 ? -0.739  -11.455 -0.322  1.00 98.67 151 A 1 
ATOM   1210 N  N   . THR A 1 152 ? 0.825   -16.089 4.605   1.00 98.99 152 A 1 
ATOM   1211 C  CA  . THR A 1 152 ? 2.251   -16.095 4.280   1.00 98.91 152 A 1 
ATOM   1212 C  C   . THR A 1 152 ? 2.496   -16.733 2.918   1.00 98.83 152 A 1 
ATOM   1213 O  O   . THR A 1 152 ? 1.760   -17.629 2.501   1.00 98.63 152 A 1 
ATOM   1214 C  CB  . THR A 1 152 ? 3.106   -16.807 5.350   1.00 98.69 152 A 1 
ATOM   1215 O  OG1 . THR A 1 152 ? 2.877   -18.191 5.352   1.00 96.34 152 A 1 
ATOM   1216 C  CG2 . THR A 1 152 ? 2.825   -16.303 6.757   1.00 96.62 152 A 1 
ATOM   1217 N  N   . MET A 1 153 ? 3.557   -16.300 2.233   1.00 98.89 153 A 1 
ATOM   1218 C  CA  . MET A 1 153 ? 4.086   -16.974 1.040   1.00 98.72 153 A 1 
ATOM   1219 C  C   . MET A 1 153 ? 5.612   -16.890 1.032   1.00 98.70 153 A 1 
ATOM   1220 O  O   . MET A 1 153 ? 6.156   -15.818 1.293   1.00 98.53 153 A 1 
ATOM   1221 C  CB  . MET A 1 153 ? 3.547   -16.353 -0.256  1.00 97.89 153 A 1 
ATOM   1222 C  CG  . MET A 1 153 ? 2.059   -16.614 -0.482  1.00 92.53 153 A 1 
ATOM   1223 S  SD  . MET A 1 153 ? 1.488   -16.268 -2.174  1.00 95.35 153 A 1 
ATOM   1224 C  CE  . MET A 1 153 ? 1.875   -14.502 -2.331  1.00 89.18 153 A 1 
ATOM   1225 N  N   . PRO A 1 154 ? 6.334   -17.973 0.685   1.00 98.53 154 A 1 
ATOM   1226 C  CA  . PRO A 1 154 ? 7.768   -17.886 0.493   1.00 98.47 154 A 1 
ATOM   1227 C  C   . PRO A 1 154 ? 8.095   -17.051 -0.754  1.00 98.43 154 A 1 
ATOM   1228 O  O   . PRO A 1 154 ? 7.461   -17.211 -1.800  1.00 98.10 154 A 1 
ATOM   1229 C  CB  . PRO A 1 154 ? 8.240   -19.335 0.362   1.00 97.67 154 A 1 
ATOM   1230 C  CG  . PRO A 1 154 ? 7.017   -20.047 -0.224  1.00 94.70 154 A 1 
ATOM   1231 C  CD  . PRO A 1 154 ? 5.831   -19.297 0.374   1.00 97.77 154 A 1 
ATOM   1232 N  N   . PHE A 1 155 ? 9.107   -16.186 -0.665  1.00 98.28 155 A 1 
ATOM   1233 C  CA  . PHE A 1 155 ? 9.649   -15.535 -1.856  1.00 98.11 155 A 1 
ATOM   1234 C  C   . PHE A 1 155 ? 10.279  -16.576 -2.786  1.00 97.89 155 A 1 
ATOM   1235 O  O   . PHE A 1 155 ? 10.933  -17.510 -2.314  1.00 97.33 155 A 1 
ATOM   1236 C  CB  . PHE A 1 155 ? 10.665  -14.453 -1.479  1.00 98.27 155 A 1 
ATOM   1237 C  CG  . PHE A 1 155 ? 10.046  -13.152 -1.016  1.00 98.51 155 A 1 
ATOM   1238 C  CD1 . PHE A 1 155 ? 9.724   -12.154 -1.954  1.00 98.27 155 A 1 
ATOM   1239 C  CD2 . PHE A 1 155 ? 9.790   -12.925 0.347   1.00 98.24 155 A 1 
ATOM   1240 C  CE1 . PHE A 1 155 ? 9.157   -10.937 -1.533  1.00 98.06 155 A 1 
ATOM   1241 C  CE2 . PHE A 1 155 ? 9.229   -11.714 0.774   1.00 98.05 155 A 1 
ATOM   1242 C  CZ  . PHE A 1 155 ? 8.913   -10.718 -0.167  1.00 98.30 155 A 1 
ATOM   1243 N  N   . PRO A 1 156 ? 10.139  -16.438 -4.119  1.00 97.55 156 A 1 
ATOM   1244 C  CA  . PRO A 1 156 ? 10.698  -17.381 -5.075  1.00 96.94 156 A 1 
ATOM   1245 C  C   . PRO A 1 156 ? 12.229  -17.505 -4.976  1.00 96.65 156 A 1 
ATOM   1246 O  O   . PRO A 1 156 ? 12.948  -16.504 -4.996  1.00 95.42 156 A 1 
ATOM   1247 C  CB  . PRO A 1 156 ? 10.275  -16.866 -6.453  1.00 96.04 156 A 1 
ATOM   1248 C  CG  . PRO A 1 156 ? 8.999   -16.082 -6.168  1.00 94.46 156 A 1 
ATOM   1249 C  CD  . PRO A 1 156 ? 9.278   -15.480 -4.797  1.00 97.02 156 A 1 
ATOM   1250 N  N   . ALA A 1 157 ? 12.747  -18.731 -4.940  1.00 93.92 157 A 1 
ATOM   1251 C  CA  . ALA A 1 157 ? 14.179  -18.994 -4.806  1.00 92.33 157 A 1 
ATOM   1252 C  C   . ALA A 1 157 ? 15.033  -18.397 -5.955  1.00 92.22 157 A 1 
ATOM   1253 O  O   . ALA A 1 157 ? 16.179  -18.015 -5.740  1.00 88.87 157 A 1 
ATOM   1254 C  CB  . ALA A 1 157 ? 14.377  -20.508 -4.699  1.00 89.43 157 A 1 
ATOM   1255 N  N   . HIS A 1 158 ? 14.461  -18.262 -7.156  1.00 91.49 158 A 1 
ATOM   1256 C  CA  . HIS A 1 158 ? 15.149  -17.703 -8.327  1.00 90.81 158 A 1 
ATOM   1257 C  C   . HIS A 1 158 ? 15.529  -16.214 -8.178  1.00 92.20 158 A 1 
ATOM   1258 O  O   . HIS A 1 158 ? 16.329  -15.712 -8.958  1.00 90.48 158 A 1 
ATOM   1259 C  CB  . HIS A 1 158 ? 14.296  -17.927 -9.584  1.00 87.66 158 A 1 
ATOM   1260 C  CG  . HIS A 1 158 ? 13.028  -17.123 -9.630  1.00 83.12 158 A 1 
ATOM   1261 N  ND1 . HIS A 1 158 ? 11.745  -17.615 -9.465  1.00 72.91 158 A 1 
ATOM   1262 C  CD2 . HIS A 1 158 ? 12.907  -15.780 -9.876  1.00 72.55 158 A 1 
ATOM   1263 C  CE1 . HIS A 1 158 ? 10.885  -16.598 -9.609  1.00 69.79 158 A 1 
ATOM   1264 N  NE2 . HIS A 1 158 ? 11.558  -15.475 -9.859  1.00 71.62 158 A 1 
ATOM   1265 N  N   . LEU A 1 159 ? 15.026  -15.523 -7.156  1.00 95.01 159 A 1 
ATOM   1266 C  CA  . LEU A 1 159 ? 15.384  -14.139 -6.841  1.00 95.05 159 A 1 
ATOM   1267 C  C   . LEU A 1 159 ? 16.803  -13.989 -6.247  1.00 94.09 159 A 1 
ATOM   1268 O  O   . LEU A 1 159 ? 17.239  -12.877 -5.965  1.00 90.03 159 A 1 
ATOM   1269 C  CB  . LEU A 1 159 ? 14.334  -13.545 -5.894  1.00 95.09 159 A 1 
ATOM   1270 C  CG  . LEU A 1 159 ? 12.907  -13.446 -6.475  1.00 95.69 159 A 1 
ATOM   1271 C  CD1 . LEU A 1 159 ? 11.957  -12.964 -5.378  1.00 95.11 159 A 1 
ATOM   1272 C  CD2 . LEU A 1 159 ? 12.836  -12.470 -7.654  1.00 95.12 159 A 1 
ATOM   1273 N  N   . GLY A 1 160 ? 17.515  -15.090 -6.032  1.00 94.33 160 A 1 
ATOM   1274 C  CA  . GLY A 1 160 ? 18.884  -15.064 -5.506  1.00 93.84 160 A 1 
ATOM   1275 C  C   . GLY A 1 160 ? 18.972  -14.843 -3.993  1.00 94.73 160 A 1 
ATOM   1276 O  O   . GLY A 1 160 ? 20.025  -14.439 -3.491  1.00 91.81 160 A 1 
ATOM   1277 N  N   . ILE A 1 161 ? 17.908  -15.134 -3.255  1.00 95.43 161 A 1 
ATOM   1278 C  CA  . ILE A 1 161 ? 17.890  -15.111 -1.791  1.00 95.59 161 A 1 
ATOM   1279 C  C   . ILE A 1 161 ? 18.868  -16.153 -1.220  1.00 95.71 161 A 1 
ATOM   1280 O  O   . ILE A 1 161 ? 19.020  -17.254 -1.757  1.00 93.79 161 A 1 
ATOM   1281 C  CB  . ILE A 1 161 ? 16.468  -15.282 -1.217  1.00 93.29 161 A 1 
ATOM   1282 C  CG1 . ILE A 1 161 ? 15.802  -16.600 -1.662  1.00 85.97 161 A 1 
ATOM   1283 C  CG2 . ILE A 1 161 ? 15.623  -14.058 -1.611  1.00 84.14 161 A 1 
ATOM   1284 C  CD1 . ILE A 1 161 ? 14.415  -16.847 -1.045  1.00 83.46 161 A 1 
ATOM   1285 N  N   . LYS A 1 162 ? 19.547  -15.781 -0.118  1.00 95.67 162 A 1 
ATOM   1286 C  CA  . LYS A 1 162 ? 20.571  -16.614 0.536   1.00 95.55 162 A 1 
ATOM   1287 C  C   . LYS A 1 162 ? 20.085  -17.281 1.824   1.00 95.33 162 A 1 
ATOM   1288 O  O   . LYS A 1 162 ? 20.753  -18.174 2.341   1.00 92.25 162 A 1 
ATOM   1289 C  CB  . LYS A 1 162 ? 21.821  -15.771 0.802   1.00 94.39 162 A 1 
ATOM   1290 C  CG  . LYS A 1 162 ? 22.533  -15.271 -0.465  1.00 91.26 162 A 1 
ATOM   1291 C  CD  . LYS A 1 162 ? 23.099  -16.419 -1.298  1.00 82.92 162 A 1 
ATOM   1292 C  CE  . LYS A 1 162 ? 23.923  -15.870 -2.461  1.00 76.45 162 A 1 
ATOM   1293 N  NZ  . LYS A 1 162 ? 24.452  -16.968 -3.311  1.00 66.26 162 A 1 
ATOM   1294 N  N   . VAL A 1 163 ? 18.944  -16.863 2.325   1.00 95.03 163 A 1 
ATOM   1295 C  CA  . VAL A 1 163 ? 18.238  -17.463 3.461   1.00 95.15 163 A 1 
ATOM   1296 C  C   . VAL A 1 163 ? 16.755  -17.577 3.080   1.00 96.10 163 A 1 
ATOM   1297 O  O   . VAL A 1 163 ? 16.284  -16.759 2.285   1.00 95.04 163 A 1 
ATOM   1298 C  CB  . VAL A 1 163 ? 18.400  -16.632 4.752   1.00 92.40 163 A 1 
ATOM   1299 C  CG1 . VAL A 1 163 ? 19.861  -16.574 5.192   1.00 82.99 163 A 1 
ATOM   1300 C  CG2 . VAL A 1 163 ? 17.877  -15.197 4.621   1.00 84.16 163 A 1 
ATOM   1301 N  N   . PRO A 1 164 ? 16.001  -18.552 3.627   1.00 96.93 164 A 1 
ATOM   1302 C  CA  . PRO A 1 164 ? 14.565  -18.619 3.388   1.00 97.13 164 A 1 
ATOM   1303 C  C   . PRO A 1 164 ? 13.894  -17.304 3.809   1.00 97.67 164 A 1 
ATOM   1304 O  O   . PRO A 1 164 ? 13.976  -16.902 4.962   1.00 97.23 164 A 1 
ATOM   1305 C  CB  . PRO A 1 164 ? 14.062  -19.823 4.184   1.00 96.16 164 A 1 
ATOM   1306 C  CG  . PRO A 1 164 ? 15.313  -20.677 4.371   1.00 93.99 164 A 1 
ATOM   1307 C  CD  . PRO A 1 164 ? 16.427  -19.641 4.480   1.00 96.23 164 A 1 
ATOM   1308 N  N   . LEU A 1 165 ? 13.254  -16.641 2.851   1.00 98.08 165 A 1 
ATOM   1309 C  CA  . LEU A 1 165 ? 12.584  -15.357 3.051   1.00 98.28 165 A 1 
ATOM   1310 C  C   . LEU A 1 165 ? 11.101  -15.515 2.730   1.00 98.34 165 A 1 
ATOM   1311 O  O   . LEU A 1 165 ? 10.751  -16.065 1.688   1.00 98.31 165 A 1 
ATOM   1312 C  CB  . LEU A 1 165 ? 13.271  -14.287 2.184   1.00 98.18 165 A 1 
ATOM   1313 C  CG  . LEU A 1 165 ? 12.675  -12.876 2.338   1.00 97.80 165 A 1 
ATOM   1314 C  CD1 . LEU A 1 165 ? 12.920  -12.297 3.727   1.00 97.26 165 A 1 
ATOM   1315 C  CD2 . LEU A 1 165 ? 13.318  -11.932 1.320   1.00 97.23 165 A 1 
ATOM   1316 N  N   . ASN A 1 166 ? 10.245  -15.000 3.597   1.00 98.69 166 A 1 
ATOM   1317 C  CA  . ASN A 1 166 ? 8.799   -15.112 3.488   1.00 98.74 166 A 1 
ATOM   1318 C  C   . ASN A 1 166 ? 8.140   -13.735 3.414   1.00 98.87 166 A 1 
ATOM   1319 O  O   . ASN A 1 166 ? 8.498   -12.830 4.171   1.00 98.73 166 A 1 
ATOM   1320 C  CB  . ASN A 1 166 ? 8.258   -15.940 4.658   1.00 98.66 166 A 1 
ATOM   1321 C  CG  . ASN A 1 166 ? 8.852   -17.340 4.688   1.00 98.51 166 A 1 
ATOM   1322 O  OD1 . ASN A 1 166 ? 8.406   -18.235 4.002   1.00 94.47 166 A 1 
ATOM   1323 N  ND2 . ASN A 1 166 ? 9.891   -17.559 5.475   1.00 94.15 166 A 1 
ATOM   1324 N  N   . ALA A 1 167 ? 7.159   -13.592 2.536   1.00 98.87 167 A 1 
ATOM   1325 C  CA  . ALA A 1 167 ? 6.185   -12.518 2.624   1.00 98.88 167 A 1 
ATOM   1326 C  C   . ALA A 1 167 ? 5.144   -12.886 3.686   1.00 98.96 167 A 1 
ATOM   1327 O  O   . ALA A 1 167 ? 4.598   -13.994 3.659   1.00 98.87 167 A 1 
ATOM   1328 C  CB  . ALA A 1 167 ? 5.545   -12.303 1.255   1.00 98.80 167 A 1 
ATOM   1329 N  N   . VAL A 1 168 ? 4.874   -11.978 4.612   1.00 98.96 168 A 1 
ATOM   1330 C  CA  . VAL A 1 168 ? 3.839   -12.123 5.643   1.00 98.97 168 A 1 
ATOM   1331 C  C   . VAL A 1 168 ? 2.901   -10.931 5.528   1.00 98.92 168 A 1 
ATOM   1332 O  O   . VAL A 1 168 ? 3.334   -9.795  5.674   1.00 98.94 168 A 1 
ATOM   1333 C  CB  . VAL A 1 168 ? 4.450   -12.211 7.049   1.00 98.94 168 A 1 
ATOM   1334 C  CG1 . VAL A 1 168 ? 3.364   -12.387 8.115   1.00 98.77 168 A 1 
ATOM   1335 C  CG2 . VAL A 1 168 ? 5.428   -13.388 7.157   1.00 98.80 168 A 1 
ATOM   1336 N  N   . VAL A 1 169 ? 1.630   -11.190 5.257   1.00 98.99 169 A 1 
ATOM   1337 C  CA  . VAL A 1 169 ? 0.589   -10.162 5.169   1.00 98.94 169 A 1 
ATOM   1338 C  C   . VAL A 1 169 ? -0.274  -10.209 6.414   1.00 98.93 169 A 1 
ATOM   1339 O  O   . VAL A 1 169 ? -0.818  -11.254 6.750   1.00 98.88 169 A 1 
ATOM   1340 C  CB  . VAL A 1 169 ? -0.238  -10.322 3.885   1.00 98.92 169 A 1 
ATOM   1341 C  CG1 . VAL A 1 169 ? -1.415  -9.342  3.832   1.00 98.60 169 A 1 
ATOM   1342 C  CG2 . VAL A 1 169 ? 0.648   -10.065 2.662   1.00 98.66 169 A 1 
ATOM   1343 N  N   . LEU A 1 170 ? -0.407  -9.066  7.094   1.00 98.99 170 A 1 
ATOM   1344 C  CA  . LEU A 1 170 ? -1.334  -8.865  8.202   1.00 98.97 170 A 1 
ATOM   1345 C  C   . LEU A 1 170 ? -2.520  -8.011  7.750   1.00 98.82 170 A 1 
ATOM   1346 O  O   . LEU A 1 170 ? -2.342  -6.963  7.124   1.00 98.70 170 A 1 
ATOM   1347 C  CB  . LEU A 1 170 ? -0.622  -8.210  9.396   1.00 98.90 170 A 1 
ATOM   1348 C  CG  . LEU A 1 170 ? 0.511   -9.040  10.028  1.00 98.65 170 A 1 
ATOM   1349 C  CD1 . LEU A 1 170 ? 1.102   -8.278  11.218  1.00 98.32 170 A 1 
ATOM   1350 C  CD2 . LEU A 1 170 ? 0.009   -10.393 10.541  1.00 98.16 170 A 1 
ATOM   1351 N  N   . ASN A 1 171 ? -3.723  -8.419  8.138   1.00 98.72 171 A 1 
ATOM   1352 C  CA  . ASN A 1 171 ? -4.926  -7.620  7.955   1.00 98.58 171 A 1 
ATOM   1353 C  C   . ASN A 1 171 ? -5.118  -6.674  9.150   1.00 98.54 171 A 1 
ATOM   1354 O  O   . ASN A 1 171 ? -5.839  -6.971  10.096  1.00 98.29 171 A 1 
ATOM   1355 C  CB  . ASN A 1 171 ? -6.129  -8.543  7.721   1.00 98.27 171 A 1 
ATOM   1356 C  CG  . ASN A 1 171 ? -7.392  -7.748  7.461   1.00 98.03 171 A 1 
ATOM   1357 O  OD1 . ASN A 1 171 ? -7.390  -6.532  7.328   1.00 96.74 171 A 1 
ATOM   1358 N  ND2 . ASN A 1 171 ? -8.509  -8.416  7.379   1.00 95.95 171 A 1 
ATOM   1359 N  N   . THR A 1 172 ? -4.478  -5.504  9.108   1.00 98.67 172 A 1 
ATOM   1360 C  CA  . THR A 1 172 ? -4.607  -4.509  10.180  1.00 98.73 172 A 1 
ATOM   1361 C  C   . THR A 1 172 ? -5.879  -3.670  10.092  1.00 98.65 172 A 1 
ATOM   1362 O  O   . THR A 1 172 ? -6.163  -2.916  11.018  1.00 98.44 172 A 1 
ATOM   1363 C  CB  . THR A 1 172 ? -3.376  -3.599  10.278  1.00 98.71 172 A 1 
ATOM   1364 O  OG1 . THR A 1 172 ? -3.097  -3.017  9.026   1.00 98.19 172 A 1 
ATOM   1365 C  CG2 . THR A 1 172 ? -2.150  -4.396  10.710  1.00 97.79 172 A 1 
ATOM   1366 N  N   . VAL A 1 173 ? -6.704  -3.845  9.054   1.00 98.40 173 A 1 
ATOM   1367 C  CA  . VAL A 1 173 ? -8.070  -3.292  9.027   1.00 98.27 173 A 1 
ATOM   1368 C  C   . VAL A 1 173 ? -8.912  -3.856  10.176  1.00 98.25 173 A 1 
ATOM   1369 O  O   . VAL A 1 173 ? -9.770  -3.163  10.708  1.00 97.99 173 A 1 
ATOM   1370 C  CB  . VAL A 1 173 ? -8.763  -3.541  7.678   1.00 98.04 173 A 1 
ATOM   1371 C  CG1 . VAL A 1 173 ? -10.140 -2.865  7.615   1.00 97.49 173 A 1 
ATOM   1372 C  CG2 . VAL A 1 173 ? -7.924  -3.011  6.501   1.00 97.55 173 A 1 
ATOM   1373 N  N   . LEU A 1 174 ? -8.583  -5.066  10.652  1.00 98.29 174 A 1 
ATOM   1374 C  CA  . LEU A 1 174 ? -9.179  -5.647  11.868  1.00 98.15 174 A 1 
ATOM   1375 C  C   . LEU A 1 174 ? -8.916  -4.803  13.114  1.00 98.25 174 A 1 
ATOM   1376 O  O   . LEU A 1 174 ? -9.699  -4.846  14.055  1.00 98.08 174 A 1 
ATOM   1377 C  CB  . LEU A 1 174 ? -8.608  -7.055  12.101  1.00 97.94 174 A 1 
ATOM   1378 C  CG  . LEU A 1 174 ? -8.874  -8.072  10.976  1.00 97.56 174 A 1 
ATOM   1379 C  CD1 . LEU A 1 174 ? -8.252  -9.426  11.361  1.00 97.24 174 A 1 
ATOM   1380 C  CD2 . LEU A 1 174 ? -10.366 -8.281  10.715  1.00 97.05 174 A 1 
ATOM   1381 N  N   . TYR A 1 175 ? -7.843  -4.015  13.123  1.00 98.35 175 A 1 
ATOM   1382 C  CA  . TYR A 1 175 ? -7.435  -3.198  14.271  1.00 98.53 175 A 1 
ATOM   1383 C  C   . TYR A 1 175 ? -7.799  -1.720  14.114  1.00 98.59 175 A 1 
ATOM   1384 O  O   . TYR A 1 175 ? -7.584  -0.939  15.041  1.00 98.35 175 A 1 
ATOM   1385 C  CB  . TYR A 1 175 ? -5.931  -3.377  14.508  1.00 98.55 175 A 1 
ATOM   1386 C  CG  . TYR A 1 175 ? -5.448  -4.812  14.559  1.00 98.63 175 A 1 
ATOM   1387 C  CD1 . TYR A 1 175 ? -6.259  -5.842  15.076  1.00 98.49 175 A 1 
ATOM   1388 C  CD2 . TYR A 1 175 ? -4.163  -5.129  14.070  1.00 98.50 175 A 1 
ATOM   1389 C  CE1 . TYR A 1 175 ? -5.801  -7.171  15.111  1.00 98.43 175 A 1 
ATOM   1390 C  CE2 . TYR A 1 175 ? -3.690  -6.447  14.104  1.00 98.41 175 A 1 
ATOM   1391 C  CZ  . TYR A 1 175 ? -4.514  -7.469  14.632  1.00 98.51 175 A 1 
ATOM   1392 O  OH  . TYR A 1 175 ? -4.059  -8.759  14.683  1.00 98.29 175 A 1 
ATOM   1393 N  N   . TYR A 1 176 ? -8.327  -1.319  12.960  1.00 98.42 176 A 1 
ATOM   1394 C  CA  . TYR A 1 176 ? -8.617  0.080   12.660  1.00 98.39 176 A 1 
ATOM   1395 C  C   . TYR A 1 176 ? -9.717  0.621   13.579  1.00 98.20 176 A 1 
ATOM   1396 O  O   . TYR A 1 176 ? -10.757 -0.007  13.750  1.00 98.01 176 A 1 
ATOM   1397 C  CB  . TYR A 1 176 ? -8.995  0.217   11.181  1.00 98.21 176 A 1 
ATOM   1398 C  CG  . TYR A 1 176 ? -9.137  1.643   10.676  1.00 98.07 176 A 1 
ATOM   1399 C  CD1 . TYR A 1 176 ? -10.119 1.958   9.712   1.00 97.30 176 A 1 
ATOM   1400 C  CD2 . TYR A 1 176 ? -8.264  2.655   11.107  1.00 97.37 176 A 1 
ATOM   1401 C  CE1 . TYR A 1 176 ? -10.210 3.256   9.175   1.00 96.64 176 A 1 
ATOM   1402 C  CE2 . TYR A 1 176 ? -8.350  3.960   10.588  1.00 96.54 176 A 1 
ATOM   1403 C  CZ  . TYR A 1 176 ? -9.319  4.250   9.614   1.00 96.38 176 A 1 
ATOM   1404 O  OH  . TYR A 1 176 ? -9.376  5.518   9.084   1.00 94.97 176 A 1 
ATOM   1405 N  N   . ASN A 1 177 ? -9.517  1.810   14.142  1.00 98.44 177 A 1 
ATOM   1406 C  CA  . ASN A 1 177 ? -10.424 2.391   15.142  1.00 98.15 177 A 1 
ATOM   1407 C  C   . ASN A 1 177 ? -11.780 2.872   14.579  1.00 98.05 177 A 1 
ATOM   1408 O  O   . ASN A 1 177 ? -12.654 3.273   15.344  1.00 96.99 177 A 1 
ATOM   1409 C  CB  . ASN A 1 177 ? -9.670  3.471   15.937  1.00 97.40 177 A 1 
ATOM   1410 C  CG  . ASN A 1 177 ? -9.254  4.682   15.124  1.00 96.60 177 A 1 
ATOM   1411 O  OD1 . ASN A 1 177 ? -9.619  4.867   13.977  1.00 91.68 177 A 1 
ATOM   1412 N  ND2 . ASN A 1 177 ? -8.455  5.543   15.718  1.00 90.17 177 A 1 
ATOM   1413 N  N   . TYR A 1 178 ? -11.990 2.756   13.262  1.00 97.92 178 A 1 
ATOM   1414 C  CA  . TYR A 1 178 ? -13.309 2.894   12.633  1.00 97.46 178 A 1 
ATOM   1415 C  C   . TYR A 1 178 ? -14.005 1.543   12.393  1.00 97.23 178 A 1 
ATOM   1416 O  O   . TYR A 1 178 ? -15.164 1.514   11.967  1.00 95.71 178 A 1 
ATOM   1417 C  CB  . TYR A 1 178 ? -13.189 3.704   11.341  1.00 96.89 178 A 1 
ATOM   1418 C  CG  . TYR A 1 178 ? -12.905 5.174   11.560  1.00 95.37 178 A 1 
ATOM   1419 C  CD1 . TYR A 1 178 ? -13.966 6.084   11.735  1.00 91.70 178 A 1 
ATOM   1420 C  CD2 . TYR A 1 178 ? -11.578 5.644   11.609  1.00 91.40 178 A 1 
ATOM   1421 C  CE1 . TYR A 1 178 ? -13.711 7.446   11.954  1.00 89.36 178 A 1 
ATOM   1422 C  CE2 . TYR A 1 178 ? -11.312 7.006   11.833  1.00 89.58 178 A 1 
ATOM   1423 C  CZ  . TYR A 1 178 ? -12.380 7.911   12.001  1.00 89.62 178 A 1 
ATOM   1424 O  OH  . TYR A 1 178 ? -12.125 9.238   12.217  1.00 86.97 178 A 1 
ATOM   1425 N  N   . ASN A 1 179 ? -13.337 0.411   12.661  1.00 97.48 179 A 1 
ATOM   1426 C  CA  . ASN A 1 179 ? -13.907 -0.924  12.511  1.00 97.42 179 A 1 
ATOM   1427 C  C   . ASN A 1 179 ? -14.709 -1.318  13.758  1.00 97.23 179 A 1 
ATOM   1428 O  O   . ASN A 1 179 ? -14.181 -1.889  14.716  1.00 96.68 179 A 1 
ATOM   1429 C  CB  . ASN A 1 179 ? -12.799 -1.917  12.172  1.00 97.29 179 A 1 
ATOM   1430 C  CG  . ASN A 1 179 ? -13.344 -3.299  11.851  1.00 97.47 179 A 1 
ATOM   1431 O  OD1 . ASN A 1 179 ? -14.526 -3.606  11.992  1.00 96.17 179 A 1 
ATOM   1432 N  ND2 . ASN A 1 179 ? -12.480 -4.171  11.382  1.00 95.92 179 A 1 
ATOM   1433 N  N   . LYS A 1 180 ? -16.007 -1.050  13.733  1.00 96.88 180 A 1 
ATOM   1434 C  CA  . LYS A 1 180 ? -16.908 -1.323  14.867  1.00 96.33 180 A 1 
ATOM   1435 C  C   . LYS A 1 180 ? -17.057 -2.809  15.189  1.00 96.00 180 A 1 
ATOM   1436 O  O   . LYS A 1 180 ? -17.467 -3.134  16.291  1.00 94.52 180 A 1 
ATOM   1437 C  CB  . LYS A 1 180 ? -18.275 -0.696  14.606  1.00 95.70 180 A 1 
ATOM   1438 C  CG  . LYS A 1 180 ? -18.203 0.836   14.475  1.00 91.25 180 A 1 
ATOM   1439 C  CD  . LYS A 1 180 ? -19.612 1.409   14.283  1.00 82.91 180 A 1 
ATOM   1440 C  CE  . LYS A 1 180 ? -19.524 2.925   14.145  1.00 74.69 180 A 1 
ATOM   1441 N  NZ  . LYS A 1 180 ? -20.871 3.524   13.994  1.00 63.45 180 A 1 
ATOM   1442 N  N   . GLN A 1 181 ? -16.743 -3.713  14.262  1.00 96.01 181 A 1 
ATOM   1443 C  CA  . GLN A 1 181 ? -16.876 -5.156  14.482  1.00 95.25 181 A 1 
ATOM   1444 C  C   . GLN A 1 181 ? -15.826 -5.716  15.446  1.00 95.37 181 A 1 
ATOM   1445 O  O   . GLN A 1 181 ? -16.009 -6.813  15.971  1.00 93.71 181 A 1 
ATOM   1446 C  CB  . GLN A 1 181 ? -16.780 -5.915  13.155  1.00 94.18 181 A 1 
ATOM   1447 C  CG  . GLN A 1 181 ? -17.851 -5.527  12.131  1.00 91.37 181 A 1 
ATOM   1448 C  CD  . GLN A 1 181 ? -17.869 -6.477  10.940  1.00 88.35 181 A 1 
ATOM   1449 O  OE1 . GLN A 1 181 ? -17.490 -7.635  11.016  1.00 82.03 181 A 1 
ATOM   1450 N  NE2 . GLN A 1 181 ? -18.324 -6.040  9.786   1.00 78.90 181 A 1 
ATOM   1451 N  N   . THR A 1 182 ? -14.733 -4.988  15.664  1.00 96.25 182 A 1 
ATOM   1452 C  CA  . THR A 1 182 ? -13.580 -5.466  16.433  1.00 96.45 182 A 1 
ATOM   1453 C  C   . THR A 1 182 ? -13.249 -4.598  17.641  1.00 96.39 182 A 1 
ATOM   1454 O  O   . THR A 1 182 ? -12.277 -4.868  18.330  1.00 95.39 182 A 1 
ATOM   1455 C  CB  . THR A 1 182 ? -12.348 -5.596  15.522  1.00 96.52 182 A 1 
ATOM   1456 O  OG1 . THR A 1 182 ? -12.049 -4.350  14.935  1.00 95.84 182 A 1 
ATOM   1457 C  CG2 . THR A 1 182 ? -12.584 -6.599  14.389  1.00 95.66 182 A 1 
ATOM   1458 N  N   . MET A 1 183 ? -14.056 -3.572  17.926  1.00 96.39 183 A 1 
ATOM   1459 C  CA  . MET A 1 183 ? -13.825 -2.584  18.975  1.00 95.55 183 A 1 
ATOM   1460 C  C   . MET A 1 183 ? -13.557 -3.205  20.357  1.00 94.96 183 A 1 
ATOM   1461 O  O   . MET A 1 183 ? -12.615 -2.792  21.035  1.00 92.10 183 A 1 
ATOM   1462 C  CB  . MET A 1 183 ? -15.049 -1.652  19.026  1.00 93.46 183 A 1 
ATOM   1463 C  CG  . MET A 1 183 ? -14.876 -0.480  20.001  1.00 86.27 183 A 1 
ATOM   1464 S  SD  . MET A 1 183 ? -16.258 0.705   19.946  1.00 82.11 183 A 1 
ATOM   1465 C  CE  . MET A 1 183 ? -17.525 -0.285  20.781  1.00 71.70 183 A 1 
ATOM   1466 N  N   . ASP A 1 184 ? -14.328 -4.235  20.729  1.00 95.41 184 A 1 
ATOM   1467 C  CA  . ASP A 1 184 ? -14.276 -4.872  22.048  1.00 94.40 184 A 1 
ATOM   1468 C  C   . ASP A 1 184 ? -13.613 -6.262  22.022  1.00 94.25 184 A 1 
ATOM   1469 O  O   . ASP A 1 184 ? -13.726 -7.045  22.962  1.00 90.35 184 A 1 
ATOM   1470 C  CB  . ASP A 1 184 ? -15.692 -4.934  22.644  1.00 92.52 184 A 1 
ATOM   1471 C  CG  . ASP A 1 184 ? -16.361 -3.559  22.715  1.00 87.50 184 A 1 
ATOM   1472 O  OD1 . ASP A 1 184 ? -15.714 -2.607  23.205  1.00 82.49 184 A 1 
ATOM   1473 O  OD2 . ASP A 1 184 ? -17.515 -3.458  22.249  1.00 81.89 184 A 1 
ATOM   1474 N  N   . SER A 1 185 ? -12.917 -6.599  20.932  1.00 95.13 185 A 1 
ATOM   1475 C  CA  . SER A 1 185 ? -12.220 -7.880  20.813  1.00 95.29 185 A 1 
ATOM   1476 C  C   . SER A 1 185 ? -10.825 -7.827  21.439  1.00 95.72 185 A 1 
ATOM   1477 O  O   . SER A 1 185 ? -10.247 -6.761  21.668  1.00 94.02 185 A 1 
ATOM   1478 C  CB  . SER A 1 185 ? -12.180 -8.323  19.346  1.00 93.24 185 A 1 
ATOM   1479 O  OG  . SER A 1 185 ? -11.715 -9.658  19.239  1.00 82.21 185 A 1 
ATOM   1480 N  N   . THR A 1 186 ? -10.243 -8.994  21.710  1.00 96.36 186 A 1 
ATOM   1481 C  CA  . THR A 1 186 ? -8.871  -9.127  22.214  1.00 96.40 186 A 1 
ATOM   1482 C  C   . THR A 1 186 ? -7.908  -9.630  21.146  1.00 97.03 186 A 1 
ATOM   1483 O  O   . THR A 1 186 ? -6.779  -9.155  21.071  1.00 95.26 186 A 1 
ATOM   1484 C  CB  . THR A 1 186 ? -8.822  -10.067 23.431  1.00 94.76 186 A 1 
ATOM   1485 O  OG1 . THR A 1 186 ? -9.432  -11.302 23.123  1.00 88.59 186 A 1 
ATOM   1486 C  CG2 . THR A 1 186 ? -9.557  -9.478  24.632  1.00 86.62 186 A 1 
ATOM   1487 N  N   . ASP A 1 187 ? -8.355  -10.553 20.292  1.00 97.10 187 A 1 
ATOM   1488 C  CA  . ASP A 1 187 ? -7.584  -11.065 19.155  1.00 97.63 187 A 1 
ATOM   1489 C  C   . ASP A 1 187 ? -8.516  -11.359 17.963  1.00 97.52 187 A 1 
ATOM   1490 O  O   . ASP A 1 187 ? -8.928  -12.498 17.747  1.00 97.03 187 A 1 
ATOM   1491 C  CB  . ASP A 1 187 ? -6.763  -12.296 19.571  1.00 97.64 187 A 1 
ATOM   1492 C  CG  . ASP A 1 187 ? -5.738  -12.662 18.498  1.00 98.04 187 A 1 
ATOM   1493 O  OD1 . ASP A 1 187 ? -5.574  -11.881 17.528  1.00 97.77 187 A 1 
ATOM   1494 O  OD2 . ASP A 1 187 ? -5.020  -13.676 18.677  1.00 97.76 187 A 1 
ATOM   1495 N  N   . PRO A 1 188 ? -8.891  -10.325 17.181  1.00 97.41 188 A 1 
ATOM   1496 C  CA  . PRO A 1 188 ? -9.795  -10.486 16.056  1.00 97.40 188 A 1 
ATOM   1497 C  C   . PRO A 1 188 ? -9.294  -11.535 15.061  1.00 97.52 188 A 1 
ATOM   1498 O  O   . PRO A 1 188 ? -8.185  -11.420 14.526  1.00 97.24 188 A 1 
ATOM   1499 C  CB  . PRO A 1 188 ? -9.902  -9.106  15.411  1.00 97.09 188 A 1 
ATOM   1500 C  CG  . PRO A 1 188 ? -9.593  -8.149  16.556  1.00 96.14 188 A 1 
ATOM   1501 C  CD  . PRO A 1 188 ? -8.561  -8.923  17.374  1.00 97.44 188 A 1 
ATOM   1502 N  N   . LEU A 1 189 ? -10.107 -12.547 14.821  1.00 97.00 189 A 1 
ATOM   1503 C  CA  . LEU A 1 189 ? -9.838  -13.671 13.918  1.00 96.88 189 A 1 
ATOM   1504 C  C   . LEU A 1 189 ? -8.529  -14.433 14.232  1.00 96.97 189 A 1 
ATOM   1505 O  O   . LEU A 1 189 ? -7.968  -15.072 13.340  1.00 96.52 189 A 1 
ATOM   1506 C  CB  . LEU A 1 189 ? -9.945  -13.208 12.451  1.00 96.61 189 A 1 
ATOM   1507 C  CG  . LEU A 1 189 ? -11.301 -12.588 12.069  1.00 95.74 189 A 1 
ATOM   1508 C  CD1 . LEU A 1 189 ? -11.244 -12.063 10.631  1.00 94.57 189 A 1 
ATOM   1509 C  CD2 . LEU A 1 189 ? -12.440 -13.614 12.139  1.00 94.19 189 A 1 
ATOM   1510 N  N   . GLY A 1 190 ? -8.029  -14.363 15.478  1.00 97.13 190 A 1 
ATOM   1511 C  CA  . GLY A 1 190 ? -6.846  -15.099 15.933  1.00 97.31 190 A 1 
ATOM   1512 C  C   . GLY A 1 190 ? -5.517  -14.634 15.316  1.00 97.99 190 A 1 
ATOM   1513 O  O   . GLY A 1 190 ? -4.525  -15.358 15.366  1.00 97.83 190 A 1 
ATOM   1514 N  N   . GLN A 1 191 ? -5.476  -13.443 14.705  1.00 97.98 191 A 1 
ATOM   1515 C  CA  . GLN A 1 191 ? -4.312  -12.993 13.933  1.00 98.25 191 A 1 
ATOM   1516 C  C   . GLN A 1 191 ? -3.039  -12.820 14.775  1.00 98.63 191 A 1 
ATOM   1517 O  O   . GLN A 1 191 ? -1.958  -13.146 14.302  1.00 98.66 191 A 1 
ATOM   1518 C  CB  . GLN A 1 191 ? -4.661  -11.700 13.183  1.00 98.01 191 A 1 
ATOM   1519 C  CG  . GLN A 1 191 ? -3.516  -11.242 12.269  1.00 97.80 191 A 1 
ATOM   1520 C  CD  . GLN A 1 191 ? -3.885  -10.054 11.384  1.00 98.20 191 A 1 
ATOM   1521 O  OE1 . GLN A 1 191 ? -3.729  -10.092 10.185  1.00 93.82 191 A 1 
ATOM   1522 N  NE2 . GLN A 1 191 ? -4.368  -8.973  11.944  1.00 94.79 191 A 1 
ATOM   1523 N  N   . PHE A 1 192 ? -3.134  -12.329 16.015  1.00 98.74 192 A 1 
ATOM   1524 C  CA  . PHE A 1 192 ? -1.964  -12.170 16.879  1.00 98.83 192 A 1 
ATOM   1525 C  C   . PHE A 1 192 ? -1.350  -13.524 17.268  1.00 98.89 192 A 1 
ATOM   1526 O  O   . PHE A 1 192 ? -0.126  -13.668 17.231  1.00 98.84 192 A 1 
ATOM   1527 C  CB  . PHE A 1 192 ? -2.321  -11.383 18.142  1.00 98.80 192 A 1 
ATOM   1528 C  CG  . PHE A 1 192 ? -2.413  -9.884  17.955  1.00 98.81 192 A 1 
ATOM   1529 C  CD1 . PHE A 1 192 ? -1.253  -9.141  17.671  1.00 98.59 192 A 1 
ATOM   1530 C  CD2 . PHE A 1 192 ? -3.641  -9.218  18.117  1.00 98.58 192 A 1 
ATOM   1531 C  CE1 . PHE A 1 192 ? -1.321  -7.741  17.539  1.00 98.40 192 A 1 
ATOM   1532 C  CE2 . PHE A 1 192 ? -3.714  -7.820  17.992  1.00 98.35 192 A 1 
ATOM   1533 C  CZ  . PHE A 1 192 ? -2.554  -7.080  17.706  1.00 98.48 192 A 1 
ATOM   1534 N  N   . GLU A 1 193 ? -2.180  -14.511 17.621  1.00 98.73 193 A 1 
ATOM   1535 C  CA  . GLU A 1 193 ? -1.726  -15.861 17.961  1.00 98.78 193 A 1 
ATOM   1536 C  C   . GLU A 1 193 ? -1.151  -16.585 16.736  1.00 98.80 193 A 1 
ATOM   1537 O  O   . GLU A 1 193 ? -0.071  -17.187 16.802  1.00 98.74 193 A 1 
ATOM   1538 C  CB  . GLU A 1 193 ? -2.899  -16.630 18.575  1.00 98.49 193 A 1 
ATOM   1539 C  CG  . GLU A 1 193 ? -2.464  -18.008 19.107  1.00 89.66 193 A 1 
ATOM   1540 C  CD  . GLU A 1 193 ? -3.567  -18.745 19.870  1.00 75.87 193 A 1 
ATOM   1541 O  OE1 . GLU A 1 193 ? -3.213  -19.740 20.555  1.00 69.08 193 A 1 
ATOM   1542 O  OE2 . GLU A 1 193 ? -4.739  -18.329 19.794  1.00 71.88 193 A 1 
ATOM   1543 N  N   . TRP A 1 194 ? -1.795  -16.452 15.581  1.00 98.79 194 A 1 
ATOM   1544 C  CA  . TRP A 1 194 ? -1.290  -16.939 14.299  1.00 98.89 194 A 1 
ATOM   1545 C  C   . TRP A 1 194 ? 0.072   -16.323 13.968  1.00 98.80 194 A 1 
ATOM   1546 O  O   . TRP A 1 194 ? 1.019   -17.046 13.676  1.00 98.86 194 A 1 
ATOM   1547 C  CB  . TRP A 1 194 ? -2.316  -16.639 13.206  1.00 98.77 194 A 1 
ATOM   1548 C  CG  . TRP A 1 194 ? -1.821  -16.911 11.825  1.00 98.78 194 A 1 
ATOM   1549 C  CD1 . TRP A 1 194 ? -1.867  -18.108 11.195  1.00 98.63 194 A 1 
ATOM   1550 C  CD2 . TRP A 1 194 ? -1.180  -15.980 10.900  1.00 98.77 194 A 1 
ATOM   1551 N  NE1 . TRP A 1 194 ? -1.308  -17.978 9.932   1.00 98.56 194 A 1 
ATOM   1552 C  CE2 . TRP A 1 194 ? -0.874  -16.688 9.711   1.00 98.68 194 A 1 
ATOM   1553 C  CE3 . TRP A 1 194 ? -0.840  -14.609 10.959  1.00 98.69 194 A 1 
ATOM   1554 C  CZ2 . TRP A 1 194 ? -0.255  -16.064 8.595   1.00 98.54 194 A 1 
ATOM   1555 C  CZ3 . TRP A 1 194 ? -0.226  -13.987 9.858   1.00 98.59 194 A 1 
ATOM   1556 C  CH2 . TRP A 1 194 ? 0.059   -14.706 8.694   1.00 98.54 194 A 1 
ATOM   1557 N  N   . PHE A 1 195 ? 0.207   -14.998 14.074  1.00 98.83 195 A 1 
ATOM   1558 C  CA  . PHE A 1 195 ? 1.456   -14.299 13.777  1.00 98.92 195 A 1 
ATOM   1559 C  C   . PHE A 1 195 ? 2.593   -14.750 14.693  1.00 98.91 195 A 1 
ATOM   1560 O  O   . PHE A 1 195 ? 3.691   -15.036 14.218  1.00 98.94 195 A 1 
ATOM   1561 C  CB  . PHE A 1 195 ? 1.243   -12.792 13.893  1.00 98.94 195 A 1 
ATOM   1562 C  CG  . PHE A 1 195 ? 2.483   -11.987 13.541  1.00 98.95 195 A 1 
ATOM   1563 C  CD1 . PHE A 1 195 ? 3.243   -11.375 14.552  1.00 98.86 195 A 1 
ATOM   1564 C  CD2 . PHE A 1 195 ? 2.876   -11.868 12.201  1.00 98.88 195 A 1 
ATOM   1565 C  CE1 . PHE A 1 195 ? 4.385   -10.624 14.215  1.00 98.80 195 A 1 
ATOM   1566 C  CE2 . PHE A 1 195 ? 4.012   -11.123 11.858  1.00 98.80 195 A 1 
ATOM   1567 C  CZ  . PHE A 1 195 ? 4.767   -10.492 12.867  1.00 98.83 195 A 1 
ATOM   1568 N  N   . LYS A 1 196 ? 2.319   -14.890 15.999  1.00 98.99 196 A 1 
ATOM   1569 C  CA  . LYS A 1 196 ? 3.282   -15.426 16.959  1.00 98.86 196 A 1 
ATOM   1570 C  C   . LYS A 1 196 ? 3.757   -16.819 16.554  1.00 98.89 196 A 1 
ATOM   1571 O  O   . LYS A 1 196 ? 4.959   -17.073 16.520  1.00 98.83 196 A 1 
ATOM   1572 C  CB  . LYS A 1 196 ? 2.662   -15.433 18.361  1.00 98.72 196 A 1 
ATOM   1573 C  CG  . LYS A 1 196 ? 3.695   -15.857 19.416  1.00 96.08 196 A 1 
ATOM   1574 C  CD  . LYS A 1 196 ? 3.073   -16.002 20.803  1.00 93.38 196 A 1 
ATOM   1575 C  CE  . LYS A 1 196 ? 4.146   -16.418 21.821  1.00 84.77 196 A 1 
ATOM   1576 N  NZ  . LYS A 1 196 ? 4.836   -17.682 21.438  1.00 76.21 196 A 1 
ATOM   1577 N  N   . THR A 1 197 ? 2.834   -17.711 16.196  1.00 98.99 197 A 1 
ATOM   1578 C  CA  . THR A 1 197 ? 3.147   -19.087 15.776  1.00 98.88 197 A 1 
ATOM   1579 C  C   . THR A 1 197 ? 4.023   -19.113 14.522  1.00 98.95 197 A 1 
ATOM   1580 O  O   . THR A 1 197 ? 5.030   -19.823 14.475  1.00 98.84 197 A 1 
ATOM   1581 C  CB  . THR A 1 197 ? 1.844   -19.873 15.537  1.00 98.75 197 A 1 
ATOM   1582 O  OG1 . THR A 1 197 ? 1.085   -19.891 16.731  1.00 96.75 197 A 1 
ATOM   1583 C  CG2 . THR A 1 197 ? 2.100   -21.326 15.151  1.00 96.43 197 A 1 
ATOM   1584 N  N   . VAL A 1 198 ? 3.705   -18.279 13.521  1.00 98.94 198 A 1 
ATOM   1585 C  CA  . VAL A 1 198 ? 4.484   -18.139 12.284  1.00 98.94 198 A 1 
ATOM   1586 C  C   . VAL A 1 198 ? 5.896   -17.621 12.578  1.00 98.98 198 A 1 
ATOM   1587 O  O   . VAL A 1 198 ? 6.876   -18.217 12.130  1.00 98.90 198 A 1 
ATOM   1588 C  CB  . VAL A 1 198 ? 3.742   -17.224 11.290  1.00 98.85 198 A 1 
ATOM   1589 C  CG1 . VAL A 1 198 ? 4.609   -16.804 10.101  1.00 98.41 198 A 1 
ATOM   1590 C  CG2 . VAL A 1 198 ? 2.498   -17.931 10.728  1.00 98.49 198 A 1 
ATOM   1591 N  N   . MET A 1 199 ? 6.021   -16.560 13.368  1.00 98.97 199 A 1 
ATOM   1592 C  CA  . MET A 1 199 ? 7.303   -15.930 13.678  1.00 98.93 199 A 1 
ATOM   1593 C  C   . MET A 1 199 ? 8.192   -16.813 14.564  1.00 98.97 199 A 1 
ATOM   1594 O  O   . MET A 1 199 ? 9.398   -16.898 14.314  1.00 98.86 199 A 1 
ATOM   1595 C  CB  . MET A 1 199 ? 7.066   -14.570 14.342  1.00 98.91 199 A 1 
ATOM   1596 C  CG  . MET A 1 199 ? 6.495   -13.530 13.373  1.00 98.53 199 A 1 
ATOM   1597 S  SD  . MET A 1 199 ? 7.630   -13.026 12.062  1.00 98.16 199 A 1 
ATOM   1598 C  CE  . MET A 1 199 ? 6.510   -13.165 10.667  1.00 94.97 199 A 1 
ATOM   1599 N  N   . ASP A 1 200 ? 7.621   -17.509 15.550  1.00 98.96 200 A 1 
ATOM   1600 C  CA  . ASP A 1 200 ? 8.349   -18.485 16.362  1.00 98.94 200 A 1 
ATOM   1601 C  C   . ASP A 1 200 ? 8.900   -19.621 15.477  1.00 98.91 200 A 1 
ATOM   1602 O  O   . ASP A 1 200 ? 10.055  -20.029 15.625  1.00 98.70 200 A 1 
ATOM   1603 C  CB  . ASP A 1 200 ? 7.435   -19.060 17.469  1.00 98.84 200 A 1 
ATOM   1604 C  CG  . ASP A 1 200 ? 7.185   -18.117 18.663  1.00 98.33 200 A 1 
ATOM   1605 O  OD1 . ASP A 1 200 ? 7.988   -17.186 18.874  1.00 96.86 200 A 1 
ATOM   1606 O  OD2 . ASP A 1 200 ? 6.234   -18.369 19.438  1.00 96.79 200 A 1 
ATOM   1607 N  N   . GLY A 1 201 ? 8.114   -20.081 14.519  1.00 98.85 201 A 1 
ATOM   1608 C  CA  . GLY A 1 201 ? 8.539   -21.067 13.522  1.00 98.80 201 A 1 
ATOM   1609 C  C   . GLY A 1 201 ? 9.705   -20.574 12.665  1.00 98.84 201 A 1 
ATOM   1610 O  O   . GLY A 1 201 ? 10.696  -21.292 12.504  1.00 98.67 201 A 1 
ATOM   1611 N  N   . TYR A 1 202 ? 9.638   -19.344 12.162  1.00 98.86 202 A 1 
ATOM   1612 C  CA  . TYR A 1 202 ? 10.705  -18.737 11.365  1.00 98.87 202 A 1 
ATOM   1613 C  C   . TYR A 1 202 ? 11.991  -18.546 12.168  1.00 98.75 202 A 1 
ATOM   1614 O  O   . TYR A 1 202 ? 13.064  -18.946 11.706  1.00 98.55 202 A 1 
ATOM   1615 C  CB  . TYR A 1 202 ? 10.242  -17.407 10.762  1.00 98.84 202 A 1 
ATOM   1616 C  CG  . TYR A 1 202 ? 9.160   -17.478 9.701   1.00 98.86 202 A 1 
ATOM   1617 C  CD1 . TYR A 1 202 ? 8.823   -18.689 9.051   1.00 98.70 202 A 1 
ATOM   1618 C  CD2 . TYR A 1 202 ? 8.500   -16.296 9.326   1.00 98.72 202 A 1 
ATOM   1619 C  CE1 . TYR A 1 202 ? 7.836   -18.716 8.057   1.00 98.63 202 A 1 
ATOM   1620 C  CE2 . TYR A 1 202 ? 7.517   -16.306 8.323   1.00 98.63 202 A 1 
ATOM   1621 C  CZ  . TYR A 1 202 ? 7.175   -17.522 7.693   1.00 98.69 202 A 1 
ATOM   1622 O  OH  . TYR A 1 202 ? 6.206   -17.548 6.723   1.00 98.37 202 A 1 
ATOM   1623 N  N   . ARG A 1 203 ? 11.892  -18.029 13.398  1.00 98.83 203 A 1 
ATOM   1624 C  CA  . ARG A 1 203 ? 13.045  -17.896 14.305  1.00 98.76 203 A 1 
ATOM   1625 C  C   . ARG A 1 203 ? 13.731  -19.240 14.539  1.00 98.69 203 A 1 
ATOM   1626 O  O   . ARG A 1 203 ? 14.945  -19.350 14.405  1.00 98.26 203 A 1 
ATOM   1627 C  CB  . ARG A 1 203 ? 12.575  -17.264 15.623  1.00 98.52 203 A 1 
ATOM   1628 C  CG  . ARG A 1 203 ? 13.729  -17.127 16.631  1.00 97.58 203 A 1 
ATOM   1629 C  CD  . ARG A 1 203 ? 13.239  -16.478 17.929  1.00 96.64 203 A 1 
ATOM   1630 N  NE  . ARG A 1 203 ? 13.047  -15.036 17.757  1.00 95.59 203 A 1 
ATOM   1631 C  CZ  . ARG A 1 203 ? 12.245  -14.249 18.441  1.00 96.50 203 A 1 
ATOM   1632 N  NH1 . ARG A 1 203 ? 11.427  -14.695 19.353  1.00 90.89 203 A 1 
ATOM   1633 N  NH2 . ARG A 1 203 ? 12.286  -12.969 18.208  1.00 90.95 203 A 1 
ATOM   1634 N  N   . LYS A 1 204 ? 12.954  -20.273 14.856  1.00 98.77 204 A 1 
ATOM   1635 C  CA  . LYS A 1 204 ? 13.476  -21.604 15.172  1.00 98.62 204 A 1 
ATOM   1636 C  C   . LYS A 1 204 ? 14.157  -22.294 13.990  1.00 98.66 204 A 1 
ATOM   1637 O  O   . LYS A 1 204 ? 15.039  -23.127 14.193  1.00 98.06 204 A 1 
ATOM   1638 C  CB  . LYS A 1 204 ? 12.307  -22.441 15.726  1.00 98.43 204 A 1 
ATOM   1639 C  CG  . LYS A 1 204 ? 12.781  -23.671 16.518  1.00 88.20 204 A 1 
ATOM   1640 C  CD  . LYS A 1 204 ? 11.555  -24.396 17.103  1.00 85.26 204 A 1 
ATOM   1641 C  CE  . LYS A 1 204 ? 11.986  -25.535 18.026  1.00 73.11 204 A 1 
ATOM   1642 N  NZ  . LYS A 1 204 ? 10.803  -26.244 18.581  1.00 64.12 204 A 1 
ATOM   1643 N  N   . THR A 1 205 ? 13.774  -21.937 12.764  1.00 98.44 205 A 1 
ATOM   1644 C  CA  . THR A 1 205 ? 14.295  -22.524 11.512  1.00 98.29 205 A 1 
ATOM   1645 C  C   . THR A 1 205 ? 15.262  -21.599 10.756  1.00 98.05 205 A 1 
ATOM   1646 O  O   . THR A 1 205 ? 15.713  -21.952 9.668   1.00 97.23 205 A 1 
ATOM   1647 C  CB  . THR A 1 205 ? 13.151  -22.993 10.600  1.00 98.11 205 A 1 
ATOM   1648 O  OG1 . THR A 1 205 ? 12.271  -21.933 10.331  1.00 97.00 205 A 1 
ATOM   1649 C  CG2 . THR A 1 205 ? 12.329  -24.113 11.243  1.00 96.40 205 A 1 
ATOM   1650 N  N   . GLY A 1 206 ? 15.600  -20.426 11.311  1.00 98.10 206 A 1 
ATOM   1651 C  CA  . GLY A 1 206 ? 16.514  -19.462 10.684  1.00 97.86 206 A 1 
ATOM   1652 C  C   . GLY A 1 206 ? 15.939  -18.762 9.449   1.00 97.84 206 A 1 
ATOM   1653 O  O   . GLY A 1 206 ? 16.703  -18.256 8.615   1.00 96.98 206 A 1 
ATOM   1654 N  N   . GLN A 1 207 ? 14.627  -18.749 9.306   1.00 98.13 207 A 1 
ATOM   1655 C  CA  . GLN A 1 207 ? 13.944  -18.033 8.229   1.00 98.24 207 A 1 
ATOM   1656 C  C   . GLN A 1 207 ? 13.771  -16.552 8.573   1.00 98.30 207 A 1 
ATOM   1657 O  O   . GLN A 1 207 ? 13.791  -16.153 9.741   1.00 98.17 207 A 1 
ATOM   1658 C  CB  . GLN A 1 207 ? 12.587  -18.677 7.910   1.00 98.08 207 A 1 
ATOM   1659 C  CG  . GLN A 1 207 ? 12.692  -20.165 7.585   1.00 97.42 207 A 1 
ATOM   1660 C  CD  . GLN A 1 207 ? 11.376  -20.727 7.052   1.00 97.27 207 A 1 
ATOM   1661 O  OE1 . GLN A 1 207 ? 10.798  -20.202 6.115   1.00 92.35 207 A 1 
ATOM   1662 N  NE2 . GLN A 1 207 ? 10.881  -21.791 7.630   1.00 91.86 207 A 1 
ATOM   1663 N  N   . ARG A 1 208 ? 13.565  -15.739 7.538   1.00 98.32 208 A 1 
ATOM   1664 C  CA  . ARG A 1 208 ? 13.298  -14.308 7.677   1.00 98.38 208 A 1 
ATOM   1665 C  C   . ARG A 1 208 ? 11.980  -13.917 7.008   1.00 98.59 208 A 1 
ATOM   1666 O  O   . ARG A 1 208 ? 11.429  -14.681 6.212   1.00 98.41 208 A 1 
ATOM   1667 C  CB  . ARG A 1 208 ? 14.474  -13.491 7.135   1.00 97.96 208 A 1 
ATOM   1668 C  CG  . ARG A 1 208 ? 15.749  -13.743 7.962   1.00 95.13 208 A 1 
ATOM   1669 C  CD  . ARG A 1 208 ? 16.821  -12.740 7.583   1.00 88.25 208 A 1 
ATOM   1670 N  NE  . ARG A 1 208 ? 18.060  -12.964 8.339   1.00 81.23 208 A 1 
ATOM   1671 C  CZ  . ARG A 1 208 ? 18.875  -12.022 8.801   1.00 72.60 208 A 1 
ATOM   1672 N  NH1 . ARG A 1 208 ? 18.626  -10.751 8.666   1.00 66.93 208 A 1 
ATOM   1673 N  NH2 . ARG A 1 208 ? 19.964  -12.355 9.411   1.00 69.66 208 A 1 
ATOM   1674 N  N   . ALA A 1 209 ? 11.502  -12.713 7.330   1.00 98.67 209 A 1 
ATOM   1675 C  CA  . ALA A 1 209 ? 10.249  -12.197 6.807   1.00 98.78 209 A 1 
ATOM   1676 C  C   . ALA A 1 209 ? 10.335  -10.717 6.403   1.00 98.74 209 A 1 
ATOM   1677 O  O   . ALA A 1 209 ? 11.005  -9.909  7.052   1.00 98.70 209 A 1 
ATOM   1678 C  CB  . ALA A 1 209 ? 9.151   -12.439 7.845   1.00 98.71 209 A 1 
ATOM   1679 N  N   . ILE A 1 210 ? 9.601   -10.375 5.357   1.00 98.83 210 A 1 
ATOM   1680 C  CA  . ILE A 1 210 ? 9.143   -9.013  5.100   1.00 98.86 210 A 1 
ATOM   1681 C  C   . ILE A 1 210 ? 7.649   -8.998  5.419   1.00 98.98 210 A 1 
ATOM   1682 O  O   . ILE A 1 210 ? 6.878   -9.752  4.821   1.00 98.91 210 A 1 
ATOM   1683 C  CB  . ILE A 1 210 ? 9.454   -8.564  3.667   1.00 98.81 210 A 1 
ATOM   1684 C  CG1 . ILE A 1 210 ? 10.987  -8.511  3.457   1.00 98.36 210 A 1 
ATOM   1685 C  CG2 . ILE A 1 210 ? 8.825   -7.185  3.391   1.00 98.54 210 A 1 
ATOM   1686 C  CD1 . ILE A 1 210 ? 11.412  -8.263  2.007   1.00 96.58 210 A 1 
ATOM   1687 N  N   . VAL A 1 211 ? 7.248   -8.169  6.374   1.00 98.91 211 A 1 
ATOM   1688 C  CA  . VAL A 1 211 ? 5.848   -8.056  6.798   1.00 98.99 211 A 1 
ATOM   1689 C  C   . VAL A 1 211 ? 5.195   -6.902  6.048   1.00 98.99 211 A 1 
ATOM   1690 O  O   . VAL A 1 211 ? 5.800   -5.842  5.895   1.00 98.92 211 A 1 
ATOM   1691 C  CB  . VAL A 1 211 ? 5.720   -7.904  8.317   1.00 98.94 211 A 1 
ATOM   1692 C  CG1 . VAL A 1 211 ? 4.258   -7.918  8.758   1.00 98.79 211 A 1 
ATOM   1693 C  CG2 . VAL A 1 211 ? 6.428   -9.057  9.056   1.00 98.80 211 A 1 
ATOM   1694 N  N   . SER A 1 212 ? 3.968   -7.088  5.580   1.00 98.92 212 A 1 
ATOM   1695 C  CA  . SER A 1 212 ? 3.189   -6.034  4.946   1.00 98.98 212 A 1 
ATOM   1696 C  C   . SER A 1 212 ? 1.805   -5.946  5.564   1.00 98.99 212 A 1 
ATOM   1697 O  O   . SER A 1 212 ? 1.218   -6.957  5.950   1.00 98.82 212 A 1 
ATOM   1698 C  CB  . SER A 1 212 ? 3.102   -6.246  3.436   1.00 98.59 212 A 1 
ATOM   1699 O  OG  . SER A 1 212 ? 4.402   -6.273  2.868   1.00 82.45 212 A 1 
ATOM   1700 N  N   . MET A 1 213 ? 1.275   -4.726  5.686   1.00 98.90 213 A 1 
ATOM   1701 C  CA  . MET A 1 213 ? -0.048  -4.454  6.235   1.00 98.82 213 A 1 
ATOM   1702 C  C   . MET A 1 213 ? -0.569  -3.143  5.670   1.00 98.88 213 A 1 
ATOM   1703 O  O   . MET A 1 213 ? 0.230   -2.280  5.281   1.00 98.54 213 A 1 
ATOM   1704 C  CB  . MET A 1 213 ? 0.014   -4.424  7.776   1.00 98.55 213 A 1 
ATOM   1705 C  CG  . MET A 1 213 ? 0.940   -3.335  8.332   1.00 97.59 213 A 1 
ATOM   1706 S  SD  . MET A 1 213 ? 1.346   -3.509  10.096  1.00 97.70 213 A 1 
ATOM   1707 C  CE  . MET A 1 213 ? 2.396   -4.961  10.026  1.00 94.26 213 A 1 
ATOM   1708 N  N   . HIS A 1 214 ? -1.891  -2.957  5.616   1.00 98.79 214 A 1 
ATOM   1709 C  CA  . HIS A 1 214 ? -2.439  -1.712  5.095   1.00 98.77 214 A 1 
ATOM   1710 C  C   . HIS A 1 214 ? -2.183  -0.543  6.054   1.00 98.70 214 A 1 
ATOM   1711 O  O   . HIS A 1 214 ? -1.580  0.460   5.670   1.00 98.25 214 A 1 
ATOM   1712 C  CB  . HIS A 1 214 ? -3.919  -1.897  4.761   1.00 98.53 214 A 1 
ATOM   1713 C  CG  . HIS A 1 214 ? -4.474  -0.688  4.056   1.00 98.39 214 A 1 
ATOM   1714 N  ND1 . HIS A 1 214 ? -4.046  -0.189  2.841   1.00 96.99 214 A 1 
ATOM   1715 C  CD2 . HIS A 1 214 ? -5.442  0.161   4.530   1.00 97.10 214 A 1 
ATOM   1716 C  CE1 . HIS A 1 214 ? -4.734  0.925   2.593   1.00 97.11 214 A 1 
ATOM   1717 N  NE2 . HIS A 1 214 ? -5.592  1.167   3.595   1.00 97.12 214 A 1 
ATOM   1718 N  N   . ILE A 1 215 ? -2.549  -0.704  7.319   1.00 98.88 215 A 1 
ATOM   1719 C  CA  . ILE A 1 215 ? -2.476  0.334   8.358   1.00 98.82 215 A 1 
ATOM   1720 C  C   . ILE A 1 215 ? -1.361  -0.004  9.356   1.00 98.86 215 A 1 
ATOM   1721 O  O   . ILE A 1 215 ? -1.452  -0.983  10.093  1.00 98.71 215 A 1 
ATOM   1722 C  CB  . ILE A 1 215 ? -3.844  0.521   9.057   1.00 98.73 215 A 1 
ATOM   1723 C  CG1 . ILE A 1 215 ? -5.008  0.571   8.037   1.00 98.19 215 A 1 
ATOM   1724 C  CG2 . ILE A 1 215 ? -3.795  1.800   9.916   1.00 98.05 215 A 1 
ATOM   1725 C  CD1 . ILE A 1 215 ? -6.394  0.779   8.651   1.00 97.41 215 A 1 
ATOM   1726 N  N   . CYS A 1 216 ? -0.314  0.823   9.404   1.00 98.65 216 A 1 
ATOM   1727 C  CA  . CYS A 1 216 ? 0.737   0.727   10.407  1.00 98.51 216 A 1 
ATOM   1728 C  C   . CYS A 1 216 ? 0.263   1.236   11.781  1.00 98.64 216 A 1 
ATOM   1729 O  O   . CYS A 1 216 ? -0.614  2.096   11.848  1.00 98.13 216 A 1 
ATOM   1730 C  CB  . CYS A 1 216 ? 1.955   1.526   9.931   1.00 96.97 216 A 1 
ATOM   1731 S  SG  . CYS A 1 216 ? 3.367   0.594   9.268   1.00 89.67 216 A 1 
ATOM   1732 N  N   . PRO A 1 217 ? 0.882   0.792   12.896  1.00 98.70 217 A 1 
ATOM   1733 C  CA  . PRO A 1 217 ? 0.720   1.429   14.195  1.00 98.60 217 A 1 
ATOM   1734 C  C   . PRO A 1 217 ? 1.157   2.897   14.181  1.00 98.64 217 A 1 
ATOM   1735 O  O   . PRO A 1 217 ? 2.024   3.299   13.399  1.00 97.98 217 A 1 
ATOM   1736 C  CB  . PRO A 1 217 ? 1.582   0.626   15.178  1.00 98.10 217 A 1 
ATOM   1737 C  CG  . PRO A 1 217 ? 1.842   -0.689  14.460  1.00 96.00 217 A 1 
ATOM   1738 C  CD  . PRO A 1 217 ? 1.810   -0.314  12.989  1.00 98.35 217 A 1 
ATOM   1739 N  N   . GLY A 1 218 ? 0.597   3.690   15.097  1.00 98.35 218 A 1 
ATOM   1740 C  CA  . GLY A 1 218 ? 0.887   5.106   15.263  1.00 98.28 218 A 1 
ATOM   1741 C  C   . GLY A 1 218 ? -0.223  6.016   14.738  1.00 98.32 218 A 1 
ATOM   1742 O  O   . GLY A 1 218 ? -1.389  5.622   14.659  1.00 97.67 218 A 1 
ATOM   1743 N  N   . VAL A 1 219 ? 0.156   7.252   14.400  1.00 98.31 219 A 1 
ATOM   1744 C  CA  . VAL A 1 219 ? -0.779  8.338   14.096  1.00 98.23 219 A 1 
ATOM   1745 C  C   . VAL A 1 219 ? -0.732  8.764   12.625  1.00 98.37 219 A 1 
ATOM   1746 O  O   . VAL A 1 219 ? 0.235   8.494   11.913  1.00 98.01 219 A 1 
ATOM   1747 C  CB  . VAL A 1 219 ? -0.545  9.543   15.022  1.00 97.88 219 A 1 
ATOM   1748 C  CG1 . VAL A 1 219 ? -0.719  9.162   16.499  1.00 96.64 219 A 1 
ATOM   1749 C  CG2 . VAL A 1 219 ? 0.842   10.170  14.820  1.00 96.61 219 A 1 
ATOM   1750 N  N   . ALA A 1 220 ? -1.765  9.491   12.176  1.00 98.02 220 A 1 
ATOM   1751 C  CA  . ALA A 1 220 ? -1.814  10.115  10.860  1.00 97.90 220 A 1 
ATOM   1752 C  C   . ALA A 1 220 ? -1.508  11.617  10.950  1.00 97.88 220 A 1 
ATOM   1753 O  O   . ALA A 1 220 ? -2.369  12.426  11.297  1.00 96.93 220 A 1 
ATOM   1754 C  CB  . ALA A 1 220 ? -3.179  9.846   10.227  1.00 97.51 220 A 1 
ATOM   1755 N  N   . GLU A 1 221 ? -0.302  12.020  10.568  1.00 97.37 221 A 1 
ATOM   1756 C  CA  . GLU A 1 221 ? 0.180   13.404  10.675  1.00 97.04 221 A 1 
ATOM   1757 C  C   . GLU A 1 221 ? -0.726  14.413  9.950   1.00 96.50 221 A 1 
ATOM   1758 O  O   . GLU A 1 221 ? -0.983  15.501  10.457  1.00 94.81 221 A 1 
ATOM   1759 C  CB  . GLU A 1 221 ? 1.602   13.515  10.106  1.00 96.97 221 A 1 
ATOM   1760 C  CG  . GLU A 1 221 ? 2.677   12.687  10.831  1.00 96.70 221 A 1 
ATOM   1761 C  CD  . GLU A 1 221 ? 2.902   11.285  10.264  1.00 97.12 221 A 1 
ATOM   1762 O  OE1 . GLU A 1 221 ? 4.069   10.822  10.262  1.00 95.09 221 A 1 
ATOM   1763 O  OE2 . GLU A 1 221 ? 1.937   10.603  9.844   1.00 96.31 221 A 1 
ATOM   1764 N  N   . ARG A 1 222 ? -1.245  14.048  8.772   1.00 95.75 222 A 1 
ATOM   1765 C  CA  . ARG A 1 222 ? -2.129  14.915  7.989   1.00 94.37 222 A 1 
ATOM   1766 C  C   . ARG A 1 222 ? -3.555  15.039  8.539   1.00 93.93 222 A 1 
ATOM   1767 O  O   . ARG A 1 222 ? -4.283  15.915  8.090   1.00 91.88 222 A 1 
ATOM   1768 C  CB  . ARG A 1 222 ? -2.121  14.480  6.512   1.00 91.96 222 A 1 
ATOM   1769 C  CG  . ARG A 1 222 ? -2.884  13.172  6.267   1.00 85.93 222 A 1 
ATOM   1770 C  CD  . ARG A 1 222 ? -2.928  12.858  4.771   1.00 85.70 222 A 1 
ATOM   1771 N  NE  . ARG A 1 222 ? -3.747  11.674  4.505   1.00 83.00 222 A 1 
ATOM   1772 C  CZ  . ARG A 1 222 ? -4.281  11.330  3.344   1.00 82.24 222 A 1 
ATOM   1773 N  NH1 . ARG A 1 222 ? -4.099  12.030  2.265   1.00 75.67 222 A 1 
ATOM   1774 N  NH2 . ARG A 1 222 ? -5.012  10.270  3.260   1.00 73.21 222 A 1 
ATOM   1775 N  N   . PHE A 1 223 ? -3.950  14.187  9.471   1.00 95.34 223 A 1 
ATOM   1776 C  CA  . PHE A 1 223 ? -5.256  14.188  10.132  1.00 94.94 223 A 1 
ATOM   1777 C  C   . PHE A 1 223 ? -5.112  14.516  11.619  1.00 95.38 223 A 1 
ATOM   1778 O  O   . PHE A 1 223 ? -5.568  13.767  12.484  1.00 93.87 223 A 1 
ATOM   1779 C  CB  . PHE A 1 223 ? -5.979  12.866  9.873   1.00 93.83 223 A 1 
ATOM   1780 C  CG  . PHE A 1 223 ? -6.327  12.593  8.427   1.00 90.96 223 A 1 
ATOM   1781 C  CD1 . PHE A 1 223 ? -7.168  13.474  7.717   1.00 86.38 223 A 1 
ATOM   1782 C  CD2 . PHE A 1 223 ? -5.866  11.427  7.788   1.00 86.29 223 A 1 
ATOM   1783 C  CE1 . PHE A 1 223 ? -7.558  13.189  6.399   1.00 84.25 223 A 1 
ATOM   1784 C  CE2 . PHE A 1 223 ? -6.248  11.132  6.470   1.00 83.94 223 A 1 
ATOM   1785 C  CZ  . PHE A 1 223 ? -7.098  12.013  5.775   1.00 83.73 223 A 1 
ATOM   1786 N  N   . ASN A 1 224 ? -4.440  15.629  11.926  1.00 95.19 224 A 1 
ATOM   1787 C  CA  . ASN A 1 224 ? -4.195  16.113  13.282  1.00 95.10 224 A 1 
ATOM   1788 C  C   . ASN A 1 224 ? -3.552  15.061  14.203  1.00 96.03 224 A 1 
ATOM   1789 O  O   . ASN A 1 224 ? -3.876  14.994  15.386  1.00 94.54 224 A 1 
ATOM   1790 C  CB  . ASN A 1 224 ? -5.478  16.726  13.866  1.00 93.43 224 A 1 
ATOM   1791 C  CG  . ASN A 1 224 ? -5.963  17.944  13.105  1.00 83.36 224 A 1 
ATOM   1792 O  OD1 . ASN A 1 224 ? -5.230  18.618  12.411  1.00 75.21 224 A 1 
ATOM   1793 N  ND2 . ASN A 1 224 ? -7.229  18.273  13.234  1.00 72.05 224 A 1 
ATOM   1794 N  N   . TYR A 1 225 ? -2.663  14.243  13.654  1.00 96.24 225 A 1 
ATOM   1795 C  CA  . TYR A 1 225 ? -1.978  13.189  14.396  1.00 96.91 225 A 1 
ATOM   1796 C  C   . TYR A 1 225 ? -2.959  12.227  15.094  1.00 97.24 225 A 1 
ATOM   1797 O  O   . TYR A 1 225 ? -2.700  11.753  16.194  1.00 96.45 225 A 1 
ATOM   1798 C  CB  . TYR A 1 225 ? -0.931  13.796  15.348  1.00 96.66 225 A 1 
ATOM   1799 C  CG  . TYR A 1 225 ? 0.027   14.753  14.674  1.00 96.47 225 A 1 
ATOM   1800 C  CD1 . TYR A 1 225 ? 1.245   14.280  14.134  1.00 95.67 225 A 1 
ATOM   1801 C  CD2 . TYR A 1 225 ? -0.297  16.121  14.552  1.00 95.82 225 A 1 
ATOM   1802 C  CE1 . TYR A 1 225 ? 2.117   15.151  13.492  1.00 94.96 225 A 1 
ATOM   1803 C  CE2 . TYR A 1 225 ? 0.580   17.007  13.895  1.00 94.70 225 A 1 
ATOM   1804 C  CZ  . TYR A 1 225 ? 1.781   16.516  13.365  1.00 94.87 225 A 1 
ATOM   1805 O  OH  . TYR A 1 225 ? 2.633   17.377  12.700  1.00 93.30 225 A 1 
ATOM   1806 N  N   . SER A 1 226 ? -4.098  11.932  14.450  1.00 97.20 226 A 1 
ATOM   1807 C  CA  . SER A 1 226 ? -5.088  11.012  14.991  1.00 97.15 226 A 1 
ATOM   1808 C  C   . SER A 1 226 ? -4.563  9.575   15.028  1.00 97.64 226 A 1 
ATOM   1809 O  O   . SER A 1 226 ? -3.947  9.115   14.054  1.00 97.28 226 A 1 
ATOM   1810 C  CB  . SER A 1 226 ? -6.402  11.078  14.203  1.00 96.12 226 A 1 
ATOM   1811 O  OG  . SER A 1 226 ? -6.188  10.817  12.829  1.00 90.90 226 A 1 
ATOM   1812 N  N   . ASP A 1 227 ? -4.852  8.854   16.126  1.00 97.52 227 A 1 
ATOM   1813 C  CA  . ASP A 1 227 ? -4.603  7.422   16.216  1.00 97.54 227 A 1 
ATOM   1814 C  C   . ASP A 1 227 ? -5.372  6.670   15.130  1.00 97.90 227 A 1 
ATOM   1815 O  O   . ASP A 1 227 ? -6.507  7.009   14.801  1.00 97.36 227 A 1 
ATOM   1816 C  CB  . ASP A 1 227 ? -5.006  6.896   17.599  1.00 96.69 227 A 1 
ATOM   1817 C  CG  . ASP A 1 227 ? -4.129  7.500   18.692  1.00 93.14 227 A 1 
ATOM   1818 O  OD1 . ASP A 1 227 ? -2.892  7.315   18.605  1.00 88.29 227 A 1 
ATOM   1819 O  OD2 . ASP A 1 227 ? -4.695  8.139   19.602  1.00 88.12 227 A 1 
ATOM   1820 N  N   . GLN A 1 228 ? -4.738  5.638   14.563  1.00 98.19 228 A 1 
ATOM   1821 C  CA  . GLN A 1 228 ? -5.321  4.850   13.480  1.00 98.26 228 A 1 
ATOM   1822 C  C   . GLN A 1 228 ? -5.851  3.503   13.966  1.00 98.43 228 A 1 
ATOM   1823 O  O   . GLN A 1 228 ? -6.866  3.019   13.474  1.00 98.04 228 A 1 
ATOM   1824 C  CB  . GLN A 1 228 ? -4.283  4.663   12.366  1.00 98.02 228 A 1 
ATOM   1825 C  CG  . GLN A 1 228 ? -3.788  5.981   11.757  1.00 97.25 228 A 1 
ATOM   1826 C  CD  . GLN A 1 228 ? -4.947  6.839   11.236  1.00 97.33 228 A 1 
ATOM   1827 O  OE1 . GLN A 1 228 ? -5.557  6.546   10.222  1.00 90.85 228 A 1 
ATOM   1828 N  NE2 . GLN A 1 228 ? -5.309  7.897   11.934  1.00 90.71 228 A 1 
ATOM   1829 N  N   . LEU A 1 229 ? -5.185  2.894   14.936  1.00 98.56 229 A 1 
ATOM   1830 C  CA  . LEU A 1 229 ? -5.579  1.619   15.514  1.00 98.57 229 A 1 
ATOM   1831 C  C   . LEU A 1 229 ? -6.202  1.823   16.900  1.00 98.31 229 A 1 
ATOM   1832 O  O   . LEU A 1 229 ? -5.870  2.774   17.600  1.00 97.94 229 A 1 
ATOM   1833 C  CB  . LEU A 1 229 ? -4.372  0.664   15.555  1.00 98.61 229 A 1 
ATOM   1834 C  CG  . LEU A 1 229 ? -3.645  0.465   14.206  1.00 98.37 229 A 1 
ATOM   1835 C  CD1 . LEU A 1 229 ? -2.563  -0.593  14.371  1.00 98.27 229 A 1 
ATOM   1836 C  CD2 . LEU A 1 229 ? -4.583  0.014   13.086  1.00 98.17 229 A 1 
ATOM   1837 N  N   . TYR A 1 230 ? -7.081  0.901   17.298  1.00 98.37 230 A 1 
ATOM   1838 C  CA  . TYR A 1 230 ? -7.564  0.877   18.677  1.00 98.24 230 A 1 
ATOM   1839 C  C   . TYR A 1 230 ? -6.398  0.714   19.662  1.00 98.20 230 A 1 
ATOM   1840 O  O   . TYR A 1 230 ? -5.461  -0.029  19.360  1.00 98.03 230 A 1 
ATOM   1841 C  CB  . TYR A 1 230 ? -8.558  -0.268  18.865  1.00 98.09 230 A 1 
ATOM   1842 C  CG  . TYR A 1 230 ? -9.923  -0.022  18.263  1.00 98.04 230 A 1 
ATOM   1843 C  CD1 . TYR A 1 230 ? -10.747 1.002   18.771  1.00 97.48 230 A 1 
ATOM   1844 C  CD2 . TYR A 1 230 ? -10.402 -0.842  17.225  1.00 97.48 230 A 1 
ATOM   1845 C  CE1 . TYR A 1 230 ? -12.028 1.216   18.247  1.00 97.04 230 A 1 
ATOM   1846 C  CE2 . TYR A 1 230 ? -11.683 -0.639  16.691  1.00 96.97 230 A 1 
ATOM   1847 C  CZ  . TYR A 1 230 ? -12.494 0.390   17.206  1.00 97.10 230 A 1 
ATOM   1848 O  OH  . TYR A 1 230 ? -13.745 0.591   16.686  1.00 96.01 230 A 1 
ATOM   1849 N  N   . PRO A 1 231 ? -6.455  1.333   20.859  1.00 97.29 231 A 1 
ATOM   1850 C  CA  . PRO A 1 231 ? -5.365  1.293   21.835  1.00 96.36 231 A 1 
ATOM   1851 C  C   . PRO A 1 231 ? -4.889  -0.118  22.177  1.00 96.50 231 A 1 
ATOM   1852 O  O   . PRO A 1 231 ? -3.690  -0.390  22.195  1.00 95.69 231 A 1 
ATOM   1853 C  CB  . PRO A 1 231 ? -5.906  2.016   23.072  1.00 94.84 231 A 1 
ATOM   1854 C  CG  . PRO A 1 231 ? -6.946  2.981   22.503  1.00 92.40 231 A 1 
ATOM   1855 C  CD  . PRO A 1 231 ? -7.514  2.219   21.313  1.00 95.74 231 A 1 
ATOM   1856 N  N   . GLN A 1 232 ? -5.830  -1.053  22.394  1.00 96.98 232 A 1 
ATOM   1857 C  CA  . GLN A 1 232 ? -5.524  -2.441  22.747  1.00 96.57 232 A 1 
ATOM   1858 C  C   . GLN A 1 232 ? -4.835  -3.239  21.627  1.00 97.12 232 A 1 
ATOM   1859 O  O   . GLN A 1 232 ? -4.230  -4.273  21.898  1.00 96.67 232 A 1 
ATOM   1860 C  CB  . GLN A 1 232 ? -6.798  -3.155  23.242  1.00 94.91 232 A 1 
ATOM   1861 C  CG  . GLN A 1 232 ? -7.897  -3.454  22.202  1.00 90.48 232 A 1 
ATOM   1862 C  CD  . GLN A 1 232 ? -8.886  -2.320  21.943  1.00 91.20 232 A 1 
ATOM   1863 O  OE1 . GLN A 1 232 ? -8.607  -1.150  22.124  1.00 85.46 232 A 1 
ATOM   1864 N  NE2 . GLN A 1 232 ? -10.081 -2.645  21.504  1.00 84.09 232 A 1 
ATOM   1865 N  N   . TYR A 1 233 ? -4.907  -2.773  20.376  1.00 98.22 233 A 1 
ATOM   1866 C  CA  . TYR A 1 233 ? -4.237  -3.404  19.243  1.00 98.47 233 A 1 
ATOM   1867 C  C   . TYR A 1 233 ? -2.953  -2.686  18.850  1.00 98.50 233 A 1 
ATOM   1868 O  O   . TYR A 1 233 ? -1.980  -3.355  18.505  1.00 98.49 233 A 1 
ATOM   1869 C  CB  . TYR A 1 233 ? -5.182  -3.490  18.035  1.00 98.42 233 A 1 
ATOM   1870 C  CG  . TYR A 1 233 ? -6.507  -4.178  18.306  1.00 98.44 233 A 1 
ATOM   1871 C  CD1 . TYR A 1 233 ? -6.576  -5.349  19.072  1.00 98.11 233 A 1 
ATOM   1872 C  CD2 . TYR A 1 233 ? -7.693  -3.618  17.787  1.00 98.12 233 A 1 
ATOM   1873 C  CE1 . TYR A 1 233 ? -7.815  -5.950  19.349  1.00 97.86 233 A 1 
ATOM   1874 C  CE2 . TYR A 1 233 ? -8.928  -4.205  18.050  1.00 97.85 233 A 1 
ATOM   1875 C  CZ  . TYR A 1 233 ? -8.992  -5.365  18.845  1.00 97.95 233 A 1 
ATOM   1876 O  OH  . TYR A 1 233 ? -10.200 -5.918  19.140  1.00 97.31 233 A 1 
ATOM   1877 N  N   . ASN A 1 234 ? -2.918  -1.359  18.928  1.00 98.58 234 A 1 
ATOM   1878 C  CA  . ASN A 1 234 ? -1.785  -0.546  18.503  1.00 98.62 234 A 1 
ATOM   1879 C  C   . ASN A 1 234 ? -0.482  -0.991  19.175  1.00 98.75 234 A 1 
ATOM   1880 O  O   . ASN A 1 234 ? 0.449   -1.433  18.498  1.00 98.68 234 A 1 
ATOM   1881 C  CB  . ASN A 1 234 ? -2.097  0.935   18.784  1.00 98.61 234 A 1 
ATOM   1882 C  CG  . ASN A 1 234 ? -0.980  1.808   18.235  1.00 98.60 234 A 1 
ATOM   1883 O  OD1 . ASN A 1 234 ? -0.918  2.076   17.051  1.00 96.06 234 A 1 
ATOM   1884 N  ND2 . ASN A 1 234 ? -0.051  2.227   19.065  1.00 96.01 234 A 1 
ATOM   1885 N  N   . ASP A 1 235 ? -0.428  -0.928  20.508  1.00 98.47 235 A 1 
ATOM   1886 C  CA  . ASP A 1 235 ? 0.787   -1.227  21.264  1.00 98.24 235 A 1 
ATOM   1887 C  C   . ASP A 1 235 ? 1.127   -2.716  21.213  1.00 98.41 235 A 1 
ATOM   1888 O  O   . ASP A 1 235 ? 2.296   -3.089  21.083  1.00 98.20 235 A 1 
ATOM   1889 C  CB  . ASP A 1 235 ? 0.640   -0.720  22.698  1.00 97.60 235 A 1 
ATOM   1890 C  CG  . ASP A 1 235 ? 0.720   0.810   22.820  1.00 96.64 235 A 1 
ATOM   1891 O  OD1 . ASP A 1 235 ? 0.680   1.505   21.781  1.00 95.10 235 A 1 
ATOM   1892 O  OD2 . ASP A 1 235 ? 0.885   1.277   23.962  1.00 94.26 235 A 1 
ATOM   1893 N  N   . ARG A 1 236 ? 0.112   -3.595  21.217  1.00 98.46 236 A 1 
ATOM   1894 C  CA  . ARG A 1 236 ? 0.309   -5.039  21.038  1.00 98.66 236 A 1 
ATOM   1895 C  C   . ARG A 1 236 ? 0.901   -5.371  19.667  1.00 98.74 236 A 1 
ATOM   1896 O  O   . ARG A 1 236 ? 1.728   -6.272  19.566  1.00 98.65 236 A 1 
ATOM   1897 C  CB  . ARG A 1 236 ? -1.023  -5.779  21.269  1.00 98.46 236 A 1 
ATOM   1898 C  CG  . ARG A 1 236 ? -0.853  -7.303  21.266  1.00 97.43 236 A 1 
ATOM   1899 C  CD  . ARG A 1 236 ? -2.184  -8.001  21.556  1.00 96.20 236 A 1 
ATOM   1900 N  NE  . ARG A 1 236 ? -2.068  -9.468  21.550  1.00 94.91 236 A 1 
ATOM   1901 C  CZ  . ARG A 1 236 ? -3.072  -10.326 21.609  1.00 93.80 236 A 1 
ATOM   1902 N  NH1 . ARG A 1 236 ? -4.317  -9.945  21.705  1.00 91.62 236 A 1 
ATOM   1903 N  NH2 . ARG A 1 236 ? -2.851  -11.611 21.565  1.00 90.28 236 A 1 
ATOM   1904 N  N   . LEU A 1 237 ? 0.517   -4.651  18.614  1.00 98.73 237 A 1 
ATOM   1905 C  CA  . LEU A 1 237 ? 1.086   -4.830  17.280  1.00 98.80 237 A 1 
ATOM   1906 C  C   . LEU A 1 237 ? 2.536   -4.334  17.229  1.00 98.85 237 A 1 
ATOM   1907 O  O   . LEU A 1 237 ? 3.396   -5.035  16.693  1.00 98.85 237 A 1 
ATOM   1908 C  CB  . LEU A 1 237 ? 0.185   -4.142  16.245  1.00 98.84 237 A 1 
ATOM   1909 C  CG  . LEU A 1 237 ? 0.668   -4.311  14.787  1.00 98.66 237 A 1 
ATOM   1910 C  CD1 . LEU A 1 237 ? 0.771   -5.770  14.359  1.00 98.43 237 A 1 
ATOM   1911 C  CD2 . LEU A 1 237 ? -0.314  -3.609  13.855  1.00 98.38 237 A 1 
ATOM   1912 N  N   . VAL A 1 238 ? 2.849   -3.186  17.849  1.00 98.82 238 A 1 
ATOM   1913 C  CA  . VAL A 1 238 ? 4.224   -2.699  17.995  1.00 98.86 238 A 1 
ATOM   1914 C  C   . VAL A 1 238 ? 5.087   -3.741  18.707  1.00 98.81 238 A 1 
ATOM   1915 O  O   . VAL A 1 238 ? 6.148   -4.110  18.198  1.00 98.78 238 A 1 
ATOM   1916 C  CB  . VAL A 1 238 ? 4.286   -1.347  18.745  1.00 98.74 238 A 1 
ATOM   1917 C  CG1 . VAL A 1 238 ? 5.733   -0.899  18.993  1.00 98.46 238 A 1 
ATOM   1918 C  CG2 . VAL A 1 238 ? 3.600   -0.236  17.946  1.00 98.49 238 A 1 
ATOM   1919 N  N   . ASP A 1 239 ? 4.617   -4.269  19.841  1.00 98.71 239 A 1 
ATOM   1920 C  CA  . ASP A 1 239 ? 5.304   -5.318  20.591  1.00 98.50 239 A 1 
ATOM   1921 C  C   . ASP A 1 239 ? 5.508   -6.583  19.754  1.00 98.78 239 A 1 
ATOM   1922 O  O   . ASP A 1 239 ? 6.618   -7.116  19.705  1.00 98.53 239 A 1 
ATOM   1923 C  CB  . ASP A 1 239 ? 4.524   -5.681  21.861  1.00 98.00 239 A 1 
ATOM   1924 C  CG  . ASP A 1 239 ? 4.740   -4.693  23.002  1.00 96.06 239 A 1 
ATOM   1925 O  OD1 . ASP A 1 239 ? 5.763   -3.987  22.991  1.00 93.97 239 A 1 
ATOM   1926 O  OD2 . ASP A 1 239 ? 3.938   -4.690  23.964  1.00 92.97 239 A 1 
ATOM   1927 N  N   . SER A 1 240 ? 4.457   -7.038  19.072  1.00 98.76 240 A 1 
ATOM   1928 C  CA  . SER A 1 240 ? 4.481   -8.263  18.274  1.00 98.76 240 A 1 
ATOM   1929 C  C   . SER A 1 240 ? 5.470   -8.175  17.109  1.00 98.87 240 A 1 
ATOM   1930 O  O   . SER A 1 240 ? 6.144   -9.150  16.814  1.00 98.70 240 A 1 
ATOM   1931 C  CB  . SER A 1 240 ? 3.086   -8.593  17.724  1.00 98.40 240 A 1 
ATOM   1932 O  OG  . SER A 1 240 ? 2.164   -8.771  18.774  1.00 92.99 240 A 1 
ATOM   1933 N  N   . LEU A 1 241 ? 5.586   -7.011  16.473  1.00 98.89 241 A 1 
ATOM   1934 C  CA  . LEU A 1 241 ? 6.540   -6.798  15.384  1.00 98.91 241 A 1 
ATOM   1935 C  C   . LEU A 1 241 ? 7.975   -6.656  15.920  1.00 98.86 241 A 1 
ATOM   1936 O  O   . LEU A 1 241 ? 8.883   -7.342  15.451  1.00 98.81 241 A 1 
ATOM   1937 C  CB  . LEU A 1 241 ? 6.113   -5.562  14.566  1.00 98.91 241 A 1 
ATOM   1938 C  CG  . LEU A 1 241 ? 4.797   -5.750  13.793  1.00 98.81 241 A 1 
ATOM   1939 C  CD1 . LEU A 1 241 ? 4.305   -4.403  13.271  1.00 98.68 241 A 1 
ATOM   1940 C  CD2 . LEU A 1 241 ? 4.951   -6.694  12.600  1.00 98.55 241 A 1 
ATOM   1941 N  N   . ALA A 1 242 ? 8.191   -5.812  16.934  1.00 98.80 242 A 1 
ATOM   1942 C  CA  . ALA A 1 242 ? 9.520   -5.554  17.480  1.00 98.86 242 A 1 
ATOM   1943 C  C   . ALA A 1 242 ? 10.142  -6.785  18.163  1.00 98.74 242 A 1 
ATOM   1944 O  O   . ALA A 1 242 ? 11.356  -6.971  18.105  1.00 98.52 242 A 1 
ATOM   1945 C  CB  . ALA A 1 242 ? 9.428   -4.364  18.438  1.00 98.69 242 A 1 
ATOM   1946 N  N   . GLU A 1 243 ? 9.324   -7.668  18.761  1.00 98.79 243 A 1 
ATOM   1947 C  CA  . GLU A 1 243 ? 9.764   -8.911  19.397  1.00 98.76 243 A 1 
ATOM   1948 C  C   . GLU A 1 243 ? 10.526  -9.820  18.427  1.00 98.73 243 A 1 
ATOM   1949 O  O   . GLU A 1 243 ? 11.438  -10.542 18.839  1.00 98.40 243 A 1 
ATOM   1950 C  CB  . GLU A 1 243 ? 8.536   -9.626  19.975  1.00 98.31 243 A 1 
ATOM   1951 C  CG  . GLU A 1 243 ? 8.853   -10.925 20.746  1.00 93.54 243 A 1 
ATOM   1952 C  CD  . GLU A 1 243 ? 9.797   -10.683 21.939  1.00 89.59 243 A 1 
ATOM   1953 O  OE1 . GLU A 1 243 ? 10.724  -11.492 22.144  1.00 82.13 243 A 1 
ATOM   1954 O  OE2 . GLU A 1 243 ? 9.658   -9.656  22.639  1.00 84.50 243 A 1 
ATOM   1955 N  N   . TYR A 1 244 ? 10.214  -9.753  17.133  1.00 98.87 244 A 1 
ATOM   1956 C  CA  . TYR A 1 244 ? 10.814  -10.558 16.070  1.00 98.88 244 A 1 
ATOM   1957 C  C   . TYR A 1 244 ? 11.791  -9.760  15.186  1.00 98.84 244 A 1 
ATOM   1958 O  O   . TYR A 1 244 ? 11.908  -10.013 13.992  1.00 98.55 244 A 1 
ATOM   1959 C  CB  . TYR A 1 244 ? 9.715   -11.271 15.277  1.00 98.83 244 A 1 
ATOM   1960 C  CG  . TYR A 1 244 ? 8.887   -12.209 16.121  1.00 98.83 244 A 1 
ATOM   1961 C  CD1 . TYR A 1 244 ? 9.382   -13.473 16.498  1.00 98.59 244 A 1 
ATOM   1962 C  CD2 . TYR A 1 244 ? 7.616   -11.807 16.562  1.00 98.62 244 A 1 
ATOM   1963 C  CE1 . TYR A 1 244 ? 8.618   -14.327 17.309  1.00 98.35 244 A 1 
ATOM   1964 C  CE2 . TYR A 1 244 ? 6.840   -12.650 17.376  1.00 98.37 244 A 1 
ATOM   1965 C  CZ  . TYR A 1 244 ? 7.344   -13.905 17.756  1.00 98.42 244 A 1 
ATOM   1966 O  OH  . TYR A 1 244 ? 6.598   -14.715 18.563  1.00 97.68 244 A 1 
ATOM   1967 N  N   . ASN A 1 245 ? 12.524  -8.807  15.777  1.00 98.77 245 A 1 
ATOM   1968 C  CA  . ASN A 1 245 ? 13.517  -7.995  15.058  1.00 98.54 245 A 1 
ATOM   1969 C  C   . ASN A 1 245 ? 14.680  -8.797  14.447  1.00 98.39 245 A 1 
ATOM   1970 O  O   . ASN A 1 245 ? 15.383  -8.298  13.568  1.00 97.43 245 A 1 
ATOM   1971 C  CB  . ASN A 1 245 ? 14.054  -6.928  16.023  1.00 98.14 245 A 1 
ATOM   1972 C  CG  . ASN A 1 245 ? 15.058  -7.475  17.025  1.00 97.60 245 A 1 
ATOM   1973 O  OD1 . ASN A 1 245 ? 14.815  -8.386  17.796  1.00 93.15 245 A 1 
ATOM   1974 N  ND2 . ASN A 1 245 ? 16.255  -6.939  17.038  1.00 92.23 245 A 1 
ATOM   1975 N  N   . ASP A 1 246 ? 14.894  -10.025 14.913  1.00 98.46 246 A 1 
ATOM   1976 C  CA  . ASP A 1 246 ? 15.846  -10.989 14.367  1.00 98.17 246 A 1 
ATOM   1977 C  C   . ASP A 1 246 ? 15.315  -11.731 13.133  1.00 98.29 246 A 1 
ATOM   1978 O  O   . ASP A 1 246 ? 16.101  -12.294 12.360  1.00 97.47 246 A 1 
ATOM   1979 C  CB  . ASP A 1 246 ? 16.227  -11.976 15.485  1.00 97.77 246 A 1 
ATOM   1980 C  CG  . ASP A 1 246 ? 15.028  -12.733 16.089  1.00 97.23 246 A 1 
ATOM   1981 O  OD1 . ASP A 1 246 ? 13.997  -12.106 16.419  1.00 95.89 246 A 1 
ATOM   1982 O  OD2 . ASP A 1 246 ? 15.128  -13.957 16.309  1.00 95.06 246 A 1 
ATOM   1983 N  N   . VAL A 1 247 ? 14.011  -11.714 12.911  1.00 98.56 247 A 1 
ATOM   1984 C  CA  . VAL A 1 247 ? 13.319  -12.351 11.783  1.00 98.68 247 A 1 
ATOM   1985 C  C   . VAL A 1 247 ? 12.896  -11.327 10.729  1.00 98.70 247 A 1 
ATOM   1986 O  O   . VAL A 1 247 ? 13.058  -11.564 9.532   1.00 98.55 247 A 1 
ATOM   1987 C  CB  . VAL A 1 247 ? 12.097  -13.146 12.282  1.00 98.68 247 A 1 
ATOM   1988 C  CG1 . VAL A 1 247 ? 11.344  -13.838 11.146  1.00 98.42 247 A 1 
ATOM   1989 C  CG2 . VAL A 1 247 ? 12.493  -14.224 13.307  1.00 98.40 247 A 1 
ATOM   1990 N  N   . ILE A 1 248 ? 12.369  -10.182 11.154  1.00 98.72 248 A 1 
ATOM   1991 C  CA  . ILE A 1 248 ? 11.742  -9.189  10.274  1.00 98.80 248 A 1 
ATOM   1992 C  C   . ILE A 1 248 ? 12.786  -8.225  9.706   1.00 98.77 248 A 1 
ATOM   1993 O  O   . ILE A 1 248 ? 13.387  -7.437  10.430  1.00 98.54 248 A 1 
ATOM   1994 C  CB  . ILE A 1 248 ? 10.591  -8.460  11.009  1.00 98.88 248 A 1 
ATOM   1995 C  CG1 . ILE A 1 248 ? 9.490   -9.466  11.448  1.00 98.78 248 A 1 
ATOM   1996 C  CG2 . ILE A 1 248 ? 9.989   -7.374  10.101  1.00 98.79 248 A 1 
ATOM   1997 C  CD1 . ILE A 1 248 ? 8.427   -8.859  12.361  1.00 98.65 248 A 1 
ATOM   1998 N  N   . LEU A 1 249 ? 12.945  -8.234  8.380   1.00 98.67 249 A 1 
ATOM   1999 C  CA  . LEU A 1 249 ? 13.825  -7.298  7.666   1.00 98.55 249 A 1 
ATOM   2000 C  C   . LEU A 1 249 ? 13.237  -5.887  7.582   1.00 98.50 249 A 1 
ATOM   2001 O  O   . LEU A 1 249 ? 13.979  -4.910  7.487   1.00 97.95 249 A 1 
ATOM   2002 C  CB  . LEU A 1 249 ? 14.094  -7.812  6.240   1.00 98.01 249 A 1 
ATOM   2003 C  CG  . LEU A 1 249 ? 14.722  -9.218  6.138   1.00 96.50 249 A 1 
ATOM   2004 C  CD1 . LEU A 1 249 ? 15.088  -9.485  4.678   1.00 95.05 249 A 1 
ATOM   2005 C  CD2 . LEU A 1 249 ? 15.985  -9.349  6.979   1.00 94.80 249 A 1 
ATOM   2006 N  N   . GLY A 1 250 ? 11.911  -5.778  7.593   1.00 98.73 250 A 1 
ATOM   2007 C  CA  . GLY A 1 250 ? 11.174  -4.522  7.496   1.00 98.83 250 A 1 
ATOM   2008 C  C   . GLY A 1 250 ? 9.672   -4.771  7.377   1.00 98.99 250 A 1 
ATOM   2009 O  O   . GLY A 1 250 ? 9.231   -5.873  7.063   1.00 98.84 250 A 1 
ATOM   2010 N  N   . VAL A 1 251 ? 8.907   -3.708  7.604   1.00 98.90 251 A 1 
ATOM   2011 C  CA  . VAL A 1 251 ? 7.443   -3.682  7.487   1.00 98.98 251 A 1 
ATOM   2012 C  C   . VAL A 1 251 ? 7.059   -2.667  6.413   1.00 98.96 251 A 1 
ATOM   2013 O  O   . VAL A 1 251 ? 7.597   -1.559  6.389   1.00 98.89 251 A 1 
ATOM   2014 C  CB  . VAL A 1 251 ? 6.786   -3.350  8.838   1.00 98.92 251 A 1 
ATOM   2015 C  CG1 . VAL A 1 251 ? 5.259   -3.392  8.748   1.00 98.73 251 A 1 
ATOM   2016 C  CG2 . VAL A 1 251 ? 7.223   -4.319  9.946   1.00 98.72 251 A 1 
ATOM   2017 N  N   . LEU A 1 252 ? 6.139   -3.034  5.527   1.00 98.97 252 A 1 
ATOM   2018 C  CA  . LEU A 1 252 ? 5.599   -2.155  4.493   1.00 98.99 252 A 1 
ATOM   2019 C  C   . LEU A 1 252 ? 4.138   -1.832  4.794   1.00 98.92 252 A 1 
ATOM   2020 O  O   . LEU A 1 252 ? 3.332   -2.740  4.969   1.00 98.71 252 A 1 
ATOM   2021 C  CB  . LEU A 1 252 ? 5.751   -2.806  3.103   1.00 98.82 252 A 1 
ATOM   2022 C  CG  . LEU A 1 252 ? 7.173   -3.231  2.713   1.00 97.14 252 A 1 
ATOM   2023 C  CD1 . LEU A 1 252 ? 7.165   -3.743  1.281   1.00 90.81 252 A 1 
ATOM   2024 C  CD2 . LEU A 1 252 ? 8.186   -2.099  2.796   1.00 91.15 252 A 1 
ATOM   2025 N  N   . CYS A 1 253 ? 3.810   -0.536  4.816   1.00 98.82 253 A 1 
ATOM   2026 C  CA  . CYS A 1 253 ? 2.464   -0.041  5.052   1.00 98.88 253 A 1 
ATOM   2027 C  C   . CYS A 1 253 ? 2.025   0.964   3.981   1.00 98.73 253 A 1 
ATOM   2028 O  O   . CYS A 1 253 ? 2.857   1.579   3.309   1.00 98.19 253 A 1 
ATOM   2029 C  CB  . CYS A 1 253 ? 2.372   0.598   6.444   1.00 98.40 253 A 1 
ATOM   2030 S  SG  . CYS A 1 253 ? 2.715   -0.503  7.849   1.00 97.13 253 A 1 
ATOM   2031 N  N   . GLY A 1 254 ? 0.712   1.160   3.856   1.00 98.68 254 A 1 
ATOM   2032 C  CA  . GLY A 1 254 ? 0.071   2.195   3.047   1.00 98.56 254 A 1 
ATOM   2033 C  C   . GLY A 1 254 ? -0.816  3.095   3.910   1.00 98.57 254 A 1 
ATOM   2034 O  O   . GLY A 1 254 ? -0.362  3.616   4.935   1.00 98.05 254 A 1 
ATOM   2035 N  N   . HIS A 1 255 ? -2.085  3.254   3.516   1.00 98.03 255 A 1 
ATOM   2036 C  CA  . HIS A 1 255 ? -3.185  3.924   4.219   1.00 97.97 255 A 1 
ATOM   2037 C  C   . HIS A 1 255 ? -3.050  5.440   4.391   1.00 97.88 255 A 1 
ATOM   2038 O  O   . HIS A 1 255 ? -3.999  6.189   4.147   1.00 96.48 255 A 1 
ATOM   2039 C  CB  . HIS A 1 255 ? -3.423  3.231   5.576   1.00 97.43 255 A 1 
ATOM   2040 C  CG  . HIS A 1 255 ? -4.544  3.822   6.371   1.00 97.65 255 A 1 
ATOM   2041 N  ND1 . HIS A 1 255 ? -5.872  3.812   6.014   1.00 96.07 255 A 1 
ATOM   2042 C  CD2 . HIS A 1 255 ? -4.457  4.465   7.582   1.00 95.63 255 A 1 
ATOM   2043 C  CE1 . HIS A 1 255 ? -6.563  4.437   6.986   1.00 95.54 255 A 1 
ATOM   2044 N  NE2 . HIS A 1 255 ? -5.733  4.849   7.954   1.00 95.72 255 A 1 
ATOM   2045 N  N   . LEU A 1 256 ? -1.878  5.933   4.801   1.00 98.12 256 A 1 
ATOM   2046 C  CA  . LEU A 1 256 ? -1.691  7.356   5.081   1.00 97.84 256 A 1 
ATOM   2047 C  C   . LEU A 1 256 ? -1.539  8.207   3.817   1.00 97.19 256 A 1 
ATOM   2048 O  O   . LEU A 1 256 ? -1.676  9.426   3.900   1.00 94.98 256 A 1 
ATOM   2049 C  CB  . LEU A 1 256 ? -0.521  7.575   6.049   1.00 97.83 256 A 1 
ATOM   2050 C  CG  . LEU A 1 256 ? -0.681  6.909   7.428   1.00 97.56 256 A 1 
ATOM   2051 C  CD1 . LEU A 1 256 ? 0.412   7.449   8.357   1.00 97.19 256 A 1 
ATOM   2052 C  CD2 . LEU A 1 256 ? -2.024  7.186   8.095   1.00 97.11 256 A 1 
ATOM   2053 N  N   . HIS A 1 257 ? -1.262  7.610   2.662   1.00 97.43 257 A 1 
ATOM   2054 C  CA  . HIS A 1 257 ? -0.983  8.282   1.381   1.00 97.10 257 A 1 
ATOM   2055 C  C   . HIS A 1 257 ? 0.242   9.205   1.397   1.00 96.94 257 A 1 
ATOM   2056 O  O   . HIS A 1 257 ? 0.427   10.016  0.492   1.00 95.38 257 A 1 
ATOM   2057 C  CB  . HIS A 1 257 ? -2.224  9.028   0.875   1.00 96.57 257 A 1 
ATOM   2058 C  CG  . HIS A 1 257 ? -3.411  8.186   0.545   1.00 96.51 257 A 1 
ATOM   2059 N  ND1 . HIS A 1 257 ? -4.217  8.402   -0.553  1.00 93.23 257 A 1 
ATOM   2060 C  CD2 . HIS A 1 257 ? -3.904  7.113   1.218   1.00 93.20 257 A 1 
ATOM   2061 C  CE1 . HIS A 1 257 ? -5.163  7.462   -0.548  1.00 93.32 257 A 1 
ATOM   2062 N  NE2 . HIS A 1 257 ? -5.014  6.668   0.523   1.00 93.80 257 A 1 
ATOM   2063 N  N   . THR A 1 258 ? 1.054   9.114   2.440   1.00 97.55 258 A 1 
ATOM   2064 C  CA  . THR A 1 258 ? 2.202   9.986   2.674   1.00 97.69 258 A 1 
ATOM   2065 C  C   . THR A 1 258 ? 3.480   9.166   2.824   1.00 97.97 258 A 1 
ATOM   2066 O  O   . THR A 1 258 ? 3.451   8.035   3.300   1.00 97.64 258 A 1 
ATOM   2067 C  CB  . THR A 1 258 ? 1.968   10.885  3.896   1.00 96.90 258 A 1 
ATOM   2068 O  OG1 . THR A 1 258 ? 1.493   10.147  5.002   1.00 94.32 258 A 1 
ATOM   2069 C  CG2 . THR A 1 258 ? 0.945   11.974  3.591   1.00 93.79 258 A 1 
ATOM   2070 N  N   . ASP A 1 259 ? 4.597   9.755   2.406   1.00 98.18 259 A 1 
ATOM   2071 C  CA  . ASP A 1 259 ? 5.916   9.144   2.527   1.00 98.31 259 A 1 
ATOM   2072 C  C   . ASP A 1 259 ? 6.476   9.409   3.927   1.00 98.47 259 A 1 
ATOM   2073 O  O   . ASP A 1 259 ? 6.897   10.518  4.262   1.00 98.14 259 A 1 
ATOM   2074 C  CB  . ASP A 1 259 ? 6.816   9.694   1.419   1.00 98.21 259 A 1 
ATOM   2075 C  CG  . ASP A 1 259 ? 8.219   9.097   1.417   1.00 98.16 259 A 1 
ATOM   2076 O  OD1 . ASP A 1 259 ? 8.562   8.260   2.281   1.00 97.33 259 A 1 
ATOM   2077 O  OD2 . ASP A 1 259 ? 8.989   9.431   0.493   1.00 97.10 259 A 1 
ATOM   2078 N  N   . THR A 1 260 ? 6.454   8.380   4.771   1.00 98.59 260 A 1 
ATOM   2079 C  CA  . THR A 1 260 ? 7.017   8.450   6.111   1.00 98.69 260 A 1 
ATOM   2080 C  C   . THR A 1 260 ? 7.479   7.070   6.584   1.00 98.70 260 A 1 
ATOM   2081 O  O   . THR A 1 260 ? 7.442   6.087   5.843   1.00 98.68 260 A 1 
ATOM   2082 C  CB  . THR A 1 260 ? 6.034   9.135   7.081   1.00 98.25 260 A 1 
ATOM   2083 O  OG1 . THR A 1 260 ? 6.672   9.413   8.305   1.00 95.41 260 A 1 
ATOM   2084 C  CG2 . THR A 1 260 ? 4.782   8.326   7.382   1.00 96.10 260 A 1 
ATOM   2085 N  N   . PHE A 1 261 ? 7.954   6.997   7.814   1.00 98.84 261 A 1 
ATOM   2086 C  CA  . PHE A 1 261 ? 8.402   5.770   8.462   1.00 98.88 261 A 1 
ATOM   2087 C  C   . PHE A 1 261 ? 7.992   5.758   9.938   1.00 98.85 261 A 1 
ATOM   2088 O  O   . PHE A 1 261 ? 7.622   6.787   10.508  1.00 98.71 261 A 1 
ATOM   2089 C  CB  . PHE A 1 261 ? 9.916   5.619   8.279   1.00 98.78 261 A 1 
ATOM   2090 C  CG  . PHE A 1 261 ? 10.745  6.729   8.882   1.00 98.79 261 A 1 
ATOM   2091 C  CD1 . PHE A 1 261 ? 11.066  7.882   8.127   1.00 98.50 261 A 1 
ATOM   2092 C  CD2 . PHE A 1 261 ? 11.225  6.625   10.198  1.00 98.42 261 A 1 
ATOM   2093 C  CE1 . PHE A 1 261 ? 11.845  8.904   8.679   1.00 98.05 261 A 1 
ATOM   2094 C  CE2 . PHE A 1 261 ? 12.009  7.648   10.760  1.00 97.97 261 A 1 
ATOM   2095 C  CZ  . PHE A 1 261 ? 12.320  8.782   9.994   1.00 98.00 261 A 1 
ATOM   2096 N  N   . ARG A 1 262 ? 8.076   4.586   10.554  1.00 98.83 262 A 1 
ATOM   2097 C  CA  . ARG A 1 262 ? 7.894   4.392   12.000  1.00 98.80 262 A 1 
ATOM   2098 C  C   . ARG A 1 262 ? 9.017   3.509   12.529  1.00 98.83 262 A 1 
ATOM   2099 O  O   . ARG A 1 262 ? 9.347   2.494   11.922  1.00 98.77 262 A 1 
ATOM   2100 C  CB  . ARG A 1 262 ? 6.527   3.750   12.300  1.00 98.76 262 A 1 
ATOM   2101 C  CG  . ARG A 1 262 ? 5.307   4.519   11.772  1.00 98.19 262 A 1 
ATOM   2102 C  CD  . ARG A 1 262 ? 5.104   5.865   12.488  1.00 97.72 262 A 1 
ATOM   2103 N  NE  . ARG A 1 262 ? 3.953   6.572   11.958  1.00 97.58 262 A 1 
ATOM   2104 C  CZ  . ARG A 1 262 ? 3.939   7.673   11.214  1.00 97.85 262 A 1 
ATOM   2105 N  NH1 . ARG A 1 262 ? 5.027   8.236   10.757  1.00 95.79 262 A 1 
ATOM   2106 N  NH2 . ARG A 1 262 ? 2.834   8.239   10.922  1.00 96.02 262 A 1 
ATOM   2107 N  N   . ILE A 1 263 ? 9.581   3.897   13.671  1.00 98.87 263 A 1 
ATOM   2108 C  CA  . ILE A 1 263 ? 10.536  3.082   14.411  1.00 98.71 263 A 1 
ATOM   2109 C  C   . ILE A 1 263 ? 9.744   2.302   15.457  1.00 98.75 263 A 1 
ATOM   2110 O  O   . ILE A 1 263 ? 9.374   2.839   16.499  1.00 98.55 263 A 1 
ATOM   2111 C  CB  . ILE A 1 263 ? 11.662  3.949   15.023  1.00 98.74 263 A 1 
ATOM   2112 C  CG1 . ILE A 1 263 ? 12.353  4.811   13.933  1.00 98.43 263 A 1 
ATOM   2113 C  CG2 . ILE A 1 263 ? 12.677  3.028   15.730  1.00 98.47 263 A 1 
ATOM   2114 C  CD1 . ILE A 1 263 ? 13.397  5.799   14.478  1.00 97.68 263 A 1 
ATOM   2115 N  N   . LEU A 1 264 ? 9.447   1.041   15.163  1.00 98.72 264 A 1 
ATOM   2116 C  CA  . LEU A 1 264 ? 8.717   0.151   16.065  1.00 98.79 264 A 1 
ATOM   2117 C  C   . LEU A 1 264 ? 9.702   -0.437  17.073  1.00 98.63 264 A 1 
ATOM   2118 O  O   . LEU A 1 264 ? 10.648  -1.110  16.673  1.00 98.32 264 A 1 
ATOM   2119 C  CB  . LEU A 1 264 ? 8.024   -0.954  15.261  1.00 98.72 264 A 1 
ATOM   2120 C  CG  . LEU A 1 264 ? 7.141   -0.491  14.092  1.00 98.29 264 A 1 
ATOM   2121 C  CD1 . LEU A 1 264 ? 6.523   -1.700  13.400  1.00 97.59 264 A 1 
ATOM   2122 C  CD2 . LEU A 1 264 ? 5.997   0.419   14.551  1.00 97.26 264 A 1 
ATOM   2123 N  N   . SER A 1 265 ? 9.495   -0.201  18.371  1.00 98.30 265 A 1 
ATOM   2124 C  CA  . SER A 1 265 ? 10.426  -0.650  19.407  1.00 98.04 265 A 1 
ATOM   2125 C  C   . SER A 1 265 ? 9.737   -1.321  20.596  1.00 98.10 265 A 1 
ATOM   2126 O  O   . SER A 1 265 ? 8.647   -0.950  21.014  1.00 97.54 265 A 1 
ATOM   2127 C  CB  . SER A 1 265 ? 11.338  0.493   19.864  1.00 96.37 265 A 1 
ATOM   2128 O  OG  . SER A 1 265 ? 10.604  1.598   20.337  1.00 81.33 265 A 1 
ATOM   2129 N  N   . LYS A 1 266 ? 10.437  -2.322  21.165  1.00 97.88 266 A 1 
ATOM   2130 C  CA  . LYS A 1 266 ? 10.125  -2.966  22.437  1.00 97.60 266 A 1 
ATOM   2131 C  C   . LYS A 1 266 ? 11.433  -3.140  23.207  1.00 97.44 266 A 1 
ATOM   2132 O  O   . LYS A 1 266 ? 12.206  -4.066  22.942  1.00 96.40 266 A 1 
ATOM   2133 C  CB  . LYS A 1 266 ? 9.411   -4.297  22.178  1.00 97.19 266 A 1 
ATOM   2134 C  CG  . LYS A 1 266 ? 8.999   -5.006  23.480  1.00 96.04 266 A 1 
ATOM   2135 C  CD  . LYS A 1 266 ? 8.339   -6.348  23.142  1.00 93.92 266 A 1 
ATOM   2136 C  CE  . LYS A 1 266 ? 7.958   -7.116  24.402  1.00 89.66 266 A 1 
ATOM   2137 N  NZ  . LYS A 1 266 ? 7.464   -8.463  24.042  1.00 83.15 266 A 1 
ATOM   2138 N  N   . GLY A 1 267 ? 11.715  -2.208  24.123  1.00 96.69 267 A 1 
ATOM   2139 C  CA  . GLY A 1 267 ? 13.029  -2.100  24.737  1.00 96.05 267 A 1 
ATOM   2140 C  C   . GLY A 1 267 ? 14.112  -1.883  23.671  1.00 96.65 267 A 1 
ATOM   2141 O  O   . GLY A 1 267 ? 14.022  -0.962  22.865  1.00 95.23 267 A 1 
ATOM   2142 N  N   . ASN A 1 268 ? 15.118  -2.768  23.638  1.00 96.93 268 A 1 
ATOM   2143 C  CA  . ASN A 1 268 ? 16.209  -2.690  22.661  1.00 96.94 268 A 1 
ATOM   2144 C  C   . ASN A 1 268 ? 15.882  -3.342  21.307  1.00 97.66 268 A 1 
ATOM   2145 O  O   . ASN A 1 268 ? 16.658  -3.200  20.361  1.00 96.58 268 A 1 
ATOM   2146 C  CB  . ASN A 1 268 ? 17.469  -3.308  23.287  1.00 95.33 268 A 1 
ATOM   2147 C  CG  . ASN A 1 268 ? 17.983  -2.506  24.475  1.00 85.31 268 A 1 
ATOM   2148 O  OD1 . ASN A 1 268 ? 17.700  -1.344  24.655  1.00 74.20 268 A 1 
ATOM   2149 N  ND2 . ASN A 1 268 ? 18.770  -3.120  25.333  1.00 74.74 268 A 1 
ATOM   2150 N  N   . LYS A 1 269 ? 14.771  -4.067  21.201  1.00 98.38 269 A 1 
ATOM   2151 C  CA  . LYS A 1 269 ? 14.340  -4.709  19.960  1.00 98.58 269 A 1 
ATOM   2152 C  C   . LYS A 1 269 ? 13.613  -3.689  19.088  1.00 98.55 269 A 1 
ATOM   2153 O  O   . LYS A 1 269 ? 12.677  -3.045  19.552  1.00 98.26 269 A 1 
ATOM   2154 C  CB  . LYS A 1 269 ? 13.448  -5.920  20.242  1.00 98.33 269 A 1 
ATOM   2155 C  CG  . LYS A 1 269 ? 14.167  -7.036  21.016  1.00 97.21 269 A 1 
ATOM   2156 C  CD  . LYS A 1 269 ? 13.231  -8.244  21.147  1.00 94.88 269 A 1 
ATOM   2157 C  CE  . LYS A 1 269 ? 13.912  -9.432  21.835  1.00 88.36 269 A 1 
ATOM   2158 N  NZ  . LYS A 1 269 ? 13.054  -10.628 21.766  1.00 81.23 269 A 1 
ATOM   2159 N  N   . LYS A 1 270 ? 14.048  -3.538  17.823  1.00 98.73 270 A 1 
ATOM   2160 C  CA  . LYS A 1 270 ? 13.529  -2.525  16.905  1.00 98.70 270 A 1 
ATOM   2161 C  C   . LYS A 1 270 ? 13.328  -3.092  15.508  1.00 98.78 270 A 1 
ATOM   2162 O  O   . LYS A 1 270 ? 14.136  -3.893  15.038  1.00 98.44 270 A 1 
ATOM   2163 C  CB  . LYS A 1 270 ? 14.474  -1.304  16.861  1.00 98.45 270 A 1 
ATOM   2164 C  CG  . LYS A 1 270 ? 14.587  -0.607  18.225  1.00 97.57 270 A 1 
ATOM   2165 C  CD  . LYS A 1 270 ? 15.580  0.557   18.185  1.00 95.99 270 A 1 
ATOM   2166 C  CE  . LYS A 1 270 ? 15.750  1.104   19.596  1.00 91.90 270 A 1 
ATOM   2167 N  NZ  . LYS A 1 270 ? 16.844  2.100   19.680  1.00 84.63 270 A 1 
ATOM   2168 N  N   . VAL A 1 271 ? 12.277  -2.634  14.840  1.00 98.86 271 A 1 
ATOM   2169 C  CA  . VAL A 1 271 ? 11.946  -2.946  13.446  1.00 98.83 271 A 1 
ATOM   2170 C  C   . VAL A 1 271 ? 11.526  -1.659  12.742  1.00 98.81 271 A 1 
ATOM   2171 O  O   . VAL A 1 271 ? 10.870  -0.807  13.338  1.00 98.61 271 A 1 
ATOM   2172 C  CB  . VAL A 1 271 ? 10.833  -4.020  13.377  1.00 98.09 271 A 1 
ATOM   2173 C  CG1 . VAL A 1 271 ? 10.340  -4.267  11.956  1.00 91.20 271 A 1 
ATOM   2174 C  CG2 . VAL A 1 271 ? 11.327  -5.361  13.916  1.00 91.13 271 A 1 
ATOM   2175 N  N   . MET A 1 272 ? 11.911  -1.503  11.478  1.00 98.83 272 A 1 
ATOM   2176 C  CA  . MET A 1 272 ? 11.464  -0.371  10.668  1.00 98.89 272 A 1 
ATOM   2177 C  C   . MET A 1 272 ? 10.145  -0.677  9.955   1.00 98.92 272 A 1 
ATOM   2178 O  O   . MET A 1 272 ? 10.035  -1.713  9.301   1.00 98.82 272 A 1 
ATOM   2179 C  CB  . MET A 1 272 ? 12.527  0.008   9.632   1.00 98.80 272 A 1 
ATOM   2180 C  CG  . MET A 1 272 ? 13.721  0.730   10.269  1.00 98.00 272 A 1 
ATOM   2181 S  SD  . MET A 1 272 ? 13.319  2.188   11.268  1.00 98.39 272 A 1 
ATOM   2182 C  CE  . MET A 1 272 ? 12.377  3.176   10.078  1.00 96.94 272 A 1 
ATOM   2183 N  N   . ALA A 1 273 ? 9.215   0.273   10.003  1.00 98.93 273 A 1 
ATOM   2184 C  CA  . ALA A 1 273 ? 8.051   0.300   9.129   1.00 98.90 273 A 1 
ATOM   2185 C  C   . ALA A 1 273 ? 8.142   1.469   8.142   1.00 98.92 273 A 1 
ATOM   2186 O  O   . ALA A 1 273 ? 8.436   2.604   8.529   1.00 98.85 273 A 1 
ATOM   2187 C  CB  . ALA A 1 273 ? 6.778   0.336   9.965   1.00 98.87 273 A 1 
ATOM   2188 N  N   . PHE A 1 274 ? 7.880   1.196   6.873   1.00 98.96 274 A 1 
ATOM   2189 C  CA  . PHE A 1 274 ? 7.924   2.156   5.781   1.00 98.96 274 A 1 
ATOM   2190 C  C   . PHE A 1 274 ? 6.515   2.382   5.250   1.00 98.82 274 A 1 
ATOM   2191 O  O   . PHE A 1 274 ? 5.906   1.458   4.716   1.00 98.66 274 A 1 
ATOM   2192 C  CB  . PHE A 1 274 ? 8.851   1.644   4.678   1.00 98.86 274 A 1 
ATOM   2193 C  CG  . PHE A 1 274 ? 10.232  1.287   5.164   1.00 98.82 274 A 1 
ATOM   2194 C  CD1 . PHE A 1 274 ? 11.134  2.304   5.521   1.00 98.42 274 A 1 
ATOM   2195 C  CD2 . PHE A 1 274 ? 10.599  -0.061  5.339   1.00 98.37 274 A 1 
ATOM   2196 C  CE1 . PHE A 1 274 ? 12.394  1.984   6.041   1.00 97.86 274 A 1 
ATOM   2197 C  CE2 . PHE A 1 274 ? 11.854  -0.390  5.862   1.00 97.83 274 A 1 
ATOM   2198 C  CZ  . PHE A 1 274 ? 12.749  0.634   6.219   1.00 97.97 274 A 1 
ATOM   2199 N  N   . ILE A 1 275 ? 6.016   3.599   5.374   1.00 98.72 275 A 1 
ATOM   2200 C  CA  . ILE A 1 275 ? 4.717   4.001   4.845   1.00 98.68 275 A 1 
ATOM   2201 C  C   . ILE A 1 275 ? 4.951   4.600   3.466   1.00 98.50 275 A 1 
ATOM   2202 O  O   . ILE A 1 275 ? 5.574   5.659   3.328   1.00 98.07 275 A 1 
ATOM   2203 C  CB  . ILE A 1 275 ? 3.993   4.940   5.826   1.00 98.57 275 A 1 
ATOM   2204 C  CG1 . ILE A 1 275 ? 3.807   4.237   7.199   1.00 97.91 275 A 1 
ATOM   2205 C  CG2 . ILE A 1 275 ? 2.635   5.352   5.234   1.00 98.07 275 A 1 
ATOM   2206 C  CD1 . ILE A 1 275 ? 3.281   5.141   8.309   1.00 95.14 275 A 1 
ATOM   2207 N  N   . GLY A 1 276 ? 4.517   3.883   2.428   1.00 97.94 276 A 1 
ATOM   2208 C  CA  . GLY A 1 276 ? 4.681   4.300   1.045   1.00 97.35 276 A 1 
ATOM   2209 C  C   . GLY A 1 276 ? 3.627   5.328   0.628   1.00 97.21 276 A 1 
ATOM   2210 O  O   . GLY A 1 276 ? 2.467   5.191   0.999   1.00 95.14 276 A 1 
ATOM   2211 N  N   . PRO A 1 277 ? 4.017   6.352   -0.168  1.00 96.47 277 A 1 
ATOM   2212 C  CA  . PRO A 1 277 ? 3.058   7.314   -0.699  1.00 96.03 277 A 1 
ATOM   2213 C  C   . PRO A 1 277 ? 2.121   6.648   -1.720  1.00 96.45 277 A 1 
ATOM   2214 O  O   . PRO A 1 277 ? 2.509   5.712   -2.428  1.00 95.83 277 A 1 
ATOM   2215 C  CB  . PRO A 1 277 ? 3.906   8.416   -1.330  1.00 94.52 277 A 1 
ATOM   2216 C  CG  . PRO A 1 277 ? 5.156   7.668   -1.775  1.00 93.44 277 A 1 
ATOM   2217 C  CD  . PRO A 1 277 ? 5.349   6.626   -0.680  1.00 95.31 277 A 1 
ATOM   2218 N  N   . SER A 1 278 ? 0.903   7.162   -1.810  1.00 96.69 278 A 1 
ATOM   2219 C  CA  . SER A 1 278 ? -0.157  6.622   -2.656  1.00 97.18 278 A 1 
ATOM   2220 C  C   . SER A 1 278 ? 0.053   6.882   -4.149  1.00 97.70 278 A 1 
ATOM   2221 O  O   . SER A 1 278 ? 0.695   7.842   -4.566  1.00 97.55 278 A 1 
ATOM   2222 C  CB  . SER A 1 278 ? -1.508  7.190   -2.215  1.00 96.22 278 A 1 
ATOM   2223 O  OG  . SER A 1 278 ? -1.528  8.609   -2.308  1.00 93.92 278 A 1 
ATOM   2224 N  N   . VAL A 1 279 ? -0.601  6.058   -4.969  1.00 97.80 279 A 1 
ATOM   2225 C  CA  . VAL A 1 279 ? -0.924  6.421   -6.353  1.00 97.81 279 A 1 
ATOM   2226 C  C   . VAL A 1 279 ? -2.026  7.476   -6.384  1.00 97.51 279 A 1 
ATOM   2227 O  O   . VAL A 1 279 ? -2.012  8.355   -7.244  1.00 96.75 279 A 1 
ATOM   2228 C  CB  . VAL A 1 279 ? -1.356  5.184   -7.164  1.00 97.68 279 A 1 
ATOM   2229 C  CG1 . VAL A 1 279 ? -1.727  5.535   -8.608  1.00 96.57 279 A 1 
ATOM   2230 C  CG2 . VAL A 1 279 ? -0.233  4.150   -7.212  1.00 96.83 279 A 1 
ATOM   2231 N  N   . ASP A 1 280 ? -2.963  7.405   -5.440  1.00 97.10 280 A 1 
ATOM   2232 C  CA  . ASP A 1 280 ? -4.068  8.345   -5.322  1.00 96.63 280 A 1 
ATOM   2233 C  C   . ASP A 1 280 ? -3.593  9.788   -5.107  1.00 96.53 280 A 1 
ATOM   2234 O  O   . ASP A 1 280 ? -2.578  10.057  -4.462  1.00 94.69 280 A 1 
ATOM   2235 C  CB  . ASP A 1 280 ? -5.018  7.916   -4.199  1.00 95.23 280 A 1 
ATOM   2236 C  CG  . ASP A 1 280 ? -6.290  8.773   -4.174  1.00 94.58 280 A 1 
ATOM   2237 O  OD1 . ASP A 1 280 ? -6.722  9.171   -5.271  1.00 91.12 280 A 1 
ATOM   2238 O  OD2 . ASP A 1 280 ? -6.776  9.084   -3.079  1.00 90.18 280 A 1 
ATOM   2239 N  N   . THR A 1 281 ? -4.349  10.720  -5.679  1.00 95.46 281 A 1 
ATOM   2240 C  CA  . THR A 1 281 ? -4.077  12.165  -5.660  1.00 94.21 281 A 1 
ATOM   2241 C  C   . THR A 1 281 ? -4.829  12.899  -4.562  1.00 92.85 281 A 1 
ATOM   2242 O  O   . THR A 1 281 ? -4.535  14.067  -4.294  1.00 89.31 281 A 1 
ATOM   2243 C  CB  . THR A 1 281 ? -4.439  12.769  -7.015  1.00 92.96 281 A 1 
ATOM   2244 O  OG1 . THR A 1 281 ? -5.696  12.323  -7.469  1.00 87.56 281 A 1 
ATOM   2245 C  CG2 . THR A 1 281 ? -3.442  12.375  -8.084  1.00 88.16 281 A 1 
ATOM   2246 N  N   . TRP A 1 282 ? -5.803  12.237  -3.925  1.00 91.47 282 A 1 
ATOM   2247 C  CA  . TRP A 1 282 ? -6.700  12.888  -2.983  1.00 87.86 282 A 1 
ATOM   2248 C  C   . TRP A 1 282 ? -5.955  13.497  -1.794  1.00 85.90 282 A 1 
ATOM   2249 O  O   . TRP A 1 282 ? -5.035  12.899  -1.222  1.00 79.33 282 A 1 
ATOM   2250 C  CB  . TRP A 1 282 ? -7.774  11.904  -2.545  1.00 83.07 282 A 1 
ATOM   2251 C  CG  . TRP A 1 282 ? -8.943  12.521  -1.868  1.00 79.71 282 A 1 
ATOM   2252 C  CD1 . TRP A 1 282 ? -9.856  13.325  -2.461  1.00 69.69 282 A 1 
ATOM   2253 C  CD2 . TRP A 1 282 ? -9.365  12.392  -0.472  1.00 73.29 282 A 1 
ATOM   2254 N  NE1 . TRP A 1 282 ? -10.823 13.692  -1.537  1.00 65.42 282 A 1 
ATOM   2255 C  CE2 . TRP A 1 282 ? -10.565 13.130  -0.311  1.00 68.37 282 A 1 
ATOM   2256 C  CE3 . TRP A 1 282 ? -8.852  11.707  0.635   1.00 62.65 282 A 1 
ATOM   2257 C  CZ2 . TRP A 1 282 ? -11.243 13.187  0.932   1.00 63.55 282 A 1 
ATOM   2258 C  CZ3 . TRP A 1 282 ? -9.528  11.765  1.869   1.00 60.09 282 A 1 
ATOM   2259 C  CH2 . TRP A 1 282 ? -10.709 12.502  2.013   1.00 60.81 282 A 1 
ATOM   2260 N  N   . LEU A 1 283 ? -6.338  14.712  -1.405  1.00 85.91 283 A 1 
ATOM   2261 C  CA  . LEU A 1 283 ? -5.701  15.528  -0.355  1.00 84.35 283 A 1 
ATOM   2262 C  C   . LEU A 1 283 ? -4.242  15.929  -0.635  1.00 85.82 283 A 1 
ATOM   2263 O  O   . LEU A 1 283 ? -3.468  16.179  0.294   1.00 81.71 283 A 1 
ATOM   2264 C  CB  . LEU A 1 283 ? -5.885  14.883  1.030   1.00 79.75 283 A 1 
ATOM   2265 C  CG  . LEU A 1 283 ? -7.343  14.680  1.461   1.00 74.75 283 A 1 
ATOM   2266 C  CD1 . LEU A 1 283 ? -7.374  13.909  2.784   1.00 71.62 283 A 1 
ATOM   2267 C  CD2 . LEU A 1 283 ? -8.057  16.013  1.686   1.00 70.97 283 A 1 
ATOM   2268 N  N   . GLY A 1 284 ? -3.876  16.062  -1.907  1.00 88.32 284 A 1 
ATOM   2269 C  CA  . GLY A 1 284 ? -2.643  16.726  -2.291  1.00 88.96 284 A 1 
ATOM   2270 C  C   . GLY A 1 284 ? -1.382  15.889  -2.086  1.00 91.48 284 A 1 
ATOM   2271 O  O   . GLY A 1 284 ? -0.360  16.410  -1.647  1.00 88.81 284 A 1 
ATOM   2272 N  N   . THR A 1 285 ? -1.439  14.609  -2.435  1.00 92.00 285 A 1 
ATOM   2273 C  CA  . THR A 1 285 ? -0.250  13.789  -2.658  1.00 93.13 285 A 1 
ATOM   2274 C  C   . THR A 1 285 ? -0.063  13.597  -4.154  1.00 94.77 285 A 1 
ATOM   2275 O  O   . THR A 1 285 ? -1.002  13.247  -4.865  1.00 93.73 285 A 1 
ATOM   2276 C  CB  . THR A 1 285 ? -0.340  12.451  -1.923  1.00 90.82 285 A 1 
ATOM   2277 O  OG1 . THR A 1 285 ? -0.513  12.691  -0.539  1.00 83.02 285 A 1 
ATOM   2278 C  CG2 . THR A 1 285 ? 0.936   11.629  -2.057  1.00 82.14 285 A 1 
ATOM   2279 N  N   . SER A 1 286 ? 1.144   13.847  -4.656  1.00 95.88 286 A 1 
ATOM   2280 C  CA  . SER A 1 286 ? 1.443   13.544  -6.056  1.00 96.53 286 A 1 
ATOM   2281 C  C   . SER A 1 286 ? 1.521   12.027  -6.240  1.00 97.38 286 A 1 
ATOM   2282 O  O   . SER A 1 286 ? 2.205   11.378  -5.447  1.00 97.09 286 A 1 
ATOM   2283 C  CB  . SER A 1 286 ? 2.746   14.205  -6.496  1.00 95.91 286 A 1 
ATOM   2284 O  OG  . SER A 1 286 ? 2.571   15.611  -6.569  1.00 92.75 286 A 1 
ATOM   2285 N  N   . PRO A 1 287 ? 0.871   11.446  -7.275  1.00 97.84 287 A 1 
ATOM   2286 C  CA  . PRO A 1 287 ? 0.944   10.016  -7.558  1.00 98.04 287 A 1 
ATOM   2287 C  C   . PRO A 1 287 ? 2.370   9.487   -7.462  1.00 98.39 287 A 1 
ATOM   2288 O  O   . PRO A 1 287 ? 3.291   10.089  -8.031  1.00 97.99 287 A 1 
ATOM   2289 C  CB  . PRO A 1 287 ? 0.414   9.851   -8.977  1.00 97.57 287 A 1 
ATOM   2290 C  CG  . PRO A 1 287 ? -0.561  11.003  -9.119  1.00 95.75 287 A 1 
ATOM   2291 C  CD  . PRO A 1 287 ? 0.021   12.104  -8.233  1.00 97.37 287 A 1 
ATOM   2292 N  N   . SER A 1 288 ? 2.548   8.389   -6.744  1.00 98.40 288 A 1 
ATOM   2293 C  CA  . SER A 1 288 ? 3.870   7.878   -6.422  1.00 98.50 288 A 1 
ATOM   2294 C  C   . SER A 1 288 ? 3.933   6.359   -6.487  1.00 98.72 288 A 1 
ATOM   2295 O  O   . SER A 1 288 ? 2.951   5.652   -6.299  1.00 98.46 288 A 1 
ATOM   2296 C  CB  . SER A 1 288 ? 4.297   8.359   -5.030  1.00 98.04 288 A 1 
ATOM   2297 O  OG  . SER A 1 288 ? 4.405   9.768   -5.029  1.00 93.07 288 A 1 
ATOM   2298 N  N   . ILE A 1 289 ? 5.149   5.871   -6.749  1.00 98.69 289 A 1 
ATOM   2299 C  CA  . ILE A 1 289 ? 5.487   4.454   -6.667  1.00 98.65 289 A 1 
ATOM   2300 C  C   . ILE A 1 289 ? 6.881   4.327   -6.058  1.00 98.79 289 A 1 
ATOM   2301 O  O   . ILE A 1 289 ? 7.781   5.109   -6.367  1.00 98.62 289 A 1 
ATOM   2302 C  CB  . ILE A 1 289 ? 5.343   3.780   -8.041  1.00 98.44 289 A 1 
ATOM   2303 C  CG1 . ILE A 1 289 ? 5.468   2.245   -7.985  1.00 97.17 289 A 1 
ATOM   2304 C  CG2 . ILE A 1 289 ? 6.356   4.336   -9.075  1.00 97.74 289 A 1 
ATOM   2305 C  CD1 . ILE A 1 289 ? 4.286   1.569   -7.310  1.00 97.17 289 A 1 
ATOM   2306 N  N   . ARG A 1 290 ? 7.076   3.324   -5.191  1.00 98.89 290 A 1 
ATOM   2307 C  CA  . ARG A 1 290 ? 8.349   3.036   -4.534  1.00 98.87 290 A 1 
ATOM   2308 C  C   . ARG A 1 290 ? 8.902   1.699   -5.006  1.00 98.82 290 A 1 
ATOM   2309 O  O   . ARG A 1 290 ? 8.176   0.721   -5.113  1.00 98.77 290 A 1 
ATOM   2310 C  CB  . ARG A 1 290 ? 8.152   3.112   -3.014  1.00 98.61 290 A 1 
ATOM   2311 C  CG  . ARG A 1 290 ? 9.422   2.762   -2.241  1.00 97.91 290 A 1 
ATOM   2312 C  CD  . ARG A 1 290 ? 9.245   2.994   -0.737  1.00 97.26 290 A 1 
ATOM   2313 N  NE  . ARG A 1 290 ? 9.209   4.423   -0.411  1.00 96.54 290 A 1 
ATOM   2314 C  CZ  . ARG A 1 290 ? 9.117   4.949   0.798   1.00 97.23 290 A 1 
ATOM   2315 N  NH1 . ARG A 1 290 ? 9.004   4.215   1.858   1.00 93.57 290 A 1 
ATOM   2316 N  NH2 . ARG A 1 290 ? 9.149   6.235   0.956   1.00 93.67 290 A 1 
ATOM   2317 N  N   . LYS A 1 291 ? 10.216  1.662   -5.225  1.00 98.86 291 A 1 
ATOM   2318 C  CA  . LYS A 1 291 ? 10.975  0.438   -5.480  1.00 98.79 291 A 1 
ATOM   2319 C  C   . LYS A 1 291 ? 12.033  0.261   -4.403  1.00 98.78 291 A 1 
ATOM   2320 O  O   . LYS A 1 291 ? 12.806  1.187   -4.159  1.00 98.65 291 A 1 
ATOM   2321 C  CB  . LYS A 1 291 ? 11.577  0.477   -6.889  1.00 98.52 291 A 1 
ATOM   2322 C  CG  . LYS A 1 291 ? 12.142  -0.904  -7.301  1.00 97.10 291 A 1 
ATOM   2323 C  CD  . LYS A 1 291 ? 12.582  -0.971  -8.774  1.00 95.03 291 A 1 
ATOM   2324 C  CE  . LYS A 1 291 ? 13.821  -0.114  -9.051  1.00 88.52 291 A 1 
ATOM   2325 N  NZ  . LYS A 1 291 ? 14.554  -0.601  -10.253 1.00 85.65 291 A 1 
ATOM   2326 N  N   . TYR A 1 292 ? 12.083  -0.915  -3.775  1.00 98.76 292 A 1 
ATOM   2327 C  CA  . TYR A 1 292 ? 13.095  -1.297  -2.800  1.00 98.83 292 A 1 
ATOM   2328 C  C   . TYR A 1 292 ? 14.180  -2.129  -3.486  1.00 98.79 292 A 1 
ATOM   2329 O  O   . TYR A 1 292 ? 13.850  -3.020  -4.267  1.00 98.53 292 A 1 
ATOM   2330 C  CB  . TYR A 1 292 ? 12.466  -2.097  -1.659  1.00 98.83 292 A 1 
ATOM   2331 C  CG  . TYR A 1 292 ? 11.443  -1.317  -0.851  1.00 98.86 292 A 1 
ATOM   2332 C  CD1 . TYR A 1 292 ? 11.828  -0.657  0.334   1.00 98.74 292 A 1 
ATOM   2333 C  CD2 . TYR A 1 292 ? 10.103  -1.239  -1.280  1.00 98.74 292 A 1 
ATOM   2334 C  CE1 . TYR A 1 292 ? 10.894  0.075   1.083   1.00 98.64 292 A 1 
ATOM   2335 C  CE2 . TYR A 1 292 ? 9.157   -0.503  -0.537  1.00 98.64 292 A 1 
ATOM   2336 C  CZ  . TYR A 1 292 ? 9.555   0.151   0.649   1.00 98.70 292 A 1 
ATOM   2337 O  OH  . TYR A 1 292 ? 8.647   0.864   1.374   1.00 98.40 292 A 1 
ATOM   2338 N  N   . ASP A 1 293 ? 15.440  -1.893  -3.129  1.00 98.65 293 A 1 
ATOM   2339 C  CA  . ASP A 1 293 ? 16.491  -2.896  -3.238  1.00 98.56 293 A 1 
ATOM   2340 C  C   . ASP A 1 293 ? 16.489  -3.704  -1.930  1.00 98.63 293 A 1 
ATOM   2341 O  O   . ASP A 1 293 ? 16.917  -3.229  -0.875  1.00 98.34 293 A 1 
ATOM   2342 C  CB  . ASP A 1 293 ? 17.843  -2.242  -3.530  1.00 98.20 293 A 1 
ATOM   2343 C  CG  . ASP A 1 293 ? 19.000  -3.251  -3.638  1.00 96.96 293 A 1 
ATOM   2344 O  OD1 . ASP A 1 293 ? 18.770  -4.472  -3.469  1.00 95.06 293 A 1 
ATOM   2345 O  OD2 . ASP A 1 293 ? 20.141  -2.795  -3.858  1.00 93.98 293 A 1 
ATOM   2346 N  N   . VAL A 1 294 ? 15.954  -4.921  -1.989  1.00 98.44 294 A 1 
ATOM   2347 C  CA  . VAL A 1 294 ? 15.842  -5.807  -0.831  1.00 98.35 294 A 1 
ATOM   2348 C  C   . VAL A 1 294 ? 17.188  -6.452  -0.517  1.00 98.07 294 A 1 
ATOM   2349 O  O   . VAL A 1 294 ? 17.490  -6.749  0.646   1.00 97.10 294 A 1 
ATOM   2350 C  CB  . VAL A 1 294 ? 14.748  -6.876  -1.064  1.00 98.27 294 A 1 
ATOM   2351 C  CG1 . VAL A 1 294 ? 14.578  -7.800  0.142   1.00 97.71 294 A 1 
ATOM   2352 C  CG2 . VAL A 1 294 ? 13.384  -6.220  -1.350  1.00 97.86 294 A 1 
ATOM   2353 N  N   . GLY A 1 295 ? 18.022  -6.655  -1.523  1.00 97.38 295 A 1 
ATOM   2354 C  CA  . GLY A 1 295 ? 19.226  -7.468  -1.427  1.00 96.82 295 A 1 
ATOM   2355 C  C   . GLY A 1 295 ? 18.905  -8.967  -1.420  1.00 97.07 295 A 1 
ATOM   2356 O  O   . GLY A 1 295 ? 17.967  -9.429  -2.058  1.00 95.05 295 A 1 
ATOM   2357 N  N   . ASN A 1 296 ? 19.717  -9.750  -0.695  1.00 96.62 296 A 1 
ATOM   2358 C  CA  . ASN A 1 296 ? 19.666  -11.215 -0.718  1.00 96.10 296 A 1 
ATOM   2359 C  C   . ASN A 1 296 ? 18.997  -11.853 0.522   1.00 96.17 296 A 1 
ATOM   2360 O  O   . ASN A 1 296 ? 19.141  -13.059 0.740   1.00 93.62 296 A 1 
ATOM   2361 C  CB  . ASN A 1 296 ? 21.090  -11.746 -0.972  1.00 94.50 296 A 1 
ATOM   2362 C  CG  . ASN A 1 296 ? 22.044  -11.463 0.176   1.00 93.31 296 A 1 
ATOM   2363 O  OD1 . ASN A 1 296 ? 21.699  -10.928 1.210   1.00 89.77 296 A 1 
ATOM   2364 N  ND2 . ASN A 1 296 ? 23.302  -11.816 0.019   1.00 88.30 296 A 1 
ATOM   2365 N  N   . GLY A 1 297 ? 18.352  -11.065 1.374   1.00 95.31 297 A 1 
ATOM   2366 C  CA  . GLY A 1 297 ? 17.680  -11.528 2.594   1.00 95.32 297 A 1 
ATOM   2367 C  C   . GLY A 1 297 ? 18.598  -11.762 3.804   1.00 95.93 297 A 1 
ATOM   2368 O  O   . GLY A 1 297 ? 18.111  -12.025 4.895   1.00 94.06 297 A 1 
ATOM   2369 N  N   . GLN A 1 298 ? 19.941  -11.645 3.660   1.00 95.42 298 A 1 
ATOM   2370 C  CA  . GLN A 1 298 ? 20.874  -11.862 4.787   1.00 94.31 298 A 1 
ATOM   2371 C  C   . GLN A 1 298 ? 20.954  -10.691 5.779   1.00 93.29 298 A 1 
ATOM   2372 O  O   . GLN A 1 298 ? 21.484  -10.854 6.885   1.00 87.83 298 A 1 
ATOM   2373 C  CB  . GLN A 1 298 ? 22.279  -12.170 4.255   1.00 92.59 298 A 1 
ATOM   2374 C  CG  . GLN A 1 298 ? 22.349  -13.527 3.551   1.00 88.36 298 A 1 
ATOM   2375 C  CD  . GLN A 1 298 ? 23.782  -13.868 3.133   1.00 86.09 298 A 1 
ATOM   2376 O  OE1 . GLN A 1 298 ? 24.488  -13.065 2.535   1.00 78.34 298 A 1 
ATOM   2377 N  NE2 . GLN A 1 298 ? 24.244  -15.051 3.418   1.00 75.85 298 A 1 
ATOM   2378 N  N   . GLY A 1 299 ? 20.470  -9.515  5.399   1.00 94.32 299 A 1 
ATOM   2379 C  CA  . GLY A 1 299 ? 20.479  -8.314  6.226   1.00 94.89 299 A 1 
ATOM   2380 C  C   . GLY A 1 299 ? 19.263  -7.448  5.942   1.00 96.72 299 A 1 
ATOM   2381 O  O   . GLY A 1 299 ? 18.339  -7.882  5.265   1.00 95.76 299 A 1 
ATOM   2382 N  N   . TYR A 1 300 ? 19.291  -6.224  6.461   1.00 97.50 300 A 1 
ATOM   2383 C  CA  . TYR A 1 300 ? 18.264  -5.239  6.150   1.00 97.97 300 A 1 
ATOM   2384 C  C   . TYR A 1 300 ? 18.225  -4.933  4.646   1.00 98.19 300 A 1 
ATOM   2385 O  O   . TYR A 1 300 ? 19.215  -5.123  3.929   1.00 97.61 300 A 1 
ATOM   2386 C  CB  . TYR A 1 300 ? 18.517  -3.961  6.961   1.00 97.83 300 A 1 
ATOM   2387 C  CG  . TYR A 1 300 ? 18.411  -4.180  8.454   1.00 97.73 300 A 1 
ATOM   2388 C  CD1 . TYR A 1 300 ? 17.154  -4.403  9.045   1.00 96.48 300 A 1 
ATOM   2389 C  CD2 . TYR A 1 300 ? 19.567  -4.186  9.261   1.00 96.31 300 A 1 
ATOM   2390 C  CE1 . TYR A 1 300 ? 17.041  -4.625  10.428  1.00 95.35 300 A 1 
ATOM   2391 C  CE2 . TYR A 1 300 ? 19.470  -4.404  10.648  1.00 95.58 300 A 1 
ATOM   2392 C  CZ  . TYR A 1 300 ? 18.201  -4.620  11.229  1.00 96.10 300 A 1 
ATOM   2393 O  OH  . TYR A 1 300 ? 18.100  -4.828  12.573  1.00 94.53 300 A 1 
ATOM   2394 N  N   . MET A 1 301 ? 17.088  -4.433  4.177   1.00 98.37 301 A 1 
ATOM   2395 C  CA  . MET A 1 301 ? 16.967  -3.901  2.826   1.00 98.53 301 A 1 
ATOM   2396 C  C   . MET A 1 301 ? 17.978  -2.769  2.601   1.00 98.66 301 A 1 
ATOM   2397 O  O   . MET A 1 301 ? 18.314  -2.040  3.542   1.00 98.45 301 A 1 
ATOM   2398 C  CB  . MET A 1 301 ? 15.538  -3.417  2.567   1.00 98.51 301 A 1 
ATOM   2399 C  CG  . MET A 1 301 ? 14.502  -4.544  2.642   1.00 98.08 301 A 1 
ATOM   2400 S  SD  . MET A 1 301 ? 12.831  -4.036  2.152   1.00 97.60 301 A 1 
ATOM   2401 C  CE  . MET A 1 301 ? 12.337  -3.101  3.612   1.00 92.69 301 A 1 
ATOM   2402 N  N   . LYS A 1 302 ? 18.462  -2.605  1.365   1.00 98.61 302 A 1 
ATOM   2403 C  CA  . LYS A 1 302 ? 19.585  -1.714  1.067   1.00 98.42 302 A 1 
ATOM   2404 C  C   . LYS A 1 302 ? 19.154  -0.265  0.921   1.00 98.55 302 A 1 
ATOM   2405 O  O   . LYS A 1 302 ? 19.675  0.612   1.611   1.00 97.99 302 A 1 
ATOM   2406 C  CB  . LYS A 1 302 ? 20.319  -2.202  -0.200  1.00 97.89 302 A 1 
ATOM   2407 C  CG  . LYS A 1 302 ? 20.850  -3.645  -0.102  1.00 93.65 302 A 1 
ATOM   2408 C  CD  . LYS A 1 302 ? 21.776  -3.808  1.102   1.00 80.33 302 A 1 
ATOM   2409 C  CE  . LYS A 1 302 ? 22.289  -5.236  1.211   1.00 72.27 302 A 1 
ATOM   2410 N  NZ  . LYS A 1 302 ? 22.993  -5.416  2.510   1.00 59.91 302 A 1 
ATOM   2411 N  N   . GLU A 1 303 ? 18.207  -0.021  0.053   1.00 98.53 303 A 1 
ATOM   2412 C  CA  . GLU A 1 303 ? 17.648  1.304   -0.175  1.00 98.46 303 A 1 
ATOM   2413 C  C   . GLU A 1 303 ? 16.228  1.209   -0.733  1.00 98.79 303 A 1 
ATOM   2414 O  O   . GLU A 1 303 ? 15.744  0.143   -1.100  1.00 98.52 303 A 1 
ATOM   2415 C  CB  . GLU A 1 303 ? 18.573  2.149   -1.086  1.00 96.92 303 A 1 
ATOM   2416 C  CG  . GLU A 1 303 ? 18.732  1.669   -2.540  1.00 90.27 303 A 1 
ATOM   2417 C  CD  . GLU A 1 303 ? 19.459  2.702   -3.438  1.00 88.42 303 A 1 
ATOM   2418 O  OE1 . GLU A 1 303 ? 19.934  2.336   -4.535  1.00 80.69 303 A 1 
ATOM   2419 O  OE2 . GLU A 1 303 ? 19.473  3.910   -3.111  1.00 83.15 303 A 1 
ATOM   2420 N  N   . PHE A 1 304 ? 15.562  2.354   -0.814  1.00 98.79 304 A 1 
ATOM   2421 C  CA  . PHE A 1 304 ? 14.403  2.525   -1.675  1.00 98.75 304 A 1 
ATOM   2422 C  C   . PHE A 1 304 ? 14.581  3.730   -2.592  1.00 98.75 304 A 1 
ATOM   2423 O  O   . PHE A 1 304 ? 15.304  4.682   -2.280  1.00 98.55 304 A 1 
ATOM   2424 C  CB  . PHE A 1 304 ? 13.101  2.596   -0.846  1.00 98.70 304 A 1 
ATOM   2425 C  CG  . PHE A 1 304 ? 12.968  3.826   0.029   1.00 98.67 304 A 1 
ATOM   2426 C  CD1 . PHE A 1 304 ? 13.152  3.727   1.422   1.00 98.03 304 A 1 
ATOM   2427 C  CD2 . PHE A 1 304 ? 12.657  5.077   -0.531  1.00 97.86 304 A 1 
ATOM   2428 C  CE1 . PHE A 1 304 ? 13.032  4.865   2.235   1.00 97.18 304 A 1 
ATOM   2429 C  CE2 . PHE A 1 304 ? 12.549  6.225   0.280   1.00 97.00 304 A 1 
ATOM   2430 C  CZ  . PHE A 1 304 ? 12.736  6.121   1.666   1.00 97.21 304 A 1 
ATOM   2431 N  N   . LYS A 1 305 ? 13.885  3.704   -3.720  1.00 98.79 305 A 1 
ATOM   2432 C  CA  . LYS A 1 305 ? 13.773  4.805   -4.674  1.00 98.69 305 A 1 
ATOM   2433 C  C   . LYS A 1 305 ? 12.306  5.147   -4.865  1.00 98.70 305 A 1 
ATOM   2434 O  O   . LYS A 1 305 ? 11.499  4.263   -5.159  1.00 98.51 305 A 1 
ATOM   2435 C  CB  . LYS A 1 305 ? 14.447  4.421   -5.996  1.00 98.40 305 A 1 
ATOM   2436 C  CG  . LYS A 1 305 ? 15.966  4.333   -5.825  1.00 97.12 305 A 1 
ATOM   2437 C  CD  . LYS A 1 305 ? 16.689  3.793   -7.065  1.00 94.57 305 A 1 
ATOM   2438 C  CE  . LYS A 1 305 ? 18.170  3.730   -6.683  1.00 89.53 305 A 1 
ATOM   2439 N  NZ  . LYS A 1 305 ? 18.943  2.682   -7.387  1.00 80.77 305 A 1 
ATOM   2440 N  N   . ASN A 1 306 ? 11.965  6.423   -4.712  1.00 98.72 306 A 1 
ATOM   2441 C  CA  . ASN A 1 306 ? 10.638  6.928   -5.017  1.00 98.66 306 A 1 
ATOM   2442 C  C   . ASN A 1 306 ? 10.615  7.551   -6.409  1.00 98.67 306 A 1 
ATOM   2443 O  O   . ASN A 1 306 ? 11.531  8.267   -6.811  1.00 98.28 306 A 1 
ATOM   2444 C  CB  . ASN A 1 306 ? 10.164  7.924   -3.950  1.00 98.27 306 A 1 
ATOM   2445 C  CG  . ASN A 1 306 ? 9.695   7.257   -2.671  1.00 95.57 306 A 1 
ATOM   2446 O  OD1 . ASN A 1 306 ? 9.646   6.050   -2.524  1.00 85.56 306 A 1 
ATOM   2447 N  ND2 . ASN A 1 306 ? 9.315   8.055   -1.696  1.00 84.60 306 A 1 
ATOM   2448 N  N   . TYR A 1 307 ? 9.527   7.295   -7.110  1.00 98.55 307 A 1 
ATOM   2449 C  CA  . TYR A 1 307 ? 9.180   7.907   -8.377  1.00 98.61 307 A 1 
ATOM   2450 C  C   . TYR A 1 307 ? 7.824   8.581   -8.219  1.00 98.61 307 A 1 
ATOM   2451 O  O   . TYR A 1 307 ? 6.941   8.038   -7.567  1.00 98.34 307 A 1 
ATOM   2452 C  CB  . TYR A 1 307 ? 9.164   6.853   -9.485  1.00 98.66 307 A 1 
ATOM   2453 C  CG  . TYR A 1 307 ? 10.418  6.020   -9.588  1.00 98.60 307 A 1 
ATOM   2454 C  CD1 . TYR A 1 307 ? 11.443  6.369   -10.491 1.00 98.18 307 A 1 
ATOM   2455 C  CD2 . TYR A 1 307 ? 10.583  4.880   -8.770  1.00 98.18 307 A 1 
ATOM   2456 C  CE1 . TYR A 1 307 ? 12.605  5.593   -10.592 1.00 97.70 307 A 1 
ATOM   2457 C  CE2 . TYR A 1 307 ? 11.743  4.094   -8.861  1.00 97.79 307 A 1 
ATOM   2458 C  CZ  . TYR A 1 307 ? 12.754  4.451   -9.780  1.00 97.82 307 A 1 
ATOM   2459 O  OH  . TYR A 1 307 ? 13.879  3.682   -9.877  1.00 96.97 307 A 1 
ATOM   2460 N  N   . HIS A 1 308 ? 7.665   9.752   -8.824  1.00 98.22 308 A 1 
ATOM   2461 C  CA  . HIS A 1 308 ? 6.424   10.507  -8.724  1.00 98.08 308 A 1 
ATOM   2462 C  C   . HIS A 1 308 ? 5.949   11.043  -10.070 1.00 98.13 308 A 1 
ATOM   2463 O  O   . HIS A 1 308 ? 6.696   11.110  -11.053 1.00 97.72 308 A 1 
ATOM   2464 C  CB  . HIS A 1 308 ? 6.550   11.608  -7.645  1.00 97.12 308 A 1 
ATOM   2465 C  CG  . HIS A 1 308 ? 7.460   12.769  -7.962  1.00 96.69 308 A 1 
ATOM   2466 N  ND1 . HIS A 1 308 ? 7.584   13.900  -7.170  1.00 88.80 308 A 1 
ATOM   2467 C  CD2 . HIS A 1 308 ? 8.301   12.951  -9.035  1.00 88.27 308 A 1 
ATOM   2468 C  CE1 . HIS A 1 308 ? 8.474   14.726  -7.744  1.00 90.16 308 A 1 
ATOM   2469 N  NE2 . HIS A 1 308 ? 8.927   14.184  -8.887  1.00 91.68 308 A 1 
ATOM   2470 N  N   . PHE A 1 309 ? 4.669   11.420  -10.108 1.00 97.82 309 A 1 
ATOM   2471 C  CA  . PHE A 1 309 ? 3.980   12.011  -11.242 1.00 97.63 309 A 1 
ATOM   2472 C  C   . PHE A 1 309 ? 3.331   13.320  -10.801 1.00 97.19 309 A 1 
ATOM   2473 O  O   . PHE A 1 309 ? 2.174   13.361  -10.387 1.00 95.65 309 A 1 
ATOM   2474 C  CB  . PHE A 1 309 ? 2.981   10.994  -11.789 1.00 97.61 309 A 1 
ATOM   2475 C  CG  . PHE A 1 309 ? 2.358   11.354  -13.114 1.00 97.99 309 A 1 
ATOM   2476 C  CD1 . PHE A 1 309 ? 1.355   12.337  -13.206 1.00 97.55 309 A 1 
ATOM   2477 C  CD2 . PHE A 1 309 ? 2.734   10.637  -14.267 1.00 97.50 309 A 1 
ATOM   2478 C  CE1 . PHE A 1 309 ? 0.737   12.604  -14.436 1.00 97.02 309 A 1 
ATOM   2479 C  CE2 . PHE A 1 309 ? 2.106   10.892  -15.497 1.00 96.97 309 A 1 
ATOM   2480 C  CZ  . PHE A 1 309 ? 1.111   11.875  -15.588 1.00 97.30 309 A 1 
ATOM   2481 N  N   . GLN A 1 310 ? 4.070   14.430  -10.883 1.00 96.69 310 A 1 
ATOM   2482 C  CA  . GLN A 1 310 ? 3.487   15.727  -10.561 1.00 95.90 310 A 1 
ATOM   2483 C  C   . GLN A 1 310 ? 2.461   16.116  -11.628 1.00 95.93 310 A 1 
ATOM   2484 O  O   . GLN A 1 310 ? 2.773   16.203  -12.821 1.00 95.01 310 A 1 
ATOM   2485 C  CB  . GLN A 1 310 ? 4.578   16.791  -10.400 1.00 94.72 310 A 1 
ATOM   2486 C  CG  . GLN A 1 310 ? 5.403   16.565  -9.129  1.00 90.73 310 A 1 
ATOM   2487 C  CD  . GLN A 1 310 ? 6.469   17.639  -8.936  1.00 87.34 310 A 1 
ATOM   2488 O  OE1 . GLN A 1 310 ? 7.166   18.038  -9.858  1.00 79.11 310 A 1 
ATOM   2489 N  NE2 . GLN A 1 310 ? 6.658   18.123  -7.730  1.00 75.68 310 A 1 
ATOM   2490 N  N   . LEU A 1 311 ? 1.210   16.348  -11.192 1.00 95.75 311 A 1 
ATOM   2491 C  CA  . LEU A 1 311 ? 0.154   16.819  -12.077 1.00 95.24 311 A 1 
ATOM   2492 C  C   . LEU A 1 311 ? 0.461   18.236  -12.557 1.00 94.29 311 A 1 
ATOM   2493 O  O   . LEU A 1 311 ? 0.947   19.081  -11.807 1.00 92.98 311 A 1 
ATOM   2494 C  CB  . LEU A 1 311 ? -1.207  16.752  -11.370 1.00 95.30 311 A 1 
ATOM   2495 C  CG  . LEU A 1 311 ? -1.665  15.344  -10.961 1.00 94.66 311 A 1 
ATOM   2496 C  CD1 . LEU A 1 311 ? -3.029  15.444  -10.288 1.00 92.98 311 A 1 
ATOM   2497 C  CD2 . LEU A 1 311 ? -1.795  14.399  -12.161 1.00 92.15 311 A 1 
ATOM   2498 N  N   . ARG A 1 312 ? 0.152   18.510  -13.819 1.00 93.83 312 A 1 
ATOM   2499 C  CA  . ARG A 1 312 ? 0.324   19.849  -14.386 1.00 92.84 312 A 1 
ATOM   2500 C  C   . ARG A 1 312 ? -0.556  20.846  -13.625 1.00 92.08 312 A 1 
ATOM   2501 O  O   . ARG A 1 312 ? -1.761  20.606  -13.537 1.00 90.25 312 A 1 
ATOM   2502 C  CB  . ARG A 1 312 ? -0.001  19.808  -15.886 1.00 91.91 312 A 1 
ATOM   2503 C  CG  . ARG A 1 312 ? 0.211   21.178  -16.556 1.00 89.11 312 A 1 
ATOM   2504 C  CD  . ARG A 1 312 ? 0.012   21.070  -18.080 1.00 85.91 312 A 1 
ATOM   2505 N  NE  . ARG A 1 312 ? 1.066   20.257  -18.727 1.00 83.11 312 A 1 
ATOM   2506 C  CZ  . ARG A 1 312 ? 2.302   20.661  -19.002 1.00 81.36 312 A 1 
ATOM   2507 N  NH1 . ARG A 1 312 ? 2.676   21.883  -18.820 1.00 71.41 312 A 1 
ATOM   2508 N  NH2 . ARG A 1 312 ? 3.194   19.831  -19.442 1.00 76.11 312 A 1 
ATOM   2509 N  N   . PRO A 1 313 ? 0.013   21.981  -13.154 1.00 90.59 313 A 1 
ATOM   2510 C  CA  . PRO A 1 313 ? -0.777  23.019  -12.505 1.00 88.74 313 A 1 
ATOM   2511 C  C   . PRO A 1 313 ? -1.940  23.472  -13.388 1.00 88.09 313 A 1 
ATOM   2512 O  O   . PRO A 1 313 ? -1.811  23.585  -14.616 1.00 84.59 313 A 1 
ATOM   2513 C  CB  . PRO A 1 313 ? 0.190   24.168  -12.206 1.00 86.05 313 A 1 
ATOM   2514 C  CG  . PRO A 1 313 ? 1.536   23.464  -12.101 1.00 85.04 313 A 1 
ATOM   2515 C  CD  . PRO A 1 313 ? 1.418   22.331  -13.120 1.00 88.47 313 A 1 
ATOM   2516 N  N   . LYS A 1 314 ? -3.094  23.742  -12.751 1.00 85.37 314 A 1 
ATOM   2517 C  CA  . LYS A 1 314 ? -4.258  24.293  -13.430 1.00 83.27 314 A 1 
ATOM   2518 C  C   . LYS A 1 314 ? -3.870  25.643  -14.027 1.00 80.51 314 A 1 
ATOM   2519 O  O   . LYS A 1 314 ? -3.354  26.516  -13.324 1.00 72.91 314 A 1 
ATOM   2520 C  CB  . LYS A 1 314 ? -5.442  24.403  -12.454 1.00 78.98 314 A 1 
ATOM   2521 C  CG  . LYS A 1 314 ? -5.915  23.016  -11.987 1.00 77.46 314 A 1 
ATOM   2522 C  CD  . LYS A 1 314 ? -7.079  23.073  -10.996 1.00 75.24 314 A 1 
ATOM   2523 C  CE  . LYS A 1 314 ? -7.455  21.635  -10.634 1.00 71.08 314 A 1 
ATOM   2524 N  NZ  . LYS A 1 314 ? -8.595  21.484  -9.706  1.00 65.51 314 A 1 
ATOM   2525 N  N   . LYS A 1 315 ? -4.078  25.826  -15.336 1.00 73.82 315 A 1 
ATOM   2526 C  CA  . LYS A 1 315 ? -3.841  27.128  -15.969 1.00 72.46 315 A 1 
ATOM   2527 C  C   . LYS A 1 315 ? -4.887  28.099  -15.438 1.00 71.64 315 A 1 
ATOM   2528 O  O   . LYS A 1 315 ? -6.074  27.860  -15.633 1.00 63.51 315 A 1 
ATOM   2529 C  CB  . LYS A 1 315 ? -3.902  27.048  -17.502 1.00 65.97 315 A 1 
ATOM   2530 C  CG  . LYS A 1 315 ? -2.651  26.385  -18.105 1.00 59.04 315 A 1 
ATOM   2531 C  CD  . LYS A 1 315 ? -2.677  26.474  -19.632 1.00 54.22 315 A 1 
ATOM   2532 C  CE  . LYS A 1 315 ? -1.378  25.893  -20.200 1.00 47.68 315 A 1 
ATOM   2533 N  NZ  . LYS A 1 315 ? -1.264  26.083  -21.670 1.00 42.86 315 A 1 
ATOM   2534 N  N   . ASP A 1 316 ? -4.438  29.233  -14.864 1.00 60.31 316 A 1 
ATOM   2535 C  CA  . ASP A 1 316 ? -5.293  30.401  -14.731 1.00 57.83 316 A 1 
ATOM   2536 C  C   . ASP A 1 316 ? -5.799  30.789  -16.115 1.00 55.93 316 A 1 
ATOM   2537 O  O   . ASP A 1 316 ? -5.012  30.990  -17.049 1.00 51.63 316 A 1 
ATOM   2538 C  CB  . ASP A 1 316 ? -4.530  31.574  -14.093 1.00 52.98 316 A 1 
ATOM   2539 C  CG  . ASP A 1 316 ? -4.822  31.748  -12.609 1.00 48.12 316 A 1 
ATOM   2540 O  OD1 . ASP A 1 316 ? -5.955  31.408  -12.210 1.00 45.12 316 A 1 
ATOM   2541 O  OD2 . ASP A 1 316 ? -3.912  32.249  -11.915 1.00 44.33 316 A 1 
ATOM   2542 N  N   . LYS A 1 317 ? -7.128  30.904  -16.289 1.00 53.69 317 A 1 
ATOM   2543 C  CA  . LYS A 1 317 ? -7.751  31.295  -17.563 1.00 53.69 317 A 1 
ATOM   2544 C  C   . LYS A 1 317 ? -7.254  32.655  -18.067 1.00 53.18 317 A 1 
ATOM   2545 O  O   . LYS A 1 317 ? -7.351  32.917  -19.259 1.00 50.21 317 A 1 
ATOM   2546 C  CB  . LYS A 1 317 ? -9.277  31.353  -17.427 1.00 50.45 317 A 1 
ATOM   2547 C  CG  . LYS A 1 317 ? -9.973  29.980  -17.472 1.00 46.47 317 A 1 
ATOM   2548 C  CD  . LYS A 1 317 ? -11.488 30.198  -17.435 1.00 43.10 317 A 1 
ATOM   2549 C  CE  . LYS A 1 317 ? -12.250 28.875  -17.535 1.00 37.85 317 A 1 
ATOM   2550 N  NZ  . LYS A 1 317 ? -13.725 29.082  -17.428 1.00 34.59 317 A 1 
ATOM   2551 N  N   . LEU A 1 318 ? -6.786  33.509  -17.157 1.00 49.57 318 A 1 
ATOM   2552 C  CA  . LEU A 1 318 ? -6.434  34.893  -17.445 1.00 48.40 318 A 1 
ATOM   2553 C  C   . LEU A 1 318 ? -5.111  35.074  -18.190 1.00 47.95 318 A 1 
ATOM   2554 O  O   . LEU A 1 318 ? -4.974  36.054  -18.918 1.00 44.43 318 A 1 
ATOM   2555 C  CB  . LEU A 1 318 ? -6.393  35.667  -16.119 1.00 45.05 318 A 1 
ATOM   2556 C  CG  . LEU A 1 318 ? -7.781  35.967  -15.534 1.00 41.78 318 A 1 
ATOM   2557 C  CD1 . LEU A 1 318 ? -7.632  36.440  -14.094 1.00 39.39 318 A 1 
ATOM   2558 C  CD2 . LEU A 1 318 ? -8.494  37.070  -16.326 1.00 41.83 318 A 1 
ATOM   2559 N  N   . LYS A 1 319 ? -4.121  34.186  -18.015 1.00 51.94 319 A 1 
ATOM   2560 C  CA  . LYS A 1 319 ? -2.863  34.375  -18.747 1.00 52.73 319 A 1 
ATOM   2561 C  C   . LYS A 1 319 ? -3.032  33.888  -20.193 1.00 51.73 319 A 1 
ATOM   2562 O  O   . LYS A 1 319 ? -3.413  32.735  -20.406 1.00 49.71 319 A 1 
ATOM   2563 C  CB  . LYS A 1 319 ? -1.663  33.753  -18.021 1.00 50.53 319 A 1 
ATOM   2564 C  CG  . LYS A 1 319 ? -1.246  34.660  -16.859 1.00 46.04 319 A 1 
ATOM   2565 C  CD  . LYS A 1 319 ? 0.051   34.191  -16.178 1.00 43.70 319 A 1 
ATOM   2566 C  CE  . LYS A 1 319 ? 0.393   35.155  -15.046 1.00 38.62 319 A 1 
ATOM   2567 N  NZ  . LYS A 1 319 ? 1.609   34.761  -14.293 1.00 35.65 319 A 1 
ATOM   2568 N  N   . PRO A 1 320 ? -2.746  34.764  -21.197 1.00 48.83 320 A 1 
ATOM   2569 C  CA  . PRO A 1 320 ? -2.916  34.422  -22.595 1.00 48.93 320 A 1 
ATOM   2570 C  C   . PRO A 1 320 ? -2.079  33.191  -22.962 1.00 50.47 320 A 1 
ATOM   2571 O  O   . PRO A 1 320 ? -1.041  32.901  -22.360 1.00 48.41 320 A 1 
ATOM   2572 C  CB  . PRO A 1 320 ? -2.522  35.684  -23.390 1.00 45.55 320 A 1 
ATOM   2573 C  CG  . PRO A 1 320 ? -1.666  36.486  -22.418 1.00 43.96 320 A 1 
ATOM   2574 C  CD  . PRO A 1 320 ? -2.211  36.104  -21.051 1.00 49.55 320 A 1 
ATOM   2575 N  N   . LYS A 1 321 ? -2.547  32.452  -23.986 1.00 50.83 321 A 1 
ATOM   2576 C  CA  . LYS A 1 321 ? -1.808  31.348  -24.604 1.00 51.39 321 A 1 
ATOM   2577 C  C   . LYS A 1 321 ? -0.542  31.899  -25.267 1.00 50.60 321 A 1 
ATOM   2578 O  O   . LYS A 1 321 ? -0.515  32.071  -26.482 1.00 48.36 321 A 1 
ATOM   2579 C  CB  . LYS A 1 321 ? -2.666  30.628  -25.667 1.00 49.08 321 A 1 
ATOM   2580 C  CG  . LYS A 1 321 ? -3.827  29.764  -25.163 1.00 45.66 321 A 1 
ATOM   2581 C  CD  . LYS A 1 321 ? -4.554  29.177  -26.389 1.00 43.14 321 A 1 
ATOM   2582 C  CE  . LYS A 1 321 ? -5.727  28.282  -26.019 1.00 38.13 321 A 1 
ATOM   2583 N  NZ  . LYS A 1 321 ? -6.475  27.821  -27.233 1.00 35.41 321 A 1 
ATOM   2584 N  N   . THR A 1 322 ? 0.512   32.157  -24.523 1.00 49.33 322 A 1 
ATOM   2585 C  CA  . THR A 1 322 ? 1.833   32.197  -25.128 1.00 49.99 322 A 1 
ATOM   2586 C  C   . THR A 1 322 ? 2.130   30.782  -25.614 1.00 49.65 322 A 1 
ATOM   2587 O  O   . THR A 1 322 ? 2.311   29.846  -24.830 1.00 47.06 322 A 1 
ATOM   2588 C  CB  . THR A 1 322 ? 2.906   32.755  -24.183 1.00 46.70 322 A 1 
ATOM   2589 O  OG1 . THR A 1 322 ? 2.733   32.261  -22.879 1.00 42.64 322 A 1 
ATOM   2590 C  CG2 . THR A 1 322 ? 2.817   34.280  -24.095 1.00 42.42 322 A 1 
ATOM   2591 N  N   . THR A 1 323 ? 2.093   30.605  -26.932 1.00 45.78 323 A 1 
ATOM   2592 C  CA  . THR A 1 323 ? 2.319   29.356  -27.666 1.00 45.92 323 A 1 
ATOM   2593 C  C   . THR A 1 323 ? 3.759   28.853  -27.595 1.00 45.60 323 A 1 
ATOM   2594 O  O   . THR A 1 323 ? 4.126   27.963  -28.361 1.00 43.66 323 A 1 
ATOM   2595 C  CB  . THR A 1 323 ? 1.949   29.549  -29.149 1.00 42.40 323 A 1 
ATOM   2596 O  OG1 . THR A 1 323 ? 2.436   30.790  -29.607 1.00 38.76 323 A 1 
ATOM   2597 C  CG2 . THR A 1 323 ? 0.431   29.549  -29.371 1.00 39.08 323 A 1 
ATOM   2598 N  N   . ILE A 1 324 ? 4.573   29.417  -26.724 1.00 49.99 324 A 1 
ATOM   2599 C  CA  . ILE A 1 324 ? 5.908   28.903  -26.488 1.00 51.06 324 A 1 
ATOM   2600 C  C   . ILE A 1 324 ? 5.709   27.441  -26.082 1.00 52.28 324 A 1 
ATOM   2601 O  O   . ILE A 1 324 ? 4.995   27.161  -25.122 1.00 49.89 324 A 1 
ATOM   2602 C  CB  . ILE A 1 324 ? 6.664   29.724  -25.425 1.00 47.32 324 A 1 
ATOM   2603 C  CG1 . ILE A 1 324 ? 6.733   31.220  -25.841 1.00 43.32 324 A 1 
ATOM   2604 C  CG2 . ILE A 1 324 ? 8.080   29.153  -25.242 1.00 44.96 324 A 1 
ATOM   2605 C  CD1 . ILE A 1 324 ? 7.388   32.142  -24.804 1.00 41.47 324 A 1 
ATOM   2606 N  N   . LYS A 1 325 ? 6.289   26.521  -26.866 1.00 50.15 325 A 1 
ATOM   2607 C  CA  . LYS A 1 325 ? 6.415   25.113  -26.484 1.00 50.90 325 A 1 
ATOM   2608 C  C   . LYS A 1 325 ? 7.046   25.130  -25.098 1.00 51.78 325 A 1 
ATOM   2609 O  O   . LYS A 1 325 ? 8.255   25.316  -25.005 1.00 50.12 325 A 1 
ATOM   2610 C  CB  . LYS A 1 325 ? 7.327   24.342  -27.454 1.00 48.27 325 A 1 
ATOM   2611 C  CG  . LYS A 1 325 ? 6.634   23.820  -28.722 1.00 43.53 325 A 1 
ATOM   2612 C  CD  . LYS A 1 325 ? 7.651   23.058  -29.586 1.00 40.22 325 A 1 
ATOM   2613 C  CE  . LYS A 1 325 ? 6.994   22.439  -30.821 1.00 35.20 325 A 1 
ATOM   2614 N  NZ  . LYS A 1 325 ? 7.977   21.774  -31.709 1.00 31.34 325 A 1 
ATOM   2615 N  N   . GLN A 1 326 ? 6.233   25.012  -24.048 1.00 52.13 326 A 1 
ATOM   2616 C  CA  . GLN A 1 326 ? 6.776   24.929  -22.704 1.00 52.83 326 A 1 
ATOM   2617 C  C   . GLN A 1 326 ? 7.764   23.772  -22.754 1.00 53.45 326 A 1 
ATOM   2618 O  O   . GLN A 1 326 ? 7.384   22.697  -23.251 1.00 51.07 326 A 1 
ATOM   2619 C  CB  . GLN A 1 326 ? 5.676   24.716  -21.655 1.00 49.89 326 A 1 
ATOM   2620 C  CG  . GLN A 1 326 ? 4.999   26.040  -21.290 1.00 45.71 326 A 1 
ATOM   2621 C  CD  . GLN A 1 326 ? 3.976   25.906  -20.151 1.00 42.59 326 A 1 
ATOM   2622 O  OE1 . GLN A 1 326 ? 3.330   24.881  -19.967 1.00 41.04 326 A 1 
ATOM   2623 N  NE2 . GLN A 1 326 ? 3.787   26.939  -19.370 1.00 39.81 326 A 1 
ATOM   2624 N  N   . PRO A 1 327 ? 9.026   23.995  -22.381 1.00 51.87 327 A 1 
ATOM   2625 C  CA  . PRO A 1 327 ? 9.988   22.911  -22.318 1.00 52.78 327 A 1 
ATOM   2626 C  C   . PRO A 1 327 ? 9.359   21.773  -21.511 1.00 55.79 327 A 1 
ATOM   2627 O  O   . PRO A 1 327 ? 8.408   21.992  -20.754 1.00 53.61 327 A 1 
ATOM   2628 C  CB  . PRO A 1 327 ? 11.251  23.507  -21.682 1.00 48.32 327 A 1 
ATOM   2629 C  CG  . PRO A 1 327 ? 10.771  24.768  -20.990 1.00 46.71 327 A 1 
ATOM   2630 C  CD  . PRO A 1 327 ? 9.574   25.216  -21.814 1.00 50.86 327 A 1 
ATOM   2631 N  N   . SER A 1 328 ? 9.840   20.563  -21.730 1.00 61.70 328 A 1 
ATOM   2632 C  CA  . SER A 1 328 ? 9.349   19.397  -20.975 1.00 64.99 328 A 1 
ATOM   2633 C  C   . SER A 1 328 ? 9.538   19.680  -19.480 1.00 70.22 328 A 1 
ATOM   2634 O  O   . SER A 1 328 ? 10.583  19.390  -18.915 1.00 65.86 328 A 1 
ATOM   2635 C  CB  . SER A 1 328 ? 10.073  18.135  -21.481 1.00 57.84 328 A 1 
ATOM   2636 O  OG  . SER A 1 328 ? 10.570  17.298  -20.475 1.00 50.99 328 A 1 
ATOM   2637 N  N   . ASP A 1 329 ? 8.526   20.286  -18.866 1.00 75.21 329 A 1 
ATOM   2638 C  CA  . ASP A 1 329 ? 8.549   20.900  -17.538 1.00 79.46 329 A 1 
ATOM   2639 C  C   . ASP A 1 329 ? 8.480   19.854  -16.414 1.00 84.38 329 A 1 
ATOM   2640 O  O   . ASP A 1 329 ? 8.417   20.183  -15.240 1.00 81.05 329 A 1 
ATOM   2641 C  CB  . ASP A 1 329 ? 7.405   21.929  -17.465 1.00 71.43 329 A 1 
ATOM   2642 C  CG  . ASP A 1 329 ? 6.031   21.418  -17.919 1.00 67.27 329 A 1 
ATOM   2643 O  OD1 . ASP A 1 329 ? 5.835   20.206  -18.175 1.00 62.93 329 A 1 
ATOM   2644 O  OD2 . ASP A 1 329 ? 5.124   22.244  -18.114 1.00 63.14 329 A 1 
ATOM   2645 N  N   . GLY A 1 330 ? 8.518   18.575  -16.805 1.00 85.01 330 A 1 
ATOM   2646 C  CA  . GLY A 1 330 ? 8.491   17.456  -15.880 1.00 88.76 330 A 1 
ATOM   2647 C  C   . GLY A 1 330 ? 7.097   17.133  -15.332 1.00 92.48 330 A 1 
ATOM   2648 O  O   . GLY A 1 330 ? 6.980   16.143  -14.611 1.00 90.38 330 A 1 
ATOM   2649 N  N   . PHE A 1 331 ? 6.060   17.903  -15.671 1.00 93.25 331 A 1 
ATOM   2650 C  CA  . PHE A 1 331 ? 4.683   17.582  -15.281 1.00 94.43 331 A 1 
ATOM   2651 C  C   . PHE A 1 331 ? 4.074   16.492  -16.164 1.00 94.94 331 A 1 
ATOM   2652 O  O   . PHE A 1 331 ? 4.450   16.321  -17.329 1.00 93.63 331 A 1 
ATOM   2653 C  CB  . PHE A 1 331 ? 3.811   18.844  -15.295 1.00 93.38 331 A 1 
ATOM   2654 C  CG  . PHE A 1 331 ? 4.254   19.915  -14.329 1.00 93.07 331 A 1 
ATOM   2655 C  CD1 . PHE A 1 331 ? 4.142   19.699  -12.942 1.00 91.14 331 A 1 
ATOM   2656 C  CD2 . PHE A 1 331 ? 4.781   21.133  -14.802 1.00 91.17 331 A 1 
ATOM   2657 C  CE1 . PHE A 1 331 ? 4.563   20.682  -12.038 1.00 89.94 331 A 1 
ATOM   2658 C  CE2 . PHE A 1 331 ? 5.198   22.121  -13.897 1.00 90.16 331 A 1 
ATOM   2659 C  CZ  . PHE A 1 331 ? 5.089   21.895  -12.515 1.00 90.30 331 A 1 
ATOM   2660 N  N   . ASN A 1 332 ? 3.087   15.787  -15.622 1.00 95.07 332 A 1 
ATOM   2661 C  CA  . ASN A 1 332 ? 2.364   14.712  -16.295 1.00 95.72 332 A 1 
ATOM   2662 C  C   . ASN A 1 332 ? 3.281   13.600  -16.846 1.00 96.27 332 A 1 
ATOM   2663 O  O   . ASN A 1 332 ? 3.032   13.048  -17.924 1.00 94.76 332 A 1 
ATOM   2664 C  CB  . ASN A 1 332 ? 1.416   15.296  -17.349 1.00 94.50 332 A 1 
ATOM   2665 C  CG  . ASN A 1 332 ? 0.262   16.112  -16.772 1.00 93.37 332 A 1 
ATOM   2666 O  OD1 . ASN A 1 332 ? 0.015   16.198  -15.596 1.00 90.20 332 A 1 
ATOM   2667 N  ND2 . ASN A 1 332 ? -0.521  16.726  -17.628 1.00 89.15 332 A 1 
ATOM   2668 N  N   . LYS A 1 333 ? 4.374   13.302  -16.108 1.00 96.38 333 A 1 
ATOM   2669 C  CA  . LYS A 1 333 ? 5.340   12.254  -16.444 1.00 96.31 333 A 1 
ATOM   2670 C  C   . LYS A 1 333 ? 5.864   11.613  -15.168 1.00 97.29 333 A 1 
ATOM   2671 O  O   . LYS A 1 333 ? 6.216   12.323  -14.232 1.00 96.48 333 A 1 
ATOM   2672 C  CB  . LYS A 1 333 ? 6.528   12.836  -17.236 1.00 93.17 333 A 1 
ATOM   2673 C  CG  . LYS A 1 333 ? 6.132   13.357  -18.621 1.00 83.07 333 A 1 
ATOM   2674 C  CD  . LYS A 1 333 ? 7.359   13.920  -19.346 1.00 81.32 333 A 1 
ATOM   2675 C  CE  . LYS A 1 333 ? 6.933   14.517  -20.676 1.00 69.30 333 A 1 
ATOM   2676 N  NZ  . LYS A 1 333 ? 8.068   15.217  -21.320 1.00 61.25 333 A 1 
ATOM   2677 N  N   . TRP A 1 334 ? 5.975   10.293  -15.175 1.00 97.62 334 A 1 
ATOM   2678 C  CA  . TRP A 1 334 ? 6.695   9.559   -14.149 1.00 97.91 334 A 1 
ATOM   2679 C  C   . TRP A 1 334 ? 8.185   9.871   -14.242 1.00 97.71 334 A 1 
ATOM   2680 O  O   . TRP A 1 334 ? 8.784   9.794   -15.318 1.00 96.99 334 A 1 
ATOM   2681 C  CB  . TRP A 1 334 ? 6.442   8.057   -14.302 1.00 98.06 334 A 1 
ATOM   2682 C  CG  . TRP A 1 334 ? 5.045   7.655   -13.943 1.00 98.27 334 A 1 
ATOM   2683 C  CD1 . TRP A 1 334 ? 4.046   7.393   -14.814 1.00 97.81 334 A 1 
ATOM   2684 C  CD2 . TRP A 1 334 ? 4.477   7.536   -12.611 1.00 98.29 334 A 1 
ATOM   2685 N  NE1 . TRP A 1 334 ? 2.886   7.118   -14.115 1.00 97.80 334 A 1 
ATOM   2686 C  CE2 . TRP A 1 334 ? 3.104   7.205   -12.756 1.00 98.07 334 A 1 
ATOM   2687 C  CE3 . TRP A 1 334 ? 4.987   7.686   -11.301 1.00 98.16 334 A 1 
ATOM   2688 C  CZ2 . TRP A 1 334 ? 2.251   7.060   -11.645 1.00 97.92 334 A 1 
ATOM   2689 C  CZ3 . TRP A 1 334 ? 4.137   7.528   -10.193 1.00 97.84 334 A 1 
ATOM   2690 C  CH2 . TRP A 1 334 ? 2.784   7.235   -10.366 1.00 97.79 334 A 1 
ATOM   2691 N  N   . LYS A 1 335 ? 8.796   10.253  -13.121 1.00 97.88 335 A 1 
ATOM   2692 C  CA  . LYS A 1 335 ? 10.227  10.518  -13.000 1.00 97.41 335 A 1 
ATOM   2693 C  C   . LYS A 1 335 ? 10.731  10.090  -11.625 1.00 98.03 335 A 1 
ATOM   2694 O  O   . LYS A 1 335 ? 9.951   10.003  -10.673 1.00 97.69 335 A 1 
ATOM   2695 C  CB  . LYS A 1 335 ? 10.530  12.001  -13.310 1.00 95.16 335 A 1 
ATOM   2696 C  CG  . LYS A 1 335 ? 9.792   12.972  -12.383 1.00 86.37 335 A 1 
ATOM   2697 C  CD  . LYS A 1 335 ? 10.128  14.439  -12.698 1.00 84.41 335 A 1 
ATOM   2698 C  CE  . LYS A 1 335 ? 9.371   15.306  -11.692 1.00 73.51 335 A 1 
ATOM   2699 N  NZ  . LYS A 1 335 ? 9.664   16.758  -11.829 1.00 65.76 335 A 1 
ATOM   2700 N  N   . PHE A 1 336 ? 12.037  9.848   -11.542 1.00 97.84 336 A 1 
ATOM   2701 C  CA  . PHE A 1 336 ? 12.713  9.663   -10.268 1.00 97.81 336 A 1 
ATOM   2702 C  C   . PHE A 1 336 ? 12.496  10.896  -9.383  1.00 97.86 336 A 1 
ATOM   2703 O  O   . PHE A 1 336 ? 12.668  12.029  -9.852  1.00 97.39 336 A 1 
ATOM   2704 C  CB  . PHE A 1 336 ? 14.199  9.416   -10.529 1.00 97.85 336 A 1 
ATOM   2705 C  CG  . PHE A 1 336 ? 15.031  9.285   -9.281  1.00 98.00 336 A 1 
ATOM   2706 C  CD1 . PHE A 1 336 ? 15.867  10.341  -8.865  1.00 97.36 336 A 1 
ATOM   2707 C  CD2 . PHE A 1 336 ? 14.990  8.104   -8.522  1.00 97.36 336 A 1 
ATOM   2708 C  CE1 . PHE A 1 336 ? 16.668  10.212  -7.727  1.00 96.92 336 A 1 
ATOM   2709 C  CE2 . PHE A 1 336 ? 15.789  7.969   -7.379  1.00 96.94 336 A 1 
ATOM   2710 C  CZ  . PHE A 1 336 ? 16.629  9.022   -6.983  1.00 97.20 336 A 1 
ATOM   2711 N  N   . ASN A 1 337 ? 12.105  10.680  -8.123  1.00 98.08 337 A 1 
ATOM   2712 C  CA  . ASN A 1 337 ? 12.003  11.726  -7.123  1.00 97.83 337 A 1 
ATOM   2713 C  C   . ASN A 1 337 ? 13.291  11.754  -6.289  1.00 97.92 337 A 1 
ATOM   2714 O  O   . ASN A 1 337 ? 14.109  12.662  -6.458  1.00 97.28 337 A 1 
ATOM   2715 C  CB  . ASN A 1 337 ? 10.716  11.547  -6.286  1.00 97.20 337 A 1 
ATOM   2716 C  CG  . ASN A 1 337 ? 10.532  12.714  -5.322  1.00 95.96 337 A 1 
ATOM   2717 O  OD1 . ASN A 1 337 ? 11.331  13.622  -5.267  1.00 92.18 337 A 1 
ATOM   2718 N  ND2 . ASN A 1 337 ? 9.469   12.730  -4.547  1.00 90.59 337 A 1 
ATOM   2719 N  N   . TYR A 1 338 ? 13.503  10.735  -5.447  1.00 98.28 338 A 1 
ATOM   2720 C  CA  . TYR A 1 338 ? 14.693  10.609  -4.611  1.00 98.46 338 A 1 
ATOM   2721 C  C   . TYR A 1 338 ? 14.978  9.156   -4.238  1.00 98.57 338 A 1 
ATOM   2722 O  O   . TYR A 1 338 ? 14.106  8.289   -4.325  1.00 98.49 338 A 1 
ATOM   2723 C  CB  . TYR A 1 338 ? 14.540  11.491  -3.360  1.00 98.27 338 A 1 
ATOM   2724 C  CG  . TYR A 1 338 ? 13.669  10.895  -2.277  1.00 98.49 338 A 1 
ATOM   2725 C  CD1 . TYR A 1 338 ? 12.263  11.048  -2.292  1.00 98.17 338 A 1 
ATOM   2726 C  CD2 . TYR A 1 338 ? 14.273  10.180  -1.223  1.00 98.26 338 A 1 
ATOM   2727 C  CE1 . TYR A 1 338 ? 11.483  10.495  -1.268  1.00 97.91 338 A 1 
ATOM   2728 C  CE2 . TYR A 1 338 ? 13.502  9.624   -0.199  1.00 97.99 338 A 1 
ATOM   2729 C  CZ  . TYR A 1 338 ? 12.105  9.782   -0.220  1.00 98.13 338 A 1 
ATOM   2730 O  OH  . TYR A 1 338 ? 11.374  9.244   0.793   1.00 97.59 338 A 1 
ATOM   2731 N  N   . GLY A 1 339 ? 16.199  8.894   -3.775  1.00 98.48 339 A 1 
ATOM   2732 C  CA  . GLY A 1 339 ? 16.594  7.621   -3.177  1.00 98.40 339 A 1 
ATOM   2733 C  C   . GLY A 1 339 ? 16.959  7.798   -1.700  1.00 98.50 339 A 1 
ATOM   2734 O  O   . GLY A 1 339 ? 17.546  8.807   -1.325  1.00 98.15 339 A 1 
ATOM   2735 N  N   . SER A 1 340 ? 16.671  6.806   -0.852  1.00 98.43 340 A 1 
ATOM   2736 C  CA  . SER A 1 340 ? 16.971  6.869   0.584   1.00 98.33 340 A 1 
ATOM   2737 C  C   . SER A 1 340 ? 18.465  7.081   0.877   1.00 98.27 340 A 1 
ATOM   2738 O  O   . SER A 1 340 ? 18.824  7.842   1.768   1.00 97.72 340 A 1 
ATOM   2739 C  CB  . SER A 1 340 ? 16.482  5.585   1.271   1.00 98.26 340 A 1 
ATOM   2740 O  OG  . SER A 1 340 ? 17.092  4.437   0.712   1.00 97.92 340 A 1 
ATOM   2741 N  N   . SER A 1 341 ? 19.327  6.443   0.097   1.00 98.24 341 A 1 
ATOM   2742 C  CA  . SER A 1 341 ? 20.782  6.594   0.170   1.00 97.99 341 A 1 
ATOM   2743 C  C   . SER A 1 341 ? 21.229  7.996   -0.264  1.00 97.85 341 A 1 
ATOM   2744 O  O   . SER A 1 341 ? 21.900  8.695   0.495   1.00 96.47 341 A 1 
ATOM   2745 C  CB  . SER A 1 341 ? 21.426  5.479   -0.663  1.00 97.04 341 A 1 
ATOM   2746 O  OG  . SER A 1 341 ? 22.664  5.829   -1.213  1.00 81.50 341 A 1 
ATOM   2747 N  N   . SER A 1 342 ? 20.829  8.459   -1.444  1.00 97.64 342 A 1 
ATOM   2748 C  CA  . SER A 1 342 ? 21.288  9.736   -1.997  1.00 97.15 342 A 1 
ATOM   2749 C  C   . SER A 1 342 ? 20.719  10.957  -1.269  1.00 97.49 342 A 1 
ATOM   2750 O  O   . SER A 1 342 ? 21.401  11.962  -1.145  1.00 96.04 342 A 1 
ATOM   2751 C  CB  . SER A 1 342 ? 20.952  9.825   -3.489  1.00 95.68 342 A 1 
ATOM   2752 O  OG  . SER A 1 342 ? 19.567  9.670   -3.726  1.00 87.39 342 A 1 
ATOM   2753 N  N   . GLU A 1 343 ? 19.489  10.875  -0.770  1.00 97.70 343 A 1 
ATOM   2754 C  CA  . GLU A 1 343 ? 18.801  12.011  -0.151  1.00 97.71 343 A 1 
ATOM   2755 C  C   . GLU A 1 343 ? 19.097  12.144  1.343   1.00 97.89 343 A 1 
ATOM   2756 O  O   . GLU A 1 343 ? 19.289  13.260  1.839   1.00 96.70 343 A 1 
ATOM   2757 C  CB  . GLU A 1 343 ? 17.296  11.887  -0.411  1.00 97.03 343 A 1 
ATOM   2758 C  CG  . GLU A 1 343 ? 16.507  13.186  -0.155  1.00 93.86 343 A 1 
ATOM   2759 C  CD  . GLU A 1 343 ? 16.888  14.344  -1.100  1.00 95.37 343 A 1 
ATOM   2760 O  OE1 . GLU A 1 343 ? 16.338  15.445  -0.915  1.00 90.60 343 A 1 
ATOM   2761 O  OE2 . GLU A 1 343 ? 17.757  14.190  -1.977  1.00 91.51 343 A 1 
ATOM   2762 N  N   . TYR A 1 344 ? 19.168  11.009  2.057   1.00 98.18 344 A 1 
ATOM   2763 C  CA  . TYR A 1 344 ? 19.311  10.980  3.506   1.00 98.17 344 A 1 
ATOM   2764 C  C   . TYR A 1 344 ? 20.648  10.418  4.000   1.00 97.95 344 A 1 
ATOM   2765 O  O   . TYR A 1 344 ? 20.950  10.505  5.193   1.00 96.70 344 A 1 
ATOM   2766 C  CB  . TYR A 1 344 ? 18.119  10.229  4.109   1.00 98.01 344 A 1 
ATOM   2767 C  CG  . TYR A 1 344 ? 16.751  10.786  3.752   1.00 98.24 344 A 1 
ATOM   2768 C  CD1 . TYR A 1 344 ? 16.496  12.171  3.797   1.00 97.71 344 A 1 
ATOM   2769 C  CD2 . TYR A 1 344 ? 15.704  9.909   3.411   1.00 97.74 344 A 1 
ATOM   2770 C  CE1 . TYR A 1 344 ? 15.227  12.682  3.502   1.00 97.28 344 A 1 
ATOM   2771 C  CE2 . TYR A 1 344 ? 14.423  10.408  3.122   1.00 97.35 344 A 1 
ATOM   2772 C  CZ  . TYR A 1 344 ? 14.182  11.801  3.165   1.00 97.60 344 A 1 
ATOM   2773 O  OH  . TYR A 1 344 ? 12.937  12.290  2.893   1.00 96.74 344 A 1 
ATOM   2774 N  N   . GLY A 1 345 ? 21.470  9.880   3.111   1.00 97.23 345 A 1 
ATOM   2775 C  CA  . GLY A 1 345 ? 22.743  9.256   3.468   1.00 96.75 345 A 1 
ATOM   2776 C  C   . GLY A 1 345 ? 22.590  7.936   4.235   1.00 97.34 345 A 1 
ATOM   2777 O  O   . GLY A 1 345 ? 23.504  7.558   4.968   1.00 95.81 345 A 1 
ATOM   2778 N  N   . LEU A 1 346 ? 21.456  7.258   4.092   1.00 97.58 346 A 1 
ATOM   2779 C  CA  . LEU A 1 346 ? 21.208  5.961   4.712   1.00 97.74 346 A 1 
ATOM   2780 C  C   . LEU A 1 346 ? 22.074  4.894   4.039   1.00 97.61 346 A 1 
ATOM   2781 O  O   . LEU A 1 346 ? 22.059  4.766   2.812   1.00 96.80 346 A 1 
ATOM   2782 C  CB  . LEU A 1 346 ? 19.715  5.595   4.613   1.00 97.50 346 A 1 
ATOM   2783 C  CG  . LEU A 1 346 ? 18.766  6.557   5.352   1.00 96.93 346 A 1 
ATOM   2784 C  CD1 . LEU A 1 346 ? 17.314  6.248   4.980   1.00 96.07 346 A 1 
ATOM   2785 C  CD2 . LEU A 1 346 ? 18.898  6.442   6.868   1.00 95.83 346 A 1 
ATOM   2786 N  N   . LYS A 1 347 ? 22.809  4.117   4.852   1.00 97.91 347 A 1 
ATOM   2787 C  CA  . LYS A 1 347 ? 23.649  3.004   4.367   1.00 97.58 347 A 1 
ATOM   2788 C  C   . LYS A 1 347 ? 22.834  1.738   4.099   1.00 97.75 347 A 1 
ATOM   2789 O  O   . LYS A 1 347 ? 23.200  0.924   3.262   1.00 96.31 347 A 1 
ATOM   2790 C  CB  . LYS A 1 347 ? 24.741  2.705   5.388   1.00 96.64 347 A 1 
ATOM   2791 C  CG  . LYS A 1 347 ? 25.675  3.894   5.608   1.00 92.12 347 A 1 
ATOM   2792 C  CD  . LYS A 1 347 ? 26.685  3.535   6.699   1.00 85.44 347 A 1 
ATOM   2793 C  CE  . LYS A 1 347 ? 27.564  4.735   6.985   1.00 76.59 347 A 1 
ATOM   2794 N  NZ  . LYS A 1 347 ? 28.436  4.464   8.162   1.00 66.17 347 A 1 
ATOM   2795 N  N   . GLU A 1 348 ? 21.743  1.582   4.845   1.00 98.42 348 A 1 
ATOM   2796 C  CA  . GLU A 1 348 ? 20.751  0.516   4.731   1.00 98.40 348 A 1 
ATOM   2797 C  C   . GLU A 1 348 ? 19.440  0.971   5.393   1.00 98.72 348 A 1 
ATOM   2798 O  O   . GLU A 1 348 ? 19.404  1.988   6.103   1.00 98.55 348 A 1 
ATOM   2799 C  CB  . GLU A 1 348 ? 21.282  -0.784  5.365   1.00 97.69 348 A 1 
ATOM   2800 C  CG  . GLU A 1 348 ? 21.604  -0.650  6.863   1.00 95.87 348 A 1 
ATOM   2801 C  CD  . GLU A 1 348 ? 22.100  -1.952  7.509   1.00 95.68 348 A 1 
ATOM   2802 O  OE1 . GLU A 1 348 ? 22.183  -1.958  8.760   1.00 91.09 348 A 1 
ATOM   2803 O  OE2 . GLU A 1 348 ? 22.389  -2.933  6.783   1.00 92.74 348 A 1 
ATOM   2804 N  N   . LEU A 1 349 ? 18.363  0.236   5.184   1.00 98.75 349 A 1 
ATOM   2805 C  CA  . LEU A 1 349 ? 17.051  0.519   5.775   1.00 98.80 349 A 1 
ATOM   2806 C  C   . LEU A 1 349 ? 16.896  -0.140  7.157   1.00 98.88 349 A 1 
ATOM   2807 O  O   . LEU A 1 349 ? 15.981  -0.921  7.396   1.00 98.63 349 A 1 
ATOM   2808 C  CB  . LEU A 1 349 ? 15.939  0.146   4.778   1.00 98.79 349 A 1 
ATOM   2809 C  CG  . LEU A 1 349 ? 16.028  0.832   3.401   1.00 98.63 349 A 1 
ATOM   2810 C  CD1 . LEU A 1 349 ? 14.826  0.410   2.542   1.00 98.47 349 A 1 
ATOM   2811 C  CD2 . LEU A 1 349 ? 16.029  2.357   3.490   1.00 98.38 349 A 1 
ATOM   2812 N  N   . SER A 1 350 ? 17.828  0.159   8.070   1.00 98.80 350 A 1 
ATOM   2813 C  CA  . SER A 1 350 ? 17.841  -0.391  9.424   1.00 98.85 350 A 1 
ATOM   2814 C  C   . SER A 1 350 ? 17.329  0.603   10.478  1.00 98.87 350 A 1 
ATOM   2815 O  O   . SER A 1 350 ? 17.456  1.819   10.291  1.00 98.76 350 A 1 
ATOM   2816 C  CB  . SER A 1 350 ? 19.241  -0.889  9.786   1.00 98.63 350 A 1 
ATOM   2817 O  OG  . SER A 1 350 ? 20.167  0.159   9.930   1.00 98.13 350 A 1 
ATOM   2818 N  N   . PRO A 1 351 ? 16.831  0.123   11.628  1.00 98.81 351 A 1 
ATOM   2819 C  CA  . PRO A 1 351 ? 16.431  0.990   12.738  1.00 98.75 351 A 1 
ATOM   2820 C  C   . PRO A 1 351 ? 17.539  1.952   13.167  1.00 98.73 351 A 1 
ATOM   2821 O  O   . PRO A 1 351 ? 17.290  3.132   13.369  1.00 98.56 351 A 1 
ATOM   2822 C  CB  . PRO A 1 351 ? 16.038  0.045   13.883  1.00 98.62 351 A 1 
ATOM   2823 C  CG  . PRO A 1 351 ? 15.595  -1.218  13.159  1.00 97.92 351 A 1 
ATOM   2824 C  CD  . PRO A 1 351 ? 16.513  -1.268  11.938  1.00 98.65 351 A 1 
ATOM   2825 N  N   . LYS A 1 352 ? 18.776  1.471   13.230  1.00 98.67 352 A 1 
ATOM   2826 C  CA  . LYS A 1 352 ? 19.941  2.281   13.602  1.00 98.54 352 A 1 
ATOM   2827 C  C   . LYS A 1 352 ? 20.164  3.460   12.646  1.00 98.66 352 A 1 
ATOM   2828 O  O   . LYS A 1 352 ? 20.389  4.578   13.109  1.00 98.44 352 A 1 
ATOM   2829 C  CB  . LYS A 1 352 ? 21.177  1.370   13.661  1.00 98.04 352 A 1 
ATOM   2830 C  CG  . LYS A 1 352 ? 22.428  2.136   14.112  1.00 89.18 352 A 1 
ATOM   2831 C  CD  . LYS A 1 352 ? 23.644  1.202   14.149  1.00 83.91 352 A 1 
ATOM   2832 C  CE  . LYS A 1 352 ? 24.878  1.995   14.541  1.00 69.66 352 A 1 
ATOM   2833 N  NZ  . LYS A 1 352 ? 26.095  1.146   14.545  1.00 61.99 352 A 1 
ATOM   2834 N  N   . GLU A 1 353 ? 20.092  3.231   11.339  1.00 98.71 353 A 1 
ATOM   2835 C  CA  . GLU A 1 353 ? 20.282  4.293   10.345  1.00 98.77 353 A 1 
ATOM   2836 C  C   . GLU A 1 353 ? 19.141  5.321   10.389  1.00 98.79 353 A 1 
ATOM   2837 O  O   . GLU A 1 353 ? 19.386  6.526   10.322  1.00 98.66 353 A 1 
ATOM   2838 C  CB  . GLU A 1 353 ? 20.433  3.684   8.946   1.00 98.66 353 A 1 
ATOM   2839 C  CG  . GLU A 1 353 ? 21.761  2.939   8.726   1.00 97.71 353 A 1 
ATOM   2840 C  CD  . GLU A 1 353 ? 22.981  3.876   8.674   1.00 97.79 353 A 1 
ATOM   2841 O  OE1 . GLU A 1 353 ? 23.950  3.640   9.418   1.00 94.83 353 A 1 
ATOM   2842 O  OE2 . GLU A 1 353 ? 22.972  4.829   7.865   1.00 95.81 353 A 1 
ATOM   2843 N  N   . PHE A 1 354 ? 17.900  4.876   10.610  1.00 98.83 354 A 1 
ATOM   2844 C  CA  . PHE A 1 354 ? 16.757  5.774   10.754  1.00 98.80 354 A 1 
ATOM   2845 C  C   . PHE A 1 354 ? 16.760  6.541   12.082  1.00 98.87 354 A 1 
ATOM   2846 O  O   . PHE A 1 354 ? 16.349  7.702   12.110  1.00 98.62 354 A 1 
ATOM   2847 C  CB  . PHE A 1 354 ? 15.453  4.999   10.549  1.00 98.83 354 A 1 
ATOM   2848 C  CG  . PHE A 1 354 ? 15.065  4.890   9.093   1.00 98.82 354 A 1 
ATOM   2849 C  CD1 . PHE A 1 354 ? 14.325  5.922   8.482   1.00 98.57 354 A 1 
ATOM   2850 C  CD2 . PHE A 1 354 ? 15.458  3.784   8.324   1.00 98.53 354 A 1 
ATOM   2851 C  CE1 . PHE A 1 354 ? 13.975  5.841   7.125   1.00 98.25 354 A 1 
ATOM   2852 C  CE2 . PHE A 1 354 ? 15.113  3.697   6.966   1.00 98.20 354 A 1 
ATOM   2853 C  CZ  . PHE A 1 354 ? 14.372  4.726   6.360   1.00 98.35 354 A 1 
ATOM   2854 N  N   . GLU A 1 355 ? 17.282  5.977   13.177  1.00 98.77 355 A 1 
ATOM   2855 C  CA  . GLU A 1 355 ? 17.502  6.718   14.430  1.00 98.61 355 A 1 
ATOM   2856 C  C   . GLU A 1 355 ? 18.564  7.810   14.257  1.00 98.60 355 A 1 
ATOM   2857 O  O   . GLU A 1 355 ? 18.372  8.933   14.731  1.00 98.38 355 A 1 
ATOM   2858 C  CB  . GLU A 1 355 ? 17.919  5.766   15.555  1.00 98.42 355 A 1 
ATOM   2859 C  CG  . GLU A 1 355 ? 16.721  4.932   16.013  1.00 96.39 355 A 1 
ATOM   2860 C  CD  . GLU A 1 355 ? 17.040  4.082   17.243  1.00 94.54 355 A 1 
ATOM   2861 O  OE1 . GLU A 1 355 ? 16.177  4.060   18.145  1.00 87.19 355 A 1 
ATOM   2862 O  OE2 . GLU A 1 355 ? 18.105  3.425   17.336  1.00 89.62 355 A 1 
ATOM   2863 N  N   . ILE A 1 356 ? 19.651  7.517   13.535  1.00 98.77 356 A 1 
ATOM   2864 C  CA  . ILE A 1 356 ? 20.662  8.515   13.177  1.00 98.66 356 A 1 
ATOM   2865 C  C   . ILE A 1 356 ? 20.038  9.611   12.302  1.00 98.65 356 A 1 
ATOM   2866 O  O   . ILE A 1 356 ? 20.270  10.789  12.555  1.00 98.48 356 A 1 
ATOM   2867 C  CB  . ILE A 1 356 ? 21.877  7.846   12.487  1.00 98.44 356 A 1 
ATOM   2868 C  CG1 . ILE A 1 356 ? 22.658  6.977   13.500  1.00 97.42 356 A 1 
ATOM   2869 C  CG2 . ILE A 1 356 ? 22.812  8.894   11.858  1.00 97.38 356 A 1 
ATOM   2870 C  CD1 . ILE A 1 356 ? 23.643  5.996   12.841  1.00 94.59 356 A 1 
ATOM   2871 N  N   . LEU A 1 357 ? 19.219  9.242   11.309  1.00 98.63 357 A 1 
ATOM   2872 C  CA  . LEU A 1 357 ? 18.509  10.201  10.469  1.00 98.62 357 A 1 
ATOM   2873 C  C   . LEU A 1 357 ? 17.584  11.103  11.297  1.00 98.76 357 A 1 
ATOM   2874 O  O   . LEU A 1 357 ? 17.636  12.321  11.144  1.00 98.62 357 A 1 
ATOM   2875 C  CB  . LEU A 1 357 ? 17.727  9.453   9.376   1.00 98.64 357 A 1 
ATOM   2876 C  CG  . LEU A 1 357 ? 16.888  10.381  8.470   1.00 98.41 357 A 1 
ATOM   2877 C  CD1 . LEU A 1 357 ? 17.760  11.379  7.713   1.00 98.02 357 A 1 
ATOM   2878 C  CD2 . LEU A 1 357 ? 16.098  9.555   7.463   1.00 97.93 357 A 1 
ATOM   2879 N  N   . ALA A 1 358 ? 16.793  10.533  12.209  1.00 98.74 358 A 1 
ATOM   2880 C  CA  . ALA A 1 358 ? 15.909  11.286  13.085  1.00 98.63 358 A 1 
ATOM   2881 C  C   . ALA A 1 358 ? 16.698  12.282  13.959  1.00 98.64 358 A 1 
ATOM   2882 O  O   . ALA A 1 358 ? 16.366  13.470  14.003  1.00 98.39 358 A 1 
ATOM   2883 C  CB  . ALA A 1 358 ? 15.081  10.297  13.916  1.00 98.54 358 A 1 
ATOM   2884 N  N   . ALA A 1 359 ? 17.801  11.850  14.559  1.00 98.76 359 A 1 
ATOM   2885 C  CA  . ALA A 1 359 ? 18.674  12.715  15.354  1.00 98.65 359 A 1 
ATOM   2886 C  C   . ALA A 1 359 ? 19.350  13.824  14.516  1.00 98.68 359 A 1 
ATOM   2887 O  O   . ALA A 1 359 ? 19.573  14.937  15.009  1.00 98.20 359 A 1 
ATOM   2888 C  CB  . ALA A 1 359 ? 19.718  11.838  16.051  1.00 98.49 359 A 1 
ATOM   2889 N  N   . ARG A 1 360 ? 19.672  13.557  13.237  1.00 98.69 360 A 1 
ATOM   2890 C  CA  . ARG A 1 360 ? 20.152  14.581  12.300  1.00 98.56 360 A 1 
ATOM   2891 C  C   . ARG A 1 360 ? 19.051  15.583  11.970  1.00 98.50 360 A 1 
ATOM   2892 O  O   . ARG A 1 360 ? 19.318  16.778  12.037  1.00 98.21 360 A 1 
ATOM   2893 C  CB  . ARG A 1 360 ? 20.705  13.933  11.028  1.00 98.32 360 A 1 
ATOM   2894 C  CG  . ARG A 1 360 ? 22.070  13.256  11.249  1.00 94.97 360 A 1 
ATOM   2895 C  CD  . ARG A 1 360 ? 22.508  12.468  10.000  1.00 92.74 360 A 1 
ATOM   2896 N  NE  . ARG A 1 360 ? 22.702  13.346  8.826   1.00 87.59 360 A 1 
ATOM   2897 C  CZ  . ARG A 1 360 ? 22.552  13.014  7.554   1.00 85.08 360 A 1 
ATOM   2898 N  NH1 . ARG A 1 360 ? 22.268  11.798  7.177   1.00 77.55 360 A 1 
ATOM   2899 N  NH2 . ARG A 1 360 ? 22.691  13.912  6.626   1.00 76.72 360 A 1 
ATOM   2900 N  N   . MET A 1 361 ? 17.825  15.126  11.688  1.00 98.56 361 A 1 
ATOM   2901 C  CA  . MET A 1 361 ? 16.689  16.008  11.392  1.00 98.37 361 A 1 
ATOM   2902 C  C   . MET A 1 361 ? 16.313  16.917  12.575  1.00 98.33 361 A 1 
ATOM   2903 O  O   . MET A 1 361 ? 15.941  18.069  12.356  1.00 97.88 361 A 1 
ATOM   2904 C  CB  . MET A 1 361 ? 15.465  15.191  10.954  1.00 98.15 361 A 1 
ATOM   2905 C  CG  . MET A 1 361 ? 15.645  14.596  9.555   1.00 96.69 361 A 1 
ATOM   2906 S  SD  . MET A 1 361 ? 14.135  13.913  8.821   1.00 95.51 361 A 1 
ATOM   2907 C  CE  . MET A 1 361 ? 13.788  12.513  9.904   1.00 87.77 361 A 1 
ATOM   2908 N  N   . ASP A 1 362 ? 16.488  16.475  13.822  1.00 98.23 362 A 1 
ATOM   2909 C  CA  . ASP A 1 362 ? 16.281  17.336  14.998  1.00 97.94 362 A 1 
ATOM   2910 C  C   . ASP A 1 362 ? 17.169  18.591  14.961  1.00 97.86 362 A 1 
ATOM   2911 O  O   . ASP A 1 362 ? 16.718  19.684  15.307  1.00 97.03 362 A 1 
ATOM   2912 C  CB  . ASP A 1 362 ? 16.595  16.577  16.290  1.00 97.59 362 A 1 
ATOM   2913 C  CG  . ASP A 1 362 ? 15.578  15.507  16.659  1.00 96.97 362 A 1 
ATOM   2914 O  OD1 . ASP A 1 362 ? 14.459  15.482  16.110  1.00 95.06 362 A 1 
ATOM   2915 O  OD2 . ASP A 1 362 ? 15.937  14.679  17.517  1.00 94.69 362 A 1 
ATOM   2916 N  N   . LYS A 1 363 ? 18.415  18.434  14.513  1.00 98.03 363 A 1 
ATOM   2917 C  CA  . LYS A 1 363 ? 19.436  19.486  14.497  1.00 97.83 363 A 1 
ATOM   2918 C  C   . LYS A 1 363 ? 19.517  20.234  13.167  1.00 97.71 363 A 1 
ATOM   2919 O  O   . LYS A 1 363 ? 19.946  21.384  13.139  1.00 96.67 363 A 1 
ATOM   2920 C  CB  . LYS A 1 363 ? 20.797  18.874  14.853  1.00 97.25 363 A 1 
ATOM   2921 C  CG  . LYS A 1 363 ? 20.792  18.248  16.255  1.00 92.06 363 A 1 
ATOM   2922 C  CD  . LYS A 1 363 ? 22.160  17.633  16.578  1.00 84.32 363 A 1 
ATOM   2923 C  CE  . LYS A 1 363 ? 22.082  16.954  17.946  1.00 74.38 363 A 1 
ATOM   2924 N  NZ  . LYS A 1 363 ? 23.384  16.355  18.348  1.00 64.06 363 A 1 
ATOM   2925 N  N   . ASP A 1 364 ? 19.133  19.606  12.071  1.00 97.76 364 A 1 
ATOM   2926 C  CA  . ASP A 1 364 ? 19.248  20.124  10.712  1.00 97.74 364 A 1 
ATOM   2927 C  C   . ASP A 1 364 ? 17.855  20.357  10.107  1.00 97.91 364 A 1 
ATOM   2928 O  O   . ASP A 1 364 ? 17.166  19.444  9.638   1.00 97.65 364 A 1 
ATOM   2929 C  CB  . ASP A 1 364 ? 20.125  19.175  9.886   1.00 97.50 364 A 1 
ATOM   2930 C  CG  . ASP A 1 364 ? 20.385  19.676  8.467   1.00 97.16 364 A 1 
ATOM   2931 O  OD1 . ASP A 1 364 ? 19.710  20.643  8.024   1.00 95.77 364 A 1 
ATOM   2932 O  OD2 . ASP A 1 364 ? 21.251  19.076  7.793   1.00 94.85 364 A 1 
ATOM   2933 N  N   . LEU A 1 365 ? 17.439  21.630  10.113  1.00 97.28 365 A 1 
ATOM   2934 C  CA  . LEU A 1 365 ? 16.161  22.043  9.556   1.00 97.03 365 A 1 
ATOM   2935 C  C   . LEU A 1 365 ? 16.090  21.831  8.035   1.00 97.13 365 A 1 
ATOM   2936 O  O   . LEU A 1 365 ? 15.005  21.562  7.525   1.00 96.91 365 A 1 
ATOM   2937 C  CB  . LEU A 1 365 ? 15.901  23.514  9.935   1.00 96.23 365 A 1 
ATOM   2938 C  CG  . LEU A 1 365 ? 14.537  24.053  9.467   1.00 93.36 365 A 1 
ATOM   2939 C  CD1 . LEU A 1 365 ? 13.360  23.296  10.096  1.00 91.86 365 A 1 
ATOM   2940 C  CD2 . LEU A 1 365 ? 14.405  25.529  9.849   1.00 91.66 365 A 1 
ATOM   2941 N  N   . GLN A 1 366 ? 17.203  21.953  7.305   1.00 97.06 366 A 1 
ATOM   2942 C  CA  . GLN A 1 366 ? 17.206  21.731  5.856   1.00 96.81 366 A 1 
ATOM   2943 C  C   . GLN A 1 366 ? 16.948  20.257  5.536   1.00 97.27 366 A 1 
ATOM   2944 O  O   . GLN A 1 366 ? 16.140  19.957  4.659   1.00 96.99 366 A 1 
ATOM   2945 C  CB  . GLN A 1 366 ? 18.523  22.173  5.228   1.00 96.23 366 A 1 
ATOM   2946 C  CG  . GLN A 1 366 ? 18.710  23.699  5.255   1.00 83.60 366 A 1 
ATOM   2947 C  CD  . GLN A 1 366 ? 19.962  24.139  4.485   1.00 75.01 366 A 1 
ATOM   2948 O  OE1 . GLN A 1 366 ? 20.787  23.351  4.055   1.00 67.55 366 A 1 
ATOM   2949 N  NE2 . GLN A 1 366 ? 20.155  25.423  4.272   1.00 64.15 366 A 1 
ATOM   2950 N  N   . LEU A 1 367 ? 17.550  19.351  6.300   1.00 97.67 367 A 1 
ATOM   2951 C  CA  . LEU A 1 367 ? 17.309  17.912  6.161   1.00 97.95 367 A 1 
ATOM   2952 C  C   . LEU A 1 367 ? 15.857  17.548  6.511   1.00 98.26 367 A 1 
ATOM   2953 O  O   . LEU A 1 367 ? 15.215  16.803  5.773   1.00 98.12 367 A 1 
ATOM   2954 C  CB  . LEU A 1 367 ? 18.311  17.171  7.054   1.00 97.98 367 A 1 
ATOM   2955 C  CG  . LEU A 1 367 ? 18.230  15.637  6.937   1.00 97.41 367 A 1 
ATOM   2956 C  CD1 . LEU A 1 367 ? 18.574  15.145  5.543   1.00 96.82 367 A 1 
ATOM   2957 C  CD2 . LEU A 1 367 ? 19.220  15.031  7.921   1.00 96.66 367 A 1 
ATOM   2958 N  N   . PHE A 1 368 ? 15.310  18.117  7.590   1.00 98.16 368 A 1 
ATOM   2959 C  CA  . PHE A 1 368 ? 13.901  17.931  7.916   1.00 98.26 368 A 1 
ATOM   2960 C  C   . PHE A 1 368 ? 12.979  18.473  6.814   1.00 98.29 368 A 1 
ATOM   2961 O  O   . PHE A 1 368 ? 11.986  17.838  6.470   1.00 98.25 368 A 1 
ATOM   2962 C  CB  . PHE A 1 368 ? 13.579  18.589  9.265   1.00 98.25 368 A 1 
ATOM   2963 C  CG  . PHE A 1 368 ? 12.099  18.536  9.588   1.00 98.34 368 A 1 
ATOM   2964 C  CD1 . PHE A 1 368 ? 11.274  19.629  9.274   1.00 98.05 368 A 1 
ATOM   2965 C  CD2 . PHE A 1 368 ? 11.534  17.352  10.074  1.00 98.12 368 A 1 
ATOM   2966 C  CE1 . PHE A 1 368 ? 9.881   19.531  9.441   1.00 97.84 368 A 1 
ATOM   2967 C  CE2 . PHE A 1 368 ? 10.137  17.250  10.250  1.00 97.82 368 A 1 
ATOM   2968 C  CZ  . PHE A 1 368 ? 9.317   18.343  9.921   1.00 97.87 368 A 1 
ATOM   2969 N  N   . ASN A 1 369 ? 13.296  19.628  6.236   1.00 97.75 369 A 1 
ATOM   2970 C  CA  . ASN A 1 369 ? 12.491  20.211  5.163   1.00 97.43 369 A 1 
ATOM   2971 C  C   . ASN A 1 369 ? 12.485  19.341  3.896   1.00 97.57 369 A 1 
ATOM   2972 O  O   . ASN A 1 369 ? 11.461  19.279  3.238   1.00 97.43 369 A 1 
ATOM   2973 C  CB  . ASN A 1 369 ? 12.987  21.629  4.854   1.00 96.88 369 A 1 
ATOM   2974 C  CG  . ASN A 1 369 ? 12.599  22.655  5.900   1.00 94.22 369 A 1 
ATOM   2975 O  OD1 . ASN A 1 369 ? 11.741  22.467  6.747   1.00 90.21 369 A 1 
ATOM   2976 N  ND2 . ASN A 1 369 ? 13.205  23.830  5.848   1.00 89.22 369 A 1 
ATOM   2977 N  N   . LYS A 1 370 ? 13.583  18.648  3.591   1.00 97.65 370 A 1 
ATOM   2978 C  CA  . LYS A 1 370 ? 13.598  17.626  2.529   1.00 97.54 370 A 1 
ATOM   2979 C  C   . LYS A 1 370 ? 12.607  16.497  2.837   1.00 97.90 370 A 1 
ATOM   2980 O  O   . LYS A 1 370 ? 11.755  16.202  2.013   1.00 97.78 370 A 1 
ATOM   2981 C  CB  . LYS A 1 370 ? 14.996  17.026  2.352   1.00 96.71 370 A 1 
ATOM   2982 C  CG  . LYS A 1 370 ? 15.989  17.987  1.689   1.00 87.95 370 A 1 
ATOM   2983 C  CD  . LYS A 1 370 ? 17.334  17.264  1.591   1.00 86.24 370 A 1 
ATOM   2984 C  CE  . LYS A 1 370 ? 18.285  17.936  0.606   1.00 78.52 370 A 1 
ATOM   2985 N  NZ  . LYS A 1 370 ? 19.046  16.882  -0.100  1.00 72.41 370 A 1 
ATOM   2986 N  N   . TYR A 1 371 ? 12.660  15.940  4.047   1.00 97.90 371 A 1 
ATOM   2987 C  CA  . TYR A 1 371 ? 11.705  14.926  4.495   1.00 98.33 371 A 1 
ATOM   2988 C  C   . TYR A 1 371 ? 10.262  15.426  4.396   1.00 98.44 371 A 1 
ATOM   2989 O  O   . TYR A 1 371 ? 9.402   14.735  3.850   1.00 98.41 371 A 1 
ATOM   2990 C  CB  . TYR A 1 371 ? 12.056  14.493  5.927   1.00 98.41 371 A 1 
ATOM   2991 C  CG  . TYR A 1 371 ? 10.938  13.733  6.614   1.00 98.51 371 A 1 
ATOM   2992 C  CD1 . TYR A 1 371 ? 10.047  14.415  7.470   1.00 98.27 371 A 1 
ATOM   2993 C  CD2 . TYR A 1 371 ? 10.732  12.367  6.338   1.00 98.32 371 A 1 
ATOM   2994 C  CE1 . TYR A 1 371 ? 8.970   13.741  8.051   1.00 98.08 371 A 1 
ATOM   2995 C  CE2 . TYR A 1 371 ? 9.650   11.687  6.915   1.00 98.09 371 A 1 
ATOM   2996 C  CZ  . TYR A 1 371 ? 8.767   12.376  7.770   1.00 98.18 371 A 1 
ATOM   2997 O  OH  . TYR A 1 371 ? 7.697   11.732  8.327   1.00 97.61 371 A 1 
ATOM   2998 N  N   . HIS A 1 372 ? 9.983   16.639  4.841   1.00 98.10 372 A 1 
ATOM   2999 C  CA  . HIS A 1 372 ? 8.634   17.203  4.804   1.00 97.91 372 A 1 
ATOM   3000 C  C   . HIS A 1 372 ? 8.148   17.522  3.378   1.00 97.88 372 A 1 
ATOM   3001 O  O   . HIS A 1 372 ? 6.948   17.446  3.105   1.00 97.47 372 A 1 
ATOM   3002 C  CB  . HIS A 1 372 ? 8.578   18.446  5.695   1.00 97.56 372 A 1 
ATOM   3003 C  CG  . HIS A 1 372 ? 7.184   18.997  5.804   1.00 96.60 372 A 1 
ATOM   3004 N  ND1 . HIS A 1 372 ? 6.595   19.915  4.955   1.00 87.58 372 A 1 
ATOM   3005 C  CD2 . HIS A 1 372 ? 6.206   18.602  6.703   1.00 88.69 372 A 1 
ATOM   3006 C  CE1 . HIS A 1 372 ? 5.318   20.065  5.324   1.00 89.43 372 A 1 
ATOM   3007 N  NE2 . HIS A 1 372 ? 5.041   19.285  6.378   1.00 90.76 372 A 1 
ATOM   3008 N  N   . LEU A 1 373 ? 9.051   17.870  2.450   1.00 97.84 373 A 1 
ATOM   3009 C  CA  . LEU A 1 373 ? 8.736   17.996  1.029   1.00 97.54 373 A 1 
ATOM   3010 C  C   . LEU A 1 373 ? 8.312   16.642  0.448   1.00 97.65 373 A 1 
ATOM   3011 O  O   . LEU A 1 373 ? 7.233   16.528  -0.143  1.00 97.16 373 A 1 
ATOM   3012 C  CB  . LEU A 1 373 ? 9.952   18.594  0.300   1.00 96.88 373 A 1 
ATOM   3013 C  CG  . LEU A 1 373 ? 9.769   18.756  -1.221  1.00 94.48 373 A 1 
ATOM   3014 C  CD1 . LEU A 1 373 ? 8.695   19.787  -1.554  1.00 92.50 373 A 1 
ATOM   3015 C  CD2 . LEU A 1 373 ? 11.088  19.196  -1.854  1.00 91.92 373 A 1 
ATOM   3016 N  N   . HIS A 1 374 ? 9.113   15.605  0.689   1.00 97.98 374 A 1 
ATOM   3017 C  CA  . HIS A 1 374 ? 8.859   14.251  0.196   1.00 98.09 374 A 1 
ATOM   3018 C  C   . HIS A 1 374 ? 7.644   13.584  0.857   1.00 97.99 374 A 1 
ATOM   3019 O  O   . HIS A 1 374 ? 7.004   12.751  0.232   1.00 97.48 374 A 1 
ATOM   3020 C  CB  . HIS A 1 374 ? 10.115  13.405  0.373   1.00 97.93 374 A 1 
ATOM   3021 C  CG  . HIS A 1 374 ? 11.278  13.898  -0.447  1.00 97.98 374 A 1 
ATOM   3022 N  ND1 . HIS A 1 374 ? 11.213  14.409  -1.734  1.00 94.68 374 A 1 
ATOM   3023 C  CD2 . HIS A 1 374 ? 12.594  13.933  -0.060  1.00 94.73 374 A 1 
ATOM   3024 C  CE1 . HIS A 1 374 ? 12.454  14.742  -2.105  1.00 96.04 374 A 1 
ATOM   3025 N  NE2 . HIS A 1 374 ? 13.309  14.467  -1.115  1.00 96.12 374 A 1 
ATOM   3026 N  N   . PHE A 1 375 ? 7.247   14.010  2.061   1.00 97.64 375 A 1 
ATOM   3027 C  CA  . PHE A 1 375 ? 6.073   13.514  2.780   1.00 97.59 375 A 1 
ATOM   3028 C  C   . PHE A 1 375 ? 4.789   13.519  1.927   1.00 97.29 375 A 1 
ATOM   3029 O  O   . PHE A 1 375 ? 3.948   12.643  2.068   1.00 96.45 375 A 1 
ATOM   3030 C  CB  . PHE A 1 375 ? 5.890   14.372  4.034   1.00 97.35 375 A 1 
ATOM   3031 C  CG  . PHE A 1 375 ? 4.747   13.941  4.930   1.00 97.51 375 A 1 
ATOM   3032 C  CD1 . PHE A 1 375 ? 3.504   14.604  4.874   1.00 96.78 375 A 1 
ATOM   3033 C  CD2 . PHE A 1 375 ? 4.928   12.881  5.822   1.00 96.79 375 A 1 
ATOM   3034 C  CE1 . PHE A 1 375 ? 2.458   14.201  5.707   1.00 96.02 375 A 1 
ATOM   3035 C  CE2 . PHE A 1 375 ? 3.877   12.480  6.666   1.00 95.98 375 A 1 
ATOM   3036 C  CZ  . PHE A 1 375 ? 2.644   13.138  6.606   1.00 96.13 375 A 1 
ATOM   3037 N  N   . ARG A 1 376 ? 4.640   14.478  1.001   1.00 96.92 376 A 1 
ATOM   3038 C  CA  . ARG A 1 376 ? 3.531   14.556  0.033   1.00 96.11 376 A 1 
ATOM   3039 C  C   . ARG A 1 376 ? 4.007   14.413  -1.417  1.00 96.13 376 A 1 
ATOM   3040 O  O   . ARG A 1 376 ? 3.394   14.955  -2.336  1.00 93.33 376 A 1 
ATOM   3041 C  CB  . ARG A 1 376 ? 2.715   15.833  0.262   1.00 94.16 376 A 1 
ATOM   3042 C  CG  . ARG A 1 376 ? 1.941   15.775  1.581   1.00 89.82 376 A 1 
ATOM   3043 C  CD  . ARG A 1 376 ? 1.083   17.027  1.735   1.00 87.36 376 A 1 
ATOM   3044 N  NE  . ARG A 1 376 ? 0.275   17.016  2.963   1.00 86.60 376 A 1 
ATOM   3045 C  CZ  . ARG A 1 376 ? 0.685   17.313  4.189   1.00 84.62 376 A 1 
ATOM   3046 N  NH1 . ARG A 1 376 ? 1.931   17.625  4.448   1.00 77.23 376 A 1 
ATOM   3047 N  NH2 . ARG A 1 376 ? -0.152  17.309  5.176   1.00 79.35 376 A 1 
ATOM   3048 N  N   . ALA A 1 377 ? 5.104   13.706  -1.624  1.00 96.75 377 A 1 
ATOM   3049 C  CA  . ALA A 1 377 ? 5.728   13.471  -2.919  1.00 96.44 377 A 1 
ATOM   3050 C  C   . ALA A 1 377 ? 5.971   14.764  -3.718  1.00 96.35 377 A 1 
ATOM   3051 O  O   . ALA A 1 377 ? 5.678   14.855  -4.908  1.00 94.72 377 A 1 
ATOM   3052 C  CB  . ALA A 1 377 ? 4.919   12.403  -3.656  1.00 96.06 377 A 1 
ATOM   3053 N  N   . ASP A 1 378 ? 6.499   15.768  -3.019  1.00 96.33 378 A 1 
ATOM   3054 C  CA  . ASP A 1 378 ? 6.891   17.073  -3.566  1.00 95.66 378 A 1 
ATOM   3055 C  C   . ASP A 1 378 ? 5.710   17.927  -4.081  1.00 94.78 378 A 1 
ATOM   3056 O  O   . ASP A 1 378 ? 5.897   18.856  -4.869  1.00 91.92 378 A 1 
ATOM   3057 C  CB  . ASP A 1 378 ? 8.018   16.924  -4.598  1.00 95.32 378 A 1 
ATOM   3058 C  CG  . ASP A 1 378 ? 9.240   16.125  -4.134  1.00 95.11 378 A 1 
ATOM   3059 O  OD1 . ASP A 1 378 ? 9.161   15.337  -3.179  1.00 91.68 378 A 1 
ATOM   3060 O  OD2 . ASP A 1 378 ? 10.284  16.251  -4.814  1.00 91.64 378 A 1 
ATOM   3061 N  N   . THR A 1 379 ? 4.493   17.650  -3.627  1.00 94.68 379 A 1 
ATOM   3062 C  CA  . THR A 1 379 ? 3.341   18.504  -3.935  1.00 93.81 379 A 1 
ATOM   3063 C  C   . THR A 1 379 ? 3.535   19.880  -3.290  1.00 93.09 379 A 1 
ATOM   3064 O  O   . THR A 1 379 ? 3.715   19.977  -2.074  1.00 91.72 379 A 1 
ATOM   3065 C  CB  . THR A 1 379 ? 2.020   17.893  -3.470  1.00 93.47 379 A 1 
ATOM   3066 O  OG1 . THR A 1 379 ? 1.865   16.619  -4.045  1.00 89.02 379 A 1 
ATOM   3067 C  CG2 . THR A 1 379 ? 0.817   18.717  -3.925  1.00 89.51 379 A 1 
ATOM   3068 N  N   . PRO A 1 380 ? 3.492   20.980  -4.068  1.00 92.03 380 A 1 
ATOM   3069 C  CA  . PRO A 1 380 ? 3.740   22.312  -3.544  1.00 90.46 380 A 1 
ATOM   3070 C  C   . PRO A 1 380 ? 2.593   22.812  -2.655  1.00 90.78 380 A 1 
ATOM   3071 O  O   . PRO A 1 380 ? 1.462   22.344  -2.733  1.00 87.99 380 A 1 
ATOM   3072 C  CB  . PRO A 1 380 ? 3.952   23.196  -4.776  1.00 87.53 380 A 1 
ATOM   3073 C  CG  . PRO A 1 380 ? 3.096   22.508  -5.842  1.00 85.40 380 A 1 
ATOM   3074 C  CD  . PRO A 1 380 ? 3.252   21.028  -5.505  1.00 89.11 380 A 1 
ATOM   3075 N  N   . GLY A 1 381 ? 2.882   23.840  -1.833  1.00 89.57 381 A 1 
ATOM   3076 C  CA  . GLY A 1 381 ? 1.883   24.557  -1.033  1.00 89.69 381 A 1 
ATOM   3077 C  C   . GLY A 1 381 ? 1.737   24.083  0.414   1.00 91.39 381 A 1 
ATOM   3078 O  O   . GLY A 1 381 ? 1.061   24.746  1.200   1.00 88.24 381 A 1 
ATOM   3079 N  N   . PHE A 1 382 ? 2.398   22.998  0.799   1.00 91.46 382 A 1 
ATOM   3080 C  CA  . PHE A 1 382 ? 2.408   22.517  2.181   1.00 92.20 382 A 1 
ATOM   3081 C  C   . PHE A 1 382 ? 3.595   23.090  2.954   1.00 91.90 382 A 1 
ATOM   3082 O  O   . PHE A 1 382 ? 4.728   23.072  2.495   1.00 89.65 382 A 1 
ATOM   3083 C  CB  . PHE A 1 382 ? 2.368   20.997  2.207   1.00 91.53 382 A 1 
ATOM   3084 C  CG  . PHE A 1 382 ? 1.095   20.443  1.604   1.00 90.83 382 A 1 
ATOM   3085 C  CD1 . PHE A 1 382 ? -0.085  20.386  2.365   1.00 88.61 382 A 1 
ATOM   3086 C  CD2 . PHE A 1 382 ? 1.071   20.041  0.260   1.00 88.43 382 A 1 
ATOM   3087 C  CE1 . PHE A 1 382 ? -1.275  19.908  1.798   1.00 87.00 382 A 1 
ATOM   3088 C  CE2 . PHE A 1 382 ? -0.119  19.567  -0.319  1.00 87.23 382 A 1 
ATOM   3089 C  CZ  . PHE A 1 382 ? -1.294  19.499  0.450   1.00 87.74 382 A 1 
ATOM   3090 N  N   . THR A 1 383 ? 3.331   23.606  4.171   1.00 93.86 383 A 1 
ATOM   3091 C  CA  . THR A 1 383 ? 4.359   24.149  5.058   1.00 93.62 383 A 1 
ATOM   3092 C  C   . THR A 1 383 ? 4.319   23.464  6.413   1.00 94.50 383 A 1 
ATOM   3093 O  O   . THR A 1 383 ? 3.259   23.023  6.862   1.00 92.76 383 A 1 
ATOM   3094 C  CB  . THR A 1 383 ? 4.248   25.677  5.227   1.00 90.67 383 A 1 
ATOM   3095 O  OG1 . THR A 1 383 ? 3.033   26.061  5.815   1.00 81.48 383 A 1 
ATOM   3096 C  CG2 . THR A 1 383 ? 4.362   26.418  3.891   1.00 80.07 383 A 1 
ATOM   3097 N  N   . CYS A 1 384 ? 5.474   23.395  7.090   1.00 94.62 384 A 1 
ATOM   3098 C  CA  . CYS A 1 384 ? 5.608   22.855  8.432   1.00 95.46 384 A 1 
ATOM   3099 C  C   . CYS A 1 384 ? 6.178   23.950  9.339   1.00 95.34 384 A 1 
ATOM   3100 O  O   . CYS A 1 384 ? 7.360   24.262  9.282   1.00 93.63 384 A 1 
ATOM   3101 C  CB  . CYS A 1 384 ? 6.468   21.592  8.363   1.00 95.45 384 A 1 
ATOM   3102 S  SG  . CYS A 1 384 ? 6.454   20.609  9.881   1.00 94.99 384 A 1 
ATOM   3103 N  N   . LYS A 1 385 ? 5.307   24.595  10.124  1.00 95.00 385 A 1 
ATOM   3104 C  CA  . LYS A 1 385 ? 5.633   25.738  10.985  1.00 94.42 385 A 1 
ATOM   3105 C  C   . LYS A 1 385 ? 5.245   25.448  12.443  1.00 95.16 385 A 1 
ATOM   3106 O  O   . LYS A 1 385 ? 4.453   24.552  12.702  1.00 93.83 385 A 1 
ATOM   3107 C  CB  . LYS A 1 385 ? 4.932   27.016  10.482  1.00 92.40 385 A 1 
ATOM   3108 C  CG  . LYS A 1 385 ? 5.411   27.468  9.091   1.00 86.00 385 A 1 
ATOM   3109 C  CD  . LYS A 1 385 ? 4.749   28.808  8.715   1.00 79.17 385 A 1 
ATOM   3110 C  CE  . LYS A 1 385 ? 5.208   29.269  7.335   1.00 69.68 385 A 1 
ATOM   3111 N  NZ  . LYS A 1 385 ? 4.596   30.570  6.961   1.00 59.99 385 A 1 
ATOM   3112 N  N   . GLY A 1 386 ? 5.804   26.231  13.372  1.00 94.19 386 A 1 
ATOM   3113 C  CA  . GLY A 1 386 ? 5.555   26.056  14.801  1.00 94.75 386 A 1 
ATOM   3114 C  C   . GLY A 1 386 ? 5.977   24.662  15.278  1.00 96.06 386 A 1 
ATOM   3115 O  O   . GLY A 1 386 ? 7.074   24.207  14.951  1.00 95.21 386 A 1 
ATOM   3116 N  N   . ASN A 1 387 ? 5.090   23.973  15.984  1.00 96.39 387 A 1 
ATOM   3117 C  CA  . ASN A 1 387 ? 5.341   22.644  16.548  1.00 96.94 387 A 1 
ATOM   3118 C  C   . ASN A 1 387 ? 5.281   21.502  15.517  1.00 97.58 387 A 1 
ATOM   3119 O  O   . ASN A 1 387 ? 5.556   20.362  15.861  1.00 97.05 387 A 1 
ATOM   3120 C  CB  . ASN A 1 387 ? 4.373   22.439  17.724  1.00 96.24 387 A 1 
ATOM   3121 C  CG  . ASN A 1 387 ? 4.653   23.424  18.843  1.00 93.50 387 A 1 
ATOM   3122 O  OD1 . ASN A 1 387 ? 5.786   23.802  19.092  1.00 86.66 387 A 1 
ATOM   3123 N  ND2 . ASN A 1 387 ? 3.634   23.888  19.534  1.00 84.64 387 A 1 
ATOM   3124 N  N   . CYS A 1 388 ? 4.991   21.789  14.252  1.00 97.16 388 A 1 
ATOM   3125 C  CA  . CYS A 1 388 ? 4.877   20.780  13.200  1.00 97.32 388 A 1 
ATOM   3126 C  C   . CYS A 1 388 ? 6.116   19.878  13.104  1.00 97.72 388 A 1 
ATOM   3127 O  O   . CYS A 1 388 ? 5.980   18.662  13.053  1.00 97.59 388 A 1 
ATOM   3128 C  CB  . CYS A 1 388 ? 4.599   21.489  11.876  1.00 96.77 388 A 1 
ATOM   3129 S  SG  . CYS A 1 388 ? 4.626   20.402  10.407  1.00 96.27 388 A 1 
ATOM   3130 N  N   . LYS A 1 389 ? 7.332   20.464  13.141  1.00 97.50 389 A 1 
ATOM   3131 C  CA  . LYS A 1 389 ? 8.574   19.675  13.108  1.00 97.92 389 A 1 
ATOM   3132 C  C   . LYS A 1 389 ? 8.656   18.731  14.299  1.00 98.15 389 A 1 
ATOM   3133 O  O   . LYS A 1 389 ? 8.898   17.544  14.104  1.00 98.07 389 A 1 
ATOM   3134 C  CB  . LYS A 1 389 ? 9.809   20.588  13.014  1.00 97.68 389 A 1 
ATOM   3135 C  CG  . LYS A 1 389 ? 11.104  19.765  12.970  1.00 97.03 389 A 1 
ATOM   3136 C  CD  . LYS A 1 389 ? 12.375  20.627  12.931  1.00 95.56 389 A 1 
ATOM   3137 C  CE  . LYS A 1 389 ? 13.570  19.682  13.040  1.00 93.29 389 A 1 
ATOM   3138 N  NZ  . LYS A 1 389 ? 14.864  20.370  13.159  1.00 91.00 389 A 1 
ATOM   3139 N  N   . ASN A 1 390 ? 8.447   19.241  15.523  1.00 97.95 390 A 1 
ATOM   3140 C  CA  . ASN A 1 390 ? 8.445   18.425  16.728  1.00 98.09 390 A 1 
ATOM   3141 C  C   . ASN A 1 390 ? 7.464   17.258  16.593  1.00 98.38 390 A 1 
ATOM   3142 O  O   . ASN A 1 390 ? 7.849   16.106  16.765  1.00 98.25 390 A 1 
ATOM   3143 C  CB  . ASN A 1 390 ? 8.088   19.300  17.942  1.00 97.87 390 A 1 
ATOM   3144 C  CG  . ASN A 1 390 ? 8.080   18.465  19.216  1.00 97.30 390 A 1 
ATOM   3145 O  OD1 . ASN A 1 390 ? 9.120   18.126  19.727  1.00 92.54 390 A 1 
ATOM   3146 N  ND2 . ASN A 1 390 ? 6.914   18.088  19.712  1.00 91.94 390 A 1 
ATOM   3147 N  N   . ASN A 1 391 ? 6.242   17.549  16.187  1.00 98.37 391 A 1 
ATOM   3148 C  CA  . ASN A 1 391 ? 5.170   16.569  16.127  1.00 98.31 391 A 1 
ATOM   3149 C  C   . ASN A 1 391 ? 5.405   15.520  15.026  1.00 98.53 391 A 1 
ATOM   3150 O  O   . ASN A 1 391 ? 5.164   14.335  15.257  1.00 98.38 391 A 1 
ATOM   3151 C  CB  . ASN A 1 391 ? 3.839   17.318  15.981  1.00 98.22 391 A 1 
ATOM   3152 C  CG  . ASN A 1 391 ? 3.540   18.224  17.167  1.00 98.02 391 A 1 
ATOM   3153 O  OD1 . ASN A 1 391 ? 4.225   18.240  18.169  1.00 95.82 391 A 1 
ATOM   3154 N  ND2 . ASN A 1 391 ? 2.500   19.024  17.078  1.00 95.07 391 A 1 
ATOM   3155 N  N   . CYS A 1 392 ? 5.968   15.894  13.878  1.00 98.40 392 A 1 
ATOM   3156 C  CA  . CYS A 1 392 ? 6.428   14.938  12.870  1.00 98.41 392 A 1 
ATOM   3157 C  C   . CYS A 1 392 ? 7.524   14.015  13.428  1.00 98.66 392 A 1 
ATOM   3158 O  O   . CYS A 1 392 ? 7.499   12.811  13.185  1.00 98.51 392 A 1 
ATOM   3159 C  CB  . CYS A 1 392 ? 6.941   15.682  11.634  1.00 98.19 392 A 1 
ATOM   3160 S  SG  . CYS A 1 392 ? 5.579   16.447  10.713  1.00 96.67 392 A 1 
ATOM   3161 N  N   . MET A 1 393 ? 8.470   14.564  14.198  1.00 98.55 393 A 1 
ATOM   3162 C  CA  . MET A 1 393 ? 9.524   13.764  14.825  1.00 98.64 393 A 1 
ATOM   3163 C  C   . MET A 1 393 ? 8.985   12.850  15.929  1.00 98.63 393 A 1 
ATOM   3164 O  O   . MET A 1 393 ? 9.487   11.734  16.087  1.00 98.43 393 A 1 
ATOM   3165 C  CB  . MET A 1 393 ? 10.646  14.667  15.365  1.00 98.57 393 A 1 
ATOM   3166 C  CG  . MET A 1 393 ? 11.395  15.462  14.284  1.00 97.97 393 A 1 
ATOM   3167 S  SD  . MET A 1 393 ? 11.964  14.555  12.823  1.00 97.18 393 A 1 
ATOM   3168 C  CE  . MET A 1 393 ? 12.947  13.271  13.610  1.00 93.20 393 A 1 
ATOM   3169 N  N   . CYS A 1 394 ? 7.956   13.273  16.658  1.00 98.67 394 A 1 
ATOM   3170 C  CA  . CYS A 1 394 ? 7.224   12.417  17.587  1.00 98.67 394 A 1 
ATOM   3171 C  C   . CYS A 1 394 ? 6.554   11.248  16.851  1.00 98.67 394 A 1 
ATOM   3172 O  O   . CYS A 1 394 ? 6.736   10.097  17.237  1.00 98.47 394 A 1 
ATOM   3173 C  CB  . CYS A 1 394 ? 6.180   13.243  18.359  1.00 98.54 394 A 1 
ATOM   3174 S  SG  . CYS A 1 394 ? 6.877   14.559  19.385  1.00 98.32 394 A 1 
ATOM   3175 N  N   . ALA A 1 395 ? 5.863   11.520  15.744  1.00 98.61 395 A 1 
ATOM   3176 C  CA  . ALA A 1 395 ? 5.142   10.505  14.977  1.00 98.73 395 A 1 
ATOM   3177 C  C   . ALA A 1 395 ? 6.060   9.393   14.428  1.00 98.78 395 A 1 
ATOM   3178 O  O   . ALA A 1 395 ? 5.692   8.221   14.465  1.00 98.60 395 A 1 
ATOM   3179 C  CB  . ALA A 1 395 ? 4.374   11.204  13.846  1.00 98.59 395 A 1 
ATOM   3180 N  N   . VAL A 1 396 ? 7.273   9.747   13.954  1.00 98.68 396 A 1 
ATOM   3181 C  CA  . VAL A 1 396 ? 8.213   8.744   13.430  1.00 98.65 396 A 1 
ATOM   3182 C  C   . VAL A 1 396 ? 8.877   7.904   14.531  1.00 98.62 396 A 1 
ATOM   3183 O  O   . VAL A 1 396 ? 9.193   6.738   14.290  1.00 98.26 396 A 1 
ATOM   3184 C  CB  . VAL A 1 396 ? 9.282   9.345   12.497  1.00 97.94 396 A 1 
ATOM   3185 C  CG1 . VAL A 1 396 ? 8.631   10.032  11.285  1.00 94.45 396 A 1 
ATOM   3186 C  CG2 . VAL A 1 396 ? 10.222  10.333  13.180  1.00 94.31 396 A 1 
ATOM   3187 N  N   . ARG A 1 397 ? 9.076   8.469   15.739  1.00 98.52 397 A 1 
ATOM   3188 C  CA  . ARG A 1 397 ? 9.761   7.795   16.865  1.00 98.34 397 A 1 
ATOM   3189 C  C   . ARG A 1 397 ? 8.827   7.009   17.771  1.00 98.27 397 A 1 
ATOM   3190 O  O   . ARG A 1 397 ? 9.245   5.980   18.309  1.00 97.66 397 A 1 
ATOM   3191 C  CB  . ARG A 1 397 ? 10.493  8.834   17.711  1.00 97.93 397 A 1 
ATOM   3192 C  CG  . ARG A 1 397 ? 11.756  9.356   17.019  1.00 96.35 397 A 1 
ATOM   3193 C  CD  . ARG A 1 397 ? 12.407  10.364  17.948  1.00 95.95 397 A 1 
ATOM   3194 N  NE  . ARG A 1 397 ? 13.708  10.799  17.424  1.00 95.36 397 A 1 
ATOM   3195 C  CZ  . ARG A 1 397 ? 14.123  12.047  17.286  1.00 95.80 397 A 1 
ATOM   3196 N  NH1 . ARG A 1 397 ? 13.360  13.071  17.515  1.00 90.70 397 A 1 
ATOM   3197 N  NH2 . ARG A 1 397 ? 15.333  12.260  16.920  1.00 91.55 397 A 1 
ATOM   3198 N  N   . TYR A 1 398 ? 7.605   7.492   17.951  1.00 98.44 398 A 1 
ATOM   3199 C  CA  . TYR A 1 398 ? 6.692   7.019   18.980  1.00 98.27 398 A 1 
ATOM   3200 C  C   . TYR A 1 398 ? 5.376   6.510   18.369  1.00 98.38 398 A 1 
ATOM   3201 O  O   . TYR A 1 398 ? 4.360   7.207   18.378  1.00 97.89 398 A 1 
ATOM   3202 C  CB  . TYR A 1 398 ? 6.498   8.117   20.021  1.00 98.05 398 A 1 
ATOM   3203 C  CG  . TYR A 1 398 ? 7.788   8.651   20.616  1.00 97.80 398 A 1 
ATOM   3204 C  CD1 . TYR A 1 398 ? 8.678   7.796   21.292  1.00 96.88 398 A 1 
ATOM   3205 C  CD2 . TYR A 1 398 ? 8.115   10.007  20.479  1.00 96.82 398 A 1 
ATOM   3206 C  CE1 . TYR A 1 398 ? 9.876   8.292   21.829  1.00 95.97 398 A 1 
ATOM   3207 C  CE2 . TYR A 1 398 ? 9.306   10.519  21.012  1.00 95.97 398 A 1 
ATOM   3208 C  CZ  . TYR A 1 398 ? 10.186  9.660   21.690  1.00 95.90 398 A 1 
ATOM   3209 O  OH  . TYR A 1 398 ? 11.359  10.153  22.210  1.00 94.43 398 A 1 
ATOM   3210 N  N   . PRO A 1 399 ? 5.373   5.284   17.809  1.00 98.34 399 A 1 
ATOM   3211 C  CA  . PRO A 1 399 ? 4.139   4.663   17.329  1.00 98.10 399 A 1 
ATOM   3212 C  C   . PRO A 1 399 ? 3.224   4.180   18.465  1.00 98.06 399 A 1 
ATOM   3213 O  O   . PRO A 1 399 ? 2.064   3.890   18.208  1.00 96.75 399 A 1 
ATOM   3214 C  CB  . PRO A 1 399 ? 4.609   3.508   16.446  1.00 97.36 399 A 1 
ATOM   3215 C  CG  . PRO A 1 399 ? 5.911   3.082   17.116  1.00 94.84 399 A 1 
ATOM   3216 C  CD  . PRO A 1 399 ? 6.502   4.403   17.587  1.00 97.60 399 A 1 
ATOM   3217 N  N   . ARG A 1 400 ? 3.720   4.095   19.713  1.00 97.96 400 A 1 
ATOM   3218 C  CA  . ARG A 1 400 ? 2.886   3.792   20.883  1.00 97.65 400 A 1 
ATOM   3219 C  C   . ARG A 1 400 ? 2.105   5.020   21.303  1.00 97.58 400 A 1 
ATOM   3220 O  O   . ARG A 1 400 ? 2.644   6.119   21.360  1.00 96.66 400 A 1 
ATOM   3221 C  CB  . ARG A 1 400 ? 3.726   3.319   22.072  1.00 96.48 400 A 1 
ATOM   3222 C  CG  . ARG A 1 400 ? 4.452   2.015   21.797  1.00 92.61 400 A 1 
ATOM   3223 C  CD  . ARG A 1 400 ? 5.221   1.627   23.055  1.00 92.28 400 A 1 
ATOM   3224 N  NE  . ARG A 1 400 ? 6.048   0.467   22.813  1.00 90.62 400 A 1 
ATOM   3225 C  CZ  . ARG A 1 400 ? 5.714   -0.798  22.988  1.00 92.56 400 A 1 
ATOM   3226 N  NH1 . ARG A 1 400 ? 4.567   -1.172  23.489  1.00 83.64 400 A 1 
ATOM   3227 N  NH2 . ARG A 1 400 ? 6.554   -1.706  22.648  1.00 85.65 400 A 1 
ATOM   3228 N  N   . GLN A 1 401 ? 0.843   4.805   21.676  1.00 96.36 401 A 1 
ATOM   3229 C  CA  . GLN A 1 401 ? -0.096  5.893   21.947  1.00 95.49 401 A 1 
ATOM   3230 C  C   . GLN A 1 401 ? 0.374   6.808   23.086  1.00 95.42 401 A 1 
ATOM   3231 O  O   . GLN A 1 401 ? 0.440   8.025   22.915  1.00 94.27 401 A 1 
ATOM   3232 C  CB  . GLN A 1 401 ? -1.461  5.258   22.215  1.00 93.18 401 A 1 
ATOM   3233 C  CG  . GLN A 1 401 ? -2.599  6.237   21.938  1.00 84.82 401 A 1 
ATOM   3234 C  CD  . GLN A 1 401 ? -3.970  5.562   21.984  1.00 79.22 401 A 1 
ATOM   3235 O  OE1 . GLN A 1 401 ? -4.172  4.517   22.588  1.00 74.60 401 A 1 
ATOM   3236 N  NE2 . GLN A 1 401 ? -4.947  6.113   21.327  1.00 70.91 401 A 1 
ATOM   3237 N  N   . ASN A 1 402 ? 0.778   6.246   24.224  1.00 95.35 402 A 1 
ATOM   3238 C  CA  . ASN A 1 402 ? 1.219   7.027   25.382  1.00 95.31 402 A 1 
ATOM   3239 C  C   . ASN A 1 402 ? 2.552   7.747   25.137  1.00 96.62 402 A 1 
ATOM   3240 O  O   . ASN A 1 402 ? 2.740   8.884   25.564  1.00 96.09 402 A 1 
ATOM   3241 C  CB  . ASN A 1 402 ? 1.331   6.104   26.607  1.00 93.22 402 A 1 
ATOM   3242 C  CG  . ASN A 1 402 ? -0.019  5.633   27.122  1.00 81.59 402 A 1 
ATOM   3243 O  OD1 . ASN A 1 402 ? -1.055  6.195   26.862  1.00 72.38 402 A 1 
ATOM   3244 N  ND2 . ASN A 1 402 ? -0.030  4.575   27.901  1.00 72.33 402 A 1 
ATOM   3245 N  N   . GLU A 1 403 ? 3.487   7.116   24.430  1.00 96.76 403 A 1 
ATOM   3246 C  CA  . GLU A 1 403 ? 4.774   7.737   24.109  1.00 96.87 403 A 1 
ATOM   3247 C  C   . GLU A 1 403 ? 4.586   8.911   23.140  1.00 97.44 403 A 1 
ATOM   3248 O  O   . GLU A 1 403 ? 5.206   9.962   23.320  1.00 97.11 403 A 1 
ATOM   3249 C  CB  . GLU A 1 403 ? 5.731   6.707   23.499  1.00 96.31 403 A 1 
ATOM   3250 C  CG  . GLU A 1 403 ? 6.172   5.608   24.479  1.00 92.88 403 A 1 
ATOM   3251 C  CD  . GLU A 1 403 ? 7.073   4.546   23.839  1.00 90.85 403 A 1 
ATOM   3252 O  OE1 . GLU A 1 403 ? 7.510   3.625   24.569  1.00 83.36 403 A 1 
ATOM   3253 O  OE2 . GLU A 1 403 ? 7.319   4.611   22.610  1.00 85.90 403 A 1 
ATOM   3254 N  N   . PHE A 1 404 ? 3.702   8.772   22.161  1.00 97.34 404 A 1 
ATOM   3255 C  CA  . PHE A 1 404 ? 3.334   9.861   21.270  1.00 97.60 404 A 1 
ATOM   3256 C  C   . PHE A 1 404 ? 2.667   11.011  22.031  1.00 97.74 404 A 1 
ATOM   3257 O  O   . PHE A 1 404 ? 3.082   12.156  21.875  1.00 97.63 404 A 1 
ATOM   3258 C  CB  . PHE A 1 404 ? 2.439   9.346   20.139  1.00 97.65 404 A 1 
ATOM   3259 C  CG  . PHE A 1 404 ? 2.041   10.461  19.191  1.00 97.85 404 A 1 
ATOM   3260 C  CD1 . PHE A 1 404 ? 0.809   11.110  19.343  1.00 97.36 404 A 1 
ATOM   3261 C  CD2 . PHE A 1 404 ? 2.969   10.920  18.239  1.00 97.36 404 A 1 
ATOM   3262 C  CE1 . PHE A 1 404 ? 0.498   12.228  18.553  1.00 96.98 404 A 1 
ATOM   3263 C  CE2 . PHE A 1 404 ? 2.669   12.040  17.448  1.00 96.90 404 A 1 
ATOM   3264 C  CZ  . PHE A 1 404 ? 1.433   12.700  17.613  1.00 97.03 404 A 1 
ATOM   3265 N  N   . ALA A 1 405 ? 1.696   10.715  22.900  1.00 97.57 405 A 1 
ATOM   3266 C  CA  . ALA A 1 405 ? 0.984   11.711  23.695  1.00 97.14 405 A 1 
ATOM   3267 C  C   . ALA A 1 405 ? 1.916   12.522  24.610  1.00 97.43 405 A 1 
ATOM   3268 O  O   . ALA A 1 405 ? 1.703   13.713  24.805  1.00 96.98 405 A 1 
ATOM   3269 C  CB  . ALA A 1 405 ? -0.109  10.997  24.500  1.00 96.31 405 A 1 
ATOM   3270 N  N   . ASN A 1 406 ? 2.985   11.906  25.123  1.00 97.71 406 A 1 
ATOM   3271 C  CA  . ASN A 1 406 ? 4.003   12.587  25.932  1.00 97.88 406 A 1 
ATOM   3272 C  C   . ASN A 1 406 ? 4.991   13.436  25.109  1.00 98.19 406 A 1 
ATOM   3273 O  O   . ASN A 1 406 ? 5.719   14.249  25.672  1.00 97.54 406 A 1 
ATOM   3274 C  CB  . ASN A 1 406 ? 4.755   11.526  26.749  1.00 97.28 406 A 1 
ATOM   3275 C  CG  . ASN A 1 406 ? 3.911   10.924  27.870  1.00 90.91 406 A 1 
ATOM   3276 O  OD1 . ASN A 1 406 ? 3.020   11.535  28.420  1.00 82.64 406 A 1 
ATOM   3277 N  ND2 . ASN A 1 406 ? 4.214   9.715   28.259  1.00 80.31 406 A 1 
ATOM   3278 N  N   . CYS A 1 407 ? 5.059   13.239  23.799  1.00 98.05 407 A 1 
ATOM   3279 C  CA  . CYS A 1 407 ? 5.990   13.928  22.909  1.00 98.21 407 A 1 
ATOM   3280 C  C   . CYS A 1 407 ? 5.337   15.085  22.147  1.00 98.27 407 A 1 
ATOM   3281 O  O   . CYS A 1 407 ? 5.977   16.117  21.922  1.00 97.67 407 A 1 
ATOM   3282 C  CB  . CYS A 1 407 ? 6.575   12.892  21.943  1.00 98.03 407 A 1 
ATOM   3283 S  SG  . CYS A 1 407 ? 7.838   13.525  20.795  1.00 97.84 407 A 1 
ATOM   3284 N  N   . VAL A 1 408 ? 4.087   14.918  21.716  1.00 97.99 408 A 1 
ATOM   3285 C  CA  . VAL A 1 408 ? 3.365   15.879  20.891  1.00 97.77 408 A 1 
ATOM   3286 C  C   . VAL A 1 408 ? 3.122   17.181  21.647  1.00 97.78 408 A 1 
ATOM   3287 O  O   . VAL A 1 408 ? 2.798   17.182  22.832  1.00 97.05 408 A 1 
ATOM   3288 C  CB  . VAL A 1 408 ? 2.061   15.264  20.337  1.00 96.65 408 A 1 
ATOM   3289 C  CG1 . VAL A 1 408 ? 0.986   15.027  21.407  1.00 91.88 408 A 1 
ATOM   3290 C  CG2 . VAL A 1 408 ? 1.463   16.135  19.235  1.00 91.71 408 A 1 
ATOM   3291 N  N   . VAL A 1 409 ? 3.275   18.301  20.947  1.00 97.85 409 A 1 
ATOM   3292 C  CA  . VAL A 1 409 ? 3.014   19.637  21.494  1.00 97.46 409 A 1 
ATOM   3293 C  C   . VAL A 1 409 ? 1.902   20.278  20.682  1.00 96.97 409 A 1 
ATOM   3294 O  O   . VAL A 1 409 ? 2.082   20.625  19.513  1.00 95.15 409 A 1 
ATOM   3295 C  CB  . VAL A 1 409 ? 4.283   20.506  21.525  1.00 96.68 409 A 1 
ATOM   3296 C  CG1 . VAL A 1 409 ? 3.994   21.866  22.169  1.00 94.38 409 A 1 
ATOM   3297 C  CG2 . VAL A 1 409 ? 5.404   19.840  22.331  1.00 95.17 409 A 1 
ATOM   3298 N  N   . TRP A 1 410 ? 0.740   20.431  21.311  1.00 95.46 410 A 1 
ATOM   3299 C  CA  . TRP A 1 410 ? -0.388  21.166  20.749  1.00 92.90 410 A 1 
ATOM   3300 C  C   . TRP A 1 410 ? -0.200  22.667  20.943  1.00 89.29 410 A 1 
ATOM   3301 O  O   . TRP A 1 410 ? 0.374   23.102  21.943  1.00 80.60 410 A 1 
ATOM   3302 C  CB  . TRP A 1 410 ? -1.689  20.633  21.364  1.00 90.95 410 A 1 
ATOM   3303 C  CG  . TRP A 1 410 ? -1.891  19.157  21.176  1.00 90.15 410 A 1 
ATOM   3304 C  CD1 . TRP A 1 410 ? -1.799  18.216  22.141  1.00 83.81 410 A 1 
ATOM   3305 C  CD2 . TRP A 1 410 ? -2.166  18.435  19.928  1.00 88.34 410 A 1 
ATOM   3306 N  NE1 . TRP A 1 410 ? -2.003  16.950  21.589  1.00 82.82 410 A 1 
ATOM   3307 C  CE2 . TRP A 1 410 ? -2.224  17.043  20.237  1.00 86.06 410 A 1 
ATOM   3308 C  CE3 . TRP A 1 410 ? -2.359  18.828  18.588  1.00 83.40 410 A 1 
ATOM   3309 C  CZ2 . TRP A 1 410 ? -2.466  16.069  19.237  1.00 82.57 410 A 1 
ATOM   3310 C  CZ3 . TRP A 1 410 ? -2.600  17.853  17.595  1.00 80.11 410 A 1 
ATOM   3311 C  CH2 . TRP A 1 410 ? -2.648  16.500  17.915  1.00 82.02 410 A 1 
ATOM   3312 N  N   . ASN A 1 411 ? -0.623  23.458  19.960  1.00 81.26 411 A 1 
ATOM   3313 C  CA  . ASN A 1 411 ? -0.620  24.923  20.040  1.00 76.44 411 A 1 
ATOM   3314 C  C   . ASN A 1 411 ? -1.831  25.456  20.807  1.00 70.81 411 A 1 
ATOM   3315 O  O   . ASN A 1 411 ? -2.896  24.809  20.750  1.00 64.34 411 A 1 
ATOM   3316 C  CB  . ASN A 1 411 ? -0.587  25.530  18.632  1.00 68.47 411 A 1 
ATOM   3317 C  CG  . ASN A 1 411 ? 0.749   25.411  17.904  1.00 61.83 411 A 1 
ATOM   3318 O  OD1 . ASN A 1 411 ? 1.845   25.351  18.457  1.00 55.81 411 A 1 
ATOM   3319 N  ND2 . ASN A 1 411 ? 0.714   25.421  16.588  1.00 53.15 411 A 1 
ATOM   3320 O  OXT . ASN A 1 411 ? -1.661  26.554  21.416  1.00 51.73 411 A 1 
HETATM 3321 MG MG  . MG  B 2 .   ? -6.332  4.749   1.194   1.00 83.19 1   B 1 
#
