# Supplementary material for: Theoretical Study of Sphingomyelinases from Entamoeba histolytica and Trichomonas vaginalis Sheds Light on the Evolution of Enzymes Needed for Survival and Colonization
Source: Pathogens. 2025 Jan 5;14(1):32. doi: 10.3390/pathogens14010032 (PMC11768322; doi:10.3390/pathogens14010032)
Supplement: Supplementary file 1 [file pathogens-14-00032-s001.zip › Supplementary structural Files/CIF files aSMase6/aSMase6 no signal peptide/No signal peptide +Mg/fold_smase6nosignpeptdmg_model_4.cif]

# By using this file you agree to the legally binding terms of use found at alphafoldserver.com/output-terms
data_17412ece4fdc9674
#
_entry.id 17412ece4fdc9674
#
loop_
_atom_type.symbol
C  
MG 
N  
O  
S  
#
loop_
_audit_author.name
_audit_author.pdbx_ordinal
"Google DeepMind" 1 
"Isomorphic Labs" 2 
#
_audit_conform.dict_location https://raw.githubusercontent.com/ihmwg/ModelCIF/master/dist/mmcif_ma.dic
_audit_conform.dict_name     mmcif_ma.dic
_audit_conform.dict_version  1.4.5
#
loop_
_chem_comp.formula
_chem_comp.formula_weight
_chem_comp.id
_chem_comp.mon_nstd_flag
_chem_comp.name
_chem_comp.pdbx_smiles
_chem_comp.pdbx_synonyms
_chem_comp.type
"C3 H7 N O2"    89.093  ALA y ALANINE         C[C@H](N)C(O)=O                  ? "L-PEPTIDE LINKING" 
"C6 H15 N4 O2"  175.209 ARG y ARGININE        N[C@@H](CCCNC(N)=[NH2+])C(O)=O   ? "L-PEPTIDE LINKING" 
"C4 H8 N2 O3"   132.118 ASN y ASPARAGINE      N[C@@H](CC(N)=O)C(O)=O           ? "L-PEPTIDE LINKING" 
"C4 H7 N O4"    133.103 ASP y "ASPARTIC ACID" N[C@@H](CC(O)=O)C(O)=O           ? "L-PEPTIDE LINKING" 
"C3 H7 N O2 S"  121.158 CYS y CYSTEINE        N[C@@H](CS)C(O)=O                ? "L-PEPTIDE LINKING" 
"C5 H10 N2 O3"  146.144 GLN y GLUTAMINE       N[C@@H](CCC(N)=O)C(O)=O          ? "L-PEPTIDE LINKING" 
"C5 H9 N O4"    147.129 GLU y "GLUTAMIC ACID" N[C@@H](CCC(O)=O)C(O)=O          ? "L-PEPTIDE LINKING" 
"C2 H5 N O2"    75.067  GLY y GLYCINE         NCC(O)=O                         ? "PEPTIDE LINKING"   
"C6 H10 N3 O2"  156.162 HIS y HISTIDINE       N[C@@H](Cc1c[nH]c[nH+]1)C(O)=O   ? "L-PEPTIDE LINKING" 
"C6 H13 N O2"   131.173 ILE y ISOLEUCINE      CC[C@H](C)[C@H](N)C(O)=O         ? "L-PEPTIDE LINKING" 
"C6 H13 N O2"   131.173 LEU y LEUCINE         CC(C)C[C@H](N)C(O)=O             ? "L-PEPTIDE LINKING" 
"C6 H15 N2 O2"  147.195 LYS y LYSINE          N[C@@H](CCCC[NH3+])C(O)=O        ? "L-PEPTIDE LINKING" 
"C5 H11 N O2 S" 149.211 MET y METHIONINE      CSCC[C@H](N)C(O)=O               ? "L-PEPTIDE LINKING" 
Mg              24.305  MG  . "MAGNESIUM ION" "[Mg++]"                         ? NON-POLYMER         
"C9 H11 N O2"   165.189 PHE y PHENYLALANINE   N[C@@H](Cc1ccccc1)C(O)=O         ? "L-PEPTIDE LINKING" 
"C5 H9 N O2"    115.130 PRO y PROLINE         OC(=O)[C@@H]1CCCN1               ? "L-PEPTIDE LINKING" 
"C3 H7 N O3"    105.093 SER y SERINE          N[C@@H](CO)C(O)=O                ? "L-PEPTIDE LINKING" 
"C4 H9 N O3"    119.119 THR y THREONINE       C[C@@H](O)[C@H](N)C(O)=O         ? "L-PEPTIDE LINKING" 
"C11 H12 N2 O2" 204.225 TRP y TRYPTOPHAN      N[C@@H](Cc1c[nH]c2ccccc12)C(O)=O ? "L-PEPTIDE LINKING" 
"C9 H11 N O3"   181.189 TYR y TYROSINE        N[C@@H](Cc1ccc(O)cc1)C(O)=O      ? "L-PEPTIDE LINKING" 
"C5 H11 N O2"   117.146 VAL y VALINE          CC(C)[C@H](N)C(O)=O              ? "L-PEPTIDE LINKING" 
#
_citation.book_publisher          ?
_citation.country                 UK
_citation.id                      primary
_citation.journal_full            Nature
_citation.journal_id_ASTM         NATUAS
_citation.journal_id_CSD          0006
_citation.journal_id_ISSN         0028-0836
_citation.journal_volume          ?
_citation.page_first              ?
_citation.page_last               ?
_citation.pdbx_database_id_DOI    ?
_citation.pdbx_database_id_PubMed ?
_citation.title                   "Accurate structure prediction of biomolecular interactions with AlphaFold 3"
_citation.year                    2024
#
loop_
_citation_author.citation_id
_citation_author.name
_citation_author.ordinal
primary "Google DeepMind" 1 
primary "Isomorphic Labs" 2 
#
loop_
_entity.id
_entity.pdbx_description
_entity.type
1 . polymer     
2 . non-polymer 
#
_entity_poly.entity_id      1
_entity_poly.pdbx_strand_id A
_entity_poly.type           polypeptide(L)
#
loop_
_entity_poly_seq.entity_id
_entity_poly_seq.hetero
_entity_poly_seq.mon_id
_entity_poly_seq.num
1 n PHE 1   
1 n GLU 2   
1 n MET 3   
1 n TRP 4   
1 n GLN 5   
1 n LEU 6   
1 n THR 7   
1 n ASP 8   
1 n ILE 9   
1 n HIS 10  
1 n LEU 11  
1 n ASP 12  
1 n PRO 13  
1 n MET 14  
1 n TYR 15  
1 n THR 16  
1 n VAL 17  
1 n GLY 18  
1 n SER 19  
1 n ASP 20  
1 n PRO 21  
1 n LEU 22  
1 n LYS 23  
1 n LEU 24  
1 n CYS 25  
1 n ARG 26  
1 n GLU 27  
1 n GLY 28  
1 n LYS 29  
1 n GLY 30  
1 n ASN 31  
1 n ALA 32  
1 n GLY 33  
1 n LYS 34  
1 n TYR 35  
1 n GLY 36  
1 n ASP 37  
1 n TYR 38  
1 n SER 39  
1 n CYS 40  
1 n ASP 41  
1 n ALA 42  
1 n ASN 43  
1 n MET 44  
1 n ALA 45  
1 n LEU 46  
1 n LEU 47  
1 n ASP 48  
1 n SER 49  
1 n LEU 50  
1 n VAL 51  
1 n LYS 52  
1 n PHE 53  
1 n ILE 54  
1 n LYS 55  
1 n ARG 56  
1 n ASN 57  
1 n THR 58  
1 n ASP 59  
1 n VAL 60  
1 n ASN 61  
1 n GLY 62  
1 n LYS 63  
1 n VAL 64  
1 n MET 65  
1 n VAL 66  
1 n TYR 67  
1 n ASN 68  
1 n GLY 69  
1 n ASP 70  
1 n ILE 71  
1 n VAL 72  
1 n SER 73  
1 n ARG 74  
1 n ALA 75  
1 n ILE 76  
1 n PRO 77  
1 n LYS 78  
1 n TYR 79  
1 n ASN 80  
1 n LEU 81  
1 n ASP 82  
1 n TYR 83  
1 n VAL 84  
1 n LYS 85  
1 n GLN 86  
1 n SER 87  
1 n ILE 88  
1 n VAL 89  
1 n ASN 90  
1 n ALA 91  
1 n THR 92  
1 n ALA 93  
1 n LEU 94  
1 n LEU 95  
1 n LYS 96  
1 n LYS 97  
1 n PHE 98  
1 n GLU 99  
1 n ASP 100 
1 n PHE 101 
1 n PHE 102 
1 n ILE 103 
1 n ILE 104 
1 n PRO 105 
1 n MET 106 
1 n LEU 107 
1 n GLY 108 
1 n ASN 109 
1 n HIS 110 
1 n ASP 111 
1 n VAL 112 
1 n TYR 113 
1 n PRO 114 
1 n ALA 115 
1 n ASN 116 
1 n GLN 117 
1 n MET 118 
1 n ALA 119 
1 n ILE 120 
1 n ASN 121 
1 n SER 122 
1 n GLN 123 
1 n TRP 124 
1 n ILE 125 
1 n PHE 126 
1 n GLN 127 
1 n PHE 128 
1 n ALA 129 
1 n ALA 130 
1 n GLU 131 
1 n GLN 132 
1 n PHE 133 
1 n ALA 134 
1 n PRO 135 
1 n PHE 136 
1 n LEU 137 
1 n SER 138 
1 n GLN 139 
1 n ASN 140 
1 n ALA 141 
1 n ILE 142 
1 n GLU 143 
1 n SER 144 
1 n PHE 145 
1 n LYS 146 
1 n HIS 147 
1 n GLY 148 
1 n GLY 149 
1 n TYR 150 
1 n TYR 151 
1 n THR 152 
1 n MET 153 
1 n PRO 154 
1 n PHE 155 
1 n PRO 156 
1 n ALA 157 
1 n HIS 158 
1 n LEU 159 
1 n GLY 160 
1 n ILE 161 
1 n LYS 162 
1 n VAL 163 
1 n PRO 164 
1 n LEU 165 
1 n ASN 166 
1 n ALA 167 
1 n VAL 168 
1 n VAL 169 
1 n LEU 170 
1 n ASN 171 
1 n THR 172 
1 n VAL 173 
1 n LEU 174 
1 n TYR 175 
1 n TYR 176 
1 n ASN 177 
1 n TYR 178 
1 n ASN 179 
1 n LYS 180 
1 n GLN 181 
1 n THR 182 
1 n MET 183 
1 n ASP 184 
1 n SER 185 
1 n THR 186 
1 n ASP 187 
1 n PRO 188 
1 n LEU 189 
1 n GLY 190 
1 n GLN 191 
1 n PHE 192 
1 n GLU 193 
1 n TRP 194 
1 n PHE 195 
1 n LYS 196 
1 n THR 197 
1 n VAL 198 
1 n MET 199 
1 n ASP 200 
1 n GLY 201 
1 n TYR 202 
1 n ARG 203 
1 n LYS 204 
1 n THR 205 
1 n GLY 206 
1 n GLN 207 
1 n ARG 208 
1 n ALA 209 
1 n ILE 210 
1 n VAL 211 
1 n SER 212 
1 n MET 213 
1 n HIS 214 
1 n ILE 215 
1 n CYS 216 
1 n PRO 217 
1 n GLY 218 
1 n VAL 219 
1 n ALA 220 
1 n GLU 221 
1 n ARG 222 
1 n PHE 223 
1 n ASN 224 
1 n TYR 225 
1 n SER 226 
1 n ASP 227 
1 n GLN 228 
1 n LEU 229 
1 n TYR 230 
1 n PRO 231 
1 n GLN 232 
1 n TYR 233 
1 n ASN 234 
1 n ASP 235 
1 n ARG 236 
1 n LEU 237 
1 n VAL 238 
1 n ASP 239 
1 n SER 240 
1 n LEU 241 
1 n ALA 242 
1 n GLU 243 
1 n TYR 244 
1 n ASN 245 
1 n ASP 246 
1 n VAL 247 
1 n ILE 248 
1 n LEU 249 
1 n GLY 250 
1 n VAL 251 
1 n LEU 252 
1 n CYS 253 
1 n GLY 254 
1 n HIS 255 
1 n LEU 256 
1 n HIS 257 
1 n THR 258 
1 n ASP 259 
1 n THR 260 
1 n PHE 261 
1 n ARG 262 
1 n ILE 263 
1 n LEU 264 
1 n SER 265 
1 n LYS 266 
1 n GLY 267 
1 n ASN 268 
1 n LYS 269 
1 n LYS 270 
1 n VAL 271 
1 n MET 272 
1 n ALA 273 
1 n PHE 274 
1 n ILE 275 
1 n GLY 276 
1 n PRO 277 
1 n SER 278 
1 n VAL 279 
1 n ASP 280 
1 n THR 281 
1 n TRP 282 
1 n LEU 283 
1 n GLY 284 
1 n THR 285 
1 n SER 286 
1 n PRO 287 
1 n SER 288 
1 n ILE 289 
1 n ARG 290 
1 n LYS 291 
1 n TYR 292 
1 n ASP 293 
1 n VAL 294 
1 n GLY 295 
1 n ASN 296 
1 n GLY 297 
1 n GLN 298 
1 n GLY 299 
1 n TYR 300 
1 n MET 301 
1 n LYS 302 
1 n GLU 303 
1 n PHE 304 
1 n LYS 305 
1 n ASN 306 
1 n TYR 307 
1 n HIS 308 
1 n PHE 309 
1 n GLN 310 
1 n LEU 311 
1 n ARG 312 
1 n PRO 313 
1 n LYS 314 
1 n LYS 315 
1 n ASP 316 
1 n LYS 317 
1 n LEU 318 
1 n LYS 319 
1 n PRO 320 
1 n LYS 321 
1 n THR 322 
1 n THR 323 
1 n ILE 324 
1 n LYS 325 
1 n GLN 326 
1 n PRO 327 
1 n SER 328 
1 n ASP 329 
1 n GLY 330 
1 n PHE 331 
1 n ASN 332 
1 n LYS 333 
1 n TRP 334 
1 n LYS 335 
1 n PHE 336 
1 n ASN 337 
1 n TYR 338 
1 n GLY 339 
1 n SER 340 
1 n SER 341 
1 n SER 342 
1 n GLU 343 
1 n TYR 344 
1 n GLY 345 
1 n LEU 346 
1 n LYS 347 
1 n GLU 348 
1 n LEU 349 
1 n SER 350 
1 n PRO 351 
1 n LYS 352 
1 n GLU 353 
1 n PHE 354 
1 n GLU 355 
1 n ILE 356 
1 n LEU 357 
1 n ALA 358 
1 n ALA 359 
1 n ARG 360 
1 n MET 361 
1 n ASP 362 
1 n LYS 363 
1 n ASP 364 
1 n LEU 365 
1 n GLN 366 
1 n LEU 367 
1 n PHE 368 
1 n ASN 369 
1 n LYS 370 
1 n TYR 371 
1 n HIS 372 
1 n LEU 373 
1 n HIS 374 
1 n PHE 375 
1 n ARG 376 
1 n ALA 377 
1 n ASP 378 
1 n THR 379 
1 n PRO 380 
1 n GLY 381 
1 n PHE 382 
1 n THR 383 
1 n CYS 384 
1 n LYS 385 
1 n GLY 386 
1 n ASN 387 
1 n CYS 388 
1 n LYS 389 
1 n ASN 390 
1 n ASN 391 
1 n CYS 392 
1 n MET 393 
1 n CYS 394 
1 n ALA 395 
1 n VAL 396 
1 n ARG 397 
1 n TYR 398 
1 n PRO 399 
1 n ARG 400 
1 n GLN 401 
1 n ASN 402 
1 n GLU 403 
1 n PHE 404 
1 n ALA 405 
1 n ASN 406 
1 n CYS 407 
1 n VAL 408 
1 n VAL 409 
1 n TRP 410 
1 n ASN 411 
#
_ma_data.content_type "model coordinates"
_ma_data.id           1
_ma_data.name         Model
#
_ma_model_list.data_id          1
_ma_model_list.model_group_id   1
_ma_model_list.model_group_name "AlphaFold-beta-20231127 (7a14c934-fe78-43c1-a552-7fb305b0ebd1 @ 2024-10-22 07:44:14)"
_ma_model_list.model_id         1
_ma_model_list.model_name       "Top ranked model"
_ma_model_list.model_type       "Ab initio model"
_ma_model_list.ordinal_id       1
#
loop_
_ma_protocol_step.method_type
_ma_protocol_step.ordinal_id
_ma_protocol_step.protocol_id
_ma_protocol_step.step_id
"coevolution MSA" 1 1 1 
"template search" 2 1 2 
modeling          3 1 3 
#
loop_
_ma_qa_metric.id
_ma_qa_metric.mode
_ma_qa_metric.name
_ma_qa_metric.software_group_id
_ma_qa_metric.type
1 global pLDDT 1 pLDDT 
2 local  pLDDT 1 pLDDT 
#
_ma_qa_metric_global.metric_id    1
_ma_qa_metric_global.metric_value 92.23
_ma_qa_metric_global.model_id     1
_ma_qa_metric_global.ordinal_id   1
#
_ma_software_group.group_id    1
_ma_software_group.ordinal_id  1
_ma_software_group.software_id 1
#
loop_
_ma_target_entity.data_id
_ma_target_entity.entity_id
_ma_target_entity.origin
1 1 . 
1 2 . 
#
loop_
_ma_target_entity_instance.asym_id
_ma_target_entity_instance.details
_ma_target_entity_instance.entity_id
A . 1 
B . 2 
#
loop_
_pdbx_data_usage.details
_pdbx_data_usage.id
_pdbx_data_usage.type
_pdbx_data_usage.url
;NON-COMMERCIAL USE ONLY, BY USING THIS FILE YOU AGREE TO THE TERMS OF USE FOUND
AT alphafoldserver.com/output-terms.
;
1 license    ? 
;THE INFORMATION IS NOT INTENDED FOR, HAS NOT BEEN VALIDATED FOR, AND IS NOT
APPROVED FOR CLINICAL USE. IT SHOULD NOT BE USED FOR CLINICAL PURPOSE OR RELIED
ON FOR MEDICAL OR OTHER PROFESSIONAL ADVICE. IT IS THEORETICAL MODELLING ONLY
AND CAUTION SHOULD BE EXERCISED IN ITS USE. IT IS PROVIDED "AS-IS" WITHOUT ANY
WARRANTY OF ANY KIND, WHETHER EXPRESSED OR IMPLIED. NO WARRANTY IS GIVEN THAT
USE OF THE INFORMATION SHALL NOT INFRINGE THE RIGHTS OF ANY THIRD PARTY.
;
2 disclaimer ? 
#
_pdbx_nonpoly_scheme.asym_id       B
_pdbx_nonpoly_scheme.auth_seq_num  1
_pdbx_nonpoly_scheme.entity_id     2
_pdbx_nonpoly_scheme.mon_id        MG
_pdbx_nonpoly_scheme.pdb_ins_code  .
_pdbx_nonpoly_scheme.pdb_seq_num   1
_pdbx_nonpoly_scheme.pdb_strand_id B
#
loop_
_pdbx_poly_seq_scheme.asym_id
_pdbx_poly_seq_scheme.auth_seq_num
_pdbx_poly_seq_scheme.entity_id
_pdbx_poly_seq_scheme.hetero
_pdbx_poly_seq_scheme.mon_id
_pdbx_poly_seq_scheme.pdb_ins_code
_pdbx_poly_seq_scheme.pdb_seq_num
_pdbx_poly_seq_scheme.pdb_strand_id
_pdbx_poly_seq_scheme.seq_id
A 1   1 n PHE . 1   A 1   
A 2   1 n GLU . 2   A 2   
A 3   1 n MET . 3   A 3   
A 4   1 n TRP . 4   A 4   
A 5   1 n GLN . 5   A 5   
A 6   1 n LEU . 6   A 6   
A 7   1 n THR . 7   A 7   
A 8   1 n ASP . 8   A 8   
A 9   1 n ILE . 9   A 9   
A 10  1 n HIS . 10  A 10  
A 11  1 n LEU . 11  A 11  
A 12  1 n ASP . 12  A 12  
A 13  1 n PRO . 13  A 13  
A 14  1 n MET . 14  A 14  
A 15  1 n TYR . 15  A 15  
A 16  1 n THR . 16  A 16  
A 17  1 n VAL . 17  A 17  
A 18  1 n GLY . 18  A 18  
A 19  1 n SER . 19  A 19  
A 20  1 n ASP . 20  A 20  
A 21  1 n PRO . 21  A 21  
A 22  1 n LEU . 22  A 22  
A 23  1 n LYS . 23  A 23  
A 24  1 n LEU . 24  A 24  
A 25  1 n CYS . 25  A 25  
A 26  1 n ARG . 26  A 26  
A 27  1 n GLU . 27  A 27  
A 28  1 n GLY . 28  A 28  
A 29  1 n LYS . 29  A 29  
A 30  1 n GLY . 30  A 30  
A 31  1 n ASN . 31  A 31  
A 32  1 n ALA . 32  A 32  
A 33  1 n GLY . 33  A 33  
A 34  1 n LYS . 34  A 34  
A 35  1 n TYR . 35  A 35  
A 36  1 n GLY . 36  A 36  
A 37  1 n ASP . 37  A 37  
A 38  1 n TYR . 38  A 38  
A 39  1 n SER . 39  A 39  
A 40  1 n CYS . 40  A 40  
A 41  1 n ASP . 41  A 41  
A 42  1 n ALA . 42  A 42  
A 43  1 n ASN . 43  A 43  
A 44  1 n MET . 44  A 44  
A 45  1 n ALA . 45  A 45  
A 46  1 n LEU . 46  A 46  
A 47  1 n LEU . 47  A 47  
A 48  1 n ASP . 48  A 48  
A 49  1 n SER . 49  A 49  
A 50  1 n LEU . 50  A 50  
A 51  1 n VAL . 51  A 51  
A 52  1 n LYS . 52  A 52  
A 53  1 n PHE . 53  A 53  
A 54  1 n ILE . 54  A 54  
A 55  1 n LYS . 55  A 55  
A 56  1 n ARG . 56  A 56  
A 57  1 n ASN . 57  A 57  
A 58  1 n THR . 58  A 58  
A 59  1 n ASP . 59  A 59  
A 60  1 n VAL . 60  A 60  
A 61  1 n ASN . 61  A 61  
A 62  1 n GLY . 62  A 62  
A 63  1 n LYS . 63  A 63  
A 64  1 n VAL . 64  A 64  
A 65  1 n MET . 65  A 65  
A 66  1 n VAL . 66  A 66  
A 67  1 n TYR . 67  A 67  
A 68  1 n ASN . 68  A 68  
A 69  1 n GLY . 69  A 69  
A 70  1 n ASP . 70  A 70  
A 71  1 n ILE . 71  A 71  
A 72  1 n VAL . 72  A 72  
A 73  1 n SER . 73  A 73  
A 74  1 n ARG . 74  A 74  
A 75  1 n ALA . 75  A 75  
A 76  1 n ILE . 76  A 76  
A 77  1 n PRO . 77  A 77  
A 78  1 n LYS . 78  A 78  
A 79  1 n TYR . 79  A 79  
A 80  1 n ASN . 80  A 80  
A 81  1 n LEU . 81  A 81  
A 82  1 n ASP . 82  A 82  
A 83  1 n TYR . 83  A 83  
A 84  1 n VAL . 84  A 84  
A 85  1 n LYS . 85  A 85  
A 86  1 n GLN . 86  A 86  
A 87  1 n SER . 87  A 87  
A 88  1 n ILE . 88  A 88  
A 89  1 n VAL . 89  A 89  
A 90  1 n ASN . 90  A 90  
A 91  1 n ALA . 91  A 91  
A 92  1 n THR . 92  A 92  
A 93  1 n ALA . 93  A 93  
A 94  1 n LEU . 94  A 94  
A 95  1 n LEU . 95  A 95  
A 96  1 n LYS . 96  A 96  
A 97  1 n LYS . 97  A 97  
A 98  1 n PHE . 98  A 98  
A 99  1 n GLU . 99  A 99  
A 100 1 n ASP . 100 A 100 
A 101 1 n PHE . 101 A 101 
A 102 1 n PHE . 102 A 102 
A 103 1 n ILE . 103 A 103 
A 104 1 n ILE . 104 A 104 
A 105 1 n PRO . 105 A 105 
A 106 1 n MET . 106 A 106 
A 107 1 n LEU . 107 A 107 
A 108 1 n GLY . 108 A 108 
A 109 1 n ASN . 109 A 109 
A 110 1 n HIS . 110 A 110 
A 111 1 n ASP . 111 A 111 
A 112 1 n VAL . 112 A 112 
A 113 1 n TYR . 113 A 113 
A 114 1 n PRO . 114 A 114 
A 115 1 n ALA . 115 A 115 
A 116 1 n ASN . 116 A 116 
A 117 1 n GLN . 117 A 117 
A 118 1 n MET . 118 A 118 
A 119 1 n ALA . 119 A 119 
A 120 1 n ILE . 120 A 120 
A 121 1 n ASN . 121 A 121 
A 122 1 n SER . 122 A 122 
A 123 1 n GLN . 123 A 123 
A 124 1 n TRP . 124 A 124 
A 125 1 n ILE . 125 A 125 
A 126 1 n PHE . 126 A 126 
A 127 1 n GLN . 127 A 127 
A 128 1 n PHE . 128 A 128 
A 129 1 n ALA . 129 A 129 
A 130 1 n ALA . 130 A 130 
A 131 1 n GLU . 131 A 131 
A 132 1 n GLN . 132 A 132 
A 133 1 n PHE . 133 A 133 
A 134 1 n ALA . 134 A 134 
A 135 1 n PRO . 135 A 135 
A 136 1 n PHE . 136 A 136 
A 137 1 n LEU . 137 A 137 
A 138 1 n SER . 138 A 138 
A 139 1 n GLN . 139 A 139 
A 140 1 n ASN . 140 A 140 
A 141 1 n ALA . 141 A 141 
A 142 1 n ILE . 142 A 142 
A 143 1 n GLU . 143 A 143 
A 144 1 n SER . 144 A 144 
A 145 1 n PHE . 145 A 145 
A 146 1 n LYS . 146 A 146 
A 147 1 n HIS . 147 A 147 
A 148 1 n GLY . 148 A 148 
A 149 1 n GLY . 149 A 149 
A 150 1 n TYR . 150 A 150 
A 151 1 n TYR . 151 A 151 
A 152 1 n THR . 152 A 152 
A 153 1 n MET . 153 A 153 
A 154 1 n PRO . 154 A 154 
A 155 1 n PHE . 155 A 155 
A 156 1 n PRO . 156 A 156 
A 157 1 n ALA . 157 A 157 
A 158 1 n HIS . 158 A 158 
A 159 1 n LEU . 159 A 159 
A 160 1 n GLY . 160 A 160 
A 161 1 n ILE . 161 A 161 
A 162 1 n LYS . 162 A 162 
A 163 1 n VAL . 163 A 163 
A 164 1 n PRO . 164 A 164 
A 165 1 n LEU . 165 A 165 
A 166 1 n ASN . 166 A 166 
A 167 1 n ALA . 167 A 167 
A 168 1 n VAL . 168 A 168 
A 169 1 n VAL . 169 A 169 
A 170 1 n LEU . 170 A 170 
A 171 1 n ASN . 171 A 171 
A 172 1 n THR . 172 A 172 
A 173 1 n VAL . 173 A 173 
A 174 1 n LEU . 174 A 174 
A 175 1 n TYR . 175 A 175 
A 176 1 n TYR . 176 A 176 
A 177 1 n ASN . 177 A 177 
A 178 1 n TYR . 178 A 178 
A 179 1 n ASN . 179 A 179 
A 180 1 n LYS . 180 A 180 
A 181 1 n GLN . 181 A 181 
A 182 1 n THR . 182 A 182 
A 183 1 n MET . 183 A 183 
A 184 1 n ASP . 184 A 184 
A 185 1 n SER . 185 A 185 
A 186 1 n THR . 186 A 186 
A 187 1 n ASP . 187 A 187 
A 188 1 n PRO . 188 A 188 
A 189 1 n LEU . 189 A 189 
A 190 1 n GLY . 190 A 190 
A 191 1 n GLN . 191 A 191 
A 192 1 n PHE . 192 A 192 
A 193 1 n GLU . 193 A 193 
A 194 1 n TRP . 194 A 194 
A 195 1 n PHE . 195 A 195 
A 196 1 n LYS . 196 A 196 
A 197 1 n THR . 197 A 197 
A 198 1 n VAL . 198 A 198 
A 199 1 n MET . 199 A 199 
A 200 1 n ASP . 200 A 200 
A 201 1 n GLY . 201 A 201 
A 202 1 n TYR . 202 A 202 
A 203 1 n ARG . 203 A 203 
A 204 1 n LYS . 204 A 204 
A 205 1 n THR . 205 A 205 
A 206 1 n GLY . 206 A 206 
A 207 1 n GLN . 207 A 207 
A 208 1 n ARG . 208 A 208 
A 209 1 n ALA . 209 A 209 
A 210 1 n ILE . 210 A 210 
A 211 1 n VAL . 211 A 211 
A 212 1 n SER . 212 A 212 
A 213 1 n MET . 213 A 213 
A 214 1 n HIS . 214 A 214 
A 215 1 n ILE . 215 A 215 
A 216 1 n CYS . 216 A 216 
A 217 1 n PRO . 217 A 217 
A 218 1 n GLY . 218 A 218 
A 219 1 n VAL . 219 A 219 
A 220 1 n ALA . 220 A 220 
A 221 1 n GLU . 221 A 221 
A 222 1 n ARG . 222 A 222 
A 223 1 n PHE . 223 A 223 
A 224 1 n ASN . 224 A 224 
A 225 1 n TYR . 225 A 225 
A 226 1 n SER . 226 A 226 
A 227 1 n ASP . 227 A 227 
A 228 1 n GLN . 228 A 228 
A 229 1 n LEU . 229 A 229 
A 230 1 n TYR . 230 A 230 
A 231 1 n PRO . 231 A 231 
A 232 1 n GLN . 232 A 232 
A 233 1 n TYR . 233 A 233 
A 234 1 n ASN . 234 A 234 
A 235 1 n ASP . 235 A 235 
A 236 1 n ARG . 236 A 236 
A 237 1 n LEU . 237 A 237 
A 238 1 n VAL . 238 A 238 
A 239 1 n ASP . 239 A 239 
A 240 1 n SER . 240 A 240 
A 241 1 n LEU . 241 A 241 
A 242 1 n ALA . 242 A 242 
A 243 1 n GLU . 243 A 243 
A 244 1 n TYR . 244 A 244 
A 245 1 n ASN . 245 A 245 
A 246 1 n ASP . 246 A 246 
A 247 1 n VAL . 247 A 247 
A 248 1 n ILE . 248 A 248 
A 249 1 n LEU . 249 A 249 
A 250 1 n GLY . 250 A 250 
A 251 1 n VAL . 251 A 251 
A 252 1 n LEU . 252 A 252 
A 253 1 n CYS . 253 A 253 
A 254 1 n GLY . 254 A 254 
A 255 1 n HIS . 255 A 255 
A 256 1 n LEU . 256 A 256 
A 257 1 n HIS . 257 A 257 
A 258 1 n THR . 258 A 258 
A 259 1 n ASP . 259 A 259 
A 260 1 n THR . 260 A 260 
A 261 1 n PHE . 261 A 261 
A 262 1 n ARG . 262 A 262 
A 263 1 n ILE . 263 A 263 
A 264 1 n LEU . 264 A 264 
A 265 1 n SER . 265 A 265 
A 266 1 n LYS . 266 A 266 
A 267 1 n GLY . 267 A 267 
A 268 1 n ASN . 268 A 268 
A 269 1 n LYS . 269 A 269 
A 270 1 n LYS . 270 A 270 
A 271 1 n VAL . 271 A 271 
A 272 1 n MET . 272 A 272 
A 273 1 n ALA . 273 A 273 
A 274 1 n PHE . 274 A 274 
A 275 1 n ILE . 275 A 275 
A 276 1 n GLY . 276 A 276 
A 277 1 n PRO . 277 A 277 
A 278 1 n SER . 278 A 278 
A 279 1 n VAL . 279 A 279 
A 280 1 n ASP . 280 A 280 
A 281 1 n THR . 281 A 281 
A 282 1 n TRP . 282 A 282 
A 283 1 n LEU . 283 A 283 
A 284 1 n GLY . 284 A 284 
A 285 1 n THR . 285 A 285 
A 286 1 n SER . 286 A 286 
A 287 1 n PRO . 287 A 287 
A 288 1 n SER . 288 A 288 
A 289 1 n ILE . 289 A 289 
A 290 1 n ARG . 290 A 290 
A 291 1 n LYS . 291 A 291 
A 292 1 n TYR . 292 A 292 
A 293 1 n ASP . 293 A 293 
A 294 1 n VAL . 294 A 294 
A 295 1 n GLY . 295 A 295 
A 296 1 n ASN . 296 A 296 
A 297 1 n GLY . 297 A 297 
A 298 1 n GLN . 298 A 298 
A 299 1 n GLY . 299 A 299 
A 300 1 n TYR . 300 A 300 
A 301 1 n MET . 301 A 301 
A 302 1 n LYS . 302 A 302 
A 303 1 n GLU . 303 A 303 
A 304 1 n PHE . 304 A 304 
A 305 1 n LYS . 305 A 305 
A 306 1 n ASN . 306 A 306 
A 307 1 n TYR . 307 A 307 
A 308 1 n HIS . 308 A 308 
A 309 1 n PHE . 309 A 309 
A 310 1 n GLN . 310 A 310 
A 311 1 n LEU . 311 A 311 
A 312 1 n ARG . 312 A 312 
A 313 1 n PRO . 313 A 313 
A 314 1 n LYS . 314 A 314 
A 315 1 n LYS . 315 A 315 
A 316 1 n ASP . 316 A 316 
A 317 1 n LYS . 317 A 317 
A 318 1 n LEU . 318 A 318 
A 319 1 n LYS . 319 A 319 
A 320 1 n PRO . 320 A 320 
A 321 1 n LYS . 321 A 321 
A 322 1 n THR . 322 A 322 
A 323 1 n THR . 323 A 323 
A 324 1 n ILE . 324 A 324 
A 325 1 n LYS . 325 A 325 
A 326 1 n GLN . 326 A 326 
A 327 1 n PRO . 327 A 327 
A 328 1 n SER . 328 A 328 
A 329 1 n ASP . 329 A 329 
A 330 1 n GLY . 330 A 330 
A 331 1 n PHE . 331 A 331 
A 332 1 n ASN . 332 A 332 
A 333 1 n LYS . 333 A 333 
A 334 1 n TRP . 334 A 334 
A 335 1 n LYS . 335 A 335 
A 336 1 n PHE . 336 A 336 
A 337 1 n ASN . 337 A 337 
A 338 1 n TYR . 338 A 338 
A 339 1 n GLY . 339 A 339 
A 340 1 n SER . 340 A 340 
A 341 1 n SER . 341 A 341 
A 342 1 n SER . 342 A 342 
A 343 1 n GLU . 343 A 343 
A 344 1 n TYR . 344 A 344 
A 345 1 n GLY . 345 A 345 
A 346 1 n LEU . 346 A 346 
A 347 1 n LYS . 347 A 347 
A 348 1 n GLU . 348 A 348 
A 349 1 n LEU . 349 A 349 
A 350 1 n SER . 350 A 350 
A 351 1 n PRO . 351 A 351 
A 352 1 n LYS . 352 A 352 
A 353 1 n GLU . 353 A 353 
A 354 1 n PHE . 354 A 354 
A 355 1 n GLU . 355 A 355 
A 356 1 n ILE . 356 A 356 
A 357 1 n LEU . 357 A 357 
A 358 1 n ALA . 358 A 358 
A 359 1 n ALA . 359 A 359 
A 360 1 n ARG . 360 A 360 
A 361 1 n MET . 361 A 361 
A 362 1 n ASP . 362 A 362 
A 363 1 n LYS . 363 A 363 
A 364 1 n ASP . 364 A 364 
A 365 1 n LEU . 365 A 365 
A 366 1 n GLN . 366 A 366 
A 367 1 n LEU . 367 A 367 
A 368 1 n PHE . 368 A 368 
A 369 1 n ASN . 369 A 369 
A 370 1 n LYS . 370 A 370 
A 371 1 n TYR . 371 A 371 
A 372 1 n HIS . 372 A 372 
A 373 1 n LEU . 373 A 373 
A 374 1 n HIS . 374 A 374 
A 375 1 n PHE . 375 A 375 
A 376 1 n ARG . 376 A 376 
A 377 1 n ALA . 377 A 377 
A 378 1 n ASP . 378 A 378 
A 379 1 n THR . 379 A 379 
A 380 1 n PRO . 380 A 380 
A 381 1 n GLY . 381 A 381 
A 382 1 n PHE . 382 A 382 
A 383 1 n THR . 383 A 383 
A 384 1 n CYS . 384 A 384 
A 385 1 n LYS . 385 A 385 
A 386 1 n GLY . 386 A 386 
A 387 1 n ASN . 387 A 387 
A 388 1 n CYS . 388 A 388 
A 389 1 n LYS . 389 A 389 
A 390 1 n ASN . 390 A 390 
A 391 1 n ASN . 391 A 391 
A 392 1 n CYS . 392 A 392 
A 393 1 n MET . 393 A 393 
A 394 1 n CYS . 394 A 394 
A 395 1 n ALA . 395 A 395 
A 396 1 n VAL . 396 A 396 
A 397 1 n ARG . 397 A 397 
A 398 1 n TYR . 398 A 398 
A 399 1 n PRO . 399 A 399 
A 400 1 n ARG . 400 A 400 
A 401 1 n GLN . 401 A 401 
A 402 1 n ASN . 402 A 402 
A 403 1 n GLU . 403 A 403 
A 404 1 n PHE . 404 A 404 
A 405 1 n ALA . 405 A 405 
A 406 1 n ASN . 406 A 406 
A 407 1 n CYS . 407 A 407 
A 408 1 n VAL . 408 A 408 
A 409 1 n VAL . 409 A 409 
A 410 1 n TRP . 410 A 410 
A 411 1 n ASN . 411 A 411 
#
_software.classification other
_software.date           ?
_software.description    "Structure prediction"
_software.name           AlphaFold
_software.pdbx_ordinal   1
_software.type           package
_software.version        "AlphaFold-beta-20231127 (7a14c934-fe78-43c1-a552-7fb305b0ebd1 @ 2024-10-22 07:44:14)"
#
loop_
_struct_asym.entity_id
_struct_asym.id
1 A 
2 B 
#
loop_
_atom_site.group_PDB
_atom_site.id
_atom_site.type_symbol
_atom_site.label_atom_id
_atom_site.label_alt_id
_atom_site.label_comp_id
_atom_site.label_asym_id
_atom_site.label_entity_id
_atom_site.label_seq_id
_atom_site.pdbx_PDB_ins_code
_atom_site.Cartn_x
_atom_site.Cartn_y
_atom_site.Cartn_z
_atom_site.occupancy
_atom_site.B_iso_or_equiv
_atom_site.auth_seq_id
_atom_site.auth_asym_id
_atom_site.pdbx_PDB_model_num
ATOM   1    N  N   . PHE A 1 1   ? -1.323  14.080  -16.711 1.00 96.24 1   A 1 
ATOM   2    C  CA  . PHE A 1 1   ? -0.064  13.973  -15.955 1.00 97.35 1   A 1 
ATOM   3    C  C   . PHE A 1 1   ? 0.116   12.559  -15.417 1.00 97.76 1   A 1 
ATOM   4    O  O   . PHE A 1 1   ? -0.858  11.800  -15.337 1.00 97.33 1   A 1 
ATOM   5    C  CB  . PHE A 1 1   ? -0.006  15.018  -14.839 1.00 96.74 1   A 1 
ATOM   6    C  CG  . PHE A 1 1   ? -0.989  14.794  -13.705 1.00 97.48 1   A 1 
ATOM   7    C  CD1 . PHE A 1 1   ? -2.315  15.266  -13.793 1.00 97.00 1   A 1 
ATOM   8    C  CD2 . PHE A 1 1   ? -0.565  14.151  -12.527 1.00 96.97 1   A 1 
ATOM   9    C  CE1 . PHE A 1 1   ? -3.204  15.100  -12.725 1.00 96.37 1   A 1 
ATOM   10   C  CE2 . PHE A 1 1   ? -1.454  13.981  -11.447 1.00 96.22 1   A 1 
ATOM   11   C  CZ  . PHE A 1 1   ? -2.770  14.463  -11.551 1.00 96.59 1   A 1 
ATOM   12   N  N   . GLU A 1 2   ? 1.341   12.193  -15.053 1.00 98.05 2   A 1 
ATOM   13   C  CA  . GLU A 1 2   ? 1.634   10.933  -14.388 1.00 98.17 2   A 1 
ATOM   14   C  C   . GLU A 1 2   ? 1.836   11.140  -12.880 1.00 98.35 2   A 1 
ATOM   15   O  O   . GLU A 1 2   ? 2.258   12.211  -12.425 1.00 98.17 2   A 1 
ATOM   16   C  CB  . GLU A 1 2   ? 2.853   10.245  -15.023 1.00 97.79 2   A 1 
ATOM   17   C  CG  . GLU A 1 2   ? 2.653   9.844   -16.498 1.00 93.53 2   A 1 
ATOM   18   C  CD  . GLU A 1 2   ? 3.834   8.970   -16.982 1.00 91.57 2   A 1 
ATOM   19   O  OE1 . GLU A 1 2   ? 3.612   7.860   -17.517 1.00 83.14 2   A 1 
ATOM   20   O  OE2 . GLU A 1 2   ? 5.008   9.293   -16.696 1.00 85.24 2   A 1 
ATOM   21   N  N   . MET A 1 3   ? 1.550   10.099  -12.083 1.00 98.62 3   A 1 
ATOM   22   C  CA  . MET A 1 3   ? 1.662   10.147  -10.627 1.00 98.75 3   A 1 
ATOM   23   C  C   . MET A 1 3   ? 2.171   8.820   -10.069 1.00 98.76 3   A 1 
ATOM   24   O  O   . MET A 1 3   ? 1.600   7.760   -10.341 1.00 98.70 3   A 1 
ATOM   25   C  CB  . MET A 1 3   ? 0.304   10.536  -10.039 1.00 98.52 3   A 1 
ATOM   26   C  CG  . MET A 1 3   ? 0.295   10.575  -8.508  1.00 97.92 3   A 1 
ATOM   27   S  SD  . MET A 1 3   ? -1.276  11.174  -7.812  1.00 96.82 3   A 1 
ATOM   28   C  CE  . MET A 1 3   ? -2.377  9.837   -8.313  1.00 90.64 3   A 1 
ATOM   29   N  N   . TRP A 1 4   ? 3.210   8.870   -9.248  1.00 98.84 4   A 1 
ATOM   30   C  CA  . TRP A 1 4   ? 3.733   7.718   -8.530  1.00 98.89 4   A 1 
ATOM   31   C  C   . TRP A 1 4   ? 2.936   7.442   -7.253  1.00 98.80 4   A 1 
ATOM   32   O  O   . TRP A 1 4   ? 2.501   8.366   -6.573  1.00 98.80 4   A 1 
ATOM   33   C  CB  . TRP A 1 4   ? 5.213   7.945   -8.217  1.00 98.84 4   A 1 
ATOM   34   C  CG  . TRP A 1 4   ? 6.089   8.055   -9.433  1.00 98.84 4   A 1 
ATOM   35   C  CD1 . TRP A 1 4   ? 6.447   9.208   -10.045 1.00 98.63 4   A 1 
ATOM   36   C  CD2 . TRP A 1 4   ? 6.714   6.979   -10.192 1.00 98.79 4   A 1 
ATOM   37   N  NE1 . TRP A 1 4   ? 7.257   8.923   -11.139 1.00 98.49 4   A 1 
ATOM   38   C  CE2 . TRP A 1 4   ? 7.447   7.568   -11.258 1.00 98.64 4   A 1 
ATOM   39   C  CE3 . TRP A 1 4   ? 6.733   5.571   -10.072 1.00 98.63 4   A 1 
ATOM   40   C  CZ2 . TRP A 1 4   ? 8.185   6.776   -12.175 1.00 98.38 4   A 1 
ATOM   41   C  CZ3 . TRP A 1 4   ? 7.470   4.789   -10.987 1.00 98.36 4   A 1 
ATOM   42   C  CH2 . TRP A 1 4   ? 8.182   5.392   -12.028 1.00 98.24 4   A 1 
ATOM   43   N  N   . GLN A 1 5   ? 2.800   6.162   -6.892  1.00 98.82 5   A 1 
ATOM   44   C  CA  . GLN A 1 5   ? 2.297   5.718   -5.592  1.00 98.84 5   A 1 
ATOM   45   C  C   . GLN A 1 5   ? 3.408   4.954   -4.863  1.00 98.79 5   A 1 
ATOM   46   O  O   . GLN A 1 5   ? 3.764   3.843   -5.258  1.00 98.48 5   A 1 
ATOM   47   C  CB  . GLN A 1 5   ? 1.043   4.863   -5.792  1.00 98.68 5   A 1 
ATOM   48   C  CG  . GLN A 1 5   ? 0.411   4.462   -4.450  1.00 98.32 5   A 1 
ATOM   49   C  CD  . GLN A 1 5   ? -0.779  3.522   -4.618  1.00 98.16 5   A 1 
ATOM   50   O  OE1 . GLN A 1 5   ? -1.012  2.914   -5.649  1.00 94.73 5   A 1 
ATOM   51   N  NE2 . GLN A 1 5   ? -1.569  3.359   -3.582  1.00 94.01 5   A 1 
ATOM   52   N  N   . LEU A 1 6   ? 3.929   5.561   -3.805  1.00 98.79 6   A 1 
ATOM   53   C  CA  . LEU A 1 6   ? 4.953   4.998   -2.933  1.00 98.60 6   A 1 
ATOM   54   C  C   . LEU A 1 6   ? 4.296   4.596   -1.610  1.00 98.58 6   A 1 
ATOM   55   O  O   . LEU A 1 6   ? 3.801   5.467   -0.891  1.00 97.84 6   A 1 
ATOM   56   C  CB  . LEU A 1 6   ? 6.047   6.064   -2.754  1.00 98.43 6   A 1 
ATOM   57   C  CG  . LEU A 1 6   ? 7.206   5.651   -1.829  1.00 97.93 6   A 1 
ATOM   58   C  CD1 . LEU A 1 6   ? 7.970   4.453   -2.395  1.00 97.08 6   A 1 
ATOM   59   C  CD2 . LEU A 1 6   ? 8.184   6.810   -1.682  1.00 96.89 6   A 1 
ATOM   60   N  N   . THR A 1 7   ? 4.281   3.299   -1.283  1.00 98.24 7   A 1 
ATOM   61   C  CA  . THR A 1 7   ? 3.553   2.812   -0.105  1.00 98.10 7   A 1 
ATOM   62   C  C   . THR A 1 7   ? 4.334   1.746   0.652   1.00 97.92 7   A 1 
ATOM   63   O  O   . THR A 1 7   ? 5.123   1.018   0.047   1.00 97.37 7   A 1 
ATOM   64   C  CB  . THR A 1 7   ? 2.143   2.350   -0.499  1.00 97.32 7   A 1 
ATOM   65   O  OG1 . THR A 1 7   ? 1.337   2.214   0.637   1.00 93.61 7   A 1 
ATOM   66   C  CG2 . THR A 1 7   ? 2.109   1.036   -1.285  1.00 94.70 7   A 1 
ATOM   67   N  N   . ASP A 1 8   ? 4.101   1.665   1.974   1.00 97.98 8   A 1 
ATOM   68   C  CA  . ASP A 1 8   ? 4.562   0.602   2.859   1.00 97.96 8   A 1 
ATOM   69   C  C   . ASP A 1 8   ? 6.054   0.294   2.711   1.00 97.97 8   A 1 
ATOM   70   O  O   . ASP A 1 8   ? 6.462   -0.792  2.294   1.00 96.97 8   A 1 
ATOM   71   C  CB  . ASP A 1 8   ? 3.666   -0.627  2.691   1.00 97.74 8   A 1 
ATOM   72   C  CG  . ASP A 1 8   ? 2.195   -0.313  2.945   1.00 97.38 8   A 1 
ATOM   73   O  OD1 . ASP A 1 8   ? 1.743   -0.435  4.097   1.00 95.21 8   A 1 
ATOM   74   O  OD2 . ASP A 1 8   ? 1.497   0.020   1.962   1.00 95.65 8   A 1 
ATOM   75   N  N   . ILE A 1 9   ? 6.883   1.286   3.004   1.00 97.60 9   A 1 
ATOM   76   C  CA  . ILE A 1 9   ? 8.338   1.155   2.876   1.00 97.49 9   A 1 
ATOM   77   C  C   . ILE A 1 9   ? 8.903   0.291   3.999   1.00 97.01 9   A 1 
ATOM   78   O  O   . ILE A 1 9   ? 9.777   -0.532  3.738   1.00 95.95 9   A 1 
ATOM   79   C  CB  . ILE A 1 9   ? 9.008   2.545   2.848   1.00 97.28 9   A 1 
ATOM   80   C  CG1 . ILE A 1 9   ? 8.546   3.348   1.614   1.00 95.90 9   A 1 
ATOM   81   C  CG2 . ILE A 1 9   ? 10.538  2.409   2.858   1.00 95.87 9   A 1 
ATOM   82   C  CD1 . ILE A 1 9   ? 9.055   4.799   1.602   1.00 94.24 9   A 1 
ATOM   83   N  N   . HIS A 1 10  ? 8.450   0.491   5.234   1.00 96.83 10  A 1 
ATOM   84   C  CA  . HIS A 1 10  ? 8.954   -0.154  6.452   1.00 96.64 10  A 1 
ATOM   85   C  C   . HIS A 1 10  ? 10.489  -0.195  6.503   1.00 96.40 10  A 1 
ATOM   86   O  O   . HIS A 1 10  ? 11.106  -1.259  6.549   1.00 95.06 10  A 1 
ATOM   87   C  CB  . HIS A 1 10  ? 8.300   -1.524  6.621   1.00 96.18 10  A 1 
ATOM   88   C  CG  . HIS A 1 10  ? 6.826   -1.454  6.884   1.00 96.25 10  A 1 
ATOM   89   N  ND1 . HIS A 1 10  ? 6.243   -1.191  8.113   1.00 94.14 10  A 1 
ATOM   90   C  CD2 . HIS A 1 10  ? 5.824   -1.680  5.986   1.00 94.81 10  A 1 
ATOM   91   C  CE1 . HIS A 1 10  ? 4.918   -1.268  7.940   1.00 94.71 10  A 1 
ATOM   92   N  NE2 . HIS A 1 10  ? 4.629   -1.562  6.671   1.00 94.97 10  A 1 
ATOM   93   N  N   . LEU A 1 11  ? 11.117  0.970   6.452   1.00 95.98 11  A 1 
ATOM   94   C  CA  . LEU A 1 11  ? 12.572  1.063   6.411   1.00 95.63 11  A 1 
ATOM   95   C  C   . LEU A 1 11  ? 13.191  0.567   7.718   1.00 95.36 11  A 1 
ATOM   96   O  O   . LEU A 1 11  ? 13.011  1.180   8.768   1.00 94.20 11  A 1 
ATOM   97   C  CB  . LEU A 1 11  ? 12.980  2.506   6.109   1.00 95.03 11  A 1 
ATOM   98   C  CG  . LEU A 1 11  ? 14.496  2.741   6.159   1.00 94.34 11  A 1 
ATOM   99   C  CD1 . LEU A 1 11  ? 15.262  1.910   5.128   1.00 92.61 11  A 1 
ATOM   100  C  CD2 . LEU A 1 11  ? 14.795  4.222   5.902   1.00 92.12 11  A 1 
ATOM   101  N  N   . ASP A 1 12  ? 14.026  -0.468  7.634   1.00 95.02 12  A 1 
ATOM   102  C  CA  . ASP A 1 12  ? 14.885  -0.885  8.735   1.00 94.37 12  A 1 
ATOM   103  C  C   . ASP A 1 12  ? 16.299  -0.300  8.587   1.00 94.10 12  A 1 
ATOM   104  O  O   . ASP A 1 12  ? 17.110  -0.817  7.803   1.00 93.30 12  A 1 
ATOM   105  C  CB  . ASP A 1 12  ? 14.909  -2.411  8.872   1.00 93.42 12  A 1 
ATOM   106  C  CG  . ASP A 1 12  ? 15.684  -2.828  10.123  1.00 92.60 12  A 1 
ATOM   107  O  OD1 . ASP A 1 12  ? 16.018  -1.962  10.963  1.00 90.94 12  A 1 
ATOM   108  O  OD2 . ASP A 1 12  ? 15.929  -4.034  10.309  1.00 90.13 12  A 1 
ATOM   109  N  N   . PRO A 1 13  ? 16.670  0.731   9.364   1.00 92.46 13  A 1 
ATOM   110  C  CA  . PRO A 1 13  ? 18.020  1.273   9.353   1.00 91.33 13  A 1 
ATOM   111  C  C   . PRO A 1 13  ? 19.057  0.324   9.960   1.00 91.81 13  A 1 
ATOM   112  O  O   . PRO A 1 13  ? 20.247  0.518   9.756   1.00 90.75 13  A 1 
ATOM   113  C  CB  . PRO A 1 13  ? 17.920  2.587   10.127  1.00 89.29 13  A 1 
ATOM   114  C  CG  . PRO A 1 13  ? 16.788  2.320   11.114  1.00 86.71 13  A 1 
ATOM   115  C  CD  . PRO A 1 13  ? 15.837  1.431   10.324  1.00 90.00 13  A 1 
ATOM   116  N  N   . MET A 1 14  ? 18.629  -0.713  10.688  1.00 91.37 14  A 1 
ATOM   117  C  CA  . MET A 1 14  ? 19.517  -1.696  11.315  1.00 91.70 14  A 1 
ATOM   118  C  C   . MET A 1 14  ? 19.808  -2.900  10.408  1.00 93.55 14  A 1 
ATOM   119  O  O   . MET A 1 14  ? 20.609  -3.760  10.783  1.00 93.52 14  A 1 
ATOM   120  C  CB  . MET A 1 14  ? 18.935  -2.180  12.650  1.00 89.90 14  A 1 
ATOM   121  C  CG  . MET A 1 14  ? 18.633  -1.040  13.621  1.00 85.54 14  A 1 
ATOM   122  S  SD  . MET A 1 14  ? 18.117  -1.621  15.260  1.00 79.37 14  A 1 
ATOM   123  C  CE  . MET A 1 14  ? 17.669  -0.044  16.013  1.00 68.03 14  A 1 
ATOM   124  N  N   . TYR A 1 15  ? 19.208  -2.976  9.203   1.00 93.45 15  A 1 
ATOM   125  C  CA  . TYR A 1 15  ? 19.424  -4.081  8.278   1.00 94.41 15  A 1 
ATOM   126  C  C   . TYR A 1 15  ? 20.913  -4.278  7.974   1.00 94.85 15  A 1 
ATOM   127  O  O   . TYR A 1 15  ? 21.603  -3.377  7.489   1.00 94.50 15  A 1 
ATOM   128  C  CB  . TYR A 1 15  ? 18.629  -3.880  6.988   1.00 94.82 15  A 1 
ATOM   129  C  CG  . TYR A 1 15  ? 18.702  -5.059  6.036   1.00 95.72 15  A 1 
ATOM   130  C  CD1 . TYR A 1 15  ? 19.858  -5.307  5.268   1.00 95.52 15  A 1 
ATOM   131  C  CD2 . TYR A 1 15  ? 17.614  -5.950  5.929   1.00 95.53 15  A 1 
ATOM   132  C  CE1 . TYR A 1 15  ? 19.932  -6.424  4.416   1.00 95.12 15  A 1 
ATOM   133  C  CE2 . TYR A 1 15  ? 17.675  -7.056  5.082   1.00 95.19 15  A 1 
ATOM   134  C  CZ  . TYR A 1 15  ? 18.835  -7.304  4.324   1.00 95.70 15  A 1 
ATOM   135  O  OH  . TYR A 1 15  ? 18.901  -8.392  3.497   1.00 95.26 15  A 1 
ATOM   136  N  N   . THR A 1 16  ? 21.400  -5.493  8.196   1.00 95.32 16  A 1 
ATOM   137  C  CA  . THR A 1 16  ? 22.806  -5.849  7.998   1.00 96.05 16  A 1 
ATOM   138  C  C   . THR A 1 16  ? 22.941  -6.941  6.946   1.00 96.54 16  A 1 
ATOM   139  O  O   . THR A 1 16  ? 22.435  -8.052  7.100   1.00 96.20 16  A 1 
ATOM   140  C  CB  . THR A 1 16  ? 23.448  -6.242  9.334   1.00 95.37 16  A 1 
ATOM   141  O  OG1 . THR A 1 16  ? 23.383  -5.159  10.223  1.00 91.76 16  A 1 
ATOM   142  C  CG2 . THR A 1 16  ? 24.932  -6.586  9.185   1.00 91.39 16  A 1 
ATOM   143  N  N   . VAL A 1 17  ? 23.657  -6.664  5.857   1.00 96.94 17  A 1 
ATOM   144  C  CA  . VAL A 1 17  ? 23.928  -7.644  4.795   1.00 96.97 17  A 1 
ATOM   145  C  C   . VAL A 1 17  ? 24.727  -8.824  5.353   1.00 97.05 17  A 1 
ATOM   146  O  O   . VAL A 1 17  ? 25.744  -8.634  6.026   1.00 96.34 17  A 1 
ATOM   147  C  CB  . VAL A 1 17  ? 24.670  -7.002  3.613   1.00 96.37 17  A 1 
ATOM   148  C  CG1 . VAL A 1 17  ? 24.953  -8.008  2.494   1.00 94.56 17  A 1 
ATOM   149  C  CG2 . VAL A 1 17  ? 23.855  -5.850  3.004   1.00 95.00 17  A 1 
ATOM   150  N  N   . GLY A 1 18  ? 24.298  -10.051 5.052   1.00 96.79 18  A 1 
ATOM   151  C  CA  . GLY A 1 18  ? 24.942  -11.273 5.543   1.00 96.74 18  A 1 
ATOM   152  C  C   . GLY A 1 18  ? 24.548  -11.681 6.965   1.00 97.11 18  A 1 
ATOM   153  O  O   . GLY A 1 18  ? 25.119  -12.642 7.492   1.00 96.13 18  A 1 
ATOM   154  N  N   . SER A 1 19  ? 23.592  -10.993 7.578   1.00 96.69 19  A 1 
ATOM   155  C  CA  . SER A 1 19  ? 22.972  -11.380 8.843   1.00 96.49 19  A 1 
ATOM   156  C  C   . SER A 1 19  ? 21.991  -12.553 8.675   1.00 96.35 19  A 1 
ATOM   157  O  O   . SER A 1 19  ? 21.764  -13.055 7.562   1.00 95.75 19  A 1 
ATOM   158  C  CB  . SER A 1 19  ? 22.273  -10.176 9.470   1.00 95.94 19  A 1 
ATOM   159  O  OG  . SER A 1 19  ? 21.229  -9.763  8.620   1.00 94.30 19  A 1 
ATOM   160  N  N   . ASP A 1 20  ? 21.428  -13.014 9.797   1.00 95.62 20  A 1 
ATOM   161  C  CA  . ASP A 1 20  ? 20.434  -14.079 9.834   1.00 95.23 20  A 1 
ATOM   162  C  C   . ASP A 1 20  ? 19.012  -13.516 9.609   1.00 94.68 20  A 1 
ATOM   163  O  O   . ASP A 1 20  ? 18.534  -12.744 10.440  1.00 93.91 20  A 1 
ATOM   164  C  CB  . ASP A 1 20  ? 20.554  -14.815 11.178  1.00 94.95 20  A 1 
ATOM   165  C  CG  . ASP A 1 20  ? 19.682  -16.063 11.270  1.00 94.56 20  A 1 
ATOM   166  O  OD1 . ASP A 1 20  ? 18.872  -16.310 10.349  1.00 92.75 20  A 1 
ATOM   167  O  OD2 . ASP A 1 20  ? 19.853  -16.795 12.269  1.00 92.75 20  A 1 
ATOM   168  N  N   . PRO A 1 21  ? 18.307  -13.927 8.538   1.00 94.64 21  A 1 
ATOM   169  C  CA  . PRO A 1 21  ? 16.922  -13.518 8.309   1.00 93.41 21  A 1 
ATOM   170  C  C   . PRO A 1 21  ? 15.967  -13.900 9.448   1.00 92.60 21  A 1 
ATOM   171  O  O   . PRO A 1 21  ? 15.010  -13.176 9.696   1.00 91.07 21  A 1 
ATOM   172  C  CB  . PRO A 1 21  ? 16.510  -14.189 6.998   1.00 92.73 21  A 1 
ATOM   173  C  CG  . PRO A 1 21  ? 17.833  -14.351 6.265   1.00 92.79 21  A 1 
ATOM   174  C  CD  . PRO A 1 21  ? 18.802  -14.676 7.389   1.00 94.66 21  A 1 
ATOM   175  N  N   . LEU A 1 22  ? 16.235  -14.997 10.164  1.00 93.56 22  A 1 
ATOM   176  C  CA  . LEU A 1 22  ? 15.433  -15.402 11.322  1.00 92.52 22  A 1 
ATOM   177  C  C   . LEU A 1 22  ? 15.641  -14.481 12.538  1.00 91.85 22  A 1 
ATOM   178  O  O   . LEU A 1 22  ? 14.848  -14.507 13.472  1.00 89.95 22  A 1 
ATOM   179  C  CB  . LEU A 1 22  ? 15.771  -16.859 11.701  1.00 92.23 22  A 1 
ATOM   180  C  CG  . LEU A 1 22  ? 15.477  -17.897 10.615  1.00 89.71 22  A 1 
ATOM   181  C  CD1 . LEU A 1 22  ? 15.920  -19.283 11.100  1.00 86.28 22  A 1 
ATOM   182  C  CD2 . LEU A 1 22  ? 13.986  -17.970 10.272  1.00 85.50 22  A 1 
ATOM   183  N  N   . LYS A 1 23  ? 16.677  -13.643 12.511  1.00 91.55 23  A 1 
ATOM   184  C  CA  . LYS A 1 23  ? 16.964  -12.589 13.485  1.00 91.34 23  A 1 
ATOM   185  C  C   . LYS A 1 23  ? 16.695  -11.201 12.901  1.00 91.24 23  A 1 
ATOM   186  O  O   . LYS A 1 23  ? 17.452  -10.262 13.141  1.00 89.66 23  A 1 
ATOM   187  C  CB  . LYS A 1 23  ? 18.386  -12.740 14.027  1.00 91.35 23  A 1 
ATOM   188  C  CG  . LYS A 1 23  ? 18.594  -14.061 14.761  1.00 90.89 23  A 1 
ATOM   189  C  CD  . LYS A 1 23  ? 19.971  -14.045 15.415  1.00 86.37 23  A 1 
ATOM   190  C  CE  . LYS A 1 23  ? 20.189  -15.317 16.221  1.00 82.04 23  A 1 
ATOM   191  N  NZ  . LYS A 1 23  ? 21.443  -15.212 17.003  1.00 72.51 23  A 1 
ATOM   192  N  N   . LEU A 1 24  ? 15.637  -11.087 12.094  1.00 91.44 24  A 1 
ATOM   193  C  CA  . LEU A 1 24  ? 15.179  -9.832  11.494  1.00 91.00 24  A 1 
ATOM   194  C  C   . LEU A 1 24  ? 16.228  -9.137  10.607  1.00 91.99 24  A 1 
ATOM   195  O  O   . LEU A 1 24  ? 16.186  -7.928  10.436  1.00 90.59 24  A 1 
ATOM   196  C  CB  . LEU A 1 24  ? 14.624  -8.902  12.587  1.00 89.19 24  A 1 
ATOM   197  C  CG  . LEU A 1 24  ? 13.524  -9.521  13.461  1.00 86.66 24  A 1 
ATOM   198  C  CD1 . LEU A 1 24  ? 13.253  -8.600  14.651  1.00 83.52 24  A 1 
ATOM   199  C  CD2 . LEU A 1 24  ? 12.245  -9.739  12.661  1.00 82.37 24  A 1 
ATOM   200  N  N   . CYS A 1 25  ? 17.170  -9.898  10.049  1.00 92.60 25  A 1 
ATOM   201  C  CA  . CYS A 1 25  ? 18.258  -9.369  9.235   1.00 93.42 25  A 1 
ATOM   202  C  C   . CYS A 1 25  ? 19.147  -8.336  9.947   1.00 93.74 25  A 1 
ATOM   203  O  O   . CYS A 1 25  ? 19.715  -7.455  9.301   1.00 93.00 25  A 1 
ATOM   204  C  CB  . CYS A 1 25  ? 17.713  -8.859  7.891   1.00 93.49 25  A 1 
ATOM   205  S  SG  . CYS A 1 25  ? 16.849  -10.118 6.920   1.00 92.83 25  A 1 
ATOM   206  N  N   . ARG A 1 26  ? 19.308  -8.440  11.272  1.00 93.27 26  A 1 
ATOM   207  C  CA  . ARG A 1 26  ? 20.116  -7.500  12.069  1.00 92.72 26  A 1 
ATOM   208  C  C   . ARG A 1 26  ? 21.322  -8.146  12.739  1.00 93.07 26  A 1 
ATOM   209  O  O   . ARG A 1 26  ? 22.352  -7.514  12.905  1.00 91.57 26  A 1 
ATOM   210  C  CB  . ARG A 1 26  ? 19.230  -6.842  13.122  1.00 90.91 26  A 1 
ATOM   211  C  CG  . ARG A 1 26  ? 18.127  -6.006  12.474  1.00 88.68 26  A 1 
ATOM   212  C  CD  . ARG A 1 26  ? 17.260  -5.369  13.544  1.00 86.28 26  A 1 
ATOM   213  N  NE  . ARG A 1 26  ? 16.154  -4.638  12.945  1.00 84.71 26  A 1 
ATOM   214  C  CZ  . ARG A 1 26  ? 14.983  -4.430  13.487  1.00 82.73 26  A 1 
ATOM   215  N  NH1 . ARG A 1 26  ? 14.700  -4.808  14.694  1.00 78.13 26  A 1 
ATOM   216  N  NH2 . ARG A 1 26  ? 14.056  -3.840  12.808  1.00 76.88 26  A 1 
ATOM   217  N  N   . GLU A 1 27  ? 21.178  -9.400  13.120  1.00 93.40 27  A 1 
ATOM   218  C  CA  . GLU A 1 27  ? 22.151  -10.112 13.928  1.00 93.45 27  A 1 
ATOM   219  C  C   . GLU A 1 27  ? 22.529  -11.465 13.333  1.00 94.88 27  A 1 
ATOM   220  O  O   . GLU A 1 27  ? 21.908  -11.974 12.395  1.00 93.37 27  A 1 
ATOM   221  C  CB  . GLU A 1 27  ? 21.604  -10.307 15.352  1.00 89.74 27  A 1 
ATOM   222  C  CG  . GLU A 1 27  ? 21.332  -8.998  16.108  1.00 82.59 27  A 1 
ATOM   223  C  CD  . GLU A 1 27  ? 20.899  -9.244  17.552  1.00 81.98 27  A 1 
ATOM   224  O  OE1 . GLU A 1 27  ? 20.562  -8.252  18.222  1.00 74.78 27  A 1 
ATOM   225  O  OE2 . GLU A 1 27  ? 20.930  -10.425 17.991  1.00 75.89 27  A 1 
ATOM   226  N  N   . GLY A 1 28  ? 23.551  -12.103 13.915  1.00 94.05 28  A 1 
ATOM   227  C  CA  . GLY A 1 28  ? 23.998  -13.429 13.520  1.00 95.26 28  A 1 
ATOM   228  C  C   . GLY A 1 28  ? 24.673  -13.464 12.152  1.00 96.56 28  A 1 
ATOM   229  O  O   . GLY A 1 28  ? 25.082  -12.445 11.597  1.00 95.02 28  A 1 
ATOM   230  N  N   . LYS A 1 29  ? 24.825  -14.683 11.613  1.00 96.06 29  A 1 
ATOM   231  C  CA  . LYS A 1 29  ? 25.395  -14.933 10.285  1.00 96.23 29  A 1 
ATOM   232  C  C   . LYS A 1 29  ? 24.401  -15.726 9.457   1.00 96.20 29  A 1 
ATOM   233  O  O   . LYS A 1 29  ? 23.912  -16.761 9.905   1.00 93.24 29  A 1 
ATOM   234  C  CB  . LYS A 1 29  ? 26.731  -15.679 10.378  1.00 94.65 29  A 1 
ATOM   235  C  CG  . LYS A 1 29  ? 27.851  -14.822 10.970  1.00 84.96 29  A 1 
ATOM   236  C  CD  . LYS A 1 29  ? 29.178  -15.586 10.944  1.00 77.88 29  A 1 
ATOM   237  C  CE  . LYS A 1 29  ? 30.290  -14.721 11.527  1.00 68.12 29  A 1 
ATOM   238  N  NZ  . LYS A 1 29  ? 31.595  -15.428 11.551  1.00 58.59 29  A 1 
ATOM   239  N  N   . GLY A 1 30  ? 24.160  -15.272 8.237   1.00 96.25 30  A 1 
ATOM   240  C  CA  . GLY A 1 30  ? 23.207  -15.889 7.336   1.00 95.86 30  A 1 
ATOM   241  C  C   . GLY A 1 30  ? 23.375  -15.386 5.910   1.00 96.38 30  A 1 
ATOM   242  O  O   . GLY A 1 30  ? 24.477  -15.090 5.454   1.00 94.68 30  A 1 
ATOM   243  N  N   . ASN A 1 31  ? 22.265  -15.319 5.191   1.00 95.74 31  A 1 
ATOM   244  C  CA  . ASN A 1 31  ? 22.222  -14.987 3.773   1.00 95.01 31  A 1 
ATOM   245  C  C   . ASN A 1 31  ? 21.274  -13.816 3.467   1.00 95.74 31  A 1 
ATOM   246  O  O   . ASN A 1 31  ? 20.690  -13.767 2.388   1.00 94.02 31  A 1 
ATOM   247  C  CB  . ASN A 1 31  ? 21.926  -16.274 2.977   1.00 92.03 31  A 1 
ATOM   248  C  CG  . ASN A 1 31  ? 20.620  -16.953 3.367   1.00 86.85 31  A 1 
ATOM   249  O  OD1 . ASN A 1 31  ? 19.875  -16.539 4.238   1.00 76.53 31  A 1 
ATOM   250  N  ND2 . ASN A 1 31  ? 20.308  -18.064 2.741   1.00 78.89 31  A 1 
ATOM   251  N  N   . ALA A 1 32  ? 21.122  -12.883 4.398   1.00 95.52 32  A 1 
ATOM   252  C  CA  . ALA A 1 32  ? 20.418  -11.625 4.168   1.00 95.73 32  A 1 
ATOM   253  C  C   . ALA A 1 32  ? 21.049  -10.891 2.976   1.00 95.92 32  A 1 
ATOM   254  O  O   . ALA A 1 32  ? 22.252  -10.621 2.941   1.00 95.28 32  A 1 
ATOM   255  C  CB  . ALA A 1 32  ? 20.439  -10.794 5.448   1.00 95.53 32  A 1 
ATOM   256  N  N   . GLY A 1 33  ? 20.256  -10.644 1.943   1.00 96.19 33  A 1 
ATOM   257  C  CA  . GLY A 1 33  ? 20.702  -10.134 0.654   1.00 95.95 33  A 1 
ATOM   258  C  C   . GLY A 1 33  ? 21.095  -8.656  0.693   1.00 96.62 33  A 1 
ATOM   259  O  O   . GLY A 1 33  ? 20.657  -7.902  1.554   1.00 96.18 33  A 1 
ATOM   260  N  N   . LYS A 1 34  ? 21.872  -8.215  -0.312  1.00 96.15 34  A 1 
ATOM   261  C  CA  . LYS A 1 34  ? 22.291  -6.807  -0.418  1.00 96.47 34  A 1 
ATOM   262  C  C   . LYS A 1 34  ? 21.130  -5.808  -0.436  1.00 96.83 34  A 1 
ATOM   263  O  O   . LYS A 1 34  ? 21.259  -4.709  0.086   1.00 96.44 34  A 1 
ATOM   264  C  CB  . LYS A 1 34  ? 23.165  -6.631  -1.671  1.00 95.86 34  A 1 
ATOM   265  C  CG  . LYS A 1 34  ? 23.647  -5.184  -1.834  1.00 93.36 34  A 1 
ATOM   266  C  CD  . LYS A 1 34  ? 24.555  -4.993  -3.051  1.00 90.12 34  A 1 
ATOM   267  C  CE  . LYS A 1 34  ? 24.873  -3.498  -3.135  1.00 84.66 34  A 1 
ATOM   268  N  NZ  . LYS A 1 34  ? 25.637  -3.136  -4.364  1.00 76.10 34  A 1 
ATOM   269  N  N   . TYR A 1 35  ? 20.013  -6.188  -1.089  1.00 96.80 35  A 1 
ATOM   270  C  CA  . TYR A 1 35  ? 18.869  -5.305  -1.321  1.00 97.14 35  A 1 
ATOM   271  C  C   . TYR A 1 35  ? 17.630  -5.696  -0.515  1.00 97.06 35  A 1 
ATOM   272  O  O   . TYR A 1 35  ? 16.560  -5.164  -0.769  1.00 95.81 35  A 1 
ATOM   273  C  CB  . TYR A 1 35  ? 18.573  -5.260  -2.820  1.00 97.14 35  A 1 
ATOM   274  C  CG  . TYR A 1 35  ? 19.677  -4.663  -3.660  1.00 97.40 35  A 1 
ATOM   275  C  CD1 . TYR A 1 35  ? 19.914  -3.284  -3.643  1.00 96.80 35  A 1 
ATOM   276  C  CD2 . TYR A 1 35  ? 20.465  -5.486  -4.490  1.00 96.80 35  A 1 
ATOM   277  C  CE1 . TYR A 1 35  ? 20.909  -2.713  -4.448  1.00 96.17 35  A 1 
ATOM   278  C  CE2 . TYR A 1 35  ? 21.467  -4.932  -5.300  1.00 96.25 35  A 1 
ATOM   279  C  CZ  . TYR A 1 35  ? 21.682  -3.544  -5.281  1.00 96.49 35  A 1 
ATOM   280  O  OH  . TYR A 1 35  ? 22.648  -2.995  -6.084  1.00 95.44 35  A 1 
ATOM   281  N  N   . GLY A 1 36  ? 17.761  -6.630  0.436   1.00 96.61 36  A 1 
ATOM   282  C  CA  . GLY A 1 36  ? 16.644  -7.092  1.242   1.00 96.41 36  A 1 
ATOM   283  C  C   . GLY A 1 36  ? 16.519  -8.610  1.294   1.00 96.48 36  A 1 
ATOM   284  O  O   . GLY A 1 36  ? 17.298  -9.356  0.682   1.00 95.42 36  A 1 
ATOM   285  N  N   . ASP A 1 37  ? 15.518  -9.048  2.061   1.00 95.82 37  A 1 
ATOM   286  C  CA  . ASP A 1 37  ? 15.154  -10.439 2.261   1.00 95.77 37  A 1 
ATOM   287  C  C   . ASP A 1 37  ? 13.641  -10.530 2.480   1.00 95.41 37  A 1 
ATOM   288  O  O   . ASP A 1 37  ? 13.091  -9.696  3.197   1.00 94.35 37  A 1 
ATOM   289  C  CB  . ASP A 1 37  ? 15.876  -10.963 3.503   1.00 95.19 37  A 1 
ATOM   290  C  CG  . ASP A 1 37  ? 15.895  -12.480 3.535   1.00 94.60 37  A 1 
ATOM   291  O  OD1 . ASP A 1 37  ? 14.854  -13.151 3.729   1.00 91.81 37  A 1 
ATOM   292  O  OD2 . ASP A 1 37  ? 16.989  -13.036 3.311   1.00 91.27 37  A 1 
ATOM   293  N  N   . TYR A 1 38  ? 12.980  -11.535 1.908   1.00 94.35 38  A 1 
ATOM   294  C  CA  . TYR A 1 38  ? 11.527  -11.686 2.045   1.00 93.60 38  A 1 
ATOM   295  C  C   . TYR A 1 38  ? 11.038  -11.947 3.489   1.00 92.87 38  A 1 
ATOM   296  O  O   . TYR A 1 38  ? 9.837   -11.957 3.735   1.00 90.42 38  A 1 
ATOM   297  C  CB  . TYR A 1 38  ? 11.035  -12.792 1.107   1.00 93.23 38  A 1 
ATOM   298  C  CG  . TYR A 1 38  ? 11.150  -12.443 -0.366  1.00 93.54 38  A 1 
ATOM   299  C  CD1 . TYR A 1 38  ? 10.397  -11.384 -0.894  1.00 92.16 38  A 1 
ATOM   300  C  CD2 . TYR A 1 38  ? 11.993  -13.178 -1.218  1.00 92.31 38  A 1 
ATOM   301  C  CE1 . TYR A 1 38  ? 10.477  -11.057 -2.260  1.00 91.25 38  A 1 
ATOM   302  C  CE2 . TYR A 1 38  ? 12.081  -12.860 -2.585  1.00 91.08 38  A 1 
ATOM   303  C  CZ  . TYR A 1 38  ? 11.314  -11.801 -3.094  1.00 92.19 38  A 1 
ATOM   304  O  OH  . TYR A 1 38  ? 11.401  -11.481 -4.434  1.00 90.05 38  A 1 
ATOM   305  N  N   . SER A 1 39  ? 11.949  -12.161 4.424   1.00 93.10 39  A 1 
ATOM   306  C  CA  . SER A 1 39  ? 11.655  -12.324 5.851   1.00 92.69 39  A 1 
ATOM   307  C  C   . SER A 1 39  ? 11.860  -11.036 6.666   1.00 92.86 39  A 1 
ATOM   308  O  O   . SER A 1 39  ? 11.642  -11.050 7.871   1.00 90.18 39  A 1 
ATOM   309  C  CB  . SER A 1 39  ? 12.519  -13.437 6.452   1.00 91.22 39  A 1 
ATOM   310  O  OG  . SER A 1 39  ? 12.511  -14.598 5.639   1.00 84.48 39  A 1 
ATOM   311  N  N   . CYS A 1 40  ? 12.318  -9.959  6.027   1.00 93.96 40  A 1 
ATOM   312  C  CA  . CYS A 1 40  ? 12.737  -8.735  6.700   1.00 94.38 40  A 1 
ATOM   313  C  C   . CYS A 1 40  ? 12.141  -7.488  6.032   1.00 94.55 40  A 1 
ATOM   314  O  O   . CYS A 1 40  ? 11.737  -7.539  4.870   1.00 93.58 40  A 1 
ATOM   315  C  CB  . CYS A 1 40  ? 14.273  -8.680  6.699   1.00 93.94 40  A 1 
ATOM   316  S  SG  . CYS A 1 40  ? 15.029  -10.097 7.542   1.00 93.11 40  A 1 
ATOM   317  N  N   . ASP A 1 41  ? 12.150  -6.377  6.762   1.00 95.00 41  A 1 
ATOM   318  C  CA  . ASP A 1 41  ? 11.760  -5.078  6.225   1.00 95.44 41  A 1 
ATOM   319  C  C   . ASP A 1 41  ? 12.822  -4.500  5.269   1.00 95.86 41  A 1 
ATOM   320  O  O   . ASP A 1 41  ? 13.969  -4.952  5.198   1.00 95.20 41  A 1 
ATOM   321  C  CB  . ASP A 1 41  ? 11.448  -4.109  7.370   1.00 94.76 41  A 1 
ATOM   322  C  CG  . ASP A 1 41  ? 10.125  -4.420  8.086   1.00 94.06 41  A 1 
ATOM   323  O  OD1 . ASP A 1 41  ? 9.202   -4.944  7.445   1.00 91.90 41  A 1 
ATOM   324  O  OD2 . ASP A 1 41  ? 10.036  -4.090  9.292   1.00 91.47 41  A 1 
ATOM   325  N  N   . ALA A 1 42  ? 12.422  -3.485  4.499   1.00 96.13 42  A 1 
ATOM   326  C  CA  . ALA A 1 42  ? 13.240  -2.895  3.457   1.00 96.40 42  A 1 
ATOM   327  C  C   . ALA A 1 42  ? 14.501  -2.203  4.005   1.00 96.48 42  A 1 
ATOM   328  O  O   . ALA A 1 42  ? 14.519  -1.623  5.086   1.00 95.61 42  A 1 
ATOM   329  C  CB  . ALA A 1 42  ? 12.388  -1.931  2.627   1.00 96.05 42  A 1 
ATOM   330  N  N   . ASN A 1 43  ? 15.575  -2.221  3.212   1.00 96.40 43  A 1 
ATOM   331  C  CA  . ASN A 1 43  ? 16.838  -1.584  3.570   1.00 96.69 43  A 1 
ATOM   332  C  C   . ASN A 1 43  ? 17.126  -0.330  2.734   1.00 97.12 43  A 1 
ATOM   333  O  O   . ASN A 1 43  ? 16.583  -0.118  1.643   1.00 96.83 43  A 1 
ATOM   334  C  CB  . ASN A 1 43  ? 17.962  -2.631  3.562   1.00 95.41 43  A 1 
ATOM   335  C  CG  . ASN A 1 43  ? 18.467  -3.051  2.194   1.00 96.34 43  A 1 
ATOM   336  O  OD1 . ASN A 1 43  ? 18.220  -2.474  1.159   1.00 91.51 43  A 1 
ATOM   337  N  ND2 . ASN A 1 43  ? 19.278  -4.082  2.159   1.00 91.90 43  A 1 
ATOM   338  N  N   . MET A 1 44  ? 18.067  0.479   3.207   1.00 97.01 44  A 1 
ATOM   339  C  CA  . MET A 1 44  ? 18.441  1.725   2.533   1.00 97.00 44  A 1 
ATOM   340  C  C   . MET A 1 44  ? 19.014  1.504   1.126   1.00 97.41 44  A 1 
ATOM   341  O  O   . MET A 1 44  ? 18.784  2.313   0.233   1.00 97.43 44  A 1 
ATOM   342  C  CB  . MET A 1 44  ? 19.445  2.489   3.419   1.00 96.35 44  A 1 
ATOM   343  C  CG  . MET A 1 44  ? 19.706  3.904   2.903   1.00 91.53 44  A 1 
ATOM   344  S  SD  . MET A 1 44  ? 18.244  4.987   2.822   1.00 89.27 44  A 1 
ATOM   345  C  CE  . MET A 1 44  ? 17.991  5.324   4.578   1.00 79.01 44  A 1 
ATOM   346  N  N   . ALA A 1 45  ? 19.732  0.399   0.875   1.00 97.10 45  A 1 
ATOM   347  C  CA  . ALA A 1 45  ? 20.284  0.109   -0.451  1.00 97.41 45  A 1 
ATOM   348  C  C   . ALA A 1 45  ? 19.193  -0.100  -1.511  1.00 97.94 45  A 1 
ATOM   349  O  O   . ALA A 1 45  ? 19.344  0.336   -2.656  1.00 97.64 45  A 1 
ATOM   350  C  CB  . ALA A 1 45  ? 21.211  -1.108  -0.351  1.00 97.24 45  A 1 
ATOM   351  N  N   . LEU A 1 46  ? 18.083  -0.746  -1.131  1.00 97.72 46  A 1 
ATOM   352  C  CA  . LEU A 1 46  ? 16.904  -0.874  -1.978  1.00 97.92 46  A 1 
ATOM   353  C  C   . LEU A 1 46  ? 16.283  0.497   -2.253  1.00 98.13 46  A 1 
ATOM   354  O  O   . LEU A 1 46  ? 16.065  0.836   -3.416  1.00 98.19 46  A 1 
ATOM   355  C  CB  . LEU A 1 46  ? 15.901  -1.835  -1.307  1.00 97.86 46  A 1 
ATOM   356  C  CG  . LEU A 1 46  ? 14.602  -2.033  -2.105  1.00 97.56 46  A 1 
ATOM   357  C  CD1 . LEU A 1 46  ? 14.845  -2.816  -3.395  1.00 96.92 46  A 1 
ATOM   358  C  CD2 . LEU A 1 46  ? 13.591  -2.795  -1.245  1.00 96.83 46  A 1 
ATOM   359  N  N   . LEU A 1 47  ? 16.074  1.311   -1.219  1.00 98.04 47  A 1 
ATOM   360  C  CA  . LEU A 1 47  ? 15.490  2.650   -1.354  1.00 97.92 47  A 1 
ATOM   361  C  C   . LEU A 1 47  ? 16.334  3.578   -2.227  1.00 98.15 47  A 1 
ATOM   362  O  O   . LEU A 1 47  ? 15.798  4.225   -3.116  1.00 97.84 47  A 1 
ATOM   363  C  CB  . LEU A 1 47  ? 15.291  3.278   0.033   1.00 97.21 47  A 1 
ATOM   364  C  CG  . LEU A 1 47  ? 14.163  2.638   0.856   1.00 90.19 47  A 1 
ATOM   365  C  CD1 . LEU A 1 47  ? 14.043  3.409   2.159   1.00 85.26 47  A 1 
ATOM   366  C  CD2 . LEU A 1 47  ? 12.823  2.689   0.136   1.00 85.80 47  A 1 
ATOM   367  N  N   . ASP A 1 48  ? 17.652  3.581   -2.069  1.00 98.07 48  A 1 
ATOM   368  C  CA  . ASP A 1 48  ? 18.531  4.377   -2.924  1.00 97.89 48  A 1 
ATOM   369  C  C   . ASP A 1 48  ? 18.451  3.958   -4.398  1.00 98.04 48  A 1 
ATOM   370  O  O   . ASP A 1 48  ? 18.556  4.786   -5.307  1.00 97.84 48  A 1 
ATOM   371  C  CB  . ASP A 1 48  ? 19.977  4.246   -2.438  1.00 97.30 48  A 1 
ATOM   372  C  CG  . ASP A 1 48  ? 20.318  5.119   -1.233  1.00 93.01 48  A 1 
ATOM   373  O  OD1 . ASP A 1 48  ? 19.633  6.152   -1.027  1.00 89.88 48  A 1 
ATOM   374  O  OD2 . ASP A 1 48  ? 21.358  4.814   -0.614  1.00 89.36 48  A 1 
ATOM   375  N  N   . SER A 1 49  ? 18.247  2.657   -4.660  1.00 98.15 49  A 1 
ATOM   376  C  CA  . SER A 1 49  ? 18.008  2.154   -6.014  1.00 98.19 49  A 1 
ATOM   377  C  C   . SER A 1 49  ? 16.643  2.591   -6.552  1.00 98.49 49  A 1 
ATOM   378  O  O   . SER A 1 49  ? 16.559  2.969   -7.725  1.00 98.30 49  A 1 
ATOM   379  C  CB  . SER A 1 49  ? 18.205  0.634   -6.077  1.00 97.55 49  A 1 
ATOM   380  O  OG  . SER A 1 49  ? 17.069  -0.086  -5.656  1.00 90.93 49  A 1 
ATOM   381  N  N   . LEU A 1 50  ? 15.610  2.623   -5.700  1.00 98.39 50  A 1 
ATOM   382  C  CA  . LEU A 1 50  ? 14.267  3.063   -6.057  1.00 98.58 50  A 1 
ATOM   383  C  C   . LEU A 1 50  ? 14.225  4.556   -6.386  1.00 98.64 50  A 1 
ATOM   384  O  O   . LEU A 1 50  ? 13.714  4.926   -7.437  1.00 98.60 50  A 1 
ATOM   385  C  CB  . LEU A 1 50  ? 13.306  2.709   -4.907  1.00 98.48 50  A 1 
ATOM   386  C  CG  . LEU A 1 50  ? 11.857  3.168   -5.161  1.00 98.21 50  A 1 
ATOM   387  C  CD1 . LEU A 1 50  ? 11.264  2.569   -6.429  1.00 97.79 50  A 1 
ATOM   388  C  CD2 . LEU A 1 50  ? 10.992  2.754   -3.975  1.00 97.65 50  A 1 
ATOM   389  N  N   . VAL A 1 51  ? 14.825  5.393   -5.561  1.00 98.59 51  A 1 
ATOM   390  C  CA  . VAL A 1 51  ? 14.911  6.843   -5.807  1.00 98.57 51  A 1 
ATOM   391  C  C   . VAL A 1 51  ? 15.544  7.125   -7.169  1.00 98.56 51  A 1 
ATOM   392  O  O   . VAL A 1 51  ? 15.018  7.900   -7.963  1.00 98.39 51  A 1 
ATOM   393  C  CB  . VAL A 1 51  ? 15.715  7.543   -4.692  1.00 98.29 51  A 1 
ATOM   394  C  CG1 . VAL A 1 51  ? 15.989  9.020   -5.008  1.00 97.53 51  A 1 
ATOM   395  C  CG2 . VAL A 1 51  ? 14.958  7.499   -3.361  1.00 97.67 51  A 1 
ATOM   396  N  N   . LYS A 1 52  ? 16.661  6.445   -7.489  1.00 98.48 52  A 1 
ATOM   397  C  CA  . LYS A 1 52  ? 17.320  6.576   -8.798  1.00 98.30 52  A 1 
ATOM   398  C  C   . LYS A 1 52  ? 16.426  6.098   -9.938  1.00 98.45 52  A 1 
ATOM   399  O  O   . LYS A 1 52  ? 16.448  6.706   -11.007 1.00 98.10 52  A 1 
ATOM   400  C  CB  . LYS A 1 52  ? 18.639  5.788   -8.807  1.00 98.05 52  A 1 
ATOM   401  C  CG  . LYS A 1 52  ? 19.723  6.466   -7.957  1.00 90.53 52  A 1 
ATOM   402  C  CD  . LYS A 1 52  ? 20.953  5.558   -7.838  1.00 86.87 52  A 1 
ATOM   403  C  CE  . LYS A 1 52  ? 21.948  6.206   -6.881  1.00 75.16 52  A 1 
ATOM   404  N  NZ  . LYS A 1 52  ? 23.100  5.320   -6.565  1.00 66.66 52  A 1 
ATOM   405  N  N   . PHE A 1 53  ? 15.679  5.013   -9.748  1.00 98.47 53  A 1 
ATOM   406  C  CA  . PHE A 1 53  ? 14.762  4.478   -10.744 1.00 98.51 53  A 1 
ATOM   407  C  C   . PHE A 1 53  ? 13.613  5.447   -11.024 1.00 98.66 53  A 1 
ATOM   408  O  O   . PHE A 1 53  ? 13.392  5.781   -12.183 1.00 98.55 53  A 1 
ATOM   409  C  CB  . PHE A 1 53  ? 14.253  3.106   -10.304 1.00 98.57 53  A 1 
ATOM   410  C  CG  . PHE A 1 53  ? 13.285  2.503   -11.297 1.00 98.56 53  A 1 
ATOM   411  C  CD1 . PHE A 1 53  ? 11.901  2.583   -11.078 1.00 98.12 53  A 1 
ATOM   412  C  CD2 . PHE A 1 53  ? 13.772  1.909   -12.477 1.00 98.21 53  A 1 
ATOM   413  C  CE1 . PHE A 1 53  ? 11.007  2.067   -12.022 1.00 97.75 53  A 1 
ATOM   414  C  CE2 . PHE A 1 53  ? 12.880  1.391   -13.425 1.00 97.72 53  A 1 
ATOM   415  C  CZ  . PHE A 1 53  ? 11.496  1.469   -13.201 1.00 97.77 53  A 1 
ATOM   416  N  N   . ILE A 1 54  ? 12.940  5.944   -9.981  1.00 98.61 54  A 1 
ATOM   417  C  CA  . ILE A 1 54  ? 11.839  6.902   -10.111 1.00 98.64 54  A 1 
ATOM   418  C  C   . ILE A 1 54  ? 12.309  8.158   -10.846 1.00 98.41 54  A 1 
ATOM   419  O  O   . ILE A 1 54  ? 11.740  8.492   -11.879 1.00 98.25 54  A 1 
ATOM   420  C  CB  . ILE A 1 54  ? 11.222  7.236   -8.735  1.00 98.65 54  A 1 
ATOM   421  C  CG1 . ILE A 1 54  ? 10.502  5.993   -8.159  1.00 98.46 54  A 1 
ATOM   422  C  CG2 . ILE A 1 54  ? 10.226  8.414   -8.854  1.00 98.42 54  A 1 
ATOM   423  C  CD1 . ILE A 1 54  ? 10.057  6.160   -6.700  1.00 98.07 54  A 1 
ATOM   424  N  N   . LYS A 1 55  ? 13.401  8.792   -10.405 1.00 98.34 55  A 1 
ATOM   425  C  CA  . LYS A 1 55  ? 13.936  10.008  -11.050 1.00 97.98 55  A 1 
ATOM   426  C  C   . LYS A 1 55  ? 14.260  9.804   -12.536 1.00 97.77 55  A 1 
ATOM   427  O  O   . LYS A 1 55  ? 14.040  10.702  -13.335 1.00 96.85 55  A 1 
ATOM   428  C  CB  . LYS A 1 55  ? 15.182  10.510  -10.306 1.00 97.29 55  A 1 
ATOM   429  C  CG  . LYS A 1 55  ? 14.839  11.183  -8.970  1.00 95.41 55  A 1 
ATOM   430  C  CD  . LYS A 1 55  ? 16.088  11.833  -8.343  1.00 92.89 55  A 1 
ATOM   431  C  CE  . LYS A 1 55  ? 15.686  12.714  -7.174  1.00 88.49 55  A 1 
ATOM   432  N  NZ  . LYS A 1 55  ? 16.726  13.708  -6.767  1.00 84.95 55  A 1 
ATOM   433  N  N   . ARG A 1 56  ? 14.763  8.628   -12.926 1.00 98.06 56  A 1 
ATOM   434  C  CA  . ARG A 1 56  ? 15.076  8.307   -14.330 1.00 97.89 56  A 1 
ATOM   435  C  C   . ARG A 1 56  ? 13.849  8.008   -15.186 1.00 97.90 56  A 1 
ATOM   436  O  O   . ARG A 1 56  ? 13.969  8.032   -16.406 1.00 96.99 56  A 1 
ATOM   437  C  CB  . ARG A 1 56  ? 16.032  7.112   -14.394 1.00 96.92 56  A 1 
ATOM   438  C  CG  . ARG A 1 56  ? 17.454  7.489   -13.998 1.00 83.72 56  A 1 
ATOM   439  C  CD  . ARG A 1 56  ? 18.310  6.220   -13.981 1.00 81.90 56  A 1 
ATOM   440  N  NE  . ARG A 1 56  ? 19.690  6.499   -13.579 1.00 71.41 56  A 1 
ATOM   441  C  CZ  . ARG A 1 56  ? 20.675  5.618   -13.532 1.00 64.64 56  A 1 
ATOM   442  N  NH1 . ARG A 1 56  ? 20.482  4.364   -13.851 1.00 58.60 56  A 1 
ATOM   443  N  NH2 . ARG A 1 56  ? 21.864  5.988   -13.165 1.00 56.81 56  A 1 
ATOM   444  N  N   . ASN A 1 57  ? 12.727  7.676   -14.580 1.00 97.91 57  A 1 
ATOM   445  C  CA  . ASN A 1 57  ? 11.480  7.292   -15.248 1.00 97.89 57  A 1 
ATOM   446  C  C   . ASN A 1 57  ? 10.355  8.309   -14.981 1.00 97.92 57  A 1 
ATOM   447  O  O   . ASN A 1 57  ? 9.182   7.955   -15.082 1.00 97.16 57  A 1 
ATOM   448  C  CB  . ASN A 1 57  ? 11.096  5.855   -14.867 1.00 97.77 57  A 1 
ATOM   449  C  CG  . ASN A 1 57  ? 12.088  4.837   -15.405 1.00 96.48 57  A 1 
ATOM   450  O  OD1 . ASN A 1 57  ? 11.998  4.351   -16.520 1.00 88.74 57  A 1 
ATOM   451  N  ND2 . ASN A 1 57  ? 13.078  4.482   -14.627 1.00 88.28 57  A 1 
ATOM   452  N  N   . THR A 1 58  ? 10.710  9.538   -14.627 1.00 97.99 58  A 1 
ATOM   453  C  CA  . THR A 1 58  ? 9.790   10.650  -14.450 1.00 97.77 58  A 1 
ATOM   454  C  C   . THR A 1 58  ? 10.078  11.717  -15.495 1.00 97.16 58  A 1 
ATOM   455  O  O   . THR A 1 58  ? 11.206  12.202  -15.589 1.00 95.28 58  A 1 
ATOM   456  C  CB  . THR A 1 58  ? 9.909   11.237  -13.038 1.00 97.39 58  A 1 
ATOM   457  O  OG1 . THR A 1 58  ? 9.625   10.246  -12.071 1.00 94.60 58  A 1 
ATOM   458  C  CG2 . THR A 1 58  ? 8.923   12.372  -12.805 1.00 95.38 58  A 1 
ATOM   459  N  N   . ASP A 1 59  ? 9.067   12.064  -16.282 1.00 96.05 59  A 1 
ATOM   460  C  CA  . ASP A 1 59  ? 9.121   13.198  -17.198 1.00 94.71 59  A 1 
ATOM   461  C  C   . ASP A 1 59  ? 8.699   14.508  -16.511 1.00 94.92 59  A 1 
ATOM   462  O  O   . ASP A 1 59  ? 8.460   14.561  -15.297 1.00 91.37 59  A 1 
ATOM   463  C  CB  . ASP A 1 59  ? 8.325   12.872  -18.474 1.00 91.00 59  A 1 
ATOM   464  C  CG  . ASP A 1 59  ? 6.811   12.771  -18.297 1.00 79.76 59  A 1 
ATOM   465  O  OD1 . ASP A 1 59  ? 6.298   13.283  -17.283 1.00 73.80 59  A 1 
ATOM   466  O  OD2 . ASP A 1 59  ? 6.163   12.246  -19.230 1.00 74.29 59  A 1 
ATOM   467  N  N   . VAL A 1 60  ? 8.622   15.596  -17.283 1.00 93.92 60  A 1 
ATOM   468  C  CA  . VAL A 1 60  ? 8.273   16.925  -16.756 1.00 93.00 60  A 1 
ATOM   469  C  C   . VAL A 1 60  ? 6.883   16.947  -16.108 1.00 93.30 60  A 1 
ATOM   470  O  O   . VAL A 1 60  ? 6.692   17.600  -15.084 1.00 90.64 60  A 1 
ATOM   471  C  CB  . VAL A 1 60  ? 8.371   17.985  -17.867 1.00 90.68 60  A 1 
ATOM   472  C  CG1 . VAL A 1 60  ? 7.980   19.381  -17.381 1.00 79.65 60  A 1 
ATOM   473  C  CG2 . VAL A 1 60  ? 9.802   18.067  -18.413 1.00 80.63 60  A 1 
ATOM   474  N  N   . ASN A 1 61  ? 5.927   16.189  -16.654 1.00 94.05 61  A 1 
ATOM   475  C  CA  . ASN A 1 61  ? 4.553   16.112  -16.160 1.00 94.68 61  A 1 
ATOM   476  C  C   . ASN A 1 61  ? 4.318   14.926  -15.208 1.00 96.28 61  A 1 
ATOM   477  O  O   . ASN A 1 61  ? 3.190   14.673  -14.809 1.00 94.47 61  A 1 
ATOM   478  C  CB  . ASN A 1 61  ? 3.590   16.085  -17.355 1.00 90.81 61  A 1 
ATOM   479  C  CG  . ASN A 1 61  ? 3.607   17.369  -18.170 1.00 82.31 61  A 1 
ATOM   480  O  OD1 . ASN A 1 61  ? 3.979   18.437  -17.728 1.00 72.28 61  A 1 
ATOM   481  N  ND2 . ASN A 1 61  ? 3.195   17.293  -19.410 1.00 72.23 61  A 1 
ATOM   482  N  N   . GLY A 1 62  ? 5.375   14.193  -14.838 1.00 95.83 62  A 1 
ATOM   483  C  CA  . GLY A 1 62  ? 5.323   13.038  -13.951 1.00 96.93 62  A 1 
ATOM   484  C  C   . GLY A 1 62  ? 5.842   13.305  -12.536 1.00 97.96 62  A 1 
ATOM   485  O  O   . GLY A 1 62  ? 5.931   12.378  -11.735 1.00 97.33 62  A 1 
ATOM   486  N  N   . LYS A 1 63  ? 6.203   14.561  -12.224 1.00 97.83 63  A 1 
ATOM   487  C  CA  . LYS A 1 63  ? 6.742   14.960  -10.913 1.00 98.03 63  A 1 
ATOM   488  C  C   . LYS A 1 63  ? 5.642   15.067  -9.839  1.00 98.12 63  A 1 
ATOM   489  O  O   . LYS A 1 63  ? 5.452   16.101  -9.212  1.00 97.76 63  A 1 
ATOM   490  C  CB  . LYS A 1 63  ? 7.555   16.261  -11.041 1.00 97.67 63  A 1 
ATOM   491  C  CG  . LYS A 1 63  ? 8.843   16.117  -11.863 1.00 96.36 63  A 1 
ATOM   492  C  CD  . LYS A 1 63  ? 9.625   17.438  -11.766 1.00 93.65 63  A 1 
ATOM   493  C  CE  . LYS A 1 63  ? 10.992  17.398  -12.435 1.00 87.64 63  A 1 
ATOM   494  N  NZ  . LYS A 1 63  ? 11.769  18.633  -12.125 1.00 79.59 63  A 1 
ATOM   495  N  N   . VAL A 1 64  ? 4.894   13.990  -9.658  1.00 98.55 64  A 1 
ATOM   496  C  CA  . VAL A 1 64  ? 3.795   13.883  -8.702  1.00 98.62 64  A 1 
ATOM   497  C  C   . VAL A 1 64  ? 3.896   12.550  -7.969  1.00 98.73 64  A 1 
ATOM   498  O  O   . VAL A 1 64  ? 4.154   11.513  -8.581  1.00 98.64 64  A 1 
ATOM   499  C  CB  . VAL A 1 64  ? 2.421   14.019  -9.391  1.00 98.46 64  A 1 
ATOM   500  C  CG1 . VAL A 1 64  ? 1.297   14.109  -8.357  1.00 97.85 64  A 1 
ATOM   501  C  CG2 . VAL A 1 64  ? 2.337   15.266  -10.279 1.00 97.90 64  A 1 
ATOM   502  N  N   . MET A 1 65  ? 3.693   12.556  -6.650  1.00 98.83 65  A 1 
ATOM   503  C  CA  . MET A 1 65  ? 3.794   11.350  -5.836  1.00 98.85 65  A 1 
ATOM   504  C  C   . MET A 1 65  ? 2.808   11.369  -4.672  1.00 98.83 65  A 1 
ATOM   505  O  O   . MET A 1 65  ? 2.807   12.297  -3.864  1.00 98.79 65  A 1 
ATOM   506  C  CB  . MET A 1 65  ? 5.235   11.198  -5.340  1.00 98.71 65  A 1 
ATOM   507  C  CG  . MET A 1 65  ? 5.460   9.926   -4.516  1.00 97.85 65  A 1 
ATOM   508  S  SD  . MET A 1 65  ? 7.202   9.667   -4.029  1.00 97.13 65  A 1 
ATOM   509  C  CE  . MET A 1 65  ? 7.934   9.324   -5.641  1.00 92.01 65  A 1 
ATOM   510  N  N   . VAL A 1 66  ? 2.033   10.296  -4.548  1.00 98.87 66  A 1 
ATOM   511  C  CA  . VAL A 1 66  ? 1.335   9.970   -3.306  1.00 98.80 66  A 1 
ATOM   512  C  C   . VAL A 1 66  ? 2.241   9.086   -2.461  1.00 98.84 66  A 1 
ATOM   513  O  O   . VAL A 1 66  ? 2.703   8.042   -2.924  1.00 98.62 66  A 1 
ATOM   514  C  CB  . VAL A 1 66  ? -0.016  9.281   -3.563  1.00 98.56 66  A 1 
ATOM   515  C  CG1 . VAL A 1 66  ? -0.736  8.969   -2.258  1.00 95.13 66  A 1 
ATOM   516  C  CG2 . VAL A 1 66  ? -0.934  10.195  -4.389  1.00 95.41 66  A 1 
ATOM   517  N  N   . TYR A 1 67  ? 2.501   9.509   -1.228  1.00 98.79 67  A 1 
ATOM   518  C  CA  . TYR A 1 67  ? 3.204   8.720   -0.229  1.00 98.66 67  A 1 
ATOM   519  C  C   . TYR A 1 67  ? 2.180   8.156   0.765   1.00 98.68 67  A 1 
ATOM   520  O  O   . TYR A 1 67  ? 1.631   8.892   1.585   1.00 98.23 67  A 1 
ATOM   521  C  CB  . TYR A 1 67  ? 4.279   9.584   0.438   1.00 98.41 67  A 1 
ATOM   522  C  CG  . TYR A 1 67  ? 4.917   8.910   1.625   1.00 97.99 67  A 1 
ATOM   523  C  CD1 . TYR A 1 67  ? 4.623   9.352   2.934   1.00 96.69 67  A 1 
ATOM   524  C  CD2 . TYR A 1 67  ? 5.757   7.798   1.447   1.00 96.76 67  A 1 
ATOM   525  C  CE1 . TYR A 1 67  ? 5.155   8.689   4.040   1.00 95.34 67  A 1 
ATOM   526  C  CE2 . TYR A 1 67  ? 6.297   7.122   2.553   1.00 95.23 67  A 1 
ATOM   527  C  CZ  . TYR A 1 67  ? 5.986   7.573   3.853   1.00 95.01 67  A 1 
ATOM   528  O  OH  . TYR A 1 67  ? 6.489   6.912   4.931   1.00 92.71 67  A 1 
ATOM   529  N  N   . ASN A 1 68  ? 1.900   6.847   0.661   1.00 98.16 68  A 1 
ATOM   530  C  CA  . ASN A 1 68  ? 0.795   6.188   1.368   1.00 97.96 68  A 1 
ATOM   531  C  C   . ASN A 1 68  ? 1.116   5.739   2.813   1.00 97.87 68  A 1 
ATOM   532  O  O   . ASN A 1 68  ? 0.357   4.941   3.365   1.00 95.05 68  A 1 
ATOM   533  C  CB  . ASN A 1 68  ? 0.252   5.033   0.502   1.00 96.71 68  A 1 
ATOM   534  C  CG  . ASN A 1 68  ? -0.860  5.457   -0.441  1.00 96.34 68  A 1 
ATOM   535  O  OD1 . ASN A 1 68  ? -0.691  5.605   -1.634  1.00 87.67 68  A 1 
ATOM   536  N  ND2 . ASN A 1 68  ? -2.068  5.601   0.060   1.00 87.14 68  A 1 
ATOM   537  N  N   . GLY A 1 69  ? 2.187   6.232   3.426   1.00 97.79 69  A 1 
ATOM   538  C  CA  . GLY A 1 69  ? 2.535   5.932   4.815   1.00 97.61 69  A 1 
ATOM   539  C  C   . GLY A 1 69  ? 3.296   4.624   5.036   1.00 97.74 69  A 1 
ATOM   540  O  O   . GLY A 1 69  ? 3.836   4.032   4.093   1.00 96.33 69  A 1 
ATOM   541  N  N   . ASP A 1 70  ? 3.349   4.202   6.309   1.00 96.74 70  A 1 
ATOM   542  C  CA  . ASP A 1 70  ? 4.085   3.047   6.832   1.00 97.08 70  A 1 
ATOM   543  C  C   . ASP A 1 70  ? 5.595   3.055   6.516   1.00 96.82 70  A 1 
ATOM   544  O  O   . ASP A 1 70  ? 6.152   2.190   5.832   1.00 94.39 70  A 1 
ATOM   545  C  CB  . ASP A 1 70  ? 3.352   1.726   6.551   1.00 96.65 70  A 1 
ATOM   546  C  CG  . ASP A 1 70  ? 2.438   1.264   7.689   1.00 95.71 70  A 1 
ATOM   547  O  OD1 . ASP A 1 70  ? 2.225   2.016   8.664   1.00 93.42 70  A 1 
ATOM   548  O  OD2 . ASP A 1 70  ? 1.978   0.096   7.641   1.00 93.69 70  A 1 
ATOM   549  N  N   . ILE A 1 71  ? 6.287   4.044   7.084   1.00 95.35 71  A 1 
ATOM   550  C  CA  . ILE A 1 71  ? 7.755   4.089   7.080   1.00 94.80 71  A 1 
ATOM   551  C  C   . ILE A 1 71  ? 8.360   3.253   8.204   1.00 94.72 71  A 1 
ATOM   552  O  O   . ILE A 1 71  ? 9.481   2.758   8.076   1.00 94.28 71  A 1 
ATOM   553  C  CB  . ILE A 1 71  ? 8.251   5.552   7.156   1.00 93.19 71  A 1 
ATOM   554  C  CG1 . ILE A 1 71  ? 9.780   5.715   6.989   1.00 92.31 71  A 1 
ATOM   555  C  CG2 . ILE A 1 71  ? 7.841   6.243   8.468   1.00 92.88 71  A 1 
ATOM   556  C  CD1 . ILE A 1 71  ? 10.327  5.223   5.646   1.00 90.45 71  A 1 
ATOM   557  N  N   . VAL A 1 72  ? 7.657   3.126   9.337   1.00 93.63 72  A 1 
ATOM   558  C  CA  . VAL A 1 72  ? 8.206   2.515   10.546  1.00 92.69 72  A 1 
ATOM   559  C  C   . VAL A 1 72  ? 8.330   1.008   10.340  1.00 92.49 72  A 1 
ATOM   560  O  O   . VAL A 1 72  ? 7.348   0.327   10.050  1.00 92.19 72  A 1 
ATOM   561  C  CB  . VAL A 1 72  ? 7.361   2.852   11.785  1.00 91.03 72  A 1 
ATOM   562  C  CG1 . VAL A 1 72  ? 7.892   2.174   13.046  1.00 88.23 72  A 1 
ATOM   563  C  CG2 . VAL A 1 72  ? 7.358   4.357   12.051  1.00 89.68 72  A 1 
ATOM   564  N  N   . SER A 1 73  ? 9.535   0.467   10.547  1.00 93.09 73  A 1 
ATOM   565  C  CA  . SER A 1 73  ? 9.768   -0.982  10.524  1.00 91.18 73  A 1 
ATOM   566  C  C   . SER A 1 73  ? 8.945   -1.679  11.618  1.00 89.42 73  A 1 
ATOM   567  O  O   . SER A 1 73  ? 8.860   -1.202  12.748  1.00 85.77 73  A 1 
ATOM   568  C  CB  . SER A 1 73  ? 11.263  -1.289  10.676  1.00 89.48 73  A 1 
ATOM   569  O  OG  . SER A 1 73  ? 11.504  -2.653  10.945  1.00 82.96 73  A 1 
ATOM   570  N  N   . ARG A 1 74  ? 8.349   -2.832  11.291  1.00 86.02 74  A 1 
ATOM   571  C  CA  . ARG A 1 74  ? 7.418   -3.533  12.189  1.00 80.80 74  A 1 
ATOM   572  C  C   . ARG A 1 74  ? 8.086   -4.140  13.410  1.00 79.08 74  A 1 
ATOM   573  O  O   . ARG A 1 74  ? 7.467   -4.261  14.467  1.00 72.22 74  A 1 
ATOM   574  C  CB  . ARG A 1 74  ? 6.729   -4.652  11.412  1.00 75.87 74  A 1 
ATOM   575  C  CG  . ARG A 1 74  ? 5.855   -4.124  10.279  1.00 68.21 74  A 1 
ATOM   576  C  CD  . ARG A 1 74  ? 5.157   -5.311  9.647   1.00 64.31 74  A 1 
ATOM   577  N  NE  . ARG A 1 74  ? 4.323   -4.909  8.519   1.00 61.41 74  A 1 
ATOM   578  C  CZ  . ARG A 1 74  ? 4.480   -5.288  7.264   1.00 57.15 74  A 1 
ATOM   579  N  NH1 . ARG A 1 74  ? 5.448   -6.065  6.889   1.00 53.07 74  A 1 
ATOM   580  N  NH2 . ARG A 1 74  ? 3.659   -4.878  6.373   1.00 51.70 74  A 1 
ATOM   581  N  N   . ALA A 1 75  ? 9.325   -4.590  13.251  1.00 75.78 75  A 1 
ATOM   582  C  CA  . ALA A 1 75  ? 9.969   -5.496  14.188  1.00 71.87 75  A 1 
ATOM   583  C  C   . ALA A 1 75  ? 11.141  -4.822  14.925  1.00 72.52 75  A 1 
ATOM   584  O  O   . ALA A 1 75  ? 12.230  -5.373  15.025  1.00 67.25 75  A 1 
ATOM   585  C  CB  . ALA A 1 75  ? 10.328  -6.772  13.429  1.00 65.48 75  A 1 
ATOM   586  N  N   . ILE A 1 76  ? 10.924  -3.619  15.430  1.00 70.72 76  A 1 
ATOM   587  C  CA  . ILE A 1 76  ? 11.989  -2.859  16.086  1.00 68.37 76  A 1 
ATOM   588  C  C   . ILE A 1 76  ? 12.202  -3.359  17.512  1.00 71.36 76  A 1 
ATOM   589  O  O   . ILE A 1 76  ? 11.263  -3.318  18.308  1.00 67.31 76  A 1 
ATOM   590  C  CB  . ILE A 1 76  ? 11.684  -1.353  16.059  1.00 61.39 76  A 1 
ATOM   591  C  CG1 . ILE A 1 76  ? 11.521  -0.870  14.603  1.00 55.37 76  A 1 
ATOM   592  C  CG2 . ILE A 1 76  ? 12.813  -0.571  16.751  1.00 54.38 76  A 1 
ATOM   593  C  CD1 . ILE A 1 76  ? 10.626  0.337   14.516  1.00 50.40 76  A 1 
ATOM   594  N  N   . PRO A 1 77  ? 13.425  -3.766  17.896  1.00 72.49 77  A 1 
ATOM   595  C  CA  . PRO A 1 77  ? 13.694  -4.284  19.246  1.00 70.68 77  A 1 
ATOM   596  C  C   . PRO A 1 77  ? 13.364  -3.294  20.371  1.00 72.39 77  A 1 
ATOM   597  O  O   . PRO A 1 77  ? 12.989  -3.682  21.470  1.00 68.55 77  A 1 
ATOM   598  C  CB  . PRO A 1 77  ? 15.185  -4.622  19.266  1.00 66.38 77  A 1 
ATOM   599  C  CG  . PRO A 1 77  ? 15.552  -4.822  17.801  1.00 64.74 77  A 1 
ATOM   600  C  CD  . PRO A 1 77  ? 14.602  -3.880  17.063  1.00 67.33 77  A 1 
ATOM   601  N  N   . LYS A 1 78  ? 13.537  -2.002  20.101  1.00 75.80 78  A 1 
ATOM   602  C  CA  . LYS A 1 78  ? 13.272  -0.892  21.022  1.00 76.32 78  A 1 
ATOM   603  C  C   . LYS A 1 78  ? 12.226  0.049   20.425  1.00 79.84 78  A 1 
ATOM   604  O  O   . LYS A 1 78  ? 12.453  1.254   20.351  1.00 75.90 78  A 1 
ATOM   605  C  CB  . LYS A 1 78  ? 14.578  -0.168  21.385  1.00 70.09 78  A 1 
ATOM   606  C  CG  . LYS A 1 78  ? 15.560  -1.063  22.149  1.00 62.43 78  A 1 
ATOM   607  C  CD  . LYS A 1 78  ? 16.769  -0.223  22.580  1.00 57.29 78  A 1 
ATOM   608  C  CE  . LYS A 1 78  ? 17.766  -1.096  23.346  1.00 50.06 78  A 1 
ATOM   609  N  NZ  . LYS A 1 78  ? 18.943  -0.312  23.787  1.00 43.13 78  A 1 
ATOM   610  N  N   . TYR A 1 79  ? 11.096  -0.522  19.980  1.00 80.81 79  A 1 
ATOM   611  C  CA  . TYR A 1 79  ? 9.984   0.279   19.484  1.00 81.98 79  A 1 
ATOM   612  C  C   . TYR A 1 79  ? 9.510   1.254   20.571  1.00 84.28 79  A 1 
ATOM   613  O  O   . TYR A 1 79  ? 9.044   0.836   21.635  1.00 83.05 79  A 1 
ATOM   614  C  CB  . TYR A 1 79  ? 8.862   -0.641  19.006  1.00 79.19 79  A 1 
ATOM   615  C  CG  . TYR A 1 79  ? 7.694   0.119   18.423  1.00 77.41 79  A 1 
ATOM   616  C  CD1 . TYR A 1 79  ? 6.482   0.231   19.127  1.00 72.25 79  A 1 
ATOM   617  C  CD2 . TYR A 1 79  ? 7.819   0.745   17.162  1.00 73.12 79  A 1 
ATOM   618  C  CE1 . TYR A 1 79  ? 5.405   0.951   18.580  1.00 68.41 79  A 1 
ATOM   619  C  CE2 . TYR A 1 79  ? 6.755   1.466   16.611  1.00 68.06 79  A 1 
ATOM   620  C  CZ  . TYR A 1 79  ? 5.548   1.570   17.325  1.00 67.53 79  A 1 
ATOM   621  O  OH  . TYR A 1 79  ? 4.511   2.277   16.785  1.00 63.51 79  A 1 
ATOM   622  N  N   . ASN A 1 80  ? 9.689   2.538   20.331  1.00 88.25 80  A 1 
ATOM   623  C  CA  . ASN A 1 80  ? 9.380   3.608   21.263  1.00 89.28 80  A 1 
ATOM   624  C  C   . ASN A 1 80  ? 9.078   4.913   20.507  1.00 90.85 80  A 1 
ATOM   625  O  O   . ASN A 1 80  ? 9.194   4.988   19.279  1.00 90.93 80  A 1 
ATOM   626  C  CB  . ASN A 1 80  ? 10.528  3.732   22.294  1.00 87.33 80  A 1 
ATOM   627  C  CG  . ASN A 1 80  ? 11.859  4.163   21.688  1.00 86.23 80  A 1 
ATOM   628  O  OD1 . ASN A 1 80  ? 11.946  5.002   20.830  1.00 82.44 80  A 1 
ATOM   629  N  ND2 . ASN A 1 80  ? 12.954  3.597   22.150  1.00 82.05 80  A 1 
ATOM   630  N  N   . LEU A 1 81  ? 8.687   5.931   21.256  1.00 89.84 81  A 1 
ATOM   631  C  CA  . LEU A 1 81  ? 8.323   7.245   20.726  1.00 90.88 81  A 1 
ATOM   632  C  C   . LEU A 1 81  ? 9.432   7.873   19.865  1.00 92.43 81  A 1 
ATOM   633  O  O   . LEU A 1 81  ? 9.157   8.373   18.782  1.00 92.47 81  A 1 
ATOM   634  C  CB  . LEU A 1 81  ? 7.987   8.140   21.935  1.00 88.99 81  A 1 
ATOM   635  C  CG  . LEU A 1 81  ? 7.509   9.548   21.547  1.00 84.11 81  A 1 
ATOM   636  C  CD1 . LEU A 1 81  ? 6.143   9.475   20.870  1.00 79.08 81  A 1 
ATOM   637  C  CD2 . LEU A 1 81  ? 7.374   10.411  22.803  1.00 78.46 81  A 1 
ATOM   638  N  N   . ASP A 1 82  ? 10.671  7.831   20.345  1.00 91.44 82  A 1 
ATOM   639  C  CA  . ASP A 1 82  ? 11.795  8.484   19.670  1.00 92.02 82  A 1 
ATOM   640  C  C   . ASP A 1 82  ? 12.143  7.775   18.361  1.00 93.22 82  A 1 
ATOM   641  O  O   . ASP A 1 82  ? 12.452  8.424   17.364  1.00 93.09 82  A 1 
ATOM   642  C  CB  . ASP A 1 82  ? 13.017  8.523   20.596  1.00 91.07 82  A 1 
ATOM   643  C  CG  . ASP A 1 82  ? 12.796  9.415   21.819  1.00 86.25 82  A 1 
ATOM   644  O  OD1 . ASP A 1 82  ? 12.016  10.391  21.710  1.00 82.30 82  A 1 
ATOM   645  O  OD2 . ASP A 1 82  ? 13.403  9.096   22.864  1.00 81.26 82  A 1 
ATOM   646  N  N   . TYR A 1 83  ? 12.019  6.440   18.333  1.00 92.21 83  A 1 
ATOM   647  C  CA  . TYR A 1 83  ? 12.215  5.677   17.109  1.00 92.42 83  A 1 
ATOM   648  C  C   . TYR A 1 83  ? 11.169  6.023   16.047  1.00 93.68 83  A 1 
ATOM   649  O  O   . TYR A 1 83  ? 11.526  6.244   14.882  1.00 93.84 83  A 1 
ATOM   650  C  CB  . TYR A 1 83  ? 12.216  4.179   17.430  1.00 90.87 83  A 1 
ATOM   651  C  CG  . TYR A 1 83  ? 12.655  3.376   16.214  1.00 85.97 83  A 1 
ATOM   652  C  CD1 . TYR A 1 83  ? 11.767  3.174   15.149  1.00 80.85 83  A 1 
ATOM   653  C  CD2 . TYR A 1 83  ? 13.985  2.929   16.119  1.00 79.45 83  A 1 
ATOM   654  C  CE1 . TYR A 1 83  ? 12.197  2.508   13.982  1.00 74.34 83  A 1 
ATOM   655  C  CE2 . TYR A 1 83  ? 14.420  2.248   14.965  1.00 72.89 83  A 1 
ATOM   656  C  CZ  . TYR A 1 83  ? 13.523  2.043   13.898  1.00 71.53 83  A 1 
ATOM   657  O  OH  . TYR A 1 83  ? 13.922  1.369   12.782  1.00 67.59 83  A 1 
ATOM   658  N  N   . VAL A 1 84  ? 9.893   6.116   16.424  1.00 93.89 84  A 1 
ATOM   659  C  CA  . VAL A 1 84  ? 8.825   6.516   15.503  1.00 94.66 84  A 1 
ATOM   660  C  C   . VAL A 1 84  ? 9.088   7.917   14.958  1.00 95.58 84  A 1 
ATOM   661  O  O   . VAL A 1 84  ? 9.075   8.113   13.742  1.00 95.82 84  A 1 
ATOM   662  C  CB  . VAL A 1 84  ? 7.436   6.428   16.169  1.00 94.37 84  A 1 
ATOM   663  C  CG1 . VAL A 1 84  ? 6.332   7.010   15.289  1.00 92.97 84  A 1 
ATOM   664  C  CG2 . VAL A 1 84  ? 7.084   4.963   16.449  1.00 93.28 84  A 1 
ATOM   665  N  N   . LYS A 1 85  ? 9.420   8.873   15.818  1.00 95.47 85  A 1 
ATOM   666  C  CA  . LYS A 1 85  ? 9.775   10.234  15.394  1.00 95.91 85  A 1 
ATOM   667  C  C   . LYS A 1 85  ? 10.940  10.240  14.402  1.00 96.39 85  A 1 
ATOM   668  O  O   . LYS A 1 85  ? 10.842  10.859  13.338  1.00 96.47 85  A 1 
ATOM   669  C  CB  . LYS A 1 85  ? 10.125  11.095  16.617  1.00 96.01 85  A 1 
ATOM   670  C  CG  . LYS A 1 85  ? 8.884   11.500  17.415  1.00 94.64 85  A 1 
ATOM   671  C  CD  . LYS A 1 85  ? 9.325   12.319  18.633  1.00 92.56 85  A 1 
ATOM   672  C  CE  . LYS A 1 85  ? 8.122   12.873  19.377  1.00 87.82 85  A 1 
ATOM   673  N  NZ  . LYS A 1 85  ? 8.564   13.666  20.556  1.00 81.09 85  A 1 
ATOM   674  N  N   . GLN A 1 86  ? 12.010  9.503   14.700  1.00 95.42 86  A 1 
ATOM   675  C  CA  . GLN A 1 86  ? 13.157  9.405   13.798  1.00 95.47 86  A 1 
ATOM   676  C  C   . GLN A 1 86  ? 12.788  8.765   12.452  1.00 95.76 86  A 1 
ATOM   677  O  O   . GLN A 1 86  ? 13.302  9.182   11.418  1.00 95.73 86  A 1 
ATOM   678  C  CB  . GLN A 1 86  ? 14.285  8.625   14.492  1.00 94.92 86  A 1 
ATOM   679  C  CG  . GLN A 1 86  ? 15.587  8.639   13.665  1.00 90.81 86  A 1 
ATOM   680  C  CD  . GLN A 1 86  ? 16.100  10.060  13.430  1.00 88.14 86  A 1 
ATOM   681  O  OE1 . GLN A 1 86  ? 16.300  10.823  14.355  1.00 81.56 86  A 1 
ATOM   682  N  NE2 . GLN A 1 86  ? 16.309  10.471  12.200  1.00 77.75 86  A 1 
ATOM   683  N  N   . SER A 1 87  ? 11.872  7.797   12.445  1.00 95.68 87  A 1 
ATOM   684  C  CA  . SER A 1 87  ? 11.378  7.178   11.211  1.00 95.84 87  A 1 
ATOM   685  C  C   . SER A 1 87  ? 10.606  8.173   10.342  1.00 96.62 87  A 1 
ATOM   686  O  O   . SER A 1 87  ? 10.843  8.230   9.135   1.00 96.57 87  A 1 
ATOM   687  C  CB  . SER A 1 87  ? 10.522  5.951   11.526  1.00 95.20 87  A 1 
ATOM   688  O  OG  . SER A 1 87  ? 11.291  5.007   12.252  1.00 89.31 87  A 1 
ATOM   689  N  N   . ILE A 1 88  ? 9.772   9.032   10.928  1.00 97.10 88  A 1 
ATOM   690  C  CA  . ILE A 1 88  ? 9.091   10.118  10.201  1.00 97.48 88  A 1 
ATOM   691  C  C   . ILE A 1 88  ? 10.102  11.134  9.636   1.00 97.70 88  A 1 
ATOM   692  O  O   . ILE A 1 88  ? 9.975   11.562  8.490   1.00 97.61 88  A 1 
ATOM   693  C  CB  . ILE A 1 88  ? 8.035   10.805  11.095  1.00 97.21 88  A 1 
ATOM   694  C  CG1 . ILE A 1 88  ? 6.955   9.837   11.636  1.00 95.27 88  A 1 
ATOM   695  C  CG2 . ILE A 1 88  ? 7.342   11.962  10.351  1.00 96.03 88  A 1 
ATOM   696  C  CD1 . ILE A 1 88  ? 6.165   9.072   10.582  1.00 87.75 88  A 1 
ATOM   697  N  N   . VAL A 1 89  ? 11.154  11.468  10.390  1.00 97.71 89  A 1 
ATOM   698  C  CA  . VAL A 1 89  ? 12.260  12.306  9.892   1.00 97.78 89  A 1 
ATOM   699  C  C   . VAL A 1 89  ? 12.949  11.642  8.697   1.00 97.64 89  A 1 
ATOM   700  O  O   . VAL A 1 89  ? 13.232  12.304  7.693   1.00 97.35 89  A 1 
ATOM   701  C  CB  . VAL A 1 89  ? 13.272  12.614  11.012  1.00 97.69 89  A 1 
ATOM   702  C  CG1 . VAL A 1 89  ? 14.515  13.349  10.501  1.00 96.67 89  A 1 
ATOM   703  C  CG2 . VAL A 1 89  ? 12.648  13.490  12.105  1.00 96.78 89  A 1 
ATOM   704  N  N   . ASN A 1 90  ? 13.180  10.323  8.754   1.00 96.73 90  A 1 
ATOM   705  C  CA  . ASN A 1 90  ? 13.775  9.562   7.660   1.00 96.05 90  A 1 
ATOM   706  C  C   . ASN A 1 90  ? 12.865  9.536   6.414   1.00 96.72 90  A 1 
ATOM   707  O  O   . ASN A 1 90  ? 13.369  9.682   5.300   1.00 96.41 90  A 1 
ATOM   708  C  CB  . ASN A 1 90  ? 14.091  8.135   8.128   1.00 94.88 90  A 1 
ATOM   709  C  CG  . ASN A 1 90  ? 15.155  8.044   9.209   1.00 92.59 90  A 1 
ATOM   710  O  OD1 . ASN A 1 90  ? 15.898  8.965   9.497   1.00 88.27 90  A 1 
ATOM   711  N  ND2 . ASN A 1 90  ? 15.271  6.888   9.832   1.00 86.87 90  A 1 
ATOM   712  N  N   . ALA A 1 91  ? 11.547  9.408   6.591   1.00 96.31 91  A 1 
ATOM   713  C  CA  . ALA A 1 91  ? 10.580  9.512   5.504   1.00 96.88 91  A 1 
ATOM   714  C  C   . ALA A 1 91  ? 10.643  10.883  4.832   1.00 97.66 91  A 1 
ATOM   715  O  O   . ALA A 1 91  ? 10.803  10.976  3.615   1.00 97.59 91  A 1 
ATOM   716  C  CB  . ALA A 1 91  ? 9.165   9.232   6.042   1.00 96.43 91  A 1 
ATOM   717  N  N   . THR A 1 92  ? 10.639  11.949  5.611   1.00 97.83 92  A 1 
ATOM   718  C  CA  . THR A 1 92  ? 10.764  13.320  5.101   1.00 97.95 92  A 1 
ATOM   719  C  C   . THR A 1 92  ? 12.079  13.521  4.335   1.00 98.14 92  A 1 
ATOM   720  O  O   . THR A 1 92  ? 12.081  14.085  3.244   1.00 97.84 92  A 1 
ATOM   721  C  CB  . THR A 1 92  ? 10.679  14.320  6.256   1.00 97.32 92  A 1 
ATOM   722  O  OG1 . THR A 1 92  ? 9.439   14.182  6.895   1.00 91.67 92  A 1 
ATOM   723  C  CG2 . THR A 1 92  ? 10.756  15.767  5.781   1.00 91.07 92  A 1 
ATOM   724  N  N   . ALA A 1 93  ? 13.196  13.015  4.857   1.00 97.86 93  A 1 
ATOM   725  C  CA  . ALA A 1 93  ? 14.496  13.088  4.181   1.00 97.68 93  A 1 
ATOM   726  C  C   . ALA A 1 93  ? 14.507  12.303  2.855   1.00 97.94 93  A 1 
ATOM   727  O  O   . ALA A 1 93  ? 15.126  12.749  1.881   1.00 97.57 93  A 1 
ATOM   728  C  CB  . ALA A 1 93  ? 15.566  12.578  5.143   1.00 97.18 93  A 1 
ATOM   729  N  N   . LEU A 1 94  ? 13.818  11.152  2.796   1.00 97.71 94  A 1 
ATOM   730  C  CA  . LEU A 1 94  ? 13.643  10.376  1.565   1.00 97.81 94  A 1 
ATOM   731  C  C   . LEU A 1 94  ? 12.808  11.156  0.542   1.00 98.20 94  A 1 
ATOM   732  O  O   . LEU A 1 94  ? 13.238  11.287  -0.599  1.00 98.11 94  A 1 
ATOM   733  C  CB  . LEU A 1 94  ? 12.998  9.028   1.923   1.00 97.28 94  A 1 
ATOM   734  C  CG  . LEU A 1 94  ? 12.666  8.153   0.698   1.00 94.64 94  A 1 
ATOM   735  C  CD1 . LEU A 1 94  ? 13.938  7.606   0.044   1.00 90.95 94  A 1 
ATOM   736  C  CD2 . LEU A 1 94  ? 11.800  6.971   1.134   1.00 90.51 94  A 1 
ATOM   737  N  N   . LEU A 1 95  ? 11.667  11.701  0.946   1.00 98.08 95  A 1 
ATOM   738  C  CA  . LEU A 1 95  ? 10.754  12.443  0.073   1.00 98.25 95  A 1 
ATOM   739  C  C   . LEU A 1 95  ? 11.406  13.723  -0.472  1.00 98.31 95  A 1 
ATOM   740  O  O   . LEU A 1 95  ? 11.253  14.022  -1.652  1.00 98.27 95  A 1 
ATOM   741  C  CB  . LEU A 1 95  ? 9.451   12.741  0.823   1.00 98.35 95  A 1 
ATOM   742  C  CG  . LEU A 1 95  ? 8.609   11.501  1.175   1.00 98.06 95  A 1 
ATOM   743  C  CD1 . LEU A 1 95  ? 7.415   11.913  2.030   1.00 97.70 95  A 1 
ATOM   744  C  CD2 . LEU A 1 95  ? 8.088   10.765  -0.061  1.00 97.48 95  A 1 
ATOM   745  N  N   . LYS A 1 96  ? 12.231  14.409  0.319   1.00 98.40 96  A 1 
ATOM   746  C  CA  . LYS A 1 96  ? 13.023  15.570  -0.137  1.00 98.39 96  A 1 
ATOM   747  C  C   . LYS A 1 96  ? 14.012  15.247  -1.262  1.00 98.28 96  A 1 
ATOM   748  O  O   . LYS A 1 96  ? 14.443  16.159  -1.959  1.00 97.81 96  A 1 
ATOM   749  C  CB  . LYS A 1 96  ? 13.764  16.193  1.053   1.00 98.12 96  A 1 
ATOM   750  C  CG  . LYS A 1 96  ? 12.835  17.060  1.910   1.00 95.56 96  A 1 
ATOM   751  C  CD  . LYS A 1 96  ? 13.598  17.631  3.118   1.00 90.89 96  A 1 
ATOM   752  C  CE  . LYS A 1 96  ? 12.662  18.523  3.931   1.00 83.05 96  A 1 
ATOM   753  N  NZ  . LYS A 1 96  ? 13.312  19.085  5.145   1.00 74.77 96  A 1 
ATOM   754  N  N   . LYS A 1 97  ? 14.368  13.976  -1.486  1.00 98.43 97  A 1 
ATOM   755  C  CA  . LYS A 1 97  ? 15.204  13.579  -2.626  1.00 98.20 97  A 1 
ATOM   756  C  C   . LYS A 1 97  ? 14.472  13.739  -3.965  1.00 98.10 97  A 1 
ATOM   757  O  O   . LYS A 1 97  ? 15.137  13.812  -4.993  1.00 97.36 97  A 1 
ATOM   758  C  CB  . LYS A 1 97  ? 15.732  12.138  -2.471  1.00 98.14 97  A 1 
ATOM   759  C  CG  . LYS A 1 97  ? 16.624  11.931  -1.237  1.00 97.08 97  A 1 
ATOM   760  C  CD  . LYS A 1 97  ? 17.105  10.470  -1.145  1.00 93.94 97  A 1 
ATOM   761  C  CE  . LYS A 1 97  ? 17.977  10.237  0.089   1.00 89.83 97  A 1 
ATOM   762  N  NZ  . LYS A 1 97  ? 18.453  8.820   0.201   1.00 80.92 97  A 1 
ATOM   763  N  N   . PHE A 1 98  ? 13.134  13.795  -3.975  1.00 98.35 98  A 1 
ATOM   764  C  CA  . PHE A 1 98  ? 12.323  14.058  -5.151  1.00 98.12 98  A 1 
ATOM   765  C  C   . PHE A 1 98  ? 12.090  15.565  -5.311  1.00 97.55 98  A 1 
ATOM   766  O  O   . PHE A 1 98  ? 11.027  16.095  -5.022  1.00 96.13 98  A 1 
ATOM   767  C  CB  . PHE A 1 98  ? 11.017  13.248  -5.067  1.00 98.10 98  A 1 
ATOM   768  C  CG  . PHE A 1 98  ? 11.230  11.755  -4.918  1.00 98.32 98  A 1 
ATOM   769  C  CD1 . PHE A 1 98  ? 11.706  10.990  -5.995  1.00 97.88 98  A 1 
ATOM   770  C  CD2 . PHE A 1 98  ? 10.979  11.128  -3.683  1.00 97.92 98  A 1 
ATOM   771  C  CE1 . PHE A 1 98  ? 11.905  9.614   -5.852  1.00 97.41 98  A 1 
ATOM   772  C  CE2 . PHE A 1 98  ? 11.176  9.749   -3.532  1.00 97.49 98  A 1 
ATOM   773  C  CZ  . PHE A 1 98  ? 11.640  8.990   -4.615  1.00 97.64 98  A 1 
ATOM   774  N  N   . GLU A 1 99  ? 13.134  16.266  -5.758  1.00 96.23 99  A 1 
ATOM   775  C  CA  . GLU A 1 99  ? 13.093  17.705  -5.987  1.00 94.37 99  A 1 
ATOM   776  C  C   . GLU A 1 99  ? 12.027  18.078  -7.018  1.00 93.11 99  A 1 
ATOM   777  O  O   . GLU A 1 99  ? 11.826  17.378  -8.010  1.00 87.23 99  A 1 
ATOM   778  C  CB  . GLU A 1 99  ? 14.475  18.199  -6.430  1.00 91.32 99  A 1 
ATOM   779  C  CG  . GLU A 1 99  ? 15.520  18.075  -5.308  1.00 79.86 99  A 1 
ATOM   780  C  CD  . GLU A 1 99  ? 16.956  18.273  -5.791  1.00 73.69 99  A 1 
ATOM   781  O  OE1 . GLU A 1 99  ? 17.870  17.946  -4.993  1.00 66.83 99  A 1 
ATOM   782  O  OE2 . GLU A 1 99  ? 17.153  18.641  -6.971  1.00 68.18 99  A 1 
ATOM   783  N  N   . ASP A 1 100 ? 11.340  19.181  -6.780  1.00 95.52 100 A 1 
ATOM   784  C  CA  . ASP A 1 100 ? 10.234  19.730  -7.567  1.00 95.45 100 A 1 
ATOM   785  C  C   . ASP A 1 100 ? 8.989   18.839  -7.699  1.00 96.77 100 A 1 
ATOM   786  O  O   . ASP A 1 100 ? 8.102   19.143  -8.499  1.00 95.19 100 A 1 
ATOM   787  C  CB  . ASP A 1 100 ? 10.690  20.191  -8.959  1.00 91.96 100 A 1 
ATOM   788  C  CG  . ASP A 1 100 ? 12.005  20.941  -8.998  1.00 82.60 100 A 1 
ATOM   789  O  OD1 . ASP A 1 100 ? 12.215  21.791  -8.110  1.00 75.19 100 A 1 
ATOM   790  O  OD2 . ASP A 1 100 ? 12.751  20.641  -9.959  1.00 76.32 100 A 1 
ATOM   791  N  N   . PHE A 1 101 ? 8.895   17.737  -6.958  1.00 97.65 101 A 1 
ATOM   792  C  CA  . PHE A 1 101 ? 7.694   16.904  -6.971  1.00 98.06 101 A 1 
ATOM   793  C  C   . PHE A 1 101 ? 6.580   17.538  -6.135  1.00 98.19 101 A 1 
ATOM   794  O  O   . PHE A 1 101 ? 6.810   18.022  -5.026  1.00 97.54 101 A 1 
ATOM   795  C  CB  . PHE A 1 101 ? 7.980   15.480  -6.485  1.00 98.17 101 A 1 
ATOM   796  C  CG  . PHE A 1 101 ? 8.601   14.540  -7.506  1.00 98.31 101 A 1 
ATOM   797  C  CD1 . PHE A 1 101 ? 8.011   13.275  -7.742  1.00 97.57 101 A 1 
ATOM   798  C  CD2 . PHE A 1 101 ? 9.765   14.883  -8.205  1.00 97.62 101 A 1 
ATOM   799  C  CE1 . PHE A 1 101 ? 8.589   12.377  -8.652  1.00 97.24 101 A 1 
ATOM   800  C  CE2 . PHE A 1 101 ? 10.342  13.993  -9.125  1.00 97.30 101 A 1 
ATOM   801  C  CZ  . PHE A 1 101 ? 9.757   12.737  -9.344  1.00 97.72 101 A 1 
ATOM   802  N  N   . PHE A 1 102 ? 5.340   17.447  -6.637  1.00 98.33 102 A 1 
ATOM   803  C  CA  . PHE A 1 102 ? 4.155   17.616  -5.810  1.00 98.44 102 A 1 
ATOM   804  C  C   . PHE A 1 102 ? 3.931   16.321  -5.029  1.00 98.65 102 A 1 
ATOM   805  O  O   . PHE A 1 102 ? 3.586   15.283  -5.605  1.00 98.53 102 A 1 
ATOM   806  C  CB  . PHE A 1 102 ? 2.960   17.981  -6.692  1.00 98.38 102 A 1 
ATOM   807  C  CG  . PHE A 1 102 ? 1.690   18.206  -5.911  1.00 98.38 102 A 1 
ATOM   808  C  CD1 . PHE A 1 102 ? 0.629   17.283  -5.986  1.00 97.90 102 A 1 
ATOM   809  C  CD2 . PHE A 1 102 ? 1.559   19.342  -5.091  1.00 97.97 102 A 1 
ATOM   810  C  CE1 . PHE A 1 102 ? -0.552  17.497  -5.266  1.00 97.52 102 A 1 
ATOM   811  C  CE2 . PHE A 1 102 ? 0.377   19.560  -4.365  1.00 97.54 102 A 1 
ATOM   812  C  CZ  . PHE A 1 102 ? -0.678  18.639  -4.455  1.00 97.71 102 A 1 
ATOM   813  N  N   . ILE A 1 103 ? 4.196   16.354  -3.732  1.00 98.78 103 A 1 
ATOM   814  C  CA  . ILE A 1 103 ? 4.156   15.191  -2.843  1.00 98.81 103 A 1 
ATOM   815  C  C   . ILE A 1 103 ? 2.945   15.300  -1.919  1.00 98.80 103 A 1 
ATOM   816  O  O   . ILE A 1 103 ? 2.704   16.351  -1.327  1.00 98.72 103 A 1 
ATOM   817  C  CB  . ILE A 1 103 ? 5.484   15.024  -2.069  1.00 98.57 103 A 1 
ATOM   818  C  CG1 . ILE A 1 103 ? 6.639   14.790  -3.077  1.00 96.90 103 A 1 
ATOM   819  C  CG2 . ILE A 1 103 ? 5.392   13.865  -1.064  1.00 98.04 103 A 1 
ATOM   820  C  CD1 . ILE A 1 103 ? 8.028   14.661  -2.459  1.00 90.27 103 A 1 
ATOM   821  N  N   . ILE A 1 104 ? 2.207   14.192  -1.787  1.00 98.86 104 A 1 
ATOM   822  C  CA  . ILE A 1 104 ? 1.009   14.065  -0.965  1.00 98.85 104 A 1 
ATOM   823  C  C   . ILE A 1 104 ? 1.318   13.044  0.139   1.00 98.81 104 A 1 
ATOM   824  O  O   . ILE A 1 104 ? 1.126   11.843  -0.072  1.00 98.75 104 A 1 
ATOM   825  C  CB  . ILE A 1 104 ? -0.194  13.646  -1.843  1.00 98.80 104 A 1 
ATOM   826  C  CG1 . ILE A 1 104 ? -0.425  14.609  -3.040  1.00 98.40 104 A 1 
ATOM   827  C  CG2 . ILE A 1 104 ? -1.474  13.567  -0.995  1.00 98.48 104 A 1 
ATOM   828  C  CD1 . ILE A 1 104 ? -1.228  13.958  -4.169  1.00 96.82 104 A 1 
ATOM   829  N  N   . PRO A 1 105 ? 1.851   13.469  1.300   1.00 98.74 105 A 1 
ATOM   830  C  CA  . PRO A 1 105 ? 2.244   12.559  2.371   1.00 98.77 105 A 1 
ATOM   831  C  C   . PRO A 1 105 ? 1.069   12.185  3.285   1.00 98.78 105 A 1 
ATOM   832  O  O   . PRO A 1 105 ? 0.121   12.946  3.444   1.00 98.45 105 A 1 
ATOM   833  C  CB  . PRO A 1 105 ? 3.343   13.309  3.129   1.00 98.61 105 A 1 
ATOM   834  C  CG  . PRO A 1 105 ? 2.904   14.767  3.010   1.00 98.16 105 A 1 
ATOM   835  C  CD  . PRO A 1 105 ? 2.266   14.831  1.621   1.00 98.63 105 A 1 
ATOM   836  N  N   . MET A 1 106 ? 1.162   11.010  3.932   1.00 98.46 106 A 1 
ATOM   837  C  CA  . MET A 1 106 ? 0.240   10.588  4.989   1.00 98.23 106 A 1 
ATOM   838  C  C   . MET A 1 106 ? 0.939   9.689   6.015   1.00 98.25 106 A 1 
ATOM   839  O  O   . MET A 1 106 ? 2.109   9.329   5.840   1.00 97.51 106 A 1 
ATOM   840  C  CB  . MET A 1 106 ? -0.994  9.899   4.380   1.00 95.94 106 A 1 
ATOM   841  C  CG  . MET A 1 106 ? -0.689  8.519   3.786   1.00 91.62 106 A 1 
ATOM   842  S  SD  . MET A 1 106 ? -2.096  7.731   2.946   1.00 93.30 106 A 1 
ATOM   843  C  CE  . MET A 1 106 ? -2.259  8.836   1.524   1.00 87.12 106 A 1 
ATOM   844  N  N   . LEU A 1 107 ? 0.209   9.334   7.074   1.00 98.29 107 A 1 
ATOM   845  C  CA  . LEU A 1 107 ? 0.645   8.382   8.092   1.00 98.04 107 A 1 
ATOM   846  C  C   . LEU A 1 107 ? -0.020  7.026   7.863   1.00 98.09 107 A 1 
ATOM   847  O  O   . LEU A 1 107 ? -1.210  6.952   7.554   1.00 97.63 107 A 1 
ATOM   848  C  CB  . LEU A 1 107 ? 0.302   8.921   9.489   1.00 97.55 107 A 1 
ATOM   849  C  CG  . LEU A 1 107 ? 1.070   10.185  9.902   1.00 97.20 107 A 1 
ATOM   850  C  CD1 . LEU A 1 107 ? 0.492   10.738  11.204  1.00 96.56 107 A 1 
ATOM   851  C  CD2 . LEU A 1 107 ? 2.564   9.904   10.108  1.00 96.18 107 A 1 
ATOM   852  N  N   . GLY A 1 108 ? 0.740   5.944   8.080   1.00 98.00 108 A 1 
ATOM   853  C  CA  . GLY A 1 108 ? 0.235   4.589   8.213   1.00 97.87 108 A 1 
ATOM   854  C  C   . GLY A 1 108 ? 0.008   4.187   9.677   1.00 97.60 108 A 1 
ATOM   855  O  O   . GLY A 1 108 ? 0.240   4.960   10.612  1.00 97.07 108 A 1 
ATOM   856  N  N   . ASN A 1 109 ? -0.465  2.957   9.894   1.00 97.36 109 A 1 
ATOM   857  C  CA  . ASN A 1 109 ? -0.785  2.458   11.239  1.00 96.96 109 A 1 
ATOM   858  C  C   . ASN A 1 109 ? 0.450   2.128   12.095  1.00 96.75 109 A 1 
ATOM   859  O  O   . ASN A 1 109 ? 0.333   2.008   13.311  1.00 95.70 109 A 1 
ATOM   860  C  CB  . ASN A 1 109 ? -1.740  1.257   11.120  1.00 96.74 109 A 1 
ATOM   861  C  CG  . ASN A 1 109 ? -1.108  0.074   10.413  1.00 96.53 109 A 1 
ATOM   862  O  OD1 . ASN A 1 109 ? -1.082  -0.020  9.202   1.00 93.28 109 A 1 
ATOM   863  N  ND2 . ASN A 1 109 ? -0.563  -0.872  11.148  1.00 92.78 109 A 1 
ATOM   864  N  N   . HIS A 1 110 ? 1.622   1.981   11.472  1.00 96.30 110 A 1 
ATOM   865  C  CA  . HIS A 1 110 ? 2.891   1.809   12.177  1.00 95.95 110 A 1 
ATOM   866  C  C   . HIS A 1 110 ? 3.579   3.136   12.511  1.00 95.82 110 A 1 
ATOM   867  O  O   . HIS A 1 110 ? 4.464   3.162   13.364  1.00 94.85 110 A 1 
ATOM   868  C  CB  . HIS A 1 110 ? 3.795   0.863   11.383  1.00 95.66 110 A 1 
ATOM   869  C  CG  . HIS A 1 110 ? 3.369   -0.574  11.498  1.00 95.08 110 A 1 
ATOM   870  N  ND1 . HIS A 1 110 ? 3.722   -1.424  12.527  1.00 88.23 110 A 1 
ATOM   871  C  CD2 . HIS A 1 110 ? 2.541   -1.287  10.670  1.00 87.84 110 A 1 
ATOM   872  C  CE1 . HIS A 1 110 ? 3.127   -2.607  12.316  1.00 88.32 110 A 1 
ATOM   873  N  NE2 . HIS A 1 110 ? 2.395   -2.567  11.202  1.00 90.02 110 A 1 
ATOM   874  N  N   . ASP A 1 111 ? 3.123   4.247   11.927  1.00 96.35 111 A 1 
ATOM   875  C  CA  . ASP A 1 111 ? 3.740   5.571   12.075  1.00 96.37 111 A 1 
ATOM   876  C  C   . ASP A 1 111 ? 3.306   6.313   13.358  1.00 96.16 111 A 1 
ATOM   877  O  O   . ASP A 1 111 ? 3.247   7.538   13.414  1.00 95.05 111 A 1 
ATOM   878  C  CB  . ASP A 1 111 ? 3.487   6.400   10.805  1.00 96.47 111 A 1 
ATOM   879  C  CG  . ASP A 1 111 ? 4.049   5.759   9.529   1.00 96.73 111 A 1 
ATOM   880  O  OD1 . ASP A 1 111 ? 5.068   5.030   9.604   1.00 95.76 111 A 1 
ATOM   881  O  OD2 . ASP A 1 111 ? 3.480   6.021   8.452   1.00 95.95 111 A 1 
ATOM   882  N  N   . VAL A 1 112 ? 2.994   5.558   14.425  1.00 94.92 112 A 1 
ATOM   883  C  CA  . VAL A 1 112 ? 2.587   6.089   15.734  1.00 94.55 112 A 1 
ATOM   884  C  C   . VAL A 1 112 ? 3.103   5.189   16.858  1.00 94.08 112 A 1 
ATOM   885  O  O   . VAL A 1 112 ? 3.389   4.009   16.650  1.00 93.62 112 A 1 
ATOM   886  C  CB  . VAL A 1 112 ? 1.056   6.267   15.789  1.00 94.41 112 A 1 
ATOM   887  C  CG1 . VAL A 1 112 ? 0.287   4.943   15.729  1.00 92.98 112 A 1 
ATOM   888  C  CG2 . VAL A 1 112 ? 0.599   7.046   17.027  1.00 93.18 112 A 1 
ATOM   889  N  N   . TYR A 1 113 ? 3.243   5.730   18.066  1.00 93.66 113 A 1 
ATOM   890  C  CA  . TYR A 1 113 ? 3.557   4.952   19.265  1.00 92.72 113 A 1 
ATOM   891  C  C   . TYR A 1 113 ? 2.486   5.140   20.349  1.00 92.16 113 A 1 
ATOM   892  O  O   . TYR A 1 113 ? 2.228   6.282   20.744  1.00 89.99 113 A 1 
ATOM   893  C  CB  . TYR A 1 113 ? 4.936   5.332   19.794  1.00 91.76 113 A 1 
ATOM   894  C  CG  . TYR A 1 113 ? 5.331   4.519   21.003  1.00 91.12 113 A 1 
ATOM   895  C  CD1 . TYR A 1 113 ? 5.142   5.026   22.304  1.00 89.28 113 A 1 
ATOM   896  C  CD2 . TYR A 1 113 ? 5.837   3.216   20.834  1.00 89.01 113 A 1 
ATOM   897  C  CE1 . TYR A 1 113 ? 5.474   4.251   23.430  1.00 86.65 113 A 1 
ATOM   898  C  CE2 . TYR A 1 113 ? 6.172   2.428   21.954  1.00 86.43 113 A 1 
ATOM   899  C  CZ  . TYR A 1 113 ? 5.986   2.947   23.245  1.00 85.89 113 A 1 
ATOM   900  O  OH  . TYR A 1 113 ? 6.320   2.182   24.338  1.00 82.88 113 A 1 
ATOM   901  N  N   . PRO A 1 114 ? 1.896   4.052   20.890  1.00 92.39 114 A 1 
ATOM   902  C  CA  . PRO A 1 114 ? 2.014   2.666   20.429  1.00 92.39 114 A 1 
ATOM   903  C  C   . PRO A 1 114 ? 1.423   2.448   19.033  1.00 92.98 114 A 1 
ATOM   904  O  O   . PRO A 1 114 ? 0.556   3.204   18.614  1.00 91.98 114 A 1 
ATOM   905  C  CB  . PRO A 1 114 ? 1.287   1.822   21.483  1.00 90.47 114 A 1 
ATOM   906  C  CG  . PRO A 1 114 ? 1.210   2.721   22.710  1.00 88.18 114 A 1 
ATOM   907  C  CD  . PRO A 1 114 ? 1.103   4.115   22.096  1.00 90.50 114 A 1 
ATOM   908  N  N   . ALA A 1 115 ? 1.858   1.397   18.338  1.00 92.73 115 A 1 
ATOM   909  C  CA  . ALA A 1 115 ? 1.354   1.081   17.001  1.00 93.12 115 A 1 
ATOM   910  C  C   . ALA A 1 115 ? -0.179  0.995   16.966  1.00 93.93 115 A 1 
ATOM   911  O  O   . ALA A 1 115 ? -0.805  0.546   17.929  1.00 93.45 115 A 1 
ATOM   912  C  CB  . ALA A 1 115 ? 1.989   -0.215  16.486  1.00 91.72 115 A 1 
ATOM   913  N  N   . ASN A 1 116 ? -0.781  1.428   15.872  1.00 95.21 116 A 1 
ATOM   914  C  CA  . ASN A 1 116 ? -2.225  1.456   15.618  1.00 95.31 116 A 1 
ATOM   915  C  C   . ASN A 1 116 ? -3.034  2.422   16.496  1.00 95.41 116 A 1 
ATOM   916  O  O   . ASN A 1 116 ? -4.196  2.684   16.186  1.00 94.40 116 A 1 
ATOM   917  C  CB  . ASN A 1 116 ? -2.809  0.030   15.676  1.00 94.89 116 A 1 
ATOM   918  C  CG  . ASN A 1 116 ? -1.932  -1.018  14.991  1.00 94.74 116 A 1 
ATOM   919  O  OD1 . ASN A 1 116 ? -1.518  -0.873  13.861  1.00 91.32 116 A 1 
ATOM   920  N  ND2 . ASN A 1 116 ? -1.629  -2.095  15.678  1.00 90.90 116 A 1 
ATOM   921  N  N   . GLN A 1 117 ? -2.476  2.950   17.571  1.00 95.85 117 A 1 
ATOM   922  C  CA  . GLN A 1 117 ? -3.202  3.772   18.551  1.00 94.91 117 A 1 
ATOM   923  C  C   . GLN A 1 117 ? -3.135  5.260   18.173  1.00 94.37 117 A 1 
ATOM   924  O  O   . GLN A 1 117 ? -2.373  6.033   18.752  1.00 92.10 117 A 1 
ATOM   925  C  CB  . GLN A 1 117 ? -2.690  3.505   19.978  1.00 94.38 117 A 1 
ATOM   926  C  CG  . GLN A 1 117 ? -2.571  2.025   20.359  1.00 93.32 117 A 1 
ATOM   927  C  CD  . GLN A 1 117 ? -3.833  1.209   20.070  1.00 92.93 117 A 1 
ATOM   928  O  OE1 . GLN A 1 117 ? -4.928  1.544   20.479  1.00 88.39 117 A 1 
ATOM   929  N  NE2 . GLN A 1 117 ? -3.717  0.118   19.339  1.00 86.75 117 A 1 
ATOM   930  N  N   . MET A 1 118 ? -3.935  5.666   17.182  1.00 94.15 118 A 1 
ATOM   931  C  CA  . MET A 1 118 ? -3.898  7.006   16.612  1.00 93.66 118 A 1 
ATOM   932  C  C   . MET A 1 118 ? -5.266  7.695   16.725  1.00 92.65 118 A 1 
ATOM   933  O  O   . MET A 1 118 ? -6.196  7.320   16.024  1.00 86.70 118 A 1 
ATOM   934  C  CB  . MET A 1 118 ? -3.416  6.909   15.159  1.00 91.74 118 A 1 
ATOM   935  C  CG  . MET A 1 118 ? -3.065  8.273   14.573  1.00 88.22 118 A 1 
ATOM   936  S  SD  . MET A 1 118 ? -2.611  8.239   12.816  1.00 89.53 118 A 1 
ATOM   937  C  CE  . MET A 1 118 ? -1.080  7.289   12.858  1.00 84.74 118 A 1 
ATOM   938  N  N   . ALA A 1 119 ? -5.396  8.680   17.608  1.00 90.98 119 A 1 
ATOM   939  C  CA  . ALA A 1 119 ? -6.560  9.574   17.743  1.00 90.24 119 A 1 
ATOM   940  C  C   . ALA A 1 119 ? -6.267  10.707  18.754  1.00 88.98 119 A 1 
ATOM   941  O  O   . ALA A 1 119 ? -5.150  11.222  18.820  1.00 81.25 119 A 1 
ATOM   942  C  CB  . ALA A 1 119 ? -7.800  8.757   18.148  1.00 85.93 119 A 1 
ATOM   943  N  N   . ILE A 1 120 ? -7.259  11.080  19.558  1.00 83.04 120 A 1 
ATOM   944  C  CA  . ILE A 1 120 ? -7.184  12.170  20.544  1.00 79.38 120 A 1 
ATOM   945  C  C   . ILE A 1 120 ? -6.027  11.989  21.531  1.00 79.36 120 A 1 
ATOM   946  O  O   . ILE A 1 120 ? -5.299  12.938  21.809  1.00 72.89 120 A 1 
ATOM   947  C  CB  . ILE A 1 120 ? -8.542  12.293  21.278  1.00 73.57 120 A 1 
ATOM   948  C  CG1 . ILE A 1 120 ? -9.634  12.753  20.282  1.00 65.33 120 A 1 
ATOM   949  C  CG2 . ILE A 1 120 ? -8.464  13.263  22.468  1.00 63.40 120 A 1 
ATOM   950  C  CD1 . ILE A 1 120 ? -11.068 12.686  20.833  1.00 58.75 120 A 1 
ATOM   951  N  N   . ASN A 1 121 ? -5.806  10.782  22.041  1.00 79.13 121 A 1 
ATOM   952  C  CA  . ASN A 1 121 ? -4.740  10.510  23.018  1.00 76.03 121 A 1 
ATOM   953  C  C   . ASN A 1 121 ? -3.330  10.450  22.398  1.00 77.36 121 A 1 
ATOM   954  O  O   . ASN A 1 121 ? -2.349  10.253  23.113  1.00 73.75 121 A 1 
ATOM   955  C  CB  . ASN A 1 121 ? -5.081  9.220   23.783  1.00 73.39 121 A 1 
ATOM   956  C  CG  . ASN A 1 121 ? -6.355  9.329   24.604  1.00 67.67 121 A 1 
ATOM   957  O  OD1 . ASN A 1 121 ? -6.824  10.393  24.943  1.00 61.84 121 A 1 
ATOM   958  N  ND2 . ASN A 1 121 ? -6.950  8.206   24.952  1.00 60.81 121 A 1 
ATOM   959  N  N   . SER A 1 122 ? -3.217  10.607  21.082  1.00 79.55 122 A 1 
ATOM   960  C  CA  . SER A 1 122 ? -1.962  10.589  20.336  1.00 77.48 122 A 1 
ATOM   961  C  C   . SER A 1 122 ? -1.822  11.799  19.395  1.00 81.40 122 A 1 
ATOM   962  O  O   . SER A 1 122 ? -1.127  11.713  18.396  1.00 77.94 122 A 1 
ATOM   963  C  CB  . SER A 1 122 ? -1.784  9.253   19.607  1.00 70.78 122 A 1 
ATOM   964  O  OG  . SER A 1 122 ? -2.901  8.985   18.798  1.00 65.65 122 A 1 
ATOM   965  N  N   . GLN A 1 123 ? -2.457  12.931  19.721  1.00 88.41 123 A 1 
ATOM   966  C  CA  . GLN A 1 123 ? -2.382  14.163  18.911  1.00 89.29 123 A 1 
ATOM   967  C  C   . GLN A 1 123 ? -0.943  14.633  18.624  1.00 92.22 123 A 1 
ATOM   968  O  O   . GLN A 1 123 ? -0.696  15.273  17.611  1.00 90.67 123 A 1 
ATOM   969  C  CB  . GLN A 1 123 ? -3.127  15.292  19.622  1.00 84.87 123 A 1 
ATOM   970  C  CG  . GLN A 1 123 ? -4.638  15.215  19.383  1.00 74.14 123 A 1 
ATOM   971  C  CD  . GLN A 1 123 ? -5.391  16.350  20.063  1.00 67.56 123 A 1 
ATOM   972  O  OE1 . GLN A 1 123 ? -4.896  17.032  20.947  1.00 61.55 123 A 1 
ATOM   973  N  NE2 . GLN A 1 123 ? -6.621  16.594  19.676  1.00 57.74 123 A 1 
ATOM   974  N  N   . TRP A 1 124 ? 0.009   14.260  19.479  1.00 92.14 124 A 1 
ATOM   975  C  CA  . TRP A 1 124 ? 1.422   14.549  19.262  1.00 93.57 124 A 1 
ATOM   976  C  C   . TRP A 1 124 ? 1.921   14.076  17.883  1.00 95.03 124 A 1 
ATOM   977  O  O   . TRP A 1 124 ? 2.754   14.756  17.291  1.00 94.60 124 A 1 
ATOM   978  C  CB  . TRP A 1 124 ? 2.251   13.901  20.385  1.00 91.80 124 A 1 
ATOM   979  C  CG  . TRP A 1 124 ? 2.341   12.401  20.311  1.00 88.90 124 A 1 
ATOM   980  C  CD1 . TRP A 1 124 ? 1.544   11.521  20.945  1.00 85.37 124 A 1 
ATOM   981  C  CD2 . TRP A 1 124 ? 3.256   11.606  19.490  1.00 89.12 124 A 1 
ATOM   982  N  NE1 . TRP A 1 124 ? 1.881   10.226  20.575  1.00 81.34 124 A 1 
ATOM   983  C  CE2 . TRP A 1 124 ? 2.910   10.248  19.667  1.00 85.73 124 A 1 
ATOM   984  C  CE3 . TRP A 1 124 ? 4.309   11.910  18.608  1.00 82.24 124 A 1 
ATOM   985  C  CZ2 . TRP A 1 124 ? 3.578   9.206   18.954  1.00 82.39 124 A 1 
ATOM   986  C  CZ3 . TRP A 1 124 ? 4.976   10.888  17.906  1.00 81.86 124 A 1 
ATOM   987  C  CH2 . TRP A 1 124 ? 4.601   9.557   18.070  1.00 81.04 124 A 1 
ATOM   988  N  N   . ILE A 1 125 ? 1.414   12.949  17.355  1.00 94.11 125 A 1 
ATOM   989  C  CA  . ILE A 1 125 ? 1.877   12.420  16.065  1.00 95.13 125 A 1 
ATOM   990  C  C   . ILE A 1 125 ? 1.418   13.306  14.916  1.00 96.47 125 A 1 
ATOM   991  O  O   . ILE A 1 125 ? 2.198   13.567  14.007  1.00 96.62 125 A 1 
ATOM   992  C  CB  . ILE A 1 125 ? 1.474   10.943  15.843  1.00 93.77 125 A 1 
ATOM   993  C  CG1 . ILE A 1 125 ? 2.207   10.310  14.641  1.00 89.25 125 A 1 
ATOM   994  C  CG2 . ILE A 1 125 ? -0.041  10.748  15.645  1.00 89.37 125 A 1 
ATOM   995  C  CD1 . ILE A 1 125 ? 3.728   10.316  14.741  1.00 84.01 125 A 1 
ATOM   996  N  N   . PHE A 1 126 ? 0.199   13.831  14.966  1.00 96.01 126 A 1 
ATOM   997  C  CA  . PHE A 1 126 ? -0.322  14.712  13.929  1.00 96.57 126 A 1 
ATOM   998  C  C   . PHE A 1 126 ? 0.465   16.019  13.879  1.00 97.03 126 A 1 
ATOM   999  O  O   . PHE A 1 126 ? 0.838   16.473  12.798  1.00 96.87 126 A 1 
ATOM   1000 C  CB  . PHE A 1 126 ? -1.814  15.001  14.172  1.00 96.53 126 A 1 
ATOM   1001 C  CG  . PHE A 1 126 ? -2.695  13.785  14.309  1.00 96.81 126 A 1 
ATOM   1002 C  CD1 . PHE A 1 126 ? -2.581  12.704  13.414  1.00 95.80 126 A 1 
ATOM   1003 C  CD2 . PHE A 1 126 ? -3.651  13.732  15.339  1.00 95.63 126 A 1 
ATOM   1004 C  CE1 . PHE A 1 126 ? -3.403  11.576  13.554  1.00 94.98 126 A 1 
ATOM   1005 C  CE2 . PHE A 1 126 ? -4.479  12.616  15.481  1.00 94.86 126 A 1 
ATOM   1006 C  CZ  . PHE A 1 126 ? -4.356  11.531  14.592  1.00 95.50 126 A 1 
ATOM   1007 N  N   . GLN A 1 127 ? 0.750   16.605  15.042  1.00 96.60 127 A 1 
ATOM   1008 C  CA  . GLN A 1 127 ? 1.529   17.829  15.132  1.00 96.69 127 A 1 
ATOM   1009 C  C   . GLN A 1 127 ? 2.965   17.611  14.656  1.00 97.40 127 A 1 
ATOM   1010 O  O   . GLN A 1 127 ? 3.442   18.351  13.793  1.00 97.27 127 A 1 
ATOM   1011 C  CB  . GLN A 1 127 ? 1.442   18.365  16.556  1.00 95.60 127 A 1 
ATOM   1012 C  CG  . GLN A 1 127 ? 2.145   19.723  16.671  1.00 85.05 127 A 1 
ATOM   1013 C  CD  . GLN A 1 127 ? 1.791   20.470  17.953  1.00 78.25 127 A 1 
ATOM   1014 O  OE1 . GLN A 1 127 ? 0.984   20.053  18.765  1.00 70.36 127 A 1 
ATOM   1015 N  NE2 . GLN A 1 127 ? 2.366   21.627  18.155  1.00 65.96 127 A 1 
ATOM   1016 N  N   . PHE A 1 128 ? 3.626   16.551  15.143  1.00 96.86 128 A 1 
ATOM   1017 C  CA  . PHE A 1 128 ? 4.989   16.222  14.755  1.00 97.26 128 A 1 
ATOM   1018 C  C   . PHE A 1 128 ? 5.102   15.912  13.255  1.00 97.66 128 A 1 
ATOM   1019 O  O   . PHE A 1 128 ? 5.966   16.449  12.576  1.00 97.67 128 A 1 
ATOM   1020 C  CB  . PHE A 1 128 ? 5.492   15.047  15.600  1.00 97.12 128 A 1 
ATOM   1021 C  CG  . PHE A 1 128 ? 6.924   14.679  15.303  1.00 97.26 128 A 1 
ATOM   1022 C  CD1 . PHE A 1 128 ? 7.228   13.637  14.404  1.00 96.73 128 A 1 
ATOM   1023 C  CD2 . PHE A 1 128 ? 7.976   15.410  15.886  1.00 96.73 128 A 1 
ATOM   1024 C  CE1 . PHE A 1 128 ? 8.555   13.331  14.094  1.00 96.09 128 A 1 
ATOM   1025 C  CE2 . PHE A 1 128 ? 9.315   15.104  15.584  1.00 96.12 128 A 1 
ATOM   1026 C  CZ  . PHE A 1 128 ? 9.605   14.074  14.686  1.00 96.26 128 A 1 
ATOM   1027 N  N   . ALA A 1 129 ? 4.226   15.070  12.716  1.00 97.57 129 A 1 
ATOM   1028 C  CA  . ALA A 1 129 ? 4.243   14.717  11.301  1.00 97.70 129 A 1 
ATOM   1029 C  C   . ALA A 1 129 ? 3.898   15.908  10.401  1.00 98.18 129 A 1 
ATOM   1030 O  O   . ALA A 1 129 ? 4.542   16.087  9.371   1.00 98.23 129 A 1 
ATOM   1031 C  CB  . ALA A 1 129 ? 3.321   13.528  11.061  1.00 97.56 129 A 1 
ATOM   1032 N  N   . ALA A 1 130 ? 2.947   16.764  10.792  1.00 97.83 130 A 1 
ATOM   1033 C  CA  . ALA A 1 130 ? 2.653   17.992  10.059  1.00 98.09 130 A 1 
ATOM   1034 C  C   . ALA A 1 130 ? 3.867   18.928  9.982   1.00 98.20 130 A 1 
ATOM   1035 O  O   . ALA A 1 130 ? 4.127   19.507  8.935   1.00 98.16 130 A 1 
ATOM   1036 C  CB  . ALA A 1 130 ? 1.465   18.702  10.714  1.00 97.76 130 A 1 
ATOM   1037 N  N   . GLU A 1 131 ? 4.645   19.045  11.068  1.00 98.27 131 A 1 
ATOM   1038 C  CA  . GLU A 1 131 ? 5.893   19.823  11.080  1.00 98.18 131 A 1 
ATOM   1039 C  C   . GLU A 1 131 ? 6.968   19.202  10.173  1.00 98.45 131 A 1 
ATOM   1040 O  O   . GLU A 1 131 ? 7.637   19.919  9.434   1.00 98.11 131 A 1 
ATOM   1041 C  CB  . GLU A 1 131 ? 6.402   19.949  12.521  1.00 97.53 131 A 1 
ATOM   1042 C  CG  . GLU A 1 131 ? 5.552   20.923  13.333  1.00 87.12 131 A 1 
ATOM   1043 C  CD  . GLU A 1 131 ? 5.826   20.904  14.840  1.00 79.95 131 A 1 
ATOM   1044 O  OE1 . GLU A 1 131 ? 5.036   21.576  15.552  1.00 72.95 131 A 1 
ATOM   1045 O  OE2 . GLU A 1 131 ? 6.789   20.232  15.274  1.00 76.19 131 A 1 
ATOM   1046 N  N   . GLN A 1 132 ? 7.103   17.874  10.172  1.00 98.43 132 A 1 
ATOM   1047 C  CA  . GLN A 1 132 ? 8.053   17.188  9.295   1.00 98.48 132 A 1 
ATOM   1048 C  C   . GLN A 1 132 ? 7.639   17.279  7.815   1.00 98.52 132 A 1 
ATOM   1049 O  O   . GLN A 1 132 ? 8.485   17.545  6.960   1.00 98.39 132 A 1 
ATOM   1050 C  CB  . GLN A 1 132 ? 8.218   15.717  9.718   1.00 98.38 132 A 1 
ATOM   1051 C  CG  . GLN A 1 132 ? 8.873   15.519  11.090  1.00 96.63 132 A 1 
ATOM   1052 C  CD  . GLN A 1 132 ? 10.186  16.275  11.240  1.00 95.39 132 A 1 
ATOM   1053 O  OE1 . GLN A 1 132 ? 11.132  16.100  10.482  1.00 86.87 132 A 1 
ATOM   1054 N  NE2 . GLN A 1 132 ? 10.285  17.159  12.201  1.00 85.43 132 A 1 
ATOM   1055 N  N   . PHE A 1 133 ? 6.358   17.094  7.510   1.00 98.66 133 A 1 
ATOM   1056 C  CA  . PHE A 1 133 ? 5.818   17.144  6.157   1.00 98.66 133 A 1 
ATOM   1057 C  C   . PHE A 1 133 ? 5.520   18.566  5.658   1.00 98.65 133 A 1 
ATOM   1058 O  O   . PHE A 1 133 ? 5.184   18.725  4.477   1.00 98.47 133 A 1 
ATOM   1059 C  CB  . PHE A 1 133 ? 4.579   16.234  6.054   1.00 98.57 133 A 1 
ATOM   1060 C  CG  . PHE A 1 133 ? 4.804   14.760  6.326   1.00 98.50 133 A 1 
ATOM   1061 C  CD1 . PHE A 1 133 ? 6.018   14.116  6.012   1.00 97.95 133 A 1 
ATOM   1062 C  CD2 . PHE A 1 133 ? 3.748   13.992  6.866   1.00 97.76 133 A 1 
ATOM   1063 C  CE1 . PHE A 1 133 ? 6.190   12.746  6.243   1.00 97.17 133 A 1 
ATOM   1064 C  CE2 . PHE A 1 133 ? 3.911   12.618  7.089   1.00 97.07 133 A 1 
ATOM   1065 C  CZ  . PHE A 1 133 ? 5.127   11.989  6.780   1.00 97.26 133 A 1 
ATOM   1066 N  N   . ALA A 1 134 ? 5.684   19.596  6.489   1.00 98.62 134 A 1 
ATOM   1067 C  CA  . ALA A 1 134 ? 5.415   20.987  6.146   1.00 98.52 134 A 1 
ATOM   1068 C  C   . ALA A 1 134 ? 6.012   21.460  4.795   1.00 98.56 134 A 1 
ATOM   1069 O  O   . ALA A 1 134 ? 5.306   22.171  4.080   1.00 98.21 134 A 1 
ATOM   1070 C  CB  . ALA A 1 134 ? 5.880   21.888  7.296   1.00 98.20 134 A 1 
ATOM   1071 N  N   . PRO A 1 135 ? 7.217   21.032  4.363   1.00 98.43 135 A 1 
ATOM   1072 C  CA  . PRO A 1 135 ? 7.758   21.408  3.051   1.00 98.26 135 A 1 
ATOM   1073 C  C   . PRO A 1 135 ? 6.914   20.949  1.856   1.00 98.38 135 A 1 
ATOM   1074 O  O   . PRO A 1 135 ? 7.077   21.492  0.768   1.00 97.86 135 A 1 
ATOM   1075 C  CB  . PRO A 1 135 ? 9.154   20.786  2.990   1.00 97.46 135 A 1 
ATOM   1076 C  CG  . PRO A 1 135 ? 9.543   20.631  4.454   1.00 95.63 135 A 1 
ATOM   1077 C  CD  . PRO A 1 135 ? 8.214   20.279  5.113   1.00 97.80 135 A 1 
ATOM   1078 N  N   . PHE A 1 136 ? 6.035   19.959  2.042   1.00 98.67 136 A 1 
ATOM   1079 C  CA  . PHE A 1 136 ? 5.174   19.403  0.990   1.00 98.66 136 A 1 
ATOM   1080 C  C   . PHE A 1 136 ? 3.730   19.901  1.065   1.00 98.63 136 A 1 
ATOM   1081 O  O   . PHE A 1 136 ? 2.954   19.691  0.124   1.00 98.31 136 A 1 
ATOM   1082 C  CB  . PHE A 1 136 ? 5.209   17.871  1.078   1.00 98.65 136 A 1 
ATOM   1083 C  CG  . PHE A 1 136 ? 6.586   17.271  1.240   1.00 98.63 136 A 1 
ATOM   1084 C  CD1 . PHE A 1 136 ? 7.577   17.480  0.261   1.00 98.26 136 A 1 
ATOM   1085 C  CD2 . PHE A 1 136 ? 6.900   16.532  2.398   1.00 98.22 136 A 1 
ATOM   1086 C  CE1 . PHE A 1 136 ? 8.864   16.949  0.434   1.00 97.68 136 A 1 
ATOM   1087 C  CE2 . PHE A 1 136 ? 8.187   15.997  2.573   1.00 97.68 136 A 1 
ATOM   1088 C  CZ  . PHE A 1 136 ? 9.170   16.210  1.590   1.00 97.77 136 A 1 
ATOM   1089 N  N   . LEU A 1 137 ? 3.340   20.532  2.159   1.00 98.61 137 A 1 
ATOM   1090 C  CA  . LEU A 1 137 ? 1.964   20.872  2.479   1.00 98.69 137 A 1 
ATOM   1091 C  C   . LEU A 1 137 ? 1.710   22.375  2.331   1.00 98.57 137 A 1 
ATOM   1092 O  O   . LEU A 1 137 ? 2.558   23.210  2.639   1.00 98.18 137 A 1 
ATOM   1093 C  CB  . LEU A 1 137 ? 1.637   20.383  3.906   1.00 98.61 137 A 1 
ATOM   1094 C  CG  . LEU A 1 137 ? 1.747   18.859  4.133   1.00 98.43 137 A 1 
ATOM   1095 C  CD1 . LEU A 1 137 ? 1.415   18.530  5.586   1.00 98.13 137 A 1 
ATOM   1096 C  CD2 . LEU A 1 137 ? 0.794   18.068  3.238   1.00 97.99 137 A 1 
ATOM   1097 N  N   . SER A 1 138 ? 0.493   22.733  1.899   1.00 98.52 138 A 1 
ATOM   1098 C  CA  . SER A 1 138 ? -0.002  24.105  2.041   1.00 98.48 138 A 1 
ATOM   1099 C  C   . SER A 1 138 ? -0.283  24.419  3.515   1.00 98.55 138 A 1 
ATOM   1100 O  O   . SER A 1 138 ? -0.515  23.511  4.313   1.00 98.23 138 A 1 
ATOM   1101 C  CB  . SER A 1 138 ? -1.268  24.312  1.199   1.00 98.02 138 A 1 
ATOM   1102 O  OG  . SER A 1 138 ? -2.348  23.555  1.701   1.00 96.54 138 A 1 
ATOM   1103 N  N   . GLN A 1 139 ? -0.358  25.701  3.881   1.00 98.35 139 A 1 
ATOM   1104 C  CA  . GLN A 1 139 ? -0.650  26.106  5.256   1.00 98.28 139 A 1 
ATOM   1105 C  C   . GLN A 1 139 ? -1.979  25.521  5.769   1.00 98.33 139 A 1 
ATOM   1106 O  O   . GLN A 1 139 ? -2.021  24.954  6.860   1.00 97.92 139 A 1 
ATOM   1107 C  CB  . GLN A 1 139 ? -0.633  27.643  5.340   1.00 97.90 139 A 1 
ATOM   1108 C  CG  . GLN A 1 139 ? -0.798  28.156  6.780   1.00 89.38 139 A 1 
ATOM   1109 C  CD  . GLN A 1 139 ? 0.312   27.651  7.727   1.00 82.70 139 A 1 
ATOM   1110 O  OE1 . GLN A 1 139 ? 1.439   27.401  7.328   1.00 76.47 139 A 1 
ATOM   1111 N  NE2 . GLN A 1 139 ? -0.007  27.475  8.984   1.00 72.51 139 A 1 
ATOM   1112 N  N   . ASN A 1 140 ? -3.038  25.550  4.956   1.00 98.14 140 A 1 
ATOM   1113 C  CA  . ASN A 1 140 ? -4.334  24.958  5.319   1.00 97.97 140 A 1 
ATOM   1114 C  C   . ASN A 1 140 ? -4.236  23.433  5.504   1.00 98.31 140 A 1 
ATOM   1115 O  O   . ASN A 1 140 ? -4.881  22.861  6.384   1.00 98.03 140 A 1 
ATOM   1116 C  CB  . ASN A 1 140 ? -5.357  25.272  4.215   1.00 96.96 140 A 1 
ATOM   1117 C  CG  . ASN A 1 140 ? -5.690  26.750  4.085   1.00 81.73 140 A 1 
ATOM   1118 O  OD1 . ASN A 1 140 ? -5.188  27.617  4.762   1.00 71.54 140 A 1 
ATOM   1119 N  ND2 . ASN A 1 140 ? -6.563  27.095  3.154   1.00 71.72 140 A 1 
ATOM   1120 N  N   . ALA A 1 141 ? -3.419  22.760  4.694   1.00 98.56 141 A 1 
ATOM   1121 C  CA  . ALA A 1 141 ? -3.185  21.325  4.832   1.00 98.60 141 A 1 
ATOM   1122 C  C   . ALA A 1 141 ? -2.423  21.004  6.131   1.00 98.62 141 A 1 
ATOM   1123 O  O   . ALA A 1 141 ? -2.765  20.037  6.795   1.00 98.51 141 A 1 
ATOM   1124 C  CB  . ALA A 1 141 ? -2.472  20.796  3.593   1.00 98.72 141 A 1 
ATOM   1125 N  N   . ILE A 1 142 ? -1.447  21.826  6.516   1.00 98.68 142 A 1 
ATOM   1126 C  CA  . ILE A 1 142 ? -0.727  21.689  7.790   1.00 98.43 142 A 1 
ATOM   1127 C  C   . ILE A 1 142 ? -1.699  21.785  8.974   1.00 98.18 142 A 1 
ATOM   1128 O  O   . ILE A 1 142 ? -1.666  20.935  9.860   1.00 97.78 142 A 1 
ATOM   1129 C  CB  . ILE A 1 142 ? 0.405   22.740  7.909   1.00 98.44 142 A 1 
ATOM   1130 C  CG1 . ILE A 1 142 ? 1.512   22.467  6.878   1.00 97.88 142 A 1 
ATOM   1131 C  CG2 . ILE A 1 142 ? 1.011   22.769  9.325   1.00 97.83 142 A 1 
ATOM   1132 C  CD1 . ILE A 1 142 ? 2.497   23.624  6.688   1.00 96.13 142 A 1 
ATOM   1133 N  N   . GLU A 1 143 ? -2.575  22.785  8.996   1.00 98.07 143 A 1 
ATOM   1134 C  CA  . GLU A 1 143 ? -3.548  22.972  10.073  1.00 97.70 143 A 1 
ATOM   1135 C  C   . GLU A 1 143 ? -4.528  21.794  10.166  1.00 97.51 143 A 1 
ATOM   1136 O  O   . GLU A 1 143 ? -4.745  21.246  11.243  1.00 97.13 143 A 1 
ATOM   1137 C  CB  . GLU A 1 143 ? -4.305  24.291  9.878   1.00 97.63 143 A 1 
ATOM   1138 C  CG  . GLU A 1 143 ? -3.393  25.490  10.164  1.00 91.67 143 A 1 
ATOM   1139 C  CD  . GLU A 1 143 ? -4.060  26.853  9.912   1.00 83.09 143 A 1 
ATOM   1140 O  OE1 . GLU A 1 143 ? -3.295  27.845  9.923   1.00 73.91 143 A 1 
ATOM   1141 O  OE2 . GLU A 1 143 ? -5.287  26.888  9.700   1.00 78.08 143 A 1 
ATOM   1142 N  N   . SER A 1 144 ? -5.053  21.353  9.028   1.00 97.78 144 A 1 
ATOM   1143 C  CA  . SER A 1 144 ? -5.943  20.185  8.983   1.00 97.89 144 A 1 
ATOM   1144 C  C   . SER A 1 144 ? -5.220  18.893  9.409   1.00 97.64 144 A 1 
ATOM   1145 O  O   . SER A 1 144 ? -5.770  18.099  10.178  1.00 97.31 144 A 1 
ATOM   1146 C  CB  . SER A 1 144 ? -6.512  20.056  7.568   1.00 97.84 144 A 1 
ATOM   1147 O  OG  . SER A 1 144 ? -7.561  19.111  7.535   1.00 92.82 144 A 1 
ATOM   1148 N  N   . PHE A 1 145 ? -3.971  18.699  8.985   1.00 98.05 145 A 1 
ATOM   1149 C  CA  . PHE A 1 145 ? -3.159  17.548  9.381   1.00 98.09 145 A 1 
ATOM   1150 C  C   . PHE A 1 145 ? -2.905  17.532  10.890  1.00 97.78 145 A 1 
ATOM   1151 O  O   . PHE A 1 145 ? -3.033  16.481  11.516  1.00 97.23 145 A 1 
ATOM   1152 C  CB  . PHE A 1 145 ? -1.834  17.555  8.591   1.00 98.05 145 A 1 
ATOM   1153 C  CG  . PHE A 1 145 ? -1.125  16.215  8.539   1.00 98.22 145 A 1 
ATOM   1154 C  CD1 . PHE A 1 145 ? -0.628  15.600  9.699   1.00 97.84 145 A 1 
ATOM   1155 C  CD2 . PHE A 1 145 ? -0.960  15.555  7.302   1.00 97.70 145 A 1 
ATOM   1156 C  CE1 . PHE A 1 145 ? -0.010  14.346  9.641   1.00 97.30 145 A 1 
ATOM   1157 C  CE2 . PHE A 1 145 ? -0.340  14.301  7.230   1.00 97.27 145 A 1 
ATOM   1158 C  CZ  . PHE A 1 145 ? 0.130   13.694  8.403   1.00 97.65 145 A 1 
ATOM   1159 N  N   . LYS A 1 146 ? -2.619  18.688  11.497  1.00 97.58 146 A 1 
ATOM   1160 C  CA  . LYS A 1 146 ? -2.436  18.819  12.948  1.00 97.01 146 A 1 
ATOM   1161 C  C   . LYS A 1 146 ? -3.679  18.413  13.750  1.00 96.55 146 A 1 
ATOM   1162 O  O   . LYS A 1 146 ? -3.542  17.942  14.873  1.00 95.95 146 A 1 
ATOM   1163 C  CB  . LYS A 1 146 ? -2.033  20.259  13.308  1.00 97.00 146 A 1 
ATOM   1164 C  CG  . LYS A 1 146 ? -0.554  20.518  13.015  1.00 95.54 146 A 1 
ATOM   1165 C  CD  . LYS A 1 146 ? -0.152  21.957  13.362  1.00 93.33 146 A 1 
ATOM   1166 C  CE  . LYS A 1 146 ? 1.368   22.093  13.169  1.00 88.75 146 A 1 
ATOM   1167 N  NZ  . LYS A 1 146 ? 1.889   23.395  13.631  1.00 83.04 146 A 1 
ATOM   1168 N  N   . HIS A 1 147 ? -4.866  18.557  13.172  1.00 96.73 147 A 1 
ATOM   1169 C  CA  . HIS A 1 147 ? -6.106  18.157  13.825  1.00 96.51 147 A 1 
ATOM   1170 C  C   . HIS A 1 147 ? -6.307  16.631  13.841  1.00 96.56 147 A 1 
ATOM   1171 O  O   . HIS A 1 147 ? -6.632  16.077  14.891  1.00 95.62 147 A 1 
ATOM   1172 C  CB  . HIS A 1 147 ? -7.285  18.882  13.177  1.00 95.95 147 A 1 
ATOM   1173 C  CG  . HIS A 1 147 ? -8.588  18.554  13.844  1.00 90.75 147 A 1 
ATOM   1174 N  ND1 . HIS A 1 147 ? -8.968  18.888  15.132  1.00 80.50 147 A 1 
ATOM   1175 C  CD2 . HIS A 1 147 ? -9.617  17.807  13.311  1.00 79.95 147 A 1 
ATOM   1176 C  CE1 . HIS A 1 147 ? -10.174 18.362  15.356  1.00 79.35 147 A 1 
ATOM   1177 N  NE2 . HIS A 1 147 ? -10.603 17.703  14.275  1.00 80.66 147 A 1 
ATOM   1178 N  N   . GLY A 1 148 ? -6.099  15.941  12.705  1.00 97.03 148 A 1 
ATOM   1179 C  CA  . GLY A 1 148 ? -6.426  14.508  12.615  1.00 97.11 148 A 1 
ATOM   1180 C  C   . GLY A 1 148 ? -5.663  13.692  11.562  1.00 97.64 148 A 1 
ATOM   1181 O  O   . GLY A 1 148 ? -6.026  12.552  11.309  1.00 97.38 148 A 1 
ATOM   1182 N  N   . GLY A 1 149 ? -4.638  14.254  10.920  1.00 97.51 149 A 1 
ATOM   1183 C  CA  . GLY A 1 149 ? -3.880  13.563  9.875   1.00 97.78 149 A 1 
ATOM   1184 C  C   . GLY A 1 149 ? -4.586  13.488  8.511   1.00 98.09 149 A 1 
ATOM   1185 O  O   . GLY A 1 149 ? -4.130  12.775  7.627   1.00 97.96 149 A 1 
ATOM   1186 N  N   . TYR A 1 150 ? -5.692  14.211  8.329   1.00 98.14 150 A 1 
ATOM   1187 C  CA  . TYR A 1 150 ? -6.429  14.340  7.070   1.00 98.21 150 A 1 
ATOM   1188 C  C   . TYR A 1 150 ? -6.365  15.780  6.541   1.00 98.40 150 A 1 
ATOM   1189 O  O   . TYR A 1 150 ? -6.271  16.729  7.314   1.00 98.31 150 A 1 
ATOM   1190 C  CB  . TYR A 1 150 ? -7.871  13.854  7.245   1.00 98.11 150 A 1 
ATOM   1191 C  CG  . TYR A 1 150 ? -8.687  14.588  8.292   1.00 98.15 150 A 1 
ATOM   1192 C  CD1 . TYR A 1 150 ? -8.911  13.996  9.553   1.00 97.68 150 A 1 
ATOM   1193 C  CD2 . TYR A 1 150 ? -9.243  15.846  8.016   1.00 97.61 150 A 1 
ATOM   1194 C  CE1 . TYR A 1 150 ? -9.700  14.642  10.517  1.00 97.26 150 A 1 
ATOM   1195 C  CE2 . TYR A 1 150 ? -10.024 16.512  8.978   1.00 97.23 150 A 1 
ATOM   1196 C  CZ  . TYR A 1 150 ? -10.265 15.903  10.223  1.00 97.37 150 A 1 
ATOM   1197 O  OH  . TYR A 1 150 ? -11.049 16.539  11.153  1.00 96.46 150 A 1 
ATOM   1198 N  N   . TYR A 1 151 ? -6.419  15.950  5.221   1.00 98.65 151 A 1 
ATOM   1199 C  CA  . TYR A 1 151 ? -6.318  17.266  4.593   1.00 98.84 151 A 1 
ATOM   1200 C  C   . TYR A 1 151 ? -6.688  17.237  3.103   1.00 98.89 151 A 1 
ATOM   1201 O  O   . TYR A 1 151 ? -6.871  16.171  2.509   1.00 98.86 151 A 1 
ATOM   1202 C  CB  . TYR A 1 151 ? -4.890  17.815  4.775   1.00 98.79 151 A 1 
ATOM   1203 C  CG  . TYR A 1 151 ? -3.813  17.018  4.073   1.00 98.86 151 A 1 
ATOM   1204 C  CD1 . TYR A 1 151 ? -3.254  15.869  4.679   1.00 98.78 151 A 1 
ATOM   1205 C  CD2 . TYR A 1 151 ? -3.351  17.420  2.805   1.00 98.77 151 A 1 
ATOM   1206 C  CE1 . TYR A 1 151 ? -2.241  15.145  4.038   1.00 98.72 151 A 1 
ATOM   1207 C  CE2 . TYR A 1 151 ? -2.338  16.701  2.150   1.00 98.72 151 A 1 
ATOM   1208 C  CZ  . TYR A 1 151 ? -1.788  15.561  2.775   1.00 98.78 151 A 1 
ATOM   1209 O  OH  . TYR A 1 151 ? -0.795  14.863  2.129   1.00 98.61 151 A 1 
ATOM   1210 N  N   . THR A 1 152 ? -6.730  18.413  2.485   1.00 98.99 152 A 1 
ATOM   1211 C  CA  . THR A 1 152 ? -6.841  18.565  1.038   1.00 98.81 152 A 1 
ATOM   1212 C  C   . THR A 1 152 ? -5.752  19.491  0.503   1.00 98.83 152 A 1 
ATOM   1213 O  O   . THR A 1 152 ? -5.323  20.421  1.187   1.00 98.59 152 A 1 
ATOM   1214 C  CB  . THR A 1 152 ? -8.224  19.083  0.593   1.00 98.63 152 A 1 
ATOM   1215 O  OG1 . THR A 1 152 ? -8.426  20.415  0.997   1.00 95.97 152 A 1 
ATOM   1216 C  CG2 . THR A 1 152 ? -9.363  18.265  1.178   1.00 96.32 152 A 1 
ATOM   1217 N  N   . MET A 1 153 ? -5.333  19.278  -0.752  1.00 98.79 153 A 1 
ATOM   1218 C  CA  . MET A 1 153 ? -4.490  20.207  -1.503  1.00 98.62 153 A 1 
ATOM   1219 C  C   . MET A 1 153 ? -4.898  20.203  -2.978  1.00 98.70 153 A 1 
ATOM   1220 O  O   . MET A 1 153 ? -5.100  19.126  -3.540  1.00 98.45 153 A 1 
ATOM   1221 C  CB  . MET A 1 153 ? -3.002  19.846  -1.398  1.00 97.75 153 A 1 
ATOM   1222 C  CG  . MET A 1 153 ? -2.422  20.070  -0.000  1.00 92.24 153 A 1 
ATOM   1223 S  SD  . MET A 1 153 ? -0.610  20.030  0.065   1.00 95.14 153 A 1 
ATOM   1224 C  CE  . MET A 1 153 ? -0.260  18.360  -0.538  1.00 88.84 153 A 1 
ATOM   1225 N  N   . PRO A 1 154 ? -4.973  21.355  -3.644  1.00 98.53 154 A 1 
ATOM   1226 C  CA  . PRO A 1 154 ? -5.187  21.387  -5.084  1.00 98.37 154 A 1 
ATOM   1227 C  C   . PRO A 1 154 ? -3.952  20.843  -5.813  1.00 98.33 154 A 1 
ATOM   1228 O  O   . PRO A 1 154 ? -2.815  21.181  -5.470  1.00 97.96 154 A 1 
ATOM   1229 C  CB  . PRO A 1 154 ? -5.461  22.855  -5.410  1.00 97.51 154 A 1 
ATOM   1230 C  CG  . PRO A 1 154 ? -4.691  23.610  -4.321  1.00 94.47 154 A 1 
ATOM   1231 C  CD  . PRO A 1 154 ? -4.777  22.687  -3.105  1.00 97.64 154 A 1 
ATOM   1232 N  N   . PHE A 1 155 ? -4.165  20.036  -6.860  1.00 98.08 155 A 1 
ATOM   1233 C  CA  . PHE A 1 155 ? -3.076  19.683  -7.764  1.00 98.01 155 A 1 
ATOM   1234 C  C   . PHE A 1 155 ? -2.591  20.930  -8.519  1.00 97.69 155 A 1 
ATOM   1235 O  O   . PHE A 1 155 ? -3.408  21.772  -8.899  1.00 97.10 155 A 1 
ATOM   1236 C  CB  . PHE A 1 155 ? -3.519  18.587  -8.744  1.00 98.13 155 A 1 
ATOM   1237 C  CG  . PHE A 1 155 ? -3.525  17.191  -8.163  1.00 98.41 155 A 1 
ATOM   1238 C  CD1 . PHE A 1 155 ? -2.372  16.394  -8.225  1.00 98.16 155 A 1 
ATOM   1239 C  CD2 . PHE A 1 155 ? -4.689  16.673  -7.569  1.00 98.12 155 A 1 
ATOM   1240 C  CE1 . PHE A 1 155 ? -2.375  15.093  -7.706  1.00 97.93 155 A 1 
ATOM   1241 C  CE2 . PHE A 1 155 ? -4.704  15.370  -7.048  1.00 97.93 155 A 1 
ATOM   1242 C  CZ  . PHE A 1 155 ? -3.544  14.578  -7.115  1.00 98.20 155 A 1 
ATOM   1243 N  N   . PRO A 1 156 ? -1.284  21.063  -8.799  1.00 97.35 156 A 1 
ATOM   1244 C  CA  . PRO A 1 156 ? -0.733  22.213  -9.509  1.00 96.64 156 A 1 
ATOM   1245 C  C   . PRO A 1 156 ? -1.318  22.375  -10.922 1.00 96.35 156 A 1 
ATOM   1246 O  O   . PRO A 1 156 ? -1.319  21.437  -11.722 1.00 95.00 156 A 1 
ATOM   1247 C  CB  . PRO A 1 156 ? 0.774   21.980  -9.554  1.00 95.70 156 A 1 
ATOM   1248 C  CG  . PRO A 1 156 ? 1.045   21.083  -8.352  1.00 94.08 156 A 1 
ATOM   1249 C  CD  . PRO A 1 156 ? -0.207  20.222  -8.286  1.00 96.75 156 A 1 
ATOM   1250 N  N   . ALA A 1 157 ? -1.746  23.580  -11.273 1.00 93.52 157 A 1 
ATOM   1251 C  CA  . ALA A 1 157 ? -2.370  23.863  -12.569 1.00 91.93 157 A 1 
ATOM   1252 C  C   . ALA A 1 157 ? -1.449  23.585  -13.774 1.00 91.82 157 A 1 
ATOM   1253 O  O   . ALA A 1 157 ? -1.927  23.227  -14.851 1.00 88.38 157 A 1 
ATOM   1254 C  CB  . ALA A 1 157 ? -2.841  25.320  -12.558 1.00 89.04 157 A 1 
ATOM   1255 N  N   . HIS A 1 158 ? -0.127  23.688  -13.605 1.00 90.99 158 A 1 
ATOM   1256 C  CA  . HIS A 1 158 ? 0.853   23.454  -14.666 1.00 90.31 158 A 1 
ATOM   1257 C  C   . HIS A 1 158 ? 0.913   21.997  -15.169 1.00 91.60 158 A 1 
ATOM   1258 O  O   . HIS A 1 158 ? 1.514   21.745  -16.207 1.00 89.78 158 A 1 
ATOM   1259 C  CB  . HIS A 1 158 ? 2.240   23.931  -14.198 1.00 87.08 158 A 1 
ATOM   1260 C  CG  . HIS A 1 158 ? 2.824   23.121  -13.078 1.00 82.30 158 A 1 
ATOM   1261 N  ND1 . HIS A 1 158 ? 2.953   23.521  -11.764 1.00 72.11 158 A 1 
ATOM   1262 C  CD2 . HIS A 1 158 ? 3.370   21.865  -13.161 1.00 71.75 158 A 1 
ATOM   1263 C  CE1 . HIS A 1 158 ? 3.562   22.541  -11.080 1.00 69.00 158 A 1 
ATOM   1264 N  NE2 . HIS A 1 158 ? 3.828   21.522  -11.899 1.00 70.78 158 A 1 
ATOM   1265 N  N   . LEU A 1 159 ? 0.250   21.062  -14.491 1.00 94.51 159 A 1 
ATOM   1266 C  CA  . LEU A 1 159 ? 0.167   19.658  -14.908 1.00 94.55 159 A 1 
ATOM   1267 C  C   . LEU A 1 159 ? -0.784  19.419  -16.102 1.00 93.49 159 A 1 
ATOM   1268 O  O   . LEU A 1 159 ? -1.000  18.271  -16.499 1.00 89.34 159 A 1 
ATOM   1269 C  CB  . LEU A 1 159 ? -0.244  18.801  -13.696 1.00 94.50 159 A 1 
ATOM   1270 C  CG  . LEU A 1 159 ? 0.762   18.790  -12.531 1.00 95.13 159 A 1 
ATOM   1271 C  CD1 . LEU A 1 159 ? 0.149   18.017  -11.355 1.00 94.56 159 A 1 
ATOM   1272 C  CD2 . LEU A 1 159 ? 2.082   18.119  -12.913 1.00 94.63 159 A 1 
ATOM   1273 N  N   . GLY A 1 160 ? -1.383  20.464  -16.669 1.00 93.83 160 A 1 
ATOM   1274 C  CA  . GLY A 1 160 ? -2.299  20.333  -17.807 1.00 93.34 160 A 1 
ATOM   1275 C  C   . GLY A 1 160 ? -3.707  19.859  -17.422 1.00 94.33 160 A 1 
ATOM   1276 O  O   . GLY A 1 160 ? -4.436  19.305  -18.255 1.00 91.20 160 A 1 
ATOM   1277 N  N   . ILE A 1 161 ? -4.102  20.077  -16.176 1.00 94.93 161 A 1 
ATOM   1278 C  CA  . ILE A 1 161 ? -5.422  19.736  -15.641 1.00 95.09 161 A 1 
ATOM   1279 C  C   . ILE A 1 161 ? -6.477  20.672  -16.243 1.00 95.11 161 A 1 
ATOM   1280 O  O   . ILE A 1 161 ? -6.319  21.888  -16.218 1.00 93.13 161 A 1 
ATOM   1281 C  CB  . ILE A 1 161 ? -5.402  19.794  -14.103 1.00 92.70 161 A 1 
ATOM   1282 C  CG1 . ILE A 1 161 ? -4.367  18.798  -13.527 1.00 85.54 161 A 1 
ATOM   1283 C  CG2 . ILE A 1 161 ? -6.798  19.487  -13.527 1.00 83.54 161 A 1 
ATOM   1284 C  CD1 . ILE A 1 161 ? -4.054  19.035  -12.049 1.00 82.95 161 A 1 
ATOM   1285 N  N   . LYS A 1 162 ? -7.576  20.091  -16.769 1.00 95.27 162 A 1 
ATOM   1286 C  CA  . LYS A 1 162 ? -8.663  20.851  -17.416 1.00 95.25 162 A 1 
ATOM   1287 C  C   . LYS A 1 162 ? -9.878  21.089  -16.511 1.00 95.33 162 A 1 
ATOM   1288 O  O   . LYS A 1 162 ? -10.751 21.881  -16.858 1.00 92.30 162 A 1 
ATOM   1289 C  CB  . LYS A 1 162 ? -9.096  20.149  -18.706 1.00 93.93 162 A 1 
ATOM   1290 C  CG  . LYS A 1 162 ? -7.995  20.145  -19.772 1.00 90.50 162 A 1 
ATOM   1291 C  CD  . LYS A 1 162 ? -8.588  19.720  -21.114 1.00 81.77 162 A 1 
ATOM   1292 C  CE  . LYS A 1 162 ? -7.523  19.724  -22.208 1.00 74.97 162 A 1 
ATOM   1293 N  NZ  . LYS A 1 162 ? -8.121  19.406  -23.530 1.00 64.77 162 A 1 
ATOM   1294 N  N   . VAL A 1 163 ? -9.951  20.400  -15.400 1.00 94.83 163 A 1 
ATOM   1295 C  CA  . VAL A 1 163 ? -10.991 20.555  -14.374 1.00 95.15 163 A 1 
ATOM   1296 C  C   . VAL A 1 163 ? -10.259 20.682  -13.038 1.00 96.10 163 A 1 
ATOM   1297 O  O   . VAL A 1 163 ? -9.332  19.900  -12.819 1.00 95.00 163 A 1 
ATOM   1298 C  CB  . VAL A 1 163 ? -11.944 19.339  -14.356 1.00 92.61 163 A 1 
ATOM   1299 C  CG1 . VAL A 1 163 ? -13.013 19.471  -13.279 1.00 83.25 163 A 1 
ATOM   1300 C  CG2 . VAL A 1 163 ? -12.665 19.184  -15.701 1.00 84.40 163 A 1 
ATOM   1301 N  N   . PRO A 1 164 ? -10.656 21.615  -12.140 1.00 96.83 164 A 1 
ATOM   1302 C  CA  . PRO A 1 164 ? -10.007 21.734  -10.835 1.00 97.03 164 A 1 
ATOM   1303 C  C   . PRO A 1 164 ? -9.967  20.370  -10.121 1.00 97.57 164 A 1 
ATOM   1304 O  O   . PRO A 1 164 ? -11.003 19.763  -9.874  1.00 97.15 164 A 1 
ATOM   1305 C  CB  . PRO A 1 164 ? -10.815 22.775  -10.061 1.00 96.11 164 A 1 
ATOM   1306 C  CG  . PRO A 1 164 ? -11.436 23.628  -11.165 1.00 94.04 164 A 1 
ATOM   1307 C  CD  . PRO A 1 164 ? -11.692 22.623  -12.281 1.00 96.21 164 A 1 
ATOM   1308 N  N   . LEU A 1 165 ? -8.765  19.891  -9.843  1.00 97.98 165 A 1 
ATOM   1309 C  CA  . LEU A 1 165 ? -8.518  18.577  -9.254  1.00 98.18 165 A 1 
ATOM   1310 C  C   . LEU A 1 165 ? -7.814  18.746  -7.913  1.00 98.34 165 A 1 
ATOM   1311 O  O   . LEU A 1 165 ? -6.835  19.480  -7.817  1.00 98.24 165 A 1 
ATOM   1312 C  CB  . LEU A 1 165 ? -7.703  17.721  -10.245 1.00 98.10 165 A 1 
ATOM   1313 C  CG  . LEU A 1 165 ? -7.427  16.290  -9.759  1.00 97.69 165 A 1 
ATOM   1314 C  CD1 . LEU A 1 165 ? -8.703  15.458  -9.674  1.00 97.10 165 A 1 
ATOM   1315 C  CD2 . LEU A 1 165 ? -6.478  15.587  -10.733 1.00 97.07 165 A 1 
ATOM   1316 N  N   . ASN A 1 166 ? -8.287  18.033  -6.902  1.00 98.59 166 A 1 
ATOM   1317 C  CA  . ASN A 1 166 ? -7.778  18.102  -5.542  1.00 98.64 166 A 1 
ATOM   1318 C  C   . ASN A 1 166 ? -7.255  16.741  -5.083  1.00 98.77 166 A 1 
ATOM   1319 O  O   . ASN A 1 166 ? -7.897  15.710  -5.318  1.00 98.71 166 A 1 
ATOM   1320 C  CB  . ASN A 1 166 ? -8.867  18.645  -4.612  1.00 98.62 166 A 1 
ATOM   1321 C  CG  . ASN A 1 166 ? -9.336  20.029  -5.014  1.00 98.46 166 A 1 
ATOM   1322 O  OD1 . ASN A 1 166 ? -8.731  21.032  -4.675  1.00 94.26 166 A 1 
ATOM   1323 N  ND2 . ASN A 1 166 ? -10.415 20.127  -5.767  1.00 93.90 166 A 1 
ATOM   1324 N  N   . ALA A 1 167 ? -6.127  16.739  -4.393  1.00 98.87 167 A 1 
ATOM   1325 C  CA  . ALA A 1 167 ? -5.721  15.624  -3.562  1.00 98.88 167 A 1 
ATOM   1326 C  C   . ALA A 1 167 ? -6.485  15.699  -2.236  1.00 98.96 167 A 1 
ATOM   1327 O  O   . ALA A 1 167 ? -6.520  16.753  -1.602  1.00 98.85 167 A 1 
ATOM   1328 C  CB  . ALA A 1 167 ? -4.205  15.675  -3.343  1.00 98.77 167 A 1 
ATOM   1329 N  N   . VAL A 1 168 ? -7.098  14.596  -1.823  1.00 98.96 168 A 1 
ATOM   1330 C  CA  . VAL A 1 168 ? -7.794  14.467  -0.539  1.00 98.97 168 A 1 
ATOM   1331 C  C   . VAL A 1 168 ? -7.200  13.277  0.195   1.00 98.92 168 A 1 
ATOM   1332 O  O   . VAL A 1 168 ? -7.240  12.158  -0.306  1.00 98.92 168 A 1 
ATOM   1333 C  CB  . VAL A 1 168 ? -9.311  14.290  -0.729  1.00 98.92 168 A 1 
ATOM   1334 C  CG1 . VAL A 1 168 ? -10.029 14.182  0.617   1.00 98.74 168 A 1 
ATOM   1335 C  CG2 . VAL A 1 168 ? -9.909  15.464  -1.506  1.00 98.77 168 A 1 
ATOM   1336 N  N   . VAL A 1 169 ? -6.638  13.513  1.368   1.00 98.99 169 A 1 
ATOM   1337 C  CA  . VAL A 1 169 ? -6.063  12.475  2.227   1.00 98.94 169 A 1 
ATOM   1338 C  C   . VAL A 1 169 ? -7.001  12.213  3.390   1.00 98.93 169 A 1 
ATOM   1339 O  O   . VAL A 1 169 ? -7.361  13.133  4.117   1.00 98.86 169 A 1 
ATOM   1340 C  CB  . VAL A 1 169 ? -4.652  12.862  2.699   1.00 98.90 169 A 1 
ATOM   1341 C  CG1 . VAL A 1 169 ? -4.083  11.865  3.712   1.00 98.54 169 A 1 
ATOM   1342 C  CG2 . VAL A 1 169 ? -3.702  12.906  1.492   1.00 98.61 169 A 1 
ATOM   1343 N  N   . LEU A 1 170 ? -7.383  10.943  3.576   1.00 98.99 170 A 1 
ATOM   1344 C  CA  . LEU A 1 170 ? -8.122  10.472  4.735   1.00 98.97 170 A 1 
ATOM   1345 C  C   . LEU A 1 170 ? -7.204  9.668   5.664   1.00 98.82 170 A 1 
ATOM   1346 O  O   . LEU A 1 170 ? -6.460  8.798   5.207   1.00 98.67 170 A 1 
ATOM   1347 C  CB  . LEU A 1 170 ? -9.319  9.606   4.301   1.00 98.89 170 A 1 
ATOM   1348 C  CG  . LEU A 1 170 ? -10.408 10.341  3.490   1.00 98.61 170 A 1 
ATOM   1349 C  CD1 . LEU A 1 170 ? -11.534 9.368   3.148   1.00 98.25 170 A 1 
ATOM   1350 C  CD2 . LEU A 1 170 ? -11.010 11.509  4.266   1.00 98.07 170 A 1 
ATOM   1351 N  N   . ASN A 1 171 ? -7.309  9.924   6.964   1.00 98.62 171 A 1 
ATOM   1352 C  CA  . ASN A 1 171 ? -6.639  9.121   7.983   1.00 98.58 171 A 1 
ATOM   1353 C  C   . ASN A 1 171 ? -7.531  7.933   8.387   1.00 98.54 171 A 1 
ATOM   1354 O  O   . ASN A 1 171 ? -8.272  7.986   9.367   1.00 98.22 171 A 1 
ATOM   1355 C  CB  . ASN A 1 171 ? -6.252  10.007  9.169   1.00 98.22 171 A 1 
ATOM   1356 C  CG  . ASN A 1 171 ? -5.490  9.223   10.226  1.00 97.98 171 A 1 
ATOM   1357 O  OD1 . ASN A 1 171 ? -5.138  8.061   10.047  1.00 96.62 171 A 1 
ATOM   1358 N  ND2 . ASN A 1 171 ? -5.219  9.831   11.343  1.00 95.84 171 A 1 
ATOM   1359 N  N   . THR A 1 172 ? -7.456  6.834   7.639   1.00 98.67 172 A 1 
ATOM   1360 C  CA  . THR A 1 172 ? -8.239  5.624   7.951   1.00 98.63 172 A 1 
ATOM   1361 C  C   . THR A 1 172 ? -7.638  4.769   9.056   1.00 98.55 172 A 1 
ATOM   1362 O  O   . THR A 1 172 ? -8.287  3.826   9.508   1.00 98.36 172 A 1 
ATOM   1363 C  CB  . THR A 1 172 ? -8.513  4.779   6.701   1.00 98.66 172 A 1 
ATOM   1364 O  OG1 . THR A 1 172 ? -7.313  4.475   6.037   1.00 98.05 172 A 1 
ATOM   1365 C  CG2 . THR A 1 172 ? -9.420  5.533   5.730   1.00 97.65 172 A 1 
ATOM   1366 N  N   . VAL A 1 173 ? -6.468  5.112   9.587   1.00 98.40 173 A 1 
ATOM   1367 C  CA  . VAL A 1 173 ? -5.942  4.513   10.825  1.00 98.27 173 A 1 
ATOM   1368 C  C   . VAL A 1 173 ? -6.881  4.795   12.004  1.00 98.15 173 A 1 
ATOM   1369 O  O   . VAL A 1 173 ? -6.999  3.967   12.904  1.00 97.90 173 A 1 
ATOM   1370 C  CB  . VAL A 1 173 ? -4.517  5.006   11.142  1.00 97.98 173 A 1 
ATOM   1371 C  CG1 . VAL A 1 173 ? -3.930  4.298   12.374  1.00 97.39 173 A 1 
ATOM   1372 C  CG2 . VAL A 1 173 ? -3.559  4.760   9.965   1.00 97.46 173 A 1 
ATOM   1373 N  N   . LEU A 1 174 ? -7.649  5.884   11.952  1.00 98.19 174 A 1 
ATOM   1374 C  CA  . LEU A 1 174 ? -8.722  6.172   12.912  1.00 98.05 174 A 1 
ATOM   1375 C  C   . LEU A 1 174 ? -9.816  5.097   12.920  1.00 98.15 174 A 1 
ATOM   1376 O  O   . LEU A 1 174 ? -10.474 4.905   13.932  1.00 97.99 174 A 1 
ATOM   1377 C  CB  . LEU A 1 174 ? -9.375  7.529   12.575  1.00 97.87 174 A 1 
ATOM   1378 C  CG  . LEU A 1 174 ? -8.439  8.747   12.626  1.00 97.47 174 A 1 
ATOM   1379 C  CD1 . LEU A 1 174 ? -9.240  10.017  12.286  1.00 97.12 174 A 1 
ATOM   1380 C  CD2 . LEU A 1 174 ? -7.799  8.937   14.000  1.00 96.93 174 A 1 
ATOM   1381 N  N   . TYR A 1 175 ? -9.992  4.376   11.811  1.00 98.35 175 A 1 
ATOM   1382 C  CA  . TYR A 1 175 ? -11.034 3.357   11.656  1.00 98.43 175 A 1 
ATOM   1383 C  C   . TYR A 1 175 ? -10.507 1.929   11.807  1.00 98.49 175 A 1 
ATOM   1384 O  O   . TYR A 1 175 ? -11.292 0.982   11.791  1.00 98.25 175 A 1 
ATOM   1385 C  CB  . TYR A 1 175 ? -11.723 3.548   10.301  1.00 98.49 175 A 1 
ATOM   1386 C  CG  . TYR A 1 175 ? -12.182 4.959   9.993   1.00 98.58 175 A 1 
ATOM   1387 C  CD1 . TYR A 1 175 ? -12.631 5.818   11.013  1.00 98.42 175 A 1 
ATOM   1388 C  CD2 . TYR A 1 175 ? -12.160 5.426   8.660   1.00 98.43 175 A 1 
ATOM   1389 C  CE1 . TYR A 1 175 ? -13.054 7.128   10.725  1.00 98.35 175 A 1 
ATOM   1390 C  CE2 . TYR A 1 175 ? -12.590 6.731   8.356   1.00 98.33 175 A 1 
ATOM   1391 C  CZ  . TYR A 1 175 ? -13.038 7.580   9.392   1.00 98.45 175 A 1 
ATOM   1392 O  OH  . TYR A 1 175 ? -13.465 8.841   9.108   1.00 98.20 175 A 1 
ATOM   1393 N  N   . TYR A 1 176 ? -9.201  1.749   11.947  1.00 98.32 176 A 1 
ATOM   1394 C  CA  . TYR A 1 176 ? -8.576  0.429   12.011  1.00 98.29 176 A 1 
ATOM   1395 C  C   . TYR A 1 176 ? -9.013  -0.332  13.263  1.00 98.10 176 A 1 
ATOM   1396 O  O   . TYR A 1 176 ? -8.992  0.206   14.366  1.00 97.89 176 A 1 
ATOM   1397 C  CB  . TYR A 1 176 ? -7.045  0.589   11.950  1.00 98.10 176 A 1 
ATOM   1398 C  CG  . TYR A 1 176 ? -6.266  -0.702  11.805  1.00 97.96 176 A 1 
ATOM   1399 C  CD1 . TYR A 1 176 ? -5.015  -0.845  12.443  1.00 97.14 176 A 1 
ATOM   1400 C  CD2 . TYR A 1 176 ? -6.738  -1.753  10.991  1.00 97.22 176 A 1 
ATOM   1401 C  CE1 . TYR A 1 176 ? -4.237  -2.005  12.253  1.00 96.45 176 A 1 
ATOM   1402 C  CE2 . TYR A 1 176 ? -5.973  -2.926  10.809  1.00 96.35 176 A 1 
ATOM   1403 C  CZ  . TYR A 1 176 ? -4.721  -3.037  11.431  1.00 96.18 176 A 1 
ATOM   1404 O  OH  . TYR A 1 176 ? -3.970  -4.168  11.219  1.00 94.74 176 A 1 
ATOM   1405 N  N   . ASN A 1 177 ? -9.383  -1.601  13.107  1.00 98.34 177 A 1 
ATOM   1406 C  CA  . ASN A 1 177 ? -9.949  -2.414  14.199  1.00 98.05 177 A 1 
ATOM   1407 C  C   . ASN A 1 177 ? -8.939  -2.815  15.294  1.00 97.95 177 A 1 
ATOM   1408 O  O   . ASN A 1 177 ? -9.322  -3.401  16.301  1.00 96.88 177 A 1 
ATOM   1409 C  CB  . ASN A 1 177 ? -10.713 -3.604  13.600  1.00 97.20 177 A 1 
ATOM   1410 C  CG  . ASN A 1 177 ? -9.851  -4.593  12.841  1.00 96.30 177 A 1 
ATOM   1411 O  OD1 . ASN A 1 177 ? -8.634  -4.561  12.847  1.00 91.05 177 A 1 
ATOM   1412 N  ND2 . ASN A 1 177 ? -10.484 -5.515  12.145  1.00 89.56 177 A 1 
ATOM   1413 N  N   . TYR A 1 178 ? -7.668  -2.447  15.143  1.00 97.82 178 A 1 
ATOM   1414 C  CA  . TYR A 1 178 ? -6.670  -2.506  16.217  1.00 97.36 178 A 1 
ATOM   1415 C  C   . TYR A 1 178 ? -6.502  -1.170  16.960  1.00 97.13 178 A 1 
ATOM   1416 O  O   . TYR A 1 178 ? -5.771  -1.104  17.952  1.00 95.49 178 A 1 
ATOM   1417 C  CB  . TYR A 1 178 ? -5.334  -3.020  15.659  1.00 96.76 178 A 1 
ATOM   1418 C  CG  . TYR A 1 178 ? -5.346  -4.487  15.303  1.00 95.17 178 A 1 
ATOM   1419 C  CD1 . TYR A 1 178 ? -5.040  -5.456  16.279  1.00 91.34 178 A 1 
ATOM   1420 C  CD2 . TYR A 1 178 ? -5.683  -4.907  14.000  1.00 91.04 178 A 1 
ATOM   1421 C  CE1 . TYR A 1 178 ? -5.058  -6.825  15.966  1.00 88.99 178 A 1 
ATOM   1422 C  CE2 . TYR A 1 178 ? -5.711  -6.275  13.673  1.00 89.21 178 A 1 
ATOM   1423 C  CZ  . TYR A 1 178 ? -5.394  -7.234  14.658  1.00 89.31 178 A 1 
ATOM   1424 O  OH  . TYR A 1 178 ? -5.419  -8.570  14.345  1.00 86.69 178 A 1 
ATOM   1425 N  N   . ASN A 1 179 ? -7.164  -0.097  16.509  1.00 97.38 179 A 1 
ATOM   1426 C  CA  . ASN A 1 179 ? -7.101  1.218   17.148  1.00 97.32 179 A 1 
ATOM   1427 C  C   . ASN A 1 179 ? -8.111  1.325   18.295  1.00 97.13 179 A 1 
ATOM   1428 O  O   . ASN A 1 179 ? -9.266  1.720   18.114  1.00 96.48 179 A 1 
ATOM   1429 C  CB  . ASN A 1 179 ? -7.280  2.306   16.093  1.00 97.15 179 A 1 
ATOM   1430 C  CG  . ASN A 1 179 ? -7.067  3.699   16.662  1.00 97.35 179 A 1 
ATOM   1431 O  OD1 . ASN A 1 179 ? -6.900  3.920   17.856  1.00 95.97 179 A 1 
ATOM   1432 N  ND2 . ASN A 1 179 ? -7.046  4.689   15.798  1.00 95.72 179 A 1 
ATOM   1433 N  N   . LYS A 1 180 ? -7.673  0.999   19.506  1.00 96.78 180 A 1 
ATOM   1434 C  CA  . LYS A 1 180 ? -8.528  0.997   20.700  1.00 96.13 180 A 1 
ATOM   1435 C  C   . LYS A 1 180 ? -9.055  2.379   21.086  1.00 95.80 180 A 1 
ATOM   1436 O  O   . LYS A 1 180 ? -10.043 2.463   21.795  1.00 94.24 180 A 1 
ATOM   1437 C  CB  . LYS A 1 180 ? -7.784  0.373   21.882  1.00 95.43 180 A 1 
ATOM   1438 C  CG  . LYS A 1 180 ? -7.415  -1.099  21.623  1.00 90.88 180 A 1 
ATOM   1439 C  CD  . LYS A 1 180 ? -6.754  -1.697  22.873  1.00 82.49 180 A 1 
ATOM   1440 C  CE  . LYS A 1 180 ? -6.402  -3.160  22.610  1.00 74.24 180 A 1 
ATOM   1441 N  NZ  . LYS A 1 180 ? -5.822  -3.789  23.813  1.00 63.05 180 A 1 
ATOM   1442 N  N   . GLN A 1 181 ? -8.433  3.458   20.625  1.00 95.81 181 A 1 
ATOM   1443 C  CA  . GLN A 1 181 ? -8.862  4.824   20.952  1.00 95.05 181 A 1 
ATOM   1444 C  C   . GLN A 1 181 ? -10.169 5.218   20.266  1.00 95.17 181 A 1 
ATOM   1445 O  O   . GLN A 1 181 ? -10.804 6.189   20.679  1.00 93.42 181 A 1 
ATOM   1446 C  CB  . GLN A 1 181 ? -7.774  5.830   20.569  1.00 93.91 181 A 1 
ATOM   1447 C  CG  . GLN A 1 181 ? -6.437  5.628   21.286  1.00 91.04 181 A 1 
ATOM   1448 C  CD  . GLN A 1 181 ? -5.482  6.795   21.059  1.00 87.88 181 A 1 
ATOM   1449 O  OE1 . GLN A 1 181 ? -5.875  7.911   20.762  1.00 81.54 181 A 1 
ATOM   1450 N  NE2 . GLN A 1 181 ? -4.191  6.596   21.199  1.00 78.37 181 A 1 
ATOM   1451 N  N   . THR A 1 182 ? -10.562 4.505   19.208  1.00 96.15 182 A 1 
ATOM   1452 C  CA  . THR A 1 182 ? -11.707 4.859   18.360  1.00 96.35 182 A 1 
ATOM   1453 C  C   . THR A 1 182 ? -12.787 3.788   18.320  1.00 96.19 182 A 1 
ATOM   1454 O  O   . THR A 1 182 ? -13.789 3.958   17.632  1.00 95.22 182 A 1 
ATOM   1455 C  CB  . THR A 1 182 ? -11.239 5.187   16.936  1.00 96.30 182 A 1 
ATOM   1456 O  OG1 . THR A 1 182 ? -10.540 4.094   16.386  1.00 95.55 182 A 1 
ATOM   1457 C  CG2 . THR A 1 182 ? -10.293 6.390   16.916  1.00 95.36 182 A 1 
ATOM   1458 N  N   . MET A 1 183 ? -12.626 2.692   19.070  1.00 96.19 183 A 1 
ATOM   1459 C  CA  . MET A 1 183 ? -13.508 1.527   19.060  1.00 95.25 183 A 1 
ATOM   1460 C  C   . MET A 1 183 ? -14.984 1.881   19.293  1.00 94.66 183 A 1 
ATOM   1461 O  O   . MET A 1 183 ? -15.847 1.389   18.572  1.00 91.69 183 A 1 
ATOM   1462 C  CB  . MET A 1 183 ? -12.998 0.543   20.129  1.00 93.22 183 A 1 
ATOM   1463 C  CG  . MET A 1 183 ? -13.757 -0.790  20.128  1.00 86.02 183 A 1 
ATOM   1464 S  SD  . MET A 1 183 ? -13.058 -2.014  21.282  1.00 81.80 183 A 1 
ATOM   1465 C  CE  . MET A 1 183 ? -13.616 -1.279  22.845  1.00 71.45 183 A 1 
ATOM   1466 N  N   . ASP A 1 184 ? -15.262 2.769   20.248  1.00 95.11 184 A 1 
ATOM   1467 C  CA  . ASP A 1 184 ? -16.622 3.146   20.672  1.00 94.00 184 A 1 
ATOM   1468 C  C   . ASP A 1 184 ? -17.058 4.516   20.128  1.00 93.95 184 A 1 
ATOM   1469 O  O   . ASP A 1 184 ? -18.064 5.082   20.561  1.00 89.79 184 A 1 
ATOM   1470 C  CB  . ASP A 1 184 ? -16.700 3.095   22.205  1.00 91.95 184 A 1 
ATOM   1471 C  CG  . ASP A 1 184 ? -16.288 1.737   22.786  1.00 86.75 184 A 1 
ATOM   1472 O  OD1 . ASP A 1 184 ? -16.758 0.698   22.261  1.00 81.50 184 A 1 
ATOM   1473 O  OD2 . ASP A 1 184 ? -15.481 1.740   23.735  1.00 81.00 184 A 1 
ATOM   1474 N  N   . SER A 1 185 ? -16.322 5.081   19.182  1.00 94.83 185 A 1 
ATOM   1475 C  CA  . SER A 1 185 ? -16.653 6.377   18.590  1.00 94.99 185 A 1 
ATOM   1476 C  C   . SER A 1 185 ? -17.618 6.231   17.409  1.00 95.52 185 A 1 
ATOM   1477 O  O   . SER A 1 185 ? -17.773 5.156   16.818  1.00 93.65 185 A 1 
ATOM   1478 C  CB  . SER A 1 185 ? -15.368 7.115   18.198  1.00 92.81 185 A 1 
ATOM   1479 O  OG  . SER A 1 185 ? -15.649 8.453   17.831  1.00 81.65 185 A 1 
ATOM   1480 N  N   . THR A 1 186 ? -18.269 7.325   17.030  1.00 96.16 186 A 1 
ATOM   1481 C  CA  . THR A 1 186 ? -19.157 7.393   15.862  1.00 96.20 186 A 1 
ATOM   1482 C  C   . THR A 1 186 ? -18.534 8.149   14.699  1.00 96.93 186 A 1 
ATOM   1483 O  O   . THR A 1 186 ? -18.709 7.760   13.544  1.00 95.12 186 A 1 
ATOM   1484 C  CB  . THR A 1 186 ? -20.502 8.031   16.231  1.00 94.56 186 A 1 
ATOM   1485 O  OG1 . THR A 1 186 ? -20.302 9.293   16.836  1.00 88.27 186 A 1 
ATOM   1486 C  CG2 . THR A 1 186 ? -21.291 7.172   17.220  1.00 86.28 186 A 1 
ATOM   1487 N  N   . ASP A 1 187 ? -17.784 9.211   14.977  1.00 97.10 187 A 1 
ATOM   1488 C  CA  . ASP A 1 187 ? -17.047 9.994   13.983  1.00 97.53 187 A 1 
ATOM   1489 C  C   . ASP A 1 187 ? -15.711 10.488  14.573  1.00 97.52 187 A 1 
ATOM   1490 O  O   . ASP A 1 187 ? -15.607 11.622  15.026  1.00 96.89 187 A 1 
ATOM   1491 C  CB  . ASP A 1 187 ? -17.911 11.147  13.450  1.00 97.57 187 A 1 
ATOM   1492 C  CG  . ASP A 1 187 ? -17.287 11.783  12.211  1.00 97.99 187 A 1 
ATOM   1493 O  OD1 . ASP A 1 187 ? -16.269 11.250  11.701  1.00 97.67 187 A 1 
ATOM   1494 O  OD2 . ASP A 1 187 ? -17.869 12.762  11.683  1.00 97.67 187 A 1 
ATOM   1495 N  N   . PRO A 1 188 ? -14.683 9.625   14.615  1.00 97.41 188 A 1 
ATOM   1496 C  CA  . PRO A 1 188 ? -13.391 9.974   15.188  1.00 97.30 188 A 1 
ATOM   1497 C  C   . PRO A 1 188 ? -12.803 11.234  14.554  1.00 97.42 188 A 1 
ATOM   1498 O  O   . PRO A 1 188 ? -12.603 11.291  13.336  1.00 97.09 188 A 1 
ATOM   1499 C  CB  . PRO A 1 188 ? -12.494 8.754   14.969  1.00 96.98 188 A 1 
ATOM   1500 C  CG  . PRO A 1 188 ? -13.481 7.596   14.886  1.00 96.00 188 A 1 
ATOM   1501 C  CD  . PRO A 1 188 ? -14.691 8.227   14.208  1.00 97.35 188 A 1 
ATOM   1502 N  N   . LEU A 1 189 ? -12.525 12.224  15.375  1.00 96.90 189 A 1 
ATOM   1503 C  CA  . LEU A 1 189 ? -11.972 13.525  14.985  1.00 96.88 189 A 1 
ATOM   1504 C  C   . LEU A 1 189 ? -12.794 14.268  13.907  1.00 96.97 189 A 1 
ATOM   1505 O  O   . LEU A 1 189 ? -12.250 15.112  13.201  1.00 96.38 189 A 1 
ATOM   1506 C  CB  . LEU A 1 189 ? -10.479 13.377  14.630  1.00 96.51 189 A 1 
ATOM   1507 C  CG  . LEU A 1 189 ? -9.602  12.828  15.763  1.00 95.63 189 A 1 
ATOM   1508 C  CD1 . LEU A 1 189 ? -8.183  12.565  15.262  1.00 94.36 189 A 1 
ATOM   1509 C  CD2 . LEU A 1 189 ? -9.508  13.815  16.930  1.00 93.98 189 A 1 
ATOM   1510 N  N   . GLY A 1 190 ? -14.094 13.961  13.761  1.00 97.23 190 A 1 
ATOM   1511 C  CA  . GLY A 1 190 ? -15.004 14.637  12.833  1.00 97.41 190 A 1 
ATOM   1512 C  C   . GLY A 1 190 ? -14.716 14.381  11.349  1.00 97.99 190 A 1 
ATOM   1513 O  O   . GLY A 1 190 ? -15.183 15.127  10.488  1.00 97.85 190 A 1 
ATOM   1514 N  N   . GLN A 1 191 ? -13.926 13.350  11.009  1.00 97.98 191 A 1 
ATOM   1515 C  CA  . GLN A 1 191 ? -13.449 13.137  9.639   1.00 98.25 191 A 1 
ATOM   1516 C  C   . GLN A 1 191 ? -14.575 12.860  8.631   1.00 98.63 191 A 1 
ATOM   1517 O  O   . GLN A 1 191 ? -14.500 13.331  7.502   1.00 98.66 191 A 1 
ATOM   1518 C  CB  . GLN A 1 191 ? -12.408 12.015  9.622   1.00 97.96 191 A 1 
ATOM   1519 C  CG  . GLN A 1 191 ? -11.806 11.821  8.226   1.00 97.72 191 A 1 
ATOM   1520 C  CD  . GLN A 1 191 ? -10.637 10.825  8.206   1.00 98.18 191 A 1 
ATOM   1521 O  OE1 . GLN A 1 191 ? -9.559  11.138  7.751   1.00 93.57 191 A 1 
ATOM   1522 N  NE2 . GLN A 1 191 ? -10.823 9.622   8.677   1.00 94.51 191 A 1 
ATOM   1523 N  N   . PHE A 1 192 ? -15.629 12.121  9.006   1.00 98.64 192 A 1 
ATOM   1524 C  CA  . PHE A 1 192 ? -16.748 11.854  8.094   1.00 98.83 192 A 1 
ATOM   1525 C  C   . PHE A 1 192 ? -17.538 13.123  7.763   1.00 98.89 192 A 1 
ATOM   1526 O  O   . PHE A 1 192 ? -17.890 13.337  6.603   1.00 98.81 192 A 1 
ATOM   1527 C  CB  . PHE A 1 192 ? -17.686 10.795  8.683   1.00 98.77 192 A 1 
ATOM   1528 C  CG  . PHE A 1 192 ? -17.203 9.366   8.569   1.00 98.78 192 A 1 
ATOM   1529 C  CD1 . PHE A 1 192 ? -17.110 8.767   7.299   1.00 98.54 192 A 1 
ATOM   1530 C  CD2 . PHE A 1 192 ? -16.902 8.615   9.715   1.00 98.52 192 A 1 
ATOM   1531 C  CE1 . PHE A 1 192 ? -16.708 7.428   7.181   1.00 98.32 192 A 1 
ATOM   1532 C  CE2 . PHE A 1 192 ? -16.504 7.276   9.602   1.00 98.26 192 A 1 
ATOM   1533 C  CZ  . PHE A 1 192 ? -16.409 6.675   8.335   1.00 98.41 192 A 1 
ATOM   1534 N  N   . GLU A 1 193 ? -17.807 13.965  8.760   1.00 98.73 193 A 1 
ATOM   1535 C  CA  . GLU A 1 193 ? -18.498 15.244  8.562   1.00 98.78 193 A 1 
ATOM   1536 C  C   . GLU A 1 193 ? -17.640 16.222  7.749   1.00 98.80 193 A 1 
ATOM   1537 O  O   . GLU A 1 193 ? -18.117 16.845  6.796   1.00 98.72 193 A 1 
ATOM   1538 C  CB  . GLU A 1 193 ? -18.870 15.819  9.928   1.00 98.46 193 A 1 
ATOM   1539 C  CG  . GLU A 1 193 ? -19.706 17.106  9.784   1.00 89.53 193 A 1 
ATOM   1540 C  CD  . GLU A 1 193 ? -20.213 17.671  11.116  1.00 75.98 193 A 1 
ATOM   1541 O  OE1 . GLU A 1 193 ? -21.055 18.608  11.055  1.00 69.27 193 A 1 
ATOM   1542 O  OE2 . GLU A 1 193 ? -19.781 17.182  12.180  1.00 71.92 193 A 1 
ATOM   1543 N  N   . TRP A 1 194 ? -16.354 16.301  8.050   1.00 98.69 194 A 1 
ATOM   1544 C  CA  . TRP A 1 194 ? -15.385 17.075  7.277   1.00 98.79 194 A 1 
ATOM   1545 C  C   . TRP A 1 194 ? -15.341 16.618  5.821   1.00 98.80 194 A 1 
ATOM   1546 O  O   . TRP A 1 194 ? -15.475 17.436  4.914   1.00 98.84 194 A 1 
ATOM   1547 C  CB  . TRP A 1 194 ? -14.001 16.955  7.933   1.00 98.74 194 A 1 
ATOM   1548 C  CG  . TRP A 1 194 ? -12.895 17.543  7.120   1.00 98.76 194 A 1 
ATOM   1549 C  CD1 . TRP A 1 194 ? -12.506 18.833  7.131   1.00 98.59 194 A 1 
ATOM   1550 C  CD2 . TRP A 1 194 ? -12.044 16.864  6.143   1.00 98.75 194 A 1 
ATOM   1551 N  NE1 . TRP A 1 194 ? -11.459 19.006  6.243   1.00 98.52 194 A 1 
ATOM   1552 C  CE2 . TRP A 1 194 ? -11.139 17.821  5.612   1.00 98.65 194 A 1 
ATOM   1553 C  CE3 . TRP A 1 194 ? -11.953 15.537  5.670   1.00 98.66 194 A 1 
ATOM   1554 C  CZ2 . TRP A 1 194 ? -10.159 17.477  4.649   1.00 98.49 194 A 1 
ATOM   1555 C  CZ3 . TRP A 1 194 ? -10.980 15.195  4.707   1.00 98.55 194 A 1 
ATOM   1556 C  CH2 . TRP A 1 194 ? -10.097 16.154  4.208   1.00 98.50 194 A 1 
ATOM   1557 N  N   . PHE A 1 195 ? -15.232 15.305  5.568   1.00 98.83 195 A 1 
ATOM   1558 C  CA  . PHE A 1 195 ? -15.179 14.747  4.221   1.00 98.92 195 A 1 
ATOM   1559 C  C   . PHE A 1 195 ? -16.451 15.064  3.420   1.00 98.91 195 A 1 
ATOM   1560 O  O   . PHE A 1 195 ? -16.355 15.504  2.275   1.00 98.92 195 A 1 
ATOM   1561 C  CB  . PHE A 1 195 ? -14.958 13.241  4.292   1.00 98.92 195 A 1 
ATOM   1562 C  CG  . PHE A 1 195 ? -14.829 12.592  2.925   1.00 98.93 195 A 1 
ATOM   1563 C  CD1 . PHE A 1 195 ? -15.874 11.818  2.399   1.00 98.83 195 A 1 
ATOM   1564 C  CD2 . PHE A 1 195 ? -13.654 12.772  2.178   1.00 98.86 195 A 1 
ATOM   1565 C  CE1 . PHE A 1 195 ? -15.733 11.199  1.146   1.00 98.76 195 A 1 
ATOM   1566 C  CE2 . PHE A 1 195 ? -13.501 12.167  0.930   1.00 98.76 195 A 1 
ATOM   1567 C  CZ  . PHE A 1 195 ? -14.542 11.369  0.407   1.00 98.80 195 A 1 
ATOM   1568 N  N   . LYS A 1 196 ? -17.620 14.914  4.047   1.00 98.89 196 A 1 
ATOM   1569 C  CA  . LYS A 1 196 ? -18.894 15.294  3.435   1.00 98.86 196 A 1 
ATOM   1570 C  C   . LYS A 1 196 ? -18.904 16.763  3.034   1.00 98.89 196 A 1 
ATOM   1571 O  O   . LYS A 1 196 ? -19.248 17.089  1.898   1.00 98.81 196 A 1 
ATOM   1572 C  CB  . LYS A 1 196 ? -20.035 14.960  4.408   1.00 98.69 196 A 1 
ATOM   1573 C  CG  . LYS A 1 196 ? -21.400 15.287  3.783   1.00 96.01 196 A 1 
ATOM   1574 C  CD  . LYS A 1 196 ? -22.536 14.999  4.749   1.00 93.22 196 A 1 
ATOM   1575 C  CE  . LYS A 1 196 ? -23.826 15.452  4.069   1.00 84.54 196 A 1 
ATOM   1576 N  NZ  . LYS A 1 196 ? -24.979 15.371  5.002   1.00 75.91 196 A 1 
ATOM   1577 N  N   . THR A 1 197 ? -18.483 17.657  3.924   1.00 98.99 197 A 1 
ATOM   1578 C  CA  . THR A 1 197 ? -18.435 19.106  3.672   1.00 98.88 197 A 1 
ATOM   1579 C  C   . THR A 1 197 ? -17.510 19.452  2.498   1.00 98.95 197 A 1 
ATOM   1580 O  O   . THR A 1 197 ? -17.886 20.211  1.609   1.00 98.82 197 A 1 
ATOM   1581 C  CB  . THR A 1 197 ? -17.987 19.846  4.947   1.00 98.71 197 A 1 
ATOM   1582 O  OG1 . THR A 1 197 ? -18.900 19.571  5.986   1.00 96.61 197 A 1 
ATOM   1583 C  CG2 . THR A 1 197 ? -17.966 21.366  4.761   1.00 96.28 197 A 1 
ATOM   1584 N  N   . VAL A 1 198 ? -16.327 18.839  2.446   1.00 98.94 198 A 1 
ATOM   1585 C  CA  . VAL A 1 198 ? -15.358 19.011  1.358   1.00 98.94 198 A 1 
ATOM   1586 C  C   . VAL A 1 198 ? -15.940 18.524  0.024   1.00 98.98 198 A 1 
ATOM   1587 O  O   . VAL A 1 198 ? -15.917 19.259  -0.964  1.00 98.88 198 A 1 
ATOM   1588 C  CB  . VAL A 1 198 ? -14.041 18.284  1.697   1.00 98.82 198 A 1 
ATOM   1589 C  CG1 . VAL A 1 198 ? -13.093 18.164  0.503   1.00 98.34 198 A 1 
ATOM   1590 C  CG2 . VAL A 1 198 ? -13.288 19.034  2.808   1.00 98.43 198 A 1 
ATOM   1591 N  N   . MET A 1 199 ? -16.508 17.324  -0.008  1.00 98.97 199 A 1 
ATOM   1592 C  CA  . MET A 1 199 ? -17.045 16.716  -1.224  1.00 98.93 199 A 1 
ATOM   1593 C  C   . MET A 1 199 ? -18.294 17.443  -1.740  1.00 98.97 199 A 1 
ATOM   1594 O  O   . MET A 1 199 ? -18.424 17.641  -2.946  1.00 98.84 199 A 1 
ATOM   1595 C  CB  . MET A 1 199 ? -17.342 15.239  -0.981  1.00 98.90 199 A 1 
ATOM   1596 C  CG  . MET A 1 199 ? -16.062 14.408  -0.808  1.00 98.47 199 A 1 
ATOM   1597 S  SD  . MET A 1 199 ? -15.056 14.281  -2.307  1.00 98.08 199 A 1 
ATOM   1598 C  CE  . MET A 1 199 ? -13.432 14.226  -1.539  1.00 94.83 199 A 1 
ATOM   1599 N  N   . ASP A 1 200 ? -19.184 17.893  -0.846  1.00 98.96 200 A 1 
ATOM   1600 C  CA  . ASP A 1 200 ? -20.331 18.722  -1.222  1.00 98.94 200 A 1 
ATOM   1601 C  C   . ASP A 1 200 ? -19.878 20.059  -1.838  1.00 98.81 200 A 1 
ATOM   1602 O  O   . ASP A 1 200 ? -20.459 20.520  -2.822  1.00 98.69 200 A 1 
ATOM   1603 C  CB  . ASP A 1 200 ? -21.233 18.985  0.003   1.00 98.83 200 A 1 
ATOM   1604 C  CG  . ASP A 1 200 ? -22.124 17.797  0.404   1.00 98.31 200 A 1 
ATOM   1605 O  OD1 . ASP A 1 200 ? -22.388 16.939  -0.468  1.00 96.81 200 A 1 
ATOM   1606 O  OD2 . ASP A 1 200 ? -22.627 17.797  1.542   1.00 96.75 200 A 1 
ATOM   1607 N  N   . GLY A 1 201 ? -18.816 20.646  -1.312  1.00 98.85 201 A 1 
ATOM   1608 C  CA  . GLY A 1 201 ? -18.181 21.837  -1.871  1.00 98.80 201 A 1 
ATOM   1609 C  C   . GLY A 1 201 ? -17.624 21.600  -3.275  1.00 98.84 201 A 1 
ATOM   1610 O  O   . GLY A 1 201 ? -17.906 22.371  -4.192  1.00 98.65 201 A 1 
ATOM   1611 N  N   . TYR A 1 202 ? -16.910 20.506  -3.477  1.00 98.86 202 A 1 
ATOM   1612 C  CA  . TYR A 1 202 ? -16.367 20.138  -4.789  1.00 98.87 202 A 1 
ATOM   1613 C  C   . TYR A 1 202 ? -17.475 19.855  -5.815  1.00 98.75 202 A 1 
ATOM   1614 O  O   . TYR A 1 202 ? -17.414 20.386  -6.923  1.00 98.52 202 A 1 
ATOM   1615 C  CB  . TYR A 1 202 ? -15.429 18.933  -4.664  1.00 98.82 202 A 1 
ATOM   1616 C  CG  . TYR A 1 202 ? -14.134 19.165  -3.907  1.00 98.84 202 A 1 
ATOM   1617 C  CD1 . TYR A 1 202 ? -13.636 20.456  -3.636  1.00 98.67 202 A 1 
ATOM   1618 C  CD2 . TYR A 1 202 ? -13.380 18.041  -3.503  1.00 98.69 202 A 1 
ATOM   1619 C  CE1 . TYR A 1 202 ? -12.418 20.632  -2.960  1.00 98.60 202 A 1 
ATOM   1620 C  CE2 . TYR A 1 202 ? -12.155 18.202  -2.828  1.00 98.59 202 A 1 
ATOM   1621 C  CZ  . TYR A 1 202 ? -11.678 19.501  -2.556  1.00 98.67 202 A 1 
ATOM   1622 O  OH  . TYR A 1 202 ? -10.491 19.666  -1.894  1.00 98.33 202 A 1 
ATOM   1623 N  N   . ARG A 1 203 ? -18.511 19.115  -5.430  1.00 98.83 203 A 1 
ATOM   1624 C  CA  . ARG A 1 203 ? -19.670 18.850  -6.295  1.00 98.76 203 A 1 
ATOM   1625 C  C   . ARG A 1 203 ? -20.348 20.144  -6.745  1.00 98.69 203 A 1 
ATOM   1626 O  O   . ARG A 1 203 ? -20.586 20.324  -7.937  1.00 98.22 203 A 1 
ATOM   1627 C  CB  . ARG A 1 203 ? -20.649 17.929  -5.558  1.00 98.50 203 A 1 
ATOM   1628 C  CG  . ARG A 1 203 ? -21.881 17.612  -6.417  1.00 97.55 203 A 1 
ATOM   1629 C  CD  . ARG A 1 203 ? -22.836 16.681  -5.666  1.00 96.60 203 A 1 
ATOM   1630 N  NE  . ARG A 1 203 ? -22.338 15.300  -5.674  1.00 95.45 203 A 1 
ATOM   1631 C  CZ  . ARG A 1 203 ? -22.596 14.346  -4.814  1.00 96.35 203 A 1 
ATOM   1632 N  NH1 . ARG A 1 203 ? -23.306 14.545  -3.737  1.00 90.68 203 A 1 
ATOM   1633 N  NH2 . ARG A 1 203 ? -22.148 13.152  -5.052  1.00 90.74 203 A 1 
ATOM   1634 N  N   . LYS A 1 204 ? -20.624 21.067  -5.823  1.00 98.77 204 A 1 
ATOM   1635 C  CA  . LYS A 1 204 ? -21.276 22.353  -6.126  1.00 98.62 204 A 1 
ATOM   1636 C  C   . LYS A 1 204 ? -20.445 23.248  -7.049  1.00 98.66 204 A 1 
ATOM   1637 O  O   . LYS A 1 204 ? -21.019 24.033  -7.794  1.00 98.00 204 A 1 
ATOM   1638 C  CB  . LYS A 1 204 ? -21.554 23.108  -4.821  1.00 98.40 204 A 1 
ATOM   1639 C  CG  . LYS A 1 204 ? -22.769 22.540  -4.076  1.00 88.06 204 A 1 
ATOM   1640 C  CD  . LYS A 1 204 ? -22.912 23.248  -2.723  1.00 85.08 204 A 1 
ATOM   1641 C  CE  . LYS A 1 204 ? -24.092 22.657  -1.946  1.00 72.87 204 A 1 
ATOM   1642 N  NZ  . LYS A 1 204 ? -24.194 23.238  -0.581  1.00 64.00 204 A 1 
ATOM   1643 N  N   . THR A 1 205 ? -19.131 23.145  -7.001  1.00 98.44 205 A 1 
ATOM   1644 C  CA  . THR A 1 205 ? -18.193 23.989  -7.770  1.00 98.29 205 A 1 
ATOM   1645 C  C   . THR A 1 205 ? -17.610 23.281  -9.000  1.00 98.05 205 A 1 
ATOM   1646 O  O   . THR A 1 205 ? -16.781 23.862  -9.691  1.00 97.21 205 A 1 
ATOM   1647 C  CB  . THR A 1 205 ? -17.093 24.554  -6.867  1.00 98.06 205 A 1 
ATOM   1648 O  OG1 . THR A 1 205 ? -16.426 23.511  -6.193  1.00 96.83 205 A 1 
ATOM   1649 C  CG2 . THR A 1 205 ? -17.651 25.491  -5.800  1.00 96.19 205 A 1 
ATOM   1650 N  N   . GLY A 1 206 ? -18.039 22.054  -9.299  1.00 98.10 206 A 1 
ATOM   1651 C  CA  . GLY A 1 206 ? -17.556 21.278  -10.448 1.00 97.86 206 A 1 
ATOM   1652 C  C   . GLY A 1 206 ? -16.105 20.803  -10.324 1.00 97.84 206 A 1 
ATOM   1653 O  O   . GLY A 1 206 ? -15.471 20.502  -11.335 1.00 96.94 206 A 1 
ATOM   1654 N  N   . GLN A 1 207 ? -15.582 20.751  -9.111  1.00 98.13 207 A 1 
ATOM   1655 C  CA  . GLN A 1 207 ? -14.240 20.234  -8.838  1.00 98.24 207 A 1 
ATOM   1656 C  C   . GLN A 1 207 ? -14.254 18.708  -8.727  1.00 98.30 207 A 1 
ATOM   1657 O  O   . GLN A 1 207 ? -15.281 18.080  -8.460  1.00 98.11 207 A 1 
ATOM   1658 C  CB  . GLN A 1 207 ? -13.657 20.862  -7.564  1.00 98.05 207 A 1 
ATOM   1659 C  CG  . GLN A 1 207 ? -13.613 22.389  -7.623  1.00 97.40 207 A 1 
ATOM   1660 C  CD  . GLN A 1 207 ? -12.864 22.988  -6.440  1.00 97.27 207 A 1 
ATOM   1661 O  OE1 . GLN A 1 207 ? -11.741 22.599  -6.148  1.00 92.30 207 A 1 
ATOM   1662 N  NE2 . GLN A 1 207 ? -13.440 23.931  -5.747  1.00 91.82 207 A 1 
ATOM   1663 N  N   . ARG A 1 208 ? -13.077 18.100  -8.902  1.00 98.22 208 A 1 
ATOM   1664 C  CA  . ARG A 1 208 ? -12.873 16.662  -8.748  1.00 98.38 208 A 1 
ATOM   1665 C  C   . ARG A 1 208 ? -11.784 16.351  -7.725  1.00 98.59 208 A 1 
ATOM   1666 O  O   . ARG A 1 208 ? -11.018 17.229  -7.331  1.00 98.37 208 A 1 
ATOM   1667 C  CB  . ARG A 1 208 ? -12.583 16.019  -10.110 1.00 97.87 208 A 1 
ATOM   1668 C  CG  . ARG A 1 208 ? -13.786 16.176  -11.055 1.00 94.87 208 A 1 
ATOM   1669 C  CD  . ARG A 1 208 ? -13.627 15.277  -12.262 1.00 87.95 208 A 1 
ATOM   1670 N  NE  . ARG A 1 208 ? -14.734 15.454  -13.207 1.00 80.84 208 A 1 
ATOM   1671 C  CZ  . ARG A 1 208 ? -15.398 14.506  -13.850 1.00 72.32 208 A 1 
ATOM   1672 N  NH1 . ARG A 1 208 ? -15.134 13.238  -13.693 1.00 66.62 208 A 1 
ATOM   1673 N  NH2 . ARG A 1 208 ? -16.342 14.824  -14.673 1.00 69.11 208 A 1 
ATOM   1674 N  N   . ALA A 1 209 ? -11.722 15.085  -7.317  1.00 98.67 209 A 1 
ATOM   1675 C  CA  . ALA A 1 209 ? -10.771 14.630  -6.322  1.00 98.78 209 A 1 
ATOM   1676 C  C   . ALA A 1 209 ? -10.145 13.273  -6.676  1.00 98.74 209 A 1 
ATOM   1677 O  O   . ALA A 1 209 ? -10.804 12.382  -7.215  1.00 98.65 209 A 1 
ATOM   1678 C  CB  . ALA A 1 209 ? -11.460 14.596  -4.957  1.00 98.67 209 A 1 
ATOM   1679 N  N   . ILE A 1 210 ? -8.882  13.107  -6.304  1.00 98.83 210 A 1 
ATOM   1680 C  CA  . ILE A 1 210 ? -8.262  11.812  -6.080  1.00 98.86 210 A 1 
ATOM   1681 C  C   . ILE A 1 210 ? -8.130  11.650  -4.564  1.00 98.98 210 A 1 
ATOM   1682 O  O   . ILE A 1 210 ? -7.493  12.475  -3.907  1.00 98.89 210 A 1 
ATOM   1683 C  CB  . ILE A 1 210 ? -6.918  11.681  -6.820  1.00 98.79 210 A 1 
ATOM   1684 C  CG1 . ILE A 1 210 ? -7.156  11.758  -8.343  1.00 98.30 210 A 1 
ATOM   1685 C  CG2 . ILE A 1 210 ? -6.224  10.363  -6.437  1.00 98.49 210 A 1 
ATOM   1686 C  CD1 . ILE A 1 210 ? -5.868  11.836  -9.172  1.00 96.47 210 A 1 
ATOM   1687 N  N   . VAL A 1 211 ? -8.751  10.616  -4.019  1.00 98.91 211 A 1 
ATOM   1688 C  CA  . VAL A 1 211 ? -8.719  10.342  -2.576  1.00 98.99 211 A 1 
ATOM   1689 C  C   . VAL A 1 211 ? -7.613  9.335   -2.290  1.00 98.99 211 A 1 
ATOM   1690 O  O   . VAL A 1 211 ? -7.467  8.354   -3.011  1.00 98.91 211 A 1 
ATOM   1691 C  CB  . VAL A 1 211 ? -10.084 9.867   -2.061  1.00 98.93 211 A 1 
ATOM   1692 C  CG1 . VAL A 1 211 ? -10.078 9.691   -0.540  1.00 98.75 211 A 1 
ATOM   1693 C  CG2 . VAL A 1 211 ? -11.194 10.872  -2.401  1.00 98.76 211 A 1 
ATOM   1694 N  N   . SER A 1 212 ? -6.840  9.555   -1.234  1.00 98.92 212 A 1 
ATOM   1695 C  CA  . SER A 1 212 ? -5.827  8.617   -0.777  1.00 98.98 212 A 1 
ATOM   1696 C  C   . SER A 1 212 ? -5.995  8.327   0.708   1.00 98.99 212 A 1 
ATOM   1697 O  O   . SER A 1 212 ? -6.362  9.205   1.486   1.00 98.79 212 A 1 
ATOM   1698 C  CB  . SER A 1 212 ? -4.421  9.143   -1.078  1.00 98.55 212 A 1 
ATOM   1699 O  OG  . SER A 1 212 ? -4.258  9.342   -2.469  1.00 82.30 212 A 1 
ATOM   1700 N  N   . MET A 1 213 ? -5.751  7.076   1.109   1.00 98.90 213 A 1 
ATOM   1701 C  CA  . MET A 1 213 ? -5.840  6.622   2.494   1.00 98.82 213 A 1 
ATOM   1702 C  C   . MET A 1 213 ? -4.915  5.427   2.690   1.00 98.88 213 A 1 
ATOM   1703 O  O   . MET A 1 213 ? -4.629  4.708   1.729   1.00 98.47 213 A 1 
ATOM   1704 C  CB  . MET A 1 213 ? -7.299  6.273   2.840   1.00 98.46 213 A 1 
ATOM   1705 C  CG  . MET A 1 213 ? -7.878  5.135   1.984   1.00 97.38 213 A 1 
ATOM   1706 S  SD  . MET A 1 213 ? -9.682  4.944   2.087   1.00 97.52 213 A 1 
ATOM   1707 C  CE  . MET A 1 213 ? -10.196 6.436   1.232   1.00 93.87 213 A 1 
ATOM   1708 N  N   . HIS A 1 214 ? -4.453  5.188   3.920   1.00 98.79 214 A 1 
ATOM   1709 C  CA  . HIS A 1 214 ? -3.573  4.045   4.166   1.00 98.77 214 A 1 
ATOM   1710 C  C   . HIS A 1 214 ? -4.333  2.722   4.066   1.00 98.60 214 A 1 
ATOM   1711 O  O   . HIS A 1 214 ? -3.974  1.857   3.272   1.00 98.14 214 A 1 
ATOM   1712 C  CB  . HIS A 1 214 ? -2.864  4.233   5.508   1.00 98.46 214 A 1 
ATOM   1713 C  CG  . HIS A 1 214 ? -1.817  3.176   5.717   1.00 98.29 214 A 1 
ATOM   1714 N  ND1 . HIS A 1 214 ? -0.713  2.950   4.913   1.00 96.78 214 A 1 
ATOM   1715 C  CD2 . HIS A 1 214 ? -1.819  2.211   6.695   1.00 96.89 214 A 1 
ATOM   1716 C  CE1 . HIS A 1 214 ? -0.079  1.883   5.395   1.00 96.87 214 A 1 
ATOM   1717 N  NE2 . HIS A 1 214 ? -0.711  1.407   6.474   1.00 96.88 214 A 1 
ATOM   1718 N  N   . ILE A 1 215 ? -5.440  2.599   4.795   1.00 98.78 215 A 1 
ATOM   1719 C  CA  . ILE A 1 215 ? -6.243  1.370   4.904   1.00 98.72 215 A 1 
ATOM   1720 C  C   . ILE A 1 215 ? -7.557  1.539   4.136   1.00 98.76 215 A 1 
ATOM   1721 O  O   . ILE A 1 215 ? -8.410  2.342   4.512   1.00 98.62 215 A 1 
ATOM   1722 C  CB  . ILE A 1 215 ? -6.474  0.983   6.385   1.00 98.64 215 A 1 
ATOM   1723 C  CG1 . ILE A 1 215 ? -5.173  1.093   7.215   1.00 98.01 215 A 1 
ATOM   1724 C  CG2 . ILE A 1 215 ? -7.066  -0.437  6.444   1.00 97.82 215 A 1 
ATOM   1725 C  CD1 . ILE A 1 215 ? -5.317  0.701   8.687   1.00 97.09 215 A 1 
ATOM   1726 N  N   . CYS A 1 216 ? -7.738  0.757   3.069   1.00 98.55 216 A 1 
ATOM   1727 C  CA  . CYS A 1 216 ? -8.992  0.681   2.335   1.00 98.31 216 A 1 
ATOM   1728 C  C   . CYS A 1 216 ? -10.069 -0.091  3.123   1.00 98.54 216 A 1 
ATOM   1729 O  O   . CYS A 1 216 ? -9.734  -0.971  3.921   1.00 97.96 216 A 1 
ATOM   1730 C  CB  . CYS A 1 216 ? -8.741  0.007   0.978   1.00 96.36 216 A 1 
ATOM   1731 S  SG  . CYS A 1 216 ? -8.718  1.067   -0.484  1.00 88.73 216 A 1 
ATOM   1732 N  N   . PRO A 1 217 ? -11.374 0.147   2.871   1.00 98.50 217 A 1 
ATOM   1733 C  CA  . PRO A 1 217 ? -12.443 -0.729  3.321   1.00 98.40 217 A 1 
ATOM   1734 C  C   . PRO A 1 217 ? -12.304 -2.151  2.766   1.00 98.44 217 A 1 
ATOM   1735 O  O   . PRO A 1 217 ? -11.733 -2.363  1.688   1.00 97.67 217 A 1 
ATOM   1736 C  CB  . PRO A 1 217 ? -13.753 -0.097  2.839   1.00 97.88 217 A 1 
ATOM   1737 C  CG  . PRO A 1 217 ? -13.381 1.323   2.475   1.00 95.67 217 A 1 
ATOM   1738 C  CD  . PRO A 1 217 ? -11.912 1.235   2.077   1.00 98.18 217 A 1 
ATOM   1739 N  N   . GLY A 1 218 ? -12.890 -3.127  3.464   1.00 98.05 218 A 1 
ATOM   1740 C  CA  . GLY A 1 218 ? -12.899 -4.534  3.097   1.00 97.98 218 A 1 
ATOM   1741 C  C   . GLY A 1 218 ? -11.916 -5.376  3.897   1.00 98.12 218 A 1 
ATOM   1742 O  O   . GLY A 1 218 ? -11.517 -5.018  5.009   1.00 97.25 218 A 1 
ATOM   1743 N  N   . VAL A 1 219 ? -11.539 -6.521  3.322   1.00 98.11 219 A 1 
ATOM   1744 C  CA  . VAL A 1 219 ? -10.767 -7.562  4.003   1.00 98.03 219 A 1 
ATOM   1745 C  C   . VAL A 1 219 ? -9.321  -7.637  3.506   1.00 98.17 219 A 1 
ATOM   1746 O  O   . VAL A 1 219 ? -8.987  -7.166  2.421   1.00 97.76 219 A 1 
ATOM   1747 C  CB  . VAL A 1 219 ? -11.455 -8.933  3.891   1.00 97.58 219 A 1 
ATOM   1748 C  CG1 . VAL A 1 219 ? -12.868 -8.907  4.490   1.00 96.10 219 A 1 
ATOM   1749 C  CG2 . VAL A 1 219 ? -11.533 -9.432  2.442   1.00 96.12 219 A 1 
ATOM   1750 N  N   . ALA A 1 220 ? -8.461  -8.292  4.292   1.00 97.72 220 A 1 
ATOM   1751 C  CA  . ALA A 1 220 ? -7.093  -8.612  3.912   1.00 97.60 220 A 1 
ATOM   1752 C  C   . ALA A 1 220 ? -6.968  -10.085 3.507   1.00 97.58 220 A 1 
ATOM   1753 O  O   . ALA A 1 220 ? -6.872  -10.975 4.359   1.00 96.56 220 A 1 
ATOM   1754 C  CB  . ALA A 1 220 ? -6.162  -8.252  5.072   1.00 97.08 220 A 1 
ATOM   1755 N  N   . GLU A 1 221 ? -6.892  -10.370 2.209   1.00 96.97 221 A 1 
ATOM   1756 C  CA  . GLU A 1 221 ? -6.799  -11.731 1.652   1.00 96.64 221 A 1 
ATOM   1757 C  C   . GLU A 1 221 ? -5.632  -12.525 2.250   1.00 96.10 221 A 1 
ATOM   1758 O  O   . GLU A 1 221 ? -5.759  -13.700 2.572   1.00 94.15 221 A 1 
ATOM   1759 C  CB  . GLU A 1 221 ? -6.611  -11.659 0.128   1.00 96.48 221 A 1 
ATOM   1760 C  CG  . GLU A 1 221 ? -7.744  -10.988 -0.663  1.00 96.16 221 A 1 
ATOM   1761 C  CD  . GLU A 1 221 ? -7.583  -9.479  -0.885  1.00 96.72 221 A 1 
ATOM   1762 O  OE1 . GLU A 1 221 ? -8.000  -8.976  -1.952  1.00 94.50 221 A 1 
ATOM   1763 O  OE2 . GLU A 1 221 ? -7.073  -8.753  0.001   1.00 95.93 221 A 1 
ATOM   1764 N  N   . ARG A 1 222 ? -4.496  -11.857 2.460   1.00 95.45 222 A 1 
ATOM   1765 C  CA  . ARG A 1 222 ? -3.285  -12.456 3.022   1.00 94.07 222 A 1 
ATOM   1766 C  C   . ARG A 1 222 ? -3.405  -12.835 4.503   1.00 93.83 222 A 1 
ATOM   1767 O  O   . ARG A 1 222 ? -2.658  -13.690 4.959   1.00 91.63 222 A 1 
ATOM   1768 C  CB  . ARG A 1 222 ? -2.115  -11.486 2.786   1.00 91.47 222 A 1 
ATOM   1769 C  CG  . ARG A 1 222 ? -0.759  -12.124 3.098   1.00 84.34 222 A 1 
ATOM   1770 C  CD  . ARG A 1 222 ? 0.400   -11.200 2.707   1.00 83.96 222 A 1 
ATOM   1771 N  NE  . ARG A 1 222 ? 0.472   -10.013 3.575   1.00 80.57 222 A 1 
ATOM   1772 C  CZ  . ARG A 1 222 ? 1.417   -9.080  3.522   1.00 79.38 222 A 1 
ATOM   1773 N  NH1 . ARG A 1 222 ? 2.368   -9.131  2.639   1.00 72.91 222 A 1 
ATOM   1774 N  NH2 . ARG A 1 222 ? 1.429   -8.089  4.353   1.00 69.89 222 A 1 
ATOM   1775 N  N   . PHE A 1 223 ? -4.328  -12.217 5.225   1.00 94.94 223 A 1 
ATOM   1776 C  CA  . PHE A 1 223 ? -4.579  -12.432 6.649   1.00 94.54 223 A 1 
ATOM   1777 C  C   . PHE A 1 223 ? -5.924  -13.129 6.873   1.00 94.88 223 A 1 
ATOM   1778 O  O   . PHE A 1 223 ? -6.756  -12.673 7.654   1.00 93.23 223 A 1 
ATOM   1779 C  CB  . PHE A 1 223 ? -4.445  -11.102 7.408   1.00 93.32 223 A 1 
ATOM   1780 C  CG  . PHE A 1 223 ? -3.068  -10.479 7.325   1.00 90.23 223 A 1 
ATOM   1781 C  CD1 . PHE A 1 223 ? -1.979  -11.075 7.993   1.00 85.54 223 A 1 
ATOM   1782 C  CD2 . PHE A 1 223 ? -2.869  -9.282  6.614   1.00 85.45 223 A 1 
ATOM   1783 C  CE1 . PHE A 1 223 ? -0.712  -10.477 7.960   1.00 83.26 223 A 1 
ATOM   1784 C  CE2 . PHE A 1 223 ? -1.604  -8.676  6.579   1.00 82.89 223 A 1 
ATOM   1785 C  CZ  . PHE A 1 223 ? -0.522  -9.271  7.257   1.00 82.70 223 A 1 
ATOM   1786 N  N   . ASN A 1 224 ? -6.140  -14.228 6.160   1.00 94.69 224 A 1 
ATOM   1787 C  CA  . ASN A 1 224 ? -7.354  -15.048 6.231   1.00 94.60 224 A 1 
ATOM   1788 C  C   . ASN A 1 224 ? -8.650  -14.246 6.013   1.00 95.53 224 A 1 
ATOM   1789 O  O   . ASN A 1 224 ? -9.655  -14.484 6.678   1.00 93.87 224 A 1 
ATOM   1790 C  CB  . ASN A 1 224 ? -7.332  -15.869 7.532   1.00 92.68 224 A 1 
ATOM   1791 C  CG  . ASN A 1 224 ? -8.301  -17.031 7.490   1.00 82.25 224 A 1 
ATOM   1792 O  OD1 . ASN A 1 224 ? -8.426  -17.715 6.496   1.00 74.02 224 A 1 
ATOM   1793 N  ND2 . ASN A 1 224 ? -8.989  -17.311 8.573   1.00 71.00 224 A 1 
ATOM   1794 N  N   . TYR A 1 225 ? -8.591  -13.281 5.097   1.00 95.74 225 A 1 
ATOM   1795 C  CA  . TYR A 1 225 ? -9.724  -12.411 4.757   1.00 96.41 225 A 1 
ATOM   1796 C  C   . TYR A 1 225 ? -10.292 -11.659 5.977   1.00 96.84 225 A 1 
ATOM   1797 O  O   . TYR A 1 225 ? -11.492 -11.419 6.060   1.00 95.92 225 A 1 
ATOM   1798 C  CB  . TYR A 1 225 ? -10.788 -13.195 3.970   1.00 96.18 225 A 1 
ATOM   1799 C  CG  . TYR A 1 225 ? -10.245 -13.965 2.790   1.00 95.99 225 A 1 
ATOM   1800 C  CD1 . TYR A 1 225 ? -10.154 -13.347 1.523   1.00 95.15 225 A 1 
ATOM   1801 C  CD2 . TYR A 1 225 ? -9.796  -15.292 2.954   1.00 95.33 225 A 1 
ATOM   1802 C  CE1 . TYR A 1 225 ? -9.618  -14.043 0.436   1.00 94.44 225 A 1 
ATOM   1803 C  CE2 . TYR A 1 225 ? -9.250  -15.998 1.868   1.00 94.15 225 A 1 
ATOM   1804 C  CZ  . TYR A 1 225 ? -9.159  -15.365 0.614   1.00 94.36 225 A 1 
ATOM   1805 O  OH  . TYR A 1 225 ? -8.603  -16.049 -0.452  1.00 92.73 225 A 1 
ATOM   1806 N  N   . SER A 1 226 ? -9.435  -11.290 6.930   1.00 96.90 226 A 1 
ATOM   1807 C  CA  . SER A 1 226 ? -9.844  -10.535 8.112   1.00 96.85 226 A 1 
ATOM   1808 C  C   . SER A 1 226 ? -10.281 -9.119  7.753   1.00 97.34 226 A 1 
ATOM   1809 O  O   . SER A 1 226 ? -9.605  -8.440  6.970   1.00 96.96 226 A 1 
ATOM   1810 C  CB  . SER A 1 226 ? -8.730  -10.505 9.159   1.00 95.81 226 A 1 
ATOM   1811 O  OG  . SER A 1 226 ? -7.550  -9.935  8.626   1.00 90.45 226 A 1 
ATOM   1812 N  N   . ASP A 1 227 ? -11.372 -8.651  8.378   1.00 97.22 227 A 1 
ATOM   1813 C  CA  . ASP A 1 227 ? -11.760 -7.244  8.315   1.00 97.34 227 A 1 
ATOM   1814 C  C   . ASP A 1 227 ? -10.653 -6.354  8.874   1.00 97.70 227 A 1 
ATOM   1815 O  O   . ASP A 1 227 ? -9.989  -6.689  9.853   1.00 97.08 227 A 1 
ATOM   1816 C  CB  . ASP A 1 227 ? -13.059 -7.013  9.098   1.00 96.35 227 A 1 
ATOM   1817 C  CG  . ASP A 1 227 ? -14.250 -7.677  8.414   1.00 92.60 227 A 1 
ATOM   1818 O  OD1 . ASP A 1 227 ? -14.464 -7.386  7.214   1.00 87.68 227 A 1 
ATOM   1819 O  OD2 . ASP A 1 227 ? -14.944 -8.461  9.100   1.00 87.48 227 A 1 
ATOM   1820 N  N   . GLN A 1 228 ? -10.454 -5.199  8.233   1.00 97.99 228 A 1 
ATOM   1821 C  CA  . GLN A 1 228 ? -9.415  -4.251  8.614   1.00 98.06 228 A 1 
ATOM   1822 C  C   . GLN A 1 228 ? -9.972  -3.060  9.393   1.00 98.33 228 A 1 
ATOM   1823 O  O   . GLN A 1 228 ? -9.314  -2.546  10.290  1.00 97.84 228 A 1 
ATOM   1824 C  CB  . GLN A 1 228 ? -8.656  -3.796  7.362   1.00 97.80 228 A 1 
ATOM   1825 C  CG  . GLN A 1 228 ? -7.969  -4.937  6.602   1.00 96.94 228 A 1 
ATOM   1826 C  CD  . GLN A 1 228 ? -7.015  -5.726  7.504   1.00 97.08 228 A 1 
ATOM   1827 O  OE1 . GLN A 1 228 ? -5.955  -5.258  7.884   1.00 90.42 228 A 1 
ATOM   1828 N  NE2 . GLN A 1 228 ? -7.375  -6.924  7.916   1.00 90.21 228 A 1 
ATOM   1829 N  N   . LEU A 1 229 ? -11.184 -2.631  9.071   1.00 98.46 229 A 1 
ATOM   1830 C  CA  . LEU A 1 229 ? -11.850 -1.516  9.729   1.00 98.47 229 A 1 
ATOM   1831 C  C   . LEU A 1 229 ? -12.943 -2.025  10.677  1.00 98.21 229 A 1 
ATOM   1832 O  O   . LEU A 1 229 ? -13.527 -3.080  10.448  1.00 97.83 229 A 1 
ATOM   1833 C  CB  . LEU A 1 229 ? -12.402 -0.542  8.676   1.00 98.52 229 A 1 
ATOM   1834 C  CG  . LEU A 1 229 ? -11.380 -0.045  7.638   1.00 98.26 229 A 1 
ATOM   1835 C  CD1 . LEU A 1 229 ? -12.031 1.013   6.753   1.00 98.12 229 A 1 
ATOM   1836 C  CD2 . LEU A 1 229 ? -10.132 0.578   8.276   1.00 98.01 229 A 1 
ATOM   1837 N  N   . TYR A 1 230 ? -13.240 -1.253  11.725  1.00 98.37 230 A 1 
ATOM   1838 C  CA  . TYR A 1 230 ? -14.398 -1.536  12.569  1.00 98.24 230 A 1 
ATOM   1839 C  C   . TYR A 1 230 ? -15.698 -1.516  11.750  1.00 98.10 230 A 1 
ATOM   1840 O  O   . TYR A 1 230 ? -15.829 -0.682  10.850  1.00 97.93 230 A 1 
ATOM   1841 C  CB  . TYR A 1 230 ? -14.495 -0.509  13.700  1.00 98.01 230 A 1 
ATOM   1842 C  CG  . TYR A 1 230 ? -13.484 -0.683  14.807  1.00 97.95 230 A 1 
ATOM   1843 C  CD1 . TYR A 1 230 ? -13.518 -1.835  15.616  1.00 97.35 230 A 1 
ATOM   1844 C  CD2 . TYR A 1 230 ? -12.528 0.322   15.069  1.00 97.35 230 A 1 
ATOM   1845 C  CE1 . TYR A 1 230 ? -12.609 -1.992  16.671  1.00 96.87 230 A 1 
ATOM   1846 C  CE2 . TYR A 1 230 ? -11.616 0.181   16.120  1.00 96.80 230 A 1 
ATOM   1847 C  CZ  . TYR A 1 230 ? -11.657 -0.984  16.923  1.00 96.95 230 A 1 
ATOM   1848 O  OH  . TYR A 1 230 ? -10.764 -1.131  17.946  1.00 95.80 230 A 1 
ATOM   1849 N  N   . PRO A 1 231 ? -16.695 -2.364  12.080  1.00 97.19 231 A 1 
ATOM   1850 C  CA  . PRO A 1 231 ? -17.946 -2.472  11.328  1.00 96.36 231 A 1 
ATOM   1851 C  C   . PRO A 1 231 ? -18.655 -1.138  11.107  1.00 96.40 231 A 1 
ATOM   1852 O  O   . PRO A 1 231 ? -19.069 -0.825  9.987   1.00 95.63 231 A 1 
ATOM   1853 C  CB  . PRO A 1 231 ? -18.819 -3.439  12.134  1.00 94.84 231 A 1 
ATOM   1854 C  CG  . PRO A 1 231 ? -17.808 -4.323  12.858  1.00 92.57 231 A 1 
ATOM   1855 C  CD  . PRO A 1 231 ? -16.643 -3.375  13.126  1.00 95.77 231 A 1 
ATOM   1856 N  N   . GLN A 1 232 ? -18.755 -0.302  12.145  1.00 96.98 232 A 1 
ATOM   1857 C  CA  . GLN A 1 232 ? -19.419 0.994   12.083  1.00 96.57 232 A 1 
ATOM   1858 C  C   . GLN A 1 232 ? -18.704 2.026   11.188  1.00 97.12 232 A 1 
ATOM   1859 O  O   . GLN A 1 232 ? -19.318 3.023   10.801  1.00 96.61 232 A 1 
ATOM   1860 C  CB  . GLN A 1 232 ? -19.653 1.542   13.502  1.00 95.03 232 A 1 
ATOM   1861 C  CG  . GLN A 1 232 ? -18.409 1.993   14.296  1.00 90.86 232 A 1 
ATOM   1862 C  CD  . GLN A 1 232 ? -17.689 0.891   15.072  1.00 91.72 232 A 1 
ATOM   1863 O  OE1 . GLN A 1 232 ? -17.734 -0.284  14.740  1.00 86.03 232 A 1 
ATOM   1864 N  NE2 . GLN A 1 232 ? -16.999 1.235   16.132  1.00 84.63 232 A 1 
ATOM   1865 N  N   . TYR A 1 233 ? -17.431 1.804   10.859  1.00 98.12 233 A 1 
ATOM   1866 C  CA  . TYR A 1 233 ? -16.668 2.683   9.978   1.00 98.37 233 A 1 
ATOM   1867 C  C   . TYR A 1 233 ? -16.542 2.128   8.571   1.00 98.50 233 A 1 
ATOM   1868 O  O   . TYR A 1 233 ? -16.614 2.900   7.615   1.00 98.42 233 A 1 
ATOM   1869 C  CB  . TYR A 1 233 ? -15.279 2.960   10.573  1.00 98.36 233 A 1 
ATOM   1870 C  CG  . TYR A 1 233 ? -15.277 3.501   11.985  1.00 98.39 233 A 1 
ATOM   1871 C  CD1 . TYR A 1 233 ? -16.190 4.490   12.394  1.00 98.02 233 A 1 
ATOM   1872 C  CD2 . TYR A 1 233 ? -14.343 2.997   12.914  1.00 98.04 233 A 1 
ATOM   1873 C  CE1 . TYR A 1 233 ? -16.195 4.950   13.720  1.00 97.76 233 A 1 
ATOM   1874 C  CE2 . TYR A 1 233 ? -14.332 3.453   14.238  1.00 97.75 233 A 1 
ATOM   1875 C  CZ  . TYR A 1 233 ? -15.270 4.427   14.643  1.00 97.86 233 A 1 
ATOM   1876 O  OH  . TYR A 1 233 ? -15.288 4.837   15.941  1.00 97.18 233 A 1 
ATOM   1877 N  N   . ASN A 1 234 ? -16.384 0.818   8.413   1.00 98.58 234 A 1 
ATOM   1878 C  CA  . ASN A 1 234 ? -16.166 0.167   7.128   1.00 98.62 234 A 1 
ATOM   1879 C  C   . ASN A 1 234 ? -17.251 0.524   6.105   1.00 98.65 234 A 1 
ATOM   1880 O  O   . ASN A 1 234 ? -16.960 1.150   5.078   1.00 98.62 234 A 1 
ATOM   1881 C  CB  . ASN A 1 234 ? -16.067 -1.352  7.339   1.00 98.54 234 A 1 
ATOM   1882 C  CG  . ASN A 1 234 ? -15.707 -2.041  6.031   1.00 98.53 234 A 1 
ATOM   1883 O  OD1 . ASN A 1 234 ? -14.559 -2.051  5.622   1.00 95.96 234 A 1 
ATOM   1884 N  ND2 . ASN A 1 234 ? -16.675 -2.570  5.325   1.00 95.92 234 A 1 
ATOM   1885 N  N   . ASP A 1 235 ? -18.504 0.189   6.403   1.00 98.37 235 A 1 
ATOM   1886 C  CA  . ASP A 1 235 ? -19.615 0.387   5.470   1.00 98.14 235 A 1 
ATOM   1887 C  C   . ASP A 1 235 ? -19.939 1.875   5.295   1.00 98.31 235 A 1 
ATOM   1888 O  O   . ASP A 1 235 ? -20.214 2.325   4.181   1.00 98.07 235 A 1 
ATOM   1889 C  CB  . ASP A 1 235 ? -20.834 -0.409  5.941   1.00 97.47 235 A 1 
ATOM   1890 C  CG  . ASP A 1 235 ? -20.696 -1.931  5.739   1.00 96.54 235 A 1 
ATOM   1891 O  OD1 . ASP A 1 235 ? -19.578 -2.408  5.438   1.00 94.98 235 A 1 
ATOM   1892 O  OD2 . ASP A 1 235 ? -21.733 -2.612  5.842   1.00 94.18 235 A 1 
ATOM   1893 N  N   . ARG A 1 236 ? -19.808 2.677   6.357   1.00 98.46 236 A 1 
ATOM   1894 C  CA  . ARG A 1 236 ? -19.956 4.137   6.276   1.00 98.56 236 A 1 
ATOM   1895 C  C   . ARG A 1 236 ? -18.895 4.772   5.376   1.00 98.64 236 A 1 
ATOM   1896 O  O   . ARG A 1 236 ? -19.203 5.721   4.656   1.00 98.58 236 A 1 
ATOM   1897 C  CB  . ARG A 1 236 ? -19.932 4.741   7.688   1.00 98.36 236 A 1 
ATOM   1898 C  CG  . ARG A 1 236 ? -20.250 6.241   7.694   1.00 97.24 236 A 1 
ATOM   1899 C  CD  . ARG A 1 236 ? -20.264 6.794   9.125   1.00 95.94 236 A 1 
ATOM   1900 N  NE  . ARG A 1 236 ? -20.548 8.237   9.171   1.00 94.64 236 A 1 
ATOM   1901 C  CZ  . ARG A 1 236 ? -20.481 9.007   10.242  1.00 93.55 236 A 1 
ATOM   1902 N  NH1 . ARG A 1 236 ? -20.160 8.543   11.423  1.00 91.28 236 A 1 
ATOM   1903 N  NH2 . ARG A 1 236 ? -20.739 10.283  10.163  1.00 89.86 236 A 1 
ATOM   1904 N  N   . LEU A 1 237 ? -17.664 4.262   5.378   1.00 98.73 237 A 1 
ATOM   1905 C  CA  . LEU A 1 237 ? -16.603 4.740   4.491   1.00 98.80 237 A 1 
ATOM   1906 C  C   . LEU A 1 237 ? -16.889 4.346   3.037   1.00 98.85 237 A 1 
ATOM   1907 O  O   . LEU A 1 237 ? -16.766 5.192   2.151   1.00 98.82 237 A 1 
ATOM   1908 C  CB  . LEU A 1 237 ? -15.251 4.223   4.994   1.00 98.79 237 A 1 
ATOM   1909 C  CG  . LEU A 1 237 ? -14.050 4.707   4.157   1.00 98.58 237 A 1 
ATOM   1910 C  CD1 . LEU A 1 237 ? -13.927 6.226   4.110   1.00 98.32 237 A 1 
ATOM   1911 C  CD2 . LEU A 1 237 ? -12.764 4.145   4.759   1.00 98.27 237 A 1 
ATOM   1912 N  N   . VAL A 1 238 ? -17.345 3.116   2.779   1.00 98.82 238 A 1 
ATOM   1913 C  CA  . VAL A 1 238 ? -17.788 2.688   1.448   1.00 98.76 238 A 1 
ATOM   1914 C  C   . VAL A 1 238 ? -18.905 3.599   0.933   1.00 98.81 238 A 1 
ATOM   1915 O  O   . VAL A 1 238 ? -18.803 4.116   -0.183  1.00 98.72 238 A 1 
ATOM   1916 C  CB  . VAL A 1 238 ? -18.259 1.208   1.446   1.00 98.67 238 A 1 
ATOM   1917 C  CG1 . VAL A 1 238 ? -18.828 0.792   0.085   1.00 98.33 238 A 1 
ATOM   1918 C  CG2 . VAL A 1 238 ? -17.103 0.257   1.760   1.00 98.37 238 A 1 
ATOM   1919 N  N   . ASP A 1 239 ? -19.925 3.856   1.755   1.00 98.61 239 A 1 
ATOM   1920 C  CA  . ASP A 1 239 ? -21.016 4.767   1.415   1.00 98.50 239 A 1 
ATOM   1921 C  C   . ASP A 1 239 ? -20.521 6.182   1.122   1.00 98.68 239 A 1 
ATOM   1922 O  O   . ASP A 1 239 ? -20.900 6.766   0.105   1.00 98.46 239 A 1 
ATOM   1923 C  CB  . ASP A 1 239 ? -22.049 4.822   2.557   1.00 97.81 239 A 1 
ATOM   1924 C  CG  . ASP A 1 239 ? -23.011 3.636   2.573   1.00 95.65 239 A 1 
ATOM   1925 O  OD1 . ASP A 1 239 ? -23.185 3.000   1.517   1.00 93.43 239 A 1 
ATOM   1926 O  OD2 . ASP A 1 239 ? -23.658 3.408   3.614   1.00 92.39 239 A 1 
ATOM   1927 N  N   . SER A 1 240 ? -19.655 6.711   1.986   1.00 98.66 240 A 1 
ATOM   1928 C  CA  . SER A 1 240 ? -19.138 8.077   1.872   1.00 98.66 240 A 1 
ATOM   1929 C  C   . SER A 1 240 ? -18.316 8.278   0.604   1.00 98.87 240 A 1 
ATOM   1930 O  O   . SER A 1 240 ? -18.414 9.323   -0.029  1.00 98.66 240 A 1 
ATOM   1931 C  CB  . SER A 1 240 ? -18.281 8.437   3.094   1.00 98.33 240 A 1 
ATOM   1932 O  OG  . SER A 1 240 ? -19.035 8.355   4.285   1.00 92.88 240 A 1 
ATOM   1933 N  N   . LEU A 1 241 ? -17.535 7.282   0.196   1.00 98.89 241 A 1 
ATOM   1934 C  CA  . LEU A 1 241 ? -16.745 7.346   -1.040  1.00 98.81 241 A 1 
ATOM   1935 C  C   . LEU A 1 241 ? -17.633 7.176   -2.278  1.00 98.86 241 A 1 
ATOM   1936 O  O   . LEU A 1 241 ? -17.579 7.987   -3.197  1.00 98.78 241 A 1 
ATOM   1937 C  CB  . LEU A 1 241 ? -15.636 6.283   -0.980  1.00 98.88 241 A 1 
ATOM   1938 C  CG  . LEU A 1 241 ? -14.572 6.550   0.101   1.00 98.77 241 A 1 
ATOM   1939 C  CD1 . LEU A 1 241 ? -13.699 5.314   0.277   1.00 98.62 241 A 1 
ATOM   1940 C  CD2 . LEU A 1 241 ? -13.662 7.731   -0.257  1.00 98.47 241 A 1 
ATOM   1941 N  N   . ALA A 1 242 ? -18.494 6.150   -2.301  1.00 98.80 242 A 1 
ATOM   1942 C  CA  . ALA A 1 242 ? -19.343 5.866   -3.454  1.00 98.86 242 A 1 
ATOM   1943 C  C   . ALA A 1 242 ? -20.396 6.961   -3.722  1.00 98.74 242 A 1 
ATOM   1944 O  O   . ALA A 1 242 ? -20.731 7.223   -4.881  1.00 98.47 242 A 1 
ATOM   1945 C  CB  . ALA A 1 242 ? -20.002 4.499   -3.239  1.00 98.64 242 A 1 
ATOM   1946 N  N   . GLU A 1 243 ? -20.875 7.658   -2.682  1.00 98.79 243 A 1 
ATOM   1947 C  CA  . GLU A 1 243 ? -21.823 8.768   -2.786  1.00 98.66 243 A 1 
ATOM   1948 C  C   . GLU A 1 243 ? -21.300 9.906   -3.671  1.00 98.73 243 A 1 
ATOM   1949 O  O   . GLU A 1 243 ? -22.080 10.579  -4.337  1.00 98.34 243 A 1 
ATOM   1950 C  CB  . GLU A 1 243 ? -22.143 9.279   -1.370  1.00 98.25 243 A 1 
ATOM   1951 C  CG  . GLU A 1 243 ? -23.211 10.398  -1.318  1.00 93.48 243 A 1 
ATOM   1952 C  CD  . GLU A 1 243 ? -24.567 9.958   -1.883  1.00 89.58 243 A 1 
ATOM   1953 O  OE1 . GLU A 1 243 ? -25.254 10.786  -2.512  1.00 82.16 243 A 1 
ATOM   1954 O  OE2 . GLU A 1 243 ? -24.935 8.769   -1.748  1.00 84.41 243 A 1 
ATOM   1955 N  N   . TYR A 1 244 ? -19.987 10.085  -3.732  1.00 98.87 244 A 1 
ATOM   1956 C  CA  . TYR A 1 244 ? -19.306 11.127  -4.501  1.00 98.88 244 A 1 
ATOM   1957 C  C   . TYR A 1 244 ? -18.609 10.590  -5.758  1.00 98.74 244 A 1 
ATOM   1958 O  O   . TYR A 1 244 ? -17.572 11.093  -6.166  1.00 98.49 244 A 1 
ATOM   1959 C  CB  . TYR A 1 244 ? -18.381 11.929  -3.579  1.00 98.80 244 A 1 
ATOM   1960 C  CG  . TYR A 1 244 ? -19.121 12.632  -2.460  1.00 98.80 244 A 1 
ATOM   1961 C  CD1 . TYR A 1 244 ? -19.839 13.818  -2.704  1.00 98.55 244 A 1 
ATOM   1962 C  CD2 . TYR A 1 244 ? -19.109 12.082  -1.167  1.00 98.58 244 A 1 
ATOM   1963 C  CE1 . TYR A 1 244 ? -20.542 14.450  -1.677  1.00 98.29 244 A 1 
ATOM   1964 C  CE2 . TYR A 1 244 ? -19.821 12.704  -0.124  1.00 98.32 244 A 1 
ATOM   1965 C  CZ  . TYR A 1 244 ? -20.541 13.891  -0.381  1.00 98.37 244 A 1 
ATOM   1966 O  OH  . TYR A 1 244 ? -21.238 14.486  0.632   1.00 97.59 244 A 1 
ATOM   1967 N  N   . ASN A 1 245 ? -19.191 9.581   -6.409  1.00 98.67 245 A 1 
ATOM   1968 C  CA  . ASN A 1 245 ? -18.652 9.003   -7.648  1.00 98.54 245 A 1 
ATOM   1969 C  C   . ASN A 1 245 ? -18.565 9.975   -8.838  1.00 98.39 245 A 1 
ATOM   1970 O  O   . ASN A 1 245 ? -17.844 9.719   -9.799  1.00 97.31 245 A 1 
ATOM   1971 C  CB  . ASN A 1 245 ? -19.506 7.776   -8.022  1.00 98.05 245 A 1 
ATOM   1972 C  CG  . ASN A 1 245 ? -20.849 8.136   -8.633  1.00 97.51 245 A 1 
ATOM   1973 O  OD1 . ASN A 1 245 ? -21.631 8.920   -8.133  1.00 92.97 245 A 1 
ATOM   1974 N  ND2 . ASN A 1 245 ? -21.161 7.570   -9.776  1.00 92.04 245 A 1 
ATOM   1975 N  N   . ASP A 1 246 ? -19.304 11.086  -8.780  1.00 98.36 246 A 1 
ATOM   1976 C  CA  . ASP A 1 246 ? -19.246 12.192  -9.728  1.00 98.17 246 A 1 
ATOM   1977 C  C   . ASP A 1 246 ? -18.059 13.143  -9.476  1.00 98.19 246 A 1 
ATOM   1978 O  O   . ASP A 1 246 ? -17.655 13.878  -10.380 1.00 97.37 246 A 1 
ATOM   1979 C  CB  . ASP A 1 246 ? -20.586 12.949  -9.684  1.00 97.70 246 A 1 
ATOM   1980 C  CG  . ASP A 1 246 ? -20.944 13.504  -8.292  1.00 97.15 246 A 1 
ATOM   1981 O  OD1 . ASP A 1 246 ? -20.818 12.775  -7.284  1.00 95.76 246 A 1 
ATOM   1982 O  OD2 . ASP A 1 246 ? -21.427 14.655  -8.200  1.00 94.93 246 A 1 
ATOM   1983 N  N   . VAL A 1 247 ? -17.495 13.110  -8.281  1.00 98.56 247 A 1 
ATOM   1984 C  CA  . VAL A 1 247 ? -16.352 13.929  -7.851  1.00 98.68 247 A 1 
ATOM   1985 C  C   . VAL A 1 247 ? -15.053 13.120  -7.848  1.00 98.60 247 A 1 
ATOM   1986 O  O   . VAL A 1 247 ? -14.019 13.609  -8.299  1.00 98.51 247 A 1 
ATOM   1987 C  CB  . VAL A 1 247 ? -16.618 14.522  -6.450  1.00 98.65 247 A 1 
ATOM   1988 C  CG1 . VAL A 1 247 ? -15.459 15.395  -5.959  1.00 98.36 247 A 1 
ATOM   1989 C  CG2 . VAL A 1 247 ? -17.894 15.382  -6.435  1.00 98.34 247 A 1 
ATOM   1990 N  N   . ILE A 1 248 ? -15.091 11.879  -7.358  1.00 98.72 248 A 1 
ATOM   1991 C  CA  . ILE A 1 248 ? -13.900 11.050  -7.112  1.00 98.80 248 A 1 
ATOM   1992 C  C   . ILE A 1 248 ? -13.508 10.285  -8.378  1.00 98.77 248 A 1 
ATOM   1993 O  O   . ILE A 1 248 ? -14.235 9.411   -8.848  1.00 98.48 248 A 1 
ATOM   1994 C  CB  . ILE A 1 248 ? -14.127 10.122  -5.900  1.00 98.85 248 A 1 
ATOM   1995 C  CG1 . ILE A 1 248 ? -14.398 10.941  -4.614  1.00 98.74 248 A 1 
ATOM   1996 C  CG2 . ILE A 1 248 ? -12.900 9.213   -5.701  1.00 98.75 248 A 1 
ATOM   1997 C  CD1 . ILE A 1 248 ? -14.838 10.092  -3.417  1.00 98.59 248 A 1 
ATOM   1998 N  N   . LEU A 1 249 ? -12.309 10.567  -8.892  1.00 98.67 249 A 1 
ATOM   1999 C  CA  . LEU A 1 249 ? -11.736 9.843   -10.037 1.00 98.45 249 A 1 
ATOM   2000 C  C   . LEU A 1 249 ? -11.232 8.446   -9.658  1.00 98.50 249 A 1 
ATOM   2001 O  O   . LEU A 1 249 ? -11.193 7.551   -10.497 1.00 97.83 249 A 1 
ATOM   2002 C  CB  . LEU A 1 249 ? -10.570 10.652  -10.639 1.00 97.87 249 A 1 
ATOM   2003 C  CG  . LEU A 1 249 ? -10.911 12.080  -11.103 1.00 96.28 249 A 1 
ATOM   2004 C  CD1 . LEU A 1 249 ? -9.704  12.653  -11.838 1.00 94.74 249 A 1 
ATOM   2005 C  CD2 . LEU A 1 249 ? -12.108 12.107  -12.049 1.00 94.52 249 A 1 
ATOM   2006 N  N   . GLY A 1 250 ? -10.821 8.272   -8.405  1.00 98.73 250 A 1 
ATOM   2007 C  CA  . GLY A 1 250 ? -10.292 7.024   -7.868  1.00 98.83 250 A 1 
ATOM   2008 C  C   . GLY A 1 250 ? -9.773  7.209   -6.441  1.00 98.89 250 A 1 
ATOM   2009 O  O   . GLY A 1 250 ? -9.545  8.331   -5.988  1.00 98.82 250 A 1 
ATOM   2010 N  N   . VAL A 1 251 ? -9.572  6.082   -5.761  1.00 98.90 251 A 1 
ATOM   2011 C  CA  . VAL A 1 251 ? -9.026  6.004   -4.401  1.00 98.98 251 A 1 
ATOM   2012 C  C   . VAL A 1 251 ? -7.722  5.218   -4.438  1.00 98.96 251 A 1 
ATOM   2013 O  O   . VAL A 1 251 ? -7.646  4.177   -5.087  1.00 98.87 251 A 1 
ATOM   2014 C  CB  . VAL A 1 251 ? -10.040 5.359   -3.437  1.00 98.90 251 A 1 
ATOM   2015 C  CG1 . VAL A 1 251 ? -9.516  5.332   -1.997  1.00 98.69 251 A 1 
ATOM   2016 C  CG2 . VAL A 1 251 ? -11.385 6.094   -3.437  1.00 98.68 251 A 1 
ATOM   2017 N  N   . LEU A 1 252 ? -6.692  5.711   -3.755  1.00 98.97 252 A 1 
ATOM   2018 C  CA  . LEU A 1 252 ? -5.400  5.040   -3.625  1.00 98.99 252 A 1 
ATOM   2019 C  C   . LEU A 1 252 ? -5.193  4.596   -2.182  1.00 98.92 252 A 1 
ATOM   2020 O  O   . LEU A 1 252 ? -5.289  5.410   -1.262  1.00 98.65 252 A 1 
ATOM   2021 C  CB  . LEU A 1 252 ? -4.269  5.973   -4.092  1.00 98.78 252 A 1 
ATOM   2022 C  CG  . LEU A 1 252 ? -4.405  6.527   -5.517  1.00 96.97 252 A 1 
ATOM   2023 C  CD1 . LEU A 1 252 ? -3.173  7.346   -5.864  1.00 90.39 252 A 1 
ATOM   2024 C  CD2 . LEU A 1 252 ? -4.546  5.435   -6.570  1.00 90.77 252 A 1 
ATOM   2025 N  N   . CYS A 1 253 ? -4.884  3.305   -1.992  1.00 98.82 253 A 1 
ATOM   2026 C  CA  . CYS A 1 253 ? -4.624  2.714   -0.684  1.00 98.78 253 A 1 
ATOM   2027 C  C   . CYS A 1 253 ? -3.301  1.932   -0.668  1.00 98.73 253 A 1 
ATOM   2028 O  O   . CYS A 1 253 ? -2.796  1.527   -1.716  1.00 98.03 253 A 1 
ATOM   2029 C  CB  . CYS A 1 253 ? -5.784  1.794   -0.276  1.00 98.23 253 A 1 
ATOM   2030 S  SG  . CYS A 1 253 ? -7.435  2.526   -0.195  1.00 96.72 253 A 1 
ATOM   2031 N  N   . GLY A 1 254 ? -2.785  1.681   0.528   1.00 98.58 254 A 1 
ATOM   2032 C  CA  . GLY A 1 254 ? -1.658  0.803   0.809   1.00 98.46 254 A 1 
ATOM   2033 C  C   . GLY A 1 254 ? -2.042  -0.305  1.800   1.00 98.47 254 A 1 
ATOM   2034 O  O   . GLY A 1 254 ? -3.036  -1.005  1.588   1.00 97.80 254 A 1 
ATOM   2035 N  N   . HIS A 1 255 ? -1.276  -0.440  2.886   1.00 97.83 255 A 1 
ATOM   2036 C  CA  . HIS A 1 255 ? -1.497  -1.299  4.057   1.00 97.87 255 A 1 
ATOM   2037 C  C   . HIS A 1 255 ? -1.399  -2.810  3.808   1.00 97.68 255 A 1 
ATOM   2038 O  O   . HIS A 1 255 ? -0.764  -3.528  4.581   1.00 96.18 255 A 1 
ATOM   2039 C  CB  . HIS A 1 255 ? -2.834  -0.925  4.714   1.00 97.19 255 A 1 
ATOM   2040 C  CG  . HIS A 1 255 ? -3.143  -1.713  5.948   1.00 97.43 255 A 1 
ATOM   2041 N  ND1 . HIS A 1 255 ? -2.445  -1.650  7.131   1.00 95.67 255 A 1 
ATOM   2042 C  CD2 . HIS A 1 255 ? -4.150  -2.620  6.119   1.00 95.21 255 A 1 
ATOM   2043 C  CE1 . HIS A 1 255 ? -3.016  -2.502  7.995   1.00 95.12 255 A 1 
ATOM   2044 N  NE2 . HIS A 1 255 ? -4.058  -3.116  7.414   1.00 95.31 255 A 1 
ATOM   2045 N  N   . LEU A 1 256 ? -2.015  -3.340  2.755   1.00 97.92 256 A 1 
ATOM   2046 C  CA  . LEU A 1 256 ? -2.070  -4.785  2.521   1.00 97.64 256 A 1 
ATOM   2047 C  C   . LEU A 1 256 ? -0.766  -5.371  1.967   1.00 96.89 256 A 1 
ATOM   2048 O  O   . LEU A 1 256 ? -0.575  -6.584  2.021   1.00 94.47 256 A 1 
ATOM   2049 C  CB  . LEU A 1 256 ? -3.265  -5.145  1.628   1.00 97.51 256 A 1 
ATOM   2050 C  CG  . LEU A 1 256 ? -4.644  -4.766  2.187   1.00 97.22 256 A 1 
ATOM   2051 C  CD1 . LEU A 1 256 ? -5.723  -5.411  1.313   1.00 96.81 256 A 1 
ATOM   2052 C  CD2 . LEU A 1 256 ? -4.867  -5.248  3.619   1.00 96.73 256 A 1 
ATOM   2053 N  N   . HIS A 1 257 ? 0.120   -4.545  1.428   1.00 97.23 257 A 1 
ATOM   2054 C  CA  . HIS A 1 257 ? 1.376   -4.941  0.757   1.00 96.90 257 A 1 
ATOM   2055 C  C   . HIS A 1 257 ? 1.180   -5.772  -0.512  1.00 96.64 257 A 1 
ATOM   2056 O  O   . HIS A 1 257 ? 2.111   -6.417  -0.989  1.00 94.96 257 A 1 
ATOM   2057 C  CB  . HIS A 1 257 ? 2.314   -5.641  1.745   1.00 96.30 257 A 1 
ATOM   2058 C  CG  . HIS A 1 257 ? 2.803   -4.790  2.865   1.00 96.24 257 A 1 
ATOM   2059 N  ND1 . HIS A 1 257 ? 4.122   -4.727  3.265   1.00 92.70 257 A 1 
ATOM   2060 C  CD2 . HIS A 1 257 ? 2.094   -3.915  3.618   1.00 92.70 257 A 1 
ATOM   2061 C  CE1 . HIS A 1 257 ? 4.198   -3.801  4.218   1.00 92.85 257 A 1 
ATOM   2062 N  NE2 . HIS A 1 257 ? 2.985   -3.286  4.460   1.00 93.38 257 A 1 
ATOM   2063 N  N   . THR A 1 258 ? -0.038  -5.807  -1.039  1.00 97.35 258 A 1 
ATOM   2064 C  CA  . THR A 1 258 ? -0.426  -6.639  -2.175  1.00 97.39 258 A 1 
ATOM   2065 C  C   . THR A 1 258 ? -1.077  -5.792  -3.263  1.00 97.77 258 A 1 
ATOM   2066 O  O   . THR A 1 258 ? -1.702  -4.775  -2.983  1.00 97.34 258 A 1 
ATOM   2067 C  CB  . THR A 1 258 ? -1.354  -7.779  -1.726  1.00 96.48 258 A 1 
ATOM   2068 O  OG1 . THR A 1 258 ? -2.403  -7.310  -0.911  1.00 93.55 258 A 1 
ATOM   2069 C  CG2 . THR A 1 258 ? -0.591  -8.831  -0.934  1.00 92.93 258 A 1 
ATOM   2070 N  N   . ASP A 1 259 ? -0.912  -6.222  -4.514  1.00 97.98 259 A 1 
ATOM   2071 C  CA  . ASP A 1 259 ? -1.504  -5.568  -5.677  1.00 98.11 259 A 1 
ATOM   2072 C  C   . ASP A 1 259 ? -2.934  -6.087  -5.878  1.00 98.27 259 A 1 
ATOM   2073 O  O   . ASP A 1 259 ? -3.150  -7.214  -6.314  1.00 97.95 259 A 1 
ATOM   2074 C  CB  . ASP A 1 259 ? -0.606  -5.817  -6.891  1.00 98.06 259 A 1 
ATOM   2075 C  CG  . ASP A 1 259 ? -1.109  -5.161  -8.172  1.00 98.02 259 A 1 
ATOM   2076 O  OD1 . ASP A 1 259 ? -2.166  -4.493  -8.186  1.00 97.10 259 A 1 
ATOM   2077 O  OD2 . ASP A 1 259 ? -0.396  -5.258  -9.187  1.00 96.86 259 A 1 
ATOM   2078 N  N   . THR A 1 260 ? -3.913  -5.259  -5.519  1.00 98.39 260 A 1 
ATOM   2079 C  CA  . THR A 1 260 ? -5.326  -5.587  -5.693  1.00 98.59 260 A 1 
ATOM   2080 C  C   . THR A 1 260 ? -6.171  -4.317  -5.844  1.00 98.70 260 A 1 
ATOM   2081 O  O   . THR A 1 260 ? -5.655  -3.204  -5.905  1.00 98.60 260 A 1 
ATOM   2082 C  CB  . THR A 1 260 ? -5.807  -6.520  -4.567  1.00 98.04 260 A 1 
ATOM   2083 O  OG1 . THR A 1 260 ? -7.081  -7.041  -4.891  1.00 94.76 260 A 1 
ATOM   2084 C  CG2 . THR A 1 260 ? -5.903  -5.865  -3.200  1.00 95.54 260 A 1 
ATOM   2085 N  N   . PHE A 1 261 ? -7.482  -4.490  -5.938  1.00 98.74 261 A 1 
ATOM   2086 C  CA  . PHE A 1 261 ? -8.449  -3.405  -6.056  1.00 98.78 261 A 1 
ATOM   2087 C  C   . PHE A 1 261 ? -9.720  -3.718  -5.267  1.00 98.75 261 A 1 
ATOM   2088 O  O   . PHE A 1 261 ? -9.961  -4.860  -4.862  1.00 98.60 261 A 1 
ATOM   2089 C  CB  . PHE A 1 261 ? -8.740  -3.141  -7.536  1.00 98.69 261 A 1 
ATOM   2090 C  CG  . PHE A 1 261 ? -9.326  -4.310  -8.291  1.00 98.70 261 A 1 
ATOM   2091 C  CD1 . PHE A 1 261 ? -8.488  -5.249  -8.940  1.00 98.36 261 A 1 
ATOM   2092 C  CD2 . PHE A 1 261 ? -10.723 -4.486  -8.369  1.00 98.25 261 A 1 
ATOM   2093 C  CE1 . PHE A 1 261 ? -9.031  -6.326  -9.647  1.00 97.81 261 A 1 
ATOM   2094 C  CE2 . PHE A 1 261 ? -11.275 -5.565  -9.079  1.00 97.72 261 A 1 
ATOM   2095 C  CZ  . PHE A 1 261 ? -10.422 -6.484  -9.717  1.00 97.76 261 A 1 
ATOM   2096 N  N   . ARG A 1 262 ? -10.551 -2.698  -5.056  1.00 98.83 262 A 1 
ATOM   2097 C  CA  . ARG A 1 262 ? -11.889 -2.813  -4.472  1.00 98.80 262 A 1 
ATOM   2098 C  C   . ARG A 1 262 ? -12.880 -2.005  -5.304  1.00 98.83 262 A 1 
ATOM   2099 O  O   . ARG A 1 262 ? -12.590 -0.873  -5.684  1.00 98.70 262 A 1 
ATOM   2100 C  CB  . ARG A 1 262 ? -11.900 -2.323  -3.012  1.00 98.67 262 A 1 
ATOM   2101 C  CG  . ARG A 1 262 ? -10.914 -3.030  -2.073  1.00 97.99 262 A 1 
ATOM   2102 C  CD  . ARG A 1 262 ? -11.294 -4.490  -1.808  1.00 97.45 262 A 1 
ATOM   2103 N  NE  . ARG A 1 262 ? -10.342 -5.133  -0.928  1.00 97.32 262 A 1 
ATOM   2104 C  CZ  . ARG A 1 262 ? -9.438  -6.055  -1.234  1.00 97.62 262 A 1 
ATOM   2105 N  NH1 . ARG A 1 262 ? -9.203  -6.449  -2.457  1.00 95.32 262 A 1 
ATOM   2106 N  NH2 . ARG A 1 262 ? -8.754  -6.617  -0.310  1.00 95.59 262 A 1 
ATOM   2107 N  N   . ILE A 1 263 ? -14.053 -2.585  -5.550  1.00 98.77 263 A 1 
ATOM   2108 C  CA  . ILE A 1 263 ? -15.178 -1.901  -6.178  1.00 98.71 263 A 1 
ATOM   2109 C  C   . ILE A 1 263 ? -16.084 -1.384  -5.064  1.00 98.65 263 A 1 
ATOM   2110 O  O   . ILE A 1 263 ? -16.859 -2.144  -4.480  1.00 98.44 263 A 1 
ATOM   2111 C  CB  . ILE A 1 263 ? -15.911 -2.821  -7.183  1.00 98.67 263 A 1 
ATOM   2112 C  CG1 . ILE A 1 263 ? -14.923 -3.402  -8.228  1.00 98.32 263 A 1 
ATOM   2113 C  CG2 . ILE A 1 263 ? -17.037 -2.022  -7.867  1.00 98.36 263 A 1 
ATOM   2114 C  CD1 . ILE A 1 263 ? -15.550 -4.437  -9.185  1.00 97.48 263 A 1 
ATOM   2115 N  N   . LEU A 1 264 ? -15.962 -0.101  -4.735  1.00 98.72 264 A 1 
ATOM   2116 C  CA  . LEU A 1 264 ? -16.754 0.548   -3.697  1.00 98.69 264 A 1 
ATOM   2117 C  C   . LEU A 1 264 ? -18.102 0.956   -4.281  1.00 98.53 264 A 1 
ATOM   2118 O  O   . LEU A 1 264 ? -18.147 1.760   -5.213  1.00 98.23 264 A 1 
ATOM   2119 C  CB  . LEU A 1 264 ? -15.993 1.776   -3.153  1.00 98.65 264 A 1 
ATOM   2120 C  CG  . LEU A 1 264 ? -14.560 1.518   -2.691  1.00 98.19 264 A 1 
ATOM   2121 C  CD1 . LEU A 1 264 ? -13.944 2.822   -2.183  1.00 97.43 264 A 1 
ATOM   2122 C  CD2 . LEU A 1 264 ? -14.483 0.497   -1.558  1.00 97.10 264 A 1 
ATOM   2123 N  N   . SER A 1 265 ? -19.208 0.412   -3.756  1.00 98.20 265 A 1 
ATOM   2124 C  CA  . SER A 1 265 ? -20.544 0.600   -4.331  1.00 97.84 265 A 1 
ATOM   2125 C  C   . SER A 1 265 ? -21.567 1.050   -3.295  1.00 98.00 265 A 1 
ATOM   2126 O  O   . SER A 1 265 ? -21.626 0.527   -2.185  1.00 97.34 265 A 1 
ATOM   2127 C  CB  . SER A 1 265 ? -21.032 -0.689  -5.010  1.00 96.06 265 A 1 
ATOM   2128 O  OG  . SER A 1 265 ? -20.141 -1.097  -6.031  1.00 80.62 265 A 1 
ATOM   2129 N  N   . LYS A 1 266 ? -22.453 1.996   -3.697  1.00 97.78 266 A 1 
ATOM   2130 C  CA  . LYS A 1 266 ? -23.670 2.375   -2.984  1.00 97.50 266 A 1 
ATOM   2131 C  C   . LYS A 1 266 ? -24.814 2.445   -3.998  1.00 97.34 266 A 1 
ATOM   2132 O  O   . LYS A 1 266 ? -24.969 3.440   -4.707  1.00 96.25 266 A 1 
ATOM   2133 C  CB  . LYS A 1 266 ? -23.455 3.701   -2.253  1.00 97.10 266 A 1 
ATOM   2134 C  CG  . LYS A 1 266 ? -24.671 4.082   -1.390  1.00 96.01 266 A 1 
ATOM   2135 C  CD  . LYS A 1 266 ? -24.428 5.448   -0.735  1.00 93.92 266 A 1 
ATOM   2136 C  CE  . LYS A 1 266 ? -25.603 5.862   0.143   1.00 89.80 266 A 1 
ATOM   2137 N  NZ  . LYS A 1 266 ? -25.395 7.234   0.659   1.00 83.41 266 A 1 
ATOM   2138 N  N   . GLY A 1 267 ? -25.575 1.355   -4.110  1.00 96.59 267 A 1 
ATOM   2139 C  CA  . GLY A 1 267 ? -26.519 1.185   -5.202  1.00 95.95 267 A 1 
ATOM   2140 C  C   . GLY A 1 267 ? -25.797 1.248   -6.556  1.00 96.55 267 A 1 
ATOM   2141 O  O   . GLY A 1 267 ? -24.847 0.515   -6.792  1.00 95.03 267 A 1 
ATOM   2142 N  N   . ASN A 1 268 ? -26.225 2.166   -7.433  1.00 96.73 268 A 1 
ATOM   2143 C  CA  . ASN A 1 268 ? -25.614 2.354   -8.758  1.00 96.74 268 A 1 
ATOM   2144 C  C   . ASN A 1 268 ? -24.377 3.257   -8.746  1.00 97.46 268 A 1 
ATOM   2145 O  O   . ASN A 1 268 ? -23.698 3.368   -9.769  1.00 96.38 268 A 1 
ATOM   2146 C  CB  . ASN A 1 268 ? -26.690 2.891   -9.715  1.00 95.09 268 A 1 
ATOM   2147 C  CG  . ASN A 1 268 ? -27.814 1.895   -9.951  1.00 85.09 268 A 1 
ATOM   2148 O  OD1 . ASN A 1 268 ? -27.687 0.709   -9.750  1.00 73.98 268 A 1 
ATOM   2149 N  ND2 . ASN A 1 268 ? -28.957 2.362   -10.404 1.00 74.43 268 A 1 
ATOM   2150 N  N   . LYS A 1 269 ? -24.081 3.924   -7.632  1.00 98.28 269 A 1 
ATOM   2151 C  CA  . LYS A 1 269 ? -22.900 4.788   -7.499  1.00 98.48 269 A 1 
ATOM   2152 C  C   . LYS A 1 269 ? -21.688 3.931   -7.151  1.00 98.55 269 A 1 
ATOM   2153 O  O   . LYS A 1 269 ? -21.737 3.164   -6.185  1.00 98.15 269 A 1 
ATOM   2154 C  CB  . LYS A 1 269 ? -23.134 5.874   -6.440  1.00 98.25 269 A 1 
ATOM   2155 C  CG  . LYS A 1 269 ? -24.256 6.856   -6.816  1.00 97.08 269 A 1 
ATOM   2156 C  CD  . LYS A 1 269 ? -24.354 7.945   -5.744  1.00 94.74 269 A 1 
ATOM   2157 C  CE  . LYS A 1 269 ? -25.393 9.018   -6.083  1.00 88.25 269 A 1 
ATOM   2158 N  NZ  . LYS A 1 269 ? -25.356 10.109  -5.093  1.00 81.12 269 A 1 
ATOM   2159 N  N   . LYS A 1 270 ? -20.607 4.063   -7.929  1.00 98.63 270 A 1 
ATOM   2160 C  CA  . LYS A 1 270 ? -19.408 3.229   -7.787  1.00 98.60 270 A 1 
ATOM   2161 C  C   . LYS A 1 270 ? -18.144 4.066   -7.922  1.00 98.78 270 A 1 
ATOM   2162 O  O   . LYS A 1 270 ? -18.072 4.975   -8.734  1.00 98.39 270 A 1 
ATOM   2163 C  CB  . LYS A 1 270 ? -19.415 2.090   -8.823  1.00 98.37 270 A 1 
ATOM   2164 C  CG  . LYS A 1 270 ? -20.611 1.145   -8.636  1.00 97.44 270 A 1 
ATOM   2165 C  CD  . LYS A 1 270 ? -20.611 0.024   -9.679  1.00 95.83 270 A 1 
ATOM   2166 C  CE  . LYS A 1 270 ? -21.876 -0.812  -9.489  1.00 91.67 270 A 1 
ATOM   2167 N  NZ  . LYS A 1 270 ? -22.051 -1.798  -10.575 1.00 84.34 270 A 1 
ATOM   2168 N  N   . VAL A 1 271 ? -17.129 3.701   -7.135  1.00 98.76 271 A 1 
ATOM   2169 C  CA  . VAL A 1 271 ? -15.778 4.274   -7.168  1.00 98.73 271 A 1 
ATOM   2170 C  C   . VAL A 1 271 ? -14.769 3.135   -7.102  1.00 98.81 271 A 1 
ATOM   2171 O  O   . VAL A 1 271 ? -14.982 2.147   -6.402  1.00 98.56 271 A 1 
ATOM   2172 C  CB  . VAL A 1 271 ? -15.585 5.276   -6.010  1.00 98.06 271 A 1 
ATOM   2173 C  CG1 . VAL A 1 271 ? -14.145 5.777   -5.893  1.00 90.99 271 A 1 
ATOM   2174 C  CG2 . VAL A 1 271 ? -16.470 6.513   -6.204  1.00 90.90 271 A 1 
ATOM   2175 N  N   . MET A 1 272 ? -13.656 3.263   -7.826  1.00 98.83 272 A 1 
ATOM   2176 C  CA  . MET A 1 272 ? -12.561 2.301   -7.741  1.00 98.89 272 A 1 
ATOM   2177 C  C   . MET A 1 272 ? -11.558 2.680   -6.651  1.00 98.82 272 A 1 
ATOM   2178 O  O   . MET A 1 272 ? -11.108 3.815   -6.610  1.00 98.78 272 A 1 
ATOM   2179 C  CB  . MET A 1 272 ? -11.835 2.191   -9.088  1.00 98.76 272 A 1 
ATOM   2180 C  CG  . MET A 1 272 ? -12.646 1.409   -10.123 1.00 97.90 272 A 1 
ATOM   2181 S  SD  . MET A 1 272 ? -13.196 -0.239  -9.614  1.00 98.33 272 A 1 
ATOM   2182 C  CE  . MET A 1 272 ? -11.620 -1.009  -9.149  1.00 96.79 272 A 1 
ATOM   2183 N  N   . ALA A 1 273 ? -11.162 1.701   -5.846  1.00 98.83 273 A 1 
ATOM   2184 C  CA  . ALA A 1 273 ? -10.001 1.802   -4.972  1.00 98.80 273 A 1 
ATOM   2185 C  C   . ALA A 1 273 ? -8.885  0.869   -5.453  1.00 98.92 273 A 1 
ATOM   2186 O  O   . ALA A 1 273 ? -9.125  -0.298  -5.755  1.00 98.79 273 A 1 
ATOM   2187 C  CB  . ALA A 1 273 ? -10.414 1.523   -3.531  1.00 98.82 273 A 1 
ATOM   2188 N  N   . PHE A 1 274 ? -7.667  1.392   -5.521  1.00 98.86 274 A 1 
ATOM   2189 C  CA  . PHE A 1 274 ? -6.478  0.682   -5.957  1.00 98.86 274 A 1 
ATOM   2190 C  C   . PHE A 1 274 ? -5.520  0.507   -4.789  1.00 98.82 274 A 1 
ATOM   2191 O  O   . PHE A 1 274 ? -5.027  1.490   -4.243  1.00 98.58 274 A 1 
ATOM   2192 C  CB  . PHE A 1 274 ? -5.801  1.464   -7.097  1.00 98.82 274 A 1 
ATOM   2193 C  CG  . PHE A 1 274 ? -6.730  1.778   -8.242  1.00 98.76 274 A 1 
ATOM   2194 C  CD1 . PHE A 1 274 ? -7.137  0.761   -9.121  1.00 98.27 274 A 1 
ATOM   2195 C  CD2 . PHE A 1 274 ? -7.253  3.076   -8.392  1.00 98.21 274 A 1 
ATOM   2196 C  CE1 . PHE A 1 274 ? -8.058  1.032   -10.140 1.00 97.62 274 A 1 
ATOM   2197 C  CE2 . PHE A 1 274 ? -8.177  3.355   -9.407  1.00 97.61 274 A 1 
ATOM   2198 C  CZ  . PHE A 1 274 ? -8.585  2.330   -10.277 1.00 97.77 274 A 1 
ATOM   2199 N  N   . ILE A 1 275 ? -5.263  -0.734  -4.410  1.00 98.62 275 A 1 
ATOM   2200 C  CA  . ILE A 1 275 ? -4.307  -1.077  -3.361  1.00 98.68 275 A 1 
ATOM   2201 C  C   . ILE A 1 275 ? -2.969  -1.340  -4.035  1.00 98.40 275 A 1 
ATOM   2202 O  O   . ILE A 1 275 ? -2.819  -2.303  -4.796  1.00 97.88 275 A 1 
ATOM   2203 C  CB  . ILE A 1 275 ? -4.826  -2.246  -2.505  1.00 98.44 275 A 1 
ATOM   2204 C  CG1 . ILE A 1 275 ? -6.188  -1.871  -1.874  1.00 97.70 275 A 1 
ATOM   2205 C  CG2 . ILE A 1 275 ? -3.793  -2.584  -1.418  1.00 97.86 275 A 1 
ATOM   2206 C  CD1 . ILE A 1 275 ? -6.884  -3.017  -1.145  1.00 94.63 275 A 1 
ATOM   2207 N  N   . GLY A 1 276 ? -2.013  -0.445  -3.820  1.00 97.84 276 A 1 
ATOM   2208 C  CA  . GLY A 1 276 ? -0.681  -0.540  -4.394  1.00 97.15 276 A 1 
ATOM   2209 C  C   . GLY A 1 276 ? 0.195   -1.536  -3.639  1.00 96.91 276 A 1 
ATOM   2210 O  O   . GLY A 1 276 ? 0.143   -1.584  -2.413  1.00 94.82 276 A 1 
ATOM   2211 N  N   . PRO A 1 277 ? 1.040   -2.327  -4.348  1.00 96.37 277 A 1 
ATOM   2212 C  CA  . PRO A 1 277 ? 1.990   -3.212  -3.695  1.00 95.83 277 A 1 
ATOM   2213 C  C   . PRO A 1 277 ? 3.087   -2.407  -2.982  1.00 96.35 277 A 1 
ATOM   2214 O  O   . PRO A 1 277 ? 3.475   -1.323  -3.423  1.00 95.58 277 A 1 
ATOM   2215 C  CB  . PRO A 1 277 ? 2.551   -4.087  -4.818  1.00 94.23 277 A 1 
ATOM   2216 C  CG  . PRO A 1 277 ? 2.488   -3.162  -6.031  1.00 92.80 277 A 1 
ATOM   2217 C  CD  . PRO A 1 277 ? 1.213   -2.357  -5.794  1.00 94.86 277 A 1 
ATOM   2218 N  N   . SER A 1 278 ? 3.607   -2.972  -1.900  1.00 96.49 278 A 1 
ATOM   2219 C  CA  . SER A 1 278 ? 4.604   -2.331  -1.047  1.00 96.98 278 A 1 
ATOM   2220 C  C   . SER A 1 278 ? 6.004   -2.263  -1.667  1.00 97.50 278 A 1 
ATOM   2221 O  O   . SER A 1 278 ? 6.382   -3.077  -2.505  1.00 97.38 278 A 1 
ATOM   2222 C  CB  . SER A 1 278 ? 4.669   -3.045  0.304   1.00 95.96 278 A 1 
ATOM   2223 O  OG  . SER A 1 278 ? 5.054   -4.404  0.157   1.00 93.52 278 A 1 
ATOM   2224 N  N   . VAL A 1 279 ? 6.812   -1.332  -1.170  1.00 97.70 279 A 1 
ATOM   2225 C  CA  . VAL A 1 279 ? 8.272   -1.410  -1.286  1.00 97.71 279 A 1 
ATOM   2226 C  C   . VAL A 1 279 ? 8.821   -2.492  -0.353  1.00 97.41 279 A 1 
ATOM   2227 O  O   . VAL A 1 279 ? 9.779   -3.175  -0.709  1.00 96.55 279 A 1 
ATOM   2228 C  CB  . VAL A 1 279 ? 8.925   -0.056  -0.965  1.00 97.54 279 A 1 
ATOM   2229 C  CG1 . VAL A 1 279 ? 10.455  -0.110  -1.043  1.00 96.29 279 A 1 
ATOM   2230 C  CG2 . VAL A 1 279 ? 8.453   1.017   -1.941  1.00 96.59 279 A 1 
ATOM   2231 N  N   . ASP A 1 280 ? 8.204   -2.660  0.813   1.00 97.00 280 A 1 
ATOM   2232 C  CA  . ASP A 1 280 ? 8.594   -3.651  1.802   1.00 96.53 280 A 1 
ATOM   2233 C  C   . ASP A 1 280 ? 8.503   -5.085  1.273   1.00 96.43 280 A 1 
ATOM   2234 O  O   . ASP A 1 280 ? 7.628   -5.446  0.493   1.00 94.55 280 A 1 
ATOM   2235 C  CB  . ASP A 1 280 ? 7.745   -3.490  3.076   1.00 95.08 280 A 1 
ATOM   2236 C  CG  . ASP A 1 280 ? 8.217   -4.423  4.188   1.00 94.42 280 A 1 
ATOM   2237 O  OD1 . ASP A 1 280 ? 9.434   -4.677  4.251   1.00 90.83 280 A 1 
ATOM   2238 O  OD2 . ASP A 1 280 ? 7.360   -4.943  4.933   1.00 89.91 280 A 1 
ATOM   2239 N  N   . THR A 1 281 ? 9.445   -5.912  1.722   1.00 95.46 281 A 1 
ATOM   2240 C  CA  . THR A 1 281 ? 9.592   -7.324  1.330   1.00 94.21 281 A 1 
ATOM   2241 C  C   . THR A 1 281 ? 8.951   -8.287  2.309   1.00 92.85 281 A 1 
ATOM   2242 O  O   . THR A 1 281 ? 8.758   -9.460  1.975   1.00 89.27 281 A 1 
ATOM   2243 C  CB  . THR A 1 281 ? 11.077  -7.664  1.201   1.00 92.90 281 A 1 
ATOM   2244 O  OG1 . THR A 1 281 ? 11.823  -7.171  2.289   1.00 87.40 281 A 1 
ATOM   2245 C  CG2 . THR A 1 281 ? 11.682  -7.051  -0.045  1.00 87.99 281 A 1 
ATOM   2246 N  N   . TRP A 1 282 ? 8.610   -7.834  3.517   1.00 91.87 282 A 1 
ATOM   2247 C  CA  . TRP A 1 282 ? 8.104   -8.701  4.568   1.00 88.36 282 A 1 
ATOM   2248 C  C   . TRP A 1 282 ? 6.821   -9.424  4.145   1.00 86.00 282 A 1 
ATOM   2249 O  O   . TRP A 1 282 ? 5.929   -8.854  3.504   1.00 79.52 282 A 1 
ATOM   2250 C  CB  . TRP A 1 282 ? 7.925   -7.903  5.850   1.00 83.86 282 A 1 
ATOM   2251 C  CG  . TRP A 1 282 ? 7.687   -8.728  7.072   1.00 80.51 282 A 1 
ATOM   2252 C  CD1 . TRP A 1 282 ? 8.585   -9.571  7.632   1.00 70.74 282 A 1 
ATOM   2253 C  CD2 . TRP A 1 282 ? 6.491   -8.788  7.915   1.00 74.27 282 A 1 
ATOM   2254 N  NE1 . TRP A 1 282 ? 8.031   -10.142 8.772   1.00 66.41 282 A 1 
ATOM   2255 C  CE2 . TRP A 1 282 ? 6.752   -9.678  8.981   1.00 69.41 282 A 1 
ATOM   2256 C  CE3 . TRP A 1 282 ? 5.237   -8.158  7.869   1.00 63.56 282 A 1 
ATOM   2257 C  CZ2 . TRP A 1 282 ? 5.794   -9.933  9.994   1.00 65.01 282 A 1 
ATOM   2258 C  CZ3 . TRP A 1 282 ? 4.292   -8.414  8.876   1.00 61.31 282 A 1 
ATOM   2259 C  CH2 . TRP A 1 282 ? 4.561   -9.290  9.925   1.00 62.05 282 A 1 
ATOM   2260 N  N   . LEU A 1 283 ? 6.722   -10.707 4.488   1.00 86.01 283 A 1 
ATOM   2261 C  CA  . LEU A 1 283 ? 5.649   -11.625 4.068   1.00 84.25 283 A 1 
ATOM   2262 C  C   . LEU A 1 283 ? 5.584   -11.909 2.553   1.00 85.72 283 A 1 
ATOM   2263 O  O   . LEU A 1 283 ? 4.534   -12.332 2.053   1.00 81.53 283 A 1 
ATOM   2264 C  CB  . LEU A 1 283 ? 4.292   -11.202 4.652   1.00 79.53 283 A 1 
ATOM   2265 C  CG  . LEU A 1 283 ? 4.236   -11.108 6.180   1.00 74.47 283 A 1 
ATOM   2266 C  CD1 . LEU A 1 283 ? 2.903   -10.508 6.617   1.00 71.08 283 A 1 
ATOM   2267 C  CD2 . LEU A 1 283 ? 4.345   -12.492 6.820   1.00 70.47 283 A 1 
ATOM   2268 N  N   . GLY A 1 284 ? 6.690   -11.762 1.840   1.00 88.42 284 A 1 
ATOM   2269 C  CA  . GLY A 1 284 ? 6.841   -12.278 0.488   1.00 89.06 284 A 1 
ATOM   2270 C  C   . GLY A 1 284 ? 6.140   -11.452 -0.590  1.00 91.58 284 A 1 
ATOM   2271 O  O   . GLY A 1 284 ? 5.427   -12.001 -1.422  1.00 88.77 284 A 1 
ATOM   2272 N  N   . THR A 1 285 ? 6.356   -10.146 -0.586  1.00 91.80 285 A 1 
ATOM   2273 C  CA  . THR A 1 285 ? 6.058   -9.268  -1.718  1.00 92.83 285 A 1 
ATOM   2274 C  C   . THR A 1 285 ? 7.374   -8.773  -2.311  1.00 94.57 285 A 1 
ATOM   2275 O  O   . THR A 1 285 ? 8.256   -8.328  -1.575  1.00 93.43 285 A 1 
ATOM   2276 C  CB  . THR A 1 285 ? 5.154   -8.103  -1.305  1.00 90.56 285 A 1 
ATOM   2277 O  OG1 . THR A 1 285 ? 3.959   -8.618  -0.747  1.00 82.69 285 A 1 
ATOM   2278 C  CG2 . THR A 1 285 ? 4.739   -7.237  -2.489  1.00 81.76 285 A 1 
ATOM   2279 N  N   . SER A 1 286 ? 7.526   -8.866  -3.624  1.00 95.68 286 A 1 
ATOM   2280 C  CA  . SER A 1 286 ? 8.699   -8.276  -4.276  1.00 96.33 286 A 1 
ATOM   2281 C  C   . SER A 1 286 ? 8.579   -6.754  -4.245  1.00 97.08 286 A 1 
ATOM   2282 O  O   . SER A 1 286 ? 7.521   -6.248  -4.624  1.00 96.81 286 A 1 
ATOM   2283 C  CB  . SER A 1 286 ? 8.837   -8.774  -5.715  1.00 95.65 286 A 1 
ATOM   2284 O  OG  . SER A 1 286 ? 9.178   -10.150 -5.722  1.00 92.34 286 A 1 
ATOM   2285 N  N   . PRO A 1 287 ? 9.626   -6.008  -3.837  1.00 97.64 287 A 1 
ATOM   2286 C  CA  . PRO A 1 287 ? 9.618   -4.543  -3.830  1.00 97.94 287 A 1 
ATOM   2287 C  C   . PRO A 1 287 ? 9.003   -3.975  -5.105  1.00 98.29 287 A 1 
ATOM   2288 O  O   . PRO A 1 287 ? 9.380   -4.386  -6.206  1.00 97.84 287 A 1 
ATOM   2289 C  CB  . PRO A 1 287 ? 11.076  -4.125  -3.719  1.00 97.29 287 A 1 
ATOM   2290 C  CG  . PRO A 1 287 ? 11.699  -5.261  -2.926  1.00 95.22 287 A 1 
ATOM   2291 C  CD  . PRO A 1 287 ? 10.898  -6.494  -3.349  1.00 97.08 287 A 1 
ATOM   2292 N  N   . SER A 1 288 ? 8.063   -3.058  -4.954  1.00 98.30 288 A 1 
ATOM   2293 C  CA  . SER A 1 288 ? 7.260   -2.565  -6.063  1.00 98.40 288 A 1 
ATOM   2294 C  C   . SER A 1 288 ? 7.010   -1.068  -5.979  1.00 98.62 288 A 1 
ATOM   2295 O  O   . SER A 1 288 ? 6.983   -0.464  -4.911  1.00 98.38 288 A 1 
ATOM   2296 C  CB  . SER A 1 288 ? 5.929   -3.317  -6.131  1.00 97.90 288 A 1 
ATOM   2297 O  OG  . SER A 1 288 ? 6.174   -4.683  -6.404  1.00 92.66 288 A 1 
ATOM   2298 N  N   . ILE A 1 289 ? 6.808   -0.470  -7.160  1.00 98.59 289 A 1 
ATOM   2299 C  CA  . ILE A 1 289 ? 6.359   0.913   -7.306  1.00 98.65 289 A 1 
ATOM   2300 C  C   . ILE A 1 289 ? 5.367   0.974   -8.462  1.00 98.69 289 A 1 
ATOM   2301 O  O   . ILE A 1 289 ? 5.550   0.317   -9.492  1.00 98.57 289 A 1 
ATOM   2302 C  CB  . ILE A 1 289 ? 7.565   1.855   -7.474  1.00 98.35 289 A 1 
ATOM   2303 C  CG1 . ILE A 1 289 ? 7.176   3.348   -7.406  1.00 97.00 289 A 1 
ATOM   2304 C  CG2 . ILE A 1 289 ? 8.344   1.592   -8.786  1.00 97.61 289 A 1 
ATOM   2305 C  CD1 . ILE A 1 289 ? 6.790   3.807   -6.010  1.00 97.01 289 A 1 
ATOM   2306 N  N   . ARG A 1 290 ? 4.313   1.783   -8.303  1.00 98.79 290 A 1 
ATOM   2307 C  CA  . ARG A 1 290 ? 3.283   1.996   -9.319  1.00 98.77 290 A 1 
ATOM   2308 C  C   . ARG A 1 290 ? 3.331   3.432   -9.835  1.00 98.82 290 A 1 
ATOM   2309 O  O   . ARG A 1 290 ? 3.485   4.369   -9.060  1.00 98.72 290 A 1 
ATOM   2310 C  CB  . ARG A 1 290 ? 1.913   1.611   -8.743  1.00 98.53 290 A 1 
ATOM   2311 C  CG  . ARG A 1 290 ? 0.776   1.846   -9.734  1.00 97.73 290 A 1 
ATOM   2312 C  CD  . ARG A 1 290 ? -0.562  1.322   -9.199  1.00 97.00 290 A 1 
ATOM   2313 N  NE  . ARG A 1 290 ? -0.593  -0.143  -9.163  1.00 96.19 290 A 1 
ATOM   2314 C  CZ  . ARG A 1 290 ? -1.614  -0.893  -8.779  1.00 96.94 290 A 1 
ATOM   2315 N  NH1 . ARG A 1 290 ? -2.727  -0.377  -8.364  1.00 92.95 290 A 1 
ATOM   2316 N  NH2 . ARG A 1 290 ? -1.528  -2.185  -8.819  1.00 93.10 290 A 1 
ATOM   2317 N  N   . LYS A 1 291 ? 3.135   3.586   -11.149 1.00 98.76 291 A 1 
ATOM   2318 C  CA  . LYS A 1 291 ? 2.932   4.872   -11.801 1.00 98.79 291 A 1 
ATOM   2319 C  C   . LYS A 1 291 ? 1.587   4.878   -12.511 1.00 98.78 291 A 1 
ATOM   2320 O  O   . LYS A 1 291 ? 1.311   3.969   -13.293 1.00 98.60 291 A 1 
ATOM   2321 C  CB  . LYS A 1 291 ? 4.097   5.169   -12.749 1.00 98.45 291 A 1 
ATOM   2322 C  CG  . LYS A 1 291 ? 4.061   6.633   -13.246 1.00 96.94 291 A 1 
ATOM   2323 C  CD  . LYS A 1 291 ? 5.309   7.022   -14.053 1.00 94.84 291 A 1 
ATOM   2324 C  CE  . LYS A 1 291 ? 5.379   6.282   -15.393 1.00 88.29 291 A 1 
ATOM   2325 N  NZ  . LYS A 1 291 ? 6.233   7.016   -16.360 1.00 85.43 291 A 1 
ATOM   2326 N  N   . TYR A 1 292 ? 0.755   5.890   -12.254 1.00 98.76 292 A 1 
ATOM   2327 C  CA  . TYR A 1 292 ? -0.530  6.103   -12.908 1.00 98.73 292 A 1 
ATOM   2328 C  C   . TYR A 1 292 ? -0.364  7.118   -14.039 1.00 98.79 292 A 1 
ATOM   2329 O  O   . TYR A 1 292 ? 0.298   8.132   -13.846 1.00 98.45 292 A 1 
ATOM   2330 C  CB  . TYR A 1 292 ? -1.563  6.608   -11.898 1.00 98.80 292 A 1 
ATOM   2331 C  CG  . TYR A 1 292 ? -1.876  5.618   -10.786 1.00 98.83 292 A 1 
ATOM   2332 C  CD1 . TYR A 1 292 ? -2.987  4.757   -10.896 1.00 98.69 292 A 1 
ATOM   2333 C  CD2 . TYR A 1 292 ? -1.060  5.550   -9.640  1.00 98.69 292 A 1 
ATOM   2334 C  CE1 . TYR A 1 292 ? -3.277  3.840   -9.880  1.00 98.57 292 A 1 
ATOM   2335 C  CE2 . TYR A 1 292 ? -1.341  4.624   -8.619  1.00 98.57 292 A 1 
ATOM   2336 C  CZ  . TYR A 1 292 ? -2.459  3.771   -8.736  1.00 98.64 292 A 1 
ATOM   2337 O  OH  . TYR A 1 292 ? -2.743  2.872   -7.751  1.00 98.29 292 A 1 
ATOM   2338 N  N   . ASP A 1 293 ? -1.029  6.870   -15.173 1.00 98.65 293 A 1 
ATOM   2339 C  CA  . ASP A 1 293 ? -1.426  7.932   -16.096 1.00 98.56 293 A 1 
ATOM   2340 C  C   . ASP A 1 293 ? -2.802  8.437   -15.643 1.00 98.53 293 A 1 
ATOM   2341 O  O   . ASP A 1 293 ? -3.827  7.763   -15.797 1.00 98.24 293 A 1 
ATOM   2342 C  CB  . ASP A 1 293 ? -1.424  7.429   -17.545 1.00 98.10 293 A 1 
ATOM   2343 C  CG  . ASP A 1 293 ? -1.873  8.492   -18.559 1.00 96.75 293 A 1 
ATOM   2344 O  OD1 . ASP A 1 293 ? -2.174  9.641   -18.159 1.00 94.70 293 A 1 
ATOM   2345 O  OD2 . ASP A 1 293 ? -1.956  8.145   -19.762 1.00 93.58 293 A 1 
ATOM   2346 N  N   . VAL A 1 294 ? -2.821  9.609   -15.010 1.00 98.44 294 A 1 
ATOM   2347 C  CA  . VAL A 1 294 ? -4.040  10.213  -14.463 1.00 98.35 294 A 1 
ATOM   2348 C  C   . VAL A 1 294 ? -4.868  10.851  -15.572 1.00 97.97 294 A 1 
ATOM   2349 O  O   . VAL A 1 294 ? -6.104  10.879  -15.506 1.00 97.00 294 A 1 
ATOM   2350 C  CB  . VAL A 1 294 ? -3.691  11.238  -13.362 1.00 98.18 294 A 1 
ATOM   2351 C  CG1 . VAL A 1 294 ? -4.947  11.872  -12.751 1.00 97.56 294 A 1 
ATOM   2352 C  CG2 . VAL A 1 294 ? -2.886  10.585  -12.223 1.00 97.75 294 A 1 
ATOM   2353 N  N   . GLY A 1 295 ? -4.221  11.352  -16.625 1.00 97.38 295 A 1 
ATOM   2354 C  CA  . GLY A 1 295 ? -4.834  12.183  -17.639 1.00 96.82 295 A 1 
ATOM   2355 C  C   . GLY A 1 295 ? -5.020  13.627  -17.155 1.00 96.87 295 A 1 
ATOM   2356 O  O   . GLY A 1 295 ? -4.201  14.168  -16.422 1.00 94.89 295 A 1 
ATOM   2357 N  N   . ASN A 1 296 ? -6.109  14.275  -17.597 1.00 96.52 296 A 1 
ATOM   2358 C  CA  . ASN A 1 296 ? -6.328  15.720  -17.407 1.00 96.00 296 A 1 
ATOM   2359 C  C   . ASN A 1 296 ? -7.430  16.069  -16.376 1.00 95.97 296 A 1 
ATOM   2360 O  O   . ASN A 1 296 ? -7.913  17.204  -16.356 1.00 93.25 296 A 1 
ATOM   2361 C  CB  . ASN A 1 296 ? -6.577  16.361  -18.781 1.00 94.27 296 A 1 
ATOM   2362 C  CG  . ASN A 1 296 ? -7.856  15.873  -19.440 1.00 93.03 296 A 1 
ATOM   2363 O  OD1 . ASN A 1 296 ? -8.659  15.144  -18.880 1.00 89.37 296 A 1 
ATOM   2364 N  ND2 . ASN A 1 296 ? -8.093  16.246  -20.677 1.00 88.00 296 A 1 
ATOM   2365 N  N   . GLY A 1 297 ? -7.892  15.102  -15.581 1.00 95.01 297 A 1 
ATOM   2366 C  CA  . GLY A 1 297 ? -8.933  15.296  -14.565 1.00 95.02 297 A 1 
ATOM   2367 C  C   . GLY A 1 297 ? -10.382 15.296  -15.098 1.00 95.73 297 A 1 
ATOM   2368 O  O   . GLY A 1 297 ? -11.318 15.337  -14.309 1.00 93.82 297 A 1 
ATOM   2369 N  N   . GLN A 1 298 ? -10.605 15.221  -16.426 1.00 95.32 298 A 1 
ATOM   2370 C  CA  . GLN A 1 298 ? -11.969 15.228  -16.996 1.00 94.21 298 A 1 
ATOM   2371 C  C   . GLN A 1 298 ? -12.700 13.881  -16.895 1.00 93.29 298 A 1 
ATOM   2372 O  O   . GLN A 1 298 ? -13.927 13.826  -17.051 1.00 87.74 298 A 1 
ATOM   2373 C  CB  . GLN A 1 298 ? -11.931 15.676  -18.460 1.00 92.45 298 A 1 
ATOM   2374 C  CG  . GLN A 1 298 ? -11.509 17.143  -18.600 1.00 88.09 298 A 1 
ATOM   2375 C  CD  . GLN A 1 298 ? -11.632 17.630  -20.046 1.00 85.78 298 A 1 
ATOM   2376 O  OE1 . GLN A 1 298 ? -11.172 17.004  -20.990 1.00 77.99 298 A 1 
ATOM   2377 N  NE2 . GLN A 1 298 ? -12.244 18.763  -20.264 1.00 75.54 298 A 1 
ATOM   2378 N  N   . GLY A 1 299 ? -11.984 12.793  -16.655 1.00 94.42 299 A 1 
ATOM   2379 C  CA  . GLY A 1 299 ? -12.530 11.448  -16.574 1.00 94.99 299 A 1 
ATOM   2380 C  C   . GLY A 1 299 ? -11.719 10.574  -15.629 1.00 96.72 299 A 1 
ATOM   2381 O  O   . GLY A 1 299 ? -10.877 11.072  -14.883 1.00 95.73 299 A 1 
ATOM   2382 N  N   . TYR A 1 300 ? -11.986 9.270   -15.682 1.00 97.50 300 A 1 
ATOM   2383 C  CA  . TYR A 1 300 ? -11.202 8.298   -14.921 1.00 97.97 300 A 1 
ATOM   2384 C  C   . TYR A 1 300 ? -9.728  8.324   -15.345 1.00 98.19 300 A 1 
ATOM   2385 O  O   . TYR A 1 300 ? -9.389  8.718   -16.466 1.00 97.50 300 A 1 
ATOM   2386 C  CB  . TYR A 1 300 ? -11.799 6.899   -15.113 1.00 97.75 300 A 1 
ATOM   2387 C  CG  . TYR A 1 300 ? -13.203 6.775   -14.572 1.00 97.64 300 A 1 
ATOM   2388 C  CD1 . TYR A 1 300 ? -13.426 6.768   -13.178 1.00 96.30 300 A 1 
ATOM   2389 C  CD2 . TYR A 1 300 ? -14.311 6.694   -15.447 1.00 96.12 300 A 1 
ATOM   2390 C  CE1 . TYR A 1 300 ? -14.724 6.670   -12.662 1.00 95.12 300 A 1 
ATOM   2391 C  CE2 . TYR A 1 300 ? -15.617 6.594   -14.937 1.00 95.36 300 A 1 
ATOM   2392 C  CZ  . TYR A 1 300 ? -15.820 6.582   -13.543 1.00 95.89 300 A 1 
ATOM   2393 O  OH  . TYR A 1 300 ? -17.090 6.486   -13.041 1.00 94.26 300 A 1 
ATOM   2394 N  N   . MET A 1 301 ? -8.857  7.871   -14.449 1.00 98.37 301 A 1 
ATOM   2395 C  CA  . MET A 1 301 ? -7.454  7.636   -14.767 1.00 98.43 301 A 1 
ATOM   2396 C  C   . MET A 1 301 ? -7.332  6.631   -15.920 1.00 98.56 301 A 1 
ATOM   2397 O  O   . MET A 1 301 ? -8.179  5.740   -16.073 1.00 98.39 301 A 1 
ATOM   2398 C  CB  . MET A 1 301 ? -6.703  7.151   -13.522 1.00 98.44 301 A 1 
ATOM   2399 C  CG  . MET A 1 301 ? -6.679  8.189   -12.402 1.00 97.98 301 A 1 
ATOM   2400 S  SD  . MET A 1 301 ? -5.657  7.709   -10.983 1.00 97.50 301 A 1 
ATOM   2401 C  CE  . MET A 1 301 ? -6.735  6.496   -10.204 1.00 92.51 301 A 1 
ATOM   2402 N  N   . LYS A 1 302 ? -6.281  6.760   -16.745 1.00 98.51 302 A 1 
ATOM   2403 C  CA  . LYS A 1 302 ? -6.167  6.013   -18.000 1.00 98.42 302 A 1 
ATOM   2404 C  C   . LYS A 1 302 ? -5.628  4.613   -17.786 1.00 98.55 302 A 1 
ATOM   2405 O  O   . LYS A 1 302 ? -6.249  3.630   -18.194 1.00 97.91 302 A 1 
ATOM   2406 C  CB  . LYS A 1 302 ? -5.280  6.802   -18.992 1.00 97.80 302 A 1 
ATOM   2407 C  CG  . LYS A 1 302 ? -5.800  8.211   -19.313 1.00 93.39 302 A 1 
ATOM   2408 C  CD  . LYS A 1 302 ? -7.228  8.172   -19.838 1.00 79.95 302 A 1 
ATOM   2409 C  CE  . LYS A 1 302 ? -7.739  9.570   -20.151 1.00 71.88 302 A 1 
ATOM   2410 N  NZ  . LYS A 1 302 ? -9.201  9.516   -20.439 1.00 59.62 302 A 1 
ATOM   2411 N  N   . GLU A 1 303 ? -4.490  4.509   -17.146 1.00 98.43 303 A 1 
ATOM   2412 C  CA  . GLU A 1 303 ? -3.847  3.238   -16.836 1.00 98.46 303 A 1 
ATOM   2413 C  C   . GLU A 1 303 ? -2.923  3.375   -15.623 1.00 98.69 303 A 1 
ATOM   2414 O  O   . GLU A 1 303 ? -2.663  4.475   -15.126 1.00 98.47 303 A 1 
ATOM   2415 C  CB  . GLU A 1 303 ? -3.104  2.673   -18.069 1.00 96.90 303 A 1 
ATOM   2416 C  CG  . GLU A 1 303 ? -1.915  3.505   -18.589 1.00 90.34 303 A 1 
ATOM   2417 C  CD  . GLU A 1 303 ? -1.077  2.762   -19.663 1.00 88.49 303 A 1 
ATOM   2418 O  OE1 . GLU A 1 303 ? -0.238  3.398   -20.329 1.00 80.73 303 A 1 
ATOM   2419 O  OE2 . GLU A 1 303 ? -1.185  1.518   -19.777 1.00 83.25 303 A 1 
ATOM   2420 N  N   . PHE A 1 304 ? -2.416  2.248   -15.156 1.00 98.79 304 A 1 
ATOM   2421 C  CA  . PHE A 1 304 ? -1.236  2.214   -14.309 1.00 98.75 304 A 1 
ATOM   2422 C  C   . PHE A 1 304 ? -0.199  1.239   -14.859 1.00 98.75 304 A 1 
ATOM   2423 O  O   . PHE A 1 304 ? -0.531  0.272   -15.556 1.00 98.50 304 A 1 
ATOM   2424 C  CB  . PHE A 1 304 ? -1.612  1.915   -12.841 1.00 98.64 304 A 1 
ATOM   2425 C  CG  . PHE A 1 304 ? -2.173  0.528   -12.597 1.00 98.62 304 A 1 
ATOM   2426 C  CD1 . PHE A 1 304 ? -3.554  0.350   -12.366 1.00 97.89 304 A 1 
ATOM   2427 C  CD2 . PHE A 1 304 ? -1.321  -0.592  -12.581 1.00 97.69 304 A 1 
ATOM   2428 C  CE1 . PHE A 1 304 ? -4.076  -0.933  -12.137 1.00 96.96 304 A 1 
ATOM   2429 C  CE2 . PHE A 1 304 ? -1.845  -1.887  -12.361 1.00 96.76 304 A 1 
ATOM   2430 C  CZ  . PHE A 1 304 ? -3.221  -2.052  -12.139 1.00 97.01 304 A 1 
ATOM   2431 N  N   . LYS A 1 305 ? 1.052   1.467   -14.506 1.00 98.69 305 A 1 
ATOM   2432 C  CA  . LYS A 1 305 ? 2.188   0.586   -14.771 1.00 98.59 305 A 1 
ATOM   2433 C  C   . LYS A 1 305 ? 2.847   0.217   -13.457 1.00 98.60 305 A 1 
ATOM   2434 O  O   . LYS A 1 305 ? 3.187   1.097   -12.667 1.00 98.44 305 A 1 
ATOM   2435 C  CB  . LYS A 1 305 ? 3.172   1.280   -15.727 1.00 98.32 305 A 1 
ATOM   2436 C  CG  . LYS A 1 305 ? 2.563   1.416   -17.129 1.00 97.00 305 A 1 
ATOM   2437 C  CD  . LYS A 1 305 ? 3.423   2.256   -18.082 1.00 94.43 305 A 1 
ATOM   2438 C  CE  . LYS A 1 305 ? 2.642   2.334   -19.391 1.00 89.37 305 A 1 
ATOM   2439 N  NZ  . LYS A 1 305 ? 2.889   3.559   -20.179 1.00 80.55 305 A 1 
ATOM   2440 N  N   . ASN A 1 306 ? 3.046   -1.078  -13.224 1.00 98.62 306 A 1 
ATOM   2441 C  CA  . ASN A 1 306 ? 3.801   -1.576  -12.096 1.00 98.56 306 A 1 
ATOM   2442 C  C   . ASN A 1 306 ? 5.233   -1.895  -12.510 1.00 98.57 306 A 1 
ATOM   2443 O  O   . ASN A 1 306 ? 5.484   -2.458  -13.574 1.00 98.19 306 A 1 
ATOM   2444 C  CB  . ASN A 1 306 ? 3.121   -2.797  -11.457 1.00 98.18 306 A 1 
ATOM   2445 C  CG  . ASN A 1 306 ? 1.913   -2.436  -10.616 1.00 95.40 306 A 1 
ATOM   2446 O  OD1 . ASN A 1 306 ? 1.538   -1.298  -10.438 1.00 85.33 306 A 1 
ATOM   2447 N  ND2 . ASN A 1 306 ? 1.270   -3.437  -10.052 1.00 84.38 306 A 1 
ATOM   2448 N  N   . TYR A 1 307 ? 6.154   -1.550  -11.627 1.00 98.55 307 A 1 
ATOM   2449 C  CA  . TYR A 1 307 ? 7.552   -1.894  -11.708 1.00 98.51 307 A 1 
ATOM   2450 C  C   . TYR A 1 307 ? 7.927   -2.653  -10.448 1.00 98.51 307 A 1 
ATOM   2451 O  O   . TYR A 1 307 ? 7.444   -2.332  -9.363  1.00 98.24 307 A 1 
ATOM   2452 C  CB  . TYR A 1 307 ? 8.398   -0.633  -11.871 1.00 98.60 307 A 1 
ATOM   2453 C  CG  . TYR A 1 307 ? 7.967   0.277   -13.002 1.00 98.54 307 A 1 
ATOM   2454 C  CD1 . TYR A 1 307 ? 8.554   0.168   -14.278 1.00 98.07 307 A 1 
ATOM   2455 C  CD2 . TYR A 1 307 ? 6.957   1.239   -12.790 1.00 98.07 307 A 1 
ATOM   2456 C  CE1 . TYR A 1 307 ? 8.160   1.018   -15.320 1.00 97.55 307 A 1 
ATOM   2457 C  CE2 . TYR A 1 307 ? 6.551   2.090   -13.825 1.00 97.64 307 A 1 
ATOM   2458 C  CZ  . TYR A 1 307 ? 7.162   1.985   -15.094 1.00 97.68 307 A 1 
ATOM   2459 O  OH  . TYR A 1 307 ? 6.776   2.822   -16.104 1.00 96.78 307 A 1 
ATOM   2460 N  N   . HIS A 1 308 ? 8.780   -3.665  -10.579 1.00 98.12 308 A 1 
ATOM   2461 C  CA  . HIS A 1 308 ? 9.192   -4.477  -9.445  1.00 97.98 308 A 1 
ATOM   2462 C  C   . HIS A 1 308 ? 10.699  -4.741  -9.424  1.00 98.03 308 A 1 
ATOM   2463 O  O   . HIS A 1 308 ? 11.413  -4.568  -10.417 1.00 97.64 308 A 1 
ATOM   2464 C  CB  . HIS A 1 308 ? 8.357   -5.767  -9.378  1.00 96.91 308 A 1 
ATOM   2465 C  CG  . HIS A 1 308 ? 8.607   -6.801  -10.450 1.00 96.42 308 A 1 
ATOM   2466 N  ND1 . HIS A 1 308 ? 8.101   -8.091  -10.426 1.00 88.07 308 A 1 
ATOM   2467 C  CD2 . HIS A 1 308 ? 9.319   -6.687  -11.615 1.00 87.67 308 A 1 
ATOM   2468 C  CE1 . HIS A 1 308 ? 8.485   -8.723  -11.536 1.00 89.57 308 A 1 
ATOM   2469 N  NE2 . HIS A 1 308 ? 9.239   -7.903  -12.283 1.00 91.24 308 A 1 
ATOM   2470 N  N   . PHE A 1 309 ? 11.169  -5.181  -8.258  1.00 97.72 309 A 1 
ATOM   2471 C  CA  . PHE A 1 309 ? 12.538  -5.555  -7.975  1.00 97.53 309 A 1 
ATOM   2472 C  C   . PHE A 1 309 ? 12.553  -6.974  -7.400  1.00 96.99 309 A 1 
ATOM   2473 O  O   . PHE A 1 309 ? 12.495  -7.183  -6.189  1.00 95.45 309 A 1 
ATOM   2474 C  CB  . PHE A 1 309 ? 13.139  -4.514  -7.031  1.00 97.50 309 A 1 
ATOM   2475 C  CG  . PHE A 1 309 ? 14.633  -4.616  -6.841  1.00 97.91 309 A 1 
ATOM   2476 C  CD1 . PHE A 1 309 ? 15.190  -5.617  -6.025  1.00 97.43 309 A 1 
ATOM   2477 C  CD2 . PHE A 1 309 ? 15.466  -3.649  -7.432  1.00 97.38 309 A 1 
ATOM   2478 C  CE1 . PHE A 1 309 ? 16.575  -5.647  -5.803  1.00 96.87 309 A 1 
ATOM   2479 C  CE2 . PHE A 1 309 ? 16.852  -3.674  -7.199  1.00 96.80 309 A 1 
ATOM   2480 C  CZ  . PHE A 1 309 ? 17.407  -4.673  -6.385  1.00 97.17 309 A 1 
ATOM   2481 N  N   . GLN A 1 310 ? 12.639  -7.979  -8.268  1.00 96.59 310 A 1 
ATOM   2482 C  CA  . GLN A 1 310 ? 12.736  -9.358  -7.798  1.00 95.80 310 A 1 
ATOM   2483 C  C   . GLN A 1 310 ? 14.104  -9.587  -7.146  1.00 95.83 310 A 1 
ATOM   2484 O  O   . GLN A 1 310 ? 15.153  -9.437  -7.781  1.00 94.89 310 A 1 
ATOM   2485 C  CB  . GLN A 1 310 ? 12.473  -10.347 -8.937  1.00 94.55 310 A 1 
ATOM   2486 C  CG  . GLN A 1 310 ? 11.009  -10.313 -9.388  1.00 90.33 310 A 1 
ATOM   2487 C  CD  . GLN A 1 310 ? 10.735  -11.306 -10.519 1.00 86.85 310 A 1 
ATOM   2488 O  OE1 . GLN A 1 310 ? 11.411  -11.324 -11.543 1.00 78.50 310 A 1 
ATOM   2489 N  NE2 . GLN A 1 310 ? 9.740   -12.148 -10.386 1.00 75.13 310 A 1 
ATOM   2490 N  N   . LEU A 1 311 ? 14.090  -9.957  -5.858  1.00 95.55 311 A 1 
ATOM   2491 C  CA  . LEU A 1 311 ? 15.309  -10.302 -5.136  1.00 95.04 311 A 1 
ATOM   2492 C  C   . LEU A 1 311 ? 15.910  -11.588 -5.710  1.00 94.09 311 A 1 
ATOM   2493 O  O   . LEU A 1 311 ? 15.202  -12.539 -6.038  1.00 92.67 311 A 1 
ATOM   2494 C  CB  . LEU A 1 311 ? 15.020  -10.457 -3.634  1.00 95.09 311 A 1 
ATOM   2495 C  CG  . LEU A 1 311 ? 14.528  -9.182  -2.932  1.00 94.43 311 A 1 
ATOM   2496 C  CD1 . LEU A 1 311 ? 14.287  -9.489  -1.457  1.00 92.64 311 A 1 
ATOM   2497 C  CD2 . LEU A 1 311 ? 15.546  -8.036  -3.021  1.00 91.79 311 A 1 
ATOM   2498 N  N   . ARG A 1 312 ? 17.234  -11.625 -5.832  1.00 93.73 312 A 1 
ATOM   2499 C  CA  . ARG A 1 312 ? 17.931  -12.818 -6.316  1.00 92.64 312 A 1 
ATOM   2500 C  C   . ARG A 1 312 ? 17.658  -13.997 -5.382  1.00 91.98 312 A 1 
ATOM   2501 O  O   . ARG A 1 312 ? 17.918  -13.861 -4.186  1.00 90.10 312 A 1 
ATOM   2502 C  CB  . ARG A 1 312 ? 19.429  -12.534 -6.482  1.00 91.77 312 A 1 
ATOM   2503 C  CG  . ARG A 1 312 ? 20.161  -13.769 -7.030  1.00 88.87 312 A 1 
ATOM   2504 C  CD  . ARG A 1 312 ? 21.608  -13.446 -7.409  1.00 85.63 312 A 1 
ATOM   2505 N  NE  . ARG A 1 312 ? 21.660  -12.648 -8.643  1.00 82.83 312 A 1 
ATOM   2506 C  CZ  . ARG A 1 312 ? 22.556  -11.752 -8.987  1.00 81.05 312 A 1 
ATOM   2507 N  NH1 . ARG A 1 312 ? 23.569  -11.468 -8.218  1.00 71.09 312 A 1 
ATOM   2508 N  NH2 . ARG A 1 312 ? 22.441  -11.133 -10.121 1.00 75.81 312 A 1 
ATOM   2509 N  N   . PRO A 1 313 ? 17.218  -15.167 -5.909  1.00 90.39 313 A 1 
ATOM   2510 C  CA  . PRO A 1 313 ? 17.023  -16.357 -5.100  1.00 88.54 313 A 1 
ATOM   2511 C  C   . PRO A 1 313 ? 18.296  -16.719 -4.331  1.00 87.89 313 A 1 
ATOM   2512 O  O   . PRO A 1 313 ? 19.415  -16.635 -4.867  1.00 84.53 313 A 1 
ATOM   2513 C  CB  . PRO A 1 313 ? 16.608  -17.469 -6.065  1.00 85.84 313 A 1 
ATOM   2514 C  CG  . PRO A 1 313 ? 15.983  -16.711 -7.227  1.00 84.85 313 A 1 
ATOM   2515 C  CD  . PRO A 1 313 ? 16.799  -15.419 -7.279  1.00 88.30 313 A 1 
ATOM   2516 N  N   . LYS A 1 314 ? 18.116  -17.132 -3.078  1.00 85.37 314 A 1 
ATOM   2517 C  CA  . LYS A 1 314 ? 19.212  -17.657 -2.271  1.00 83.17 314 A 1 
ATOM   2518 C  C   . LYS A 1 314 ? 19.735  -18.919 -2.958  1.00 80.51 314 A 1 
ATOM   2519 O  O   . LYS A 1 314 ? 18.967  -19.809 -3.299  1.00 72.99 314 A 1 
ATOM   2520 C  CB  . LYS A 1 314 ? 18.732  -17.929 -0.838  1.00 78.98 314 A 1 
ATOM   2521 C  CG  . LYS A 1 314 ? 18.361  -16.620 -0.116  1.00 77.40 314 A 1 
ATOM   2522 C  CD  . LYS A 1 314 ? 17.776  -16.866 1.275   1.00 75.14 314 A 1 
ATOM   2523 C  CE  . LYS A 1 314 ? 17.449  -15.507 1.906   1.00 70.94 314 A 1 
ATOM   2524 N  NZ  . LYS A 1 314 ? 16.810  -15.595 3.238   1.00 65.35 314 A 1 
ATOM   2525 N  N   . LYS A 1 315 ? 21.050  -18.995 -3.198  1.00 74.42 315 A 1 
ATOM   2526 C  CA  . LYS A 1 315 ? 21.653  -20.221 -3.730  1.00 72.96 315 A 1 
ATOM   2527 C  C   . LYS A 1 315 ? 21.507  -21.306 -2.664  1.00 71.94 315 A 1 
ATOM   2528 O  O   . LYS A 1 315 ? 22.000  -21.123 -1.554  1.00 63.76 315 A 1 
ATOM   2529 C  CB  . LYS A 1 315 ? 23.125  -20.025 -4.111  1.00 66.50 315 A 1 
ATOM   2530 C  CG  . LYS A 1 315 ? 23.291  -19.194 -5.401  1.00 59.48 315 A 1 
ATOM   2531 C  CD  . LYS A 1 315 ? 24.756  -19.160 -5.848  1.00 54.57 315 A 1 
ATOM   2532 C  CE  . LYS A 1 315 ? 24.879  -18.410 -7.180  1.00 47.97 315 A 1 
ATOM   2533 N  NZ  . LYS A 1 315 ? 26.248  -18.480 -7.753  1.00 42.96 315 A 1 
ATOM   2534 N  N   . ASP A 1 316 ? 20.903  -22.450 -3.042  1.00 60.01 316 A 1 
ATOM   2535 C  CA  . ASP A 1 316 ? 21.006  -23.659 -2.240  1.00 57.53 316 A 1 
ATOM   2536 C  C   . ASP A 1 316 ? 22.478  -23.997 -2.034  1.00 55.53 316 A 1 
ATOM   2537 O  O   . ASP A 1 316 ? 23.272  -23.973 -2.983  1.00 51.25 316 A 1 
ATOM   2538 C  CB  . ASP A 1 316 ? 20.292  -24.841 -2.917  1.00 52.59 316 A 1 
ATOM   2539 C  CG  . ASP A 1 316 ? 18.804  -24.889 -2.595  1.00 47.77 316 A 1 
ATOM   2540 O  OD1 . ASP A 1 316 ? 18.461  -24.497 -1.461  1.00 44.82 316 A 1 
ATOM   2541 O  OD2 . ASP A 1 316 ? 18.049  -25.318 -3.495  1.00 44.05 316 A 1 
ATOM   2542 N  N   . LYS A 1 317 ? 22.857  -24.368 -0.803  1.00 52.59 317 A 1 
ATOM   2543 C  CA  . LYS A 1 317 ? 24.235  -24.742 -0.442  1.00 52.59 317 A 1 
ATOM   2544 C  C   . LYS A 1 317 ? 24.801  -25.861 -1.327  1.00 52.18 317 A 1 
ATOM   2545 O  O   . LYS A 1 317 ? 26.013  -25.963 -1.463  1.00 49.27 317 A 1 
ATOM   2546 C  CB  . LYS A 1 317 ? 24.302  -25.203 1.024   1.00 49.22 317 A 1 
ATOM   2547 C  CG  . LYS A 1 317 ? 24.222  -24.057 2.052   1.00 45.12 317 A 1 
ATOM   2548 C  CD  . LYS A 1 317 ? 24.388  -24.642 3.460   1.00 41.75 317 A 1 
ATOM   2549 C  CE  . LYS A 1 317 ? 24.360  -23.551 4.528   1.00 36.51 317 A 1 
ATOM   2550 N  NZ  . LYS A 1 317 ? 24.461  -24.114 5.912   1.00 33.15 317 A 1 
ATOM   2551 N  N   . LEU A 1 318 ? 23.918  -26.691 -1.890  1.00 49.37 318 A 1 
ATOM   2552 C  CA  . LEU A 1 318 ? 24.277  -27.880 -2.652  1.00 48.30 318 A 1 
ATOM   2553 C  C   . LEU A 1 318 ? 24.755  -27.599 -4.082  1.00 47.85 318 A 1 
ATOM   2554 O  O   . LEU A 1 318 ? 25.527  -28.402 -4.612  1.00 44.43 318 A 1 
ATOM   2555 C  CB  . LEU A 1 318 ? 23.059  -28.814 -2.694  1.00 45.08 318 A 1 
ATOM   2556 C  CG  . LEU A 1 318 ? 22.776  -29.518 -1.359  1.00 41.89 318 A 1 
ATOM   2557 C  CD1 . LEU A 1 318 ? 21.379  -30.121 -1.395  1.00 39.54 318 A 1 
ATOM   2558 C  CD2 . LEU A 1 318 ? 23.780  -30.641 -1.103  1.00 42.02 318 A 1 
ATOM   2559 N  N   . LYS A 1 319 ? 24.307  -26.544 -4.745  1.00 52.14 319 A 1 
ATOM   2560 C  CA  . LYS A 1 319 ? 24.758  -26.308 -6.121  1.00 53.03 319 A 1 
ATOM   2561 C  C   . LYS A 1 319 ? 26.168  -25.718 -6.105  1.00 51.93 319 A 1 
ATOM   2562 O  O   . LYS A 1 319 ? 26.388  -24.700 -5.437  1.00 49.87 319 A 1 
ATOM   2563 C  CB  . LYS A 1 319 ? 23.758  -25.484 -6.940  1.00 50.82 319 A 1 
ATOM   2564 C  CG  . LYS A 1 319 ? 22.597  -26.380 -7.391  1.00 46.36 319 A 1 
ATOM   2565 C  CD  . LYS A 1 319 ? 21.628  -25.664 -8.341  1.00 44.00 319 A 1 
ATOM   2566 C  CE  . LYS A 1 319 ? 20.521  -26.638 -8.734  1.00 38.98 319 A 1 
ATOM   2567 N  NZ  . LYS A 1 319 ? 19.478  -26.017 -9.595  1.00 36.01 319 A 1 
ATOM   2568 N  N   . PRO A 1 320 ? 27.113  -26.327 -6.836  1.00 49.33 320 A 1 
ATOM   2569 C  CA  . PRO A 1 320 ? 28.490  -25.873 -6.853  1.00 49.43 320 A 1 
ATOM   2570 C  C   . PRO A 1 320 ? 28.561  -24.408 -7.298  1.00 50.87 320 A 1 
ATOM   2571 O  O   . PRO A 1 320 ? 27.746  -23.937 -8.102  1.00 48.90 320 A 1 
ATOM   2572 C  CB  . PRO A 1 320 ? 29.247  -26.835 -7.787  1.00 46.18 320 A 1 
ATOM   2573 C  CG  . PRO A 1 320 ? 28.155  -27.457 -8.643  1.00 44.58 320 A 1 
ATOM   2574 C  CD  . PRO A 1 320 ? 26.939  -27.460 -7.728  1.00 50.11 320 A 1 
ATOM   2575 N  N   . LYS A 1 321 ? 29.563  -23.689 -6.784  1.00 50.93 321 A 1 
ATOM   2576 C  CA  . LYS A 1 321 ? 29.924  -22.352 -7.253  1.00 51.29 321 A 1 
ATOM   2577 C  C   . LYS A 1 321 ? 30.448  -22.456 -8.690  1.00 50.50 321 A 1 
ATOM   2578 O  O   . LYS A 1 321 ? 31.655  -22.378 -8.913  1.00 48.27 321 A 1 
ATOM   2579 C  CB  . LYS A 1 321 ? 31.000  -21.716 -6.343  1.00 49.06 321 A 1 
ATOM   2580 C  CG  . LYS A 1 321 ? 30.535  -21.289 -4.941  1.00 45.66 321 A 1 
ATOM   2581 C  CD  . LYS A 1 321 ? 31.741  -20.681 -4.192  1.00 43.15 321 A 1 
ATOM   2582 C  CE  . LYS A 1 321 ? 31.369  -20.224 -2.784  1.00 38.11 321 A 1 
ATOM   2583 N  NZ  . LYS A 1 321 ? 32.559  -19.712 -2.031  1.00 35.44 321 A 1 
ATOM   2584 N  N   . THR A 1 322 ? 29.583  -22.659 -9.664  1.00 49.53 322 A 1 
ATOM   2585 C  CA  . THR A 1 322 ? 29.975  -22.429 -11.043 1.00 50.09 322 A 1 
ATOM   2586 C  C   . THR A 1 322 ? 30.273  -20.941 -11.173 1.00 49.85 322 A 1 
ATOM   2587 O  O   . THR A 1 322 ? 29.405  -20.084 -11.006 1.00 47.24 322 A 1 
ATOM   2588 C  CB  . THR A 1 322 ? 28.917  -22.917 -12.047 1.00 46.86 322 A 1 
ATOM   2589 O  OG1 . THR A 1 322 ? 27.617  -22.578 -11.633 1.00 42.76 322 A 1 
ATOM   2590 C  CG2 . THR A 1 322 ? 28.954  -24.445 -12.177 1.00 42.48 322 A 1 
ATOM   2591 N  N   . THR A 1 323 ? 31.546  -20.633 -11.410 1.00 45.38 323 A 1 
ATOM   2592 C  CA  . THR A 1 323 ? 32.105  -19.293 -11.603 1.00 45.52 323 A 1 
ATOM   2593 C  C   . THR A 1 323 ? 31.640  -18.622 -12.891 1.00 45.30 323 A 1 
ATOM   2594 O  O   . THR A 1 323 ? 32.092  -17.522 -13.202 1.00 43.34 323 A 1 
ATOM   2595 C  CB  . THR A 1 323 ? 33.637  -19.377 -11.637 1.00 42.12 323 A 1 
ATOM   2596 O  OG1 . THR A 1 323 ? 34.034  -20.474 -12.434 1.00 38.53 323 A 1 
ATOM   2597 C  CG2 . THR A 1 323 ? 34.234  -19.582 -10.247 1.00 38.80 323 A 1 
ATOM   2598 N  N   . ILE A 1 324 ? 30.776  -19.283 -13.661 1.00 49.89 324 A 1 
ATOM   2599 C  CA  . ILE A 1 324 ? 30.202  -18.695 -14.860 1.00 50.96 324 A 1 
ATOM   2600 C  C   . ILE A 1 324 ? 29.509  -17.417 -14.393 1.00 52.18 324 A 1 
ATOM   2601 O  O   . ILE A 1 324 ? 28.618  -17.469 -13.544 1.00 49.76 324 A 1 
ATOM   2602 C  CB  . ILE A 1 324 ? 29.251  -19.669 -15.582 1.00 47.19 324 A 1 
ATOM   2603 C  CG1 . ILE A 1 324 ? 29.994  -20.991 -15.933 1.00 43.21 324 A 1 
ATOM   2604 C  CG2 . ILE A 1 324 ? 28.717  -19.005 -16.862 1.00 44.78 324 A 1 
ATOM   2605 C  CD1 . ILE A 1 324 ? 29.108  -22.067 -16.565 1.00 41.32 324 A 1 
ATOM   2606 N  N   . LYS A 1 325 ? 29.967  -16.272 -14.927 1.00 50.15 325 A 1 
ATOM   2607 C  CA  . LYS A 1 325 ? 29.233  -15.007 -14.824 1.00 50.90 325 A 1 
ATOM   2608 C  C   . LYS A 1 325 ? 27.829  -15.309 -15.319 1.00 51.68 325 A 1 
ATOM   2609 O  O   . LYS A 1 325 ? 27.636  -15.418 -16.528 1.00 50.01 325 A 1 
ATOM   2610 C  CB  . LYS A 1 325 ? 29.875  -13.911 -15.696 1.00 48.28 325 A 1 
ATOM   2611 C  CG  . LYS A 1 325 ? 31.088  -13.214 -15.064 1.00 43.64 325 A 1 
ATOM   2612 C  CD  . LYS A 1 325 ? 31.620  -12.132 -16.013 1.00 40.41 325 A 1 
ATOM   2613 C  CE  . LYS A 1 325 ? 32.790  -11.368 -15.395 1.00 35.41 325 A 1 
ATOM   2614 N  NZ  . LYS A 1 325 ? 33.369  -10.365 -16.320 1.00 31.65 325 A 1 
ATOM   2615 N  N   . GLN A 1 326 ? 26.905  -15.533 -14.402 1.00 52.33 326 A 1 
ATOM   2616 C  CA  . GLN A 1 326 ? 25.524  -15.762 -14.796 1.00 52.93 326 A 1 
ATOM   2617 C  C   . GLN A 1 326 ? 25.139  -14.570 -15.664 1.00 53.55 326 A 1 
ATOM   2618 O  O   . GLN A 1 326 ? 25.480  -13.437 -15.292 1.00 51.20 326 A 1 
ATOM   2619 C  CB  . GLN A 1 326 ? 24.606  -15.923 -13.570 1.00 50.03 326 A 1 
ATOM   2620 C  CG  . GLN A 1 326 ? 24.684  -17.351 -13.019 1.00 45.85 326 A 1 
ATOM   2621 C  CD  . GLN A 1 326 ? 23.739  -17.595 -11.831 1.00 42.66 326 A 1 
ATOM   2622 O  OE1 . GLN A 1 326 ? 23.551  -16.763 -10.958 1.00 41.16 326 A 1 
ATOM   2623 N  NE2 . GLN A 1 326 ? 23.158  -18.758 -11.735 1.00 39.91 326 A 1 
ATOM   2624 N  N   . PRO A 1 327 ? 24.559  -14.815 -16.853 1.00 51.97 327 A 1 
ATOM   2625 C  CA  . PRO A 1 327 ? 24.086  -13.737 -17.706 1.00 52.58 327 A 1 
ATOM   2626 C  C   . PRO A 1 327 ? 23.244  -12.802 -16.842 1.00 55.69 327 A 1 
ATOM   2627 O  O   . PRO A 1 327 ? 22.687  -13.244 -15.832 1.00 53.31 327 A 1 
ATOM   2628 C  CB  . PRO A 1 327 ? 23.290  -14.403 -18.827 1.00 47.57 327 A 1 
ATOM   2629 C  CG  . PRO A 1 327 ? 22.932  -15.774 -18.271 1.00 45.79 327 A 1 
ATOM   2630 C  CD  . PRO A 1 327 ? 24.093  -16.101 -17.347 1.00 50.30 327 A 1 
ATOM   2631 N  N   . SER A 1 328 ? 23.226  -11.506 -17.176 1.00 62.50 328 A 1 
ATOM   2632 C  CA  . SER A 1 328 ? 22.569  -10.495 -16.344 1.00 66.09 328 A 1 
ATOM   2633 C  C   . SER A 1 328 ? 21.100  -10.882 -16.161 1.00 71.52 328 A 1 
ATOM   2634 O  O   . SER A 1 328 ? 20.255  -10.550 -16.986 1.00 67.18 328 A 1 
ATOM   2635 C  CB  . SER A 1 328 ? 22.728  -9.093  -16.939 1.00 58.65 328 A 1 
ATOM   2636 O  OG  . SER A 1 328 ? 21.976  -8.919  -18.121 1.00 51.51 328 A 1 
ATOM   2637 N  N   . ASP A 1 329 ? 20.838  -11.642 -15.109 1.00 75.31 329 A 1 
ATOM   2638 C  CA  . ASP A 1 329 ? 19.518  -12.108 -14.749 1.00 79.66 329 A 1 
ATOM   2639 C  C   . ASP A 1 329 ? 18.664  -10.886 -14.398 1.00 84.38 329 A 1 
ATOM   2640 O  O   . ASP A 1 329 ? 19.167  -9.804  -14.076 1.00 80.93 329 A 1 
ATOM   2641 C  CB  . ASP A 1 329 ? 19.621  -13.185 -13.639 1.00 72.01 329 A 1 
ATOM   2642 C  CG  . ASP A 1 329 ? 20.428  -12.783 -12.397 1.00 68.12 329 A 1 
ATOM   2643 O  OD1 . ASP A 1 329 ? 20.719  -11.592 -12.182 1.00 63.89 329 A 1 
ATOM   2644 O  OD2 . ASP A 1 329 ? 20.815  -13.666 -11.609 1.00 64.11 329 A 1 
ATOM   2645 N  N   . GLY A 1 330 ? 17.360  -11.038 -14.516 1.00 85.31 330 A 1 
ATOM   2646 C  CA  . GLY A 1 330 ? 16.435  -9.952  -14.209 1.00 88.96 330 A 1 
ATOM   2647 C  C   . GLY A 1 330 ? 16.317  -9.648  -12.709 1.00 92.58 330 A 1 
ATOM   2648 O  O   . GLY A 1 330 ? 15.446  -8.863  -12.334 1.00 90.30 330 A 1 
ATOM   2649 N  N   . PHE A 1 331 ? 17.153  -10.269 -11.858 1.00 93.35 331 A 1 
ATOM   2650 C  CA  . PHE A 1 331 ? 17.117  -10.092 -10.410 1.00 94.33 331 A 1 
ATOM   2651 C  C   . PHE A 1 331 ? 17.929  -8.877  -9.951  1.00 94.84 331 A 1 
ATOM   2652 O  O   . PHE A 1 331 ? 18.860  -8.423  -10.628 1.00 93.53 331 A 1 
ATOM   2653 C  CB  . PHE A 1 331 ? 17.610  -11.367 -9.716  1.00 93.23 331 A 1 
ATOM   2654 C  CG  . PHE A 1 331 ? 16.807  -12.603 -10.035 1.00 92.87 331 A 1 
ATOM   2655 C  CD1 . PHE A 1 331 ? 15.495  -12.730 -9.561  1.00 90.91 331 A 1 
ATOM   2656 C  CD2 . PHE A 1 331 ? 17.371  -13.631 -10.813 1.00 90.94 331 A 1 
ATOM   2657 C  CE1 . PHE A 1 331 ? 14.739  -13.862 -9.863  1.00 89.65 331 A 1 
ATOM   2658 C  CE2 . PHE A 1 331 ? 16.611  -14.779 -11.118 1.00 89.83 331 A 1 
ATOM   2659 C  CZ  . PHE A 1 331 ? 15.298  -14.888 -10.635 1.00 90.02 331 A 1 
ATOM   2660 N  N   . ASN A 1 332 ? 17.596  -8.375  -8.774  1.00 94.87 332 A 1 
ATOM   2661 C  CA  . ASN A 1 332 ? 18.252  -7.233  -8.145  1.00 95.52 332 A 1 
ATOM   2662 C  C   . ASN A 1 332 ? 18.310  -5.979  -9.042  1.00 96.07 332 A 1 
ATOM   2663 O  O   . ASN A 1 332 ? 19.294  -5.235  -9.037  1.00 94.59 332 A 1 
ATOM   2664 C  CB  . ASN A 1 332 ? 19.628  -7.657  -7.596  1.00 94.27 332 A 1 
ATOM   2665 C  CG  . ASN A 1 332 ? 19.546  -8.611  -6.410  1.00 93.07 332 A 1 
ATOM   2666 O  OD1 . ASN A 1 332 ? 18.521  -8.923  -5.859  1.00 89.79 332 A 1 
ATOM   2667 N  ND2 . ASN A 1 332 ? 20.679  -9.091  -5.949  1.00 88.75 332 A 1 
ATOM   2668 N  N   . LYS A 1 333 ? 17.255  -5.767  -9.856  1.00 96.28 333 A 1 
ATOM   2669 C  CA  . LYS A 1 333 ? 17.094  -4.621  -10.743 1.00 96.21 333 A 1 
ATOM   2670 C  C   . LYS A 1 333 ? 15.628  -4.230  -10.817 1.00 97.29 333 A 1 
ATOM   2671 O  O   . LYS A 1 333 ? 14.771  -5.100  -10.977 1.00 96.40 333 A 1 
ATOM   2672 C  CB  . LYS A 1 333 ? 17.600  -4.954  -12.159 1.00 93.15 333 A 1 
ATOM   2673 C  CG  . LYS A 1 333 ? 19.114  -5.208  -12.218 1.00 83.11 333 A 1 
ATOM   2674 C  CD  . LYS A 1 333 ? 19.548  -5.541  -13.647 1.00 81.37 333 A 1 
ATOM   2675 C  CE  . LYS A 1 333 ? 21.032  -5.890  -13.659 1.00 69.38 333 A 1 
ATOM   2676 N  NZ  . LYS A 1 333 ? 21.450  -6.347  -15.004 1.00 61.31 333 A 1 
ATOM   2677 N  N   . TRP A 1 334 ? 15.359  -2.937  -10.775 1.00 97.52 334 A 1 
ATOM   2678 C  CA  . TRP A 1 334 ? 14.045  -2.396  -11.098 1.00 97.81 334 A 1 
ATOM   2679 C  C   . TRP A 1 334 ? 13.756  -2.601  -12.574 1.00 97.61 334 A 1 
ATOM   2680 O  O   . TRP A 1 334 ? 14.580  -2.273  -13.433 1.00 96.92 334 A 1 
ATOM   2681 C  CB  . TRP A 1 334 ? 13.984  -0.913  -10.720 1.00 98.00 334 A 1 
ATOM   2682 C  CG  . TRP A 1 334 ? 13.976  -0.673  -9.247  1.00 98.20 334 A 1 
ATOM   2683 C  CD1 . TRP A 1 334 ? 15.031  -0.296  -8.489  1.00 97.69 334 A 1 
ATOM   2684 C  CD2 . TRP A 1 334 ? 12.853  -0.866  -8.333  1.00 98.22 334 A 1 
ATOM   2685 N  NE1 . TRP A 1 334 ? 14.644  -0.235  -7.166  1.00 97.68 334 A 1 
ATOM   2686 C  CE2 . TRP A 1 334 ? 13.322  -0.587  -7.021  1.00 97.98 334 A 1 
ATOM   2687 C  CE3 . TRP A 1 334 ? 11.508  -1.254  -8.490  1.00 98.07 334 A 1 
ATOM   2688 C  CZ2 . TRP A 1 334 ? 12.488  -0.718  -5.889  1.00 97.79 334 A 1 
ATOM   2689 C  CZ3 . TRP A 1 334 ? 10.666  -1.377  -7.356  1.00 97.72 334 A 1 
ATOM   2690 C  CH2 . TRP A 1 334 ? 11.161  -1.123  -6.080  1.00 97.65 334 A 1 
ATOM   2691 N  N   . LYS A 1 335 ? 12.595  -3.171  -12.884 1.00 97.88 335 A 1 
ATOM   2692 C  CA  . LYS A 1 335 ? 12.118  -3.402  -14.246 1.00 97.31 335 A 1 
ATOM   2693 C  C   . LYS A 1 335 ? 10.602  -3.240  -14.308 1.00 97.93 335 A 1 
ATOM   2694 O  O   . LYS A 1 335 ? 9.917   -3.377  -13.294 1.00 97.56 335 A 1 
ATOM   2695 C  CB  . LYS A 1 335 ? 12.590  -4.787  -14.757 1.00 94.93 335 A 1 
ATOM   2696 C  CG  . LYS A 1 335 ? 12.086  -5.941  -13.889 1.00 86.19 335 A 1 
ATOM   2697 C  CD  . LYS A 1 335 ? 12.557  -7.310  -14.396 1.00 84.29 335 A 1 
ATOM   2698 C  CE  . LYS A 1 335 ? 11.931  -8.352  -13.468 1.00 73.38 335 A 1 
ATOM   2699 N  NZ  . LYS A 1 335 ? 12.234  -9.759  -13.852 1.00 65.64 335 A 1 
ATOM   2700 N  N   . PHE A 1 336 ? 10.097  -2.972  -15.504 1.00 97.74 336 A 1 
ATOM   2701 C  CA  . PHE A 1 336 ? 8.675   -3.030  -15.783 1.00 97.81 336 A 1 
ATOM   2702 C  C   . PHE A 1 336 ? 8.138   -4.438  -15.474 1.00 97.76 336 A 1 
ATOM   2703 O  O   . PHE A 1 336 ? 8.753   -5.431  -15.877 1.00 97.27 336 A 1 
ATOM   2704 C  CB  . PHE A 1 336 ? 8.440   -2.659  -17.249 1.00 97.75 336 A 1 
ATOM   2705 C  CG  . PHE A 1 336 ? 7.006   -2.766  -17.692 1.00 97.91 336 A 1 
ATOM   2706 C  CD1 . PHE A 1 336 ? 6.585   -3.855  -18.479 1.00 97.23 336 A 1 
ATOM   2707 C  CD2 . PHE A 1 336 ? 6.080   -1.778  -17.326 1.00 97.23 336 A 1 
ATOM   2708 C  CE1 . PHE A 1 336 ? 5.251   -3.944  -18.914 1.00 96.77 336 A 1 
ATOM   2709 C  CE2 . PHE A 1 336 ? 4.749   -1.861  -17.761 1.00 96.78 336 A 1 
ATOM   2710 C  CZ  . PHE A 1 336 ? 4.342   -2.940  -18.556 1.00 97.05 336 A 1 
ATOM   2711 N  N   . ASN A 1 337 ? 7.024   -4.514  -14.741 1.00 97.98 337 A 1 
ATOM   2712 C  CA  . ASN A 1 337 ? 6.312   -5.760  -14.496 1.00 97.73 337 A 1 
ATOM   2713 C  C   . ASN A 1 337 ? 5.161   -5.898  -15.490 1.00 97.82 337 A 1 
ATOM   2714 O  O   . ASN A 1 337 ? 5.251   -6.701  -16.426 1.00 97.13 337 A 1 
ATOM   2715 C  CB  . ASN A 1 337 ? 5.871   -5.847  -13.018 1.00 97.03 337 A 1 
ATOM   2716 C  CG  . ASN A 1 337 ? 5.285   -7.218  -12.720 1.00 95.73 337 A 1 
ATOM   2717 O  OD1 . ASN A 1 337 ? 5.300   -8.103  -13.548 1.00 91.83 337 A 1 
ATOM   2718 N  ND2 . ASN A 1 337 ? 4.779   -7.446  -11.531 1.00 90.33 337 A 1 
ATOM   2719 N  N   . TYR A 1 338 ? 4.115   -5.074  -15.348 1.00 98.18 338 A 1 
ATOM   2720 C  CA  . TYR A 1 338 ? 2.960   -5.068  -16.242 1.00 98.36 338 A 1 
ATOM   2721 C  C   . TYR A 1 338 ? 2.258   -3.703  -16.246 1.00 98.47 338 A 1 
ATOM   2722 O  O   . TYR A 1 338 ? 2.448   -2.885  -15.353 1.00 98.42 338 A 1 
ATOM   2723 C  CB  . TYR A 1 338 ? 2.000   -6.203  -15.847 1.00 98.13 338 A 1 
ATOM   2724 C  CG  . TYR A 1 338 ? 1.136   -5.899  -14.635 1.00 98.39 338 A 1 
ATOM   2725 C  CD1 . TYR A 1 338 ? 1.604   -6.136  -13.321 1.00 98.00 338 A 1 
ATOM   2726 C  CD2 . TYR A 1 338 ? -0.159  -5.383  -14.830 1.00 98.11 338 A 1 
ATOM   2727 C  CE1 . TYR A 1 338 ? 0.777   -5.859  -12.224 1.00 97.69 338 A 1 
ATOM   2728 C  CE2 . TYR A 1 338 ? -0.986  -5.102  -13.738 1.00 97.78 338 A 1 
ATOM   2729 C  CZ  . TYR A 1 338 ? -0.521  -5.345  -12.436 1.00 97.95 338 A 1 
ATOM   2730 O  OH  . TYR A 1 338 ? -1.353  -5.082  -11.387 1.00 97.32 338 A 1 
ATOM   2731 N  N   . GLY A 1 339 ? 1.407   -3.484  -17.248 1.00 98.38 339 A 1 
ATOM   2732 C  CA  . GLY A 1 339 ? 0.489   -2.351  -17.310 1.00 98.30 339 A 1 
ATOM   2733 C  C   . GLY A 1 339 ? -0.966  -2.822  -17.271 1.00 98.50 339 A 1 
ATOM   2734 O  O   . GLY A 1 339 ? -1.299  -3.869  -17.828 1.00 98.00 339 A 1 
ATOM   2735 N  N   . SER A 1 340 ? -1.866  -2.041  -16.664 1.00 98.33 340 A 1 
ATOM   2736 C  CA  . SER A 1 340 ? -3.288  -2.394  -16.560 1.00 98.33 340 A 1 
ATOM   2737 C  C   . SER A 1 340 ? -3.948  -2.613  -17.927 1.00 98.17 340 A 1 
ATOM   2738 O  O   . SER A 1 340 ? -4.745  -3.540  -18.094 1.00 97.58 340 A 1 
ATOM   2739 C  CB  . SER A 1 340 ? -4.040  -1.309  -15.780 1.00 98.17 340 A 1 
ATOM   2740 O  OG  . SER A 1 340 ? -3.930  -0.044  -16.412 1.00 97.79 340 A 1 
ATOM   2741 N  N   . SER A 1 341 ? -3.578  -1.809  -18.915 1.00 98.24 341 A 1 
ATOM   2742 C  CA  . SER A 1 341 ? -4.063  -1.948  -20.288 1.00 97.79 341 A 1 
ATOM   2743 C  C   . SER A 1 341 ? -3.498  -3.200  -20.968 1.00 97.65 341 A 1 
ATOM   2744 O  O   . SER A 1 341 ? -4.254  -4.021  -21.480 1.00 96.25 341 A 1 
ATOM   2745 C  CB  . SER A 1 341 ? -3.710  -0.685  -21.079 1.00 96.86 341 A 1 
ATOM   2746 O  OG  . SER A 1 341 ? -4.187  -0.787  -22.406 1.00 81.31 341 A 1 
ATOM   2747 N  N   . SER A 1 342 ? -2.183  -3.397  -20.943 1.00 97.54 342 A 1 
ATOM   2748 C  CA  . SER A 1 342 ? -1.534  -4.503  -21.651 1.00 96.95 342 A 1 
ATOM   2749 C  C   . SER A 1 342 ? -1.819  -5.876  -21.040 1.00 97.29 342 A 1 
ATOM   2750 O  O   . SER A 1 342 ? -1.920  -6.853  -21.764 1.00 95.82 342 A 1 
ATOM   2751 C  CB  . SER A 1 342 ? -0.018  -4.276  -21.730 1.00 95.45 342 A 1 
ATOM   2752 O  OG  . SER A 1 342 ? 0.563   -4.173  -20.447 1.00 87.04 342 A 1 
ATOM   2753 N  N   . GLU A 1 343 ? -1.965  -5.951  -19.708 1.00 97.50 343 A 1 
ATOM   2754 C  CA  . GLU A 1 343 ? -2.146  -7.223  -19.006 1.00 97.51 343 A 1 
ATOM   2755 C  C   . GLU A 1 343 ? -3.608  -7.658  -18.916 1.00 97.69 343 A 1 
ATOM   2756 O  O   . GLU A 1 343 ? -3.919  -8.834  -19.101 1.00 96.35 343 A 1 
ATOM   2757 C  CB  . GLU A 1 343 ? -1.515  -7.114  -17.607 1.00 96.70 343 A 1 
ATOM   2758 C  CG  . GLU A 1 343 ? -1.271  -8.488  -16.939 1.00 93.27 343 A 1 
ATOM   2759 C  CD  . GLU A 1 343 ? -0.265  -9.367  -17.700 1.00 94.91 343 A 1 
ATOM   2760 O  OE1 . GLU A 1 343 ? -0.197  -10.579 -17.399 1.00 89.90 343 A 1 
ATOM   2761 O  OE2 . GLU A 1 343 ? 0.428   -8.883  -18.619 1.00 90.84 343 A 1 
ATOM   2762 N  N   . TYR A 1 344 ? -4.516  -6.699  -18.663 1.00 97.98 344 A 1 
ATOM   2763 C  CA  . TYR A 1 344 ? -5.925  -6.977  -18.404 1.00 98.07 344 A 1 
ATOM   2764 C  C   . TYR A 1 344 ? -6.883  -6.471  -19.490 1.00 97.85 344 A 1 
ATOM   2765 O  O   . TYR A 1 344 ? -8.071  -6.798  -19.463 1.00 96.55 344 A 1 
ATOM   2766 C  CB  . TYR A 1 344 ? -6.293  -6.424  -17.019 1.00 97.87 344 A 1 
ATOM   2767 C  CG  . TYR A 1 344 ? -5.464  -6.958  -15.869 1.00 98.12 344 A 1 
ATOM   2768 C  CD1 . TYR A 1 344 ? -5.207  -8.339  -15.741 1.00 97.52 344 A 1 
ATOM   2769 C  CD2 . TYR A 1 344 ? -4.966  -6.074  -14.888 1.00 97.53 344 A 1 
ATOM   2770 C  CE1 . TYR A 1 344 ? -4.468  -8.840  -14.659 1.00 97.02 344 A 1 
ATOM   2771 C  CE2 . TYR A 1 344 ? -4.230  -6.561  -13.798 1.00 97.09 344 A 1 
ATOM   2772 C  CZ  . TYR A 1 344 ? -3.980  -7.944  -13.681 1.00 97.37 344 A 1 
ATOM   2773 O  OH  . TYR A 1 344 ? -3.270  -8.431  -12.618 1.00 96.43 344 A 1 
ATOM   2774 N  N   . GLY A 1 345 ? -6.386  -5.706  -20.455 1.00 97.03 345 A 1 
ATOM   2775 C  CA  . GLY A 1 345 ? -7.210  -5.110  -21.504 1.00 96.65 345 A 1 
ATOM   2776 C  C   . GLY A 1 345 ? -8.129  -3.990  -21.013 1.00 97.34 345 A 1 
ATOM   2777 O  O   . GLY A 1 345 ? -9.139  -3.714  -21.655 1.00 95.76 345 A 1 
ATOM   2778 N  N   . LEU A 1 346 ? -7.805  -3.361  -19.879 1.00 97.48 346 A 1 
ATOM   2779 C  CA  . LEU A 1 346 ? -8.557  -2.229  -19.337 1.00 97.64 346 A 1 
ATOM   2780 C  C   . LEU A 1 346 ? -8.357  -1.004  -20.229 1.00 97.51 346 A 1 
ATOM   2781 O  O   . LEU A 1 346 ? -7.224  -0.623  -20.521 1.00 96.66 346 A 1 
ATOM   2782 C  CB  . LEU A 1 346 ? -8.106  -1.928  -17.899 1.00 97.41 346 A 1 
ATOM   2783 C  CG  . LEU A 1 346 ? -8.363  -3.062  -16.890 1.00 96.85 346 A 1 
ATOM   2784 C  CD1 . LEU A 1 346 ? -7.652  -2.765  -15.566 1.00 95.94 346 A 1 
ATOM   2785 C  CD2 . LEU A 1 346 ? -9.849  -3.240  -16.598 1.00 95.69 346 A 1 
ATOM   2786 N  N   . LYS A 1 347 ? -9.471  -0.380  -20.639 1.00 97.81 347 A 1 
ATOM   2787 C  CA  . LYS A 1 347 ? -9.453  0.846   -21.466 1.00 97.48 347 A 1 
ATOM   2788 C  C   . LYS A 1 347 ? -9.234  2.104   -20.629 1.00 97.65 347 A 1 
ATOM   2789 O  O   . LYS A 1 347 ? -8.721  3.101   -21.124 1.00 96.10 347 A 1 
ATOM   2790 C  CB  . LYS A 1 347 ? -10.779 0.961   -22.228 1.00 96.46 347 A 1 
ATOM   2791 C  CG  . LYS A 1 347 ? -10.998 -0.202  -23.196 1.00 91.84 347 A 1 
ATOM   2792 C  CD  . LYS A 1 347 ? -12.366 -0.037  -23.863 1.00 85.12 347 A 1 
ATOM   2793 C  CE  . LYS A 1 347 ? -12.633 -1.219  -24.768 1.00 76.31 347 A 1 
ATOM   2794 N  NZ  . LYS A 1 347 ? -14.020 -1.152  -25.304 1.00 65.87 347 A 1 
ATOM   2795 N  N   . GLU A 1 348 ? -9.652  2.042   -19.368 1.00 98.32 348 A 1 
ATOM   2796 C  CA  . GLU A 1 348 ? -9.490  3.071   -18.345 1.00 98.40 348 A 1 
ATOM   2797 C  C   . GLU A 1 348 ? -9.629  2.420   -16.962 1.00 98.62 348 A 1 
ATOM   2798 O  O   . GLU A 1 348 ? -10.059 1.264   -16.840 1.00 98.47 348 A 1 
ATOM   2799 C  CB  . GLU A 1 348 ? -10.518 4.194   -18.541 1.00 97.47 348 A 1 
ATOM   2800 C  CG  . GLU A 1 348 ? -11.972 3.712   -18.474 1.00 95.38 348 A 1 
ATOM   2801 C  CD  . GLU A 1 348 ? -13.016 4.830   -18.590 1.00 95.21 348 A 1 
ATOM   2802 O  OE1 . GLU A 1 348 ? -14.187 4.532   -18.247 1.00 90.43 348 A 1 
ATOM   2803 O  OE2 . GLU A 1 348 ? -12.665 5.965   -18.987 1.00 92.11 348 A 1 
ATOM   2804 N  N   . LEU A 1 349 ? -9.301  3.158   -15.900 1.00 98.65 349 A 1 
ATOM   2805 C  CA  . LEU A 1 349 ? -9.417  2.696   -14.517 1.00 98.70 349 A 1 
ATOM   2806 C  C   . LEU A 1 349 ? -10.800 3.035   -13.928 1.00 98.78 349 A 1 
ATOM   2807 O  O   . LEU A 1 349 ? -10.911 3.707   -12.904 1.00 98.58 349 A 1 
ATOM   2808 C  CB  . LEU A 1 349 ? -8.229  3.228   -13.691 1.00 98.76 349 A 1 
ATOM   2809 C  CG  . LEU A 1 349 ? -6.832  2.852   -14.223 1.00 98.59 349 A 1 
ATOM   2810 C  CD1 . LEU A 1 349 ? -5.761  3.399   -13.273 1.00 98.41 349 A 1 
ATOM   2811 C  CD2 . LEU A 1 349 ? -6.628  1.342   -14.337 1.00 98.31 349 A 1 
ATOM   2812 N  N   . SER A 1 350 ? -11.868 2.587   -14.593 1.00 98.80 350 A 1 
ATOM   2813 C  CA  . SER A 1 350 ? -13.249 2.835   -14.174 1.00 98.75 350 A 1 
ATOM   2814 C  C   . SER A 1 350 ? -13.897 1.616   -13.508 1.00 98.87 350 A 1 
ATOM   2815 O  O   . SER A 1 350 ? -13.528 0.473   -13.810 1.00 98.72 350 A 1 
ATOM   2816 C  CB  . SER A 1 350 ? -14.091 3.316   -15.358 1.00 98.56 350 A 1 
ATOM   2817 O  OG  . SER A 1 350 ? -14.304 2.312   -16.316 1.00 97.96 350 A 1 
ATOM   2818 N  N   . PRO A 1 351 ? -14.924 1.811   -12.659 1.00 98.81 351 A 1 
ATOM   2819 C  CA  . PRO A 1 351 ? -15.676 0.707   -12.067 1.00 98.75 351 A 1 
ATOM   2820 C  C   . PRO A 1 351 ? -16.215 -0.271  -13.109 1.00 98.73 351 A 1 
ATOM   2821 O  O   . PRO A 1 351 ? -16.113 -1.481  -12.940 1.00 98.51 351 A 1 
ATOM   2822 C  CB  . PRO A 1 351 ? -16.821 1.358   -11.279 1.00 98.57 351 A 1 
ATOM   2823 C  CG  . PRO A 1 351 ? -16.257 2.725   -10.909 1.00 97.83 351 A 1 
ATOM   2824 C  CD  . PRO A 1 351 ? -15.393 3.086   -12.118 1.00 98.61 351 A 1 
ATOM   2825 N  N   . LYS A 1 352 ? -16.715 0.233   -14.230 1.00 98.67 352 A 1 
ATOM   2826 C  CA  . LYS A 1 352 ? -17.251 -0.579  -15.323 1.00 98.54 352 A 1 
ATOM   2827 C  C   . LYS A 1 352 ? -16.200 -1.518  -15.924 1.00 98.66 352 A 1 
ATOM   2828 O  O   . LYS A 1 352 ? -16.481 -2.698  -16.128 1.00 98.36 352 A 1 
ATOM   2829 C  CB  . LYS A 1 352 ? -17.845 0.351   -16.390 1.00 97.97 352 A 1 
ATOM   2830 C  CG  . LYS A 1 352 ? -18.489 -0.440  -17.544 1.00 89.04 352 A 1 
ATOM   2831 C  CD  . LYS A 1 352 ? -19.075 0.518   -18.586 1.00 83.65 352 A 1 
ATOM   2832 C  CE  . LYS A 1 352 ? -19.656 -0.287  -19.740 1.00 69.33 352 A 1 
ATOM   2833 N  NZ  . LYS A 1 352 ? -20.203 0.598   -20.798 1.00 61.69 352 A 1 
ATOM   2834 N  N   . GLU A 1 353 ? -14.995 -1.026  -16.191 1.00 98.71 353 A 1 
ATOM   2835 C  CA  . GLU A 1 353 ? -13.916 -1.842  -16.760 1.00 98.77 353 A 1 
ATOM   2836 C  C   . GLU A 1 353 ? -13.441 -2.905  -15.760 1.00 98.79 353 A 1 
ATOM   2837 O  O   . GLU A 1 353 ? -13.217 -4.062  -16.141 1.00 98.60 353 A 1 
ATOM   2838 C  CB  . GLU A 1 353 ? -12.759 -0.949  -17.211 1.00 98.60 353 A 1 
ATOM   2839 C  CG  . GLU A 1 353 ? -13.070 -0.115  -18.469 1.00 97.45 353 A 1 
ATOM   2840 C  CD  . GLU A 1 353 ? -13.207 -0.959  -19.747 1.00 97.64 353 A 1 
ATOM   2841 O  OE1 . GLU A 1 353 ? -14.214 -0.807  -20.469 1.00 94.47 353 A 1 
ATOM   2842 O  OE2 . GLU A 1 353 ? -12.280 -1.743  -20.044 1.00 95.53 353 A 1 
ATOM   2843 N  N   . PHE A 1 354 ? -13.369 -2.575  -14.464 1.00 98.73 354 A 1 
ATOM   2844 C  CA  . PHE A 1 354 ? -13.010 -3.537  -13.428 1.00 98.80 354 A 1 
ATOM   2845 C  C   . PHE A 1 354 ? -14.109 -4.571  -13.147 1.00 98.77 354 A 1 
ATOM   2846 O  O   . PHE A 1 354 ? -13.792 -5.730  -12.873 1.00 98.55 354 A 1 
ATOM   2847 C  CB  . PHE A 1 354 ? -12.587 -2.799  -12.154 1.00 98.78 354 A 1 
ATOM   2848 C  CG  . PHE A 1 354 ? -11.136 -2.384  -12.176 1.00 98.78 354 A 1 
ATOM   2849 C  CD1 . PHE A 1 354 ? -10.138 -3.285  -11.777 1.00 98.49 354 A 1 
ATOM   2850 C  CD2 . PHE A 1 354 ? -10.765 -1.104  -12.629 1.00 98.45 354 A 1 
ATOM   2851 C  CE1 . PHE A 1 354 ? -8.786  -2.920  -11.819 1.00 98.13 354 A 1 
ATOM   2852 C  CE2 . PHE A 1 354 ? -9.412  -0.732  -12.675 1.00 98.07 354 A 1 
ATOM   2853 C  CZ  . PHE A 1 354 ? -8.418  -1.635  -12.268 1.00 98.25 354 A 1 
ATOM   2854 N  N   . GLU A 1 355 ? -15.388 -4.229  -13.279 1.00 98.77 355 A 1 
ATOM   2855 C  CA  . GLU A 1 355 ? -16.487 -5.199  -13.221 1.00 98.51 355 A 1 
ATOM   2856 C  C   . GLU A 1 355 ? -16.432 -6.188  -14.390 1.00 98.60 355 A 1 
ATOM   2857 O  O   . GLU A 1 355 ? -16.613 -7.397  -14.200 1.00 98.30 355 A 1 
ATOM   2858 C  CB  . GLU A 1 355 ? -17.843 -4.489  -13.199 1.00 98.35 355 A 1 
ATOM   2859 C  CG  . GLU A 1 355 ? -18.080 -3.823  -11.847 1.00 96.21 355 A 1 
ATOM   2860 C  CD  . GLU A 1 355 ? -19.477 -3.213  -11.722 1.00 94.32 355 A 1 
ATOM   2861 O  OE1 . GLU A 1 355 ? -20.076 -3.383  -10.639 1.00 86.83 355 A 1 
ATOM   2862 O  OE2 . GLU A 1 355 ? -20.000 -2.556  -12.654 1.00 89.28 355 A 1 
ATOM   2863 N  N   . ILE A 1 356 ? -16.130 -5.697  -15.601 1.00 98.67 356 A 1 
ATOM   2864 C  CA  . ILE A 1 356 ? -15.905 -6.547  -16.772 1.00 98.56 356 A 1 
ATOM   2865 C  C   . ILE A 1 356 ? -14.692 -7.465  -16.538 1.00 98.65 356 A 1 
ATOM   2866 O  O   . ILE A 1 356 ? -14.780 -8.666  -16.813 1.00 98.39 356 A 1 
ATOM   2867 C  CB  . ILE A 1 356 ? -15.743 -5.700  -18.050 1.00 98.36 356 A 1 
ATOM   2868 C  CG1 . ILE A 1 356 ? -17.084 -5.022  -18.424 1.00 97.27 356 A 1 
ATOM   2869 C  CG2 . ILE A 1 356 ? -15.238 -6.546  -19.232 1.00 97.23 356 A 1 
ATOM   2870 C  CD1 . ILE A 1 356 ? -16.944 -3.884  -19.445 1.00 94.32 356 A 1 
ATOM   2871 N  N   . LEU A 1 357 ? -13.597 -6.936  -15.998 1.00 98.53 357 A 1 
ATOM   2872 C  CA  . LEU A 1 357 ? -12.416 -7.723  -15.657 1.00 98.52 357 A 1 
ATOM   2873 C  C   . LEU A 1 357 ? -12.744 -8.822  -14.637 1.00 98.66 357 A 1 
ATOM   2874 O  O   . LEU A 1 357 ? -12.384 -9.977  -14.862 1.00 98.52 357 A 1 
ATOM   2875 C  CB  . LEU A 1 357 ? -11.303 -6.795  -15.143 1.00 98.54 357 A 1 
ATOM   2876 C  CG  . LEU A 1 357 ? -10.031 -7.548  -14.697 1.00 98.29 357 A 1 
ATOM   2877 C  CD1 . LEU A 1 357 ? -9.389  -8.316  -15.849 1.00 97.85 357 A 1 
ATOM   2878 C  CD2 . LEU A 1 357 ? -9.007  -6.561  -14.142 1.00 97.74 357 A 1 
ATOM   2879 N  N   . ALA A 1 358 ? -13.469 -8.496  -13.566 1.00 98.64 358 A 1 
ATOM   2880 C  CA  . ALA A 1 358 ? -13.885 -9.460  -12.553 1.00 98.53 358 A 1 
ATOM   2881 C  C   . ALA A 1 358 ? -14.736 -10.586 -13.165 1.00 98.54 358 A 1 
ATOM   2882 O  O   . ALA A 1 358 ? -14.452 -11.767 -12.963 1.00 98.24 358 A 1 
ATOM   2883 C  CB  . ALA A 1 358 ? -14.603 -8.713  -11.425 1.00 98.42 358 A 1 
ATOM   2884 N  N   . ALA A 1 359 ? -15.711 -10.244 -14.001 1.00 98.66 359 A 1 
ATOM   2885 C  CA  . ALA A 1 359 ? -16.545 -11.223 -14.698 1.00 98.55 359 A 1 
ATOM   2886 C  C   . ALA A 1 359 ? -15.757 -12.099 -15.694 1.00 98.48 359 A 1 
ATOM   2887 O  O   . ALA A 1 359 ? -16.078 -13.279 -15.888 1.00 97.99 359 A 1 
ATOM   2888 C  CB  . ALA A 1 359 ? -17.676 -10.470 -15.408 1.00 98.36 359 A 1 
ATOM   2889 N  N   . ARG A 1 360 ? -14.704 -11.562 -16.327 1.00 98.59 360 A 1 
ATOM   2890 C  CA  . ARG A 1 360 ? -13.778 -12.341 -17.160 1.00 98.46 360 A 1 
ATOM   2891 C  C   . ARG A 1 360 ? -12.951 -13.298 -16.305 1.00 98.40 360 A 1 
ATOM   2892 O  O   . ARG A 1 360 ? -12.866 -14.472 -16.662 1.00 98.02 360 A 1 
ATOM   2893 C  CB  . ARG A 1 360 ? -12.878 -11.411 -17.979 1.00 98.19 360 A 1 
ATOM   2894 C  CG  . ARG A 1 360 ? -13.619 -10.734 -19.148 1.00 94.72 360 A 1 
ATOM   2895 C  CD  . ARG A 1 360 ? -12.757 -9.648  -19.809 1.00 92.47 360 A 1 
ATOM   2896 N  NE  . ARG A 1 360 ? -11.521 -10.196 -20.392 1.00 87.27 360 A 1 
ATOM   2897 C  CZ  . ARG A 1 360 ? -10.369 -9.561  -20.549 1.00 84.70 360 A 1 
ATOM   2898 N  NH1 . ARG A 1 360 ? -10.215 -8.301  -20.243 1.00 77.13 360 A 1 
ATOM   2899 N  NH2 . ARG A 1 360 ? -9.330  -10.193 -21.016 1.00 76.16 360 A 1 
ATOM   2900 N  N   . MET A 1 361 ? -12.403 -12.845 -15.167 1.00 98.36 361 A 1 
ATOM   2901 C  CA  . MET A 1 361 ? -11.617 -13.691 -14.261 1.00 98.17 361 A 1 
ATOM   2902 C  C   . MET A 1 361 ? -12.435 -14.836 -13.645 1.00 98.03 361 A 1 
ATOM   2903 O  O   . MET A 1 361 ? -11.886 -15.922 -13.434 1.00 97.46 361 A 1 
ATOM   2904 C  CB  . MET A 1 361 ? -10.980 -12.848 -13.147 1.00 97.90 361 A 1 
ATOM   2905 C  CG  . MET A 1 361 ? -9.851  -11.957 -13.668 1.00 96.33 361 A 1 
ATOM   2906 S  SD  . MET A 1 361 ? -8.839  -11.170 -12.385 1.00 95.13 361 A 1 
ATOM   2907 C  CE  . MET A 1 361 ? -10.025 -10.069 -11.590 1.00 87.32 361 A 1 
ATOM   2908 N  N   . ASP A 1 362 ? -13.735 -14.664 -13.421 1.00 97.93 362 A 1 
ATOM   2909 C  CA  . ASP A 1 362 ? -14.602 -15.768 -12.968 1.00 97.64 362 A 1 
ATOM   2910 C  C   . ASP A 1 362 ? -14.588 -16.957 -13.945 1.00 97.46 362 A 1 
ATOM   2911 O  O   . ASP A 1 362 ? -14.581 -18.111 -13.527 1.00 96.57 362 A 1 
ATOM   2912 C  CB  . ASP A 1 362 ? -16.050 -15.300 -12.835 1.00 97.21 362 A 1 
ATOM   2913 C  CG  . ASP A 1 362 ? -16.310 -14.369 -11.662 1.00 96.53 362 A 1 
ATOM   2914 O  OD1 . ASP A 1 362 ? -15.490 -14.278 -10.729 1.00 94.50 362 A 1 
ATOM   2915 O  OD2 . ASP A 1 362 ? -17.368 -13.709 -11.720 1.00 94.15 362 A 1 
ATOM   2916 N  N   . LYS A 1 363 ? -14.569 -16.658 -15.251 1.00 97.73 363 A 1 
ATOM   2917 C  CA  . LYS A 1 363 ? -14.675 -17.644 -16.334 1.00 97.53 363 A 1 
ATOM   2918 C  C   . LYS A 1 363 ? -13.321 -18.080 -16.884 1.00 97.51 363 A 1 
ATOM   2919 O  O   . LYS A 1 363 ? -13.218 -19.160 -17.451 1.00 96.38 363 A 1 
ATOM   2920 C  CB  . LYS A 1 363 ? -15.545 -17.059 -17.454 1.00 97.00 363 A 1 
ATOM   2921 C  CG  . LYS A 1 363 ? -16.971 -16.755 -16.977 1.00 91.76 363 A 1 
ATOM   2922 C  CD  . LYS A 1 363 ? -17.808 -16.164 -18.112 1.00 84.05 363 A 1 
ATOM   2923 C  CE  . LYS A 1 363 ? -19.194 -15.807 -17.568 1.00 74.27 363 A 1 
ATOM   2924 N  NZ  . LYS A 1 363 ? -20.078 -15.251 -18.632 1.00 63.96 363 A 1 
ATOM   2925 N  N   . ASP A 1 364 ? -12.301 -17.270 -16.737 1.00 97.46 364 A 1 
ATOM   2926 C  CA  . ASP A 1 364 ? -10.963 -17.476 -17.280 1.00 97.54 364 A 1 
ATOM   2927 C  C   . ASP A 1 364 ? -9.940  -17.643 -16.142 1.00 97.61 364 A 1 
ATOM   2928 O  O   . ASP A 1 364 ? -9.456  -16.690 -15.531 1.00 97.38 364 A 1 
ATOM   2929 C  CB  . ASP A 1 364 ? -10.625 -16.333 -18.249 1.00 97.22 364 A 1 
ATOM   2930 C  CG  . ASP A 1 364 ? -9.284  -16.515 -18.952 1.00 96.91 364 A 1 
ATOM   2931 O  OD1 . ASP A 1 364 ? -8.470  -17.366 -18.514 1.00 95.45 364 A 1 
ATOM   2932 O  OD2 . ASP A 1 364 ? -9.044  -15.760 -19.927 1.00 94.57 364 A 1 
ATOM   2933 N  N   . LEU A 1 365 ? -9.601  -18.904 -15.856 1.00 96.98 365 A 1 
ATOM   2934 C  CA  . LEU A 1 365 ? -8.626  -19.256 -14.829 1.00 96.63 365 A 1 
ATOM   2935 C  C   . LEU A 1 365 ? -7.225  -18.726 -15.164 1.00 96.83 365 A 1 
ATOM   2936 O  O   . LEU A 1 365 ? -6.468  -18.396 -14.257 1.00 96.57 365 A 1 
ATOM   2937 C  CB  . LEU A 1 365 ? -8.623  -20.779 -14.642 1.00 95.76 365 A 1 
ATOM   2938 C  CG  . LEU A 1 365 ? -7.680  -21.282 -13.537 1.00 92.58 365 A 1 
ATOM   2939 C  CD1 . LEU A 1 365 ? -8.065  -20.746 -12.154 1.00 90.91 365 A 1 
ATOM   2940 C  CD2 . LEU A 1 365 ? -7.716  -22.812 -13.480 1.00 90.70 365 A 1 
ATOM   2941 N  N   . GLN A 1 366 ? -6.865  -18.644 -16.444 1.00 96.76 366 A 1 
ATOM   2942 C  CA  . GLN A 1 366 ? -5.546  -18.169 -16.848 1.00 96.61 366 A 1 
ATOM   2943 C  C   . GLN A 1 366 ? -5.403  -16.665 -16.571 1.00 97.07 366 A 1 
ATOM   2944 O  O   . GLN A 1 366 ? -4.374  -16.227 -16.055 1.00 96.78 366 A 1 
ATOM   2945 C  CB  . GLN A 1 366 ? -5.313  -18.523 -18.319 1.00 96.05 366 A 1 
ATOM   2946 C  CG  . GLN A 1 366 ? -3.838  -18.377 -18.707 1.00 83.48 366 A 1 
ATOM   2947 C  CD  . GLN A 1 366 ? -3.567  -18.785 -20.166 1.00 74.95 366 A 1 
ATOM   2948 O  OE1 . GLN A 1 366 ? -4.457  -19.007 -20.961 1.00 67.38 366 A 1 
ATOM   2949 N  NE2 . GLN A 1 366 ? -2.324  -18.900 -20.557 1.00 64.11 366 A 1 
ATOM   2950 N  N   . LEU A 1 367 ? -6.462  -15.893 -16.832 1.00 97.37 367 A 1 
ATOM   2951 C  CA  . LEU A 1 367 ? -6.520  -14.473 -16.498 1.00 97.75 367 A 1 
ATOM   2952 C  C   . LEU A 1 367 ? -6.493  -14.247 -14.977 1.00 97.96 367 A 1 
ATOM   2953 O  O   . LEU A 1 367 ? -5.754  -13.396 -14.496 1.00 97.91 367 A 1 
ATOM   2954 C  CB  . LEU A 1 367 ? -7.790  -13.885 -17.129 1.00 97.75 367 A 1 
ATOM   2955 C  CG  . LEU A 1 367 ? -7.949  -12.372 -16.923 1.00 97.15 367 A 1 
ATOM   2956 C  CD1 . LEU A 1 367 ? -6.837  -11.572 -17.591 1.00 96.53 367 A 1 
ATOM   2957 C  CD2 . LEU A 1 367 ? -9.278  -11.939 -17.530 1.00 96.36 367 A 1 
ATOM   2958 N  N   . PHE A 1 368 ? -7.246  -15.038 -14.200 1.00 97.96 368 A 1 
ATOM   2959 C  CA  . PHE A 1 368 ? -7.178  -14.988 -12.747 1.00 97.96 368 A 1 
ATOM   2960 C  C   . PHE A 1 368 ? -5.779  -15.325 -12.215 1.00 97.99 368 A 1 
ATOM   2961 O  O   . PHE A 1 368 ? -5.283  -14.665 -11.306 1.00 97.99 368 A 1 
ATOM   2962 C  CB  . PHE A 1 368 ? -8.231  -15.927 -12.135 1.00 97.94 368 A 1 
ATOM   2963 C  CG  . PHE A 1 368 ? -8.110  -16.003 -10.624 1.00 98.04 368 A 1 
ATOM   2964 C  CD1 . PHE A 1 368 ? -7.379  -17.044 -10.034 1.00 97.68 368 A 1 
ATOM   2965 C  CD2 . PHE A 1 368 ? -8.623  -14.969 -9.826  1.00 97.76 368 A 1 
ATOM   2966 C  CE1 . PHE A 1 368 ? -7.152  -17.048 -8.644  1.00 97.41 368 A 1 
ATOM   2967 C  CE2 . PHE A 1 368 ? -8.401  -14.967 -8.438  1.00 97.36 368 A 1 
ATOM   2968 C  CZ  . PHE A 1 368 ? -7.659  -16.000 -7.848  1.00 97.40 368 A 1 
ATOM   2969 N  N   . ASN A 1 369 ? -5.105  -16.324 -12.802 1.00 97.55 369 A 1 
ATOM   2970 C  CA  . ASN A 1 369 ? -3.751  -16.694 -12.393 1.00 97.23 369 A 1 
ATOM   2971 C  C   . ASN A 1 369 ? -2.732  -15.577 -12.659 1.00 97.37 369 A 1 
ATOM   2972 O  O   . ASN A 1 369 ? -1.823  -15.418 -11.854 1.00 97.20 369 A 1 
ATOM   2973 C  CB  . ASN A 1 369 ? -3.345  -17.995 -13.099 1.00 96.57 369 A 1 
ATOM   2974 C  CG  . ASN A 1 369 ? -4.022  -19.234 -12.544 1.00 93.82 369 A 1 
ATOM   2975 O  OD1 . ASN A 1 369 ? -4.604  -19.270 -11.481 1.00 89.52 369 A 1 
ATOM   2976 N  ND2 . ASN A 1 369 ? -3.914  -20.338 -13.259 1.00 88.56 369 A 1 
ATOM   2977 N  N   . LYS A 1 370 ? -2.907  -14.779 -13.718 1.00 97.35 370 A 1 
ATOM   2978 C  CA  . LYS A 1 370 ? -2.108  -13.560 -13.921 1.00 97.34 370 A 1 
ATOM   2979 C  C   . LYS A 1 370 ? -2.325  -12.558 -12.786 1.00 97.70 370 A 1 
ATOM   2980 O  O   . LYS A 1 370 ? -1.360  -12.115 -12.183 1.00 97.55 370 A 1 
ATOM   2981 C  CB  . LYS A 1 370 ? -2.457  -12.887 -15.250 1.00 96.44 370 A 1 
ATOM   2982 C  CG  . LYS A 1 370 ? -1.938  -13.645 -16.475 1.00 87.70 370 A 1 
ATOM   2983 C  CD  . LYS A 1 370 ? -2.375  -12.867 -17.723 1.00 85.99 370 A 1 
ATOM   2984 C  CE  . LYS A 1 370 ? -1.618  -13.294 -18.966 1.00 78.25 370 A 1 
ATOM   2985 N  NZ  . LYS A 1 370 ? -1.426  -12.103 -19.829 1.00 72.13 370 A 1 
ATOM   2986 N  N   . TYR A 1 371 ? -3.581  -12.279 -12.429 1.00 97.70 371 A 1 
ATOM   2987 C  CA  . TYR A 1 371 ? -3.914  -11.417 -11.300 1.00 98.13 371 A 1 
ATOM   2988 C  C   . TYR A 1 371 ? -3.294  -11.936 -9.993  1.00 98.24 371 A 1 
ATOM   2989 O  O   . TYR A 1 371 ? -2.669  -11.176 -9.265  1.00 98.24 371 A 1 
ATOM   2990 C  CB  . TYR A 1 371 ? -5.442  -11.290 -11.187 1.00 98.23 371 A 1 
ATOM   2991 C  CG  . TYR A 1 371 ? -5.901  -10.734 -9.854  1.00 98.35 371 A 1 
ATOM   2992 C  CD1 . TYR A 1 371 ? -6.300  -11.611 -8.825  1.00 98.07 371 A 1 
ATOM   2993 C  CD2 . TYR A 1 371 ? -5.866  -9.349  -9.617  1.00 98.12 371 A 1 
ATOM   2994 C  CE1 . TYR A 1 371 ? -6.658  -11.113 -7.567  1.00 97.83 371 A 1 
ATOM   2995 C  CE2 . TYR A 1 371 ? -6.223  -8.837  -8.350  1.00 97.83 371 A 1 
ATOM   2996 C  CZ  . TYR A 1 371 ? -6.613  -9.728  -7.330  1.00 97.93 371 A 1 
ATOM   2997 O  OH  . TYR A 1 371 ? -6.946  -9.250  -6.094  1.00 97.26 371 A 1 
ATOM   2998 N  N   . HIS A 1 372 ? -3.409  -13.235 -9.719  1.00 97.90 372 A 1 
ATOM   2999 C  CA  . HIS A 1 372 ? -2.867  -13.821 -8.495  1.00 97.71 372 A 1 
ATOM   3000 C  C   . HIS A 1 372 ? -1.327  -13.858 -8.463  1.00 97.68 372 A 1 
ATOM   3001 O  O   . HIS A 1 372 ? -0.734  -13.771 -7.388  1.00 97.23 372 A 1 
ATOM   3002 C  CB  . HIS A 1 372 ? -3.462  -15.221 -8.300  1.00 97.23 372 A 1 
ATOM   3003 C  CG  . HIS A 1 372 ? -3.098  -15.810 -6.969  1.00 96.09 372 A 1 
ATOM   3004 N  ND1 . HIS A 1 372 ? -1.951  -16.514 -6.669  1.00 86.45 372 A 1 
ATOM   3005 C  CD2 . HIS A 1 372 ? -3.792  -15.658 -5.778  1.00 87.53 372 A 1 
ATOM   3006 C  CE1 . HIS A 1 372 ? -1.949  -16.775 -5.357  1.00 88.21 372 A 1 
ATOM   3007 N  NE2 . HIS A 1 372 ? -3.046  -16.271 -4.783  1.00 89.74 372 A 1 
ATOM   3008 N  N   . LEU A 1 373 ? -0.663  -13.957 -9.620  1.00 97.64 373 A 1 
ATOM   3009 C  CA  . LEU A 1 373 ? 0.780   -13.798 -9.718  1.00 97.34 373 A 1 
ATOM   3010 C  C   . LEU A 1 373 ? 1.196   -12.370 -9.340  1.00 97.45 373 A 1 
ATOM   3011 O  O   . LEU A 1 373 ? 2.069   -12.179 -8.488  1.00 96.90 373 A 1 
ATOM   3012 C  CB  . LEU A 1 373 ? 1.222   -14.174 -11.145 1.00 96.70 373 A 1 
ATOM   3013 C  CG  . LEU A 1 373 ? 2.739   -14.042 -11.395 1.00 94.26 373 A 1 
ATOM   3014 C  CD1 . LEU A 1 373 ? 3.534   -15.061 -10.579 1.00 92.17 373 A 1 
ATOM   3015 C  CD2 . LEU A 1 373 ? 3.038   -14.261 -12.878 1.00 91.59 373 A 1 
ATOM   3016 N  N   . HIS A 1 374 ? 0.529   -11.372 -9.920  1.00 97.78 374 A 1 
ATOM   3017 C  CA  . HIS A 1 374 ? 0.798   -9.963  -9.655  1.00 97.89 374 A 1 
ATOM   3018 C  C   . HIS A 1 374 ? 0.402   -9.517  -8.243  1.00 97.79 374 A 1 
ATOM   3019 O  O   . HIS A 1 374 ? 1.002   -8.592  -7.715  1.00 97.18 374 A 1 
ATOM   3020 C  CB  . HIS A 1 374 ? 0.109   -9.106  -10.715 1.00 97.70 374 A 1 
ATOM   3021 C  CG  . HIS A 1 374 ? 0.642   -9.350  -12.103 1.00 97.78 374 A 1 
ATOM   3022 N  ND1 . HIS A 1 374 ? 1.976   -9.548  -12.449 1.00 94.24 374 A 1 
ATOM   3023 C  CD2 . HIS A 1 374 ? -0.099  -9.434  -13.253 1.00 94.29 374 A 1 
ATOM   3024 C  CE1 . HIS A 1 374 ? 2.022   -9.751  -13.771 1.00 95.67 374 A 1 
ATOM   3025 N  NE2 . HIS A 1 374 ? 0.785   -9.684  -14.287 1.00 95.75 374 A 1 
ATOM   3026 N  N   . PHE A 1 375 ? -0.530  -10.214 -7.575  1.00 97.44 375 A 1 
ATOM   3027 C  CA  . PHE A 1 375 ? -0.963  -9.941  -6.202  1.00 97.29 375 A 1 
ATOM   3028 C  C   . PHE A 1 375 ? 0.211   -9.802  -5.213  1.00 96.99 375 A 1 
ATOM   3029 O  O   . PHE A 1 375 ? 0.167   -8.994  -4.298  1.00 95.98 375 A 1 
ATOM   3030 C  CB  . PHE A 1 375 ? -1.910  -11.069 -5.774  1.00 97.04 375 A 1 
ATOM   3031 C  CG  . PHE A 1 375 ? -2.477  -10.913 -4.380  1.00 97.25 375 A 1 
ATOM   3032 C  CD1 . PHE A 1 375 ? -1.920  -11.617 -3.294  1.00 96.50 375 A 1 
ATOM   3033 C  CD2 . PHE A 1 375 ? -3.587  -10.079 -4.171  1.00 96.50 375 A 1 
ATOM   3034 C  CE1 . PHE A 1 375 ? -2.461  -11.476 -2.011  1.00 95.67 375 A 1 
ATOM   3035 C  CE2 . PHE A 1 375 ? -4.135  -9.942  -2.882  1.00 95.64 375 A 1 
ATOM   3036 C  CZ  . PHE A 1 375 ? -3.575  -10.644 -1.805  1.00 95.79 375 A 1 
ATOM   3037 N  N   . ARG A 1 376 ? 1.304   -10.563 -5.415  1.00 96.62 376 A 1 
ATOM   3038 C  CA  . ARG A 1 376 ? 2.555   -10.467 -4.644  1.00 95.71 376 A 1 
ATOM   3039 C  C   . ARG A 1 376 ? 3.736   -9.988  -5.492  1.00 95.73 376 A 1 
ATOM   3040 O  O   . ARG A 1 376 ? 4.884   -10.333 -5.219  1.00 92.75 376 A 1 
ATOM   3041 C  CB  . ARG A 1 376 ? 2.851   -11.790 -3.935  1.00 93.67 376 A 1 
ATOM   3042 C  CG  . ARG A 1 376 ? 1.822   -12.102 -2.843  1.00 89.20 376 A 1 
ATOM   3043 C  CD  . ARG A 1 376 ? 2.247   -13.363 -2.112  1.00 86.69 376 A 1 
ATOM   3044 N  NE  . ARG A 1 376 ? 1.306   -13.740 -1.045  1.00 86.02 376 A 1 
ATOM   3045 C  CZ  . ARG A 1 376 ? 1.519   -13.706 0.258   1.00 83.99 376 A 1 
ATOM   3046 N  NH1 . ARG A 1 376 ? 2.619   -13.231 0.774   1.00 76.55 376 A 1 
ATOM   3047 N  NH2 . ARG A 1 376 ? 0.620   -14.162 1.070   1.00 78.75 376 A 1 
ATOM   3048 N  N   . ALA A 1 377 ? 3.467   -9.226  -6.532  1.00 96.45 377 A 1 
ATOM   3049 C  CA  . ALA A 1 377 ? 4.456   -8.696  -7.465  1.00 96.04 377 A 1 
ATOM   3050 C  C   . ALA A 1 377 ? 5.389   -9.775  -8.038  1.00 96.05 377 A 1 
ATOM   3051 O  O   . ALA A 1 377 ? 6.610   -9.623  -8.084  1.00 94.32 377 A 1 
ATOM   3052 C  CB  . ALA A 1 377 ? 5.165   -7.521  -6.803  1.00 95.61 377 A 1 
ATOM   3053 N  N   . ASP A 1 378 ? 4.786   -10.899 -8.447  1.00 96.03 378 A 1 
ATOM   3054 C  CA  . ASP A 1 378 ? 5.447   -12.037 -9.099  1.00 95.36 378 A 1 
ATOM   3055 C  C   . ASP A 1 378 ? 6.440   -12.793 -8.198  1.00 94.58 378 A 1 
ATOM   3056 O  O   . ASP A 1 378 ? 7.314   -13.519 -8.676  1.00 91.62 378 A 1 
ATOM   3057 C  CB  . ASP A 1 378 ? 6.055   -11.628 -10.454 1.00 95.05 378 A 1 
ATOM   3058 C  CG  . ASP A 1 378 ? 5.098   -10.947 -11.428 1.00 94.83 378 A 1 
ATOM   3059 O  OD1 . ASP A 1 378 ? 4.126   -10.288 -10.999 1.00 91.23 378 A 1 
ATOM   3060 O  OD2 . ASP A 1 378 ? 5.380   -11.015 -12.640 1.00 91.27 378 A 1 
ATOM   3061 N  N   . THR A 1 379 ? 6.298   -12.673 -6.870  1.00 94.48 379 A 1 
ATOM   3062 C  CA  . THR A 1 379 ? 7.086   -13.482 -5.932  1.00 93.61 379 A 1 
ATOM   3063 C  C   . THR A 1 379 ? 6.704   -14.957 -6.083  1.00 92.89 379 A 1 
ATOM   3064 O  O   . THR A 1 379 ? 5.533   -15.313 -5.926  1.00 91.43 379 A 1 
ATOM   3065 C  CB  . THR A 1 379 ? 6.903   -13.044 -4.480  1.00 93.20 379 A 1 
ATOM   3066 O  OG1 . THR A 1 379 ? 7.214   -11.682 -4.348  1.00 88.61 379 A 1 
ATOM   3067 C  CG2 . THR A 1 379 ? 7.855   -13.786 -3.545  1.00 89.06 379 A 1 
ATOM   3068 N  N   . PRO A 1 380 ? 7.665   -15.867 -6.363  1.00 91.83 380 A 1 
ATOM   3069 C  CA  . PRO A 1 380 ? 7.358   -17.275 -6.586  1.00 90.16 380 A 1 
ATOM   3070 C  C   . PRO A 1 380 ? 6.954   -17.998 -5.300  1.00 90.58 380 A 1 
ATOM   3071 O  O   . PRO A 1 380 ? 7.281   -17.583 -4.195  1.00 87.69 380 A 1 
ATOM   3072 C  CB  . PRO A 1 380 ? 8.632   -17.855 -7.212  1.00 87.26 380 A 1 
ATOM   3073 C  CG  . PRO A 1 380 ? 9.741   -16.986 -6.616  1.00 85.16 380 A 1 
ATOM   3074 C  CD  . PRO A 1 380 ? 9.084   -15.611 -6.531  1.00 88.87 380 A 1 
ATOM   3075 N  N   . GLY A 1 381 ? 6.288   -19.158 -5.458  1.00 89.17 381 A 1 
ATOM   3076 C  CA  . GLY A 1 381 ? 5.970   -20.075 -4.354  1.00 89.29 381 A 1 
ATOM   3077 C  C   . GLY A 1 381 ? 4.581   -19.918 -3.749  1.00 90.99 381 A 1 
ATOM   3078 O  O   . GLY A 1 381 ? 4.183   -20.729 -2.916  1.00 87.76 381 A 1 
ATOM   3079 N  N   . PHE A 1 382 ? 3.792   -18.935 -4.191  1.00 91.16 382 A 1 
ATOM   3080 C  CA  . PHE A 1 382 ? 2.417   -18.755 -3.764  1.00 91.80 382 A 1 
ATOM   3081 C  C   . PHE A 1 382 ? 1.436   -19.420 -4.734  1.00 91.40 382 A 1 
ATOM   3082 O  O   . PHE A 1 382 ? 1.548   -19.275 -5.950  1.00 89.09 382 A 1 
ATOM   3083 C  CB  . PHE A 1 382 ? 2.120   -17.267 -3.551  1.00 91.18 382 A 1 
ATOM   3084 C  CG  . PHE A 1 382 ? 2.984   -16.668 -2.465  1.00 90.51 382 A 1 
ATOM   3085 C  CD1 . PHE A 1 382 ? 2.652   -16.859 -1.111  1.00 88.23 382 A 1 
ATOM   3086 C  CD2 . PHE A 1 382 ? 4.171   -15.990 -2.800  1.00 88.04 382 A 1 
ATOM   3087 C  CE1 . PHE A 1 382 ? 3.492   -16.368 -0.105  1.00 86.60 382 A 1 
ATOM   3088 C  CE2 . PHE A 1 382 ? 5.015   -15.499 -1.788  1.00 86.85 382 A 1 
ATOM   3089 C  CZ  . PHE A 1 382 ? 4.677   -15.688 -0.438  1.00 87.42 382 A 1 
ATOM   3090 N  N   . THR A 1 383 ? 0.470   -20.177 -4.198  1.00 93.26 383 A 1 
ATOM   3091 C  CA  . THR A 1 383 ? -0.552  -20.859 -4.989  1.00 93.12 383 A 1 
ATOM   3092 C  C   . THR A 1 383 ? -1.944  -20.517 -4.480  1.00 94.00 383 A 1 
ATOM   3093 O  O   . THR A 1 383 ? -2.131  -20.292 -3.285  1.00 92.07 383 A 1 
ATOM   3094 C  CB  . THR A 1 383 ? -0.360  -22.390 -5.017  1.00 90.01 383 A 1 
ATOM   3095 O  OG1 . THR A 1 383 ? -0.462  -22.962 -3.731  1.00 80.79 383 A 1 
ATOM   3096 C  CG2 . THR A 1 383 ? 0.998   -22.797 -5.592  1.00 79.35 383 A 1 
ATOM   3097 N  N   . CYS A 1 384 ? -2.932  -20.506 -5.382  1.00 93.92 384 A 1 
ATOM   3098 C  CA  . CYS A 1 384 ? -4.331  -20.274 -5.063  1.00 94.66 384 A 1 
ATOM   3099 C  C   . CYS A 1 384 ? -5.128  -21.540 -5.409  1.00 94.34 384 A 1 
ATOM   3100 O  O   . CYS A 1 384 ? -5.352  -21.847 -6.575  1.00 92.34 384 A 1 
ATOM   3101 C  CB  . CYS A 1 384 ? -4.786  -19.026 -5.822  1.00 94.72 384 A 1 
ATOM   3102 S  SG  . CYS A 1 384 ? -6.396  -18.376 -5.312  1.00 94.18 384 A 1 
ATOM   3103 N  N   . LYS A 1 385 ? -5.493  -22.329 -4.383  1.00 93.90 385 A 1 
ATOM   3104 C  CA  . LYS A 1 385 ? -6.149  -23.635 -4.505  1.00 93.32 385 A 1 
ATOM   3105 C  C   . LYS A 1 385 ? -7.487  -23.651 -3.760  1.00 94.26 385 A 1 
ATOM   3106 O  O   . LYS A 1 385 ? -7.698  -22.836 -2.867  1.00 92.89 385 A 1 
ATOM   3107 C  CB  . LYS A 1 385 ? -5.227  -24.754 -3.978  1.00 90.98 385 A 1 
ATOM   3108 C  CG  . LYS A 1 385 ? -3.926  -24.906 -4.793  1.00 84.32 385 A 1 
ATOM   3109 C  CD  . LYS A 1 385 ? -3.116  -26.099 -4.256  1.00 77.52 385 A 1 
ATOM   3110 C  CE  . LYS A 1 385 ? -1.811  -26.251 -5.028  1.00 68.13 385 A 1 
ATOM   3111 N  NZ  . LYS A 1 385 ? -0.998  -27.388 -4.525  1.00 58.67 385 A 1 
ATOM   3112 N  N   . GLY A 1 386 ? -8.363  -24.598 -4.115  1.00 93.19 386 A 1 
ATOM   3113 C  CA  . GLY A 1 386 ? -9.679  -24.723 -3.500  1.00 94.05 386 A 1 
ATOM   3114 C  C   . GLY A 1 386 ? -10.516 -23.450 -3.676  1.00 95.56 386 A 1 
ATOM   3115 O  O   . GLY A 1 386 ? -10.599 -22.921 -4.781  1.00 94.72 386 A 1 
ATOM   3116 N  N   . ASN A 1 387 ? -11.069 -22.951 -2.585  1.00 95.99 387 A 1 
ATOM   3117 C  CA  . ASN A 1 387 ? -11.921 -21.758 -2.571  1.00 96.54 387 A 1 
ATOM   3118 C  C   . ASN A 1 387 ? -11.149 -20.429 -2.694  1.00 97.28 387 A 1 
ATOM   3119 O  O   . ASN A 1 387 ? -11.769 -19.377 -2.757  1.00 96.68 387 A 1 
ATOM   3120 C  CB  . ASN A 1 387 ? -12.795 -21.818 -1.307  1.00 95.84 387 A 1 
ATOM   3121 C  CG  . ASN A 1 387 ? -13.727 -23.013 -1.329  1.00 92.94 387 A 1 
ATOM   3122 O  OD1 . ASN A 1 387 ? -14.192 -23.442 -2.369  1.00 86.02 387 A 1 
ATOM   3123 N  ND2 . ASN A 1 387 ? -13.986 -23.612 -0.187  1.00 84.05 387 A 1 
ATOM   3124 N  N   . CYS A 1 388 ? -9.830  -20.448 -2.784  1.00 96.66 388 A 1 
ATOM   3125 C  CA  . CYS A 1 388 ? -9.001  -19.254 -2.866  1.00 96.82 388 A 1 
ATOM   3126 C  C   . CYS A 1 388 ? -9.429  -18.308 -3.992  1.00 97.32 388 A 1 
ATOM   3127 O  O   . CYS A 1 388 ? -9.582  -17.115 -3.762  1.00 97.11 388 A 1 
ATOM   3128 C  CB  . CYS A 1 388 ? -7.539  -19.681 -3.023  1.00 96.22 388 A 1 
ATOM   3129 S  SG  . CYS A 1 388 ? -6.370  -18.330 -3.354  1.00 95.63 388 A 1 
ATOM   3130 N  N   . LYS A 1 389 ? -9.689  -18.842 -5.219  1.00 96.90 389 A 1 
ATOM   3131 C  CA  . LYS A 1 389 ? -10.157 -18.014 -6.339  1.00 97.32 389 A 1 
ATOM   3132 C  C   . LYS A 1 389 ? -11.479 -17.338 -6.013  1.00 97.85 389 A 1 
ATOM   3133 O  O   . LYS A 1 389 ? -11.593 -16.131 -6.191  1.00 97.66 389 A 1 
ATOM   3134 C  CB  . LYS A 1 389 ? -10.238 -18.835 -7.638  1.00 96.75 389 A 1 
ATOM   3135 C  CG  . LYS A 1 389 ? -10.731 -17.965 -8.805  1.00 95.53 389 A 1 
ATOM   3136 C  CD  . LYS A 1 389 ? -10.902 -18.740 -10.122 1.00 93.68 389 A 1 
ATOM   3137 C  CE  . LYS A 1 389 ? -11.568 -17.789 -11.122 1.00 90.42 389 A 1 
ATOM   3138 N  NZ  . LYS A 1 389 ? -11.967 -18.431 -12.384 1.00 87.36 389 A 1 
ATOM   3139 N  N   . ASN A 1 390 ? -12.476 -18.107 -5.528  1.00 97.45 390 A 1 
ATOM   3140 C  CA  . ASN A 1 390 ? -13.769 -17.563 -5.134  1.00 97.69 390 A 1 
ATOM   3141 C  C   . ASN A 1 390 ? -13.598 -16.428 -4.124  1.00 98.08 390 A 1 
ATOM   3142 O  O   . ASN A 1 390 ? -14.095 -15.329 -4.342  1.00 98.03 390 A 1 
ATOM   3143 C  CB  . ASN A 1 390 ? -14.641 -18.690 -4.560  1.00 97.54 390 A 1 
ATOM   3144 C  CG  . ASN A 1 390 ? -16.010 -18.150 -4.150  1.00 97.01 390 A 1 
ATOM   3145 O  OD1 . ASN A 1 390 ? -16.841 -17.905 -4.987  1.00 92.14 390 A 1 
ATOM   3146 N  ND2 . ASN A 1 390 ? -16.233 -17.924 -2.869  1.00 91.56 390 A 1 
ATOM   3147 N  N   . ASN A 1 391 ? -12.833 -16.674 -3.078  1.00 98.07 391 A 1 
ATOM   3148 C  CA  . ASN A 1 391 ? -12.676 -15.742 -1.973  1.00 98.11 391 A 1 
ATOM   3149 C  C   . ASN A 1 391 ? -11.897 -14.477 -2.384  1.00 98.33 391 A 1 
ATOM   3150 O  O   . ASN A 1 391 ? -12.278 -13.381 -1.981  1.00 98.18 391 A 1 
ATOM   3151 C  CB  . ASN A 1 391 ? -12.045 -16.496 -0.797  1.00 97.95 391 A 1 
ATOM   3152 C  CG  . ASN A 1 391 ? -12.925 -17.623 -0.279  1.00 97.72 391 A 1 
ATOM   3153 O  OD1 . ASN A 1 391 ? -14.050 -17.823 -0.691  1.00 95.28 391 A 1 
ATOM   3154 N  ND2 . ASN A 1 391 ? -12.425 -18.412 0.645   1.00 94.47 391 A 1 
ATOM   3155 N  N   . CYS A 1 392 ? -10.898 -14.585 -3.263  1.00 98.20 392 A 1 
ATOM   3156 C  CA  . CYS A 1 392 ? -10.259 -13.419 -3.870  1.00 98.21 392 A 1 
ATOM   3157 C  C   . CYS A 1 392 ? -11.256 -12.588 -4.696  1.00 98.56 392 A 1 
ATOM   3158 O  O   . CYS A 1 392 ? -11.252 -11.365 -4.612  1.00 98.36 392 A 1 
ATOM   3159 C  CB  . CYS A 1 392 ? -9.091  -13.869 -4.758  1.00 97.95 392 A 1 
ATOM   3160 S  SG  . CYS A 1 392 ? -7.696  -14.475 -3.760  1.00 96.29 392 A 1 
ATOM   3161 N  N   . MET A 1 393 ? -12.138 -13.247 -5.462  1.00 98.45 393 A 1 
ATOM   3162 C  CA  . MET A 1 393 ? -13.162 -12.549 -6.241  1.00 98.44 393 A 1 
ATOM   3163 C  C   . MET A 1 393 ? -14.237 -11.905 -5.353  1.00 98.43 393 A 1 
ATOM   3164 O  O   . MET A 1 393 ? -14.750 -10.842 -5.697  1.00 98.25 393 A 1 
ATOM   3165 C  CB  . MET A 1 393 ? -13.802 -13.500 -7.269  1.00 98.39 393 A 1 
ATOM   3166 C  CG  . MET A 1 393 ? -12.827 -14.005 -8.344  1.00 97.72 393 A 1 
ATOM   3167 S  SD  . MET A 1 393 ? -11.809 -12.769 -9.195  1.00 96.85 393 A 1 
ATOM   3168 C  CE  . MET A 1 393 ? -13.093 -11.659 -9.801  1.00 92.61 393 A 1 
ATOM   3169 N  N   . CYS A 1 394 ? -14.561 -12.515 -4.208  1.00 98.57 394 A 1 
ATOM   3170 C  CA  . CYS A 1 394 ? -15.405 -11.893 -3.191  1.00 98.57 394 A 1 
ATOM   3171 C  C   . CYS A 1 394 ? -14.755 -10.626 -2.631  1.00 98.57 394 A 1 
ATOM   3172 O  O   . CYS A 1 394 ? -15.388 -9.576  -2.598  1.00 98.31 394 A 1 
ATOM   3173 C  CB  . CYS A 1 394 ? -15.691 -12.900 -2.060  1.00 98.39 394 A 1 
ATOM   3174 S  SG  . CYS A 1 394 ? -16.589 -14.385 -2.580  1.00 98.13 394 A 1 
ATOM   3175 N  N   . ALA A 1 395 ? -13.470 -10.686 -2.268  1.00 98.51 395 A 1 
ATOM   3176 C  CA  . ALA A 1 395 ? -12.750 -9.565  -1.667  1.00 98.53 395 A 1 
ATOM   3177 C  C   . ALA A 1 395 ? -12.687 -8.326  -2.581  1.00 98.68 395 A 1 
ATOM   3178 O  O   . ALA A 1 395 ? -12.849 -7.202  -2.105  1.00 98.47 395 A 1 
ATOM   3179 C  CB  . ALA A 1 395 ? -11.345 -10.041 -1.281  1.00 98.44 395 A 1 
ATOM   3180 N  N   . VAL A 1 396 ? -12.497 -8.507  -3.901  1.00 98.58 396 A 1 
ATOM   3181 C  CA  . VAL A 1 396 ? -12.443 -7.374  -4.846  1.00 98.55 396 A 1 
ATOM   3182 C  C   . VAL A 1 396 ? -13.818 -6.748  -5.103  1.00 98.52 396 A 1 
ATOM   3183 O  O   . VAL A 1 396 ? -13.890 -5.543  -5.360  1.00 98.09 396 A 1 
ATOM   3184 C  CB  . VAL A 1 396 ? -11.755 -7.733  -6.177  1.00 97.68 396 A 1 
ATOM   3185 C  CG1 . VAL A 1 396 ? -10.306 -8.196  -5.935  1.00 93.81 396 A 1 
ATOM   3186 C  CG2 . VAL A 1 396 ? -12.483 -8.791  -6.996  1.00 93.65 396 A 1 
ATOM   3187 N  N   . ARG A 1 397 ? -14.908 -7.535  -5.027  1.00 98.32 397 A 1 
ATOM   3188 C  CA  . ARG A 1 397 ? -16.284 -7.076  -5.317  1.00 98.14 397 A 1 
ATOM   3189 C  C   . ARG A 1 397 ? -17.017 -6.524  -4.099  1.00 98.07 397 A 1 
ATOM   3190 O  O   . ARG A 1 397 ? -17.823 -5.606  -4.263  1.00 97.43 397 A 1 
ATOM   3191 C  CB  . ARG A 1 397 ? -17.101 -8.232  -5.887  1.00 97.74 397 A 1 
ATOM   3192 C  CG  . ARG A 1 397 ? -16.718 -8.556  -7.331  1.00 96.08 397 A 1 
ATOM   3193 C  CD  . ARG A 1 397 ? -17.589 -9.709  -7.793  1.00 95.65 397 A 1 
ATOM   3194 N  NE  . ARG A 1 397 ? -17.399 -9.970  -9.223  1.00 95.03 397 A 1 
ATOM   3195 C  CZ  . ARG A 1 397 ? -17.122 -11.132 -9.778  1.00 95.49 397 A 1 
ATOM   3196 N  NH1 . ARG A 1 397 ? -16.885 -12.211 -9.094  1.00 90.24 397 A 1 
ATOM   3197 N  NH2 . ARG A 1 397 ? -17.104 -11.221 -11.061 1.00 91.04 397 A 1 
ATOM   3198 N  N   . TYR A 1 398 ? -16.755 -7.081  -2.924  1.00 98.24 398 A 1 
ATOM   3199 C  CA  . TYR A 1 398 ? -17.568 -6.874  -1.733  1.00 98.17 398 A 1 
ATOM   3200 C  C   . TYR A 1 398 ? -16.727 -6.308  -0.577  1.00 98.18 398 A 1 
ATOM   3201 O  O   . TYR A 1 398 ? -16.308 -7.038  0.319   1.00 97.65 398 A 1 
ATOM   3202 C  CB  . TYR A 1 398 ? -18.291 -8.172  -1.387  1.00 97.85 398 A 1 
ATOM   3203 C  CG  . TYR A 1 398 ? -19.100 -8.761  -2.528  1.00 97.58 398 A 1 
ATOM   3204 C  CD1 . TYR A 1 398 ? -20.134 -8.026  -3.134  1.00 96.58 398 A 1 
ATOM   3205 C  CD2 . TYR A 1 398 ? -18.808 -10.051 -3.000  1.00 96.51 398 A 1 
ATOM   3206 C  CE1 . TYR A 1 398 ? -20.874 -8.574  -4.191  1.00 95.63 398 A 1 
ATOM   3207 C  CE2 . TYR A 1 398 ? -19.545 -10.614 -4.053  1.00 95.64 398 A 1 
ATOM   3208 C  CZ  . TYR A 1 398 ? -20.579 -9.873  -4.649  1.00 95.58 398 A 1 
ATOM   3209 O  OH  . TYR A 1 398 ? -21.295 -10.424 -5.687  1.00 94.09 398 A 1 
ATOM   3210 N  N   . PRO A 1 399 ? -16.458 -4.989  -0.582  1.00 98.24 399 A 1 
ATOM   3211 C  CA  . PRO A 1 399 ? -15.783 -4.347  0.538   1.00 97.90 399 A 1 
ATOM   3212 C  C   . PRO A 1 399 ? -16.691 -4.150  1.765   1.00 97.76 399 A 1 
ATOM   3213 O  O   . PRO A 1 399 ? -16.178 -3.863  2.841   1.00 96.24 399 A 1 
ATOM   3214 C  CB  . PRO A 1 399 ? -15.292 -3.010  -0.025  1.00 96.97 399 A 1 
ATOM   3215 C  CG  . PRO A 1 399 ? -16.365 -2.669  -1.051  1.00 94.25 399 A 1 
ATOM   3216 C  CD  . PRO A 1 399 ? -16.732 -4.027  -1.634  1.00 97.26 399 A 1 
ATOM   3217 N  N   . ARG A 1 400 ? -18.018 -4.314  1.635   1.00 97.76 400 A 1 
ATOM   3218 C  CA  . ARG A 1 400 ? -18.940 -4.326  2.776   1.00 97.35 400 A 1 
ATOM   3219 C  C   . ARG A 1 400 ? -18.889 -5.672  3.482   1.00 97.28 400 A 1 
ATOM   3220 O  O   . ARG A 1 400 ? -18.833 -6.712  2.833   1.00 96.32 400 A 1 
ATOM   3221 C  CB  . ARG A 1 400 ? -20.378 -4.057  2.341   1.00 96.16 400 A 1 
ATOM   3222 C  CG  . ARG A 1 400 ? -20.579 -2.674  1.748   1.00 92.21 400 A 1 
ATOM   3223 C  CD  . ARG A 1 400 ? -22.046 -2.527  1.382   1.00 91.90 400 A 1 
ATOM   3224 N  NE  . ARG A 1 400 ? -22.279 -1.290  0.652   1.00 90.19 400 A 1 
ATOM   3225 C  CZ  . ARG A 1 400 ? -22.667 -0.135  1.156   1.00 92.16 400 A 1 
ATOM   3226 N  NH1 . ARG A 1 400 ? -22.945 0.041   2.411   1.00 82.99 400 A 1 
ATOM   3227 N  NH2 . ARG A 1 400 ? -22.772 0.873   0.368   1.00 85.04 400 A 1 
ATOM   3228 N  N   . GLN A 1 401 ? -18.979 -5.651  4.811   1.00 95.96 401 A 1 
ATOM   3229 C  CA  . GLN A 1 401 ? -18.806 -6.863  5.623   1.00 94.99 401 A 1 
ATOM   3230 C  C   . GLN A 1 401 ? -19.891 -7.916  5.358   1.00 95.22 401 A 1 
ATOM   3231 O  O   . GLN A 1 401 ? -19.583 -9.089  5.181   1.00 93.85 401 A 1 
ATOM   3232 C  CB  . GLN A 1 401 ? -18.771 -6.487  7.103   1.00 92.43 401 A 1 
ATOM   3233 C  CG  . GLN A 1 401 ? -17.481 -5.727  7.442   1.00 83.33 401 A 1 
ATOM   3234 C  CD  . GLN A 1 401 ? -17.320 -5.482  8.931   1.00 77.33 401 A 1 
ATOM   3235 O  OE1 . GLN A 1 401 ? -18.258 -5.495  9.710   1.00 72.76 401 A 1 
ATOM   3236 N  NE2 . GLN A 1 401 ? -16.107 -5.240  9.375   1.00 69.16 401 A 1 
ATOM   3237 N  N   . ASN A 1 402 ? -21.157 -7.516  5.296   1.00 94.95 402 A 1 
ATOM   3238 C  CA  . ASN A 1 402 ? -22.279 -8.417  5.047   1.00 94.91 402 A 1 
ATOM   3239 C  C   . ASN A 1 402 ? -22.244 -9.026  3.637   1.00 96.32 402 A 1 
ATOM   3240 O  O   . ASN A 1 402 ? -22.484 -10.219 3.467   1.00 95.81 402 A 1 
ATOM   3241 C  CB  . ASN A 1 402 ? -23.602 -7.667  5.321   1.00 92.52 402 A 1 
ATOM   3242 C  CG  . ASN A 1 402 ? -23.835 -6.466  4.418   1.00 80.17 402 A 1 
ATOM   3243 O  OD1 . ASN A 1 402 ? -22.935 -5.890  3.842   1.00 70.53 402 A 1 
ATOM   3244 N  ND2 . ASN A 1 402 ? -25.060 -6.035  4.259   1.00 70.78 402 A 1 
ATOM   3245 N  N   . GLU A 1 403 ? -21.911 -8.233  2.617   1.00 96.26 403 A 1 
ATOM   3246 C  CA  . GLU A 1 403 ? -21.806 -8.705  1.240   1.00 96.47 403 A 1 
ATOM   3247 C  C   . GLU A 1 403 ? -20.637 -9.686  1.075   1.00 97.14 403 A 1 
ATOM   3248 O  O   . GLU A 1 403 ? -20.784 -10.719 0.419   1.00 96.84 403 A 1 
ATOM   3249 C  CB  . GLU A 1 403 ? -21.636 -7.511  0.286   1.00 95.79 403 A 1 
ATOM   3250 C  CG  . GLU A 1 403 ? -22.870 -6.604  0.206   1.00 91.89 403 A 1 
ATOM   3251 C  CD  . GLU A 1 403 ? -22.669 -5.381  -0.704  1.00 89.67 403 A 1 
ATOM   3252 O  OE1 . GLU A 1 403 ? -23.653 -4.629  -0.903  1.00 82.02 403 A 1 
ATOM   3253 O  OE2 . GLU A 1 403 ? -21.536 -5.160  -1.188  1.00 84.60 403 A 1 
ATOM   3254 N  N   . PHE A 1 404 ? -19.508 -9.401  1.714   1.00 96.94 404 A 1 
ATOM   3255 C  CA  . PHE A 1 404 ? -18.375 -10.317 1.744   1.00 97.20 404 A 1 
ATOM   3256 C  C   . PHE A 1 404 ? -18.725 -11.632 2.444   1.00 97.44 404 A 1 
ATOM   3257 O  O   . PHE A 1 404 ? -18.483 -12.708 1.888   1.00 97.39 404 A 1 
ATOM   3258 C  CB  . PHE A 1 404 ? -17.160 -9.649  2.389   1.00 97.32 404 A 1 
ATOM   3259 C  CG  . PHE A 1 404 ? -15.957 -10.568 2.410   1.00 97.56 404 A 1 
ATOM   3260 C  CD1 . PHE A 1 404 ? -15.652 -11.315 3.565   1.00 97.02 404 A 1 
ATOM   3261 C  CD2 . PHE A 1 404 ? -15.202 -10.759 1.241   1.00 97.02 404 A 1 
ATOM   3262 C  CE1 . PHE A 1 404 ? -14.608 -12.248 3.545   1.00 96.61 404 A 1 
ATOM   3263 C  CE2 . PHE A 1 404 ? -14.153 -11.688 1.215   1.00 96.50 404 A 1 
ATOM   3264 C  CZ  . PHE A 1 404 ? -13.866 -12.443 2.364   1.00 96.63 404 A 1 
ATOM   3265 N  N   . ALA A 1 405 ? -19.369 -11.573 3.618   1.00 97.27 405 A 1 
ATOM   3266 C  CA  . ALA A 1 405 ? -19.770 -12.749 4.393   1.00 96.94 405 A 1 
ATOM   3267 C  C   . ALA A 1 405 ? -20.737 -13.665 3.626   1.00 97.23 405 A 1 
ATOM   3268 O  O   . ALA A 1 405 ? -20.666 -14.881 3.762   1.00 96.77 405 A 1 
ATOM   3269 C  CB  . ALA A 1 405 ? -20.381 -12.270 5.711   1.00 96.00 405 A 1 
ATOM   3270 N  N   . ASN A 1 406 ? -21.593 -13.109 2.762   1.00 97.51 406 A 1 
ATOM   3271 C  CA  . ASN A 1 406 ? -22.495 -13.877 1.905   1.00 97.68 406 A 1 
ATOM   3272 C  C   . ASN A 1 406 ? -21.805 -14.513 0.680   1.00 97.99 406 A 1 
ATOM   3273 O  O   . ASN A 1 406 ? -22.386 -15.374 0.029   1.00 97.34 406 A 1 
ATOM   3274 C  CB  . ASN A 1 406 ? -23.634 -12.949 1.457   1.00 97.05 406 A 1 
ATOM   3275 C  CG  . ASN A 1 406 ? -24.597 -12.587 2.581   1.00 90.47 406 A 1 
ATOM   3276 O  OD1 . ASN A 1 406 ? -24.797 -13.309 3.532   1.00 82.21 406 A 1 
ATOM   3277 N  ND2 . ASN A 1 406 ? -25.258 -11.469 2.468   1.00 79.85 406 A 1 
ATOM   3278 N  N   . CYS A 1 407 ? -20.600 -14.080 0.343   1.00 97.85 407 A 1 
ATOM   3279 C  CA  . CYS A 1 407 ? -19.859 -14.543 -0.833  1.00 98.01 407 A 1 
ATOM   3280 C  C   . CYS A 1 407 ? -18.751 -15.543 -0.482  1.00 98.17 407 A 1 
ATOM   3281 O  O   . CYS A 1 407 ? -18.505 -16.487 -1.245  1.00 97.45 407 A 1 
ATOM   3282 C  CB  . CYS A 1 407 ? -19.277 -13.306 -1.534  1.00 97.81 407 A 1 
ATOM   3283 S  SG  . CYS A 1 407 ? -18.411 -13.654 -3.098  1.00 97.58 407 A 1 
ATOM   3284 N  N   . VAL A 1 408 ? -18.061 -15.331 0.639   1.00 97.89 408 A 1 
ATOM   3285 C  CA  . VAL A 1 408 ? -16.896 -16.114 1.044   1.00 97.57 408 A 1 
ATOM   3286 C  C   . VAL A 1 408 ? -17.280 -17.563 1.350   1.00 97.68 408 A 1 
ATOM   3287 O  O   . VAL A 1 408 ? -18.317 -17.836 1.958   1.00 96.84 408 A 1 
ATOM   3288 C  CB  . VAL A 1 408 ? -16.156 -15.441 2.217   1.00 96.43 408 A 1 
ATOM   3289 C  CG1 . VAL A 1 408 ? -16.938 -15.471 3.533   1.00 91.43 408 A 1 
ATOM   3290 C  CG2 . VAL A 1 408 ? -14.787 -16.077 2.447   1.00 91.25 408 A 1 
ATOM   3291 N  N   . VAL A 1 409 ? -16.424 -18.493 0.937   1.00 97.65 409 A 1 
ATOM   3292 C  CA  . VAL A 1 409 ? -16.578 -19.924 1.229   1.00 97.26 409 A 1 
ATOM   3293 C  C   . VAL A 1 409 ? -15.395 -20.375 2.072   1.00 96.67 409 A 1 
ATOM   3294 O  O   . VAL A 1 409 ? -14.266 -20.476 1.579   1.00 94.72 409 A 1 
ATOM   3295 C  CB  . VAL A 1 409 ? -16.725 -20.759 -0.056  1.00 96.38 409 A 1 
ATOM   3296 C  CG1 . VAL A 1 409 ? -16.962 -22.234 0.282   1.00 93.93 409 A 1 
ATOM   3297 C  CG2 . VAL A 1 409 ? -17.910 -20.279 -0.901  1.00 94.78 409 A 1 
ATOM   3298 N  N   . TRP A 1 410 ? -15.657 -20.644 3.347   1.00 95.26 410 A 1 
ATOM   3299 C  CA  . TRP A 1 410 ? -14.660 -21.182 4.270   1.00 92.50 410 A 1 
ATOM   3300 C  C   . TRP A 1 410 ? -14.467 -22.685 4.038   1.00 88.79 410 A 1 
ATOM   3301 O  O   . TRP A 1 410 ? -15.405 -23.390 3.650   1.00 80.14 410 A 1 
ATOM   3302 C  CB  . TRP A 1 410 ? -15.080 -20.860 5.714   1.00 90.59 410 A 1 
ATOM   3303 C  CG  . TRP A 1 410 ? -15.263 -19.391 5.973   1.00 89.74 410 A 1 
ATOM   3304 C  CD1 . TRP A 1 410 ? -16.451 -18.770 6.195   1.00 83.50 410 A 1 
ATOM   3305 C  CD2 . TRP A 1 410 ? -14.244 -18.339 6.001   1.00 88.00 410 A 1 
ATOM   3306 N  NE1 . TRP A 1 410 ? -16.243 -17.405 6.365   1.00 82.55 410 A 1 
ATOM   3307 C  CE2 . TRP A 1 410 ? -14.907 -17.101 6.250   1.00 85.74 410 A 1 
ATOM   3308 C  CE3 . TRP A 1 410 ? -12.841 -18.323 5.838   1.00 83.04 410 A 1 
ATOM   3309 C  CZ2 . TRP A 1 410 ? -14.194 -15.881 6.331   1.00 82.20 410 A 1 
ATOM   3310 C  CZ3 . TRP A 1 410 ? -12.142 -17.105 5.919   1.00 79.76 410 A 1 
ATOM   3311 C  CH2 . TRP A 1 410 ? -12.805 -15.903 6.159   1.00 81.62 410 A 1 
ATOM   3312 N  N   . ASN A 1 411 ? -13.243 -23.158 4.215   1.00 80.76 411 A 1 
ATOM   3313 C  CA  . ASN A 1 411 ? -12.894 -24.577 4.121   1.00 75.84 411 A 1 
ATOM   3314 C  C   . ASN A 1 411 ? -13.108 -25.305 5.446   1.00 70.01 411 A 1 
ATOM   3315 O  O   . ASN A 1 411 ? -12.923 -24.667 6.505   1.00 63.63 411 A 1 
ATOM   3316 C  CB  . ASN A 1 411 ? -11.434 -24.736 3.664   1.00 67.84 411 A 1 
ATOM   3317 C  CG  . ASN A 1 411 ? -11.162 -24.333 2.218   1.00 61.25 411 A 1 
ATOM   3318 O  OD1 . ASN A 1 411 ? -11.979 -24.393 1.306   1.00 55.34 411 A 1 
ATOM   3319 N  ND2 . ASN A 1 411 ? -9.936  -23.937 1.935   1.00 52.71 411 A 1 
ATOM   3320 O  OXT . ASN A 1 411 ? -13.422 -26.531 5.370   1.00 51.20 411 A 1 
HETATM 3321 MG MG  . MG  B 2 .   ? 2.172   -1.607  6.312   1.00 81.54 1   B 1 
#
