# Supplementary material for: Theoretical Study of Sphingomyelinases from Entamoeba histolytica and Trichomonas vaginalis Sheds Light on the Evolution of Enzymes Needed for Survival and Colonization
Source: Pathogens. 2025 Jan 5;14(1):32. doi: 10.3390/pathogens14010032 (PMC11768322; doi:10.3390/pathogens14010032)
Supplement: Supplementary file 1 [file pathogens-14-00032-s001.zip › Supplementary structural Files/CIF files aSMase6/aSmase6 no signal peptide no c terminal/aSmase6 no signal peptide no c terminal glycosilated/fold_smase6nosignoctermglyc_model_0.cif]

# By using this file you agree to the legally binding terms of use found at alphafoldserver.com/output-terms
data_2666b59df585dea7
#
_entry.id 2666b59df585dea7
#
loop_
_atom_type.symbol
C 
N 
O 
S 
#
loop_
_audit_author.name
_audit_author.pdbx_ordinal
"Google DeepMind" 1 
"Isomorphic Labs" 2 
#
_audit_conform.dict_location https://raw.githubusercontent.com/ihmwg/ModelCIF/master/dist/mmcif_ma.dic
_audit_conform.dict_name     mmcif_ma.dic
_audit_conform.dict_version  1.4.5
#
loop_
_chem_comp.formula
_chem_comp.formula_weight
_chem_comp.id
_chem_comp.mon_nstd_flag
_chem_comp.name
_chem_comp.pdbx_smiles
_chem_comp.pdbx_synonyms
_chem_comp.type
"C3 H7 N O2"    89.093  ALA y ALANINE                                  C[C@H](N)C(O)=O                                  ?                                     "L-PEPTIDE LINKING"           
"C6 H15 N4 O2"  175.209 ARG y ARGININE                                 N[C@@H](CCCNC(N)=[NH2+])C(O)=O                   ?                                     "L-PEPTIDE LINKING"           
"C4 H8 N2 O3"   132.118 ASN y ASPARAGINE                               N[C@@H](CC(N)=O)C(O)=O                           ?                                     "L-PEPTIDE LINKING"           
"C4 H7 N O4"    133.103 ASP y "ASPARTIC ACID"                          N[C@@H](CC(O)=O)C(O)=O                           ?                                     "L-PEPTIDE LINKING"           
"C3 H7 N O2 S"  121.158 CYS y CYSTEINE                                 N[C@@H](CS)C(O)=O                                ?                                     "L-PEPTIDE LINKING"           
"C5 H10 N2 O3"  146.144 GLN y GLUTAMINE                                N[C@@H](CCC(N)=O)C(O)=O                          ?                                     "L-PEPTIDE LINKING"           
"C5 H9 N O4"    147.129 GLU y "GLUTAMIC ACID"                          N[C@@H](CCC(O)=O)C(O)=O                          ?                                     "L-PEPTIDE LINKING"           
"C2 H5 N O2"    75.067  GLY y GLYCINE                                  NCC(O)=O                                         ?                                     "PEPTIDE LINKING"             
"C6 H10 N3 O2"  156.162 HIS y HISTIDINE                                N[C@@H](Cc1c[nH]c[nH+]1)C(O)=O                   ?                                     "L-PEPTIDE LINKING"           
"C6 H13 N O2"   131.173 ILE y ISOLEUCINE                               CC[C@H](C)[C@H](N)C(O)=O                         ?                                     "L-PEPTIDE LINKING"           
"C6 H13 N O2"   131.173 LEU y LEUCINE                                  CC(C)C[C@H](N)C(O)=O                             ?                                     "L-PEPTIDE LINKING"           
"C6 H15 N2 O2"  147.195 LYS y LYSINE                                   N[C@@H](CCCC[NH3+])C(O)=O                        ?                                     "L-PEPTIDE LINKING"           
"C6 H12 O6"     180.156 MAN y alpha-D-mannopyranose                    OC[C@H]1O[C@H](O)[C@@H](O)[C@@H](O)[C@@H]1O      "alpha-D-mannose; D-mannose; mannose" "D-saccharide, alpha linking" 
"C5 H11 N O2 S" 149.211 MET y METHIONINE                               CSCC[C@H](N)C(O)=O                               ?                                     "L-PEPTIDE LINKING"           
"C8 H15 N O6"   221.208 NAG y 2-acetamido-2-deoxy-beta-D-glucopyranose CC(=O)N[C@H]1[C@H](O)O[C@H](CO)[C@@H](O)[C@@H]1O 
;N-acetyl-beta-D-glucosamine; 2-acetamido-2-deoxy-beta-D-glucose; 2-acetamido-2-deoxy-D-glucose;
2-acetamido-2-deoxy-glucose; N-ACETYL-D-GLUCOSAMINE
;
"D-saccharide, beta linking"  
"C9 H11 N O2"   165.189 PHE y PHENYLALANINE                            N[C@@H](Cc1ccccc1)C(O)=O                         ?                                     "L-PEPTIDE LINKING"           
"C5 H9 N O2"    115.130 PRO y PROLINE                                  OC(=O)[C@@H]1CCCN1                               ?                                     "L-PEPTIDE LINKING"           
"C3 H7 N O3"    105.093 SER y SERINE                                   N[C@@H](CO)C(O)=O                                ?                                     "L-PEPTIDE LINKING"           
"C4 H9 N O3"    119.119 THR y THREONINE                                C[C@@H](O)[C@H](N)C(O)=O                         ?                                     "L-PEPTIDE LINKING"           
"C11 H12 N2 O2" 204.225 TRP y TRYPTOPHAN                               N[C@@H](Cc1c[nH]c2ccccc12)C(O)=O                 ?                                     "L-PEPTIDE LINKING"           
"C9 H11 N O3"   181.189 TYR y TYROSINE                                 N[C@@H](Cc1ccc(O)cc1)C(O)=O                      ?                                     "L-PEPTIDE LINKING"           
"C5 H11 N O2"   117.146 VAL y VALINE                                   CC(C)[C@H](N)C(O)=O                              ?                                     "L-PEPTIDE LINKING"           
#
_citation.book_publisher          ?
_citation.country                 UK
_citation.id                      primary
_citation.journal_full            Nature
_citation.journal_id_ASTM         NATUAS
_citation.journal_id_CSD          0006
_citation.journal_id_ISSN         0028-0836
_citation.journal_volume          ?
_citation.page_first              ?
_citation.page_last               ?
_citation.pdbx_database_id_DOI    ?
_citation.pdbx_database_id_PubMed ?
_citation.title                   "Accurate structure prediction of biomolecular interactions with AlphaFold 3"
_citation.year                    2024
#
loop_
_citation_author.citation_id
_citation_author.name
_citation_author.ordinal
primary "Google DeepMind" 1 
primary "Isomorphic Labs" 2 
#
loop_
_entity.id
_entity.pdbx_description
_entity.type
1 . polymer  
2 . branched 
3 . branched 
#
_entity_poly.entity_id      1
_entity_poly.pdbx_strand_id A
_entity_poly.type           polypeptide(L)
#
loop_
_entity_poly_seq.entity_id
_entity_poly_seq.hetero
_entity_poly_seq.mon_id
_entity_poly_seq.num
1 n PHE 1   
1 n GLU 2   
1 n MET 3   
1 n TRP 4   
1 n GLN 5   
1 n LEU 6   
1 n THR 7   
1 n ASP 8   
1 n ILE 9   
1 n HIS 10  
1 n LEU 11  
1 n ASP 12  
1 n PRO 13  
1 n MET 14  
1 n TYR 15  
1 n THR 16  
1 n VAL 17  
1 n GLY 18  
1 n SER 19  
1 n ASP 20  
1 n PRO 21  
1 n LEU 22  
1 n LYS 23  
1 n LEU 24  
1 n CYS 25  
1 n ARG 26  
1 n GLU 27  
1 n GLY 28  
1 n LYS 29  
1 n GLY 30  
1 n ASN 31  
1 n ALA 32  
1 n GLY 33  
1 n LYS 34  
1 n TYR 35  
1 n GLY 36  
1 n ASP 37  
1 n TYR 38  
1 n SER 39  
1 n CYS 40  
1 n ASP 41  
1 n ALA 42  
1 n ASN 43  
1 n MET 44  
1 n ALA 45  
1 n LEU 46  
1 n LEU 47  
1 n ASP 48  
1 n SER 49  
1 n LEU 50  
1 n VAL 51  
1 n LYS 52  
1 n PHE 53  
1 n ILE 54  
1 n LYS 55  
1 n ARG 56  
1 n ASN 57  
1 n THR 58  
1 n ASP 59  
1 n VAL 60  
1 n ASN 61  
1 n GLY 62  
1 n LYS 63  
1 n VAL 64  
1 n MET 65  
1 n VAL 66  
1 n TYR 67  
1 n ASN 68  
1 n GLY 69  
1 n ASP 70  
1 n ILE 71  
1 n VAL 72  
1 n SER 73  
1 n ARG 74  
1 n ALA 75  
1 n ILE 76  
1 n PRO 77  
1 n LYS 78  
1 n TYR 79  
1 n ASN 80  
1 n LEU 81  
1 n ASP 82  
1 n TYR 83  
1 n VAL 84  
1 n LYS 85  
1 n GLN 86  
1 n SER 87  
1 n ILE 88  
1 n VAL 89  
1 n ASN 90  
1 n ALA 91  
1 n THR 92  
1 n ALA 93  
1 n LEU 94  
1 n LEU 95  
1 n LYS 96  
1 n LYS 97  
1 n PHE 98  
1 n GLU 99  
1 n ASP 100 
1 n PHE 101 
1 n PHE 102 
1 n ILE 103 
1 n ILE 104 
1 n PRO 105 
1 n MET 106 
1 n LEU 107 
1 n GLY 108 
1 n ASN 109 
1 n HIS 110 
1 n ASP 111 
1 n VAL 112 
1 n TYR 113 
1 n PRO 114 
1 n ALA 115 
1 n ASN 116 
1 n GLN 117 
1 n MET 118 
1 n ALA 119 
1 n ILE 120 
1 n ASN 121 
1 n SER 122 
1 n GLN 123 
1 n TRP 124 
1 n ILE 125 
1 n PHE 126 
1 n GLN 127 
1 n PHE 128 
1 n ALA 129 
1 n ALA 130 
1 n GLU 131 
1 n GLN 132 
1 n PHE 133 
1 n ALA 134 
1 n PRO 135 
1 n PHE 136 
1 n LEU 137 
1 n SER 138 
1 n GLN 139 
1 n ASN 140 
1 n ALA 141 
1 n ILE 142 
1 n GLU 143 
1 n SER 144 
1 n PHE 145 
1 n LYS 146 
1 n HIS 147 
1 n GLY 148 
1 n GLY 149 
1 n TYR 150 
1 n TYR 151 
1 n THR 152 
1 n MET 153 
1 n PRO 154 
1 n PHE 155 
1 n PRO 156 
1 n ALA 157 
1 n HIS 158 
1 n LEU 159 
1 n GLY 160 
1 n ILE 161 
1 n LYS 162 
1 n VAL 163 
1 n PRO 164 
1 n LEU 165 
1 n ASN 166 
1 n ALA 167 
1 n VAL 168 
1 n VAL 169 
1 n LEU 170 
1 n ASN 171 
1 n THR 172 
1 n VAL 173 
1 n LEU 174 
1 n TYR 175 
1 n TYR 176 
1 n ASN 177 
1 n TYR 178 
1 n ASN 179 
1 n LYS 180 
1 n GLN 181 
1 n THR 182 
1 n MET 183 
1 n ASP 184 
1 n SER 185 
1 n THR 186 
1 n ASP 187 
1 n PRO 188 
1 n LEU 189 
1 n GLY 190 
1 n GLN 191 
1 n PHE 192 
1 n GLU 193 
1 n TRP 194 
1 n PHE 195 
1 n LYS 196 
1 n THR 197 
1 n VAL 198 
1 n MET 199 
1 n ASP 200 
1 n GLY 201 
1 n TYR 202 
1 n ARG 203 
1 n LYS 204 
1 n THR 205 
1 n GLY 206 
1 n GLN 207 
1 n ARG 208 
1 n ALA 209 
1 n ILE 210 
1 n VAL 211 
1 n SER 212 
1 n MET 213 
1 n HIS 214 
1 n ILE 215 
1 n CYS 216 
1 n PRO 217 
1 n GLY 218 
1 n VAL 219 
1 n ALA 220 
1 n GLU 221 
1 n ARG 222 
1 n PHE 223 
1 n ASN 224 
1 n TYR 225 
1 n SER 226 
1 n ASP 227 
1 n GLN 228 
1 n LEU 229 
1 n TYR 230 
1 n PRO 231 
1 n GLN 232 
1 n TYR 233 
1 n ASN 234 
1 n ASP 235 
1 n ARG 236 
1 n LEU 237 
1 n VAL 238 
1 n ASP 239 
1 n SER 240 
1 n LEU 241 
1 n ALA 242 
1 n GLU 243 
1 n TYR 244 
1 n ASN 245 
1 n ASP 246 
1 n VAL 247 
1 n ILE 248 
1 n LEU 249 
1 n GLY 250 
1 n VAL 251 
1 n LEU 252 
1 n CYS 253 
1 n GLY 254 
1 n HIS 255 
1 n LEU 256 
1 n HIS 257 
1 n THR 258 
1 n ASP 259 
1 n THR 260 
1 n PHE 261 
1 n ARG 262 
1 n ILE 263 
1 n LEU 264 
1 n SER 265 
1 n LYS 266 
1 n GLY 267 
1 n ASN 268 
1 n LYS 269 
1 n LYS 270 
1 n VAL 271 
1 n MET 272 
1 n ALA 273 
1 n PHE 274 
1 n ILE 275 
1 n GLY 276 
1 n PRO 277 
1 n SER 278 
1 n VAL 279 
1 n ASP 280 
1 n THR 281 
1 n TRP 282 
1 n LEU 283 
1 n GLY 284 
1 n THR 285 
1 n SER 286 
1 n PRO 287 
1 n SER 288 
1 n ILE 289 
1 n ARG 290 
1 n LYS 291 
1 n TYR 292 
1 n ASP 293 
1 n VAL 294 
1 n GLY 295 
1 n ASN 296 
1 n GLY 297 
1 n GLN 298 
1 n GLY 299 
1 n TYR 300 
1 n MET 301 
1 n LYS 302 
1 n GLU 303 
1 n PHE 304 
1 n LYS 305 
1 n ASN 306 
1 n TYR 307 
1 n HIS 308 
1 n PHE 309 
1 n GLN 310 
1 n LEU 311 
1 n ARG 312 
1 n PRO 313 
1 n LYS 314 
1 n LYS 315 
1 n ASP 316 
1 n LYS 317 
1 n LEU 318 
1 n LYS 319 
1 n PRO 320 
1 n LYS 321 
1 n THR 322 
1 n THR 323 
1 n ILE 324 
1 n LYS 325 
1 n GLN 326 
1 n PRO 327 
1 n SER 328 
1 n ASP 329 
1 n GLY 330 
1 n PHE 331 
1 n ASN 332 
1 n LYS 333 
1 n TRP 334 
1 n LYS 335 
1 n PHE 336 
1 n ASN 337 
1 n TYR 338 
1 n GLY 339 
1 n SER 340 
1 n SER 341 
1 n SER 342 
1 n GLU 343 
1 n TYR 344 
1 n GLY 345 
1 n LEU 346 
1 n LYS 347 
1 n GLU 348 
1 n LEU 349 
1 n SER 350 
1 n PRO 351 
1 n LYS 352 
1 n GLU 353 
1 n PHE 354 
1 n GLU 355 
1 n ILE 356 
1 n LEU 357 
1 n ALA 358 
1 n ALA 359 
1 n ARG 360 
1 n MET 361 
1 n ASP 362 
1 n LYS 363 
1 n ASP 364 
1 n LEU 365 
1 n GLN 366 
1 n LEU 367 
1 n PHE 368 
1 n ASN 369 
1 n LYS 370 
1 n TYR 371 
1 n HIS 372 
1 n LEU 373 
1 n HIS 374 
1 n PHE 375 
1 n ARG 376 
1 n ALA 377 
1 n ASP 378 
1 n THR 379 
1 n PRO 380 
1 n GLY 381 
1 n PHE 382 
1 n THR 383 
#
_ma_data.content_type "model coordinates"
_ma_data.id           1
_ma_data.name         Model
#
_ma_model_list.data_id          1
_ma_model_list.model_group_id   1
_ma_model_list.model_group_name "AlphaFold-beta-20231127 (7a14c934-fe78-43c1-a552-7fb305b0ebd1 @ 2024-08-29 17:24:26)"
_ma_model_list.model_id         1
_ma_model_list.model_name       "Top ranked model"
_ma_model_list.model_type       "Ab initio model"
_ma_model_list.ordinal_id       1
#
loop_
_ma_protocol_step.method_type
_ma_protocol_step.ordinal_id
_ma_protocol_step.protocol_id
_ma_protocol_step.step_id
"coevolution MSA" 1 1 1 
"template search" 2 1 2 
modeling          3 1 3 
#
loop_
_ma_qa_metric.id
_ma_qa_metric.mode
_ma_qa_metric.name
_ma_qa_metric.software_group_id
_ma_qa_metric.type
1 global pLDDT 1 pLDDT 
2 local  pLDDT 1 pLDDT 
#
_ma_qa_metric_global.metric_id    1
_ma_qa_metric_global.metric_value 88.67
_ma_qa_metric_global.model_id     1
_ma_qa_metric_global.ordinal_id   1
#
_ma_software_group.group_id    1
_ma_software_group.ordinal_id  1
_ma_software_group.software_id 1
#
loop_
_ma_target_entity.data_id
_ma_target_entity.entity_id
_ma_target_entity.origin
1 1 . 
1 2 . 
1 3 . 
#
loop_
_ma_target_entity_instance.asym_id
_ma_target_entity_instance.details
_ma_target_entity_instance.entity_id
A . 1 
B . 2 
C . 3 
#
loop_
_pdbx_branch_scheme.asym_id
_pdbx_branch_scheme.auth_asym_id
_pdbx_branch_scheme.auth_seq_num
_pdbx_branch_scheme.entity_id
_pdbx_branch_scheme.hetero
_pdbx_branch_scheme.mon_id
_pdbx_branch_scheme.num
_pdbx_branch_scheme.pdb_asym_id
_pdbx_branch_scheme.pdb_ins_code
_pdbx_branch_scheme.pdb_seq_num
B B 1 2 n NAG 1 B . 1 
B B 2 2 n NAG 2 B . 2 
B B 3 2 n MAN 3 B . 3 
B B 4 2 n MAN 4 B . 4 
B B 5 2 n MAN 5 B . 5 
B B 6 2 n MAN 6 B . 6 
B B 7 2 n MAN 7 B . 7 
B B 8 2 n MAN 8 B . 8 
C C 1 3 n NAG 1 C . 1 
C C 2 3 n NAG 2 C . 2 
C C 3 3 n MAN 3 C . 3 
C C 4 3 n MAN 4 C . 4 
C C 5 3 n MAN 5 C . 5 
C C 6 3 n MAN 6 C . 6 
C C 7 3 n MAN 7 C . 7 
C C 8 3 n MAN 8 C . 8 
#
loop_
_pdbx_data_usage.details
_pdbx_data_usage.id
_pdbx_data_usage.type
_pdbx_data_usage.url
;NON-COMMERCIAL USE ONLY, BY USING THIS FILE YOU AGREE TO THE TERMS OF USE FOUND
AT alphafoldserver.com/output-terms.
;
1 license    ? 
;THE INFORMATION IS NOT INTENDED FOR, HAS NOT BEEN VALIDATED FOR, AND IS NOT
APPROVED FOR CLINICAL USE. IT SHOULD NOT BE USED FOR CLINICAL PURPOSE OR RELIED
ON FOR MEDICAL OR OTHER PROFESSIONAL ADVICE. IT IS THEORETICAL MODELLING ONLY
AND CAUTION SHOULD BE EXERCISED IN ITS USE. IT IS PROVIDED "AS-IS" WITHOUT ANY
WARRANTY OF ANY KIND, WHETHER EXPRESSED OR IMPLIED. NO WARRANTY IS GIVEN THAT
USE OF THE INFORMATION SHALL NOT INFRINGE THE RIGHTS OF ANY THIRD PARTY.
;
2 disclaimer ? 
#
loop_
_pdbx_poly_seq_scheme.asym_id
_pdbx_poly_seq_scheme.auth_seq_num
_pdbx_poly_seq_scheme.entity_id
_pdbx_poly_seq_scheme.hetero
_pdbx_poly_seq_scheme.mon_id
_pdbx_poly_seq_scheme.pdb_ins_code
_pdbx_poly_seq_scheme.pdb_seq_num
_pdbx_poly_seq_scheme.pdb_strand_id
_pdbx_poly_seq_scheme.seq_id
A 1   1 n PHE . 1   A 1   
A 2   1 n GLU . 2   A 2   
A 3   1 n MET . 3   A 3   
A 4   1 n TRP . 4   A 4   
A 5   1 n GLN . 5   A 5   
A 6   1 n LEU . 6   A 6   
A 7   1 n THR . 7   A 7   
A 8   1 n ASP . 8   A 8   
A 9   1 n ILE . 9   A 9   
A 10  1 n HIS . 10  A 10  
A 11  1 n LEU . 11  A 11  
A 12  1 n ASP . 12  A 12  
A 13  1 n PRO . 13  A 13  
A 14  1 n MET . 14  A 14  
A 15  1 n TYR . 15  A 15  
A 16  1 n THR . 16  A 16  
A 17  1 n VAL . 17  A 17  
A 18  1 n GLY . 18  A 18  
A 19  1 n SER . 19  A 19  
A 20  1 n ASP . 20  A 20  
A 21  1 n PRO . 21  A 21  
A 22  1 n LEU . 22  A 22  
A 23  1 n LYS . 23  A 23  
A 24  1 n LEU . 24  A 24  
A 25  1 n CYS . 25  A 25  
A 26  1 n ARG . 26  A 26  
A 27  1 n GLU . 27  A 27  
A 28  1 n GLY . 28  A 28  
A 29  1 n LYS . 29  A 29  
A 30  1 n GLY . 30  A 30  
A 31  1 n ASN . 31  A 31  
A 32  1 n ALA . 32  A 32  
A 33  1 n GLY . 33  A 33  
A 34  1 n LYS . 34  A 34  
A 35  1 n TYR . 35  A 35  
A 36  1 n GLY . 36  A 36  
A 37  1 n ASP . 37  A 37  
A 38  1 n TYR . 38  A 38  
A 39  1 n SER . 39  A 39  
A 40  1 n CYS . 40  A 40  
A 41  1 n ASP . 41  A 41  
A 42  1 n ALA . 42  A 42  
A 43  1 n ASN . 43  A 43  
A 44  1 n MET . 44  A 44  
A 45  1 n ALA . 45  A 45  
A 46  1 n LEU . 46  A 46  
A 47  1 n LEU . 47  A 47  
A 48  1 n ASP . 48  A 48  
A 49  1 n SER . 49  A 49  
A 50  1 n LEU . 50  A 50  
A 51  1 n VAL . 51  A 51  
A 52  1 n LYS . 52  A 52  
A 53  1 n PHE . 53  A 53  
A 54  1 n ILE . 54  A 54  
A 55  1 n LYS . 55  A 55  
A 56  1 n ARG . 56  A 56  
A 57  1 n ASN . 57  A 57  
A 58  1 n THR . 58  A 58  
A 59  1 n ASP . 59  A 59  
A 60  1 n VAL . 60  A 60  
A 61  1 n ASN . 61  A 61  
A 62  1 n GLY . 62  A 62  
A 63  1 n LYS . 63  A 63  
A 64  1 n VAL . 64  A 64  
A 65  1 n MET . 65  A 65  
A 66  1 n VAL . 66  A 66  
A 67  1 n TYR . 67  A 67  
A 68  1 n ASN . 68  A 68  
A 69  1 n GLY . 69  A 69  
A 70  1 n ASP . 70  A 70  
A 71  1 n ILE . 71  A 71  
A 72  1 n VAL . 72  A 72  
A 73  1 n SER . 73  A 73  
A 74  1 n ARG . 74  A 74  
A 75  1 n ALA . 75  A 75  
A 76  1 n ILE . 76  A 76  
A 77  1 n PRO . 77  A 77  
A 78  1 n LYS . 78  A 78  
A 79  1 n TYR . 79  A 79  
A 80  1 n ASN . 80  A 80  
A 81  1 n LEU . 81  A 81  
A 82  1 n ASP . 82  A 82  
A 83  1 n TYR . 83  A 83  
A 84  1 n VAL . 84  A 84  
A 85  1 n LYS . 85  A 85  
A 86  1 n GLN . 86  A 86  
A 87  1 n SER . 87  A 87  
A 88  1 n ILE . 88  A 88  
A 89  1 n VAL . 89  A 89  
A 90  1 n ASN . 90  A 90  
A 91  1 n ALA . 91  A 91  
A 92  1 n THR . 92  A 92  
A 93  1 n ALA . 93  A 93  
A 94  1 n LEU . 94  A 94  
A 95  1 n LEU . 95  A 95  
A 96  1 n LYS . 96  A 96  
A 97  1 n LYS . 97  A 97  
A 98  1 n PHE . 98  A 98  
A 99  1 n GLU . 99  A 99  
A 100 1 n ASP . 100 A 100 
A 101 1 n PHE . 101 A 101 
A 102 1 n PHE . 102 A 102 
A 103 1 n ILE . 103 A 103 
A 104 1 n ILE . 104 A 104 
A 105 1 n PRO . 105 A 105 
A 106 1 n MET . 106 A 106 
A 107 1 n LEU . 107 A 107 
A 108 1 n GLY . 108 A 108 
A 109 1 n ASN . 109 A 109 
A 110 1 n HIS . 110 A 110 
A 111 1 n ASP . 111 A 111 
A 112 1 n VAL . 112 A 112 
A 113 1 n TYR . 113 A 113 
A 114 1 n PRO . 114 A 114 
A 115 1 n ALA . 115 A 115 
A 116 1 n ASN . 116 A 116 
A 117 1 n GLN . 117 A 117 
A 118 1 n MET . 118 A 118 
A 119 1 n ALA . 119 A 119 
A 120 1 n ILE . 120 A 120 
A 121 1 n ASN . 121 A 121 
A 122 1 n SER . 122 A 122 
A 123 1 n GLN . 123 A 123 
A 124 1 n TRP . 124 A 124 
A 125 1 n ILE . 125 A 125 
A 126 1 n PHE . 126 A 126 
A 127 1 n GLN . 127 A 127 
A 128 1 n PHE . 128 A 128 
A 129 1 n ALA . 129 A 129 
A 130 1 n ALA . 130 A 130 
A 131 1 n GLU . 131 A 131 
A 132 1 n GLN . 132 A 132 
A 133 1 n PHE . 133 A 133 
A 134 1 n ALA . 134 A 134 
A 135 1 n PRO . 135 A 135 
A 136 1 n PHE . 136 A 136 
A 137 1 n LEU . 137 A 137 
A 138 1 n SER . 138 A 138 
A 139 1 n GLN . 139 A 139 
A 140 1 n ASN . 140 A 140 
A 141 1 n ALA . 141 A 141 
A 142 1 n ILE . 142 A 142 
A 143 1 n GLU . 143 A 143 
A 144 1 n SER . 144 A 144 
A 145 1 n PHE . 145 A 145 
A 146 1 n LYS . 146 A 146 
A 147 1 n HIS . 147 A 147 
A 148 1 n GLY . 148 A 148 
A 149 1 n GLY . 149 A 149 
A 150 1 n TYR . 150 A 150 
A 151 1 n TYR . 151 A 151 
A 152 1 n THR . 152 A 152 
A 153 1 n MET . 153 A 153 
A 154 1 n PRO . 154 A 154 
A 155 1 n PHE . 155 A 155 
A 156 1 n PRO . 156 A 156 
A 157 1 n ALA . 157 A 157 
A 158 1 n HIS . 158 A 158 
A 159 1 n LEU . 159 A 159 
A 160 1 n GLY . 160 A 160 
A 161 1 n ILE . 161 A 161 
A 162 1 n LYS . 162 A 162 
A 163 1 n VAL . 163 A 163 
A 164 1 n PRO . 164 A 164 
A 165 1 n LEU . 165 A 165 
A 166 1 n ASN . 166 A 166 
A 167 1 n ALA . 167 A 167 
A 168 1 n VAL . 168 A 168 
A 169 1 n VAL . 169 A 169 
A 170 1 n LEU . 170 A 170 
A 171 1 n ASN . 171 A 171 
A 172 1 n THR . 172 A 172 
A 173 1 n VAL . 173 A 173 
A 174 1 n LEU . 174 A 174 
A 175 1 n TYR . 175 A 175 
A 176 1 n TYR . 176 A 176 
A 177 1 n ASN . 177 A 177 
A 178 1 n TYR . 178 A 178 
A 179 1 n ASN . 179 A 179 
A 180 1 n LYS . 180 A 180 
A 181 1 n GLN . 181 A 181 
A 182 1 n THR . 182 A 182 
A 183 1 n MET . 183 A 183 
A 184 1 n ASP . 184 A 184 
A 185 1 n SER . 185 A 185 
A 186 1 n THR . 186 A 186 
A 187 1 n ASP . 187 A 187 
A 188 1 n PRO . 188 A 188 
A 189 1 n LEU . 189 A 189 
A 190 1 n GLY . 190 A 190 
A 191 1 n GLN . 191 A 191 
A 192 1 n PHE . 192 A 192 
A 193 1 n GLU . 193 A 193 
A 194 1 n TRP . 194 A 194 
A 195 1 n PHE . 195 A 195 
A 196 1 n LYS . 196 A 196 
A 197 1 n THR . 197 A 197 
A 198 1 n VAL . 198 A 198 
A 199 1 n MET . 199 A 199 
A 200 1 n ASP . 200 A 200 
A 201 1 n GLY . 201 A 201 
A 202 1 n TYR . 202 A 202 
A 203 1 n ARG . 203 A 203 
A 204 1 n LYS . 204 A 204 
A 205 1 n THR . 205 A 205 
A 206 1 n GLY . 206 A 206 
A 207 1 n GLN . 207 A 207 
A 208 1 n ARG . 208 A 208 
A 209 1 n ALA . 209 A 209 
A 210 1 n ILE . 210 A 210 
A 211 1 n VAL . 211 A 211 
A 212 1 n SER . 212 A 212 
A 213 1 n MET . 213 A 213 
A 214 1 n HIS . 214 A 214 
A 215 1 n ILE . 215 A 215 
A 216 1 n CYS . 216 A 216 
A 217 1 n PRO . 217 A 217 
A 218 1 n GLY . 218 A 218 
A 219 1 n VAL . 219 A 219 
A 220 1 n ALA . 220 A 220 
A 221 1 n GLU . 221 A 221 
A 222 1 n ARG . 222 A 222 
A 223 1 n PHE . 223 A 223 
A 224 1 n ASN . 224 A 224 
A 225 1 n TYR . 225 A 225 
A 226 1 n SER . 226 A 226 
A 227 1 n ASP . 227 A 227 
A 228 1 n GLN . 228 A 228 
A 229 1 n LEU . 229 A 229 
A 230 1 n TYR . 230 A 230 
A 231 1 n PRO . 231 A 231 
A 232 1 n GLN . 232 A 232 
A 233 1 n TYR . 233 A 233 
A 234 1 n ASN . 234 A 234 
A 235 1 n ASP . 235 A 235 
A 236 1 n ARG . 236 A 236 
A 237 1 n LEU . 237 A 237 
A 238 1 n VAL . 238 A 238 
A 239 1 n ASP . 239 A 239 
A 240 1 n SER . 240 A 240 
A 241 1 n LEU . 241 A 241 
A 242 1 n ALA . 242 A 242 
A 243 1 n GLU . 243 A 243 
A 244 1 n TYR . 244 A 244 
A 245 1 n ASN . 245 A 245 
A 246 1 n ASP . 246 A 246 
A 247 1 n VAL . 247 A 247 
A 248 1 n ILE . 248 A 248 
A 249 1 n LEU . 249 A 249 
A 250 1 n GLY . 250 A 250 
A 251 1 n VAL . 251 A 251 
A 252 1 n LEU . 252 A 252 
A 253 1 n CYS . 253 A 253 
A 254 1 n GLY . 254 A 254 
A 255 1 n HIS . 255 A 255 
A 256 1 n LEU . 256 A 256 
A 257 1 n HIS . 257 A 257 
A 258 1 n THR . 258 A 258 
A 259 1 n ASP . 259 A 259 
A 260 1 n THR . 260 A 260 
A 261 1 n PHE . 261 A 261 
A 262 1 n ARG . 262 A 262 
A 263 1 n ILE . 263 A 263 
A 264 1 n LEU . 264 A 264 
A 265 1 n SER . 265 A 265 
A 266 1 n LYS . 266 A 266 
A 267 1 n GLY . 267 A 267 
A 268 1 n ASN . 268 A 268 
A 269 1 n LYS . 269 A 269 
A 270 1 n LYS . 270 A 270 
A 271 1 n VAL . 271 A 271 
A 272 1 n MET . 272 A 272 
A 273 1 n ALA . 273 A 273 
A 274 1 n PHE . 274 A 274 
A 275 1 n ILE . 275 A 275 
A 276 1 n GLY . 276 A 276 
A 277 1 n PRO . 277 A 277 
A 278 1 n SER . 278 A 278 
A 279 1 n VAL . 279 A 279 
A 280 1 n ASP . 280 A 280 
A 281 1 n THR . 281 A 281 
A 282 1 n TRP . 282 A 282 
A 283 1 n LEU . 283 A 283 
A 284 1 n GLY . 284 A 284 
A 285 1 n THR . 285 A 285 
A 286 1 n SER . 286 A 286 
A 287 1 n PRO . 287 A 287 
A 288 1 n SER . 288 A 288 
A 289 1 n ILE . 289 A 289 
A 290 1 n ARG . 290 A 290 
A 291 1 n LYS . 291 A 291 
A 292 1 n TYR . 292 A 292 
A 293 1 n ASP . 293 A 293 
A 294 1 n VAL . 294 A 294 
A 295 1 n GLY . 295 A 295 
A 296 1 n ASN . 296 A 296 
A 297 1 n GLY . 297 A 297 
A 298 1 n GLN . 298 A 298 
A 299 1 n GLY . 299 A 299 
A 300 1 n TYR . 300 A 300 
A 301 1 n MET . 301 A 301 
A 302 1 n LYS . 302 A 302 
A 303 1 n GLU . 303 A 303 
A 304 1 n PHE . 304 A 304 
A 305 1 n LYS . 305 A 305 
A 306 1 n ASN . 306 A 306 
A 307 1 n TYR . 307 A 307 
A 308 1 n HIS . 308 A 308 
A 309 1 n PHE . 309 A 309 
A 310 1 n GLN . 310 A 310 
A 311 1 n LEU . 311 A 311 
A 312 1 n ARG . 312 A 312 
A 313 1 n PRO . 313 A 313 
A 314 1 n LYS . 314 A 314 
A 315 1 n LYS . 315 A 315 
A 316 1 n ASP . 316 A 316 
A 317 1 n LYS . 317 A 317 
A 318 1 n LEU . 318 A 318 
A 319 1 n LYS . 319 A 319 
A 320 1 n PRO . 320 A 320 
A 321 1 n LYS . 321 A 321 
A 322 1 n THR . 322 A 322 
A 323 1 n THR . 323 A 323 
A 324 1 n ILE . 324 A 324 
A 325 1 n LYS . 325 A 325 
A 326 1 n GLN . 326 A 326 
A 327 1 n PRO . 327 A 327 
A 328 1 n SER . 328 A 328 
A 329 1 n ASP . 329 A 329 
A 330 1 n GLY . 330 A 330 
A 331 1 n PHE . 331 A 331 
A 332 1 n ASN . 332 A 332 
A 333 1 n LYS . 333 A 333 
A 334 1 n TRP . 334 A 334 
A 335 1 n LYS . 335 A 335 
A 336 1 n PHE . 336 A 336 
A 337 1 n ASN . 337 A 337 
A 338 1 n TYR . 338 A 338 
A 339 1 n GLY . 339 A 339 
A 340 1 n SER . 340 A 340 
A 341 1 n SER . 341 A 341 
A 342 1 n SER . 342 A 342 
A 343 1 n GLU . 343 A 343 
A 344 1 n TYR . 344 A 344 
A 345 1 n GLY . 345 A 345 
A 346 1 n LEU . 346 A 346 
A 347 1 n LYS . 347 A 347 
A 348 1 n GLU . 348 A 348 
A 349 1 n LEU . 349 A 349 
A 350 1 n SER . 350 A 350 
A 351 1 n PRO . 351 A 351 
A 352 1 n LYS . 352 A 352 
A 353 1 n GLU . 353 A 353 
A 354 1 n PHE . 354 A 354 
A 355 1 n GLU . 355 A 355 
A 356 1 n ILE . 356 A 356 
A 357 1 n LEU . 357 A 357 
A 358 1 n ALA . 358 A 358 
A 359 1 n ALA . 359 A 359 
A 360 1 n ARG . 360 A 360 
A 361 1 n MET . 361 A 361 
A 362 1 n ASP . 362 A 362 
A 363 1 n LYS . 363 A 363 
A 364 1 n ASP . 364 A 364 
A 365 1 n LEU . 365 A 365 
A 366 1 n GLN . 366 A 366 
A 367 1 n LEU . 367 A 367 
A 368 1 n PHE . 368 A 368 
A 369 1 n ASN . 369 A 369 
A 370 1 n LYS . 370 A 370 
A 371 1 n TYR . 371 A 371 
A 372 1 n HIS . 372 A 372 
A 373 1 n LEU . 373 A 373 
A 374 1 n HIS . 374 A 374 
A 375 1 n PHE . 375 A 375 
A 376 1 n ARG . 376 A 376 
A 377 1 n ALA . 377 A 377 
A 378 1 n ASP . 378 A 378 
A 379 1 n THR . 379 A 379 
A 380 1 n PRO . 380 A 380 
A 381 1 n GLY . 381 A 381 
A 382 1 n PHE . 382 A 382 
A 383 1 n THR . 383 A 383 
#
_software.classification other
_software.date           ?
_software.description    "Structure prediction"
_software.name           AlphaFold
_software.pdbx_ordinal   1
_software.type           package
_software.version        "AlphaFold-beta-20231127 (7a14c934-fe78-43c1-a552-7fb305b0ebd1 @ 2024-08-29 17:24:26)"
#
loop_
_struct_asym.entity_id
_struct_asym.id
1 A 
2 B 
3 C 
#
loop_
_struct_conn.conn_type_id
_struct_conn.id
_struct_conn.pdbx_ptnr1_PDB_ins_code
_struct_conn.pdbx_ptnr1_label_alt_id
_struct_conn.pdbx_ptnr2_PDB_ins_code
_struct_conn.pdbx_ptnr2_label_alt_id
_struct_conn.pdbx_role
_struct_conn.pdbx_value_order
_struct_conn.ptnr1_auth_asym_id
_struct_conn.ptnr1_auth_seq_id
_struct_conn.ptnr1_label_asym_id
_struct_conn.ptnr1_label_atom_id
_struct_conn.ptnr1_label_comp_id
_struct_conn.ptnr1_label_seq_id
_struct_conn.ptnr1_symmetry
_struct_conn.ptnr2_auth_asym_id
_struct_conn.ptnr2_auth_seq_id
_struct_conn.ptnr2_label_asym_id
_struct_conn.ptnr2_label_atom_id
_struct_conn.ptnr2_label_comp_id
_struct_conn.ptnr2_label_seq_id
_struct_conn.ptnr2_symmetry
covale covale1  ? ? ? ? ? ? B 1 B C1 NAG . 1_555 A 90  A ND2 ASN 90  1_555 
covale covale2  ? ? ? ? ? ? C 1 C C1 NAG . 1_555 A 224 A ND2 ASN 224 1_555 
covale covale3  ? ? ? ? ? ? B 1 B O4 NAG . 1_555 B 2   B C1  NAG .   1_555 
covale covale4  ? ? ? ? ? ? B 2 B O4 NAG . 1_555 B 3   B C1  MAN .   1_555 
covale covale5  ? ? ? ? ? ? B 3 B O2 MAN . 1_555 B 4   B C1  MAN .   1_555 
covale covale6  ? ? ? ? ? ? B 4 B O2 MAN . 1_555 B 5   B C1  MAN .   1_555 
covale covale7  ? ? ? ? ? ? B 4 B O6 MAN . 1_555 B 6   B C1  MAN .   1_555 
covale covale8  ? ? ? ? ? ? B 6 B O2 MAN . 1_555 B 7   B C1  MAN .   1_555 
covale covale9  ? ? ? ? ? ? B 6 B O6 MAN . 1_555 B 8   B C1  MAN .   1_555 
covale covale10 ? ? ? ? ? ? C 1 C O4 NAG . 1_555 C 2   C C1  NAG .   1_555 
covale covale11 ? ? ? ? ? ? C 2 C O4 NAG . 1_555 C 3   C C1  MAN .   1_555 
covale covale12 ? ? ? ? ? ? C 3 C O2 MAN . 1_555 C 4   C C1  MAN .   1_555 
covale covale13 ? ? ? ? ? ? C 4 C O2 MAN . 1_555 C 5   C C1  MAN .   1_555 
covale covale14 ? ? ? ? ? ? C 4 C O6 MAN . 1_555 C 6   C C1  MAN .   1_555 
covale covale15 ? ? ? ? ? ? C 6 C O2 MAN . 1_555 C 7   C C1  MAN .   1_555 
covale covale16 ? ? ? ? ? ? C 6 C O6 MAN . 1_555 C 8   C C1  MAN .   1_555 
#
_struct_conn_type.criteria  ?
_struct_conn_type.id        covale
_struct_conn_type.reference ?
#
loop_
_atom_site.group_PDB
_atom_site.id
_atom_site.type_symbol
_atom_site.label_atom_id
_atom_site.label_alt_id
_atom_site.label_comp_id
_atom_site.label_asym_id
_atom_site.label_entity_id
_atom_site.label_seq_id
_atom_site.pdbx_PDB_ins_code
_atom_site.Cartn_x
_atom_site.Cartn_y
_atom_site.Cartn_z
_atom_site.occupancy
_atom_site.B_iso_or_equiv
_atom_site.auth_seq_id
_atom_site.auth_asym_id
_atom_site.pdbx_PDB_model_num
ATOM   1    N N   . PHE A 1 1   ? 13.263  -12.751 -11.051 1.00 96.13 1   A 1 
ATOM   2    C CA  . PHE A 1 1   ? 13.578  -11.358 -10.725 1.00 97.35 1   A 1 
ATOM   3    C C   . PHE A 1 1   ? 12.962  -10.985 -9.383  1.00 97.86 1   A 1 
ATOM   4    O O   . PHE A 1 1   ? 12.143  -11.734 -8.838  1.00 97.36 1   A 1 
ATOM   5    C CB  . PHE A 1 1   ? 13.100  -10.413 -11.828 1.00 96.61 1   A 1 
ATOM   6    C CG  . PHE A 1 1   ? 11.596  -10.309 -11.948 1.00 97.24 1   A 1 
ATOM   7    C CD1 . PHE A 1 1   ? 10.873  -11.244 -12.671 1.00 96.66 1   A 1 
ATOM   8    C CD2 . PHE A 1 1   ? 10.912  -9.252  -11.363 1.00 96.38 1   A 1 
ATOM   9    C CE1 . PHE A 1 1   ? 9.494   -11.146 -12.801 1.00 95.54 1   A 1 
ATOM   10   C CE2 . PHE A 1 1   ? 9.534   -9.137  -11.483 1.00 95.46 1   A 1 
ATOM   11   C CZ  . PHE A 1 1   ? 8.823   -10.086 -12.206 1.00 96.35 1   A 1 
ATOM   12   N N   . GLU A 1 2   ? 13.360  -9.839  -8.838  1.00 97.95 2   A 1 
ATOM   13   C CA  . GLU A 1 2   ? 12.827  -9.356  -7.576  1.00 98.19 2   A 1 
ATOM   14   C C   . GLU A 1 2   ? 11.988  -8.100  -7.805  1.00 98.28 2   A 1 
ATOM   15   O O   . GLU A 1 2   ? 12.209  -7.353  -8.761  1.00 97.86 2   A 1 
ATOM   16   C CB  . GLU A 1 2   ? 13.962  -9.073  -6.584  1.00 97.57 2   A 1 
ATOM   17   C CG  . GLU A 1 2   ? 14.704  -10.325 -6.157  1.00 94.17 2   A 1 
ATOM   18   C CD  . GLU A 1 2   ? 15.793  -10.039 -5.133  1.00 91.94 2   A 1 
ATOM   19   O OE1 . GLU A 1 2   ? 16.420  -8.968  -5.214  1.00 85.02 2   A 1 
ATOM   20   O OE2 . GLU A 1 2   ? 16.019  -10.897 -4.253  1.00 84.49 2   A 1 
ATOM   21   N N   . MET A 1 3   ? 11.033  -7.869  -6.899  1.00 98.52 3   A 1 
ATOM   22   C CA  . MET A 1 3   ? 10.084  -6.772  -7.064  1.00 98.65 3   A 1 
ATOM   23   C C   . MET A 1 3   ? 9.705   -6.177  -5.717  1.00 98.79 3   A 1 
ATOM   24   O O   . MET A 1 3   ? 9.271   -6.896  -4.813  1.00 98.60 3   A 1 
ATOM   25   C CB  . MET A 1 3   ? 8.830   -7.270  -7.796  1.00 98.34 3   A 1 
ATOM   26   C CG  . MET A 1 3   ? 7.736   -6.231  -7.950  1.00 97.64 3   A 1 
ATOM   27   S SD  . MET A 1 3   ? 6.346   -6.845  -8.952  1.00 96.68 3   A 1 
ATOM   28   C CE  . MET A 1 3   ? 5.729   -8.140  -7.893  1.00 90.24 3   A 1 
ATOM   29   N N   . TRP A 1 4   ? 9.865   -4.865  -5.581  1.00 98.72 4   A 1 
ATOM   30   C CA  . TRP A 1 4   ? 9.475   -4.160  -4.371  1.00 98.88 4   A 1 
ATOM   31   C C   . TRP A 1 4   ? 7.988   -3.836  -4.377  1.00 98.84 4   A 1 
ATOM   32   O O   . TRP A 1 4   ? 7.394   -3.624  -5.436  1.00 98.68 4   A 1 
ATOM   33   C CB  . TRP A 1 4   ? 10.271  -2.861  -4.229  1.00 98.77 4   A 1 
ATOM   34   C CG  . TRP A 1 4   ? 11.750  -3.044  -4.088  1.00 98.78 4   A 1 
ATOM   35   C CD1 . TRP A 1 4   ? 12.683  -3.064  -5.091  1.00 98.46 4   A 1 
ATOM   36   C CD2 . TRP A 1 4   ? 12.479  -3.215  -2.869  1.00 98.71 4   A 1 
ATOM   37   N NE1 . TRP A 1 4   ? 13.931  -3.243  -4.575  1.00 98.35 4   A 1 
ATOM   38   C CE2 . TRP A 1 4   ? 13.841  -3.341  -3.211  1.00 98.55 4   A 1 
ATOM   39   C CE3 . TRP A 1 4   ? 12.115  -3.279  -1.516  1.00 98.53 4   A 1 
ATOM   40   C CZ2 . TRP A 1 4   ? 14.834  -3.517  -2.243  1.00 98.26 4   A 1 
ATOM   41   C CZ3 . TRP A 1 4   ? 13.108  -3.458  -0.563  1.00 98.15 4   A 1 
ATOM   42   C CH2 . TRP A 1 4   ? 14.448  -3.580  -0.934  1.00 98.02 4   A 1 
ATOM   43   N N   . GLN A 1 5   ? 7.380   -3.790  -3.180  1.00 98.60 5   A 1 
ATOM   44   C CA  . GLN A 1 5   ? 5.999   -3.349  -3.030  1.00 98.62 5   A 1 
ATOM   45   C C   . GLN A 1 5   ? 5.976   -2.153  -2.086  1.00 98.59 5   A 1 
ATOM   46   O O   . GLN A 1 5   ? 6.181   -2.295  -0.884  1.00 98.03 5   A 1 
ATOM   47   C CB  . GLN A 1 5   ? 5.118   -4.473  -2.490  1.00 98.34 5   A 1 
ATOM   48   C CG  . GLN A 1 5   ? 3.649   -4.068  -2.363  1.00 97.87 5   A 1 
ATOM   49   C CD  . GLN A 1 5   ? 2.780   -5.152  -1.765  1.00 97.91 5   A 1 
ATOM   50   O OE1 . GLN A 1 5   ? 3.267   -6.094  -1.142  1.00 93.00 5   A 1 
ATOM   51   N NE2 . GLN A 1 5   ? 1.470   -5.027  -1.943  1.00 92.01 5   A 1 
ATOM   52   N N   . LEU A 1 6   ? 5.718   -0.978  -2.645  1.00 98.49 6   A 1 
ATOM   53   C CA  . LEU A 1 6   ? 5.690   0.278   -1.908  1.00 98.31 6   A 1 
ATOM   54   C C   . LEU A 1 6   ? 4.244   0.724   -1.764  1.00 98.15 6   A 1 
ATOM   55   O O   . LEU A 1 6   ? 3.588   1.029   -2.761  1.00 97.32 6   A 1 
ATOM   56   C CB  . LEU A 1 6   ? 6.511   1.333   -2.658  1.00 98.08 6   A 1 
ATOM   57   C CG  . LEU A 1 6   ? 6.520   2.751   -2.104  1.00 97.54 6   A 1 
ATOM   58   C CD1 . LEU A 1 6   ? 7.138   2.788   -0.712  1.00 96.32 6   A 1 
ATOM   59   C CD2 . LEU A 1 6   ? 7.294   3.671   -3.048  1.00 96.11 6   A 1 
ATOM   60   N N   . THR A 1 7   ? 3.733   0.761   -0.529  1.00 97.64 7   A 1 
ATOM   61   C CA  . THR A 1 7   ? 2.313   1.036   -0.350  1.00 97.54 7   A 1 
ATOM   62   C C   . THR A 1 7   ? 2.023   1.927   0.850   1.00 97.42 7   A 1 
ATOM   63   O O   . THR A 1 7   ? 2.732   1.886   1.858   1.00 96.54 7   A 1 
ATOM   64   C CB  . THR A 1 7   ? 1.508   -0.275  -0.242  1.00 96.66 7   A 1 
ATOM   65   O OG1 . THR A 1 7   ? 0.109   0.011   -0.290  1.00 92.63 7   A 1 
ATOM   66   C CG2 . THR A 1 7   ? 1.841   -1.019  1.044   1.00 93.17 7   A 1 
ATOM   67   N N   . ASP A 1 8   ? 0.971   2.737   0.712   1.00 97.39 8   A 1 
ATOM   68   C CA  . ASP A 1 8   ? 0.414   3.537   1.799   1.00 97.59 8   A 1 
ATOM   69   C C   . ASP A 1 8   ? 1.464   4.400   2.496   1.00 97.68 8   A 1 
ATOM   70   O O   . ASP A 1 8   ? 1.780   4.210   3.669   1.00 96.20 8   A 1 
ATOM   71   C CB  . ASP A 1 8   ? -0.315  2.637   2.784   1.00 97.26 8   A 1 
ATOM   72   C CG  . ASP A 1 8   ? -1.494  1.933   2.149   1.00 96.59 8   A 1 
ATOM   73   O OD1 . ASP A 1 8   ? -1.312  0.840   1.580   1.00 92.23 8   A 1 
ATOM   74   O OD2 . ASP A 1 8   ? -2.609  2.495   2.195   1.00 93.01 8   A 1 
ATOM   75   N N   . ILE A 1 9   ? 1.981   5.366   1.748   1.00 97.20 9   A 1 
ATOM   76   C CA  . ILE A 1 9   ? 2.973   6.289   2.285   1.00 96.88 9   A 1 
ATOM   77   C C   . ILE A 1 9   ? 2.312   7.349   3.168   1.00 96.72 9   A 1 
ATOM   78   O O   . ILE A 1 9   ? 2.764   7.606   4.274   1.00 95.12 9   A 1 
ATOM   79   C CB  . ILE A 1 9   ? 3.764   6.970   1.148   1.00 96.58 9   A 1 
ATOM   80   C CG1 . ILE A 1 9   ? 4.509   5.920   0.313   1.00 94.24 9   A 1 
ATOM   81   C CG2 . ILE A 1 9   ? 4.743   7.988   1.726   1.00 93.62 9   A 1 
ATOM   82   C CD1 . ILE A 1 9   ? 5.180   6.487   -0.916  1.00 92.79 9   A 1 
ATOM   83   N N   . HIS A 1 10  ? 1.234   7.954   2.663   1.00 96.41 10  A 1 
ATOM   84   C CA  . HIS A 1 10  ? 0.544   9.046   3.352   1.00 96.52 10  A 1 
ATOM   85   C C   . HIS A 1 10  ? 1.547   10.097  3.834   1.00 96.62 10  A 1 
ATOM   86   O O   . HIS A 1 10  ? 1.616   10.415  5.026   1.00 94.53 10  A 1 
ATOM   87   C CB  . HIS A 1 10  ? -0.291  8.511   4.511   1.00 95.97 10  A 1 
ATOM   88   C CG  . HIS A 1 10  ? -1.427  7.623   4.080   1.00 96.23 10  A 1 
ATOM   89   N ND1 . HIS A 1 10  ? -2.637  8.121   3.666   1.00 91.27 10  A 1 
ATOM   90   C CD2 . HIS A 1 10  ? -1.516  6.283   4.001   1.00 92.28 10  A 1 
ATOM   91   C CE1 . HIS A 1 10  ? -3.440  7.114   3.347   1.00 92.89 10  A 1 
ATOM   92   N NE2 . HIS A 1 10  ? -2.782  5.988   3.539   1.00 93.47 10  A 1 
ATOM   93   N N   . LEU A 1 11  ? 2.312   10.611  2.900   1.00 96.95 11  A 1 
ATOM   94   C CA  . LEU A 1 11  ? 3.364   11.572  3.207   1.00 96.80 11  A 1 
ATOM   95   C C   . LEU A 1 11  ? 2.772   12.893  3.681   1.00 96.97 11  A 1 
ATOM   96   O O   . LEU A 1 11  ? 1.974   13.512  2.969   1.00 95.65 11  A 1 
ATOM   97   C CB  . LEU A 1 11  ? 4.238   11.803  1.976   1.00 95.70 11  A 1 
ATOM   98   C CG  . LEU A 1 11  ? 5.400   12.788  2.144   1.00 93.39 11  A 1 
ATOM   99   C CD1 . LEU A 1 11  ? 6.364   12.301  3.202   1.00 89.14 11  A 1 
ATOM   100  C CD2 . LEU A 1 11  ? 6.104   12.979  0.811   1.00 88.63 11  A 1 
ATOM   101  N N   . ASP A 1 12  ? 3.167   13.332  4.875   1.00 96.83 12  A 1 
ATOM   102  C CA  . ASP A 1 12  ? 2.673   14.580  5.435   1.00 96.87 12  A 1 
ATOM   103  C C   . ASP A 1 12  ? 3.726   15.670  5.289   1.00 96.74 12  A 1 
ATOM   104  O O   . ASP A 1 12  ? 4.725   15.667  6.005   1.00 96.17 12  A 1 
ATOM   105  C CB  . ASP A 1 12  ? 2.314   14.399  6.908   1.00 96.48 12  A 1 
ATOM   106  C CG  . ASP A 1 12  ? 1.652   15.635  7.502   1.00 96.15 12  A 1 
ATOM   107  O OD1 . ASP A 1 12  ? 1.455   16.616  6.772   1.00 94.66 12  A 1 
ATOM   108  O OD2 . ASP A 1 12  ? 1.322   15.609  8.711   1.00 94.19 12  A 1 
ATOM   109  N N   . PRO A 1 13  ? 3.509   16.618  4.383   1.00 96.49 13  A 1 
ATOM   110  C CA  . PRO A 1 13  ? 4.490   17.688  4.188   1.00 95.70 13  A 1 
ATOM   111  C C   . PRO A 1 13  ? 4.539   18.659  5.359   1.00 95.92 13  A 1 
ATOM   112  O O   . PRO A 1 13  ? 5.473   19.450  5.458   1.00 94.97 13  A 1 
ATOM   113  C CB  . PRO A 1 13  ? 4.007   18.385  2.912   1.00 94.54 13  A 1 
ATOM   114  C CG  . PRO A 1 13  ? 2.536   18.161  2.922   1.00 92.71 13  A 1 
ATOM   115  C CD  . PRO A 1 13  ? 2.348   16.773  3.484   1.00 95.13 13  A 1 
ATOM   116  N N   . MET A 1 14  ? 3.543   18.603  6.238   1.00 96.57 14  A 1 
ATOM   117  C CA  . MET A 1 14  ? 3.476   19.501  7.382   1.00 96.43 14  A 1 
ATOM   118  C C   . MET A 1 14  ? 4.196   18.950  8.605   1.00 97.05 14  A 1 
ATOM   119  O O   . MET A 1 14  ? 4.316   19.646  9.616   1.00 96.42 14  A 1 
ATOM   120  C CB  . MET A 1 14  ? 2.015   19.805  7.741   1.00 95.66 14  A 1 
ATOM   121  C CG  . MET A 1 14  ? 1.238   20.491  6.631   1.00 92.63 14  A 1 
ATOM   122  S SD  . MET A 1 14  ? -0.495  20.770  7.077   1.00 88.81 14  A 1 
ATOM   123  C CE  . MET A 1 14  ? -0.328  21.865  8.486   1.00 76.80 14  A 1 
ATOM   124  N N   . TYR A 1 15  ? 4.677   17.694  8.532   1.00 96.58 15  A 1 
ATOM   125  C CA  . TYR A 1 15  ? 5.360   17.076  9.666   1.00 96.80 15  A 1 
ATOM   126  C C   . TYR A 1 15  ? 6.520   17.955  10.121  1.00 96.87 15  A 1 
ATOM   127  O O   . TYR A 1 15  ? 7.363   18.361  9.321   1.00 95.87 15  A 1 
ATOM   128  C CB  . TYR A 1 15  ? 5.866   15.690  9.301   1.00 96.68 15  A 1 
ATOM   129  C CG  . TYR A 1 15  ? 6.425   14.924  10.485  1.00 97.06 15  A 1 
ATOM   130  C CD1 . TYR A 1 15  ? 7.695   15.198  10.987  1.00 96.26 15  A 1 
ATOM   131  C CD2 . TYR A 1 15  ? 5.681   13.933  11.101  1.00 96.26 15  A 1 
ATOM   132  C CE1 . TYR A 1 15  ? 8.196   14.512  12.077  1.00 95.73 15  A 1 
ATOM   133  C CE2 . TYR A 1 15  ? 6.187   13.230  12.191  1.00 95.64 15  A 1 
ATOM   134  C CZ  . TYR A 1 15  ? 7.436   13.525  12.680  1.00 96.35 15  A 1 
ATOM   135  O OH  . TYR A 1 15  ? 7.942   12.835  13.758  1.00 95.64 15  A 1 
ATOM   136  N N   . THR A 1 16  ? 6.566   18.224  11.418  1.00 97.12 16  A 1 
ATOM   137  C CA  . THR A 1 16  ? 7.593   19.078  11.994  1.00 97.25 16  A 1 
ATOM   138  C C   . THR A 1 16  ? 8.276   18.360  13.152  1.00 97.34 16  A 1 
ATOM   139  O O   . THR A 1 16  ? 7.626   17.984  14.123  1.00 96.72 16  A 1 
ATOM   140  C CB  . THR A 1 16  ? 6.999   20.403  12.487  1.00 96.67 16  A 1 
ATOM   141  O OG1 . THR A 1 16  ? 6.364   21.083  11.400  1.00 92.82 16  A 1 
ATOM   142  C CG2 . THR A 1 16  ? 8.073   21.293  13.083  1.00 92.61 16  A 1 
ATOM   143  N N   . VAL A 1 17  ? 9.582   18.174  13.048  1.00 96.83 17  A 1 
ATOM   144  C CA  . VAL A 1 17  ? 10.350  17.552  14.113  1.00 96.88 17  A 1 
ATOM   145  C C   . VAL A 1 17  ? 10.249  18.402  15.372  1.00 96.86 17  A 1 
ATOM   146  O O   . VAL A 1 17  ? 10.370  19.620  15.321  1.00 95.78 17  A 1 
ATOM   147  C CB  . VAL A 1 17  ? 11.825  17.382  13.706  1.00 96.01 17  A 1 
ATOM   148  C CG1 . VAL A 1 17  ? 12.628  16.769  14.846  1.00 93.77 17  A 1 
ATOM   149  C CG2 . VAL A 1 17  ? 11.926  16.518  12.453  1.00 94.19 17  A 1 
ATOM   150  N N   . GLY A 1 18  ? 10.023  17.742  16.512  1.00 96.09 18  A 1 
ATOM   151  C CA  . GLY A 1 18  ? 9.915   18.444  17.775  1.00 96.13 18  A 1 
ATOM   152  C C   . GLY A 1 18  ? 8.533   18.995  18.063  1.00 96.84 18  A 1 
ATOM   153  O O   . GLY A 1 18  ? 8.338   19.693  19.063  1.00 95.62 18  A 1 
ATOM   154  N N   . SER A 1 19  ? 7.563   18.686  17.197  1.00 96.57 19  A 1 
ATOM   155  C CA  . SER A 1 19  ? 6.186   19.109  17.414  1.00 96.69 19  A 1 
ATOM   156  C C   . SER A 1 19  ? 5.464   18.122  18.323  1.00 96.38 19  A 1 
ATOM   157  O O   . SER A 1 19  ? 6.051   17.143  18.795  1.00 95.77 19  A 1 
ATOM   158  C CB  . SER A 1 19  ? 5.457   19.249  16.076  1.00 96.62 19  A 1 
ATOM   159  O OG  . SER A 1 19  ? 5.398   18.009  15.404  1.00 94.81 19  A 1 
ATOM   160  N N   . ASP A 1 20  ? 4.176   18.383  18.574  1.00 96.21 20  A 1 
ATOM   161  C CA  . ASP A 1 20  ? 3.368   17.578  19.478  1.00 96.23 20  A 1 
ATOM   162  C C   . ASP A 1 20  ? 2.687   16.438  18.714  1.00 95.96 20  A 1 
ATOM   163  O O   . ASP A 1 20  ? 1.851   16.698  17.850  1.00 95.53 20  A 1 
ATOM   164  C CB  . ASP A 1 20  ? 2.317   18.468  20.151  1.00 95.85 20  A 1 
ATOM   165  C CG  . ASP A 1 20  ? 1.540   17.751  21.241  1.00 95.18 20  A 1 
ATOM   166  O OD1 . ASP A 1 20  ? 1.703   16.529  21.398  1.00 93.45 20  A 1 
ATOM   167  O OD2 . ASP A 1 20  ? 0.763   18.426  21.944  1.00 93.13 20  A 1 
ATOM   168  N N   . PRO A 1 21  ? 3.016   15.181  19.028  1.00 95.44 21  A 1 
ATOM   169  C CA  . PRO A 1 21  ? 2.364   14.048  18.361  1.00 94.21 21  A 1 
ATOM   170  C C   . PRO A 1 21  ? 0.850   14.046  18.541  1.00 93.92 21  A 1 
ATOM   171  O O   . PRO A 1 21  ? 0.133   13.548  17.673  1.00 92.59 21  A 1 
ATOM   172  C CB  . PRO A 1 21  ? 3.005   12.829  19.027  1.00 92.97 21  A 1 
ATOM   173  C CG  . PRO A 1 21  ? 4.351   13.312  19.452  1.00 92.25 21  A 1 
ATOM   174  C CD  . PRO A 1 21  ? 4.118   14.729  19.910  1.00 94.32 21  A 1 
ATOM   175  N N   . LEU A 1 22  ? 0.355   14.594  19.646  1.00 94.57 22  A 1 
ATOM   176  C CA  . LEU A 1 22  ? -1.083  14.675  19.878  1.00 93.70 22  A 1 
ATOM   177  C C   . LEU A 1 22  ? -1.736  15.690  18.950  1.00 93.77 22  A 1 
ATOM   178  O O   . LEU A 1 22  ? -2.967  15.708  18.815  1.00 92.10 22  A 1 
ATOM   179  C CB  . LEU A 1 22  ? -1.375  15.034  21.336  1.00 92.95 22  A 1 
ATOM   180  C CG  . LEU A 1 22  ? -0.927  13.998  22.370  1.00 89.28 22  A 1 
ATOM   181  C CD1 . LEU A 1 22  ? -1.243  14.480  23.780  1.00 84.89 22  A 1 
ATOM   182  C CD2 . LEU A 1 22  ? -1.589  12.654  22.103  1.00 84.05 22  A 1 
ATOM   183  N N   . LYS A 1 23  ? -0.932  16.527  18.302  1.00 94.46 23  A 1 
ATOM   184  C CA  . LYS A 1 23  ? -1.410  17.472  17.300  1.00 95.00 23  A 1 
ATOM   185  C C   . LYS A 1 23  ? -0.928  17.058  15.916  1.00 95.51 23  A 1 
ATOM   186  O O   . LYS A 1 23  ? -0.615  17.903  15.064  1.00 94.60 23  A 1 
ATOM   187  C CB  . LYS A 1 23  ? -0.977  18.895  17.644  1.00 95.33 23  A 1 
ATOM   188  C CG  . LYS A 1 23  ? -1.565  19.399  18.946  1.00 94.18 23  A 1 
ATOM   189  C CD  . LYS A 1 23  ? -1.216  20.851  19.221  1.00 89.45 23  A 1 
ATOM   190  C CE  . LYS A 1 23  ? -1.874  21.338  20.497  1.00 84.20 23  A 1 
ATOM   191  N NZ  . LYS A 1 23  ? -1.573  22.760  20.778  1.00 74.43 23  A 1 
ATOM   192  N N   . LEU A 1 24  ? -0.852  15.734  15.703  1.00 95.74 24  A 1 
ATOM   193  C CA  . LEU A 1 24  ? -0.515  15.132  14.418  1.00 95.80 24  A 1 
ATOM   194  C C   . LEU A 1 24  ? 0.877   15.507  13.917  1.00 96.46 24  A 1 
ATOM   195  O O   . LEU A 1 24  ? 1.140   15.488  12.721  1.00 95.37 24  A 1 
ATOM   196  C CB  . LEU A 1 24  ? -1.576  15.477  13.362  1.00 94.81 24  A 1 
ATOM   197  C CG  . LEU A 1 24  ? -3.011  15.108  13.734  1.00 92.81 24  A 1 
ATOM   198  C CD1 . LEU A 1 24  ? -3.969  15.500  12.615  1.00 88.98 24  A 1 
ATOM   199  C CD2 . LEU A 1 24  ? -3.123  13.623  14.043  1.00 88.02 24  A 1 
ATOM   200  N N   . CYS A 1 25  ? 1.763   15.840  14.847  1.00 96.12 25  A 1 
ATOM   201  C CA  . CYS A 1 25  ? 3.144   16.186  14.515  1.00 96.44 25  A 1 
ATOM   202  C C   . CYS A 1 25  ? 3.243   17.380  13.569  1.00 96.84 25  A 1 
ATOM   203  O O   . CYS A 1 25  ? 4.146   17.459  12.740  1.00 95.91 25  A 1 
ATOM   204  C CB  . CYS A 1 25  ? 3.876   14.977  13.912  1.00 95.98 25  A 1 
ATOM   205  S SG  . CYS A 1 25  ? 3.903   13.511  14.962  1.00 95.30 25  A 1 
ATOM   206  N N   . ARG A 1 26  ? 2.296   18.311  13.705  1.00 96.87 26  A 1 
ATOM   207  C CA  . ARG A 1 26  ? 2.257   19.482  12.832  1.00 96.52 26  A 1 
ATOM   208  C C   . ARG A 1 26  ? 2.375   20.793  13.590  1.00 96.36 26  A 1 
ATOM   209  O O   . ARG A 1 26  ? 2.845   21.784  13.041  1.00 94.56 26  A 1 
ATOM   210  C CB  . ARG A 1 26  ? 0.964   19.486  12.017  1.00 95.68 26  A 1 
ATOM   211  C CG  . ARG A 1 26  ? 0.827   18.315  11.065  1.00 94.87 26  A 1 
ATOM   212  C CD  . ARG A 1 26  ? -0.565  18.231  10.465  1.00 94.06 26  A 1 
ATOM   213  N NE  . ARG A 1 26  ? -0.685  17.120  9.527   1.00 93.94 26  A 1 
ATOM   214  C CZ  . ARG A 1 26  ? -1.833  16.618  9.088   1.00 94.00 26  A 1 
ATOM   215  N NH1 . ARG A 1 26  ? -2.971  17.127  9.508   1.00 90.84 26  A 1 
ATOM   216  N NH2 . ARG A 1 26  ? -1.828  15.605  8.243   1.00 90.11 26  A 1 
ATOM   217  N N   . GLU A 1 27  ? 1.938   20.791  14.845  1.00 96.60 27  A 1 
ATOM   218  C CA  . GLU A 1 27  ? 1.896   22.014  15.643  1.00 96.37 27  A 1 
ATOM   219  C C   . GLU A 1 27  ? 2.399   21.770  17.051  1.00 96.89 27  A 1 
ATOM   220  O O   . GLU A 1 27  ? 2.630   20.623  17.461  1.00 95.57 27  A 1 
ATOM   221  C CB  . GLU A 1 27  ? 0.460   22.560  15.709  1.00 93.91 27  A 1 
ATOM   222  C CG  . GLU A 1 27  ? -0.185  22.795  14.361  1.00 86.76 27  A 1 
ATOM   223  C CD  . GLU A 1 27  ? -1.639  23.214  14.474  1.00 85.28 27  A 1 
ATOM   224  O OE1 . GLU A 1 27  ? -2.121  23.408  15.617  1.00 76.87 27  A 1 
ATOM   225  O OE2 . GLU A 1 27  ? -2.304  23.341  13.432  1.00 77.81 27  A 1 
ATOM   226  N N   . GLY A 1 28  ? 2.562   22.841  17.803  1.00 95.76 28  A 1 
ATOM   227  C CA  . GLY A 1 28  ? 2.951   22.746  19.193  1.00 96.18 28  A 1 
ATOM   228  C C   . GLY A 1 28  ? 4.388   22.301  19.384  1.00 96.97 28  A 1 
ATOM   229  O O   . GLY A 1 28  ? 5.170   22.234  18.441  1.00 95.27 28  A 1 
ATOM   230  N N   . LYS A 1 29  ? 4.722   21.978  20.637  1.00 96.49 29  A 1 
ATOM   231  C CA  . LYS A 1 29  ? 6.050   21.510  20.987  1.00 96.50 29  A 1 
ATOM   232  C C   . LYS A 1 29  ? 5.953   20.159  21.680  1.00 96.32 29  A 1 
ATOM   233  O O   . LYS A 1 29  ? 5.086   19.954  22.537  1.00 93.40 29  A 1 
ATOM   234  C CB  . LYS A 1 29  ? 6.761   22.516  21.891  1.00 95.12 29  A 1 
ATOM   235  C CG  . LYS A 1 29  ? 7.069   23.848  21.222  1.00 85.48 29  A 1 
ATOM   236  C CD  . LYS A 1 29  ? 7.822   24.774  22.148  1.00 77.93 29  A 1 
ATOM   237  C CE  . LYS A 1 29  ? 8.151   26.080  21.468  1.00 68.19 29  A 1 
ATOM   238  N NZ  . LYS A 1 29  ? 8.910   27.000  22.358  1.00 58.89 29  A 1 
ATOM   239  N N   . GLY A 1 30  ? 6.824   19.238  21.308  1.00 95.85 30  A 1 
ATOM   240  C CA  . GLY A 1 30  ? 6.819   17.911  21.884  1.00 95.29 30  A 1 
ATOM   241  C C   . GLY A 1 30  ? 8.015   17.111  21.428  1.00 95.58 30  A 1 
ATOM   242  O O   . GLY A 1 30  ? 9.076   17.667  21.153  1.00 93.76 30  A 1 
ATOM   243  N N   . ASN A 1 31  ? 7.832   15.802  21.328  1.00 94.94 31  A 1 
ATOM   244  C CA  . ASN A 1 31  ? 8.936   14.909  21.001  1.00 93.91 31  A 1 
ATOM   245  C C   . ASN A 1 31  ? 8.710   14.145  19.700  1.00 94.50 31  A 1 
ATOM   246  O O   . ASN A 1 31  ? 9.149   13.006  19.562  1.00 92.91 31  A 1 
ATOM   247  C CB  . ASN A 1 31  ? 9.184   13.933  22.156  1.00 90.83 31  A 1 
ATOM   248  C CG  . ASN A 1 31  ? 7.937   13.182  22.566  1.00 86.38 31  A 1 
ATOM   249  O OD1 . ASN A 1 31  ? 6.915   13.233  21.889  1.00 76.37 31  A 1 
ATOM   250  N ND2 . ASN A 1 31  ? 7.998   12.482  23.687  1.00 79.14 31  A 1 
ATOM   251  N N   . ALA A 1 32  ? 8.023   14.755  18.740  1.00 94.72 32  A 1 
ATOM   252  C CA  . ALA A 1 32  ? 7.871   14.154  17.422  1.00 95.21 32  A 1 
ATOM   253  C C   . ALA A 1 32  ? 9.259   13.865  16.858  1.00 95.30 32  A 1 
ATOM   254  O O   . ALA A 1 32  ? 10.099  14.764  16.763  1.00 94.48 32  A 1 
ATOM   255  C CB  . ALA A 1 32  ? 7.092   15.081  16.499  1.00 95.22 32  A 1 
ATOM   256  N N   . GLY A 1 33  ? 9.507   12.607  16.497  1.00 95.26 33  A 1 
ATOM   257  C CA  . GLY A 1 33  ? 10.832  12.166  16.111  1.00 94.99 33  A 1 
ATOM   258  C C   . GLY A 1 33  ? 11.282  12.630  14.736  1.00 95.72 33  A 1 
ATOM   259  O O   . GLY A 1 33  ? 10.470  13.018  13.894  1.00 95.20 33  A 1 
ATOM   260  N N   . LYS A 1 34  ? 12.584  12.552  14.515  1.00 95.45 34  A 1 
ATOM   261  C CA  . LYS A 1 34  ? 13.164  12.970  13.241  1.00 95.77 34  A 1 
ATOM   262  C C   . LYS A 1 34  ? 12.598  12.165  12.073  1.00 96.33 34  A 1 
ATOM   263  O O   . LYS A 1 34  ? 12.371  12.717  10.989  1.00 95.82 34  A 1 
ATOM   264  C CB  . LYS A 1 34  ? 14.686  12.808  13.278  1.00 95.13 34  A 1 
ATOM   265  C CG  . LYS A 1 34  ? 15.390  13.137  11.968  1.00 92.16 34  A 1 
ATOM   266  C CD  . LYS A 1 34  ? 16.899  12.980  12.097  1.00 88.60 34  A 1 
ATOM   267  C CE  . LYS A 1 34  ? 17.602  13.259  10.778  1.00 82.27 34  A 1 
ATOM   268  N NZ  . LYS A 1 34  ? 17.389  14.655  10.299  1.00 74.08 34  A 1 
ATOM   269  N N   . TYR A 1 35  ? 12.350  10.865  12.300  1.00 96.60 35  A 1 
ATOM   270  C CA  . TYR A 1 35  ? 11.906  9.981   11.228  1.00 96.92 35  A 1 
ATOM   271  C C   . TYR A 1 35  ? 10.433  9.609   11.317  1.00 97.05 35  A 1 
ATOM   272  O O   . TYR A 1 35  ? 9.962   8.767   10.550  1.00 95.61 35  A 1 
ATOM   273  C CB  . TYR A 1 35  ? 12.765  8.717   11.207  1.00 96.91 35  A 1 
ATOM   274  C CG  . TYR A 1 35  ? 14.217  8.997   10.900  1.00 97.03 35  A 1 
ATOM   275  C CD1 . TYR A 1 35  ? 14.624  9.295   9.607   1.00 96.13 35  A 1 
ATOM   276  C CD2 . TYR A 1 35  ? 15.172  8.968   11.899  1.00 96.19 35  A 1 
ATOM   277  C CE1 . TYR A 1 35  ? 15.949  9.555   9.318   1.00 95.61 35  A 1 
ATOM   278  C CE2 . TYR A 1 35  ? 16.507  9.227   11.618  1.00 95.71 35  A 1 
ATOM   279  C CZ  . TYR A 1 35  ? 16.884  9.525   10.326  1.00 96.10 35  A 1 
ATOM   280  O OH  . TYR A 1 35  ? 18.198  9.786   10.038  1.00 95.08 35  A 1 
ATOM   281  N N   . GLY A 1 36  ? 9.705   10.223  12.240  1.00 96.43 36  A 1 
ATOM   282  C CA  . GLY A 1 36  ? 8.290   9.959   12.346  1.00 96.21 36  A 1 
ATOM   283  C C   . GLY A 1 36  ? 7.823   9.687   13.757  1.00 96.18 36  A 1 
ATOM   284  O O   . GLY A 1 36  ? 8.598   9.758   14.717  1.00 94.92 36  A 1 
ATOM   285  N N   . ASP A 1 37  ? 6.534   9.362   13.874  1.00 95.74 37  A 1 
ATOM   286  C CA  . ASP A 1 37  ? 5.911   9.070   15.155  1.00 95.66 37  A 1 
ATOM   287  C C   . ASP A 1 37  ? 4.729   8.147   14.890  1.00 95.51 37  A 1 
ATOM   288  O O   . ASP A 1 37  ? 4.050   8.288   13.871  1.00 94.46 37  A 1 
ATOM   289  C CB  . ASP A 1 37  ? 5.437   10.351  15.838  1.00 94.95 37  A 1 
ATOM   290  C CG  . ASP A 1 37  ? 4.942   10.108  17.242  1.00 93.73 37  A 1 
ATOM   291  O OD1 . ASP A 1 37  ? 5.753   10.240  18.179  1.00 90.36 37  A 1 
ATOM   292  O OD2 . ASP A 1 37  ? 3.753   9.797   17.410  1.00 89.77 37  A 1 
ATOM   293  N N   . TYR A 1 38  ? 4.473   7.214   15.805  1.00 94.48 38  A 1 
ATOM   294  C CA  . TYR A 1 38  ? 3.417   6.235   15.585  1.00 93.72 38  A 1 
ATOM   295  C C   . TYR A 1 38  ? 2.005   6.828   15.650  1.00 92.75 38  A 1 
ATOM   296  O O   . TYR A 1 38  ? 1.034   6.111   15.395  1.00 89.45 38  A 1 
ATOM   297  C CB  . TYR A 1 38  ? 3.558   5.076   16.582  1.00 93.32 38  A 1 
ATOM   298  C CG  . TYR A 1 38  ? 4.716   4.157   16.264  1.00 93.82 38  A 1 
ATOM   299  C CD1 . TYR A 1 38  ? 4.761   3.469   15.057  1.00 92.66 38  A 1 
ATOM   300  C CD2 . TYR A 1 38  ? 5.759   3.969   17.159  1.00 93.02 38  A 1 
ATOM   301  C CE1 . TYR A 1 38  ? 5.816   2.627   14.752  1.00 92.41 38  A 1 
ATOM   302  C CE2 . TYR A 1 38  ? 6.813   3.129   16.865  1.00 92.33 38  A 1 
ATOM   303  C CZ  . TYR A 1 38  ? 6.842   2.458   15.660  1.00 93.16 38  A 1 
ATOM   304  O OH  . TYR A 1 38  ? 7.881   1.620   15.355  1.00 91.71 38  A 1 
ATOM   305  N N   . SER A 1 39  ? 1.891   8.096   15.980  1.00 93.53 39  A 1 
ATOM   306  C CA  . SER A 1 39  ? 0.602   8.786   15.984  1.00 93.05 39  A 1 
ATOM   307  C C   . SER A 1 39  ? 0.402   9.648   14.743  1.00 93.67 39  A 1 
ATOM   308  O O   . SER A 1 39  ? -0.640  10.290  14.597  1.00 90.55 39  A 1 
ATOM   309  C CB  . SER A 1 39  ? 0.463   9.664   17.233  1.00 91.20 39  A 1 
ATOM   310  O OG  . SER A 1 39  ? 0.491   8.888   18.414  1.00 84.17 39  A 1 
ATOM   311  N N   . CYS A 1 40  ? 1.386   9.657   13.848  1.00 95.06 40  A 1 
ATOM   312  C CA  . CYS A 1 40  ? 1.380   10.582  12.724  1.00 95.56 40  A 1 
ATOM   313  C C   . CYS A 1 40  ? 1.653   9.888   11.393  1.00 95.89 40  A 1 
ATOM   314  O O   . CYS A 1 40  ? 2.101   8.744   11.357  1.00 94.44 40  A 1 
ATOM   315  C CB  . CYS A 1 40  ? 2.430   11.675  12.956  1.00 95.31 40  A 1 
ATOM   316  S SG  . CYS A 1 40  ? 2.222   12.570  14.516  1.00 94.74 40  A 1 
ATOM   317  N N   . ASP A 1 41  ? 1.375   10.596  10.300  1.00 96.02 41  A 1 
ATOM   318  C CA  . ASP A 1 41  ? 1.716   10.109  8.974   1.00 96.61 41  A 1 
ATOM   319  C C   . ASP A 1 41  ? 3.211   10.265  8.718   1.00 96.98 41  A 1 
ATOM   320  O O   . ASP A 1 41  ? 3.909   10.987  9.424   1.00 95.84 41  A 1 
ATOM   321  C CB  . ASP A 1 41  ? 0.904   10.832  7.899   1.00 96.05 41  A 1 
ATOM   322  C CG  . ASP A 1 41  ? -0.476  10.230  7.706   1.00 95.40 41  A 1 
ATOM   323  O OD1 . ASP A 1 41  ? -0.649  9.028   7.985   1.00 92.53 41  A 1 
ATOM   324  O OD2 . ASP A 1 41  ? -1.377  10.961  7.255   1.00 92.13 41  A 1 
ATOM   325  N N   . ALA A 1 42  ? 3.691   9.585   7.683   1.00 96.73 42  A 1 
ATOM   326  C CA  . ALA A 1 42  ? 5.114   9.542   7.374   1.00 97.03 42  A 1 
ATOM   327  C C   . ALA A 1 42  ? 5.665   10.910  6.991   1.00 97.19 42  A 1 
ATOM   328  O O   . ALA A 1 42  ? 4.958   11.738  6.416   1.00 96.01 42  A 1 
ATOM   329  C CB  . ALA A 1 42  ? 5.379   8.544   6.254   1.00 96.46 42  A 1 
ATOM   330  N N   . ASN A 1 43  ? 6.941   11.145  7.309   1.00 96.94 43  A 1 
ATOM   331  C CA  . ASN A 1 43  ? 7.592   12.399  6.968   1.00 96.86 43  A 1 
ATOM   332  C C   . ASN A 1 43  ? 8.656   12.218  5.888   1.00 97.22 43  A 1 
ATOM   333  O O   . ASN A 1 43  ? 8.997   11.091  5.511   1.00 96.52 43  A 1 
ATOM   334  C CB  . ASN A 1 43  ? 8.168   13.085  8.211   1.00 95.25 43  A 1 
ATOM   335  C CG  . ASN A 1 43  ? 9.410   12.399  8.746   1.00 95.98 43  A 1 
ATOM   336  O OD1 . ASN A 1 43  ? 9.812   11.333  8.296   1.00 90.45 43  A 1 
ATOM   337  N ND2 . ASN A 1 43  ? 10.050  13.030  9.724   1.00 90.70 43  A 1 
ATOM   338  N N   . MET A 1 44  ? 9.177   13.328  5.392   1.00 97.44 44  A 1 
ATOM   339  C CA  . MET A 1 44  ? 10.123  13.291  4.280   1.00 97.22 44  A 1 
ATOM   340  C C   . MET A 1 44  ? 11.451  12.636  4.662   1.00 97.62 44  A 1 
ATOM   341  O O   . MET A 1 44  ? 12.062  11.946  3.849   1.00 97.32 44  A 1 
ATOM   342  C CB  . MET A 1 44  ? 10.372  14.699  3.748   1.00 96.32 44  A 1 
ATOM   343  C CG  . MET A 1 44  ? 11.239  14.741  2.498   1.00 90.55 44  A 1 
ATOM   344  S SD  . MET A 1 44  ? 10.451  13.919  1.085   1.00 86.04 44  A 1 
ATOM   345  C CE  . MET A 1 44  ? 9.155   15.091  0.694   1.00 75.07 44  A 1 
ATOM   346  N N   . ALA A 1 45  ? 11.907  12.845  5.881   1.00 97.30 45  A 1 
ATOM   347  C CA  . ALA A 1 45  ? 13.169  12.254  6.325   1.00 97.51 45  A 1 
ATOM   348  C C   . ALA A 1 45  ? 13.110  10.733  6.236   1.00 97.81 45  A 1 
ATOM   349  O O   . ALA A 1 45  ? 14.060  10.086  5.798   1.00 97.39 45  A 1 
ATOM   350  C CB  . ALA A 1 45  ? 13.487  12.694  7.753   1.00 97.24 45  A 1 
ATOM   351  N N   . LEU A 1 46  ? 11.986  10.155  6.651   1.00 97.54 46  A 1 
ATOM   352  C CA  . LEU A 1 46  ? 11.797  8.710   6.559   1.00 97.70 46  A 1 
ATOM   353  C C   . LEU A 1 46  ? 11.823  8.259   5.106   1.00 98.00 46  A 1 
ATOM   354  O O   . LEU A 1 46  ? 12.483  7.272   4.766   1.00 97.95 46  A 1 
ATOM   355  C CB  . LEU A 1 46  ? 10.476  8.303   7.213   1.00 97.75 46  A 1 
ATOM   356  C CG  . LEU A 1 46  ? 10.125  6.814   7.106   1.00 97.41 46  A 1 
ATOM   357  C CD1 . LEU A 1 46  ? 11.059  5.987   7.971   1.00 96.49 46  A 1 
ATOM   358  C CD2 . LEU A 1 46  ? 8.676   6.579   7.495   1.00 96.41 46  A 1 
ATOM   359  N N   . LEU A 1 47  ? 11.116  8.973   4.239   1.00 98.01 47  A 1 
ATOM   360  C CA  . LEU A 1 47  ? 11.059  8.610   2.831   1.00 97.93 47  A 1 
ATOM   361  C C   . LEU A 1 47  ? 12.427  8.705   2.170   1.00 98.17 47  A 1 
ATOM   362  O O   . LEU A 1 47  ? 12.786  7.858   1.351   1.00 97.80 47  A 1 
ATOM   363  C CB  . LEU A 1 47  ? 10.037  9.475   2.083   1.00 97.13 47  A 1 
ATOM   364  C CG  . LEU A 1 47  ? 8.616   8.923   2.000   1.00 90.57 47  A 1 
ATOM   365  C CD1 . LEU A 1 47  ? 8.601   7.674   1.134   1.00 85.39 47  A 1 
ATOM   366  C CD2 . LEU A 1 47  ? 8.062   8.606   3.377   1.00 86.01 47  A 1 
ATOM   367  N N   . ASP A 1 48  ? 13.198  9.730   2.511   1.00 98.15 48  A 1 
ATOM   368  C CA  . ASP A 1 48  ? 14.546  9.856   1.981   1.00 97.95 48  A 1 
ATOM   369  C C   . ASP A 1 48  ? 15.394  8.652   2.382   1.00 98.22 48  A 1 
ATOM   370  O O   . ASP A 1 48  ? 16.151  8.110   1.574   1.00 97.98 48  A 1 
ATOM   371  C CB  . ASP A 1 48  ? 15.212  11.143  2.472   1.00 97.45 48  A 1 
ATOM   372  C CG  . ASP A 1 48  ? 14.641  12.383  1.805   1.00 91.55 48  A 1 
ATOM   373  O OD1 . ASP A 1 48  ? 14.015  12.262  0.734   1.00 87.57 48  A 1 
ATOM   374  O OD2 . ASP A 1 48  ? 14.835  13.496  2.356   1.00 86.61 48  A 1 
ATOM   375  N N   . SER A 1 49  ? 15.251  8.201   3.631   1.00 98.08 49  A 1 
ATOM   376  C CA  . SER A 1 49  ? 15.997  7.044   4.106   1.00 98.09 49  A 1 
ATOM   377  C C   . SER A 1 49  ? 15.540  5.770   3.392   1.00 98.45 49  A 1 
ATOM   378  O O   . SER A 1 49  ? 16.348  4.876   3.124   1.00 98.15 49  A 1 
ATOM   379  C CB  . SER A 1 49  ? 15.852  6.888   5.627   1.00 97.56 49  A 1 
ATOM   380  O OG  . SER A 1 49  ? 14.577  6.385   5.978   1.00 91.71 49  A 1 
ATOM   381  N N   . LEU A 1 50  ? 14.255  5.688   3.070   1.00 98.16 50  A 1 
ATOM   382  C CA  . LEU A 1 50  ? 13.718  4.521   2.381   1.00 98.37 50  A 1 
ATOM   383  C C   . LEU A 1 50  ? 14.245  4.433   0.955   1.00 98.42 50  A 1 
ATOM   384  O O   . LEU A 1 50  ? 14.617  3.355   0.487   1.00 98.41 50  A 1 
ATOM   385  C CB  . LEU A 1 50  ? 12.184  4.559   2.380   1.00 98.35 50  A 1 
ATOM   386  C CG  . LEU A 1 50  ? 11.501  3.426   1.616   1.00 97.99 50  A 1 
ATOM   387  C CD1 . LEU A 1 50  ? 11.910  2.066   2.164   1.00 97.22 50  A 1 
ATOM   388  C CD2 . LEU A 1 50  ? 9.985   3.588   1.684   1.00 97.10 50  A 1 
ATOM   389  N N   . VAL A 1 51  ? 14.277  5.559   0.263   1.00 98.46 51  A 1 
ATOM   390  C CA  . VAL A 1 51  ? 14.806  5.594   -1.099  1.00 98.48 51  A 1 
ATOM   391  C C   . VAL A 1 51  ? 16.240  5.075   -1.114  1.00 98.45 51  A 1 
ATOM   392  O O   . VAL A 1 51  ? 16.607  4.244   -1.951  1.00 98.31 51  A 1 
ATOM   393  C CB  . VAL A 1 51  ? 14.739  7.013   -1.689  1.00 98.20 51  A 1 
ATOM   394  C CG1 . VAL A 1 51  ? 15.482  7.079   -3.016  1.00 97.27 51  A 1 
ATOM   395  C CG2 . VAL A 1 51  ? 13.287  7.441   -1.873  1.00 97.42 51  A 1 
ATOM   396  N N   . LYS A 1 52  ? 17.053  5.555   -0.185  1.00 98.56 52  A 1 
ATOM   397  C CA  . LYS A 1 52  ? 18.440  5.119   -0.103  1.00 98.34 52  A 1 
ATOM   398  C C   . LYS A 1 52  ? 18.534  3.627   0.196   1.00 98.48 52  A 1 
ATOM   399  O O   . LYS A 1 52  ? 19.341  2.911   -0.396  1.00 98.07 52  A 1 
ATOM   400  C CB  . LYS A 1 52  ? 19.194  5.913   0.975   1.00 98.03 52  A 1 
ATOM   401  C CG  . LYS A 1 52  ? 19.377  7.384   0.643   1.00 91.81 52  A 1 
ATOM   402  C CD  . LYS A 1 52  ? 20.127  8.110   1.747   1.00 88.06 52  A 1 
ATOM   403  C CE  . LYS A 1 52  ? 20.318  9.574   1.419   1.00 76.67 52  A 1 
ATOM   404  N NZ  . LYS A 1 52  ? 21.047  10.306  2.497   1.00 67.80 52  A 1 
ATOM   405  N N   . PHE A 1 53  ? 17.685  3.140   1.106   1.00 98.59 53  A 1 
ATOM   406  C CA  . PHE A 1 53  ? 17.706  1.722   1.479   1.00 98.51 53  A 1 
ATOM   407  C C   . PHE A 1 53  ? 17.345  0.836   0.294   1.00 98.56 53  A 1 
ATOM   408  O O   . PHE A 1 53  ? 18.005  -0.175  0.042   1.00 98.35 53  A 1 
ATOM   409  C CB  . PHE A 1 53  ? 16.751  1.458   2.644   1.00 98.46 53  A 1 
ATOM   410  C CG  . PHE A 1 53  ? 16.678  0.005   3.038   1.00 98.44 53  A 1 
ATOM   411  C CD1 . PHE A 1 53  ? 17.674  -0.573  3.802   1.00 97.98 53  A 1 
ATOM   412  C CD2 . PHE A 1 53  ? 15.614  -0.785  2.628   1.00 97.99 53  A 1 
ATOM   413  C CE1 . PHE A 1 53  ? 17.623  -1.898  4.155   1.00 97.51 53  A 1 
ATOM   414  C CE2 . PHE A 1 53  ? 15.550  -2.124  2.977   1.00 97.46 53  A 1 
ATOM   415  C CZ  . PHE A 1 53  ? 16.548  -2.681  3.742   1.00 97.58 53  A 1 
ATOM   416  N N   . ILE A 1 54  ? 16.282  1.192   -0.420  1.00 98.41 54  A 1 
ATOM   417  C CA  . ILE A 1 54  ? 15.853  0.399   -1.563  1.00 98.43 54  A 1 
ATOM   418  C C   . ILE A 1 54  ? 16.951  0.346   -2.623  1.00 98.30 54  A 1 
ATOM   419  O O   . ILE A 1 54  ? 17.253  -0.717  -3.163  1.00 98.05 54  A 1 
ATOM   420  C CB  . ILE A 1 54  ? 14.543  0.961   -2.164  1.00 98.54 54  A 1 
ATOM   421  C CG1 . ILE A 1 54  ? 13.384  0.731   -1.189  1.00 98.25 54  A 1 
ATOM   422  C CG2 . ILE A 1 54  ? 14.240  0.307   -3.513  1.00 98.27 54  A 1 
ATOM   423  C CD1 . ILE A 1 54  ? 12.066  1.351   -1.630  1.00 97.75 54  A 1 
ATOM   424  N N   . LYS A 1 55  ? 17.564  1.483   -2.909  1.00 98.32 55  A 1 
ATOM   425  C CA  . LYS A 1 55  ? 18.621  1.525   -3.920  1.00 97.97 55  A 1 
ATOM   426  C C   . LYS A 1 55  ? 19.827  0.675   -3.507  1.00 97.79 55  A 1 
ATOM   427  O O   . LYS A 1 55  ? 20.424  0.008   -4.350  1.00 96.59 55  A 1 
ATOM   428  C CB  . LYS A 1 55  ? 19.046  2.968   -4.185  1.00 97.26 55  A 1 
ATOM   429  C CG  . LYS A 1 55  ? 18.018  3.776   -4.952  1.00 95.29 55  A 1 
ATOM   430  C CD  . LYS A 1 55  ? 18.540  5.155   -5.309  1.00 92.94 55  A 1 
ATOM   431  C CE  . LYS A 1 55  ? 17.576  5.906   -6.196  1.00 88.54 55  A 1 
ATOM   432  N NZ  . LYS A 1 55  ? 18.115  7.233   -6.619  1.00 85.43 55  A 1 
ATOM   433  N N   . ARG A 1 56  ? 20.174  0.691   -2.221  1.00 97.95 56  A 1 
ATOM   434  C CA  . ARG A 1 56  ? 21.296  -0.108  -1.724  1.00 97.68 56  A 1 
ATOM   435  C C   . ARG A 1 56  ? 21.022  -1.604  -1.842  1.00 97.70 56  A 1 
ATOM   436  O O   . ARG A 1 56  ? 21.955  -2.402  -1.950  1.00 96.56 56  A 1 
ATOM   437  C CB  . ARG A 1 56  ? 21.598  0.213   -0.259  1.00 96.64 56  A 1 
ATOM   438  C CG  . ARG A 1 56  ? 22.247  1.543   0.007   1.00 84.37 56  A 1 
ATOM   439  C CD  . ARG A 1 56  ? 22.926  1.544   1.373   1.00 82.35 56  A 1 
ATOM   440  N NE  . ARG A 1 56  ? 22.047  1.094   2.440   1.00 72.26 56  A 1 
ATOM   441  C CZ  . ARG A 1 56  ? 21.253  1.881   3.160   1.00 65.34 56  A 1 
ATOM   442  N NH1 . ARG A 1 56  ? 21.217  3.182   2.916   1.00 58.84 56  A 1 
ATOM   443  N NH2 . ARG A 1 56  ? 20.489  1.369   4.111   1.00 57.63 56  A 1 
ATOM   444  N N   . ASN A 1 57  ? 19.753  -1.985  -1.817  1.00 97.91 57  A 1 
ATOM   445  C CA  . ASN A 1 57  ? 19.365  -3.386  -1.754  1.00 97.85 57  A 1 
ATOM   446  C C   . ASN A 1 57  ? 18.659  -3.865  -3.019  1.00 97.70 57  A 1 
ATOM   447  O O   . ASN A 1 57  ? 17.840  -4.787  -2.969  1.00 96.78 57  A 1 
ATOM   448  C CB  . ASN A 1 57  ? 18.503  -3.636  -0.522  1.00 97.74 57  A 1 
ATOM   449  C CG  . ASN A 1 57  ? 19.282  -3.502  0.767   1.00 96.54 57  A 1 
ATOM   450  O OD1 . ASN A 1 57  ? 19.885  -4.459  1.246   1.00 87.80 57  A 1 
ATOM   451  N ND2 . ASN A 1 57  ? 19.291  -2.309  1.325   1.00 87.46 57  A 1 
ATOM   452  N N   . THR A 1 58  ? 18.975  -3.252  -4.146  1.00 97.88 58  A 1 
ATOM   453  C CA  . THR A 1 58  ? 18.410  -3.634  -5.428  1.00 97.68 58  A 1 
ATOM   454  C C   . THR A 1 58  ? 19.538  -3.993  -6.395  1.00 96.98 58  A 1 
ATOM   455  O O   . THR A 1 58  ? 20.433  -3.176  -6.627  1.00 94.83 58  A 1 
ATOM   456  C CB  . THR A 1 58  ? 17.567  -2.500  -6.025  1.00 97.27 58  A 1 
ATOM   457  O OG1 . THR A 1 58  ? 16.473  -2.201  -5.161  1.00 94.04 58  A 1 
ATOM   458  C CG2 . THR A 1 58  ? 17.031  -2.895  -7.398  1.00 94.91 58  A 1 
ATOM   459  N N   . ASP A 1 59  ? 19.489  -5.213  -6.945  1.00 95.89 59  A 1 
ATOM   460  C CA  . ASP A 1 59  ? 20.462  -5.590  -7.956  1.00 94.52 59  A 1 
ATOM   461  C C   . ASP A 1 59  ? 19.894  -5.336  -9.351  1.00 94.80 59  A 1 
ATOM   462  O O   . ASP A 1 59  ? 18.800  -4.795  -9.504  1.00 91.11 59  A 1 
ATOM   463  C CB  . ASP A 1 59  ? 20.910  -7.047  -7.785  1.00 90.98 59  A 1 
ATOM   464  C CG  . ASP A 1 59  ? 19.770  -8.041  -7.889  1.00 81.02 59  A 1 
ATOM   465  O OD1 . ASP A 1 59  ? 18.842  -7.824  -8.683  1.00 74.63 59  A 1 
ATOM   466  O OD2 . ASP A 1 59  ? 19.822  -9.071  -7.181  1.00 75.00 59  A 1 
ATOM   467  N N   . VAL A 1 60  ? 20.650  -5.735  -10.384 1.00 93.92 60  A 1 
ATOM   468  C CA  . VAL A 1 60  ? 20.280  -5.413  -11.755 1.00 93.34 60  A 1 
ATOM   469  C C   . VAL A 1 60  ? 18.928  -6.014  -12.151 1.00 93.83 60  A 1 
ATOM   470  O O   . VAL A 1 60  ? 18.218  -5.448  -12.978 1.00 91.04 60  A 1 
ATOM   471  C CB  . VAL A 1 60  ? 21.379  -5.880  -12.740 1.00 91.15 60  A 1 
ATOM   472  C CG1 . VAL A 1 60  ? 21.492  -7.391  -12.744 1.00 80.54 60  A 1 
ATOM   473  C CG2 . VAL A 1 60  ? 21.105  -5.350  -14.139 1.00 81.03 60  A 1 
ATOM   474  N N   . ASN A 1 61  ? 18.556  -7.143  -11.545 1.00 94.45 61  A 1 
ATOM   475  C CA  . ASN A 1 61  ? 17.286  -7.790  -11.849 1.00 95.09 61  A 1 
ATOM   476  C C   . ASN A 1 61  ? 16.224  -7.522  -10.782 1.00 96.27 61  A 1 
ATOM   477  O O   . ASN A 1 61  ? 15.234  -8.248  -10.689 1.00 93.64 61  A 1 
ATOM   478  C CB  . ASN A 1 61  ? 17.488  -9.298  -12.028 1.00 91.83 61  A 1 
ATOM   479  C CG  . ASN A 1 61  ? 18.284  -9.631  -13.265 1.00 84.50 61  A 1 
ATOM   480  O OD1 . ASN A 1 61  ? 18.123  -9.004  -14.313 1.00 73.64 61  A 1 
ATOM   481  N ND2 . ASN A 1 61  ? 19.157  -10.616 -13.161 1.00 73.44 61  A 1 
ATOM   482  N N   . GLY A 1 62  ? 16.435  -6.478  -9.970  1.00 96.00 62  A 1 
ATOM   483  C CA  . GLY A 1 62  ? 15.491  -6.132  -8.925  1.00 96.91 62  A 1 
ATOM   484  C C   . GLY A 1 62  ? 14.908  -4.740  -9.070  1.00 97.87 62  A 1 
ATOM   485  O O   . GLY A 1 62  ? 14.239  -4.252  -8.163  1.00 96.99 62  A 1 
ATOM   486  N N   . LYS A 1 63  ? 15.167  -4.095  -10.216 1.00 97.44 63  A 1 
ATOM   487  C CA  . LYS A 1 63  ? 14.662  -2.740  -10.456 1.00 97.74 63  A 1 
ATOM   488  C C   . LYS A 1 63  ? 13.215  -2.785  -10.931 1.00 97.93 63  A 1 
ATOM   489  O O   . LYS A 1 63  ? 12.881  -2.370  -12.045 1.00 97.45 63  A 1 
ATOM   490  C CB  . LYS A 1 63  ? 15.555  -2.011  -11.458 1.00 97.39 63  A 1 
ATOM   491  C CG  . LYS A 1 63  ? 16.962  -1.754  -10.939 1.00 96.17 63  A 1 
ATOM   492  C CD  . LYS A 1 63  ? 17.789  -0.961  -11.934 1.00 93.53 63  A 1 
ATOM   493  C CE  . LYS A 1 63  ? 19.172  -0.669  -11.378 1.00 88.72 63  A 1 
ATOM   494  N NZ  . LYS A 1 63  ? 19.995  0.128   -12.328 1.00 80.96 63  A 1 
ATOM   495  N N   . VAL A 1 64  ? 12.359  -3.302  -10.054 1.00 98.39 64  A 1 
ATOM   496  C CA  . VAL A 1 64  ? 10.939  -3.449  -10.322 1.00 98.54 64  A 1 
ATOM   497  C C   . VAL A 1 64  ? 10.188  -3.045  -9.062  1.00 98.62 64  A 1 
ATOM   498  O O   . VAL A 1 64  ? 10.591  -3.397  -7.949  1.00 98.56 64  A 1 
ATOM   499  C CB  . VAL A 1 64  ? 10.571  -4.903  -10.699 1.00 98.26 64  A 1 
ATOM   500  C CG1 . VAL A 1 64  ? 9.113   -4.992  -11.104 1.00 97.22 64  A 1 
ATOM   501  C CG2 . VAL A 1 64  ? 11.468  -5.403  -11.821 1.00 97.22 64  A 1 
ATOM   502  N N   . MET A 1 65  ? 9.098   -2.300  -9.232  1.00 98.71 65  A 1 
ATOM   503  C CA  . MET A 1 65  ? 8.365   -1.811  -8.064  1.00 98.77 65  A 1 
ATOM   504  C C   . MET A 1 65  ? 6.883   -1.639  -8.370  1.00 98.81 65  A 1 
ATOM   505  O O   . MET A 1 65  ? 6.517   -1.000  -9.354  1.00 98.66 65  A 1 
ATOM   506  C CB  . MET A 1 65  ? 8.944   -0.486  -7.575  1.00 98.53 65  A 1 
ATOM   507  C CG  . MET A 1 65  ? 8.185   0.142   -6.416  1.00 97.76 65  A 1 
ATOM   508  S SD  . MET A 1 65  ? 8.903   1.708   -5.876  1.00 97.46 65  A 1 
ATOM   509  C CE  . MET A 1 65  ? 10.454  1.133   -5.188  1.00 93.19 65  A 1 
ATOM   510  N N   . VAL A 1 66  ? 6.048   -2.205  -7.497  1.00 98.78 66  A 1 
ATOM   511  C CA  . VAL A 1 66  ? 4.624   -1.918  -7.518  1.00 98.74 66  A 1 
ATOM   512  C C   . VAL A 1 66  ? 4.368   -0.801  -6.521  1.00 98.71 66  A 1 
ATOM   513  O O   . VAL A 1 66  ? 4.711   -0.924  -5.343  1.00 98.45 66  A 1 
ATOM   514  C CB  . VAL A 1 66  ? 3.782   -3.153  -7.140  1.00 98.43 66  A 1 
ATOM   515  C CG1 . VAL A 1 66  ? 2.304   -2.781  -7.084  1.00 94.68 66  A 1 
ATOM   516  C CG2 . VAL A 1 66  ? 4.005   -4.270  -8.146  1.00 94.71 66  A 1 
ATOM   517  N N   . TYR A 1 67  ? 3.789   0.296   -6.997  1.00 98.65 67  A 1 
ATOM   518  C CA  . TYR A 1 67  ? 3.415   1.407   -6.132  1.00 98.68 67  A 1 
ATOM   519  C C   . TYR A 1 67  ? 1.911   1.319   -5.880  1.00 98.56 67  A 1 
ATOM   520  O O   . TYR A 1 67  ? 1.112   1.584   -6.778  1.00 97.96 67  A 1 
ATOM   521  C CB  . TYR A 1 67  ? 3.796   2.744   -6.770  1.00 98.30 67  A 1 
ATOM   522  C CG  . TYR A 1 67  ? 3.228   3.934   -6.045  1.00 97.88 67  A 1 
ATOM   523  C CD1 . TYR A 1 67  ? 3.685   4.283   -4.780  1.00 96.49 67  A 1 
ATOM   524  C CD2 . TYR A 1 67  ? 2.212   4.703   -6.611  1.00 96.47 67  A 1 
ATOM   525  C CE1 . TYR A 1 67  ? 3.155   5.366   -4.099  1.00 94.97 67  A 1 
ATOM   526  C CE2 . TYR A 1 67  ? 1.679   5.786   -5.937  1.00 94.94 67  A 1 
ATOM   527  C CZ  . TYR A 1 67  ? 2.143   6.111   -4.684  1.00 95.11 67  A 1 
ATOM   528  O OH  . TYR A 1 67  ? 1.605   7.173   -4.010  1.00 92.95 67  A 1 
ATOM   529  N N   . ASN A 1 68  ? 1.532   0.940   -4.653  1.00 97.87 68  A 1 
ATOM   530  C CA  . ASN A 1 68  ? 0.158   0.561   -4.348  1.00 97.66 68  A 1 
ATOM   531  C C   . ASN A 1 68  ? -0.768  1.706   -3.929  1.00 97.55 68  A 1 
ATOM   532  O O   . ASN A 1 68  ? -1.885  1.452   -3.482  1.00 93.52 68  A 1 
ATOM   533  C CB  . ASN A 1 68  ? 0.139   -0.542  -3.284  1.00 96.09 68  A 1 
ATOM   534  C CG  . ASN A 1 68  ? 0.096   -1.928  -3.881  1.00 96.18 68  A 1 
ATOM   535  O OD1 . ASN A 1 68  ? 1.143   -2.560  -4.088  1.00 86.63 68  A 1 
ATOM   536  N ND2 . ASN A 1 68  ? -1.092  -2.414  -4.159  1.00 86.47 68  A 1 
ATOM   537  N N   . GLY A 1 69  ? -0.324  2.949   -4.067  1.00 97.19 69  A 1 
ATOM   538  C CA  . GLY A 1 69  ? -1.201  4.086   -3.854  1.00 97.23 69  A 1 
ATOM   539  C C   . GLY A 1 69  ? -1.262  4.634   -2.435  1.00 97.33 69  A 1 
ATOM   540  O O   . GLY A 1 69  ? -0.527  4.201   -1.548  1.00 95.55 69  A 1 
ATOM   541  N N   . ASP A 1 70  ? -2.164  5.615   -2.259  1.00 95.91 70  A 1 
ATOM   542  C CA  . ASP A 1 70  ? -2.401  6.342   -1.010  1.00 96.58 70  A 1 
ATOM   543  C C   . ASP A 1 70  ? -1.211  7.201   -0.572  1.00 96.21 70  A 1 
ATOM   544  O O   . ASP A 1 70  ? -0.548  6.931   0.436   1.00 93.38 70  A 1 
ATOM   545  C CB  . ASP A 1 70  ? -2.862  5.406   0.107   1.00 96.20 70  A 1 
ATOM   546  C CG  . ASP A 1 70  ? -4.378  5.414   0.249   1.00 95.45 70  A 1 
ATOM   547  O OD1 . ASP A 1 70  ? -5.066  5.957   -0.647  1.00 92.26 70  A 1 
ATOM   548  O OD2 . ASP A 1 70  ? -4.892  4.894   1.259   1.00 92.54 70  A 1 
ATOM   549  N N   . ILE A 1 71  ? -0.987  8.267   -1.318  1.00 96.06 71  A 1 
ATOM   550  C CA  . ILE A 1 71  ? 0.020   9.259   -0.976  1.00 95.64 71  A 1 
ATOM   551  C C   . ILE A 1 71  ? -0.558  10.350  -0.079  1.00 95.64 71  A 1 
ATOM   552  O O   . ILE A 1 71  ? 0.143   10.916  0.755   1.00 94.32 71  A 1 
ATOM   553  C CB  . ILE A 1 71  ? 0.633   9.893   -2.244  1.00 94.34 71  A 1 
ATOM   554  C CG1 . ILE A 1 71  ? 1.744   10.885  -1.889  1.00 92.57 71  A 1 
ATOM   555  C CG2 . ILE A 1 71  ? -0.443  10.606  -3.072  1.00 92.48 71  A 1 
ATOM   556  C CD1 . ILE A 1 71  ? 2.980   10.225  -1.286  1.00 90.99 71  A 1 
ATOM   557  N N   . VAL A 1 72  ? -1.852  10.647  -0.231  1.00 94.30 72  A 1 
ATOM   558  C CA  . VAL A 1 72  ? -2.464  11.764  0.483   1.00 93.96 72  A 1 
ATOM   559  C C   . VAL A 1 72  ? -2.496  11.506  1.984   1.00 94.15 72  A 1 
ATOM   560  O O   . VAL A 1 72  ? -2.922  10.444  2.435   1.00 92.84 72  A 1 
ATOM   561  C CB  . VAL A 1 72  ? -3.883  12.058  -0.034  1.00 91.97 72  A 1 
ATOM   562  C CG1 . VAL A 1 72  ? -4.529  13.187  0.749   1.00 87.90 72  A 1 
ATOM   563  C CG2 . VAL A 1 72  ? -3.842  12.405  -1.518  1.00 88.65 72  A 1 
ATOM   564  N N   . SER A 1 73  ? -2.049  12.494  2.758   1.00 94.25 73  A 1 
ATOM   565  C CA  . SER A 1 73  ? -2.009  12.402  4.202   1.00 93.65 73  A 1 
ATOM   566  C C   . SER A 1 73  ? -3.396  12.577  4.808   1.00 92.90 73  A 1 
ATOM   567  O O   . SER A 1 73  ? -4.370  12.848  4.098   1.00 89.92 73  A 1 
ATOM   568  C CB  . SER A 1 73  ? -1.044  13.446  4.774   1.00 92.13 73  A 1 
ATOM   569  O OG  . SER A 1 73  ? -0.854  13.292  6.163   1.00 86.82 73  A 1 
ATOM   570  N N   . ARG A 1 74  ? -3.487  12.425  6.133   1.00 92.44 74  A 1 
ATOM   571  C CA  . ARG A 1 74  ? -4.776  12.445  6.818   1.00 89.71 74  A 1 
ATOM   572  C C   . ARG A 1 74  ? -5.047  13.800  7.461   1.00 90.67 74  A 1 
ATOM   573  O O   . ARG A 1 74  ? -4.134  14.535  7.806   1.00 87.16 74  A 1 
ATOM   574  C CB  . ARG A 1 74  ? -4.823  11.365  7.901   1.00 85.47 74  A 1 
ATOM   575  C CG  . ARG A 1 74  ? -4.163  10.046  7.545   1.00 77.35 74  A 1 
ATOM   576  C CD  . ARG A 1 74  ? -4.831  9.359   6.366   1.00 72.67 74  A 1 
ATOM   577  N NE  . ARG A 1 74  ? -4.244  8.039   6.129   1.00 69.35 74  A 1 
ATOM   578  C CZ  . ARG A 1 74  ? -4.681  6.924   6.679   1.00 65.44 74  A 1 
ATOM   579  N NH1 . ARG A 1 74  ? -5.729  6.946   7.480   1.00 59.95 74  A 1 
ATOM   580  N NH2 . ARG A 1 74  ? -4.066  5.778   6.433   1.00 58.48 74  A 1 
ATOM   581  N N   . ALA A 1 75  ? -6.341  14.081  7.648   1.00 89.56 75  A 1 
ATOM   582  C CA  . ALA A 1 75  ? -6.780  15.253  8.399   1.00 89.27 75  A 1 
ATOM   583  C C   . ALA A 1 75  ? -6.088  16.537  7.948   1.00 90.94 75  A 1 
ATOM   584  O O   . ALA A 1 75  ? -5.588  17.315  8.765   1.00 87.57 75  A 1 
ATOM   585  C CB  . ALA A 1 75  ? -6.584  15.033  9.896   1.00 86.73 75  A 1 
ATOM   586  N N   . ILE A 1 76  ? -6.056  16.746  6.638   1.00 89.41 76  A 1 
ATOM   587  C CA  . ILE A 1 76  ? -5.422  17.932  6.076   1.00 89.19 76  A 1 
ATOM   588  C C   . ILE A 1 76  ? -6.333  19.147  6.254   1.00 90.06 76  A 1 
ATOM   589  O O   . ILE A 1 76  ? -7.493  19.109  5.835   1.00 88.13 76  A 1 
ATOM   590  C CB  . ILE A 1 76  ? -5.099  17.726  4.580   1.00 86.96 76  A 1 
ATOM   591  C CG1 . ILE A 1 76  ? -4.096  16.591  4.408   1.00 81.81 76  A 1 
ATOM   592  C CG2 . ILE A 1 76  ? -4.578  19.011  3.958   1.00 82.30 76  A 1 
ATOM   593  C CD1 . ILE A 1 76  ? -2.748  16.849  5.044   1.00 76.58 76  A 1 
ATOM   594  N N   . PRO A 1 77  ? -5.837  20.217  6.852   1.00 89.26 77  A 1 
ATOM   595  C CA  . PRO A 1 77  ? -6.660  21.415  7.084   1.00 86.96 77  A 1 
ATOM   596  C C   . PRO A 1 77  ? -7.272  22.004  5.815   1.00 86.18 77  A 1 
ATOM   597  O O   . PRO A 1 77  ? -8.457  22.339  5.806   1.00 80.74 77  A 1 
ATOM   598  C CB  . PRO A 1 77  ? -5.680  22.393  7.733   1.00 85.06 77  A 1 
ATOM   599  C CG  . PRO A 1 77  ? -4.685  21.517  8.417   1.00 84.36 77  A 1 
ATOM   600  C CD  . PRO A 1 77  ? -4.519  20.329  7.498   1.00 88.67 77  A 1 
ATOM   601  N N   . LYS A 1 78  ? -6.487  22.134  4.742   1.00 88.43 78  A 1 
ATOM   602  C CA  . LYS A 1 78  ? -6.973  22.709  3.490   1.00 87.84 78  A 1 
ATOM   603  C C   . LYS A 1 78  ? -7.196  21.629  2.431   1.00 89.91 78  A 1 
ATOM   604  O O   . LYS A 1 78  ? -6.892  21.832  1.253   1.00 86.84 78  A 1 
ATOM   605  C CB  . LYS A 1 78  ? -6.011  23.778  2.973   1.00 84.22 78  A 1 
ATOM   606  C CG  . LYS A 1 78  ? -4.613  23.272  2.669   1.00 74.81 78  A 1 
ATOM   607  C CD  . LYS A 1 78  ? -3.747  24.370  2.063   1.00 69.18 78  A 1 
ATOM   608  C CE  . LYS A 1 78  ? -2.367  23.871  1.714   1.00 59.82 78  A 1 
ATOM   609  N NZ  . LYS A 1 78  ? -1.525  24.943  1.112   1.00 51.38 78  A 1 
ATOM   610  N N   . TYR A 1 79  ? -7.726  20.496  2.861   1.00 89.44 79  A 1 
ATOM   611  C CA  . TYR A 1 79  ? -7.980  19.371  1.971   1.00 90.57 79  A 1 
ATOM   612  C C   . TYR A 1 79  ? -8.939  19.763  0.842   1.00 91.97 79  A 1 
ATOM   613  O O   . TYR A 1 79  ? -10.079 20.142  1.103   1.00 90.65 79  A 1 
ATOM   614  C CB  . TYR A 1 79  ? -8.550  18.206  2.786   1.00 88.42 79  A 1 
ATOM   615  C CG  . TYR A 1 79  ? -8.927  16.980  1.989   1.00 87.97 79  A 1 
ATOM   616  C CD1 . TYR A 1 79  ? -7.974  16.257  1.295   1.00 85.20 79  A 1 
ATOM   617  C CD2 . TYR A 1 79  ? -10.240 16.529  1.967   1.00 85.38 79  A 1 
ATOM   618  C CE1 . TYR A 1 79  ? -8.312  15.119  0.583   1.00 82.01 79  A 1 
ATOM   619  C CE2 . TYR A 1 79  ? -10.591 15.396  1.267   1.00 82.16 79  A 1 
ATOM   620  C CZ  . TYR A 1 79  ? -9.627  14.687  0.576   1.00 82.68 79  A 1 
ATOM   621  O OH  . TYR A 1 79  ? -9.976  13.560  -0.122  1.00 79.49 79  A 1 
ATOM   622  N N   . ASN A 1 80  ? -8.468  19.669  -0.393  1.00 93.16 80  A 1 
ATOM   623  C CA  . ASN A 1 80  ? -9.275  20.008  -1.546  1.00 93.38 80  A 1 
ATOM   624  C C   . ASN A 1 80  ? -8.695  19.365  -2.806  1.00 93.98 80  A 1 
ATOM   625  O O   . ASN A 1 80  ? -7.716  18.619  -2.738  1.00 93.76 80  A 1 
ATOM   626  C CB  . ASN A 1 80  ? -9.389  21.529  -1.710  1.00 92.51 80  A 1 
ATOM   627  C CG  . ASN A 1 80  ? -8.036  22.220  -1.808  1.00 91.81 80  A 1 
ATOM   628  O OD1 . ASN A 1 80  ? -7.076  21.670  -2.332  1.00 87.74 80  A 1 
ATOM   629  N ND2 . ASN A 1 80  ? -7.962  23.440  -1.304  1.00 86.68 80  A 1 
ATOM   630  N N   . LEU A 1 81  ? -9.306  19.646  -3.952  1.00 93.62 81  A 1 
ATOM   631  C CA  . LEU A 1 81  ? -8.887  19.055  -5.215  1.00 93.68 81  A 1 
ATOM   632  C C   . LEU A 1 81  ? -7.439  19.399  -5.558  1.00 94.70 81  A 1 
ATOM   633  O O   . LEU A 1 81  ? -6.671  18.537  -5.990  1.00 94.43 81  A 1 
ATOM   634  C CB  . LEU A 1 81  ? -9.840  19.491  -6.330  1.00 91.58 81  A 1 
ATOM   635  C CG  . LEU A 1 81  ? -9.645  18.883  -7.722  1.00 84.69 81  A 1 
ATOM   636  C CD1 . LEU A 1 81  ? -10.981 18.842  -8.455  1.00 77.58 81  A 1 
ATOM   637  C CD2 . LEU A 1 81  ? -8.626  19.678  -8.529  1.00 77.04 81  A 1 
ATOM   638  N N   . ASP A 1 82  ? -7.070  20.666  -5.377  1.00 95.10 82  A 1 
ATOM   639  C CA  . ASP A 1 82  ? -5.709  21.092  -5.696  1.00 95.52 82  A 1 
ATOM   640  C C   . ASP A 1 82  ? -4.680  20.397  -4.817  1.00 96.23 82  A 1 
ATOM   641  O O   . ASP A 1 82  ? -3.589  20.051  -5.275  1.00 95.99 82  A 1 
ATOM   642  C CB  . ASP A 1 82  ? -5.575  22.606  -5.549  1.00 94.97 82  A 1 
ATOM   643  C CG  . ASP A 1 82  ? -6.252  23.366  -6.682  1.00 87.92 82  A 1 
ATOM   644  O OD1 . ASP A 1 82  ? -6.463  22.776  -7.757  1.00 83.13 82  A 1 
ATOM   645  O OD2 . ASP A 1 82  ? -6.561  24.556  -6.492  1.00 81.57 82  A 1 
ATOM   646  N N   . TYR A 1 83  ? -5.021  20.166  -3.555  1.00 96.13 83  A 1 
ATOM   647  C CA  . TYR A 1 83  ? -4.107  19.482  -2.642  1.00 96.22 83  A 1 
ATOM   648  C C   . TYR A 1 83  ? -3.857  18.052  -3.102  1.00 96.77 83  A 1 
ATOM   649  O O   . TYR A 1 83  ? -2.717  17.565  -3.086  1.00 96.35 83  A 1 
ATOM   650  C CB  . TYR A 1 83  ? -4.650  19.482  -1.213  1.00 95.76 83  A 1 
ATOM   651  C CG  . TYR A 1 83  ? -3.686  18.869  -0.226  1.00 94.66 83  A 1 
ATOM   652  C CD1 . TYR A 1 83  ? -2.714  19.646  0.397   1.00 92.47 83  A 1 
ATOM   653  C CD2 . TYR A 1 83  ? -3.730  17.511  0.063   1.00 92.09 83  A 1 
ATOM   654  C CE1 . TYR A 1 83  ? -1.812  19.083  1.282   1.00 90.37 83  A 1 
ATOM   655  C CE2 . TYR A 1 83  ? -2.830  16.940  0.945   1.00 90.36 83  A 1 
ATOM   656  C CZ  . TYR A 1 83  ? -1.875  17.732  1.558   1.00 90.51 83  A 1 
ATOM   657  O OH  . TYR A 1 83  ? -0.982  17.176  2.432   1.00 88.60 83  A 1 
ATOM   658  N N   . VAL A 1 84  ? -4.919  17.366  -3.519  1.00 96.57 84  A 1 
ATOM   659  C CA  . VAL A 1 84  ? -4.787  15.997  -4.006  1.00 96.88 84  A 1 
ATOM   660  C C   . VAL A 1 84  ? -3.917  15.954  -5.257  1.00 97.28 84  A 1 
ATOM   661  O O   . VAL A 1 84  ? -3.046  15.096  -5.390  1.00 97.22 84  A 1 
ATOM   662  C CB  . VAL A 1 84  ? -6.162  15.364  -4.281  1.00 96.46 84  A 1 
ATOM   663  C CG1 . VAL A 1 84  ? -6.009  14.020  -4.973  1.00 94.81 84  A 1 
ATOM   664  C CG2 . VAL A 1 84  ? -6.936  15.202  -2.980  1.00 95.07 84  A 1 
ATOM   665  N N   . LYS A 1 85  ? -4.138  16.890  -6.176  1.00 96.96 85  A 1 
ATOM   666  C CA  . LYS A 1 85  ? -3.328  16.962  -7.387  1.00 97.10 85  A 1 
ATOM   667  C C   . LYS A 1 85  ? -1.849  17.125  -7.037  1.00 97.39 85  A 1 
ATOM   668  O O   . LYS A 1 85  ? -0.988  16.449  -7.600  1.00 97.32 85  A 1 
ATOM   669  C CB  . LYS A 1 85  ? -3.789  18.108  -8.289  1.00 97.04 85  A 1 
ATOM   670  C CG  . LYS A 1 85  ? -5.094  17.839  -9.029  1.00 95.86 85  A 1 
ATOM   671  C CD  . LYS A 1 85  ? -5.372  18.940  -10.048 1.00 93.94 85  A 1 
ATOM   672  C CE  . LYS A 1 85  ? -6.590  18.631  -10.885 1.00 89.83 85  A 1 
ATOM   673  N NZ  . LYS A 1 85  ? -6.846  19.685  -11.906 1.00 83.70 85  A 1 
ATOM   674  N N   . GLN A 1 86  ? -1.553  18.032  -6.114  1.00 97.41 86  A 1 
ATOM   675  C CA  . GLN A 1 86  ? -0.171  18.267  -5.717  1.00 97.39 86  A 1 
ATOM   676  C C   . GLN A 1 86  ? 0.438   17.032  -5.062  1.00 97.49 86  A 1 
ATOM   677  O O   . GLN A 1 86  ? 1.632   16.758  -5.212  1.00 97.10 86  A 1 
ATOM   678  C CB  . GLN A 1 86  ? -0.081  19.460  -4.767  1.00 96.82 86  A 1 
ATOM   679  C CG  . GLN A 1 86  ? 1.346   19.877  -4.446  1.00 87.26 86  A 1 
ATOM   680  C CD  . GLN A 1 86  ? 2.135   20.256  -5.684  1.00 79.90 86  A 1 
ATOM   681  O OE1 . GLN A 1 86  ? 1.680   21.076  -6.490  1.00 71.34 86  A 1 
ATOM   682  N NE2 . GLN A 1 86  ? 3.307   19.666  -5.845  1.00 67.88 86  A 1 
ATOM   683  N N   . SER A 1 87  ? -0.384  16.262  -4.341  1.00 97.35 87  A 1 
ATOM   684  C CA  . SER A 1 87  ? 0.083   15.021  -3.732  1.00 97.23 87  A 1 
ATOM   685  C C   . SER A 1 87  ? 0.509   14.017  -4.797  1.00 97.64 87  A 1 
ATOM   686  O O   . SER A 1 87  ? 1.518   13.323  -4.639  1.00 97.24 87  A 1 
ATOM   687  C CB  . SER A 1 87  ? -1.008  14.414  -2.850  1.00 96.71 87  A 1 
ATOM   688  O OG  . SER A 1 87  ? -1.311  15.261  -1.757  1.00 89.16 87  A 1 
ATOM   689  N N   . ILE A 1 88  ? -0.254  13.929  -5.891  1.00 97.72 88  A 1 
ATOM   690  C CA  . ILE A 1 88  ? 0.094   13.030  -6.989  1.00 97.86 88  A 1 
ATOM   691  C C   . ILE A 1 88  ? 1.381   13.491  -7.667  1.00 98.00 88  A 1 
ATOM   692  O O   . ILE A 1 88  ? 2.230   12.669  -8.022  1.00 97.75 88  A 1 
ATOM   693  C CB  . ILE A 1 88  ? -1.051  12.942  -8.021  1.00 97.53 88  A 1 
ATOM   694  C CG1 . ILE A 1 88  ? -2.344  12.469  -7.343  1.00 95.39 88  A 1 
ATOM   695  C CG2 . ILE A 1 88  ? -0.676  12.002  -9.161  1.00 96.45 88  A 1 
ATOM   696  C CD1 . ILE A 1 88  ? -2.224  11.128  -6.650  1.00 86.79 88  A 1 
ATOM   697  N N   . VAL A 1 89  ? 1.527   14.792  -7.841  1.00 98.01 89  A 1 
ATOM   698  C CA  . VAL A 1 89  ? 2.765   15.344  -8.390  1.00 98.07 89  A 1 
ATOM   699  C C   . VAL A 1 89  ? 3.950   14.927  -7.528  1.00 98.01 89  A 1 
ATOM   700  O O   . VAL A 1 89  ? 4.988   14.496  -8.033  1.00 97.64 89  A 1 
ATOM   701  C CB  . VAL A 1 89  ? 2.693   16.881  -8.492  1.00 97.94 89  A 1 
ATOM   702  C CG1 . VAL A 1 89  ? 4.060   17.461  -8.858  1.00 96.68 89  A 1 
ATOM   703  C CG2 . VAL A 1 89  ? 1.651   17.296  -9.520  1.00 96.74 89  A 1 
ATOM   704  N N   . ASN A 1 90  ? 3.785   15.051  -6.181  1.00 97.24 90  A 1 
ATOM   705  C CA  . ASN A 1 90  ? 4.798   14.704  -5.278  1.00 96.89 90  A 1 
ATOM   706  C C   . ASN A 1 90  ? 5.117   13.240  -5.257  1.00 97.23 90  A 1 
ATOM   707  O O   . ASN A 1 90  ? 6.233   12.842  -5.145  1.00 96.31 90  A 1 
ATOM   708  C CB  . ASN A 1 90  ? 4.470   15.252  -3.892  1.00 95.60 90  A 1 
ATOM   709  C CG  . ASN A 1 90  ? 4.564   16.677  -3.791  1.00 93.31 90  A 1 
ATOM   710  O OD1 . ASN A 1 90  ? 4.822   17.405  -4.808  1.00 90.29 90  A 1 
ATOM   711  N ND2 . ASN A 1 90  ? 4.472   17.373  -2.954  1.00 89.56 90  A 1 
ATOM   712  N N   . ALA A 1 91  ? 4.106   12.382  -5.388  1.00 97.33 91  A 1 
ATOM   713  C CA  . ALA A 1 91  ? 4.306   10.945  -5.458  1.00 97.47 91  A 1 
ATOM   714  C C   . ALA A 1 91  ? 5.110   10.580  -6.701  1.00 97.85 91  A 1 
ATOM   715  O O   . ALA A 1 91  ? 6.013   9.744   -6.656  1.00 97.68 91  A 1 
ATOM   716  C CB  . ALA A 1 91  ? 2.963   10.221  -5.462  1.00 97.09 91  A 1 
ATOM   717  N N   . THR A 1 92  ? 4.793   11.220  -7.820  1.00 97.93 92  A 1 
ATOM   718  C CA  . THR A 1 92  ? 5.504   10.978  -9.062  1.00 97.96 92  A 1 
ATOM   719  C C   . THR A 1 92  ? 6.972   11.372  -8.940  1.00 98.02 92  A 1 
ATOM   720  O O   . THR A 1 92  ? 7.859   10.656  -9.402  1.00 97.82 92  A 1 
ATOM   721  C CB  . THR A 1 92  ? 4.848   11.745  -10.219 1.00 97.71 92  A 1 
ATOM   722  O OG1 . THR A 1 92  ? 3.498   11.307  -10.371 1.00 94.46 92  A 1 
ATOM   723  C CG2 . THR A 1 92  ? 5.599   11.509  -11.524 1.00 94.53 92  A 1 
ATOM   724  N N   . ALA A 1 93  ? 7.236   12.518  -8.309  1.00 98.18 93  A 1 
ATOM   725  C CA  . ALA A 1 93  ? 8.604   12.965  -8.089  1.00 97.97 93  A 1 
ATOM   726  C C   . ALA A 1 93  ? 9.381   11.950  -7.262  1.00 98.01 93  A 1 
ATOM   727  O O   . ALA A 1 93  ? 10.556  11.681  -7.531  1.00 97.54 93  A 1 
ATOM   728  C CB  . ALA A 1 93  ? 8.611   14.328  -7.409  1.00 97.61 93  A 1 
ATOM   729  N N   . LEU A 1 94  ? 8.725   11.370  -6.259  1.00 97.94 94  A 1 
ATOM   730  C CA  . LEU A 1 94  ? 9.350   10.340  -5.438  1.00 97.93 94  A 1 
ATOM   731  C C   . LEU A 1 94  ? 9.701   9.116   -6.269  1.00 98.22 94  A 1 
ATOM   732  O O   . LEU A 1 94  ? 10.816  8.601   -6.199  1.00 98.00 94  A 1 
ATOM   733  C CB  . LEU A 1 94  ? 8.419   9.944   -4.287  1.00 97.42 94  A 1 
ATOM   734  C CG  . LEU A 1 94  ? 8.878   8.763   -3.435  1.00 95.22 94  A 1 
ATOM   735  C CD1 . LEU A 1 94  ? 10.118  9.131   -2.643  1.00 92.23 94  A 1 
ATOM   736  C CD2 . LEU A 1 94  ? 7.761   8.323   -2.493  1.00 91.70 94  A 1 
ATOM   737  N N   . LEU A 1 95  ? 8.762   8.648   -7.081  1.00 98.15 95  A 1 
ATOM   738  C CA  . LEU A 1 95  ? 8.976   7.456   -7.889  1.00 98.28 95  A 1 
ATOM   739  C C   . LEU A 1 95  ? 10.070  7.671   -8.932  1.00 98.31 95  A 1 
ATOM   740  O O   . LEU A 1 95  ? 10.803  6.738   -9.270  1.00 98.13 95  A 1 
ATOM   741  C CB  . LEU A 1 95  ? 7.672   7.034   -8.563  1.00 98.27 95  A 1 
ATOM   742  C CG  . LEU A 1 95  ? 6.562   6.586   -7.611  1.00 97.94 95  A 1 
ATOM   743  C CD1 . LEU A 1 95  ? 5.274   6.302   -8.360  1.00 97.36 95  A 1 
ATOM   744  C CD2 . LEU A 1 95  ? 6.999   5.362   -6.812  1.00 97.10 95  A 1 
ATOM   745  N N   . LYS A 1 96  ? 10.192  8.894   -9.439  1.00 98.53 96  A 1 
ATOM   746  C CA  . LYS A 1 96  ? 11.219  9.201   -10.429 1.00 98.37 96  A 1 
ATOM   747  C C   . LYS A 1 96  ? 12.630  9.066   -9.861  1.00 98.36 96  A 1 
ATOM   748  O O   . LYS A 1 96  ? 13.592  8.981   -10.619 1.00 97.80 96  A 1 
ATOM   749  C CB  . LYS A 1 96  ? 11.018  10.607  -10.993 1.00 98.20 96  A 1 
ATOM   750  C CG  . LYS A 1 96  ? 9.886   10.716  -11.997 1.00 95.77 96  A 1 
ATOM   751  C CD  . LYS A 1 96  ? 9.767   12.133  -12.537 1.00 91.41 96  A 1 
ATOM   752  C CE  . LYS A 1 96  ? 8.688   12.240  -13.607 1.00 84.14 96  A 1 
ATOM   753  N NZ  . LYS A 1 96  ? 8.544   13.627  -14.110 1.00 75.62 96  A 1 
ATOM   754  N N   . LYS A 1 97  ? 12.755  9.041   -8.538  1.00 98.43 97  A 1 
ATOM   755  C CA  . LYS A 1 97  ? 14.067  8.870   -7.913  1.00 98.23 97  A 1 
ATOM   756  C C   . LYS A 1 97  ? 14.608  7.462   -8.132  1.00 98.12 97  A 1 
ATOM   757  O O   . LYS A 1 97  ? 15.808  7.232   -7.997  1.00 97.36 97  A 1 
ATOM   758  C CB  . LYS A 1 97  ? 13.990  9.179   -6.419  1.00 98.15 97  A 1 
ATOM   759  C CG  . LYS A 1 97  ? 13.680  10.634  -6.111  1.00 97.20 97  A 1 
ATOM   760  C CD  . LYS A 1 97  ? 13.652  10.906  -4.619  1.00 94.20 97  A 1 
ATOM   761  C CE  . LYS A 1 97  ? 13.376  12.368  -4.327  1.00 90.29 97  A 1 
ATOM   762  N NZ  . LYS A 1 97  ? 13.354  12.659  -2.868  1.00 81.54 97  A 1 
ATOM   763  N N   . PHE A 1 98  ? 13.739  6.511   -8.457  1.00 98.28 98  A 1 
ATOM   764  C CA  . PHE A 1 98  ? 14.153  5.148   -8.754  1.00 98.04 98  A 1 
ATOM   765  C C   . PHE A 1 98  ? 14.407  5.019   -10.254 1.00 97.58 98  A 1 
ATOM   766  O O   . PHE A 1 98  ? 13.596  4.474   -11.004 1.00 95.97 98  A 1 
ATOM   767  C CB  . PHE A 1 98  ? 13.091  4.156   -8.279  1.00 98.05 98  A 1 
ATOM   768  C CG  . PHE A 1 98  ? 12.825  4.223   -6.805  1.00 98.32 98  A 1 
ATOM   769  C CD1 . PHE A 1 98  ? 13.730  3.696   -5.897  1.00 97.80 98  A 1 
ATOM   770  C CD2 . PHE A 1 98  ? 11.676  4.832   -6.322  1.00 97.84 98  A 1 
ATOM   771  C CE1 . PHE A 1 98  ? 13.496  3.770   -4.538  1.00 97.41 98  A 1 
ATOM   772  C CE2 . PHE A 1 98  ? 11.433  4.907   -4.958  1.00 97.45 98  A 1 
ATOM   773  C CZ  . PHE A 1 98  ? 12.343  4.373   -4.064  1.00 97.76 98  A 1 
ATOM   774  N N   . GLU A 1 99  ? 15.554  5.551   -10.682 1.00 96.42 99  A 1 
ATOM   775  C CA  . GLU A 1 99  ? 15.895  5.583   -12.092 1.00 94.79 99  A 1 
ATOM   776  C C   . GLU A 1 99  ? 16.021  4.178   -12.669 1.00 93.80 99  A 1 
ATOM   777  O O   . GLU A 1 99  ? 16.576  3.283   -12.044 1.00 87.71 99  A 1 
ATOM   778  C CB  . GLU A 1 99  ? 17.198  6.353   -12.306 1.00 91.79 99  A 1 
ATOM   779  C CG  . GLU A 1 99  ? 17.124  7.809   -11.870 1.00 81.22 99  A 1 
ATOM   780  C CD  . GLU A 1 99  ? 18.426  8.559   -12.129 1.00 75.85 99  A 1 
ATOM   781  O OE1 . GLU A 1 99  ? 19.322  7.998   -12.789 1.00 69.09 99  A 1 
ATOM   782  O OE2 . GLU A 1 99  ? 18.535  9.711   -11.668 1.00 69.49 99  A 1 
ATOM   783  N N   . ASP A 1 100 ? 15.471  4.004   -13.868 1.00 95.74 100 A 1 
ATOM   784  C CA  . ASP A 1 100 ? 15.538  2.752   -14.607 1.00 95.77 100 A 1 
ATOM   785  C C   . ASP A 1 100 ? 14.710  1.622   -13.996 1.00 96.88 100 A 1 
ATOM   786  O O   . ASP A 1 100 ? 14.809  0.476   -14.429 1.00 95.13 100 A 1 
ATOM   787  C CB  . ASP A 1 100 ? 16.996  2.287   -14.776 1.00 92.66 100 A 1 
ATOM   788  C CG  . ASP A 1 100 ? 17.844  3.320   -15.490 1.00 83.97 100 A 1 
ATOM   789  O OD1 . ASP A 1 100 ? 17.376  3.902   -16.482 1.00 75.93 100 A 1 
ATOM   790  O OD2 . ASP A 1 100 ? 18.989  3.551   -15.055 1.00 76.82 100 A 1 
ATOM   791  N N   . PHE A 1 101 ? 13.892  1.923   -12.992 1.00 97.76 101 A 1 
ATOM   792  C CA  . PHE A 1 101 ? 12.970  0.936   -12.432 1.00 98.15 101 A 1 
ATOM   793  C C   . PHE A 1 101 ? 11.761  0.764   -13.343 1.00 98.17 101 A 1 
ATOM   794  O O   . PHE A 1 101 ? 11.276  1.724   -13.949 1.00 97.51 101 A 1 
ATOM   795  C CB  . PHE A 1 101 ? 12.471  1.364   -11.046 1.00 98.14 101 A 1 
ATOM   796  C CG  . PHE A 1 101 ? 13.352  0.938   -9.907  1.00 98.22 101 A 1 
ATOM   797  C CD1 . PHE A 1 101 ? 14.691  1.286   -9.873  1.00 97.47 101 A 1 
ATOM   798  C CD2 . PHE A 1 101 ? 12.825  0.214   -8.844  1.00 97.45 101 A 1 
ATOM   799  C CE1 . PHE A 1 101 ? 15.499  0.906   -8.805  1.00 97.00 101 A 1 
ATOM   800  C CE2 . PHE A 1 101 ? 13.624  -0.165  -7.772  1.00 97.12 101 A 1 
ATOM   801  C CZ  . PHE A 1 101 ? 14.953  0.186   -7.754  1.00 97.78 101 A 1 
ATOM   802  N N   . PHE A 1 102 ? 11.267  -0.471  -13.436 1.00 98.34 102 A 1 
ATOM   803  C CA  . PHE A 1 102 ? 9.959   -0.733  -14.022 1.00 98.43 102 A 1 
ATOM   804  C C   . PHE A 1 102 ? 8.939   -0.516  -12.915 1.00 98.66 102 A 1 
ATOM   805  O O   . PHE A 1 102 ? 8.850   -1.309  -11.973 1.00 98.46 102 A 1 
ATOM   806  C CB  . PHE A 1 102 ? 9.893   -2.161  -14.564 1.00 98.30 102 A 1 
ATOM   807  C CG  . PHE A 1 102 ? 8.557   -2.526  -15.166 1.00 98.33 102 A 1 
ATOM   808  C CD1 . PHE A 1 102 ? 8.141   -1.954  -16.363 1.00 97.96 102 A 1 
ATOM   809  C CD2 . PHE A 1 102 ? 7.730   -3.446  -14.542 1.00 97.95 102 A 1 
ATOM   810  C CE1 . PHE A 1 102 ? 6.920   -2.294  -16.921 1.00 97.56 102 A 1 
ATOM   811  C CE2 . PHE A 1 102 ? 6.507   -3.791  -15.099 1.00 97.59 102 A 1 
ATOM   812  C CZ  . PHE A 1 102 ? 6.101   -3.211  -16.292 1.00 97.82 102 A 1 
ATOM   813  N N   . ILE A 1 103 ? 8.196   0.581   -13.000 1.00 98.68 103 A 1 
ATOM   814  C CA  . ILE A 1 103 ? 7.297   0.993   -11.929 1.00 98.70 103 A 1 
ATOM   815  C C   . ILE A 1 103 ? 5.844   0.811   -12.349 1.00 98.82 103 A 1 
ATOM   816  O O   . ILE A 1 103 ? 5.455   1.190   -13.461 1.00 98.63 103 A 1 
ATOM   817  C CB  . ILE A 1 103 ? 7.562   2.452   -11.515 1.00 98.43 103 A 1 
ATOM   818  C CG1 . ILE A 1 103 ? 8.976   2.562   -10.928 1.00 96.26 103 A 1 
ATOM   819  C CG2 . ILE A 1 103 ? 6.520   2.945   -10.517 1.00 97.80 103 A 1 
ATOM   820  C CD1 . ILE A 1 103 ? 9.388   3.952   -10.519 1.00 89.82 103 A 1 
ATOM   821  N N   . ILE A 1 104 ? 5.054   0.215   -11.457 1.00 98.77 104 A 1 
ATOM   822  C CA  . ILE A 1 104 ? 3.646   -0.066  -11.698 1.00 98.76 104 A 1 
ATOM   823  C C   . ILE A 1 104 ? 2.826   0.781   -10.729 1.00 98.73 104 A 1 
ATOM   824  O O   . ILE A 1 104 ? 2.567   0.354   -9.598  1.00 98.62 104 A 1 
ATOM   825  C CB  . ILE A 1 104 ? 3.353   -1.564  -11.496 1.00 98.71 104 A 1 
ATOM   826  C CG1 . ILE A 1 104 ? 4.282   -2.416  -12.372 1.00 98.21 104 A 1 
ATOM   827  C CG2 . ILE A 1 104 ? 1.892   -1.881  -11.800 1.00 98.40 104 A 1 
ATOM   828  C CD1 . ILE A 1 104 ? 4.438   -3.846  -11.894 1.00 96.77 104 A 1 
ATOM   829  N N   . PRO A 1 105 ? 2.415   1.988   -11.133 1.00 98.74 105 A 1 
ATOM   830  C CA  . PRO A 1 105 ? 1.722   2.910   -10.227 1.00 98.65 105 A 1 
ATOM   831  C C   . PRO A 1 105 ? 0.213   2.726   -10.216 1.00 98.65 105 A 1 
ATOM   832  O O   . PRO A 1 105 ? -0.371  2.227   -11.170 1.00 98.28 105 A 1 
ATOM   833  C CB  . PRO A 1 105 ? 2.098   4.278   -10.784 1.00 98.49 105 A 1 
ATOM   834  C CG  . PRO A 1 105 ? 2.176   4.039   -12.260 1.00 97.85 105 A 1 
ATOM   835  C CD  . PRO A 1 105 ? 2.734   2.641   -12.419 1.00 98.52 105 A 1 
ATOM   836  N N   . MET A 1 106 ? -0.421  3.155   -9.121  1.00 98.49 106 A 1 
ATOM   837  C CA  . MET A 1 106 ? -1.873  3.125   -9.016  1.00 98.23 106 A 1 
ATOM   838  C C   . MET A 1 106 ? -2.343  4.181   -8.023  1.00 98.36 106 A 1 
ATOM   839  O O   . MET A 1 106 ? -1.540  4.830   -7.353  1.00 97.48 106 A 1 
ATOM   840  C CB  . MET A 1 106 ? -2.367  1.740   -8.586  1.00 95.82 106 A 1 
ATOM   841  C CG  . MET A 1 106 ? -2.139  1.426   -7.115  1.00 91.75 106 A 1 
ATOM   842  S SD  . MET A 1 106 ? -2.680  -0.233  -6.643  1.00 93.68 106 A 1 
ATOM   843  C CE  . MET A 1 106 ? -1.466  -1.226  -7.503  1.00 87.96 106 A 1 
ATOM   844  N N   . LEU A 1 107 ? -3.666  4.345   -7.948  1.00 98.15 107 A 1 
ATOM   845  C CA  . LEU A 1 107 ? -4.283  5.276   -7.017  1.00 97.91 107 A 1 
ATOM   846  C C   . LEU A 1 107 ? -4.924  4.533   -5.858  1.00 97.88 107 A 1 
ATOM   847  O O   . LEU A 1 107 ? -5.466  3.441   -6.031  1.00 97.28 107 A 1 
ATOM   848  C CB  . LEU A 1 107 ? -5.347  6.119   -7.721  1.00 97.51 107 A 1 
ATOM   849  C CG  . LEU A 1 107 ? -4.875  7.070   -8.815  1.00 97.28 107 A 1 
ATOM   850  C CD1 . LEU A 1 107 ? -6.066  7.618   -9.588  1.00 96.32 107 A 1 
ATOM   851  C CD2 . LEU A 1 107 ? -4.051  8.196   -8.214  1.00 95.98 107 A 1 
ATOM   852  N N   . GLY A 1 108 ? -4.861  5.124   -4.664  1.00 97.94 108 A 1 
ATOM   853  C CA  . GLY A 1 108 ? -5.552  4.608   -3.502  1.00 97.66 108 A 1 
ATOM   854  C C   . GLY A 1 108 ? -6.816  5.403   -3.224  1.00 97.42 108 A 1 
ATOM   855  O O   . GLY A 1 108 ? -7.119  6.375   -3.911  1.00 96.72 108 A 1 
ATOM   856  N N   . ASN A 1 109 ? -7.569  4.995   -2.200  1.00 97.46 109 A 1 
ATOM   857  C CA  . ASN A 1 109 ? -8.856  5.624   -1.913  1.00 97.08 109 A 1 
ATOM   858  C C   . ASN A 1 109 ? -8.728  7.043   -1.372  1.00 96.96 109 A 1 
ATOM   859  O O   . ASN A 1 109 ? -9.701  7.799   -1.386  1.00 95.65 109 A 1 
ATOM   860  C CB  . ASN A 1 109 ? -9.675  4.758   -0.946  1.00 96.56 109 A 1 
ATOM   861  C CG  . ASN A 1 109 ? -8.984  4.543   0.373   1.00 96.56 109 A 1 
ATOM   862  O OD1 . ASN A 1 109 ? -7.977  3.852   0.460   1.00 92.61 109 A 1 
ATOM   863  N ND2 . ASN A 1 109 ? -9.543  5.125   1.434   1.00 92.06 109 A 1 
ATOM   864  N N   . HIS A 1 110 ? -7.545  7.423   -0.900  1.00 96.60 110 A 1 
ATOM   865  C CA  . HIS A 1 110 ? -7.322  8.794   -0.452  1.00 96.07 110 A 1 
ATOM   866  C C   . HIS A 1 110 ? -6.808  9.696   -1.567  1.00 96.31 110 A 1 
ATOM   867  O O   . HIS A 1 110 ? -6.737  10.915  -1.398  1.00 95.06 110 A 1 
ATOM   868  C CB  . HIS A 1 110 ? -6.332  8.826   0.719   1.00 95.48 110 A 1 
ATOM   869  C CG  . HIS A 1 110 ? -6.903  8.325   2.011   1.00 94.66 110 A 1 
ATOM   870  N ND1 . HIS A 1 110 ? -6.828  7.011   2.391   1.00 86.61 110 A 1 
ATOM   871  C CD2 . HIS A 1 110 ? -7.566  8.960   2.993   1.00 85.75 110 A 1 
ATOM   872  C CE1 . HIS A 1 110 ? -7.413  6.855   3.572   1.00 86.53 110 A 1 
ATOM   873  N NE2 . HIS A 1 110 ? -7.873  8.025   3.954   1.00 88.35 110 A 1 
ATOM   874  N N   . ASP A 1 111 ? -6.472  9.100   -2.718  1.00 96.58 111 A 1 
ATOM   875  C CA  . ASP A 1 111 ? -5.867  9.850   -3.812  1.00 96.69 111 A 1 
ATOM   876  C C   . ASP A 1 111 ? -6.910  10.459  -4.744  1.00 96.55 111 A 1 
ATOM   877  O O   . ASP A 1 111 ? -6.775  10.445  -5.972  1.00 95.01 111 A 1 
ATOM   878  C CB  . ASP A 1 111 ? -4.906  8.948   -4.593  1.00 96.77 111 A 1 
ATOM   879  C CG  . ASP A 1 111 ? -3.790  8.396   -3.723  1.00 97.04 111 A 1 
ATOM   880  O OD1 . ASP A 1 111 ? -3.428  9.064   -2.732  1.00 95.25 111 A 1 
ATOM   881  O OD2 . ASP A 1 111 ? -3.287  7.306   -4.030  1.00 95.64 111 A 1 
ATOM   882  N N   . VAL A 1 112 ? -7.969  11.011  -4.160  1.00 96.01 112 A 1 
ATOM   883  C CA  . VAL A 1 112 ? -9.055  11.646  -4.902  1.00 95.66 112 A 1 
ATOM   884  C C   . VAL A 1 112 ? -9.766  12.600  -3.956  1.00 95.25 112 A 1 
ATOM   885  O O   . VAL A 1 112 ? -9.652  12.482  -2.734  1.00 94.65 112 A 1 
ATOM   886  C CB  . VAL A 1 112 ? -10.043 10.598  -5.470  1.00 95.32 112 A 1 
ATOM   887  C CG1 . VAL A 1 112 ? -10.770 9.871   -4.343  1.00 93.17 112 A 1 
ATOM   888  C CG2 . VAL A 1 112 ? -11.039 11.249  -6.427  1.00 93.32 112 A 1 
ATOM   889  N N   . TYR A 1 113 ? -10.493 13.582  -4.523  1.00 94.97 113 A 1 
ATOM   890  C CA  . TYR A 1 113 ? -11.277 14.500  -3.708  1.00 94.31 113 A 1 
ATOM   891  C C   . TYR A 1 113 ? -12.718 14.525  -4.191  1.00 93.78 113 A 1 
ATOM   892  O O   . TYR A 1 113 ? -12.964 14.765  -5.370  1.00 90.98 113 A 1 
ATOM   893  C CB  . TYR A 1 113 ? -10.696 15.915  -3.757  1.00 93.69 113 A 1 
ATOM   894  C CG  . TYR A 1 113 ? -11.515 16.894  -2.957  1.00 93.24 113 A 1 
ATOM   895  C CD1 . TYR A 1 113 ? -11.325 17.018  -1.585  1.00 91.63 113 A 1 
ATOM   896  C CD2 . TYR A 1 113 ? -12.498 17.667  -3.560  1.00 91.40 113 A 1 
ATOM   897  C CE1 . TYR A 1 113 ? -12.087 17.892  -0.834  1.00 89.29 113 A 1 
ATOM   898  C CE2 . TYR A 1 113 ? -13.268 18.547  -2.814  1.00 89.56 113 A 1 
ATOM   899  C CZ  . TYR A 1 113 ? -13.061 18.654  -1.452  1.00 89.58 113 A 1 
ATOM   900  O OH  . TYR A 1 113 ? -13.817 19.527  -0.711  1.00 87.51 113 A 1 
ATOM   901  N N   . PRO A 1 114 ? -13.684 14.318  -3.293  1.00 93.79 114 A 1 
ATOM   902  C CA  . PRO A 1 114 ? -13.504 13.901  -1.899  1.00 93.69 114 A 1 
ATOM   903  C C   . PRO A 1 114 ? -12.966 12.480  -1.789  1.00 94.16 114 A 1 
ATOM   904  O O   . PRO A 1 114 ? -13.085 11.702  -2.730  1.00 92.70 114 A 1 
ATOM   905  C CB  . PRO A 1 114 ? -14.924 13.979  -1.316  1.00 91.97 114 A 1 
ATOM   906  C CG  . PRO A 1 114 ? -15.686 14.860  -2.245  1.00 89.63 114 A 1 
ATOM   907  C CD  . PRO A 1 114 ? -15.092 14.590  -3.602  1.00 91.82 114 A 1 
ATOM   908  N N   . ALA A 1 115 ? -12.393 12.157  -0.648  1.00 94.44 115 A 1 
ATOM   909  C CA  . ALA A 1 115 ? -11.806 10.844  -0.443  1.00 94.72 115 A 1 
ATOM   910  C C   . ALA A 1 115 ? -12.828 9.738   -0.702  1.00 95.42 115 A 1 
ATOM   911  O O   . ALA A 1 115 ? -14.016 9.890   -0.401  1.00 94.35 115 A 1 
ATOM   912  C CB  . ALA A 1 115 ? -11.253 10.721  0.973   1.00 93.53 115 A 1 
ATOM   913  N N   . ASN A 1 116 ? -12.364 8.633   -1.287  1.00 95.72 116 A 1 
ATOM   914  C CA  . ASN A 1 116 ? -13.160 7.441   -1.569  1.00 95.93 116 A 1 
ATOM   915  C C   . ASN A 1 116 ? -14.091 7.559   -2.761  1.00 96.22 116 A 1 
ATOM   916  O O   . ASN A 1 116 ? -14.557 6.546   -3.279  1.00 95.12 116 A 1 
ATOM   917  C CB  . ASN A 1 116 ? -13.981 7.010   -0.344  1.00 95.67 116 A 1 
ATOM   918  C CG  . ASN A 1 116 ? -13.147 6.917   0.922   1.00 95.39 116 A 1 
ATOM   919  O OD1 . ASN A 1 116 ? -12.015 6.438   0.898   1.00 91.29 116 A 1 
ATOM   920  N ND2 . ASN A 1 116 ? -13.708 7.374   2.029   1.00 90.85 116 A 1 
ATOM   921  N N   . GLN A 1 117 ? -14.370 8.767   -3.211  1.00 95.98 117 A 1 
ATOM   922  C CA  . GLN A 1 117 ? -15.351 8.987   -4.272  1.00 95.42 117 A 1 
ATOM   923  C C   . GLN A 1 117 ? -14.665 8.977   -5.635  1.00 95.19 117 A 1 
ATOM   924  O O   . GLN A 1 117 ? -14.327 10.020  -6.194  1.00 92.97 117 A 1 
ATOM   925  C CB  . GLN A 1 117 ? -16.105 10.294  -4.046  1.00 94.87 117 A 1 
ATOM   926  C CG  . GLN A 1 117 ? -16.631 10.465  -2.621  1.00 93.94 117 A 1 
ATOM   927  C CD  . GLN A 1 117 ? -17.416 9.257   -2.134  1.00 93.87 117 A 1 
ATOM   928  O OE1 . GLN A 1 117 ? -18.316 8.777   -2.819  1.00 88.90 117 A 1 
ATOM   929  N NE2 . GLN A 1 117 ? -17.064 8.760   -0.960  1.00 87.78 117 A 1 
ATOM   930  N N   . MET A 1 118 ? -14.467 7.776   -6.172  1.00 94.55 118 A 1 
ATOM   931  C CA  . MET A 1 118 ? -13.696 7.596   -7.397  1.00 94.16 118 A 1 
ATOM   932  C C   . MET A 1 118 ? -14.492 6.800   -8.428  1.00 93.29 118 A 1 
ATOM   933  O O   . MET A 1 118 ? -14.704 5.602   -8.255  1.00 87.50 118 A 1 
ATOM   934  C CB  . MET A 1 118 ? -12.372 6.897   -7.090  1.00 92.22 118 A 1 
ATOM   935  C CG  . MET A 1 118 ? -11.425 6.814   -8.275  1.00 87.11 118 A 1 
ATOM   936  S SD  . MET A 1 118 ? -9.872  5.979   -7.867  1.00 88.84 118 A 1 
ATOM   937  C CE  . MET A 1 118 ? -9.133  7.144   -6.736  1.00 84.27 118 A 1 
ATOM   938  N N   . ALA A 1 119 ? -14.923 7.479   -9.485  1.00 91.99 119 A 1 
ATOM   939  C CA  . ALA A 1 119 ? -15.626 6.846   -10.598 1.00 90.73 119 A 1 
ATOM   940  C C   . ALA A 1 119 ? -15.796 7.865   -11.720 1.00 89.86 119 A 1 
ATOM   941  O O   . ALA A 1 119 ? -14.912 8.685   -11.961 1.00 81.50 119 A 1 
ATOM   942  C CB  . ALA A 1 119 ? -16.969 6.285   -10.141 1.00 86.00 119 A 1 
ATOM   943  N N   . ILE A 1 120 ? -16.933 7.830   -12.407 1.00 84.20 120 A 1 
ATOM   944  C CA  . ILE A 1 120 ? -17.139 8.691   -13.565 1.00 81.27 120 A 1 
ATOM   945  C C   . ILE A 1 120 ? -17.168 10.175  -13.185 1.00 81.56 120 A 1 
ATOM   946  O O   . ILE A 1 120 ? -16.664 11.019  -13.926 1.00 75.33 120 A 1 
ATOM   947  C CB  . ILE A 1 120 ? -18.423 8.295   -14.333 1.00 75.88 120 A 1 
ATOM   948  C CG1 . ILE A 1 120 ? -18.472 8.974   -15.688 1.00 66.77 120 A 1 
ATOM   949  C CG2 . ILE A 1 120 ? -19.665 8.604   -13.504 1.00 65.24 120 A 1 
ATOM   950  C CD1 . ILE A 1 120 ? -17.397 8.503   -16.654 1.00 60.58 120 A 1 
ATOM   951  N N   . ASN A 1 121 ? -17.738 10.500  -12.029 1.00 80.70 121 A 1 
ATOM   952  C CA  . ASN A 1 121 ? -17.855 11.892  -11.613 1.00 78.31 121 A 1 
ATOM   953  C C   . ASN A 1 121 ? -16.527 12.475  -11.136 1.00 80.18 121 A 1 
ATOM   954  O O   . ASN A 1 121 ? -16.402 13.688  -10.967 1.00 75.70 121 A 1 
ATOM   955  C CB  . ASN A 1 121 ? -18.917 12.044  -10.517 1.00 75.86 121 A 1 
ATOM   956  C CG  . ASN A 1 121 ? -20.313 11.746  -11.013 1.00 69.57 121 A 1 
ATOM   957  O OD1 . ASN A 1 121 ? -20.584 11.817  -12.211 1.00 63.13 121 A 1 
ATOM   958  N ND2 . ASN A 1 121 ? -21.202 11.407  -10.092 1.00 62.66 121 A 1 
ATOM   959  N N   . SER A 1 122 ? -15.539 11.613  -10.920 1.00 82.19 122 A 1 
ATOM   960  C CA  . SER A 1 122 ? -14.203 12.047  -10.530 1.00 80.68 122 A 1 
ATOM   961  C C   . SER A 1 122 ? -13.177 11.649  -11.595 1.00 84.01 122 A 1 
ATOM   962  O O   . SER A 1 122 ? -12.014 11.391  -11.280 1.00 80.54 122 A 1 
ATOM   963  C CB  . SER A 1 122 ? -13.827 11.470  -9.166  1.00 74.79 122 A 1 
ATOM   964  O OG  . SER A 1 122 ? -14.046 10.070  -9.133  1.00 69.22 122 A 1 
ATOM   965  N N   . GLN A 1 123 ? -13.617 11.601  -12.853 1.00 89.14 123 A 1 
ATOM   966  C CA  . GLN A 1 123 ? -12.753 11.193  -13.965 1.00 90.09 123 A 1 
ATOM   967  C C   . GLN A 1 123 ? -11.493 12.055  -14.046 1.00 92.73 123 A 1 
ATOM   968  O O   . GLN A 1 123 ? -10.457 11.621  -14.565 1.00 90.99 123 A 1 
ATOM   969  C CB  . GLN A 1 123 ? -13.527 11.257  -15.279 1.00 86.48 123 A 1 
ATOM   970  C CG  . GLN A 1 123 ? -12.844 10.582  -16.469 1.00 77.21 123 A 1 
ATOM   971  C CD  . GLN A 1 123 ? -11.860 11.484  -17.183 1.00 72.00 123 A 1 
ATOM   972  O OE1 . GLN A 1 123 ? -11.923 12.710  -17.041 1.00 66.00 123 A 1 
ATOM   973  N NE2 . GLN A 1 123 ? -10.957 10.887  -17.950 1.00 62.22 123 A 1 
ATOM   974  N N   . TRP A 1 124 ? -11.564 13.279  -13.519 1.00 92.94 124 A 1 
ATOM   975  C CA  . TRP A 1 124 ? -10.424 14.181  -13.538 1.00 93.85 124 A 1 
ATOM   976  C C   . TRP A 1 124 ? -9.188  13.547  -12.901 1.00 95.43 124 A 1 
ATOM   977  O O   . TRP A 1 124 ? -8.062  13.822  -13.333 1.00 94.73 124 A 1 
ATOM   978  C CB  . TRP A 1 124 ? -10.769 15.494  -12.813 1.00 91.83 124 A 1 
ATOM   979  C CG  . TRP A 1 124 ? -11.042 15.318  -11.349 1.00 87.89 124 A 1 
ATOM   980  C CD1 . TRP A 1 124 ? -12.248 15.121  -10.758 1.00 81.78 124 A 1 
ATOM   981  C CD2 . TRP A 1 124 ? -10.073 15.321  -10.291 1.00 87.43 124 A 1 
ATOM   982  N NE1 . TRP A 1 124 ? -12.104 14.992  -9.404  1.00 77.56 124 A 1 
ATOM   983  C CE2 . TRP A 1 124 ? -10.778 15.109  -9.090  1.00 83.21 124 A 1 
ATOM   984  C CE3 . TRP A 1 124 ? -8.684  15.483  -10.238 1.00 79.28 124 A 1 
ATOM   985  C CZ2 . TRP A 1 124 ? -10.131 15.054  -7.846  1.00 79.61 124 A 1 
ATOM   986  C CZ3 . TRP A 1 124 ? -8.045  15.426  -9.001  1.00 78.67 124 A 1 
ATOM   987  C CH2 . TRP A 1 124 ? -8.769  15.214  -7.829  1.00 77.91 124 A 1 
ATOM   988  N N   . ILE A 1 125 ? -9.374  12.708  -11.900 1.00 95.23 125 A 1 
ATOM   989  C CA  . ILE A 1 125 ? -8.219  12.118  -11.218 1.00 96.03 125 A 1 
ATOM   990  C C   . ILE A 1 125 ? -7.535  11.076  -12.099 1.00 97.07 125 A 1 
ATOM   991  O O   . ILE A 1 125 ? -6.312  10.930  -12.055 1.00 97.03 125 A 1 
ATOM   992  C CB  . ILE A 1 125 ? -8.597  11.502  -9.843  1.00 94.83 125 A 1 
ATOM   993  C CG1 . ILE A 1 125 ? -7.326  11.183  -9.046  1.00 91.06 125 A 1 
ATOM   994  C CG2 . ILE A 1 125 ? -9.451  10.235  -10.002 1.00 90.83 125 A 1 
ATOM   995  C CD1 . ILE A 1 125 ? -6.438  12.373  -8.779  1.00 86.16 125 A 1 
ATOM   996  N N   . PHE A 1 126 ? -8.304  10.360  -12.926 1.00 96.80 126 A 1 
ATOM   997  C CA  . PHE A 1 126 ? -7.713  9.390   -13.831 1.00 97.17 126 A 1 
ATOM   998  C C   . PHE A 1 126 ? -6.904  10.107  -14.912 1.00 97.41 126 A 1 
ATOM   999  O O   . PHE A 1 126 ? -5.794  9.688   -15.239 1.00 97.16 126 A 1 
ATOM   1000 C CB  . PHE A 1 126 ? -8.799  8.516   -14.482 1.00 96.98 126 A 1 
ATOM   1001 C CG  . PHE A 1 126 ? -9.717  7.837   -13.506 1.00 97.07 126 A 1 
ATOM   1002 C CD1 . PHE A 1 126 ? -9.219  7.250   -12.348 1.00 95.77 126 A 1 
ATOM   1003 C CD2 . PHE A 1 126 ? -11.082 7.775   -13.749 1.00 95.60 126 A 1 
ATOM   1004 C CE1 . PHE A 1 126 ? -10.071 6.625   -11.453 1.00 94.93 126 A 1 
ATOM   1005 C CE2 . PHE A 1 126 ? -11.929 7.149   -12.861 1.00 94.78 126 A 1 
ATOM   1006 C CZ  . PHE A 1 126 ? -11.430 6.577   -11.712 1.00 95.53 126 A 1 
ATOM   1007 N N   . GLN A 1 127 ? -7.458  11.177  -15.455 1.00 97.04 127 A 1 
ATOM   1008 C CA  . GLN A 1 127 ? -6.763  11.976  -16.462 1.00 97.07 127 A 1 
ATOM   1009 C C   . GLN A 1 127 ? -5.482  12.571  -15.888 1.00 97.74 127 A 1 
ATOM   1010 O O   . GLN A 1 127 ? -4.407  12.451  -16.483 1.00 97.51 127 A 1 
ATOM   1011 C CB  . GLN A 1 127 ? -7.681  13.095  -16.966 1.00 96.03 127 A 1 
ATOM   1012 C CG  . GLN A 1 127 ? -7.012  14.080  -17.916 1.00 86.66 127 A 1 
ATOM   1013 C CD  . GLN A 1 127 ? -6.791  13.504  -19.304 1.00 79.09 127 A 1 
ATOM   1014 O OE1 . GLN A 1 127 ? -7.521  12.612  -19.738 1.00 71.11 127 A 1 
ATOM   1015 N NE2 . GLN A 1 127 ? -5.802  14.023  -20.004 1.00 66.34 127 A 1 
ATOM   1016 N N   . PHE A 1 128 ? -5.602  13.198  -14.714 1.00 97.46 128 A 1 
ATOM   1017 C CA  . PHE A 1 128 ? -4.462  13.868  -14.108 1.00 97.79 128 A 1 
ATOM   1018 C C   . PHE A 1 128 ? -3.373  12.875  -13.700 1.00 98.05 128 A 1 
ATOM   1019 O O   . PHE A 1 128 ? -2.189  13.086  -13.978 1.00 97.89 128 A 1 
ATOM   1020 C CB  . PHE A 1 128 ? -4.901  14.686  -12.891 1.00 97.58 128 A 1 
ATOM   1021 C CG  . PHE A 1 128 ? -3.797  15.504  -12.283 1.00 97.62 128 A 1 
ATOM   1022 C CD1 . PHE A 1 128 ? -3.451  16.737  -12.812 1.00 96.94 128 A 1 
ATOM   1023 C CD2 . PHE A 1 128 ? -3.092  15.034  -11.191 1.00 96.91 128 A 1 
ATOM   1024 C CE1 . PHE A 1 128 ? -2.431  17.488  -12.266 1.00 96.18 128 A 1 
ATOM   1025 C CE2 . PHE A 1 128 ? -2.061  15.789  -10.626 1.00 96.27 128 A 1 
ATOM   1026 C CZ  . PHE A 1 128 ? -1.730  17.016  -11.168 1.00 96.49 128 A 1 
ATOM   1027 N N   . ALA A 1 129 ? -3.758  11.790  -13.042 1.00 97.79 129 A 1 
ATOM   1028 C CA  . ALA A 1 129 ? -2.787  10.803  -12.590 1.00 97.90 129 A 1 
ATOM   1029 C C   . ALA A 1 129 ? -2.108  10.115  -13.766 1.00 98.38 129 A 1 
ATOM   1030 O O   . ALA A 1 129 ? -0.912  9.834   -13.719 1.00 98.29 129 A 1 
ATOM   1031 C CB  . ALA A 1 129 ? -3.452  9.778   -11.676 1.00 97.81 129 A 1 
ATOM   1032 N N   . ALA A 1 130 ? -2.859  9.836   -14.829 1.00 98.20 130 A 1 
ATOM   1033 C CA  . ALA A 1 130 ? -2.271  9.232   -16.018 1.00 98.38 130 A 1 
ATOM   1034 C C   . ALA A 1 130 ? -1.202  10.138  -16.603 1.00 98.44 130 A 1 
ATOM   1035 O O   . ALA A 1 130 ? -0.156  9.668   -17.052 1.00 98.35 130 A 1 
ATOM   1036 C CB  . ALA A 1 130 ? -3.350  8.941   -17.055 1.00 98.05 130 A 1 
ATOM   1037 N N   . GLU A 1 131 ? -1.466  11.447  -16.614 1.00 98.47 131 A 1 
ATOM   1038 C CA  . GLU A 1 131 ? -0.495  12.410  -17.118 1.00 98.37 131 A 1 
ATOM   1039 C C   . GLU A 1 131 ? 0.751   12.452  -16.239 1.00 98.58 131 A 1 
ATOM   1040 O O   . GLU A 1 131 ? 1.877   12.532  -16.743 1.00 98.27 131 A 1 
ATOM   1041 C CB  . GLU A 1 131 ? -1.133  13.804  -17.207 1.00 97.73 131 A 1 
ATOM   1042 C CG  . GLU A 1 131 ? -2.212  13.910  -18.282 1.00 88.32 131 A 1 
ATOM   1043 C CD  . GLU A 1 131 ? -2.981  15.226  -18.226 1.00 81.96 131 A 1 
ATOM   1044 O OE1 . GLU A 1 131 ? -2.805  15.969  -17.238 1.00 77.13 131 A 1 
ATOM   1045 O OE2 . GLU A 1 131 ? -3.753  15.493  -19.158 1.00 77.19 131 A 1 
ATOM   1046 N N   . GLN A 1 132 ? 0.570   12.387  -14.931 1.00 98.42 132 A 1 
ATOM   1047 C CA  . GLN A 1 132 ? 1.702   12.418  -14.010 1.00 98.55 132 A 1 
ATOM   1048 C C   . GLN A 1 132 ? 2.506   11.118  -14.061 1.00 98.50 132 A 1 
ATOM   1049 O O   . GLN A 1 132 ? 3.733   11.142  -14.072 1.00 98.38 132 A 1 
ATOM   1050 C CB  . GLN A 1 132 ? 1.232   12.684  -12.579 1.00 98.39 132 A 1 
ATOM   1051 C CG  . GLN A 1 132 ? 0.604   14.059  -12.386 1.00 97.07 132 A 1 
ATOM   1052 C CD  . GLN A 1 132 ? 1.546   15.180  -12.780 1.00 96.19 132 A 1 
ATOM   1053 O OE1 . GLN A 1 132 ? 2.714   15.205  -12.377 1.00 88.68 132 A 1 
ATOM   1054 N NE2 . GLN A 1 132 ? 1.053   16.106  -13.584 1.00 87.13 132 A 1 
ATOM   1055 N N   . PHE A 1 133 ? 1.814   9.977   -14.118 1.00 98.66 133 A 1 
ATOM   1056 C CA  . PHE A 1 133 ? 2.464   8.668   -14.139 1.00 98.66 133 A 1 
ATOM   1057 C C   . PHE A 1 133 ? 2.967   8.287   -15.536 1.00 98.65 133 A 1 
ATOM   1058 O O   . PHE A 1 133 ? 3.571   7.218   -15.694 1.00 98.41 133 A 1 
ATOM   1059 C CB  . PHE A 1 133 ? 1.503   7.580   -13.649 1.00 98.61 133 A 1 
ATOM   1060 C CG  . PHE A 1 133 ? 1.133   7.690   -12.189 1.00 98.57 133 A 1 
ATOM   1061 C CD1 . PHE A 1 133 ? 2.017   8.209   -11.252 1.00 97.94 133 A 1 
ATOM   1062 C CD2 . PHE A 1 133 ? -0.103  7.230   -11.747 1.00 97.76 133 A 1 
ATOM   1063 C CE1 . PHE A 1 133 ? 1.670   8.293   -9.910  1.00 97.27 133 A 1 
ATOM   1064 C CE2 . PHE A 1 133 ? -0.448  7.303   -10.410 1.00 97.16 133 A 1 
ATOM   1065 C CZ  . PHE A 1 133 ? 0.437   7.832   -9.490  1.00 97.55 133 A 1 
ATOM   1066 N N   . ALA A 1 134 ? 2.723   9.124   -16.534 1.00 98.71 134 A 1 
ATOM   1067 C CA  . ALA A 1 134 ? 3.063   8.824   -17.919 1.00 98.63 134 A 1 
ATOM   1068 C C   . ALA A 1 134 ? 4.493   8.300   -18.129 1.00 98.69 134 A 1 
ATOM   1069 O O   . ALA A 1 134 ? 4.687   7.390   -18.939 1.00 98.23 134 A 1 
ATOM   1070 C CB  . ALA A 1 134 ? 2.814   10.040  -18.807 1.00 98.31 134 A 1 
ATOM   1071 N N   . PRO A 1 135 ? 5.501   8.839   -17.440 1.00 98.51 135 A 1 
ATOM   1072 C CA  . PRO A 1 135 ? 6.871   8.332   -17.632 1.00 98.38 135 A 1 
ATOM   1073 C C   . PRO A 1 135 ? 7.026   6.842   -17.321 1.00 98.37 135 A 1 
ATOM   1074 O O   . PRO A 1 135 ? 7.975   6.218   -17.795 1.00 97.79 135 A 1 
ATOM   1075 C CB  . PRO A 1 135 ? 7.707   9.173   -16.668 1.00 97.66 135 A 1 
ATOM   1076 C CG  . PRO A 1 135 ? 6.943   10.441  -16.538 1.00 95.87 135 A 1 
ATOM   1077 C CD  . PRO A 1 135 ? 5.498   10.019  -16.554 1.00 97.92 135 A 1 
ATOM   1078 N N   . PHE A 1 136 ? 6.096   6.273   -16.542 1.00 98.68 136 A 1 
ATOM   1079 C CA  . PHE A 1 136 ? 6.180   4.871   -16.148 1.00 98.66 136 A 1 
ATOM   1080 C C   . PHE A 1 136 ? 5.253   3.973   -16.970 1.00 98.60 136 A 1 
ATOM   1081 O O   . PHE A 1 136 ? 5.317   2.749   -16.842 1.00 98.23 136 A 1 
ATOM   1082 C CB  . PHE A 1 136 ? 5.820   4.713   -14.669 1.00 98.62 136 A 1 
ATOM   1083 C CG  . PHE A 1 136 ? 6.466   5.721   -13.771 1.00 98.62 136 A 1 
ATOM   1084 C CD1 . PHE A 1 136 ? 7.845   5.798   -13.659 1.00 98.19 136 A 1 
ATOM   1085 C CD2 . PHE A 1 136 ? 5.691   6.606   -13.026 1.00 98.17 136 A 1 
ATOM   1086 C CE1 . PHE A 1 136 ? 8.447   6.735   -12.829 1.00 97.72 136 A 1 
ATOM   1087 C CE2 . PHE A 1 136 ? 6.285   7.539   -12.192 1.00 97.69 136 A 1 
ATOM   1088 C CZ  . PHE A 1 136 ? 7.661   7.607   -12.091 1.00 97.91 136 A 1 
ATOM   1089 N N   . LEU A 1 137 ? 4.409   4.555   -17.791 1.00 98.62 137 A 1 
ATOM   1090 C CA  . LEU A 1 137 ? 3.350   3.813   -18.463 1.00 98.67 137 A 1 
ATOM   1091 C C   . LEU A 1 137 ? 3.540   3.756   -19.975 1.00 98.59 137 A 1 
ATOM   1092 O O   . LEU A 1 137 ? 4.037   4.696   -20.588 1.00 98.11 137 A 1 
ATOM   1093 C CB  . LEU A 1 137 ? 1.991   4.447   -18.162 1.00 98.62 137 A 1 
ATOM   1094 C CG  . LEU A 1 137 ? 1.592   4.558   -16.693 1.00 98.40 137 A 1 
ATOM   1095 C CD1 . LEU A 1 137 ? 0.275   5.326   -16.562 1.00 98.03 137 A 1 
ATOM   1096 C CD2 . LEU A 1 137 ? 1.467   3.180   -16.068 1.00 97.86 137 A 1 
ATOM   1097 N N   . SER A 1 138 ? 3.124   2.635   -20.567 1.00 98.60 138 A 1 
ATOM   1098 C CA  . SER A 1 138 ? 3.030   2.531   -22.014 1.00 98.47 138 A 1 
ATOM   1099 C C   . SER A 1 138 ? 1.861   3.381   -22.492 1.00 98.57 138 A 1 
ATOM   1100 O O   . SER A 1 138 ? 0.985   3.746   -21.703 1.00 98.23 138 A 1 
ATOM   1101 C CB  . SER A 1 138 ? 2.829   1.083   -22.445 1.00 97.98 138 A 1 
ATOM   1102 O OG  . SER A 1 138 ? 1.567   0.603   -22.026 1.00 96.44 138 A 1 
ATOM   1103 N N   . GLN A 1 139 ? 1.815   3.684   -23.787 1.00 98.38 139 A 1 
ATOM   1104 C CA  . GLN A 1 139 ? 0.734   4.503   -24.324 1.00 98.29 139 A 1 
ATOM   1105 C C   . GLN A 1 139 ? -0.625  3.836   -24.100 1.00 98.34 139 A 1 
ATOM   1106 O O   . GLN A 1 139 ? -1.599  4.496   -23.743 1.00 97.95 139 A 1 
ATOM   1107 C CB  . GLN A 1 139 ? 0.950   4.773   -25.812 1.00 97.85 139 A 1 
ATOM   1108 C CG  . GLN A 1 139 ? -0.087  5.716   -26.417 1.00 89.85 139 A 1 
ATOM   1109 C CD  . GLN A 1 139 ? -0.127  7.062   -25.716 1.00 84.09 139 A 1 
ATOM   1110 O OE1 . GLN A 1 139 ? 0.913   7.621   -25.361 1.00 77.61 139 A 1 
ATOM   1111 N NE2 . GLN A 1 139 ? -1.329  7.591   -25.516 1.00 74.11 139 A 1 
ATOM   1112 N N   . ASN A 1 140 ? -0.688  2.516   -24.311 1.00 98.21 140 A 1 
ATOM   1113 C CA  . ASN A 1 140 ? -1.934  1.792   -24.088 1.00 98.15 140 A 1 
ATOM   1114 C C   . ASN A 1 140 ? -2.352  1.848   -22.621 1.00 98.44 140 A 1 
ATOM   1115 O O   . ASN A 1 140 ? -3.538  1.986   -22.307 1.00 98.08 140 A 1 
ATOM   1116 C CB  . ASN A 1 140 ? -1.802  0.337   -24.543 1.00 97.12 140 A 1 
ATOM   1117 C CG  . ASN A 1 140 ? -1.784  0.195   -26.053 1.00 83.13 140 A 1 
ATOM   1118 O OD1 . ASN A 1 140 ? -2.182  1.102   -26.780 1.00 71.39 140 A 1 
ATOM   1119 N ND2 . ASN A 1 140 ? -1.329  -0.954  -26.531 1.00 72.26 140 A 1 
ATOM   1120 N N   . ALA A 1 141 ? -1.380  1.751   -21.719 1.00 98.59 141 A 1 
ATOM   1121 C CA  . ALA A 1 141 ? -1.666  1.822   -20.293 1.00 98.73 141 A 1 
ATOM   1122 C C   . ALA A 1 141 ? -2.187  3.207   -19.909 1.00 98.73 141 A 1 
ATOM   1123 O O   . ALA A 1 141 ? -3.085  3.329   -19.077 1.00 98.55 141 A 1 
ATOM   1124 C CB  . ALA A 1 141 ? -0.417  1.475   -19.480 1.00 98.70 141 A 1 
ATOM   1125 N N   . ILE A 1 142 ? -1.613  4.240   -20.517 1.00 98.67 142 A 1 
ATOM   1126 C CA  . ILE A 1 142 ? -2.062  5.605   -20.260 1.00 98.51 142 A 1 
ATOM   1127 C C   . ILE A 1 142 ? -3.533  5.768   -20.643 1.00 98.39 142 A 1 
ATOM   1128 O O   . ILE A 1 142 ? -4.329  6.313   -19.874 1.00 98.02 142 A 1 
ATOM   1129 C CB  . ILE A 1 142 ? -1.196  6.633   -21.030 1.00 98.51 142 A 1 
ATOM   1130 C CG1 . ILE A 1 142 ? 0.210   6.674   -20.440 1.00 97.89 142 A 1 
ATOM   1131 C CG2 . ILE A 1 142 ? -1.836  8.016   -20.995 1.00 97.86 142 A 1 
ATOM   1132 C CD1 . ILE A 1 142 ? 1.201   7.503   -21.249 1.00 96.25 142 A 1 
ATOM   1133 N N   . GLU A 1 143 ? -3.909  5.295   -21.825 1.00 98.39 143 A 1 
ATOM   1134 C CA  . GLU A 1 143 ? -5.284  5.429   -22.288 1.00 98.02 143 A 1 
ATOM   1135 C C   . GLU A 1 143 ? -6.251  4.654   -21.392 1.00 97.91 143 A 1 
ATOM   1136 O O   . GLU A 1 143 ? -7.343  5.133   -21.084 1.00 97.38 143 A 1 
ATOM   1137 C CB  . GLU A 1 143 ? -5.406  4.962   -23.737 1.00 97.71 143 A 1 
ATOM   1138 C CG  . GLU A 1 143 ? -4.630  5.820   -24.722 1.00 91.32 143 A 1 
ATOM   1139 C CD  . GLU A 1 143 ? -5.040  7.292   -24.658 1.00 83.90 143 A 1 
ATOM   1140 O OE1 . GLU A 1 143 ? -6.247  7.571   -24.527 1.00 76.15 143 A 1 
ATOM   1141 O OE2 . GLU A 1 143 ? -4.148  8.158   -24.727 1.00 77.22 143 A 1 
ATOM   1142 N N   . SER A 1 144 ? -5.839  3.477   -20.957 1.00 98.09 144 A 1 
ATOM   1143 C CA  . SER A 1 144 ? -6.679  2.680   -20.063 1.00 98.06 144 A 1 
ATOM   1144 C C   . SER A 1 144 ? -6.805  3.350   -18.694 1.00 97.94 144 A 1 
ATOM   1145 O O   . SER A 1 144 ? -7.899  3.408   -18.116 1.00 97.66 144 A 1 
ATOM   1146 C CB  . SER A 1 144 ? -6.094  1.270   -19.915 1.00 98.09 144 A 1 
ATOM   1147 O OG  . SER A 1 144 ? -6.968  0.429   -19.186 1.00 93.53 144 A 1 
ATOM   1148 N N   . PHE A 1 145 ? -5.695  3.870   -18.193 1.00 98.28 145 A 1 
ATOM   1149 C CA  . PHE A 1 145 ? -5.677  4.567   -16.912 1.00 98.29 145 A 1 
ATOM   1150 C C   . PHE A 1 145 ? -6.633  5.759   -16.933 1.00 97.99 145 A 1 
ATOM   1151 O O   . PHE A 1 145 ? -7.379  5.989   -15.977 1.00 97.51 145 A 1 
ATOM   1152 C CB  . PHE A 1 145 ? -4.253  5.021   -16.584 1.00 98.27 145 A 1 
ATOM   1153 C CG  . PHE A 1 145 ? -4.004  5.281   -15.118 1.00 98.38 145 A 1 
ATOM   1154 C CD1 . PHE A 1 145 ? -4.694  6.267   -14.431 1.00 97.86 145 A 1 
ATOM   1155 C CD2 . PHE A 1 145 ? -3.051  4.544   -14.419 1.00 97.70 145 A 1 
ATOM   1156 C CE1 . PHE A 1 145 ? -4.463  6.503   -13.084 1.00 97.25 145 A 1 
ATOM   1157 C CE2 . PHE A 1 145 ? -2.811  4.778   -13.075 1.00 97.20 145 A 1 
ATOM   1158 C CZ  . PHE A 1 145 ? -3.520  5.759   -12.402 1.00 97.71 145 A 1 
ATOM   1159 N N   . LYS A 1 146 ? -6.613  6.510   -18.038 1.00 97.95 146 A 1 
ATOM   1160 C CA  . LYS A 1 146 ? -7.472  7.684   -18.168 1.00 97.50 146 A 1 
ATOM   1161 C C   . LYS A 1 146 ? -8.955  7.320   -18.068 1.00 97.07 146 A 1 
ATOM   1162 O O   . LYS A 1 146 ? -9.763  8.135   -17.620 1.00 96.42 146 A 1 
ATOM   1163 C CB  . LYS A 1 146 ? -7.211  8.392   -19.501 1.00 97.40 146 A 1 
ATOM   1164 C CG  . LYS A 1 146 ? -5.910  9.171   -19.548 1.00 95.76 146 A 1 
ATOM   1165 C CD  . LYS A 1 146 ? -5.724  9.846   -20.906 1.00 93.61 146 A 1 
ATOM   1166 C CE  . LYS A 1 146 ? -4.461  10.692  -20.947 1.00 89.02 146 A 1 
ATOM   1167 N NZ  . LYS A 1 146 ? -4.254  11.302  -22.282 1.00 83.41 146 A 1 
ATOM   1168 N N   . HIS A 1 147 ? -9.300  6.104   -18.470 1.00 97.03 147 A 1 
ATOM   1169 C CA  . HIS A 1 147 ? -10.701 5.680   -18.438 1.00 96.83 147 A 1 
ATOM   1170 C C   . HIS A 1 147 ? -11.162 5.368   -17.017 1.00 96.86 147 A 1 
ATOM   1171 O O   . HIS A 1 147 ? -12.217 5.844   -16.593 1.00 95.90 147 A 1 
ATOM   1172 C CB  . HIS A 1 147 ? -10.905 4.458   -19.334 1.00 96.27 147 A 1 
ATOM   1173 C CG  . HIS A 1 147 ? -12.292 3.899   -19.261 1.00 91.65 147 A 1 
ATOM   1174 N ND1 . HIS A 1 147 ? -13.401 4.591   -19.702 1.00 80.55 147 A 1 
ATOM   1175 C CD2 . HIS A 1 147 ? -12.758 2.721   -18.794 1.00 80.93 147 A 1 
ATOM   1176 C CE1 . HIS A 1 147 ? -14.478 3.866   -19.509 1.00 81.50 147 A 1 
ATOM   1177 N NE2 . HIS A 1 147 ? -14.116 2.720   -18.958 1.00 83.20 147 A 1 
ATOM   1178 N N   . GLY A 1 148 ? -10.384 4.567   -16.277 1.00 97.24 148 A 1 
ATOM   1179 C CA  . GLY A 1 148 ? -10.841 4.136   -14.965 1.00 97.33 148 A 1 
ATOM   1180 C C   . GLY A 1 148 ? -9.768  3.832   -13.943 1.00 97.74 148 A 1 
ATOM   1181 O O   . GLY A 1 148 ? -10.075 3.315   -12.865 1.00 97.40 148 A 1 
ATOM   1182 N N   . GLY A 1 149 ? -8.507  4.125   -14.262 1.00 97.70 149 A 1 
ATOM   1183 C CA  . GLY A 1 149 ? -7.425  3.883   -13.321 1.00 97.97 149 A 1 
ATOM   1184 C C   . GLY A 1 149 ? -6.909  2.453   -13.311 1.00 98.25 149 A 1 
ATOM   1185 O O   . GLY A 1 149 ? -6.127  2.085   -12.437 1.00 98.08 149 A 1 
ATOM   1186 N N   . TYR A 1 150 ? -7.331  1.648   -14.276 1.00 98.34 150 A 1 
ATOM   1187 C CA  . TYR A 1 150 ? -6.857  0.271   -14.413 1.00 98.40 150 A 1 
ATOM   1188 C C   . TYR A 1 150 ? -6.157  0.081   -15.754 1.00 98.51 150 A 1 
ATOM   1189 O O   . TYR A 1 150 ? -6.450  0.796   -16.720 1.00 98.38 150 A 1 
ATOM   1190 C CB  . TYR A 1 150 ? -8.009  -0.731  -14.255 1.00 98.28 150 A 1 
ATOM   1191 C CG  . TYR A 1 150 ? -9.190  -0.535  -15.197 1.00 98.28 150 A 1 
ATOM   1192 C CD1 . TYR A 1 150 ? -9.157  -1.009  -16.499 1.00 97.79 150 A 1 
ATOM   1193 C CD2 . TYR A 1 150 ? -10.350 0.092   -14.754 1.00 97.70 150 A 1 
ATOM   1194 C CE1 . TYR A 1 150 ? -10.236 -0.860  -17.358 1.00 97.34 150 A 1 
ATOM   1195 C CE2 . TYR A 1 150 ? -11.445 0.252   -15.605 1.00 97.36 150 A 1 
ATOM   1196 C CZ  . TYR A 1 150 ? -11.380 -0.226  -16.904 1.00 97.57 150 A 1 
ATOM   1197 O OH  . TYR A 1 150 ? -12.455 -0.073  -17.740 1.00 96.81 150 A 1 
ATOM   1198 N N   . TYR A 1 151 ? -5.223  -0.865  -15.825 1.00 98.76 151 A 1 
ATOM   1199 C CA  . TYR A 1 151 ? -4.411  -1.037  -17.026 1.00 98.83 151 A 1 
ATOM   1200 C C   . TYR A 1 151 ? -3.550  -2.288  -16.924 1.00 98.95 151 A 1 
ATOM   1201 O O   . TYR A 1 151 ? -3.510  -2.948  -15.881 1.00 98.86 151 A 1 
ATOM   1202 C CB  . TYR A 1 151 ? -3.517  0.193   -17.237 1.00 98.81 151 A 1 
ATOM   1203 C CG  . TYR A 1 151 ? -2.465  0.367   -16.154 1.00 98.85 151 A 1 
ATOM   1204 C CD1 . TYR A 1 151 ? -2.766  1.044   -14.971 1.00 98.72 151 A 1 
ATOM   1205 C CD2 . TYR A 1 151 ? -1.186  -0.138  -16.313 1.00 98.63 151 A 1 
ATOM   1206 C CE1 . TYR A 1 151 ? -1.812  1.205   -13.975 1.00 98.59 151 A 1 
ATOM   1207 C CE2 . TYR A 1 151 ? -0.223  0.019   -15.326 1.00 98.61 151 A 1 
ATOM   1208 C CZ  . TYR A 1 151 ? -0.543  0.691   -14.159 1.00 98.78 151 A 1 
ATOM   1209 O OH  . TYR A 1 151 ? 0.411   0.848   -13.178 1.00 98.64 151 A 1 
ATOM   1210 N N   . THR A 1 152 ? -2.852  -2.604  -18.014 1.00 98.88 152 A 1 
ATOM   1211 C CA  . THR A 1 152 ? -1.881  -3.691  -18.031 1.00 98.84 152 A 1 
ATOM   1212 C C   . THR A 1 152 ? -0.598  -3.222  -18.702 1.00 98.81 152 A 1 
ATOM   1213 O O   . THR A 1 152 ? -0.609  -2.317  -19.539 1.00 98.52 152 A 1 
ATOM   1214 C CB  . THR A 1 152 ? -2.393  -4.930  -18.793 1.00 98.52 152 A 1 
ATOM   1215 O OG1 . THR A 1 152 ? -2.437  -4.659  -20.199 1.00 95.68 152 A 1 
ATOM   1216 C CG2 . THR A 1 152 ? -3.784  -5.325  -18.322 1.00 95.99 152 A 1 
ATOM   1217 N N   . MET A 1 153 ? 0.517   -3.849  -18.328 1.00 98.76 153 A 1 
ATOM   1218 C CA  . MET A 1 153 ? 1.807   -3.637  -18.971 1.00 98.63 153 A 1 
ATOM   1219 C C   . MET A 1 153 ? 2.616   -4.924  -18.885 1.00 98.74 153 A 1 
ATOM   1220 O O   . MET A 1 153 ? 2.624   -5.569  -17.836 1.00 98.41 153 A 1 
ATOM   1221 C CB  . MET A 1 153 ? 2.615   -2.515  -18.318 1.00 97.81 153 A 1 
ATOM   1222 C CG  . MET A 1 153 ? 2.075   -1.115  -18.525 1.00 93.84 153 A 1 
ATOM   1223 S SD  . MET A 1 153 ? 3.288   0.150   -18.078 1.00 95.57 153 A 1 
ATOM   1224 C CE  . MET A 1 153 ? 3.547   -0.188  -16.339 1.00 89.53 153 A 1 
ATOM   1225 N N   . PRO A 1 154 ? 3.314   -5.304  -19.954 1.00 98.54 154 A 1 
ATOM   1226 C CA  . PRO A 1 154 ? 4.172   -6.484  -19.873 1.00 98.38 154 A 1 
ATOM   1227 C C   . PRO A 1 154 ? 5.433   -6.193  -19.069 1.00 98.34 154 A 1 
ATOM   1228 O O   . PRO A 1 154 ? 5.996   -5.101  -19.157 1.00 97.94 154 A 1 
ATOM   1229 C CB  . PRO A 1 154 ? 4.514   -6.772  -21.333 1.00 97.60 154 A 1 
ATOM   1230 C CG  . PRO A 1 154 ? 4.438   -5.434  -21.995 1.00 94.77 154 A 1 
ATOM   1231 C CD  . PRO A 1 154 ? 3.319   -4.699  -21.296 1.00 97.72 154 A 1 
ATOM   1232 N N   . PHE A 1 155 ? 5.861   -7.156  -18.252 1.00 98.18 155 A 1 
ATOM   1233 C CA  . PHE A 1 155 ? 7.134   -7.022  -17.562 1.00 98.01 155 A 1 
ATOM   1234 C C   . PHE A 1 155 ? 8.262   -7.042  -18.589 1.00 97.79 155 A 1 
ATOM   1235 O O   . PHE A 1 155 ? 8.174   -7.751  -19.589 1.00 97.04 155 A 1 
ATOM   1236 C CB  . PHE A 1 155 ? 7.328   -8.143  -16.541 1.00 98.16 155 A 1 
ATOM   1237 C CG  . PHE A 1 155 ? 6.562   -7.956  -15.255 1.00 98.41 155 A 1 
ATOM   1238 C CD1 . PHE A 1 155 ? 7.127   -7.236  -14.211 1.00 98.07 155 A 1 
ATOM   1239 C CD2 . PHE A 1 155 ? 5.295   -8.494  -15.098 1.00 98.01 155 A 1 
ATOM   1240 C CE1 . PHE A 1 155 ? 6.427   -7.054  -13.025 1.00 97.84 155 A 1 
ATOM   1241 C CE2 . PHE A 1 155 ? 4.597   -8.318  -13.916 1.00 97.82 155 A 1 
ATOM   1242 C CZ  . PHE A 1 155 ? 5.163   -7.599  -12.879 1.00 98.17 155 A 1 
ATOM   1243 N N   . PRO A 1 156 ? 9.340   -6.277  -18.372 1.00 97.55 156 A 1 
ATOM   1244 C CA  . PRO A 1 156 ? 10.455  -6.233  -19.316 1.00 96.94 156 A 1 
ATOM   1245 C C   . PRO A 1 156 ? 11.086  -7.605  -19.548 1.00 96.69 156 A 1 
ATOM   1246 O O   . PRO A 1 156 ? 11.247  -8.383  -18.604 1.00 95.35 156 A 1 
ATOM   1247 C CB  . PRO A 1 156 ? 11.447  -5.283  -18.643 1.00 96.04 156 A 1 
ATOM   1248 C CG  . PRO A 1 156 ? 10.596  -4.407  -17.787 1.00 94.70 156 A 1 
ATOM   1249 C CD  . PRO A 1 156 ? 9.508   -5.313  -17.276 1.00 97.05 156 A 1 
ATOM   1250 N N   . ALA A 1 157 ? 11.454  -7.880  -20.785 1.00 94.21 157 A 1 
ATOM   1251 C CA  . ALA A 1 157 ? 12.000  -9.181  -21.154 1.00 92.93 157 A 1 
ATOM   1252 C C   . ALA A 1 157 ? 13.357  -9.457  -20.517 1.00 92.93 157 A 1 
ATOM   1253 O O   . ALA A 1 157 ? 13.715  -10.614 -20.293 1.00 89.53 157 A 1 
ATOM   1254 C CB  . ALA A 1 157 ? 12.104  -9.294  -22.671 1.00 90.30 157 A 1 
ATOM   1255 N N   . HIS A 1 158 ? 14.113  -8.408  -20.208 1.00 92.47 158 A 1 
ATOM   1256 C CA  . HIS A 1 158 ? 15.476  -8.575  -19.700 1.00 91.93 158 A 1 
ATOM   1257 C C   . HIS A 1 158 ? 15.522  -9.110  -18.267 1.00 93.20 158 A 1 
ATOM   1258 O O   . HIS A 1 158 ? 16.604  -9.360  -17.741 1.00 91.35 158 A 1 
ATOM   1259 C CB  . HIS A 1 158 ? 16.247  -7.260  -19.786 1.00 89.61 158 A 1 
ATOM   1260 C CG  . HIS A 1 158 ? 15.792  -6.222  -18.810 1.00 85.07 158 A 1 
ATOM   1261 N ND1 . HIS A 1 158 ? 15.003  -5.152  -19.173 1.00 74.42 158 A 1 
ATOM   1262 C CD2 . HIS A 1 158 ? 16.018  -6.072  -17.487 1.00 74.22 158 A 1 
ATOM   1263 C CE1 . HIS A 1 158 ? 14.761  -4.399  -18.114 1.00 72.42 158 A 1 
ATOM   1264 N NE2 . HIS A 1 158 ? 15.366  -4.941  -17.083 1.00 74.33 158 A 1 
ATOM   1265 N N   . LEU A 1 159 ? 14.362  -9.304  -17.639 1.00 95.22 159 A 1 
ATOM   1266 C CA  . LEU A 1 159 ? 14.307  -9.776  -16.258 1.00 95.19 159 A 1 
ATOM   1267 C C   . LEU A 1 159 ? 14.498  -11.289 -16.120 1.00 94.39 159 A 1 
ATOM   1268 O O   . LEU A 1 159 ? 14.452  -11.820 -15.014 1.00 90.95 159 A 1 
ATOM   1269 C CB  . LEU A 1 159 ? 12.988  -9.355  -15.611 1.00 95.19 159 A 1 
ATOM   1270 C CG  . LEU A 1 159 ? 12.777  -7.854  -15.428 1.00 95.56 159 A 1 
ATOM   1271 C CD1 . LEU A 1 159 ? 11.363  -7.569  -14.939 1.00 94.81 159 A 1 
ATOM   1272 C CD2 . LEU A 1 159 ? 13.810  -7.282  -14.463 1.00 94.82 159 A 1 
ATOM   1273 N N   . GLY A 1 160 ? 14.702  -11.985 -17.227 1.00 94.11 160 A 1 
ATOM   1274 C CA  . GLY A 1 160 ? 14.911  -13.420 -17.186 1.00 93.74 160 A 1 
ATOM   1275 C C   . GLY A 1 160 ? 13.616  -14.208 -17.088 1.00 94.61 160 A 1 
ATOM   1276 O O   . GLY A 1 160 ? 13.602  -15.329 -16.567 1.00 91.23 160 A 1 
ATOM   1277 N N   . ILE A 1 161 ? 12.531  -13.648 -17.593 1.00 95.01 161 A 1 
ATOM   1278 C CA  . ILE A 1 161 ? 11.222  -14.277 -17.545 1.00 95.09 161 A 1 
ATOM   1279 C C   . ILE A 1 161 ? 11.128  -15.377 -18.607 1.00 95.11 161 A 1 
ATOM   1280 O O   . ILE A 1 161 ? 11.476  -15.156 -19.766 1.00 92.84 161 A 1 
ATOM   1281 C CB  . ILE A 1 161 ? 10.112  -13.234 -17.761 1.00 92.66 161 A 1 
ATOM   1282 C CG1 . ILE A 1 161 ? 10.163  -12.181 -16.647 1.00 85.64 161 A 1 
ATOM   1283 C CG2 . ILE A 1 161 ? 8.745   -13.893 -17.809 1.00 83.39 161 A 1 
ATOM   1284 C CD1 . ILE A 1 161 ? 9.353   -10.940 -16.937 1.00 83.32 161 A 1 
ATOM   1285 N N   . LYS A 1 162 ? 10.661  -16.559 -18.193 1.00 94.65 162 A 1 
ATOM   1286 C CA  . LYS A 1 162 ? 10.572  -17.705 -19.093 1.00 94.75 162 A 1 
ATOM   1287 C C   . LYS A 1 162 ? 9.205   -17.814 -19.759 1.00 94.82 162 A 1 
ATOM   1288 O O   . LYS A 1 162 ? 9.075   -18.415 -20.829 1.00 91.52 162 A 1 
ATOM   1289 C CB  . LYS A 1 162 ? 10.869  -18.996 -18.333 1.00 93.52 162 A 1 
ATOM   1290 C CG  . LYS A 1 162 ? 12.283  -19.079 -17.787 1.00 90.66 162 A 1 
ATOM   1291 C CD  . LYS A 1 162 ? 13.304  -19.142 -18.907 1.00 82.86 162 A 1 
ATOM   1292 C CE  . LYS A 1 162 ? 14.708  -19.336 -18.362 1.00 77.09 162 A 1 
ATOM   1293 N NZ  . LYS A 1 162 ? 15.722  -19.421 -19.447 1.00 67.02 162 A 1 
ATOM   1294 N N   . VAL A 1 163 ? 8.180   -17.247 -19.135 1.00 95.13 163 A 1 
ATOM   1295 C CA  . VAL A 1 163 ? 6.830   -17.220 -19.675 1.00 95.27 163 A 1 
ATOM   1296 C C   . VAL A 1 163 ? 6.385   -15.759 -19.725 1.00 96.01 163 A 1 
ATOM   1297 O O   . VAL A 1 163 ? 6.584   -15.043 -18.746 1.00 94.52 163 A 1 
ATOM   1298 C CB  . VAL A 1 163 ? 5.849   -18.032 -18.811 1.00 92.68 163 A 1 
ATOM   1299 C CG1 . VAL A 1 163 ? 4.437   -17.930 -19.358 1.00 82.86 163 A 1 
ATOM   1300 C CG2 . VAL A 1 163 ? 6.291   -19.488 -18.729 1.00 83.84 163 A 1 
ATOM   1301 N N   . PRO A 1 164 ? 5.786   -15.304 -20.834 1.00 96.92 164 A 1 
ATOM   1302 C CA  . PRO A 1 164 ? 5.345   -13.912 -20.913 1.00 97.04 164 A 1 
ATOM   1303 C C   . PRO A 1 164 ? 4.521   -13.523 -19.689 1.00 97.56 164 A 1 
ATOM   1304 O O   . PRO A 1 164 ? 3.494   -14.143 -19.402 1.00 96.80 164 A 1 
ATOM   1305 C CB  . PRO A 1 164 ? 4.503   -13.883 -22.194 1.00 95.97 164 A 1 
ATOM   1306 C CG  . PRO A 1 164 ? 5.123   -14.940 -23.052 1.00 93.73 164 A 1 
ATOM   1307 C CD  . PRO A 1 164 ? 5.516   -16.031 -22.096 1.00 96.10 164 A 1 
ATOM   1308 N N   . LEU A 1 165 ? 4.982   -12.499 -18.979 1.00 97.95 165 A 1 
ATOM   1309 C CA  . LEU A 1 165 ? 4.382   -12.096 -17.714 1.00 98.16 165 A 1 
ATOM   1310 C C   . LEU A 1 165 ? 3.924   -10.649 -17.789 1.00 98.21 165 A 1 
ATOM   1311 O O   . LEU A 1 165 ? 4.650   -9.788  -18.286 1.00 98.13 165 A 1 
ATOM   1312 C CB  . LEU A 1 165 ? 5.378   -12.278 -16.568 1.00 98.05 165 A 1 
ATOM   1313 C CG  . LEU A 1 165 ? 4.894   -11.958 -15.159 1.00 97.57 165 A 1 
ATOM   1314 C CD1 . LEU A 1 165 ? 3.787   -12.915 -14.741 1.00 96.85 165 A 1 
ATOM   1315 C CD2 . LEU A 1 165 ? 6.055   -12.026 -14.174 1.00 96.83 165 A 1 
ATOM   1316 N N   . ASN A 1 166 ? 2.718   -10.383 -17.282 1.00 98.59 166 A 1 
ATOM   1317 C CA  . ASN A 1 166 ? 2.133   -9.057  -17.350 1.00 98.60 166 A 1 
ATOM   1318 C C   . ASN A 1 166 ? 1.776   -8.512  -15.973 1.00 98.76 166 A 1 
ATOM   1319 O O   . ASN A 1 166 ? 1.365   -9.257  -15.086 1.00 98.61 166 A 1 
ATOM   1320 C CB  . ASN A 1 166 ? 0.874   -9.067  -18.211 1.00 98.57 166 A 1 
ATOM   1321 C CG  . ASN A 1 166 ? 1.154   -9.479  -19.641 1.00 98.44 166 A 1 
ATOM   1322 O OD1 . ASN A 1 166 ? 1.477   -8.642  -20.490 1.00 93.97 166 A 1 
ATOM   1323 N ND2 . ASN A 1 166 ? 1.024   -10.766 -19.917 1.00 93.47 166 A 1 
ATOM   1324 N N   . ALA A 1 167 ? 1.937   -7.205  -15.810 1.00 98.79 167 A 1 
ATOM   1325 C CA  . ALA A 1 167 ? 1.427   -6.506  -14.646 1.00 98.89 167 A 1 
ATOM   1326 C C   . ALA A 1 167 ? 0.011   -6.057  -14.959 1.00 98.89 167 A 1 
ATOM   1327 O O   . ALA A 1 167 ? -0.236  -5.430  -15.990 1.00 98.76 167 A 1 
ATOM   1328 C CB  . ALA A 1 167 ? 2.300   -5.305  -14.310 1.00 98.67 167 A 1 
ATOM   1329 N N   . VAL A 1 168 ? -0.936  -6.395  -14.088 1.00 98.87 168 A 1 
ATOM   1330 C CA  . VAL A 1 168 ? -2.330  -6.008  -14.254 1.00 98.98 168 A 1 
ATOM   1331 C C   . VAL A 1 168 ? -2.761  -5.224  -13.025 1.00 98.90 168 A 1 
ATOM   1332 O O   . VAL A 1 168 ? -2.694  -5.736  -11.909 1.00 98.86 168 A 1 
ATOM   1333 C CB  . VAL A 1 168 ? -3.245  -7.233  -14.436 1.00 98.85 168 A 1 
ATOM   1334 C CG1 . VAL A 1 168 ? -4.697  -6.799  -14.564 1.00 98.53 168 A 1 
ATOM   1335 C CG2 . VAL A 1 168 ? -2.817  -8.031  -15.664 1.00 98.56 168 A 1 
ATOM   1336 N N   . VAL A 1 169 ? -3.187  -3.980  -13.226 1.00 98.97 169 A 1 
ATOM   1337 C CA  . VAL A 1 169 ? -3.629  -3.128  -12.132 1.00 98.81 169 A 1 
ATOM   1338 C C   . VAL A 1 169 ? -5.137  -2.976  -12.175 1.00 98.83 169 A 1 
ATOM   1339 O O   . VAL A 1 169 ? -5.696  -2.564  -13.191 1.00 98.72 169 A 1 
ATOM   1340 C CB  . VAL A 1 169 ? -2.959  -1.742  -12.196 1.00 98.80 169 A 1 
ATOM   1341 C CG1 . VAL A 1 169 ? -3.606  -0.779  -11.202 1.00 98.20 169 A 1 
ATOM   1342 C CG2 . VAL A 1 169 ? -1.467  -1.872  -11.909 1.00 98.25 169 A 1 
ATOM   1343 N N   . LEU A 1 170 ? -5.800  -3.311  -11.066 1.00 98.85 170 A 1 
ATOM   1344 C CA  . LEU A 1 170 ? -7.230  -3.114  -10.919 1.00 98.88 170 A 1 
ATOM   1345 C C   . LEU A 1 170 ? -7.500  -1.943  -9.980  1.00 98.73 170 A 1 
ATOM   1346 O O   . LEU A 1 170 ? -6.832  -1.794  -8.956  1.00 98.45 170 A 1 
ATOM   1347 C CB  . LEU A 1 170 ? -7.909  -4.372  -10.365 1.00 98.77 170 A 1 
ATOM   1348 C CG  . LEU A 1 170 ? -7.851  -5.627  -11.239 1.00 98.42 170 A 1 
ATOM   1349 C CD1 . LEU A 1 170 ? -8.578  -6.776  -10.546 1.00 98.03 170 A 1 
ATOM   1350 C CD2 . LEU A 1 170 ? -8.464  -5.358  -12.601 1.00 97.80 170 A 1 
ATOM   1351 N N   . ASN A 1 171 ? -8.488  -1.120  -10.336 1.00 98.64 171 A 1 
ATOM   1352 C CA  . ASN A 1 171 ? -8.905  -0.017  -9.485  1.00 98.46 171 A 1 
ATOM   1353 C C   . ASN A 1 171 ? -10.056 -0.481  -8.601  1.00 98.44 171 A 1 
ATOM   1354 O O   . ASN A 1 171 ? -11.230 -0.328  -8.949  1.00 98.03 171 A 1 
ATOM   1355 C CB  . ASN A 1 171 ? -9.318  1.185   -10.328 1.00 98.14 171 A 1 
ATOM   1356 C CG  . ASN A 1 171 ? -9.739  2.372   -9.485  1.00 97.97 171 A 1 
ATOM   1357 O OD1 . ASN A 1 171 ? -9.665  2.329   -8.253  1.00 96.14 171 A 1 
ATOM   1358 N ND2 . ASN A 1 171 ? -10.169 3.439   -10.130 1.00 95.13 171 A 1 
ATOM   1359 N N   . THR A 1 172 ? -9.724  -1.059  -7.441  1.00 98.56 172 A 1 
ATOM   1360 C CA  . THR A 1 172 ? -10.753 -1.577  -6.545  1.00 98.43 172 A 1 
ATOM   1361 C C   . THR A 1 172 ? -11.344 -0.496  -5.654  1.00 98.36 172 A 1 
ATOM   1362 O O   . THR A 1 172 ? -12.270 -0.774  -4.891  1.00 97.80 172 A 1 
ATOM   1363 C CB  . THR A 1 172 ? -10.214 -2.727  -5.683  1.00 98.39 172 A 1 
ATOM   1364 O OG1 . THR A 1 172 ? -8.999  -2.334  -5.045  1.00 97.50 172 A 1 
ATOM   1365 C CG2 . THR A 1 172 ? -9.958  -3.953  -6.551  1.00 96.93 172 A 1 
ATOM   1366 N N   . VAL A 1 173 ? -10.846 0.736   -5.753  1.00 98.32 173 A 1 
ATOM   1367 C CA  . VAL A 1 173 ? -11.513 1.852   -5.081  1.00 98.05 173 A 1 
ATOM   1368 C C   . VAL A 1 173 ? -12.918 2.012   -5.653  1.00 97.95 173 A 1 
ATOM   1369 O O   . VAL A 1 173 ? -13.822 2.503   -4.974  1.00 97.45 173 A 1 
ATOM   1370 C CB  . VAL A 1 173 ? -10.715 3.161   -5.221  1.00 97.83 173 A 1 
ATOM   1371 C CG1 . VAL A 1 173 ? -11.423 4.311   -4.513  1.00 97.07 173 A 1 
ATOM   1372 C CG2 . VAL A 1 173 ? -9.312  2.990   -4.647  1.00 97.06 173 A 1 
ATOM   1373 N N   . LEU A 1 174 ? -13.117 1.563   -6.892  1.00 98.15 174 A 1 
ATOM   1374 C CA  . LEU A 1 174 ? -14.438 1.569   -7.507  1.00 97.95 174 A 1 
ATOM   1375 C C   . LEU A 1 174 ? -15.426 0.697   -6.732  1.00 97.98 174 A 1 
ATOM   1376 O O   . LEU A 1 174 ? -16.631 0.918   -6.794  1.00 97.45 174 A 1 
ATOM   1377 C CB  . LEU A 1 174 ? -14.371 1.077   -8.957  1.00 97.80 174 A 1 
ATOM   1378 C CG  . LEU A 1 174 ? -13.510 1.892   -9.924  1.00 97.44 174 A 1 
ATOM   1379 C CD1 . LEU A 1 174 ? -13.512 1.245   -11.306 1.00 96.95 174 A 1 
ATOM   1380 C CD2 . LEU A 1 174 ? -14.003 3.326   -10.009 1.00 96.80 174 A 1 
ATOM   1381 N N   . TYR A 1 175 ? -14.902 -0.288  -5.990  1.00 98.15 175 A 1 
ATOM   1382 C CA  . TYR A 1 175 ? -15.741 -1.239  -5.270  1.00 98.20 175 A 1 
ATOM   1383 C C   . TYR A 1 175 ? -15.795 -0.969  -3.767  1.00 98.06 175 A 1 
ATOM   1384 O O   . TYR A 1 175 ? -16.512 -1.659  -3.036  1.00 97.53 175 A 1 
ATOM   1385 C CB  . TYR A 1 175 ? -15.240 -2.667  -5.503  1.00 98.28 175 A 1 
ATOM   1386 C CG  . TYR A 1 175 ? -14.995 -3.015  -6.960  1.00 98.44 175 A 1 
ATOM   1387 C CD1 . TYR A 1 175 ? -15.831 -2.537  -7.960  1.00 98.18 175 A 1 
ATOM   1388 C CD2 . TYR A 1 175 ? -13.934 -3.833  -7.330  1.00 98.18 175 A 1 
ATOM   1389 C CE1 . TYR A 1 175 ? -15.619 -2.854  -9.295  1.00 98.14 175 A 1 
ATOM   1390 C CE2 . TYR A 1 175 ? -13.715 -4.165  -8.651  1.00 98.11 175 A 1 
ATOM   1391 C CZ  . TYR A 1 175 ? -14.555 -3.674  -9.634  1.00 98.35 175 A 1 
ATOM   1392 O OH  . TYR A 1 175 ? -14.341 -3.998  -10.951 1.00 98.08 175 A 1 
ATOM   1393 N N   . TYR A 1 176 ? -15.057 0.011   -3.302  1.00 97.94 176 A 1 
ATOM   1394 C CA  . TYR A 1 176 ? -14.963 0.338   -1.884  1.00 97.85 176 A 1 
ATOM   1395 C C   . TYR A 1 176 ? -16.335 0.730   -1.329  1.00 97.64 176 A 1 
ATOM   1396 O O   . TYR A 1 176 ? -17.063 1.497   -1.955  1.00 97.03 176 A 1 
ATOM   1397 C CB  . TYR A 1 176 ? -13.965 1.481   -1.693  1.00 97.55 176 A 1 
ATOM   1398 C CG  . TYR A 1 176 ? -13.516 1.749   -0.277  1.00 97.40 176 A 1 
ATOM   1399 C CD1 . TYR A 1 176 ? -13.398 0.735   0.657   1.00 96.40 176 A 1 
ATOM   1400 C CD2 . TYR A 1 176 ? -13.155 3.037   0.113   1.00 96.32 176 A 1 
ATOM   1401 C CE1 . TYR A 1 176 ? -12.949 0.985   1.952   1.00 95.52 176 A 1 
ATOM   1402 C CE2 . TYR A 1 176 ? -12.704 3.303   1.396   1.00 95.46 176 A 1 
ATOM   1403 C CZ  . TYR A 1 176 ? -12.604 2.275   2.305   1.00 95.78 176 A 1 
ATOM   1404 O OH  . TYR A 1 176 ? -12.157 2.537   3.577   1.00 94.76 176 A 1 
ATOM   1405 N N   . ASN A 1 177 ? -16.695 0.214   -0.150  1.00 97.34 177 A 1 
ATOM   1406 C CA  . ASN A 1 177 ? -18.040 0.436   0.377   1.00 96.65 177 A 1 
ATOM   1407 C C   . ASN A 1 177 ? -18.271 1.851   0.916   1.00 96.89 177 A 1 
ATOM   1408 O O   . ASN A 1 177 ? -19.367 2.153   1.386   1.00 95.29 177 A 1 
ATOM   1409 C CB  . ASN A 1 177 ? -18.412 -0.621  1.429   1.00 94.65 177 A 1 
ATOM   1410 C CG  . ASN A 1 177 ? -17.464 -0.653  2.605   1.00 92.25 177 A 1 
ATOM   1411 O OD1 . ASN A 1 177 ? -16.728 0.296   2.857   1.00 85.02 177 A 1 
ATOM   1412 N ND2 . ASN A 1 177 ? -17.482 -1.765  3.335   1.00 84.75 177 A 1 
ATOM   1413 N N   . TYR A 1 178 ? -17.259 2.712   0.842   1.00 96.90 178 A 1 
ATOM   1414 C CA  . TYR A 1 178 ? -17.441 4.128   1.135   1.00 96.55 178 A 1 
ATOM   1415 C C   . TYR A 1 178 ? -17.495 4.966   -0.142  1.00 96.70 178 A 1 
ATOM   1416 O O   . TYR A 1 178 ? -17.585 6.193   -0.079  1.00 95.02 178 A 1 
ATOM   1417 C CB  . TYR A 1 178 ? -16.316 4.640   2.047   1.00 95.73 178 A 1 
ATOM   1418 C CG  . TYR A 1 178 ? -16.412 4.159   3.480   1.00 94.19 178 A 1 
ATOM   1419 C CD1 . TYR A 1 178 ? -17.555 4.376   4.232   1.00 89.80 178 A 1 
ATOM   1420 C CD2 . TYR A 1 178 ? -15.362 3.488   4.074   1.00 89.60 178 A 1 
ATOM   1421 C CE1 . TYR A 1 178 ? -17.648 3.940   5.542   1.00 87.64 178 A 1 
ATOM   1422 C CE2 . TYR A 1 178 ? -15.437 3.049   5.390   1.00 87.70 178 A 1 
ATOM   1423 C CZ  . TYR A 1 178 ? -16.584 3.278   6.117   1.00 88.47 178 A 1 
ATOM   1424 O OH  . TYR A 1 178 ? -16.673 2.841   7.414   1.00 85.94 178 A 1 
ATOM   1425 N N   . ASN A 1 179 ? -17.445 4.300   -1.300  1.00 96.79 179 A 1 
ATOM   1426 C CA  . ASN A 1 179 ? -17.531 4.979   -2.595  1.00 96.91 179 A 1 
ATOM   1427 C C   . ASN A 1 179 ? -18.995 5.057   -3.019  1.00 96.83 179 A 1 
ATOM   1428 O O   . ASN A 1 179 ? -19.554 4.098   -3.547  1.00 96.01 179 A 1 
ATOM   1429 C CB  . ASN A 1 179 ? -16.703 4.234   -3.635  1.00 96.97 179 A 1 
ATOM   1430 C CG  . ASN A 1 179 ? -16.635 4.957   -4.965  1.00 97.25 179 A 1 
ATOM   1431 O OD1 . ASN A 1 179 ? -17.396 5.890   -5.227  1.00 95.66 179 A 1 
ATOM   1432 N ND2 . ASN A 1 179 ? -15.720 4.524   -5.827  1.00 95.29 179 A 1 
ATOM   1433 N N   . LYS A 1 180 ? -19.618 6.212   -2.786  1.00 96.47 180 A 1 
ATOM   1434 C CA  . LYS A 1 180 ? -21.042 6.367   -3.052  1.00 95.93 180 A 1 
ATOM   1435 C C   . LYS A 1 180 ? -21.356 6.476   -4.541  1.00 95.71 180 A 1 
ATOM   1436 O O   . LYS A 1 180 ? -22.505 6.308   -4.948  1.00 93.54 180 A 1 
ATOM   1437 C CB  . LYS A 1 180 ? -21.585 7.595   -2.312  1.00 95.27 180 A 1 
ATOM   1438 C CG  . LYS A 1 180 ? -21.493 7.481   -0.795  1.00 90.84 180 A 1 
ATOM   1439 C CD  . LYS A 1 180 ? -22.061 8.707   -0.106  1.00 82.49 180 A 1 
ATOM   1440 C CE  . LYS A 1 180 ? -21.986 8.580   1.405   1.00 74.05 180 A 1 
ATOM   1441 N NZ  . LYS A 1 180 ? -22.538 9.777   2.093   1.00 63.24 180 A 1 
ATOM   1442 N N   . GLN A 1 181 ? -20.345 6.732   -5.369  1.00 95.83 181 A 1 
ATOM   1443 C CA  . GLN A 1 181 ? -20.566 6.880   -6.805  1.00 95.07 181 A 1 
ATOM   1444 C C   . GLN A 1 181 ? -20.915 5.552   -7.472  1.00 95.07 181 A 1 
ATOM   1445 O O   . GLN A 1 181 ? -21.519 5.539   -8.537  1.00 92.30 181 A 1 
ATOM   1446 C CB  . GLN A 1 181 ? -19.335 7.475   -7.490  1.00 93.65 181 A 1 
ATOM   1447 C CG  . GLN A 1 181 ? -19.031 8.908   -7.112  1.00 90.04 181 A 1 
ATOM   1448 C CD  . GLN A 1 181 ? -17.993 9.539   -8.022  1.00 85.05 181 A 1 
ATOM   1449 O OE1 . GLN A 1 181 ? -17.909 9.194   -9.207  1.00 77.63 181 A 1 
ATOM   1450 N NE2 . GLN A 1 181 ? -17.212 10.459  -7.490  1.00 74.41 181 A 1 
ATOM   1451 N N   . THR A 1 182 ? -20.531 4.437   -6.860  1.00 96.16 182 A 1 
ATOM   1452 C CA  . THR A 1 182 ? -20.663 3.126   -7.492  1.00 96.35 182 A 1 
ATOM   1453 C C   . THR A 1 182 ? -21.598 2.182   -6.746  1.00 95.88 182 A 1 
ATOM   1454 O O   . THR A 1 182 ? -21.729 1.019   -7.126  1.00 94.47 182 A 1 
ATOM   1455 C CB  . THR A 1 182 ? -19.287 2.450   -7.620  1.00 96.28 182 A 1 
ATOM   1456 O OG1 . THR A 1 182 ? -18.701 2.335   -6.320  1.00 95.18 182 A 1 
ATOM   1457 C CG2 . THR A 1 182 ? -18.364 3.282   -8.507  1.00 94.92 182 A 1 
ATOM   1458 N N   . MET A 1 183 ? -22.263 2.680   -5.717  1.00 95.36 183 A 1 
ATOM   1459 C CA  . MET A 1 183 ? -23.079 1.834   -4.846  1.00 93.98 183 A 1 
ATOM   1460 C C   . MET A 1 183 ? -24.173 1.072   -5.592  1.00 93.08 183 A 1 
ATOM   1461 O O   . MET A 1 183 ? -24.465 -0.083  -5.252  1.00 89.21 183 A 1 
ATOM   1462 C CB  . MET A 1 183 ? -23.703 2.697   -3.739  1.00 91.64 183 A 1 
ATOM   1463 C CG  . MET A 1 183 ? -24.526 1.923   -2.734  1.00 84.37 183 A 1 
ATOM   1464 S SD  . MET A 1 183 ? -25.078 2.961   -1.358  1.00 80.50 183 A 1 
ATOM   1465 C CE  . MET A 1 183 ? -26.034 4.197   -2.231  1.00 71.14 183 A 1 
ATOM   1466 N N   . ASP A 1 184 ? -24.754 1.683   -6.617  1.00 93.21 184 A 1 
ATOM   1467 C CA  . ASP A 1 184 ? -25.897 1.089   -7.309  1.00 92.03 184 A 1 
ATOM   1468 C C   . ASP A 1 184 ? -25.548 0.505   -8.676  1.00 92.19 184 A 1 
ATOM   1469 O O   . ASP A 1 184 ? -26.438 0.153   -9.444  1.00 87.60 184 A 1 
ATOM   1470 C CB  . ASP A 1 184 ? -27.005 2.136   -7.474  1.00 89.55 184 A 1 
ATOM   1471 C CG  . ASP A 1 184 ? -27.523 2.643   -6.149  1.00 84.56 184 A 1 
ATOM   1472 O OD1 . ASP A 1 184 ? -27.691 1.830   -5.221  1.00 78.63 184 A 1 
ATOM   1473 O OD2 . ASP A 1 184 ? -27.767 3.860   -6.032  1.00 78.66 184 A 1 
ATOM   1474 N N   . SER A 1 185 ? -24.257 0.380   -8.972  1.00 93.43 185 A 1 
ATOM   1475 C CA  . SER A 1 185 ? -23.820 -0.147  -10.259 1.00 93.78 185 A 1 
ATOM   1476 C C   . SER A 1 185 ? -23.598 -1.657  -10.176 1.00 94.24 185 A 1 
ATOM   1477 O O   . SER A 1 185 ? -23.626 -2.249  -9.099  1.00 91.76 185 A 1 
ATOM   1478 C CB  . SER A 1 185 ? -22.542 0.549   -10.714 1.00 91.70 185 A 1 
ATOM   1479 O OG  . SER A 1 185 ? -22.167 0.160   -12.018 1.00 81.69 185 A 1 
ATOM   1480 N N   . THR A 1 186 ? -23.385 -2.285  -11.344 1.00 95.49 186 A 1 
ATOM   1481 C CA  . THR A 1 186 ? -23.075 -3.706  -11.397 1.00 95.41 186 A 1 
ATOM   1482 C C   . THR A 1 186 ? -21.664 -3.947  -11.913 1.00 96.13 186 A 1 
ATOM   1483 O O   . THR A 1 186 ? -21.015 -4.913  -11.513 1.00 93.79 186 A 1 
ATOM   1484 C CB  . THR A 1 186 ? -24.075 -4.465  -12.293 1.00 93.37 186 A 1 
ATOM   1485 O OG1 . THR A 1 186 ? -24.081 -3.877  -13.599 1.00 86.08 186 A 1 
ATOM   1486 C CG2 . THR A 1 186 ? -25.479 -4.395  -11.710 1.00 84.24 186 A 1 
ATOM   1487 N N   . ASP A 1 187 ? -21.180 -3.078  -12.801 1.00 96.82 187 A 1 
ATOM   1488 C CA  . ASP A 1 187 ? -19.825 -3.182  -13.337 1.00 97.43 187 A 1 
ATOM   1489 C C   . ASP A 1 187 ? -19.258 -1.778  -13.553 1.00 97.44 187 A 1 
ATOM   1490 O O   . ASP A 1 187 ? -19.193 -1.299  -14.694 1.00 96.81 187 A 1 
ATOM   1491 C CB  . ASP A 1 187 ? -19.811 -3.975  -14.645 1.00 97.55 187 A 1 
ATOM   1492 C CG  . ASP A 1 187 ? -18.402 -4.280  -15.121 1.00 98.01 187 A 1 
ATOM   1493 O OD1 . ASP A 1 187 ? -17.434 -4.019  -14.373 1.00 97.67 187 A 1 
ATOM   1494 O OD2 . ASP A 1 187 ? -18.257 -4.800  -16.250 1.00 97.64 187 A 1 
ATOM   1495 N N   . PRO A 1 188 ? -18.870 -1.096  -12.481 1.00 97.42 188 A 1 
ATOM   1496 C CA  . PRO A 1 188 ? -18.396 0.283   -12.580 1.00 97.31 188 A 1 
ATOM   1497 C C   . PRO A 1 188 ? -17.266 0.440   -13.587 1.00 97.51 188 A 1 
ATOM   1498 O O   . PRO A 1 188 ? -16.248 -0.248  -13.499 1.00 97.17 188 A 1 
ATOM   1499 C CB  . PRO A 1 188 ? -17.927 0.598   -11.157 1.00 96.82 188 A 1 
ATOM   1500 C CG  . PRO A 1 188 ? -18.744 -0.299  -10.290 1.00 95.56 188 A 1 
ATOM   1501 C CD  . PRO A 1 188 ? -18.895 -1.565  -11.088 1.00 97.16 188 A 1 
ATOM   1502 N N   . LEU A 1 189 ? -17.490 1.329   -14.562 1.00 97.02 189 A 1 
ATOM   1503 C CA  . LEU A 1 189 ? -16.506 1.644   -15.590 1.00 96.98 189 A 1 
ATOM   1504 C C   . LEU A 1 189 ? -16.066 0.420   -16.395 1.00 97.15 189 A 1 
ATOM   1505 O O   . LEU A 1 189 ? -15.013 0.433   -17.031 1.00 96.55 189 A 1 
ATOM   1506 C CB  . LEU A 1 189 ? -15.301 2.380   -14.994 1.00 96.70 189 A 1 
ATOM   1507 C CG  . LEU A 1 189 ? -15.623 3.753   -14.406 1.00 95.78 189 A 1 
ATOM   1508 C CD1 . LEU A 1 189 ? -14.388 4.371   -13.748 1.00 94.25 189 A 1 
ATOM   1509 C CD2 . LEU A 1 189 ? -16.171 4.678   -15.478 1.00 94.03 189 A 1 
ATOM   1510 N N   . GLY A 1 190 ? -16.871 -0.650  -16.368 1.00 97.40 190 A 1 
ATOM   1511 C CA  . GLY A 1 190 ? -16.639 -1.822  -17.186 1.00 97.60 190 A 1 
ATOM   1512 C C   . GLY A 1 190 ? -15.421 -2.650  -16.812 1.00 98.19 190 A 1 
ATOM   1513 O O   . GLY A 1 190 ? -14.931 -3.437  -17.628 1.00 97.99 190 A 1 
ATOM   1514 N N   . GLN A 1 191 ? -14.935 -2.490  -15.591 1.00 97.97 191 A 1 
ATOM   1515 C CA  . GLN A 1 191 ? -13.680 -3.138  -15.205 1.00 98.36 191 A 1 
ATOM   1516 C C   . GLN A 1 191 ? -13.775 -4.663  -15.159 1.00 98.60 191 A 1 
ATOM   1517 O O   . GLN A 1 191 ? -12.832 -5.348  -15.555 1.00 98.69 191 A 1 
ATOM   1518 C CB  . GLN A 1 191 ? -13.187 -2.611  -13.862 1.00 98.01 191 A 1 
ATOM   1519 C CG  . GLN A 1 191 ? -11.831 -3.177  -13.449 1.00 97.59 191 A 1 
ATOM   1520 C CD  . GLN A 1 191 ? -11.247 -2.506  -12.220 1.00 98.12 191 A 1 
ATOM   1521 O OE1 . GLN A 1 191 ? -10.097 -2.082  -12.227 1.00 93.14 191 A 1 
ATOM   1522 N NE2 . GLN A 1 191 ? -12.050 -2.402  -11.167 1.00 93.98 191 A 1 
ATOM   1523 N N   . PHE A 1 192 ? -14.900 -5.217  -14.699 1.00 98.73 192 A 1 
ATOM   1524 C CA  . PHE A 1 192 ? -15.036 -6.668  -14.633 1.00 98.70 192 A 1 
ATOM   1525 C C   . PHE A 1 192 ? -14.988 -7.295  -16.023 1.00 98.86 192 A 1 
ATOM   1526 O O   . PHE A 1 192 ? -14.279 -8.280  -16.245 1.00 98.76 192 A 1 
ATOM   1527 C CB  . PHE A 1 192 ? -16.332 -7.070  -13.922 1.00 98.73 192 A 1 
ATOM   1528 C CG  . PHE A 1 192 ? -16.259 -6.992  -12.419 1.00 98.71 192 A 1 
ATOM   1529 C CD1 . PHE A 1 192 ? -15.363 -7.776  -11.716 1.00 98.35 192 A 1 
ATOM   1530 C CD2 . PHE A 1 192 ? -17.102 -6.140  -11.712 1.00 98.32 192 A 1 
ATOM   1531 C CE1 . PHE A 1 192 ? -15.293 -7.711  -10.329 1.00 98.08 192 A 1 
ATOM   1532 C CE2 . PHE A 1 192 ? -17.041 -6.075  -10.325 1.00 97.99 192 A 1 
ATOM   1533 C CZ  . PHE A 1 192 ? -16.129 -6.858  -9.637  1.00 98.18 192 A 1 
ATOM   1534 N N   . GLU A 1 193 ? -15.741 -6.733  -16.971 1.00 98.73 193 A 1 
ATOM   1535 C CA  . GLU A 1 193 ? -15.734 -7.258  -18.331 1.00 98.76 193 A 1 
ATOM   1536 C C   . GLU A 1 193 ? -14.370 -7.056  -18.989 1.00 98.84 193 A 1 
ATOM   1537 O O   . GLU A 1 193 ? -13.884 -7.935  -19.713 1.00 98.68 193 A 1 
ATOM   1538 C CB  . GLU A 1 193 ? -16.832 -6.601  -19.162 1.00 98.40 193 A 1 
ATOM   1539 C CG  . GLU A 1 193 ? -18.236 -6.999  -18.740 1.00 87.58 193 A 1 
ATOM   1540 C CD  . GLU A 1 193 ? -18.471 -8.499  -18.839 1.00 77.79 193 A 1 
ATOM   1541 O OE1 . GLU A 1 193 ? -17.957 -9.122  -19.794 1.00 71.73 193 A 1 
ATOM   1542 O OE2 . GLU A 1 193 ? -19.173 -9.051  -17.969 1.00 71.06 193 A 1 
ATOM   1543 N N   . TRP A 1 194 ? -13.741 -5.914  -18.737 1.00 98.68 194 A 1 
ATOM   1544 C CA  . TRP A 1 194 ? -12.391 -5.654  -19.240 1.00 98.79 194 A 1 
ATOM   1545 C C   . TRP A 1 194 ? -11.404 -6.687  -18.704 1.00 98.80 194 A 1 
ATOM   1546 O O   . TRP A 1 194 ? -10.599 -7.234  -19.456 1.00 98.78 194 A 1 
ATOM   1547 C CB  . TRP A 1 194 ? -11.955 -4.241  -18.839 1.00 98.70 194 A 1 
ATOM   1548 C CG  . TRP A 1 194 ? -10.506 -3.939  -19.101 1.00 98.71 194 A 1 
ATOM   1549 C CD1 . TRP A 1 194 ? -9.949  -3.485  -20.256 1.00 98.51 194 A 1 
ATOM   1550 C CD2 . TRP A 1 194 ? -9.427  -4.075  -18.159 1.00 98.71 194 A 1 
ATOM   1551 N NE1 . TRP A 1 194 ? -8.596  -3.324  -20.101 1.00 98.45 194 A 1 
ATOM   1552 C CE2 . TRP A 1 194 ? -8.249  -3.675  -18.823 1.00 98.60 194 A 1 
ATOM   1553 C CE3 . TRP A 1 194 ? -9.347  -4.483  -16.820 1.00 98.61 194 A 1 
ATOM   1554 C CZ2 . TRP A 1 194 ? -6.993  -3.681  -18.186 1.00 98.45 194 A 1 
ATOM   1555 C CZ3 . TRP A 1 194 ? -8.093  -4.490  -16.198 1.00 98.47 194 A 1 
ATOM   1556 C CH2 . TRP A 1 194 ? -6.958  -4.094  -16.889 1.00 98.43 194 A 1 
ATOM   1557 N N   . PHE A 1 195 ? -11.475 -6.969  -17.419 1.00 98.84 195 A 1 
ATOM   1558 C CA  . PHE A 1 195 ? -10.583 -7.933  -16.786 1.00 98.81 195 A 1 
ATOM   1559 C C   . PHE A 1 195 ? -10.765 -9.322  -17.389 1.00 98.80 195 A 1 
ATOM   1560 O O   . PHE A 1 195 ? -9.786  -10.030 -17.644 1.00 98.82 195 A 1 
ATOM   1561 C CB  . PHE A 1 195 ? -10.827 -7.968  -15.280 1.00 98.85 195 A 1 
ATOM   1562 C CG  . PHE A 1 195 ? -9.893  -8.886  -14.530 1.00 98.86 195 A 1 
ATOM   1563 C CD1 . PHE A 1 195 ? -8.563  -8.546  -14.350 1.00 98.65 195 A 1 
ATOM   1564 C CD2 . PHE A 1 195 ? -10.354 -10.071 -13.995 1.00 98.64 195 A 1 
ATOM   1565 C CE1 . PHE A 1 195 ? -7.700  -9.378  -13.660 1.00 98.45 195 A 1 
ATOM   1566 C CE2 . PHE A 1 195 ? -9.499  -10.914 -13.293 1.00 98.43 195 A 1 
ATOM   1567 C CZ  . PHE A 1 195 ? -8.166  -10.567 -13.129 1.00 98.61 195 A 1 
ATOM   1568 N N   . LYS A 1 196 ? -12.016 -9.710  -17.617 1.00 98.86 196 A 1 
ATOM   1569 C CA  . LYS A 1 196 ? -12.302 -11.003 -18.236 1.00 98.75 196 A 1 
ATOM   1570 C C   . LYS A 1 196 ? -11.669 -11.101 -19.622 1.00 98.86 196 A 1 
ATOM   1571 O O   . LYS A 1 196 ? -11.067 -12.114 -19.969 1.00 98.72 196 A 1 
ATOM   1572 C CB  . LYS A 1 196 ? -13.815 -11.227 -18.335 1.00 98.59 196 A 1 
ATOM   1573 C CG  . LYS A 1 196 ? -14.203 -12.564 -18.963 1.00 95.54 196 A 1 
ATOM   1574 C CD  . LYS A 1 196 ? -15.715 -12.732 -19.004 1.00 92.69 196 A 1 
ATOM   1575 C CE  . LYS A 1 196 ? -16.096 -14.089 -19.579 1.00 83.91 196 A 1 
ATOM   1576 N NZ  . LYS A 1 196 ? -15.627 -14.270 -20.976 1.00 75.36 196 A 1 
ATOM   1577 N N   . THR A 1 197 ? -11.802 -10.040 -20.413 1.00 98.87 197 A 1 
ATOM   1578 C CA  . THR A 1 197 ? -11.223 -10.009 -21.752 1.00 98.89 197 A 1 
ATOM   1579 C C   . THR A 1 197 ? -9.701  -10.140 -21.701 1.00 98.85 197 A 1 
ATOM   1580 O O   . THR A 1 197 ? -9.106  -10.905 -22.467 1.00 98.71 197 A 1 
ATOM   1581 C CB  . THR A 1 197 ? -11.614 -8.715  -22.483 1.00 98.61 197 A 1 
ATOM   1582 O OG1 . THR A 1 197 ? -13.031 -8.680  -22.658 1.00 95.43 197 A 1 
ATOM   1583 C CG2 . THR A 1 197 ? -10.932 -8.628  -23.845 1.00 94.59 197 A 1 
ATOM   1584 N N   . VAL A 1 198 ? -9.071  -9.400  -20.783 1.00 98.83 198 A 1 
ATOM   1585 C CA  . VAL A 1 198 ? -7.623  -9.444  -20.624 1.00 98.80 198 A 1 
ATOM   1586 C C   . VAL A 1 198 ? -7.159  -10.844 -20.221 1.00 98.86 198 A 1 
ATOM   1587 O O   . VAL A 1 198 ? -6.243  -11.409 -20.823 1.00 98.78 198 A 1 
ATOM   1588 C CB  . VAL A 1 198 ? -7.153  -8.404  -19.580 1.00 98.74 198 A 1 
ATOM   1589 C CG1 . VAL A 1 198 ? -5.695  -8.642  -19.198 1.00 98.12 198 A 1 
ATOM   1590 C CG2 . VAL A 1 198 ? -7.340  -6.998  -20.123 1.00 98.21 198 A 1 
ATOM   1591 N N   . MET A 1 199 ? -7.794  -11.422 -19.212 1.00 98.96 199 A 1 
ATOM   1592 C CA  . MET A 1 199 ? -7.394  -12.730 -18.708 1.00 98.91 199 A 1 
ATOM   1593 C C   . MET A 1 199 ? -7.649  -13.841 -19.724 1.00 98.87 199 A 1 
ATOM   1594 O O   . MET A 1 199 ? -6.840  -14.751 -19.859 1.00 98.74 199 A 1 
ATOM   1595 C CB  . MET A 1 199 ? -8.133  -13.037 -17.401 1.00 98.83 199 A 1 
ATOM   1596 C CG  . MET A 1 199 ? -7.711  -12.155 -16.231 1.00 98.25 199 A 1 
ATOM   1597 S SD  . MET A 1 199 ? -6.021  -12.494 -15.681 1.00 97.87 199 A 1 
ATOM   1598 C CE  . MET A 1 199 ? -5.279  -10.887 -15.868 1.00 94.49 199 A 1 
ATOM   1599 N N   . ASP A 1 200 ? -8.770  -13.766 -20.439 1.00 98.95 200 A 1 
ATOM   1600 C CA  . ASP A 1 200 ? -9.043  -14.735 -21.494 1.00 98.82 200 A 1 
ATOM   1601 C C   . ASP A 1 200 ? -7.944  -14.686 -22.554 1.00 98.80 200 A 1 
ATOM   1602 O O   . ASP A 1 200 ? -7.502  -15.726 -23.048 1.00 98.64 200 A 1 
ATOM   1603 C CB  . ASP A 1 200 ? -10.406 -14.468 -22.147 1.00 98.78 200 A 1 
ATOM   1604 C CG  . ASP A 1 200 ? -11.571 -14.935 -21.291 1.00 98.13 200 A 1 
ATOM   1605 O OD1 . ASP A 1 200 ? -11.346 -15.697 -20.327 1.00 96.32 200 A 1 
ATOM   1606 O OD2 . ASP A 1 200 ? -12.718 -14.550 -21.597 1.00 96.32 200 A 1 
ATOM   1607 N N   . GLY A 1 201 ? -7.507  -13.484 -22.892 1.00 98.85 201 A 1 
ATOM   1608 C CA  . GLY A 1 201 ? -6.436  -13.314 -23.860 1.00 98.73 201 A 1 
ATOM   1609 C C   . GLY A 1 201 ? -5.130  -13.916 -23.377 1.00 98.84 201 A 1 
ATOM   1610 O O   . GLY A 1 201 ? -4.421  -14.586 -24.142 1.00 98.52 201 A 1 
ATOM   1611 N N   . TYR A 1 202 ? -4.794  -13.690 -22.125 1.00 98.77 202 A 1 
ATOM   1612 C CA  . TYR A 1 202 ? -3.577  -14.248 -21.550 1.00 98.75 202 A 1 
ATOM   1613 C C   . TYR A 1 202 ? -3.632  -15.768 -21.532 1.00 98.67 202 A 1 
ATOM   1614 O O   . TYR A 1 202 ? -2.659  -16.444 -21.881 1.00 98.34 202 A 1 
ATOM   1615 C CB  . TYR A 1 202 ? -3.351  -13.718 -20.128 1.00 98.76 202 A 1 
ATOM   1616 C CG  . TYR A 1 202 ? -2.980  -12.254 -20.041 1.00 98.77 202 A 1 
ATOM   1617 C CD1 . TYR A 1 202 ? -2.562  -11.535 -21.150 1.00 98.49 202 A 1 
ATOM   1618 C CD2 . TYR A 1 202 ? -3.031  -11.586 -18.816 1.00 98.50 202 A 1 
ATOM   1619 C CE1 . TYR A 1 202 ? -2.215  -10.193 -21.060 1.00 98.40 202 A 1 
ATOM   1620 C CE2 . TYR A 1 202 ? -2.688  -10.255 -18.713 1.00 98.38 202 A 1 
ATOM   1621 C CZ  . TYR A 1 202 ? -2.284  -9.565  -19.832 1.00 98.55 202 A 1 
ATOM   1622 O OH  . TYR A 1 202 ? -1.943  -8.233  -19.728 1.00 98.14 202 A 1 
ATOM   1623 N N   . ARG A 1 203 ? -4.772  -16.320 -21.125 1.00 98.73 203 A 1 
ATOM   1624 C CA  . ARG A 1 203 ? -4.942  -17.771 -21.074 1.00 98.68 203 A 1 
ATOM   1625 C C   . ARG A 1 203 ? -4.780  -18.382 -22.468 1.00 98.59 203 A 1 
ATOM   1626 O O   . ARG A 1 203 ? -4.099  -19.395 -22.635 1.00 98.06 203 A 1 
ATOM   1627 C CB  . ARG A 1 203 ? -6.312  -18.122 -20.493 1.00 98.32 203 A 1 
ATOM   1628 C CG  . ARG A 1 203 ? -6.655  -19.608 -20.551 1.00 97.17 203 A 1 
ATOM   1629 C CD  . ARG A 1 203 ? -8.021  -19.860 -19.916 1.00 96.49 203 A 1 
ATOM   1630 N NE  . ARG A 1 203 ? -7.983  -19.781 -18.455 1.00 95.55 203 A 1 
ATOM   1631 C CZ  . ARG A 1 203 ? -9.046  -19.593 -17.688 1.00 96.46 203 A 1 
ATOM   1632 N NH1 . ARG A 1 203 ? -10.233 -19.412 -18.236 1.00 91.02 203 A 1 
ATOM   1633 N NH2 . ARG A 1 203 ? -8.911  -19.555 -16.368 1.00 91.23 203 A 1 
ATOM   1634 N N   . LYS A 1 204 ? -5.395  -17.758 -23.456 1.00 98.76 204 A 1 
ATOM   1635 C CA  . LYS A 1 204 ? -5.353  -18.268 -24.821 1.00 98.61 204 A 1 
ATOM   1636 C C   . LYS A 1 204 ? -3.939  -18.288 -25.382 1.00 98.58 204 A 1 
ATOM   1637 O O   . LYS A 1 204 ? -3.578  -19.189 -26.154 1.00 97.82 204 A 1 
ATOM   1638 C CB  . LYS A 1 204 ? -6.262  -17.426 -25.723 1.00 98.26 204 A 1 
ATOM   1639 C CG  . LYS A 1 204 ? -6.268  -17.849 -27.188 1.00 87.49 204 A 1 
ATOM   1640 C CD  . LYS A 1 204 ? -7.183  -16.951 -28.015 1.00 85.17 204 A 1 
ATOM   1641 C CE  . LYS A 1 204 ? -7.174  -17.356 -29.486 1.00 73.13 204 A 1 
ATOM   1642 N NZ  . LYS A 1 204 ? -8.044  -16.478 -30.302 1.00 64.58 204 A 1 
ATOM   1643 N N   . THR A 1 205 ? -3.120  -17.312 -24.993 1.00 98.31 205 A 1 
ATOM   1644 C CA  . THR A 1 205 ? -1.775  -17.168 -25.540 1.00 98.18 205 A 1 
ATOM   1645 C C   . THR A 1 205 ? -0.690  -17.657 -24.577 1.00 97.96 205 A 1 
ATOM   1646 O O   . THR A 1 205 ? 0.496   -17.461 -24.835 1.00 96.93 205 A 1 
ATOM   1647 C CB  . THR A 1 205 ? -1.491  -15.705 -25.919 1.00 97.88 205 A 1 
ATOM   1648 O OG1 . THR A 1 205 ? -1.716  -14.862 -24.791 1.00 96.34 205 A 1 
ATOM   1649 C CG2 . THR A 1 205 ? -2.407  -15.275 -27.058 1.00 95.62 205 A 1 
ATOM   1650 N N   . GLY A 1 206 ? -1.084  -18.295 -23.475 1.00 98.04 206 A 1 
ATOM   1651 C CA  . GLY A 1 206 ? -0.124  -18.866 -22.546 1.00 97.77 206 A 1 
ATOM   1652 C C   . GLY A 1 206 ? 0.654   -17.846 -21.722 1.00 97.73 206 A 1 
ATOM   1653 O O   . GLY A 1 206 ? 1.756   -18.134 -21.256 1.00 96.67 206 A 1 
ATOM   1654 N N   . GLN A 1 207 ? 0.082   -16.668 -21.537 1.00 98.02 207 A 1 
ATOM   1655 C CA  . GLN A 1 207 ? 0.714   -15.627 -20.742 1.00 98.03 207 A 1 
ATOM   1656 C C   . GLN A 1 207 ? 0.289   -15.739 -19.282 1.00 98.13 207 A 1 
ATOM   1657 O O   . GLN A 1 207 ? -0.680  -16.415 -18.946 1.00 97.73 207 A 1 
ATOM   1658 C CB  . GLN A 1 207 ? 0.360   -14.240 -21.285 1.00 97.83 207 A 1 
ATOM   1659 C CG  . GLN A 1 207 ? 0.736   -14.026 -22.742 1.00 96.96 207 A 1 
ATOM   1660 C CD  . GLN A 1 207 ? 0.555   -12.592 -23.193 1.00 96.74 207 A 1 
ATOM   1661 O OE1 . GLN A 1 207 ? 1.126   -11.683 -22.599 1.00 90.43 207 A 1 
ATOM   1662 N NE2 . GLN A 1 207 ? -0.235  -12.385 -24.233 1.00 89.99 207 A 1 
ATOM   1663 N N   . ARG A 1 208 ? 1.048   -15.084 -18.414 1.00 98.23 208 A 1 
ATOM   1664 C CA  . ARG A 1 208 ? 0.753   -15.079 -16.987 1.00 98.39 208 A 1 
ATOM   1665 C C   . ARG A 1 208 ? 0.655   -13.636 -16.490 1.00 98.57 208 A 1 
ATOM   1666 O O   . ARG A 1 208 ? 1.008   -12.692 -17.201 1.00 98.28 208 A 1 
ATOM   1667 C CB  . ARG A 1 208 ? 1.836   -15.835 -16.207 1.00 97.78 208 A 1 
ATOM   1668 C CG  . ARG A 1 208 ? 1.965   -17.299 -16.611 1.00 94.73 208 A 1 
ATOM   1669 C CD  . ARG A 1 208 ? 0.745   -18.097 -16.192 1.00 88.06 208 A 1 
ATOM   1670 N NE  . ARG A 1 208 ? 0.856   -19.521 -16.549 1.00 82.20 208 A 1 
ATOM   1671 C CZ  . ARG A 1 208 ? 0.419   -20.047 -17.686 1.00 74.77 208 A 1 
ATOM   1672 N NH1 . ARG A 1 208 ? -0.173  -19.287 -18.589 1.00 67.91 208 A 1 
ATOM   1673 N NH2 . ARG A 1 208 ? 0.579   -21.348 -17.915 1.00 70.81 208 A 1 
ATOM   1674 N N   . ALA A 1 209 ? 0.169   -13.466 -15.256 1.00 98.59 209 A 1 
ATOM   1675 C CA  . ALA A 1 209 ? -0.041  -12.135 -14.714 1.00 98.67 209 A 1 
ATOM   1676 C C   . ALA A 1 209 ? 0.189   -12.057 -13.217 1.00 98.70 209 A 1 
ATOM   1677 O O   . ALA A 1 209 ? -0.060  -13.023 -12.487 1.00 98.54 209 A 1 
ATOM   1678 C CB  . ALA A 1 209 ? -1.455  -11.650 -15.042 1.00 98.53 209 A 1 
ATOM   1679 N N   . ILE A 1 210 ? 0.678   -10.915 -12.782 1.00 98.73 210 A 1 
ATOM   1680 C CA  . ILE A 1 210 ? 0.663   -10.547 -11.382 1.00 98.75 210 A 1 
ATOM   1681 C C   . ILE A 1 210 ? -0.312  -9.386  -11.268 1.00 98.89 210 A 1 
ATOM   1682 O O   . ILE A 1 210 ? -0.139  -8.354  -11.919 1.00 98.80 210 A 1 
ATOM   1683 C CB  . ILE A 1 210 ? 2.056   -10.136 -10.881 1.00 98.65 210 A 1 
ATOM   1684 C CG1 . ILE A 1 210 ? 2.994   -11.342 -10.902 1.00 98.02 210 A 1 
ATOM   1685 C CG2 . ILE A 1 210 ? 1.970   -9.550  -9.469  1.00 98.26 210 A 1 
ATOM   1686 C CD1 . ILE A 1 210 ? 4.437   -11.024 -10.543 1.00 96.47 210 A 1 
ATOM   1687 N N   . VAL A 1 211 ? -1.361  -9.569  -10.468 1.00 98.84 211 A 1 
ATOM   1688 C CA  . VAL A 1 211 ? -2.413  -8.564  -10.343 1.00 98.85 211 A 1 
ATOM   1689 C C   . VAL A 1 211 ? -2.174  -7.727  -9.098  1.00 98.87 211 A 1 
ATOM   1690 O O   . VAL A 1 211 ? -1.833  -8.249  -8.041  1.00 98.78 211 A 1 
ATOM   1691 C CB  . VAL A 1 211 ? -3.803  -9.230  -10.269 1.00 98.82 211 A 1 
ATOM   1692 C CG1 . VAL A 1 211 ? -4.900  -8.175  -10.159 1.00 98.39 211 A 1 
ATOM   1693 C CG2 . VAL A 1 211 ? -4.032  -10.112 -11.489 1.00 98.37 211 A 1 
ATOM   1694 N N   . SER A 1 212 ? -2.349  -6.404  -9.237  1.00 98.83 212 A 1 
ATOM   1695 C CA  . SER A 1 212 ? -2.197  -5.496  -8.106  1.00 98.88 212 A 1 
ATOM   1696 C C   . SER A 1 212 ? -3.428  -4.614  -7.986  1.00 98.86 212 A 1 
ATOM   1697 O O   . SER A 1 212 ? -4.056  -4.259  -8.985  1.00 98.65 212 A 1 
ATOM   1698 C CB  . SER A 1 212 ? -0.943  -4.632  -8.266  1.00 98.50 212 A 1 
ATOM   1699 O OG  . SER A 1 212 ? 0.227   -5.421  -8.317  1.00 90.68 212 A 1 
ATOM   1700 N N   . MET A 1 213 ? -3.776  -4.259  -6.751  1.00 98.73 213 A 1 
ATOM   1701 C CA  . MET A 1 213 ? -4.932  -3.416  -6.471  1.00 98.60 213 A 1 
ATOM   1702 C C   . MET A 1 213 ? -4.722  -2.776  -5.114  1.00 98.65 213 A 1 
ATOM   1703 O O   . MET A 1 213 ? -3.985  -3.293  -4.278  1.00 98.00 213 A 1 
ATOM   1704 C CB  . MET A 1 213 ? -6.220  -4.248  -6.478  1.00 97.78 213 A 1 
ATOM   1705 C CG  . MET A 1 213 ? -6.236  -5.344  -5.423  1.00 96.96 213 A 1 
ATOM   1706 S SD  . MET A 1 213 ? -7.519  -6.598  -5.686  1.00 97.42 213 A 1 
ATOM   1707 C CE  . MET A 1 213 ? -6.904  -7.388  -7.158  1.00 94.09 213 A 1 
ATOM   1708 N N   . HIS A 1 214 ? -5.381  -1.638  -4.887  1.00 98.46 214 A 1 
ATOM   1709 C CA  . HIS A 1 214 ? -5.193  -0.975  -3.605  1.00 98.48 214 A 1 
ATOM   1710 C C   . HIS A 1 214 ? -5.921  -1.711  -2.484  1.00 98.42 214 A 1 
ATOM   1711 O O   . HIS A 1 214 ? -5.347  -1.976  -1.432  1.00 97.65 214 A 1 
ATOM   1712 C CB  . HIS A 1 214 ? -5.654  0.481   -3.662  1.00 98.24 214 A 1 
ATOM   1713 C CG  . HIS A 1 214 ? -5.369  1.235   -2.398  1.00 98.20 214 A 1 
ATOM   1714 N ND1 . HIS A 1 214 ? -4.100  1.455   -1.938  1.00 95.83 214 A 1 
ATOM   1715 C CD2 . HIS A 1 214 ? -6.205  1.780   -1.491  1.00 95.90 214 A 1 
ATOM   1716 C CE1 . HIS A 1 214 ? -4.153  2.119   -0.795  1.00 96.29 214 A 1 
ATOM   1717 N NE2 . HIS A 1 214 ? -5.423  2.332   -0.491  1.00 96.44 214 A 1 
ATOM   1718 N N   . ILE A 1 215 ? -7.192  -2.050  -2.719  1.00 98.36 215 A 1 
ATOM   1719 C CA  . ILE A 1 215 ? -8.027  -2.671  -1.690  1.00 98.34 215 A 1 
ATOM   1720 C C   . ILE A 1 215 ? -8.353  -4.112  -2.061  1.00 98.47 215 A 1 
ATOM   1721 O O   . ILE A 1 215 ? -9.026  -4.372  -3.062  1.00 98.09 215 A 1 
ATOM   1722 C CB  . ILE A 1 215 ? -9.337  -1.891  -1.475  1.00 98.13 215 A 1 
ATOM   1723 C CG1 . ILE A 1 215 ? -9.048  -0.397  -1.285  1.00 97.25 215 A 1 
ATOM   1724 C CG2 . ILE A 1 215 ? -10.090 -2.453  -0.279  1.00 97.27 215 A 1 
ATOM   1725 C CD1 . ILE A 1 215 ? -10.297 0.468   -1.136  1.00 96.18 215 A 1 
ATOM   1726 N N   . CYS A 1 216 ? -7.886  -5.057  -1.254  1.00 98.08 216 A 1 
ATOM   1727 C CA  . CYS A 1 216 ? -8.193  -6.467  -1.434  1.00 97.83 216 A 1 
ATOM   1728 C C   . CYS A 1 216 ? -9.641  -6.747  -1.022  1.00 97.93 216 A 1 
ATOM   1729 O O   . CYS A 1 216 ? -10.194 -6.048  -0.169  1.00 96.47 216 A 1 
ATOM   1730 C CB  . CYS A 1 216 ? -7.266  -7.321  -0.576  1.00 96.41 216 A 1 
ATOM   1731 S SG  . CYS A 1 216 ? -5.943  -8.200  -1.446  1.00 93.13 216 A 1 
ATOM   1732 N N   . PRO A 1 217 ? -10.278 -7.776  -1.592  1.00 98.10 217 A 1 
ATOM   1733 C CA  . PRO A 1 217 ? -11.557 -8.221  -1.049  1.00 97.81 217 A 1 
ATOM   1734 C C   . PRO A 1 217 ? -11.352 -8.802  0.348   1.00 97.64 217 A 1 
ATOM   1735 O O   . PRO A 1 217 ? -10.249 -9.220  0.696   1.00 95.97 217 A 1 
ATOM   1736 C CB  . PRO A 1 217 ? -12.010 -9.291  -2.041  1.00 97.15 217 A 1 
ATOM   1737 C CG  . PRO A 1 217 ? -10.742 -9.798  -2.641  1.00 95.16 217 A 1 
ATOM   1738 C CD  . PRO A 1 217 ? -9.836  -8.601  -2.724  1.00 97.64 217 A 1 
ATOM   1739 N N   . GLY A 1 218 ? -12.422 -8.814  1.151   1.00 96.75 218 A 1 
ATOM   1740 C CA  . GLY A 1 218 ? -12.348 -9.329  2.501   1.00 96.29 218 A 1 
ATOM   1741 C C   . GLY A 1 218 ? -12.496 -8.244  3.547   1.00 96.30 218 A 1 
ATOM   1742 O O   . GLY A 1 218 ? -13.058 -7.177  3.280   1.00 94.57 218 A 1 
ATOM   1743 N N   . VAL A 1 219 ? -11.991 -8.511  4.743   1.00 95.40 219 A 1 
ATOM   1744 C CA  . VAL A 1 219 ? -12.155 -7.628  5.889   1.00 94.81 219 A 1 
ATOM   1745 C C   . VAL A 1 219 ? -10.813 -7.164  6.425   1.00 95.08 219 A 1 
ATOM   1746 O O   . VAL A 1 219 ? -9.763  -7.697  6.066   1.00 93.76 219 A 1 
ATOM   1747 C CB  . VAL A 1 219 ? -12.938 -8.316  7.024   1.00 93.37 219 A 1 
ATOM   1748 C CG1 . VAL A 1 219 ? -14.296 -8.798  6.534   1.00 87.93 219 A 1 
ATOM   1749 C CG2 . VAL A 1 219 ? -12.125 -9.481  7.598   1.00 87.90 219 A 1 
ATOM   1750 N N   . ALA A 1 220 ? -10.858 -6.161  7.308   1.00 93.90 220 A 1 
ATOM   1751 C CA  . ALA A 1 220 ? -9.690  -5.769  8.081   1.00 93.64 220 A 1 
ATOM   1752 C C   . ALA A 1 220 ? -9.706  -6.575  9.372   1.00 93.45 220 A 1 
ATOM   1753 O O   . ALA A 1 220 ? -10.579 -6.383  10.209  1.00 90.46 220 A 1 
ATOM   1754 C CB  . ALA A 1 220 ? -9.719  -4.273  8.376   1.00 92.22 220 A 1 
ATOM   1755 N N   . GLU A 1 221 ? -8.748  -7.486  9.526   1.00 92.56 221 A 1 
ATOM   1756 C CA  . GLU A 1 221 ? -8.779  -8.460  10.609  1.00 91.60 221 A 1 
ATOM   1757 C C   . GLU A 1 221 ? -8.780  -7.844  12.007  1.00 91.64 221 A 1 
ATOM   1758 O O   . GLU A 1 221 ? -9.277  -8.453  12.948  1.00 88.49 221 A 1 
ATOM   1759 C CB  . GLU A 1 221 ? -7.603  -9.428  10.497  1.00 89.11 221 A 1 
ATOM   1760 C CG  . GLU A 1 221 ? -7.626  -10.345 9.289   1.00 85.51 221 A 1 
ATOM   1761 C CD  . GLU A 1 221 ? -6.878  -9.781  8.099   1.00 87.42 221 A 1 
ATOM   1762 O OE1 . GLU A 1 221 ? -6.991  -8.574  7.826   1.00 83.36 221 A 1 
ATOM   1763 O OE2 . GLU A 1 221 ? -6.180  -10.568 7.417   1.00 84.25 221 A 1 
ATOM   1764 N N   . ARG A 1 222 ? -8.218  -6.652  12.155  1.00 89.86 222 A 1 
ATOM   1765 C CA  . ARG A 1 222 ? -8.085  -6.060  13.483  1.00 88.16 222 A 1 
ATOM   1766 C C   . ARG A 1 222 ? -9.399  -5.500  14.012  1.00 88.50 222 A 1 
ATOM   1767 O O   . ARG A 1 222 ? -9.457  -5.063  15.170  1.00 86.23 222 A 1 
ATOM   1768 C CB  . ARG A 1 222 ? -6.999  -4.984  13.476  1.00 86.13 222 A 1 
ATOM   1769 C CG  . ARG A 1 222 ? -7.308  -3.762  12.635  1.00 80.26 222 A 1 
ATOM   1770 C CD  . ARG A 1 222 ? -6.100  -2.825  12.595  1.00 78.31 222 A 1 
ATOM   1771 N NE  . ARG A 1 222 ? -6.365  -1.599  11.859  1.00 73.73 222 A 1 
ATOM   1772 C CZ  . ARG A 1 222 ? -6.282  -1.482  10.538  1.00 70.22 222 A 1 
ATOM   1773 N NH1 . ARG A 1 222 ? -5.946  -2.528  9.802   1.00 64.39 222 A 1 
ATOM   1774 N NH2 . ARG A 1 222 ? -6.539  -0.322  9.955   1.00 63.06 222 A 1 
ATOM   1775 N N   . PHE A 1 223 ? -10.438 -5.507  13.203  1.00 90.02 223 A 1 
ATOM   1776 C CA  . PHE A 1 223 ? -11.767 -5.057  13.617  1.00 89.40 223 A 1 
ATOM   1777 C C   . PHE A 1 223 ? -12.807 -6.137  13.361  1.00 90.56 223 A 1 
ATOM   1778 O O   . PHE A 1 223 ? -12.563 -7.095  12.637  1.00 87.86 223 A 1 
ATOM   1779 C CB  . PHE A 1 223 ? -12.170 -3.791  12.862  1.00 86.87 223 A 1 
ATOM   1780 C CG  . PHE A 1 223 ? -11.207 -2.645  13.014  1.00 82.87 223 A 1 
ATOM   1781 C CD1 . PHE A 1 223 ? -10.939 -2.112  14.262  1.00 77.53 223 A 1 
ATOM   1782 C CD2 . PHE A 1 223 ? -10.585 -2.091  11.902  1.00 77.18 223 A 1 
ATOM   1783 C CE1 . PHE A 1 223 ? -10.064 -1.052  14.403  1.00 74.06 223 A 1 
ATOM   1784 C CE2 . PHE A 1 223 ? -9.709  -1.028  12.035  1.00 73.62 223 A 1 
ATOM   1785 C CZ  . PHE A 1 223 ? -9.445  -0.507  13.290  1.00 72.97 223 A 1 
ATOM   1786 N N   . ASN A 1 224 ? -14.019 -6.070  14.042  1.00 87.07 224 A 1 
ATOM   1787 C CA  . ASN A 1 224 ? -15.161 -6.831  13.748  1.00 87.63 224 A 1 
ATOM   1788 C C   . ASN A 1 224 ? -16.010 -6.090  12.763  1.00 85.72 224 A 1 
ATOM   1789 O O   . ASN A 1 224 ? -16.146 -4.903  12.801  1.00 81.47 224 A 1 
ATOM   1790 C CB  . ASN A 1 224 ? -15.928 -7.169  15.004  1.00 86.87 224 A 1 
ATOM   1791 C CG  . ASN A 1 224 ? -15.282 -8.038  15.915  1.00 85.11 224 A 1 
ATOM   1792 O OD1 . ASN A 1 224 ? -14.326 -8.757  15.550  1.00 79.87 224 A 1 
ATOM   1793 N ND2 . ASN A 1 224 ? -15.452 -8.302  16.944  1.00 82.46 224 A 1 
ATOM   1794 N N   . TYR A 1 225 ? -16.652 -6.772  11.815  1.00 85.42 225 A 1 
ATOM   1795 C CA  . TYR A 1 225 ? -17.553 -6.229  10.810  1.00 84.21 225 A 1 
ATOM   1796 C C   . TYR A 1 225 ? -16.891 -5.123  9.996   1.00 85.41 225 A 1 
ATOM   1797 O O   . TYR A 1 225 ? -17.381 -4.006  9.909   1.00 81.40 225 A 1 
ATOM   1798 C CB  . TYR A 1 225 ? -18.843 -5.722  11.461  1.00 81.15 225 A 1 
ATOM   1799 C CG  . TYR A 1 225 ? -19.530 -6.780  12.284  1.00 75.74 225 A 1 
ATOM   1800 C CD1 . TYR A 1 225 ? -20.268 -7.778  11.675  1.00 71.56 225 A 1 
ATOM   1801 C CD2 . TYR A 1 225 ? -19.439 -6.784  13.665  1.00 72.12 225 A 1 
ATOM   1802 C CE1 . TYR A 1 225 ? -20.900 -8.766  12.418  1.00 66.69 225 A 1 
ATOM   1803 C CE2 . TYR A 1 225 ? -20.069 -7.761  14.425  1.00 66.11 225 A 1 
ATOM   1804 C CZ  . TYR A 1 225 ? -20.798 -8.749  13.793  1.00 65.69 225 A 1 
ATOM   1805 O OH  . TYR A 1 225 ? -21.425 -9.721  14.534  1.00 59.26 225 A 1 
ATOM   1806 N N   . SER A 1 226 ? -15.754 -5.468  9.392   1.00 90.02 226 A 1 
ATOM   1807 C CA  . SER A 1 226 ? -14.915 -4.497  8.712   1.00 89.65 226 A 1 
ATOM   1808 C C   . SER A 1 226 ? -14.765 -4.800  7.224   1.00 91.82 226 A 1 
ATOM   1809 O O   . SER A 1 226 ? -13.691 -4.608  6.650   1.00 88.88 226 A 1 
ATOM   1810 C CB  . SER A 1 226 ? -13.537 -4.441  9.374   1.00 84.84 226 A 1 
ATOM   1811 O OG  . SER A 1 226 ? -12.949 -5.725  9.412   1.00 77.75 226 A 1 
ATOM   1812 N N   . ASP A 1 227 ? -15.850 -5.286  6.599   1.00 93.42 227 A 1 
ATOM   1813 C CA  . ASP A 1 227 ? -15.857 -5.529  5.169   1.00 94.14 227 A 1 
ATOM   1814 C C   . ASP A 1 227 ? -15.444 -4.272  4.421   1.00 95.10 227 A 1 
ATOM   1815 O O   . ASP A 1 227 ? -15.884 -3.174  4.745   1.00 93.63 227 A 1 
ATOM   1816 C CB  . ASP A 1 227 ? -17.240 -5.966  4.712   1.00 92.39 227 A 1 
ATOM   1817 C CG  . ASP A 1 227 ? -17.761 -7.152  5.494   1.00 86.56 227 A 1 
ATOM   1818 O OD1 . ASP A 1 227 ? -17.512 -8.299  5.071   1.00 79.82 227 A 1 
ATOM   1819 O OD2 . ASP A 1 227 ? -18.411 -6.936  6.540   1.00 79.92 227 A 1 
ATOM   1820 N N   . GLN A 1 228 ? -14.580 -4.442  3.412   1.00 96.58 228 A 1 
ATOM   1821 C CA  . GLN A 1 228 ? -14.022 -3.308  2.690   1.00 96.95 228 A 1 
ATOM   1822 C C   . GLN A 1 228 ? -14.773 -2.970  1.407   1.00 97.52 228 A 1 
ATOM   1823 O O   . GLN A 1 228 ? -14.873 -1.804  1.031   1.00 96.25 228 A 1 
ATOM   1824 C CB  . GLN A 1 228 ? -12.554 -3.569  2.356   1.00 96.25 228 A 1 
ATOM   1825 C CG  . GLN A 1 228 ? -11.683 -3.778  3.585   1.00 94.74 228 A 1 
ATOM   1826 C CD  . GLN A 1 228 ? -11.701 -2.577  4.498   1.00 93.96 228 A 1 
ATOM   1827 O OE1 . GLN A 1 228 ? -11.234 -1.498  4.127   1.00 85.73 228 A 1 
ATOM   1828 N NE2 . GLN A 1 228 ? -12.266 -2.735  5.679   1.00 84.96 228 A 1 
ATOM   1829 N N   . LEU A 1 229 ? -15.304 -3.978  0.730   1.00 97.59 229 A 1 
ATOM   1830 C CA  . LEU A 1 229 ? -15.971 -3.787  -0.544  1.00 97.66 229 A 1 
ATOM   1831 C C   . LEU A 1 229 ? -17.468 -4.063  -0.427  1.00 97.31 229 A 1 
ATOM   1832 O O   . LEU A 1 229 ? -17.896 -4.832  0.432   1.00 96.67 229 A 1 
ATOM   1833 C CB  . LEU A 1 229 ? -15.360 -4.695  -1.611  1.00 97.95 229 A 1 
ATOM   1834 C CG  . LEU A 1 229 ? -13.835 -4.676  -1.756  1.00 97.61 229 A 1 
ATOM   1835 C CD1 . LEU A 1 229 ? -13.403 -5.606  -2.884  1.00 97.35 229 A 1 
ATOM   1836 C CD2 . LEU A 1 229 ? -13.332 -3.265  -1.990  1.00 97.31 229 A 1 
ATOM   1837 N N   . TYR A 1 230 ? -18.267 -3.435  -1.300  1.00 97.85 230 A 1 
ATOM   1838 C CA  . TYR A 1 230 ? -19.678 -3.782  -1.383  1.00 97.62 230 A 1 
ATOM   1839 C C   . TYR A 1 230 ? -19.798 -5.285  -1.646  1.00 97.62 230 A 1 
ATOM   1840 O O   . TYR A 1 230 ? -19.019 -5.831  -2.433  1.00 97.15 230 A 1 
ATOM   1841 C CB  . TYR A 1 230 ? -20.363 -3.006  -2.505  1.00 97.30 230 A 1 
ATOM   1842 C CG  . TYR A 1 230 ? -20.548 -1.525  -2.232  1.00 97.25 230 A 1 
ATOM   1843 C CD1 . TYR A 1 230 ? -21.400 -1.092  -1.236  1.00 96.34 230 A 1 
ATOM   1844 C CD2 . TYR A 1 230 ? -19.889 -0.576  -2.997  1.00 96.56 230 A 1 
ATOM   1845 C CE1 . TYR A 1 230 ? -21.591 0.267   -0.992  1.00 95.87 230 A 1 
ATOM   1846 C CE2 . TYR A 1 230 ? -20.067 0.782   -2.769  1.00 95.89 230 A 1 
ATOM   1847 C CZ  . TYR A 1 230 ? -20.917 1.194   -1.765  1.00 96.17 230 A 1 
ATOM   1848 O OH  . TYR A 1 230 ? -21.100 2.533   -1.533  1.00 94.72 230 A 1 
ATOM   1849 N N   . PRO A 1 231 ? -20.746 -5.970  -1.016  1.00 97.06 231 A 1 
ATOM   1850 C CA  . PRO A 1 231 ? -20.862 -7.426  -1.151  1.00 96.59 231 A 1 
ATOM   1851 C C   . PRO A 1 231 ? -20.903 -7.919  -2.593  1.00 96.90 231 A 1 
ATOM   1852 O O   . PRO A 1 231 ? -20.246 -8.907  -2.928  1.00 96.49 231 A 1 
ATOM   1853 C CB  . PRO A 1 231 ? -22.166 -7.752  -0.405  1.00 95.27 231 A 1 
ATOM   1854 C CG  . PRO A 1 231 ? -22.256 -6.683  0.630   1.00 92.69 231 A 1 
ATOM   1855 C CD  . PRO A 1 231 ? -21.715 -5.443  -0.032  1.00 95.55 231 A 1 
ATOM   1856 N N   . GLN A 1 232 ? -21.674 -7.241  -3.455  1.00 96.96 232 A 1 
ATOM   1857 C CA  . GLN A 1 232 ? -21.805 -7.682  -4.836  1.00 96.79 232 A 1 
ATOM   1858 C C   . GLN A 1 232 ? -20.483 -7.588  -5.592  1.00 97.51 232 A 1 
ATOM   1859 O O   . GLN A 1 232 ? -20.208 -8.408  -6.473  1.00 97.15 232 A 1 
ATOM   1860 C CB  . GLN A 1 232 ? -22.893 -6.882  -5.556  1.00 95.58 232 A 1 
ATOM   1861 C CG  . GLN A 1 232 ? -22.606 -5.400  -5.767  1.00 90.81 232 A 1 
ATOM   1862 C CD  . GLN A 1 232 ? -23.108 -4.529  -4.625  1.00 90.55 232 A 1 
ATOM   1863 O OE1 . GLN A 1 232 ? -23.172 -4.973  -3.475  1.00 84.74 232 A 1 
ATOM   1864 N NE2 . GLN A 1 232 ? -23.459 -3.292  -4.937  1.00 83.31 232 A 1 
ATOM   1865 N N   . TYR A 1 233 ? -19.655 -6.601  -5.258  1.00 97.83 233 A 1 
ATOM   1866 C CA  . TYR A 1 233 ? -18.361 -6.460  -5.906  1.00 98.16 233 A 1 
ATOM   1867 C C   . TYR A 1 233 ? -17.337 -7.398  -5.278  1.00 98.33 233 A 1 
ATOM   1868 O O   . TYR A 1 233 ? -16.499 -7.966  -5.980  1.00 98.19 233 A 1 
ATOM   1869 C CB  . TYR A 1 233 ? -17.862 -5.018  -5.829  1.00 98.13 233 A 1 
ATOM   1870 C CG  . TYR A 1 233 ? -18.797 -4.004  -6.457  1.00 98.16 233 A 1 
ATOM   1871 C CD1 . TYR A 1 233 ? -19.502 -4.289  -7.618  1.00 97.53 233 A 1 
ATOM   1872 C CD2 . TYR A 1 233 ? -18.960 -2.745  -5.890  1.00 97.58 233 A 1 
ATOM   1873 C CE1 . TYR A 1 233 ? -20.366 -3.361  -8.187  1.00 97.19 233 A 1 
ATOM   1874 C CE2 . TYR A 1 233 ? -19.810 -1.810  -6.450  1.00 97.18 233 A 1 
ATOM   1875 C CZ  . TYR A 1 233 ? -20.513 -2.124  -7.596  1.00 97.41 233 A 1 
ATOM   1876 O OH  . TYR A 1 233 ? -21.361 -1.200  -8.150  1.00 96.53 233 A 1 
ATOM   1877 N N   . ASN A 1 234 ? -17.395 -7.556  -3.967  1.00 98.16 234 A 1 
ATOM   1878 C CA  . ASN A 1 234 ? -16.475 -8.439  -3.263  1.00 98.11 234 A 1 
ATOM   1879 C C   . ASN A 1 234 ? -16.546 -9.860  -3.809  1.00 98.36 234 A 1 
ATOM   1880 O O   . ASN A 1 234 ? -15.526 -10.450 -4.178  1.00 98.33 234 A 1 
ATOM   1881 C CB  . ASN A 1 234 ? -16.774 -8.442  -1.761  1.00 97.87 234 A 1 
ATOM   1882 C CG  . ASN A 1 234 ? -15.764 -9.253  -0.971  1.00 97.65 234 A 1 
ATOM   1883 O OD1 . ASN A 1 234 ? -14.730 -8.728  -0.553  1.00 95.19 234 A 1 
ATOM   1884 N ND2 . ASN A 1 234 ? -16.056 -10.522 -0.766  1.00 94.96 234 A 1 
ATOM   1885 N N   . ASP A 1 235 ? -17.768 -10.406 -3.870  1.00 97.85 235 A 1 
ATOM   1886 C CA  . ASP A 1 235 ? -17.946 -11.784 -4.314  1.00 97.61 235 A 1 
ATOM   1887 C C   . ASP A 1 235 ? -17.538 -11.946 -5.774  1.00 98.13 235 A 1 
ATOM   1888 O O   . ASP A 1 235 ? -16.895 -12.932 -6.138  1.00 97.86 235 A 1 
ATOM   1889 C CB  . ASP A 1 235 ? -19.395 -12.220 -4.116  1.00 96.50 235 A 1 
ATOM   1890 C CG  . ASP A 1 235 ? -19.792 -12.261 -2.646  1.00 92.02 235 A 1 
ATOM   1891 O OD1 . ASP A 1 235 ? -18.899 -12.175 -1.775  1.00 88.07 235 A 1 
ATOM   1892 O OD2 . ASP A 1 235 ? -21.000 -12.381 -2.365  1.00 87.65 235 A 1 
ATOM   1893 N N   . ARG A 1 236 ? -17.921 -10.986 -6.624  1.00 98.05 236 A 1 
ATOM   1894 C CA  . ARG A 1 236 ? -17.581 -11.068 -8.039  1.00 98.39 236 A 1 
ATOM   1895 C C   . ARG A 1 236 ? -16.074 -10.945 -8.249  1.00 98.63 236 A 1 
ATOM   1896 O O   . ARG A 1 236 ? -15.511 -11.601 -9.135  1.00 98.46 236 A 1 
ATOM   1897 C CB  . ARG A 1 236 ? -18.324 -9.993  -8.835  1.00 98.09 236 A 1 
ATOM   1898 C CG  . ARG A 1 236 ? -18.176 -10.152 -10.343 1.00 96.39 236 A 1 
ATOM   1899 C CD  . ARG A 1 236 ? -19.052 -9.167  -11.103 1.00 95.03 236 A 1 
ATOM   1900 N NE  . ARG A 1 236 ? -18.945 -9.357  -12.551 1.00 93.10 236 A 1 
ATOM   1901 C CZ  . ARG A 1 236 ? -19.561 -8.608  -13.456 1.00 91.17 236 A 1 
ATOM   1902 N NH1 . ARG A 1 236 ? -20.333 -7.605  -13.073 1.00 88.99 236 A 1 
ATOM   1903 N NH2 . ARG A 1 236 ? -19.400 -8.859  -14.744 1.00 86.84 236 A 1 
ATOM   1904 N N   . LEU A 1 237 ? -15.414 -10.115 -7.456  1.00 98.50 237 A 1 
ATOM   1905 C CA  . LEU A 1 237 ? -13.967 -9.949  -7.571  1.00 98.64 237 A 1 
ATOM   1906 C C   . LEU A 1 237 ? -13.240 -11.219 -7.167  1.00 98.78 237 A 1 
ATOM   1907 O O   . LEU A 1 237 ? -12.299 -11.650 -7.846  1.00 98.69 237 A 1 
ATOM   1908 C CB  . LEU A 1 237 ? -13.488 -8.770  -6.726  1.00 98.63 237 A 1 
ATOM   1909 C CG  . LEU A 1 237 ? -11.987 -8.473  -6.769  1.00 98.32 237 A 1 
ATOM   1910 C CD1 . LEU A 1 237 ? -11.527 -8.201  -8.191  1.00 97.95 237 A 1 
ATOM   1911 C CD2 . LEU A 1 237 ? -11.652 -7.293  -5.867  1.00 97.91 237 A 1 
ATOM   1912 N N   . VAL A 1 238 ? -13.668 -11.838 -6.066  1.00 98.63 238 A 1 
ATOM   1913 C CA  . VAL A 1 238 ? -13.071 -13.101 -5.639  1.00 98.65 238 A 1 
ATOM   1914 C C   . VAL A 1 238 ? -13.226 -14.153 -6.731  1.00 98.72 238 A 1 
ATOM   1915 O O   . VAL A 1 238 ? -12.267 -14.837 -7.093  1.00 98.63 238 A 1 
ATOM   1916 C CB  . VAL A 1 238 ? -13.698 -13.603 -4.318  1.00 98.40 238 A 1 
ATOM   1917 C CG1 . VAL A 1 238 ? -13.219 -15.019 -3.997  1.00 97.78 238 A 1 
ATOM   1918 C CG2 . VAL A 1 238 ? -13.344 -12.662 -3.178  1.00 97.86 238 A 1 
ATOM   1919 N N   . ASP A 1 239 ? -14.447 -14.280 -7.268  1.00 98.62 239 A 1 
ATOM   1920 C CA  . ASP A 1 239 ? -14.702 -15.242 -8.338  1.00 98.52 239 A 1 
ATOM   1921 C C   . ASP A 1 239 ? -13.859 -14.940 -9.568  1.00 98.68 239 A 1 
ATOM   1922 O O   . ASP A 1 239 ? -13.292 -15.848 -10.186 1.00 98.46 239 A 1 
ATOM   1923 C CB  . ASP A 1 239 ? -16.187 -15.247 -8.720  1.00 98.10 239 A 1 
ATOM   1924 C CG  . ASP A 1 239 ? -17.062 -15.925 -7.681  1.00 94.87 239 A 1 
ATOM   1925 O OD1 . ASP A 1 239 ? -16.520 -16.555 -6.749  1.00 92.14 239 A 1 
ATOM   1926 O OD2 . ASP A 1 239 ? -18.297 -15.831 -7.809  1.00 91.73 239 A 1 
ATOM   1927 N N   . SER A 1 240 ? -13.771 -13.661 -9.937  1.00 98.57 240 A 1 
ATOM   1928 C CA  . SER A 1 240 ? -13.035 -13.261 -11.128 1.00 98.55 240 A 1 
ATOM   1929 C C   . SER A 1 240 ? -11.551 -13.583 -11.009 1.00 98.68 240 A 1 
ATOM   1930 O O   . SER A 1 240 ? -10.928 -14.042 -11.968 1.00 98.39 240 A 1 
ATOM   1931 C CB  . SER A 1 240 ? -13.210 -11.762 -11.386 1.00 98.02 240 A 1 
ATOM   1932 O OG  . SER A 1 240 ? -14.565 -11.451 -11.678 1.00 92.87 240 A 1 
ATOM   1933 N N   . LEU A 1 241 ? -10.982 -13.356 -9.835  1.00 98.78 241 A 1 
ATOM   1934 C CA  . LEU A 1 241 ? -9.565  -13.631 -9.627  1.00 98.70 241 A 1 
ATOM   1935 C C   . LEU A 1 241 ? -9.294  -15.128 -9.561  1.00 98.77 241 A 1 
ATOM   1936 O O   . LEU A 1 241 ? -8.381  -15.633 -10.217 1.00 98.57 241 A 1 
ATOM   1937 C CB  . LEU A 1 241 ? -9.081  -12.942 -8.350  1.00 98.76 241 A 1 
ATOM   1938 C CG  . LEU A 1 241 ? -9.067  -11.412 -8.395  1.00 98.58 241 A 1 
ATOM   1939 C CD1 . LEU A 1 241 ? -8.866  -10.831 -7.002  1.00 98.30 241 A 1 
ATOM   1940 C CD2 . LEU A 1 241 ? -7.988  -10.914 -9.345  1.00 98.08 241 A 1 
ATOM   1941 N N   . ALA A 1 242 ? -10.100 -15.862 -8.785  1.00 98.70 242 A 1 
ATOM   1942 C CA  . ALA A 1 242 ? -9.888  -17.295 -8.619  1.00 98.68 242 A 1 
ATOM   1943 C C   . ALA A 1 242 ? -10.090 -18.058 -9.927  1.00 98.63 242 A 1 
ATOM   1944 O O   . ALA A 1 242 ? -9.416  -19.062 -10.171 1.00 98.17 242 A 1 
ATOM   1945 C CB  . ALA A 1 242 ? -10.822 -17.841 -7.541  1.00 98.50 242 A 1 
ATOM   1946 N N   . GLU A 1 243 ? -11.003 -17.580 -10.776 1.00 98.68 243 A 1 
ATOM   1947 C CA  . GLU A 1 243 ? -11.297 -18.235 -12.047 1.00 98.46 243 A 1 
ATOM   1948 C C   . GLU A 1 243 ? -10.051 -18.338 -12.921 1.00 98.50 243 A 1 
ATOM   1949 O O   . GLU A 1 243 ? -9.917  -19.272 -13.715 1.00 97.96 243 A 1 
ATOM   1950 C CB  . GLU A 1 243 ? -12.401 -17.476 -12.788 1.00 97.79 243 A 1 
ATOM   1951 C CG  . GLU A 1 243 ? -12.683 -17.973 -14.209 1.00 90.84 243 A 1 
ATOM   1952 C CD  . GLU A 1 243 ? -13.215 -19.396 -14.239 1.00 86.34 243 A 1 
ATOM   1953 O OE1 . GLU A 1 243 ? -13.813 -19.835 -13.237 1.00 80.94 243 A 1 
ATOM   1954 O OE2 . GLU A 1 243 ? -13.039 -20.067 -15.270 1.00 80.07 243 A 1 
ATOM   1955 N N   . TYR A 1 244 ? -9.132  -17.401 -12.760 1.00 98.75 244 A 1 
ATOM   1956 C CA  . TYR A 1 244 ? -7.918  -17.365 -13.571 1.00 98.75 244 A 1 
ATOM   1957 C C   . TYR A 1 244 ? -6.675  -17.755 -12.758 1.00 98.60 244 A 1 
ATOM   1958 O O   . TYR A 1 244 ? -5.607  -17.176 -12.923 1.00 98.24 244 A 1 
ATOM   1959 C CB  . TYR A 1 244 ? -7.753  -15.986 -14.218 1.00 98.71 244 A 1 
ATOM   1960 C CG  . TYR A 1 244 ? -8.862  -15.693 -15.206 1.00 98.73 244 A 1 
ATOM   1961 C CD1 . TYR A 1 244 ? -8.823  -16.215 -16.490 1.00 98.41 244 A 1 
ATOM   1962 C CD2 . TYR A 1 244 ? -9.964  -14.932 -14.839 1.00 98.41 244 A 1 
ATOM   1963 C CE1 . TYR A 1 244 ? -9.848  -15.973 -17.396 1.00 98.11 244 A 1 
ATOM   1964 C CE2 . TYR A 1 244 ? -10.990 -14.688 -15.732 1.00 98.13 244 A 1 
ATOM   1965 C CZ  . TYR A 1 244 ? -10.927 -15.210 -17.010 1.00 98.25 244 A 1 
ATOM   1966 O OH  . TYR A 1 244 ? -11.939 -14.972 -17.902 1.00 97.45 244 A 1 
ATOM   1967 N N   . ASN A 1 245 ? -6.826  -18.759 -11.898 1.00 98.55 245 A 1 
ATOM   1968 C CA  . ASN A 1 245 ? -5.713  -19.241 -11.086 1.00 98.20 245 A 1 
ATOM   1969 C C   . ASN A 1 245 ? -4.603  -19.855 -11.932 1.00 98.09 245 A 1 
ATOM   1970 O O   . ASN A 1 245 ? -3.473  -19.989 -11.471 1.00 96.97 245 A 1 
ATOM   1971 C CB  . ASN A 1 245 ? -6.203  -20.262 -10.053 1.00 97.70 245 A 1 
ATOM   1972 C CG  . ASN A 1 245 ? -6.630  -21.570 -10.682 1.00 97.28 245 A 1 
ATOM   1973 O OD1 . ASN A 1 245 ? -7.373  -21.591 -11.660 1.00 92.82 245 A 1 
ATOM   1974 N ND2 . ASN A 1 245 ? -6.172  -22.673 -10.117 1.00 91.86 245 A 1 
ATOM   1975 N N   . ASP A 1 246 ? -4.926  -20.227 -13.171 1.00 98.15 246 A 1 
ATOM   1976 C CA  . ASP A 1 246 ? -3.933  -20.749 -14.100 1.00 97.95 246 A 1 
ATOM   1977 C C   . ASP A 1 246 ? -3.124  -19.636 -14.747 1.00 97.98 246 A 1 
ATOM   1978 O O   . ASP A 1 246 ? -2.069  -19.890 -15.338 1.00 97.15 246 A 1 
ATOM   1979 C CB  . ASP A 1 246 ? -4.605  -21.604 -15.179 1.00 97.42 246 A 1 
ATOM   1980 C CG  . ASP A 1 246 ? -5.652  -20.824 -15.957 1.00 96.79 246 A 1 
ATOM   1981 O OD1 . ASP A 1 246 ? -6.460  -20.095 -15.331 1.00 94.95 246 A 1 
ATOM   1982 O OD2 . ASP A 1 246 ? -5.688  -20.949 -17.191 1.00 94.29 246 A 1 
ATOM   1983 N N   . VAL A 1 247 ? -3.599  -18.400 -14.644 1.00 98.39 247 A 1 
ATOM   1984 C CA  . VAL A 1 247 ? -2.929  -17.241 -15.230 1.00 98.57 247 A 1 
ATOM   1985 C C   . VAL A 1 247 ? -2.256  -16.380 -14.164 1.00 98.53 247 A 1 
ATOM   1986 O O   . VAL A 1 247 ? -1.150  -15.881 -14.359 1.00 98.30 247 A 1 
ATOM   1987 C CB  . VAL A 1 247 ? -3.938  -16.376 -16.021 1.00 98.50 247 A 1 
ATOM   1988 C CG1 . VAL A 1 247 ? -3.267  -15.113 -16.551 1.00 98.01 247 A 1 
ATOM   1989 C CG2 . VAL A 1 247 ? -4.538  -17.177 -17.167 1.00 97.99 247 A 1 
ATOM   1990 N N   . ILE A 1 248 ? -2.914  -16.215 -13.023 1.00 98.54 248 A 1 
ATOM   1991 C CA  . ILE A 1 248 ? -2.468  -15.292 -11.985 1.00 98.62 248 A 1 
ATOM   1992 C C   . ILE A 1 248 ? -1.490  -15.962 -11.022 1.00 98.56 248 A 1 
ATOM   1993 O O   . ILE A 1 248 ? -1.842  -16.927 -10.337 1.00 98.22 248 A 1 
ATOM   1994 C CB  . ILE A 1 248 ? -3.669  -14.725 -11.209 1.00 98.71 248 A 1 
ATOM   1995 C CG1 . ILE A 1 248 ? -4.594  -13.956 -12.167 1.00 98.48 248 A 1 
ATOM   1996 C CG2 . ILE A 1 248 ? -3.202  -13.830 -10.069 1.00 98.52 248 A 1 
ATOM   1997 C CD1 . ILE A 1 248 ? -5.903  -13.515 -11.536 1.00 98.32 248 A 1 
ATOM   1998 N N   . LEU A 1 249 ? -0.272  -15.430 -10.950 1.00 98.55 249 A 1 
ATOM   1999 C CA  . LEU A 1 249 ? 0.736   -15.944 -10.031 1.00 98.26 249 A 1 
ATOM   2000 C C   . LEU A 1 249 ? 0.470   -15.497 -8.599  1.00 98.34 249 A 1 
ATOM   2001 O O   . LEU A 1 249 ? 0.846   -16.179 -7.649  1.00 97.41 249 A 1 
ATOM   2002 C CB  . LEU A 1 249 ? 2.136   -15.492 -10.445 1.00 97.53 249 A 1 
ATOM   2003 C CG  . LEU A 1 249 ? 2.589   -15.847 -11.862 1.00 95.47 249 A 1 
ATOM   2004 C CD1 . LEU A 1 249 ? 4.041   -15.434 -12.056 1.00 93.48 249 A 1 
ATOM   2005 C CD2 . LEU A 1 249 ? 2.414   -17.330 -12.136 1.00 93.30 249 A 1 
ATOM   2006 N N   . GLY A 1 250 ? -0.172  -14.344 -8.446  1.00 98.52 250 A 1 
ATOM   2007 C CA  . GLY A 1 250 ? -0.454  -13.792 -7.139  1.00 98.62 250 A 1 
ATOM   2008 C C   . GLY A 1 250 ? -1.058  -12.410 -7.250  1.00 98.79 250 A 1 
ATOM   2009 O O   . GLY A 1 250 ? -0.988  -11.775 -8.305  1.00 98.64 250 A 1 
ATOM   2010 N N   . VAL A 1 251 ? -1.653  -11.940 -6.156  1.00 98.73 251 A 1 
ATOM   2011 C CA  . VAL A 1 251 ? -2.287  -10.629 -6.088  1.00 98.85 251 A 1 
ATOM   2012 C C   . VAL A 1 251 ? -1.611  -9.806  -4.999  1.00 98.85 251 A 1 
ATOM   2013 O O   . VAL A 1 251 ? -1.355  -10.313 -3.906  1.00 98.63 251 A 1 
ATOM   2014 C CB  . VAL A 1 251 ? -3.796  -10.756 -5.785  1.00 98.73 251 A 1 
ATOM   2015 C CG1 . VAL A 1 251 ? -4.451  -9.379  -5.724  1.00 98.32 251 A 1 
ATOM   2016 C CG2 . VAL A 1 251 ? -4.480  -11.626 -6.837  1.00 98.30 251 A 1 
ATOM   2017 N N   . LEU A 1 252 ? -1.318  -8.540  -5.294  1.00 98.77 252 A 1 
ATOM   2018 C CA  . LEU A 1 252 ? -0.692  -7.644  -4.331  1.00 98.75 252 A 1 
ATOM   2019 C C   . LEU A 1 252 ? -1.653  -6.518  -3.970  1.00 98.71 252 A 1 
ATOM   2020 O O   . LEU A 1 252 ? -2.210  -5.860  -4.857  1.00 98.39 252 A 1 
ATOM   2021 C CB  . LEU A 1 252 ? 0.606   -7.055  -4.891  1.00 98.57 252 A 1 
ATOM   2022 C CG  . LEU A 1 252 ? 1.874   -7.911  -4.781  1.00 96.50 252 A 1 
ATOM   2023 C CD1 . LEU A 1 252 ? 1.716   -9.244  -5.481  1.00 90.58 252 A 1 
ATOM   2024 C CD2 . LEU A 1 252 ? 3.060   -7.155  -5.352  1.00 90.56 252 A 1 
ATOM   2025 N N   . CYS A 1 253 ? -1.845  -6.294  -2.665  1.00 98.64 253 A 1 
ATOM   2026 C CA  . CYS A 1 253 ? -2.748  -5.271  -2.164  1.00 98.59 253 A 1 
ATOM   2027 C C   . CYS A 1 253 ? -2.087  -4.418  -1.089  1.00 98.44 253 A 1 
ATOM   2028 O O   . CYS A 1 253 ? -1.051  -4.788  -0.534  1.00 97.49 253 A 1 
ATOM   2029 C CB  . CYS A 1 253 ? -4.007  -5.903  -1.558  1.00 97.97 253 A 1 
ATOM   2030 S SG  . CYS A 1 253 ? -4.951  -6.987  -2.635  1.00 96.90 253 A 1 
ATOM   2031 N N   . GLY A 1 254 ? -2.711  -3.286  -0.785  1.00 98.18 254 A 1 
ATOM   2032 C CA  . GLY A 1 254 ? -2.289  -2.431  0.307   1.00 97.97 254 A 1 
ATOM   2033 C C   . GLY A 1 254 ? -3.481  -2.050  1.161   1.00 97.66 254 A 1 
ATOM   2034 O O   . GLY A 1 254 ? -4.267  -2.917  1.550   1.00 96.14 254 A 1 
ATOM   2035 N N   . HIS A 1 255 ? -3.630  -0.748  1.457   1.00 96.81 255 A 1 
ATOM   2036 C CA  . HIS A 1 255 ? -4.814  -0.164  2.096   1.00 96.55 255 A 1 
ATOM   2037 C C   . HIS A 1 255 ? -4.919  -0.407  3.601   1.00 96.36 255 A 1 
ATOM   2038 O O   . HIS A 1 255 ? -5.184  0.527   4.354   1.00 93.47 255 A 1 
ATOM   2039 C CB  . HIS A 1 255 ? -6.089  -0.657  1.396   1.00 95.31 255 A 1 
ATOM   2040 C CG  . HIS A 1 255 ? -7.352  -0.146  2.011   1.00 95.77 255 A 1 
ATOM   2041 N ND1 . HIS A 1 255 ? -7.666  1.183   2.060   1.00 92.43 255 A 1 
ATOM   2042 C CD2 . HIS A 1 255 ? -8.377  -0.800  2.591   1.00 91.99 255 A 1 
ATOM   2043 C CE1 . HIS A 1 255 ? -8.839  1.341   2.643   1.00 92.02 255 A 1 
ATOM   2044 N NE2 . HIS A 1 255 ? -9.302  0.146   2.982   1.00 92.59 255 A 1 
ATOM   2045 N N   . LEU A 1 256 ? -4.721  -1.650  4.052   1.00 96.44 256 A 1 
ATOM   2046 C CA  . LEU A 1 256 ? -4.938  -1.973  5.459   1.00 95.41 256 A 1 
ATOM   2047 C C   . LEU A 1 256 ? -3.749  -1.625  6.349   1.00 94.97 256 A 1 
ATOM   2048 O O   . LEU A 1 256 ? -3.890  -1.568  7.572   1.00 92.10 256 A 1 
ATOM   2049 C CB  . LEU A 1 256 ? -5.285  -3.453  5.626   1.00 94.84 256 A 1 
ATOM   2050 C CG  . LEU A 1 256 ? -6.562  -3.925  4.936   1.00 93.90 256 A 1 
ATOM   2051 C CD1 . LEU A 1 256 ? -6.831  -5.385  5.259   1.00 92.85 256 A 1 
ATOM   2052 C CD2 . LEU A 1 256 ? -7.748  -3.062  5.336   1.00 93.36 256 A 1 
ATOM   2053 N N   . HIS A 1 257 ? -2.581  -1.406  5.742   1.00 94.22 257 A 1 
ATOM   2054 C CA  . HIS A 1 257 ? -1.332  -1.057  6.445   1.00 95.04 257 A 1 
ATOM   2055 C C   . HIS A 1 257 ? -0.707  -2.225  7.190   1.00 95.81 257 A 1 
ATOM   2056 O O   . HIS A 1 257 ? 0.408   -2.108  7.696   1.00 93.71 257 A 1 
ATOM   2057 C CB  . HIS A 1 257 ? -1.547  0.106   7.428   1.00 94.01 257 A 1 
ATOM   2058 C CG  . HIS A 1 257 ? -1.908  1.405   6.768   1.00 94.69 257 A 1 
ATOM   2059 N ND1 . HIS A 1 257 ? -1.500  2.620   7.264   1.00 89.77 257 A 1 
ATOM   2060 C CD2 . HIS A 1 257 ? -2.636  1.683   5.671   1.00 88.99 257 A 1 
ATOM   2061 C CE1 . HIS A 1 257 ? -1.962  3.585   6.498   1.00 89.66 257 A 1 
ATOM   2062 N NE2 . HIS A 1 257 ? -2.652  3.043   5.519   1.00 90.63 257 A 1 
ATOM   2063 N N   . THR A 1 258 ? -1.408  -3.359  7.253   1.00 95.38 258 A 1 
ATOM   2064 C CA  . THR A 1 258 ? -0.955  -4.514  8.013   1.00 95.25 258 A 1 
ATOM   2065 C C   . THR A 1 258 ? -0.418  -5.620  7.106   1.00 96.16 258 A 1 
ATOM   2066 O O   . THR A 1 258 ? -0.741  -5.684  5.920   1.00 95.15 258 A 1 
ATOM   2067 C CB  . THR A 1 258 ? -2.092  -5.074  8.876   1.00 93.79 258 A 1 
ATOM   2068 O OG1 . THR A 1 258 ? -3.276  -5.201  8.084   1.00 89.75 258 A 1 
ATOM   2069 C CG2 . THR A 1 258 ? -2.372  -4.143  10.042  1.00 88.27 258 A 1 
ATOM   2070 N N   . ASP A 1 259 ? 0.395   -6.492  7.685   1.00 96.67 259 A 1 
ATOM   2071 C CA  . ASP A 1 259 ? 1.025   -7.606  6.980   1.00 97.22 259 A 1 
ATOM   2072 C C   . ASP A 1 259 ? 0.154   -8.843  7.130   1.00 97.26 259 A 1 
ATOM   2073 O O   . ASP A 1 259 ? 0.143   -9.487  8.183   1.00 96.42 259 A 1 
ATOM   2074 C CB  . ASP A 1 259 ? 2.425   -7.828  7.560   1.00 97.14 259 A 1 
ATOM   2075 C CG  . ASP A 1 259 ? 3.128   -9.044  6.984   1.00 97.14 259 A 1 
ATOM   2076 O OD1 . ASP A 1 259 ? 2.570   -9.735  6.107   1.00 95.55 259 A 1 
ATOM   2077 O OD2 . ASP A 1 259 ? 4.267   -9.313  7.429   1.00 95.38 259 A 1 
ATOM   2078 N N   . THR A 1 260 ? -0.588  -9.189  6.083   1.00 97.18 260 A 1 
ATOM   2079 C CA  . THR A 1 260 ? -1.459  -10.352 6.146   1.00 97.29 260 A 1 
ATOM   2080 C C   . THR A 1 260 ? -1.700  -10.895 4.734   1.00 97.60 260 A 1 
ATOM   2081 O O   . THR A 1 260 ? -1.064  -10.454 3.774   1.00 97.39 260 A 1 
ATOM   2082 C CB  . THR A 1 260 ? -2.796  -10.022 6.851   1.00 96.18 260 A 1 
ATOM   2083 O OG1 . THR A 1 260 ? -3.557  -11.209 7.047   1.00 91.30 260 A 1 
ATOM   2084 C CG2 . THR A 1 260 ? -3.602  -9.009  6.047   1.00 92.17 260 A 1 
ATOM   2085 N N   . PHE A 1 261 ? -2.615  -11.867 4.615   1.00 97.71 261 A 1 
ATOM   2086 C CA  . PHE A 1 261 ? -2.842  -12.515 3.331   1.00 97.79 261 A 1 
ATOM   2087 C C   . PHE A 1 261 ? -4.295  -12.945 3.180   1.00 97.65 261 A 1 
ATOM   2088 O O   . PHE A 1 261 ? -5.065  -12.961 4.144   1.00 97.16 261 A 1 
ATOM   2089 C CB  . PHE A 1 261 ? -1.915  -13.734 3.167   1.00 97.58 261 A 1 
ATOM   2090 C CG  . PHE A 1 261 ? -2.145  -14.813 4.194   1.00 97.59 261 A 1 
ATOM   2091 C CD1 . PHE A 1 261 ? -3.074  -15.831 3.976   1.00 96.62 261 A 1 
ATOM   2092 C CD2 . PHE A 1 261 ? -1.420  -14.828 5.383   1.00 96.31 261 A 1 
ATOM   2093 C CE1 . PHE A 1 261 ? -3.281  -16.827 4.909   1.00 95.43 261 A 1 
ATOM   2094 C CE2 . PHE A 1 261 ? -1.624  -15.823 6.326   1.00 95.46 261 A 1 
ATOM   2095 C CZ  . PHE A 1 261 ? -2.551  -16.823 6.086   1.00 95.77 261 A 1 
ATOM   2096 N N   . ARG A 1 262 ? -4.666  -13.288 1.953   1.00 98.13 262 A 1 
ATOM   2097 C CA  . ARG A 1 262 ? -5.978  -13.808 1.626   1.00 98.11 262 A 1 
ATOM   2098 C C   . ARG A 1 262 ? -5.811  -15.011 0.710   1.00 98.43 262 A 1 
ATOM   2099 O O   . ARG A 1 262 ? -4.947  -15.019 -0.158  1.00 98.16 262 A 1 
ATOM   2100 C CB  . ARG A 1 262 ? -6.832  -12.765 0.900   1.00 97.37 262 A 1 
ATOM   2101 C CG  . ARG A 1 262 ? -6.941  -11.414 1.598   1.00 94.97 262 A 1 
ATOM   2102 C CD  . ARG A 1 262 ? -8.119  -11.374 2.535   1.00 92.47 262 A 1 
ATOM   2103 N NE  . ARG A 1 262 ? -8.201  -10.099 3.250   1.00 92.48 262 A 1 
ATOM   2104 C CZ  . ARG A 1 262 ? -7.610  -9.855  4.411   1.00 92.67 262 A 1 
ATOM   2105 N NH1 . ARG A 1 262 ? -6.889  -10.789 5.007   1.00 86.35 262 A 1 
ATOM   2106 N NH2 . ARG A 1 262 ? -7.741  -8.668  4.982   1.00 87.99 262 A 1 
ATOM   2107 N N   . ILE A 1 263 ? -6.643  -16.026 0.918   1.00 98.15 263 A 1 
ATOM   2108 C CA  . ILE A 1 263 ? -6.745  -17.140 -0.015  1.00 98.23 263 A 1 
ATOM   2109 C C   . ILE A 1 263 ? -8.078  -16.984 -0.725  1.00 98.29 263 A 1 
ATOM   2110 O O   . ILE A 1 263 ? -9.135  -17.215 -0.134  1.00 97.85 263 A 1 
ATOM   2111 C CB  . ILE A 1 263 ? -6.658  -18.505 0.696   1.00 98.07 263 A 1 
ATOM   2112 C CG1 . ILE A 1 263 ? -5.373  -18.585 1.532   1.00 97.33 263 A 1 
ATOM   2113 C CG2 . ILE A 1 263 ? -6.712  -19.635 -0.327  1.00 97.43 263 A 1 
ATOM   2114 C CD1 . ILE A 1 263 ? -5.250  -19.854 2.359   1.00 95.52 263 A 1 
ATOM   2115 N N   . LEU A 1 264 ? -8.032  -16.541 -1.980  1.00 98.42 264 A 1 
ATOM   2116 C CA  . LEU A 1 264 ? -9.233  -16.273 -2.751  1.00 98.46 264 A 1 
ATOM   2117 C C   . LEU A 1 264 ? -9.630  -17.529 -3.511  1.00 98.42 264 A 1 
ATOM   2118 O O   . LEU A 1 264 ? -8.837  -18.057 -4.291  1.00 98.08 264 A 1 
ATOM   2119 C CB  . LEU A 1 264 ? -8.992  -15.113 -3.716  1.00 98.35 264 A 1 
ATOM   2120 C CG  . LEU A 1 264 ? -8.412  -13.844 -3.079  1.00 97.66 264 A 1 
ATOM   2121 C CD1 . LEU A 1 264 ? -8.168  -12.773 -4.136  1.00 96.50 264 A 1 
ATOM   2122 C CD2 . LEU A 1 264 ? -9.328  -13.320 -1.987  1.00 96.16 264 A 1 
ATOM   2123 N N   . SER A 1 265 ? -10.859 -18.014 -3.282  1.00 98.23 265 A 1 
ATOM   2124 C CA  . SER A 1 265 ? -11.277 -19.303 -3.809  1.00 97.90 265 A 1 
ATOM   2125 C C   . SER A 1 265 ? -12.614 -19.264 -4.537  1.00 98.10 265 A 1 
ATOM   2126 O O   . SER A 1 265 ? -13.527 -18.529 -4.148  1.00 97.40 265 A 1 
ATOM   2127 C CB  . SER A 1 265 ? -11.366 -20.339 -2.689  1.00 96.42 265 A 1 
ATOM   2128 O OG  . SER A 1 265 ? -10.140 -20.461 -1.996  1.00 80.91 265 A 1 
ATOM   2129 N N   . LYS A 1 266 ? -12.715 -20.065 -5.591  1.00 97.86 266 A 1 
ATOM   2130 C CA  . LYS A 1 266 ? -13.968 -20.357 -6.263  1.00 97.52 266 A 1 
ATOM   2131 C C   . LYS A 1 266 ? -13.947 -21.848 -6.559  1.00 97.43 266 A 1 
ATOM   2132 O O   . LYS A 1 266 ? -13.266 -22.289 -7.489  1.00 96.04 266 A 1 
ATOM   2133 C CB  . LYS A 1 266 ? -14.129 -19.550 -7.547  1.00 96.84 266 A 1 
ATOM   2134 C CG  . LYS A 1 266 ? -15.446 -19.808 -8.264  1.00 94.53 266 A 1 
ATOM   2135 C CD  . LYS A 1 266 ? -15.569 -19.005 -9.551  1.00 91.71 266 A 1 
ATOM   2136 C CE  . LYS A 1 266 ? -16.898 -19.251 -10.232 1.00 85.98 266 A 1 
ATOM   2137 N NZ  . LYS A 1 266 ? -17.029 -18.477 -11.505 1.00 78.29 266 A 1 
ATOM   2138 N N   . GLY A 1 267 ? -14.657 -22.622 -5.747  1.00 96.58 267 A 1 
ATOM   2139 C CA  . GLY A 1 267 ? -14.539 -24.055 -5.842  1.00 96.05 267 A 1 
ATOM   2140 C C   . GLY A 1 267 ? -13.135 -24.470 -5.453  1.00 96.58 267 A 1 
ATOM   2141 O O   . GLY A 1 267 ? -12.639 -24.084 -4.397  1.00 94.51 267 A 1 
ATOM   2142 N N   . ASN A 1 268 ? -12.482 -25.238 -6.325  1.00 97.23 268 A 1 
ATOM   2143 C CA  . ASN A 1 268 ? -11.112 -25.670 -6.073  1.00 96.92 268 A 1 
ATOM   2144 C C   . ASN A 1 268 ? -10.082 -24.745 -6.695  1.00 97.45 268 A 1 
ATOM   2145 O O   . ASN A 1 268 ? -8.880  -24.959 -6.544  1.00 96.06 268 A 1 
ATOM   2146 C CB  . ASN A 1 268 ? -10.908 -27.093 -6.591  1.00 94.96 268 A 1 
ATOM   2147 C CG  . ASN A 1 268 ? -11.692 -28.120 -5.802  1.00 84.73 268 A 1 
ATOM   2148 O OD1 . ASN A 1 268 ? -11.884 -27.972 -4.593  1.00 72.21 268 A 1 
ATOM   2149 N ND2 . ASN A 1 268 ? -12.135 -29.173 -6.466  1.00 73.80 268 A 1 
ATOM   2150 N N   . LYS A 1 269 ? -10.533 -23.699 -7.386  1.00 98.15 269 A 1 
ATOM   2151 C CA  . LYS A 1 269 ? -9.619  -22.726 -7.979  1.00 98.39 269 A 1 
ATOM   2152 C C   . LYS A 1 269 ? -9.253  -21.681 -6.933  1.00 98.47 269 A 1 
ATOM   2153 O O   . LYS A 1 269 ? -10.130 -21.082 -6.310  1.00 98.00 269 A 1 
ATOM   2154 C CB  . LYS A 1 269 ? -10.249 -22.060 -9.194  1.00 98.05 269 A 1 
ATOM   2155 C CG  . LYS A 1 269 ? -10.529 -23.013 -10.346 1.00 96.70 269 A 1 
ATOM   2156 C CD  . LYS A 1 269 ? -11.078 -22.277 -11.557 1.00 94.12 269 A 1 
ATOM   2157 C CE  . LYS A 1 269 ? -11.296 -23.221 -12.722 1.00 87.98 269 A 1 
ATOM   2158 N NZ  . LYS A 1 269 ? -11.780 -22.510 -13.926 1.00 80.67 269 A 1 
ATOM   2159 N N   . LYS A 1 270 ? -7.944  -21.468 -6.735  1.00 98.50 270 A 1 
ATOM   2160 C CA  . LYS A 1 270 ? -7.473  -20.581 -5.681  1.00 98.54 270 A 1 
ATOM   2161 C C   . LYS A 1 270 ? -6.311  -19.714 -6.144  1.00 98.55 270 A 1 
ATOM   2162 O O   . LYS A 1 270 ? -5.478  -20.156 -6.937  1.00 98.09 270 A 1 
ATOM   2163 C CB  . LYS A 1 270 ? -7.042  -21.398 -4.459  1.00 98.23 270 A 1 
ATOM   2164 C CG  . LYS A 1 270 ? -8.119  -22.321 -3.912  1.00 97.47 270 A 1 
ATOM   2165 C CD  . LYS A 1 270 ? -7.556  -23.267 -2.859  1.00 96.02 270 A 1 
ATOM   2166 C CE  . LYS A 1 270 ? -8.611  -24.255 -2.402  1.00 92.65 270 A 1 
ATOM   2167 N NZ  . LYS A 1 270 ? -8.061  -25.278 -1.470  1.00 85.82 270 A 1 
ATOM   2168 N N   . VAL A 1 271 ? -6.255  -18.487 -5.638  1.00 98.69 271 A 1 
ATOM   2169 C CA  . VAL A 1 271 ? -5.115  -17.603 -5.840  1.00 98.63 271 A 1 
ATOM   2170 C C   . VAL A 1 271 ? -4.763  -16.936 -4.524  1.00 98.61 271 A 1 
ATOM   2171 O O   . VAL A 1 271 ? -5.625  -16.739 -3.663  1.00 98.21 271 A 1 
ATOM   2172 C CB  . VAL A 1 271 ? -5.386  -16.521 -6.912  1.00 97.82 271 A 1 
ATOM   2173 C CG1 . VAL A 1 271 ? -5.597  -17.152 -8.280  1.00 91.38 271 A 1 
ATOM   2174 C CG2 . VAL A 1 271 ? -6.576  -15.657 -6.524  1.00 91.10 271 A 1 
ATOM   2175 N N   . MET A 1 272 ? -3.490  -16.593 -4.361  1.00 98.64 272 A 1 
ATOM   2176 C CA  . MET A 1 272 ? -3.034  -15.897 -3.168  1.00 98.66 272 A 1 
ATOM   2177 C C   . MET A 1 272 ? -3.080  -14.388 -3.360  1.00 98.73 272 A 1 
ATOM   2178 O O   . MET A 1 272 ? -2.743  -13.881 -4.430  1.00 98.54 272 A 1 
ATOM   2179 C CB  . MET A 1 272 ? -1.603  -16.297 -2.811  1.00 98.40 272 A 1 
ATOM   2180 C CG  . MET A 1 272 ? -1.472  -17.695 -2.222  1.00 97.00 272 A 1 
ATOM   2181 S SD  . MET A 1 272 ? -2.504  -17.934 -0.772  1.00 97.63 272 A 1 
ATOM   2182 C CE  . MET A 1 272 ? -1.952  -16.603 0.295   1.00 95.15 272 A 1 
ATOM   2183 N N   . ALA A 1 273 ? -3.478  -13.679 -2.310  1.00 98.60 273 A 1 
ATOM   2184 C CA  . ALA A 1 273 ? -3.389  -12.232 -2.272  1.00 98.62 273 A 1 
ATOM   2185 C C   . ALA A 1 273 ? -2.576  -11.831 -1.052  1.00 98.51 273 A 1 
ATOM   2186 O O   . ALA A 1 273 ? -2.784  -12.367 0.042   1.00 98.10 273 A 1 
ATOM   2187 C CB  . ALA A 1 273 ? -4.769  -11.598 -2.240  1.00 98.52 273 A 1 
ATOM   2188 N N   . PHE A 1 274 ? -1.656  -10.898 -1.238  1.00 98.69 274 A 1 
ATOM   2189 C CA  . PHE A 1 274 ? -0.765  -10.469 -0.175  1.00 98.69 274 A 1 
ATOM   2190 C C   . PHE A 1 274 ? -0.981  -8.999  0.119   1.00 98.64 274 A 1 
ATOM   2191 O O   . PHE A 1 274 ? -0.838  -8.152  -0.768  1.00 98.29 274 A 1 
ATOM   2192 C CB  . PHE A 1 274 ? 0.692   -10.726 -0.569  1.00 98.52 274 A 1 
ATOM   2193 C CG  . PHE A 1 274 ? 0.949   -12.134 -0.993  1.00 98.43 274 A 1 
ATOM   2194 C CD1 . PHE A 1 274 ? 1.099   -13.135 -0.044  1.00 97.54 274 A 1 
ATOM   2195 C CD2 . PHE A 1 274 ? 1.012   -12.470 -2.335  1.00 97.50 274 A 1 
ATOM   2196 C CE1 . PHE A 1 274 ? 1.315   -14.446 -0.419  1.00 96.77 274 A 1 
ATOM   2197 C CE2 . PHE A 1 274 ? 1.229   -13.781 -2.719  1.00 96.78 274 A 1 
ATOM   2198 C CZ  . PHE A 1 274 ? 1.382   -14.766 -1.763  1.00 97.11 274 A 1 
ATOM   2199 N N   . ILE A 1 275 ? -1.336  -8.693  1.362   1.00 98.23 275 A 1 
ATOM   2200 C CA  . ILE A 1 275 ? -1.508  -7.316  1.793   1.00 98.16 275 A 1 
ATOM   2201 C C   . ILE A 1 275 ? -0.185  -6.853  2.387   1.00 98.10 275 A 1 
ATOM   2202 O O   . ILE A 1 275 ? 0.236   -7.336  3.442   1.00 97.39 275 A 1 
ATOM   2203 C CB  . ILE A 1 275 ? -2.654  -7.187  2.804   1.00 97.72 275 A 1 
ATOM   2204 C CG1 . ILE A 1 275 ? -3.968  -7.603  2.126   1.00 96.06 275 A 1 
ATOM   2205 C CG2 . ILE A 1 275 ? -2.748  -5.764  3.328   1.00 96.14 275 A 1 
ATOM   2206 C CD1 . ILE A 1 275 ? -5.140  -7.739  3.070   1.00 89.53 275 A 1 
ATOM   2207 N N   . GLY A 1 276 ? 0.482   -5.942  1.686   1.00 97.63 276 A 1 
ATOM   2208 C CA  . GLY A 1 276 ? 1.789   -5.487  2.096   1.00 97.55 276 A 1 
ATOM   2209 C C   . GLY A 1 276 ? 1.734   -4.455  3.210   1.00 97.52 276 A 1 
ATOM   2210 O O   . GLY A 1 276 ? 0.831   -3.619  3.243   1.00 96.00 276 A 1 
ATOM   2211 N N   . PRO A 1 277 ? 2.697   -4.495  4.136   1.00 97.68 277 A 1 
ATOM   2212 C CA  . PRO A 1 277 ? 2.737   -3.528  5.224   1.00 97.51 277 A 1 
ATOM   2213 C C   . PRO A 1 277 ? 3.065   -2.126  4.709   1.00 97.78 277 A 1 
ATOM   2214 O O   . PRO A 1 277 ? 3.817   -1.973  3.748   1.00 96.71 277 A 1 
ATOM   2215 C CB  . PRO A 1 277 ? 3.845   -4.058  6.129   1.00 96.77 277 A 1 
ATOM   2216 C CG  . PRO A 1 277 ? 4.754   -4.794  5.196   1.00 95.67 277 A 1 
ATOM   2217 C CD  . PRO A 1 277 ? 3.834   -5.434  4.186   1.00 96.94 277 A 1 
ATOM   2218 N N   . SER A 1 278 ? 2.504   -1.118  5.358   1.00 97.18 278 A 1 
ATOM   2219 C CA  . SER A 1 278 ? 2.626   0.252   4.912   1.00 97.45 278 A 1 
ATOM   2220 C C   . SER A 1 278 ? 3.942   0.914   5.309   1.00 97.71 278 A 1 
ATOM   2221 O O   . SER A 1 278 ? 4.622   0.482   6.243   1.00 97.35 278 A 1 
ATOM   2222 C CB  . SER A 1 278 ? 1.482   1.088   5.485   1.00 96.60 278 A 1 
ATOM   2223 O OG  . SER A 1 278 ? 1.563   1.145   6.899   1.00 94.05 278 A 1 
ATOM   2224 N N   . VAL A 1 279 ? 4.285   1.965   4.590   1.00 97.32 279 A 1 
ATOM   2225 C CA  . VAL A 1 279 ? 5.319   2.885   5.042   1.00 97.30 279 A 1 
ATOM   2226 C C   . VAL A 1 279 ? 4.757   3.746   6.173   1.00 97.11 279 A 1 
ATOM   2227 O O   . VAL A 1 279 ? 5.454   4.077   7.126   1.00 95.95 279 A 1 
ATOM   2228 C CB  . VAL A 1 279 ? 5.812   3.785   3.896   1.00 97.12 279 A 1 
ATOM   2229 C CG1 . VAL A 1 279 ? 6.809   4.820   4.407   1.00 95.22 279 A 1 
ATOM   2230 C CG2 . VAL A 1 279 ? 6.443   2.943   2.794   1.00 95.60 279 A 1 
ATOM   2231 N N   . ASP A 1 280 ? 3.484   4.090   6.058   1.00 96.74 280 A 1 
ATOM   2232 C CA  . ASP A 1 280 ? 2.819   4.984   7.002   1.00 96.40 280 A 1 
ATOM   2233 C C   . ASP A 1 280 ? 2.781   4.433   8.417   1.00 96.53 280 A 1 
ATOM   2234 O O   . ASP A 1 280 ? 2.731   3.222   8.638   1.00 94.84 280 A 1 
ATOM   2235 C CB  . ASP A 1 280 ? 1.388   5.247   6.523   1.00 95.00 280 A 1 
ATOM   2236 C CG  . ASP A 1 280 ? 0.721   6.380   7.275   1.00 94.50 280 A 1 
ATOM   2237 O OD1 . ASP A 1 280 ? 1.438   7.277   7.762   1.00 89.75 280 A 1 
ATOM   2238 O OD2 . ASP A 1 280 ? -0.527  6.383   7.367   1.00 89.40 280 A 1 
ATOM   2239 N N   . THR A 1 281 ? 2.797   5.334   9.396   1.00 95.17 281 A 1 
ATOM   2240 C CA  . THR A 1 281 ? 2.739   4.987   10.814  1.00 93.92 281 A 1 
ATOM   2241 C C   . THR A 1 281 ? 1.416   5.386   11.471  1.00 92.05 281 A 1 
ATOM   2242 O O   . THR A 1 281 ? 1.229   5.133   12.661  1.00 87.77 281 A 1 
ATOM   2243 C CB  . THR A 1 281 ? 3.879   5.665   11.579  1.00 92.85 281 A 1 
ATOM   2244 O OG1 . THR A 1 281 ? 3.967   7.034   11.191  1.00 88.32 281 A 1 
ATOM   2245 C CG2 . THR A 1 281 ? 5.202   4.979   11.291  1.00 88.65 281 A 1 
ATOM   2246 N N   . TRP A 1 282 ? 0.508   5.978   10.713  1.00 90.95 282 A 1 
ATOM   2247 C CA  . TRP A 1 282 ? -0.742  6.544   11.242  1.00 86.95 282 A 1 
ATOM   2248 C C   . TRP A 1 282 ? -1.511  5.576   12.128  1.00 85.74 282 A 1 
ATOM   2249 O O   . TRP A 1 282 ? -2.066  5.966   13.161  1.00 79.51 282 A 1 
ATOM   2250 C CB  . TRP A 1 282 ? -1.625  7.000   10.077  1.00 82.86 282 A 1 
ATOM   2251 C CG  . TRP A 1 282 ? -2.963  7.552   10.460  1.00 80.14 282 A 1 
ATOM   2252 C CD1 . TRP A 1 282 ? -4.137  6.861   10.609  1.00 70.26 282 A 1 
ATOM   2253 C CD2 . TRP A 1 282 ? -3.285  8.932   10.722  1.00 74.40 282 A 1 
ATOM   2254 N NE1 . TRP A 1 282 ? -5.160  7.714   10.956  1.00 65.93 282 A 1 
ATOM   2255 C CE2 . TRP A 1 282 ? -4.668  8.983   11.027  1.00 69.20 282 A 1 
ATOM   2256 C CE3 . TRP A 1 282 ? -2.541  10.112  10.717  1.00 64.49 282 A 1 
ATOM   2257 C CZ2 . TRP A 1 282 ? -5.308  10.190  11.331  1.00 66.55 282 A 1 
ATOM   2258 C CZ3 . TRP A 1 282 ? -3.185  11.303  11.019  1.00 60.76 282 A 1 
ATOM   2259 C CH2 . TRP A 1 282 ? -4.549  11.338  11.317  1.00 62.04 282 A 1 
ATOM   2260 N N   . LEU A 1 283 ? -1.560  4.299   11.750  1.00 87.50 283 A 1 
ATOM   2261 C CA  . LEU A 1 283 ? -2.333  3.306   12.484  1.00 86.15 283 A 1 
ATOM   2262 C C   . LEU A 1 283 ? -1.482  2.491   13.446  1.00 86.73 283 A 1 
ATOM   2263 O O   . LEU A 1 283 ? -1.881  1.406   13.889  1.00 82.28 283 A 1 
ATOM   2264 C CB  . LEU A 1 283 ? -3.079  2.390   11.511  1.00 82.82 283 A 1 
ATOM   2265 C CG  . LEU A 1 283 ? -4.056  3.108   10.587  1.00 77.04 283 A 1 
ATOM   2266 C CD1 . LEU A 1 283 ? -4.758  2.127   9.663   1.00 71.15 283 A 1 
ATOM   2267 C CD2 . LEU A 1 283 ? -5.069  3.916   11.389  1.00 71.54 283 A 1 
ATOM   2268 N N   . GLY A 1 284 ? -0.316  3.014   13.792  1.00 88.80 284 A 1 
ATOM   2269 C CA  . GLY A 1 284 ? 0.514   2.391   14.808  1.00 89.36 284 A 1 
ATOM   2270 C C   . GLY A 1 284 ? 1.327   1.204   14.335  1.00 91.15 284 A 1 
ATOM   2271 O O   . GLY A 1 284 ? 1.508   0.244   15.083  1.00 88.73 284 A 1 
ATOM   2272 N N   . THR A 1 285 ? 1.811   1.258   13.106  1.00 93.51 285 A 1 
ATOM   2273 C CA  . THR A 1 285 ? 2.658   0.204   12.565  1.00 94.02 285 A 1 
ATOM   2274 C C   . THR A 1 285 ? 4.003   0.775   12.143  1.00 94.88 285 A 1 
ATOM   2275 O O   . THR A 1 285 ? 4.091   1.908   11.678  1.00 93.46 285 A 1 
ATOM   2276 C CB  . THR A 1 285 ? 2.005   -0.496  11.362  1.00 92.43 285 A 1 
ATOM   2277 O OG1 . THR A 1 285 ? 1.684   0.468   10.352  1.00 86.11 285 A 1 
ATOM   2278 C CG2 . THR A 1 285 ? 0.739   -1.222  11.789  1.00 84.64 285 A 1 
ATOM   2279 N N   . SER A 1 286 ? 5.050   -0.016  12.316  1.00 95.47 286 A 1 
ATOM   2280 C CA  . SER A 1 286 ? 6.390   0.422   11.949  1.00 96.14 286 A 1 
ATOM   2281 C C   . SER A 1 286 ? 6.510   0.555   10.433  1.00 96.96 286 A 1 
ATOM   2282 O O   . SER A 1 286 ? 6.038   -0.319  9.701   1.00 96.55 286 A 1 
ATOM   2283 C CB  . SER A 1 286 ? 7.435   -0.567  12.452  1.00 95.39 286 A 1 
ATOM   2284 O OG  . SER A 1 286 ? 7.492   -0.574  13.868  1.00 91.57 286 A 1 
ATOM   2285 N N   . PRO A 1 287 ? 7.132   1.628   9.941   1.00 97.24 287 A 1 
ATOM   2286 C CA  . PRO A 1 287 ? 7.368   1.773   8.506   1.00 97.54 287 A 1 
ATOM   2287 C C   . PRO A 1 287 ? 7.976   0.501   7.932   1.00 97.89 287 A 1 
ATOM   2288 O O   . PRO A 1 287 ? 8.903   -0.057  8.522   1.00 97.44 287 A 1 
ATOM   2289 C CB  . PRO A 1 287 ? 8.345   2.943   8.422   1.00 97.10 287 A 1 
ATOM   2290 C CG  . PRO A 1 287 ? 8.028   3.767   9.628   1.00 95.46 287 A 1 
ATOM   2291 C CD  . PRO A 1 287 ? 7.649   2.776   10.697  1.00 97.00 287 A 1 
ATOM   2292 N N   . SER A 1 288 ? 7.442   0.046   6.804   1.00 98.02 288 A 1 
ATOM   2293 C CA  . SER A 1 288 ? 7.870   -1.222  6.238   1.00 98.21 288 A 1 
ATOM   2294 C C   . SER A 1 288 ? 7.958   -1.176  4.722   1.00 98.51 288 A 1 
ATOM   2295 O O   . SER A 1 288 ? 7.312   -0.358  4.068   1.00 98.19 288 A 1 
ATOM   2296 C CB  . SER A 1 288 ? 6.909   -2.344  6.644   1.00 97.86 288 A 1 
ATOM   2297 O OG  . SER A 1 288 ? 6.880   -2.517  8.050   1.00 95.08 288 A 1 
ATOM   2298 N N   . ILE A 1 289 ? 8.772   -2.078  4.178   1.00 98.35 289 A 1 
ATOM   2299 C CA  . ILE A 1 289 ? 8.864   -2.272  2.742   1.00 98.38 289 A 1 
ATOM   2300 C C   . ILE A 1 289 ? 9.069   -3.762  2.501   1.00 98.36 289 A 1 
ATOM   2301 O O   . ILE A 1 289 ? 9.769   -4.437  3.265   1.00 98.17 289 A 1 
ATOM   2302 C CB  . ILE A 1 289 ? 10.021  -1.441  2.133   1.00 98.01 289 A 1 
ATOM   2303 C CG1 . ILE A 1 289 ? 9.984   -1.507  0.600   1.00 96.19 289 A 1 
ATOM   2304 C CG2 . ILE A 1 289 ? 11.378  -1.897  2.668   1.00 96.97 289 A 1 
ATOM   2305 C CD1 . ILE A 1 289 ? 8.889   -0.675  -0.014  1.00 96.02 289 A 1 
ATOM   2306 N N   . ARG A 1 290 ? 8.441   -4.291  1.433   1.00 98.68 290 A 1 
ATOM   2307 C CA  . ARG A 1 290 ? 8.515   -5.708  1.118   1.00 98.75 290 A 1 
ATOM   2308 C C   . ARG A 1 290 ? 9.167   -5.913  -0.238  1.00 98.72 290 A 1 
ATOM   2309 O O   . ARG A 1 290 ? 8.909   -5.160  -1.179  1.00 98.63 290 A 1 
ATOM   2310 C CB  . ARG A 1 290 ? 7.123   -6.346  1.133   1.00 98.21 290 A 1 
ATOM   2311 C CG  . ARG A 1 290 ? 7.087   -7.776  0.603   1.00 97.23 290 A 1 
ATOM   2312 C CD  . ARG A 1 290 ? 5.722   -8.427  0.802   1.00 96.42 290 A 1 
ATOM   2313 N NE  . ARG A 1 290 ? 5.451   -8.699  2.205   1.00 95.76 290 A 1 
ATOM   2314 C CZ  . ARG A 1 290 ? 4.353   -9.293  2.652   1.00 96.69 290 A 1 
ATOM   2315 N NH1 . ARG A 1 290 ? 3.406   -9.675  1.795   1.00 92.21 290 A 1 
ATOM   2316 N NH2 . ARG A 1 290 ? 4.189   -9.510  3.948   1.00 92.88 290 A 1 
ATOM   2317 N N   . LYS A 1 291 ? 9.995   -6.949  -0.331  1.00 98.68 291 A 1 
ATOM   2318 C CA  . LYS A 1 291 ? 10.605  -7.336  -1.593  1.00 98.65 291 A 1 
ATOM   2319 C C   . LYS A 1 291 ? 10.275  -8.785  -1.885  1.00 98.68 291 A 1 
ATOM   2320 O O   . LYS A 1 291 ? 10.519  -9.666  -1.062  1.00 98.34 291 A 1 
ATOM   2321 C CB  . LYS A 1 291 ? 12.118  -7.123  -1.563  1.00 98.19 291 A 1 
ATOM   2322 C CG  . LYS A 1 291 ? 12.799  -7.403  -2.901  1.00 96.46 291 A 1 
ATOM   2323 C CD  . LYS A 1 291 ? 14.273  -7.011  -2.884  1.00 94.73 291 A 1 
ATOM   2324 C CE  . LYS A 1 291 ? 15.094  -7.880  -1.956  1.00 89.10 291 A 1 
ATOM   2325 N NZ  . LYS A 1 291 ? 16.536  -7.575  -2.045  1.00 86.90 291 A 1 
ATOM   2326 N N   . TYR A 1 292 ? 9.706   -9.040  -3.070  1.00 98.78 292 A 1 
ATOM   2327 C CA  . TYR A 1 292 ? 9.359   -10.383 -3.498  1.00 98.72 292 A 1 
ATOM   2328 C C   . TYR A 1 292 ? 10.454  -10.971 -4.376  1.00 98.66 292 A 1 
ATOM   2329 O O   . TYR A 1 292 ? 11.053  -10.267 -5.185  1.00 98.27 292 A 1 
ATOM   2330 C CB  . TYR A 1 292 ? 8.062   -10.388 -4.305  1.00 98.69 292 A 1 
ATOM   2331 C CG  . TYR A 1 292 ? 6.828   -10.001 -3.533  1.00 98.74 292 A 1 
ATOM   2332 C CD1 . TYR A 1 292 ? 6.470   -8.668  -3.360  1.00 98.37 292 A 1 
ATOM   2333 C CD2 . TYR A 1 292 ? 5.993   -10.967 -2.985  1.00 98.33 292 A 1 
ATOM   2334 C CE1 . TYR A 1 292 ? 5.339   -8.306  -2.660  1.00 98.16 292 A 1 
ATOM   2335 C CE2 . TYR A 1 292 ? 4.852   -10.621 -2.282  1.00 98.15 292 A 1 
ATOM   2336 C CZ  . TYR A 1 292 ? 4.527   -9.291  -2.122  1.00 98.42 292 A 1 
ATOM   2337 O OH  . TYR A 1 292 ? 3.403   -8.937  -1.429  1.00 97.89 292 A 1 
ATOM   2338 N N   . ASP A 1 293 ? 10.710  -12.274 -4.187  1.00 98.58 293 A 1 
ATOM   2339 C CA  . ASP A 1 293 ? 11.462  -13.051 -5.157  1.00 98.47 293 A 1 
ATOM   2340 C C   . ASP A 1 293 ? 10.416  -13.682 -6.062  1.00 98.44 293 A 1 
ATOM   2341 O O   . ASP A 1 293 ? 9.785   -14.676 -5.704  1.00 98.03 293 A 1 
ATOM   2342 C CB  . ASP A 1 293 ? 12.315  -14.112 -4.463  1.00 97.96 293 A 1 
ATOM   2343 C CG  . ASP A 1 293 ? 13.136  -14.945 -5.443  1.00 96.52 293 A 1 
ATOM   2344 O OD1 . ASP A 1 293 ? 12.940  -14.808 -6.664  1.00 94.30 293 A 1 
ATOM   2345 O OD2 . ASP A 1 293 ? 13.976  -15.736 -4.971  1.00 92.88 293 A 1 
ATOM   2346 N N   . VAL A 1 294 ? 10.194  -13.081 -7.223  1.00 98.20 294 A 1 
ATOM   2347 C CA  . VAL A 1 294 ? 9.125   -13.517 -8.118  1.00 98.18 294 A 1 
ATOM   2348 C C   . VAL A 1 294 ? 9.484   -14.816 -8.823  1.00 97.78 294 A 1 
ATOM   2349 O O   . VAL A 1 294 ? 8.627   -15.680 -9.032  1.00 96.52 294 A 1 
ATOM   2350 C CB  . VAL A 1 294 ? 8.805   -12.431 -9.164  1.00 97.93 294 A 1 
ATOM   2351 C CG1 . VAL A 1 294 ? 7.723   -12.907 -10.121 1.00 97.00 294 A 1 
ATOM   2352 C CG2 . VAL A 1 294 ? 8.367   -11.147 -8.463  1.00 97.28 294 A 1 
ATOM   2353 N N   . GLY A 1 295 ? 10.747  -14.972 -9.174  1.00 97.08 295 A 1 
ATOM   2354 C CA  . GLY A 1 295 ? 11.176  -16.109 -9.963  1.00 96.54 295 A 1 
ATOM   2355 C C   . GLY A 1 295 ? 11.131  -15.784 -11.440 1.00 96.66 295 A 1 
ATOM   2356 O O   . GLY A 1 295 ? 11.233  -14.625 -11.837 1.00 94.46 295 A 1 
ATOM   2357 N N   . ASN A 1 296 ? 10.961  -16.816 -12.271 1.00 96.22 296 A 1 
ATOM   2358 C CA  . ASN A 1 296 ? 10.996  -16.631 -13.717 1.00 95.84 296 A 1 
ATOM   2359 C C   . ASN A 1 296 ? 9.607   -16.642 -14.363 1.00 95.85 296 A 1 
ATOM   2360 O O   . ASN A 1 296 ? 9.497   -16.660 -15.583 1.00 92.93 296 A 1 
ATOM   2361 C CB  . ASN A 1 296 ? 11.880  -17.698 -14.374 1.00 94.13 296 A 1 
ATOM   2362 C CG  . ASN A 1 296 ? 11.405  -19.109 -14.103 1.00 92.74 296 A 1 
ATOM   2363 O OD1 . ASN A 1 296 ? 10.281  -19.325 -13.660 1.00 87.95 296 A 1 
ATOM   2364 N ND2 . ASN A 1 296 ? 12.264  -20.075 -14.367 1.00 87.03 296 A 1 
ATOM   2365 N N   . GLY A 1 297 ? 8.555   -16.651 -13.542 1.00 95.02 297 A 1 
ATOM   2366 C CA  . GLY A 1 297 ? 7.194   -16.582 -14.048 1.00 95.03 297 A 1 
ATOM   2367 C C   . GLY A 1 297 ? 6.577   -17.917 -14.419 1.00 95.63 297 A 1 
ATOM   2368 O O   . GLY A 1 297 ? 5.414   -17.965 -14.828 1.00 93.49 297 A 1 
ATOM   2369 N N   . GLN A 1 298 ? 7.326   -19.013 -14.280 1.00 94.51 298 A 1 
ATOM   2370 C CA  . GLN A 1 298 ? 6.816   -20.331 -14.637 1.00 93.41 298 A 1 
ATOM   2371 C C   . GLN A 1 298 ? 5.950   -20.950 -13.541 1.00 92.19 298 A 1 
ATOM   2372 O O   . GLN A 1 298 ? 5.143   -21.838 -13.808 1.00 85.77 298 A 1 
ATOM   2373 C CB  . GLN A 1 298 ? 7.970   -21.279 -14.978 1.00 91.56 298 A 1 
ATOM   2374 C CG  . GLN A 1 298 ? 8.687   -20.935 -16.269 1.00 87.47 298 A 1 
ATOM   2375 C CD  . GLN A 1 298 ? 9.784   -21.924 -16.607 1.00 84.92 298 A 1 
ATOM   2376 O OE1 . GLN A 1 298 ? 10.658  -22.200 -15.787 1.00 76.99 298 A 1 
ATOM   2377 N NE2 . GLN A 1 298 ? 9.749   -22.466 -17.816 1.00 74.86 298 A 1 
ATOM   2378 N N   . GLY A 1 299 ? 6.117   -20.484 -12.303 1.00 93.54 299 A 1 
ATOM   2379 C CA  . GLY A 1 299 ? 5.339   -20.997 -11.194 1.00 94.15 299 A 1 
ATOM   2380 C C   . GLY A 1 299 ? 5.003   -19.903 -10.202 1.00 96.14 299 A 1 
ATOM   2381 O O   . GLY A 1 299 ? 5.110   -18.718 -10.512 1.00 94.73 299 A 1 
ATOM   2382 N N   . TYR A 1 300 ? 4.593   -20.310 -8.997  1.00 97.32 300 A 1 
ATOM   2383 C CA  . TYR A 1 300 ? 4.284   -19.347 -7.949  1.00 97.67 300 A 1 
ATOM   2384 C C   . TYR A 1 300 ? 5.521   -18.539 -7.581  1.00 97.85 300 A 1 
ATOM   2385 O O   . TYR A 1 300 ? 6.651   -18.990 -7.769  1.00 96.97 300 A 1 
ATOM   2386 C CB  . TYR A 1 300 ? 3.746   -20.062 -6.709  1.00 97.36 300 A 1 
ATOM   2387 C CG  . TYR A 1 300 ? 2.418   -20.756 -6.920  1.00 97.35 300 A 1 
ATOM   2388 C CD1 . TYR A 1 300 ? 1.251   -20.020 -7.042  1.00 95.84 300 A 1 
ATOM   2389 C CD2 . TYR A 1 300 ? 2.343   -22.146 -6.985  1.00 95.83 300 A 1 
ATOM   2390 C CE1 . TYR A 1 300 ? 0.027   -20.656 -7.228  1.00 94.87 300 A 1 
ATOM   2391 C CE2 . TYR A 1 300 ? 1.130   -22.778 -7.172  1.00 95.06 300 A 1 
ATOM   2392 C CZ  . TYR A 1 300 ? -0.025  -22.027 -7.294  1.00 95.74 300 A 1 
ATOM   2393 O OH  . TYR A 1 300 ? -1.229  -22.657 -7.479  1.00 94.16 300 A 1 
ATOM   2394 N N   . MET A 1 301 ? 5.301   -17.346 -7.050  1.00 97.99 301 A 1 
ATOM   2395 C CA  . MET A 1 301 ? 6.403   -16.561 -6.511  1.00 98.23 301 A 1 
ATOM   2396 C C   . MET A 1 301 ? 7.089   -17.356 -5.411  1.00 98.29 301 A 1 
ATOM   2397 O O   . MET A 1 301 ? 6.458   -18.169 -4.728  1.00 98.01 301 A 1 
ATOM   2398 C CB  . MET A 1 301 ? 5.898   -15.214 -6.004  1.00 98.09 301 A 1 
ATOM   2399 C CG  . MET A 1 301 ? 5.340   -14.321 -7.107  1.00 97.38 301 A 1 
ATOM   2400 S SD  . MET A 1 301 ? 4.925   -12.660 -6.559  1.00 96.83 301 A 1 
ATOM   2401 C CE  . MET A 1 301 ? 3.445   -12.975 -5.609  1.00 90.38 301 A 1 
ATOM   2402 N N   . LYS A 1 302 ? 8.391   -17.134 -5.234  1.00 98.34 302 A 1 
ATOM   2403 C CA  . LYS A 1 302 ? 9.196   -17.990 -4.365  1.00 98.11 302 A 1 
ATOM   2404 C C   . LYS A 1 302 ? 9.101   -17.609 -2.895  1.00 98.36 302 A 1 
ATOM   2405 O O   . LYS A 1 302 ? 8.858   -18.461 -2.041  1.00 97.65 302 A 1 
ATOM   2406 C CB  . LYS A 1 302 ? 10.655  -17.967 -4.827  1.00 97.59 302 A 1 
ATOM   2407 C CG  . LYS A 1 302 ? 10.843  -18.302 -6.300  1.00 93.16 302 A 1 
ATOM   2408 C CD  . LYS A 1 302 ? 10.187  -19.629 -6.657  1.00 80.90 302 A 1 
ATOM   2409 C CE  . LYS A 1 302 ? 10.330  -19.940 -8.129  1.00 73.18 302 A 1 
ATOM   2410 N NZ  . LYS A 1 302 ? 9.644   -21.215 -8.500  1.00 61.13 302 A 1 
ATOM   2411 N N   . GLU A 1 303 ? 9.280   -16.340 -2.596  1.00 98.34 303 A 1 
ATOM   2412 C CA  . GLU A 1 303 ? 9.249   -15.878 -1.214  1.00 98.39 303 A 1 
ATOM   2413 C C   . GLU A 1 303 ? 9.159   -14.362 -1.181  1.00 98.56 303 A 1 
ATOM   2414 O O   . GLU A 1 303 ? 9.269   -13.695 -2.220  1.00 98.36 303 A 1 
ATOM   2415 C CB  . GLU A 1 303 ? 10.491  -16.332 -0.433  1.00 96.80 303 A 1 
ATOM   2416 C CG  . GLU A 1 303 ? 11.784  -15.698 -0.939  1.00 90.45 303 A 1 
ATOM   2417 C CD  . GLU A 1 303 ? 12.975  -15.973 -0.027  1.00 88.95 303 A 1 
ATOM   2418 O OE1 . GLU A 1 303 ? 12.770  -16.533 1.076   1.00 82.79 303 A 1 
ATOM   2419 O OE2 . GLU A 1 303 ? 14.102  -15.617 -0.408  1.00 82.39 303 A 1 
ATOM   2420 N N   . PHE A 1 304 ? 8.950   -13.816 0.014   1.00 98.49 304 A 1 
ATOM   2421 C CA  . PHE A 1 304 ? 9.101   -12.392 0.214   1.00 98.46 304 A 1 
ATOM   2422 C C   . PHE A 1 304 ? 9.947   -12.140 1.451   1.00 98.46 304 A 1 
ATOM   2423 O O   . PHE A 1 304 ? 10.058  -12.995 2.341   1.00 98.06 304 A 1 
ATOM   2424 C CB  . PHE A 1 304 ? 7.748   -11.666 0.312   1.00 98.32 304 A 1 
ATOM   2425 C CG  . PHE A 1 304 ? 6.900   -12.068 1.492   1.00 98.38 304 A 1 
ATOM   2426 C CD1 . PHE A 1 304 ? 7.208   -11.650 2.783   1.00 97.23 304 A 1 
ATOM   2427 C CD2 . PHE A 1 304 ? 5.747   -12.826 1.313   1.00 96.98 304 A 1 
ATOM   2428 C CE1 . PHE A 1 304 ? 6.418   -12.009 3.870   1.00 96.18 304 A 1 
ATOM   2429 C CE2 . PHE A 1 304 ? 4.947   -13.183 2.392   1.00 96.01 304 A 1 
ATOM   2430 C CZ  . PHE A 1 304 ? 5.283   -12.776 3.672   1.00 96.86 304 A 1 
ATOM   2431 N N   . LYS A 1 305 ? 10.558  -10.974 1.495   1.00 98.47 305 A 1 
ATOM   2432 C CA  . LYS A 1 305 ? 11.307  -10.520 2.657   1.00 98.36 305 A 1 
ATOM   2433 C C   . LYS A 1 305 ? 10.781  -9.159  3.066   1.00 98.40 305 A 1 
ATOM   2434 O O   . LYS A 1 305 ? 10.613  -8.275  2.218   1.00 98.21 305 A 1 
ATOM   2435 C CB  . LYS A 1 305 ? 12.801  -10.439 2.349   1.00 98.11 305 A 1 
ATOM   2436 C CG  . LYS A 1 305 ? 13.484  -11.786 2.148   1.00 96.72 305 A 1 
ATOM   2437 C CD  . LYS A 1 305 ? 14.981  -11.608 1.987   1.00 94.21 305 A 1 
ATOM   2438 C CE  . LYS A 1 305 ? 15.706  -12.947 1.916   1.00 89.15 305 A 1 
ATOM   2439 N NZ  . LYS A 1 305 ? 15.398  -13.689 0.669   1.00 80.51 305 A 1 
ATOM   2440 N N   . ASN A 1 306 ? 10.501  -8.999  4.357   1.00 98.40 306 A 1 
ATOM   2441 C CA  . ASN A 1 306 ? 10.055  -7.721  4.886   1.00 98.38 306 A 1 
ATOM   2442 C C   . ASN A 1 306 ? 11.214  -7.002  5.569   1.00 98.28 306 A 1 
ATOM   2443 O O   . ASN A 1 306 ? 12.038  -7.626  6.253   1.00 97.63 306 A 1 
ATOM   2444 C CB  . ASN A 1 306 ? 8.913   -7.894  5.892   1.00 97.81 306 A 1 
ATOM   2445 C CG  . ASN A 1 306 ? 7.576   -8.144  5.216   1.00 95.86 306 A 1 
ATOM   2446 O OD1 . ASN A 1 306 ? 7.498   -8.264  3.999   1.00 87.66 306 A 1 
ATOM   2447 N ND2 . ASN A 1 306 ? 6.525   -8.216  6.021   1.00 86.85 306 A 1 
ATOM   2448 N N   . TYR A 1 307 ? 11.248  -5.695  5.396   1.00 98.25 307 A 1 
ATOM   2449 C CA  . TYR A 1 307 ? 12.197  -4.829  6.067   1.00 98.33 307 A 1 
ATOM   2450 C C   . TYR A 1 307 ? 11.391  -3.766  6.801   1.00 98.22 307 A 1 
ATOM   2451 O O   . TYR A 1 307 ? 10.344  -3.343  6.324   1.00 97.88 307 A 1 
ATOM   2452 C CB  . TYR A 1 307 ? 13.157  -4.190  5.066   1.00 98.37 307 A 1 
ATOM   2453 C CG  . TYR A 1 307 ? 13.877  -5.189  4.188   1.00 98.36 307 A 1 
ATOM   2454 C CD1 . TYR A 1 307 ? 13.283  -5.679  3.031   1.00 97.82 307 A 1 
ATOM   2455 C CD2 . TYR A 1 307 ? 15.142  -5.655  4.520   1.00 97.82 307 A 1 
ATOM   2456 C CE1 . TYR A 1 307 ? 13.924  -6.605  2.236   1.00 97.35 307 A 1 
ATOM   2457 C CE2 . TYR A 1 307 ? 15.803  -6.579  3.726   1.00 97.44 307 A 1 
ATOM   2458 C CZ  . TYR A 1 307 ? 15.188  -7.051  2.582   1.00 97.61 307 A 1 
ATOM   2459 O OH  . TYR A 1 307 ? 15.830  -7.960  1.793   1.00 96.80 307 A 1 
ATOM   2460 N N   . HIS A 1 308 ? 11.870  -3.351  7.960   1.00 97.61 308 A 1 
ATOM   2461 C CA  . HIS A 1 308 ? 11.131  -2.344  8.709   1.00 97.39 308 A 1 
ATOM   2462 C C   . HIS A 1 308 ? 12.046  -1.331  9.381   1.00 97.54 308 A 1 
ATOM   2463 O O   . HIS A 1 308 ? 13.269  -1.498  9.424   1.00 96.99 308 A 1 
ATOM   2464 C CB  . HIS A 1 308 ? 10.177  -2.995  9.732   1.00 96.23 308 A 1 
ATOM   2465 C CG  . HIS A 1 308 ? 10.863  -3.758  10.824  1.00 95.75 308 A 1 
ATOM   2466 N ND1 . HIS A 1 308 ? 10.161  -4.317  11.884  1.00 87.96 308 A 1 
ATOM   2467 C CD2 . HIS A 1 308 ? 12.161  -4.065  11.038  1.00 87.54 308 A 1 
ATOM   2468 C CE1 . HIS A 1 308 ? 10.997  -4.926  12.687  1.00 89.33 308 A 1 
ATOM   2469 N NE2 . HIS A 1 308 ? 12.231  -4.788  12.202  1.00 90.96 308 A 1 
ATOM   2470 N N   . PHE A 1 309 ? 11.419  -0.264  9.876   1.00 97.22 309 A 1 
ATOM   2471 C CA  . PHE A 1 309 ? 12.102  0.872   10.472  1.00 97.01 309 A 1 
ATOM   2472 C C   . PHE A 1 309 ? 11.421  1.131   11.813  1.00 96.49 309 A 1 
ATOM   2473 O O   . PHE A 1 309 ? 10.429  1.856   11.893  1.00 94.66 309 A 1 
ATOM   2474 C CB  . PHE A 1 309 ? 11.987  2.076   9.533   1.00 96.90 309 A 1 
ATOM   2475 C CG  . PHE A 1 309 ? 12.850  3.261   9.897   1.00 97.34 309 A 1 
ATOM   2476 C CD1 . PHE A 1 309 ? 12.527  4.088   10.965  1.00 96.62 309 A 1 
ATOM   2477 C CD2 . PHE A 1 309 ? 13.961  3.575   9.133   1.00 96.56 309 A 1 
ATOM   2478 C CE1 . PHE A 1 309 ? 13.308  5.187   11.272  1.00 95.92 309 A 1 
ATOM   2479 C CE2 . PHE A 1 309 ? 14.748  4.684   9.430   1.00 95.92 309 A 1 
ATOM   2480 C CZ  . PHE A 1 309 ? 14.425  5.490   10.501  1.00 96.61 309 A 1 
ATOM   2481 N N   . GLN A 1 310 ? 11.919  0.492   12.867  1.00 95.47 310 A 1 
ATOM   2482 C CA  . GLN A 1 310 ? 11.320  0.668   14.178  1.00 94.84 310 A 1 
ATOM   2483 C C   . GLN A 1 310 ? 11.732  2.020   14.756  1.00 94.64 310 A 1 
ATOM   2484 O O   . GLN A 1 310 ? 12.911  2.270   14.997  1.00 93.45 310 A 1 
ATOM   2485 C CB  . GLN A 1 310 ? 11.737  -0.466  15.122  1.00 93.79 310 A 1 
ATOM   2486 C CG  . GLN A 1 310 ? 11.141  -1.811  14.755  1.00 90.91 310 A 1 
ATOM   2487 C CD  . GLN A 1 310 ? 11.605  -2.937  15.663  1.00 89.52 310 A 1 
ATOM   2488 O OE1 . GLN A 1 310 ? 12.801  -3.120  15.850  1.00 82.05 310 A 1 
ATOM   2489 N NE2 . GLN A 1 310 ? 10.664  -3.685  16.215  1.00 80.06 310 A 1 
ATOM   2490 N N   . LEU A 1 311 ? 10.737  2.889   14.940  1.00 94.29 311 A 1 
ATOM   2491 C CA  . LEU A 1 311 ? 10.985  4.206   15.495  1.00 93.54 311 A 1 
ATOM   2492 C C   . LEU A 1 311 ? 11.428  4.075   16.950  1.00 91.88 311 A 1 
ATOM   2493 O O   . LEU A 1 311 ? 10.933  3.232   17.686  1.00 89.75 311 A 1 
ATOM   2494 C CB  . LEU A 1 311 ? 9.734   5.079   15.403  1.00 93.94 311 A 1 
ATOM   2495 C CG  . LEU A 1 311 ? 9.181   5.320   13.999  1.00 93.81 311 A 1 
ATOM   2496 C CD1 . LEU A 1 311 ? 7.882   6.117   14.073  1.00 92.57 311 A 1 
ATOM   2497 C CD2 . LEU A 1 311 ? 10.205  6.048   13.142  1.00 91.87 311 A 1 
ATOM   2498 N N   . ARG A 1 312 ? 12.355  4.937   17.350  1.00 90.21 312 A 1 
ATOM   2499 C CA  . ARG A 1 312 ? 12.854  4.909   18.715  1.00 88.61 312 A 1 
ATOM   2500 C C   . ARG A 1 312 ? 11.711  5.161   19.691  1.00 87.77 312 A 1 
ATOM   2501 O O   . ARG A 1 312 ? 10.996  6.158   19.568  1.00 85.08 312 A 1 
ATOM   2502 C CB  . ARG A 1 312 ? 13.952  5.963   18.903  1.00 87.19 312 A 1 
ATOM   2503 C CG  . ARG A 1 312 ? 14.617  5.916   20.260  1.00 83.07 312 A 1 
ATOM   2504 C CD  . ARG A 1 312 ? 15.743  6.936   20.357  1.00 80.39 312 A 1 
ATOM   2505 N NE  . ARG A 1 312 ? 16.709  6.797   19.276  1.00 77.83 312 A 1 
ATOM   2506 C CZ  . ARG A 1 312 ? 17.659  5.871   19.218  1.00 75.84 312 A 1 
ATOM   2507 N NH1 . ARG A 1 312 ? 17.777  4.982   20.188  1.00 66.65 312 A 1 
ATOM   2508 N NH2 . ARG A 1 312 ? 18.482  5.819   18.186  1.00 70.92 312 A 1 
ATOM   2509 N N   . PRO A 1 313 ? 11.507  4.269   20.668  1.00 85.25 313 A 1 
ATOM   2510 C CA  . PRO A 1 313 ? 10.423  4.448   21.643  1.00 82.63 313 A 1 
ATOM   2511 C C   . PRO A 1 313 ? 10.571  5.748   22.423  1.00 81.88 313 A 1 
ATOM   2512 O O   . PRO A 1 313 ? 11.688  6.188   22.701  1.00 77.82 313 A 1 
ATOM   2513 C CB  . PRO A 1 313 ? 10.564  3.240   22.571  1.00 79.54 313 A 1 
ATOM   2514 C CG  . PRO A 1 313 ? 11.228  2.201   21.729  1.00 78.86 313 A 1 
ATOM   2515 C CD  . PRO A 1 313 ? 12.187  2.975   20.866  1.00 81.92 313 A 1 
ATOM   2516 N N   . LYS A 1 314 ? 9.432   6.357   22.761  1.00 79.86 314 A 1 
ATOM   2517 C CA  . LYS A 1 314 ? 9.434   7.568   23.565  1.00 77.95 314 A 1 
ATOM   2518 C C   . LYS A 1 314 ? 9.753   7.227   25.008  1.00 75.22 314 A 1 
ATOM   2519 O O   . LYS A 1 314 ? 9.357   6.173   25.511  1.00 67.94 314 A 1 
ATOM   2520 C CB  . LYS A 1 314 ? 8.080   8.274   23.472  1.00 74.40 314 A 1 
ATOM   2521 C CG  . LYS A 1 314 ? 7.713   8.701   22.055  1.00 73.97 314 A 1 
ATOM   2522 C CD  . LYS A 1 314 ? 8.672   9.751   21.521  1.00 71.00 314 A 1 
ATOM   2523 C CE  . LYS A 1 314 ? 8.364   10.108  20.075  1.00 68.01 314 A 1 
ATOM   2524 N NZ  . LYS A 1 314 ? 7.008   10.673  19.906  1.00 63.23 314 A 1 
ATOM   2525 N N   . LYS A 1 315 ? 10.459  8.100   25.689  1.00 69.80 315 A 1 
ATOM   2526 C CA  . LYS A 1 315 ? 10.799  7.886   27.087  1.00 68.49 315 A 1 
ATOM   2527 C C   . LYS A 1 315 ? 9.544   7.996   27.946  1.00 67.74 315 A 1 
ATOM   2528 O O   . LYS A 1 315 ? 8.712   8.879   27.731  1.00 60.34 315 A 1 
ATOM   2529 C CB  . LYS A 1 315 ? 11.854  8.886   27.552  1.00 62.73 315 A 1 
ATOM   2530 C CG  . LYS A 1 315 ? 13.199  8.720   26.871  1.00 56.88 315 A 1 
ATOM   2531 C CD  . LYS A 1 315 ? 14.221  9.718   27.395  1.00 51.98 315 A 1 
ATOM   2532 C CE  . LYS A 1 315 ? 15.568  9.536   26.724  1.00 45.89 315 A 1 
ATOM   2533 N NZ  . LYS A 1 315 ? 16.576  10.508  27.220  1.00 41.27 315 A 1 
ATOM   2534 N N   . ASP A 1 316 ? 9.413   7.084   28.929  1.00 55.23 316 A 1 
ATOM   2535 C CA  . ASP A 1 316 ? 8.278   7.093   29.841  1.00 53.31 316 A 1 
ATOM   2536 C C   . ASP A 1 316 ? 8.340   8.333   30.732  1.00 52.30 316 A 1 
ATOM   2537 O O   . ASP A 1 316 ? 9.299   8.512   31.481  1.00 48.04 316 A 1 
ATOM   2538 C CB  . ASP A 1 316 ? 8.290   5.820   30.692  1.00 48.45 316 A 1 
ATOM   2539 C CG  . ASP A 1 316 ? 7.010   5.630   31.495  1.00 43.52 316 A 1 
ATOM   2540 O OD1 . ASP A 1 316 ? 6.249   6.607   31.662  1.00 40.79 316 A 1 
ATOM   2541 O OD2 . ASP A 1 316 ? 6.772   4.499   31.957  1.00 39.33 316 A 1 
ATOM   2542 N N   . LYS A 1 317 ? 7.311   9.169   30.651  1.00 51.17 317 A 1 
ATOM   2543 C CA  . LYS A 1 317 ? 7.280   10.406  31.429  1.00 51.36 317 A 1 
ATOM   2544 C C   . LYS A 1 317 ? 7.151   10.145  32.929  1.00 51.16 317 A 1 
ATOM   2545 O O   . LYS A 1 317 ? 7.437   11.028  33.732  1.00 48.31 317 A 1 
ATOM   2546 C CB  . LYS A 1 317 ? 6.142   11.301  30.950  1.00 48.42 317 A 1 
ATOM   2547 C CG  . LYS A 1 317 ? 6.316   11.831  29.543  1.00 44.54 317 A 1 
ATOM   2548 C CD  . LYS A 1 317 ? 5.190   12.771  29.157  1.00 41.43 317 A 1 
ATOM   2549 C CE  . LYS A 1 317 ? 5.383   13.319  27.759  1.00 36.81 317 A 1 
ATOM   2550 N NZ  . LYS A 1 317 ? 4.290   14.251  27.367  1.00 33.25 317 A 1 
ATOM   2551 N N   . LEU A 1 318 ? 6.712   8.932   33.302  1.00 46.06 318 A 1 
ATOM   2552 C CA  . LEU A 1 318 ? 6.577   8.586   34.710  1.00 44.51 318 A 1 
ATOM   2553 C C   . LEU A 1 318 ? 7.909   8.190   35.337  1.00 43.55 318 A 1 
ATOM   2554 O O   . LEU A 1 318 ? 8.023   8.107   36.561  1.00 39.98 318 A 1 
ATOM   2555 C CB  . LEU A 1 318 ? 5.563   7.450   34.894  1.00 41.38 318 A 1 
ATOM   2556 C CG  . LEU A 1 318 ? 4.092   7.846   34.998  1.00 38.29 318 A 1 
ATOM   2557 C CD1 . LEU A 1 318 ? 3.620   8.576   33.759  1.00 35.34 318 A 1 
ATOM   2558 C CD2 . LEU A 1 318 ? 3.228   6.624   35.273  1.00 37.72 318 A 1 
ATOM   2559 N N   . LYS A 1 319 ? 8.920   7.955   34.526  1.00 49.84 319 A 1 
ATOM   2560 C CA  . LYS A 1 319 ? 10.235  7.583   35.024  1.00 50.52 319 A 1 
ATOM   2561 C C   . LYS A 1 319 ? 11.096  8.832   35.232  1.00 49.33 319 A 1 
ATOM   2562 O O   . LYS A 1 319 ? 10.937  9.825   34.521  1.00 47.21 319 A 1 
ATOM   2563 C CB  . LYS A 1 319 ? 10.924  6.620   34.059  1.00 48.38 319 A 1 
ATOM   2564 C CG  . LYS A 1 319 ? 10.219  5.280   33.932  1.00 44.30 319 A 1 
ATOM   2565 C CD  . LYS A 1 319 ? 10.954  4.346   32.982  1.00 41.84 319 A 1 
ATOM   2566 C CE  . LYS A 1 319 ? 10.245  3.009   32.875  1.00 37.64 319 A 1 
ATOM   2567 N NZ  . LYS A 1 319 ? 10.937  2.083   31.942  1.00 33.83 319 A 1 
ATOM   2568 N N   . PRO A 1 320 ? 12.008  8.771   36.199  1.00 47.31 320 A 1 
ATOM   2569 C CA  . PRO A 1 320 ? 12.872  9.922   36.477  1.00 46.63 320 A 1 
ATOM   2570 C C   . PRO A 1 320 ? 13.660  10.349  35.246  1.00 48.15 320 A 1 
ATOM   2571 O O   . PRO A 1 320 ? 14.081  9.511   34.443  1.00 46.29 320 A 1 
ATOM   2572 C CB  . PRO A 1 320 ? 13.804  9.415   37.578  1.00 42.33 320 A 1 
ATOM   2573 C CG  . PRO A 1 320 ? 13.047  8.311   38.235  1.00 41.15 320 A 1 
ATOM   2574 C CD  . PRO A 1 320 ? 12.262  7.663   37.131  1.00 46.40 320 A 1 
ATOM   2575 N N   . LYS A 1 321 ? 13.852  11.645  35.105  1.00 48.12 321 A 1 
ATOM   2576 C CA  . LYS A 1 321 ? 14.634  12.177  34.000  1.00 47.96 321 A 1 
ATOM   2577 C C   . LYS A 1 321 ? 16.117  11.911  34.240  1.00 46.91 321 A 1 
ATOM   2578 O O   . LYS A 1 321 ? 16.603  12.015  35.365  1.00 44.52 321 A 1 
ATOM   2579 C CB  . LYS A 1 321 ? 14.377  13.677  33.844  1.00 45.84 321 A 1 
ATOM   2580 C CG  . LYS A 1 321 ? 12.930  14.049  33.573  1.00 42.77 321 A 1 
ATOM   2581 C CD  . LYS A 1 321 ? 12.479  13.578  32.206  1.00 40.39 321 A 1 
ATOM   2582 C CE  . LYS A 1 321 ? 11.045  14.004  31.914  1.00 36.27 321 A 1 
ATOM   2583 N NZ  . LYS A 1 321 ? 10.062  13.347  32.792  1.00 33.29 321 A 1 
ATOM   2584 N N   . THR A 1 322 ? 16.823  11.552  33.177  1.00 46.24 322 A 1 
ATOM   2585 C CA  . THR A 1 322 ? 18.254  11.304  33.255  1.00 46.69 322 A 1 
ATOM   2586 C C   . THR A 1 322 ? 18.944  11.923  32.044  1.00 46.47 322 A 1 
ATOM   2587 O O   . THR A 1 322 ? 18.294  12.357  31.092  1.00 43.95 322 A 1 
ATOM   2588 C CB  . THR A 1 322 ? 18.583  9.800   33.298  1.00 43.26 322 A 1 
ATOM   2589 O OG1 . THR A 1 322 ? 18.323  9.222   32.017  1.00 39.28 322 A 1 
ATOM   2590 C CG2 . THR A 1 322 ? 17.740  9.086   34.351  1.00 38.99 322 A 1 
ATOM   2591 N N   . THR A 1 323 ? 20.261  11.950  32.093  1.00 44.27 323 A 1 
ATOM   2592 C CA  . THR A 1 323 ? 21.062  12.427  30.978  1.00 44.40 323 A 1 
ATOM   2593 C C   . THR A 1 323 ? 21.555  11.271  30.116  1.00 44.71 323 A 1 
ATOM   2594 O O   . THR A 1 323 ? 22.294  11.480  29.160  1.00 42.65 323 A 1 
ATOM   2595 C CB  . THR A 1 323 ? 22.272  13.239  31.470  1.00 40.49 323 A 1 
ATOM   2596 O OG1 . THR A 1 323 ? 23.062  12.431  32.342  1.00 36.37 323 A 1 
ATOM   2597 C CG2 . THR A 1 323 ? 21.815  14.485  32.217  1.00 35.99 323 A 1 
ATOM   2598 N N   . ILE A 1 324 ? 21.134  10.051  30.465  1.00 46.36 324 A 1 
ATOM   2599 C CA  . ILE A 1 324 ? 21.557  8.869   29.731  1.00 47.18 324 A 1 
ATOM   2600 C C   . ILE A 1 324 ? 20.850  8.821   28.380  1.00 48.48 324 A 1 
ATOM   2601 O O   . ILE A 1 324 ? 19.618  8.824   28.317  1.00 45.79 324 A 1 
ATOM   2602 C CB  . ILE A 1 324 ? 21.265  7.584   30.531  1.00 42.95 324 A 1 
ATOM   2603 C CG1 . ILE A 1 324 ? 21.964  7.630   31.883  1.00 39.24 324 A 1 
ATOM   2604 C CG2 . ILE A 1 324 ? 21.696  6.359   29.740  1.00 39.70 324 A 1 
ATOM   2605 C CD1 . ILE A 1 324 ? 21.626  6.463   32.789  1.00 36.58 324 A 1 
ATOM   2606 N N   . LYS A 1 325 ? 21.627  8.786   27.311  1.00 52.28 325 A 1 
ATOM   2607 C CA  . LYS A 1 325 ? 21.065  8.700   25.972  1.00 52.64 325 A 1 
ATOM   2608 C C   . LYS A 1 325 ? 20.448  7.318   25.755  1.00 53.07 325 A 1 
ATOM   2609 O O   . LYS A 1 325 ? 21.020  6.304   26.153  1.00 50.57 325 A 1 
ATOM   2610 C CB  . LYS A 1 325 ? 22.136  8.982   24.918  1.00 49.56 325 A 1 
ATOM   2611 C CG  . LYS A 1 325 ? 22.718  10.388  24.991  1.00 45.33 325 A 1 
ATOM   2612 C CD  . LYS A 1 325 ? 23.794  10.606  23.939  1.00 42.72 325 A 1 
ATOM   2613 C CE  . LYS A 1 325 ? 23.224  10.591  22.540  1.00 38.35 325 A 1 
ATOM   2614 N NZ  . LYS A 1 325 ? 24.257  10.891  21.502  1.00 34.53 325 A 1 
ATOM   2615 N N   . GLN A 1 326 ? 19.279  7.278   25.133  1.00 53.34 326 A 1 
ATOM   2616 C CA  . GLN A 1 326 ? 18.612  6.013   24.867  1.00 53.64 326 A 1 
ATOM   2617 C C   . GLN A 1 326 ? 19.459  5.167   23.914  1.00 54.05 326 A 1 
ATOM   2618 O O   . GLN A 1 326 ? 19.932  5.671   22.894  1.00 51.60 326 A 1 
ATOM   2619 C CB  . GLN A 1 326 ? 17.226  6.274   24.272  1.00 50.62 326 A 1 
ATOM   2620 C CG  . GLN A 1 326 ? 16.343  5.041   24.182  1.00 46.80 326 A 1 
ATOM   2621 C CD  . GLN A 1 326 ? 14.896  5.358   23.903  1.00 44.01 326 A 1 
ATOM   2622 O OE1 . GLN A 1 326 ? 14.174  4.554   23.330  1.00 42.71 326 A 1 
ATOM   2623 N NE2 . GLN A 1 326 ? 14.454  6.541   24.319  1.00 41.04 326 A 1 
ATOM   2624 N N   . PRO A 1 327 ? 19.653  3.883   24.236  1.00 53.57 327 A 1 
ATOM   2625 C CA  . PRO A 1 327 ? 20.480  3.019   23.397  1.00 53.78 327 A 1 
ATOM   2626 C C   . PRO A 1 327 ? 19.949  2.925   21.972  1.00 55.55 327 A 1 
ATOM   2627 O O   . PRO A 1 327 ? 18.733  2.932   21.763  1.00 53.13 327 A 1 
ATOM   2628 C CB  . PRO A 1 327 ? 20.399  1.663   24.100  1.00 50.07 327 A 1 
ATOM   2629 C CG  . PRO A 1 327 ? 20.061  1.986   25.512  1.00 48.72 327 A 1 
ATOM   2630 C CD  . PRO A 1 327 ? 19.170  3.190   25.441  1.00 50.95 327 A 1 
ATOM   2631 N N   . SER A 1 328 ? 20.856  2.836   21.020  1.00 57.60 328 A 1 
ATOM   2632 C CA  . SER A 1 328 ? 20.465  2.723   19.622  1.00 58.89 328 A 1 
ATOM   2633 C C   . SER A 1 328 ? 19.740  1.406   19.381  1.00 62.61 328 A 1 
ATOM   2634 O O   . SER A 1 328 ? 18.562  1.389   19.028  1.00 58.25 328 A 1 
ATOM   2635 C CB  . SER A 1 328 ? 21.698  2.840   18.720  1.00 52.88 328 A 1 
ATOM   2636 O OG  . SER A 1 328 ? 21.331  2.748   17.363  1.00 47.38 328 A 1 
ATOM   2637 N N   . ASP A 1 329 ? 20.459  0.300   19.570  1.00 64.00 329 A 1 
ATOM   2638 C CA  . ASP A 1 329 ? 19.891  -1.040  19.486  1.00 67.36 329 A 1 
ATOM   2639 C C   . ASP A 1 329 ? 19.027  -1.273  18.250  1.00 74.96 329 A 1 
ATOM   2640 O O   . ASP A 1 329 ? 18.022  -1.983  18.301  1.00 71.72 329 A 1 
ATOM   2641 C CB  . ASP A 1 329 ? 19.077  -1.355  20.752  1.00 58.48 329 A 1 
ATOM   2642 C CG  . ASP A 1 329 ? 19.938  -1.492  21.985  1.00 52.03 329 A 1 
ATOM   2643 O OD1 . ASP A 1 329 ? 21.161  -1.704  21.843  1.00 48.35 329 A 1 
ATOM   2644 O OD2 . ASP A 1 329 ? 19.393  -1.397  23.109  1.00 47.26 329 A 1 
ATOM   2645 N N   . GLY A 1 330 ? 19.431  -0.681  17.124  1.00 79.51 330 A 1 
ATOM   2646 C CA  . GLY A 1 330 ? 18.763  -0.935  15.867  1.00 84.89 330 A 1 
ATOM   2647 C C   . GLY A 1 330 ? 17.562  -0.060  15.561  1.00 89.46 330 A 1 
ATOM   2648 O O   . GLY A 1 330 ? 16.944  -0.215  14.513  1.00 87.41 330 A 1 
ATOM   2649 N N   . PHE A 1 331 ? 17.210  0.862   16.466  1.00 89.86 331 A 1 
ATOM   2650 C CA  . PHE A 1 331 ? 16.108  1.772   16.209  1.00 91.02 331 A 1 
ATOM   2651 C C   . PHE A 1 331 ? 16.504  2.853   15.203  1.00 91.90 331 A 1 
ATOM   2652 O O   . PHE A 1 331 ? 17.685  3.148   15.015  1.00 90.45 331 A 1 
ATOM   2653 C CB  . PHE A 1 331 ? 15.623  2.423   17.504  1.00 89.44 331 A 1 
ATOM   2654 C CG  . PHE A 1 331 ? 14.967  1.470   18.463  1.00 88.59 331 A 1 
ATOM   2655 C CD1 . PHE A 1 331 ? 13.797  0.803   18.116  1.00 85.55 331 A 1 
ATOM   2656 C CD2 . PHE A 1 331 ? 15.514  1.246   19.720  1.00 85.81 331 A 1 
ATOM   2657 C CE1 . PHE A 1 331 ? 13.197  -0.077  19.000  1.00 84.66 331 A 1 
ATOM   2658 C CE2 . PHE A 1 331 ? 14.906  0.370   20.610  1.00 84.77 331 A 1 
ATOM   2659 C CZ  . PHE A 1 331 ? 13.752  -0.284  20.252  1.00 85.47 331 A 1 
ATOM   2660 N N   . ASN A 1 332 ? 15.488  3.428   14.556  1.00 92.36 332 A 1 
ATOM   2661 C CA  . ASN A 1 332 ? 15.688  4.525   13.611  1.00 93.21 332 A 1 
ATOM   2662 C C   . ASN A 1 332 ? 16.612  4.167   12.449  1.00 94.08 332 A 1 
ATOM   2663 O O   . ASN A 1 332 ? 17.429  4.980   12.006  1.00 92.35 332 A 1 
ATOM   2664 C CB  . ASN A 1 332 ? 16.188  5.787   14.326  1.00 91.48 332 A 1 
ATOM   2665 C CG  . ASN A 1 332 ? 15.085  6.483   15.107  1.00 89.96 332 A 1 
ATOM   2666 O OD1 . ASN A 1 332 ? 13.927  6.072   15.082  1.00 84.98 332 A 1 
ATOM   2667 N ND2 . ASN A 1 332 ? 15.446  7.552   15.805  1.00 84.57 332 A 1 
ATOM   2668 N N   . LYS A 1 333 ? 16.465  2.938   11.938  1.00 94.68 333 A 1 
ATOM   2669 C CA  . LYS A 1 333 ? 17.199  2.511   10.764  1.00 95.04 333 A 1 
ATOM   2670 C C   . LYS A 1 333 ? 16.474  1.349   10.101  1.00 96.29 333 A 1 
ATOM   2671 O O   . LYS A 1 333 ? 15.830  0.541   10.772  1.00 95.45 333 A 1 
ATOM   2672 C CB  . LYS A 1 333 ? 18.635  2.113   11.112  1.00 92.16 333 A 1 
ATOM   2673 C CG  . LYS A 1 333 ? 18.738  0.922   12.060  1.00 83.31 333 A 1 
ATOM   2674 C CD  . LYS A 1 333 ? 20.197  0.553   12.334  1.00 80.62 333 A 1 
ATOM   2675 C CE  . LYS A 1 333 ? 20.931  1.670   13.055  1.00 69.69 333 A 1 
ATOM   2676 N NZ  . LYS A 1 333 ? 22.335  1.284   13.381  1.00 62.01 333 A 1 
ATOM   2677 N N   . TRP A 1 334 ? 16.555  1.277   8.781   1.00 96.82 334 A 1 
ATOM   2678 C CA  . TRP A 1 334 ? 15.961  0.173   8.041   1.00 97.43 334 A 1 
ATOM   2679 C C   . TRP A 1 334 ? 16.754  -1.103  8.281   1.00 97.20 334 A 1 
ATOM   2680 O O   . TRP A 1 334 ? 17.983  -1.098  8.239   1.00 96.43 334 A 1 
ATOM   2681 C CB  . TRP A 1 334 ? 15.911  0.495   6.544   1.00 97.65 334 A 1 
ATOM   2682 C CG  . TRP A 1 334 ? 14.909  1.554   6.216   1.00 97.92 334 A 1 
ATOM   2683 C CD1 . TRP A 1 334 ? 15.147  2.881   6.009   1.00 97.25 334 A 1 
ATOM   2684 C CD2 . TRP A 1 334 ? 13.498  1.375   6.088   1.00 98.00 334 A 1 
ATOM   2685 N NE1 . TRP A 1 334 ? 13.974  3.544   5.760   1.00 97.43 334 A 1 
ATOM   2686 C CE2 . TRP A 1 334 ? 12.945  2.642   5.798   1.00 97.79 334 A 1 
ATOM   2687 C CE3 . TRP A 1 334 ? 12.651  0.269   6.181   1.00 97.87 334 A 1 
ATOM   2688 C CZ2 . TRP A 1 334 ? 11.574  2.829   5.610   1.00 97.65 334 A 1 
ATOM   2689 C CZ3 . TRP A 1 334 ? 11.287  0.463   5.989   1.00 97.48 334 A 1 
ATOM   2690 C CH2 . TRP A 1 334 ? 10.766  1.723   5.713   1.00 97.45 334 A 1 
ATOM   2691 N N   . LYS A 1 335 ? 16.045  -2.206  8.537   1.00 97.26 335 A 1 
ATOM   2692 C CA  . LYS A 1 335 ? 16.691  -3.484  8.781   1.00 96.73 335 A 1 
ATOM   2693 C C   . LYS A 1 335 ? 15.781  -4.622  8.368   1.00 97.33 335 A 1 
ATOM   2694 O O   . LYS A 1 335 ? 14.564  -4.461  8.267   1.00 96.98 335 A 1 
ATOM   2695 C CB  . LYS A 1 335 ? 17.076  -3.630  10.256  1.00 94.21 335 A 1 
ATOM   2696 C CG  . LYS A 1 335 ? 15.907  -3.553  11.216  1.00 87.97 335 A 1 
ATOM   2697 C CD  . LYS A 1 335 ? 16.368  -3.635  12.672  1.00 85.79 335 A 1 
ATOM   2698 C CE  . LYS A 1 335 ? 15.199  -3.526  13.629  1.00 75.77 335 A 1 
ATOM   2699 N NZ  . LYS A 1 335 ? 15.645  -3.589  15.047  1.00 68.26 335 A 1 
ATOM   2700 N N   . PHE A 1 336 ? 16.377  -5.777  8.124   1.00 97.10 336 A 1 
ATOM   2701 C CA  . PHE A 1 336 ? 15.635  -6.980  7.799   1.00 97.12 336 A 1 
ATOM   2702 C C   . PHE A 1 336 ? 14.707  -7.352  8.945   1.00 97.07 336 A 1 
ATOM   2703 O O   . PHE A 1 336 ? 15.123  -7.365  10.108  1.00 96.17 336 A 1 
ATOM   2704 C CB  . PHE A 1 336 ? 16.603  -8.125  7.501   1.00 96.96 336 A 1 
ATOM   2705 C CG  . PHE A 1 336 ? 15.932  -9.446  7.251   1.00 97.19 336 A 1 
ATOM   2706 C CD1 . PHE A 1 336 ? 15.308  -9.708  6.042   1.00 96.49 336 A 1 
ATOM   2707 C CD2 . PHE A 1 336 ? 15.948  -10.442 8.226   1.00 96.43 336 A 1 
ATOM   2708 C CE1 . PHE A 1 336 ? 14.703  -10.934 5.805   1.00 95.72 336 A 1 
ATOM   2709 C CE2 . PHE A 1 336 ? 15.349  -11.662 7.995   1.00 95.76 336 A 1 
ATOM   2710 C CZ  . PHE A 1 336 ? 14.722  -11.913 6.784   1.00 96.10 336 A 1 
ATOM   2711 N N   . ASN A 1 337 ? 13.439  -7.637  8.628   1.00 97.25 337 A 1 
ATOM   2712 C CA  . ASN A 1 337 ? 12.485  -8.087  9.639   1.00 96.92 337 A 1 
ATOM   2713 C C   . ASN A 1 337 ? 12.375  -9.607  9.593   1.00 96.83 337 A 1 
ATOM   2714 O O   . ASN A 1 337 ? 12.845  -10.295 10.499  1.00 95.46 337 A 1 
ATOM   2715 C CB  . ASN A 1 337 ? 11.120  -7.421  9.428   1.00 96.08 337 A 1 
ATOM   2716 C CG  . ASN A 1 337 ? 10.136  -7.761  10.535  1.00 94.98 337 A 1 
ATOM   2717 O OD1 . ASN A 1 337 ? 10.426  -8.551  11.415  1.00 90.93 337 A 1 
ATOM   2718 N ND2 . ASN A 1 337 ? 8.963   -7.149  10.485  1.00 89.61 337 A 1 
ATOM   2719 N N   . TYR A 1 338 ? 11.768  -10.145 8.522   1.00 97.48 338 A 1 
ATOM   2720 C CA  . TYR A 1 338 ? 11.667  -11.585 8.378   1.00 97.69 338 A 1 
ATOM   2721 C C   . TYR A 1 338 ? 11.420  -11.964 6.922   1.00 97.99 338 A 1 
ATOM   2722 O O   . TYR A 1 338 ? 11.025  -11.126 6.107   1.00 97.84 338 A 1 
ATOM   2723 C CB  . TYR A 1 338 ? 10.544  -12.151 9.265   1.00 97.13 338 A 1 
ATOM   2724 C CG  . TYR A 1 338 ? 9.152   -11.966 8.693   1.00 97.29 338 A 1 
ATOM   2725 C CD1 . TYR A 1 338 ? 8.431   -10.794 8.923   1.00 96.47 338 A 1 
ATOM   2726 C CD2 . TYR A 1 338 ? 8.558   -12.960 7.937   1.00 96.51 338 A 1 
ATOM   2727 C CE1 . TYR A 1 338 ? 7.157   -10.622 8.399   1.00 95.46 338 A 1 
ATOM   2728 C CE2 . TYR A 1 338 ? 7.282   -12.798 7.403   1.00 95.96 338 A 1 
ATOM   2729 C CZ  . TYR A 1 338 ? 6.581   -11.632 7.637   1.00 96.52 338 A 1 
ATOM   2730 O OH  . TYR A 1 338 ? 5.327   -11.475 7.115   1.00 95.60 338 A 1 
ATOM   2731 N N   . GLY A 1 339 ? 11.647  -13.237 6.614   1.00 97.65 339 A 1 
ATOM   2732 C CA  . GLY A 1 339 ? 11.348  -13.779 5.304   1.00 97.70 339 A 1 
ATOM   2733 C C   . GLY A 1 339 ? 10.285  -14.855 5.406   1.00 97.82 339 A 1 
ATOM   2734 O O   . GLY A 1 339 ? 10.223  -15.582 6.399   1.00 96.84 339 A 1 
ATOM   2735 N N   . SER A 1 340 ? 9.444   -14.975 4.386   1.00 97.60 340 A 1 
ATOM   2736 C CA  . SER A 1 340 ? 8.359   -15.942 4.407   1.00 97.53 340 A 1 
ATOM   2737 C C   . SER A 1 340 ? 8.878   -17.374 4.556   1.00 97.25 340 A 1 
ATOM   2738 O O   . SER A 1 340 ? 8.268   -18.206 5.238   1.00 96.47 340 A 1 
ATOM   2739 C CB  . SER A 1 340 ? 7.514   -15.824 3.139   1.00 97.44 340 A 1 
ATOM   2740 O OG  . SER A 1 340 ? 8.294   -16.026 1.978   1.00 96.91 340 A 1 
ATOM   2741 N N   . SER A 1 341 ? 10.006  -17.664 3.933   1.00 97.31 341 A 1 
ATOM   2742 C CA  . SER A 1 341 ? 10.573  -19.005 3.987   1.00 96.86 341 A 1 
ATOM   2743 C C   . SER A 1 341 ? 11.176  -19.313 5.357   1.00 96.66 341 A 1 
ATOM   2744 O O   . SER A 1 341 ? 10.848  -20.318 5.982   1.00 95.28 341 A 1 
ATOM   2745 C CB  . SER A 1 341 ? 11.634  -19.178 2.902   1.00 96.10 341 A 1 
ATOM   2746 O OG  . SER A 1 341 ? 12.236  -20.456 2.982   1.00 80.98 341 A 1 
ATOM   2747 N N   . SER A 1 342 ? 12.052  -18.446 5.837   1.00 96.80 342 A 1 
ATOM   2748 C CA  . SER A 1 342 ? 12.753  -18.696 7.090   1.00 96.26 342 A 1 
ATOM   2749 C C   . SER A 1 342 ? 11.835  -18.619 8.309   1.00 96.46 342 A 1 
ATOM   2750 O O   . SER A 1 342 ? 12.025  -19.344 9.276   1.00 94.53 342 A 1 
ATOM   2751 C CB  . SER A 1 342 ? 13.910  -17.705 7.257   1.00 94.76 342 A 1 
ATOM   2752 O OG  . SER A 1 342 ? 13.450  -16.367 7.279   1.00 85.76 342 A 1 
ATOM   2753 N N   . GLU A 1 343 ? 10.829  -17.751 8.261   1.00 96.71 343 A 1 
ATOM   2754 C CA  . GLU A 1 343 ? 9.975   -17.519 9.419   1.00 96.42 343 A 1 
ATOM   2755 C C   . GLU A 1 343 ? 8.839   -18.524 9.533   1.00 96.58 343 A 1 
ATOM   2756 O O   . GLU A 1 343 ? 8.504   -18.971 10.632  1.00 94.42 343 A 1 
ATOM   2757 C CB  . GLU A 1 343 ? 9.404   -16.096 9.380   1.00 94.92 343 A 1 
ATOM   2758 C CG  . GLU A 1 343 ? 8.803   -15.622 10.700  1.00 90.67 343 A 1 
ATOM   2759 C CD  . GLU A 1 343 ? 9.872   -15.250 11.728  1.00 92.95 343 A 1 
ATOM   2760 O OE1 . GLU A 1 343 ? 11.018  -15.728 11.614  1.00 88.64 343 A 1 
ATOM   2761 O OE2 . GLU A 1 343 ? 9.560   -14.474 12.645  1.00 88.82 343 A 1 
ATOM   2762 N N   . TYR A 1 344 ? 8.221   -18.884 8.402   1.00 97.26 344 A 1 
ATOM   2763 C CA  . TYR A 1 344 ? 7.044   -19.750 8.408   1.00 97.29 344 A 1 
ATOM   2764 C C   . TYR A 1 344 ? 7.259   -21.097 7.731   1.00 97.26 344 A 1 
ATOM   2765 O O   . TYR A 1 344 ? 6.372   -21.948 7.754   1.00 95.33 344 A 1 
ATOM   2766 C CB  . TYR A 1 344 ? 5.865   -19.030 7.743   1.00 96.97 344 A 1 
ATOM   2767 C CG  . TYR A 1 344 ? 5.440   -17.753 8.432   1.00 97.26 344 A 1 
ATOM   2768 C CD1 . TYR A 1 344 ? 5.194   -17.724 9.796   1.00 96.20 344 A 1 
ATOM   2769 C CD2 . TYR A 1 344 ? 5.267   -16.584 7.708   1.00 96.28 344 A 1 
ATOM   2770 C CE1 . TYR A 1 344 ? 4.787   -16.555 10.429  1.00 95.41 344 A 1 
ATOM   2771 C CE2 . TYR A 1 344 ? 4.859   -15.414 8.327   1.00 95.55 344 A 1 
ATOM   2772 C CZ  . TYR A 1 344 ? 4.619   -15.396 9.689   1.00 96.14 344 A 1 
ATOM   2773 O OH  . TYR A 1 344 ? 4.215   -14.243 10.307  1.00 94.96 344 A 1 
ATOM   2774 N N   . GLY A 1 345 ? 8.414   -21.293 7.134   1.00 95.90 345 A 1 
ATOM   2775 C CA  . GLY A 1 345 ? 8.690   -22.546 6.452   1.00 95.68 345 A 1 
ATOM   2776 C C   . GLY A 1 345 ? 7.976   -22.687 5.122   1.00 96.54 345 A 1 
ATOM   2777 O O   . GLY A 1 345 ? 7.851   -23.790 4.595   1.00 94.59 345 A 1 
ATOM   2778 N N   . LEU A 1 346 ? 7.502   -21.577 4.569   1.00 96.89 346 A 1 
ATOM   2779 C CA  . LEU A 1 346 ? 6.797   -21.598 3.296   1.00 97.02 346 A 1 
ATOM   2780 C C   . LEU A 1 346 ? 7.758   -21.943 2.166   1.00 97.23 346 A 1 
ATOM   2781 O O   . LEU A 1 346 ? 8.788   -21.287 2.000   1.00 96.36 346 A 1 
ATOM   2782 C CB  . LEU A 1 346 ? 6.137   -20.246 3.029   1.00 96.60 346 A 1 
ATOM   2783 C CG  . LEU A 1 346 ? 5.058   -19.825 4.028   1.00 95.88 346 A 1 
ATOM   2784 C CD1 . LEU A 1 346 ? 4.692   -18.361 3.832   1.00 94.21 346 A 1 
ATOM   2785 C CD2 . LEU A 1 346 ? 3.823   -20.699 3.877   1.00 94.13 346 A 1 
ATOM   2786 N N   . LYS A 1 347 ? 7.426   -22.989 1.406   1.00 97.33 347 A 1 
ATOM   2787 C CA  . LYS A 1 347 ? 8.278   -23.425 0.303   1.00 97.15 347 A 1 
ATOM   2788 C C   . LYS A 1 347 ? 8.095   -22.535 -0.924  1.00 97.48 347 A 1 
ATOM   2789 O O   . LYS A 1 347 ? 8.996   -22.424 -1.755  1.00 95.81 347 A 1 
ATOM   2790 C CB  . LYS A 1 347 ? 7.977   -24.880 -0.047  1.00 96.34 347 A 1 
ATOM   2791 C CG  . LYS A 1 347 ? 8.213   -25.846 1.104   1.00 91.95 347 A 1 
ATOM   2792 C CD  . LYS A 1 347 ? 7.823   -27.262 0.726   1.00 85.71 347 A 1 
ATOM   2793 C CE  . LYS A 1 347 ? 8.046   -28.218 1.889   1.00 77.96 347 A 1 
ATOM   2794 N NZ  . LYS A 1 347 ? 7.640   -29.610 1.554   1.00 67.38 347 A 1 
ATOM   2795 N N   . GLU A 1 348 ? 6.935   -21.924 -1.029  1.00 98.12 348 A 1 
ATOM   2796 C CA  . GLU A 1 348 ? 6.610   -20.991 -2.104  1.00 98.14 348 A 1 
ATOM   2797 C C   . GLU A 1 348 ? 5.373   -20.210 -1.688  1.00 98.43 348 A 1 
ATOM   2798 O O   . GLU A 1 348 ? 4.711   -20.549 -0.694  1.00 98.16 348 A 1 
ATOM   2799 C CB  . GLU A 1 348 ? 6.354   -21.735 -3.424  1.00 97.26 348 A 1 
ATOM   2800 C CG  . GLU A 1 348 ? 5.172   -22.694 -3.343  1.00 95.44 348 A 1 
ATOM   2801 C CD  . GLU A 1 348 ? 4.973   -23.497 -4.618  1.00 95.43 348 A 1 
ATOM   2802 O OE1 . GLU A 1 348 ? 5.806   -23.375 -5.543  1.00 91.21 348 A 1 
ATOM   2803 O OE2 . GLU A 1 348 ? 3.988   -24.249 -4.690  1.00 92.11 348 A 1 
ATOM   2804 N N   . LEU A 1 349 ? 5.044   -19.164 -2.429  1.00 98.48 349 A 1 
ATOM   2805 C CA  . LEU A 1 349 ? 3.889   -18.333 -2.096  1.00 98.53 349 A 1 
ATOM   2806 C C   . LEU A 1 349 ? 2.640   -18.843 -2.815  1.00 98.56 349 A 1 
ATOM   2807 O O   . LEU A 1 349 ? 2.063   -18.164 -3.666  1.00 98.22 349 A 1 
ATOM   2808 C CB  . LEU A 1 349 ? 4.173   -16.869 -2.443  1.00 98.57 349 A 1 
ATOM   2809 C CG  . LEU A 1 349 ? 5.401   -16.269 -1.749  1.00 98.32 349 A 1 
ATOM   2810 C CD1 . LEU A 1 349 ? 5.575   -14.797 -2.117  1.00 97.98 349 A 1 
ATOM   2811 C CD2 . LEU A 1 349 ? 5.308   -16.433 -0.237  1.00 97.86 349 A 1 
ATOM   2812 N N   . SER A 1 350 ? 2.223   -20.058 -2.447  1.00 98.51 350 A 1 
ATOM   2813 C CA  . SER A 1 350 ? 1.100   -20.726 -3.090  1.00 98.45 350 A 1 
ATOM   2814 C C   . SER A 1 350 ? -0.069  -20.919 -2.122  1.00 98.59 350 A 1 
ATOM   2815 O O   . SER A 1 350 ? 0.129   -20.924 -0.902  1.00 98.34 350 A 1 
ATOM   2816 C CB  . SER A 1 350 ? 1.533   -22.096 -3.621  1.00 98.21 350 A 1 
ATOM   2817 O OG  . SER A 1 350 ? 1.841   -22.972 -2.557  1.00 97.50 350 A 1 
ATOM   2818 N N   . PRO A 1 351 ? -1.281  -21.094 -2.645  1.00 98.62 351 A 1 
ATOM   2819 C CA  . PRO A 1 351 ? -2.435  -21.371 -1.781  1.00 98.55 351 A 1 
ATOM   2820 C C   . PRO A 1 351 ? -2.210  -22.583 -0.879  1.00 98.41 351 A 1 
ATOM   2821 O O   . PRO A 1 351 ? -2.579  -22.549 0.298   1.00 98.12 351 A 1 
ATOM   2822 C CB  . PRO A 1 351 ? -3.571  -21.618 -2.778  1.00 98.33 351 A 1 
ATOM   2823 C CG  . PRO A 1 351 ? -3.191  -20.790 -3.958  1.00 97.50 351 A 1 
ATOM   2824 C CD  . PRO A 1 351 ? -1.688  -20.912 -4.052  1.00 98.42 351 A 1 
ATOM   2825 N N   . LYS A 1 352 ? -1.599  -23.638 -1.399  1.00 98.36 352 A 1 
ATOM   2826 C CA  . LYS A 1 352 ? -1.365  -24.846 -0.615  1.00 98.14 352 A 1 
ATOM   2827 C C   . LYS A 1 352 ? -0.497  -24.555 0.606   1.00 98.35 352 A 1 
ATOM   2828 O O   . LYS A 1 352 ? -0.804  -24.996 1.717   1.00 97.97 352 A 1 
ATOM   2829 C CB  . LYS A 1 352 ? -0.699  -25.922 -1.479  1.00 97.37 352 A 1 
ATOM   2830 C CG  . LYS A 1 352 ? -0.382  -27.209 -0.722  1.00 85.49 352 A 1 
ATOM   2831 C CD  . LYS A 1 352 ? 0.284   -28.235 -1.618  1.00 80.99 352 A 1 
ATOM   2832 C CE  . LYS A 1 352 ? 0.617   -29.504 -0.852  1.00 66.79 352 A 1 
ATOM   2833 N NZ  . LYS A 1 352 ? 1.283   -30.516 -1.721  1.00 59.07 352 A 1 
ATOM   2834 N N   . GLU A 1 353 ? 0.584   -23.815 0.406   1.00 98.43 353 A 1 
ATOM   2835 C CA  . GLU A 1 353 ? 1.497   -23.505 1.501   1.00 98.49 353 A 1 
ATOM   2836 C C   . GLU A 1 353 ? 0.829   -22.628 2.555   1.00 98.47 353 A 1 
ATOM   2837 O O   . GLU A 1 353 ? 1.025   -22.823 3.760   1.00 98.06 353 A 1 
ATOM   2838 C CB  . GLU A 1 353 ? 2.756   -22.825 0.966   1.00 98.28 353 A 1 
ATOM   2839 C CG  . GLU A 1 353 ? 3.669   -23.757 0.182   1.00 97.11 353 A 1 
ATOM   2840 C CD  . GLU A 1 353 ? 4.266   -24.835 1.066   1.00 97.14 353 A 1 
ATOM   2841 O OE1 . GLU A 1 353 ? 4.956   -24.483 2.043   1.00 94.21 353 A 1 
ATOM   2842 O OE2 . GLU A 1 353 ? 4.039   -26.022 0.781   1.00 94.20 353 A 1 
ATOM   2843 N N   . PHE A 1 354 ? 0.025   -21.658 2.121   1.00 98.44 354 A 1 
ATOM   2844 C CA  . PHE A 1 354 ? -0.632  -20.773 3.075   1.00 98.41 354 A 1 
ATOM   2845 C C   . PHE A 1 354 ? -1.809  -21.452 3.771   1.00 98.37 354 A 1 
ATOM   2846 O O   . PHE A 1 354 ? -2.140  -21.102 4.903   1.00 97.87 354 A 1 
ATOM   2847 C CB  . PHE A 1 354 ? -1.055  -19.474 2.393   1.00 98.39 354 A 1 
ATOM   2848 C CG  . PHE A 1 354 ? 0.047   -18.454 2.326   1.00 98.43 354 A 1 
ATOM   2849 C CD1 . PHE A 1 354 ? 0.258   -17.569 3.372   1.00 97.88 354 A 1 
ATOM   2850 C CD2 . PHE A 1 354 ? 0.912   -18.411 1.242   1.00 97.79 354 A 1 
ATOM   2851 C CE1 . PHE A 1 354 ? 1.288   -16.650 3.332   1.00 97.34 354 A 1 
ATOM   2852 C CE2 . PHE A 1 354 ? 1.949   -17.495 1.197   1.00 97.22 354 A 1 
ATOM   2853 C CZ  . PHE A 1 354 ? 2.133   -16.609 2.239   1.00 97.65 354 A 1 
ATOM   2854 N N   . GLU A 1 355 ? -2.451  -22.417 3.124   1.00 98.38 355 A 1 
ATOM   2855 C CA  . GLU A 1 355 ? -3.476  -23.211 3.789   1.00 98.12 355 A 1 
ATOM   2856 C C   . GLU A 1 355 ? -2.858  -24.031 4.922   1.00 98.14 355 A 1 
ATOM   2857 O O   . GLU A 1 355 ? -3.438  -24.155 6.001   1.00 97.78 355 A 1 
ATOM   2858 C CB  . GLU A 1 355 ? -4.188  -24.128 2.790   1.00 97.88 355 A 1 
ATOM   2859 C CG  . GLU A 1 355 ? -5.151  -23.383 1.868   1.00 94.79 355 A 1 
ATOM   2860 C CD  . GLU A 1 355 ? -5.814  -24.284 0.854   1.00 93.07 355 A 1 
ATOM   2861 O OE1 . GLU A 1 355 ? -5.243  -25.348 0.533   1.00 87.29 355 A 1 
ATOM   2862 O OE2 . GLU A 1 355 ? -6.906  -23.932 0.383   1.00 87.72 355 A 1 
ATOM   2863 N N   . ILE A 1 356 ? -1.678  -24.575 4.676   1.00 98.27 356 A 1 
ATOM   2864 C CA  . ILE A 1 356 ? -0.949  -25.306 5.709   1.00 98.05 356 A 1 
ATOM   2865 C C   . ILE A 1 356 ? -0.591  -24.368 6.855   1.00 98.17 356 A 1 
ATOM   2866 O O   . ILE A 1 356 ? -0.754  -24.713 8.027   1.00 97.67 356 A 1 
ATOM   2867 C CB  . ILE A 1 356 ? 0.319   -25.966 5.124   1.00 97.78 356 A 1 
ATOM   2868 C CG1 . ILE A 1 356 ? -0.072  -27.088 4.164   1.00 96.46 356 A 1 
ATOM   2869 C CG2 . ILE A 1 356 ? 1.211   -26.503 6.240   1.00 96.51 356 A 1 
ATOM   2870 C CD1 . ILE A 1 356 ? 1.097   -27.677 3.387   1.00 93.40 356 A 1 
ATOM   2871 N N   . LEU A 1 357 ? -0.106  -23.182 6.526   1.00 97.92 357 A 1 
ATOM   2872 C CA  . LEU A 1 357 ? 0.253   -22.202 7.552   1.00 97.94 357 A 1 
ATOM   2873 C C   . LEU A 1 357 ? -0.955  -21.807 8.390   1.00 97.95 357 A 1 
ATOM   2874 O O   . LEU A 1 357 ? -0.871  -21.742 9.623   1.00 97.73 357 A 1 
ATOM   2875 C CB  . LEU A 1 357 ? 0.872   -20.954 6.903   1.00 97.90 357 A 1 
ATOM   2876 C CG  . LEU A 1 357 ? 1.225   -19.818 7.865   1.00 97.53 357 A 1 
ATOM   2877 C CD1 . LEU A 1 357 ? 2.251   -20.279 8.893   1.00 96.67 357 A 1 
ATOM   2878 C CD2 . LEU A 1 357 ? 1.748   -18.608 7.097   1.00 96.47 357 A 1 
ATOM   2879 N N   . ALA A 1 358 ? -2.091  -21.547 7.741   1.00 97.91 358 A 1 
ATOM   2880 C CA  . ALA A 1 358 ? -3.302  -21.168 8.453   1.00 97.51 358 A 1 
ATOM   2881 C C   . ALA A 1 358 ? -3.760  -22.278 9.395   1.00 97.63 358 A 1 
ATOM   2882 O O   . ALA A 1 358 ? -4.147  -22.025 10.535  1.00 97.18 358 A 1 
ATOM   2883 C CB  . ALA A 1 358 ? -4.410  -20.819 7.462   1.00 96.98 358 A 1 
ATOM   2884 N N   . ALA A 1 359 ? -3.697  -23.518 8.933   1.00 97.96 359 A 1 
ATOM   2885 C CA  . ALA A 1 359 ? -4.078  -24.655 9.753   1.00 97.99 359 A 1 
ATOM   2886 C C   . ALA A 1 359 ? -3.150  -24.794 10.962  1.00 98.06 359 A 1 
ATOM   2887 O O   . ALA A 1 359 ? -3.599  -25.109 12.067  1.00 97.44 359 A 1 
ATOM   2888 C CB  . ALA A 1 359 ? -4.075  -25.934 8.926   1.00 97.78 359 A 1 
ATOM   2889 N N   . ARG A 1 360 ? -1.866  -24.560 10.748  1.00 98.07 360 A 1 
ATOM   2890 C CA  . ARG A 1 360 ? -0.898  -24.630 11.844  1.00 97.99 360 A 1 
ATOM   2891 C C   . ARG A 1 360 ? -1.176  -23.557 12.890  1.00 97.90 360 A 1 
ATOM   2892 O O   . ARG A 1 360 ? -1.156  -23.830 14.086  1.00 97.51 360 A 1 
ATOM   2893 C CB  . ARG A 1 360 ? 0.528   -24.485 11.303  1.00 97.48 360 A 1 
ATOM   2894 C CG  . ARG A 1 360 ? 1.031   -25.692 10.508  1.00 92.06 360 A 1 
ATOM   2895 C CD  . ARG A 1 360 ? 2.396   -25.390 9.895   1.00 90.17 360 A 1 
ATOM   2896 N NE  . ARG A 1 360 ? 3.390   -25.042 10.906  1.00 84.64 360 A 1 
ATOM   2897 C CZ  . ARG A 1 360 ? 4.454   -24.278 10.687  1.00 81.42 360 A 1 
ATOM   2898 N NH1 . ARG A 1 360 ? 4.686   -23.782 9.485   1.00 75.23 360 A 1 
ATOM   2899 N NH2 . ARG A 1 360 ? 5.297   -24.017 11.678  1.00 72.82 360 A 1 
ATOM   2900 N N   . MET A 1 361 ? -1.452  -22.339 12.444  1.00 97.67 361 A 1 
ATOM   2901 C CA  . MET A 1 361 ? -1.707  -21.248 13.375  1.00 97.27 361 A 1 
ATOM   2902 C C   . MET A 1 361 ? -2.989  -21.466 14.169  1.00 97.42 361 A 1 
ATOM   2903 O O   . MET A 1 361 ? -3.102  -21.012 15.308  1.00 96.74 361 A 1 
ATOM   2904 C CB  . MET A 1 361 ? -1.779  -19.909 12.637  1.00 96.48 361 A 1 
ATOM   2905 C CG  . MET A 1 361 ? -0.437  -19.449 12.074  1.00 94.05 361 A 1 
ATOM   2906 S SD  . MET A 1 361 ? -0.432  -17.734 11.509  1.00 93.29 361 A 1 
ATOM   2907 C CE  . MET A 1 361 ? -1.639  -17.791 10.195  1.00 87.11 361 A 1 
ATOM   2908 N N   . ASP A 1 362 ? -3.946  -22.164 13.584  1.00 97.14 362 A 1 
ATOM   2909 C CA  . ASP A 1 362 ? -5.197  -22.454 14.272  1.00 96.93 362 A 1 
ATOM   2910 C C   . ASP A 1 362 ? -4.982  -23.382 15.462  1.00 97.08 362 A 1 
ATOM   2911 O O   . ASP A 1 362 ? -5.782  -23.399 16.403  1.00 96.10 362 A 1 
ATOM   2912 C CB  . ASP A 1 362 ? -6.206  -23.075 13.293  1.00 96.28 362 A 1 
ATOM   2913 C CG  . ASP A 1 362 ? -7.609  -23.127 13.861  1.00 87.29 362 A 1 
ATOM   2914 O OD1 . ASP A 1 362 ? -8.101  -22.084 14.326  1.00 82.16 362 A 1 
ATOM   2915 O OD2 . ASP A 1 362 ? -8.229  -24.211 13.820  1.00 80.34 362 A 1 
ATOM   2916 N N   . LYS A 1 363 ? -3.891  -24.150 15.440  1.00 97.34 363 A 1 
ATOM   2917 C CA  . LYS A 1 363 ? -3.591  -25.121 16.492  1.00 97.30 363 A 1 
ATOM   2918 C C   . LYS A 1 363 ? -2.401  -24.719 17.355  1.00 97.50 363 A 1 
ATOM   2919 O O   . LYS A 1 363 ? -2.181  -25.302 18.418  1.00 96.10 363 A 1 
ATOM   2920 C CB  . LYS A 1 363 ? -3.319  -26.494 15.874  1.00 96.62 363 A 1 
ATOM   2921 C CG  . LYS A 1 363 ? -4.458  -27.066 15.049  1.00 91.28 363 A 1 
ATOM   2922 C CD  . LYS A 1 363 ? -4.068  -28.389 14.426  1.00 84.09 363 A 1 
ATOM   2923 C CE  . LYS A 1 363 ? -5.197  -28.973 13.595  1.00 74.97 363 A 1 
ATOM   2924 N NZ  . LYS A 1 363 ? -4.814  -30.267 12.973  1.00 65.03 363 A 1 
ATOM   2925 N N   . ASP A 1 364 ? -1.638  -23.735 16.912  1.00 97.28 364 A 1 
ATOM   2926 C CA  . ASP A 1 364 ? -0.394  -23.344 17.564  1.00 97.24 364 A 1 
ATOM   2927 C C   . ASP A 1 364 ? -0.439  -21.860 17.911  1.00 97.34 364 A 1 
ATOM   2928 O O   . ASP A 1 364 ? -0.183  -21.012 17.059  1.00 96.72 364 A 1 
ATOM   2929 C CB  . ASP A 1 364 ? 0.786   -23.661 16.641  1.00 96.55 364 A 1 
ATOM   2930 C CG  . ASP A 1 364 ? 2.134   -23.438 17.311  1.00 95.85 364 A 1 
ATOM   2931 O OD1 . ASP A 1 364 ? 2.208   -22.702 18.315  1.00 93.53 364 A 1 
ATOM   2932 O OD2 . ASP A 1 364 ? 3.136   -23.993 16.806  1.00 92.36 364 A 1 
ATOM   2933 N N   . LEU A 1 365 ? -0.755  -21.549 19.168  1.00 96.95 365 A 1 
ATOM   2934 C CA  . LEU A 1 365 ? -0.884  -20.161 19.602  1.00 96.71 365 A 1 
ATOM   2935 C C   . LEU A 1 365 ? 0.438   -19.407 19.481  1.00 96.51 365 A 1 
ATOM   2936 O O   . LEU A 1 365 ? 0.450   -18.226 19.153  1.00 96.18 365 A 1 
ATOM   2937 C CB  . LEU A 1 365 ? -1.398  -20.097 21.041  1.00 96.25 365 A 1 
ATOM   2938 C CG  . LEU A 1 365 ? -1.615  -18.693 21.615  1.00 91.20 365 A 1 
ATOM   2939 C CD1 . LEU A 1 365 ? -2.608  -17.924 20.767  1.00 87.67 365 A 1 
ATOM   2940 C CD2 . LEU A 1 365 ? -2.090  -18.785 23.061  1.00 87.98 365 A 1 
ATOM   2941 N N   . GLN A 1 366 ? 1.544   -20.086 19.758  1.00 96.68 366 A 1 
ATOM   2942 C CA  . GLN A 1 366 ? 2.847   -19.446 19.652  1.00 96.02 366 A 1 
ATOM   2943 C C   . GLN A 1 366 ? 3.122   -19.011 18.214  1.00 96.25 366 A 1 
ATOM   2944 O O   . GLN A 1 366 ? 3.655   -17.926 17.969  1.00 95.45 366 A 1 
ATOM   2945 C CB  . GLN A 1 366 ? 3.950   -20.374 20.144  1.00 95.61 366 A 1 
ATOM   2946 C CG  . GLN A 1 366 ? 3.934   -20.613 21.647  1.00 83.89 366 A 1 
ATOM   2947 C CD  . GLN A 1 366 ? 5.067   -21.507 22.104  1.00 76.18 366 A 1 
ATOM   2948 O OE1 . GLN A 1 366 ? 5.557   -22.349 21.350  1.00 67.87 366 A 1 
ATOM   2949 N NE2 . GLN A 1 366 ? 5.499   -21.333 23.349  1.00 65.17 366 A 1 
ATOM   2950 N N   . LEU A 1 367 ? 2.745   -19.861 17.266  1.00 96.39 367 A 1 
ATOM   2951 C CA  . LEU A 1 367 ? 2.922   -19.530 15.859  1.00 96.69 367 A 1 
ATOM   2952 C C   . LEU A 1 367 ? 2.013   -18.377 15.457  1.00 96.89 367 A 1 
ATOM   2953 O O   . LEU A 1 367 ? 2.421   -17.467 14.739  1.00 96.51 367 A 1 
ATOM   2954 C CB  . LEU A 1 367 ? 2.648   -20.751 14.984  1.00 96.64 367 A 1 
ATOM   2955 C CG  . LEU A 1 367 ? 2.811   -20.545 13.471  1.00 95.65 367 A 1 
ATOM   2956 C CD1 . LEU A 1 367 ? 4.227   -20.109 13.145  1.00 94.50 367 A 1 
ATOM   2957 C CD2 . LEU A 1 367 ? 2.456   -21.822 12.730  1.00 94.33 367 A 1 
ATOM   2958 N N   . PHE A 1 368 ? 0.765   -18.409 15.928  1.00 96.67 368 A 1 
ATOM   2959 C CA  . PHE A 1 368 ? -0.147  -17.311 15.640  1.00 96.39 368 A 1 
ATOM   2960 C C   . PHE A 1 368 ? 0.374   -15.995 16.214  1.00 96.06 368 A 1 
ATOM   2961 O O   . PHE A 1 368 ? 0.282   -14.952 15.573  1.00 95.75 368 A 1 
ATOM   2962 C CB  . PHE A 1 368 ? -1.547  -17.576 16.184  1.00 95.74 368 A 1 
ATOM   2963 C CG  . PHE A 1 368 ? -2.476  -16.403 16.023  1.00 94.85 368 A 1 
ATOM   2964 C CD1 . PHE A 1 368 ? -3.088  -16.151 14.807  1.00 93.20 368 A 1 
ATOM   2965 C CD2 . PHE A 1 368 ? -2.705  -15.539 17.079  1.00 93.09 368 A 1 
ATOM   2966 C CE1 . PHE A 1 368 ? -3.918  -15.058 14.640  1.00 91.53 368 A 1 
ATOM   2967 C CE2 . PHE A 1 368 ? -3.541  -14.438 16.923  1.00 91.62 368 A 1 
ATOM   2968 C CZ  . PHE A 1 368 ? -4.147  -14.200 15.703  1.00 91.36 368 A 1 
ATOM   2969 N N   . ASN A 1 369 ? 0.906   -16.054 17.439  1.00 95.58 369 A 1 
ATOM   2970 C CA  . ASN A 1 369 ? 1.438   -14.845 18.060  1.00 94.94 369 A 1 
ATOM   2971 C C   . ASN A 1 369 ? 2.615   -14.278 17.272  1.00 95.08 369 A 1 
ATOM   2972 O O   . ASN A 1 369 ? 2.791   -13.062 17.208  1.00 94.78 369 A 1 
ATOM   2973 C CB  . ASN A 1 369 ? 1.842   -15.121 19.510  1.00 94.65 369 A 1 
ATOM   2974 C CG  . ASN A 1 369 ? 0.645   -15.261 20.433  1.00 90.18 369 A 1 
ATOM   2975 O OD1 . ASN A 1 369 ? -0.456  -14.832 20.109  1.00 84.97 369 A 1 
ATOM   2976 N ND2 . ASN A 1 369 ? 0.866   -15.854 21.606  1.00 83.93 369 A 1 
ATOM   2977 N N   . LYS A 1 370 ? 3.414   -15.153 16.670  1.00 95.59 370 A 1 
ATOM   2978 C CA  . LYS A 1 370 ? 4.493   -14.701 15.804  1.00 95.54 370 A 1 
ATOM   2979 C C   . LYS A 1 370 ? 3.920   -13.964 14.588  1.00 96.12 370 A 1 
ATOM   2980 O O   . LYS A 1 370 ? 4.383   -12.884 14.231  1.00 95.65 370 A 1 
ATOM   2981 C CB  . LYS A 1 370 ? 5.352   -15.882 15.346  1.00 94.15 370 A 1 
ATOM   2982 C CG  . LYS A 1 370 ? 6.428   -15.497 14.328  1.00 84.19 370 A 1 
ATOM   2983 C CD  . LYS A 1 370 ? 7.193   -16.706 13.833  1.00 84.06 370 A 1 
ATOM   2984 C CE  . LYS A 1 370 ? 8.133   -17.253 14.880  1.00 76.50 370 A 1 
ATOM   2985 N NZ  . LYS A 1 370 ? 8.981   -18.351 14.337  1.00 70.99 370 A 1 
ATOM   2986 N N   . TYR A 1 371 ? 2.905   -14.569 13.969  1.00 95.91 371 A 1 
ATOM   2987 C CA  . TYR A 1 371 ? 2.216   -13.925 12.858  1.00 96.10 371 A 1 
ATOM   2988 C C   . TYR A 1 371 ? 1.627   -12.586 13.283  1.00 96.10 371 A 1 
ATOM   2989 O O   . TYR A 1 371 ? 1.720   -11.590 12.565  1.00 95.95 371 A 1 
ATOM   2990 C CB  . TYR A 1 371 ? 1.116   -14.843 12.307  1.00 96.36 371 A 1 
ATOM   2991 C CG  . TYR A 1 371 ? 0.053   -14.121 11.504  1.00 96.33 371 A 1 
ATOM   2992 C CD1 . TYR A 1 371 ? 0.244   -13.826 10.165  1.00 95.55 371 A 1 
ATOM   2993 C CD2 . TYR A 1 371 ? -1.139  -13.727 12.105  1.00 95.60 371 A 1 
ATOM   2994 C CE1 . TYR A 1 371 ? -0.729  -13.160 9.435   1.00 94.76 371 A 1 
ATOM   2995 C CE2 . TYR A 1 371 ? -2.116  -13.061 11.381  1.00 94.83 371 A 1 
ATOM   2996 C CZ  . TYR A 1 371 ? -1.907  -12.781 10.052  1.00 95.13 371 A 1 
ATOM   2997 O OH  . TYR A 1 371 ? -2.878  -12.117 9.333   1.00 93.96 371 A 1 
ATOM   2998 N N   . HIS A 1 372 ? 1.025   -12.556 14.467  1.00 95.13 372 A 1 
ATOM   2999 C CA  . HIS A 1 372 ? 0.380   -11.347 14.965  1.00 94.34 372 A 1 
ATOM   3000 C C   . HIS A 1 372 ? 1.391   -10.226 15.192  1.00 94.37 372 A 1 
ATOM   3001 O O   . HIS A 1 372 ? 1.107   -9.054  14.962  1.00 93.90 372 A 1 
ATOM   3002 C CB  . HIS A 1 372 ? -0.387  -11.651 16.250  1.00 93.18 372 A 1 
ATOM   3003 C CG  . HIS A 1 372 ? -1.402  -10.603 16.616  1.00 90.58 372 A 1 
ATOM   3004 N ND1 . HIS A 1 372 ? -1.558  -10.144 17.901  1.00 80.89 372 A 1 
ATOM   3005 C CD2 . HIS A 1 372 ? -2.311  -9.955  15.867  1.00 80.04 372 A 1 
ATOM   3006 C CE1 . HIS A 1 372 ? -2.523  -9.250  17.930  1.00 80.49 372 A 1 
ATOM   3007 N NE2 . HIS A 1 372 ? -2.998  -9.111  16.714  1.00 82.18 372 A 1 
ATOM   3008 N N   . LEU A 1 373 ? 2.577   -10.599 15.657  1.00 94.84 373 A 1 
ATOM   3009 C CA  . LEU A 1 373 ? 3.650   -9.625  15.832  1.00 94.74 373 A 1 
ATOM   3010 C C   . LEU A 1 373 ? 4.042   -9.006  14.491  1.00 94.97 373 A 1 
ATOM   3011 O O   . LEU A 1 373 ? 4.149   -7.786  14.366  1.00 94.24 373 A 1 
ATOM   3012 C CB  . LEU A 1 373 ? 4.863   -10.289 16.485  1.00 94.11 373 A 1 
ATOM   3013 C CG  . LEU A 1 373 ? 6.092   -9.411  16.710  1.00 83.98 373 A 1 
ATOM   3014 C CD1 . LEU A 1 373 ? 5.780   -8.306  17.702  1.00 80.25 373 A 1 
ATOM   3015 C CD2 . LEU A 1 373 ? 7.265   -10.258 17.197  1.00 80.21 373 A 1 
ATOM   3016 N N   . HIS A 1 374 ? 4.230   -9.854  13.480  1.00 95.56 374 A 1 
ATOM   3017 C CA  . HIS A 1 374 ? 4.584   -9.369  12.157  1.00 95.69 374 A 1 
ATOM   3018 C C   . HIS A 1 374 ? 3.423   -8.627  11.496  1.00 95.97 374 A 1 
ATOM   3019 O O   . HIS A 1 374 ? 3.632   -7.716  10.696  1.00 95.38 374 A 1 
ATOM   3020 C CB  . HIS A 1 374 ? 5.040   -10.527 11.268  1.00 95.45 374 A 1 
ATOM   3021 C CG  . HIS A 1 374 ? 6.303   -11.185 11.736  1.00 95.76 374 A 1 
ATOM   3022 N ND1 . HIS A 1 374 ? 7.384   -10.479 12.208  1.00 91.43 374 A 1 
ATOM   3023 C CD2 . HIS A 1 374 ? 6.657   -12.490 11.788  1.00 90.95 374 A 1 
ATOM   3024 C CE1 . HIS A 1 374 ? 8.352   -11.321 12.538  1.00 93.03 374 A 1 
ATOM   3025 N NE2 . HIS A 1 374 ? 7.932   -12.549 12.285  1.00 92.97 374 A 1 
ATOM   3026 N N   . PHE A 1 375 ? 2.192   -9.013  11.826  1.00 95.01 375 A 1 
ATOM   3027 C CA  . PHE A 1 375 ? 0.985   -8.336  11.350  1.00 94.38 375 A 1 
ATOM   3028 C C   . PHE A 1 375 ? 1.081   -6.835  11.607  1.00 93.69 375 A 1 
ATOM   3029 O O   . PHE A 1 375 ? 0.646   -6.023  10.792  1.00 92.43 375 A 1 
ATOM   3030 C CB  . PHE A 1 375 ? -0.232  -8.946  12.053  1.00 94.01 375 A 1 
ATOM   3031 C CG  . PHE A 1 375 ? -1.550  -8.298  11.720  1.00 94.11 375 A 1 
ATOM   3032 C CD1 . PHE A 1 375 ? -2.244  -8.647  10.575  1.00 93.36 375 A 1 
ATOM   3033 C CD2 . PHE A 1 375 ? -2.118  -7.375  12.587  1.00 93.49 375 A 1 
ATOM   3034 C CE1 . PHE A 1 375 ? -3.471  -8.069  10.284  1.00 92.02 375 A 1 
ATOM   3035 C CE2 . PHE A 1 375 ? -3.345  -6.794  12.304  1.00 92.20 375 A 1 
ATOM   3036 C CZ  . PHE A 1 375 ? -4.029  -7.139  11.152  1.00 92.30 375 A 1 
ATOM   3037 N N   . ARG A 1 376 ? 1.662   -6.470  12.753  1.00 92.92 376 A 1 
ATOM   3038 C CA  . ARG A 1 376 ? 1.856   -5.079  13.137  1.00 92.14 376 A 1 
ATOM   3039 C C   . ARG A 1 376 ? 3.276   -4.587  12.846  1.00 92.61 376 A 1 
ATOM   3040 O O   . ARG A 1 376 ? 3.717   -3.581  13.407  1.00 90.18 376 A 1 
ATOM   3041 C CB  . ARG A 1 376 ? 1.546   -4.899  14.626  1.00 89.47 376 A 1 
ATOM   3042 C CG  . ARG A 1 376 ? 0.117   -5.197  15.011  1.00 82.04 376 A 1 
ATOM   3043 C CD  . ARG A 1 376 ? -0.809  -4.034  14.696  1.00 79.10 376 A 1 
ATOM   3044 N NE  . ARG A 1 376 ? -2.169  -4.269  15.172  1.00 73.78 376 A 1 
ATOM   3045 C CZ  . ARG A 1 376 ? -3.124  -3.355  15.243  1.00 68.45 376 A 1 
ATOM   3046 N NH1 . ARG A 1 376 ? -2.881  -2.108  14.864  1.00 62.26 376 A 1 
ATOM   3047 N NH2 . ARG A 1 376 ? -4.329  -3.677  15.681  1.00 60.90 376 A 1 
ATOM   3048 N N   . ALA A 1 377 ? 3.991   -5.292  11.986  1.00 93.18 377 A 1 
ATOM   3049 C CA  . ALA A 1 377 ? 5.348   -4.912  11.592  1.00 93.31 377 A 1 
ATOM   3050 C C   . ALA A 1 377 ? 6.291   -4.820  12.797  1.00 93.85 377 A 1 
ATOM   3051 O O   . ALA A 1 377 ? 7.200   -3.994  12.831  1.00 91.17 377 A 1 
ATOM   3052 C CB  . ALA A 1 377 ? 5.350   -3.607  10.810  1.00 92.30 377 A 1 
ATOM   3053 N N   . ASP A 1 378 ? 6.064   -5.687  13.785  1.00 92.41 378 A 1 
ATOM   3054 C CA  . ASP A 1 378 ? 6.907   -5.774  14.979  1.00 91.69 378 A 1 
ATOM   3055 C C   . ASP A 1 378 ? 7.039   -4.431  15.692  1.00 90.78 378 A 1 
ATOM   3056 O O   . ASP A 1 378 ? 8.096   -4.094  16.227  1.00 87.27 378 A 1 
ATOM   3057 C CB  . ASP A 1 378 ? 8.289   -6.322  14.617  1.00 91.14 378 A 1 
ATOM   3058 C CG  . ASP A 1 378 ? 8.231   -7.731  14.056  1.00 89.96 378 A 1 
ATOM   3059 O OD1 . ASP A 1 378 ? 7.651   -7.912  12.967  1.00 84.59 378 A 1 
ATOM   3060 O OD2 . ASP A 1 378 ? 8.759   -8.657  14.702  1.00 85.71 378 A 1 
ATOM   3061 N N   . THR A 1 379 ? 5.946   -3.663  15.707  1.00 91.35 379 A 1 
ATOM   3062 C CA  . THR A 1 379 ? 5.963   -2.365  16.363  1.00 89.33 379 A 1 
ATOM   3063 C C   . THR A 1 379 ? 6.218   -2.532  17.859  1.00 86.97 379 A 1 
ATOM   3064 O O   . THR A 1 379 ? 5.550   -3.336  18.514  1.00 83.07 379 A 1 
ATOM   3065 C CB  . THR A 1 379 ? 4.635   -1.630  16.149  1.00 88.02 379 A 1 
ATOM   3066 O OG1 . THR A 1 379 ? 4.480   -1.366  14.759  1.00 82.71 379 A 1 
ATOM   3067 C CG2 . THR A 1 379 ? 4.617   -0.317  16.918  1.00 82.71 379 A 1 
ATOM   3068 N N   . PRO A 1 380 ? 7.170   -1.790  18.416  1.00 84.13 380 A 1 
ATOM   3069 C CA  . PRO A 1 380 ? 7.461   -1.900  19.841  1.00 80.66 380 A 1 
ATOM   3070 C C   . PRO A 1 380 ? 6.230   -1.651  20.705  1.00 78.75 380 A 1 
ATOM   3071 O O   . PRO A 1 380 ? 5.475   -0.721  20.452  1.00 71.92 380 A 1 
ATOM   3072 C CB  . PRO A 1 380 ? 8.521   -0.822  20.075  1.00 77.06 380 A 1 
ATOM   3073 C CG  . PRO A 1 380 ? 9.191   -0.687  18.751  1.00 77.07 380 A 1 
ATOM   3074 C CD  . PRO A 1 380 ? 8.091   -0.869  17.745  1.00 80.47 380 A 1 
ATOM   3075 N N   . GLY A 1 381 ? 6.035   -2.509  21.724  1.00 73.76 381 A 1 
ATOM   3076 C CA  . GLY A 1 381 ? 4.934   -2.344  22.649  1.00 70.89 381 A 1 
ATOM   3077 C C   . GLY A 1 381 ? 3.660   -3.073  22.264  1.00 69.26 381 A 1 
ATOM   3078 O O   . GLY A 1 381 ? 2.684   -3.045  23.016  1.00 64.07 381 A 1 
ATOM   3079 N N   . PHE A 1 382 ? 3.644   -3.724  21.093  1.00 68.08 382 A 1 
ATOM   3080 C CA  . PHE A 1 382 ? 2.473   -4.468  20.646  1.00 64.22 382 A 1 
ATOM   3081 C C   . PHE A 1 382 ? 2.864   -5.899  20.304  1.00 60.62 382 A 1 
ATOM   3082 O O   . PHE A 1 382 ? 3.661   -6.134  19.401  1.00 55.55 382 A 1 
ATOM   3083 C CB  . PHE A 1 382 ? 1.833   -3.800  19.438  1.00 60.57 382 A 1 
ATOM   3084 C CG  . PHE A 1 382 ? 0.475   -4.339  19.103  1.00 58.09 382 A 1 
ATOM   3085 C CD1 . PHE A 1 382 ? -0.663  -3.797  19.664  1.00 54.49 382 A 1 
ATOM   3086 C CD2 . PHE A 1 382 ? 0.333   -5.406  18.226  1.00 53.44 382 A 1 
ATOM   3087 C CE1 . PHE A 1 382 ? -1.920  -4.301  19.365  1.00 49.50 382 A 1 
ATOM   3088 C CE2 . PHE A 1 382 ? -0.916  -5.922  17.926  1.00 49.68 382 A 1 
ATOM   3089 C CZ  . PHE A 1 382 ? -2.040  -5.360  18.498  1.00 48.53 382 A 1 
ATOM   3090 N N   . THR A 1 383 ? 2.302   -6.841  21.050  1.00 53.48 383 A 1 
ATOM   3091 C CA  . THR A 1 383 ? 2.582   -8.250  20.815  1.00 51.36 383 A 1 
ATOM   3092 C C   . THR A 1 383 ? 1.285   -9.045  20.707  1.00 47.88 383 A 1 
ATOM   3093 O O   . THR A 1 383 ? 0.220   -8.554  21.105  1.00 43.69 383 A 1 
ATOM   3094 C CB  . THR A 1 383 ? 3.437   -8.866  21.938  1.00 46.32 383 A 1 
ATOM   3095 O OG1 . THR A 1 383 ? 2.739   -8.726  23.169  1.00 43.40 383 A 1 
ATOM   3096 C CG2 . THR A 1 383 ? 4.777   -8.172  22.026  1.00 42.09 383 A 1 
ATOM   3097 O OXT . THR A 1 383 ? 1.320   -10.188 20.229  1.00 41.53 383 A 1 
HETATM 3098 C C1  . NAG B 2 .   ? 4.632   18.573  -2.245  1.00 93.97 1   B 1 
HETATM 3099 C C2  . NAG B 2 .   ? 3.836   18.954  -1.029  1.00 94.17 1   B 1 
HETATM 3100 C C3  . NAG B 2 .   ? 4.181   20.362  -0.594  1.00 93.79 1   B 1 
HETATM 3101 C C4  . NAG B 2 .   ? 5.681   20.509  -0.450  1.00 93.09 1   B 1 
HETATM 3102 C C5  . NAG B 2 .   ? 6.382   20.064  -1.715  1.00 93.47 1   B 1 
HETATM 3103 C C6  . NAG B 2 .   ? 7.883   20.091  -1.613  1.00 89.87 1   B 1 
HETATM 3104 C C7  . NAG B 2 .   ? 1.681   17.847  -0.873  1.00 93.47 1   B 1 
HETATM 3105 C C8  . NAG B 2 .   ? 0.219   17.912  -1.153  1.00 91.21 1   B 1 
HETATM 3106 N N2  . NAG B 2 .   ? 2.411   18.883  -1.261  1.00 92.71 1   B 1 
HETATM 3107 O O3  . NAG B 2 .   ? 3.543   20.635  0.626   1.00 92.62 1   B 1 
HETATM 3108 O O4  . NAG B 2 .   ? 5.985   21.873  -0.233  1.00 92.68 1   B 1 
HETATM 3109 O O5  . NAG B 2 .   ? 6.004   18.714  -1.998  1.00 93.65 1   B 1 
HETATM 3110 O O6  . NAG B 2 .   ? 8.331   19.314  -0.526  1.00 84.72 1   B 1 
HETATM 3111 O O7  . NAG B 2 .   ? 2.165   16.891  -0.310  1.00 90.08 1   B 1 
HETATM 3112 C C1  . NAG B 2 .   ? 6.403   22.202  1.062   1.00 92.25 2   B 1 
HETATM 3113 C C2  . NAG B 2 .   ? 7.128   23.533  1.014   1.00 90.60 2   B 1 
HETATM 3114 C C3  . NAG B 2 .   ? 7.481   24.016  2.391   1.00 88.66 2   B 1 
HETATM 3115 C C4  . NAG B 2 .   ? 6.320   23.911  3.352   1.00 89.49 2   B 1 
HETATM 3116 C C5  . NAG B 2 .   ? 5.679   22.540  3.252   1.00 89.49 2   B 1 
HETATM 3117 C C6  . NAG B 2 .   ? 4.441   22.409  4.101   1.00 87.01 2   B 1 
HETATM 3118 C C7  . NAG B 2 .   ? 8.457   23.866  -1.022  1.00 88.58 2   B 1 
HETATM 3119 C C8  . NAG B 2 .   ? 9.771   23.619  -1.705  1.00 82.67 2   B 1 
HETATM 3120 N N2  . NAG B 2 .   ? 8.345   23.408  0.216   1.00 87.87 2   B 1 
HETATM 3121 O O3  . NAG B 2 .   ? 7.895   25.361  2.302   1.00 86.05 2   B 1 
HETATM 3122 O O4  . NAG B 2 .   ? 6.843   24.071  4.661   1.00 87.61 2   B 1 
HETATM 3123 O O5  . NAG B 2 .   ? 5.303   22.283  1.928   1.00 91.23 2   B 1 
HETATM 3124 O O6  . NAG B 2 .   ? 3.479   23.341  3.710   1.00 83.00 2   B 1 
HETATM 3125 O O7  . NAG B 2 .   ? 7.558   24.445  -1.601  1.00 83.96 2   B 1 
HETATM 3126 C C1  . MAN B 2 .   ? 6.356   24.976  5.488   1.00 82.49 3   B 1 
HETATM 3127 C C2  . MAN B 2 .   ? 6.994   24.695  6.829   1.00 79.22 3   B 1 
HETATM 3128 C C3  . MAN B 2 .   ? 6.327   25.567  7.859   1.00 72.77 3   B 1 
HETATM 3129 C C4  . MAN B 2 .   ? 6.402   27.007  7.453   1.00 74.31 3   B 1 
HETATM 3130 C C5  . MAN B 2 .   ? 5.828   27.199  6.081   1.00 74.08 3   B 1 
HETATM 3131 C C6  . MAN B 2 .   ? 6.034   28.602  5.567   1.00 69.71 3   B 1 
HETATM 3132 O O2  . MAN B 2 .   ? 8.396   24.981  6.871   1.00 77.58 3   B 1 
HETATM 3133 O O3  . MAN B 2 .   ? 6.931   25.371  9.101   1.00 70.26 3   B 1 
HETATM 3134 O O4  . MAN B 2 .   ? 5.662   27.784  8.350   1.00 67.69 3   B 1 
HETATM 3135 O O5  . MAN B 2 .   ? 6.492   26.343  5.159   1.00 81.43 3   B 1 
HETATM 3136 O O6  . MAN B 2 .   ? 5.360   28.757  4.347   1.00 62.71 3   B 1 
HETATM 3137 C C1  . MAN B 2 .   ? 9.298   24.376  6.012   1.00 72.72 4   B 1 
HETATM 3138 C C2  . MAN B 2 .   ? 10.708  24.088  6.517   1.00 67.27 4   B 1 
HETATM 3139 C C3  . MAN B 2 .   ? 11.332  25.407  6.946   1.00 61.99 4   B 1 
HETATM 3140 C C4  . MAN B 2 .   ? 11.360  26.359  5.759   1.00 60.07 4   B 1 
HETATM 3141 C C5  . MAN B 2 .   ? 9.927   26.537  5.244   1.00 62.56 4   B 1 
HETATM 3142 C C6  . MAN B 2 .   ? 9.877   27.416  4.026   1.00 51.66 4   B 1 
HETATM 3143 O O2  . MAN B 2 .   ? 11.509  23.584  5.487   1.00 65.78 4   B 1 
HETATM 3144 O O3  . MAN B 2 .   ? 12.648  25.156  7.414   1.00 54.89 4   B 1 
HETATM 3145 O O4  . MAN B 2 .   ? 11.887  27.602  6.163   1.00 46.22 4   B 1 
HETATM 3146 O O5  . MAN B 2 .   ? 9.392   25.253  4.910   1.00 68.43 4   B 1 
HETATM 3147 O O6  . MAN B 2 .   ? 10.508  26.781  2.932   1.00 52.05 4   B 1 
HETATM 3148 C C1  . MAN B 2 .   ? 12.006  22.297  5.668   1.00 65.43 5   B 1 
HETATM 3149 C C2  . MAN B 2 .   ? 13.238  22.127  4.775   1.00 59.48 5   B 1 
HETATM 3150 C C3  . MAN B 2 .   ? 12.841  22.327  3.319   1.00 62.53 5   B 1 
HETATM 3151 C C4  . MAN B 2 .   ? 11.717  21.363  2.950   1.00 58.29 5   B 1 
HETATM 3152 C C5  . MAN B 2 .   ? 10.550  21.531  3.937   1.00 65.64 5   B 1 
HETATM 3153 C C6  . MAN B 2 .   ? 9.472   20.516  3.687   1.00 56.70 5   B 1 
HETATM 3154 O O2  . MAN B 2 .   ? 13.797  20.835  4.917   1.00 53.32 5   B 1 
HETATM 3155 O O3  . MAN B 2 .   ? 13.957  22.108  2.466   1.00 52.68 5   B 1 
HETATM 3156 O O4  . MAN B 2 .   ? 11.281  21.654  1.636   1.00 55.95 5   B 1 
HETATM 3157 O O5  . MAN B 2 .   ? 11.011  21.383  5.278   1.00 61.09 5   B 1 
HETATM 3158 O O6  . MAN B 2 .   ? 8.442   20.717  4.635   1.00 53.14 5   B 1 
HETATM 3159 C C1  . MAN B 2 .   ? 10.259  27.530  1.768   1.00 44.64 6   B 1 
HETATM 3160 C C2  . MAN B 2 .   ? 10.740  26.740  0.552   1.00 52.28 6   B 1 
HETATM 3161 C C3  . MAN B 2 .   ? 12.266  26.579  0.648   1.00 49.50 6   B 1 
HETATM 3162 C C4  . MAN B 2 .   ? 12.932  27.937  0.754   1.00 37.48 6   B 1 
HETATM 3163 C C5  . MAN B 2 .   ? 12.338  28.694  1.942   1.00 33.70 6   B 1 
HETATM 3164 C C6  . MAN B 2 .   ? 12.843  30.116  1.996   1.00 15.19 6   B 1 
HETATM 3165 O O2  . MAN B 2 .   ? 10.494  27.430  -0.650  1.00 49.68 6   B 1 
HETATM 3166 O O3  . MAN B 2 .   ? 12.762  25.902  -0.497  1.00 45.41 6   B 1 
HETATM 3167 O O4  . MAN B 2 .   ? 14.321  27.769  0.952   1.00 26.29 6   B 1 
HETATM 3168 O O5  . MAN B 2 .   ? 10.911  28.780  1.825   1.00 39.35 6   B 1 
HETATM 3169 O O6  . MAN B 2 .   ? 12.446  30.773  0.796   1.00 8.99  6   B 1 
HETATM 3170 C C1  . MAN B 2 .   ? 9.168   27.310  -1.229  1.00 44.50 7   B 1 
HETATM 3171 C C2  . MAN B 2 .   ? 9.294   27.524  -2.744  1.00 37.29 7   B 1 
HETATM 3172 C C3  . MAN B 2 .   ? 9.655   28.971  -3.028  1.00 28.96 7   B 1 
HETATM 3173 C C4  . MAN B 2 .   ? 8.670   29.910  -2.354  1.00 28.91 7   B 1 
HETATM 3174 C C5  . MAN B 2 .   ? 8.577   29.593  -0.872  1.00 35.68 7   B 1 
HETATM 3175 C C6  . MAN B 2 .   ? 7.512   30.422  -0.197  1.00 20.07 7   B 1 
HETATM 3176 O O2  . MAN B 2 .   ? 8.054   27.234  -3.377  1.00 30.70 7   B 1 
HETATM 3177 O O3  . MAN B 2 .   ? 9.677   29.213  -4.431  1.00 20.06 7   B 1 
HETATM 3178 O O4  . MAN B 2 .   ? 9.091   31.247  -2.527  1.00 14.07 7   B 1 
HETATM 3179 O O5  . MAN B 2 .   ? 8.240   28.228  -0.678  1.00 43.84 7   B 1 
HETATM 3180 O O6  . MAN B 2 .   ? 7.536   30.198  1.194   1.00 19.63 7   B 1 
HETATM 3181 C C1  . MAN B 2 .   ? 12.754  32.171  0.728   1.00 5.31  8   B 1 
HETATM 3182 C C2  . MAN B 2 .   ? 11.994  32.679  -0.506  1.00 5.45  8   B 1 
HETATM 3183 C C3  . MAN B 2 .   ? 12.572  32.036  -1.769  1.00 5.86  8   B 1 
HETATM 3184 C C4  . MAN B 2 .   ? 14.074  32.251  -1.841  1.00 4.04  8   B 1 
HETATM 3185 C C5  . MAN B 2 .   ? 14.738  31.786  -0.542  1.00 6.32  8   B 1 
HETATM 3186 C C6  . MAN B 2 .   ? 16.216  32.117  -0.563  1.00 3.00  8   B 1 
HETATM 3187 O O2  . MAN B 2 .   ? 12.123  34.090  -0.616  1.00 4.46  8   B 1 
HETATM 3188 O O3  . MAN B 2 .   ? 11.952  32.562  -2.918  1.00 5.55  8   B 1 
HETATM 3189 O O4  . MAN B 2 .   ? 14.609  31.529  -2.924  1.00 4.07  8   B 1 
HETATM 3190 O O5  . MAN B 2 .   ? 14.139  32.413  0.585   1.00 5.18  8   B 1 
HETATM 3191 O O6  . MAN B 2 .   ? 16.790  31.844  0.692   1.00 2.35  8   B 1 
HETATM 3192 C C1  . NAG C 3 .   ? -15.452 -8.919  18.234  1.00 78.54 1   C 1 
HETATM 3193 C C2  . NAG C 3 .   ? -15.553 -8.147  19.534  1.00 75.14 1   C 1 
HETATM 3194 C C3  . NAG C 3 .   ? -15.300 -9.019  20.746  1.00 71.87 1   C 1 
HETATM 3195 C C4  . NAG C 3 .   ? -16.121 -10.305 20.700  1.00 71.53 1   C 1 
HETATM 3196 C C5  . NAG C 3 .   ? -15.881 -10.981 19.345  1.00 73.24 1   C 1 
HETATM 3197 C C6  . NAG C 3 .   ? -16.677 -12.267 19.184  1.00 66.10 1   C 1 
HETATM 3198 C C7  . NAG C 3 .   ? -15.008 -5.783  19.467  1.00 68.44 1   C 1 
HETATM 3199 C C8  . NAG C 3 .   ? -13.934 -4.744  19.494  1.00 62.02 1   C 1 
HETATM 3200 N N2  . NAG C 3 .   ? -14.631 -7.036  19.542  1.00 71.96 1   C 1 
HETATM 3201 O O3  . NAG C 3 .   ? -15.621 -8.317  21.926  1.00 66.48 1   C 1 
HETATM 3202 O O4  . NAG C 3 .   ? -15.730 -11.151 21.770  1.00 69.59 1   C 1 
HETATM 3203 O O5  . NAG C 3 .   ? -16.230 -10.095 18.279  1.00 73.21 1   C 1 
HETATM 3204 O O6  . NAG C 3 .   ? -18.056 -12.003 19.289  1.00 58.98 1   C 1 
HETATM 3205 O O7  . NAG C 3 .   ? -16.191 -5.460  19.380  1.00 62.34 1   C 1 
HETATM 3206 C C1  . NAG C 3 .   ? -16.802 -11.474 22.680  1.00 65.13 2   C 1 
HETATM 3207 C C2  . NAG C 3 .   ? -16.372 -12.573 23.597  1.00 53.82 2   C 1 
HETATM 3208 C C3  . NAG C 3 .   ? -17.440 -12.895 24.637  1.00 45.02 2   C 1 
HETATM 3209 C C4  . NAG C 3 .   ? -17.994 -11.626 25.270  1.00 38.05 2   C 1 
HETATM 3210 C C5  . NAG C 3 .   ? -18.329 -10.622 24.203  1.00 55.24 2   C 1 
HETATM 3211 C C6  . NAG C 3 .   ? -18.794 -9.305  24.746  1.00 36.06 2   C 1 
HETATM 3212 C C7  . NAG C 3 .   ? -14.890 -14.308 22.666  1.00 62.25 2   C 1 
HETATM 3213 C C8  . NAG C 3 .   ? -14.792 -15.544 21.843  1.00 54.94 2   C 1 
HETATM 3214 N N2  . NAG C 3 .   ? -16.101 -13.804 22.840  1.00 60.82 2   C 1 
HETATM 3215 O O3  . NAG C 3 .   ? -16.884 -13.716 25.636  1.00 30.57 2   C 1 
HETATM 3216 O O4  . NAG C 3 .   ? -19.187 -12.021 25.953  1.00 22.43 2   C 1 
HETATM 3217 O O5  . NAG C 3 .   ? -17.196 -10.350 23.426  1.00 61.93 2   C 1 
HETATM 3218 O O6  . NAG C 3 .   ? -17.802 -8.716  25.542  1.00 27.71 2   C 1 
HETATM 3219 O O7  . NAG C 3 .   ? -13.892 -13.796 23.130  1.00 57.30 2   C 1 
HETATM 3220 C C1  . MAN C 3 .   ? -19.512 -11.525 27.108  1.00 7.01  3   C 1 
HETATM 3221 C C2  . MAN C 3 .   ? -20.979 -11.811 27.324  1.00 5.08  3   C 1 
HETATM 3222 C C3  . MAN C 3 .   ? -21.366 -11.100 28.599  1.00 3.67  3   C 1 
HETATM 3223 C C4  . MAN C 3 .   ? -20.507 -11.533 29.744  1.00 3.51  3   C 1 
HETATM 3224 C C5  . MAN C 3 .   ? -19.058 -11.327 29.414  1.00 5.05  3   C 1 
HETATM 3225 C C6  . MAN C 3 .   ? -18.137 -11.931 30.454  1.00 4.48  3   C 1 
HETATM 3226 O O2  . MAN C 3 .   ? -21.275 -13.202 27.499  1.00 5.43  3   C 1 
HETATM 3227 O O3  . MAN C 3 .   ? -22.724 -11.378 28.878  1.00 3.89  3   C 1 
HETATM 3228 O O4  . MAN C 3 .   ? -20.819 -10.756 30.874  1.00 3.94  3   C 1 
HETATM 3229 O O5  . MAN C 3 .   ? -18.752 -12.003 28.201  1.00 5.24  3   C 1 
HETATM 3230 O O6  . MAN C 3 .   ? -16.808 -11.655 30.130  1.00 5.50  3   C 1 
HETATM 3231 C C1  . MAN C 3 .   ? -20.996 -14.124 26.527  1.00 3.91  4   C 1 
HETATM 3232 C C2  . MAN C 3 .   ? -21.943 -15.342 26.475  1.00 3.49  4   C 1 
HETATM 3233 C C3  . MAN C 3 .   ? -21.820 -16.089 27.788  1.00 4.08  4   C 1 
HETATM 3234 C C4  . MAN C 3 .   ? -20.389 -16.511 28.021  1.00 3.96  4   C 1 
HETATM 3235 C C5  . MAN C 3 .   ? -19.513 -15.257 27.989  1.00 4.72  4   C 1 
HETATM 3236 C C6  . MAN C 3 .   ? -18.071 -15.622 28.162  1.00 4.20  4   C 1 
HETATM 3237 O O2  . MAN C 3 .   ? -21.501 -16.225 25.484  1.00 4.81  4   C 1 
HETATM 3238 O O3  . MAN C 3 .   ? -22.664 -17.245 27.730  1.00 2.90  4   C 1 
HETATM 3239 O O4  . MAN C 3 .   ? -20.266 -17.154 29.271  1.00 4.51  4   C 1 
HETATM 3240 O O5  . MAN C 3 .   ? -19.691 -14.598 26.740  1.00 5.23  4   C 1 
HETATM 3241 O O6  . MAN C 3 .   ? -17.612 -16.312 27.014  1.00 4.89  4   C 1 
HETATM 3242 C C1  . MAN C 3 .   ? -22.339 -16.335 24.411  1.00 5.25  5   C 1 
HETATM 3243 C C2  . MAN C 3 .   ? -22.044 -17.669 23.737  1.00 5.35  5   C 1 
HETATM 3244 C C3  . MAN C 3 .   ? -20.589 -17.684 23.275  1.00 5.71  5   C 1 
HETATM 3245 C C4  . MAN C 3 .   ? -20.300 -16.480 22.384  1.00 11.27 5   C 1 
HETATM 3246 C C5  . MAN C 3 .   ? -20.717 -15.181 23.104  1.00 10.75 5   C 1 
HETATM 3247 C C6  . MAN C 3 .   ? -20.586 -13.977 22.212  1.00 10.12 5   C 1 
HETATM 3248 O O2  . MAN C 3 .   ? -22.890 -17.860 22.610  1.00 4.47  5   C 1 
HETATM 3249 O O3  . MAN C 3 .   ? -20.299 -18.878 22.561  1.00 5.16  5   C 1 
HETATM 3250 O O4  . MAN C 3 .   ? -18.921 -16.435 22.074  1.00 10.46 5   C 1 
HETATM 3251 O O5  . MAN C 3 .   ? -22.080 -15.270 23.546  1.00 7.63  5   C 1 
HETATM 3252 O O6  . MAN C 3 .   ? -20.936 -12.830 22.963  1.00 7.69  5   C 1 
HETATM 3253 C C1  . MAN C 3 .   ? -16.254 -16.591 27.187  1.00 6.79  6   C 1 
HETATM 3254 C C2  . MAN C 3 .   ? -15.692 -17.141 25.862  1.00 10.74 6   C 1 
HETATM 3255 C C3  . MAN C 3 .   ? -16.418 -18.462 25.546  1.00 7.67  6   C 1 
HETATM 3256 C C4  . MAN C 3 .   ? -16.271 -19.433 26.697  1.00 8.15  6   C 1 
HETATM 3257 C C5  . MAN C 3 .   ? -16.778 -18.769 27.992  1.00 7.28  6   C 1 
HETATM 3258 C C6  . MAN C 3 .   ? -16.508 -19.625 29.195  1.00 5.77  6   C 1 
HETATM 3259 O O2  . MAN C 3 .   ? -14.330 -17.456 25.978  1.00 15.03 6   C 1 
HETATM 3260 O O3  . MAN C 3 .   ? -15.871 -19.031 24.373  1.00 9.86  6   C 1 
HETATM 3261 O O4  . MAN C 3 .   ? -17.026 -20.593 26.444  1.00 6.30  6   C 1 
HETATM 3262 O O5  . MAN C 3 .   ? -16.091 -17.537 28.208  1.00 10.06 6   C 1 
HETATM 3263 O O6  . MAN C 3 .   ? -15.108 -19.780 29.313  1.00 6.70  6   C 1 
HETATM 3264 C C1  . MAN C 3 .   ? -13.426 -16.375 25.789  1.00 14.42 7   C 1 
HETATM 3265 C C2  . MAN C 3 .   ? -12.122 -16.970 25.240  1.00 12.57 7   C 1 
HETATM 3266 C C3  . MAN C 3 .   ? -11.482 -17.852 26.316  1.00 12.14 7   C 1 
HETATM 3267 C C4  . MAN C 3 .   ? -11.308 -17.082 27.618  1.00 10.65 7   C 1 
HETATM 3268 C C5  . MAN C 3 .   ? -12.637 -16.478 28.034  1.00 10.03 7   C 1 
HETATM 3269 C C6  . MAN C 3 .   ? -12.496 -15.589 29.254  1.00 5.30  7   C 1 
HETATM 3270 O O2  . MAN C 3 .   ? -11.219 -15.917 24.944  1.00 14.63 7   C 1 
HETATM 3271 O O3  . MAN C 3 .   ? -10.225 -18.323 25.868  1.00 11.89 7   C 1 
HETATM 3272 O O4  . MAN C 3 .   ? -10.838 -17.939 28.632  1.00 11.17 7   C 1 
HETATM 3273 O O5  . MAN C 3 .   ? -13.192 -15.667 27.009  1.00 15.65 7   C 1 
HETATM 3274 O O6  . MAN C 3 .   ? -13.752 -15.123 29.672  1.00 4.50  7   C 1 
HETATM 3275 C C1  . MAN C 3 .   ? -14.720 -20.570 30.439  1.00 5.23  8   C 1 
HETATM 3276 C C2  . MAN C 3 .   ? -13.180 -20.488 30.456  1.00 4.90  8   C 1 
HETATM 3277 C C3  . MAN C 3 .   ? -12.613 -21.179 29.217  1.00 5.78  8   C 1 
HETATM 3278 C C4  . MAN C 3 .   ? -13.167 -22.591 29.095  1.00 5.70  8   C 1 
HETATM 3279 C C5  . MAN C 3 .   ? -14.696 -22.522 29.087  1.00 5.76  8   C 1 
HETATM 3280 C C6  . MAN C 3 .   ? -15.349 -23.902 29.008  1.00 3.94  8   C 1 
HETATM 3281 O O2  . MAN C 3 .   ? -12.671 -21.135 31.619  1.00 5.74  8   C 1 
HETATM 3282 O O3  . MAN C 3 .   ? -11.206 -21.217 29.279  1.00 6.29  8   C 1 
HETATM 3283 O O4  . MAN C 3 .   ? -12.727 -23.176 27.888  1.00 7.45  8   C 1 
HETATM 3284 O O5  . MAN C 3 .   ? -15.158 -21.905 30.300  1.00 6.40  8   C 1 
HETATM 3285 O O6  . MAN C 3 .   ? -15.251 -24.570 30.233  1.00 3.09  8   C 1 
#
