# Supplementary material for: Theoretical Study of Sphingomyelinases from Entamoeba histolytica and Trichomonas vaginalis Sheds Light on the Evolution of Enzymes Needed for Survival and Colonization
Source: Pathogens. 2025 Jan 5;14(1):32. doi: 10.3390/pathogens14010032 (PMC11768322; doi:10.3390/pathogens14010032)
Supplement: Supplementary file 1 [file pathogens-14-00032-s001.zip › Supplementary structural Files/CIF files aSMase6/aSmase6 no signal peptide no c terminal/aSmase6 no signal peptide no c terminal glycosilated/fold_smase6nosignoctermglyc_model_1.cif]

# By using this file you agree to the legally binding terms of use found at alphafoldserver.com/output-terms
data_2666b59df585dea7
#
_entry.id 2666b59df585dea7
#
loop_
_atom_type.symbol
C 
N 
O 
S 
#
loop_
_audit_author.name
_audit_author.pdbx_ordinal
"Google DeepMind" 1 
"Isomorphic Labs" 2 
#
_audit_conform.dict_location https://raw.githubusercontent.com/ihmwg/ModelCIF/master/dist/mmcif_ma.dic
_audit_conform.dict_name     mmcif_ma.dic
_audit_conform.dict_version  1.4.5
#
loop_
_chem_comp.formula
_chem_comp.formula_weight
_chem_comp.id
_chem_comp.mon_nstd_flag
_chem_comp.name
_chem_comp.pdbx_smiles
_chem_comp.pdbx_synonyms
_chem_comp.type
"C3 H7 N O2"    89.093  ALA y ALANINE                                  C[C@H](N)C(O)=O                                  ?                                     "L-PEPTIDE LINKING"           
"C6 H15 N4 O2"  175.209 ARG y ARGININE                                 N[C@@H](CCCNC(N)=[NH2+])C(O)=O                   ?                                     "L-PEPTIDE LINKING"           
"C4 H8 N2 O3"   132.118 ASN y ASPARAGINE                               N[C@@H](CC(N)=O)C(O)=O                           ?                                     "L-PEPTIDE LINKING"           
"C4 H7 N O4"    133.103 ASP y "ASPARTIC ACID"                          N[C@@H](CC(O)=O)C(O)=O                           ?                                     "L-PEPTIDE LINKING"           
"C3 H7 N O2 S"  121.158 CYS y CYSTEINE                                 N[C@@H](CS)C(O)=O                                ?                                     "L-PEPTIDE LINKING"           
"C5 H10 N2 O3"  146.144 GLN y GLUTAMINE                                N[C@@H](CCC(N)=O)C(O)=O                          ?                                     "L-PEPTIDE LINKING"           
"C5 H9 N O4"    147.129 GLU y "GLUTAMIC ACID"                          N[C@@H](CCC(O)=O)C(O)=O                          ?                                     "L-PEPTIDE LINKING"           
"C2 H5 N O2"    75.067  GLY y GLYCINE                                  NCC(O)=O                                         ?                                     "PEPTIDE LINKING"             
"C6 H10 N3 O2"  156.162 HIS y HISTIDINE                                N[C@@H](Cc1c[nH]c[nH+]1)C(O)=O                   ?                                     "L-PEPTIDE LINKING"           
"C6 H13 N O2"   131.173 ILE y ISOLEUCINE                               CC[C@H](C)[C@H](N)C(O)=O                         ?                                     "L-PEPTIDE LINKING"           
"C6 H13 N O2"   131.173 LEU y LEUCINE                                  CC(C)C[C@H](N)C(O)=O                             ?                                     "L-PEPTIDE LINKING"           
"C6 H15 N2 O2"  147.195 LYS y LYSINE                                   N[C@@H](CCCC[NH3+])C(O)=O                        ?                                     "L-PEPTIDE LINKING"           
"C6 H12 O6"     180.156 MAN y alpha-D-mannopyranose                    OC[C@H]1O[C@H](O)[C@@H](O)[C@@H](O)[C@@H]1O      "alpha-D-mannose; D-mannose; mannose" "D-saccharide, alpha linking" 
"C5 H11 N O2 S" 149.211 MET y METHIONINE                               CSCC[C@H](N)C(O)=O                               ?                                     "L-PEPTIDE LINKING"           
"C8 H15 N O6"   221.208 NAG y 2-acetamido-2-deoxy-beta-D-glucopyranose CC(=O)N[C@H]1[C@H](O)O[C@H](CO)[C@@H](O)[C@@H]1O 
;N-acetyl-beta-D-glucosamine; 2-acetamido-2-deoxy-beta-D-glucose; 2-acetamido-2-deoxy-D-glucose;
2-acetamido-2-deoxy-glucose; N-ACETYL-D-GLUCOSAMINE
;
"D-saccharide, beta linking"  
"C9 H11 N O2"   165.189 PHE y PHENYLALANINE                            N[C@@H](Cc1ccccc1)C(O)=O                         ?                                     "L-PEPTIDE LINKING"           
"C5 H9 N O2"    115.130 PRO y PROLINE                                  OC(=O)[C@@H]1CCCN1                               ?                                     "L-PEPTIDE LINKING"           
"C3 H7 N O3"    105.093 SER y SERINE                                   N[C@@H](CO)C(O)=O                                ?                                     "L-PEPTIDE LINKING"           
"C4 H9 N O3"    119.119 THR y THREONINE                                C[C@@H](O)[C@H](N)C(O)=O                         ?                                     "L-PEPTIDE LINKING"           
"C11 H12 N2 O2" 204.225 TRP y TRYPTOPHAN                               N[C@@H](Cc1c[nH]c2ccccc12)C(O)=O                 ?                                     "L-PEPTIDE LINKING"           
"C9 H11 N O3"   181.189 TYR y TYROSINE                                 N[C@@H](Cc1ccc(O)cc1)C(O)=O                      ?                                     "L-PEPTIDE LINKING"           
"C5 H11 N O2"   117.146 VAL y VALINE                                   CC(C)[C@H](N)C(O)=O                              ?                                     "L-PEPTIDE LINKING"           
#
_citation.book_publisher          ?
_citation.country                 UK
_citation.id                      primary
_citation.journal_full            Nature
_citation.journal_id_ASTM         NATUAS
_citation.journal_id_CSD          0006
_citation.journal_id_ISSN         0028-0836
_citation.journal_volume          ?
_citation.page_first              ?
_citation.page_last               ?
_citation.pdbx_database_id_DOI    ?
_citation.pdbx_database_id_PubMed ?
_citation.title                   "Accurate structure prediction of biomolecular interactions with AlphaFold 3"
_citation.year                    2024
#
loop_
_citation_author.citation_id
_citation_author.name
_citation_author.ordinal
primary "Google DeepMind" 1 
primary "Isomorphic Labs" 2 
#
loop_
_entity.id
_entity.pdbx_description
_entity.type
1 . polymer  
2 . branched 
3 . branched 
#
_entity_poly.entity_id      1
_entity_poly.pdbx_strand_id A
_entity_poly.type           polypeptide(L)
#
loop_
_entity_poly_seq.entity_id
_entity_poly_seq.hetero
_entity_poly_seq.mon_id
_entity_poly_seq.num
1 n PHE 1   
1 n GLU 2   
1 n MET 3   
1 n TRP 4   
1 n GLN 5   
1 n LEU 6   
1 n THR 7   
1 n ASP 8   
1 n ILE 9   
1 n HIS 10  
1 n LEU 11  
1 n ASP 12  
1 n PRO 13  
1 n MET 14  
1 n TYR 15  
1 n THR 16  
1 n VAL 17  
1 n GLY 18  
1 n SER 19  
1 n ASP 20  
1 n PRO 21  
1 n LEU 22  
1 n LYS 23  
1 n LEU 24  
1 n CYS 25  
1 n ARG 26  
1 n GLU 27  
1 n GLY 28  
1 n LYS 29  
1 n GLY 30  
1 n ASN 31  
1 n ALA 32  
1 n GLY 33  
1 n LYS 34  
1 n TYR 35  
1 n GLY 36  
1 n ASP 37  
1 n TYR 38  
1 n SER 39  
1 n CYS 40  
1 n ASP 41  
1 n ALA 42  
1 n ASN 43  
1 n MET 44  
1 n ALA 45  
1 n LEU 46  
1 n LEU 47  
1 n ASP 48  
1 n SER 49  
1 n LEU 50  
1 n VAL 51  
1 n LYS 52  
1 n PHE 53  
1 n ILE 54  
1 n LYS 55  
1 n ARG 56  
1 n ASN 57  
1 n THR 58  
1 n ASP 59  
1 n VAL 60  
1 n ASN 61  
1 n GLY 62  
1 n LYS 63  
1 n VAL 64  
1 n MET 65  
1 n VAL 66  
1 n TYR 67  
1 n ASN 68  
1 n GLY 69  
1 n ASP 70  
1 n ILE 71  
1 n VAL 72  
1 n SER 73  
1 n ARG 74  
1 n ALA 75  
1 n ILE 76  
1 n PRO 77  
1 n LYS 78  
1 n TYR 79  
1 n ASN 80  
1 n LEU 81  
1 n ASP 82  
1 n TYR 83  
1 n VAL 84  
1 n LYS 85  
1 n GLN 86  
1 n SER 87  
1 n ILE 88  
1 n VAL 89  
1 n ASN 90  
1 n ALA 91  
1 n THR 92  
1 n ALA 93  
1 n LEU 94  
1 n LEU 95  
1 n LYS 96  
1 n LYS 97  
1 n PHE 98  
1 n GLU 99  
1 n ASP 100 
1 n PHE 101 
1 n PHE 102 
1 n ILE 103 
1 n ILE 104 
1 n PRO 105 
1 n MET 106 
1 n LEU 107 
1 n GLY 108 
1 n ASN 109 
1 n HIS 110 
1 n ASP 111 
1 n VAL 112 
1 n TYR 113 
1 n PRO 114 
1 n ALA 115 
1 n ASN 116 
1 n GLN 117 
1 n MET 118 
1 n ALA 119 
1 n ILE 120 
1 n ASN 121 
1 n SER 122 
1 n GLN 123 
1 n TRP 124 
1 n ILE 125 
1 n PHE 126 
1 n GLN 127 
1 n PHE 128 
1 n ALA 129 
1 n ALA 130 
1 n GLU 131 
1 n GLN 132 
1 n PHE 133 
1 n ALA 134 
1 n PRO 135 
1 n PHE 136 
1 n LEU 137 
1 n SER 138 
1 n GLN 139 
1 n ASN 140 
1 n ALA 141 
1 n ILE 142 
1 n GLU 143 
1 n SER 144 
1 n PHE 145 
1 n LYS 146 
1 n HIS 147 
1 n GLY 148 
1 n GLY 149 
1 n TYR 150 
1 n TYR 151 
1 n THR 152 
1 n MET 153 
1 n PRO 154 
1 n PHE 155 
1 n PRO 156 
1 n ALA 157 
1 n HIS 158 
1 n LEU 159 
1 n GLY 160 
1 n ILE 161 
1 n LYS 162 
1 n VAL 163 
1 n PRO 164 
1 n LEU 165 
1 n ASN 166 
1 n ALA 167 
1 n VAL 168 
1 n VAL 169 
1 n LEU 170 
1 n ASN 171 
1 n THR 172 
1 n VAL 173 
1 n LEU 174 
1 n TYR 175 
1 n TYR 176 
1 n ASN 177 
1 n TYR 178 
1 n ASN 179 
1 n LYS 180 
1 n GLN 181 
1 n THR 182 
1 n MET 183 
1 n ASP 184 
1 n SER 185 
1 n THR 186 
1 n ASP 187 
1 n PRO 188 
1 n LEU 189 
1 n GLY 190 
1 n GLN 191 
1 n PHE 192 
1 n GLU 193 
1 n TRP 194 
1 n PHE 195 
1 n LYS 196 
1 n THR 197 
1 n VAL 198 
1 n MET 199 
1 n ASP 200 
1 n GLY 201 
1 n TYR 202 
1 n ARG 203 
1 n LYS 204 
1 n THR 205 
1 n GLY 206 
1 n GLN 207 
1 n ARG 208 
1 n ALA 209 
1 n ILE 210 
1 n VAL 211 
1 n SER 212 
1 n MET 213 
1 n HIS 214 
1 n ILE 215 
1 n CYS 216 
1 n PRO 217 
1 n GLY 218 
1 n VAL 219 
1 n ALA 220 
1 n GLU 221 
1 n ARG 222 
1 n PHE 223 
1 n ASN 224 
1 n TYR 225 
1 n SER 226 
1 n ASP 227 
1 n GLN 228 
1 n LEU 229 
1 n TYR 230 
1 n PRO 231 
1 n GLN 232 
1 n TYR 233 
1 n ASN 234 
1 n ASP 235 
1 n ARG 236 
1 n LEU 237 
1 n VAL 238 
1 n ASP 239 
1 n SER 240 
1 n LEU 241 
1 n ALA 242 
1 n GLU 243 
1 n TYR 244 
1 n ASN 245 
1 n ASP 246 
1 n VAL 247 
1 n ILE 248 
1 n LEU 249 
1 n GLY 250 
1 n VAL 251 
1 n LEU 252 
1 n CYS 253 
1 n GLY 254 
1 n HIS 255 
1 n LEU 256 
1 n HIS 257 
1 n THR 258 
1 n ASP 259 
1 n THR 260 
1 n PHE 261 
1 n ARG 262 
1 n ILE 263 
1 n LEU 264 
1 n SER 265 
1 n LYS 266 
1 n GLY 267 
1 n ASN 268 
1 n LYS 269 
1 n LYS 270 
1 n VAL 271 
1 n MET 272 
1 n ALA 273 
1 n PHE 274 
1 n ILE 275 
1 n GLY 276 
1 n PRO 277 
1 n SER 278 
1 n VAL 279 
1 n ASP 280 
1 n THR 281 
1 n TRP 282 
1 n LEU 283 
1 n GLY 284 
1 n THR 285 
1 n SER 286 
1 n PRO 287 
1 n SER 288 
1 n ILE 289 
1 n ARG 290 
1 n LYS 291 
1 n TYR 292 
1 n ASP 293 
1 n VAL 294 
1 n GLY 295 
1 n ASN 296 
1 n GLY 297 
1 n GLN 298 
1 n GLY 299 
1 n TYR 300 
1 n MET 301 
1 n LYS 302 
1 n GLU 303 
1 n PHE 304 
1 n LYS 305 
1 n ASN 306 
1 n TYR 307 
1 n HIS 308 
1 n PHE 309 
1 n GLN 310 
1 n LEU 311 
1 n ARG 312 
1 n PRO 313 
1 n LYS 314 
1 n LYS 315 
1 n ASP 316 
1 n LYS 317 
1 n LEU 318 
1 n LYS 319 
1 n PRO 320 
1 n LYS 321 
1 n THR 322 
1 n THR 323 
1 n ILE 324 
1 n LYS 325 
1 n GLN 326 
1 n PRO 327 
1 n SER 328 
1 n ASP 329 
1 n GLY 330 
1 n PHE 331 
1 n ASN 332 
1 n LYS 333 
1 n TRP 334 
1 n LYS 335 
1 n PHE 336 
1 n ASN 337 
1 n TYR 338 
1 n GLY 339 
1 n SER 340 
1 n SER 341 
1 n SER 342 
1 n GLU 343 
1 n TYR 344 
1 n GLY 345 
1 n LEU 346 
1 n LYS 347 
1 n GLU 348 
1 n LEU 349 
1 n SER 350 
1 n PRO 351 
1 n LYS 352 
1 n GLU 353 
1 n PHE 354 
1 n GLU 355 
1 n ILE 356 
1 n LEU 357 
1 n ALA 358 
1 n ALA 359 
1 n ARG 360 
1 n MET 361 
1 n ASP 362 
1 n LYS 363 
1 n ASP 364 
1 n LEU 365 
1 n GLN 366 
1 n LEU 367 
1 n PHE 368 
1 n ASN 369 
1 n LYS 370 
1 n TYR 371 
1 n HIS 372 
1 n LEU 373 
1 n HIS 374 
1 n PHE 375 
1 n ARG 376 
1 n ALA 377 
1 n ASP 378 
1 n THR 379 
1 n PRO 380 
1 n GLY 381 
1 n PHE 382 
1 n THR 383 
#
_ma_data.content_type "model coordinates"
_ma_data.id           1
_ma_data.name         Model
#
_ma_model_list.data_id          1
_ma_model_list.model_group_id   1
_ma_model_list.model_group_name "AlphaFold-beta-20231127 (7a14c934-fe78-43c1-a552-7fb305b0ebd1 @ 2024-08-29 17:24:26)"
_ma_model_list.model_id         1
_ma_model_list.model_name       "Top ranked model"
_ma_model_list.model_type       "Ab initio model"
_ma_model_list.ordinal_id       1
#
loop_
_ma_protocol_step.method_type
_ma_protocol_step.ordinal_id
_ma_protocol_step.protocol_id
_ma_protocol_step.step_id
"coevolution MSA" 1 1 1 
"template search" 2 1 2 
modeling          3 1 3 
#
loop_
_ma_qa_metric.id
_ma_qa_metric.mode
_ma_qa_metric.name
_ma_qa_metric.software_group_id
_ma_qa_metric.type
1 global pLDDT 1 pLDDT 
2 local  pLDDT 1 pLDDT 
#
_ma_qa_metric_global.metric_id    1
_ma_qa_metric_global.metric_value 88.62
_ma_qa_metric_global.model_id     1
_ma_qa_metric_global.ordinal_id   1
#
_ma_software_group.group_id    1
_ma_software_group.ordinal_id  1
_ma_software_group.software_id 1
#
loop_
_ma_target_entity.data_id
_ma_target_entity.entity_id
_ma_target_entity.origin
1 1 . 
1 2 . 
1 3 . 
#
loop_
_ma_target_entity_instance.asym_id
_ma_target_entity_instance.details
_ma_target_entity_instance.entity_id
A . 1 
B . 2 
C . 3 
#
loop_
_pdbx_branch_scheme.asym_id
_pdbx_branch_scheme.auth_asym_id
_pdbx_branch_scheme.auth_seq_num
_pdbx_branch_scheme.entity_id
_pdbx_branch_scheme.hetero
_pdbx_branch_scheme.mon_id
_pdbx_branch_scheme.num
_pdbx_branch_scheme.pdb_asym_id
_pdbx_branch_scheme.pdb_ins_code
_pdbx_branch_scheme.pdb_seq_num
B B 1 2 n NAG 1 B . 1 
B B 2 2 n NAG 2 B . 2 
B B 3 2 n MAN 3 B . 3 
B B 4 2 n MAN 4 B . 4 
B B 5 2 n MAN 5 B . 5 
B B 6 2 n MAN 6 B . 6 
B B 7 2 n MAN 7 B . 7 
B B 8 2 n MAN 8 B . 8 
C C 1 3 n NAG 1 C . 1 
C C 2 3 n NAG 2 C . 2 
C C 3 3 n MAN 3 C . 3 
C C 4 3 n MAN 4 C . 4 
C C 5 3 n MAN 5 C . 5 
C C 6 3 n MAN 6 C . 6 
C C 7 3 n MAN 7 C . 7 
C C 8 3 n MAN 8 C . 8 
#
loop_
_pdbx_data_usage.details
_pdbx_data_usage.id
_pdbx_data_usage.type
_pdbx_data_usage.url
;NON-COMMERCIAL USE ONLY, BY USING THIS FILE YOU AGREE TO THE TERMS OF USE FOUND
AT alphafoldserver.com/output-terms.
;
1 license    ? 
;THE INFORMATION IS NOT INTENDED FOR, HAS NOT BEEN VALIDATED FOR, AND IS NOT
APPROVED FOR CLINICAL USE. IT SHOULD NOT BE USED FOR CLINICAL PURPOSE OR RELIED
ON FOR MEDICAL OR OTHER PROFESSIONAL ADVICE. IT IS THEORETICAL MODELLING ONLY
AND CAUTION SHOULD BE EXERCISED IN ITS USE. IT IS PROVIDED "AS-IS" WITHOUT ANY
WARRANTY OF ANY KIND, WHETHER EXPRESSED OR IMPLIED. NO WARRANTY IS GIVEN THAT
USE OF THE INFORMATION SHALL NOT INFRINGE THE RIGHTS OF ANY THIRD PARTY.
;
2 disclaimer ? 
#
loop_
_pdbx_poly_seq_scheme.asym_id
_pdbx_poly_seq_scheme.auth_seq_num
_pdbx_poly_seq_scheme.entity_id
_pdbx_poly_seq_scheme.hetero
_pdbx_poly_seq_scheme.mon_id
_pdbx_poly_seq_scheme.pdb_ins_code
_pdbx_poly_seq_scheme.pdb_seq_num
_pdbx_poly_seq_scheme.pdb_strand_id
_pdbx_poly_seq_scheme.seq_id
A 1   1 n PHE . 1   A 1   
A 2   1 n GLU . 2   A 2   
A 3   1 n MET . 3   A 3   
A 4   1 n TRP . 4   A 4   
A 5   1 n GLN . 5   A 5   
A 6   1 n LEU . 6   A 6   
A 7   1 n THR . 7   A 7   
A 8   1 n ASP . 8   A 8   
A 9   1 n ILE . 9   A 9   
A 10  1 n HIS . 10  A 10  
A 11  1 n LEU . 11  A 11  
A 12  1 n ASP . 12  A 12  
A 13  1 n PRO . 13  A 13  
A 14  1 n MET . 14  A 14  
A 15  1 n TYR . 15  A 15  
A 16  1 n THR . 16  A 16  
A 17  1 n VAL . 17  A 17  
A 18  1 n GLY . 18  A 18  
A 19  1 n SER . 19  A 19  
A 20  1 n ASP . 20  A 20  
A 21  1 n PRO . 21  A 21  
A 22  1 n LEU . 22  A 22  
A 23  1 n LYS . 23  A 23  
A 24  1 n LEU . 24  A 24  
A 25  1 n CYS . 25  A 25  
A 26  1 n ARG . 26  A 26  
A 27  1 n GLU . 27  A 27  
A 28  1 n GLY . 28  A 28  
A 29  1 n LYS . 29  A 29  
A 30  1 n GLY . 30  A 30  
A 31  1 n ASN . 31  A 31  
A 32  1 n ALA . 32  A 32  
A 33  1 n GLY . 33  A 33  
A 34  1 n LYS . 34  A 34  
A 35  1 n TYR . 35  A 35  
A 36  1 n GLY . 36  A 36  
A 37  1 n ASP . 37  A 37  
A 38  1 n TYR . 38  A 38  
A 39  1 n SER . 39  A 39  
A 40  1 n CYS . 40  A 40  
A 41  1 n ASP . 41  A 41  
A 42  1 n ALA . 42  A 42  
A 43  1 n ASN . 43  A 43  
A 44  1 n MET . 44  A 44  
A 45  1 n ALA . 45  A 45  
A 46  1 n LEU . 46  A 46  
A 47  1 n LEU . 47  A 47  
A 48  1 n ASP . 48  A 48  
A 49  1 n SER . 49  A 49  
A 50  1 n LEU . 50  A 50  
A 51  1 n VAL . 51  A 51  
A 52  1 n LYS . 52  A 52  
A 53  1 n PHE . 53  A 53  
A 54  1 n ILE . 54  A 54  
A 55  1 n LYS . 55  A 55  
A 56  1 n ARG . 56  A 56  
A 57  1 n ASN . 57  A 57  
A 58  1 n THR . 58  A 58  
A 59  1 n ASP . 59  A 59  
A 60  1 n VAL . 60  A 60  
A 61  1 n ASN . 61  A 61  
A 62  1 n GLY . 62  A 62  
A 63  1 n LYS . 63  A 63  
A 64  1 n VAL . 64  A 64  
A 65  1 n MET . 65  A 65  
A 66  1 n VAL . 66  A 66  
A 67  1 n TYR . 67  A 67  
A 68  1 n ASN . 68  A 68  
A 69  1 n GLY . 69  A 69  
A 70  1 n ASP . 70  A 70  
A 71  1 n ILE . 71  A 71  
A 72  1 n VAL . 72  A 72  
A 73  1 n SER . 73  A 73  
A 74  1 n ARG . 74  A 74  
A 75  1 n ALA . 75  A 75  
A 76  1 n ILE . 76  A 76  
A 77  1 n PRO . 77  A 77  
A 78  1 n LYS . 78  A 78  
A 79  1 n TYR . 79  A 79  
A 80  1 n ASN . 80  A 80  
A 81  1 n LEU . 81  A 81  
A 82  1 n ASP . 82  A 82  
A 83  1 n TYR . 83  A 83  
A 84  1 n VAL . 84  A 84  
A 85  1 n LYS . 85  A 85  
A 86  1 n GLN . 86  A 86  
A 87  1 n SER . 87  A 87  
A 88  1 n ILE . 88  A 88  
A 89  1 n VAL . 89  A 89  
A 90  1 n ASN . 90  A 90  
A 91  1 n ALA . 91  A 91  
A 92  1 n THR . 92  A 92  
A 93  1 n ALA . 93  A 93  
A 94  1 n LEU . 94  A 94  
A 95  1 n LEU . 95  A 95  
A 96  1 n LYS . 96  A 96  
A 97  1 n LYS . 97  A 97  
A 98  1 n PHE . 98  A 98  
A 99  1 n GLU . 99  A 99  
A 100 1 n ASP . 100 A 100 
A 101 1 n PHE . 101 A 101 
A 102 1 n PHE . 102 A 102 
A 103 1 n ILE . 103 A 103 
A 104 1 n ILE . 104 A 104 
A 105 1 n PRO . 105 A 105 
A 106 1 n MET . 106 A 106 
A 107 1 n LEU . 107 A 107 
A 108 1 n GLY . 108 A 108 
A 109 1 n ASN . 109 A 109 
A 110 1 n HIS . 110 A 110 
A 111 1 n ASP . 111 A 111 
A 112 1 n VAL . 112 A 112 
A 113 1 n TYR . 113 A 113 
A 114 1 n PRO . 114 A 114 
A 115 1 n ALA . 115 A 115 
A 116 1 n ASN . 116 A 116 
A 117 1 n GLN . 117 A 117 
A 118 1 n MET . 118 A 118 
A 119 1 n ALA . 119 A 119 
A 120 1 n ILE . 120 A 120 
A 121 1 n ASN . 121 A 121 
A 122 1 n SER . 122 A 122 
A 123 1 n GLN . 123 A 123 
A 124 1 n TRP . 124 A 124 
A 125 1 n ILE . 125 A 125 
A 126 1 n PHE . 126 A 126 
A 127 1 n GLN . 127 A 127 
A 128 1 n PHE . 128 A 128 
A 129 1 n ALA . 129 A 129 
A 130 1 n ALA . 130 A 130 
A 131 1 n GLU . 131 A 131 
A 132 1 n GLN . 132 A 132 
A 133 1 n PHE . 133 A 133 
A 134 1 n ALA . 134 A 134 
A 135 1 n PRO . 135 A 135 
A 136 1 n PHE . 136 A 136 
A 137 1 n LEU . 137 A 137 
A 138 1 n SER . 138 A 138 
A 139 1 n GLN . 139 A 139 
A 140 1 n ASN . 140 A 140 
A 141 1 n ALA . 141 A 141 
A 142 1 n ILE . 142 A 142 
A 143 1 n GLU . 143 A 143 
A 144 1 n SER . 144 A 144 
A 145 1 n PHE . 145 A 145 
A 146 1 n LYS . 146 A 146 
A 147 1 n HIS . 147 A 147 
A 148 1 n GLY . 148 A 148 
A 149 1 n GLY . 149 A 149 
A 150 1 n TYR . 150 A 150 
A 151 1 n TYR . 151 A 151 
A 152 1 n THR . 152 A 152 
A 153 1 n MET . 153 A 153 
A 154 1 n PRO . 154 A 154 
A 155 1 n PHE . 155 A 155 
A 156 1 n PRO . 156 A 156 
A 157 1 n ALA . 157 A 157 
A 158 1 n HIS . 158 A 158 
A 159 1 n LEU . 159 A 159 
A 160 1 n GLY . 160 A 160 
A 161 1 n ILE . 161 A 161 
A 162 1 n LYS . 162 A 162 
A 163 1 n VAL . 163 A 163 
A 164 1 n PRO . 164 A 164 
A 165 1 n LEU . 165 A 165 
A 166 1 n ASN . 166 A 166 
A 167 1 n ALA . 167 A 167 
A 168 1 n VAL . 168 A 168 
A 169 1 n VAL . 169 A 169 
A 170 1 n LEU . 170 A 170 
A 171 1 n ASN . 171 A 171 
A 172 1 n THR . 172 A 172 
A 173 1 n VAL . 173 A 173 
A 174 1 n LEU . 174 A 174 
A 175 1 n TYR . 175 A 175 
A 176 1 n TYR . 176 A 176 
A 177 1 n ASN . 177 A 177 
A 178 1 n TYR . 178 A 178 
A 179 1 n ASN . 179 A 179 
A 180 1 n LYS . 180 A 180 
A 181 1 n GLN . 181 A 181 
A 182 1 n THR . 182 A 182 
A 183 1 n MET . 183 A 183 
A 184 1 n ASP . 184 A 184 
A 185 1 n SER . 185 A 185 
A 186 1 n THR . 186 A 186 
A 187 1 n ASP . 187 A 187 
A 188 1 n PRO . 188 A 188 
A 189 1 n LEU . 189 A 189 
A 190 1 n GLY . 190 A 190 
A 191 1 n GLN . 191 A 191 
A 192 1 n PHE . 192 A 192 
A 193 1 n GLU . 193 A 193 
A 194 1 n TRP . 194 A 194 
A 195 1 n PHE . 195 A 195 
A 196 1 n LYS . 196 A 196 
A 197 1 n THR . 197 A 197 
A 198 1 n VAL . 198 A 198 
A 199 1 n MET . 199 A 199 
A 200 1 n ASP . 200 A 200 
A 201 1 n GLY . 201 A 201 
A 202 1 n TYR . 202 A 202 
A 203 1 n ARG . 203 A 203 
A 204 1 n LYS . 204 A 204 
A 205 1 n THR . 205 A 205 
A 206 1 n GLY . 206 A 206 
A 207 1 n GLN . 207 A 207 
A 208 1 n ARG . 208 A 208 
A 209 1 n ALA . 209 A 209 
A 210 1 n ILE . 210 A 210 
A 211 1 n VAL . 211 A 211 
A 212 1 n SER . 212 A 212 
A 213 1 n MET . 213 A 213 
A 214 1 n HIS . 214 A 214 
A 215 1 n ILE . 215 A 215 
A 216 1 n CYS . 216 A 216 
A 217 1 n PRO . 217 A 217 
A 218 1 n GLY . 218 A 218 
A 219 1 n VAL . 219 A 219 
A 220 1 n ALA . 220 A 220 
A 221 1 n GLU . 221 A 221 
A 222 1 n ARG . 222 A 222 
A 223 1 n PHE . 223 A 223 
A 224 1 n ASN . 224 A 224 
A 225 1 n TYR . 225 A 225 
A 226 1 n SER . 226 A 226 
A 227 1 n ASP . 227 A 227 
A 228 1 n GLN . 228 A 228 
A 229 1 n LEU . 229 A 229 
A 230 1 n TYR . 230 A 230 
A 231 1 n PRO . 231 A 231 
A 232 1 n GLN . 232 A 232 
A 233 1 n TYR . 233 A 233 
A 234 1 n ASN . 234 A 234 
A 235 1 n ASP . 235 A 235 
A 236 1 n ARG . 236 A 236 
A 237 1 n LEU . 237 A 237 
A 238 1 n VAL . 238 A 238 
A 239 1 n ASP . 239 A 239 
A 240 1 n SER . 240 A 240 
A 241 1 n LEU . 241 A 241 
A 242 1 n ALA . 242 A 242 
A 243 1 n GLU . 243 A 243 
A 244 1 n TYR . 244 A 244 
A 245 1 n ASN . 245 A 245 
A 246 1 n ASP . 246 A 246 
A 247 1 n VAL . 247 A 247 
A 248 1 n ILE . 248 A 248 
A 249 1 n LEU . 249 A 249 
A 250 1 n GLY . 250 A 250 
A 251 1 n VAL . 251 A 251 
A 252 1 n LEU . 252 A 252 
A 253 1 n CYS . 253 A 253 
A 254 1 n GLY . 254 A 254 
A 255 1 n HIS . 255 A 255 
A 256 1 n LEU . 256 A 256 
A 257 1 n HIS . 257 A 257 
A 258 1 n THR . 258 A 258 
A 259 1 n ASP . 259 A 259 
A 260 1 n THR . 260 A 260 
A 261 1 n PHE . 261 A 261 
A 262 1 n ARG . 262 A 262 
A 263 1 n ILE . 263 A 263 
A 264 1 n LEU . 264 A 264 
A 265 1 n SER . 265 A 265 
A 266 1 n LYS . 266 A 266 
A 267 1 n GLY . 267 A 267 
A 268 1 n ASN . 268 A 268 
A 269 1 n LYS . 269 A 269 
A 270 1 n LYS . 270 A 270 
A 271 1 n VAL . 271 A 271 
A 272 1 n MET . 272 A 272 
A 273 1 n ALA . 273 A 273 
A 274 1 n PHE . 274 A 274 
A 275 1 n ILE . 275 A 275 
A 276 1 n GLY . 276 A 276 
A 277 1 n PRO . 277 A 277 
A 278 1 n SER . 278 A 278 
A 279 1 n VAL . 279 A 279 
A 280 1 n ASP . 280 A 280 
A 281 1 n THR . 281 A 281 
A 282 1 n TRP . 282 A 282 
A 283 1 n LEU . 283 A 283 
A 284 1 n GLY . 284 A 284 
A 285 1 n THR . 285 A 285 
A 286 1 n SER . 286 A 286 
A 287 1 n PRO . 287 A 287 
A 288 1 n SER . 288 A 288 
A 289 1 n ILE . 289 A 289 
A 290 1 n ARG . 290 A 290 
A 291 1 n LYS . 291 A 291 
A 292 1 n TYR . 292 A 292 
A 293 1 n ASP . 293 A 293 
A 294 1 n VAL . 294 A 294 
A 295 1 n GLY . 295 A 295 
A 296 1 n ASN . 296 A 296 
A 297 1 n GLY . 297 A 297 
A 298 1 n GLN . 298 A 298 
A 299 1 n GLY . 299 A 299 
A 300 1 n TYR . 300 A 300 
A 301 1 n MET . 301 A 301 
A 302 1 n LYS . 302 A 302 
A 303 1 n GLU . 303 A 303 
A 304 1 n PHE . 304 A 304 
A 305 1 n LYS . 305 A 305 
A 306 1 n ASN . 306 A 306 
A 307 1 n TYR . 307 A 307 
A 308 1 n HIS . 308 A 308 
A 309 1 n PHE . 309 A 309 
A 310 1 n GLN . 310 A 310 
A 311 1 n LEU . 311 A 311 
A 312 1 n ARG . 312 A 312 
A 313 1 n PRO . 313 A 313 
A 314 1 n LYS . 314 A 314 
A 315 1 n LYS . 315 A 315 
A 316 1 n ASP . 316 A 316 
A 317 1 n LYS . 317 A 317 
A 318 1 n LEU . 318 A 318 
A 319 1 n LYS . 319 A 319 
A 320 1 n PRO . 320 A 320 
A 321 1 n LYS . 321 A 321 
A 322 1 n THR . 322 A 322 
A 323 1 n THR . 323 A 323 
A 324 1 n ILE . 324 A 324 
A 325 1 n LYS . 325 A 325 
A 326 1 n GLN . 326 A 326 
A 327 1 n PRO . 327 A 327 
A 328 1 n SER . 328 A 328 
A 329 1 n ASP . 329 A 329 
A 330 1 n GLY . 330 A 330 
A 331 1 n PHE . 331 A 331 
A 332 1 n ASN . 332 A 332 
A 333 1 n LYS . 333 A 333 
A 334 1 n TRP . 334 A 334 
A 335 1 n LYS . 335 A 335 
A 336 1 n PHE . 336 A 336 
A 337 1 n ASN . 337 A 337 
A 338 1 n TYR . 338 A 338 
A 339 1 n GLY . 339 A 339 
A 340 1 n SER . 340 A 340 
A 341 1 n SER . 341 A 341 
A 342 1 n SER . 342 A 342 
A 343 1 n GLU . 343 A 343 
A 344 1 n TYR . 344 A 344 
A 345 1 n GLY . 345 A 345 
A 346 1 n LEU . 346 A 346 
A 347 1 n LYS . 347 A 347 
A 348 1 n GLU . 348 A 348 
A 349 1 n LEU . 349 A 349 
A 350 1 n SER . 350 A 350 
A 351 1 n PRO . 351 A 351 
A 352 1 n LYS . 352 A 352 
A 353 1 n GLU . 353 A 353 
A 354 1 n PHE . 354 A 354 
A 355 1 n GLU . 355 A 355 
A 356 1 n ILE . 356 A 356 
A 357 1 n LEU . 357 A 357 
A 358 1 n ALA . 358 A 358 
A 359 1 n ALA . 359 A 359 
A 360 1 n ARG . 360 A 360 
A 361 1 n MET . 361 A 361 
A 362 1 n ASP . 362 A 362 
A 363 1 n LYS . 363 A 363 
A 364 1 n ASP . 364 A 364 
A 365 1 n LEU . 365 A 365 
A 366 1 n GLN . 366 A 366 
A 367 1 n LEU . 367 A 367 
A 368 1 n PHE . 368 A 368 
A 369 1 n ASN . 369 A 369 
A 370 1 n LYS . 370 A 370 
A 371 1 n TYR . 371 A 371 
A 372 1 n HIS . 372 A 372 
A 373 1 n LEU . 373 A 373 
A 374 1 n HIS . 374 A 374 
A 375 1 n PHE . 375 A 375 
A 376 1 n ARG . 376 A 376 
A 377 1 n ALA . 377 A 377 
A 378 1 n ASP . 378 A 378 
A 379 1 n THR . 379 A 379 
A 380 1 n PRO . 380 A 380 
A 381 1 n GLY . 381 A 381 
A 382 1 n PHE . 382 A 382 
A 383 1 n THR . 383 A 383 
#
_software.classification other
_software.date           ?
_software.description    "Structure prediction"
_software.name           AlphaFold
_software.pdbx_ordinal   1
_software.type           package
_software.version        "AlphaFold-beta-20231127 (7a14c934-fe78-43c1-a552-7fb305b0ebd1 @ 2024-08-29 17:24:26)"
#
loop_
_struct_asym.entity_id
_struct_asym.id
1 A 
2 B 
3 C 
#
loop_
_struct_conn.conn_type_id
_struct_conn.id
_struct_conn.pdbx_ptnr1_PDB_ins_code
_struct_conn.pdbx_ptnr1_label_alt_id
_struct_conn.pdbx_ptnr2_PDB_ins_code
_struct_conn.pdbx_ptnr2_label_alt_id
_struct_conn.pdbx_role
_struct_conn.pdbx_value_order
_struct_conn.ptnr1_auth_asym_id
_struct_conn.ptnr1_auth_seq_id
_struct_conn.ptnr1_label_asym_id
_struct_conn.ptnr1_label_atom_id
_struct_conn.ptnr1_label_comp_id
_struct_conn.ptnr1_label_seq_id
_struct_conn.ptnr1_symmetry
_struct_conn.ptnr2_auth_asym_id
_struct_conn.ptnr2_auth_seq_id
_struct_conn.ptnr2_label_asym_id
_struct_conn.ptnr2_label_atom_id
_struct_conn.ptnr2_label_comp_id
_struct_conn.ptnr2_label_seq_id
_struct_conn.ptnr2_symmetry
covale covale1  ? ? ? ? ? ? B 1 B C1 NAG . 1_555 A 90  A ND2 ASN 90  1_555 
covale covale2  ? ? ? ? ? ? C 1 C C1 NAG . 1_555 A 224 A ND2 ASN 224 1_555 
covale covale3  ? ? ? ? ? ? B 1 B O4 NAG . 1_555 B 2   B C1  NAG .   1_555 
covale covale4  ? ? ? ? ? ? B 2 B O4 NAG . 1_555 B 3   B C1  MAN .   1_555 
covale covale5  ? ? ? ? ? ? B 3 B O2 MAN . 1_555 B 4   B C1  MAN .   1_555 
covale covale6  ? ? ? ? ? ? B 4 B O2 MAN . 1_555 B 5   B C1  MAN .   1_555 
covale covale7  ? ? ? ? ? ? B 4 B O6 MAN . 1_555 B 6   B C1  MAN .   1_555 
covale covale8  ? ? ? ? ? ? B 6 B O2 MAN . 1_555 B 7   B C1  MAN .   1_555 
covale covale9  ? ? ? ? ? ? B 6 B O6 MAN . 1_555 B 8   B C1  MAN .   1_555 
covale covale10 ? ? ? ? ? ? C 1 C O4 NAG . 1_555 C 2   C C1  NAG .   1_555 
covale covale11 ? ? ? ? ? ? C 2 C O4 NAG . 1_555 C 3   C C1  MAN .   1_555 
covale covale12 ? ? ? ? ? ? C 3 C O2 MAN . 1_555 C 4   C C1  MAN .   1_555 
covale covale13 ? ? ? ? ? ? C 4 C O2 MAN . 1_555 C 5   C C1  MAN .   1_555 
covale covale14 ? ? ? ? ? ? C 4 C O6 MAN . 1_555 C 6   C C1  MAN .   1_555 
covale covale15 ? ? ? ? ? ? C 6 C O2 MAN . 1_555 C 7   C C1  MAN .   1_555 
covale covale16 ? ? ? ? ? ? C 6 C O6 MAN . 1_555 C 8   C C1  MAN .   1_555 
#
_struct_conn_type.criteria  ?
_struct_conn_type.id        covale
_struct_conn_type.reference ?
#
loop_
_atom_site.group_PDB
_atom_site.id
_atom_site.type_symbol
_atom_site.label_atom_id
_atom_site.label_alt_id
_atom_site.label_comp_id
_atom_site.label_asym_id
_atom_site.label_entity_id
_atom_site.label_seq_id
_atom_site.pdbx_PDB_ins_code
_atom_site.Cartn_x
_atom_site.Cartn_y
_atom_site.Cartn_z
_atom_site.occupancy
_atom_site.B_iso_or_equiv
_atom_site.auth_seq_id
_atom_site.auth_asym_id
_atom_site.pdbx_PDB_model_num
ATOM   1    N N   . PHE A 1 1   ? 4.382   19.000  -2.819  1.00 95.72 1   A 1 
ATOM   2    C CA  . PHE A 1 1   ? 5.491   18.140  -2.397  1.00 97.07 1   A 1 
ATOM   3    C C   . PHE A 1 1   ? 5.241   16.702  -2.832  1.00 97.69 1   A 1 
ATOM   4    O O   . PHE A 1 1   ? 4.122   16.357  -3.244  1.00 97.11 1   A 1 
ATOM   5    C CB  . PHE A 1 1   ? 5.691   18.215  -0.880  1.00 96.13 1   A 1 
ATOM   6    C CG  . PHE A 1 1   ? 4.578   17.586  -0.067  1.00 96.83 1   A 1 
ATOM   7    C CD1 . PHE A 1 1   ? 4.674   16.252  0.347   1.00 96.17 1   A 1 
ATOM   8    C CD2 . PHE A 1 1   ? 3.461   18.319  0.331   1.00 95.85 1   A 1 
ATOM   9    C CE1 . PHE A 1 1   ? 3.674   15.671  1.125   1.00 94.82 1   A 1 
ATOM   10   C CE2 . PHE A 1 1   ? 2.461   17.744  1.104   1.00 94.76 1   A 1 
ATOM   11   C CZ  . PHE A 1 1   ? 2.565   16.420  1.509   1.00 95.71 1   A 1 
ATOM   12   N N   . GLU A 1 2   ? 6.270   15.857  -2.778  1.00 97.75 2   A 1 
ATOM   13   C CA  . GLU A 1 2   ? 6.135   14.466  -3.162  1.00 97.95 2   A 1 
ATOM   14   C C   . GLU A 1 2   ? 6.239   13.574  -1.921  1.00 98.16 2   A 1 
ATOM   15   O O   . GLU A 1 2   ? 6.866   13.945  -0.930  1.00 97.73 2   A 1 
ATOM   16   C CB  . GLU A 1 2   ? 7.210   14.079  -4.175  1.00 97.46 2   A 1 
ATOM   17   C CG  . GLU A 1 2   ? 7.113   14.861  -5.486  1.00 94.04 2   A 1 
ATOM   18   C CD  . GLU A 1 2   ? 8.120   14.396  -6.521  1.00 91.97 2   A 1 
ATOM   19   O OE1 . GLU A 1 2   ? 9.315   14.273  -6.179  1.00 85.22 2   A 1 
ATOM   20   O OE2 . GLU A 1 2   ? 7.710   14.153  -7.674  1.00 84.68 2   A 1 
ATOM   21   N N   . MET A 1 3   ? 5.625   12.386  -2.008  1.00 98.41 3   A 1 
ATOM   22   C CA  . MET A 1 3   ? 5.605   11.475  -0.877  1.00 98.59 3   A 1 
ATOM   23   C C   . MET A 1 3   ? 5.677   10.022  -1.315  1.00 98.77 3   A 1 
ATOM   24   O O   . MET A 1 3   ? 4.903   9.578   -2.166  1.00 98.56 3   A 1 
ATOM   25   C CB  . MET A 1 3   ? 4.324   11.713  -0.070  1.00 98.26 3   A 1 
ATOM   26   C CG  . MET A 1 3   ? 4.086   10.750  1.072   1.00 97.51 3   A 1 
ATOM   27   S SD  . MET A 1 3   ? 2.640   11.221  2.068   1.00 96.53 3   A 1 
ATOM   28   C CE  . MET A 1 3   ? 1.320   10.890  0.910   1.00 90.03 3   A 1 
ATOM   29   N N   . TRP A 1 4   ? 6.615   9.268   -0.736  1.00 98.71 4   A 1 
ATOM   30   C CA  . TRP A 1 4   ? 6.773   7.852   -1.053  1.00 98.75 4   A 1 
ATOM   31   C C   . TRP A 1 4   ? 5.841   6.996   -0.202  1.00 98.73 4   A 1 
ATOM   32   O O   . TRP A 1 4   ? 5.508   7.363   0.923   1.00 98.62 4   A 1 
ATOM   33   C CB  . TRP A 1 4   ? 8.213   7.407   -0.784  1.00 98.74 4   A 1 
ATOM   34   C CG  . TRP A 1 4   ? 9.256   8.076   -1.622  1.00 98.74 4   A 1 
ATOM   35   C CD1 . TRP A 1 4   ? 9.963   9.210   -1.313  1.00 98.38 4   A 1 
ATOM   36   C CD2 . TRP A 1 4   ? 9.743   7.641   -2.900  1.00 98.67 4   A 1 
ATOM   37   N NE1 . TRP A 1 4   ? 10.843  9.511   -2.314  1.00 98.28 4   A 1 
ATOM   38   C CE2 . TRP A 1 4   ? 10.731  8.565   -3.305  1.00 98.50 4   A 1 
ATOM   39   C CE3 . TRP A 1 4   ? 9.436   6.567   -3.739  1.00 98.47 4   A 1 
ATOM   40   C CZ2 . TRP A 1 4   ? 11.422  8.438   -4.516  1.00 98.20 4   A 1 
ATOM   41   C CZ3 . TRP A 1 4   ? 10.120  6.444   -4.948  1.00 98.08 4   A 1 
ATOM   42   C CH2 . TRP A 1 4   ? 11.099  7.371   -5.320  1.00 97.96 4   A 1 
ATOM   43   N N   . GLN A 1 5   ? 5.423   5.849   -0.753  1.00 98.62 5   A 1 
ATOM   44   C CA  . GLN A 1 5   ? 4.593   4.906   -0.003  1.00 98.63 5   A 1 
ATOM   45   C C   . GLN A 1 5   ? 5.340   3.573   -0.005  1.00 98.58 5   A 1 
ATOM   46   O O   . GLN A 1 5   ? 5.397   2.886   -1.024  1.00 98.01 5   A 1 
ATOM   47   C CB  . GLN A 1 5   ? 3.216   4.733   -0.642  1.00 98.28 5   A 1 
ATOM   48   C CG  . GLN A 1 5   ? 2.355   3.714   0.104   1.00 97.78 5   A 1 
ATOM   49   C CD  . GLN A 1 5   ? 0.993   3.495   -0.526  1.00 97.84 5   A 1 
ATOM   50   O OE1 . GLN A 1 5   ? 0.788   3.753   -1.714  1.00 92.79 5   A 1 
ATOM   51   N NE2 . GLN A 1 5   ? 0.052   3.000   0.269   1.00 91.82 5   A 1 
ATOM   52   N N   . LEU A 1 6   ? 5.912   3.224   1.140   1.00 98.47 6   A 1 
ATOM   53   C CA  . LEU A 1 6   ? 6.674   1.994   1.301   1.00 98.32 6   A 1 
ATOM   54   C C   . LEU A 1 6   ? 5.802   1.006   2.072   1.00 98.15 6   A 1 
ATOM   55   O O   . LEU A 1 6   ? 5.480   1.233   3.237   1.00 97.23 6   A 1 
ATOM   56   C CB  . LEU A 1 6   ? 7.955   2.300   2.096   1.00 98.02 6   A 1 
ATOM   57   C CG  . LEU A 1 6   ? 8.866   1.140   2.468   1.00 97.45 6   A 1 
ATOM   58   C CD1 . LEU A 1 6   ? 9.387   0.453   1.215   1.00 96.21 6   A 1 
ATOM   59   C CD2 . LEU A 1 6   ? 10.030  1.671   3.302   1.00 95.98 6   A 1 
ATOM   60   N N   . THR A 1 7   ? 5.417   -0.093  1.424   1.00 97.40 7   A 1 
ATOM   61   C CA  . THR A 1 7   ? 4.514   -1.030  2.075   1.00 97.32 7   A 1 
ATOM   62   C C   . THR A 1 7   ? 4.823   -2.509  1.842   1.00 97.21 7   A 1 
ATOM   63   O O   . THR A 1 7   ? 5.349   -2.888  0.793   1.00 96.36 7   A 1 
ATOM   64   C CB  . THR A 1 7   ? 3.045   -0.750  1.658   1.00 96.49 7   A 1 
ATOM   65   O OG1 . THR A 1 7   ? 2.152   -1.516  2.465   1.00 92.25 7   A 1 
ATOM   66   C CG2 . THR A 1 7   ? 2.835   -1.093  0.186   1.00 92.86 7   A 1 
ATOM   67   N N   . ASP A 1 8   ? 4.483   -3.323  2.839   1.00 97.08 8   A 1 
ATOM   68   C CA  . ASP A 1 8   ? 4.622   -4.771  2.779   1.00 97.39 8   A 1 
ATOM   69   C C   . ASP A 1 8   ? 5.982   -5.281  2.312   1.00 97.45 8   A 1 
ATOM   70   O O   . ASP A 1 8   ? 6.110   -5.866  1.241   1.00 95.89 8   A 1 
ATOM   71   C CB  . ASP A 1 8   ? 3.503   -5.338  1.912   1.00 96.99 8   A 1 
ATOM   72   C CG  . ASP A 1 8   ? 2.136   -5.073  2.504   1.00 96.33 8   A 1 
ATOM   73   O OD1 . ASP A 1 8   ? 1.689   -5.875  3.353   1.00 91.94 8   A 1 
ATOM   74   O OD2 . ASP A 1 8   ? 1.511   -4.055  2.151   1.00 92.79 8   A 1 
ATOM   75   N N   . ILE A 1 9   ? 6.974   -5.064  3.148   1.00 96.94 9   A 1 
ATOM   76   C CA  . ILE A 1 9   ? 8.327   -5.516  2.858   1.00 96.57 9   A 1 
ATOM   77   C C   . ILE A 1 9   ? 8.484   -7.015  3.111   1.00 96.44 9   A 1 
ATOM   78   O O   . ILE A 1 9   ? 9.029   -7.734  2.277   1.00 94.61 9   A 1 
ATOM   79   C CB  . ILE A 1 9   ? 9.360   -4.745  3.712   1.00 96.12 9   A 1 
ATOM   80   C CG1 . ILE A 1 9   ? 9.298   -3.245  3.393   1.00 93.50 9   A 1 
ATOM   81   C CG2 . ILE A 1 9   ? 10.758  -5.297  3.453   1.00 92.82 9   A 1 
ATOM   82   C CD1 . ILE A 1 9   ? 10.169  -2.392  4.296   1.00 91.95 9   A 1 
ATOM   83   N N   . HIS A 1 10  ? 7.999   -7.475  4.267   1.00 96.03 10  A 1 
ATOM   84   C CA  . HIS A 1 10  ? 8.114   -8.881  4.666   1.00 96.12 10  A 1 
ATOM   85   C C   . HIS A 1 10  ? 9.546   -9.379  4.463   1.00 96.30 10  A 1 
ATOM   86   O O   . HIS A 1 10  ? 9.781   -10.365 3.756   1.00 94.06 10  A 1 
ATOM   87   C CB  . HIS A 1 10  ? 7.134   -9.740  3.867   1.00 95.61 10  A 1 
ATOM   88   C CG  . HIS A 1 10  ? 5.689   -9.465  4.180   1.00 95.96 10  A 1 
ATOM   89   N ND1 . HIS A 1 10  ? 5.079   -9.939  5.318   1.00 90.92 10  A 1 
ATOM   90   C CD2 . HIS A 1 10  ? 4.757   -8.752  3.520   1.00 91.81 10  A 1 
ATOM   91   C CE1 . HIS A 1 10  ? 3.818   -9.527  5.345   1.00 92.51 10  A 1 
ATOM   92   N NE2 . HIS A 1 10  ? 3.594   -8.806  4.266   1.00 93.13 10  A 1 
ATOM   93   N N   . LEU A 1 11  ? 10.483  -8.690  5.085   1.00 96.46 11  A 1 
ATOM   94   C CA  . LEU A 1 11  ? 11.893  -9.025  4.985   1.00 96.42 11  A 1 
ATOM   95   C C   . LEU A 1 11  ? 12.228  -10.374 5.611   1.00 96.55 11  A 1 
ATOM   96   O O   . LEU A 1 11  ? 11.929  -10.623 6.779   1.00 95.06 11  A 1 
ATOM   97   C CB  . LEU A 1 11  ? 12.733  -7.940  5.659   1.00 95.10 11  A 1 
ATOM   98   C CG  . LEU A 1 11  ? 14.250  -8.178  5.691   1.00 92.74 11  A 1 
ATOM   99   C CD1 . LEU A 1 11  ? 14.791  -8.232  4.275   1.00 88.50 11  A 1 
ATOM   100  C CD2 . LEU A 1 11  ? 14.918  -7.068  6.482   1.00 87.97 11  A 1 
ATOM   101  N N   . ASP A 1 12  ? 12.864  -11.244 4.830   1.00 96.24 12  A 1 
ATOM   102  C CA  . ASP A 1 12  ? 13.272  -12.549 5.318   1.00 96.27 12  A 1 
ATOM   103  C C   . ASP A 1 12  ? 14.791  -12.561 5.502   1.00 96.11 12  A 1 
ATOM   104  O O   . ASP A 1 12  ? 15.538  -12.658 4.534   1.00 95.47 12  A 1 
ATOM   105  C CB  . ASP A 1 12  ? 12.873  -13.648 4.336   1.00 95.74 12  A 1 
ATOM   106  C CG  . ASP A 1 12  ? 13.202  -15.039 4.855   1.00 95.35 12  A 1 
ATOM   107  O OD1 . ASP A 1 12  ? 13.709  -15.147 5.987   1.00 93.70 12  A 1 
ATOM   108  O OD2 . ASP A 1 12  ? 12.939  -16.024 4.132   1.00 93.20 12  A 1 
ATOM   109  N N   . PRO A 1 13  ? 15.250  -12.482 6.745   1.00 95.76 13  A 1 
ATOM   110  C CA  . PRO A 1 13  ? 16.690  -12.478 7.008   1.00 94.92 13  A 1 
ATOM   111  C C   . PRO A 1 13  ? 17.367  -13.814 6.718   1.00 95.23 13  A 1 
ATOM   112  O O   . PRO A 1 13  ? 18.592  -13.896 6.669   1.00 94.14 13  A 1 
ATOM   113  C CB  . PRO A 1 13  ? 16.774  -12.094 8.484   1.00 93.66 13  A 1 
ATOM   114  C CG  . PRO A 1 13  ? 15.531  -12.698 9.051   1.00 91.79 13  A 1 
ATOM   115  C CD  . PRO A 1 13  ? 14.482  -12.371 8.007   1.00 94.29 13  A 1 
ATOM   116  N N   . MET A 1 14  ? 16.570  -14.860 6.527   1.00 95.88 14  A 1 
ATOM   117  C CA  . MET A 1 14  ? 17.109  -16.189 6.254   1.00 95.64 14  A 1 
ATOM   118  C C   . MET A 1 14  ? 17.240  -16.498 4.769   1.00 96.28 14  A 1 
ATOM   119  O O   . MET A 1 14  ? 17.718  -17.570 4.388   1.00 95.62 14  A 1 
ATOM   120  C CB  . MET A 1 14  ? 16.257  -17.260 6.919   1.00 94.65 14  A 1 
ATOM   121  C CG  . MET A 1 14  ? 16.247  -17.183 8.446   1.00 91.38 14  A 1 
ATOM   122  S SD  . MET A 1 14  ? 15.332  -18.548 9.194   1.00 87.48 14  A 1 
ATOM   123  C CE  . MET A 1 14  ? 13.657  -18.028 8.876   1.00 75.70 14  A 1 
ATOM   124  N N   . TYR A 1 15  ? 16.824  -15.560 3.907   1.00 95.97 15  A 1 
ATOM   125  C CA  . TYR A 1 15  ? 16.900  -15.770 2.464   1.00 96.30 15  A 1 
ATOM   126  C C   . TYR A 1 15  ? 18.334  -16.122 2.077   1.00 96.49 15  A 1 
ATOM   127  O O   . TYR A 1 15  ? 19.282  -15.433 2.455   1.00 95.46 15  A 1 
ATOM   128  C CB  . TYR A 1 15  ? 16.466  -14.507 1.722   1.00 96.30 15  A 1 
ATOM   129  C CG  . TYR A 1 15  ? 16.385  -14.686 0.221   1.00 96.74 15  A 1 
ATOM   130  C CD1 . TYR A 1 15  ? 15.161  -14.897 -0.412  1.00 95.93 15  A 1 
ATOM   131  C CD2 . TYR A 1 15  ? 17.537  -14.666 -0.566  1.00 95.93 15  A 1 
ATOM   132  C CE1 . TYR A 1 15  ? 15.077  -15.087 -1.785  1.00 95.43 15  A 1 
ATOM   133  C CE2 . TYR A 1 15  ? 17.464  -14.859 -1.944  1.00 95.34 15  A 1 
ATOM   134  C CZ  . TYR A 1 15  ? 16.239  -15.071 -2.551  1.00 96.12 15  A 1 
ATOM   135  O OH  . TYR A 1 15  ? 16.167  -15.254 -3.914  1.00 95.45 15  A 1 
ATOM   136  N N   . THR A 1 16  ? 18.486  -17.194 1.311   1.00 96.92 16  A 1 
ATOM   137  C CA  . THR A 1 16  ? 19.800  -17.656 0.880   1.00 96.99 16  A 1 
ATOM   138  C C   . THR A 1 16  ? 19.869  -17.785 -0.641  1.00 97.10 16  A 1 
ATOM   139  O O   . THR A 1 16  ? 19.088  -18.521 -1.248  1.00 96.41 16  A 1 
ATOM   140  C CB  . THR A 1 16  ? 20.131  -19.019 1.511   1.00 96.34 16  A 1 
ATOM   141  O OG1 . THR A 1 16  ? 20.108  -18.909 2.943   1.00 92.14 16  A 1 
ATOM   142  C CG2 . THR A 1 16  ? 21.509  -19.501 1.075   1.00 91.96 16  A 1 
ATOM   143  N N   . VAL A 1 17  ? 20.796  -17.067 -1.247  1.00 96.74 17  A 1 
ATOM   144  C CA  . VAL A 1 17  ? 20.975  -17.129 -2.695  1.00 96.65 17  A 1 
ATOM   145  C C   . VAL A 1 17  ? 21.382  -18.547 -3.091  1.00 96.65 17  A 1 
ATOM   146  O O   . VAL A 1 17  ? 22.230  -19.157 -2.450  1.00 95.54 17  A 1 
ATOM   147  C CB  . VAL A 1 17  ? 22.071  -16.143 -3.161  1.00 95.86 17  A 1 
ATOM   148  C CG1 . VAL A 1 17  ? 22.273  -16.245 -4.668  1.00 93.41 17  A 1 
ATOM   149  C CG2 . VAL A 1 17  ? 21.666  -14.718 -2.783  1.00 93.85 17  A 1 
ATOM   150  N N   . GLY A 1 18  ? 20.756  -19.061 -4.145  1.00 96.05 18  A 1 
ATOM   151  C CA  . GLY A 1 18  ? 21.079  -20.404 -4.605  1.00 96.03 18  A 1 
ATOM   152  C C   . GLY A 1 18  ? 20.309  -21.508 -3.905  1.00 96.74 18  A 1 
ATOM   153  O O   . GLY A 1 18  ? 20.547  -22.691 -4.154  1.00 95.39 18  A 1 
ATOM   154  N N   . SER A 1 19  ? 19.386  -21.137 -3.023  1.00 96.15 19  A 1 
ATOM   155  C CA  . SER A 1 19  ? 18.583  -22.122 -2.312  1.00 96.28 19  A 1 
ATOM   156  C C   . SER A 1 19  ? 17.372  -22.530 -3.151  1.00 96.06 19  A 1 
ATOM   157  O O   . SER A 1 19  ? 17.197  -22.062 -4.285  1.00 95.39 19  A 1 
ATOM   158  C CB  . SER A 1 19  ? 18.115  -21.544 -0.968  1.00 96.18 19  A 1 
ATOM   159  O OG  . SER A 1 19  ? 17.308  -20.403 -1.167  1.00 94.10 19  A 1 
ATOM   160  N N   . ASP A 1 20  ? 16.531  -23.411 -2.597  1.00 95.93 20  A 1 
ATOM   161  C CA  . ASP A 1 20  ? 15.350  -23.924 -3.278  1.00 96.01 20  A 1 
ATOM   162  C C   . ASP A 1 20  ? 14.121  -23.046 -3.032  1.00 95.96 20  A 1 
ATOM   163  O O   . ASP A 1 20  ? 13.660  -22.931 -1.893  1.00 95.46 20  A 1 
ATOM   164  C CB  . ASP A 1 20  ? 15.078  -25.349 -2.789  1.00 95.71 20  A 1 
ATOM   165  C CG  . ASP A 1 20  ? 13.974  -26.054 -3.567  1.00 95.02 20  A 1 
ATOM   166  O OD1 . ASP A 1 20  ? 13.288  -25.398 -4.374  1.00 93.15 20  A 1 
ATOM   167  O OD2 . ASP A 1 20  ? 13.800  -27.269 -3.358  1.00 92.88 20  A 1 
ATOM   168  N N   . PRO A 1 21  ? 13.559  -22.434 -4.079  1.00 95.43 21  A 1 
ATOM   169  C CA  . PRO A 1 21  ? 12.372  -21.585 -3.933  1.00 94.44 21  A 1 
ATOM   170  C C   . PRO A 1 21  ? 11.185  -22.328 -3.337  1.00 94.14 21  A 1 
ATOM   171  O O   . PRO A 1 21  ? 10.339  -21.732 -2.665  1.00 92.74 21  A 1 
ATOM   172  C CB  . PRO A 1 21  ? 12.095  -21.119 -5.362  1.00 93.35 21  A 1 
ATOM   173  C CG  . PRO A 1 21  ? 13.465  -21.069 -5.968  1.00 92.71 21  A 1 
ATOM   174  C CD  . PRO A 1 21  ? 14.093  -22.356 -5.463  1.00 94.66 21  A 1 
ATOM   175  N N   . LEU A 1 22  ? 11.116  -23.652 -3.560  1.00 94.66 22  A 1 
ATOM   176  C CA  . LEU A 1 22  ? 10.022  -24.455 -3.019  1.00 93.84 22  A 1 
ATOM   177  C C   . LEU A 1 22  ? 10.177  -24.643 -1.515  1.00 93.68 22  A 1 
ATOM   178  O O   . LEU A 1 22  ? 9.251   -25.088 -0.839  1.00 91.94 22  A 1 
ATOM   179  C CB  . LEU A 1 22  ? 9.961   -25.815 -3.720  1.00 93.14 22  A 1 
ATOM   180  C CG  . LEU A 1 22  ? 9.597   -25.780 -5.211  1.00 89.66 22  A 1 
ATOM   181  C CD1 . LEU A 1 22  ? 9.608   -27.193 -5.776  1.00 85.48 22  A 1 
ATOM   182  C CD2 . LEU A 1 22  ? 8.225   -25.144 -5.391  1.00 84.68 22  A 1 
ATOM   183  N N   . LYS A 1 23  ? 11.348  -24.287 -0.999  1.00 94.19 23  A 1 
ATOM   184  C CA  . LYS A 1 23  ? 11.615  -24.371 0.433   1.00 94.50 23  A 1 
ATOM   185  C C   . LYS A 1 23  ? 11.795  -22.964 0.988   1.00 94.90 23  A 1 
ATOM   186  O O   . LYS A 1 23  ? 12.650  -22.710 1.850   1.00 93.85 23  A 1 
ATOM   187  C CB  . LYS A 1 23  ? 12.853  -25.233 0.698   1.00 94.71 23  A 1 
ATOM   188  C CG  . LYS A 1 23  ? 12.642  -26.688 0.323   1.00 93.63 23  A 1 
ATOM   189  C CD  . LYS A 1 23  ? 13.813  -27.568 0.712   1.00 88.68 23  A 1 
ATOM   190  C CE  . LYS A 1 23  ? 13.526  -29.021 0.377   1.00 83.45 23  A 1 
ATOM   191  N NZ  . LYS A 1 23  ? 14.637  -29.917 0.777   1.00 73.73 23  A 1 
ATOM   192  N N   . LEU A 1 24  ? 10.979  -22.034 0.460   1.00 95.31 24  A 1 
ATOM   193  C CA  . LEU A 1 24  ? 10.972  -20.635 0.886   1.00 95.41 24  A 1 
ATOM   194  C C   . LEU A 1 24  ? 12.300  -19.898 0.734   1.00 96.08 24  A 1 
ATOM   195  O O   . LEU A 1 24  ? 12.544  -18.901 1.405   1.00 94.78 24  A 1 
ATOM   196  C CB  . LEU A 1 24  ? 10.478  -20.540 2.339   1.00 94.30 24  A 1 
ATOM   197  C CG  . LEU A 1 24  ? 9.124   -21.198 2.615   1.00 92.21 24  A 1 
ATOM   198  C CD1 . LEU A 1 24  ? 8.766   -21.070 4.085   1.00 88.28 24  A 1 
ATOM   199  C CD2 . LEU A 1 24  ? 8.048   -20.563 1.749   1.00 87.26 24  A 1 
ATOM   200  N N   . CYS A 1 25  ? 13.152  -20.396 -0.163  1.00 95.70 25  A 1 
ATOM   201  C CA  . CYS A 1 25  ? 14.444  -19.758 -0.419  1.00 96.01 25  A 1 
ATOM   202  C C   . CYS A 1 25  ? 15.324  -19.689 0.827   1.00 96.44 25  A 1 
ATOM   203  O O   . CYS A 1 25  ? 16.109  -18.760 0.991   1.00 95.39 25  A 1 
ATOM   204  C CB  . CYS A 1 25  ? 14.229  -18.340 -0.976  1.00 95.59 25  A 1 
ATOM   205  S SG  . CYS A 1 25  ? 13.315  -18.257 -2.533  1.00 94.85 25  A 1 
ATOM   206  N N   . ARG A 1 26  ? 15.178  -20.684 1.702   1.00 96.46 26  A 1 
ATOM   207  C CA  . ARG A 1 26  ? 15.958  -20.704 2.942   1.00 96.01 26  A 1 
ATOM   208  C C   . ARG A 1 26  ? 16.898  -21.895 3.068   1.00 95.75 26  A 1 
ATOM   209  O O   . ARG A 1 26  ? 17.884  -21.838 3.799   1.00 93.69 26  A 1 
ATOM   210  C CB  . ARG A 1 26  ? 15.009  -20.683 4.141   1.00 94.97 26  A 1 
ATOM   211  C CG  . ARG A 1 26  ? 14.180  -19.417 4.245   1.00 94.03 26  A 1 
ATOM   212  C CD  . ARG A 1 26  ? 13.094  -19.530 5.302   1.00 93.10 26  A 1 
ATOM   213  N NE  . ARG A 1 26  ? 12.319  -18.299 5.397   1.00 93.13 26  A 1 
ATOM   214  C CZ  . ARG A 1 26  ? 11.117  -18.208 5.951   1.00 93.19 26  A 1 
ATOM   215  N NH1 . ARG A 1 26  ? 10.543  -19.273 6.481   1.00 89.80 26  A 1 
ATOM   216  N NH2 . ARG A 1 26  ? 10.488  -17.041 5.978   1.00 88.93 26  A 1 
ATOM   217  N N   . GLU A 1 27  ? 16.597  -22.972 2.355   1.00 95.94 27  A 1 
ATOM   218  C CA  . GLU A 1 27  ? 17.423  -24.172 2.422   1.00 95.67 27  A 1 
ATOM   219  C C   . GLU A 1 27  ? 17.392  -24.943 1.114   1.00 96.29 27  A 1 
ATOM   220  O O   . GLU A 1 27  ? 16.690  -24.568 0.176   1.00 94.69 27  A 1 
ATOM   221  C CB  . GLU A 1 27  ? 16.925  -25.077 3.563   1.00 93.08 27  A 1 
ATOM   222  C CG  . GLU A 1 27  ? 15.460  -25.466 3.451   1.00 85.77 27  A 1 
ATOM   223  C CD  . GLU A 1 27  ? 15.001  -26.305 4.627   1.00 84.20 27  A 1 
ATOM   224  O OE1 . GLU A 1 27  ? 15.477  -27.452 4.759   1.00 75.98 27  A 1 
ATOM   225  O OE2 . GLU A 1 27  ? 14.169  -25.819 5.418   1.00 76.67 27  A 1 
ATOM   226  N N   . GLY A 1 28  ? 18.167  -26.021 1.050   1.00 95.19 28  A 1 
ATOM   227  C CA  . GLY A 1 28  ? 18.221  -26.822 -0.151  1.00 95.66 28  A 1 
ATOM   228  C C   . GLY A 1 28  ? 19.054  -26.144 -1.228  1.00 96.47 28  A 1 
ATOM   229  O O   . GLY A 1 28  ? 19.677  -25.113 -0.993  1.00 94.70 28  A 1 
ATOM   230  N N   . LYS A 1 29  ? 19.061  -26.739 -2.418  1.00 96.16 29  A 1 
ATOM   231  C CA  . LYS A 1 29  ? 19.801  -26.187 -3.547  1.00 96.32 29  A 1 
ATOM   232  C C   . LYS A 1 29  ? 18.842  -25.889 -4.692  1.00 96.22 29  A 1 
ATOM   233  O O   . LYS A 1 29  ? 17.969  -26.699 -5.009  1.00 93.19 29  A 1 
ATOM   234  C CB  . LYS A 1 29  ? 20.872  -27.171 -4.005  1.00 94.97 29  A 1 
ATOM   235  C CG  . LYS A 1 29  ? 21.951  -27.442 -2.963  1.00 85.34 29  A 1 
ATOM   236  C CD  . LYS A 1 29  ? 23.002  -28.408 -3.489  1.00 77.83 29  A 1 
ATOM   237  C CE  . LYS A 1 29  ? 24.081  -28.660 -2.456  1.00 68.07 29  A 1 
ATOM   238  N NZ  . LYS A 1 29  ? 25.115  -29.605 -2.950  1.00 58.71 29  A 1 
ATOM   239  N N   . GLY A 1 30  ? 18.996  -24.725 -5.298  1.00 95.75 30  A 1 
ATOM   240  C CA  . GLY A 1 30  ? 18.132  -24.342 -6.393  1.00 95.15 30  A 1 
ATOM   241  C C   . GLY A 1 30  ? 18.612  -23.072 -7.070  1.00 95.49 30  A 1 
ATOM   242  O O   . GLY A 1 30  ? 19.805  -22.778 -7.071  1.00 93.64 30  A 1 
ATOM   243  N N   . ASN A 1 31  ? 17.673  -22.311 -7.631  1.00 95.03 31  A 1 
ATOM   244  C CA  . ASN A 1 31  ? 18.028  -21.095 -8.339  1.00 94.12 31  A 1 
ATOM   245  C C   . ASN A 1 31  ? 17.458  -19.807 -7.747  1.00 94.74 31  A 1 
ATOM   246  O O   . ASN A 1 31  ? 17.139  -18.877 -8.481  1.00 93.08 31  A 1 
ATOM   247  C CB  . ASN A 1 31  ? 17.616  -21.219 -9.807  1.00 91.15 31  A 1 
ATOM   248  C CG  . ASN A 1 31  ? 16.163  -21.626 -9.968  1.00 86.99 31  A 1 
ATOM   249  O OD1 . ASN A 1 31  ? 15.360  -21.493 -9.050  1.00 77.09 31  A 1 
ATOM   250  N ND2 . ASN A 1 31  ? 15.819  -22.132 -11.145 1.00 79.50 31  A 1 
ATOM   251  N N   . ALA A 1 32  ? 17.334  -19.743 -6.423  1.00 94.82 32  A 1 
ATOM   252  C CA  . ALA A 1 32  ? 16.854  -18.534 -5.768  1.00 95.31 32  A 1 
ATOM   253  C C   . ALA A 1 32  ? 17.819  -17.417 -6.172  1.00 95.43 32  A 1 
ATOM   254  O O   . ALA A 1 32  ? 19.028  -17.534 -5.981  1.00 94.59 32  A 1 
ATOM   255  C CB  . ALA A 1 32  ? 16.855  -18.722 -4.248  1.00 95.31 32  A 1 
ATOM   256  N N   . GLY A 1 33  ? 17.284  -16.340 -6.743  1.00 95.28 33  A 1 
ATOM   257  C CA  . GLY A 1 33  ? 18.098  -15.240 -7.224  1.00 94.95 33  A 1 
ATOM   258  C C   . GLY A 1 33  ? 18.710  -14.318 -6.188  1.00 95.70 33  A 1 
ATOM   259  O O   . GLY A 1 33  ? 18.301  -14.294 -5.024  1.00 95.20 33  A 1 
ATOM   260  N N   . LYS A 1 34  ? 19.693  -13.540 -6.632  1.00 95.45 34  A 1 
ATOM   261  C CA  . LYS A 1 34  ? 20.385  -12.598 -5.759  1.00 95.76 34  A 1 
ATOM   262  C C   . LYS A 1 34  ? 19.450  -11.568 -5.126  1.00 96.44 34  A 1 
ATOM   263  O O   . LYS A 1 34  ? 19.585  -11.250 -3.943  1.00 95.87 34  A 1 
ATOM   264  C CB  . LYS A 1 34  ? 21.478  -11.858 -6.527  1.00 95.11 34  A 1 
ATOM   265  C CG  . LYS A 1 34  ? 22.201  -10.793 -5.710  1.00 91.95 34  A 1 
ATOM   266  C CD  . LYS A 1 34  ? 23.256  -10.062 -6.521  1.00 88.36 34  A 1 
ATOM   267  C CE  . LYS A 1 34  ? 23.945  -8.997  -5.682  1.00 81.79 34  A 1 
ATOM   268  N NZ  . LYS A 1 34  ? 24.982  -8.252  -6.470  1.00 73.53 34  A 1 
ATOM   269  N N   . TYR A 1 35  ? 18.489  -11.052 -5.911  1.00 96.62 35  A 1 
ATOM   270  C CA  . TYR A 1 35  ? 17.574  -10.028 -5.427  1.00 96.90 35  A 1 
ATOM   271  C C   . TYR A 1 35  ? 16.191  -10.524 -5.024  1.00 97.15 35  A 1 
ATOM   272  O O   . TYR A 1 35  ? 15.310  -9.723  -4.696  1.00 95.70 35  A 1 
ATOM   273  C CB  . TYR A 1 35  ? 17.437  -8.930  -6.479  1.00 96.92 35  A 1 
ATOM   274  C CG  . TYR A 1 35  ? 18.731  -8.201  -6.753  1.00 96.97 35  A 1 
ATOM   275  C CD1 . TYR A 1 35  ? 19.238  -7.277  -5.838  1.00 96.04 35  A 1 
ATOM   276  C CD2 . TYR A 1 35  ? 19.463  -8.450  -7.911  1.00 96.08 35  A 1 
ATOM   277  C CE1 . TYR A 1 35  ? 20.441  -6.615  -6.070  1.00 95.47 35  A 1 
ATOM   278  C CE2 . TYR A 1 35  ? 20.670  -7.794  -8.152  1.00 95.58 35  A 1 
ATOM   279  C CZ  . TYR A 1 35  ? 21.152  -6.881  -7.225  1.00 95.94 35  A 1 
ATOM   280  O OH  . TYR A 1 35  ? 22.344  -6.234  -7.460  1.00 94.88 35  A 1 
ATOM   281  N N   . GLY A 1 36  ? 15.990  -11.833 -5.042  1.00 96.30 36  A 1 
ATOM   282  C CA  . GLY A 1 36  ? 14.708  -12.369 -4.647  1.00 96.23 36  A 1 
ATOM   283  C C   . GLY A 1 36  ? 14.150  -13.428 -5.574  1.00 96.18 36  A 1 
ATOM   284  O O   . GLY A 1 36  ? 14.800  -13.842 -6.539  1.00 94.93 36  A 1 
ATOM   285  N N   . ASP A 1 37  ? 12.924  -13.859 -5.266  1.00 95.72 37  A 1 
ATOM   286  C CA  . ASP A 1 37  ? 12.251  -14.900 -6.029  1.00 95.76 37  A 1 
ATOM   287  C C   . ASP A 1 37  ? 10.751  -14.664 -5.878  1.00 95.61 37  A 1 
ATOM   288  O O   . ASP A 1 37  ? 10.283  -14.344 -4.789  1.00 94.59 37  A 1 
ATOM   289  C CB  . ASP A 1 37  ? 12.631  -16.279 -5.480  1.00 95.03 37  A 1 
ATOM   290  C CG  . ASP A 1 37  ? 12.114  -17.406 -6.341  1.00 93.82 37  A 1 
ATOM   291  O OD1 . ASP A 1 37  ? 10.894  -17.665 -6.314  1.00 90.41 37  A 1 
ATOM   292  O OD2 . ASP A 1 37  ? 12.931  -18.025 -7.047  1.00 89.82 37  A 1 
ATOM   293  N N   . TYR A 1 38  ? 9.997   -14.836 -6.965  1.00 94.88 38  A 1 
ATOM   294  C CA  . TYR A 1 38  ? 8.563   -14.603 -6.926  1.00 94.13 38  A 1 
ATOM   295  C C   . TYR A 1 38  ? 7.770   -15.566 -6.037  1.00 93.17 38  A 1 
ATOM   296  O O   . TYR A 1 38  ? 6.556   -15.392 -5.873  1.00 90.01 38  A 1 
ATOM   297  C CB  . TYR A 1 38  ? 7.994   -14.602 -8.351  1.00 93.68 38  A 1 
ATOM   298  C CG  . TYR A 1 38  ? 8.392   -13.379 -9.148  1.00 94.17 38  A 1 
ATOM   299  C CD1 . TYR A 1 38  ? 8.034   -12.103 -8.715  1.00 93.05 38  A 1 
ATOM   300  C CD2 . TYR A 1 38  ? 9.134   -13.490 -10.322 1.00 93.37 38  A 1 
ATOM   301  C CE1 . TYR A 1 38  ? 8.407   -10.968 -9.428  1.00 92.80 38  A 1 
ATOM   302  C CE2 . TYR A 1 38  ? 9.513   -12.359 -11.044 1.00 92.72 38  A 1 
ATOM   303  C CZ  . TYR A 1 38  ? 9.145   -11.100 -10.591 1.00 93.52 38  A 1 
ATOM   304  O OH  . TYR A 1 38  ? 9.514   -9.978  -11.289 1.00 92.13 38  A 1 
ATOM   305  N N   . SER A 1 39  ? 8.427   -16.552 -5.467  1.00 93.81 39  A 1 
ATOM   306  C CA  . SER A 1 39  ? 7.778   -17.500 -4.568  1.00 93.37 39  A 1 
ATOM   307  C C   . SER A 1 39  ? 8.177   -17.262 -3.111  1.00 93.86 39  A 1 
ATOM   308  O O   . SER A 1 39  ? 7.705   -17.958 -2.217  1.00 90.79 39  A 1 
ATOM   309  C CB  . SER A 1 39  ? 8.140   -18.939 -4.950  1.00 91.54 39  A 1 
ATOM   310  O OG  . SER A 1 39  ? 7.671   -19.258 -6.247  1.00 84.55 39  A 1 
ATOM   311  N N   . CYS A 1 40  ? 9.047   -16.290 -2.886  1.00 95.08 40  A 1 
ATOM   312  C CA  . CYS A 1 40  ? 9.560   -16.020 -1.550  1.00 95.55 40  A 1 
ATOM   313  C C   . CYS A 1 40  ? 9.408   -14.571 -1.093  1.00 95.85 40  A 1 
ATOM   314  O O   . CYS A 1 40  ? 9.074   -13.697 -1.885  1.00 94.41 40  A 1 
ATOM   315  C CB  . CYS A 1 40  ? 11.041  -16.407 -1.503  1.00 95.17 40  A 1 
ATOM   316  S SG  . CYS A 1 40  ? 11.399  -18.114 -2.003  1.00 94.51 40  A 1 
ATOM   317  N N   . ASP A 1 41  ? 9.661   -14.324 0.197   1.00 95.83 41  A 1 
ATOM   318  C CA  . ASP A 1 41  ? 9.606   -12.978 0.733   1.00 96.50 41  A 1 
ATOM   319  C C   . ASP A 1 41  ? 10.887  -12.236 0.344   1.00 96.85 41  A 1 
ATOM   320  O O   . ASP A 1 41  ? 11.885  -12.853 -0.035  1.00 95.69 41  A 1 
ATOM   321  C CB  . ASP A 1 41  ? 9.443   -12.988 2.252   1.00 95.93 41  A 1 
ATOM   322  C CG  . ASP A 1 41  ? 7.996   -13.152 2.684   1.00 95.27 41  A 1 
ATOM   323  O OD1 . ASP A 1 41  ? 7.095   -12.701 1.941   1.00 92.33 41  A 1 
ATOM   324  O OD2 . ASP A 1 41  ? 7.755   -13.710 3.773   1.00 91.89 41  A 1 
ATOM   325  N N   . ALA A 1 42  ? 10.850  -10.914 0.444   1.00 96.64 42  A 1 
ATOM   326  C CA  . ALA A 1 42  ? 11.976  -10.061 0.064   1.00 96.91 42  A 1 
ATOM   327  C C   . ALA A 1 42  ? 13.255  -10.290 0.863   1.00 96.99 42  A 1 
ATOM   328  O O   . ALA A 1 42  ? 13.211  -10.660 2.035   1.00 95.78 42  A 1 
ATOM   329  C CB  . ALA A 1 42  ? 11.559  -8.599  0.165   1.00 96.29 42  A 1 
ATOM   330  N N   . ASN A 1 43  ? 14.406  -10.062 0.213   1.00 96.82 43  A 1 
ATOM   331  C CA  . ASN A 1 43  ? 15.690  -10.214 0.877   1.00 96.65 43  A 1 
ATOM   332  C C   . ASN A 1 43  ? 16.381  -8.863  1.072   1.00 97.14 43  A 1 
ATOM   333  O O   . ASN A 1 43  ? 15.941  -7.845  0.533   1.00 96.48 43  A 1 
ATOM   334  C CB  . ASN A 1 43  ? 16.602  -11.196 0.119   1.00 95.04 43  A 1 
ATOM   335  C CG  . ASN A 1 43  ? 17.111  -10.642 -1.201  1.00 95.77 43  A 1 
ATOM   336  O OD1 . ASN A 1 43  ? 16.754  -9.558  -1.634  1.00 90.01 43  A 1 
ATOM   337  N ND2 . ASN A 1 43  ? 17.979  -11.412 -1.847  1.00 90.35 43  A 1 
ATOM   338  N N   . MET A 1 44  ? 17.458  -8.860  1.837   1.00 97.33 44  A 1 
ATOM   339  C CA  . MET A 1 44  ? 18.164  -7.621  2.140   1.00 97.12 44  A 1 
ATOM   340  C C   . MET A 1 44  ? 18.839  -6.975  0.929   1.00 97.51 44  A 1 
ATOM   341  O O   . MET A 1 44  ? 18.932  -5.750  0.853   1.00 97.24 44  A 1 
ATOM   342  C CB  . MET A 1 44  ? 19.207  -7.860  3.231   1.00 96.19 44  A 1 
ATOM   343  C CG  . MET A 1 44  ? 19.812  -6.589  3.801   1.00 90.52 44  A 1 
ATOM   344  S SD  . MET A 1 44  ? 18.571  -5.484  4.562   1.00 86.20 44  A 1 
ATOM   345  C CE  . MET A 1 44  ? 18.236  -6.370  6.098   1.00 75.35 44  A 1 
ATOM   346  N N   . ALA A 1 45  ? 19.323  -7.775  -0.006  1.00 97.32 45  A 1 
ATOM   347  C CA  . ALA A 1 45  ? 19.981  -7.229  -1.192  1.00 97.53 45  A 1 
ATOM   348  C C   . ALA A 1 45  ? 19.002  -6.332  -1.946  1.00 97.81 45  A 1 
ATOM   349  O O   . ALA A 1 45  ? 19.368  -5.250  -2.426  1.00 97.39 45  A 1 
ATOM   350  C CB  . ALA A 1 45  ? 20.457  -8.361  -2.098  1.00 97.19 45  A 1 
ATOM   351  N N   . LEU A 1 46  ? 17.754  -6.775  -2.048  1.00 97.50 46  A 1 
ATOM   352  C CA  . LEU A 1 46  ? 16.723  -5.994  -2.720  1.00 97.82 46  A 1 
ATOM   353  C C   . LEU A 1 46  ? 16.466  -4.688  -1.968  1.00 98.02 46  A 1 
ATOM   354  O O   . LEU A 1 46  ? 16.385  -3.622  -2.577  1.00 98.00 46  A 1 
ATOM   355  C CB  . LEU A 1 46  ? 15.419  -6.795  -2.818  1.00 97.78 46  A 1 
ATOM   356  C CG  . LEU A 1 46  ? 14.225  -6.039  -3.435  1.00 97.43 46  A 1 
ATOM   357  C CD1 . LEU A 1 46  ? 14.474  -5.794  -4.912  1.00 96.54 46  A 1 
ATOM   358  C CD2 . LEU A 1 46  ? 12.952  -6.851  -3.231  1.00 96.45 46  A 1 
ATOM   359  N N   . LEU A 1 47  ? 16.340  -4.770  -0.650  1.00 97.91 47  A 1 
ATOM   360  C CA  . LEU A 1 47  ? 16.085  -3.578  0.154   1.00 97.81 47  A 1 
ATOM   361  C C   . LEU A 1 47  ? 17.207  -2.563  0.048   1.00 98.06 47  A 1 
ATOM   362  O O   . LEU A 1 47  ? 16.962  -1.359  -0.021  1.00 97.73 47  A 1 
ATOM   363  C CB  . LEU A 1 47  ? 15.867  -3.947  1.627   1.00 97.08 47  A 1 
ATOM   364  C CG  . LEU A 1 47  ? 14.554  -4.645  1.981   1.00 90.77 47  A 1 
ATOM   365  C CD1 . LEU A 1 47  ? 14.444  -4.749  3.491   1.00 85.79 47  A 1 
ATOM   366  C CD2 . LEU A 1 47  ? 13.376  -3.871  1.414   1.00 86.35 47  A 1 
ATOM   367  N N   . ASP A 1 48  ? 18.443  -3.031  0.029   1.00 98.07 48  A 1 
ATOM   368  C CA  . ASP A 1 48  ? 19.575  -2.122  -0.090  1.00 97.96 48  A 1 
ATOM   369  C C   . ASP A 1 48  ? 19.493  -1.357  -1.410  1.00 98.13 48  A 1 
ATOM   370  O O   . ASP A 1 48  ? 19.762  -0.164  -1.463  1.00 97.87 48  A 1 
ATOM   371  C CB  . ASP A 1 48  ? 20.903  -2.887  -0.017  1.00 97.34 48  A 1 
ATOM   372  C CG  . ASP A 1 48  ? 21.210  -3.404  1.378   1.00 91.54 48  A 1 
ATOM   373  O OD1 . ASP A 1 48  ? 20.656  -2.870  2.358   1.00 87.53 48  A 1 
ATOM   374  O OD2 . ASP A 1 48  ? 22.030  -4.349  1.491   1.00 86.44 48  A 1 
ATOM   375  N N   . SER A 1 49  ? 19.092  -2.048  -2.474  1.00 98.09 49  A 1 
ATOM   376  C CA  . SER A 1 49  ? 18.973  -1.411  -3.779  1.00 98.05 49  A 1 
ATOM   377  C C   . SER A 1 49  ? 17.818  -0.404  -3.770  1.00 98.37 49  A 1 
ATOM   378  O O   . SER A 1 49  ? 17.885  0.631   -4.437  1.00 98.14 49  A 1 
ATOM   379  C CB  . SER A 1 49  ? 18.756  -2.461  -4.883  1.00 97.59 49  A 1 
ATOM   380  O OG  . SER A 1 49  ? 17.450  -3.004  -4.839  1.00 91.87 49  A 1 
ATOM   381  N N   . LEU A 1 50  ? 16.768  -0.699  -3.018  1.00 98.15 50  A 1 
ATOM   382  C CA  . LEU A 1 50  ? 15.616  0.196   -2.936  1.00 98.35 50  A 1 
ATOM   383  C C   . LEU A 1 50  ? 15.955  1.478   -2.191  1.00 98.41 50  A 1 
ATOM   384  O O   . LEU A 1 50  ? 15.573  2.569   -2.612  1.00 98.39 50  A 1 
ATOM   385  C CB  . LEU A 1 50  ? 14.438  -0.511  -2.242  1.00 98.36 50  A 1 
ATOM   386  C CG  . LEU A 1 50  ? 13.184  0.342   -2.031  1.00 97.99 50  A 1 
ATOM   387  C CD1 . LEU A 1 50  ? 12.665  0.870   -3.365  1.00 97.26 50  A 1 
ATOM   388  C CD2 . LEU A 1 50  ? 12.110  -0.499  -1.347  1.00 97.16 50  A 1 
ATOM   389  N N   . VAL A 1 51  ? 16.659  1.348   -1.078  1.00 98.47 51  A 1 
ATOM   390  C CA  . VAL A 1 51  ? 17.063  2.517   -0.301  1.00 98.39 51  A 1 
ATOM   391  C C   . VAL A 1 51  ? 17.879  3.459   -1.184  1.00 98.49 51  A 1 
ATOM   392  O O   . VAL A 1 51  ? 17.657  4.673   -1.192  1.00 98.22 51  A 1 
ATOM   393  C CB  . VAL A 1 51  ? 17.901  2.110   0.935   1.00 98.12 51  A 1 
ATOM   394  C CG1 . VAL A 1 51  ? 18.478  3.350   1.616   1.00 97.09 51  A 1 
ATOM   395  C CG2 . VAL A 1 51  ? 17.031  1.337   1.917   1.00 97.27 51  A 1 
ATOM   396  N N   . LYS A 1 52  ? 18.824  2.896   -1.931  1.00 98.48 52  A 1 
ATOM   397  C CA  . LYS A 1 52  ? 19.672  3.687   -2.817  1.00 98.31 52  A 1 
ATOM   398  C C   . LYS A 1 52  ? 18.835  4.377   -3.889  1.00 98.36 52  A 1 
ATOM   399  O O   . LYS A 1 52  ? 19.041  5.552   -4.193  1.00 98.02 52  A 1 
ATOM   400  C CB  . LYS A 1 52  ? 20.722  2.781   -3.473  1.00 97.94 52  A 1 
ATOM   401  C CG  . LYS A 1 52  ? 21.674  3.507   -4.408  1.00 91.51 52  A 1 
ATOM   402  C CD  . LYS A 1 52  ? 22.709  2.557   -4.984  1.00 87.62 52  A 1 
ATOM   403  C CE  . LYS A 1 52  ? 23.663  3.273   -5.924  1.00 76.24 52  A 1 
ATOM   404  N NZ  . LYS A 1 52  ? 24.691  2.354   -6.495  1.00 67.52 52  A 1 
ATOM   405  N N   . PHE A 1 53  ? 17.879  3.650   -4.466  1.00 98.56 53  A 1 
ATOM   406  C CA  . PHE A 1 53  ? 17.007  4.199   -5.500  1.00 98.51 53  A 1 
ATOM   407  C C   . PHE A 1 53  ? 16.158  5.361   -4.987  1.00 98.55 53  A 1 
ATOM   408  O O   . PHE A 1 53  ? 16.073  6.405   -5.635  1.00 98.36 53  A 1 
ATOM   409  C CB  . PHE A 1 53  ? 16.084  3.111   -6.055  1.00 98.47 53  A 1 
ATOM   410  C CG  . PHE A 1 53  ? 15.139  3.600   -7.122  1.00 98.44 53  A 1 
ATOM   411  C CD1 . PHE A 1 53  ? 15.603  3.870   -8.412  1.00 97.99 53  A 1 
ATOM   412  C CD2 . PHE A 1 53  ? 13.795  3.831   -6.837  1.00 97.99 53  A 1 
ATOM   413  C CE1 . PHE A 1 53  ? 14.749  4.348   -9.385  1.00 97.52 53  A 1 
ATOM   414  C CE2 . PHE A 1 53  ? 12.932  4.317   -7.812  1.00 97.47 53  A 1 
ATOM   415  C CZ  . PHE A 1 53  ? 13.405  4.579   -9.086  1.00 97.59 53  A 1 
ATOM   416  N N   . ILE A 1 54  ? 15.526  5.170   -3.836  1.00 98.51 54  A 1 
ATOM   417  C CA  . ILE A 1 54  ? 14.677  6.213   -3.267  1.00 98.53 54  A 1 
ATOM   418  C C   . ILE A 1 54  ? 15.472  7.484   -2.981  1.00 98.31 54  A 1 
ATOM   419  O O   . ILE A 1 54  ? 15.051  8.583   -3.335  1.00 98.08 54  A 1 
ATOM   420  C CB  . ILE A 1 54  ? 13.991  5.723   -1.969  1.00 98.56 54  A 1 
ATOM   421  C CG1 . ILE A 1 54  ? 12.965  4.639   -2.310  1.00 98.23 54  A 1 
ATOM   422  C CG2 . ILE A 1 54  ? 13.309  6.895   -1.254  1.00 98.26 54  A 1 
ATOM   423  C CD1 . ILE A 1 54  ? 12.298  4.004   -1.092  1.00 97.68 54  A 1 
ATOM   424  N N   . LYS A 1 55  ? 16.623  7.337   -2.350  1.00 98.33 55  A 1 
ATOM   425  C CA  . LYS A 1 55  ? 17.457  8.498   -2.028  1.00 97.97 55  A 1 
ATOM   426  C C   . LYS A 1 55  ? 17.888  9.255   -3.280  1.00 97.77 55  A 1 
ATOM   427  O O   . LYS A 1 55  ? 17.906  10.481  -3.301  1.00 96.61 55  A 1 
ATOM   428  C CB  . LYS A 1 55  ? 18.690  8.071   -1.232  1.00 97.33 55  A 1 
ATOM   429  C CG  . LYS A 1 55  ? 18.396  7.670   0.197   1.00 95.49 55  A 1 
ATOM   430  C CD  . LYS A 1 55  ? 19.682  7.405   0.960   1.00 93.15 55  A 1 
ATOM   431  C CE  . LYS A 1 55  ? 19.422  7.143   2.425   1.00 88.82 55  A 1 
ATOM   432  N NZ  . LYS A 1 55  ? 20.690  6.956   3.194   1.00 85.67 55  A 1 
ATOM   433  N N   . ARG A 1 56  ? 18.243  8.512   -4.319  1.00 98.06 56  A 1 
ATOM   434  C CA  . ARG A 1 56  ? 18.697  9.125   -5.561  1.00 97.76 56  A 1 
ATOM   435  C C   . ARG A 1 56  ? 17.572  9.825   -6.323  1.00 97.74 56  A 1 
ATOM   436  O O   . ARG A 1 56  ? 17.822  10.718  -7.136  1.00 96.54 56  A 1 
ATOM   437  C CB  . ARG A 1 56  ? 19.357  8.071   -6.455  1.00 96.86 56  A 1 
ATOM   438  C CG  . ARG A 1 56  ? 19.939  8.617   -7.739  1.00 85.21 56  A 1 
ATOM   439  C CD  . ARG A 1 56  ? 20.945  7.659   -8.341  1.00 83.31 56  A 1 
ATOM   440  N NE  . ARG A 1 56  ? 21.580  8.200   -9.532  1.00 73.50 56  A 1 
ATOM   441  C CZ  . ARG A 1 56  ? 22.740  7.777   -10.033 1.00 66.86 56  A 1 
ATOM   442  N NH1 . ARG A 1 56  ? 23.404  6.795   -9.446  1.00 60.14 56  A 1 
ATOM   443  N NH2 . ARG A 1 56  ? 23.228  8.342   -11.115 1.00 59.26 56  A 1 
ATOM   444  N N   . ASN A 1 57  ? 16.331  9.430   -6.042  1.00 97.93 57  A 1 
ATOM   445  C CA  . ASN A 1 57  ? 15.187  10.007  -6.736  1.00 97.86 57  A 1 
ATOM   446  C C   . ASN A 1 57  ? 14.278  10.858  -5.847  1.00 97.74 57  A 1 
ATOM   447  O O   . ASN A 1 57  ? 13.075  10.968  -6.098  1.00 96.67 57  A 1 
ATOM   448  C CB  . ASN A 1 57  ? 14.390  8.885   -7.403  1.00 97.72 57  A 1 
ATOM   449  C CG  . ASN A 1 57  ? 15.124  8.283   -8.575  1.00 96.52 57  A 1 
ATOM   450  O OD1 . ASN A 1 57  ? 15.088  8.804   -9.689  1.00 87.69 57  A 1 
ATOM   451  N ND2 . ASN A 1 57  ? 15.825  7.192   -8.331  1.00 87.32 57  A 1 
ATOM   452  N N   . THR A 1 58  ? 14.862  11.479  -4.833  1.00 97.79 58  A 1 
ATOM   453  C CA  . THR A 1 58  ? 14.122  12.347  -3.925  1.00 97.58 58  A 1 
ATOM   454  C C   . THR A 1 58  ? 14.765  13.734  -3.899  1.00 96.85 58  A 1 
ATOM   455  O O   . THR A 1 58  ? 15.960  13.855  -3.661  1.00 94.63 58  A 1 
ATOM   456  C CB  . THR A 1 58  ? 14.136  11.779  -2.496  1.00 97.11 58  A 1 
ATOM   457  O OG1 . THR A 1 58  ? 13.473  10.514  -2.468  1.00 93.69 58  A 1 
ATOM   458  C CG2 . THR A 1 58  ? 13.429  12.736  -1.537  1.00 94.66 58  A 1 
ATOM   459  N N   . ASP A 1 59  ? 13.951  14.778  -4.153  1.00 95.49 59  A 1 
ATOM   460  C CA  . ASP A 1 59  ? 14.484  16.131  -4.097  1.00 94.22 59  A 1 
ATOM   461  C C   . ASP A 1 59  ? 14.190  16.723  -2.717  1.00 94.43 59  A 1 
ATOM   462  O O   . ASP A 1 59  ? 13.619  16.053  -1.852  1.00 90.77 59  A 1 
ATOM   463  C CB  . ASP A 1 59  ? 13.903  17.022  -5.209  1.00 90.60 59  A 1 
ATOM   464  C CG  . ASP A 1 59  ? 12.394  17.121  -5.169  1.00 81.01 59  A 1 
ATOM   465  O OD1 . ASP A 1 59  ? 11.809  17.177  -4.072  1.00 74.55 59  A 1 
ATOM   466  O OD2 . ASP A 1 59  ? 11.786  17.171  -6.266  1.00 74.97 59  A 1 
ATOM   467  N N   . VAL A 1 60  ? 14.573  17.983  -2.503  1.00 93.52 60  A 1 
ATOM   468  C CA  . VAL A 1 60  ? 14.404  18.634  -1.212  1.00 92.81 60  A 1 
ATOM   469  C C   . VAL A 1 60  ? 12.960  18.654  -0.703  1.00 93.43 60  A 1 
ATOM   470  O O   . VAL A 1 60  ? 12.730  18.623  0.502   1.00 90.60 60  A 1 
ATOM   471  C CB  . VAL A 1 60  ? 14.962  20.084  -1.253  1.00 90.69 60  A 1 
ATOM   472  C CG1 . VAL A 1 60  ? 14.127  20.942  -2.181  1.00 80.07 60  A 1 
ATOM   473  C CG2 . VAL A 1 60  ? 14.998  20.664  0.151   1.00 80.56 60  A 1 
ATOM   474  N N   . ASN A 1 61  ? 11.987  18.684  -1.613  1.00 94.05 61  A 1 
ATOM   475  C CA  . ASN A 1 61  ? 10.576  18.689  -1.217  1.00 94.68 61  A 1 
ATOM   476  C C   . ASN A 1 61  ? 9.912   17.318  -1.356  1.00 95.98 61  A 1 
ATOM   477  O O   . ASN A 1 61  ? 8.686   17.220  -1.411  1.00 93.13 61  A 1 
ATOM   478  C CB  . ASN A 1 61  ? 9.813   19.730  -2.042  1.00 91.22 61  A 1 
ATOM   479  C CG  . ASN A 1 61  ? 10.214  21.149  -1.697  1.00 83.55 61  A 1 
ATOM   480  O OD1 . ASN A 1 61  ? 10.488  21.966  -2.572  1.00 72.47 61  A 1 
ATOM   481  N ND2 . ASN A 1 61  ? 10.242  21.454  -0.408  1.00 72.49 61  A 1 
ATOM   482  N N   . GLY A 1 62  ? 10.732  16.270  -1.406  1.00 95.84 62  A 1 
ATOM   483  C CA  . GLY A 1 62  ? 10.193  14.926  -1.533  1.00 96.72 62  A 1 
ATOM   484  C C   . GLY A 1 62  ? 10.621  13.997  -0.407  1.00 97.68 62  A 1 
ATOM   485  O O   . GLY A 1 62  ? 10.422  12.789  -0.490  1.00 96.79 62  A 1 
ATOM   486  N N   . LYS A 1 63  ? 11.213  14.569  0.648   1.00 97.40 63  A 1 
ATOM   487  C CA  . LYS A 1 63  ? 11.660  13.776  1.790   1.00 97.62 63  A 1 
ATOM   488  C C   . LYS A 1 63  ? 10.500  13.482  2.732   1.00 97.82 63  A 1 
ATOM   489  O O   . LYS A 1 63  ? 10.494  13.898  3.898   1.00 97.31 63  A 1 
ATOM   490  C CB  . LYS A 1 63  ? 12.784  14.508  2.522   1.00 97.29 63  A 1 
ATOM   491  C CG  . LYS A 1 63  ? 14.035  14.666  1.690   1.00 96.03 63  A 1 
ATOM   492  C CD  . LYS A 1 63  ? 15.151  15.344  2.471   1.00 93.37 63  A 1 
ATOM   493  C CE  . LYS A 1 63  ? 16.410  15.458  1.627   1.00 88.56 63  A 1 
ATOM   494  N NZ  . LYS A 1 63  ? 17.521  16.109  2.374   1.00 80.92 63  A 1 
ATOM   495  N N   . VAL A 1 64  ? 9.514   12.752  2.204   1.00 98.38 64  A 1 
ATOM   496  C CA  . VAL A 1 64  ? 8.319   12.385  2.949   1.00 98.44 64  A 1 
ATOM   497  C C   . VAL A 1 64  ? 8.004   10.932  2.606   1.00 98.62 64  A 1 
ATOM   498  O O   . VAL A 1 64  ? 8.105   10.518  1.453   1.00 98.52 64  A 1 
ATOM   499  C CB  . VAL A 1 64  ? 7.114   13.259  2.552   1.00 98.16 64  A 1 
ATOM   500  C CG1 . VAL A 1 64  ? 5.914   12.931  3.421   1.00 97.06 64  A 1 
ATOM   501  C CG2 . VAL A 1 64  ? 7.474   14.737  2.690   1.00 97.09 64  A 1 
ATOM   502  N N   . MET A 1 65  ? 7.626   10.153  3.613   1.00 98.60 65  A 1 
ATOM   503  C CA  . MET A 1 65  ? 7.341   8.736   3.381   1.00 98.75 65  A 1 
ATOM   504  C C   . MET A 1 65  ? 6.322   8.152   4.349   1.00 98.73 65  A 1 
ATOM   505  O O   . MET A 1 65  ? 6.412   8.353   5.552   1.00 98.60 65  A 1 
ATOM   506  C CB  . MET A 1 65  ? 8.629   7.928   3.471   1.00 98.45 65  A 1 
ATOM   507  C CG  . MET A 1 65  ? 8.447   6.425   3.328   1.00 97.59 65  A 1 
ATOM   508  S SD  . MET A 1 65  ? 9.999   5.519   3.526   1.00 97.33 65  A 1 
ATOM   509  C CE  . MET A 1 65  ? 10.815  5.921   1.989   1.00 92.92 65  A 1 
ATOM   510  N N   . VAL A 1 66  ? 5.361   7.419   3.784   1.00 98.75 66  A 1 
ATOM   511  C CA  . VAL A 1 66  ? 4.390   6.709   4.598   1.00 98.71 66  A 1 
ATOM   512  C C   . VAL A 1 66  ? 4.895   5.265   4.615   1.00 98.72 66  A 1 
ATOM   513  O O   . VAL A 1 66  ? 5.094   4.664   3.559   1.00 98.40 66  A 1 
ATOM   514  C CB  . VAL A 1 66  ? 2.976   6.724   3.979   1.00 98.36 66  A 1 
ATOM   515  C CG1 . VAL A 1 66  ? 2.056   5.807   4.777   1.00 94.50 66  A 1 
ATOM   516  C CG2 . VAL A 1 66  ? 2.428   8.143   3.982   1.00 94.51 66  A 1 
ATOM   517  N N   . TYR A 1 67  ? 5.128   4.737   5.811   1.00 98.66 67  A 1 
ATOM   518  C CA  . TYR A 1 67  ? 5.572   3.359   5.957   1.00 98.58 67  A 1 
ATOM   519  C C   . TYR A 1 67  ? 4.326   2.575   6.357   1.00 98.47 67  A 1 
ATOM   520  O O   . TYR A 1 67  ? 3.859   2.667   7.495   1.00 97.82 67  A 1 
ATOM   521  C CB  . TYR A 1 67  ? 6.655   3.260   7.045   1.00 98.13 67  A 1 
ATOM   522  C CG  . TYR A 1 67  ? 6.996   1.841   7.413   1.00 97.65 67  A 1 
ATOM   523  C CD1 . TYR A 1 67  ? 7.596   0.979   6.494   1.00 96.15 67  A 1 
ATOM   524  C CD2 . TYR A 1 67  ? 6.673   1.337   8.675   1.00 96.13 67  A 1 
ATOM   525  C CE1 . TYR A 1 67  ? 7.858   -0.345  6.813   1.00 94.56 67  A 1 
ATOM   526  C CE2 . TYR A 1 67  ? 6.934   0.016   9.001   1.00 94.51 67  A 1 
ATOM   527  C CZ  . TYR A 1 67  ? 7.515   -0.824  8.070   1.00 94.67 67  A 1 
ATOM   528  O OH  . TYR A 1 67  ? 7.757   -2.136  8.392   1.00 92.50 67  A 1 
ATOM   529  N N   . ASN A 1 68  ? 3.770   1.815   5.410   1.00 97.55 68  A 1 
ATOM   530  C CA  . ASN A 1 68  ? 2.506   1.096   5.593   1.00 97.47 68  A 1 
ATOM   531  C C   . ASN A 1 68  ? 2.491   -0.239  6.341   1.00 97.47 68  A 1 
ATOM   532  O O   . ASN A 1 68  ? 1.469   -0.924  6.338   1.00 93.42 68  A 1 
ATOM   533  C CB  . ASN A 1 68  ? 1.817   0.922   4.243   1.00 95.79 68  A 1 
ATOM   534  C CG  . ASN A 1 68  ? 0.834   2.025   3.931   1.00 96.00 68  A 1 
ATOM   535  O OD1 . ASN A 1 68  ? 1.173   2.996   3.242   1.00 86.58 68  A 1 
ATOM   536  N ND2 . ASN A 1 68  ? -0.387  1.899   4.417   1.00 86.48 68  A 1 
ATOM   537  N N   . GLY A 1 69  ? 3.592   -0.598  6.986   1.00 96.96 69  A 1 
ATOM   538  C CA  . GLY A 1 69  ? 3.584   -1.812  7.788   1.00 97.04 69  A 1 
ATOM   539  C C   . GLY A 1 69  ? 3.931   -3.144  7.139   1.00 97.21 69  A 1 
ATOM   540  O O   . GLY A 1 69  ? 4.239   -3.216  5.949   1.00 95.25 69  A 1 
ATOM   541  N N   . ASP A 1 70  ? 3.866   -4.203  7.964   1.00 95.64 70  A 1 
ATOM   542  C CA  . ASP A 1 70  ? 4.172   -5.584  7.591   1.00 96.28 70  A 1 
ATOM   543  C C   . ASP A 1 70  ? 5.635   -5.836  7.220   1.00 95.90 70  A 1 
ATOM   544  O O   . ASP A 1 70  ? 5.976   -6.090  6.060   1.00 92.88 70  A 1 
ATOM   545  C CB  . ASP A 1 70  ? 3.231   -6.086  6.495   1.00 95.93 70  A 1 
ATOM   546  C CG  . ASP A 1 70  ? 2.061   -6.867  7.076   1.00 95.16 70  A 1 
ATOM   547  O OD1 . ASP A 1 70  ? 1.849   -6.808  8.315   1.00 91.85 70  A 1 
ATOM   548  O OD2 . ASP A 1 70  ? 1.356   -7.560  6.314   1.00 92.19 70  A 1 
ATOM   549  N N   . ILE A 1 71  ? 6.481   -5.822  8.238   1.00 95.57 71  A 1 
ATOM   550  C CA  . ILE A 1 71  ? 7.896   -6.117  8.070   1.00 95.01 71  A 1 
ATOM   551  C C   . ILE A 1 71  ? 8.161   -7.601  8.310   1.00 95.04 71  A 1 
ATOM   552  O O   . ILE A 1 71  ? 9.072   -8.183  7.719   1.00 93.45 71  A 1 
ATOM   553  C CB  . ILE A 1 71  ? 8.755   -5.286  9.062   1.00 93.47 71  A 1 
ATOM   554  C CG1 . ILE A 1 71  ? 10.248  -5.571  8.875   1.00 91.46 71  A 1 
ATOM   555  C CG2 . ILE A 1 71  ? 8.358   -5.605  10.505  1.00 91.40 71  A 1 
ATOM   556  C CD1 . ILE A 1 71  ? 10.799  -5.097  7.535   1.00 89.74 71  A 1 
ATOM   557  N N   . VAL A 1 72  ? 7.360   -8.232  9.169   1.00 93.62 72  A 1 
ATOM   558  C CA  . VAL A 1 72  ? 7.543   -9.640  9.514   1.00 93.28 72  A 1 
ATOM   559  C C   . VAL A 1 72  ? 7.330   -10.595 8.346   1.00 93.38 72  A 1 
ATOM   560  O O   . VAL A 1 72  ? 6.330   -10.519 7.632   1.00 91.83 72  A 1 
ATOM   561  C CB  . VAL A 1 72  ? 6.614   -10.046 10.679  1.00 91.00 72  A 1 
ATOM   562  C CG1 . VAL A 1 72  ? 6.848   -11.506 11.063  1.00 86.67 72  A 1 
ATOM   563  C CG2 . VAL A 1 72  ? 6.864   -9.150  11.884  1.00 87.38 72  A 1 
ATOM   564  N N   . SER A 1 73  ? 8.288   -11.510 8.164   1.00 93.49 73  A 1 
ATOM   565  C CA  . SER A 1 73  ? 8.235   -12.498 7.100   1.00 92.77 73  A 1 
ATOM   566  C C   . SER A 1 73  ? 7.305   -13.647 7.497   1.00 92.11 73  A 1 
ATOM   567  O O   . SER A 1 73  ? 6.763   -13.656 8.601   1.00 88.79 73  A 1 
ATOM   568  C CB  . SER A 1 73  ? 9.644   -13.037 6.811   1.00 91.01 73  A 1 
ATOM   569  O OG  . SER A 1 73  ? 9.656   -13.905 5.692   1.00 85.40 73  A 1 
ATOM   570  N N   . ARG A 1 74  ? 7.130   -14.616 6.592   1.00 91.54 74  A 1 
ATOM   571  C CA  . ARG A 1 74  ? 6.219   -15.729 6.850   1.00 88.72 74  A 1 
ATOM   572  C C   . ARG A 1 74  ? 6.896   -17.056 7.152   1.00 89.69 74  A 1 
ATOM   573  O O   . ARG A 1 74  ? 8.058   -17.270 6.811   1.00 86.18 74  A 1 
ATOM   574  C CB  . ARG A 1 74  ? 5.297   -15.906 5.645   1.00 84.16 74  A 1 
ATOM   575  C CG  . ARG A 1 74  ? 4.399   -14.721 5.357   1.00 76.21 74  A 1 
ATOM   576  C CD  . ARG A 1 74  ? 3.608   -14.934 4.068   1.00 71.58 74  A 1 
ATOM   577  N NE  . ARG A 1 74  ? 2.629   -13.880 3.809   1.00 68.33 74  A 1 
ATOM   578  C CZ  . ARG A 1 74  ? 2.938   -12.625 3.470   1.00 64.16 74  A 1 
ATOM   579  N NH1 . ARG A 1 74  ? 4.205   -12.258 3.338   1.00 58.95 74  A 1 
ATOM   580  N NH2 . ARG A 1 74  ? 1.983   -11.737 3.268   1.00 57.38 74  A 1 
ATOM   581  N N   . ALA A 1 75  ? 6.138   -17.954 7.794   1.00 88.47 75  A 1 
ATOM   582  C CA  . ALA A 1 75  ? 6.619   -19.293 8.121   1.00 88.38 75  A 1 
ATOM   583  C C   . ALA A 1 75  ? 8.000   -19.297 8.778   1.00 90.03 75  A 1 
ATOM   584  O O   . ALA A 1 75  ? 8.876   -20.085 8.400   1.00 86.65 75  A 1 
ATOM   585  C CB  . ALA A 1 75  ? 6.624   -20.161 6.864   1.00 85.86 75  A 1 
ATOM   586  N N   . ILE A 1 76  ? 8.184   -18.413 9.740   1.00 88.30 76  A 1 
ATOM   587  C CA  . ILE A 1 76  ? 9.451   -18.313 10.452  1.00 87.96 76  A 1 
ATOM   588  C C   . ILE A 1 76  ? 9.572   -19.405 11.516  1.00 88.76 76  A 1 
ATOM   589  O O   . ILE A 1 76  ? 8.668   -19.588 12.330  1.00 86.75 76  A 1 
ATOM   590  C CB  . ILE A 1 76  ? 9.585   -16.935 11.144  1.00 85.63 76  A 1 
ATOM   591  C CG1 . ILE A 1 76  ? 9.618   -15.814 10.105  1.00 80.43 76  A 1 
ATOM   592  C CG2 . ILE A 1 76  ? 10.833  -16.894 12.020  1.00 80.89 76  A 1 
ATOM   593  C CD1 . ILE A 1 76  ? 10.823  -15.847 9.188   1.00 75.21 76  A 1 
ATOM   594  N N   . PRO A 1 77  ? 10.686  -20.137 11.531  1.00 87.89 77  A 1 
ATOM   595  C CA  . PRO A 1 77  ? 10.886  -21.182 12.546  1.00 84.86 77  A 1 
ATOM   596  C C   . PRO A 1 77  ? 10.929  -20.525 13.921  1.00 83.29 77  A 1 
ATOM   597  O O   . PRO A 1 77  ? 11.557  -19.487 14.104  1.00 77.40 77  A 1 
ATOM   598  C CB  . PRO A 1 77  ? 12.233  -21.784 12.156  1.00 83.16 77  A 1 
ATOM   599  C CG  . PRO A 1 77  ? 12.281  -21.585 10.672  1.00 82.54 77  A 1 
ATOM   600  C CD  . PRO A 1 77  ? 11.745  -20.182 10.514  1.00 87.00 77  A 1 
ATOM   601  N N   . LYS A 1 78  ? 10.248  -21.132 14.892  1.00 84.90 78  A 1 
ATOM   602  C CA  . LYS A 1 78  ? 10.217  -20.613 16.261  1.00 84.03 78  A 1 
ATOM   603  C C   . LYS A 1 78  ? 9.665   -19.187 16.307  1.00 86.51 78  A 1 
ATOM   604  O O   . LYS A 1 78  ? 10.129  -18.348 17.091  1.00 83.06 78  A 1 
ATOM   605  C CB  . LYS A 1 78  ? 11.616  -20.657 16.884  1.00 79.48 78  A 1 
ATOM   606  C CG  . LYS A 1 78  ? 12.197  -22.062 16.977  1.00 70.55 78  A 1 
ATOM   607  C CD  . LYS A 1 78  ? 13.549  -22.059 17.665  1.00 64.53 78  A 1 
ATOM   608  C CE  . LYS A 1 78  ? 14.112  -23.472 17.764  1.00 55.59 78  A 1 
ATOM   609  N NZ  . LYS A 1 78  ? 15.437  -23.500 18.439  1.00 47.38 78  A 1 
ATOM   610  N N   . TYR A 1 79  ? 8.682   -18.914 15.444  1.00 87.54 79  A 1 
ATOM   611  C CA  . TYR A 1 79  ? 8.010   -17.620 15.394  1.00 88.86 79  A 1 
ATOM   612  C C   . TYR A 1 79  ? 7.439   -17.312 16.783  1.00 90.59 79  A 1 
ATOM   613  O O   . TYR A 1 79  ? 6.689   -18.113 17.335  1.00 89.30 79  A 1 
ATOM   614  C CB  . TYR A 1 79  ? 6.889   -17.693 14.355  1.00 86.77 79  A 1 
ATOM   615  C CG  . TYR A 1 79  ? 5.962   -16.498 14.281  1.00 86.55 79  A 1 
ATOM   616  C CD1 . TYR A 1 79  ? 6.442   -15.241 13.921  1.00 83.65 79  A 1 
ATOM   617  C CD2 . TYR A 1 79  ? 4.600   -16.650 14.517  1.00 83.89 79  A 1 
ATOM   618  C CE1 . TYR A 1 79  ? 5.577   -14.155 13.808  1.00 80.65 79  A 1 
ATOM   619  C CE2 . TYR A 1 79  ? 3.735   -15.578 14.406  1.00 80.80 79  A 1 
ATOM   620  C CZ  . TYR A 1 79  ? 4.218   -14.332 14.049  1.00 81.48 79  A 1 
ATOM   621  O OH  . TYR A 1 79  ? 3.359   -13.267 13.932  1.00 78.23 79  A 1 
ATOM   622  N N   . ASN A 1 80  ? 7.805   -16.167 17.337  1.00 91.96 80  A 1 
ATOM   623  C CA  . ASN A 1 80  ? 7.329   -15.793 18.661  1.00 92.19 80  A 1 
ATOM   624  C C   . ASN A 1 80  ? 7.343   -14.279 18.883  1.00 92.85 80  A 1 
ATOM   625  O O   . ASN A 1 80  ? 7.654   -13.506 17.974  1.00 92.62 80  A 1 
ATOM   626  C CB  . ASN A 1 80  ? 8.184   -16.479 19.733  1.00 91.09 80  A 1 
ATOM   627  C CG  . ASN A 1 80  ? 9.664   -16.182 19.590  1.00 90.37 80  A 1 
ATOM   628  O OD1 . ASN A 1 80  ? 10.064  -15.086 19.203  1.00 85.98 80  A 1 
ATOM   629  N ND2 . ASN A 1 80  ? 10.495  -17.159 19.913  1.00 85.05 80  A 1 
ATOM   630  N N   . LEU A 1 81  ? 6.993   -13.870 20.095  1.00 92.80 81  A 1 
ATOM   631  C CA  . LEU A 1 81  ? 6.929   -12.458 20.451  1.00 92.86 81  A 1 
ATOM   632  C C   . LEU A 1 81  ? 8.274   -11.746 20.267  1.00 93.92 81  A 1 
ATOM   633  O O   . LEU A 1 81  ? 8.324   -10.621 19.769  1.00 93.61 81  A 1 
ATOM   634  C CB  . LEU A 1 81  ? 6.428   -12.320 21.888  1.00 90.75 81  A 1 
ATOM   635  C CG  . LEU A 1 81  ? 6.148   -10.910 22.434  1.00 83.89 81  A 1 
ATOM   636  C CD1 . LEU A 1 81  ? 5.108   -11.005 23.543  1.00 76.82 81  A 1 
ATOM   637  C CD2 . LEU A 1 81  ? 7.436   -10.294 22.969  1.00 76.25 81  A 1 
ATOM   638  N N   . ASP A 1 82  ? 9.358   -12.398 20.683  1.00 94.32 82  A 1 
ATOM   639  C CA  . ASP A 1 82  ? 10.678  -11.789 20.550  1.00 94.62 82  A 1 
ATOM   640  C C   . ASP A 1 82  ? 11.058  -11.558 19.089  1.00 95.53 82  A 1 
ATOM   641  O O   . ASP A 1 82  ? 11.686  -10.552 18.759  1.00 95.15 82  A 1 
ATOM   642  C CB  . ASP A 1 82  ? 11.751  -12.656 21.224  1.00 93.98 82  A 1 
ATOM   643  C CG  . ASP A 1 82  ? 11.702  -12.572 22.741  1.00 86.85 82  A 1 
ATOM   644  O OD1 . ASP A 1 82  ? 11.114  -11.616 23.276  1.00 81.86 82  A 1 
ATOM   645  O OD2 . ASP A 1 82  ? 12.268  -13.467 23.394  1.00 80.21 82  A 1 
ATOM   646  N N   . TYR A 1 83  ? 10.679  -12.481 18.222  1.00 95.21 83  A 1 
ATOM   647  C CA  . TYR A 1 83  ? 10.993  -12.351 16.802  1.00 95.32 83  A 1 
ATOM   648  C C   . TYR A 1 83  ? 10.301  -11.115 16.230  1.00 95.96 83  A 1 
ATOM   649  O O   . TYR A 1 83  ? 10.896  -10.349 15.463  1.00 95.55 83  A 1 
ATOM   650  C CB  . TYR A 1 83  ? 10.549  -13.589 16.019  1.00 94.80 83  A 1 
ATOM   651  C CG  . TYR A 1 83  ? 10.962  -13.533 14.567  1.00 93.59 83  A 1 
ATOM   652  C CD1 . TYR A 1 83  ? 12.204  -14.018 14.153  1.00 91.13 83  A 1 
ATOM   653  C CD2 . TYR A 1 83  ? 10.136  -12.944 13.612  1.00 90.63 83  A 1 
ATOM   654  C CE1 . TYR A 1 83  ? 12.612  -13.915 12.827  1.00 88.86 83  A 1 
ATOM   655  C CE2 . TYR A 1 83  ? 10.534  -12.831 12.287  1.00 88.76 83  A 1 
ATOM   656  C CZ  . TYR A 1 83  ? 11.774  -13.321 11.898  1.00 89.01 83  A 1 
ATOM   657  O OH  . TYR A 1 83  ? 12.176  -13.205 10.588  1.00 87.10 83  A 1 
ATOM   658  N N   . VAL A 1 84  ? 9.031   -10.930 16.597  1.00 95.86 84  A 1 
ATOM   659  C CA  . VAL A 1 84  ? 8.275   -9.779  16.114  1.00 96.28 84  A 1 
ATOM   660  C C   . VAL A 1 84  ? 8.909   -8.472  16.599  1.00 96.78 84  A 1 
ATOM   661  O O   . VAL A 1 84  ? 9.048   -7.521  15.839  1.00 96.73 84  A 1 
ATOM   662  C CB  . VAL A 1 84  ? 6.803   -9.840  16.565  1.00 95.84 84  A 1 
ATOM   663  C CG1 . VAL A 1 84  ? 6.077   -8.545  16.215  1.00 93.97 84  A 1 
ATOM   664  C CG2 . VAL A 1 84  ? 6.109   -11.018 15.896  1.00 94.30 84  A 1 
ATOM   665  N N   . LYS A 1 85  ? 9.308   -8.444  17.874  1.00 96.46 85  A 1 
ATOM   666  C CA  . LYS A 1 85  ? 9.937   -7.251  18.425  1.00 96.64 85  A 1 
ATOM   667  C C   . LYS A 1 85  ? 11.216  -6.919  17.656  1.00 96.96 85  A 1 
ATOM   668  O O   . LYS A 1 85  ? 11.466  -5.765  17.310  1.00 96.95 85  A 1 
ATOM   669  C CB  . LYS A 1 85  ? 10.264  -7.439  19.910  1.00 96.56 85  A 1 
ATOM   670  C CG  . LYS A 1 85  ? 9.048   -7.394  20.830  1.00 95.28 85  A 1 
ATOM   671  C CD  . LYS A 1 85  ? 9.474   -7.413  22.289  1.00 93.30 85  A 1 
ATOM   672  C CE  . LYS A 1 85  ? 8.286   -7.250  23.214  1.00 89.04 85  A 1 
ATOM   673  N NZ  . LYS A 1 85  ? 8.704   -7.234  24.649  1.00 82.86 85  A 1 
ATOM   674  N N   . GLN A 1 86  ? 12.029  -7.935  17.388  1.00 96.92 86  A 1 
ATOM   675  C CA  . GLN A 1 86  ? 13.275  -7.731  16.661  1.00 96.88 86  A 1 
ATOM   676  C C   . GLN A 1 86  ? 13.004  -7.224  15.248  1.00 97.09 86  A 1 
ATOM   677  O O   . GLN A 1 86  ? 13.767  -6.418  14.705  1.00 96.67 86  A 1 
ATOM   678  C CB  . GLN A 1 86  ? 14.079  -9.035  16.592  1.00 96.23 86  A 1 
ATOM   679  C CG  . GLN A 1 86  ? 15.457  -8.877  15.964  1.00 86.41 86  A 1 
ATOM   680  C CD  . GLN A 1 86  ? 16.334  -7.884  16.710  1.00 79.14 86  A 1 
ATOM   681  O OE1 . GLN A 1 86  ? 16.550  -8.030  17.911  1.00 70.70 86  A 1 
ATOM   682  N NE2 . GLN A 1 86  ? 16.826  -6.882  16.004  1.00 67.12 86  A 1 
ATOM   683  N N   . SER A 1 87  ? 11.900  -7.683  14.653  1.00 96.87 87  A 1 
ATOM   684  C CA  . SER A 1 87  ? 11.535  -7.240  13.305  1.00 96.82 87  A 1 
ATOM   685  C C   . SER A 1 87  ? 11.210  -5.743  13.309  1.00 97.21 87  A 1 
ATOM   686  O O   . SER A 1 87  ? 11.564  -5.025  12.379  1.00 96.86 87  A 1 
ATOM   687  C CB  . SER A 1 87  ? 10.326  -8.028  12.790  1.00 96.33 87  A 1 
ATOM   688  O OG  . SER A 1 87  ? 10.646  -9.395  12.621  1.00 89.09 87  A 1 
ATOM   689  N N   . ILE A 1 88  ? 10.532  -5.272  14.362  1.00 97.32 88  A 1 
ATOM   690  C CA  . ILE A 1 88  ? 10.190  -3.856  14.476  1.00 97.56 88  A 1 
ATOM   691  C C   . ILE A 1 88  ? 11.462  -3.041  14.661  1.00 97.72 88  A 1 
ATOM   692  O O   . ILE A 1 88  ? 11.600  -1.949  14.101  1.00 97.47 88  A 1 
ATOM   693  C CB  . ILE A 1 88  ? 9.230   -3.609  15.669  1.00 97.23 88  A 1 
ATOM   694  C CG1 . ILE A 1 88  ? 7.924   -4.387  15.474  1.00 95.03 88  A 1 
ATOM   695  C CG2 . ILE A 1 88  ? 8.945   -2.117  15.814  1.00 96.09 88  A 1 
ATOM   696  C CD1 . ILE A 1 88  ? 7.182   -4.045  14.196  1.00 86.54 88  A 1 
ATOM   697  N N   . VAL A 1 89  ? 12.395  -3.563  15.438  1.00 97.74 89  A 1 
ATOM   698  C CA  . VAL A 1 89  ? 13.670  -2.886  15.657  1.00 97.76 89  A 1 
ATOM   699  C C   . VAL A 1 89  ? 14.381  -2.726  14.308  1.00 97.60 89  A 1 
ATOM   700  O O   . VAL A 1 89  ? 14.900  -1.661  13.982  1.00 97.26 89  A 1 
ATOM   701  C CB  . VAL A 1 89  ? 14.581  -3.683  16.619  1.00 97.62 89  A 1 
ATOM   702  C CG1 . VAL A 1 89  ? 15.985  -3.082  16.650  1.00 96.14 89  A 1 
ATOM   703  C CG2 . VAL A 1 89  ? 13.980  -3.684  18.014  1.00 96.23 89  A 1 
ATOM   704  N N   . ASN A 1 90  ? 14.400  -3.833  13.497  1.00 96.72 90  A 1 
ATOM   705  C CA  . ASN A 1 90  ? 15.005  -3.811  12.229  1.00 96.29 90  A 1 
ATOM   706  C C   . ASN A 1 90  ? 14.343  -2.894  11.259  1.00 96.63 90  A 1 
ATOM   707  O O   . ASN A 1 90  ? 14.972  -2.251  10.474  1.00 95.61 90  A 1 
ATOM   708  C CB  . ASN A 1 90  ? 15.132  -5.228  11.681  1.00 94.92 90  A 1 
ATOM   709  C CG  . ASN A 1 90  ? 16.098  -6.030  12.371  1.00 92.50 90  A 1 
ATOM   710  O OD1 . ASN A 1 90  ? 16.636  -5.637  13.441  1.00 89.39 90  A 1 
ATOM   711  N ND2 . ASN A 1 90  ? 16.528  -7.014  12.170  1.00 88.85 90  A 1 
ATOM   712  N N   . ALA A 1 91  ? 13.009  -2.780  11.311  1.00 96.84 91  A 1 
ATOM   713  C CA  . ALA A 1 91  ? 12.259  -1.897  10.433  1.00 96.96 91  A 1 
ATOM   714  C C   . ALA A 1 91  ? 12.626  -0.449  10.753  1.00 97.56 91  A 1 
ATOM   715  O O   . ALA A 1 91  ? 12.801  0.375   9.861   1.00 97.30 91  A 1 
ATOM   716  C CB  . ALA A 1 91  ? 10.757  -2.107  10.621  1.00 96.63 91  A 1 
ATOM   717  N N   . THR A 1 92  ? 12.756  -0.140  12.050  1.00 97.60 92  A 1 
ATOM   718  C CA  . THR A 1 92  ? 13.112  1.206   12.478  1.00 97.65 92  A 1 
ATOM   719  C C   . THR A 1 92  ? 14.505  1.575   11.977  1.00 97.70 92  A 1 
ATOM   720  O O   . THR A 1 92  ? 14.740  2.698   11.531  1.00 97.55 92  A 1 
ATOM   721  C CB  . THR A 1 92  ? 13.068  1.308   14.016  1.00 97.44 92  A 1 
ATOM   722  O OG1 . THR A 1 92  ? 11.736  1.048   14.466  1.00 93.97 92  A 1 
ATOM   723  C CG2 . THR A 1 92  ? 13.475  2.708   14.476  1.00 94.03 92  A 1 
ATOM   724  N N   . ALA A 1 93  ? 15.433  0.620   12.044  1.00 97.96 93  A 1 
ATOM   725  C CA  . ALA A 1 93  ? 16.796  0.852   11.576  1.00 97.68 93  A 1 
ATOM   726  C C   . ALA A 1 93  ? 16.780  1.172   10.084  1.00 97.81 93  A 1 
ATOM   727  O O   . ALA A 1 93  ? 17.527  2.038   9.611   1.00 97.21 93  A 1 
ATOM   728  C CB  . ALA A 1 93  ? 17.661  -0.376  11.842  1.00 97.30 93  A 1 
ATOM   729  N N   . LEU A 1 94  ? 15.932  0.485   9.342   1.00 97.70 94  A 1 
ATOM   730  C CA  . LEU A 1 94  ? 15.799  0.716   7.902   1.00 97.63 94  A 1 
ATOM   731  C C   . LEU A 1 94  ? 15.284  2.131   7.642   1.00 98.03 94  A 1 
ATOM   732  O O   . LEU A 1 94  ? 15.836  2.860   6.811   1.00 97.76 94  A 1 
ATOM   733  C CB  . LEU A 1 94  ? 14.840  -0.300  7.281   1.00 97.15 94  A 1 
ATOM   734  C CG  . LEU A 1 94  ? 14.476  -0.076  5.807   1.00 94.84 94  A 1 
ATOM   735  C CD1 . LEU A 1 94  ? 15.705  -0.278  4.943   1.00 91.72 94  A 1 
ATOM   736  C CD2 . LEU A 1 94  ? 13.374  -1.055  5.406   1.00 91.16 94  A 1 
ATOM   737  N N   . LEU A 1 95  ? 14.233  2.523   8.351   1.00 97.95 95  A 1 
ATOM   738  C CA  . LEU A 1 95  ? 13.643  3.848   8.175   1.00 98.06 95  A 1 
ATOM   739  C C   . LEU A 1 95  ? 14.606  4.973   8.545   1.00 98.14 95  A 1 
ATOM   740  O O   . LEU A 1 95  ? 14.576  6.044   7.942   1.00 97.97 95  A 1 
ATOM   741  C CB  . LEU A 1 95  ? 12.354  3.960   8.991   1.00 98.12 95  A 1 
ATOM   742  C CG  . LEU A 1 95  ? 11.231  3.009   8.558   1.00 97.75 95  A 1 
ATOM   743  C CD1 . LEU A 1 95  ? 10.038  3.130   9.490   1.00 97.09 95  A 1 
ATOM   744  C CD2 . LEU A 1 95  ? 10.817  3.316   7.114   1.00 96.81 95  A 1 
ATOM   745  N N   . LYS A 1 96  ? 15.465  4.725   9.523   1.00 98.34 96  A 1 
ATOM   746  C CA  . LYS A 1 96  ? 16.432  5.739   9.934   1.00 98.27 96  A 1 
ATOM   747  C C   . LYS A 1 96  ? 17.458  6.038   8.847   1.00 98.16 96  A 1 
ATOM   748  O O   . LYS A 1 96  ? 18.148  7.054   8.899   1.00 97.58 96  A 1 
ATOM   749  C CB  . LYS A 1 96  ? 17.159  5.302   11.214  1.00 98.06 96  A 1 
ATOM   750  C CG  . LYS A 1 96  ? 16.313  5.426   12.472  1.00 95.44 96  A 1 
ATOM   751  C CD  . LYS A 1 96  ? 17.103  5.051   13.714  1.00 91.06 96  A 1 
ATOM   752  C CE  . LYS A 1 96  ? 16.287  5.251   14.980  1.00 83.77 96  A 1 
ATOM   753  N NZ  . LYS A 1 96  ? 17.052  4.865   16.191  1.00 75.41 96  A 1 
ATOM   754  N N   . LYS A 1 97  ? 17.559  5.166   7.842   1.00 98.31 97  A 1 
ATOM   755  C CA  . LYS A 1 97  ? 18.491  5.387   6.747   1.00 98.03 97  A 1 
ATOM   756  C C   . LYS A 1 97  ? 18.027  6.548   5.871   1.00 97.91 97  A 1 
ATOM   757  O O   . LYS A 1 97  ? 18.818  7.128   5.126   1.00 97.14 97  A 1 
ATOM   758  C CB  . LYS A 1 97  ? 18.632  4.116   5.903   1.00 97.97 97  A 1 
ATOM   759  C CG  . LYS A 1 97  ? 19.316  2.975   6.642   1.00 96.95 97  A 1 
ATOM   760  C CD  . LYS A 1 97  ? 19.492  1.761   5.755   1.00 93.79 97  A 1 
ATOM   761  C CE  . LYS A 1 97  ? 20.216  0.645   6.493   1.00 89.93 97  A 1 
ATOM   762  N NZ  . LYS A 1 97  ? 20.420  -0.559  5.647   1.00 81.22 97  A 1 
ATOM   763  N N   . PHE A 1 98  ? 16.748  6.896   5.963   1.00 98.25 98  A 1 
ATOM   764  C CA  . PHE A 1 98  ? 16.198  8.011   5.202   1.00 98.02 98  A 1 
ATOM   765  C C   . PHE A 1 98  ? 16.305  9.270   6.070   1.00 97.58 98  A 1 
ATOM   766  O O   . PHE A 1 98  ? 15.309  9.759   6.612   1.00 96.08 98  A 1 
ATOM   767  C CB  . PHE A 1 98  ? 14.740  7.717   4.831   1.00 98.00 98  A 1 
ATOM   768  C CG  . PHE A 1 98  ? 14.584  6.524   3.932   1.00 98.26 98  A 1 
ATOM   769  C CD1 . PHE A 1 98  ? 15.003  6.577   2.604   1.00 97.72 98  A 1 
ATOM   770  C CD2 . PHE A 1 98  ? 14.066  5.329   4.422   1.00 97.75 98  A 1 
ATOM   771  C CE1 . PHE A 1 98  ? 14.908  5.464   1.778   1.00 97.33 98  A 1 
ATOM   772  C CE2 . PHE A 1 98  ? 13.961  4.209   3.594   1.00 97.36 98  A 1 
ATOM   773  C CZ  . PHE A 1 98  ? 14.384  4.278   2.278   1.00 97.68 98  A 1 
ATOM   774  N N   . GLU A 1 99  ? 17.514  9.764   6.202   1.00 96.21 99  A 1 
ATOM   775  C CA  . GLU A 1 99  ? 17.804  10.930  7.021   1.00 94.69 99  A 1 
ATOM   776  C C   . GLU A 1 99  ? 17.036  12.176  6.597   1.00 93.70 99  A 1 
ATOM   777  O O   . GLU A 1 99  ? 16.905  12.475  5.414   1.00 87.74 99  A 1 
ATOM   778  C CB  . GLU A 1 99  ? 19.311  11.215  6.987   1.00 91.68 99  A 1 
ATOM   779  C CG  . GLU A 1 99  ? 20.150  10.117  7.626   1.00 81.22 99  A 1 
ATOM   780  C CD  . GLU A 1 99  ? 21.642  10.335  7.426   1.00 75.97 99  A 1 
ATOM   781  O OE1 . GLU A 1 99  ? 22.057  11.506  7.276   1.00 69.27 99  A 1 
ATOM   782  O OE2 . GLU A 1 99  ? 22.391  9.338   7.421   1.00 69.51 99  A 1 
ATOM   783  N N   . ASP A 1 100 ? 16.505  12.886  7.588   1.00 95.60 100 A 1 
ATOM   784  C CA  . ASP A 1 100 ? 15.756  14.116  7.376   1.00 95.58 100 A 1 
ATOM   785  C C   . ASP A 1 100 ? 14.392  13.943  6.712   1.00 96.75 100 A 1 
ATOM   786  O O   . ASP A 1 100 ? 13.752  14.922  6.334   1.00 94.92 100 A 1 
ATOM   787  C CB  . ASP A 1 100 ? 16.593  15.122  6.573   1.00 92.50 100 A 1 
ATOM   788  C CG  . ASP A 1 100 ? 17.924  15.419  7.227   1.00 83.75 100 A 1 
ATOM   789  O OD1 . ASP A 1 100 ? 17.954  15.677  8.444   1.00 75.69 100 A 1 
ATOM   790  O OD2 . ASP A 1 100 ? 18.954  15.390  6.521   1.00 76.65 100 A 1 
ATOM   791  N N   . PHE A 1 101 ? 13.929  12.709  6.585   1.00 97.75 101 A 1 
ATOM   792  C CA  . PHE A 1 101 ? 12.610  12.448  5.999   1.00 98.05 101 A 1 
ATOM   793  C C   . PHE A 1 101 ? 11.530  12.596  7.072   1.00 98.08 101 A 1 
ATOM   794  O O   . PHE A 1 101 ? 11.764  12.305  8.245   1.00 97.38 101 A 1 
ATOM   795  C CB  . PHE A 1 101 ? 12.516  11.007  5.468   1.00 98.05 101 A 1 
ATOM   796  C CG  . PHE A 1 101 ? 12.952  10.834  4.039   1.00 98.13 101 A 1 
ATOM   797  C CD1 . PHE A 1 101 ? 14.227  11.220  3.624   1.00 97.30 101 A 1 
ATOM   798  C CD2 . PHE A 1 101 ? 12.108  10.223  3.113   1.00 97.27 101 A 1 
ATOM   799  C CE1 . PHE A 1 101 ? 14.636  11.017  2.310   1.00 96.77 101 A 1 
ATOM   800  C CE2 . PHE A 1 101 ? 12.510  10.010  1.801   1.00 96.90 101 A 1 
ATOM   801  C CZ  . PHE A 1 101 ? 13.776  10.406  1.403   1.00 97.61 101 A 1 
ATOM   802  N N   . PHE A 1 102 ? 10.347  13.049  6.649   1.00 98.22 102 A 1 
ATOM   803  C CA  . PHE A 1 102 ? 9.193   13.104  7.546   1.00 98.33 102 A 1 
ATOM   804  C C   . PHE A 1 102 ? 8.575   11.722  7.318   1.00 98.55 102 A 1 
ATOM   805  O O   . PHE A 1 102 ? 8.022   11.450  6.251   1.00 98.38 102 A 1 
ATOM   806  C CB  . PHE A 1 102 ? 8.213   14.198  7.111   1.00 98.19 102 A 1 
ATOM   807  C CG  . PHE A 1 102 ? 6.943   14.226  7.928   1.00 98.22 102 A 1 
ATOM   808  C CD1 . PHE A 1 102 ? 6.984   14.560  9.288   1.00 97.81 102 A 1 
ATOM   809  C CD2 . PHE A 1 102 ? 5.718   13.916  7.359   1.00 97.81 102 A 1 
ATOM   810  C CE1 . PHE A 1 102 ? 5.820   14.584  10.051  1.00 97.39 102 A 1 
ATOM   811  C CE2 . PHE A 1 102 ? 4.552   13.948  8.113   1.00 97.43 102 A 1 
ATOM   812  C CZ  . PHE A 1 102 ? 4.602   14.282  9.465   1.00 97.68 102 A 1 
ATOM   813  N N   . ILE A 1 103 ? 8.707   10.843  8.300   1.00 98.65 103 A 1 
ATOM   814  C CA  . ILE A 1 103 ? 8.215   9.473   8.183   1.00 98.72 103 A 1 
ATOM   815  C C   . ILE A 1 103 ? 6.962   9.205   9.006   1.00 98.72 103 A 1 
ATOM   816  O O   . ILE A 1 103 ? 6.877   9.591   10.174  1.00 98.57 103 A 1 
ATOM   817  C CB  . ILE A 1 103 ? 9.333   8.478   8.571   1.00 98.37 103 A 1 
ATOM   818  C CG1 . ILE A 1 103 ? 10.501  8.636   7.590   1.00 96.15 103 A 1 
ATOM   819  C CG2 . ILE A 1 103 ? 8.809   7.047   8.567   1.00 97.68 103 A 1 
ATOM   820  C CD1 . ILE A 1 103 ? 11.715  7.797   7.906   1.00 89.65 103 A 1 
ATOM   821  N N   . ILE A 1 104 ? 5.987   8.548   8.380   1.00 98.75 104 A 1 
ATOM   822  C CA  . ILE A 1 104 ? 4.716   8.218   9.007   1.00 98.75 104 A 1 
ATOM   823  C C   . ILE A 1 104 ? 4.618   6.697   9.117   1.00 98.73 104 A 1 
ATOM   824  O O   . ILE A 1 104 ? 4.183   6.024   8.186   1.00 98.55 104 A 1 
ATOM   825  C CB  . ILE A 1 104 ? 3.551   8.745   8.137   1.00 98.66 104 A 1 
ATOM   826  C CG1 . ILE A 1 104 ? 3.729   10.250  7.889   1.00 98.11 104 A 1 
ATOM   827  C CG2 . ILE A 1 104 ? 2.211   8.477   8.811   1.00 98.32 104 A 1 
ATOM   828  C CD1 . ILE A 1 104 ? 2.910   10.782  6.726   1.00 96.58 104 A 1 
ATOM   829  N N   . PRO A 1 105 ? 5.038   6.127   10.255  1.00 98.64 105 A 1 
ATOM   830  C CA  . PRO A 1 105 ? 5.041   4.674   10.456  1.00 98.65 105 A 1 
ATOM   831  C C   . PRO A 1 105 ? 3.749   4.085   11.013  1.00 98.58 105 A 1 
ATOM   832  O O   . PRO A 1 105 ? 2.956   4.778   11.647  1.00 98.18 105 A 1 
ATOM   833  C CB  . PRO A 1 105 ? 6.202   4.485   11.424  1.00 98.40 105 A 1 
ATOM   834  C CG  . PRO A 1 105 ? 6.029   5.672   12.336  1.00 97.72 105 A 1 
ATOM   835  C CD  . PRO A 1 105 ? 5.735   6.810   11.367  1.00 98.44 105 A 1 
ATOM   836  N N   . MET A 1 106 ? 3.541   2.791   10.764  1.00 98.29 106 A 1 
ATOM   837  C CA  . MET A 1 106 ? 2.371   2.087   11.283  1.00 98.00 106 A 1 
ATOM   838  C C   . MET A 1 106 ? 2.661   0.595   11.361  1.00 98.19 106 A 1 
ATOM   839  O O   . MET A 1 106 ? 3.705   0.127   10.904  1.00 97.28 106 A 1 
ATOM   840  C CB  . MET A 1 106 ? 1.150   2.325   10.390  1.00 95.46 106 A 1 
ATOM   841  C CG  . MET A 1 106 ? 1.203   1.609   9.044   1.00 91.47 106 A 1 
ATOM   842  S SD  . MET A 1 106 ? -0.249  1.933   8.011   1.00 93.65 106 A 1 
ATOM   843  C CE  . MET A 1 106 ? 0.082   3.621   7.527   1.00 88.01 106 A 1 
ATOM   844  N N   . LEU A 1 107 ? 1.721   -0.151  11.953  1.00 97.95 107 A 1 
ATOM   845  C CA  . LEU A 1 107 ? 1.854   -1.596  12.086  1.00 97.70 107 A 1 
ATOM   846  C C   . LEU A 1 107 ? 0.907   -2.321  11.134  1.00 97.79 107 A 1 
ATOM   847  O O   . LEU A 1 107 ? -0.188  -1.845  10.853  1.00 97.08 107 A 1 
ATOM   848  C CB  . LEU A 1 107 ? 1.526   -2.022  13.522  1.00 97.18 107 A 1 
ATOM   849  C CG  . LEU A 1 107 ? 2.452   -1.526  14.634  1.00 96.85 107 A 1 
ATOM   850  C CD1 . LEU A 1 107 ? 1.825   -1.833  15.987  1.00 95.79 107 A 1 
ATOM   851  C CD2 . LEU A 1 107 ? 3.810   -2.198  14.499  1.00 95.41 107 A 1 
ATOM   852  N N   . GLY A 1 108 ? 1.347   -3.481  10.639  1.00 97.74 108 A 1 
ATOM   853  C CA  . GLY A 1 108 ? 0.530   -4.304  9.764   1.00 97.55 108 A 1 
ATOM   854  C C   . GLY A 1 108 ? 0.023   -5.498  10.557  1.00 97.23 108 A 1 
ATOM   855  O O   . GLY A 1 108 ? 0.375   -5.668  11.724  1.00 96.57 108 A 1 
ATOM   856  N N   . ASN A 1 109 ? -0.810  -6.343  9.947   1.00 97.37 109 A 1 
ATOM   857  C CA  . ASN A 1 109 ? -1.365  -7.502  10.636  1.00 96.85 109 A 1 
ATOM   858  C C   . ASN A 1 109 ? -0.355  -8.579  11.009  1.00 96.76 109 A 1 
ATOM   859  O O   . ASN A 1 109 ? -0.628  -9.421  11.863  1.00 95.49 109 A 1 
ATOM   860  C CB  . ASN A 1 109 ? -2.515  -8.124  9.834   1.00 96.39 109 A 1 
ATOM   861  C CG  . ASN A 1 109 ? -2.091  -8.589  8.462   1.00 96.42 109 A 1 
ATOM   862  O OD1 . ASN A 1 109 ? -1.741  -7.789  7.602   1.00 92.41 109 A 1 
ATOM   863  N ND2 . ASN A 1 109 ? -2.138  -9.901  8.257   1.00 91.88 109 A 1 
ATOM   864  N N   . HIS A 1 110 ? 0.818   -8.558  10.387  1.00 96.54 110 A 1 
ATOM   865  C CA  . HIS A 1 110 ? 1.853   -9.528  10.715  1.00 95.95 110 A 1 
ATOM   866  C C   . HIS A 1 110 ? 2.818   -8.982  11.768  1.00 96.11 110 A 1 
ATOM   867  O O   . HIS A 1 110 ? 3.672   -9.712  12.267  1.00 94.68 110 A 1 
ATOM   868  C CB  . HIS A 1 110 ? 2.644   -9.913  9.460   1.00 95.37 110 A 1 
ATOM   869  C CG  . HIS A 1 110 ? 1.908   -10.854 8.552   1.00 94.68 110 A 1 
ATOM   870  N ND1 . HIS A 1 110 ? 1.819   -12.204 8.803   1.00 86.91 110 A 1 
ATOM   871  C CD2 . HIS A 1 110 ? 1.215   -10.632 7.422   1.00 86.14 110 A 1 
ATOM   872  C CE1 . HIS A 1 110 ? 1.101   -12.775 7.847   1.00 86.93 110 A 1 
ATOM   873  N NE2 . HIS A 1 110 ? 0.721   -11.852 7.002   1.00 88.71 110 A 1 
ATOM   874  N N   . ASP A 1 111 ? 2.665   -7.701  12.101  1.00 96.28 111 A 1 
ATOM   875  C CA  . ASP A 1 111 ? 3.552   -7.063  13.067  1.00 96.29 111 A 1 
ATOM   876  C C   . ASP A 1 111 ? 3.095   -7.209  14.521  1.00 96.16 111 A 1 
ATOM   877  O O   . ASP A 1 111 ? 3.191   -6.278  15.321  1.00 94.51 111 A 1 
ATOM   878  C CB  . ASP A 1 111 ? 3.719   -5.583  12.709  1.00 96.37 111 A 1 
ATOM   879  C CG  . ASP A 1 111 ? 4.262   -5.384  11.302  1.00 96.66 111 A 1 
ATOM   880  O OD1 . ASP A 1 111 ? 5.049   -6.242  10.845  1.00 94.69 111 A 1 
ATOM   881  O OD2 . ASP A 1 111 ? 3.905   -4.383  10.662  1.00 95.12 111 A 1 
ATOM   882  N N   . VAL A 1 112 ? 2.600   -8.403  14.860  1.00 95.60 112 A 1 
ATOM   883  C CA  . VAL A 1 112 ? 2.144   -8.708  16.211  1.00 95.16 112 A 1 
ATOM   884  C C   . VAL A 1 112 ? 2.189   -10.218 16.378  1.00 94.77 112 A 1 
ATOM   885  O O   . VAL A 1 112 ? 2.215   -10.963 15.393  1.00 94.18 112 A 1 
ATOM   886  C CB  . VAL A 1 112 ? 0.695   -8.195  16.450  1.00 94.79 112 A 1 
ATOM   887  C CG1 . VAL A 1 112 ? -0.288  -8.939  15.546  1.00 92.41 112 A 1 
ATOM   888  C CG2 . VAL A 1 112 ? 0.308   -8.367  17.917  1.00 92.64 112 A 1 
ATOM   889  N N   . TYR A 1 113 ? 2.235   -10.690 17.627  1.00 94.49 113 A 1 
ATOM   890  C CA  . TYR A 1 113 ? 2.251   -12.122 17.891  1.00 93.74 113 A 1 
ATOM   891  C C   . TYR A 1 113 ? 1.142   -12.469 18.870  1.00 93.08 113 A 1 
ATOM   892  O O   . TYR A 1 113 ? 1.060   -11.879 19.948  1.00 90.25 113 A 1 
ATOM   893  C CB  . TYR A 1 113 ? 3.589   -12.557 18.484  1.00 93.09 113 A 1 
ATOM   894  C CG  . TYR A 1 113 ? 3.627   -14.035 18.794  1.00 92.60 113 A 1 
ATOM   895  C CD1 . TYR A 1 113 ? 3.894   -14.970 17.788  1.00 90.99 113 A 1 
ATOM   896  C CD2 . TYR A 1 113 ? 3.315   -14.505 20.070  1.00 90.77 113 A 1 
ATOM   897  C CE1 . TYR A 1 113 ? 3.859   -16.332 18.040  1.00 88.63 113 A 1 
ATOM   898  C CE2 . TYR A 1 113 ? 3.277   -15.874 20.338  1.00 88.87 113 A 1 
ATOM   899  C CZ  . TYR A 1 113 ? 3.540   -16.784 19.324  1.00 88.88 113 A 1 
ATOM   900  O OH  . TYR A 1 113 ? 3.497   -18.135 19.577  1.00 86.67 113 A 1 
ATOM   901  N N   . PRO A 1 114 ? 0.291   -13.438 18.545  1.00 93.29 114 A 1 
ATOM   902  C CA  . PRO A 1 114 ? 0.223   -14.144 17.260  1.00 93.15 114 A 1 
ATOM   903  C C   . PRO A 1 114 ? -0.246  -13.205 16.156  1.00 93.58 114 A 1 
ATOM   904  O O   . PRO A 1 114 ? -0.866  -12.182 16.428  1.00 92.17 114 A 1 
ATOM   905  C CB  . PRO A 1 114 ? -0.814  -15.246 17.521  1.00 91.30 114 A 1 
ATOM   906  C CG  . PRO A 1 114 ? -0.760  -15.462 19.000  1.00 88.93 114 A 1 
ATOM   907  C CD  . PRO A 1 114 ? -0.613  -14.055 19.531  1.00 91.18 114 A 1 
ATOM   908  N N   . ALA A 1 115 ? 0.041   -13.557 14.918  1.00 93.92 115 A 1 
ATOM   909  C CA  . ALA A 1 115 ? -0.335  -12.721 13.784  1.00 94.41 115 A 1 
ATOM   910  C C   . ALA A 1 115 ? -1.833  -12.423 13.778  1.00 95.00 115 A 1 
ATOM   911  O O   . ALA A 1 115 ? -2.650  -13.272 14.148  1.00 93.95 115 A 1 
ATOM   912  C CB  . ALA A 1 115 ? 0.061   -13.403 12.473  1.00 93.31 115 A 1 
ATOM   913  N N   . ASN A 1 116 ? -2.195  -11.204 13.383  1.00 95.44 116 A 1 
ATOM   914  C CA  . ASN A 1 116 ? -3.576  -10.740 13.289  1.00 95.74 116 A 1 
ATOM   915  C C   . ASN A 1 116 ? -4.291  -10.429 14.601  1.00 95.90 116 A 1 
ATOM   916  O O   . ASN A 1 116 ? -5.300  -9.725  14.600  1.00 94.74 116 A 1 
ATOM   917  C CB  . ASN A 1 116 ? -4.442  -11.740 12.500  1.00 95.38 116 A 1 
ATOM   918  C CG  . ASN A 1 116 ? -3.812  -12.163 11.186  1.00 95.07 116 A 1 
ATOM   919  O OD1 . ASN A 1 116 ? -3.257  -11.340 10.459  1.00 90.82 116 A 1 
ATOM   920  N ND2 . ASN A 1 116 ? -3.906  -13.444 10.877  1.00 90.35 116 A 1 
ATOM   921  N N   . GLN A 1 117 ? -3.782  -10.932 15.701  1.00 95.55 117 A 1 
ATOM   922  C CA  . GLN A 1 117 ? -4.430  -10.744 17.000  1.00 94.92 117 A 1 
ATOM   923  C C   . GLN A 1 117 ? -3.966  -9.460  17.682  1.00 94.59 117 A 1 
ATOM   924  O O   . GLN A 1 117 ? -3.074  -9.464  18.526  1.00 92.34 117 A 1 
ATOM   925  C CB  . GLN A 1 117 ? -4.160  -11.951 17.894  1.00 94.38 117 A 1 
ATOM   926  C CG  . GLN A 1 117 ? -4.405  -13.305 17.213  1.00 93.34 117 A 1 
ATOM   927  C CD  . GLN A 1 117 ? -5.732  -13.377 16.489  1.00 93.24 117 A 1 
ATOM   928  O OE1 . GLN A 1 117 ? -6.780  -13.088 17.068  1.00 88.16 117 A 1 
ATOM   929  N NE2 . GLN A 1 117 ? -5.697  -13.752 15.215  1.00 86.93 117 A 1 
ATOM   930  N N   . MET A 1 118 ? -4.591  -8.345  17.304  1.00 94.16 118 A 1 
ATOM   931  C CA  . MET A 1 118 ? -4.201  -7.043  17.821  1.00 93.55 118 A 1 
ATOM   932  C C   . MET A 1 118 ? -5.359  -6.273  18.462  1.00 92.25 118 A 1 
ATOM   933  O O   . MET A 1 118 ? -6.325  -5.930  17.789  1.00 86.12 118 A 1 
ATOM   934  C CB  . MET A 1 118 ? -3.606  -6.212  16.678  1.00 91.87 118 A 1 
ATOM   935  C CG  . MET A 1 118 ? -2.932  -4.932  17.103  1.00 87.09 118 A 1 
ATOM   936  S SD  . MET A 1 118 ? -2.281  -4.004  15.693  1.00 88.77 118 A 1 
ATOM   937  C CE  . MET A 1 118 ? -0.897  -5.029  15.214  1.00 84.16 118 A 1 
ATOM   938  N N   . ALA A 1 119 ? -5.245  -6.013  19.758  1.00 90.75 119 A 1 
ATOM   939  C CA  . ALA A 1 119 ? -6.256  -5.258  20.490  1.00 89.13 119 A 1 
ATOM   940  C C   . ALA A 1 119 ? -5.762  -5.019  21.916  1.00 88.38 119 A 1 
ATOM   941  O O   . ALA A 1 119 ? -4.569  -4.856  22.148  1.00 79.04 119 A 1 
ATOM   942  C CB  . ALA A 1 119 ? -7.579  -6.012  20.500  1.00 83.30 119 A 1 
ATOM   943  N N   . ILE A 1 120 ? -6.693  -4.999  22.878  1.00 81.91 120 A 1 
ATOM   944  C CA  . ILE A 1 120 ? -6.328  -4.740  24.257  1.00 78.99 120 A 1 
ATOM   945  C C   . ILE A 1 120 ? -5.377  -5.771  24.869  1.00 79.47 120 A 1 
ATOM   946  O O   . ILE A 1 120 ? -4.487  -5.409  25.646  1.00 73.16 120 A 1 
ATOM   947  C CB  . ILE A 1 120 ? -7.597  -4.611  25.142  1.00 73.06 120 A 1 
ATOM   948  C CG1 . ILE A 1 120 ? -7.221  -4.092  26.528  1.00 64.38 120 A 1 
ATOM   949  C CG2 . ILE A 1 120 ? -8.315  -5.950  25.233  1.00 62.87 120 A 1 
ATOM   950  C CD1 . ILE A 1 120 ? -8.413  -3.717  27.392  1.00 58.15 120 A 1 
ATOM   951  N N   . ASN A 1 121 ? -5.534  -7.037  24.507  1.00 78.60 121 A 1 
ATOM   952  C CA  . ASN A 1 121 ? -4.663  -8.079  25.053  1.00 76.22 121 A 1 
ATOM   953  C C   . ASN A 1 121 ? -3.283  -8.113  24.402  1.00 78.39 121 A 1 
ATOM   954  O O   . ASN A 1 121 ? -2.417  -8.877  24.822  1.00 73.95 121 A 1 
ATOM   955  C CB  . ASN A 1 121 ? -5.329  -9.451  24.930  1.00 73.23 121 A 1 
ATOM   956  C CG  . ASN A 1 121 ? -6.566  -9.571  25.794  1.00 66.92 121 A 1 
ATOM   957  O OD1 . ASN A 1 121 ? -6.627  -9.024  26.898  1.00 60.64 121 A 1 
ATOM   958  N ND2 . ASN A 1 121 ? -7.560  -10.288 25.300  1.00 60.20 121 A 1 
ATOM   959  N N   . SER A 1 122 ? -3.082  -7.290  23.385  1.00 80.98 122 A 1 
ATOM   960  C CA  . SER A 1 122 ? -1.799  -7.221  22.710  1.00 79.67 122 A 1 
ATOM   961  C C   . SER A 1 122 ? -1.283  -5.781  22.706  1.00 83.33 122 A 1 
ATOM   962  O O   . SER A 1 122 ? -0.546  -5.373  21.810  1.00 79.82 122 A 1 
ATOM   963  C CB  . SER A 1 122 ? -1.920  -7.747  21.272  1.00 73.49 122 A 1 
ATOM   964  O OG  . SER A 1 122 ? -2.963  -7.095  20.576  1.00 67.90 122 A 1 
ATOM   965  N N   . GLN A 1 123 ? -1.672  -5.013  23.722  1.00 88.23 123 A 1 
ATOM   966  C CA  . GLN A 1 123 ? -1.246  -3.618  23.823  1.00 89.17 123 A 1 
ATOM   967  C C   . GLN A 1 123 ? 0.281   -3.494  23.898  1.00 91.80 123 A 1 
ATOM   968  O O   . GLN A 1 123 ? 0.844   -2.431  23.615  1.00 90.11 123 A 1 
ATOM   969  C CB  . GLN A 1 123 ? -1.884  -2.943  25.037  1.00 85.55 123 A 1 
ATOM   970  C CG  . GLN A 1 123 ? -1.536  -1.465  25.174  1.00 76.57 123 A 1 
ATOM   971  C CD  . GLN A 1 123 ? -2.291  -0.769  26.292  1.00 71.43 123 A 1 
ATOM   972  O OE1 . GLN A 1 123 ? -2.418  -1.319  27.390  1.00 65.64 123 A 1 
ATOM   973  N NE2 . GLN A 1 123 ? -2.794  0.424   26.021  1.00 62.05 123 A 1 
ATOM   974  N N   . TRP A 1 124 ? 0.943   -4.582  24.272  1.00 92.81 124 A 1 
ATOM   975  C CA  . TRP A 1 124 ? 2.398   -4.572  24.361  1.00 93.87 124 A 1 
ATOM   976  C C   . TRP A 1 124 ? 3.034   -4.132  23.040  1.00 95.23 124 A 1 
ATOM   977  O O   . TRP A 1 124 ? 4.075   -3.472  23.039  1.00 94.42 124 A 1 
ATOM   978  C CB  . TRP A 1 124 ? 2.936   -5.959  24.743  1.00 91.86 124 A 1 
ATOM   979  C CG  . TRP A 1 124 ? 2.647   -7.031  23.736  1.00 87.99 124 A 1 
ATOM   980  C CD1 . TRP A 1 124 ? 1.569   -7.871  23.715  1.00 82.52 124 A 1 
ATOM   981  C CD2 . TRP A 1 124 ? 3.437   -7.364  22.583  1.00 87.88 124 A 1 
ATOM   982  N NE1 . TRP A 1 124 ? 1.631   -8.695  22.624  1.00 78.52 124 A 1 
ATOM   983  C CE2 . TRP A 1 124 ? 2.763   -8.412  21.905  1.00 83.92 124 A 1 
ATOM   984  C CE3 . TRP A 1 124 ? 4.644   -6.891  22.057  1.00 80.05 124 A 1 
ATOM   985  C CZ2 . TRP A 1 124 ? 3.257   -8.975  20.722  1.00 80.52 124 A 1 
ATOM   986  C CZ3 . TRP A 1 124 ? 5.132   -7.455  20.871  1.00 79.72 124 A 1 
ATOM   987  C CH2 . TRP A 1 124 ? 4.439   -8.479  20.222  1.00 78.86 124 A 1 
ATOM   988  N N   . ILE A 1 125 ? 2.411   -4.481  21.927  1.00 95.03 125 A 1 
ATOM   989  C CA  . ILE A 1 125 ? 2.975   -4.120  20.635  1.00 95.74 125 A 1 
ATOM   990  C C   . ILE A 1 125 ? 2.854   -2.619  20.364  1.00 96.79 125 A 1 
ATOM   991  O O   . ILE A 1 125 ? 3.707   -2.032  19.713  1.00 96.73 125 A 1 
ATOM   992  C CB  . ILE A 1 125 ? 2.329   -4.923  19.461  1.00 94.57 125 A 1 
ATOM   993  C CG1 . ILE A 1 125 ? 3.149   -4.722  18.176  1.00 90.77 125 A 1 
ATOM   994  C CG2 . ILE A 1 125 ? 0.879   -4.487  19.232  1.00 90.52 125 A 1 
ATOM   995  C CD1 . ILE A 1 125 ? 4.598   -5.150  18.282  1.00 85.89 125 A 1 
ATOM   996  N N   . PHE A 1 126 ? 1.789   -1.985  20.873  1.00 96.52 126 A 1 
ATOM   997  C CA  . PHE A 1 126 ? 1.609   -0.553  20.683  1.00 96.98 126 A 1 
ATOM   998  C C   . PHE A 1 126 ? 2.674   0.193   21.487  1.00 97.24 126 A 1 
ATOM   999  O O   . PHE A 1 126 ? 3.267   1.157   21.011  1.00 96.93 126 A 1 
ATOM   1000 C CB  . PHE A 1 126 ? 0.217   -0.100  21.133  1.00 96.69 126 A 1 
ATOM   1001 C CG  . PHE A 1 126 ? -0.921  -0.842  20.474  1.00 96.78 126 A 1 
ATOM   1002 C CD1 . PHE A 1 126 ? -0.875  -1.154  19.114  1.00 95.42 126 A 1 
ATOM   1003 C CD2 . PHE A 1 126 ? -2.040  -1.208  21.208  1.00 95.25 126 A 1 
ATOM   1004 C CE1 . PHE A 1 126 ? -1.930  -1.837  18.505  1.00 94.55 126 A 1 
ATOM   1005 C CE2 . PHE A 1 126 ? -3.095  -1.886  20.609  1.00 94.39 126 A 1 
ATOM   1006 C CZ  . PHE A 1 126 ? -3.035  -2.202  19.255  1.00 95.18 126 A 1 
ATOM   1007 N N   . GLN A 1 127 ? 2.904   -0.264  22.715  1.00 96.70 127 A 1 
ATOM   1008 C CA  . GLN A 1 127 ? 3.902   0.351   23.584  1.00 96.79 127 A 1 
ATOM   1009 C C   . GLN A 1 127 ? 5.296   0.190   22.977  1.00 97.42 127 A 1 
ATOM   1010 O O   . GLN A 1 127 ? 6.054   1.152   22.864  1.00 97.27 127 A 1 
ATOM   1011 C CB  . GLN A 1 127 ? 3.881   -0.316  24.961  1.00 95.74 127 A 1 
ATOM   1012 C CG  . GLN A 1 127 ? 2.658   0.006   25.815  1.00 86.33 127 A 1 
ATOM   1013 C CD  . GLN A 1 127 ? 2.720   1.398   26.429  1.00 78.83 127 A 1 
ATOM   1014 O OE1 . GLN A 1 127 ? 3.801   1.951   26.630  1.00 70.83 127 A 1 
ATOM   1015 N NE2 . GLN A 1 127 ? 1.568   1.952   26.749  1.00 66.20 127 A 1 
ATOM   1016 N N   . PHE A 1 128 ? 5.618   -1.045  22.583  1.00 97.25 128 A 1 
ATOM   1017 C CA  . PHE A 1 128 ? 6.932   -1.332  22.015  1.00 97.55 128 A 1 
ATOM   1018 C C   . PHE A 1 128 ? 7.183   -0.583  20.709  1.00 97.87 128 A 1 
ATOM   1019 O O   . PHE A 1 128 ? 8.233   0.035   20.525  1.00 97.67 128 A 1 
ATOM   1020 C CB  . PHE A 1 128 ? 7.093   -2.837  21.775  1.00 97.38 128 A 1 
ATOM   1021 C CG  . PHE A 1 128 ? 8.473   -3.230  21.337  1.00 97.46 128 A 1 
ATOM   1022 C CD1 . PHE A 1 128 ? 9.507   -3.335  22.263  1.00 96.80 128 A 1 
ATOM   1023 C CD2 . PHE A 1 128 ? 8.755   -3.457  19.991  1.00 96.78 128 A 1 
ATOM   1024 C CE1 . PHE A 1 128 ? 10.800  -3.669  21.860  1.00 96.07 128 A 1 
ATOM   1025 C CE2 . PHE A 1 128 ? 10.049  -3.797  19.579  1.00 96.17 128 A 1 
ATOM   1026 C CZ  . PHE A 1 128 ? 11.072  -3.898  20.517  1.00 96.39 128 A 1 
ATOM   1027 N N   . ALA A 1 129 ? 6.229   -0.638  19.795  1.00 97.67 129 A 1 
ATOM   1028 C CA  . ALA A 1 129 ? 6.382   0.028   18.505  1.00 97.80 129 A 1 
ATOM   1029 C C   . ALA A 1 129 ? 6.482   1.542   18.671  1.00 98.28 129 A 1 
ATOM   1030 O O   . ALA A 1 129 ? 7.259   2.198   17.968  1.00 98.17 129 A 1 
ATOM   1031 C CB  . ALA A 1 129 ? 5.225   -0.334  17.580  1.00 97.60 129 A 1 
ATOM   1032 N N   . ALA A 1 130 ? 5.703   2.104   19.585  1.00 98.02 130 A 1 
ATOM   1033 C CA  . ALA A 1 130 ? 5.741   3.541   19.818  1.00 98.16 130 A 1 
ATOM   1034 C C   . ALA A 1 130 ? 7.135   3.947   20.286  1.00 98.34 130 A 1 
ATOM   1035 O O   . ALA A 1 130 ? 7.656   4.994   19.890  1.00 98.23 130 A 1 
ATOM   1036 C CB  . ALA A 1 130 ? 4.704   3.942   20.866  1.00 97.89 130 A 1 
ATOM   1037 N N   . GLU A 1 131 ? 7.739   3.122   21.140  1.00 98.35 131 A 1 
ATOM   1038 C CA  . GLU A 1 131 ? 9.083   3.394   21.648  1.00 98.28 131 A 1 
ATOM   1039 C C   . GLU A 1 131 ? 10.112  3.321   20.520  1.00 98.45 131 A 1 
ATOM   1040 O O   . GLU A 1 131 ? 11.030  4.142   20.455  1.00 98.13 131 A 1 
ATOM   1041 C CB  . GLU A 1 131 ? 9.442   2.390   22.754  1.00 97.54 131 A 1 
ATOM   1042 C CG  . GLU A 1 131 ? 8.576   2.528   24.003  1.00 87.91 131 A 1 
ATOM   1043 C CD  . GLU A 1 131 ? 8.816   1.429   25.024  1.00 81.60 131 A 1 
ATOM   1044 O OE1 . GLU A 1 131 ? 9.524   0.451   24.700  1.00 76.80 131 A 1 
ATOM   1045 O OE2 . GLU A 1 131 ? 8.288   1.545   26.147  1.00 76.74 131 A 1 
ATOM   1046 N N   . GLN A 1 132 ? 9.958   2.350   19.630  1.00 98.33 132 A 1 
ATOM   1047 C CA  . GLN A 1 132 ? 10.885  2.198   18.516  1.00 98.48 132 A 1 
ATOM   1048 C C   . GLN A 1 132 ? 10.709  3.306   17.471  1.00 98.44 132 A 1 
ATOM   1049 O O   . GLN A 1 132 ? 11.691  3.845   16.960  1.00 98.24 132 A 1 
ATOM   1050 C CB  . GLN A 1 132 ? 10.702  0.833   17.845  1.00 98.26 132 A 1 
ATOM   1051 C CG  . GLN A 1 132 ? 11.073  -0.351  18.731  1.00 96.82 132 A 1 
ATOM   1052 C CD  . GLN A 1 132 ? 12.503  -0.262  19.242  1.00 95.92 132 A 1 
ATOM   1053 O OE1 . GLN A 1 132 ? 13.437  -0.038  18.476  1.00 88.29 132 A 1 
ATOM   1054 N NE2 . GLN A 1 132 ? 12.671  -0.438  20.546  1.00 86.78 132 A 1 
ATOM   1055 N N   . PHE A 1 133 ? 9.459   3.655   17.159  1.00 98.55 133 A 1 
ATOM   1056 C CA  . PHE A 1 133 ? 9.170   4.686   16.171  1.00 98.65 133 A 1 
ATOM   1057 C C   . PHE A 1 133 ? 9.267   6.115   16.738  1.00 98.69 133 A 1 
ATOM   1058 O O   . PHE A 1 133 ? 9.093   7.082   15.991  1.00 98.31 133 A 1 
ATOM   1059 C CB  . PHE A 1 133 ? 7.759   4.501   15.590  1.00 98.52 133 A 1 
ATOM   1060 C CG  . PHE A 1 133 ? 7.568   3.225   14.802  1.00 98.47 133 A 1 
ATOM   1061 C CD1 . PHE A 1 133 ? 8.595   2.672   14.042  1.00 97.78 133 A 1 
ATOM   1062 C CD2 . PHE A 1 133 ? 6.321   2.592   14.786  1.00 97.58 133 A 1 
ATOM   1063 C CE1 . PHE A 1 133 ? 8.397   1.515   13.289  1.00 97.05 133 A 1 
ATOM   1064 C CE2 . PHE A 1 133 ? 6.116   1.443   14.033  1.00 96.94 133 A 1 
ATOM   1065 C CZ  . PHE A 1 133 ? 7.151   0.905   13.287  1.00 97.35 133 A 1 
ATOM   1066 N N   . ALA A 1 134 ? 9.536   6.241   18.022  1.00 98.63 134 A 1 
ATOM   1067 C CA  . ALA A 1 134 ? 9.615   7.536   18.686  1.00 98.50 134 A 1 
ATOM   1068 C C   . ALA A 1 134 ? 10.391  8.628   17.931  1.00 98.58 134 A 1 
ATOM   1069 O O   . ALA A 1 134 ? 9.953   9.780   17.896  1.00 98.10 134 A 1 
ATOM   1070 C CB  . ALA A 1 134 ? 10.177  7.373   20.102  1.00 98.17 134 A 1 
ATOM   1071 N N   . PRO A 1 135 ? 11.534  8.300   17.327  1.00 98.40 135 A 1 
ATOM   1072 C CA  . PRO A 1 135 ? 12.306  9.317   16.601  1.00 98.29 135 A 1 
ATOM   1073 C C   . PRO A 1 135 ? 11.528  9.991   15.468  1.00 98.29 135 A 1 
ATOM   1074 O O   . PRO A 1 135 ? 11.866  11.098  15.054  1.00 97.63 135 A 1 
ATOM   1075 C CB  . PRO A 1 135 ? 13.508  8.537   16.065  1.00 97.47 135 A 1 
ATOM   1076 C CG  . PRO A 1 135 ? 13.692  7.469   17.087  1.00 95.58 135 A 1 
ATOM   1077 C CD  . PRO A 1 135 ? 12.275  7.021   17.368  1.00 97.76 135 A 1 
ATOM   1078 N N   . PHE A 1 136 ? 10.484  9.317   14.967  1.00 98.69 136 A 1 
ATOM   1079 C CA  . PHE A 1 136 ? 9.688   9.851   13.868  1.00 98.56 136 A 1 
ATOM   1080 C C   . PHE A 1 136 ? 8.381   10.508  14.323  1.00 98.54 136 A 1 
ATOM   1081 O O   . PHE A 1 136 ? 7.704   11.162  13.524  1.00 98.07 136 A 1 
ATOM   1082 C CB  . PHE A 1 136 ? 9.329   8.727   12.886  1.00 98.52 136 A 1 
ATOM   1083 C CG  . PHE A 1 136 ? 10.475  7.826   12.534  1.00 98.51 136 A 1 
ATOM   1084 C CD1 . PHE A 1 136 ? 11.613  8.329   11.901  1.00 98.00 136 A 1 
ATOM   1085 C CD2 . PHE A 1 136 ? 10.424  6.467   12.827  1.00 97.98 136 A 1 
ATOM   1086 C CE1 . PHE A 1 136 ? 12.679  7.496   11.573  1.00 97.44 136 A 1 
ATOM   1087 C CE2 . PHE A 1 136 ? 11.485  5.621   12.501  1.00 97.41 136 A 1 
ATOM   1088 C CZ  . PHE A 1 136 ? 12.615  6.139   11.870  1.00 97.65 136 A 1 
ATOM   1089 N N   . LEU A 1 137 ? 8.025   10.327  15.572  1.00 98.61 137 A 1 
ATOM   1090 C CA  . LEU A 1 137 ? 6.739   10.805  16.085  1.00 98.56 137 A 1 
ATOM   1091 C C   . LEU A 1 137 ? 6.797   11.991  17.043  1.00 98.48 137 A 1 
ATOM   1092 O O   . LEU A 1 137 ? 7.762   12.171  17.778  1.00 97.98 137 A 1 
ATOM   1093 C CB  . LEU A 1 137 ? 6.025   9.652   16.792  1.00 98.53 137 A 1 
ATOM   1094 C CG  . LEU A 1 137 ? 5.846   8.350   16.014  1.00 98.27 137 A 1 
ATOM   1095 C CD1 . LEU A 1 137 ? 5.287   7.271   16.946  1.00 97.84 137 A 1 
ATOM   1096 C CD2 . LEU A 1 137 ? 4.911   8.572   14.838  1.00 97.65 137 A 1 
ATOM   1097 N N   . SER A 1 138 ? 5.730   12.800  17.032  1.00 98.52 138 A 1 
ATOM   1098 C CA  . SER A 1 138 ? 5.605   13.915  17.960  1.00 98.35 138 A 1 
ATOM   1099 C C   . SER A 1 138 ? 5.200   13.283  19.291  1.00 98.45 138 A 1 
ATOM   1100 O O   . SER A 1 138 ? 4.766   12.131  19.326  1.00 98.11 138 A 1 
ATOM   1101 C CB  . SER A 1 138 ? 4.507   14.879  17.499  1.00 97.83 138 A 1 
ATOM   1102 O OG  . SER A 1 138 ? 3.236   14.251  17.521  1.00 96.14 138 A 1 
ATOM   1103 N N   . GLN A 1 139 ? 5.315   14.030  20.381  1.00 98.28 139 A 1 
ATOM   1104 C CA  . GLN A 1 139 ? 4.963   13.488  21.688  1.00 98.19 139 A 1 
ATOM   1105 C C   . GLN A 1 139 ? 3.494   13.064  21.746  1.00 98.11 139 A 1 
ATOM   1106 O O   . GLN A 1 139 ? 3.159   12.026  22.312  1.00 97.74 139 A 1 
ATOM   1107 C CB  . GLN A 1 139 ? 5.250   14.513  22.786  1.00 97.68 139 A 1 
ATOM   1108 C CG  . GLN A 1 139 ? 5.053   13.975  24.212  1.00 89.29 139 A 1 
ATOM   1109 C CD  . GLN A 1 139 ? 5.864   12.712  24.464  1.00 83.47 139 A 1 
ATOM   1110 O OE1 . GLN A 1 139 ? 7.045   12.641  24.134  1.00 76.89 139 A 1 
ATOM   1111 N NE2 . GLN A 1 139 ? 5.221   11.707  25.054  1.00 73.34 139 A 1 
ATOM   1112 N N   . ASN A 1 140 ? 2.610   13.883  21.160  1.00 98.11 140 A 1 
ATOM   1113 C CA  . ASN A 1 140 ? 1.188   13.540  21.159  1.00 97.97 140 A 1 
ATOM   1114 C C   . ASN A 1 140 ? 0.937   12.267  20.359  1.00 98.22 140 A 1 
ATOM   1115 O O   . ASN A 1 140 ? 0.109   11.435  20.737  1.00 97.89 140 A 1 
ATOM   1116 C CB  . ASN A 1 140 ? 0.351   14.690  20.577  1.00 96.87 140 A 1 
ATOM   1117 C CG  . ASN A 1 140 ? 0.271   15.885  21.507  1.00 82.80 140 A 1 
ATOM   1118 O OD1 . ASN A 1 140 ? 0.435   15.760  22.719  1.00 71.16 140 A 1 
ATOM   1119 N ND2 . ASN A 1 140 ? -0.003  17.050  20.939  1.00 71.91 140 A 1 
ATOM   1120 N N   . ALA A 1 141 ? 1.656   12.108  19.253  1.00 98.48 141 A 1 
ATOM   1121 C CA  . ALA A 1 141 ? 1.507   10.919  18.416  1.00 98.63 141 A 1 
ATOM   1122 C C   . ALA A 1 141 ? 1.967   9.676   19.172  1.00 98.61 141 A 1 
ATOM   1123 O O   . ALA A 1 141 ? 1.350   8.610   19.064  1.00 98.44 141 A 1 
ATOM   1124 C CB  . ALA A 1 141 ? 2.307   11.087  17.122  1.00 98.62 141 A 1 
ATOM   1125 N N   . ILE A 1 142 ? 3.039   9.814   19.930  1.00 98.55 142 A 1 
ATOM   1126 C CA  . ILE A 1 142 ? 3.565   8.690   20.709  1.00 98.44 142 A 1 
ATOM   1127 C C   . ILE A 1 142 ? 2.516   8.206   21.721  1.00 98.26 142 A 1 
ATOM   1128 O O   . ILE A 1 142 ? 2.266   7.009   21.833  1.00 97.79 142 A 1 
ATOM   1129 C CB  . ILE A 1 142 ? 4.855   9.092   21.465  1.00 98.42 142 A 1 
ATOM   1130 C CG1 . ILE A 1 142 ? 5.989   9.299   20.462  1.00 97.72 142 A 1 
ATOM   1131 C CG2 . ILE A 1 142 ? 5.229   8.022   22.487  1.00 97.70 142 A 1 
ATOM   1132 C CD1 . ILE A 1 142 ? 7.274   9.853   21.076  1.00 95.89 142 A 1 
ATOM   1133 N N   . GLU A 1 143 ? 1.914   9.139   22.447  1.00 98.18 143 A 1 
ATOM   1134 C CA  . GLU A 1 143 ? 0.911   8.779   23.446  1.00 97.80 143 A 1 
ATOM   1135 C C   . GLU A 1 143 ? -0.310  8.114   22.813  1.00 97.72 143 A 1 
ATOM   1136 O O   . GLU A 1 143 ? -0.853  7.148   23.349  1.00 97.12 143 A 1 
ATOM   1137 C CB  . GLU A 1 143 ? 0.480   10.012  24.235  1.00 97.46 143 A 1 
ATOM   1138 C CG  . GLU A 1 143 ? 1.589   10.594  25.113  1.00 90.58 143 A 1 
ATOM   1139 C CD  . GLU A 1 143 ? 2.189   9.555   26.051  1.00 83.06 143 A 1 
ATOM   1140 O OE1 . GLU A 1 143 ? 1.425   8.852   26.744  1.00 75.39 143 A 1 
ATOM   1141 O OE2 . GLU A 1 143 ? 3.434   9.431   26.081  1.00 76.17 143 A 1 
ATOM   1142 N N   . SER A 1 144 ? -0.728  8.626   21.660  1.00 97.86 144 A 1 
ATOM   1143 C CA  . SER A 1 144 ? -1.882  8.059   20.972  1.00 97.87 144 A 1 
ATOM   1144 C C   . SER A 1 144 ? -1.546  6.660   20.436  1.00 97.71 144 A 1 
ATOM   1145 O O   . SER A 1 144 ? -2.348  5.732   20.553  1.00 97.41 144 A 1 
ATOM   1146 C CB  . SER A 1 144 ? -2.298  8.973   19.815  1.00 97.90 144 A 1 
ATOM   1147 O OG  . SER A 1 144 ? -3.503  8.531   19.220  1.00 93.00 144 A 1 
ATOM   1148 N N   . PHE A 1 145 ? -0.346  6.519   19.881  1.00 98.16 145 A 1 
ATOM   1149 C CA  . PHE A 1 145 ? 0.108   5.244   19.336  1.00 98.15 145 A 1 
ATOM   1150 C C   . PHE A 1 145 ? 0.125   4.176   20.437  1.00 97.89 145 A 1 
ATOM   1151 O O   . PHE A 1 145 ? -0.286  3.032   20.210  1.00 97.29 145 A 1 
ATOM   1152 C CB  . PHE A 1 145 ? 1.514   5.407   18.733  1.00 98.11 145 A 1 
ATOM   1153 C CG  . PHE A 1 145 ? 1.906   4.309   17.774  1.00 98.22 145 A 1 
ATOM   1154 C CD1 . PHE A 1 145 ? 2.143   4.598   16.425  1.00 97.60 145 A 1 
ATOM   1155 C CD2 . PHE A 1 145 ? 2.039   2.987   18.189  1.00 97.43 145 A 1 
ATOM   1156 C CE1 . PHE A 1 145 ? 2.504   3.600   15.525  1.00 96.94 145 A 1 
ATOM   1157 C CE2 . PHE A 1 145 ? 2.389   1.981   17.290  1.00 96.87 145 A 1 
ATOM   1158 C CZ  . PHE A 1 145 ? 2.630   2.283   15.956  1.00 97.45 145 A 1 
ATOM   1159 N N   . LYS A 1 146 ? 0.591   4.555   21.615  1.00 97.69 146 A 1 
ATOM   1160 C CA  . LYS A 1 146 ? 0.665   3.622   22.737  1.00 97.21 146 A 1 
ATOM   1161 C C   . LYS A 1 146 ? -0.710  3.086   23.138  1.00 96.78 146 A 1 
ATOM   1162 O O   . LYS A 1 146 ? -0.820  1.976   23.660  1.00 96.11 146 A 1 
ATOM   1163 C CB  . LYS A 1 146 ? 1.324   4.291   23.952  1.00 97.14 146 A 1 
ATOM   1164 C CG  . LYS A 1 146 ? 2.819   4.485   23.820  1.00 95.41 146 A 1 
ATOM   1165 C CD  . LYS A 1 146 ? 3.413   5.096   25.084  1.00 93.28 146 A 1 
ATOM   1166 C CE  . LYS A 1 146 ? 4.927   5.211   24.990  1.00 88.68 146 A 1 
ATOM   1167 N NZ  . LYS A 1 146 ? 5.511   5.824   26.204  1.00 83.13 146 A 1 
ATOM   1168 N N   . HIS A 1 147 ? -1.750  3.877   22.889  1.00 96.70 147 A 1 
ATOM   1169 C CA  . HIS A 1 147 ? -3.107  3.461   23.242  1.00 96.53 147 A 1 
ATOM   1170 C C   . HIS A 1 147 ? -3.652  2.403   22.290  1.00 96.57 147 A 1 
ATOM   1171 O O   . HIS A 1 147 ? -4.167  1.373   22.734  1.00 95.50 147 A 1 
ATOM   1172 C CB  . HIS A 1 147 ? -4.042  4.673   23.252  1.00 95.90 147 A 1 
ATOM   1173 C CG  . HIS A 1 147 ? -5.469  4.314   23.549  1.00 91.03 147 A 1 
ATOM   1174 N ND1 . HIS A 1 147 ? -5.880  3.818   24.773  1.00 79.84 147 A 1 
ATOM   1175 C CD2 . HIS A 1 147 ? -6.578  4.340   22.775  1.00 80.18 147 A 1 
ATOM   1176 C CE1 . HIS A 1 147 ? -7.168  3.559   24.727  1.00 80.68 147 A 1 
ATOM   1177 N NE2 . HIS A 1 147 ? -7.620  3.868   23.531  1.00 82.45 147 A 1 
ATOM   1178 N N   . GLY A 1 148 ? -3.552  2.659   20.983  1.00 97.00 148 A 1 
ATOM   1179 C CA  . GLY A 1 148 ? -4.108  1.714   20.024  1.00 97.13 148 A 1 
ATOM   1180 C C   . GLY A 1 148 ? -3.453  1.623   18.662  1.00 97.50 148 A 1 
ATOM   1181 O O   . GLY A 1 148 ? -3.999  0.987   17.759  1.00 97.18 148 A 1 
ATOM   1182 N N   . GLY A 1 149 ? -2.286  2.243   18.497  1.00 97.62 149 A 1 
ATOM   1183 C CA  . GLY A 1 149 ? -1.597  2.182   17.216  1.00 97.77 149 A 1 
ATOM   1184 C C   . GLY A 1 149 ? -2.069  3.194   16.184  1.00 98.17 149 A 1 
ATOM   1185 O O   . GLY A 1 149 ? -1.680  3.114   15.017  1.00 97.94 149 A 1 
ATOM   1186 N N   . TYR A 1 150 ? -2.896  4.149   16.602  1.00 98.24 150 A 1 
ATOM   1187 C CA  . TYR A 1 150 ? -3.395  5.183   15.700  1.00 98.32 150 A 1 
ATOM   1188 C C   . TYR A 1 150 ? -2.972  6.557   16.219  1.00 98.50 150 A 1 
ATOM   1189 O O   . TYR A 1 150 ? -2.742  6.724   17.425  1.00 98.30 150 A 1 
ATOM   1190 C CB  . TYR A 1 150 ? -4.916  5.101   15.556  1.00 98.16 150 A 1 
ATOM   1191 C CG  . TYR A 1 150 ? -5.716  5.138   16.851  1.00 98.15 150 A 1 
ATOM   1192 C CD1 . TYR A 1 150 ? -5.969  6.337   17.515  1.00 97.61 150 A 1 
ATOM   1193 C CD2 . TYR A 1 150 ? -6.264  3.968   17.376  1.00 97.51 150 A 1 
ATOM   1194 C CE1 . TYR A 1 150 ? -6.743  6.376   18.679  1.00 97.13 150 A 1 
ATOM   1195 C CE2 . TYR A 1 150 ? -7.040  3.990   18.539  1.00 97.15 150 A 1 
ATOM   1196 C CZ  . TYR A 1 150 ? -7.280  5.199   19.184  1.00 97.37 150 A 1 
ATOM   1197 O OH  . TYR A 1 150 ? -8.054  5.230   20.323  1.00 96.54 150 A 1 
ATOM   1198 N N   . TYR A 1 151 ? -2.852  7.540   15.323  1.00 98.79 151 A 1 
ATOM   1199 C CA  . TYR A 1 151 ? -2.388  8.875   15.716  1.00 98.82 151 A 1 
ATOM   1200 C C   . TYR A 1 151 ? -2.460  9.878   14.567  1.00 98.85 151 A 1 
ATOM   1201 O O   . TYR A 1 151 ? -2.829  9.524   13.446  1.00 98.82 151 A 1 
ATOM   1202 C CB  . TYR A 1 151 ? -0.935  8.774   16.196  1.00 98.76 151 A 1 
ATOM   1203 C CG  . TYR A 1 151 ? 0.042   8.384   15.091  1.00 98.82 151 A 1 
ATOM   1204 C CD1 . TYR A 1 151 ? 0.698   9.353   14.336  1.00 98.67 151 A 1 
ATOM   1205 C CD2 . TYR A 1 151 ? 0.285   7.041   14.787  1.00 98.58 151 A 1 
ATOM   1206 C CE1 . TYR A 1 151 ? 1.574   9.008   13.299  1.00 98.53 151 A 1 
ATOM   1207 C CE2 . TYR A 1 151 ? 1.153   6.680   13.757  1.00 98.55 151 A 1 
ATOM   1208 C CZ  . TYR A 1 151 ? 1.794   7.667   13.023  1.00 98.73 151 A 1 
ATOM   1209 O OH  . TYR A 1 151 ? 2.661   7.315   12.004  1.00 98.57 151 A 1 
ATOM   1210 N N   . THR A 1 152 ? -2.110  11.118  14.862  1.00 98.86 152 A 1 
ATOM   1211 C CA  . THR A 1 152 ? -2.073  12.174  13.859  1.00 98.83 152 A 1 
ATOM   1212 C C   . THR A 1 152 ? -0.803  13.004  14.056  1.00 98.83 152 A 1 
ATOM   1213 O O   . THR A 1 152 ? -0.261  13.068  15.163  1.00 98.44 152 A 1 
ATOM   1214 C CB  . THR A 1 152 ? -3.276  13.144  13.952  1.00 98.43 152 A 1 
ATOM   1215 O OG1 . THR A 1 152 ? -3.167  13.938  15.144  1.00 95.31 152 A 1 
ATOM   1216 C CG2 . THR A 1 152 ? -4.586  12.380  13.972  1.00 95.71 152 A 1 
ATOM   1217 N N   . MET A 1 153 ? -0.337  13.625  12.974  1.00 98.79 153 A 1 
ATOM   1218 C CA  . MET A 1 153 ? 0.825   14.506  13.004  1.00 98.50 153 A 1 
ATOM   1219 C C   . MET A 1 153 ? 0.679   15.493  11.855  1.00 98.62 153 A 1 
ATOM   1220 O O   . MET A 1 153 ? 0.292   15.105  10.753  1.00 98.30 153 A 1 
ATOM   1221 C CB  . MET A 1 153 ? 2.151   13.758  12.792  1.00 97.63 153 A 1 
ATOM   1222 C CG  . MET A 1 153 ? 2.617   12.892  13.941  1.00 93.30 153 A 1 
ATOM   1223 S SD  . MET A 1 153 ? 4.390   12.532  13.798  1.00 95.20 153 A 1 
ATOM   1224 C CE  . MET A 1 153 ? 4.440   11.557  12.293  1.00 89.17 153 A 1 
ATOM   1225 N N   . PRO A 1 154 ? 0.984   16.770  12.085  1.00 98.44 154 A 1 
ATOM   1226 C CA  . PRO A 1 154 ? 0.873   17.746  10.998  1.00 98.28 154 A 1 
ATOM   1227 C C   . PRO A 1 154 ? 2.065   17.612  10.056  1.00 98.20 154 A 1 
ATOM   1228 O O   . PRO A 1 154 ? 3.186   17.326  10.484  1.00 97.80 154 A 1 
ATOM   1229 C CB  . PRO A 1 154 ? 0.876   19.084  11.734  1.00 97.40 154 A 1 
ATOM   1230 C CG  . PRO A 1 154 ? 1.758   18.805  12.919  1.00 94.44 154 A 1 
ATOM   1231 C CD  . PRO A 1 154 ? 1.305   17.432  13.370  1.00 97.55 154 A 1 
ATOM   1232 N N   . PHE A 1 155 ? 1.829   17.786  8.757   1.00 98.09 155 A 1 
ATOM   1233 C CA  . PHE A 1 155 ? 2.922   17.723  7.791   1.00 97.92 155 A 1 
ATOM   1234 C C   . PHE A 1 155 ? 3.764   18.979  8.003   1.00 97.66 155 A 1 
ATOM   1235 O O   . PHE A 1 155 ? 3.235   20.035  8.341   1.00 96.88 155 A 1 
ATOM   1236 C CB  . PHE A 1 155 ? 2.373   17.702  6.361   1.00 98.04 155 A 1 
ATOM   1237 C CG  . PHE A 1 155 ? 1.945   16.334  5.886   1.00 98.32 155 A 1 
ATOM   1238 C CD1 . PHE A 1 155 ? 2.869   15.479  5.290   1.00 97.95 155 A 1 
ATOM   1239 C CD2 . PHE A 1 155 ? 0.629   15.910  6.036   1.00 97.88 155 A 1 
ATOM   1240 C CE1 . PHE A 1 155 ? 2.481   14.213  4.851   1.00 97.69 155 A 1 
ATOM   1241 C CE2 . PHE A 1 155 ? 0.234   14.647  5.600   1.00 97.68 155 A 1 
ATOM   1242 C CZ  . PHE A 1 155 ? 1.162   13.797  5.006   1.00 98.05 155 A 1 
ATOM   1243 N N   . PRO A 1 156 ? 5.089   18.903  7.811   1.00 97.35 156 A 1 
ATOM   1244 C CA  . PRO A 1 156 ? 5.979   20.055  7.980   1.00 96.73 156 A 1 
ATOM   1245 C C   . PRO A 1 156 ? 5.600   21.229  7.086   1.00 96.48 156 A 1 
ATOM   1246 O O   . PRO A 1 156 ? 5.306   21.048  5.906   1.00 95.17 156 A 1 
ATOM   1247 C CB  . PRO A 1 156 ? 7.352   19.482  7.612   1.00 95.78 156 A 1 
ATOM   1248 C CG  . PRO A 1 156 ? 7.232   18.039  8.014   1.00 94.34 156 A 1 
ATOM   1249 C CD  . PRO A 1 156 ? 5.850   17.677  7.526   1.00 96.84 156 A 1 
ATOM   1250 N N   . ALA A 1 157 ? 5.616   22.426  7.643   1.00 93.92 157 A 1 
ATOM   1251 C CA  . ALA A 1 157 ? 5.261   23.628  6.902   1.00 92.52 157 A 1 
ATOM   1252 C C   . ALA A 1 157 ? 6.215   23.954  5.747   1.00 92.50 157 A 1 
ATOM   1253 O O   . ALA A 1 157 ? 5.799   24.543  4.746   1.00 89.13 157 A 1 
ATOM   1254 C CB  . ALA A 1 157 ? 5.173   24.821  7.849   1.00 89.84 157 A 1 
ATOM   1255 N N   . HIS A 1 158 ? 7.478   23.563  5.869   1.00 91.88 158 A 1 
ATOM   1256 C CA  . HIS A 1 158 ? 8.466   23.864  4.830   1.00 91.42 158 A 1 
ATOM   1257 C C   . HIS A 1 158 ? 8.229   23.140  3.505   1.00 92.60 158 A 1 
ATOM   1258 O O   . HIS A 1 158 ? 8.931   23.389  2.527   1.00 90.79 158 A 1 
ATOM   1259 C CB  . HIS A 1 158 ? 9.883   23.568  5.333   1.00 89.02 158 A 1 
ATOM   1260 C CG  . HIS A 1 158 ? 10.183  22.104  5.489   1.00 84.46 158 A 1 
ATOM   1261 N ND1 . HIS A 1 158 ? 10.177  21.469  6.707   1.00 73.94 158 A 1 
ATOM   1262 C CD2 . HIS A 1 158 ? 10.520  21.162  4.577   1.00 73.64 158 A 1 
ATOM   1263 C CE1 . HIS A 1 158 ? 10.486  20.193  6.542   1.00 71.96 158 A 1 
ATOM   1264 N NE2 . HIS A 1 158 ? 10.697  19.984  5.260   1.00 73.76 158 A 1 
ATOM   1265 N N   . LEU A 1 159 ? 7.233   22.254  3.463   1.00 94.84 159 A 1 
ATOM   1266 C CA  . LEU A 1 159 ? 6.929   21.512  2.243   1.00 94.78 159 A 1 
ATOM   1267 C C   . LEU A 1 159 ? 6.110   22.320  1.231   1.00 93.98 159 A 1 
ATOM   1268 O O   . LEU A 1 159 ? 5.785   21.826  0.152   1.00 90.35 159 A 1 
ATOM   1269 C CB  . LEU A 1 159 ? 6.188   20.216  2.587   1.00 94.67 159 A 1 
ATOM   1270 C CG  . LEU A 1 159 ? 6.989   19.180  3.384   1.00 95.03 159 A 1 
ATOM   1271 C CD1 . LEU A 1 159 ? 6.079   18.026  3.788   1.00 94.26 159 A 1 
ATOM   1272 C CD2 . LEU A 1 159 ? 8.157   18.674  2.547   1.00 94.26 159 A 1 
ATOM   1273 N N   . GLY A 1 160 ? 5.772   23.551  1.587   1.00 93.62 160 A 1 
ATOM   1274 C CA  . GLY A 1 160 ? 5.022   24.394  0.668   1.00 93.32 160 A 1 
ATOM   1275 C C   . GLY A 1 160 ? 3.518   24.179  0.743   1.00 94.23 160 A 1 
ATOM   1276 O O   . GLY A 1 160 ? 2.794   24.477  -0.213  1.00 90.81 160 A 1 
ATOM   1277 N N   . ILE A 1 161 ? 3.046   23.683  1.862   1.00 94.70 161 A 1 
ATOM   1278 C CA  . ILE A 1 161 ? 1.624   23.419  2.076   1.00 94.75 161 A 1 
ATOM   1279 C C   . ILE A 1 161 ? 0.878   24.739  2.278   1.00 94.94 161 A 1 
ATOM   1280 O O   . ILE A 1 161 ? 1.279   25.563  3.096   1.00 92.59 161 A 1 
ATOM   1281 C CB  . ILE A 1 161 ? 1.434   22.514  3.313   1.00 92.27 161 A 1 
ATOM   1282 C CG1 . ILE A 1 161 ? 2.117   21.164  3.070   1.00 85.12 161 A 1 
ATOM   1283 C CG2 . ILE A 1 161 ? -0.045  22.327  3.608   1.00 82.74 161 A 1 
ATOM   1284 C CD1 . ILE A 1 161 ? 2.239   20.298  4.304   1.00 82.69 161 A 1 
ATOM   1285 N N   . LYS A 1 162 ? -0.212  24.928  1.515   1.00 94.47 162 A 1 
ATOM   1286 C CA  . LYS A 1 162 ? -0.989  26.162  1.594   1.00 94.66 162 A 1 
ATOM   1287 C C   . LYS A 1 162 ? -2.219  26.057  2.494   1.00 94.82 162 A 1 
ATOM   1288 O O   . LYS A 1 162 ? -2.795  27.071  2.889   1.00 91.61 162 A 1 
ATOM   1289 C CB  . LYS A 1 162 ? -1.415  26.593  0.191   1.00 93.34 162 A 1 
ATOM   1290 C CG  . LYS A 1 162 ? -0.243  26.875  -0.745  1.00 90.17 162 A 1 
ATOM   1291 C CD  . LYS A 1 162 ? 0.675   27.948  -0.169  1.00 82.08 162 A 1 
ATOM   1292 C CE  . LYS A 1 162 ? 1.852   28.220  -1.101  1.00 76.03 162 A 1 
ATOM   1293 N NZ  . LYS A 1 162 ? 2.770   29.256  -0.548  1.00 66.16 162 A 1 
ATOM   1294 N N   . VAL A 1 163 ? -2.620  24.834  2.800   1.00 94.90 163 A 1 
ATOM   1295 C CA  . VAL A 1 163 ? -3.751  24.587  3.685   1.00 95.09 163 A 1 
ATOM   1296 C C   . VAL A 1 163 ? -3.231  23.593  4.734   1.00 95.82 163 A 1 
ATOM   1297 O O   . VAL A 1 163 ? -2.653  22.583  4.364   1.00 94.35 163 A 1 
ATOM   1298 C CB  . VAL A 1 163 ? -4.944  23.944  2.940   1.00 92.44 163 A 1 
ATOM   1299 C CG1 . VAL A 1 163 ? -6.035  23.559  3.931   1.00 82.58 163 A 1 
ATOM   1300 C CG2 . VAL A 1 163 ? -5.489  24.916  1.906   1.00 83.57 163 A 1 
ATOM   1301 N N   . PRO A 1 164 ? -3.428  23.886  6.028   1.00 96.71 164 A 1 
ATOM   1302 C CA  . PRO A 1 164 ? -2.943  22.981  7.077   1.00 96.82 164 A 1 
ATOM   1303 C C   . PRO A 1 164 ? -3.279  21.529  6.743   1.00 97.37 164 A 1 
ATOM   1304 O O   . PRO A 1 164 ? -4.451  21.163  6.622   1.00 96.60 164 A 1 
ATOM   1305 C CB  . PRO A 1 164 ? -3.666  23.485  8.321   1.00 95.73 164 A 1 
ATOM   1306 C CG  . PRO A 1 164 ? -3.733  24.963  8.079   1.00 93.43 164 A 1 
ATOM   1307 C CD  . PRO A 1 164 ? -4.142  25.037  6.624   1.00 95.86 164 A 1 
ATOM   1308 N N   . LEU A 1 165 ? -2.242  20.708  6.585   1.00 97.89 165 A 1 
ATOM   1309 C CA  . LEU A 1 165 ? -2.423  19.309  6.213   1.00 98.07 165 A 1 
ATOM   1310 C C   . LEU A 1 165 ? -1.894  18.371  7.292   1.00 98.21 165 A 1 
ATOM   1311 O O   . LEU A 1 165 ? -0.807  18.582  7.831   1.00 98.03 165 A 1 
ATOM   1312 C CB  . LEU A 1 165 ? -1.697  19.040  4.890   1.00 97.93 165 A 1 
ATOM   1313 C CG  . LEU A 1 165 ? -1.805  17.641  4.289   1.00 97.44 165 A 1 
ATOM   1314 C CD1 . LEU A 1 165 ? -3.250  17.359  3.904   1.00 96.69 165 A 1 
ATOM   1315 C CD2 . LEU A 1 165 ? -0.902  17.545  3.061   1.00 96.67 165 A 1 
ATOM   1316 N N   . ASN A 1 166 ? -2.675  17.343  7.596   1.00 98.47 166 A 1 
ATOM   1317 C CA  . ASN A 1 166 ? -2.305  16.391  8.629   1.00 98.51 166 A 1 
ATOM   1318 C C   . ASN A 1 166 ? -2.221  14.955  8.150   1.00 98.77 166 A 1 
ATOM   1319 O O   . ASN A 1 166 ? -2.959  14.534  7.268   1.00 98.55 166 A 1 
ATOM   1320 C CB  . ASN A 1 166 ? -3.327  16.448  9.767   1.00 98.51 166 A 1 
ATOM   1321 C CG  . ASN A 1 166 ? -3.407  17.814  10.415  1.00 98.37 166 A 1 
ATOM   1322 O OD1 . ASN A 1 166 ? -2.615  18.134  11.305  1.00 93.57 166 A 1 
ATOM   1323 N ND2 . ASN A 1 166 ? -4.359  18.628  9.978   1.00 93.09 166 A 1 
ATOM   1324 N N   . ALA A 1 167 ? -1.294  14.198  8.747   1.00 98.77 167 A 1 
ATOM   1325 C CA  . ALA A 1 167 ? -1.158  12.783  8.456   1.00 98.78 167 A 1 
ATOM   1326 C C   . ALA A 1 167 ? -1.982  12.102  9.537   1.00 98.86 167 A 1 
ATOM   1327 O O   . ALA A 1 167 ? -1.801  12.374  10.725  1.00 98.73 167 A 1 
ATOM   1328 C CB  . ALA A 1 167 ? 0.306   12.353  8.567   1.00 98.64 167 A 1 
ATOM   1329 N N   . VAL A 1 168 ? -2.914  11.242  9.134   1.00 98.87 168 A 1 
ATOM   1330 C CA  . VAL A 1 168 ? -3.758  10.527  10.086  1.00 98.87 168 A 1 
ATOM   1331 C C   . VAL A 1 168 ? -3.588  9.032   9.847   1.00 98.90 168 A 1 
ATOM   1332 O O   . VAL A 1 168 ? -3.830  8.544   8.745   1.00 98.83 168 A 1 
ATOM   1333 C CB  . VAL A 1 168 ? -5.247  10.895  9.907   1.00 98.83 168 A 1 
ATOM   1334 C CG1 . VAL A 1 168 ? -6.106  10.100  10.885  1.00 98.48 168 A 1 
ATOM   1335 C CG2 . VAL A 1 168 ? -5.443  12.392  10.133  1.00 98.52 168 A 1 
ATOM   1336 N N   . VAL A 1 169 ? -3.156  8.310   10.872  1.00 98.88 169 A 1 
ATOM   1337 C CA  . VAL A 1 169 ? -2.953  6.873   10.767  1.00 98.83 169 A 1 
ATOM   1338 C C   . VAL A 1 169 ? -4.019  6.119   11.554  1.00 98.83 169 A 1 
ATOM   1339 O O   . VAL A 1 169 ? -4.221  6.371   12.738  1.00 98.68 169 A 1 
ATOM   1340 C CB  . VAL A 1 169 ? -1.554  6.471   11.295  1.00 98.78 169 A 1 
ATOM   1341 C CG1 . VAL A 1 169 ? -1.441  4.954   11.392  1.00 98.16 169 A 1 
ATOM   1342 C CG2 . VAL A 1 169 ? -0.480  7.022   10.366  1.00 98.20 169 A 1 
ATOM   1343 N N   . LEU A 1 170 ? -4.695  5.186   10.874  1.00 98.89 170 A 1 
ATOM   1344 C CA  . LEU A 1 170 ? -5.706  4.358   11.513  1.00 98.86 170 A 1 
ATOM   1345 C C   . LEU A 1 170 ? -5.188  2.930   11.610  1.00 98.74 170 A 1 
ATOM   1346 O O   . LEU A 1 170 ? -4.549  2.425   10.681  1.00 98.40 170 A 1 
ATOM   1347 C CB  . LEU A 1 170 ? -7.006  4.358   10.703  1.00 98.74 170 A 1 
ATOM   1348 C CG  . LEU A 1 170 ? -7.767  5.688   10.588  1.00 98.39 170 A 1 
ATOM   1349 C CD1 . LEU A 1 170 ? -9.051  5.457   9.787   1.00 98.00 170 A 1 
ATOM   1350 C CD2 . LEU A 1 170 ? -8.101  6.213   11.977  1.00 97.77 170 A 1 
ATOM   1351 N N   . ASN A 1 171 ? -5.472  2.275   12.733  1.00 98.51 171 A 1 
ATOM   1352 C CA  . ASN A 1 171 ? -5.060  0.893   12.928  1.00 98.35 171 A 1 
ATOM   1353 C C   . ASN A 1 171 ? -6.240  -0.000  12.541  1.00 98.30 171 A 1 
ATOM   1354 O O   . ASN A 1 171 ? -7.074  -0.352  13.376  1.00 97.89 171 A 1 
ATOM   1355 C CB  . ASN A 1 171 ? -4.681  0.650   14.384  1.00 97.99 171 A 1 
ATOM   1356 C CG  . ASN A 1 171 ? -4.278  -0.800  14.641  1.00 97.79 171 A 1 
ATOM   1357 O OD1 . ASN A 1 171 ? -4.225  -1.610  13.720  1.00 95.94 171 A 1 
ATOM   1358 N ND2 . ASN A 1 171 ? -3.992  -1.116  15.892  1.00 94.89 171 A 1 
ATOM   1359 N N   . THR A 1 172 ? -6.306  -0.373  11.253  1.00 98.46 172 A 1 
ATOM   1360 C CA  . THR A 1 172 ? -7.410  -1.203  10.783  1.00 98.41 172 A 1 
ATOM   1361 C C   . THR A 1 172 ? -7.193  -2.697  11.015  1.00 98.29 172 A 1 
ATOM   1362 O O   . THR A 1 172 ? -8.054  -3.504  10.682  1.00 97.74 172 A 1 
ATOM   1363 C CB  . THR A 1 172 ? -7.703  -0.957  9.291   1.00 98.30 172 A 1 
ATOM   1364 O OG1 . THR A 1 172 ? -6.495  -1.049  8.533   1.00 97.35 172 A 1 
ATOM   1365 C CG2 . THR A 1 172 ? -8.300  0.438   9.107   1.00 96.84 172 A 1 
ATOM   1366 N N   . VAL A 1 173 ? -6.064  -3.065  11.615  1.00 98.21 173 A 1 
ATOM   1367 C CA  . VAL A 1 173 ? -5.838  -4.465  11.954  1.00 97.95 173 A 1 
ATOM   1368 C C   . VAL A 1 173 ? -6.862  -4.810  13.036  1.00 97.88 173 A 1 
ATOM   1369 O O   . VAL A 1 173 ? -7.237  -5.965  13.220  1.00 97.40 173 A 1 
ATOM   1370 C CB  . VAL A 1 173 ? -4.409  -4.710  12.479  1.00 97.73 173 A 1 
ATOM   1371 C CG1 . VAL A 1 173 ? -4.240  -6.167  12.901  1.00 96.94 173 A 1 
ATOM   1372 C CG2 . VAL A 1 173 ? -3.392  -4.371  11.394  1.00 96.94 173 A 1 
ATOM   1373 N N   . LEU A 1 174 ? -7.345  -3.785  13.742  1.00 97.96 174 A 1 
ATOM   1374 C CA  . LEU A 1 174 ? -8.356  -3.975  14.774  1.00 97.86 174 A 1 
ATOM   1375 C C   . LEU A 1 174 ? -9.664  -4.473  14.164  1.00 97.75 174 A 1 
ATOM   1376 O O   . LEU A 1 174 ? -10.473 -5.105  14.839  1.00 97.32 174 A 1 
ATOM   1377 C CB  . LEU A 1 174 ? -8.630  -2.657  15.509  1.00 97.64 174 A 1 
ATOM   1378 C CG  . LEU A 1 174 ? -7.478  -2.034  16.312  1.00 97.24 174 A 1 
ATOM   1379 C CD1 . LEU A 1 174 ? -7.935  -0.709  16.918  1.00 96.70 174 A 1 
ATOM   1380 C CD2 . LEU A 1 174 ? -7.023  -2.991  17.404  1.00 96.53 174 A 1 
ATOM   1381 N N   . TYR A 1 175 ? -9.858  -4.190  12.867  1.00 98.09 175 A 1 
ATOM   1382 C CA  . TYR A 1 175 ? -11.089 -4.579  12.178  1.00 98.13 175 A 1 
ATOM   1383 C C   . TYR A 1 175 ? -10.946 -5.785  11.260  1.00 98.06 175 A 1 
ATOM   1384 O O   . TYR A 1 175 ? -11.930 -6.259  10.686  1.00 97.40 175 A 1 
ATOM   1385 C CB  . TYR A 1 175 ? -11.597 -3.391  11.347  1.00 98.19 175 A 1 
ATOM   1386 C CG  . TYR A 1 175 ? -11.644 -2.062  12.082  1.00 98.36 175 A 1 
ATOM   1387 C CD1 . TYR A 1 175 ? -12.013 -1.998  13.425  1.00 98.08 175 A 1 
ATOM   1388 C CD2 . TYR A 1 175 ? -11.325 -0.874  11.427  1.00 98.08 175 A 1 
ATOM   1389 C CE1 . TYR A 1 175 ? -12.063 -0.777  14.107  1.00 98.03 175 A 1 
ATOM   1390 C CE2 . TYR A 1 175 ? -11.377 0.349   12.090  1.00 98.00 175 A 1 
ATOM   1391 C CZ  . TYR A 1 175 ? -11.743 0.395   13.428  1.00 98.26 175 A 1 
ATOM   1392 O OH  . TYR A 1 175 ? -11.801 1.600   14.089  1.00 97.97 175 A 1 
ATOM   1393 N N   . TYR A 1 176 ? -9.735  -6.292  11.109  1.00 97.84 176 A 1 
ATOM   1394 C CA  . TYR A 1 176 ? -9.449  -7.430  10.244  1.00 97.67 176 A 1 
ATOM   1395 C C   . TYR A 1 176 ? -10.260 -8.662  10.662  1.00 97.41 176 A 1 
ATOM   1396 O O   . TYR A 1 176 ? -10.328 -8.993  11.845  1.00 96.88 176 A 1 
ATOM   1397 C CB  . TYR A 1 176 ? -7.951  -7.737  10.319  1.00 97.36 176 A 1 
ATOM   1398 C CG  . TYR A 1 176 ? -7.412  -8.670  9.264   1.00 97.17 176 A 1 
ATOM   1399 C CD1 . TYR A 1 176 ? -7.932  -8.710  7.968   1.00 96.14 176 A 1 
ATOM   1400 C CD2 . TYR A 1 176 ? -6.314  -9.491  9.552   1.00 96.04 176 A 1 
ATOM   1401 C CE1 . TYR A 1 176 ? -7.385  -9.537  6.985   1.00 95.24 176 A 1 
ATOM   1402 C CE2 . TYR A 1 176 ? -5.755  -10.314 8.578   1.00 95.17 176 A 1 
ATOM   1403 C CZ  . TYR A 1 176 ? -6.294  -10.333 7.307   1.00 95.49 176 A 1 
ATOM   1404 O OH  . TYR A 1 176 ? -5.741  -11.154 6.348   1.00 94.44 176 A 1 
ATOM   1405 N N   . ASN A 1 177 ? -10.872 -9.355  9.693   1.00 97.23 177 A 1 
ATOM   1406 C CA  . ASN A 1 177 ? -11.713 -10.507 10.013  1.00 96.49 177 A 1 
ATOM   1407 C C   . ASN A 1 177 ? -10.976 -11.756 10.499  1.00 96.68 177 A 1 
ATOM   1408 O O   . ASN A 1 177 ? -11.605 -12.789 10.738  1.00 95.00 177 A 1 
ATOM   1409 C CB  . ASN A 1 177 ? -12.661 -10.852 8.853   1.00 94.51 177 A 1 
ATOM   1410 C CG  . ASN A 1 177 ? -11.935 -11.142 7.556   1.00 91.91 177 A 1 
ATOM   1411 O OD1 . ASN A 1 177 ? -10.781 -11.562 7.556   1.00 84.72 177 A 1 
ATOM   1412 N ND2 . ASN A 1 177 ? -12.631 -10.925 6.447   1.00 84.47 177 A 1 
ATOM   1413 N N   . TYR A 1 178 ? -9.663  -11.666 10.652  1.00 96.71 178 A 1 
ATOM   1414 C CA  . TYR A 1 178 ? -8.885  -12.770 11.198  1.00 96.29 178 A 1 
ATOM   1415 C C   . TYR A 1 178 ? -8.453  -12.417 12.624  1.00 96.41 178 A 1 
ATOM   1416 O O   . TYR A 1 178 ? -7.765  -13.192 13.283  1.00 94.68 178 A 1 
ATOM   1417 C CB  . TYR A 1 178 ? -7.643  -13.044 10.331  1.00 95.42 178 A 1 
ATOM   1418 C CG  . TYR A 1 178 ? -7.942  -13.852 9.083   1.00 93.86 178 A 1 
ATOM   1419 C CD1 . TYR A 1 178 ? -8.081  -15.240 9.152   1.00 89.51 178 A 1 
ATOM   1420 C CD2 . TYR A 1 178 ? -8.104  -13.230 7.862   1.00 89.28 178 A 1 
ATOM   1421 C CE1 . TYR A 1 178 ? -8.363  -15.985 8.014   1.00 87.37 178 A 1 
ATOM   1422 C CE2 . TYR A 1 178 ? -8.392  -13.968 6.711   1.00 87.40 178 A 1 
ATOM   1423 C CZ  . TYR A 1 178 ? -8.520  -15.347 6.795   1.00 88.21 178 A 1 
ATOM   1424 O OH  . TYR A 1 178 ? -8.812  -16.077 5.672   1.00 85.61 178 A 1 
ATOM   1425 N N   . ASN A 1 179 ? -8.880  -11.238 13.090  1.00 96.47 179 A 1 
ATOM   1426 C CA  . ASN A 1 179 ? -8.557  -10.771 14.439  1.00 96.70 179 A 1 
ATOM   1427 C C   . ASN A 1 179 ? -9.678  -11.222 15.372  1.00 96.40 179 A 1 
ATOM   1428 O O   . ASN A 1 179 ? -10.734 -10.592 15.444  1.00 95.64 179 A 1 
ATOM   1429 C CB  . ASN A 1 179 ? -8.438  -9.246  14.449  1.00 96.72 179 A 1 
ATOM   1430 C CG  . ASN A 1 179 ? -7.981  -8.700  15.788  1.00 97.00 179 A 1 
ATOM   1431 O OD1 . ASN A 1 179 ? -8.028  -9.388  16.808  1.00 95.39 179 A 1 
ATOM   1432 N ND2 . ASN A 1 179 ? -7.529  -7.451  15.794  1.00 95.05 179 A 1 
ATOM   1433 N N   . LYS A 1 180 ? -9.443  -12.313 16.096  1.00 96.06 180 A 1 
ATOM   1434 C CA  . LYS A 1 180 ? -10.445 -12.865 16.999  1.00 95.54 180 A 1 
ATOM   1435 C C   . LYS A 1 180 ? -10.688 -12.050 18.261  1.00 95.20 180 A 1 
ATOM   1436 O O   . LYS A 1 180 ? -11.684 -12.256 18.955  1.00 92.98 180 A 1 
ATOM   1437 C CB  . LYS A 1 180 ? -10.070 -14.301 17.376  1.00 94.80 180 A 1 
ATOM   1438 C CG  . LYS A 1 180 ? -9.983  -15.244 16.183  1.00 90.35 180 A 1 
ATOM   1439 C CD  . LYS A 1 180 ? -9.598  -16.652 16.611  1.00 82.06 180 A 1 
ATOM   1440 C CE  . LYS A 1 180 ? -9.524  -17.583 15.418  1.00 73.68 180 A 1 
ATOM   1441 N NZ  . LYS A 1 180 ? -9.142  -18.972 15.816  1.00 63.08 180 A 1 
ATOM   1442 N N   . GLN A 1 181 ? -9.808  -11.116 18.563  1.00 95.41 181 A 1 
ATOM   1443 C CA  . GLN A 1 181 ? -9.944  -10.295 19.767  1.00 94.59 181 A 1 
ATOM   1444 C C   . GLN A 1 181 ? -11.012 -9.215  19.653  1.00 94.68 181 A 1 
ATOM   1445 O O   . GLN A 1 181 ? -11.497 -8.718  20.663  1.00 91.89 181 A 1 
ATOM   1446 C CB  . GLN A 1 181 ? -8.605  -9.628  20.117  1.00 93.21 181 A 1 
ATOM   1447 C CG  . GLN A 1 181 ? -7.557  -10.570 20.666  1.00 89.28 181 A 1 
ATOM   1448 C CD  . GLN A 1 181 ? -6.343  -9.831  21.194  1.00 83.85 181 A 1 
ATOM   1449 O OE1 . GLN A 1 181 ? -6.468  -8.736  21.754  1.00 76.28 181 A 1 
ATOM   1450 N NE2 . GLN A 1 181 ? -5.171  -10.419 21.039  1.00 73.22 181 A 1 
ATOM   1451 N N   . THR A 1 182 ? -11.375 -8.845  18.428  1.00 95.97 182 A 1 
ATOM   1452 C CA  . THR A 1 182 ? -12.320 -7.749  18.219  1.00 96.06 182 A 1 
ATOM   1453 C C   . THR A 1 182 ? -13.628 -8.091  17.520  1.00 95.58 182 A 1 
ATOM   1454 O O   . THR A 1 182 ? -14.448 -7.203  17.282  1.00 94.11 182 A 1 
ATOM   1455 C CB  . THR A 1 182 ? -11.645 -6.630  17.407  1.00 95.95 182 A 1 
ATOM   1456 O OG1 . THR A 1 182 ? -11.209 -7.165  16.148  1.00 94.74 182 A 1 
ATOM   1457 C CG2 . THR A 1 182 ? -10.426 -6.085  18.155  1.00 94.52 182 A 1 
ATOM   1458 N N   . MET A 1 183 ? -13.846 -9.354  17.204  1.00 94.97 183 A 1 
ATOM   1459 C CA  . MET A 1 183 ? -15.041 -9.752  16.464  1.00 93.65 183 A 1 
ATOM   1460 C C   . MET A 1 183 ? -16.385 -9.391  17.096  1.00 92.96 183 A 1 
ATOM   1461 O O   . MET A 1 183 ? -17.368 -9.193  16.377  1.00 89.46 183 A 1 
ATOM   1462 C CB  . MET A 1 183 ? -14.997 -11.268 16.181  1.00 91.13 183 A 1 
ATOM   1463 C CG  . MET A 1 183 ? -15.040 -12.141 17.409  1.00 83.76 183 A 1 
ATOM   1464 S SD  . MET A 1 183 ? -14.879 -13.904 16.960  1.00 79.82 183 A 1 
ATOM   1465 C CE  . MET A 1 183 ? -16.450 -14.177 16.137  1.00 70.60 183 A 1 
ATOM   1466 N N   . ASP A 1 184 ? -16.432 -9.266  18.411  1.00 93.32 184 A 1 
ATOM   1467 C CA  . ASP A 1 184 ? -17.682 -8.938  19.090  1.00 92.24 184 A 1 
ATOM   1468 C C   . ASP A 1 184 ? -17.750 -7.519  19.657  1.00 92.26 184 A 1 
ATOM   1469 O O   . ASP A 1 184 ? -18.693 -7.178  20.364  1.00 87.91 184 A 1 
ATOM   1470 C CB  . ASP A 1 184 ? -17.943 -9.941  20.219  1.00 90.02 184 A 1 
ATOM   1471 C CG  . ASP A 1 184 ? -18.059 -11.363 19.720  1.00 84.98 184 A 1 
ATOM   1472 O OD1 . ASP A 1 184 ? -18.797 -11.597 18.738  1.00 79.11 184 A 1 
ATOM   1473 O OD2 . ASP A 1 184 ? -17.414 -12.250 20.316  1.00 79.04 184 A 1 
ATOM   1474 N N   . SER A 1 185 ? -16.776 -6.698  19.334  1.00 93.53 185 A 1 
ATOM   1475 C CA  . SER A 1 185 ? -16.740 -5.325  19.835  1.00 93.57 185 A 1 
ATOM   1476 C C   . SER A 1 185 ? -17.540 -4.390  18.931  1.00 94.00 185 A 1 
ATOM   1477 O O   . SER A 1 185 ? -17.954 -4.769  17.835  1.00 91.54 185 A 1 
ATOM   1478 C CB  . SER A 1 185 ? -15.290 -4.841  19.926  1.00 91.44 185 A 1 
ATOM   1479 O OG  . SER A 1 185 ? -15.217 -3.554  20.501  1.00 81.26 185 A 1 
ATOM   1480 N N   . THR A 1 186 ? -17.760 -3.156  19.404  1.00 95.46 186 A 1 
ATOM   1481 C CA  . THR A 1 186 ? -18.487 -2.163  18.626  1.00 95.43 186 A 1 
ATOM   1482 C C   . THR A 1 186 ? -17.553 -1.046  18.172  1.00 96.03 186 A 1 
ATOM   1483 O O   . THR A 1 186 ? -17.700 -0.507  17.078  1.00 93.32 186 A 1 
ATOM   1484 C CB  . THR A 1 186 ? -19.636 -1.536  19.447  1.00 93.51 186 A 1 
ATOM   1485 O OG1 . THR A 1 186 ? -19.117 -0.995  20.665  1.00 86.27 186 A 1 
ATOM   1486 C CG2 . THR A 1 186 ? -20.686 -2.592  19.777  1.00 84.50 186 A 1 
ATOM   1487 N N   . ASP A 1 187 ? -16.571 -0.701  19.013  1.00 96.60 187 A 1 
ATOM   1488 C CA  . ASP A 1 187 ? -15.600 0.335   18.690  1.00 97.23 187 A 1 
ATOM   1489 C C   . ASP A 1 187 ? -14.280 0.002   19.391  1.00 97.20 187 A 1 
ATOM   1490 O O   . ASP A 1 187 ? -13.945 0.604   20.416  1.00 96.52 187 A 1 
ATOM   1491 C CB  . ASP A 1 187 ? -16.102 1.710   19.146  1.00 97.30 187 A 1 
ATOM   1492 C CG  . ASP A 1 187 ? -15.198 2.843   18.675  1.00 97.79 187 A 1 
ATOM   1493 O OD1 . ASP A 1 187 ? -14.301 2.593   17.846  1.00 97.40 187 A 1 
ATOM   1494 O OD2 . ASP A 1 187 ? -15.403 3.988   19.133  1.00 97.34 187 A 1 
ATOM   1495 N N   . PRO A 1 188 ? -13.530 -0.968  18.856  1.00 97.14 188 A 1 
ATOM   1496 C CA  . PRO A 1 188 ? -12.254 -1.399  19.429  1.00 97.14 188 A 1 
ATOM   1497 C C   . PRO A 1 188 ? -11.315 -0.240  19.763  1.00 97.32 188 A 1 
ATOM   1498 O O   . PRO A 1 188 ? -10.956 0.546   18.888  1.00 96.83 188 A 1 
ATOM   1499 C CB  . PRO A 1 188 ? -11.680 -2.321  18.357  1.00 96.48 188 A 1 
ATOM   1500 C CG  . PRO A 1 188 ? -12.907 -2.910  17.730  1.00 95.17 188 A 1 
ATOM   1501 C CD  . PRO A 1 188 ? -13.822 -1.715  17.619  1.00 96.86 188 A 1 
ATOM   1502 N N   . LEU A 1 189 ? -10.952 -0.152  21.038  1.00 96.70 189 A 1 
ATOM   1503 C CA  . LEU A 1 189 ? -10.029 0.876   21.529  1.00 96.77 189 A 1 
ATOM   1504 C C   . LEU A 1 189 ? -10.480 2.305   21.223  1.00 96.88 189 A 1 
ATOM   1505 O O   . LEU A 1 189 ? -9.667  3.228   21.209  1.00 96.19 189 A 1 
ATOM   1506 C CB  . LEU A 1 189 ? -8.618  0.616   20.991  1.00 96.40 189 A 1 
ATOM   1507 C CG  . LEU A 1 189 ? -8.003  -0.707  21.468  1.00 95.47 189 A 1 
ATOM   1508 C CD1 . LEU A 1 189 ? -6.640  -0.927  20.814  1.00 93.84 189 A 1 
ATOM   1509 C CD2 . LEU A 1 189 ? -7.863  -0.696  22.981  1.00 93.62 189 A 1 
ATOM   1510 N N   . GLY A 1 190 ? -11.791 2.490   20.983  1.00 97.21 190 A 1 
ATOM   1511 C CA  . GLY A 1 190 ? -12.352 3.809   20.748  1.00 97.44 190 A 1 
ATOM   1512 C C   . GLY A 1 190 ? -11.890 4.558   19.504  1.00 98.07 190 A 1 
ATOM   1513 O O   . GLY A 1 190 ? -12.028 5.779   19.434  1.00 97.78 190 A 1 
ATOM   1514 N N   . GLN A 1 191 ? -11.362 3.832   18.528  1.00 97.88 191 A 1 
ATOM   1515 C CA  . GLN A 1 191 ? -10.841 4.471   17.323  1.00 98.29 191 A 1 
ATOM   1516 C C   . GLN A 1 191 ? -11.869 5.228   16.482  1.00 98.50 191 A 1 
ATOM   1517 O O   . GLN A 1 191 ? -11.577 6.303   15.976  1.00 98.60 191 A 1 
ATOM   1518 C CB  . GLN A 1 191 ? -10.109 3.458   16.449  1.00 97.85 191 A 1 
ATOM   1519 C CG  . GLN A 1 191 ? -9.387  4.096   15.269  1.00 97.38 191 A 1 
ATOM   1520 C CD  . GLN A 1 191 ? -8.494  3.129   14.508  1.00 97.96 191 A 1 
ATOM   1521 O OE1 . GLN A 1 191 ? -7.344  3.439   14.223  1.00 92.95 191 A 1 
ATOM   1522 N NE2 . GLN A 1 191 ? -9.023  1.959   14.188  1.00 93.75 191 A 1 
ATOM   1523 N N   . PHE A 1 192 ? -13.083 4.683   16.332  1.00 98.62 192 A 1 
ATOM   1524 C CA  . PHE A 1 192 ? -14.097 5.358   15.528  1.00 98.71 192 A 1 
ATOM   1525 C C   . PHE A 1 192 ? -14.491 6.712   16.127  1.00 98.79 192 A 1 
ATOM   1526 O O   . PHE A 1 192 ? -14.562 7.707   15.410  1.00 98.70 192 A 1 
ATOM   1527 C CB  . PHE A 1 192 ? -15.345 4.482   15.371  1.00 98.67 192 A 1 
ATOM   1528 C CG  . PHE A 1 192 ? -15.215 3.412   14.322  1.00 98.65 192 A 1 
ATOM   1529 C CD1 . PHE A 1 192 ? -14.999 3.751   12.985  1.00 98.24 192 A 1 
ATOM   1530 C CD2 . PHE A 1 192 ? -15.316 2.064   14.656  1.00 98.21 192 A 1 
ATOM   1531 C CE1 . PHE A 1 192 ? -14.877 2.765   12.012  1.00 97.94 192 A 1 
ATOM   1532 C CE2 . PHE A 1 192 ? -15.199 1.072   13.686  1.00 97.85 192 A 1 
ATOM   1533 C CZ  . PHE A 1 192 ? -14.972 1.428   12.360  1.00 98.07 192 A 1 
ATOM   1534 N N   . GLU A 1 193 ? -14.749 6.740   17.429  1.00 98.63 193 A 1 
ATOM   1535 C CA  . GLU A 1 193 ? -15.122 7.998   18.075  1.00 98.65 193 A 1 
ATOM   1536 C C   . GLU A 1 193 ? -13.955 8.982   18.069  1.00 98.74 193 A 1 
ATOM   1537 O O   . GLU A 1 193 ? -14.147 10.188  17.891  1.00 98.62 193 A 1 
ATOM   1538 C CB  . GLU A 1 193 ? -15.589 7.744   19.508  1.00 98.32 193 A 1 
ATOM   1539 C CG  . GLU A 1 193 ? -16.944 7.054   19.594  1.00 87.33 193 A 1 
ATOM   1540 C CD  . GLU A 1 193 ? -18.023 7.784   18.810  1.00 78.02 193 A 1 
ATOM   1541 O OE1 . GLU A 1 193 ? -18.144 9.014   18.970  1.00 72.10 193 A 1 
ATOM   1542 O OE2 . GLU A 1 193 ? -18.748 7.120   18.039  1.00 71.21 193 A 1 
ATOM   1543 N N   . TRP A 1 194 ? -12.737 8.475   18.240  1.00 98.69 194 A 1 
ATOM   1544 C CA  . TRP A 1 194 ? -11.544 9.301   18.203  1.00 98.77 194 A 1 
ATOM   1545 C C   . TRP A 1 194 ? -11.410 9.942   16.819  1.00 98.73 194 A 1 
ATOM   1546 O O   . TRP A 1 194 ? -11.152 11.144  16.702  1.00 98.74 194 A 1 
ATOM   1547 C CB  . TRP A 1 194 ? -10.303 8.442   18.494  1.00 98.64 194 A 1 
ATOM   1548 C CG  . TRP A 1 194 ? -8.996  9.137   18.252  1.00 98.66 194 A 1 
ATOM   1549 C CD1 . TRP A 1 194 ? -8.321  9.956   19.100  1.00 98.43 194 A 1 
ATOM   1550 C CD2 . TRP A 1 194 ? -8.196  9.053   17.056  1.00 98.65 194 A 1 
ATOM   1551 N NE1 . TRP A 1 194 ? -7.151  10.389  18.515  1.00 98.36 194 A 1 
ATOM   1552 C CE2 . TRP A 1 194 ? -7.048  9.857   17.261  1.00 98.54 194 A 1 
ATOM   1553 C CE3 . TRP A 1 194 ? -8.342  8.371   15.834  1.00 98.55 194 A 1 
ATOM   1554 C CZ2 . TRP A 1 194 ? -6.054  9.996   16.285  1.00 98.37 194 A 1 
ATOM   1555 C CZ3 . TRP A 1 194 ? -7.352  8.524   14.862  1.00 98.40 194 A 1 
ATOM   1556 C CH2 . TRP A 1 194 ? -6.235  9.323   15.103  1.00 98.34 194 A 1 
ATOM   1557 N N   . PHE A 1 195 ? -11.596 9.149   15.781  1.00 98.72 195 A 1 
ATOM   1558 C CA  . PHE A 1 195 ? -11.490 9.633   14.403  1.00 98.82 195 A 1 
ATOM   1559 C C   . PHE A 1 195 ? -12.517 10.723  14.133  1.00 98.81 195 A 1 
ATOM   1560 O O   . PHE A 1 195 ? -12.206 11.730  13.495  1.00 98.79 195 A 1 
ATOM   1561 C CB  . PHE A 1 195 ? -11.705 8.465   13.434  1.00 98.81 195 A 1 
ATOM   1562 C CG  . PHE A 1 195 ? -11.521 8.849   11.983  1.00 98.83 195 A 1 
ATOM   1563 C CD1 . PHE A 1 195 ? -10.261 9.165   11.483  1.00 98.58 195 A 1 
ATOM   1564 C CD2 . PHE A 1 195 ? -12.605 8.882   11.119  1.00 98.56 195 A 1 
ATOM   1565 C CE1 . PHE A 1 195 ? -10.083 9.505   10.149  1.00 98.36 195 A 1 
ATOM   1566 C CE2 . PHE A 1 195 ? -12.438 9.221   9.781   1.00 98.34 195 A 1 
ATOM   1567 C CZ  . PHE A 1 195 ? -11.174 9.535   9.294   1.00 98.54 195 A 1 
ATOM   1568 N N   . LYS A 1 196 ? -13.739 10.521  14.610  1.00 98.87 196 A 1 
ATOM   1569 C CA  . LYS A 1 196 ? -14.794 11.512  14.421  1.00 98.77 196 A 1 
ATOM   1570 C C   . LYS A 1 196 ? -14.414 12.839  15.074  1.00 98.79 196 A 1 
ATOM   1571 O O   . LYS A 1 196 ? -14.598 13.902  14.488  1.00 98.68 196 A 1 
ATOM   1572 C CB  . LYS A 1 196 ? -16.112 11.008  15.027  1.00 98.53 196 A 1 
ATOM   1573 C CG  . LYS A 1 196 ? -17.239 12.041  15.016  1.00 95.42 196 A 1 
ATOM   1574 C CD  . LYS A 1 196 ? -18.536 11.467  15.575  1.00 92.65 196 A 1 
ATOM   1575 C CE  . LYS A 1 196 ? -19.576 12.553  15.789  1.00 84.01 196 A 1 
ATOM   1576 N NZ  . LYS A 1 196 ? -19.839 13.377  14.575  1.00 75.60 196 A 1 
ATOM   1577 N N   . THR A 1 197 ? -13.865 12.770  16.282  1.00 98.88 197 A 1 
ATOM   1578 C CA  . THR A 1 197 ? -13.452 13.972  17.006  1.00 98.85 197 A 1 
ATOM   1579 C C   . THR A 1 197 ? -12.351 14.713  16.243  1.00 98.87 197 A 1 
ATOM   1580 O O   . THR A 1 197 ? -12.402 15.938  16.096  1.00 98.68 197 A 1 
ATOM   1581 C CB  . THR A 1 197 ? -12.946 13.613  18.418  1.00 98.57 197 A 1 
ATOM   1582 O OG1 . THR A 1 197 ? -14.020 13.046  19.170  1.00 95.34 197 A 1 
ATOM   1583 C CG2 . THR A 1 197 ? -12.425 14.857  19.137  1.00 94.49 197 A 1 
ATOM   1584 N N   . VAL A 1 198 ? -11.365 13.962  15.748  1.00 98.81 198 A 1 
ATOM   1585 C CA  . VAL A 1 198 ? -10.261 14.543  15.002  1.00 98.80 198 A 1 
ATOM   1586 C C   . VAL A 1 198 ? -10.752 15.206  13.708  1.00 98.89 198 A 1 
ATOM   1587 O O   . VAL A 1 198 ? -10.415 16.354  13.416  1.00 98.75 198 A 1 
ATOM   1588 C CB  . VAL A 1 198 ? -9.203  13.470  14.647  1.00 98.71 198 A 1 
ATOM   1589 C CG1 . VAL A 1 198 ? -8.188  14.020  13.650  1.00 98.03 198 A 1 
ATOM   1590 C CG2 . VAL A 1 198 ? -8.497  13.012  15.916  1.00 98.13 198 A 1 
ATOM   1591 N N   . MET A 1 199 ? -11.559 14.488  12.942  1.00 98.95 199 A 1 
ATOM   1592 C CA  . MET A 1 199 ? -12.064 15.008  11.675  1.00 98.83 199 A 1 
ATOM   1593 C C   . MET A 1 199 ? -12.984 16.213  11.868  1.00 98.85 199 A 1 
ATOM   1594 O O   . MET A 1 199 ? -12.936 17.159  11.085  1.00 98.71 199 A 1 
ATOM   1595 C CB  . MET A 1 199 ? -12.805 13.911  10.911  1.00 98.80 199 A 1 
ATOM   1596 C CG  . MET A 1 199 ? -11.908 12.792  10.387  1.00 98.19 199 A 1 
ATOM   1597 S SD  . MET A 1 199 ? -10.748 13.349  9.115   1.00 97.81 199 A 1 
ATOM   1598 C CE  . MET A 1 199 ? -9.192  12.975  9.900   1.00 94.43 199 A 1 
ATOM   1599 N N   . ASP A 1 200 ? -13.823 16.190  12.905  1.00 98.88 200 A 1 
ATOM   1600 C CA  . ASP A 1 200 ? -14.704 17.321  13.172  1.00 98.83 200 A 1 
ATOM   1601 C C   . ASP A 1 200 ? -13.857 18.557  13.455  1.00 98.82 200 A 1 
ATOM   1602 O O   . ASP A 1 200 ? -14.178 19.661  13.015  1.00 98.60 200 A 1 
ATOM   1603 C CB  . ASP A 1 200 ? -15.612 17.046  14.377  1.00 98.75 200 A 1 
ATOM   1604 C CG  . ASP A 1 200 ? -16.789 16.138  14.039  1.00 98.07 200 A 1 
ATOM   1605 O OD1 . ASP A 1 200 ? -17.096 15.966  12.843  1.00 96.22 200 A 1 
ATOM   1606 O OD2 . ASP A 1 200 ? -17.421 15.621  14.984  1.00 96.23 200 A 1 
ATOM   1607 N N   . GLY A 1 201 ? -12.767 18.361  14.176  1.00 98.88 201 A 1 
ATOM   1608 C CA  . GLY A 1 201 ? -11.865 19.460  14.493  1.00 98.71 201 A 1 
ATOM   1609 C C   . GLY A 1 201 ? -11.234 20.040  13.245  1.00 98.74 201 A 1 
ATOM   1610 O O   . GLY A 1 201 ? -11.143 21.264  13.091  1.00 98.45 201 A 1 
ATOM   1611 N N   . TYR A 1 202 ? -10.796 19.182  12.346  1.00 98.78 202 A 1 
ATOM   1612 C CA  . TYR A 1 202 ? -10.179 19.636  11.108  1.00 98.76 202 A 1 
ATOM   1613 C C   . TYR A 1 202 ? -11.188 20.388  10.246  1.00 98.68 202 A 1 
ATOM   1614 O O   . TYR A 1 202 ? -10.873 21.432  9.674   1.00 98.28 202 A 1 
ATOM   1615 C CB  . TYR A 1 202 ? -9.622  18.448  10.301  1.00 98.72 202 A 1 
ATOM   1616 C CG  . TYR A 1 202 ? -8.427  17.743  10.915  1.00 98.73 202 A 1 
ATOM   1617 C CD1 . TYR A 1 202 ? -7.662  18.329  11.926  1.00 98.42 202 A 1 
ATOM   1618 C CD2 . TYR A 1 202 ? -8.042  16.486  10.447  1.00 98.42 202 A 1 
ATOM   1619 C CE1 . TYR A 1 202 ? -6.555  17.677  12.464  1.00 98.31 202 A 1 
ATOM   1620 C CE2 . TYR A 1 202 ? -6.936  15.833  10.971  1.00 98.30 202 A 1 
ATOM   1621 C CZ  . TYR A 1 202 ? -6.198  16.430  11.978  1.00 98.49 202 A 1 
ATOM   1622 O OH  . TYR A 1 202 ? -5.102  15.777  12.495  1.00 98.03 202 A 1 
ATOM   1623 N N   . ARG A 1 203 ? -12.401 19.863  10.167  1.00 98.71 203 A 1 
ATOM   1624 C CA  . ARG A 1 203 ? -13.455 20.491  9.376   1.00 98.68 203 A 1 
ATOM   1625 C C   . ARG A 1 203 ? -13.763 21.902  9.889   1.00 98.58 203 A 1 
ATOM   1626 O O   . ARG A 1 203 ? -13.879 22.842  9.100   1.00 97.95 203 A 1 
ATOM   1627 C CB  . ARG A 1 203 ? -14.726 19.636  9.408   1.00 98.25 203 A 1 
ATOM   1628 C CG  . ARG A 1 203 ? -15.946 20.299  8.772   1.00 97.08 203 A 1 
ATOM   1629 C CD  . ARG A 1 203 ? -17.137 19.339  8.780   1.00 96.44 203 A 1 
ATOM   1630 N NE  . ARG A 1 203 ? -17.013 18.296  7.758   1.00 95.50 203 A 1 
ATOM   1631 C CZ  . ARG A 1 203 ? -17.719 17.172  7.749   1.00 96.40 203 A 1 
ATOM   1632 N NH1 . ARG A 1 203 ? -18.559 16.907  8.729   1.00 91.04 203 A 1 
ATOM   1633 N NH2 . ARG A 1 203 ? -17.556 16.302  6.759   1.00 91.18 203 A 1 
ATOM   1634 N N   . LYS A 1 204 ? -13.897 22.043  11.194  1.00 98.67 204 A 1 
ATOM   1635 C CA  . LYS A 1 204 ? -14.203 23.330  11.793  1.00 98.50 204 A 1 
ATOM   1636 C C   . LYS A 1 204 ? -13.106 24.377  11.627  1.00 98.49 204 A 1 
ATOM   1637 O O   . LYS A 1 204 ? -13.382 25.573  11.588  1.00 97.70 204 A 1 
ATOM   1638 C CB  . LYS A 1 204 ? -14.509 23.161  13.287  1.00 98.14 204 A 1 
ATOM   1639 C CG  . LYS A 1 204 ? -15.771 22.366  13.588  1.00 87.09 204 A 1 
ATOM   1640 C CD  . LYS A 1 204 ? -16.006 22.274  15.093  1.00 84.89 204 A 1 
ATOM   1641 C CE  . LYS A 1 204 ? -17.290 21.500  15.396  1.00 72.74 204 A 1 
ATOM   1642 N NZ  . LYS A 1 204 ? -17.244 20.108  14.886  1.00 64.26 204 A 1 
ATOM   1643 N N   . THR A 1 205 ? -11.858 23.925  11.508  1.00 98.32 205 A 1 
ATOM   1644 C CA  . THR A 1 205 ? -10.726 24.846  11.375  1.00 98.09 205 A 1 
ATOM   1645 C C   . THR A 1 205 ? -10.135 24.912  9.965   1.00 97.87 205 A 1 
ATOM   1646 O O   . THR A 1 205 ? -9.088  25.518  9.750   1.00 96.69 205 A 1 
ATOM   1647 C CB  . THR A 1 205 ? -9.608  24.474  12.368  1.00 97.69 205 A 1 
ATOM   1648 O OG1 . THR A 1 205 ? -9.221  23.116  12.174  1.00 95.87 205 A 1 
ATOM   1649 C CG2 . THR A 1 205 ? -10.097 24.648  13.801  1.00 95.05 205 A 1 
ATOM   1650 N N   . GLY A 1 206 ? -10.818 24.290  9.001   1.00 97.91 206 A 1 
ATOM   1651 C CA  . GLY A 1 206 ? -10.359 24.334  7.619   1.00 97.69 206 A 1 
ATOM   1652 C C   . GLY A 1 206 ? -9.095  23.550  7.309   1.00 97.60 206 A 1 
ATOM   1653 O O   . GLY A 1 206 ? -8.372  23.879  6.366   1.00 96.44 206 A 1 
ATOM   1654 N N   . GLN A 1 207 ? -8.819  22.516  8.083   1.00 98.00 207 A 1 
ATOM   1655 C CA  . GLN A 1 207 ? -7.645  21.686  7.867   1.00 97.94 207 A 1 
ATOM   1656 C C   . GLN A 1 207 ? -7.984  20.496  6.977   1.00 98.03 207 A 1 
ATOM   1657 O O   . GLN A 1 207 ? -9.141  20.099  6.860   1.00 97.63 207 A 1 
ATOM   1658 C CB  . GLN A 1 207 ? -7.091  21.179  9.207   1.00 97.67 207 A 1 
ATOM   1659 C CG  . GLN A 1 207 ? -6.667  22.285  10.163  1.00 96.66 207 A 1 
ATOM   1660 C CD  . GLN A 1 207 ? -5.971  21.743  11.396  1.00 96.39 207 A 1 
ATOM   1661 O OE1 . GLN A 1 207 ? -4.922  21.108  11.284  1.00 89.78 207 A 1 
ATOM   1662 N NE2 . GLN A 1 207 ? -6.544  21.987  12.563  1.00 89.23 207 A 1 
ATOM   1663 N N   . ARG A 1 208 ? -6.959  19.932  6.333   1.00 98.11 208 A 1 
ATOM   1664 C CA  . ARG A 1 208 ? -7.139  18.777  5.458   1.00 98.26 208 A 1 
ATOM   1665 C C   . ARG A 1 208 ? -6.316  17.612  6.009   1.00 98.46 208 A 1 
ATOM   1666 O O   . ARG A 1 208 ? -5.508  17.789  6.914   1.00 98.20 208 A 1 
ATOM   1667 C CB  . ARG A 1 208 ? -6.687  19.108  4.028   1.00 97.70 208 A 1 
ATOM   1668 C CG  . ARG A 1 208 ? -7.359  20.339  3.413   1.00 94.63 208 A 1 
ATOM   1669 C CD  . ARG A 1 208 ? -8.870  20.200  3.327   1.00 88.03 208 A 1 
ATOM   1670 N NE  . ARG A 1 208 ? -9.312  19.199  2.348   1.00 82.26 208 A 1 
ATOM   1671 C CZ  . ARG A 1 208 ? -9.318  19.390  1.039   1.00 75.03 208 A 1 
ATOM   1672 N NH1 . ARG A 1 208 ? -8.912  20.541  0.504   1.00 68.12 208 A 1 
ATOM   1673 N NH2 . ARG A 1 208 ? -9.743  18.415  0.231   1.00 71.03 208 A 1 
ATOM   1674 N N   . ALA A 1 209 ? -6.538  16.423  5.441   1.00 98.46 209 A 1 
ATOM   1675 C CA  . ALA A 1 209 ? -5.829  15.243  5.921   1.00 98.69 209 A 1 
ATOM   1676 C C   . ALA A 1 209 ? -5.612  14.178  4.862   1.00 98.61 209 A 1 
ATOM   1677 O O   . ALA A 1 209 ? -6.392  14.052  3.912   1.00 98.47 209 A 1 
ATOM   1678 C CB  . ALA A 1 209 ? -6.589  14.634  7.095   1.00 98.47 209 A 1 
ATOM   1679 N N   . ILE A 1 210 ? -4.527  13.439  5.031   1.00 98.74 210 A 1 
ATOM   1680 C CA  . ILE A 1 210 ? -4.236  12.291  4.190   1.00 98.78 210 A 1 
ATOM   1681 C C   . ILE A 1 210 ? -4.275  11.160  5.206   1.00 98.87 210 A 1 
ATOM   1682 O O   . ILE A 1 210 ? -3.515  11.154  6.176   1.00 98.77 210 A 1 
ATOM   1683 C CB  . ILE A 1 210 ? -2.834  12.373  3.542   1.00 98.61 210 A 1 
ATOM   1684 C CG1 . ILE A 1 210 ? -2.836  13.464  2.467   1.00 97.93 210 A 1 
ATOM   1685 C CG2 . ILE A 1 210 ? -2.470  11.020  2.927   1.00 98.17 210 A 1 
ATOM   1686 C CD1 . ILE A 1 210 ? -1.493  13.667  1.779   1.00 96.29 210 A 1 
ATOM   1687 N N   . VAL A 1 211 ? -5.192  10.218  4.996   1.00 98.84 211 A 1 
ATOM   1688 C CA  . VAL A 1 211 ? -5.362  9.097   5.915   1.00 98.88 211 A 1 
ATOM   1689 C C   . VAL A 1 211 ? -4.637  7.857   5.411   1.00 98.88 211 A 1 
ATOM   1690 O O   . VAL A 1 211 ? -4.684  7.541   4.218   1.00 98.75 211 A 1 
ATOM   1691 C CB  . VAL A 1 211 ? -6.862  8.773   6.098   1.00 98.78 211 A 1 
ATOM   1692 C CG1 . VAL A 1 211 ? -7.041  7.627   7.090   1.00 98.33 211 A 1 
ATOM   1693 C CG2 . VAL A 1 211 ? -7.606  10.012  6.589   1.00 98.33 211 A 1 
ATOM   1694 N N   . SER A 1 212 ? -3.959  7.149   6.321   1.00 98.80 212 A 1 
ATOM   1695 C CA  . SER A 1 212 ? -3.250  5.932   5.964   1.00 98.86 212 A 1 
ATOM   1696 C C   . SER A 1 212 ? -3.645  4.800   6.911   1.00 98.87 212 A 1 
ATOM   1697 O O   . SER A 1 212 ? -3.913  5.036   8.092   1.00 98.63 212 A 1 
ATOM   1698 C CB  . SER A 1 212 ? -1.735  6.151   6.030   1.00 98.45 212 A 1 
ATOM   1699 O OG  . SER A 1 212 ? -1.318  7.143   5.104   1.00 90.41 212 A 1 
ATOM   1700 N N   . MET A 1 213 ? -3.684  3.582   6.385   1.00 98.70 213 A 1 
ATOM   1701 C CA  . MET A 1 213 ? -4.056  2.406   7.164   1.00 98.61 213 A 1 
ATOM   1702 C C   . MET A 1 213 ? -3.482  1.198   6.448   1.00 98.67 213 A 1 
ATOM   1703 O O   . MET A 1 213 ? -3.248  1.227   5.245   1.00 98.01 213 A 1 
ATOM   1704 C CB  . MET A 1 213 ? -5.580  2.290   7.245   1.00 97.73 213 A 1 
ATOM   1705 C CG  . MET A 1 213 ? -6.265  2.200   5.886   1.00 96.90 213 A 1 
ATOM   1706 S SD  . MET A 1 213 ? -8.073  2.392   5.962   1.00 97.39 213 A 1 
ATOM   1707 C CE  . MET A 1 213 ? -8.192  4.135   6.328   1.00 94.04 213 A 1 
ATOM   1708 N N   . HIS A 1 214 ? -3.242  0.116   7.199   1.00 98.45 214 A 1 
ATOM   1709 C CA  . HIS A 1 214 ? -2.674  -1.065  6.567   1.00 98.48 214 A 1 
ATOM   1710 C C   . HIS A 1 214 ? -3.691  -1.792  5.694   1.00 98.30 214 A 1 
ATOM   1711 O O   . HIS A 1 214 ? -3.413  -2.117  4.541   1.00 97.63 214 A 1 
ATOM   1712 C CB  . HIS A 1 214 ? -2.117  -2.025  7.617   1.00 98.22 214 A 1 
ATOM   1713 C CG  . HIS A 1 214 ? -1.412  -3.209  7.018   1.00 98.19 214 A 1 
ATOM   1714 N ND1 . HIS A 1 214 ? -0.289  -3.076  6.243   1.00 95.94 214 A 1 
ATOM   1715 C CD2 . HIS A 1 214 ? -1.712  -4.524  7.041   1.00 96.01 214 A 1 
ATOM   1716 C CE1 . HIS A 1 214 ? 0.083   -4.273  5.812   1.00 96.31 214 A 1 
ATOM   1717 N NE2 . HIS A 1 214 ? -0.763  -5.176  6.275   1.00 96.45 214 A 1 
ATOM   1718 N N   . ILE A 1 215 ? -4.880  -2.041  6.253   1.00 98.35 215 A 1 
ATOM   1719 C CA  . ILE A 1 215 ? -5.920  -2.771  5.523   1.00 98.32 215 A 1 
ATOM   1720 C C   . ILE A 1 215 ? -7.092  -1.875  5.132   1.00 98.35 215 A 1 
ATOM   1721 O O   . ILE A 1 215 ? -7.802  -1.344  5.991   1.00 98.00 215 A 1 
ATOM   1722 C CB  . ILE A 1 215 ? -6.460  -3.948  6.369   1.00 98.02 215 A 1 
ATOM   1723 C CG1 . ILE A 1 215 ? -5.296  -4.784  6.910   1.00 97.09 215 A 1 
ATOM   1724 C CG2 . ILE A 1 215 ? -7.390  -4.806  5.519   1.00 97.10 215 A 1 
ATOM   1725 C CD1 . ILE A 1 215 ? -5.717  -5.910  7.849   1.00 95.96 215 A 1 
ATOM   1726 N N   . CYS A 1 216 ? -7.311  -1.717  3.835   1.00 97.99 216 A 1 
ATOM   1727 C CA  . CYS A 1 216 ? -8.401  -0.907  3.312   1.00 97.73 216 A 1 
ATOM   1728 C C   . CYS A 1 216 ? -9.720  -1.661  3.445   1.00 97.84 216 A 1 
ATOM   1729 O O   . CYS A 1 216 ? -9.742  -2.896  3.461   1.00 96.32 216 A 1 
ATOM   1730 C CB  . CYS A 1 216 ? -8.164  -0.624  1.821   1.00 96.35 216 A 1 
ATOM   1731 S SG  . CYS A 1 216 ? -7.806  1.089   1.349   1.00 93.03 216 A 1 
ATOM   1732 N N   . PRO A 1 217 ? -10.848 -0.944  3.528   1.00 98.01 217 A 1 
ATOM   1733 C CA  . PRO A 1 217 ? -12.136 -1.644  3.579   1.00 97.74 217 A 1 
ATOM   1734 C C   . PRO A 1 217 ? -12.383 -2.190  2.174   1.00 97.53 217 A 1 
ATOM   1735 O O   . PRO A 1 217 ? -11.747 -1.751  1.209   1.00 95.86 217 A 1 
ATOM   1736 C CB  . PRO A 1 217 ? -13.115 -0.536  3.962   1.00 97.01 217 A 1 
ATOM   1737 C CG  . PRO A 1 217 ? -12.479 0.691   3.385   1.00 94.90 217 A 1 
ATOM   1738 C CD  . PRO A 1 217 ? -11.019 0.504   3.713   1.00 97.49 217 A 1 
ATOM   1739 N N   . GLY A 1 218 ? -13.300 -3.155  2.046   1.00 96.39 218 A 1 
ATOM   1740 C CA  . GLY A 1 218 ? -13.582 -3.728  0.739   1.00 95.85 218 A 1 
ATOM   1741 C C   . GLY A 1 218 ? -13.085 -5.156  0.596   1.00 96.01 218 A 1 
ATOM   1742 O O   . GLY A 1 218 ? -12.903 -5.863  1.583   1.00 94.25 218 A 1 
ATOM   1743 N N   . VAL A 1 219 ? -12.868 -5.573  -0.645  1.00 95.23 219 A 1 
ATOM   1744 C CA  . VAL A 1 219 ? -12.445 -6.937  -0.937  1.00 94.64 219 A 1 
ATOM   1745 C C   . VAL A 1 219 ? -11.131 -6.994  -1.712  1.00 95.07 219 A 1 
ATOM   1746 O O   . VAL A 1 219 ? -10.612 -5.971  -2.155  1.00 93.85 219 A 1 
ATOM   1747 C CB  . VAL A 1 219 ? -13.512 -7.671  -1.780  1.00 93.03 219 A 1 
ATOM   1748 C CG1 . VAL A 1 219 ? -14.859 -7.624  -1.070  1.00 87.29 219 A 1 
ATOM   1749 C CG2 . VAL A 1 219 ? -13.620 -7.038  -3.169  1.00 87.23 219 A 1 
ATOM   1750 N N   . ALA A 1 220 ? -10.608 -8.222  -1.874  1.00 93.71 220 A 1 
ATOM   1751 C CA  . ALA A 1 220 ? -9.398  -8.438  -2.647  1.00 93.31 220 A 1 
ATOM   1752 C C   . ALA A 1 220 ? -9.891  -9.002  -3.981  1.00 93.15 220 A 1 
ATOM   1753 O O   . ALA A 1 220 ? -10.446 -10.097 -4.025  1.00 90.06 220 A 1 
ATOM   1754 C CB  . ALA A 1 220 ? -8.492  -9.446  -1.947  1.00 91.98 220 A 1 
ATOM   1755 N N   . GLU A 1 221 ? -9.716  -8.248  -5.069  1.00 91.86 221 A 1 
ATOM   1756 C CA  . GLU A 1 221 ? -10.200 -8.637  -6.388  1.00 90.70 221 A 1 
ATOM   1757 C C   . GLU A 1 221 ? -9.794  -10.016 -6.893  1.00 90.73 221 A 1 
ATOM   1758 O O   . GLU A 1 221 ? -10.539 -10.646 -7.639  1.00 87.48 221 A 1 
ATOM   1759 C CB  . GLU A 1 221 ? -9.783  -7.598  -7.435  1.00 88.15 221 A 1 
ATOM   1760 C CG  . GLU A 1 221 ? -10.424 -6.232  -7.279  1.00 84.40 221 A 1 
ATOM   1761 C CD  . GLU A 1 221 ? -9.635  -5.291  -6.390  1.00 86.04 221 A 1 
ATOM   1762 O OE1 . GLU A 1 221 ? -8.895  -5.760  -5.494  1.00 82.07 221 A 1 
ATOM   1763 O OE2 . GLU A 1 221 ? -9.752  -4.057  -6.588  1.00 82.99 221 A 1 
ATOM   1764 N N   . ARG A 1 222 ? -8.613  -10.498 -6.507  1.00 90.06 222 A 1 
ATOM   1765 C CA  . ARG A 1 222 ? -8.138  -11.779 -6.995  1.00 88.27 222 A 1 
ATOM   1766 C C   . ARG A 1 222 ? -8.795  -12.996 -6.352  1.00 88.44 222 A 1 
ATOM   1767 O O   . ARG A 1 222 ? -8.545  -14.131 -6.760  1.00 85.82 222 A 1 
ATOM   1768 C CB  . ARG A 1 222 ? -6.616  -11.861 -6.835  1.00 86.13 222 A 1 
ATOM   1769 C CG  . ARG A 1 222 ? -6.123  -11.723 -5.414  1.00 80.03 222 A 1 
ATOM   1770 C CD  . ARG A 1 222 ? -4.602  -11.615 -5.350  1.00 77.97 222 A 1 
ATOM   1771 N NE  . ARG A 1 222 ? -3.944  -12.847 -5.753  1.00 73.26 222 A 1 
ATOM   1772 C CZ  . ARG A 1 222 ? -2.621  -12.996 -5.851  1.00 69.63 222 A 1 
ATOM   1773 N NH1 . ARG A 1 222 ? -1.817  -11.981 -5.592  1.00 63.93 222 A 1 
ATOM   1774 N NH2 . ARG A 1 222 ? -2.104  -14.165 -6.210  1.00 62.43 222 A 1 
ATOM   1775 N N   . PHE A 1 223 ? -9.630  -12.768 -5.351  1.00 89.53 223 A 1 
ATOM   1776 C CA  . PHE A 1 223 ? -10.326 -13.859 -4.656  1.00 88.53 223 A 1 
ATOM   1777 C C   . PHE A 1 223 ? -11.833 -13.629 -4.614  1.00 89.87 223 A 1 
ATOM   1778 O O   . PHE A 1 223 ? -12.298 -12.509 -4.791  1.00 86.77 223 A 1 
ATOM   1779 C CB  . PHE A 1 223 ? -9.823  -13.966 -3.214  1.00 85.55 223 A 1 
ATOM   1780 C CG  . PHE A 1 223 ? -8.331  -14.103 -3.083  1.00 81.21 223 A 1 
ATOM   1781 C CD1 . PHE A 1 223 ? -7.683  -15.253 -3.528  1.00 75.56 223 A 1 
ATOM   1782 C CD2 . PHE A 1 223 ? -7.576  -13.088 -2.505  1.00 75.25 223 A 1 
ATOM   1783 C CE1 . PHE A 1 223 ? -6.312  -15.390 -3.400  1.00 71.92 223 A 1 
ATOM   1784 C CE2 . PHE A 1 223 ? -6.195  -13.213 -2.370  1.00 71.62 223 A 1 
ATOM   1785 C CZ  . PHE A 1 223 ? -5.559  -14.368 -2.820  1.00 70.85 223 A 1 
ATOM   1786 N N   . ASN A 1 224 ? -12.681 -14.756 -4.466  1.00 84.27 224 A 1 
ATOM   1787 C CA  . ASN A 1 224 ? -14.072 -14.672 -4.239  1.00 84.92 224 A 1 
ATOM   1788 C C   . ASN A 1 224 ? -14.310 -14.654 -2.762  1.00 83.00 224 A 1 
ATOM   1789 O O   . ASN A 1 224 ? -13.584 -15.169 -1.995  1.00 78.95 224 A 1 
ATOM   1790 C CB  . ASN A 1 224 ? -14.806 -15.817 -4.890  1.00 84.16 224 A 1 
ATOM   1791 C CG  . ASN A 1 224 ? -14.693 -15.908 -6.275  1.00 82.46 224 A 1 
ATOM   1792 O OD1 . ASN A 1 224 ? -14.414 -14.894 -6.970  1.00 77.03 224 A 1 
ATOM   1793 N ND2 . ASN A 1 224 ? -14.852 -16.696 -6.973  1.00 80.20 224 A 1 
ATOM   1794 N N   . TYR A 1 225 ? -15.352 -14.020 -2.289  1.00 82.70 225 A 1 
ATOM   1795 C CA  . TYR A 1 225 ? -15.706 -13.932 -0.882  1.00 81.51 225 A 1 
ATOM   1796 C C   . TYR A 1 225 ? -14.487 -13.455 -0.106  1.00 82.84 225 A 1 
ATOM   1797 O O   . TYR A 1 225 ? -14.098 -14.044 0.899   1.00 78.69 225 A 1 
ATOM   1798 C CB  . TYR A 1 225 ? -16.163 -15.298 -0.365  1.00 78.11 225 A 1 
ATOM   1799 C CG  . TYR A 1 225 ? -17.388 -15.814 -1.081  1.00 72.73 225 A 1 
ATOM   1800 C CD1 . TYR A 1 225 ? -18.643 -15.279 -0.812  1.00 68.35 225 A 1 
ATOM   1801 C CD2 . TYR A 1 225 ? -17.289 -16.800 -2.059  1.00 68.86 225 A 1 
ATOM   1802 C CE1 . TYR A 1 225 ? -19.772 -15.716 -1.497  1.00 63.13 225 A 1 
ATOM   1803 C CE2 . TYR A 1 225 ? -18.408 -17.240 -2.749  1.00 62.70 225 A 1 
ATOM   1804 C CZ  . TYR A 1 225 ? -19.650 -16.696 -2.464  1.00 62.32 225 A 1 
ATOM   1805 O OH  . TYR A 1 225 ? -20.767 -17.122 -3.150  1.00 55.92 225 A 1 
ATOM   1806 N N   . SER A 1 226 ? -13.882 -12.382 -0.614  1.00 88.54 226 A 1 
ATOM   1807 C CA  . SER A 1 226 ? -12.643 -11.850 -0.079  1.00 87.88 226 A 1 
ATOM   1808 C C   . SER A 1 226 ? -12.731 -10.607 0.797   1.00 90.52 226 A 1 
ATOM   1809 O O   . SER A 1 226 ? -11.810 -9.789  0.811   1.00 87.30 226 A 1 
ATOM   1810 C CB  . SER A 1 226 ? -11.694 -11.577 -1.243  1.00 82.45 226 A 1 
ATOM   1811 O OG  . SER A 1 226 ? -12.296 -10.697 -2.175  1.00 75.46 226 A 1 
ATOM   1812 N N   . ASP A 1 227 ? -13.843 -10.462 1.537   1.00 92.62 227 A 1 
ATOM   1813 C CA  . ASP A 1 227 ? -13.978 -9.342  2.456   1.00 93.42 227 A 1 
ATOM   1814 C C   . ASP A 1 227 ? -12.798 -9.375  3.413   1.00 94.52 227 A 1 
ATOM   1815 O O   . ASP A 1 227 ? -12.433 -10.437 3.918   1.00 92.96 227 A 1 
ATOM   1816 C CB  . ASP A 1 227 ? -15.279 -9.455  3.235   1.00 91.40 227 A 1 
ATOM   1817 C CG  . ASP A 1 227 ? -16.496 -9.421  2.335   1.00 85.05 227 A 1 
ATOM   1818 O OD1 . ASP A 1 227 ? -16.789 -8.347  1.773   1.00 78.08 227 A 1 
ATOM   1819 O OD2 . ASP A 1 227 ? -17.152 -10.475 2.180   1.00 78.30 227 A 1 
ATOM   1820 N N   . GLN A 1 228 ? -12.192 -8.213  3.656   1.00 96.16 228 A 1 
ATOM   1821 C CA  . GLN A 1 228 ? -11.035 -8.135  4.540   1.00 96.55 228 A 1 
ATOM   1822 C C   . GLN A 1 228 ? -11.373 -7.781  5.980   1.00 97.23 228 A 1 
ATOM   1823 O O   . GLN A 1 228 ? -10.698 -8.224  6.910   1.00 95.85 228 A 1 
ATOM   1824 C CB  . GLN A 1 228 ? -10.043 -7.105  3.988   1.00 95.90 228 A 1 
ATOM   1825 C CG  . GLN A 1 228 ? -9.538  -7.433  2.593   1.00 94.45 228 A 1 
ATOM   1826 C CD  . GLN A 1 228 ? -8.820  -8.759  2.562   1.00 93.84 228 A 1 
ATOM   1827 O OE1 . GLN A 1 228 ? -7.770  -8.927  3.196   1.00 85.55 228 A 1 
ATOM   1828 N NE2 . GLN A 1 228 ? -9.380  -9.722  1.847   1.00 84.93 228 A 1 
ATOM   1829 N N   . LEU A 1 229 ? -12.418 -6.984  6.168   1.00 97.45 229 A 1 
ATOM   1830 C CA  . LEU A 1 229 ? -12.814 -6.553  7.499   1.00 97.57 229 A 1 
ATOM   1831 C C   . LEU A 1 229 ? -14.163 -7.137  7.905   1.00 97.14 229 A 1 
ATOM   1832 O O   . LEU A 1 229 ? -14.973 -7.489  7.057   1.00 96.49 229 A 1 
ATOM   1833 C CB  . LEU A 1 229 ? -12.892 -5.022  7.541   1.00 97.82 229 A 1 
ATOM   1834 C CG  . LEU A 1 229 ? -11.711 -4.241  6.956   1.00 97.48 229 A 1 
ATOM   1835 C CD1 . LEU A 1 229 ? -11.975 -2.741  7.094   1.00 97.22 229 A 1 
ATOM   1836 C CD2 . LEU A 1 229 ? -10.425 -4.628  7.667   1.00 97.16 229 A 1 
ATOM   1837 N N   . TYR A 1 230 ? -14.405 -7.234  9.217   1.00 97.67 230 A 1 
ATOM   1838 C CA  . TYR A 1 230 ? -15.692 -7.710  9.696   1.00 97.40 230 A 1 
ATOM   1839 C C   . TYR A 1 230 ? -16.742 -6.746  9.133   1.00 97.44 230 A 1 
ATOM   1840 O O   . TYR A 1 230 ? -16.494 -5.539  9.077   1.00 96.89 230 A 1 
ATOM   1841 C CB  . TYR A 1 230 ? -15.746 -7.678  11.226  1.00 97.01 230 A 1 
ATOM   1842 C CG  . TYR A 1 230 ? -14.955 -8.782  11.907  1.00 96.90 230 A 1 
ATOM   1843 C CD1 . TYR A 1 230 ? -15.341 -10.109 11.776  1.00 95.84 230 A 1 
ATOM   1844 C CD2 . TYR A 1 230 ? -13.855 -8.484  12.701  1.00 96.09 230 A 1 
ATOM   1845 C CE1 . TYR A 1 230 ? -14.634 -11.130 12.422  1.00 95.28 230 A 1 
ATOM   1846 C CE2 . TYR A 1 230 ? -13.145 -9.491  13.356  1.00 95.31 230 A 1 
ATOM   1847 C CZ  . TYR A 1 230 ? -13.537 -10.806 13.205  1.00 95.64 230 A 1 
ATOM   1848 O OH  . TYR A 1 230 ? -12.839 -11.806 13.846  1.00 93.87 230 A 1 
ATOM   1849 N N   . PRO A 1 231 ? -17.904 -7.246  8.716   1.00 96.86 231 A 1 
ATOM   1850 C CA  . PRO A 1 231 ? -18.966 -6.412  8.138   1.00 96.25 231 A 1 
ATOM   1851 C C   . PRO A 1 231 ? -19.315 -5.149  8.923   1.00 96.73 231 A 1 
ATOM   1852 O O   . PRO A 1 231 ? -19.429 -4.067  8.347   1.00 96.26 231 A 1 
ATOM   1853 C CB  . PRO A 1 231 ? -20.146 -7.380  8.036   1.00 94.99 231 A 1 
ATOM   1854 C CG  . PRO A 1 231 ? -19.477 -8.689  7.784   1.00 92.38 231 A 1 
ATOM   1855 C CD  . PRO A 1 231 ? -18.310 -8.667  8.742   1.00 95.27 231 A 1 
ATOM   1856 N N   . GLN A 1 232 ? -19.485 -5.282  10.242  1.00 96.87 232 A 1 
ATOM   1857 C CA  . GLN A 1 232 ? -19.847 -4.137  11.063  1.00 96.69 232 A 1 
ATOM   1858 C C   . GLN A 1 232 ? -18.785 -3.041  11.057  1.00 97.32 232 A 1 
ATOM   1859 O O   . GLN A 1 232 ? -19.115 -1.856  11.141  1.00 96.95 232 A 1 
ATOM   1860 C CB  . GLN A 1 232 ? -20.138 -4.580  12.510  1.00 95.42 232 A 1 
ATOM   1861 C CG  . GLN A 1 232 ? -18.941 -5.109  13.286  1.00 90.56 232 A 1 
ATOM   1862 C CD  . GLN A 1 232 ? -18.793 -6.619  13.184  1.00 90.32 232 A 1 
ATOM   1863 O OE1 . GLN A 1 232 ? -19.083 -7.220  12.147  1.00 84.50 232 A 1 
ATOM   1864 N NE2 . GLN A 1 232 ? -18.325 -7.232  14.270  1.00 83.08 232 A 1 
ATOM   1865 N N   . TYR A 1 233 ? -17.514 -3.424  10.949  1.00 97.72 233 A 1 
ATOM   1866 C CA  . TYR A 1 233 ? -16.446 -2.437  10.925  1.00 98.18 233 A 1 
ATOM   1867 C C   . TYR A 1 233 ? -16.232 -1.895  9.514   1.00 98.30 233 A 1 
ATOM   1868 O O   . TYR A 1 233 ? -15.959 -0.711  9.339   1.00 98.11 233 A 1 
ATOM   1869 C CB  . TYR A 1 233 ? -15.130 -3.045  11.440  1.00 98.06 233 A 1 
ATOM   1870 C CG  . TYR A 1 233 ? -15.212 -3.575  12.858  1.00 98.09 233 A 1 
ATOM   1871 C CD1 . TYR A 1 233 ? -15.895 -2.878  13.863  1.00 97.42 233 A 1 
ATOM   1872 C CD2 . TYR A 1 233 ? -14.603 -4.785  13.201  1.00 97.46 233 A 1 
ATOM   1873 C CE1 . TYR A 1 233 ? -15.983 -3.370  15.159  1.00 97.05 233 A 1 
ATOM   1874 C CE2 . TYR A 1 233 ? -14.687 -5.284  14.496  1.00 97.03 233 A 1 
ATOM   1875 C CZ  . TYR A 1 233 ? -15.375 -4.578  15.467  1.00 97.27 233 A 1 
ATOM   1876 O OH  . TYR A 1 233 ? -15.461 -5.078  16.746  1.00 96.36 233 A 1 
ATOM   1877 N N   . ASN A 1 234 ? -16.371 -2.760  8.526   1.00 98.06 234 A 1 
ATOM   1878 C CA  . ASN A 1 234 ? -16.194 -2.354  7.144   1.00 98.04 234 A 1 
ATOM   1879 C C   . ASN A 1 234 ? -17.161 -1.234  6.777   1.00 98.26 234 A 1 
ATOM   1880 O O   . ASN A 1 234 ? -16.751 -0.185  6.273   1.00 98.21 234 A 1 
ATOM   1881 C CB  . ASN A 1 234 ? -16.418 -3.537  6.200   1.00 97.69 234 A 1 
ATOM   1882 C CG  . ASN A 1 234 ? -16.101 -3.190  4.760   1.00 97.42 234 A 1 
ATOM   1883 O OD1 . ASN A 1 234 ? -14.942 -3.233  4.345   1.00 94.77 234 A 1 
ATOM   1884 N ND2 . ASN A 1 234 ? -17.118 -2.836  3.993   1.00 94.47 234 A 1 
ATOM   1885 N N   . ASP A 1 235 ? -18.447 -1.467  7.034   1.00 97.67 235 A 1 
ATOM   1886 C CA  . ASP A 1 235 ? -19.466 -0.478  6.698   1.00 97.40 235 A 1 
ATOM   1887 C C   . ASP A 1 235 ? -19.278 0.829   7.466   1.00 97.90 235 A 1 
ATOM   1888 O O   . ASP A 1 235 ? -19.422 1.912   6.893   1.00 97.65 235 A 1 
ATOM   1889 C CB  . ASP A 1 235 ? -20.863 -1.036  6.971   1.00 96.18 235 A 1 
ATOM   1890 C CG  . ASP A 1 235 ? -21.185 -2.244  6.096   1.00 91.60 235 A 1 
ATOM   1891 O OD1 . ASP A 1 235 ? -20.460 -2.493  5.107   1.00 87.42 235 A 1 
ATOM   1892 O OD2 . ASP A 1 235 ? -22.173 -2.941  6.399   1.00 87.06 235 A 1 
ATOM   1893 N N   . ARG A 1 236 ? -18.963 0.727   8.750   1.00 97.99 236 A 1 
ATOM   1894 C CA  . ARG A 1 236 ? -18.769 1.925   9.564   1.00 98.29 236 A 1 
ATOM   1895 C C   . ARG A 1 236 ? -17.533 2.700   9.111   1.00 98.54 236 A 1 
ATOM   1896 O O   . ARG A 1 236 ? -17.529 3.936   9.124   1.00 98.36 236 A 1 
ATOM   1897 C CB  . ARG A 1 236 ? -18.653 1.556   11.046  1.00 97.95 236 A 1 
ATOM   1898 C CG  . ARG A 1 236 ? -18.660 2.773   11.968  1.00 96.22 236 A 1 
ATOM   1899 C CD  . ARG A 1 236 ? -18.710 2.366   13.436  1.00 94.90 236 A 1 
ATOM   1900 N NE  . ARG A 1 236 ? -18.770 3.533   14.315  1.00 93.02 236 A 1 
ATOM   1901 C CZ  . ARG A 1 236 ? -18.792 3.480   15.640  1.00 91.20 236 A 1 
ATOM   1902 N NH1 . ARG A 1 236 ? -18.754 2.313   16.255  1.00 88.98 236 A 1 
ATOM   1903 N NH2 . ARG A 1 236 ? -18.845 4.597   16.343  1.00 86.89 236 A 1 
ATOM   1904 N N   . LEU A 1 237 ? -16.477 1.987   8.712   1.00 98.40 237 A 1 
ATOM   1905 C CA  . LEU A 1 237 ? -15.251 2.648   8.259   1.00 98.52 237 A 1 
ATOM   1906 C C   . LEU A 1 237 ? -15.487 3.379   6.946   1.00 98.65 237 A 1 
ATOM   1907 O O   . LEU A 1 237 ? -15.035 4.515   6.768   1.00 98.62 237 A 1 
ATOM   1908 C CB  . LEU A 1 237 ? -14.118 1.624   8.100   1.00 98.56 237 A 1 
ATOM   1909 C CG  . LEU A 1 237 ? -12.762 2.188   7.643   1.00 98.22 237 A 1 
ATOM   1910 C CD1 . LEU A 1 237 ? -12.278 3.237   8.630   1.00 97.83 237 A 1 
ATOM   1911 C CD2 . LEU A 1 237 ? -11.751 1.052   7.545   1.00 97.78 237 A 1 
ATOM   1912 N N   . VAL A 1 238 ? -16.201 2.735   6.020   1.00 98.61 238 A 1 
ATOM   1913 C CA  . VAL A 1 238 ? -16.497 3.372   4.743   1.00 98.55 238 A 1 
ATOM   1914 C C   . VAL A 1 238 ? -17.299 4.651   4.986   1.00 98.64 238 A 1 
ATOM   1915 O O   . VAL A 1 238 ? -16.991 5.700   4.424   1.00 98.57 238 A 1 
ATOM   1916 C CB  . VAL A 1 238 ? -17.302 2.425   3.812   1.00 98.29 238 A 1 
ATOM   1917 C CG1 . VAL A 1 238 ? -17.788 3.179   2.575   1.00 97.60 238 A 1 
ATOM   1918 C CG2 . VAL A 1 238 ? -16.430 1.254   3.390   1.00 97.69 238 A 1 
ATOM   1919 N N   . ASP A 1 239 ? -18.329 4.558   5.833   1.00 98.54 239 A 1 
ATOM   1920 C CA  . ASP A 1 239 ? -19.156 5.722   6.142   1.00 98.44 239 A 1 
ATOM   1921 C C   . ASP A 1 239 ? -18.332 6.819   6.818   1.00 98.58 239 A 1 
ATOM   1922 O O   . ASP A 1 239 ? -18.471 7.999   6.495   1.00 98.36 239 A 1 
ATOM   1923 C CB  . ASP A 1 239 ? -20.319 5.338   7.063   1.00 97.95 239 A 1 
ATOM   1924 C CG  . ASP A 1 239 ? -21.402 4.549   6.347   1.00 94.59 239 A 1 
ATOM   1925 O OD1 . ASP A 1 239 ? -21.389 4.478   5.108   1.00 91.74 239 A 1 
ATOM   1926 O OD2 . ASP A 1 239 ? -22.291 4.014   7.045   1.00 91.41 239 A 1 
ATOM   1927 N N   . SER A 1 240 ? -17.473 6.424   7.754   1.00 98.49 240 A 1 
ATOM   1928 C CA  . SER A 1 240 ? -16.646 7.378   8.485   1.00 98.47 240 A 1 
ATOM   1929 C C   . SER A 1 240 ? -15.691 8.139   7.570   1.00 98.67 240 A 1 
ATOM   1930 O O   . SER A 1 240 ? -15.505 9.344   7.720   1.00 98.30 240 A 1 
ATOM   1931 C CB  . SER A 1 240 ? -15.840 6.664   9.571   1.00 97.91 240 A 1 
ATOM   1932 O OG  . SER A 1 240 ? -16.692 6.114   10.562  1.00 92.73 240 A 1 
ATOM   1933 N N   . LEU A 1 241 ? -15.092 7.437   6.622   1.00 98.65 241 A 1 
ATOM   1934 C CA  . LEU A 1 241 ? -14.157 8.073   5.701   1.00 98.60 241 A 1 
ATOM   1935 C C   . LEU A 1 241 ? -14.879 8.958   4.676   1.00 98.68 241 A 1 
ATOM   1936 O O   . LEU A 1 241 ? -14.488 10.105  4.455   1.00 98.49 241 A 1 
ATOM   1937 C CB  . LEU A 1 241 ? -13.323 7.011   4.979   1.00 98.71 241 A 1 
ATOM   1938 C CG  . LEU A 1 241 ? -12.365 6.215   5.876   1.00 98.51 241 A 1 
ATOM   1939 C CD1 . LEU A 1 241 ? -11.793 5.028   5.111   1.00 98.20 241 A 1 
ATOM   1940 C CD2 . LEU A 1 241 ? -11.243 7.126   6.364   1.00 97.96 241 A 1 
ATOM   1941 N N   . ALA A 1 242 ? -15.945 8.433   4.066   1.00 98.70 242 A 1 
ATOM   1942 C CA  . ALA A 1 242 ? -16.689 9.182   3.061   1.00 98.65 242 A 1 
ATOM   1943 C C   . ALA A 1 242 ? -17.340 10.444  3.637   1.00 98.54 242 A 1 
ATOM   1944 O O   . ALA A 1 242 ? -17.440 11.462  2.953   1.00 98.10 242 A 1 
ATOM   1945 C CB  . ALA A 1 242 ? -17.749 8.290   2.417   1.00 98.44 242 A 1 
ATOM   1946 N N   . GLU A 1 243 ? -17.776 10.369  4.891   1.00 98.56 243 A 1 
ATOM   1947 C CA  . GLU A 1 243 ? -18.426 11.498  5.555   1.00 98.46 243 A 1 
ATOM   1948 C C   . GLU A 1 243 ? -17.537 12.741  5.567   1.00 98.44 243 A 1 
ATOM   1949 O O   . GLU A 1 243 ? -18.034 13.867  5.515   1.00 97.86 243 A 1 
ATOM   1950 C CB  . GLU A 1 243 ? -18.794 11.107  6.995   1.00 97.67 243 A 1 
ATOM   1951 C CG  . GLU A 1 243 ? -19.353 12.243  7.866   1.00 90.57 243 A 1 
ATOM   1952 C CD  . GLU A 1 243 ? -20.648 12.826  7.318   1.00 86.15 243 A 1 
ATOM   1953 O OE1 . GLU A 1 243 ? -21.429 12.081  6.694   1.00 80.80 243 A 1 
ATOM   1954 O OE2 . GLU A 1 243 ? -20.877 14.033  7.521   1.00 79.72 243 A 1 
ATOM   1955 N N   . TYR A 1 244 ? -16.235 12.534  5.605   1.00 98.69 244 A 1 
ATOM   1956 C CA  . TYR A 1 244 ? -15.291 13.650  5.629   1.00 98.69 244 A 1 
ATOM   1957 C C   . TYR A 1 244 ? -14.559 13.855  4.307   1.00 98.61 244 A 1 
ATOM   1958 O O   . TYR A 1 244 ? -13.363 14.144  4.278   1.00 98.19 244 A 1 
ATOM   1959 C CB  . TYR A 1 244 ? -14.297 13.438  6.778   1.00 98.67 244 A 1 
ATOM   1960 C CG  . TYR A 1 244 ? -14.970 13.478  8.136   1.00 98.70 244 A 1 
ATOM   1961 C CD1 . TYR A 1 244 ? -15.316 14.692  8.727   1.00 98.37 244 A 1 
ATOM   1962 C CD2 . TYR A 1 244 ? -15.328 12.302  8.792   1.00 98.38 244 A 1 
ATOM   1963 C CE1 . TYR A 1 244 ? -16.001 14.740  9.945   1.00 98.08 244 A 1 
ATOM   1964 C CE2 . TYR A 1 244 ? -16.011 12.339  9.996   1.00 98.10 244 A 1 
ATOM   1965 C CZ  . TYR A 1 244 ? -16.354 13.553  10.578  1.00 98.22 244 A 1 
ATOM   1966 O OH  . TYR A 1 244 ? -17.039 13.592  11.762  1.00 97.42 244 A 1 
ATOM   1967 N N   . ASN A 1 245 ? -15.299 13.731  3.207   1.00 98.46 245 A 1 
ATOM   1968 C CA  . ASN A 1 245 ? -14.730 13.915  1.879   1.00 98.12 245 A 1 
ATOM   1969 C C   . ASN A 1 245 ? -14.244 15.346  1.653   1.00 98.06 245 A 1 
ATOM   1970 O O   . ASN A 1 245 ? -13.458 15.610  0.753   1.00 96.88 245 A 1 
ATOM   1971 C CB  . ASN A 1 245 ? -15.751 13.537  0.800   1.00 97.64 245 A 1 
ATOM   1972 C CG  . ASN A 1 245 ? -16.931 14.486  0.747   1.00 97.20 245 A 1 
ATOM   1973 O OD1 . ASN A 1 245 ? -17.535 14.799  1.767   1.00 92.62 245 A 1 
ATOM   1974 N ND2 . ASN A 1 245 ? -17.263 14.940  -0.446  1.00 91.63 245 A 1 
ATOM   1975 N N   . ASP A 1 246 ? -14.725 16.269  2.484   1.00 98.17 246 A 1 
ATOM   1976 C CA  . ASP A 1 246 ? -14.320 17.665  2.396   1.00 97.89 246 A 1 
ATOM   1977 C C   . ASP A 1 246 ? -13.002 17.910  3.134   1.00 97.97 246 A 1 
ATOM   1978 O O   . ASP A 1 246 ? -12.375 18.954  2.980   1.00 97.07 246 A 1 
ATOM   1979 C CB  . ASP A 1 246 ? -15.415 18.576  2.981   1.00 97.32 246 A 1 
ATOM   1980 C CG  . ASP A 1 246 ? -15.739 18.240  4.427   1.00 96.66 246 A 1 
ATOM   1981 O OD1 . ASP A 1 246 ? -15.888 17.038  4.757   1.00 94.76 246 A 1 
ATOM   1982 O OD2 . ASP A 1 246 ? -15.870 19.177  5.238   1.00 94.09 246 A 1 
ATOM   1983 N N   . VAL A 1 247 ? -12.584 16.937  3.927   1.00 98.36 247 A 1 
ATOM   1984 C CA  . VAL A 1 247 ? -11.347 17.036  4.704   1.00 98.46 247 A 1 
ATOM   1985 C C   . VAL A 1 247 ? -10.244 16.118  4.166   1.00 98.52 247 A 1 
ATOM   1986 O O   . VAL A 1 247 ? -9.077  16.503  4.100   1.00 98.20 247 A 1 
ATOM   1987 C CB  . VAL A 1 247 ? -11.602 16.659  6.184   1.00 98.44 247 A 1 
ATOM   1988 C CG1 . VAL A 1 247 ? -10.295 16.650  6.970   1.00 97.90 247 A 1 
ATOM   1989 C CG2 . VAL A 1 247 ? -12.591 17.635  6.811   1.00 97.88 247 A 1 
ATOM   1990 N N   . ILE A 1 248 ? -10.618 14.913  3.772   1.00 98.52 248 A 1 
ATOM   1991 C CA  . ILE A 1 248 ? -9.667  13.905  3.310   1.00 98.63 248 A 1 
ATOM   1992 C C   . ILE A 1 248 ? -9.283  14.011  1.829   1.00 98.46 248 A 1 
ATOM   1993 O O   . ILE A 1 248 ? -10.136 13.895  0.949   1.00 98.15 248 A 1 
ATOM   1994 C CB  . ILE A 1 248 ? -10.225 12.491  3.598   1.00 98.67 248 A 1 
ATOM   1995 C CG1 . ILE A 1 248 ? -10.497 12.347  5.103   1.00 98.42 248 A 1 
ATOM   1996 C CG2 . ILE A 1 248 ? -9.248  11.426  3.120   1.00 98.47 248 A 1 
ATOM   1997 C CD1 . ILE A 1 248 ? -11.218 11.067  5.481   1.00 98.24 248 A 1 
ATOM   1998 N N   . LEU A 1 249 ? -7.988  14.196  1.567   1.00 98.47 249 A 1 
ATOM   1999 C CA  . LEU A 1 249 ? -7.474  14.290  0.198   1.00 98.15 249 A 1 
ATOM   2000 C C   . LEU A 1 249 ? -7.420  12.910  -0.444  1.00 98.24 249 A 1 
ATOM   2001 O O   . LEU A 1 249 ? -7.568  12.770  -1.655  1.00 97.31 249 A 1 
ATOM   2002 C CB  . LEU A 1 249 ? -6.071  14.898  0.182   1.00 97.45 249 A 1 
ATOM   2003 C CG  . LEU A 1 249 ? -5.895  16.319  0.722   1.00 95.44 249 A 1 
ATOM   2004 C CD1 . LEU A 1 249 ? -4.443  16.741  0.540   1.00 93.47 249 A 1 
ATOM   2005 C CD2 . LEU A 1 249 ? -6.815  17.275  -0.017  1.00 93.28 249 A 1 
ATOM   2006 N N   . GLY A 1 250 ? -7.192  11.891  0.382   1.00 98.51 250 A 1 
ATOM   2007 C CA  . GLY A 1 250 ? -7.088  10.532  -0.113  1.00 98.54 250 A 1 
ATOM   2008 C C   . GLY A 1 250 ? -6.682  9.585   0.996   1.00 98.78 250 A 1 
ATOM   2009 O O   . GLY A 1 250 ? -6.230  10.018  2.056   1.00 98.62 250 A 1 
ATOM   2010 N N   . VAL A 1 251 ? -6.853  8.284   0.748   1.00 98.70 251 A 1 
ATOM   2011 C CA  . VAL A 1 251 ? -6.510  7.248   1.723   1.00 98.75 251 A 1 
ATOM   2012 C C   . VAL A 1 251 ? -5.453  6.332   1.118   1.00 98.76 251 A 1 
ATOM   2013 O O   . VAL A 1 251 ? -5.566  5.930   -0.043  1.00 98.58 251 A 1 
ATOM   2014 C CB  . VAL A 1 251 ? -7.753  6.414   2.090   1.00 98.71 251 A 1 
ATOM   2015 C CG1 . VAL A 1 251 ? -7.389  5.342   3.114   1.00 98.28 251 A 1 
ATOM   2016 C CG2 . VAL A 1 251 ? -8.854  7.315   2.650   1.00 98.25 251 A 1 
ATOM   2017 N N   . LEU A 1 252 ? -4.419  6.000   1.898   1.00 98.77 252 A 1 
ATOM   2018 C CA  . LEU A 1 252 ? -3.363  5.120   1.430   1.00 98.76 252 A 1 
ATOM   2019 C C   . LEU A 1 252 ? -3.391  3.802   2.205   1.00 98.71 252 A 1 
ATOM   2020 O O   . LEU A 1 252 ? -3.409  3.803   3.436   1.00 98.38 252 A 1 
ATOM   2021 C CB  . LEU A 1 252 ? -1.989  5.785   1.603   1.00 98.55 252 A 1 
ATOM   2022 C CG  . LEU A 1 252 ? -1.816  7.181   0.999   1.00 96.54 252 A 1 
ATOM   2023 C CD1 . LEU A 1 252 ? -0.374  7.631   1.166   1.00 90.96 252 A 1 
ATOM   2024 C CD2 . LEU A 1 252 ? -2.193  7.168   -0.473  1.00 90.90 252 A 1 
ATOM   2025 N N   . CYS A 1 253 ? -3.396  2.682   1.472   1.00 98.54 253 A 1 
ATOM   2026 C CA  . CYS A 1 253 ? -3.442  1.358   2.084   1.00 98.47 253 A 1 
ATOM   2027 C C   . CYS A 1 253 ? -2.405  0.412   1.490   1.00 98.40 253 A 1 
ATOM   2028 O O   . CYS A 1 253 ? -1.822  0.689   0.436   1.00 97.48 253 A 1 
ATOM   2029 C CB  . CYS A 1 253 ? -4.819  0.722   1.870   1.00 97.91 253 A 1 
ATOM   2030 S SG  . CYS A 1 253 ? -6.252  1.642   2.446   1.00 96.78 253 A 1 
ATOM   2031 N N   . GLY A 1 254 ? -2.185  -0.705  2.168   1.00 98.15 254 A 1 
ATOM   2032 C CA  . GLY A 1 254 ? -1.272  -1.735  1.689   1.00 97.86 254 A 1 
ATOM   2033 C C   . GLY A 1 254 ? -1.969  -3.077  1.839   1.00 97.67 254 A 1 
ATOM   2034 O O   . GLY A 1 254 ? -3.124  -3.223  1.436   1.00 96.23 254 A 1 
ATOM   2035 N N   . HIS A 1 255 ? -1.286  -4.055  2.443   1.00 96.73 255 A 1 
ATOM   2036 C CA  . HIS A 1 255 ? -1.837  -5.371  2.762   1.00 96.47 255 A 1 
ATOM   2037 C C   . HIS A 1 255 ? -2.060  -6.349  1.601   1.00 96.36 255 A 1 
ATOM   2038 O O   . HIS A 1 255 ? -1.661  -7.508  1.690   1.00 93.76 255 A 1 
ATOM   2039 C CB  . HIS A 1 255 ? -3.156  -5.197  3.526   1.00 95.23 255 A 1 
ATOM   2040 C CG  . HIS A 1 255 ? -3.811  -6.476  3.934   1.00 95.60 255 A 1 
ATOM   2041 N ND1 . HIS A 1 255 ? -3.217  -7.373  4.776   1.00 92.41 255 A 1 
ATOM   2042 C CD2 . HIS A 1 255 ? -5.017  -6.988  3.619   1.00 91.89 255 A 1 
ATOM   2043 C CE1 . HIS A 1 255 ? -4.029  -8.411  4.962   1.00 91.96 255 A 1 
ATOM   2044 N NE2 . HIS A 1 255 ? -5.141  -8.203  4.269   1.00 92.48 255 A 1 
ATOM   2045 N N   . LEU A 1 256 ? -2.702  -5.904  0.526   1.00 96.40 256 A 1 
ATOM   2046 C CA  . LEU A 1 256 ? -3.007  -6.797  -0.588  1.00 95.40 256 A 1 
ATOM   2047 C C   . LEU A 1 256 ? -1.848  -7.084  -1.541  1.00 94.99 256 A 1 
ATOM   2048 O O   . LEU A 1 256 ? -1.897  -8.047  -2.309  1.00 92.20 256 A 1 
ATOM   2049 C CB  . LEU A 1 256 ? -4.199  -6.257  -1.390  1.00 94.92 256 A 1 
ATOM   2050 C CG  . LEU A 1 256 ? -5.506  -6.093  -0.598  1.00 94.03 256 A 1 
ATOM   2051 C CD1 . LEU A 1 256 ? -6.603  -5.593  -1.521  1.00 93.03 256 A 1 
ATOM   2052 C CD2 . LEU A 1 256 ? -5.905  -7.421  0.036   1.00 93.45 256 A 1 
ATOM   2053 N N   . HIS A 1 257 ? -0.798  -6.250  -1.496  1.00 94.51 257 A 1 
ATOM   2054 C CA  . HIS A 1 257 ? 0.393   -6.396  -2.340  1.00 95.12 257 A 1 
ATOM   2055 C C   . HIS A 1 257 ? 0.168   -6.022  -3.802  1.00 95.72 257 A 1 
ATOM   2056 O O   . HIS A 1 257 ? 1.126   -5.907  -4.561  1.00 93.47 257 A 1 
ATOM   2057 C CB  . HIS A 1 257 ? 0.942   -7.829  -2.266  1.00 94.11 257 A 1 
ATOM   2058 C CG  . HIS A 1 257 ? 1.444   -8.224  -0.918  1.00 94.76 257 A 1 
ATOM   2059 N ND1 . HIS A 1 257 ? 2.568   -9.001  -0.745  1.00 89.76 257 A 1 
ATOM   2060 C CD2 . HIS A 1 257 ? 0.994   -7.969  0.328   1.00 89.01 257 A 1 
ATOM   2061 C CE1 . HIS A 1 257 ? 2.778   -9.200  0.540   1.00 89.68 257 A 1 
ATOM   2062 N NE2 . HIS A 1 257 ? 1.838   -8.580  1.213   1.00 90.67 257 A 1 
ATOM   2063 N N   . THR A 1 258 ? -1.097  -5.843  -4.183  1.00 95.37 258 A 1 
ATOM   2064 C CA  . THR A 1 258 ? -1.442  -5.515  -5.558  1.00 95.18 258 A 1 
ATOM   2065 C C   . THR A 1 258 ? -1.758  -4.029  -5.758  1.00 96.09 258 A 1 
ATOM   2066 O O   . THR A 1 258 ? -2.083  -3.320  -4.811  1.00 95.02 258 A 1 
ATOM   2067 C CB  . THR A 1 258 ? -2.645  -6.350  -6.028  1.00 93.73 258 A 1 
ATOM   2068 O OG1 . THR A 1 258 ? -3.684  -6.278  -5.044  1.00 89.69 258 A 1 
ATOM   2069 C CG2 . THR A 1 258 ? -2.236  -7.801  -6.213  1.00 88.36 258 A 1 
ATOM   2070 N N   . ASP A 1 259 ? -1.666  -3.576  -6.997  1.00 96.66 259 A 1 
ATOM   2071 C CA  . ASP A 1 259 ? -1.907  -2.183  -7.372  1.00 97.14 259 A 1 
ATOM   2072 C C   . ASP A 1 259 ? -3.363  -2.009  -7.791  1.00 97.17 259 A 1 
ATOM   2073 O O   . ASP A 1 259 ? -3.752  -2.389  -8.894  1.00 96.32 259 A 1 
ATOM   2074 C CB  . ASP A 1 259 ? -0.960  -1.824  -8.524  1.00 97.11 259 A 1 
ATOM   2075 C CG  . ASP A 1 259 ? -1.200  -0.441  -9.100  1.00 97.12 259 A 1 
ATOM   2076 O OD1 . ASP A 1 259 ? -2.049  0.310   -8.582  1.00 95.59 259 A 1 
ATOM   2077 O OD2 . ASP A 1 259 ? -0.515  -0.109  -10.093 1.00 95.42 259 A 1 
ATOM   2078 N N   . THR A 1 260 ? -4.174  -1.423  -6.918  1.00 97.17 260 A 1 
ATOM   2079 C CA  . THR A 1 260 ? -5.582  -1.213  -7.229  1.00 97.15 260 A 1 
ATOM   2080 C C   . THR A 1 260 ? -6.131  -0.031  -6.418  1.00 97.62 260 A 1 
ATOM   2081 O O   . THR A 1 260 ? -5.378  0.654   -5.721  1.00 97.30 260 A 1 
ATOM   2082 C CB  . THR A 1 260 ? -6.421  -2.489  -6.962  1.00 95.93 260 A 1 
ATOM   2083 O OG1 . THR A 1 260 ? -7.743  -2.316  -7.469  1.00 90.77 260 A 1 
ATOM   2084 C CG2 . THR A 1 260 ? -6.462  -2.815  -5.476  1.00 91.60 260 A 1 
ATOM   2085 N N   . PHE A 1 261 ? -7.436  0.212   -6.526  1.00 97.61 261 A 1 
ATOM   2086 C CA  . PHE A 1 261 ? -8.044  1.345   -5.839  1.00 97.66 261 A 1 
ATOM   2087 C C   . PHE A 1 261 ? -9.463  1.061   -5.361  1.00 97.57 261 A 1 
ATOM   2088 O O   . PHE A 1 261 ? -10.064 0.042   -5.719  1.00 96.99 261 A 1 
ATOM   2089 C CB  . PHE A 1 261 ? -8.060  2.562   -6.773  1.00 97.47 261 A 1 
ATOM   2090 C CG  . PHE A 1 261 ? -8.871  2.355   -8.025  1.00 97.47 261 A 1 
ATOM   2091 C CD1 . PHE A 1 261 ? -10.240 2.653   -8.052  1.00 96.49 261 A 1 
ATOM   2092 C CD2 . PHE A 1 261 ? -8.280  1.859   -9.189  1.00 96.16 261 A 1 
ATOM   2093 C CE1 . PHE A 1 261 ? -10.998 2.459   -9.204  1.00 95.28 261 A 1 
ATOM   2094 C CE2 . PHE A 1 261 ? -9.031  1.657   -10.346 1.00 95.32 261 A 1 
ATOM   2095 C CZ  . PHE A 1 261 ? -10.386 1.962   -10.353 1.00 95.62 261 A 1 
ATOM   2096 N N   . ARG A 1 262 ? -9.993  1.971   -4.547  1.00 97.80 262 A 1 
ATOM   2097 C CA  . ARG A 1 262 ? -11.341 1.858   -4.002  1.00 97.82 262 A 1 
ATOM   2098 C C   . ARG A 1 262 ? -11.984 3.235   -4.030  1.00 98.32 262 A 1 
ATOM   2099 O O   . ARG A 1 262 ? -11.321 4.236   -3.775  1.00 97.99 262 A 1 
ATOM   2100 C CB  . ARG A 1 262 ? -11.303 1.371   -2.550  1.00 97.03 262 A 1 
ATOM   2101 C CG  . ARG A 1 262 ? -10.550 0.067   -2.314  1.00 94.43 262 A 1 
ATOM   2102 C CD  . ARG A 1 262 ? -11.442 -1.136  -2.508  1.00 91.83 262 A 1 
ATOM   2103 N NE  . ARG A 1 262 ? -10.702 -2.393  -2.352  1.00 91.94 262 A 1 
ATOM   2104 C CZ  . ARG A 1 262 ? -10.040 -3.004  -3.330  1.00 92.19 262 A 1 
ATOM   2105 N NH1 . ARG A 1 262 ? -10.035 -2.493  -4.554  1.00 85.63 262 A 1 
ATOM   2106 N NH2 . ARG A 1 262 ? -9.394  -4.121  -3.095  1.00 87.41 262 A 1 
ATOM   2107 N N   . ILE A 1 263 ? -13.274 3.269   -4.339  1.00 97.97 263 A 1 
ATOM   2108 C CA  . ILE A 1 263 ? -14.026 4.518   -4.297  1.00 98.14 263 A 1 
ATOM   2109 C C   . ILE A 1 263 ? -14.977 4.303   -3.127  1.00 98.19 263 A 1 
ATOM   2110 O O   . ILE A 1 263 ? -15.963 3.580   -3.243  1.00 97.66 263 A 1 
ATOM   2111 C CB  . ILE A 1 263 ? -14.831 4.760   -5.598  1.00 97.94 263 A 1 
ATOM   2112 C CG1 . ILE A 1 263 ? -13.866 4.804   -6.798  1.00 97.15 263 A 1 
ATOM   2113 C CG2 . ILE A 1 263 ? -15.598 6.073   -5.487  1.00 97.25 263 A 1 
ATOM   2114 C CD1 . ILE A 1 263 ? -14.556 4.976   -8.147  1.00 95.20 263 A 1 
ATOM   2115 N N   . LEU A 1 264 ? -14.652 4.908   -1.988  1.00 98.30 264 A 1 
ATOM   2116 C CA  . LEU A 1 264 ? -15.449 4.762   -0.782  1.00 98.38 264 A 1 
ATOM   2117 C C   . LEU A 1 264 ? -16.590 5.772   -0.804  1.00 98.33 264 A 1 
ATOM   2118 O O   . LEU A 1 264 ? -16.354 6.976   -0.911  1.00 97.95 264 A 1 
ATOM   2119 C CB  . LEU A 1 264 ? -14.564 4.984   0.445   1.00 98.25 264 A 1 
ATOM   2120 C CG  . LEU A 1 264 ? -13.271 4.150   0.457   1.00 97.56 264 A 1 
ATOM   2121 C CD1 . LEU A 1 264 ? -12.459 4.467   1.707   1.00 96.40 264 A 1 
ATOM   2122 C CD2 . LEU A 1 264 ? -13.611 2.669   0.398   1.00 96.06 264 A 1 
ATOM   2123 N N   . SER A 1 265 ? -17.839 5.276   -0.702  1.00 97.93 265 A 1 
ATOM   2124 C CA  . SER A 1 265 ? -19.003 6.152   -0.794  1.00 97.60 265 A 1 
ATOM   2125 C C   . SER A 1 265 ? -20.037 6.049   0.316   1.00 97.94 265 A 1 
ATOM   2126 O O   . SER A 1 265 ? -20.243 4.979   0.894   1.00 97.08 265 A 1 
ATOM   2127 C CB  . SER A 1 265 ? -19.722 5.899   -2.125  1.00 95.67 265 A 1 
ATOM   2128 O OG  . SER A 1 265 ? -18.845 5.976   -3.226  1.00 79.99 265 A 1 
ATOM   2129 N N   . LYS A 1 266 ? -20.664 7.174   0.605   1.00 97.66 266 A 1 
ATOM   2130 C CA  . LYS A 1 266 ? -21.755 7.273   1.557   1.00 97.31 266 A 1 
ATOM   2131 C C   . LYS A 1 266 ? -22.686 8.272   0.879   1.00 97.23 266 A 1 
ATOM   2132 O O   . LYS A 1 266 ? -22.478 9.480   0.961   1.00 95.79 266 A 1 
ATOM   2133 C CB  . LYS A 1 266 ? -21.295 7.817   2.903   1.00 96.56 266 A 1 
ATOM   2134 C CG  . LYS A 1 266 ? -22.437 7.960   3.908   1.00 94.12 266 A 1 
ATOM   2135 C CD  . LYS A 1 266 ? -21.982 8.552   5.236   1.00 91.25 266 A 1 
ATOM   2136 C CE  . LYS A 1 266 ? -23.137 8.708   6.189   1.00 85.41 266 A 1 
ATOM   2137 N NZ  . LYS A 1 266 ? -22.707 9.316   7.486   1.00 77.75 266 A 1 
ATOM   2138 N N   . GLY A 1 267 ? -23.678 7.754   0.178   1.00 96.28 267 A 1 
ATOM   2139 C CA  . GLY A 1 267 ? -24.562 8.626   -0.559  1.00 95.79 267 A 1 
ATOM   2140 C C   . GLY A 1 267 ? -23.755 9.209   -1.709  1.00 96.35 267 A 1 
ATOM   2141 O O   . GLY A 1 267 ? -23.147 8.469   -2.479  1.00 94.29 267 A 1 
ATOM   2142 N N   . ASN A 1 268 ? -23.728 10.530  -1.797  1.00 97.13 268 A 1 
ATOM   2143 C CA  . ASN A 1 268 ? -22.965 11.194  -2.847  1.00 96.82 268 A 1 
ATOM   2144 C C   . ASN A 1 268 ? -21.583 11.652  -2.386  1.00 97.35 268 A 1 
ATOM   2145 O O   . ASN A 1 268 ? -20.821 12.224  -3.155  1.00 95.91 268 A 1 
ATOM   2146 C CB  . ASN A 1 268 ? -23.756 12.394  -3.373  1.00 94.92 268 A 1 
ATOM   2147 C CG  . ASN A 1 268 ? -24.990 11.984  -4.156  1.00 84.64 268 A 1 
ATOM   2148 O OD1 . ASN A 1 268 ? -26.051 12.606  -4.047  1.00 72.11 268 A 1 
ATOM   2149 N ND2 . ASN A 1 268 ? -24.861 10.941  -4.961  1.00 73.64 268 A 1 
ATOM   2150 N N   . LYS A 1 269 ? -21.248 11.377  -1.123  1.00 98.05 269 A 1 
ATOM   2151 C CA  . LYS A 1 269 ? -19.945 11.753  -0.588  1.00 98.27 269 A 1 
ATOM   2152 C C   . LYS A 1 269 ? -18.972 10.621  -0.901  1.00 98.35 269 A 1 
ATOM   2153 O O   . LYS A 1 269 ? -19.235 9.459   -0.594  1.00 97.85 269 A 1 
ATOM   2154 C CB  . LYS A 1 269 ? -20.027 11.972  0.920   1.00 97.95 269 A 1 
ATOM   2155 C CG  . LYS A 1 269 ? -20.918 13.141  1.318   1.00 96.52 269 A 1 
ATOM   2156 C CD  . LYS A 1 269 ? -20.924 13.353  2.818   1.00 93.90 269 A 1 
ATOM   2157 C CE  . LYS A 1 269 ? -21.803 14.526  3.200   1.00 87.74 269 A 1 
ATOM   2158 N NZ  . LYS A 1 269 ? -21.803 14.772  4.665   1.00 80.44 269 A 1 
ATOM   2159 N N   . LYS A 1 270 ? -17.841 10.972  -1.521  1.00 98.44 270 A 1 
ATOM   2160 C CA  . LYS A 1 270 ? -16.875 9.965   -1.923  1.00 98.44 270 A 1 
ATOM   2161 C C   . LYS A 1 270 ? -15.422 10.332  -1.622  1.00 98.48 270 A 1 
ATOM   2162 O O   . LYS A 1 270 ? -15.056 11.505  -1.630  1.00 97.98 270 A 1 
ATOM   2163 C CB  . LYS A 1 270 ? -17.026 9.686   -3.421  1.00 98.14 270 A 1 
ATOM   2164 C CG  . LYS A 1 270 ? -18.428 9.258   -3.820  1.00 97.35 270 A 1 
ATOM   2165 C CD  . LYS A 1 270 ? -18.616 9.190   -5.321  1.00 95.90 270 A 1 
ATOM   2166 C CE  . LYS A 1 270 ? -20.051 8.820   -5.666  1.00 92.51 270 A 1 
ATOM   2167 N NZ  . LYS A 1 270 ? -20.308 8.830   -7.126  1.00 85.69 270 A 1 
ATOM   2168 N N   . VAL A 1 271 ? -14.615 9.314   -1.364  1.00 98.65 271 A 1 
ATOM   2169 C CA  . VAL A 1 271 ? -13.200 9.484   -1.071  1.00 98.53 271 A 1 
ATOM   2170 C C   . VAL A 1 271 ? -12.425 8.371   -1.778  1.00 98.60 271 A 1 
ATOM   2171 O O   . VAL A 1 271 ? -12.891 7.238   -1.851  1.00 98.09 271 A 1 
ATOM   2172 C CB  . VAL A 1 271 ? -12.920 9.391   0.450   1.00 97.65 271 A 1 
ATOM   2173 C CG1 . VAL A 1 271 ? -11.414 9.374   0.714   1.00 90.35 271 A 1 
ATOM   2174 C CG2 . VAL A 1 271 ? -13.550 10.567  1.168   1.00 90.30 271 A 1 
ATOM   2175 N N   . MET A 1 272 ? -11.251 8.708   -2.318  1.00 98.54 272 A 1 
ATOM   2176 C CA  . MET A 1 272 ? -10.420 7.714   -2.983  1.00 98.57 272 A 1 
ATOM   2177 C C   . MET A 1 272 ? -9.479  7.012   -2.012  1.00 98.62 272 A 1 
ATOM   2178 O O   . MET A 1 272 ? -8.920  7.643   -1.116  1.00 98.46 272 A 1 
ATOM   2179 C CB  . MET A 1 272 ? -9.568  8.357   -4.083  1.00 98.32 272 A 1 
ATOM   2180 C CG  . MET A 1 272 ? -10.325 8.753   -5.342  1.00 96.83 272 A 1 
ATOM   2181 S SD  . MET A 1 272 ? -11.242 7.371   -6.058  1.00 97.53 272 A 1 
ATOM   2182 C CE  . MET A 1 272 ? -9.939  6.158   -6.312  1.00 94.95 272 A 1 
ATOM   2183 N N   . ALA A 1 273 ? -9.297  5.707   -2.213  1.00 98.61 273 A 1 
ATOM   2184 C CA  . ALA A 1 273 ? -8.374  4.923   -1.410  1.00 98.52 273 A 1 
ATOM   2185 C C   . ALA A 1 273 ? -7.469  4.198   -2.407  1.00 98.44 273 A 1 
ATOM   2186 O O   . ALA A 1 273 ? -7.954  3.635   -3.395  1.00 98.00 273 A 1 
ATOM   2187 C CB  . ALA A 1 273 ? -9.121  3.920   -0.535  1.00 98.47 273 A 1 
ATOM   2188 N N   . PHE A 1 274 ? -6.177  4.223   -2.160  1.00 98.55 274 A 1 
ATOM   2189 C CA  . PHE A 1 274 ? -5.209  3.590   -3.049  1.00 98.57 274 A 1 
ATOM   2190 C C   . PHE A 1 274 ? -4.453  2.471   -2.363  1.00 98.64 274 A 1 
ATOM   2191 O O   . PHE A 1 274 ? -3.824  2.681   -1.323  1.00 98.25 274 A 1 
ATOM   2192 C CB  . PHE A 1 274 ? -4.213  4.644   -3.544  1.00 98.44 274 A 1 
ATOM   2193 C CG  . PHE A 1 274 ? -4.862  5.857   -4.138  1.00 98.37 274 A 1 
ATOM   2194 C CD1 . PHE A 1 274 ? -5.385  5.819   -5.426  1.00 97.52 274 A 1 
ATOM   2195 C CD2 . PHE A 1 274 ? -4.996  7.030   -3.391  1.00 97.47 274 A 1 
ATOM   2196 C CE1 . PHE A 1 274 ? -6.028  6.928   -5.974  1.00 96.78 274 A 1 
ATOM   2197 C CE2 . PHE A 1 274 ? -5.646  8.140   -3.927  1.00 96.80 274 A 1 
ATOM   2198 C CZ  . PHE A 1 274 ? -6.160  8.091   -5.218  1.00 97.14 274 A 1 
ATOM   2199 N N   . ILE A 1 275 ? -4.512  1.271   -2.940  1.00 98.10 275 A 1 
ATOM   2200 C CA  . ILE A 1 275 ? -3.775  0.132   -2.402  1.00 98.05 275 A 1 
ATOM   2201 C C   . ILE A 1 275 ? -2.441  0.142   -3.139  1.00 98.00 275 A 1 
ATOM   2202 O O   . ILE A 1 275 ? -2.383  -0.115  -4.343  1.00 97.29 275 A 1 
ATOM   2203 C CB  . ILE A 1 275 ? -4.498  -1.211  -2.638  1.00 97.60 275 A 1 
ATOM   2204 C CG1 . ILE A 1 275 ? -5.765  -1.284  -1.773  1.00 95.91 275 A 1 
ATOM   2205 C CG2 . ILE A 1 275 ? -3.578  -2.366  -2.264  1.00 95.95 275 A 1 
ATOM   2206 C CD1 . ILE A 1 275 ? -6.900  -0.413  -2.238  1.00 89.26 275 A 1 
ATOM   2207 N N   . GLY A 1 276 ? -1.371  0.475   -2.431  1.00 97.64 276 A 1 
ATOM   2208 C CA  . GLY A 1 276 ? -0.058  0.540   -3.037  1.00 97.45 276 A 1 
ATOM   2209 C C   . GLY A 1 276 ? 0.596   -0.818  -3.246  1.00 97.50 276 A 1 
ATOM   2210 O O   . GLY A 1 276 ? 0.435   -1.723  -2.422  1.00 96.01 276 A 1 
ATOM   2211 N N   . PRO A 1 277 ? 1.344   -0.991  -4.344  1.00 97.55 277 A 1 
ATOM   2212 C CA  . PRO A 1 277 ? 2.018   -2.258  -4.627  1.00 97.40 277 A 1 
ATOM   2213 C C   . PRO A 1 277 ? 3.133   -2.517  -3.610  1.00 97.66 277 A 1 
ATOM   2214 O O   . PRO A 1 277 ? 3.786   -1.581  -3.143  1.00 96.71 277 A 1 
ATOM   2215 C CB  . PRO A 1 277 ? 2.555   -2.054  -6.042  1.00 96.76 277 A 1 
ATOM   2216 C CG  . PRO A 1 277 ? 2.835   -0.579  -6.076  1.00 95.70 277 A 1 
ATOM   2217 C CD  . PRO A 1 277 ? 1.625   0.010   -5.392  1.00 96.93 277 A 1 
ATOM   2218 N N   . SER A 1 278 ? 3.335   -3.779  -3.266  1.00 97.16 278 A 1 
ATOM   2219 C CA  . SER A 1 278 ? 4.332   -4.166  -2.278  1.00 97.46 278 A 1 
ATOM   2220 C C   . SER A 1 278 ? 5.766   -4.272  -2.752  1.00 97.71 278 A 1 
ATOM   2221 O O   . SER A 1 278 ? 6.044   -4.362  -3.947  1.00 97.31 278 A 1 
ATOM   2222 C CB  . SER A 1 278 ? 3.938   -5.524  -1.690  1.00 96.57 278 A 1 
ATOM   2223 O OG  . SER A 1 278 ? 4.028   -6.536  -2.686  1.00 94.02 278 A 1 
ATOM   2224 N N   . VAL A 1 279 ? 6.673   -4.257  -1.789  1.00 97.42 279 A 1 
ATOM   2225 C CA  . VAL A 1 279 ? 8.082   -4.487  -2.061  1.00 97.34 279 A 1 
ATOM   2226 C C   . VAL A 1 279 ? 8.203   -6.011  -2.139  1.00 97.13 279 A 1 
ATOM   2227 O O   . VAL A 1 279 ? 8.959   -6.550  -2.942  1.00 96.11 279 A 1 
ATOM   2228 C CB  . VAL A 1 279 ? 8.971   -3.980  -0.904  1.00 97.17 279 A 1 
ATOM   2229 C CG1 . VAL A 1 279 ? 10.417  -4.456  -1.102  1.00 95.21 279 A 1 
ATOM   2230 C CG2 . VAL A 1 279 ? 8.928   -2.459  -0.846  1.00 95.53 279 A 1 
ATOM   2231 N N   . ASP A 1 280 ? 7.442   -6.704  -1.298  1.00 96.80 280 A 1 
ATOM   2232 C CA  . ASP A 1 280 ? 7.446   -8.161  -1.223  1.00 96.51 280 A 1 
ATOM   2233 C C   . ASP A 1 280 ? 7.034   -8.850  -2.523  1.00 96.63 280 A 1 
ATOM   2234 O O   . ASP A 1 280 ? 6.227   -8.337  -3.288  1.00 95.01 280 A 1 
ATOM   2235 C CB  . ASP A 1 280 ? 6.510   -8.613  -0.097  1.00 95.05 280 A 1 
ATOM   2236 C CG  . ASP A 1 280 ? 6.678   -10.080 0.264   1.00 94.51 280 A 1 
ATOM   2237 O OD1 . ASP A 1 280 ? 7.790   -10.617 0.088   1.00 89.60 280 A 1 
ATOM   2238 O OD2 . ASP A 1 280 ? 5.698   -10.697 0.742   1.00 89.37 280 A 1 
ATOM   2239 N N   . THR A 1 281 ? 7.607   -10.035 -2.756  1.00 95.25 281 A 1 
ATOM   2240 C CA  . THR A 1 281 ? 7.344   -10.825 -3.954  1.00 93.94 281 A 1 
ATOM   2241 C C   . THR A 1 281 ? 6.504   -12.070 -3.661  1.00 92.06 281 A 1 
ATOM   2242 O O   . THR A 1 281 ? 6.193   -12.835 -4.579  1.00 87.73 281 A 1 
ATOM   2243 C CB  . THR A 1 281 ? 8.665   -11.291 -4.586  1.00 92.89 281 A 1 
ATOM   2244 O OG1 . THR A 1 281 ? 9.526   -11.813 -3.567  1.00 88.23 281 A 1 
ATOM   2245 C CG2 . THR A 1 281 ? 9.365   -10.133 -5.275  1.00 88.55 281 A 1 
ATOM   2246 N N   . TRP A 1 282 ? 6.136   -12.264 -2.404  1.00 90.86 282 A 1 
ATOM   2247 C CA  . TRP A 1 282 ? 5.382   -13.438 -1.961  1.00 86.96 282 A 1 
ATOM   2248 C C   . TRP A 1 282 ? 4.189   -13.846 -2.820  1.00 86.03 282 A 1 
ATOM   2249 O O   . TRP A 1 282 ? 3.978   -15.039 -3.065  1.00 80.08 282 A 1 
ATOM   2250 C CB  . TRP A 1 282 ? 4.915   -13.225 -0.520  1.00 82.43 282 A 1 
ATOM   2251 C CG  . TRP A 1 282 ? 4.202   -14.392 0.093   1.00 79.62 282 A 1 
ATOM   2252 C CD1 . TRP A 1 282 ? 2.848   -14.585 0.187   1.00 69.53 282 A 1 
ATOM   2253 C CD2 . TRP A 1 282 ? 4.809   -15.542 0.715   1.00 73.64 282 A 1 
ATOM   2254 N NE1 . TRP A 1 282 ? 2.577   -15.778 0.824   1.00 65.39 282 A 1 
ATOM   2255 C CE2 . TRP A 1 282 ? 3.753   -16.380 1.158   1.00 68.41 282 A 1 
ATOM   2256 C CE3 . TRP A 1 282 ? 6.132   -15.925 0.940   1.00 63.71 282 A 1 
ATOM   2257 C CZ2 . TRP A 1 282 ? 4.005   -17.594 1.817   1.00 65.32 282 A 1 
ATOM   2258 C CZ3 . TRP A 1 282 ? 6.372   -17.140 1.597   1.00 60.14 282 A 1 
ATOM   2259 C CH2 . TRP A 1 282 ? 5.320   -17.947 2.026   1.00 61.30 282 A 1 
ATOM   2260 N N   . LEU A 1 283 ? 3.404   -12.887 -3.289  1.00 88.04 283 A 1 
ATOM   2261 C CA  . LEU A 1 283 ? 2.226   -13.191 -4.098  1.00 86.96 283 A 1 
ATOM   2262 C C   . LEU A 1 283 ? 2.477   -13.138 -5.598  1.00 87.82 283 A 1 
ATOM   2263 O O   . LEU A 1 283 ? 1.544   -13.014 -6.397  1.00 83.94 283 A 1 
ATOM   2264 C CB  . LEU A 1 283 ? 1.073   -12.259 -3.718  1.00 83.62 283 A 1 
ATOM   2265 C CG  . LEU A 1 283 ? 0.640   -12.313 -2.253  1.00 77.62 283 A 1 
ATOM   2266 C CD1 . LEU A 1 283 ? -0.549  -11.392 -2.025  1.00 71.64 283 A 1 
ATOM   2267 C CD2 . LEU A 1 283 ? 0.290   -13.748 -1.861  1.00 71.95 283 A 1 
ATOM   2268 N N   . GLY A 1 284 ? 3.744   -13.249 -5.984  1.00 89.64 284 A 1 
ATOM   2269 C CA  . GLY A 1 284 ? 4.076   -13.249 -7.400  1.00 90.17 284 A 1 
ATOM   2270 C C   . GLY A 1 284 ? 4.014   -11.881 -8.055  1.00 91.77 284 A 1 
ATOM   2271 O O   . GLY A 1 284 ? 3.589   -11.760 -9.202  1.00 89.46 284 A 1 
ATOM   2272 N N   . THR A 1 285 ? 4.442   -10.857 -7.323  1.00 94.03 285 A 1 
ATOM   2273 C CA  . THR A 1 285 ? 4.432   -9.496  -7.842  1.00 94.41 285 A 1 
ATOM   2274 C C   . THR A 1 285 ? 5.848   -8.922  -7.831  1.00 95.28 285 A 1 
ATOM   2275 O O   . THR A 1 285 ? 6.630   -9.202  -6.928  1.00 93.92 285 A 1 
ATOM   2276 C CB  . THR A 1 285 ? 3.523   -8.571  -7.011  1.00 92.85 285 A 1 
ATOM   2277 O OG1 . THR A 1 285 ? 3.930   -8.603  -5.630  1.00 86.61 285 A 1 
ATOM   2278 C CG2 . THR A 1 285 ? 2.070   -9.032  -7.105  1.00 85.07 285 A 1 
ATOM   2279 N N   . SER A 1 286 ? 6.170   -8.127  -8.840  1.00 95.65 286 A 1 
ATOM   2280 C CA  . SER A 1 286 ? 7.492   -7.516  -8.918  1.00 96.32 286 A 1 
ATOM   2281 C C   . SER A 1 286 ? 7.639   -6.466  -7.818  1.00 97.07 286 A 1 
ATOM   2282 O O   . SER A 1 286 ? 6.722   -5.684  -7.587  1.00 96.66 286 A 1 
ATOM   2283 C CB  . SER A 1 286 ? 7.694   -6.847  -10.273 1.00 95.66 286 A 1 
ATOM   2284 O OG  . SER A 1 286 ? 7.768   -7.803  -11.313 1.00 91.93 286 A 1 
ATOM   2285 N N   . PRO A 1 287 ? 8.790   -6.434  -7.134  1.00 97.20 287 A 1 
ATOM   2286 C CA  . PRO A 1 287 ? 9.018   -5.449  -6.075  1.00 97.53 287 A 1 
ATOM   2287 C C   . PRO A 1 287 ? 8.673   -4.066  -6.617  1.00 97.89 287 A 1 
ATOM   2288 O O   . PRO A 1 287 ? 9.048   -3.723  -7.739  1.00 97.41 287 A 1 
ATOM   2289 C CB  . PRO A 1 287 ? 10.508  -5.594  -5.789  1.00 97.08 287 A 1 
ATOM   2290 C CG  . PRO A 1 287 ? 10.744  -7.058  -6.012  1.00 95.41 287 A 1 
ATOM   2291 C CD  . PRO A 1 287 ? 9.943   -7.344  -7.271  1.00 96.97 287 A 1 
ATOM   2292 N N   . SER A 1 288 ? 7.938   -3.285  -5.823  1.00 98.01 288 A 1 
ATOM   2293 C CA  . SER A 1 288 ? 7.515   -1.964  -6.276  1.00 98.23 288 A 1 
ATOM   2294 C C   . SER A 1 288 ? 7.565   -0.884  -5.212  1.00 98.50 288 A 1 
ATOM   2295 O O   . SER A 1 288 ? 7.567   -1.168  -4.012  1.00 98.21 288 A 1 
ATOM   2296 C CB  . SER A 1 288 ? 6.082   -2.035  -6.816  1.00 97.84 288 A 1 
ATOM   2297 O OG  . SER A 1 288 ? 5.964   -2.952  -7.888  1.00 95.03 288 A 1 
ATOM   2298 N N   . ILE A 1 289 ? 7.601   0.363   -5.666  1.00 98.37 289 A 1 
ATOM   2299 C CA  . ILE A 1 289 ? 7.586   1.516   -4.779  1.00 98.37 289 A 1 
ATOM   2300 C C   . ILE A 1 289 ? 6.809   2.601   -5.520  1.00 98.37 289 A 1 
ATOM   2301 O O   . ILE A 1 289 ? 6.946   2.761   -6.735  1.00 98.16 289 A 1 
ATOM   2302 C CB  . ILE A 1 289 ? 9.027   2.001   -4.445  1.00 98.03 289 A 1 
ATOM   2303 C CG1 . ILE A 1 289 ? 8.970   3.098   -3.369  1.00 96.22 289 A 1 
ATOM   2304 C CG2 . ILE A 1 289 ? 9.746   2.508   -5.696  1.00 96.99 289 A 1 
ATOM   2305 C CD1 . ILE A 1 289 ? 8.578   2.604   -2.000  1.00 96.08 289 A 1 
ATOM   2306 N N   . ARG A 1 290 ? 5.958   3.336   -4.781  1.00 98.69 290 A 1 
ATOM   2307 C CA  . ARG A 1 290 ? 5.139   4.378   -5.376  1.00 98.66 290 A 1 
ATOM   2308 C C   . ARG A 1 290 ? 5.478   5.748   -4.806  1.00 98.74 290 A 1 
ATOM   2309 O O   . ARG A 1 290 ? 5.740   5.888   -3.614  1.00 98.62 290 A 1 
ATOM   2310 C CB  . ARG A 1 290 ? 3.657   4.078   -5.141  1.00 98.19 290 A 1 
ATOM   2311 C CG  . ARG A 1 290 ? 2.712   5.221   -5.514  1.00 97.23 290 A 1 
ATOM   2312 C CD  . ARG A 1 290 ? 1.246   4.801   -5.421  1.00 96.48 290 A 1 
ATOM   2313 N NE  . ARG A 1 290 ? 0.907   3.835   -6.458  1.00 95.85 290 A 1 
ATOM   2314 C CZ  . ARG A 1 290 ? -0.317  3.317   -6.615  1.00 96.75 290 A 1 
ATOM   2315 N NH1 . ARG A 1 290 ? -1.302  3.664   -5.796  1.00 92.36 290 A 1 
ATOM   2316 N NH2 . ARG A 1 290 ? -0.545  2.451   -7.591  1.00 92.99 290 A 1 
ATOM   2317 N N   . LYS A 1 291 ? 5.451   6.759   -5.680  1.00 98.69 291 A 1 
ATOM   2318 C CA  . LYS A 1 291 ? 5.691   8.131   -5.260  1.00 98.65 291 A 1 
ATOM   2319 C C   . LYS A 1 291 ? 4.532   8.993   -5.727  1.00 98.66 291 A 1 
ATOM   2320 O O   . LYS A 1 291 ? 4.166   8.983   -6.902  1.00 98.29 291 A 1 
ATOM   2321 C CB  . LYS A 1 291 ? 7.009   8.661   -5.839  1.00 98.15 291 A 1 
ATOM   2322 C CG  . LYS A 1 291 ? 7.364   10.062  -5.337  1.00 96.37 291 A 1 
ATOM   2323 C CD  . LYS A 1 291 ? 8.766   10.496  -5.754  1.00 94.68 291 A 1 
ATOM   2324 C CE  . LYS A 1 291 ? 8.894   10.663  -7.258  1.00 89.12 291 A 1 
ATOM   2325 N NZ  . LYS A 1 291 ? 10.231  11.173  -7.636  1.00 86.94 291 A 1 
ATOM   2326 N N   . TYR A 1 292 ? 3.931   9.735   -4.789  1.00 98.67 292 A 1 
ATOM   2327 C CA  . TYR A 1 292 ? 2.809   10.616  -5.090  1.00 98.62 292 A 1 
ATOM   2328 C C   . TYR A 1 292 ? 3.255   12.059  -5.251  1.00 98.56 292 A 1 
ATOM   2329 O O   . TYR A 1 292 ? 4.175   12.510  -4.571  1.00 98.22 292 A 1 
ATOM   2330 C CB  . TYR A 1 292 ? 1.784   10.589  -3.955  1.00 98.65 292 A 1 
ATOM   2331 C CG  . TYR A 1 292 ? 1.071   9.274   -3.745  1.00 98.69 292 A 1 
ATOM   2332 C CD1 . TYR A 1 292 ? -0.162  9.016   -4.344  1.00 98.30 292 A 1 
ATOM   2333 C CD2 . TYR A 1 292 ? 1.617   8.293   -2.913  1.00 98.27 292 A 1 
ATOM   2334 C CE1 . TYR A 1 292 ? -0.827  7.818   -4.143  1.00 98.07 292 A 1 
ATOM   2335 C CE2 . TYR A 1 292 ? 0.957   7.083   -2.706  1.00 98.08 292 A 1 
ATOM   2336 C CZ  . TYR A 1 292 ? -0.261  6.854   -3.320  1.00 98.34 292 A 1 
ATOM   2337 O OH  . TYR A 1 292 ? -0.915  5.664   -3.118  1.00 97.79 292 A 1 
ATOM   2338 N N   . ASP A 1 293 ? 2.576   12.777  -6.155  1.00 98.48 293 A 1 
ATOM   2339 C CA  . ASP A 1 293 ? 2.778   14.211  -6.306  1.00 98.35 293 A 1 
ATOM   2340 C C   . ASP A 1 293 ? 1.545   14.702  -5.550  1.00 98.30 293 A 1 
ATOM   2341 O O   . ASP A 1 293 ? 0.434   14.709  -6.085  1.00 97.93 293 A 1 
ATOM   2342 C CB  . ASP A 1 293 ? 2.711   14.631  -7.778  1.00 97.88 293 A 1 
ATOM   2343 C CG  . ASP A 1 293 ? 2.839   16.143  -7.950  1.00 96.42 293 A 1 
ATOM   2344 O OD1 . ASP A 1 293 ? 2.765   16.873  -6.941  1.00 94.16 293 A 1 
ATOM   2345 O OD2 . ASP A 1 293 ? 3.001   16.590  -9.100  1.00 92.77 293 A 1 
ATOM   2346 N N   . VAL A 1 294 ? 1.732   15.069  -4.298  1.00 98.11 294 A 1 
ATOM   2347 C CA  . VAL A 1 294 ? 0.630   15.514  -3.444  1.00 97.98 294 A 1 
ATOM   2348 C C   . VAL A 1 294 ? 0.092   16.898  -3.787  1.00 97.58 294 A 1 
ATOM   2349 O O   . VAL A 1 294 ? -1.117  17.127  -3.764  1.00 96.10 294 A 1 
ATOM   2350 C CB  . VAL A 1 294 ? 1.046   15.500  -1.959  1.00 97.75 294 A 1 
ATOM   2351 C CG1 . VAL A 1 294 ? -0.107  15.958  -1.079  1.00 96.72 294 A 1 
ATOM   2352 C CG2 . VAL A 1 294 ? 1.490   14.096  -1.561  1.00 97.06 294 A 1 
ATOM   2353 N N   . GLY A 1 295 ? 0.991   17.817  -4.110  1.00 96.79 295 A 1 
ATOM   2354 C CA  . GLY A 1 295 ? 0.568   19.176  -4.398  1.00 96.20 295 A 1 
ATOM   2355 C C   . GLY A 1 295 ? 0.727   20.013  -3.137  1.00 96.36 295 A 1 
ATOM   2356 O O   . GLY A 1 295 ? 1.516   19.683  -2.261  1.00 94.06 295 A 1 
ATOM   2357 N N   . ASN A 1 296 ? -0.040  21.112  -3.039  1.00 95.81 296 A 1 
ATOM   2358 C CA  . ASN A 1 296 ? 0.053   21.987  -1.873  1.00 95.42 296 A 1 
ATOM   2359 C C   . ASN A 1 296 ? -1.058  21.790  -0.836  1.00 95.45 296 A 1 
ATOM   2360 O O   . ASN A 1 296 ? -1.187  22.580  0.098   1.00 92.40 296 A 1 
ATOM   2361 C CB  . ASN A 1 296 ? 0.073   23.459  -2.310  1.00 93.63 296 A 1 
ATOM   2362 C CG  . ASN A 1 296 ? -1.177  23.867  -3.060  1.00 92.21 296 A 1 
ATOM   2363 O OD1 . ASN A 1 296 ? -2.179  23.162  -3.066  1.00 87.26 296 A 1 
ATOM   2364 N ND2 . ASN A 1 296 ? -1.112  25.021  -3.709  1.00 86.55 296 A 1 
ATOM   2365 N N   . GLY A 1 297 ? -1.863  20.746  -1.011  1.00 94.53 297 A 1 
ATOM   2366 C CA  . GLY A 1 297 ? -2.924  20.458  -0.057  1.00 94.60 297 A 1 
ATOM   2367 C C   . GLY A 1 297 ? -4.257  21.152  -0.283  1.00 95.21 297 A 1 
ATOM   2368 O O   . GLY A 1 297 ? -5.215  20.899  0.439   1.00 92.99 297 A 1 
ATOM   2369 N N   . GLN A 1 298 ? -4.335  22.028  -1.292  1.00 94.10 298 A 1 
ATOM   2370 C CA  . GLN A 1 298 ? -5.574  22.749  -1.572  1.00 92.90 298 A 1 
ATOM   2371 C C   . GLN A 1 298 ? -6.594  21.923  -2.350  1.00 91.69 298 A 1 
ATOM   2372 O O   . GLN A 1 298 ? -7.790  22.207  -2.322  1.00 85.06 298 A 1 
ATOM   2373 C CB  . GLN A 1 298 ? -5.274  24.042  -2.327  1.00 90.98 298 A 1 
ATOM   2374 C CG  . GLN A 1 298 ? -4.509  25.073  -1.510  1.00 86.72 298 A 1 
ATOM   2375 C CD  . GLN A 1 298 ? -4.356  26.394  -2.234  1.00 84.10 298 A 1 
ATOM   2376 O OE1 . GLN A 1 298 ? -3.803  26.443  -3.340  1.00 76.18 298 A 1 
ATOM   2377 N NE2 . GLN A 1 298 ? -4.833  27.467  -1.627  1.00 74.15 298 A 1 
ATOM   2378 N N   . GLY A 1 299 ? -6.118  20.891  -3.048  1.00 93.11 299 A 1 
ATOM   2379 C CA  . GLY A 1 299 ? -7.019  20.052  -3.815  1.00 93.88 299 A 1 
ATOM   2380 C C   . GLY A 1 299 ? -6.611  18.595  -3.742  1.00 95.94 299 A 1 
ATOM   2381 O O   . GLY A 1 299 ? -5.800  18.216  -2.906  1.00 94.45 299 A 1 
ATOM   2382 N N   . TYR A 1 300 ? -7.176  17.766  -4.630  1.00 97.12 300 A 1 
ATOM   2383 C CA  . TYR A 1 300 ? -6.841  16.347  -4.668  1.00 97.47 300 A 1 
ATOM   2384 C C   . TYR A 1 300 ? -5.374  16.189  -5.045  1.00 97.66 300 A 1 
ATOM   2385 O O   . TYR A 1 300 ? -4.781  17.081  -5.647  1.00 96.74 300 A 1 
ATOM   2386 C CB  . TYR A 1 300 ? -7.698  15.629  -5.709  1.00 97.23 300 A 1 
ATOM   2387 C CG  . TYR A 1 300 ? -9.177  15.602  -5.383  1.00 97.26 300 A 1 
ATOM   2388 C CD1 . TYR A 1 300 ? -9.658  14.788  -4.355  1.00 95.76 300 A 1 
ATOM   2389 C CD2 . TYR A 1 300 ? -10.080 16.373  -6.102  1.00 95.75 300 A 1 
ATOM   2390 C CE1 . TYR A 1 300 ? -11.013 14.753  -4.051  1.00 94.83 300 A 1 
ATOM   2391 C CE2 . TYR A 1 300 ? -11.435 16.344  -5.805  1.00 95.02 300 A 1 
ATOM   2392 C CZ  . TYR A 1 300 ? -11.898 15.536  -4.776  1.00 95.73 300 A 1 
ATOM   2393 O OH  . TYR A 1 300 ? -13.240 15.502  -4.485  1.00 94.19 300 A 1 
ATOM   2394 N N   . MET A 1 301 ? -4.789  15.046  -4.698  1.00 97.87 301 A 1 
ATOM   2395 C CA  . MET A 1 301 ? -3.409  14.782  -5.068  1.00 98.04 301 A 1 
ATOM   2396 C C   . MET A 1 301 ? -3.365  14.776  -6.595  1.00 98.27 301 A 1 
ATOM   2397 O O   . MET A 1 301 ? -4.352  14.417  -7.252  1.00 97.93 301 A 1 
ATOM   2398 C CB  . MET A 1 301 ? -2.950  13.451  -4.485  1.00 97.94 301 A 1 
ATOM   2399 C CG  . MET A 1 301 ? -2.875  13.462  -2.960  1.00 97.19 301 A 1 
ATOM   2400 S SD  . MET A 1 301 ? -2.093  11.996  -2.263  1.00 96.67 301 A 1 
ATOM   2401 C CE  . MET A 1 301 ? -3.441  10.834  -2.358  1.00 90.34 301 A 1 
ATOM   2402 N N   . LYS A 1 302 ? -2.231  15.186  -7.172  1.00 98.22 302 A 1 
ATOM   2403 C CA  . LYS A 1 302 ? -2.097  15.305  -8.621  1.00 98.04 302 A 1 
ATOM   2404 C C   . LYS A 1 302 ? -1.954  13.992  -9.378  1.00 98.25 302 A 1 
ATOM   2405 O O   . LYS A 1 302 ? -2.694  13.732  -10.335 1.00 97.48 302 A 1 
ATOM   2406 C CB  . LYS A 1 302 ? -0.906  16.215  -8.947  1.00 97.44 302 A 1 
ATOM   2407 C CG  . LYS A 1 302 ? -0.914  17.545  -8.203  1.00 92.83 302 A 1 
ATOM   2408 C CD  . LYS A 1 302 ? -2.212  18.309  -8.437  1.00 80.63 302 A 1 
ATOM   2409 C CE  . LYS A 1 302 ? -2.220  19.607  -7.655  1.00 72.87 302 A 1 
ATOM   2410 N NZ  . LYS A 1 302 ? -3.493  20.373  -7.849  1.00 60.97 302 A 1 
ATOM   2411 N N   . GLU A 1 303 ? -1.012  13.163  -8.960  1.00 98.23 303 A 1 
ATOM   2412 C CA  . GLU A 1 303 ? -0.770  11.891  -9.641  1.00 98.16 303 A 1 
ATOM   2413 C C   . GLU A 1 303 ? 0.151   11.012  -8.815  1.00 98.48 303 A 1 
ATOM   2414 O O   . GLU A 1 303 ? 0.655   11.443  -7.768  1.00 98.22 303 A 1 
ATOM   2415 C CB  . GLU A 1 303 ? -0.134  12.122  -11.017 1.00 96.47 303 A 1 
ATOM   2416 C CG  . GLU A 1 303 ? 1.338   12.541  -10.933 1.00 90.29 303 A 1 
ATOM   2417 C CD  . GLU A 1 303 ? 2.027   12.563  -12.295 1.00 89.09 303 A 1 
ATOM   2418 O OE1 . GLU A 1 303 ? 1.659   11.744  -13.165 1.00 83.25 303 A 1 
ATOM   2419 O OE2 . GLU A 1 303 ? 2.949   13.381  -12.476 1.00 82.41 303 A 1 
ATOM   2420 N N   . PHE A 1 304 ? 0.371   9.798   -9.285  1.00 98.45 304 A 1 
ATOM   2421 C CA  . PHE A 1 304 ? 1.329   8.910   -8.650  1.00 98.45 304 A 1 
ATOM   2422 C C   . PHE A 1 304 ? 2.142   8.253   -9.757  1.00 98.58 304 A 1 
ATOM   2423 O O   . PHE A 1 304 ? 1.684   8.147   -10.902 1.00 98.11 304 A 1 
ATOM   2424 C CB  . PHE A 1 304 ? 0.655   7.856   -7.743  1.00 98.31 304 A 1 
ATOM   2425 C CG  . PHE A 1 304 ? -0.200  6.841   -8.467  1.00 98.35 304 A 1 
ATOM   2426 C CD1 . PHE A 1 304 ? 0.364   5.868   -9.301  1.00 97.23 304 A 1 
ATOM   2427 C CD2 . PHE A 1 304 ? -1.581  6.799   -8.252  1.00 96.97 304 A 1 
ATOM   2428 C CE1 . PHE A 1 304 ? -0.430  4.904   -9.928  1.00 96.17 304 A 1 
ATOM   2429 C CE2 . PHE A 1 304 ? -2.374  5.844   -8.876  1.00 96.02 304 A 1 
ATOM   2430 C CZ  . PHE A 1 304 ? -1.802  4.894   -9.724  1.00 96.81 304 A 1 
ATOM   2431 N N   . LYS A 1 305 ? 3.346   7.844   -9.420  1.00 98.48 305 A 1 
ATOM   2432 C CA  . LYS A 1 305 ? 4.227   7.167   -10.354 1.00 98.35 305 A 1 
ATOM   2433 C C   . LYS A 1 305 ? 4.731   5.908   -9.682  1.00 98.43 305 A 1 
ATOM   2434 O O   . LYS A 1 305 ? 5.179   5.948   -8.535  1.00 98.16 305 A 1 
ATOM   2435 C CB  . LYS A 1 305 ? 5.407   8.065   -10.740 1.00 98.12 305 A 1 
ATOM   2436 C CG  . LYS A 1 305 ? 5.011   9.266   -11.592 1.00 96.75 305 A 1 
ATOM   2437 C CD  . LYS A 1 305 ? 6.212   10.111  -11.955 1.00 94.31 305 A 1 
ATOM   2438 C CE  . LYS A 1 305 ? 5.807   11.295  -12.820 1.00 89.35 305 A 1 
ATOM   2439 N NZ  . LYS A 1 305 ? 6.971   12.160  -13.166 1.00 80.79 305 A 1 
ATOM   2440 N N   . ASN A 1 306 ? 4.640   4.779   -10.392 1.00 98.40 306 A 1 
ATOM   2441 C CA  . ASN A 1 306 ? 5.102   3.513   -9.859  1.00 98.37 306 A 1 
ATOM   2442 C C   . ASN A 1 306 ? 6.449   3.144   -10.469 1.00 98.37 306 A 1 
ATOM   2443 O O   . ASN A 1 306 ? 6.685   3.381   -11.664 1.00 97.66 306 A 1 
ATOM   2444 C CB  . ASN A 1 306 ? 4.111   2.384   -10.162 1.00 97.74 306 A 1 
ATOM   2445 C CG  . ASN A 1 306 ? 2.897   2.404   -9.250  1.00 95.80 306 A 1 
ATOM   2446 O OD1 . ASN A 1 306 ? 2.732   3.305   -8.433  1.00 87.74 306 A 1 
ATOM   2447 N ND2 . ASN A 1 306 ? 2.057   1.389   -9.384  1.00 87.02 306 A 1 
ATOM   2448 N N   . TYR A 1 307 ? 7.307   2.558   -9.658  1.00 98.28 307 A 1 
ATOM   2449 C CA  . TYR A 1 307 ? 8.617   2.104   -10.081 1.00 98.30 307 A 1 
ATOM   2450 C C   . TYR A 1 307 ? 8.668   0.638   -9.672  1.00 98.23 307 A 1 
ATOM   2451 O O   . TYR A 1 307 ? 8.136   0.265   -8.623  1.00 97.90 307 A 1 
ATOM   2452 C CB  . TYR A 1 307 ? 9.719   2.889   -9.369  1.00 98.38 307 A 1 
ATOM   2453 C CG  . TYR A 1 307 ? 9.635   4.380   -9.611  1.00 98.36 307 A 1 
ATOM   2454 C CD1 . TYR A 1 307 ? 10.286  4.969   -10.694 1.00 97.82 307 A 1 
ATOM   2455 C CD2 . TYR A 1 307 ? 8.873   5.194   -8.775  1.00 97.81 307 A 1 
ATOM   2456 C CE1 . TYR A 1 307 ? 10.180  6.333   -10.940 1.00 97.35 307 A 1 
ATOM   2457 C CE2 . TYR A 1 307 ? 8.757   6.566   -9.013  1.00 97.43 307 A 1 
ATOM   2458 C CZ  . TYR A 1 307 ? 9.410   7.128   -10.096 1.00 97.61 307 A 1 
ATOM   2459 O OH  . TYR A 1 307 ? 9.301   8.474   -10.334 1.00 96.79 307 A 1 
ATOM   2460 N N   . HIS A 1 308 ? 9.288   -0.199  -10.492 1.00 97.63 308 A 1 
ATOM   2461 C CA  . HIS A 1 308 ? 9.375   -1.611  -10.135 1.00 97.48 308 A 1 
ATOM   2462 C C   . HIS A 1 308 ? 10.734  -2.223  -10.446 1.00 97.54 308 A 1 
ATOM   2463 O O   . HIS A 1 308 ? 11.583  -1.604  -11.092 1.00 97.06 308 A 1 
ATOM   2464 C CB  . HIS A 1 308 ? 8.253   -2.413  -10.808 1.00 96.33 308 A 1 
ATOM   2465 C CG  . HIS A 1 308 ? 8.329   -2.454  -12.309 1.00 95.90 308 A 1 
ATOM   2466 N ND1 . HIS A 1 308 ? 7.459   -3.228  -13.067 1.00 88.24 308 A 1 
ATOM   2467 C CD2 . HIS A 1 308 ? 9.143   -1.846  -13.187 1.00 87.83 308 A 1 
ATOM   2468 C CE1 . HIS A 1 308 ? 7.738   -3.084  -14.343 1.00 89.62 308 A 1 
ATOM   2469 N NE2 . HIS A 1 308 ? 8.766   -2.249  -14.450 1.00 91.19 308 A 1 
ATOM   2470 N N   . PHE A 1 309 ? 10.930  -3.446  -9.946  1.00 97.34 309 A 1 
ATOM   2471 C CA  . PHE A 1 309 ? 12.185  -4.171  -10.070 1.00 97.03 309 A 1 
ATOM   2472 C C   . PHE A 1 309 ? 11.824  -5.562  -10.592 1.00 96.59 309 A 1 
ATOM   2473 O O   . PHE A 1 309 ? 11.448  -6.442  -9.817  1.00 94.92 309 A 1 
ATOM   2474 C CB  . PHE A 1 309 ? 12.827  -4.255  -8.683  1.00 96.96 309 A 1 
ATOM   2475 C CG  . PHE A 1 309 ? 14.240  -4.780  -8.658  1.00 97.38 309 A 1 
ATOM   2476 C CD1 . PHE A 1 309 ? 15.313  -3.908  -8.491  1.00 96.67 309 A 1 
ATOM   2477 C CD2 . PHE A 1 309 ? 14.499  -6.141  -8.732  1.00 96.62 309 A 1 
ATOM   2478 C CE1 . PHE A 1 309 ? 16.613  -4.381  -8.406  1.00 96.00 309 A 1 
ATOM   2479 C CE2 . PHE A 1 309 ? 15.807  -6.630  -8.651  1.00 96.01 309 A 1 
ATOM   2480 C CZ  . PHE A 1 309 ? 16.868  -5.743  -8.484  1.00 96.67 309 A 1 
ATOM   2481 N N   . GLN A 1 310 ? 11.906  -5.766  -11.899 1.00 95.55 310 A 1 
ATOM   2482 C CA  . GLN A 1 310 ? 11.573  -7.061  -12.481 1.00 95.00 310 A 1 
ATOM   2483 C C   . GLN A 1 310 ? 12.743  -8.026  -12.293 1.00 94.83 310 A 1 
ATOM   2484 O O   . GLN A 1 310 ? 13.837  -7.796  -12.800 1.00 93.67 310 A 1 
ATOM   2485 C CB  . GLN A 1 310 ? 11.245  -6.910  -13.970 1.00 94.03 310 A 1 
ATOM   2486 C CG  . GLN A 1 310 ? 9.970   -6.109  -14.236 1.00 91.19 310 A 1 
ATOM   2487 C CD  . GLN A 1 310 ? 9.676   -5.943  -15.711 1.00 89.83 310 A 1 
ATOM   2488 O OE1 . GLN A 1 310 ? 10.507  -5.433  -16.461 1.00 82.39 310 A 1 
ATOM   2489 N NE2 . GLN A 1 310 ? 8.496   -6.376  -16.138 1.00 80.47 310 A 1 
ATOM   2490 N N   . LEU A 1 311 ? 12.483  -9.100  -11.549 1.00 94.55 311 A 1 
ATOM   2491 C CA  . LEU A 1 311 ? 13.508  -10.099 -11.297 1.00 93.91 311 A 1 
ATOM   2492 C C   . LEU A 1 311 ? 13.826  -10.855 -12.585 1.00 92.49 311 A 1 
ATOM   2493 O O   . LEU A 1 311 ? 12.937  -11.149 -13.381 1.00 90.60 311 A 1 
ATOM   2494 C CB  . LEU A 1 311 ? 13.026  -11.086 -10.227 1.00 94.25 311 A 1 
ATOM   2495 C CG  . LEU A 1 311 ? 12.697  -10.481 -8.859  1.00 94.01 311 A 1 
ATOM   2496 C CD1 . LEU A 1 311 ? 12.142  -11.560 -7.930  1.00 92.81 311 A 1 
ATOM   2497 C CD2 . LEU A 1 311 ? 13.950  -9.858  -8.260  1.00 92.16 311 A 1 
ATOM   2498 N N   . ARG A 1 312 ? 15.099  -11.164 -12.783 1.00 91.21 312 A 1 
ATOM   2499 C CA  . ARG A 1 312 ? 15.546  -11.866 -13.983 1.00 89.94 312 A 1 
ATOM   2500 C C   . ARG A 1 312 ? 14.883  -13.240 -14.103 1.00 89.07 312 A 1 
ATOM   2501 O O   . ARG A 1 312 ? 14.907  -14.032 -13.164 1.00 86.85 312 A 1 
ATOM   2502 C CB  . ARG A 1 312 ? 17.070  -12.024 -13.962 1.00 88.78 312 A 1 
ATOM   2503 C CG  . ARG A 1 312 ? 17.637  -12.665 -15.207 1.00 85.22 312 A 1 
ATOM   2504 C CD  . ARG A 1 312 ? 19.170  -12.684 -15.165 1.00 82.44 312 A 1 
ATOM   2505 N NE  . ARG A 1 312 ? 19.725  -11.334 -15.112 1.00 80.12 312 A 1 
ATOM   2506 C CZ  . ARG A 1 312 ? 19.692  -10.467 -16.115 1.00 78.44 312 A 1 
ATOM   2507 N NH1 . ARG A 1 312 ? 19.135  -10.794 -17.265 1.00 69.07 312 A 1 
ATOM   2508 N NH2 . ARG A 1 312 ? 20.220  -9.255  -15.969 1.00 73.70 312 A 1 
ATOM   2509 N N   . PRO A 1 313 ? 14.284  -13.541 -15.267 1.00 87.46 313 A 1 
ATOM   2510 C CA  . PRO A 1 313 ? 13.639  -14.844 -15.498 1.00 85.34 313 A 1 
ATOM   2511 C C   . PRO A 1 313 ? 14.647  -15.980 -15.352 1.00 84.65 313 A 1 
ATOM   2512 O O   . PRO A 1 313 ? 15.834  -15.811 -15.636 1.00 81.11 313 A 1 
ATOM   2513 C CB  . PRO A 1 313 ? 13.125  -14.726 -16.934 1.00 82.55 313 A 1 
ATOM   2514 C CG  . PRO A 1 313 ? 12.831  -13.265 -17.069 1.00 81.54 313 A 1 
ATOM   2515 C CD  . PRO A 1 313 ? 14.035  -12.635 -16.407 1.00 84.76 313 A 1 
ATOM   2516 N N   . LYS A 1 314 ? 14.162  -17.146 -14.910 1.00 82.35 314 A 1 
ATOM   2517 C CA  . LYS A 1 314 ? 15.023  -18.301 -14.727 1.00 80.37 314 A 1 
ATOM   2518 C C   . LYS A 1 314 ? 14.933  -19.270 -15.900 1.00 77.53 314 A 1 
ATOM   2519 O O   . LYS A 1 314 ? 13.960  -19.256 -16.652 1.00 70.32 314 A 1 
ATOM   2520 C CB  . LYS A 1 314 ? 14.618  -19.061 -13.466 1.00 76.83 314 A 1 
ATOM   2521 C CG  . LYS A 1 314 ? 14.650  -18.257 -12.187 1.00 76.10 314 A 1 
ATOM   2522 C CD  . LYS A 1 314 ? 14.103  -19.113 -11.066 1.00 73.05 314 A 1 
ATOM   2523 C CE  . LYS A 1 314 ? 14.092  -18.392 -9.741  1.00 70.02 314 A 1 
ATOM   2524 N NZ  . LYS A 1 314 ? 13.531  -19.262 -8.681  1.00 64.92 314 A 1 
ATOM   2525 N N   . LYS A 1 315 ? 15.929  -20.121 -16.028 1.00 70.31 315 A 1 
ATOM   2526 C CA  . LYS A 1 315 ? 15.919  -21.144 -17.065 1.00 68.77 315 A 1 
ATOM   2527 C C   . LYS A 1 315 ? 15.128  -22.330 -16.532 1.00 68.53 315 A 1 
ATOM   2528 O O   . LYS A 1 315 ? 15.118  -22.582 -15.326 1.00 61.17 315 A 1 
ATOM   2529 C CB  . LYS A 1 315 ? 17.349  -21.580 -17.406 1.00 62.37 315 A 1 
ATOM   2530 C CG  . LYS A 1 315 ? 18.175  -20.524 -18.138 1.00 55.95 315 A 1 
ATOM   2531 C CD  . LYS A 1 315 ? 19.499  -21.090 -18.626 1.00 50.61 315 A 1 
ATOM   2532 C CE  . LYS A 1 315 ? 20.471  -21.312 -17.497 1.00 44.37 315 A 1 
ATOM   2533 N NZ  . LYS A 1 315 ? 20.897  -20.038 -16.868 1.00 39.45 315 A 1 
ATOM   2534 N N   . ASP A 1 316 ? 14.449  -23.057 -17.429 1.00 57.22 316 A 1 
ATOM   2535 C CA  . ASP A 1 316 ? 13.662  -24.222 -17.048 1.00 55.33 316 A 1 
ATOM   2536 C C   . ASP A 1 316 ? 14.579  -25.451 -17.027 1.00 53.82 316 A 1 
ATOM   2537 O O   . ASP A 1 316 ? 15.094  -25.853 -18.068 1.00 49.56 316 A 1 
ATOM   2538 C CB  . ASP A 1 316 ? 12.528  -24.431 -18.056 1.00 50.71 316 A 1 
ATOM   2539 C CG  . ASP A 1 316 ? 11.504  -25.457 -17.604 1.00 46.01 316 A 1 
ATOM   2540 O OD1 . ASP A 1 316 ? 11.883  -26.406 -16.891 1.00 43.30 316 A 1 
ATOM   2541 O OD2 . ASP A 1 316 ? 10.326  -25.309 -17.969 1.00 41.83 316 A 1 
ATOM   2542 N N   . LYS A 1 317 ? 14.779  -26.041 -15.854 1.00 50.56 317 A 1 
ATOM   2543 C CA  . LYS A 1 317 ? 15.646  -27.214 -15.735 1.00 50.47 317 A 1 
ATOM   2544 C C   . LYS A 1 317 ? 15.081  -28.458 -16.416 1.00 50.09 317 A 1 
ATOM   2545 O O   . LYS A 1 317 ? 15.833  -29.352 -16.792 1.00 47.41 317 A 1 
ATOM   2546 C CB  . LYS A 1 317 ? 15.926  -27.525 -14.261 1.00 47.83 317 A 1 
ATOM   2547 C CG  . LYS A 1 317 ? 16.881  -26.548 -13.601 1.00 44.22 317 A 1 
ATOM   2548 C CD  . LYS A 1 317 ? 17.312  -27.043 -12.234 1.00 41.37 317 A 1 
ATOM   2549 C CE  . LYS A 1 317 ? 18.370  -26.137 -11.629 1.00 36.95 317 A 1 
ATOM   2550 N NZ  . LYS A 1 317 ? 18.860  -26.651 -10.323 1.00 33.71 317 A 1 
ATOM   2551 N N   . LEU A 1 318 ? 13.747  -28.509 -16.570 1.00 45.69 318 A 1 
ATOM   2552 C CA  . LEU A 1 318 ? 13.121  -29.653 -17.220 1.00 44.21 318 A 1 
ATOM   2553 C C   . LEU A 1 318 ? 13.074  -29.475 -18.733 1.00 43.27 318 A 1 
ATOM   2554 O O   . LEU A 1 318 ? 12.864  -30.440 -19.474 1.00 39.72 318 A 1 
ATOM   2555 C CB  . LEU A 1 318 ? 11.714  -29.861 -16.666 1.00 40.89 318 A 1 
ATOM   2556 C CG  . LEU A 1 318 ? 11.641  -30.219 -15.176 1.00 37.83 318 A 1 
ATOM   2557 C CD1 . LEU A 1 318 ? 10.189  -30.382 -14.759 1.00 34.85 318 A 1 
ATOM   2558 C CD2 . LEU A 1 318 ? 12.427  -31.495 -14.910 1.00 36.91 318 A 1 
ATOM   2559 N N   . LYS A 1 319 ? 13.280  -28.257 -19.193 1.00 47.52 319 A 1 
ATOM   2560 C CA  . LYS A 1 319 ? 13.294  -27.950 -20.617 1.00 47.82 319 A 1 
ATOM   2561 C C   . LYS A 1 319 ? 14.491  -27.043 -20.900 1.00 46.73 319 A 1 
ATOM   2562 O O   . LYS A 1 319 ? 14.354  -25.818 -20.977 1.00 44.53 319 A 1 
ATOM   2563 C CB  . LYS A 1 319 ? 12.011  -27.241 -21.040 1.00 45.54 319 A 1 
ATOM   2564 C CG  . LYS A 1 319 ? 10.777  -28.122 -20.996 1.00 41.42 319 A 1 
ATOM   2565 C CD  . LYS A 1 319 ? 9.565   -27.391 -21.536 1.00 38.89 319 A 1 
ATOM   2566 C CE  . LYS A 1 319 ? 8.340   -28.282 -21.534 1.00 34.92 319 A 1 
ATOM   2567 N NZ  . LYS A 1 319 ? 7.147   -27.588 -22.099 1.00 31.11 319 A 1 
ATOM   2568 N N   . PRO A 1 320 ? 15.673  -27.634 -21.027 1.00 44.33 320 A 1 
ATOM   2569 C CA  . PRO A 1 320 ? 16.905  -26.892 -21.292 1.00 44.04 320 A 1 
ATOM   2570 C C   . PRO A 1 320 ? 16.775  -25.930 -22.467 1.00 46.05 320 A 1 
ATOM   2571 O O   . PRO A 1 320 ? 16.256  -26.291 -23.526 1.00 44.49 320 A 1 
ATOM   2572 C CB  . PRO A 1 320 ? 17.922  -27.997 -21.566 1.00 40.09 320 A 1 
ATOM   2573 C CG  . PRO A 1 320 ? 17.417  -29.133 -20.736 1.00 38.94 320 A 1 
ATOM   2574 C CD  . PRO A 1 320 ? 15.935  -29.083 -20.974 1.00 43.83 320 A 1 
ATOM   2575 N N   . LYS A 1 321 ? 17.245  -24.713 -22.271 1.00 47.82 321 A 1 
ATOM   2576 C CA  . LYS A 1 321 ? 17.211  -23.712 -23.318 1.00 47.88 321 A 1 
ATOM   2577 C C   . LYS A 1 321 ? 18.298  -22.678 -23.076 1.00 47.04 321 A 1 
ATOM   2578 O O   . LYS A 1 321 ? 18.800  -22.532 -21.968 1.00 44.70 321 A 1 
ATOM   2579 C CB  . LYS A 1 321 ? 15.843  -23.021 -23.361 1.00 45.78 321 A 1 
ATOM   2580 C CG  . LYS A 1 321 ? 15.471  -22.278 -22.096 1.00 42.83 321 A 1 
ATOM   2581 C CD  . LYS A 1 321 ? 14.101  -21.625 -22.235 1.00 40.50 321 A 1 
ATOM   2582 C CE  . LYS A 1 321 ? 13.704  -20.867 -20.985 1.00 36.70 321 A 1 
ATOM   2583 N NZ  . LYS A 1 321 ? 12.372  -20.221 -21.123 1.00 33.70 321 A 1 
ATOM   2584 N N   . THR A 1 322 ? 18.657  -21.976 -24.136 1.00 45.84 322 A 1 
ATOM   2585 C CA  . THR A 1 322 ? 19.699  -20.962 -24.052 1.00 46.59 322 A 1 
ATOM   2586 C C   . THR A 1 322 ? 19.079  -19.591 -23.784 1.00 46.86 322 A 1 
ATOM   2587 O O   . THR A 1 322 ? 18.134  -19.187 -24.463 1.00 44.59 322 A 1 
ATOM   2588 C CB  . THR A 1 322 ? 20.516  -20.895 -25.352 1.00 43.05 322 A 1 
ATOM   2589 O OG1 . THR A 1 322 ? 21.120  -22.164 -25.597 1.00 39.00 322 A 1 
ATOM   2590 C CG2 . THR A 1 322 ? 21.604  -19.834 -25.245 1.00 38.68 322 A 1 
ATOM   2591 N N   . THR A 1 323 ? 19.612  -18.899 -22.787 1.00 50.19 323 A 1 
ATOM   2592 C CA  . THR A 1 323 ? 19.129  -17.566 -22.451 1.00 50.73 323 A 1 
ATOM   2593 C C   . THR A 1 323 ? 20.257  -16.565 -22.703 1.00 50.12 323 A 1 
ATOM   2594 O O   . THR A 1 323 ? 21.322  -16.663 -22.100 1.00 47.90 323 A 1 
ATOM   2595 C CB  . THR A 1 323 ? 18.703  -17.483 -20.982 1.00 48.02 323 A 1 
ATOM   2596 O OG1 . THR A 1 323 ? 17.636  -18.408 -20.739 1.00 44.51 323 A 1 
ATOM   2597 C CG2 . THR A 1 323 ? 18.226  -16.076 -20.640 1.00 43.82 323 A 1 
ATOM   2598 N N   . ILE A 1 324 ? 20.006  -15.630 -23.609 1.00 47.37 324 A 1 
ATOM   2599 C CA  . ILE A 1 324 ? 20.999  -14.617 -23.928 1.00 48.18 324 A 1 
ATOM   2600 C C   . ILE A 1 324 ? 20.765  -13.382 -23.070 1.00 48.75 324 A 1 
ATOM   2601 O O   . ILE A 1 324 ? 19.725  -12.734 -23.174 1.00 45.96 324 A 1 
ATOM   2602 C CB  . ILE A 1 324 ? 20.931  -14.236 -25.419 1.00 44.40 324 A 1 
ATOM   2603 C CG1 . ILE A 1 324 ? 21.156  -15.470 -26.289 1.00 40.90 324 A 1 
ATOM   2604 C CG2 . ILE A 1 324 ? 21.978  -13.164 -25.725 1.00 41.22 324 A 1 
ATOM   2605 C CD1 . ILE A 1 324 ? 21.021  -15.213 -27.780 1.00 38.61 324 A 1 
ATOM   2606 N N   . LYS A 1 325 ? 21.727  -13.069 -22.215 1.00 52.08 325 A 1 
ATOM   2607 C CA  . LYS A 1 325 ? 21.633  -11.903 -21.343 1.00 52.23 325 A 1 
ATOM   2608 C C   . LYS A 1 325 ? 22.416  -10.733 -21.925 1.00 51.76 325 A 1 
ATOM   2609 O O   . LYS A 1 325 ? 23.457  -10.925 -22.564 1.00 49.60 325 A 1 
ATOM   2610 C CB  . LYS A 1 325 ? 22.164  -12.246 -19.951 1.00 50.30 325 A 1 
ATOM   2611 C CG  . LYS A 1 325 ? 21.398  -13.353 -19.253 1.00 47.22 325 A 1 
ATOM   2612 C CD  . LYS A 1 325 ? 21.951  -13.617 -17.860 1.00 45.03 325 A 1 
ATOM   2613 C CE  . LYS A 1 325 ? 21.151  -14.698 -17.147 1.00 41.89 325 A 1 
ATOM   2614 N NZ  . LYS A 1 325 ? 21.183  -16.008 -17.848 1.00 38.19 325 A 1 
ATOM   2615 N N   . GLN A 1 326 ? 21.900  -9.525  -21.706 1.00 50.10 326 A 1 
ATOM   2616 C CA  . GLN A 1 326 ? 22.548  -8.326  -22.209 1.00 49.80 326 A 1 
ATOM   2617 C C   . GLN A 1 326 ? 22.310  -7.169  -21.238 1.00 50.16 326 A 1 
ATOM   2618 O O   . GLN A 1 326 ? 21.296  -7.142  -20.538 1.00 47.44 326 A 1 
ATOM   2619 C CB  . GLN A 1 326 ? 22.026  -7.982  -23.604 1.00 46.43 326 A 1 
ATOM   2620 C CG  . GLN A 1 326 ? 20.513  -7.976  -23.740 1.00 42.48 326 A 1 
ATOM   2621 C CD  . GLN A 1 326 ? 20.037  -7.822  -25.169 1.00 39.31 326 A 1 
ATOM   2622 O OE1 . GLN A 1 326 ? 20.812  -7.956  -26.115 1.00 38.58 326 A 1 
ATOM   2623 N NE2 . GLN A 1 326 ? 18.753  -7.546  -25.335 1.00 37.10 326 A 1 
ATOM   2624 N N   . PRO A 1 327 ? 23.238  -6.218  -21.181 1.00 52.49 327 A 1 
ATOM   2625 C CA  . PRO A 1 327 ? 23.146  -5.063  -20.281 1.00 52.87 327 A 1 
ATOM   2626 C C   . PRO A 1 327 ? 21.852  -4.264  -20.411 1.00 55.75 327 A 1 
ATOM   2627 O O   . PRO A 1 327 ? 21.396  -3.653  -19.449 1.00 53.18 327 A 1 
ATOM   2628 C CB  . PRO A 1 327 ? 24.372  -4.226  -20.658 1.00 47.95 327 A 1 
ATOM   2629 C CG  . PRO A 1 327 ? 25.351  -5.251  -21.116 1.00 46.14 327 A 1 
ATOM   2630 C CD  . PRO A 1 327 ? 24.501  -6.178  -21.947 1.00 48.92 327 A 1 
ATOM   2631 N N   . SER A 1 328 ? 21.260  -4.277  -21.604 1.00 58.42 328 A 1 
ATOM   2632 C CA  . SER A 1 328 ? 20.050  -3.511  -21.862 1.00 61.05 328 A 1 
ATOM   2633 C C   . SER A 1 328 ? 18.735  -4.270  -21.647 1.00 66.20 328 A 1 
ATOM   2634 O O   . SER A 1 328 ? 17.676  -3.770  -21.993 1.00 61.57 328 A 1 
ATOM   2635 C CB  . SER A 1 328 ? 20.089  -2.972  -23.300 1.00 53.30 328 A 1 
ATOM   2636 O OG  . SER A 1 328 ? 20.098  -4.033  -24.237 1.00 46.38 328 A 1 
ATOM   2637 N N   . ASP A 1 329 ? 18.782  -5.461  -21.056 1.00 72.13 329 A 1 
ATOM   2638 C CA  . ASP A 1 329 ? 17.565  -6.245  -20.876 1.00 75.06 329 A 1 
ATOM   2639 C C   . ASP A 1 329 ? 16.615  -5.696  -19.804 1.00 79.56 329 A 1 
ATOM   2640 O O   . ASP A 1 329 ? 15.458  -6.116  -19.722 1.00 75.90 329 A 1 
ATOM   2641 C CB  . ASP A 1 329 ? 17.880  -7.732  -20.637 1.00 67.74 329 A 1 
ATOM   2642 C CG  . ASP A 1 329 ? 18.678  -7.984  -19.367 1.00 63.43 329 A 1 
ATOM   2643 O OD1 . ASP A 1 329 ? 18.606  -7.177  -18.420 1.00 59.27 329 A 1 
ATOM   2644 O OD2 . ASP A 1 329 ? 19.361  -9.026  -19.320 1.00 59.58 329 A 1 
ATOM   2645 N N   . GLY A 1 330 ? 17.106  -4.753  -18.984 1.00 82.64 330 A 1 
ATOM   2646 C CA  . GLY A 1 330 ? 16.263  -4.130  -17.975 1.00 86.59 330 A 1 
ATOM   2647 C C   . GLY A 1 330 ? 15.893  -4.908  -16.722 1.00 90.17 330 A 1 
ATOM   2648 O O   . GLY A 1 330 ? 15.117  -4.421  -15.908 1.00 88.16 330 A 1 
ATOM   2649 N N   . PHE A 1 331 ? 16.441  -6.111  -16.549 1.00 90.85 331 A 1 
ATOM   2650 C CA  . PHE A 1 331 ? 16.132  -6.908  -15.367 1.00 91.74 331 A 1 
ATOM   2651 C C   . PHE A 1 331 ? 17.063  -6.595  -14.196 1.00 92.40 331 A 1 
ATOM   2652 O O   . PHE A 1 331 ? 18.158  -6.067  -14.374 1.00 91.08 331 A 1 
ATOM   2653 C CB  . PHE A 1 331 ? 16.204  -8.401  -15.699 1.00 90.30 331 A 1 
ATOM   2654 C CG  . PHE A 1 331 ? 15.141  -8.867  -16.656 1.00 89.53 331 A 1 
ATOM   2655 C CD1 . PHE A 1 331 ? 13.798  -8.858  -16.280 1.00 86.73 331 A 1 
ATOM   2656 C CD2 . PHE A 1 331 ? 15.472  -9.307  -17.929 1.00 87.07 331 A 1 
ATOM   2657 C CE1 . PHE A 1 331 ? 12.808  -9.279  -17.167 1.00 85.85 331 A 1 
ATOM   2658 C CE2 . PHE A 1 331 ? 14.492  -9.733  -18.822 1.00 85.90 331 A 1 
ATOM   2659 C CZ  . PHE A 1 331 ? 13.152  -9.720  -18.430 1.00 86.49 331 A 1 
ATOM   2660 N N   . ASN A 1 332 ? 16.596  -6.931  -12.994 1.00 92.55 332 A 1 
ATOM   2661 C CA  . ASN A 1 332 ? 17.364  -6.717  -11.776 1.00 93.42 332 A 1 
ATOM   2662 C C   . ASN A 1 332 ? 17.828  -5.277  -11.556 1.00 94.48 332 A 1 
ATOM   2663 O O   . ASN A 1 332 ? 18.956  -5.024  -11.128 1.00 92.81 332 A 1 
ATOM   2664 C CB  . ASN A 1 332 ? 18.581  -7.659  -11.726 1.00 91.80 332 A 1 
ATOM   2665 C CG  . ASN A 1 332 ? 18.183  -9.095  -11.432 1.00 90.30 332 A 1 
ATOM   2666 O OD1 . ASN A 1 332 ? 17.022  -9.397  -11.137 1.00 85.30 332 A 1 
ATOM   2667 N ND2 . ASN A 1 332 ? 19.144  -10.000 -11.497 1.00 84.88 332 A 1 
ATOM   2668 N N   . LYS A 1 333 ? 16.923  -4.323  -11.826 1.00 95.06 333 A 1 
ATOM   2669 C CA  . LYS A 1 333 ? 17.214  -2.916  -11.607 1.00 95.30 333 A 1 
ATOM   2670 C C   . LYS A 1 333 ? 15.910  -2.142  -11.475 1.00 96.38 333 A 1 
ATOM   2671 O O   . LYS A 1 333 ? 14.914  -2.459  -12.132 1.00 95.52 333 A 1 
ATOM   2672 C CB  . LYS A 1 333 ? 18.057  -2.341  -12.755 1.00 92.82 333 A 1 
ATOM   2673 C CG  . LYS A 1 333 ? 17.378  -2.383  -14.116 1.00 84.37 333 A 1 
ATOM   2674 C CD  . LYS A 1 333 ? 18.281  -1.807  -15.208 1.00 81.67 333 A 1 
ATOM   2675 C CE  . LYS A 1 333 ? 19.539  -2.629  -15.402 1.00 71.02 333 A 1 
ATOM   2676 N NZ  . LYS A 1 333 ? 20.383  -2.112  -16.517 1.00 63.35 333 A 1 
ATOM   2677 N N   . TRP A 1 334 ? 15.896  -1.134  -10.602 1.00 96.81 334 A 1 
ATOM   2678 C CA  . TRP A 1 334 ? 14.710  -0.310  -10.415 1.00 97.43 334 A 1 
ATOM   2679 C C   . TRP A 1 334 ? 14.516  0.601   -11.622 1.00 97.23 334 A 1 
ATOM   2680 O O   . TRP A 1 334 ? 15.463  1.196   -12.125 1.00 96.48 334 A 1 
ATOM   2681 C CB  . TRP A 1 334 ? 14.851  0.541   -9.149  1.00 97.67 334 A 1 
ATOM   2682 C CG  . TRP A 1 334 ? 14.737  -0.256  -7.890  1.00 97.93 334 A 1 
ATOM   2683 C CD1 . TRP A 1 334 ? 15.761  -0.745  -7.127  1.00 97.28 334 A 1 
ATOM   2684 C CD2 . TRP A 1 334 ? 13.526  -0.712  -7.286  1.00 98.01 334 A 1 
ATOM   2685 N NE1 . TRP A 1 334 ? 15.258  -1.476  -6.079  1.00 97.48 334 A 1 
ATOM   2686 C CE2 . TRP A 1 334 ? 13.891  -1.474  -6.149  1.00 97.81 334 A 1 
ATOM   2687 C CE3 . TRP A 1 334 ? 12.168  -0.550  -7.586  1.00 97.91 334 A 1 
ATOM   2688 C CZ2 . TRP A 1 334 ? 12.941  -2.088  -5.321  1.00 97.69 334 A 1 
ATOM   2689 C CZ3 . TRP A 1 334 ? 11.225  -1.152  -6.759  1.00 97.53 334 A 1 
ATOM   2690 C CH2 . TRP A 1 334 ? 11.609  -1.915  -5.647  1.00 97.51 334 A 1 
ATOM   2691 N N   . LYS A 1 335 ? 13.273  0.700   -12.084 1.00 97.26 335 A 1 
ATOM   2692 C CA  . LYS A 1 335 ? 12.957  1.553   -13.221 1.00 96.72 335 A 1 
ATOM   2693 C C   . LYS A 1 335 ? 11.506  1.997   -13.184 1.00 97.30 335 A 1 
ATOM   2694 O O   . LYS A 1 335 ? 10.675  1.389   -12.517 1.00 96.97 335 A 1 
ATOM   2695 C CB  . LYS A 1 335 ? 13.247  0.813   -14.536 1.00 94.36 335 A 1 
ATOM   2696 C CG  . LYS A 1 335 ? 12.444  -0.457  -14.736 1.00 88.32 335 A 1 
ATOM   2697 C CD  . LYS A 1 335 ? 12.802  -1.139  -16.061 1.00 86.09 335 A 1 
ATOM   2698 C CE  . LYS A 1 335 ? 12.012  -2.410  -16.266 1.00 76.37 335 A 1 
ATOM   2699 N NZ  . LYS A 1 335 ? 12.345  -3.057  -17.564 1.00 69.02 335 A 1 
ATOM   2700 N N   . PHE A 1 336 ? 11.215  3.067   -13.908 1.00 97.11 336 A 1 
ATOM   2701 C CA  . PHE A 1 336 ? 9.869   3.604   -13.994 1.00 97.22 336 A 1 
ATOM   2702 C C   . PHE A 1 336 ? 8.942   2.564   -14.611 1.00 97.17 336 A 1 
ATOM   2703 O O   . PHE A 1 336 ? 9.286   1.935   -15.613 1.00 96.32 336 A 1 
ATOM   2704 C CB  . PHE A 1 336 ? 9.888   4.863   -14.870 1.00 97.05 336 A 1 
ATOM   2705 C CG  . PHE A 1 336 ? 8.529   5.447   -15.132 1.00 97.27 336 A 1 
ATOM   2706 C CD1 . PHE A 1 336 ? 7.839   6.124   -14.137 1.00 96.55 336 A 1 
ATOM   2707 C CD2 . PHE A 1 336 ? 7.953   5.348   -16.395 1.00 96.49 336 A 1 
ATOM   2708 C CE1 . PHE A 1 336 ? 6.591   6.691   -14.388 1.00 95.81 336 A 1 
ATOM   2709 C CE2 . PHE A 1 336 ? 6.707   5.914   -16.660 1.00 95.85 336 A 1 
ATOM   2710 C CZ  . PHE A 1 336 ? 6.022   6.584   -15.657 1.00 96.22 336 A 1 
ATOM   2711 N N   . ASN A 1 337 ? 7.768   2.367   -13.996 1.00 97.38 337 A 1 
ATOM   2712 C CA  . ASN A 1 337 ? 6.785   1.432   -14.541 1.00 97.01 337 A 1 
ATOM   2713 C C   . ASN A 1 337 ? 5.735   2.245   -15.288 1.00 97.00 337 A 1 
ATOM   2714 O O   . ASN A 1 337 ? 5.645   2.179   -16.516 1.00 95.86 337 A 1 
ATOM   2715 C CB  . ASN A 1 337 ? 6.134   0.614   -13.414 1.00 96.18 337 A 1 
ATOM   2716 C CG  . ASN A 1 337 ? 5.186   -0.449  -13.958 1.00 95.07 337 A 1 
ATOM   2717 O OD1 . ASN A 1 337 ? 4.956   -0.542  -15.155 1.00 91.06 337 A 1 
ATOM   2718 N ND2 . ASN A 1 337 ? 4.632   -1.255  -13.060 1.00 89.74 337 A 1 
ATOM   2719 N N   . TYR A 1 338 ? 4.947   3.043   -14.553 1.00 97.59 338 A 1 
ATOM   2720 C CA  . TYR A 1 338 ? 3.935   3.879   -15.184 1.00 97.78 338 A 1 
ATOM   2721 C C   . TYR A 1 338 ? 3.448   4.983   -14.250 1.00 98.05 338 A 1 
ATOM   2722 O O   . TYR A 1 338 ? 3.654   4.912   -13.031 1.00 97.95 338 A 1 
ATOM   2723 C CB  . TYR A 1 338 ? 2.743   3.027   -15.642 1.00 97.30 338 A 1 
ATOM   2724 C CG  . TYR A 1 338 ? 1.743   2.693   -14.541 1.00 97.47 338 A 1 
ATOM   2725 C CD1 . TYR A 1 338 ? 0.649   3.519   -14.300 1.00 96.67 338 A 1 
ATOM   2726 C CD2 . TYR A 1 338 ? 1.899   1.559   -13.755 1.00 96.71 338 A 1 
ATOM   2727 C CE1 . TYR A 1 338 ? -0.273  3.229   -13.291 1.00 95.75 338 A 1 
ATOM   2728 C CE2 . TYR A 1 338 ? 0.982   1.255   -12.742 1.00 96.19 338 A 1 
ATOM   2729 C CZ  . TYR A 1 338 ? -0.098  2.095   -12.518 1.00 96.73 338 A 1 
ATOM   2730 O OH  . TYR A 1 338 ? -1.010  1.808   -11.525 1.00 95.83 338 A 1 
ATOM   2731 N N   . GLY A 1 339 ? 2.810   5.993   -14.827 1.00 97.88 339 A 1 
ATOM   2732 C CA  . GLY A 1 339 ? 2.264   7.091   -14.055 1.00 97.91 339 A 1 
ATOM   2733 C C   . GLY A 1 339 ? 0.758   7.114   -14.243 1.00 98.01 339 A 1 
ATOM   2734 O O   . GLY A 1 339 ? 0.264   6.780   -15.324 1.00 97.14 339 A 1 
ATOM   2735 N N   . SER A 1 340 ? 0.010   7.511   -13.211 1.00 97.74 340 A 1 
ATOM   2736 C CA  . SER A 1 340 ? -1.444  7.550   -13.297 1.00 97.50 340 A 1 
ATOM   2737 C C   . SER A 1 340 ? -1.926  8.473   -14.415 1.00 97.38 340 A 1 
ATOM   2738 O O   . SER A 1 340 ? -2.918  8.180   -15.093 1.00 96.57 340 A 1 
ATOM   2739 C CB  . SER A 1 340 ? -2.043  8.000   -11.959 1.00 97.45 340 A 1 
ATOM   2740 O OG  . SER A 1 340 ? -1.565  9.278   -11.578 1.00 96.84 340 A 1 
ATOM   2741 N N   . SER A 1 341 ? -1.232  9.577   -14.604 1.00 97.30 341 A 1 
ATOM   2742 C CA  . SER A 1 341 ? -1.611  10.545  -15.631 1.00 96.95 341 A 1 
ATOM   2743 C C   . SER A 1 341 ? -1.284  10.056  -17.040 1.00 96.77 341 A 1 
ATOM   2744 O O   . SER A 1 341 ? -2.147  10.040  -17.921 1.00 95.47 341 A 1 
ATOM   2745 C CB  . SER A 1 341 ? -0.915  11.877  -15.377 1.00 96.18 341 A 1 
ATOM   2746 O OG  . SER A 1 341 ? -1.245  12.816  -16.388 1.00 81.24 341 A 1 
ATOM   2747 N N   . SER A 1 342 ? -0.041  9.649   -17.265 1.00 96.93 342 A 1 
ATOM   2748 C CA  . SER A 1 342 ? 0.389   9.195   -18.578 1.00 96.36 342 A 1 
ATOM   2749 C C   . SER A 1 342 ? -0.262  7.890   -19.049 1.00 96.59 342 A 1 
ATOM   2750 O O   . SER A 1 342 ? -0.542  7.721   -20.226 1.00 94.76 342 A 1 
ATOM   2751 C CB  . SER A 1 342 ? 1.914   9.041   -18.612 1.00 94.91 342 A 1 
ATOM   2752 O OG  . SER A 1 342 ? 2.354   8.063   -17.688 1.00 85.96 342 A 1 
ATOM   2753 N N   . GLU A 1 343 ? -0.499  6.969   -18.118 1.00 96.84 343 A 1 
ATOM   2754 C CA  . GLU A 1 343 ? -1.063  5.670   -18.479 1.00 96.52 343 A 1 
ATOM   2755 C C   . GLU A 1 343 ? -2.589  5.642   -18.598 1.00 96.66 343 A 1 
ATOM   2756 O O   . GLU A 1 343 ? -3.129  5.003   -19.503 1.00 94.62 343 A 1 
ATOM   2757 C CB  . GLU A 1 343 ? -0.624  4.606   -17.468 1.00 95.09 343 A 1 
ATOM   2758 C CG  . GLU A 1 343 ? -0.905  3.169   -17.904 1.00 90.77 343 A 1 
ATOM   2759 C CD  . GLU A 1 343 ? 0.103   2.678   -18.944 1.00 93.01 343 A 1 
ATOM   2760 O OE1 . GLU A 1 343 ? 0.716   3.515   -19.634 1.00 88.69 343 A 1 
ATOM   2761 O OE2 . GLU A 1 343 ? 0.268   1.449   -19.067 1.00 88.89 343 A 1 
ATOM   2762 N N   . TYR A 1 344 ? -3.278  6.323   -17.677 1.00 97.45 344 A 1 
ATOM   2763 C CA  . TYR A 1 344 ? -4.738  6.303   -17.674 1.00 97.39 344 A 1 
ATOM   2764 C C   . TYR A 1 344 ? -5.419  7.624   -18.036 1.00 97.38 344 A 1 
ATOM   2765 O O   . TYR A 1 344 ? -6.640  7.684   -18.141 1.00 95.49 344 A 1 
ATOM   2766 C CB  . TYR A 1 344 ? -5.236  5.841   -16.299 1.00 97.08 344 A 1 
ATOM   2767 C CG  . TYR A 1 344 ? -4.741  4.476   -15.885 1.00 97.35 344 A 1 
ATOM   2768 C CD1 . TYR A 1 344 ? -4.866  3.377   -16.733 1.00 96.37 344 A 1 
ATOM   2769 C CD2 . TYR A 1 344 ? -4.168  4.273   -14.629 1.00 96.44 344 A 1 
ATOM   2770 C CE1 . TYR A 1 344 ? -4.427  2.106   -16.344 1.00 95.61 344 A 1 
ATOM   2771 C CE2 . TYR A 1 344 ? -3.731  3.015   -14.232 1.00 95.72 344 A 1 
ATOM   2772 C CZ  . TYR A 1 344 ? -3.857  1.930   -15.089 1.00 96.28 344 A 1 
ATOM   2773 O OH  . TYR A 1 344 ? -3.432  0.685   -14.703 1.00 95.12 344 A 1 
ATOM   2774 N N   . GLY A 1 345 ? -4.631  8.659   -18.224 1.00 96.04 345 A 1 
ATOM   2775 C CA  . GLY A 1 345 ? -5.202  9.947   -18.576 1.00 95.78 345 A 1 
ATOM   2776 C C   . GLY A 1 345 ? -5.896  10.651  -17.427 1.00 96.61 345 A 1 
ATOM   2777 O O   . GLY A 1 345 ? -6.710  11.557  -17.645 1.00 94.72 345 A 1 
ATOM   2778 N N   . LEU A 1 346 ? -5.593  10.255  -16.203 1.00 96.96 346 A 1 
ATOM   2779 C CA  . LEU A 1 346 ? -6.208  10.862  -15.024 1.00 97.12 346 A 1 
ATOM   2780 C C   . LEU A 1 346 ? -5.689  12.286  -14.831 1.00 97.22 346 A 1 
ATOM   2781 O O   . LEU A 1 346 ? -4.479  12.521  -14.827 1.00 96.31 346 A 1 
ATOM   2782 C CB  . LEU A 1 346 ? -5.896  10.028  -13.776 1.00 96.63 346 A 1 
ATOM   2783 C CG  . LEU A 1 346 ? -6.433  8.590   -13.786 1.00 95.80 346 A 1 
ATOM   2784 C CD1 . LEU A 1 346 ? -5.848  7.810   -12.615 1.00 94.09 346 A 1 
ATOM   2785 C CD2 . LEU A 1 346 ? -7.956  8.614   -13.694 1.00 94.01 346 A 1 
ATOM   2786 N N   . LYS A 1 347 ? -6.619  13.239  -14.685 1.00 97.22 347 A 1 
ATOM   2787 C CA  . LYS A 1 347 ? -6.245  14.643  -14.501 1.00 97.05 347 A 1 
ATOM   2788 C C   . LYS A 1 347 ? -5.832  14.907  -13.053 1.00 97.28 347 A 1 
ATOM   2789 O O   . LYS A 1 347 ? -5.069  15.831  -12.780 1.00 95.60 347 A 1 
ATOM   2790 C CB  . LYS A 1 347 ? -7.419  15.542  -14.885 1.00 96.28 347 A 1 
ATOM   2791 C CG  . LYS A 1 347 ? -7.823  15.421  -16.348 1.00 92.19 347 A 1 
ATOM   2792 C CD  . LYS A 1 347 ? -9.009  16.315  -16.672 1.00 86.07 347 A 1 
ATOM   2793 C CE  . LYS A 1 347 ? -9.407  16.183  -18.132 1.00 78.70 347 A 1 
ATOM   2794 N NZ  . LYS A 1 347 ? -10.583 17.028  -18.469 1.00 68.26 347 A 1 
ATOM   2795 N N   . GLU A 1 348 ? -6.344  14.080  -12.147 1.00 98.14 348 A 1 
ATOM   2796 C CA  . GLU A 1 348 ? -6.033  14.188  -10.725 1.00 98.14 348 A 1 
ATOM   2797 C C   . GLU A 1 348 ? -6.518  12.905  -10.058 1.00 98.40 348 A 1 
ATOM   2798 O O   . GLU A 1 348 ? -7.248  12.113  -10.669 1.00 98.13 348 A 1 
ATOM   2799 C CB  . GLU A 1 348 ? -6.735  15.404  -10.099 1.00 97.10 348 A 1 
ATOM   2800 C CG  . GLU A 1 348 ? -8.261  15.333  -10.186 1.00 95.11 348 A 1 
ATOM   2801 C CD  . GLU A 1 348 ? -8.947  16.575  -9.631  1.00 95.13 348 A 1 
ATOM   2802 O OE1 . GLU A 1 348 ? -8.252  17.549  -9.271  1.00 90.97 348 A 1 
ATOM   2803 O OE2 . GLU A 1 348 ? -10.192 16.571  -9.563  1.00 91.70 348 A 1 
ATOM   2804 N N   . LEU A 1 349 ? -6.119  12.681  -8.819  1.00 98.45 349 A 1 
ATOM   2805 C CA  . LEU A 1 349 ? -6.521  11.474  -8.098  1.00 98.54 349 A 1 
ATOM   2806 C C   . LEU A 1 349 ? -7.816  11.712  -7.318  1.00 98.57 349 A 1 
ATOM   2807 O O   . LEU A 1 349 ? -7.834  11.677  -6.082  1.00 98.16 349 A 1 
ATOM   2808 C CB  . LEU A 1 349 ? -5.393  11.032  -7.162  1.00 98.55 349 A 1 
ATOM   2809 C CG  . LEU A 1 349 ? -4.048  10.775  -7.860  1.00 98.27 349 A 1 
ATOM   2810 C CD1 . LEU A 1 349 ? -3.006  10.305  -6.848  1.00 97.93 349 A 1 
ATOM   2811 C CD2 . LEU A 1 349 ? -4.219  9.736   -8.963  1.00 97.80 349 A 1 
ATOM   2812 N N   . SER A 1 350 ? -8.907  11.935  -8.055  1.00 98.54 350 A 1 
ATOM   2813 C CA  . SER A 1 350 ? -10.210 12.205  -7.459  1.00 98.47 350 A 1 
ATOM   2814 C C   . SER A 1 350 ? -11.239 11.111  -7.779  1.00 98.55 350 A 1 
ATOM   2815 O O   . SER A 1 350 ? -11.069 10.365  -8.743  1.00 98.32 350 A 1 
ATOM   2816 C CB  . SER A 1 350 ? -10.750 13.542  -7.979  1.00 98.20 350 A 1 
ATOM   2817 O OG  . SER A 1 350 ? -11.047 13.462  -9.362  1.00 97.46 350 A 1 
ATOM   2818 N N   . PRO A 1 351 ? -12.304 11.026  -6.987  1.00 98.64 351 A 1 
ATOM   2819 C CA  . PRO A 1 351 ? -13.356 10.029  -7.236  1.00 98.57 351 A 1 
ATOM   2820 C C   . PRO A 1 351 ? -13.929 10.152  -8.646  1.00 98.42 351 A 1 
ATOM   2821 O O   . PRO A 1 351 ? -14.160 9.150   -9.318  1.00 98.08 351 A 1 
ATOM   2822 C CB  . PRO A 1 351 ? -14.389 10.347  -6.157  1.00 98.27 351 A 1 
ATOM   2823 C CG  . PRO A 1 351 ? -13.549 10.836  -5.024  1.00 97.42 351 A 1 
ATOM   2824 C CD  . PRO A 1 351 ? -12.550 11.740  -5.718  1.00 98.38 351 A 1 
ATOM   2825 N N   . LYS A 1 352 ? -14.162 11.388  -9.098  1.00 98.36 352 A 1 
ATOM   2826 C CA  . LYS A 1 352 ? -14.733 11.621  -10.423 1.00 98.12 352 A 1 
ATOM   2827 C C   . LYS A 1 352 ? -13.852 11.049  -11.528 1.00 98.38 352 A 1 
ATOM   2828 O O   . LYS A 1 352 ? -14.346 10.396  -12.449 1.00 97.94 352 A 1 
ATOM   2829 C CB  . LYS A 1 352 ? -14.944 13.122  -10.648 1.00 97.31 352 A 1 
ATOM   2830 C CG  . LYS A 1 352 ? -15.613 13.452  -11.977 1.00 85.28 352 A 1 
ATOM   2831 C CD  . LYS A 1 352 ? -15.871 14.947  -12.115 1.00 80.77 352 A 1 
ATOM   2832 C CE  . LYS A 1 352 ? -16.571 15.271  -13.418 1.00 66.65 352 A 1 
ATOM   2833 N NZ  . LYS A 1 352 ? -16.857 16.728  -13.542 1.00 58.90 352 A 1 
ATOM   2834 N N   . GLU A 1 353 ? -12.543 11.290  -11.440 1.00 98.30 353 A 1 
ATOM   2835 C CA  . GLU A 1 353 ? -11.614 10.787  -12.447 1.00 98.46 353 A 1 
ATOM   2836 C C   . GLU A 1 353 ? -11.551 9.259   -12.456 1.00 98.46 353 A 1 
ATOM   2837 O O   . GLU A 1 353 ? -11.497 8.638   -13.522 1.00 98.03 353 A 1 
ATOM   2838 C CB  . GLU A 1 353 ? -10.213 11.363  -12.215 1.00 98.26 353 A 1 
ATOM   2839 C CG  . GLU A 1 353 ? -10.079 12.835  -12.565 1.00 97.02 353 A 1 
ATOM   2840 C CD  . GLU A 1 353 ? -10.249 13.080  -14.056 1.00 97.01 353 A 1 
ATOM   2841 O OE1 . GLU A 1 353 ? -9.442  12.544  -14.844 1.00 93.98 353 A 1 
ATOM   2842 O OE2 . GLU A 1 353 ? -11.190 13.808  -14.434 1.00 93.94 353 A 1 
ATOM   2843 N N   . PHE A 1 354 ? -11.575 8.645   -11.276 1.00 98.40 354 A 1 
ATOM   2844 C CA  . PHE A 1 354 ? -11.526 7.192   -11.221 1.00 98.42 354 A 1 
ATOM   2845 C C   . PHE A 1 354 ? -12.846 6.545   -11.636 1.00 98.37 354 A 1 
ATOM   2846 O O   . PHE A 1 354 ? -12.858 5.420   -12.127 1.00 97.81 354 A 1 
ATOM   2847 C CB  . PHE A 1 354 ? -11.090 6.716   -9.831  1.00 98.36 354 A 1 
ATOM   2848 C CG  . PHE A 1 354 ? -9.596  6.718   -9.642  1.00 98.39 354 A 1 
ATOM   2849 C CD1 . PHE A 1 354 ? -8.920  7.870   -9.252  1.00 97.84 354 A 1 
ATOM   2850 C CD2 . PHE A 1 354 ? -8.853  5.577   -9.938  1.00 97.74 354 A 1 
ATOM   2851 C CE1 . PHE A 1 354 ? -7.529  7.882   -9.148  1.00 97.27 354 A 1 
ATOM   2852 C CE2 . PHE A 1 354 ? -7.465  5.581   -9.833  1.00 97.15 354 A 1 
ATOM   2853 C CZ  . PHE A 1 354 ? -6.799  6.735   -9.443  1.00 97.57 354 A 1 
ATOM   2854 N N   . GLU A 1 355 ? -13.963 7.241   -11.458 1.00 98.28 355 A 1 
ATOM   2855 C CA  . GLU A 1 355 ? -15.255 6.704   -11.888 1.00 98.11 355 A 1 
ATOM   2856 C C   . GLU A 1 355 ? -15.243 6.673   -13.419 1.00 98.13 355 A 1 
ATOM   2857 O O   . GLU A 1 355 ? -15.754 5.739   -14.033 1.00 97.73 355 A 1 
ATOM   2858 C CB  . GLU A 1 355 ? -16.406 7.572   -11.379 1.00 97.81 355 A 1 
ATOM   2859 C CG  . GLU A 1 355 ? -16.585 7.511   -9.864  1.00 94.56 355 A 1 
ATOM   2860 C CD  . GLU A 1 355 ? -17.763 8.328   -9.385  1.00 92.76 355 A 1 
ATOM   2861 O OE1 . GLU A 1 355 ? -17.947 9.465   -9.870  1.00 87.14 355 A 1 
ATOM   2862 O OE2 . GLU A 1 355 ? -18.508 7.836   -8.510  1.00 87.32 355 A 1 
ATOM   2863 N N   . ILE A 1 356 ? -14.652 7.693   -14.023 1.00 98.18 356 A 1 
ATOM   2864 C CA  . ILE A 1 356 ? -14.543 7.768   -15.476 1.00 98.08 356 A 1 
ATOM   2865 C C   . ILE A 1 356 ? -13.642 6.637   -15.965 1.00 98.16 356 A 1 
ATOM   2866 O O   . ILE A 1 356 ? -13.944 5.974   -16.959 1.00 97.67 356 A 1 
ATOM   2867 C CB  . ILE A 1 356 ? -13.971 9.134   -15.925 1.00 97.79 356 A 1 
ATOM   2868 C CG1 . ILE A 1 356 ? -14.998 10.239  -15.643 1.00 96.49 356 A 1 
ATOM   2869 C CG2 . ILE A 1 356 ? -13.607 9.103   -17.405 1.00 96.54 356 A 1 
ATOM   2870 C CD1 . ILE A 1 356 ? -14.483 11.653  -15.898 1.00 93.49 356 A 1 
ATOM   2871 N N   . LEU A 1 357 ? -12.531 6.412   -15.262 1.00 97.90 357 A 1 
ATOM   2872 C CA  . LEU A 1 357 ? -11.603 5.343   -15.628 1.00 97.93 357 A 1 
ATOM   2873 C C   . LEU A 1 357 ? -12.287 3.974   -15.562 1.00 97.97 357 A 1 
ATOM   2874 O O   . LEU A 1 357 ? -12.142 3.151   -16.467 1.00 97.67 357 A 1 
ATOM   2875 C CB  . LEU A 1 357 ? -10.382 5.347   -14.699 1.00 97.89 357 A 1 
ATOM   2876 C CG  . LEU A 1 357 ? -9.379  4.206   -14.916 1.00 97.50 357 A 1 
ATOM   2877 C CD1 . LEU A 1 357 ? -8.807  4.272   -16.332 1.00 96.62 357 A 1 
ATOM   2878 C CD2 . LEU A 1 357 ? -8.252  4.300   -13.892 1.00 96.42 357 A 1 
ATOM   2879 N N   . ALA A 1 358 ? -13.044 3.738   -14.488 1.00 97.74 358 A 1 
ATOM   2880 C CA  . ALA A 1 358 ? -13.740 2.470   -14.320 1.00 97.33 358 A 1 
ATOM   2881 C C   . ALA A 1 358 ? -14.744 2.255   -15.454 1.00 97.40 358 A 1 
ATOM   2882 O O   . ALA A 1 358 ? -14.858 1.158   -15.999 1.00 96.96 358 A 1 
ATOM   2883 C CB  . ALA A 1 358 ? -14.456 2.444   -12.969 1.00 96.57 358 A 1 
ATOM   2884 N N   . ALA A 1 359 ? -15.458 3.306   -15.820 1.00 97.87 359 A 1 
ATOM   2885 C CA  . ALA A 1 359 ? -16.442 3.229   -16.892 1.00 97.99 359 A 1 
ATOM   2886 C C   . ALA A 1 359 ? -15.752 2.933   -18.223 1.00 98.06 359 A 1 
ATOM   2887 O O   . ALA A 1 359 ? -16.260 2.162   -19.045 1.00 97.45 359 A 1 
ATOM   2888 C CB  . ALA A 1 359 ? -17.228 4.533   -16.982 1.00 97.73 359 A 1 
ATOM   2889 N N   . ARG A 1 360 ? -14.588 3.539   -18.437 1.00 98.09 360 A 1 
ATOM   2890 C CA  . ARG A 1 360 ? -13.835 3.320   -19.670 1.00 97.97 360 A 1 
ATOM   2891 C C   . ARG A 1 360 ? -13.361 1.871   -19.768 1.00 97.91 360 A 1 
ATOM   2892 O O   . ARG A 1 360 ? -13.472 1.250   -20.820 1.00 97.53 360 A 1 
ATOM   2893 C CB  . ARG A 1 360 ? -12.632 4.266   -19.737 1.00 97.46 360 A 1 
ATOM   2894 C CG  . ARG A 1 360 ? -12.982 5.735   -19.999 1.00 91.72 360 A 1 
ATOM   2895 C CD  . ARG A 1 360 ? -11.719 6.597   -19.938 1.00 89.92 360 A 1 
ATOM   2896 N NE  . ARG A 1 360 ? -10.715 6.172   -20.917 1.00 84.33 360 A 1 
ATOM   2897 C CZ  . ARG A 1 360 ? -9.407  6.379   -20.802 1.00 81.18 360 A 1 
ATOM   2898 N NH1 . ARG A 1 360 ? -8.923  7.008   -19.744 1.00 74.95 360 A 1 
ATOM   2899 N NH2 . ARG A 1 360 ? -8.583  5.937   -21.741 1.00 72.40 360 A 1 
ATOM   2900 N N   . MET A 1 361 ? -12.835 1.329   -18.668 1.00 97.68 361 A 1 
ATOM   2901 C CA  . MET A 1 361 ? -12.342 -0.041  -18.673 1.00 97.27 361 A 1 
ATOM   2902 C C   . MET A 1 361 ? -13.461 -1.052  -18.904 1.00 97.43 361 A 1 
ATOM   2903 O O   . MET A 1 361 ? -13.228 -2.131  -19.439 1.00 96.68 361 A 1 
ATOM   2904 C CB  . MET A 1 361 ? -11.612 -0.368  -17.364 1.00 96.31 361 A 1 
ATOM   2905 C CG  . MET A 1 361 ? -10.308 0.406   -17.175 1.00 93.70 361 A 1 
ATOM   2906 S SD  . MET A 1 361 ? -9.258  -0.253  -15.861 1.00 92.97 361 A 1 
ATOM   2907 C CE  . MET A 1 361 ? -10.214 0.166   -14.409 1.00 86.62 361 A 1 
ATOM   2908 N N   . ASP A 1 362 ? -14.665 -0.701  -18.506 1.00 97.13 362 A 1 
ATOM   2909 C CA  . ASP A 1 362 ? -15.813 -1.583  -18.682 1.00 96.92 362 A 1 
ATOM   2910 C C   . ASP A 1 362 ? -16.142 -1.760  -20.162 1.00 97.08 362 A 1 
ATOM   2911 O O   . ASP A 1 362 ? -16.750 -2.757  -20.560 1.00 96.12 362 A 1 
ATOM   2912 C CB  . ASP A 1 362 ? -17.032 -1.014  -17.943 1.00 96.25 362 A 1 
ATOM   2913 C CG  . ASP A 1 362 ? -18.205 -1.978  -17.922 1.00 86.94 362 A 1 
ATOM   2914 O OD1 . ASP A 1 362 ? -18.036 -3.119  -17.454 1.00 81.64 362 A 1 
ATOM   2915 O OD2 . ASP A 1 362 ? -19.301 -1.587  -18.380 1.00 79.76 362 A 1 
ATOM   2916 N N   . LYS A 1 363 ? -15.722 -0.800  -20.981 1.00 97.30 363 A 1 
ATOM   2917 C CA  . LYS A 1 363 ? -16.001 -0.841  -22.414 1.00 97.32 363 A 1 
ATOM   2918 C C   . LYS A 1 363 ? -14.758 -0.999  -23.278 1.00 97.61 363 A 1 
ATOM   2919 O O   . LYS A 1 363 ? -14.858 -1.229  -24.488 1.00 96.21 363 A 1 
ATOM   2920 C CB  . LYS A 1 363 ? -16.730 0.443   -22.827 1.00 96.61 363 A 1 
ATOM   2921 C CG  . LYS A 1 363 ? -18.057 0.674   -22.106 1.00 91.07 363 A 1 
ATOM   2922 C CD  . LYS A 1 363 ? -18.712 1.979   -22.539 1.00 83.86 363 A 1 
ATOM   2923 C CE  . LYS A 1 363 ? -17.899 3.183   -22.114 1.00 74.51 363 A 1 
ATOM   2924 N NZ  . LYS A 1 363 ? -18.564 4.466   -22.480 1.00 64.52 363 A 1 
ATOM   2925 N N   . ASP A 1 364 ? -13.586 -0.888  -22.678 1.00 97.48 364 A 1 
ATOM   2926 C CA  . ASP A 1 364 ? -12.322 -0.969  -23.395 1.00 97.43 364 A 1 
ATOM   2927 C C   . ASP A 1 364 ? -11.440 -2.084  -22.832 1.00 97.53 364 A 1 
ATOM   2928 O O   . ASP A 1 364 ? -10.765 -1.896  -21.821 1.00 96.94 364 A 1 
ATOM   2929 C CB  . ASP A 1 364 ? -11.606 0.391   -23.292 1.00 96.86 364 A 1 
ATOM   2930 C CG  . ASP A 1 364 ? -10.372 0.482   -24.171 1.00 96.25 364 A 1 
ATOM   2931 O OD1 . ASP A 1 364 ? -9.778  -0.558  -24.501 1.00 94.15 364 A 1 
ATOM   2932 O OD2 . ASP A 1 364 ? -9.994  1.622   -24.513 1.00 93.10 364 A 1 
ATOM   2933 N N   . LEU A 1 365 ? -11.447 -3.243  -23.492 1.00 97.18 365 A 1 
ATOM   2934 C CA  . LEU A 1 365 ? -10.666 -4.390  -23.034 1.00 96.82 365 A 1 
ATOM   2935 C C   . LEU A 1 365 ? -9.164  -4.103  -23.005 1.00 96.71 365 A 1 
ATOM   2936 O O   . LEU A 1 365 ? -8.460  -4.564  -22.108 1.00 96.41 365 A 1 
ATOM   2937 C CB  . LEU A 1 365 ? -10.934 -5.609  -23.923 1.00 96.32 365 A 1 
ATOM   2938 C CG  . LEU A 1 365 ? -10.212 -6.907  -23.528 1.00 91.00 365 A 1 
ATOM   2939 C CD1 . LEU A 1 365 ? -10.603 -7.303  -22.108 1.00 87.27 365 A 1 
ATOM   2940 C CD2 . LEU A 1 365 ? -10.577 -8.010  -24.510 1.00 87.68 365 A 1 
ATOM   2941 N N   . GLN A 1 366 ? -8.676  -3.354  -23.989 1.00 96.96 366 A 1 
ATOM   2942 C CA  . GLN A 1 366 ? -7.257  -3.031  -24.050 1.00 96.53 366 A 1 
ATOM   2943 C C   . GLN A 1 366 ? -6.847  -2.216  -22.823 1.00 96.66 366 A 1 
ATOM   2944 O O   . GLN A 1 366 ? -5.790  -2.453  -22.232 1.00 95.88 366 A 1 
ATOM   2945 C CB  . GLN A 1 366 ? -6.944  -2.245  -25.323 1.00 96.10 366 A 1 
ATOM   2946 C CG  . GLN A 1 366 ? -5.452  -2.033  -25.560 1.00 84.22 366 A 1 
ATOM   2947 C CD  . GLN A 1 366 ? -5.170  -1.284  -26.850 1.00 76.12 366 A 1 
ATOM   2948 O OE1 . GLN A 1 366 ? -6.022  -1.175  -27.729 1.00 68.05 366 A 1 
ATOM   2949 N NE2 . GLN A 1 366 ? -3.951  -0.762  -26.977 1.00 65.39 366 A 1 
ATOM   2950 N N   . LEU A 1 367 ? -7.694  -1.271  -22.439 1.00 96.89 367 A 1 
ATOM   2951 C CA  . LEU A 1 367 ? -7.421  -0.442  -21.265 1.00 96.98 367 A 1 
ATOM   2952 C C   . LEU A 1 367 ? -7.483  -1.285  -19.993 1.00 97.08 367 A 1 
ATOM   2953 O O   . LEU A 1 367 ? -6.646  -1.147  -19.102 1.00 96.74 367 A 1 
ATOM   2954 C CB  . LEU A 1 367 ? -8.425  0.706   -21.178 1.00 96.91 367 A 1 
ATOM   2955 C CG  . LEU A 1 367 ? -8.260  1.673   -19.994 1.00 95.90 367 A 1 
ATOM   2956 C CD1 . LEU A 1 367 ? -6.886  2.323   -20.054 1.00 94.70 367 A 1 
ATOM   2957 C CD2 . LEU A 1 367 ? -9.352  2.727   -20.054 1.00 94.55 367 A 1 
ATOM   2958 N N   . PHE A 1 368 ? -8.476  -2.165  -19.921 1.00 97.07 368 A 1 
ATOM   2959 C CA  . PHE A 1 368 ? -8.597  -3.026  -18.750 1.00 96.77 368 A 1 
ATOM   2960 C C   . PHE A 1 368 ? -7.370  -3.923  -18.625 1.00 96.48 368 A 1 
ATOM   2961 O O   . PHE A 1 368 ? -6.878  -4.165  -17.522 1.00 96.08 368 A 1 
ATOM   2962 C CB  . PHE A 1 368 ? -9.845  -3.907  -18.823 1.00 96.17 368 A 1 
ATOM   2963 C CG  . PHE A 1 368 ? -9.928  -4.916  -17.706 1.00 95.21 368 A 1 
ATOM   2964 C CD1 . PHE A 1 368 ? -10.297 -4.520  -16.421 1.00 93.54 368 A 1 
ATOM   2965 C CD2 . PHE A 1 368 ? -9.574  -6.240  -17.921 1.00 93.44 368 A 1 
ATOM   2966 C CE1 . PHE A 1 368 ? -10.306 -5.429  -15.370 1.00 91.82 368 A 1 
ATOM   2967 C CE2 . PHE A 1 368 ? -9.585  -7.163  -16.873 1.00 91.91 368 A 1 
ATOM   2968 C CZ  . PHE A 1 368 ? -9.947  -6.754  -15.595 1.00 91.61 368 A 1 
ATOM   2969 N N   . ASN A 1 369 ? -6.885  -4.430  -19.758 1.00 96.05 369 A 1 
ATOM   2970 C CA  . ASN A 1 369 ? -5.720  -5.303  -19.732 1.00 95.42 369 A 1 
ATOM   2971 C C   . ASN A 1 369 ? -4.474  -4.571  -19.233 1.00 95.45 369 A 1 
ATOM   2972 O O   . ASN A 1 369 ? -3.600  -5.186  -18.631 1.00 95.13 369 A 1 
ATOM   2973 C CB  . ASN A 1 369 ? -5.465  -5.904  -21.116 1.00 95.19 369 A 1 
ATOM   2974 C CG  . ASN A 1 369 ? -6.461  -7.000  -21.468 1.00 90.68 369 A 1 
ATOM   2975 O OD1 . ASN A 1 369 ? -7.076  -7.600  -20.588 1.00 85.47 369 A 1 
ATOM   2976 N ND2 . ASN A 1 369 ? -6.598  -7.290  -22.760 1.00 84.44 369 A 1 
ATOM   2977 N N   . LYS A 1 370 ? -4.395  -3.266  -19.473 1.00 96.07 370 A 1 
ATOM   2978 C CA  . LYS A 1 370 ? -3.274  -2.481  -18.971 1.00 96.00 370 A 1 
ATOM   2979 C C   . LYS A 1 370 ? -3.338  -2.491  -17.447 1.00 96.42 370 A 1 
ATOM   2980 O O   . LYS A 1 370 ? -2.345  -2.736  -16.771 1.00 95.79 370 A 1 
ATOM   2981 C CB  . LYS A 1 370 ? -3.343  -1.027  -19.457 1.00 94.75 370 A 1 
ATOM   2982 C CG  . LYS A 1 370 ? -2.902  -0.808  -20.890 1.00 84.41 370 A 1 
ATOM   2983 C CD  . LYS A 1 370 ? -2.849  0.682   -21.187 1.00 84.08 370 A 1 
ATOM   2984 C CE  . LYS A 1 370 ? -2.344  0.962   -22.593 1.00 76.30 370 A 1 
ATOM   2985 N NZ  . LYS A 1 370 ? -2.248  2.426   -22.847 1.00 70.78 370 A 1 
ATOM   2986 N N   . TYR A 1 371 ? -4.537  -2.227  -16.927 1.00 96.10 371 A 1 
ATOM   2987 C CA  . TYR A 1 371 ? -4.763  -2.224  -15.487 1.00 96.21 371 A 1 
ATOM   2988 C C   . TYR A 1 371 ? -4.435  -3.595  -14.908 1.00 96.13 371 A 1 
ATOM   2989 O O   . TYR A 1 371 ? -3.779  -3.710  -13.872 1.00 95.92 371 A 1 
ATOM   2990 C CB  . TYR A 1 371 ? -6.218  -1.855  -15.188 1.00 96.37 371 A 1 
ATOM   2991 C CG  . TYR A 1 371 ? -6.679  -2.217  -13.782 1.00 96.29 371 A 1 
ATOM   2992 C CD1 . TYR A 1 371 ? -6.370  -1.399  -12.697 1.00 95.51 371 A 1 
ATOM   2993 C CD2 . TYR A 1 371 ? -7.398  -3.384  -13.561 1.00 95.56 371 A 1 
ATOM   2994 C CE1 . TYR A 1 371 ? -6.777  -1.746  -11.409 1.00 94.65 371 A 1 
ATOM   2995 C CE2 . TYR A 1 371 ? -7.802  -3.740  -12.277 1.00 94.72 371 A 1 
ATOM   2996 C CZ  . TYR A 1 371 ? -7.496  -2.920  -11.209 1.00 94.98 371 A 1 
ATOM   2997 O OH  . TYR A 1 371 ? -7.895  -3.276  -9.941  1.00 93.73 371 A 1 
ATOM   2998 N N   . HIS A 1 372 ? -4.901  -4.643  -15.580 1.00 95.32 372 A 1 
ATOM   2999 C CA  . HIS A 1 372 ? -4.687  -6.009  -15.116 1.00 94.43 372 A 1 
ATOM   3000 C C   . HIS A 1 372 ? -3.197  -6.350  -15.055 1.00 94.55 372 A 1 
ATOM   3001 O O   . HIS A 1 372 ? -2.745  -7.038  -14.139 1.00 93.95 372 A 1 
ATOM   3002 C CB  . HIS A 1 372 ? -5.406  -6.990  -16.049 1.00 93.24 372 A 1 
ATOM   3003 C CG  . HIS A 1 372 ? -5.431  -8.400  -15.545 1.00 90.34 372 A 1 
ATOM   3004 N ND1 . HIS A 1 372 ? -5.004  -9.467  -16.297 1.00 80.23 372 A 1 
ATOM   3005 C CD2 . HIS A 1 372 ? -5.834  -8.909  -14.364 1.00 79.35 372 A 1 
ATOM   3006 C CE1 . HIS A 1 372 ? -5.149  -10.580 -15.605 1.00 79.73 372 A 1 
ATOM   3007 N NE2 . HIS A 1 372 ? -5.648  -10.279 -14.423 1.00 81.47 372 A 1 
ATOM   3008 N N   . LEU A 1 373 ? -2.448  -5.879  -16.042 1.00 94.83 373 A 1 
ATOM   3009 C CA  . LEU A 1 373 ? -1.006  -6.128  -16.070 1.00 94.72 373 A 1 
ATOM   3010 C C   . LEU A 1 373 ? -0.310  -5.384  -14.931 1.00 94.95 373 A 1 
ATOM   3011 O O   . LEU A 1 373 ? 0.523   -5.954  -14.227 1.00 94.17 373 A 1 
ATOM   3012 C CB  . LEU A 1 373 ? -0.426  -5.678  -17.413 1.00 93.97 373 A 1 
ATOM   3013 C CG  . LEU A 1 373 ? 1.072   -5.925  -17.641 1.00 83.69 373 A 1 
ATOM   3014 C CD1 . LEU A 1 373 ? 1.348   -7.421  -17.638 1.00 80.01 373 A 1 
ATOM   3015 C CD2 . LEU A 1 373 ? 1.495   -5.308  -18.968 1.00 79.99 373 A 1 
ATOM   3016 N N   . HIS A 1 374 ? -0.668  -4.114  -14.743 1.00 95.69 374 A 1 
ATOM   3017 C CA  . HIS A 1 374 ? -0.070  -3.308  -13.680 1.00 95.78 374 A 1 
ATOM   3018 C C   . HIS A 1 374 ? -0.514  -3.788  -12.298 1.00 95.96 374 A 1 
ATOM   3019 O O   . HIS A 1 374 ? 0.183   -3.561  -11.308 1.00 95.36 374 A 1 
ATOM   3020 C CB  . HIS A 1 374 ? -0.441  -1.834  -13.849 1.00 95.50 374 A 1 
ATOM   3021 C CG  . HIS A 1 374 ? 0.100   -1.204  -15.094 1.00 95.80 374 A 1 
ATOM   3022 N ND1 . HIS A 1 374 ? 1.371   -1.444  -15.564 1.00 91.52 374 A 1 
ATOM   3023 C CD2 . HIS A 1 374 ? -0.453  -0.328  -15.966 1.00 91.09 374 A 1 
ATOM   3024 C CE1 . HIS A 1 374 ? 1.580   -0.752  -16.670 1.00 93.17 374 A 1 
ATOM   3025 N NE2 . HIS A 1 374 ? 0.480   -0.060  -16.932 1.00 93.11 374 A 1 
ATOM   3026 N N   . PHE A 1 375 ? -1.669  -4.445  -12.233 1.00 94.80 375 A 1 
ATOM   3027 C CA  . PHE A 1 375 ? -2.211  -4.977  -10.983 1.00 93.96 375 A 1 
ATOM   3028 C C   . PHE A 1 375 ? -1.144  -5.795  -10.248 1.00 93.27 375 A 1 
ATOM   3029 O O   . PHE A 1 375 ? -1.070  -5.757  -9.020  1.00 92.10 375 A 1 
ATOM   3030 C CB  . PHE A 1 375 ? -3.428  -5.850  -11.302 1.00 93.64 375 A 1 
ATOM   3031 C CG  . PHE A 1 375 ? -4.121  -6.434  -10.088 1.00 93.77 375 A 1 
ATOM   3032 C CD1 . PHE A 1 375 ? -4.925  -5.636  -9.282  1.00 93.10 375 A 1 
ATOM   3033 C CD2 . PHE A 1 375 ? -4.007  -7.787  -9.797  1.00 93.31 375 A 1 
ATOM   3034 C CE1 . PHE A 1 375 ? -5.594  -6.180  -8.188  1.00 91.79 375 A 1 
ATOM   3035 C CE2 . PHE A 1 375 ? -4.672  -8.341  -8.706  1.00 91.99 375 A 1 
ATOM   3036 C CZ  . PHE A 1 375 ? -5.470  -7.537  -7.897  1.00 92.02 375 A 1 
ATOM   3037 N N   . ARG A 1 376 ? -0.319  -6.518  -11.004 1.00 93.34 376 A 1 
ATOM   3038 C CA  . ARG A 1 376 ? 0.753   -7.314  -10.416 1.00 92.60 376 A 1 
ATOM   3039 C C   . ARG A 1 376 ? 2.134   -6.793  -10.828 1.00 92.92 376 A 1 
ATOM   3040 O O   . ARG A 1 376 ? 3.093   -7.550  -10.969 1.00 90.65 376 A 1 
ATOM   3041 C CB  . ARG A 1 376 ? 0.602   -8.790  -10.789 1.00 90.39 376 A 1 
ATOM   3042 C CG  . ARG A 1 376 ? -0.689  -9.387  -10.261 1.00 83.54 376 A 1 
ATOM   3043 C CD  . ARG A 1 376 ? -0.697  -10.906 -10.242 1.00 80.65 376 A 1 
ATOM   3044 N NE  . ARG A 1 376 ? -2.002  -11.411 -9.863  1.00 75.36 376 A 1 
ATOM   3045 C CZ  . ARG A 1 376 ? -2.282  -12.682 -9.606  1.00 70.34 376 A 1 
ATOM   3046 N NH1 . ARG A 1 376 ? -1.338  -13.600 -9.675  1.00 63.86 376 A 1 
ATOM   3047 N NH2 . ARG A 1 376 ? -3.513  -13.034 -9.275  1.00 62.82 376 A 1 
ATOM   3048 N N   . ALA A 1 377 ? 2.216   -5.487  -11.013 1.00 93.37 377 A 1 
ATOM   3049 C CA  . ALA A 1 377 ? 3.473   -4.809  -11.318 1.00 93.61 377 A 1 
ATOM   3050 C C   . ALA A 1 377 ? 4.232   -5.347  -12.536 1.00 94.18 377 A 1 
ATOM   3051 O O   . ALA A 1 377 ? 5.462   -5.411  -12.534 1.00 91.66 377 A 1 
ATOM   3052 C CB  . ALA A 1 377 ? 4.377   -4.820  -10.086 1.00 92.73 377 A 1 
ATOM   3053 N N   . ASP A 1 378 ? 3.495   -5.722  -13.577 1.00 92.61 378 A 1 
ATOM   3054 C CA  . ASP A 1 378 ? 4.092   -6.198  -14.821 1.00 91.75 378 A 1 
ATOM   3055 C C   . ASP A 1 378 ? 5.094   -7.334  -14.605 1.00 90.85 378 A 1 
ATOM   3056 O O   . ASP A 1 378 ? 6.154   -7.379  -15.230 1.00 87.26 378 A 1 
ATOM   3057 C CB  . ASP A 1 378 ? 4.790   -5.036  -15.542 1.00 91.34 378 A 1 
ATOM   3058 C CG  . ASP A 1 378 ? 3.830   -3.931  -15.925 1.00 90.15 378 A 1 
ATOM   3059 O OD1 . ASP A 1 378 ? 3.575   -3.760  -17.133 1.00 84.71 378 A 1 
ATOM   3060 O OD2 . ASP A 1 378 ? 3.331   -3.222  -15.026 1.00 85.87 378 A 1 
ATOM   3061 N N   . THR A 1 379 ? 4.740   -8.261  -13.720 1.00 91.49 379 A 1 
ATOM   3062 C CA  . THR A 1 379 ? 5.607   -9.396  -13.418 1.00 89.24 379 A 1 
ATOM   3063 C C   . THR A 1 379 ? 5.873   -10.244 -14.666 1.00 86.67 379 A 1 
ATOM   3064 O O   . THR A 1 379 ? 4.934   -10.636 -15.362 1.00 82.60 379 A 1 
ATOM   3065 C CB  . THR A 1 379 ? 4.985   -10.286 -12.330 1.00 87.89 379 A 1 
ATOM   3066 O OG1 . THR A 1 379 ? 4.862   -9.529  -11.130 1.00 82.56 379 A 1 
ATOM   3067 C CG2 . THR A 1 379 ? 5.867   -11.501 -12.073 1.00 82.31 379 A 1 
ATOM   3068 N N   . PRO A 1 380 ? 7.145   -10.537 -14.954 1.00 83.51 380 A 1 
ATOM   3069 C CA  . PRO A 1 380 ? 7.492   -11.350 -16.121 1.00 79.55 380 A 1 
ATOM   3070 C C   . PRO A 1 380 ? 6.798   -12.705 -16.099 1.00 77.26 380 A 1 
ATOM   3071 O O   . PRO A 1 380 ? 6.787   -13.390 -15.081 1.00 70.49 380 A 1 
ATOM   3072 C CB  . PRO A 1 380 ? 9.010   -11.494 -16.003 1.00 76.11 380 A 1 
ATOM   3073 C CG  . PRO A 1 380 ? 9.413   -10.221 -15.333 1.00 75.99 380 A 1 
ATOM   3074 C CD  . PRO A 1 380 ? 8.357   -10.059 -14.266 1.00 79.18 380 A 1 
ATOM   3075 N N   . GLY A 1 381 ? 6.200   -13.091 -17.244 1.00 71.79 381 A 1 
ATOM   3076 C CA  . GLY A 1 381 ? 5.531   -14.374 -17.330 1.00 68.17 381 A 1 
ATOM   3077 C C   . GLY A 1 381 ? 4.057   -14.361 -16.959 1.00 65.76 381 A 1 
ATOM   3078 O O   . GLY A 1 381 ? 3.333   -15.309 -17.267 1.00 60.56 381 A 1 
ATOM   3079 N N   . PHE A 1 382 ? 3.596   -13.296 -16.322 1.00 64.76 382 A 1 
ATOM   3080 C CA  . PHE A 1 382 ? 2.196   -13.200 -15.927 1.00 60.71 382 A 1 
ATOM   3081 C C   . PHE A 1 382 ? 1.334   -12.723 -17.091 1.00 57.12 382 A 1 
ATOM   3082 O O   . PHE A 1 382 ? 1.655   -11.738 -17.751 1.00 52.11 382 A 1 
ATOM   3083 C CB  . PHE A 1 382 ? 2.033   -12.228 -14.754 1.00 56.79 382 A 1 
ATOM   3084 C CG  . PHE A 1 382 ? 0.622   -12.071 -14.297 1.00 54.64 382 A 1 
ATOM   3085 C CD1 . PHE A 1 382 ? -0.041  -13.114 -13.663 1.00 51.00 382 A 1 
ATOM   3086 C CD2 . PHE A 1 382 ? -0.066  -10.887 -14.525 1.00 49.97 382 A 1 
ATOM   3087 C CE1 . PHE A 1 382 ? -1.366  -12.978 -13.258 1.00 46.19 382 A 1 
ATOM   3088 C CE2 . PHE A 1 382 ? -1.391  -10.745 -14.121 1.00 46.24 382 A 1 
ATOM   3089 C CZ  . PHE A 1 382 ? -2.034  -11.790 -13.490 1.00 45.14 382 A 1 
ATOM   3090 N N   . THR A 1 383 ? 0.239   -13.429 -17.339 1.00 48.98 383 A 1 
ATOM   3091 C CA  . THR A 1 383 ? -0.679  -13.059 -18.415 1.00 46.38 383 A 1 
ATOM   3092 C C   . THR A 1 383 ? -2.111  -12.965 -17.913 1.00 43.86 383 A 1 
ATOM   3093 O O   . THR A 1 383 ? -2.950  -12.362 -18.610 1.00 39.72 383 A 1 
ATOM   3094 C CB  . THR A 1 383 ? -0.634  -14.085 -19.562 1.00 41.52 383 A 1 
ATOM   3095 O OG1 . THR A 1 383 ? -0.969  -15.372 -19.052 1.00 38.80 383 A 1 
ATOM   3096 C CG2 . THR A 1 383 ? 0.769   -14.146 -20.164 1.00 37.63 383 A 1 
ATOM   3097 O OXT . THR A 1 383 ? -2.397  -13.471 -16.825 1.00 36.59 383 A 1 
HETATM 3098 C C1  . NAG B 2 .   ? 17.440  -8.104  12.270  1.00 92.98 1   B 1 
HETATM 3099 C C2  . NAG B 2 .   ? 17.112  -9.523  11.862  1.00 93.05 1   B 1 
HETATM 3100 C C3  . NAG B 2 .   ? 18.278  -10.441 12.142  1.00 92.58 1   B 1 
HETATM 3101 C C4  . NAG B 2 .   ? 19.573  -9.864  11.520  1.00 91.64 1   B 1 
HETATM 3102 C C5  . NAG B 2 .   ? 19.766  -8.440  11.997  1.00 91.87 1   B 1 
HETATM 3103 C C6  . NAG B 2 .   ? 20.975  -7.772  11.380  1.00 87.68 1   B 1 
HETATM 3104 C C7  . NAG B 2 .   ? 14.738  -10.064 12.052  1.00 92.15 1   B 1 
HETATM 3105 C C8  . NAG B 2 .   ? 13.632  -10.594 12.919  1.00 89.64 1   B 1 
HETATM 3106 N N2  . NAG B 2 .   ? 15.940  -10.006 12.597  1.00 91.28 1   B 1 
HETATM 3107 O O3  . NAG B 2 .   ? 18.015  -11.726 11.606  1.00 91.12 1   B 1 
HETATM 3108 O O4  . NAG B 2 .   ? 20.678  -10.641 11.956  1.00 90.99 1   B 1 
HETATM 3109 O O5  . NAG B 2 .   ? 18.623  -7.668  11.631  1.00 92.21 1   B 1 
HETATM 3110 O O6  . NAG B 2 .   ? 20.907  -7.796  9.968   1.00 82.58 1   B 1 
HETATM 3111 O O7  . NAG B 2 .   ? 14.512  -9.713  10.902  1.00 88.34 1   B 1 
HETATM 3112 C C1  . NAG B 2 .   ? 21.375  -11.338 10.960  1.00 89.74 2   B 1 
HETATM 3113 C C2  . NAG B 2 .   ? 22.737  -11.763 11.503  1.00 88.10 2   B 1 
HETATM 3114 C C3  . NAG B 2 .   ? 23.462  -12.609 10.488  1.00 84.25 2   B 1 
HETATM 3115 C C4  . NAG B 2 .   ? 22.592  -13.747 10.005  1.00 85.40 2   B 1 
HETATM 3116 C C5  . NAG B 2 .   ? 21.257  -13.193 9.529   1.00 84.39 2   B 1 
HETATM 3117 C C6  . NAG B 2 .   ? 20.286  -14.283 9.115   1.00 80.57 2   B 1 
HETATM 3118 C C7  . NAG B 2 .   ? 23.711  -10.152 13.046  1.00 84.46 2   B 1 
HETATM 3119 C C8  . NAG B 2 .   ? 24.559  -8.916  13.220  1.00 76.95 2   B 1 
HETATM 3120 N N2  . NAG B 2 .   ? 23.538  -10.574 11.820  1.00 84.83 2   B 1 
HETATM 3121 O O3  . NAG B 2 .   ? 24.633  -13.136 11.085  1.00 82.04 2   B 1 
HETATM 3122 O O4  . NAG B 2 .   ? 23.252  -14.381 8.905   1.00 83.26 2   B 1 
HETATM 3123 O O5  . NAG B 2 .   ? 20.633  -12.477 10.583  1.00 87.96 2   B 1 
HETATM 3124 O O6  . NAG B 2 .   ? 20.018  -15.145 10.195  1.00 78.18 2   B 1 
HETATM 3125 O O7  . NAG B 2 .   ? 23.206  -10.706 14.021  1.00 79.99 2   B 1 
HETATM 3126 C C1  . MAN B 2 .   ? 23.396  -15.745 9.074   1.00 80.41 3   B 1 
HETATM 3127 C C2  . MAN B 2 .   ? 23.798  -16.392 7.730   1.00 76.05 3   B 1 
HETATM 3128 C C3  . MAN B 2 .   ? 23.861  -17.887 7.932   1.00 69.40 3   B 1 
HETATM 3129 C C4  . MAN B 2 .   ? 24.817  -18.218 9.083   1.00 72.02 3   B 1 
HETATM 3130 C C5  . MAN B 2 .   ? 24.391  -17.462 10.347  1.00 72.15 3   B 1 
HETATM 3131 C C6  . MAN B 2 .   ? 25.365  -17.659 11.499  1.00 64.90 3   B 1 
HETATM 3132 O O2  . MAN B 2 .   ? 25.078  -15.916 7.330   1.00 73.33 3   B 1 
HETATM 3133 O O3  . MAN B 2 .   ? 24.288  -18.509 6.737   1.00 67.58 3   B 1 
HETATM 3134 O O4  . MAN B 2 .   ? 24.785  -19.594 9.358   1.00 65.74 3   B 1 
HETATM 3135 O O5  . MAN B 2 .   ? 24.338  -16.063 10.073  1.00 77.79 3   B 1 
HETATM 3136 O O6  . MAN B 2 .   ? 26.529  -16.908 11.284  1.00 58.86 3   B 1 
HETATM 3137 C C1  . MAN B 2 .   ? 25.227  -15.507 5.976   1.00 70.27 4   B 1 
HETATM 3138 C C2  . MAN B 2 .   ? 26.692  -15.793 5.635   1.00 62.60 4   B 1 
HETATM 3139 C C3  . MAN B 2 .   ? 27.568  -14.917 6.543   1.00 58.89 4   B 1 
HETATM 3140 C C4  . MAN B 2 .   ? 27.247  -13.443 6.320   1.00 59.72 4   B 1 
HETATM 3141 C C5  . MAN B 2 .   ? 25.753  -13.220 6.515   1.00 64.36 4   B 1 
HETATM 3142 C C6  . MAN B 2 .   ? 25.389  -11.830 6.023   1.00 61.95 4   B 1 
HETATM 3143 O O2  . MAN B 2 .   ? 26.977  -15.432 4.287   1.00 60.89 4   B 1 
HETATM 3144 O O3  . MAN B 2 .   ? 28.945  -15.145 6.235   1.00 51.47 4   B 1 
HETATM 3145 O O4  . MAN B 2 .   ? 27.970  -12.648 7.244   1.00 51.08 4   B 1 
HETATM 3146 O O5  . MAN B 2 .   ? 24.973  -14.131 5.729   1.00 67.68 4   B 1 
HETATM 3147 O O6  . MAN B 2 .   ? 25.972  -11.649 4.736   1.00 63.09 4   B 1 
HETATM 3148 C C1  . MAN B 2 .   ? 26.826  -16.450 3.311   1.00 59.18 5   B 1 
HETATM 3149 C C2  . MAN B 2 .   ? 27.839  -16.186 2.196   1.00 53.34 5   B 1 
HETATM 3150 C C3  . MAN B 2 .   ? 27.499  -14.860 1.485   1.00 58.96 5   B 1 
HETATM 3151 C C4  . MAN B 2 .   ? 26.044  -14.857 1.026   1.00 53.78 5   B 1 
HETATM 3152 C C5  . MAN B 2 .   ? 25.125  -15.166 2.222   1.00 63.30 5   B 1 
HETATM 3153 C C6  . MAN B 2 .   ? 23.682  -15.281 1.821   1.00 54.41 5   B 1 
HETATM 3154 O O2  . MAN B 2 .   ? 27.808  -17.240 1.229   1.00 49.37 5   B 1 
HETATM 3155 O O3  . MAN B 2 .   ? 28.354  -14.670 0.364   1.00 49.62 5   B 1 
HETATM 3156 O O4  . MAN B 2 .   ? 25.719  -13.583 0.488   1.00 53.38 5   B 1 
HETATM 3157 O O5  . MAN B 2 .   ? 25.504  -16.431 2.815   1.00 58.53 5   B 1 
HETATM 3158 O O6  . MAN B 2 .   ? 23.514  -16.287 0.860   1.00 50.17 5   B 1 
HETATM 3159 C C1  . MAN B 2 .   ? 25.697  -10.534 4.011   1.00 62.17 6   B 1 
HETATM 3160 C C2  . MAN B 2 .   ? 26.429  -10.611 2.652   1.00 62.46 6   B 1 
HETATM 3161 C C3  . MAN B 2 .   ? 27.942  -10.473 2.891   1.00 62.56 6   B 1 
HETATM 3162 C C4  . MAN B 2 .   ? 28.242  -9.178  3.660   1.00 59.15 6   B 1 
HETATM 3163 C C5  . MAN B 2 .   ? 27.426  -9.175  4.962   1.00 59.74 6   B 1 
HETATM 3164 C C6  . MAN B 2 .   ? 27.579  -7.856  5.694   1.00 51.35 6   B 1 
HETATM 3165 O O2  . MAN B 2 .   ? 26.072  -9.546  1.799   1.00 61.55 6   B 1 
HETATM 3166 O O3  . MAN B 2 .   ? 28.646  -10.455 1.644   1.00 56.92 6   B 1 
HETATM 3167 O O4  . MAN B 2 .   ? 29.623  -9.133  3.962   1.00 52.08 6   B 1 
HETATM 3168 O O5  . MAN B 2 .   ? 26.027  -9.327  4.667   1.00 61.43 6   B 1 
HETATM 3169 O O6  . MAN B 2 .   ? 27.091  -6.803  4.885   1.00 51.04 6   B 1 
HETATM 3170 C C1  . MAN B 2 .   ? 24.805  -9.698  1.156   1.00 66.16 7   B 1 
HETATM 3171 C C2  . MAN B 2 .   ? 24.895  -8.972  -0.183  1.00 61.35 7   B 1 
HETATM 3172 C C3  . MAN B 2 .   ? 25.077  -7.470  0.051   1.00 66.52 7   B 1 
HETATM 3173 C C4  . MAN B 2 .   ? 23.983  -6.940  0.987   1.00 62.56 7   B 1 
HETATM 3174 C C5  . MAN B 2 .   ? 23.965  -7.765  2.273   1.00 70.31 7   B 1 
HETATM 3175 C C6  . MAN B 2 .   ? 22.809  -7.366  3.182   1.00 57.73 7   B 1 
HETATM 3176 O O2  . MAN B 2 .   ? 23.697  -9.165  -0.918  1.00 54.25 7   B 1 
HETATM 3177 O O3  . MAN B 2 .   ? 25.043  -6.768  -1.178  1.00 54.58 7   B 1 
HETATM 3178 O O4  . MAN B 2 .   ? 24.247  -5.590  1.289   1.00 57.16 7   B 1 
HETATM 3179 O O5  . MAN B 2 .   ? 23.778  -9.163  1.953   1.00 63.37 7   B 1 
HETATM 3180 O O6  . MAN B 2 .   ? 22.843  -8.152  4.367   1.00 53.33 7   B 1 
HETATM 3181 C C1  . MAN B 2 .   ? 27.007  -5.546  5.517   1.00 45.71 8   B 1 
HETATM 3182 C C2  . MAN B 2 .   ? 26.209  -4.591  4.589   1.00 50.47 8   B 1 
HETATM 3183 C C3  . MAN B 2 .   ? 27.005  -4.340  3.300   1.00 55.42 8   B 1 
HETATM 3184 C C4  . MAN B 2 .   ? 28.415  -3.869  3.635   1.00 45.84 8   B 1 
HETATM 3185 C C5  . MAN B 2 .   ? 29.095  -4.891  4.574   1.00 52.99 8   B 1 
HETATM 3186 C C6  . MAN B 2 .   ? 30.484  -4.453  5.008   1.00 28.54 8   B 1 
HETATM 3187 O O2  . MAN B 2 .   ? 25.999  -3.339  5.240   1.00 42.27 8   B 1 
HETATM 3188 O O3  . MAN B 2 .   ? 26.349  -3.395  2.489   1.00 45.59 8   B 1 
HETATM 3189 O O4  . MAN B 2 .   ? 29.174  -3.760  2.439   1.00 41.33 8   B 1 
HETATM 3190 O O5  . MAN B 2 .   ? 28.299  -5.043  5.754   1.00 46.88 8   B 1 
HETATM 3191 O O6  . MAN B 2 .   ? 30.404  -3.308  5.822   1.00 23.72 8   B 1 
HETATM 3192 C C1  . NAG C 3 .   ? -15.007 -17.481 -8.083  1.00 70.84 1   C 1 
HETATM 3193 C C2  . NAG C 3 .   ? -15.027 -18.995 -8.021  1.00 66.64 1   C 1 
HETATM 3194 C C3  . NAG C 3 .   ? -14.811 -19.565 -9.402  1.00 62.87 1   C 1 
HETATM 3195 C C4  . NAG C 3 .   ? -15.772 -18.913 -10.410 1.00 63.53 1   C 1 
HETATM 3196 C C5  . NAG C 3 .   ? -15.664 -17.397 -10.327 1.00 64.55 1   C 1 
HETATM 3197 C C6  . NAG C 3 .   ? -16.633 -16.693 -11.261 1.00 57.28 1   C 1 
HETATM 3198 C C7  . NAG C 3 .   ? -14.283 -20.073 -5.980  1.00 59.83 1   C 1 
HETATM 3199 C C8  . NAG C 3 .   ? -13.116 -20.569 -5.174  1.00 54.86 1   C 1 
HETATM 3200 N N2  . NAG C 3 .   ? -14.010 -19.515 -7.134  1.00 63.24 1   C 1 
HETATM 3201 O O3  . NAG C 3 .   ? -15.015 -20.971 -9.384  1.00 57.46 1   C 1 
HETATM 3202 O O4  . NAG C 3 .   ? -15.409 -19.340 -11.709 1.00 60.37 1   C 1 
HETATM 3203 O O5  . NAG C 3 .   ? -15.933 -16.973 -9.009  1.00 63.88 1   C 1 
HETATM 3204 O O6  . NAG C 3 .   ? -17.967 -17.041 -10.963 1.00 52.65 1   C 1 
HETATM 3205 O O7  . NAG C 3 .   ? -15.431 -20.198 -5.549  1.00 54.82 1   C 1 
HETATM 3206 C C1  . NAG C 3 .   ? -16.427 -20.048 -12.391 1.00 56.66 2   C 1 
HETATM 3207 C C2  . NAG C 3 .   ? -15.973 -20.198 -13.825 1.00 52.35 2   C 1 
HETATM 3208 C C3  . NAG C 3 .   ? -16.928 -21.041 -14.605 1.00 46.20 2   C 1 
HETATM 3209 C C4  . NAG C 3 .   ? -17.208 -22.356 -13.860 1.00 35.69 2   C 1 
HETATM 3210 C C5  . NAG C 3 .   ? -17.668 -22.047 -12.439 1.00 46.14 2   C 1 
HETATM 3211 C C6  . NAG C 3 .   ? -17.951 -23.295 -11.629 1.00 35.56 2   C 1 
HETATM 3212 C C7  . NAG C 3 .   ? -14.707 -18.312 -14.708 1.00 53.11 2   C 1 
HETATM 3213 C C8  . NAG C 3 .   ? -14.761 -16.951 -15.349 1.00 48.71 2   C 1 
HETATM 3214 N N2  . NAG C 3 .   ? -15.873 -18.887 -14.456 1.00 53.68 2   C 1 
HETATM 3215 O O3  . NAG C 3 .   ? -16.389 -21.301 -15.873 1.00 35.21 2   C 1 
HETATM 3216 O O4  . NAG C 3 .   ? -18.247 -23.042 -14.545 1.00 20.87 2   C 1 
HETATM 3217 O O5  . NAG C 3 .   ? -16.641 -21.318 -11.807 1.00 50.10 2   C 1 
HETATM 3218 O O6  . NAG C 3 .   ? -16.797 -24.081 -11.517 1.00 23.31 2   C 1 
HETATM 3219 O O7  . NAG C 3 .   ? -13.645 -18.839 -14.435 1.00 45.69 2   C 1 
HETATM 3220 C C1  . MAN C 3 .   ? -17.813 -24.270 -15.086 1.00 6.91  3   C 1 
HETATM 3221 C C2  . MAN C 3 .   ? -19.060 -25.141 -15.315 1.00 5.01  3   C 1 
HETATM 3222 C C3  . MAN C 3 .   ? -18.623 -26.454 -15.963 1.00 3.94  3   C 1 
HETATM 3223 C C4  . MAN C 3 .   ? -17.774 -26.177 -17.211 1.00 3.08  3   C 1 
HETATM 3224 C C5  . MAN C 3 .   ? -16.600 -25.250 -16.889 1.00 4.77  3   C 1 
HETATM 3225 C C6  . MAN C 3 .   ? -15.831 -24.835 -18.129 1.00 4.90  3   C 1 
HETATM 3226 O O2  . MAN C 3 .   ? -19.922 -24.392 -16.174 1.00 6.27  3   C 1 
HETATM 3227 O O3  . MAN C 3 .   ? -19.757 -27.227 -16.309 1.00 3.43  3   C 1 
HETATM 3228 O O4  . MAN C 3 .   ? -17.276 -27.398 -17.687 1.00 5.24  3   C 1 
HETATM 3229 O O5  . MAN C 3 .   ? -17.116 -24.040 -16.290 1.00 5.46  3   C 1 
HETATM 3230 O O6  . MAN C 3 .   ? -14.785 -23.962 -17.785 1.00 5.19  3   C 1 
HETATM 3231 C C1  . MAN C 3 .   ? -21.251 -24.507 -15.991 1.00 3.86  4   C 1 
HETATM 3232 C C2  . MAN C 3 .   ? -21.941 -23.780 -17.158 1.00 4.31  4   C 1 
HETATM 3233 C C3  . MAN C 3 .   ? -21.780 -22.280 -16.945 1.00 3.24  4   C 1 
HETATM 3234 C C4  . MAN C 3 .   ? -22.404 -21.886 -15.600 1.00 6.72  4   C 1 
HETATM 3235 C C5  . MAN C 3 .   ? -21.768 -22.700 -14.476 1.00 6.61  4   C 1 
HETATM 3236 C C6  . MAN C 3 .   ? -22.526 -22.518 -13.191 1.00 5.71  4   C 1 
HETATM 3237 O O2  . MAN C 3 .   ? -23.316 -24.062 -17.158 1.00 3.62  4   C 1 
HETATM 3238 O O3  . MAN C 3 .   ? -22.447 -21.586 -17.996 1.00 3.28  4   C 1 
HETATM 3239 O O4  . MAN C 3 .   ? -22.170 -20.512 -15.346 1.00 5.37  4   C 1 
HETATM 3240 O O5  . MAN C 3 .   ? -21.853 -24.112 -14.767 1.00 5.65  4   C 1 
HETATM 3241 O O6  . MAN C 3 .   ? -23.897 -22.835 -13.416 1.00 4.51  4   C 1 
HETATM 3242 C C1  . MAN C 3 .   ? -23.678 -25.252 -17.852 1.00 3.66  5   C 1 
HETATM 3243 C C2  . MAN C 3 .   ? -25.094 -25.023 -18.382 1.00 4.31  5   C 1 
HETATM 3244 C C3  . MAN C 3 .   ? -26.076 -24.915 -17.217 1.00 3.14  5   C 1 
HETATM 3245 C C4  . MAN C 3 .   ? -25.966 -26.133 -16.291 1.00 4.74  5   C 1 
HETATM 3246 C C5  . MAN C 3 .   ? -24.499 -26.300 -15.849 1.00 3.84  5   C 1 
HETATM 3247 C C6  . MAN C 3 .   ? -24.317 -27.582 -15.038 1.00 4.09  5   C 1 
HETATM 3248 O O2  . MAN C 3 .   ? -25.487 -26.119 -19.227 1.00 4.04  5   C 1 
HETATM 3249 O O3  . MAN C 3 .   ? -27.416 -24.823 -17.712 1.00 2.44  5   C 1 
HETATM 3250 O O4  . MAN C 3 .   ? -26.791 -25.961 -15.162 1.00 3.16  5   C 1 
HETATM 3251 O O5  . MAN C 3 .   ? -23.645 -26.391 -17.004 1.00 4.02  5   C 1 
HETATM 3252 O O6  . MAN C 3 .   ? -22.962 -27.688 -14.624 1.00 2.56  5   C 1 
HETATM 3253 C C1  . MAN C 3 .   ? -24.769 -22.909 -12.347 1.00 5.12  6   C 1 
HETATM 3254 C C2  . MAN C 3 .   ? -26.157 -23.384 -12.850 1.00 4.14  6   C 1 
HETATM 3255 C C3  . MAN C 3 .   ? -26.704 -22.313 -13.823 1.00 3.66  6   C 1 
HETATM 3256 C C4  . MAN C 3 .   ? -26.764 -20.955 -13.120 1.00 4.32  6   C 1 
HETATM 3257 C C5  . MAN C 3 .   ? -25.360 -20.602 -12.579 1.00 4.91  6   C 1 
HETATM 3258 C C6  . MAN C 3 .   ? -25.402 -19.364 -11.721 1.00 3.59  6   C 1 
HETATM 3259 O O2  . MAN C 3 .   ? -27.091 -23.498 -11.800 1.00 5.13  6   C 1 
HETATM 3260 O O3  . MAN C 3 .   ? -28.004 -22.678 -14.261 1.00 3.44  6   C 1 
HETATM 3261 O O4  . MAN C 3 .   ? -27.161 -19.970 -14.049 1.00 3.17  6   C 1 
HETATM 3262 O O5  . MAN C 3 .   ? -24.900 -21.661 -11.712 1.00 5.80  6   C 1 
HETATM 3263 O O6  . MAN C 3 .   ? -26.312 -19.577 -10.637 1.00 3.74  6   C 1 
HETATM 3264 C C1  . MAN C 3 .   ? -27.028 -24.745 -11.084 1.00 4.39  7   C 1 
HETATM 3265 C C2  . MAN C 3 .   ? -28.448 -25.022 -10.586 1.00 3.20  7   C 1 
HETATM 3266 C C3  . MAN C 3 .   ? -28.860 -23.923 -9.584  1.00 2.34  7   C 1 
HETATM 3267 C C4  . MAN C 3 .   ? -27.814 -23.797 -8.464  1.00 2.89  7   C 1 
HETATM 3268 C C5  . MAN C 3 .   ? -26.425 -23.585 -9.071  1.00 3.01  7   C 1 
HETATM 3269 C C6  . MAN C 3 .   ? -25.341 -23.628 -8.023  1.00 3.00  7   C 1 
HETATM 3270 O O2  . MAN C 3 .   ? -28.479 -26.282 -9.911  1.00 3.24  7   C 1 
HETATM 3271 O O3  . MAN C 3 .   ? -30.127 -24.229 -9.024  1.00 2.02  7   C 1 
HETATM 3272 O O4  . MAN C 3 .   ? -28.144 -22.711 -7.644  1.00 2.40  7   C 1 
HETATM 3273 O O5  . MAN C 3 .   ? -26.123 -24.658 -9.999  1.00 3.75  7   C 1 
HETATM 3274 O O6  . MAN C 3 .   ? -24.068 -23.433 -8.625  1.00 3.06  7   C 1 
HETATM 3275 C C1  . MAN C 3 .   ? -26.426 -18.524 -9.705  1.00 3.51  8   C 1 
HETATM 3276 C C2  . MAN C 3 .   ? -27.360 -19.032 -8.574  1.00 3.31  8   C 1 
HETATM 3277 C C3  . MAN C 3 .   ? -28.778 -19.248 -9.131  1.00 2.31  8   C 1 
HETATM 3278 C C4  . MAN C 3 .   ? -29.273 -17.991 -9.830  1.00 2.58  8   C 1 
HETATM 3279 C C5  . MAN C 3 .   ? -28.249 -17.566 -10.913 1.00 2.92  8   C 1 
HETATM 3280 C C6  . MAN C 3 .   ? -28.631 -16.275 -11.605 1.00 2.53  8   C 1 
HETATM 3281 O O2  . MAN C 3 .   ? -27.420 -18.080 -7.530  1.00 3.94  8   C 1 
HETATM 3282 O O3  . MAN C 3 .   ? -29.665 -19.624 -8.092  1.00 2.38  8   C 1 
HETATM 3283 O O4  . MAN C 3 .   ? -30.524 -18.246 -10.441 1.00 2.47  8   C 1 
HETATM 3284 O O5  . MAN C 3 .   ? -26.977 -17.364 -10.316 1.00 3.60  8   C 1 
HETATM 3285 O O6  . MAN C 3 .   ? -28.622 -15.208 -10.667 1.00 2.03  8   C 1 
#
