# Supplementary material for: Theoretical Study of Sphingomyelinases from Entamoeba histolytica and Trichomonas vaginalis Sheds Light on the Evolution of Enzymes Needed for Survival and Colonization
Source: Pathogens. 2025 Jan 5;14(1):32. doi: 10.3390/pathogens14010032 (PMC11768322; doi:10.3390/pathogens14010032)
Supplement: Supplementary file 1 [file pathogens-14-00032-s001.zip › Supplementary structural Files/CIF files aSMase6/aSmase6 no signal peptide no c terminal/aSmase6 no signal peptide no c terminal glycosilated/fold_smase6nosignoctermglyc_model_2.cif]

# By using this file you agree to the legally binding terms of use found at alphafoldserver.com/output-terms
data_2666b59df585dea7
#
_entry.id 2666b59df585dea7
#
loop_
_atom_type.symbol
C 
N 
O 
S 
#
loop_
_audit_author.name
_audit_author.pdbx_ordinal
"Google DeepMind" 1 
"Isomorphic Labs" 2 
#
_audit_conform.dict_location https://raw.githubusercontent.com/ihmwg/ModelCIF/master/dist/mmcif_ma.dic
_audit_conform.dict_name     mmcif_ma.dic
_audit_conform.dict_version  1.4.5
#
loop_
_chem_comp.formula
_chem_comp.formula_weight
_chem_comp.id
_chem_comp.mon_nstd_flag
_chem_comp.name
_chem_comp.pdbx_smiles
_chem_comp.pdbx_synonyms
_chem_comp.type
"C3 H7 N O2"    89.093  ALA y ALANINE                                  C[C@H](N)C(O)=O                                  ?                                     "L-PEPTIDE LINKING"           
"C6 H15 N4 O2"  175.209 ARG y ARGININE                                 N[C@@H](CCCNC(N)=[NH2+])C(O)=O                   ?                                     "L-PEPTIDE LINKING"           
"C4 H8 N2 O3"   132.118 ASN y ASPARAGINE                               N[C@@H](CC(N)=O)C(O)=O                           ?                                     "L-PEPTIDE LINKING"           
"C4 H7 N O4"    133.103 ASP y "ASPARTIC ACID"                          N[C@@H](CC(O)=O)C(O)=O                           ?                                     "L-PEPTIDE LINKING"           
"C3 H7 N O2 S"  121.158 CYS y CYSTEINE                                 N[C@@H](CS)C(O)=O                                ?                                     "L-PEPTIDE LINKING"           
"C5 H10 N2 O3"  146.144 GLN y GLUTAMINE                                N[C@@H](CCC(N)=O)C(O)=O                          ?                                     "L-PEPTIDE LINKING"           
"C5 H9 N O4"    147.129 GLU y "GLUTAMIC ACID"                          N[C@@H](CCC(O)=O)C(O)=O                          ?                                     "L-PEPTIDE LINKING"           
"C2 H5 N O2"    75.067  GLY y GLYCINE                                  NCC(O)=O                                         ?                                     "PEPTIDE LINKING"             
"C6 H10 N3 O2"  156.162 HIS y HISTIDINE                                N[C@@H](Cc1c[nH]c[nH+]1)C(O)=O                   ?                                     "L-PEPTIDE LINKING"           
"C6 H13 N O2"   131.173 ILE y ISOLEUCINE                               CC[C@H](C)[C@H](N)C(O)=O                         ?                                     "L-PEPTIDE LINKING"           
"C6 H13 N O2"   131.173 LEU y LEUCINE                                  CC(C)C[C@H](N)C(O)=O                             ?                                     "L-PEPTIDE LINKING"           
"C6 H15 N2 O2"  147.195 LYS y LYSINE                                   N[C@@H](CCCC[NH3+])C(O)=O                        ?                                     "L-PEPTIDE LINKING"           
"C6 H12 O6"     180.156 MAN y alpha-D-mannopyranose                    OC[C@H]1O[C@H](O)[C@@H](O)[C@@H](O)[C@@H]1O      "alpha-D-mannose; D-mannose; mannose" "D-saccharide, alpha linking" 
"C5 H11 N O2 S" 149.211 MET y METHIONINE                               CSCC[C@H](N)C(O)=O                               ?                                     "L-PEPTIDE LINKING"           
"C8 H15 N O6"   221.208 NAG y 2-acetamido-2-deoxy-beta-D-glucopyranose CC(=O)N[C@H]1[C@H](O)O[C@H](CO)[C@@H](O)[C@@H]1O 
;N-acetyl-beta-D-glucosamine; 2-acetamido-2-deoxy-beta-D-glucose; 2-acetamido-2-deoxy-D-glucose;
2-acetamido-2-deoxy-glucose; N-ACETYL-D-GLUCOSAMINE
;
"D-saccharide, beta linking"  
"C9 H11 N O2"   165.189 PHE y PHENYLALANINE                            N[C@@H](Cc1ccccc1)C(O)=O                         ?                                     "L-PEPTIDE LINKING"           
"C5 H9 N O2"    115.130 PRO y PROLINE                                  OC(=O)[C@@H]1CCCN1                               ?                                     "L-PEPTIDE LINKING"           
"C3 H7 N O3"    105.093 SER y SERINE                                   N[C@@H](CO)C(O)=O                                ?                                     "L-PEPTIDE LINKING"           
"C4 H9 N O3"    119.119 THR y THREONINE                                C[C@@H](O)[C@H](N)C(O)=O                         ?                                     "L-PEPTIDE LINKING"           
"C11 H12 N2 O2" 204.225 TRP y TRYPTOPHAN                               N[C@@H](Cc1c[nH]c2ccccc12)C(O)=O                 ?                                     "L-PEPTIDE LINKING"           
"C9 H11 N O3"   181.189 TYR y TYROSINE                                 N[C@@H](Cc1ccc(O)cc1)C(O)=O                      ?                                     "L-PEPTIDE LINKING"           
"C5 H11 N O2"   117.146 VAL y VALINE                                   CC(C)[C@H](N)C(O)=O                              ?                                     "L-PEPTIDE LINKING"           
#
_citation.book_publisher          ?
_citation.country                 UK
_citation.id                      primary
_citation.journal_full            Nature
_citation.journal_id_ASTM         NATUAS
_citation.journal_id_CSD          0006
_citation.journal_id_ISSN         0028-0836
_citation.journal_volume          ?
_citation.page_first              ?
_citation.page_last               ?
_citation.pdbx_database_id_DOI    ?
_citation.pdbx_database_id_PubMed ?
_citation.title                   "Accurate structure prediction of biomolecular interactions with AlphaFold 3"
_citation.year                    2024
#
loop_
_citation_author.citation_id
_citation_author.name
_citation_author.ordinal
primary "Google DeepMind" 1 
primary "Isomorphic Labs" 2 
#
loop_
_entity.id
_entity.pdbx_description
_entity.type
1 . polymer  
2 . branched 
3 . branched 
#
_entity_poly.entity_id      1
_entity_poly.pdbx_strand_id A
_entity_poly.type           polypeptide(L)
#
loop_
_entity_poly_seq.entity_id
_entity_poly_seq.hetero
_entity_poly_seq.mon_id
_entity_poly_seq.num
1 n PHE 1   
1 n GLU 2   
1 n MET 3   
1 n TRP 4   
1 n GLN 5   
1 n LEU 6   
1 n THR 7   
1 n ASP 8   
1 n ILE 9   
1 n HIS 10  
1 n LEU 11  
1 n ASP 12  
1 n PRO 13  
1 n MET 14  
1 n TYR 15  
1 n THR 16  
1 n VAL 17  
1 n GLY 18  
1 n SER 19  
1 n ASP 20  
1 n PRO 21  
1 n LEU 22  
1 n LYS 23  
1 n LEU 24  
1 n CYS 25  
1 n ARG 26  
1 n GLU 27  
1 n GLY 28  
1 n LYS 29  
1 n GLY 30  
1 n ASN 31  
1 n ALA 32  
1 n GLY 33  
1 n LYS 34  
1 n TYR 35  
1 n GLY 36  
1 n ASP 37  
1 n TYR 38  
1 n SER 39  
1 n CYS 40  
1 n ASP 41  
1 n ALA 42  
1 n ASN 43  
1 n MET 44  
1 n ALA 45  
1 n LEU 46  
1 n LEU 47  
1 n ASP 48  
1 n SER 49  
1 n LEU 50  
1 n VAL 51  
1 n LYS 52  
1 n PHE 53  
1 n ILE 54  
1 n LYS 55  
1 n ARG 56  
1 n ASN 57  
1 n THR 58  
1 n ASP 59  
1 n VAL 60  
1 n ASN 61  
1 n GLY 62  
1 n LYS 63  
1 n VAL 64  
1 n MET 65  
1 n VAL 66  
1 n TYR 67  
1 n ASN 68  
1 n GLY 69  
1 n ASP 70  
1 n ILE 71  
1 n VAL 72  
1 n SER 73  
1 n ARG 74  
1 n ALA 75  
1 n ILE 76  
1 n PRO 77  
1 n LYS 78  
1 n TYR 79  
1 n ASN 80  
1 n LEU 81  
1 n ASP 82  
1 n TYR 83  
1 n VAL 84  
1 n LYS 85  
1 n GLN 86  
1 n SER 87  
1 n ILE 88  
1 n VAL 89  
1 n ASN 90  
1 n ALA 91  
1 n THR 92  
1 n ALA 93  
1 n LEU 94  
1 n LEU 95  
1 n LYS 96  
1 n LYS 97  
1 n PHE 98  
1 n GLU 99  
1 n ASP 100 
1 n PHE 101 
1 n PHE 102 
1 n ILE 103 
1 n ILE 104 
1 n PRO 105 
1 n MET 106 
1 n LEU 107 
1 n GLY 108 
1 n ASN 109 
1 n HIS 110 
1 n ASP 111 
1 n VAL 112 
1 n TYR 113 
1 n PRO 114 
1 n ALA 115 
1 n ASN 116 
1 n GLN 117 
1 n MET 118 
1 n ALA 119 
1 n ILE 120 
1 n ASN 121 
1 n SER 122 
1 n GLN 123 
1 n TRP 124 
1 n ILE 125 
1 n PHE 126 
1 n GLN 127 
1 n PHE 128 
1 n ALA 129 
1 n ALA 130 
1 n GLU 131 
1 n GLN 132 
1 n PHE 133 
1 n ALA 134 
1 n PRO 135 
1 n PHE 136 
1 n LEU 137 
1 n SER 138 
1 n GLN 139 
1 n ASN 140 
1 n ALA 141 
1 n ILE 142 
1 n GLU 143 
1 n SER 144 
1 n PHE 145 
1 n LYS 146 
1 n HIS 147 
1 n GLY 148 
1 n GLY 149 
1 n TYR 150 
1 n TYR 151 
1 n THR 152 
1 n MET 153 
1 n PRO 154 
1 n PHE 155 
1 n PRO 156 
1 n ALA 157 
1 n HIS 158 
1 n LEU 159 
1 n GLY 160 
1 n ILE 161 
1 n LYS 162 
1 n VAL 163 
1 n PRO 164 
1 n LEU 165 
1 n ASN 166 
1 n ALA 167 
1 n VAL 168 
1 n VAL 169 
1 n LEU 170 
1 n ASN 171 
1 n THR 172 
1 n VAL 173 
1 n LEU 174 
1 n TYR 175 
1 n TYR 176 
1 n ASN 177 
1 n TYR 178 
1 n ASN 179 
1 n LYS 180 
1 n GLN 181 
1 n THR 182 
1 n MET 183 
1 n ASP 184 
1 n SER 185 
1 n THR 186 
1 n ASP 187 
1 n PRO 188 
1 n LEU 189 
1 n GLY 190 
1 n GLN 191 
1 n PHE 192 
1 n GLU 193 
1 n TRP 194 
1 n PHE 195 
1 n LYS 196 
1 n THR 197 
1 n VAL 198 
1 n MET 199 
1 n ASP 200 
1 n GLY 201 
1 n TYR 202 
1 n ARG 203 
1 n LYS 204 
1 n THR 205 
1 n GLY 206 
1 n GLN 207 
1 n ARG 208 
1 n ALA 209 
1 n ILE 210 
1 n VAL 211 
1 n SER 212 
1 n MET 213 
1 n HIS 214 
1 n ILE 215 
1 n CYS 216 
1 n PRO 217 
1 n GLY 218 
1 n VAL 219 
1 n ALA 220 
1 n GLU 221 
1 n ARG 222 
1 n PHE 223 
1 n ASN 224 
1 n TYR 225 
1 n SER 226 
1 n ASP 227 
1 n GLN 228 
1 n LEU 229 
1 n TYR 230 
1 n PRO 231 
1 n GLN 232 
1 n TYR 233 
1 n ASN 234 
1 n ASP 235 
1 n ARG 236 
1 n LEU 237 
1 n VAL 238 
1 n ASP 239 
1 n SER 240 
1 n LEU 241 
1 n ALA 242 
1 n GLU 243 
1 n TYR 244 
1 n ASN 245 
1 n ASP 246 
1 n VAL 247 
1 n ILE 248 
1 n LEU 249 
1 n GLY 250 
1 n VAL 251 
1 n LEU 252 
1 n CYS 253 
1 n GLY 254 
1 n HIS 255 
1 n LEU 256 
1 n HIS 257 
1 n THR 258 
1 n ASP 259 
1 n THR 260 
1 n PHE 261 
1 n ARG 262 
1 n ILE 263 
1 n LEU 264 
1 n SER 265 
1 n LYS 266 
1 n GLY 267 
1 n ASN 268 
1 n LYS 269 
1 n LYS 270 
1 n VAL 271 
1 n MET 272 
1 n ALA 273 
1 n PHE 274 
1 n ILE 275 
1 n GLY 276 
1 n PRO 277 
1 n SER 278 
1 n VAL 279 
1 n ASP 280 
1 n THR 281 
1 n TRP 282 
1 n LEU 283 
1 n GLY 284 
1 n THR 285 
1 n SER 286 
1 n PRO 287 
1 n SER 288 
1 n ILE 289 
1 n ARG 290 
1 n LYS 291 
1 n TYR 292 
1 n ASP 293 
1 n VAL 294 
1 n GLY 295 
1 n ASN 296 
1 n GLY 297 
1 n GLN 298 
1 n GLY 299 
1 n TYR 300 
1 n MET 301 
1 n LYS 302 
1 n GLU 303 
1 n PHE 304 
1 n LYS 305 
1 n ASN 306 
1 n TYR 307 
1 n HIS 308 
1 n PHE 309 
1 n GLN 310 
1 n LEU 311 
1 n ARG 312 
1 n PRO 313 
1 n LYS 314 
1 n LYS 315 
1 n ASP 316 
1 n LYS 317 
1 n LEU 318 
1 n LYS 319 
1 n PRO 320 
1 n LYS 321 
1 n THR 322 
1 n THR 323 
1 n ILE 324 
1 n LYS 325 
1 n GLN 326 
1 n PRO 327 
1 n SER 328 
1 n ASP 329 
1 n GLY 330 
1 n PHE 331 
1 n ASN 332 
1 n LYS 333 
1 n TRP 334 
1 n LYS 335 
1 n PHE 336 
1 n ASN 337 
1 n TYR 338 
1 n GLY 339 
1 n SER 340 
1 n SER 341 
1 n SER 342 
1 n GLU 343 
1 n TYR 344 
1 n GLY 345 
1 n LEU 346 
1 n LYS 347 
1 n GLU 348 
1 n LEU 349 
1 n SER 350 
1 n PRO 351 
1 n LYS 352 
1 n GLU 353 
1 n PHE 354 
1 n GLU 355 
1 n ILE 356 
1 n LEU 357 
1 n ALA 358 
1 n ALA 359 
1 n ARG 360 
1 n MET 361 
1 n ASP 362 
1 n LYS 363 
1 n ASP 364 
1 n LEU 365 
1 n GLN 366 
1 n LEU 367 
1 n PHE 368 
1 n ASN 369 
1 n LYS 370 
1 n TYR 371 
1 n HIS 372 
1 n LEU 373 
1 n HIS 374 
1 n PHE 375 
1 n ARG 376 
1 n ALA 377 
1 n ASP 378 
1 n THR 379 
1 n PRO 380 
1 n GLY 381 
1 n PHE 382 
1 n THR 383 
#
_ma_data.content_type "model coordinates"
_ma_data.id           1
_ma_data.name         Model
#
_ma_model_list.data_id          1
_ma_model_list.model_group_id   1
_ma_model_list.model_group_name "AlphaFold-beta-20231127 (7a14c934-fe78-43c1-a552-7fb305b0ebd1 @ 2024-08-29 17:24:26)"
_ma_model_list.model_id         1
_ma_model_list.model_name       "Top ranked model"
_ma_model_list.model_type       "Ab initio model"
_ma_model_list.ordinal_id       1
#
loop_
_ma_protocol_step.method_type
_ma_protocol_step.ordinal_id
_ma_protocol_step.protocol_id
_ma_protocol_step.step_id
"coevolution MSA" 1 1 1 
"template search" 2 1 2 
modeling          3 1 3 
#
loop_
_ma_qa_metric.id
_ma_qa_metric.mode
_ma_qa_metric.name
_ma_qa_metric.software_group_id
_ma_qa_metric.type
1 global pLDDT 1 pLDDT 
2 local  pLDDT 1 pLDDT 
#
_ma_qa_metric_global.metric_id    1
_ma_qa_metric_global.metric_value 88.07
_ma_qa_metric_global.model_id     1
_ma_qa_metric_global.ordinal_id   1
#
_ma_software_group.group_id    1
_ma_software_group.ordinal_id  1
_ma_software_group.software_id 1
#
loop_
_ma_target_entity.data_id
_ma_target_entity.entity_id
_ma_target_entity.origin
1 1 . 
1 2 . 
1 3 . 
#
loop_
_ma_target_entity_instance.asym_id
_ma_target_entity_instance.details
_ma_target_entity_instance.entity_id
A . 1 
B . 2 
C . 3 
#
loop_
_pdbx_branch_scheme.asym_id
_pdbx_branch_scheme.auth_asym_id
_pdbx_branch_scheme.auth_seq_num
_pdbx_branch_scheme.entity_id
_pdbx_branch_scheme.hetero
_pdbx_branch_scheme.mon_id
_pdbx_branch_scheme.num
_pdbx_branch_scheme.pdb_asym_id
_pdbx_branch_scheme.pdb_ins_code
_pdbx_branch_scheme.pdb_seq_num
B B 1 2 n NAG 1 B . 1 
B B 2 2 n NAG 2 B . 2 
B B 3 2 n MAN 3 B . 3 
B B 4 2 n MAN 4 B . 4 
B B 5 2 n MAN 5 B . 5 
B B 6 2 n MAN 6 B . 6 
B B 7 2 n MAN 7 B . 7 
B B 8 2 n MAN 8 B . 8 
C C 1 3 n NAG 1 C . 1 
C C 2 3 n NAG 2 C . 2 
C C 3 3 n MAN 3 C . 3 
C C 4 3 n MAN 4 C . 4 
C C 5 3 n MAN 5 C . 5 
C C 6 3 n MAN 6 C . 6 
C C 7 3 n MAN 7 C . 7 
C C 8 3 n MAN 8 C . 8 
#
loop_
_pdbx_data_usage.details
_pdbx_data_usage.id
_pdbx_data_usage.type
_pdbx_data_usage.url
;NON-COMMERCIAL USE ONLY, BY USING THIS FILE YOU AGREE TO THE TERMS OF USE FOUND
AT alphafoldserver.com/output-terms.
;
1 license    ? 
;THE INFORMATION IS NOT INTENDED FOR, HAS NOT BEEN VALIDATED FOR, AND IS NOT
APPROVED FOR CLINICAL USE. IT SHOULD NOT BE USED FOR CLINICAL PURPOSE OR RELIED
ON FOR MEDICAL OR OTHER PROFESSIONAL ADVICE. IT IS THEORETICAL MODELLING ONLY
AND CAUTION SHOULD BE EXERCISED IN ITS USE. IT IS PROVIDED "AS-IS" WITHOUT ANY
WARRANTY OF ANY KIND, WHETHER EXPRESSED OR IMPLIED. NO WARRANTY IS GIVEN THAT
USE OF THE INFORMATION SHALL NOT INFRINGE THE RIGHTS OF ANY THIRD PARTY.
;
2 disclaimer ? 
#
loop_
_pdbx_poly_seq_scheme.asym_id
_pdbx_poly_seq_scheme.auth_seq_num
_pdbx_poly_seq_scheme.entity_id
_pdbx_poly_seq_scheme.hetero
_pdbx_poly_seq_scheme.mon_id
_pdbx_poly_seq_scheme.pdb_ins_code
_pdbx_poly_seq_scheme.pdb_seq_num
_pdbx_poly_seq_scheme.pdb_strand_id
_pdbx_poly_seq_scheme.seq_id
A 1   1 n PHE . 1   A 1   
A 2   1 n GLU . 2   A 2   
A 3   1 n MET . 3   A 3   
A 4   1 n TRP . 4   A 4   
A 5   1 n GLN . 5   A 5   
A 6   1 n LEU . 6   A 6   
A 7   1 n THR . 7   A 7   
A 8   1 n ASP . 8   A 8   
A 9   1 n ILE . 9   A 9   
A 10  1 n HIS . 10  A 10  
A 11  1 n LEU . 11  A 11  
A 12  1 n ASP . 12  A 12  
A 13  1 n PRO . 13  A 13  
A 14  1 n MET . 14  A 14  
A 15  1 n TYR . 15  A 15  
A 16  1 n THR . 16  A 16  
A 17  1 n VAL . 17  A 17  
A 18  1 n GLY . 18  A 18  
A 19  1 n SER . 19  A 19  
A 20  1 n ASP . 20  A 20  
A 21  1 n PRO . 21  A 21  
A 22  1 n LEU . 22  A 22  
A 23  1 n LYS . 23  A 23  
A 24  1 n LEU . 24  A 24  
A 25  1 n CYS . 25  A 25  
A 26  1 n ARG . 26  A 26  
A 27  1 n GLU . 27  A 27  
A 28  1 n GLY . 28  A 28  
A 29  1 n LYS . 29  A 29  
A 30  1 n GLY . 30  A 30  
A 31  1 n ASN . 31  A 31  
A 32  1 n ALA . 32  A 32  
A 33  1 n GLY . 33  A 33  
A 34  1 n LYS . 34  A 34  
A 35  1 n TYR . 35  A 35  
A 36  1 n GLY . 36  A 36  
A 37  1 n ASP . 37  A 37  
A 38  1 n TYR . 38  A 38  
A 39  1 n SER . 39  A 39  
A 40  1 n CYS . 40  A 40  
A 41  1 n ASP . 41  A 41  
A 42  1 n ALA . 42  A 42  
A 43  1 n ASN . 43  A 43  
A 44  1 n MET . 44  A 44  
A 45  1 n ALA . 45  A 45  
A 46  1 n LEU . 46  A 46  
A 47  1 n LEU . 47  A 47  
A 48  1 n ASP . 48  A 48  
A 49  1 n SER . 49  A 49  
A 50  1 n LEU . 50  A 50  
A 51  1 n VAL . 51  A 51  
A 52  1 n LYS . 52  A 52  
A 53  1 n PHE . 53  A 53  
A 54  1 n ILE . 54  A 54  
A 55  1 n LYS . 55  A 55  
A 56  1 n ARG . 56  A 56  
A 57  1 n ASN . 57  A 57  
A 58  1 n THR . 58  A 58  
A 59  1 n ASP . 59  A 59  
A 60  1 n VAL . 60  A 60  
A 61  1 n ASN . 61  A 61  
A 62  1 n GLY . 62  A 62  
A 63  1 n LYS . 63  A 63  
A 64  1 n VAL . 64  A 64  
A 65  1 n MET . 65  A 65  
A 66  1 n VAL . 66  A 66  
A 67  1 n TYR . 67  A 67  
A 68  1 n ASN . 68  A 68  
A 69  1 n GLY . 69  A 69  
A 70  1 n ASP . 70  A 70  
A 71  1 n ILE . 71  A 71  
A 72  1 n VAL . 72  A 72  
A 73  1 n SER . 73  A 73  
A 74  1 n ARG . 74  A 74  
A 75  1 n ALA . 75  A 75  
A 76  1 n ILE . 76  A 76  
A 77  1 n PRO . 77  A 77  
A 78  1 n LYS . 78  A 78  
A 79  1 n TYR . 79  A 79  
A 80  1 n ASN . 80  A 80  
A 81  1 n LEU . 81  A 81  
A 82  1 n ASP . 82  A 82  
A 83  1 n TYR . 83  A 83  
A 84  1 n VAL . 84  A 84  
A 85  1 n LYS . 85  A 85  
A 86  1 n GLN . 86  A 86  
A 87  1 n SER . 87  A 87  
A 88  1 n ILE . 88  A 88  
A 89  1 n VAL . 89  A 89  
A 90  1 n ASN . 90  A 90  
A 91  1 n ALA . 91  A 91  
A 92  1 n THR . 92  A 92  
A 93  1 n ALA . 93  A 93  
A 94  1 n LEU . 94  A 94  
A 95  1 n LEU . 95  A 95  
A 96  1 n LYS . 96  A 96  
A 97  1 n LYS . 97  A 97  
A 98  1 n PHE . 98  A 98  
A 99  1 n GLU . 99  A 99  
A 100 1 n ASP . 100 A 100 
A 101 1 n PHE . 101 A 101 
A 102 1 n PHE . 102 A 102 
A 103 1 n ILE . 103 A 103 
A 104 1 n ILE . 104 A 104 
A 105 1 n PRO . 105 A 105 
A 106 1 n MET . 106 A 106 
A 107 1 n LEU . 107 A 107 
A 108 1 n GLY . 108 A 108 
A 109 1 n ASN . 109 A 109 
A 110 1 n HIS . 110 A 110 
A 111 1 n ASP . 111 A 111 
A 112 1 n VAL . 112 A 112 
A 113 1 n TYR . 113 A 113 
A 114 1 n PRO . 114 A 114 
A 115 1 n ALA . 115 A 115 
A 116 1 n ASN . 116 A 116 
A 117 1 n GLN . 117 A 117 
A 118 1 n MET . 118 A 118 
A 119 1 n ALA . 119 A 119 
A 120 1 n ILE . 120 A 120 
A 121 1 n ASN . 121 A 121 
A 122 1 n SER . 122 A 122 
A 123 1 n GLN . 123 A 123 
A 124 1 n TRP . 124 A 124 
A 125 1 n ILE . 125 A 125 
A 126 1 n PHE . 126 A 126 
A 127 1 n GLN . 127 A 127 
A 128 1 n PHE . 128 A 128 
A 129 1 n ALA . 129 A 129 
A 130 1 n ALA . 130 A 130 
A 131 1 n GLU . 131 A 131 
A 132 1 n GLN . 132 A 132 
A 133 1 n PHE . 133 A 133 
A 134 1 n ALA . 134 A 134 
A 135 1 n PRO . 135 A 135 
A 136 1 n PHE . 136 A 136 
A 137 1 n LEU . 137 A 137 
A 138 1 n SER . 138 A 138 
A 139 1 n GLN . 139 A 139 
A 140 1 n ASN . 140 A 140 
A 141 1 n ALA . 141 A 141 
A 142 1 n ILE . 142 A 142 
A 143 1 n GLU . 143 A 143 
A 144 1 n SER . 144 A 144 
A 145 1 n PHE . 145 A 145 
A 146 1 n LYS . 146 A 146 
A 147 1 n HIS . 147 A 147 
A 148 1 n GLY . 148 A 148 
A 149 1 n GLY . 149 A 149 
A 150 1 n TYR . 150 A 150 
A 151 1 n TYR . 151 A 151 
A 152 1 n THR . 152 A 152 
A 153 1 n MET . 153 A 153 
A 154 1 n PRO . 154 A 154 
A 155 1 n PHE . 155 A 155 
A 156 1 n PRO . 156 A 156 
A 157 1 n ALA . 157 A 157 
A 158 1 n HIS . 158 A 158 
A 159 1 n LEU . 159 A 159 
A 160 1 n GLY . 160 A 160 
A 161 1 n ILE . 161 A 161 
A 162 1 n LYS . 162 A 162 
A 163 1 n VAL . 163 A 163 
A 164 1 n PRO . 164 A 164 
A 165 1 n LEU . 165 A 165 
A 166 1 n ASN . 166 A 166 
A 167 1 n ALA . 167 A 167 
A 168 1 n VAL . 168 A 168 
A 169 1 n VAL . 169 A 169 
A 170 1 n LEU . 170 A 170 
A 171 1 n ASN . 171 A 171 
A 172 1 n THR . 172 A 172 
A 173 1 n VAL . 173 A 173 
A 174 1 n LEU . 174 A 174 
A 175 1 n TYR . 175 A 175 
A 176 1 n TYR . 176 A 176 
A 177 1 n ASN . 177 A 177 
A 178 1 n TYR . 178 A 178 
A 179 1 n ASN . 179 A 179 
A 180 1 n LYS . 180 A 180 
A 181 1 n GLN . 181 A 181 
A 182 1 n THR . 182 A 182 
A 183 1 n MET . 183 A 183 
A 184 1 n ASP . 184 A 184 
A 185 1 n SER . 185 A 185 
A 186 1 n THR . 186 A 186 
A 187 1 n ASP . 187 A 187 
A 188 1 n PRO . 188 A 188 
A 189 1 n LEU . 189 A 189 
A 190 1 n GLY . 190 A 190 
A 191 1 n GLN . 191 A 191 
A 192 1 n PHE . 192 A 192 
A 193 1 n GLU . 193 A 193 
A 194 1 n TRP . 194 A 194 
A 195 1 n PHE . 195 A 195 
A 196 1 n LYS . 196 A 196 
A 197 1 n THR . 197 A 197 
A 198 1 n VAL . 198 A 198 
A 199 1 n MET . 199 A 199 
A 200 1 n ASP . 200 A 200 
A 201 1 n GLY . 201 A 201 
A 202 1 n TYR . 202 A 202 
A 203 1 n ARG . 203 A 203 
A 204 1 n LYS . 204 A 204 
A 205 1 n THR . 205 A 205 
A 206 1 n GLY . 206 A 206 
A 207 1 n GLN . 207 A 207 
A 208 1 n ARG . 208 A 208 
A 209 1 n ALA . 209 A 209 
A 210 1 n ILE . 210 A 210 
A 211 1 n VAL . 211 A 211 
A 212 1 n SER . 212 A 212 
A 213 1 n MET . 213 A 213 
A 214 1 n HIS . 214 A 214 
A 215 1 n ILE . 215 A 215 
A 216 1 n CYS . 216 A 216 
A 217 1 n PRO . 217 A 217 
A 218 1 n GLY . 218 A 218 
A 219 1 n VAL . 219 A 219 
A 220 1 n ALA . 220 A 220 
A 221 1 n GLU . 221 A 221 
A 222 1 n ARG . 222 A 222 
A 223 1 n PHE . 223 A 223 
A 224 1 n ASN . 224 A 224 
A 225 1 n TYR . 225 A 225 
A 226 1 n SER . 226 A 226 
A 227 1 n ASP . 227 A 227 
A 228 1 n GLN . 228 A 228 
A 229 1 n LEU . 229 A 229 
A 230 1 n TYR . 230 A 230 
A 231 1 n PRO . 231 A 231 
A 232 1 n GLN . 232 A 232 
A 233 1 n TYR . 233 A 233 
A 234 1 n ASN . 234 A 234 
A 235 1 n ASP . 235 A 235 
A 236 1 n ARG . 236 A 236 
A 237 1 n LEU . 237 A 237 
A 238 1 n VAL . 238 A 238 
A 239 1 n ASP . 239 A 239 
A 240 1 n SER . 240 A 240 
A 241 1 n LEU . 241 A 241 
A 242 1 n ALA . 242 A 242 
A 243 1 n GLU . 243 A 243 
A 244 1 n TYR . 244 A 244 
A 245 1 n ASN . 245 A 245 
A 246 1 n ASP . 246 A 246 
A 247 1 n VAL . 247 A 247 
A 248 1 n ILE . 248 A 248 
A 249 1 n LEU . 249 A 249 
A 250 1 n GLY . 250 A 250 
A 251 1 n VAL . 251 A 251 
A 252 1 n LEU . 252 A 252 
A 253 1 n CYS . 253 A 253 
A 254 1 n GLY . 254 A 254 
A 255 1 n HIS . 255 A 255 
A 256 1 n LEU . 256 A 256 
A 257 1 n HIS . 257 A 257 
A 258 1 n THR . 258 A 258 
A 259 1 n ASP . 259 A 259 
A 260 1 n THR . 260 A 260 
A 261 1 n PHE . 261 A 261 
A 262 1 n ARG . 262 A 262 
A 263 1 n ILE . 263 A 263 
A 264 1 n LEU . 264 A 264 
A 265 1 n SER . 265 A 265 
A 266 1 n LYS . 266 A 266 
A 267 1 n GLY . 267 A 267 
A 268 1 n ASN . 268 A 268 
A 269 1 n LYS . 269 A 269 
A 270 1 n LYS . 270 A 270 
A 271 1 n VAL . 271 A 271 
A 272 1 n MET . 272 A 272 
A 273 1 n ALA . 273 A 273 
A 274 1 n PHE . 274 A 274 
A 275 1 n ILE . 275 A 275 
A 276 1 n GLY . 276 A 276 
A 277 1 n PRO . 277 A 277 
A 278 1 n SER . 278 A 278 
A 279 1 n VAL . 279 A 279 
A 280 1 n ASP . 280 A 280 
A 281 1 n THR . 281 A 281 
A 282 1 n TRP . 282 A 282 
A 283 1 n LEU . 283 A 283 
A 284 1 n GLY . 284 A 284 
A 285 1 n THR . 285 A 285 
A 286 1 n SER . 286 A 286 
A 287 1 n PRO . 287 A 287 
A 288 1 n SER . 288 A 288 
A 289 1 n ILE . 289 A 289 
A 290 1 n ARG . 290 A 290 
A 291 1 n LYS . 291 A 291 
A 292 1 n TYR . 292 A 292 
A 293 1 n ASP . 293 A 293 
A 294 1 n VAL . 294 A 294 
A 295 1 n GLY . 295 A 295 
A 296 1 n ASN . 296 A 296 
A 297 1 n GLY . 297 A 297 
A 298 1 n GLN . 298 A 298 
A 299 1 n GLY . 299 A 299 
A 300 1 n TYR . 300 A 300 
A 301 1 n MET . 301 A 301 
A 302 1 n LYS . 302 A 302 
A 303 1 n GLU . 303 A 303 
A 304 1 n PHE . 304 A 304 
A 305 1 n LYS . 305 A 305 
A 306 1 n ASN . 306 A 306 
A 307 1 n TYR . 307 A 307 
A 308 1 n HIS . 308 A 308 
A 309 1 n PHE . 309 A 309 
A 310 1 n GLN . 310 A 310 
A 311 1 n LEU . 311 A 311 
A 312 1 n ARG . 312 A 312 
A 313 1 n PRO . 313 A 313 
A 314 1 n LYS . 314 A 314 
A 315 1 n LYS . 315 A 315 
A 316 1 n ASP . 316 A 316 
A 317 1 n LYS . 317 A 317 
A 318 1 n LEU . 318 A 318 
A 319 1 n LYS . 319 A 319 
A 320 1 n PRO . 320 A 320 
A 321 1 n LYS . 321 A 321 
A 322 1 n THR . 322 A 322 
A 323 1 n THR . 323 A 323 
A 324 1 n ILE . 324 A 324 
A 325 1 n LYS . 325 A 325 
A 326 1 n GLN . 326 A 326 
A 327 1 n PRO . 327 A 327 
A 328 1 n SER . 328 A 328 
A 329 1 n ASP . 329 A 329 
A 330 1 n GLY . 330 A 330 
A 331 1 n PHE . 331 A 331 
A 332 1 n ASN . 332 A 332 
A 333 1 n LYS . 333 A 333 
A 334 1 n TRP . 334 A 334 
A 335 1 n LYS . 335 A 335 
A 336 1 n PHE . 336 A 336 
A 337 1 n ASN . 337 A 337 
A 338 1 n TYR . 338 A 338 
A 339 1 n GLY . 339 A 339 
A 340 1 n SER . 340 A 340 
A 341 1 n SER . 341 A 341 
A 342 1 n SER . 342 A 342 
A 343 1 n GLU . 343 A 343 
A 344 1 n TYR . 344 A 344 
A 345 1 n GLY . 345 A 345 
A 346 1 n LEU . 346 A 346 
A 347 1 n LYS . 347 A 347 
A 348 1 n GLU . 348 A 348 
A 349 1 n LEU . 349 A 349 
A 350 1 n SER . 350 A 350 
A 351 1 n PRO . 351 A 351 
A 352 1 n LYS . 352 A 352 
A 353 1 n GLU . 353 A 353 
A 354 1 n PHE . 354 A 354 
A 355 1 n GLU . 355 A 355 
A 356 1 n ILE . 356 A 356 
A 357 1 n LEU . 357 A 357 
A 358 1 n ALA . 358 A 358 
A 359 1 n ALA . 359 A 359 
A 360 1 n ARG . 360 A 360 
A 361 1 n MET . 361 A 361 
A 362 1 n ASP . 362 A 362 
A 363 1 n LYS . 363 A 363 
A 364 1 n ASP . 364 A 364 
A 365 1 n LEU . 365 A 365 
A 366 1 n GLN . 366 A 366 
A 367 1 n LEU . 367 A 367 
A 368 1 n PHE . 368 A 368 
A 369 1 n ASN . 369 A 369 
A 370 1 n LYS . 370 A 370 
A 371 1 n TYR . 371 A 371 
A 372 1 n HIS . 372 A 372 
A 373 1 n LEU . 373 A 373 
A 374 1 n HIS . 374 A 374 
A 375 1 n PHE . 375 A 375 
A 376 1 n ARG . 376 A 376 
A 377 1 n ALA . 377 A 377 
A 378 1 n ASP . 378 A 378 
A 379 1 n THR . 379 A 379 
A 380 1 n PRO . 380 A 380 
A 381 1 n GLY . 381 A 381 
A 382 1 n PHE . 382 A 382 
A 383 1 n THR . 383 A 383 
#
_software.classification other
_software.date           ?
_software.description    "Structure prediction"
_software.name           AlphaFold
_software.pdbx_ordinal   1
_software.type           package
_software.version        "AlphaFold-beta-20231127 (7a14c934-fe78-43c1-a552-7fb305b0ebd1 @ 2024-08-29 17:24:26)"
#
loop_
_struct_asym.entity_id
_struct_asym.id
1 A 
2 B 
3 C 
#
loop_
_struct_conn.conn_type_id
_struct_conn.id
_struct_conn.pdbx_ptnr1_PDB_ins_code
_struct_conn.pdbx_ptnr1_label_alt_id
_struct_conn.pdbx_ptnr2_PDB_ins_code
_struct_conn.pdbx_ptnr2_label_alt_id
_struct_conn.pdbx_role
_struct_conn.pdbx_value_order
_struct_conn.ptnr1_auth_asym_id
_struct_conn.ptnr1_auth_seq_id
_struct_conn.ptnr1_label_asym_id
_struct_conn.ptnr1_label_atom_id
_struct_conn.ptnr1_label_comp_id
_struct_conn.ptnr1_label_seq_id
_struct_conn.ptnr1_symmetry
_struct_conn.ptnr2_auth_asym_id
_struct_conn.ptnr2_auth_seq_id
_struct_conn.ptnr2_label_asym_id
_struct_conn.ptnr2_label_atom_id
_struct_conn.ptnr2_label_comp_id
_struct_conn.ptnr2_label_seq_id
_struct_conn.ptnr2_symmetry
covale covale1  ? ? ? ? ? ? B 1 B C1 NAG . 1_555 A 90  A ND2 ASN 90  1_555 
covale covale2  ? ? ? ? ? ? C 1 C C1 NAG . 1_555 A 224 A ND2 ASN 224 1_555 
covale covale3  ? ? ? ? ? ? B 1 B O4 NAG . 1_555 B 2   B C1  NAG .   1_555 
covale covale4  ? ? ? ? ? ? B 2 B O4 NAG . 1_555 B 3   B C1  MAN .   1_555 
covale covale5  ? ? ? ? ? ? B 3 B O2 MAN . 1_555 B 4   B C1  MAN .   1_555 
covale covale6  ? ? ? ? ? ? B 4 B O2 MAN . 1_555 B 5   B C1  MAN .   1_555 
covale covale7  ? ? ? ? ? ? B 4 B O6 MAN . 1_555 B 6   B C1  MAN .   1_555 
covale covale8  ? ? ? ? ? ? B 6 B O2 MAN . 1_555 B 7   B C1  MAN .   1_555 
covale covale9  ? ? ? ? ? ? B 6 B O6 MAN . 1_555 B 8   B C1  MAN .   1_555 
covale covale10 ? ? ? ? ? ? C 1 C O4 NAG . 1_555 C 2   C C1  NAG .   1_555 
covale covale11 ? ? ? ? ? ? C 2 C O4 NAG . 1_555 C 3   C C1  MAN .   1_555 
covale covale12 ? ? ? ? ? ? C 3 C O2 MAN . 1_555 C 4   C C1  MAN .   1_555 
covale covale13 ? ? ? ? ? ? C 4 C O2 MAN . 1_555 C 5   C C1  MAN .   1_555 
covale covale14 ? ? ? ? ? ? C 4 C O6 MAN . 1_555 C 6   C C1  MAN .   1_555 
covale covale15 ? ? ? ? ? ? C 6 C O2 MAN . 1_555 C 7   C C1  MAN .   1_555 
covale covale16 ? ? ? ? ? ? C 6 C O6 MAN . 1_555 C 8   C C1  MAN .   1_555 
#
_struct_conn_type.criteria  ?
_struct_conn_type.id        covale
_struct_conn_type.reference ?
#
loop_
_atom_site.group_PDB
_atom_site.id
_atom_site.type_symbol
_atom_site.label_atom_id
_atom_site.label_alt_id
_atom_site.label_comp_id
_atom_site.label_asym_id
_atom_site.label_entity_id
_atom_site.label_seq_id
_atom_site.pdbx_PDB_ins_code
_atom_site.Cartn_x
_atom_site.Cartn_y
_atom_site.Cartn_z
_atom_site.occupancy
_atom_site.B_iso_or_equiv
_atom_site.auth_seq_id
_atom_site.auth_asym_id
_atom_site.pdbx_PDB_model_num
ATOM   1    N N   . PHE A 1 1   ? 3.167   -20.537 0.170   1.00 95.61 1   A 1 
ATOM   2    C CA  . PHE A 1 1   ? 3.970   -19.537 0.884   1.00 96.97 1   A 1 
ATOM   3    C C   . PHE A 1 1   ? 3.131   -18.295 1.175   1.00 97.56 1   A 1 
ATOM   4    O O   . PHE A 1 1   ? 2.079   -18.106 0.561   1.00 96.99 1   A 1 
ATOM   5    C CB  . PHE A 1 1   ? 5.238   -19.190 0.095   1.00 96.06 1   A 1 
ATOM   6    C CG  . PHE A 1 1   ? 5.012   -18.421 -1.188  1.00 96.78 1   A 1 
ATOM   7    C CD1 . PHE A 1 1   ? 4.712   -19.095 -2.391  1.00 96.13 1   A 1 
ATOM   8    C CD2 . PHE A 1 1   ? 5.125   -17.016 -1.202  1.00 95.80 1   A 1 
ATOM   9    C CE1 . PHE A 1 1   ? 4.534   -18.383 -3.583  1.00 94.79 1   A 1 
ATOM   10   C CE2 . PHE A 1 1   ? 4.949   -16.301 -2.395  1.00 94.72 1   A 1 
ATOM   11   C CZ  . PHE A 1 1   ? 4.660   -16.981 -3.586  1.00 95.73 1   A 1 
ATOM   12   N N   . GLU A 1 2   ? 3.575   -17.459 2.106   1.00 97.59 2   A 1 
ATOM   13   C CA  . GLU A 1 2   ? 2.947   -16.176 2.398   1.00 97.86 2   A 1 
ATOM   14   C C   . GLU A 1 2   ? 3.743   -15.022 1.771   1.00 98.06 2   A 1 
ATOM   15   O O   . GLU A 1 2   ? 4.962   -15.111 1.600   1.00 97.58 2   A 1 
ATOM   16   C CB  . GLU A 1 2   ? 2.777   -15.981 3.907   1.00 97.23 2   A 1 
ATOM   17   C CG  . GLU A 1 2   ? 1.851   -17.025 4.567   1.00 93.37 2   A 1 
ATOM   18   C CD  . GLU A 1 2   ? 1.585   -16.656 6.034   1.00 91.22 2   A 1 
ATOM   19   O OE1 . GLU A 1 2   ? 0.409   -16.601 6.457   1.00 83.78 2   A 1 
ATOM   20   O OE2 . GLU A 1 2   ? 2.533   -16.276 6.767   1.00 83.80 2   A 1 
ATOM   21   N N   . MET A 1 3   ? 3.052   -13.921 1.446   1.00 98.33 3   A 1 
ATOM   22   C CA  . MET A 1 3   ? 3.648   -12.751 0.815   1.00 98.45 3   A 1 
ATOM   23   C C   . MET A 1 3   ? 3.030   -11.469 1.364   1.00 98.66 3   A 1 
ATOM   24   O O   . MET A 1 3   ? 1.811   -11.294 1.340   1.00 98.45 3   A 1 
ATOM   25   C CB  . MET A 1 3   ? 3.481   -12.867 -0.699  1.00 98.10 3   A 1 
ATOM   26   C CG  . MET A 1 3   ? 4.031   -11.663 -1.472  1.00 97.33 3   A 1 
ATOM   27   S SD  . MET A 1 3   ? 3.988   -11.883 -3.279  1.00 96.30 3   A 1 
ATOM   28   C CE  . MET A 1 3   ? 2.208   -11.859 -3.554  1.00 89.49 3   A 1 
ATOM   29   N N   . TRP A 1 4   ? 3.874   -10.543 1.821   1.00 98.64 4   A 1 
ATOM   30   C CA  . TRP A 1 4   ? 3.456   -9.217  2.258   1.00 98.77 4   A 1 
ATOM   31   C C   . TRP A 1 4   ? 3.304   -8.264  1.068   1.00 98.72 4   A 1 
ATOM   32   O O   . TRP A 1 4   ? 4.065   -8.328  0.111   1.00 98.56 4   A 1 
ATOM   33   C CB  . TRP A 1 4   ? 4.467   -8.676  3.268   1.00 98.68 4   A 1 
ATOM   34   C CG  . TRP A 1 4   ? 4.556   -9.474  4.536   1.00 98.69 4   A 1 
ATOM   35   C CD1 . TRP A 1 4   ? 5.439   -10.477 4.779   1.00 98.29 4   A 1 
ATOM   36   C CD2 . TRP A 1 4   ? 3.732   -9.358  5.730   1.00 98.62 4   A 1 
ATOM   37   N NE1 . TRP A 1 4   ? 5.222   -10.983 6.051   1.00 98.18 4   A 1 
ATOM   38   C CE2 . TRP A 1 4   ? 4.186   -10.325 6.668   1.00 98.44 4   A 1 
ATOM   39   C CE3 . TRP A 1 4   ? 2.654   -8.533  6.110   1.00 98.41 4   A 1 
ATOM   40   C CZ2 . TRP A 1 4   ? 3.589   -10.464 7.946   1.00 98.13 4   A 1 
ATOM   41   C CZ3 . TRP A 1 4   ? 2.064   -8.671  7.385   1.00 97.98 4   A 1 
ATOM   42   C CH2 . TRP A 1 4   ? 2.528   -9.624  8.284   1.00 97.85 4   A 1 
ATOM   43   N N   . GLN A 1 5   ? 2.351   -7.336  1.161   1.00 98.61 5   A 1 
ATOM   44   C CA  . GLN A 1 5   ? 2.207   -6.209  0.237   1.00 98.51 5   A 1 
ATOM   45   C C   . GLN A 1 5   ? 2.371   -4.902  1.015   1.00 98.49 5   A 1 
ATOM   46   O O   . GLN A 1 5   ? 1.503   -4.532  1.808   1.00 97.86 5   A 1 
ATOM   47   C CB  . GLN A 1 5   ? 0.856   -6.301  -0.471  1.00 98.20 5   A 1 
ATOM   48   C CG  . GLN A 1 5   ? 0.702   -5.210  -1.539  1.00 97.70 5   A 1 
ATOM   49   C CD  . GLN A 1 5   ? -0.669  -5.212  -2.193  1.00 97.77 5   A 1 
ATOM   50   O OE1 . GLN A 1 5   ? -1.634  -5.783  -1.704  1.00 92.68 5   A 1 
ATOM   51   N NE2 . GLN A 1 5   ? -0.814  -4.557  -3.320  1.00 91.70 5   A 1 
ATOM   52   N N   . LEU A 1 6   ? 3.490   -4.226  0.782   1.00 98.38 6   A 1 
ATOM   53   C CA  . LEU A 1 6   ? 3.832   -2.940  1.370   1.00 98.21 6   A 1 
ATOM   54   C C   . LEU A 1 6   ? 3.644   -1.852  0.314   1.00 97.99 6   A 1 
ATOM   55   O O   . LEU A 1 6   ? 4.366   -1.844  -0.680  1.00 97.03 6   A 1 
ATOM   56   C CB  . LEU A 1 6   ? 5.289   -3.026  1.873   1.00 97.92 6   A 1 
ATOM   57   C CG  . LEU A 1 6   ? 5.818   -1.738  2.501   1.00 97.35 6   A 1 
ATOM   58   C CD1 . LEU A 1 6   ? 5.061   -1.377  3.780   1.00 95.94 6   A 1 
ATOM   59   C CD2 . LEU A 1 6   ? 7.292   -1.916  2.877   1.00 95.71 6   A 1 
ATOM   60   N N   . THR A 1 7   ? 2.684   -0.945  0.517   1.00 97.11 7   A 1 
ATOM   61   C CA  . THR A 1 7   ? 2.336   0.050   -0.499  1.00 97.00 7   A 1 
ATOM   62   C C   . THR A 1 7   ? 2.065   1.419   0.106   1.00 97.01 7   A 1 
ATOM   63   O O   . THR A 1 7   ? 1.643   1.503   1.262   1.00 96.09 7   A 1 
ATOM   64   C CB  . THR A 1 7   ? 1.166   -0.450  -1.366  1.00 96.03 7   A 1 
ATOM   65   O OG1 . THR A 1 7   ? 1.062   0.305   -2.531  1.00 91.46 7   A 1 
ATOM   66   C CG2 . THR A 1 7   ? -0.182  -0.452  -0.648  1.00 92.12 7   A 1 
ATOM   67   N N   . ASP A 1 8   ? 2.327   2.477   -0.671  1.00 96.88 8   A 1 
ATOM   68   C CA  . ASP A 1 8   ? 1.967   3.869   -0.395  1.00 97.15 8   A 1 
ATOM   69   C C   . ASP A 1 8   ? 2.383   4.313   1.017   1.00 97.39 8   A 1 
ATOM   70   O O   . ASP A 1 8   ? 1.566   4.565   1.900   1.00 95.79 8   A 1 
ATOM   71   C CB  . ASP A 1 8   ? 0.487   4.099   -0.686  1.00 96.58 8   A 1 
ATOM   72   C CG  . ASP A 1 8   ? 0.108   3.632   -2.089  1.00 95.65 8   A 1 
ATOM   73   O OD1 . ASP A 1 8   ? 0.435   4.334   -3.064  1.00 90.99 8   A 1 
ATOM   74   O OD2 . ASP A 1 8   ? -0.498  2.537   -2.198  1.00 91.79 8   A 1 
ATOM   75   N N   . ILE A 1 9   ? 3.695   4.352   1.248   1.00 96.61 9   A 1 
ATOM   76   C CA  . ILE A 1 9   ? 4.245   4.742   2.548   1.00 96.27 9   A 1 
ATOM   77   C C   . ILE A 1 9   ? 4.157   6.257   2.735   1.00 96.22 9   A 1 
ATOM   78   O O   . ILE A 1 9   ? 3.828   6.704   3.833   1.00 94.39 9   A 1 
ATOM   79   C CB  . ILE A 1 9   ? 5.689   4.234   2.712   1.00 95.88 9   A 1 
ATOM   80   C CG1 . ILE A 1 9   ? 5.749   2.687   2.643   1.00 93.30 9   A 1 
ATOM   81   C CG2 . ILE A 1 9   ? 6.286   4.735   4.043   1.00 92.72 9   A 1 
ATOM   82   C CD1 . ILE A 1 9   ? 7.166   2.117   2.700   1.00 91.88 9   A 1 
ATOM   83   N N   . HIS A 1 10  ? 4.493   7.039   1.704   1.00 95.64 10  A 1 
ATOM   84   C CA  . HIS A 1 10  ? 4.586   8.500   1.727   1.00 95.83 10  A 1 
ATOM   85   C C   . HIS A 1 10  ? 5.300   9.018   2.991   1.00 96.00 10  A 1 
ATOM   86   O O   . HIS A 1 10  ? 4.739   9.759   3.803   1.00 93.58 10  A 1 
ATOM   87   C CB  . HIS A 1 10  ? 3.212   9.124   1.509   1.00 95.13 10  A 1 
ATOM   88   C CG  . HIS A 1 10  ? 2.679   8.917   0.115   1.00 95.42 10  A 1 
ATOM   89   N ND1 . HIS A 1 10  ? 3.012   9.671   -0.986  1.00 89.89 10  A 1 
ATOM   90   C CD2 . HIS A 1 10  ? 1.757   7.989   -0.276  1.00 90.90 10  A 1 
ATOM   91   C CE1 . HIS A 1 10  ? 2.293   9.207   -2.025  1.00 91.66 10  A 1 
ATOM   92   N NE2 . HIS A 1 10  ? 1.523   8.188   -1.628  1.00 92.31 10  A 1 
ATOM   93   N N   . LEU A 1 11  ? 6.541   8.586   3.180   1.00 96.16 11  A 1 
ATOM   94   C CA  . LEU A 1 11  ? 7.294   8.906   4.388   1.00 96.03 11  A 1 
ATOM   95   C C   . LEU A 1 11  ? 7.621   10.400  4.462   1.00 96.17 11  A 1 
ATOM   96   O O   . LEU A 1 11  ? 8.416   10.905  3.663   1.00 94.54 11  A 1 
ATOM   97   C CB  . LEU A 1 11  ? 8.563   8.056   4.422   1.00 94.74 11  A 1 
ATOM   98   C CG  . LEU A 1 11  ? 9.487   8.372   5.617   1.00 92.39 11  A 1 
ATOM   99   C CD1 . LEU A 1 11  ? 8.793   8.154   6.955   1.00 88.15 11  A 1 
ATOM   100  C CD2 . LEU A 1 11  ? 10.726  7.494   5.544   1.00 87.64 11  A 1 
ATOM   101  N N   . ASP A 1 12  ? 7.113   11.083  5.486   1.00 95.84 12  A 1 
ATOM   102  C CA  . ASP A 1 12  ? 7.508   12.453  5.790   1.00 95.96 12  A 1 
ATOM   103  C C   . ASP A 1 12  ? 8.620   12.494  6.851   1.00 95.80 12  A 1 
ATOM   104  O O   . ASP A 1 12  ? 8.354   12.318  8.048   1.00 95.13 12  A 1 
ATOM   105  C CB  . ASP A 1 12  ? 6.295   13.291  6.198   1.00 95.36 12  A 1 
ATOM   106  C CG  . ASP A 1 12  ? 6.650   14.783  6.268   1.00 94.94 12  A 1 
ATOM   107  O OD1 . ASP A 1 12  ? 7.811   15.160  5.992   1.00 93.19 12  A 1 
ATOM   108  O OD2 . ASP A 1 12  ? 5.748   15.603  6.541   1.00 92.67 12  A 1 
ATOM   109  N N   . PRO A 1 13  ? 9.871   12.788  6.456   1.00 95.45 13  A 1 
ATOM   110  C CA  . PRO A 1 13  ? 10.966  12.931  7.415   1.00 94.50 13  A 1 
ATOM   111  C C   . PRO A 1 13  ? 10.845  14.196  8.267   1.00 94.74 13  A 1 
ATOM   112  O O   . PRO A 1 13  ? 11.534  14.313  9.280   1.00 93.56 13  A 1 
ATOM   113  C CB  . PRO A 1 13  ? 12.229  12.937  6.557   1.00 93.26 13  A 1 
ATOM   114  C CG  . PRO A 1 13  ? 11.761  13.577  5.258   1.00 91.50 13  A 1 
ATOM   115  C CD  . PRO A 1 13  ? 10.335  13.057  5.101   1.00 94.06 13  A 1 
ATOM   116  N N   . MET A 1 14  ? 9.993   15.140  7.889   1.00 95.57 14  A 1 
ATOM   117  C CA  . MET A 1 14  ? 9.766   16.390  8.615   1.00 95.34 14  A 1 
ATOM   118  C C   . MET A 1 14  ? 8.665   16.277  9.672   1.00 96.19 14  A 1 
ATOM   119  O O   . MET A 1 14  ? 8.464   17.223  10.446  1.00 95.40 14  A 1 
ATOM   120  C CB  . MET A 1 14  ? 9.446   17.528  7.634   1.00 94.31 14  A 1 
ATOM   121  C CG  . MET A 1 14  ? 10.561  17.770  6.612   1.00 90.70 14  A 1 
ATOM   122  S SD  . MET A 1 14  ? 10.287  19.207  5.525   1.00 86.46 14  A 1 
ATOM   123  C CE  . MET A 1 14  ? 10.317  20.560  6.717   1.00 74.40 14  A 1 
ATOM   124  N N   . TYR A 1 15  ? 7.956   15.149  9.761   1.00 95.59 15  A 1 
ATOM   125  C CA  . TYR A 1 15  ? 6.892   14.947  10.738  1.00 96.00 15  A 1 
ATOM   126  C C   . TYR A 1 15  ? 7.393   15.211  12.163  1.00 96.09 15  A 1 
ATOM   127  O O   . TYR A 1 15  ? 8.329   14.581  12.658  1.00 94.87 15  A 1 
ATOM   128  C CB  . TYR A 1 15  ? 6.315   13.537  10.626  1.00 95.97 15  A 1 
ATOM   129  C CG  . TYR A 1 15  ? 5.119   13.312  11.541  1.00 96.56 15  A 1 
ATOM   130  C CD1 . TYR A 1 15  ? 5.288   13.106  12.922  1.00 95.79 15  A 1 
ATOM   131  C CD2 . TYR A 1 15  ? 3.820   13.356  11.010  1.00 95.83 15  A 1 
ATOM   132  C CE1 . TYR A 1 15  ? 4.184   12.962  13.766  1.00 95.27 15  A 1 
ATOM   133  C CE2 . TYR A 1 15  ? 2.700   13.197  11.850  1.00 95.24 15  A 1 
ATOM   134  C CZ  . TYR A 1 15  ? 2.886   13.009  13.232  1.00 96.03 15  A 1 
ATOM   135  O OH  . TYR A 1 15  ? 1.796   12.860  14.054  1.00 95.38 15  A 1 
ATOM   136  N N   . THR A 1 16  ? 6.705   16.105  12.859  1.00 96.60 16  A 1 
ATOM   137  C CA  . THR A 1 16  ? 7.068   16.513  14.214  1.00 96.69 16  A 1 
ATOM   138  C C   . THR A 1 16  ? 5.928   16.232  15.177  1.00 96.80 16  A 1 
ATOM   139  O O   . THR A 1 16  ? 4.815   16.741  15.035  1.00 96.13 16  A 1 
ATOM   140  C CB  . THR A 1 16  ? 7.496   17.984  14.234  1.00 95.97 16  A 1 
ATOM   141  O OG1 . THR A 1 16  ? 8.616   18.151  13.398  1.00 91.59 16  A 1 
ATOM   142  C CG2 . THR A 1 16  ? 7.926   18.441  15.620  1.00 91.49 16  A 1 
ATOM   143  N N   . VAL A 1 17  ? 6.186   15.445  16.205  1.00 96.51 17  A 1 
ATOM   144  C CA  . VAL A 1 17  ? 5.206   15.139  17.258  1.00 96.47 17  A 1 
ATOM   145  C C   . VAL A 1 17  ? 4.814   16.424  17.991  1.00 96.55 17  A 1 
ATOM   146  O O   . VAL A 1 17  ? 5.675   17.184  18.420  1.00 95.23 17  A 1 
ATOM   147  C CB  . VAL A 1 17  ? 5.750   14.098  18.247  1.00 95.67 17  A 1 
ATOM   148  C CG1 . VAL A 1 17  ? 4.727   13.764  19.340  1.00 93.16 17  A 1 
ATOM   149  C CG2 . VAL A 1 17  ? 6.107   12.791  17.531  1.00 93.64 17  A 1 
ATOM   150  N N   . GLY A 1 18  ? 3.512   16.654  18.162  1.00 95.75 18  A 1 
ATOM   151  C CA  . GLY A 1 18  ? 2.987   17.854  18.817  1.00 95.93 18  A 1 
ATOM   152  C C   . GLY A 1 18  ? 2.907   19.093  17.918  1.00 96.64 18  A 1 
ATOM   153  O O   . GLY A 1 18  ? 2.610   20.179  18.419  1.00 95.31 18  A 1 
ATOM   154  N N   . SER A 1 19  ? 3.159   18.947  16.624  1.00 96.18 19  A 1 
ATOM   155  C CA  . SER A 1 19  ? 2.925   19.985  15.624  1.00 96.26 19  A 1 
ATOM   156  C C   . SER A 1 19  ? 1.438   20.114  15.263  1.00 96.19 19  A 1 
ATOM   157  O O   . SER A 1 19  ? 0.583   19.366  15.756  1.00 95.42 19  A 1 
ATOM   158  C CB  . SER A 1 19  ? 3.769   19.715  14.380  1.00 96.17 19  A 1 
ATOM   159  O OG  . SER A 1 19  ? 3.364   18.499  13.808  1.00 94.05 19  A 1 
ATOM   160  N N   . ASP A 1 20  ? 1.130   21.099  14.412  1.00 95.91 20  A 1 
ATOM   161  C CA  . ASP A 1 20  ? -0.219  21.372  13.933  1.00 96.02 20  A 1 
ATOM   162  C C   . ASP A 1 20  ? -0.569  20.488  12.721  1.00 95.85 20  A 1 
ATOM   163  O O   . ASP A 1 20  ? 0.054   20.635  11.665  1.00 95.36 20  A 1 
ATOM   164  C CB  . ASP A 1 20  ? -0.325  22.867  13.610  1.00 95.64 20  A 1 
ATOM   165  C CG  . ASP A 1 20  ? -1.740  23.320  13.252  1.00 94.95 20  A 1 
ATOM   166  O OD1 . ASP A 1 20  ? -2.638  22.454  13.148  1.00 92.99 20  A 1 
ATOM   167  O OD2 . ASP A 1 20  ? -1.918  24.542  13.098  1.00 92.72 20  A 1 
ATOM   168  N N   . PRO A 1 21  ? -1.587  19.614  12.815  1.00 95.33 21  A 1 
ATOM   169  C CA  . PRO A 1 21  ? -2.036  18.820  11.679  1.00 94.21 21  A 1 
ATOM   170  C C   . PRO A 1 21  ? -2.497  19.646  10.476  1.00 93.90 21  A 1 
ATOM   171  O O   . PRO A 1 21  ? -2.344  19.204  9.343   1.00 92.39 21  A 1 
ATOM   172  C CB  . PRO A 1 21  ? -3.185  17.968  12.217  1.00 93.12 21  A 1 
ATOM   173  C CG  . PRO A 1 21  ? -2.862  17.839  13.700  1.00 92.61 21  A 1 
ATOM   174  C CD  . PRO A 1 21  ? -2.283  19.211  14.029  1.00 94.65 21  A 1 
ATOM   175  N N   . LEU A 1 22  ? -3.000  20.862  10.693  1.00 94.55 22  A 1 
ATOM   176  C CA  . LEU A 1 22  ? -3.380  21.775  9.606   1.00 93.61 22  A 1 
ATOM   177  C C   . LEU A 1 22  ? -2.162  22.330  8.856   1.00 93.49 22  A 1 
ATOM   178  O O   . LEU A 1 22  ? -2.299  22.848  7.752   1.00 91.71 22  A 1 
ATOM   179  C CB  . LEU A 1 22  ? -4.227  22.930  10.169  1.00 93.02 22  A 1 
ATOM   180  C CG  . LEU A 1 22  ? -5.568  22.501  10.794  1.00 89.54 22  A 1 
ATOM   181  C CD1 . LEU A 1 22  ? -6.254  23.730  11.388  1.00 85.34 22  A 1 
ATOM   182  C CD2 . LEU A 1 22  ? -6.511  21.884  9.762   1.00 84.53 22  A 1 
ATOM   183  N N   . LYS A 1 23  ? -0.964  22.192  9.427   1.00 93.95 23  A 1 
ATOM   184  C CA  . LYS A 1 23  ? 0.331   22.521  8.818   1.00 94.32 23  A 1 
ATOM   185  C C   . LYS A 1 23  ? 1.107   21.259  8.439   1.00 94.84 23  A 1 
ATOM   186  O O   . LYS A 1 23  ? 2.328   21.202  8.583   1.00 93.63 23  A 1 
ATOM   187  C CB  . LYS A 1 23  ? 1.128   23.440  9.740   1.00 94.60 23  A 1 
ATOM   188  C CG  . LYS A 1 23  ? 0.425   24.779  9.969   1.00 93.60 23  A 1 
ATOM   189  C CD  . LYS A 1 23  ? 1.377   25.704  10.722  1.00 88.59 23  A 1 
ATOM   190  C CE  . LYS A 1 23  ? 0.772   27.084  10.890  1.00 83.33 23  A 1 
ATOM   191  N NZ  . LYS A 1 23  ? 1.791   28.007  11.419  1.00 73.42 23  A 1 
ATOM   192  N N   . LEU A 1 24  ? 0.399   20.228  7.989   1.00 95.12 24  A 1 
ATOM   193  C CA  . LEU A 1 24  ? 0.948   18.955  7.525   1.00 95.14 24  A 1 
ATOM   194  C C   . LEU A 1 24  ? 1.795   18.215  8.582   1.00 95.87 24  A 1 
ATOM   195  O O   . LEU A 1 24  ? 2.669   17.436  8.240   1.00 94.44 24  A 1 
ATOM   196  C CB  . LEU A 1 24  ? 1.704   19.154  6.195   1.00 93.92 24  A 1 
ATOM   197  C CG  . LEU A 1 24  ? 0.885   19.815  5.076   1.00 91.74 24  A 1 
ATOM   198  C CD1 . LEU A 1 24  ? 1.795   20.106  3.886   1.00 87.65 24  A 1 
ATOM   199  C CD2 . LEU A 1 24  ? -0.252  18.911  4.605   1.00 86.64 24  A 1 
ATOM   200  N N   . CYS A 1 25  ? 1.543   18.476  9.872   1.00 95.43 25  A 1 
ATOM   201  C CA  . CYS A 1 25  ? 2.310   17.908  10.979  1.00 95.72 25  A 1 
ATOM   202  C C   . CYS A 1 25  ? 3.811   18.249  10.954  1.00 96.12 25  A 1 
ATOM   203  O O   . CYS A 1 25  ? 4.615   17.521  11.542  1.00 94.99 25  A 1 
ATOM   204  C CB  . CYS A 1 25  ? 2.040   16.398  11.088  1.00 95.27 25  A 1 
ATOM   205  S SG  . CYS A 1 25  ? 0.304   15.948  11.277  1.00 94.49 25  A 1 
ATOM   206  N N   . ARG A 1 26  ? 4.200   19.355  10.316  1.00 96.25 26  A 1 
ATOM   207  C CA  . ARG A 1 26  ? 5.604   19.792  10.187  1.00 95.61 26  A 1 
ATOM   208  C C   . ARG A 1 26  ? 5.939   20.987  11.060  1.00 95.49 26  A 1 
ATOM   209  O O   . ARG A 1 26  ? 7.058   21.120  11.540  1.00 93.15 26  A 1 
ATOM   210  C CB  . ARG A 1 26  ? 5.898   20.103  8.716   1.00 94.52 26  A 1 
ATOM   211  C CG  . ARG A 1 26  ? 5.796   18.857  7.835   1.00 93.58 26  A 1 
ATOM   212  C CD  . ARG A 1 26  ? 5.938   19.213  6.356   1.00 92.60 26  A 1 
ATOM   213  N NE  . ARG A 1 26  ? 5.858   18.002  5.534   1.00 92.63 26  A 1 
ATOM   214  C CZ  . ARG A 1 26  ? 5.572   17.894  4.254   1.00 92.65 26  A 1 
ATOM   215  N NH1 . ARG A 1 26  ? 5.342   18.919  3.510   1.00 89.08 26  A 1 
ATOM   216  N NH2 . ARG A 1 26  ? 5.514   16.712  3.727   1.00 88.12 26  A 1 
ATOM   217  N N   . GLU A 1 27  ? 4.969   21.863  11.271  1.00 95.74 27  A 1 
ATOM   218  C CA  . GLU A 1 27  ? 5.164   23.151  11.930  1.00 95.45 27  A 1 
ATOM   219  C C   . GLU A 1 27  ? 4.078   23.463  12.961  1.00 96.16 27  A 1 
ATOM   220  O O   . GLU A 1 27  ? 3.042   22.803  13.052  1.00 94.56 27  A 1 
ATOM   221  C CB  . GLU A 1 27  ? 5.193   24.276  10.883  1.00 92.73 27  A 1 
ATOM   222  C CG  . GLU A 1 27  ? 6.354   24.189  9.896   1.00 85.23 27  A 1 
ATOM   223  C CD  . GLU A 1 27  ? 6.421   25.403  8.970   1.00 83.65 27  A 1 
ATOM   224  O OE1 . GLU A 1 27  ? 7.319   25.422  8.099   1.00 75.31 27  A 1 
ATOM   225  O OE2 . GLU A 1 27  ? 5.596   26.344  9.146   1.00 76.27 27  A 1 
ATOM   226  N N   . GLY A 1 28  ? 4.286   24.539  13.726  1.00 95.07 28  A 1 
ATOM   227  C CA  . GLY A 1 28  ? 3.321   25.026  14.703  1.00 95.47 28  A 1 
ATOM   228  C C   . GLY A 1 28  ? 3.224   24.140  15.945  1.00 96.45 28  A 1 
ATOM   229  O O   . GLY A 1 28  ? 4.098   23.330  16.243  1.00 94.48 28  A 1 
ATOM   230  N N   . LYS A 1 29  ? 2.143   24.339  16.707  1.00 96.09 29  A 1 
ATOM   231  C CA  . LYS A 1 29  ? 1.826   23.557  17.903  1.00 96.33 29  A 1 
ATOM   232  C C   . LYS A 1 29  ? 0.422   22.988  17.771  1.00 96.20 29  A 1 
ATOM   233  O O   . LYS A 1 29  ? -0.488  23.707  17.371  1.00 93.08 29  A 1 
ATOM   234  C CB  . LYS A 1 29  ? 1.934   24.413  19.171  1.00 94.82 29  A 1 
ATOM   235  C CG  . LYS A 1 29  ? 3.380   24.796  19.508  1.00 85.15 29  A 1 
ATOM   236  C CD  . LYS A 1 29  ? 3.427   25.535  20.848  1.00 77.63 29  A 1 
ATOM   237  C CE  . LYS A 1 29  ? 4.862   25.900  21.195  1.00 67.69 29  A 1 
ATOM   238  N NZ  . LYS A 1 29  ? 4.943   26.619  22.485  1.00 58.31 29  A 1 
ATOM   239  N N   . GLY A 1 30  ? 0.258   21.743  18.151  1.00 95.66 30  A 1 
ATOM   240  C CA  . GLY A 1 30  ? -1.014  21.052  18.055  1.00 95.19 30  A 1 
ATOM   241  C C   . GLY A 1 30  ? -0.954  19.680  18.702  1.00 95.59 30  A 1 
ATOM   242  O O   . GLY A 1 30  ? -0.227  19.445  19.669  1.00 93.63 30  A 1 
ATOM   243  N N   . ASN A 1 31  ? -1.734  18.751  18.160  1.00 95.02 31  A 1 
ATOM   244  C CA  . ASN A 1 31  ? -1.935  17.419  18.716  1.00 94.20 31  A 1 
ATOM   245  C C   . ASN A 1 31  ? -1.541  16.299  17.740  1.00 94.84 31  A 1 
ATOM   246  O O   . ASN A 1 31  ? -2.104  15.206  17.799  1.00 93.00 31  A 1 
ATOM   247  C CB  . ASN A 1 31  ? -3.369  17.330  19.259  1.00 91.19 31  A 1 
ATOM   248  C CG  . ASN A 1 31  ? -4.440  17.644  18.237  1.00 87.14 31  A 1 
ATOM   249  O OD1 . ASN A 1 31  ? -4.227  17.763  17.048  1.00 77.47 31  A 1 
ATOM   250  N ND2 . ASN A 1 31  ? -5.668  17.808  18.684  1.00 79.61 31  A 1 
ATOM   251  N N   . ALA A 1 32  ? -0.579  16.559  16.855  1.00 94.61 32  A 1 
ATOM   252  C CA  . ALA A 1 32  ? 0.013   15.539  16.000  1.00 95.10 32  A 1 
ATOM   253  C C   . ALA A 1 32  ? 0.577   14.397  16.864  1.00 95.20 32  A 1 
ATOM   254  O O   . ALA A 1 32  ? 1.381   14.599  17.775  1.00 94.30 32  A 1 
ATOM   255  C CB  . ALA A 1 32  ? 1.081   16.174  15.117  1.00 95.06 32  A 1 
ATOM   256  N N   . GLY A 1 33  ? 0.092   13.186  16.621  1.00 95.18 33  A 1 
ATOM   257  C CA  . GLY A 1 33  ? 0.369   12.012  17.436  1.00 94.85 33  A 1 
ATOM   258  C C   . GLY A 1 33  ? 1.772   11.454  17.240  1.00 95.62 33  A 1 
ATOM   259  O O   . GLY A 1 33  ? 2.428   11.700  16.231  1.00 95.07 33  A 1 
ATOM   260  N N   . LYS A 1 34  ? 2.230   10.629  18.194  1.00 95.29 34  A 1 
ATOM   261  C CA  . LYS A 1 34  ? 3.559   9.992   18.107  1.00 95.66 34  A 1 
ATOM   262  C C   . LYS A 1 34  ? 3.762   9.163   16.840  1.00 96.22 34  A 1 
ATOM   263  O O   . LYS A 1 34  ? 4.875   9.094   16.327  1.00 95.66 34  A 1 
ATOM   264  C CB  . LYS A 1 34  ? 3.789   9.124   19.359  1.00 94.98 34  A 1 
ATOM   265  C CG  . LYS A 1 34  ? 5.170   8.461   19.339  1.00 92.01 34  A 1 
ATOM   266  C CD  . LYS A 1 34  ? 5.433   7.619   20.585  1.00 88.43 34  A 1 
ATOM   267  C CE  . LYS A 1 34  ? 6.801   6.957   20.391  1.00 82.08 34  A 1 
ATOM   268  N NZ  . LYS A 1 34  ? 7.141   6.017   21.492  1.00 73.84 34  A 1 
ATOM   269  N N   . TYR A 1 35  ? 2.708   8.475   16.383  1.00 96.51 35  A 1 
ATOM   270  C CA  . TYR A 1 35  ? 2.770   7.515   15.280  1.00 96.80 35  A 1 
ATOM   271  C C   . TYR A 1 35  ? 2.103   8.012   13.995  1.00 96.97 35  A 1 
ATOM   272  O O   . TYR A 1 35  ? 1.977   7.243   13.053  1.00 95.36 35  A 1 
ATOM   273  C CB  . TYR A 1 35  ? 2.169   6.184   15.744  1.00 96.78 35  A 1 
ATOM   274  C CG  . TYR A 1 35  ? 2.920   5.517   16.868  1.00 96.91 35  A 1 
ATOM   275  C CD1 . TYR A 1 35  ? 4.155   4.885   16.609  1.00 95.92 35  A 1 
ATOM   276  C CD2 . TYR A 1 35  ? 2.399   5.489   18.167  1.00 96.00 35  A 1 
ATOM   277  C CE1 . TYR A 1 35  ? 4.849   4.230   17.630  1.00 95.38 35  A 1 
ATOM   278  C CE2 . TYR A 1 35  ? 3.084   4.836   19.204  1.00 95.50 35  A 1 
ATOM   279  C CZ  . TYR A 1 35  ? 4.308   4.202   18.927  1.00 95.94 35  A 1 
ATOM   280  O OH  . TYR A 1 35  ? 4.980   3.554   19.931  1.00 94.88 35  A 1 
ATOM   281  N N   . GLY A 1 36  ? 1.655   9.266   13.965  1.00 96.21 36  A 1 
ATOM   282  C CA  . GLY A 1 36  ? 0.974   9.824   12.809  1.00 96.01 36  A 1 
ATOM   283  C C   . GLY A 1 36  ? -0.277  10.613  13.178  1.00 96.07 36  A 1 
ATOM   284  O O   . GLY A 1 36  ? -0.678  10.693  14.346  1.00 94.77 36  A 1 
ATOM   285  N N   . ASP A 1 37  ? -0.886  11.204  12.150  1.00 95.51 37  A 1 
ATOM   286  C CA  . ASP A 1 37  ? -2.166  11.898  12.203  1.00 95.59 37  A 1 
ATOM   287  C C   . ASP A 1 37  ? -2.902  11.643  10.883  1.00 95.42 37  A 1 
ATOM   288  O O   . ASP A 1 37  ? -2.272  11.645  9.830   1.00 94.21 37  A 1 
ATOM   289  C CB  . ASP A 1 37  ? -1.926  13.400  12.401  1.00 94.78 37  A 1 
ATOM   290  C CG  . ASP A 1 37  ? -3.207  14.128  12.789  1.00 93.57 37  A 1 
ATOM   291  O OD1 . ASP A 1 37  ? -4.117  14.305  11.961  1.00 90.11 37  A 1 
ATOM   292  O OD2 . ASP A 1 37  ? -3.321  14.511  13.972  1.00 89.54 37  A 1 
ATOM   293  N N   . TYR A 1 38  ? -4.221  11.456  10.928  1.00 94.35 38  A 1 
ATOM   294  C CA  . TYR A 1 38  ? -5.012  11.160  9.726   1.00 93.52 38  A 1 
ATOM   295  C C   . TYR A 1 38  ? -5.045  12.291  8.674   1.00 92.58 38  A 1 
ATOM   296  O O   . TYR A 1 38  ? -5.611  12.096  7.598   1.00 89.22 38  A 1 
ATOM   297  C CB  . TYR A 1 38  ? -6.434  10.778  10.152  1.00 93.06 38  A 1 
ATOM   298  C CG  . TYR A 1 38  ? -6.532  9.453   10.882  1.00 93.54 38  A 1 
ATOM   299  C CD1 . TYR A 1 38  ? -6.121  8.270   10.241  1.00 92.31 38  A 1 
ATOM   300  C CD2 . TYR A 1 38  ? -7.065  9.385   12.181  1.00 92.69 38  A 1 
ATOM   301  C CE1 . TYR A 1 38  ? -6.240  7.036   10.885  1.00 92.02 38  A 1 
ATOM   302  C CE2 . TYR A 1 38  ? -7.184  8.154   12.833  1.00 91.93 38  A 1 
ATOM   303  C CZ  . TYR A 1 38  ? -6.775  6.974   12.182  1.00 92.82 38  A 1 
ATOM   304  O OH  . TYR A 1 38  ? -6.899  5.765   12.805  1.00 91.22 38  A 1 
ATOM   305  N N   . SER A 1 39  ? -4.479  13.439  8.987   1.00 93.31 39  A 1 
ATOM   306  C CA  . SER A 1 39  ? -4.352  14.577  8.069   1.00 92.86 39  A 1 
ATOM   307  C C   . SER A 1 39  ? -2.946  14.724  7.482   1.00 93.37 39  A 1 
ATOM   308  O O   . SER A 1 39  ? -2.692  15.693  6.773   1.00 90.13 39  A 1 
ATOM   309  C CB  . SER A 1 39  ? -4.742  15.874  8.779   1.00 91.09 39  A 1 
ATOM   310  O OG  . SER A 1 39  ? -5.961  15.743  9.487   1.00 84.10 39  A 1 
ATOM   311  N N   . CYS A 1 40  ? -2.025  13.813  7.819   1.00 94.65 40  A 1 
ATOM   312  C CA  . CYS A 1 40  ? -0.615  13.921  7.482   1.00 95.28 40  A 1 
ATOM   313  C C   . CYS A 1 40  ? -0.075  12.614  6.895   1.00 95.59 40  A 1 
ATOM   314  O O   . CYS A 1 40  ? -0.671  11.556  7.091   1.00 94.09 40  A 1 
ATOM   315  C CB  . CYS A 1 40  ? 0.163   14.320  8.744   1.00 94.90 40  A 1 
ATOM   316  S SG  . CYS A 1 40  ? -0.395  15.896  9.457   1.00 94.27 40  A 1 
ATOM   317  N N   . ASP A 1 41  ? 1.083   12.698  6.229   1.00 95.61 41  A 1 
ATOM   318  C CA  . ASP A 1 41  ? 1.798   11.523  5.757   1.00 96.22 41  A 1 
ATOM   319  C C   . ASP A 1 41  ? 2.469   10.748  6.901   1.00 96.69 41  A 1 
ATOM   320  O O   . ASP A 1 41  ? 2.637   11.236  8.024   1.00 95.37 41  A 1 
ATOM   321  C CB  . ASP A 1 41  ? 2.809   11.917  4.669   1.00 95.61 41  A 1 
ATOM   322  C CG  . ASP A 1 41  ? 2.165   12.273  3.333   1.00 94.94 41  A 1 
ATOM   323  O OD1 . ASP A 1 41  ? 1.096   11.728  3.011   1.00 91.91 41  A 1 
ATOM   324  O OD2 . ASP A 1 41  ? 2.769   13.086  2.608   1.00 91.48 41  A 1 
ATOM   325  N N   . ALA A 1 42  ? 2.862   9.514   6.617   1.00 96.42 42  A 1 
ATOM   326  C CA  . ALA A 1 42  ? 3.420   8.589   7.598   1.00 96.71 42  A 1 
ATOM   327  C C   . ALA A 1 42  ? 4.779   9.049   8.141   1.00 96.87 42  A 1 
ATOM   328  O O   . ALA A 1 42  ? 5.589   9.665   7.461   1.00 95.56 42  A 1 
ATOM   329  C CB  . ALA A 1 42  ? 3.497   7.192   6.989   1.00 96.06 42  A 1 
ATOM   330  N N   . ASN A 1 43  ? 5.063   8.688   9.392   1.00 96.70 43  A 1 
ATOM   331  C CA  . ASN A 1 43  ? 6.324   9.020   10.043  1.00 96.69 43  A 1 
ATOM   332  C C   . ASN A 1 43  ? 7.209   7.789   10.311  1.00 97.14 43  A 1 
ATOM   333  O O   . ASN A 1 43  ? 6.757   6.644   10.340  1.00 96.42 43  A 1 
ATOM   334  C CB  . ASN A 1 43  ? 6.051   9.887   11.284  1.00 95.01 43  A 1 
ATOM   335  C CG  . ASN A 1 43  ? 5.492   9.145   12.481  1.00 95.78 43  A 1 
ATOM   336  O OD1 . ASN A 1 43  ? 5.587   7.951   12.657  1.00 89.98 43  A 1 
ATOM   337  N ND2 . ASN A 1 43  ? 4.933   9.870   13.424  1.00 90.38 43  A 1 
ATOM   338  N N   . MET A 1 44  ? 8.489   8.034   10.593  1.00 97.33 44  A 1 
ATOM   339  C CA  . MET A 1 44  ? 9.451   6.968   10.887  1.00 97.10 44  A 1 
ATOM   340  C C   . MET A 1 44  ? 9.092   6.121   12.110  1.00 97.41 44  A 1 
ATOM   341  O O   . MET A 1 44  ? 9.388   4.933   12.136  1.00 97.15 44  A 1 
ATOM   342  C CB  . MET A 1 44  ? 10.850  7.555   11.087  1.00 96.17 44  A 1 
ATOM   343  C CG  . MET A 1 44  ? 11.566  7.814   9.763   1.00 90.51 44  A 1 
ATOM   344  S SD  . MET A 1 44  ? 11.791  6.343   8.704   1.00 86.08 44  A 1 
ATOM   345  C CE  . MET A 1 44  ? 12.770  5.260   9.757   1.00 75.18 44  A 1 
ATOM   346  N N   . ALA A 1 45  ? 8.444   6.687   13.131  1.00 97.24 45  A 1 
ATOM   347  C CA  . ALA A 1 45  ? 8.056   5.927   14.321  1.00 97.34 45  A 1 
ATOM   348  C C   . ALA A 1 45  ? 7.014   4.845   13.996  1.00 97.74 45  A 1 
ATOM   349  O O   . ALA A 1 45  ? 7.081   3.733   14.538  1.00 97.21 45  A 1 
ATOM   350  C CB  . ALA A 1 45  ? 7.546   6.894   15.389  1.00 97.06 45  A 1 
ATOM   351  N N   . LEU A 1 46  ? 6.078   5.159   13.102  1.00 97.30 46  A 1 
ATOM   352  C CA  . LEU A 1 46  ? 5.126   4.196   12.564  1.00 97.60 46  A 1 
ATOM   353  C C   . LEU A 1 46  ? 5.840   3.100   11.772  1.00 97.92 46  A 1 
ATOM   354  O O   . LEU A 1 46  ? 5.636   1.921   12.057  1.00 97.87 46  A 1 
ATOM   355  C CB  . LEU A 1 46  ? 4.088   4.943   11.714  1.00 97.63 46  A 1 
ATOM   356  C CG  . LEU A 1 46  ? 3.034   4.013   11.078  1.00 97.26 46  A 1 
ATOM   357  C CD1 . LEU A 1 46  ? 2.086   3.440   12.128  1.00 96.33 46  A 1 
ATOM   358  C CD2 . LEU A 1 46  ? 2.234   4.807   10.050  1.00 96.24 46  A 1 
ATOM   359  N N   . LEU A 1 47  ? 6.732   3.476   10.854  1.00 97.80 47  A 1 
ATOM   360  C CA  . LEU A 1 47  ? 7.482   2.526   10.030  1.00 97.84 47  A 1 
ATOM   361  C C   . LEU A 1 47  ? 8.351   1.578   10.853  1.00 98.08 47  A 1 
ATOM   362  O O   . LEU A 1 47  ? 8.326   0.374   10.636  1.00 97.70 47  A 1 
ATOM   363  C CB  . LEU A 1 47  ? 8.343   3.285   9.021   1.00 96.99 47  A 1 
ATOM   364  C CG  . LEU A 1 47  ? 7.550   3.867   7.850   1.00 90.31 47  A 1 
ATOM   365  C CD1 . LEU A 1 47  ? 8.509   4.673   6.992   1.00 85.21 47  A 1 
ATOM   366  C CD2 . LEU A 1 47  ? 6.926   2.775   6.985   1.00 85.77 47  A 1 
ATOM   367  N N   . ASP A 1 48  ? 9.054   2.075   11.860  1.00 97.95 48  A 1 
ATOM   368  C CA  . ASP A 1 48  ? 9.840   1.223   12.752  1.00 97.87 48  A 1 
ATOM   369  C C   . ASP A 1 48  ? 8.969   0.215   13.508  1.00 98.03 48  A 1 
ATOM   370  O O   . ASP A 1 48  ? 9.401   -0.906  13.793  1.00 97.82 48  A 1 
ATOM   371  C CB  . ASP A 1 48  ? 10.604  2.092   13.755  1.00 97.26 48  A 1 
ATOM   372  C CG  . ASP A 1 48  ? 11.916  2.668   13.236  1.00 91.13 48  A 1 
ATOM   373  O OD1 . ASP A 1 48  ? 12.468  2.136   12.244  1.00 86.96 48  A 1 
ATOM   374  O OD2 . ASP A 1 48  ? 12.442  3.555   13.957  1.00 85.92 48  A 1 
ATOM   375  N N   . SER A 1 49  ? 7.729   0.590   13.841  1.00 97.95 49  A 1 
ATOM   376  C CA  . SER A 1 49  ? 6.761   -0.324  14.443  1.00 97.95 49  A 1 
ATOM   377  C C   . SER A 1 49  ? 6.263   -1.367  13.436  1.00 98.38 49  A 1 
ATOM   378  O O   . SER A 1 49  ? 6.147   -2.544  13.804  1.00 98.04 49  A 1 
ATOM   379  C CB  . SER A 1 49  ? 5.614   0.441   15.105  1.00 97.40 49  A 1 
ATOM   380  O OG  . SER A 1 49  ? 4.613   0.832   14.195  1.00 91.17 49  A 1 
ATOM   381  N N   . LEU A 1 50  ? 6.068   -0.976  12.181  1.00 98.18 50  A 1 
ATOM   382  C CA  . LEU A 1 50  ? 5.643   -1.867  11.102  1.00 98.36 50  A 1 
ATOM   383  C C   . LEU A 1 50  ? 6.715   -2.902  10.774  1.00 98.42 50  A 1 
ATOM   384  O O   . LEU A 1 50  ? 6.415   -4.090  10.728  1.00 98.34 50  A 1 
ATOM   385  C CB  . LEU A 1 50  ? 5.274   -1.021  9.873   1.00 98.31 50  A 1 
ATOM   386  C CG  . LEU A 1 50  ? 4.848   -1.862  8.661   1.00 97.93 50  A 1 
ATOM   387  C CD1 . LEU A 1 50  ? 3.649   -2.753  8.957   1.00 97.17 50  A 1 
ATOM   388  C CD2 . LEU A 1 50  ? 4.487   -0.930  7.501   1.00 97.05 50  A 1 
ATOM   389  N N   . VAL A 1 51  ? 7.967   -2.489  10.624  1.00 98.49 51  A 1 
ATOM   390  C CA  . VAL A 1 51  ? 9.099   -3.394  10.371  1.00 98.37 51  A 1 
ATOM   391  C C   . VAL A 1 51  ? 9.171   -4.472  11.455  1.00 98.38 51  A 1 
ATOM   392  O O   . VAL A 1 51  ? 9.296   -5.659  11.158  1.00 98.17 51  A 1 
ATOM   393  C CB  . VAL A 1 51  ? 10.424  -2.616  10.291  1.00 98.06 51  A 1 
ATOM   394  C CG1 . VAL A 1 51  ? 11.645  -3.545  10.225  1.00 97.02 51  A 1 
ATOM   395  C CG2 . VAL A 1 51  ? 10.463  -1.725  9.056   1.00 97.21 51  A 1 
ATOM   396  N N   . LYS A 1 52  ? 9.055   -4.079  12.737  1.00 98.49 52  A 1 
ATOM   397  C CA  . LYS A 1 52  ? 9.045   -5.026  13.858  1.00 98.22 52  A 1 
ATOM   398  C C   . LYS A 1 52  ? 7.845   -5.962  13.808  1.00 98.39 52  A 1 
ATOM   399  O O   . LYS A 1 52  ? 7.991   -7.140  14.131  1.00 97.93 52  A 1 
ATOM   400  C CB  . LYS A 1 52  ? 9.054   -4.266  15.191  1.00 97.89 52  A 1 
ATOM   401  C CG  . LYS A 1 52  ? 10.413  -3.613  15.478  1.00 91.57 52  A 1 
ATOM   402  C CD  . LYS A 1 52  ? 10.323  -2.698  16.700  1.00 87.71 52  A 1 
ATOM   403  C CE  . LYS A 1 52  ? 11.645  -1.953  16.865  1.00 76.29 52  A 1 
ATOM   404  N NZ  . LYS A 1 52  ? 11.571  -0.875  17.889  1.00 67.39 52  A 1 
ATOM   405  N N   . PHE A 1 53  ? 6.665   -5.460  13.424  1.00 98.36 53  A 1 
ATOM   406  C CA  . PHE A 1 53  ? 5.448   -6.255  13.307  1.00 98.42 53  A 1 
ATOM   407  C C   . PHE A 1 53  ? 5.568   -7.302  12.198  1.00 98.45 53  A 1 
ATOM   408  O O   . PHE A 1 53  ? 5.340   -8.474  12.465  1.00 98.21 53  A 1 
ATOM   409  C CB  . PHE A 1 53  ? 4.247   -5.335  13.095  1.00 98.36 53  A 1 
ATOM   410  C CG  . PHE A 1 53  ? 2.954   -6.105  12.924  1.00 98.35 53  A 1 
ATOM   411  C CD1 . PHE A 1 53  ? 2.421   -6.338  11.645  1.00 97.84 53  A 1 
ATOM   412  C CD2 . PHE A 1 53  ? 2.309   -6.643  14.055  1.00 97.85 53  A 1 
ATOM   413  C CE1 . PHE A 1 53  ? 1.259   -7.084  11.496  1.00 97.33 53  A 1 
ATOM   414  C CE2 . PHE A 1 53  ? 1.135   -7.400  13.908  1.00 97.28 53  A 1 
ATOM   415  C CZ  . PHE A 1 53  ? 0.612   -7.620  12.623  1.00 97.43 53  A 1 
ATOM   416  N N   . ILE A 1 54  ? 5.997   -6.894  10.997  1.00 98.34 54  A 1 
ATOM   417  C CA  . ILE A 1 54  ? 6.185   -7.799  9.856   1.00 98.30 54  A 1 
ATOM   418  C C   . ILE A 1 54  ? 7.178   -8.905  10.217  1.00 98.11 54  A 1 
ATOM   419  O O   . ILE A 1 54  ? 6.830   -10.078 10.127  1.00 97.87 54  A 1 
ATOM   420  C CB  . ILE A 1 54  ? 6.616   -7.022  8.596   1.00 98.44 54  A 1 
ATOM   421  C CG1 . ILE A 1 54  ? 5.465   -6.114  8.104   1.00 98.09 54  A 1 
ATOM   422  C CG2 . ILE A 1 54  ? 7.034   -8.000  7.471   1.00 98.12 54  A 1 
ATOM   423  C CD1 . ILE A 1 54  ? 5.877   -5.135  7.002   1.00 97.48 54  A 1 
ATOM   424  N N   . LYS A 1 55  ? 8.366   -8.560  10.719  1.00 98.23 55  A 1 
ATOM   425  C CA  . LYS A 1 55  ? 9.386   -9.556  11.103  1.00 97.89 55  A 1 
ATOM   426  C C   . LYS A 1 55  ? 8.880   -10.565 12.138  1.00 97.65 55  A 1 
ATOM   427  O O   . LYS A 1 55  ? 9.237   -11.732 12.069  1.00 96.44 55  A 1 
ATOM   428  C CB  . LYS A 1 55  ? 10.654  -8.854  11.631  1.00 97.11 55  A 1 
ATOM   429  C CG  . LYS A 1 55  ? 11.494  -8.233  10.510  1.00 95.18 55  A 1 
ATOM   430  C CD  . LYS A 1 55  ? 12.842  -7.731  11.049  1.00 92.79 55  A 1 
ATOM   431  C CE  . LYS A 1 55  ? 13.772  -7.418  9.884   1.00 88.41 55  A 1 
ATOM   432  N NZ  . LYS A 1 55  ? 15.219  -7.350  10.257  1.00 85.16 55  A 1 
ATOM   433  N N   . ARG A 1 56  ? 8.049   -10.140 13.094  1.00 97.97 56  A 1 
ATOM   434  C CA  . ARG A 1 56  ? 7.483   -11.033 14.123  1.00 97.67 56  A 1 
ATOM   435  C C   . ARG A 1 56  ? 6.340   -11.914 13.622  1.00 97.60 56  A 1 
ATOM   436  O O   . ARG A 1 56  ? 6.032   -12.889 14.295  1.00 96.40 56  A 1 
ATOM   437  C CB  . ARG A 1 56  ? 6.980   -10.207 15.314  1.00 96.75 56  A 1 
ATOM   438  C CG  . ARG A 1 56  ? 8.121   -9.737  16.206  1.00 84.94 56  A 1 
ATOM   439  C CD  . ARG A 1 56  ? 7.532   -8.899  17.334  1.00 83.00 56  A 1 
ATOM   440  N NE  . ARG A 1 56  ? 8.578   -8.452  18.268  1.00 73.01 56  A 1 
ATOM   441  C CZ  . ARG A 1 56  ? 8.367   -7.808  19.407  1.00 66.22 56  A 1 
ATOM   442  N NH1 . ARG A 1 56  ? 7.157   -7.487  19.798  1.00 59.51 56  A 1 
ATOM   443  N NH2 . ARG A 1 56  ? 9.369   -7.488  20.161  1.00 58.49 56  A 1 
ATOM   444  N N   . ASN A 1 57  ? 5.716   -11.558 12.513  1.00 97.62 57  A 1 
ATOM   445  C CA  . ASN A 1 57  ? 4.571   -12.260 11.933  1.00 97.57 57  A 1 
ATOM   446  C C   . ASN A 1 57  ? 4.916   -12.877 10.570  1.00 97.50 57  A 1 
ATOM   447  O O   . ASN A 1 57  ? 4.034   -13.060 9.736   1.00 96.38 57  A 1 
ATOM   448  C CB  . ASN A 1 57  ? 3.349   -11.324 11.886  1.00 97.44 57  A 1 
ATOM   449  C CG  . ASN A 1 57  ? 2.853   -10.950 13.265  1.00 96.07 57  A 1 
ATOM   450  O OD1 . ASN A 1 57  ? 2.051   -11.620 13.892  1.00 87.08 57  A 1 
ATOM   451  N ND2 . ASN A 1 57  ? 3.334   -9.862  13.807  1.00 86.73 57  A 1 
ATOM   452  N N   . THR A 1 58  ? 6.194   -13.166 10.347  1.00 97.47 58  A 1 
ATOM   453  C CA  . THR A 1 58  ? 6.686   -13.828 9.145   1.00 97.29 58  A 1 
ATOM   454  C C   . THR A 1 58  ? 7.299   -15.175 9.513   1.00 96.67 58  A 1 
ATOM   455  O O   . THR A 1 58  ? 8.295   -15.232 10.232  1.00 94.58 58  A 1 
ATOM   456  C CB  . THR A 1 58  ? 7.710   -12.956 8.416   1.00 96.73 58  A 1 
ATOM   457  O OG1 . THR A 1 58  ? 7.111   -11.742 8.013   1.00 92.90 58  A 1 
ATOM   458  C CG2 . THR A 1 58  ? 8.238   -13.622 7.149   1.00 93.96 58  A 1 
ATOM   459  N N   . ASP A 1 59  ? 6.711   -16.236 8.977   1.00 95.88 59  A 1 
ATOM   460  C CA  . ASP A 1 59  ? 7.248   -17.587 9.064   1.00 94.50 59  A 1 
ATOM   461  C C   . ASP A 1 59  ? 8.377   -17.804 8.039   1.00 94.51 59  A 1 
ATOM   462  O O   . ASP A 1 59  ? 8.625   -16.978 7.162   1.00 90.50 59  A 1 
ATOM   463  C CB  . ASP A 1 59  ? 6.112   -18.602 8.885   1.00 91.26 59  A 1 
ATOM   464  C CG  . ASP A 1 59  ? 5.107   -18.549 10.036  1.00 80.78 59  A 1 
ATOM   465  O OD1 . ASP A 1 59  ? 5.569   -18.426 11.196  1.00 74.78 59  A 1 
ATOM   466  O OD2 . ASP A 1 59  ? 3.898   -18.646 9.760   1.00 75.04 59  A 1 
ATOM   467  N N   . VAL A 1 60  ? 9.053   -18.961 8.119   1.00 93.54 60  A 1 
ATOM   468  C CA  . VAL A 1 60  ? 10.171  -19.308 7.217   1.00 92.83 60  A 1 
ATOM   469  C C   . VAL A 1 60  ? 9.782   -19.192 5.740   1.00 93.44 60  A 1 
ATOM   470  O O   . VAL A 1 60  ? 10.532  -18.640 4.942   1.00 90.30 60  A 1 
ATOM   471  C CB  . VAL A 1 60  ? 10.690  -20.728 7.526   1.00 90.54 60  A 1 
ATOM   472  C CG1 . VAL A 1 60  ? 11.809  -21.151 6.583   1.00 79.59 60  A 1 
ATOM   473  C CG2 . VAL A 1 60  ? 11.233  -20.809 8.957   1.00 80.06 60  A 1 
ATOM   474  N N   . ASN A 1 61  ? 8.576   -19.647 5.386   1.00 93.97 61  A 1 
ATOM   475  C CA  . ASN A 1 61  ? 8.042   -19.574 4.023   1.00 94.55 61  A 1 
ATOM   476  C C   . ASN A 1 61  ? 7.221   -18.296 3.762   1.00 95.75 61  A 1 
ATOM   477  O O   . ASN A 1 61  ? 6.448   -18.253 2.811   1.00 93.09 61  A 1 
ATOM   478  C CB  . ASN A 1 61  ? 7.237   -20.852 3.717   1.00 91.43 61  A 1 
ATOM   479  C CG  . ASN A 1 61  ? 8.097   -22.105 3.710   1.00 84.48 61  A 1 
ATOM   480  O OD1 . ASN A 1 61  ? 9.306   -22.084 3.682   1.00 74.05 61  A 1 
ATOM   481  N ND2 . ASN A 1 61  ? 7.468   -23.260 3.734   1.00 73.79 61  A 1 
ATOM   482  N N   . GLY A 1 62  ? 7.362   -17.270 4.608   1.00 95.62 62  A 1 
ATOM   483  C CA  . GLY A 1 62  ? 6.658   -15.990 4.494   1.00 96.63 62  A 1 
ATOM   484  C C   . GLY A 1 62  ? 7.591   -14.805 4.233   1.00 97.55 62  A 1 
ATOM   485  O O   . GLY A 1 62  ? 7.134   -13.661 4.219   1.00 96.65 62  A 1 
ATOM   486  N N   . LYS A 1 63  ? 8.900   -15.060 4.027   1.00 97.11 63  A 1 
ATOM   487  C CA  . LYS A 1 63  ? 9.916   -14.031 3.756   1.00 97.34 63  A 1 
ATOM   488  C C   . LYS A 1 63  ? 9.841   -13.524 2.300   1.00 97.63 63  A 1 
ATOM   489  O O   . LYS A 1 63  ? 10.799  -13.606 1.541   1.00 97.07 63  A 1 
ATOM   490  C CB  . LYS A 1 63  ? 11.322  -14.551 4.116   1.00 97.03 63  A 1 
ATOM   491  C CG  . LYS A 1 63  ? 11.553  -14.763 5.620   1.00 95.80 63  A 1 
ATOM   492  C CD  . LYS A 1 63  ? 13.034  -15.113 5.843   1.00 93.07 63  A 1 
ATOM   493  C CE  . LYS A 1 63  ? 13.443  -15.200 7.313   1.00 88.21 63  A 1 
ATOM   494  N NZ  . LYS A 1 63  ? 14.921  -15.333 7.435   1.00 80.29 63  A 1 
ATOM   495  N N   . VAL A 1 64  ? 8.671   -13.032 1.918   1.00 98.17 64  A 1 
ATOM   496  C CA  . VAL A 1 64  ? 8.379   -12.516 0.575   1.00 98.33 64  A 1 
ATOM   497  C C   . VAL A 1 64  ? 7.607   -11.204 0.709   1.00 98.52 64  A 1 
ATOM   498  O O   . VAL A 1 64  ? 6.694   -11.099 1.527   1.00 98.40 64  A 1 
ATOM   499  C CB  . VAL A 1 64  ? 7.571   -13.521 -0.266  1.00 97.97 64  A 1 
ATOM   500  C CG1 . VAL A 1 64  ? 7.449   -13.050 -1.715  1.00 96.69 64  A 1 
ATOM   501  C CG2 . VAL A 1 64  ? 8.215   -14.904 -0.289  1.00 96.76 64  A 1 
ATOM   502  N N   . MET A 1 65  ? 7.974   -10.205 -0.091  1.00 98.50 65  A 1 
ATOM   503  C CA  . MET A 1 65  ? 7.340   -8.889  -0.037  1.00 98.69 65  A 1 
ATOM   504  C C   . MET A 1 65  ? 7.288   -8.238  -1.415  1.00 98.72 65  A 1 
ATOM   505  O O   . MET A 1 65  ? 8.315   -8.086  -2.075  1.00 98.52 65  A 1 
ATOM   506  C CB  . MET A 1 65  ? 8.100   -8.014  0.964   1.00 98.35 65  A 1 
ATOM   507  C CG  . MET A 1 65  ? 7.503   -6.612  1.125   1.00 97.46 65  A 1 
ATOM   508  S SD  . MET A 1 65  ? 8.330   -5.609  2.397   1.00 97.18 65  A 1 
ATOM   509  C CE  . MET A 1 65  ? 7.840   -6.512  3.883   1.00 92.40 65  A 1 
ATOM   510  N N   . VAL A 1 66  ? 6.097   -7.780  -1.792  1.00 98.65 66  A 1 
ATOM   511  C CA  . VAL A 1 66  ? 5.931   -6.816  -2.879  1.00 98.63 66  A 1 
ATOM   512  C C   . VAL A 1 66  ? 5.961   -5.412  -2.282  1.00 98.61 66  A 1 
ATOM   513  O O   . VAL A 1 66  ? 5.203   -5.124  -1.357  1.00 98.30 66  A 1 
ATOM   514  C CB  . VAL A 1 66  ? 4.633   -7.050  -3.667  1.00 98.28 66  A 1 
ATOM   515  C CG1 . VAL A 1 66  ? 4.505   -6.063  -4.825  1.00 94.39 66  A 1 
ATOM   516  C CG2 . VAL A 1 66  ? 4.602   -8.461  -4.256  1.00 94.43 66  A 1 
ATOM   517  N N   . TYR A 1 67  ? 6.847   -4.569  -2.793  1.00 98.66 67  A 1 
ATOM   518  C CA  . TYR A 1 67  ? 6.905   -3.152  -2.459  1.00 98.45 67  A 1 
ATOM   519  C C   . TYR A 1 67  ? 6.318   -2.338  -3.615  1.00 98.35 67  A 1 
ATOM   520  O O   . TYR A 1 67  ? 6.928   -2.232  -4.674  1.00 97.67 67  A 1 
ATOM   521  C CB  . TYR A 1 67  ? 8.356   -2.768  -2.126  1.00 98.11 67  A 1 
ATOM   522  C CG  . TYR A 1 67  ? 8.539   -1.279  -1.969  1.00 97.63 67  A 1 
ATOM   523  C CD1 . TYR A 1 67  ? 9.221   -0.543  -2.964  1.00 96.06 67  A 1 
ATOM   524  C CD2 . TYR A 1 67  ? 7.987   -0.607  -0.868  1.00 96.05 67  A 1 
ATOM   525  C CE1 . TYR A 1 67  ? 9.339   0.849   -2.852  1.00 94.41 67  A 1 
ATOM   526  C CE2 . TYR A 1 67  ? 8.104   0.788   -0.752  1.00 94.37 67  A 1 
ATOM   527  C CZ  . TYR A 1 67  ? 8.774   1.511   -1.754  1.00 94.56 67  A 1 
ATOM   528  O OH  . TYR A 1 67  ? 8.871   2.869   -1.661  1.00 92.34 67  A 1 
ATOM   529  N N   . ASN A 1 68  ? 5.108   -1.793  -3.420  1.00 97.49 68  A 1 
ATOM   530  C CA  . ASN A 1 68  ? 4.304   -1.184  -4.484  1.00 97.25 68  A 1 
ATOM   531  C C   . ASN A 1 68  ? 4.623   0.293   -4.796  1.00 97.16 68  A 1 
ATOM   532  O O   . ASN A 1 68  ? 3.876   0.902   -5.560  1.00 92.64 68  A 1 
ATOM   533  C CB  . ASN A 1 68  ? 2.810   -1.396  -4.177  1.00 95.42 68  A 1 
ATOM   534  C CG  . ASN A 1 68  ? 2.262   -2.692  -4.729  1.00 95.64 68  A 1 
ATOM   535  O OD1 . ASN A 1 68  ? 2.131   -3.697  -4.043  1.00 85.83 68  A 1 
ATOM   536  N ND2 . ASN A 1 68  ? 1.881   -2.709  -5.979  1.00 85.84 68  A 1 
ATOM   537  N N   . GLY A 1 69  ? 5.703   0.860   -4.246  1.00 96.55 69  A 1 
ATOM   538  C CA  . GLY A 1 69  ? 6.119   2.236   -4.525  1.00 96.60 69  A 1 
ATOM   539  C C   . GLY A 1 69  ? 5.461   3.303   -3.647  1.00 96.91 69  A 1 
ATOM   540  O O   . GLY A 1 69  ? 4.912   2.998   -2.582  1.00 94.69 69  A 1 
ATOM   541  N N   . ASP A 1 70  ? 5.583   4.559   -4.098  1.00 95.34 70  A 1 
ATOM   542  C CA  . ASP A 1 70  ? 5.146   5.798   -3.439  1.00 96.19 70  A 1 
ATOM   543  C C   . ASP A 1 70  ? 5.751   6.020   -2.034  1.00 95.92 70  A 1 
ATOM   544  O O   . ASP A 1 70  ? 5.082   6.036   -1.000  1.00 92.61 70  A 1 
ATOM   545  C CB  . ASP A 1 70  ? 3.631   5.999   -3.543  1.00 95.62 70  A 1 
ATOM   546  C CG  . ASP A 1 70  ? 3.204   6.811   -4.776  1.00 94.68 70  A 1 
ATOM   547  O OD1 . ASP A 1 70  ? 4.028   7.015   -5.698  1.00 91.23 70  A 1 
ATOM   548  O OD2 . ASP A 1 70  ? 2.056   7.305   -4.793  1.00 91.55 70  A 1 
ATOM   549  N N   . ILE A 1 71  ? 7.064   6.248   -2.010  1.00 95.47 71  A 1 
ATOM   550  C CA  . ILE A 1 71  ? 7.786   6.642   -0.797  1.00 94.94 71  A 1 
ATOM   551  C C   . ILE A 1 71  ? 7.766   8.153   -0.571  1.00 95.03 71  A 1 
ATOM   552  O O   . ILE A 1 71  ? 7.875   8.612   0.566   1.00 93.40 71  A 1 
ATOM   553  C CB  . ILE A 1 71  ? 9.233   6.111   -0.838  1.00 93.38 71  A 1 
ATOM   554  C CG1 . ILE A 1 71  ? 10.011  6.267   0.481   1.00 91.54 71  A 1 
ATOM   555  C CG2 . ILE A 1 71  ? 10.069  6.758   -1.957  1.00 91.48 71  A 1 
ATOM   556  C CD1 . ILE A 1 71  ? 9.395   5.490   1.661   1.00 89.86 71  A 1 
ATOM   557  N N   . VAL A 1 72  ? 7.679   8.943   -1.646  1.00 93.30 72  A 1 
ATOM   558  C CA  . VAL A 1 72  ? 7.818   10.403  -1.581  1.00 92.88 72  A 1 
ATOM   559  C C   . VAL A 1 72  ? 6.564   11.009  -0.955  1.00 92.75 72  A 1 
ATOM   560  O O   . VAL A 1 72  ? 5.451   10.793  -1.434  1.00 91.37 72  A 1 
ATOM   561  C CB  . VAL A 1 72  ? 8.132   10.997  -2.963  1.00 90.57 72  A 1 
ATOM   562  C CG1 . VAL A 1 72  ? 8.216   12.518  -2.933  1.00 86.17 72  A 1 
ATOM   563  C CG2 . VAL A 1 72  ? 9.477   10.483  -3.485  1.00 87.05 72  A 1 
ATOM   564  N N   . SER A 1 73  ? 6.752   11.817  0.097   1.00 93.27 73  A 1 
ATOM   565  C CA  . SER A 1 73  ? 5.682   12.538  0.776   1.00 92.39 73  A 1 
ATOM   566  C C   . SER A 1 73  ? 5.077   13.641  -0.099  1.00 91.70 73  A 1 
ATOM   567  O O   . SER A 1 73  ? 5.647   14.056  -1.118  1.00 88.47 73  A 1 
ATOM   568  C CB  . SER A 1 73  ? 6.214   13.078  2.111   1.00 90.60 73  A 1 
ATOM   569  O OG  . SER A 1 73  ? 5.307   13.906  2.797   1.00 85.14 73  A 1 
ATOM   570  N N   . ARG A 1 74  ? 3.922   14.156  0.292   1.00 91.54 74  A 1 
ATOM   571  C CA  . ARG A 1 74  ? 3.216   15.220  -0.429  1.00 88.64 74  A 1 
ATOM   572  C C   . ARG A 1 74  ? 3.652   16.608  0.038   1.00 89.58 74  A 1 
ATOM   573  O O   . ARG A 1 74  ? 4.107   16.804  1.160   1.00 85.59 74  A 1 
ATOM   574  C CB  . ARG A 1 74  ? 1.706   15.029  -0.278  1.00 84.10 74  A 1 
ATOM   575  C CG  . ARG A 1 74  ? 1.241   13.686  -0.844  1.00 76.15 74  A 1 
ATOM   576  C CD  . ARG A 1 74  ? -0.256  13.517  -0.643  1.00 71.34 74  A 1 
ATOM   577  N NE  . ARG A 1 74  ? -0.695  12.175  -1.046  1.00 67.98 74  A 1 
ATOM   578  C CZ  . ARG A 1 74  ? -1.825  11.860  -1.654  1.00 63.70 74  A 1 
ATOM   579  N NH1 . ARG A 1 74  ? -2.692  12.771  -1.999  1.00 58.58 74  A 1 
ATOM   580  N NH2 . ARG A 1 74  ? -2.092  10.616  -1.914  1.00 56.94 74  A 1 
ATOM   581  N N   . ALA A 1 75  ? 3.448   17.596  -0.837  1.00 88.05 75  A 1 
ATOM   582  C CA  . ALA A 1 75  ? 3.663   19.015  -0.540  1.00 87.97 75  A 1 
ATOM   583  C C   . ALA A 1 75  ? 5.025   19.326  0.127   1.00 89.70 75  A 1 
ATOM   584  O O   . ALA A 1 75  ? 5.106   20.090  1.089   1.00 86.15 75  A 1 
ATOM   585  C CB  . ALA A 1 75  ? 2.441   19.546  0.222   1.00 85.30 75  A 1 
ATOM   586  N N   . ILE A 1 76  ? 6.090   18.731  -0.374  1.00 87.92 76  A 1 
ATOM   587  C CA  . ILE A 1 76  ? 7.442   18.914  0.147   1.00 87.47 76  A 1 
ATOM   588  C C   . ILE A 1 76  ? 7.935   20.336  -0.170  1.00 88.25 76  A 1 
ATOM   589  O O   . ILE A 1 76  ? 7.938   20.722  -1.339  1.00 86.13 76  A 1 
ATOM   590  C CB  . ILE A 1 76  ? 8.393   17.855  -0.432  1.00 85.02 76  A 1 
ATOM   591  C CG1 . ILE A 1 76  ? 7.962   16.440  0.018   1.00 79.92 76  A 1 
ATOM   592  C CG2 . ILE A 1 76  ? 9.843   18.112  -0.003  1.00 80.45 76  A 1 
ATOM   593  C CD1 . ILE A 1 76  ? 8.488   15.373  -0.912  1.00 74.77 76  A 1 
ATOM   594  N N   . PRO A 1 77  ? 8.422   21.107  0.823   1.00 87.17 77  A 1 
ATOM   595  C CA  . PRO A 1 77  ? 8.844   22.497  0.598   1.00 84.45 77  A 1 
ATOM   596  C C   . PRO A 1 77  ? 9.984   22.667  -0.412  1.00 83.86 77  A 1 
ATOM   597  O O   . PRO A 1 77  ? 10.032  23.641  -1.155  1.00 78.44 77  A 1 
ATOM   598  C CB  . PRO A 1 77  ? 9.265   23.011  1.972   1.00 82.26 77  A 1 
ATOM   599  C CG  . PRO A 1 77  ? 8.482   22.151  2.954   1.00 81.68 77  A 1 
ATOM   600  C CD  . PRO A 1 77  ? 8.394   20.800  2.244   1.00 86.20 77  A 1 
ATOM   601  N N   . LYS A 1 78  ? 10.939  21.731  -0.436  1.00 86.74 78  A 1 
ATOM   602  C CA  . LYS A 1 78  ? 12.088  21.705  -1.357  1.00 86.12 78  A 1 
ATOM   603  C C   . LYS A 1 78  ? 12.012  20.482  -2.273  1.00 88.33 78  A 1 
ATOM   604  O O   . LYS A 1 78  ? 12.975  19.716  -2.367  1.00 85.17 78  A 1 
ATOM   605  C CB  . LYS A 1 78  ? 13.412  21.788  -0.594  1.00 82.24 78  A 1 
ATOM   606  C CG  . LYS A 1 78  ? 13.599  23.135  0.118   1.00 72.89 78  A 1 
ATOM   607  C CD  . LYS A 1 78  ? 15.000  23.183  0.740   1.00 67.04 78  A 1 
ATOM   608  C CE  . LYS A 1 78  ? 15.214  24.521  1.439   1.00 57.76 78  A 1 
ATOM   609  N NZ  . LYS A 1 78  ? 16.563  24.604  2.050   1.00 49.47 78  A 1 
ATOM   610  N N   . TYR A 1 79  ? 10.862  20.293  -2.915  1.00 87.80 79  A 1 
ATOM   611  C CA  . TYR A 1 79  ? 10.671  19.190  -3.854  1.00 88.85 79  A 1 
ATOM   612  C C   . TYR A 1 79  ? 11.548  19.371  -5.101  1.00 90.49 79  A 1 
ATOM   613  O O   . TYR A 1 79  ? 11.384  20.337  -5.851  1.00 89.06 79  A 1 
ATOM   614  C CB  . TYR A 1 79  ? 9.185   19.088  -4.204  1.00 86.50 79  A 1 
ATOM   615  C CG  . TYR A 1 79  ? 8.875   17.949  -5.150  1.00 85.99 79  A 1 
ATOM   616  C CD1 . TYR A 1 79  ? 8.369   18.212  -6.431  1.00 82.95 79  A 1 
ATOM   617  C CD2 . TYR A 1 79  ? 9.103   16.617  -4.743  1.00 83.21 79  A 1 
ATOM   618  C CE1 . TYR A 1 79  ? 8.079   17.152  -7.300  1.00 79.73 79  A 1 
ATOM   619  C CE2 . TYR A 1 79  ? 8.831   15.561  -5.605  1.00 79.86 79  A 1 
ATOM   620  C CZ  . TYR A 1 79  ? 8.309   15.823  -6.886  1.00 80.37 79  A 1 
ATOM   621  O OH  . TYR A 1 79  ? 8.029   14.779  -7.721  1.00 76.90 79  A 1 
ATOM   622  N N   . ASN A 1 80  ? 12.503  18.480  -5.289  1.00 91.69 80  A 1 
ATOM   623  C CA  . ASN A 1 80  ? 13.441  18.502  -6.399  1.00 91.75 80  A 1 
ATOM   624  C C   . ASN A 1 80  ? 13.972  17.083  -6.696  1.00 92.58 80  A 1 
ATOM   625  O O   . ASN A 1 80  ? 13.642  16.111  -6.012  1.00 92.33 80  A 1 
ATOM   626  C CB  . ASN A 1 80  ? 14.558  19.530  -6.095  1.00 90.79 80  A 1 
ATOM   627  C CG  . ASN A 1 80  ? 15.423  19.185  -4.887  1.00 90.11 80  A 1 
ATOM   628  O OD1 . ASN A 1 80  ? 15.640  18.057  -4.536  1.00 85.63 80  A 1 
ATOM   629  N ND2 . ASN A 1 80  ? 15.953  20.172  -4.213  1.00 84.80 80  A 1 
ATOM   630  N N   . LEU A 1 81  ? 14.816  16.991  -7.719  1.00 92.54 81  A 1 
ATOM   631  C CA  . LEU A 1 81  ? 15.442  15.745  -8.152  1.00 92.46 81  A 1 
ATOM   632  C C   . LEU A 1 81  ? 16.202  15.029  -7.020  1.00 93.74 81  A 1 
ATOM   633  O O   . LEU A 1 81  ? 16.073  13.817  -6.855  1.00 93.43 81  A 1 
ATOM   634  C CB  . LEU A 1 81  ? 16.410  16.112  -9.295  1.00 90.23 81  A 1 
ATOM   635  C CG  . LEU A 1 81  ? 17.072  14.893  -9.957  1.00 83.45 81  A 1 
ATOM   636  C CD1 . LEU A 1 81  ? 16.056  14.188  -10.842 1.00 76.19 81  A 1 
ATOM   637  C CD2 . LEU A 1 81  ? 18.233  15.343  -10.836 1.00 75.65 81  A 1 
ATOM   638  N N   . ASP A 1 82  ? 16.979  15.777  -6.243  1.00 94.34 82  A 1 
ATOM   639  C CA  . ASP A 1 82  ? 17.824  15.202  -5.194  1.00 94.73 82  A 1 
ATOM   640  C C   . ASP A 1 82  ? 16.997  14.691  -4.018  1.00 95.63 82  A 1 
ATOM   641  O O   . ASP A 1 82  ? 17.320  13.661  -3.441  1.00 95.22 82  A 1 
ATOM   642  C CB  . ASP A 1 82  ? 18.848  16.237  -4.721  1.00 94.12 82  A 1 
ATOM   643  C CG  . ASP A 1 82  ? 19.880  16.584  -5.804  1.00 86.94 82  A 1 
ATOM   644  O OD1 . ASP A 1 82  ? 20.175  15.705  -6.646  1.00 81.86 82  A 1 
ATOM   645  O OD2 . ASP A 1 82  ? 20.350  17.741  -5.774  1.00 80.23 82  A 1 
ATOM   646  N N   . TYR A 1 83  ? 15.879  15.351  -3.722  1.00 95.31 83  A 1 
ATOM   647  C CA  . TYR A 1 83  ? 14.939  14.876  -2.711  1.00 95.30 83  A 1 
ATOM   648  C C   . TYR A 1 83  ? 14.332  13.529  -3.103  1.00 96.09 83  A 1 
ATOM   649  O O   . TYR A 1 83  ? 14.310  12.595  -2.287  1.00 95.59 83  A 1 
ATOM   650  C CB  . TYR A 1 83  ? 13.852  15.928  -2.468  1.00 94.84 83  A 1 
ATOM   651  C CG  . TYR A 1 83  ? 13.021  15.601  -1.254  1.00 93.50 83  A 1 
ATOM   652  C CD1 . TYR A 1 83  ? 11.989  14.641  -1.328  1.00 90.86 83  A 1 
ATOM   653  C CD2 . TYR A 1 83  ? 13.320  16.198  -0.013  1.00 90.39 83  A 1 
ATOM   654  C CE1 . TYR A 1 83  ? 11.274  14.275  -0.177  1.00 88.48 83  A 1 
ATOM   655  C CE2 . TYR A 1 83  ? 12.608  15.849  1.139   1.00 88.37 83  A 1 
ATOM   656  C CZ  . TYR A 1 83  ? 11.582  14.882  1.056   1.00 88.58 83  A 1 
ATOM   657  O OH  . TYR A 1 83  ? 10.879  14.525  2.178   1.00 86.59 83  A 1 
ATOM   658  N N   . VAL A 1 84  ? 13.895  13.386  -4.357  1.00 95.79 84  A 1 
ATOM   659  C CA  . VAL A 1 84  ? 13.354  12.115  -4.863  1.00 96.18 84  A 1 
ATOM   660  C C   . VAL A 1 84  ? 14.417  11.018  -4.807  1.00 96.68 84  A 1 
ATOM   661  O O   . VAL A 1 84  ? 14.151  9.942   -4.282  1.00 96.65 84  A 1 
ATOM   662  C CB  . VAL A 1 84  ? 12.785  12.272  -6.280  1.00 95.72 84  A 1 
ATOM   663  C CG1 . VAL A 1 84  ? 12.345  10.929  -6.872  1.00 93.66 84  A 1 
ATOM   664  C CG2 . VAL A 1 84  ? 11.558  13.193  -6.263  1.00 94.02 84  A 1 
ATOM   665  N N   . LYS A 1 85  ? 15.642  11.293  -5.265  1.00 96.38 85  A 1 
ATOM   666  C CA  . LYS A 1 85  ? 16.755  10.334  -5.168  1.00 96.63 85  A 1 
ATOM   667  C C   . LYS A 1 85  ? 16.992  9.895   -3.723  1.00 96.96 85  A 1 
ATOM   668  O O   . LYS A 1 85  ? 17.093  8.697   -3.453  1.00 96.90 85  A 1 
ATOM   669  C CB  . LYS A 1 85  ? 18.036  10.951  -5.738  1.00 96.55 85  A 1 
ATOM   670  C CG  . LYS A 1 85  ? 18.026  11.018  -7.274  1.00 95.28 85  A 1 
ATOM   671  C CD  . LYS A 1 85  ? 19.321  11.680  -7.742  1.00 93.28 85  A 1 
ATOM   672  C CE  . LYS A 1 85  ? 19.415  11.683  -9.253  1.00 88.99 85  A 1 
ATOM   673  N NZ  . LYS A 1 85  ? 20.635  12.401  -9.693  1.00 82.71 85  A 1 
ATOM   674  N N   . GLN A 1 86  ? 17.033  10.840  -2.791  1.00 97.00 86  A 1 
ATOM   675  C CA  . GLN A 1 86  ? 17.234  10.537  -1.379  1.00 96.98 86  A 1 
ATOM   676  C C   . GLN A 1 86  ? 16.082  9.708   -0.792  1.00 97.18 86  A 1 
ATOM   677  O O   . GLN A 1 86  ? 16.324  8.826   0.036   1.00 96.76 86  A 1 
ATOM   678  C CB  . GLN A 1 86  ? 17.446  11.850  -0.611  1.00 96.31 86  A 1 
ATOM   679  C CG  . GLN A 1 86  ? 17.906  11.608  0.829   1.00 86.52 86  A 1 
ATOM   680  C CD  . GLN A 1 86  ? 19.242  10.857  0.905   1.00 79.27 86  A 1 
ATOM   681  O OE1 . GLN A 1 86  ? 20.181  11.153  0.188   1.00 70.72 86  A 1 
ATOM   682  N NE2 . GLN A 1 86  ? 19.368  9.871   1.744   1.00 67.17 86  A 1 
ATOM   683  N N   . SER A 1 87  ? 14.853  9.933   -1.254  1.00 96.88 87  A 1 
ATOM   684  C CA  . SER A 1 87  ? 13.693  9.121   -0.865  1.00 96.82 87  A 1 
ATOM   685  C C   . SER A 1 87  ? 13.828  7.673   -1.336  1.00 97.20 87  A 1 
ATOM   686  O O   . SER A 1 87  ? 13.605  6.755   -0.543  1.00 96.85 87  A 1 
ATOM   687  C CB  . SER A 1 87  ? 12.400  9.738   -1.398  1.00 96.31 87  A 1 
ATOM   688  O OG  . SER A 1 87  ? 12.235  11.042  -0.874  1.00 88.90 87  A 1 
ATOM   689  N N   . ILE A 1 88  ? 14.304  7.437   -2.567  1.00 97.34 88  A 1 
ATOM   690  C CA  . ILE A 1 88  ? 14.576  6.079   -3.080  1.00 97.46 88  A 1 
ATOM   691  C C   . ILE A 1 88  ? 15.700  5.394   -2.297  1.00 97.72 88  A 1 
ATOM   692  O O   . ILE A 1 88  ? 15.604  4.209   -1.959  1.00 97.43 88  A 1 
ATOM   693  C CB  . ILE A 1 88  ? 14.896  6.126   -4.596  1.00 97.11 88  A 1 
ATOM   694  C CG1 . ILE A 1 88  ? 13.753  6.733   -5.447  1.00 94.88 88  A 1 
ATOM   695  C CG2 . ILE A 1 88  ? 15.236  4.725   -5.135  1.00 95.98 88  A 1 
ATOM   696  C CD1 . ILE A 1 88  ? 12.397  6.053   -5.316  1.00 86.21 88  A 1 
ATOM   697  N N   . VAL A 1 89  ? 16.747  6.129   -1.932  1.00 97.73 89  A 1 
ATOM   698  C CA  . VAL A 1 89  ? 17.810  5.612   -1.049  1.00 97.85 89  A 1 
ATOM   699  C C   . VAL A 1 89  ? 17.223  5.191   0.301   1.00 97.80 89  A 1 
ATOM   700  O O   . VAL A 1 89  ? 17.534  4.114   0.804   1.00 97.42 89  A 1 
ATOM   701  C CB  . VAL A 1 89  ? 18.929  6.654   -0.855  1.00 97.72 89  A 1 
ATOM   702  C CG1 . VAL A 1 89  ? 19.961  6.228   0.196   1.00 96.31 89  A 1 
ATOM   703  C CG2 . VAL A 1 89  ? 19.695  6.900   -2.157  1.00 96.38 89  A 1 
ATOM   704  N N   . ASN A 1 90  ? 16.328  6.037   0.885   1.00 96.91 90  A 1 
ATOM   705  C CA  . ASN A 1 90  ? 15.686  5.760   2.099   1.00 96.49 90  A 1 
ATOM   706  C C   . ASN A 1 90  ? 14.751  4.590   2.040   1.00 96.82 90  A 1 
ATOM   707  O O   . ASN A 1 90  ? 14.716  3.791   2.926   1.00 95.77 90  A 1 
ATOM   708  C CB  . ASN A 1 90  ? 15.019  7.033   2.624   1.00 95.12 90  A 1 
ATOM   709  C CG  . ASN A 1 90  ? 15.939  8.011   3.154   1.00 92.67 90  A 1 
ATOM   710  O OD1 . ASN A 1 90  ? 17.201  7.815   3.153   1.00 89.46 90  A 1 
ATOM   711  N ND2 . ASN A 1 90  ? 15.782  8.979   3.656   1.00 88.92 90  A 1 
ATOM   712  N N   . ALA A 1 91  ? 13.994  4.423   0.947   1.00 96.93 91  A 1 
ATOM   713  C CA  . ALA A 1 91  ? 13.143  3.262   0.702   1.00 97.09 91  A 1 
ATOM   714  C C   . ALA A 1 91  ? 13.980  1.975   0.632   1.00 97.58 91  A 1 
ATOM   715  O O   . ALA A 1 91  ? 13.683  0.991   1.311   1.00 97.32 91  A 1 
ATOM   716  C CB  . ALA A 1 91  ? 12.358  3.476   -0.595  1.00 96.64 91  A 1 
ATOM   717  N N   . THR A 1 92  ? 15.093  2.010   -0.094  1.00 97.71 92  A 1 
ATOM   718  C CA  . THR A 1 92  ? 16.037  0.892   -0.171  1.00 97.79 92  A 1 
ATOM   719  C C   . THR A 1 92  ? 16.591  0.519   1.205   1.00 97.80 92  A 1 
ATOM   720  O O   . THR A 1 92  ? 16.656  -0.662  1.553   1.00 97.59 92  A 1 
ATOM   721  C CB  . THR A 1 92  ? 17.199  1.240   -1.107  1.00 97.46 92  A 1 
ATOM   722  O OG1 . THR A 1 92  ? 16.714  1.567   -2.380  1.00 93.93 92  A 1 
ATOM   723  C CG2 . THR A 1 92  ? 18.157  0.068   -1.295  1.00 94.03 92  A 1 
ATOM   724  N N   . ALA A 1 93  ? 16.955  1.503   2.024   1.00 97.96 93  A 1 
ATOM   725  C CA  . ALA A 1 93  ? 17.432  1.266   3.383   1.00 97.75 93  A 1 
ATOM   726  C C   . ALA A 1 93  ? 16.354  0.648   4.290   1.00 97.83 93  A 1 
ATOM   727  O O   . ALA A 1 93  ? 16.665  -0.196  5.135   1.00 97.26 93  A 1 
ATOM   728  C CB  . ALA A 1 93  ? 17.949  2.586   3.960   1.00 97.40 93  A 1 
ATOM   729  N N   . LEU A 1 94  ? 15.081  1.027   4.105   1.00 97.71 94  A 1 
ATOM   730  C CA  . LEU A 1 94  ? 13.950  0.409   4.785   1.00 97.64 94  A 1 
ATOM   731  C C   . LEU A 1 94  ? 13.791  -1.054  4.370   1.00 98.02 94  A 1 
ATOM   732  O O   . LEU A 1 94  ? 13.706  -1.924  5.239   1.00 97.72 94  A 1 
ATOM   733  C CB  . LEU A 1 94  ? 12.688  1.238   4.495   1.00 97.15 94  A 1 
ATOM   734  C CG  . LEU A 1 94  ? 11.392  0.626   5.061   1.00 94.87 94  A 1 
ATOM   735  C CD1 . LEU A 1 94  ? 11.359  0.717   6.582   1.00 91.65 94  A 1 
ATOM   736  C CD2 . LEU A 1 94  ? 10.191  1.376   4.505   1.00 91.07 94  A 1 
ATOM   737  N N   . LEU A 1 95  ? 13.810  -1.340  3.069   1.00 97.99 95  A 1 
ATOM   738  C CA  . LEU A 1 95  ? 13.656  -2.690  2.529   1.00 98.07 95  A 1 
ATOM   739  C C   . LEU A 1 95  ? 14.807  -3.612  2.959   1.00 98.12 95  A 1 
ATOM   740  O O   . LEU A 1 95  ? 14.558  -4.759  3.322   1.00 97.93 95  A 1 
ATOM   741  C CB  . LEU A 1 95  ? 13.521  -2.615  1.006   1.00 98.09 95  A 1 
ATOM   742  C CG  . LEU A 1 95  ? 12.252  -1.904  0.498   1.00 97.73 95  A 1 
ATOM   743  C CD1 . LEU A 1 95  ? 12.294  -1.807  -1.026  1.00 97.10 95  A 1 
ATOM   744  C CD2 . LEU A 1 95  ? 10.959  -2.623  0.904   1.00 96.81 95  A 1 
ATOM   745  N N   . LYS A 1 96  ? 16.036  -3.103  3.041   1.00 98.31 96  A 1 
ATOM   746  C CA  . LYS A 1 96  ? 17.189  -3.850  3.564   1.00 98.26 96  A 1 
ATOM   747  C C   . LYS A 1 96  ? 17.028  -4.298  5.022   1.00 98.18 96  A 1 
ATOM   748  O O   . LYS A 1 96  ? 17.738  -5.199  5.451   1.00 97.56 96  A 1 
ATOM   749  C CB  . LYS A 1 96  ? 18.471  -3.016  3.416   1.00 98.07 96  A 1 
ATOM   750  C CG  . LYS A 1 96  ? 18.998  -3.031  1.979   1.00 95.49 96  A 1 
ATOM   751  C CD  . LYS A 1 96  ? 20.243  -2.151  1.847   1.00 91.02 96  A 1 
ATOM   752  C CE  . LYS A 1 96  ? 20.757  -2.218  0.411   1.00 83.72 96  A 1 
ATOM   753  N NZ  . LYS A 1 96  ? 21.925  -1.344  0.183   1.00 75.23 96  A 1 
ATOM   754  N N   . LYS A 1 97  ? 16.103  -3.720  5.797   1.00 98.23 97  A 1 
ATOM   755  C CA  . LYS A 1 97  ? 15.806  -4.198  7.153   1.00 98.01 97  A 1 
ATOM   756  C C   . LYS A 1 97  ? 15.127  -5.572  7.144   1.00 97.90 97  A 1 
ATOM   757  O O   . LYS A 1 97  ? 15.166  -6.251  8.167   1.00 97.11 97  A 1 
ATOM   758  C CB  . LYS A 1 97  ? 14.948  -3.184  7.933   1.00 97.96 97  A 1 
ATOM   759  C CG  . LYS A 1 97  ? 15.623  -1.811  8.134   1.00 96.94 97  A 1 
ATOM   760  C CD  . LYS A 1 97  ? 14.712  -0.865  8.934   1.00 93.77 97  A 1 
ATOM   761  C CE  . LYS A 1 97  ? 15.362  0.516   9.126   1.00 89.95 97  A 1 
ATOM   762  N NZ  . LYS A 1 97  ? 14.501  1.455   9.898   1.00 81.20 97  A 1 
ATOM   763  N N   . PHE A 1 98  ? 14.540  -6.005  6.033   1.00 98.19 98  A 1 
ATOM   764  C CA  . PHE A 1 98  ? 13.956  -7.326  5.842   1.00 97.92 98  A 1 
ATOM   765  C C   . PHE A 1 98  ? 15.008  -8.296  5.283   1.00 97.48 98  A 1 
ATOM   766  O O   . PHE A 1 98  ? 15.005  -8.638  4.106   1.00 95.92 98  A 1 
ATOM   767  C CB  . PHE A 1 98  ? 12.706  -7.213  4.964   1.00 97.93 98  A 1 
ATOM   768  C CG  . PHE A 1 98  ? 11.653  -6.282  5.517   1.00 98.21 98  A 1 
ATOM   769  C CD1 . PHE A 1 98  ? 10.878  -6.657  6.624   1.00 97.63 98  A 1 
ATOM   770  C CD2 . PHE A 1 98  ? 11.460  -5.015  4.931   1.00 97.67 98  A 1 
ATOM   771  C CE1 . PHE A 1 98  ? 9.908   -5.788  7.138   1.00 97.21 98  A 1 
ATOM   772  C CE2 . PHE A 1 98  ? 10.488  -4.142  5.440   1.00 97.25 98  A 1 
ATOM   773  C CZ  . PHE A 1 98  ? 9.712   -4.524  6.543   1.00 97.59 98  A 1 
ATOM   774  N N   . GLU A 1 99  ? 15.934  -8.712  6.148   1.00 96.14 99  A 1 
ATOM   775  C CA  . GLU A 1 99  ? 16.975  -9.667  5.792   1.00 94.35 99  A 1 
ATOM   776  C C   . GLU A 1 99  ? 16.371  -11.004 5.342   1.00 93.42 99  A 1 
ATOM   777  O O   . GLU A 1 99  ? 15.367  -11.469 5.879   1.00 87.29 99  A 1 
ATOM   778  C CB  . GLU A 1 99  ? 17.932  -9.875  6.970   1.00 91.38 99  A 1 
ATOM   779  C CG  . GLU A 1 99  ? 18.734  -8.605  7.273   1.00 80.68 99  A 1 
ATOM   780  C CD  . GLU A 1 99  ? 19.529  -8.685  8.584   1.00 75.18 99  A 1 
ATOM   781  O OE1 . GLU A 1 99  ? 19.997  -7.608  9.025   1.00 68.39 99  A 1 
ATOM   782  O OE2 . GLU A 1 99  ? 19.587  -9.774  9.188   1.00 69.00 99  A 1 
ATOM   783  N N   . ASP A 1 100 ? 16.983  -11.607 4.341   1.00 95.41 100 A 1 
ATOM   784  C CA  . ASP A 1 100 ? 16.589  -12.859 3.672   1.00 95.37 100 A 1 
ATOM   785  C C   . ASP A 1 100 ? 15.218  -12.835 2.974   1.00 96.55 100 A 1 
ATOM   786  O O   . ASP A 1 100 ? 14.727  -13.881 2.558   1.00 94.70 100 A 1 
ATOM   787  C CB  . ASP A 1 100 ? 16.661  -14.070 4.605   1.00 92.18 100 A 1 
ATOM   788  C CG  . ASP A 1 100 ? 17.843  -14.098 5.554   1.00 83.55 100 A 1 
ATOM   789  O OD1 . ASP A 1 100 ? 18.967  -13.809 5.101   1.00 75.29 100 A 1 
ATOM   790  O OD2 . ASP A 1 100 ? 17.563  -14.449 6.722   1.00 76.29 100 A 1 
ATOM   791  N N   . PHE A 1 101 ? 14.562  -11.676 2.842   1.00 97.55 101 A 1 
ATOM   792  C CA  . PHE A 1 101 ? 13.307  -11.585 2.108   1.00 97.95 101 A 1 
ATOM   793  C C   . PHE A 1 101 ? 13.563  -11.551 0.600   1.00 98.09 101 A 1 
ATOM   794  O O   . PHE A 1 101 ? 14.450  -10.864 0.111   1.00 97.30 101 A 1 
ATOM   795  C CB  . PHE A 1 101 ? 12.486  -10.360 2.538   1.00 97.94 101 A 1 
ATOM   796  C CG  . PHE A 1 101 ? 11.690  -10.524 3.815   1.00 98.05 101 A 1 
ATOM   797  C CD1 . PHE A 1 101 ? 10.304  -10.228 3.823   1.00 97.16 101 A 1 
ATOM   798  C CD2 . PHE A 1 101 ? 12.295  -10.923 5.020   1.00 97.13 101 A 1 
ATOM   799  C CE1 . PHE A 1 101 ? 9.555   -10.333 5.005   1.00 96.62 101 A 1 
ATOM   800  C CE2 . PHE A 1 101 ? 11.551  -11.034 6.204   1.00 96.76 101 A 1 
ATOM   801  C CZ  . PHE A 1 101 ? 10.181  -10.733 6.193   1.00 97.56 101 A 1 
ATOM   802  N N   . PHE A 1 102 ? 12.710  -12.260 -0.148  1.00 98.10 102 A 1 
ATOM   803  C CA  . PHE A 1 102 ? 12.552  -12.027 -1.575  1.00 98.30 102 A 1 
ATOM   804  C C   . PHE A 1 102 ? 11.680  -10.780 -1.764  1.00 98.59 102 A 1 
ATOM   805  O O   . PHE A 1 102 ? 10.476  -10.810 -1.484  1.00 98.32 102 A 1 
ATOM   806  C CB  . PHE A 1 102 ? 11.950  -13.267 -2.233  1.00 98.12 102 A 1 
ATOM   807  C CG  . PHE A 1 102 ? 11.794  -13.130 -3.729  1.00 98.16 102 A 1 
ATOM   808  C CD1 . PHE A 1 102 ? 10.515  -13.020 -4.313  1.00 97.72 102 A 1 
ATOM   809  C CD2 . PHE A 1 102 ? 12.933  -13.100 -4.550  1.00 97.72 102 A 1 
ATOM   810  C CE1 . PHE A 1 102 ? 10.379  -12.902 -5.702  1.00 97.28 102 A 1 
ATOM   811  C CE2 . PHE A 1 102 ? 12.802  -12.978 -5.943  1.00 97.30 102 A 1 
ATOM   812  C CZ  . PHE A 1 102 ? 11.523  -12.883 -6.518  1.00 97.58 102 A 1 
ATOM   813  N N   . ILE A 1 103 ? 12.295  -9.681  -2.167  1.00 98.58 103 A 1 
ATOM   814  C CA  . ILE A 1 103 ? 11.653  -8.372  -2.296  1.00 98.63 103 A 1 
ATOM   815  C C   . ILE A 1 103 ? 11.459  -8.046  -3.776  1.00 98.74 103 A 1 
ATOM   816  O O   . ILE A 1 103 ? 12.385  -8.197  -4.576  1.00 98.49 103 A 1 
ATOM   817  C CB  . ILE A 1 103 ? 12.441  -7.279  -1.538  1.00 98.26 103 A 1 
ATOM   818  C CG1 . ILE A 1 103 ? 12.490  -7.646  -0.031  1.00 95.93 103 A 1 
ATOM   819  C CG2 . ILE A 1 103 ? 11.817  -5.890  -1.756  1.00 97.54 103 A 1 
ATOM   820  C CD1 . ILE A 1 103 ? 13.220  -6.647  0.858   1.00 89.26 103 A 1 
ATOM   821  N N   . ILE A 1 104 ? 10.262  -7.577  -4.118  1.00 98.66 104 A 1 
ATOM   822  C CA  . ILE A 1 104 ? 9.847   -7.193  -5.466  1.00 98.68 104 A 1 
ATOM   823  C C   . ILE A 1 104 ? 9.569   -5.687  -5.443  1.00 98.71 104 A 1 
ATOM   824  O O   . ILE A 1 104 ? 8.442   -5.277  -5.151  1.00 98.49 104 A 1 
ATOM   825  C CB  . ILE A 1 104 ? 8.609   -8.025  -5.889  1.00 98.62 104 A 1 
ATOM   826  C CG1 . ILE A 1 104 ? 8.860   -9.555  -5.786  1.00 98.02 104 A 1 
ATOM   827  C CG2 . ILE A 1 104 ? 8.192   -7.665  -7.319  1.00 98.26 104 A 1 
ATOM   828  C CD1 . ILE A 1 104 ? 7.555   -10.361 -5.740  1.00 96.39 104 A 1 
ATOM   829  N N   . PRO A 1 105 ? 10.585  -4.828  -5.670  1.00 98.61 105 A 1 
ATOM   830  C CA  . PRO A 1 105 ? 10.431  -3.380  -5.595  1.00 98.55 105 A 1 
ATOM   831  C C   . PRO A 1 105 ? 9.875   -2.788  -6.895  1.00 98.58 105 A 1 
ATOM   832  O O   . PRO A 1 105 ? 10.118  -3.302  -7.983  1.00 98.08 105 A 1 
ATOM   833  C CB  . PRO A 1 105 ? 11.829  -2.857  -5.281  1.00 98.34 105 A 1 
ATOM   834  C CG  . PRO A 1 105 ? 12.739  -3.851  -5.999  1.00 97.62 105 A 1 
ATOM   835  C CD  . PRO A 1 105 ? 11.989  -5.179  -5.865  1.00 98.38 105 A 1 
ATOM   836  N N   . MET A 1 106 ? 9.181   -1.642  -6.793  1.00 98.27 106 A 1 
ATOM   837  C CA  . MET A 1 106 ? 8.745   -0.845  -7.939  1.00 97.92 106 A 1 
ATOM   838  C C   . MET A 1 106 ? 8.699   0.648   -7.592  1.00 98.18 106 A 1 
ATOM   839  O O   . MET A 1 106 ? 8.937   1.028   -6.441  1.00 97.12 106 A 1 
ATOM   840  C CB  . MET A 1 106 ? 7.389   -1.349  -8.464  1.00 95.18 106 A 1 
ATOM   841  C CG  . MET A 1 106 ? 6.220   -1.065  -7.516  1.00 90.88 106 A 1 
ATOM   842  S SD  . MET A 1 106 ? 4.647   -1.830  -8.016  1.00 92.95 106 A 1 
ATOM   843  C CE  . MET A 1 106 ? 5.035   -3.559  -7.704  1.00 87.08 106 A 1 
ATOM   844  N N   . LEU A 1 107 ? 8.419   1.473   -8.596  1.00 97.79 107 A 1 
ATOM   845  C CA  . LEU A 1 107 ? 8.237   2.917   -8.450  1.00 97.51 107 A 1 
ATOM   846  C C   . LEU A 1 107 ? 6.749   3.271   -8.529  1.00 97.46 107 A 1 
ATOM   847  O O   . LEU A 1 107 ? 6.025   2.740   -9.369  1.00 96.77 107 A 1 
ATOM   848  C CB  . LEU A 1 107 ? 9.027   3.656   -9.543  1.00 97.00 107 A 1 
ATOM   849  C CG  . LEU A 1 107 ? 10.551  3.500   -9.460  1.00 96.69 107 A 1 
ATOM   850  C CD1 . LEU A 1 107 ? 11.200  4.098   -10.706 1.00 95.56 107 A 1 
ATOM   851  C CD2 . LEU A 1 107 ? 11.129  4.195   -8.226  1.00 95.18 107 A 1 
ATOM   852  N N   . GLY A 1 108 ? 6.324   4.214   -7.684  1.00 97.54 108 A 1 
ATOM   853  C CA  . GLY A 1 108 ? 5.030   4.870   -7.766  1.00 97.27 108 A 1 
ATOM   854  C C   . GLY A 1 108 ? 5.081   6.183   -8.551  1.00 97.00 108 A 1 
ATOM   855  O O   . GLY A 1 108 ? 6.129   6.613   -9.041  1.00 96.25 108 A 1 
ATOM   856  N N   . ASN A 1 109 ? 3.936   6.849   -8.700  1.00 97.08 109 A 1 
ATOM   857  C CA  . ASN A 1 109 ? 3.828   8.097   -9.458  1.00 96.48 109 A 1 
ATOM   858  C C   . ASN A 1 109 ? 4.445   9.311   -8.745  1.00 96.45 109 A 1 
ATOM   859  O O   . ASN A 1 109 ? 4.707   10.329  -9.390  1.00 95.06 109 A 1 
ATOM   860  C CB  . ASN A 1 109 ? 2.357   8.345   -9.837  1.00 95.78 109 A 1 
ATOM   861  C CG  . ASN A 1 109 ? 1.475   8.570   -8.631  1.00 95.71 109 A 1 
ATOM   862  O OD1 . ASN A 1 109 ? 0.977   7.650   -8.024  1.00 91.41 109 A 1 
ATOM   863  N ND2 . ASN A 1 109 ? 1.241   9.805   -8.251  1.00 90.92 109 A 1 
ATOM   864  N N   . HIS A 1 110 ? 4.685   9.216   -7.440  1.00 96.10 110 A 1 
ATOM   865  C CA  . HIS A 1 110 ? 5.399   10.235  -6.671  1.00 95.68 110 A 1 
ATOM   866  C C   . HIS A 1 110 ? 6.916   10.013  -6.648  1.00 95.94 110 A 1 
ATOM   867  O O   . HIS A 1 110 ? 7.658   10.942  -6.339  1.00 94.56 110 A 1 
ATOM   868  C CB  . HIS A 1 110 ? 4.798   10.325  -5.266  1.00 95.07 110 A 1 
ATOM   869  C CG  . HIS A 1 110 ? 3.467   11.028  -5.253  1.00 94.32 110 A 1 
ATOM   870  N ND1 . HIS A 1 110 ? 3.301   12.397  -5.245  1.00 86.38 110 A 1 
ATOM   871  C CD2 . HIS A 1 110 ? 2.215   10.481  -5.290  1.00 85.65 110 A 1 
ATOM   872  C CE1 . HIS A 1 110 ? 1.977   12.653  -5.260  1.00 86.43 110 A 1 
ATOM   873  N NE2 . HIS A 1 110 ? 1.281   11.522  -5.296  1.00 88.22 110 A 1 
ATOM   874  N N   . ASP A 1 111 ? 7.397   8.842   -7.058  1.00 96.17 111 A 1 
ATOM   875  C CA  . ASP A 1 111 ? 8.808   8.457   -7.023  1.00 96.26 111 A 1 
ATOM   876  C C   . ASP A 1 111 ? 9.618   8.958   -8.233  1.00 96.06 111 A 1 
ATOM   877  O O   . ASP A 1 111 ? 10.584  8.337   -8.679  1.00 94.44 111 A 1 
ATOM   878  C CB  . ASP A 1 111 ? 8.927   6.933   -6.837  1.00 96.34 111 A 1 
ATOM   879  C CG  . ASP A 1 111 ? 8.272   6.420   -5.555  1.00 96.64 111 A 1 
ATOM   880  O OD1 . ASP A 1 111 ? 8.233   7.163   -4.548  1.00 94.69 111 A 1 
ATOM   881  O OD2 . ASP A 1 111 ? 7.838   5.255   -5.563  1.00 95.10 111 A 1 
ATOM   882  N N   . VAL A 1 112 ? 9.222   10.113  -8.788  1.00 95.51 112 A 1 
ATOM   883  C CA  . VAL A 1 112 ? 9.893   10.771  -9.909  1.00 94.98 112 A 1 
ATOM   884  C C   . VAL A 1 112 ? 9.796   12.287  -9.755  1.00 94.58 112 A 1 
ATOM   885  O O   . VAL A 1 112 ? 8.917   12.806  -9.063  1.00 93.87 112 A 1 
ATOM   886  C CB  . VAL A 1 112 ? 9.312   10.281  -11.257 1.00 94.50 112 A 1 
ATOM   887  C CG1 . VAL A 1 112 ? 7.849   10.673  -11.460 1.00 91.95 112 A 1 
ATOM   888  C CG2 . VAL A 1 112 ? 10.134  10.764  -12.451 1.00 92.25 112 A 1 
ATOM   889  N N   . TYR A 1 113 ? 10.719  13.030  -10.385 1.00 94.15 113 A 1 
ATOM   890  C CA  . TYR A 1 113 ? 10.658  14.493  -10.457 1.00 93.31 113 A 1 
ATOM   891  C C   . TYR A 1 113 ? 10.628  14.974  -11.908 1.00 92.69 113 A 1 
ATOM   892  O O   . TYR A 1 113 ? 11.537  14.657  -12.668 1.00 89.47 113 A 1 
ATOM   893  C CB  . TYR A 1 113 ? 11.833  15.107  -9.701  1.00 92.65 113 A 1 
ATOM   894  C CG  . TYR A 1 113 ? 11.816  16.615  -9.729  1.00 92.14 113 A 1 
ATOM   895  C CD1 . TYR A 1 113 ? 12.559  17.318  -10.702 1.00 90.44 113 A 1 
ATOM   896  C CD2 . TYR A 1 113 ? 11.001  17.324  -8.827  1.00 90.21 113 A 1 
ATOM   897  C CE1 . TYR A 1 113 ? 12.508  18.722  -10.757 1.00 87.88 113 A 1 
ATOM   898  C CE2 . TYR A 1 113 ? 10.941  18.730  -8.879  1.00 88.13 113 A 1 
ATOM   899  C CZ  . TYR A 1 113 ? 11.694  19.421  -9.841  1.00 88.12 113 A 1 
ATOM   900  O OH  . TYR A 1 113 ? 11.635  20.800  -9.893  1.00 85.79 113 A 1 
ATOM   901  N N   . PRO A 1 114 ? 9.636   15.806  -12.304 1.00 92.78 114 A 1 
ATOM   902  C CA  . PRO A 1 114 ? 8.432   16.152  -11.549 1.00 92.65 114 A 1 
ATOM   903  C C   . PRO A 1 114 ? 7.497   14.959  -11.336 1.00 93.08 114 A 1 
ATOM   904  O O   . PRO A 1 114 ? 7.560   13.998  -12.100 1.00 91.49 114 A 1 
ATOM   905  C CB  . PRO A 1 114 ? 7.743   17.259  -12.355 1.00 90.66 114 A 1 
ATOM   906  C CG  . PRO A 1 114 ? 8.829   17.788  -13.288 1.00 88.22 114 A 1 
ATOM   907  C CD  . PRO A 1 114 ? 9.684   16.550  -13.539 1.00 90.49 114 A 1 
ATOM   908  N N   . ALA A 1 115 ? 6.625   15.028  -10.337 1.00 93.31 115 A 1 
ATOM   909  C CA  . ALA A 1 115 ? 5.679   13.960  -10.049 1.00 93.70 115 A 1 
ATOM   910  C C   . ALA A 1 115 ? 4.853   13.577  -11.289 1.00 94.52 115 A 1 
ATOM   911  O O   . ALA A 1 115 ? 4.547   14.425  -12.130 1.00 93.26 115 A 1 
ATOM   912  C CB  . ALA A 1 115 ? 4.761   14.359  -8.884  1.00 92.26 115 A 1 
ATOM   913  N N   . ASN A 1 116 ? 4.518   12.306  -11.414 1.00 94.91 116 A 1 
ATOM   914  C CA  . ASN A 1 116 ? 3.748   11.710  -12.516 1.00 95.10 116 A 1 
ATOM   915  C C   . ASN A 1 116 ? 4.436   11.703  -13.882 1.00 95.43 116 A 1 
ATOM   916  O O   . ASN A 1 116 ? 3.986   10.993  -14.778 1.00 94.04 116 A 1 
ATOM   917  C CB  . ASN A 1 116 ? 2.351   12.356  -12.596 1.00 94.69 116 A 1 
ATOM   918  C CG  . ASN A 1 116 ? 1.689   12.566  -11.239 1.00 94.35 116 A 1 
ATOM   919  O OD1 . ASN A 1 116 ? 1.681   11.710  -10.384 1.00 89.96 116 A 1 
ATOM   920  N ND2 . ASN A 1 116 ? 1.137   13.733  -11.004 1.00 89.58 116 A 1 
ATOM   921  N N   . GLN A 1 117 ? 5.511   12.463  -14.086 1.00 94.97 117 A 1 
ATOM   922  C CA  . GLN A 1 117 ? 6.160   12.635  -15.391 1.00 94.21 117 A 1 
ATOM   923  C C   . GLN A 1 117 ? 7.233   11.568  -15.610 1.00 93.88 117 A 1 
ATOM   924  O O   . GLN A 1 117 ? 8.436   11.842  -15.553 1.00 91.26 117 A 1 
ATOM   925  C CB  . GLN A 1 117 ? 6.713   14.063  -15.548 1.00 93.56 117 A 1 
ATOM   926  C CG  . GLN A 1 117 ? 5.710   15.184  -15.215 1.00 92.44 117 A 1 
ATOM   927  C CD  . GLN A 1 117 ? 4.347   15.012  -15.888 1.00 92.36 117 A 1 
ATOM   928  O OE1 . GLN A 1 117 ? 4.233   14.908  -17.089 1.00 86.97 117 A 1 
ATOM   929  N NE2 . GLN A 1 117 ? 3.283   14.977  -15.119 1.00 85.75 117 A 1 
ATOM   930  N N   . MET A 1 118 ? 6.818   10.332  -15.857 1.00 93.36 118 A 1 
ATOM   931  C CA  . MET A 1 118 ? 7.702   9.181   -15.995 1.00 92.58 118 A 1 
ATOM   932  C C   . MET A 1 118 ? 7.659   8.625   -17.428 1.00 91.15 118 A 1 
ATOM   933  O O   . MET A 1 118 ? 6.634   8.114   -17.859 1.00 84.70 118 A 1 
ATOM   934  C CB  . MET A 1 118 ? 7.315   8.141   -14.944 1.00 90.81 118 A 1 
ATOM   935  C CG  . MET A 1 118 ? 8.374   7.050   -14.809 1.00 86.11 118 A 1 
ATOM   936  S SD  . MET A 1 118 ? 7.995   5.805   -13.553 1.00 87.62 118 A 1 
ATOM   937  C CE  . MET A 1 118 ? 8.152   6.757   -12.032 1.00 82.87 118 A 1 
ATOM   938  N N   . ALA A 1 119 ? 8.755   8.764   -18.169 1.00 89.47 119 A 1 
ATOM   939  C CA  . ALA A 1 119 ? 8.948   8.199   -19.511 1.00 87.61 119 A 1 
ATOM   940  C C   . ALA A 1 119 ? 10.409  8.378   -19.977 1.00 87.18 119 A 1 
ATOM   941  O O   . ALA A 1 119 ? 11.334  8.379   -19.169 1.00 78.00 119 A 1 
ATOM   942  C CB  . ALA A 1 119 ? 7.971   8.876   -20.489 1.00 81.19 119 A 1 
ATOM   943  N N   . ILE A 1 120 ? 10.625  8.565   -21.274 1.00 80.60 120 A 1 
ATOM   944  C CA  . ILE A 1 120 ? 11.945  8.721   -21.910 1.00 77.89 120 A 1 
ATOM   945  C C   . ILE A 1 120 ? 12.753  9.874   -21.287 1.00 78.56 120 A 1 
ATOM   946  O O   . ILE A 1 120 ? 13.908  9.683   -20.920 1.00 72.23 120 A 1 
ATOM   947  C CB  . ILE A 1 120 ? 11.767  8.913   -23.438 1.00 71.86 120 A 1 
ATOM   948  C CG1 . ILE A 1 120 ? 11.076  7.676   -24.064 1.00 63.38 120 A 1 
ATOM   949  C CG2 . ILE A 1 120 ? 13.115  9.181   -24.121 1.00 61.81 120 A 1 
ATOM   950  C CD1 . ILE A 1 120 ? 10.614  7.883   -25.511 1.00 57.11 120 A 1 
ATOM   951  N N   . ASN A 1 121 ? 12.143  11.043  -21.089 1.00 77.12 121 A 1 
ATOM   952  C CA  . ASN A 1 121 ? 12.832  12.216  -20.536 1.00 75.04 121 A 1 
ATOM   953  C C   . ASN A 1 121 ? 13.186  12.069  -19.049 1.00 77.29 121 A 1 
ATOM   954  O O   . ASN A 1 121 ? 13.977  12.846  -18.518 1.00 72.85 121 A 1 
ATOM   955  C CB  . ASN A 1 121 ? 11.965  13.465  -20.765 1.00 71.77 121 A 1 
ATOM   956  C CG  . ASN A 1 121 ? 11.786  13.813  -22.231 1.00 65.48 121 A 1 
ATOM   957  O OD1 . ASN A 1 121 ? 12.494  13.360  -23.110 1.00 59.35 121 A 1 
ATOM   958  N ND2 . ASN A 1 121 ? 10.810  14.641  -22.534 1.00 59.01 121 A 1 
ATOM   959  N N   . SER A 1 122 ? 12.621  11.088  -18.371 1.00 79.69 122 A 1 
ATOM   960  C CA  . SER A 1 122 ? 12.872  10.769  -16.970 1.00 78.27 122 A 1 
ATOM   961  C C   . SER A 1 122 ? 13.557  9.408   -16.795 1.00 82.24 122 A 1 
ATOM   962  O O   . SER A 1 122 ? 13.528  8.843   -15.707 1.00 78.60 122 A 1 
ATOM   963  C CB  . SER A 1 122 ? 11.583  10.897  -16.153 1.00 71.78 122 A 1 
ATOM   964  O OG  . SER A 1 122 ? 10.521  10.209  -16.784 1.00 66.34 122 A 1 
ATOM   965  N N   . GLN A 1 123 ? 14.216  8.888   -17.833 1.00 87.42 123 A 1 
ATOM   966  C CA  . GLN A 1 123 ? 14.899  7.583   -17.781 1.00 88.46 123 A 1 
ATOM   967  C C   . GLN A 1 123 ? 15.962  7.499   -16.667 1.00 91.22 123 A 1 
ATOM   968  O O   . GLN A 1 123 ? 16.256  6.418   -16.166 1.00 89.49 123 A 1 
ATOM   969  C CB  . GLN A 1 123 ? 15.514  7.306   -19.156 1.00 84.70 123 A 1 
ATOM   970  C CG  . GLN A 1 123 ? 15.850  5.823   -19.351 1.00 75.70 123 A 1 
ATOM   971  C CD  . GLN A 1 123 ? 16.400  5.525   -20.746 1.00 70.51 123 A 1 
ATOM   972  O OE1 . GLN A 1 123 ? 16.835  6.406   -21.473 1.00 64.79 123 A 1 
ATOM   973  N NE2 . GLN A 1 123 ? 16.397  4.277   -21.152 1.00 61.31 123 A 1 
ATOM   974  N N   . TRP A 1 124 ? 16.468  8.654   -16.218 1.00 92.31 124 A 1 
ATOM   975  C CA  . TRP A 1 124 ? 17.357  8.739   -15.065 1.00 93.26 124 A 1 
ATOM   976  C C   . TRP A 1 124 ? 16.792  8.056   -13.808 1.00 94.81 124 A 1 
ATOM   977  O O   . TRP A 1 124 ? 17.566  7.483   -13.042 1.00 93.97 124 A 1 
ATOM   978  C CB  . TRP A 1 124 ? 17.674  10.218  -14.774 1.00 91.09 124 A 1 
ATOM   979  C CG  . TRP A 1 124 ? 16.513  11.008  -14.227 1.00 86.75 124 A 1 
ATOM   980  C CD1 . TRP A 1 124 ? 15.643  11.751  -14.950 1.00 80.77 124 A 1 
ATOM   981  C CD2 . TRP A 1 124 ? 16.043  11.072  -12.840 1.00 86.44 124 A 1 
ATOM   982  N NE1 . TRP A 1 124 ? 14.657  12.257  -14.122 1.00 76.64 124 A 1 
ATOM   983  C CE2 . TRP A 1 124 ? 14.854  11.845  -12.831 1.00 82.16 124 A 1 
ATOM   984  C CE3 . TRP A 1 124 ? 16.498  10.535  -11.626 1.00 78.09 124 A 1 
ATOM   985  C CZ2 . TRP A 1 124 ? 14.100  12.034  -11.635 1.00 78.34 124 A 1 
ATOM   986  C CZ3 . TRP A 1 124 ? 15.755  10.732  -10.438 1.00 77.45 124 A 1 
ATOM   987  C CH2 . TRP A 1 124 ? 14.565  11.462  -10.452 1.00 76.66 124 A 1 
ATOM   988  N N   . ILE A 1 125 ? 15.475  8.073   -13.595 1.00 94.50 125 A 1 
ATOM   989  C CA  . ILE A 1 125 ? 14.875  7.463   -12.400 1.00 95.33 125 A 1 
ATOM   990  C C   . ILE A 1 125 ? 14.945  5.941   -12.467 1.00 96.39 125 A 1 
ATOM   991  O O   . ILE A 1 125 ? 15.230  5.312   -11.460 1.00 96.39 125 A 1 
ATOM   992  C CB  . ILE A 1 125 ? 13.435  7.969   -12.133 1.00 93.95 125 A 1 
ATOM   993  C CG1 . ILE A 1 125 ? 12.931  7.596   -10.721 1.00 89.68 125 A 1 
ATOM   994  C CG2 . ILE A 1 125 ? 12.406  7.451   -13.158 1.00 89.45 125 A 1 
ATOM   995  C CD1 . ILE A 1 125 ? 13.756  8.149   -9.582  1.00 84.44 125 A 1 
ATOM   996  N N   . PHE A 1 126 ? 14.770  5.353   -13.657 1.00 96.20 126 A 1 
ATOM   997  C CA  . PHE A 1 126 ? 14.866  3.912   -13.840 1.00 96.69 126 A 1 
ATOM   998  C C   . PHE A 1 126 ? 16.293  3.424   -13.596 1.00 97.04 126 A 1 
ATOM   999  O O   . PHE A 1 126 ? 16.502  2.443   -12.881 1.00 96.67 126 A 1 
ATOM   1000 C CB  . PHE A 1 126 ? 14.403  3.518   -15.249 1.00 96.37 126 A 1 
ATOM   1001 C CG  . PHE A 1 126 ? 13.053  4.059   -15.667 1.00 96.48 126 A 1 
ATOM   1002 C CD1 . PHE A 1 126 ? 11.960  4.011   -14.786 1.00 94.94 126 A 1 
ATOM   1003 C CD2 . PHE A 1 126 ? 12.891  4.617   -16.951 1.00 94.76 126 A 1 
ATOM   1004 C CE1 . PHE A 1 126 ? 10.712  4.528   -15.186 1.00 93.99 126 A 1 
ATOM   1005 C CE2 . PHE A 1 126 ? 11.655  5.130   -17.347 1.00 93.81 126 A 1 
ATOM   1006 C CZ  . PHE A 1 126 ? 10.562  5.089   -16.467 1.00 94.71 126 A 1 
ATOM   1007 N N   . GLN A 1 127 ? 17.282  4.149   -14.139 1.00 96.53 127 A 1 
ATOM   1008 C CA  . GLN A 1 127 ? 18.701  3.866   -13.929 1.00 96.55 127 A 1 
ATOM   1009 C C   . GLN A 1 127 ? 19.056  3.938   -12.441 1.00 97.31 127 A 1 
ATOM   1010 O O   . GLN A 1 127 ? 19.588  2.984   -11.872 1.00 97.11 127 A 1 
ATOM   1011 C CB  . GLN A 1 127 ? 19.525  4.877   -14.745 1.00 95.50 127 A 1 
ATOM   1012 C CG  . GLN A 1 127 ? 20.951  4.399   -15.025 1.00 85.96 127 A 1 
ATOM   1013 C CD  . GLN A 1 127 ? 21.105  3.654   -16.361 1.00 78.33 127 A 1 
ATOM   1014 O OE1 . GLN A 1 127 ? 20.249  3.668   -17.231 1.00 70.36 127 A 1 
ATOM   1015 N NE2 . GLN A 1 127 ? 22.215  3.004   -16.584 1.00 65.74 127 A 1 
ATOM   1016 N N   . PHE A 1 128 ? 18.698  5.060   -11.797 1.00 97.08 128 A 1 
ATOM   1017 C CA  . PHE A 1 128 ? 18.998  5.297   -10.391 1.00 97.47 128 A 1 
ATOM   1018 C C   . PHE A 1 128 ? 18.297  4.294   -9.469  1.00 97.78 128 A 1 
ATOM   1019 O O   . PHE A 1 128 ? 18.936  3.706   -8.601  1.00 97.58 128 A 1 
ATOM   1020 C CB  . PHE A 1 128 ? 18.609  6.739   -10.036 1.00 97.28 128 A 1 
ATOM   1021 C CG  . PHE A 1 128 ? 18.952  7.114   -8.617  1.00 97.37 128 A 1 
ATOM   1022 C CD1 . PHE A 1 128 ? 17.982  7.026   -7.596  1.00 96.71 128 A 1 
ATOM   1023 C CD2 . PHE A 1 128 ? 20.267  7.508   -8.290  1.00 96.68 128 A 1 
ATOM   1024 C CE1 . PHE A 1 128 ? 18.321  7.333   -6.269  1.00 95.95 128 A 1 
ATOM   1025 C CE2 . PHE A 1 128 ? 20.612  7.822   -6.960  1.00 96.04 128 A 1 
ATOM   1026 C CZ  . PHE A 1 128 ? 19.641  7.733   -5.953  1.00 96.30 128 A 1 
ATOM   1027 N N   . ALA A 1 129 ? 17.000  4.062   -9.662  1.00 97.35 129 A 1 
ATOM   1028 C CA  . ALA A 1 129 ? 16.249  3.128   -8.833  1.00 97.63 129 A 1 
ATOM   1029 C C   . ALA A 1 129 ? 16.719  1.682   -9.024  1.00 98.07 129 A 1 
ATOM   1030 O O   . ALA A 1 129 ? 16.851  0.958   -8.038  1.00 98.03 129 A 1 
ATOM   1031 C CB  . ALA A 1 129 ? 14.758  3.293   -9.112  1.00 97.41 129 A 1 
ATOM   1032 N N   . ALA A 1 130 ? 17.057  1.272   -10.257 1.00 97.94 130 A 1 
ATOM   1033 C CA  . ALA A 1 130 ? 17.630  -0.051  -10.504 1.00 98.09 130 A 1 
ATOM   1034 C C   . ALA A 1 130 ? 18.960  -0.244  -9.766  1.00 98.30 130 A 1 
ATOM   1035 O O   . ALA A 1 130 ? 19.213  -1.321  -9.227  1.00 98.16 130 A 1 
ATOM   1036 C CB  . ALA A 1 130 ? 17.819  -0.240  -12.012 1.00 97.76 130 A 1 
ATOM   1037 N N   . GLU A 1 131 ? 19.811  0.791   -9.701  1.00 98.35 131 A 1 
ATOM   1038 C CA  . GLU A 1 131 ? 21.062  0.758   -8.931  1.00 98.26 131 A 1 
ATOM   1039 C C   . GLU A 1 131 ? 20.809  0.663   -7.422  1.00 98.48 131 A 1 
ATOM   1040 O O   . GLU A 1 131 ? 21.486  -0.106  -6.736  1.00 98.09 131 A 1 
ATOM   1041 C CB  . GLU A 1 131 ? 21.911  1.986   -9.265  1.00 97.52 131 A 1 
ATOM   1042 C CG  . GLU A 1 131 ? 22.530  1.848   -10.653 1.00 88.02 131 A 1 
ATOM   1043 C CD  . GLU A 1 131 ? 23.183  3.126   -11.187 1.00 81.60 131 A 1 
ATOM   1044 O OE1 . GLU A 1 131 ? 23.579  3.058   -12.370 1.00 76.50 131 A 1 
ATOM   1045 O OE2 . GLU A 1 131 ? 23.275  4.125   -10.434 1.00 76.73 131 A 1 
ATOM   1046 N N   . GLN A 1 132 ? 19.818  1.384   -6.903  1.00 98.32 132 A 1 
ATOM   1047 C CA  . GLN A 1 132 ? 19.470  1.307   -5.476  1.00 98.39 132 A 1 
ATOM   1048 C C   . GLN A 1 132 ? 18.840  -0.038  -5.115  1.00 98.44 132 A 1 
ATOM   1049 O O   . GLN A 1 132 ? 19.202  -0.635  -4.096  1.00 98.17 132 A 1 
ATOM   1050 C CB  . GLN A 1 132 ? 18.531  2.465   -5.089  1.00 98.21 132 A 1 
ATOM   1051 C CG  . GLN A 1 132 ? 19.143  3.865   -5.223  1.00 96.79 132 A 1 
ATOM   1052 C CD  . GLN A 1 132 ? 20.517  3.985   -4.573  1.00 95.93 132 A 1 
ATOM   1053 O OE1 . GLN A 1 132 ? 20.700  3.755   -3.386  1.00 88.33 132 A 1 
ATOM   1054 N NE2 . GLN A 1 132 ? 21.528  4.329   -5.335  1.00 86.78 132 A 1 
ATOM   1055 N N   . PHE A 1 133 ? 17.934  -0.549  -5.959  1.00 98.57 133 A 1 
ATOM   1056 C CA  . PHE A 1 133 ? 17.237  -1.819  -5.749  1.00 98.58 133 A 1 
ATOM   1057 C C   . PHE A 1 133 ? 18.053  -3.050  -6.171  1.00 98.57 133 A 1 
ATOM   1058 O O   . PHE A 1 133 ? 17.616  -4.170  -5.902  1.00 98.25 133 A 1 
ATOM   1059 C CB  . PHE A 1 133 ? 15.877  -1.781  -6.452  1.00 98.47 133 A 1 
ATOM   1060 C CG  . PHE A 1 133 ? 14.894  -0.724  -5.972  1.00 98.42 133 A 1 
ATOM   1061 C CD1 . PHE A 1 133 ? 14.832  -0.327  -4.621  1.00 97.65 133 A 1 
ATOM   1062 C CD2 . PHE A 1 133 ? 13.980  -0.163  -6.891  1.00 97.43 133 A 1 
ATOM   1063 C CE1 . PHE A 1 133 ? 13.892  0.624   -4.193  1.00 96.87 133 A 1 
ATOM   1064 C CE2 . PHE A 1 133 ? 13.037  0.781   -6.467  1.00 96.75 133 A 1 
ATOM   1065 C CZ  . PHE A 1 133 ? 12.990  1.171   -5.121  1.00 97.23 133 A 1 
ATOM   1066 N N   . ALA A 1 134 ? 19.235  -2.878  -6.765  1.00 98.62 134 A 1 
ATOM   1067 C CA  . ALA A 1 134 ? 20.095  -3.957  -7.237  1.00 98.54 134 A 1 
ATOM   1068 C C   . ALA A 1 134 ? 20.291  -5.124  -6.243  1.00 98.57 134 A 1 
ATOM   1069 O O   . ALA A 1 134 ? 20.272  -6.272  -6.691  1.00 98.06 134 A 1 
ATOM   1070 C CB  . ALA A 1 134 ? 21.442  -3.371  -7.677  1.00 98.13 134 A 1 
ATOM   1071 N N   . PRO A 1 135 ? 20.412  -4.917  -4.910  1.00 98.41 135 A 1 
ATOM   1072 C CA  . PRO A 1 135 ? 20.523  -6.013  -3.952  1.00 98.18 135 A 1 
ATOM   1073 C C   . PRO A 1 135 ? 19.320  -6.965  -3.919  1.00 98.26 135 A 1 
ATOM   1074 O O   . PRO A 1 135 ? 19.453  -8.086  -3.436  1.00 97.58 135 A 1 
ATOM   1075 C CB  . PRO A 1 135 ? 20.710  -5.349  -2.583  1.00 97.44 135 A 1 
ATOM   1076 C CG  . PRO A 1 135 ? 21.288  -3.985  -2.931  1.00 95.55 135 A 1 
ATOM   1077 C CD  . PRO A 1 135 ? 20.575  -3.639  -4.225  1.00 97.75 135 A 1 
ATOM   1078 N N   . PHE A 1 136 ? 18.158  -6.533  -4.411  1.00 98.59 136 A 1 
ATOM   1079 C CA  . PHE A 1 136 ? 16.928  -7.326  -4.443  1.00 98.57 136 A 1 
ATOM   1080 C C   . PHE A 1 136 ? 16.654  -7.956  -5.818  1.00 98.52 136 A 1 
ATOM   1081 O O   . PHE A 1 136 ? 15.809  -8.844  -5.932  1.00 98.03 136 A 1 
ATOM   1082 C CB  . PHE A 1 136 ? 15.747  -6.436  -4.037  1.00 98.49 136 A 1 
ATOM   1083 C CG  . PHE A 1 136 ? 15.977  -5.592  -2.808  1.00 98.49 136 A 1 
ATOM   1084 C CD1 . PHE A 1 136 ? 16.298  -6.191  -1.576  1.00 97.96 136 A 1 
ATOM   1085 C CD2 . PHE A 1 136 ? 15.891  -4.188  -2.891  1.00 97.93 136 A 1 
ATOM   1086 C CE1 . PHE A 1 136 ? 16.537  -5.402  -0.439  1.00 97.38 136 A 1 
ATOM   1087 C CE2 . PHE A 1 136 ? 16.122  -3.388  -1.759  1.00 97.36 136 A 1 
ATOM   1088 C CZ  . PHE A 1 136 ? 16.446  -3.996  -0.536  1.00 97.62 136 A 1 
ATOM   1089 N N   . LEU A 1 137 ? 17.334  -7.499  -6.856  1.00 98.54 137 A 1 
ATOM   1090 C CA  . LEU A 1 137 ? 17.035  -7.817  -8.244  1.00 98.56 137 A 1 
ATOM   1091 C C   . LEU A 1 137 ? 18.049  -8.813  -8.821  1.00 98.39 137 A 1 
ATOM   1092 O O   . LEU A 1 137 ? 19.239  -8.778  -8.516  1.00 97.90 137 A 1 
ATOM   1093 C CB  . LEU A 1 137 ? 16.992  -6.514  -9.062  1.00 98.47 137 A 1 
ATOM   1094 C CG  . LEU A 1 137 ? 15.916  -5.494  -8.638  1.00 98.21 137 A 1 
ATOM   1095 C CD1 . LEU A 1 137 ? 16.012  -4.242  -9.510  1.00 97.74 137 A 1 
ATOM   1096 C CD2 . LEU A 1 137 ? 14.499  -6.051  -8.767  1.00 97.54 137 A 1 
ATOM   1097 N N   . SER A 1 138 ? 17.578  -9.687  -9.711  1.00 98.41 138 A 1 
ATOM   1098 C CA  . SER A 1 138 ? 18.468  -10.446 -10.588 1.00 98.27 138 A 1 
ATOM   1099 C C   . SER A 1 138 ? 19.109  -9.530  -11.631 1.00 98.36 138 A 1 
ATOM   1100 O O   . SER A 1 138 ? 18.558  -8.472  -11.946 1.00 98.05 138 A 1 
ATOM   1101 C CB  . SER A 1 138 ? 17.710  -11.590 -11.270 1.00 97.78 138 A 1 
ATOM   1102 O OG  . SER A 1 138 ? 16.763  -11.098 -12.196 1.00 96.11 138 A 1 
ATOM   1103 N N   . GLN A 1 139 ? 20.210  -9.950  -12.243 1.00 98.25 139 A 1 
ATOM   1104 C CA  . GLN A 1 139 ? 20.888  -9.153  -13.270 1.00 98.09 139 A 1 
ATOM   1105 C C   . GLN A 1 139 ? 19.954  -8.789  -14.440 1.00 98.13 139 A 1 
ATOM   1106 O O   . GLN A 1 139 ? 19.885  -7.628  -14.837 1.00 97.68 139 A 1 
ATOM   1107 C CB  . GLN A 1 139 ? 22.131  -9.926  -13.755 1.00 97.64 139 A 1 
ATOM   1108 C CG  . GLN A 1 139 ? 23.032  -9.071  -14.661 1.00 89.21 139 A 1 
ATOM   1109 C CD  . GLN A 1 139 ? 23.613  -7.850  -13.944 1.00 83.16 139 A 1 
ATOM   1110 O OE1 . GLN A 1 139 ? 23.758  -7.820  -12.731 1.00 76.50 139 A 1 
ATOM   1111 N NE2 . GLN A 1 139 ? 23.955  -6.813  -14.669 1.00 72.94 139 A 1 
ATOM   1112 N N   . ASN A 1 140 ? 19.162  -9.747  -14.925 1.00 98.14 140 A 1 
ATOM   1113 C CA  . ASN A 1 140 ? 18.183  -9.502  -15.987 1.00 97.88 140 A 1 
ATOM   1114 C C   . ASN A 1 140 ? 17.089  -8.508  -15.552 1.00 98.20 140 A 1 
ATOM   1115 O O   . ASN A 1 140 ? 16.640  -7.681  -16.344 1.00 97.83 140 A 1 
ATOM   1116 C CB  . ASN A 1 140 ? 17.533  -10.837 -16.399 1.00 96.80 140 A 1 
ATOM   1117 C CG  . ASN A 1 140 ? 18.492  -11.828 -17.040 1.00 82.57 140 A 1 
ATOM   1118 O OD1 . ASN A 1 140 ? 19.670  -11.607 -17.199 1.00 70.85 140 A 1 
ATOM   1119 N ND2 . ASN A 1 140 ? 18.003  -12.990 -17.406 1.00 71.64 140 A 1 
ATOM   1120 N N   . ALA A 1 141 ? 16.665  -8.571  -14.285 1.00 98.39 141 A 1 
ATOM   1121 C CA  . ALA A 1 141 ? 15.692  -7.630  -13.746 1.00 98.52 141 A 1 
ATOM   1122 C C   . ALA A 1 141 ? 16.273  -6.209  -13.650 1.00 98.54 141 A 1 
ATOM   1123 O O   . ALA A 1 141 ? 15.574  -5.260  -13.975 1.00 98.36 141 A 1 
ATOM   1124 C CB  . ALA A 1 141 ? 15.191  -8.134  -12.391 1.00 98.56 141 A 1 
ATOM   1125 N N   . ILE A 1 142 ? 17.549  -6.068  -13.277 1.00 98.58 142 A 1 
ATOM   1126 C CA  . ILE A 1 142 ? 18.240  -4.773  -13.249 1.00 98.40 142 A 1 
ATOM   1127 C C   . ILE A 1 142 ? 18.261  -4.147  -14.648 1.00 98.18 142 A 1 
ATOM   1128 O O   . ILE A 1 142 ? 17.890  -2.986  -14.798 1.00 97.74 142 A 1 
ATOM   1129 C CB  . ILE A 1 142 ? 19.673  -4.914  -12.679 1.00 98.38 142 A 1 
ATOM   1130 C CG1 . ILE A 1 142 ? 19.635  -5.294  -11.190 1.00 97.65 142 A 1 
ATOM   1131 C CG2 . ILE A 1 142 ? 20.480  -3.610  -12.857 1.00 97.61 142 A 1 
ATOM   1132 C CD1 . ILE A 1 142 ? 20.980  -5.782  -10.631 1.00 95.79 142 A 1 
ATOM   1133 N N   . GLU A 1 143 ? 18.657  -4.895  -15.678 1.00 98.18 143 A 1 
ATOM   1134 C CA  . GLU A 1 143 ? 18.695  -4.383  -17.053 1.00 97.71 143 A 1 
ATOM   1135 C C   . GLU A 1 143 ? 17.308  -3.966  -17.557 1.00 97.61 143 A 1 
ATOM   1136 O O   . GLU A 1 143 ? 17.141  -2.881  -18.101 1.00 97.01 143 A 1 
ATOM   1137 C CB  . GLU A 1 143 ? 19.311  -5.425  -17.997 1.00 97.43 143 A 1 
ATOM   1138 C CG  . GLU A 1 143 ? 20.816  -5.576  -17.740 1.00 90.45 143 A 1 
ATOM   1139 C CD  . GLU A 1 143 ? 21.523  -6.495  -18.746 1.00 82.55 143 A 1 
ATOM   1140 O OE1 . GLU A 1 143 ? 22.748  -6.673  -18.568 1.00 74.69 143 A 1 
ATOM   1141 O OE2 . GLU A 1 143 ? 20.853  -7.024  -19.658 1.00 75.67 143 A 1 
ATOM   1142 N N   . SER A 1 144 ? 16.298  -4.788  -17.302 1.00 97.77 144 A 1 
ATOM   1143 C CA  . SER A 1 144 ? 14.918  -4.470  -17.680 1.00 97.75 144 A 1 
ATOM   1144 C C   . SER A 1 144 ? 14.383  -3.245  -16.920 1.00 97.64 144 A 1 
ATOM   1145 O O   . SER A 1 144 ? 13.762  -2.361  -17.519 1.00 97.23 144 A 1 
ATOM   1146 C CB  . SER A 1 144 ? 14.043  -5.699  -17.428 1.00 97.78 144 A 1 
ATOM   1147 O OG  . SER A 1 144 ? 12.790  -5.559  -18.062 1.00 92.89 144 A 1 
ATOM   1148 N N   . PHE A 1 145 ? 14.674  -3.140  -15.628 1.00 98.06 145 A 1 
ATOM   1149 C CA  . PHE A 1 145 ? 14.278  -1.997  -14.804 1.00 97.97 145 A 1 
ATOM   1150 C C   . PHE A 1 145 ? 14.922  -0.698  -15.311 1.00 97.66 145 A 1 
ATOM   1151 O O   . PHE A 1 145 ? 14.239  0.317   -15.426 1.00 97.07 145 A 1 
ATOM   1152 C CB  . PHE A 1 145 ? 14.633  -2.261  -13.332 1.00 97.98 145 A 1 
ATOM   1153 C CG  . PHE A 1 145 ? 13.878  -1.405  -12.328 1.00 98.12 145 A 1 
ATOM   1154 C CD1 . PHE A 1 145 ? 13.996  -0.009  -12.316 1.00 97.45 145 A 1 
ATOM   1155 C CD2 . PHE A 1 145 ? 13.026  -2.024  -11.382 1.00 97.25 145 A 1 
ATOM   1156 C CE1 . PHE A 1 145 ? 13.253  0.769   -11.412 1.00 96.73 145 A 1 
ATOM   1157 C CE2 . PHE A 1 145 ? 12.290  -1.252  -10.468 1.00 96.65 145 A 1 
ATOM   1158 C CZ  . PHE A 1 145 ? 12.397  0.149   -10.487 1.00 97.29 145 A 1 
ATOM   1159 N N   . LYS A 1 146 ? 16.215  -0.741  -15.672 1.00 97.59 146 A 1 
ATOM   1160 C CA  . LYS A 1 146 ? 16.937  0.409   -16.235 1.00 97.10 146 A 1 
ATOM   1161 C C   . LYS A 1 146 ? 16.303  0.938   -17.525 1.00 96.65 146 A 1 
ATOM   1162 O O   . LYS A 1 146 ? 16.405  2.130   -17.803 1.00 95.91 146 A 1 
ATOM   1163 C CB  . LYS A 1 146 ? 18.407  0.037   -16.490 1.00 97.00 146 A 1 
ATOM   1164 C CG  . LYS A 1 146 ? 19.217  0.067   -15.188 1.00 95.14 146 A 1 
ATOM   1165 C CD  . LYS A 1 146 ? 20.706  -0.255  -15.433 1.00 92.99 146 A 1 
ATOM   1166 C CE  . LYS A 1 146 ? 21.454  -0.066  -14.108 1.00 88.26 146 A 1 
ATOM   1167 N NZ  . LYS A 1 146 ? 22.908  -0.012  -14.262 1.00 82.56 146 A 1 
ATOM   1168 N N   . HIS A 1 147 ? 15.639  0.072   -18.295 1.00 96.61 147 A 1 
ATOM   1169 C CA  . HIS A 1 147 ? 14.962  0.480   -19.527 1.00 96.32 147 A 1 
ATOM   1170 C C   . HIS A 1 147 ? 13.657  1.237   -19.262 1.00 96.37 147 A 1 
ATOM   1171 O O   . HIS A 1 147 ? 13.451  2.300   -19.849 1.00 95.22 147 A 1 
ATOM   1172 C CB  . HIS A 1 147 ? 14.744  -0.751  -20.409 1.00 95.62 147 A 1 
ATOM   1173 C CG  . HIS A 1 147 ? 14.106  -0.389  -21.717 1.00 90.41 147 A 1 
ATOM   1174 N ND1 . HIS A 1 147 ? 14.648  0.434   -22.698 1.00 78.89 147 A 1 
ATOM   1175 C CD2 . HIS A 1 147 ? 12.860  -0.760  -22.164 1.00 79.19 147 A 1 
ATOM   1176 C CE1 . HIS A 1 147 ? 13.751  0.547   -23.682 1.00 79.39 147 A 1 
ATOM   1177 N NE2 . HIS A 1 147 ? 12.658  -0.165  -23.393 1.00 81.20 147 A 1 
ATOM   1178 N N   . GLY A 1 148 ? 12.774  0.723   -18.377 1.00 96.70 148 A 1 
ATOM   1179 C CA  . GLY A 1 148 ? 11.438  1.298   -18.209 1.00 96.84 148 A 1 
ATOM   1180 C C   . GLY A 1 148 ? 10.769  1.102   -16.845 1.00 97.31 148 A 1 
ATOM   1181 O O   . GLY A 1 148 ? 9.577   1.391   -16.706 1.00 96.93 148 A 1 
ATOM   1182 N N   . GLY A 1 149 ? 11.482  0.590   -15.841 1.00 97.30 149 A 1 
ATOM   1183 C CA  . GLY A 1 149 ? 10.916  0.334   -14.513 1.00 97.59 149 A 1 
ATOM   1184 C C   . GLY A 1 149 ? 10.034  -0.918  -14.426 1.00 97.99 149 A 1 
ATOM   1185 O O   . GLY A 1 149 ? 9.357   -1.115  -13.422 1.00 97.76 149 A 1 
ATOM   1186 N N   . TYR A 1 150 ? 10.040  -1.762  -15.456 1.00 98.13 150 A 1 
ATOM   1187 C CA  . TYR A 1 150 ? 9.350   -3.056  -15.490 1.00 98.24 150 A 1 
ATOM   1188 C C   . TYR A 1 150 ? 10.350  -4.212  -15.586 1.00 98.41 150 A 1 
ATOM   1189 O O   . TYR A 1 150 ? 11.444  -4.055  -16.128 1.00 98.18 150 A 1 
ATOM   1190 C CB  . TYR A 1 150 ? 8.333   -3.081  -16.633 1.00 98.03 150 A 1 
ATOM   1191 C CG  . TYR A 1 150 ? 8.914   -2.869  -18.020 1.00 98.02 150 A 1 
ATOM   1192 C CD1 . TYR A 1 150 ? 8.787   -1.615  -18.664 1.00 97.43 150 A 1 
ATOM   1193 C CD2 . TYR A 1 150 ? 9.566   -3.922  -18.690 1.00 97.33 150 A 1 
ATOM   1194 C CE1 . TYR A 1 150 ? 9.287   -1.419  -19.956 1.00 96.91 150 A 1 
ATOM   1195 C CE2 . TYR A 1 150 ? 10.084  -3.733  -19.985 1.00 96.94 150 A 1 
ATOM   1196 C CZ  . TYR A 1 150 ? 9.938   -2.486  -20.619 1.00 97.19 150 A 1 
ATOM   1197 O OH  . TYR A 1 150 ? 10.424  -2.307  -21.882 1.00 96.33 150 A 1 
ATOM   1198 N N   . TYR A 1 151 ? 9.998   -5.379  -15.063 1.00 98.69 151 A 1 
ATOM   1199 C CA  . TYR A 1 151 ? 10.885  -6.543  -15.051 1.00 98.72 151 A 1 
ATOM   1200 C C   . TYR A 1 151 ? 10.160  -7.827  -14.642 1.00 98.89 151 A 1 
ATOM   1201 O O   . TYR A 1 151 ? 9.000   -7.812  -14.225 1.00 98.77 151 A 1 
ATOM   1202 C CB  . TYR A 1 151 ? 12.064  -6.281  -14.102 1.00 98.70 151 A 1 
ATOM   1203 C CG  . TYR A 1 151 ? 11.685  -6.113  -12.641 1.00 98.77 151 A 1 
ATOM   1204 C CD1 . TYR A 1 151 ? 11.242  -4.866  -12.150 1.00 98.60 151 A 1 
ATOM   1205 C CD2 . TYR A 1 151 ? 11.773  -7.205  -11.766 1.00 98.50 151 A 1 
ATOM   1206 C CE1 . TYR A 1 151 ? 10.894  -4.710  -10.800 1.00 98.44 151 A 1 
ATOM   1207 C CE2 . TYR A 1 151 ? 11.430  -7.066  -10.412 1.00 98.46 151 A 1 
ATOM   1208 C CZ  . TYR A 1 151 ? 10.996  -5.814  -9.938  1.00 98.68 151 A 1 
ATOM   1209 O OH  . TYR A 1 151 ? 10.667  -5.680  -8.620  1.00 98.51 151 A 1 
ATOM   1210 N N   . THR A 1 152 ? 10.871  -8.939  -14.706 1.00 98.86 152 A 1 
ATOM   1211 C CA  . THR A 1 152 ? 10.424  -10.225 -14.162 1.00 98.73 152 A 1 
ATOM   1212 C C   . THR A 1 152 ? 11.507  -10.844 -13.271 1.00 98.73 152 A 1 
ATOM   1213 O O   . THR A 1 152 ? 12.698  -10.671 -13.519 1.00 98.36 152 A 1 
ATOM   1214 C CB  . THR A 1 152 ? 10.028  -11.236 -15.253 1.00 98.34 152 A 1 
ATOM   1215 O OG1 . THR A 1 152 ? 11.148  -11.662 -15.997 1.00 94.99 152 A 1 
ATOM   1216 C CG2 . THR A 1 152 ? 9.030   -10.659 -16.241 1.00 95.37 152 A 1 
ATOM   1217 N N   . MET A 1 153 ? 11.087  -11.610 -12.264 1.00 98.67 153 A 1 
ATOM   1218 C CA  . MET A 1 153 ? 11.973  -12.471 -11.470 1.00 98.54 153 A 1 
ATOM   1219 C C   . MET A 1 153 ? 11.247  -13.765 -11.106 1.00 98.52 153 A 1 
ATOM   1220 O O   . MET A 1 153 ? 10.087  -13.709 -10.695 1.00 98.23 153 A 1 
ATOM   1221 C CB  . MET A 1 153 ? 12.430  -11.776 -10.181 1.00 97.49 153 A 1 
ATOM   1222 C CG  . MET A 1 153 ? 13.399  -10.614 -10.434 1.00 93.09 153 A 1 
ATOM   1223 S SD  . MET A 1 153 ? 14.256  -10.031 -8.947  1.00 94.98 153 A 1 
ATOM   1224 C CE  . MET A 1 153 ? 12.872  -9.499  -7.914  1.00 88.79 153 A 1 
ATOM   1225 N N   . PRO A 1 154 ? 11.901  -14.937 -11.183 1.00 98.40 154 A 1 
ATOM   1226 C CA  . PRO A 1 154 ? 11.314  -16.164 -10.671 1.00 98.16 154 A 1 
ATOM   1227 C C   . PRO A 1 154 ? 11.224  -16.114 -9.141  1.00 98.12 154 A 1 
ATOM   1228 O O   . PRO A 1 154 ? 12.168  -15.691 -8.466  1.00 97.71 154 A 1 
ATOM   1229 C CB  . PRO A 1 154 ? 12.235  -17.282 -11.168 1.00 97.29 154 A 1 
ATOM   1230 C CG  . PRO A 1 154 ? 13.596  -16.592 -11.277 1.00 94.34 154 A 1 
ATOM   1231 C CD  . PRO A 1 154 ? 13.252  -15.157 -11.666 1.00 97.46 154 A 1 
ATOM   1232 N N   . PHE A 1 155 ? 10.111  -16.580 -8.577  1.00 97.96 155 A 1 
ATOM   1233 C CA  . PHE A 1 155 ? 10.027  -16.796 -7.134  1.00 97.82 155 A 1 
ATOM   1234 C C   . PHE A 1 155 ? 11.002  -17.903 -6.715  1.00 97.58 155 A 1 
ATOM   1235 O O   . PHE A 1 155 ? 11.159  -18.896 -7.429  1.00 96.73 155 A 1 
ATOM   1236 C CB  . PHE A 1 155 ? 8.594   -17.137 -6.720  1.00 97.91 155 A 1 
ATOM   1237 C CG  . PHE A 1 155 ? 7.670   -15.948 -6.619  1.00 98.22 155 A 1 
ATOM   1238 C CD1 . PHE A 1 155 ? 7.589   -15.216 -5.416  1.00 97.78 155 A 1 
ATOM   1239 C CD2 . PHE A 1 155 ? 6.872   -15.566 -7.712  1.00 97.70 155 A 1 
ATOM   1240 C CE1 . PHE A 1 155 ? 6.713   -14.123 -5.308  1.00 97.48 155 A 1 
ATOM   1241 C CE2 . PHE A 1 155 ? 5.999   -14.474 -7.609  1.00 97.45 155 A 1 
ATOM   1242 C CZ  . PHE A 1 155 ? 5.922   -13.754 -6.406  1.00 97.91 155 A 1 
ATOM   1243 N N   . PRO A 1 156 ? 11.639  -17.800 -5.530  1.00 97.27 156 A 1 
ATOM   1244 C CA  . PRO A 1 156 ? 12.573  -18.808 -5.048  1.00 96.64 156 A 1 
ATOM   1245 C C   . PRO A 1 156 ? 11.928  -20.191 -4.879  1.00 96.37 156 A 1 
ATOM   1246 O O   . PRO A 1 156 ? 10.900  -20.334 -4.210  1.00 94.92 156 A 1 
ATOM   1247 C CB  . PRO A 1 156 ? 13.094  -18.271 -3.712  1.00 95.60 156 A 1 
ATOM   1248 C CG  . PRO A 1 156 ? 12.918  -16.758 -3.829  1.00 94.17 156 A 1 
ATOM   1249 C CD  . PRO A 1 156 ? 11.643  -16.638 -4.655  1.00 96.72 156 A 1 
ATOM   1250 N N   . ALA A 1 157 ? 12.557  -21.231 -5.405  1.00 93.80 157 A 1 
ATOM   1251 C CA  . ALA A 1 157 ? 12.029  -22.599 -5.352  1.00 92.44 157 A 1 
ATOM   1252 C C   . ALA A 1 157 ? 11.845  -23.144 -3.918  1.00 92.33 157 A 1 
ATOM   1253 O O   . ALA A 1 157 ? 10.956  -23.952 -3.673  1.00 88.90 157 A 1 
ATOM   1254 C CB  . ALA A 1 157 ? 12.967  -23.501 -6.170  1.00 89.71 157 A 1 
ATOM   1255 N N   . HIS A 1 158 ? 12.642  -22.672 -2.956  1.00 91.65 158 A 1 
ATOM   1256 C CA  . HIS A 1 158 ? 12.572  -23.098 -1.556  1.00 91.11 158 A 1 
ATOM   1257 C C   . HIS A 1 158 ? 11.265  -22.697 -0.836  1.00 92.40 158 A 1 
ATOM   1258 O O   . HIS A 1 158 ? 10.999  -23.190 0.255   1.00 90.43 158 A 1 
ATOM   1259 C CB  . HIS A 1 158 ? 13.798  -22.580 -0.794  1.00 88.53 158 A 1 
ATOM   1260 C CG  . HIS A 1 158 ? 13.841  -21.087 -0.645  1.00 83.82 158 A 1 
ATOM   1261 N ND1 . HIS A 1 158 ? 14.688  -20.222 -1.320  1.00 73.28 158 A 1 
ATOM   1262 C CD2 . HIS A 1 158 ? 13.098  -20.306 0.210   1.00 72.92 158 A 1 
ATOM   1263 C CE1 . HIS A 1 158 ? 14.449  -18.968 -0.884  1.00 71.07 158 A 1 
ATOM   1264 N NE2 . HIS A 1 158 ? 13.494  -18.995 0.041   1.00 72.83 158 A 1 
ATOM   1265 N N   . LEU A 1 159 ? 10.426  -21.871 -1.454  1.00 94.53 159 A 1 
ATOM   1266 C CA  . LEU A 1 159 ? 9.110   -21.485 -0.925  1.00 94.49 159 A 1 
ATOM   1267 C C   . LEU A 1 159 ? 8.050   -22.599 -1.038  1.00 93.79 159 A 1 
ATOM   1268 O O   . LEU A 1 159 ? 6.897   -22.392 -0.660  1.00 90.12 159 A 1 
ATOM   1269 C CB  . LEU A 1 159 ? 8.641   -20.204 -1.632  1.00 94.37 159 A 1 
ATOM   1270 C CG  . LEU A 1 159 ? 9.525   -18.963 -1.391  1.00 94.75 159 A 1 
ATOM   1271 C CD1 . LEU A 1 159 ? 9.015   -17.815 -2.260  1.00 93.93 159 A 1 
ATOM   1272 C CD2 . LEU A 1 159 ? 9.501   -18.512 0.077   1.00 93.94 159 A 1 
ATOM   1273 N N   . GLY A 1 160 ? 8.405   -23.773 -1.566  1.00 93.21 160 A 1 
ATOM   1274 C CA  . GLY A 1 160 ? 7.472   -24.896 -1.724  1.00 93.00 160 A 1 
ATOM   1275 C C   . GLY A 1 160 ? 6.538   -24.758 -2.933  1.00 93.91 160 A 1 
ATOM   1276 O O   . GLY A 1 160 ? 5.449   -25.351 -2.959  1.00 90.38 160 A 1 
ATOM   1277 N N   . ILE A 1 161 ? 6.944   -23.998 -3.933  1.00 94.43 161 A 1 
ATOM   1278 C CA  . ILE A 1 161 ? 6.204   -23.787 -5.182  1.00 94.35 161 A 1 
ATOM   1279 C C   . ILE A 1 161 ? 6.263   -25.070 -6.020  1.00 94.50 161 A 1 
ATOM   1280 O O   . ILE A 1 161 ? 7.332   -25.630 -6.246  1.00 92.03 161 A 1 
ATOM   1281 C CB  . ILE A 1 161 ? 6.788   -22.578 -5.950  1.00 91.86 161 A 1 
ATOM   1282 C CG1 . ILE A 1 161 ? 6.747   -21.301 -5.076  1.00 84.73 161 A 1 
ATOM   1283 C CG2 . ILE A 1 161 ? 6.006   -22.346 -7.251  1.00 82.29 161 A 1 
ATOM   1284 C CD1 . ILE A 1 161 ? 7.581   -20.160 -5.648  1.00 82.42 161 A 1 
ATOM   1285 N N   . LYS A 1 162 ? 5.089   -25.532 -6.503  1.00 93.85 162 A 1 
ATOM   1286 C CA  . LYS A 1 162 ? 4.978   -26.771 -7.290  1.00 94.06 162 A 1 
ATOM   1287 C C   . LYS A 1 162 ? 4.967   -26.549 -8.800  1.00 94.20 162 A 1 
ATOM   1288 O O   . LYS A 1 162 ? 5.146   -27.497 -9.564  1.00 90.73 162 A 1 
ATOM   1289 C CB  . LYS A 1 162 ? 3.730   -27.552 -6.873  1.00 92.42 162 A 1 
ATOM   1290 C CG  . LYS A 1 162 ? 3.833   -28.087 -5.443  1.00 89.16 162 A 1 
ATOM   1291 C CD  . LYS A 1 162 ? 2.748   -29.144 -5.221  1.00 80.70 162 A 1 
ATOM   1292 C CE  . LYS A 1 162 ? 2.850   -29.735 -3.819  1.00 74.43 162 A 1 
ATOM   1293 N NZ  . LYS A 1 162 ? 1.889   -30.849 -3.637  1.00 64.62 162 A 1 
ATOM   1294 N N   . VAL A 1 163 ? 4.741   -25.324 -9.230  1.00 94.43 163 A 1 
ATOM   1295 C CA  . VAL A 1 163 ? 4.748   -24.905 -10.635 1.00 94.55 163 A 1 
ATOM   1296 C C   . VAL A 1 163 ? 5.647   -23.679 -10.722 1.00 95.52 163 A 1 
ATOM   1297 O O   . VAL A 1 163 ? 5.548   -22.840 -9.830  1.00 93.89 163 A 1 
ATOM   1298 C CB  . VAL A 1 163 ? 3.341   -24.542 -11.165 1.00 91.76 163 A 1 
ATOM   1299 C CG1 . VAL A 1 163 ? 3.211   -24.951 -12.635 1.00 81.51 163 A 1 
ATOM   1300 C CG2 . VAL A 1 163 ? 2.189   -25.194 -10.405 1.00 82.62 163 A 1 
ATOM   1301 N N   . PRO A 1 164 ? 6.490   -23.526 -11.764 1.00 96.44 164 A 1 
ATOM   1302 C CA  . PRO A 1 164 ? 7.319   -22.332 -11.893 1.00 96.50 164 A 1 
ATOM   1303 C C   . PRO A 1 164 ? 6.459   -21.067 -11.825 1.00 97.18 164 A 1 
ATOM   1304 O O   . PRO A 1 164 ? 5.547   -20.876 -12.634 1.00 96.28 164 A 1 
ATOM   1305 C CB  . PRO A 1 164 ? 8.044   -22.479 -13.231 1.00 95.39 164 A 1 
ATOM   1306 C CG  . PRO A 1 164 ? 8.070   -23.989 -13.463 1.00 93.09 164 A 1 
ATOM   1307 C CD  . PRO A 1 164 ? 6.754   -24.456 -12.849 1.00 95.57 164 A 1 
ATOM   1308 N N   . LEU A 1 165 ? 6.733   -20.231 -10.834 1.00 97.66 165 A 1 
ATOM   1309 C CA  . LEU A 1 165 ? 5.991   -19.000 -10.572 1.00 97.87 165 A 1 
ATOM   1310 C C   . LEU A 1 165 ? 6.935   -17.807 -10.693 1.00 98.02 165 A 1 
ATOM   1311 O O   . LEU A 1 165 ? 8.030   -17.828 -10.133 1.00 97.87 165 A 1 
ATOM   1312 C CB  . LEU A 1 165 ? 5.329   -19.096 -9.187  1.00 97.74 165 A 1 
ATOM   1313 C CG  . LEU A 1 165 ? 4.455   -17.885 -8.822  1.00 97.20 165 A 1 
ATOM   1314 C CD1 . LEU A 1 165 ? 3.208   -17.804 -9.690  1.00 96.35 165 A 1 
ATOM   1315 C CD2 . LEU A 1 165 ? 4.000   -17.998 -7.367  1.00 96.32 165 A 1 
ATOM   1316 N N   . ASN A 1 166 ? 6.491   -16.763 -11.379 1.00 98.37 166 A 1 
ATOM   1317 C CA  . ASN A 1 166 ? 7.269   -15.566 -11.627 1.00 98.40 166 A 1 
ATOM   1318 C C   . ASN A 1 166 ? 6.588   -14.332 -11.045 1.00 98.69 166 A 1 
ATOM   1319 O O   . ASN A 1 166 ? 5.376   -14.169 -11.161 1.00 98.46 166 A 1 
ATOM   1320 C CB  . ASN A 1 166 ? 7.508   -15.414 -13.138 1.00 98.40 166 A 1 
ATOM   1321 C CG  . ASN A 1 166 ? 8.266   -16.597 -13.720 1.00 98.25 166 A 1 
ATOM   1322 O OD1 . ASN A 1 166 ? 9.492   -16.662 -13.671 1.00 93.37 166 A 1 
ATOM   1323 N ND2 . ASN A 1 166 ? 7.572   -17.570 -14.264 1.00 92.84 166 A 1 
ATOM   1324 N N   . ALA A 1 167 ? 7.373   -13.447 -10.444 1.00 98.69 167 A 1 
ATOM   1325 C CA  . ALA A 1 167 ? 6.965   -12.076 -10.198 1.00 98.76 167 A 1 
ATOM   1326 C C   . ALA A 1 167 ? 7.137   -11.277 -11.490 1.00 98.78 167 A 1 
ATOM   1327 O O   . ALA A 1 167 ? 8.198   -11.311 -12.108 1.00 98.67 167 A 1 
ATOM   1328 C CB  . ALA A 1 167 ? 7.811   -11.496 -9.063  1.00 98.56 167 A 1 
ATOM   1329 N N   . VAL A 1 168 ? 6.096   -10.556 -11.901 1.00 98.85 168 A 1 
ATOM   1330 C CA  . VAL A 1 168 ? 6.116   -9.654  -13.055 1.00 98.86 168 A 1 
ATOM   1331 C C   . VAL A 1 168 ? 5.697   -8.276  -12.574 1.00 98.83 168 A 1 
ATOM   1332 O O   . VAL A 1 168 ? 4.598   -8.118  -12.052 1.00 98.79 168 A 1 
ATOM   1333 C CB  . VAL A 1 168 ? 5.186   -10.151 -14.174 1.00 98.80 168 A 1 
ATOM   1334 C CG1 . VAL A 1 168 ? 5.225   -9.222  -15.385 1.00 98.41 168 A 1 
ATOM   1335 C CG2 . VAL A 1 168 ? 5.579   -11.565 -14.637 1.00 98.44 168 A 1 
ATOM   1336 N N   . VAL A 1 169 ? 6.569   -7.289  -12.734 1.00 98.85 169 A 1 
ATOM   1337 C CA  . VAL A 1 169 ? 6.295   -5.895  -12.374 1.00 98.80 169 A 1 
ATOM   1338 C C   . VAL A 1 169 ? 6.042   -5.095  -13.633 1.00 98.81 169 A 1 
ATOM   1339 O O   . VAL A 1 169 ? 6.870   -5.091  -14.539 1.00 98.61 169 A 1 
ATOM   1340 C CB  . VAL A 1 169 ? 7.428   -5.302  -11.529 1.00 98.73 169 A 1 
ATOM   1341 C CG1 . VAL A 1 169 ? 7.245   -3.803  -11.273 1.00 98.05 169 A 1 
ATOM   1342 C CG2 . VAL A 1 169 ? 7.482   -6.011  -10.169 1.00 98.09 169 A 1 
ATOM   1343 N N   . LEU A 1 170 ? 4.904   -4.396  -13.678 1.00 98.75 170 A 1 
ATOM   1344 C CA  . LEU A 1 170 ? 4.568   -3.436  -14.721 1.00 98.77 170 A 1 
ATOM   1345 C C   . LEU A 1 170 ? 4.661   -2.015  -14.181 1.00 98.64 170 A 1 
ATOM   1346 O O   . LEU A 1 170 ? 4.151   -1.705  -13.103 1.00 98.26 170 A 1 
ATOM   1347 C CB  . LEU A 1 170 ? 3.155   -3.712  -15.273 1.00 98.67 170 A 1 
ATOM   1348 C CG  . LEU A 1 170 ? 2.976   -5.079  -15.966 1.00 98.28 170 A 1 
ATOM   1349 C CD1 . LEU A 1 170 ? 1.541   -5.199  -16.483 1.00 97.84 170 A 1 
ATOM   1350 C CD2 . LEU A 1 170 ? 3.923   -5.260  -17.148 1.00 97.59 170 A 1 
ATOM   1351 N N   . ASN A 1 171 ? 5.270   -1.115  -14.967 1.00 98.41 171 A 1 
ATOM   1352 C CA  . ASN A 1 171 ? 5.295   0.309   -14.678 1.00 98.26 171 A 1 
ATOM   1353 C C   . ASN A 1 171 ? 4.054   0.989   -15.277 1.00 98.12 171 A 1 
ATOM   1354 O O   . ASN A 1 171 ? 4.081   1.502   -16.395 1.00 97.69 171 A 1 
ATOM   1355 C CB  . ASN A 1 171 ? 6.610   0.905   -15.181 1.00 97.81 171 A 1 
ATOM   1356 C CG  . ASN A 1 171 ? 6.710   2.382   -14.843 1.00 97.61 171 A 1 
ATOM   1357 O OD1 . ASN A 1 171 ? 5.872   2.965   -14.174 1.00 95.70 171 A 1 
ATOM   1358 N ND2 . ASN A 1 171 ? 7.757   3.025   -15.298 1.00 94.68 171 A 1 
ATOM   1359 N N   . THR A 1 172 ? 2.948   1.008   -14.525 1.00 98.25 172 A 1 
ATOM   1360 C CA  . THR A 1 172 ? 1.701   1.642   -14.977 1.00 98.24 172 A 1 
ATOM   1361 C C   . THR A 1 172 ? 1.677   3.150   -14.778 1.00 98.06 172 A 1 
ATOM   1362 O O   . THR A 1 172 ? 0.771   3.804   -15.285 1.00 97.43 172 A 1 
ATOM   1363 C CB  . THR A 1 172 ? 0.473   0.999   -14.334 1.00 98.13 172 A 1 
ATOM   1364 O OG1 . THR A 1 172 ? 0.616   0.957   -12.932 1.00 97.06 172 A 1 
ATOM   1365 C CG2 . THR A 1 172 ? 0.293   -0.427  -14.835 1.00 96.52 172 A 1 
ATOM   1366 N N   . VAL A 1 173 ? 2.696   3.740   -14.150 1.00 98.03 173 A 1 
ATOM   1367 C CA  . VAL A 1 173 ? 2.872   5.210   -14.129 1.00 97.79 173 A 1 
ATOM   1368 C C   . VAL A 1 173 ? 3.053   5.748   -15.552 1.00 97.56 173 A 1 
ATOM   1369 O O   . VAL A 1 173 ? 2.638   6.866   -15.846 1.00 97.03 173 A 1 
ATOM   1370 C CB  . VAL A 1 173 ? 4.047   5.633   -13.237 1.00 97.46 173 A 1 
ATOM   1371 C CG1 . VAL A 1 173 ? 4.149   7.154   -13.123 1.00 96.55 173 A 1 
ATOM   1372 C CG2 . VAL A 1 173 ? 3.907   5.067   -11.815 1.00 96.57 173 A 1 
ATOM   1373 N N   . LEU A 1 174 ? 3.563   4.929   -16.480 1.00 97.75 174 A 1 
ATOM   1374 C CA  . LEU A 1 174 ? 3.621   5.255   -17.910 1.00 97.59 174 A 1 
ATOM   1375 C C   . LEU A 1 174 ? 2.232   5.493   -18.519 1.00 97.56 174 A 1 
ATOM   1376 O O   . LEU A 1 174 ? 2.126   6.209   -19.505 1.00 96.97 174 A 1 
ATOM   1377 C CB  . LEU A 1 174 ? 4.306   4.108   -18.677 1.00 97.39 174 A 1 
ATOM   1378 C CG  . LEU A 1 174 ? 5.758   3.814   -18.264 1.00 96.97 174 A 1 
ATOM   1379 C CD1 . LEU A 1 174 ? 6.302   2.660   -19.110 1.00 96.36 174 A 1 
ATOM   1380 C CD2 . LEU A 1 174 ? 6.673   5.019   -18.448 1.00 96.17 174 A 1 
ATOM   1381 N N   . TYR A 1 175 ? 1.186   4.923   -17.929 1.00 97.89 175 A 1 
ATOM   1382 C CA  . TYR A 1 175 ? -0.186  5.008   -18.435 1.00 97.93 175 A 1 
ATOM   1383 C C   . TYR A 1 175 ? -1.061  5.995   -17.659 1.00 97.79 175 A 1 
ATOM   1384 O O   . TYR A 1 175 ? -2.215  6.210   -18.022 1.00 96.98 175 A 1 
ATOM   1385 C CB  . TYR A 1 175 ? -0.807  3.605   -18.435 1.00 97.98 175 A 1 
ATOM   1386 C CG  . TYR A 1 175 ? 0.035   2.516   -19.069 1.00 98.20 175 A 1 
ATOM   1387 C CD1 . TYR A 1 175 ? 0.858   2.786   -20.181 1.00 97.88 175 A 1 
ATOM   1388 C CD2 . TYR A 1 175 ? 0.001   1.207   -18.543 1.00 97.88 175 A 1 
ATOM   1389 C CE1 . TYR A 1 175 ? 1.634   1.774   -20.768 1.00 97.83 175 A 1 
ATOM   1390 C CE2 . TYR A 1 175 ? 0.766   0.186   -19.125 1.00 97.79 175 A 1 
ATOM   1391 C CZ  . TYR A 1 175 ? 1.584   0.472   -20.241 1.00 98.10 175 A 1 
ATOM   1392 O OH  . TYR A 1 175 ? 2.332   -0.511  -20.827 1.00 97.79 175 A 1 
ATOM   1393 N N   . TYR A 1 176 ? -0.532  6.596   -16.595 1.00 97.52 176 A 1 
ATOM   1394 C CA  . TYR A 1 176 ? -1.290  7.476   -15.708 1.00 97.26 176 A 1 
ATOM   1395 C C   . TYR A 1 176 ? -1.746  8.740   -16.445 1.00 97.04 176 A 1 
ATOM   1396 O O   . TYR A 1 176 ? -0.952  9.382   -17.138 1.00 96.24 176 A 1 
ATOM   1397 C CB  . TYR A 1 176 ? -0.444  7.808   -14.471 1.00 96.87 176 A 1 
ATOM   1398 C CG  . TYR A 1 176 ? -1.171  8.531   -13.359 1.00 96.63 176 A 1 
ATOM   1399 C CD1 . TYR A 1 176 ? -0.504  9.515   -12.599 1.00 95.49 176 A 1 
ATOM   1400 C CD2 . TYR A 1 176 ? -2.497  8.197   -13.021 1.00 95.39 176 A 1 
ATOM   1401 C CE1 . TYR A 1 176 ? -1.141  10.136  -11.507 1.00 94.42 176 A 1 
ATOM   1402 C CE2 . TYR A 1 176 ? -3.149  8.824   -11.942 1.00 94.36 176 A 1 
ATOM   1403 C CZ  . TYR A 1 176 ? -2.461  9.786   -11.185 1.00 94.65 176 A 1 
ATOM   1404 O OH  . TYR A 1 176 ? -3.097  10.373  -10.120 1.00 93.50 176 A 1 
ATOM   1405 N N   . ASN A 1 177 ? -3.002  9.141   -16.279 1.00 96.61 177 A 1 
ATOM   1406 C CA  . ASN A 1 177 ? -3.595  10.268  -17.012 1.00 95.87 177 A 1 
ATOM   1407 C C   . ASN A 1 177 ? -3.030  11.650  -16.628 1.00 96.08 177 A 1 
ATOM   1408 O O   . ASN A 1 177 ? -3.276  12.633  -17.327 1.00 94.23 177 A 1 
ATOM   1409 C CB  . ASN A 1 177 ? -5.131  10.193  -16.907 1.00 93.64 177 A 1 
ATOM   1410 C CG  . ASN A 1 177 ? -5.678  10.344  -15.500 1.00 90.78 177 A 1 
ATOM   1411 O OD1 . ASN A 1 177 ? -4.983  10.664  -14.551 1.00 83.22 177 A 1 
ATOM   1412 N ND2 . ASN A 1 177 ? -6.961  10.105  -15.333 1.00 83.35 177 A 1 
ATOM   1413 N N   . TYR A 1 178 ? -2.209  11.739  -15.585 1.00 96.01 178 A 1 
ATOM   1414 C CA  . TYR A 1 178 ? -1.409  12.923  -15.270 1.00 95.59 178 A 1 
ATOM   1415 C C   . TYR A 1 178 ? 0.002   12.895  -15.870 1.00 95.84 178 A 1 
ATOM   1416 O O   . TYR A 1 178 ? 0.743   13.875  -15.765 1.00 93.88 178 A 1 
ATOM   1417 C CB  . TYR A 1 178 ? -1.374  13.142  -13.749 1.00 94.59 178 A 1 
ATOM   1418 C CG  . TYR A 1 178 ? -2.711  13.556  -13.166 1.00 92.87 178 A 1 
ATOM   1419 C CD1 . TYR A 1 178 ? -3.099  14.908  -13.181 1.00 88.33 178 A 1 
ATOM   1420 C CD2 . TYR A 1 178 ? -3.578  12.602  -12.619 1.00 88.07 178 A 1 
ATOM   1421 C CE1 . TYR A 1 178 ? -4.338  15.306  -12.653 1.00 85.96 178 A 1 
ATOM   1422 C CE2 . TYR A 1 178 ? -4.828  12.980  -12.087 1.00 85.95 178 A 1 
ATOM   1423 C CZ  . TYR A 1 178 ? -5.202  14.338  -12.106 1.00 86.71 178 A 1 
ATOM   1424 O OH  . TYR A 1 178 ? -6.414  14.714  -11.593 1.00 83.97 178 A 1 
ATOM   1425 N N   . ASN A 1 179 ? 0.404   11.800  -16.529 1.00 95.88 179 A 1 
ATOM   1426 C CA  . ASN A 1 179 ? 1.702   11.683  -17.196 1.00 96.12 179 A 1 
ATOM   1427 C C   . ASN A 1 179 ? 1.652   12.276  -18.608 1.00 95.91 179 A 1 
ATOM   1428 O O   . ASN A 1 179 ? 1.311   11.614  -19.587 1.00 95.05 179 A 1 
ATOM   1429 C CB  . ASN A 1 179 ? 2.164   10.225  -17.175 1.00 96.19 179 A 1 
ATOM   1430 C CG  . ASN A 1 179 ? 3.579   10.064  -17.697 1.00 96.56 179 A 1 
ATOM   1431 O OD1 . ASN A 1 179 ? 4.206   10.972  -18.228 1.00 94.91 179 A 1 
ATOM   1432 N ND2 . ASN A 1 179 ? 4.130   8.877   -17.540 1.00 94.60 179 A 1 
ATOM   1433 N N   . LYS A 1 180 ? 2.045   13.548  -18.724 1.00 95.55 180 A 1 
ATOM   1434 C CA  . LYS A 1 180 ? 2.017   14.280  -19.999 1.00 94.92 180 A 1 
ATOM   1435 C C   . LYS A 1 180 ? 3.029   13.767  -21.028 1.00 94.60 180 A 1 
ATOM   1436 O O   . LYS A 1 180 ? 2.905   14.106  -22.195 1.00 92.27 180 A 1 
ATOM   1437 C CB  . LYS A 1 180 ? 2.233   15.779  -19.745 1.00 94.31 180 A 1 
ATOM   1438 C CG  . LYS A 1 180 ? 1.119   16.382  -18.878 1.00 89.85 180 A 1 
ATOM   1439 C CD  . LYS A 1 180 ? 1.335   17.890  -18.748 1.00 81.55 180 A 1 
ATOM   1440 C CE  . LYS A 1 180 ? 0.222   18.489  -17.888 1.00 73.17 180 A 1 
ATOM   1441 N NZ  . LYS A 1 180 ? 0.363   19.958  -17.776 1.00 62.52 180 A 1 
ATOM   1442 N N   . GLN A 1 181 ? 4.028   12.985  -20.626 1.00 95.04 181 A 1 
ATOM   1443 C CA  . GLN A 1 181 ? 5.061   12.482  -21.536 1.00 94.06 181 A 1 
ATOM   1444 C C   . GLN A 1 181 ? 4.580   11.312  -22.403 1.00 94.16 181 A 1 
ATOM   1445 O O   . GLN A 1 181 ? 5.253   10.961  -23.367 1.00 91.09 181 A 1 
ATOM   1446 C CB  . GLN A 1 181 ? 6.301   12.048  -20.752 1.00 92.62 181 A 1 
ATOM   1447 C CG  . GLN A 1 181 ? 6.959   13.176  -19.949 1.00 88.53 181 A 1 
ATOM   1448 C CD  . GLN A 1 181 ? 8.326   12.753  -19.410 1.00 82.82 181 A 1 
ATOM   1449 O OE1 . GLN A 1 181 ? 9.088   12.045  -20.058 1.00 75.15 181 A 1 
ATOM   1450 N NE2 . GLN A 1 181 ? 8.698   13.169  -18.231 1.00 72.11 181 A 1 
ATOM   1451 N N   . THR A 1 182 ? 3.457   10.686  -22.053 1.00 95.47 182 A 1 
ATOM   1452 C CA  . THR A 1 182 ? 3.006   9.441   -22.672 1.00 95.47 182 A 1 
ATOM   1453 C C   . THR A 1 182 ? 1.628   9.527   -23.320 1.00 94.98 182 A 1 
ATOM   1454 O O   . THR A 1 182 ? 1.212   8.564   -23.955 1.00 93.29 182 A 1 
ATOM   1455 C CB  . THR A 1 182 ? 3.024   8.287   -21.657 1.00 95.38 182 A 1 
ATOM   1456 O OG1 . THR A 1 182 ? 2.227   8.617   -20.541 1.00 94.04 182 A 1 
ATOM   1457 C CG2 . THR A 1 182 ? 4.434   7.998   -21.146 1.00 93.84 182 A 1 
ATOM   1458 N N   . MET A 1 183 ? 0.926   10.652  -23.198 1.00 94.28 183 A 1 
ATOM   1459 C CA  . MET A 1 183 ? -0.466  10.788  -23.643 1.00 92.75 183 A 1 
ATOM   1460 C C   . MET A 1 183 ? -0.689  10.484  -25.128 1.00 92.05 183 A 1 
ATOM   1461 O O   . MET A 1 183 ? -1.737  9.925   -25.474 1.00 88.21 183 A 1 
ATOM   1462 C CB  . MET A 1 183 ? -1.000  12.184  -23.278 1.00 90.03 183 A 1 
ATOM   1463 C CG  . MET A 1 183 ? -0.317  13.339  -24.009 1.00 82.30 183 A 1 
ATOM   1464 S SD  . MET A 1 183 ? -0.906  14.986  -23.491 1.00 78.27 183 A 1 
ATOM   1465 C CE  . MET A 1 183 ? -2.557  14.951  -24.229 1.00 69.11 183 A 1 
ATOM   1466 N N   . ASP A 1 184 ? 0.291   10.771  -25.987 1.00 92.54 184 A 1 
ATOM   1467 C CA  . ASP A 1 184 ? 0.204   10.585  -27.443 1.00 91.31 184 A 1 
ATOM   1468 C C   . ASP A 1 184 ? 0.887   9.297   -27.931 1.00 91.45 184 A 1 
ATOM   1469 O O   . ASP A 1 184 ? 0.954   9.036   -29.132 1.00 86.88 184 A 1 
ATOM   1470 C CB  . ASP A 1 184 ? 0.799   11.826  -28.141 1.00 88.94 184 A 1 
ATOM   1471 C CG  . ASP A 1 184 ? 0.111   13.123  -27.746 1.00 83.77 184 A 1 
ATOM   1472 O OD1 . ASP A 1 184 ? -1.138  13.154  -27.722 1.00 77.67 184 A 1 
ATOM   1473 O OD2 . ASP A 1 184 ? 0.842   14.092  -27.453 1.00 77.76 184 A 1 
ATOM   1474 N N   . SER A 1 185 ? 1.412   8.475   -27.033 1.00 92.83 185 A 1 
ATOM   1475 C CA  . SER A 1 185 ? 2.065   7.214   -27.385 1.00 92.89 185 A 1 
ATOM   1476 C C   . SER A 1 185 ? 1.043   6.076   -27.532 1.00 93.44 185 A 1 
ATOM   1477 O O   . SER A 1 185 ? -0.087  6.142   -27.051 1.00 90.64 185 A 1 
ATOM   1478 C CB  . SER A 1 185 ? 3.149   6.879   -26.364 1.00 90.49 185 A 1 
ATOM   1479 O OG  . SER A 1 185 ? 3.895   5.753   -26.778 1.00 80.01 185 A 1 
ATOM   1480 N N   . THR A 1 186 ? 1.454   5.002   -28.196 1.00 94.98 186 A 1 
ATOM   1481 C CA  . THR A 1 186 ? 0.657   3.773   -28.316 1.00 94.91 186 A 1 
ATOM   1482 C C   . THR A 1 186 ? 1.193   2.642   -27.451 1.00 95.61 186 A 1 
ATOM   1483 O O   . THR A 1 186 ? 0.416   1.861   -26.899 1.00 92.92 186 A 1 
ATOM   1484 C CB  . THR A 1 186 ? 0.590   3.313   -29.781 1.00 92.92 186 A 1 
ATOM   1485 O OG1 . THR A 1 186 ? 1.887   3.207   -30.323 1.00 85.48 186 A 1 
ATOM   1486 C CG2 . THR A 1 186 ? -0.191  4.287   -30.653 1.00 83.63 186 A 1 
ATOM   1487 N N   . ASP A 1 187 ? 2.522   2.558   -27.289 1.00 96.21 187 A 1 
ATOM   1488 C CA  . ASP A 1 187 ? 3.198   1.588   -26.429 1.00 97.01 187 A 1 
ATOM   1489 C C   . ASP A 1 187 ? 4.424   2.219   -25.755 1.00 96.93 187 A 1 
ATOM   1490 O O   . ASP A 1 187 ? 5.562   2.035   -26.204 1.00 96.11 187 A 1 
ATOM   1491 C CB  . ASP A 1 187 ? 3.554   0.324   -27.229 1.00 97.01 187 A 1 
ATOM   1492 C CG  . ASP A 1 187 ? 3.985   -0.818  -26.302 1.00 97.58 187 A 1 
ATOM   1493 O OD1 . ASP A 1 187 ? 3.843   -0.677  -25.063 1.00 97.21 187 A 1 
ATOM   1494 O OD2 . ASP A 1 187 ? 4.375   -1.880  -26.821 1.00 97.16 187 A 1 
ATOM   1495 N N   . PRO A 1 188 ? 4.228   3.014   -24.688 1.00 96.81 188 A 1 
ATOM   1496 C CA  . PRO A 1 188 ? 5.321   3.678   -23.993 1.00 96.74 188 A 1 
ATOM   1497 C C   . PRO A 1 188 ? 6.392   2.686   -23.532 1.00 97.02 188 A 1 
ATOM   1498 O O   . PRO A 1 188 ? 6.098   1.737   -22.801 1.00 96.46 188 A 1 
ATOM   1499 C CB  . PRO A 1 188 ? 4.676   4.409   -22.810 1.00 96.07 188 A 1 
ATOM   1500 C CG  . PRO A 1 188 ? 3.241   4.632   -23.267 1.00 94.72 188 A 1 
ATOM   1501 C CD  . PRO A 1 188 ? 2.953   3.396   -24.105 1.00 96.53 188 A 1 
ATOM   1502 N N   . LEU A 1 189 ? 7.626   2.909   -23.973 1.00 96.44 189 A 1 
ATOM   1503 C CA  . LEU A 1 189 ? 8.805   2.088   -23.673 1.00 96.47 189 A 1 
ATOM   1504 C C   . LEU A 1 189 ? 8.654   0.596   -24.048 1.00 96.66 189 A 1 
ATOM   1505 O O   . LEU A 1 189 ? 9.363   -0.243  -23.506 1.00 95.84 189 A 1 
ATOM   1506 C CB  . LEU A 1 189 ? 9.254   2.311   -22.214 1.00 96.03 189 A 1 
ATOM   1507 C CG  . LEU A 1 189 ? 9.599   3.773   -21.865 1.00 95.00 189 A 1 
ATOM   1508 C CD1 . LEU A 1 189 ? 9.868   3.898   -20.367 1.00 93.08 189 A 1 
ATOM   1509 C CD2 . LEU A 1 189 ? 10.844  4.247   -22.606 1.00 92.85 189 A 1 
ATOM   1510 N N   . GLY A 1 190 ? 7.725   0.253   -24.964 1.00 96.90 190 A 1 
ATOM   1511 C CA  . GLY A 1 190 ? 7.534   -1.107  -25.468 1.00 97.10 190 A 1 
ATOM   1512 C C   . GLY A 1 190 ? 6.964   -2.103  -24.444 1.00 97.85 190 A 1 
ATOM   1513 O O   . GLY A 1 190 ? 7.065   -3.315  -24.636 1.00 97.59 190 A 1 
ATOM   1514 N N   . GLN A 1 191 ? 6.387   -1.621  -23.338 1.00 97.65 191 A 1 
ATOM   1515 C CA  . GLN A 1 191 ? 5.973   -2.479  -22.222 1.00 98.09 191 A 1 
ATOM   1516 C C   . GLN A 1 191 ? 4.875   -3.478  -22.595 1.00 98.44 191 A 1 
ATOM   1517 O O   . GLN A 1 191 ? 4.917   -4.618  -22.136 1.00 98.49 191 A 1 
ATOM   1518 C CB  . GLN A 1 191 ? 5.544   -1.608  -21.033 1.00 97.64 191 A 1 
ATOM   1519 C CG  . GLN A 1 191 ? 5.203   -2.453  -19.811 1.00 97.18 191 A 1 
ATOM   1520 C CD  . GLN A 1 191 ? 4.927   -1.618  -18.560 1.00 97.79 191 A 1 
ATOM   1521 O OE1 . GLN A 1 191 ? 5.525   -1.816  -17.521 1.00 92.90 191 A 1 
ATOM   1522 N NE2 . GLN A 1 191 ? 4.013   -0.679  -18.613 1.00 93.65 191 A 1 
ATOM   1523 N N   . PHE A 1 192 ? 3.897   -3.100  -23.428 1.00 98.54 192 A 1 
ATOM   1524 C CA  . PHE A 1 192 ? 2.832   -4.022  -23.835 1.00 98.64 192 A 1 
ATOM   1525 C C   . PHE A 1 192 ? 3.362   -5.175  -24.690 1.00 98.79 192 A 1 
ATOM   1526 O O   . PHE A 1 192 ? 2.967   -6.325  -24.494 1.00 98.64 192 A 1 
ATOM   1527 C CB  . PHE A 1 192 ? 1.746   -3.265  -24.608 1.00 98.58 192 A 1 
ATOM   1528 C CG  . PHE A 1 192 ? 0.803   -2.458  -23.755 1.00 98.56 192 A 1 
ATOM   1529 C CD1 . PHE A 1 192 ? -0.058  -3.103  -22.853 1.00 98.09 192 A 1 
ATOM   1530 C CD2 . PHE A 1 192 ? 0.740   -1.050  -23.887 1.00 98.05 192 A 1 
ATOM   1531 C CE1 . PHE A 1 192 ? -0.971  -2.361  -22.087 1.00 97.74 192 A 1 
ATOM   1532 C CE2 . PHE A 1 192 ? -0.171  -0.304  -23.122 1.00 97.63 192 A 1 
ATOM   1533 C CZ  . PHE A 1 192 ? -1.025  -0.959  -22.221 1.00 97.88 192 A 1 
ATOM   1534 N N   . GLU A 1 193 ? 4.262   -4.881  -25.620 1.00 98.60 193 A 1 
ATOM   1535 C CA  . GLU A 1 193 ? 4.848   -5.884  -26.506 1.00 98.58 193 A 1 
ATOM   1536 C C   . GLU A 1 193 ? 5.819   -6.805  -25.743 1.00 98.72 193 A 1 
ATOM   1537 O O   . GLU A 1 193 ? 5.795   -8.032  -25.901 1.00 98.56 193 A 1 
ATOM   1538 C CB  . GLU A 1 193 ? 5.520   -5.150  -27.678 1.00 98.24 193 A 1 
ATOM   1539 C CG  . GLU A 1 193 ? 5.649   -6.046  -28.916 1.00 86.98 193 A 1 
ATOM   1540 C CD  . GLU A 1 193 ? 6.081   -5.273  -30.171 1.00 77.05 193 A 1 
ATOM   1541 O OE1 . GLU A 1 193 ? 5.720   -5.744  -31.277 1.00 70.82 193 A 1 
ATOM   1542 O OE2 . GLU A 1 193 ? 6.744   -4.229  -30.019 1.00 70.18 193 A 1 
ATOM   1543 N N   . TRP A 1 194 ? 6.594   -6.238  -24.817 1.00 98.58 194 A 1 
ATOM   1544 C CA  . TRP A 1 194 ? 7.407   -6.984  -23.853 1.00 98.66 194 A 1 
ATOM   1545 C C   . TRP A 1 194 ? 6.546   -7.905  -22.986 1.00 98.72 194 A 1 
ATOM   1546 O O   . TRP A 1 194 ? 6.828   -9.103  -22.902 1.00 98.69 194 A 1 
ATOM   1547 C CB  . TRP A 1 194 ? 8.197   -5.996  -22.995 1.00 98.56 194 A 1 
ATOM   1548 C CG  . TRP A 1 194 ? 8.918   -6.634  -21.846 1.00 98.58 194 A 1 
ATOM   1549 C CD1 . TRP A 1 194 ? 10.147  -7.181  -21.892 1.00 98.32 194 A 1 
ATOM   1550 C CD2 . TRP A 1 194 ? 8.438   -6.806  -20.477 1.00 98.58 194 A 1 
ATOM   1551 N NE1 . TRP A 1 194 ? 10.478  -7.672  -20.636 1.00 98.25 194 A 1 
ATOM   1552 C CE2 . TRP A 1 194 ? 9.457   -7.462  -19.740 1.00 98.45 194 A 1 
ATOM   1553 C CE3 . TRP A 1 194 ? 7.255   -6.458  -19.799 1.00 98.46 194 A 1 
ATOM   1554 C CZ2 . TRP A 1 194 ? 9.314   -7.757  -18.368 1.00 98.26 194 A 1 
ATOM   1555 C CZ3 . TRP A 1 194 ? 7.101   -6.758  -18.423 1.00 98.28 194 A 1 
ATOM   1556 C CH2 . TRP A 1 194 ? 8.120   -7.400  -17.732 1.00 98.22 194 A 1 
ATOM   1557 N N   . PHE A 1 195 ? 5.455   -7.406  -22.407 1.00 98.61 195 A 1 
ATOM   1558 C CA  . PHE A 1 195 ? 4.560   -8.186  -21.559 1.00 98.73 195 A 1 
ATOM   1559 C C   . PHE A 1 195 ? 3.945   -9.363  -22.317 1.00 98.81 195 A 1 
ATOM   1560 O O   . PHE A 1 195 ? 3.966   -10.491 -21.824 1.00 98.75 195 A 1 
ATOM   1561 C CB  . PHE A 1 195 ? 3.469   -7.285  -20.988 1.00 98.76 195 A 1 
ATOM   1562 C CG  . PHE A 1 195 ? 2.520   -8.014  -20.064 1.00 98.79 195 A 1 
ATOM   1563 C CD1 . PHE A 1 195 ? 1.207   -8.334  -20.481 1.00 98.49 195 A 1 
ATOM   1564 C CD2 . PHE A 1 195 ? 2.940   -8.388  -18.781 1.00 98.47 195 A 1 
ATOM   1565 C CE1 . PHE A 1 195 ? 0.329   -8.998  -19.619 1.00 98.24 195 A 1 
ATOM   1566 C CE2 . PHE A 1 195 ? 2.064   -9.058  -17.908 1.00 98.21 195 A 1 
ATOM   1567 C CZ  . PHE A 1 195 ? 0.763   -9.362  -18.324 1.00 98.45 195 A 1 
ATOM   1568 N N   . LYS A 1 196 ? 3.476   -9.125  -23.549 1.00 98.79 196 A 1 
ATOM   1569 C CA  . LYS A 1 196 ? 2.973   -10.179 -24.424 1.00 98.78 196 A 1 
ATOM   1570 C C   . LYS A 1 196 ? 4.014   -11.275 -24.654 1.00 98.78 196 A 1 
ATOM   1571 O O   . LYS A 1 196 ? 3.707   -12.458 -24.521 1.00 98.63 196 A 1 
ATOM   1572 C CB  . LYS A 1 196 ? 2.508   -9.564  -25.750 1.00 98.48 196 A 1 
ATOM   1573 C CG  . LYS A 1 196 ? 1.876   -10.624 -26.660 1.00 95.28 196 A 1 
ATOM   1574 C CD  . LYS A 1 196 ? 1.425   -10.029 -28.003 1.00 92.44 196 A 1 
ATOM   1575 C CE  . LYS A 1 196 ? 0.823   -11.129 -28.886 1.00 83.65 196 A 1 
ATOM   1576 N NZ  . LYS A 1 196 ? 1.790   -12.226 -29.169 1.00 75.11 196 A 1 
ATOM   1577 N N   . THR A 1 197 ? 5.257   -10.893 -24.958 1.00 98.85 197 A 1 
ATOM   1578 C CA  . THR A 1 197 ? 6.362   -11.842 -25.195 1.00 98.76 197 A 1 
ATOM   1579 C C   . THR A 1 197 ? 6.658   -12.683 -23.956 1.00 98.88 197 A 1 
ATOM   1580 O O   . THR A 1 197 ? 6.802   -13.906 -24.052 1.00 98.64 197 A 1 
ATOM   1581 C CB  . THR A 1 197 ? 7.621   -11.082 -25.642 1.00 98.53 197 A 1 
ATOM   1582 O OG1 . THR A 1 197 ? 7.338   -10.357 -26.823 1.00 95.15 197 A 1 
ATOM   1583 C CG2 . THR A 1 197 ? 8.783   -12.017 -25.960 1.00 94.21 197 A 1 
ATOM   1584 N N   . VAL A 1 198 ? 6.692   -12.060 -22.770 1.00 98.83 198 A 1 
ATOM   1585 C CA  . VAL A 1 198 ? 6.905   -12.746 -21.488 1.00 98.82 198 A 1 
ATOM   1586 C C   . VAL A 1 198 ? 5.766   -13.730 -21.194 1.00 98.86 198 A 1 
ATOM   1587 O O   . VAL A 1 198 ? 6.024   -14.897 -20.897 1.00 98.69 198 A 1 
ATOM   1588 C CB  . VAL A 1 198 ? 7.055   -11.704 -20.354 1.00 98.65 198 A 1 
ATOM   1589 C CG1 . VAL A 1 198 ? 7.017   -12.337 -18.960 1.00 97.87 198 A 1 
ATOM   1590 C CG2 . VAL A 1 198 ? 8.389   -10.962 -20.486 1.00 97.99 198 A 1 
ATOM   1591 N N   . MET A 1 199 ? 4.517   -13.306 -21.329 1.00 98.86 199 A 1 
ATOM   1592 C CA  . MET A 1 199 ? 3.345   -14.130 -21.035 1.00 98.80 199 A 1 
ATOM   1593 C C   . MET A 1 199 ? 3.188   -15.292 -22.028 1.00 98.86 199 A 1 
ATOM   1594 O O   . MET A 1 199 ? 2.888   -16.412 -21.608 1.00 98.64 199 A 1 
ATOM   1595 C CB  . MET A 1 199 ? 2.080   -13.270 -21.030 1.00 98.75 199 A 1 
ATOM   1596 C CG  . MET A 1 199 ? 2.002   -12.291 -19.852 1.00 98.10 199 A 1 
ATOM   1597 S SD  . MET A 1 199 ? 1.913   -13.068 -18.216 1.00 97.71 199 A 1 
ATOM   1598 C CE  . MET A 1 199 ? 3.393   -12.365 -17.494 1.00 94.12 199 A 1 
ATOM   1599 N N   . ASP A 1 200 ? 3.448   -15.067 -23.317 1.00 98.86 200 A 1 
ATOM   1600 C CA  . ASP A 1 200 ? 3.456   -16.132 -24.325 1.00 98.84 200 A 1 
ATOM   1601 C C   . ASP A 1 200 ? 4.527   -17.193 -23.999 1.00 98.84 200 A 1 
ATOM   1602 O O   . ASP A 1 200 ? 4.287   -18.398 -24.136 1.00 98.54 200 A 1 
ATOM   1603 C CB  . ASP A 1 200 ? 3.707   -15.540 -25.731 1.00 98.71 200 A 1 
ATOM   1604 C CG  . ASP A 1 200 ? 2.489   -14.867 -26.376 1.00 98.01 200 A 1 
ATOM   1605 O OD1 . ASP A 1 200 ? 1.349   -15.169 -25.967 1.00 96.09 200 A 1 
ATOM   1606 O OD2 . ASP A 1 200 ? 2.674   -14.109 -27.357 1.00 96.10 200 A 1 
ATOM   1607 N N   . GLY A 1 201 ? 5.693   -16.755 -23.521 1.00 98.76 201 A 1 
ATOM   1608 C CA  . GLY A 1 201 ? 6.757   -17.635 -23.044 1.00 98.72 201 A 1 
ATOM   1609 C C   . GLY A 1 201 ? 6.325   -18.474 -21.834 1.00 98.71 201 A 1 
ATOM   1610 O O   . GLY A 1 201 ? 6.505   -19.694 -21.843 1.00 98.39 201 A 1 
ATOM   1611 N N   . TYR A 1 202 ? 5.700   -17.865 -20.851 1.00 98.75 202 A 1 
ATOM   1612 C CA  . TYR A 1 202 ? 5.197   -18.566 -19.664 1.00 98.67 202 A 1 
ATOM   1613 C C   . TYR A 1 202 ? 4.100   -19.566 -20.006 1.00 98.55 202 A 1 
ATOM   1614 O O   . TYR A 1 202 ? 4.163   -20.716 -19.559 1.00 98.14 202 A 1 
ATOM   1615 C CB  . TYR A 1 202 ? 4.705   -17.557 -18.615 1.00 98.65 202 A 1 
ATOM   1616 C CG  . TYR A 1 202 ? 5.765   -16.688 -17.969 1.00 98.68 202 A 1 
ATOM   1617 C CD1 . TYR A 1 202 ? 7.136   -17.003 -18.017 1.00 98.32 202 A 1 
ATOM   1618 C CD2 . TYR A 1 202 ? 5.359   -15.538 -17.253 1.00 98.32 202 A 1 
ATOM   1619 C CE1 . TYR A 1 202 ? 8.095   -16.191 -17.389 1.00 98.19 202 A 1 
ATOM   1620 C CE2 . TYR A 1 202 ? 6.297   -14.721 -16.619 1.00 98.18 202 A 1 
ATOM   1621 C CZ  . TYR A 1 202 ? 7.669   -15.042 -16.689 1.00 98.41 202 A 1 
ATOM   1622 O OH  . TYR A 1 202 ? 8.591   -14.240 -16.082 1.00 97.91 202 A 1 
ATOM   1623 N N   . ARG A 1 203 ? 3.153   -19.189 -20.863 1.00 98.60 203 A 1 
ATOM   1624 C CA  . ARG A 1 203 ? 2.095   -20.093 -21.338 1.00 98.57 203 A 1 
ATOM   1625 C C   . ARG A 1 203 ? 2.683   -21.325 -22.031 1.00 98.48 203 A 1 
ATOM   1626 O O   . ARG A 1 203 ? 2.288   -22.445 -21.716 1.00 97.81 203 A 1 
ATOM   1627 C CB  . ARG A 1 203 ? 1.141   -19.318 -22.251 1.00 98.13 203 A 1 
ATOM   1628 C CG  . ARG A 1 203 ? -0.011  -20.210 -22.745 1.00 96.93 203 A 1 
ATOM   1629 C CD  . ARG A 1 203 ? -0.944  -19.420 -23.663 1.00 96.30 203 A 1 
ATOM   1630 N NE  . ARG A 1 203 ? -1.813  -18.522 -22.899 1.00 95.33 203 A 1 
ATOM   1631 C CZ  . ARG A 1 203 ? -2.358  -17.400 -23.288 1.00 96.25 203 A 1 
ATOM   1632 N NH1 . ARG A 1 203 ? -2.093  -16.857 -24.440 1.00 90.78 203 A 1 
ATOM   1633 N NH2 . ARG A 1 203 ? -3.206  -16.806 -22.511 1.00 90.91 203 A 1 
ATOM   1634 N N   . LYS A 1 204 ? 3.638   -21.147 -22.955 1.00 98.68 204 A 1 
ATOM   1635 C CA  . LYS A 1 204 ? 4.288   -22.253 -23.675 1.00 98.52 204 A 1 
ATOM   1636 C C   . LYS A 1 204 ? 5.051   -23.207 -22.761 1.00 98.46 204 A 1 
ATOM   1637 O O   . LYS A 1 204 ? 5.146   -24.394 -23.077 1.00 97.59 204 A 1 
ATOM   1638 C CB  . LYS A 1 204 ? 5.259   -21.699 -24.724 1.00 98.06 204 A 1 
ATOM   1639 C CG  . LYS A 1 204 ? 4.557   -21.399 -26.052 1.00 86.82 204 A 1 
ATOM   1640 C CD  . LYS A 1 204 ? 5.579   -20.849 -27.050 1.00 84.64 204 A 1 
ATOM   1641 C CE  . LYS A 1 204 ? 4.911   -20.628 -28.410 1.00 72.45 204 A 1 
ATOM   1642 N NZ  . LYS A 1 204 ? 5.841   -19.968 -29.355 1.00 64.02 204 A 1 
ATOM   1643 N N   . THR A 1 205 ? 5.604   -22.716 -21.667 1.00 98.24 205 A 1 
ATOM   1644 C CA  . THR A 1 205 ? 6.435   -23.502 -20.738 1.00 97.98 205 A 1 
ATOM   1645 C C   . THR A 1 205 ? 5.682   -23.949 -19.480 1.00 97.69 205 A 1 
ATOM   1646 O O   . THR A 1 205 ? 6.276   -24.562 -18.604 1.00 96.56 205 A 1 
ATOM   1647 C CB  . THR A 1 205 ? 7.724   -22.747 -20.384 1.00 97.62 205 A 1 
ATOM   1648 O OG1 . THR A 1 205 ? 7.427   -21.479 -19.866 1.00 95.90 205 A 1 
ATOM   1649 C CG2 . THR A 1 205 ? 8.611   -22.535 -21.609 1.00 95.11 205 A 1 
ATOM   1650 N N   . GLY A 1 206 ? 4.378   -23.666 -19.374 1.00 97.81 206 A 1 
ATOM   1651 C CA  . GLY A 1 206 ? 3.561   -24.018 -18.217 1.00 97.45 206 A 1 
ATOM   1652 C C   . GLY A 1 206 ? 3.893   -23.231 -16.939 1.00 97.40 206 A 1 
ATOM   1653 O O   . GLY A 1 206 ? 3.594   -23.694 -15.837 1.00 96.25 206 A 1 
ATOM   1654 N N   . GLN A 1 207 ? 4.533   -22.087 -17.085 1.00 97.81 207 A 1 
ATOM   1655 C CA  . GLN A 1 207 ? 4.832   -21.194 -15.973 1.00 97.83 207 A 1 
ATOM   1656 C C   . GLN A 1 207 ? 3.631   -20.316 -15.638 1.00 97.81 207 A 1 
ATOM   1657 O O   . GLN A 1 207 ? 2.757   -20.070 -16.471 1.00 97.44 207 A 1 
ATOM   1658 C CB  . GLN A 1 207 ? 6.063   -20.328 -16.272 1.00 97.53 207 A 1 
ATOM   1659 C CG  . GLN A 1 207 ? 7.304   -21.152 -16.605 1.00 96.55 207 A 1 
ATOM   1660 C CD  . GLN A 1 207 ? 8.556   -20.289 -16.714 1.00 96.32 207 A 1 
ATOM   1661 O OE1 . GLN A 1 207 ? 8.884   -19.538 -15.814 1.00 89.65 207 A 1 
ATOM   1662 N NE2 . GLN A 1 207 ? 9.276   -20.368 -17.803 1.00 89.10 207 A 1 
ATOM   1663 N N   . ARG A 1 208 ? 3.611   -19.798 -14.411 1.00 98.04 208 A 1 
ATOM   1664 C CA  . ARG A 1 208 ? 2.588   -18.870 -13.930 1.00 98.05 208 A 1 
ATOM   1665 C C   . ARG A 1 208 ? 3.211   -17.566 -13.439 1.00 98.37 208 A 1 
ATOM   1666 O O   . ARG A 1 208 ? 4.426   -17.484 -13.236 1.00 98.07 208 A 1 
ATOM   1667 C CB  . ARG A 1 208 ? 1.726   -19.543 -12.857 1.00 97.45 208 A 1 
ATOM   1668 C CG  . ARG A 1 208 ? 0.980   -20.750 -13.445 1.00 94.11 208 A 1 
ATOM   1669 C CD  . ARG A 1 208 ? -0.024  -21.278 -12.441 1.00 87.21 208 A 1 
ATOM   1670 N NE  . ARG A 1 208 ? -0.691  -22.485 -12.951 1.00 81.23 208 A 1 
ATOM   1671 C CZ  . ARG A 1 208 ? -1.794  -23.012 -12.464 1.00 73.75 208 A 1 
ATOM   1672 N NH1 . ARG A 1 208 ? -2.424  -22.484 -11.459 1.00 66.89 208 A 1 
ATOM   1673 N NH2 . ARG A 1 208 ? -2.279  -24.107 -12.980 1.00 69.31 208 A 1 
ATOM   1674 N N   . ALA A 1 209 ? 2.356   -16.557 -13.225 1.00 98.37 209 A 1 
ATOM   1675 C CA  . ALA A 1 209 ? 2.786   -15.238 -12.798 1.00 98.59 209 A 1 
ATOM   1676 C C   . ALA A 1 209 ? 1.860   -14.627 -11.748 1.00 98.50 209 A 1 
ATOM   1677 O O   . ALA A 1 209 ? 0.636   -14.787 -11.795 1.00 98.35 209 A 1 
ATOM   1678 C CB  . ALA A 1 209 ? 2.921   -14.346 -14.031 1.00 98.36 209 A 1 
ATOM   1679 N N   . ILE A 1 210 ? 2.459   -13.885 -10.839 1.00 98.50 210 A 1 
ATOM   1680 C CA  . ILE A 1 210 ? 1.779   -12.853 -10.067 1.00 98.65 210 A 1 
ATOM   1681 C C   . ILE A 1 210 ? 2.250   -11.515 -10.624 1.00 98.77 210 A 1 
ATOM   1682 O O   . ILE A 1 210 ? 3.451   -11.225 -10.618 1.00 98.70 210 A 1 
ATOM   1683 C CB  . ILE A 1 210 ? 2.053   -12.999 -8.560  1.00 98.50 210 A 1 
ATOM   1684 C CG1 . ILE A 1 210 ? 1.460   -14.331 -8.053  1.00 97.76 210 A 1 
ATOM   1685 C CG2 . ILE A 1 210 ? 1.445   -11.811 -7.787  1.00 98.02 210 A 1 
ATOM   1686 C CD1 . ILE A 1 210 ? 1.851   -14.680 -6.610  1.00 95.98 210 A 1 
ATOM   1687 N N   . VAL A 1 211 ? 1.322   -10.716 -11.131 1.00 98.74 211 A 1 
ATOM   1688 C CA  . VAL A 1 211 ? 1.623   -9.401  -11.708 1.00 98.87 211 A 1 
ATOM   1689 C C   . VAL A 1 211 ? 1.441   -8.344  -10.634 1.00 98.87 211 A 1 
ATOM   1690 O O   . VAL A 1 211 ? 0.474   -8.381  -9.883  1.00 98.70 211 A 1 
ATOM   1691 C CB  . VAL A 1 211 ? 0.770   -9.121  -12.954 1.00 98.73 211 A 1 
ATOM   1692 C CG1 . VAL A 1 211 ? 1.167   -7.795  -13.614 1.00 98.22 211 A 1 
ATOM   1693 C CG2 . VAL A 1 211 ? 0.937   -10.227 -14.005 1.00 98.22 211 A 1 
ATOM   1694 N N   . SER A 1 212 ? 2.361   -7.386  -10.552 1.00 98.84 212 A 1 
ATOM   1695 C CA  . SER A 1 212 ? 2.256   -6.250  -9.647  1.00 98.75 212 A 1 
ATOM   1696 C C   . SER A 1 212 ? 2.465   -4.948  -10.410 1.00 98.87 212 A 1 
ATOM   1697 O O   . SER A 1 212 ? 3.276   -4.878  -11.334 1.00 98.51 212 A 1 
ATOM   1698 C CB  . SER A 1 212 ? 3.239   -6.378  -8.482  1.00 98.33 212 A 1 
ATOM   1699 O OG  . SER A 1 212 ? 3.018   -7.580  -7.774  1.00 90.22 212 A 1 
ATOM   1700 N N   . MET A 1 213 ? 1.723   -3.905  -10.027 1.00 98.60 213 A 1 
ATOM   1701 C CA  . MET A 1 213 ? 1.793   -2.581  -10.631 1.00 98.53 213 A 1 
ATOM   1702 C C   . MET A 1 213 ? 1.349   -1.542  -9.607  1.00 98.57 213 A 1 
ATOM   1703 O O   . MET A 1 213 ? 0.580   -1.857  -8.701  1.00 97.75 213 A 1 
ATOM   1704 C CB  . MET A 1 213 ? 0.913   -2.533  -11.894 1.00 97.46 213 A 1 
ATOM   1705 C CG  . MET A 1 213 ? -0.567  -2.813  -11.630 1.00 96.52 213 A 1 
ATOM   1706 S SD  . MET A 1 213 ? -1.578  -3.102  -13.123 1.00 97.05 213 A 1 
ATOM   1707 C CE  . MET A 1 213 ? -0.916  -4.681  -13.648 1.00 93.33 213 A 1 
ATOM   1708 N N   . HIS A 1 214 ? 1.826   -0.289  -9.737  1.00 98.39 214 A 1 
ATOM   1709 C CA  . HIS A 1 214 ? 1.436   0.746   -8.783  1.00 98.28 214 A 1 
ATOM   1710 C C   . HIS A 1 214 ? -0.033  1.152   -8.973  1.00 98.14 214 A 1 
ATOM   1711 O O   . HIS A 1 214 ? -0.832  1.051   -8.046  1.00 97.31 214 A 1 
ATOM   1712 C CB  . HIS A 1 214 ? 2.397   1.929   -8.888  1.00 97.96 214 A 1 
ATOM   1713 C CG  . HIS A 1 214 ? 2.107   2.964   -7.831  1.00 97.88 214 A 1 
ATOM   1714 N ND1 . HIS A 1 214 ? 2.155   2.767   -6.467  1.00 95.24 214 A 1 
ATOM   1715 C CD2 . HIS A 1 214 ? 1.671   4.241   -8.055  1.00 95.33 214 A 1 
ATOM   1716 C CE1 . HIS A 1 214 ? 1.760   3.908   -5.886  1.00 95.69 214 A 1 
ATOM   1717 N NE2 . HIS A 1 214 ? 1.459   4.828   -6.817  1.00 95.86 214 A 1 
ATOM   1718 N N   . ILE A 1 215 ? -0.403  1.517   -10.195 1.00 98.16 215 A 1 
ATOM   1719 C CA  . ILE A 1 215 ? -1.745  2.004   -10.536 1.00 98.02 215 A 1 
ATOM   1720 C C   . ILE A 1 215 ? -2.522  0.908   -11.275 1.00 98.16 215 A 1 
ATOM   1721 O O   . ILE A 1 215 ? -2.156  0.522   -12.389 1.00 97.75 215 A 1 
ATOM   1722 C CB  . ILE A 1 215 ? -1.674  3.315   -11.343 1.00 97.72 215 A 1 
ATOM   1723 C CG1 . ILE A 1 215 ? -0.682  4.326   -10.709 1.00 96.65 215 A 1 
ATOM   1724 C CG2 . ILE A 1 215 ? -3.084  3.914   -11.445 1.00 96.59 215 A 1 
ATOM   1725 C CD1 . ILE A 1 215 ? -0.540  5.645   -11.473 1.00 95.42 215 A 1 
ATOM   1726 N N   . CYS A 1 216 ? -3.593  0.419   -10.675 1.00 97.69 216 A 1 
ATOM   1727 C CA  . CYS A 1 216 ? -4.507  -0.523  -11.318 1.00 97.42 216 A 1 
ATOM   1728 C C   . CYS A 1 216 ? -5.328  0.166   -12.426 1.00 97.50 216 A 1 
ATOM   1729 O O   . CYS A 1 216 ? -5.641  1.355   -12.313 1.00 95.91 216 A 1 
ATOM   1730 C CB  . CYS A 1 216 ? -5.434  -1.124  -10.260 1.00 95.80 216 A 1 
ATOM   1731 S SG  . CYS A 1 216 ? -5.227  -2.902  -9.964  1.00 91.88 216 A 1 
ATOM   1732 N N   . PRO A 1 217 ? -5.742  -0.553  -13.486 1.00 97.84 217 A 1 
ATOM   1733 C CA  . PRO A 1 217 ? -6.754  -0.057  -14.402 1.00 97.50 217 A 1 
ATOM   1734 C C   . PRO A 1 217 ? -8.103  0.136   -13.692 1.00 97.23 217 A 1 
ATOM   1735 O O   . PRO A 1 217 ? -8.393  -0.511  -12.682 1.00 95.23 217 A 1 
ATOM   1736 C CB  . PRO A 1 217 ? -6.837  -1.089  -15.529 1.00 96.74 217 A 1 
ATOM   1737 C CG  . PRO A 1 217 ? -6.421  -2.387  -14.836 1.00 94.55 217 A 1 
ATOM   1738 C CD  . PRO A 1 217 ? -5.385  -1.924  -13.815 1.00 97.25 217 A 1 
ATOM   1739 N N   . GLY A 1 218 ? -8.932  1.017   -14.247 1.00 96.09 218 A 1 
ATOM   1740 C CA  . GLY A 1 218 ? -10.240 1.384   -13.724 1.00 95.48 218 A 1 
ATOM   1741 C C   . GLY A 1 218 ? -10.259 2.750   -13.039 1.00 95.60 218 A 1 
ATOM   1742 O O   . GLY A 1 218 ? -9.468  3.639   -13.360 1.00 93.78 218 A 1 
ATOM   1743 N N   . VAL A 1 219 ? -11.200 2.919   -12.114 1.00 94.61 219 A 1 
ATOM   1744 C CA  . VAL A 1 219 ? -11.526 4.204   -11.482 1.00 93.90 219 A 1 
ATOM   1745 C C   . VAL A 1 219 ? -11.278 4.176   -9.972  1.00 94.26 219 A 1 
ATOM   1746 O O   . VAL A 1 219 ? -11.298 3.114   -9.348  1.00 92.94 219 A 1 
ATOM   1747 C CB  . VAL A 1 219 ? -12.975 4.623   -11.778 1.00 92.15 219 A 1 
ATOM   1748 C CG1 . VAL A 1 219 ? -13.217 4.758   -13.285 1.00 86.30 219 A 1 
ATOM   1749 C CG2 . VAL A 1 219 ? -14.009 3.647   -11.205 1.00 86.35 219 A 1 
ATOM   1750 N N   . ALA A 1 220 ? -11.114 5.351   -9.360  1.00 92.84 220 A 1 
ATOM   1751 C CA  . ALA A 1 220 ? -11.082 5.477   -7.915  1.00 92.31 220 A 1 
ATOM   1752 C C   . ALA A 1 220 ? -12.505 5.649   -7.360  1.00 92.16 220 A 1 
ATOM   1753 O O   . ALA A 1 220 ? -13.098 6.719   -7.465  1.00 89.05 220 A 1 
ATOM   1754 C CB  . ALA A 1 220 ? -10.180 6.656   -7.540  1.00 90.72 220 A 1 
ATOM   1755 N N   . GLU A 1 221 ? -13.060 4.622   -6.710  1.00 90.98 221 A 1 
ATOM   1756 C CA  . GLU A 1 221 ? -14.427 4.638   -6.181  1.00 89.72 221 A 1 
ATOM   1757 C C   . GLU A 1 221 ? -14.683 5.779   -5.195  1.00 89.40 221 A 1 
ATOM   1758 O O   . GLU A 1 221 ? -15.799 6.279   -5.079  1.00 85.94 221 A 1 
ATOM   1759 C CB  . GLU A 1 221 ? -14.741 3.323   -5.440  1.00 87.33 221 A 1 
ATOM   1760 C CG  . GLU A 1 221 ? -14.642 2.064   -6.283  1.00 83.48 221 A 1 
ATOM   1761 C CD  . GLU A 1 221 ? -13.284 1.380   -6.207  1.00 85.01 221 A 1 
ATOM   1762 O OE1 . GLU A 1 221 ? -13.247 0.135   -6.197  1.00 81.10 221 A 1 
ATOM   1763 O OE2 . GLU A 1 221 ? -12.232 2.060   -6.206  1.00 82.20 221 A 1 
ATOM   1764 N N   . ARG A 1 222 ? -13.653 6.225   -4.499  1.00 88.26 222 A 1 
ATOM   1765 C CA  . ARG A 1 222 ? -13.740 7.311   -3.518  1.00 86.25 222 A 1 
ATOM   1766 C C   . ARG A 1 222 ? -14.071 8.677   -4.138  1.00 86.03 222 A 1 
ATOM   1767 O O   . ARG A 1 222 ? -14.546 9.550   -3.425  1.00 83.05 222 A 1 
ATOM   1768 C CB  . ARG A 1 222 ? -12.421 7.354   -2.736  1.00 84.19 222 A 1 
ATOM   1769 C CG  . ARG A 1 222 ? -12.570 8.087   -1.406  1.00 78.18 222 A 1 
ATOM   1770 C CD  . ARG A 1 222 ? -11.233 8.110   -0.663  1.00 76.25 222 A 1 
ATOM   1771 N NE  . ARG A 1 222 ? -11.420 8.193   0.793   1.00 71.40 222 A 1 
ATOM   1772 C CZ  . ARG A 1 222 ? -10.455 8.164   1.699   1.00 67.50 222 A 1 
ATOM   1773 N NH1 . ARG A 1 222 ? -9.206  8.234   1.375   1.00 62.09 222 A 1 
ATOM   1774 N NH2 . ARG A 1 222 ? -10.719 8.027   2.961   1.00 60.38 222 A 1 
ATOM   1775 N N   . PHE A 1 223 ? -13.793 8.874   -5.421  1.00 86.22 223 A 1 
ATOM   1776 C CA  . PHE A 1 223 ? -13.835 10.176  -6.100  1.00 84.82 223 A 1 
ATOM   1777 C C   . PHE A 1 223 ? -14.832 10.235  -7.260  1.00 86.46 223 A 1 
ATOM   1778 O O   . PHE A 1 223 ? -14.610 10.970  -8.214  1.00 83.22 223 A 1 
ATOM   1779 C CB  . PHE A 1 223 ? -12.424 10.556  -6.553  1.00 81.14 223 A 1 
ATOM   1780 C CG  . PHE A 1 223 ? -11.402 10.636  -5.442  1.00 77.24 223 A 1 
ATOM   1781 C CD1 . PHE A 1 223 ? -11.511 11.619  -4.441  1.00 72.34 223 A 1 
ATOM   1782 C CD2 . PHE A 1 223 ? -10.321 9.740   -5.416  1.00 71.77 223 A 1 
ATOM   1783 C CE1 . PHE A 1 223 ? -10.555 11.718  -3.435  1.00 68.39 223 A 1 
ATOM   1784 C CE2 . PHE A 1 223 ? -9.356  9.831   -4.412  1.00 68.06 223 A 1 
ATOM   1785 C CZ  . PHE A 1 223 ? -9.468  10.820  -3.415  1.00 67.28 223 A 1 
ATOM   1786 N N   . ASN A 1 224 ? -16.017 9.550   -7.149  1.00 80.36 224 A 1 
ATOM   1787 C CA  . ASN A 1 224 ? -16.995 9.434   -8.150  1.00 80.44 224 A 1 
ATOM   1788 C C   . ASN A 1 224 ? -16.436 9.341   -9.544  1.00 77.82 224 A 1 
ATOM   1789 O O   . ASN A 1 224 ? -16.306 10.307  -10.269 1.00 74.38 224 A 1 
ATOM   1790 C CB  . ASN A 1 224 ? -18.029 10.527  -8.028  1.00 80.24 224 A 1 
ATOM   1791 C CG  . ASN A 1 224 ? -18.986 10.304  -7.008  1.00 79.27 224 A 1 
ATOM   1792 O OD1 . ASN A 1 224 ? -19.230 9.153   -6.592  1.00 74.43 224 A 1 
ATOM   1793 N ND2 . ASN A 1 224 ? -19.695 10.920  -6.497  1.00 77.90 224 A 1 
ATOM   1794 N N   . TYR A 1 225 ? -16.083 8.141   -9.999  1.00 77.63 225 A 1 
ATOM   1795 C CA  . TYR A 1 225 ? -15.674 7.787   -11.354 1.00 76.22 225 A 1 
ATOM   1796 C C   . TYR A 1 225 ? -14.426 8.535   -11.850 1.00 77.82 225 A 1 
ATOM   1797 O O   . TYR A 1 225 ? -14.354 8.979   -12.986 1.00 73.99 225 A 1 
ATOM   1798 C CB  . TYR A 1 225 ? -16.867 7.892   -12.310 1.00 72.54 225 A 1 
ATOM   1799 C CG  . TYR A 1 225 ? -18.103 7.181   -11.815 1.00 68.34 225 A 1 
ATOM   1800 C CD1 . TYR A 1 225 ? -18.213 5.787   -11.946 1.00 64.13 225 A 1 
ATOM   1801 C CD2 . TYR A 1 225 ? -19.146 7.898   -11.199 1.00 64.13 225 A 1 
ATOM   1802 C CE1 . TYR A 1 225 ? -19.353 5.112   -11.482 1.00 59.11 225 A 1 
ATOM   1803 C CE2 . TYR A 1 225 ? -20.289 7.238   -10.732 1.00 58.52 225 A 1 
ATOM   1804 C CZ  . TYR A 1 225 ? -20.388 5.840   -10.880 1.00 57.81 225 A 1 
ATOM   1805 O OH  . TYR A 1 225 ? -21.508 5.184   -10.432 1.00 52.02 225 A 1 
ATOM   1806 N N   . SER A 1 226 ? -13.407 8.666   -10.988 1.00 83.04 226 A 1 
ATOM   1807 C CA  . SER A 1 226 ? -12.110 9.213   -11.371 1.00 82.69 226 A 1 
ATOM   1808 C C   . SER A 1 226 ? -11.272 8.146   -12.067 1.00 86.54 226 A 1 
ATOM   1809 O O   . SER A 1 226 ? -10.651 7.313   -11.404 1.00 83.07 226 A 1 
ATOM   1810 C CB  . SER A 1 226 ? -11.400 9.771   -10.140 1.00 75.22 226 A 1 
ATOM   1811 O OG  . SER A 1 226 ? -10.147 10.313  -10.481 1.00 67.73 226 A 1 
ATOM   1812 N N   . ASP A 1 227 ? -11.224 8.204   -13.413 1.00 89.70 227 A 1 
ATOM   1813 C CA  . ASP A 1 227 ? -10.310 7.389   -14.213 1.00 91.31 227 A 1 
ATOM   1814 C C   . ASP A 1 227 ? -8.864  7.660   -13.822 1.00 93.10 227 A 1 
ATOM   1815 O O   . ASP A 1 227 ? -8.463  8.809   -13.613 1.00 91.32 227 A 1 
ATOM   1816 C CB  . ASP A 1 227 ? -10.500 7.674   -15.701 1.00 88.84 227 A 1 
ATOM   1817 C CG  . ASP A 1 227 ? -11.899 7.278   -16.162 1.00 82.14 227 A 1 
ATOM   1818 O OD1 . ASP A 1 227 ? -12.174 6.058   -16.179 1.00 74.82 227 A 1 
ATOM   1819 O OD2 . ASP A 1 227 ? -12.695 8.204   -16.443 1.00 75.19 227 A 1 
ATOM   1820 N N   . GLN A 1 228 ? -8.060  6.604   -13.725 1.00 95.18 228 A 1 
ATOM   1821 C CA  . GLN A 1 228 ? -6.657  6.691   -13.328 1.00 95.79 228 A 1 
ATOM   1822 C C   . GLN A 1 228 ? -5.712  6.643   -14.527 1.00 96.64 228 A 1 
ATOM   1823 O O   . GLN A 1 228 ? -4.695  7.321   -14.550 1.00 95.00 228 A 1 
ATOM   1824 C CB  . GLN A 1 228 ? -6.325  5.577   -12.328 1.00 94.96 228 A 1 
ATOM   1825 C CG  . GLN A 1 228 ? -7.162  5.632   -11.041 1.00 93.41 228 A 1 
ATOM   1826 C CD  . GLN A 1 228 ? -7.034  6.983   -10.341 1.00 92.61 228 A 1 
ATOM   1827 O OE1 . GLN A 1 228 ? -5.984  7.355   -9.846  1.00 83.95 228 A 1 
ATOM   1828 N NE2 . GLN A 1 228 ? -8.075  7.773   -10.318 1.00 83.12 228 A 1 
ATOM   1829 N N   . LEU A 1 229 ? -6.046  5.854   -15.540 1.00 96.97 229 A 1 
ATOM   1830 C CA  . LEU A 1 229 ? -5.230  5.661   -16.729 1.00 97.07 229 A 1 
ATOM   1831 C C   . LEU A 1 229 ? -5.864  6.356   -17.936 1.00 96.72 229 A 1 
ATOM   1832 O O   . LEU A 1 229 ? -7.083  6.511   -17.995 1.00 95.94 229 A 1 
ATOM   1833 C CB  . LEU A 1 229 ? -5.006  4.162   -16.974 1.00 97.36 229 A 1 
ATOM   1834 C CG  . LEU A 1 229 ? -4.464  3.362   -15.776 1.00 96.99 229 A 1 
ATOM   1835 C CD1 . LEU A 1 229 ? -4.187  1.923   -16.205 1.00 96.63 229 A 1 
ATOM   1836 C CD2 . LEU A 1 229 ? -3.170  3.945   -15.211 1.00 96.64 229 A 1 
ATOM   1837 N N   . TYR A 1 230 ? -5.050  6.741   -18.919 1.00 97.37 230 A 1 
ATOM   1838 C CA  . TYR A 1 230 ? -5.580  7.157   -20.212 1.00 97.04 230 A 1 
ATOM   1839 C C   . TYR A 1 230 ? -6.437  6.026   -20.812 1.00 97.03 230 A 1 
ATOM   1840 O O   . TYR A 1 230 ? -6.000  4.873   -20.754 1.00 96.51 230 A 1 
ATOM   1841 C CB  . TYR A 1 230 ? -4.442  7.508   -21.172 1.00 96.55 230 A 1 
ATOM   1842 C CG  . TYR A 1 230 ? -3.723  8.800   -20.853 1.00 96.42 230 A 1 
ATOM   1843 C CD1 . TYR A 1 230 ? -4.389  10.020  -21.015 1.00 95.29 230 A 1 
ATOM   1844 C CD2 . TYR A 1 230 ? -2.391  8.780   -20.419 1.00 95.60 230 A 1 
ATOM   1845 C CE1 . TYR A 1 230 ? -3.725  11.235  -20.752 1.00 94.68 230 A 1 
ATOM   1846 C CE2 . TYR A 1 230 ? -1.714  9.986   -20.151 1.00 94.74 230 A 1 
ATOM   1847 C CZ  . TYR A 1 230 ? -2.389  11.207  -20.316 1.00 95.06 230 A 1 
ATOM   1848 O OH  . TYR A 1 230 ? -1.743  12.384  -20.051 1.00 93.15 230 A 1 
ATOM   1849 N N   . PRO A 1 231 ? -7.585  6.314   -21.432 1.00 96.35 231 A 1 
ATOM   1850 C CA  . PRO A 1 231 ? -8.509  5.290   -21.932 1.00 95.78 231 A 1 
ATOM   1851 C C   . PRO A 1 231 ? -7.841  4.248   -22.838 1.00 96.21 231 A 1 
ATOM   1852 O O   . PRO A 1 231 ? -8.006  3.047   -22.638 1.00 95.79 231 A 1 
ATOM   1853 C CB  . PRO A 1 231 ? -9.614  6.057   -22.660 1.00 94.41 231 A 1 
ATOM   1854 C CG  . PRO A 1 231 ? -9.645  7.397   -21.928 1.00 91.93 231 A 1 
ATOM   1855 C CD  . PRO A 1 231 ? -8.178  7.632   -21.578 1.00 94.77 231 A 1 
ATOM   1856 N N   . GLN A 1 232 ? -7.003  4.688   -23.789 1.00 96.49 232 A 1 
ATOM   1857 C CA  . GLN A 1 232 ? -6.304  3.800   -24.714 1.00 96.26 232 A 1 
ATOM   1858 C C   . GLN A 1 232 ? -5.338  2.825   -24.017 1.00 97.10 232 A 1 
ATOM   1859 O O   . GLN A 1 232 ? -5.100  1.724   -24.529 1.00 96.62 232 A 1 
ATOM   1860 C CB  . GLN A 1 232 ? -5.586  4.603   -25.810 1.00 94.98 232 A 1 
ATOM   1861 C CG  . GLN A 1 232 ? -4.361  5.450   -25.394 1.00 89.83 232 A 1 
ATOM   1862 C CD  . GLN A 1 232 ? -4.686  6.833   -24.823 1.00 89.46 232 A 1 
ATOM   1863 O OE1 . GLN A 1 232 ? -5.788  7.130   -24.397 1.00 83.53 232 A 1 
ATOM   1864 N NE2 . GLN A 1 232 ? -3.723  7.726   -24.807 1.00 82.06 232 A 1 
ATOM   1865 N N   . TYR A 1 233 ? -4.770  3.204   -22.871 1.00 97.51 233 A 1 
ATOM   1866 C CA  . TYR A 1 233 ? -3.910  2.323   -22.086 1.00 97.89 233 A 1 
ATOM   1867 C C   . TYR A 1 233 ? -4.715  1.468   -21.127 1.00 98.14 233 A 1 
ATOM   1868 O O   . TYR A 1 233 ? -4.388  0.291   -20.960 1.00 97.86 233 A 1 
ATOM   1869 C CB  . TYR A 1 233 ? -2.854  3.128   -21.326 1.00 97.83 233 A 1 
ATOM   1870 C CG  . TYR A 1 233 ? -1.946  3.978   -22.182 1.00 97.86 233 A 1 
ATOM   1871 C CD1 . TYR A 1 233 ? -1.446  3.511   -23.416 1.00 97.09 233 A 1 
ATOM   1872 C CD2 . TYR A 1 233 ? -1.586  5.266   -21.738 1.00 97.14 233 A 1 
ATOM   1873 C CE1 . TYR A 1 233 ? -0.624  4.326   -24.209 1.00 96.66 233 A 1 
ATOM   1874 C CE2 . TYR A 1 233 ? -0.768  6.085   -22.515 1.00 96.64 233 A 1 
ATOM   1875 C CZ  . TYR A 1 233 ? -0.297  5.616   -23.757 1.00 96.92 233 A 1 
ATOM   1876 O OH  . TYR A 1 233 ? 0.474   6.431   -24.527 1.00 95.91 233 A 1 
ATOM   1877 N N   . ASN A 1 234 ? -5.765  2.019   -20.524 1.00 97.86 234 A 1 
ATOM   1878 C CA  . ASN A 1 234 ? -6.656  1.288   -19.641 1.00 97.70 234 A 1 
ATOM   1879 C C   . ASN A 1 234 ? -7.216  0.037   -20.326 1.00 98.06 234 A 1 
ATOM   1880 O O   . ASN A 1 234 ? -6.999  -1.075  -19.848 1.00 98.00 234 A 1 
ATOM   1881 C CB  . ASN A 1 234 ? -7.782  2.222   -19.172 1.00 97.41 234 A 1 
ATOM   1882 C CG  . ASN A 1 234 ? -8.655  1.518   -18.151 1.00 97.16 234 A 1 
ATOM   1883 O OD1 . ASN A 1 234 ? -8.291  1.413   -16.990 1.00 94.50 234 A 1 
ATOM   1884 N ND2 . ASN A 1 234 ? -9.776  0.975   -18.564 1.00 94.17 234 A 1 
ATOM   1885 N N   . ASP A 1 235 ? -7.849  0.230   -21.486 1.00 97.59 235 A 1 
ATOM   1886 C CA  . ASP A 1 235 ? -8.526  -0.848  -22.200 1.00 97.20 235 A 1 
ATOM   1887 C C   . ASP A 1 235 ? -7.520  -1.900  -22.678 1.00 97.82 235 A 1 
ATOM   1888 O O   . ASP A 1 235 ? -7.711  -3.101  -22.468 1.00 97.53 235 A 1 
ATOM   1889 C CB  . ASP A 1 235 ? -9.323  -0.255  -23.370 1.00 95.94 235 A 1 
ATOM   1890 C CG  . ASP A 1 235 ? -10.455 0.684   -22.937 1.00 90.87 235 A 1 
ATOM   1891 O OD1 . ASP A 1 235 ? -10.679 0.848   -21.712 1.00 86.42 235 A 1 
ATOM   1892 O OD2 . ASP A 1 235 ? -11.087 1.258   -23.849 1.00 86.00 235 A 1 
ATOM   1893 N N   . ARG A 1 236 ? -6.376  -1.460  -23.236 1.00 97.78 236 A 1 
ATOM   1894 C CA  . ARG A 1 236 ? -5.307  -2.363  -23.663 1.00 98.18 236 A 1 
ATOM   1895 C C   . ARG A 1 236 ? -4.690  -3.137  -22.489 1.00 98.41 236 A 1 
ATOM   1896 O O   . ARG A 1 236 ? -4.335  -4.304  -22.653 1.00 98.24 236 A 1 
ATOM   1897 C CB  . ARG A 1 236 ? -4.250  -1.573  -24.449 1.00 97.80 236 A 1 
ATOM   1898 C CG  . ARG A 1 236 ? -3.226  -2.496  -25.137 1.00 95.94 236 A 1 
ATOM   1899 C CD  . ARG A 1 236 ? -2.251  -1.674  -25.984 1.00 94.53 236 A 1 
ATOM   1900 N NE  . ARG A 1 236 ? -1.265  -2.528  -26.676 1.00 92.44 236 A 1 
ATOM   1901 C CZ  . ARG A 1 236 ? -0.217  -2.101  -27.367 1.00 90.33 236 A 1 
ATOM   1902 N NH1 . ARG A 1 236 ? 0.036   -0.840  -27.529 1.00 88.06 236 A 1 
ATOM   1903 N NH2 . ARG A 1 236 ? 0.597   -2.950  -27.908 1.00 85.76 236 A 1 
ATOM   1904 N N   . LEU A 1 237 ? -4.554  -2.514  -21.316 1.00 98.24 237 A 1 
ATOM   1905 C CA  . LEU A 1 237 ? -4.023  -3.169  -20.119 1.00 98.44 237 A 1 
ATOM   1906 C C   . LEU A 1 237 ? -5.004  -4.218  -19.584 1.00 98.68 237 A 1 
ATOM   1907 O O   . LEU A 1 237 ? -4.591  -5.342  -19.301 1.00 98.52 237 A 1 
ATOM   1908 C CB  . LEU A 1 237 ? -3.672  -2.114  -19.067 1.00 98.45 237 A 1 
ATOM   1909 C CG  . LEU A 1 237 ? -3.081  -2.692  -17.763 1.00 98.08 237 A 1 
ATOM   1910 C CD1 . LEU A 1 237 ? -1.778  -3.445  -17.998 1.00 97.61 237 A 1 
ATOM   1911 C CD2 . LEU A 1 237 ? -2.810  -1.557  -16.783 1.00 97.55 237 A 1 
ATOM   1912 N N   . VAL A 1 238 ? -6.294  -3.884  -19.488 1.00 98.40 238 A 1 
ATOM   1913 C CA  . VAL A 1 238 ? -7.344  -4.826  -19.083 1.00 98.48 238 A 1 
ATOM   1914 C C   . VAL A 1 238 ? -7.357  -6.032  -20.013 1.00 98.52 238 A 1 
ATOM   1915 O O   . VAL A 1 238 ? -7.278  -7.174  -19.550 1.00 98.46 238 A 1 
ATOM   1916 C CB  . VAL A 1 238 ? -8.732  -4.139  -19.045 1.00 98.15 238 A 1 
ATOM   1917 C CG1 . VAL A 1 238 ? -9.868  -5.147  -18.814 1.00 97.37 238 A 1 
ATOM   1918 C CG2 . VAL A 1 238 ? -8.797  -3.116  -17.912 1.00 97.47 238 A 1 
ATOM   1919 N N   . ASP A 1 239 ? -7.367  -5.791  -21.328 1.00 98.44 239 A 1 
ATOM   1920 C CA  . ASP A 1 239 ? -7.323  -6.836  -22.344 1.00 98.34 239 A 1 
ATOM   1921 C C   . ASP A 1 239 ? -6.068  -7.705  -22.225 1.00 98.58 239 A 1 
ATOM   1922 O O   . ASP A 1 239 ? -6.156  -8.928  -22.270 1.00 98.28 239 A 1 
ATOM   1923 C CB  . ASP A 1 239 ? -7.384  -6.195  -23.738 1.00 97.77 239 A 1 
ATOM   1924 C CG  . ASP A 1 239 ? -8.786  -6.038  -24.303 1.00 93.95 239 A 1 
ATOM   1925 O OD1 . ASP A 1 239 ? -9.770  -6.266  -23.568 1.00 90.94 239 A 1 
ATOM   1926 O OD2 . ASP A 1 239 ? -8.858  -5.875  -25.541 1.00 90.62 239 A 1 
ATOM   1927 N N   . SER A 1 240 ? -4.901  -7.082  -22.045 1.00 98.48 240 A 1 
ATOM   1928 C CA  . SER A 1 240 ? -3.616  -7.786  -21.949 1.00 98.37 240 A 1 
ATOM   1929 C C   . SER A 1 240 ? -3.548  -8.669  -20.705 1.00 98.57 240 A 1 
ATOM   1930 O O   . SER A 1 240 ? -3.057  -9.787  -20.778 1.00 98.16 240 A 1 
ATOM   1931 C CB  . SER A 1 240 ? -2.445  -6.807  -21.919 1.00 97.74 240 A 1 
ATOM   1932 O OG  . SER A 1 240 ? -2.398  -6.035  -23.109 1.00 91.78 240 A 1 
ATOM   1933 N N   . LEU A 1 241 ? -4.058  -8.202  -19.566 1.00 98.55 241 A 1 
ATOM   1934 C CA  . LEU A 1 241 ? -4.084  -8.979  -18.334 1.00 98.64 241 A 1 
ATOM   1935 C C   . LEU A 1 241 ? -5.101  -10.128 -18.428 1.00 98.57 241 A 1 
ATOM   1936 O O   . LEU A 1 241 ? -4.762  -11.275 -18.138 1.00 98.38 241 A 1 
ATOM   1937 C CB  . LEU A 1 241 ? -4.395  -8.051  -17.148 1.00 98.62 241 A 1 
ATOM   1938 C CG  . LEU A 1 241 ? -3.278  -7.038  -16.831 1.00 98.40 241 A 1 
ATOM   1939 C CD1 . LEU A 1 241 ? -3.796  -6.004  -15.834 1.00 98.02 241 A 1 
ATOM   1940 C CD2 . LEU A 1 241 ? -2.043  -7.706  -16.223 1.00 97.75 241 A 1 
ATOM   1941 N N   . ALA A 1 242 ? -6.325  -9.848  -18.876 1.00 98.62 242 A 1 
ATOM   1942 C CA  . ALA A 1 242 ? -7.378  -10.857 -18.980 1.00 98.56 242 A 1 
ATOM   1943 C C   . ALA A 1 242 ? -7.054  -11.960 -20.009 1.00 98.40 242 A 1 
ATOM   1944 O O   . ALA A 1 242 ? -7.384  -13.127 -19.784 1.00 97.92 242 A 1 
ATOM   1945 C CB  . ALA A 1 242 ? -8.689  -10.147 -19.306 1.00 98.31 242 A 1 
ATOM   1946 N N   . GLU A 1 243 ? -6.355  -11.628 -21.096 1.00 98.48 243 A 1 
ATOM   1947 C CA  . GLU A 1 243 ? -5.935  -12.572 -22.138 1.00 98.27 243 A 1 
ATOM   1948 C C   . GLU A 1 243 ? -5.064  -13.705 -21.586 1.00 98.33 243 A 1 
ATOM   1949 O O   . GLU A 1 243 ? -5.118  -14.828 -22.093 1.00 97.66 243 A 1 
ATOM   1950 C CB  . GLU A 1 243 ? -5.195  -11.793 -23.240 1.00 97.39 243 A 1 
ATOM   1951 C CG  . GLU A 1 243 ? -4.823  -12.630 -24.480 1.00 89.76 243 A 1 
ATOM   1952 C CD  . GLU A 1 243 ? -6.061  -13.216 -25.191 1.00 85.02 243 A 1 
ATOM   1953 O OE1 . GLU A 1 243 ? -6.005  -14.393 -25.600 1.00 79.47 243 A 1 
ATOM   1954 O OE2 . GLU A 1 243 ? -7.102  -12.529 -25.292 1.00 78.33 243 A 1 
ATOM   1955 N N   . TYR A 1 244 ? -4.308  -13.448 -20.519 1.00 98.56 244 A 1 
ATOM   1956 C CA  . TYR A 1 244 ? -3.417  -14.398 -19.860 1.00 98.58 244 A 1 
ATOM   1957 C C   . TYR A 1 244 ? -3.964  -14.903 -18.513 1.00 98.54 244 A 1 
ATOM   1958 O O   . TYR A 1 244 ? -3.199  -15.214 -17.604 1.00 98.02 244 A 1 
ATOM   1959 C CB  . TYR A 1 244 ? -2.003  -13.809 -19.757 1.00 98.59 244 A 1 
ATOM   1960 C CG  . TYR A 1 244 ? -1.372  -13.537 -21.099 1.00 98.63 244 A 1 
ATOM   1961 C CD1 . TYR A 1 244 ? -0.828  -14.584 -21.869 1.00 98.25 244 A 1 
ATOM   1962 C CD2 . TYR A 1 244 ? -1.339  -12.224 -21.606 1.00 98.25 244 A 1 
ATOM   1963 C CE1 . TYR A 1 244 ? -0.261  -14.327 -23.127 1.00 97.92 244 A 1 
ATOM   1964 C CE2 . TYR A 1 244 ? -0.785  -11.960 -22.856 1.00 97.94 244 A 1 
ATOM   1965 C CZ  . TYR A 1 244 ? -0.248  -13.008 -23.626 1.00 98.09 244 A 1 
ATOM   1966 O OH  . TYR A 1 244 ? 0.280   -12.739 -24.853 1.00 97.21 244 A 1 
ATOM   1967 N N   . ASN A 1 245 ? -5.287  -15.034 -18.380 1.00 98.38 245 A 1 
ATOM   1968 C CA  . ASN A 1 245 ? -5.928  -15.536 -17.163 1.00 98.00 245 A 1 
ATOM   1969 C C   . ASN A 1 245 ? -5.547  -16.980 -16.784 1.00 97.85 245 A 1 
ATOM   1970 O O   . ASN A 1 245 ? -5.734  -17.391 -15.646 1.00 96.58 245 A 1 
ATOM   1971 C CB  . ASN A 1 245 ? -7.453  -15.402 -17.313 1.00 97.38 245 A 1 
ATOM   1972 C CG  . ASN A 1 245 ? -8.068  -16.482 -18.186 1.00 96.95 245 A 1 
ATOM   1973 O OD1 . ASN A 1 245 ? -7.678  -16.754 -19.301 1.00 92.07 245 A 1 
ATOM   1974 N ND2 . ASN A 1 245 ? -9.076  -17.155 -17.686 1.00 91.17 245 A 1 
ATOM   1975 N N   . ASP A 1 246 ? -5.009  -17.745 -17.734 1.00 97.98 246 A 1 
ATOM   1976 C CA  . ASP A 1 246 ? -4.445  -19.078 -17.539 1.00 97.68 246 A 1 
ATOM   1977 C C   . ASP A 1 246 ? -3.029  -19.061 -16.936 1.00 97.78 246 A 1 
ATOM   1978 O O   . ASP A 1 246 ? -2.578  -20.057 -16.368 1.00 96.85 246 A 1 
ATOM   1979 C CB  . ASP A 1 246 ? -4.461  -19.823 -18.888 1.00 97.08 246 A 1 
ATOM   1980 C CG  . ASP A 1 246 ? -3.654  -19.127 -19.989 1.00 96.39 246 A 1 
ATOM   1981 O OD1 . ASP A 1 246 ? -3.837  -17.905 -20.220 1.00 94.38 246 A 1 
ATOM   1982 O OD2 . ASP A 1 246 ? -2.877  -19.796 -20.696 1.00 93.71 246 A 1 
ATOM   1983 N N   . VAL A 1 247 ? -2.332  -17.937 -17.037 1.00 98.16 247 A 1 
ATOM   1984 C CA  . VAL A 1 247 ? -0.975  -17.726 -16.511 1.00 98.39 247 A 1 
ATOM   1985 C C   . VAL A 1 247 ? -1.001  -16.916 -15.213 1.00 98.32 247 A 1 
ATOM   1986 O O   . VAL A 1 247 ? -0.262  -17.215 -14.279 1.00 98.05 247 A 1 
ATOM   1987 C CB  . VAL A 1 247 ? -0.099  -17.022 -17.569 1.00 98.33 247 A 1 
ATOM   1988 C CG1 . VAL A 1 247 ? 1.328   -16.786 -17.079 1.00 97.72 247 A 1 
ATOM   1989 C CG2 . VAL A 1 247 ? -0.012  -17.846 -18.864 1.00 97.70 247 A 1 
ATOM   1990 N N   . ILE A 1 248 ? -1.848  -15.888 -15.134 1.00 98.43 248 A 1 
ATOM   1991 C CA  . ILE A 1 248 ? -1.871  -14.910 -14.042 1.00 98.53 248 A 1 
ATOM   1992 C C   . ILE A 1 248 ? -2.752  -15.415 -12.893 1.00 98.38 248 A 1 
ATOM   1993 O O   . ILE A 1 248 ? -3.968  -15.528 -13.026 1.00 97.98 248 A 1 
ATOM   1994 C CB  . ILE A 1 248 ? -2.308  -13.520 -14.558 1.00 98.58 248 A 1 
ATOM   1995 C CG1 . ILE A 1 248 ? -1.312  -13.001 -15.627 1.00 98.28 248 A 1 
ATOM   1996 C CG2 . ILE A 1 248 ? -2.401  -12.522 -13.387 1.00 98.35 248 A 1 
ATOM   1997 C CD1 . ILE A 1 248 ? -1.773  -11.726 -16.337 1.00 98.10 248 A 1 
ATOM   1998 N N   . LEU A 1 249 ? -2.135  -15.636 -11.726 1.00 98.36 249 A 1 
ATOM   1999 C CA  . LEU A 1 249 ? -2.852  -16.005 -10.501 1.00 98.05 249 A 1 
ATOM   2000 C C   . LEU A 1 249 ? -3.594  -14.827 -9.863  1.00 98.10 249 A 1 
ATOM   2001 O O   . LEU A 1 249 ? -4.582  -15.021 -9.162  1.00 97.08 249 A 1 
ATOM   2002 C CB  . LEU A 1 249 ? -1.867  -16.597 -9.475  1.00 97.24 249 A 1 
ATOM   2003 C CG  . LEU A 1 249 ? -1.074  -17.829 -9.946  1.00 95.08 249 A 1 
ATOM   2004 C CD1 . LEU A 1 249 ? -0.294  -18.381 -8.751  1.00 92.97 249 A 1 
ATOM   2005 C CD2 . LEU A 1 249 ? -1.963  -18.936 -10.488 1.00 92.81 249 A 1 
ATOM   2006 N N   . GLY A 1 250 ? -3.097  -13.614 -10.076 1.00 98.30 250 A 1 
ATOM   2007 C CA  . GLY A 1 250 ? -3.653  -12.379 -9.542  1.00 98.44 250 A 1 
ATOM   2008 C C   . GLY A 1 250 ? -2.761  -11.185 -9.841  1.00 98.67 250 A 1 
ATOM   2009 O O   . GLY A 1 250 ? -1.590  -11.332 -10.186 1.00 98.50 250 A 1 
ATOM   2010 N N   . VAL A 1 251 ? -3.330  -9.994  -9.680  1.00 98.70 251 A 1 
ATOM   2011 C CA  . VAL A 1 251 ? -2.659  -8.700  -9.855  1.00 98.79 251 A 1 
ATOM   2012 C C   . VAL A 1 251 ? -2.675  -7.955  -8.524  1.00 98.78 251 A 1 
ATOM   2013 O O   . VAL A 1 251 ? -3.702  -7.916  -7.851  1.00 98.49 251 A 1 
ATOM   2014 C CB  . VAL A 1 251 ? -3.331  -7.876  -10.968 1.00 98.62 251 A 1 
ATOM   2015 C CG1 . VAL A 1 251 ? -2.589  -6.565  -11.219 1.00 98.12 251 A 1 
ATOM   2016 C CG2 . VAL A 1 251 ? -3.399  -8.640  -12.298 1.00 98.10 251 A 1 
ATOM   2017 N N   . LEU A 1 252 ? -1.545  -7.376  -8.128  1.00 98.65 252 A 1 
ATOM   2018 C CA  . LEU A 1 252 ? -1.418  -6.565  -6.921  1.00 98.76 252 A 1 
ATOM   2019 C C   . LEU A 1 252 ? -1.156  -5.111  -7.311  1.00 98.70 252 A 1 
ATOM   2020 O O   . LEU A 1 252 ? -0.237  -4.836  -8.084  1.00 98.21 252 A 1 
ATOM   2021 C CB  . LEU A 1 252 ? -0.298  -7.102  -6.010  1.00 98.49 252 A 1 
ATOM   2022 C CG  . LEU A 1 252 ? -0.645  -8.393  -5.237  1.00 96.45 252 A 1 
ATOM   2023 C CD1 . LEU A 1 252 ? -0.622  -9.645  -6.105  1.00 90.71 252 A 1 
ATOM   2024 C CD2 . LEU A 1 252 ? 0.371   -8.599  -4.126  1.00 90.72 252 A 1 
ATOM   2025 N N   . CYS A 1 253 ? -1.949  -4.196  -6.755  1.00 98.40 253 A 1 
ATOM   2026 C CA  . CYS A 1 253 ? -1.862  -2.759  -6.998  1.00 98.39 253 A 1 
ATOM   2027 C C   . CYS A 1 253 ? -1.851  -1.968  -5.681  1.00 98.32 253 A 1 
ATOM   2028 O O   . CYS A 1 253 ? -2.244  -2.483  -4.633  1.00 97.29 253 A 1 
ATOM   2029 C CB  . CYS A 1 253 ? -3.042  -2.313  -7.874  1.00 97.68 253 A 1 
ATOM   2030 S SG  . CYS A 1 253 ? -3.253  -3.179  -9.447  1.00 96.28 253 A 1 
ATOM   2031 N N   . GLY A 1 254 ? -1.435  -0.708  -5.754  1.00 97.79 254 A 1 
ATOM   2032 C CA  . GLY A 1 254 ? -1.489  0.277   -4.674  1.00 97.45 254 A 1 
ATOM   2033 C C   . GLY A 1 254 ? -2.211  1.552   -5.125  1.00 97.19 254 A 1 
ATOM   2034 O O   . GLY A 1 254 ? -3.302  1.474   -5.703  1.00 95.42 254 A 1 
ATOM   2035 N N   . HIS A 1 255 ? -1.588  2.709   -4.905  1.00 96.22 255 A 1 
ATOM   2036 C CA  . HIS A 1 255 ? -1.948  4.057   -5.378  1.00 95.65 255 A 1 
ATOM   2037 C C   . HIS A 1 255 ? -3.207  4.675   -4.752  1.00 95.57 255 A 1 
ATOM   2038 O O   . HIS A 1 255 ? -3.202  5.862   -4.414  1.00 92.54 255 A 1 
ATOM   2039 C CB  . HIS A 1 255 ? -2.037  4.048   -6.913  1.00 94.25 255 A 1 
ATOM   2040 C CG  . HIS A 1 255 ? -2.393  5.372   -7.507  1.00 94.58 255 A 1 
ATOM   2041 N ND1 . HIS A 1 255 ? -1.640  6.514   -7.418  1.00 91.43 255 A 1 
ATOM   2042 C CD2 . HIS A 1 255 ? -3.513  5.684   -8.234  1.00 90.64 255 A 1 
ATOM   2043 C CE1 . HIS A 1 255 ? -2.292  7.493   -8.073  1.00 90.59 255 A 1 
ATOM   2044 N NE2 . HIS A 1 255 ? -3.438  7.025   -8.585  1.00 91.12 255 A 1 
ATOM   2045 N N   . LEU A 1 256 ? -4.293  3.926   -4.592  1.00 95.42 256 A 1 
ATOM   2046 C CA  . LEU A 1 256 ? -5.564  4.484   -4.130  1.00 94.21 256 A 1 
ATOM   2047 C C   . LEU A 1 256 ? -5.667  4.624   -2.603  1.00 93.76 256 A 1 
ATOM   2048 O O   . LEU A 1 256 ? -6.608  5.255   -2.112  1.00 90.71 256 A 1 
ATOM   2049 C CB  . LEU A 1 256 ? -6.739  3.667   -4.686  1.00 93.36 256 A 1 
ATOM   2050 C CG  . LEU A 1 256 ? -6.850  3.654   -6.219  1.00 92.35 256 A 1 
ATOM   2051 C CD1 . LEU A 1 256 ? -8.121  2.925   -6.621  1.00 91.05 256 A 1 
ATOM   2052 C CD2 . LEU A 1 256 ? -6.902  5.056   -6.829  1.00 91.68 256 A 1 
ATOM   2053 N N   . HIS A 1 257 ? -4.730  4.027   -1.859  1.00 93.13 257 A 1 
ATOM   2054 C CA  . HIS A 1 257 ? -4.690  3.985   -0.382  1.00 93.82 257 A 1 
ATOM   2055 C C   . HIS A 1 257 ? -5.856  3.230   0.280   1.00 94.82 257 A 1 
ATOM   2056 O O   . HIS A 1 257 ? -5.914  3.127   1.503   1.00 92.66 257 A 1 
ATOM   2057 C CB  . HIS A 1 257 ? -4.546  5.407   0.192   1.00 92.75 257 A 1 
ATOM   2058 C CG  . HIS A 1 257 ? -3.333  6.176   -0.228  1.00 93.47 257 A 1 
ATOM   2059 N ND1 . HIS A 1 257 ? -2.782  7.216   0.497   1.00 88.47 257 A 1 
ATOM   2060 C CD2 . HIS A 1 257 ? -2.536  6.023   -1.329  1.00 87.35 257 A 1 
ATOM   2061 C CE1 . HIS A 1 257 ? -1.701  7.657   -0.155  1.00 88.32 257 A 1 
ATOM   2062 N NE2 . HIS A 1 257 ? -1.528  6.958   -1.275  1.00 89.22 257 A 1 
ATOM   2063 N N   . THR A 1 258 ? -6.784  2.701   -0.515  1.00 94.09 258 A 1 
ATOM   2064 C CA  . THR A 1 258 ? -8.012  2.047   -0.065  1.00 93.87 258 A 1 
ATOM   2065 C C   . THR A 1 258 ? -7.990  0.545   -0.327  1.00 94.89 258 A 1 
ATOM   2066 O O   . THR A 1 258 ? -7.356  0.074   -1.268  1.00 93.84 258 A 1 
ATOM   2067 C CB  . THR A 1 258 ? -9.240  2.699   -0.701  1.00 92.41 258 A 1 
ATOM   2068 O OG1 . THR A 1 258 ? -9.100  2.816   -2.095  1.00 88.47 258 A 1 
ATOM   2069 C CG2 . THR A 1 258 ? -9.478  4.098   -0.144  1.00 87.14 258 A 1 
ATOM   2070 N N   . ASP A 1 259 ? -8.691  -0.207  0.508   1.00 95.76 259 A 1 
ATOM   2071 C CA  . ASP A 1 259 ? -8.846  -1.652  0.376   1.00 96.44 259 A 1 
ATOM   2072 C C   . ASP A 1 259 ? -10.010 -1.970  -0.563  1.00 96.49 259 A 1 
ATOM   2073 O O   . ASP A 1 259 ? -11.180 -1.869  -0.202  1.00 95.46 259 A 1 
ATOM   2074 C CB  . ASP A 1 259 ? -9.029  -2.251  1.769   1.00 96.38 259 A 1 
ATOM   2075 C CG  . ASP A 1 259 ? -9.179  -3.772  1.760   1.00 96.53 259 A 1 
ATOM   2076 O OD1 . ASP A 1 259 ? -9.062  -4.415  0.700   1.00 94.76 259 A 1 
ATOM   2077 O OD2 . ASP A 1 259 ? -9.349  -4.343  2.856   1.00 94.76 259 A 1 
ATOM   2078 N N   . THR A 1 260 ? -9.688  -2.338  -1.803  1.00 96.59 260 A 1 
ATOM   2079 C CA  . THR A 1 260 ? -10.687 -2.677  -2.810  1.00 96.59 260 A 1 
ATOM   2080 C C   . THR A 1 260 ? -10.141 -3.696  -3.811  1.00 97.20 260 A 1 
ATOM   2081 O O   . THR A 1 260 ? -9.015  -4.186  -3.684  1.00 96.90 260 A 1 
ATOM   2082 C CB  . THR A 1 260 ? -11.230 -1.396  -3.487  1.00 95.22 260 A 1 
ATOM   2083 O OG1 . THR A 1 260 ? -12.362 -1.693  -4.273  1.00 89.46 260 A 1 
ATOM   2084 C CG2 . THR A 1 260 ? -10.206 -0.687  -4.358  1.00 90.33 260 A 1 
ATOM   2085 N N   . PHE A 1 261 ? -10.948 -4.056  -4.802  1.00 97.23 261 A 1 
ATOM   2086 C CA  . PHE A 1 261 ? -10.595 -5.026  -5.830  1.00 97.39 261 A 1 
ATOM   2087 C C   . PHE A 1 261 ? -11.158 -4.634  -7.196  1.00 97.29 261 A 1 
ATOM   2088 O O   . PHE A 1 261 ? -12.061 -3.808  -7.324  1.00 96.54 261 A 1 
ATOM   2089 C CB  . PHE A 1 261 ? -11.061 -6.425  -5.394  1.00 97.13 261 A 1 
ATOM   2090 C CG  . PHE A 1 261 ? -12.555 -6.572  -5.229  1.00 97.16 261 A 1 
ATOM   2091 C CD1 . PHE A 1 261 ? -13.174 -6.337  -3.978  1.00 96.05 261 A 1 
ATOM   2092 C CD2 . PHE A 1 261 ? -13.362 -6.951  -6.321  1.00 95.73 261 A 1 
ATOM   2093 C CE1 . PHE A 1 261 ? -14.556 -6.483  -3.817  1.00 94.77 261 A 1 
ATOM   2094 C CE2 . PHE A 1 261 ? -14.750 -7.100  -6.173  1.00 94.78 261 A 1 
ATOM   2095 C CZ  . PHE A 1 261 ? -15.342 -6.866  -4.921  1.00 95.15 261 A 1 
ATOM   2096 N N   . ARG A 1 262 ? -10.622 -5.261  -8.236  1.00 97.60 262 A 1 
ATOM   2097 C CA  . ARG A 1 262 ? -11.101 -5.174  -9.614  1.00 97.61 262 A 1 
ATOM   2098 C C   . ARG A 1 262 ? -11.245 -6.583  -10.179 1.00 98.13 262 A 1 
ATOM   2099 O O   . ARG A 1 262 ? -10.377 -7.429  -9.968  1.00 97.83 262 A 1 
ATOM   2100 C CB  . ARG A 1 262 ? -10.126 -4.368  -10.484 1.00 96.71 262 A 1 
ATOM   2101 C CG  . ARG A 1 262 ? -9.782  -2.962  -9.972  1.00 93.92 262 A 1 
ATOM   2102 C CD  . ARG A 1 262 ? -10.914 -1.981  -10.223 1.00 91.16 262 A 1 
ATOM   2103 N NE  . ARG A 1 262 ? -10.608 -0.669  -9.620  1.00 91.26 262 A 1 
ATOM   2104 C CZ  . ARG A 1 262 ? -11.019 -0.251  -8.440  1.00 91.38 262 A 1 
ATOM   2105 N NH1 . ARG A 1 262 ? -11.738 -0.993  -7.647  1.00 84.57 262 A 1 
ATOM   2106 N NH2 . ARG A 1 262 ? -10.738 0.932   -8.021  1.00 86.48 262 A 1 
ATOM   2107 N N   . ILE A 1 263 ? -12.309 -6.803  -10.931 1.00 97.76 263 A 1 
ATOM   2108 C CA  . ILE A 1 263 ? -12.465 -7.990  -11.780 1.00 97.90 263 A 1 
ATOM   2109 C C   . ILE A 1 263 ? -12.181 -7.530  -13.210 1.00 97.97 263 A 1 
ATOM   2110 O O   . ILE A 1 263 ? -13.019 -6.869  -13.824 1.00 97.41 263 A 1 
ATOM   2111 C CB  . ILE A 1 263 ? -13.861 -8.630  -11.616 1.00 97.72 263 A 1 
ATOM   2112 C CG1 . ILE A 1 263 ? -14.171 -8.920  -10.124 1.00 96.88 263 A 1 
ATOM   2113 C CG2 . ILE A 1 263 ? -13.912 -9.921  -12.456 1.00 96.98 263 A 1 
ATOM   2114 C CD1 . ILE A 1 263 ? -15.592 -9.455  -9.868  1.00 94.90 263 A 1 
ATOM   2115 N N   . LEU A 1 264 ? -10.989 -7.827  -13.705 1.00 98.23 264 A 1 
ATOM   2116 C CA  . LEU A 1 264 ? -10.576 -7.463  -15.058 1.00 98.29 264 A 1 
ATOM   2117 C C   . LEU A 1 264 ? -11.044 -8.554  -16.019 1.00 98.20 264 A 1 
ATOM   2118 O O   . LEU A 1 264 ? -10.747 -9.729  -15.797 1.00 97.81 264 A 1 
ATOM   2119 C CB  . LEU A 1 264 ? -9.054  -7.281  -15.122 1.00 98.09 264 A 1 
ATOM   2120 C CG  . LEU A 1 264 ? -8.461  -6.322  -14.079 1.00 97.34 264 A 1 
ATOM   2121 C CD1 . LEU A 1 264 ? -6.944  -6.265  -14.234 1.00 95.97 264 A 1 
ATOM   2122 C CD2 . LEU A 1 264 ? -9.021  -4.906  -14.219 1.00 95.64 264 A 1 
ATOM   2123 N N   . SER A 1 265 ? -11.773 -8.179  -17.075 1.00 97.93 265 A 1 
ATOM   2124 C CA  . SER A 1 265 ? -12.374 -9.146  -17.986 1.00 97.74 265 A 1 
ATOM   2125 C C   . SER A 1 265 ? -12.233 -8.772  -19.450 1.00 97.80 265 A 1 
ATOM   2126 O O   . SER A 1 265 ? -12.396 -7.609  -19.819 1.00 97.02 265 A 1 
ATOM   2127 C CB  . SER A 1 265 ? -13.852 -9.369  -17.635 1.00 95.99 265 A 1 
ATOM   2128 O OG  . SER A 1 265 ? -14.603 -8.188  -17.795 1.00 80.39 265 A 1 
ATOM   2129 N N   . LYS A 1 266 ? -12.024 -9.799  -20.294 1.00 97.55 266 A 1 
ATOM   2130 C CA  . LYS A 1 266 ? -12.104 -9.735  -21.753 1.00 97.20 266 A 1 
ATOM   2131 C C   . LYS A 1 266 ? -12.941 -10.922 -22.227 1.00 97.11 266 A 1 
ATOM   2132 O O   . LYS A 1 266 ? -12.470 -12.065 -22.234 1.00 95.54 266 A 1 
ATOM   2133 C CB  . LYS A 1 266 ? -10.696 -9.738  -22.334 1.00 96.43 266 A 1 
ATOM   2134 C CG  . LYS A 1 266 ? -10.702 -9.622  -23.861 1.00 93.83 266 A 1 
ATOM   2135 C CD  . LYS A 1 266 ? -9.259  -9.702  -24.377 1.00 90.82 266 A 1 
ATOM   2136 C CE  . LYS A 1 266 ? -9.193  -9.541  -25.883 1.00 84.76 266 A 1 
ATOM   2137 N NZ  . LYS A 1 266 ? -7.775  -9.642  -26.327 1.00 77.01 266 A 1 
ATOM   2138 N N   . GLY A 1 267 ? -14.191 -10.671 -22.560 1.00 96.15 267 A 1 
ATOM   2139 C CA  . GLY A 1 267 ? -15.160 -11.733 -22.798 1.00 95.69 267 A 1 
ATOM   2140 C C   . GLY A 1 267 ? -15.293 -12.633 -21.560 1.00 96.28 267 A 1 
ATOM   2141 O O   . GLY A 1 267 ? -15.610 -12.158 -20.477 1.00 94.14 267 A 1 
ATOM   2142 N N   . ASN A 1 268 ? -15.018 -13.928 -21.728 1.00 96.92 268 A 1 
ATOM   2143 C CA  . ASN A 1 268 ? -15.086 -14.911 -20.639 1.00 96.62 268 A 1 
ATOM   2144 C C   . ASN A 1 268 ? -13.785 -15.031 -19.832 1.00 97.29 268 A 1 
ATOM   2145 O O   . ASN A 1 268 ? -13.765 -15.717 -18.810 1.00 95.66 268 A 1 
ATOM   2146 C CB  . ASN A 1 268 ? -15.504 -16.268 -21.222 1.00 94.65 268 A 1 
ATOM   2147 C CG  . ASN A 1 268 ? -16.913 -16.257 -21.791 1.00 84.12 268 A 1 
ATOM   2148 O OD1 . ASN A 1 268 ? -17.738 -15.418 -21.505 1.00 71.57 268 A 1 
ATOM   2149 N ND2 . ASN A 1 268 ? -17.234 -17.222 -22.627 1.00 73.21 268 A 1 
ATOM   2150 N N   . LYS A 1 269 ? -12.688 -14.413 -20.283 1.00 97.86 269 A 1 
ATOM   2151 C CA  . LYS A 1 269 ? -11.405 -14.442 -19.579 1.00 98.07 269 A 1 
ATOM   2152 C C   . LYS A 1 269 ? -11.401 -13.370 -18.492 1.00 98.27 269 A 1 
ATOM   2153 O O   . LYS A 1 269 ? -11.696 -12.211 -18.777 1.00 97.64 269 A 1 
ATOM   2154 C CB  . LYS A 1 269 ? -10.246 -14.239 -20.555 1.00 97.78 269 A 1 
ATOM   2155 C CG  . LYS A 1 269 ? -10.111 -15.373 -21.581 1.00 96.30 269 A 1 
ATOM   2156 C CD  . LYS A 1 269 ? -8.851  -15.147 -22.419 1.00 93.67 269 A 1 
ATOM   2157 C CE  . LYS A 1 269 ? -8.606  -16.279 -23.414 1.00 87.51 269 A 1 
ATOM   2158 N NZ  . LYS A 1 269 ? -7.296  -16.111 -24.071 1.00 80.22 269 A 1 
ATOM   2159 N N   . LYS A 1 270 ? -11.067 -13.765 -17.260 1.00 98.31 270 A 1 
ATOM   2160 C CA  . LYS A 1 270 ? -11.108 -12.881 -16.096 1.00 98.33 270 A 1 
ATOM   2161 C C   . LYS A 1 270 ? -9.886  -13.090 -15.207 1.00 98.37 270 A 1 
ATOM   2162 O O   . LYS A 1 270 ? -9.433  -14.220 -15.034 1.00 97.79 270 A 1 
ATOM   2163 C CB  . LYS A 1 270 ? -12.402 -13.112 -15.290 1.00 97.92 270 A 1 
ATOM   2164 C CG  . LYS A 1 270 ? -13.668 -12.816 -16.110 1.00 97.05 270 A 1 
ATOM   2165 C CD  . LYS A 1 270 ? -14.938 -13.099 -15.314 1.00 95.52 270 A 1 
ATOM   2166 C CE  . LYS A 1 270 ? -16.162 -12.877 -16.207 1.00 91.96 270 A 1 
ATOM   2167 N NZ  . LYS A 1 270 ? -17.422 -13.245 -15.527 1.00 84.96 270 A 1 
ATOM   2168 N N   . VAL A 1 271 ? -9.387  -12.012 -14.619 1.00 98.57 271 A 1 
ATOM   2169 C CA  . VAL A 1 271 ? -8.335  -12.019 -13.600 1.00 98.51 271 A 1 
ATOM   2170 C C   . VAL A 1 271 ? -8.713  -11.085 -12.453 1.00 98.54 271 A 1 
ATOM   2171 O O   . VAL A 1 271 ? -9.400  -10.083 -12.661 1.00 97.94 271 A 1 
ATOM   2172 C CB  . VAL A 1 271 ? -6.944  -11.650 -14.161 1.00 97.52 271 A 1 
ATOM   2173 C CG1 . VAL A 1 271 ? -6.449  -12.713 -15.150 1.00 90.62 271 A 1 
ATOM   2174 C CG2 . VAL A 1 271 ? -6.904  -10.288 -14.845 1.00 90.32 271 A 1 
ATOM   2175 N N   . MET A 1 272 ? -8.263  -11.418 -11.245 1.00 98.44 272 A 1 
ATOM   2176 C CA  . MET A 1 272 ? -8.449  -10.549 -10.082 1.00 98.48 272 A 1 
ATOM   2177 C C   . MET A 1 272 ? -7.301  -9.557  -9.948  1.00 98.54 272 A 1 
ATOM   2178 O O   . MET A 1 272 ? -6.143  -9.949  -10.041 1.00 98.37 272 A 1 
ATOM   2179 C CB  . MET A 1 272 ? -8.567  -11.386 -8.803  1.00 98.20 272 A 1 
ATOM   2180 C CG  . MET A 1 272 ? -9.924  -12.091 -8.692  1.00 96.64 272 A 1 
ATOM   2181 S SD  . MET A 1 272 ? -11.380 -11.019 -8.834  1.00 97.39 272 A 1 
ATOM   2182 C CE  . MET A 1 272 ? -11.068 -9.813  -7.529  1.00 94.57 272 A 1 
ATOM   2183 N N   . ALA A 1 273 ? -7.634  -8.308  -9.640  1.00 98.51 273 A 1 
ATOM   2184 C CA  . ALA A 1 273 ? -6.691  -7.316  -9.161  1.00 98.41 273 A 1 
ATOM   2185 C C   . ALA A 1 273 ? -7.075  -6.844  -7.756  1.00 98.23 273 A 1 
ATOM   2186 O O   . ALA A 1 273 ? -8.245  -6.565  -7.482  1.00 97.75 273 A 1 
ATOM   2187 C CB  . ALA A 1 273 ? -6.585  -6.175  -10.165 1.00 98.30 273 A 1 
ATOM   2188 N N   . PHE A 1 274 ? -6.101  -6.756  -6.872  1.00 98.49 274 A 1 
ATOM   2189 C CA  . PHE A 1 274 ? -6.271  -6.365  -5.477  1.00 98.55 274 A 1 
ATOM   2190 C C   . PHE A 1 274 ? -5.539  -5.063  -5.221  1.00 98.50 274 A 1 
ATOM   2191 O O   . PHE A 1 274 ? -4.311  -4.999  -5.388  1.00 98.13 274 A 1 
ATOM   2192 C CB  . PHE A 1 274 ? -5.738  -7.472  -4.559  1.00 98.36 274 A 1 
ATOM   2193 C CG  . PHE A 1 274 ? -6.374  -8.813  -4.808  1.00 98.27 274 A 1 
ATOM   2194 C CD1 . PHE A 1 274 ? -7.681  -9.061  -4.355  1.00 97.30 274 A 1 
ATOM   2195 C CD2 . PHE A 1 274 ? -5.691  -9.792  -5.553  1.00 97.24 274 A 1 
ATOM   2196 C CE1 . PHE A 1 274 ? -8.311  -10.281 -4.644  1.00 96.47 274 A 1 
ATOM   2197 C CE2 . PHE A 1 274 ? -6.317  -11.015 -5.846  1.00 96.49 274 A 1 
ATOM   2198 C CZ  . PHE A 1 274 ? -7.624  -11.254 -5.398  1.00 96.86 274 A 1 
ATOM   2199 N N   . ILE A 1 275 ? -6.261  -4.032  -4.803  1.00 97.92 275 A 1 
ATOM   2200 C CA  . ILE A 1 275 ? -5.683  -2.764  -4.375  1.00 97.85 275 A 1 
ATOM   2201 C C   . ILE A 1 275 ? -5.447  -2.872  -2.867  1.00 97.80 275 A 1 
ATOM   2202 O O   . ILE A 1 275 ? -6.390  -3.006  -2.086  1.00 96.98 275 A 1 
ATOM   2203 C CB  . ILE A 1 275 ? -6.568  -1.584  -4.792  1.00 97.32 275 A 1 
ATOM   2204 C CG1 . ILE A 1 275 ? -6.667  -1.546  -6.336  1.00 95.52 275 A 1 
ATOM   2205 C CG2 . ILE A 1 275 ? -5.983  -0.271  -4.259  1.00 95.52 275 A 1 
ATOM   2206 C CD1 . ILE A 1 275 ? -7.747  -0.613  -6.871  1.00 88.73 275 A 1 
ATOM   2207 N N   . GLY A 1 276 ? -4.178  -2.909  -2.479  1.00 97.34 276 A 1 
ATOM   2208 C CA  . GLY A 1 276 ? -3.768  -3.026  -1.089  1.00 97.17 276 A 1 
ATOM   2209 C C   . GLY A 1 276 ? -3.918  -1.703  -0.341  1.00 97.24 276 A 1 
ATOM   2210 O O   . GLY A 1 276 ? -3.612  -0.652  -0.907  1.00 95.40 276 A 1 
ATOM   2211 N N   . PRO A 1 277 ? -4.365  -1.727  0.930   1.00 97.06 277 A 1 
ATOM   2212 C CA  . PRO A 1 277 ? -4.463  -0.519  1.731   1.00 97.00 277 A 1 
ATOM   2213 C C   . PRO A 1 277 ? -3.069  0.044   2.047   1.00 97.27 277 A 1 
ATOM   2214 O O   . PRO A 1 277 ? -2.113  -0.715  2.265   1.00 96.16 277 A 1 
ATOM   2215 C CB  . PRO A 1 277 ? -5.216  -0.942  2.991   1.00 96.17 277 A 1 
ATOM   2216 C CG  . PRO A 1 277 ? -4.813  -2.410  3.159   1.00 95.03 277 A 1 
ATOM   2217 C CD  . PRO A 1 277 ? -4.716  -2.900  1.723   1.00 96.36 277 A 1 
ATOM   2218 N N   . SER A 1 278 ? -2.965  1.368   2.111   1.00 96.56 278 A 1 
ATOM   2219 C CA  . SER A 1 278 ? -1.709  2.070   2.334   1.00 96.99 278 A 1 
ATOM   2220 C C   . SER A 1 278 ? -1.188  1.968   3.770   1.00 97.33 278 A 1 
ATOM   2221 O O   . SER A 1 278 ? -1.944  1.799   4.731   1.00 96.93 278 A 1 
ATOM   2222 C CB  . SER A 1 278 ? -1.846  3.538   1.938   1.00 95.95 278 A 1 
ATOM   2223 O OG  . SER A 1 278 ? -2.820  4.205   2.724   1.00 93.12 278 A 1 
ATOM   2224 N N   . VAL A 1 279 ? 0.117   2.143   3.926   1.00 96.92 279 A 1 
ATOM   2225 C CA  . VAL A 1 279 ? 0.713   2.501   5.221   1.00 96.93 279 A 1 
ATOM   2226 C C   . VAL A 1 279 ? 0.383   3.954   5.559   1.00 96.70 279 A 1 
ATOM   2227 O O   . VAL A 1 279 ? 0.163   4.270   6.727   1.00 95.59 279 A 1 
ATOM   2228 C CB  . VAL A 1 279 ? 2.235   2.311   5.203   1.00 96.66 279 A 1 
ATOM   2229 C CG1 . VAL A 1 279 ? 2.894   2.722   6.529   1.00 94.55 279 A 1 
ATOM   2230 C CG2 . VAL A 1 279 ? 2.585   0.843   4.949   1.00 95.04 279 A 1 
ATOM   2231 N N   . ASP A 1 280 ? 0.336   4.819   4.550   1.00 96.42 280 A 1 
ATOM   2232 C CA  . ASP A 1 280 ? 0.048   6.233   4.704   1.00 96.03 280 A 1 
ATOM   2233 C C   . ASP A 1 280 ? -1.326  6.485   5.331   1.00 96.10 280 A 1 
ATOM   2234 O O   . ASP A 1 280 ? -2.300  5.761   5.115   1.00 94.31 280 A 1 
ATOM   2235 C CB  . ASP A 1 280 ? 0.176   6.954   3.348   1.00 94.55 280 A 1 
ATOM   2236 C CG  . ASP A 1 280 ? 0.103   8.470   3.507   1.00 93.98 280 A 1 
ATOM   2237 O OD1 . ASP A 1 280 ? 0.426   8.954   4.611   1.00 89.00 280 A 1 
ATOM   2238 O OD2 . ASP A 1 280 ? -0.338  9.148   2.556   1.00 88.90 280 A 1 
ATOM   2239 N N   . THR A 1 281 ? -1.393  7.546   6.132   1.00 94.55 281 A 1 
ATOM   2240 C CA  . THR A 1 281 ? -2.611  8.027   6.785   1.00 93.13 281 A 1 
ATOM   2241 C C   . THR A 1 281 ? -3.326  9.098   5.972   1.00 91.26 281 A 1 
ATOM   2242 O O   . THR A 1 281 ? -4.448  9.478   6.323   1.00 86.77 281 A 1 
ATOM   2243 C CB  . THR A 1 281 ? -2.293  8.557   8.177   1.00 91.84 281 A 1 
ATOM   2244 O OG1 . THR A 1 281 ? -1.170  9.401   8.176   1.00 86.78 281 A 1 
ATOM   2245 C CG2 . THR A 1 281 ? -1.979  7.426   9.133   1.00 87.10 281 A 1 
ATOM   2246 N N   . TRP A 1 282 ? -2.723  9.570   4.885   1.00 89.69 282 A 1 
ATOM   2247 C CA  . TRP A 1 282 ? -3.350  10.540  3.997   1.00 85.45 282 A 1 
ATOM   2248 C C   . TRP A 1 282 ? -4.710  10.036  3.510   1.00 84.33 282 A 1 
ATOM   2249 O O   . TRP A 1 282 ? -4.937  8.834   3.330   1.00 78.10 282 A 1 
ATOM   2250 C CB  . TRP A 1 282 ? -2.423  10.864  2.831   1.00 80.82 282 A 1 
ATOM   2251 C CG  . TRP A 1 282 ? -2.799  12.107  2.095   1.00 77.92 282 A 1 
ATOM   2252 C CD1 . TRP A 1 282 ? -3.677  12.178  1.072   1.00 67.97 282 A 1 
ATOM   2253 C CD2 . TRP A 1 282 ? -2.346  13.477  2.350   1.00 71.83 282 A 1 
ATOM   2254 N NE1 . TRP A 1 282 ? -3.806  13.500  0.671   1.00 63.89 282 A 1 
ATOM   2255 C CE2 . TRP A 1 282 ? -3.011  14.320  1.422   1.00 66.70 282 A 1 
ATOM   2256 C CE3 . TRP A 1 282 ? -1.450  14.059  3.254   1.00 62.12 282 A 1 
ATOM   2257 C CZ2 . TRP A 1 282 ? -2.789  15.718  1.409   1.00 63.46 282 A 1 
ATOM   2258 C CZ3 . TRP A 1 282 ? -1.231  15.450  3.240   1.00 58.88 282 A 1 
ATOM   2259 C CH2 . TRP A 1 282 ? -1.891  16.264  2.330   1.00 59.79 282 A 1 
ATOM   2260 N N   . LEU A 1 283 ? -5.645  10.967  3.308   1.00 85.03 283 A 1 
ATOM   2261 C CA  . LEU A 1 283 ? -7.052  10.673  3.014   1.00 83.95 283 A 1 
ATOM   2262 C C   . LEU A 1 283 ? -7.825  10.019  4.173   1.00 85.53 283 A 1 
ATOM   2263 O O   . LEU A 1 283 ? -8.979  9.614   3.985   1.00 81.20 283 A 1 
ATOM   2264 C CB  . LEU A 1 283 ? -7.196  9.896   1.691   1.00 79.17 283 A 1 
ATOM   2265 C CG  . LEU A 1 283 ? -6.480  10.497  0.482   1.00 72.73 283 A 1 
ATOM   2266 C CD1 . LEU A 1 283 ? -6.490  9.511   -0.684  1.00 66.79 283 A 1 
ATOM   2267 C CD2 . LEU A 1 283 ? -7.154  11.796  0.036   1.00 66.71 283 A 1 
ATOM   2268 N N   . GLY A 1 284 ? -7.251  9.950   5.367   1.00 87.94 284 A 1 
ATOM   2269 C CA  . GLY A 1 284 ? -7.921  9.459   6.564   1.00 88.87 284 A 1 
ATOM   2270 C C   . GLY A 1 284 ? -8.127  7.949   6.567   1.00 90.96 284 A 1 
ATOM   2271 O O   . GLY A 1 284 ? -9.217  7.468   6.857   1.00 88.66 284 A 1 
ATOM   2272 N N   . THR A 1 285 ? -7.079  7.198   6.226   1.00 93.04 285 A 1 
ATOM   2273 C CA  . THR A 1 285 ? -7.050  5.741   6.340   1.00 93.53 285 A 1 
ATOM   2274 C C   . THR A 1 285 ? -6.100  5.322   7.449   1.00 94.48 285 A 1 
ATOM   2275 O O   . THR A 1 285 ? -5.033  5.908   7.624   1.00 93.15 285 A 1 
ATOM   2276 C CB  . THR A 1 285 ? -6.683  5.065   5.015   1.00 91.79 285 A 1 
ATOM   2277 O OG1 . THR A 1 285 ? -5.515  5.635   4.462   1.00 85.08 285 A 1 
ATOM   2278 C CG2 . THR A 1 285 ? -7.790  5.232   3.983   1.00 83.57 285 A 1 
ATOM   2279 N N   . SER A 1 286 ? -6.486  4.313   8.224   1.00 94.85 286 A 1 
ATOM   2280 C CA  . SER A 1 286 ? -5.595  3.761   9.238   1.00 95.62 286 A 1 
ATOM   2281 C C   . SER A 1 286 ? -4.418  3.057   8.556   1.00 96.45 286 A 1 
ATOM   2282 O O   . SER A 1 286 ? -4.660  2.263   7.647   1.00 96.03 286 A 1 
ATOM   2283 C CB  . SER A 1 286 ? -6.328  2.765   10.138  1.00 94.89 286 A 1 
ATOM   2284 O OG  . SER A 1 286 ? -7.277  3.440   10.941  1.00 90.97 286 A 1 
ATOM   2285 N N   . PRO A 1 287 ? -3.163  3.286   9.005   1.00 96.82 287 A 1 
ATOM   2286 C CA  . PRO A 1 287 ? -2.001  2.556   8.507   1.00 97.20 287 A 1 
ATOM   2287 C C   . PRO A 1 287 ? -2.282  1.051   8.437   1.00 97.56 287 A 1 
ATOM   2288 O O   . PRO A 1 287 ? -2.764  0.473   9.411   1.00 97.12 287 A 1 
ATOM   2289 C CB  . PRO A 1 287 ? -0.882  2.839   9.502   1.00 96.74 287 A 1 
ATOM   2290 C CG  . PRO A 1 287 ? -1.244  4.211   10.054  1.00 95.04 287 A 1 
ATOM   2291 C CD  . PRO A 1 287 ? -2.766  4.224   10.023  1.00 96.61 287 A 1 
ATOM   2292 N N   . SER A 1 288 ? -1.988  0.450   7.300   1.00 97.71 288 A 1 
ATOM   2293 C CA  . SER A 1 288 ? -2.342  -0.931  7.032   1.00 98.00 288 A 1 
ATOM   2294 C C   . SER A 1 288 ? -1.221  -1.700  6.340   1.00 98.30 288 A 1 
ATOM   2295 O O   . SER A 1 288 ? -0.375  -1.140  5.648   1.00 97.98 288 A 1 
ATOM   2296 C CB  . SER A 1 288 ? -3.628  -1.008  6.205   1.00 97.53 288 A 1 
ATOM   2297 O OG  . SER A 1 288 ? -4.708  -0.488  6.960   1.00 94.51 288 A 1 
ATOM   2298 N N   . ILE A 1 289 ? -1.228  -3.014  6.542   1.00 98.19 289 A 1 
ATOM   2299 C CA  . ILE A 1 289 ? -0.376  -3.961  5.826   1.00 98.26 289 A 1 
ATOM   2300 C C   . ILE A 1 289 ? -1.187  -5.215  5.521   1.00 98.27 289 A 1 
ATOM   2301 O O   . ILE A 1 289 ? -1.960  -5.692  6.356   1.00 98.01 289 A 1 
ATOM   2302 C CB  . ILE A 1 289 ? 0.906   -4.243  6.630   1.00 97.87 289 A 1 
ATOM   2303 C CG1 . ILE A 1 289 ? 1.963   -5.037  5.832   1.00 95.91 289 A 1 
ATOM   2304 C CG2 . ILE A 1 289 ? 0.627   -4.963  7.965   1.00 96.76 289 A 1 
ATOM   2305 C CD1 . ILE A 1 289 ? 2.632   -4.227  4.742   1.00 95.76 289 A 1 
ATOM   2306 N N   . ARG A 1 290 ? -1.002  -5.767  4.314   1.00 98.68 290 A 1 
ATOM   2307 C CA  . ARG A 1 290 ? -1.671  -6.982  3.861   1.00 98.66 290 A 1 
ATOM   2308 C C   . ARG A 1 290 ? -0.678  -8.130  3.745   1.00 98.71 290 A 1 
ATOM   2309 O O   . ARG A 1 290 ? 0.437   -7.946  3.261   1.00 98.54 290 A 1 
ATOM   2310 C CB  . ARG A 1 290 ? -2.418  -6.686  2.548   1.00 98.04 290 A 1 
ATOM   2311 C CG  . ARG A 1 290 ? -3.114  -7.922  1.985   1.00 96.99 290 A 1 
ATOM   2312 C CD  . ARG A 1 290 ? -3.964  -7.576  0.761   1.00 96.12 290 A 1 
ATOM   2313 N NE  . ARG A 1 290 ? -5.187  -6.854  1.146   1.00 95.40 290 A 1 
ATOM   2314 C CZ  . ARG A 1 290 ? -6.122  -6.421  0.318   1.00 96.38 290 A 1 
ATOM   2315 N NH1 . ARG A 1 290 ? -6.012  -6.544  -0.974  1.00 91.66 290 A 1 
ATOM   2316 N NH2 . ARG A 1 290 ? -7.187  -5.855  0.776   1.00 92.31 290 A 1 
ATOM   2317 N N   . LYS A 1 291 ? -1.118  -9.321  4.134   1.00 98.56 291 A 1 
ATOM   2318 C CA  . LYS A 1 291 ? -0.407  -10.581 3.909   1.00 98.59 291 A 1 
ATOM   2319 C C   . LYS A 1 291 ? -1.302  -11.532 3.128   1.00 98.48 291 A 1 
ATOM   2320 O O   . LYS A 1 291 ? -2.435  -11.772 3.533   1.00 98.14 291 A 1 
ATOM   2321 C CB  . LYS A 1 291 ? 0.034   -11.171 5.257   1.00 97.95 291 A 1 
ATOM   2322 C CG  . LYS A 1 291 ? 0.999   -12.362 5.057   1.00 95.94 291 A 1 
ATOM   2323 C CD  . LYS A 1 291 ? 1.621   -12.861 6.364   1.00 94.21 291 A 1 
ATOM   2324 C CE  . LYS A 1 291 ? 0.596   -13.502 7.311   1.00 88.35 291 A 1 
ATOM   2325 N NZ  . LYS A 1 291 ? 1.248   -14.419 8.270   1.00 86.11 291 A 1 
ATOM   2326 N N   . TYR A 1 292 ? -0.795  -12.095 2.031   1.00 98.68 292 A 1 
ATOM   2327 C CA  . TYR A 1 292 ? -1.467  -13.106 1.217   1.00 98.52 292 A 1 
ATOM   2328 C C   . TYR A 1 292 ? -0.971  -14.499 1.609   1.00 98.49 292 A 1 
ATOM   2329 O O   . TYR A 1 292 ? 0.236   -14.683 1.766   1.00 98.05 292 A 1 
ATOM   2330 C CB  . TYR A 1 292 ? -1.200  -12.846 -0.269  1.00 98.55 292 A 1 
ATOM   2331 C CG  . TYR A 1 292 ? -1.761  -11.531 -0.782  1.00 98.62 292 A 1 
ATOM   2332 C CD1 . TYR A 1 292 ? -3.030  -11.480 -1.397  1.00 98.12 292 A 1 
ATOM   2333 C CD2 . TYR A 1 292 ? -1.017  -10.338 -0.657  1.00 98.09 292 A 1 
ATOM   2334 C CE1 . TYR A 1 292 ? -3.554  -10.276 -1.873  1.00 97.86 292 A 1 
ATOM   2335 C CE2 . TYR A 1 292 ? -1.536  -9.116  -1.127  1.00 97.86 292 A 1 
ATOM   2336 C CZ  . TYR A 1 292 ? -2.803  -9.090  -1.739  1.00 98.22 292 A 1 
ATOM   2337 O OH  . TYR A 1 292 ? -3.318  -7.906  -2.201  1.00 97.61 292 A 1 
ATOM   2338 N N   . ASP A 1 293 ? -1.883  -15.486 1.697   1.00 98.38 293 A 1 
ATOM   2339 C CA  . ASP A 1 293 ? -1.535  -16.891 1.517   1.00 98.18 293 A 1 
ATOM   2340 C C   . ASP A 1 293 ? -1.641  -17.204 0.017   1.00 98.22 293 A 1 
ATOM   2341 O O   . ASP A 1 293 ? -2.736  -17.340 -0.538  1.00 97.73 293 A 1 
ATOM   2342 C CB  . ASP A 1 293 ? -2.411  -17.826 2.379   1.00 97.68 293 A 1 
ATOM   2343 C CG  . ASP A 1 293 ? -2.072  -19.333 2.203   1.00 96.09 293 A 1 
ATOM   2344 O OD1 . ASP A 1 293 ? -1.170  -19.686 1.411   1.00 93.64 293 A 1 
ATOM   2345 O OD2 . ASP A 1 293 ? -2.749  -20.184 2.817   1.00 92.26 293 A 1 
ATOM   2346 N N   . VAL A 1 294 ? -0.492  -17.276 -0.654  1.00 97.92 294 A 1 
ATOM   2347 C CA  . VAL A 1 294 ? -0.408  -17.535 -2.096  1.00 97.75 294 A 1 
ATOM   2348 C C   . VAL A 1 294 ? -0.670  -19.015 -2.389  1.00 97.28 294 A 1 
ATOM   2349 O O   . VAL A 1 294 ? -1.191  -19.361 -3.452  1.00 95.75 294 A 1 
ATOM   2350 C CB  . VAL A 1 294 ? 0.954   -17.089 -2.650  1.00 97.50 294 A 1 
ATOM   2351 C CG1 . VAL A 1 294 ? 1.061   -17.307 -4.161  1.00 96.32 294 A 1 
ATOM   2352 C CG2 . VAL A 1 294 ? 1.212   -15.599 -2.371  1.00 96.74 294 A 1 
ATOM   2353 N N   . GLY A 1 295 ? -0.336  -19.896 -1.451  1.00 96.37 295 A 1 
ATOM   2354 C CA  . GLY A 1 295 ? -0.334  -21.337 -1.666  1.00 95.84 295 A 1 
ATOM   2355 C C   . GLY A 1 295 ? 0.912   -21.802 -2.426  1.00 95.97 295 A 1 
ATOM   2356 O O   . GLY A 1 295 ? 2.018   -21.312 -2.199  1.00 93.54 295 A 1 
ATOM   2357 N N   . ASN A 1 296 ? 0.749   -22.791 -3.315  1.00 95.40 296 A 1 
ATOM   2358 C CA  . ASN A 1 296 ? 1.853   -23.466 -4.008  1.00 94.91 296 A 1 
ATOM   2359 C C   . ASN A 1 296 ? 1.963   -23.112 -5.504  1.00 94.98 296 A 1 
ATOM   2360 O O   . ASN A 1 296 ? 2.651   -23.816 -6.246  1.00 91.51 296 A 1 
ATOM   2361 C CB  . ASN A 1 296 ? 1.720   -24.984 -3.762  1.00 92.88 296 A 1 
ATOM   2362 C CG  . ASN A 1 296 ? 0.458   -25.578 -4.378  1.00 91.09 296 A 1 
ATOM   2363 O OD1 . ASN A 1 296 ? -0.307  -24.931 -5.063  1.00 85.75 296 A 1 
ATOM   2364 N ND2 . ASN A 1 296 ? 0.193   -26.837 -4.138  1.00 85.47 296 A 1 
ATOM   2365 N N   . GLY A 1 297 ? 1.241   -22.102 -5.967  1.00 93.80 297 A 1 
ATOM   2366 C CA  . GLY A 1 297 ? 1.239   -21.663 -7.362  1.00 93.74 297 A 1 
ATOM   2367 C C   . GLY A 1 297 ? 0.381   -22.510 -8.316  1.00 94.60 297 A 1 
ATOM   2368 O O   . GLY A 1 297 ? 0.269   -22.176 -9.489  1.00 92.11 297 A 1 
ATOM   2369 N N   . GLN A 1 298 ? -0.252  -23.612 -7.856  1.00 93.30 298 A 1 
ATOM   2370 C CA  . GLN A 1 298 ? -1.090  -24.467 -8.717  1.00 92.00 298 A 1 
ATOM   2371 C C   . GLN A 1 298 ? -2.501  -23.921 -8.987  1.00 90.68 298 A 1 
ATOM   2372 O O   . GLN A 1 298 ? -3.144  -24.345 -9.941  1.00 83.96 298 A 1 
ATOM   2373 C CB  . GLN A 1 298 ? -1.216  -25.875 -8.114  1.00 89.85 298 A 1 
ATOM   2374 C CG  . GLN A 1 298 ? 0.098   -26.647 -8.177  1.00 85.39 298 A 1 
ATOM   2375 C CD  . GLN A 1 298 ? -0.065  -28.101 -7.748  1.00 82.62 298 A 1 
ATOM   2376 O OE1 . GLN A 1 298 ? -0.789  -28.435 -6.816  1.00 74.78 298 A 1 
ATOM   2377 N NE2 . GLN A 1 298 ? 0.605   -29.026 -8.393  1.00 72.87 298 A 1 
ATOM   2378 N N   . GLY A 1 299 ? -2.991  -23.011 -8.147  1.00 92.41 299 A 1 
ATOM   2379 C CA  . GLY A 1 299 ? -4.314  -22.411 -8.260  1.00 93.26 299 A 1 
ATOM   2380 C C   . GLY A 1 299 ? -4.269  -20.931 -7.921  1.00 95.53 299 A 1 
ATOM   2381 O O   . GLY A 1 299 ? -3.190  -20.350 -7.805  1.00 93.94 299 A 1 
ATOM   2382 N N   . TYR A 1 300 ? -5.445  -20.336 -7.750  1.00 96.71 300 A 1 
ATOM   2383 C CA  . TYR A 1 300 ? -5.557  -18.975 -7.238  1.00 97.15 300 A 1 
ATOM   2384 C C   . TYR A 1 300 ? -4.944  -18.869 -5.837  1.00 97.46 300 A 1 
ATOM   2385 O O   . TYR A 1 300 ? -4.815  -19.861 -5.117  1.00 96.38 300 A 1 
ATOM   2386 C CB  . TYR A 1 300 ? -7.025  -18.548 -7.248  1.00 96.90 300 A 1 
ATOM   2387 C CG  . TYR A 1 300 ? -7.623  -18.488 -8.642  1.00 96.99 300 A 1 
ATOM   2388 C CD1 . TYR A 1 300 ? -7.265  -17.441 -9.505  1.00 95.37 300 A 1 
ATOM   2389 C CD2 . TYR A 1 300 ? -8.511  -19.493 -9.083  1.00 95.40 300 A 1 
ATOM   2390 C CE1 . TYR A 1 300 ? -7.797  -17.381 -10.805 1.00 94.42 300 A 1 
ATOM   2391 C CE2 . TYR A 1 300 ? -9.046  -19.446 -10.379 1.00 94.62 300 A 1 
ATOM   2392 C CZ  . TYR A 1 300 ? -8.689  -18.386 -11.242 1.00 95.39 300 A 1 
ATOM   2393 O OH  . TYR A 1 300 ? -9.211  -18.325 -12.507 1.00 93.77 300 A 1 
ATOM   2394 N N   . MET A 1 301 ? -4.586  -17.651 -5.442  1.00 97.55 301 A 1 
ATOM   2395 C CA  . MET A 1 301 ? -4.209  -17.369 -4.062  1.00 97.80 301 A 1 
ATOM   2396 C C   . MET A 1 301 ? -5.376  -17.723 -3.132  1.00 97.97 301 A 1 
ATOM   2397 O O   . MET A 1 301 ? -6.536  -17.550 -3.501  1.00 97.64 301 A 1 
ATOM   2398 C CB  . MET A 1 301 ? -3.806  -15.900 -3.905  1.00 97.69 301 A 1 
ATOM   2399 C CG  . MET A 1 301 ? -2.577  -15.528 -4.737  1.00 96.87 301 A 1 
ATOM   2400 S SD  . MET A 1 301 ? -1.994  -13.836 -4.467  1.00 96.36 301 A 1 
ATOM   2401 C CE  . MET A 1 301 ? -3.252  -12.911 -5.371  1.00 89.41 301 A 1 
ATOM   2402 N N   . LYS A 1 302 ? -5.094  -18.210 -1.929  1.00 98.00 302 A 1 
ATOM   2403 C CA  . LYS A 1 302 ? -6.121  -18.757 -1.043  1.00 97.83 302 A 1 
ATOM   2404 C C   . LYS A 1 302 ? -6.892  -17.679 -0.295  1.00 98.09 302 A 1 
ATOM   2405 O O   . LYS A 1 302 ? -8.114  -17.657 -0.302  1.00 97.12 302 A 1 
ATOM   2406 C CB  . LYS A 1 302 ? -5.496  -19.719 -0.038  1.00 97.10 302 A 1 
ATOM   2407 C CG  . LYS A 1 302 ? -4.866  -20.951 -0.687  1.00 91.96 302 A 1 
ATOM   2408 C CD  . LYS A 1 302 ? -4.325  -21.790 0.459   1.00 79.26 302 A 1 
ATOM   2409 C CE  . LYS A 1 302 ? -3.551  -23.001 -0.003  1.00 71.10 302 A 1 
ATOM   2410 N NZ  . LYS A 1 302 ? -2.824  -23.528 1.179   1.00 59.45 302 A 1 
ATOM   2411 N N   . GLU A 1 303 ? -6.157  -16.804 0.382   1.00 98.03 303 A 1 
ATOM   2412 C CA  . GLU A 1 303 ? -6.735  -15.711 1.161   1.00 97.99 303 A 1 
ATOM   2413 C C   . GLU A 1 303 ? -5.746  -14.554 1.303   1.00 98.38 303 A 1 
ATOM   2414 O O   . GLU A 1 303 ? -4.559  -14.674 1.005   1.00 98.12 303 A 1 
ATOM   2415 C CB  . GLU A 1 303 ? -7.262  -16.198 2.529   1.00 96.08 303 A 1 
ATOM   2416 C CG  . GLU A 1 303 ? -6.206  -16.688 3.536   1.00 89.05 303 A 1 
ATOM   2417 C CD  . GLU A 1 303 ? -6.769  -16.905 4.962   1.00 87.73 303 A 1 
ATOM   2418 O OE1 . GLU A 1 303 ? -6.088  -17.534 5.804   1.00 81.44 303 A 1 
ATOM   2419 O OE2 . GLU A 1 303 ? -7.846  -16.354 5.292   1.00 81.09 303 A 1 
ATOM   2420 N N   . PHE A 1 304 ? -6.238  -13.436 1.799   1.00 98.37 304 A 1 
ATOM   2421 C CA  . PHE A 1 304 ? -5.414  -12.390 2.371   1.00 98.37 304 A 1 
ATOM   2422 C C   . PHE A 1 304 ? -5.886  -12.047 3.787   1.00 98.37 304 A 1 
ATOM   2423 O O   . PHE A 1 304 ? -7.057  -12.227 4.137   1.00 97.84 304 A 1 
ATOM   2424 C CB  . PHE A 1 304 ? -5.352  -11.158 1.451   1.00 98.11 304 A 1 
ATOM   2425 C CG  . PHE A 1 304 ? -6.664  -10.425 1.296   1.00 98.18 304 A 1 
ATOM   2426 C CD1 . PHE A 1 304 ? -7.417  -10.543 0.106   1.00 96.77 304 A 1 
ATOM   2427 C CD2 . PHE A 1 304 ? -7.149  -9.588  2.320   1.00 96.47 304 A 1 
ATOM   2428 C CE1 . PHE A 1 304 ? -8.630  -9.862  -0.048  1.00 95.55 304 A 1 
ATOM   2429 C CE2 . PHE A 1 304 ? -8.375  -8.904  2.178   1.00 95.34 304 A 1 
ATOM   2430 C CZ  . PHE A 1 304 ? -9.119  -9.042  0.994   1.00 96.35 304 A 1 
ATOM   2431 N N   . LYS A 1 305 ? -4.979  -11.515 4.582   1.00 98.26 305 A 1 
ATOM   2432 C CA  . LYS A 1 305 ? -5.230  -10.964 5.914   1.00 98.26 305 A 1 
ATOM   2433 C C   . LYS A 1 305 ? -4.738  -9.532  5.964   1.00 98.31 305 A 1 
ATOM   2434 O O   . LYS A 1 305 ? -3.584  -9.270  5.619   1.00 98.01 305 A 1 
ATOM   2435 C CB  . LYS A 1 305 ? -4.555  -11.834 6.984   1.00 97.90 305 A 1 
ATOM   2436 C CG  . LYS A 1 305 ? -5.238  -13.207 7.075   1.00 96.33 305 A 1 
ATOM   2437 C CD  . LYS A 1 305 ? -4.535  -14.171 8.022   1.00 93.71 305 A 1 
ATOM   2438 C CE  . LYS A 1 305 ? -5.311  -15.485 7.895   1.00 88.45 305 A 1 
ATOM   2439 N NZ  . LYS A 1 305 ? -4.525  -16.700 8.210   1.00 79.70 305 A 1 
ATOM   2440 N N   . ASN A 1 306 ? -5.596  -8.626  6.418   1.00 98.34 306 A 1 
ATOM   2441 C CA  . ASN A 1 306 ? -5.227  -7.245  6.668   1.00 98.29 306 A 1 
ATOM   2442 C C   . ASN A 1 306 ? -4.943  -7.032  8.149   1.00 98.15 306 A 1 
ATOM   2443 O O   . ASN A 1 306 ? -5.654  -7.530  9.025   1.00 97.43 306 A 1 
ATOM   2444 C CB  . ASN A 1 306 ? -6.308  -6.283  6.161   1.00 97.57 306 A 1 
ATOM   2445 C CG  . ASN A 1 306 ? -6.342  -6.152  4.646   1.00 95.49 306 A 1 
ATOM   2446 O OD1 . ASN A 1 306 ? -5.585  -6.751  3.911   1.00 87.24 306 A 1 
ATOM   2447 N ND2 . ASN A 1 306 ? -7.241  -5.331  4.148   1.00 86.54 306 A 1 
ATOM   2448 N N   . TYR A 1 307 ? -3.916  -6.257  8.408   1.00 98.07 307 A 1 
ATOM   2449 C CA  . TYR A 1 307 ? -3.548  -5.761  9.717   1.00 98.11 307 A 1 
ATOM   2450 C C   . TYR A 1 307 ? -3.545  -4.240  9.661   1.00 98.12 307 A 1 
ATOM   2451 O O   . TYR A 1 307 ? -3.149  -3.662  8.653   1.00 97.69 307 A 1 
ATOM   2452 C CB  . TYR A 1 307 ? -2.190  -6.307  10.134  1.00 98.23 307 A 1 
ATOM   2453 C CG  . TYR A 1 307 ? -2.064  -7.810  10.061  1.00 98.23 307 A 1 
ATOM   2454 C CD1 . TYR A 1 307 ? -2.314  -8.604  11.196  1.00 97.60 307 A 1 
ATOM   2455 C CD2 . TYR A 1 307 ? -1.706  -8.436  8.847   1.00 97.60 307 A 1 
ATOM   2456 C CE1 . TYR A 1 307 ? -2.191  -9.994  11.134  1.00 97.09 307 A 1 
ATOM   2457 C CE2 . TYR A 1 307 ? -1.587  -9.830  8.772   1.00 97.19 307 A 1 
ATOM   2458 C CZ  . TYR A 1 307 ? -1.826  -10.610 9.916   1.00 97.41 307 A 1 
ATOM   2459 O OH  . TYR A 1 307 ? -1.704  -11.968 9.847   1.00 96.56 307 A 1 
ATOM   2460 N N   . HIS A 1 308 ? -3.972  -3.593  10.739  1.00 97.33 308 A 1 
ATOM   2461 C CA  . HIS A 1 308 ? -4.023  -2.142  10.796  1.00 97.07 308 A 1 
ATOM   2462 C C   . HIS A 1 308 ? -3.507  -1.585  12.118  1.00 97.21 308 A 1 
ATOM   2463 O O   . HIS A 1 308 ? -3.367  -2.286  13.120  1.00 96.65 308 A 1 
ATOM   2464 C CB  . HIS A 1 308 ? -5.439  -1.638  10.444  1.00 95.78 308 A 1 
ATOM   2465 C CG  . HIS A 1 308 ? -6.535  -1.951  11.431  1.00 95.19 308 A 1 
ATOM   2466 N ND1 . HIS A 1 308 ? -7.846  -1.521  11.295  1.00 87.01 308 A 1 
ATOM   2467 C CD2 . HIS A 1 308 ? -6.488  -2.677  12.588  1.00 86.71 308 A 1 
ATOM   2468 C CE1 . HIS A 1 308 ? -8.557  -1.984  12.325  1.00 88.55 308 A 1 
ATOM   2469 N NE2 . HIS A 1 308 ? -7.764  -2.686  13.147  1.00 90.34 308 A 1 
ATOM   2470 N N   . PHE A 1 309 ? -3.209  -0.278  12.097  1.00 96.92 309 A 1 
ATOM   2471 C CA  . PHE A 1 309 ? -2.746  0.495   13.231  1.00 96.60 309 A 1 
ATOM   2472 C C   . PHE A 1 309 ? -3.694  1.684   13.442  1.00 95.99 309 A 1 
ATOM   2473 O O   . PHE A 1 309 ? -3.480  2.781   12.933  1.00 94.15 309 A 1 
ATOM   2474 C CB  . PHE A 1 309 ? -1.300  0.919   12.963  1.00 96.45 309 A 1 
ATOM   2475 C CG  . PHE A 1 309 ? -0.578  1.496   14.153  1.00 96.95 309 A 1 
ATOM   2476 C CD1 . PHE A 1 309 ? -0.817  2.822   14.572  1.00 96.18 309 A 1 
ATOM   2477 C CD2 . PHE A 1 309 ? 0.400   0.729   14.807  1.00 96.10 309 A 1 
ATOM   2478 C CE1 . PHE A 1 309 ? -0.080  3.368   15.631  1.00 95.39 309 A 1 
ATOM   2479 C CE2 . PHE A 1 309 ? 1.146   1.280   15.861  1.00 95.41 309 A 1 
ATOM   2480 C CZ  . PHE A 1 309 ? 0.913   2.600   16.274  1.00 96.21 309 A 1 
ATOM   2481 N N   . GLN A 1 310 ? -4.763  1.479   14.213  1.00 94.96 310 A 1 
ATOM   2482 C CA  . GLN A 1 310 ? -5.662  2.587   14.531  1.00 94.21 310 A 1 
ATOM   2483 C C   . GLN A 1 310 ? -4.944  3.585   15.439  1.00 94.10 310 A 1 
ATOM   2484 O O   . GLN A 1 310 ? -4.524  3.255   16.554  1.00 92.87 310 A 1 
ATOM   2485 C CB  . GLN A 1 310 ? -6.964  2.068   15.154  1.00 93.15 310 A 1 
ATOM   2486 C CG  . GLN A 1 310 ? -7.830  1.326   14.134  1.00 90.02 310 A 1 
ATOM   2487 C CD  . GLN A 1 310 ? -9.126  0.783   14.742  1.00 88.54 310 A 1 
ATOM   2488 O OE1 . GLN A 1 310 ? -9.125  0.194   15.820  1.00 80.90 310 A 1 
ATOM   2489 N NE2 . GLN A 1 310 ? -10.252 0.938   14.094  1.00 79.04 310 A 1 
ATOM   2490 N N   . LEU A 1 311 ? -4.811  4.827   14.961  1.00 93.85 311 A 1 
ATOM   2491 C CA  . LEU A 1 311 ? -4.223  5.911   15.730  1.00 93.22 311 A 1 
ATOM   2492 C C   . LEU A 1 311 ? -5.129  6.263   16.915  1.00 91.67 311 A 1 
ATOM   2493 O O   . LEU A 1 311 ? -6.354  6.264   16.808  1.00 89.64 311 A 1 
ATOM   2494 C CB  . LEU A 1 311 ? -3.975  7.136   14.831  1.00 93.57 311 A 1 
ATOM   2495 C CG  . LEU A 1 311 ? -2.976  6.910   13.687  1.00 93.41 311 A 1 
ATOM   2496 C CD1 . LEU A 1 311 ? -2.869  8.183   12.852  1.00 92.06 311 A 1 
ATOM   2497 C CD2 . LEU A 1 311 ? -1.577  6.552   14.202  1.00 91.37 311 A 1 
ATOM   2498 N N   . ARG A 1 312 ? -4.518  6.580   18.059  1.00 90.61 312 A 1 
ATOM   2499 C CA  . ARG A 1 312 ? -5.259  6.964   19.257  1.00 89.30 312 A 1 
ATOM   2500 C C   . ARG A 1 312 ? -6.076  8.230   18.989  1.00 88.49 312 A 1 
ATOM   2501 O O   . ARG A 1 312 ? -5.483  9.230   18.590  1.00 86.08 312 A 1 
ATOM   2502 C CB  . ARG A 1 312 ? -4.283  7.128   20.426  1.00 88.23 312 A 1 
ATOM   2503 C CG  . ARG A 1 312 ? -5.008  7.450   21.738  1.00 84.77 312 A 1 
ATOM   2504 C CD  . ARG A 1 312 ? -4.019  7.508   22.912  1.00 81.98 312 A 1 
ATOM   2505 N NE  . ARG A 1 312 ? -3.437  6.181   23.210  1.00 79.73 312 A 1 
ATOM   2506 C CZ  . ARG A 1 312 ? -4.041  5.192   23.860  1.00 78.07 312 A 1 
ATOM   2507 N NH1 . ARG A 1 312 ? -5.199  5.352   24.412  1.00 68.74 312 A 1 
ATOM   2508 N NH2 . ARG A 1 312 ? -3.511  4.011   23.948  1.00 73.41 312 A 1 
ATOM   2509 N N   . PRO A 1 313 ? -7.404  8.227   19.266  1.00 86.87 313 A 1 
ATOM   2510 C CA  . PRO A 1 313 ? -8.225  9.418   19.119  1.00 84.81 313 A 1 
ATOM   2511 C C   . PRO A 1 313 ? -7.681  10.596  19.930  1.00 84.17 313 A 1 
ATOM   2512 O O   . PRO A 1 313 ? -7.144  10.423  21.032  1.00 80.58 313 A 1 
ATOM   2513 C CB  . PRO A 1 313 ? -9.630  9.023   19.572  1.00 81.86 313 A 1 
ATOM   2514 C CG  . PRO A 1 313 ? -9.668  7.518   19.335  1.00 80.94 313 A 1 
ATOM   2515 C CD  . PRO A 1 313 ? -8.235  7.091   19.636  1.00 84.11 313 A 1 
ATOM   2516 N N   . LYS A 1 314 ? -7.848  11.814  19.397  1.00 82.49 314 A 1 
ATOM   2517 C CA  . LYS A 1 314 ? -7.458  13.051  20.075  1.00 80.39 314 A 1 
ATOM   2518 C C   . LYS A 1 314 ? -8.299  13.222  21.349  1.00 77.62 314 A 1 
ATOM   2519 O O   . LYS A 1 314 ? -9.505  12.982  21.326  1.00 70.28 314 A 1 
ATOM   2520 C CB  . LYS A 1 314 ? -7.580  14.241  19.107  1.00 76.64 314 A 1 
ATOM   2521 C CG  . LYS A 1 314 ? -6.588  14.098  17.925  1.00 75.93 314 A 1 
ATOM   2522 C CD  . LYS A 1 314 ? -6.658  15.248  16.911  1.00 72.92 314 A 1 
ATOM   2523 C CE  . LYS A 1 314 ? -5.613  14.952  15.829  1.00 69.73 314 A 1 
ATOM   2524 N NZ  . LYS A 1 314 ? -5.512  15.948  14.735  1.00 64.71 314 A 1 
ATOM   2525 N N   . LYS A 1 315 ? -7.675  13.643  22.452  1.00 71.74 315 A 1 
ATOM   2526 C CA  . LYS A 1 315 ? -8.296  13.711  23.788  1.00 69.85 315 A 1 
ATOM   2527 C C   . LYS A 1 315 ? -9.609  14.489  23.826  1.00 68.53 315 A 1 
ATOM   2528 O O   . LYS A 1 315 ? -10.513 14.066  24.528  1.00 60.54 315 A 1 
ATOM   2529 C CB  . LYS A 1 315 ? -7.334  14.341  24.811  1.00 63.89 315 A 1 
ATOM   2530 C CG  . LYS A 1 315 ? -6.268  13.372  25.332  1.00 57.95 315 A 1 
ATOM   2531 C CD  . LYS A 1 315 ? -5.461  14.062  26.444  1.00 52.52 315 A 1 
ATOM   2532 C CE  . LYS A 1 315 ? -4.443  13.131  27.076  1.00 46.38 315 A 1 
ATOM   2533 N NZ  . LYS A 1 315 ? -3.678  13.825  28.152  1.00 41.64 315 A 1 
ATOM   2534 N N   . ASP A 1 316 ? -9.736  15.583  23.080  1.00 58.53 316 A 1 
ATOM   2535 C CA  . ASP A 1 316 ? -10.877 16.495  23.175  1.00 56.11 316 A 1 
ATOM   2536 C C   . ASP A 1 316 ? -12.226 15.857  22.815  1.00 55.04 316 A 1 
ATOM   2537 O O   . ASP A 1 316 ? -13.268 16.270  23.325  1.00 50.69 316 A 1 
ATOM   2538 C CB  . ASP A 1 316 ? -10.625 17.712  22.273  1.00 51.26 316 A 1 
ATOM   2539 C CG  . ASP A 1 316 ? -9.336  18.455  22.616  1.00 46.60 316 A 1 
ATOM   2540 O OD1 . ASP A 1 316 ? -8.918  18.384  23.792  1.00 43.83 316 A 1 
ATOM   2541 O OD2 . ASP A 1 316 ? -8.721  18.977  21.671  1.00 42.49 316 A 1 
ATOM   2542 N N   . LYS A 1 317 ? -12.230 14.842  21.964  1.00 50.68 317 A 1 
ATOM   2543 C CA  . LYS A 1 317 ? -13.461 14.102  21.631  1.00 50.75 317 A 1 
ATOM   2544 C C   . LYS A 1 317 ? -13.748 12.941  22.587  1.00 50.49 317 A 1 
ATOM   2545 O O   . LYS A 1 317 ? -14.862 12.406  22.575  1.00 48.04 317 A 1 
ATOM   2546 C CB  . LYS A 1 317 ? -13.439 13.619  20.172  1.00 48.57 317 A 1 
ATOM   2547 C CG  . LYS A 1 317 ? -13.623 14.765  19.177  1.00 45.59 317 A 1 
ATOM   2548 C CD  . LYS A 1 317 ? -13.873 14.211  17.763  1.00 42.96 317 A 1 
ATOM   2549 C CE  . LYS A 1 317 ? -14.113 15.354  16.770  1.00 39.39 317 A 1 
ATOM   2550 N NZ  . LYS A 1 317 ? -14.420 14.852  15.403  1.00 36.10 317 A 1 
ATOM   2551 N N   . LEU A 1 318 ? -12.788 12.525  23.380  1.00 51.25 318 A 1 
ATOM   2552 C CA  . LEU A 1 318 ? -13.029 11.527  24.404  1.00 50.73 318 A 1 
ATOM   2553 C C   . LEU A 1 318 ? -13.656 12.241  25.600  1.00 49.97 318 A 1 
ATOM   2554 O O   . LEU A 1 318 ? -12.977 13.008  26.282  1.00 46.29 318 A 1 
ATOM   2555 C CB  . LEU A 1 318 ? -11.725 10.793  24.761  1.00 47.65 318 A 1 
ATOM   2556 C CG  . LEU A 1 318 ? -11.236 9.841   23.651  1.00 44.61 318 A 1 
ATOM   2557 C CD1 . LEU A 1 318 ? -9.808  9.396   23.944  1.00 41.83 318 A 1 
ATOM   2558 C CD2 . LEU A 1 318 ? -12.106 8.587   23.547  1.00 41.80 318 A 1 
ATOM   2559 N N   . LYS A 1 319 ? -14.939 11.953  25.880  1.00 49.30 319 A 1 
ATOM   2560 C CA  . LYS A 1 319 ? -15.514 12.286  27.188  1.00 49.50 319 A 1 
ATOM   2561 C C   . LYS A 1 319 ? -14.522 11.819  28.262  1.00 49.00 319 A 1 
ATOM   2562 O O   . LYS A 1 319 ? -13.902 10.768  28.054  1.00 46.41 319 A 1 
ATOM   2563 C CB  . LYS A 1 319 ? -16.883 11.600  27.399  1.00 46.72 319 A 1 
ATOM   2564 C CG  . LYS A 1 319 ? -18.015 12.304  26.635  1.00 42.15 319 A 1 
ATOM   2565 C CD  . LYS A 1 319 ? -19.372 11.683  26.989  1.00 39.65 319 A 1 
ATOM   2566 C CE  . LYS A 1 319 ? -20.504 12.422  26.273  1.00 35.34 319 A 1 
ATOM   2567 N NZ  . LYS A 1 319 ? -21.844 11.889  26.618  1.00 31.60 319 A 1 
ATOM   2568 N N   . PRO A 1 320 ? -14.380 12.544  29.385  1.00 46.52 320 A 1 
ATOM   2569 C CA  . PRO A 1 320 ? -13.488 12.148  30.460  1.00 45.84 320 A 1 
ATOM   2570 C C   . PRO A 1 320 ? -13.969 10.800  31.018  1.00 47.39 320 A 1 
ATOM   2571 O O   . PRO A 1 320 ? -14.819 10.735  31.898  1.00 45.37 320 A 1 
ATOM   2572 C CB  . PRO A 1 320 ? -13.538 13.300  31.473  1.00 41.74 320 A 1 
ATOM   2573 C CG  . PRO A 1 320 ? -14.900 13.946  31.227  1.00 40.45 320 A 1 
ATOM   2574 C CD  . PRO A 1 320 ? -15.131 13.738  29.735  1.00 45.41 320 A 1 
ATOM   2575 N N   . LYS A 1 321 ? -13.480 9.709   30.438  1.00 49.34 321 A 1 
ATOM   2576 C CA  . LYS A 1 321 ? -13.675 8.393   31.023  1.00 49.48 321 A 1 
ATOM   2577 C C   . LYS A 1 321 ? -12.872 8.371   32.316  1.00 48.40 321 A 1 
ATOM   2578 O O   . LYS A 1 321 ? -11.781 8.935   32.385  1.00 45.99 321 A 1 
ATOM   2579 C CB  . LYS A 1 321 ? -13.276 7.268   30.056  1.00 47.63 321 A 1 
ATOM   2580 C CG  . LYS A 1 321 ? -14.338 7.035   28.971  1.00 44.78 321 A 1 
ATOM   2581 C CD  . LYS A 1 321 ? -13.980 5.798   28.136  1.00 42.65 321 A 1 
ATOM   2582 C CE  . LYS A 1 321 ? -15.058 5.483   27.090  1.00 38.30 321 A 1 
ATOM   2583 N NZ  . LYS A 1 321 ? -14.736 4.262   26.321  1.00 35.52 321 A 1 
ATOM   2584 N N   . THR A 1 322 ? -13.459 7.755   33.337  1.00 45.23 322 A 1 
ATOM   2585 C CA  . THR A 1 322 ? -12.877 7.613   34.666  1.00 45.59 322 A 1 
ATOM   2586 C C   . THR A 1 322 ? -11.468 6.996   34.602  1.00 44.96 322 A 1 
ATOM   2587 O O   . THR A 1 322 ? -11.135 6.259   33.678  1.00 42.27 322 A 1 
ATOM   2588 C CB  . THR A 1 322 ? -13.788 6.754   35.562  1.00 42.02 322 A 1 
ATOM   2589 O OG1 . THR A 1 322 ? -14.336 5.684   34.828  1.00 38.06 322 A 1 
ATOM   2590 C CG2 . THR A 1 322 ? -14.967 7.572   36.091  1.00 38.08 322 A 1 
ATOM   2591 N N   . THR A 1 323 ? -10.662 7.306   35.612  1.00 44.29 323 A 1 
ATOM   2592 C CA  . THR A 1 323 ? -9.236  6.975   35.770  1.00 44.24 323 A 1 
ATOM   2593 C C   . THR A 1 323 ? -8.895  5.489   35.878  1.00 43.81 323 A 1 
ATOM   2594 O O   . THR A 1 323 ? -7.759  5.154   36.221  1.00 41.70 323 A 1 
ATOM   2595 C CB  . THR A 1 323 ? -8.709  7.653   37.044  1.00 40.66 323 A 1 
ATOM   2596 O OG1 . THR A 1 323 ? -9.620  7.433   38.106  1.00 36.71 323 A 1 
ATOM   2597 C CG2 . THR A 1 323 ? -8.555  9.167   36.881  1.00 36.58 323 A 1 
ATOM   2598 N N   . ILE A 1 324 ? -9.844  4.598   35.641  1.00 44.58 324 A 1 
ATOM   2599 C CA  . ILE A 1 324 ? -9.546  3.173   35.602  1.00 45.28 324 A 1 
ATOM   2600 C C   . ILE A 1 324 ? -8.462  2.991   34.549  1.00 46.28 324 A 1 
ATOM   2601 O O   . ILE A 1 324 ? -8.617  3.472   33.421  1.00 43.92 324 A 1 
ATOM   2602 C CB  . ILE A 1 324 ? -10.808 2.331   35.320  1.00 41.59 324 A 1 
ATOM   2603 C CG1 . ILE A 1 324 ? -11.899 2.625   36.378  1.00 38.25 324 A 1 
ATOM   2604 C CG2 . ILE A 1 324 ? -10.438 0.834   35.314  1.00 39.31 324 A 1 
ATOM   2605 C CD1 . ILE A 1 324 ? -13.233 1.898   36.134  1.00 36.32 324 A 1 
ATOM   2606 N N   . LYS A 1 325 ? -7.356  2.323   34.908  1.00 47.18 325 A 1 
ATOM   2607 C CA  . LYS A 1 325 ? -6.302  1.892   33.975  1.00 47.12 325 A 1 
ATOM   2608 C C   . LYS A 1 325 ? -6.993  1.179   32.817  1.00 47.39 325 A 1 
ATOM   2609 O O   . LYS A 1 325 ? -7.336  0.008   32.957  1.00 45.57 325 A 1 
ATOM   2610 C CB  . LYS A 1 325 ? -5.321  0.917   34.654  1.00 44.47 325 A 1 
ATOM   2611 C CG  . LYS A 1 325 ? -4.230  1.574   35.495  1.00 40.30 325 A 1 
ATOM   2612 C CD  . LYS A 1 325 ? -3.322  0.489   36.091  1.00 37.16 325 A 1 
ATOM   2613 C CE  . LYS A 1 325 ? -2.158  1.102   36.876  1.00 33.31 325 A 1 
ATOM   2614 N NZ  . LYS A 1 325 ? -1.304  0.064   37.517  1.00 28.67 325 A 1 
ATOM   2615 N N   . GLN A 1 326 ? -7.281  1.890   31.738  1.00 49.70 326 A 1 
ATOM   2616 C CA  . GLN A 1 326 ? -7.991  1.274   30.640  1.00 50.02 326 A 1 
ATOM   2617 C C   . GLN A 1 326 ? -7.104  0.150   30.139  1.00 50.49 326 A 1 
ATOM   2618 O O   . GLN A 1 326 ? -5.906  0.380   29.927  1.00 48.07 326 A 1 
ATOM   2619 C CB  . GLN A 1 326 ? -8.382  2.275   29.545  1.00 47.10 326 A 1 
ATOM   2620 C CG  . GLN A 1 326 ? -9.565  3.138   30.024  1.00 43.16 326 A 1 
ATOM   2621 C CD  . GLN A 1 326 ? -10.282 3.889   28.902  1.00 40.19 326 A 1 
ATOM   2622 O OE1 . GLN A 1 326 ? -9.908  3.904   27.749  1.00 38.98 326 A 1 
ATOM   2623 N NE2 . GLN A 1 326 ? -11.379 4.530   29.230  1.00 37.51 326 A 1 
ATOM   2624 N N   . PRO A 1 327 ? -7.642  -1.078  30.037  1.00 49.27 327 A 1 
ATOM   2625 C CA  . PRO A 1 327 ? -6.903  -2.154  29.415  1.00 49.66 327 A 1 
ATOM   2626 C C   . PRO A 1 327 ? -6.413  -1.665  28.057  1.00 52.87 327 A 1 
ATOM   2627 O O   . PRO A 1 327 ? -6.969  -0.713  27.502  1.00 50.49 327 A 1 
ATOM   2628 C CB  . PRO A 1 327 ? -7.878  -3.336  29.320  1.00 44.20 327 A 1 
ATOM   2629 C CG  . PRO A 1 327 ? -9.245  -2.681  29.376  1.00 42.52 327 A 1 
ATOM   2630 C CD  . PRO A 1 327 ? -9.034  -1.450  30.237  1.00 46.61 327 A 1 
ATOM   2631 N N   . SER A 1 328 ? -5.346  -2.267  27.541  1.00 59.02 328 A 1 
ATOM   2632 C CA  . SER A 1 328 ? -4.765  -1.812  26.281  1.00 61.69 328 A 1 
ATOM   2633 C C   . SER A 1 328 ? -5.865  -1.685  25.230  1.00 66.61 328 A 1 
ATOM   2634 O O   . SER A 1 328 ? -6.356  -2.699  24.737  1.00 62.15 328 A 1 
ATOM   2635 C CB  . SER A 1 328 ? -3.672  -2.777  25.816  1.00 54.69 328 A 1 
ATOM   2636 O OG  . SER A 1 328 ? -4.168  -4.062  25.522  1.00 48.36 328 A 1 
ATOM   2637 N N   . ASP A 1 329 ? -6.267  -0.464  24.924  1.00 71.80 329 A 1 
ATOM   2638 C CA  . ASP A 1 329 ? -7.480  -0.130  24.166  1.00 75.55 329 A 1 
ATOM   2639 C C   . ASP A 1 329 ? -7.370  -0.460  22.669  1.00 80.18 329 A 1 
ATOM   2640 O O   . ASP A 1 329 ? -8.271  -0.178  21.891  1.00 76.74 329 A 1 
ATOM   2641 C CB  . ASP A 1 329 ? -7.815  1.347   24.421  1.00 68.31 329 A 1 
ATOM   2642 C CG  . ASP A 1 329 ? -6.636  2.311   24.219  1.00 64.16 329 A 1 
ATOM   2643 O OD1 . ASP A 1 329 ? -5.572  1.935   23.672  1.00 60.17 329 A 1 
ATOM   2644 O OD2 . ASP A 1 329 ? -6.736  3.461   24.691  1.00 60.30 329 A 1 
ATOM   2645 N N   . GLY A 1 330 ? -6.260  -1.084  22.291  1.00 81.90 330 A 1 
ATOM   2646 C CA  . GLY A 1 330 ? -5.996  -1.505  20.925  1.00 85.86 330 A 1 
ATOM   2647 C C   . GLY A 1 330 ? -5.508  -0.384  20.010  1.00 89.68 330 A 1 
ATOM   2648 O O   . GLY A 1 330 ? -5.142  -0.673  18.873  1.00 87.64 330 A 1 
ATOM   2649 N N   . PHE A 1 331 ? -5.461  0.870   20.484  1.00 89.58 331 A 1 
ATOM   2650 C CA  . PHE A 1 331 ? -4.895  1.981   19.725  1.00 90.70 331 A 1 
ATOM   2651 C C   . PHE A 1 331 ? -3.366  1.994   19.778  1.00 91.51 331 A 1 
ATOM   2652 O O   . PHE A 1 331 ? -2.748  1.497   20.723  1.00 90.26 331 A 1 
ATOM   2653 C CB  . PHE A 1 331 ? -5.460  3.316   20.213  1.00 89.25 331 A 1 
ATOM   2654 C CG  . PHE A 1 331 ? -6.952  3.445   20.044  1.00 88.54 331 A 1 
ATOM   2655 C CD1 . PHE A 1 331 ? -7.516  3.538   18.755  1.00 85.78 331 A 1 
ATOM   2656 C CD2 . PHE A 1 331 ? -7.800  3.465   21.165  1.00 86.12 331 A 1 
ATOM   2657 C CE1 . PHE A 1 331 ? -8.898  3.639   18.590  1.00 84.97 331 A 1 
ATOM   2658 C CE2 . PHE A 1 331 ? -9.191  3.571   21.004  1.00 85.10 331 A 1 
ATOM   2659 C CZ  . PHE A 1 331 ? -9.737  3.666   19.713  1.00 85.72 331 A 1 
ATOM   2660 N N   . ASN A 1 332 ? -2.751  2.604   18.757  1.00 92.05 332 A 1 
ATOM   2661 C CA  . ASN A 1 332 ? -1.301  2.709   18.604  1.00 93.01 332 A 1 
ATOM   2662 C C   . ASN A 1 332 ? -0.583  1.350   18.658  1.00 94.06 332 A 1 
ATOM   2663 O O   . ASN A 1 332 ? 0.508   1.223   19.225  1.00 92.36 332 A 1 
ATOM   2664 C CB  . ASN A 1 332 ? -0.739  3.729   19.605  1.00 91.24 332 A 1 
ATOM   2665 C CG  . ASN A 1 332 ? -1.142  5.158   19.315  1.00 89.70 332 A 1 
ATOM   2666 O OD1 . ASN A 1 332 ? -1.748  5.512   18.328  1.00 84.73 332 A 1 
ATOM   2667 N ND2 . ASN A 1 332 ? -0.782  6.078   20.182  1.00 84.32 332 A 1 
ATOM   2668 N N   . LYS A 1 333 ? -1.232  0.308   18.095  1.00 94.66 333 A 1 
ATOM   2669 C CA  . LYS A 1 333 ? -0.700  -1.049  17.998  1.00 95.13 333 A 1 
ATOM   2670 C C   . LYS A 1 333 ? -1.151  -1.683  16.690  1.00 96.26 333 A 1 
ATOM   2671 O O   . LYS A 1 333 ? -2.320  -1.580  16.331  1.00 95.30 333 A 1 
ATOM   2672 C CB  . LYS A 1 333 ? -1.183  -1.915  19.170  1.00 92.36 333 A 1 
ATOM   2673 C CG  . LYS A 1 333 ? -0.635  -1.446  20.517  1.00 83.26 333 A 1 
ATOM   2674 C CD  . LYS A 1 333 ? -1.096  -2.376  21.639  1.00 80.49 333 A 1 
ATOM   2675 C CE  . LYS A 1 333 ? -0.578  -1.833  22.971  1.00 69.39 333 A 1 
ATOM   2676 N NZ  . LYS A 1 333 ? -1.027  -2.676  24.098  1.00 61.68 333 A 1 
ATOM   2677 N N   . TRP A 1 334 ? -0.244  -2.387  16.033  1.00 96.51 334 A 1 
ATOM   2678 C CA  . TRP A 1 334 ? -0.577  -3.271  14.926  1.00 97.23 334 A 1 
ATOM   2679 C C   . TRP A 1 334 ? -1.416  -4.436  15.447  1.00 97.03 334 A 1 
ATOM   2680 O O   . TRP A 1 334 ? -1.045  -5.095  16.419  1.00 96.19 334 A 1 
ATOM   2681 C CB  . TRP A 1 334 ? 0.700   -3.758  14.245  1.00 97.43 334 A 1 
ATOM   2682 C CG  . TRP A 1 334 ? 1.405   -2.685  13.488  1.00 97.75 334 A 1 
ATOM   2683 C CD1 . TRP A 1 334 ? 2.497   -1.999  13.900  1.00 96.97 334 A 1 
ATOM   2684 C CD2 . TRP A 1 334 ? 1.023   -2.116  12.200  1.00 97.88 334 A 1 
ATOM   2685 N NE1 . TRP A 1 334 ? 2.824   -1.038  12.955  1.00 97.22 334 A 1 
ATOM   2686 C CE2 . TRP A 1 334 ? 1.935   -1.069  11.906  1.00 97.65 334 A 1 
ATOM   2687 C CE3 . TRP A 1 334 ? -0.006  -2.380  11.276  1.00 97.74 334 A 1 
ATOM   2688 C CZ2 . TRP A 1 334 ? 1.812   -0.284  10.739  1.00 97.56 334 A 1 
ATOM   2689 C CZ3 . TRP A 1 334 ? -0.123  -1.604  10.105  1.00 97.32 334 A 1 
ATOM   2690 C CH2 . TRP A 1 334 ? 0.769   -0.559  9.846   1.00 97.32 334 A 1 
ATOM   2691 N N   . LYS A 1 335 ? -2.560  -4.682  14.808  1.00 97.05 335 A 1 
ATOM   2692 C CA  . LYS A 1 335 ? -3.467  -5.779  15.129  1.00 96.51 335 A 1 
ATOM   2693 C C   . LYS A 1 335 ? -4.108  -6.311  13.857  1.00 97.12 335 A 1 
ATOM   2694 O O   . LYS A 1 335 ? -4.170  -5.613  12.844  1.00 96.75 335 A 1 
ATOM   2695 C CB  . LYS A 1 335 ? -4.509  -5.331  16.181  1.00 94.03 335 A 1 
ATOM   2696 C CG  . LYS A 1 335 ? -5.353  -4.146  15.718  1.00 87.36 335 A 1 
ATOM   2697 C CD  . LYS A 1 335 ? -6.397  -3.713  16.765  1.00 85.12 335 A 1 
ATOM   2698 C CE  . LYS A 1 335 ? -7.184  -2.561  16.151  1.00 74.94 335 A 1 
ATOM   2699 N NZ  . LYS A 1 335 ? -8.293  -2.092  17.002  1.00 67.61 335 A 1 
ATOM   2700 N N   . PHE A 1 336 ? -4.585  -7.558  13.934  1.00 96.73 336 A 1 
ATOM   2701 C CA  . PHE A 1 336 ? -5.419  -8.133  12.894  1.00 96.74 336 A 1 
ATOM   2702 C C   . PHE A 1 336 ? -6.670  -7.282  12.689  1.00 96.66 336 A 1 
ATOM   2703 O O   . PHE A 1 336 ? -7.327  -6.914  13.668  1.00 95.69 336 A 1 
ATOM   2704 C CB  . PHE A 1 336 ? -5.766  -9.566  13.301  1.00 96.50 336 A 1 
ATOM   2705 C CG  . PHE A 1 336 ? -6.674  -10.274 12.332  1.00 96.81 336 A 1 
ATOM   2706 C CD1 . PHE A 1 336 ? -8.036  -10.464 12.638  1.00 96.02 336 A 1 
ATOM   2707 C CD2 . PHE A 1 336 ? -6.165  -10.770 11.120  1.00 95.99 336 A 1 
ATOM   2708 C CE1 . PHE A 1 336 ? -8.870  -11.158 11.759  1.00 95.20 336 A 1 
ATOM   2709 C CE2 . PHE A 1 336 ? -6.997  -11.463 10.235  1.00 95.23 336 A 1 
ATOM   2710 C CZ  . PHE A 1 336 ? -8.348  -11.667 10.553  1.00 95.63 336 A 1 
ATOM   2711 N N   . ASN A 1 337 ? -6.982  -6.957  11.437  1.00 96.98 337 A 1 
ATOM   2712 C CA  . ASN A 1 337 ? -8.222  -6.303  11.060  1.00 96.62 337 A 1 
ATOM   2713 C C   . ASN A 1 337 ? -9.244  -7.363  10.631  1.00 96.53 337 A 1 
ATOM   2714 O O   . ASN A 1 337 ? -10.166 -7.662  11.392  1.00 95.14 337 A 1 
ATOM   2715 C CB  . ASN A 1 337 ? -7.958  -5.217  9.990   1.00 95.71 337 A 1 
ATOM   2716 C CG  . ASN A 1 337 ? -9.236  -4.434  9.705   1.00 94.61 337 A 1 
ATOM   2717 O OD1 . ASN A 1 337 ? -10.247 -4.651  10.330  1.00 90.54 337 A 1 
ATOM   2718 N ND2 . ASN A 1 337 ? -9.219  -3.508  8.784   1.00 89.36 337 A 1 
ATOM   2719 N N   . TYR A 1 338 ? -9.032  -7.986  9.464   1.00 97.15 338 A 1 
ATOM   2720 C CA  . TYR A 1 338 ? -9.890  -9.045  8.956   1.00 97.37 338 A 1 
ATOM   2721 C C   . TYR A 1 338 ? -9.145  -9.967  7.975   1.00 97.79 338 A 1 
ATOM   2722 O O   . TYR A 1 338 ? -8.076  -9.622  7.459   1.00 97.60 338 A 1 
ATOM   2723 C CB  . TYR A 1 338 ? -11.140 -8.430  8.302   1.00 96.78 338 A 1 
ATOM   2724 C CG  . TYR A 1 338 ? -10.917 -7.888  6.906   1.00 96.91 338 A 1 
ATOM   2725 C CD1 . TYR A 1 338 ? -10.395 -6.594  6.695   1.00 95.99 338 A 1 
ATOM   2726 C CD2 . TYR A 1 338 ? -11.228 -8.697  5.805   1.00 96.06 338 A 1 
ATOM   2727 C CE1 . TYR A 1 338 ? -10.194 -6.118  5.391   1.00 94.83 338 A 1 
ATOM   2728 C CE2 . TYR A 1 338 ? -11.030 -8.230  4.497   1.00 95.41 338 A 1 
ATOM   2729 C CZ  . TYR A 1 338 ? -10.510 -6.944  4.292   1.00 96.05 338 A 1 
ATOM   2730 O OH  . TYR A 1 338 ? -10.328 -6.507  3.013   1.00 95.02 338 A 1 
ATOM   2731 N N   . GLY A 1 339 ? -9.725  -11.128 7.694   1.00 97.35 339 A 1 
ATOM   2732 C CA  . GLY A 1 339 ? -9.277  -12.036 6.642   1.00 97.33 339 A 1 
ATOM   2733 C C   . GLY A 1 339 ? -10.346 -12.204 5.567   1.00 97.51 339 A 1 
ATOM   2734 O O   . GLY A 1 339 ? -11.532 -12.281 5.881   1.00 96.42 339 A 1 
ATOM   2735 N N   . SER A 1 340 ? -9.951  -12.320 4.295   1.00 97.22 340 A 1 
ATOM   2736 C CA  . SER A 1 340 ? -10.894 -12.452 3.178   1.00 96.94 340 A 1 
ATOM   2737 C C   . SER A 1 340 ? -11.819 -13.668 3.310   1.00 96.65 340 A 1 
ATOM   2738 O O   . SER A 1 340 ? -13.013 -13.581 3.018   1.00 95.70 340 A 1 
ATOM   2739 C CB  . SER A 1 340 ? -10.127 -12.526 1.855   1.00 96.84 340 A 1 
ATOM   2740 O OG  . SER A 1 340 ? -9.233  -13.625 1.836   1.00 96.12 340 A 1 
ATOM   2741 N N   . SER A 1 341 ? -11.296 -14.787 3.798   1.00 96.64 341 A 1 
ATOM   2742 C CA  . SER A 1 341 ? -12.074 -16.005 4.014   1.00 96.06 341 A 1 
ATOM   2743 C C   . SER A 1 341 ? -13.058 -15.856 5.179   1.00 95.87 341 A 1 
ATOM   2744 O O   . SER A 1 341 ? -14.243 -16.143 5.031   1.00 94.42 341 A 1 
ATOM   2745 C CB  . SER A 1 341 ? -11.122 -17.179 4.256   1.00 95.22 341 A 1 
ATOM   2746 O OG  . SER A 1 341 ? -11.838 -18.386 4.342   1.00 79.44 341 A 1 
ATOM   2747 N N   . SER A 1 342 ? -12.599 -15.369 6.336   1.00 96.20 342 A 1 
ATOM   2748 C CA  . SER A 1 342 ? -13.431 -15.264 7.538   1.00 95.56 342 A 1 
ATOM   2749 C C   . SER A 1 342 ? -14.493 -14.166 7.449   1.00 95.87 342 A 1 
ATOM   2750 O O   . SER A 1 342 ? -15.582 -14.336 7.967   1.00 93.69 342 A 1 
ATOM   2751 C CB  . SER A 1 342 ? -12.560 -15.038 8.779   1.00 94.06 342 A 1 
ATOM   2752 O OG  . SER A 1 342 ? -11.730 -13.896 8.645   1.00 84.90 342 A 1 
ATOM   2753 N N   . GLU A 1 343 ? -14.181 -13.043 6.790   1.00 96.13 343 A 1 
ATOM   2754 C CA  . GLU A 1 343 ? -15.072 -11.879 6.730   1.00 95.81 343 A 1 
ATOM   2755 C C   . GLU A 1 343 ? -16.101 -11.979 5.611   1.00 96.15 343 A 1 
ATOM   2756 O O   . GLU A 1 343 ? -17.274 -11.644 5.807   1.00 93.75 343 A 1 
ATOM   2757 C CB  . GLU A 1 343 ? -14.230 -10.608 6.588   1.00 94.05 343 A 1 
ATOM   2758 C CG  . GLU A 1 343 ? -14.992 -9.327  6.984   1.00 89.43 343 A 1 
ATOM   2759 C CD  . GLU A 1 343 ? -15.408 -9.328  8.468   1.00 91.95 343 A 1 
ATOM   2760 O OE1 . GLU A 1 343 ? -16.420 -8.679  8.793   1.00 87.30 343 A 1 
ATOM   2761 O OE2 . GLU A 1 343 ? -14.750 -9.995  9.296   1.00 87.64 343 A 1 
ATOM   2762 N N   . TYR A 1 344 ? -15.685 -12.473 4.434   1.00 96.89 344 A 1 
ATOM   2763 C CA  . TYR A 1 344 ? -16.514 -12.498 3.229   1.00 96.85 344 A 1 
ATOM   2764 C C   . TYR A 1 344 ? -16.955 -13.904 2.795   1.00 96.88 344 A 1 
ATOM   2765 O O   . TYR A 1 344 ? -17.794 -14.038 1.903   1.00 94.61 344 A 1 
ATOM   2766 C CB  . TYR A 1 344 ? -15.781 -11.757 2.106   1.00 96.56 344 A 1 
ATOM   2767 C CG  . TYR A 1 344 ? -15.415 -10.315 2.411   1.00 96.92 344 A 1 
ATOM   2768 C CD1 . TYR A 1 344 ? -16.354 -9.445  2.999   1.00 95.76 344 A 1 
ATOM   2769 C CD2 . TYR A 1 344 ? -14.136 -9.835  2.084   1.00 95.86 344 A 1 
ATOM   2770 C CE1 . TYR A 1 344 ? -16.024 -8.103  3.252   1.00 94.93 344 A 1 
ATOM   2771 C CE2 . TYR A 1 344 ? -13.800 -8.490  2.323   1.00 95.09 344 A 1 
ATOM   2772 C CZ  . TYR A 1 344 ? -14.750 -7.622  2.905   1.00 95.73 344 A 1 
ATOM   2773 O OH  . TYR A 1 344 ? -14.434 -6.316  3.137   1.00 94.52 344 A 1 
ATOM   2774 N N   . GLY A 1 345 ? -16.418 -14.942 3.426   1.00 95.24 345 A 1 
ATOM   2775 C CA  . GLY A 1 345 ? -16.707 -16.330 3.054   1.00 94.95 345 A 1 
ATOM   2776 C C   . GLY A 1 345 ? -16.077 -16.764 1.725   1.00 95.91 345 A 1 
ATOM   2777 O O   . GLY A 1 345 ? -16.552 -17.723 1.116   1.00 93.59 345 A 1 
ATOM   2778 N N   . LEU A 1 346 ? -15.033 -16.070 1.269   1.00 96.19 346 A 1 
ATOM   2779 C CA  . LEU A 1 346 ? -14.299 -16.421 0.056   1.00 96.42 346 A 1 
ATOM   2780 C C   . LEU A 1 346 ? -13.517 -17.714 0.280   1.00 96.63 346 A 1 
ATOM   2781 O O   . LEU A 1 346 ? -12.769 -17.828 1.254   1.00 95.58 346 A 1 
ATOM   2782 C CB  . LEU A 1 346 ? -13.348 -15.281 -0.344  1.00 95.88 346 A 1 
ATOM   2783 C CG  . LEU A 1 346 ? -14.045 -13.945 -0.676  1.00 95.10 346 A 1 
ATOM   2784 C CD1 . LEU A 1 346 ? -13.003 -12.838 -0.795  1.00 93.17 346 A 1 
ATOM   2785 C CD2 . LEU A 1 346 ? -14.821 -14.013 -1.987  1.00 93.13 346 A 1 
ATOM   2786 N N   . LYS A 1 347 ? -13.665 -18.686 -0.634  1.00 96.73 347 A 1 
ATOM   2787 C CA  . LYS A 1 347 ? -12.932 -19.957 -0.587  1.00 96.46 347 A 1 
ATOM   2788 C C   . LYS A 1 347 ? -11.519 -19.827 -1.149  1.00 96.87 347 A 1 
ATOM   2789 O O   . LYS A 1 347 ? -10.621 -20.566 -0.753  1.00 94.94 347 A 1 
ATOM   2790 C CB  . LYS A 1 347 ? -13.697 -21.019 -1.367  1.00 95.41 347 A 1 
ATOM   2791 C CG  . LYS A 1 347 ? -15.073 -21.304 -0.754  1.00 90.48 347 A 1 
ATOM   2792 C CD  . LYS A 1 347 ? -15.788 -22.332 -1.623  1.00 83.65 347 A 1 
ATOM   2793 C CE  . LYS A 1 347 ? -17.191 -22.566 -1.076  1.00 75.37 347 A 1 
ATOM   2794 N NZ  . LYS A 1 347 ? -17.959 -23.424 -1.999  1.00 64.69 347 A 1 
ATOM   2795 N N   . GLU A 1 348 ? -11.353 -18.905 -2.085  1.00 97.74 348 A 1 
ATOM   2796 C CA  . GLU A 1 348 ? -10.094 -18.556 -2.746  1.00 97.80 348 A 1 
ATOM   2797 C C   . GLU A 1 348 ? -10.209 -17.141 -3.328  1.00 98.14 348 A 1 
ATOM   2798 O O   . GLU A 1 348 ? -11.306 -16.567 -3.416  1.00 97.89 348 A 1 
ATOM   2799 C CB  . GLU A 1 348 ? -9.761  -19.589 -3.839  1.00 96.76 348 A 1 
ATOM   2800 C CG  . GLU A 1 348 ? -10.838 -19.686 -4.929  1.00 94.59 348 A 1 
ATOM   2801 C CD  . GLU A 1 348 ? -10.513 -20.669 -6.051  1.00 94.73 348 A 1 
ATOM   2802 O OE1 . GLU A 1 348 ? -11.183 -20.555 -7.105  1.00 90.13 348 A 1 
ATOM   2803 O OE2 . GLU A 1 348 ? -9.612  -21.515 -5.881  1.00 91.28 348 A 1 
ATOM   2804 N N   . LEU A 1 349 ? -9.090  -16.568 -3.757  1.00 98.16 349 A 1 
ATOM   2805 C CA  . LEU A 1 349 ? -9.041  -15.243 -4.385  1.00 98.32 349 A 1 
ATOM   2806 C C   . LEU A 1 349 ? -9.224  -15.341 -5.911  1.00 98.39 349 A 1 
ATOM   2807 O O   . LEU A 1 349 ? -8.371  -14.914 -6.684  1.00 97.91 349 A 1 
ATOM   2808 C CB  . LEU A 1 349 ? -7.755  -14.511 -3.956  1.00 98.34 349 A 1 
ATOM   2809 C CG  . LEU A 1 349 ? -7.576  -14.330 -2.439  1.00 98.03 349 A 1 
ATOM   2810 C CD1 . LEU A 1 349 ? -6.290  -13.540 -2.167  1.00 97.59 349 A 1 
ATOM   2811 C CD2 . LEU A 1 349 ? -8.731  -13.569 -1.786  1.00 97.44 349 A 1 
ATOM   2812 N N   . SER A 1 350 ? -10.346 -15.929 -6.344  1.00 98.31 350 A 1 
ATOM   2813 C CA  . SER A 1 350 ? -10.671 -16.123 -7.761  1.00 98.26 350 A 1 
ATOM   2814 C C   . SER A 1 350 ? -11.754 -15.153 -8.260  1.00 98.26 350 A 1 
ATOM   2815 O O   . SER A 1 350 ? -12.593 -14.712 -7.475  1.00 98.08 350 A 1 
ATOM   2816 C CB  . SER A 1 350 ? -11.072 -17.572 -8.034  1.00 97.91 350 A 1 
ATOM   2817 O OG  . SER A 1 350 ? -12.310 -17.915 -7.458  1.00 97.09 350 A 1 
ATOM   2818 N N   . PRO A 1 351 ? -11.795 -14.860 -9.576  1.00 98.43 351 A 1 
ATOM   2819 C CA  . PRO A 1 351 ? -12.847 -14.023 -10.161 1.00 98.39 351 A 1 
ATOM   2820 C C   . PRO A 1 351 ? -14.252 -14.513 -9.819  1.00 98.23 351 A 1 
ATOM   2821 O O   . PRO A 1 351 ? -15.118 -13.717 -9.484  1.00 97.81 351 A 1 
ATOM   2822 C CB  . PRO A 1 351 ? -12.602 -14.055 -11.670 1.00 98.06 351 A 1 
ATOM   2823 C CG  . PRO A 1 351 ? -11.108 -14.297 -11.776 1.00 97.17 351 A 1 
ATOM   2824 C CD  . PRO A 1 351 ? -10.815 -15.213 -10.592 1.00 98.23 351 A 1 
ATOM   2825 N N   . LYS A 1 352 ? -14.471 -15.827 -9.837  1.00 98.18 352 A 1 
ATOM   2826 C CA  . LYS A 1 352 ? -15.760 -16.442 -9.525  1.00 97.91 352 A 1 
ATOM   2827 C C   . LYS A 1 352 ? -16.225 -16.144 -8.097  1.00 98.19 352 A 1 
ATOM   2828 O O   . LYS A 1 352 ? -17.381 -15.798 -7.895  1.00 97.70 352 A 1 
ATOM   2829 C CB  . LYS A 1 352 ? -15.656 -17.949 -9.779  1.00 97.04 352 A 1 
ATOM   2830 C CG  . LYS A 1 352 ? -17.004 -18.649 -9.557  1.00 84.86 352 A 1 
ATOM   2831 C CD  . LYS A 1 352 ? -16.864 -20.155 -9.790  1.00 80.31 352 A 1 
ATOM   2832 C CE  . LYS A 1 352 ? -18.193 -20.831 -9.507  1.00 66.05 352 A 1 
ATOM   2833 N NZ  . LYS A 1 352 ? -18.080 -22.296 -9.647  1.00 58.42 352 A 1 
ATOM   2834 N N   . GLU A 1 353 ? -15.336 -16.268 -7.111  1.00 98.12 353 A 1 
ATOM   2835 C CA  . GLU A 1 353 ? -15.677 -16.001 -5.709  1.00 98.16 353 A 1 
ATOM   2836 C C   . GLU A 1 353 ? -15.953 -14.502 -5.480  1.00 98.15 353 A 1 
ATOM   2837 O O   . GLU A 1 353 ? -16.899 -14.143 -4.772  1.00 97.72 353 A 1 
ATOM   2838 C CB  . GLU A 1 353 ? -14.565 -16.513 -4.792  1.00 97.99 353 A 1 
ATOM   2839 C CG  . GLU A 1 353 ? -14.471 -18.049 -4.712  1.00 96.50 353 A 1 
ATOM   2840 C CD  . GLU A 1 353 ? -15.637 -18.705 -3.957  1.00 96.54 353 A 1 
ATOM   2841 O OE1 . GLU A 1 353 ? -16.228 -19.672 -4.481  1.00 92.92 353 A 1 
ATOM   2842 O OE2 . GLU A 1 353 ? -15.933 -18.284 -2.821  1.00 93.03 353 A 1 
ATOM   2843 N N   . PHE A 1 354 ? -15.198 -13.614 -6.140  1.00 98.23 354 A 1 
ATOM   2844 C CA  . PHE A 1 354 ? -15.431 -12.172 -6.056  1.00 98.14 354 A 1 
ATOM   2845 C C   . PHE A 1 354 ? -16.692 -11.714 -6.807  1.00 98.06 354 A 1 
ATOM   2846 O O   . PHE A 1 354 ? -17.354 -10.792 -6.345  1.00 97.46 354 A 1 
ATOM   2847 C CB  . PHE A 1 354 ? -14.185 -11.413 -6.525  1.00 98.11 354 A 1 
ATOM   2848 C CG  . PHE A 1 354 ? -13.175 -11.230 -5.421  1.00 98.18 354 A 1 
ATOM   2849 C CD1 . PHE A 1 354 ? -13.259 -10.112 -4.568  1.00 97.47 354 A 1 
ATOM   2850 C CD2 . PHE A 1 354 ? -12.163 -12.180 -5.206  1.00 97.36 354 A 1 
ATOM   2851 C CE1 . PHE A 1 354 ? -12.344 -9.946  -3.518  1.00 96.80 354 A 1 
ATOM   2852 C CE2 . PHE A 1 354 ? -11.244 -12.017 -4.157  1.00 96.67 354 A 1 
ATOM   2853 C CZ  . PHE A 1 354 ? -11.334 -10.903 -3.312  1.00 97.22 354 A 1 
ATOM   2854 N N   . GLU A 1 355 ? -17.077 -12.359 -7.900  1.00 98.06 355 A 1 
ATOM   2855 C CA  . GLU A 1 355 ? -18.368 -12.116 -8.562  1.00 97.92 355 A 1 
ATOM   2856 C C   . GLU A 1 355 ? -19.542 -12.492 -7.650  1.00 97.82 355 A 1 
ATOM   2857 O O   . GLU A 1 355 ? -20.514 -11.740 -7.549  1.00 97.44 355 A 1 
ATOM   2858 C CB  . GLU A 1 355 ? -18.466 -12.910 -9.867  1.00 97.55 355 A 1 
ATOM   2859 C CG  . GLU A 1 355 ? -17.619 -12.246 -10.950 1.00 94.19 355 A 1 
ATOM   2860 C CD  . GLU A 1 355 ? -17.630 -12.976 -12.283 1.00 92.48 355 A 1 
ATOM   2861 O OE1 . GLU A 1 355 ? -17.244 -12.324 -13.273 1.00 86.37 355 A 1 
ATOM   2862 O OE2 . GLU A 1 355 ? -18.016 -14.162 -12.411 1.00 87.04 355 A 1 
ATOM   2863 N N   . ILE A 1 356 ? -19.434 -13.620 -6.948  1.00 97.96 356 A 1 
ATOM   2864 C CA  . ILE A 1 356 ? -20.425 -14.019 -5.949  1.00 97.75 356 A 1 
ATOM   2865 C C   . ILE A 1 356 ? -20.474 -12.994 -4.814  1.00 97.88 356 A 1 
ATOM   2866 O O   . ILE A 1 356 ? -21.562 -12.612 -4.383  1.00 97.36 356 A 1 
ATOM   2867 C CB  . ILE A 1 356 ? -20.128 -15.440 -5.423  1.00 97.45 356 A 1 
ATOM   2868 C CG1 . ILE A 1 356 ? -20.362 -16.486 -6.539  1.00 95.90 356 A 1 
ATOM   2869 C CG2 . ILE A 1 356 ? -21.000 -15.781 -4.198  1.00 96.02 356 A 1 
ATOM   2870 C CD1 . ILE A 1 356 ? -19.742 -17.860 -6.234  1.00 92.48 356 A 1 
ATOM   2871 N N   . LEU A 1 357 ? -19.328 -12.517 -4.336  1.00 97.62 357 A 1 
ATOM   2872 C CA  . LEU A 1 357 ? -19.248 -11.490 -3.295  1.00 97.63 357 A 1 
ATOM   2873 C C   . LEU A 1 357 ? -19.910 -10.180 -3.733  1.00 97.69 357 A 1 
ATOM   2874 O O   . LEU A 1 357 ? -20.749 -9.660  -2.995  1.00 97.32 357 A 1 
ATOM   2875 C CB  . LEU A 1 357 ? -17.778 -11.279 -2.895  1.00 97.53 357 A 1 
ATOM   2876 C CG  . LEU A 1 357 ? -17.593 -10.211 -1.805  1.00 97.10 357 A 1 
ATOM   2877 C CD1 . LEU A 1 357 ? -18.286 -10.600 -0.499  1.00 96.02 357 A 1 
ATOM   2878 C CD2 . LEU A 1 357 ? -16.104 -10.009 -1.523  1.00 95.81 357 A 1 
ATOM   2879 N N   . ALA A 1 358 ? -19.607 -9.681  -4.932  1.00 97.44 358 A 1 
ATOM   2880 C CA  . ALA A 1 358 ? -20.205 -8.464  -5.476  1.00 97.04 358 A 1 
ATOM   2881 C C   . ALA A 1 358 ? -21.732 -8.586  -5.587  1.00 97.10 358 A 1 
ATOM   2882 O O   . ALA A 1 358 ? -22.467 -7.721  -5.112  1.00 96.68 358 A 1 
ATOM   2883 C CB  . ALA A 1 358 ? -19.546 -8.159  -6.827  1.00 96.31 358 A 1 
ATOM   2884 N N   . ALA A 1 359 ? -22.227 -9.705  -6.109  1.00 97.59 359 A 1 
ATOM   2885 C CA  . ALA A 1 359 ? -23.662 -9.969  -6.210  1.00 97.65 359 A 1 
ATOM   2886 C C   . ALA A 1 359 ? -24.354 -10.110 -4.843  1.00 97.78 359 A 1 
ATOM   2887 O O   . ALA A 1 359 ? -25.551 -9.832  -4.722  1.00 97.11 359 A 1 
ATOM   2888 C CB  . ALA A 1 359 ? -23.853 -11.234 -7.049  1.00 97.49 359 A 1 
ATOM   2889 N N   . ARG A 1 360 ? -23.635 -10.568 -3.810  1.00 97.75 360 A 1 
ATOM   2890 C CA  . ARG A 1 360 ? -24.135 -10.589 -2.431  1.00 97.69 360 A 1 
ATOM   2891 C C   . ARG A 1 360 ? -24.189 -9.186  -1.845  1.00 97.63 360 A 1 
ATOM   2892 O O   . ARG A 1 360 ? -25.206 -8.845  -1.255  1.00 97.20 360 A 1 
ATOM   2893 C CB  . ARG A 1 360 ? -23.289 -11.512 -1.550  1.00 97.16 360 A 1 
ATOM   2894 C CG  . ARG A 1 360 ? -23.578 -13.007 -1.797  1.00 91.28 360 A 1 
ATOM   2895 C CD  . ARG A 1 360 ? -22.586 -13.885 -1.023  1.00 89.42 360 A 1 
ATOM   2896 N NE  . ARG A 1 360 ? -22.696 -13.705 0.432   1.00 83.67 360 A 1 
ATOM   2897 C CZ  . ARG A 1 360 ? -21.745 -13.889 1.335   1.00 80.37 360 A 1 
ATOM   2898 N NH1 . ARG A 1 360 ? -20.574 -14.350 1.020   1.00 74.37 360 A 1 
ATOM   2899 N NH2 . ARG A 1 360 ? -21.966 -13.610 2.589   1.00 71.60 360 A 1 
ATOM   2900 N N   . MET A 1 361 ? -23.151 -8.373  -2.032  1.00 97.35 361 A 1 
ATOM   2901 C CA  . MET A 1 361 ? -23.105 -6.989  -1.537  1.00 96.95 361 A 1 
ATOM   2902 C C   . MET A 1 361 ? -24.213 -6.113  -2.124  1.00 97.11 361 A 1 
ATOM   2903 O O   . MET A 1 361 ? -24.770 -5.284  -1.410  1.00 96.32 361 A 1 
ATOM   2904 C CB  . MET A 1 361 ? -21.744 -6.364  -1.867  1.00 95.82 361 A 1 
ATOM   2905 C CG  . MET A 1 361 ? -20.620 -6.906  -0.983  1.00 92.81 361 A 1 
ATOM   2906 S SD  . MET A 1 361 ? -18.999 -6.198  -1.412  1.00 91.96 361 A 1 
ATOM   2907 C CE  . MET A 1 361 ? -17.985 -6.971  -0.155  1.00 84.94 361 A 1 
ATOM   2908 N N   . ASP A 1 362 ? -24.599 -6.334  -3.378  1.00 96.80 362 A 1 
ATOM   2909 C CA  . ASP A 1 362 ? -25.700 -5.626  -4.027  1.00 96.61 362 A 1 
ATOM   2910 C C   . ASP A 1 362 ? -27.074 -5.880  -3.360  1.00 96.77 362 A 1 
ATOM   2911 O O   . ASP A 1 362 ? -28.004 -5.083  -3.475  1.00 95.79 362 A 1 
ATOM   2912 C CB  . ASP A 1 362 ? -25.722 -6.068  -5.503  1.00 95.92 362 A 1 
ATOM   2913 C CG  . ASP A 1 362 ? -26.631 -5.197  -6.376  1.00 86.32 362 A 1 
ATOM   2914 O OD1 . ASP A 1 362 ? -26.438 -3.966  -6.366  1.00 80.95 362 A 1 
ATOM   2915 O OD2 . ASP A 1 362 ? -27.497 -5.780  -7.063  1.00 78.96 362 A 1 
ATOM   2916 N N   . LYS A 1 363 ? -27.199 -6.989  -2.622  1.00 97.11 363 A 1 
ATOM   2917 C CA  . LYS A 1 363 ? -28.449 -7.412  -1.970  1.00 97.10 363 A 1 
ATOM   2918 C C   . LYS A 1 363 ? -28.392 -7.370  -0.442  1.00 97.43 363 A 1 
ATOM   2919 O O   . LYS A 1 363 ? -29.435 -7.417  0.209   1.00 95.89 363 A 1 
ATOM   2920 C CB  . LYS A 1 363 ? -28.812 -8.826  -2.434  1.00 96.30 363 A 1 
ATOM   2921 C CG  . LYS A 1 363 ? -29.052 -8.876  -3.949  1.00 90.55 363 A 1 
ATOM   2922 C CD  . LYS A 1 363 ? -29.417 -10.295 -4.372  1.00 83.15 363 A 1 
ATOM   2923 C CE  . LYS A 1 363 ? -29.557 -10.299 -5.888  1.00 73.41 363 A 1 
ATOM   2924 N NZ  . LYS A 1 363 ? -29.909 -11.639 -6.400  1.00 63.45 363 A 1 
ATOM   2925 N N   . ASP A 1 364 ? -27.215 -7.347  0.136   1.00 97.07 364 A 1 
ATOM   2926 C CA  . ASP A 1 364 ? -26.959 -7.410  1.568   1.00 97.13 364 A 1 
ATOM   2927 C C   . ASP A 1 364 ? -26.201 -6.164  2.025   1.00 97.20 364 A 1 
ATOM   2928 O O   . ASP A 1 364 ? -24.974 -6.074  1.959   1.00 96.52 364 A 1 
ATOM   2929 C CB  . ASP A 1 364 ? -26.240 -8.725  1.911   1.00 96.43 364 A 1 
ATOM   2930 C CG  . ASP A 1 364 ? -26.007 -8.931  3.413   1.00 95.75 364 A 1 
ATOM   2931 O OD1 . ASP A 1 364 ? -26.180 -7.960  4.190   1.00 93.45 364 A 1 
ATOM   2932 O OD2 . ASP A 1 364 ? -25.623 -10.057 3.780   1.00 92.38 364 A 1 
ATOM   2933 N N   . LEU A 1 365 ? -26.961 -5.194  2.533   1.00 96.88 365 A 1 
ATOM   2934 C CA  . LEU A 1 365 ? -26.432 -3.928  3.029   1.00 96.41 365 A 1 
ATOM   2935 C C   . LEU A 1 365 ? -25.454 -4.115  4.195   1.00 96.34 365 A 1 
ATOM   2936 O O   . LEU A 1 365 ? -24.509 -3.340  4.332   1.00 96.01 365 A 1 
ATOM   2937 C CB  . LEU A 1 365 ? -27.604 -3.025  3.416   1.00 95.99 365 A 1 
ATOM   2938 C CG  . LEU A 1 365 ? -27.194 -1.605  3.840   1.00 90.56 365 A 1 
ATOM   2939 C CD1 . LEU A 1 365 ? -26.530 -0.833  2.695   1.00 86.76 365 A 1 
ATOM   2940 C CD2 . LEU A 1 365 ? -28.427 -0.826  4.295   1.00 87.21 365 A 1 
ATOM   2941 N N   . GLN A 1 366 ? -25.655 -5.130  5.058   1.00 96.39 366 A 1 
ATOM   2942 C CA  . GLN A 1 366 ? -24.721 -5.375  6.158   1.00 95.72 366 A 1 
ATOM   2943 C C   . GLN A 1 366 ? -23.368 -5.842  5.637   1.00 95.95 366 A 1 
ATOM   2944 O O   . GLN A 1 366 ? -22.333 -5.390  6.131   1.00 95.20 366 A 1 
ATOM   2945 C CB  . GLN A 1 366 ? -25.270 -6.416  7.138   1.00 95.38 366 A 1 
ATOM   2946 C CG  . GLN A 1 366 ? -26.414 -5.862  7.997   1.00 83.26 366 A 1 
ATOM   2947 C CD  . GLN A 1 366 ? -26.809 -6.822  9.127   1.00 75.18 366 A 1 
ATOM   2948 O OE1 . GLN A 1 366 ? -26.396 -7.963  9.213   1.00 67.10 366 A 1 
ATOM   2949 N NE2 . GLN A 1 366 ? -27.624 -6.385  10.054  1.00 64.44 366 A 1 
ATOM   2950 N N   . LEU A 1 367 ? -23.365 -6.704  4.620   1.00 96.29 367 A 1 
ATOM   2951 C CA  . LEU A 1 367 ? -22.142 -7.155  3.976   1.00 96.46 367 A 1 
ATOM   2952 C C   . LEU A 1 367 ? -21.437 -6.008  3.238   1.00 96.68 367 A 1 
ATOM   2953 O O   . LEU A 1 367 ? -20.220 -5.861  3.356   1.00 96.33 367 A 1 
ATOM   2954 C CB  . LEU A 1 367 ? -22.488 -8.309  3.034   1.00 96.32 367 A 1 
ATOM   2955 C CG  . LEU A 1 367 ? -21.261 -8.959  2.368   1.00 95.11 367 A 1 
ATOM   2956 C CD1 . LEU A 1 367 ? -20.351 -9.634  3.385   1.00 93.77 367 A 1 
ATOM   2957 C CD2 . LEU A 1 367 ? -21.750 -10.015 1.377   1.00 93.68 367 A 1 
ATOM   2958 N N   . PHE A 1 368 ? -22.195 -5.161  2.539   1.00 96.69 368 A 1 
ATOM   2959 C CA  . PHE A 1 368 ? -21.639 -3.965  1.905   1.00 96.25 368 A 1 
ATOM   2960 C C   . PHE A 1 368 ? -21.037 -2.999  2.934   1.00 96.06 368 A 1 
ATOM   2961 O O   . PHE A 1 368 ? -19.935 -2.488  2.728   1.00 95.64 368 A 1 
ATOM   2962 C CB  . PHE A 1 368 ? -22.715 -3.265  1.076   1.00 95.67 368 A 1 
ATOM   2963 C CG  . PHE A 1 368 ? -22.181 -2.022  0.384   1.00 94.60 368 A 1 
ATOM   2964 C CD1 . PHE A 1 368 ? -22.392 -0.746  0.946   1.00 92.78 368 A 1 
ATOM   2965 C CD2 . PHE A 1 368 ? -21.411 -2.150  -0.776  1.00 92.68 368 A 1 
ATOM   2966 C CE1 . PHE A 1 368 ? -21.842 0.390   0.342   1.00 90.90 368 A 1 
ATOM   2967 C CE2 . PHE A 1 368 ? -20.854 -1.012  -1.391  1.00 90.99 368 A 1 
ATOM   2968 C CZ  . PHE A 1 368 ? -21.075 0.260   -0.832  1.00 90.61 368 A 1 
ATOM   2969 N N   . ASN A 1 369 ? -21.715 -2.787  4.071   1.00 95.65 369 A 1 
ATOM   2970 C CA  . ASN A 1 369 ? -21.210 -1.923  5.132   1.00 95.11 369 A 1 
ATOM   2971 C C   . ASN A 1 369 ? -19.905 -2.447  5.739   1.00 95.07 369 A 1 
ATOM   2972 O O   . ASN A 1 369 ? -19.031 -1.648  6.057   1.00 94.87 369 A 1 
ATOM   2973 C CB  . ASN A 1 369 ? -22.289 -1.752  6.209   1.00 94.92 369 A 1 
ATOM   2974 C CG  . ASN A 1 369 ? -23.410 -0.816  5.787   1.00 90.46 369 A 1 
ATOM   2975 O OD1 . ASN A 1 369 ? -23.317 -0.041  4.863   1.00 84.92 369 A 1 
ATOM   2976 N ND2 . ASN A 1 369 ? -24.510 -0.837  6.514   1.00 84.01 369 A 1 
ATOM   2977 N N   . LYS A 1 370 ? -19.728 -3.773  5.859   1.00 95.66 370 A 1 
ATOM   2978 C CA  . LYS A 1 370 ? -18.441 -4.362  6.244   1.00 95.53 370 A 1 
ATOM   2979 C C   . LYS A 1 370 ? -17.347 -4.010  5.236   1.00 96.02 370 A 1 
ATOM   2980 O O   . LYS A 1 370 ? -16.308 -3.495  5.634   1.00 95.36 370 A 1 
ATOM   2981 C CB  . LYS A 1 370 ? -18.540 -5.884  6.359   1.00 94.19 370 A 1 
ATOM   2982 C CG  . LYS A 1 370 ? -19.266 -6.347  7.625   1.00 83.79 370 A 1 
ATOM   2983 C CD  . LYS A 1 370 ? -19.246 -7.869  7.633   1.00 83.29 370 A 1 
ATOM   2984 C CE  . LYS A 1 370 ? -19.688 -8.434  8.981   1.00 75.28 370 A 1 
ATOM   2985 N NZ  . LYS A 1 370 ? -19.002 -9.722  9.212   1.00 69.59 370 A 1 
ATOM   2986 N N   . TYR A 1 371 ? -17.611 -4.223  3.948   1.00 95.63 371 A 1 
ATOM   2987 C CA  . TYR A 1 371 ? -16.678 -3.835  2.893   1.00 95.64 371 A 1 
ATOM   2988 C C   . TYR A 1 371 ? -16.357 -2.332  2.947   1.00 95.51 371 A 1 
ATOM   2989 O O   . TYR A 1 371 ? -15.198 -1.950  2.864   1.00 95.40 371 A 1 
ATOM   2990 C CB  . TYR A 1 371 ? -17.252 -4.230  1.529   1.00 95.87 371 A 1 
ATOM   2991 C CG  . TYR A 1 371 ? -16.555 -3.569  0.358   1.00 95.79 371 A 1 
ATOM   2992 C CD1 . TYR A 1 371 ? -17.090 -2.396  -0.205  1.00 94.98 371 A 1 
ATOM   2993 C CD2 . TYR A 1 371 ? -15.340 -4.084  -0.136  1.00 95.09 371 A 1 
ATOM   2994 C CE1 . TYR A 1 371 ? -16.434 -1.749  -1.264  1.00 94.01 371 A 1 
ATOM   2995 C CE2 . TYR A 1 371 ? -14.675 -3.443  -1.196  1.00 94.11 371 A 1 
ATOM   2996 C CZ  . TYR A 1 371 ? -15.227 -2.279  -1.753  1.00 94.31 371 A 1 
ATOM   2997 O OH  . TYR A 1 371 ? -14.584 -1.637  -2.784  1.00 92.93 371 A 1 
ATOM   2998 N N   . HIS A 1 372 ? -17.362 -1.482  3.150   1.00 94.50 372 A 1 
ATOM   2999 C CA  . HIS A 1 372 ? -17.184 -0.035  3.223   1.00 93.54 372 A 1 
ATOM   3000 C C   . HIS A 1 372 ? -16.335 0.404   4.427   1.00 93.46 372 A 1 
ATOM   3001 O O   . HIS A 1 372 ? -15.526 1.326   4.314   1.00 92.92 372 A 1 
ATOM   3002 C CB  . HIS A 1 372 ? -18.557 0.636   3.242   1.00 92.24 372 A 1 
ATOM   3003 C CG  . HIS A 1 372 ? -18.458 2.134   3.106   1.00 89.46 372 A 1 
ATOM   3004 N ND1 . HIS A 1 372 ? -18.181 2.820   1.945   1.00 79.56 372 A 1 
ATOM   3005 C CD2 . HIS A 1 372 ? -18.570 3.064   4.106   1.00 78.80 372 A 1 
ATOM   3006 C CE1 . HIS A 1 372 ? -18.136 4.127   2.236   1.00 78.91 372 A 1 
ATOM   3007 N NE2 . HIS A 1 372 ? -18.361 4.322   3.540   1.00 80.64 372 A 1 
ATOM   3008 N N   . LEU A 1 373 ? -16.481 -0.270  5.567   1.00 94.14 373 A 1 
ATOM   3009 C CA  . LEU A 1 373 ? -15.621 -0.078  6.736   1.00 93.84 373 A 1 
ATOM   3010 C C   . LEU A 1 373 ? -14.177 -0.471  6.434   1.00 93.89 373 A 1 
ATOM   3011 O O   . LEU A 1 373 ? -13.254 0.323   6.663   1.00 93.26 373 A 1 
ATOM   3012 C CB  . LEU A 1 373 ? -16.209 -0.894  7.906   1.00 93.44 373 A 1 
ATOM   3013 C CG  . LEU A 1 373 ? -16.819 0.002   8.990   1.00 83.24 373 A 1 
ATOM   3014 C CD1 . LEU A 1 373 ? -18.032 -0.662  9.634   1.00 79.40 373 A 1 
ATOM   3015 C CD2 . LEU A 1 373 ? -15.802 0.287   10.089  1.00 79.38 373 A 1 
ATOM   3016 N N   . HIS A 1 374 ? -13.972 -1.656  5.855   1.00 94.65 374 A 1 
ATOM   3017 C CA  . HIS A 1 374 ? -12.650 -2.169  5.502   1.00 94.55 374 A 1 
ATOM   3018 C C   . HIS A 1 374 ? -11.990 -1.374  4.368   1.00 95.05 374 A 1 
ATOM   3019 O O   . HIS A 1 374 ? -10.777 -1.161  4.406   1.00 94.57 374 A 1 
ATOM   3020 C CB  . HIS A 1 374 ? -12.753 -3.647  5.140   1.00 94.25 374 A 1 
ATOM   3021 C CG  . HIS A 1 374 ? -13.190 -4.506  6.289   1.00 94.78 374 A 1 
ATOM   3022 N ND1 . HIS A 1 374 ? -12.837 -4.357  7.624   1.00 90.51 374 A 1 
ATOM   3023 C CD2 . HIS A 1 374 ? -14.017 -5.596  6.205   1.00 89.73 374 A 1 
ATOM   3024 C CE1 . HIS A 1 374 ? -13.447 -5.323  8.314   1.00 92.27 374 A 1 
ATOM   3025 N NE2 . HIS A 1 374 ? -14.164 -6.095  7.483   1.00 92.17 374 A 1 
ATOM   3026 N N   . PHE A 1 375 ? -12.767 -0.827  3.434   1.00 94.02 375 A 1 
ATOM   3027 C CA  . PHE A 1 375 ? -12.304 0.061   2.365   1.00 92.85 375 A 1 
ATOM   3028 C C   . PHE A 1 375 ? -11.461 1.229   2.901   1.00 91.77 375 A 1 
ATOM   3029 O O   . PHE A 1 375 ? -10.520 1.686   2.259   1.00 90.90 375 A 1 
ATOM   3030 C CB  . PHE A 1 375 ? -13.534 0.579   1.609   1.00 92.58 375 A 1 
ATOM   3031 C CG  . PHE A 1 375 ? -13.227 1.585   0.519   1.00 92.67 375 A 1 
ATOM   3032 C CD1 . PHE A 1 375 ? -13.301 2.963   0.779   1.00 92.07 375 A 1 
ATOM   3033 C CD2 . PHE A 1 375 ? -12.865 1.134   -0.764  1.00 92.37 375 A 1 
ATOM   3034 C CE1 . PHE A 1 375 ? -13.022 3.889   -0.240  1.00 90.57 375 A 1 
ATOM   3035 C CE2 . PHE A 1 375 ? -12.588 2.058   -1.785  1.00 90.83 375 A 1 
ATOM   3036 C CZ  . PHE A 1 375 ? -12.664 3.437   -1.530  1.00 90.73 375 A 1 
ATOM   3037 N N   . ARG A 1 376 ? -11.778 1.704   4.117   1.00 91.84 376 A 1 
ATOM   3038 C CA  . ARG A 1 376 ? -11.053 2.774   4.823   1.00 90.82 376 A 1 
ATOM   3039 C C   . ARG A 1 376 ? -10.230 2.255   6.014   1.00 91.14 376 A 1 
ATOM   3040 O O   . ARG A 1 376 ? -9.929  3.019   6.927   1.00 88.84 376 A 1 
ATOM   3041 C CB  . ARG A 1 376 ? -12.023 3.884   5.228   1.00 88.24 376 A 1 
ATOM   3042 C CG  . ARG A 1 376 ? -12.679 4.535   4.007   1.00 81.12 376 A 1 
ATOM   3043 C CD  . ARG A 1 376 ? -13.504 5.757   4.442   1.00 77.80 376 A 1 
ATOM   3044 N NE  . ARG A 1 376 ? -14.229 6.349   3.315   1.00 72.10 376 A 1 
ATOM   3045 C CZ  . ARG A 1 376 ? -14.636 7.597   3.211   1.00 66.51 376 A 1 
ATOM   3046 N NH1 . ARG A 1 376 ? -14.368 8.487   4.121   1.00 60.66 376 A 1 
ATOM   3047 N NH2 . ARG A 1 376 ? -15.348 7.980   2.188   1.00 59.16 376 A 1 
ATOM   3048 N N   . ALA A 1 377 ? -9.890  0.982   6.019   1.00 92.27 377 A 1 
ATOM   3049 C CA  . ALA A 1 377 ? -9.130  0.316   7.073   1.00 92.32 377 A 1 
ATOM   3050 C C   . ALA A 1 377 ? -9.726  0.510   8.487   1.00 92.98 377 A 1 
ATOM   3051 O O   . ALA A 1 377 ? -9.004  0.700   9.463   1.00 90.08 377 A 1 
ATOM   3052 C CB  . ALA A 1 377 ? -7.662  0.713   6.948   1.00 91.07 377 A 1 
ATOM   3053 N N   . ASP A 1 378 ? -11.057 0.493   8.577   1.00 91.84 378 A 1 
ATOM   3054 C CA  . ASP A 1 378 ? -11.830 0.659   9.812   1.00 90.76 378 A 1 
ATOM   3055 C C   . ASP A 1 378 ? -11.499 1.953   10.575  1.00 89.69 378 A 1 
ATOM   3056 O O   . ASP A 1 378 ? -11.493 2.004   11.811  1.00 85.86 378 A 1 
ATOM   3057 C CB  . ASP A 1 378 ? -11.718 -0.589  10.699  1.00 90.33 378 A 1 
ATOM   3058 C CG  . ASP A 1 378 ? -12.127 -1.900  10.036  1.00 89.11 378 A 1 
ATOM   3059 O OD1 . ASP A 1 378 ? -12.163 -1.995  8.795   1.00 83.57 378 A 1 
ATOM   3060 O OD2 . ASP A 1 378 ? -12.330 -2.872  10.791  1.00 84.69 378 A 1 
ATOM   3061 N N   . THR A 1 379 ? -11.189 3.024   9.829   1.00 90.39 379 A 1 
ATOM   3062 C CA  . THR A 1 379 ? -10.836 4.313   10.428  1.00 87.63 379 A 1 
ATOM   3063 C C   . THR A 1 379 ? -12.057 4.955   11.076  1.00 84.85 379 A 1 
ATOM   3064 O O   . THR A 1 379 ? -13.058 5.218   10.405  1.00 80.51 379 A 1 
ATOM   3065 C CB  . THR A 1 379 ? -10.211 5.256   9.407   1.00 86.12 379 A 1 
ATOM   3066 O OG1 . THR A 1 379 ? -9.048  4.651   8.907   1.00 80.43 379 A 1 
ATOM   3067 C CG2 . THR A 1 379 ? -9.785  6.577   10.044  1.00 80.33 379 A 1 
ATOM   3068 N N   . PRO A 1 380 ? -11.997 5.278   12.388  1.00 81.22 380 A 1 
ATOM   3069 C CA  . PRO A 1 380 ? -13.136 5.850   13.091  1.00 77.06 380 A 1 
ATOM   3070 C C   . PRO A 1 380 ? -13.602 7.188   12.496  1.00 75.28 380 A 1 
ATOM   3071 O O   . PRO A 1 380 ? -12.798 8.080   12.253  1.00 68.14 380 A 1 
ATOM   3072 C CB  . PRO A 1 380 ? -12.674 6.019   14.544  1.00 73.08 380 A 1 
ATOM   3073 C CG  . PRO A 1 380 ? -11.549 5.003   14.690  1.00 73.22 380 A 1 
ATOM   3074 C CD  . PRO A 1 380 ? -10.920 4.990   13.307  1.00 76.27 380 A 1 
ATOM   3075 N N   . GLY A 1 381 ? -14.925 7.356   12.335  1.00 69.76 381 A 1 
ATOM   3076 C CA  . GLY A 1 381 ? -15.551 8.601   11.892  1.00 66.35 381 A 1 
ATOM   3077 C C   . GLY A 1 381 ? -15.687 8.763   10.373  1.00 64.07 381 A 1 
ATOM   3078 O O   . GLY A 1 381 ? -16.247 9.766   9.928   1.00 59.03 381 A 1 
ATOM   3079 N N   . PHE A 1 382 ? -15.241 7.801   9.590   1.00 63.26 382 A 1 
ATOM   3080 C CA  . PHE A 1 382 ? -15.428 7.745   8.136   1.00 59.71 382 A 1 
ATOM   3081 C C   . PHE A 1 382 ? -16.506 6.720   7.726   1.00 56.33 382 A 1 
ATOM   3082 O O   . PHE A 1 382 ? -16.290 5.898   6.840   1.00 51.55 382 A 1 
ATOM   3083 C CB  . PHE A 1 382 ? -14.083 7.499   7.445   1.00 55.98 382 A 1 
ATOM   3084 C CG  . PHE A 1 382 ? -13.169 8.702   7.440   1.00 53.96 382 A 1 
ATOM   3085 C CD1 . PHE A 1 382 ? -13.293 9.669   6.424   1.00 50.44 382 A 1 
ATOM   3086 C CD2 . PHE A 1 382 ? -12.177 8.849   8.419   1.00 49.52 382 A 1 
ATOM   3087 C CE1 . PHE A 1 382 ? -12.429 10.772  6.384   1.00 45.78 382 A 1 
ATOM   3088 C CE2 . PHE A 1 382 ? -11.308 9.953   8.382   1.00 45.88 382 A 1 
ATOM   3089 C CZ  . PHE A 1 382 ? -11.441 10.909  7.363   1.00 44.71 382 A 1 
ATOM   3090 N N   . THR A 1 383 ? -17.646 6.760   8.398   1.00 49.66 383 A 1 
ATOM   3091 C CA  . THR A 1 383 ? -18.833 5.956   8.061   1.00 47.29 383 A 1 
ATOM   3092 C C   . THR A 1 383 ? -19.605 6.557   6.904   1.00 44.55 383 A 1 
ATOM   3093 O O   . THR A 1 383 ? -19.794 7.790   6.891   1.00 40.47 383 A 1 
ATOM   3094 C CB  . THR A 1 383 ? -19.779 5.830   9.256   1.00 42.64 383 A 1 
ATOM   3095 O OG1 . THR A 1 383 ? -20.071 7.131   9.705   1.00 40.01 383 A 1 
ATOM   3096 C CG2 . THR A 1 383 ? -19.160 5.035   10.393  1.00 38.84 383 A 1 
ATOM   3097 O OXT . THR A 1 383 ? -20.038 5.734   6.031   1.00 38.08 383 A 1 
HETATM 3098 C C1  . NAG B 2 .   ? 16.145  10.005  4.486   1.00 92.88 1   B 1 
HETATM 3099 C C2  . NAG B 2 .   ? 15.351  11.269  4.598   1.00 93.00 1   B 1 
HETATM 3100 C C3  . NAG B 2 .   ? 16.076  12.217  5.522   1.00 92.29 1   B 1 
HETATM 3101 C C4  . NAG B 2 .   ? 16.340  11.532  6.874   1.00 91.45 1   B 1 
HETATM 3102 C C5  . NAG B 2 .   ? 17.036  10.200  6.661   1.00 92.01 1   B 1 
HETATM 3103 C C6  . NAG B 2 .   ? 17.149  9.411   7.955   1.00 88.03 1   B 1 
HETATM 3104 C C7  . NAG B 2 .   ? 14.059  11.819  2.605   1.00 92.11 1   B 1 
HETATM 3105 C C8  . NAG B 2 .   ? 14.031  12.528  1.299   1.00 89.70 1   B 1 
HETATM 3106 N N2  . NAG B 2 .   ? 15.186  11.893  3.306   1.00 91.32 1   B 1 
HETATM 3107 O O3  . NAG B 2 .   ? 15.302  13.374  5.725   1.00 91.04 1   B 1 
HETATM 3108 O O4  . NAG B 2 .   ? 17.188  12.351  7.652   1.00 90.67 1   B 1 
HETATM 3109 O O5  . NAG B 2 .   ? 16.277  9.404   5.759   1.00 91.97 1   B 1 
HETATM 3110 O O6  . NAG B 2 .   ? 17.782  8.197   7.736   1.00 82.37 1   B 1 
HETATM 3111 O O7  . NAG B 2 .   ? 13.090  11.210  3.005   1.00 88.45 1   B 1 
HETATM 3112 C C1  . NAG B 2 .   ? 16.660  12.729  8.880   1.00 88.21 2   B 1 
HETATM 3113 C C2  . NAG B 2 .   ? 17.806  13.043  9.850   1.00 86.78 2   B 1 
HETATM 3114 C C3  . NAG B 2 .   ? 17.253  13.447  11.188  1.00 82.26 2   B 1 
HETATM 3115 C C4  . NAG B 2 .   ? 16.274  14.580  11.035  1.00 82.98 2   B 1 
HETATM 3116 C C5  . NAG B 2 .   ? 15.229  14.213  9.977   1.00 83.05 2   B 1 
HETATM 3117 C C6  . NAG B 2 .   ? 14.290  15.360  9.674   1.00 75.31 2   B 1 
HETATM 3118 C C7  . NAG B 2 .   ? 19.803  11.741  9.417   1.00 83.50 2   B 1 
HETATM 3119 C C8  . NAG B 2 .   ? 20.534  10.457  9.667   1.00 75.29 2   B 1 
HETATM 3120 N N2  . NAG B 2 .   ? 18.649  11.880  10.022  1.00 83.27 2   B 1 
HETATM 3121 O O3  . NAG B 2 .   ? 18.315  13.833  12.029  1.00 79.41 2   B 1 
HETATM 3122 O O4  . NAG B 2 .   ? 15.623  14.763  12.287  1.00 80.28 2   B 1 
HETATM 3123 O O5  . NAG B 2 .   ? 15.845  13.870  8.764   1.00 86.61 2   B 1 
HETATM 3124 O O6  . NAG B 2 .   ? 14.965  16.388  9.026   1.00 72.67 2   B 1 
HETATM 3125 O O7  . NAG B 2 .   ? 20.261  12.591  8.675   1.00 78.07 2   B 1 
HETATM 3126 C C1  . MAN B 2 .   ? 15.847  15.923  12.850  1.00 77.15 3   B 1 
HETATM 3127 C C2  . MAN B 2 .   ? 14.792  16.109  13.946  1.00 73.83 3   B 1 
HETATM 3128 C C3  . MAN B 2 .   ? 14.909  17.530  14.426  1.00 65.88 3   B 1 
HETATM 3129 C C4  . MAN B 2 .   ? 16.308  17.801  14.936  1.00 67.55 3   B 1 
HETATM 3130 C C5  . MAN B 2 .   ? 17.351  17.442  13.880  1.00 67.13 3   B 1 
HETATM 3131 C C6  . MAN B 2 .   ? 18.746  17.481  14.444  1.00 58.98 3   B 1 
HETATM 3132 O O2  . MAN B 2 .   ? 14.978  15.248  15.080  1.00 72.74 3   B 1 
HETATM 3133 O O3  . MAN B 2 .   ? 13.948  17.760  15.429  1.00 64.27 3   B 1 
HETATM 3134 O O4  . MAN B 2 .   ? 16.446  19.164  15.245  1.00 61.33 3   B 1 
HETATM 3135 O O5  . MAN B 2 .   ? 17.137  16.122  13.393  1.00 75.27 3   B 1 
HETATM 3136 O O6  . MAN B 2 .   ? 19.655  16.946  13.535  1.00 55.61 3   B 1 
HETATM 3137 C C1  . MAN B 2 .   ? 14.435  13.920  15.154  1.00 68.73 4   B 1 
HETATM 3138 C C2  . MAN B 2 .   ? 13.844  13.591  16.542  1.00 65.57 4   B 1 
HETATM 3139 C C3  . MAN B 2 .   ? 14.984  13.670  17.573  1.00 61.19 4   B 1 
HETATM 3140 C C4  . MAN B 2 .   ? 16.096  12.692  17.186  1.00 59.44 4   B 1 
HETATM 3141 C C5  . MAN B 2 .   ? 16.572  13.009  15.771  1.00 62.14 4   B 1 
HETATM 3142 C C6  . MAN B 2 .   ? 17.575  11.999  15.294  1.00 54.47 4   B 1 
HETATM 3143 O O2  . MAN B 2 .   ? 13.366  12.268  16.607  1.00 65.51 4   B 1 
HETATM 3144 O O3  . MAN B 2 .   ? 14.459  13.344  18.865  1.00 55.47 4   B 1 
HETATM 3145 O O4  . MAN B 2 .   ? 17.160  12.813  18.101  1.00 50.18 4   B 1 
HETATM 3146 O O5  . MAN B 2 .   ? 15.462  12.988  14.865  1.00 67.11 4   B 1 
HETATM 3147 O O6  . MAN B 2 .   ? 17.007  10.704  15.327  1.00 57.26 4   B 1 
HETATM 3148 C C1  . MAN B 2 .   ? 12.113  12.026  16.113  1.00 65.72 5   B 1 
HETATM 3149 C C2  . MAN B 2 .   ? 11.316  11.238  17.158  1.00 61.65 5   B 1 
HETATM 3150 C C3  . MAN B 2 .   ? 11.930  9.841   17.329  1.00 66.03 5   B 1 
HETATM 3151 C C4  . MAN B 2 .   ? 12.046  9.137   15.974  1.00 61.10 5   B 1 
HETATM 3152 C C5  . MAN B 2 .   ? 12.820  10.020  14.992  1.00 68.41 5   B 1 
HETATM 3153 C C6  . MAN B 2 .   ? 12.862  9.433   13.603  1.00 58.89 5   B 1 
HETATM 3154 O O2  . MAN B 2 .   ? 9.973   11.080  16.742  1.00 55.72 5   B 1 
HETATM 3155 O O3  . MAN B 2 .   ? 11.144  9.054   18.209  1.00 56.22 5   B 1 
HETATM 3156 O O4  . MAN B 2 .   ? 12.718  7.902   16.128  1.00 58.08 5   B 1 
HETATM 3157 O O5  . MAN B 2 .   ? 12.191  11.314  14.904  1.00 64.01 5   B 1 
HETATM 3158 O O6  . MAN B 2 .   ? 13.632  10.283  12.773  1.00 53.84 5   B 1 
HETATM 3159 C C1  . MAN B 2 .   ? 17.865  9.734   14.841  1.00 49.62 6   B 1 
HETATM 3160 C C2  . MAN B 2 .   ? 17.081  8.436   14.644  1.00 55.54 6   B 1 
HETATM 3161 C C3  . MAN B 2 .   ? 16.645  7.875   16.014  1.00 55.75 6   B 1 
HETATM 3162 C C4  . MAN B 2 .   ? 17.863  7.687   16.900  1.00 49.38 6   B 1 
HETATM 3163 C C5  . MAN B 2 .   ? 18.638  9.000   16.996  1.00 49.88 6   B 1 
HETATM 3164 C C6  . MAN B 2 .   ? 19.941  8.831   17.744  1.00 31.78 6   B 1 
HETATM 3165 O O2  . MAN B 2 .   ? 17.876  7.432   14.060  1.00 53.48 6   B 1 
HETATM 3166 O O3  . MAN B 2 .   ? 15.963  6.653   15.863  1.00 49.79 6   B 1 
HETATM 3167 O O4  . MAN B 2 .   ? 17.450  7.276   18.181  1.00 44.22 6   B 1 
HETATM 3168 O O5  . MAN B 2 .   ? 18.963  9.499   15.687  1.00 50.54 6   B 1 
HETATM 3169 O O6  . MAN B 2 .   ? 20.758  7.919   17.021  1.00 25.96 6   B 1 
HETATM 3170 C C1  . MAN B 2 .   ? 18.004  7.462   12.673  1.00 49.98 7   B 1 
HETATM 3171 C C2  . MAN B 2 .   ? 18.166  6.014   12.215  1.00 46.60 7   B 1 
HETATM 3172 C C3  . MAN B 2 .   ? 19.519  5.462   12.709  1.00 46.54 7   B 1 
HETATM 3173 C C4  . MAN B 2 .   ? 20.651  6.377   12.279  1.00 40.62 7   B 1 
HETATM 3174 C C5  . MAN B 2 .   ? 20.375  7.799   12.727  1.00 48.62 7   B 1 
HETATM 3175 C C6  . MAN B 2 .   ? 21.407  8.766   12.214  1.00 32.89 7   B 1 
HETATM 3176 O O2  . MAN B 2 .   ? 18.154  5.945   10.797  1.00 40.13 7   B 1 
HETATM 3177 O O3  . MAN B 2 .   ? 19.723  4.146   12.227  1.00 37.97 7   B 1 
HETATM 3178 O O4  . MAN B 2 .   ? 21.867  5.925   12.820  1.00 34.85 7   B 1 
HETATM 3179 O O5  . MAN B 2 .   ? 19.110  8.248   12.241  1.00 49.23 7   B 1 
HETATM 3180 O O6  . MAN B 2 .   ? 21.218  10.043  12.817  1.00 29.09 7   B 1 
HETATM 3181 C C1  . MAN B 2 .   ? 22.042  7.699   17.542  1.00 16.78 8   B 1 
HETATM 3182 C C2  . MAN B 2 .   ? 22.824  6.941   16.449  1.00 20.38 8   B 1 
HETATM 3183 C C3  . MAN B 2 .   ? 22.241  5.519   16.266  1.00 28.61 8   B 1 
HETATM 3184 C C4  . MAN B 2 .   ? 22.145  4.792   17.594  1.00 21.39 8   B 1 
HETATM 3185 C C5  . MAN B 2 .   ? 21.401  5.659   18.629  1.00 29.05 8   B 1 
HETATM 3186 C C6  . MAN B 2 .   ? 21.424  4.998   19.992  1.00 14.77 8   B 1 
HETATM 3187 O O2  . MAN B 2 .   ? 24.200  6.802   16.817  1.00 14.32 8   B 1 
HETATM 3188 O O3  . MAN B 2 .   ? 23.006  4.776   15.348  1.00 22.72 8   B 1 
HETATM 3189 O O4  . MAN B 2 .   ? 21.466  3.570   17.409  1.00 21.92 8   B 1 
HETATM 3190 O O5  . MAN B 2 .   ? 22.007  6.952   18.739  1.00 19.29 8   B 1 
HETATM 3191 O O6  . MAN B 2 .   ? 20.665  5.760   20.910  1.00 11.39 8   B 1 
HETATM 3192 C C1  . NAG C 3 .   ? -20.769 11.059  -5.644  1.00 72.08 1   C 1 
HETATM 3193 C C2  . NAG C 3 .   ? -20.595 11.404  -4.180  1.00 68.20 1   C 1 
HETATM 3194 C C3  . NAG C 3 .   ? -21.855 11.137  -3.385  1.00 65.06 1   C 1 
HETATM 3195 C C4  . NAG C 3 .   ? -23.071 11.776  -4.031  1.00 65.83 1   C 1 
HETATM 3196 C C5  . NAG C 3 .   ? -23.121 11.418  -5.531  1.00 66.94 1   C 1 
HETATM 3197 C C6  . NAG C 3 .   ? -24.225 12.186  -6.250  1.00 57.68 1   C 1 
HETATM 3198 C C7  . NAG C 3 .   ? -18.336 11.166  -3.372  1.00 66.30 1   C 1 
HETATM 3199 C C8  . NAG C 3 .   ? -17.334 10.256  -2.772  1.00 60.76 1   C 1 
HETATM 3200 N N2  . NAG C 3 .   ? -19.514 10.657  -3.611  1.00 66.24 1   C 1 
HETATM 3201 O O3  . NAG C 3 .   ? -21.708 11.640  -2.070  1.00 60.81 1   C 1 
HETATM 3202 O O4  . NAG C 3 .   ? -24.245 11.318  -3.373  1.00 64.41 1   C 1 
HETATM 3203 O O5  . NAG C 3 .   ? -21.889 11.713  -6.188  1.00 67.23 1   C 1 
HETATM 3204 O O6  . NAG C 3 .   ? -24.388 11.707  -7.532  1.00 54.20 1   C 1 
HETATM 3205 O O7  . NAG C 3 .   ? -18.063 12.330  -3.631  1.00 60.19 1   C 1 
HETATM 3206 C C1  . NAG C 3 .   ? -25.003 12.288  -2.678  1.00 62.45 2   C 1 
HETATM 3207 C C2  . NAG C 3 .   ? -26.412 11.778  -2.484  1.00 54.62 2   C 1 
HETATM 3208 C C3  . NAG C 3 .   ? -27.260 12.777  -1.699  1.00 50.90 2   C 1 
HETATM 3209 C C4  . NAG C 3 .   ? -26.550 13.150  -0.418  1.00 45.91 2   C 1 
HETATM 3210 C C5  . NAG C 3 .   ? -25.139 13.607  -0.727  1.00 55.39 2   C 1 
HETATM 3211 C C6  . NAG C 3 .   ? -24.324 13.928  0.482   1.00 47.76 2   C 1 
HETATM 3212 C C7  . NAG C 3 .   ? -27.263 10.305  -4.241  1.00 55.62 2   C 1 
HETATM 3213 C C8  . NAG C 3 .   ? -27.837 10.228  -5.621  1.00 47.09 2   C 1 
HETATM 3214 N N2  . NAG C 3 .   ? -27.030 11.512  -3.776  1.00 55.87 2   C 1 
HETATM 3215 O O3  . NAG C 3 .   ? -28.512 12.238  -1.422  1.00 37.33 2   C 1 
HETATM 3216 O O4  . NAG C 3 .   ? -27.270 14.230  0.180   1.00 29.30 2   C 1 
HETATM 3217 O O5  . NAG C 3 .   ? -24.444 12.592  -1.420  1.00 57.18 2   C 1 
HETATM 3218 O O6  . NAG C 3 .   ? -24.124 12.797  1.270   1.00 42.99 2   C 1 
HETATM 3219 O O7  . NAG C 3 .   ? -27.020 9.324   -3.599  1.00 52.37 2   C 1 
HETATM 3220 C C1  . MAN C 3 .   ? -27.601 14.107  1.460   1.00 13.88 3   C 1 
HETATM 3221 C C2  . MAN C 3 .   ? -27.791 15.511  2.004   1.00 9.05  3   C 1 
HETATM 3222 C C3  . MAN C 3 .   ? -28.004 15.389  3.506   1.00 7.16  3   C 1 
HETATM 3223 C C4  . MAN C 3 .   ? -29.172 14.476  3.803   1.00 5.00  3   C 1 
HETATM 3224 C C5  . MAN C 3 .   ? -28.994 13.127  3.133   1.00 9.71  3   C 1 
HETATM 3225 C C6  . MAN C 3 .   ? -30.249 12.290  3.234   1.00 7.01  3   C 1 
HETATM 3226 O O2  . MAN C 3 .   ? -28.949 16.149  1.474   1.00 9.51  3   C 1 
HETATM 3227 O O3  . MAN C 3 .   ? -28.219 16.667  4.044   1.00 4.49  3   C 1 
HETATM 3228 O O4  . MAN C 3 .   ? -29.263 14.279  5.186   1.00 7.06  3   C 1 
HETATM 3229 O O5  . MAN C 3 .   ? -28.738 13.321  1.725   1.00 11.17 3   C 1 
HETATM 3230 O O6  . MAN C 3 .   ? -30.172 11.184  2.388   1.00 8.51  3   C 1 
HETATM 3231 C C1  . MAN C 3 .   ? -28.977 16.638  0.212   1.00 4.32  4   C 1 
HETATM 3232 C C2  . MAN C 3 .   ? -29.708 17.981  0.163   1.00 4.71  4   C 1 
HETATM 3233 C C3  . MAN C 3 .   ? -31.185 17.731  0.534   1.00 5.44  4   C 1 
HETATM 3234 C C4  . MAN C 3 .   ? -31.791 16.685  -0.380  1.00 4.67  4   C 1 
HETATM 3235 C C5  . MAN C 3 .   ? -30.981 15.402  -0.271  1.00 5.30  4   C 1 
HETATM 3236 C C6  . MAN C 3 .   ? -31.520 14.320  -1.169  1.00 3.63  4   C 1 
HETATM 3237 O O2  . MAN C 3 .   ? -29.705 18.513  -1.126  1.00 3.31  4   C 1 
HETATM 3238 O O3  . MAN C 3 .   ? -31.900 18.970  0.406   1.00 3.62  4   C 1 
HETATM 3239 O O4  . MAN C 3 .   ? -33.135 16.447  0.008   1.00 4.01  4   C 1 
HETATM 3240 O O5  . MAN C 3 .   ? -29.624 15.704  -0.636  1.00 5.09  4   C 1 
HETATM 3241 O O6  . MAN C 3 .   ? -31.408 14.694  -2.521  1.00 3.51  4   C 1 
HETATM 3242 C C1  . MAN C 3 .   ? -28.759 19.478  -1.287  1.00 3.67  5   C 1 
HETATM 3243 C C2  . MAN C 3 .   ? -29.309 20.561  -2.202  1.00 3.39  5   C 1 
HETATM 3244 C C3  . MAN C 3 .   ? -29.631 19.964  -3.565  1.00 3.02  5   C 1 
HETATM 3245 C C4  . MAN C 3 .   ? -28.411 19.235  -4.134  1.00 5.21  5   C 1 
HETATM 3246 C C5  . MAN C 3 .   ? -27.872 18.234  -3.117  1.00 5.44  5   C 1 
HETATM 3247 C C6  . MAN C 3 .   ? -26.598 17.607  -3.583  1.00 7.02  5   C 1 
HETATM 3248 O O2  . MAN C 3 .   ? -28.365 21.610  -2.359  1.00 2.91  5   C 1 
HETATM 3249 O O3  . MAN C 3 .   ? -30.068 20.975  -4.476  1.00 2.60  5   C 1 
HETATM 3250 O O4  . MAN C 3 .   ? -28.784 18.574  -5.321  1.00 4.30  5   C 1 
HETATM 3251 O O5  . MAN C 3 .   ? -27.631 18.880  -1.865  1.00 5.02  5   C 1 
HETATM 3252 O O6  . MAN C 3 .   ? -26.117 16.762  -2.564  1.00 5.78  5   C 1 
HETATM 3253 C C1  . MAN C 3 .   ? -31.939 13.664  -3.320  1.00 4.39  6   C 1 
HETATM 3254 C C2  . MAN C 3 .   ? -31.455 13.929  -4.765  1.00 5.18  6   C 1 
HETATM 3255 C C3  . MAN C 3 .   ? -32.106 15.242  -5.270  1.00 3.61  6   C 1 
HETATM 3256 C C4  . MAN C 3 .   ? -33.617 15.155  -5.170  1.00 3.85  6   C 1 
HETATM 3257 C C5  . MAN C 3 .   ? -34.022 14.806  -3.720  1.00 3.83  6   C 1 
HETATM 3258 C C6  . MAN C 3 .   ? -35.504 14.543  -3.595  1.00 3.09  6   C 1 
HETATM 3259 O O2  . MAN C 3 .   ? -31.867 12.917  -5.642  1.00 6.77  6   C 1 
HETATM 3260 O O3  . MAN C 3 .   ? -31.724 15.495  -6.602  1.00 3.51  6   C 1 
HETATM 3261 O O4  . MAN C 3 .   ? -34.191 16.383  -5.534  1.00 2.75  6   C 1 
HETATM 3262 O O5  . MAN C 3 .   ? -33.350 13.609  -3.296  1.00 4.64  6   C 1 
HETATM 3263 O O6  . MAN C 3 .   ? -35.845 13.431  -4.410  1.00 3.52  6   C 1 
HETATM 3264 C C1  . MAN C 3 .   ? -31.106 11.728  -5.634  1.00 6.94  7   C 1 
HETATM 3265 C C2  . MAN C 3 .   ? -31.139 11.179  -7.070  1.00 6.10  7   C 1 
HETATM 3266 C C3  . MAN C 3 .   ? -32.565 10.663  -7.384  1.00 4.35  7   C 1 
HETATM 3267 C C4  . MAN C 3 .   ? -33.014 9.671   -6.323  1.00 4.99  7   C 1 
HETATM 3268 C C5  . MAN C 3 .   ? -32.884 10.283  -4.935  1.00 5.55  7   C 1 
HETATM 3269 C C6  . MAN C 3 .   ? -33.206 9.281   -3.840  1.00 4.21  7   C 1 
HETATM 3270 O O2  . MAN C 3 .   ? -30.251 10.084  -7.205  1.00 6.20  7   C 1 
HETATM 3271 O O3  . MAN C 3 .   ? -32.592 10.067  -8.652  1.00 3.52  7   C 1 
HETATM 3272 O O4  . MAN C 3 .   ? -34.354 9.311   -6.562  1.00 4.03  7   C 1 
HETATM 3273 O O5  . MAN C 3 .   ? -31.551 10.743  -4.707  1.00 8.77  7   C 1 
HETATM 3274 O O6  . MAN C 3 .   ? -33.163 9.904   -2.580  1.00 3.47  7   C 1 
HETATM 3275 C C1  . MAN C 3 .   ? -37.202 13.023  -4.366  1.00 2.72  8   C 1 
HETATM 3276 C C2  . MAN C 3 .   ? -37.234 11.661  -5.089  1.00 2.20  8   C 1 
HETATM 3277 C C3  . MAN C 3 .   ? -36.899 11.846  -6.585  1.00 1.84  8   C 1 
HETATM 3278 C C4  . MAN C 3 .   ? -37.798 12.887  -7.211  1.00 2.30  8   C 1 
HETATM 3279 C C5  . MAN C 3 .   ? -37.750 14.189  -6.385  1.00 2.44  8   C 1 
HETATM 3280 C C6  . MAN C 3 .   ? -38.742 15.202  -6.916  1.00 2.27  8   C 1 
HETATM 3281 O O2  . MAN C 3 .   ? -38.538 11.065  -4.978  1.00 2.59  8   C 1 
HETATM 3282 O O3  . MAN C 3 .   ? -37.022 10.613  -7.283  1.00 2.03  8   C 1 
HETATM 3283 O O4  . MAN C 3 .   ? -37.365 13.158  -8.527  1.00 2.00  8   C 1 
HETATM 3284 O O5  . MAN C 3 .   ? -38.080 13.942  -5.011  1.00 2.98  8   C 1 
HETATM 3285 O O6  . MAN C 3 .   ? -38.688 16.387  -6.154  1.00 2.10  8   C 1 
#
