# Supplementary material for: Theoretical Study of Sphingomyelinases from Entamoeba histolytica and Trichomonas vaginalis Sheds Light on the Evolution of Enzymes Needed for Survival and Colonization
Source: Pathogens. 2025 Jan 5;14(1):32. doi: 10.3390/pathogens14010032 (PMC11768322; doi:10.3390/pathogens14010032)
Supplement: Supplementary file 1 [file pathogens-14-00032-s001.zip › Supplementary structural Files/CIF files aSMase6/aSmase6 no signal peptide no c terminal/aSmase6 no signal peptide no c terminal glycosilated/fold_smase6nosignoctermglyc_model_3.cif]

# By using this file you agree to the legally binding terms of use found at alphafoldserver.com/output-terms
data_2666b59df585dea7
#
_entry.id 2666b59df585dea7
#
loop_
_atom_type.symbol
C 
N 
O 
S 
#
loop_
_audit_author.name
_audit_author.pdbx_ordinal
"Google DeepMind" 1 
"Isomorphic Labs" 2 
#
_audit_conform.dict_location https://raw.githubusercontent.com/ihmwg/ModelCIF/master/dist/mmcif_ma.dic
_audit_conform.dict_name     mmcif_ma.dic
_audit_conform.dict_version  1.4.5
#
loop_
_chem_comp.formula
_chem_comp.formula_weight
_chem_comp.id
_chem_comp.mon_nstd_flag
_chem_comp.name
_chem_comp.pdbx_smiles
_chem_comp.pdbx_synonyms
_chem_comp.type
"C3 H7 N O2"    89.093  ALA y ALANINE                                  C[C@H](N)C(O)=O                                  ?                                     "L-PEPTIDE LINKING"           
"C6 H15 N4 O2"  175.209 ARG y ARGININE                                 N[C@@H](CCCNC(N)=[NH2+])C(O)=O                   ?                                     "L-PEPTIDE LINKING"           
"C4 H8 N2 O3"   132.118 ASN y ASPARAGINE                               N[C@@H](CC(N)=O)C(O)=O                           ?                                     "L-PEPTIDE LINKING"           
"C4 H7 N O4"    133.103 ASP y "ASPARTIC ACID"                          N[C@@H](CC(O)=O)C(O)=O                           ?                                     "L-PEPTIDE LINKING"           
"C3 H7 N O2 S"  121.158 CYS y CYSTEINE                                 N[C@@H](CS)C(O)=O                                ?                                     "L-PEPTIDE LINKING"           
"C5 H10 N2 O3"  146.144 GLN y GLUTAMINE                                N[C@@H](CCC(N)=O)C(O)=O                          ?                                     "L-PEPTIDE LINKING"           
"C5 H9 N O4"    147.129 GLU y "GLUTAMIC ACID"                          N[C@@H](CCC(O)=O)C(O)=O                          ?                                     "L-PEPTIDE LINKING"           
"C2 H5 N O2"    75.067  GLY y GLYCINE                                  NCC(O)=O                                         ?                                     "PEPTIDE LINKING"             
"C6 H10 N3 O2"  156.162 HIS y HISTIDINE                                N[C@@H](Cc1c[nH]c[nH+]1)C(O)=O                   ?                                     "L-PEPTIDE LINKING"           
"C6 H13 N O2"   131.173 ILE y ISOLEUCINE                               CC[C@H](C)[C@H](N)C(O)=O                         ?                                     "L-PEPTIDE LINKING"           
"C6 H13 N O2"   131.173 LEU y LEUCINE                                  CC(C)C[C@H](N)C(O)=O                             ?                                     "L-PEPTIDE LINKING"           
"C6 H15 N2 O2"  147.195 LYS y LYSINE                                   N[C@@H](CCCC[NH3+])C(O)=O                        ?                                     "L-PEPTIDE LINKING"           
"C6 H12 O6"     180.156 MAN y alpha-D-mannopyranose                    OC[C@H]1O[C@H](O)[C@@H](O)[C@@H](O)[C@@H]1O      "alpha-D-mannose; D-mannose; mannose" "D-saccharide, alpha linking" 
"C5 H11 N O2 S" 149.211 MET y METHIONINE                               CSCC[C@H](N)C(O)=O                               ?                                     "L-PEPTIDE LINKING"           
"C8 H15 N O6"   221.208 NAG y 2-acetamido-2-deoxy-beta-D-glucopyranose CC(=O)N[C@H]1[C@H](O)O[C@H](CO)[C@@H](O)[C@@H]1O 
;N-acetyl-beta-D-glucosamine; 2-acetamido-2-deoxy-beta-D-glucose; 2-acetamido-2-deoxy-D-glucose;
2-acetamido-2-deoxy-glucose; N-ACETYL-D-GLUCOSAMINE
;
"D-saccharide, beta linking"  
"C9 H11 N O2"   165.189 PHE y PHENYLALANINE                            N[C@@H](Cc1ccccc1)C(O)=O                         ?                                     "L-PEPTIDE LINKING"           
"C5 H9 N O2"    115.130 PRO y PROLINE                                  OC(=O)[C@@H]1CCCN1                               ?                                     "L-PEPTIDE LINKING"           
"C3 H7 N O3"    105.093 SER y SERINE                                   N[C@@H](CO)C(O)=O                                ?                                     "L-PEPTIDE LINKING"           
"C4 H9 N O3"    119.119 THR y THREONINE                                C[C@@H](O)[C@H](N)C(O)=O                         ?                                     "L-PEPTIDE LINKING"           
"C11 H12 N2 O2" 204.225 TRP y TRYPTOPHAN                               N[C@@H](Cc1c[nH]c2ccccc12)C(O)=O                 ?                                     "L-PEPTIDE LINKING"           
"C9 H11 N O3"   181.189 TYR y TYROSINE                                 N[C@@H](Cc1ccc(O)cc1)C(O)=O                      ?                                     "L-PEPTIDE LINKING"           
"C5 H11 N O2"   117.146 VAL y VALINE                                   CC(C)[C@H](N)C(O)=O                              ?                                     "L-PEPTIDE LINKING"           
#
_citation.book_publisher          ?
_citation.country                 UK
_citation.id                      primary
_citation.journal_full            Nature
_citation.journal_id_ASTM         NATUAS
_citation.journal_id_CSD          0006
_citation.journal_id_ISSN         0028-0836
_citation.journal_volume          ?
_citation.page_first              ?
_citation.page_last               ?
_citation.pdbx_database_id_DOI    ?
_citation.pdbx_database_id_PubMed ?
_citation.title                   "Accurate structure prediction of biomolecular interactions with AlphaFold 3"
_citation.year                    2024
#
loop_
_citation_author.citation_id
_citation_author.name
_citation_author.ordinal
primary "Google DeepMind" 1 
primary "Isomorphic Labs" 2 
#
loop_
_entity.id
_entity.pdbx_description
_entity.type
1 . polymer  
2 . branched 
3 . branched 
#
_entity_poly.entity_id      1
_entity_poly.pdbx_strand_id A
_entity_poly.type           polypeptide(L)
#
loop_
_entity_poly_seq.entity_id
_entity_poly_seq.hetero
_entity_poly_seq.mon_id
_entity_poly_seq.num
1 n PHE 1   
1 n GLU 2   
1 n MET 3   
1 n TRP 4   
1 n GLN 5   
1 n LEU 6   
1 n THR 7   
1 n ASP 8   
1 n ILE 9   
1 n HIS 10  
1 n LEU 11  
1 n ASP 12  
1 n PRO 13  
1 n MET 14  
1 n TYR 15  
1 n THR 16  
1 n VAL 17  
1 n GLY 18  
1 n SER 19  
1 n ASP 20  
1 n PRO 21  
1 n LEU 22  
1 n LYS 23  
1 n LEU 24  
1 n CYS 25  
1 n ARG 26  
1 n GLU 27  
1 n GLY 28  
1 n LYS 29  
1 n GLY 30  
1 n ASN 31  
1 n ALA 32  
1 n GLY 33  
1 n LYS 34  
1 n TYR 35  
1 n GLY 36  
1 n ASP 37  
1 n TYR 38  
1 n SER 39  
1 n CYS 40  
1 n ASP 41  
1 n ALA 42  
1 n ASN 43  
1 n MET 44  
1 n ALA 45  
1 n LEU 46  
1 n LEU 47  
1 n ASP 48  
1 n SER 49  
1 n LEU 50  
1 n VAL 51  
1 n LYS 52  
1 n PHE 53  
1 n ILE 54  
1 n LYS 55  
1 n ARG 56  
1 n ASN 57  
1 n THR 58  
1 n ASP 59  
1 n VAL 60  
1 n ASN 61  
1 n GLY 62  
1 n LYS 63  
1 n VAL 64  
1 n MET 65  
1 n VAL 66  
1 n TYR 67  
1 n ASN 68  
1 n GLY 69  
1 n ASP 70  
1 n ILE 71  
1 n VAL 72  
1 n SER 73  
1 n ARG 74  
1 n ALA 75  
1 n ILE 76  
1 n PRO 77  
1 n LYS 78  
1 n TYR 79  
1 n ASN 80  
1 n LEU 81  
1 n ASP 82  
1 n TYR 83  
1 n VAL 84  
1 n LYS 85  
1 n GLN 86  
1 n SER 87  
1 n ILE 88  
1 n VAL 89  
1 n ASN 90  
1 n ALA 91  
1 n THR 92  
1 n ALA 93  
1 n LEU 94  
1 n LEU 95  
1 n LYS 96  
1 n LYS 97  
1 n PHE 98  
1 n GLU 99  
1 n ASP 100 
1 n PHE 101 
1 n PHE 102 
1 n ILE 103 
1 n ILE 104 
1 n PRO 105 
1 n MET 106 
1 n LEU 107 
1 n GLY 108 
1 n ASN 109 
1 n HIS 110 
1 n ASP 111 
1 n VAL 112 
1 n TYR 113 
1 n PRO 114 
1 n ALA 115 
1 n ASN 116 
1 n GLN 117 
1 n MET 118 
1 n ALA 119 
1 n ILE 120 
1 n ASN 121 
1 n SER 122 
1 n GLN 123 
1 n TRP 124 
1 n ILE 125 
1 n PHE 126 
1 n GLN 127 
1 n PHE 128 
1 n ALA 129 
1 n ALA 130 
1 n GLU 131 
1 n GLN 132 
1 n PHE 133 
1 n ALA 134 
1 n PRO 135 
1 n PHE 136 
1 n LEU 137 
1 n SER 138 
1 n GLN 139 
1 n ASN 140 
1 n ALA 141 
1 n ILE 142 
1 n GLU 143 
1 n SER 144 
1 n PHE 145 
1 n LYS 146 
1 n HIS 147 
1 n GLY 148 
1 n GLY 149 
1 n TYR 150 
1 n TYR 151 
1 n THR 152 
1 n MET 153 
1 n PRO 154 
1 n PHE 155 
1 n PRO 156 
1 n ALA 157 
1 n HIS 158 
1 n LEU 159 
1 n GLY 160 
1 n ILE 161 
1 n LYS 162 
1 n VAL 163 
1 n PRO 164 
1 n LEU 165 
1 n ASN 166 
1 n ALA 167 
1 n VAL 168 
1 n VAL 169 
1 n LEU 170 
1 n ASN 171 
1 n THR 172 
1 n VAL 173 
1 n LEU 174 
1 n TYR 175 
1 n TYR 176 
1 n ASN 177 
1 n TYR 178 
1 n ASN 179 
1 n LYS 180 
1 n GLN 181 
1 n THR 182 
1 n MET 183 
1 n ASP 184 
1 n SER 185 
1 n THR 186 
1 n ASP 187 
1 n PRO 188 
1 n LEU 189 
1 n GLY 190 
1 n GLN 191 
1 n PHE 192 
1 n GLU 193 
1 n TRP 194 
1 n PHE 195 
1 n LYS 196 
1 n THR 197 
1 n VAL 198 
1 n MET 199 
1 n ASP 200 
1 n GLY 201 
1 n TYR 202 
1 n ARG 203 
1 n LYS 204 
1 n THR 205 
1 n GLY 206 
1 n GLN 207 
1 n ARG 208 
1 n ALA 209 
1 n ILE 210 
1 n VAL 211 
1 n SER 212 
1 n MET 213 
1 n HIS 214 
1 n ILE 215 
1 n CYS 216 
1 n PRO 217 
1 n GLY 218 
1 n VAL 219 
1 n ALA 220 
1 n GLU 221 
1 n ARG 222 
1 n PHE 223 
1 n ASN 224 
1 n TYR 225 
1 n SER 226 
1 n ASP 227 
1 n GLN 228 
1 n LEU 229 
1 n TYR 230 
1 n PRO 231 
1 n GLN 232 
1 n TYR 233 
1 n ASN 234 
1 n ASP 235 
1 n ARG 236 
1 n LEU 237 
1 n VAL 238 
1 n ASP 239 
1 n SER 240 
1 n LEU 241 
1 n ALA 242 
1 n GLU 243 
1 n TYR 244 
1 n ASN 245 
1 n ASP 246 
1 n VAL 247 
1 n ILE 248 
1 n LEU 249 
1 n GLY 250 
1 n VAL 251 
1 n LEU 252 
1 n CYS 253 
1 n GLY 254 
1 n HIS 255 
1 n LEU 256 
1 n HIS 257 
1 n THR 258 
1 n ASP 259 
1 n THR 260 
1 n PHE 261 
1 n ARG 262 
1 n ILE 263 
1 n LEU 264 
1 n SER 265 
1 n LYS 266 
1 n GLY 267 
1 n ASN 268 
1 n LYS 269 
1 n LYS 270 
1 n VAL 271 
1 n MET 272 
1 n ALA 273 
1 n PHE 274 
1 n ILE 275 
1 n GLY 276 
1 n PRO 277 
1 n SER 278 
1 n VAL 279 
1 n ASP 280 
1 n THR 281 
1 n TRP 282 
1 n LEU 283 
1 n GLY 284 
1 n THR 285 
1 n SER 286 
1 n PRO 287 
1 n SER 288 
1 n ILE 289 
1 n ARG 290 
1 n LYS 291 
1 n TYR 292 
1 n ASP 293 
1 n VAL 294 
1 n GLY 295 
1 n ASN 296 
1 n GLY 297 
1 n GLN 298 
1 n GLY 299 
1 n TYR 300 
1 n MET 301 
1 n LYS 302 
1 n GLU 303 
1 n PHE 304 
1 n LYS 305 
1 n ASN 306 
1 n TYR 307 
1 n HIS 308 
1 n PHE 309 
1 n GLN 310 
1 n LEU 311 
1 n ARG 312 
1 n PRO 313 
1 n LYS 314 
1 n LYS 315 
1 n ASP 316 
1 n LYS 317 
1 n LEU 318 
1 n LYS 319 
1 n PRO 320 
1 n LYS 321 
1 n THR 322 
1 n THR 323 
1 n ILE 324 
1 n LYS 325 
1 n GLN 326 
1 n PRO 327 
1 n SER 328 
1 n ASP 329 
1 n GLY 330 
1 n PHE 331 
1 n ASN 332 
1 n LYS 333 
1 n TRP 334 
1 n LYS 335 
1 n PHE 336 
1 n ASN 337 
1 n TYR 338 
1 n GLY 339 
1 n SER 340 
1 n SER 341 
1 n SER 342 
1 n GLU 343 
1 n TYR 344 
1 n GLY 345 
1 n LEU 346 
1 n LYS 347 
1 n GLU 348 
1 n LEU 349 
1 n SER 350 
1 n PRO 351 
1 n LYS 352 
1 n GLU 353 
1 n PHE 354 
1 n GLU 355 
1 n ILE 356 
1 n LEU 357 
1 n ALA 358 
1 n ALA 359 
1 n ARG 360 
1 n MET 361 
1 n ASP 362 
1 n LYS 363 
1 n ASP 364 
1 n LEU 365 
1 n GLN 366 
1 n LEU 367 
1 n PHE 368 
1 n ASN 369 
1 n LYS 370 
1 n TYR 371 
1 n HIS 372 
1 n LEU 373 
1 n HIS 374 
1 n PHE 375 
1 n ARG 376 
1 n ALA 377 
1 n ASP 378 
1 n THR 379 
1 n PRO 380 
1 n GLY 381 
1 n PHE 382 
1 n THR 383 
#
_ma_data.content_type "model coordinates"
_ma_data.id           1
_ma_data.name         Model
#
_ma_model_list.data_id          1
_ma_model_list.model_group_id   1
_ma_model_list.model_group_name "AlphaFold-beta-20231127 (7a14c934-fe78-43c1-a552-7fb305b0ebd1 @ 2024-08-29 17:24:26)"
_ma_model_list.model_id         1
_ma_model_list.model_name       "Top ranked model"
_ma_model_list.model_type       "Ab initio model"
_ma_model_list.ordinal_id       1
#
loop_
_ma_protocol_step.method_type
_ma_protocol_step.ordinal_id
_ma_protocol_step.protocol_id
_ma_protocol_step.step_id
"coevolution MSA" 1 1 1 
"template search" 2 1 2 
modeling          3 1 3 
#
loop_
_ma_qa_metric.id
_ma_qa_metric.mode
_ma_qa_metric.name
_ma_qa_metric.software_group_id
_ma_qa_metric.type
1 global pLDDT 1 pLDDT 
2 local  pLDDT 1 pLDDT 
#
_ma_qa_metric_global.metric_id    1
_ma_qa_metric_global.metric_value 88.27
_ma_qa_metric_global.model_id     1
_ma_qa_metric_global.ordinal_id   1
#
_ma_software_group.group_id    1
_ma_software_group.ordinal_id  1
_ma_software_group.software_id 1
#
loop_
_ma_target_entity.data_id
_ma_target_entity.entity_id
_ma_target_entity.origin
1 1 . 
1 2 . 
1 3 . 
#
loop_
_ma_target_entity_instance.asym_id
_ma_target_entity_instance.details
_ma_target_entity_instance.entity_id
A . 1 
B . 2 
C . 3 
#
loop_
_pdbx_branch_scheme.asym_id
_pdbx_branch_scheme.auth_asym_id
_pdbx_branch_scheme.auth_seq_num
_pdbx_branch_scheme.entity_id
_pdbx_branch_scheme.hetero
_pdbx_branch_scheme.mon_id
_pdbx_branch_scheme.num
_pdbx_branch_scheme.pdb_asym_id
_pdbx_branch_scheme.pdb_ins_code
_pdbx_branch_scheme.pdb_seq_num
B B 1 2 n NAG 1 B . 1 
B B 2 2 n NAG 2 B . 2 
B B 3 2 n MAN 3 B . 3 
B B 4 2 n MAN 4 B . 4 
B B 5 2 n MAN 5 B . 5 
B B 6 2 n MAN 6 B . 6 
B B 7 2 n MAN 7 B . 7 
B B 8 2 n MAN 8 B . 8 
C C 1 3 n NAG 1 C . 1 
C C 2 3 n NAG 2 C . 2 
C C 3 3 n MAN 3 C . 3 
C C 4 3 n MAN 4 C . 4 
C C 5 3 n MAN 5 C . 5 
C C 6 3 n MAN 6 C . 6 
C C 7 3 n MAN 7 C . 7 
C C 8 3 n MAN 8 C . 8 
#
loop_
_pdbx_data_usage.details
_pdbx_data_usage.id
_pdbx_data_usage.type
_pdbx_data_usage.url
;NON-COMMERCIAL USE ONLY, BY USING THIS FILE YOU AGREE TO THE TERMS OF USE FOUND
AT alphafoldserver.com/output-terms.
;
1 license    ? 
;THE INFORMATION IS NOT INTENDED FOR, HAS NOT BEEN VALIDATED FOR, AND IS NOT
APPROVED FOR CLINICAL USE. IT SHOULD NOT BE USED FOR CLINICAL PURPOSE OR RELIED
ON FOR MEDICAL OR OTHER PROFESSIONAL ADVICE. IT IS THEORETICAL MODELLING ONLY
AND CAUTION SHOULD BE EXERCISED IN ITS USE. IT IS PROVIDED "AS-IS" WITHOUT ANY
WARRANTY OF ANY KIND, WHETHER EXPRESSED OR IMPLIED. NO WARRANTY IS GIVEN THAT
USE OF THE INFORMATION SHALL NOT INFRINGE THE RIGHTS OF ANY THIRD PARTY.
;
2 disclaimer ? 
#
loop_
_pdbx_poly_seq_scheme.asym_id
_pdbx_poly_seq_scheme.auth_seq_num
_pdbx_poly_seq_scheme.entity_id
_pdbx_poly_seq_scheme.hetero
_pdbx_poly_seq_scheme.mon_id
_pdbx_poly_seq_scheme.pdb_ins_code
_pdbx_poly_seq_scheme.pdb_seq_num
_pdbx_poly_seq_scheme.pdb_strand_id
_pdbx_poly_seq_scheme.seq_id
A 1   1 n PHE . 1   A 1   
A 2   1 n GLU . 2   A 2   
A 3   1 n MET . 3   A 3   
A 4   1 n TRP . 4   A 4   
A 5   1 n GLN . 5   A 5   
A 6   1 n LEU . 6   A 6   
A 7   1 n THR . 7   A 7   
A 8   1 n ASP . 8   A 8   
A 9   1 n ILE . 9   A 9   
A 10  1 n HIS . 10  A 10  
A 11  1 n LEU . 11  A 11  
A 12  1 n ASP . 12  A 12  
A 13  1 n PRO . 13  A 13  
A 14  1 n MET . 14  A 14  
A 15  1 n TYR . 15  A 15  
A 16  1 n THR . 16  A 16  
A 17  1 n VAL . 17  A 17  
A 18  1 n GLY . 18  A 18  
A 19  1 n SER . 19  A 19  
A 20  1 n ASP . 20  A 20  
A 21  1 n PRO . 21  A 21  
A 22  1 n LEU . 22  A 22  
A 23  1 n LYS . 23  A 23  
A 24  1 n LEU . 24  A 24  
A 25  1 n CYS . 25  A 25  
A 26  1 n ARG . 26  A 26  
A 27  1 n GLU . 27  A 27  
A 28  1 n GLY . 28  A 28  
A 29  1 n LYS . 29  A 29  
A 30  1 n GLY . 30  A 30  
A 31  1 n ASN . 31  A 31  
A 32  1 n ALA . 32  A 32  
A 33  1 n GLY . 33  A 33  
A 34  1 n LYS . 34  A 34  
A 35  1 n TYR . 35  A 35  
A 36  1 n GLY . 36  A 36  
A 37  1 n ASP . 37  A 37  
A 38  1 n TYR . 38  A 38  
A 39  1 n SER . 39  A 39  
A 40  1 n CYS . 40  A 40  
A 41  1 n ASP . 41  A 41  
A 42  1 n ALA . 42  A 42  
A 43  1 n ASN . 43  A 43  
A 44  1 n MET . 44  A 44  
A 45  1 n ALA . 45  A 45  
A 46  1 n LEU . 46  A 46  
A 47  1 n LEU . 47  A 47  
A 48  1 n ASP . 48  A 48  
A 49  1 n SER . 49  A 49  
A 50  1 n LEU . 50  A 50  
A 51  1 n VAL . 51  A 51  
A 52  1 n LYS . 52  A 52  
A 53  1 n PHE . 53  A 53  
A 54  1 n ILE . 54  A 54  
A 55  1 n LYS . 55  A 55  
A 56  1 n ARG . 56  A 56  
A 57  1 n ASN . 57  A 57  
A 58  1 n THR . 58  A 58  
A 59  1 n ASP . 59  A 59  
A 60  1 n VAL . 60  A 60  
A 61  1 n ASN . 61  A 61  
A 62  1 n GLY . 62  A 62  
A 63  1 n LYS . 63  A 63  
A 64  1 n VAL . 64  A 64  
A 65  1 n MET . 65  A 65  
A 66  1 n VAL . 66  A 66  
A 67  1 n TYR . 67  A 67  
A 68  1 n ASN . 68  A 68  
A 69  1 n GLY . 69  A 69  
A 70  1 n ASP . 70  A 70  
A 71  1 n ILE . 71  A 71  
A 72  1 n VAL . 72  A 72  
A 73  1 n SER . 73  A 73  
A 74  1 n ARG . 74  A 74  
A 75  1 n ALA . 75  A 75  
A 76  1 n ILE . 76  A 76  
A 77  1 n PRO . 77  A 77  
A 78  1 n LYS . 78  A 78  
A 79  1 n TYR . 79  A 79  
A 80  1 n ASN . 80  A 80  
A 81  1 n LEU . 81  A 81  
A 82  1 n ASP . 82  A 82  
A 83  1 n TYR . 83  A 83  
A 84  1 n VAL . 84  A 84  
A 85  1 n LYS . 85  A 85  
A 86  1 n GLN . 86  A 86  
A 87  1 n SER . 87  A 87  
A 88  1 n ILE . 88  A 88  
A 89  1 n VAL . 89  A 89  
A 90  1 n ASN . 90  A 90  
A 91  1 n ALA . 91  A 91  
A 92  1 n THR . 92  A 92  
A 93  1 n ALA . 93  A 93  
A 94  1 n LEU . 94  A 94  
A 95  1 n LEU . 95  A 95  
A 96  1 n LYS . 96  A 96  
A 97  1 n LYS . 97  A 97  
A 98  1 n PHE . 98  A 98  
A 99  1 n GLU . 99  A 99  
A 100 1 n ASP . 100 A 100 
A 101 1 n PHE . 101 A 101 
A 102 1 n PHE . 102 A 102 
A 103 1 n ILE . 103 A 103 
A 104 1 n ILE . 104 A 104 
A 105 1 n PRO . 105 A 105 
A 106 1 n MET . 106 A 106 
A 107 1 n LEU . 107 A 107 
A 108 1 n GLY . 108 A 108 
A 109 1 n ASN . 109 A 109 
A 110 1 n HIS . 110 A 110 
A 111 1 n ASP . 111 A 111 
A 112 1 n VAL . 112 A 112 
A 113 1 n TYR . 113 A 113 
A 114 1 n PRO . 114 A 114 
A 115 1 n ALA . 115 A 115 
A 116 1 n ASN . 116 A 116 
A 117 1 n GLN . 117 A 117 
A 118 1 n MET . 118 A 118 
A 119 1 n ALA . 119 A 119 
A 120 1 n ILE . 120 A 120 
A 121 1 n ASN . 121 A 121 
A 122 1 n SER . 122 A 122 
A 123 1 n GLN . 123 A 123 
A 124 1 n TRP . 124 A 124 
A 125 1 n ILE . 125 A 125 
A 126 1 n PHE . 126 A 126 
A 127 1 n GLN . 127 A 127 
A 128 1 n PHE . 128 A 128 
A 129 1 n ALA . 129 A 129 
A 130 1 n ALA . 130 A 130 
A 131 1 n GLU . 131 A 131 
A 132 1 n GLN . 132 A 132 
A 133 1 n PHE . 133 A 133 
A 134 1 n ALA . 134 A 134 
A 135 1 n PRO . 135 A 135 
A 136 1 n PHE . 136 A 136 
A 137 1 n LEU . 137 A 137 
A 138 1 n SER . 138 A 138 
A 139 1 n GLN . 139 A 139 
A 140 1 n ASN . 140 A 140 
A 141 1 n ALA . 141 A 141 
A 142 1 n ILE . 142 A 142 
A 143 1 n GLU . 143 A 143 
A 144 1 n SER . 144 A 144 
A 145 1 n PHE . 145 A 145 
A 146 1 n LYS . 146 A 146 
A 147 1 n HIS . 147 A 147 
A 148 1 n GLY . 148 A 148 
A 149 1 n GLY . 149 A 149 
A 150 1 n TYR . 150 A 150 
A 151 1 n TYR . 151 A 151 
A 152 1 n THR . 152 A 152 
A 153 1 n MET . 153 A 153 
A 154 1 n PRO . 154 A 154 
A 155 1 n PHE . 155 A 155 
A 156 1 n PRO . 156 A 156 
A 157 1 n ALA . 157 A 157 
A 158 1 n HIS . 158 A 158 
A 159 1 n LEU . 159 A 159 
A 160 1 n GLY . 160 A 160 
A 161 1 n ILE . 161 A 161 
A 162 1 n LYS . 162 A 162 
A 163 1 n VAL . 163 A 163 
A 164 1 n PRO . 164 A 164 
A 165 1 n LEU . 165 A 165 
A 166 1 n ASN . 166 A 166 
A 167 1 n ALA . 167 A 167 
A 168 1 n VAL . 168 A 168 
A 169 1 n VAL . 169 A 169 
A 170 1 n LEU . 170 A 170 
A 171 1 n ASN . 171 A 171 
A 172 1 n THR . 172 A 172 
A 173 1 n VAL . 173 A 173 
A 174 1 n LEU . 174 A 174 
A 175 1 n TYR . 175 A 175 
A 176 1 n TYR . 176 A 176 
A 177 1 n ASN . 177 A 177 
A 178 1 n TYR . 178 A 178 
A 179 1 n ASN . 179 A 179 
A 180 1 n LYS . 180 A 180 
A 181 1 n GLN . 181 A 181 
A 182 1 n THR . 182 A 182 
A 183 1 n MET . 183 A 183 
A 184 1 n ASP . 184 A 184 
A 185 1 n SER . 185 A 185 
A 186 1 n THR . 186 A 186 
A 187 1 n ASP . 187 A 187 
A 188 1 n PRO . 188 A 188 
A 189 1 n LEU . 189 A 189 
A 190 1 n GLY . 190 A 190 
A 191 1 n GLN . 191 A 191 
A 192 1 n PHE . 192 A 192 
A 193 1 n GLU . 193 A 193 
A 194 1 n TRP . 194 A 194 
A 195 1 n PHE . 195 A 195 
A 196 1 n LYS . 196 A 196 
A 197 1 n THR . 197 A 197 
A 198 1 n VAL . 198 A 198 
A 199 1 n MET . 199 A 199 
A 200 1 n ASP . 200 A 200 
A 201 1 n GLY . 201 A 201 
A 202 1 n TYR . 202 A 202 
A 203 1 n ARG . 203 A 203 
A 204 1 n LYS . 204 A 204 
A 205 1 n THR . 205 A 205 
A 206 1 n GLY . 206 A 206 
A 207 1 n GLN . 207 A 207 
A 208 1 n ARG . 208 A 208 
A 209 1 n ALA . 209 A 209 
A 210 1 n ILE . 210 A 210 
A 211 1 n VAL . 211 A 211 
A 212 1 n SER . 212 A 212 
A 213 1 n MET . 213 A 213 
A 214 1 n HIS . 214 A 214 
A 215 1 n ILE . 215 A 215 
A 216 1 n CYS . 216 A 216 
A 217 1 n PRO . 217 A 217 
A 218 1 n GLY . 218 A 218 
A 219 1 n VAL . 219 A 219 
A 220 1 n ALA . 220 A 220 
A 221 1 n GLU . 221 A 221 
A 222 1 n ARG . 222 A 222 
A 223 1 n PHE . 223 A 223 
A 224 1 n ASN . 224 A 224 
A 225 1 n TYR . 225 A 225 
A 226 1 n SER . 226 A 226 
A 227 1 n ASP . 227 A 227 
A 228 1 n GLN . 228 A 228 
A 229 1 n LEU . 229 A 229 
A 230 1 n TYR . 230 A 230 
A 231 1 n PRO . 231 A 231 
A 232 1 n GLN . 232 A 232 
A 233 1 n TYR . 233 A 233 
A 234 1 n ASN . 234 A 234 
A 235 1 n ASP . 235 A 235 
A 236 1 n ARG . 236 A 236 
A 237 1 n LEU . 237 A 237 
A 238 1 n VAL . 238 A 238 
A 239 1 n ASP . 239 A 239 
A 240 1 n SER . 240 A 240 
A 241 1 n LEU . 241 A 241 
A 242 1 n ALA . 242 A 242 
A 243 1 n GLU . 243 A 243 
A 244 1 n TYR . 244 A 244 
A 245 1 n ASN . 245 A 245 
A 246 1 n ASP . 246 A 246 
A 247 1 n VAL . 247 A 247 
A 248 1 n ILE . 248 A 248 
A 249 1 n LEU . 249 A 249 
A 250 1 n GLY . 250 A 250 
A 251 1 n VAL . 251 A 251 
A 252 1 n LEU . 252 A 252 
A 253 1 n CYS . 253 A 253 
A 254 1 n GLY . 254 A 254 
A 255 1 n HIS . 255 A 255 
A 256 1 n LEU . 256 A 256 
A 257 1 n HIS . 257 A 257 
A 258 1 n THR . 258 A 258 
A 259 1 n ASP . 259 A 259 
A 260 1 n THR . 260 A 260 
A 261 1 n PHE . 261 A 261 
A 262 1 n ARG . 262 A 262 
A 263 1 n ILE . 263 A 263 
A 264 1 n LEU . 264 A 264 
A 265 1 n SER . 265 A 265 
A 266 1 n LYS . 266 A 266 
A 267 1 n GLY . 267 A 267 
A 268 1 n ASN . 268 A 268 
A 269 1 n LYS . 269 A 269 
A 270 1 n LYS . 270 A 270 
A 271 1 n VAL . 271 A 271 
A 272 1 n MET . 272 A 272 
A 273 1 n ALA . 273 A 273 
A 274 1 n PHE . 274 A 274 
A 275 1 n ILE . 275 A 275 
A 276 1 n GLY . 276 A 276 
A 277 1 n PRO . 277 A 277 
A 278 1 n SER . 278 A 278 
A 279 1 n VAL . 279 A 279 
A 280 1 n ASP . 280 A 280 
A 281 1 n THR . 281 A 281 
A 282 1 n TRP . 282 A 282 
A 283 1 n LEU . 283 A 283 
A 284 1 n GLY . 284 A 284 
A 285 1 n THR . 285 A 285 
A 286 1 n SER . 286 A 286 
A 287 1 n PRO . 287 A 287 
A 288 1 n SER . 288 A 288 
A 289 1 n ILE . 289 A 289 
A 290 1 n ARG . 290 A 290 
A 291 1 n LYS . 291 A 291 
A 292 1 n TYR . 292 A 292 
A 293 1 n ASP . 293 A 293 
A 294 1 n VAL . 294 A 294 
A 295 1 n GLY . 295 A 295 
A 296 1 n ASN . 296 A 296 
A 297 1 n GLY . 297 A 297 
A 298 1 n GLN . 298 A 298 
A 299 1 n GLY . 299 A 299 
A 300 1 n TYR . 300 A 300 
A 301 1 n MET . 301 A 301 
A 302 1 n LYS . 302 A 302 
A 303 1 n GLU . 303 A 303 
A 304 1 n PHE . 304 A 304 
A 305 1 n LYS . 305 A 305 
A 306 1 n ASN . 306 A 306 
A 307 1 n TYR . 307 A 307 
A 308 1 n HIS . 308 A 308 
A 309 1 n PHE . 309 A 309 
A 310 1 n GLN . 310 A 310 
A 311 1 n LEU . 311 A 311 
A 312 1 n ARG . 312 A 312 
A 313 1 n PRO . 313 A 313 
A 314 1 n LYS . 314 A 314 
A 315 1 n LYS . 315 A 315 
A 316 1 n ASP . 316 A 316 
A 317 1 n LYS . 317 A 317 
A 318 1 n LEU . 318 A 318 
A 319 1 n LYS . 319 A 319 
A 320 1 n PRO . 320 A 320 
A 321 1 n LYS . 321 A 321 
A 322 1 n THR . 322 A 322 
A 323 1 n THR . 323 A 323 
A 324 1 n ILE . 324 A 324 
A 325 1 n LYS . 325 A 325 
A 326 1 n GLN . 326 A 326 
A 327 1 n PRO . 327 A 327 
A 328 1 n SER . 328 A 328 
A 329 1 n ASP . 329 A 329 
A 330 1 n GLY . 330 A 330 
A 331 1 n PHE . 331 A 331 
A 332 1 n ASN . 332 A 332 
A 333 1 n LYS . 333 A 333 
A 334 1 n TRP . 334 A 334 
A 335 1 n LYS . 335 A 335 
A 336 1 n PHE . 336 A 336 
A 337 1 n ASN . 337 A 337 
A 338 1 n TYR . 338 A 338 
A 339 1 n GLY . 339 A 339 
A 340 1 n SER . 340 A 340 
A 341 1 n SER . 341 A 341 
A 342 1 n SER . 342 A 342 
A 343 1 n GLU . 343 A 343 
A 344 1 n TYR . 344 A 344 
A 345 1 n GLY . 345 A 345 
A 346 1 n LEU . 346 A 346 
A 347 1 n LYS . 347 A 347 
A 348 1 n GLU . 348 A 348 
A 349 1 n LEU . 349 A 349 
A 350 1 n SER . 350 A 350 
A 351 1 n PRO . 351 A 351 
A 352 1 n LYS . 352 A 352 
A 353 1 n GLU . 353 A 353 
A 354 1 n PHE . 354 A 354 
A 355 1 n GLU . 355 A 355 
A 356 1 n ILE . 356 A 356 
A 357 1 n LEU . 357 A 357 
A 358 1 n ALA . 358 A 358 
A 359 1 n ALA . 359 A 359 
A 360 1 n ARG . 360 A 360 
A 361 1 n MET . 361 A 361 
A 362 1 n ASP . 362 A 362 
A 363 1 n LYS . 363 A 363 
A 364 1 n ASP . 364 A 364 
A 365 1 n LEU . 365 A 365 
A 366 1 n GLN . 366 A 366 
A 367 1 n LEU . 367 A 367 
A 368 1 n PHE . 368 A 368 
A 369 1 n ASN . 369 A 369 
A 370 1 n LYS . 370 A 370 
A 371 1 n TYR . 371 A 371 
A 372 1 n HIS . 372 A 372 
A 373 1 n LEU . 373 A 373 
A 374 1 n HIS . 374 A 374 
A 375 1 n PHE . 375 A 375 
A 376 1 n ARG . 376 A 376 
A 377 1 n ALA . 377 A 377 
A 378 1 n ASP . 378 A 378 
A 379 1 n THR . 379 A 379 
A 380 1 n PRO . 380 A 380 
A 381 1 n GLY . 381 A 381 
A 382 1 n PHE . 382 A 382 
A 383 1 n THR . 383 A 383 
#
_software.classification other
_software.date           ?
_software.description    "Structure prediction"
_software.name           AlphaFold
_software.pdbx_ordinal   1
_software.type           package
_software.version        "AlphaFold-beta-20231127 (7a14c934-fe78-43c1-a552-7fb305b0ebd1 @ 2024-08-29 17:24:26)"
#
loop_
_struct_asym.entity_id
_struct_asym.id
1 A 
2 B 
3 C 
#
loop_
_struct_conn.conn_type_id
_struct_conn.id
_struct_conn.pdbx_ptnr1_PDB_ins_code
_struct_conn.pdbx_ptnr1_label_alt_id
_struct_conn.pdbx_ptnr2_PDB_ins_code
_struct_conn.pdbx_ptnr2_label_alt_id
_struct_conn.pdbx_role
_struct_conn.pdbx_value_order
_struct_conn.ptnr1_auth_asym_id
_struct_conn.ptnr1_auth_seq_id
_struct_conn.ptnr1_label_asym_id
_struct_conn.ptnr1_label_atom_id
_struct_conn.ptnr1_label_comp_id
_struct_conn.ptnr1_label_seq_id
_struct_conn.ptnr1_symmetry
_struct_conn.ptnr2_auth_asym_id
_struct_conn.ptnr2_auth_seq_id
_struct_conn.ptnr2_label_asym_id
_struct_conn.ptnr2_label_atom_id
_struct_conn.ptnr2_label_comp_id
_struct_conn.ptnr2_label_seq_id
_struct_conn.ptnr2_symmetry
covale covale1  ? ? ? ? ? ? B 1 B C1 NAG . 1_555 A 90  A ND2 ASN 90  1_555 
covale covale2  ? ? ? ? ? ? C 1 C C1 NAG . 1_555 A 224 A ND2 ASN 224 1_555 
covale covale3  ? ? ? ? ? ? B 1 B O4 NAG . 1_555 B 2   B C1  NAG .   1_555 
covale covale4  ? ? ? ? ? ? B 2 B O4 NAG . 1_555 B 3   B C1  MAN .   1_555 
covale covale5  ? ? ? ? ? ? B 3 B O2 MAN . 1_555 B 4   B C1  MAN .   1_555 
covale covale6  ? ? ? ? ? ? B 4 B O2 MAN . 1_555 B 5   B C1  MAN .   1_555 
covale covale7  ? ? ? ? ? ? B 4 B O6 MAN . 1_555 B 6   B C1  MAN .   1_555 
covale covale8  ? ? ? ? ? ? B 6 B O2 MAN . 1_555 B 7   B C1  MAN .   1_555 
covale covale9  ? ? ? ? ? ? B 6 B O6 MAN . 1_555 B 8   B C1  MAN .   1_555 
covale covale10 ? ? ? ? ? ? C 1 C O4 NAG . 1_555 C 2   C C1  NAG .   1_555 
covale covale11 ? ? ? ? ? ? C 2 C O4 NAG . 1_555 C 3   C C1  MAN .   1_555 
covale covale12 ? ? ? ? ? ? C 3 C O2 MAN . 1_555 C 4   C C1  MAN .   1_555 
covale covale13 ? ? ? ? ? ? C 4 C O2 MAN . 1_555 C 5   C C1  MAN .   1_555 
covale covale14 ? ? ? ? ? ? C 4 C O6 MAN . 1_555 C 6   C C1  MAN .   1_555 
covale covale15 ? ? ? ? ? ? C 6 C O2 MAN . 1_555 C 7   C C1  MAN .   1_555 
covale covale16 ? ? ? ? ? ? C 6 C O6 MAN . 1_555 C 8   C C1  MAN .   1_555 
#
_struct_conn_type.criteria  ?
_struct_conn_type.id        covale
_struct_conn_type.reference ?
#
loop_
_atom_site.group_PDB
_atom_site.id
_atom_site.type_symbol
_atom_site.label_atom_id
_atom_site.label_alt_id
_atom_site.label_comp_id
_atom_site.label_asym_id
_atom_site.label_entity_id
_atom_site.label_seq_id
_atom_site.pdbx_PDB_ins_code
_atom_site.Cartn_x
_atom_site.Cartn_y
_atom_site.Cartn_z
_atom_site.occupancy
_atom_site.B_iso_or_equiv
_atom_site.auth_seq_id
_atom_site.auth_asym_id
_atom_site.pdbx_PDB_model_num
ATOM   1    N N   . PHE A 1 1   ? -1.739  -1.890  -20.115 1.00 95.92 1   A 1 
ATOM   2    C CA  . PHE A 1 1   ? -0.471  -2.101  -19.405 1.00 97.17 1   A 1 
ATOM   3    C C   . PHE A 1 1   ? -0.731  -2.729  -18.041 1.00 97.76 1   A 1 
ATOM   4    O O   . PHE A 1 1   ? -1.872  -2.762  -17.573 1.00 97.24 1   A 1 
ATOM   5    C CB  . PHE A 1 1   ? 0.316   -0.796  -19.281 1.00 96.38 1   A 1 
ATOM   6    C CG  . PHE A 1 1   ? -0.296  0.229   -18.357 1.00 97.04 1   A 1 
ATOM   7    C CD1 . PHE A 1 1   ? -1.282  1.106   -18.815 1.00 96.43 1   A 1 
ATOM   8    C CD2 . PHE A 1 1   ? 0.147   0.341   -17.036 1.00 96.15 1   A 1 
ATOM   9    C CE1 . PHE A 1 1   ? -1.826  2.075   -17.975 1.00 95.26 1   A 1 
ATOM   10   C CE2 . PHE A 1 1   ? -0.390  1.313   -16.184 1.00 95.19 1   A 1 
ATOM   11   C CZ  . PHE A 1 1   ? -1.374  2.182   -16.661 1.00 96.07 1   A 1 
ATOM   12   N N   . GLU A 1 2   ? 0.318   -3.226  -17.390 1.00 97.79 2   A 1 
ATOM   13   C CA  . GLU A 1 2   ? 0.239   -3.802  -16.054 1.00 97.96 2   A 1 
ATOM   14   C C   . GLU A 1 2   ? 0.903   -2.874  -15.022 1.00 98.16 2   A 1 
ATOM   15   O O   . GLU A 1 2   ? 1.825   -2.127  -15.347 1.00 97.77 2   A 1 
ATOM   16   C CB  . GLU A 1 2   ? 0.863   -5.193  -16.024 1.00 97.45 2   A 1 
ATOM   17   C CG  . GLU A 1 2   ? 0.092   -6.212  -16.867 1.00 93.77 2   A 1 
ATOM   18   C CD  . GLU A 1 2   ? 0.673   -7.627  -16.736 1.00 91.48 2   A 1 
ATOM   19   O OE1 . GLU A 1 2   ? 1.910   -7.774  -16.701 1.00 84.04 2   A 1 
ATOM   20   O OE2 . GLU A 1 2   ? -0.117  -8.580  -16.624 1.00 84.00 2   A 1 
ATOM   21   N N   . MET A 1 3   ? 0.430   -2.950  -13.772 1.00 98.51 3   A 1 
ATOM   22   C CA  . MET A 1 3   ? 0.911   -2.089  -12.704 1.00 98.65 3   A 1 
ATOM   23   C C   . MET A 1 3   ? 0.938   -2.831  -11.376 1.00 98.76 3   A 1 
ATOM   24   O O   . MET A 1 3   ? -0.075  -3.369  -10.933 1.00 98.57 3   A 1 
ATOM   25   C CB  . MET A 1 3   ? 0.021   -0.843  -12.617 1.00 98.29 3   A 1 
ATOM   26   C CG  . MET A 1 3   ? 0.405   0.112   -11.495 1.00 97.56 3   A 1 
ATOM   27   S SD  . MET A 1 3   ? -0.524  1.673   -11.535 1.00 96.53 3   A 1 
ATOM   28   C CE  . MET A 1 3   ? -2.169  1.080   -11.165 1.00 89.92 3   A 1 
ATOM   29   N N   . TRP A 1 4   ? 2.094   -2.834  -10.715 1.00 98.71 4   A 1 
ATOM   30   C CA  . TRP A 1 4   ? 2.251   -3.412  -9.382  1.00 98.87 4   A 1 
ATOM   31   C C   . TRP A 1 4   ? 1.783   -2.440  -8.296  1.00 98.83 4   A 1 
ATOM   32   O O   . TRP A 1 4   ? 1.925   -1.229  -8.434  1.00 98.66 4   A 1 
ATOM   33   C CB  . TRP A 1 4   ? 3.714   -3.785  -9.150  1.00 98.76 4   A 1 
ATOM   34   C CG  . TRP A 1 4   ? 4.240   -4.835  -10.079 1.00 98.76 4   A 1 
ATOM   35   C CD1 . TRP A 1 4   ? 4.895   -4.619  -11.256 1.00 98.42 4   A 1 
ATOM   36   C CD2 . TRP A 1 4   ? 4.173   -6.269  -9.918  1.00 98.69 4   A 1 
ATOM   37   N NE1 . TRP A 1 4   ? 5.239   -5.820  -11.828 1.00 98.31 4   A 1 
ATOM   38   C CE2 . TRP A 1 4   ? 4.817   -6.857  -11.034 1.00 98.52 4   A 1 
ATOM   39   C CE3 . TRP A 1 4   ? 3.636   -7.117  -8.934  1.00 98.49 4   A 1 
ATOM   40   C CZ2 . TRP A 1 4   ? 4.933   -8.251  -11.173 1.00 98.21 4   A 1 
ATOM   41   C CZ3 . TRP A 1 4   ? 3.756   -8.509  -9.078  1.00 98.10 4   A 1 
ATOM   42   C CH2 . TRP A 1 4   ? 4.395   -9.056  -10.189 1.00 97.97 4   A 1 
ATOM   43   N N   . GLN A 1 5   ? 1.264   -2.995  -7.202  1.00 98.72 5   A 1 
ATOM   44   C CA  . GLN A 1 5   ? 0.947   -2.231  -5.993  1.00 98.63 5   A 1 
ATOM   45   C C   . GLN A 1 5   ? 1.757   -2.801  -4.828  1.00 98.59 5   A 1 
ATOM   46   O O   . GLN A 1 5   ? 1.466   -3.892  -4.336  1.00 98.13 5   A 1 
ATOM   47   C CB  . GLN A 1 5   ? -0.551  -2.289  -5.710  1.00 98.38 5   A 1 
ATOM   48   C CG  . GLN A 1 5   ? -0.939  -1.425  -4.510  1.00 97.92 5   A 1 
ATOM   49   C CD  . GLN A 1 5   ? -2.404  -1.533  -4.145  1.00 97.94 5   A 1 
ATOM   50   O OE1 . GLN A 1 5   ? -3.114  -2.446  -4.558  1.00 92.94 5   A 1 
ATOM   51   N NE2 . GLN A 1 5   ? -2.896  -0.612  -3.336  1.00 92.03 5   A 1 
ATOM   52   N N   . LEU A 1 6   ? 2.763   -2.052  -4.393  1.00 98.58 6   A 1 
ATOM   53   C CA  . LEU A 1 6   ? 3.655   -2.416  -3.300  1.00 98.42 6   A 1 
ATOM   54   C C   . LEU A 1 6   ? 3.287   -1.584  -2.074  1.00 98.29 6   A 1 
ATOM   55   O O   . LEU A 1 6   ? 3.448   -0.369  -2.091  1.00 97.49 6   A 1 
ATOM   56   C CB  . LEU A 1 6   ? 5.104   -2.167  -3.750  1.00 98.15 6   A 1 
ATOM   57   C CG  . LEU A 1 6   ? 6.178   -2.422  -2.696  1.00 97.61 6   A 1 
ATOM   58   C CD1 . LEU A 1 6   ? 6.194   -3.877  -2.252  1.00 96.41 6   A 1 
ATOM   59   C CD2 . LEU A 1 6   ? 7.551   -2.054  -3.254  1.00 96.21 6   A 1 
ATOM   60   N N   . THR A 1 7   ? 2.796   -2.229  -1.021  1.00 97.70 7   A 1 
ATOM   61   C CA  . THR A 1 7   ? 2.271   -1.491  0.127   1.00 97.62 7   A 1 
ATOM   62   C C   . THR A 1 7   ? 2.650   -2.129  1.458   1.00 97.51 7   A 1 
ATOM   63   O O   . THR A 1 7   ? 2.788   -3.351  1.547   1.00 96.80 7   A 1 
ATOM   64   C CB  . THR A 1 7   ? 0.753   -1.284  0.002   1.00 96.83 7   A 1 
ATOM   65   O OG1 . THR A 1 7   ? 0.311   -0.335  0.946   1.00 92.87 7   A 1 
ATOM   66   C CG2 . THR A 1 7   ? -0.041  -2.576  0.167   1.00 93.47 7   A 1 
ATOM   67   N N   . ASP A 1 8   ? 2.815   -1.289  2.488   1.00 97.58 8   A 1 
ATOM   68   C CA  . ASP A 1 8   ? 2.973   -1.690  3.881   1.00 97.75 8   A 1 
ATOM   69   C C   . ASP A 1 8   ? 4.090   -2.719  4.080   1.00 97.89 8   A 1 
ATOM   70   O O   . ASP A 1 8   ? 3.860   -3.855  4.489   1.00 96.53 8   A 1 
ATOM   71   C CB  . ASP A 1 8   ? 1.636   -2.147  4.451   1.00 97.41 8   A 1 
ATOM   72   C CG  . ASP A 1 8   ? 0.596   -1.042  4.378   1.00 96.75 8   A 1 
ATOM   73   O OD1 . ASP A 1 8   ? 0.631   -0.145  5.237   1.00 92.80 8   A 1 
ATOM   74   O OD2 . ASP A 1 8   ? -0.231  -1.066  3.442   1.00 93.49 8   A 1 
ATOM   75   N N   . ILE A 1 9   ? 5.310   -2.307  3.768   1.00 97.34 9   A 1 
ATOM   76   C CA  . ILE A 1 9   ? 6.478   -3.176  3.919   1.00 97.07 9   A 1 
ATOM   77   C C   . ILE A 1 9   ? 6.853   -3.317  5.394   1.00 96.94 9   A 1 
ATOM   78   O O   . ILE A 1 9   ? 7.127   -4.427  5.848   1.00 95.41 9   A 1 
ATOM   79   C CB  . ILE A 1 9   ? 7.665   -2.655  3.091   1.00 96.77 9   A 1 
ATOM   80   C CG1 . ILE A 1 9   ? 7.319   -2.632  1.586   1.00 94.55 9   A 1 
ATOM   81   C CG2 . ILE A 1 9   ? 8.914   -3.518  3.340   1.00 94.07 9   A 1 
ATOM   82   C CD1 . ILE A 1 9   ? 8.375   -1.957  0.727   1.00 93.09 9   A 1 
ATOM   83   N N   . HIS A 1 10  ? 6.893   -2.215  6.137   1.00 96.53 10  A 1 
ATOM   84   C CA  . HIS A 1 10  ? 7.339   -2.165  7.530   1.00 96.62 10  A 1 
ATOM   85   C C   . HIS A 1 10  ? 8.648   -2.934  7.741   1.00 96.70 10  A 1 
ATOM   86   O O   . HIS A 1 10  ? 8.725   -3.861  8.553   1.00 94.66 10  A 1 
ATOM   87   C CB  . HIS A 1 10  ? 6.229   -2.634  8.467   1.00 96.13 10  A 1 
ATOM   88   C CG  . HIS A 1 10  ? 5.024   -1.740  8.466   1.00 96.39 10  A 1 
ATOM   89   N ND1 . HIS A 1 10  ? 4.928   -0.584  9.205   1.00 91.77 10  A 1 
ATOM   90   C CD2 . HIS A 1 10  ? 3.856   -1.897  7.803   1.00 92.68 10  A 1 
ATOM   91   C CE1 . HIS A 1 10  ? 3.716   -0.062  8.990   1.00 93.19 10  A 1 
ATOM   92   N NE2 . HIS A 1 10  ? 3.045   -0.836  8.143   1.00 93.76 10  A 1 
ATOM   93   N N   . LEU A 1 11  ? 9.668   -2.566  6.981   1.00 96.76 11  A 1 
ATOM   94   C CA  . LEU A 1 11  ? 10.939  -3.280  6.988   1.00 96.72 11  A 1 
ATOM   95   C C   . LEU A 1 11  ? 11.647  -3.131  8.338   1.00 96.77 11  A 1 
ATOM   96   O O   . LEU A 1 11  ? 11.974  -2.018  8.750   1.00 95.39 11  A 1 
ATOM   97   C CB  . LEU A 1 11  ? 11.822  -2.766  5.850   1.00 95.59 11  A 1 
ATOM   98   C CG  . LEU A 1 11  ? 13.204  -3.432  5.752   1.00 93.33 11  A 1 
ATOM   99   C CD1 . LEU A 1 11  ? 13.090  -4.919  5.450   1.00 89.26 11  A 1 
ATOM   100  C CD2 . LEU A 1 11  ? 14.015  -2.752  4.664   1.00 88.72 11  A 1 
ATOM   101  N N   . ASP A 1 12  ? 11.924  -4.250  9.002   1.00 96.44 12  A 1 
ATOM   102  C CA  . ASP A 1 12  ? 12.665  -4.254  10.256  1.00 96.46 12  A 1 
ATOM   103  C C   . ASP A 1 12  ? 14.132  -4.630  10.010  1.00 96.31 12  A 1 
ATOM   104  O O   . ASP A 1 12  ? 14.441  -5.795  9.787   1.00 95.72 12  A 1 
ATOM   105  C CB  . ASP A 1 12  ? 12.022  -5.204  11.259  1.00 95.95 12  A 1 
ATOM   106  C CG  . ASP A 1 12  ? 12.649  -5.107  12.648  1.00 95.52 12  A 1 
ATOM   107  O OD1 . ASP A 1 12  ? 13.590  -4.307  12.833  1.00 93.96 12  A 1 
ATOM   108  O OD2 . ASP A 1 12  ? 12.179  -5.802  13.563  1.00 93.40 12  A 1 
ATOM   109  N N   . PRO A 1 13  ? 15.048  -3.665  10.080  1.00 95.95 13  A 1 
ATOM   110  C CA  . PRO A 1 13  ? 16.467  -3.969  9.871   1.00 95.02 13  A 1 
ATOM   111  C C   . PRO A 1 13  ? 17.083  -4.765  11.014  1.00 95.23 13  A 1 
ATOM   112  O O   . PRO A 1 13  ? 18.173  -5.303  10.863  1.00 94.15 13  A 1 
ATOM   113  C CB  . PRO A 1 13  ? 17.122  -2.594  9.723   1.00 93.89 13  A 1 
ATOM   114  C CG  . PRO A 1 13  ? 16.250  -1.703  10.569  1.00 92.11 13  A 1 
ATOM   115  C CD  . PRO A 1 13  ? 14.853  -2.247  10.370  1.00 94.59 13  A 1 
ATOM   116  N N   . MET A 1 14  ? 16.410  -4.862  12.156  1.00 95.97 14  A 1 
ATOM   117  C CA  . MET A 1 14  ? 16.896  -5.585  13.329  1.00 95.74 14  A 1 
ATOM   118  C C   . MET A 1 14  ? 16.440  -7.046  13.363  1.00 96.49 14  A 1 
ATOM   119  O O   . MET A 1 14  ? 16.836  -7.782  14.273  1.00 95.71 14  A 1 
ATOM   120  C CB  . MET A 1 14  ? 16.474  -4.874  14.613  1.00 94.70 14  A 1 
ATOM   121  C CG  . MET A 1 14  ? 17.091  -3.484  14.740  1.00 91.20 14  A 1 
ATOM   122  S SD  . MET A 1 14  ? 16.714  -2.683  16.321  1.00 86.99 14  A 1 
ATOM   123  C CE  . MET A 1 14  ? 14.970  -2.370  16.099  1.00 74.86 14  A 1 
ATOM   124  N N   . TYR A 1 15  ? 15.625  -7.482  12.397  1.00 95.99 15  A 1 
ATOM   125  C CA  . TYR A 1 15  ? 15.150  -8.862  12.355  1.00 96.30 15  A 1 
ATOM   126  C C   . TYR A 1 15  ? 16.330  -9.832  12.377  1.00 96.39 15  A 1 
ATOM   127  O O   . TYR A 1 15  ? 17.250  -9.741  11.560  1.00 95.30 15  A 1 
ATOM   128  C CB  . TYR A 1 15  ? 14.284  -9.098  11.121  1.00 96.28 15  A 1 
ATOM   129  C CG  . TYR A 1 15  ? 13.636  -10.471 11.103  1.00 96.77 15  A 1 
ATOM   130  C CD1 . TYR A 1 15  ? 12.298  -10.636 11.468  1.00 96.08 15  A 1 
ATOM   131  C CD2 . TYR A 1 15  ? 14.371  -11.607 10.737  1.00 96.09 15  A 1 
ATOM   132  C CE1 . TYR A 1 15  ? 11.704  -11.895 11.478  1.00 95.53 15  A 1 
ATOM   133  C CE2 . TYR A 1 15  ? 13.786  -12.879 10.750  1.00 95.48 15  A 1 
ATOM   134  C CZ  . TYR A 1 15  ? 12.457  -13.019 11.129  1.00 96.17 15  A 1 
ATOM   135  O OH  . TYR A 1 15  ? 11.878  -14.261 11.146  1.00 95.50 15  A 1 
ATOM   136  N N   . THR A 1 16  ? 16.278  -10.790 13.294  1.00 96.82 16  A 1 
ATOM   137  C CA  . THR A 1 16  ? 17.352  -11.767 13.487  1.00 96.89 16  A 1 
ATOM   138  C C   . THR A 1 16  ? 16.797  -13.179 13.381  1.00 97.00 16  A 1 
ATOM   139  O O   . THR A 1 16  ? 15.916  -13.576 14.147  1.00 96.33 16  A 1 
ATOM   140  C CB  . THR A 1 16  ? 18.039  -11.547 14.834  1.00 96.22 16  A 1 
ATOM   141  O OG1 . THR A 1 16  ? 18.577  -10.235 14.888  1.00 91.97 16  A 1 
ATOM   142  C CG2 . THR A 1 16  ? 19.182  -12.519 15.062  1.00 91.81 16  A 1 
ATOM   143  N N   . VAL A 1 17  ? 17.316  -13.959 12.452  1.00 96.54 17  A 1 
ATOM   144  C CA  . VAL A 1 17  ? 16.937  -15.362 12.289  1.00 96.57 17  A 1 
ATOM   145  C C   . VAL A 1 17  ? 17.291  -16.142 13.556  1.00 96.55 17  A 1 
ATOM   146  O O   . VAL A 1 17  ? 18.375  -15.990 14.100  1.00 95.27 17  A 1 
ATOM   147  C CB  . VAL A 1 17  ? 17.620  -15.988 11.058  1.00 95.71 17  A 1 
ATOM   148  C CG1 . VAL A 1 17  ? 17.242  -17.460 10.895  1.00 93.25 17  A 1 
ATOM   149  C CG2 . VAL A 1 17  ? 17.230  -15.235 9.785   1.00 93.77 17  A 1 
ATOM   150  N N   . GLY A 1 18  ? 16.367  -16.981 14.023  1.00 95.75 18  A 1 
ATOM   151  C CA  . GLY A 1 18  ? 16.572  -17.777 15.230  1.00 95.83 18  A 1 
ATOM   152  C C   . GLY A 1 18  ? 16.310  -17.033 16.531  1.00 96.64 18  A 1 
ATOM   153  O O   . GLY A 1 18  ? 16.546  -17.592 17.608  1.00 95.33 18  A 1 
ATOM   154  N N   . SER A 1 19  ? 15.833  -15.800 16.467  1.00 96.18 19  A 1 
ATOM   155  C CA  . SER A 1 19  ? 15.425  -15.035 17.646  1.00 96.16 19  A 1 
ATOM   156  C C   . SER A 1 19  ? 14.027  -15.441 18.120  1.00 96.09 19  A 1 
ATOM   157  O O   . SER A 1 19  ? 13.363  -16.294 17.517  1.00 95.29 19  A 1 
ATOM   158  C CB  . SER A 1 19  ? 15.498  -13.538 17.344  1.00 96.08 19  A 1 
ATOM   159  O OG  . SER A 1 19  ? 14.585  -13.211 16.321  1.00 93.78 19  A 1 
ATOM   160  N N   . ASP A 1 20  ? 13.589  -14.829 19.217  1.00 95.83 20  A 1 
ATOM   161  C CA  . ASP A 1 20  ? 12.298  -15.105 19.829  1.00 95.91 20  A 1 
ATOM   162  C C   . ASP A 1 20  ? 11.188  -14.254 19.185  1.00 95.75 20  A 1 
ATOM   163  O O   . ASP A 1 20  ? 11.224  -13.027 19.298  1.00 95.19 20  A 1 
ATOM   164  C CB  . ASP A 1 20  ? 12.398  -14.843 21.335  1.00 95.57 20  A 1 
ATOM   165  C CG  . ASP A 1 20  ? 11.146  -15.235 22.116  1.00 94.84 20  A 1 
ATOM   166  O OD1 . ASP A 1 20  ? 10.139  -15.619 21.499  1.00 92.95 20  A 1 
ATOM   167  O OD2 . ASP A 1 20  ? 11.200  -15.165 23.356  1.00 92.65 20  A 1 
ATOM   168  N N   . PRO A 1 21  ? 10.179  -14.860 18.548  1.00 95.13 21  A 1 
ATOM   169  C CA  . PRO A 1 21  ? 9.059   -14.100 17.991  1.00 94.04 21  A 1 
ATOM   170  C C   . PRO A 1 21  ? 8.301   -13.270 19.020  1.00 93.64 21  A 1 
ATOM   171  O O   . PRO A 1 21  ? 7.766   -12.215 18.680  1.00 92.22 21  A 1 
ATOM   172  C CB  . PRO A 1 21  ? 8.154   -15.164 17.369  1.00 92.81 21  A 1 
ATOM   173  C CG  . PRO A 1 21  ? 9.109   -16.281 17.020  1.00 92.29 21  A 1 
ATOM   174  C CD  . PRO A 1 21  ? 10.093  -16.274 18.171  1.00 94.37 21  A 1 
ATOM   175  N N   . LEU A 1 22  ? 8.278   -13.695 20.280  1.00 94.35 22  A 1 
ATOM   176  C CA  . LEU A 1 22  ? 7.646   -12.921 21.352  1.00 93.54 22  A 1 
ATOM   177  C C   . LEU A 1 22  ? 8.441   -11.669 21.720  1.00 93.39 22  A 1 
ATOM   178  O O   . LEU A 1 22  ? 7.919   -10.783 22.400  1.00 91.70 22  A 1 
ATOM   179  C CB  . LEU A 1 22  ? 7.439   -13.801 22.595  1.00 92.83 22  A 1 
ATOM   180  C CG  . LEU A 1 22  ? 6.506   -15.003 22.401  1.00 89.25 22  A 1 
ATOM   181  C CD1 . LEU A 1 22  ? 6.444   -15.815 23.687  1.00 84.99 22  A 1 
ATOM   182  C CD2 . LEU A 1 22  ? 5.100   -14.560 22.015  1.00 84.18 22  A 1 
ATOM   183  N N   . LYS A 1 23  ? 9.676   -11.574 21.260  1.00 93.75 23  A 1 
ATOM   184  C CA  . LYS A 1 23  ? 10.539  -10.396 21.380  1.00 94.20 23  A 1 
ATOM   185  C C   . LYS A 1 23  ? 10.713  -9.708  20.027  1.00 94.70 23  A 1 
ATOM   186  O O   . LYS A 1 23  ? 11.782  -9.182  19.712  1.00 93.58 23  A 1 
ATOM   187  C CB  . LYS A 1 23  ? 11.873  -10.791 22.018  1.00 94.53 23  A 1 
ATOM   188  C CG  . LYS A 1 23  ? 11.709  -11.264 23.453  1.00 93.54 23  A 1 
ATOM   189  C CD  . LYS A 1 23  ? 13.057  -11.675 24.045  1.00 88.58 23  A 1 
ATOM   190  C CE  . LYS A 1 23  ? 12.950  -11.989 25.520  1.00 83.28 23  A 1 
ATOM   191  N NZ  . LYS A 1 23  ? 12.710  -10.770 26.318  1.00 73.43 23  A 1 
ATOM   192  N N   . LEU A 1 24  ? 9.661   -9.733  19.217  1.00 95.01 24  A 1 
ATOM   193  C CA  . LEU A 1 24  ? 9.579   -9.072  17.910  1.00 95.11 24  A 1 
ATOM   194  C C   . LEU A 1 24  ? 10.650  -9.541  16.912  1.00 95.77 24  A 1 
ATOM   195  O O   . LEU A 1 24  ? 11.008  -8.809  16.002  1.00 94.48 24  A 1 
ATOM   196  C CB  . LEU A 1 24  ? 9.587   -7.541  18.077  1.00 93.83 24  A 1 
ATOM   197  C CG  . LEU A 1 24  ? 8.506   -6.979  19.006  1.00 91.62 24  A 1 
ATOM   198  C CD1 . LEU A 1 24  ? 8.681   -5.475  19.153  1.00 87.48 24  A 1 
ATOM   199  C CD2 . LEU A 1 24  ? 7.108   -7.280  18.478  1.00 86.45 24  A 1 
ATOM   200  N N   . CYS A 1 25  ? 11.145  -10.760 17.092  1.00 95.40 25  A 1 
ATOM   201  C CA  . CYS A 1 25  ? 12.194  -11.327 16.235  1.00 95.81 25  A 1 
ATOM   202  C C   . CYS A 1 25  ? 13.488  -10.509 16.237  1.00 96.14 25  A 1 
ATOM   203  O O   . CYS A 1 25  ? 14.208  -10.492 15.237  1.00 95.05 25  A 1 
ATOM   204  C CB  . CYS A 1 25  ? 11.656  -11.547 14.814  1.00 95.28 25  A 1 
ATOM   205  S SG  . CYS A 1 25  ? 10.168  -12.566 14.716  1.00 94.55 25  A 1 
ATOM   206  N N   . ARG A 1 26  ? 13.802  -9.841  17.341  1.00 96.25 26  A 1 
ATOM   207  C CA  . ARG A 1 26  ? 14.982  -8.968  17.451  1.00 95.71 26  A 1 
ATOM   208  C C   . ARG A 1 26  ? 16.022  -9.462  18.441  1.00 95.59 26  A 1 
ATOM   209  O O   . ARG A 1 26  ? 17.198  -9.144  18.306  1.00 93.40 26  A 1 
ATOM   210  C CB  . ARG A 1 26  ? 14.537  -7.553  17.818  1.00 94.66 26  A 1 
ATOM   211  C CG  . ARG A 1 26  ? 13.721  -6.896  16.714  1.00 93.74 26  A 1 
ATOM   212  C CD  . ARG A 1 26  ? 13.137  -5.560  17.163  1.00 92.81 26  A 1 
ATOM   213  N NE  . ARG A 1 26  ? 12.342  -4.962  16.096  1.00 92.78 26  A 1 
ATOM   214  C CZ  . ARG A 1 26  ? 11.401  -4.040  16.237  1.00 92.81 26  A 1 
ATOM   215  N NH1 . ARG A 1 26  ? 11.108  -3.547  17.409  1.00 89.33 26  A 1 
ATOM   216  N NH2 . ARG A 1 26  ? 10.745  -3.628  15.186  1.00 88.43 26  A 1 
ATOM   217  N N   . GLU A 1 27  ? 15.600  -10.214 19.442  1.00 95.94 27  A 1 
ATOM   218  C CA  . GLU A 1 27  ? 16.486  -10.700 20.502  1.00 95.65 27  A 1 
ATOM   219  C C   . GLU A 1 27  ? 16.015  -12.052 21.044  1.00 96.36 27  A 1 
ATOM   220  O O   . GLU A 1 27  ? 14.979  -12.579 20.623  1.00 94.76 27  A 1 
ATOM   221  C CB  . GLU A 1 27  ? 16.582  -9.647  21.627  1.00 93.14 27  A 1 
ATOM   222  C CG  . GLU A 1 27  ? 15.245  -9.355  22.303  1.00 85.78 27  A 1 
ATOM   223  C CD  . GLU A 1 27  ? 15.372  -8.323  23.410  1.00 84.21 27  A 1 
ATOM   224  O OE1 . GLU A 1 27  ? 16.171  -8.552  24.341  1.00 75.69 27  A 1 
ATOM   225  O OE2 . GLU A 1 27  ? 14.660  -7.308  23.370  1.00 77.02 27  A 1 
ATOM   226  N N   . GLY A 1 28  ? 16.778  -12.611 21.966  1.00 95.17 28  A 1 
ATOM   227  C CA  . GLY A 1 28  ? 16.470  -13.906 22.552  1.00 95.57 28  A 1 
ATOM   228  C C   . GLY A 1 28  ? 16.751  -15.059 21.601  1.00 96.45 28  A 1 
ATOM   229  O O   . GLY A 1 28  ? 17.345  -14.891 20.538  1.00 94.54 28  A 1 
ATOM   230  N N   . LYS A 1 29  ? 16.330  -16.254 21.996  1.00 95.99 29  A 1 
ATOM   231  C CA  . LYS A 1 29  ? 16.478  -17.469 21.205  1.00 96.22 29  A 1 
ATOM   232  C C   . LYS A 1 29  ? 15.106  -18.069 20.930  1.00 96.12 29  A 1 
ATOM   233  O O   . LYS A 1 29  ? 14.282  -18.172 21.837  1.00 92.88 29  A 1 
ATOM   234  C CB  . LYS A 1 29  ? 17.373  -18.478 21.920  1.00 94.66 29  A 1 
ATOM   235  C CG  . LYS A 1 29  ? 18.823  -18.017 22.063  1.00 84.96 29  A 1 
ATOM   236  C CD  . LYS A 1 29  ? 19.671  -19.097 22.724  1.00 77.58 29  A 1 
ATOM   237  C CE  . LYS A 1 29  ? 21.103  -18.642 22.855  1.00 67.71 29  A 1 
ATOM   238  N NZ  . LYS A 1 29  ? 21.946  -19.666 23.515  1.00 58.45 29  A 1 
ATOM   239  N N   . GLY A 1 30  ? 14.881  -18.478 19.700  1.00 95.46 30  A 1 
ATOM   240  C CA  . GLY A 1 30  ? 13.611  -19.048 19.297  1.00 94.99 30  A 1 
ATOM   241  C C   . GLY A 1 30  ? 13.657  -19.571 17.875  1.00 95.39 30  A 1 
ATOM   242  O O   . GLY A 1 30  ? 14.706  -19.996 17.389  1.00 93.46 30  A 1 
ATOM   243  N N   . ASN A 1 31  ? 12.524  -19.528 17.200  1.00 94.83 31  A 1 
ATOM   244  C CA  . ASN A 1 31  ? 12.360  -20.113 15.875  1.00 93.92 31  A 1 
ATOM   245  C C   . ASN A 1 31  ? 11.915  -19.100 14.813  1.00 94.64 31  A 1 
ATOM   246  O O   . ASN A 1 31  ? 11.218  -19.455 13.871  1.00 92.80 31  A 1 
ATOM   247  C CB  . ASN A 1 31  ? 11.437  -21.331 15.962  1.00 90.64 31  A 1 
ATOM   248  C CG  . ASN A 1 31  ? 10.085  -21.020 16.580  1.00 86.33 31  A 1 
ATOM   249  O OD1 . ASN A 1 31  ? 9.710   -19.881 16.797  1.00 76.01 31  A 1 
ATOM   250  N ND2 . ASN A 1 31  ? 9.325   -22.050 16.896  1.00 78.73 31  A 1 
ATOM   251  N N   . ALA A 1 32  ? 12.308  -17.841 14.962  1.00 94.52 32  A 1 
ATOM   252  C CA  . ALA A 1 32  ? 12.086  -16.834 13.926  1.00 95.01 32  A 1 
ATOM   253  C C   . ALA A 1 32  ? 12.715  -17.301 12.609  1.00 95.13 32  A 1 
ATOM   254  O O   . ALA A 1 32  ? 13.898  -17.626 12.552  1.00 94.23 32  A 1 
ATOM   255  C CB  . ALA A 1 32  ? 12.657  -15.494 14.378  1.00 94.96 32  A 1 
ATOM   256  N N   . GLY A 1 33  ? 11.899  -17.380 11.561  1.00 95.08 33  A 1 
ATOM   257  C CA  . GLY A 1 33  ? 12.289  -17.970 10.292  1.00 94.75 33  A 1 
ATOM   258  C C   . GLY A 1 33  ? 13.180  -17.065 9.441   1.00 95.50 33  A 1 
ATOM   259  O O   . GLY A 1 33  ? 13.247  -15.855 9.648   1.00 94.94 33  A 1 
ATOM   260  N N   . LYS A 1 34  ? 13.830  -17.666 8.442   1.00 95.39 34  A 1 
ATOM   261  C CA  . LYS A 1 34  ? 14.718  -16.924 7.538   1.00 95.66 34  A 1 
ATOM   262  C C   . LYS A 1 34  ? 14.016  -15.759 6.838   1.00 96.24 34  A 1 
ATOM   263  O O   . LYS A 1 34  ? 14.603  -14.689 6.678   1.00 95.70 34  A 1 
ATOM   264  C CB  . LYS A 1 34  ? 15.308  -17.879 6.496   1.00 94.94 34  A 1 
ATOM   265  C CG  . LYS A 1 34  ? 16.228  -17.175 5.497   1.00 91.63 34  A 1 
ATOM   266  C CD  . LYS A 1 34  ? 16.862  -18.155 4.514   1.00 87.89 34  A 1 
ATOM   267  C CE  . LYS A 1 34  ? 17.729  -17.384 3.523   1.00 81.19 34  A 1 
ATOM   268  N NZ  . LYS A 1 34  ? 18.353  -18.283 2.514   1.00 72.90 34  A 1 
ATOM   269  N N   . TYR A 1 35  ? 12.762  -15.967 6.412   1.00 96.52 35  A 1 
ATOM   270  C CA  . TYR A 1 35  ? 12.017  -14.996 5.615   1.00 96.80 35  A 1 
ATOM   271  C C   . TYR A 1 35  ? 10.954  -14.231 6.403   1.00 96.97 35  A 1 
ATOM   272  O O   . TYR A 1 35  ? 10.213  -13.452 5.820   1.00 95.36 35  A 1 
ATOM   273  C CB  . TYR A 1 35  ? 11.400  -15.697 4.406   1.00 96.87 35  A 1 
ATOM   274  C CG  . TYR A 1 35  ? 12.416  -16.272 3.461   1.00 97.01 35  A 1 
ATOM   275  C CD1 . TYR A 1 35  ? 13.150  -15.438 2.606   1.00 96.07 35  A 1 
ATOM   276  C CD2 . TYR A 1 35  ? 12.645  -17.648 3.409   1.00 96.13 35  A 1 
ATOM   277  C CE1 . TYR A 1 35  ? 14.088  -15.959 1.726   1.00 95.53 35  A 1 
ATOM   278  C CE2 . TYR A 1 35  ? 13.586  -18.181 2.525   1.00 95.64 35  A 1 
ATOM   279  C CZ  . TYR A 1 35  ? 14.304  -17.333 1.688   1.00 96.05 35  A 1 
ATOM   280  O OH  . TYR A 1 35  ? 15.229  -17.850 0.815   1.00 95.01 35  A 1 
ATOM   281  N N   . GLY A 1 36  ? 10.880  -14.444 7.708   1.00 96.20 36  A 1 
ATOM   282  C CA  . GLY A 1 36  ? 9.926   -13.739 8.546   1.00 96.03 36  A 1 
ATOM   283  C C   . GLY A 1 36  ? 9.193   -14.648 9.524   1.00 96.07 36  A 1 
ATOM   284  O O   . GLY A 1 36  ? 9.438   -15.855 9.607   1.00 94.78 36  A 1 
ATOM   285  N N   . ASP A 1 37  ? 8.299   -14.024 10.278  1.00 95.52 37  A 1 
ATOM   286  C CA  . ASP A 1 37  ? 7.432   -14.695 11.238  1.00 95.49 37  A 1 
ATOM   287  C C   . ASP A 1 37  ? 6.126   -13.898 11.322  1.00 95.31 37  A 1 
ATOM   288  O O   . ASP A 1 37  ? 6.146   -12.670 11.244  1.00 94.13 37  A 1 
ATOM   289  C CB  . ASP A 1 37  ? 8.115   -14.751 12.611  1.00 94.72 37  A 1 
ATOM   290  C CG  . ASP A 1 37  ? 7.343   -15.590 13.604  1.00 93.49 37  A 1 
ATOM   291  O OD1 . ASP A 1 37  ? 7.706   -16.770 13.785  1.00 90.04 37  A 1 
ATOM   292  O OD2 . ASP A 1 37  ? 6.386   -15.088 14.210  1.00 89.40 37  A 1 
ATOM   293  N N   . TYR A 1 38  ? 5.000   -14.594 11.498  1.00 94.35 38  A 1 
ATOM   294  C CA  . TYR A 1 38  ? 3.695   -13.933 11.510  1.00 93.63 38  A 1 
ATOM   295  C C   . TYR A 1 38  ? 3.452   -13.017 12.716  1.00 92.58 38  A 1 
ATOM   296  O O   . TYR A 1 38  ? 2.437   -12.321 12.751  1.00 89.14 38  A 1 
ATOM   297  C CB  . TYR A 1 38  ? 2.584   -14.979 11.374  1.00 93.20 38  A 1 
ATOM   298  C CG  . TYR A 1 38  ? 2.516   -15.617 9.998   1.00 93.77 38  A 1 
ATOM   299  C CD1 . TYR A 1 38  ? 2.245   -14.832 8.872   1.00 92.59 38  A 1 
ATOM   300  C CD2 . TYR A 1 38  ? 2.698   -16.990 9.834   1.00 92.95 38  A 1 
ATOM   301  C CE1 . TYR A 1 38  ? 2.166   -15.403 7.605   1.00 92.32 38  A 1 
ATOM   302  C CE2 . TYR A 1 38  ? 2.617   -17.571 8.566   1.00 92.25 38  A 1 
ATOM   303  C CZ  . TYR A 1 38  ? 2.347   -16.770 7.455   1.00 93.14 38  A 1 
ATOM   304  O OH  . TYR A 1 38  ? 2.268   -17.330 6.202   1.00 91.67 38  A 1 
ATOM   305  N N   . SER A 1 39  ? 4.353   -12.994 13.671  1.00 93.21 39  A 1 
ATOM   306  C CA  . SER A 1 39  ? 4.303   -12.077 14.811  1.00 92.76 39  A 1 
ATOM   307  C C   . SER A 1 39  ? 5.215   -10.860 14.656  1.00 93.27 39  A 1 
ATOM   308  O O   . SER A 1 39  ? 5.269   -10.029 15.565  1.00 90.03 39  A 1 
ATOM   309  C CB  . SER A 1 39  ? 4.676   -12.817 16.100  1.00 90.90 39  A 1 
ATOM   310  O OG  . SER A 1 39  ? 3.821   -13.921 16.310  1.00 83.94 39  A 1 
ATOM   311  N N   . CYS A 1 40  ? 5.931   -10.753 13.542  1.00 94.55 40  A 1 
ATOM   312  C CA  . CYS A 1 40  ? 6.973   -9.751  13.358  1.00 95.08 40  A 1 
ATOM   313  C C   . CYS A 1 40  ? 6.802   -8.980  12.050  1.00 95.39 40  A 1 
ATOM   314  O O   . CYS A 1 40  ? 6.080   -9.413  11.159  1.00 93.80 40  A 1 
ATOM   315  C CB  . CYS A 1 40  ? 8.340   -10.444 13.413  1.00 94.76 40  A 1 
ATOM   316  S SG  . CYS A 1 40  ? 8.632   -11.324 14.975  1.00 94.17 40  A 1 
ATOM   317  N N   . ASP A 1 41  ? 7.495   -7.847  11.936  1.00 95.73 41  A 1 
ATOM   318  C CA  . ASP A 1 41  ? 7.567   -7.096  10.689  1.00 96.30 41  A 1 
ATOM   319  C C   . ASP A 1 41  ? 8.495   -7.770  9.679   1.00 96.79 41  A 1 
ATOM   320  O O   . ASP A 1 41  ? 9.301   -8.638  10.013  1.00 95.52 41  A 1 
ATOM   321  C CB  . ASP A 1 41  ? 7.986   -5.649  10.954  1.00 95.78 41  A 1 
ATOM   322  C CG  . ASP A 1 41  ? 6.844   -4.756  11.417  1.00 95.13 41  A 1 
ATOM   323  O OD1 . ASP A 1 41  ? 5.686   -5.010  11.034  1.00 92.23 41  A 1 
ATOM   324  O OD2 . ASP A 1 41  ? 7.118   -3.775  12.133  1.00 91.79 41  A 1 
ATOM   325  N N   . ALA A 1 42  ? 8.381   -7.355  8.418   1.00 96.64 42  A 1 
ATOM   326  C CA  . ALA A 1 42  ? 9.107   -7.957  7.313   1.00 96.91 42  A 1 
ATOM   327  C C   . ALA A 1 42  ? 10.621  -7.764  7.428   1.00 96.97 42  A 1 
ATOM   328  O O   . ALA A 1 42  ? 11.101  -6.752  7.927   1.00 95.83 42  A 1 
ATOM   329  C CB  . ALA A 1 42  ? 8.590   -7.391  5.992   1.00 96.33 42  A 1 
ATOM   330  N N   . ASN A 1 43  ? 11.386  -8.729  6.923   1.00 96.82 43  A 1 
ATOM   331  C CA  . ASN A 1 43  ? 12.842  -8.674  6.934   1.00 96.79 43  A 1 
ATOM   332  C C   . ASN A 1 43  ? 13.440  -8.478  5.534   1.00 97.14 43  A 1 
ATOM   333  O O   . ASN A 1 43  ? 12.759  -8.600  4.519   1.00 96.47 43  A 1 
ATOM   334  C CB  . ASN A 1 43  ? 13.423  -9.883  7.679   1.00 95.14 43  A 1 
ATOM   335  C CG  . ASN A 1 43  ? 13.382  -11.184 6.905   1.00 95.87 43  A 1 
ATOM   336  O OD1 . ASN A 1 43  ? 12.986  -11.270 5.762   1.00 90.23 43  A 1 
ATOM   337  N ND2 . ASN A 1 43  ? 13.838  -12.253 7.531   1.00 90.59 43  A 1 
ATOM   338  N N   . MET A 1 44  ? 14.734  -8.190  5.501   1.00 97.33 44  A 1 
ATOM   339  C CA  . MET A 1 44  ? 15.417  -7.905  4.243   1.00 97.12 44  A 1 
ATOM   340  C C   . MET A 1 44  ? 15.475  -9.127  3.312   1.00 97.51 44  A 1 
ATOM   341  O O   . MET A 1 44  ? 15.378  -8.971  2.098   1.00 97.22 44  A 1 
ATOM   342  C CB  . MET A 1 44  ? 16.834  -7.383  4.519   1.00 96.16 44  A 1 
ATOM   343  C CG  . MET A 1 44  ? 17.542  -6.872  3.274   1.00 90.35 44  A 1 
ATOM   344  S SD  . MET A 1 44  ? 16.730  -5.441  2.498   1.00 85.83 44  A 1 
ATOM   345  C CE  . MET A 1 44  ? 17.153  -4.156  3.680   1.00 74.83 44  A 1 
ATOM   346  N N   . ALA A 1 45  ? 15.618  -10.325 3.850   1.00 97.22 45  A 1 
ATOM   347  C CA  . ALA A 1 45  ? 15.668  -11.536 3.034   1.00 97.43 45  A 1 
ATOM   348  C C   . ALA A 1 45  ? 14.371  -11.735 2.246   1.00 97.81 45  A 1 
ATOM   349  O O   . ALA A 1 45  ? 14.401  -12.059 1.051   1.00 97.35 45  A 1 
ATOM   350  C CB  . ALA A 1 45  ? 15.953  -12.749 3.921   1.00 97.17 45  A 1 
ATOM   351  N N   . LEU A 1 46  ? 13.230  -11.511 2.886   1.00 97.40 46  A 1 
ATOM   352  C CA  . LEU A 1 46  ? 11.934  -11.534 2.214   1.00 97.62 46  A 1 
ATOM   353  C C   . LEU A 1 46  ? 11.872  -10.474 1.122   1.00 97.92 46  A 1 
ATOM   354  O O   . LEU A 1 46  ? 11.468  -10.763 -0.003  1.00 97.90 46  A 1 
ATOM   355  C CB  . LEU A 1 46  ? 10.813  -11.318 3.240   1.00 97.65 46  A 1 
ATOM   356  C CG  . LEU A 1 46  ? 9.404   -11.236 2.628   1.00 97.30 46  A 1 
ATOM   357  C CD1 . LEU A 1 46  ? 8.961   -12.590 2.096   1.00 96.39 46  A 1 
ATOM   358  C CD2 . LEU A 1 46  ? 8.416   -10.738 3.672   1.00 96.29 46  A 1 
ATOM   359  N N   . LEU A 1 47  ? 12.294  -9.256  1.437   1.00 97.91 47  A 1 
ATOM   360  C CA  . LEU A 1 47  ? 12.228  -8.145  0.504   1.00 97.91 47  A 1 
ATOM   361  C C   . LEU A 1 47  ? 13.114  -8.367  -0.723  1.00 98.18 47  A 1 
ATOM   362  O O   . LEU A 1 47  ? 12.685  -8.127  -1.849  1.00 97.75 47  A 1 
ATOM   363  C CB  . LEU A 1 47  ? 12.587  -6.860  1.250   1.00 97.09 47  A 1 
ATOM   364  C CG  . LEU A 1 47  ? 12.193  -5.570  0.527   1.00 90.40 47  A 1 
ATOM   365  C CD1 . LEU A 1 47  ? 10.683  -5.502  0.310   1.00 85.16 47  A 1 
ATOM   366  C CD2 . LEU A 1 47  ? 12.638  -4.396  1.391   1.00 85.76 47  A 1 
ATOM   367  N N   . ASP A 1 48  ? 14.312  -8.894  -0.527  1.00 98.15 48  A 1 
ATOM   368  C CA  . ASP A 1 48  ? 15.197  -9.255  -1.637  1.00 97.97 48  A 1 
ATOM   369  C C   . ASP A 1 48  ? 14.547  -10.296 -2.553  1.00 98.23 48  A 1 
ATOM   370  O O   . ASP A 1 48  ? 14.642  -10.210 -3.778  1.00 97.99 48  A 1 
ATOM   371  C CB  . ASP A 1 48  ? 16.524  -9.806  -1.101  1.00 97.44 48  A 1 
ATOM   372  C CG  . ASP A 1 48  ? 17.453  -8.729  -0.536  1.00 91.42 48  A 1 
ATOM   373  O OD1 . ASP A 1 48  ? 17.276  -7.539  -0.866  1.00 87.36 48  A 1 
ATOM   374  O OD2 . ASP A 1 48  ? 18.393  -9.117  0.194   1.00 86.45 48  A 1 
ATOM   375  N N   . SER A 1 49  ? 13.850  -11.270 -1.973  1.00 98.05 49  A 1 
ATOM   376  C CA  . SER A 1 49  ? 13.130  -12.275 -2.754  1.00 98.05 49  A 1 
ATOM   377  C C   . SER A 1 49  ? 11.971  -11.661 -3.543  1.00 98.38 49  A 1 
ATOM   378  O O   . SER A 1 49  ? 11.714  -12.061 -4.678  1.00 98.11 49  A 1 
ATOM   379  C CB  . SER A 1 49  ? 12.644  -13.419 -1.850  1.00 97.58 49  A 1 
ATOM   380  O OG  . SER A 1 49  ? 11.481  -13.076 -1.134  1.00 91.63 49  A 1 
ATOM   381  N N   . LEU A 1 50  ? 11.301  -10.658 -2.972  1.00 98.18 50  A 1 
ATOM   382  C CA  . LEU A 1 50  ? 10.210  -9.959  -3.639  1.00 98.36 50  A 1 
ATOM   383  C C   . LEU A 1 50  ? 10.702  -9.150  -4.835  1.00 98.41 50  A 1 
ATOM   384  O O   . LEU A 1 50  ? 10.108  -9.208  -5.908  1.00 98.42 50  A 1 
ATOM   385  C CB  . LEU A 1 50  ? 9.479   -9.061  -2.626  1.00 98.37 50  A 1 
ATOM   386  C CG  . LEU A 1 50  ? 8.351   -8.217  -3.221  1.00 98.02 50  A 1 
ATOM   387  C CD1 . LEU A 1 50  ? 7.287   -9.078  -3.899  1.00 97.27 50  A 1 
ATOM   388  C CD2 . LEU A 1 50  ? 7.697   -7.382  -2.123  1.00 97.16 50  A 1 
ATOM   389  N N   . VAL A 1 51  ? 11.799  -8.424  -4.667  1.00 98.59 51  A 1 
ATOM   390  C CA  . VAL A 1 51  ? 12.399  -7.656  -5.763  1.00 98.47 51  A 1 
ATOM   391  C C   . VAL A 1 51  ? 12.705  -8.569  -6.951  1.00 98.48 51  A 1 
ATOM   392  O O   . VAL A 1 51  ? 12.349  -8.258  -8.093  1.00 98.31 51  A 1 
ATOM   393  C CB  . VAL A 1 51  ? 13.670  -6.921  -5.297  1.00 98.22 51  A 1 
ATOM   394  C CG1 . VAL A 1 51  ? 14.413  -6.277  -6.470  1.00 97.29 51  A 1 
ATOM   395  C CG2 . VAL A 1 51  ? 13.322  -5.829  -4.287  1.00 97.45 51  A 1 
ATOM   396  N N   . LYS A 1 52  ? 13.326  -9.714  -6.693  1.00 98.59 52  A 1 
ATOM   397  C CA  . LYS A 1 52  ? 13.630  -10.692 -7.744  1.00 98.31 52  A 1 
ATOM   398  C C   . LYS A 1 52  ? 12.356  -11.216 -8.403  1.00 98.49 52  A 1 
ATOM   399  O O   . LYS A 1 52  ? 12.293  -11.332 -9.627  1.00 98.07 52  A 1 
ATOM   400  C CB  . LYS A 1 52  ? 14.443  -11.861 -7.165  1.00 98.03 52  A 1 
ATOM   401  C CG  . LYS A 1 52  ? 15.860  -11.456 -6.772  1.00 91.82 52  A 1 
ATOM   402  C CD  . LYS A 1 52  ? 16.588  -12.619 -6.112  1.00 88.10 52  A 1 
ATOM   403  C CE  . LYS A 1 52  ? 17.971  -12.197 -5.662  1.00 76.71 52  A 1 
ATOM   404  N NZ  . LYS A 1 52  ? 18.696  -13.296 -4.967  1.00 67.79 52  A 1 
ATOM   405  N N   . PHE A 1 53  ? 11.328  -11.514 -7.607  1.00 98.46 53  A 1 
ATOM   406  C CA  . PHE A 1 53  ? 10.060  -12.015 -8.127  1.00 98.51 53  A 1 
ATOM   407  C C   . PHE A 1 53  ? 9.383   -10.999 -9.045  1.00 98.55 53  A 1 
ATOM   408  O O   . PHE A 1 53  ? 8.964   -11.355 -10.152 1.00 98.32 53  A 1 
ATOM   409  C CB  . PHE A 1 53  ? 9.136   -12.417 -6.978  1.00 98.45 53  A 1 
ATOM   410  C CG  . PHE A 1 53  ? 7.797   -12.923 -7.453  1.00 98.44 53  A 1 
ATOM   411  C CD1 . PHE A 1 53  ? 7.673   -14.221 -7.959  1.00 97.97 53  A 1 
ATOM   412  C CD2 . PHE A 1 53  ? 6.673   -12.098 -7.428  1.00 97.99 53  A 1 
ATOM   413  C CE1 . PHE A 1 53  ? 6.458   -14.682 -8.422  1.00 97.50 53  A 1 
ATOM   414  C CE2 . PHE A 1 53  ? 5.439   -12.556 -7.901  1.00 97.45 53  A 1 
ATOM   415  C CZ  . PHE A 1 53  ? 5.333   -13.846 -8.397  1.00 97.58 53  A 1 
ATOM   416  N N   . ILE A 1 54  ? 9.283   -9.749  -8.609  1.00 98.51 54  A 1 
ATOM   417  C CA  . ILE A 1 54  ? 8.653   -8.694  -9.408  1.00 98.43 54  A 1 
ATOM   418  C C   . ILE A 1 54  ? 9.386   -8.524  -10.739 1.00 98.31 54  A 1 
ATOM   419  O O   . ILE A 1 54  ? 8.760   -8.532  -11.793 1.00 98.08 54  A 1 
ATOM   420  C CB  . ILE A 1 54  ? 8.579   -7.369  -8.625  1.00 98.55 54  A 1 
ATOM   421  C CG1 . ILE A 1 54  ? 7.583   -7.500  -7.458  1.00 98.25 54  A 1 
ATOM   422  C CG2 . ILE A 1 54  ? 8.164   -6.209  -9.547  1.00 98.27 54  A 1 
ATOM   423  C CD1 . ILE A 1 54  ? 7.598   -6.317  -6.490  1.00 97.74 54  A 1 
ATOM   424  N N   . LYS A 1 55  ? 10.707  -8.417  -10.701 1.00 98.43 55  A 1 
ATOM   425  C CA  . LYS A 1 55  ? 11.502  -8.254  -11.927 1.00 97.99 55  A 1 
ATOM   426  C C   . LYS A 1 55  ? 11.301  -9.407  -12.907 1.00 97.75 55  A 1 
ATOM   427  O O   . LYS A 1 55  ? 11.146  -9.175  -14.101 1.00 96.63 55  A 1 
ATOM   428  C CB  . LYS A 1 55  ? 12.984  -8.103  -11.584 1.00 97.34 55  A 1 
ATOM   429  C CG  . LYS A 1 55  ? 13.318  -6.740  -10.996 1.00 95.55 55  A 1 
ATOM   430  C CD  . LYS A 1 55  ? 14.818  -6.638  -10.735 1.00 93.18 55  A 1 
ATOM   431  C CE  . LYS A 1 55  ? 15.209  -5.217  -10.412 1.00 88.83 55  A 1 
ATOM   432  N NZ  . LYS A 1 55  ? 16.684  -5.035  -10.354 1.00 85.66 55  A 1 
ATOM   433  N N   . ARG A 1 56  ? 11.261  -10.639 -12.418 1.00 98.07 56  A 1 
ATOM   434  C CA  . ARG A 1 56  ? 11.049  -11.825 -13.264 1.00 97.77 56  A 1 
ATOM   435  C C   . ARG A 1 56  ? 9.654   -11.890 -13.872 1.00 97.74 56  A 1 
ATOM   436  O O   . ARG A 1 56  ? 9.469   -12.556 -14.885 1.00 96.54 56  A 1 
ATOM   437  C CB  . ARG A 1 56  ? 11.302  -13.100 -12.463 1.00 96.89 56  A 1 
ATOM   438  C CG  . ARG A 1 56  ? 12.772  -13.405 -12.245 1.00 85.24 56  A 1 
ATOM   439  C CD  . ARG A 1 56  ? 12.939  -14.701 -11.456 1.00 83.29 56  A 1 
ATOM   440  N NE  . ARG A 1 56  ? 12.284  -15.822 -12.124 1.00 73.26 56  A 1 
ATOM   441  C CZ  . ARG A 1 56  ? 11.553  -16.766 -11.538 1.00 66.46 56  A 1 
ATOM   442  N NH1 . ARG A 1 56  ? 11.386  -16.790 -10.232 1.00 59.78 56  A 1 
ATOM   443  N NH2 . ARG A 1 56  ? 10.980  -17.693 -12.262 1.00 58.86 56  A 1 
ATOM   444  N N   . ASN A 1 57  ? 8.679   -11.232 -13.252 1.00 97.93 57  A 1 
ATOM   445  C CA  . ASN A 1 57  ? 7.277   -11.286 -13.659 1.00 97.77 57  A 1 
ATOM   446  C C   . ASN A 1 57  ? 6.773   -9.954  -14.225 1.00 97.74 57  A 1 
ATOM   447  O O   . ASN A 1 57  ? 5.579   -9.674  -14.183 1.00 96.66 57  A 1 
ATOM   448  C CB  . ASN A 1 57  ? 6.421   -11.798 -12.495 1.00 97.68 57  A 1 
ATOM   449  C CG  . ASN A 1 57  ? 6.689   -13.254 -12.208 1.00 96.41 57  A 1 
ATOM   450  O OD1 . ASN A 1 57  ? 6.115   -14.141 -12.821 1.00 87.53 57  A 1 
ATOM   451  N ND2 . ASN A 1 57  ? 7.588   -13.535 -11.297 1.00 87.23 57  A 1 
ATOM   452  N N   . THR A 1 58  ? 7.674   -9.151  -14.752 1.00 97.77 58  A 1 
ATOM   453  C CA  . THR A 1 58  ? 7.357   -7.877  -15.381 1.00 97.59 58  A 1 
ATOM   454  C C   . THR A 1 58  ? 7.873   -7.868  -16.816 1.00 96.77 58  A 1 
ATOM   455  O O   . THR A 1 58  ? 9.064   -8.070  -17.043 1.00 94.56 58  A 1 
ATOM   456  C CB  . THR A 1 58  ? 7.973   -6.718  -14.599 1.00 97.15 58  A 1 
ATOM   457  O OG1 . THR A 1 58  ? 7.465   -6.702  -13.274 1.00 93.78 58  A 1 
ATOM   458  C CG2 . THR A 1 58  ? 7.637   -5.367  -15.234 1.00 94.68 58  A 1 
ATOM   459  N N   . ASP A 1 59  ? 6.988   -7.624  -17.771 1.00 95.18 59  A 1 
ATOM   460  C CA  . ASP A 1 59  ? 7.380   -7.411  -19.157 1.00 93.82 59  A 1 
ATOM   461  C C   . ASP A 1 59  ? 7.585   -5.925  -19.457 1.00 94.13 59  A 1 
ATOM   462  O O   . ASP A 1 59  ? 7.522   -5.073  -18.561 1.00 90.41 59  A 1 
ATOM   463  C CB  . ASP A 1 59  ? 6.386   -8.103  -20.108 1.00 89.85 59  A 1 
ATOM   464  C CG  . ASP A 1 59  ? 4.996   -7.490  -20.139 1.00 80.21 59  A 1 
ATOM   465  O OD1 . ASP A 1 59  ? 4.833   -6.309  -19.766 1.00 73.31 59  A 1 
ATOM   466  O OD2 . ASP A 1 59  ? 4.066   -8.193  -20.592 1.00 73.94 59  A 1 
ATOM   467  N N   . VAL A 1 60  ? 7.859   -5.596  -20.719 1.00 93.12 60  A 1 
ATOM   468  C CA  . VAL A 1 60  ? 8.167   -4.221  -21.121 1.00 92.31 60  A 1 
ATOM   469  C C   . VAL A 1 60  ? 7.010   -3.258  -20.824 1.00 92.93 60  A 1 
ATOM   470  O O   . VAL A 1 60  ? 7.238   -2.108  -20.460 1.00 90.07 60  A 1 
ATOM   471  C CB  . VAL A 1 60  ? 8.544   -4.163  -22.614 1.00 90.16 60  A 1 
ATOM   472  C CG1 . VAL A 1 60  ? 8.812   -2.743  -23.084 1.00 79.73 60  A 1 
ATOM   473  C CG2 . VAL A 1 60  ? 9.795   -5.002  -22.875 1.00 80.29 60  A 1 
ATOM   474  N N   . ASN A 1 61  ? 5.773   -3.735  -20.915 1.00 93.67 61  A 1 
ATOM   475  C CA  . ASN A 1 61  ? 4.577   -2.930  -20.663 1.00 94.25 61  A 1 
ATOM   476  C C   . ASN A 1 61  ? 4.054   -3.056  -19.222 1.00 95.85 61  A 1 
ATOM   477  O O   . ASN A 1 61  ? 2.936   -2.632  -18.933 1.00 92.98 61  A 1 
ATOM   478  C CB  . ASN A 1 61  ? 3.490   -3.296  -21.679 1.00 90.23 61  A 1 
ATOM   479  C CG  . ASN A 1 61  ? 3.895   -2.966  -23.098 1.00 82.11 61  A 1 
ATOM   480  O OD1 . ASN A 1 61  ? 4.576   -1.993  -23.377 1.00 70.53 61  A 1 
ATOM   481  N ND2 . ASN A 1 61  ? 3.484   -3.788  -24.043 1.00 70.99 61  A 1 
ATOM   482  N N   . GLY A 1 62  ? 4.851   -3.640  -18.330 1.00 95.64 62  A 1 
ATOM   483  C CA  . GLY A 1 62  ? 4.484   -3.832  -16.927 1.00 96.72 62  A 1 
ATOM   484  C C   . GLY A 1 62  ? 5.396   -3.112  -15.941 1.00 97.75 62  A 1 
ATOM   485  O O   . GLY A 1 62  ? 5.272   -3.325  -14.740 1.00 96.86 62  A 1 
ATOM   486  N N   . LYS A 1 63  ? 6.319   -2.283  -16.437 1.00 97.40 63  A 1 
ATOM   487  C CA  . LYS A 1 63  ? 7.285   -1.561  -15.594 1.00 97.62 63  A 1 
ATOM   488  C C   . LYS A 1 63  ? 6.654   -0.320  -14.956 1.00 97.92 63  A 1 
ATOM   489  O O   . LYS A 1 63  ? 7.066   0.814   -15.191 1.00 97.32 63  A 1 
ATOM   490  C CB  . LYS A 1 63  ? 8.544   -1.217  -16.404 1.00 97.29 63  A 1 
ATOM   491  C CG  . LYS A 1 63  ? 9.340   -2.453  -16.815 1.00 96.06 63  A 1 
ATOM   492  C CD  . LYS A 1 63  ? 10.619  -2.036  -17.533 1.00 93.41 63  A 1 
ATOM   493  C CE  . LYS A 1 63  ? 11.444  -3.254  -17.911 1.00 88.58 63  A 1 
ATOM   494  N NZ  . LYS A 1 63  ? 12.718  -2.848  -18.555 1.00 80.76 63  A 1 
ATOM   495  N N   . VAL A 1 64  ? 5.624   -0.566  -14.163 1.00 98.37 64  A 1 
ATOM   496  C CA  . VAL A 1 64  ? 4.852   0.470   -13.480 1.00 98.44 64  A 1 
ATOM   497  C C   . VAL A 1 64  ? 4.565   -0.007  -12.057 1.00 98.62 64  A 1 
ATOM   498  O O   . VAL A 1 64  ? 4.226   -1.174  -11.842 1.00 98.54 64  A 1 
ATOM   499  C CB  . VAL A 1 64  ? 3.523   0.767   -14.209 1.00 98.19 64  A 1 
ATOM   500  C CG1 . VAL A 1 64  ? 2.811   1.950   -13.580 1.00 97.13 64  A 1 
ATOM   501  C CG2 . VAL A 1 64  ? 3.740   1.063   -15.688 1.00 97.16 64  A 1 
ATOM   502  N N   . MET A 1 65  ? 4.705   0.882   -11.078 1.00 98.60 65  A 1 
ATOM   503  C CA  . MET A 1 65  ? 4.500   0.514   -9.678  1.00 98.79 65  A 1 
ATOM   504  C C   . MET A 1 65  ? 3.975   1.688   -8.862  1.00 98.83 65  A 1 
ATOM   505  O O   . MET A 1 65  ? 4.551   2.770   -8.870  1.00 98.62 65  A 1 
ATOM   506  C CB  . MET A 1 65  ? 5.814   0.006   -9.078  1.00 98.49 65  A 1 
ATOM   507  C CG  . MET A 1 65  ? 5.714   -0.392  -7.614  1.00 97.68 65  A 1 
ATOM   508  S SD  . MET A 1 65  ? 7.266   -1.038  -6.943  1.00 97.38 65  A 1 
ATOM   509  C CE  . MET A 1 65  ? 7.356   -2.612  -7.804  1.00 92.94 65  A 1 
ATOM   510  N N   . VAL A 1 66  ? 2.900   1.432   -8.120  1.00 98.75 66  A 1 
ATOM   511  C CA  . VAL A 1 66  ? 2.466   2.320   -7.049  1.00 98.71 66  A 1 
ATOM   512  C C   . VAL A 1 66  ? 3.107   1.841   -5.750  1.00 98.72 66  A 1 
ATOM   513  O O   . VAL A 1 66  ? 2.940   0.680   -5.374  1.00 98.50 66  A 1 
ATOM   514  C CB  . VAL A 1 66  ? 0.933   2.351   -6.908  1.00 98.43 66  A 1 
ATOM   515  C CG1 . VAL A 1 66  ? 0.510   3.274   -5.768  1.00 94.54 66  A 1 
ATOM   516  C CG2 . VAL A 1 66  ? 0.284   2.838   -8.196  1.00 94.58 66  A 1 
ATOM   517  N N   . TYR A 1 67  ? 3.848   2.726   -5.095  1.00 98.76 67  A 1 
ATOM   518  C CA  . TYR A 1 67  ? 4.417   2.463   -3.781  1.00 98.65 67  A 1 
ATOM   519  C C   . TYR A 1 67  ? 3.557   3.158   -2.727  1.00 98.55 67  A 1 
ATOM   520  O O   . TYR A 1 67  ? 3.583   4.382   -2.604  1.00 98.05 67  A 1 
ATOM   521  C CB  . TYR A 1 67  ? 5.883   2.917   -3.745  1.00 98.34 67  A 1 
ATOM   522  C CG  . TYR A 1 67  ? 6.475   2.848   -2.366  1.00 97.92 67  A 1 
ATOM   523  C CD1 . TYR A 1 67  ? 6.753   1.620   -1.753  1.00 96.55 67  A 1 
ATOM   524  C CD2 . TYR A 1 67  ? 6.715   4.026   -1.642  1.00 96.53 67  A 1 
ATOM   525  C CE1 . TYR A 1 67  ? 7.258   1.560   -0.456  1.00 95.01 67  A 1 
ATOM   526  C CE2 . TYR A 1 67  ? 7.221   3.980   -0.340  1.00 94.99 67  A 1 
ATOM   527  C CZ  . TYR A 1 67  ? 7.487   2.747   0.249   1.00 95.13 67  A 1 
ATOM   528  O OH  . TYR A 1 67  ? 7.969   2.700   1.524   1.00 92.95 67  A 1 
ATOM   529  N N   . ASN A 1 68  ? 2.767   2.371   -1.983  1.00 97.89 68  A 1 
ATOM   530  C CA  . ASN A 1 68  ? 1.690   2.881   -1.132  1.00 97.75 68  A 1 
ATOM   531  C C   . ASN A 1 68  ? 2.118   3.273   0.295   1.00 97.66 68  A 1 
ATOM   532  O O   . ASN A 1 68  ? 1.246   3.454   1.152   1.00 93.95 68  A 1 
ATOM   533  C CB  . ASN A 1 68  ? 0.532   1.876   -1.108  1.00 96.30 68  A 1 
ATOM   534  C CG  . ASN A 1 68  ? -0.589  2.232   -2.064  1.00 96.32 68  A 1 
ATOM   535  O OD1 . ASN A 1 68  ? -0.650  1.738   -3.184  1.00 86.63 68  A 1 
ATOM   536  N ND2 . ASN A 1 68  ? -1.506  3.071   -1.634  1.00 86.60 68  A 1 
ATOM   537  N N   . GLY A 1 69  ? 3.403   3.413   0.563   1.00 97.25 69  A 1 
ATOM   538  C CA  . GLY A 1 69  ? 3.899   3.900   1.849   1.00 97.34 69  A 1 
ATOM   539  C C   . GLY A 1 69  ? 4.059   2.851   2.941   1.00 97.41 69  A 1 
ATOM   540  O O   . GLY A 1 69  ? 3.931   1.650   2.708   1.00 95.77 69  A 1 
ATOM   541  N N   . ASP A 1 70  ? 4.372   3.346   4.150   1.00 96.14 70  A 1 
ATOM   542  C CA  . ASP A 1 70  ? 4.640   2.571   5.367   1.00 96.79 70  A 1 
ATOM   543  C C   . ASP A 1 70  ? 5.873   1.660   5.278   1.00 96.50 70  A 1 
ATOM   544  O O   . ASP A 1 70  ? 5.791   0.430   5.351   1.00 93.64 70  A 1 
ATOM   545  C CB  . ASP A 1 70  ? 3.379   1.883   5.902   1.00 96.32 70  A 1 
ATOM   546  C CG  . ASP A 1 70  ? 2.615   2.727   6.915   1.00 95.55 70  A 1 
ATOM   547  O OD1 . ASP A 1 70  ? 2.908   3.935   7.060   1.00 92.45 70  A 1 
ATOM   548  O OD2 . ASP A 1 70  ? 1.745   2.163   7.611   1.00 92.73 70  A 1 
ATOM   549  N N   . ILE A 1 71  ? 7.031   2.289   5.195   1.00 96.27 71  A 1 
ATOM   550  C CA  . ILE A 1 71  ? 8.308   1.579   5.297   1.00 95.81 71  A 1 
ATOM   551  C C   . ILE A 1 71  ? 8.732   1.375   6.755   1.00 95.74 71  A 1 
ATOM   552  O O   . ILE A 1 71  ? 9.400   0.399   7.073   1.00 94.40 71  A 1 
ATOM   553  C CB  . ILE A 1 71  ? 9.416   2.318   4.507   1.00 94.62 71  A 1 
ATOM   554  C CG1 . ILE A 1 71  ? 10.731  1.529   4.444   1.00 92.85 71  A 1 
ATOM   555  C CG2 . ILE A 1 71  ? 9.695   3.709   5.074   1.00 92.89 71  A 1 
ATOM   556  C CD1 . ILE A 1 71  ? 10.626  0.198   3.693   1.00 91.35 71  A 1 
ATOM   557  N N   . VAL A 1 72  ? 8.373   2.302   7.645   1.00 94.32 72  A 1 
ATOM   558  C CA  . VAL A 1 72  ? 8.883   2.302   9.016   1.00 93.88 72  A 1 
ATOM   559  C C   . VAL A 1 72  ? 8.292   1.137   9.807   1.00 93.95 72  A 1 
ATOM   560  O O   . VAL A 1 72  ? 7.074   0.974   9.873   1.00 92.63 72  A 1 
ATOM   561  C CB  . VAL A 1 72  ? 8.615   3.639   9.724   1.00 91.78 72  A 1 
ATOM   562  C CG1 . VAL A 1 72  ? 9.092   3.624   11.172  1.00 87.70 72  A 1 
ATOM   563  C CG2 . VAL A 1 72  ? 9.318   4.785   8.991   1.00 88.50 72  A 1 
ATOM   564  N N   . SER A 1 73  ? 9.165   0.344   10.423  1.00 93.97 73  A 1 
ATOM   565  C CA  . SER A 1 73  ? 8.762   -0.756  11.290  1.00 93.19 73  A 1 
ATOM   566  C C   . SER A 1 73  ? 8.182   -0.244  12.609  1.00 92.31 73  A 1 
ATOM   567  O O   . SER A 1 73  ? 8.508   0.857   13.064  1.00 89.10 73  A 1 
ATOM   568  C CB  . SER A 1 73  ? 9.956   -1.677  11.550  1.00 91.61 73  A 1 
ATOM   569  O OG  . SER A 1 73  ? 9.614   -2.787  12.352  1.00 86.25 73  A 1 
ATOM   570  N N   . ARG A 1 74  ? 7.334   -1.044  13.225  1.00 91.44 74  A 1 
ATOM   571  C CA  . ARG A 1 74  ? 6.705   -0.693  14.502  1.00 88.42 74  A 1 
ATOM   572  C C   . ARG A 1 74  ? 7.569   -1.061  15.699  1.00 89.28 74  A 1 
ATOM   573  O O   . ARG A 1 74  ? 8.432   -1.929  15.618  1.00 85.45 74  A 1 
ATOM   574  C CB  . ARG A 1 74  ? 5.326   -1.344  14.585  1.00 83.86 74  A 1 
ATOM   575  C CG  . ARG A 1 74  ? 4.299   -0.572  13.765  1.00 75.80 74  A 1 
ATOM   576  C CD  . ARG A 1 74  ? 2.986   -1.326  13.631  1.00 71.18 74  A 1 
ATOM   577  N NE  . ARG A 1 74  ? 3.086   -2.347  12.589  1.00 67.81 74  A 1 
ATOM   578  C CZ  . ARG A 1 74  ? 2.066   -2.877  11.929  1.00 63.52 74  A 1 
ATOM   579  N NH1 . ARG A 1 74  ? 0.830   -2.571  12.245  1.00 58.45 74  A 1 
ATOM   580  N NH2 . ARG A 1 74  ? 2.286   -3.716  10.948  1.00 56.82 74  A 1 
ATOM   581  N N   . ALA A 1 75  ? 7.309   -0.403  16.821  1.00 88.15 75  A 1 
ATOM   582  C CA  . ALA A 1 75  ? 7.945   -0.675  18.105  1.00 88.07 75  A 1 
ATOM   583  C C   . ALA A 1 75  ? 9.484   -0.660  18.051  1.00 89.93 75  A 1 
ATOM   584  O O   . ALA A 1 75  ? 10.152  -1.505  18.649  1.00 86.33 75  A 1 
ATOM   585  C CB  . ALA A 1 75  ? 7.377   -1.969  18.697  1.00 85.27 75  A 1 
ATOM   586  N N   . ILE A 1 76  ? 10.039  0.305   17.330  1.00 88.10 76  A 1 
ATOM   587  C CA  . ILE A 1 76  ? 11.484  0.481   17.238  1.00 87.87 76  A 1 
ATOM   588  C C   . ILE A 1 76  ? 12.030  1.028   18.563  1.00 88.55 76  A 1 
ATOM   589  O O   . ILE A 1 76  ? 11.540  2.048   19.043  1.00 86.43 76  A 1 
ATOM   590  C CB  . ILE A 1 76  ? 11.840  1.420   16.063  1.00 85.61 76  A 1 
ATOM   591  C CG1 . ILE A 1 76  ? 11.449  0.792   14.715  1.00 80.43 76  A 1 
ATOM   592  C CG2 . ILE A 1 76  ? 13.315  1.816   16.072  1.00 80.99 76  A 1 
ATOM   593  C CD1 . ILE A 1 76  ? 12.237  -0.463  14.342  1.00 75.28 76  A 1 
ATOM   594  N N   . PRO A 1 77  ? 13.046  0.395   19.160  1.00 87.27 77  A 1 
ATOM   595  C CA  . PRO A 1 77  ? 13.584  0.856   20.451  1.00 84.45 77  A 1 
ATOM   596  C C   . PRO A 1 77  ? 14.131  2.284   20.435  1.00 83.76 77  A 1 
ATOM   597  O O   . PRO A 1 77  ? 13.931  3.029   21.390  1.00 78.40 77  A 1 
ATOM   598  C CB  . PRO A 1 77  ? 14.688  -0.149  20.778  1.00 82.25 77  A 1 
ATOM   599  C CG  . PRO A 1 77  ? 14.265  -1.405  20.055  1.00 81.58 77  A 1 
ATOM   600  C CD  . PRO A 1 77  ? 13.600  -0.900  18.789  1.00 86.06 77  A 1 
ATOM   601  N N   . LYS A 1 78  ? 14.824  2.678   19.368  1.00 86.50 78  A 1 
ATOM   602  C CA  . LYS A 1 78  ? 15.402  4.016   19.205  1.00 86.23 78  A 1 
ATOM   603  C C   . LYS A 1 78  ? 14.635  4.803   18.139  1.00 88.51 78  A 1 
ATOM   604  O O   . LYS A 1 78  ? 15.221  5.312   17.177  1.00 85.50 78  A 1 
ATOM   605  C CB  . LYS A 1 78  ? 16.894  3.929   18.893  1.00 82.32 78  A 1 
ATOM   606  C CG  . LYS A 1 78  ? 17.710  3.310   20.027  1.00 73.04 78  A 1 
ATOM   607  C CD  . LYS A 1 78  ? 19.196  3.323   19.673  1.00 67.35 78  A 1 
ATOM   608  C CE  . LYS A 1 78  ? 20.022  2.712   20.791  1.00 58.13 78  A 1 
ATOM   609  N NZ  . LYS A 1 78  ? 21.470  2.704   20.459  1.00 49.82 78  A 1 
ATOM   610  N N   . TYR A 1 79  ? 13.316  4.874   18.299  1.00 88.34 79  A 1 
ATOM   611  C CA  . TYR A 1 79  ? 12.453  5.563   17.347  1.00 89.55 79  A 1 
ATOM   612  C C   . TYR A 1 79  ? 12.591  7.082   17.490  1.00 90.99 79  A 1 
ATOM   613  O O   . TYR A 1 79  ? 12.289  7.640   18.542  1.00 89.57 79  A 1 
ATOM   614  C CB  . TYR A 1 79  ? 11.011  5.108   17.561  1.00 87.50 79  A 1 
ATOM   615  C CG  . TYR A 1 79  ? 10.016  5.738   16.617  1.00 87.21 79  A 1 
ATOM   616  C CD1 . TYR A 1 79  ? 10.106  5.515   15.237  1.00 84.30 79  A 1 
ATOM   617  C CD2 . TYR A 1 79  ? 8.982   6.539   17.112  1.00 84.52 79  A 1 
ATOM   618  C CE1 . TYR A 1 79  ? 9.177   6.082   14.363  1.00 81.17 79  A 1 
ATOM   619  C CE2 . TYR A 1 79  ? 8.048   7.100   16.251  1.00 81.31 79  A 1 
ATOM   620  C CZ  . TYR A 1 79  ? 8.140   6.872   14.877  1.00 81.94 79  A 1 
ATOM   621  O OH  . TYR A 1 79  ? 7.212   7.418   14.029  1.00 78.88 79  A 1 
ATOM   622  N N   . ASN A 1 80  ? 13.063  7.737   16.436  1.00 92.29 80  A 1 
ATOM   623  C CA  . ASN A 1 80  ? 13.282  9.178   16.423  1.00 92.35 80  A 1 
ATOM   624  C C   . ASN A 1 80  ? 13.265  9.724   14.990  1.00 93.18 80  A 1 
ATOM   625  O O   . ASN A 1 80  ? 13.054  8.976   14.026  1.00 92.90 80  A 1 
ATOM   626  C CB  . ASN A 1 80  ? 14.597  9.500   17.165  1.00 91.33 80  A 1 
ATOM   627  C CG  . ASN A 1 80  ? 15.822  8.847   16.557  1.00 90.66 80  A 1 
ATOM   628  O OD1 . ASN A 1 80  ? 15.949  8.707   15.361  1.00 86.27 80  A 1 
ATOM   629  N ND2 . ASN A 1 80  ? 16.760  8.439   17.383  1.00 85.26 80  A 1 
ATOM   630  N N   . LEU A 1 81  ? 13.478  11.027  14.867  1.00 92.90 81  A 1 
ATOM   631  C CA  . LEU A 1 81  ? 13.486  11.719  13.583  1.00 92.96 81  A 1 
ATOM   632  C C   . LEU A 1 81  ? 14.499  11.115  12.598  1.00 94.12 81  A 1 
ATOM   633  O O   . LEU A 1 81  ? 14.170  10.870  11.439  1.00 93.85 81  A 1 
ATOM   634  C CB  . LEU A 1 81  ? 13.786  13.200  13.836  1.00 90.85 81  A 1 
ATOM   635  C CG  . LEU A 1 81  ? 13.923  14.070  12.583  1.00 84.44 81  A 1 
ATOM   636  C CD1 . LEU A 1 81  ? 12.622  14.077  11.804  1.00 77.14 81  A 1 
ATOM   637  C CD2 . LEU A 1 81  ? 14.282  15.499  12.974  1.00 76.79 81  A 1 
ATOM   638  N N   . ASP A 1 82  ? 15.722  10.867  13.062  1.00 94.72 82  A 1 
ATOM   639  C CA  . ASP A 1 82  ? 16.779  10.352  12.202  1.00 95.12 82  A 1 
ATOM   640  C C   . ASP A 1 82  ? 16.476  8.936   11.706  1.00 95.93 82  A 1 
ATOM   641  O O   . ASP A 1 82  ? 16.770  8.603   10.561  1.00 95.56 82  A 1 
ATOM   642  C CB  . ASP A 1 82  ? 18.123  10.379  12.936  1.00 94.53 82  A 1 
ATOM   643  C CG  . ASP A 1 82  ? 18.656  11.793  13.160  1.00 87.29 82  A 1 
ATOM   644  O OD1 . ASP A 1 82  ? 18.243  12.716  12.431  1.00 82.33 82  A 1 
ATOM   645  O OD2 . ASP A 1 82  ? 19.492  11.950  14.066  1.00 80.73 82  A 1 
ATOM   646  N N   . TYR A 1 83  ? 15.845  8.129   12.537  1.00 95.71 83  A 1 
ATOM   647  C CA  . TYR A 1 83  ? 15.422  6.789   12.138  1.00 95.72 83  A 1 
ATOM   648  C C   . TYR A 1 83  ? 14.403  6.846   10.993  1.00 96.39 83  A 1 
ATOM   649  O O   . TYR A 1 83  ? 14.521  6.106   10.009  1.00 95.90 83  A 1 
ATOM   650  C CB  . TYR A 1 83  ? 14.846  6.034   13.338  1.00 95.26 83  A 1 
ATOM   651  C CG  . TYR A 1 83  ? 14.518  4.601   12.994  1.00 93.97 83  A 1 
ATOM   652  C CD1 . TYR A 1 83  ? 15.474  3.594   13.145  1.00 91.51 83  A 1 
ATOM   653  C CD2 . TYR A 1 83  ? 13.266  4.265   12.450  1.00 90.98 83  A 1 
ATOM   654  C CE1 . TYR A 1 83  ? 15.197  2.278   12.773  1.00 89.08 83  A 1 
ATOM   655  C CE2 . TYR A 1 83  ? 12.976  2.955   12.070  1.00 88.97 83  A 1 
ATOM   656  C CZ  . TYR A 1 83  ? 13.950  1.966   12.229  1.00 89.08 83  A 1 
ATOM   657  O OH  . TYR A 1 83  ? 13.678  0.680   11.847  1.00 87.09 83  A 1 
ATOM   658  N N   . VAL A 1 84  ? 13.416  7.728   11.106  1.00 96.19 84  A 1 
ATOM   659  C CA  . VAL A 1 84  ? 12.417  7.899   10.048  1.00 96.48 84  A 1 
ATOM   660  C C   . VAL A 1 84  ? 13.068  8.387   8.755   1.00 97.08 84  A 1 
ATOM   661  O O   . VAL A 1 84  ? 12.804  7.824   7.690   1.00 96.97 84  A 1 
ATOM   662  C CB  . VAL A 1 84  ? 11.285  8.840   10.491  1.00 96.08 84  A 1 
ATOM   663  C CG1 . VAL A 1 84  ? 10.330  9.139   9.342   1.00 94.22 84  A 1 
ATOM   664  C CG2 . VAL A 1 84  ? 10.493  8.203   11.634  1.00 94.55 84  A 1 
ATOM   665  N N   . LYS A 1 85  ? 13.950  9.379   8.840   1.00 96.78 85  A 1 
ATOM   666  C CA  . LYS A 1 85  ? 14.682  9.858   7.662   1.00 97.04 85  A 1 
ATOM   667  C C   . LYS A 1 85  ? 15.459  8.722   6.987   1.00 97.26 85  A 1 
ATOM   668  O O   . LYS A 1 85  ? 15.369  8.545   5.775   1.00 97.21 85  A 1 
ATOM   669  C CB  . LYS A 1 85  ? 15.634  10.992  8.047   1.00 96.96 85  A 1 
ATOM   670  C CG  . LYS A 1 85  ? 14.912  12.312  8.339   1.00 95.76 85  A 1 
ATOM   671  C CD  . LYS A 1 85  ? 15.936  13.399  8.657   1.00 93.82 85  A 1 
ATOM   672  C CE  . LYS A 1 85  ? 15.268  14.749  8.802   1.00 89.57 85  A 1 
ATOM   673  N NZ  . LYS A 1 85  ? 16.262  15.806  9.115   1.00 83.32 85  A 1 
ATOM   674  N N   . GLN A 1 86  ? 16.179  7.939   7.770   1.00 97.22 86  A 1 
ATOM   675  C CA  . GLN A 1 86  ? 16.948  6.821   7.233   1.00 97.18 86  A 1 
ATOM   676  C C   . GLN A 1 86  ? 16.046  5.756   6.606   1.00 97.28 86  A 1 
ATOM   677  O O   . GLN A 1 86  ? 16.413  5.144   5.596   1.00 96.93 86  A 1 
ATOM   678  C CB  . GLN A 1 86  ? 17.833  6.219   8.327   1.00 96.60 86  A 1 
ATOM   679  C CG  . GLN A 1 86  ? 18.808  5.171   7.803   1.00 86.89 86  A 1 
ATOM   680  C CD  . GLN A 1 86  ? 19.751  5.719   6.737   1.00 79.57 86  A 1 
ATOM   681  O OE1 . GLN A 1 86  ? 20.399  6.733   6.944   1.00 70.93 86  A 1 
ATOM   682  N NE2 . GLN A 1 86  ? 19.833  5.074   5.600   1.00 67.35 86  A 1 
ATOM   683  N N   . SER A 1 87  ? 14.853  5.553   7.154   1.00 97.18 87  A 1 
ATOM   684  C CA  . SER A 1 87  ? 13.869  4.631   6.570   1.00 97.12 87  A 1 
ATOM   685  C C   . SER A 1 87  ? 13.416  5.093   5.190   1.00 97.51 87  A 1 
ATOM   686  O O   . SER A 1 87  ? 13.305  4.273   4.278   1.00 97.15 87  A 1 
ATOM   687  C CB  . SER A 1 87  ? 12.660  4.480   7.494   1.00 96.61 87  A 1 
ATOM   688  O OG  . SER A 1 87  ? 13.045  3.962   8.749   1.00 89.18 87  A 1 
ATOM   689  N N   . ILE A 1 88  ? 13.202  6.391   4.999   1.00 97.62 88  A 1 
ATOM   690  C CA  . ILE A 1 88  ? 12.842  6.948   3.688   1.00 97.76 88  A 1 
ATOM   691  C C   . ILE A 1 88  ? 13.996  6.798   2.693   1.00 98.02 88  A 1 
ATOM   692  O O   . ILE A 1 88  ? 13.781  6.443   1.532   1.00 97.71 88  A 1 
ATOM   693  C CB  . ILE A 1 88  ? 12.391  8.419   3.814   1.00 97.42 88  A 1 
ATOM   694  C CG1 . ILE A 1 88  ? 11.199  8.593   4.777   1.00 95.25 88  A 1 
ATOM   695  C CG2 . ILE A 1 88  ? 12.047  9.005   2.436   1.00 96.34 88  A 1 
ATOM   696  C CD1 . ILE A 1 88  ? 9.976   7.754   4.447   1.00 86.44 88  A 1 
ATOM   697  N N   . VAL A 1 89  ? 15.220  7.023   3.140   1.00 98.04 89  A 1 
ATOM   698  C CA  . VAL A 1 89  ? 16.406  6.782   2.311   1.00 98.05 89  A 1 
ATOM   699  C C   . VAL A 1 89  ? 16.456  5.319   1.861   1.00 98.00 89  A 1 
ATOM   700  O O   . VAL A 1 89  ? 16.664  5.032   0.682   1.00 97.65 89  A 1 
ATOM   701  C CB  . VAL A 1 89  ? 17.697  7.153   3.066   1.00 97.95 89  A 1 
ATOM   702  C CG1 . VAL A 1 89  ? 18.954  6.738   2.293   1.00 96.66 89  A 1 
ATOM   703  C CG2 . VAL A 1 89  ? 17.763  8.661   3.317   1.00 96.72 89  A 1 
ATOM   704  N N   . ASN A 1 90  ? 16.218  4.375   2.815   1.00 97.12 90  A 1 
ATOM   705  C CA  . ASN A 1 90  ? 16.210  2.999   2.530   1.00 96.79 90  A 1 
ATOM   706  C C   . ASN A 1 90  ? 15.109  2.575   1.612   1.00 97.13 90  A 1 
ATOM   707  O O   . ASN A 1 90  ? 15.298  1.776   0.751   1.00 96.16 90  A 1 
ATOM   708  C CB  . ASN A 1 90  ? 16.243  2.202   3.836   1.00 95.46 90  A 1 
ATOM   709  C CG  . ASN A 1 90  ? 17.498  2.247   4.533   1.00 93.13 90  A 1 
ATOM   710  O OD1 . ASN A 1 90  ? 18.454  2.986   4.124   1.00 90.05 90  A 1 
ATOM   711  N ND2 . ASN A 1 90  ? 17.874  1.722   5.428   1.00 89.36 90  A 1 
ATOM   712  N N   . ALA A 1 91  ? 13.908  3.155   1.738   1.00 97.24 91  A 1 
ATOM   713  C CA  . ALA A 1 91  ? 12.796  2.909   0.828   1.00 97.39 91  A 1 
ATOM   714  C C   . ALA A 1 91  ? 13.134  3.362   -0.595  1.00 97.88 91  A 1 
ATOM   715  O O   . ALA A 1 91  ? 12.882  2.647   -1.565  1.00 97.63 91  A 1 
ATOM   716  C CB  . ALA A 1 91  ? 11.542  3.632   1.331   1.00 97.02 91  A 1 
ATOM   717  N N   . THR A 1 92  ? 13.760  4.523   -0.726  1.00 97.90 92  A 1 
ATOM   718  C CA  . THR A 1 92  ? 14.199  5.040   -2.020  1.00 97.99 92  A 1 
ATOM   719  C C   . THR A 1 92  ? 15.222  4.109   -2.669  1.00 98.00 92  A 1 
ATOM   720  O O   . THR A 1 92  ? 15.123  3.812   -3.860  1.00 97.82 92  A 1 
ATOM   721  C CB  . THR A 1 92  ? 14.788  6.443   -1.863  1.00 97.69 92  A 1 
ATOM   722  O OG1 . THR A 1 92  ? 13.813  7.301   -1.303  1.00 94.41 92  A 1 
ATOM   723  C CG2 . THR A 1 92  ? 15.212  7.038   -3.202  1.00 94.45 92  A 1 
ATOM   724  N N   . ALA A 1 93  ? 16.177  3.611   -1.893  1.00 98.16 93  A 1 
ATOM   725  C CA  . ALA A 1 93  ? 17.167  2.656   -2.388  1.00 97.95 93  A 1 
ATOM   726  C C   . ALA A 1 93  ? 16.510  1.354   -2.881  1.00 98.01 93  A 1 
ATOM   727  O O   . ALA A 1 93  ? 16.915  0.807   -3.907  1.00 97.54 93  A 1 
ATOM   728  C CB  . ALA A 1 93  ? 18.194  2.375   -1.298  1.00 97.61 93  A 1 
ATOM   729  N N   . LEU A 1 94  ? 15.489  0.884   -2.185  1.00 97.90 94  A 1 
ATOM   730  C CA  . LEU A 1 94  ? 14.703  -0.263  -2.622  1.00 97.93 94  A 1 
ATOM   731  C C   . LEU A 1 94  ? 14.017  0.013   -3.959  1.00 98.23 94  A 1 
ATOM   732  O O   . LEU A 1 94  ? 14.124  -0.792  -4.886  1.00 97.98 94  A 1 
ATOM   733  C CB  . LEU A 1 94  ? 13.671  -0.620  -1.546  1.00 97.42 94  A 1 
ATOM   734  C CG  . LEU A 1 94  ? 12.619  -1.644  -1.980  1.00 95.17 94  A 1 
ATOM   735  C CD1 . LEU A 1 94  ? 13.252  -3.017  -2.171  1.00 92.04 94  A 1 
ATOM   736  C CD2 . LEU A 1 94  ? 11.500  -1.718  -0.946  1.00 91.49 94  A 1 
ATOM   737  N N   . LEU A 1 95  ? 13.341  1.137   -4.084  1.00 98.19 95  A 1 
ATOM   738  C CA  . LEU A 1 95  ? 12.604  1.485   -5.298  1.00 98.27 95  A 1 
ATOM   739  C C   . LEU A 1 95  ? 13.537  1.662   -6.496  1.00 98.34 95  A 1 
ATOM   740  O O   . LEU A 1 95  ? 13.183  1.268   -7.607  1.00 98.13 95  A 1 
ATOM   741  C CB  . LEU A 1 95  ? 11.759  2.734   -5.060  1.00 98.28 95  A 1 
ATOM   742  C CG  . LEU A 1 95  ? 10.629  2.567   -4.037  1.00 97.93 95  A 1 
ATOM   743  C CD1 . LEU A 1 95  ? 9.945   3.899   -3.782  1.00 97.33 95  A 1 
ATOM   744  C CD2 . LEU A 1 95  ? 9.590   1.539   -4.485  1.00 97.07 95  A 1 
ATOM   745  N N   . LYS A 1 96  ? 14.738  2.175   -6.277  1.00 98.44 96  A 1 
ATOM   746  C CA  . LYS A 1 96  ? 15.746  2.302   -7.335  1.00 98.36 96  A 1 
ATOM   747  C C   . LYS A 1 96  ? 16.198  0.958   -7.916  1.00 98.38 96  A 1 
ATOM   748  O O   . LYS A 1 96  ? 16.737  0.930   -9.016  1.00 97.78 96  A 1 
ATOM   749  C CB  . LYS A 1 96  ? 16.964  3.076   -6.817  1.00 98.20 96  A 1 
ATOM   750  C CG  . LYS A 1 96  ? 16.720  4.578   -6.728  1.00 95.77 96  A 1 
ATOM   751  C CD  . LYS A 1 96  ? 17.953  5.291   -6.174  1.00 91.40 96  A 1 
ATOM   752  C CE  . LYS A 1 96  ? 17.749  6.795   -6.165  1.00 84.06 96  A 1 
ATOM   753  N NZ  . LYS A 1 96  ? 18.918  7.502   -5.593  1.00 75.49 96  A 1 
ATOM   754  N N   . LYS A 1 97  ? 15.963  -0.148  -7.223  1.00 98.41 97  A 1 
ATOM   755  C CA  . LYS A 1 97  ? 16.265  -1.478  -7.764  1.00 98.23 97  A 1 
ATOM   756  C C   . LYS A 1 97  ? 15.349  -1.848  -8.928  1.00 98.11 97  A 1 
ATOM   757  O O   . LYS A 1 97  ? 15.707  -2.713  -9.723  1.00 97.34 97  A 1 
ATOM   758  C CB  . LYS A 1 97  ? 16.176  -2.545  -6.665  1.00 98.14 97  A 1 
ATOM   759  C CG  . LYS A 1 97  ? 17.213  -2.353  -5.559  1.00 97.19 97  A 1 
ATOM   760  C CD  . LYS A 1 97  ? 17.093  -3.439  -4.500  1.00 94.17 97  A 1 
ATOM   761  C CE  . LYS A 1 97  ? 18.140  -3.242  -3.409  1.00 90.23 97  A 1 
ATOM   762  N NZ  . LYS A 1 97  ? 18.084  -4.304  -2.381  1.00 81.37 97  A 1 
ATOM   763  N N   . PHE A 1 98  ? 14.194  -1.210  -9.054  1.00 98.39 98  A 1 
ATOM   764  C CA  . PHE A 1 98  ? 13.279  -1.387  -10.177 1.00 98.02 98  A 1 
ATOM   765  C C   . PHE A 1 98  ? 13.641  -0.404  -11.298 1.00 97.68 98  A 1 
ATOM   766  O O   . PHE A 1 98  ? 12.963  0.596   -11.522 1.00 96.24 98  A 1 
ATOM   767  C CB  . PHE A 1 98  ? 11.833  -1.242  -9.704  1.00 98.10 98  A 1 
ATOM   768  C CG  . PHE A 1 98  ? 11.456  -2.210  -8.618  1.00 98.35 98  A 1 
ATOM   769  C CD1 . PHE A 1 98  ? 11.279  -3.570  -8.908  1.00 97.84 98  A 1 
ATOM   770  C CD2 . PHE A 1 98  ? 11.303  -1.779  -7.301  1.00 97.87 98  A 1 
ATOM   771  C CE1 . PHE A 1 98  ? 10.945  -4.474  -7.909  1.00 97.46 98  A 1 
ATOM   772  C CE2 . PHE A 1 98  ? 10.966  -2.678  -6.291  1.00 97.48 98  A 1 
ATOM   773  C CZ  . PHE A 1 98  ? 10.786  -4.023  -6.592  1.00 97.79 98  A 1 
ATOM   774  N N   . GLU A 1 99  ? 14.742  -0.698  -11.970 1.00 96.31 99  A 1 
ATOM   775  C CA  . GLU A 1 99  ? 15.261  0.158   -13.034 1.00 94.65 99  A 1 
ATOM   776  C C   . GLU A 1 99  ? 14.246  0.291   -14.169 1.00 93.60 99  A 1 
ATOM   777  O O   . GLU A 1 99  ? 13.579  -0.670  -14.542 1.00 87.49 99  A 1 
ATOM   778  C CB  . GLU A 1 99  ? 16.579  -0.401  -13.565 1.00 91.77 99  A 1 
ATOM   779  C CG  . GLU A 1 99  ? 17.669  -0.409  -12.491 1.00 81.41 99  A 1 
ATOM   780  C CD  . GLU A 1 99  ? 18.975  -1.047  -12.975 1.00 76.07 99  A 1 
ATOM   781  O OE1 . GLU A 1 99  ? 19.039  -1.509  -14.132 1.00 69.18 99  A 1 
ATOM   782  O OE2 . GLU A 1 99  ? 19.918  -1.100  -12.178 1.00 69.97 99  A 1 
ATOM   783  N N   . ASP A 1 100 ? 14.124  1.494   -14.697 1.00 95.70 100 A 1 
ATOM   784  C CA  . ASP A 1 100 ? 13.223  1.852   -15.794 1.00 95.57 100 A 1 
ATOM   785  C C   . ASP A 1 100 ? 11.728  1.744   -15.473 1.00 96.75 100 A 1 
ATOM   786  O O   . ASP A 1 100 ? 10.896  1.858   -16.371 1.00 94.91 100 A 1 
ATOM   787  C CB  . ASP A 1 100 ? 13.575  1.080   -17.072 1.00 92.46 100 A 1 
ATOM   788  C CG  . ASP A 1 100 ? 15.035  1.204   -17.453 1.00 83.67 100 A 1 
ATOM   789  O OD1 . ASP A 1 100 ? 15.563  2.336   -17.402 1.00 75.50 100 A 1 
ATOM   790  O OD2 . ASP A 1 100 ? 15.640  0.175   -17.809 1.00 76.58 100 A 1 
ATOM   791  N N   . PHE A 1 101 ? 11.356  1.535   -14.212 1.00 97.75 101 A 1 
ATOM   792  C CA  . PHE A 1 101 ? 9.951   1.555   -13.805 1.00 98.05 101 A 1 
ATOM   793  C C   . PHE A 1 101 ? 9.453   2.987   -13.669 1.00 98.19 101 A 1 
ATOM   794  O O   . PHE A 1 101 ? 10.150  3.864   -13.152 1.00 97.43 101 A 1 
ATOM   795  C CB  . PHE A 1 101 ? 9.730   0.814   -12.485 1.00 98.08 101 A 1 
ATOM   796  C CG  . PHE A 1 101 ? 9.617   -0.684  -12.573 1.00 98.17 101 A 1 
ATOM   797  C CD1 . PHE A 1 101 ? 10.573  -1.460  -13.230 1.00 97.40 101 A 1 
ATOM   798  C CD2 . PHE A 1 101 ? 8.548   -1.342  -11.948 1.00 97.38 101 A 1 
ATOM   799  C CE1 . PHE A 1 101 ? 10.466  -2.853  -13.276 1.00 96.90 101 A 1 
ATOM   800  C CE2 . PHE A 1 101 ? 8.429   -2.732  -11.985 1.00 97.03 101 A 1 
ATOM   801  C CZ  . PHE A 1 101 ? 9.392   -3.485  -12.651 1.00 97.71 101 A 1 
ATOM   802  N N   . PHE A 1 102 ? 8.198   3.209   -14.071 1.00 98.22 102 A 1 
ATOM   803  C CA  . PHE A 1 102 ? 7.451   4.391   -13.677 1.00 98.33 102 A 1 
ATOM   804  C C   . PHE A 1 102 ? 6.906   4.158   -12.265 1.00 98.59 102 A 1 
ATOM   805  O O   . PHE A 1 102 ? 6.023   3.321   -12.067 1.00 98.40 102 A 1 
ATOM   806  C CB  . PHE A 1 102 ? 6.330   4.657   -14.682 1.00 98.22 102 A 1 
ATOM   807  C CG  . PHE A 1 102 ? 5.501   5.875   -14.356 1.00 98.25 102 A 1 
ATOM   808  C CD1 . PHE A 1 102 ? 6.040   7.165   -14.488 1.00 97.86 102 A 1 
ATOM   809  C CD2 . PHE A 1 102 ? 4.185   5.737   -13.913 1.00 97.85 102 A 1 
ATOM   810  C CE1 . PHE A 1 102 ? 5.278   8.288   -14.194 1.00 97.44 102 A 1 
ATOM   811  C CE2 . PHE A 1 102 ? 3.411   6.862   -13.616 1.00 97.47 102 A 1 
ATOM   812  C CZ  . PHE A 1 102 ? 3.961   8.139   -13.761 1.00 97.70 102 A 1 
ATOM   813  N N   . ILE A 1 103 ? 7.470   4.842   -11.281 1.00 98.68 103 A 1 
ATOM   814  C CA  . ILE A 1 103 ? 7.175   4.626   -9.863  1.00 98.72 103 A 1 
ATOM   815  C C   . ILE A 1 103 ? 6.390   5.815   -9.317  1.00 98.72 103 A 1 
ATOM   816  O O   . ILE A 1 103 ? 6.750   6.969   -9.553  1.00 98.60 103 A 1 
ATOM   817  C CB  . ILE A 1 103 ? 8.469   4.364   -9.067  1.00 98.40 103 A 1 
ATOM   818  C CG1 . ILE A 1 103 ? 9.108   3.045   -9.548  1.00 96.15 103 A 1 
ATOM   819  C CG2 . ILE A 1 103 ? 8.191   4.315   -7.558  1.00 97.72 103 A 1 
ATOM   820  C CD1 . ILE A 1 103 ? 10.456  2.726   -8.941  1.00 89.36 103 A 1 
ATOM   821  N N   . ILE A 1 104 ? 5.332   5.510   -8.575  1.00 98.76 104 A 1 
ATOM   822  C CA  . ILE A 1 104 ? 4.436   6.494   -7.969  1.00 98.78 104 A 1 
ATOM   823  C C   . ILE A 1 104 ? 4.559   6.353   -6.447  1.00 98.73 104 A 1 
ATOM   824  O O   . ILE A 1 104 ? 3.853   5.548   -5.847  1.00 98.61 104 A 1 
ATOM   825  C CB  . ILE A 1 104 ? 2.987   6.257   -8.455  1.00 98.71 104 A 1 
ATOM   826  C CG1 . ILE A 1 104 ? 2.885   6.295   -9.997  1.00 98.18 104 A 1 
ATOM   827  C CG2 . ILE A 1 104 ? 2.038   7.294   -7.846  1.00 98.38 104 A 1 
ATOM   828  C CD1 . ILE A 1 104 ? 1.664   5.551   -10.532 1.00 96.62 104 A 1 
ATOM   829  N N   . PRO A 1 105 ? 5.474   7.087   -5.804  1.00 98.74 105 A 1 
ATOM   830  C CA  . PRO A 1 105 ? 5.720   6.939   -4.371  1.00 98.65 105 A 1 
ATOM   831  C C   . PRO A 1 105 ? 4.788   7.800   -3.517  1.00 98.68 105 A 1 
ATOM   832  O O   . PRO A 1 105 ? 4.292   8.831   -3.956  1.00 98.29 105 A 1 
ATOM   833  C CB  . PRO A 1 105 ? 7.176   7.363   -4.204  1.00 98.50 105 A 1 
ATOM   834  C CG  . PRO A 1 105 ? 7.347   8.437   -5.262  1.00 97.86 105 A 1 
ATOM   835  C CD  . PRO A 1 105 ? 6.466   7.974   -6.417  1.00 98.52 105 A 1 
ATOM   836  N N   . MET A 1 106 ? 4.579   7.381   -2.266  1.00 98.47 106 A 1 
ATOM   837  C CA  . MET A 1 106 ? 3.841   8.171   -1.277  1.00 98.20 106 A 1 
ATOM   838  C C   . MET A 1 106 ? 4.314   7.841   0.134   1.00 98.38 106 A 1 
ATOM   839  O O   . MET A 1 106 ? 5.124   6.936   0.339   1.00 97.54 106 A 1 
ATOM   840  C CB  . MET A 1 106 ? 2.330   7.946   -1.420  1.00 95.82 106 A 1 
ATOM   841  C CG  . MET A 1 106 ? 1.867   6.578   -0.924  1.00 91.60 106 A 1 
ATOM   842  S SD  . MET A 1 106 ? 0.099   6.255   -1.194  1.00 93.59 106 A 1 
ATOM   843  C CE  . MET A 1 106 ? 0.087   6.101   -2.981  1.00 87.92 106 A 1 
ATOM   844  N N   . LEU A 1 107 ? 3.800   8.597   1.107   1.00 98.19 107 A 1 
ATOM   845  C CA  . LEU A 1 107 ? 4.074   8.388   2.522   1.00 97.90 107 A 1 
ATOM   846  C C   . LEU A 1 107 ? 2.869   7.741   3.208   1.00 97.96 107 A 1 
ATOM   847  O O   . LEU A 1 107 ? 1.729   8.095   2.941   1.00 97.34 107 A 1 
ATOM   848  C CB  . LEU A 1 107 ? 4.397   9.728   3.197   1.00 97.53 107 A 1 
ATOM   849  C CG  . LEU A 1 107 ? 5.667   10.425  2.706   1.00 97.25 107 A 1 
ATOM   850  C CD1 . LEU A 1 107 ? 5.739   11.829  3.295   1.00 96.30 107 A 1 
ATOM   851  C CD2 . LEU A 1 107 ? 6.914   9.641   3.094   1.00 95.96 107 A 1 
ATOM   852  N N   . GLY A 1 108 ? 3.149   6.823   4.126   1.00 98.04 108 A 1 
ATOM   853  C CA  . GLY A 1 108 ? 2.157   6.263   5.033   1.00 97.77 108 A 1 
ATOM   854  C C   . GLY A 1 108 ? 2.177   6.946   6.401   1.00 97.53 108 A 1 
ATOM   855  O O   . GLY A 1 108 ? 2.990   7.835   6.668   1.00 96.82 108 A 1 
ATOM   856  N N   . ASN A 1 109 ? 1.281   6.528   7.290   1.00 97.58 109 A 1 
ATOM   857  C CA  . ASN A 1 109 ? 1.136   7.149   8.606   1.00 97.18 109 A 1 
ATOM   858  C C   . ASN A 1 109 ? 2.297   6.850   9.561   1.00 97.05 109 A 1 
ATOM   859  O O   . ASN A 1 109 ? 2.469   7.561   10.550  1.00 95.78 109 A 1 
ATOM   860  C CB  . ASN A 1 109 ? -0.209  6.759   9.231   1.00 96.63 109 A 1 
ATOM   861  C CG  . ASN A 1 109 ? -0.341  5.279   9.470   1.00 96.62 109 A 1 
ATOM   862  O OD1 . ASN A 1 109 ? -0.504  4.500   8.550   1.00 92.79 109 A 1 
ATOM   863  N ND2 . ASN A 1 109 ? -0.279  4.852   10.719  1.00 92.23 109 A 1 
ATOM   864  N N   . HIS A 1 110 ? 3.096   5.830   9.273   1.00 96.74 110 A 1 
ATOM   865  C CA  . HIS A 1 110 ? 4.308   5.548   10.037  1.00 96.28 110 A 1 
ATOM   866  C C   . HIS A 1 110 ? 5.543   6.275   9.492   1.00 96.51 110 A 1 
ATOM   867  O O   . HIS A 1 110 ? 6.570   6.311   10.164  1.00 95.20 110 A 1 
ATOM   868  C CB  . HIS A 1 110 ? 4.559   4.038   10.099  1.00 95.79 110 A 1 
ATOM   869  C CG  . HIS A 1 110 ? 3.612   3.326   11.017  1.00 95.07 110 A 1 
ATOM   870  N ND1 . HIS A 1 110 ? 3.790   3.227   12.376  1.00 87.50 110 A 1 
ATOM   871  C CD2 . HIS A 1 110 ? 2.447   2.694   10.727  1.00 86.81 110 A 1 
ATOM   872  C CE1 . HIS A 1 110 ? 2.764   2.536   12.885  1.00 87.54 110 A 1 
ATOM   873  N NE2 . HIS A 1 110 ? 1.926   2.202   11.916  1.00 89.31 110 A 1 
ATOM   874  N N   . ASP A 1 111 ? 5.436   6.893   8.323   1.00 96.87 111 A 1 
ATOM   875  C CA  . ASP A 1 111 ? 6.567   7.522   7.642   1.00 96.96 111 A 1 
ATOM   876  C C   . ASP A 1 111 ? 6.780   8.984   8.073   1.00 96.76 111 A 1 
ATOM   877  O O   . ASP A 1 111 ? 7.109   9.855   7.267   1.00 95.27 111 A 1 
ATOM   878  C CB  . ASP A 1 111 ? 6.403   7.386   6.124   1.00 97.09 111 A 1 
ATOM   879  C CG  . ASP A 1 111 ? 6.313   5.935   5.657   1.00 97.32 111 A 1 
ATOM   880  O OD1 . ASP A 1 111 ? 6.895   5.047   6.318   1.00 95.76 111 A 1 
ATOM   881  O OD2 . ASP A 1 111 ? 5.662   5.695   4.630   1.00 96.09 111 A 1 
ATOM   882  N N   . VAL A 1 112 ? 6.582   9.259   9.357   1.00 96.10 112 A 1 
ATOM   883  C CA  . VAL A 1 112 ? 6.761   10.574  9.970   1.00 95.78 112 A 1 
ATOM   884  C C   . VAL A 1 112 ? 7.083   10.384  11.448  1.00 95.28 112 A 1 
ATOM   885  O O   . VAL A 1 112 ? 6.806   9.327   12.017  1.00 94.63 112 A 1 
ATOM   886  C CB  . VAL A 1 112 ? 5.508   11.459  9.764   1.00 95.39 112 A 1 
ATOM   887  C CG1 . VAL A 1 112 ? 4.280   10.905  10.490  1.00 93.35 112 A 1 
ATOM   888  C CG2 . VAL A 1 112 ? 5.746   12.908  10.184  1.00 93.54 112 A 1 
ATOM   889  N N   . TYR A 1 113 ? 7.702   11.386  12.075  1.00 94.85 113 A 1 
ATOM   890  C CA  . TYR A 1 113 ? 7.962   11.370  13.511  1.00 94.24 113 A 1 
ATOM   891  C C   . TYR A 1 113 ? 7.388   12.624  14.175  1.00 93.59 113 A 1 
ATOM   892  O O   . TYR A 1 113 ? 7.715   13.727  13.756  1.00 90.72 113 A 1 
ATOM   893  C CB  . TYR A 1 113 ? 9.462   11.265  13.786  1.00 93.56 113 A 1 
ATOM   894  C CG  . TYR A 1 113 ? 9.775   11.262  15.260  1.00 93.07 113 A 1 
ATOM   895  C CD1 . TYR A 1 113 ? 9.719   10.073  15.999  1.00 91.45 113 A 1 
ATOM   896  C CD2 . TYR A 1 113 ? 10.080  12.458  15.924  1.00 91.21 113 A 1 
ATOM   897  C CE1 . TYR A 1 113 ? 9.974   10.068  17.374  1.00 89.02 113 A 1 
ATOM   898  C CE2 . TYR A 1 113 ? 10.332  12.470  17.299  1.00 89.28 113 A 1 
ATOM   899  C CZ  . TYR A 1 113 ? 10.277  11.276  18.023  1.00 89.28 113 A 1 
ATOM   900  O OH  . TYR A 1 113 ? 10.525  11.274  19.372  1.00 87.13 113 A 1 
ATOM   901  N N   . PRO A 1 114 ? 6.574   12.483  15.229  1.00 93.68 114 A 1 
ATOM   902  C CA  . PRO A 1 114 ? 5.994   11.234  15.723  1.00 93.55 114 A 1 
ATOM   903  C C   . PRO A 1 114 ? 5.025   10.598  14.728  1.00 93.98 114 A 1 
ATOM   904  O O   . PRO A 1 114 ? 4.488   11.290  13.870  1.00 92.54 114 A 1 
ATOM   905  C CB  . PRO A 1 114 ? 5.271   11.626  17.014  1.00 91.79 114 A 1 
ATOM   906  C CG  . PRO A 1 114 ? 5.874   12.954  17.410  1.00 89.42 114 A 1 
ATOM   907  C CD  . PRO A 1 114 ? 6.208   13.605  16.079  1.00 91.65 114 A 1 
ATOM   908  N N   . ALA A 1 115 ? 4.794   9.311   14.861  1.00 94.32 115 A 1 
ATOM   909  C CA  . ALA A 1 115 ? 3.887   8.594   13.966  1.00 94.71 115 A 1 
ATOM   910  C C   . ALA A 1 115 ? 2.504   9.261   13.919  1.00 95.30 115 A 1 
ATOM   911  O O   . ALA A 1 115 ? 2.017   9.793   14.918  1.00 94.21 115 A 1 
ATOM   912  C CB  . ALA A 1 115 ? 3.767   7.134   14.394  1.00 93.55 115 A 1 
ATOM   913  N N   . ASN A 1 116 ? 1.881   9.239   12.747  1.00 95.84 116 A 1 
ATOM   914  C CA  . ASN A 1 116 ? 0.558   9.787   12.458  1.00 96.04 116 A 1 
ATOM   915  C C   . ASN A 1 116 ? 0.463   11.313  12.427  1.00 96.20 116 A 1 
ATOM   916  O O   . ASN A 1 116 ? -0.522  11.845  11.920  1.00 95.12 116 A 1 
ATOM   917  C CB  . ASN A 1 116 ? -0.506  9.216   13.414  1.00 95.67 116 A 1 
ATOM   918  C CG  . ASN A 1 116 ? -0.397  7.713   13.603  1.00 95.33 116 A 1 
ATOM   919  O OD1 . ASN A 1 116 ? -0.242  6.957   12.658  1.00 91.17 116 A 1 
ATOM   920  N ND2 . ASN A 1 116 ? -0.480  7.259   14.838  1.00 90.72 116 A 1 
ATOM   921  N N   . GLN A 1 117 ? 1.447   12.023  12.956  1.00 95.97 117 A 1 
ATOM   922  C CA  . GLN A 1 117 ? 1.373   13.479  13.129  1.00 95.42 117 A 1 
ATOM   923  C C   . GLN A 1 117 ? 1.938   14.190  11.902  1.00 95.18 117 A 1 
ATOM   924  O O   . GLN A 1 117 ? 3.086   14.635  11.888  1.00 92.94 117 A 1 
ATOM   925  C CB  . GLN A 1 117 ? 2.079   13.912  14.420  1.00 94.90 117 A 1 
ATOM   926  C CG  . GLN A 1 117 ? 1.684   13.101  15.669  1.00 93.97 117 A 1 
ATOM   927  C CD  . GLN A 1 117 ? 0.179   12.968  15.845  1.00 93.90 117 A 1 
ATOM   928  O OE1 . GLN A 1 117 ? -0.552  13.943  15.799  1.00 88.87 117 A 1 
ATOM   929  N NE2 . GLN A 1 117 ? -0.307  11.759  16.038  1.00 87.80 117 A 1 
ATOM   930  N N   . MET A 1 118 ? 1.131   14.300  10.860  1.00 94.56 118 A 1 
ATOM   931  C CA  . MET A 1 118 ? 1.573   14.790  9.557   1.00 94.18 118 A 1 
ATOM   932  C C   . MET A 1 118 ? 0.711   15.976  9.099   1.00 93.25 118 A 1 
ATOM   933  O O   . MET A 1 118 ? -0.436  15.796  8.717   1.00 87.64 118 A 1 
ATOM   934  C CB  . MET A 1 118 ? 1.533   13.643  8.543   1.00 92.24 118 A 1 
ATOM   935  C CG  . MET A 1 118 ? 2.200   13.990  7.221   1.00 87.23 118 A 1 
ATOM   936  S SD  . MET A 1 118 ? 2.147   12.644  6.013   1.00 88.94 118 A 1 
ATOM   937  C CE  . MET A 1 118 ? 3.267   11.459  6.759   1.00 84.40 118 A 1 
ATOM   938  N N   . ALA A 1 119 ? 1.275   17.172  9.156   1.00 91.97 119 A 1 
ATOM   939  C CA  . ALA A 1 119 ? 0.660   18.396  8.644   1.00 90.83 119 A 1 
ATOM   940  C C   . ALA A 1 119 ? 1.695   19.534  8.650   1.00 90.08 119 A 1 
ATOM   941  O O   . ALA A 1 119 ? 2.871   19.310  8.364   1.00 81.62 119 A 1 
ATOM   942  C CB  . ALA A 1 119 ? -0.585  18.746  9.458   1.00 85.98 119 A 1 
ATOM   943  N N   . ILE A 1 120 ? 1.279   20.761  8.978   1.00 84.01 120 A 1 
ATOM   944  C CA  . ILE A 1 120 ? 2.151   21.935  8.900   1.00 81.19 120 A 1 
ATOM   945  C C   . ILE A 1 120 ? 3.340   21.854  9.858   1.00 81.56 120 A 1 
ATOM   946  O O   . ILE A 1 120 ? 4.458   22.218  9.491   1.00 75.34 120 A 1 
ATOM   947  C CB  . ILE A 1 120 ? 1.327   23.239  9.101   1.00 75.97 120 A 1 
ATOM   948  C CG1 . ILE A 1 120 ? 2.122   24.488  8.713   1.00 67.05 120 A 1 
ATOM   949  C CG2 . ILE A 1 120 ? 0.800   23.362  10.543  1.00 65.60 120 A 1 
ATOM   950  C CD1 . ILE A 1 120 ? 2.460   24.566  7.228   1.00 61.00 120 A 1 
ATOM   951  N N   . ASN A 1 121 ? 3.139   21.331  11.066  1.00 80.70 121 A 1 
ATOM   952  C CA  . ASN A 1 121 ? 4.212   21.221  12.060  1.00 78.42 121 A 1 
ATOM   953  C C   . ASN A 1 121 ? 5.209   20.099  11.755  1.00 80.19 121 A 1 
ATOM   954  O O   . ASN A 1 121 ? 6.260   20.015  12.377  1.00 75.70 121 A 1 
ATOM   955  C CB  . ASN A 1 121 ? 3.609   21.035  13.454  1.00 76.12 121 A 1 
ATOM   956  C CG  . ASN A 1 121 ? 2.846   22.252  13.940  1.00 69.95 121 A 1 
ATOM   957  O OD1 . ASN A 1 121 ? 3.062   23.367  13.497  1.00 63.58 121 A 1 
ATOM   958  N ND2 . ASN A 1 121 ? 1.942   22.053  14.873  1.00 63.19 121 A 1 
ATOM   959  N N   . SER A 1 122 ? 4.888   19.250  10.794  1.00 82.59 122 A 1 
ATOM   960  C CA  . SER A 1 122 ? 5.754   18.180  10.314  1.00 80.97 122 A 1 
ATOM   961  C C   . SER A 1 122 ? 6.090   18.346  8.826   1.00 84.33 122 A 1 
ATOM   962  O O   . SER A 1 122 ? 6.364   17.369  8.137   1.00 80.85 122 A 1 
ATOM   963  C CB  . SER A 1 122 ? 5.128   16.816  10.617  1.00 74.99 122 A 1 
ATOM   964  O OG  . SER A 1 122 ? 3.787   16.773  10.163  1.00 69.46 122 A 1 
ATOM   965  N N   . GLN A 1 123 ? 6.085   19.593  8.334   1.00 89.23 123 A 1 
ATOM   966  C CA  . GLN A 1 123 ? 6.364   19.906  6.926   1.00 90.16 123 A 1 
ATOM   967  C C   . GLN A 1 123 ? 7.728   19.363  6.466   1.00 92.60 123 A 1 
ATOM   968  O O   . GLN A 1 123 ? 7.920   19.054  5.284   1.00 90.94 123 A 1 
ATOM   969  C CB  . GLN A 1 123 ? 6.261   21.420  6.723   1.00 86.60 123 A 1 
ATOM   970  C CG  . GLN A 1 123 ? 6.290   21.872  5.260   1.00 77.37 123 A 1 
ATOM   971  C CD  . GLN A 1 123 ? 7.688   22.046  4.691   1.00 72.15 123 A 1 
ATOM   972  O OE1 . GLN A 1 123 ? 8.657   22.199  5.429   1.00 66.09 123 A 1 
ATOM   973  N NE2 . GLN A 1 123 ? 7.818   22.029  3.378   1.00 62.22 123 A 1 
ATOM   974  N N   . TRP A 1 124 ? 8.658   19.198  7.408   1.00 93.01 124 A 1 
ATOM   975  C CA  . TRP A 1 124 ? 9.974   18.629  7.119   1.00 93.96 124 A 1 
ATOM   976  C C   . TRP A 1 124 ? 9.885   17.295  6.364   1.00 95.43 124 A 1 
ATOM   977  O O   . TRP A 1 124 ? 10.746  17.019  5.525   1.00 94.75 124 A 1 
ATOM   978  C CB  . TRP A 1 124 ? 10.757  18.442  8.429   1.00 91.95 124 A 1 
ATOM   979  C CG  . TRP A 1 124 ? 10.179  17.407  9.353   1.00 88.07 124 A 1 
ATOM   980  C CD1 . TRP A 1 124 ? 9.307   17.630  10.374  1.00 82.14 124 A 1 
ATOM   981  C CD2 . TRP A 1 124 ? 10.395  15.976  9.313   1.00 87.72 124 A 1 
ATOM   982  N NE1 . TRP A 1 124 ? 8.967   16.434  10.974  1.00 78.00 124 A 1 
ATOM   983  C CE2 . TRP A 1 124 ? 9.613   15.399  10.342  1.00 83.57 124 A 1 
ATOM   984  C CE3 . TRP A 1 124 ? 11.175  15.122  8.515   1.00 79.74 124 A 1 
ATOM   985  C CZ2 . TRP A 1 124 ? 9.580   14.005  10.565  1.00 80.13 124 A 1 
ATOM   986  C CZ3 . TRP A 1 124 ? 11.142  13.742  8.740   1.00 79.27 124 A 1 
ATOM   987  C CH2 . TRP A 1 124 ? 10.351  13.193  9.754   1.00 78.46 124 A 1 
ATOM   988  N N   . ILE A 1 125 ? 8.868   16.479  6.636   1.00 95.23 125 A 1 
ATOM   989  C CA  . ILE A 1 125 ? 8.779   15.160  5.995   1.00 96.04 125 A 1 
ATOM   990  C C   . ILE A 1 125 ? 8.455   15.292  4.506   1.00 97.09 125 A 1 
ATOM   991  O O   . ILE A 1 125 ? 8.970   14.520  3.701   1.00 97.00 125 A 1 
ATOM   992  C CB  . ILE A 1 125 ? 7.773   14.218  6.707   1.00 94.90 125 A 1 
ATOM   993  C CG1 . ILE A 1 125 ? 7.912   12.764  6.214   1.00 91.25 125 A 1 
ATOM   994  C CG2 . ILE A 1 125 ? 6.316   14.670  6.521   1.00 91.04 125 A 1 
ATOM   995  C CD1 . ILE A 1 125 ? 9.290   12.161  6.387   1.00 86.45 125 A 1 
ATOM   996  N N   . PHE A 1 126 ? 7.658   16.280  4.120   1.00 96.82 126 A 1 
ATOM   997  C CA  . PHE A 1 126 ? 7.320   16.492  2.720   1.00 97.19 126 A 1 
ATOM   998  C C   . PHE A 1 126 ? 8.537   16.973  1.937   1.00 97.44 126 A 1 
ATOM   999  O O   . PHE A 1 126 ? 8.811   16.462  0.852   1.00 97.15 126 A 1 
ATOM   1000 C CB  . PHE A 1 126 ? 6.163   17.491  2.586   1.00 96.98 126 A 1 
ATOM   1001 C CG  . PHE A 1 126 ? 4.947   17.185  3.424   1.00 97.09 126 A 1 
ATOM   1002 C CD1 . PHE A 1 126 ? 4.418   15.892  3.474   1.00 95.76 126 A 1 
ATOM   1003 C CD2 . PHE A 1 126 ? 4.333   18.201  4.158   1.00 95.60 126 A 1 
ATOM   1004 C CE1 . PHE A 1 126 ? 3.295   15.614  4.256   1.00 94.93 126 A 1 
ATOM   1005 C CE2 . PHE A 1 126 ? 3.216   17.934  4.942   1.00 94.78 126 A 1 
ATOM   1006 C CZ  . PHE A 1 126 ? 2.694   16.643  4.994   1.00 95.56 126 A 1 
ATOM   1007 N N   . GLN A 1 127 ? 9.288   17.902  2.512   1.00 97.00 127 A 1 
ATOM   1008 C CA  . GLN A 1 127 ? 10.527  18.386  1.907   1.00 97.05 127 A 1 
ATOM   1009 C C   . GLN A 1 127 ? 11.544  17.254  1.760   1.00 97.72 127 A 1 
ATOM   1010 O O   . GLN A 1 127 ? 12.071  17.022  0.670   1.00 97.50 127 A 1 
ATOM   1011 C CB  . GLN A 1 127 ? 11.090  19.528  2.768   1.00 96.05 127 A 1 
ATOM   1012 C CG  . GLN A 1 127 ? 12.396  20.119  2.235   1.00 86.71 127 A 1 
ATOM   1013 C CD  . GLN A 1 127 ? 12.209  20.926  0.959   1.00 79.07 127 A 1 
ATOM   1014 O OE1 . GLN A 1 127 ? 11.161  21.518  0.724   1.00 71.01 127 A 1 
ATOM   1015 N NE2 . GLN A 1 127 ? 13.224  20.990  0.133   1.00 66.28 127 A 1 
ATOM   1016 N N   . PHE A 1 128 ? 11.783  16.530  2.845   1.00 97.48 128 A 1 
ATOM   1017 C CA  . PHE A 1 128 ? 12.767  15.454  2.856   1.00 97.77 128 A 1 
ATOM   1018 C C   . PHE A 1 128 ? 12.390  14.320  1.900   1.00 98.18 128 A 1 
ATOM   1019 O O   . PHE A 1 128 ? 13.212  13.874  1.101   1.00 97.92 128 A 1 
ATOM   1020 C CB  . PHE A 1 128 ? 12.948  14.924  4.286   1.00 97.66 128 A 1 
ATOM   1021 C CG  . PHE A 1 128 ? 14.025  13.884  4.392   1.00 97.71 128 A 1 
ATOM   1022 C CD1 . PHE A 1 128 ? 15.366  14.259  4.514   1.00 97.09 128 A 1 
ATOM   1023 C CD2 . PHE A 1 128 ? 13.710  12.522  4.338   1.00 97.08 128 A 1 
ATOM   1024 C CE1 . PHE A 1 128 ? 16.371  13.300  4.586   1.00 96.40 128 A 1 
ATOM   1025 C CE2 . PHE A 1 128 ? 14.717  11.549  4.411   1.00 96.47 128 A 1 
ATOM   1026 C CZ  . PHE A 1 128 ? 16.050  11.944  4.535   1.00 96.68 128 A 1 
ATOM   1027 N N   . ALA A 1 129 ? 11.153  13.851  1.958   1.00 97.85 129 A 1 
ATOM   1028 C CA  . ALA A 1 129 ? 10.708  12.764  1.096   1.00 98.00 129 A 1 
ATOM   1029 C C   . ALA A 1 129 ? 10.679  13.174  -0.377  1.00 98.37 129 A 1 
ATOM   1030 O O   . ALA A 1 129 ? 11.045  12.374  -1.235  1.00 98.29 129 A 1 
ATOM   1031 C CB  . ALA A 1 129 ? 9.345   12.249  1.564   1.00 97.87 129 A 1 
ATOM   1032 N N   . ALA A 1 130 ? 10.295  14.414  -0.684  1.00 98.22 130 A 1 
ATOM   1033 C CA  . ALA A 1 130 ? 10.351  14.910  -2.055  1.00 98.39 130 A 1 
ATOM   1034 C C   . ALA A 1 130 ? 11.780  14.895  -2.604  1.00 98.44 130 A 1 
ATOM   1035 O O   . ALA A 1 130 ? 11.994  14.514  -3.754  1.00 98.32 130 A 1 
ATOM   1036 C CB  . ALA A 1 130 ? 9.764   16.319  -2.125  1.00 98.04 130 A 1 
ATOM   1037 N N   . GLU A 1 131 ? 12.757  15.272  -1.784  1.00 98.45 131 A 1 
ATOM   1038 C CA  . GLU A 1 131 ? 14.171  15.211  -2.171  1.00 98.36 131 A 1 
ATOM   1039 C C   . GLU A 1 131 ? 14.628  13.774  -2.418  1.00 98.58 131 A 1 
ATOM   1040 O O   . GLU A 1 131 ? 15.319  13.498  -3.402  1.00 98.21 131 A 1 
ATOM   1041 C CB  . GLU A 1 131 ? 15.039  15.869  -1.091  1.00 97.70 131 A 1 
ATOM   1042 C CG  . GLU A 1 131 ? 14.876  17.386  -1.055  1.00 88.39 131 A 1 
ATOM   1043 C CD  . GLU A 1 131 ? 15.514  18.045  0.168   1.00 81.78 131 A 1 
ATOM   1044 O OE1 . GLU A 1 131 ? 16.081  17.336  1.022   1.00 76.59 131 A 1 
ATOM   1045 O OE2 . GLU A 1 131 ? 15.433  19.277  0.271   1.00 76.98 131 A 1 
ATOM   1046 N N   . GLN A 1 132 ? 14.226  12.842  -1.559  1.00 98.53 132 A 1 
ATOM   1047 C CA  . GLN A 1 132 ? 14.592  11.434  -1.731  1.00 98.59 132 A 1 
ATOM   1048 C C   . GLN A 1 132 ? 13.905  10.805  -2.949  1.00 98.54 132 A 1 
ATOM   1049 O O   . GLN A 1 132 ? 14.545  10.095  -3.722  1.00 98.34 132 A 1 
ATOM   1050 C CB  . GLN A 1 132 ? 14.274  10.632  -0.461  1.00 98.39 132 A 1 
ATOM   1051 C CG  . GLN A 1 132 ? 15.071  11.070  0.766   1.00 97.09 132 A 1 
ATOM   1052 C CD  . GLN A 1 132 ? 16.574  11.071  0.523   1.00 96.14 132 A 1 
ATOM   1053 O OE1 . GLN A 1 132 ? 17.143  10.091  0.053   1.00 88.58 132 A 1 
ATOM   1054 N NE2 . GLN A 1 132 ? 17.232  12.166  0.826   1.00 86.97 132 A 1 
ATOM   1055 N N   . PHE A 1 133 ? 12.616  11.077  -3.140  1.00 98.67 133 A 1 
ATOM   1056 C CA  . PHE A 1 133 ? 11.828  10.522  -4.239  1.00 98.68 133 A 1 
ATOM   1057 C C   . PHE A 1 133 ? 12.018  11.272  -5.567  1.00 98.67 133 A 1 
ATOM   1058 O O   . PHE A 1 133 ? 11.455  10.841  -6.578  1.00 98.38 133 A 1 
ATOM   1059 C CB  . PHE A 1 133 ? 10.345  10.488  -3.862  1.00 98.60 133 A 1 
ATOM   1060 C CG  . PHE A 1 133 ? 9.970   9.587   -2.699  1.00 98.56 133 A 1 
ATOM   1061 C CD1 . PHE A 1 133 ? 10.656  8.391   -2.448  1.00 97.92 133 A 1 
ATOM   1062 C CD2 . PHE A 1 133 ? 8.877   9.913   -1.894  1.00 97.73 133 A 1 
ATOM   1063 C CE1 . PHE A 1 133 ? 10.273  7.551   -1.397  1.00 97.23 133 A 1 
ATOM   1064 C CE2 . PHE A 1 133 ? 8.486   9.085   -0.849  1.00 97.11 133 A 1 
ATOM   1065 C CZ  . PHE A 1 133 ? 9.184   7.898   -0.602  1.00 97.51 133 A 1 
ATOM   1066 N N   . ALA A 1 134 ? 12.782  12.349  -5.585  1.00 98.63 134 A 1 
ATOM   1067 C CA  . ALA A 1 134 ? 12.989  13.172  -6.773  1.00 98.60 134 A 1 
ATOM   1068 C C   . ALA A 1 134 ? 13.320  12.396  -8.062  1.00 98.67 134 A 1 
ATOM   1069 O O   . ALA A 1 134 ? 12.782  12.759  -9.114  1.00 98.18 134 A 1 
ATOM   1070 C CB  . ALA A 1 134 ? 14.049  14.242  -6.486  1.00 98.27 134 A 1 
ATOM   1071 N N   . PRO A 1 135 ? 14.123  11.323  -8.042  1.00 98.50 135 A 1 
ATOM   1072 C CA  . PRO A 1 135 ? 14.384  10.547  -9.256  1.00 98.28 135 A 1 
ATOM   1073 C C   . PRO A 1 135 ? 13.144  9.936   -9.914  1.00 98.36 135 A 1 
ATOM   1074 O O   . PRO A 1 135 ? 13.182  9.620   -11.099 1.00 97.73 135 A 1 
ATOM   1075 C CB  . PRO A 1 135 ? 15.348  9.443   -8.810  1.00 97.59 135 A 1 
ATOM   1076 C CG  . PRO A 1 135 ? 16.028  10.029  -7.607  1.00 95.76 135 A 1 
ATOM   1077 C CD  . PRO A 1 135 ? 14.938  10.829  -6.932  1.00 97.86 135 A 1 
ATOM   1078 N N   . PHE A 1 136 ? 12.053  9.783   -9.166  1.00 98.69 136 A 1 
ATOM   1079 C CA  . PHE A 1 136 ? 10.807  9.198   -9.668  1.00 98.67 136 A 1 
ATOM   1080 C C   . PHE A 1 136 ? 9.763   10.248  -10.070 1.00 98.64 136 A 1 
ATOM   1081 O O   . PHE A 1 136 ? 8.758   9.899   -10.686 1.00 98.17 136 A 1 
ATOM   1082 C CB  . PHE A 1 136 ? 10.206  8.272   -8.606  1.00 98.59 136 A 1 
ATOM   1083 C CG  . PHE A 1 136 ? 11.190  7.330   -7.973  1.00 98.59 136 A 1 
ATOM   1084 C CD1 . PHE A 1 136 ? 11.907  6.412   -8.747  1.00 98.13 136 A 1 
ATOM   1085 C CD2 . PHE A 1 136 ? 11.414  7.369   -6.592  1.00 98.11 136 A 1 
ATOM   1086 C CE1 . PHE A 1 136 ? 12.837  5.553   -8.161  1.00 97.62 136 A 1 
ATOM   1087 C CE2 . PHE A 1 136 ? 12.336  6.507   -5.994  1.00 97.59 136 A 1 
ATOM   1088 C CZ  . PHE A 1 136 ? 13.054  5.599   -6.780  1.00 97.82 136 A 1 
ATOM   1089 N N   . LEU A 1 137 ? 9.971   11.495  -9.709  1.00 98.61 137 A 1 
ATOM   1090 C CA  . LEU A 1 137 ? 8.962   12.540  -9.804  1.00 98.66 137 A 1 
ATOM   1091 C C   . LEU A 1 137 ? 9.299   13.558  -10.890 1.00 98.59 137 A 1 
ATOM   1092 O O   . LEU A 1 137 ? 10.458  13.904  -11.102 1.00 98.04 137 A 1 
ATOM   1093 C CB  . LEU A 1 137 ? 8.822   13.243  -8.448  1.00 98.58 137 A 1 
ATOM   1094 C CG  . LEU A 1 137 ? 8.403   12.351  -7.270  1.00 98.34 137 A 1 
ATOM   1095 C CD1 . LEU A 1 137 ? 8.357   13.181  -5.985  1.00 97.95 137 A 1 
ATOM   1096 C CD2 . LEU A 1 137 ? 7.043   11.709  -7.497  1.00 97.77 137 A 1 
ATOM   1097 N N   . SER A 1 138 ? 8.264   14.074  -11.557 1.00 98.52 138 A 1 
ATOM   1098 C CA  . SER A 1 138 ? 8.405   15.262  -12.390 1.00 98.37 138 A 1 
ATOM   1099 C C   . SER A 1 138 ? 8.656   16.491  -11.517 1.00 98.46 138 A 1 
ATOM   1100 O O   . SER A 1 138 ? 8.341   16.490  -10.327 1.00 98.15 138 A 1 
ATOM   1101 C CB  . SER A 1 138 ? 7.161   15.469  -13.247 1.00 97.90 138 A 1 
ATOM   1102 O OG  . SER A 1 138 ? 6.047   15.821  -12.452 1.00 96.31 138 A 1 
ATOM   1103 N N   . GLN A 1 139 ? 9.173   17.568  -12.105 1.00 98.35 139 A 1 
ATOM   1104 C CA  . GLN A 1 139 ? 9.425   18.798  -11.356 1.00 98.19 139 A 1 
ATOM   1105 C C   . GLN A 1 139 ? 8.146   19.338  -10.697 1.00 98.21 139 A 1 
ATOM   1106 O O   . GLN A 1 139 ? 8.162   19.732  -9.535  1.00 97.80 139 A 1 
ATOM   1107 C CB  . GLN A 1 139 ? 10.058  19.849  -12.268 1.00 97.71 139 A 1 
ATOM   1108 C CG  . GLN A 1 139 ? 10.456  21.133  -11.529 1.00 89.31 139 A 1 
ATOM   1109 C CD  . GLN A 1 139 ? 11.453  20.871  -10.403 1.00 83.31 139 A 1 
ATOM   1110 O OE1 . GLN A 1 139 ? 12.366  20.067  -10.541 1.00 76.52 139 A 1 
ATOM   1111 N NE2 . GLN A 1 139 ? 11.295  21.541  -9.278  1.00 72.75 139 A 1 
ATOM   1112 N N   . ASN A 1 140 ? 7.025   19.320  -11.422 1.00 98.11 140 A 1 
ATOM   1113 C CA  . ASN A 1 140 ? 5.751   19.767  -10.868 1.00 97.98 140 A 1 
ATOM   1114 C C   . ASN A 1 140 ? 5.294   18.879  -9.696  1.00 98.32 140 A 1 
ATOM   1115 O O   . ASN A 1 140 ? 4.773   19.377  -8.696  1.00 97.96 140 A 1 
ATOM   1116 C CB  . ASN A 1 140 ? 4.678   19.783  -11.961 1.00 96.94 140 A 1 
ATOM   1117 C CG  . ASN A 1 140 ? 4.892   20.881  -12.988 1.00 82.99 140 A 1 
ATOM   1118 O OD1 . ASN A 1 140 ? 5.658   21.810  -12.803 1.00 71.28 140 A 1 
ATOM   1119 N ND2 . ASN A 1 140 ? 4.197   20.792  -14.101 1.00 72.05 140 A 1 
ATOM   1120 N N   . ALA A 1 141 ? 5.513   17.571  -9.806  1.00 98.59 141 A 1 
ATOM   1121 C CA  . ALA A 1 141 ? 5.183   16.639  -8.727  1.00 98.63 141 A 1 
ATOM   1122 C C   . ALA A 1 141 ? 6.049   16.883  -7.489  1.00 98.61 141 A 1 
ATOM   1123 O O   . ALA A 1 141 ? 5.534   16.834  -6.373  1.00 98.50 141 A 1 
ATOM   1124 C CB  . ALA A 1 141 ? 5.316   15.203  -9.233  1.00 98.64 141 A 1 
ATOM   1125 N N   . ILE A 1 142 ? 7.333   17.186  -7.674  1.00 98.58 142 A 1 
ATOM   1126 C CA  . ILE A 1 142 ? 8.228   17.526  -6.562  1.00 98.44 142 A 1 
ATOM   1127 C C   . ILE A 1 142 ? 7.710   18.751  -5.804  1.00 98.28 142 A 1 
ATOM   1128 O O   . ILE A 1 142 ? 7.606   18.709  -4.582  1.00 97.91 142 A 1 
ATOM   1129 C CB  . ILE A 1 142 ? 9.678   17.757  -7.068  1.00 98.44 142 A 1 
ATOM   1130 C CG1 . ILE A 1 142 ? 10.290  16.443  -7.553  1.00 97.82 142 A 1 
ATOM   1131 C CG2 . ILE A 1 142 ? 10.553  18.382  -5.971  1.00 97.80 142 A 1 
ATOM   1132 C CD1 . ILE A 1 142 ? 11.587  16.617  -8.355  1.00 96.13 142 A 1 
ATOM   1133 N N   . GLU A 1 143 ? 7.359   19.807  -6.518  1.00 98.28 143 A 1 
ATOM   1134 C CA  . GLU A 1 143 ? 6.880   21.032  -5.871  1.00 97.90 143 A 1 
ATOM   1135 C C   . GLU A 1 143 ? 5.567   20.801  -5.110  1.00 97.82 143 A 1 
ATOM   1136 O O   . GLU A 1 143 ? 5.397   21.270  -3.987  1.00 97.26 143 A 1 
ATOM   1137 C CB  . GLU A 1 143 ? 6.709   22.154  -6.899  1.00 97.53 143 A 1 
ATOM   1138 C CG  . GLU A 1 143 ? 8.028   22.598  -7.544  1.00 90.81 143 A 1 
ATOM   1139 C CD  . GLU A 1 143 ? 9.111   22.960  -6.526  1.00 82.93 143 A 1 
ATOM   1140 O OE1 . GLU A 1 143 ? 8.804   23.670  -5.550  1.00 74.82 143 A 1 
ATOM   1141 O OE2 . GLU A 1 143 ? 10.257  22.513  -6.693  1.00 75.96 143 A 1 
ATOM   1142 N N   . SER A 1 144 ? 4.660   20.031  -5.692  1.00 97.87 144 A 1 
ATOM   1143 C CA  . SER A 1 144 ? 3.403   19.686  -5.030  1.00 97.95 144 A 1 
ATOM   1144 C C   . SER A 1 144 ? 3.633   18.794  -3.801  1.00 97.81 144 A 1 
ATOM   1145 O O   . SER A 1 144 ? 3.053   19.022  -2.740  1.00 97.57 144 A 1 
ATOM   1146 C CB  . SER A 1 144 ? 2.477   19.003  -6.034  1.00 97.96 144 A 1 
ATOM   1147 O OG  . SER A 1 144 ? 1.176   18.856  -5.499  1.00 93.35 144 A 1 
ATOM   1148 N N   . PHE A 1 145 ? 4.525   17.814  -3.923  1.00 98.26 145 A 1 
ATOM   1149 C CA  . PHE A 1 145 ? 4.874   16.918  -2.818  1.00 98.27 145 A 1 
ATOM   1150 C C   . PHE A 1 145 ? 5.444   17.701  -1.634  1.00 98.06 145 A 1 
ATOM   1151 O O   . PHE A 1 145 ? 5.055   17.452  -0.490  1.00 97.52 145 A 1 
ATOM   1152 C CB  . PHE A 1 145 ? 5.858   15.844  -3.303  1.00 98.25 145 A 1 
ATOM   1153 C CG  . PHE A 1 145 ? 5.934   14.617  -2.429  1.00 98.35 145 A 1 
ATOM   1154 C CD1 . PHE A 1 145 ? 6.391   14.680  -1.109  1.00 97.80 145 A 1 
ATOM   1155 C CD2 . PHE A 1 145 ? 5.547   13.368  -2.934  1.00 97.63 145 A 1 
ATOM   1156 C CE1 . PHE A 1 145 ? 6.436   13.539  -0.304  1.00 97.18 145 A 1 
ATOM   1157 C CE2 . PHE A 1 145 ? 5.595   12.225  -2.132  1.00 97.11 145 A 1 
ATOM   1158 C CZ  . PHE A 1 145 ? 6.033   12.310  -0.818  1.00 97.64 145 A 1 
ATOM   1159 N N   . LYS A 1 146 ? 6.328   18.658  -1.904  1.00 97.89 146 A 1 
ATOM   1160 C CA  . LYS A 1 146 ? 6.923   19.499  -0.860  1.00 97.51 146 A 1 
ATOM   1161 C C   . LYS A 1 146 ? 5.875   20.276  -0.059  1.00 97.05 146 A 1 
ATOM   1162 O O   . LYS A 1 146 ? 6.094   20.550  1.121   1.00 96.44 146 A 1 
ATOM   1163 C CB  . LYS A 1 146 ? 7.915   20.486  -1.479  1.00 97.40 146 A 1 
ATOM   1164 C CG  . LYS A 1 146 ? 9.237   19.838  -1.871  1.00 95.73 146 A 1 
ATOM   1165 C CD  . LYS A 1 146 ? 10.140  20.869  -2.543  1.00 93.58 146 A 1 
ATOM   1166 C CE  . LYS A 1 146 ? 11.504  20.286  -2.865  1.00 88.99 146 A 1 
ATOM   1167 N NZ  . LYS A 1 146 ? 12.340  21.270  -3.568  1.00 83.27 146 A 1 
ATOM   1168 N N   . HIS A 1 147 ? 4.746   20.607  -0.681  1.00 97.00 147 A 1 
ATOM   1169 C CA  . HIS A 1 147 ? 3.680   21.334  0.009   1.00 96.73 147 A 1 
ATOM   1170 C C   . HIS A 1 147 ? 2.925   20.452  1.004   1.00 96.77 147 A 1 
ATOM   1171 O O   . HIS A 1 147 ? 2.744   20.853  2.150   1.00 95.80 147 A 1 
ATOM   1172 C CB  . HIS A 1 147 ? 2.731   21.949  -1.020  1.00 96.21 147 A 1 
ATOM   1173 C CG  . HIS A 1 147 ? 1.591   22.671  -0.372  1.00 91.75 147 A 1 
ATOM   1174 N ND1 . HIS A 1 147 ? 1.717   23.826  0.376   1.00 80.57 147 A 1 
ATOM   1175 C CD2 . HIS A 1 147 ? 0.268   22.335  -0.330  1.00 81.10 147 A 1 
ATOM   1176 C CE1 . HIS A 1 147 ? 0.522   24.168  0.836   1.00 81.66 147 A 1 
ATOM   1177 N NE2 . HIS A 1 147 ? -0.381  23.278  0.428   1.00 83.35 147 A 1 
ATOM   1178 N N   . GLY A 1 148 ? 2.496   19.250  0.583   1.00 97.20 148 A 1 
ATOM   1179 C CA  . GLY A 1 148 ? 1.632   18.429  1.432   1.00 97.23 148 A 1 
ATOM   1180 C C   . GLY A 1 148 ? 1.689   16.921  1.201   1.00 97.70 148 A 1 
ATOM   1181 O O   . GLY A 1 148 ? 0.860   16.197  1.763   1.00 97.37 148 A 1 
ATOM   1182 N N   . GLY A 1 149 ? 2.616   16.432  0.396   1.00 97.72 149 A 1 
ATOM   1183 C CA  . GLY A 1 149 ? 2.730   15.003  0.113   1.00 97.99 149 A 1 
ATOM   1184 C C   . GLY A 1 149 ? 1.732   14.478  -0.924  1.00 98.29 149 A 1 
ATOM   1185 O O   . GLY A 1 149 ? 1.605   13.266  -1.085  1.00 98.07 149 A 1 
ATOM   1186 N N   . TYR A 1 150 ? 1.033   15.362  -1.617  1.00 98.34 150 A 1 
ATOM   1187 C CA  . TYR A 1 150 ? 0.110   15.018  -2.701  1.00 98.42 150 A 1 
ATOM   1188 C C   . TYR A 1 150 ? 0.591   15.610  -4.027  1.00 98.50 150 A 1 
ATOM   1189 O O   . TYR A 1 150 ? 1.269   16.636  -4.051  1.00 98.34 150 A 1 
ATOM   1190 C CB  . TYR A 1 150 ? -1.312  15.466  -2.365  1.00 98.25 150 A 1 
ATOM   1191 C CG  . TYR A 1 150 ? -1.497  16.942  -2.070  1.00 98.25 150 A 1 
ATOM   1192 C CD1 . TYR A 1 150 ? -1.596  17.884  -3.097  1.00 97.74 150 A 1 
ATOM   1193 C CD2 . TYR A 1 150 ? -1.607  17.387  -0.745  1.00 97.66 150 A 1 
ATOM   1194 C CE1 . TYR A 1 150 ? -1.809  19.235  -2.832  1.00 97.29 150 A 1 
ATOM   1195 C CE2 . TYR A 1 150 ? -1.815  18.738  -0.460  1.00 97.30 150 A 1 
ATOM   1196 C CZ  . TYR A 1 150 ? -1.923  19.663  -1.509  1.00 97.52 150 A 1 
ATOM   1197 O OH  . TYR A 1 150 ? -2.145  20.983  -1.231  1.00 96.73 150 A 1 
ATOM   1198 N N   . TYR A 1 151 ? 0.269   14.956  -5.139  1.00 98.79 151 A 1 
ATOM   1199 C CA  . TYR A 1 151 ? 0.752   15.371  -6.453  1.00 98.82 151 A 1 
ATOM   1200 C C   . TYR A 1 151 ? 0.054   14.611  -7.583  1.00 98.89 151 A 1 
ATOM   1201 O O   . TYR A 1 151 ? -0.710  13.678  -7.343  1.00 98.84 151 A 1 
ATOM   1202 C CB  . TYR A 1 151 ? 2.270   15.157  -6.537  1.00 98.79 151 A 1 
ATOM   1203 C CG  . TYR A 1 151 ? 2.707   13.708  -6.472  1.00 98.84 151 A 1 
ATOM   1204 C CD1 . TYR A 1 151 ? 2.896   13.066  -5.241  1.00 98.70 151 A 1 
ATOM   1205 C CD2 . TYR A 1 151 ? 2.943   12.990  -7.646  1.00 98.62 151 A 1 
ATOM   1206 C CE1 . TYR A 1 151 ? 3.305   11.733  -5.174  1.00 98.57 151 A 1 
ATOM   1207 C CE2 . TYR A 1 151 ? 3.358   11.655  -7.597  1.00 98.59 151 A 1 
ATOM   1208 C CZ  . TYR A 1 151 ? 3.533   11.037  -6.361  1.00 98.75 151 A 1 
ATOM   1209 O OH  . TYR A 1 151 ? 3.938   9.725   -6.306  1.00 98.61 151 A 1 
ATOM   1210 N N   . THR A 1 152 ? 0.354   15.007  -8.810  1.00 98.86 152 A 1 
ATOM   1211 C CA  . THR A 1 152 ? -0.064  14.282  -10.015 1.00 98.83 152 A 1 
ATOM   1212 C C   . THR A 1 152 ? 1.118   14.078  -10.955 1.00 98.83 152 A 1 
ATOM   1213 O O   . THR A 1 152 ? 2.053   14.878  -10.978 1.00 98.46 152 A 1 
ATOM   1214 C CB  . THR A 1 152 ? -1.187  15.001  -10.778 1.00 98.49 152 A 1 
ATOM   1215 O OG1 . THR A 1 152 ? -0.715  16.200  -11.367 1.00 95.68 152 A 1 
ATOM   1216 C CG2 . THR A 1 152 ? -2.357  15.368  -9.875  1.00 95.95 152 A 1 
ATOM   1217 N N   . MET A 1 153 ? 1.062   13.011  -11.752 1.00 98.77 153 A 1 
ATOM   1218 C CA  . MET A 1 153 ? 1.979   12.779  -12.866 1.00 98.50 153 A 1 
ATOM   1219 C C   . MET A 1 153 ? 1.244   12.066  -13.993 1.00 98.62 153 A 1 
ATOM   1220 O O   . MET A 1 153 ? 0.468   11.151  -13.722 1.00 98.35 153 A 1 
ATOM   1221 C CB  . MET A 1 153 ? 3.172   11.907  -12.450 1.00 97.66 153 A 1 
ATOM   1222 C CG  . MET A 1 153 ? 4.156   12.594  -11.521 1.00 93.38 153 A 1 
ATOM   1223 S SD  . MET A 1 153 ? 5.727   11.713  -11.353 1.00 95.26 153 A 1 
ATOM   1224 C CE  . MET A 1 153 ? 5.191   10.155  -10.620 1.00 89.16 153 A 1 
ATOM   1225 N N   . PRO A 1 154 ? 1.490   12.411  -15.258 1.00 98.44 154 A 1 
ATOM   1226 C CA  . PRO A 1 154 ? 0.928   11.648  -16.366 1.00 98.26 154 A 1 
ATOM   1227 C C   . PRO A 1 154 ? 1.601   10.284  -16.475 1.00 98.20 154 A 1 
ATOM   1228 O O   . PRO A 1 154 ? 2.819   10.160  -16.321 1.00 97.82 154 A 1 
ATOM   1229 C CB  . PRO A 1 154 ? 1.196   12.512  -17.596 1.00 97.47 154 A 1 
ATOM   1230 C CG  . PRO A 1 154 ? 2.444   13.283  -17.225 1.00 94.58 154 A 1 
ATOM   1231 C CD  . PRO A 1 154 ? 2.335   13.505  -15.730 1.00 97.61 154 A 1 
ATOM   1232 N N   . PHE A 1 155 ? 0.819   9.243   -16.764 1.00 98.06 155 A 1 
ATOM   1233 C CA  . PHE A 1 155 ? 1.391   7.947   -17.115 1.00 97.92 155 A 1 
ATOM   1234 C C   . PHE A 1 155 ? 2.143   8.065   -18.443 1.00 97.68 155 A 1 
ATOM   1235 O O   . PHE A 1 155 ? 1.696   8.777   -19.343 1.00 96.88 155 A 1 
ATOM   1236 C CB  . PHE A 1 155 ? 0.311   6.869   -17.200 1.00 98.04 155 A 1 
ATOM   1237 C CG  . PHE A 1 155 ? -0.145  6.340   -15.859 1.00 98.32 155 A 1 
ATOM   1238 C CD1 . PHE A 1 155 ? 0.514   5.249   -15.277 1.00 97.96 155 A 1 
ATOM   1239 C CD2 . PHE A 1 155 ? -1.231  6.912   -15.192 1.00 97.89 155 A 1 
ATOM   1240 C CE1 . PHE A 1 155 ? 0.094   4.746   -14.046 1.00 97.71 155 A 1 
ATOM   1241 C CE2 . PHE A 1 155 ? -1.651  6.415   -13.966 1.00 97.69 155 A 1 
ATOM   1242 C CZ  . PHE A 1 155 ? -0.991  5.323   -13.388 1.00 98.07 155 A 1 
ATOM   1243 N N   . PRO A 1 156 ? 3.267   7.362   -18.620 1.00 97.37 156 A 1 
ATOM   1244 C CA  . PRO A 1 156 ? 4.036   7.417   -19.864 1.00 96.73 156 A 1 
ATOM   1245 C C   . PRO A 1 156 ? 3.230   6.967   -21.081 1.00 96.47 156 A 1 
ATOM   1246 O O   . PRO A 1 156 ? 2.550   5.938   -21.053 1.00 95.08 156 A 1 
ATOM   1247 C CB  . PRO A 1 156 ? 5.223   6.483   -19.622 1.00 95.78 156 A 1 
ATOM   1248 C CG  . PRO A 1 156 ? 5.394   6.489   -18.121 1.00 94.37 156 A 1 
ATOM   1249 C CD  . PRO A 1 156 ? 3.974   6.592   -17.601 1.00 96.83 156 A 1 
ATOM   1250 N N   . ALA A 1 157 ? 3.333   7.703   -22.170 1.00 94.02 157 A 1 
ATOM   1251 C CA  . ALA A 1 157 ? 2.566   7.423   -23.387 1.00 92.72 157 A 1 
ATOM   1252 C C   . ALA A 1 157 ? 2.925   6.078   -24.034 1.00 92.70 157 A 1 
ATOM   1253 O O   . ALA A 1 157 ? 2.076   5.453   -24.669 1.00 89.28 157 A 1 
ATOM   1254 C CB  . ALA A 1 157 ? 2.777   8.568   -24.378 1.00 90.11 157 A 1 
ATOM   1255 N N   . HIS A 1 158 ? 4.150   5.597   -23.845 1.00 92.05 158 A 1 
ATOM   1256 C CA  . HIS A 1 158 ? 4.618   4.349   -24.462 1.00 91.62 158 A 1 
ATOM   1257 C C   . HIS A 1 158 ? 3.946   3.085   -23.903 1.00 92.80 158 A 1 
ATOM   1258 O O   . HIS A 1 158 ? 4.157   2.002   -24.436 1.00 90.93 158 A 1 
ATOM   1259 C CB  . HIS A 1 158 ? 6.146   4.251   -24.349 1.00 89.22 158 A 1 
ATOM   1260 C CG  . HIS A 1 158 ? 6.636   4.033   -22.948 1.00 84.66 158 A 1 
ATOM   1261 N ND1 . HIS A 1 158 ? 7.228   4.997   -22.161 1.00 74.06 158 A 1 
ATOM   1262 C CD2 . HIS A 1 158 ? 6.627   2.891   -22.200 1.00 73.83 158 A 1 
ATOM   1263 C CE1 . HIS A 1 158 ? 7.559   4.455   -20.991 1.00 72.08 158 A 1 
ATOM   1264 N NE2 . HIS A 1 158 ? 7.210   3.179   -20.987 1.00 73.93 158 A 1 
ATOM   1265 N N   . LEU A 1 159 ? 3.117   3.217   -22.868 1.00 94.94 159 A 1 
ATOM   1266 C CA  . LEU A 1 159 ? 2.388   2.087   -22.277 1.00 94.99 159 A 1 
ATOM   1267 C C   . LEU A 1 159 ? 1.163   1.648   -23.097 1.00 94.19 159 A 1 
ATOM   1268 O O   . LEU A 1 159 ? 0.455   0.727   -22.687 1.00 90.62 159 A 1 
ATOM   1269 C CB  . LEU A 1 159 ? 1.980   2.438   -20.843 1.00 94.80 159 A 1 
ATOM   1270 C CG  . LEU A 1 159 ? 3.138   2.665   -19.862 1.00 95.12 159 A 1 
ATOM   1271 C CD1 . LEU A 1 159 ? 2.596   3.179   -18.536 1.00 94.36 159 A 1 
ATOM   1272 C CD2 . LEU A 1 159 ? 3.932   1.379   -19.623 1.00 94.34 159 A 1 
ATOM   1273 N N   . GLY A 1 160 ? 0.895   2.287   -24.219 1.00 93.82 160 A 1 
ATOM   1274 C CA  . GLY A 1 160 ? -0.251  1.943   -25.062 1.00 93.62 160 A 1 
ATOM   1275 C C   . GLY A 1 160 ? -1.569  2.556   -24.595 1.00 94.53 160 A 1 
ATOM   1276 O O   . GLY A 1 160 ? -2.647  2.047   -24.916 1.00 91.17 160 A 1 
ATOM   1277 N N   . ILE A 1 161 ? -1.499  3.638   -23.854 1.00 94.90 161 A 1 
ATOM   1278 C CA  . ILE A 1 161 ? -2.664  4.364   -23.341 1.00 94.95 161 A 1 
ATOM   1279 C C   . ILE A 1 161 ? -3.386  5.062   -24.498 1.00 95.04 161 A 1 
ATOM   1280 O O   . ILE A 1 161 ? -2.755  5.721   -25.326 1.00 92.74 161 A 1 
ATOM   1281 C CB  . ILE A 1 161 ? -2.221  5.357   -22.250 1.00 92.50 161 A 1 
ATOM   1282 C CG1 . ILE A 1 161 ? -1.636  4.596   -21.040 1.00 85.42 161 A 1 
ATOM   1283 C CG2 . ILE A 1 161 ? -3.377  6.248   -21.806 1.00 83.11 161 A 1 
ATOM   1284 C CD1 . ILE A 1 161 ? -0.841  5.482   -20.092 1.00 83.01 161 A 1 
ATOM   1285 N N   . LYS A 1 162 ? -4.717  4.918   -24.532 1.00 94.55 162 A 1 
ATOM   1286 C CA  . LYS A 1 162 ? -5.556  5.489   -25.596 1.00 94.76 162 A 1 
ATOM   1287 C C   . LYS A 1 162 ? -6.263  6.779   -25.189 1.00 94.82 162 A 1 
ATOM   1288 O O   . LYS A 1 162 ? -6.733  7.519   -26.050 1.00 91.51 162 A 1 
ATOM   1289 C CB  . LYS A 1 162 ? -6.587  4.451   -26.053 1.00 93.48 162 A 1 
ATOM   1290 C CG  . LYS A 1 162 ? -5.978  3.163   -26.624 1.00 90.58 162 A 1 
ATOM   1291 C CD  . LYS A 1 162 ? -5.157  3.421   -27.878 1.00 82.71 162 A 1 
ATOM   1292 C CE  . LYS A 1 162 ? -4.674  2.110   -28.473 1.00 76.83 162 A 1 
ATOM   1293 N NZ  . LYS A 1 162 ? -3.856  2.323   -29.689 1.00 66.86 162 A 1 
ATOM   1294 N N   . VAL A 1 163 ? -6.345  7.040   -23.899 1.00 95.00 163 A 1 
ATOM   1295 C CA  . VAL A 1 163 ? -6.907  8.267   -23.331 1.00 95.15 163 A 1 
ATOM   1296 C C   . VAL A 1 163 ? -5.873  8.827   -22.353 1.00 95.82 163 A 1 
ATOM   1297 O O   . VAL A 1 163 ? -5.315  8.042   -21.596 1.00 94.36 163 A 1 
ATOM   1298 C CB  . VAL A 1 163 ? -8.235  7.980   -22.597 1.00 92.57 163 A 1 
ATOM   1299 C CG1 . VAL A 1 163 ? -8.809  9.239   -21.955 1.00 82.85 163 A 1 
ATOM   1300 C CG2 . VAL A 1 163 ? -9.275  7.409   -23.559 1.00 83.85 163 A 1 
ATOM   1301 N N   . PRO A 1 164 ? -5.606  10.147  -22.344 1.00 96.81 164 A 1 
ATOM   1302 C CA  . PRO A 1 164 ? -4.646  10.712  -21.388 1.00 96.92 164 A 1 
ATOM   1303 C C   . PRO A 1 164 ? -4.970  10.291  -19.954 1.00 97.38 164 A 1 
ATOM   1304 O O   . PRO A 1 164 ? -6.057  10.568  -19.444 1.00 96.63 164 A 1 
ATOM   1305 C CB  . PRO A 1 164 ? -4.751  12.223  -21.583 1.00 95.84 164 A 1 
ATOM   1306 C CG  . PRO A 1 164 ? -5.216  12.371  -23.016 1.00 93.59 164 A 1 
ATOM   1307 C CD  . PRO A 1 164 ? -6.142  11.190  -23.221 1.00 95.98 164 A 1 
ATOM   1308 N N   . LEU A 1 165 ? -4.027  9.596   -19.328 1.00 97.86 165 A 1 
ATOM   1309 C CA  . LEU A 1 165 ? -4.226  8.995   -18.008 1.00 98.07 165 A 1 
ATOM   1310 C C   . LEU A 1 165 ? -3.189  9.547   -17.034 1.00 98.21 165 A 1 
ATOM   1311 O O   . LEU A 1 165 ? -2.004  9.617   -17.355 1.00 98.02 165 A 1 
ATOM   1312 C CB  . LEU A 1 165 ? -4.129  7.463   -18.124 1.00 97.94 165 A 1 
ATOM   1313 C CG  . LEU A 1 165 ? -4.369  6.687   -16.830 1.00 97.44 165 A 1 
ATOM   1314 C CD1 . LEU A 1 165 ? -5.811  6.834   -16.349 1.00 96.69 165 A 1 
ATOM   1315 C CD2 . LEU A 1 165 ? -4.066  5.208   -17.039 1.00 96.67 165 A 1 
ATOM   1316 N N   . ASN A 1 166 ? -3.640  9.902   -15.839 1.00 98.47 166 A 1 
ATOM   1317 C CA  . ASN A 1 166 ? -2.800  10.505  -14.819 1.00 98.61 166 A 1 
ATOM   1318 C C   . ASN A 1 166 ? -2.790  9.678   -13.536 1.00 98.79 166 A 1 
ATOM   1319 O O   . ASN A 1 166 ? -3.820  9.167   -13.110 1.00 98.58 166 A 1 
ATOM   1320 C CB  . ASN A 1 166 ? -3.284  11.926  -14.518 1.00 98.53 166 A 1 
ATOM   1321 C CG  . ASN A 1 166 ? -3.223  12.823  -15.739 1.00 98.39 166 A 1 
ATOM   1322 O OD1 . ASN A 1 166 ? -2.188  13.407  -16.039 1.00 93.77 166 A 1 
ATOM   1323 N ND2 . ASN A 1 166 ? -4.319  12.938  -16.459 1.00 93.29 166 A 1 
ATOM   1324 N N   . ALA A 1 167 ? -1.625  9.595   -12.904 1.00 98.79 167 A 1 
ATOM   1325 C CA  . ALA A 1 167 ? -1.513  9.147   -11.522 1.00 98.76 167 A 1 
ATOM   1326 C C   . ALA A 1 167 ? -1.786  10.343  -10.613 1.00 98.88 167 A 1 
ATOM   1327 O O   . ALA A 1 167 ? -1.178  11.397  -10.775 1.00 98.75 167 A 1 
ATOM   1328 C CB  . ALA A 1 167 ? -0.120  8.576   -11.277 1.00 98.65 167 A 1 
ATOM   1329 N N   . VAL A 1 168 ? -2.696  10.178  -9.662  1.00 98.85 168 A 1 
ATOM   1330 C CA  . VAL A 1 168 ? -3.021  11.205  -8.668  1.00 98.96 168 A 1 
ATOM   1331 C C   . VAL A 1 168 ? -2.811  10.600  -7.291  1.00 98.90 168 A 1 
ATOM   1332 O O   . VAL A 1 168 ? -3.431  9.597   -6.953  1.00 98.86 168 A 1 
ATOM   1333 C CB  . VAL A 1 168 ? -4.468  11.704  -8.819  1.00 98.86 168 A 1 
ATOM   1334 C CG1 . VAL A 1 168 ? -4.802  12.758  -7.764  1.00 98.53 168 A 1 
ATOM   1335 C CG2 . VAL A 1 168 ? -4.699  12.292  -10.214 1.00 98.55 168 A 1 
ATOM   1336 N N   . VAL A 1 169 ? -1.936  11.206  -6.490  1.00 98.95 169 A 1 
ATOM   1337 C CA  . VAL A 1 169 ? -1.649  10.752  -5.132  1.00 98.93 169 A 1 
ATOM   1338 C C   . VAL A 1 169 ? -2.259  11.732  -4.142  1.00 98.83 169 A 1 
ATOM   1339 O O   . VAL A 1 169 ? -1.987  12.927  -4.194  1.00 98.73 169 A 1 
ATOM   1340 C CB  . VAL A 1 169 ? -0.136  10.603  -4.901  1.00 98.81 169 A 1 
ATOM   1341 C CG1 . VAL A 1 169 ? 0.185   10.320  -3.433  1.00 98.24 169 A 1 
ATOM   1342 C CG2 . VAL A 1 169 ? 0.403   9.457   -5.757  1.00 98.27 169 A 1 
ATOM   1343 N N   . LEU A 1 170 ? -3.084  11.214  -3.230  1.00 98.85 170 A 1 
ATOM   1344 C CA  . LEU A 1 170 ? -3.629  11.964  -2.112  1.00 98.87 170 A 1 
ATOM   1345 C C   . LEU A 1 170 ? -2.934  11.567  -0.812  1.00 98.74 170 A 1 
ATOM   1346 O O   . LEU A 1 170 ? -2.706  10.386  -0.554  1.00 98.49 170 A 1 
ATOM   1347 C CB  . LEU A 1 170 ? -5.146  11.741  -1.980  1.00 98.79 170 A 1 
ATOM   1348 C CG  . LEU A 1 170 ? -5.994  12.213  -3.172  1.00 98.44 170 A 1 
ATOM   1349 C CD1 . LEU A 1 170 ? -7.469  11.947  -2.881  1.00 98.06 170 A 1 
ATOM   1350 C CD2 . LEU A 1 170 ? -5.794  13.695  -3.453  1.00 97.83 170 A 1 
ATOM   1351 N N   . ASN A 1 171 ? -2.637  12.561  0.027   1.00 98.61 171 A 1 
ATOM   1352 C CA  . ASN A 1 171 ? -2.114  12.330  1.369   1.00 98.46 171 A 1 
ATOM   1353 C C   . ASN A 1 171 ? -3.269  12.240  2.370   1.00 98.40 171 A 1 
ATOM   1354 O O   . ASN A 1 171 ? -3.661  13.232  2.984   1.00 98.04 171 A 1 
ATOM   1355 C CB  . ASN A 1 171 ? -1.106  13.422  1.730   1.00 98.16 171 A 1 
ATOM   1356 C CG  . ASN A 1 171 ? -0.490  13.198  3.092   1.00 97.99 171 A 1 
ATOM   1357 O OD1 . ASN A 1 171 ? -0.745  12.203  3.765   1.00 96.19 171 A 1 
ATOM   1358 N ND2 . ASN A 1 171 ? 0.337   14.120  3.523   1.00 95.21 171 A 1 
ATOM   1359 N N   . THR A 1 172 ? -3.826  11.040  2.533   1.00 98.55 172 A 1 
ATOM   1360 C CA  . THR A 1 172 ? -4.936  10.840  3.470   1.00 98.51 172 A 1 
ATOM   1361 C C   . THR A 1 172 ? -4.483  10.645  4.917   1.00 98.36 172 A 1 
ATOM   1362 O O   . THR A 1 172 ? -5.324  10.600  5.806   1.00 97.86 172 A 1 
ATOM   1363 C CB  . THR A 1 172 ? -5.841  9.681   3.035   1.00 98.41 172 A 1 
ATOM   1364 O OG1 . THR A 1 172 ? -5.072  8.518   2.806   1.00 97.55 172 A 1 
ATOM   1365 C CG2 . THR A 1 172 ? -6.581  10.042  1.757   1.00 97.02 172 A 1 
ATOM   1366 N N   . VAL A 1 173 ? -3.180  10.619  5.177   1.00 98.31 173 A 1 
ATOM   1367 C CA  . VAL A 1 173 ? -2.670  10.693  6.554   1.00 98.19 173 A 1 
ATOM   1368 C C   . VAL A 1 173 ? -3.083  12.019  7.201   1.00 97.96 173 A 1 
ATOM   1369 O O   . VAL A 1 173 ? -3.282  12.081  8.411   1.00 97.51 173 A 1 
ATOM   1370 C CB  . VAL A 1 173 ? -1.143  10.510  6.614   1.00 97.89 173 A 1 
ATOM   1371 C CG1 . VAL A 1 173 ? -0.628  10.518  8.050   1.00 97.17 173 A 1 
ATOM   1372 C CG2 . VAL A 1 173 ? -0.725  9.193   5.954   1.00 97.17 173 A 1 
ATOM   1373 N N   . LEU A 1 174 ? -3.311  13.052  6.399   1.00 98.15 174 A 1 
ATOM   1374 C CA  . LEU A 1 174 ? -3.858  14.319  6.879   1.00 97.99 174 A 1 
ATOM   1375 C C   . LEU A 1 174 ? -5.249  14.164  7.504   1.00 97.96 174 A 1 
ATOM   1376 O O   . LEU A 1 174 ? -5.630  14.970  8.347   1.00 97.48 174 A 1 
ATOM   1377 C CB  . LEU A 1 174 ? -3.947  15.334  5.727   1.00 97.84 174 A 1 
ATOM   1378 C CG  . LEU A 1 174 ? -2.616  15.702  5.058   1.00 97.46 174 A 1 
ATOM   1379 C CD1 . LEU A 1 174 ? -2.871  16.704  3.930   1.00 96.98 174 A 1 
ATOM   1380 C CD2 . LEU A 1 174 ? -1.635  16.310  6.049   1.00 96.82 174 A 1 
ATOM   1381 N N   . TYR A 1 175 ? -5.982  13.125  7.116   1.00 98.19 175 A 1 
ATOM   1382 C CA  . TYR A 1 175 ? -7.349  12.892  7.566   1.00 98.23 175 A 1 
ATOM   1383 C C   . TYR A 1 175 ? -7.464  11.790  8.622   1.00 98.09 175 A 1 
ATOM   1384 O O   . TYR A 1 175 ? -8.548  11.550  9.146   1.00 97.50 175 A 1 
ATOM   1385 C CB  . TYR A 1 175 ? -8.236  12.567  6.360   1.00 98.29 175 A 1 
ATOM   1386 C CG  . TYR A 1 175 ? -8.126  13.537  5.199   1.00 98.44 175 A 1 
ATOM   1387 C CD1 . TYR A 1 175 ? -7.905  14.906  5.416   1.00 98.19 175 A 1 
ATOM   1388 C CD2 . TYR A 1 175 ? -8.237  13.076  3.883   1.00 98.19 175 A 1 
ATOM   1389 C CE1 . TYR A 1 175 ? -7.800  15.802  4.346   1.00 98.14 175 A 1 
ATOM   1390 C CE2 . TYR A 1 175 ? -8.138  13.961  2.802   1.00 98.10 175 A 1 
ATOM   1391 C CZ  . TYR A 1 175 ? -7.921  15.319  3.040   1.00 98.33 175 A 1 
ATOM   1392 O OH  . TYR A 1 175 ? -7.819  16.196  1.993   1.00 98.05 175 A 1 
ATOM   1393 N N   . TYR A 1 176 ? -6.370  11.119  8.931   1.00 97.94 176 A 1 
ATOM   1394 C CA  . TYR A 1 176 ? -6.351  9.991   9.847   1.00 97.86 176 A 1 
ATOM   1395 C C   . TYR A 1 176 ? -6.759  10.420  11.259  1.00 97.61 176 A 1 
ATOM   1396 O O   . TYR A 1 176 ? -6.276  11.434  11.771  1.00 97.01 176 A 1 
ATOM   1397 C CB  . TYR A 1 176 ? -4.959  9.360   9.837   1.00 97.50 176 A 1 
ATOM   1398 C CG  . TYR A 1 176 ? -4.824  8.030   10.543  1.00 97.34 176 A 1 
ATOM   1399 C CD1 . TYR A 1 176 ? -5.850  7.075   10.521  1.00 96.36 176 A 1 
ATOM   1400 C CD2 . TYR A 1 176 ? -3.624  7.705   11.196  1.00 96.27 176 A 1 
ATOM   1401 C CE1 . TYR A 1 176 ? -5.692  5.824   11.137  1.00 95.47 176 A 1 
ATOM   1402 C CE2 . TYR A 1 176 ? -3.452  6.458   11.803  1.00 95.39 176 A 1 
ATOM   1403 C CZ  . TYR A 1 176 ? -4.487  5.531   11.770  1.00 95.67 176 A 1 
ATOM   1404 O OH  . TYR A 1 176 ? -4.316  4.305   12.364  1.00 94.62 176 A 1 
ATOM   1405 N N   . ASN A 1 177 ? -7.620  9.654   11.918  1.00 97.23 177 A 1 
ATOM   1406 C CA  . ASN A 1 177 ? -8.169  10.025  13.224  1.00 96.57 177 A 1 
ATOM   1407 C C   . ASN A 1 177 ? -7.172  9.928   14.395  1.00 96.78 177 A 1 
ATOM   1408 O O   . ASN A 1 177 ? -7.508  10.300  15.511  1.00 95.16 177 A 1 
ATOM   1409 C CB  . ASN A 1 177 ? -9.474  9.269   13.488  1.00 94.59 177 A 1 
ATOM   1410 C CG  . ASN A 1 177 ? -9.315  7.770   13.582  1.00 92.03 177 A 1 
ATOM   1411 O OD1 . ASN A 1 177 ? -8.229  7.233   13.720  1.00 84.73 177 A 1 
ATOM   1412 N ND2 . ASN A 1 177 ? -10.424 7.053   13.501  1.00 84.46 177 A 1 
ATOM   1413 N N   . TYR A 1 178 ? -5.945  9.488   14.130  1.00 96.81 178 A 1 
ATOM   1414 C CA  . TYR A 1 178 ? -4.839  9.603   15.083  1.00 96.49 178 A 1 
ATOM   1415 C C   . TYR A 1 178 ? -3.934  10.806  14.814  1.00 96.61 178 A 1 
ATOM   1416 O O   . TYR A 1 178 ? -2.979  11.036  15.557  1.00 94.84 178 A 1 
ATOM   1417 C CB  . TYR A 1 178 ? -4.017  8.304   15.097  1.00 95.56 178 A 1 
ATOM   1418 C CG  . TYR A 1 178 ? -4.737  7.137   15.739  1.00 93.96 178 A 1 
ATOM   1419 C CD1 . TYR A 1 178 ? -4.756  6.994   17.129  1.00 89.55 178 A 1 
ATOM   1420 C CD2 . TYR A 1 178 ? -5.398  6.193   14.954  1.00 89.34 178 A 1 
ATOM   1421 C CE1 . TYR A 1 178 ? -5.419  5.917   17.733  1.00 87.33 178 A 1 
ATOM   1422 C CE2 . TYR A 1 178 ? -6.065  5.113   15.546  1.00 87.40 178 A 1 
ATOM   1423 C CZ  . TYR A 1 178 ? -6.066  4.983   16.936  1.00 88.16 178 A 1 
ATOM   1424 O OH  . TYR A 1 178 ? -6.724  3.929   17.521  1.00 85.57 178 A 1 
ATOM   1425 N N   . ASN A 1 179 ? -4.225  11.591  13.781  1.00 96.68 179 A 1 
ATOM   1426 C CA  . ASN A 1 179 ? -3.460  12.800  13.452  1.00 96.80 179 A 1 
ATOM   1427 C C   . ASN A 1 179 ? -4.041  14.000  14.205  1.00 96.70 179 A 1 
ATOM   1428 O O   . ASN A 1 179 ? -5.006  14.629  13.779  1.00 95.92 179 A 1 
ATOM   1429 C CB  . ASN A 1 179 ? -3.455  13.006  11.939  1.00 96.94 179 A 1 
ATOM   1430 C CG  . ASN A 1 179 ? -2.563  14.157  11.514  1.00 97.21 179 A 1 
ATOM   1431 O OD1 . ASN A 1 179 ? -2.076  14.943  12.314  1.00 95.67 179 A 1 
ATOM   1432 N ND2 . ASN A 1 179 ? -2.323  14.258  10.216  1.00 95.33 179 A 1 
ATOM   1433 N N   . LYS A 1 180 ? -3.420  14.334  15.336  1.00 96.35 180 A 1 
ATOM   1434 C CA  . LYS A 1 180 ? -3.904  15.414  16.199  1.00 95.94 180 A 1 
ATOM   1435 C C   . LYS A 1 180 ? -3.693  16.805  15.604  1.00 95.60 180 A 1 
ATOM   1436 O O   . LYS A 1 180 ? -4.317  17.757  16.061  1.00 93.43 180 A 1 
ATOM   1437 C CB  . LYS A 1 180 ? -3.249  15.313  17.580  1.00 95.29 180 A 1 
ATOM   1438 C CG  . LYS A 1 180 ? -3.621  14.025  18.317  1.00 91.02 180 A 1 
ATOM   1439 C CD  . LYS A 1 180 ? -2.990  13.995  19.701  1.00 82.81 180 A 1 
ATOM   1440 C CE  . LYS A 1 180 ? -3.376  12.724  20.433  1.00 74.37 180 A 1 
ATOM   1441 N NZ  . LYS A 1 180 ? -2.789  12.677  21.797  1.00 63.49 180 A 1 
ATOM   1442 N N   . GLN A 1 181 ? -2.843  16.936  14.589  1.00 95.81 181 A 1 
ATOM   1443 C CA  . GLN A 1 181 ? -2.566  18.241  13.979  1.00 95.06 181 A 1 
ATOM   1444 C C   . GLN A 1 181 ? -3.718  18.756  13.115  1.00 95.06 181 A 1 
ATOM   1445 O O   . GLN A 1 181 ? -3.771  19.945  12.823  1.00 92.18 181 A 1 
ATOM   1446 C CB  . GLN A 1 181 ? -1.297  18.178  13.122  1.00 93.65 181 A 1 
ATOM   1447 C CG  . GLN A 1 181 ? -0.032  17.880  13.911  1.00 89.93 181 A 1 
ATOM   1448 C CD  . GLN A 1 181 ? 1.216   18.108  13.076  1.00 84.79 181 A 1 
ATOM   1449 O OE1 . GLN A 1 181 ? 1.259   18.973  12.206  1.00 77.25 181 A 1 
ATOM   1450 N NE2 . GLN A 1 181 ? 2.262   17.351  13.315  1.00 74.09 181 A 1 
ATOM   1451 N N   . THR A 1 182 ? -4.622  17.885  12.694  1.00 96.27 182 A 1 
ATOM   1452 C CA  . THR A 1 182 ? -5.650  18.227  11.708  1.00 96.27 182 A 1 
ATOM   1453 C C   . THR A 1 182 ? -7.077  18.054  12.212  1.00 95.88 182 A 1 
ATOM   1454 O O   . THR A 1 182 ? -8.015  18.326  11.466  1.00 94.29 182 A 1 
ATOM   1455 C CB  . THR A 1 182 ? -5.460  17.399  10.433  1.00 96.24 182 A 1 
ATOM   1456 O OG1 . THR A 1 182 ? -5.506  16.014  10.743  1.00 95.15 182 A 1 
ATOM   1457 C CG2 . THR A 1 182 ? -4.117  17.695  9.767   1.00 94.89 182 A 1 
ATOM   1458 N N   . MET A 1 183 ? -7.264  17.644  13.452  1.00 95.18 183 A 1 
ATOM   1459 C CA  . MET A 1 183 ? -8.588  17.288  13.981  1.00 93.85 183 A 1 
ATOM   1460 C C   . MET A 1 183 ? -9.609  18.428  13.925  1.00 93.05 183 A 1 
ATOM   1461 O O   . MET A 1 183 ? -10.803 18.163  13.736  1.00 89.39 183 A 1 
ATOM   1462 C CB  . MET A 1 183 ? -8.455  16.751  15.416  1.00 91.36 183 A 1 
ATOM   1463 C CG  . MET A 1 183 ? -7.870  17.745  16.411  1.00 83.98 183 A 1 
ATOM   1464 S SD  . MET A 1 183 ? -7.623  17.032  18.065  1.00 79.98 183 A 1 
ATOM   1465 C CE  . MET A 1 183 ? -9.336  16.855  18.591  1.00 70.59 183 A 1 
ATOM   1466 N N   . ASP A 1 184 ? -9.161  19.670  14.022  1.00 93.32 184 A 1 
ATOM   1467 C CA  . ASP A 1 184 ? -10.032 20.851  14.043  1.00 92.24 184 A 1 
ATOM   1468 C C   . ASP A 1 184 ? -10.030 21.639  12.725  1.00 92.35 184 A 1 
ATOM   1469 O O   . ASP A 1 184 ? -10.599 22.722  12.647  1.00 87.90 184 A 1 
ATOM   1470 C CB  . ASP A 1 184 ? -9.629  21.766  15.211  1.00 89.92 184 A 1 
ATOM   1471 C CG  . ASP A 1 184 ? -9.775  21.090  16.559  1.00 84.91 184 A 1 
ATOM   1472 O OD1 . ASP A 1 184 ? -10.805 20.423  16.794  1.00 78.95 184 A 1 
ATOM   1473 O OD2 . ASP A 1 184 ? -8.853  21.233  17.385  1.00 78.96 184 A 1 
ATOM   1474 N N   . SER A 1 185 ? -9.409  21.111  11.690  1.00 93.53 185 A 1 
ATOM   1475 C CA  . SER A 1 185 ? -9.344  21.774  10.386  1.00 93.79 185 A 1 
ATOM   1476 C C   . SER A 1 185 ? -10.547 21.401  9.514   1.00 94.20 185 A 1 
ATOM   1477 O O   . SER A 1 185 ? -11.312 20.482  9.818   1.00 91.60 185 A 1 
ATOM   1478 C CB  . SER A 1 185 ? -8.029  21.428  9.696   1.00 91.61 185 A 1 
ATOM   1479 O OG  . SER A 1 185 ? -7.850  22.194  8.532   1.00 81.45 185 A 1 
ATOM   1480 N N   . THR A 1 186 ? -10.713 22.121  8.406   1.00 95.58 186 A 1 
ATOM   1481 C CA  . THR A 1 186 ? -11.744 21.824  7.407   1.00 95.53 186 A 1 
ATOM   1482 C C   . THR A 1 186 ? -11.146 21.351  6.089   1.00 96.23 186 A 1 
ATOM   1483 O O   . THR A 1 186 ? -11.732 20.496  5.429   1.00 93.68 186 A 1 
ATOM   1484 C CB  . THR A 1 186 ? -12.631 23.055  7.149   1.00 93.54 186 A 1 
ATOM   1485 O OG1 . THR A 1 186 ? -11.835 24.163  6.753   1.00 86.39 186 A 1 
ATOM   1486 C CG2 . THR A 1 186 ? -13.412 23.450  8.397   1.00 84.60 186 A 1 
ATOM   1487 N N   . ASP A 1 187 ? -9.978  21.881  5.709   1.00 96.80 187 A 1 
ATOM   1488 C CA  . ASP A 1 187 ? -9.264  21.467  4.500   1.00 97.43 187 A 1 
ATOM   1489 C C   . ASP A 1 187 ? -7.749  21.500  4.752   1.00 97.40 187 A 1 
ATOM   1490 O O   . ASP A 1 187 ? -7.068  22.444  4.334   1.00 96.71 187 A 1 
ATOM   1491 C CB  . ASP A 1 187 ? -9.671  22.346  3.310   1.00 97.49 187 A 1 
ATOM   1492 C CG  . ASP A 1 187 ? -9.128  21.811  1.992   1.00 97.95 187 A 1 
ATOM   1493 O OD1 . ASP A 1 187 ? -8.597  20.679  1.963   1.00 97.58 187 A 1 
ATOM   1494 O OD2 . ASP A 1 187 ? -9.261  22.514  0.967   1.00 97.53 187 A 1 
ATOM   1495 N N   . PRO A 1 188 ? -7.203  20.503  5.449   1.00 97.34 188 A 1 
ATOM   1496 C CA  . PRO A 1 188 ? -5.784  20.485  5.793   1.00 97.34 188 A 1 
ATOM   1497 C C   . PRO A 1 188 ? -4.895  20.611  4.559   1.00 97.52 188 A 1 
ATOM   1498 O O   . PRO A 1 188 ? -5.018  19.833  3.613   1.00 97.07 188 A 1 
ATOM   1499 C CB  . PRO A 1 188 ? -5.571  19.147  6.502   1.00 96.76 188 A 1 
ATOM   1500 C CG  . PRO A 1 188 ? -6.930  18.824  7.077   1.00 95.51 188 A 1 
ATOM   1501 C CD  . PRO A 1 188 ? -7.895  19.359  6.049   1.00 97.11 188 A 1 
ATOM   1502 N N   . LEU A 1 189 ? -4.022  21.607  4.577   1.00 96.90 189 A 1 
ATOM   1503 C CA  . LEU A 1 189 ? -3.074  21.914  3.500   1.00 96.97 189 A 1 
ATOM   1504 C C   . LEU A 1 189 ? -3.740  22.136  2.129   1.00 97.06 189 A 1 
ATOM   1505 O O   . LEU A 1 189 ? -3.082  22.026  1.100   1.00 96.41 189 A 1 
ATOM   1506 C CB  . LEU A 1 189 ? -1.954  20.863  3.448   1.00 96.66 189 A 1 
ATOM   1507 C CG  . LEU A 1 189 ? -1.138  20.734  4.738   1.00 95.76 189 A 1 
ATOM   1508 C CD1 . LEU A 1 189 ? -0.110  19.608  4.597   1.00 94.17 189 A 1 
ATOM   1509 C CD2 . LEU A 1 189 ? -0.413  22.026  5.079   1.00 93.95 189 A 1 
ATOM   1510 N N   . GLY A 1 190 ? -5.042  22.446  2.107   1.00 97.31 190 A 1 
ATOM   1511 C CA  . GLY A 1 190 ? -5.766  22.780  0.891   1.00 97.54 190 A 1 
ATOM   1512 C C   . GLY A 1 190 ? -5.996  21.618  -0.076  1.00 98.15 190 A 1 
ATOM   1513 O O   . GLY A 1 190 ? -6.293  21.847  -1.248  1.00 97.89 190 A 1 
ATOM   1514 N N   . GLN A 1 191 ? -5.859  20.379  0.390   1.00 97.85 191 A 1 
ATOM   1515 C CA  . GLN A 1 191 ? -5.898  19.218  -0.502  1.00 98.29 191 A 1 
ATOM   1516 C C   . GLN A 1 191 ? -7.252  19.011  -1.182  1.00 98.60 191 A 1 
ATOM   1517 O O   . GLN A 1 191 ? -7.287  18.651  -2.354  1.00 98.64 191 A 1 
ATOM   1518 C CB  . GLN A 1 191 ? -5.483  17.958  0.262   1.00 97.95 191 A 1 
ATOM   1519 C CG  . GLN A 1 191 ? -5.403  16.732  -0.652  1.00 97.54 191 A 1 
ATOM   1520 C CD  . GLN A 1 191 ? -4.791  15.515  0.032   1.00 98.07 191 A 1 
ATOM   1521 O OE1 . GLN A 1 191 ? -3.858  14.918  -0.478  1.00 93.27 191 A 1 
ATOM   1522 N NE2 . GLN A 1 191 ? -5.303  15.128  1.181   1.00 94.04 191 A 1 
ATOM   1523 N N   . PHE A 1 192 ? -8.365  19.240  -0.491  1.00 98.62 192 A 1 
ATOM   1524 C CA  . PHE A 1 192 ? -9.686  19.065  -1.105  1.00 98.71 192 A 1 
ATOM   1525 C C   . PHE A 1 192 ? -9.914  20.054  -2.245  1.00 98.89 192 A 1 
ATOM   1526 O O   . PHE A 1 192 ? -10.373 19.657  -3.324  1.00 98.72 192 A 1 
ATOM   1527 C CB  . PHE A 1 192 ? -10.798 19.202  -0.064  1.00 98.70 192 A 1 
ATOM   1528 C CG  . PHE A 1 192 ? -10.996 17.997  0.811   1.00 98.68 192 A 1 
ATOM   1529 C CD1 . PHE A 1 192 ? -11.410 16.780  0.259   1.00 98.30 192 A 1 
ATOM   1530 C CD2 . PHE A 1 192 ? -10.796 18.076  2.198   1.00 98.27 192 A 1 
ATOM   1531 C CE1 . PHE A 1 192 ? -11.621 15.665  1.070   1.00 98.01 192 A 1 
ATOM   1532 C CE2 . PHE A 1 192 ? -11.007 16.965  3.015   1.00 97.92 192 A 1 
ATOM   1533 C CZ  . PHE A 1 192 ? -11.412 15.755  2.446   1.00 98.12 192 A 1 
ATOM   1534 N N   . GLU A 1 193 ? -9.585  21.324  -2.031  1.00 98.73 193 A 1 
ATOM   1535 C CA  . GLU A 1 193 ? -9.730  22.342  -3.070  1.00 98.68 193 A 1 
ATOM   1536 C C   . GLU A 1 193 ? -8.778  22.082  -4.244  1.00 98.74 193 A 1 
ATOM   1537 O O   . GLU A 1 193 ? -9.158  22.199  -5.415  1.00 98.64 193 A 1 
ATOM   1538 C CB  . GLU A 1 193 ? -9.503  23.727  -2.460  1.00 98.36 193 A 1 
ATOM   1539 C CG  . GLU A 1 193 ? -9.726  24.881  -3.446  1.00 87.43 193 A 1 
ATOM   1540 C CD  . GLU A 1 193 ? -11.143 24.964  -3.993  1.00 77.26 193 A 1 
ATOM   1541 O OE1 . GLU A 1 193 ? -12.082 24.451  -3.346  1.00 70.94 193 A 1 
ATOM   1542 O OE2 . GLU A 1 193 ? -11.320 25.538  -5.079  1.00 70.60 193 A 1 
ATOM   1543 N N   . TRP A 1 194 ? -7.545  21.682  -3.955  1.00 98.68 194 A 1 
ATOM   1544 C CA  . TRP A 1 194 ? -6.579  21.277  -4.975  1.00 98.76 194 A 1 
ATOM   1545 C C   . TRP A 1 194 ? -7.105  20.102  -5.802  1.00 98.83 194 A 1 
ATOM   1546 O O   . TRP A 1 194 ? -7.072  20.158  -7.033  1.00 98.76 194 A 1 
ATOM   1547 C CB  . TRP A 1 194 ? -5.250  20.917  -4.302  1.00 98.67 194 A 1 
ATOM   1548 C CG  . TRP A 1 194 ? -4.241  20.302  -5.220  1.00 98.69 194 A 1 
ATOM   1549 C CD1 . TRP A 1 194 ? -3.364  20.967  -6.010  1.00 98.48 194 A 1 
ATOM   1550 C CD2 . TRP A 1 194 ? -4.014  18.888  -5.452  1.00 98.68 194 A 1 
ATOM   1551 N NE1 . TRP A 1 194 ? -2.597  20.054  -6.718  1.00 98.41 194 A 1 
ATOM   1552 C CE2 . TRP A 1 194 ? -2.970  18.775  -6.399  1.00 98.57 194 A 1 
ATOM   1553 C CE3 . TRP A 1 194 ? -4.590  17.707  -4.940  1.00 98.57 194 A 1 
ATOM   1554 C CZ2 . TRP A 1 194 ? -2.493  17.525  -6.842  1.00 98.40 194 A 1 
ATOM   1555 C CZ3 . TRP A 1 194 ? -4.115  16.460  -5.390  1.00 98.42 194 A 1 
ATOM   1556 C CH2 . TRP A 1 194 ? -3.086  16.384  -6.324  1.00 98.37 194 A 1 
ATOM   1557 N N   . PHE A 1 195 ? -7.622  19.071  -5.145  1.00 98.72 195 A 1 
ATOM   1558 C CA  . PHE A 1 195 ? -8.151  17.891  -5.828  1.00 98.82 195 A 1 
ATOM   1559 C C   . PHE A 1 195 ? -9.314  18.256  -6.743  1.00 98.81 195 A 1 
ATOM   1560 O O   . PHE A 1 195 ? -9.360  17.803  -7.890  1.00 98.81 195 A 1 
ATOM   1561 C CB  . PHE A 1 195 ? -8.574  16.848  -4.796  1.00 98.83 195 A 1 
ATOM   1562 C CG  . PHE A 1 195 ? -9.086  15.569  -5.414  1.00 98.85 195 A 1 
ATOM   1563 C CD1 . PHE A 1 195 ? -8.198  14.677  -6.022  1.00 98.61 195 A 1 
ATOM   1564 C CD2 . PHE A 1 195 ? -10.440 15.263  -5.384  1.00 98.60 195 A 1 
ATOM   1565 C CE1 . PHE A 1 195 ? -8.657  13.491  -6.584  1.00 98.40 195 A 1 
ATOM   1566 C CE2 . PHE A 1 195 ? -10.909 14.071  -5.945  1.00 98.37 195 A 1 
ATOM   1567 C CZ  . PHE A 1 195 ? -10.021 13.188  -6.545  1.00 98.57 195 A 1 
ATOM   1568 N N   . LYS A 1 196 ? -10.227 19.090  -6.263  1.00 98.89 196 A 1 
ATOM   1569 C CA  . LYS A 1 196 ? -11.341 19.582  -7.077  1.00 98.78 196 A 1 
ATOM   1570 C C   . LYS A 1 196 ? -10.840 20.291  -8.338  1.00 98.88 196 A 1 
ATOM   1571 O O   . LYS A 1 196 ? -11.321 20.017  -9.434  1.00 98.70 196 A 1 
ATOM   1572 C CB  . LYS A 1 196 ? -12.222 20.516  -6.246  1.00 98.57 196 A 1 
ATOM   1573 C CG  . LYS A 1 196 ? -13.442 21.022  -7.019  1.00 95.58 196 A 1 
ATOM   1574 C CD  . LYS A 1 196 ? -14.291 21.957  -6.168  1.00 92.75 196 A 1 
ATOM   1575 C CE  . LYS A 1 196 ? -15.498 22.454  -6.952  1.00 83.94 196 A 1 
ATOM   1576 N NZ  . LYS A 1 196 ? -15.108 23.236  -8.152  1.00 75.27 196 A 1 
ATOM   1577 N N   . THR A 1 197 ? -9.856  21.164  -8.192  1.00 98.85 197 A 1 
ATOM   1578 C CA  . THR A 1 197 ? -9.277  21.896  -9.322  1.00 98.86 197 A 1 
ATOM   1579 C C   . THR A 1 197 ? -8.645  20.946  -10.344 1.00 98.88 197 A 1 
ATOM   1580 O O   . THR A 1 197 ? -8.871  21.087  -11.551 1.00 98.71 197 A 1 
ATOM   1581 C CB  . THR A 1 197 ? -8.228  22.904  -8.821  1.00 98.60 197 A 1 
ATOM   1582 O OG1 . THR A 1 197 ? -8.842  23.817  -7.932  1.00 95.40 197 A 1 
ATOM   1583 C CG2 . THR A 1 197 ? -7.607  23.699  -9.965  1.00 94.54 197 A 1 
ATOM   1584 N N   . VAL A 1 198 ? -7.890  19.956  -9.875  1.00 98.81 198 A 1 
ATOM   1585 C CA  . VAL A 1 198 ? -7.261  18.954  -10.738 1.00 98.80 198 A 1 
ATOM   1586 C C   . VAL A 1 198 ? -8.313  18.140  -11.493 1.00 98.86 198 A 1 
ATOM   1587 O O   . VAL A 1 198 ? -8.235  17.995  -12.713 1.00 98.77 198 A 1 
ATOM   1588 C CB  . VAL A 1 198 ? -6.334  18.035  -9.911  1.00 98.73 198 A 1 
ATOM   1589 C CG1 . VAL A 1 198 ? -5.886  16.808  -10.697 1.00 98.07 198 A 1 
ATOM   1590 C CG2 . VAL A 1 198 ? -5.104  18.805  -9.446  1.00 98.16 198 A 1 
ATOM   1591 N N   . MET A 1 199 ? -9.315  17.635  -10.784 1.00 98.96 199 A 1 
ATOM   1592 C CA  . MET A 1 199 ? -10.350 16.787  -11.383 1.00 98.83 199 A 1 
ATOM   1593 C C   . MET A 1 199 ? -11.240 17.560  -12.359 1.00 98.86 199 A 1 
ATOM   1594 O O   . MET A 1 199 ? -11.579 17.033  -13.413 1.00 98.73 199 A 1 
ATOM   1595 C CB  . MET A 1 199 ? -11.198 16.143  -10.292 1.00 98.82 199 A 1 
ATOM   1596 C CG  . MET A 1 199 ? -10.435 15.110  -9.461  1.00 98.25 199 A 1 
ATOM   1597 S SD  . MET A 1 199 ? -9.937  13.647  -10.399 1.00 97.83 199 A 1 
ATOM   1598 C CE  . MET A 1 199 ? -8.191  13.659  -10.052 1.00 94.41 199 A 1 
ATOM   1599 N N   . ASP A 1 200 ? -11.591 18.795  -12.039 1.00 98.96 200 A 1 
ATOM   1600 C CA  . ASP A 1 200 ? -12.337 19.649  -12.964 1.00 98.83 200 A 1 
ATOM   1601 C C   . ASP A 1 200 ? -11.550 19.871  -14.259 1.00 98.82 200 A 1 
ATOM   1602 O O   . ASP A 1 200 ? -12.116 19.816  -15.354 1.00 98.63 200 A 1 
ATOM   1603 C CB  . ASP A 1 200 ? -12.668 21.002  -12.306 1.00 98.77 200 A 1 
ATOM   1604 C CG  . ASP A 1 200 ? -13.795 20.938  -11.275 1.00 98.12 200 A 1 
ATOM   1605 O OD1 . ASP A 1 200 ? -14.561 19.954  -11.272 1.00 96.29 200 A 1 
ATOM   1606 O OD2 . ASP A 1 200 ? -13.935 21.910  -10.501 1.00 96.29 200 A 1 
ATOM   1607 N N   . GLY A 1 201 ? -10.247 20.072  -14.145 1.00 98.86 201 A 1 
ATOM   1608 C CA  . GLY A 1 201 ? -9.370  20.193  -15.303 1.00 98.71 201 A 1 
ATOM   1609 C C   . GLY A 1 201 ? -9.341  18.931  -16.151 1.00 98.74 201 A 1 
ATOM   1610 O O   . GLY A 1 201 ? -9.446  19.000  -17.380 1.00 98.49 201 A 1 
ATOM   1611 N N   . TYR A 1 202 ? -9.238  17.781  -15.531 1.00 98.75 202 A 1 
ATOM   1612 C CA  . TYR A 1 202 ? -9.252  16.501  -16.241 1.00 98.77 202 A 1 
ATOM   1613 C C   . TYR A 1 202 ? -10.585 16.254  -16.940 1.00 98.65 202 A 1 
ATOM   1614 O O   . TYR A 1 202 ? -10.604 15.876  -18.109 1.00 98.32 202 A 1 
ATOM   1615 C CB  . TYR A 1 202 ? -8.937  15.343  -15.284 1.00 98.74 202 A 1 
ATOM   1616 C CG  . TYR A 1 202 ? -7.520  15.287  -14.748 1.00 98.75 202 A 1 
ATOM   1617 C CD1 . TYR A 1 202 ? -6.469  16.034  -15.306 1.00 98.45 202 A 1 
ATOM   1618 C CD2 . TYR A 1 202 ? -7.229  14.431  -13.674 1.00 98.45 202 A 1 
ATOM   1619 C CE1 . TYR A 1 202 ? -5.171  15.941  -14.807 1.00 98.34 202 A 1 
ATOM   1620 C CE2 . TYR A 1 202 ? -5.939  14.331  -13.169 1.00 98.33 202 A 1 
ATOM   1621 C CZ  . TYR A 1 202 ? -4.911  15.086  -13.733 1.00 98.51 202 A 1 
ATOM   1622 O OH  . TYR A 1 202 ? -3.638  14.993  -13.235 1.00 98.05 202 A 1 
ATOM   1623 N N   . ARG A 1 203 ? -11.692 16.507  -16.251 1.00 98.71 203 A 1 
ATOM   1624 C CA  . ARG A 1 203 ? -13.027 16.367  -16.841 1.00 98.67 203 A 1 
ATOM   1625 C C   . ARG A 1 203 ? -13.175 17.264  -18.070 1.00 98.58 203 A 1 
ATOM   1626 O O   . ARG A 1 203 ? -13.625 16.798  -19.121 1.00 98.01 203 A 1 
ATOM   1627 C CB  . ARG A 1 203 ? -14.089 16.681  -15.789 1.00 98.29 203 A 1 
ATOM   1628 C CG  . ARG A 1 203 ? -15.510 16.623  -16.351 1.00 97.16 203 A 1 
ATOM   1629 C CD  . ARG A 1 203 ? -16.535 16.917  -15.250 1.00 96.50 203 A 1 
ATOM   1630 N NE  . ARG A 1 203 ? -16.736 15.762  -14.376 1.00 95.54 203 A 1 
ATOM   1631 C CZ  . ARG A 1 203 ? -17.202 15.799  -13.139 1.00 96.42 203 A 1 
ATOM   1632 N NH1 . ARG A 1 203 ? -17.487 16.930  -12.554 1.00 91.07 203 A 1 
ATOM   1633 N NH2 . ARG A 1 203 ? -17.383 14.676  -12.488 1.00 91.23 203 A 1 
ATOM   1634 N N   . LYS A 1 204 ? -12.789 18.526  -17.951 1.00 98.68 204 A 1 
ATOM   1635 C CA  . LYS A 1 204 ? -12.920 19.495  -19.038 1.00 98.60 204 A 1 
ATOM   1636 C C   . LYS A 1 204 ? -12.101 19.106  -20.273 1.00 98.56 204 A 1 
ATOM   1637 O O   . LYS A 1 204 ? -12.523 19.380  -21.401 1.00 97.80 204 A 1 
ATOM   1638 C CB  . LYS A 1 204 ? -12.509 20.876  -18.524 1.00 98.24 204 A 1 
ATOM   1639 C CG  . LYS A 1 204 ? -12.699 21.992  -19.558 1.00 87.33 204 A 1 
ATOM   1640 C CD  . LYS A 1 204 ? -12.356 23.352  -18.961 1.00 85.15 204 A 1 
ATOM   1641 C CE  . LYS A 1 204 ? -12.557 24.449  -20.007 1.00 72.99 204 A 1 
ATOM   1642 N NZ  . LYS A 1 204 ? -12.248 25.787  -19.460 1.00 64.46 204 A 1 
ATOM   1643 N N   . THR A 1 205 ? -10.965 18.465  -20.072 1.00 98.32 205 A 1 
ATOM   1644 C CA  . THR A 1 205 ? -10.034 18.117  -21.154 1.00 98.18 205 A 1 
ATOM   1645 C C   . THR A 1 205 ? -10.096 16.640  -21.565 1.00 97.99 205 A 1 
ATOM   1646 O O   . THR A 1 205 ? -9.298  16.208  -22.390 1.00 96.83 205 A 1 
ATOM   1647 C CB  . THR A 1 205 ? -8.598  18.510  -20.785 1.00 97.84 205 A 1 
ATOM   1648 O OG1 . THR A 1 205 ? -8.210  17.896  -19.578 1.00 96.25 205 A 1 
ATOM   1649 C CG2 . THR A 1 205 ? -8.467  20.020  -20.611 1.00 95.52 205 A 1 
ATOM   1650 N N   . GLY A 1 206 ? -11.030 15.867  -21.016 1.00 98.01 206 A 1 
ATOM   1651 C CA  . GLY A 1 206 ? -11.204 14.459  -21.366 1.00 97.65 206 A 1 
ATOM   1652 C C   . GLY A 1 206 ? -10.101 13.538  -20.856 1.00 97.60 206 A 1 
ATOM   1653 O O   . GLY A 1 206 ? -9.897  12.453  -21.410 1.00 96.50 206 A 1 
ATOM   1654 N N   . GLN A 1 207 ? -9.391  13.947  -19.817 1.00 98.00 207 A 1 
ATOM   1655 C CA  . GLN A 1 207 ? -8.367  13.127  -19.182 1.00 97.94 207 A 1 
ATOM   1656 C C   . GLN A 1 207 ? -8.976  12.235  -18.109 1.00 98.03 207 A 1 
ATOM   1657 O O   . GLN A 1 207 ? -10.048 12.518  -17.576 1.00 97.63 207 A 1 
ATOM   1658 C CB  . GLN A 1 207 ? -7.269  14.001  -18.575 1.00 97.70 207 A 1 
ATOM   1659 C CG  . GLN A 1 207 ? -6.592  14.915  -19.596 1.00 96.72 207 A 1 
ATOM   1660 C CD  . GLN A 1 207 ? -5.400  15.631  -19.000 1.00 96.44 207 A 1 
ATOM   1661 O OE1 . GLN A 1 207 ? -4.457  14.998  -18.543 1.00 89.92 207 A 1 
ATOM   1662 N NE2 . GLN A 1 207 ? -5.415  16.943  -18.983 1.00 89.40 207 A 1 
ATOM   1663 N N   . ARG A 1 208 ? -8.267  11.160  -17.777 1.00 98.11 208 A 1 
ATOM   1664 C CA  . ARG A 1 208 ? -8.682  10.230  -16.730 1.00 98.15 208 A 1 
ATOM   1665 C C   . ARG A 1 208 ? -7.585  10.059  -15.683 1.00 98.47 208 A 1 
ATOM   1666 O O   . ARG A 1 208 ? -6.450  10.507  -15.880 1.00 98.20 208 A 1 
ATOM   1667 C CB  . ARG A 1 208 ? -9.107  8.890   -17.346 1.00 97.61 208 A 1 
ATOM   1668 C CG  . ARG A 1 208 ? -10.313 9.072   -18.263 1.00 94.39 208 A 1 
ATOM   1669 C CD  . ARG A 1 208 ? -10.881 7.741   -18.704 1.00 87.55 208 A 1 
ATOM   1670 N NE  . ARG A 1 208 ? -12.019 7.933   -19.610 1.00 81.64 208 A 1 
ATOM   1671 C CZ  . ARG A 1 208 ? -12.886 7.000   -19.971 1.00 74.13 208 A 1 
ATOM   1672 N NH1 . ARG A 1 208 ? -12.790 5.771   -19.525 1.00 67.27 208 A 1 
ATOM   1673 N NH2 . ARG A 1 208 ? -13.864 7.298   -20.793 1.00 69.95 208 A 1 
ATOM   1674 N N   . ALA A 1 209 ? -7.941  9.417   -14.564 1.00 98.47 209 A 1 
ATOM   1675 C CA  . ALA A 1 209 ? -7.028  9.267   -13.445 1.00 98.59 209 A 1 
ATOM   1676 C C   . ALA A 1 209 ? -7.167  7.921   -12.743 1.00 98.61 209 A 1 
ATOM   1677 O O   . ALA A 1 209 ? -8.264  7.366   -12.629 1.00 98.47 209 A 1 
ATOM   1678 C CB  . ALA A 1 209 ? -7.243  10.412  -12.453 1.00 98.49 209 A 1 
ATOM   1679 N N   . ILE A 1 210 ? -6.048  7.438   -12.237 1.00 98.74 210 A 1 
ATOM   1680 C CA  . ILE A 1 210 ? -6.020  6.427   -11.188 1.00 98.75 210 A 1 
ATOM   1681 C C   . ILE A 1 210 ? -5.541  7.141   -9.926  1.00 98.87 210 A 1 
ATOM   1682 O O   . ILE A 1 210 ? -4.465  7.738   -9.909  1.00 98.78 210 A 1 
ATOM   1683 C CB  . ILE A 1 210 ? -5.110  5.244   -11.563 1.00 98.62 210 A 1 
ATOM   1684 C CG1 . ILE A 1 210 ? -5.700  4.502   -12.772 1.00 97.94 210 A 1 
ATOM   1685 C CG2 . ILE A 1 210 ? -4.952  4.295   -10.367 1.00 98.19 210 A 1 
ATOM   1686 C CD1 . ILE A 1 210 ? -4.775  3.438   -13.370 1.00 96.26 210 A 1 
ATOM   1687 N N   . VAL A 1 211 ? -6.358  7.105   -8.880  1.00 98.84 211 A 1 
ATOM   1688 C CA  . VAL A 1 211 ? -6.060  7.787   -7.616  1.00 98.87 211 A 1 
ATOM   1689 C C   . VAL A 1 211 ? -5.465  6.787   -6.637  1.00 98.87 211 A 1 
ATOM   1690 O O   . VAL A 1 211 ? -5.948  5.665   -6.524  1.00 98.79 211 A 1 
ATOM   1691 C CB  . VAL A 1 211 ? -7.314  8.456   -7.034  1.00 98.81 211 A 1 
ATOM   1692 C CG1 . VAL A 1 211 ? -6.993  9.214   -5.747  1.00 98.39 211 A 1 
ATOM   1693 C CG2 . VAL A 1 211 ? -7.932  9.433   -8.036  1.00 98.38 211 A 1 
ATOM   1694 N N   . SER A 1 212 ? -4.414  7.189   -5.927  1.00 98.80 212 A 1 
ATOM   1695 C CA  . SER A 1 212 ? -3.808  6.362   -4.886  1.00 98.85 212 A 1 
ATOM   1696 C C   . SER A 1 212 ? -3.691  7.146   -3.586  1.00 98.87 212 A 1 
ATOM   1697 O O   . SER A 1 212 ? -3.476  8.353   -3.592  1.00 98.65 212 A 1 
ATOM   1698 C CB  . SER A 1 212 ? -2.440  5.843   -5.328  1.00 98.50 212 A 1 
ATOM   1699 O OG  . SER A 1 212 ? -2.545  5.093   -6.522  1.00 90.64 212 A 1 
ATOM   1700 N N   . MET A 1 213 ? -3.834  6.442   -2.459  1.00 98.70 213 A 1 
ATOM   1701 C CA  . MET A 1 213 ? -3.734  7.030   -1.131  1.00 98.61 213 A 1 
ATOM   1702 C C   . MET A 1 213 ? -3.362  5.942   -0.141  1.00 98.67 213 A 1 
ATOM   1703 O O   . MET A 1 213 ? -3.604  4.762   -0.392  1.00 98.10 213 A 1 
ATOM   1704 C CB  . MET A 1 213 ? -5.072  7.690   -0.749  1.00 97.85 213 A 1 
ATOM   1705 C CG  . MET A 1 213 ? -6.239  6.709   -0.686  1.00 96.98 213 A 1 
ATOM   1706 S SD  . MET A 1 213 ? -7.878  7.491   -0.607  1.00 97.39 213 A 1 
ATOM   1707 C CE  . MET A 1 213 ? -7.968  8.195   -2.250  1.00 94.01 213 A 1 
ATOM   1708 N N   . HIS A 1 214 ? -2.764  6.317   0.994   1.00 98.59 214 A 1 
ATOM   1709 C CA  . HIS A 1 214 ? -2.385  5.305   1.970   1.00 98.58 214 A 1 
ATOM   1710 C C   . HIS A 1 214 ? -3.609  4.750   2.707   1.00 98.40 214 A 1 
ATOM   1711 O O   . HIS A 1 214 ? -3.795  3.541   2.766   1.00 97.74 214 A 1 
ATOM   1712 C CB  . HIS A 1 214 ? -1.348  5.861   2.945   1.00 98.33 214 A 1 
ATOM   1713 C CG  . HIS A 1 214 ? -0.828  4.796   3.866   1.00 98.29 214 A 1 
ATOM   1714 N ND1 . HIS A 1 214 ? -0.135  3.676   3.451   1.00 96.12 214 A 1 
ATOM   1715 C CD2 . HIS A 1 214 ? -0.992  4.688   5.215   1.00 96.18 214 A 1 
ATOM   1716 C CE1 . HIS A 1 214 ? 0.114   2.926   4.519   1.00 96.50 214 A 1 
ATOM   1717 N NE2 . HIS A 1 214 ? -0.393  3.505   5.611   1.00 96.63 214 A 1 
ATOM   1718 N N   . ILE A 1 215 ? -4.455  5.633   3.221   1.00 98.46 215 A 1 
ATOM   1719 C CA  . ILE A 1 215 ? -5.614  5.254   4.039   1.00 98.42 215 A 1 
ATOM   1720 C C   . ILE A 1 215 ? -6.905  5.518   3.263   1.00 98.46 215 A 1 
ATOM   1721 O O   . ILE A 1 215 ? -7.242  6.668   2.980   1.00 98.08 215 A 1 
ATOM   1722 C CB  . ILE A 1 215 ? -5.616  5.990   5.399   1.00 98.13 215 A 1 
ATOM   1723 C CG1 . ILE A 1 215 ? -4.232  5.908   6.075   1.00 97.27 215 A 1 
ATOM   1724 C CG2 . ILE A 1 215 ? -6.710  5.405   6.290   1.00 97.27 215 A 1 
ATOM   1725 C CD1 . ILE A 1 215 ? -4.139  6.661   7.411   1.00 96.19 215 A 1 
ATOM   1726 N N   . CYS A 1 216 ? -7.637  4.467   2.941   1.00 98.09 216 A 1 
ATOM   1727 C CA  . CYS A 1 216 ? -8.950  4.572   2.322   1.00 97.83 216 A 1 
ATOM   1728 C C   . CYS A 1 216 ? -9.987  5.120   3.322   1.00 97.84 216 A 1 
ATOM   1729 O O   . CYS A 1 216 ? -9.862  4.886   4.529   1.00 96.38 216 A 1 
ATOM   1730 C CB  . CYS A 1 216 ? -9.397  3.193   1.828   1.00 96.38 216 A 1 
ATOM   1731 S SG  . CYS A 1 216 ? -9.391  2.942   0.034   1.00 93.05 216 A 1 
ATOM   1732 N N   . PRO A 1 217 ? -11.037 5.802   2.850   1.00 98.11 217 A 1 
ATOM   1733 C CA  . PRO A 1 217 ? -12.184 6.079   3.708   1.00 97.94 217 A 1 
ATOM   1734 C C   . PRO A 1 217 ? -12.889 4.780   4.123   1.00 97.63 217 A 1 
ATOM   1735 O O   . PRO A 1 217 ? -12.750 3.745   3.461   1.00 95.92 217 A 1 
ATOM   1736 C CB  . PRO A 1 217 ? -13.090 6.972   2.856   1.00 97.17 217 A 1 
ATOM   1737 C CG  . PRO A 1 217 ? -12.756 6.562   1.439   1.00 95.11 217 A 1 
ATOM   1738 C CD  . PRO A 1 217 ? -11.281 6.237   1.487   1.00 97.62 217 A 1 
ATOM   1739 N N   . GLY A 1 218 ? -13.645 4.843   5.211   1.00 96.59 218 A 1 
ATOM   1740 C CA  . GLY A 1 218 ? -14.369 3.703   5.753   1.00 96.18 218 A 1 
ATOM   1741 C C   . GLY A 1 218 ? -13.717 3.128   7.002   1.00 96.21 218 A 1 
ATOM   1742 O O   . GLY A 1 218 ? -13.039 3.836   7.752   1.00 94.52 218 A 1 
ATOM   1743 N N   . VAL A 1 219 ? -13.941 1.844   7.237   1.00 95.43 219 A 1 
ATOM   1744 C CA  . VAL A 1 219 ? -13.525 1.157   8.456   1.00 94.84 219 A 1 
ATOM   1745 C C   . VAL A 1 219 ? -12.576 0.000   8.150   1.00 95.16 219 A 1 
ATOM   1746 O O   . VAL A 1 219 ? -12.529 -0.497  7.032   1.00 93.90 219 A 1 
ATOM   1747 C CB  . VAL A 1 219 ? -14.733 0.637   9.255   1.00 93.23 219 A 1 
ATOM   1748 C CG1 . VAL A 1 219 ? -15.682 1.779   9.627   1.00 87.79 219 A 1 
ATOM   1749 C CG2 . VAL A 1 219 ? -15.508 -0.445  8.498   1.00 87.71 219 A 1 
ATOM   1750 N N   . ALA A 1 220 ? -11.856 -0.453  9.178   1.00 94.21 220 A 1 
ATOM   1751 C CA  . ALA A 1 220 ? -11.112 -1.703  9.110   1.00 93.91 220 A 1 
ATOM   1752 C C   . ALA A 1 220 ? -12.034 -2.840  9.556   1.00 93.76 220 A 1 
ATOM   1753 O O   . ALA A 1 220 ? -12.250 -3.041  10.749  1.00 90.78 220 A 1 
ATOM   1754 C CB  . ALA A 1 220 ? -9.866  -1.605  9.982   1.00 92.60 220 A 1 
ATOM   1755 N N   . GLU A 1 221 ? -12.599 -3.585  8.608   1.00 92.28 221 A 1 
ATOM   1756 C CA  . GLU A 1 221 ? -13.666 -4.539  8.910   1.00 91.30 221 A 1 
ATOM   1757 C C   . GLU A 1 221 ? -13.242 -5.743  9.757   1.00 90.93 221 A 1 
ATOM   1758 O O   . GLU A 1 221 ? -14.092 -6.434  10.291  1.00 87.64 221 A 1 
ATOM   1759 C CB  . GLU A 1 221 ? -14.370 -5.001  7.623   1.00 89.26 221 A 1 
ATOM   1760 C CG  . GLU A 1 221 ? -13.484 -5.684  6.592   1.00 86.13 221 A 1 
ATOM   1761 C CD  . GLU A 1 221 ? -12.943 -4.701  5.562   1.00 88.03 221 A 1 
ATOM   1762 O OE1 . GLU A 1 221 ? -12.147 -3.808  5.921   1.00 84.12 221 A 1 
ATOM   1763 O OE2 . GLU A 1 221 ? -13.340 -4.799  4.385   1.00 85.20 221 A 1 
ATOM   1764 N N   . ARG A 1 222 ? -11.939 -5.972  9.932   1.00 90.06 222 A 1 
ATOM   1765 C CA  . ARG A 1 222 ? -11.477 -6.998  10.859  1.00 88.15 222 A 1 
ATOM   1766 C C   . ARG A 1 222 ? -11.661 -6.608  12.330  1.00 88.04 222 A 1 
ATOM   1767 O O   . ARG A 1 222 ? -11.520 -7.441  13.214  1.00 85.40 222 A 1 
ATOM   1768 C CB  . ARG A 1 222 ? -10.019 -7.386  10.575  1.00 86.15 222 A 1 
ATOM   1769 C CG  . ARG A 1 222 ? -9.000  -6.332  10.993  1.00 80.26 222 A 1 
ATOM   1770 C CD  . ARG A 1 222 ? -7.574  -6.782  10.668  1.00 78.28 222 A 1 
ATOM   1771 N NE  . ARG A 1 222 ? -7.163  -7.924  11.490  1.00 73.48 222 A 1 
ATOM   1772 C CZ  . ARG A 1 222 ? -6.324  -8.889  11.115  1.00 69.74 222 A 1 
ATOM   1773 N NH1 . ARG A 1 222 ? -5.792  -8.897  9.916   1.00 64.04 222 A 1 
ATOM   1774 N NH2 . ARG A 1 222 ? -6.014  -9.862  11.941  1.00 62.58 222 A 1 
ATOM   1775 N N   . PHE A 1 223 ? -11.965 -5.349  12.585  1.00 89.43 223 A 1 
ATOM   1776 C CA  . PHE A 1 223 ? -12.323 -4.819  13.899  1.00 88.13 223 A 1 
ATOM   1777 C C   . PHE A 1 223 ? -13.733 -4.241  13.855  1.00 89.36 223 A 1 
ATOM   1778 O O   . PHE A 1 223 ? -14.206 -3.817  12.814  1.00 86.12 223 A 1 
ATOM   1779 C CB  . PHE A 1 223 ? -11.323 -3.746  14.320  1.00 84.87 223 A 1 
ATOM   1780 C CG  . PHE A 1 223 ? -9.877  -4.173  14.244  1.00 80.40 223 A 1 
ATOM   1781 C CD1 . PHE A 1 223 ? -9.357  -5.069  15.180  1.00 74.94 223 A 1 
ATOM   1782 C CD2 . PHE A 1 223 ? -9.048  -3.677  13.246  1.00 74.53 223 A 1 
ATOM   1783 C CE1 . PHE A 1 223 ? -8.030  -5.465  15.117  1.00 71.01 223 A 1 
ATOM   1784 C CE2 . PHE A 1 223 ? -7.709  -4.064  13.172  1.00 70.65 223 A 1 
ATOM   1785 C CZ  . PHE A 1 223 ? -7.198  -4.962  14.114  1.00 69.66 223 A 1 
ATOM   1786 N N   . ASN A 1 224 ? -14.444 -4.272  15.021  1.00 82.86 224 A 1 
ATOM   1787 C CA  . ASN A 1 224 ? -15.707 -3.661  15.153  1.00 83.22 224 A 1 
ATOM   1788 C C   . ASN A 1 224 ? -15.547 -2.201  15.441  1.00 81.20 224 A 1 
ATOM   1789 O O   . ASN A 1 224 ? -14.783 -1.789  16.258  1.00 77.26 224 A 1 
ATOM   1790 C CB  . ASN A 1 224 ? -16.515 -4.372  16.215  1.00 82.46 224 A 1 
ATOM   1791 C CG  . ASN A 1 224 ? -16.826 -5.722  15.925  1.00 80.74 224 A 1 
ATOM   1792 O OD1 . ASN A 1 224 ? -17.158 -6.043  14.757  1.00 75.27 224 A 1 
ATOM   1793 N ND2 . ASN A 1 224 ? -16.951 -6.614  16.516  1.00 78.74 224 A 1 
ATOM   1794 N N   . TYR A 1 225 ? -16.309 -1.286  14.761  1.00 81.60 225 A 1 
ATOM   1795 C CA  . TYR A 1 225 ? -16.354 0.164   14.947  1.00 80.41 225 A 1 
ATOM   1796 C C   . TYR A 1 225 ? -14.980 0.827   14.830  1.00 81.84 225 A 1 
ATOM   1797 O O   . TYR A 1 225 ? -14.534 1.544   15.716  1.00 77.61 225 A 1 
ATOM   1798 C CB  . TYR A 1 225 ? -17.043 0.505   16.274  1.00 76.88 225 A 1 
ATOM   1799 C CG  . TYR A 1 225 ? -18.382 -0.166  16.434  1.00 71.70 225 A 1 
ATOM   1800 C CD1 . TYR A 1 225 ? -19.503 0.322   15.759  1.00 67.18 225 A 1 
ATOM   1801 C CD2 . TYR A 1 225 ? -18.523 -1.294  17.246  1.00 67.74 225 A 1 
ATOM   1802 C CE1 . TYR A 1 225 ? -20.745 -0.299  15.898  1.00 61.90 225 A 1 
ATOM   1803 C CE2 . TYR A 1 225 ? -19.759 -1.922  17.396  1.00 61.48 225 A 1 
ATOM   1804 C CZ  . TYR A 1 225 ? -20.867 -1.421  16.719  1.00 61.08 225 A 1 
ATOM   1805 O OH  . TYR A 1 225 ? -22.087 -2.026  16.857  1.00 54.77 225 A 1 
ATOM   1806 N N   . SER A 1 226 ? -14.307 0.577   13.721  1.00 88.34 226 A 1 
ATOM   1807 C CA  . SER A 1 226 ? -12.917 0.971   13.508  1.00 87.79 226 A 1 
ATOM   1808 C C   . SER A 1 226 ? -12.765 1.980   12.374  1.00 90.42 226 A 1 
ATOM   1809 O O   . SER A 1 226 ? -12.023 1.754   11.417  1.00 86.97 226 A 1 
ATOM   1810 C CB  . SER A 1 226 ? -12.054 -0.266  13.297  1.00 82.01 226 A 1 
ATOM   1811 O OG  . SER A 1 226 ? -12.529 -1.006  12.197  1.00 74.95 226 A 1 
ATOM   1812 N N   . ASP A 1 227 ? -13.479 3.107   12.485  1.00 92.62 227 A 1 
ATOM   1813 C CA  . ASP A 1 227 ? -13.333 4.216   11.555  1.00 93.62 227 A 1 
ATOM   1814 C C   . ASP A 1 227 ? -11.888 4.688   11.496  1.00 94.82 227 A 1 
ATOM   1815 O O   . ASP A 1 227 ? -11.227 4.819   12.530  1.00 93.21 227 A 1 
ATOM   1816 C CB  . ASP A 1 227 ? -14.230 5.379   11.975  1.00 91.64 227 A 1 
ATOM   1817 C CG  . ASP A 1 227 ? -15.686 4.957   12.078  1.00 85.44 227 A 1 
ATOM   1818 O OD1 . ASP A 1 227 ? -16.371 4.957   11.038  1.00 78.46 227 A 1 
ATOM   1819 O OD2 . ASP A 1 227 ? -16.110 4.582   13.200  1.00 78.65 227 A 1 
ATOM   1820 N N   . GLN A 1 228 ? -11.389 4.939   10.286  1.00 96.38 228 A 1 
ATOM   1821 C CA  . GLN A 1 228 ? -9.993  5.306   10.081  1.00 96.79 228 A 1 
ATOM   1822 C C   . GLN A 1 228 ? -9.780  6.814   9.965   1.00 97.43 228 A 1 
ATOM   1823 O O   . GLN A 1 228 ? -8.764  7.331   10.420  1.00 96.10 228 A 1 
ATOM   1824 C CB  . GLN A 1 228 ? -9.455  4.604   8.825   1.00 96.12 228 A 1 
ATOM   1825 C CG  . GLN A 1 228 ? -9.491  3.079   8.918   1.00 94.68 228 A 1 
ATOM   1826 C CD  . GLN A 1 228 ? -8.671  2.572   10.090  1.00 93.97 228 A 1 
ATOM   1827 O OE1 . GLN A 1 228 ? -7.457  2.726   10.125  1.00 85.72 228 A 1 
ATOM   1828 N NE2 . GLN A 1 228 ? -9.311  1.998   11.080  1.00 84.95 228 A 1 
ATOM   1829 N N   . LEU A 1 229 ? -10.721 7.518   9.368   1.00 97.47 229 A 1 
ATOM   1830 C CA  . LEU A 1 229 ? -10.618 8.953   9.141   1.00 97.57 229 A 1 
ATOM   1831 C C   . LEU A 1 229 ? -11.573 9.709   10.059  1.00 97.24 229 A 1 
ATOM   1832 O O   . LEU A 1 229 ? -12.617 9.186   10.445  1.00 96.49 229 A 1 
ATOM   1833 C CB  . LEU A 1 229 ? -10.897 9.280   7.673   1.00 97.86 229 A 1 
ATOM   1834 C CG  . LEU A 1 229 ? -10.091 8.476   6.633   1.00 97.53 229 A 1 
ATOM   1835 C CD1 . LEU A 1 229 ? -10.412 8.990   5.231   1.00 97.27 229 A 1 
ATOM   1836 C CD2 . LEU A 1 229 ? -8.590  8.570   6.877   1.00 97.24 229 A 1 
ATOM   1837 N N   . TYR A 1 230 ? -11.232 10.961  10.385  1.00 97.77 230 A 1 
ATOM   1838 C CA  . TYR A 1 230 ? -12.186 11.836  11.055  1.00 97.50 230 A 1 
ATOM   1839 C C   . TYR A 1 230 ? -13.476 11.937  10.225  1.00 97.54 230 A 1 
ATOM   1840 O O   . TYR A 1 230 ? -13.390 12.050  9.002   1.00 96.96 230 A 1 
ATOM   1841 C CB  . TYR A 1 230 ? -11.592 13.227  11.257  1.00 97.18 230 A 1 
ATOM   1842 C CG  . TYR A 1 230 ? -10.512 13.307  12.315  1.00 97.12 230 A 1 
ATOM   1843 C CD1 . TYR A 1 230 ? -10.822 13.099  13.655  1.00 96.18 230 A 1 
ATOM   1844 C CD2 . TYR A 1 230 ? -9.199  13.631  11.960  1.00 96.41 230 A 1 
ATOM   1845 C CE1 . TYR A 1 230 ? -9.833  13.202  14.643  1.00 95.65 230 A 1 
ATOM   1846 C CE2 . TYR A 1 230 ? -8.199  13.739  12.936  1.00 95.69 230 A 1 
ATOM   1847 C CZ  . TYR A 1 230 ? -8.525  13.518  14.276  1.00 95.98 230 A 1 
ATOM   1848 O OH  . TYR A 1 230 ? -7.555  13.618  15.237  1.00 94.43 230 A 1 
ATOM   1849 N N   . PRO A 1 231 ? -14.649 11.944  10.851  1.00 96.75 231 A 1 
ATOM   1850 C CA  . PRO A 1 231 ? -15.922 11.917  10.114  1.00 96.28 231 A 1 
ATOM   1851 C C   . PRO A 1 231 ? -16.060 13.019  9.063   1.00 96.63 231 A 1 
ATOM   1852 O O   . PRO A 1 231 ? -16.492 12.753  7.945   1.00 96.22 231 A 1 
ATOM   1853 C CB  . PRO A 1 231 ? -16.995 12.035  11.199  1.00 94.93 231 A 1 
ATOM   1854 C CG  . PRO A 1 231 ? -16.343 11.413  12.412  1.00 92.34 231 A 1 
ATOM   1855 C CD  . PRO A 1 231 ? -14.883 11.803  12.290  1.00 95.25 231 A 1 
ATOM   1856 N N   . GLN A 1 232 ? -15.658 14.248  9.389   1.00 96.79 232 A 1 
ATOM   1857 C CA  . GLN A 1 232 ? -15.766 15.369  8.469   1.00 96.66 232 A 1 
ATOM   1858 C C   . GLN A 1 232 ? -14.883 15.211  7.224   1.00 97.32 232 A 1 
ATOM   1859 O O   . GLN A 1 232 ? -15.224 15.736  6.161   1.00 96.94 232 A 1 
ATOM   1860 C CB  . GLN A 1 232 ? -15.476 16.700  9.187   1.00 95.38 232 A 1 
ATOM   1861 C CG  . GLN A 1 232 ? -14.023 16.958  9.614   1.00 90.54 232 A 1 
ATOM   1862 C CD  . GLN A 1 232 ? -13.656 16.382  10.971  1.00 90.25 232 A 1 
ATOM   1863 O OE1 . GLN A 1 232 ? -14.258 15.440  11.470  1.00 84.40 232 A 1 
ATOM   1864 N NE2 . GLN A 1 232 ? -12.639 16.942  11.603  1.00 83.01 232 A 1 
ATOM   1865 N N   . TYR A 1 233 ? -13.775 14.497  7.336   1.00 97.72 233 A 1 
ATOM   1866 C CA  . TYR A 1 233 ? -12.908 14.218  6.198   1.00 98.19 233 A 1 
ATOM   1867 C C   . TYR A 1 233 ? -13.348 12.971  5.446   1.00 98.30 233 A 1 
ATOM   1868 O O   . TYR A 1 233 ? -13.313 12.957  4.219   1.00 98.10 233 A 1 
ATOM   1869 C CB  . TYR A 1 233 ? -11.448 14.083  6.646   1.00 98.09 233 A 1 
ATOM   1870 C CG  . TYR A 1 233 ? -10.899 15.279  7.392   1.00 98.13 233 A 1 
ATOM   1871 C CD1 . TYR A 1 233 ? -11.218 16.591  7.011   1.00 97.50 233 A 1 
ATOM   1872 C CD2 . TYR A 1 233 ? -10.054 15.087  8.490   1.00 97.54 233 A 1 
ATOM   1873 C CE1 . TYR A 1 233 ? -10.718 17.688  7.720   1.00 97.14 233 A 1 
ATOM   1874 C CE2 . TYR A 1 233 ? -9.548  16.171  9.204   1.00 97.12 233 A 1 
ATOM   1875 C CZ  . TYR A 1 233 ? -9.892  17.466  8.820   1.00 97.36 233 A 1 
ATOM   1876 O OH  . TYR A 1 233 ? -9.415  18.532  9.529   1.00 96.47 233 A 1 
ATOM   1877 N N   . ASN A 1 234 ? -13.784 11.958  6.168   1.00 98.16 234 A 1 
ATOM   1878 C CA  . ASN A 1 234 ? -14.266 10.724  5.560   1.00 98.04 234 A 1 
ATOM   1879 C C   . ASN A 1 234 ? -15.383 10.996  4.557   1.00 98.26 234 A 1 
ATOM   1880 O O   . ASN A 1 234 ? -15.281 10.619  3.387   1.00 98.23 234 A 1 
ATOM   1881 C CB  . ASN A 1 234 ? -14.748 9.759   6.651   1.00 97.74 234 A 1 
ATOM   1882 C CG  . ASN A 1 234 ? -15.122 8.422   6.062   1.00 97.48 234 A 1 
ATOM   1883 O OD1 . ASN A 1 234 ? -14.265 7.569   5.864   1.00 94.95 234 A 1 
ATOM   1884 N ND2 . ASN A 1 234 ? -16.379 8.220   5.746   1.00 94.66 234 A 1 
ATOM   1885 N N   . ASP A 1 235 ? -16.429 11.672  5.011   1.00 97.79 235 A 1 
ATOM   1886 C CA  . ASP A 1 235 ? -17.611 11.897  4.182   1.00 97.50 235 A 1 
ATOM   1887 C C   . ASP A 1 235 ? -17.281 12.800  2.992   1.00 98.00 235 A 1 
ATOM   1888 O O   . ASP A 1 235 ? -17.693 12.519  1.863   1.00 97.73 235 A 1 
ATOM   1889 C CB  . ASP A 1 235 ? -18.736 12.482  5.034   1.00 96.27 235 A 1 
ATOM   1890 C CG  . ASP A 1 235 ? -19.211 11.540  6.139   1.00 91.52 235 A 1 
ATOM   1891 O OD1 . ASP A 1 235 ? -18.800 10.356  6.155   1.00 87.40 235 A 1 
ATOM   1892 O OD2 . ASP A 1 235 ? -19.999 11.997  6.989   1.00 86.92 235 A 1 
ATOM   1893 N N   . ARG A 1 236 ? -16.491 13.850  3.223   1.00 98.08 236 A 1 
ATOM   1894 C CA  . ARG A 1 236 ? -16.067 14.748  2.150   1.00 98.38 236 A 1 
ATOM   1895 C C   . ARG A 1 236 ? -15.180 14.032  1.126   1.00 98.54 236 A 1 
ATOM   1896 O O   . ARG A 1 236 ? -15.292 14.301  -0.070  1.00 98.40 236 A 1 
ATOM   1897 C CB  . ARG A 1 236 ? -15.360 15.967  2.743   1.00 98.05 236 A 1 
ATOM   1898 C CG  . ARG A 1 236 ? -15.087 17.057  1.704   1.00 96.36 236 A 1 
ATOM   1899 C CD  . ARG A 1 236 ? -14.501 18.292  2.366   1.00 94.97 236 A 1 
ATOM   1900 N NE  . ARG A 1 236 ? -14.263 19.367  1.390   1.00 92.96 236 A 1 
ATOM   1901 C CZ  . ARG A 1 236 ? -13.687 20.526  1.657   1.00 90.95 236 A 1 
ATOM   1902 N NH1 . ARG A 1 236 ? -13.262 20.808  2.865   1.00 88.77 236 A 1 
ATOM   1903 N NH2 . ARG A 1 236 ? -13.530 21.410  0.708   1.00 86.68 236 A 1 
ATOM   1904 N N   . LEU A 1 237 ? -14.310 13.124  1.570   1.00 98.40 237 A 1 
ATOM   1905 C CA  . LEU A 1 237 ? -13.452 12.360  0.674   1.00 98.62 237 A 1 
ATOM   1906 C C   . LEU A 1 237 ? -14.269 11.396  -0.183  1.00 98.78 237 A 1 
ATOM   1907 O O   . LEU A 1 237 ? -14.051 11.317  -1.393  1.00 98.66 237 A 1 
ATOM   1908 C CB  . LEU A 1 237 ? -12.375 11.625  1.478   1.00 98.62 237 A 1 
ATOM   1909 C CG  . LEU A 1 237 ? -11.389 10.800  0.642   1.00 98.30 237 A 1 
ATOM   1910 C CD1 . LEU A 1 237 ? -10.631 11.662  -0.355  1.00 97.93 237 A 1 
ATOM   1911 C CD2 . LEU A 1 237 ? -10.399 10.093  1.555   1.00 97.88 237 A 1 
ATOM   1912 N N   . VAL A 1 238 ? -15.220 10.687  0.414   1.00 98.61 238 A 1 
ATOM   1913 C CA  . VAL A 1 238 ? -16.115 9.800   -0.334  1.00 98.68 238 A 1 
ATOM   1914 C C   . VAL A 1 238 ? -16.860 10.583  -1.411  1.00 98.74 238 A 1 
ATOM   1915 O O   . VAL A 1 238 ? -16.850 10.190  -2.579  1.00 98.60 238 A 1 
ATOM   1916 C CB  . VAL A 1 238 ? -17.107 9.076   0.604   1.00 98.36 238 A 1 
ATOM   1917 C CG1 . VAL A 1 238 ? -18.172 8.307   -0.186  1.00 97.69 238 A 1 
ATOM   1918 C CG2 . VAL A 1 238 ? -16.370 8.093   1.501   1.00 97.77 238 A 1 
ATOM   1919 N N   . ASP A 1 239 ? -17.453 11.711  -1.036  1.00 98.64 239 A 1 
ATOM   1920 C CA  . ASP A 1 239 ? -18.168 12.563  -1.985  1.00 98.54 239 A 1 
ATOM   1921 C C   . ASP A 1 239 ? -17.247 13.088  -3.088  1.00 98.68 239 A 1 
ATOM   1922 O O   . ASP A 1 239 ? -17.611 13.072  -4.263  1.00 98.41 239 A 1 
ATOM   1923 C CB  . ASP A 1 239 ? -18.826 13.737  -1.253  1.00 98.05 239 A 1 
ATOM   1924 C CG  . ASP A 1 239 ? -20.098 13.364  -0.501  1.00 94.77 239 A 1 
ATOM   1925 O OD1 . ASP A 1 239 ? -20.567 12.219  -0.624  1.00 92.01 239 A 1 
ATOM   1926 O OD2 . ASP A 1 239 ? -20.647 14.266  0.160   1.00 91.61 239 A 1 
ATOM   1927 N N   . SER A 1 240 ? -16.048 13.525  -2.719  1.00 98.58 240 A 1 
ATOM   1928 C CA  . SER A 1 240 ? -15.085 14.075  -3.675  1.00 98.47 240 A 1 
ATOM   1929 C C   . SER A 1 240 ? -14.631 13.039  -4.699  1.00 98.67 240 A 1 
ATOM   1930 O O   . SER A 1 240 ? -14.501 13.354  -5.876  1.00 98.34 240 A 1 
ATOM   1931 C CB  . SER A 1 240 ? -13.853 14.630  -2.959  1.00 97.97 240 A 1 
ATOM   1932 O OG  . SER A 1 240 ? -14.200 15.708  -2.113  1.00 92.73 240 A 1 
ATOM   1933 N N   . LEU A 1 241 ? -14.409 11.808  -4.263  1.00 98.75 241 A 1 
ATOM   1934 C CA  . LEU A 1 241 ? -13.997 10.736  -5.176  1.00 98.70 241 A 1 
ATOM   1935 C C   . LEU A 1 241 ? -15.159 10.301  -6.071  1.00 98.77 241 A 1 
ATOM   1936 O O   . LEU A 1 241 ? -14.996 10.221  -7.290  1.00 98.55 241 A 1 
ATOM   1937 C CB  . LEU A 1 241 ? -13.447 9.557   -4.371  1.00 98.74 241 A 1 
ATOM   1938 C CG  . LEU A 1 241 ? -12.127 9.842   -3.635  1.00 98.56 241 A 1 
ATOM   1939 C CD1 . LEU A 1 241 ? -11.833 8.722   -2.646  1.00 98.27 241 A 1 
ATOM   1940 C CD2 . LEU A 1 241 ? -10.959 9.971   -4.609  1.00 98.05 241 A 1 
ATOM   1941 N N   . ALA A 1 242 ? -16.330 10.049  -5.493  1.00 98.70 242 A 1 
ATOM   1942 C CA  . ALA A 1 242 ? -17.485 9.582   -6.256  1.00 98.66 242 A 1 
ATOM   1943 C C   . ALA A 1 242 ? -17.976 10.619  -7.282  1.00 98.64 242 A 1 
ATOM   1944 O O   . ALA A 1 242 ? -18.416 10.242  -8.371  1.00 98.15 242 A 1 
ATOM   1945 C CB  . ALA A 1 242 ? -18.607 9.193   -5.292  1.00 98.49 242 A 1 
ATOM   1946 N N   . GLU A 1 243 ? -17.856 11.904  -6.965  1.00 98.68 243 A 1 
ATOM   1947 C CA  . GLU A 1 243 ? -18.267 12.998  -7.851  1.00 98.47 243 A 1 
ATOM   1948 C C   . GLU A 1 243 ? -17.560 12.941  -9.207  1.00 98.54 243 A 1 
ATOM   1949 O O   . GLU A 1 243 ? -18.128 13.336  -10.227 1.00 97.92 243 A 1 
ATOM   1950 C CB  . GLU A 1 243 ? -17.984 14.338  -7.154  1.00 97.76 243 A 1 
ATOM   1951 C CG  . GLU A 1 243 ? -18.355 15.584  -7.969  1.00 90.78 243 A 1 
ATOM   1952 C CD  . GLU A 1 243 ? -19.834 15.631  -8.341  1.00 86.19 243 A 1 
ATOM   1953 O OE1 . GLU A 1 243 ? -20.689 15.327  -7.477  1.00 80.53 243 A 1 
ATOM   1954 O OE2 . GLU A 1 243 ? -20.146 15.955  -9.491  1.00 79.83 243 A 1 
ATOM   1955 N N   . TYR A 1 244 ? -16.342 12.416  -9.236  1.00 98.66 244 A 1 
ATOM   1956 C CA  . TYR A 1 244 ? -15.524 12.311  -10.441 1.00 98.68 244 A 1 
ATOM   1957 C C   . TYR A 1 244 ? -15.428 10.875  -10.973 1.00 98.61 244 A 1 
ATOM   1958 O O   . TYR A 1 244 ? -14.398 10.464  -11.500 1.00 98.21 244 A 1 
ATOM   1959 C CB  . TYR A 1 244 ? -14.153 12.949  -10.197 1.00 98.69 244 A 1 
ATOM   1960 C CG  . TYR A 1 244 ? -14.245 14.425  -9.905  1.00 98.71 244 A 1 
ATOM   1961 C CD1 . TYR A 1 244 ? -14.427 15.357  -10.938 1.00 98.39 244 A 1 
ATOM   1962 C CD2 . TYR A 1 244 ? -14.183 14.896  -8.587  1.00 98.39 244 A 1 
ATOM   1963 C CE1 . TYR A 1 244 ? -14.541 16.720  -10.670 1.00 98.09 244 A 1 
ATOM   1964 C CE2 . TYR A 1 244 ? -14.302 16.256  -8.304  1.00 98.10 244 A 1 
ATOM   1965 C CZ  . TYR A 1 244 ? -14.484 17.169  -9.345  1.00 98.23 244 A 1 
ATOM   1966 O OH  . TYR A 1 244 ? -14.604 18.499  -9.072  1.00 97.41 244 A 1 
ATOM   1967 N N   . ASN A 1 245 ? -16.519 10.118  -10.866 1.00 98.58 245 A 1 
ATOM   1968 C CA  . ASN A 1 245 ? -16.573 8.740   -11.360 1.00 98.22 245 A 1 
ATOM   1969 C C   . ASN A 1 245 ? -16.383 8.617   -12.880 1.00 98.05 245 A 1 
ATOM   1970 O O   . ASN A 1 245 ? -16.041 7.546   -13.372 1.00 96.91 245 A 1 
ATOM   1971 C CB  . ASN A 1 245 ? -17.899 8.092   -10.941 1.00 97.67 245 A 1 
ATOM   1972 C CG  . ASN A 1 245 ? -19.094 8.601   -11.723 1.00 97.23 245 A 1 
ATOM   1973 O OD1 . ASN A 1 245 ? -19.279 9.790   -11.916 1.00 92.68 245 A 1 
ATOM   1974 N ND2 . ASN A 1 245 ? -19.927 7.704   -12.201 1.00 91.69 245 A 1 
ATOM   1975 N N   . ASP A 1 246 ? -16.597 9.704   -13.615 1.00 98.18 246 A 1 
ATOM   1976 C CA  . ASP A 1 246 ? -16.336 9.783   -15.046 1.00 97.88 246 A 1 
ATOM   1977 C C   . ASP A 1 246 ? -14.850 9.980   -15.377 1.00 97.98 246 A 1 
ATOM   1978 O O   . ASP A 1 246 ? -14.422 9.714   -16.500 1.00 97.03 246 A 1 
ATOM   1979 C CB  . ASP A 1 246 ? -17.174 10.921  -15.660 1.00 97.34 246 A 1 
ATOM   1980 C CG  . ASP A 1 246 ? -16.876 12.287  -15.038 1.00 96.72 246 A 1 
ATOM   1981 O OD1 . ASP A 1 246 ? -16.807 12.396  -13.793 1.00 94.88 246 A 1 
ATOM   1982 O OD2 . ASP A 1 246 ? -16.738 13.265  -15.796 1.00 94.19 246 A 1 
ATOM   1983 N N   . VAL A 1 247 ? -14.061 10.412  -14.402 1.00 98.36 247 A 1 
ATOM   1984 C CA  . VAL A 1 247 ? -12.624 10.644  -14.541 1.00 98.49 247 A 1 
ATOM   1985 C C   . VAL A 1 247 ? -11.814 9.508   -13.906 1.00 98.52 247 A 1 
ATOM   1986 O O   . VAL A 1 247 ? -10.809 9.073   -14.466 1.00 98.21 247 A 1 
ATOM   1987 C CB  . VAL A 1 247 ? -12.234 11.995  -13.901 1.00 98.44 247 A 1 
ATOM   1988 C CG1 . VAL A 1 247 ? -10.732 12.249  -13.976 1.00 97.93 247 A 1 
ATOM   1989 C CG2 . VAL A 1 247 ? -12.963 13.157  -14.581 1.00 97.91 247 A 1 
ATOM   1990 N N   . ILE A 1 248 ? -12.241 9.027   -12.740 1.00 98.52 248 A 1 
ATOM   1991 C CA  . ILE A 1 248 ? -11.478 8.086   -11.926 1.00 98.63 248 A 1 
ATOM   1992 C C   . ILE A 1 248 ? -11.789 6.643   -12.331 1.00 98.48 248 A 1 
ATOM   1993 O O   . ILE A 1 248 ? -12.911 6.168   -12.167 1.00 98.15 248 A 1 
ATOM   1994 C CB  . ILE A 1 248 ? -11.746 8.322   -10.425 1.00 98.68 248 A 1 
ATOM   1995 C CG1 . ILE A 1 248 ? -11.306 9.747   -10.017 1.00 98.43 248 A 1 
ATOM   1996 C CG2 . ILE A 1 248 ? -11.025 7.268   -9.577  1.00 98.47 248 A 1 
ATOM   1997 C CD1 . ILE A 1 248 ? -11.720 10.147  -8.611  1.00 98.24 248 A 1 
ATOM   1998 N N   . LEU A 1 249 ? -10.769 5.932   -12.811 1.00 98.46 249 A 1 
ATOM   1999 C CA  . LEU A 1 249 ? -10.897 4.515   -13.164 1.00 98.15 249 A 1 
ATOM   2000 C C   . LEU A 1 249 ? -10.916 3.598   -11.936 1.00 98.24 249 A 1 
ATOM   2001 O O   . LEU A 1 249 ? -11.463 2.506   -11.992 1.00 97.29 249 A 1 
ATOM   2002 C CB  . LEU A 1 249 ? -9.751  4.092   -14.087 1.00 97.39 249 A 1 
ATOM   2003 C CG  . LEU A 1 249 ? -9.589  4.899   -15.388 1.00 95.22 249 A 1 
ATOM   2004 C CD1 . LEU A 1 249 ? -8.517  4.244   -16.240 1.00 93.16 249 A 1 
ATOM   2005 C CD2 . LEU A 1 249 ? -10.890 4.992   -16.170 1.00 92.94 249 A 1 
ATOM   2006 N N   . GLY A 1 250 ? -10.306 4.035   -10.848 1.00 98.51 250 A 1 
ATOM   2007 C CA  . GLY A 1 250 ? -10.214 3.280   -9.610  1.00 98.64 250 A 1 
ATOM   2008 C C   . GLY A 1 250 ? -9.310  3.976   -8.604  1.00 98.77 250 A 1 
ATOM   2009 O O   . GLY A 1 250 ? -8.527  4.851   -8.956  1.00 98.63 250 A 1 
ATOM   2010 N N   . VAL A 1 251 ? -9.432  3.547   -7.344  1.00 98.80 251 A 1 
ATOM   2011 C CA  . VAL A 1 251 ? -8.647  4.061   -6.221  1.00 98.89 251 A 1 
ATOM   2012 C C   . VAL A 1 251 ? -7.842  2.918   -5.614  1.00 98.88 251 A 1 
ATOM   2013 O O   . VAL A 1 251 ? -8.380  1.829   -5.401  1.00 98.64 251 A 1 
ATOM   2014 C CB  . VAL A 1 251 ? -9.561  4.706   -5.161  1.00 98.75 251 A 1 
ATOM   2015 C CG1 . VAL A 1 251 ? -8.751  5.292   -4.010  1.00 98.34 251 A 1 
ATOM   2016 C CG2 . VAL A 1 251 ? -10.432 5.816   -5.765  1.00 98.31 251 A 1 
ATOM   2017 N N   . LEU A 1 252 ? -6.563  3.146   -5.338  1.00 98.85 252 A 1 
ATOM   2018 C CA  . LEU A 1 252 ? -5.681  2.159   -4.726  1.00 98.86 252 A 1 
ATOM   2019 C C   . LEU A 1 252 ? -5.273  2.630   -3.332  1.00 98.81 252 A 1 
ATOM   2020 O O   . LEU A 1 252 ? -4.775  3.744   -3.176  1.00 98.44 252 A 1 
ATOM   2021 C CB  . LEU A 1 252 ? -4.440  1.922   -5.595  1.00 98.61 252 A 1 
ATOM   2022 C CG  . LEU A 1 252 ? -4.610  0.963   -6.783  1.00 96.63 252 A 1 
ATOM   2023 C CD1 . LEU A 1 252 ? -5.629  1.438   -7.795  1.00 90.81 252 A 1 
ATOM   2024 C CD2 . LEU A 1 252 ? -3.275  0.776   -7.486  1.00 90.82 252 A 1 
ATOM   2025 N N   . CYS A 1 253 ? -5.476  1.771   -2.332  1.00 98.64 253 A 1 
ATOM   2026 C CA  . CYS A 1 253 ? -5.151  2.053   -0.940  1.00 98.59 253 A 1 
ATOM   2027 C C   . CYS A 1 253 ? -4.315  0.938   -0.318  1.00 98.50 253 A 1 
ATOM   2028 O O   . CYS A 1 253 ? -4.274  -0.186  -0.823  1.00 97.54 253 A 1 
ATOM   2029 C CB  . CYS A 1 253 ? -6.433  2.241   -0.115  1.00 97.95 253 A 1 
ATOM   2030 S SG  . CYS A 1 253 ? -7.583  3.494   -0.701  1.00 96.83 253 A 1 
ATOM   2031 N N   . GLY A 1 254 ? -3.690  1.238   0.814   1.00 98.29 254 A 1 
ATOM   2032 C CA  . GLY A 1 254 ? -2.997  0.272   1.656   1.00 98.05 254 A 1 
ATOM   2033 C C   . GLY A 1 254 ? -3.493  0.355   3.099   1.00 97.79 254 A 1 
ATOM   2034 O O   . GLY A 1 254 ? -4.703  0.371   3.337   1.00 96.41 254 A 1 
ATOM   2035 N N   . HIS A 1 255 ? -2.564  0.416   4.050   1.00 97.03 255 A 1 
ATOM   2036 C CA  . HIS A 1 255 ? -2.778  0.680   5.479   1.00 96.65 255 A 1 
ATOM   2037 C C   . HIS A 1 255 ? -3.386  -0.475  6.281   1.00 96.57 255 A 1 
ATOM   2038 O O   . HIS A 1 255 ? -2.923  -0.758  7.384   1.00 93.95 255 A 1 
ATOM   2039 C CB  . HIS A 1 255 ? -3.613  1.957   5.646   1.00 95.49 255 A 1 
ATOM   2040 C CG  . HIS A 1 255 ? -3.902  2.317   7.074   1.00 95.85 255 A 1 
ATOM   2041 N ND1 . HIS A 1 255 ? -2.941  2.647   7.989   1.00 92.68 255 A 1 
ATOM   2042 C CD2 . HIS A 1 255 ? -5.104  2.380   7.701   1.00 92.25 255 A 1 
ATOM   2043 C CE1 . HIS A 1 255 ? -3.545  2.908   9.149   1.00 92.23 255 A 1 
ATOM   2044 N NE2 . HIS A 1 255 ? -4.866  2.755   9.010   1.00 92.73 255 A 1 
ATOM   2045 N N   . LEU A 1 256 ? -4.415  -1.144  5.766   1.00 96.40 256 A 1 
ATOM   2046 C CA  . LEU A 1 256 ? -5.131  -2.161  6.526   1.00 95.40 256 A 1 
ATOM   2047 C C   . LEU A 1 256 ? -4.448  -3.534  6.512   1.00 94.96 256 A 1 
ATOM   2048 O O   . LEU A 1 256 ? -4.795  -4.394  7.321   1.00 92.29 256 A 1 
ATOM   2049 C CB  . LEU A 1 256 ? -6.574  -2.291  6.027   1.00 94.94 256 A 1 
ATOM   2050 C CG  . LEU A 1 256 ? -7.427  -1.015  6.152   1.00 94.11 256 A 1 
ATOM   2051 C CD1 . LEU A 1 256 ? -8.851  -1.312  5.720   1.00 93.05 256 A 1 
ATOM   2052 C CD2 . LEU A 1 256 ? -7.430  -0.464  7.568   1.00 93.57 256 A 1 
ATOM   2053 N N   . HIS A 1 257 ? -3.504  -3.747  5.599   1.00 94.81 257 A 1 
ATOM   2054 C CA  . HIS A 1 257 ? -2.753  -4.999  5.418   1.00 95.32 257 A 1 
ATOM   2055 C C   . HIS A 1 257 ? -3.576  -6.169  4.876   1.00 96.02 257 A 1 
ATOM   2056 O O   . HIS A 1 257 ? -3.017  -7.222  4.580   1.00 94.06 257 A 1 
ATOM   2057 C CB  . HIS A 1 257 ? -2.035  -5.396  6.718   1.00 94.46 257 A 1 
ATOM   2058 C CG  . HIS A 1 257 ? -0.997  -4.435  7.194   1.00 94.99 257 A 1 
ATOM   2059 N ND1 . HIS A 1 257 ? 0.188   -4.827  7.771   1.00 90.40 257 A 1 
ATOM   2060 C CD2 . HIS A 1 257 ? -0.975  -3.075  7.169   1.00 89.71 257 A 1 
ATOM   2061 C CE1 . HIS A 1 257 ? 0.887   -3.741  8.080   1.00 90.21 257 A 1 
ATOM   2062 N NE2 . HIS A 1 257 ? 0.209   -2.663  7.724   1.00 91.15 257 A 1 
ATOM   2063 N N   . THR A 1 258 ? -4.879  -5.990  4.732   1.00 95.49 258 A 1 
ATOM   2064 C CA  . THR A 1 258 ? -5.815  -7.028  4.303   1.00 95.47 258 A 1 
ATOM   2065 C C   . THR A 1 258 ? -6.315  -6.780  2.883   1.00 96.29 258 A 1 
ATOM   2066 O O   . THR A 1 258 ? -6.316  -5.652  2.394   1.00 95.37 258 A 1 
ATOM   2067 C CB  . THR A 1 258 ? -6.993  -7.135  5.282   1.00 94.18 258 A 1 
ATOM   2068 O OG1 . THR A 1 258 ? -7.534  -5.848  5.527   1.00 90.34 258 A 1 
ATOM   2069 C CG2 . THR A 1 258 ? -6.541  -7.729  6.608   1.00 89.04 258 A 1 
ATOM   2070 N N   . ASP A 1 259 ? -6.751  -7.846  2.233   1.00 96.66 259 A 1 
ATOM   2071 C CA  . ASP A 1 259 ? -7.260  -7.824  0.864   1.00 97.24 259 A 1 
ATOM   2072 C C   . ASP A 1 259 ? -8.771  -7.587  0.885   1.00 97.19 259 A 1 
ATOM   2073 O O   . ASP A 1 259 ? -9.555  -8.484  1.195   1.00 96.37 259 A 1 
ATOM   2074 C CB  . ASP A 1 259 ? -6.885  -9.144  0.187   1.00 97.13 259 A 1 
ATOM   2075 C CG  . ASP A 1 259 ? -7.442  -9.322  -1.215  1.00 97.14 259 A 1 
ATOM   2076 O OD1 . ASP A 1 259 ? -8.116  -8.416  -1.744  1.00 95.65 259 A 1 
ATOM   2077 O OD2 . ASP A 1 259 ? -7.189  -10.395 -1.793  1.00 95.47 259 A 1 
ATOM   2078 N N   . THR A 1 260 ? -9.184  -6.369  0.588   1.00 97.19 260 A 1 
ATOM   2079 C CA  . THR A 1 260 ? -10.596 -6.004  0.596   1.00 97.29 260 A 1 
ATOM   2080 C C   . THR A 1 260 ? -10.865 -4.850  -0.378  1.00 97.72 260 A 1 
ATOM   2081 O O   . THR A 1 260 ? -9.970  -4.422  -1.116  1.00 97.38 260 A 1 
ATOM   2082 C CB  . THR A 1 260 ? -11.076 -5.702  2.025   1.00 96.08 260 A 1 
ATOM   2083 O OG1 . THR A 1 260 ? -12.483 -5.584  2.067   1.00 91.09 260 A 1 
ATOM   2084 C CG2 . THR A 1 260 ? -10.450 -4.427  2.589   1.00 91.93 260 A 1 
ATOM   2085 N N   . PHE A 1 261 ? -12.098 -4.367  -0.409  1.00 97.71 261 A 1 
ATOM   2086 C CA  . PHE A 1 261 ? -12.514 -3.320  -1.330  1.00 97.79 261 A 1 
ATOM   2087 C C   . PHE A 1 261 ? -13.569 -2.408  -0.707  1.00 97.69 261 A 1 
ATOM   2088 O O   . PHE A 1 261 ? -14.182 -2.733  0.318   1.00 97.09 261 A 1 
ATOM   2089 C CB  . PHE A 1 261 ? -13.022 -3.938  -2.641  1.00 97.57 261 A 1 
ATOM   2090 C CG  . PHE A 1 261 ? -14.238 -4.821  -2.482  1.00 97.57 261 A 1 
ATOM   2091 C CD1 . PHE A 1 261 ? -15.537 -4.292  -2.560  1.00 96.59 261 A 1 
ATOM   2092 C CD2 . PHE A 1 261 ? -14.090 -6.201  -2.250  1.00 96.28 261 A 1 
ATOM   2093 C CE1 . PHE A 1 261 ? -16.657 -5.104  -2.412  1.00 95.40 261 A 1 
ATOM   2094 C CE2 . PHE A 1 261 ? -15.208 -7.023  -2.101  1.00 95.42 261 A 1 
ATOM   2095 C CZ  . PHE A 1 261 ? -16.486 -6.471  -2.185  1.00 95.72 261 A 1 
ATOM   2096 N N   . ARG A 1 262 ? -13.784 -1.261  -1.334  1.00 98.00 262 A 1 
ATOM   2097 C CA  . ARG A 1 262 ? -14.825 -0.301  -0.986  1.00 98.02 262 A 1 
ATOM   2098 C C   . ARG A 1 262 ? -15.545 0.134   -2.254  1.00 98.32 262 A 1 
ATOM   2099 O O   . ARG A 1 262 ? -14.909 0.334   -3.288  1.00 98.08 262 A 1 
ATOM   2100 C CB  . ARG A 1 262 ? -14.225 0.933   -0.294  1.00 97.23 262 A 1 
ATOM   2101 C CG  . ARG A 1 262 ? -13.338 0.641   0.917   1.00 94.71 262 A 1 
ATOM   2102 C CD  . ARG A 1 262 ? -14.146 0.270   2.143   1.00 92.08 262 A 1 
ATOM   2103 N NE  . ARG A 1 262 ? -13.273 -0.064  3.272   1.00 92.18 262 A 1 
ATOM   2104 C CZ  . ARG A 1 262 ? -12.919 -1.284  3.662   1.00 92.38 262 A 1 
ATOM   2105 N NH1 . ARG A 1 262 ? -13.334 -2.362  3.022   1.00 85.97 262 A 1 
ATOM   2106 N NH2 . ARG A 1 262 ? -12.148 -1.448  4.691   1.00 87.70 262 A 1 
ATOM   2107 N N   . ILE A 1 263 ? -16.844 0.308   -2.153  1.00 98.06 263 A 1 
ATOM   2108 C CA  . ILE A 1 263 ? -17.653 0.935   -3.201  1.00 98.14 263 A 1 
ATOM   2109 C C   . ILE A 1 263 ? -18.028 2.323   -2.674  1.00 98.27 263 A 1 
ATOM   2110 O O   . ILE A 1 263 ? -18.858 2.442   -1.775  1.00 97.73 263 A 1 
ATOM   2111 C CB  . ILE A 1 263 ? -18.895 0.100   -3.554  1.00 98.02 263 A 1 
ATOM   2112 C CG1 . ILE A 1 263 ? -18.496 -1.349  -3.917  1.00 97.26 263 A 1 
ATOM   2113 C CG2 . ILE A 1 263 ? -19.644 0.772   -4.712  1.00 97.36 263 A 1 
ATOM   2114 C CD1 . ILE A 1 263 ? -19.678 -2.293  -4.125  1.00 95.41 263 A 1 
ATOM   2115 N N   . LEU A 1 264 ? -17.377 3.352   -3.193  1.00 98.40 264 A 1 
ATOM   2116 C CA  . LEU A 1 264 ? -17.576 4.725   -2.749  1.00 98.49 264 A 1 
ATOM   2117 C C   . LEU A 1 264 ? -18.688 5.354   -3.580  1.00 98.43 264 A 1 
ATOM   2118 O O   . LEU A 1 264 ? -18.597 5.361   -4.809  1.00 98.04 264 A 1 
ATOM   2119 C CB  . LEU A 1 264 ? -16.276 5.518   -2.877  1.00 98.31 264 A 1 
ATOM   2120 C CG  . LEU A 1 264 ? -15.048 4.885   -2.203  1.00 97.60 264 A 1 
ATOM   2121 C CD1 . LEU A 1 264 ? -13.825 5.769   -2.427  1.00 96.39 264 A 1 
ATOM   2122 C CD2 . LEU A 1 264 ? -15.266 4.682   -0.710  1.00 96.06 264 A 1 
ATOM   2123 N N   . SER A 1 265 ? -19.729 5.876   -2.925  1.00 98.13 265 A 1 
ATOM   2124 C CA  . SER A 1 265 ? -20.939 6.330   -3.606  1.00 97.80 265 A 1 
ATOM   2125 C C   . SER A 1 265 ? -21.367 7.732   -3.188  1.00 98.04 265 A 1 
ATOM   2126 O O   . SER A 1 265 ? -21.315 8.081   -2.009  1.00 97.24 265 A 1 
ATOM   2127 C CB  . SER A 1 265 ? -22.098 5.364   -3.352  1.00 96.27 265 A 1 
ATOM   2128 O OG  . SER A 1 265 ? -21.774 4.049   -3.748  1.00 80.72 265 A 1 
ATOM   2129 N N   . LYS A 1 266 ? -21.849 8.501   -4.159  1.00 97.75 266 A 1 
ATOM   2130 C CA  . LYS A 1 266 ? -22.569 9.756   -3.952  1.00 97.41 266 A 1 
ATOM   2131 C C   . LYS A 1 266 ? -23.775 9.738   -4.892  1.00 97.33 266 A 1 
ATOM   2132 O O   . LYS A 1 266 ? -23.634 9.965   -6.098  1.00 95.82 266 A 1 
ATOM   2133 C CB  . LYS A 1 266 ? -21.650 10.942  -4.224  1.00 96.67 266 A 1 
ATOM   2134 C CG  . LYS A 1 266 ? -22.339 12.293  -4.000  1.00 94.32 266 A 1 
ATOM   2135 C CD  . LYS A 1 266 ? -21.395 13.443  -4.350  1.00 91.41 266 A 1 
ATOM   2136 C CE  . LYS A 1 266 ? -22.066 14.790  -4.154  1.00 85.56 266 A 1 
ATOM   2137 N NZ  . LYS A 1 266 ? -21.173 15.890  -4.608  1.00 77.81 266 A 1 
ATOM   2138 N N   . GLY A 1 267 ? -24.939 9.409   -4.354  1.00 96.35 267 A 1 
ATOM   2139 C CA  . GLY A 1 267 ? -26.100 9.133   -5.182  1.00 95.89 267 A 1 
ATOM   2140 C C   . GLY A 1 267 ? -25.825 7.951   -6.106  1.00 96.48 267 A 1 
ATOM   2141 O O   . GLY A 1 267 ? -25.420 6.885   -5.651  1.00 94.41 267 A 1 
ATOM   2142 N N   . ASN A 1 268 ? -26.004 8.157   -7.403  1.00 97.13 268 A 1 
ATOM   2143 C CA  . ASN A 1 268 ? -25.738 7.125   -8.399  1.00 96.82 268 A 1 
ATOM   2144 C C   . ASN A 1 268 ? -24.287 7.103   -8.899  1.00 97.49 268 A 1 
ATOM   2145 O O   . ASN A 1 268 ? -23.914 6.206   -9.649  1.00 95.92 268 A 1 
ATOM   2146 C CB  . ASN A 1 268 ? -26.701 7.298   -9.582  1.00 94.82 268 A 1 
ATOM   2147 C CG  . ASN A 1 268 ? -28.142 7.025   -9.203  1.00 84.31 268 A 1 
ATOM   2148 O OD1 . ASN A 1 268 ? -28.441 6.248   -8.308  1.00 71.74 268 A 1 
ATOM   2149 N ND2 . ASN A 1 268 ? -29.069 7.657   -9.892  1.00 73.39 268 A 1 
ATOM   2150 N N   . LYS A 1 269 ? -23.471 8.068   -8.492  1.00 98.06 269 A 1 
ATOM   2151 C CA  . LYS A 1 269 ? -22.064 8.125   -8.882  1.00 98.27 269 A 1 
ATOM   2152 C C   . LYS A 1 269 ? -21.249 7.225   -7.960  1.00 98.37 269 A 1 
ATOM   2153 O O   . LYS A 1 269 ? -21.321 7.361   -6.740  1.00 97.89 269 A 1 
ATOM   2154 C CB  . LYS A 1 269 ? -21.545 9.559   -8.832  1.00 97.99 269 A 1 
ATOM   2155 C CG  . LYS A 1 269 ? -22.242 10.486  -9.833  1.00 96.61 269 A 1 
ATOM   2156 C CD  . LYS A 1 269 ? -21.598 11.862  -9.805  1.00 94.02 269 A 1 
ATOM   2157 C CE  . LYS A 1 269 ? -22.231 12.795  -10.829 1.00 87.89 269 A 1 
ATOM   2158 N NZ  . LYS A 1 269 ? -21.514 14.080  -10.896 1.00 80.58 269 A 1 
ATOM   2159 N N   . LYS A 1 270 ? -20.476 6.308   -8.549  1.00 98.54 270 A 1 
ATOM   2160 C CA  . LYS A 1 270 ? -19.738 5.303   -7.789  1.00 98.54 270 A 1 
ATOM   2161 C C   . LYS A 1 270 ? -18.324 5.123   -8.341  1.00 98.57 270 A 1 
ATOM   2162 O O   . LYS A 1 270 ? -18.127 5.156   -9.552  1.00 98.04 270 A 1 
ATOM   2163 C CB  . LYS A 1 270 ? -20.486 3.961   -7.807  1.00 98.16 270 A 1 
ATOM   2164 C CG  . LYS A 1 270 ? -21.882 4.037   -7.196  1.00 97.34 270 A 1 
ATOM   2165 C CD  . LYS A 1 270 ? -22.627 2.715   -7.333  1.00 95.83 270 A 1 
ATOM   2166 C CE  . LYS A 1 270 ? -24.054 2.885   -6.835  1.00 92.31 270 A 1 
ATOM   2167 N NZ  . LYS A 1 270 ? -24.876 1.682   -7.081  1.00 85.38 270 A 1 
ATOM   2168 N N   . VAL A 1 271 ? -17.370 4.877   -7.448  1.00 98.67 271 A 1 
ATOM   2169 C CA  . VAL A 1 271 ? -16.007 4.481   -7.801  1.00 98.63 271 A 1 
ATOM   2170 C C   . VAL A 1 271 ? -15.558 3.315   -6.931  1.00 98.60 271 A 1 
ATOM   2171 O O   . VAL A 1 271 ? -15.989 3.191   -5.779  1.00 98.15 271 A 1 
ATOM   2172 C CB  . VAL A 1 271 ? -14.994 5.638   -7.706  1.00 97.79 271 A 1 
ATOM   2173 C CG1 . VAL A 1 271 ? -15.326 6.748   -8.698  1.00 91.27 271 A 1 
ATOM   2174 C CG2 . VAL A 1 271 ? -14.904 6.223   -6.297  1.00 90.99 271 A 1 
ATOM   2175 N N   . MET A 1 272 ? -14.686 2.478   -7.468  1.00 98.54 272 A 1 
ATOM   2176 C CA  . MET A 1 272 ? -14.082 1.390   -6.709  1.00 98.68 272 A 1 
ATOM   2177 C C   . MET A 1 272 ? -12.811 1.844   -6.006  1.00 98.72 272 A 1 
ATOM   2178 O O   . MET A 1 272 ? -11.994 2.546   -6.601  1.00 98.53 272 A 1 
ATOM   2179 C CB  . MET A 1 272 ? -13.752 0.200   -7.619  1.00 98.39 272 A 1 
ATOM   2180 C CG  . MET A 1 272 ? -14.988 -0.569  -8.078  1.00 96.96 272 A 1 
ATOM   2181 S SD  . MET A 1 272 ? -16.055 -1.136  -6.735  1.00 97.59 272 A 1 
ATOM   2182 C CE  . MET A 1 272 ? -14.910 -2.110  -5.747  1.00 95.03 272 A 1 
ATOM   2183 N N   . ALA A 1 273 ? -12.628 1.388   -4.777  1.00 98.61 273 A 1 
ATOM   2184 C CA  . ALA A 1 273 ? -11.361 1.481   -4.074  1.00 98.62 273 A 1 
ATOM   2185 C C   . ALA A 1 273 ? -10.893 0.081   -3.668  1.00 98.54 273 A 1 
ATOM   2186 O O   . ALA A 1 273 ? -11.685 -0.723  -3.166  1.00 98.13 273 A 1 
ATOM   2187 C CB  . ALA A 1 273 ? -11.490 2.411   -2.875  1.00 98.52 273 A 1 
ATOM   2188 N N   . PHE A 1 274 ? -9.622  -0.204  -3.883  1.00 98.69 274 A 1 
ATOM   2189 C CA  . PHE A 1 274 ? -9.024  -1.503  -3.621  1.00 98.65 274 A 1 
ATOM   2190 C C   . PHE A 1 274 ? -7.965  -1.369  -2.535  1.00 98.64 274 A 1 
ATOM   2191 O O   . PHE A 1 274 ? -6.995  -0.629  -2.711  1.00 98.33 274 A 1 
ATOM   2192 C CB  . PHE A 1 274 ? -8.408  -2.070  -4.903  1.00 98.53 274 A 1 
ATOM   2193 C CG  . PHE A 1 274 ? -9.377  -2.129  -6.048  1.00 98.44 274 A 1 
ATOM   2194 C CD1 . PHE A 1 274 ? -10.363 -3.120  -6.085  1.00 97.59 274 A 1 
ATOM   2195 C CD2 . PHE A 1 274 ? -9.333  -1.168  -7.062  1.00 97.54 274 A 1 
ATOM   2196 C CE1 . PHE A 1 274 ? -11.295 -3.153  -7.123  1.00 96.82 274 A 1 
ATOM   2197 C CE2 . PHE A 1 274 ? -10.262 -1.191  -8.100  1.00 96.83 274 A 1 
ATOM   2198 C CZ  . PHE A 1 274 ? -11.245 -2.185  -8.127  1.00 97.16 274 A 1 
ATOM   2199 N N   . ILE A 1 275 ? -8.139  -2.082  -1.437  1.00 98.20 275 A 1 
ATOM   2200 C CA  . ILE A 1 275 ? -7.140  -2.167  -0.380  1.00 98.15 275 A 1 
ATOM   2201 C C   . ILE A 1 275 ? -6.222  -3.331  -0.725  1.00 98.10 275 A 1 
ATOM   2202 O O   . ILE A 1 275 ? -6.637  -4.491  -0.709  1.00 97.48 275 A 1 
ATOM   2203 C CB  . ILE A 1 275 ? -7.766  -2.308  1.019   1.00 97.75 275 A 1 
ATOM   2204 C CG1 . ILE A 1 275 ? -8.538  -1.040  1.430   1.00 96.12 275 A 1 
ATOM   2205 C CG2 . ILE A 1 275 ? -6.666  -2.556  2.051   1.00 96.19 275 A 1 
ATOM   2206 C CD1 . ILE A 1 275 ? -9.904  -0.885  0.796   1.00 89.66 275 A 1 
ATOM   2207 N N   . GLY A 1 276 ? -4.988  -3.017  -1.091  1.00 97.74 276 A 1 
ATOM   2208 C CA  . GLY A 1 276 ? -4.009  -4.023  -1.460  1.00 97.67 276 A 1 
ATOM   2209 C C   . GLY A 1 276 ? -3.419  -4.733  -0.249  1.00 97.60 276 A 1 
ATOM   2210 O O   . GLY A 1 276 ? -3.178  -4.092  0.776   1.00 96.21 276 A 1 
ATOM   2211 N N   . PRO A 1 277 ? -3.168  -6.052  -0.338  1.00 97.66 277 A 1 
ATOM   2212 C CA  . PRO A 1 277 ? -2.569  -6.788  0.766   1.00 97.60 277 A 1 
ATOM   2213 C C   . PRO A 1 277 ? -1.105  -6.377  0.984   1.00 97.77 277 A 1 
ATOM   2214 O O   . PRO A 1 277 ? -0.388  -6.056  0.034   1.00 96.88 277 A 1 
ATOM   2215 C CB  . PRO A 1 277 ? -2.691  -8.251  0.348   1.00 96.85 277 A 1 
ATOM   2216 C CG  . PRO A 1 277 ? -2.639  -8.188  -1.166  1.00 95.78 277 A 1 
ATOM   2217 C CD  . PRO A 1 277 ? -3.380  -6.910  -1.503  1.00 97.01 277 A 1 
ATOM   2218 N N   . SER A 1 278 ? -0.670  -6.407  2.234   1.00 97.36 278 A 1 
ATOM   2219 C CA  . SER A 1 278 ? 0.654   -5.942  2.630   1.00 97.59 278 A 1 
ATOM   2220 C C   . SER A 1 278 ? 1.771   -6.944  2.343   1.00 97.81 278 A 1 
ATOM   2221 O O   . SER A 1 278 ? 1.553   -8.153  2.286   1.00 97.48 278 A 1 
ATOM   2222 C CB  . SER A 1 278 ? 0.659   -5.599  4.119   1.00 96.69 278 A 1 
ATOM   2223 O OG  . SER A 1 278 ? 0.390   -6.750  4.905   1.00 94.12 278 A 1 
ATOM   2224 N N   . VAL A 1 279 ? 2.985   -6.431  2.238   1.00 97.52 279 A 1 
ATOM   2225 C CA  . VAL A 1 279 ? 4.189   -7.261  2.372   1.00 97.44 279 A 1 
ATOM   2226 C C   . VAL A 1 279 ? 4.375   -7.674  3.833   1.00 97.23 279 A 1 
ATOM   2227 O O   . VAL A 1 279 ? 4.794   -8.796  4.110   1.00 96.16 279 A 1 
ATOM   2228 C CB  . VAL A 1 279 ? 5.434   -6.501  1.876   1.00 97.32 279 A 1 
ATOM   2229 C CG1 . VAL A 1 279 ? 6.711   -7.327  2.063   1.00 95.55 279 A 1 
ATOM   2230 C CG2 . VAL A 1 279 ? 5.296   -6.132  0.403   1.00 95.86 279 A 1 
ATOM   2231 N N   . ASP A 1 280 ? 4.050   -6.786  4.754   1.00 96.70 280 A 1 
ATOM   2232 C CA  . ASP A 1 280 ? 4.231   -7.007  6.185   1.00 96.41 280 A 1 
ATOM   2233 C C   . ASP A 1 280 ? 3.413   -8.182  6.725   1.00 96.53 280 A 1 
ATOM   2234 O O   . ASP A 1 280 ? 2.323   -8.485  6.249   1.00 94.77 280 A 1 
ATOM   2235 C CB  . ASP A 1 280 ? 3.859   -5.723  6.941   1.00 94.81 280 A 1 
ATOM   2236 C CG  . ASP A 1 280 ? 4.239   -5.784  8.410   1.00 94.25 280 A 1 
ATOM   2237 O OD1 . ASP A 1 280 ? 5.282   -6.389  8.726   1.00 89.26 280 A 1 
ATOM   2238 O OD2 . ASP A 1 280 ? 3.492   -5.237  9.251   1.00 88.97 280 A 1 
ATOM   2239 N N   . THR A 1 281 ? 3.945   -8.837  7.753   1.00 94.65 281 A 1 
ATOM   2240 C CA  . THR A 1 281 ? 3.331   -9.993  8.414   1.00 93.34 281 A 1 
ATOM   2241 C C   . THR A 1 281 ? 2.762   -9.686  9.799   1.00 91.46 281 A 1 
ATOM   2242 O O   . THR A 1 281 ? 2.184   -10.574 10.420  1.00 87.16 281 A 1 
ATOM   2243 C CB  . THR A 1 281 ? 4.340   -11.130 8.534   1.00 92.22 281 A 1 
ATOM   2244 O OG1 . THR A 1 281 ? 5.578   -10.642 9.010   1.00 87.47 281 A 1 
ATOM   2245 C CG2 . THR A 1 281 ? 4.591   -11.798 7.193   1.00 87.75 281 A 1 
ATOM   2246 N N   . TRP A 1 282 ? 2.890   -8.458  10.275  1.00 89.89 282 A 1 
ATOM   2247 C CA  . TRP A 1 282 ? 2.548   -8.082  11.656  1.00 85.75 282 A 1 
ATOM   2248 C C   . TRP A 1 282 ? 1.147   -8.510  12.090  1.00 84.93 282 A 1 
ATOM   2249 O O   . TRP A 1 282 ? 0.942   -8.935  13.230  1.00 78.77 282 A 1 
ATOM   2250 C CB  . TRP A 1 282 ? 2.675   -6.566  11.808  1.00 80.91 282 A 1 
ATOM   2251 C CG  . TRP A 1 282 ? 2.478   -6.060  13.199  1.00 77.97 282 A 1 
ATOM   2252 C CD1 . TRP A 1 282 ? 1.289   -5.803  13.818  1.00 67.80 282 A 1 
ATOM   2253 C CD2 . TRP A 1 282 ? 3.508   -5.747  14.175  1.00 71.80 282 A 1 
ATOM   2254 N NE1 . TRP A 1 282 ? 1.517   -5.344  15.105  1.00 63.58 282 A 1 
ATOM   2255 C CE2 . TRP A 1 282 ? 2.856   -5.296  15.347  1.00 66.46 282 A 1 
ATOM   2256 C CE3 . TRP A 1 282 ? 4.909   -5.789  14.149  1.00 61.85 282 A 1 
ATOM   2257 C CZ2 . TRP A 1 282 ? 3.588   -4.897  16.485  1.00 63.05 282 A 1 
ATOM   2258 C CZ3 . TRP A 1 282 ? 5.632   -5.392  15.280  1.00 58.31 282 A 1 
ATOM   2259 C CH2 . TRP A 1 282 ? 4.972   -4.953  16.426  1.00 59.22 282 A 1 
ATOM   2260 N N   . LEU A 1 283 ? 0.164   -8.422  11.207  1.00 86.94 283 A 1 
ATOM   2261 C CA  . LEU A 1 283 ? -1.221  -8.775  11.509  1.00 86.05 283 A 1 
ATOM   2262 C C   . LEU A 1 283 ? -1.549  -10.248 11.245  1.00 87.22 283 A 1 
ATOM   2263 O O   . LEU A 1 283 ? -2.723  -10.628 11.218  1.00 83.24 283 A 1 
ATOM   2264 C CB  . LEU A 1 283 ? -2.181  -7.838  10.764  1.00 82.37 283 A 1 
ATOM   2265 C CG  . LEU A 1 283 ? -2.046  -6.357  11.113  1.00 75.99 283 A 1 
ATOM   2266 C CD1 . LEU A 1 283 ? -3.079  -5.549  10.343  1.00 69.95 283 A 1 
ATOM   2267 C CD2 . LEU A 1 283 ? -2.220  -6.100  12.604  1.00 70.16 283 A 1 
ATOM   2268 N N   . GLY A 1 284 ? -0.532  -11.077 11.061  1.00 88.54 284 A 1 
ATOM   2269 C CA  . GLY A 1 284 ? -0.733  -12.490 10.783  1.00 89.27 284 A 1 
ATOM   2270 C C   . GLY A 1 284 ? -1.211  -12.749 9.361   1.00 91.26 284 A 1 
ATOM   2271 O O   . GLY A 1 284 ? -2.023  -13.641 9.134   1.00 88.90 284 A 1 
ATOM   2272 N N   . THR A 1 285 ? -0.722  -11.963 8.412   1.00 93.33 285 A 1 
ATOM   2273 C CA  . THR A 1 285 ? -1.041  -12.123 6.992   1.00 93.91 285 A 1 
ATOM   2274 C C   . THR A 1 285 ? 0.201   -12.522 6.217   1.00 94.68 285 A 1 
ATOM   2275 O O   . THR A 1 285 ? 1.307   -12.051 6.499   1.00 93.37 285 A 1 
ATOM   2276 C CB  . THR A 1 285 ? -1.653  -10.850 6.400   1.00 92.36 285 A 1 
ATOM   2277 O OG1 . THR A 1 285 ? -0.789  -9.740  6.607   1.00 86.02 285 A 1 
ATOM   2278 C CG2 . THR A 1 285 ? -2.994  -10.524 7.040   1.00 84.54 285 A 1 
ATOM   2279 N N   . SER A 1 286 ? 0.030   -13.393 5.239   1.00 95.35 286 A 1 
ATOM   2280 C CA  . SER A 1 286 ? 1.147   -13.812 4.391   1.00 96.12 286 A 1 
ATOM   2281 C C   . SER A 1 286 ? 1.626   -12.644 3.532   1.00 96.95 286 A 1 
ATOM   2282 O O   . SER A 1 286 ? 0.796   -11.949 2.943   1.00 96.60 286 A 1 
ATOM   2283 C CB  . SER A 1 286 ? 0.742   -14.971 3.489   1.00 95.42 286 A 1 
ATOM   2284 O OG  . SER A 1 286 ? 0.503   -16.133 4.265   1.00 91.67 286 A 1 
ATOM   2285 N N   . PRO A 1 287 ? 2.945   -12.418 3.423   1.00 97.10 287 A 1 
ATOM   2286 C CA  . PRO A 1 287 ? 3.490   -11.415 2.514   1.00 97.53 287 A 1 
ATOM   2287 C C   . PRO A 1 287 ? 2.851   -11.507 1.134   1.00 97.86 287 A 1 
ATOM   2288 O O   . PRO A 1 287 ? 2.718   -12.605 0.590   1.00 97.47 287 A 1 
ATOM   2289 C CB  . PRO A 1 287 ? 4.982   -11.735 2.438   1.00 97.11 287 A 1 
ATOM   2290 C CG  . PRO A 1 287 ? 5.284   -12.364 3.776   1.00 95.52 287 A 1 
ATOM   2291 C CD  . PRO A 1 287 ? 4.014   -13.106 4.143   1.00 96.99 287 A 1 
ATOM   2292 N N   . SER A 1 288 ? 2.445   -10.370 0.596   1.00 98.11 288 A 1 
ATOM   2293 C CA  . SER A 1 288 ? 1.693   -10.339 -0.651  1.00 98.33 288 A 1 
ATOM   2294 C C   . SER A 1 288 ? 2.101   -9.186  -1.553  1.00 98.50 288 A 1 
ATOM   2295 O O   . SER A 1 288 ? 2.600   -8.156  -1.104  1.00 98.24 288 A 1 
ATOM   2296 C CB  . SER A 1 288 ? 0.191   -10.242 -0.362  1.00 97.93 288 A 1 
ATOM   2297 O OG  . SER A 1 288 ? -0.259  -11.390 0.335   1.00 95.22 288 A 1 
ATOM   2298 N N   . ILE A 1 289 ? 1.859   -9.378  -2.844  1.00 98.49 289 A 1 
ATOM   2299 C CA  . ILE A 1 289 ? 2.013   -8.341  -3.861  1.00 98.46 289 A 1 
ATOM   2300 C C   . ILE A 1 289 ? 0.883   -8.497  -4.876  1.00 98.47 289 A 1 
ATOM   2301 O O   . ILE A 1 289 ? 0.492   -9.616  -5.218  1.00 98.23 289 A 1 
ATOM   2302 C CB  . ILE A 1 289 ? 3.415   -8.417  -4.511  1.00 98.11 289 A 1 
ATOM   2303 C CG1 . ILE A 1 289 ? 3.698   -7.215  -5.426  1.00 96.41 289 A 1 
ATOM   2304 C CG2 . ILE A 1 289 ? 3.624   -9.729  -5.289  1.00 97.16 289 A 1 
ATOM   2305 C CD1 . ILE A 1 289 ? 3.968   -5.937  -4.680  1.00 96.25 289 A 1 
ATOM   2306 N N   . ARG A 1 290 ? 0.351   -7.371  -5.361  1.00 98.78 290 A 1 
ATOM   2307 C CA  . ARG A 1 290 ? -0.733  -7.346  -6.330  1.00 98.76 290 A 1 
ATOM   2308 C C   . ARG A 1 290 ? -0.256  -6.727  -7.643  1.00 98.84 290 A 1 
ATOM   2309 O O   . ARG A 1 290 ? 0.469   -5.735  -7.636  1.00 98.65 290 A 1 
ATOM   2310 C CB  . ARG A 1 290 ? -1.938  -6.589  -5.755  1.00 98.24 290 A 1 
ATOM   2311 C CG  . ARG A 1 290 ? -3.076  -6.412  -6.759  1.00 97.28 290 A 1 
ATOM   2312 C CD  . ARG A 1 290 ? -4.321  -5.830  -6.098  1.00 96.46 290 A 1 
ATOM   2313 N NE  . ARG A 1 290 ? -4.977  -6.818  -5.237  1.00 95.79 290 A 1 
ATOM   2314 C CZ  . ARG A 1 290 ? -6.091  -6.609  -4.551  1.00 96.70 290 A 1 
ATOM   2315 N NH1 . ARG A 1 290 ? -6.704  -5.447  -4.585  1.00 92.23 290 A 1 
ATOM   2316 N NH2 . ARG A 1 290 ? -6.605  -7.570  -3.824  1.00 92.92 290 A 1 
ATOM   2317 N N   . LYS A 1 291 ? -0.713  -7.299  -8.751  1.00 98.66 291 A 1 
ATOM   2318 C CA  . LYS A 1 291 ? -0.500  -6.736  -10.077 1.00 98.69 291 A 1 
ATOM   2319 C C   . LYS A 1 291 ? -1.844  -6.529  -10.762 1.00 98.68 291 A 1 
ATOM   2320 O O   . LYS A 1 291 ? -2.639  -7.459  -10.866 1.00 98.33 291 A 1 
ATOM   2321 C CB  . LYS A 1 291 ? 0.413   -7.662  -10.897 1.00 98.19 291 A 1 
ATOM   2322 C CG  . LYS A 1 291 ? 0.821   -7.043  -12.239 1.00 96.34 291 A 1 
ATOM   2323 C CD  . LYS A 1 291 ? 1.878   -7.875  -12.965 1.00 94.56 291 A 1 
ATOM   2324 C CE  . LYS A 1 291 ? 1.347   -9.231  -13.415 1.00 88.75 291 A 1 
ATOM   2325 N NZ  . LYS A 1 291 ? 2.252   -9.872  -14.384 1.00 86.50 291 A 1 
ATOM   2326 N N   . TYR A 1 292 ? -2.097  -5.314  -11.232 1.00 98.78 292 A 1 
ATOM   2327 C CA  . TYR A 1 292 ? -3.292  -4.963  -11.987 1.00 98.62 292 A 1 
ATOM   2328 C C   . TYR A 1 292 ? -3.029  -5.080  -13.486 1.00 98.69 292 A 1 
ATOM   2329 O O   . TYR A 1 292 ? -1.977  -4.656  -13.958 1.00 98.25 292 A 1 
ATOM   2330 C CB  . TYR A 1 292 ? -3.731  -3.536  -11.664 1.00 98.68 292 A 1 
ATOM   2331 C CG  . TYR A 1 292 ? -4.164  -3.332  -10.227 1.00 98.72 292 A 1 
ATOM   2332 C CD1 . TYR A 1 292 ? -5.512  -3.448  -9.856  1.00 98.33 292 A 1 
ATOM   2333 C CD2 . TYR A 1 292 ? -3.222  -3.020  -9.232  1.00 98.30 292 A 1 
ATOM   2334 C CE1 . TYR A 1 292 ? -5.915  -3.269  -8.539  1.00 98.11 292 A 1 
ATOM   2335 C CE2 . TYR A 1 292 ? -3.615  -2.842  -7.903  1.00 98.10 292 A 1 
ATOM   2336 C CZ  . TYR A 1 292 ? -4.964  -2.964  -7.559  1.00 98.37 292 A 1 
ATOM   2337 O OH  . TYR A 1 292 ? -5.359  -2.788  -6.263  1.00 97.82 292 A 1 
ATOM   2338 N N   . ASP A 1 293 ? -4.010  -5.596  -14.218 1.00 98.48 293 A 1 
ATOM   2339 C CA  . ASP A 1 293 ? -4.126  -5.373  -15.649 1.00 98.38 293 A 1 
ATOM   2340 C C   . ASP A 1 293 ? -4.997  -4.126  -15.825 1.00 98.30 293 A 1 
ATOM   2341 O O   . ASP A 1 293 ? -6.220  -4.168  -15.668 1.00 97.92 293 A 1 
ATOM   2342 C CB  . ASP A 1 293 ? -4.716  -6.604  -16.341 1.00 97.87 293 A 1 
ATOM   2343 C CG  . ASP A 1 293 ? -4.856  -6.451  -17.860 1.00 96.37 293 A 1 
ATOM   2344 O OD1 . ASP A 1 293 ? -4.593  -5.358  -18.395 1.00 94.13 293 A 1 
ATOM   2345 O OD2 . ASP A 1 293 ? -5.253  -7.446  -18.506 1.00 92.72 293 A 1 
ATOM   2346 N N   . VAL A 1 294 ? -4.357  -3.001  -16.088 1.00 98.21 294 A 1 
ATOM   2347 C CA  . VAL A 1 294 ? -5.039  -1.706  -16.173 1.00 98.05 294 A 1 
ATOM   2348 C C   . VAL A 1 294 ? -5.807  -1.580  -17.488 1.00 97.58 294 A 1 
ATOM   2349 O O   . VAL A 1 294 ? -6.890  -0.993  -17.526 1.00 96.17 294 A 1 
ATOM   2350 C CB  . VAL A 1 294 ? -4.041  -0.549  -16.011 1.00 97.80 294 A 1 
ATOM   2351 C CG1 . VAL A 1 294 ? -4.728  0.810   -16.119 1.00 96.80 294 A 1 
ATOM   2352 C CG2 . VAL A 1 294 ? -3.330  -0.636  -14.655 1.00 97.12 294 A 1 
ATOM   2353 N N   . GLY A 1 295 ? -5.271  -2.147  -18.555 1.00 96.87 295 A 1 
ATOM   2354 C CA  . GLY A 1 295 ? -5.787  -1.926  -19.895 1.00 96.30 295 A 1 
ATOM   2355 C C   . GLY A 1 295 ? -5.236  -0.643  -20.501 1.00 96.47 295 A 1 
ATOM   2356 O O   . GLY A 1 295 ? -4.115  -0.230  -20.205 1.00 94.19 295 A 1 
ATOM   2357 N N   . ASN A 1 296 ? -6.011  -0.007  -21.369 1.00 95.91 296 A 1 
ATOM   2358 C CA  . ASN A 1 296 ? -5.553  1.142   -22.164 1.00 95.62 296 A 1 
ATOM   2359 C C   . ASN A 1 296 ? -6.132  2.491   -21.702 1.00 95.58 296 A 1 
ATOM   2360 O O   . ASN A 1 296 ? -5.996  3.490   -22.406 1.00 92.49 296 A 1 
ATOM   2361 C CB  . ASN A 1 296 ? -5.841  0.878   -23.649 1.00 93.80 296 A 1 
ATOM   2362 C CG  . ASN A 1 296 ? -7.318  0.763   -23.962 1.00 92.41 296 A 1 
ATOM   2363 O OD1 . ASN A 1 296 ? -8.180  1.018   -23.136 1.00 87.50 296 A 1 
ATOM   2364 N ND2 . ASN A 1 296 ? -7.638  0.364   -25.172 1.00 86.76 296 A 1 
ATOM   2365 N N   . GLY A 1 297 ? -6.804  2.519   -20.555 1.00 94.63 297 A 1 
ATOM   2366 C CA  . GLY A 1 297 ? -7.374  3.740   -19.989 1.00 94.60 297 A 1 
ATOM   2367 C C   . GLY A 1 297 ? -8.749  4.130   -20.531 1.00 95.31 297 A 1 
ATOM   2368 O O   . GLY A 1 297 ? -9.311  5.131   -20.088 1.00 92.99 297 A 1 
ATOM   2369 N N   . GLN A 1 298 ? -9.317  3.367   -21.466 1.00 94.00 298 A 1 
ATOM   2370 C CA  . GLN A 1 298 ? -10.629 3.675   -22.035 1.00 92.80 298 A 1 
ATOM   2371 C C   . GLN A 1 298 ? -11.810 3.270   -21.146 1.00 91.58 298 A 1 
ATOM   2372 O O   . GLN A 1 298 ? -12.915 3.781   -21.321 1.00 85.06 298 A 1 
ATOM   2373 C CB  . GLN A 1 298 ? -10.781 3.027   -23.415 1.00 90.86 298 A 1 
ATOM   2374 C CG  . GLN A 1 298 ? -9.850  3.636   -24.459 1.00 86.61 298 A 1 
ATOM   2375 C CD  . GLN A 1 298 ? -10.109 3.079   -25.843 1.00 83.98 298 A 1 
ATOM   2376 O OE1 . GLN A 1 298 ? -10.062 1.869   -26.071 1.00 76.06 298 A 1 
ATOM   2377 N NE2 . GLN A 1 298 ? -10.386 3.928   -26.812 1.00 74.01 298 A 1 
ATOM   2378 N N   . GLY A 1 299 ? -11.588 2.358   -20.203 1.00 93.21 299 A 1 
ATOM   2379 C CA  . GLY A 1 299 ? -12.613 1.883   -19.292 1.00 93.86 299 A 1 
ATOM   2380 C C   . GLY A 1 299 ? -12.026 1.524   -17.935 1.00 95.94 299 A 1 
ATOM   2381 O O   . GLY A 1 299 ? -10.900 1.897   -17.621 1.00 94.46 299 A 1 
ATOM   2382 N N   . TYR A 1 300 ? -12.801 0.789   -17.143 1.00 97.22 300 A 1 
ATOM   2383 C CA  . TYR A 1 300 ? -12.325 0.277   -15.865 1.00 97.55 300 A 1 
ATOM   2384 C C   . TYR A 1 300 ? -11.131 -0.656  -16.060 1.00 97.76 300 A 1 
ATOM   2385 O O   . TYR A 1 300 ? -10.962 -1.261  -17.122 1.00 96.84 300 A 1 
ATOM   2386 C CB  . TYR A 1 300 ? -13.452 -0.440  -15.134 1.00 97.28 300 A 1 
ATOM   2387 C CG  . TYR A 1 300 ? -14.582 0.478   -14.718 1.00 97.30 300 A 1 
ATOM   2388 C CD1 . TYR A 1 300 ? -14.410 1.379   -13.664 1.00 95.79 300 A 1 
ATOM   2389 C CD2 . TYR A 1 300 ? -15.813 0.445   -15.392 1.00 95.79 300 A 1 
ATOM   2390 C CE1 . TYR A 1 300 ? -15.442 2.238   -13.279 1.00 94.84 300 A 1 
ATOM   2391 C CE2 . TYR A 1 300 ? -16.849 1.303   -15.017 1.00 95.03 300 A 1 
ATOM   2392 C CZ  . TYR A 1 300 ? -16.662 2.193   -13.961 1.00 95.72 300 A 1 
ATOM   2393 O OH  . TYR A 1 300 ? -17.679 3.038   -13.587 1.00 94.17 300 A 1 
ATOM   2394 N N   . MET A 1 301 ? -10.321 -0.797  -15.022 1.00 97.95 301 A 1 
ATOM   2395 C CA  . MET A 1 301 ? -9.253  -1.795  -15.014 1.00 98.14 301 A 1 
ATOM   2396 C C   . MET A 1 301 ? -9.846  -3.193  -15.211 1.00 98.27 301 A 1 
ATOM   2397 O O   . MET A 1 301 ? -10.962 -3.470  -14.765 1.00 97.94 301 A 1 
ATOM   2398 C CB  . MET A 1 301 ? -8.454  -1.713  -13.716 1.00 97.99 301 A 1 
ATOM   2399 C CG  . MET A 1 301 ? -7.721  -0.382  -13.552 1.00 97.25 301 A 1 
ATOM   2400 S SD  . MET A 1 301 ? -6.631  -0.328  -12.113 1.00 96.72 301 A 1 
ATOM   2401 C CE  . MET A 1 301 ? -7.842  -0.190  -10.798 1.00 90.31 301 A 1 
ATOM   2402 N N   . LYS A 1 302 ? -9.106  -4.071  -15.874 1.00 98.22 302 A 1 
ATOM   2403 C CA  . LYS A 1 302 ? -9.644  -5.368  -16.290 1.00 98.14 302 A 1 
ATOM   2404 C C   . LYS A 1 302 ? -9.701  -6.363  -15.139 1.00 98.29 302 A 1 
ATOM   2405 O O   . LYS A 1 302 ? -10.739 -6.973  -14.886 1.00 97.56 302 A 1 
ATOM   2406 C CB  . LYS A 1 302 ? -8.811  -5.934  -17.445 1.00 97.49 302 A 1 
ATOM   2407 C CG  . LYS A 1 302 ? -8.871  -5.074  -18.703 1.00 92.89 302 A 1 
ATOM   2408 C CD  . LYS A 1 302 ? -8.028  -5.724  -19.790 1.00 80.46 302 A 1 
ATOM   2409 C CE  . LYS A 1 302 ? -8.077  -4.925  -21.073 1.00 72.57 302 A 1 
ATOM   2410 N NZ  . LYS A 1 302 ? -7.237  -5.563  -22.117 1.00 60.61 302 A 1 
ATOM   2411 N N   . GLU A 1 303 ? -8.591  -6.546  -14.454 1.00 98.23 303 A 1 
ATOM   2412 C CA  . GLU A 1 303 ? -8.500  -7.477  -13.333 1.00 98.29 303 A 1 
ATOM   2413 C C   . GLU A 1 303 ? -7.269  -7.181  -12.478 1.00 98.58 303 A 1 
ATOM   2414 O O   . GLU A 1 303 ? -6.427  -6.345  -12.827 1.00 98.29 303 A 1 
ATOM   2415 C CB  . GLU A 1 303 ? -8.479  -8.944  -13.805 1.00 96.60 303 A 1 
ATOM   2416 C CG  . GLU A 1 303 ? -7.219  -9.374  -14.547 1.00 90.18 303 A 1 
ATOM   2417 C CD  . GLU A 1 303 ? -7.106  -10.899 -14.688 1.00 88.74 303 A 1 
ATOM   2418 O OE1 . GLU A 1 303 ? -7.717  -11.631 -13.879 1.00 82.38 303 A 1 
ATOM   2419 O OE2 . GLU A 1 303 ? -6.385  -11.354 -15.573 1.00 82.28 303 A 1 
ATOM   2420 N N   . PHE A 1 304 ? -7.158  -7.887  -11.362 1.00 98.47 304 A 1 
ATOM   2421 C CA  . PHE A 1 304 ? -5.907  -7.978  -10.625 1.00 98.57 304 A 1 
ATOM   2422 C C   . PHE A 1 304 ? -5.555  -9.435  -10.350 1.00 98.57 304 A 1 
ATOM   2423 O O   . PHE A 1 304 ? -6.420  -10.316 -10.328 1.00 98.09 304 A 1 
ATOM   2424 C CB  . PHE A 1 304 ? -5.947  -7.145  -9.331  1.00 98.34 304 A 1 
ATOM   2425 C CG  . PHE A 1 304 ? -6.969  -7.599  -8.317  1.00 98.39 304 A 1 
ATOM   2426 C CD1 . PHE A 1 304 ? -6.774  -8.750  -7.544  1.00 97.25 304 A 1 
ATOM   2427 C CD2 . PHE A 1 304 ? -8.132  -6.844  -8.097  1.00 96.99 304 A 1 
ATOM   2428 C CE1 . PHE A 1 304 ? -7.726  -9.164  -6.601  1.00 96.20 304 A 1 
ATOM   2429 C CE2 . PHE A 1 304 ? -9.083  -7.250  -7.159  1.00 96.01 304 A 1 
ATOM   2430 C CZ  . PHE A 1 304 ? -8.885  -8.411  -6.409  1.00 96.86 304 A 1 
ATOM   2431 N N   . LYS A 1 305 ? -4.283  -9.678  -10.112 1.00 98.46 305 A 1 
ATOM   2432 C CA  . LYS A 1 305 ? -3.750  -10.956 -9.668  1.00 98.36 305 A 1 
ATOM   2433 C C   . LYS A 1 305 ? -2.936  -10.742 -8.408  1.00 98.43 305 A 1 
ATOM   2434 O O   . LYS A 1 305 ? -2.087  -9.857  -8.362  1.00 98.23 305 A 1 
ATOM   2435 C CB  . LYS A 1 305 ? -2.908  -11.604 -10.769 1.00 98.10 305 A 1 
ATOM   2436 C CG  . LYS A 1 305 ? -3.756  -12.019 -11.974 1.00 96.64 305 A 1 
ATOM   2437 C CD  . LYS A 1 305 ? -2.905  -12.606 -13.085 1.00 94.10 305 A 1 
ATOM   2438 C CE  . LYS A 1 305 ? -3.808  -12.962 -14.262 1.00 88.89 305 A 1 
ATOM   2439 N NZ  . LYS A 1 305 ? -3.041  -13.416 -15.444 1.00 80.14 305 A 1 
ATOM   2440 N N   . ASN A 1 306 ? -3.187  -11.564 -7.394  1.00 98.50 306 A 1 
ATOM   2441 C CA  . ASN A 1 306 ? -2.429  -11.552 -6.157  1.00 98.39 306 A 1 
ATOM   2442 C C   . ASN A 1 306 ? -1.415  -12.686 -6.143  1.00 98.35 306 A 1 
ATOM   2443 O O   . ASN A 1 306 ? -1.699  -13.807 -6.579  1.00 97.74 306 A 1 
ATOM   2444 C CB  . ASN A 1 306 ? -3.345  -11.655 -4.936  1.00 97.92 306 A 1 
ATOM   2445 C CG  . ASN A 1 306 ? -4.112  -10.379 -4.644  1.00 96.13 306 A 1 
ATOM   2446 O OD1 . ASN A 1 306 ? -4.020  -9.391  -5.349  1.00 87.95 306 A 1 
ATOM   2447 N ND2 . ASN A 1 306 ? -4.877  -10.395 -3.570  1.00 87.25 306 A 1 
ATOM   2448 N N   . TYR A 1 307 ? -0.252  -12.393 -5.595  1.00 98.27 307 A 1 
ATOM   2449 C CA  . TYR A 1 307 ? 0.811   -13.342 -5.352  1.00 98.30 307 A 1 
ATOM   2450 C C   . TYR A 1 307 ? 1.162   -13.272 -3.875  1.00 98.33 307 A 1 
ATOM   2451 O O   . TYR A 1 307 ? 1.111   -12.207 -3.271  1.00 97.96 307 A 1 
ATOM   2452 C CB  . TYR A 1 307 ? 2.022   -13.018 -6.221  1.00 98.39 307 A 1 
ATOM   2453 C CG  . TYR A 1 307 ? 1.712   -12.894 -7.694  1.00 98.36 307 A 1 
ATOM   2454 C CD1 . TYR A 1 307 ? 1.270   -11.668 -8.223  1.00 97.81 307 A 1 
ATOM   2455 C CD2 . TYR A 1 307 ? 1.832   -13.984 -8.549  1.00 97.82 307 A 1 
ATOM   2456 C CE1 . TYR A 1 307 ? 0.961   -11.547 -9.571  1.00 97.34 307 A 1 
ATOM   2457 C CE2 . TYR A 1 307 ? 1.529   -13.877 -9.908  1.00 97.42 307 A 1 
ATOM   2458 C CZ  . TYR A 1 307 ? 1.090   -12.650 -10.417 1.00 97.59 307 A 1 
ATOM   2459 O OH  . TYR A 1 307 ? 0.789   -12.533 -11.745 1.00 96.75 307 A 1 
ATOM   2460 N N   . HIS A 1 308 ? 1.495   -14.405 -3.279  1.00 97.63 308 A 1 
ATOM   2461 C CA  . HIS A 1 308 ? 1.819   -14.443 -1.861  1.00 97.47 308 A 1 
ATOM   2462 C C   . HIS A 1 308 ? 3.013   -15.342 -1.561  1.00 97.54 308 A 1 
ATOM   2463 O O   . HIS A 1 308 ? 3.467   -16.118 -2.399  1.00 97.06 308 A 1 
ATOM   2464 C CB  . HIS A 1 308 ? 0.584   -14.818 -1.027  1.00 96.23 308 A 1 
ATOM   2465 C CG  . HIS A 1 308 ? 0.058   -16.213 -1.213  1.00 95.71 308 A 1 
ATOM   2466 N ND1 . HIS A 1 308 ? -0.980  -16.746 -0.462  1.00 87.70 308 A 1 
ATOM   2467 C CD2 . HIS A 1 308 ? 0.427   -17.186 -2.093  1.00 87.33 308 A 1 
ATOM   2468 C CE1 . HIS A 1 308 ? -1.215  -17.978 -0.876  1.00 89.22 308 A 1 
ATOM   2469 N NE2 . HIS A 1 308 ? -0.376  -18.285 -1.868  1.00 90.88 308 A 1 
ATOM   2470 N N   . PHE A 1 309 ? 3.522   -15.194 -0.335  1.00 97.24 309 A 1 
ATOM   2471 C CA  . PHE A 1 309 ? 4.667   -15.930 0.180   1.00 97.03 309 A 1 
ATOM   2472 C C   . PHE A 1 309 ? 4.251   -16.548 1.511   1.00 96.39 309 A 1 
ATOM   2473 O O   . PHE A 1 309 ? 4.353   -15.927 2.564   1.00 94.64 309 A 1 
ATOM   2474 C CB  . PHE A 1 309 ? 5.845   -14.958 0.322   1.00 96.88 309 A 1 
ATOM   2475 C CG  . PHE A 1 309 ? 7.175   -15.594 0.616   1.00 97.33 309 A 1 
ATOM   2476 C CD1 . PHE A 1 309 ? 7.487   -16.071 1.893   1.00 96.64 309 A 1 
ATOM   2477 C CD2 . PHE A 1 309 ? 8.150   -15.650 -0.388  1.00 96.58 309 A 1 
ATOM   2478 C CE1 . PHE A 1 309 ? 8.748   -16.604 2.160   1.00 95.94 309 A 1 
ATOM   2479 C CE2 . PHE A 1 309 ? 9.412   -16.180 -0.124  1.00 95.95 309 A 1 
ATOM   2480 C CZ  . PHE A 1 309 ? 9.715   -16.658 1.151   1.00 96.65 309 A 1 
ATOM   2481 N N   . GLN A 1 310 ? 3.737   -17.769 1.468   1.00 95.46 310 A 1 
ATOM   2482 C CA  . GLN A 1 310 ? 3.341   -18.451 2.693   1.00 94.90 310 A 1 
ATOM   2483 C C   . GLN A 1 310 ? 4.587   -18.906 3.449   1.00 94.73 310 A 1 
ATOM   2484 O O   . GLN A 1 310 ? 5.347   -19.743 2.964   1.00 93.56 310 A 1 
ATOM   2485 C CB  . GLN A 1 310 ? 2.415   -19.632 2.382   1.00 93.89 310 A 1 
ATOM   2486 C CG  . GLN A 1 310 ? 1.043   -19.181 1.885   1.00 90.98 310 A 1 
ATOM   2487 C CD  . GLN A 1 310 ? 0.161   -20.360 1.493   1.00 89.63 310 A 1 
ATOM   2488 O OE1 . GLN A 1 310 ? 0.555   -21.200 0.695   1.00 82.09 310 A 1 
ATOM   2489 N NE2 . GLN A 1 310 ? -1.039  -20.444 2.034   1.00 80.14 310 A 1 
ATOM   2490 N N   . LEU A 1 311 ? 4.791   -18.337 4.636   1.00 94.15 311 A 1 
ATOM   2491 C CA  . LEU A 1 311 ? 5.906   -18.719 5.492   1.00 93.41 311 A 1 
ATOM   2492 C C   . LEU A 1 311 ? 5.733   -20.165 5.945   1.00 91.87 311 A 1 
ATOM   2493 O O   . LEU A 1 311 ? 4.632   -20.593 6.287   1.00 89.87 311 A 1 
ATOM   2494 C CB  . LEU A 1 311 ? 6.008   -17.786 6.704   1.00 93.82 311 A 1 
ATOM   2495 C CG  . LEU A 1 311 ? 6.233   -16.303 6.388   1.00 93.65 311 A 1 
ATOM   2496 C CD1 . LEU A 1 311 ? 6.240   -15.496 7.678   1.00 92.33 311 A 1 
ATOM   2497 C CD2 . LEU A 1 311 ? 7.553   -16.084 5.649   1.00 91.60 311 A 1 
ATOM   2498 N N   . ARG A 1 312 ? 6.827   -20.909 5.963   1.00 90.71 312 A 1 
ATOM   2499 C CA  . ARG A 1 312 ? 6.790   -22.309 6.381   1.00 89.24 312 A 1 
ATOM   2500 C C   . ARG A 1 312 ? 6.304   -22.422 7.821   1.00 88.39 312 A 1 
ATOM   2501 O O   . ARG A 1 312 ? 6.888   -21.788 8.701   1.00 85.95 312 A 1 
ATOM   2502 C CB  . ARG A 1 312 ? 8.178   -22.945 6.205   1.00 88.00 312 A 1 
ATOM   2503 C CG  . ARG A 1 312 ? 8.158   -24.433 6.519   1.00 84.26 312 A 1 
ATOM   2504 C CD  . ARG A 1 312 ? 9.517   -25.089 6.226   1.00 81.44 312 A 1 
ATOM   2505 N NE  . ARG A 1 312 ? 9.885   -24.990 4.814   1.00 79.07 312 A 1 
ATOM   2506 C CZ  . ARG A 1 312 ? 9.352   -25.690 3.815   1.00 77.41 312 A 1 
ATOM   2507 N NH1 . ARG A 1 312 ? 8.434   -26.591 4.034   1.00 68.11 312 A 1 
ATOM   2508 N NH2 . ARG A 1 312 ? 9.743   -25.486 2.582   1.00 72.80 312 A 1 
ATOM   2509 N N   . PRO A 1 313 ? 5.268   -23.224 8.100   1.00 86.57 313 A 1 
ATOM   2510 C CA  . PRO A 1 313 ? 4.815   -23.440 9.472   1.00 84.54 313 A 1 
ATOM   2511 C C   . PRO A 1 313 ? 5.938   -23.975 10.358  1.00 83.97 313 A 1 
ATOM   2512 O O   . PRO A 1 313 ? 6.791   -24.742 9.898   1.00 80.40 313 A 1 
ATOM   2513 C CB  . PRO A 1 313 ? 3.664   -24.436 9.360   1.00 81.46 313 A 1 
ATOM   2514 C CG  . PRO A 1 313 ? 3.137   -24.223 7.965   1.00 80.49 313 A 1 
ATOM   2515 C CD  . PRO A 1 313 ? 4.377   -23.906 7.155   1.00 83.79 313 A 1 
ATOM   2516 N N   . LYS A 1 314 ? 5.927   -23.587 11.633  1.00 81.99 314 A 1 
ATOM   2517 C CA  . LYS A 1 314 ? 6.896   -24.066 12.605  1.00 79.89 314 A 1 
ATOM   2518 C C   . LYS A 1 314 ? 6.747   -25.580 12.756  1.00 76.93 314 A 1 
ATOM   2519 O O   . LYS A 1 314 ? 5.644   -26.081 12.954  1.00 69.32 314 A 1 
ATOM   2520 C CB  . LYS A 1 314 ? 6.732   -23.327 13.935  1.00 76.04 314 A 1 
ATOM   2521 C CG  . LYS A 1 314 ? 7.061   -21.838 13.791  1.00 75.20 314 A 1 
ATOM   2522 C CD  . LYS A 1 314 ? 6.806   -21.042 15.069  1.00 72.05 314 A 1 
ATOM   2523 C CE  . LYS A 1 314 ? 7.128   -19.580 14.791  1.00 68.67 314 A 1 
ATOM   2524 N NZ  . LYS A 1 314 ? 6.845   -18.689 15.936  1.00 63.67 314 A 1 
ATOM   2525 N N   . LYS A 1 315 ? 7.844   -26.295 12.651  1.00 69.51 315 A 1 
ATOM   2526 C CA  . LYS A 1 315 ? 7.819   -27.757 12.705  1.00 68.05 315 A 1 
ATOM   2527 C C   . LYS A 1 315 ? 7.544   -28.232 14.125  1.00 67.33 315 A 1 
ATOM   2528 O O   . LYS A 1 315 ? 8.152   -27.744 15.080  1.00 59.95 315 A 1 
ATOM   2529 C CB  . LYS A 1 315 ? 9.135   -28.339 12.172  1.00 62.13 315 A 1 
ATOM   2530 C CG  . LYS A 1 315 ? 9.329   -28.075 10.681  1.00 56.11 315 A 1 
ATOM   2531 C CD  . LYS A 1 315 ? 10.629  -28.703 10.169  1.00 51.51 315 A 1 
ATOM   2532 C CE  . LYS A 1 315 ? 10.801  -28.424 8.687   1.00 45.56 315 A 1 
ATOM   2533 N NZ  . LYS A 1 315 ? 12.060  -29.002 8.159   1.00 41.28 315 A 1 
ATOM   2534 N N   . ASP A 1 316 ? 6.649   -29.201 14.245  1.00 55.22 316 A 1 
ATOM   2535 C CA  . ASP A 1 316 ? 6.385   -29.869 15.508  1.00 52.93 316 A 1 
ATOM   2536 C C   . ASP A 1 316 ? 7.562   -30.788 15.863  1.00 51.72 316 A 1 
ATOM   2537 O O   . ASP A 1 316 ? 7.895   -31.700 15.108  1.00 47.24 316 A 1 
ATOM   2538 C CB  . ASP A 1 316 ? 5.066   -30.651 15.391  1.00 47.67 316 A 1 
ATOM   2539 C CG  . ASP A 1 316 ? 4.630   -31.328 16.695  1.00 42.69 316 A 1 
ATOM   2540 O OD1 . ASP A 1 316 ? 5.391   -31.270 17.683  1.00 39.90 316 A 1 
ATOM   2541 O OD2 . ASP A 1 316 ? 3.543   -31.920 16.679  1.00 38.43 316 A 1 
ATOM   2542 N N   . LYS A 1 317 ? 8.179   -30.544 17.022  1.00 49.58 317 A 1 
ATOM   2543 C CA  . LYS A 1 317 ? 9.327   -31.331 17.499  1.00 49.45 317 A 1 
ATOM   2544 C C   . LYS A 1 317 ? 8.970   -32.789 17.775  1.00 49.29 317 A 1 
ATOM   2545 O O   . LYS A 1 317 ? 9.866   -33.636 17.791  1.00 46.34 317 A 1 
ATOM   2546 C CB  . LYS A 1 317 ? 9.902   -30.700 18.771  1.00 46.17 317 A 1 
ATOM   2547 C CG  . LYS A 1 317 ? 10.524  -29.323 18.549  1.00 42.07 317 A 1 
ATOM   2548 C CD  . LYS A 1 317 ? 11.095  -28.793 19.858  1.00 38.76 317 A 1 
ATOM   2549 C CE  . LYS A 1 317 ? 11.720  -27.423 19.665  1.00 33.91 317 A 1 
ATOM   2550 N NZ  . LYS A 1 317 ? 12.254  -26.881 20.943  1.00 30.16 317 A 1 
ATOM   2551 N N   . LEU A 1 318 ? 7.684   -33.078 17.985  1.00 43.65 318 A 1 
ATOM   2552 C CA  . LEU A 1 318 ? 7.226   -34.432 18.279  1.00 42.31 318 A 1 
ATOM   2553 C C   . LEU A 1 318 ? 7.150   -35.318 17.033  1.00 41.67 318 A 1 
ATOM   2554 O O   . LEU A 1 318 ? 7.138   -36.540 17.158  1.00 38.40 318 A 1 
ATOM   2555 C CB  . LEU A 1 318 ? 5.860   -34.381 18.970  1.00 39.09 318 A 1 
ATOM   2556 C CG  . LEU A 1 318 ? 5.835   -33.650 20.316  1.00 35.99 318 A 1 
ATOM   2557 C CD1 . LEU A 1 318 ? 4.405   -33.565 20.830  1.00 33.05 318 A 1 
ATOM   2558 C CD2 . LEU A 1 318 ? 6.703   -34.356 21.351  1.00 35.71 318 A 1 
ATOM   2559 N N   . LYS A 1 319 ? 7.113   -34.747 15.857  1.00 50.02 319 A 1 
ATOM   2560 C CA  . LYS A 1 319 ? 7.050   -35.531 14.629  1.00 50.72 319 A 1 
ATOM   2561 C C   . LYS A 1 319 ? 8.440   -36.052 14.251  1.00 49.83 319 A 1 
ATOM   2562 O O   . LYS A 1 319 ? 9.418   -35.309 14.334  1.00 47.64 319 A 1 
ATOM   2563 C CB  . LYS A 1 319 ? 6.420   -34.726 13.495  1.00 48.58 319 A 1 
ATOM   2564 C CG  . LYS A 1 319 ? 4.934   -34.469 13.756  1.00 44.32 319 A 1 
ATOM   2565 C CD  . LYS A 1 319 ? 4.219   -33.910 12.536  1.00 41.99 319 A 1 
ATOM   2566 C CE  . LYS A 1 319 ? 2.742   -33.746 12.856  1.00 37.64 319 A 1 
ATOM   2567 N NZ  . LYS A 1 319 ? 1.953   -33.327 11.668  1.00 34.04 319 A 1 
ATOM   2568 N N   . PRO A 1 320 ? 8.531   -37.315 13.829  1.00 47.33 320 A 1 
ATOM   2569 C CA  . PRO A 1 320 ? 9.820   -37.901 13.490  1.00 46.84 320 A 1 
ATOM   2570 C C   . PRO A 1 320 ? 10.451  -37.187 12.292  1.00 48.39 320 A 1 
ATOM   2571 O O   . PRO A 1 320 ? 9.771   -36.805 11.337  1.00 46.47 320 A 1 
ATOM   2572 C CB  . PRO A 1 320 ? 9.522   -39.373 13.193  1.00 42.85 320 A 1 
ATOM   2573 C CG  . PRO A 1 320 ? 8.063   -39.381 12.810  1.00 41.71 320 A 1 
ATOM   2574 C CD  . PRO A 1 320 ? 7.452   -38.274 13.637  1.00 46.81 320 A 1 
ATOM   2575 N N   . LYS A 1 321 ? 11.768  -37.040 12.338  1.00 49.32 321 A 1 
ATOM   2576 C CA  . LYS A 1 321 ? 12.530  -36.508 11.219  1.00 49.38 321 A 1 
ATOM   2577 C C   . LYS A 1 321 ? 12.607  -37.567 10.124  1.00 48.24 321 A 1 
ATOM   2578 O O   . LYS A 1 321 ? 13.057  -38.683 10.376  1.00 45.87 321 A 1 
ATOM   2579 C CB  . LYS A 1 321 ? 13.928  -36.083 11.675  1.00 47.48 321 A 1 
ATOM   2580 C CG  . LYS A 1 321 ? 13.913  -34.926 12.669  1.00 44.52 321 A 1 
ATOM   2581 C CD  . LYS A 1 321 ? 15.335  -34.561 13.089  1.00 42.18 321 A 1 
ATOM   2582 C CE  . LYS A 1 321 ? 15.328  -33.430 14.117  1.00 37.83 321 A 1 
ATOM   2583 N NZ  . LYS A 1 321 ? 16.690  -33.088 14.574  1.00 34.87 321 A 1 
ATOM   2584 N N   . THR A 1 322 ? 12.184  -37.196 8.920   1.00 47.24 322 A 1 
ATOM   2585 C CA  . THR A 1 322 ? 12.321  -38.077 7.759   1.00 48.09 322 A 1 
ATOM   2586 C C   . THR A 1 322 ? 13.636  -37.792 7.042   1.00 47.26 322 A 1 
ATOM   2587 O O   . THR A 1 322 ? 14.019  -36.634 6.865   1.00 44.72 322 A 1 
ATOM   2588 C CB  . THR A 1 322 ? 11.135  -37.933 6.796   1.00 45.12 322 A 1 
ATOM   2589 O OG1 . THR A 1 322 ? 11.025  -36.599 6.344   1.00 41.31 322 A 1 
ATOM   2590 C CG2 . THR A 1 322 ? 9.827   -38.305 7.485   1.00 41.18 322 A 1 
ATOM   2591 N N   . THR A 1 323 ? 14.331  -38.854 6.634   1.00 44.99 323 A 1 
ATOM   2592 C CA  . THR A 1 323 ? 15.567  -38.741 5.859   1.00 45.03 323 A 1 
ATOM   2593 C C   . THR A 1 323 ? 15.308  -38.729 4.353   1.00 44.62 323 A 1 
ATOM   2594 O O   . THR A 1 323 ? 16.193  -38.391 3.571   1.00 42.46 323 A 1 
ATOM   2595 C CB  . THR A 1 323 ? 16.524  -39.893 6.202   1.00 41.34 323 A 1 
ATOM   2596 O OG1 . THR A 1 323 ? 15.853  -41.128 6.035   1.00 37.31 323 A 1 
ATOM   2597 C CG2 . THR A 1 323 ? 17.000  -39.807 7.652   1.00 37.19 323 A 1 
ATOM   2598 N N   . ILE A 1 324 ? 14.090  -39.083 3.945   1.00 45.98 324 A 1 
ATOM   2599 C CA  . ILE A 1 324 ? 13.691  -39.098 2.544   1.00 46.78 324 A 1 
ATOM   2600 C C   . ILE A 1 324 ? 13.557  -37.664 2.044   1.00 47.68 324 A 1 
ATOM   2601 O O   . ILE A 1 324 ? 12.882  -36.841 2.672   1.00 45.43 324 A 1 
ATOM   2602 C CB  . ILE A 1 324 ? 12.385  -39.891 2.349   1.00 43.30 324 A 1 
ATOM   2603 C CG1 . ILE A 1 324 ? 12.543  -41.338 2.861   1.00 40.14 324 A 1 
ATOM   2604 C CG2 . ILE A 1 324 ? 11.964  -39.880 0.880   1.00 41.32 324 A 1 
ATOM   2605 C CD1 . ILE A 1 324 ? 11.247  -42.143 2.874   1.00 38.31 324 A 1 
ATOM   2606 N N   . LYS A 1 325 ? 14.187  -37.379 0.925   1.00 48.08 325 A 1 
ATOM   2607 C CA  . LYS A 1 325 ? 14.088  -36.066 0.286   1.00 48.23 325 A 1 
ATOM   2608 C C   . LYS A 1 325 ? 12.624  -35.773 -0.054  1.00 48.59 325 A 1 
ATOM   2609 O O   . LYS A 1 325 ? 12.015  -36.497 -0.841  1.00 46.92 325 A 1 
ATOM   2610 C CB  . LYS A 1 325 ? 14.983  -36.021 -0.956  1.00 45.73 325 A 1 
ATOM   2611 C CG  . LYS A 1 325 ? 15.052  -34.636 -1.595  1.00 41.51 325 A 1 
ATOM   2612 C CD  . LYS A 1 325 ? 16.009  -34.645 -2.786  1.00 38.32 325 A 1 
ATOM   2613 C CE  . LYS A 1 325 ? 16.099  -33.266 -3.418  1.00 34.44 325 A 1 
ATOM   2614 N NZ  . LYS A 1 325 ? 17.028  -33.233 -4.590  1.00 29.62 325 A 1 
ATOM   2615 N N   . GLN A 1 326 ? 12.075  -34.725 0.527   1.00 52.00 326 A 1 
ATOM   2616 C CA  . GLN A 1 326 ? 10.681  -34.364 0.306   1.00 52.30 326 A 1 
ATOM   2617 C C   . GLN A 1 326 ? 10.517  -33.658 -1.047  1.00 52.89 326 A 1 
ATOM   2618 O O   . GLN A 1 326 ? 11.409  -32.904 -1.456  1.00 50.32 326 A 1 
ATOM   2619 C CB  . GLN A 1 326 ? 10.174  -33.472 1.447   1.00 49.04 326 A 1 
ATOM   2620 C CG  . GLN A 1 326 ? 10.217  -34.160 2.822   1.00 44.83 326 A 1 
ATOM   2621 C CD  . GLN A 1 326 ? 9.353   -35.408 2.875   1.00 41.58 326 A 1 
ATOM   2622 O OE1 . GLN A 1 326 ? 8.199   -35.399 2.484   1.00 40.08 326 A 1 
ATOM   2623 N NE2 . GLN A 1 326 ? 9.903   -36.515 3.340   1.00 38.50 326 A 1 
ATOM   2624 N N   . PRO A 1 327 ? 9.393   -33.857 -1.725  1.00 50.77 327 A 1 
ATOM   2625 C CA  . PRO A 1 327 ? 9.081   -33.073 -2.916  1.00 50.96 327 A 1 
ATOM   2626 C C   . PRO A 1 327 ? 9.043   -31.579 -2.598  1.00 54.27 327 A 1 
ATOM   2627 O O   . PRO A 1 327 ? 8.751   -31.182 -1.468  1.00 51.68 327 A 1 
ATOM   2628 C CB  . PRO A 1 327 ? 7.704   -33.581 -3.366  1.00 44.65 327 A 1 
ATOM   2629 C CG  . PRO A 1 327 ? 7.585   -34.943 -2.732  1.00 42.90 327 A 1 
ATOM   2630 C CD  . PRO A 1 327 ? 8.339   -34.828 -1.437  1.00 47.78 327 A 1 
ATOM   2631 N N   . SER A 1 328 ? 9.329   -30.762 -3.589  1.00 60.92 328 A 1 
ATOM   2632 C CA  . SER A 1 328 ? 9.235   -29.311 -3.431  1.00 63.89 328 A 1 
ATOM   2633 C C   . SER A 1 328 ? 7.808   -28.923 -3.048  1.00 68.70 328 A 1 
ATOM   2634 O O   . SER A 1 328 ? 6.851   -29.314 -3.722  1.00 63.93 328 A 1 
ATOM   2635 C CB  . SER A 1 328 ? 9.646   -28.616 -4.726  1.00 56.49 328 A 1 
ATOM   2636 O OG  . SER A 1 328 ? 9.567   -27.214 -4.600  1.00 49.64 328 A 1 
ATOM   2637 N N   . ASP A 1 329 ? 7.661   -28.150 -1.980  1.00 73.43 329 A 1 
ATOM   2638 C CA  . ASP A 1 329 ? 6.367   -27.622 -1.550  1.00 76.55 329 A 1 
ATOM   2639 C C   . ASP A 1 329 ? 6.239   -26.139 -1.908  1.00 80.58 329 A 1 
ATOM   2640 O O   . ASP A 1 329 ? 7.123   -25.551 -2.537  1.00 76.75 329 A 1 
ATOM   2641 C CB  . ASP A 1 329 ? 6.144   -27.926 -0.063  1.00 69.61 329 A 1 
ATOM   2642 C CG  . ASP A 1 329 ? 7.157   -27.266 0.866   1.00 65.76 329 A 1 
ATOM   2643 O OD1 . ASP A 1 329 ? 7.623   -26.143 0.591   1.00 61.72 329 A 1 
ATOM   2644 O OD2 . ASP A 1 329 ? 7.487   -27.874 1.906   1.00 61.95 329 A 1 
ATOM   2645 N N   . GLY A 1 330 ? 5.120   -25.546 -1.526  1.00 82.44 330 A 1 
ATOM   2646 C CA  . GLY A 1 330 ? 4.822   -24.162 -1.856  1.00 86.26 330 A 1 
ATOM   2647 C C   . GLY A 1 330 ? 5.234   -23.139 -0.806  1.00 90.08 330 A 1 
ATOM   2648 O O   . GLY A 1 330 ? 4.936   -21.963 -0.966  1.00 87.79 330 A 1 
ATOM   2649 N N   . PHE A 1 331 ? 5.900   -23.562 0.271   1.00 90.38 331 A 1 
ATOM   2650 C CA  . PHE A 1 331 ? 6.289   -22.644 1.339   1.00 91.64 331 A 1 
ATOM   2651 C C   . PHE A 1 331 ? 7.590   -21.910 1.030   1.00 92.50 331 A 1 
ATOM   2652 O O   . PHE A 1 331 ? 8.437   -22.400 0.287   1.00 91.14 331 A 1 
ATOM   2653 C CB  . PHE A 1 331 ? 6.403   -23.387 2.671   1.00 90.08 331 A 1 
ATOM   2654 C CG  . PHE A 1 331 ? 5.108   -23.971 3.160   1.00 89.26 331 A 1 
ATOM   2655 C CD1 . PHE A 1 331 ? 4.058   -23.131 3.553   1.00 86.10 331 A 1 
ATOM   2656 C CD2 . PHE A 1 331 ? 4.931   -25.353 3.235   1.00 86.35 331 A 1 
ATOM   2657 C CE1 . PHE A 1 331 ? 2.853   -23.665 4.009   1.00 85.17 331 A 1 
ATOM   2658 C CE2 . PHE A 1 331 ? 3.726   -25.894 3.692   1.00 85.26 331 A 1 
ATOM   2659 C CZ  . PHE A 1 331 ? 2.693   -25.042 4.076   1.00 86.05 331 A 1 
ATOM   2660 N N   . ASN A 1 332 ? 7.734   -20.732 1.635   1.00 92.45 332 A 1 
ATOM   2661 C CA  . ASN A 1 332 ? 8.918   -19.891 1.475   1.00 93.42 332 A 1 
ATOM   2662 C C   . ASN A 1 332 ? 9.240   -19.575 0.005   1.00 94.46 332 A 1 
ATOM   2663 O O   . ASN A 1 332 ? 10.407  -19.510 -0.390  1.00 92.81 332 A 1 
ATOM   2664 C CB  . ASN A 1 332 ? 10.116  -20.504 2.212   1.00 91.88 332 A 1 
ATOM   2665 C CG  . ASN A 1 332 ? 9.989   -20.449 3.716   1.00 90.38 332 A 1 
ATOM   2666 O OD1 . ASN A 1 332 ? 9.109   -19.829 4.293   1.00 85.44 332 A 1 
ATOM   2667 N ND2 . ASN A 1 332 ? 10.902  -21.098 4.413   1.00 84.94 332 A 1 
ATOM   2668 N N   . LYS A 1 333 ? 8.187   -19.395 -0.806  1.00 95.16 333 A 1 
ATOM   2669 C CA  . LYS A 1 333 ? 8.296   -19.082 -2.232  1.00 95.50 333 A 1 
ATOM   2670 C C   . LYS A 1 333 ? 7.169   -18.139 -2.633  1.00 96.56 333 A 1 
ATOM   2671 O O   . LYS A 1 333 ? 6.025   -18.344 -2.241  1.00 95.76 333 A 1 
ATOM   2672 C CB  . LYS A 1 333 ? 8.205   -20.360 -3.080  1.00 92.68 333 A 1 
ATOM   2673 C CG  . LYS A 1 333 ? 9.361   -21.321 -2.860  1.00 83.46 333 A 1 
ATOM   2674 C CD  . LYS A 1 333 ? 9.155   -22.618 -3.637  1.00 80.83 333 A 1 
ATOM   2675 C CE  . LYS A 1 333 ? 10.270  -23.599 -3.294  1.00 69.42 333 A 1 
ATOM   2676 N NZ  . LYS A 1 333 ? 10.039  -24.928 -3.906  1.00 61.82 333 A 1 
ATOM   2677 N N   . TRP A 1 334 ? 7.481   -17.148 -3.449  1.00 96.91 334 A 1 
ATOM   2678 C CA  . TRP A 1 334 ? 6.470   -16.322 -4.087  1.00 97.43 334 A 1 
ATOM   2679 C C   . TRP A 1 334 ? 5.731   -17.143 -5.133  1.00 97.33 334 A 1 
ATOM   2680 O O   . TRP A 1 334 ? 6.349   -17.767 -5.996  1.00 96.47 334 A 1 
ATOM   2681 C CB  . TRP A 1 334 ? 7.108   -15.084 -4.713  1.00 97.65 334 A 1 
ATOM   2682 C CG  . TRP A 1 334 ? 7.575   -14.094 -3.705  1.00 97.91 334 A 1 
ATOM   2683 C CD1 . TRP A 1 334 ? 8.848   -13.910 -3.267  1.00 97.22 334 A 1 
ATOM   2684 C CD2 . TRP A 1 334 ? 6.752   -13.168 -2.949  1.00 97.99 334 A 1 
ATOM   2685 N NE1 . TRP A 1 334 ? 8.877   -12.934 -2.295  1.00 97.40 334 A 1 
ATOM   2686 C CE2 . TRP A 1 334 ? 7.609   -12.463 -2.074  1.00 97.77 334 A 1 
ATOM   2687 C CE3 . TRP A 1 334 ? 5.381   -12.875 -2.930  1.00 97.85 334 A 1 
ATOM   2688 C CZ2 . TRP A 1 334 ? 7.122   -11.487 -1.178  1.00 97.63 334 A 1 
ATOM   2689 C CZ3 . TRP A 1 334 ? 4.903   -11.908 -2.044  1.00 97.44 334 A 1 
ATOM   2690 C CH2 . TRP A 1 334 ? 5.758   -11.224 -1.171  1.00 97.41 334 A 1 
ATOM   2691 N N   . LYS A 1 335 ? 4.405   -17.160 -5.058  1.00 97.25 335 A 1 
ATOM   2692 C CA  . LYS A 1 335 ? 3.565   -17.898 -5.992  1.00 96.72 335 A 1 
ATOM   2693 C C   . LYS A 1 335 ? 2.243   -17.184 -6.219  1.00 97.30 335 A 1 
ATOM   2694 O O   . LYS A 1 335 ? 1.818   -16.368 -5.400  1.00 96.98 335 A 1 
ATOM   2695 C CB  . LYS A 1 335 ? 3.348   -19.343 -5.500  1.00 94.28 335 A 1 
ATOM   2696 C CG  . LYS A 1 335 ? 2.624   -19.433 -4.169  1.00 87.92 335 A 1 
ATOM   2697 C CD  . LYS A 1 335 ? 2.471   -20.875 -3.694  1.00 85.66 335 A 1 
ATOM   2698 C CE  . LYS A 1 335 ? 1.735   -20.904 -2.369  1.00 75.56 335 A 1 
ATOM   2699 N NZ  . LYS A 1 335 ? 1.552   -22.277 -1.864  1.00 68.13 335 A 1 
ATOM   2700 N N   . PHE A 1 336 ? 1.592   -17.513 -7.323  1.00 97.11 336 A 1 
ATOM   2701 C CA  . PHE A 1 336 ? 0.249   -17.042 -7.617  1.00 97.12 336 A 1 
ATOM   2702 C C   . PHE A 1 336 ? -0.719  -17.472 -6.512  1.00 97.06 336 A 1 
ATOM   2703 O O   . PHE A 1 336 ? -0.721  -18.631 -6.102  1.00 96.20 336 A 1 
ATOM   2704 C CB  . PHE A 1 336 ? -0.187  -17.598 -8.973  1.00 96.94 336 A 1 
ATOM   2705 C CG  . PHE A 1 336 ? -1.602  -17.253 -9.344  1.00 97.17 336 A 1 
ATOM   2706 C CD1 . PHE A 1 336 ? -1.923  -15.976 -9.825  1.00 96.46 336 A 1 
ATOM   2707 C CD2 . PHE A 1 336 ? -2.622  -18.206 -9.232  1.00 96.43 336 A 1 
ATOM   2708 C CE1 . PHE A 1 336 ? -3.228  -15.658 -10.190 1.00 95.74 336 A 1 
ATOM   2709 C CE2 . PHE A 1 336 ? -3.932  -17.894 -9.595  1.00 95.75 336 A 1 
ATOM   2710 C CZ  . PHE A 1 336 ? -4.232  -16.622 -10.073 1.00 96.08 336 A 1 
ATOM   2711 N N   . ASN A 1 337 ? -1.531  -16.530 -6.032  1.00 97.28 337 A 1 
ATOM   2712 C CA  . ASN A 1 337 ? -2.598  -16.810 -5.080  1.00 96.91 337 A 1 
ATOM   2713 C C   . ASN A 1 337 ? -3.929  -16.933 -5.825  1.00 96.80 337 A 1 
ATOM   2714 O O   . ASN A 1 337 ? -4.440  -18.045 -5.985  1.00 95.54 337 A 1 
ATOM   2715 C CB  . ASN A 1 337 ? -2.612  -15.744 -3.971  1.00 96.15 337 A 1 
ATOM   2716 C CG  . ASN A 1 337 ? -3.647  -16.053 -2.901  1.00 95.12 337 A 1 
ATOM   2717 O OD1 . ASN A 1 337 ? -4.361  -17.031 -2.970  1.00 91.21 337 A 1 
ATOM   2718 N ND2 . ASN A 1 337 ? -3.733  -15.217 -1.890  1.00 89.93 337 A 1 
ATOM   2719 N N   . TYR A 1 338 ? -4.465  -15.820 -6.326  1.00 97.45 338 A 1 
ATOM   2720 C CA  . TYR A 1 338 ? -5.694  -15.839 -7.109  1.00 97.67 338 A 1 
ATOM   2721 C C   . TYR A 1 338 ? -5.795  -14.608 -8.018  1.00 98.09 338 A 1 
ATOM   2722 O O   . TYR A 1 338 ? -5.108  -13.613 -7.809  1.00 97.86 338 A 1 
ATOM   2723 C CB  . TYR A 1 338 ? -6.914  -15.936 -6.181  1.00 97.20 338 A 1 
ATOM   2724 C CG  . TYR A 1 338 ? -7.315  -14.628 -5.533  1.00 97.39 338 A 1 
ATOM   2725 C CD1 . TYR A 1 338 ? -6.716  -14.187 -4.346  1.00 96.62 338 A 1 
ATOM   2726 C CD2 . TYR A 1 338 ? -8.307  -13.840 -6.118  1.00 96.68 338 A 1 
ATOM   2727 C CE1 . TYR A 1 338 ? -7.097  -12.983 -3.758  1.00 95.71 338 A 1 
ATOM   2728 C CE2 . TYR A 1 338 ? -8.696  -12.632 -5.538  1.00 96.16 338 A 1 
ATOM   2729 C CZ  . TYR A 1 338 ? -8.092  -12.199 -4.357  1.00 96.67 338 A 1 
ATOM   2730 O OH  . TYR A 1 338 ? -8.486  -11.020 -3.798  1.00 95.79 338 A 1 
ATOM   2731 N N   . GLY A 1 339 ? -6.688  -14.696 -9.000  1.00 97.65 339 A 1 
ATOM   2732 C CA  . GLY A 1 339 ? -7.051  -13.577 -9.852  1.00 97.71 339 A 1 
ATOM   2733 C C   . GLY A 1 339 ? -8.507  -13.188 -9.667  1.00 97.81 339 A 1 
ATOM   2734 O O   . GLY A 1 339 ? -9.360  -14.055 -9.464  1.00 96.85 339 A 1 
ATOM   2735 N N   . SER A 1 340 ? -8.820  -11.899 -9.758  1.00 97.64 340 A 1 
ATOM   2736 C CA  . SER A 1 340 ? -10.187 -11.419 -9.561  1.00 97.50 340 A 1 
ATOM   2737 C C   . SER A 1 340 ? -11.178 -12.016 -10.559 1.00 97.35 340 A 1 
ATOM   2738 O O   . SER A 1 340 ? -12.314 -12.340 -10.195 1.00 96.45 340 A 1 
ATOM   2739 C CB  . SER A 1 340 ? -10.227 -9.887  -9.639  1.00 97.39 340 A 1 
ATOM   2740 O OG  . SER A 1 340 ? -9.738  -9.420  -10.875 1.00 96.78 340 A 1 
ATOM   2741 N N   . SER A 1 341 ? -10.755 -12.205 -11.798 1.00 97.20 341 A 1 
ATOM   2742 C CA  . SER A 1 341 ? -11.610 -12.784 -12.835 1.00 96.76 341 A 1 
ATOM   2743 C C   . SER A 1 341 ? -11.876 -14.268 -12.592 1.00 96.57 341 A 1 
ATOM   2744 O O   . SER A 1 341 ? -13.022 -14.705 -12.596 1.00 95.25 341 A 1 
ATOM   2745 C CB  . SER A 1 341 ? -10.991 -12.600 -14.211 1.00 96.02 341 A 1 
ATOM   2746 O OG  . SER A 1 341 ? -10.805 -11.229 -14.498 1.00 80.96 341 A 1 
ATOM   2747 N N   . SER A 1 342 ? -10.835 -15.056 -12.371 1.00 96.73 342 A 1 
ATOM   2748 C CA  . SER A 1 342 ? -10.965 -16.505 -12.231 1.00 96.16 342 A 1 
ATOM   2749 C C   . SER A 1 342 ? -11.605 -16.914 -10.915 1.00 96.47 342 A 1 
ATOM   2750 O O   . SER A 1 342 ? -12.339 -17.898 -10.863 1.00 94.56 342 A 1 
ATOM   2751 C CB  . SER A 1 342 ? -9.602  -17.185 -12.383 1.00 94.69 342 A 1 
ATOM   2752 O OG  . SER A 1 342 ? -8.675  -16.693 -11.439 1.00 85.51 342 A 1 
ATOM   2753 N N   . GLU A 1 343 ? -11.365 -16.162 -9.843  1.00 96.74 343 A 1 
ATOM   2754 C CA  . GLU A 1 343 ? -11.840 -16.529 -8.507  1.00 96.42 343 A 1 
ATOM   2755 C C   . GLU A 1 343 ? -13.271 -16.086 -8.233  1.00 96.55 343 A 1 
ATOM   2756 O O   . GLU A 1 343 ? -14.045 -16.827 -7.623  1.00 94.47 343 A 1 
ATOM   2757 C CB  . GLU A 1 343 ? -10.894 -15.956 -7.458  1.00 95.05 343 A 1 
ATOM   2758 C CG  . GLU A 1 343 ? -11.021 -16.626 -6.090  1.00 90.89 343 A 1 
ATOM   2759 C CD  . GLU A 1 343 ? -10.450 -18.047 -6.052  1.00 93.18 343 A 1 
ATOM   2760 O OE1 . GLU A 1 343 ? -10.184 -18.523 -4.942  1.00 88.85 343 A 1 
ATOM   2761 O OE2 . GLU A 1 343 ? -10.267 -18.681 -7.114  1.00 89.11 343 A 1 
ATOM   2762 N N   . TYR A 1 344 ? -13.637 -14.891 -8.684  1.00 97.29 344 A 1 
ATOM   2763 C CA  . TYR A 1 344 ? -14.930 -14.283 -8.375  1.00 97.25 344 A 1 
ATOM   2764 C C   . TYR A 1 344 ? -15.838 -14.092 -9.590  1.00 97.28 344 A 1 
ATOM   2765 O O   . TYR A 1 344 ? -16.996 -13.696 -9.424  1.00 95.26 344 A 1 
ATOM   2766 C CB  . TYR A 1 344 ? -14.703 -12.952 -7.655  1.00 96.99 344 A 1 
ATOM   2767 C CG  . TYR A 1 344 ? -13.946 -13.054 -6.345  1.00 97.28 344 A 1 
ATOM   2768 C CD1 . TYR A 1 344 ? -14.305 -14.000 -5.381  1.00 96.25 344 A 1 
ATOM   2769 C CD2 . TYR A 1 344 ? -12.902 -12.170 -6.069  1.00 96.33 344 A 1 
ATOM   2770 C CE1 . TYR A 1 344 ? -13.626 -14.067 -4.155  1.00 95.48 344 A 1 
ATOM   2771 C CE2 . TYR A 1 344 ? -12.222 -12.225 -4.847  1.00 95.61 344 A 1 
ATOM   2772 C CZ  . TYR A 1 344 ? -12.589 -13.179 -3.889  1.00 96.17 344 A 1 
ATOM   2773 O OH  . TYR A 1 344 ? -11.930 -13.238 -2.694  1.00 95.01 344 A 1 
ATOM   2774 N N   . GLY A 1 345 ? -15.346 -14.361 -10.780 1.00 95.74 345 A 1 
ATOM   2775 C CA  . GLY A 1 345 ? -16.121 -14.171 -12.003 1.00 95.45 345 A 1 
ATOM   2776 C C   . GLY A 1 345 ? -16.304 -12.712 -12.402 1.00 96.41 345 A 1 
ATOM   2777 O O   . GLY A 1 345 ? -17.211 -12.399 -13.166 1.00 94.39 345 A 1 
ATOM   2778 N N   . LEU A 1 346 ? -15.476 -11.819 -11.889 1.00 96.79 346 A 1 
ATOM   2779 C CA  . LEU A 1 346 ? -15.549 -10.398 -12.211 1.00 97.02 346 A 1 
ATOM   2780 C C   . LEU A 1 346 ? -15.122 -10.161 -13.657 1.00 97.22 346 A 1 
ATOM   2781 O O   . LEU A 1 346 ? -14.037 -10.578 -14.065 1.00 96.30 346 A 1 
ATOM   2782 C CB  . LEU A 1 346 ? -14.663 -9.585  -11.257 1.00 96.62 346 A 1 
ATOM   2783 C CG  . LEU A 1 346 ? -15.047 -9.682  -9.774  1.00 95.86 346 A 1 
ATOM   2784 C CD1 . LEU A 1 346 ? -13.953 -9.066  -8.917  1.00 94.19 346 A 1 
ATOM   2785 C CD2 . LEU A 1 346 ? -16.365 -8.971  -9.491  1.00 94.07 346 A 1 
ATOM   2786 N N   . LYS A 1 347 ? -15.978 -9.480  -14.421 1.00 97.22 347 A 1 
ATOM   2787 C CA  . LYS A 1 347 ? -15.698 -9.161  -15.826 1.00 97.06 347 A 1 
ATOM   2788 C C   . LYS A 1 347 ? -14.742 -7.980  -15.966 1.00 97.27 347 A 1 
ATOM   2789 O O   . LYS A 1 347 ? -14.023 -7.881  -16.952 1.00 95.57 347 A 1 
ATOM   2790 C CB  . LYS A 1 347 ? -17.010 -8.875  -16.555 1.00 96.18 347 A 1 
ATOM   2791 C CG  . LYS A 1 347 ? -17.956 -10.080 -16.585 1.00 91.77 347 A 1 
ATOM   2792 C CD  . LYS A 1 347 ? -19.256 -9.706  -17.273 1.00 85.42 347 A 1 
ATOM   2793 C CE  . LYS A 1 347 ? -20.214 -10.884 -17.264 1.00 77.68 347 A 1 
ATOM   2794 N NZ  . LYS A 1 347 ? -21.521 -10.528 -17.868 1.00 67.06 347 A 1 
ATOM   2795 N N   . GLU A 1 348 ? -14.763 -7.099  -14.981 1.00 98.04 348 A 1 
ATOM   2796 C CA  . GLU A 1 348 ? -13.906 -5.921  -14.891 1.00 98.14 348 A 1 
ATOM   2797 C C   . GLU A 1 348 ? -13.929 -5.416  -13.435 1.00 98.40 348 A 1 
ATOM   2798 O O   . GLU A 1 348 ? -14.744 -5.874  -12.623 1.00 98.12 348 A 1 
ATOM   2799 C CB  . GLU A 1 348 ? -14.386 -4.817  -15.852 1.00 97.18 348 A 1 
ATOM   2800 C CG  . GLU A 1 348 ? -15.812 -4.357  -15.544 1.00 95.26 348 A 1 
ATOM   2801 C CD  . GLU A 1 348 ? -16.339 -3.286  -16.490 1.00 95.31 348 A 1 
ATOM   2802 O OE1 . GLU A 1 348 ? -15.712 -3.005  -17.526 1.00 90.88 348 A 1 
ATOM   2803 O OE2 . GLU A 1 348 ? -17.399 -2.716  -16.172 1.00 92.02 348 A 1 
ATOM   2804 N N   . LEU A 1 349 ? -13.057 -4.479  -13.104 1.00 98.46 349 A 1 
ATOM   2805 C CA  . LEU A 1 349 ? -12.980 -3.916  -11.753 1.00 98.54 349 A 1 
ATOM   2806 C C   . LEU A 1 349 ? -13.880 -2.684  -11.617 1.00 98.59 349 A 1 
ATOM   2807 O O   . LEU A 1 349 ? -13.416 -1.578  -11.339 1.00 98.19 349 A 1 
ATOM   2808 C CB  . LEU A 1 349 ? -11.513 -3.638  -11.389 1.00 98.55 349 A 1 
ATOM   2809 C CG  . LEU A 1 349 ? -10.578 -4.850  -11.442 1.00 98.27 349 A 1 
ATOM   2810 C CD1 . LEU A 1 349 ? -9.171  -4.447  -11.005 1.00 97.94 349 A 1 
ATOM   2811 C CD2 . LEU A 1 349 ? -11.065 -5.996  -10.555 1.00 97.81 349 A 1 
ATOM   2812 N N   . SER A 1 350 ? -15.178 -2.887  -11.825 1.00 98.54 350 A 1 
ATOM   2813 C CA  . SER A 1 350 ? -16.172 -1.810  -11.802 1.00 98.46 350 A 1 
ATOM   2814 C C   . SER A 1 350 ? -17.105 -1.903  -10.586 1.00 98.46 350 A 1 
ATOM   2815 O O   . SER A 1 350 ? -17.301 -2.994  -10.046 1.00 98.30 350 A 1 
ATOM   2816 C CB  . SER A 1 350 ? -16.992 -1.821  -13.092 1.00 98.17 350 A 1 
ATOM   2817 O OG  . SER A 1 350 ? -17.817 -2.952  -13.181 1.00 97.44 350 A 1 
ATOM   2818 N N   . PRO A 1 351 ? -17.724 -0.795  -10.181 1.00 98.64 351 A 1 
ATOM   2819 C CA  . PRO A 1 351 ? -18.719 -0.818  -9.101  1.00 98.59 351 A 1 
ATOM   2820 C C   . PRO A 1 351 ? -19.834 -1.828  -9.344  1.00 98.42 351 A 1 
ATOM   2821 O O   . PRO A 1 351 ? -20.207 -2.556  -8.427  1.00 98.07 351 A 1 
ATOM   2822 C CB  . PRO A 1 351 ? -19.257 0.611   -9.047  1.00 98.28 351 A 1 
ATOM   2823 C CG  . PRO A 1 351 ? -18.104 1.440   -9.543  1.00 97.41 351 A 1 
ATOM   2824 C CD  . PRO A 1 351 ? -17.468 0.575   -10.618 1.00 98.38 351 A 1 
ATOM   2825 N N   . LYS A 1 352 ? -20.337 -1.922  -10.570 1.00 98.38 352 A 1 
ATOM   2826 C CA  . LYS A 1 352 ? -21.409 -2.857  -10.915 1.00 98.12 352 A 1 
ATOM   2827 C C   . LYS A 1 352 ? -21.008 -4.308  -10.647 1.00 98.29 352 A 1 
ATOM   2828 O O   . LYS A 1 352 ? -21.784 -5.063  -10.046 1.00 97.91 352 A 1 
ATOM   2829 C CB  . LYS A 1 352 ? -21.800 -2.665  -12.387 1.00 97.30 352 A 1 
ATOM   2830 C CG  . LYS A 1 352 ? -22.953 -3.576  -12.814 1.00 85.24 352 A 1 
ATOM   2831 C CD  . LYS A 1 352 ? -23.328 -3.324  -14.269 1.00 80.71 352 A 1 
ATOM   2832 C CE  . LYS A 1 352 ? -24.458 -4.246  -14.691 1.00 66.37 352 A 1 
ATOM   2833 N NZ  . LYS A 1 352 ? -24.847 -4.019  -16.104 1.00 58.59 352 A 1 
ATOM   2834 N N   . GLU A 1 353 ? -19.813 -4.708  -11.049 1.00 98.30 353 A 1 
ATOM   2835 C CA  . GLU A 1 353 ? -19.343 -6.086  -10.850 1.00 98.36 353 A 1 
ATOM   2836 C C   . GLU A 1 353 ? -19.122 -6.397  -9.363  1.00 98.45 353 A 1 
ATOM   2837 O O   . GLU A 1 353 ? -19.474 -7.482  -8.895  1.00 98.02 353 A 1 
ATOM   2838 C CB  . GLU A 1 353 ? -18.055 -6.318  -11.645 1.00 98.26 353 A 1 
ATOM   2839 C CG  . GLU A 1 353 ? -18.275 -6.380  -13.155 1.00 97.01 353 A 1 
ATOM   2840 C CD  . GLU A 1 353 ? -19.099 -7.593  -13.566 1.00 97.01 353 A 1 
ATOM   2841 O OE1 . GLU A 1 353 ? -18.647 -8.733  -13.320 1.00 93.81 353 A 1 
ATOM   2842 O OE2 . GLU A 1 353 ? -20.186 -7.420  -14.125 1.00 93.96 353 A 1 
ATOM   2843 N N   . PHE A 1 354 ? -18.597 -5.445  -8.595  1.00 98.40 354 A 1 
ATOM   2844 C CA  . PHE A 1 354 ? -18.391 -5.648  -7.163  1.00 98.42 354 A 1 
ATOM   2845 C C   . PHE A 1 354 ? -19.698 -5.599  -6.363  1.00 98.36 354 A 1 
ATOM   2846 O O   . PHE A 1 354 ? -19.813 -6.304  -5.354  1.00 97.83 354 A 1 
ATOM   2847 C CB  . PHE A 1 354 ? -17.360 -4.651  -6.629  1.00 98.39 354 A 1 
ATOM   2848 C CG  . PHE A 1 354 ? -15.945 -5.125  -6.838  1.00 98.42 354 A 1 
ATOM   2849 C CD1 . PHE A 1 354 ? -15.317 -5.928  -5.882  1.00 97.88 354 A 1 
ATOM   2850 C CD2 . PHE A 1 354 ? -15.246 -4.801  -7.999  1.00 97.79 354 A 1 
ATOM   2851 C CE1 . PHE A 1 354 ? -14.013 -6.383  -6.077  1.00 97.33 354 A 1 
ATOM   2852 C CE2 . PHE A 1 354 ? -13.947 -5.251  -8.202  1.00 97.21 354 A 1 
ATOM   2853 C CZ  . PHE A 1 354 ? -13.327 -6.044  -7.237  1.00 97.62 354 A 1 
ATOM   2854 N N   . GLU A 1 355 ? -20.697 -4.856  -6.802  1.00 98.26 355 A 1 
ATOM   2855 C CA  . GLU A 1 355 ? -22.037 -4.908  -6.202  1.00 98.11 355 A 1 
ATOM   2856 C C   . GLU A 1 355 ? -22.672 -6.289  -6.396  1.00 98.13 355 A 1 
ATOM   2857 O O   . GLU A 1 355 ? -23.258 -6.836  -5.460  1.00 97.70 355 A 1 
ATOM   2858 C CB  . GLU A 1 355 ? -22.932 -3.815  -6.797  1.00 97.84 355 A 1 
ATOM   2859 C CG  . GLU A 1 355 ? -22.578 -2.433  -6.249  1.00 94.78 355 A 1 
ATOM   2860 C CD  . GLU A 1 355 ? -23.415 -1.313  -6.830  1.00 93.11 355 A 1 
ATOM   2861 O OE1 . GLU A 1 355 ? -23.795 -1.353  -8.019  1.00 86.95 355 A 1 
ATOM   2862 O OE2 . GLU A 1 355 ? -23.700 -0.364  -6.080  1.00 87.81 355 A 1 
ATOM   2863 N N   . ILE A 1 356 ? -22.516 -6.864  -7.576  1.00 98.16 356 A 1 
ATOM   2864 C CA  . ILE A 1 356 ? -22.972 -8.231  -7.836  1.00 97.95 356 A 1 
ATOM   2865 C C   . ILE A 1 356 ? -22.240 -9.218  -6.925  1.00 98.08 356 A 1 
ATOM   2866 O O   . ILE A 1 356 ? -22.870 -10.085 -6.323  1.00 97.61 356 A 1 
ATOM   2867 C CB  . ILE A 1 356 ? -22.800 -8.592  -9.327  1.00 97.73 356 A 1 
ATOM   2868 C CG1 . ILE A 1 356 ? -23.773 -7.777  -10.195 1.00 96.42 356 A 1 
ATOM   2869 C CG2 . ILE A 1 356 ? -23.016 -10.096 -9.562  1.00 96.49 356 A 1 
ATOM   2870 C CD1 . ILE A 1 356 ? -23.452 -7.801  -11.688 1.00 93.37 356 A 1 
ATOM   2871 N N   . LEU A 1 357 ? -20.931 -9.083  -6.800  1.00 97.90 357 A 1 
ATOM   2872 C CA  . LEU A 1 357 ? -20.136 -9.951  -5.927  1.00 97.93 357 A 1 
ATOM   2873 C C   . LEU A 1 357 ? -20.588 -9.851  -4.463  1.00 97.99 357 A 1 
ATOM   2874 O O   . LEU A 1 357 ? -20.788 -10.880 -3.816  1.00 97.69 357 A 1 
ATOM   2875 C CB  . LEU A 1 357 ? -18.645 -9.609  -6.058  1.00 97.88 357 A 1 
ATOM   2876 C CG  . LEU A 1 357 ? -17.726 -10.437 -5.147  1.00 97.47 357 A 1 
ATOM   2877 C CD1 . LEU A 1 357 ? -17.811 -11.928 -5.461  1.00 96.57 357 A 1 
ATOM   2878 C CD2 . LEU A 1 357 ? -16.280 -9.970  -5.300  1.00 96.37 357 A 1 
ATOM   2879 N N   . ALA A 1 358 ? -20.776 -8.642  -3.953  1.00 97.84 358 A 1 
ATOM   2880 C CA  . ALA A 1 358 ? -21.220 -8.428  -2.582  1.00 97.43 358 A 1 
ATOM   2881 C C   . ALA A 1 358 ? -22.599 -9.059  -2.334  1.00 97.50 358 A 1 
ATOM   2882 O O   . ALA A 1 358 ? -22.802 -9.746  -1.334  1.00 97.09 358 A 1 
ATOM   2883 C CB  . ALA A 1 358 ? -21.231 -6.929  -2.271  1.00 96.81 358 A 1 
ATOM   2884 N N   . ALA A 1 359 ? -23.520 -8.888  -3.261  1.00 97.89 359 A 1 
ATOM   2885 C CA  . ALA A 1 359 ? -24.848 -9.489  -3.164  1.00 97.95 359 A 1 
ATOM   2886 C C   . ALA A 1 359 ? -24.794 -11.021 -3.197  1.00 98.08 359 A 1 
ATOM   2887 O O   . ALA A 1 359 ? -25.557 -11.690 -2.495  1.00 97.39 359 A 1 
ATOM   2888 C CB  . ALA A 1 359 ? -25.727 -8.947  -4.289  1.00 97.73 359 A 1 
ATOM   2889 N N   . ARG A 1 360 ? -23.890 -11.597 -3.992  1.00 97.95 360 A 1 
ATOM   2890 C CA  . ARG A 1 360 ? -23.684 -13.048 -4.021  1.00 97.89 360 A 1 
ATOM   2891 C C   . ARG A 1 360 ? -23.130 -13.553 -2.697  1.00 97.91 360 A 1 
ATOM   2892 O O   . ARG A 1 360 ? -23.639 -14.543 -2.172  1.00 97.48 360 A 1 
ATOM   2893 C CB  . ARG A 1 360 ? -22.758 -13.431 -5.173  1.00 97.42 360 A 1 
ATOM   2894 C CG  . ARG A 1 360 ? -23.426 -13.331 -6.552  1.00 91.85 360 A 1 
ATOM   2895 C CD  . ARG A 1 360 ? -22.393 -13.508 -7.671  1.00 89.94 360 A 1 
ATOM   2896 N NE  . ARG A 1 360 ? -21.730 -14.815 -7.605  1.00 84.18 360 A 1 
ATOM   2897 C CZ  . ARG A 1 360 ? -20.492 -15.081 -8.009  1.00 80.89 360 A 1 
ATOM   2898 N NH1 . ARG A 1 360 ? -19.743 -14.159 -8.551  1.00 74.77 360 A 1 
ATOM   2899 N NH2 . ARG A 1 360 ? -20.011 -16.290 -7.868  1.00 72.13 360 A 1 
ATOM   2900 N N   . MET A 1 361 ? -22.137 -12.878 -2.134  1.00 97.65 361 A 1 
ATOM   2901 C CA  . MET A 1 361 ? -21.545 -13.288 -0.858  1.00 97.25 361 A 1 
ATOM   2902 C C   . MET A 1 361 ? -22.539 -13.213 0.304   1.00 97.43 361 A 1 
ATOM   2903 O O   . MET A 1 361 ? -22.465 -14.040 1.212   1.00 96.70 361 A 1 
ATOM   2904 C CB  . MET A 1 361 ? -20.314 -12.438 -0.528  1.00 96.43 361 A 1 
ATOM   2905 C CG  . MET A 1 361 ? -19.130 -12.756 -1.439  1.00 93.85 361 A 1 
ATOM   2906 S SD  . MET A 1 361 ? -17.552 -12.045 -0.904  1.00 93.04 361 A 1 
ATOM   2907 C CE  . MET A 1 361 ? -17.895 -10.296 -0.991  1.00 86.57 361 A 1 
ATOM   2908 N N   . ASP A 1 362 ? -23.472 -12.290 0.256   1.00 97.13 362 A 1 
ATOM   2909 C CA  . ASP A 1 362 ? -24.519 -12.177 1.273   1.00 96.92 362 A 1 
ATOM   2910 C C   . ASP A 1 362 ? -25.426 -13.420 1.329   1.00 97.07 362 A 1 
ATOM   2911 O O   . ASP A 1 362 ? -26.025 -13.717 2.364   1.00 96.07 362 A 1 
ATOM   2912 C CB  . ASP A 1 362 ? -25.344 -10.915 0.992   1.00 96.27 362 A 1 
ATOM   2913 C CG  . ASP A 1 362 ? -26.297 -10.576 2.126   1.00 86.94 362 A 1 
ATOM   2914 O OD1 . ASP A 1 362 ? -25.813 -10.371 3.257   1.00 81.70 362 A 1 
ATOM   2915 O OD2 . ASP A 1 362 ? -27.520 -10.505 1.869   1.00 79.75 362 A 1 
ATOM   2916 N N   . LYS A 1 363 ? -25.506 -14.159 0.232   1.00 97.30 363 A 1 
ATOM   2917 C CA  . LYS A 1 363 ? -26.381 -15.331 0.106   1.00 97.32 363 A 1 
ATOM   2918 C C   . LYS A 1 363 ? -25.627 -16.656 0.009   1.00 97.51 363 A 1 
ATOM   2919 O O   . LYS A 1 363 ? -26.249 -17.714 0.092   1.00 96.05 363 A 1 
ATOM   2920 C CB  . LYS A 1 363 ? -27.285 -15.162 -1.122  1.00 96.62 363 A 1 
ATOM   2921 C CG  . LYS A 1 363 ? -28.208 -13.941 -1.021  1.00 91.30 363 A 1 
ATOM   2922 C CD  . LYS A 1 363 ? -29.046 -13.810 -2.282  1.00 84.11 363 A 1 
ATOM   2923 C CE  . LYS A 1 363 ? -29.930 -12.574 -2.188  1.00 74.89 363 A 1 
ATOM   2924 N NZ  . LYS A 1 363 ? -30.768 -12.407 -3.399  1.00 64.86 363 A 1 
ATOM   2925 N N   . ASP A 1 364 ? -24.324 -16.621 -0.175  1.00 97.27 364 A 1 
ATOM   2926 C CA  . ASP A 1 364 ? -23.499 -17.800 -0.420  1.00 97.23 364 A 1 
ATOM   2927 C C   . ASP A 1 364 ? -22.321 -17.808 0.553   1.00 97.43 364 A 1 
ATOM   2928 O O   . ASP A 1 364 ? -21.311 -17.138 0.357   1.00 96.80 364 A 1 
ATOM   2929 C CB  . ASP A 1 364 ? -23.050 -17.800 -1.891  1.00 96.55 364 A 1 
ATOM   2930 C CG  . ASP A 1 364 ? -22.249 -19.044 -2.286  1.00 95.74 364 A 1 
ATOM   2931 O OD1 . ASP A 1 364 ? -21.784 -19.785 -1.396  1.00 93.34 364 A 1 
ATOM   2932 O OD2 . ASP A 1 364 ? -22.077 -19.249 -3.503  1.00 92.09 364 A 1 
ATOM   2933 N N   . LEU A 1 365 ? -22.468 -18.609 1.617   1.00 97.18 365 A 1 
ATOM   2934 C CA  . LEU A 1 365 ? -21.452 -18.698 2.661   1.00 96.82 365 A 1 
ATOM   2935 C C   . LEU A 1 365 ? -20.125 -19.253 2.131   1.00 96.61 365 A 1 
ATOM   2936 O O   . LEU A 1 365 ? -19.065 -18.828 2.580   1.00 96.33 365 A 1 
ATOM   2937 C CB  . LEU A 1 365 ? -21.985 -19.560 3.816   1.00 96.34 365 A 1 
ATOM   2938 C CG  . LEU A 1 365 ? -21.034 -19.702 5.015   1.00 91.23 365 A 1 
ATOM   2939 C CD1 . LEU A 1 365 ? -20.725 -18.351 5.647   1.00 87.67 365 A 1 
ATOM   2940 C CD2 . LEU A 1 365 ? -21.657 -20.621 6.059   1.00 87.96 365 A 1 
ATOM   2941 N N   . GLN A 1 366 ? -20.179 -20.184 1.183   1.00 96.79 366 A 1 
ATOM   2942 C CA  . GLN A 1 366 ? -18.952 -20.744 0.613   1.00 96.23 366 A 1 
ATOM   2943 C C   . GLN A 1 366 ? -18.160 -19.680 -0.148  1.00 96.35 366 A 1 
ATOM   2944 O O   . GLN A 1 366 ? -16.935 -19.621 -0.044  1.00 95.61 366 A 1 
ATOM   2945 C CB  . GLN A 1 366 ? -19.283 -21.924 -0.311  1.00 95.78 366 A 1 
ATOM   2946 C CG  . GLN A 1 366 ? -19.885 -23.125 0.419   1.00 84.00 366 A 1 
ATOM   2947 C CD  . GLN A 1 366 ? -18.952 -23.688 1.485   1.00 76.08 366 A 1 
ATOM   2948 O OE1 . GLN A 1 366 ? -19.187 -23.536 2.677   1.00 67.83 366 A 1 
ATOM   2949 N NE2 . GLN A 1 366 ? -17.883 -24.340 1.064   1.00 65.08 366 A 1 
ATOM   2950 N N   . LEU A 1 367 ? -18.861 -18.823 -0.867  1.00 96.59 367 A 1 
ATOM   2951 C CA  . LEU A 1 367 ? -18.225 -17.704 -1.562  1.00 96.76 367 A 1 
ATOM   2952 C C   . LEU A 1 367 ? -17.672 -16.680 -0.571  1.00 96.98 367 A 1 
ATOM   2953 O O   . LEU A 1 367 ? -16.552 -16.200 -0.751  1.00 96.60 367 A 1 
ATOM   2954 C CB  . LEU A 1 367 ? -19.230 -17.065 -2.520  1.00 96.68 367 A 1 
ATOM   2955 C CG  . LEU A 1 367 ? -18.673 -15.903 -3.357  1.00 95.60 367 A 1 
ATOM   2956 C CD1 . LEU A 1 367 ? -17.530 -16.357 -4.256  1.00 94.37 367 A 1 
ATOM   2957 C CD2 . LEU A 1 367 ? -19.787 -15.320 -4.211  1.00 94.19 367 A 1 
ATOM   2958 N N   . PHE A 1 368 ? -18.412 -16.377 0.486   1.00 96.89 368 A 1 
ATOM   2959 C CA  . PHE A 1 368 ? -17.907 -15.496 1.534   1.00 96.55 368 A 1 
ATOM   2960 C C   . PHE A 1 368 ? -16.658 -16.079 2.208   1.00 96.36 368 A 1 
ATOM   2961 O O   . PHE A 1 368 ? -15.684 -15.362 2.429   1.00 96.00 368 A 1 
ATOM   2962 C CB  . PHE A 1 368 ? -18.980 -15.210 2.585   1.00 96.07 368 A 1 
ATOM   2963 C CG  . PHE A 1 368 ? -18.454 -14.372 3.728   1.00 95.18 368 A 1 
ATOM   2964 C CD1 . PHE A 1 368 ? -18.309 -12.987 3.575   1.00 93.52 368 A 1 
ATOM   2965 C CD2 . PHE A 1 368 ? -18.033 -14.974 4.913   1.00 93.43 368 A 1 
ATOM   2966 C CE1 . PHE A 1 368 ? -17.762 -12.214 4.599   1.00 91.86 368 A 1 
ATOM   2967 C CE2 . PHE A 1 368 ? -17.483 -14.210 5.948   1.00 91.96 368 A 1 
ATOM   2968 C CZ  . PHE A 1 368 ? -17.350 -12.826 5.785   1.00 91.69 368 A 1 
ATOM   2969 N N   . ASN A 1 369 ? -16.670 -17.379 2.511   1.00 95.95 369 A 1 
ATOM   2970 C CA  . ASN A 1 369 ? -15.517 -18.037 3.125   1.00 95.32 369 A 1 
ATOM   2971 C C   . ASN A 1 369 ? -14.282 -17.983 2.228   1.00 95.27 369 A 1 
ATOM   2972 O O   . ASN A 1 369 ? -13.165 -17.826 2.725   1.00 94.98 369 A 1 
ATOM   2973 C CB  . ASN A 1 369 ? -15.870 -19.482 3.479   1.00 95.07 369 A 1 
ATOM   2974 C CG  . ASN A 1 369 ? -16.795 -19.596 4.678   1.00 90.75 369 A 1 
ATOM   2975 O OD1 . ASN A 1 369 ? -16.975 -18.671 5.449   1.00 85.57 369 A 1 
ATOM   2976 N ND2 . ASN A 1 369 ? -17.372 -20.769 4.876   1.00 84.56 369 A 1 
ATOM   2977 N N   . LYS A 1 370 ? -14.472 -18.070 0.922   1.00 95.76 370 A 1 
ATOM   2978 C CA  . LYS A 1 370 ? -13.382 -17.885 -0.033  1.00 95.50 370 A 1 
ATOM   2979 C C   . LYS A 1 370 ? -12.800 -16.462 0.064   1.00 96.12 370 A 1 
ATOM   2980 O O   . LYS A 1 370 ? -11.587 -16.306 0.164   1.00 95.53 370 A 1 
ATOM   2981 C CB  . LYS A 1 370 ? -13.894 -18.188 -1.443  1.00 94.16 370 A 1 
ATOM   2982 C CG  . LYS A 1 370 ? -12.810 -18.047 -2.507  1.00 84.11 370 A 1 
ATOM   2983 C CD  . LYS A 1 370 ? -13.361 -18.278 -3.903  1.00 83.90 370 A 1 
ATOM   2984 C CE  . LYS A 1 370 ? -13.671 -19.746 -4.165  1.00 76.28 370 A 1 
ATOM   2985 N NZ  . LYS A 1 370 ? -13.908 -19.972 -5.610  1.00 70.76 370 A 1 
ATOM   2986 N N   . TYR A 1 371 ? -13.659 -15.454 0.076   1.00 95.90 371 A 1 
ATOM   2987 C CA  . TYR A 1 371 ? -13.235 -14.070 0.293   1.00 96.11 371 A 1 
ATOM   2988 C C   . TYR A 1 371 ? -12.509 -13.914 1.629   1.00 96.13 371 A 1 
ATOM   2989 O O   . TYR A 1 371 ? -11.463 -13.277 1.701   1.00 95.93 371 A 1 
ATOM   2990 C CB  . TYR A 1 371 ? -14.449 -13.132 0.204   1.00 96.35 371 A 1 
ATOM   2991 C CG  . TYR A 1 371 ? -14.203 -11.757 0.800   1.00 96.31 371 A 1 
ATOM   2992 C CD1 . TYR A 1 371 ? -13.591 -10.747 0.062   1.00 95.53 371 A 1 
ATOM   2993 C CD2 . TYR A 1 371 ? -14.582 -11.498 2.122   1.00 95.58 371 A 1 
ATOM   2994 C CE1 . TYR A 1 371 ? -13.354 -9.497  0.628   1.00 94.71 371 A 1 
ATOM   2995 C CE2 . TYR A 1 371 ? -14.345 -10.250 2.707   1.00 94.78 371 A 1 
ATOM   2996 C CZ  . TYR A 1 371 ? -13.736 -9.251  1.953   1.00 95.07 371 A 1 
ATOM   2997 O OH  . TYR A 1 371 ? -13.508 -8.022  2.528   1.00 93.87 371 A 1 
ATOM   2998 N N   . HIS A 1 372 ? -13.040 -14.520 2.681   1.00 95.22 372 A 1 
ATOM   2999 C CA  . HIS A 1 372 ? -12.465 -14.435 4.024   1.00 94.43 372 A 1 
ATOM   3000 C C   . HIS A 1 372 ? -11.061 -15.052 4.089   1.00 94.56 372 A 1 
ATOM   3001 O O   . HIS A 1 372 ? -10.176 -14.521 4.765   1.00 94.01 372 A 1 
ATOM   3002 C CB  . HIS A 1 372 ? -13.403 -15.113 5.018   1.00 93.35 372 A 1 
ATOM   3003 C CG  . HIS A 1 372 ? -12.963 -14.962 6.445   1.00 90.73 372 A 1 
ATOM   3004 N ND1 . HIS A 1 372 ? -13.069 -13.796 7.160   1.00 80.67 372 A 1 
ATOM   3005 C CD2 . HIS A 1 372 ? -12.400 -15.886 7.262   1.00 79.90 372 A 1 
ATOM   3006 C CE1 . HIS A 1 372 ? -12.588 -14.012 8.383   1.00 80.36 372 A 1 
ATOM   3007 N NE2 . HIS A 1 372 ? -12.168 -15.270 8.486   1.00 82.17 372 A 1 
ATOM   3008 N N   . LEU A 1 373 ? -10.851 -16.152 3.383   1.00 94.83 373 A 1 
ATOM   3009 C CA  . LEU A 1 373 ? -9.526  -16.761 3.264   1.00 94.72 373 A 1 
ATOM   3010 C C   . LEU A 1 373 ? -8.544  -15.810 2.564   1.00 95.09 373 A 1 
ATOM   3011 O O   . LEU A 1 373 ? -7.449  -15.563 3.069   1.00 94.32 373 A 1 
ATOM   3012 C CB  . LEU A 1 373 ? -9.659  -18.086 2.512   1.00 94.07 373 A 1 
ATOM   3013 C CG  . LEU A 1 373 ? -8.350  -18.874 2.330   1.00 83.89 373 A 1 
ATOM   3014 C CD1 . LEU A 1 373 ? -7.815  -19.358 3.671   1.00 80.24 373 A 1 
ATOM   3015 C CD2 . LEU A 1 373 ? -8.587  -20.067 1.415   1.00 80.15 373 A 1 
ATOM   3016 N N   . HIS A 1 374 ? -8.948  -15.250 1.429   1.00 95.65 374 A 1 
ATOM   3017 C CA  . HIS A 1 374 ? -8.113  -14.315 0.683   1.00 95.75 374 A 1 
ATOM   3018 C C   . HIS A 1 374 ? -7.888  -12.990 1.416   1.00 96.05 374 A 1 
ATOM   3019 O O   . HIS A 1 374 ? -6.826  -12.388 1.278   1.00 95.54 374 A 1 
ATOM   3020 C CB  . HIS A 1 374 ? -8.718  -14.061 -0.697  1.00 95.59 374 A 1 
ATOM   3021 C CG  . HIS A 1 374 ? -8.710  -15.272 -1.581  1.00 95.84 374 A 1 
ATOM   3022 N ND1 . HIS A 1 374 ? -7.688  -16.196 -1.654  1.00 91.44 374 A 1 
ATOM   3023 C CD2 . HIS A 1 374 ? -9.664  -15.675 -2.467  1.00 91.01 374 A 1 
ATOM   3024 C CE1 . HIS A 1 374 ? -8.015  -17.124 -2.543  1.00 93.02 374 A 1 
ATOM   3025 N NE2 . HIS A 1 374 ? -9.213  -16.832 -3.060  1.00 93.00 374 A 1 
ATOM   3026 N N   . PHE A 1 375 ? -8.844  -12.562 2.230   1.00 94.70 375 A 1 
ATOM   3027 C CA  . PHE A 1 375 ? -8.729  -11.380 3.087   1.00 93.95 375 A 1 
ATOM   3028 C C   . PHE A 1 375 ? -7.447  -11.415 3.925   1.00 93.37 375 A 1 
ATOM   3029 O O   . PHE A 1 375 ? -6.833  -10.376 4.162   1.00 92.49 375 A 1 
ATOM   3030 C CB  . PHE A 1 375 ? -9.977  -11.317 3.978   1.00 93.77 375 A 1 
ATOM   3031 C CG  . PHE A 1 375 ? -10.003 -10.170 4.953   1.00 93.94 375 A 1 
ATOM   3032 C CD1 . PHE A 1 375 ? -10.434 -8.909  4.545   1.00 93.33 375 A 1 
ATOM   3033 C CD2 . PHE A 1 375 ? -9.645  -10.370 6.287   1.00 93.51 375 A 1 
ATOM   3034 C CE1 . PHE A 1 375 ? -10.500 -7.850  5.457   1.00 92.01 375 A 1 
ATOM   3035 C CE2 . PHE A 1 375 ? -9.704  -9.317  7.207   1.00 92.18 375 A 1 
ATOM   3036 C CZ  . PHE A 1 375 ? -10.131 -8.056  6.793   1.00 92.21 375 A 1 
ATOM   3037 N N   . ARG A 1 376 ? -7.024  -12.597 4.337   1.00 93.34 376 A 1 
ATOM   3038 C CA  . ARG A 1 376 ? -5.780  -12.822 5.081   1.00 92.70 376 A 1 
ATOM   3039 C C   . ARG A 1 376 ? -4.669  -13.443 4.230   1.00 93.22 376 A 1 
ATOM   3040 O O   . ARG A 1 376 ? -3.748  -14.062 4.766   1.00 91.21 376 A 1 
ATOM   3041 C CB  . ARG A 1 376 ? -6.070  -13.668 6.330   1.00 90.19 376 A 1 
ATOM   3042 C CG  . ARG A 1 376 ? -6.869  -12.902 7.373   1.00 82.55 376 A 1 
ATOM   3043 C CD  . ARG A 1 376 ? -7.120  -13.771 8.607   1.00 79.41 376 A 1 
ATOM   3044 N NE  . ARG A 1 376 ? -7.749  -13.024 9.691   1.00 73.66 376 A 1 
ATOM   3045 C CZ  . ARG A 1 376 ? -9.034  -12.736 9.789   1.00 68.08 376 A 1 
ATOM   3046 N NH1 . ARG A 1 376 ? -9.886  -13.115 8.870   1.00 61.87 376 A 1 
ATOM   3047 N NH2 . ARG A 1 376 ? -9.493  -12.053 10.817  1.00 60.53 376 A 1 
ATOM   3048 N N   . ALA A 1 377 ? -4.749  -13.298 2.925   1.00 93.37 377 A 1 
ATOM   3049 C CA  . ALA A 1 377 ? -3.755  -13.794 1.975   1.00 93.51 377 A 1 
ATOM   3050 C C   . ALA A 1 377 ? -3.477  -15.297 2.108   1.00 94.08 377 A 1 
ATOM   3051 O O   . ALA A 1 377 ? -2.344  -15.758 1.950   1.00 91.68 377 A 1 
ATOM   3052 C CB  . ALA A 1 377 ? -2.483  -12.951 2.069   1.00 92.74 377 A 1 
ATOM   3053 N N   . ASP A 1 378 ? -4.521  -16.065 2.404   1.00 92.61 378 A 1 
ATOM   3054 C CA  . ASP A 1 378 ? -4.465  -17.526 2.533   1.00 91.86 378 A 1 
ATOM   3055 C C   . ASP A 1 378 ? -3.403  -17.978 3.543   1.00 90.99 378 A 1 
ATOM   3056 O O   . ASP A 1 378 ? -2.714  -18.983 3.345   1.00 87.47 378 A 1 
ATOM   3057 C CB  . ASP A 1 378 ? -4.269  -18.185 1.160   1.00 91.37 378 A 1 
ATOM   3058 C CG  . ASP A 1 378 ? -5.397  -17.888 0.186   1.00 90.16 378 A 1 
ATOM   3059 O OD1 . ASP A 1 378 ? -5.711  -16.706 -0.039  1.00 84.80 378 A 1 
ATOM   3060 O OD2 . ASP A 1 378 ? -5.957  -18.848 -0.377  1.00 85.87 378 A 1 
ATOM   3061 N N   . THR A 1 379 ? -3.267  -17.236 4.634   1.00 91.39 379 A 1 
ATOM   3062 C CA  . THR A 1 379 ? -2.281  -17.554 5.662   1.00 89.34 379 A 1 
ATOM   3063 C C   . THR A 1 379 ? -2.600  -18.905 6.302   1.00 86.65 379 A 1 
ATOM   3064 O O   . THR A 1 379 ? -3.736  -19.125 6.731   1.00 82.94 379 A 1 
ATOM   3065 C CB  . THR A 1 379 ? -2.232  -16.459 6.729   1.00 88.10 379 A 1 
ATOM   3066 O OG1 . THR A 1 379 ? -1.828  -15.260 6.102   1.00 82.91 379 A 1 
ATOM   3067 C CG2 . THR A 1 379 ? -1.226  -16.781 7.826   1.00 82.78 379 A 1 
ATOM   3068 N N   . PRO A 1 380 ? -1.621  -19.809 6.407   1.00 84.01 380 A 1 
ATOM   3069 C CA  . PRO A 1 380 ? -1.864  -21.117 7.010   1.00 80.26 380 A 1 
ATOM   3070 C C   . PRO A 1 380 ? -2.451  -21.016 8.418   1.00 78.28 380 A 1 
ATOM   3071 O O   . PRO A 1 380 ? -1.967  -20.242 9.242   1.00 71.43 380 A 1 
ATOM   3072 C CB  . PRO A 1 380 ? -0.487  -21.787 7.030   1.00 76.70 380 A 1 
ATOM   3073 C CG  . PRO A 1 380 ? 0.235   -21.145 5.883   1.00 76.70 380 A 1 
ATOM   3074 C CD  . PRO A 1 380 ? -0.269  -19.718 5.879   1.00 80.08 380 A 1 
ATOM   3075 N N   . GLY A 1 381 ? -3.501  -21.803 8.684   1.00 73.66 381 A 1 
ATOM   3076 C CA  . GLY A 1 381 ? -4.179  -21.821 9.971   1.00 70.45 381 A 1 
ATOM   3077 C C   . GLY A 1 381 ? -5.379  -20.886 10.082  1.00 68.57 381 A 1 
ATOM   3078 O O   . GLY A 1 381 ? -6.106  -20.954 11.074  1.00 63.33 381 A 1 
ATOM   3079 N N   . PHE A 1 382 ? -5.615  -20.042 9.088   1.00 66.26 382 A 1 
ATOM   3080 C CA  . PHE A 1 382 ? -6.780  -19.159 9.038   1.00 62.21 382 A 1 
ATOM   3081 C C   . PHE A 1 382 ? -7.785  -19.677 8.015   1.00 58.62 382 A 1 
ATOM   3082 O O   . PHE A 1 382 ? -7.436  -19.976 6.881   1.00 53.72 382 A 1 
ATOM   3083 C CB  . PHE A 1 382 ? -6.355  -17.729 8.702   1.00 58.75 382 A 1 
ATOM   3084 C CG  . PHE A 1 382 ? -5.536  -17.063 9.783   1.00 56.35 382 A 1 
ATOM   3085 C CD1 . PHE A 1 382 ? -4.168  -17.303 9.897   1.00 52.86 382 A 1 
ATOM   3086 C CD2 . PHE A 1 382 ? -6.154  -16.188 10.681  1.00 51.92 382 A 1 
ATOM   3087 C CE1 . PHE A 1 382 ? -3.418  -16.686 10.900  1.00 47.68 382 A 1 
ATOM   3088 C CE2 . PHE A 1 382 ? -5.406  -15.563 11.685  1.00 47.97 382 A 1 
ATOM   3089 C CZ  . PHE A 1 382 ? -4.043  -15.816 11.788  1.00 46.83 382 A 1 
ATOM   3090 N N   . THR A 1 383 ? -9.046  -19.782 8.446   1.00 53.16 383 A 1 
ATOM   3091 C CA  . THR A 1 383 ? -10.148 -20.216 7.584   1.00 50.99 383 A 1 
ATOM   3092 C C   . THR A 1 383 ? -11.344 -19.277 7.725   1.00 47.55 383 A 1 
ATOM   3093 O O   . THR A 1 383 ? -11.442 -18.557 8.732   1.00 43.31 383 A 1 
ATOM   3094 C CB  . THR A 1 383 ? -10.599 -21.651 7.894   1.00 45.82 383 A 1 
ATOM   3095 O OG1 . THR A 1 383 ? -11.022 -21.740 9.226   1.00 42.85 383 A 1 
ATOM   3096 C CG2 . THR A 1 383 ? -9.471  -22.646 7.657   1.00 41.56 383 A 1 
ATOM   3097 O OXT . THR A 1 383 ? -12.196 -19.280 6.817   1.00 40.90 383 A 1 
HETATM 3098 C C1  . NAG B 2 .   ? 18.843  1.195   6.326   1.00 93.11 1   B 1 
HETATM 3099 C C2  . NAG B 2 .   ? 18.540  0.720   7.729   1.00 92.96 1   B 1 
HETATM 3100 C C3  . NAG B 2 .   ? 19.817  0.328   8.455   1.00 92.27 1   B 1 
HETATM 3101 C C4  . NAG B 2 .   ? 20.603  -0.689  7.621   1.00 91.35 1   B 1 
HETATM 3102 C C5  . NAG B 2 .   ? 20.799  -0.177  6.193   1.00 92.05 1   B 1 
HETATM 3103 C C6  . NAG B 2 .   ? 21.413  -1.229  5.301   1.00 88.27 1   B 1 
HETATM 3104 C C7  . NAG B 2 .   ? 16.560  1.794   8.674   1.00 92.40 1   B 1 
HETATM 3105 C C8  . NAG B 2 .   ? 16.028  2.908   9.506   1.00 90.02 1   B 1 
HETATM 3106 N N2  . NAG B 2 .   ? 17.872  1.758   8.501   1.00 91.41 1   B 1 
HETATM 3107 O O3  . NAG B 2 .   ? 19.487  -0.243  9.715   1.00 90.85 1   B 1 
HETATM 3108 O O4  . NAG B 2 .   ? 21.885  -0.870  8.223   1.00 90.67 1   B 1 
HETATM 3109 O O5  . NAG B 2 .   ? 19.530  0.167   5.627   1.00 92.36 1   B 1 
HETATM 3110 O O6  . NAG B 2 .   ? 21.702  -0.692  4.049   1.00 82.28 1   B 1 
HETATM 3111 O O7  . NAG B 2 .   ? 15.822  0.960   8.193   1.00 88.90 1   B 1 
HETATM 3112 C C1  . NAG B 2 .   ? 22.163  -2.153  8.695   1.00 88.76 2   B 1 
HETATM 3113 C C2  . NAG B 2 .   ? 23.673  -2.298  8.877   1.00 86.19 2   B 1 
HETATM 3114 C C3  . NAG B 2 .   ? 24.008  -3.643  9.453   1.00 82.77 2   B 1 
HETATM 3115 C C4  . NAG B 2 .   ? 23.174  -3.965  10.673  1.00 83.87 2   B 1 
HETATM 3116 C C5  . NAG B 2 .   ? 21.711  -3.703  10.368  1.00 83.66 2   B 1 
HETATM 3117 C C6  . NAG B 2 .   ? 20.826  -3.881  11.576  1.00 77.72 2   B 1 
HETATM 3118 C C7  . NAG B 2 .   ? 25.039  -1.020  7.271   1.00 84.59 2   B 1 
HETATM 3119 C C8  . NAG B 2 .   ? 25.644  -1.008  5.899   1.00 77.55 2   B 1 
HETATM 3120 N N2  . NAG B 2 .   ? 24.362  -2.117  7.596   1.00 84.29 2   B 1 
HETATM 3121 O O3  . NAG B 2 .   ? 25.380  -3.655  9.806   1.00 79.96 2   B 1 
HETATM 3122 O O4  . NAG B 2 .   ? 23.382  -5.354  10.944  1.00 80.74 2   B 1 
HETATM 3123 O O5  . NAG B 2 .   ? 21.520  -2.395  9.919   1.00 87.28 2   B 1 
HETATM 3124 O O6  . NAG B 2 .   ? 21.149  -2.955  12.567  1.00 74.84 2   B 1 
HETATM 3125 O O7  . NAG B 2 .   ? 25.143  -0.071  8.018   1.00 79.47 2   B 1 
HETATM 3126 C C1  . MAN B 2 .   ? 23.624  -5.755  12.159  1.00 74.92 3   B 1 
HETATM 3127 C C2  . MAN B 2 .   ? 23.609  -7.288  12.186  1.00 70.24 3   B 1 
HETATM 3128 C C3  . MAN B 2 .   ? 23.645  -7.733  13.625  1.00 62.23 3   B 1 
HETATM 3129 C C4  . MAN B 2 .   ? 24.844  -7.121  14.331  1.00 64.61 3   B 1 
HETATM 3130 C C5  . MAN B 2 .   ? 24.817  -5.623  14.176  1.00 64.78 3   B 1 
HETATM 3131 C C6  . MAN B 2 .   ? 26.051  -4.948  14.745  1.00 61.07 3   B 1 
HETATM 3132 O O2  . MAN B 2 .   ? 24.732  -7.897  11.543  1.00 67.89 3   B 1 
HETATM 3133 O O3  . MAN B 2 .   ? 23.681  -9.130  13.700  1.00 60.65 3   B 1 
HETATM 3134 O O4  . MAN B 2 .   ? 24.799  -7.443  15.697  1.00 58.18 3   B 1 
HETATM 3135 O O5  . MAN B 2 .   ? 24.776  -5.269  12.802  1.00 74.13 3   B 1 
HETATM 3136 O O6  . MAN B 2 .   ? 27.183  -5.348  14.038  1.00 54.05 3   B 1 
HETATM 3137 C C1  . MAN B 2 .   ? 24.968  -7.822  10.168  1.00 60.22 4   B 1 
HETATM 3138 C C2  . MAN B 2 .   ? 25.471  -9.139  9.539   1.00 55.16 4   B 1 
HETATM 3139 C C3  . MAN B 2 .   ? 26.837  -9.493  10.140  1.00 48.62 4   B 1 
HETATM 3140 C C4  . MAN B 2 .   ? 27.805  -8.327  9.944   1.00 46.98 4   B 1 
HETATM 3141 C C5  . MAN B 2 .   ? 27.205  -7.079  10.596  1.00 49.98 4   B 1 
HETATM 3142 C C6  . MAN B 2 .   ? 28.102  -5.870  10.474  1.00 36.32 4   B 1 
HETATM 3143 O O2  . MAN B 2 .   ? 25.671  -8.990  8.158   1.00 52.16 4   B 1 
HETATM 3144 O O3  . MAN B 2 .   ? 27.348  -10.674 9.509   1.00 42.43 4   B 1 
HETATM 3145 O O4  . MAN B 2 .   ? 29.055  -8.641  10.537  1.00 31.68 4   B 1 
HETATM 3146 O O5  . MAN B 2 .   ? 25.936  -6.807  9.972   1.00 56.83 4   B 1 
HETATM 3147 O O6  . MAN B 2 .   ? 28.131  -5.414  9.135   1.00 38.71 4   B 1 
HETATM 3148 C C1  . MAN B 2 .   ? 24.692  -9.639  7.398   1.00 52.86 5   B 1 
HETATM 3149 C C2  . MAN B 2 .   ? 25.290  -10.040 6.041   1.00 47.19 5   B 1 
HETATM 3150 C C3  . MAN B 2 .   ? 25.697  -8.781  5.267   1.00 48.48 5   B 1 
HETATM 3151 C C4  . MAN B 2 .   ? 24.516  -7.814  5.167   1.00 44.89 5   B 1 
HETATM 3152 C C5  . MAN B 2 .   ? 23.962  -7.519  6.560   1.00 54.04 5   B 1 
HETATM 3153 C C6  . MAN B 2 .   ? 22.716  -6.657  6.511   1.00 47.14 5   B 1 
HETATM 3154 O O2  . MAN B 2 .   ? 24.345  -10.756 5.279   1.00 43.53 5   B 1 
HETATM 3155 O O3  . MAN B 2 .   ? 26.161  -9.133  3.970   1.00 40.10 5   B 1 
HETATM 3156 O O4  . MAN B 2 .   ? 24.947  -6.609  4.562   1.00 43.13 5   B 1 
HETATM 3157 O O5  . MAN B 2 .   ? 23.623  -8.739  7.229   1.00 51.33 5   B 1 
HETATM 3158 O O6  . MAN B 2 .   ? 22.303  -6.379  7.841   1.00 43.82 5   B 1 
HETATM 3159 C C1  . MAN B 2 .   ? 28.823  -4.174  9.135   1.00 33.18 6   B 1 
HETATM 3160 C C2  . MAN B 2 .   ? 28.430  -3.417  7.859   1.00 40.93 6   B 1 
HETATM 3161 C C3  . MAN B 2 .   ? 28.951  -4.212  6.646   1.00 38.80 6   B 1 
HETATM 3162 C C4  . MAN B 2 .   ? 30.468  -4.410  6.757   1.00 28.96 6   B 1 
HETATM 3163 C C5  . MAN B 2 .   ? 30.801  -5.074  8.100   1.00 24.62 6   B 1 
HETATM 3164 C C6  . MAN B 2 .   ? 32.299  -5.120  8.332   1.00 10.83 6   B 1 
HETATM 3165 O O2  . MAN B 2 .   ? 29.044  -2.142  7.798   1.00 37.72 6   B 1 
HETATM 3166 O O3  . MAN B 2 .   ? 28.663  -3.524  5.442   1.00 34.71 6   B 1 
HETATM 3167 O O4  . MAN B 2 .   ? 30.916  -5.232  5.696   1.00 19.59 6   B 1 
HETATM 3168 O O5  . MAN B 2 .   ? 30.229  -4.323  9.188   1.00 29.26 6   B 1 
HETATM 3169 O O6  . MAN B 2 .   ? 32.795  -3.785  8.296   1.00 6.61  6   B 1 
HETATM 3170 C C1  . MAN B 2 .   ? 28.418  -1.063  8.525   1.00 30.25 7   B 1 
HETATM 3171 C C2  . MAN B 2 .   ? 28.831  0.252   7.843   1.00 29.09 7   B 1 
HETATM 3172 C C3  . MAN B 2 .   ? 30.321  0.508   8.081   1.00 22.57 7   B 1 
HETATM 3173 C C4  . MAN B 2 .   ? 30.646  0.451   9.567   1.00 23.24 7   B 1 
HETATM 3174 C C5  . MAN B 2 .   ? 30.154  -0.859  10.162  1.00 27.60 7   B 1 
HETATM 3175 C C6  . MAN B 2 .   ? 30.345  -0.886  11.673  1.00 14.53 7   B 1 
HETATM 3176 O O2  . MAN B 2 .   ? 28.092  1.339   8.392   1.00 25.66 7   B 1 
HETATM 3177 O O3  . MAN B 2 .   ? 30.712  1.768   7.547   1.00 16.15 7   B 1 
HETATM 3178 O O4  . MAN B 2 .   ? 32.045  0.551   9.763   1.00 11.36 7   B 1 
HETATM 3179 O O5  . MAN B 2 .   ? 28.755  -1.034  9.897   1.00 34.05 7   B 1 
HETATM 3180 O O6  . MAN B 2 .   ? 29.994  -2.147  12.182  1.00 14.18 7   B 1 
HETATM 3181 C C1  . MAN B 2 .   ? 34.200  -3.623  8.472   1.00 4.59  8   B 1 
HETATM 3182 C C2  . MAN B 2 .   ? 34.393  -2.107  8.652   1.00 4.43  8   B 1 
HETATM 3183 C C3  . MAN B 2 .   ? 34.047  -1.369  7.346   1.00 4.72  8   B 1 
HETATM 3184 C C4  . MAN B 2 .   ? 34.826  -1.947  6.176   1.00 3.92  8   B 1 
HETATM 3185 C C5  . MAN B 2 .   ? 34.626  -3.474  6.109   1.00 5.85  8   B 1 
HETATM 3186 C C6  . MAN B 2 .   ? 35.510  -4.088  5.033   1.00 3.19  8   B 1 
HETATM 3187 O O2  . MAN B 2 .   ? 35.753  -1.818  8.986   1.00 4.08  8   B 1 
HETATM 3188 O O3  . MAN B 2 .   ? 34.295  0.024   7.464   1.00 5.44  8   B 1 
HETATM 3189 O O4  . MAN B 2 .   ? 34.387  -1.354  4.971   1.00 4.49  8   B 1 
HETATM 3190 O O5  . MAN B 2 .   ? 34.959  -4.083  7.362   1.00 4.65  8   B 1 
HETATM 3191 O O6  . MAN B 2 .   ? 35.318  -5.489  5.007   1.00 2.44  8   B 1 
HETATM 3192 C C1  . NAG C 3 .   ? -17.216 -7.938  16.933  1.00 72.25 1   C 1 
HETATM 3193 C C2  . NAG C 3 .   ? -16.133 -8.794  17.591  1.00 67.11 1   C 1 
HETATM 3194 C C3  . NAG C 3 .   ? -16.526 -10.244 17.743  1.00 64.86 1   C 1 
HETATM 3195 C C4  . NAG C 3 .   ? -17.913 -10.377 18.370  1.00 65.42 1   C 1 
HETATM 3196 C C5  . NAG C 3 .   ? -18.889 -9.509  17.543  1.00 66.72 1   C 1 
HETATM 3197 C C6  . NAG C 3 .   ? -20.316 -9.562  18.102  1.00 57.39 1   C 1 
HETATM 3198 C C7  . NAG C 3 .   ? -13.840 -8.085  17.216  1.00 63.51 1   C 1 
HETATM 3199 C C8  . NAG C 3 .   ? -12.668 -8.129  16.297  1.00 57.55 1   C 1 
HETATM 3200 N N2  . NAG C 3 .   ? -14.913 -8.721  16.818  1.00 64.74 1   C 1 
HETATM 3201 O O3  . NAG C 3 .   ? -15.581 -10.910 18.562  1.00 60.04 1   C 1 
HETATM 3202 O O4  . NAG C 3 .   ? -18.312 -11.751 18.351  1.00 63.49 1   C 1 
HETATM 3203 O O5  . NAG C 3 .   ? -18.460 -8.140  17.529  1.00 66.93 1   C 1 
HETATM 3204 O O6  . NAG C 3 .   ? -20.373 -9.061  19.418  1.00 53.35 1   C 1 
HETATM 3205 O O7  . NAG C 3 .   ? -13.789 -7.480  18.273  1.00 57.50 1   C 1 
HETATM 3206 C C1  . NAG C 3 .   ? -18.549 -12.293 19.651  1.00 61.11 2   C 1 
HETATM 3207 C C2  . NAG C 3 .   ? -19.282 -13.603 19.542  1.00 53.98 2   C 1 
HETATM 3208 C C3  . NAG C 3 .   ? -19.485 -14.238 20.927  1.00 48.72 2   C 1 
HETATM 3209 C C4  . NAG C 3 .   ? -18.181 -14.266 21.709  1.00 42.80 2   C 1 
HETATM 3210 C C5  . NAG C 3 .   ? -17.570 -12.889 21.685  1.00 55.40 2   C 1 
HETATM 3211 C C6  . NAG C 3 .   ? -16.246 -12.813 22.387  1.00 42.83 2   C 1 
HETATM 3212 C C7  . NAG C 3 .   ? -20.912 -13.818 17.698  1.00 55.55 2   C 1 
HETATM 3213 C C8  . NAG C 3 .   ? -22.286 -13.458 17.213  1.00 47.86 2   C 1 
HETATM 3214 N N2  . NAG C 3 .   ? -20.593 -13.388 18.913  1.00 56.58 2   C 1 
HETATM 3215 O O3  . NAG C 3 .   ? -19.984 -15.549 20.774  1.00 34.49 2   C 1 
HETATM 3216 O O4  . NAG C 3 .   ? -18.512 -14.618 23.051  1.00 26.68 2   C 1 
HETATM 3217 O O5  . NAG C 3 .   ? -17.354 -12.478 20.350  1.00 56.00 2   C 1 
HETATM 3218 O O6  . NAG C 3 .   ? -15.314 -13.668 21.786  1.00 35.60 2   C 1 
HETATM 3219 O O7  . NAG C 3 .   ? -20.150 -14.440 17.002  1.00 50.76 2   C 1 
HETATM 3220 C C1  . MAN C 3 .   ? -17.719 -15.428 23.697  1.00 9.67  3   C 1 
HETATM 3221 C C2  . MAN C 3 .   ? -18.014 -15.340 25.185  1.00 5.20  3   C 1 
HETATM 3222 C C3  . MAN C 3 .   ? -17.000 -16.230 25.903  1.00 3.97  3   C 1 
HETATM 3223 C C4  . MAN C 3 .   ? -17.017 -17.628 25.326  1.00 3.58  3   C 1 
HETATM 3224 C C5  . MAN C 3 .   ? -16.770 -17.590 23.847  1.00 6.20  3   C 1 
HETATM 3225 C C6  . MAN C 3 .   ? -16.882 -18.940 23.159  1.00 5.58  3   C 1 
HETATM 3226 O O2  . MAN C 3 .   ? -19.321 -15.823 25.527  1.00 6.75  3   C 1 
HETATM 3227 O O3  . MAN C 3 .   ? -17.303 -16.238 27.274  1.00 3.75  3   C 1 
HETATM 3228 O O4  . MAN C 3 .   ? -15.992 -18.366 25.942  1.00 4.74  3   C 1 
HETATM 3229 O O5  . MAN C 3 .   ? -17.771 -16.750 23.225  1.00 7.85  3   C 1 
HETATM 3230 O O6  . MAN C 3 .   ? -18.195 -19.410 23.246  1.00 6.32  3   C 1 
HETATM 3231 C C1  . MAN C 3 .   ? -20.492 -15.192 25.103  1.00 4.25  4   C 1 
HETATM 3232 C C2  . MAN C 3 .   ? -21.561 -15.140 26.201  1.00 3.84  4   C 1 
HETATM 3233 C C3  . MAN C 3 .   ? -21.918 -16.585 26.577  1.00 4.08  4   C 1 
HETATM 3234 C C4  . MAN C 3 .   ? -22.403 -17.331 25.337  1.00 3.97  4   C 1 
HETATM 3235 C C5  . MAN C 3 .   ? -21.317 -17.277 24.260  1.00 5.25  4   C 1 
HETATM 3236 C C6  . MAN C 3 .   ? -21.759 -17.964 22.999  1.00 3.88  4   C 1 
HETATM 3237 O O2  . MAN C 3 .   ? -22.741 -14.548 25.727  1.00 4.69  4   C 1 
HETATM 3238 O O3  . MAN C 3 .   ? -22.945 -16.547 27.569  1.00 3.51  4   C 1 
HETATM 3239 O O4  . MAN C 3 .   ? -22.679 -18.675 25.665  1.00 4.99  4   C 1 
HETATM 3240 O O5  . MAN C 3 .   ? -21.021 -15.905 23.988  1.00 5.20  4   C 1 
HETATM 3241 O O6  . MAN C 3 .   ? -22.759 -17.200 22.356  1.00 4.12  4   C 1 
HETATM 3242 C C1  . MAN C 3 .   ? -22.942 -13.283 26.156  1.00 4.40  5   C 1 
HETATM 3243 C C2  . MAN C 3 .   ? -24.453 -13.018 26.263  1.00 4.29  5   C 1 
HETATM 3244 C C3  . MAN C 3 .   ? -25.106 -13.158 24.887  1.00 3.49  5   C 1 
HETATM 3245 C C4  . MAN C 3 .   ? -24.394 -12.278 23.850  1.00 6.88  5   C 1 
HETATM 3246 C C5  . MAN C 3 .   ? -22.888 -12.571 23.859  1.00 6.56  5   C 1 
HETATM 3247 C C6  . MAN C 3 .   ? -22.125 -11.636 22.957  1.00 7.30  5   C 1 
HETATM 3248 O O2  . MAN C 3 .   ? -24.684 -11.707 26.757  1.00 3.14  5   C 1 
HETATM 3249 O O3  . MAN C 3 .   ? -26.485 -12.826 24.946  1.00 3.47  5   C 1 
HETATM 3250 O O4  . MAN C 3 .   ? -24.922 -12.512 22.569  1.00 5.19  5   C 1 
HETATM 3251 O O5  . MAN C 3 .   ? -22.370 -12.431 25.190  1.00 5.40  5   C 1 
HETATM 3252 O O6  . MAN C 3 .   ? -20.746 -11.947 23.040  1.00 5.95  5   C 1 
HETATM 3253 C C1  . MAN C 3 .   ? -23.046 -17.787 21.115  1.00 5.04  6   C 1 
HETATM 3254 C C2  . MAN C 3 .   ? -23.785 -16.715 20.268  1.00 6.08  6   C 1 
HETATM 3255 C C3  . MAN C 3 .   ? -25.139 -16.414 20.962  1.00 4.23  6   C 1 
HETATM 3256 C C4  . MAN C 3 .   ? -25.951 -17.694 21.131  1.00 5.49  6   C 1 
HETATM 3257 C C5  . MAN C 3 .   ? -25.112 -18.738 21.886  1.00 4.77  6   C 1 
HETATM 3258 C C6  . MAN C 3 .   ? -25.795 -20.077 21.915  1.00 4.45  6   C 1 
HETATM 3259 O O2  . MAN C 3 .   ? -24.111 -17.203 18.985  1.00 8.95  6   C 1 
HETATM 3260 O O3  . MAN C 3 .   ? -25.867 -15.474 20.199  1.00 4.73  6   C 1 
HETATM 3261 O O4  . MAN C 3 .   ? -27.123 -17.405 21.856  1.00 3.91  6   C 1 
HETATM 3262 O O5  . MAN C 3 .   ? -23.852 -18.945 21.226  1.00 5.93  6   C 1 
HETATM 3263 O O6  . MAN C 3 .   ? -26.032 -20.510 20.583  1.00 4.67  6   C 1 
HETATM 3264 C C1  . MAN C 3 .   ? -23.033 -17.141 18.002  1.00 8.51  7   C 1 
HETATM 3265 C C2  . MAN C 3 .   ? -23.708 -17.046 16.624  1.00 8.41  7   C 1 
HETATM 3266 C C3  . MAN C 3 .   ? -24.446 -18.353 16.320  1.00 7.15  7   C 1 
HETATM 3267 C C4  . MAN C 3 .   ? -23.502 -19.548 16.475  1.00 8.15  7   C 1 
HETATM 3268 C C5  . MAN C 3 .   ? -22.826 -19.521 17.844  1.00 7.11  7   C 1 
HETATM 3269 C C6  . MAN C 3 .   ? -21.771 -20.605 17.978  1.00 5.17  7   C 1 
HETATM 3270 O O2  . MAN C 3 .   ? -22.718 -16.855 15.624  1.00 10.76 7   C 1 
HETATM 3271 O O3  . MAN C 3 .   ? -24.983 -18.325 15.015  1.00 7.72  7   C 1 
HETATM 3272 O O4  . MAN C 3 .   ? -24.214 -20.747 16.319  1.00 8.54  7   C 1 
HETATM 3273 O O5  . MAN C 3 .   ? -22.168 -18.272 18.068  1.00 9.97  7   C 1 
HETATM 3274 O O6  . MAN C 3 .   ? -21.219 -20.593 19.277  1.00 4.10  7   C 1 
HETATM 3275 C C1  . MAN C 3 .   ? -26.770 -21.716 20.420  1.00 3.99  8   C 1 
HETATM 3276 C C2  . MAN C 3 .   ? -26.681 -22.020 18.911  1.00 3.92  8   C 1 
HETATM 3277 C C3  . MAN C 3 .   ? -27.479 -20.965 18.125  1.00 3.57  8   C 1 
HETATM 3278 C C4  . MAN C 3 .   ? -28.896 -20.854 18.637  1.00 3.45  8   C 1 
HETATM 3279 C C5  . MAN C 3 .   ? -28.886 -20.605 20.149  1.00 3.63  8   C 1 
HETATM 3280 C C6  . MAN C 3 .   ? -30.308 -20.629 20.706  1.00 2.72  8   C 1 
HETATM 3281 O O2  . MAN C 3 .   ? -27.237 -23.314 18.640  1.00 4.20  8   C 1 
HETATM 3282 O O3  . MAN C 3 .   ? -27.468 -21.269 16.741  1.00 4.08  8   C 1 
HETATM 3283 O O4  . MAN C 3 .   ? -29.566 -19.786 18.003  1.00 3.82  8   C 1 
HETATM 3284 O O5  . MAN C 3 .   ? -28.131 -21.618 20.826  1.00 4.58  8   C 1 
HETATM 3285 O O6  . MAN C 3 .   ? -30.293 -20.319 22.081  1.00 2.41  8   C 1 
#
