# Supplementary material for: Theoretical Study of Sphingomyelinases from Entamoeba histolytica and Trichomonas vaginalis Sheds Light on the Evolution of Enzymes Needed for Survival and Colonization
Source: Pathogens. 2025 Jan 5;14(1):32. doi: 10.3390/pathogens14010032 (PMC11768322; doi:10.3390/pathogens14010032)
Supplement: Supplementary file 1 [file pathogens-14-00032-s001.zip › Supplementary structural Files/CIF files aSMase6/aSmase6 no signal peptide no c terminal/aSmase6 no signal peptide no c terminal glycosilated/fold_smase6nosignoctermglyc_model_4.cif]

# By using this file you agree to the legally binding terms of use found at alphafoldserver.com/output-terms
data_2666b59df585dea7
#
_entry.id 2666b59df585dea7
#
loop_
_atom_type.symbol
C 
N 
O 
S 
#
loop_
_audit_author.name
_audit_author.pdbx_ordinal
"Google DeepMind" 1 
"Isomorphic Labs" 2 
#
_audit_conform.dict_location https://raw.githubusercontent.com/ihmwg/ModelCIF/master/dist/mmcif_ma.dic
_audit_conform.dict_name     mmcif_ma.dic
_audit_conform.dict_version  1.4.5
#
loop_
_chem_comp.formula
_chem_comp.formula_weight
_chem_comp.id
_chem_comp.mon_nstd_flag
_chem_comp.name
_chem_comp.pdbx_smiles
_chem_comp.pdbx_synonyms
_chem_comp.type
"C3 H7 N O2"    89.093  ALA y ALANINE                                  C[C@H](N)C(O)=O                                  ?                                     "L-PEPTIDE LINKING"           
"C6 H15 N4 O2"  175.209 ARG y ARGININE                                 N[C@@H](CCCNC(N)=[NH2+])C(O)=O                   ?                                     "L-PEPTIDE LINKING"           
"C4 H8 N2 O3"   132.118 ASN y ASPARAGINE                               N[C@@H](CC(N)=O)C(O)=O                           ?                                     "L-PEPTIDE LINKING"           
"C4 H7 N O4"    133.103 ASP y "ASPARTIC ACID"                          N[C@@H](CC(O)=O)C(O)=O                           ?                                     "L-PEPTIDE LINKING"           
"C3 H7 N O2 S"  121.158 CYS y CYSTEINE                                 N[C@@H](CS)C(O)=O                                ?                                     "L-PEPTIDE LINKING"           
"C5 H10 N2 O3"  146.144 GLN y GLUTAMINE                                N[C@@H](CCC(N)=O)C(O)=O                          ?                                     "L-PEPTIDE LINKING"           
"C5 H9 N O4"    147.129 GLU y "GLUTAMIC ACID"                          N[C@@H](CCC(O)=O)C(O)=O                          ?                                     "L-PEPTIDE LINKING"           
"C2 H5 N O2"    75.067  GLY y GLYCINE                                  NCC(O)=O                                         ?                                     "PEPTIDE LINKING"             
"C6 H10 N3 O2"  156.162 HIS y HISTIDINE                                N[C@@H](Cc1c[nH]c[nH+]1)C(O)=O                   ?                                     "L-PEPTIDE LINKING"           
"C6 H13 N O2"   131.173 ILE y ISOLEUCINE                               CC[C@H](C)[C@H](N)C(O)=O                         ?                                     "L-PEPTIDE LINKING"           
"C6 H13 N O2"   131.173 LEU y LEUCINE                                  CC(C)C[C@H](N)C(O)=O                             ?                                     "L-PEPTIDE LINKING"           
"C6 H15 N2 O2"  147.195 LYS y LYSINE                                   N[C@@H](CCCC[NH3+])C(O)=O                        ?                                     "L-PEPTIDE LINKING"           
"C6 H12 O6"     180.156 MAN y alpha-D-mannopyranose                    OC[C@H]1O[C@H](O)[C@@H](O)[C@@H](O)[C@@H]1O      "alpha-D-mannose; D-mannose; mannose" "D-saccharide, alpha linking" 
"C5 H11 N O2 S" 149.211 MET y METHIONINE                               CSCC[C@H](N)C(O)=O                               ?                                     "L-PEPTIDE LINKING"           
"C8 H15 N O6"   221.208 NAG y 2-acetamido-2-deoxy-beta-D-glucopyranose CC(=O)N[C@H]1[C@H](O)O[C@H](CO)[C@@H](O)[C@@H]1O 
;N-acetyl-beta-D-glucosamine; 2-acetamido-2-deoxy-beta-D-glucose; 2-acetamido-2-deoxy-D-glucose;
2-acetamido-2-deoxy-glucose; N-ACETYL-D-GLUCOSAMINE
;
"D-saccharide, beta linking"  
"C9 H11 N O2"   165.189 PHE y PHENYLALANINE                            N[C@@H](Cc1ccccc1)C(O)=O                         ?                                     "L-PEPTIDE LINKING"           
"C5 H9 N O2"    115.130 PRO y PROLINE                                  OC(=O)[C@@H]1CCCN1                               ?                                     "L-PEPTIDE LINKING"           
"C3 H7 N O3"    105.093 SER y SERINE                                   N[C@@H](CO)C(O)=O                                ?                                     "L-PEPTIDE LINKING"           
"C4 H9 N O3"    119.119 THR y THREONINE                                C[C@@H](O)[C@H](N)C(O)=O                         ?                                     "L-PEPTIDE LINKING"           
"C11 H12 N2 O2" 204.225 TRP y TRYPTOPHAN                               N[C@@H](Cc1c[nH]c2ccccc12)C(O)=O                 ?                                     "L-PEPTIDE LINKING"           
"C9 H11 N O3"   181.189 TYR y TYROSINE                                 N[C@@H](Cc1ccc(O)cc1)C(O)=O                      ?                                     "L-PEPTIDE LINKING"           
"C5 H11 N O2"   117.146 VAL y VALINE                                   CC(C)[C@H](N)C(O)=O                              ?                                     "L-PEPTIDE LINKING"           
#
_citation.book_publisher          ?
_citation.country                 UK
_citation.id                      primary
_citation.journal_full            Nature
_citation.journal_id_ASTM         NATUAS
_citation.journal_id_CSD          0006
_citation.journal_id_ISSN         0028-0836
_citation.journal_volume          ?
_citation.page_first              ?
_citation.page_last               ?
_citation.pdbx_database_id_DOI    ?
_citation.pdbx_database_id_PubMed ?
_citation.title                   "Accurate structure prediction of biomolecular interactions with AlphaFold 3"
_citation.year                    2024
#
loop_
_citation_author.citation_id
_citation_author.name
_citation_author.ordinal
primary "Google DeepMind" 1 
primary "Isomorphic Labs" 2 
#
loop_
_entity.id
_entity.pdbx_description
_entity.type
1 . polymer  
2 . branched 
3 . branched 
#
_entity_poly.entity_id      1
_entity_poly.pdbx_strand_id A
_entity_poly.type           polypeptide(L)
#
loop_
_entity_poly_seq.entity_id
_entity_poly_seq.hetero
_entity_poly_seq.mon_id
_entity_poly_seq.num
1 n PHE 1   
1 n GLU 2   
1 n MET 3   
1 n TRP 4   
1 n GLN 5   
1 n LEU 6   
1 n THR 7   
1 n ASP 8   
1 n ILE 9   
1 n HIS 10  
1 n LEU 11  
1 n ASP 12  
1 n PRO 13  
1 n MET 14  
1 n TYR 15  
1 n THR 16  
1 n VAL 17  
1 n GLY 18  
1 n SER 19  
1 n ASP 20  
1 n PRO 21  
1 n LEU 22  
1 n LYS 23  
1 n LEU 24  
1 n CYS 25  
1 n ARG 26  
1 n GLU 27  
1 n GLY 28  
1 n LYS 29  
1 n GLY 30  
1 n ASN 31  
1 n ALA 32  
1 n GLY 33  
1 n LYS 34  
1 n TYR 35  
1 n GLY 36  
1 n ASP 37  
1 n TYR 38  
1 n SER 39  
1 n CYS 40  
1 n ASP 41  
1 n ALA 42  
1 n ASN 43  
1 n MET 44  
1 n ALA 45  
1 n LEU 46  
1 n LEU 47  
1 n ASP 48  
1 n SER 49  
1 n LEU 50  
1 n VAL 51  
1 n LYS 52  
1 n PHE 53  
1 n ILE 54  
1 n LYS 55  
1 n ARG 56  
1 n ASN 57  
1 n THR 58  
1 n ASP 59  
1 n VAL 60  
1 n ASN 61  
1 n GLY 62  
1 n LYS 63  
1 n VAL 64  
1 n MET 65  
1 n VAL 66  
1 n TYR 67  
1 n ASN 68  
1 n GLY 69  
1 n ASP 70  
1 n ILE 71  
1 n VAL 72  
1 n SER 73  
1 n ARG 74  
1 n ALA 75  
1 n ILE 76  
1 n PRO 77  
1 n LYS 78  
1 n TYR 79  
1 n ASN 80  
1 n LEU 81  
1 n ASP 82  
1 n TYR 83  
1 n VAL 84  
1 n LYS 85  
1 n GLN 86  
1 n SER 87  
1 n ILE 88  
1 n VAL 89  
1 n ASN 90  
1 n ALA 91  
1 n THR 92  
1 n ALA 93  
1 n LEU 94  
1 n LEU 95  
1 n LYS 96  
1 n LYS 97  
1 n PHE 98  
1 n GLU 99  
1 n ASP 100 
1 n PHE 101 
1 n PHE 102 
1 n ILE 103 
1 n ILE 104 
1 n PRO 105 
1 n MET 106 
1 n LEU 107 
1 n GLY 108 
1 n ASN 109 
1 n HIS 110 
1 n ASP 111 
1 n VAL 112 
1 n TYR 113 
1 n PRO 114 
1 n ALA 115 
1 n ASN 116 
1 n GLN 117 
1 n MET 118 
1 n ALA 119 
1 n ILE 120 
1 n ASN 121 
1 n SER 122 
1 n GLN 123 
1 n TRP 124 
1 n ILE 125 
1 n PHE 126 
1 n GLN 127 
1 n PHE 128 
1 n ALA 129 
1 n ALA 130 
1 n GLU 131 
1 n GLN 132 
1 n PHE 133 
1 n ALA 134 
1 n PRO 135 
1 n PHE 136 
1 n LEU 137 
1 n SER 138 
1 n GLN 139 
1 n ASN 140 
1 n ALA 141 
1 n ILE 142 
1 n GLU 143 
1 n SER 144 
1 n PHE 145 
1 n LYS 146 
1 n HIS 147 
1 n GLY 148 
1 n GLY 149 
1 n TYR 150 
1 n TYR 151 
1 n THR 152 
1 n MET 153 
1 n PRO 154 
1 n PHE 155 
1 n PRO 156 
1 n ALA 157 
1 n HIS 158 
1 n LEU 159 
1 n GLY 160 
1 n ILE 161 
1 n LYS 162 
1 n VAL 163 
1 n PRO 164 
1 n LEU 165 
1 n ASN 166 
1 n ALA 167 
1 n VAL 168 
1 n VAL 169 
1 n LEU 170 
1 n ASN 171 
1 n THR 172 
1 n VAL 173 
1 n LEU 174 
1 n TYR 175 
1 n TYR 176 
1 n ASN 177 
1 n TYR 178 
1 n ASN 179 
1 n LYS 180 
1 n GLN 181 
1 n THR 182 
1 n MET 183 
1 n ASP 184 
1 n SER 185 
1 n THR 186 
1 n ASP 187 
1 n PRO 188 
1 n LEU 189 
1 n GLY 190 
1 n GLN 191 
1 n PHE 192 
1 n GLU 193 
1 n TRP 194 
1 n PHE 195 
1 n LYS 196 
1 n THR 197 
1 n VAL 198 
1 n MET 199 
1 n ASP 200 
1 n GLY 201 
1 n TYR 202 
1 n ARG 203 
1 n LYS 204 
1 n THR 205 
1 n GLY 206 
1 n GLN 207 
1 n ARG 208 
1 n ALA 209 
1 n ILE 210 
1 n VAL 211 
1 n SER 212 
1 n MET 213 
1 n HIS 214 
1 n ILE 215 
1 n CYS 216 
1 n PRO 217 
1 n GLY 218 
1 n VAL 219 
1 n ALA 220 
1 n GLU 221 
1 n ARG 222 
1 n PHE 223 
1 n ASN 224 
1 n TYR 225 
1 n SER 226 
1 n ASP 227 
1 n GLN 228 
1 n LEU 229 
1 n TYR 230 
1 n PRO 231 
1 n GLN 232 
1 n TYR 233 
1 n ASN 234 
1 n ASP 235 
1 n ARG 236 
1 n LEU 237 
1 n VAL 238 
1 n ASP 239 
1 n SER 240 
1 n LEU 241 
1 n ALA 242 
1 n GLU 243 
1 n TYR 244 
1 n ASN 245 
1 n ASP 246 
1 n VAL 247 
1 n ILE 248 
1 n LEU 249 
1 n GLY 250 
1 n VAL 251 
1 n LEU 252 
1 n CYS 253 
1 n GLY 254 
1 n HIS 255 
1 n LEU 256 
1 n HIS 257 
1 n THR 258 
1 n ASP 259 
1 n THR 260 
1 n PHE 261 
1 n ARG 262 
1 n ILE 263 
1 n LEU 264 
1 n SER 265 
1 n LYS 266 
1 n GLY 267 
1 n ASN 268 
1 n LYS 269 
1 n LYS 270 
1 n VAL 271 
1 n MET 272 
1 n ALA 273 
1 n PHE 274 
1 n ILE 275 
1 n GLY 276 
1 n PRO 277 
1 n SER 278 
1 n VAL 279 
1 n ASP 280 
1 n THR 281 
1 n TRP 282 
1 n LEU 283 
1 n GLY 284 
1 n THR 285 
1 n SER 286 
1 n PRO 287 
1 n SER 288 
1 n ILE 289 
1 n ARG 290 
1 n LYS 291 
1 n TYR 292 
1 n ASP 293 
1 n VAL 294 
1 n GLY 295 
1 n ASN 296 
1 n GLY 297 
1 n GLN 298 
1 n GLY 299 
1 n TYR 300 
1 n MET 301 
1 n LYS 302 
1 n GLU 303 
1 n PHE 304 
1 n LYS 305 
1 n ASN 306 
1 n TYR 307 
1 n HIS 308 
1 n PHE 309 
1 n GLN 310 
1 n LEU 311 
1 n ARG 312 
1 n PRO 313 
1 n LYS 314 
1 n LYS 315 
1 n ASP 316 
1 n LYS 317 
1 n LEU 318 
1 n LYS 319 
1 n PRO 320 
1 n LYS 321 
1 n THR 322 
1 n THR 323 
1 n ILE 324 
1 n LYS 325 
1 n GLN 326 
1 n PRO 327 
1 n SER 328 
1 n ASP 329 
1 n GLY 330 
1 n PHE 331 
1 n ASN 332 
1 n LYS 333 
1 n TRP 334 
1 n LYS 335 
1 n PHE 336 
1 n ASN 337 
1 n TYR 338 
1 n GLY 339 
1 n SER 340 
1 n SER 341 
1 n SER 342 
1 n GLU 343 
1 n TYR 344 
1 n GLY 345 
1 n LEU 346 
1 n LYS 347 
1 n GLU 348 
1 n LEU 349 
1 n SER 350 
1 n PRO 351 
1 n LYS 352 
1 n GLU 353 
1 n PHE 354 
1 n GLU 355 
1 n ILE 356 
1 n LEU 357 
1 n ALA 358 
1 n ALA 359 
1 n ARG 360 
1 n MET 361 
1 n ASP 362 
1 n LYS 363 
1 n ASP 364 
1 n LEU 365 
1 n GLN 366 
1 n LEU 367 
1 n PHE 368 
1 n ASN 369 
1 n LYS 370 
1 n TYR 371 
1 n HIS 372 
1 n LEU 373 
1 n HIS 374 
1 n PHE 375 
1 n ARG 376 
1 n ALA 377 
1 n ASP 378 
1 n THR 379 
1 n PRO 380 
1 n GLY 381 
1 n PHE 382 
1 n THR 383 
#
_ma_data.content_type "model coordinates"
_ma_data.id           1
_ma_data.name         Model
#
_ma_model_list.data_id          1
_ma_model_list.model_group_id   1
_ma_model_list.model_group_name "AlphaFold-beta-20231127 (7a14c934-fe78-43c1-a552-7fb305b0ebd1 @ 2024-08-29 17:24:26)"
_ma_model_list.model_id         1
_ma_model_list.model_name       "Top ranked model"
_ma_model_list.model_type       "Ab initio model"
_ma_model_list.ordinal_id       1
#
loop_
_ma_protocol_step.method_type
_ma_protocol_step.ordinal_id
_ma_protocol_step.protocol_id
_ma_protocol_step.step_id
"coevolution MSA" 1 1 1 
"template search" 2 1 2 
modeling          3 1 3 
#
loop_
_ma_qa_metric.id
_ma_qa_metric.mode
_ma_qa_metric.name
_ma_qa_metric.software_group_id
_ma_qa_metric.type
1 global pLDDT 1 pLDDT 
2 local  pLDDT 1 pLDDT 
#
_ma_qa_metric_global.metric_id    1
_ma_qa_metric_global.metric_value 87.94
_ma_qa_metric_global.model_id     1
_ma_qa_metric_global.ordinal_id   1
#
_ma_software_group.group_id    1
_ma_software_group.ordinal_id  1
_ma_software_group.software_id 1
#
loop_
_ma_target_entity.data_id
_ma_target_entity.entity_id
_ma_target_entity.origin
1 1 . 
1 2 . 
1 3 . 
#
loop_
_ma_target_entity_instance.asym_id
_ma_target_entity_instance.details
_ma_target_entity_instance.entity_id
A . 1 
B . 2 
C . 3 
#
loop_
_pdbx_branch_scheme.asym_id
_pdbx_branch_scheme.auth_asym_id
_pdbx_branch_scheme.auth_seq_num
_pdbx_branch_scheme.entity_id
_pdbx_branch_scheme.hetero
_pdbx_branch_scheme.mon_id
_pdbx_branch_scheme.num
_pdbx_branch_scheme.pdb_asym_id
_pdbx_branch_scheme.pdb_ins_code
_pdbx_branch_scheme.pdb_seq_num
B B 1 2 n NAG 1 B . 1 
B B 2 2 n NAG 2 B . 2 
B B 3 2 n MAN 3 B . 3 
B B 4 2 n MAN 4 B . 4 
B B 5 2 n MAN 5 B . 5 
B B 6 2 n MAN 6 B . 6 
B B 7 2 n MAN 7 B . 7 
B B 8 2 n MAN 8 B . 8 
C C 1 3 n NAG 1 C . 1 
C C 2 3 n NAG 2 C . 2 
C C 3 3 n MAN 3 C . 3 
C C 4 3 n MAN 4 C . 4 
C C 5 3 n MAN 5 C . 5 
C C 6 3 n MAN 6 C . 6 
C C 7 3 n MAN 7 C . 7 
C C 8 3 n MAN 8 C . 8 
#
loop_
_pdbx_data_usage.details
_pdbx_data_usage.id
_pdbx_data_usage.type
_pdbx_data_usage.url
;NON-COMMERCIAL USE ONLY, BY USING THIS FILE YOU AGREE TO THE TERMS OF USE FOUND
AT alphafoldserver.com/output-terms.
;
1 license    ? 
;THE INFORMATION IS NOT INTENDED FOR, HAS NOT BEEN VALIDATED FOR, AND IS NOT
APPROVED FOR CLINICAL USE. IT SHOULD NOT BE USED FOR CLINICAL PURPOSE OR RELIED
ON FOR MEDICAL OR OTHER PROFESSIONAL ADVICE. IT IS THEORETICAL MODELLING ONLY
AND CAUTION SHOULD BE EXERCISED IN ITS USE. IT IS PROVIDED "AS-IS" WITHOUT ANY
WARRANTY OF ANY KIND, WHETHER EXPRESSED OR IMPLIED. NO WARRANTY IS GIVEN THAT
USE OF THE INFORMATION SHALL NOT INFRINGE THE RIGHTS OF ANY THIRD PARTY.
;
2 disclaimer ? 
#
loop_
_pdbx_poly_seq_scheme.asym_id
_pdbx_poly_seq_scheme.auth_seq_num
_pdbx_poly_seq_scheme.entity_id
_pdbx_poly_seq_scheme.hetero
_pdbx_poly_seq_scheme.mon_id
_pdbx_poly_seq_scheme.pdb_ins_code
_pdbx_poly_seq_scheme.pdb_seq_num
_pdbx_poly_seq_scheme.pdb_strand_id
_pdbx_poly_seq_scheme.seq_id
A 1   1 n PHE . 1   A 1   
A 2   1 n GLU . 2   A 2   
A 3   1 n MET . 3   A 3   
A 4   1 n TRP . 4   A 4   
A 5   1 n GLN . 5   A 5   
A 6   1 n LEU . 6   A 6   
A 7   1 n THR . 7   A 7   
A 8   1 n ASP . 8   A 8   
A 9   1 n ILE . 9   A 9   
A 10  1 n HIS . 10  A 10  
A 11  1 n LEU . 11  A 11  
A 12  1 n ASP . 12  A 12  
A 13  1 n PRO . 13  A 13  
A 14  1 n MET . 14  A 14  
A 15  1 n TYR . 15  A 15  
A 16  1 n THR . 16  A 16  
A 17  1 n VAL . 17  A 17  
A 18  1 n GLY . 18  A 18  
A 19  1 n SER . 19  A 19  
A 20  1 n ASP . 20  A 20  
A 21  1 n PRO . 21  A 21  
A 22  1 n LEU . 22  A 22  
A 23  1 n LYS . 23  A 23  
A 24  1 n LEU . 24  A 24  
A 25  1 n CYS . 25  A 25  
A 26  1 n ARG . 26  A 26  
A 27  1 n GLU . 27  A 27  
A 28  1 n GLY . 28  A 28  
A 29  1 n LYS . 29  A 29  
A 30  1 n GLY . 30  A 30  
A 31  1 n ASN . 31  A 31  
A 32  1 n ALA . 32  A 32  
A 33  1 n GLY . 33  A 33  
A 34  1 n LYS . 34  A 34  
A 35  1 n TYR . 35  A 35  
A 36  1 n GLY . 36  A 36  
A 37  1 n ASP . 37  A 37  
A 38  1 n TYR . 38  A 38  
A 39  1 n SER . 39  A 39  
A 40  1 n CYS . 40  A 40  
A 41  1 n ASP . 41  A 41  
A 42  1 n ALA . 42  A 42  
A 43  1 n ASN . 43  A 43  
A 44  1 n MET . 44  A 44  
A 45  1 n ALA . 45  A 45  
A 46  1 n LEU . 46  A 46  
A 47  1 n LEU . 47  A 47  
A 48  1 n ASP . 48  A 48  
A 49  1 n SER . 49  A 49  
A 50  1 n LEU . 50  A 50  
A 51  1 n VAL . 51  A 51  
A 52  1 n LYS . 52  A 52  
A 53  1 n PHE . 53  A 53  
A 54  1 n ILE . 54  A 54  
A 55  1 n LYS . 55  A 55  
A 56  1 n ARG . 56  A 56  
A 57  1 n ASN . 57  A 57  
A 58  1 n THR . 58  A 58  
A 59  1 n ASP . 59  A 59  
A 60  1 n VAL . 60  A 60  
A 61  1 n ASN . 61  A 61  
A 62  1 n GLY . 62  A 62  
A 63  1 n LYS . 63  A 63  
A 64  1 n VAL . 64  A 64  
A 65  1 n MET . 65  A 65  
A 66  1 n VAL . 66  A 66  
A 67  1 n TYR . 67  A 67  
A 68  1 n ASN . 68  A 68  
A 69  1 n GLY . 69  A 69  
A 70  1 n ASP . 70  A 70  
A 71  1 n ILE . 71  A 71  
A 72  1 n VAL . 72  A 72  
A 73  1 n SER . 73  A 73  
A 74  1 n ARG . 74  A 74  
A 75  1 n ALA . 75  A 75  
A 76  1 n ILE . 76  A 76  
A 77  1 n PRO . 77  A 77  
A 78  1 n LYS . 78  A 78  
A 79  1 n TYR . 79  A 79  
A 80  1 n ASN . 80  A 80  
A 81  1 n LEU . 81  A 81  
A 82  1 n ASP . 82  A 82  
A 83  1 n TYR . 83  A 83  
A 84  1 n VAL . 84  A 84  
A 85  1 n LYS . 85  A 85  
A 86  1 n GLN . 86  A 86  
A 87  1 n SER . 87  A 87  
A 88  1 n ILE . 88  A 88  
A 89  1 n VAL . 89  A 89  
A 90  1 n ASN . 90  A 90  
A 91  1 n ALA . 91  A 91  
A 92  1 n THR . 92  A 92  
A 93  1 n ALA . 93  A 93  
A 94  1 n LEU . 94  A 94  
A 95  1 n LEU . 95  A 95  
A 96  1 n LYS . 96  A 96  
A 97  1 n LYS . 97  A 97  
A 98  1 n PHE . 98  A 98  
A 99  1 n GLU . 99  A 99  
A 100 1 n ASP . 100 A 100 
A 101 1 n PHE . 101 A 101 
A 102 1 n PHE . 102 A 102 
A 103 1 n ILE . 103 A 103 
A 104 1 n ILE . 104 A 104 
A 105 1 n PRO . 105 A 105 
A 106 1 n MET . 106 A 106 
A 107 1 n LEU . 107 A 107 
A 108 1 n GLY . 108 A 108 
A 109 1 n ASN . 109 A 109 
A 110 1 n HIS . 110 A 110 
A 111 1 n ASP . 111 A 111 
A 112 1 n VAL . 112 A 112 
A 113 1 n TYR . 113 A 113 
A 114 1 n PRO . 114 A 114 
A 115 1 n ALA . 115 A 115 
A 116 1 n ASN . 116 A 116 
A 117 1 n GLN . 117 A 117 
A 118 1 n MET . 118 A 118 
A 119 1 n ALA . 119 A 119 
A 120 1 n ILE . 120 A 120 
A 121 1 n ASN . 121 A 121 
A 122 1 n SER . 122 A 122 
A 123 1 n GLN . 123 A 123 
A 124 1 n TRP . 124 A 124 
A 125 1 n ILE . 125 A 125 
A 126 1 n PHE . 126 A 126 
A 127 1 n GLN . 127 A 127 
A 128 1 n PHE . 128 A 128 
A 129 1 n ALA . 129 A 129 
A 130 1 n ALA . 130 A 130 
A 131 1 n GLU . 131 A 131 
A 132 1 n GLN . 132 A 132 
A 133 1 n PHE . 133 A 133 
A 134 1 n ALA . 134 A 134 
A 135 1 n PRO . 135 A 135 
A 136 1 n PHE . 136 A 136 
A 137 1 n LEU . 137 A 137 
A 138 1 n SER . 138 A 138 
A 139 1 n GLN . 139 A 139 
A 140 1 n ASN . 140 A 140 
A 141 1 n ALA . 141 A 141 
A 142 1 n ILE . 142 A 142 
A 143 1 n GLU . 143 A 143 
A 144 1 n SER . 144 A 144 
A 145 1 n PHE . 145 A 145 
A 146 1 n LYS . 146 A 146 
A 147 1 n HIS . 147 A 147 
A 148 1 n GLY . 148 A 148 
A 149 1 n GLY . 149 A 149 
A 150 1 n TYR . 150 A 150 
A 151 1 n TYR . 151 A 151 
A 152 1 n THR . 152 A 152 
A 153 1 n MET . 153 A 153 
A 154 1 n PRO . 154 A 154 
A 155 1 n PHE . 155 A 155 
A 156 1 n PRO . 156 A 156 
A 157 1 n ALA . 157 A 157 
A 158 1 n HIS . 158 A 158 
A 159 1 n LEU . 159 A 159 
A 160 1 n GLY . 160 A 160 
A 161 1 n ILE . 161 A 161 
A 162 1 n LYS . 162 A 162 
A 163 1 n VAL . 163 A 163 
A 164 1 n PRO . 164 A 164 
A 165 1 n LEU . 165 A 165 
A 166 1 n ASN . 166 A 166 
A 167 1 n ALA . 167 A 167 
A 168 1 n VAL . 168 A 168 
A 169 1 n VAL . 169 A 169 
A 170 1 n LEU . 170 A 170 
A 171 1 n ASN . 171 A 171 
A 172 1 n THR . 172 A 172 
A 173 1 n VAL . 173 A 173 
A 174 1 n LEU . 174 A 174 
A 175 1 n TYR . 175 A 175 
A 176 1 n TYR . 176 A 176 
A 177 1 n ASN . 177 A 177 
A 178 1 n TYR . 178 A 178 
A 179 1 n ASN . 179 A 179 
A 180 1 n LYS . 180 A 180 
A 181 1 n GLN . 181 A 181 
A 182 1 n THR . 182 A 182 
A 183 1 n MET . 183 A 183 
A 184 1 n ASP . 184 A 184 
A 185 1 n SER . 185 A 185 
A 186 1 n THR . 186 A 186 
A 187 1 n ASP . 187 A 187 
A 188 1 n PRO . 188 A 188 
A 189 1 n LEU . 189 A 189 
A 190 1 n GLY . 190 A 190 
A 191 1 n GLN . 191 A 191 
A 192 1 n PHE . 192 A 192 
A 193 1 n GLU . 193 A 193 
A 194 1 n TRP . 194 A 194 
A 195 1 n PHE . 195 A 195 
A 196 1 n LYS . 196 A 196 
A 197 1 n THR . 197 A 197 
A 198 1 n VAL . 198 A 198 
A 199 1 n MET . 199 A 199 
A 200 1 n ASP . 200 A 200 
A 201 1 n GLY . 201 A 201 
A 202 1 n TYR . 202 A 202 
A 203 1 n ARG . 203 A 203 
A 204 1 n LYS . 204 A 204 
A 205 1 n THR . 205 A 205 
A 206 1 n GLY . 206 A 206 
A 207 1 n GLN . 207 A 207 
A 208 1 n ARG . 208 A 208 
A 209 1 n ALA . 209 A 209 
A 210 1 n ILE . 210 A 210 
A 211 1 n VAL . 211 A 211 
A 212 1 n SER . 212 A 212 
A 213 1 n MET . 213 A 213 
A 214 1 n HIS . 214 A 214 
A 215 1 n ILE . 215 A 215 
A 216 1 n CYS . 216 A 216 
A 217 1 n PRO . 217 A 217 
A 218 1 n GLY . 218 A 218 
A 219 1 n VAL . 219 A 219 
A 220 1 n ALA . 220 A 220 
A 221 1 n GLU . 221 A 221 
A 222 1 n ARG . 222 A 222 
A 223 1 n PHE . 223 A 223 
A 224 1 n ASN . 224 A 224 
A 225 1 n TYR . 225 A 225 
A 226 1 n SER . 226 A 226 
A 227 1 n ASP . 227 A 227 
A 228 1 n GLN . 228 A 228 
A 229 1 n LEU . 229 A 229 
A 230 1 n TYR . 230 A 230 
A 231 1 n PRO . 231 A 231 
A 232 1 n GLN . 232 A 232 
A 233 1 n TYR . 233 A 233 
A 234 1 n ASN . 234 A 234 
A 235 1 n ASP . 235 A 235 
A 236 1 n ARG . 236 A 236 
A 237 1 n LEU . 237 A 237 
A 238 1 n VAL . 238 A 238 
A 239 1 n ASP . 239 A 239 
A 240 1 n SER . 240 A 240 
A 241 1 n LEU . 241 A 241 
A 242 1 n ALA . 242 A 242 
A 243 1 n GLU . 243 A 243 
A 244 1 n TYR . 244 A 244 
A 245 1 n ASN . 245 A 245 
A 246 1 n ASP . 246 A 246 
A 247 1 n VAL . 247 A 247 
A 248 1 n ILE . 248 A 248 
A 249 1 n LEU . 249 A 249 
A 250 1 n GLY . 250 A 250 
A 251 1 n VAL . 251 A 251 
A 252 1 n LEU . 252 A 252 
A 253 1 n CYS . 253 A 253 
A 254 1 n GLY . 254 A 254 
A 255 1 n HIS . 255 A 255 
A 256 1 n LEU . 256 A 256 
A 257 1 n HIS . 257 A 257 
A 258 1 n THR . 258 A 258 
A 259 1 n ASP . 259 A 259 
A 260 1 n THR . 260 A 260 
A 261 1 n PHE . 261 A 261 
A 262 1 n ARG . 262 A 262 
A 263 1 n ILE . 263 A 263 
A 264 1 n LEU . 264 A 264 
A 265 1 n SER . 265 A 265 
A 266 1 n LYS . 266 A 266 
A 267 1 n GLY . 267 A 267 
A 268 1 n ASN . 268 A 268 
A 269 1 n LYS . 269 A 269 
A 270 1 n LYS . 270 A 270 
A 271 1 n VAL . 271 A 271 
A 272 1 n MET . 272 A 272 
A 273 1 n ALA . 273 A 273 
A 274 1 n PHE . 274 A 274 
A 275 1 n ILE . 275 A 275 
A 276 1 n GLY . 276 A 276 
A 277 1 n PRO . 277 A 277 
A 278 1 n SER . 278 A 278 
A 279 1 n VAL . 279 A 279 
A 280 1 n ASP . 280 A 280 
A 281 1 n THR . 281 A 281 
A 282 1 n TRP . 282 A 282 
A 283 1 n LEU . 283 A 283 
A 284 1 n GLY . 284 A 284 
A 285 1 n THR . 285 A 285 
A 286 1 n SER . 286 A 286 
A 287 1 n PRO . 287 A 287 
A 288 1 n SER . 288 A 288 
A 289 1 n ILE . 289 A 289 
A 290 1 n ARG . 290 A 290 
A 291 1 n LYS . 291 A 291 
A 292 1 n TYR . 292 A 292 
A 293 1 n ASP . 293 A 293 
A 294 1 n VAL . 294 A 294 
A 295 1 n GLY . 295 A 295 
A 296 1 n ASN . 296 A 296 
A 297 1 n GLY . 297 A 297 
A 298 1 n GLN . 298 A 298 
A 299 1 n GLY . 299 A 299 
A 300 1 n TYR . 300 A 300 
A 301 1 n MET . 301 A 301 
A 302 1 n LYS . 302 A 302 
A 303 1 n GLU . 303 A 303 
A 304 1 n PHE . 304 A 304 
A 305 1 n LYS . 305 A 305 
A 306 1 n ASN . 306 A 306 
A 307 1 n TYR . 307 A 307 
A 308 1 n HIS . 308 A 308 
A 309 1 n PHE . 309 A 309 
A 310 1 n GLN . 310 A 310 
A 311 1 n LEU . 311 A 311 
A 312 1 n ARG . 312 A 312 
A 313 1 n PRO . 313 A 313 
A 314 1 n LYS . 314 A 314 
A 315 1 n LYS . 315 A 315 
A 316 1 n ASP . 316 A 316 
A 317 1 n LYS . 317 A 317 
A 318 1 n LEU . 318 A 318 
A 319 1 n LYS . 319 A 319 
A 320 1 n PRO . 320 A 320 
A 321 1 n LYS . 321 A 321 
A 322 1 n THR . 322 A 322 
A 323 1 n THR . 323 A 323 
A 324 1 n ILE . 324 A 324 
A 325 1 n LYS . 325 A 325 
A 326 1 n GLN . 326 A 326 
A 327 1 n PRO . 327 A 327 
A 328 1 n SER . 328 A 328 
A 329 1 n ASP . 329 A 329 
A 330 1 n GLY . 330 A 330 
A 331 1 n PHE . 331 A 331 
A 332 1 n ASN . 332 A 332 
A 333 1 n LYS . 333 A 333 
A 334 1 n TRP . 334 A 334 
A 335 1 n LYS . 335 A 335 
A 336 1 n PHE . 336 A 336 
A 337 1 n ASN . 337 A 337 
A 338 1 n TYR . 338 A 338 
A 339 1 n GLY . 339 A 339 
A 340 1 n SER . 340 A 340 
A 341 1 n SER . 341 A 341 
A 342 1 n SER . 342 A 342 
A 343 1 n GLU . 343 A 343 
A 344 1 n TYR . 344 A 344 
A 345 1 n GLY . 345 A 345 
A 346 1 n LEU . 346 A 346 
A 347 1 n LYS . 347 A 347 
A 348 1 n GLU . 348 A 348 
A 349 1 n LEU . 349 A 349 
A 350 1 n SER . 350 A 350 
A 351 1 n PRO . 351 A 351 
A 352 1 n LYS . 352 A 352 
A 353 1 n GLU . 353 A 353 
A 354 1 n PHE . 354 A 354 
A 355 1 n GLU . 355 A 355 
A 356 1 n ILE . 356 A 356 
A 357 1 n LEU . 357 A 357 
A 358 1 n ALA . 358 A 358 
A 359 1 n ALA . 359 A 359 
A 360 1 n ARG . 360 A 360 
A 361 1 n MET . 361 A 361 
A 362 1 n ASP . 362 A 362 
A 363 1 n LYS . 363 A 363 
A 364 1 n ASP . 364 A 364 
A 365 1 n LEU . 365 A 365 
A 366 1 n GLN . 366 A 366 
A 367 1 n LEU . 367 A 367 
A 368 1 n PHE . 368 A 368 
A 369 1 n ASN . 369 A 369 
A 370 1 n LYS . 370 A 370 
A 371 1 n TYR . 371 A 371 
A 372 1 n HIS . 372 A 372 
A 373 1 n LEU . 373 A 373 
A 374 1 n HIS . 374 A 374 
A 375 1 n PHE . 375 A 375 
A 376 1 n ARG . 376 A 376 
A 377 1 n ALA . 377 A 377 
A 378 1 n ASP . 378 A 378 
A 379 1 n THR . 379 A 379 
A 380 1 n PRO . 380 A 380 
A 381 1 n GLY . 381 A 381 
A 382 1 n PHE . 382 A 382 
A 383 1 n THR . 383 A 383 
#
_software.classification other
_software.date           ?
_software.description    "Structure prediction"
_software.name           AlphaFold
_software.pdbx_ordinal   1
_software.type           package
_software.version        "AlphaFold-beta-20231127 (7a14c934-fe78-43c1-a552-7fb305b0ebd1 @ 2024-08-29 17:24:26)"
#
loop_
_struct_asym.entity_id
_struct_asym.id
1 A 
2 B 
3 C 
#
loop_
_struct_conn.conn_type_id
_struct_conn.id
_struct_conn.pdbx_ptnr1_PDB_ins_code
_struct_conn.pdbx_ptnr1_label_alt_id
_struct_conn.pdbx_ptnr2_PDB_ins_code
_struct_conn.pdbx_ptnr2_label_alt_id
_struct_conn.pdbx_role
_struct_conn.pdbx_value_order
_struct_conn.ptnr1_auth_asym_id
_struct_conn.ptnr1_auth_seq_id
_struct_conn.ptnr1_label_asym_id
_struct_conn.ptnr1_label_atom_id
_struct_conn.ptnr1_label_comp_id
_struct_conn.ptnr1_label_seq_id
_struct_conn.ptnr1_symmetry
_struct_conn.ptnr2_auth_asym_id
_struct_conn.ptnr2_auth_seq_id
_struct_conn.ptnr2_label_asym_id
_struct_conn.ptnr2_label_atom_id
_struct_conn.ptnr2_label_comp_id
_struct_conn.ptnr2_label_seq_id
_struct_conn.ptnr2_symmetry
covale covale1  ? ? ? ? ? ? B 1 B C1 NAG . 1_555 A 90  A ND2 ASN 90  1_555 
covale covale2  ? ? ? ? ? ? C 1 C C1 NAG . 1_555 A 224 A ND2 ASN 224 1_555 
covale covale3  ? ? ? ? ? ? B 1 B O4 NAG . 1_555 B 2   B C1  NAG .   1_555 
covale covale4  ? ? ? ? ? ? B 2 B O4 NAG . 1_555 B 3   B C1  MAN .   1_555 
covale covale5  ? ? ? ? ? ? B 3 B O2 MAN . 1_555 B 4   B C1  MAN .   1_555 
covale covale6  ? ? ? ? ? ? B 4 B O2 MAN . 1_555 B 5   B C1  MAN .   1_555 
covale covale7  ? ? ? ? ? ? B 4 B O6 MAN . 1_555 B 6   B C1  MAN .   1_555 
covale covale8  ? ? ? ? ? ? B 6 B O2 MAN . 1_555 B 7   B C1  MAN .   1_555 
covale covale9  ? ? ? ? ? ? B 6 B O6 MAN . 1_555 B 8   B C1  MAN .   1_555 
covale covale10 ? ? ? ? ? ? C 1 C O4 NAG . 1_555 C 2   C C1  NAG .   1_555 
covale covale11 ? ? ? ? ? ? C 2 C O4 NAG . 1_555 C 3   C C1  MAN .   1_555 
covale covale12 ? ? ? ? ? ? C 3 C O2 MAN . 1_555 C 4   C C1  MAN .   1_555 
covale covale13 ? ? ? ? ? ? C 4 C O2 MAN . 1_555 C 5   C C1  MAN .   1_555 
covale covale14 ? ? ? ? ? ? C 4 C O6 MAN . 1_555 C 6   C C1  MAN .   1_555 
covale covale15 ? ? ? ? ? ? C 6 C O2 MAN . 1_555 C 7   C C1  MAN .   1_555 
covale covale16 ? ? ? ? ? ? C 6 C O6 MAN . 1_555 C 8   C C1  MAN .   1_555 
#
_struct_conn_type.criteria  ?
_struct_conn_type.id        covale
_struct_conn_type.reference ?
#
loop_
_atom_site.group_PDB
_atom_site.id
_atom_site.type_symbol
_atom_site.label_atom_id
_atom_site.label_alt_id
_atom_site.label_comp_id
_atom_site.label_asym_id
_atom_site.label_entity_id
_atom_site.label_seq_id
_atom_site.pdbx_PDB_ins_code
_atom_site.Cartn_x
_atom_site.Cartn_y
_atom_site.Cartn_z
_atom_site.occupancy
_atom_site.B_iso_or_equiv
_atom_site.auth_seq_id
_atom_site.auth_asym_id
_atom_site.pdbx_PDB_model_num
ATOM   1    N N   . PHE A 1 1   ? -0.297  -3.206  -21.544 1.00 95.54 1   A 1 
ATOM   2    C CA  . PHE A 1 1   ? 0.687   -3.707  -20.581 1.00 96.97 1   A 1 
ATOM   3    C C   . PHE A 1 1   ? 0.058   -3.850  -19.205 1.00 97.56 1   A 1 
ATOM   4    O O   . PHE A 1 1   ? -1.011  -3.292  -18.950 1.00 97.04 1   A 1 
ATOM   5    C CB  . PHE A 1 1   ? 1.926   -2.803  -20.551 1.00 96.07 1   A 1 
ATOM   6    C CG  . PHE A 1 1   ? 1.703   -1.434  -19.926 1.00 96.80 1   A 1 
ATOM   7    C CD1 . PHE A 1 1   ? 1.198   -0.367  -20.690 1.00 96.16 1   A 1 
ATOM   8    C CD2 . PHE A 1 1   ? 2.037   -1.218  -18.578 1.00 95.83 1   A 1 
ATOM   9    C CE1 . PHE A 1 1   ? 1.026   0.907   -20.121 1.00 94.87 1   A 1 
ATOM   10   C CE2 . PHE A 1 1   ? 1.873   0.055   -18.000 1.00 94.79 1   A 1 
ATOM   11   C CZ  . PHE A 1 1   ? 1.370   1.114   -18.774 1.00 95.81 1   A 1 
ATOM   12   N N   . GLU A 1 2   ? 0.698   -4.608  -18.320 1.00 97.59 2   A 1 
ATOM   13   C CA  . GLU A 1 2   ? 0.277   -4.746  -16.935 1.00 97.85 2   A 1 
ATOM   14   C C   . GLU A 1 2   ? 1.193   -3.941  -15.997 1.00 98.05 2   A 1 
ATOM   15   O O   . GLU A 1 2   ? 2.372   -3.727  -16.291 1.00 97.62 2   A 1 
ATOM   16   C CB  . GLU A 1 2   ? 0.224   -6.221  -16.525 1.00 97.28 2   A 1 
ATOM   17   C CG  . GLU A 1 2   ? -0.798  -7.049  -17.325 1.00 93.69 2   A 1 
ATOM   18   C CD  . GLU A 1 2   ? -0.898  -8.477  -16.743 1.00 91.64 2   A 1 
ATOM   19   O OE1 . GLU A 1 2   ? -2.021  -8.955  -16.479 1.00 84.70 2   A 1 
ATOM   20   O OE2 . GLU A 1 2   ? 0.147   -9.083  -16.413 1.00 84.18 2   A 1 
ATOM   21   N N   . MET A 1 3   ? 0.645   -3.511  -14.855 1.00 98.31 3   A 1 
ATOM   22   C CA  . MET A 1 3   ? 1.362   -2.705  -13.875 1.00 98.48 3   A 1 
ATOM   23   C C   . MET A 1 3   ? 0.967   -3.080  -12.454 1.00 98.68 3   A 1 
ATOM   24   O O   . MET A 1 3   ? -0.212  -3.082  -12.104 1.00 98.44 3   A 1 
ATOM   25   C CB  . MET A 1 3   ? 1.093   -1.223  -14.165 1.00 98.07 3   A 1 
ATOM   26   C CG  . MET A 1 3   ? 1.753   -0.274  -13.163 1.00 97.29 3   A 1 
ATOM   27   S SD  . MET A 1 3   ? 1.583   1.483   -13.606 1.00 96.26 3   A 1 
ATOM   28   C CE  . MET A 1 3   ? -0.196  1.669   -13.431 1.00 89.36 3   A 1 
ATOM   29   N N   . TRP A 1 4   ? 1.953   -3.363  -11.615 1.00 98.64 4   A 1 
ATOM   30   C CA  . TRP A 1 4   ? 1.770   -3.621  -10.196 1.00 98.76 4   A 1 
ATOM   31   C C   . TRP A 1 4   ? 1.669   -2.313  -9.400  1.00 98.74 4   A 1 
ATOM   32   O O   . TRP A 1 4   ? 2.344   -1.344  -9.713  1.00 98.56 4   A 1 
ATOM   33   C CB  . TRP A 1 4   ? 2.914   -4.494  -9.679  1.00 98.68 4   A 1 
ATOM   34   C CG  . TRP A 1 4   ? 2.988   -5.851  -10.311 1.00 98.69 4   A 1 
ATOM   35   C CD1 . TRP A 1 4   ? 3.741   -6.185  -11.389 1.00 98.29 4   A 1 
ATOM   36   C CD2 . TRP A 1 4   ? 2.280   -7.065  -9.921  1.00 98.62 4   A 1 
ATOM   37   N NE1 . TRP A 1 4   ? 3.554   -7.528  -11.690 1.00 98.18 4   A 1 
ATOM   38   C CE2 . TRP A 1 4   ? 2.667   -8.104  -10.810 1.00 98.43 4   A 1 
ATOM   39   C CE3 . TRP A 1 4   ? 1.356   -7.381  -8.902  1.00 98.40 4   A 1 
ATOM   40   C CZ2 . TRP A 1 4   ? 2.163   -9.422  -10.684 1.00 98.13 4   A 1 
ATOM   41   C CZ3 . TRP A 1 4   ? 0.853   -8.695  -8.781  1.00 97.97 4   A 1 
ATOM   42   C CH2 . TRP A 1 4   ? 1.251   -9.698  -9.661  1.00 97.85 4   A 1 
ATOM   43   N N   . GLN A 1 5   ? 0.871   -2.327  -8.330  1.00 98.50 5   A 1 
ATOM   44   C CA  . GLN A 1 5   ? 0.832   -1.266  -7.328  1.00 98.41 5   A 1 
ATOM   45   C C   . GLN A 1 5   ? 1.245   -1.837  -5.971  1.00 98.39 5   A 1 
ATOM   46   O O   . GLN A 1 5   ? 0.488   -2.598  -5.361  1.00 97.74 5   A 1 
ATOM   47   C CB  . GLN A 1 5   ? -0.567  -0.651  -7.294  1.00 98.10 5   A 1 
ATOM   48   C CG  . GLN A 1 5   ? -0.638  0.543   -6.330  1.00 97.59 5   A 1 
ATOM   49   C CD  . GLN A 1 5   ? -2.040  1.115   -6.202  1.00 97.71 5   A 1 
ATOM   50   O OE1 . GLN A 1 5   ? -3.038  0.520   -6.580  1.00 92.48 5   A 1 
ATOM   51   N NE2 . GLN A 1 5   ? -2.169  2.298   -5.642  1.00 91.48 5   A 1 
ATOM   52   N N   . LEU A 1 6   ? 2.443   -1.480  -5.522  1.00 98.29 6   A 1 
ATOM   53   C CA  . LEU A 1 6   ? 3.010   -1.862  -4.236  1.00 98.04 6   A 1 
ATOM   54   C C   . LEU A 1 6   ? 2.903   -0.674  -3.281  1.00 97.87 6   A 1 
ATOM   55   O O   . LEU A 1 6   ? 3.558   0.341   -3.498  1.00 96.89 6   A 1 
ATOM   56   C CB  . LEU A 1 6   ? 4.469   -2.300  -4.474  1.00 97.78 6   A 1 
ATOM   57   C CG  . LEU A 1 6   ? 5.233   -2.685  -3.206  1.00 97.21 6   A 1 
ATOM   58   C CD1 . LEU A 1 6   ? 4.619   -3.904  -2.520  1.00 95.66 6   A 1 
ATOM   59   C CD2 . LEU A 1 6   ? 6.675   -3.038  -3.563  1.00 95.43 6   A 1 
ATOM   60   N N   . THR A 1 7   ? 2.082   -0.787  -2.239  1.00 97.14 7   A 1 
ATOM   61   C CA  . THR A 1 7   ? 1.798   0.343   -1.350  1.00 97.11 7   A 1 
ATOM   62   C C   . THR A 1 7   ? 1.761   -0.073  0.113   1.00 97.01 7   A 1 
ATOM   63   O O   . THR A 1 7   ? 1.431   -1.224  0.413   1.00 96.09 7   A 1 
ATOM   64   C CB  . THR A 1 7   ? 0.515   1.062   -1.793  1.00 96.09 7   A 1 
ATOM   65   O OG1 . THR A 1 7   ? 0.423   2.311   -1.173  1.00 91.47 7   A 1 
ATOM   66   C CG2 . THR A 1 7   ? -0.767  0.279   -1.531  1.00 92.08 7   A 1 
ATOM   67   N N   . ASP A 1 8   ? 2.117   0.862   1.003   1.00 96.65 8   A 1 
ATOM   68   C CA  . ASP A 1 8   ? 1.979   0.766   2.454   1.00 97.05 8   A 1 
ATOM   69   C C   . ASP A 1 8   ? 2.562   -0.542  3.021   1.00 97.26 8   A 1 
ATOM   70   O O   . ASP A 1 8   ? 1.860   -1.406  3.527   1.00 95.63 8   A 1 
ATOM   71   C CB  . ASP A 1 8   ? 0.531   1.010   2.864   1.00 96.56 8   A 1 
ATOM   72   C CG  . ASP A 1 8   ? -0.023  2.288   2.243   1.00 95.64 8   A 1 
ATOM   73   O OD1 . ASP A 1 8   ? 0.321   3.382   2.718   1.00 90.73 8   A 1 
ATOM   74   O OD2 . ASP A 1 8   ? -0.763  2.174   1.243   1.00 91.62 8   A 1 
ATOM   75   N N   . ILE A 1 9   ? 3.878   -0.689  2.876   1.00 96.52 9   A 1 
ATOM   76   C CA  . ILE A 1 9   ? 4.582   -1.883  3.346   1.00 96.17 9   A 1 
ATOM   77   C C   . ILE A 1 9   ? 4.745   -1.847  4.865   1.00 96.04 9   A 1 
ATOM   78   O O   . ILE A 1 9   ? 4.555   -2.875  5.511   1.00 94.14 9   A 1 
ATOM   79   C CB  . ILE A 1 9   ? 5.937   -2.045  2.632   1.00 95.85 9   A 1 
ATOM   80   C CG1 . ILE A 1 9   ? 5.751   -2.183  1.105   1.00 93.26 9   A 1 
ATOM   81   C CG2 . ILE A 1 9   ? 6.697   -3.257  3.197   1.00 92.57 9   A 1 
ATOM   82   C CD1 . ILE A 1 9   ? 7.068   -2.201  0.327   1.00 91.87 9   A 1 
ATOM   83   N N   . HIS A 1 10  ? 5.134   -0.700  5.425   1.00 95.43 10  A 1 
ATOM   84   C CA  . HIS A 1 10  ? 5.475   -0.505  6.835   1.00 95.52 10  A 1 
ATOM   85   C C   . HIS A 1 10  ? 6.346   -1.644  7.386   1.00 95.81 10  A 1 
ATOM   86   O O   . HIS A 1 10  ? 5.970   -2.367  8.311   1.00 93.34 10  A 1 
ATOM   87   C CB  . HIS A 1 10  ? 4.214   -0.259  7.652   1.00 94.87 10  A 1 
ATOM   88   C CG  . HIS A 1 10  ? 3.524   1.032   7.315   1.00 95.25 10  A 1 
ATOM   89   N ND1 . HIS A 1 10  ? 3.856   2.276   7.813   1.00 89.32 10  A 1 
ATOM   90   C CD2 . HIS A 1 10  ? 2.441   1.184   6.494   1.00 90.36 10  A 1 
ATOM   91   C CE1 . HIS A 1 10  ? 2.976   3.153   7.306   1.00 91.28 10  A 1 
ATOM   92   N NE2 . HIS A 1 10  ? 2.108   2.528   6.504   1.00 92.00 10  A 1 
ATOM   93   N N   . LEU A 1 11  ? 7.515   -1.846  6.782   1.00 96.05 11  A 1 
ATOM   94   C CA  . LEU A 1 11  ? 8.390   -2.961  7.131   1.00 95.90 11  A 1 
ATOM   95   C C   . LEU A 1 11  ? 8.946   -2.807  8.549   1.00 96.18 11  A 1 
ATOM   96   O O   . LEU A 1 11  ? 9.756   -1.916  8.807   1.00 94.49 11  A 1 
ATOM   97   C CB  . LEU A 1 11  ? 9.509   -3.074  6.102   1.00 94.60 11  A 1 
ATOM   98   C CG  . LEU A 1 11  ? 10.550  -4.165  6.429   1.00 92.18 11  A 1 
ATOM   99   C CD1 . LEU A 1 11  ? 9.929   -5.556  6.503   1.00 87.97 11  A 1 
ATOM   100  C CD2 . LEU A 1 11  ? 11.638  -4.165  5.362   1.00 87.49 11  A 1 
ATOM   101  N N   . ASP A 1 12  ? 8.614   -3.735  9.443   1.00 95.74 12  A 1 
ATOM   102  C CA  . ASP A 1 12  ? 9.224   -3.815  10.759  1.00 95.85 12  A 1 
ATOM   103  C C   . ASP A 1 12  ? 10.401  -4.808  10.775  1.00 95.74 12  A 1 
ATOM   104  O O   . ASP A 1 12  ? 10.196  -6.025  10.801  1.00 95.14 12  A 1 
ATOM   105  C CB  . ASP A 1 12  ? 8.188   -4.154  11.832  1.00 95.30 12  A 1 
ATOM   106  C CG  . ASP A 1 12  ? 8.756   -3.978  13.244  1.00 94.87 12  A 1 
ATOM   107  O OD1 . ASP A 1 12  ? 9.945   -3.606  13.383  1.00 93.14 12  A 1 
ATOM   108  O OD2 . ASP A 1 12  ? 8.009   -4.147  14.227  1.00 92.59 12  A 1 
ATOM   109  N N   . PRO A 1 13  ? 11.650  -4.320  10.804  1.00 95.47 13  A 1 
ATOM   110  C CA  . PRO A 1 13  ? 12.817  -5.194  10.904  1.00 94.64 13  A 1 
ATOM   111  C C   . PRO A 1 13  ? 12.941  -5.866  12.270  1.00 94.91 13  A 1 
ATOM   112  O O   . PRO A 1 13  ? 13.703  -6.817  12.421  1.00 93.84 13  A 1 
ATOM   113  C CB  . PRO A 1 13  ? 14.010  -4.286  10.601  1.00 93.36 13  A 1 
ATOM   114  C CG  . PRO A 1 13  ? 13.549  -2.933  11.132  1.00 91.50 13  A 1 
ATOM   115  C CD  . PRO A 1 13  ? 12.056  -2.921  10.814  1.00 94.07 13  A 1 
ATOM   116  N N   . MET A 1 14  ? 12.211  -5.401  13.284  1.00 95.65 14  A 1 
ATOM   117  C CA  . MET A 1 14  ? 12.221  -5.946  14.643  1.00 95.41 14  A 1 
ATOM   118  C C   . MET A 1 14  ? 11.179  -7.048  14.858  1.00 96.17 14  A 1 
ATOM   119  O O   . MET A 1 14  ? 11.168  -7.668  15.927  1.00 95.48 14  A 1 
ATOM   120  C CB  . MET A 1 14  ? 12.018  -4.823  15.667  1.00 94.42 14  A 1 
ATOM   121  C CG  . MET A 1 14  ? 13.101  -3.738  15.581  1.00 90.75 14  A 1 
ATOM   122  S SD  . MET A 1 14  ? 12.966  -2.440  16.864  1.00 86.46 14  A 1 
ATOM   123  C CE  . MET A 1 14  ? 13.202  -3.412  18.365  1.00 74.33 14  A 1 
ATOM   124  N N   . TYR A 1 15  ? 10.319  -7.325  13.864  1.00 95.46 15  A 1 
ATOM   125  C CA  . TYR A 1 15  ? 9.276   -8.348  13.981  1.00 95.90 15  A 1 
ATOM   126  C C   . TYR A 1 15  ? 9.878   -9.703  14.386  1.00 96.05 15  A 1 
ATOM   127  O O   . TYR A 1 15  ? 10.744  -10.263 13.708  1.00 94.84 15  A 1 
ATOM   128  C CB  . TYR A 1 15  ? 8.499   -8.472  12.677  1.00 95.86 15  A 1 
ATOM   129  C CG  . TYR A 1 15  ? 7.318   -9.422  12.777  1.00 96.41 15  A 1 
ATOM   130  C CD1 . TYR A 1 15  ? 7.506   -10.814 12.782  1.00 95.51 15  A 1 
ATOM   131  C CD2 . TYR A 1 15  ? 6.013   -8.909  12.911  1.00 95.53 15  A 1 
ATOM   132  C CE1 . TYR A 1 15  ? 6.424   -11.688 12.940  1.00 94.94 15  A 1 
ATOM   133  C CE2 . TYR A 1 15  ? 4.915   -9.780  13.061  1.00 94.87 15  A 1 
ATOM   134  C CZ  . TYR A 1 15  ? 5.125   -11.164 13.086  1.00 95.78 15  A 1 
ATOM   135  O OH  . TYR A 1 15  ? 4.060   -12.018 13.248  1.00 95.10 15  A 1 
ATOM   136  N N   . THR A 1 16  ? 9.355   -10.261 15.464  1.00 96.61 16  A 1 
ATOM   137  C CA  . THR A 1 16  ? 9.842   -11.520 16.026  1.00 96.66 16  A 1 
ATOM   138  C C   . THR A 1 16  ? 8.720   -12.560 16.069  1.00 96.83 16  A 1 
ATOM   139  O O   . THR A 1 16  ? 7.694   -12.368 16.716  1.00 96.18 16  A 1 
ATOM   140  C CB  . THR A 1 16  ? 10.464  -11.298 17.405  1.00 95.97 16  A 1 
ATOM   141  O OG1 . THR A 1 16  ? 11.564  -10.424 17.287  1.00 91.54 16  A 1 
ATOM   142  C CG2 . THR A 1 16  ? 11.009  -12.581 18.025  1.00 91.40 16  A 1 
ATOM   143  N N   . VAL A 1 17  ? 8.913   -13.680 15.395  1.00 96.43 17  A 1 
ATOM   144  C CA  . VAL A 1 17  ? 7.957   -14.794 15.409  1.00 96.46 17  A 1 
ATOM   145  C C   . VAL A 1 17  ? 7.796   -15.341 16.823  1.00 96.49 17  A 1 
ATOM   146  O O   . VAL A 1 17  ? 8.775   -15.616 17.507  1.00 95.21 17  A 1 
ATOM   147  C CB  . VAL A 1 17  ? 8.383   -15.910 14.441  1.00 95.58 17  A 1 
ATOM   148  C CG1 . VAL A 1 17  ? 7.390   -17.068 14.433  1.00 92.96 17  A 1 
ATOM   149  C CG2 . VAL A 1 17  ? 8.498   -15.382 13.006  1.00 93.48 17  A 1 
ATOM   150  N N   . GLY A 1 18  ? 6.554   -15.535 17.270  1.00 95.66 18  A 1 
ATOM   151  C CA  . GLY A 1 18  ? 6.247   -16.032 18.613  1.00 95.80 18  A 1 
ATOM   152  C C   . GLY A 1 18  ? 6.283   -14.973 19.718  1.00 96.60 18  A 1 
ATOM   153  O O   . GLY A 1 18  ? 6.150   -15.328 20.895  1.00 95.27 18  A 1 
ATOM   154  N N   . SER A 1 19  ? 6.449   -13.701 19.357  1.00 96.05 19  A 1 
ATOM   155  C CA  . SER A 1 19  ? 6.299   -12.570 20.270  1.00 96.17 19  A 1 
ATOM   156  C C   . SER A 1 19  ? 4.826   -12.256 20.561  1.00 95.97 19  A 1 
ATOM   157  O O   . SER A 1 19  ? 3.908   -12.914 20.039  1.00 95.26 19  A 1 
ATOM   158  C CB  . SER A 1 19  ? 7.030   -11.348 19.705  1.00 96.10 19  A 1 
ATOM   159  O OG  . SER A 1 19  ? 6.420   -10.981 18.494  1.00 93.94 19  A 1 
ATOM   160  N N   . ASP A 1 20  ? 4.598   -11.259 21.416  1.00 95.61 20  A 1 
ATOM   161  C CA  . ASP A 1 20  ? 3.271   -10.793 21.789  1.00 95.73 20  A 1 
ATOM   162  C C   . ASP A 1 20  ? 2.745   -9.752  20.780  1.00 95.55 20  A 1 
ATOM   163  O O   . ASP A 1 20  ? 3.323   -8.669  20.675  1.00 95.10 20  A 1 
ATOM   164  C CB  . ASP A 1 20  ? 3.329   -10.233 23.215  1.00 95.38 20  A 1 
ATOM   165  C CG  . ASP A 1 20  ? 1.955   -9.873  23.792  1.00 94.66 20  A 1 
ATOM   166  O OD1 . ASP A 1 20  ? 0.957   -9.940  23.050  1.00 92.71 20  A 1 
ATOM   167  O OD2 . ASP A 1 20  ? 1.922   -9.559  25.000  1.00 92.47 20  A 1 
ATOM   168  N N   . PRO A 1 21  ? 1.636   -10.018 20.073  1.00 95.23 21  A 1 
ATOM   169  C CA  . PRO A 1 21  ? 1.023   -9.044  19.182  1.00 94.02 21  A 1 
ATOM   170  C C   . PRO A 1 21  ? 0.613   -7.740  19.871  1.00 93.61 21  A 1 
ATOM   171  O O   . PRO A 1 21  ? 0.667   -6.681  19.249  1.00 92.14 21  A 1 
ATOM   172  C CB  . PRO A 1 21  ? -0.196  -9.746  18.590  1.00 92.87 21  A 1 
ATOM   173  C CG  . PRO A 1 21  ? 0.196   -11.220 18.641  1.00 92.47 21  A 1 
ATOM   174  C CD  . PRO A 1 21  ? 0.968   -11.307 19.951  1.00 94.55 21  A 1 
ATOM   175  N N   . LEU A 1 22  ? 0.254   -7.776  21.148  1.00 94.35 22  A 1 
ATOM   176  C CA  . LEU A 1 22  ? -0.065  -6.574  21.928  1.00 93.42 22  A 1 
ATOM   177  C C   . LEU A 1 22  ? 1.172   -5.716  22.228  1.00 93.29 22  A 1 
ATOM   178  O O   . LEU A 1 22  ? 1.044   -4.562  22.618  1.00 91.55 22  A 1 
ATOM   179  C CB  . LEU A 1 22  ? -0.766  -6.974  23.239  1.00 92.81 22  A 1 
ATOM   180  C CG  . LEU A 1 22  ? -2.104  -7.716  23.063  1.00 89.21 22  A 1 
ATOM   181  C CD1 . LEU A 1 22  ? -2.644  -8.096  24.439  1.00 84.98 22  A 1 
ATOM   182  C CD2 . LEU A 1 22  ? -3.151  -6.847  22.364  1.00 84.26 22  A 1 
ATOM   183  N N   . LYS A 1 23  ? 2.364   -6.259  22.005  1.00 93.68 23  A 1 
ATOM   184  C CA  . LYS A 1 23  ? 3.663   -5.578  22.086  1.00 94.03 23  A 1 
ATOM   185  C C   . LYS A 1 23  ? 4.273   -5.380  20.700  1.00 94.50 23  A 1 
ATOM   186  O O   . LYS A 1 23  ? 5.485   -5.481  20.516  1.00 93.41 23  A 1 
ATOM   187  C CB  . LYS A 1 23  ? 4.589   -6.339  23.027  1.00 94.38 23  A 1 
ATOM   188  C CG  . LYS A 1 23  ? 4.041   -6.387  24.453  1.00 93.49 23  A 1 
ATOM   189  C CD  . LYS A 1 23  ? 5.102   -7.006  25.352  1.00 88.50 23  A 1 
ATOM   190  C CE  . LYS A 1 23  ? 4.706   -6.952  26.812  1.00 83.29 23  A 1 
ATOM   191  N NZ  . LYS A 1 23  ? 5.878   -7.303  27.628  1.00 73.40 23  A 1 
ATOM   192  N N   . LEU A 1 24  ? 3.418   -5.124  19.702  1.00 95.02 24  A 1 
ATOM   193  C CA  . LEU A 1 24  ? 3.793   -4.823  18.318  1.00 95.01 24  A 1 
ATOM   194  C C   . LEU A 1 24  ? 4.600   -5.938  17.636  1.00 95.75 24  A 1 
ATOM   195  O O   . LEU A 1 24  ? 5.340   -5.678  16.700  1.00 94.34 24  A 1 
ATOM   196  C CB  . LEU A 1 24  ? 4.495   -3.448  18.249  1.00 93.76 24  A 1 
ATOM   197  C CG  . LEU A 1 24  ? 3.761   -2.295  18.956  1.00 91.53 24  A 1 
ATOM   198  C CD1 . LEU A 1 24  ? 4.587   -1.020  18.850  1.00 87.41 24  A 1 
ATOM   199  C CD2 . LEU A 1 24  ? 2.384   -2.042  18.352  1.00 86.40 24  A 1 
ATOM   200  N N   . CYS A 1 25  ? 4.450   -7.176  18.103  1.00 95.22 25  A 1 
ATOM   201  C CA  . CYS A 1 25  ? 5.186   -8.332  17.587  1.00 95.61 25  A 1 
ATOM   202  C C   . CYS A 1 25  ? 6.721   -8.210  17.698  1.00 96.00 25  A 1 
ATOM   203  O O   . CYS A 1 25  ? 7.439   -8.836  16.924  1.00 94.87 25  A 1 
ATOM   204  C CB  . CYS A 1 25  ? 4.718   -8.656  16.162  1.00 95.10 25  A 1 
ATOM   205  S SG  . CYS A 1 25  ? 2.949   -8.985  16.020  1.00 94.29 25  A 1 
ATOM   206  N N   . ARG A 1 26  ? 7.230   -7.448  18.669  1.00 96.15 26  A 1 
ATOM   207  C CA  . ARG A 1 26  ? 8.670   -7.208  18.855  1.00 95.64 26  A 1 
ATOM   208  C C   . ARG A 1 26  ? 9.255   -7.894  20.077  1.00 95.36 26  A 1 
ATOM   209  O O   . ARG A 1 26  ? 10.417  -8.267  20.094  1.00 93.28 26  A 1 
ATOM   210  C CB  . ARG A 1 26  ? 8.925   -5.702  18.920  1.00 94.42 26  A 1 
ATOM   211  C CG  . ARG A 1 26  ? 8.580   -5.011  17.600  1.00 93.43 26  A 1 
ATOM   212  C CD  . ARG A 1 26  ? 8.748   -3.498  17.705  1.00 92.40 26  A 1 
ATOM   213  N NE  . ARG A 1 26  ? 8.393   -2.869  16.434  1.00 92.51 26  A 1 
ATOM   214  C CZ  . ARG A 1 26  ? 7.924   -1.659  16.227  1.00 92.54 26  A 1 
ATOM   215  N NH1 . ARG A 1 26  ? 7.793   -0.794  17.183  1.00 88.96 26  A 1 
ATOM   216  N NH2 . ARG A 1 26  ? 7.588   -1.318  15.029  1.00 87.96 26  A 1 
ATOM   217  N N   . GLU A 1 27  ? 8.441   -8.059  21.104  1.00 95.80 27  A 1 
ATOM   218  C CA  . GLU A 1 27  ? 8.885   -8.553  22.403  1.00 95.59 27  A 1 
ATOM   219  C C   . GLU A 1 27  ? 7.818   -9.406  23.104  1.00 96.25 27  A 1 
ATOM   220  O O   . GLU A 1 27  ? 6.695   -9.583  22.620  1.00 94.72 27  A 1 
ATOM   221  C CB  . GLU A 1 27  ? 9.360   -7.373  23.275  1.00 92.92 27  A 1 
ATOM   222  C CG  . GLU A 1 27  ? 8.344   -6.238  23.424  1.00 85.54 27  A 1 
ATOM   223  C CD  . GLU A 1 27  ? 8.827   -5.125  24.361  1.00 83.97 27  A 1 
ATOM   224  O OE1 . GLU A 1 27  ? 8.290   -3.999  24.258  1.00 75.51 27  A 1 
ATOM   225  O OE2 . GLU A 1 27  ? 9.670   -5.409  25.249  1.00 76.41 27  A 1 
ATOM   226  N N   . GLY A 1 28  ? 8.183   -9.971  24.262  1.00 94.95 28  A 1 
ATOM   227  C CA  . GLY A 1 28  ? 7.303   -10.855 25.016  1.00 95.47 28  A 1 
ATOM   228  C C   . GLY A 1 28  ? 7.138   -12.232 24.371  1.00 96.35 28  A 1 
ATOM   229  O O   . GLY A 1 28  ? 7.907   -12.651 23.513  1.00 94.45 28  A 1 
ATOM   230  N N   . LYS A 1 29  ? 6.124   -12.974 24.842  1.00 95.97 29  A 1 
ATOM   231  C CA  . LYS A 1 29  ? 5.756   -14.285 24.314  1.00 96.12 29  A 1 
ATOM   232  C C   . LYS A 1 29  ? 4.297   -14.269 23.912  1.00 96.14 29  A 1 
ATOM   233  O O   . LYS A 1 29  ? 3.451   -13.813 24.681  1.00 92.71 29  A 1 
ATOM   234  C CB  . LYS A 1 29  ? 6.011   -15.394 25.342  1.00 94.60 29  A 1 
ATOM   235  C CG  . LYS A 1 29  ? 7.501   -15.643 25.600  1.00 84.88 29  A 1 
ATOM   236  C CD  . LYS A 1 29  ? 7.676   -16.844 26.528  1.00 77.46 29  A 1 
ATOM   237  C CE  . LYS A 1 29  ? 9.148   -17.107 26.766  1.00 67.54 29  A 1 
ATOM   238  N NZ  . LYS A 1 29  ? 9.361   -18.277 27.654  1.00 58.25 29  A 1 
ATOM   239  N N   . GLY A 1 30  ? 4.001   -14.827 22.752  1.00 95.58 30  A 1 
ATOM   240  C CA  . GLY A 1 30  ? 2.661   -14.852 22.217  1.00 94.95 30  A 1 
ATOM   241  C C   . GLY A 1 30  ? 2.576   -15.730 20.978  1.00 95.35 30  A 1 
ATOM   242  O O   . GLY A 1 30  ? 3.274   -16.737 20.852  1.00 93.48 30  A 1 
ATOM   243  N N   . ASN A 1 31  ? 1.703   -15.350 20.064  1.00 94.83 31  A 1 
ATOM   244  C CA  . ASN A 1 31  ? 1.373   -16.116 18.868  1.00 93.81 31  A 1 
ATOM   245  C C   . ASN A 1 31  ? 1.548   -15.303 17.576  1.00 94.53 31  A 1 
ATOM   246  O O   . ASN A 1 31  ? 0.837   -15.549 16.603  1.00 92.63 31  A 1 
ATOM   247  C CB  . ASN A 1 31  ? -0.028  -16.726 19.052  1.00 90.72 31  A 1 
ATOM   248  C CG  . ASN A 1 31  ? -1.112  -15.698 19.305  1.00 86.58 31  A 1 
ATOM   249  O OD1 . ASN A 1 31  ? -0.931  -14.500 19.306  1.00 76.56 31  A 1 
ATOM   250  N ND2 . ASN A 1 31  ? -2.318  -16.153 19.574  1.00 79.06 31  A 1 
ATOM   251  N N   . ALA A 1 32  ? 2.475   -14.350 17.574  1.00 94.44 32  A 1 
ATOM   252  C CA  . ALA A 1 32  ? 2.868   -13.641 16.363  1.00 94.91 32  A 1 
ATOM   253  C C   . ALA A 1 32  ? 3.303   -14.648 15.292  1.00 95.01 32  A 1 
ATOM   254  O O   . ALA A 1 32  ? 4.168   -15.500 15.509  1.00 94.10 32  A 1 
ATOM   255  C CB  . ALA A 1 32  ? 3.966   -12.634 16.696  1.00 94.92 32  A 1 
ATOM   256  N N   . GLY A 1 33  ? 2.643   -14.601 14.135  1.00 94.89 33  A 1 
ATOM   257  C CA  . GLY A 1 33  ? 2.794   -15.578 13.066  1.00 94.56 33  A 1 
ATOM   258  C C   . GLY A 1 33  ? 4.098   -15.409 12.285  1.00 95.43 33  A 1 
ATOM   259  O O   . GLY A 1 33  ? 4.705   -14.348 12.273  1.00 94.87 33  A 1 
ATOM   260  N N   . LYS A 1 34  ? 4.493   -16.462 11.553  1.00 95.07 34  A 1 
ATOM   261  C CA  . LYS A 1 34  ? 5.706   -16.424 10.724  1.00 95.47 34  A 1 
ATOM   262  C C   . LYS A 1 34  ? 5.711   -15.282 9.693   1.00 96.04 34  A 1 
ATOM   263  O O   . LYS A 1 34  ? 6.762   -14.738 9.391   1.00 95.50 34  A 1 
ATOM   264  C CB  . LYS A 1 34  ? 5.881   -17.777 10.020  1.00 94.82 34  A 1 
ATOM   265  C CG  . LYS A 1 34  ? 7.144   -17.812 9.145   1.00 91.88 34  A 1 
ATOM   266  C CD  . LYS A 1 34  ? 7.345   -19.166 8.460   1.00 88.32 34  A 1 
ATOM   267  C CE  . LYS A 1 34  ? 8.565   -19.036 7.547   1.00 82.04 34  A 1 
ATOM   268  N NZ  . LYS A 1 34  ? 8.772   -20.246 6.706   1.00 73.83 34  A 1 
ATOM   269  N N   . TYR A 1 35  ? 4.536   -14.978 9.119   1.00 96.43 35  A 1 
ATOM   270  C CA  . TYR A 1 35  ? 4.388   -14.030 8.018   1.00 96.73 35  A 1 
ATOM   271  C C   . TYR A 1 35  ? 3.702   -12.727 8.424   1.00 96.89 35  A 1 
ATOM   272  O O   . TYR A 1 35  ? 3.391   -11.923 7.551   1.00 95.16 35  A 1 
ATOM   273  C CB  . TYR A 1 35  ? 3.644   -14.720 6.872   1.00 96.70 35  A 1 
ATOM   274  C CG  . TYR A 1 35  ? 4.382   -15.893 6.268   1.00 96.87 35  A 1 
ATOM   275  C CD1 . TYR A 1 35  ? 5.507   -15.675 5.453   1.00 95.89 35  A 1 
ATOM   276  C CD2 . TYR A 1 35  ? 3.942   -17.207 6.497   1.00 96.00 35  A 1 
ATOM   277  C CE1 . TYR A 1 35  ? 6.172   -16.752 4.855   1.00 95.40 35  A 1 
ATOM   278  C CE2 . TYR A 1 35  ? 4.600   -18.293 5.900   1.00 95.50 35  A 1 
ATOM   279  C CZ  . TYR A 1 35  ? 5.719   -18.059 5.078   1.00 95.95 35  A 1 
ATOM   280  O OH  . TYR A 1 35  ? 6.364   -19.113 4.495   1.00 94.91 35  A 1 
ATOM   281  N N   . GLY A 1 36  ? 3.453   -12.516 9.705   1.00 96.04 36  A 1 
ATOM   282  C CA  . GLY A 1 36  ? 2.768   -11.335 10.191  1.00 95.81 36  A 1 
ATOM   283  C C   . GLY A 1 36  ? 1.676   -11.641 11.206  1.00 95.96 36  A 1 
ATOM   284  O O   . GLY A 1 36  ? 1.396   -12.803 11.537  1.00 94.66 36  A 1 
ATOM   285  N N   . ASP A 1 37  ? 1.073   -10.563 11.699  1.00 95.43 37  A 1 
ATOM   286  C CA  . ASP A 1 37  ? -0.080  -10.573 12.584  1.00 95.35 37  A 1 
ATOM   287  C C   . ASP A 1 37  ? -0.941  -9.346  12.274  1.00 95.22 37  A 1 
ATOM   288  O O   . ASP A 1 37  ? -0.401  -8.275  12.011  1.00 94.03 37  A 1 
ATOM   289  C CB  . ASP A 1 37  ? 0.399   -10.529 14.042  1.00 94.62 37  A 1 
ATOM   290  C CG  . ASP A 1 37  ? -0.727  -10.852 15.006  1.00 93.25 37  A 1 
ATOM   291  O OD1 . ASP A 1 37  ? -1.617  -10.016 15.250  1.00 89.63 37  A 1 
ATOM   292  O OD2 . ASP A 1 37  ? -0.737  -11.991 15.520  1.00 89.09 37  A 1 
ATOM   293  N N   . TYR A 1 38  ? -2.259  -9.479  12.327  1.00 94.16 38  A 1 
ATOM   294  C CA  . TYR A 1 38  ? -3.182  -8.389  12.006  1.00 93.34 38  A 1 
ATOM   295  C C   . TYR A 1 38  ? -3.127  -7.187  12.969  1.00 92.49 38  A 1 
ATOM   296  O O   . TYR A 1 38  ? -3.800  -6.184  12.731  1.00 89.03 38  A 1 
ATOM   297  C CB  . TYR A 1 38  ? -4.606  -8.948  11.908  1.00 92.87 38  A 1 
ATOM   298  C CG  . TYR A 1 38  ? -4.821  -9.877  10.732  1.00 93.36 38  A 1 
ATOM   299  C CD1 . TYR A 1 38  ? -4.647  -9.400  9.418   1.00 92.06 38  A 1 
ATOM   300  C CD2 . TYR A 1 38  ? -5.220  -11.212 10.930  1.00 92.47 38  A 1 
ATOM   301  C CE1 . TYR A 1 38  ? -4.865  -10.238 8.324   1.00 91.86 38  A 1 
ATOM   302  C CE2 . TYR A 1 38  ? -5.443  -12.058 9.835   1.00 91.78 38  A 1 
ATOM   303  C CZ  . TYR A 1 38  ? -5.266  -11.562 8.528   1.00 92.79 38  A 1 
ATOM   304  O OH  . TYR A 1 38  ? -5.476  -12.379 7.447   1.00 91.21 38  A 1 
ATOM   305  N N   . SER A 1 39  ? -2.352  -7.276  14.033  1.00 93.22 39  A 1 
ATOM   306  C CA  . SER A 1 39  ? -2.104  -6.183  14.977  1.00 92.86 39  A 1 
ATOM   307  C C   . SER A 1 39  ? -0.729  -5.527  14.796  1.00 93.36 39  A 1 
ATOM   308  O O   . SER A 1 39  ? -0.383  -4.649  15.579  1.00 89.90 39  A 1 
ATOM   309  C CB  . SER A 1 39  ? -2.239  -6.688  16.419  1.00 91.01 39  A 1 
ATOM   310  O OG  . SER A 1 39  ? -3.442  -7.410  16.604  1.00 84.04 39  A 1 
ATOM   311  N N   . CYS A 1 40  ? 0.060   -5.974  13.825  1.00 94.46 40  A 1 
ATOM   312  C CA  . CYS A 1 40  ? 1.453   -5.571  13.662  1.00 94.98 40  A 1 
ATOM   313  C C   . CYS A 1 40  ? 1.766   -5.158  12.221  1.00 95.28 40  A 1 
ATOM   314  O O   . CYS A 1 40  ? 1.050   -5.534  11.295  1.00 93.55 40  A 1 
ATOM   315  C CB  . CYS A 1 40  ? 2.355   -6.730  14.112  1.00 94.55 40  A 1 
ATOM   316  S SG  . CYS A 1 40  ? 2.083   -7.218  15.838  1.00 93.89 40  A 1 
ATOM   317  N N   . ASP A 1 41  ? 2.871   -4.421  12.048  1.00 95.24 41  A 1 
ATOM   318  C CA  . ASP A 1 41  ? 3.401   -4.096  10.730  1.00 95.94 41  A 1 
ATOM   319  C C   . ASP A 1 41  ? 4.022   -5.317  10.038  1.00 96.46 41  A 1 
ATOM   320  O O   . ASP A 1 41  ? 4.343   -6.337  10.656  1.00 95.18 41  A 1 
ATOM   321  C CB  . ASP A 1 41  ? 4.398   -2.936  10.827  1.00 95.26 41  A 1 
ATOM   322  C CG  . ASP A 1 41  ? 3.743   -1.564  11.014  1.00 94.52 41  A 1 
ATOM   323  O OD1 . ASP A 1 41  ? 2.625   -1.355  10.510  1.00 91.32 41  A 1 
ATOM   324  O OD2 . ASP A 1 41  ? 4.372   -0.701  11.652  1.00 90.91 41  A 1 
ATOM   325  N N   . ALA A 1 42  ? 4.190   -5.211  8.728   1.00 96.14 42  A 1 
ATOM   326  C CA  . ALA A 1 42  ? 4.671   -6.296  7.883   1.00 96.51 42  A 1 
ATOM   327  C C   . ALA A 1 42  ? 6.115   -6.704  8.210   1.00 96.68 42  A 1 
ATOM   328  O O   . ALA A 1 42  ? 6.961   -5.899  8.585   1.00 95.38 42  A 1 
ATOM   329  C CB  . ALA A 1 42  ? 4.511   -5.905  6.415   1.00 95.88 42  A 1 
ATOM   330  N N   . ASN A 1 43  ? 6.420   -7.986  8.007   1.00 96.54 43  A 1 
ATOM   331  C CA  . ASN A 1 43  ? 7.753   -8.531  8.237   1.00 96.39 43  A 1 
ATOM   332  C C   . ASN A 1 43  ? 8.474   -8.921  6.938   1.00 96.84 43  A 1 
ATOM   333  O O   . ASN A 1 43  ? 7.872   -9.122  5.879   1.00 96.15 43  A 1 
ATOM   334  C CB  . ASN A 1 43  ? 7.683   -9.643  9.291   1.00 94.67 43  A 1 
ATOM   335  C CG  . ASN A 1 43  ? 7.123   -10.964 8.807   1.00 95.45 43  A 1 
ATOM   336  O OD1 . ASN A 1 43  ? 7.068   -11.302 7.647   1.00 89.51 43  A 1 
ATOM   337  N ND2 . ASN A 1 43  ? 6.745   -11.823 9.725   1.00 90.02 43  A 1 
ATOM   338  N N   . MET A 1 44  ? 9.782   -9.107  7.038   1.00 97.11 44  A 1 
ATOM   339  C CA  . MET A 1 44  ? 10.613  -9.463  5.892   1.00 96.80 44  A 1 
ATOM   340  C C   . MET A 1 44  ? 10.232  -10.818 5.263   1.00 97.20 44  A 1 
ATOM   341  O O   . MET A 1 44  ? 10.325  -10.981 4.055   1.00 96.98 44  A 1 
ATOM   342  C CB  . MET A 1 44  ? 12.087  -9.461  6.325   1.00 95.88 44  A 1 
ATOM   343  C CG  . MET A 1 44  ? 13.053  -9.625  5.144   1.00 90.09 44  A 1 
ATOM   344  S SD  . MET A 1 44  ? 12.949  -8.347  3.856   1.00 85.58 44  A 1 
ATOM   345  C CE  . MET A 1 44  ? 13.625  -6.926  4.748   1.00 74.69 44  A 1 
ATOM   346  N N   . ALA A 1 45  ? 9.771   -11.792 6.048   1.00 97.01 45  A 1 
ATOM   347  C CA  . ALA A 1 45  ? 9.369   -13.096 5.518   1.00 97.22 45  A 1 
ATOM   348  C C   . ALA A 1 45  ? 8.159   -12.984 4.576   1.00 97.62 45  A 1 
ATOM   349  O O   . ALA A 1 45  ? 8.103   -13.674 3.551   1.00 97.15 45  A 1 
ATOM   350  C CB  . ALA A 1 45  ? 9.084   -14.045 6.683   1.00 96.99 45  A 1 
ATOM   351  N N   . LEU A 1 46  ? 7.212   -12.110 4.904   1.00 97.13 46  A 1 
ATOM   352  C CA  . LEU A 1 46  ? 6.085   -11.782 4.036   1.00 97.41 46  A 1 
ATOM   353  C C   . LEU A 1 46  ? 6.577   -11.121 2.746   1.00 97.70 46  A 1 
ATOM   354  O O   . LEU A 1 46  ? 6.218   -11.583 1.660   1.00 97.71 46  A 1 
ATOM   355  C CB  . LEU A 1 46  ? 5.107   -10.883 4.804   1.00 97.44 46  A 1 
ATOM   356  C CG  . LEU A 1 46  ? 3.893   -10.437 3.968   1.00 97.07 46  A 1 
ATOM   357  C CD1 . LEU A 1 46  ? 2.952   -11.602 3.683   1.00 96.06 46  A 1 
ATOM   358  C CD2 . LEU A 1 46  ? 3.142   -9.343  4.726   1.00 95.97 46  A 1 
ATOM   359  N N   . LEU A 1 47  ? 7.446   -10.119 2.850   1.00 97.74 47  A 1 
ATOM   360  C CA  . LEU A 1 47  ? 7.987   -9.410  1.691   1.00 97.60 47  A 1 
ATOM   361  C C   . LEU A 1 47  ? 8.779   -10.316 0.756   1.00 97.96 47  A 1 
ATOM   362  O O   . LEU A 1 47  ? 8.569   -10.281 -0.454  1.00 97.59 47  A 1 
ATOM   363  C CB  . LEU A 1 47  ? 8.863   -8.246  2.159   1.00 96.83 47  A 1 
ATOM   364  C CG  . LEU A 1 47  ? 8.061   -7.049  2.681   1.00 90.06 47  A 1 
ATOM   365  C CD1 . LEU A 1 47  ? 9.044   -6.011  3.201   1.00 84.94 47  A 1 
ATOM   366  C CD2 . LEU A 1 47  ? 7.228   -6.402  1.577   1.00 85.45 47  A 1 
ATOM   367  N N   . ASP A 1 48  ? 9.615   -11.195 1.287   1.00 97.96 48  A 1 
ATOM   368  C CA  . ASP A 1 48  ? 10.340  -12.159 0.460   1.00 97.75 48  A 1 
ATOM   369  C C   . ASP A 1 48  ? 9.389   -13.104 -0.293  1.00 97.91 48  A 1 
ATOM   370  O O   . ASP A 1 48  ? 9.663   -13.511 -1.424  1.00 97.74 48  A 1 
ATOM   371  C CB  . ASP A 1 48  ? 11.292  -12.979 1.338   1.00 97.10 48  A 1 
ATOM   372  C CG  . ASP A 1 48  ? 12.603  -12.273 1.680   1.00 90.67 48  A 1 
ATOM   373  O OD1 . ASP A 1 48  ? 13.014  -11.355 0.933   1.00 86.36 48  A 1 
ATOM   374  O OD2 . ASP A 1 48  ? 13.272  -12.778 2.614   1.00 85.34 48  A 1 
ATOM   375  N N   . SER A 1 49  ? 8.245   -13.452 0.311   1.00 97.87 49  A 1 
ATOM   376  C CA  . SER A 1 49  ? 7.205   -14.229 -0.357  1.00 97.98 49  A 1 
ATOM   377  C C   . SER A 1 49  ? 6.488   -13.416 -1.440  1.00 98.27 49  A 1 
ATOM   378  O O   . SER A 1 49  ? 6.216   -13.961 -2.513  1.00 98.00 49  A 1 
ATOM   379  C CB  . SER A 1 49  ? 6.225   -14.823 0.662   1.00 97.39 49  A 1 
ATOM   380  O OG  . SER A 1 49  ? 5.229   -13.914 1.059   1.00 91.20 49  A 1 
ATOM   381  N N   . LEU A 1 50  ? 6.263   -12.123 -1.206  1.00 98.05 50  A 1 
ATOM   382  C CA  . LEU A 1 50  ? 5.641   -11.208 -2.160  1.00 98.28 50  A 1 
ATOM   383  C C   . LEU A 1 50  ? 6.522   -10.988 -3.386  1.00 98.32 50  A 1 
ATOM   384  O O   . LEU A 1 50  ? 6.049   -11.134 -4.506  1.00 98.28 50  A 1 
ATOM   385  C CB  . LEU A 1 50  ? 5.306   -9.888  -1.448  1.00 98.24 50  A 1 
ATOM   386  C CG  . LEU A 1 50  ? 4.687   -8.830  -2.377  1.00 97.86 50  A 1 
ATOM   387  C CD1 . LEU A 1 50  ? 3.398   -9.307  -3.037  1.00 97.00 50  A 1 
ATOM   388  C CD2 . LEU A 1 50  ? 4.381   -7.571  -1.567  1.00 96.88 50  A 1 
ATOM   389  N N   . VAL A 1 51  ? 7.806   -10.722 -3.194  1.00 98.39 51  A 1 
ATOM   390  C CA  . VAL A 1 51  ? 8.772   -10.559 -4.294  1.00 98.27 51  A 1 
ATOM   391  C C   . VAL A 1 51  ? 8.754   -11.794 -5.205  1.00 98.37 51  A 1 
ATOM   392  O O   . VAL A 1 51  ? 8.656   -11.676 -6.425  1.00 98.15 51  A 1 
ATOM   393  C CB  . VAL A 1 51  ? 10.189  -10.316 -3.748  1.00 98.02 51  A 1 
ATOM   394  C CG1 . VAL A 1 51  ? 11.249  -10.333 -4.855  1.00 96.95 51  A 1 
ATOM   395  C CG2 . VAL A 1 51  ? 10.285  -8.950  -3.056  1.00 97.12 51  A 1 
ATOM   396  N N   . LYS A 1 52  ? 8.789   -12.994 -4.617  1.00 98.45 52  A 1 
ATOM   397  C CA  . LYS A 1 52  ? 8.712   -14.244 -5.374  1.00 98.20 52  A 1 
ATOM   398  C C   . LYS A 1 52  ? 7.370   -14.411 -6.094  1.00 98.37 52  A 1 
ATOM   399  O O   . LYS A 1 52  ? 7.336   -14.993 -7.171  1.00 97.91 52  A 1 
ATOM   400  C CB  . LYS A 1 52  ? 8.937   -15.446 -4.444  1.00 97.91 52  A 1 
ATOM   401  C CG  . LYS A 1 52  ? 10.392  -15.555 -3.964  1.00 91.53 52  A 1 
ATOM   402  C CD  . LYS A 1 52  ? 10.526  -16.666 -2.925  1.00 87.70 52  A 1 
ATOM   403  C CE  . LYS A 1 52  ? 11.942  -16.678 -2.378  1.00 76.22 52  A 1 
ATOM   404  N NZ  . LYS A 1 52  ? 12.107  -17.639 -1.249  1.00 67.43 52  A 1 
ATOM   405  N N   . PHE A 1 53  ? 6.273   -13.960 -5.491  1.00 98.37 53  A 1 
ATOM   406  C CA  . PHE A 1 53  ? 4.951   -14.025 -6.096  1.00 98.44 53  A 1 
ATOM   407  C C   . PHE A 1 53  ? 4.844   -13.095 -7.301  1.00 98.45 53  A 1 
ATOM   408  O O   . PHE A 1 53  ? 4.477   -13.563 -8.377  1.00 98.17 53  A 1 
ATOM   409  C CB  . PHE A 1 53  ? 3.878   -13.723 -5.042  1.00 98.31 53  A 1 
ATOM   410  C CG  . PHE A 1 53  ? 2.484   -13.730 -5.627  1.00 98.31 53  A 1 
ATOM   411  C CD1 . PHE A 1 53  ? 1.849   -12.519 -5.957  1.00 97.76 53  A 1 
ATOM   412  C CD2 . PHE A 1 53  ? 1.845   -14.955 -5.900  1.00 97.77 53  A 1 
ATOM   413  C CE1 . PHE A 1 53  ? 0.585   -12.533 -6.551  1.00 97.25 53  A 1 
ATOM   414  C CE2 . PHE A 1 53  ? 0.578   -14.967 -6.501  1.00 97.19 53  A 1 
ATOM   415  C CZ  . PHE A 1 53  ? -0.052  -13.758 -6.825  1.00 97.37 53  A 1 
ATOM   416  N N   . ILE A 1 54  ? 5.237   -11.832 -7.153  1.00 98.33 54  A 1 
ATOM   417  C CA  . ILE A 1 54  ? 5.210   -10.833 -8.229  1.00 98.24 54  A 1 
ATOM   418  C C   . ILE A 1 54  ? 6.046   -11.319 -9.417  1.00 98.11 54  A 1 
ATOM   419  O O   . ILE A 1 54  ? 5.520   -11.420 -10.522 1.00 97.80 54  A 1 
ATOM   420  C CB  . ILE A 1 54  ? 5.673   -9.453  -7.714  1.00 98.40 54  A 1 
ATOM   421  C CG1 . ILE A 1 54  ? 4.636   -8.886  -6.719  1.00 98.05 54  A 1 
ATOM   422  C CG2 . ILE A 1 54  ? 5.873   -8.468  -8.887  1.00 98.09 54  A 1 
ATOM   423  C CD1 . ILE A 1 54  ? 5.108   -7.631  -5.977  1.00 97.45 54  A 1 
ATOM   424  N N   . LYS A 1 55  ? 7.304   -11.728 -9.190  1.00 98.20 55  A 1 
ATOM   425  C CA  . LYS A 1 55  ? 8.184   -12.225 -10.266 1.00 97.85 55  A 1 
ATOM   426  C C   . LYS A 1 55  ? 7.596   -13.413 -11.034 1.00 97.58 55  A 1 
ATOM   427  O O   . LYS A 1 55  ? 7.791   -13.509 -12.237 1.00 96.36 55  A 1 
ATOM   428  C CB  . LYS A 1 55  ? 9.563   -12.597 -9.698  1.00 97.07 55  A 1 
ATOM   429  C CG  . LYS A 1 55  ? 10.409  -11.360 -9.350  1.00 95.14 55  A 1 
ATOM   430  C CD  . LYS A 1 55  ? 11.840  -11.766 -8.952  1.00 92.79 55  A 1 
ATOM   431  C CE  . LYS A 1 55  ? 12.720  -10.522 -8.871  1.00 88.38 55  A 1 
ATOM   432  N NZ  . LYS A 1 55  ? 14.184  -10.811 -8.917  1.00 85.14 55  A 1 
ATOM   433  N N   . ARG A 1 56  ? 6.869   -14.313 -10.361 1.00 97.97 56  A 1 
ATOM   434  C CA  . ARG A 1 56  ? 6.238   -15.475 -11.010 1.00 97.65 56  A 1 
ATOM   435  C C   . ARG A 1 56  ? 4.947   -15.145 -11.756 1.00 97.63 56  A 1 
ATOM   436  O O   . ARG A 1 56  ? 4.494   -15.975 -12.533 1.00 96.30 56  A 1 
ATOM   437  C CB  . ARG A 1 56  ? 5.945   -16.567 -9.980  1.00 96.66 56  A 1 
ATOM   438  C CG  . ARG A 1 56  ? 7.221   -17.297 -9.526  1.00 84.82 56  A 1 
ATOM   439  C CD  . ARG A 1 56  ? 6.878   -18.419 -8.541  1.00 82.79 56  A 1 
ATOM   440  N NE  . ARG A 1 56  ? 6.220   -17.895 -7.339  1.00 72.75 56  A 1 
ATOM   441  C CZ  . ARG A 1 56  ? 5.522   -18.589 -6.456  1.00 66.00 56  A 1 
ATOM   442  N NH1 . ARG A 1 56  ? 5.389   -19.891 -6.554  1.00 59.36 56  A 1 
ATOM   443  N NH2 . ARG A 1 56  ? 4.943   -17.992 -5.455  1.00 58.31 56  A 1 
ATOM   444  N N   . ASN A 1 57  ? 4.335   -13.998 -11.483 1.00 97.62 57  A 1 
ATOM   445  C CA  . ASN A 1 57  ? 3.062   -13.560 -12.060 1.00 97.47 57  A 1 
ATOM   446  C C   . ASN A 1 57  ? 3.226   -12.285 -12.896 1.00 97.30 57  A 1 
ATOM   447  O O   . ASN A 1 57  ? 2.286   -11.500 -13.012 1.00 96.25 57  A 1 
ATOM   448  C CB  . ASN A 1 57  ? 1.998   -13.434 -10.953 1.00 97.36 57  A 1 
ATOM   449  C CG  . ASN A 1 57  ? 1.666   -14.772 -10.313 1.00 95.98 57  A 1 
ATOM   450  O OD1 . ASN A 1 57  ? 0.826   -15.529 -10.761 1.00 87.06 57  A 1 
ATOM   451  N ND2 . ASN A 1 57  ? 2.334   -15.111 -9.242  1.00 86.71 57  A 1 
ATOM   452  N N   . THR A 1 58  ? 4.415   -12.068 -13.432 1.00 97.47 58  A 1 
ATOM   453  C CA  . THR A 1 58  ? 4.734   -10.949 -14.307 1.00 97.27 58  A 1 
ATOM   454  C C   . THR A 1 58  ? 5.157   -11.473 -15.675 1.00 96.65 58  A 1 
ATOM   455  O O   . THR A 1 58  ? 6.188   -12.140 -15.794 1.00 94.59 58  A 1 
ATOM   456  C CB  . THR A 1 58  ? 5.831   -10.078 -13.700 1.00 96.73 58  A 1 
ATOM   457  O OG1 . THR A 1 58  ? 5.402   -9.540  -12.463 1.00 92.99 58  A 1 
ATOM   458  C CG2 . THR A 1 58  ? 6.171   -8.883  -14.592 1.00 93.90 58  A 1 
ATOM   459  N N   . ASP A 1 59  ? 4.386   -11.124 -16.686 1.00 95.85 59  A 1 
ATOM   460  C CA  . ASP A 1 59  ? 4.726   -11.367 -18.084 1.00 94.54 59  A 1 
ATOM   461  C C   . ASP A 1 59  ? 5.743   -10.332 -18.595 1.00 94.50 59  A 1 
ATOM   462  O O   . ASP A 1 59  ? 6.062   -9.350  -17.931 1.00 90.40 59  A 1 
ATOM   463  C CB  . ASP A 1 59  ? 3.442   -11.375 -18.927 1.00 91.22 59  A 1 
ATOM   464  C CG  . ASP A 1 59  ? 2.527   -12.545 -18.567 1.00 80.82 59  A 1 
ATOM   465  O OD1 . ASP A 1 59  ? 3.063   -13.643 -18.281 1.00 74.80 59  A 1 
ATOM   466  O OD2 . ASP A 1 59  ? 1.295   -12.350 -18.598 1.00 75.09 59  A 1 
ATOM   467  N N   . VAL A 1 60  ? 6.238   -10.522 -19.827 1.00 93.54 60  A 1 
ATOM   468  C CA  . VAL A 1 60  ? 7.229   -9.618  -20.450 1.00 92.71 60  A 1 
ATOM   469  C C   . VAL A 1 60  ? 6.757   -8.158  -20.443 1.00 93.40 60  A 1 
ATOM   470  O O   . VAL A 1 60  ? 7.526   -7.261  -20.104 1.00 90.24 60  A 1 
ATOM   471  C CB  . VAL A 1 60  ? 7.539   -10.067 -21.889 1.00 90.45 60  A 1 
ATOM   472  C CG1 . VAL A 1 60  ? 8.487   -9.114  -22.608 1.00 79.48 60  A 1 
ATOM   473  C CG2 . VAL A 1 60  ? 8.195   -11.455 -21.890 1.00 79.95 60  A 1 
ATOM   474  N N   . ASN A 1 61  ? 5.478   -7.928  -20.734 1.00 93.97 61  A 1 
ATOM   475  C CA  . ASN A 1 61  ? 4.863   -6.599  -20.726 1.00 94.66 61  A 1 
ATOM   476  C C   . ASN A 1 61  ? 4.251   -6.210  -19.363 1.00 95.89 61  A 1 
ATOM   477  O O   . ASN A 1 61  ? 3.491   -5.255  -19.293 1.00 93.20 61  A 1 
ATOM   478  C CB  . ASN A 1 61  ? 3.832   -6.507  -21.861 1.00 91.46 61  A 1 
ATOM   479  C CG  . ASN A 1 61  ? 4.454   -6.604  -23.243 1.00 84.45 61  A 1 
ATOM   480  O OD1 . ASN A 1 61  ? 5.646   -6.474  -23.454 1.00 73.95 61  A 1 
ATOM   481  N ND2 . ASN A 1 61  ? 3.644   -6.838  -24.252 1.00 73.66 61  A 1 
ATOM   482  N N   . GLY A 1 62  ? 4.569   -6.945  -18.300 1.00 95.64 62  A 1 
ATOM   483  C CA  . GLY A 1 62  ? 4.079   -6.695  -16.942 1.00 96.54 62  A 1 
ATOM   484  C C   . GLY A 1 62  ? 5.161   -6.205  -15.977 1.00 97.69 62  A 1 
ATOM   485  O O   . GLY A 1 62  ? 4.890   -6.033  -14.792 1.00 96.67 62  A 1 
ATOM   486  N N   . LYS A 1 63  ? 6.389   -5.986  -16.463 1.00 97.04 63  A 1 
ATOM   487  C CA  . LYS A 1 63  ? 7.534   -5.509  -15.669 1.00 97.32 63  A 1 
ATOM   488  C C   . LYS A 1 63  ? 7.432   -4.002  -15.375 1.00 97.61 63  A 1 
ATOM   489  O O   . LYS A 1 63  ? 8.306   -3.216  -15.730 1.00 97.06 63  A 1 
ATOM   490  C CB  . LYS A 1 63  ? 8.862   -5.878  -16.358 1.00 96.95 63  A 1 
ATOM   491  C CG  . LYS A 1 63  ? 9.174   -7.380  -16.381 1.00 95.71 63  A 1 
ATOM   492  C CD  . LYS A 1 63  ? 10.598  -7.569  -16.922 1.00 92.91 63  A 1 
ATOM   493  C CE  . LYS A 1 63  ? 11.110  -9.007  -16.853 1.00 87.97 63  A 1 
ATOM   494  N NZ  . LYS A 1 63  ? 12.572  -9.051  -17.166 1.00 80.03 63  A 1 
ATOM   495  N N   . VAL A 1 64  ? 6.332   -3.610  -14.755 1.00 98.08 64  A 1 
ATOM   496  C CA  . VAL A 1 64  ? 6.028   -2.224  -14.394 1.00 98.34 64  A 1 
ATOM   497  C C   . VAL A 1 64  ? 5.473   -2.201  -12.971 1.00 98.52 64  A 1 
ATOM   498  O O   . VAL A 1 64  ? 4.650   -3.049  -12.605 1.00 98.37 64  A 1 
ATOM   499  C CB  . VAL A 1 64  ? 5.016   -1.583  -15.365 1.00 97.94 64  A 1 
ATOM   500  C CG1 . VAL A 1 64  ? 4.863   -0.091  -15.089 1.00 96.61 64  A 1 
ATOM   501  C CG2 . VAL A 1 64  ? 5.446   -1.734  -16.826 1.00 96.67 64  A 1 
ATOM   502  N N   . MET A 1 65  ? 5.913   -1.245  -12.160 1.00 98.53 65  A 1 
ATOM   503  C CA  . MET A 1 65  ? 5.475   -1.136  -10.772 1.00 98.67 65  A 1 
ATOM   504  C C   . MET A 1 65  ? 5.436   0.317   -10.314 1.00 98.74 65  A 1 
ATOM   505  O O   . MET A 1 65  ? 6.428   1.034   -10.406 1.00 98.47 65  A 1 
ATOM   506  C CB  . MET A 1 65  ? 6.407   -1.970  -9.888  1.00 98.29 65  A 1 
ATOM   507  C CG  . MET A 1 65  ? 6.026   -1.947  -8.407  1.00 97.35 65  A 1 
ATOM   508  S SD  . MET A 1 65  ? 7.073   -3.014  -7.362  1.00 97.05 65  A 1 
ATOM   509  C CE  . MET A 1 65  ? 6.533   -4.638  -7.933  1.00 92.14 65  A 1 
ATOM   510  N N   . VAL A 1 66  ? 4.303   0.708   -9.738  1.00 98.65 66  A 1 
ATOM   511  C CA  . VAL A 1 66  ? 4.222   1.905   -8.906  1.00 98.63 66  A 1 
ATOM   512  C C   . VAL A 1 66  ? 4.506   1.496   -7.468  1.00 98.62 66  A 1 
ATOM   513  O O   . VAL A 1 66  ? 3.850   0.596   -6.941  1.00 98.23 66  A 1 
ATOM   514  C CB  . VAL A 1 66  ? 2.855   2.606   -9.020  1.00 98.23 66  A 1 
ATOM   515  C CG1 . VAL A 1 66  ? 2.824   3.879   -8.180  1.00 94.31 66  A 1 
ATOM   516  C CG2 . VAL A 1 66  ? 2.576   3.004   -10.470 1.00 94.27 66  A 1 
ATOM   517  N N   . TYR A 1 67  ? 5.479   2.144   -6.847  1.00 98.46 67  A 1 
ATOM   518  C CA  . TYR A 1 67  ? 5.766   2.016   -5.419  1.00 98.35 67  A 1 
ATOM   519  C C   . TYR A 1 67  ? 5.211   3.245   -4.698  1.00 98.16 67  A 1 
ATOM   520  O O   . TYR A 1 67  ? 5.759   4.338   -4.805  1.00 97.49 67  A 1 
ATOM   521  C CB  . TYR A 1 67  ? 7.275   1.827   -5.217  1.00 97.86 67  A 1 
ATOM   522  C CG  . TYR A 1 67  ? 7.693   1.927   -3.776  1.00 97.32 67  A 1 
ATOM   523  C CD1 . TYR A 1 67  ? 8.385   3.071   -3.324  1.00 95.53 67  A 1 
ATOM   524  C CD2 . TYR A 1 67  ? 7.353   0.918   -2.861  1.00 95.54 67  A 1 
ATOM   525  C CE1 . TYR A 1 67  ? 8.735   3.203   -1.975  1.00 93.79 67  A 1 
ATOM   526  C CE2 . TYR A 1 67  ? 7.692   1.045   -1.502  1.00 93.71 67  A 1 
ATOM   527  C CZ  . TYR A 1 67  ? 8.383   2.187   -1.062  1.00 93.96 67  A 1 
ATOM   528  O OH  . TYR A 1 67  ? 8.705   2.328   0.255   1.00 91.75 67  A 1 
ATOM   529  N N   . ASN A 1 68  ? 4.088   3.061   -3.986  1.00 97.36 68  A 1 
ATOM   530  C CA  . ASN A 1 68  ? 3.285   4.151   -3.430  1.00 97.27 68  A 1 
ATOM   531  C C   . ASN A 1 68  ? 3.762   4.701   -2.069  1.00 97.16 68  A 1 
ATOM   532  O O   . ASN A 1 68  ? 3.018   5.454   -1.443  1.00 92.77 68  A 1 
ATOM   533  C CB  . ASN A 1 68  ? 1.802   3.727   -3.399  1.00 95.34 68  A 1 
ATOM   534  C CG  . ASN A 1 68  ? 1.034   4.144   -4.635  1.00 95.61 68  A 1 
ATOM   535  O OD1 . ASN A 1 68  ? 0.832   3.379   -5.566  1.00 85.85 68  A 1 
ATOM   536  N ND2 . ASN A 1 68  ? 0.545   5.357   -4.674  1.00 85.85 68  A 1 
ATOM   537  N N   . GLY A 1 69  ? 4.965   4.352   -1.613  1.00 96.46 69  A 1 
ATOM   538  C CA  . GLY A 1 69  ? 5.540   4.859   -0.369  1.00 96.44 69  A 1 
ATOM   539  C C   . GLY A 1 69  ? 5.135   4.091   0.892   1.00 96.71 69  A 1 
ATOM   540  O O   . GLY A 1 69  ? 4.635   2.965   0.823   1.00 94.50 69  A 1 
ATOM   541  N N   . ASP A 1 70  ? 5.418   4.722   2.046   1.00 95.11 70  A 1 
ATOM   542  C CA  . ASP A 1 70  ? 5.229   4.202   3.408   1.00 95.86 70  A 1 
ATOM   543  C C   . ASP A 1 70  ? 5.964   2.880   3.693   1.00 95.50 70  A 1 
ATOM   544  O O   . ASP A 1 70  ? 5.384   1.823   3.936   1.00 92.03 70  A 1 
ATOM   545  C CB  . ASP A 1 70  ? 3.759   4.255   3.838   1.00 95.41 70  A 1 
ATOM   546  C CG  . ASP A 1 70  ? 3.376   5.553   4.553   1.00 94.48 70  A 1 
ATOM   547  O OD1 . ASP A 1 70  ? 4.158   6.536   4.527   1.00 91.06 70  A 1 
ATOM   548  O OD2 . ASP A 1 70  ? 2.316   5.580   5.212   1.00 91.40 70  A 1 
ATOM   549  N N   . ILE A 1 71  ? 7.293   2.962   3.711   1.00 95.07 71  A 1 
ATOM   550  C CA  . ILE A 1 71  ? 8.146   1.858   4.151   1.00 94.62 71  A 1 
ATOM   551  C C   . ILE A 1 71  ? 8.361   1.849   5.667   1.00 94.74 71  A 1 
ATOM   552  O O   . ILE A 1 71  ? 8.597   0.799   6.253   1.00 92.97 71  A 1 
ATOM   553  C CB  . ILE A 1 71  ? 9.500   1.891   3.404   1.00 92.81 71  A 1 
ATOM   554  C CG1 . ILE A 1 71  ? 10.395  0.657   3.647   1.00 90.93 71  A 1 
ATOM   555  C CG2 . ILE A 1 71  ? 10.329  3.145   3.739   1.00 90.87 71  A 1 
ATOM   556  C CD1 . ILE A 1 71  ? 9.763   -0.672  3.191   1.00 89.22 71  A 1 
ATOM   557  N N   . VAL A 1 72  ? 8.329   3.021   6.303   1.00 93.00 72  A 1 
ATOM   558  C CA  . VAL A 1 72  ? 8.715   3.164   7.708   1.00 92.58 72  A 1 
ATOM   559  C C   . VAL A 1 72  ? 7.635   2.575   8.605   1.00 92.79 72  A 1 
ATOM   560  O O   . VAL A 1 72  ? 6.480   2.993   8.568   1.00 91.22 72  A 1 
ATOM   561  C CB  . VAL A 1 72  ? 9.030   4.620   8.080   1.00 90.13 72  A 1 
ATOM   562  C CG1 . VAL A 1 72  ? 9.403   4.766   9.556   1.00 85.64 72  A 1 
ATOM   563  C CG2 . VAL A 1 72  ? 10.202  5.161   7.258   1.00 86.43 72  A 1 
ATOM   564  N N   . SER A 1 73  ? 8.027   1.619   9.456   1.00 92.86 73  A 1 
ATOM   565  C CA  . SER A 1 73  ? 7.147   1.021   10.454  1.00 91.99 73  A 1 
ATOM   566  C C   . SER A 1 73  ? 6.777   2.014   11.553  1.00 91.41 73  A 1 
ATOM   567  O O   . SER A 1 73  ? 7.516   2.951   11.872  1.00 88.08 73  A 1 
ATOM   568  C CB  . SER A 1 73  ? 7.804   -0.228  11.040  1.00 90.15 73  A 1 
ATOM   569  O OG  . SER A 1 73  ? 7.010   -0.837  12.042  1.00 84.60 73  A 1 
ATOM   570  N N   . ARG A 1 74  ? 5.631   1.794   12.173  1.00 91.23 74  A 1 
ATOM   571  C CA  . ARG A 1 74  ? 5.128   2.624   13.260  1.00 88.30 74  A 1 
ATOM   572  C C   . ARG A 1 74  ? 5.779   2.295   14.596  1.00 89.36 74  A 1 
ATOM   573  O O   . ARG A 1 74  ? 6.229   1.185   14.845  1.00 85.43 74  A 1 
ATOM   574  C CB  . ARG A 1 74  ? 3.610   2.490   13.322  1.00 83.78 74  A 1 
ATOM   575  C CG  . ARG A 1 74  ? 2.957   3.258   12.174  1.00 75.76 74  A 1 
ATOM   576  C CD  . ARG A 1 74  ? 1.457   3.015   12.120  1.00 70.95 74  A 1 
ATOM   577  N NE  . ARG A 1 74  ? 1.150   1.833   11.322  1.00 67.50 74  A 1 
ATOM   578  C CZ  . ARG A 1 74  ? -0.039  1.521   10.829  1.00 63.21 74  A 1 
ATOM   579  N NH1 . ARG A 1 74  ? -1.101  2.177   11.184  1.00 58.21 74  A 1 
ATOM   580  N NH2 . ARG A 1 74  ? -0.147  0.556   9.969   1.00 56.51 74  A 1 
ATOM   581  N N   . ALA A 1 75  ? 5.773   3.268   15.491  1.00 87.67 75  A 1 
ATOM   582  C CA  . ALA A 1 75  ? 6.193   3.126   16.881  1.00 87.66 75  A 1 
ATOM   583  C C   . ALA A 1 75  ? 7.576   2.459   17.072  1.00 89.42 75  A 1 
ATOM   584  O O   . ALA A 1 75  ? 7.778   1.656   17.985  1.00 85.95 75  A 1 
ATOM   585  C CB  . ALA A 1 75  ? 5.054   2.472   17.681  1.00 85.04 75  A 1 
ATOM   586  N N   . ILE A 1 76  ? 8.529   2.782   16.205  1.00 87.53 76  A 1 
ATOM   587  C CA  . ILE A 1 76  ? 9.908   2.308   16.324  1.00 86.88 76  A 1 
ATOM   588  C C   . ILE A 1 76  ? 10.573  2.935   17.562  1.00 87.88 76  A 1 
ATOM   589  O O   . ILE A 1 76  ? 10.575  4.158   17.690  1.00 85.82 76  A 1 
ATOM   590  C CB  . ILE A 1 76  ? 10.693  2.606   15.030  1.00 84.15 76  A 1 
ATOM   591  C CG1 . ILE A 1 76  ? 10.168  1.766   13.849  1.00 78.90 76  A 1 
ATOM   592  C CG2 . ILE A 1 76  ? 12.207  2.380   15.211  1.00 79.50 76  A 1 
ATOM   593  C CD1 . ILE A 1 76  ? 10.402  0.254   13.949  1.00 73.78 76  A 1 
ATOM   594  N N   . PRO A 1 77  ? 11.210  2.144   18.445  1.00 86.66 77  A 1 
ATOM   595  C CA  . PRO A 1 77  ? 11.813  2.665   19.680  1.00 84.08 77  A 1 
ATOM   596  C C   . PRO A 1 77  ? 12.908  3.717   19.478  1.00 83.59 77  A 1 
ATOM   597  O O   . PRO A 1 77  ? 13.110  4.583   20.324  1.00 78.33 77  A 1 
ATOM   598  C CB  . PRO A 1 77  ? 12.388  1.436   20.391  1.00 81.82 77  A 1 
ATOM   599  C CG  . PRO A 1 77  ? 11.517  0.286   19.888  1.00 81.28 77  A 1 
ATOM   600  C CD  . PRO A 1 77  ? 11.196  0.690   18.452  1.00 85.86 77  A 1 
ATOM   601  N N   . LYS A 1 78  ? 13.649  3.640   18.369  1.00 86.62 78  A 1 
ATOM   602  C CA  . LYS A 1 78  ? 14.722  4.573   17.993  1.00 86.12 78  A 1 
ATOM   603  C C   . LYS A 1 78  ? 14.365  5.337   16.714  1.00 88.32 78  A 1 
ATOM   604  O O   . LYS A 1 78  ? 15.204  5.495   15.831  1.00 85.37 78  A 1 
ATOM   605  C CB  . LYS A 1 78  ? 16.069  3.862   17.888  1.00 82.43 78  A 1 
ATOM   606  C CG  . LYS A 1 78  ? 16.545  3.291   19.230  1.00 73.34 78  A 1 
ATOM   607  C CD  . LYS A 1 78  ? 17.954  2.709   19.059  1.00 67.70 78  A 1 
ATOM   608  C CE  . LYS A 1 78  ? 18.466  2.156   20.383  1.00 58.62 78  A 1 
ATOM   609  N NZ  . LYS A 1 78  ? 19.834  1.598   20.237  1.00 50.30 78  A 1 
ATOM   610  N N   . TYR A 1 79  ? 13.110  5.779   16.612  1.00 87.82 79  A 1 
ATOM   611  C CA  . TYR A 1 79  ? 12.651  6.552   15.465  1.00 88.86 79  A 1 
ATOM   612  C C   . TYR A 1 79  ? 13.365  7.910   15.396  1.00 90.36 79  A 1 
ATOM   613  O O   . TYR A 1 79  ? 13.222  8.746   16.294  1.00 89.09 79  A 1 
ATOM   614  C CB  . TYR A 1 79  ? 11.132  6.706   15.537  1.00 86.58 79  A 1 
ATOM   615  C CG  . TYR A 1 79  ? 10.554  7.444   14.351  1.00 86.07 79  A 1 
ATOM   616  C CD1 . TYR A 1 79  ? 10.041  8.744   14.502  1.00 83.17 79  A 1 
ATOM   617  C CD2 . TYR A 1 79  ? 10.543  6.830   13.087  1.00 83.35 79  A 1 
ATOM   618  C CE1 . TYR A 1 79  ? 9.511   9.423   13.397  1.00 79.99 79  A 1 
ATOM   619  C CE2 . TYR A 1 79  ? 10.027  7.499   11.975  1.00 80.10 79  A 1 
ATOM   620  C CZ  . TYR A 1 79  ? 9.506   8.798   12.131  1.00 80.77 79  A 1 
ATOM   621  O OH  . TYR A 1 79  ? 8.994   9.447   11.044  1.00 77.41 79  A 1 
ATOM   622  N N   . ASN A 1 80  ? 14.168  8.107   14.366  1.00 91.76 80  A 1 
ATOM   623  C CA  . ASN A 1 80  ? 14.941  9.315   14.134  1.00 91.97 80  A 1 
ATOM   624  C C   . ASN A 1 80  ? 15.284  9.455   12.639  1.00 92.78 80  A 1 
ATOM   625  O O   . ASN A 1 80  ? 14.910  8.617   11.814  1.00 92.55 80  A 1 
ATOM   626  C CB  . ASN A 1 80  ? 16.186  9.287   15.051  1.00 91.03 80  A 1 
ATOM   627  C CG  . ASN A 1 80  ? 17.143  8.132   14.789  1.00 90.41 80  A 1 
ATOM   628  O OD1 . ASN A 1 80  ? 17.325  7.679   13.690  1.00 86.04 80  A 1 
ATOM   629  N ND2 . ASN A 1 80  ? 17.802  7.637   15.802  1.00 85.10 80  A 1 
ATOM   630  N N   . LEU A 1 81  ? 16.009  10.523  12.306  1.00 92.54 81  A 1 
ATOM   631  C CA  . LEU A 1 81  ? 16.462  10.811  10.945  1.00 92.68 81  A 1 
ATOM   632  C C   . LEU A 1 81  ? 17.210  9.634   10.295  1.00 93.83 81  A 1 
ATOM   633  O O   . LEU A 1 81  ? 16.948  9.285   9.145   1.00 93.55 81  A 1 
ATOM   634  C CB  . LEU A 1 81  ? 17.381  12.045  11.027  1.00 90.41 81  A 1 
ATOM   635  C CG  . LEU A 1 81  ? 17.808  12.590  9.654   1.00 83.68 81  A 1 
ATOM   636  C CD1 . LEU A 1 81  ? 16.714  13.484  9.101   1.00 76.42 81  A 1 
ATOM   637  C CD2 . LEU A 1 81  ? 19.081  13.425  9.784   1.00 75.99 81  A 1 
ATOM   638  N N   . ASP A 1 82  ? 18.136  9.024   11.032  1.00 94.31 82  A 1 
ATOM   639  C CA  . ASP A 1 82  ? 18.976  7.947   10.504  1.00 94.83 82  A 1 
ATOM   640  C C   . ASP A 1 82  ? 18.175  6.668   10.277  1.00 95.62 82  A 1 
ATOM   641  O O   . ASP A 1 82  ? 18.402  5.963   9.294   1.00 95.27 82  A 1 
ATOM   642  C CB  . ASP A 1 82  ? 20.155  7.680   11.446  1.00 94.18 82  A 1 
ATOM   643  C CG  . ASP A 1 82  ? 21.159  8.836   11.488  1.00 87.09 82  A 1 
ATOM   644  O OD1 . ASP A 1 82  ? 21.286  9.548   10.467  1.00 82.04 82  A 1 
ATOM   645  O OD2 . ASP A 1 82  ? 21.791  8.991   12.555  1.00 80.40 82  A 1 
ATOM   646  N N   . TYR A 1 83  ? 17.190  6.403   11.126  1.00 95.21 83  A 1 
ATOM   647  C CA  . TYR A 1 83  ? 16.272  5.285   10.939  1.00 95.21 83  A 1 
ATOM   648  C C   . TYR A 1 83  ? 15.461  5.445   9.645   1.00 95.96 83  A 1 
ATOM   649  O O   . TYR A 1 83  ? 15.394  4.511   8.838   1.00 95.48 83  A 1 
ATOM   650  C CB  . TYR A 1 83  ? 15.355  5.152   12.156  1.00 94.71 83  A 1 
ATOM   651  C CG  . TYR A 1 83  ? 14.495  3.908   12.073  1.00 93.34 83  A 1 
ATOM   652  C CD1 . TYR A 1 83  ? 13.260  3.936   11.399  1.00 90.69 83  A 1 
ATOM   653  C CD2 . TYR A 1 83  ? 14.978  2.691   12.595  1.00 90.19 83  A 1 
ATOM   654  C CE1 . TYR A 1 83  ? 12.506  2.758   11.236  1.00 88.29 83  A 1 
ATOM   655  C CE2 . TYR A 1 83  ? 14.237  1.508   12.442  1.00 88.13 83  A 1 
ATOM   656  C CZ  . TYR A 1 83  ? 13.002  1.549   11.754  1.00 88.38 83  A 1 
ATOM   657  O OH  . TYR A 1 83  ? 12.291  0.398   11.571  1.00 86.38 83  A 1 
ATOM   658  N N   . VAL A 1 84  ? 14.909  6.637   9.409   1.00 95.56 84  A 1 
ATOM   659  C CA  . VAL A 1 84  ? 14.175  6.928   8.166   1.00 95.98 84  A 1 
ATOM   660  C C   . VAL A 1 84  ? 15.085  6.761   6.946   1.00 96.49 84  A 1 
ATOM   661  O O   . VAL A 1 84  ? 14.706  6.082   5.992   1.00 96.50 84  A 1 
ATOM   662  C CB  . VAL A 1 84  ? 13.537  8.321   8.201   1.00 95.58 84  A 1 
ATOM   663  C CG1 . VAL A 1 84  ? 12.898  8.695   6.865   1.00 93.47 84  A 1 
ATOM   664  C CG2 . VAL A 1 84  ? 12.446  8.379   9.267   1.00 93.83 84  A 1 
ATOM   665  N N   . LYS A 1 85  ? 16.303  7.296   6.982   1.00 96.28 85  A 1 
ATOM   666  C CA  . LYS A 1 85  ? 17.276  7.113   5.896   1.00 96.53 85  A 1 
ATOM   667  C C   . LYS A 1 85  ? 17.556  5.634   5.626   1.00 96.86 85  A 1 
ATOM   668  O O   . LYS A 1 85  ? 17.521  5.209   4.473   1.00 96.80 85  A 1 
ATOM   669  C CB  . LYS A 1 85  ? 18.580  7.844   6.226   1.00 96.53 85  A 1 
ATOM   670  C CG  . LYS A 1 85  ? 18.459  9.370   6.077   1.00 95.28 85  A 1 
ATOM   671  C CD  . LYS A 1 85  ? 19.793  10.009  6.471   1.00 93.32 85  A 1 
ATOM   672  C CE  . LYS A 1 85  ? 19.760  11.503  6.232   1.00 88.99 85  A 1 
ATOM   673  N NZ  . LYS A 1 85  ? 21.041  12.117  6.653   1.00 82.76 85  A 1 
ATOM   674  N N   . GLN A 1 86  ? 17.793  4.842   6.667   1.00 97.01 86  A 1 
ATOM   675  C CA  . GLN A 1 86  ? 18.001  3.404   6.525   1.00 96.86 86  A 1 
ATOM   676  C C   . GLN A 1 86  ? 16.776  2.691   5.956   1.00 97.08 86  A 1 
ATOM   677  O O   . GLN A 1 86  ? 16.933  1.780   5.140   1.00 96.62 86  A 1 
ATOM   678  C CB  . GLN A 1 86  ? 18.370  2.787   7.877   1.00 96.28 86  A 1 
ATOM   679  C CG  . GLN A 1 86  ? 19.805  3.138   8.292   1.00 86.42 86  A 1 
ATOM   680  C CD  . GLN A 1 86  ? 20.164  2.580   9.677   1.00 79.11 86  A 1 
ATOM   681  O OE1 . GLN A 1 86  ? 19.478  1.745   10.255  1.00 70.56 86  A 1 
ATOM   682  N NE2 . GLN A 1 86  ? 21.265  3.004   10.236  1.00 67.15 86  A 1 
ATOM   683  N N   . SER A 1 87  ? 15.563  3.118   6.310   1.00 96.68 87  A 1 
ATOM   684  C CA  . SER A 1 87  ? 14.329  2.578   5.739   1.00 96.62 87  A 1 
ATOM   685  C C   . SER A 1 87  ? 14.238  2.843   4.231   1.00 97.03 87  A 1 
ATOM   686  O O   . SER A 1 87  ? 13.934  1.919   3.474   1.00 96.62 87  A 1 
ATOM   687  C CB  . SER A 1 87  ? 13.106  3.148   6.458   1.00 96.07 87  A 1 
ATOM   688  O OG  . SER A 1 87  ? 13.153  2.809   7.831   1.00 88.55 87  A 1 
ATOM   689  N N   . ILE A 1 88  ? 14.596  4.046   3.770   1.00 97.13 88  A 1 
ATOM   690  C CA  . ILE A 1 88  ? 14.633  4.374   2.335   1.00 97.39 88  A 1 
ATOM   691  C C   . ILE A 1 88  ? 15.703  3.562   1.594   1.00 97.53 88  A 1 
ATOM   692  O O   . ILE A 1 88  ? 15.455  3.051   0.499   1.00 97.27 88  A 1 
ATOM   693  C CB  . ILE A 1 88  ? 14.838  5.894   2.126   1.00 96.94 88  A 1 
ATOM   694  C CG1 . ILE A 1 88  ? 13.746  6.765   2.793   1.00 94.69 88  A 1 
ATOM   695  C CG2 . ILE A 1 88  ? 14.917  6.240   0.626   1.00 95.79 88  A 1 
ATOM   696  C CD1 . ILE A 1 88  ? 12.307  6.447   2.391   1.00 86.19 88  A 1 
ATOM   697  N N   . VAL A 1 89  ? 16.863  3.364   2.200   1.00 97.50 89  A 1 
ATOM   698  C CA  . VAL A 1 89  ? 17.901  2.472   1.653   1.00 97.68 89  A 1 
ATOM   699  C C   . VAL A 1 89  ? 17.368  1.047   1.509   1.00 97.51 89  A 1 
ATOM   700  O O   . VAL A 1 89  ? 17.559  0.412   0.471   1.00 97.17 89  A 1 
ATOM   701  C CB  . VAL A 1 89  ? 19.173  2.503   2.525   1.00 97.54 89  A 1 
ATOM   702  C CG1 . VAL A 1 89  ? 20.205  1.447   2.105   1.00 96.11 89  A 1 
ATOM   703  C CG2 . VAL A 1 89  ? 19.873  3.866   2.437   1.00 96.18 89  A 1 
ATOM   704  N N   . ASN A 1 90  ? 16.664  0.543   2.561   1.00 96.60 90  A 1 
ATOM   705  C CA  . ASN A 1 90  ? 16.089  -0.737  2.560   1.00 96.09 90  A 1 
ATOM   706  C C   . ASN A 1 90  ? 14.973  -0.900  1.568   1.00 96.50 90  A 1 
ATOM   707  O O   . ASN A 1 90  ? 14.893  -1.889  0.910   1.00 95.43 90  A 1 
ATOM   708  C CB  . ASN A 1 90  ? 15.699  -1.120  3.993   1.00 94.66 90  A 1 
ATOM   709  C CG  . ASN A 1 90  ? 16.808  -1.424  4.861   1.00 92.05 90  A 1 
ATOM   710  O OD1 . ASN A 1 90  ? 18.018  -1.340  4.458   1.00 88.85 90  A 1 
ATOM   711  N ND2 . ASN A 1 90  ? 16.865  -1.778  5.912   1.00 88.42 90  A 1 
ATOM   712  N N   . ALA A 1 91  ? 14.118  0.112   1.380   1.00 96.51 91  A 1 
ATOM   713  C CA  . ALA A 1 91  ? 13.082  0.148   0.352   1.00 96.79 91  A 1 
ATOM   714  C C   . ALA A 1 91  ? 13.699  0.071   -1.052  1.00 97.39 91  A 1 
ATOM   715  O O   . ALA A 1 91  ? 13.299  -0.740  -1.882  1.00 97.13 91  A 1 
ATOM   716  C CB  . ALA A 1 91  ? 12.249  1.426   0.506   1.00 96.30 91  A 1 
ATOM   717  N N   . THR A 1 92  ? 14.749  0.850   -1.297  1.00 97.41 92  A 1 
ATOM   718  C CA  . THR A 1 92  ? 15.497  0.816   -2.556  1.00 97.56 92  A 1 
ATOM   719  C C   . THR A 1 92  ? 16.092  -0.568  -2.828  1.00 97.61 92  A 1 
ATOM   720  O O   . THR A 1 92  ? 16.000  -1.070  -3.943  1.00 97.46 92  A 1 
ATOM   721  C CB  . THR A 1 92  ? 16.615  1.861   -2.536  1.00 97.25 92  A 1 
ATOM   722  O OG1 . THR A 1 92  ? 16.078  3.141   -2.321  1.00 93.68 92  A 1 
ATOM   723  C CG2 . THR A 1 92  ? 17.368  1.925   -3.865  1.00 93.78 92  A 1 
ATOM   724  N N   . ALA A 1 93  ? 16.658  -1.216  -1.810  1.00 97.87 93  A 1 
ATOM   725  C CA  . ALA A 1 93  ? 17.186  -2.571  -1.938  1.00 97.69 93  A 1 
ATOM   726  C C   . ALA A 1 93  ? 16.089  -3.604  -2.248  1.00 97.83 93  A 1 
ATOM   727  O O   . ALA A 1 93  ? 16.323  -4.545  -3.016  1.00 97.21 93  A 1 
ATOM   728  C CB  . ALA A 1 93  ? 17.940  -2.928  -0.654  1.00 97.28 93  A 1 
ATOM   729  N N   . LEU A 1 94  ? 14.885  -3.425  -1.695  1.00 97.60 94  A 1 
ATOM   730  C CA  . LEU A 1 94  ? 13.713  -4.236  -2.028  1.00 97.51 94  A 1 
ATOM   731  C C   . LEU A 1 94  ? 13.307  -4.039  -3.490  1.00 97.92 94  A 1 
ATOM   732  O O   . LEU A 1 94  ? 13.163  -5.026  -4.212  1.00 97.70 94  A 1 
ATOM   733  C CB  . LEU A 1 94  ? 12.572  -3.888  -1.059  1.00 97.03 94  A 1 
ATOM   734  C CG  . LEU A 1 94  ? 11.236  -4.576  -1.388  1.00 94.64 94  A 1 
ATOM   735  C CD1 . LEU A 1 94  ? 11.296  -6.075  -1.099  1.00 91.40 94  A 1 
ATOM   736  C CD2 . LEU A 1 94  ? 10.127  -3.960  -0.545  1.00 90.84 94  A 1 
ATOM   737  N N   . LEU A 1 95  ? 13.197  -2.797  -3.950  1.00 97.89 95  A 1 
ATOM   738  C CA  . LEU A 1 95  ? 12.804  -2.467  -5.320  1.00 97.96 95  A 1 
ATOM   739  C C   . LEU A 1 95  ? 13.835  -2.971  -6.348  1.00 98.12 95  A 1 
ATOM   740  O O   . LEU A 1 95  ? 13.443  -3.501  -7.386  1.00 97.91 95  A 1 
ATOM   741  C CB  . LEU A 1 95  ? 12.583  -0.950  -5.439  1.00 98.01 95  A 1 
ATOM   742  C CG  . LEU A 1 95  ? 11.403  -0.398  -4.622  1.00 97.62 95  A 1 
ATOM   743  C CD1 . LEU A 1 95  ? 11.359  1.124   -4.738  1.00 96.93 95  A 1 
ATOM   744  C CD2 . LEU A 1 95  ? 10.060  -0.968  -5.076  1.00 96.62 95  A 1 
ATOM   745  N N   . LYS A 1 96  ? 15.123  -2.927  -6.021  1.00 98.34 96  A 1 
ATOM   746  C CA  . LYS A 1 96  ? 16.189  -3.497  -6.862  1.00 98.29 96  A 1 
ATOM   747  C C   . LYS A 1 96  ? 16.065  -5.008  -7.075  1.00 98.16 96  A 1 
ATOM   748  O O   . LYS A 1 96  ? 16.655  -5.532  -8.012  1.00 97.56 96  A 1 
ATOM   749  C CB  . LYS A 1 96  ? 17.565  -3.163  -6.270  1.00 98.02 96  A 1 
ATOM   750  C CG  . LYS A 1 96  ? 17.981  -1.717  -6.558  1.00 95.37 96  A 1 
ATOM   751  C CD  . LYS A 1 96  ? 19.305  -1.377  -5.862  1.00 90.88 96  A 1 
ATOM   752  C CE  . LYS A 1 96  ? 19.688  0.072   -6.187  1.00 83.57 96  A 1 
ATOM   753  N NZ  . LYS A 1 96  ? 20.911  0.497   -5.478  1.00 75.12 96  A 1 
ATOM   754  N N   . LYS A 1 97  ? 15.296  -5.732  -6.258  1.00 98.24 97  A 1 
ATOM   755  C CA  . LYS A 1 97  ? 15.014  -7.157  -6.494  1.00 98.01 97  A 1 
ATOM   756  C C   . LYS A 1 97  ? 14.137  -7.380  -7.726  1.00 97.91 97  A 1 
ATOM   757  O O   . LYS A 1 97  ? 14.140  -8.485  -8.259  1.00 97.08 97  A 1 
ATOM   758  C CB  . LYS A 1 97  ? 14.378  -7.819  -5.259  1.00 97.95 97  A 1 
ATOM   759  C CG  . LYS A 1 97  ? 15.251  -7.791  -3.989  1.00 96.94 97  A 1 
ATOM   760  C CD  . LYS A 1 97  ? 14.523  -8.470  -2.818  1.00 93.82 97  A 1 
ATOM   761  C CE  . LYS A 1 97  ? 15.345  -8.445  -1.522  1.00 89.93 97  A 1 
ATOM   762  N NZ  . LYS A 1 97  ? 14.640  -9.102  -0.386  1.00 81.22 97  A 1 
ATOM   763  N N   . PHE A 1 98  ? 13.402  -6.367  -8.194  1.00 98.18 98  A 1 
ATOM   764  C CA  . PHE A 1 98  ? 12.615  -6.394  -9.420  1.00 97.83 98  A 1 
ATOM   765  C C   . PHE A 1 98  ? 13.468  -5.924  -10.609 1.00 97.35 98  A 1 
ATOM   766  O O   . PHE A 1 98  ? 13.309  -4.827  -11.128 1.00 95.89 98  A 1 
ATOM   767  C CB  . PHE A 1 98  ? 11.337  -5.566  -9.234  1.00 97.85 98  A 1 
ATOM   768  C CG  . PHE A 1 98  ? 10.474  -6.023  -8.084  1.00 98.16 98  A 1 
ATOM   769  C CD1 . PHE A 1 98  ? 9.742   -7.219  -8.175  1.00 97.52 98  A 1 
ATOM   770  C CD2 . PHE A 1 98  ? 10.416  -5.264  -6.901  1.00 97.57 98  A 1 
ATOM   771  C CE1 . PHE A 1 98  ? 8.945   -7.646  -7.105  1.00 97.09 98  A 1 
ATOM   772  C CE2 . PHE A 1 98  ? 9.616   -5.682  -5.823  1.00 97.13 98  A 1 
ATOM   773  C CZ  . PHE A 1 98  ? 8.882   -6.874  -5.920  1.00 97.52 98  A 1 
ATOM   774  N N   . GLU A 1 99  ? 14.406  -6.776  -11.013 1.00 96.22 99  A 1 
ATOM   775  C CA  . GLU A 1 99  ? 15.289  -6.508  -12.144 1.00 94.47 99  A 1 
ATOM   776  C C   . GLU A 1 99  ? 14.492  -6.298  -13.436 1.00 93.42 99  A 1 
ATOM   777  O O   . GLU A 1 99  ? 13.483  -6.964  -13.686 1.00 87.18 99  A 1 
ATOM   778  C CB  . GLU A 1 99  ? 16.293  -7.657  -12.304 1.00 91.47 99  A 1 
ATOM   779  C CG  . GLU A 1 99  ? 17.271  -7.725  -11.122 1.00 80.78 99  A 1 
ATOM   780  C CD  . GLU A 1 99  ? 18.107  -9.016  -11.094 1.00 75.39 99  A 1 
ATOM   781  O OE1 . GLU A 1 99  ? 18.723  -9.262  -10.027 1.00 68.57 99  A 1 
ATOM   782  O OE2 . GLU A 1 99  ? 18.056  -9.790  -12.065 1.00 69.04 99  A 1 
ATOM   783  N N   . ASP A 1 100 ? 14.929  -5.354  -14.247 1.00 95.42 100 A 1 
ATOM   784  C CA  . ASP A 1 100 ? 14.319  -4.905  -15.500 1.00 95.36 100 A 1 
ATOM   785  C C   . ASP A 1 100 ? 12.906  -4.296  -15.388 1.00 96.59 100 A 1 
ATOM   786  O O   . ASP A 1 100 ? 12.257  -4.078  -16.412 1.00 94.75 100 A 1 
ATOM   787  C CB  . ASP A 1 100 ? 14.317  -5.999  -16.575 1.00 92.19 100 A 1 
ATOM   788  C CG  . ASP A 1 100 ? 15.577  -6.832  -16.670 1.00 83.42 100 A 1 
ATOM   789  O OD1 . ASP A 1 100 ? 16.673  -6.240  -16.640 1.00 75.22 100 A 1 
ATOM   790  O OD2 . ASP A 1 100 ? 15.378  -8.065  -16.816 1.00 76.20 100 A 1 
ATOM   791  N N   . PHE A 1 101 ? 12.402  -4.033  -14.185 1.00 97.58 101 A 1 
ATOM   792  C CA  . PHE A 1 101 ? 11.120  -3.360  -14.027 1.00 97.97 101 A 1 
ATOM   793  C C   . PHE A 1 101 ? 11.259  -1.856  -14.250 1.00 97.98 101 A 1 
ATOM   794  O O   . PHE A 1 101 ? 12.201  -1.221  -13.777 1.00 97.24 101 A 1 
ATOM   795  C CB  . PHE A 1 101 ? 10.497  -3.642  -12.651 1.00 97.92 101 A 1 
ATOM   796  C CG  . PHE A 1 101 ? 9.780   -4.966  -12.507 1.00 98.03 101 A 1 
ATOM   797  C CD1 . PHE A 1 101 ? 8.457   -5.002  -12.017 1.00 97.13 101 A 1 
ATOM   798  C CD2 . PHE A 1 101 ? 10.413  -6.184  -12.824 1.00 97.08 101 A 1 
ATOM   799  C CE1 . PHE A 1 101 ? 7.791   -6.227  -11.839 1.00 96.56 101 A 1 
ATOM   800  C CE2 . PHE A 1 101 ? 9.746   -7.409  -12.656 1.00 96.70 101 A 1 
ATOM   801  C CZ  . PHE A 1 101 ? 8.438   -7.425  -12.157 1.00 97.54 101 A 1 
ATOM   802  N N   . PHE A 1 102 ? 10.264  -1.260  -14.918 1.00 98.14 102 A 1 
ATOM   803  C CA  . PHE A 1 102 ? 10.041  0.173   -14.865 1.00 98.21 102 A 1 
ATOM   804  C C   . PHE A 1 102 ? 9.351   0.502   -13.535 1.00 98.48 102 A 1 
ATOM   805  O O   . PHE A 1 102 ? 8.178   0.182   -13.337 1.00 98.31 102 A 1 
ATOM   806  C CB  . PHE A 1 102 ? 9.220   0.616   -16.072 1.00 98.11 102 A 1 
ATOM   807  C CG  . PHE A 1 102 ? 8.974   2.110   -16.117 1.00 98.16 102 A 1 
ATOM   808  C CD1 . PHE A 1 102 ? 7.688   2.632   -15.889 1.00 97.72 102 A 1 
ATOM   809  C CD2 . PHE A 1 102 ? 10.037  2.987   -16.377 1.00 97.72 102 A 1 
ATOM   810  C CE1 . PHE A 1 102 ? 7.462   4.012   -15.936 1.00 97.30 102 A 1 
ATOM   811  C CE2 . PHE A 1 102 ? 9.823   4.373   -16.426 1.00 97.32 102 A 1 
ATOM   812  C CZ  . PHE A 1 102 ? 8.530   4.885   -16.208 1.00 97.60 102 A 1 
ATOM   813  N N   . ILE A 1 103 ? 10.103  1.075   -12.596 1.00 98.56 103 A 1 
ATOM   814  C CA  . ILE A 1 103 ? 9.650   1.364   -11.236 1.00 98.64 103 A 1 
ATOM   815  C C   . ILE A 1 103 ? 9.404   2.862   -11.094 1.00 98.73 103 A 1 
ATOM   816  O O   . ILE A 1 103 ? 10.234  3.673   -11.500 1.00 98.47 103 A 1 
ATOM   817  C CB  . ILE A 1 103 ? 10.638  0.810   -10.192 1.00 98.22 103 A 1 
ATOM   818  C CG1 . ILE A 1 103 ? 10.716  -0.734  -10.326 1.00 95.89 103 A 1 
ATOM   819  C CG2 . ILE A 1 103 ? 10.220  1.217   -8.767  1.00 97.50 103 A 1 
ATOM   820  C CD1 . ILE A 1 103 ? 11.688  -1.426  -9.378  1.00 89.22 103 A 1 
ATOM   821  N N   . ILE A 1 104 ? 8.268   3.210   -10.498 1.00 98.68 104 A 1 
ATOM   822  C CA  . ILE A 1 104 ? 7.821   4.576   -10.240 1.00 98.65 104 A 1 
ATOM   823  C C   . ILE A 1 104 ? 7.780   4.762   -8.717  1.00 98.64 104 A 1 
ATOM   824  O O   . ILE A 1 104 ? 6.750   4.468   -8.106  1.00 98.45 104 A 1 
ATOM   825  C CB  . ILE A 1 104 ? 6.452   4.816   -10.918 1.00 98.59 104 A 1 
ATOM   826  C CG1 . ILE A 1 104 ? 6.477   4.513   -12.439 1.00 97.98 104 A 1 
ATOM   827  C CG2 . ILE A 1 104 ? 5.995   6.266   -10.691 1.00 98.23 104 A 1 
ATOM   828  C CD1 . ILE A 1 104 ? 5.076   4.281   -13.019 1.00 96.33 104 A 1 
ATOM   829  N N   . PRO A 1 105 ? 8.879   5.169   -8.071  1.00 98.50 105 A 1 
ATOM   830  C CA  . PRO A 1 105 ? 8.943   5.300   -6.618  1.00 98.47 105 A 1 
ATOM   831  C C   . PRO A 1 105 ? 8.376   6.636   -6.130  1.00 98.49 105 A 1 
ATOM   832  O O   . PRO A 1 105 ? 8.444   7.643   -6.819  1.00 97.99 105 A 1 
ATOM   833  C CB  . PRO A 1 105 ? 10.427  5.144   -6.279  1.00 98.26 105 A 1 
ATOM   834  C CG  . PRO A 1 105 ? 11.122  5.759   -7.492  1.00 97.51 105 A 1 
ATOM   835  C CD  . PRO A 1 105 ? 10.196  5.393   -8.655  1.00 98.31 105 A 1 
ATOM   836  N N   . MET A 1 106 ? 7.872   6.654   -4.892  1.00 98.17 106 A 1 
ATOM   837  C CA  . MET A 1 106 ? 7.478   7.880   -4.192  1.00 97.82 106 A 1 
ATOM   838  C C   . MET A 1 106 ? 7.688   7.738   -2.683  1.00 98.05 106 A 1 
ATOM   839  O O   . MET A 1 106 ? 8.059   6.667   -2.196  1.00 97.13 106 A 1 
ATOM   840  C CB  . MET A 1 106 ? 6.025   8.253   -4.531  1.00 95.00 106 A 1 
ATOM   841  C CG  . MET A 1 106 ? 4.994   7.312   -3.912  1.00 90.82 106 A 1 
ATOM   842  S SD  . MET A 1 106 ? 3.276   7.623   -4.432  1.00 92.98 106 A 1 
ATOM   843  C CE  . MET A 1 106 ? 3.374   7.078   -6.143  1.00 87.02 106 A 1 
ATOM   844  N N   . LEU A 1 107 ? 7.460   8.841   -1.954  1.00 97.79 107 A 1 
ATOM   845  C CA  . LEU A 1 107 ? 7.495   8.882   -0.499  1.00 97.42 107 A 1 
ATOM   846  C C   . LEU A 1 107 ? 6.074   8.934   0.064   1.00 97.49 107 A 1 
ATOM   847  O O   . LEU A 1 107 ? 5.223   9.656   -0.456  1.00 96.80 107 A 1 
ATOM   848  C CB  . LEU A 1 107 ? 8.307   10.106  -0.034  1.00 96.94 107 A 1 
ATOM   849  C CG  . LEU A 1 107 ? 9.798   10.076  -0.410  1.00 96.62 107 A 1 
ATOM   850  C CD1 . LEU A 1 107 ? 10.435  11.421  -0.078  1.00 95.47 107 A 1 
ATOM   851  C CD2 . LEU A 1 107 ? 10.554  8.978   0.338   1.00 95.06 107 A 1 
ATOM   852  N N   . GLY A 1 108 ? 5.844   8.211   1.151   1.00 97.51 108 A 1 
ATOM   853  C CA  . GLY A 1 108 ? 4.658   8.324   1.980   1.00 97.26 108 A 1 
ATOM   854  C C   . GLY A 1 108 ? 4.852   9.282   3.157   1.00 97.00 108 A 1 
ATOM   855  O O   . GLY A 1 108 ? 5.913   9.873   3.357   1.00 96.26 108 A 1 
ATOM   856  N N   . ASN A 1 109 ? 3.808   9.462   3.969   1.00 96.95 109 A 1 
ATOM   857  C CA  . ASN A 1 109 ? 3.831   10.392  5.103   1.00 96.48 109 A 1 
ATOM   858  C C   . ASN A 1 109 ? 4.675   9.893   6.286   1.00 96.35 109 A 1 
ATOM   859  O O   . ASN A 1 109 ? 5.033   10.690  7.157   1.00 95.02 109 A 1 
ATOM   860  C CB  . ASN A 1 109 ? 2.391   10.721  5.522   1.00 95.83 109 A 1 
ATOM   861  C CG  . ASN A 1 109 ? 1.644   9.518   6.046   1.00 95.87 109 A 1 
ATOM   862  O OD1 . ASN A 1 109 ? 1.062   8.754   5.306   1.00 91.47 109 A 1 
ATOM   863  N ND2 . ASN A 1 109 ? 1.630   9.303   7.344   1.00 91.02 109 A 1 
ATOM   864  N N   . HIS A 1 110 ? 5.003   8.607   6.326   1.00 96.10 110 A 1 
ATOM   865  C CA  . HIS A 1 110 ? 5.919   8.037   7.315   1.00 95.68 110 A 1 
ATOM   866  C C   . HIS A 1 110 ? 7.385   8.066   6.857   1.00 95.91 110 A 1 
ATOM   867  O O   . HIS A 1 110 ? 8.280   7.923   7.687   1.00 94.47 110 A 1 
ATOM   868  C CB  . HIS A 1 110 ? 5.454   6.626   7.687   1.00 95.08 110 A 1 
ATOM   869  C CG  . HIS A 1 110 ? 4.248   6.635   8.588   1.00 94.38 110 A 1 
ATOM   870  N ND1 . HIS A 1 110 ? 4.290   6.803   9.949   1.00 86.51 110 A 1 
ATOM   871  C CD2 . HIS A 1 110 ? 2.931   6.522   8.244   1.00 85.82 110 A 1 
ATOM   872  C CE1 . HIS A 1 110 ? 3.024   6.778   10.412  1.00 86.61 110 A 1 
ATOM   873  N NE2 . HIS A 1 110 ? 2.165   6.615   9.411   1.00 88.41 110 A 1 
ATOM   874  N N   . ASP A 1 111 ? 7.646   8.333   5.585   1.00 96.18 111 A 1 
ATOM   875  C CA  . ASP A 1 111 ? 8.985   8.309   4.987   1.00 96.18 111 A 1 
ATOM   876  C C   . ASP A 1 111 ? 9.779   9.616   5.200   1.00 96.08 111 A 1 
ATOM   877  O O   . ASP A 1 111 ? 10.598  10.023  4.377   1.00 94.34 111 A 1 
ATOM   878  C CB  . ASP A 1 111 ? 8.881   7.932   3.499   1.00 96.26 111 A 1 
ATOM   879  C CG  . ASP A 1 111 ? 8.252   6.556   3.267   1.00 96.57 111 A 1 
ATOM   880  O OD1 . ASP A 1 111 ? 8.421   5.647   4.113   1.00 94.50 111 A 1 
ATOM   881  O OD2 . ASP A 1 111 ? 7.612   6.388   2.216   1.00 94.90 111 A 1 
ATOM   882  N N   . VAL A 1 112 ? 9.538   10.298  6.326   1.00 95.42 112 A 1 
ATOM   883  C CA  . VAL A 1 112 ? 10.219  11.533  6.727   1.00 94.98 112 A 1 
ATOM   884  C C   . VAL A 1 112 ? 10.345  11.582  8.248   1.00 94.55 112 A 1 
ATOM   885  O O   . VAL A 1 112 ? 9.597   10.922  8.975   1.00 93.93 112 A 1 
ATOM   886  C CB  . VAL A 1 112 ? 9.484   12.767  6.154   1.00 94.51 112 A 1 
ATOM   887  C CG1 . VAL A 1 112 ? 8.085   12.963  6.741   1.00 91.95 112 A 1 
ATOM   888  C CG2 . VAL A 1 112 ? 10.284  14.054  6.334   1.00 92.23 112 A 1 
ATOM   889  N N   . TYR A 1 113 ? 11.298  12.361  8.761   1.00 94.29 113 A 1 
ATOM   890  C CA  . TYR A 1 113 ? 11.427  12.634  10.193  1.00 93.43 113 A 1 
ATOM   891  C C   . TYR A 1 113 ? 11.386  14.140  10.477  1.00 92.68 113 A 1 
ATOM   892  O O   . TYR A 1 113 ? 12.198  14.879  9.922   1.00 89.62 113 A 1 
ATOM   893  C CB  . TYR A 1 113 ? 12.701  12.009  10.739  1.00 92.74 113 A 1 
ATOM   894  C CG  . TYR A 1 113 ? 12.856  12.219  12.229  1.00 92.26 113 A 1 
ATOM   895  C CD1 . TYR A 1 113 ? 13.577  13.326  12.721  1.00 90.56 113 A 1 
ATOM   896  C CD2 . TYR A 1 113 ? 12.215  11.345  13.129  1.00 90.34 113 A 1 
ATOM   897  C CE1 . TYR A 1 113 ? 13.674  13.550  14.099  1.00 88.02 113 A 1 
ATOM   898  C CE2 . TYR A 1 113 ? 12.310  11.562  14.516  1.00 88.28 113 A 1 
ATOM   899  C CZ  . TYR A 1 113 ? 13.035  12.667  14.996  1.00 88.38 113 A 1 
ATOM   900  O OH  . TYR A 1 113 ? 13.123  12.881  16.355  1.00 86.14 113 A 1 
ATOM   901  N N   . PRO A 1 114 ? 10.507  14.611  11.381  1.00 92.98 114 A 1 
ATOM   902  C CA  . PRO A 1 114 ? 9.414   13.867  12.003  1.00 92.77 114 A 1 
ATOM   903  C C   . PRO A 1 114 ? 8.338   13.433  11.006  1.00 93.28 114 A 1 
ATOM   904  O O   . PRO A 1 114 ? 8.200   14.053  9.954   1.00 91.58 114 A 1 
ATOM   905  C CB  . PRO A 1 114 ? 8.831   14.813  13.065  1.00 90.82 114 A 1 
ATOM   906  C CG  . PRO A 1 114 ? 9.918   15.851  13.299  1.00 88.35 114 A 1 
ATOM   907  C CD  . PRO A 1 114 ? 10.586  15.949  11.933  1.00 90.57 114 A 1 
ATOM   908  N N   . ALA A 1 115 ? 7.566   12.416  11.345  1.00 93.43 115 A 1 
ATOM   909  C CA  . ALA A 1 115 ? 6.497   11.918  10.482  1.00 93.84 115 A 1 
ATOM   910  C C   . ALA A 1 115 ? 5.547   13.045  10.050  1.00 94.62 115 A 1 
ATOM   911  O O   . ALA A 1 115 ? 5.286   13.981  10.805  1.00 93.28 115 A 1 
ATOM   912  C CB  . ALA A 1 115 ? 5.731   10.793  11.187  1.00 92.20 115 A 1 
ATOM   913  N N   . ASN A 1 116 ? 5.033   12.952  8.830   1.00 95.11 116 A 1 
ATOM   914  C CA  . ASN A 1 116 ? 4.119   13.903  8.203   1.00 95.21 116 A 1 
ATOM   915  C C   . ASN A 1 116 ? 4.709   15.286  7.886   1.00 95.43 116 A 1 
ATOM   916  O O   . ASN A 1 116 ? 4.102   16.032  7.125   1.00 94.12 116 A 1 
ATOM   917  C CB  . ASN A 1 116 ? 2.820   14.025  9.025   1.00 94.88 116 A 1 
ATOM   918  C CG  . ASN A 1 116 ? 2.290   12.694  9.541   1.00 94.59 116 A 1 
ATOM   919  O OD1 . ASN A 1 116 ? 2.212   11.711  8.832   1.00 90.12 116 A 1 
ATOM   920  N ND2 . ASN A 1 116 ? 1.925   12.630  10.798  1.00 89.73 116 A 1 
ATOM   921  N N   . GLN A 1 117 ? 5.860   15.647  8.434   1.00 95.26 117 A 1 
ATOM   922  C CA  . GLN A 1 117 ? 6.437   16.994  8.321   1.00 94.64 117 A 1 
ATOM   923  C C   . GLN A 1 117 ? 7.333   17.112  7.083   1.00 94.26 117 A 1 
ATOM   924  O O   . GLN A 1 117 ? 8.560   17.202  7.185   1.00 91.94 117 A 1 
ATOM   925  C CB  . GLN A 1 117 ? 7.161   17.395  9.613   1.00 93.99 117 A 1 
ATOM   926  C CG  . GLN A 1 117 ? 6.349   17.190  10.911  1.00 92.95 117 A 1 
ATOM   927  C CD  . GLN A 1 117 ? 4.931   17.745  10.840  1.00 92.86 117 A 1 
ATOM   928  O OE1 . GLN A 1 117 ? 4.706   18.904  10.552  1.00 87.49 117 A 1 
ATOM   929  N NE2 . GLN A 1 117 ? 3.930   16.931  11.093  1.00 86.34 117 A 1 
ATOM   930  N N   . MET A 1 118 ? 6.726   17.100  5.907   1.00 93.89 118 A 1 
ATOM   931  C CA  . MET A 1 118 ? 7.427   17.090  4.625   1.00 93.38 118 A 1 
ATOM   932  C C   . MET A 1 118 ? 7.179   18.393  3.854   1.00 92.28 118 A 1 
ATOM   933  O O   . MET A 1 118 ? 6.064   18.653  3.419   1.00 86.29 118 A 1 
ATOM   934  C CB  . MET A 1 118 ? 6.992   15.849  3.836   1.00 91.42 118 A 1 
ATOM   935  C CG  . MET A 1 118 ? 7.902   15.588  2.641   1.00 86.44 118 A 1 
ATOM   936  S SD  . MET A 1 118 ? 7.414   14.157  1.640   1.00 88.01 118 A 1 
ATOM   937  C CE  . MET A 1 118 ? 7.745   12.797  2.772   1.00 83.21 118 A 1 
ATOM   938  N N   . ALA A 1 119 ? 8.208   19.219  3.714   1.00 90.98 119 A 1 
ATOM   939  C CA  . ALA A 1 119 ? 8.224   20.440  2.895   1.00 89.51 119 A 1 
ATOM   940  C C   . ALA A 1 119 ? 9.656   21.003  2.807   1.00 88.76 119 A 1 
ATOM   941  O O   . ALA A 1 119 ? 10.631  20.258  2.891   1.00 79.91 119 A 1 
ATOM   942  C CB  . ALA A 1 119 ? 7.255   21.471  3.490   1.00 84.08 119 A 1 
ATOM   943  N N   . ILE A 1 120 ? 9.804   22.314  2.670   1.00 82.43 120 A 1 
ATOM   944  C CA  . ILE A 1 120 ? 11.102  22.970  2.511   1.00 79.48 120 A 1 
ATOM   945  C C   . ILE A 1 120 ? 12.054  22.727  3.695   1.00 79.97 120 A 1 
ATOM   946  O O   . ILE A 1 120 ? 13.238  22.473  3.487   1.00 73.84 120 A 1 
ATOM   947  C CB  . ILE A 1 120 ? 10.895  24.461  2.185   1.00 73.98 120 A 1 
ATOM   948  C CG1 . ILE A 1 120 ? 12.176  25.059  1.567   1.00 65.40 120 A 1 
ATOM   949  C CG2 . ILE A 1 120 ? 10.430  25.275  3.413   1.00 63.95 120 A 1 
ATOM   950  C CD1 . ILE A 1 120 ? 11.918  26.324  0.757   1.00 59.42 120 A 1 
ATOM   951  N N   . ASN A 1 121 ? 11.540  22.709  4.922   1.00 79.33 121 A 1 
ATOM   952  C CA  . ASN A 1 121 ? 12.350  22.465  6.124   1.00 76.81 121 A 1 
ATOM   953  C C   . ASN A 1 121 ? 12.824  21.005  6.245   1.00 78.86 121 A 1 
ATOM   954  O O   . ASN A 1 121 ? 13.705  20.696  7.034   1.00 74.40 121 A 1 
ATOM   955  C CB  . ASN A 1 121 ? 11.551  22.877  7.363   1.00 74.08 121 A 1 
ATOM   956  C CG  . ASN A 1 121 ? 11.275  24.366  7.437   1.00 67.83 121 A 1 
ATOM   957  O OD1 . ASN A 1 121 ? 11.907  25.186  6.796   1.00 61.52 121 A 1 
ATOM   958  N ND2 . ASN A 1 121 ? 10.307  24.764  8.231   1.00 61.16 121 A 1 
ATOM   959  N N   . SER A 1 122 ? 12.248  20.106  5.465   1.00 81.25 122 A 1 
ATOM   960  C CA  . SER A 1 122 ? 12.615  18.699  5.378   1.00 79.76 122 A 1 
ATOM   961  C C   . SER A 1 122 ? 13.119  18.317  3.980   1.00 83.32 122 A 1 
ATOM   962  O O   . SER A 1 122 ? 13.115  17.144  3.628   1.00 79.90 122 A 1 
ATOM   963  C CB  . SER A 1 122 ? 11.449  17.816  5.849   1.00 73.61 122 A 1 
ATOM   964  O OG  . SER A 1 122 ? 10.261  18.176  5.175   1.00 68.15 122 A 1 
ATOM   965  N N   . GLN A 1 123 ? 13.584  19.284  3.191   1.00 88.22 123 A 1 
ATOM   966  C CA  . GLN A 1 123 ? 14.044  19.048  1.809   1.00 89.28 123 A 1 
ATOM   967  C C   . GLN A 1 123 ? 15.173  17.999  1.709   1.00 91.84 123 A 1 
ATOM   968  O O   . GLN A 1 123 ? 15.344  17.368  0.672   1.00 90.05 123 A 1 
ATOM   969  C CB  . GLN A 1 123 ? 14.480  20.392  1.205   1.00 85.77 123 A 1 
ATOM   970  C CG  . GLN A 1 123 ? 14.639  20.313  -0.314  1.00 76.91 123 A 1 
ATOM   971  C CD  . GLN A 1 123 ? 15.008  21.667  -0.939  1.00 71.95 123 A 1 
ATOM   972  O OE1 . GLN A 1 123 ? 15.406  22.607  -0.264  1.00 66.13 123 A 1 
ATOM   973  N NE2 . GLN A 1 123 ? 14.902  21.790  -2.242  1.00 62.47 123 A 1 
ATOM   974  N N   . TRP A 1 124 ? 15.882  17.766  2.814   1.00 92.64 124 A 1 
ATOM   975  C CA  . TRP A 1 124 ? 16.859  16.680  2.916   1.00 93.59 124 A 1 
ATOM   976  C C   . TRP A 1 124 ? 16.283  15.322  2.486   1.00 95.00 124 A 1 
ATOM   977  O O   . TRP A 1 124 ? 17.022  14.525  1.903   1.00 94.27 124 A 1 
ATOM   978  C CB  . TRP A 1 124 ? 17.387  16.605  4.357   1.00 91.48 124 A 1 
ATOM   979  C CG  . TRP A 1 124 ? 16.390  16.119  5.370   1.00 87.40 124 A 1 
ATOM   980  C CD1 . TRP A 1 124 ? 15.596  16.896  6.145   1.00 81.47 124 A 1 
ATOM   981  C CD2 . TRP A 1 124 ? 16.021  14.735  5.679   1.00 87.11 124 A 1 
ATOM   982  N NE1 . TRP A 1 124 ? 14.751  16.101  6.902   1.00 77.39 124 A 1 
ATOM   983  C CE2 . TRP A 1 124 ? 14.971  14.770  6.631   1.00 82.87 124 A 1 
ATOM   984  C CE3 . TRP A 1 124 ? 16.467  13.475  5.229   1.00 79.05 124 A 1 
ATOM   985  C CZ2 . TRP A 1 124 ? 14.348  13.579  7.098   1.00 79.42 124 A 1 
ATOM   986  C CZ3 . TRP A 1 124 ? 15.846  12.290  5.700   1.00 78.44 124 A 1 
ATOM   987  C CH2 . TRP A 1 124 ? 14.798  12.352  6.615   1.00 77.63 124 A 1 
ATOM   988  N N   . ILE A 1 125 ? 14.994  15.056  2.726   1.00 94.74 125 A 1 
ATOM   989  C CA  . ILE A 1 125 ? 14.386  13.769  2.362   1.00 95.40 125 A 1 
ATOM   990  C C   . ILE A 1 125 ? 14.240  13.631  0.852   1.00 96.55 125 A 1 
ATOM   991  O O   . ILE A 1 125 ? 14.479  12.554  0.319   1.00 96.55 125 A 1 
ATOM   992  C CB  . ILE A 1 125 ? 13.053  13.510  3.101   1.00 94.14 125 A 1 
ATOM   993  C CG1 . ILE A 1 125 ? 12.589  12.046  2.997   1.00 90.05 125 A 1 
ATOM   994  C CG2 . ILE A 1 125 ? 11.911  14.419  2.603   1.00 89.88 125 A 1 
ATOM   995  C CD1 . ILE A 1 125 ? 13.567  11.025  3.548   1.00 85.03 125 A 1 
ATOM   996  N N   . PHE A 1 126 ? 13.930  14.721  0.143   1.00 96.32 126 A 1 
ATOM   997  C CA  . PHE A 1 126 ? 13.800  14.705  -1.311  1.00 96.75 126 A 1 
ATOM   998  C C   . PHE A 1 126 ? 15.151  14.456  -1.977  1.00 97.10 126 A 1 
ATOM   999  O O   . PHE A 1 126 ? 15.261  13.621  -2.865  1.00 96.77 126 A 1 
ATOM   1000 C CB  . PHE A 1 126 ? 13.185  16.018  -1.810  1.00 96.53 126 A 1 
ATOM   1001 C CG  . PHE A 1 126 ? 11.899  16.443  -1.139  1.00 96.68 126 A 1 
ATOM   1002 C CD1 . PHE A 1 126 ? 10.871  15.513  -0.894  1.00 95.16 126 A 1 
ATOM   1003 C CD2 . PHE A 1 126 ? 11.722  17.787  -0.757  1.00 94.99 126 A 1 
ATOM   1004 C CE1 . PHE A 1 126 ? 9.688   15.916  -0.258  1.00 94.25 126 A 1 
ATOM   1005 C CE2 . PHE A 1 126 ? 10.543  18.192  -0.127  1.00 94.08 126 A 1 
ATOM   1006 C CZ  . PHE A 1 126 ? 9.522   17.261  0.128   1.00 94.99 126 A 1 
ATOM   1007 N N   . GLN A 1 127 ? 16.192  15.146  -1.496  1.00 96.62 127 A 1 
ATOM   1008 C CA  . GLN A 1 127 ? 17.565  14.942  -1.963  1.00 96.68 127 A 1 
ATOM   1009 C C   . GLN A 1 127 ? 18.018  13.499  -1.715  1.00 97.44 127 A 1 
ATOM   1010 O O   . GLN A 1 127 ? 18.446  12.814  -2.643  1.00 97.23 127 A 1 
ATOM   1011 C CB  . GLN A 1 127 ? 18.471  15.960  -1.244  1.00 95.63 127 A 1 
ATOM   1012 C CG  . GLN A 1 127 ? 19.942  15.860  -1.651  1.00 86.22 127 A 1 
ATOM   1013 C CD  . GLN A 1 127 ? 20.240  16.331  -3.083  1.00 78.65 127 A 1 
ATOM   1014 O OE1 . GLN A 1 127 ? 19.528  17.123  -3.672  1.00 70.62 127 A 1 
ATOM   1015 N NE2 . GLN A 1 127 ? 21.319  15.878  -3.654  1.00 65.97 127 A 1 
ATOM   1016 N N   . PHE A 1 128 ? 17.866  13.025  -0.470  1.00 97.08 128 A 1 
ATOM   1017 C CA  . PHE A 1 128 ? 18.294  11.686  -0.085  1.00 97.38 128 A 1 
ATOM   1018 C C   . PHE A 1 128 ? 17.529  10.597  -0.838  1.00 97.79 128 A 1 
ATOM   1019 O O   . PHE A 1 128 ? 18.128  9.673   -1.384  1.00 97.59 128 A 1 
ATOM   1020 C CB  . PHE A 1 128 ? 18.135  11.523  1.430   1.00 97.25 128 A 1 
ATOM   1021 C CG  . PHE A 1 128 ? 18.645  10.196  1.936   1.00 97.34 128 A 1 
ATOM   1022 C CD1 . PHE A 1 128 ? 17.764  9.116   2.125   1.00 96.64 128 A 1 
ATOM   1023 C CD2 . PHE A 1 128 ? 20.023  10.018  2.175   1.00 96.61 128 A 1 
ATOM   1024 C CE1 . PHE A 1 128 ? 18.252  7.869   2.549   1.00 95.86 128 A 1 
ATOM   1025 C CE2 . PHE A 1 128 ? 20.519  8.772   2.607   1.00 95.95 128 A 1 
ATOM   1026 C CZ  . PHE A 1 128 ? 19.633  7.694   2.786   1.00 96.23 128 A 1 
ATOM   1027 N N   . ALA A 1 129 ? 16.200  10.690  -0.920  1.00 97.35 129 A 1 
ATOM   1028 C CA  . ALA A 1 129 ? 15.388  9.706   -1.608  1.00 97.50 129 A 1 
ATOM   1029 C C   . ALA A 1 129 ? 15.634  9.720   -3.123  1.00 98.07 129 A 1 
ATOM   1030 O O   . ALA A 1 129 ? 15.724  8.654   -3.725  1.00 97.98 129 A 1 
ATOM   1031 C CB  . ALA A 1 129 ? 13.915  9.925   -1.263  1.00 97.35 129 A 1 
ATOM   1032 N N   . ALA A 1 130 ? 15.823  10.890  -3.736  1.00 97.90 130 A 1 
ATOM   1033 C CA  . ALA A 1 130 ? 16.189  10.978  -5.141  1.00 98.08 130 A 1 
ATOM   1034 C C   . ALA A 1 130 ? 17.527  10.281  -5.436  1.00 98.20 130 A 1 
ATOM   1035 O O   . ALA A 1 130 ? 17.648  9.591   -6.444  1.00 98.14 130 A 1 
ATOM   1036 C CB  . ALA A 1 130 ? 16.240  12.452  -5.559  1.00 97.79 130 A 1 
ATOM   1037 N N   . GLU A 1 131 ? 18.513  10.419  -4.545  1.00 98.35 131 A 1 
ATOM   1038 C CA  . GLU A 1 131 ? 19.796  9.717   -4.659  1.00 98.25 131 A 1 
ATOM   1039 C C   . GLU A 1 131 ? 19.636  8.196   -4.517  1.00 98.48 131 A 1 
ATOM   1040 O O   . GLU A 1 131 ? 20.232  7.438   -5.284  1.00 98.09 131 A 1 
ATOM   1041 C CB  . GLU A 1 131 ? 20.774  10.258  -3.606  1.00 97.50 131 A 1 
ATOM   1042 C CG  . GLU A 1 131 ? 21.279  11.651  -3.976  1.00 87.90 131 A 1 
ATOM   1043 C CD  . GLU A 1 131 ? 22.034  12.365  -2.848  1.00 81.59 131 A 1 
ATOM   1044 O OE1 . GLU A 1 131 ? 22.312  13.571  -3.051  1.00 76.73 131 A 1 
ATOM   1045 O OE2 . GLU A 1 131 ? 22.322  11.734  -1.807  1.00 76.68 131 A 1 
ATOM   1046 N N   . GLN A 1 132 ? 18.801  7.742   -3.591  1.00 98.20 132 A 1 
ATOM   1047 C CA  . GLN A 1 132 ? 18.539  6.306   -3.421  1.00 98.27 132 A 1 
ATOM   1048 C C   . GLN A 1 132 ? 17.744  5.730   -4.598  1.00 98.34 132 A 1 
ATOM   1049 O O   . GLN A 1 132 ? 18.085  4.656   -5.105  1.00 98.10 132 A 1 
ATOM   1050 C CB  . GLN A 1 132 ? 17.807  6.035   -2.097  1.00 98.14 132 A 1 
ATOM   1051 C CG  . GLN A 1 132 ? 18.610  6.384   -0.833  1.00 96.69 132 A 1 
ATOM   1052 C CD  . GLN A 1 132 ? 20.035  5.834   -0.852  1.00 95.86 132 A 1 
ATOM   1053 O OE1 . GLN A 1 132 ? 20.266  4.629   -0.941  1.00 88.23 132 A 1 
ATOM   1054 N NE2 . GLN A 1 132 ? 21.016  6.691   -0.796  1.00 86.72 132 A 1 
ATOM   1055 N N   . PHE A 1 133 ? 16.714  6.439   -5.067  1.00 98.48 133 A 1 
ATOM   1056 C CA  . PHE A 1 133 ? 15.851  6.017   -6.165  1.00 98.58 133 A 1 
ATOM   1057 C C   . PHE A 1 133 ? 16.438  6.297   -7.555  1.00 98.55 133 A 1 
ATOM   1058 O O   . PHE A 1 133 ? 15.856  5.851   -8.547  1.00 98.21 133 A 1 
ATOM   1059 C CB  . PHE A 1 133 ? 14.461  6.654   -6.005  1.00 98.41 133 A 1 
ATOM   1060 C CG  . PHE A 1 133 ? 13.685  6.282   -4.753  1.00 98.36 133 A 1 
ATOM   1061 C CD1 . PHE A 1 133 ? 13.801  5.010   -4.158  1.00 97.52 133 A 1 
ATOM   1062 C CD2 . PHE A 1 133 ? 12.786  7.215   -4.198  1.00 97.28 133 A 1 
ATOM   1063 C CE1 . PHE A 1 133 ? 13.038  4.680   -3.020  1.00 96.70 133 A 1 
ATOM   1064 C CE2 . PHE A 1 133 ? 12.021  6.891   -3.069  1.00 96.58 133 A 1 
ATOM   1065 C CZ  . PHE A 1 133 ? 12.149  5.623   -2.482  1.00 97.13 133 A 1 
ATOM   1066 N N   . ALA A 1 134 ? 17.587  6.966   -7.651  1.00 98.64 134 A 1 
ATOM   1067 C CA  . ALA A 1 134 ? 18.235  7.320   -8.910  1.00 98.53 134 A 1 
ATOM   1068 C C   . ALA A 1 134 ? 18.326  6.179   -9.948  1.00 98.57 134 A 1 
ATOM   1069 O O   . ALA A 1 134 ? 18.095  6.452   -11.128 1.00 98.04 134 A 1 
ATOM   1070 C CB  . ALA A 1 134 ? 19.617  7.921   -8.615  1.00 98.12 134 A 1 
ATOM   1071 N N   . PRO A 1 135 ? 18.571  4.905   -9.574  1.00 98.42 135 A 1 
ATOM   1072 C CA  . PRO A 1 135 ? 18.586  3.795   -10.532 1.00 98.17 135 A 1 
ATOM   1073 C C   . PRO A 1 135 ? 17.256  3.563   -11.266 1.00 98.29 135 A 1 
ATOM   1074 O O   . PRO A 1 135 ? 17.262  2.927   -12.317 1.00 97.55 135 A 1 
ATOM   1075 C CB  . PRO A 1 135 ? 18.977  2.556   -9.724  1.00 97.38 135 A 1 
ATOM   1076 C CG  . PRO A 1 135 ? 19.738  3.128   -8.537  1.00 95.47 135 A 1 
ATOM   1077 C CD  . PRO A 1 135 ? 18.990  4.423   -8.264  1.00 97.70 135 A 1 
ATOM   1078 N N   . PHE A 1 136 ? 16.145  4.061   -10.733 1.00 98.56 136 A 1 
ATOM   1079 C CA  . PHE A 1 136 ? 14.809  3.912   -11.319 1.00 98.55 136 A 1 
ATOM   1080 C C   . PHE A 1 136 ? 14.343  5.162   -12.085 1.00 98.53 136 A 1 
ATOM   1081 O O   . PHE A 1 136 ? 13.366  5.101   -12.825 1.00 98.01 136 A 1 
ATOM   1082 C CB  . PHE A 1 136 ? 13.810  3.587   -10.204 1.00 98.46 136 A 1 
ATOM   1083 C CG  . PHE A 1 136 ? 14.250  2.503   -9.252  1.00 98.48 136 A 1 
ATOM   1084 C CD1 . PHE A 1 136 ? 14.575  1.222   -9.723  1.00 97.91 136 A 1 
ATOM   1085 C CD2 . PHE A 1 136 ? 14.367  2.786   -7.874  1.00 97.89 136 A 1 
ATOM   1086 C CE1 . PHE A 1 136 ? 15.010  0.219   -8.838  1.00 97.35 136 A 1 
ATOM   1087 C CE2 . PHE A 1 136 ? 14.800  1.788   -6.979  1.00 97.31 136 A 1 
ATOM   1088 C CZ  . PHE A 1 136 ? 15.125  0.507   -7.465  1.00 97.60 136 A 1 
ATOM   1089 N N   . LEU A 1 137 ? 15.017  6.285   -11.897 1.00 98.54 137 A 1 
ATOM   1090 C CA  . LEU A 1 137 ? 14.572  7.595   -12.352 1.00 98.58 137 A 1 
ATOM   1091 C C   . LEU A 1 137 ? 15.383  8.075   -13.560 1.00 98.36 137 A 1 
ATOM   1092 O O   . LEU A 1 137 ? 16.582  7.853   -13.667 1.00 97.87 137 A 1 
ATOM   1093 C CB  . LEU A 1 137 ? 14.657  8.595   -11.181 1.00 98.46 137 A 1 
ATOM   1094 C CG  . LEU A 1 137 ? 13.775  8.265   -9.958  1.00 98.21 137 A 1 
ATOM   1095 C CD1 . LEU A 1 137 ? 13.978  9.324   -8.878  1.00 97.73 137 A 1 
ATOM   1096 C CD2 . LEU A 1 137 ? 12.290  8.217   -10.300 1.00 97.53 137 A 1 
ATOM   1097 N N   . SER A 1 138 ? 14.718  8.796   -14.467 1.00 98.41 138 A 1 
ATOM   1098 C CA  . SER A 1 138 ? 15.413  9.607   -15.462 1.00 98.29 138 A 1 
ATOM   1099 C C   . SER A 1 138 ? 16.101  10.803  -14.791 1.00 98.46 138 A 1 
ATOM   1100 O O   . SER A 1 138 ? 15.687  11.237  -13.719 1.00 98.05 138 A 1 
ATOM   1101 C CB  . SER A 1 138 ? 14.451  10.086  -16.549 1.00 97.79 138 A 1 
ATOM   1102 O OG  . SER A 1 138 ? 13.535  11.040  -16.044 1.00 96.18 138 A 1 
ATOM   1103 N N   . GLN A 1 139 ? 17.098  11.400  -15.448 1.00 98.29 139 A 1 
ATOM   1104 C CA  . GLN A 1 139 ? 17.799  12.565  -14.892 1.00 98.08 139 A 1 
ATOM   1105 C C   . GLN A 1 139 ? 16.841  13.729  -14.574 1.00 98.11 139 A 1 
ATOM   1106 O O   . GLN A 1 139 ? 16.939  14.338  -13.513 1.00 97.68 139 A 1 
ATOM   1107 C CB  . GLN A 1 139 ? 18.905  12.998  -15.875 1.00 97.63 139 A 1 
ATOM   1108 C CG  . GLN A 1 139 ? 19.824  14.072  -15.268 1.00 89.17 139 A 1 
ATOM   1109 C CD  . GLN A 1 139 ? 20.555  13.584  -14.012 1.00 83.17 139 A 1 
ATOM   1110 O OE1 . GLN A 1 139 ? 20.872  12.415  -13.868 1.00 76.50 139 A 1 
ATOM   1111 N NE2 . GLN A 1 139 ? 20.827  14.452  -13.066 1.00 72.92 139 A 1 
ATOM   1112 N N   . ASN A 1 140 ? 15.866  13.999  -15.453 1.00 98.12 140 A 1 
ATOM   1113 C CA  . ASN A 1 140 ? 14.859  15.036  -15.215 1.00 97.95 140 A 1 
ATOM   1114 C C   . ASN A 1 140 ? 13.961  14.699  -14.015 1.00 98.32 140 A 1 
ATOM   1115 O O   . ASN A 1 140 ? 13.576  15.586  -13.255 1.00 97.88 140 A 1 
ATOM   1116 C CB  . ASN A 1 140 ? 14.001  15.214  -16.478 1.00 96.82 140 A 1 
ATOM   1117 C CG  . ASN A 1 140 ? 14.755  15.808  -17.655 1.00 82.71 140 A 1 
ATOM   1118 O OD1 . ASN A 1 140 ? 15.898  16.190  -17.590 1.00 70.92 140 A 1 
ATOM   1119 N ND2 . ASN A 1 140 ? 14.113  15.889  -18.798 1.00 71.64 140 A 1 
ATOM   1120 N N   . ALA A 1 141 ? 13.631  13.425  -13.827 1.00 98.35 141 A 1 
ATOM   1121 C CA  . ALA A 1 141 ? 12.852  12.981  -12.679 1.00 98.54 141 A 1 
ATOM   1122 C C   . ALA A 1 141 ? 13.644  13.132  -11.372 1.00 98.50 141 A 1 
ATOM   1123 O O   . ALA A 1 141 ? 13.071  13.565  -10.380 1.00 98.39 141 A 1 
ATOM   1124 C CB  . ALA A 1 141 ? 12.381  11.542  -12.908 1.00 98.57 141 A 1 
ATOM   1125 N N   . ILE A 1 142 ? 14.951  12.852  -11.380 1.00 98.58 142 A 1 
ATOM   1126 C CA  . ILE A 1 142 ? 15.833  13.069  -10.224 1.00 98.42 142 A 1 
ATOM   1127 C C   . ILE A 1 142 ? 15.842  14.549  -9.817  1.00 98.18 142 A 1 
ATOM   1128 O O   . ILE A 1 142 ? 15.608  14.851  -8.652  1.00 97.74 142 A 1 
ATOM   1129 C CB  . ILE A 1 142 ? 17.268  12.554  -10.512 1.00 98.37 142 A 1 
ATOM   1130 C CG1 . ILE A 1 142 ? 17.278  11.023  -10.664 1.00 97.64 142 A 1 
ATOM   1131 C CG2 . ILE A 1 142 ? 18.247  12.976  -9.397  1.00 97.61 142 A 1 
ATOM   1132 C CD1 . ILE A 1 142 ? 18.576  10.464  -11.276 1.00 95.81 142 A 1 
ATOM   1133 N N   . GLU A 1 143 ? 16.065  15.456  -10.761 1.00 98.17 143 A 1 
ATOM   1134 C CA  . GLU A 1 143 ? 16.059  16.906  -10.494 1.00 97.73 143 A 1 
ATOM   1135 C C   . GLU A 1 143 ? 14.718  17.370  -9.903  1.00 97.60 143 A 1 
ATOM   1136 O O   . GLU A 1 143 ? 14.670  18.053  -8.884  1.00 97.07 143 A 1 
ATOM   1137 C CB  . GLU A 1 143 ? 16.322  17.664  -11.812 1.00 97.38 143 A 1 
ATOM   1138 C CG  . GLU A 1 143 ? 17.794  17.631  -12.263 1.00 90.21 143 A 1 
ATOM   1139 C CD  . GLU A 1 143 ? 18.693  18.632  -11.511 1.00 82.36 143 A 1 
ATOM   1140 O OE1 . GLU A 1 143 ? 19.814  18.211  -11.145 1.00 74.58 143 A 1 
ATOM   1141 O OE2 . GLU A 1 143 ? 18.258  19.780  -11.315 1.00 75.23 143 A 1 
ATOM   1142 N N   . SER A 1 144 ? 13.614  16.937  -10.501 1.00 97.78 144 A 1 
ATOM   1143 C CA  . SER A 1 144 ? 12.274  17.289  -10.019 1.00 97.85 144 A 1 
ATOM   1144 C C   . SER A 1 144 ? 11.983  16.688  -8.637  1.00 97.71 144 A 1 
ATOM   1145 O O   . SER A 1 144 ? 11.442  17.369  -7.764  1.00 97.37 144 A 1 
ATOM   1146 C CB  . SER A 1 144 ? 11.239  16.830  -11.043 1.00 97.86 144 A 1 
ATOM   1147 O OG  . SER A 1 144 ? 9.971   17.385  -10.757 1.00 93.04 144 A 1 
ATOM   1148 N N   . PHE A 1 145 ? 12.381  15.437  -8.400  1.00 98.05 145 A 1 
ATOM   1149 C CA  . PHE A 1 145 ? 12.216  14.769  -7.108  1.00 98.06 145 A 1 
ATOM   1150 C C   . PHE A 1 145 ? 12.991  15.497  -6.005  1.00 97.79 145 A 1 
ATOM   1151 O O   . PHE A 1 145 ? 12.451  15.713  -4.922  1.00 97.19 145 A 1 
ATOM   1152 C CB  . PHE A 1 145 ? 12.647  13.299  -7.221  1.00 98.06 145 A 1 
ATOM   1153 C CG  . PHE A 1 145 ? 12.123  12.389  -6.127  1.00 98.19 145 A 1 
ATOM   1154 C CD1 . PHE A 1 145 ? 12.468  12.590  -4.779  1.00 97.52 145 A 1 
ATOM   1155 C CD2 . PHE A 1 145 ? 11.253  11.327  -6.450  1.00 97.30 145 A 1 
ATOM   1156 C CE1 . PHE A 1 145 ? 11.933  11.777  -3.767  1.00 96.77 145 A 1 
ATOM   1157 C CE2 . PHE A 1 145 ? 10.721  10.503  -5.443  1.00 96.69 145 A 1 
ATOM   1158 C CZ  . PHE A 1 145 ? 11.055  10.732  -4.097  1.00 97.33 145 A 1 
ATOM   1159 N N   . LYS A 1 146 ? 14.226  15.925  -6.288  1.00 97.75 146 A 1 
ATOM   1160 C CA  . LYS A 1 146 ? 15.056  16.689  -5.343  1.00 97.22 146 A 1 
ATOM   1161 C C   . LYS A 1 146 ? 14.403  18.005  -4.906  1.00 96.76 146 A 1 
ATOM   1162 O O   . LYS A 1 146 ? 14.633  18.451  -3.784  1.00 96.11 146 A 1 
ATOM   1163 C CB  . LYS A 1 146 ? 16.423  16.983  -5.969  1.00 97.17 146 A 1 
ATOM   1164 C CG  . LYS A 1 146 ? 17.329  15.755  -5.950  1.00 95.40 146 A 1 
ATOM   1165 C CD  . LYS A 1 146 ? 18.670  16.068  -6.624  1.00 93.25 146 A 1 
ATOM   1166 C CE  . LYS A 1 146 ? 19.598  14.864  -6.491  1.00 88.63 146 A 1 
ATOM   1167 N NZ  . LYS A 1 146 ? 20.985  15.220  -6.822  1.00 82.98 146 A 1 
ATOM   1168 N N   . HIS A 1 147 ? 13.579  18.610  -5.767  1.00 96.71 147 A 1 
ATOM   1169 C CA  . HIS A 1 147 ? 12.877  19.843  -5.436  1.00 96.43 147 A 1 
ATOM   1170 C C   . HIS A 1 147 ? 11.720  19.619  -4.451  1.00 96.58 147 A 1 
ATOM   1171 O O   . HIS A 1 147 ? 11.629  20.339  -3.460  1.00 95.44 147 A 1 
ATOM   1172 C CB  . HIS A 1 147 ? 12.406  20.516  -6.727  1.00 95.84 147 A 1 
ATOM   1173 C CG  . HIS A 1 147 ? 11.688  21.805  -6.454  1.00 91.02 147 A 1 
ATOM   1174 N ND1 . HIS A 1 147 ? 12.236  22.947  -5.899  1.00 79.76 147 A 1 
ATOM   1175 C CD2 . HIS A 1 147 ? 10.351  22.061  -6.642  1.00 80.05 147 A 1 
ATOM   1176 C CE1 . HIS A 1 147 ? 11.259  23.843  -5.764  1.00 80.48 147 A 1 
ATOM   1177 N NE2 . HIS A 1 147 ? 10.107  23.338  -6.204  1.00 82.17 147 A 1 
ATOM   1178 N N   . GLY A 1 148 ? 10.851  18.617  -4.701  1.00 96.94 148 A 1 
ATOM   1179 C CA  . GLY A 1 148 ? 9.621   18.461  -3.912  1.00 97.01 148 A 1 
ATOM   1180 C C   . GLY A 1 148 ? 9.050   17.046  -3.803  1.00 97.51 148 A 1 
ATOM   1181 O O   . GLY A 1 148 ? 7.937   16.882  -3.300  1.00 97.09 148 A 1 
ATOM   1182 N N   . GLY A 1 149 ? 9.757   16.021  -4.281  1.00 97.40 149 A 1 
ATOM   1183 C CA  . GLY A 1 149 ? 9.265   14.640  -4.262  1.00 97.68 149 A 1 
ATOM   1184 C C   . GLY A 1 149 ? 8.211   14.327  -5.335  1.00 98.05 149 A 1 
ATOM   1185 O O   . GLY A 1 149 ? 7.588   13.269  -5.287  1.00 97.81 149 A 1 
ATOM   1186 N N   . TYR A 1 150 ? 8.018   15.220  -6.299  1.00 98.20 150 A 1 
ATOM   1187 C CA  . TYR A 1 150 ? 7.139   15.034  -7.458  1.00 98.33 150 A 1 
ATOM   1188 C C   . TYR A 1 150 ? 7.945   15.022  -8.760  1.00 98.40 150 A 1 
ATOM   1189 O O   . TYR A 1 150 ? 9.008   15.638  -8.850  1.00 98.21 150 A 1 
ATOM   1190 C CB  . TYR A 1 150 ? 6.051   16.115  -7.476  1.00 98.09 150 A 1 
ATOM   1191 C CG  . TYR A 1 150 ? 6.555   17.539  -7.570  1.00 98.10 150 A 1 
ATOM   1192 C CD1 . TYR A 1 150 ? 6.571   18.366  -6.420  1.00 97.50 150 A 1 
ATOM   1193 C CD2 . TYR A 1 150 ? 6.989   18.067  -8.793  1.00 97.40 150 A 1 
ATOM   1194 C CE1 . TYR A 1 150 ? 7.000   19.695  -6.499  1.00 96.99 150 A 1 
ATOM   1195 C CE2 . TYR A 1 150 ? 7.429   19.401  -8.887  1.00 97.01 150 A 1 
ATOM   1196 C CZ  . TYR A 1 150 ? 7.432   20.212  -7.741  1.00 97.31 150 A 1 
ATOM   1197 O OH  . TYR A 1 150 ? 7.839   21.510  -7.838  1.00 96.47 150 A 1 
ATOM   1198 N N   . TYR A 1 151 ? 7.465   14.315  -9.778  1.00 98.68 151 A 1 
ATOM   1199 C CA  . TYR A 1 151 ? 8.172   14.189  -11.053 1.00 98.70 151 A 1 
ATOM   1200 C C   . TYR A 1 151 ? 7.297   13.559  -12.144 1.00 98.87 151 A 1 
ATOM   1201 O O   . TYR A 1 151 ? 6.196   13.084  -11.889 1.00 98.78 151 A 1 
ATOM   1202 C CB  . TYR A 1 151 ? 9.448   13.357  -10.857 1.00 98.69 151 A 1 
ATOM   1203 C CG  . TYR A 1 151 ? 9.214   11.917  -10.441 1.00 98.77 151 A 1 
ATOM   1204 C CD1 . TYR A 1 151 ? 9.006   11.583  -9.084  1.00 98.57 151 A 1 
ATOM   1205 C CD2 . TYR A 1 151 ? 9.206   10.900  -11.406 1.00 98.45 151 A 1 
ATOM   1206 C CE1 . TYR A 1 151 ? 8.791   10.254  -8.699  1.00 98.38 151 A 1 
ATOM   1207 C CE2 . TYR A 1 151 ? 8.998   9.565   -11.035 1.00 98.41 151 A 1 
ATOM   1208 C CZ  . TYR A 1 151 ? 8.790   9.248   -9.677  1.00 98.66 151 A 1 
ATOM   1209 O OH  . TYR A 1 151 ? 8.585   7.945   -9.316  1.00 98.47 151 A 1 
ATOM   1210 N N   . THR A 1 152 ? 7.831   13.505  -13.351 1.00 98.86 152 A 1 
ATOM   1211 C CA  . THR A 1 152 ? 7.247   12.742  -14.463 1.00 98.81 152 A 1 
ATOM   1212 C C   . THR A 1 152 ? 8.296   11.845  -15.111 1.00 98.71 152 A 1 
ATOM   1213 O O   . THR A 1 152 ? 9.479   12.182  -15.153 1.00 98.37 152 A 1 
ATOM   1214 C CB  . THR A 1 152 ? 6.610   13.643  -15.530 1.00 98.38 152 A 1 
ATOM   1215 O OG1 . THR A 1 152 ? 7.579   14.385  -16.231 1.00 95.23 152 A 1 
ATOM   1216 C CG2 . THR A 1 152 ? 5.625   14.644  -14.946 1.00 95.55 152 A 1 
ATOM   1217 N N   . MET A 1 153 ? 7.852   10.720  -15.671 1.00 98.66 153 A 1 
ATOM   1218 C CA  . MET A 1 153 ? 8.661   9.876   -16.554 1.00 98.54 153 A 1 
ATOM   1219 C C   . MET A 1 153 ? 7.778   9.284   -17.656 1.00 98.61 153 A 1 
ATOM   1220 O O   . MET A 1 153 ? 6.678   8.822   -17.356 1.00 98.25 153 A 1 
ATOM   1221 C CB  . MET A 1 153 ? 9.331   8.728   -15.792 1.00 97.43 153 A 1 
ATOM   1222 C CG  . MET A 1 153 ? 10.424  9.204   -14.831 1.00 93.00 153 A 1 
ATOM   1223 S SD  . MET A 1 153 ? 11.481  7.869   -14.209 1.00 94.96 153 A 1 
ATOM   1224 C CE  . MET A 1 153 ? 10.290  6.853   -13.313 1.00 88.75 153 A 1 
ATOM   1225 N N   . PRO A 1 154 ? 8.238   9.224   -18.911 1.00 98.43 154 A 1 
ATOM   1226 C CA  . PRO A 1 154 ? 7.508   8.503   -19.941 1.00 98.18 154 A 1 
ATOM   1227 C C   . PRO A 1 154 ? 7.538   6.994   -19.669 1.00 98.22 154 A 1 
ATOM   1228 O O   . PRO A 1 154 ? 8.588   6.437   -19.318 1.00 97.75 154 A 1 
ATOM   1229 C CB  . PRO A 1 154 ? 8.213   8.869   -21.254 1.00 97.32 154 A 1 
ATOM   1230 C CG  . PRO A 1 154 ? 9.652   9.151   -20.812 1.00 94.34 154 A 1 
ATOM   1231 C CD  . PRO A 1 154 ? 9.501   9.737   -19.409 1.00 97.48 154 A 1 
ATOM   1232 N N   . PHE A 1 155 ? 6.414   6.316   -19.859 1.00 97.99 155 A 1 
ATOM   1233 C CA  . PHE A 1 155 ? 6.402   4.864   -19.865 1.00 97.81 155 A 1 
ATOM   1234 C C   . PHE A 1 155 ? 7.228   4.340   -21.053 1.00 97.59 155 A 1 
ATOM   1235 O O   . PHE A 1 155 ? 7.174   4.916   -22.143 1.00 96.73 155 A 1 
ATOM   1236 C CB  . PHE A 1 155 ? 4.973   4.323   -19.913 1.00 97.93 155 A 1 
ATOM   1237 C CG  . PHE A 1 155 ? 4.247   4.350   -18.584 1.00 98.24 155 A 1 
ATOM   1238 C CD1 . PHE A 1 155 ? 4.367   3.262   -17.698 1.00 97.81 155 A 1 
ATOM   1239 C CD2 . PHE A 1 155 ? 3.442   5.444   -18.236 1.00 97.73 155 A 1 
ATOM   1240 C CE1 . PHE A 1 155 ? 3.680   3.276   -16.475 1.00 97.52 155 A 1 
ATOM   1241 C CE2 . PHE A 1 155 ? 2.757   5.458   -17.016 1.00 97.50 155 A 1 
ATOM   1242 C CZ  . PHE A 1 155 ? 2.873   4.372   -16.132 1.00 97.96 155 A 1 
ATOM   1243 N N   . PRO A 1 156 ? 7.966   3.226   -20.900 1.00 97.35 156 A 1 
ATOM   1244 C CA  . PRO A 1 156 ? 8.767   2.661   -21.976 1.00 96.61 156 A 1 
ATOM   1245 C C   . PRO A 1 156 ? 7.933   2.264   -23.204 1.00 96.39 156 A 1 
ATOM   1246 O O   . PRO A 1 156 ? 6.949   1.528   -23.094 1.00 95.00 156 A 1 
ATOM   1247 C CB  . PRO A 1 156 ? 9.465   1.447   -21.361 1.00 95.68 156 A 1 
ATOM   1248 C CG  . PRO A 1 156 ? 9.526   1.773   -19.875 1.00 94.30 156 A 1 
ATOM   1249 C CD  . PRO A 1 156 ? 8.228   2.534   -19.647 1.00 96.81 156 A 1 
ATOM   1250 N N   . ALA A 1 157 ? 8.348   2.687   -24.390 1.00 93.90 157 A 1 
ATOM   1251 C CA  . ALA A 1 157 ? 7.621   2.420   -25.635 1.00 92.54 157 A 1 
ATOM   1252 C C   . ALA A 1 157 ? 7.467   0.918   -25.961 1.00 92.54 157 A 1 
ATOM   1253 O O   . ALA A 1 157 ? 6.490   0.522   -26.593 1.00 89.19 157 A 1 
ATOM   1254 C CB  . ALA A 1 157 ? 8.334   3.168   -26.766 1.00 89.90 157 A 1 
ATOM   1255 N N   . HIS A 1 158 ? 8.396   0.075   -25.502 1.00 91.88 158 A 1 
ATOM   1256 C CA  . HIS A 1 158 ? 8.364   -1.375  -25.735 1.00 91.33 158 A 1 
ATOM   1257 C C   . HIS A 1 158 ? 7.182   -2.099  -25.053 1.00 92.51 158 A 1 
ATOM   1258 O O   . HIS A 1 158 ? 6.921   -3.254  -25.365 1.00 90.63 158 A 1 
ATOM   1259 C CB  . HIS A 1 158 ? 9.707   -1.994  -25.318 1.00 88.78 158 A 1 
ATOM   1260 C CG  . HIS A 1 158 ? 9.970   -1.951  -23.840 1.00 84.13 158 A 1 
ATOM   1261 N ND1 . HIS A 1 158 ? 10.889  -1.136  -23.198 1.00 73.58 158 A 1 
ATOM   1262 C CD2 . HIS A 1 158 ? 9.397   -2.726  -22.859 1.00 73.26 158 A 1 
ATOM   1263 C CE1 . HIS A 1 158 ? 10.861  -1.423  -21.886 1.00 71.44 158 A 1 
ATOM   1264 N NE2 . HIS A 1 158 ? 9.963   -2.376  -21.652 1.00 73.20 158 A 1 
ATOM   1265 N N   . LEU A 1 159 ? 6.438   -1.417  -24.183 1.00 94.71 159 A 1 
ATOM   1266 C CA  . LEU A 1 159 ? 5.235   -1.954  -23.537 1.00 94.65 159 A 1 
ATOM   1267 C C   . LEU A 1 159 ? 4.016   -2.038  -24.480 1.00 93.89 159 A 1 
ATOM   1268 O O   . LEU A 1 159 ? 2.932   -2.428  -24.058 1.00 90.38 159 A 1 
ATOM   1269 C CB  . LEU A 1 159 ? 4.912   -1.106  -22.294 1.00 94.62 159 A 1 
ATOM   1270 C CG  . LEU A 1 159 ? 5.992   -1.118  -21.198 1.00 95.00 159 A 1 
ATOM   1271 C CD1 . LEU A 1 159 ? 5.599   -0.129  -20.097 1.00 94.22 159 A 1 
ATOM   1272 C CD2 . LEU A 1 159 ? 6.161   -2.502  -20.564 1.00 94.22 159 A 1 
ATOM   1273 N N   . GLY A 1 160 ? 4.166   -1.666  -25.748 1.00 93.42 160 A 1 
ATOM   1274 C CA  . GLY A 1 160 ? 3.078   -1.721  -26.732 1.00 93.20 160 A 1 
ATOM   1275 C C   . GLY A 1 160 ? 2.106   -0.537  -26.654 1.00 94.10 160 A 1 
ATOM   1276 O O   . GLY A 1 160 ? 0.976   -0.626  -27.152 1.00 90.54 160 A 1 
ATOM   1277 N N   . ILE A 1 161 ? 2.533   0.566   -26.059 1.00 94.52 161 A 1 
ATOM   1278 C CA  . ILE A 1 161 ? 1.755   1.799   -25.924 1.00 94.56 161 A 1 
ATOM   1279 C C   . ILE A 1 161 ? 1.517   2.426   -27.308 1.00 94.74 161 A 1 
ATOM   1280 O O   . ILE A 1 161 ? 2.431   2.543   -28.115 1.00 92.25 161 A 1 
ATOM   1281 C CB  . ILE A 1 161 ? 2.480   2.771   -24.961 1.00 92.08 161 A 1 
ATOM   1282 C CG1 . ILE A 1 161 ? 2.623   2.131   -23.554 1.00 85.15 161 A 1 
ATOM   1283 C CG2 . ILE A 1 161 ? 1.728   4.103   -24.849 1.00 82.84 161 A 1 
ATOM   1284 C CD1 . ILE A 1 161 ? 3.603   2.880   -22.648 1.00 82.76 161 A 1 
ATOM   1285 N N   . LYS A 1 162 ? 0.260   2.834   -27.561 1.00 93.99 162 A 1 
ATOM   1286 C CA  . LYS A 1 162 ? -0.170  3.421   -28.840 1.00 94.09 162 A 1 
ATOM   1287 C C   . LYS A 1 162 ? -0.266  4.946   -28.799 1.00 94.22 162 A 1 
ATOM   1288 O O   . LYS A 1 162 ? -0.274  5.579   -29.857 1.00 90.66 162 A 1 
ATOM   1289 C CB  . LYS A 1 162 ? -1.519  2.825   -29.248 1.00 92.61 162 A 1 
ATOM   1290 C CG  . LYS A 1 162 ? -1.479  1.316   -29.557 1.00 89.73 162 A 1 
ATOM   1291 C CD  . LYS A 1 162 ? -0.639  1.009   -30.796 1.00 81.78 162 A 1 
ATOM   1292 C CE  . LYS A 1 162 ? -0.742  -0.485  -31.133 1.00 75.82 162 A 1 
ATOM   1293 N NZ  . LYS A 1 162 ? 0.069   -0.830  -32.319 1.00 65.95 162 A 1 
ATOM   1294 N N   . VAL A 1 163 ? -0.344  5.524   -27.616 1.00 94.64 163 A 1 
ATOM   1295 C CA  . VAL A 1 163 ? -0.367  6.966   -27.369 1.00 94.78 163 A 1 
ATOM   1296 C C   . VAL A 1 163 ? 0.731   7.258   -26.351 1.00 95.63 163 A 1 
ATOM   1297 O O   . VAL A 1 163 ? 0.830   6.497   -25.393 1.00 94.06 163 A 1 
ATOM   1298 C CB  . VAL A 1 163 ? -1.744  7.423   -26.836 1.00 91.95 163 A 1 
ATOM   1299 C CG1 . VAL A 1 163 ? -1.789  8.925   -26.583 1.00 81.82 163 A 1 
ATOM   1300 C CG2 . VAL A 1 163 ? -2.860  7.090   -27.829 1.00 82.88 163 A 1 
ATOM   1301 N N   . PRO A 1 164 ? 1.535   8.323   -26.510 1.00 96.51 164 A 1 
ATOM   1302 C CA  . PRO A 1 164 ? 2.552   8.667   -25.519 1.00 96.61 164 A 1 
ATOM   1303 C C   . PRO A 1 164 ? 1.936   8.757   -24.117 1.00 97.16 164 A 1 
ATOM   1304 O O   . PRO A 1 164 ? 1.040   9.563   -23.870 1.00 96.35 164 A 1 
ATOM   1305 C CB  . PRO A 1 164 ? 3.149   9.998   -25.979 1.00 95.47 164 A 1 
ATOM   1306 C CG  . PRO A 1 164 ? 2.909   9.995   -27.489 1.00 93.16 164 A 1 
ATOM   1307 C CD  . PRO A 1 164 ? 1.577   9.266   -27.624 1.00 95.64 164 A 1 
ATOM   1308 N N   . LEU A 1 165 ? 2.395   7.891   -23.229 1.00 97.65 165 A 1 
ATOM   1309 C CA  . LEU A 1 165 ? 1.866   7.752   -21.873 1.00 97.96 165 A 1 
ATOM   1310 C C   . LEU A 1 165 ? 2.964   8.079   -20.869 1.00 98.03 165 A 1 
ATOM   1311 O O   . LEU A 1 165 ? 4.084   7.584   -20.989 1.00 97.90 165 A 1 
ATOM   1312 C CB  . LEU A 1 165 ? 1.303   6.334   -21.691 1.00 97.75 165 A 1 
ATOM   1313 C CG  . LEU A 1 165 ? 0.671   6.076   -20.312 1.00 97.22 165 A 1 
ATOM   1314 C CD1 . LEU A 1 165 ? -0.588  6.906   -20.097 1.00 96.40 165 A 1 
ATOM   1315 C CD2 . LEU A 1 165 ? 0.290   4.599   -20.185 1.00 96.36 165 A 1 
ATOM   1316 N N   . ASN A 1 166 ? 2.627   8.872   -19.860 1.00 98.36 166 A 1 
ATOM   1317 C CA  . ASN A 1 166 ? 3.556   9.326   -18.840 1.00 98.52 166 A 1 
ATOM   1318 C C   . ASN A 1 166 ? 3.110   8.876   -17.452 1.00 98.68 166 A 1 
ATOM   1319 O O   . ASN A 1 166 ? 1.933   8.951   -17.114 1.00 98.48 166 A 1 
ATOM   1320 C CB  . ASN A 1 166 ? 3.698   10.850  -18.917 1.00 98.42 166 A 1 
ATOM   1321 C CG  . ASN A 1 166 ? 4.210   11.319  -20.270 1.00 98.27 166 A 1 
ATOM   1322 O OD1 . ASN A 1 166 ? 5.407   11.369  -20.527 1.00 93.52 166 A 1 
ATOM   1323 N ND2 . ASN A 1 166 ? 3.319   11.653  -21.181 1.00 92.90 166 A 1 
ATOM   1324 N N   . ALA A 1 167 ? 4.062   8.444   -16.635 1.00 98.69 167 A 1 
ATOM   1325 C CA  . ALA A 1 167 ? 3.888   8.376   -15.196 1.00 98.76 167 A 1 
ATOM   1326 C C   . ALA A 1 167 ? 4.066   9.773   -14.617 1.00 98.76 167 A 1 
ATOM   1327 O O   . ALA A 1 167 ? 5.058   10.444  -14.908 1.00 98.67 167 A 1 
ATOM   1328 C CB  . ALA A 1 167 ? 4.899   7.386   -14.616 1.00 98.55 167 A 1 
ATOM   1329 N N   . VAL A 1 168 ? 3.119   10.224  -13.800 1.00 98.87 168 A 1 
ATOM   1330 C CA  . VAL A 1 168 ? 3.180   11.493  -13.079 1.00 98.89 168 A 1 
ATOM   1331 C C   . VAL A 1 168 ? 3.013   11.193  -11.599 1.00 98.84 168 A 1 
ATOM   1332 O O   . VAL A 1 168 ? 1.998   10.633  -11.200 1.00 98.80 168 A 1 
ATOM   1333 C CB  . VAL A 1 168 ? 2.102   12.474  -13.565 1.00 98.80 168 A 1 
ATOM   1334 C CG1 . VAL A 1 168 ? 2.176   13.803  -12.813 1.00 98.41 168 A 1 
ATOM   1335 C CG2 . VAL A 1 168 ? 2.243   12.757  -15.066 1.00 98.43 168 A 1 
ATOM   1336 N N   . VAL A 1 169 ? 4.000   11.550  -10.790 1.00 98.89 169 A 1 
ATOM   1337 C CA  . VAL A 1 169 ? 3.962   11.386  -9.339  1.00 98.84 169 A 1 
ATOM   1338 C C   . VAL A 1 169 ? 3.732   12.733  -8.686  1.00 98.82 169 A 1 
ATOM   1339 O O   . VAL A 1 169 ? 4.480   13.672  -8.935  1.00 98.62 169 A 1 
ATOM   1340 C CB  . VAL A 1 169 ? 5.237   10.702  -8.821  1.00 98.71 169 A 1 
ATOM   1341 C CG1 . VAL A 1 169 ? 5.298   10.664  -7.292  1.00 97.99 169 A 1 
ATOM   1342 C CG2 . VAL A 1 169 ? 5.299   9.260   -9.335  1.00 98.01 169 A 1 
ATOM   1343 N N   . LEU A 1 170 ? 2.706   12.817  -7.842  1.00 98.78 170 A 1 
ATOM   1344 C CA  . LEU A 1 170 ? 2.437   13.963  -6.985  1.00 98.77 170 A 1 
ATOM   1345 C C   . LEU A 1 170 ? 2.808   13.639  -5.540  1.00 98.62 170 A 1 
ATOM   1346 O O   . LEU A 1 170 ? 2.433   12.587  -5.015  1.00 98.27 170 A 1 
ATOM   1347 C CB  . LEU A 1 170 ? 0.966   14.388  -7.090  1.00 98.68 170 A 1 
ATOM   1348 C CG  . LEU A 1 170 ? 0.513   14.873  -8.481  1.00 98.31 170 A 1 
ATOM   1349 C CD1 . LEU A 1 170 ? -0.952  15.305  -8.413  1.00 97.84 170 A 1 
ATOM   1350 C CD2 . LEU A 1 170 ? 1.333   16.064  -8.974  1.00 97.57 170 A 1 
ATOM   1351 N N   . ASN A 1 171 ? 3.477   14.577  -4.869  1.00 98.41 171 A 1 
ATOM   1352 C CA  . ASN A 1 171 ? 3.742   14.500  -3.441  1.00 98.25 171 A 1 
ATOM   1353 C C   . ASN A 1 171 ? 2.578   15.113  -2.654  1.00 98.12 171 A 1 
ATOM   1354 O O   . ASN A 1 171 ? 2.602   16.285  -2.278  1.00 97.71 171 A 1 
ATOM   1355 C CB  . ASN A 1 171 ? 5.090   15.155  -3.133  1.00 97.83 171 A 1 
ATOM   1356 C CG  . ASN A 1 171 ? 5.442   15.035  -1.659  1.00 97.66 171 A 1 
ATOM   1357 O OD1 . ASN A 1 171 ? 4.750   14.413  -0.867  1.00 95.69 171 A 1 
ATOM   1358 N ND2 . ASN A 1 171 ? 6.537   15.630  -1.255  1.00 94.65 171 A 1 
ATOM   1359 N N   . THR A 1 172 ? 1.537   14.328  -2.392  1.00 98.35 172 A 1 
ATOM   1360 C CA  . THR A 1 172 ? 0.372   14.795  -1.627  1.00 98.22 172 A 1 
ATOM   1361 C C   . THR A 1 172 ? 0.596   14.811  -0.120  1.00 98.05 172 A 1 
ATOM   1362 O O   . THR A 1 172 ? -0.229  15.351  0.601   1.00 97.42 172 A 1 
ATOM   1363 C CB  . THR A 1 172 ? -0.890  14.010  -1.976  1.00 98.12 172 A 1 
ATOM   1364 O OG1 . THR A 1 172 ? -0.655  12.626  -1.868  1.00 97.05 172 A 1 
ATOM   1365 C CG2 . THR A 1 172 ? -1.326  14.302  -3.406  1.00 96.53 172 A 1 
ATOM   1366 N N   . VAL A 1 173 ? 1.737   14.321  0.372   1.00 98.04 173 A 1 
ATOM   1367 C CA  . VAL A 1 173 ? 2.143   14.523  1.778   1.00 97.76 173 A 1 
ATOM   1368 C C   . VAL A 1 173 ? 2.317   16.017  2.079   1.00 97.55 173 A 1 
ATOM   1369 O O   . VAL A 1 173 ? 2.068   16.448  3.196   1.00 97.04 173 A 1 
ATOM   1370 C CB  . VAL A 1 173 ? 3.426   13.745  2.121   1.00 97.48 173 A 1 
ATOM   1371 C CG1 . VAL A 1 173 ? 3.771   13.862  3.609   1.00 96.55 173 A 1 
ATOM   1372 C CG2 . VAL A 1 173 ? 3.293   12.255  1.785   1.00 96.57 173 A 1 
ATOM   1373 N N   . LEU A 1 174 ? 2.621   16.836  1.065   1.00 97.87 174 A 1 
ATOM   1374 C CA  . LEU A 1 174 ? 2.634   18.299  1.183   1.00 97.66 174 A 1 
ATOM   1375 C C   . LEU A 1 174 ? 1.256   18.872  1.561   1.00 97.56 174 A 1 
ATOM   1376 O O   . LEU A 1 174 ? 1.184   19.942  2.147   1.00 97.03 174 A 1 
ATOM   1377 C CB  . LEU A 1 174 ? 3.078   18.929  -0.147  1.00 97.48 174 A 1 
ATOM   1378 C CG  . LEU A 1 174 ? 4.495   18.551  -0.615  1.00 97.07 174 A 1 
ATOM   1379 C CD1 . LEU A 1 174 ? 4.792   19.249  -1.948  1.00 96.48 174 A 1 
ATOM   1380 C CD2 . LEU A 1 174 ? 5.563   18.962  0.389   1.00 96.28 174 A 1 
ATOM   1381 N N   . TYR A 1 175 ? 0.186   18.149  1.253   1.00 97.99 175 A 1 
ATOM   1382 C CA  . TYR A 1 175 ? -1.195  18.594  1.487   1.00 97.93 175 A 1 
ATOM   1383 C C   . TYR A 1 175 ? -1.849  17.926  2.697   1.00 97.89 175 A 1 
ATOM   1384 O O   . TYR A 1 175 ? -2.969  18.274  3.058   1.00 97.10 175 A 1 
ATOM   1385 C CB  . TYR A 1 175 ? -2.017  18.345  0.216   1.00 98.04 175 A 1 
ATOM   1386 C CG  . TYR A 1 175 ? -1.408  18.868  -1.072  1.00 98.25 175 A 1 
ATOM   1387 C CD1 . TYR A 1 175 ? -0.624  20.034  -1.088  1.00 97.91 175 A 1 
ATOM   1388 C CD2 . TYR A 1 175 ? -1.622  18.166  -2.278  1.00 97.91 175 A 1 
ATOM   1389 C CE1 . TYR A 1 175 ? -0.057  20.513  -2.282  1.00 97.86 175 A 1 
ATOM   1390 C CE2 . TYR A 1 175 ? -1.073  18.639  -3.480  1.00 97.81 175 A 1 
ATOM   1391 C CZ  . TYR A 1 175 ? -0.290  19.811  -3.482  1.00 98.14 175 A 1 
ATOM   1392 O OH  . TYR A 1 175 ? 0.239   20.288  -4.642  1.00 97.84 175 A 1 
ATOM   1393 N N   . TYR A 1 176 ? -1.169  16.981  3.326   1.00 97.60 176 A 1 
ATOM   1394 C CA  . TYR A 1 176 ? -1.721  16.191  4.419   1.00 97.46 176 A 1 
ATOM   1395 C C   . TYR A 1 176 ? -2.024  17.071  5.635   1.00 97.14 176 A 1 
ATOM   1396 O O   . TYR A 1 176 ? -1.195  17.882  6.046   1.00 96.46 176 A 1 
ATOM   1397 C CB  . TYR A 1 176 ? -0.752  15.051  4.772   1.00 97.08 176 A 1 
ATOM   1398 C CG  . TYR A 1 176 ? -1.277  14.034  5.757   1.00 96.84 176 A 1 
ATOM   1399 C CD1 . TYR A 1 176 ? -0.410  13.462  6.714   1.00 95.60 176 A 1 
ATOM   1400 C CD2 . TYR A 1 176 ? -2.611  13.591  5.704   1.00 95.48 176 A 1 
ATOM   1401 C CE1 . TYR A 1 176 ? -0.864  12.455  7.589   1.00 94.55 176 A 1 
ATOM   1402 C CE2 . TYR A 1 176 ? -3.082  12.594  6.578   1.00 94.48 176 A 1 
ATOM   1403 C CZ  . TYR A 1 176 ? -2.196  12.024  7.513   1.00 94.93 176 A 1 
ATOM   1404 O OH  . TYR A 1 176 ? -2.655  11.033  8.340   1.00 93.87 176 A 1 
ATOM   1405 N N   . ASN A 1 177 ? -3.196  16.903  6.250   1.00 96.94 177 A 1 
ATOM   1406 C CA  . ASN A 1 177 ? -3.664  17.768  7.337   1.00 96.08 177 A 1 
ATOM   1407 C C   . ASN A 1 177 ? -2.892  17.611  8.664   1.00 96.27 177 A 1 
ATOM   1408 O O   . ASN A 1 177 ? -3.089  18.396  9.588   1.00 94.42 177 A 1 
ATOM   1409 C CB  . ASN A 1 177 ? -5.188  17.606  7.492   1.00 93.71 177 A 1 
ATOM   1410 C CG  . ASN A 1 177 ? -5.633  16.217  7.922   1.00 90.98 177 A 1 
ATOM   1411 O OD1 . ASN A 1 177 ? -4.863  15.380  8.351   1.00 83.35 177 A 1 
ATOM   1412 N ND2 . ASN A 1 177 ? -6.917  15.950  7.812   1.00 83.45 177 A 1 
ATOM   1413 N N   . TYR A 1 178 ? -1.962  16.664  8.743   1.00 96.33 178 A 1 
ATOM   1414 C CA  . TYR A 1 178 ? -0.986  16.567  9.829   1.00 95.87 178 A 1 
ATOM   1415 C C   . TYR A 1 178 ? 0.378   17.200  9.480   1.00 96.11 178 A 1 
ATOM   1416 O O   . TYR A 1 178 ? 1.267   17.248  10.333  1.00 94.15 178 A 1 
ATOM   1417 C CB  . TYR A 1 178 ? -0.831  15.102  10.268  1.00 95.03 178 A 1 
ATOM   1418 C CG  . TYR A 1 178 ? -2.070  14.540  10.936  1.00 93.38 178 A 1 
ATOM   1419 C CD1 . TYR A 1 178 ? -2.308  14.786  12.301  1.00 88.58 178 A 1 
ATOM   1420 C CD2 . TYR A 1 178 ? -2.992  13.782  10.202  1.00 88.38 178 A 1 
ATOM   1421 C CE1 . TYR A 1 178 ? -3.456  14.272  12.928  1.00 86.35 178 A 1 
ATOM   1422 C CE2 . TYR A 1 178 ? -4.147  13.264  10.819  1.00 86.38 178 A 1 
ATOM   1423 C CZ  . TYR A 1 178 ? -4.374  13.515  12.184  1.00 87.32 178 A 1 
ATOM   1424 O OH  . TYR A 1 178 ? -5.500  13.018  12.788  1.00 84.74 178 A 1 
ATOM   1425 N N   . ASN A 1 179 ? 0.559   17.712  8.260   1.00 96.09 179 A 1 
ATOM   1426 C CA  . ASN A 1 179 ? 1.781   18.397  7.843   1.00 96.33 179 A 1 
ATOM   1427 C C   . ASN A 1 179 ? 1.734   19.879  8.225   1.00 96.13 179 A 1 
ATOM   1428 O O   . ASN A 1 179 ? 1.222   20.726  7.499   1.00 95.28 179 A 1 
ATOM   1429 C CB  . ASN A 1 179 ? 2.012   18.180  6.346   1.00 96.43 179 A 1 
ATOM   1430 C CG  . ASN A 1 179 ? 3.342   18.731  5.881   1.00 96.76 179 A 1 
ATOM   1431 O OD1 . ASN A 1 179 ? 4.065   19.427  6.586   1.00 94.93 179 A 1 
ATOM   1432 N ND2 . ASN A 1 179 ? 3.722   18.409  4.657   1.00 94.54 179 A 1 
ATOM   1433 N N   . LYS A 1 180 ? 2.322   20.207  9.376   1.00 95.97 180 A 1 
ATOM   1434 C CA  . LYS A 1 180 ? 2.321   21.575  9.908   1.00 95.33 180 A 1 
ATOM   1435 C C   . LYS A 1 180 ? 3.185   22.548  9.101   1.00 95.04 180 A 1 
ATOM   1436 O O   . LYS A 1 180 ? 3.031   23.750  9.264   1.00 92.68 180 A 1 
ATOM   1437 C CB  . LYS A 1 180 ? 2.756   21.570  11.379  1.00 94.70 180 A 1 
ATOM   1438 C CG  . LYS A 1 180 ? 1.788   20.758  12.252  1.00 90.25 180 A 1 
ATOM   1439 C CD  . LYS A 1 180 ? 2.211   20.856  13.721  1.00 81.99 180 A 1 
ATOM   1440 C CE  . LYS A 1 180 ? 1.240   20.047  14.577  1.00 73.58 180 A 1 
ATOM   1441 N NZ  . LYS A 1 180 ? 1.573   20.159  16.017  1.00 62.93 180 A 1 
ATOM   1442 N N   . GLN A 1 181 ? 4.079   22.070  8.250   1.00 95.32 181 A 1 
ATOM   1443 C CA  . GLN A 1 181 ? 4.960   22.934  7.456   1.00 94.39 181 A 1 
ATOM   1444 C C   . GLN A 1 181 ? 4.225   23.618  6.295   1.00 94.46 181 A 1 
ATOM   1445 O O   . GLN A 1 181 ? 4.737   24.584  5.747   1.00 91.50 181 A 1 
ATOM   1446 C CB  . GLN A 1 181 ? 6.141   22.136  6.903   1.00 92.94 181 A 1 
ATOM   1447 C CG  . GLN A 1 181 ? 7.037   21.520  7.976   1.00 89.34 181 A 1 
ATOM   1448 C CD  . GLN A 1 181 ? 8.351   21.014  7.385   1.00 84.28 181 A 1 
ATOM   1449 O OE1 . GLN A 1 181 ? 8.939   21.622  6.497   1.00 76.86 181 A 1 
ATOM   1450 N NE2 . GLN A 1 181 ? 8.879   19.916  7.846   1.00 73.67 181 A 1 
ATOM   1451 N N   . THR A 1 182 ? 3.064   23.108  5.911   1.00 95.69 182 A 1 
ATOM   1452 C CA  . THR A 1 182 ? 2.342   23.551  4.709   1.00 95.79 182 A 1 
ATOM   1453 C C   . THR A 1 182 ? 0.952   24.100  5.001   1.00 95.26 182 A 1 
ATOM   1454 O O   . THR A 1 182 ? 0.276   24.551  4.084   1.00 93.71 182 A 1 
ATOM   1455 C CB  . THR A 1 182 ? 2.246   22.404  3.696   1.00 95.70 182 A 1 
ATOM   1456 O OG1 . THR A 1 182 ? 1.617   21.293  4.284   1.00 94.40 182 A 1 
ATOM   1457 C CG2 . THR A 1 182 ? 3.628   21.956  3.215   1.00 94.14 182 A 1 
ATOM   1458 N N   . MET A 1 183 ? 0.528   24.101  6.267   1.00 94.78 183 A 1 
ATOM   1459 C CA  . MET A 1 183 ? -0.823  24.464  6.703   1.00 93.39 183 A 1 
ATOM   1460 C C   . MET A 1 183 ? -1.300  25.820  6.162   1.00 92.57 183 A 1 
ATOM   1461 O O   . MET A 1 183 ? -2.443  25.921  5.707   1.00 88.95 183 A 1 
ATOM   1462 C CB  . MET A 1 183 ? -0.824  24.461  8.248   1.00 90.95 183 A 1 
ATOM   1463 C CG  . MET A 1 183 ? -2.208  24.708  8.845   1.00 83.67 183 A 1 
ATOM   1464 S SD  . MET A 1 183 ? -2.245  24.507  10.654  1.00 79.58 183 A 1 
ATOM   1465 C CE  . MET A 1 183 ? -1.258  25.942  11.139  1.00 70.28 183 A 1 
ATOM   1466 N N   . ASP A 1 184 ? -0.428  26.820  6.144   1.00 92.93 184 A 1 
ATOM   1467 C CA  . ASP A 1 184 ? -0.751  28.204  5.765   1.00 91.82 184 A 1 
ATOM   1468 C C   . ASP A 1 184 ? -0.283  28.563  4.341   1.00 91.85 184 A 1 
ATOM   1469 O O   . ASP A 1 184 ? -0.310  29.720  3.938   1.00 87.43 184 A 1 
ATOM   1470 C CB  . ASP A 1 184 ? -0.168  29.164  6.807   1.00 89.55 184 A 1 
ATOM   1471 C CG  . ASP A 1 184 ? -0.653  28.866  8.223   1.00 84.46 184 A 1 
ATOM   1472 O OD1 . ASP A 1 184 ? -1.873  28.665  8.414   1.00 78.48 184 A 1 
ATOM   1473 O OD2 . ASP A 1 184 ? 0.207   28.812  9.128   1.00 78.47 184 A 1 
ATOM   1474 N N   . SER A 1 185 ? 0.166   27.591  3.567   1.00 93.00 185 A 1 
ATOM   1475 C CA  . SER A 1 185 ? 0.628   27.813  2.192   1.00 93.17 185 A 1 
ATOM   1476 C C   . SER A 1 185 ? -0.534  27.753  1.198   1.00 93.62 185 A 1 
ATOM   1477 O O   . SER A 1 185 ? -1.628  27.280  1.488   1.00 90.95 185 A 1 
ATOM   1478 C CB  . SER A 1 185 ? 1.727   26.809  1.828   1.00 90.79 185 A 1 
ATOM   1479 O OG  . SER A 1 185 ? 2.866   27.000  2.633   1.00 80.44 185 A 1 
ATOM   1480 N N   . THR A 1 186 ? -0.288  28.224  -0.024  1.00 95.06 186 A 1 
ATOM   1481 C CA  . THR A 1 186 ? -1.261  28.172  -1.124  1.00 95.12 186 A 1 
ATOM   1482 C C   . THR A 1 186 ? -0.859  27.190  -2.210  1.00 95.74 186 A 1 
ATOM   1483 O O   . THR A 1 186 ? -1.700  26.467  -2.737  1.00 93.05 186 A 1 
ATOM   1484 C CB  . THR A 1 186 ? -1.467  29.567  -1.741  1.00 93.04 186 A 1 
ATOM   1485 O OG1 . THR A 1 186 ? -0.229  30.128  -2.112  1.00 85.72 186 A 1 
ATOM   1486 C CG2 . THR A 1 186 ? -2.132  30.529  -0.770  1.00 83.88 186 A 1 
ATOM   1487 N N   . ASP A 1 187 ? 0.440   27.123  -2.525  1.00 96.32 187 A 1 
ATOM   1488 C CA  . ASP A 1 187 ? 1.017   26.164  -3.465  1.00 97.13 187 A 1 
ATOM   1489 C C   . ASP A 1 187 ? 2.379   25.663  -2.948  1.00 97.11 187 A 1 
ATOM   1490 O O   . ASP A 1 187 ? 3.428   26.149  -3.375  1.00 96.31 187 A 1 
ATOM   1491 C CB  . ASP A 1 187 ? 1.105   26.776  -4.872  1.00 97.15 187 A 1 
ATOM   1492 C CG  . ASP A 1 187 ? 1.411   25.717  -5.927  1.00 97.70 187 A 1 
ATOM   1493 O OD1 . ASP A 1 187 ? 1.415   24.507  -5.585  1.00 97.31 187 A 1 
ATOM   1494 O OD2 . ASP A 1 187 ? 1.555   26.080  -7.112  1.00 97.26 187 A 1 
ATOM   1495 N N   . PRO A 1 188 ? 2.389   24.728  -1.990  1.00 96.92 188 A 1 
ATOM   1496 C CA  . PRO A 1 188 ? 3.623   24.211  -1.415  1.00 96.92 188 A 1 
ATOM   1497 C C   . PRO A 1 188 ? 4.560   23.667  -2.493  1.00 97.10 188 A 1 
ATOM   1498 O O   . PRO A 1 188 ? 4.188   22.780  -3.264  1.00 96.68 188 A 1 
ATOM   1499 C CB  . PRO A 1 188 ? 3.204   23.126  -0.424  1.00 96.22 188 A 1 
ATOM   1500 C CG  . PRO A 1 188 ? 1.790   23.539  -0.029  1.00 94.83 188 A 1 
ATOM   1501 C CD  . PRO A 1 188 ? 1.245   24.146  -1.308  1.00 96.64 188 A 1 
ATOM   1502 N N   . LEU A 1 189 ? 5.768   24.209  -2.534  1.00 96.62 189 A 1 
ATOM   1503 C CA  . LEU A 1 189 ? 6.829   23.843  -3.482  1.00 96.65 189 A 1 
ATOM   1504 C C   . LEU A 1 189 ? 6.417   23.977  -4.974  1.00 96.89 189 A 1 
ATOM   1505 O O   . LEU A 1 189 ? 7.036   23.358  -5.831  1.00 96.08 189 A 1 
ATOM   1506 C CB  . LEU A 1 189 ? 7.415   22.470  -3.126  1.00 96.36 189 A 1 
ATOM   1507 C CG  . LEU A 1 189 ? 7.971   22.355  -1.695  1.00 95.41 189 A 1 
ATOM   1508 C CD1 . LEU A 1 189 ? 8.412   20.921  -1.414  1.00 93.66 189 A 1 
ATOM   1509 C CD2 . LEU A 1 189 ? 9.180   23.266  -1.481  1.00 93.46 189 A 1 
ATOM   1510 N N   . GLY A 1 190 ? 5.378   24.772  -5.280  1.00 97.12 190 A 1 
ATOM   1511 C CA  . GLY A 1 190 ? 4.942   25.053  -6.650  1.00 97.31 190 A 1 
ATOM   1512 C C   . GLY A 1 190 ? 4.293   23.867  -7.377  1.00 97.98 190 A 1 
ATOM   1513 O O   . GLY A 1 190 ? 4.185   23.879  -8.608  1.00 97.71 190 A 1 
ATOM   1514 N N   . GLN A 1 191 ? 3.877   22.828  -6.658  1.00 97.79 191 A 1 
ATOM   1515 C CA  . GLN A 1 191 ? 3.410   21.574  -7.273  1.00 98.19 191 A 1 
ATOM   1516 C C   . GLN A 1 191 ? 2.140   21.748  -8.122  1.00 98.51 191 A 1 
ATOM   1517 O O   . GLN A 1 191 ? 2.033   21.122  -9.172  1.00 98.54 191 A 1 
ATOM   1518 C CB  . GLN A 1 191 ? 3.210   20.509  -6.191  1.00 97.71 191 A 1 
ATOM   1519 C CG  . GLN A 1 191 ? 2.827   19.153  -6.794  1.00 97.25 191 A 1 
ATOM   1520 C CD  . GLN A 1 191 ? 2.787   18.030  -5.759  1.00 97.89 191 A 1 
ATOM   1521 O OE1 . GLN A 1 191 ? 3.489   17.050  -5.872  1.00 92.94 191 A 1 
ATOM   1522 N NE2 . GLN A 1 191 ? 1.965   18.126  -4.749  1.00 93.73 191 A 1 
ATOM   1523 N N   . PHE A 1 192 ? 1.184   22.589  -7.707  1.00 98.54 192 A 1 
ATOM   1524 C CA  . PHE A 1 192 ? -0.032  22.801  -8.489  1.00 98.62 192 A 1 
ATOM   1525 C C   . PHE A 1 192 ? 0.240   23.507  -9.816  1.00 98.77 192 A 1 
ATOM   1526 O O   . PHE A 1 192 ? -0.309  23.113  -10.847 1.00 98.64 192 A 1 
ATOM   1527 C CB  . PHE A 1 192 ? -1.055  23.606  -7.677  1.00 98.59 192 A 1 
ATOM   1528 C CG  . PHE A 1 192 ? -1.791  22.835  -6.616  1.00 98.57 192 A 1 
ATOM   1529 C CD1 . PHE A 1 192 ? -2.674  21.800  -6.989  1.00 98.07 192 A 1 
ATOM   1530 C CD2 . PHE A 1 192 ? -1.649  23.163  -5.251  1.00 98.03 192 A 1 
ATOM   1531 C CE1 . PHE A 1 192 ? -3.408  21.102  -6.010  1.00 97.73 192 A 1 
ATOM   1532 C CE2 . PHE A 1 192 ? -2.380  22.469  -4.272  1.00 97.62 192 A 1 
ATOM   1533 C CZ  . PHE A 1 192 ? -3.252  21.438  -4.653  1.00 97.89 192 A 1 
ATOM   1534 N N   . GLU A 1 193 ? 1.092   24.535  -9.811  1.00 98.60 193 A 1 
ATOM   1535 C CA  . GLU A 1 193 ? 1.476   25.250  -11.024 1.00 98.69 193 A 1 
ATOM   1536 C C   . GLU A 1 193 ? 2.316   24.370  -11.962 1.00 98.73 193 A 1 
ATOM   1537 O O   . GLU A 1 193 ? 2.068   24.315  -13.174 1.00 98.58 193 A 1 
ATOM   1538 C CB  . GLU A 1 193 ? 2.227   26.532  -10.628 1.00 98.25 193 A 1 
ATOM   1539 C CG  . GLU A 1 193 ? 2.517   27.414  -11.858 1.00 86.98 193 A 1 
ATOM   1540 C CD  . GLU A 1 193 ? 3.116   28.783  -11.506 1.00 77.36 193 A 1 
ATOM   1541 O OE1 . GLU A 1 193 ? 3.138   29.636  -12.427 1.00 71.26 193 A 1 
ATOM   1542 O OE2 . GLU A 1 193 ? 3.522   28.980  -10.344 1.00 70.28 193 A 1 
ATOM   1543 N N   . TRP A 1 194 ? 3.242   23.599  -11.399 1.00 98.59 194 A 1 
ATOM   1544 C CA  . TRP A 1 194 ? 4.000   22.584  -12.130 1.00 98.66 194 A 1 
ATOM   1545 C C   . TRP A 1 194 ? 3.074   21.547  -12.770 1.00 98.70 194 A 1 
ATOM   1546 O O   . TRP A 1 194 ? 3.175   21.301  -13.970 1.00 98.70 194 A 1 
ATOM   1547 C CB  . TRP A 1 194 ? 5.001   21.923  -11.179 1.00 98.58 194 A 1 
ATOM   1548 C CG  . TRP A 1 194 ? 5.694   20.735  -11.764 1.00 98.61 194 A 1 
ATOM   1549 C CD1 . TRP A 1 194 ? 6.812   20.760  -12.514 1.00 98.36 194 A 1 
ATOM   1550 C CD2 . TRP A 1 194 ? 5.291   19.332  -11.664 1.00 98.62 194 A 1 
ATOM   1551 N NE1 . TRP A 1 194 ? 7.146   19.466  -12.882 1.00 98.31 194 A 1 
ATOM   1552 C CE2 . TRP A 1 194 ? 6.241   18.563  -12.377 1.00 98.50 194 A 1 
ATOM   1553 C CE3 . TRP A 1 194 ? 4.227   18.653  -11.030 1.00 98.50 194 A 1 
ATOM   1554 C CZ2 . TRP A 1 194 ? 6.144   17.147  -12.464 1.00 98.34 194 A 1 
ATOM   1555 C CZ3 . TRP A 1 194 ? 4.129   17.248  -11.118 1.00 98.34 194 A 1 
ATOM   1556 C CH2 . TRP A 1 194 ? 5.081   16.519  -11.821 1.00 98.29 194 A 1 
ATOM   1557 N N   . PHE A 1 195 ? 2.131   20.995  -12.021 1.00 98.72 195 A 1 
ATOM   1558 C CA  . PHE A 1 195 ? 1.180   19.995  -12.519 1.00 98.71 195 A 1 
ATOM   1559 C C   . PHE A 1 195 ? 0.328   20.547  -13.660 1.00 98.82 195 A 1 
ATOM   1560 O O   . PHE A 1 195 ? 0.191   19.892  -14.695 1.00 98.75 195 A 1 
ATOM   1561 C CB  . PHE A 1 195 ? 0.299   19.508  -11.367 1.00 98.77 195 A 1 
ATOM   1562 C CG  . PHE A 1 195 ? -0.675  18.431  -11.794 1.00 98.80 195 A 1 
ATOM   1563 C CD1 . PHE A 1 195 ? -2.049  18.721  -11.938 1.00 98.50 195 A 1 
ATOM   1564 C CD2 . PHE A 1 195 ? -0.209  17.129  -12.045 1.00 98.48 195 A 1 
ATOM   1565 C CE1 . PHE A 1 195 ? -2.941  17.709  -12.303 1.00 98.25 195 A 1 
ATOM   1566 C CE2 . PHE A 1 195 ? -1.103  16.116  -12.413 1.00 98.22 195 A 1 
ATOM   1567 C CZ  . PHE A 1 195 ? -2.473  16.404  -12.539 1.00 98.47 195 A 1 
ATOM   1568 N N   . LYS A 1 196 ? -0.184  21.771  -13.514 1.00 98.79 196 A 1 
ATOM   1569 C CA  . LYS A 1 196 ? -0.920  22.453  -14.572 1.00 98.75 196 A 1 
ATOM   1570 C C   . LYS A 1 196 ? -0.088  22.582  -15.845 1.00 98.75 196 A 1 
ATOM   1571 O O   . LYS A 1 196 ? -0.560  22.252  -16.925 1.00 98.64 196 A 1 
ATOM   1572 C CB  . LYS A 1 196 ? -1.389  23.828  -14.074 1.00 98.48 196 A 1 
ATOM   1573 C CG  . LYS A 1 196 ? -2.264  24.525  -15.124 1.00 95.20 196 A 1 
ATOM   1574 C CD  . LYS A 1 196 ? -2.674  25.936  -14.692 1.00 92.30 196 A 1 
ATOM   1575 C CE  . LYS A 1 196 ? -3.544  26.586  -15.776 1.00 83.37 196 A 1 
ATOM   1576 N NZ  . LYS A 1 196 ? -2.857  26.648  -17.099 1.00 74.86 196 A 1 
ATOM   1577 N N   . THR A 1 197 ? 1.163   23.011  -15.719 1.00 98.88 197 A 1 
ATOM   1578 C CA  . THR A 1 197 ? 2.084   23.169  -16.857 1.00 98.76 197 A 1 
ATOM   1579 C C   . THR A 1 197 ? 2.344   21.838  -17.565 1.00 98.89 197 A 1 
ATOM   1580 O O   . THR A 1 197 ? 2.283   21.763  -18.797 1.00 98.65 197 A 1 
ATOM   1581 C CB  . THR A 1 197 ? 3.405   23.797  -16.382 1.00 98.54 197 A 1 
ATOM   1582 O OG1 . THR A 1 197 ? 3.146   25.049  -15.798 1.00 95.22 197 A 1 
ATOM   1583 C CG2 . THR A 1 197 ? 4.384   24.032  -17.532 1.00 94.30 197 A 1 
ATOM   1584 N N   . VAL A 1 198 ? 2.576   20.773  -16.804 1.00 98.81 198 A 1 
ATOM   1585 C CA  . VAL A 1 198 ? 2.776   19.417  -17.336 1.00 98.80 198 A 1 
ATOM   1586 C C   . VAL A 1 198 ? 1.528   18.933  -18.078 1.00 98.87 198 A 1 
ATOM   1587 O O   . VAL A 1 198 ? 1.624   18.482  -19.219 1.00 98.70 198 A 1 
ATOM   1588 C CB  . VAL A 1 198 ? 3.163   18.454  -16.193 1.00 98.65 198 A 1 
ATOM   1589 C CG1 . VAL A 1 198 ? 3.106   16.981  -16.605 1.00 97.89 198 A 1 
ATOM   1590 C CG2 . VAL A 1 198 ? 4.593   18.748  -15.710 1.00 98.00 198 A 1 
ATOM   1591 N N   . MET A 1 199 ? 0.357   19.062  -17.474 1.00 98.89 199 A 1 
ATOM   1592 C CA  . MET A 1 199 ? -0.903  18.578  -18.043 1.00 98.84 199 A 1 
ATOM   1593 C C   . MET A 1 199 ? -1.339  19.383  -19.272 1.00 98.87 199 A 1 
ATOM   1594 O O   . MET A 1 199 ? -1.787  18.787  -20.253 1.00 98.63 199 A 1 
ATOM   1595 C CB  . MET A 1 199 ? -1.994  18.586  -16.968 1.00 98.75 199 A 1 
ATOM   1596 C CG  . MET A 1 199 ? -1.753  17.520  -15.896 1.00 98.09 199 A 1 
ATOM   1597 S SD  . MET A 1 199 ? -1.908  15.819  -16.503 1.00 97.67 199 A 1 
ATOM   1598 C CE  . MET A 1 199 ? -0.829  15.000  -15.328 1.00 93.98 199 A 1 
ATOM   1599 N N   . ASP A 1 200 ? -1.161  20.701  -19.267 1.00 98.85 200 A 1 
ATOM   1600 C CA  . ASP A 1 200 ? -1.401  21.544  -20.439 1.00 98.81 200 A 1 
ATOM   1601 C C   . ASP A 1 200 ? -0.493  21.122  -21.607 1.00 98.84 200 A 1 
ATOM   1602 O O   . ASP A 1 200 ? -0.945  21.012  -22.753 1.00 98.55 200 A 1 
ATOM   1603 C CB  . ASP A 1 200 ? -1.172  23.032  -20.086 1.00 98.72 200 A 1 
ATOM   1604 C CG  . ASP A 1 200 ? -2.298  23.689  -19.278 1.00 98.03 200 A 1 
ATOM   1605 O OD1 . ASP A 1 200 ? -3.434  23.175  -19.287 1.00 96.10 200 A 1 
ATOM   1606 O OD2 . ASP A 1 200 ? -2.067  24.781  -18.699 1.00 96.11 200 A 1 
ATOM   1607 N N   . GLY A 1 201 ? 0.769   20.814  -21.319 1.00 98.75 201 A 1 
ATOM   1608 C CA  . GLY A 1 201 ? 1.717   20.284  -22.297 1.00 98.70 201 A 1 
ATOM   1609 C C   . GLY A 1 201 ? 1.276   18.945  -22.881 1.00 98.74 201 A 1 
ATOM   1610 O O   . GLY A 1 201 ? 1.284   18.768  -24.106 1.00 98.39 201 A 1 
ATOM   1611 N N   . TYR A 1 202 ? 0.831   18.023  -22.046 1.00 98.78 202 A 1 
ATOM   1612 C CA  . TYR A 1 202 ? 0.335   16.720  -22.484 1.00 98.65 202 A 1 
ATOM   1613 C C   . TYR A 1 202 ? -0.935  16.833  -23.325 1.00 98.57 202 A 1 
ATOM   1614 O O   . TYR A 1 202 ? -0.997  16.252  -24.409 1.00 98.13 202 A 1 
ATOM   1615 C CB  . TYR A 1 202 ? 0.105   15.800  -21.279 1.00 98.66 202 A 1 
ATOM   1616 C CG  . TYR A 1 202 ? 1.337   15.351  -20.515 1.00 98.69 202 A 1 
ATOM   1617 C CD1 . TYR A 1 202 ? 2.646   15.501  -21.033 1.00 98.32 202 A 1 
ATOM   1618 C CD2 . TYR A 1 202 ? 1.172   14.725  -19.261 1.00 98.33 202 A 1 
ATOM   1619 C CE1 . TYR A 1 202 ? 3.762   15.051  -20.316 1.00 98.21 202 A 1 
ATOM   1620 C CE2 . TYR A 1 202 ? 2.282   14.270  -18.541 1.00 98.20 202 A 1 
ATOM   1621 C CZ  . TYR A 1 202 ? 3.577   14.439  -19.066 1.00 98.43 202 A 1 
ATOM   1622 O OH  . TYR A 1 202 ? 4.663   14.002  -18.359 1.00 97.96 202 A 1 
ATOM   1623 N N   . ARG A 1 203 ? -1.900  17.639  -22.895 1.00 98.62 203 A 1 
ATOM   1624 C CA  . ARG A 1 203 ? -3.126  17.912  -23.655 1.00 98.59 203 A 1 
ATOM   1625 C C   . ARG A 1 203 ? -2.803  18.467  -25.049 1.00 98.48 203 A 1 
ATOM   1626 O O   . ARG A 1 203 ? -3.305  17.957  -26.044 1.00 97.82 203 A 1 
ATOM   1627 C CB  . ARG A 1 203 ? -4.015  18.866  -22.854 1.00 98.08 203 A 1 
ATOM   1628 C CG  . ARG A 1 203 ? -5.308  19.210  -23.614 1.00 96.77 203 A 1 
ATOM   1629 C CD  . ARG A 1 203 ? -6.176  20.161  -22.788 1.00 96.18 203 A 1 
ATOM   1630 N NE  . ARG A 1 203 ? -6.849  19.461  -21.691 1.00 95.17 203 A 1 
ATOM   1631 C CZ  . ARG A 1 203 ? -7.272  19.958  -20.554 1.00 96.14 203 A 1 
ATOM   1632 N NH1 . ARG A 1 203 ? -7.045  21.188  -20.200 1.00 90.61 203 A 1 
ATOM   1633 N NH2 . ARG A 1 203 ? -7.950  19.196  -19.758 1.00 90.71 203 A 1 
ATOM   1634 N N   . LYS A 1 204 ? -1.936  19.478  -25.108 1.00 98.69 204 A 1 
ATOM   1635 C CA  . LYS A 1 204 ? -1.562  20.136  -26.368 1.00 98.52 204 A 1 
ATOM   1636 C C   . LYS A 1 204 ? -0.858  19.187  -27.347 1.00 98.46 204 A 1 
ATOM   1637 O O   . LYS A 1 204 ? -0.971  19.374  -28.563 1.00 97.68 204 A 1 
ATOM   1638 C CB  . LYS A 1 204 ? -0.688  21.348  -26.033 1.00 98.13 204 A 1 
ATOM   1639 C CG  . LYS A 1 204 ? -0.348  22.194  -27.270 1.00 87.16 204 A 1 
ATOM   1640 C CD  . LYS A 1 204 ? 0.466   23.422  -26.854 1.00 84.89 204 A 1 
ATOM   1641 C CE  . LYS A 1 204 ? 0.815   24.255  -28.096 1.00 72.72 204 A 1 
ATOM   1642 N NZ  . LYS A 1 204 ? 1.620   25.440  -27.731 1.00 64.19 204 A 1 
ATOM   1643 N N   . THR A 1 205 ? -0.139  18.201  -26.850 1.00 98.20 205 A 1 
ATOM   1644 C CA  . THR A 1 205 ? 0.648   17.251  -27.655 1.00 98.09 205 A 1 
ATOM   1645 C C   . THR A 1 205 ? -0.022  15.881  -27.805 1.00 97.78 205 A 1 
ATOM   1646 O O   . THR A 1 205 ? 0.563   14.985  -28.407 1.00 96.63 205 A 1 
ATOM   1647 C CB  . THR A 1 205 ? 2.076   17.117  -27.109 1.00 97.70 205 A 1 
ATOM   1648 O OG1 . THR A 1 205 ? 2.061   16.734  -25.762 1.00 96.03 205 A 1 
ATOM   1649 C CG2 . THR A 1 205 ? 2.847   18.437  -27.196 1.00 95.25 205 A 1 
ATOM   1650 N N   . GLY A 1 206 ? -1.248  15.698  -27.293 1.00 97.83 206 A 1 
ATOM   1651 C CA  . GLY A 1 206 ? -1.981  14.435  -27.376 1.00 97.46 206 A 1 
ATOM   1652 C C   . GLY A 1 206 ? -1.399  13.312  -26.507 1.00 97.40 206 A 1 
ATOM   1653 O O   . GLY A 1 206 ? -1.665  12.136  -26.769 1.00 96.27 206 A 1 
ATOM   1654 N N   . GLN A 1 207 ? -0.602  13.656  -25.505 1.00 97.80 207 A 1 
ATOM   1655 C CA  . GLN A 1 207 ? -0.069  12.707  -24.532 1.00 97.82 207 A 1 
ATOM   1656 C C   . GLN A 1 207 ? -1.094  12.415  -23.437 1.00 97.90 207 A 1 
ATOM   1657 O O   . GLN A 1 207 ? -2.015  13.190  -23.195 1.00 97.46 207 A 1 
ATOM   1658 C CB  . GLN A 1 207 ? 1.244   13.218  -23.923 1.00 97.52 207 A 1 
ATOM   1659 C CG  . GLN A 1 207 ? 2.315   13.504  -24.971 1.00 96.50 207 A 1 
ATOM   1660 C CD  . GLN A 1 207 ? 3.661   13.848  -24.338 1.00 96.26 207 A 1 
ATOM   1661 O OE1 . GLN A 1 207 ? 4.185   13.093  -23.536 1.00 89.59 207 A 1 
ATOM   1662 N NE2 . GLN A 1 207 ? 4.240   14.967  -24.669 1.00 89.04 207 A 1 
ATOM   1663 N N   . ARG A 1 208 ? -0.903  11.290  -22.760 1.00 98.01 208 A 1 
ATOM   1664 C CA  . ARG A 1 208 ? -1.730  10.880  -21.623 1.00 98.06 208 A 1 
ATOM   1665 C C   . ARG A 1 208 ? -0.881  10.601  -20.386 1.00 98.38 208 A 1 
ATOM   1666 O O   . ARG A 1 208 ? 0.342   10.479  -20.473 1.00 98.11 208 A 1 
ATOM   1667 C CB  . ARG A 1 208 ? -2.597  9.673   -22.009 1.00 97.47 208 A 1 
ATOM   1668 C CG  . ARG A 1 208 ? -3.568  10.043  -23.135 1.00 94.17 208 A 1 
ATOM   1669 C CD  . ARG A 1 208 ? -4.580  8.940   -23.331 1.00 87.35 208 A 1 
ATOM   1670 N NE  . ARG A 1 208 ? -5.493  9.253   -24.448 1.00 81.37 208 A 1 
ATOM   1671 C CZ  . ARG A 1 208 ? -6.700  8.764   -24.622 1.00 73.95 208 A 1 
ATOM   1672 N NH1 . ARG A 1 208 ? -7.237  7.930   -23.783 1.00 67.02 208 A 1 
ATOM   1673 N NH2 . ARG A 1 208 ? -7.397  9.105   -25.669 1.00 69.50 208 A 1 
ATOM   1674 N N   . ALA A 1 209 ? -1.554  10.480  -19.243 1.00 98.36 209 A 1 
ATOM   1675 C CA  . ALA A 1 209 ? -0.902  10.248  -17.968 1.00 98.55 209 A 1 
ATOM   1676 C C   . ALA A 1 209 ? -1.641  9.235   -17.100 1.00 98.52 209 A 1 
ATOM   1677 O O   . ALA A 1 209 ? -2.873  9.182   -17.076 1.00 98.37 209 A 1 
ATOM   1678 C CB  . ALA A 1 209 ? -0.735  11.590  -17.256 1.00 98.39 209 A 1 
ATOM   1679 N N   . ILE A 1 210 ? -0.871  8.473   -16.341 1.00 98.63 210 A 1 
ATOM   1680 C CA  . ILE A 1 210 ? -1.327  7.828   -15.118 1.00 98.66 210 A 1 
ATOM   1681 C C   . ILE A 1 210 ? -0.710  8.597   -13.962 1.00 98.76 210 A 1 
ATOM   1682 O O   . ILE A 1 210 ? 0.514   8.702   -13.863 1.00 98.72 210 A 1 
ATOM   1683 C CB  . ILE A 1 210 ? -0.971  6.329   -15.092 1.00 98.53 210 A 1 
ATOM   1684 C CG1 . ILE A 1 210 ? -1.713  5.603   -16.233 1.00 97.81 210 A 1 
ATOM   1685 C CG2 . ILE A 1 210 ? -1.326  5.720   -13.731 1.00 98.07 210 A 1 
ATOM   1686 C CD1 . ILE A 1 210 ? -1.264  4.153   -16.441 1.00 96.07 210 A 1 
ATOM   1687 N N   . VAL A 1 211 ? -1.546  9.174   -13.115 1.00 98.73 211 A 1 
ATOM   1688 C CA  . VAL A 1 211 ? -1.100  9.949   -11.952 1.00 98.89 211 A 1 
ATOM   1689 C C   . VAL A 1 211 ? -1.036  9.027   -10.740 1.00 98.87 211 A 1 
ATOM   1690 O O   . VAL A 1 211 ? -1.930  8.216   -10.532 1.00 98.70 211 A 1 
ATOM   1691 C CB  . VAL A 1 211 ? -1.994  11.170  -11.706 1.00 98.73 211 A 1 
ATOM   1692 C CG1 . VAL A 1 211 ? -1.457  12.037  -10.559 1.00 98.22 211 A 1 
ATOM   1693 C CG2 . VAL A 1 211 ? -2.076  12.061  -12.956 1.00 98.20 211 A 1 
ATOM   1694 N N   . SER A 1 212 ? 0.015   9.148   -9.938  1.00 98.80 212 A 1 
ATOM   1695 C CA  . SER A 1 212 ? 0.137   8.421   -8.682  1.00 98.76 212 A 1 
ATOM   1696 C C   . SER A 1 212 ? 0.483   9.373   -7.548  1.00 98.76 212 A 1 
ATOM   1697 O O   . SER A 1 212 ? 1.205   10.351  -7.743  1.00 98.49 212 A 1 
ATOM   1698 C CB  . SER A 1 212 ? 1.171   7.297   -8.794  1.00 98.29 212 A 1 
ATOM   1699 O OG  . SER A 1 212 ? 0.825   6.413   -9.845  1.00 90.31 212 A 1 
ATOM   1700 N N   . MET A 1 213 ? -0.042  9.105   -6.358  1.00 98.64 213 A 1 
ATOM   1701 C CA  . MET A 1 213 ? 0.188   9.899   -5.154  1.00 98.52 213 A 1 
ATOM   1702 C C   . MET A 1 213 ? -0.010  9.008   -3.934  1.00 98.49 213 A 1 
ATOM   1703 O O   . MET A 1 213 ? -0.734  8.016   -4.013  1.00 97.74 213 A 1 
ATOM   1704 C CB  . MET A 1 213 ? -0.761  11.112  -5.135  1.00 97.48 213 A 1 
ATOM   1705 C CG  . MET A 1 213 ? -2.244  10.738  -5.154  1.00 96.64 213 A 1 
ATOM   1706 S SD  . MET A 1 213 ? -3.385  12.110  -5.514  1.00 97.18 213 A 1 
ATOM   1707 C CE  . MET A 1 213 ? -2.990  12.396  -7.235  1.00 93.44 213 A 1 
ATOM   1708 N N   . HIS A 1 214 ? 0.616   9.353   -2.804  1.00 98.29 214 A 1 
ATOM   1709 C CA  . HIS A 1 214 ? 0.447   8.543   -1.602  1.00 98.25 214 A 1 
ATOM   1710 C C   . HIS A 1 214 ? -0.961  8.711   -1.019  1.00 98.14 214 A 1 
ATOM   1711 O O   . HIS A 1 214 ? -1.693  7.736   -0.878  1.00 97.24 214 A 1 
ATOM   1712 C CB  . HIS A 1 214 ? 1.549   8.868   -0.596  1.00 97.88 214 A 1 
ATOM   1713 C CG  . HIS A 1 214 ? 1.486   7.960   0.593   1.00 97.83 214 A 1 
ATOM   1714 N ND1 . HIS A 1 214 ? 1.610   6.584   0.573   1.00 94.97 214 A 1 
ATOM   1715 C CD2 . HIS A 1 214 ? 1.215   8.333   1.884   1.00 95.07 214 A 1 
ATOM   1716 C CE1 . HIS A 1 214 ? 1.423   6.147   1.824   1.00 95.52 214 A 1 
ATOM   1717 N NE2 . HIS A 1 214 ? 1.178   7.174   2.650   1.00 95.75 214 A 1 
ATOM   1718 N N   . ILE A 1 215 ? -1.367  9.949   -0.779  1.00 98.05 215 A 1 
ATOM   1719 C CA  . ILE A 1 215 ? -2.646  10.294  -0.141  1.00 98.01 215 A 1 
ATOM   1720 C C   . ILE A 1 215 ? -3.611  10.850  -1.189  1.00 98.15 215 A 1 
ATOM   1721 O O   . ILE A 1 215 ? -3.387  11.924  -1.747  1.00 97.73 215 A 1 
ATOM   1722 C CB  . ILE A 1 215 ? -2.434  11.268  1.035   1.00 97.75 215 A 1 
ATOM   1723 C CG1 . ILE A 1 215 ? -1.275  10.821  1.956   1.00 96.68 215 A 1 
ATOM   1724 C CG2 . ILE A 1 215 ? -3.751  11.390  1.822   1.00 96.67 215 A 1 
ATOM   1725 C CD1 . ILE A 1 215 ? -0.983  11.764  3.127   1.00 95.45 215 A 1 
ATOM   1726 N N   . CYS A 1 216 ? -4.701  10.135  -1.456  1.00 97.76 216 A 1 
ATOM   1727 C CA  . CYS A 1 216 ? -5.777  10.625  -2.301  1.00 97.52 216 A 1 
ATOM   1728 C C   . CYS A 1 216 ? -6.554  11.760  -1.609  1.00 97.60 216 A 1 
ATOM   1729 O O   . CYS A 1 216 ? -6.675  11.767  -0.381  1.00 95.99 216 A 1 
ATOM   1730 C CB  . CYS A 1 216 ? -6.721  9.473   -2.648  1.00 96.03 216 A 1 
ATOM   1731 S SG  . CYS A 1 216 ? -6.594  8.782   -4.328  1.00 92.67 216 A 1 
ATOM   1732 N N   . PRO A 1 217 ? -7.156  12.698  -2.362  1.00 97.90 217 A 1 
ATOM   1733 C CA  . PRO A 1 217 ? -8.142  13.608  -1.809  1.00 97.63 217 A 1 
ATOM   1734 C C   . PRO A 1 217 ? -9.385  12.849  -1.322  1.00 97.32 217 A 1 
ATOM   1735 O O   . PRO A 1 217 ? -9.673  11.729  -1.758  1.00 95.47 217 A 1 
ATOM   1736 C CB  . PRO A 1 217 ? -8.469  14.588  -2.935  1.00 96.80 217 A 1 
ATOM   1737 C CG  . PRO A 1 217 ? -8.243  13.754  -4.192  1.00 94.67 217 A 1 
ATOM   1738 C CD  . PRO A 1 217 ? -7.069  12.864  -3.802  1.00 97.31 217 A 1 
ATOM   1739 N N   . GLY A 1 218 ? -10.145 13.481  -0.434  1.00 96.08 218 A 1 
ATOM   1740 C CA  . GLY A 1 218 ? -11.332 12.921  0.189   1.00 95.56 218 A 1 
ATOM   1741 C C   . GLY A 1 218 ? -11.074 12.387  1.604   1.00 95.70 218 A 1 
ATOM   1742 O O   . GLY A 1 218 ? -10.212 12.891  2.327   1.00 93.73 218 A 1 
ATOM   1743 N N   . VAL A 1 219 ? -11.854 11.391  1.999   1.00 94.64 219 A 1 
ATOM   1744 C CA  . VAL A 1 219 ? -11.938 10.899  3.380   1.00 94.03 219 A 1 
ATOM   1745 C C   . VAL A 1 219 ? -11.614 9.409   3.472   1.00 94.46 219 A 1 
ATOM   1746 O O   . VAL A 1 219 ? -11.675 8.684   2.482   1.00 93.12 219 A 1 
ATOM   1747 C CB  . VAL A 1 219 ? -13.325 11.188  3.981   1.00 92.40 219 A 1 
ATOM   1748 C CG1 . VAL A 1 219 ? -13.637 12.685  3.982   1.00 86.33 219 A 1 
ATOM   1749 C CG2 . VAL A 1 219 ? -14.456 10.451  3.250   1.00 86.39 219 A 1 
ATOM   1750 N N   . ALA A 1 220 ? -11.330 8.926   4.693   1.00 92.62 220 A 1 
ATOM   1751 C CA  . ALA A 1 220 ? -11.297 7.498   4.973   1.00 92.12 220 A 1 
ATOM   1752 C C   . ALA A 1 220 ? -12.694 7.021   5.399   1.00 92.08 220 A 1 
ATOM   1753 O O   . ALA A 1 220 ? -13.168 7.366   6.476   1.00 88.86 220 A 1 
ATOM   1754 C CB  . ALA A 1 220 ? -10.242 7.225   6.045   1.00 90.47 220 A 1 
ATOM   1755 N N   . GLU A 1 221 ? -13.356 6.193   4.596   1.00 91.25 221 A 1 
ATOM   1756 C CA  . GLU A 1 221 ? -14.765 5.818   4.776   1.00 90.31 221 A 1 
ATOM   1757 C C   . GLU A 1 221 ? -15.085 5.152   6.114   1.00 90.12 221 A 1 
ATOM   1758 O O   . GLU A 1 221 ? -16.204 5.244   6.605   1.00 86.84 221 A 1 
ATOM   1759 C CB  . GLU A 1 221 ? -15.202 4.837   3.679   1.00 87.89 221 A 1 
ATOM   1760 C CG  . GLU A 1 221 ? -15.157 5.383   2.266   1.00 84.18 221 A 1 
ATOM   1761 C CD  . GLU A 1 221 ? -13.836 5.150   1.542   1.00 85.88 221 A 1 
ATOM   1762 O OE1 . GLU A 1 221 ? -13.886 4.934   0.319   1.00 81.83 221 A 1 
ATOM   1763 O OE2 . GLU A 1 221 ? -12.746 5.258   2.145   1.00 83.00 221 A 1 
ATOM   1764 N N   . ARG A 1 222 ? -14.102 4.479   6.717   1.00 88.85 222 A 1 
ATOM   1765 C CA  . ARG A 1 222 ? -14.276 3.770   7.985   1.00 86.85 222 A 1 
ATOM   1766 C C   . ARG A 1 222 ? -14.390 4.677   9.215   1.00 87.34 222 A 1 
ATOM   1767 O O   . ARG A 1 222 ? -14.643 4.173   10.309  1.00 84.88 222 A 1 
ATOM   1768 C CB  . ARG A 1 222 ? -13.179 2.709   8.131   1.00 84.68 222 A 1 
ATOM   1769 C CG  . ARG A 1 222 ? -11.786 3.307   8.370   1.00 78.64 222 A 1 
ATOM   1770 C CD  . ARG A 1 222 ? -10.739 2.193   8.490   1.00 76.40 222 A 1 
ATOM   1771 N NE  . ARG A 1 222 ? -9.415  2.735   8.818   1.00 71.60 222 A 1 
ATOM   1772 C CZ  . ARG A 1 222 ? -8.486  3.150   7.970   1.00 67.72 222 A 1 
ATOM   1773 N NH1 . ARG A 1 222 ? -8.650  3.110   6.690   1.00 62.17 222 A 1 
ATOM   1774 N NH2 . ARG A 1 222 ? -7.357  3.624   8.412   1.00 60.40 222 A 1 
ATOM   1775 N N   . PHE A 1 223 ? -14.165 5.982   9.060   1.00 88.74 223 A 1 
ATOM   1776 C CA  . PHE A 1 223 ? -14.214 6.967   10.145  1.00 87.80 223 A 1 
ATOM   1777 C C   . PHE A 1 223 ? -15.125 8.145   9.792   1.00 89.08 223 A 1 
ATOM   1778 O O   . PHE A 1 223 ? -15.364 8.432   8.636   1.00 85.90 223 A 1 
ATOM   1779 C CB  . PHE A 1 223 ? -12.801 7.468   10.447  1.00 84.98 223 A 1 
ATOM   1780 C CG  . PHE A 1 223 ? -11.779 6.407   10.805  1.00 80.59 223 A 1 
ATOM   1781 C CD1 . PHE A 1 223 ? -11.989 5.563   11.909  1.00 74.99 223 A 1 
ATOM   1782 C CD2 . PHE A 1 223 ? -10.580 6.298   10.077  1.00 74.78 223 A 1 
ATOM   1783 C CE1 . PHE A 1 223 ? -11.015 4.633   12.287  1.00 71.50 223 A 1 
ATOM   1784 C CE2 . PHE A 1 223 ? -9.600  5.377   10.448  1.00 71.18 223 A 1 
ATOM   1785 C CZ  . PHE A 1 223 ? -9.816  4.542   11.560  1.00 70.54 223 A 1 
ATOM   1786 N N   . ASN A 1 224 ? -15.709 8.881   10.831  1.00 82.67 224 A 1 
ATOM   1787 C CA  . ASN A 1 224 ? -16.309 10.149  10.704  1.00 83.00 224 A 1 
ATOM   1788 C C   . ASN A 1 224 ? -15.256 11.213  10.791  1.00 80.83 224 A 1 
ATOM   1789 O O   . ASN A 1 224 ? -14.299 11.091  11.492  1.00 76.92 224 A 1 
ATOM   1790 C CB  . ASN A 1 224 ? -17.383 10.340  11.750  1.00 82.41 224 A 1 
ATOM   1791 C CG  . ASN A 1 224 ? -18.564 9.570   11.587  1.00 80.90 224 A 1 
ATOM   1792 O OD1 . ASN A 1 224 ? -18.831 8.969   10.498  1.00 75.55 224 A 1 
ATOM   1793 N ND2 . ASN A 1 224 ? -19.420 9.400   12.229  1.00 78.86 224 A 1 
ATOM   1794 N N   . TYR A 1 225 ? -15.398 12.336  10.101  1.00 81.91 225 A 1 
ATOM   1795 C CA  . TYR A 1 225 ? -14.500 13.495  10.085  1.00 80.51 225 A 1 
ATOM   1796 C C   . TYR A 1 225 ? -13.056 13.125  9.729   1.00 82.02 225 A 1 
ATOM   1797 O O   . TYR A 1 225 ? -12.098 13.527  10.376  1.00 77.97 225 A 1 
ATOM   1798 C CB  . TYR A 1 225 ? -14.601 14.262  11.413  1.00 76.85 225 A 1 
ATOM   1799 C CG  . TYR A 1 225 ? -16.017 14.558  11.824  1.00 71.62 225 A 1 
ATOM   1800 C CD1 . TYR A 1 225 ? -16.733 15.593  11.201  1.00 67.20 225 A 1 
ATOM   1801 C CD2 . TYR A 1 225 ? -16.644 13.794  12.823  1.00 67.68 225 A 1 
ATOM   1802 C CE1 . TYR A 1 225 ? -18.057 15.869  11.573  1.00 61.90 225 A 1 
ATOM   1803 C CE2 . TYR A 1 225 ? -17.962 14.060  13.212  1.00 61.48 225 A 1 
ATOM   1804 C CZ  . TYR A 1 225 ? -18.670 15.103  12.581  1.00 61.07 225 A 1 
ATOM   1805 O OH  . TYR A 1 225 ? -19.960 15.376  12.949  1.00 54.52 225 A 1 
ATOM   1806 N N   . SER A 1 226 ? -12.922 12.306  8.685   1.00 87.51 226 A 1 
ATOM   1807 C CA  . SER A 1 226 ? -11.671 11.652  8.313   1.00 86.89 226 A 1 
ATOM   1808 C C   . SER A 1 226 ? -11.027 12.245  7.059   1.00 89.62 226 A 1 
ATOM   1809 O O   . SER A 1 226 ? -10.368 11.525  6.305   1.00 86.41 226 A 1 
ATOM   1810 C CB  . SER A 1 226 ? -11.902 10.149  8.192   1.00 81.39 226 A 1 
ATOM   1811 O OG  . SER A 1 226 ? -12.869 9.869   7.206   1.00 74.34 226 A 1 
ATOM   1812 N N   . ASP A 1 227 ? -11.230 13.552  6.828   1.00 91.80 227 A 1 
ATOM   1813 C CA  . ASP A 1 227 ? -10.556 14.304  5.781   1.00 92.74 227 A 1 
ATOM   1814 C C   . ASP A 1 227 ? -9.048  14.125  5.905   1.00 93.90 227 A 1 
ATOM   1815 O O   . ASP A 1 227 ? -8.479  14.262  6.991   1.00 92.27 227 A 1 
ATOM   1816 C CB  . ASP A 1 227 ? -10.906 15.788  5.888   1.00 90.61 227 A 1 
ATOM   1817 C CG  . ASP A 1 227 ? -12.415 15.992  5.775   1.00 84.30 227 A 1 
ATOM   1818 O OD1 . ASP A 1 227 ? -12.896 16.151  4.634   1.00 77.31 227 A 1 
ATOM   1819 O OD2 . ASP A 1 227 ? -13.090 15.907  6.834   1.00 77.63 227 A 1 
ATOM   1820 N N   . GLN A 1 228 ? -8.393  13.792  4.792   1.00 95.79 228 A 1 
ATOM   1821 C CA  . GLN A 1 228 ? -6.964  13.490  4.781   1.00 96.08 228 A 1 
ATOM   1822 C C   . GLN A 1 228 ? -6.124  14.723  4.467   1.00 96.73 228 A 1 
ATOM   1823 O O   . GLN A 1 228 ? -5.024  14.883  5.000   1.00 95.15 228 A 1 
ATOM   1824 C CB  . GLN A 1 228 ? -6.680  12.369  3.782   1.00 95.27 228 A 1 
ATOM   1825 C CG  . GLN A 1 228 ? -7.425  11.059  4.085   1.00 93.76 228 A 1 
ATOM   1826 C CD  . GLN A 1 228 ? -7.158  10.563  5.504   1.00 93.15 228 A 1 
ATOM   1827 O OE1 . GLN A 1 228 ? -6.049  10.194  5.857   1.00 84.62 228 A 1 
ATOM   1828 N NE2 . GLN A 1 228 ? -8.144  10.569  6.360   1.00 83.98 228 A 1 
ATOM   1829 N N   . LEU A 1 229 ? -6.624  15.598  3.615   1.00 97.08 229 A 1 
ATOM   1830 C CA  . LEU A 1 229 ? -5.915  16.781  3.153   1.00 97.27 229 A 1 
ATOM   1831 C C   . LEU A 1 229 ? -6.528  18.044  3.771   1.00 96.83 229 A 1 
ATOM   1832 O O   . LEU A 1 229 ? -7.714  18.077  4.093   1.00 96.11 229 A 1 
ATOM   1833 C CB  . LEU A 1 229 ? -5.921  16.829  1.619   1.00 97.60 229 A 1 
ATOM   1834 C CG  . LEU A 1 229 ? -5.448  15.547  0.905   1.00 97.26 229 A 1 
ATOM   1835 C CD1 . LEU A 1 229 ? -5.399  15.791  -0.601  1.00 96.94 229 A 1 
ATOM   1836 C CD2 . LEU A 1 229 ? -4.061  15.099  1.362   1.00 96.89 229 A 1 
ATOM   1837 N N   . TYR A 1 230 ? -5.720  19.104  3.906   1.00 97.46 230 A 1 
ATOM   1838 C CA  . TYR A 1 230 ? -6.273  20.421  4.223   1.00 97.12 230 A 1 
ATOM   1839 C C   . TYR A 1 230 ? -7.323  20.819  3.173   1.00 97.11 230 A 1 
ATOM   1840 O O   . TYR A 1 230 ? -7.066  20.609  1.984   1.00 96.53 230 A 1 
ATOM   1841 C CB  . TYR A 1 230 ? -5.154  21.467  4.263   1.00 96.72 230 A 1 
ATOM   1842 C CG  . TYR A 1 230 ? -4.225  21.341  5.447   1.00 96.64 230 A 1 
ATOM   1843 C CD1 . TYR A 1 230 ? -4.709  21.602  6.741   1.00 95.53 230 A 1 
ATOM   1844 C CD2 . TYR A 1 230 ? -2.874  21.005  5.262   1.00 95.82 230 A 1 
ATOM   1845 C CE1 . TYR A 1 230 ? -3.849  21.517  7.853   1.00 94.98 230 A 1 
ATOM   1846 C CE2 . TYR A 1 230 ? -2.004  20.921  6.366   1.00 95.03 230 A 1 
ATOM   1847 C CZ  . TYR A 1 230 ? -2.498  21.176  7.653   1.00 95.41 230 A 1 
ATOM   1848 O OH  . TYR A 1 230 ? -1.656  21.097  8.730   1.00 93.70 230 A 1 
ATOM   1849 N N   . PRO A 1 231 ? -8.451  21.421  3.551   1.00 96.49 231 A 1 
ATOM   1850 C CA  . PRO A 1 231 ? -9.548  21.726  2.627   1.00 95.86 231 A 1 
ATOM   1851 C C   . PRO A 1 231 ? -9.106  22.510  1.384   1.00 96.33 231 A 1 
ATOM   1852 O O   . PRO A 1 231 ? -9.456  22.149  0.263   1.00 95.84 231 A 1 
ATOM   1853 C CB  . PRO A 1 231 ? -10.571 22.507  3.457   1.00 94.49 231 A 1 
ATOM   1854 C CG  . PRO A 1 231 ? -10.358 21.977  4.867   1.00 91.90 231 A 1 
ATOM   1855 C CD  . PRO A 1 231 ? -8.850  21.726  4.923   1.00 94.83 231 A 1 
ATOM   1856 N N   . GLN A 1 232 ? -8.258  23.535  1.556   1.00 96.45 232 A 1 
ATOM   1857 C CA  . GLN A 1 232 ? -7.755  24.350  0.458   1.00 96.17 232 A 1 
ATOM   1858 C C   . GLN A 1 232 ? -6.916  23.560  -0.565  1.00 96.94 232 A 1 
ATOM   1859 O O   . GLN A 1 232 ? -6.843  23.948  -1.731  1.00 96.39 232 A 1 
ATOM   1860 C CB  . GLN A 1 232 ? -6.979  25.565  0.993   1.00 94.85 232 A 1 
ATOM   1861 C CG  . GLN A 1 232 ? -5.618  25.310  1.674   1.00 89.83 232 A 1 
ATOM   1862 C CD  . GLN A 1 232 ? -5.687  24.931  3.158   1.00 89.62 232 A 1 
ATOM   1863 O OE1 . GLN A 1 232 ? -6.693  24.487  3.679   1.00 83.69 232 A 1 
ATOM   1864 N NE2 . GLN A 1 232 ? -4.601  25.095  3.872   1.00 82.35 232 A 1 
ATOM   1865 N N   . TYR A 1 233 ? -6.283  22.469  -0.138  1.00 97.42 233 A 1 
ATOM   1866 C CA  . TYR A 1 233 ? -5.528  21.595  -1.031  1.00 97.86 233 A 1 
ATOM   1867 C C   . TYR A 1 233 ? -6.396  20.483  -1.593  1.00 98.13 233 A 1 
ATOM   1868 O O   . TYR A 1 233 ? -6.272  20.169  -2.775  1.00 97.86 233 A 1 
ATOM   1869 C CB  . TYR A 1 233 ? -4.310  21.008  -0.313  1.00 97.84 233 A 1 
ATOM   1870 C CG  . TYR A 1 233 ? -3.346  22.025  0.255   1.00 97.90 233 A 1 
ATOM   1871 C CD1 . TYR A 1 233 ? -3.037  23.213  -0.438  1.00 97.15 233 A 1 
ATOM   1872 C CD2 . TYR A 1 233 ? -2.736  21.781  1.500   1.00 97.21 233 A 1 
ATOM   1873 C CE1 . TYR A 1 233 ? -2.156  24.156  0.110   1.00 96.76 233 A 1 
ATOM   1874 C CE2 . TYR A 1 233 ? -1.852  22.709  2.058   1.00 96.74 233 A 1 
ATOM   1875 C CZ  . TYR A 1 233 ? -1.573  23.904  1.361   1.00 97.04 233 A 1 
ATOM   1876 O OH  . TYR A 1 233 ? -0.732  24.818  1.916   1.00 96.11 233 A 1 
ATOM   1877 N N   . ASN A 1 234 ? -7.289  19.922  -0.787  1.00 97.87 234 A 1 
ATOM   1878 C CA  . ASN A 1 234 ? -8.221  18.893  -1.210  1.00 97.81 234 A 1 
ATOM   1879 C C   . ASN A 1 234 ? -9.017  19.342  -2.436  1.00 98.07 234 A 1 
ATOM   1880 O O   . ASN A 1 234 ? -8.950  18.700  -3.488  1.00 98.05 234 A 1 
ATOM   1881 C CB  . ASN A 1 234 ? -9.152  18.541  -0.040  1.00 97.49 234 A 1 
ATOM   1882 C CG  . ASN A 1 234 ? -10.073 17.403  -0.436  1.00 97.24 234 A 1 
ATOM   1883 O OD1 . ASN A 1 234 ? -9.676  16.249  -0.426  1.00 94.42 234 A 1 
ATOM   1884 N ND2 . ASN A 1 234 ? -11.287 17.702  -0.844  1.00 94.12 234 A 1 
ATOM   1885 N N   . ASP A 1 235 ? -9.708  20.475  -2.313  1.00 97.56 235 A 1 
ATOM   1886 C CA  . ASP A 1 235 ? -10.625 20.954  -3.344  1.00 97.33 235 A 1 
ATOM   1887 C C   . ASP A 1 235 ? -9.859  21.340  -4.608  1.00 97.84 235 A 1 
ATOM   1888 O O   . ASP A 1 235 ? -10.228 20.951  -5.720  1.00 97.55 235 A 1 
ATOM   1889 C CB  . ASP A 1 235 ? -11.443 22.121  -2.783  1.00 96.02 235 A 1 
ATOM   1890 C CG  . ASP A 1 235 ? -12.325 21.744  -1.584  1.00 91.22 235 A 1 
ATOM   1891 O OD1 . ASP A 1 235 ? -12.345 20.552  -1.186  1.00 86.93 235 A 1 
ATOM   1892 O OD2 . ASP A 1 235 ? -12.967 22.672  -1.047  1.00 86.60 235 A 1 
ATOM   1893 N N   . ARG A 1 236 ? -8.712  22.021  -4.452  1.00 97.76 236 A 1 
ATOM   1894 C CA  . ARG A 1 236 ? -7.835  22.372  -5.575  1.00 98.15 236 A 1 
ATOM   1895 C C   . ARG A 1 236 ? -7.255  21.134  -6.263  1.00 98.42 236 A 1 
ATOM   1896 O O   . ARG A 1 236 ? -7.110  21.145  -7.487  1.00 98.26 236 A 1 
ATOM   1897 C CB  . ARG A 1 236 ? -6.738  23.326  -5.092  1.00 97.81 236 A 1 
ATOM   1898 C CG  . ARG A 1 236 ? -5.923  23.914  -6.257  1.00 95.99 236 A 1 
ATOM   1899 C CD  . ARG A 1 236 ? -4.904  24.927  -5.742  1.00 94.57 236 A 1 
ATOM   1900 N NE  . ARG A 1 236 ? -4.123  25.527  -6.839  1.00 92.53 236 A 1 
ATOM   1901 C CZ  . ARG A 1 236 ? -3.089  26.349  -6.705  1.00 90.49 236 A 1 
ATOM   1902 N NH1 . ARG A 1 236 ? -2.663  26.734  -5.539  1.00 88.21 236 A 1 
ATOM   1903 N NH2 . ARG A 1 236 ? -2.464  26.794  -7.750  1.00 86.00 236 A 1 
ATOM   1904 N N   . LEU A 1 237 ? -6.929  20.077  -5.522  1.00 98.22 237 A 1 
ATOM   1905 C CA  . LEU A 1 237 ? -6.411  18.833  -6.088  1.00 98.44 237 A 1 
ATOM   1906 C C   . LEU A 1 237 ? -7.494  18.085  -6.861  1.00 98.56 237 A 1 
ATOM   1907 O O   . LEU A 1 237 ? -7.243  17.644  -7.988  1.00 98.51 237 A 1 
ATOM   1908 C CB  . LEU A 1 237 ? -5.787  17.980  -4.980  1.00 98.43 237 A 1 
ATOM   1909 C CG  . LEU A 1 237 ? -5.174  16.657  -5.481  1.00 98.06 237 A 1 
ATOM   1910 C CD1 . LEU A 1 237 ? -4.040  16.876  -6.470  1.00 97.55 237 A 1 
ATOM   1911 C CD2 . LEU A 1 237 ? -4.626  15.871  -4.291  1.00 97.49 237 A 1 
ATOM   1912 N N   . VAL A 1 238 ? -8.707  17.976  -6.310  1.00 98.40 238 A 1 
ATOM   1913 C CA  . VAL A 1 238 ? -9.858  17.384  -7.002  1.00 98.47 238 A 1 
ATOM   1914 C C   . VAL A 1 238 ? -10.116 18.114  -8.314  1.00 98.52 238 A 1 
ATOM   1915 O O   . VAL A 1 238 ? -10.161 17.484  -9.375  1.00 98.44 238 A 1 
ATOM   1916 C CB  . VAL A 1 238 ? -11.119 17.392  -6.111  1.00 98.13 238 A 1 
ATOM   1917 C CG1 . VAL A 1 238 ? -12.375 16.951  -6.879  1.00 97.34 238 A 1 
ATOM   1918 C CG2 . VAL A 1 238 ? -10.955 16.434  -4.927  1.00 97.44 238 A 1 
ATOM   1919 N N   . ASP A 1 239 ? -10.195 19.443  -8.264  1.00 98.42 239 A 1 
ATOM   1920 C CA  . ASP A 1 239 ? -10.384 20.286  -9.439  1.00 98.33 239 A 1 
ATOM   1921 C C   . ASP A 1 239 ? -9.259  20.105  -10.463 1.00 98.58 239 A 1 
ATOM   1922 O O   . ASP A 1 239 ? -9.530  19.951  -11.657 1.00 98.28 239 A 1 
ATOM   1923 C CB  . ASP A 1 239 ? -10.466 21.760  -9.005  1.00 97.79 239 A 1 
ATOM   1924 C CG  . ASP A 1 239 ? -11.882 22.256  -8.744  1.00 94.11 239 A 1 
ATOM   1925 O OD1 . ASP A 1 239 ? -12.809 21.435  -8.618  1.00 91.08 239 A 1 
ATOM   1926 O OD2 . ASP A 1 239 ? -12.046 23.495  -8.861  1.00 90.70 239 A 1 
ATOM   1927 N N   . SER A 1 240 ? -8.007  20.088  -10.006 1.00 98.46 240 A 1 
ATOM   1928 C CA  . SER A 1 240 ? -6.836  19.954  -10.874 1.00 98.35 240 A 1 
ATOM   1929 C C   . SER A 1 240 ? -6.792  18.597  -11.577 1.00 98.57 240 A 1 
ATOM   1930 O O   . SER A 1 240 ? -6.451  18.537  -12.752 1.00 98.13 240 A 1 
ATOM   1931 C CB  . SER A 1 240 ? -5.533  20.135  -10.092 1.00 97.73 240 A 1 
ATOM   1932 O OG  . SER A 1 240 ? -5.463  21.429  -9.522  1.00 92.02 240 A 1 
ATOM   1933 N N   . LEU A 1 241 ? -7.162  17.524  -10.891 1.00 98.59 241 A 1 
ATOM   1934 C CA  . LEU A 1 241 ? -7.204  16.191  -11.487 1.00 98.50 241 A 1 
ATOM   1935 C C   . LEU A 1 241 ? -8.389  16.060  -12.462 1.00 98.58 241 A 1 
ATOM   1936 O O   . LEU A 1 241 ? -8.196  15.622  -13.597 1.00 98.37 241 A 1 
ATOM   1937 C CB  . LEU A 1 241 ? -7.277  15.133  -10.365 1.00 98.61 241 A 1 
ATOM   1938 C CG  . LEU A 1 241 ? -5.999  15.035  -9.511  1.00 98.40 241 A 1 
ATOM   1939 C CD1 . LEU A 1 241 ? -6.275  14.183  -8.276  1.00 98.00 241 A 1 
ATOM   1940 C CD2 . LEU A 1 241 ? -4.836  14.405  -10.273 1.00 97.73 241 A 1 
ATOM   1941 N N   . ALA A 1 242 ? -9.588  16.475  -12.061 1.00 98.61 242 A 1 
ATOM   1942 C CA  . ALA A 1 242 ? -10.778 16.368  -12.894 1.00 98.59 242 A 1 
ATOM   1943 C C   . ALA A 1 242 ? -10.698 17.241  -14.168 1.00 98.44 242 A 1 
ATOM   1944 O O   . ALA A 1 242 ? -11.173 16.819  -15.226 1.00 97.90 242 A 1 
ATOM   1945 C CB  . ALA A 1 242 ? -12.000 16.726  -12.037 1.00 98.30 242 A 1 
ATOM   1946 N N   . GLU A 1 243 ? -10.055 18.403  -14.089 1.00 98.58 243 A 1 
ATOM   1947 C CA  . GLU A 1 243 ? -9.865  19.319  -15.222 1.00 98.36 243 A 1 
ATOM   1948 C C   . GLU A 1 243 ? -9.128  18.667  -16.395 1.00 98.41 243 A 1 
ATOM   1949 O O   . GLU A 1 243 ? -9.376  19.013  -17.552 1.00 97.72 243 A 1 
ATOM   1950 C CB  . GLU A 1 243 ? -9.107  20.565  -14.717 1.00 97.51 243 A 1 
ATOM   1951 C CG  . GLU A 1 243 ? -8.908  21.679  -15.763 1.00 90.07 243 A 1 
ATOM   1952 C CD  . GLU A 1 243 ? -10.239 22.205  -16.333 1.00 85.41 243 A 1 
ATOM   1953 O OE1 . GLU A 1 243 ? -10.321 22.406  -17.560 1.00 79.90 243 A 1 
ATOM   1954 O OE2 . GLU A 1 243 ? -11.223 22.354  -15.579 1.00 78.71 243 A 1 
ATOM   1955 N N   . TYR A 1 244 ? -8.273  17.685  -16.115 1.00 98.59 244 A 1 
ATOM   1956 C CA  . TYR A 1 244 ? -7.480  16.957  -17.102 1.00 98.68 244 A 1 
ATOM   1957 C C   . TYR A 1 244 ? -7.984  15.522  -17.337 1.00 98.54 244 A 1 
ATOM   1958 O O   . TYR A 1 244 ? -7.209  14.624  -17.626 1.00 98.03 244 A 1 
ATOM   1959 C CB  . TYR A 1 244 ? -5.994  17.023  -16.729 1.00 98.60 244 A 1 
ATOM   1960 C CG  . TYR A 1 244 ? -5.443  18.435  -16.714 1.00 98.64 244 A 1 
ATOM   1961 C CD1 . TYR A 1 244 ? -5.160  19.112  -17.916 1.00 98.26 244 A 1 
ATOM   1962 C CD2 . TYR A 1 244 ? -5.248  19.098  -15.488 1.00 98.27 244 A 1 
ATOM   1963 C CE1 . TYR A 1 244 ? -4.677  20.436  -17.895 1.00 97.93 244 A 1 
ATOM   1964 C CE2 . TYR A 1 244 ? -4.778  20.410  -15.457 1.00 97.96 244 A 1 
ATOM   1965 C CZ  . TYR A 1 244 ? -4.498  21.087  -16.659 1.00 98.11 244 A 1 
ATOM   1966 O OH  . TYR A 1 244 ? -4.060  22.377  -16.620 1.00 97.24 244 A 1 
ATOM   1967 N N   . ASN A 1 245 ? -9.296  15.307  -17.245 1.00 98.37 245 A 1 
ATOM   1968 C CA  . ASN A 1 245 ? -9.919  13.997  -17.472 1.00 97.91 245 A 1 
ATOM   1969 C C   . ASN A 1 245 ? -9.722  13.428  -18.894 1.00 97.79 245 A 1 
ATOM   1970 O O   . ASN A 1 245 ? -9.886  12.229  -19.107 1.00 96.52 245 A 1 
ATOM   1971 C CB  . ASN A 1 245 ? -11.406 14.089  -17.127 1.00 97.31 245 A 1 
ATOM   1972 C CG  . ASN A 1 245 ? -12.238 14.800  -18.191 1.00 96.89 245 A 1 
ATOM   1973 O OD1 . ASN A 1 245 ? -11.943 15.874  -18.664 1.00 92.00 245 A 1 
ATOM   1974 N ND2 . ASN A 1 245 ? -13.310 14.180  -18.616 1.00 91.05 245 A 1 
ATOM   1975 N N   . ASP A 1 246 ? -9.374  14.273  -19.852 1.00 97.97 246 A 1 
ATOM   1976 C CA  . ASP A 1 246 ? -8.997  13.906  -21.215 1.00 97.66 246 A 1 
ATOM   1977 C C   . ASP A 1 246 ? -7.547  13.408  -21.329 1.00 97.78 246 A 1 
ATOM   1978 O O   . ASP A 1 246 ? -7.204  12.709  -22.290 1.00 96.83 246 A 1 
ATOM   1979 C CB  . ASP A 1 246 ? -9.238  15.116  -22.135 1.00 97.11 246 A 1 
ATOM   1980 C CG  . ASP A 1 246 ? -8.425  16.360  -21.748 1.00 96.44 246 A 1 
ATOM   1981 O OD1 . ASP A 1 246 ? -8.456  16.776  -20.568 1.00 94.47 246 A 1 
ATOM   1982 O OD2 . ASP A 1 246 ? -7.784  16.966  -22.626 1.00 93.77 246 A 1 
ATOM   1983 N N   . VAL A 1 247 ? -6.710  13.734  -20.359 1.00 98.19 247 A 1 
ATOM   1984 C CA  . VAL A 1 247 ? -5.295  13.342  -20.283 1.00 98.36 247 A 1 
ATOM   1985 C C   . VAL A 1 247 ? -5.091  12.168  -19.323 1.00 98.40 247 A 1 
ATOM   1986 O O   . VAL A 1 247 ? -4.327  11.249  -19.616 1.00 98.09 247 A 1 
ATOM   1987 C CB  . VAL A 1 247 ? -4.434  14.545  -19.855 1.00 98.32 247 A 1 
ATOM   1988 C CG1 . VAL A 1 247 ? -2.943  14.194  -19.761 1.00 97.73 247 A 1 
ATOM   1989 C CG2 . VAL A 1 247 ? -4.571  15.716  -20.840 1.00 97.70 247 A 1 
ATOM   1990 N N   . ILE A 1 248 ? -5.763  12.184  -18.176 1.00 98.41 248 A 1 
ATOM   1991 C CA  . ILE A 1 248 ? -5.540  11.239  -17.080 1.00 98.54 248 A 1 
ATOM   1992 C C   . ILE A 1 248 ? -6.382  9.974   -17.285 1.00 98.38 248 A 1 
ATOM   1993 O O   . ILE A 1 248 ? -7.610  10.010  -17.234 1.00 97.98 248 A 1 
ATOM   1994 C CB  . ILE A 1 248 ? -5.805  11.910  -15.713 1.00 98.58 248 A 1 
ATOM   1995 C CG1 . ILE A 1 248 ? -4.849  13.110  -15.500 1.00 98.29 248 A 1 
ATOM   1996 C CG2 . ILE A 1 248 ? -5.633  10.888  -14.573 1.00 98.35 248 A 1 
ATOM   1997 C CD1 . ILE A 1 248 ? -5.174  13.956  -14.268 1.00 98.11 248 A 1 
ATOM   1998 N N   . LEU A 1 249 ? -5.708  8.833   -17.430 1.00 98.35 249 A 1 
ATOM   1999 C CA  . LEU A 1 249 ? -6.363  7.514   -17.523 1.00 98.06 249 A 1 
ATOM   2000 C C   . LEU A 1 249 ? -6.891  7.023   -16.167 1.00 98.10 249 A 1 
ATOM   2001 O O   . LEU A 1 249 ? -7.824  6.233   -16.118 1.00 97.12 249 A 1 
ATOM   2002 C CB  . LEU A 1 249 ? -5.388  6.476   -18.094 1.00 97.26 249 A 1 
ATOM   2003 C CG  . LEU A 1 249 ? -4.774  6.801   -19.466 1.00 95.23 249 A 1 
ATOM   2004 C CD1 . LEU A 1 249 ? -4.005  5.573   -19.958 1.00 93.19 249 A 1 
ATOM   2005 C CD2 . LEU A 1 249 ? -5.816  7.167   -20.511 1.00 93.01 249 A 1 
ATOM   2006 N N   . GLY A 1 250 ? -6.268  7.465   -15.087 1.00 98.32 250 A 1 
ATOM   2007 C CA  . GLY A 1 250 ? -6.592  7.086   -13.720 1.00 98.44 250 A 1 
ATOM   2008 C C   . GLY A 1 250 ? -5.551  7.611   -12.733 1.00 98.78 250 A 1 
ATOM   2009 O O   . GLY A 1 250 ? -4.447  7.991   -13.114 1.00 98.54 250 A 1 
ATOM   2010 N N   . VAL A 1 251 ? -5.929  7.596   -11.462 1.00 98.60 251 A 1 
ATOM   2011 C CA  . VAL A 1 251 ? -5.075  7.992   -10.334 1.00 98.75 251 A 1 
ATOM   2012 C C   . VAL A 1 251 ? -4.883  6.787   -9.415  1.00 98.75 251 A 1 
ATOM   2013 O O   . VAL A 1 251 ? -5.841  6.079   -9.110  1.00 98.51 251 A 1 
ATOM   2014 C CB  . VAL A 1 251 ? -5.695  9.176   -9.569  1.00 98.62 251 A 1 
ATOM   2015 C CG1 . VAL A 1 251 ? -4.774  9.656   -8.444  1.00 98.11 251 A 1 
ATOM   2016 C CG2 . VAL A 1 251 ? -5.976  10.373  -10.489 1.00 98.08 251 A 1 
ATOM   2017 N N   . LEU A 1 252 ? -3.655  6.543   -8.978  1.00 98.65 252 A 1 
ATOM   2018 C CA  . LEU A 1 252 ? -3.312  5.483   -8.038  1.00 98.77 252 A 1 
ATOM   2019 C C   . LEU A 1 252 ? -2.878  6.091   -6.704  1.00 98.70 252 A 1 
ATOM   2020 O O   . LEU A 1 252 ? -1.966  6.922   -6.678  1.00 98.21 252 A 1 
ATOM   2021 C CB  . LEU A 1 252 ? -2.217  4.573   -8.618  1.00 98.46 252 A 1 
ATOM   2022 C CG  . LEU A 1 252 ? -2.507  3.969   -9.997  1.00 96.36 252 A 1 
ATOM   2023 C CD1 . LEU A 1 252 ? -1.403  2.988   -10.359 1.00 90.44 252 A 1 
ATOM   2024 C CD2 . LEU A 1 252 ? -3.833  3.225   -10.067 1.00 90.46 252 A 1 
ATOM   2025 N N   . CYS A 1 253 ? -3.506  5.653   -5.620  1.00 98.44 253 A 1 
ATOM   2026 C CA  . CYS A 1 253 ? -3.212  6.099   -4.263  1.00 98.38 253 A 1 
ATOM   2027 C C   . CYS A 1 253 ? -3.004  4.912   -3.313  1.00 98.32 253 A 1 
ATOM   2028 O O   . CYS A 1 253 ? -3.400  3.786   -3.615  1.00 97.25 253 A 1 
ATOM   2029 C CB  . CYS A 1 253 ? -4.350  6.988   -3.744  1.00 97.67 253 A 1 
ATOM   2030 S SG  . CYS A 1 253 ? -4.745  8.449   -4.734  1.00 96.42 253 A 1 
ATOM   2031 N N   . GLY A 1 254 ? -2.423  5.195   -2.149  1.00 97.77 254 A 1 
ATOM   2032 C CA  . GLY A 1 254 ? -2.288  4.261   -1.029  1.00 97.56 254 A 1 
ATOM   2033 C C   . GLY A 1 254 ? -2.829  4.875   0.264   1.00 97.28 254 A 1 
ATOM   2034 O O   . GLY A 1 254 ? -3.960  5.384   0.282   1.00 95.76 254 A 1 
ATOM   2035 N N   . HIS A 1 255 ? -2.031  4.858   1.325   1.00 96.03 255 A 1 
ATOM   2036 C CA  . HIS A 1 255 ? -2.219  5.502   2.634   1.00 95.67 255 A 1 
ATOM   2037 C C   . HIS A 1 255 ? -3.327  4.916   3.516   1.00 95.67 255 A 1 
ATOM   2038 O O   . HIS A 1 255 ? -3.139  4.756   4.725   1.00 92.70 255 A 1 
ATOM   2039 C CB  . HIS A 1 255 ? -2.409  7.011   2.430   1.00 94.28 255 A 1 
ATOM   2040 C CG  . HIS A 1 255 ? -2.589  7.775   3.706   1.00 94.74 255 A 1 
ATOM   2041 N ND1 . HIS A 1 255 ? -1.653  7.904   4.698   1.00 91.26 255 A 1 
ATOM   2042 C CD2 . HIS A 1 255 ? -3.699  8.465   4.104   1.00 90.56 255 A 1 
ATOM   2043 C CE1 . HIS A 1 255 ? -2.185  8.653   5.678   1.00 90.62 255 A 1 
ATOM   2044 N NE2 . HIS A 1 255 ? -3.438  9.015   5.351   1.00 91.22 255 A 1 
ATOM   2045 N N   . LEU A 1 256 ? -4.494  4.592   2.959   1.00 95.81 256 A 1 
ATOM   2046 C CA  . LEU A 1 256 ? -5.632  4.135   3.754   1.00 94.60 256 A 1 
ATOM   2047 C C   . LEU A 1 256 ? -5.587  2.642   4.102   1.00 94.19 256 A 1 
ATOM   2048 O O   . LEU A 1 256 ? -6.353  2.200   4.965   1.00 91.30 256 A 1 
ATOM   2049 C CB  . LEU A 1 256 ? -6.952  4.508   3.067   1.00 94.08 256 A 1 
ATOM   2050 C CG  . LEU A 1 256 ? -7.170  6.020   2.876   1.00 93.12 256 A 1 
ATOM   2051 C CD1 . LEU A 1 256 ? -8.575  6.247   2.342   1.00 92.05 256 A 1 
ATOM   2052 C CD2 . LEU A 1 256 ? -7.029  6.818   4.172   1.00 92.65 256 A 1 
ATOM   2053 N N   . HIS A 1 257 ? -4.723  1.874   3.448   1.00 93.61 257 A 1 
ATOM   2054 C CA  . HIS A 1 257 ? -4.555  0.415   3.584   1.00 94.31 257 A 1 
ATOM   2055 C C   . HIS A 1 257 ? -5.749  -0.426  3.117   1.00 95.23 257 A 1 
ATOM   2056 O O   . HIS A 1 257 ? -5.678  -1.651  3.104   1.00 92.91 257 A 1 
ATOM   2057 C CB  . HIS A 1 257 ? -4.141  0.059   5.024   1.00 93.17 257 A 1 
ATOM   2058 C CG  . HIS A 1 257 ? -2.837  0.635   5.492   1.00 93.97 257 A 1 
ATOM   2059 N ND1 . HIS A 1 257 ? -1.932  -0.033  6.288   1.00 88.70 257 A 1 
ATOM   2060 C CD2 . HIS A 1 257 ? -2.294  1.864   5.250   1.00 87.76 257 A 1 
ATOM   2061 C CE1 . HIS A 1 257 ? -0.888  0.775   6.501   1.00 88.59 257 A 1 
ATOM   2062 N NE2 . HIS A 1 257 ? -1.077  1.941   5.885   1.00 89.65 257 A 1 
ATOM   2063 N N   . THR A 1 258 ? -6.843  0.218   2.713   1.00 94.75 258 A 1 
ATOM   2064 C CA  . THR A 1 258 ? -8.099  -0.420  2.313   1.00 94.58 258 A 1 
ATOM   2065 C C   . THR A 1 258 ? -8.313  -0.371  0.805   1.00 95.56 258 A 1 
ATOM   2066 O O   . THR A 1 258 ? -7.859  0.549   0.129   1.00 94.53 258 A 1 
ATOM   2067 C CB  . THR A 1 258 ? -9.283  0.210   3.048   1.00 93.21 258 A 1 
ATOM   2068 O OG1 . THR A 1 258 ? -9.243  1.621   2.955   1.00 89.20 258 A 1 
ATOM   2069 C CG2 . THR A 1 258 ? -9.263  -0.155  4.526   1.00 87.88 258 A 1 
ATOM   2070 N N   . ASP A 1 259 ? -9.028  -1.358  0.283   1.00 96.16 259 A 1 
ATOM   2071 C CA  . ASP A 1 259 ? -9.405  -1.439  -1.127  1.00 96.84 259 A 1 
ATOM   2072 C C   . ASP A 1 259 ? -10.671 -0.615  -1.375  1.00 96.85 259 A 1 
ATOM   2073 O O   . ASP A 1 259 ? -11.781 -1.016  -1.031  1.00 95.91 259 A 1 
ATOM   2074 C CB  . ASP A 1 259 ? -9.580  -2.909  -1.507  1.00 96.68 259 A 1 
ATOM   2075 C CG  . ASP A 1 259 ? -9.921  -3.128  -2.974  1.00 96.76 259 A 1 
ATOM   2076 O OD1 . ASP A 1 259 ? -10.024 -2.162  -3.759  1.00 95.05 259 A 1 
ATOM   2077 O OD2 . ASP A 1 259 ? -10.019 -4.306  -3.373  1.00 94.96 259 A 1 
ATOM   2078 N N   . THR A 1 260 ? -10.502 0.572   -1.958  1.00 96.75 260 A 1 
ATOM   2079 C CA  . THR A 1 260 ? -11.616 1.464   -2.256  1.00 96.86 260 A 1 
ATOM   2080 C C   . THR A 1 260 ? -11.304 2.345   -3.472  1.00 97.41 260 A 1 
ATOM   2081 O O   . THR A 1 260 ? -10.253 2.223   -4.099  1.00 97.06 260 A 1 
ATOM   2082 C CB  . THR A 1 260 ? -12.008 2.276   -1.009  1.00 95.57 260 A 1 
ATOM   2083 O OG1 . THR A 1 260 ? -13.223 2.956   -1.223  1.00 90.05 260 A 1 
ATOM   2084 C CG2 . THR A 1 260 ? -10.948 3.290   -0.590  1.00 90.89 260 A 1 
ATOM   2085 N N   . PHE A 1 261 ? -12.238 3.216   -3.817  1.00 97.44 261 A 1 
ATOM   2086 C CA  . PHE A 1 261 ? -12.112 4.120   -4.960  1.00 97.45 261 A 1 
ATOM   2087 C C   . PHE A 1 261 ? -12.715 5.494   -4.678  1.00 97.39 261 A 1 
ATOM   2088 O O   . PHE A 1 261 ? -13.500 5.690   -3.746  1.00 96.70 261 A 1 
ATOM   2089 C CB  . PHE A 1 261 ? -12.733 3.461   -6.203  1.00 97.23 261 A 1 
ATOM   2090 C CG  . PHE A 1 261 ? -14.219 3.187   -6.094  1.00 97.28 261 A 1 
ATOM   2091 C CD1 . PHE A 1 261 ? -14.685 1.944   -5.607  1.00 96.15 261 A 1 
ATOM   2092 C CD2 . PHE A 1 261 ? -15.155 4.160   -6.485  1.00 95.81 261 A 1 
ATOM   2093 C CE1 . PHE A 1 261 ? -16.056 1.677   -5.512  1.00 94.83 261 A 1 
ATOM   2094 C CE2 . PHE A 1 261 ? -16.534 3.902   -6.390  1.00 94.88 261 A 1 
ATOM   2095 C CZ  . PHE A 1 261 ? -16.981 2.661   -5.910  1.00 95.30 261 A 1 
ATOM   2096 N N   . ARG A 1 262 ? -12.358 6.457   -5.513  1.00 97.83 262 A 1 
ATOM   2097 C CA  . ARG A 1 262 ? -12.913 7.805   -5.539  1.00 97.84 262 A 1 
ATOM   2098 C C   . ARG A 1 262 ? -13.297 8.156   -6.970  1.00 98.21 262 A 1 
ATOM   2099 O O   . ARG A 1 262 ? -12.554 7.861   -7.902  1.00 97.90 262 A 1 
ATOM   2100 C CB  . ARG A 1 262 ? -11.902 8.837   -5.008  1.00 96.88 262 A 1 
ATOM   2101 C CG  . ARG A 1 262 ? -11.319 8.533   -3.619  1.00 94.12 262 A 1 
ATOM   2102 C CD  . ARG A 1 262 ? -12.298 8.858   -2.512  1.00 91.43 262 A 1 
ATOM   2103 N NE  . ARG A 1 262 ? -11.760 8.436   -1.207  1.00 91.51 262 A 1 
ATOM   2104 C CZ  . ARG A 1 262 ? -12.041 7.300   -0.581  1.00 91.70 262 A 1 
ATOM   2105 N NH1 . ARG A 1 262 ? -12.812 6.398   -1.102  1.00 84.81 262 A 1 
ATOM   2106 N NH2 . ARG A 1 262 ? -11.563 7.050   0.582   1.00 86.71 262 A 1 
ATOM   2107 N N   . ILE A 1 263 ? -14.426 8.828   -7.127  1.00 97.86 263 A 1 
ATOM   2108 C CA  . ILE A 1 263 ? -14.801 9.493   -8.380  1.00 97.91 263 A 1 
ATOM   2109 C C   . ILE A 1 263 ? -14.567 10.986  -8.154  1.00 98.05 263 A 1 
ATOM   2110 O O   . ILE A 1 263 ? -15.363 11.654  -7.495  1.00 97.47 263 A 1 
ATOM   2111 C CB  . ILE A 1 263 ? -16.257 9.165   -8.793  1.00 97.80 263 A 1 
ATOM   2112 C CG1 . ILE A 1 263 ? -16.479 7.633   -8.847  1.00 96.99 263 A 1 
ATOM   2113 C CG2 . ILE A 1 263 ? -16.543 9.825   -10.152 1.00 97.10 263 A 1 
ATOM   2114 C CD1 . ILE A 1 263 ? -17.929 7.221   -9.147  1.00 95.04 263 A 1 
ATOM   2115 N N   . LEU A 1 264 ? -13.447 11.486  -8.639  1.00 98.22 264 A 1 
ATOM   2116 C CA  . LEU A 1 264 ? -13.074 12.893  -8.532  1.00 98.28 264 A 1 
ATOM   2117 C C   . LEU A 1 264 ? -13.782 13.662  -9.640  1.00 98.20 264 A 1 
ATOM   2118 O O   . LEU A 1 264 ? -13.660 13.291  -10.810 1.00 97.79 264 A 1 
ATOM   2119 C CB  . LEU A 1 264 ? -11.552 13.042  -8.628  1.00 98.13 264 A 1 
ATOM   2120 C CG  . LEU A 1 264 ? -10.740 12.178  -7.646  1.00 97.39 264 A 1 
ATOM   2121 C CD1 . LEU A 1 264 ? -9.250  12.430  -7.853  1.00 96.06 264 A 1 
ATOM   2122 C CD2 . LEU A 1 264 ? -11.086 12.478  -6.185  1.00 95.71 264 A 1 
ATOM   2123 N N   . SER A 1 265 ? -14.514 14.712  -9.306  1.00 97.93 265 A 1 
ATOM   2124 C CA  . SER A 1 265 ? -15.333 15.436  -10.278 1.00 97.61 265 A 1 
ATOM   2125 C C   . SER A 1 265 ? -15.257 16.945  -10.140 1.00 97.81 265 A 1 
ATOM   2126 O O   . SER A 1 265 ? -15.233 17.488  -9.040  1.00 97.06 265 A 1 
ATOM   2127 C CB  . SER A 1 265 ? -16.784 14.963  -10.228 1.00 95.91 265 A 1 
ATOM   2128 O OG  . SER A 1 265 ? -17.376 15.214  -8.969  1.00 80.29 265 A 1 
ATOM   2129 N N   . LYS A 1 266 ? -15.292 17.627  -11.297 1.00 97.55 266 A 1 
ATOM   2130 C CA  . LYS A 1 266 ? -15.478 19.062  -11.438 1.00 97.24 266 A 1 
ATOM   2131 C C   . LYS A 1 266 ? -16.540 19.293  -12.511 1.00 97.10 266 A 1 
ATOM   2132 O O   . LYS A 1 266 ? -16.265 19.166  -13.714 1.00 95.56 266 A 1 
ATOM   2133 C CB  . LYS A 1 266 ? -14.139 19.707  -11.787 1.00 96.43 266 A 1 
ATOM   2134 C CG  . LYS A 1 266 ? -14.243 21.234  -11.896 1.00 93.90 266 A 1 
ATOM   2135 C CD  . LYS A 1 266 ? -12.880 21.804  -12.286 1.00 90.98 266 A 1 
ATOM   2136 C CE  . LYS A 1 266 ? -12.886 23.322  -12.292 1.00 85.03 266 A 1 
ATOM   2137 N NZ  . LYS A 1 266 ? -11.508 23.816  -12.531 1.00 77.32 266 A 1 
ATOM   2138 N N   . GLY A 1 267 ? -17.765 19.573  -12.082 1.00 96.16 267 A 1 
ATOM   2139 C CA  . GLY A 1 267 ? -18.908 19.599  -12.984 1.00 95.69 267 A 1 
ATOM   2140 C C   . GLY A 1 267 ? -19.100 18.238  -13.660 1.00 96.35 267 A 1 
ATOM   2141 O O   . GLY A 1 267 ? -19.303 17.228  -12.997 1.00 94.22 267 A 1 
ATOM   2142 N N   . ASN A 1 268 ? -19.029 18.214  -14.997 1.00 97.04 268 A 1 
ATOM   2143 C CA  . ASN A 1 268 ? -19.154 16.995  -15.796 1.00 96.70 268 A 1 
ATOM   2144 C C   . ASN A 1 268 ? -17.816 16.274  -16.053 1.00 97.36 268 A 1 
ATOM   2145 O O   . ASN A 1 268 ? -17.821 15.171  -16.596 1.00 95.79 268 A 1 
ATOM   2146 C CB  . ASN A 1 268 ? -19.876 17.342  -17.108 1.00 94.81 268 A 1 
ATOM   2147 C CG  . ASN A 1 268 ? -19.094 18.285  -18.007 1.00 84.46 268 A 1 
ATOM   2148 O OD1 . ASN A 1 268 ? -18.219 19.023  -17.599 1.00 71.84 268 A 1 
ATOM   2149 N ND2 . ASN A 1 268 ? -19.404 18.310  -19.282 1.00 73.42 268 A 1 
ATOM   2150 N N   . LYS A 1 269 ? -16.681 16.873  -15.686 1.00 97.85 269 A 1 
ATOM   2151 C CA  . LYS A 1 269 ? -15.355 16.262  -15.827 1.00 98.05 269 A 1 
ATOM   2152 C C   . LYS A 1 269 ? -15.092 15.353  -14.637 1.00 98.29 269 A 1 
ATOM   2153 O O   . LYS A 1 269 ? -15.250 15.770  -13.492 1.00 97.66 269 A 1 
ATOM   2154 C CB  . LYS A 1 269 ? -14.269 17.331  -15.943 1.00 97.80 269 A 1 
ATOM   2155 C CG  . LYS A 1 269 ? -14.421 18.228  -17.187 1.00 96.32 269 A 1 
ATOM   2156 C CD  . LYS A 1 269 ? -13.223 19.175  -17.272 1.00 93.64 269 A 1 
ATOM   2157 C CE  . LYS A 1 269 ? -13.279 20.063  -18.507 1.00 87.47 269 A 1 
ATOM   2158 N NZ  . LYS A 1 269 ? -12.043 20.855  -18.631 1.00 80.10 269 A 1 
ATOM   2159 N N   . LYS A 1 270 ? -14.690 14.111  -14.910 1.00 98.34 270 A 1 
ATOM   2160 C CA  . LYS A 1 270 ? -14.510 13.083  -13.879 1.00 98.34 270 A 1 
ATOM   2161 C C   . LYS A 1 270 ? -13.253 12.255  -14.144 1.00 98.38 270 A 1 
ATOM   2162 O O   . LYS A 1 270 ? -12.937 11.959  -15.293 1.00 97.76 270 A 1 
ATOM   2163 C CB  . LYS A 1 270 ? -15.747 12.164  -13.817 1.00 97.93 270 A 1 
ATOM   2164 C CG  . LYS A 1 270 ? -17.031 12.925  -13.457 1.00 97.03 270 A 1 
ATOM   2165 C CD  . LYS A 1 270 ? -18.245 12.002  -13.467 1.00 95.45 270 A 1 
ATOM   2166 C CE  . LYS A 1 270 ? -19.513 12.826  -13.261 1.00 91.85 270 A 1 
ATOM   2167 N NZ  . LYS A 1 270 ? -20.731 12.006  -13.417 1.00 84.76 270 A 1 
ATOM   2168 N N   . VAL A 1 271 ? -12.588 11.862  -13.073 1.00 98.55 271 A 1 
ATOM   2169 C CA  . VAL A 1 271 ? -11.409 10.987  -13.083 1.00 98.51 271 A 1 
ATOM   2170 C C   . VAL A 1 271 ? -11.562 9.939   -11.984 1.00 98.54 271 A 1 
ATOM   2171 O O   . VAL A 1 271 ? -12.024 10.254  -10.888 1.00 97.98 271 A 1 
ATOM   2172 C CB  . VAL A 1 271 ? -10.117 11.816  -12.905 1.00 97.52 271 A 1 
ATOM   2173 C CG1 . VAL A 1 271 ? -8.874  10.950  -12.704 1.00 90.30 271 A 1 
ATOM   2174 C CG2 . VAL A 1 271 ? -9.855  12.684  -14.139 1.00 89.95 271 A 1 
ATOM   2175 N N   . MET A 1 272 ? -11.170 8.714   -12.279 1.00 98.41 272 A 1 
ATOM   2176 C CA  . MET A 1 272 ? -11.121 7.661   -11.263 1.00 98.45 272 A 1 
ATOM   2177 C C   . MET A 1 272 ? -9.828  7.721   -10.458 1.00 98.53 272 A 1 
ATOM   2178 O O   . MET A 1 272 ? -8.751  7.787   -11.041 1.00 98.37 272 A 1 
ATOM   2179 C CB  . MET A 1 272 ? -11.249 6.271   -11.906 1.00 98.16 272 A 1 
ATOM   2180 C CG  . MET A 1 272 ? -12.679 5.967   -12.357 1.00 96.57 272 A 1 
ATOM   2181 S SD  . MET A 1 272 ? -13.965 6.165   -11.096 1.00 97.35 272 A 1 
ATOM   2182 C CE  . MET A 1 272 ? -13.368 5.072   -9.796  1.00 94.43 272 A 1 
ATOM   2183 N N   . ALA A 1 273 ? -9.945  7.595   -9.143  1.00 98.51 273 A 1 
ATOM   2184 C CA  . ALA A 1 273 ? -8.827  7.312   -8.261  1.00 98.41 273 A 1 
ATOM   2185 C C   . ALA A 1 273 ? -9.033  5.976   -7.547  1.00 98.32 273 A 1 
ATOM   2186 O O   . ALA A 1 273 ? -10.123 5.694   -7.039  1.00 97.85 273 A 1 
ATOM   2187 C CB  . ALA A 1 273 ? -8.614  8.476   -7.300  1.00 98.34 273 A 1 
ATOM   2188 N N   . PHE A 1 274 ? -7.998  5.163   -7.497  1.00 98.47 274 A 1 
ATOM   2189 C CA  . PHE A 1 274 ? -7.998  3.845   -6.886  1.00 98.55 274 A 1 
ATOM   2190 C C   . PHE A 1 274 ? -7.074  3.846   -5.682  1.00 98.51 274 A 1 
ATOM   2191 O O   . PHE A 1 274 ? -5.881  4.113   -5.822  1.00 98.14 274 A 1 
ATOM   2192 C CB  . PHE A 1 274 ? -7.559  2.792   -7.908  1.00 98.38 274 A 1 
ATOM   2193 C CG  . PHE A 1 274 ? -8.385  2.804   -9.163  1.00 98.31 274 A 1 
ATOM   2194 C CD1 . PHE A 1 274 ? -9.679  2.261   -9.153  1.00 97.36 274 A 1 
ATOM   2195 C CD2 . PHE A 1 274 ? -7.896  3.421   -10.331 1.00 97.31 274 A 1 
ATOM   2196 C CE1 . PHE A 1 274 ? -10.487 2.337   -10.293 1.00 96.58 274 A 1 
ATOM   2197 C CE2 . PHE A 1 274 ? -8.697  3.499   -11.478 1.00 96.59 274 A 1 
ATOM   2198 C CZ  . PHE A 1 274 ? -9.996  2.958   -11.456 1.00 96.97 274 A 1 
ATOM   2199 N N   . ILE A 1 275 ? -7.616  3.539   -4.512  1.00 98.00 275 A 1 
ATOM   2200 C CA  . ILE A 1 275 ? -6.832  3.335   -3.300  1.00 97.88 275 A 1 
ATOM   2201 C C   . ILE A 1 275 ? -6.505  1.847   -3.239  1.00 97.81 275 A 1 
ATOM   2202 O O   . ILE A 1 275 ? -7.393  1.010   -3.082  1.00 97.00 275 A 1 
ATOM   2203 C CB  . ILE A 1 275 ? -7.560  3.884   -2.066  1.00 97.37 275 A 1 
ATOM   2204 C CG1 . ILE A 1 275 ? -7.791  5.402   -2.244  1.00 95.58 275 A 1 
ATOM   2205 C CG2 . ILE A 1 275 ? -6.728  3.603   -0.810  1.00 95.61 275 A 1 
ATOM   2206 C CD1 . ILE A 1 275 ? -8.703  6.021   -1.198  1.00 88.77 275 A 1 
ATOM   2207 N N   . GLY A 1 276 ? -5.236  1.520   -3.464  1.00 97.32 276 A 1 
ATOM   2208 C CA  . GLY A 1 276 ? -4.760  0.149   -3.488  1.00 97.19 276 A 1 
ATOM   2209 C C   . GLY A 1 276 ? -4.663  -0.449  -2.085  1.00 97.34 276 A 1 
ATOM   2210 O O   . GLY A 1 276 ? -4.271  0.259   -1.156  1.00 95.70 276 A 1 
ATOM   2211 N N   . PRO A 1 277 ? -4.983  -1.744  -1.918  1.00 97.25 277 A 1 
ATOM   2212 C CA  . PRO A 1 277 ? -4.845  -2.406  -0.629  1.00 97.11 277 A 1 
ATOM   2213 C C   . PRO A 1 277 ? -3.365  -2.531  -0.239  1.00 97.38 277 A 1 
ATOM   2214 O O   . PRO A 1 277 ? -2.507  -2.791  -1.085  1.00 96.25 277 A 1 
ATOM   2215 C CB  . PRO A 1 277 ? -5.518  -3.760  -0.812  1.00 96.33 277 A 1 
ATOM   2216 C CG  . PRO A 1 277 ? -5.295  -4.067  -2.293  1.00 95.18 277 A 1 
ATOM   2217 C CD  . PRO A 1 277 ? -5.401  -2.690  -2.942  1.00 96.52 277 A 1 
ATOM   2218 N N   . SER A 1 278 ? -3.078  -2.374  1.045   1.00 96.76 278 A 1 
ATOM   2219 C CA  . SER A 1 278 ? -1.728  -2.404  1.593   1.00 97.05 278 A 1 
ATOM   2220 C C   . SER A 1 278 ? -1.101  -3.801  1.620   1.00 97.43 278 A 1 
ATOM   2221 O O   . SER A 1 278 ? -1.790  -4.821  1.695   1.00 97.00 278 A 1 
ATOM   2222 C CB  . SER A 1 278 ? -1.722  -1.813  3.007   1.00 96.05 278 A 1 
ATOM   2223 O OG  . SER A 1 278 ? -2.531  -2.579  3.883   1.00 93.12 278 A 1 
ATOM   2224 N N   . VAL A 1 279 ? 0.223   -3.842  1.654   1.00 96.90 279 A 1 
ATOM   2225 C CA  . VAL A 1 279 ? 0.963   -5.014  2.131   1.00 96.82 279 A 1 
ATOM   2226 C C   . VAL A 1 279 ? 0.861   -5.123  3.651   1.00 96.61 279 A 1 
ATOM   2227 O O   . VAL A 1 279 ? 0.781   -6.234  4.177   1.00 95.37 279 A 1 
ATOM   2228 C CB  . VAL A 1 279 ? 2.439   -4.943  1.704   1.00 96.60 279 A 1 
ATOM   2229 C CG1 . VAL A 1 279 ? 3.248   -6.148  2.209   1.00 94.36 279 A 1 
ATOM   2230 C CG2 . VAL A 1 279 ? 2.565   -4.914  0.183   1.00 94.83 279 A 1 
ATOM   2231 N N   . ASP A 1 280 ? 0.835   -3.993  4.347   1.00 96.30 280 A 1 
ATOM   2232 C CA  . ASP A 1 280 ? 0.761   -3.924  5.800   1.00 95.94 280 A 1 
ATOM   2233 C C   . ASP A 1 280 ? -0.531  -4.537  6.362   1.00 96.24 280 A 1 
ATOM   2234 O O   . ASP A 1 280 ? -1.589  -4.529  5.741   1.00 94.37 280 A 1 
ATOM   2235 C CB  . ASP A 1 280 ? 0.924   -2.473  6.275   1.00 94.07 280 A 1 
ATOM   2236 C CG  . ASP A 1 280 ? 1.065   -2.386  7.793   1.00 93.53 280 A 1 
ATOM   2237 O OD1 . ASP A 1 280 ? 1.668   -3.315  8.367   1.00 88.20 280 A 1 
ATOM   2238 O OD2 . ASP A 1 280 ? 0.514   -1.447  8.412   1.00 88.06 280 A 1 
ATOM   2239 N N   . THR A 1 281 ? -0.428  -5.081  7.575   1.00 94.46 281 A 1 
ATOM   2240 C CA  . THR A 1 281 ? -1.509  -5.779  8.288   1.00 93.04 281 A 1 
ATOM   2241 C C   . THR A 1 281 ? -2.048  -5.005  9.481   1.00 91.46 281 A 1 
ATOM   2242 O O   . THR A 1 281 ? -3.075  -5.400  10.031  1.00 87.21 281 A 1 
ATOM   2243 C CB  . THR A 1 281 ? -1.031  -7.149  8.755   1.00 91.81 281 A 1 
ATOM   2244 O OG1 . THR A 1 281 ? 0.225   -7.080  9.383   1.00 87.10 281 A 1 
ATOM   2245 C CG2 . THR A 1 281 ? -0.885  -8.112  7.599   1.00 87.45 281 A 1 
ATOM   2246 N N   . TRP A 1 282 ? -1.425  -3.902  9.874   1.00 90.46 282 A 1 
ATOM   2247 C CA  . TRP A 1 282 ? -1.721  -3.188  11.120  1.00 86.37 282 A 1 
ATOM   2248 C C   . TRP A 1 282 ? -3.192  -2.826  11.308  1.00 85.23 282 A 1 
ATOM   2249 O O   . TRP A 1 282 ? -3.716  -2.870  12.420  1.00 78.83 282 A 1 
ATOM   2250 C CB  . TRP A 1 282 ? -0.898  -1.904  11.163  1.00 81.88 282 A 1 
ATOM   2251 C CG  . TRP A 1 282 ? -1.033  -1.111  12.417  1.00 78.76 282 A 1 
ATOM   2252 C CD1 . TRP A 1 282 ? -2.088  -0.344  12.774  1.00 68.89 282 A 1 
ATOM   2253 C CD2 . TRP A 1 282 ? -0.058  -0.985  13.495  1.00 73.01 282 A 1 
ATOM   2254 N NE1 . TRP A 1 282 ? -1.829  0.265   13.998  1.00 64.58 282 A 1 
ATOM   2255 C CE2 . TRP A 1 282 ? -0.591  -0.085  14.449  1.00 67.74 282 A 1 
ATOM   2256 C CE3 . TRP A 1 282 ? 1.219   -1.511  13.715  1.00 63.16 282 A 1 
ATOM   2257 C CZ2 . TRP A 1 282 ? 0.147   0.296   15.594  1.00 64.81 282 A 1 
ATOM   2258 C CZ3 . TRP A 1 282 ? 1.950   -1.139  14.855  1.00 59.19 282 A 1 
ATOM   2259 C CH2 . TRP A 1 282 ? 1.425   -0.241  15.767  1.00 60.25 282 A 1 
ATOM   2260 N N   . LEU A 1 283 ? -3.889  -2.457  10.244  1.00 87.52 283 A 1 
ATOM   2261 C CA  . LEU A 1 283 ? -5.301  -2.069  10.312  1.00 86.37 283 A 1 
ATOM   2262 C C   . LEU A 1 283 ? -6.268  -3.261  10.247  1.00 87.30 283 A 1 
ATOM   2263 O O   . LEU A 1 283 ? -7.466  -3.080  10.017  1.00 83.01 283 A 1 
ATOM   2264 C CB  . LEU A 1 283 ? -5.599  -0.995  9.255   1.00 82.73 283 A 1 
ATOM   2265 C CG  . LEU A 1 283 ? -4.778  0.292   9.415   1.00 76.30 283 A 1 
ATOM   2266 C CD1 . LEU A 1 283 ? -5.215  1.298   8.365   1.00 70.36 283 A 1 
ATOM   2267 C CD2 . LEU A 1 283 ? -4.952  0.945   10.789  1.00 70.52 283 A 1 
ATOM   2268 N N   . GLY A 1 284 ? -5.760  -4.476  10.451  1.00 88.44 284 A 1 
ATOM   2269 C CA  . GLY A 1 284 ? -6.555  -5.693  10.346  1.00 89.07 284 A 1 
ATOM   2270 C C   . GLY A 1 284 ? -6.931  -6.000  8.901   1.00 91.05 284 A 1 
ATOM   2271 O O   . GLY A 1 284 ? -8.064  -6.398  8.626   1.00 88.50 284 A 1 
ATOM   2272 N N   . THR A 1 285 ? -5.999  -5.797  7.974   1.00 93.31 285 A 1 
ATOM   2273 C CA  . THR A 1 285 ? -6.159  -6.127  6.557   1.00 93.94 285 A 1 
ATOM   2274 C C   . THR A 1 285 ? -5.199  -7.228  6.153   1.00 94.79 285 A 1 
ATOM   2275 O O   . THR A 1 285 ? -4.046  -7.266  6.588   1.00 93.40 285 A 1 
ATOM   2276 C CB  . THR A 1 285 ? -5.992  -4.899  5.658   1.00 92.19 285 A 1 
ATOM   2277 O OG1 . THR A 1 285 ? -4.733  -4.292  5.868   1.00 85.56 285 A 1 
ATOM   2278 C CG2 . THR A 1 285 ? -7.055  -3.838  5.932   1.00 84.12 285 A 1 
ATOM   2279 N N   . SER A 1 286 ? -5.662  -8.148  5.322   1.00 94.95 286 A 1 
ATOM   2280 C CA  . SER A 1 286 ? -4.789  -9.175  4.763   1.00 95.70 286 A 1 
ATOM   2281 C C   . SER A 1 286 ? -3.778  -8.538  3.814   1.00 96.65 286 A 1 
ATOM   2282 O O   . SER A 1 286 ? -4.196  -7.760  2.950   1.00 96.24 286 A 1 
ATOM   2283 C CB  . SER A 1 286 ? -5.595  -10.234 4.023   1.00 95.00 286 A 1 
ATOM   2284 O OG  . SER A 1 286 ? -6.341  -11.003 4.949   1.00 91.03 286 A 1 
ATOM   2285 N N   . PRO A 1 287 ? -2.475  -8.873  3.910   1.00 96.91 287 A 1 
ATOM   2286 C CA  . PRO A 1 287 ? -1.472  -8.421  2.961   1.00 97.22 287 A 1 
ATOM   2287 C C   . PRO A 1 287 ? -1.951  -8.583  1.520   1.00 97.59 287 A 1 
ATOM   2288 O O   . PRO A 1 287 ? -2.443  -9.656  1.157   1.00 97.13 287 A 1 
ATOM   2289 C CB  . PRO A 1 287 ? -0.242  -9.285  3.210   1.00 96.82 287 A 1 
ATOM   2290 C CG  . PRO A 1 287 ? -0.370  -9.669  4.676   1.00 95.14 287 A 1 
ATOM   2291 C CD  . PRO A 1 287 ? -1.878  -9.726  4.908   1.00 96.70 287 A 1 
ATOM   2292 N N   . SER A 1 288 ? -1.818  -7.531  0.727   1.00 97.74 288 A 1 
ATOM   2293 C CA  . SER A 1 288 ? -2.375  -7.492  -0.612  1.00 98.04 288 A 1 
ATOM   2294 C C   . SER A 1 288 ? -1.431  -6.850  -1.621  1.00 98.30 288 A 1 
ATOM   2295 O O   . SER A 1 288 ? -0.579  -6.037  -1.291  1.00 97.98 288 A 1 
ATOM   2296 C CB  . SER A 1 288 ? -3.724  -6.771  -0.609  1.00 97.57 288 A 1 
ATOM   2297 O OG  . SER A 1 288 ? -4.658  -7.496  0.163   1.00 94.56 288 A 1 
ATOM   2298 N N   . ILE A 1 289 ? -1.616  -7.237  -2.882  1.00 98.16 289 A 1 
ATOM   2299 C CA  . ILE A 1 289 ? -0.966  -6.608  -4.027  1.00 98.15 289 A 1 
ATOM   2300 C C   . ILE A 1 289 ? -1.968  -6.533  -5.169  1.00 98.15 289 A 1 
ATOM   2301 O O   . ILE A 1 289 ? -2.726  -7.477  -5.414  1.00 97.95 289 A 1 
ATOM   2302 C CB  . ILE A 1 289 ? 0.323   -7.359  -4.400  1.00 97.77 289 A 1 
ATOM   2303 C CG1 . ILE A 1 289 ? 1.184   -6.615  -5.439  1.00 95.74 289 A 1 
ATOM   2304 C CG2 . ILE A 1 289 ? 0.051   -8.794  -4.901  1.00 96.63 289 A 1 
ATOM   2305 C CD1 . ILE A 1 289 ? 1.879   -5.392  -4.884  1.00 95.60 289 A 1 
ATOM   2306 N N   . ARG A 1 290 ? -1.974  -5.409  -5.898  1.00 98.58 290 A 1 
ATOM   2307 C CA  . ARG A 1 290 ? -2.840  -5.183  -7.048  1.00 98.55 290 A 1 
ATOM   2308 C C   . ARG A 1 290 ? -2.029  -5.163  -8.338  1.00 98.73 290 A 1 
ATOM   2309 O O   . ARG A 1 290 ? -0.953  -4.579  -8.387  1.00 98.53 290 A 1 
ATOM   2310 C CB  . ARG A 1 290 ? -3.653  -3.898  -6.821  1.00 97.96 290 A 1 
ATOM   2311 C CG  . ARG A 1 290 ? -4.550  -3.556  -8.013  1.00 96.89 290 A 1 
ATOM   2312 C CD  . ARG A 1 290 ? -5.475  -2.380  -7.698  1.00 96.03 290 A 1 
ATOM   2313 N NE  . ARG A 1 290 ? -6.531  -2.767  -6.755  1.00 95.33 290 A 1 
ATOM   2314 C CZ  . ARG A 1 290 ? -7.465  -1.977  -6.265  1.00 96.35 290 A 1 
ATOM   2315 N NH1 . ARG A 1 290 ? -7.526  -0.705  -6.546  1.00 91.52 290 A 1 
ATOM   2316 N NH2 . ARG A 1 290 ? -8.376  -2.461  -5.484  1.00 92.19 290 A 1 
ATOM   2317 N N   . LYS A 1 291 ? -2.591  -5.764  -9.380  1.00 98.59 291 A 1 
ATOM   2318 C CA  . LYS A 1 291 ? -2.088  -5.670  -10.750 1.00 98.55 291 A 1 
ATOM   2319 C C   . LYS A 1 291 ? -3.168  -5.079  -11.641 1.00 98.56 291 A 1 
ATOM   2320 O O   . LYS A 1 291 ? -4.287  -5.580  -11.660 1.00 98.16 291 A 1 
ATOM   2321 C CB  . LYS A 1 291 ? -1.628  -7.049  -11.231 1.00 97.98 291 A 1 
ATOM   2322 C CG  . LYS A 1 291 ? -0.852  -6.951  -12.557 1.00 96.09 291 A 1 
ATOM   2323 C CD  . LYS A 1 291 ? -0.224  -8.289  -12.981 1.00 94.41 291 A 1 
ATOM   2324 C CE  . LYS A 1 291 ? -1.285  -9.334  -13.375 1.00 88.76 291 A 1 
ATOM   2325 N NZ  . LYS A 1 291 ? -0.715  -10.366 -14.261 1.00 86.53 291 A 1 
ATOM   2326 N N   . TYR A 1 292 ? -2.837  -4.030  -12.393 1.00 98.55 292 A 1 
ATOM   2327 C CA  . TYR A 1 292 ? -3.698  -3.407  -13.387 1.00 98.54 292 A 1 
ATOM   2328 C C   . TYR A 1 292 ? -3.384  -3.966  -14.770 1.00 98.49 292 A 1 
ATOM   2329 O O   . TYR A 1 292 ? -2.212  -4.091  -15.113 1.00 98.05 292 A 1 
ATOM   2330 C CB  . TYR A 1 292 ? -3.513  -1.888  -13.377 1.00 98.55 292 A 1 
ATOM   2331 C CG  . TYR A 1 292 ? -3.908  -1.227  -12.072 1.00 98.62 292 A 1 
ATOM   2332 C CD1 . TYR A 1 292 ? -5.198  -0.680  -11.906 1.00 98.08 292 A 1 
ATOM   2333 C CD2 . TYR A 1 292 ? -2.993  -1.150  -11.000 1.00 98.02 292 A 1 
ATOM   2334 C CE1 . TYR A 1 292 ? -5.579  -0.080  -10.699 1.00 97.82 292 A 1 
ATOM   2335 C CE2 . TYR A 1 292 ? -3.362  -0.551  -9.780  1.00 97.81 292 A 1 
ATOM   2336 C CZ  . TYR A 1 292 ? -4.658  -0.014  -9.636  1.00 98.23 292 A 1 
ATOM   2337 O OH  . TYR A 1 292 ? -5.027  0.566   -8.456  1.00 97.63 292 A 1 
ATOM   2338 N N   . ASP A 1 293 ? -4.421  -4.233  -15.570 1.00 98.35 293 A 1 
ATOM   2339 C CA  . ASP A 1 293 ? -4.300  -4.247  -17.023 1.00 98.17 293 A 1 
ATOM   2340 C C   . ASP A 1 293 ? -4.562  -2.821  -17.522 1.00 98.21 293 A 1 
ATOM   2341 O O   . ASP A 1 293 ? -5.693  -2.330  -17.527 1.00 97.75 293 A 1 
ATOM   2342 C CB  . ASP A 1 293 ? -5.256  -5.272  -17.646 1.00 97.66 293 A 1 
ATOM   2343 C CG  . ASP A 1 293 ? -5.164  -5.340  -19.180 1.00 96.06 293 A 1 
ATOM   2344 O OD1 . ASP A 1 293 ? -4.379  -4.569  -19.779 1.00 93.62 293 A 1 
ATOM   2345 O OD2 . ASP A 1 293 ? -5.904  -6.160  -19.761 1.00 92.19 293 A 1 
ATOM   2346 N N   . VAL A 1 294 ? -3.491  -2.128  -17.892 1.00 98.01 294 A 1 
ATOM   2347 C CA  . VAL A 1 294 ? -3.553  -0.741  -18.372 1.00 97.77 294 A 1 
ATOM   2348 C C   . VAL A 1 294 ? -4.046  -0.697  -19.819 1.00 97.25 294 A 1 
ATOM   2349 O O   . VAL A 1 294 ? -4.668  0.279   -20.239 1.00 95.76 294 A 1 
ATOM   2350 C CB  . VAL A 1 294 ? -2.182  -0.058  -18.222 1.00 97.54 294 A 1 
ATOM   2351 C CG1 . VAL A 1 294 ? -2.222  1.405   -18.670 1.00 96.38 294 A 1 
ATOM   2352 C CG2 . VAL A 1 294 ? -1.701  -0.089  -16.758 1.00 96.79 294 A 1 
ATOM   2353 N N   . GLY A 1 295 ? -3.803  -1.756  -20.584 1.00 96.46 295 A 1 
ATOM   2354 C CA  . GLY A 1 295 ? -3.983  -1.767  -22.024 1.00 95.90 295 A 1 
ATOM   2355 C C   . GLY A 1 295 ? -2.857  -1.029  -22.743 1.00 96.06 295 A 1 
ATOM   2356 O O   . GLY A 1 295 ? -1.694  -1.096  -22.362 1.00 93.62 295 A 1 
ATOM   2357 N N   . ASN A 1 296 ? -3.194  -0.316  -23.823 1.00 95.51 296 A 1 
ATOM   2358 C CA  . ASN A 1 296 ? -2.214  0.322   -24.715 1.00 95.02 296 A 1 
ATOM   2359 C C   . ASN A 1 296 ? -2.150  1.862   -24.591 1.00 94.97 296 A 1 
ATOM   2360 O O   . ASN A 1 296 ? -1.637  2.524   -25.492 1.00 91.61 296 A 1 
ATOM   2361 C CB  . ASN A 1 296 ? -2.490  -0.159  -26.148 1.00 93.03 296 A 1 
ATOM   2362 C CG  . ASN A 1 296 ? -3.825  0.311   -26.697 1.00 91.43 296 A 1 
ATOM   2363 O OD1 . ASN A 1 296 ? -4.575  1.041   -26.071 1.00 86.17 296 A 1 
ATOM   2364 N ND2 . ASN A 1 296 ? -4.172  -0.093  -27.885 1.00 85.78 296 A 1 
ATOM   2365 N N   . GLY A 1 297 ? -2.711  2.427   -23.523 1.00 94.01 297 A 1 
ATOM   2366 C CA  . GLY A 1 297 ? -2.803  3.875   -23.309 1.00 94.03 297 A 1 
ATOM   2367 C C   . GLY A 1 297 ? -3.975  4.557   -24.032 1.00 94.84 297 A 1 
ATOM   2368 O O   . GLY A 1 297 ? -4.211  5.746   -23.850 1.00 92.33 297 A 1 
ATOM   2369 N N   . GLN A 1 298 ? -4.743  3.816   -24.851 1.00 93.30 298 A 1 
ATOM   2370 C CA  . GLN A 1 298 ? -5.969  4.322   -25.463 1.00 91.73 298 A 1 
ATOM   2371 C C   . GLN A 1 298 ? -7.176  4.033   -24.563 1.00 90.07 298 A 1 
ATOM   2372 O O   . GLN A 1 298 ? -7.497  2.879   -24.292 1.00 82.90 298 A 1 
ATOM   2373 C CB  . GLN A 1 298 ? -6.181  3.711   -26.853 1.00 89.56 298 A 1 
ATOM   2374 C CG  . GLN A 1 298 ? -5.093  4.100   -27.848 1.00 85.27 298 A 1 
ATOM   2375 C CD  . GLN A 1 298 ? -5.321  3.499   -29.233 1.00 82.58 298 A 1 
ATOM   2376 O OE1 . GLN A 1 298 ? -5.944  2.465   -29.408 1.00 74.76 298 A 1 
ATOM   2377 N NE2 . GLN A 1 298 ? -4.809  4.112   -30.274 1.00 72.83 298 A 1 
ATOM   2378 N N   . GLY A 1 299 ? -7.877  5.070   -24.157 1.00 91.62 299 A 1 
ATOM   2379 C CA  . GLY A 1 299 ? -9.013  4.950   -23.250 1.00 92.27 299 A 1 
ATOM   2380 C C   . GLY A 1 299 ? -8.590  4.650   -21.810 1.00 94.90 299 A 1 
ATOM   2381 O O   . GLY A 1 299 ? -7.417  4.785   -21.456 1.00 93.13 299 A 1 
ATOM   2382 N N   . TYR A 1 300 ? -9.563  4.262   -20.995 1.00 96.74 300 A 1 
ATOM   2383 C CA  . TYR A 1 300 ? -9.322  3.921   -19.601 1.00 97.17 300 A 1 
ATOM   2384 C C   . TYR A 1 300 ? -8.566  2.590   -19.467 1.00 97.39 300 A 1 
ATOM   2385 O O   . TYR A 1 300 ? -8.554  1.773   -20.391 1.00 96.35 300 A 1 
ATOM   2386 C CB  . TYR A 1 300 ? -10.658 3.892   -18.854 1.00 96.89 300 A 1 
ATOM   2387 C CG  . TYR A 1 300 ? -11.373 5.228   -18.857 1.00 96.98 300 A 1 
ATOM   2388 C CD1 . TYR A 1 300 ? -10.919 6.271   -18.023 1.00 95.34 300 A 1 
ATOM   2389 C CD2 . TYR A 1 300 ? -12.459 5.460   -19.718 1.00 95.36 300 A 1 
ATOM   2390 C CE1 . TYR A 1 300 ? -11.554 7.516   -18.030 1.00 94.39 300 A 1 
ATOM   2391 C CE2 . TYR A 1 300 ? -13.103 6.711   -19.739 1.00 94.60 300 A 1 
ATOM   2392 C CZ  . TYR A 1 300 ? -12.646 7.737   -18.887 1.00 95.38 300 A 1 
ATOM   2393 O OH  . TYR A 1 300 ? -13.274 8.956   -18.896 1.00 93.78 300 A 1 
ATOM   2394 N N   . MET A 1 301 ? -7.982  2.366   -18.293 1.00 97.57 301 A 1 
ATOM   2395 C CA  . MET A 1 301 ? -7.447  1.060   -17.919 1.00 97.80 301 A 1 
ATOM   2396 C C   . MET A 1 301 ? -8.553  -0.004  -17.982 1.00 97.98 301 A 1 
ATOM   2397 O O   . MET A 1 301 ? -9.730  0.303   -17.765 1.00 97.67 301 A 1 
ATOM   2398 C CB  . MET A 1 301 ? -6.825  1.120   -16.521 1.00 97.73 301 A 1 
ATOM   2399 C CG  . MET A 1 301 ? -5.627  2.077   -16.441 1.00 96.92 301 A 1 
ATOM   2400 S SD  . MET A 1 301 ? -4.766  2.037   -14.846 1.00 96.40 301 A 1 
ATOM   2401 C CE  . MET A 1 301 ? -5.935  2.954   -13.823 1.00 89.51 301 A 1 
ATOM   2402 N N   . LYS A 1 302 ? -8.193  -1.258  -18.278 1.00 98.00 302 A 1 
ATOM   2403 C CA  . LYS A 1 302 ? -9.159  -2.319  -18.576 1.00 97.80 302 A 1 
ATOM   2404 C C   . LYS A 1 302 ? -9.736  -2.946  -17.323 1.00 98.07 302 A 1 
ATOM   2405 O O   . LYS A 1 302 ? -10.954 -2.963  -17.134 1.00 97.29 302 A 1 
ATOM   2406 C CB  . LYS A 1 302 ? -8.516  -3.382  -19.490 1.00 97.20 302 A 1 
ATOM   2407 C CG  . LYS A 1 302 ? -7.992  -2.823  -20.822 1.00 92.32 302 A 1 
ATOM   2408 C CD  . LYS A 1 302 ? -9.097  -2.105  -21.588 1.00 79.94 302 A 1 
ATOM   2409 C CE  . LYS A 1 302 ? -8.572  -1.532  -22.892 1.00 71.91 302 A 1 
ATOM   2410 N NZ  . LYS A 1 302 ? -9.590  -0.639  -23.499 1.00 60.34 302 A 1 
ATOM   2411 N N   . GLU A 1 303 ? -8.875  -3.432  -16.466 1.00 98.10 303 A 1 
ATOM   2412 C CA  . GLU A 1 303 ? -9.268  -4.034  -15.198 1.00 98.09 303 A 1 
ATOM   2413 C C   . GLU A 1 303 ? -8.130  -3.954  -14.176 1.00 98.47 303 A 1 
ATOM   2414 O O   . GLU A 1 303 ? -6.993  -3.592  -14.499 1.00 98.17 303 A 1 
ATOM   2415 C CB  . GLU A 1 303 ? -9.770  -5.478  -15.393 1.00 96.19 303 A 1 
ATOM   2416 C CG  . GLU A 1 303 ? -8.729  -6.503  -15.883 1.00 89.39 303 A 1 
ATOM   2417 C CD  . GLU A 1 303 ? -9.247  -7.962  -15.819 1.00 88.06 303 A 1 
ATOM   2418 O OE1 . GLU A 1 303 ? -8.666  -8.845  -16.485 1.00 81.98 303 A 1 
ATOM   2419 O OE2 . GLU A 1 303 ? -10.163 -8.251  -15.022 1.00 81.30 303 A 1 
ATOM   2420 N N   . PHE A 1 304 ? -8.423  -4.322  -12.947 1.00 98.27 304 A 1 
ATOM   2421 C CA  . PHE A 1 304 ? -7.415  -4.703  -11.972 1.00 98.35 304 A 1 
ATOM   2422 C C   . PHE A 1 304 ? -7.714  -6.084  -11.399 1.00 98.39 304 A 1 
ATOM   2423 O O   . PHE A 1 304 ? -8.866  -6.532  -11.364 1.00 97.83 304 A 1 
ATOM   2424 C CB  . PHE A 1 304 ? -7.252  -3.628  -10.883 1.00 98.06 304 A 1 
ATOM   2425 C CG  . PHE A 1 304 ? -8.452  -3.451  -9.984  1.00 98.15 304 A 1 
ATOM   2426 C CD1 . PHE A 1 304 ? -9.286  -2.318  -10.111 1.00 96.61 304 A 1 
ATOM   2427 C CD2 . PHE A 1 304 ? -8.759  -4.400  -8.983  1.00 96.28 304 A 1 
ATOM   2428 C CE1 . PHE A 1 304 ? -10.401 -2.145  -9.277  1.00 95.30 304 A 1 
ATOM   2429 C CE2 . PHE A 1 304 ? -9.878  -4.241  -8.150  1.00 95.06 304 A 1 
ATOM   2430 C CZ  . PHE A 1 304 ? -10.703 -3.114  -8.297  1.00 96.23 304 A 1 
ATOM   2431 N N   . LYS A 1 305 ? -6.678  -6.736  -10.905 1.00 98.25 305 A 1 
ATOM   2432 C CA  . LYS A 1 305 ? -6.742  -7.989  -10.154 1.00 98.29 305 A 1 
ATOM   2433 C C   . LYS A 1 305 ? -6.059  -7.799  -8.814  1.00 98.33 305 A 1 
ATOM   2434 O O   . LYS A 1 305 ? -4.912  -7.353  -8.772  1.00 98.02 305 A 1 
ATOM   2435 C CB  . LYS A 1 305 ? -6.108  -9.122  -10.971 1.00 97.91 305 A 1 
ATOM   2436 C CG  . LYS A 1 305 ? -6.971  -9.464  -12.191 1.00 96.26 305 A 1 
ATOM   2437 C CD  . LYS A 1 305 ? -6.305  -10.458 -13.133 1.00 93.57 305 A 1 
ATOM   2438 C CE  . LYS A 1 305 ? -7.267  -10.631 -14.312 1.00 88.13 305 A 1 
ATOM   2439 N NZ  . LYS A 1 305 ? -6.613  -10.992 -15.589 1.00 79.27 305 A 1 
ATOM   2440 N N   . ASN A 1 306 ? -6.743  -8.168  -7.743  1.00 98.30 306 A 1 
ATOM   2441 C CA  . ASN A 1 306 ? -6.169  -8.199  -6.411  1.00 98.17 306 A 1 
ATOM   2442 C C   . ASN A 1 306 ? -5.718  -9.617  -6.072  1.00 98.17 306 A 1 
ATOM   2443 O O   . ASN A 1 306 ? -6.407  -10.600 -6.356  1.00 97.46 306 A 1 
ATOM   2444 C CB  . ASN A 1 306 ? -7.150  -7.658  -5.368  1.00 97.51 306 A 1 
ATOM   2445 C CG  . ASN A 1 306 ? -7.314  -6.151  -5.400  1.00 95.32 306 A 1 
ATOM   2446 O OD1 . ASN A 1 306 ? -6.755  -5.442  -6.215  1.00 87.13 306 A 1 
ATOM   2447 N ND2 . ASN A 1 306 ? -8.092  -5.625  -4.481  1.00 86.34 306 A 1 
ATOM   2448 N N   . TYR A 1 307 ? -4.576  -9.692  -5.419  1.00 98.07 307 A 1 
ATOM   2449 C CA  . TYR A 1 307 ? -4.039  -10.890 -4.817  1.00 98.10 307 A 1 
ATOM   2450 C C   . TYR A 1 307 ? -3.828  -10.620 -3.334  1.00 98.01 307 A 1 
ATOM   2451 O O   . TYR A 1 307 ? -3.431  -9.520  -2.961  1.00 97.61 307 A 1 
ATOM   2452 C CB  . TYR A 1 307 ? -2.740  -11.293 -5.503  1.00 98.19 307 A 1 
ATOM   2453 C CG  . TYR A 1 307 ? -2.832  -11.414 -7.005  1.00 98.19 307 A 1 
ATOM   2454 C CD1 . TYR A 1 307 ? -3.083  -12.657 -7.609  1.00 97.45 307 A 1 
ATOM   2455 C CD2 . TYR A 1 307 ? -2.680  -10.269 -7.816  1.00 97.46 307 A 1 
ATOM   2456 C CE1 . TYR A 1 307 ? -3.166  -12.770 -9.004  1.00 96.91 307 A 1 
ATOM   2457 C CE2 . TYR A 1 307 ? -2.764  -10.366 -9.211  1.00 97.03 307 A 1 
ATOM   2458 C CZ  . TYR A 1 307 ? -3.003  -11.618 -9.802  1.00 97.31 307 A 1 
ATOM   2459 O OH  . TYR A 1 307 ? -3.073  -11.712 -11.165 1.00 96.42 307 A 1 
ATOM   2460 N N   . HIS A 1 308 ? -4.085  -11.613 -2.503  1.00 97.34 308 A 1 
ATOM   2461 C CA  . HIS A 1 308 ? -3.948  -11.461 -1.058  1.00 97.07 308 A 1 
ATOM   2462 C C   . HIS A 1 308 ? -3.243  -12.651 -0.412  1.00 97.22 308 A 1 
ATOM   2463 O O   . HIS A 1 308 ? -3.094  -13.726 -0.991  1.00 96.61 308 A 1 
ATOM   2464 C CB  . HIS A 1 308 ? -5.312  -11.154 -0.423  1.00 95.70 308 A 1 
ATOM   2465 C CG  . HIS A 1 308 ? -6.328  -12.263 -0.425  1.00 95.08 308 A 1 
ATOM   2466 N ND1 . HIS A 1 308 ? -7.573  -12.191 0.185   1.00 86.71 308 A 1 
ATOM   2467 C CD2 . HIS A 1 308 ? -6.261  -13.510 -0.989  1.00 86.43 308 A 1 
ATOM   2468 C CE1 . HIS A 1 308 ? -8.214  -13.335 -0.017  1.00 88.25 308 A 1 
ATOM   2469 N NE2 . HIS A 1 308 ? -7.453  -14.180 -0.725  1.00 90.11 308 A 1 
ATOM   2470 N N   . PHE A 1 309 ? -2.805  -12.422 0.825   1.00 96.81 309 A 1 
ATOM   2471 C CA  . PHE A 1 309 ? -2.144  -13.388 1.679   1.00 96.61 309 A 1 
ATOM   2472 C C   . PHE A 1 309 ? -2.895  -13.462 3.010   1.00 95.95 309 A 1 
ATOM   2473 O O   . PHE A 1 309 ? -2.568  -12.779 3.979   1.00 94.06 309 A 1 
ATOM   2474 C CB  . PHE A 1 309 ? -0.680  -12.975 1.834   1.00 96.43 309 A 1 
ATOM   2475 C CG  . PHE A 1 309 ? 0.209   -14.005 2.473   1.00 96.94 309 A 1 
ATOM   2476 C CD1 . PHE A 1 309 ? 0.194   -14.218 3.863   1.00 96.11 309 A 1 
ATOM   2477 C CD2 . PHE A 1 309 ? 1.114   -14.726 1.673   1.00 96.03 309 A 1 
ATOM   2478 C CE1 . PHE A 1 309 ? 1.071   -15.134 4.446   1.00 95.28 309 A 1 
ATOM   2479 C CE2 . PHE A 1 309 ? 2.006   -15.643 2.258   1.00 95.32 309 A 1 
ATOM   2480 C CZ  . PHE A 1 309 ? 1.991   -15.846 3.641   1.00 96.19 309 A 1 
ATOM   2481 N N   . GLN A 1 310 ? -3.920  -14.304 3.076   1.00 94.85 310 A 1 
ATOM   2482 C CA  . GLN A 1 310 ? -4.635  -14.499 4.330   1.00 94.22 310 A 1 
ATOM   2483 C C   . GLN A 1 310 ? -3.726  -15.201 5.344   1.00 94.13 310 A 1 
ATOM   2484 O O   . GLN A 1 310 ? -3.296  -16.337 5.138   1.00 92.87 310 A 1 
ATOM   2485 C CB  . GLN A 1 310 ? -5.936  -15.278 4.098   1.00 93.07 310 A 1 
ATOM   2486 C CG  . GLN A 1 310 ? -6.975  -14.444 3.334   1.00 89.94 310 A 1 
ATOM   2487 C CD  . GLN A 1 310 ? -8.253  -15.236 3.042   1.00 88.46 310 A 1 
ATOM   2488 O OE1 . GLN A 1 310 ? -8.212  -16.372 2.599   1.00 80.82 310 A 1 
ATOM   2489 N NE2 . GLN A 1 310 ? -9.414  -14.662 3.258   1.00 78.98 310 A 1 
ATOM   2490 N N   . LEU A 1 311 ? -3.437  -14.507 6.454   1.00 93.99 311 A 1 
ATOM   2491 C CA  . LEU A 1 311 ? -2.676  -15.079 7.554   1.00 93.31 311 A 1 
ATOM   2492 C C   . LEU A 1 311 ? -3.462  -16.226 8.183   1.00 91.66 311 A 1 
ATOM   2493 O O   . LEU A 1 311 ? -4.683  -16.173 8.317   1.00 89.67 311 A 1 
ATOM   2494 C CB  . LEU A 1 311 ? -2.329  -14.003 8.590   1.00 93.70 311 A 1 
ATOM   2495 C CG  . LEU A 1 311 ? -1.459  -12.847 8.070   1.00 93.57 311 A 1 
ATOM   2496 C CD1 . LEU A 1 311 ? -1.231  -11.837 9.194   1.00 92.25 311 A 1 
ATOM   2497 C CD2 . LEU A 1 311 ? -0.088  -13.334 7.583   1.00 91.59 311 A 1 
ATOM   2498 N N   . ARG A 1 312 ? -2.756  -17.284 8.593   1.00 90.54 312 A 1 
ATOM   2499 C CA  . ARG A 1 312 ? -3.392  -18.433 9.227   1.00 89.04 312 A 1 
ATOM   2500 C C   . ARG A 1 312 ? -4.086  -18.001 10.523  1.00 88.05 312 A 1 
ATOM   2501 O O   . ARG A 1 312 ? -3.405  -17.480 11.403  1.00 85.48 312 A 1 
ATOM   2502 C CB  . ARG A 1 312 ? -2.359  -19.536 9.463   1.00 87.68 312 A 1 
ATOM   2503 C CG  . ARG A 1 312 ? -3.022  -20.809 9.990   1.00 83.90 312 A 1 
ATOM   2504 C CD  . ARG A 1 312 ? -1.987  -21.937 10.189  1.00 81.05 312 A 1 
ATOM   2505 N NE  . ARG A 1 312 ? -1.333  -22.305 8.923   1.00 78.68 312 A 1 
ATOM   2506 C CZ  . ARG A 1 312 ? -1.774  -23.151 8.007   1.00 76.76 312 A 1 
ATOM   2507 N NH1 . ARG A 1 312 ? -2.870  -23.826 8.172   1.00 67.57 312 A 1 
ATOM   2508 N NH2 . ARG A 1 312 ? -1.121  -23.332 6.899   1.00 72.03 312 A 1 
ATOM   2509 N N   . PRO A 1 313 ? -5.401  -18.272 10.686  1.00 86.47 313 A 1 
ATOM   2510 C CA  . PRO A 1 313 ? -6.101  -17.949 11.921  1.00 84.22 313 A 1 
ATOM   2511 C C   . PRO A 1 313 ? -5.445  -18.605 13.127  1.00 83.69 313 A 1 
ATOM   2512 O O   . PRO A 1 313 ? -4.954  -19.748 13.068  1.00 80.08 313 A 1 
ATOM   2513 C CB  . PRO A 1 313 ? -7.547  -18.408 11.724  1.00 81.28 313 A 1 
ATOM   2514 C CG  . PRO A 1 313 ? -7.721  -18.376 10.212  1.00 80.38 313 A 1 
ATOM   2515 C CD  . PRO A 1 313 ? -6.339  -18.748 9.690   1.00 83.55 313 A 1 
ATOM   2516 N N   . LYS A 1 314 ? -5.445  -17.887 14.254  1.00 81.79 314 A 1 
ATOM   2517 C CA  . LYS A 1 314 ? -4.952  -18.393 15.521  1.00 79.85 314 A 1 
ATOM   2518 C C   . LYS A 1 314 ? -5.845  -19.555 15.980  1.00 77.00 314 A 1 
ATOM   2519 O O   . LYS A 1 314 ? -7.057  -19.527 15.794  1.00 69.66 314 A 1 
ATOM   2520 C CB  . LYS A 1 314 ? -4.877  -17.256 16.557  1.00 76.36 314 A 1 
ATOM   2521 C CG  . LYS A 1 314 ? -3.839  -16.195 16.140  1.00 75.63 314 A 1 
ATOM   2522 C CD  . LYS A 1 314 ? -3.797  -14.980 17.080  1.00 72.61 314 A 1 
ATOM   2523 C CE  . LYS A 1 314 ? -2.738  -14.018 16.537  1.00 69.46 314 A 1 
ATOM   2524 N NZ  . LYS A 1 314 ? -2.625  -12.736 17.263  1.00 64.44 314 A 1 
ATOM   2525 N N   . LYS A 1 315 ? -5.253  -20.581 16.583  1.00 70.92 315 A 1 
ATOM   2526 C CA  . LYS A 1 315 ? -6.021  -21.708 17.122  1.00 69.29 315 A 1 
ATOM   2527 C C   . LYS A 1 315 ? -6.904  -21.219 18.263  1.00 68.32 315 A 1 
ATOM   2528 O O   . LYS A 1 315 ? -6.393  -20.801 19.299  1.00 60.62 315 A 1 
ATOM   2529 C CB  . LYS A 1 315 ? -5.099  -22.845 17.590  1.00 63.25 315 A 1 
ATOM   2530 C CG  . LYS A 1 315 ? -4.453  -23.604 16.422  1.00 57.26 315 A 1 
ATOM   2531 C CD  . LYS A 1 315 ? -3.632  -24.792 16.947  1.00 51.99 315 A 1 
ATOM   2532 C CE  . LYS A 1 315 ? -3.020  -25.562 15.782  1.00 45.97 315 A 1 
ATOM   2533 N NZ  . LYS A 1 315 ? -2.233  -26.730 16.254  1.00 41.26 315 A 1 
ATOM   2534 N N   . ASP A 1 316 ? -8.223  -21.343 18.103  1.00 54.61 316 A 1 
ATOM   2535 C CA  . ASP A 1 316 ? -9.172  -21.162 19.191  1.00 52.84 316 A 1 
ATOM   2536 C C   . ASP A 1 316 ? -9.124  -22.396 20.106  1.00 51.70 316 A 1 
ATOM   2537 O O   . ASP A 1 316 ? -9.455  -23.512 19.695  1.00 47.55 316 A 1 
ATOM   2538 C CB  . ASP A 1 316 ? -10.573 -20.881 18.627  1.00 48.13 316 A 1 
ATOM   2539 C CG  . ASP A 1 316 ? -11.626 -20.639 19.713  1.00 43.41 316 A 1 
ATOM   2540 O OD1 . ASP A 1 316 ? -11.264 -20.720 20.912  1.00 40.75 316 A 1 
ATOM   2541 O OD2 . ASP A 1 316 ? -12.798 -20.447 19.336  1.00 39.36 316 A 1 
ATOM   2542 N N   . LYS A 1 317 ? -8.697  -22.200 21.362  1.00 47.28 317 A 1 
ATOM   2543 C CA  . LYS A 1 317 ? -8.627  -23.271 22.366  1.00 46.98 317 A 1 
ATOM   2544 C C   . LYS A 1 317 ? -10.003 -23.845 22.703  1.00 46.98 317 A 1 
ATOM   2545 O O   . LYS A 1 317 ? -10.079 -24.994 23.116  1.00 44.31 317 A 1 
ATOM   2546 C CB  . LYS A 1 317 ? -7.947  -22.768 23.647  1.00 43.77 317 A 1 
ATOM   2547 C CG  . LYS A 1 317 ? -6.450  -22.490 23.481  1.00 39.69 317 A 1 
ATOM   2548 C CD  . LYS A 1 317 ? -5.847  -22.082 24.827  1.00 36.43 317 A 1 
ATOM   2549 C CE  . LYS A 1 317 ? -4.350  -21.810 24.715  1.00 31.81 317 A 1 
ATOM   2550 N NZ  . LYS A 1 317 ? -3.774  -21.373 26.014  1.00 28.15 317 A 1 
ATOM   2551 N N   . LEU A 1 318 ? -11.068 -23.064 22.527  1.00 44.17 318 A 1 
ATOM   2552 C CA  . LEU A 1 318 ? -12.436 -23.482 22.831  1.00 43.04 318 A 1 
ATOM   2553 C C   . LEU A 1 318 ? -13.054 -24.312 21.705  1.00 42.46 318 A 1 
ATOM   2554 O O   . LEU A 1 318 ? -13.953 -25.118 21.950  1.00 39.24 318 A 1 
ATOM   2555 C CB  . LEU A 1 318 ? -13.281 -22.235 23.125  1.00 39.86 318 A 1 
ATOM   2556 C CG  . LEU A 1 318 ? -12.831 -21.428 24.359  1.00 36.92 318 A 1 
ATOM   2557 C CD1 . LEU A 1 318 ? -13.604 -20.110 24.416  1.00 34.03 318 A 1 
ATOM   2558 C CD2 . LEU A 1 318 ? -13.084 -22.194 25.655  1.00 36.40 318 A 1 
ATOM   2559 N N   . LYS A 1 319 ? -12.571 -24.158 20.464  1.00 47.80 319 A 1 
ATOM   2560 C CA  . LYS A 1 319 ? -13.062 -24.891 19.289  1.00 48.53 319 A 1 
ATOM   2561 C C   . LYS A 1 319 ? -11.932 -25.661 18.579  1.00 47.71 319 A 1 
ATOM   2562 O O   . LYS A 1 319 ? -11.674 -25.449 17.384  1.00 45.68 319 A 1 
ATOM   2563 C CB  . LYS A 1 319 ? -13.813 -23.936 18.357  1.00 46.58 319 A 1 
ATOM   2564 C CG  . LYS A 1 319 ? -15.099 -23.389 18.997  1.00 42.58 319 A 1 
ATOM   2565 C CD  . LYS A 1 319 ? -15.822 -22.471 18.015  1.00 40.23 319 A 1 
ATOM   2566 C CE  . LYS A 1 319 ? -17.058 -21.870 18.679  1.00 36.23 319 A 1 
ATOM   2567 N NZ  . LYS A 1 319 ? -17.683 -20.837 17.808  1.00 32.65 319 A 1 
ATOM   2568 N N   . PRO A 1 320 ? -11.245 -26.585 19.258  1.00 45.21 320 A 1 
ATOM   2569 C CA  . PRO A 1 320 ? -10.071 -27.252 18.704  1.00 45.03 320 A 1 
ATOM   2570 C C   . PRO A 1 320 ? -10.388 -28.065 17.447  1.00 46.56 320 A 1 
ATOM   2571 O O   . PRO A 1 320 ? -9.569  -28.131 16.536  1.00 44.85 320 A 1 
ATOM   2572 C CB  . PRO A 1 320 ? -9.529  -28.116 19.846  1.00 41.46 320 A 1 
ATOM   2573 C CG  . PRO A 1 320 ? -10.745 -28.357 20.743  1.00 40.36 320 A 1 
ATOM   2574 C CD  . PRO A 1 320 ? -11.535 -27.070 20.592  1.00 45.11 320 A 1 
ATOM   2575 N N   . LYS A 1 321 ? -11.592 -28.660 17.336  1.00 46.41 321 A 1 
ATOM   2576 C CA  . LYS A 1 321 ? -11.965 -29.500 16.186  1.00 46.29 321 A 1 
ATOM   2577 C C   . LYS A 1 321 ? -12.029 -28.726 14.865  1.00 45.91 321 A 1 
ATOM   2578 O O   . LYS A 1 321 ? -11.676 -29.281 13.835  1.00 43.60 321 A 1 
ATOM   2579 C CB  . LYS A 1 321 ? -13.310 -30.204 16.441  1.00 43.85 321 A 1 
ATOM   2580 C CG  . LYS A 1 321 ? -13.205 -31.341 17.472  1.00 40.58 321 A 1 
ATOM   2581 C CD  . LYS A 1 321 ? -14.536 -32.098 17.581  1.00 38.20 321 A 1 
ATOM   2582 C CE  . LYS A 1 321 ? -14.430 -33.255 18.578  1.00 34.25 321 A 1 
ATOM   2583 N NZ  . LYS A 1 321 ? -15.703 -34.005 18.714  1.00 31.40 321 A 1 
ATOM   2584 N N   . THR A 1 322 ? -12.475 -27.470 14.884  1.00 46.64 322 A 1 
ATOM   2585 C CA  . THR A 1 322 ? -12.575 -26.640 13.687  1.00 47.86 322 A 1 
ATOM   2586 C C   . THR A 1 322 ? -11.242 -26.000 13.302  1.00 47.98 322 A 1 
ATOM   2587 O O   . THR A 1 322 ? -10.966 -25.852 12.120  1.00 45.56 322 A 1 
ATOM   2588 C CB  . THR A 1 322 ? -13.642 -25.542 13.852  1.00 44.89 322 A 1 
ATOM   2589 O OG1 . THR A 1 322 ? -13.656 -25.053 15.175  1.00 41.06 322 A 1 
ATOM   2590 C CG2 . THR A 1 322 ? -15.039 -26.095 13.591  1.00 40.58 322 A 1 
ATOM   2591 N N   . THR A 1 323 ? -10.400 -25.676 14.271  1.00 47.76 323 A 1 
ATOM   2592 C CA  . THR A 1 323 ? -9.122  -25.008 14.006  1.00 48.40 323 A 1 
ATOM   2593 C C   . THR A 1 323 ? -7.973  -25.963 13.667  1.00 48.04 323 A 1 
ATOM   2594 O O   . THR A 1 323 ? -7.037  -25.563 12.985  1.00 45.74 323 A 1 
ATOM   2595 C CB  . THR A 1 323 ? -8.715  -24.124 15.185  1.00 45.70 323 A 1 
ATOM   2596 O OG1 . THR A 1 323 ? -8.777  -24.869 16.383  1.00 42.10 323 A 1 
ATOM   2597 C CG2 . THR A 1 323 ? -9.647  -22.922 15.350  1.00 41.42 323 A 1 
ATOM   2598 N N   . ILE A 1 324 ? -8.027  -27.220 14.099  1.00 45.85 324 A 1 
ATOM   2599 C CA  . ILE A 1 324 ? -7.007  -28.227 13.768  1.00 46.25 324 A 1 
ATOM   2600 C C   . ILE A 1 324 ? -7.053  -28.606 12.290  1.00 46.78 324 A 1 
ATOM   2601 O O   . ILE A 1 324 ? -6.003  -28.746 11.668  1.00 43.96 324 A 1 
ATOM   2602 C CB  . ILE A 1 324 ? -7.134  -29.463 14.682  1.00 42.67 324 A 1 
ATOM   2603 C CG1 . ILE A 1 324 ? -6.717  -29.116 16.128  1.00 39.28 324 A 1 
ATOM   2604 C CG2 . ILE A 1 324 ? -6.255  -30.639 14.185  1.00 39.76 324 A 1 
ATOM   2605 C CD1 . ILE A 1 324 ? -7.140  -30.160 17.166  1.00 37.22 324 A 1 
ATOM   2606 N N   . LYS A 1 325 ? -8.264  -28.779 11.725  1.00 48.35 325 A 1 
ATOM   2607 C CA  . LYS A 1 325 ? -8.465  -29.200 10.329  1.00 48.20 325 A 1 
ATOM   2608 C C   . LYS A 1 325 ? -8.540  -28.024 9.355   1.00 48.79 325 A 1 
ATOM   2609 O O   . LYS A 1 325 ? -9.198  -28.146 8.320   1.00 46.28 325 A 1 
ATOM   2610 C CB  . LYS A 1 325 ? -9.693  -30.116 10.198  1.00 45.04 325 A 1 
ATOM   2611 C CG  . LYS A 1 325 ? -9.485  -31.527 10.767  1.00 40.80 325 A 1 
ATOM   2612 C CD  . LYS A 1 325 ? -10.664 -32.401 10.345  1.00 38.15 325 A 1 
ATOM   2613 C CE  . LYS A 1 325 ? -10.476 -33.844 10.794  1.00 34.19 325 A 1 
ATOM   2614 N NZ  . LYS A 1 325 ? -11.548 -34.734 10.263  1.00 30.23 325 A 1 
ATOM   2615 N N   . GLN A 1 326 ? -7.904  -26.893 9.655   1.00 49.83 326 A 1 
ATOM   2616 C CA  . GLN A 1 326 ? -7.788  -25.849 8.645   1.00 50.01 326 A 1 
ATOM   2617 C C   . GLN A 1 326 ? -6.920  -26.381 7.502   1.00 50.29 326 A 1 
ATOM   2618 O O   . GLN A 1 326 ? -5.770  -26.767 7.766   1.00 47.85 326 A 1 
ATOM   2619 C CB  . GLN A 1 326 ? -7.236  -24.547 9.223   1.00 47.12 326 A 1 
ATOM   2620 C CG  . GLN A 1 326 ? -8.347  -23.812 9.984   1.00 43.35 326 A 1 
ATOM   2621 C CD  . GLN A 1 326 ? -7.909  -22.456 10.516  1.00 41.00 326 A 1 
ATOM   2622 O OE1 . GLN A 1 326 ? -6.776  -22.045 10.387  1.00 39.88 326 A 1 
ATOM   2623 N NE2 . GLN A 1 326 ? -8.808  -21.733 11.140  1.00 38.26 326 A 1 
ATOM   2624 N N   . PRO A 1 327 ? -7.443  -26.440 6.268   1.00 49.35 327 A 1 
ATOM   2625 C CA  . PRO A 1 327 ? -6.666  -26.864 5.123   1.00 49.26 327 A 1 
ATOM   2626 C C   . PRO A 1 327 ? -5.386  -26.028 5.048   1.00 50.39 327 A 1 
ATOM   2627 O O   . PRO A 1 327 ? -5.434  -24.802 5.124   1.00 48.40 327 A 1 
ATOM   2628 C CB  . PRO A 1 327 ? -7.562  -26.651 3.898   1.00 46.08 327 A 1 
ATOM   2629 C CG  . PRO A 1 327 ? -8.968  -26.614 4.470   1.00 45.31 327 A 1 
ATOM   2630 C CD  . PRO A 1 327 ? -8.773  -26.031 5.863   1.00 47.23 327 A 1 
ATOM   2631 N N   . SER A 1 328 ? -4.237  -26.691 4.940   1.00 54.21 328 A 1 
ATOM   2632 C CA  . SER A 1 328 ? -2.947  -26.009 4.869   1.00 55.45 328 A 1 
ATOM   2633 C C   . SER A 1 328 ? -2.858  -25.061 3.685   1.00 59.12 328 A 1 
ATOM   2634 O O   . SER A 1 328 ? -2.108  -24.095 3.733   1.00 54.99 328 A 1 
ATOM   2635 C CB  . SER A 1 328 ? -1.822  -27.053 4.778   1.00 49.80 328 A 1 
ATOM   2636 O OG  . SER A 1 328 ? -2.075  -27.974 3.744   1.00 44.44 328 A 1 
ATOM   2637 N N   . ASP A 1 329 ? -3.663  -25.312 2.657   1.00 58.82 329 A 1 
ATOM   2638 C CA  . ASP A 1 329 ? -3.396  -24.830 1.303   1.00 61.59 329 A 1 
ATOM   2639 C C   . ASP A 1 329 ? -4.011  -23.468 1.001   1.00 69.39 329 A 1 
ATOM   2640 O O   . ASP A 1 329 ? -3.713  -22.862 -0.031  1.00 64.25 329 A 1 
ATOM   2641 C CB  . ASP A 1 329 ? -3.851  -25.916 0.316   1.00 52.59 329 A 1 
ATOM   2642 C CG  . ASP A 1 329 ? -3.189  -27.281 0.543   1.00 46.09 329 A 1 
ATOM   2643 O OD1 . ASP A 1 329 ? -2.279  -27.377 1.403   1.00 42.40 329 A 1 
ATOM   2644 O OD2 . ASP A 1 329 ? -3.653  -28.245 -0.099  1.00 41.22 329 A 1 
ATOM   2645 N N   . GLY A 1 330 ? -4.840  -22.951 1.894   1.00 78.43 330 A 1 
ATOM   2646 C CA  . GLY A 1 330 ? -5.502  -21.660 1.739   1.00 84.06 330 A 1 
ATOM   2647 C C   . GLY A 1 330 ? -4.812  -20.490 2.429   1.00 88.96 330 A 1 
ATOM   2648 O O   . GLY A 1 330 ? -4.957  -19.352 1.981   1.00 87.02 330 A 1 
ATOM   2649 N N   . PHE A 1 331 ? -4.078  -20.733 3.506   1.00 89.19 331 A 1 
ATOM   2650 C CA  . PHE A 1 331 ? -3.475  -19.706 4.356   1.00 90.61 331 A 1 
ATOM   2651 C C   . PHE A 1 331 ? -1.966  -19.618 4.182   1.00 91.50 331 A 1 
ATOM   2652 O O   . PHE A 1 331 ? -1.313  -20.585 3.782   1.00 90.14 331 A 1 
ATOM   2653 C CB  . PHE A 1 331 ? -3.838  -19.964 5.822   1.00 89.19 331 A 1 
ATOM   2654 C CG  . PHE A 1 331 ? -5.316  -19.930 6.100   1.00 88.59 331 A 1 
ATOM   2655 C CD1 . PHE A 1 331 ? -6.013  -18.712 6.081   1.00 85.74 331 A 1 
ATOM   2656 C CD2 . PHE A 1 331 ? -6.014  -21.119 6.367   1.00 86.04 331 A 1 
ATOM   2657 C CE1 . PHE A 1 331 ? -7.393  -18.675 6.317   1.00 84.95 331 A 1 
ATOM   2658 C CE2 . PHE A 1 331 ? -7.401  -21.097 6.604   1.00 85.10 331 A 1 
ATOM   2659 C CZ  . PHE A 1 331 ? -8.081  -19.871 6.581   1.00 85.80 331 A 1 
ATOM   2660 N N   . ASN A 1 332 ? -1.403  -18.465 4.546   1.00 92.19 332 A 1 
ATOM   2661 C CA  . ASN A 1 332 ? 0.028   -18.199 4.454   1.00 93.11 332 A 1 
ATOM   2662 C C   . ASN A 1 332 ? 0.593   -18.406 3.036   1.00 94.09 332 A 1 
ATOM   2663 O O   . ASN A 1 332 ? 1.696   -18.925 2.852   1.00 92.41 332 A 1 
ATOM   2664 C CB  . ASN A 1 332 ? 0.788   -18.994 5.533   1.00 91.46 332 A 1 
ATOM   2665 C CG  . ASN A 1 332 ? 0.490   -18.550 6.957   1.00 90.00 332 A 1 
ATOM   2666 O OD1 . ASN A 1 332 ? -0.202  -17.597 7.242   1.00 85.10 332 A 1 
ATOM   2667 N ND2 . ASN A 1 332 ? 1.041   -19.234 7.931   1.00 84.69 332 A 1 
ATOM   2668 N N   . LYS A 1 333 ? -0.212  -18.029 2.034   1.00 94.87 333 A 1 
ATOM   2669 C CA  . LYS A 1 333 ? 0.124   -18.159 0.616   1.00 95.21 333 A 1 
ATOM   2670 C C   . LYS A 1 333 ? -0.542  -17.041 -0.177  1.00 96.28 333 A 1 
ATOM   2671 O O   . LYS A 1 333 ? -1.735  -16.793 -0.015  1.00 95.35 333 A 1 
ATOM   2672 C CB  . LYS A 1 333 ? -0.335  -19.546 0.133   1.00 92.49 333 A 1 
ATOM   2673 C CG  . LYS A 1 333 ? 0.065   -19.847 -1.319  1.00 83.43 333 A 1 
ATOM   2674 C CD  . LYS A 1 333 ? -0.418  -21.250 -1.707  1.00 80.69 333 A 1 
ATOM   2675 C CE  . LYS A 1 333 ? -0.077  -21.576 -3.154  1.00 69.56 333 A 1 
ATOM   2676 N NZ  . LYS A 1 333 ? -0.599  -22.919 -3.528  1.00 61.90 333 A 1 
ATOM   2677 N N   . TRP A 1 334 ? 0.213   -16.419 -1.069  1.00 96.53 334 A 1 
ATOM   2678 C CA  . TRP A 1 334 ? -0.319  -15.480 -2.050  1.00 97.12 334 A 1 
ATOM   2679 C C   . TRP A 1 334 ? -1.225  -16.217 -3.036  1.00 97.01 334 A 1 
ATOM   2680 O O   . TRP A 1 334 ? -0.837  -17.234 -3.618  1.00 96.10 334 A 1 
ATOM   2681 C CB  . TRP A 1 334 ? 0.824   -14.783 -2.786  1.00 97.42 334 A 1 
ATOM   2682 C CG  . TRP A 1 334 ? 1.577   -13.818 -1.927  1.00 97.74 334 A 1 
ATOM   2683 C CD1 . TRP A 1 334 ? 2.771   -14.042 -1.334  1.00 96.96 334 A 1 
ATOM   2684 C CD2 . TRP A 1 334 ? 1.156   -12.481 -1.521  1.00 97.86 334 A 1 
ATOM   2685 N NE1 . TRP A 1 334 ? 3.124   -12.936 -0.577  1.00 97.20 334 A 1 
ATOM   2686 C CE2 . TRP A 1 334 ? 2.155   -11.966 -0.656  1.00 97.63 334 A 1 
ATOM   2687 C CE3 . TRP A 1 334 ? 0.030   -11.681 -1.790  1.00 97.71 334 A 1 
ATOM   2688 C CZ2 . TRP A 1 334 ? 2.031   -10.692 -0.048  1.00 97.52 334 A 1 
ATOM   2689 C CZ3 . TRP A 1 334 ? -0.085  -10.407 -1.195  1.00 97.27 334 A 1 
ATOM   2690 C CH2 . TRP A 1 334 ? 0.887   -9.930  -0.328  1.00 97.27 334 A 1 
ATOM   2691 N N   . LYS A 1 335 ? -2.446  -15.703 -3.226  1.00 97.06 335 A 1 
ATOM   2692 C CA  . LYS A 1 335 ? -3.436  -16.235 -4.157  1.00 96.43 335 A 1 
ATOM   2693 C C   . LYS A 1 335 ? -4.260  -15.096 -4.755  1.00 97.13 335 A 1 
ATOM   2694 O O   . LYS A 1 335 ? -4.325  -14.009 -4.189  1.00 96.65 335 A 1 
ATOM   2695 C CB  . LYS A 1 335 ? -4.318  -17.296 -3.455  1.00 93.81 335 A 1 
ATOM   2696 C CG  . LYS A 1 335 ? -5.043  -16.756 -2.223  1.00 87.22 335 A 1 
ATOM   2697 C CD  . LYS A 1 335 ? -5.917  -17.820 -1.537  1.00 85.02 335 A 1 
ATOM   2698 C CE  . LYS A 1 335 ? -6.588  -17.154 -0.341  1.00 74.94 335 A 1 
ATOM   2699 N NZ  . LYS A 1 335 ? -7.554  -18.026 0.357   1.00 67.49 335 A 1 
ATOM   2700 N N   . PHE A 1 336 ? -4.888  -15.382 -5.893  1.00 96.54 336 A 1 
ATOM   2701 C CA  . PHE A 1 336 ? -5.878  -14.502 -6.473  1.00 96.62 336 A 1 
ATOM   2702 C C   . PHE A 1 336 ? -7.028  -14.278 -5.483  1.00 96.59 336 A 1 
ATOM   2703 O O   . PHE A 1 336 ? -7.526  -15.240 -4.899  1.00 95.56 336 A 1 
ATOM   2704 C CB  . PHE A 1 336 ? -6.382  -15.118 -7.780  1.00 96.35 336 A 1 
ATOM   2705 C CG  . PHE A 1 336 ? -7.477  -14.339 -8.451  1.00 96.71 336 A 1 
ATOM   2706 C CD1 . PHE A 1 336 ? -8.813  -14.782 -8.391  1.00 95.91 336 A 1 
ATOM   2707 C CD2 . PHE A 1 336 ? -7.175  -13.158 -9.160  1.00 95.87 336 A 1 
ATOM   2708 C CE1 . PHE A 1 336 ? -9.829  -14.072 -9.049  1.00 95.03 336 A 1 
ATOM   2709 C CE2 . PHE A 1 336 ? -8.184  -12.450 -9.814  1.00 95.09 336 A 1 
ATOM   2710 C CZ  . PHE A 1 336 ? -9.509  -12.904 -9.766  1.00 95.53 336 A 1 
ATOM   2711 N N   . ASN A 1 337 ? -7.415  -13.010 -5.289  1.00 96.95 337 A 1 
ATOM   2712 C CA  . ASN A 1 337 ? -8.590  -12.643 -4.524  1.00 96.61 337 A 1 
ATOM   2713 C C   . ASN A 1 337 ? -9.767  -12.430 -5.474  1.00 96.51 337 A 1 
ATOM   2714 O O   . ASN A 1 337 ? -10.636 -13.296 -5.586  1.00 95.12 337 A 1 
ATOM   2715 C CB  . ASN A 1 337 ? -8.278  -11.434 -3.613  1.00 95.71 337 A 1 
ATOM   2716 C CG  . ASN A 1 337 ? -9.465  -11.136 -2.710  1.00 94.68 337 A 1 
ATOM   2717 O OD1 . ASN A 1 337 ? -10.430 -11.863 -2.692  1.00 90.59 337 A 1 
ATOM   2718 N ND2 . ASN A 1 337 ? -9.415  -10.083 -1.929  1.00 89.45 337 A 1 
ATOM   2719 N N   . TYR A 1 338 ? -9.756  -11.325 -6.223  1.00 97.16 338 A 1 
ATOM   2720 C CA  . TYR A 1 338 ? -10.791 -11.004 -7.198  1.00 97.37 338 A 1 
ATOM   2721 C C   . TYR A 1 338 ? -10.265 -10.103 -8.322  1.00 97.85 338 A 1 
ATOM   2722 O O   . TYR A 1 338 ? -9.213  -9.476  -8.203  1.00 97.64 338 A 1 
ATOM   2723 C CB  . TYR A 1 338 ? -11.992 -10.375 -6.481  1.00 96.85 338 A 1 
ATOM   2724 C CG  . TYR A 1 338 ? -11.813 -8.909  -6.134  1.00 96.97 338 A 1 
ATOM   2725 C CD1 . TYR A 1 338 ? -11.166 -8.511  -4.943  1.00 96.00 338 A 1 
ATOM   2726 C CD2 . TYR A 1 338 ? -12.303 -7.938  -7.013  1.00 96.02 338 A 1 
ATOM   2727 C CE1 . TYR A 1 338 ? -11.017 -7.152  -4.635  1.00 94.81 338 A 1 
ATOM   2728 C CE2 . TYR A 1 338 ? -12.162 -6.573  -6.717  1.00 95.42 338 A 1 
ATOM   2729 C CZ  . TYR A 1 338 ? -11.523 -6.177  -5.529  1.00 96.13 338 A 1 
ATOM   2730 O OH  . TYR A 1 338 ? -11.402 -4.853  -5.257  1.00 95.15 338 A 1 
ATOM   2731 N N   . GLY A 1 339 ? -11.019 -10.023 -9.412  1.00 97.35 339 A 1 
ATOM   2732 C CA  . GLY A 1 339 ? -10.798 -9.070  -10.494 1.00 97.42 339 A 1 
ATOM   2733 C C   . GLY A 1 339 ? -11.968 -8.095  -10.624 1.00 97.53 339 A 1 
ATOM   2734 O O   . GLY A 1 339 ? -13.122 -8.494  -10.457 1.00 96.50 339 A 1 
ATOM   2735 N N   . SER A 1 340 ? -11.704 -6.840  -10.979 1.00 97.22 340 A 1 
ATOM   2736 C CA  . SER A 1 340 ? -12.746 -5.819  -11.112 1.00 96.90 340 A 1 
ATOM   2737 C C   . SER A 1 340 ? -13.828 -6.193  -12.132 1.00 96.76 340 A 1 
ATOM   2738 O O   . SER A 1 340 ? -15.013 -5.962  -11.904 1.00 95.79 340 A 1 
ATOM   2739 C CB  . SER A 1 340 ? -12.121 -4.476  -11.496 1.00 96.91 340 A 1 
ATOM   2740 O OG  . SER A 1 340 ? -11.402 -4.565  -12.716 1.00 96.27 340 A 1 
ATOM   2741 N N   . SER A 1 341 ? -13.433 -6.832  -13.232 1.00 96.70 341 A 1 
ATOM   2742 C CA  . SER A 1 341 ? -14.365 -7.311  -14.258 1.00 96.17 341 A 1 
ATOM   2743 C C   . SER A 1 341 ? -15.199 -8.495  -13.762 1.00 95.97 341 A 1 
ATOM   2744 O O   . SER A 1 341 ? -16.422 -8.468  -13.847 1.00 94.58 341 A 1 
ATOM   2745 C CB  . SER A 1 341 ? -13.582 -7.675  -15.517 1.00 95.41 341 A 1 
ATOM   2746 O OG  . SER A 1 341 ? -14.456 -8.077  -16.548 1.00 80.48 341 A 1 
ATOM   2747 N N   . SER A 1 342 ? -14.568 -9.524  -13.208 1.00 96.31 342 A 1 
ATOM   2748 C CA  . SER A 1 342 ? -15.259 -10.746 -12.792 1.00 95.67 342 A 1 
ATOM   2749 C C   . SER A 1 342 ? -16.145 -10.562 -11.555 1.00 95.95 342 A 1 
ATOM   2750 O O   . SER A 1 342 ? -17.184 -11.194 -11.464 1.00 93.88 342 A 1 
ATOM   2751 C CB  . SER A 1 342 ? -14.250 -11.874 -12.535 1.00 94.14 342 A 1 
ATOM   2752 O OG  . SER A 1 342 ? -13.286 -11.518 -11.565 1.00 84.98 342 A 1 
ATOM   2753 N N   . GLU A 1 343 ? -15.748 -9.696  -10.624 1.00 96.21 343 A 1 
ATOM   2754 C CA  . GLU A 1 343 ? -16.455 -9.505  -9.357  1.00 95.90 343 A 1 
ATOM   2755 C C   . GLU A 1 343 ? -17.584 -8.485  -9.454  1.00 96.16 343 A 1 
ATOM   2756 O O   . GLU A 1 343 ? -18.674 -8.703  -8.920  1.00 93.71 343 A 1 
ATOM   2757 C CB  . GLU A 1 343 ? -15.448 -9.104  -8.273  1.00 94.17 343 A 1 
ATOM   2758 C CG  . GLU A 1 343 ? -16.006 -9.268  -6.849  1.00 89.70 343 A 1 
ATOM   2759 C CD  . GLU A 1 343 ? -16.350 -10.723 -6.489  1.00 92.16 343 A 1 
ATOM   2760 O OE1 . GLU A 1 343 ? -17.144 -10.922 -5.547  1.00 87.64 343 A 1 
ATOM   2761 O OE2 . GLU A 1 343 ? -15.872 -11.657 -7.167  1.00 87.88 343 A 1 
ATOM   2762 N N   . TYR A 1 344 ? -17.342 -7.372  -10.169 1.00 96.96 344 A 1 
ATOM   2763 C CA  . TYR A 1 344 ? -18.266 -6.243  -10.231 1.00 96.97 344 A 1 
ATOM   2764 C C   . TYR A 1 344 ? -18.921 -6.040  -11.606 1.00 96.87 344 A 1 
ATOM   2765 O O   . TYR A 1 344 ? -19.832 -5.217  -11.738 1.00 94.65 344 A 1 
ATOM   2766 C CB  . TYR A 1 344 ? -17.539 -4.983  -9.752  1.00 96.64 344 A 1 
ATOM   2767 C CG  . TYR A 1 344 ? -16.981 -5.058  -8.345  1.00 97.03 344 A 1 
ATOM   2768 C CD1 . TYR A 1 344 ? -17.783 -5.512  -7.287  1.00 95.87 344 A 1 
ATOM   2769 C CD2 . TYR A 1 344 ? -15.663 -4.645  -8.084  1.00 95.99 344 A 1 
ATOM   2770 C CE1 . TYR A 1 344 ? -17.280 -5.554  -5.968  1.00 95.06 344 A 1 
ATOM   2771 C CE2 . TYR A 1 344 ? -15.149 -4.673  -6.776  1.00 95.23 344 A 1 
ATOM   2772 C CZ  . TYR A 1 344 ? -15.961 -5.130  -5.715  1.00 95.92 344 A 1 
ATOM   2773 O OH  . TYR A 1 344 ? -15.481 -5.154  -4.439  1.00 94.72 344 A 1 
ATOM   2774 N N   . GLY A 1 345 ? -18.481 -6.772  -12.616 1.00 95.31 345 A 1 
ATOM   2775 C CA  . GLY A 1 345 ? -18.977 -6.618  -13.984 1.00 95.08 345 A 1 
ATOM   2776 C C   . GLY A 1 345 ? -18.522 -5.328  -14.667 1.00 96.03 345 A 1 
ATOM   2777 O O   . GLY A 1 345 ? -19.163 -4.897  -15.629 1.00 93.67 345 A 1 
ATOM   2778 N N   . LEU A 1 346 ? -17.451 -4.702  -14.183 1.00 96.35 346 A 1 
ATOM   2779 C CA  . LEU A 1 346 ? -16.876 -3.498  -14.776 1.00 96.42 346 A 1 
ATOM   2780 C C   . LEU A 1 346 ? -16.271 -3.837  -16.141 1.00 96.61 346 A 1 
ATOM   2781 O O   . LEU A 1 346 ? -15.456 -4.754  -16.253 1.00 95.53 346 A 1 
ATOM   2782 C CB  . LEU A 1 346 ? -15.816 -2.898  -13.843 1.00 95.88 346 A 1 
ATOM   2783 C CG  . LEU A 1 346 ? -16.334 -2.446  -12.470 1.00 95.23 346 A 1 
ATOM   2784 C CD1 . LEU A 1 346 ? -15.160 -2.112  -11.555 1.00 93.37 346 A 1 
ATOM   2785 C CD2 . LEU A 1 346 ? -17.220 -1.209  -12.576 1.00 93.36 346 A 1 
ATOM   2786 N N   . LYS A 1 347 ? -16.652 -3.075  -17.177 1.00 96.73 347 A 1 
ATOM   2787 C CA  . LYS A 1 347 ? -16.129 -3.239  -18.545 1.00 96.47 347 A 1 
ATOM   2788 C C   . LYS A 1 347 ? -14.768 -2.576  -18.731 1.00 96.88 347 A 1 
ATOM   2789 O O   . LYS A 1 347 ? -13.980 -2.983  -19.580 1.00 94.89 347 A 1 
ATOM   2790 C CB  . LYS A 1 347 ? -17.119 -2.662  -19.549 1.00 95.27 347 A 1 
ATOM   2791 C CG  . LYS A 1 347 ? -18.475 -3.374  -19.493 1.00 90.24 347 A 1 
ATOM   2792 C CD  . LYS A 1 347 ? -19.440 -2.655  -20.432 1.00 83.52 347 A 1 
ATOM   2793 C CE  . LYS A 1 347 ? -20.827 -3.268  -20.288 1.00 75.14 347 A 1 
ATOM   2794 N NZ  . LYS A 1 347 ? -21.822 -2.427  -20.981 1.00 64.56 347 A 1 
ATOM   2795 N N   . GLU A 1 348 ? -14.524 -1.534  -17.941 1.00 97.71 348 A 1 
ATOM   2796 C CA  . GLU A 1 348 ? -13.285 -0.763  -17.877 1.00 97.81 348 A 1 
ATOM   2797 C C   . GLU A 1 348 ? -13.235 -0.005  -16.546 1.00 98.14 348 A 1 
ATOM   2798 O O   . GLU A 1 348 ? -14.238 0.094   -15.823 1.00 97.88 348 A 1 
ATOM   2799 C CB  . GLU A 1 348 ? -13.192 0.199   -19.078 1.00 96.76 348 A 1 
ATOM   2800 C CG  . GLU A 1 348 ? -14.348 1.207   -19.151 1.00 94.70 348 A 1 
ATOM   2801 C CD  . GLU A 1 348 ? -14.253 2.190   -20.319 1.00 94.82 348 A 1 
ATOM   2802 O OE1 . GLU A 1 348 ? -15.024 3.178   -20.278 1.00 90.43 348 A 1 
ATOM   2803 O OE2 . GLU A 1 348 ? -13.422 1.980   -21.231 1.00 91.30 348 A 1 
ATOM   2804 N N   . LEU A 1 349 ? -12.083 0.562   -16.213 1.00 98.19 349 A 1 
ATOM   2805 C CA  . LEU A 1 349 ? -11.887 1.363   -15.002 1.00 98.33 349 A 1 
ATOM   2806 C C   . LEU A 1 349 ? -12.215 2.840   -15.251 1.00 98.36 349 A 1 
ATOM   2807 O O   . LEU A 1 349 ? -11.373 3.723   -15.094 1.00 97.93 349 A 1 
ATOM   2808 C CB  . LEU A 1 349 ? -10.470 1.125   -14.447 1.00 98.35 349 A 1 
ATOM   2809 C CG  . LEU A 1 349 ? -10.125 -0.338  -14.118 1.00 98.06 349 A 1 
ATOM   2810 C CD1 . LEU A 1 349 ? -8.726  -0.408  -13.506 1.00 97.58 349 A 1 
ATOM   2811 C CD2 . LEU A 1 349 ? -11.103 -0.975  -13.129 1.00 97.42 349 A 1 
ATOM   2812 N N   . SER A 1 350 ? -13.451 3.112   -15.675 1.00 98.32 350 A 1 
ATOM   2813 C CA  . SER A 1 350 ? -13.925 4.462   -15.998 1.00 98.28 350 A 1 
ATOM   2814 C C   . SER A 1 350 ? -14.887 5.022   -14.942 1.00 98.27 350 A 1 
ATOM   2815 O O   . SER A 1 350 ? -15.588 4.248   -14.284 1.00 98.05 350 A 1 
ATOM   2816 C CB  . SER A 1 350 ? -14.569 4.488   -17.386 1.00 97.88 350 A 1 
ATOM   2817 O OG  . SER A 1 350 ? -15.788 3.792   -17.431 1.00 97.06 350 A 1 
ATOM   2818 N N   . PRO A 1 351 ? -14.999 6.355   -14.818 1.00 98.44 351 A 1 
ATOM   2819 C CA  . PRO A 1 351 ? -15.980 6.980   -13.923 1.00 98.35 351 A 1 
ATOM   2820 C C   . PRO A 1 351 ? -17.403 6.475   -14.148 1.00 98.22 351 A 1 
ATOM   2821 O O   . PRO A 1 351 ? -18.113 6.188   -13.196 1.00 97.83 351 A 1 
ATOM   2822 C CB  . PRO A 1 351 ? -15.874 8.488   -14.195 1.00 98.07 351 A 1 
ATOM   2823 C CG  . PRO A 1 351 ? -14.439 8.655   -14.651 1.00 97.20 351 A 1 
ATOM   2824 C CD  . PRO A 1 351 ? -14.159 7.374   -15.429 1.00 98.23 351 A 1 
ATOM   2825 N N   . LYS A 1 352 ? -17.799 6.293   -15.403 1.00 98.15 352 A 1 
ATOM   2826 C CA  . LYS A 1 352 ? -19.132 5.807   -15.762 1.00 97.90 352 A 1 
ATOM   2827 C C   . LYS A 1 352 ? -19.421 4.411   -15.205 1.00 98.19 352 A 1 
ATOM   2828 O O   . LYS A 1 352 ? -20.496 4.185   -14.660 1.00 97.71 352 A 1 
ATOM   2829 C CB  . LYS A 1 352 ? -19.271 5.836   -17.290 1.00 96.99 352 A 1 
ATOM   2830 C CG  . LYS A 1 352 ? -20.670 5.400   -17.737 1.00 84.67 352 A 1 
ATOM   2831 C CD  . LYS A 1 352 ? -20.767 5.408   -19.266 1.00 80.11 352 A 1 
ATOM   2832 C CE  . LYS A 1 352 ? -22.137 4.900   -19.680 1.00 65.88 352 A 1 
ATOM   2833 N NZ  . LYS A 1 352 ? -22.248 4.824   -21.153 1.00 58.25 352 A 1 
ATOM   2834 N N   . GLU A 1 353 ? -18.479 3.481   -15.335 1.00 98.11 353 A 1 
ATOM   2835 C CA  . GLU A 1 353 ? -18.658 2.112   -14.837 1.00 98.15 353 A 1 
ATOM   2836 C C   . GLU A 1 353 ? -18.691 2.077   -13.298 1.00 98.19 353 A 1 
ATOM   2837 O O   . GLU A 1 353 ? -19.516 1.376   -12.712 1.00 97.73 353 A 1 
ATOM   2838 C CB  . GLU A 1 353 ? -17.562 1.198   -15.398 1.00 97.97 353 A 1 
ATOM   2839 C CG  . GLU A 1 353 ? -17.672 0.943   -16.914 1.00 96.52 353 A 1 
ATOM   2840 C CD  . GLU A 1 353 ? -18.870 0.069   -17.313 1.00 96.53 353 A 1 
ATOM   2841 O OE1 . GLU A 1 353 ? -19.631 0.464   -18.216 1.00 93.09 353 A 1 
ATOM   2842 O OE2 . GLU A 1 353 ? -19.012 -1.041  -16.764 1.00 93.04 353 A 1 
ATOM   2843 N N   . PHE A 1 354 ? -17.876 2.898   -12.630 1.00 98.22 354 A 1 
ATOM   2844 C CA  . PHE A 1 354 ? -17.890 3.006   -11.172 1.00 98.14 354 A 1 
ATOM   2845 C C   . PHE A 1 354 ? -19.121 3.744   -10.631 1.00 98.09 354 A 1 
ATOM   2846 O O   . PHE A 1 354 ? -19.616 3.376   -9.565  1.00 97.48 354 A 1 
ATOM   2847 C CB  . PHE A 1 354 ? -16.591 3.643   -10.680 1.00 98.10 354 A 1 
ATOM   2848 C CG  . PHE A 1 354 ? -15.474 2.641   -10.525 1.00 98.18 354 A 1 
ATOM   2849 C CD1 . PHE A 1 354 ? -15.314 1.939   -9.316  1.00 97.40 354 A 1 
ATOM   2850 C CD2 . PHE A 1 354 ? -14.608 2.360   -11.596 1.00 97.26 354 A 1 
ATOM   2851 C CE1 . PHE A 1 354 ? -14.302 0.981   -9.170  1.00 96.71 354 A 1 
ATOM   2852 C CE2 . PHE A 1 354 ? -13.591 1.401   -11.461 1.00 96.55 354 A 1 
ATOM   2853 C CZ  . PHE A 1 354 ? -13.438 0.712   -10.249 1.00 97.21 354 A 1 
ATOM   2854 N N   . GLU A 1 355 ? -19.680 4.712   -11.357 1.00 98.15 355 A 1 
ATOM   2855 C CA  . GLU A 1 355 ? -20.974 5.320   -11.012 1.00 97.90 355 A 1 
ATOM   2856 C C   . GLU A 1 355 ? -22.112 4.293   -11.083 1.00 97.90 355 A 1 
ATOM   2857 O O   . GLU A 1 355 ? -22.957 4.245   -10.192 1.00 97.49 355 A 1 
ATOM   2858 C CB  . GLU A 1 355 ? -21.286 6.490   -11.942 1.00 97.58 355 A 1 
ATOM   2859 C CG  . GLU A 1 355 ? -20.427 7.703   -11.583 1.00 94.17 355 A 1 
ATOM   2860 C CD  . GLU A 1 355 ? -20.692 8.921   -12.453 1.00 92.31 355 A 1 
ATOM   2861 O OE1 . GLU A 1 355 ? -20.450 10.033  -11.930 1.00 86.62 355 A 1 
ATOM   2862 O OE2 . GLU A 1 355 ? -21.111 8.848   -13.625 1.00 86.76 355 A 1 
ATOM   2863 N N   . ILE A 1 356 ? -22.109 3.445   -12.107 1.00 97.96 356 A 1 
ATOM   2864 C CA  . ILE A 1 356 ? -23.063 2.341   -12.214 1.00 97.77 356 A 1 
ATOM   2865 C C   . ILE A 1 356 ? -22.875 1.368   -11.047 1.00 97.87 356 A 1 
ATOM   2866 O O   . ILE A 1 356 ? -23.871 0.944   -10.449 1.00 97.29 356 A 1 
ATOM   2867 C CB  . ILE A 1 356 ? -22.934 1.633   -13.581 1.00 97.41 356 A 1 
ATOM   2868 C CG1 . ILE A 1 356 ? -23.409 2.570   -14.720 1.00 95.81 356 A 1 
ATOM   2869 C CG2 . ILE A 1 356 ? -23.732 0.319   -13.616 1.00 95.90 356 A 1 
ATOM   2870 C CD1 . ILE A 1 356 ? -22.968 2.112   -16.120 1.00 92.42 356 A 1 
ATOM   2871 N N   . LEU A 1 357 ? -21.640 1.023   -10.698 1.00 97.61 357 A 1 
ATOM   2872 C CA  . LEU A 1 357 ? -21.345 0.148   -9.564  1.00 97.61 357 A 1 
ATOM   2873 C C   . LEU A 1 357 ? -21.840 0.739   -8.247  1.00 97.68 357 A 1 
ATOM   2874 O O   . LEU A 1 357 ? -22.545 0.045   -7.507  1.00 97.33 357 A 1 
ATOM   2875 C CB  . LEU A 1 357 ? -19.831 -0.143  -9.523  1.00 97.55 357 A 1 
ATOM   2876 C CG  . LEU A 1 357 ? -19.418 -1.036  -8.333  1.00 97.14 357 A 1 
ATOM   2877 C CD1 . LEU A 1 357 ? -20.075 -2.415  -8.403  1.00 96.08 357 A 1 
ATOM   2878 C CD2 . LEU A 1 357 ? -17.904 -1.221  -8.323  1.00 95.85 357 A 1 
ATOM   2879 N N   . ALA A 1 358 ? -21.547 2.013   -7.968  1.00 97.54 358 A 1 
ATOM   2880 C CA  . ALA A 1 358 ? -21.993 2.691   -6.758  1.00 97.00 358 A 1 
ATOM   2881 C C   . ALA A 1 358 ? -23.531 2.709   -6.660  1.00 97.11 358 A 1 
ATOM   2882 O O   . ALA A 1 358 ? -24.097 2.318   -5.640  1.00 96.66 358 A 1 
ATOM   2883 C CB  . ALA A 1 358 ? -21.402 4.108   -6.741  1.00 96.36 358 A 1 
ATOM   2884 N N   . ALA A 1 359 ? -24.217 3.043   -7.745  1.00 97.56 359 A 1 
ATOM   2885 C CA  . ALA A 1 359 ? -25.673 3.037   -7.795  1.00 97.55 359 A 1 
ATOM   2886 C C   . ALA A 1 359 ? -26.289 1.632   -7.639  1.00 97.76 359 A 1 
ATOM   2887 O O   . ALA A 1 359 ? -27.414 1.496   -7.149  1.00 97.03 359 A 1 
ATOM   2888 C CB  . ALA A 1 359 ? -26.115 3.676   -9.116  1.00 97.41 359 A 1 
ATOM   2889 N N   . ARG A 1 360 ? -25.578 0.587   -8.072  1.00 97.79 360 A 1 
ATOM   2890 C CA  . ARG A 1 360 ? -25.984 -0.808  -7.831  1.00 97.68 360 A 1 
ATOM   2891 C C   . ARG A 1 360 ? -25.797 -1.188  -6.368  1.00 97.72 360 A 1 
ATOM   2892 O O   . ARG A 1 360 ? -26.726 -1.735  -5.799  1.00 97.22 360 A 1 
ATOM   2893 C CB  . ARG A 1 360 ? -25.222 -1.769  -8.745  1.00 97.09 360 A 1 
ATOM   2894 C CG  . ARG A 1 360 ? -25.727 -1.736  -10.201 1.00 91.02 360 A 1 
ATOM   2895 C CD  . ARG A 1 360 ? -24.826 -2.584  -11.111 1.00 89.16 360 A 1 
ATOM   2896 N NE  . ARG A 1 360 ? -24.824 -4.007  -10.717 1.00 83.46 360 A 1 
ATOM   2897 C CZ  . ARG A 1 360 ? -23.852 -4.886  -10.891 1.00 80.11 360 A 1 
ATOM   2898 N NH1 . ARG A 1 360 ? -22.759 -4.587  -11.528 1.00 74.07 360 A 1 
ATOM   2899 N NH2 . ARG A 1 360 ? -23.967 -6.095  -10.420 1.00 71.30 360 A 1 
ATOM   2900 N N   . MET A 1 361 ? -24.651 -0.867  -5.766  1.00 97.36 361 A 1 
ATOM   2901 C CA  . MET A 1 361 ? -24.371 -1.170  -4.357  1.00 96.95 361 A 1 
ATOM   2902 C C   . MET A 1 361 ? -25.349 -0.477  -3.403  1.00 97.11 361 A 1 
ATOM   2903 O O   . MET A 1 361 ? -25.741 -1.084  -2.409  1.00 96.36 361 A 1 
ATOM   2904 C CB  . MET A 1 361 ? -22.943 -0.766  -3.990  1.00 95.96 361 A 1 
ATOM   2905 C CG  . MET A 1 361 ? -21.895 -1.679  -4.649  1.00 93.17 361 A 1 
ATOM   2906 S SD  . MET A 1 361 ? -20.192 -1.460  -4.056  1.00 92.39 361 A 1 
ATOM   2907 C CE  . MET A 1 361 ? -19.885 0.276   -4.389  1.00 85.59 361 A 1 
ATOM   2908 N N   . ASP A 1 362 ? -25.806 0.726   -3.730  1.00 96.71 362 A 1 
ATOM   2909 C CA  . ASP A 1 362 ? -26.802 1.459   -2.945  1.00 96.43 362 A 1 
ATOM   2910 C C   . ASP A 1 362 ? -28.166 0.735   -2.863  1.00 96.65 362 A 1 
ATOM   2911 O O   . ASP A 1 362 ? -28.967 0.969   -1.954  1.00 95.60 362 A 1 
ATOM   2912 C CB  . ASP A 1 362 ? -26.957 2.854   -3.579  1.00 95.71 362 A 1 
ATOM   2913 C CG  . ASP A 1 362 ? -27.743 3.830   -2.701  1.00 86.14 362 A 1 
ATOM   2914 O OD1 . ASP A 1 362 ? -27.330 4.021   -1.541  1.00 80.67 362 A 1 
ATOM   2915 O OD2 . ASP A 1 362 ? -28.726 4.401   -3.223  1.00 78.76 362 A 1 
ATOM   2916 N N   . LYS A 1 363 ? -28.444 -0.179  -3.802  1.00 97.03 363 A 1 
ATOM   2917 C CA  . LYS A 1 363 ? -29.712 -0.913  -3.900  1.00 97.12 363 A 1 
ATOM   2918 C C   . LYS A 1 363 ? -29.568 -2.425  -3.683  1.00 97.30 363 A 1 
ATOM   2919 O O   . LYS A 1 363 ? -30.574 -3.107  -3.497  1.00 95.87 363 A 1 
ATOM   2920 C CB  . LYS A 1 363 ? -30.351 -0.649  -5.263  1.00 96.35 363 A 1 
ATOM   2921 C CG  . LYS A 1 363 ? -30.674 0.842   -5.453  1.00 90.78 363 A 1 
ATOM   2922 C CD  . LYS A 1 363 ? -31.322 1.072   -6.813  1.00 83.54 363 A 1 
ATOM   2923 C CE  . LYS A 1 363 ? -31.545 2.569   -6.972  1.00 74.16 363 A 1 
ATOM   2924 N NZ  . LYS A 1 363 ? -32.164 2.885   -8.277  1.00 64.25 363 A 1 
ATOM   2925 N N   . ASP A 1 364 ? -28.367 -2.941  -3.761  1.00 96.98 364 A 1 
ATOM   2926 C CA  . ASP A 1 364 ? -28.049 -4.364  -3.682  1.00 96.93 364 A 1 
ATOM   2927 C C   . ASP A 1 364 ? -27.083 -4.606  -2.518  1.00 97.01 364 A 1 
ATOM   2928 O O   . ASP A 1 364 ? -25.867 -4.473  -2.640  1.00 96.40 364 A 1 
ATOM   2929 C CB  . ASP A 1 364 ? -27.516 -4.845  -5.039  1.00 96.31 364 A 1 
ATOM   2930 C CG  . ASP A 1 364 ? -27.223 -6.347  -5.082  1.00 95.70 364 A 1 
ATOM   2931 O OD1 . ASP A 1 364 ? -27.158 -6.989  -4.011  1.00 93.39 364 A 1 
ATOM   2932 O OD2 . ASP A 1 364 ? -27.019 -6.854  -6.209  1.00 92.34 364 A 1 
ATOM   2933 N N   . LEU A 1 365 ? -27.653 -4.976  -1.375  1.00 96.75 365 A 1 
ATOM   2934 C CA  . LEU A 1 365 ? -26.897 -5.248  -0.156  1.00 96.31 365 A 1 
ATOM   2935 C C   . LEU A 1 365 ? -25.887 -6.382  -0.350  1.00 96.21 365 A 1 
ATOM   2936 O O   . LEU A 1 365 ? -24.821 -6.364  0.262   1.00 96.00 365 A 1 
ATOM   2937 C CB  . LEU A 1 365 ? -27.889 -5.564  0.973   1.00 95.86 365 A 1 
ATOM   2938 C CG  . LEU A 1 365 ? -27.225 -5.814  2.342   1.00 90.22 365 A 1 
ATOM   2939 C CD1 . LEU A 1 365 ? -26.474 -4.580  2.846   1.00 86.22 365 A 1 
ATOM   2940 C CD2 . LEU A 1 365 ? -28.299 -6.173  3.368   1.00 86.73 365 A 1 
ATOM   2941 N N   . GLN A 1 366 ? -26.193 -7.372  -1.184  1.00 96.47 366 A 1 
ATOM   2942 C CA  . GLN A 1 366 ? -25.273 -8.476  -1.428  1.00 96.02 366 A 1 
ATOM   2943 C C   . GLN A 1 366 ? -24.035 -8.005  -2.190  1.00 96.27 366 A 1 
ATOM   2944 O O   . GLN A 1 366 ? -22.915 -8.394  -1.854  1.00 95.48 366 A 1 
ATOM   2945 C CB  . GLN A 1 366 ? -26.004 -9.596  -2.171  1.00 95.69 366 A 1 
ATOM   2946 C CG  . GLN A 1 366 ? -25.135 -10.863 -2.274  1.00 83.76 366 A 1 
ATOM   2947 C CD  . GLN A 1 366 ? -25.830 -12.011 -3.004  1.00 75.56 366 A 1 
ATOM   2948 O OE1 . GLN A 1 366 ? -26.912 -11.905 -3.553  1.00 67.38 366 A 1 
ATOM   2949 N NE2 . GLN A 1 366 ? -25.221 -13.177 -3.045  1.00 64.77 366 A 1 
ATOM   2950 N N   . LEU A 1 367 ? -24.222 -7.124  -3.171  1.00 96.29 367 A 1 
ATOM   2951 C CA  . LEU A 1 367 ? -23.122 -6.504  -3.901  1.00 96.46 367 A 1 
ATOM   2952 C C   . LEU A 1 367 ? -22.311 -5.559  -3.007  1.00 96.75 367 A 1 
ATOM   2953 O O   . LEU A 1 367 ? -21.084 -5.589  -3.043  1.00 96.41 367 A 1 
ATOM   2954 C CB  . LEU A 1 367 ? -23.696 -5.779  -5.122  1.00 96.37 367 A 1 
ATOM   2955 C CG  . LEU A 1 367 ? -22.634 -5.145  -6.036  1.00 95.13 367 A 1 
ATOM   2956 C CD1 . LEU A 1 367 ? -21.728 -6.191  -6.673  1.00 93.76 367 A 1 
ATOM   2957 C CD2 . LEU A 1 367 ? -23.335 -4.376  -7.147  1.00 93.70 367 A 1 
ATOM   2958 N N   . PHE A 1 368 ? -22.982 -4.766  -2.165  1.00 96.59 368 A 1 
ATOM   2959 C CA  . PHE A 1 368 ? -22.297 -3.930  -1.180  1.00 96.28 368 A 1 
ATOM   2960 C C   . PHE A 1 368 ? -21.473 -4.773  -0.196  1.00 95.95 368 A 1 
ATOM   2961 O O   . PHE A 1 368 ? -20.321 -4.441  0.084   1.00 95.65 368 A 1 
ATOM   2962 C CB  . PHE A 1 368 ? -23.311 -3.067  -0.425  1.00 95.70 368 A 1 
ATOM   2963 C CG  . PHE A 1 368 ? -22.649 -2.195  0.623   1.00 94.80 368 A 1 
ATOM   2964 C CD1 . PHE A 1 368 ? -22.629 -2.594  1.976   1.00 93.13 368 A 1 
ATOM   2965 C CD2 . PHE A 1 368 ? -21.983 -1.019  0.236   1.00 93.10 368 A 1 
ATOM   2966 C CE1 . PHE A 1 368 ? -21.956 -1.819  2.932   1.00 91.35 368 A 1 
ATOM   2967 C CE2 . PHE A 1 368 ? -21.312 -0.241  1.194   1.00 91.49 368 A 1 
ATOM   2968 C CZ  . PHE A 1 368 ? -21.293 -0.641  2.538   1.00 91.16 368 A 1 
ATOM   2969 N N   . ASN A 1 369 ? -22.021 -5.891  0.283   1.00 95.66 369 A 1 
ATOM   2970 C CA  . ASN A 1 369 ? -21.305 -6.789  1.183   1.00 95.04 369 A 1 
ATOM   2971 C C   . ASN A 1 369 ? -20.063 -7.404  0.525   1.00 95.06 369 A 1 
ATOM   2972 O O   . ASN A 1 369 ? -19.054 -7.570  1.201   1.00 94.88 369 A 1 
ATOM   2973 C CB  . ASN A 1 369 ? -22.257 -7.878  1.682   1.00 94.88 369 A 1 
ATOM   2974 C CG  . ASN A 1 369 ? -23.249 -7.379  2.725   1.00 90.24 369 A 1 
ATOM   2975 O OD1 . ASN A 1 369 ? -23.119 -6.334  3.322   1.00 84.72 369 A 1 
ATOM   2976 N ND2 . ASN A 1 369 ? -24.265 -8.169  3.005   1.00 83.82 369 A 1 
ATOM   2977 N N   . LYS A 1 370 ? -20.084 -7.680  -0.780  1.00 95.77 370 A 1 
ATOM   2978 C CA  . LYS A 1 370 ? -18.876 -8.077  -1.522  1.00 95.61 370 A 1 
ATOM   2979 C C   . LYS A 1 370 ? -17.816 -6.973  -1.489  1.00 96.14 370 A 1 
ATOM   2980 O O   . LYS A 1 370 ? -16.680 -7.242  -1.122  1.00 95.50 370 A 1 
ATOM   2981 C CB  . LYS A 1 370 ? -19.196 -8.404  -2.980  1.00 94.34 370 A 1 
ATOM   2982 C CG  . LYS A 1 370 ? -19.903 -9.755  -3.159  1.00 84.02 370 A 1 
ATOM   2983 C CD  . LYS A 1 370 ? -20.169 -9.934  -4.651  1.00 83.55 370 A 1 
ATOM   2984 C CE  . LYS A 1 370 ? -20.501 -11.381 -4.999  1.00 75.60 370 A 1 
ATOM   2985 N NZ  . LYS A 1 370 ? -19.898 -11.713 -6.309  1.00 69.90 370 A 1 
ATOM   2986 N N   . TYR A 1 371 ? -18.199 -5.737  -1.811  1.00 95.53 371 A 1 
ATOM   2987 C CA  . TYR A 1 371 ? -17.290 -4.597  -1.716  1.00 95.53 371 A 1 
ATOM   2988 C C   . TYR A 1 371 ? -16.749 -4.432  -0.290  1.00 95.44 371 A 1 
ATOM   2989 O O   . TYR A 1 371 ? -15.551 -4.265  -0.101  1.00 95.46 371 A 1 
ATOM   2990 C CB  . TYR A 1 371 ? -18.005 -3.324  -2.189  1.00 95.95 371 A 1 
ATOM   2991 C CG  . TYR A 1 371 ? -17.321 -2.038  -1.756  1.00 95.96 371 A 1 
ATOM   2992 C CD1 . TYR A 1 371 ? -17.757 -1.372  -0.597  1.00 95.22 371 A 1 
ATOM   2993 C CD2 . TYR A 1 371 ? -16.215 -1.544  -2.467  1.00 95.35 371 A 1 
ATOM   2994 C CE1 . TYR A 1 371 ? -17.103 -0.216  -0.153  1.00 94.34 371 A 1 
ATOM   2995 C CE2 . TYR A 1 371 ? -15.545 -0.389  -2.032  1.00 94.45 371 A 1 
ATOM   2996 C CZ  . TYR A 1 371 ? -15.998 0.274   -0.873  1.00 94.69 371 A 1 
ATOM   2997 O OH  . TYR A 1 371 ? -15.353 1.404   -0.433  1.00 93.41 371 A 1 
ATOM   2998 N N   . HIS A 1 372 ? -17.600 -4.537  0.718   1.00 94.82 372 A 1 
ATOM   2999 C CA  . HIS A 1 372 ? -17.206 -4.388  2.115   1.00 93.81 372 A 1 
ATOM   3000 C C   . HIS A 1 372 ? -16.255 -5.497  2.599   1.00 93.79 372 A 1 
ATOM   3001 O O   . HIS A 1 372 ? -15.357 -5.239  3.400   1.00 93.25 372 A 1 
ATOM   3002 C CB  . HIS A 1 372 ? -18.469 -4.330  2.977   1.00 92.61 372 A 1 
ATOM   3003 C CG  . HIS A 1 372 ? -18.161 -4.070  4.425   1.00 89.82 372 A 1 
ATOM   3004 N ND1 . HIS A 1 372 ? -18.101 -5.004  5.426   1.00 79.87 372 A 1 
ATOM   3005 C CD2 . HIS A 1 372 ? -17.826 -2.856  4.987   1.00 79.10 372 A 1 
ATOM   3006 C CE1 . HIS A 1 372 ? -17.754 -4.384  6.560   1.00 79.41 372 A 1 
ATOM   3007 N NE2 . HIS A 1 372 ? -17.571 -3.076  6.341   1.00 81.11 372 A 1 
ATOM   3008 N N   . LEU A 1 373 ? -16.427 -6.725  2.095   1.00 94.11 373 A 1 
ATOM   3009 C CA  . LEU A 1 373 ? -15.497 -7.826  2.311   1.00 93.81 373 A 1 
ATOM   3010 C C   . LEU A 1 373 ? -14.122 -7.519  1.703   1.00 94.07 373 A 1 
ATOM   3011 O O   . LEU A 1 373 ? -13.103 -7.570  2.398   1.00 93.36 373 A 1 
ATOM   3012 C CB  . LEU A 1 373 ? -16.126 -9.097  1.711   1.00 93.24 373 A 1 
ATOM   3013 C CG  . LEU A 1 373 ? -15.267 -10.356 1.871   1.00 82.42 373 A 1 
ATOM   3014 C CD1 . LEU A 1 373 ? -15.193 -10.766 3.334   1.00 78.32 373 A 1 
ATOM   3015 C CD2 . LEU A 1 373 ? -15.881 -11.508 1.073   1.00 78.38 373 A 1 
ATOM   3016 N N   . HIS A 1 374 ? -14.104 -7.123  0.430   1.00 94.89 374 A 1 
ATOM   3017 C CA  . HIS A 1 374 ? -12.874 -6.788  -0.291  1.00 94.88 374 A 1 
ATOM   3018 C C   . HIS A 1 374 ? -12.198 -5.519  0.233   1.00 95.28 374 A 1 
ATOM   3019 O O   . HIS A 1 374 ? -10.971 -5.437  0.209   1.00 94.85 374 A 1 
ATOM   3020 C CB  . HIS A 1 374 ? -13.179 -6.666  -1.782  1.00 94.58 374 A 1 
ATOM   3021 C CG  . HIS A 1 374 ? -13.635 -7.954  -2.410  1.00 95.03 374 A 1 
ATOM   3022 N ND1 . HIS A 1 374 ? -13.156 -9.225  -2.122  1.00 90.78 374 A 1 
ATOM   3023 C CD2 . HIS A 1 374 ? -14.611 -8.091  -3.360  1.00 90.00 374 A 1 
ATOM   3024 C CE1 . HIS A 1 374 ? -13.830 -10.093 -2.883  1.00 92.46 374 A 1 
ATOM   3025 N NE2 . HIS A 1 374 ? -14.719 -9.438  -3.646  1.00 92.34 374 A 1 
ATOM   3026 N N   . PHE A 1 375 ? -12.948 -4.574  0.802   1.00 94.03 375 A 1 
ATOM   3027 C CA  . PHE A 1 375 ? -12.432 -3.366  1.448   1.00 92.76 375 A 1 
ATOM   3028 C C   . PHE A 1 375 ? -11.346 -3.669  2.493   1.00 91.87 375 A 1 
ATOM   3029 O O   . PHE A 1 375 ? -10.415 -2.892  2.667   1.00 91.01 375 A 1 
ATOM   3030 C CB  . PHE A 1 375 ? -13.615 -2.628  2.089   1.00 92.74 375 A 1 
ATOM   3031 C CG  . PHE A 1 375 ? -13.246 -1.348  2.807   1.00 93.00 375 A 1 
ATOM   3032 C CD1 . PHE A 1 375 ? -13.049 -1.341  4.196   1.00 92.49 375 A 1 
ATOM   3033 C CD2 . PHE A 1 375 ? -13.116 -0.151  2.082   1.00 92.84 375 A 1 
ATOM   3034 C CE1 . PHE A 1 375 ? -12.724 -0.147  4.856   1.00 91.14 375 A 1 
ATOM   3035 C CE2 . PHE A 1 375 ? -12.797 1.050   2.741   1.00 91.47 375 A 1 
ATOM   3036 C CZ  . PHE A 1 375 ? -12.601 1.051   4.129   1.00 91.49 375 A 1 
ATOM   3037 N N   . ARG A 1 376 ? -11.429 -4.818  3.164   1.00 92.81 376 A 1 
ATOM   3038 C CA  . ARG A 1 376 ? -10.422 -5.329  4.112   1.00 92.02 376 A 1 
ATOM   3039 C C   . ARG A 1 376 ? -9.664  -6.554  3.572   1.00 92.22 376 A 1 
ATOM   3040 O O   . ARG A 1 376 ? -9.150  -7.348  4.356   1.00 89.99 376 A 1 
ATOM   3041 C CB  . ARG A 1 376 ? -11.056 -5.579  5.479   1.00 89.77 376 A 1 
ATOM   3042 C CG  . ARG A 1 376 ? -11.429 -4.276  6.182   1.00 82.83 376 A 1 
ATOM   3043 C CD  . ARG A 1 376 ? -11.890 -4.562  7.617   1.00 79.82 376 A 1 
ATOM   3044 N NE  . ARG A 1 376 ? -12.192 -3.335  8.364   1.00 74.26 376 A 1 
ATOM   3045 C CZ  . ARG A 1 376 ? -13.314 -2.640  8.307   1.00 69.04 376 A 1 
ATOM   3046 N NH1 . ARG A 1 376 ? -14.312 -3.004  7.541   1.00 62.75 376 A 1 
ATOM   3047 N NH2 . ARG A 1 376 ? -13.458 -1.560  9.012   1.00 61.51 376 A 1 
ATOM   3048 N N   . ALA A 1 377 ? -9.605  -6.716  2.268   1.00 92.69 377 A 1 
ATOM   3049 C CA  . ALA A 1 377 ? -8.900  -7.796  1.590   1.00 92.83 377 A 1 
ATOM   3050 C C   . ALA A 1 377 ? -9.310  -9.205  2.074   1.00 93.47 377 A 1 
ATOM   3051 O O   . ALA A 1 377 ? -8.475  -10.095 2.228   1.00 90.77 377 A 1 
ATOM   3052 C CB  . ALA A 1 377 ? -7.398  -7.516  1.660   1.00 91.83 377 A 1 
ATOM   3053 N N   . ASP A 1 378 ? -10.609 -9.392  2.330   1.00 92.10 378 A 1 
ATOM   3054 C CA  . ASP A 1 378 ? -11.200 -10.666 2.754   1.00 91.17 378 A 1 
ATOM   3055 C C   . ASP A 1 378 ? -10.571 -11.222 4.046   1.00 90.19 378 A 1 
ATOM   3056 O O   . ASP A 1 378 ? -10.371 -12.432 4.210   1.00 86.40 378 A 1 
ATOM   3057 C CB  . ASP A 1 378 ? -11.175 -11.677 1.613   1.00 90.77 378 A 1 
ATOM   3058 C CG  . ASP A 1 378 ? -11.882 -11.179 0.352   1.00 89.56 378 A 1 
ATOM   3059 O OD1 . ASP A 1 378 ? -12.854 -11.838 -0.054  1.00 84.11 378 A 1 
ATOM   3060 O OD2 . ASP A 1 378 ? -11.413 -10.193 -0.257  1.00 85.23 378 A 1 
ATOM   3061 N N   . THR A 1 379 ? -10.221 -10.309 4.971   1.00 91.06 379 A 1 
ATOM   3062 C CA  . THR A 1 379 ? -9.565  -10.687 6.218   1.00 88.50 379 A 1 
ATOM   3063 C C   . THR A 1 379 ? -10.480 -11.551 7.079   1.00 85.88 379 A 1 
ATOM   3064 O O   . THR A 1 379 ? -11.587 -11.134 7.417   1.00 81.74 379 A 1 
ATOM   3065 C CB  . THR A 1 379 ? -9.098  -9.460  7.000   1.00 87.04 379 A 1 
ATOM   3066 O OG1 . THR A 1 379 ? -8.157  -8.791  6.205   1.00 81.52 379 A 1 
ATOM   3067 C CG2 . THR A 1 379 ? -8.404  -9.830  8.304   1.00 81.45 379 A 1 
ATOM   3068 N N   . PRO A 1 380 ? -10.027 -12.748 7.506   1.00 83.20 380 A 1 
ATOM   3069 C CA  . PRO A 1 380 ? -10.831 -13.630 8.335   1.00 79.55 380 A 1 
ATOM   3070 C C   . PRO A 1 380 ? -11.294 -12.948 9.629   1.00 77.68 380 A 1 
ATOM   3071 O O   . PRO A 1 380 ? -10.488 -12.383 10.360  1.00 70.80 380 A 1 
ATOM   3072 C CB  . PRO A 1 380 ? -9.942  -14.839 8.633   1.00 75.78 380 A 1 
ATOM   3073 C CG  . PRO A 1 380 ? -8.972  -14.854 7.459   1.00 75.91 380 A 1 
ATOM   3074 C CD  . PRO A 1 380 ? -8.780  -13.382 7.147   1.00 79.25 380 A 1 
ATOM   3075 N N   . GLY A 1 381 ? -12.602 -13.047 9.931   1.00 72.96 381 A 1 
ATOM   3076 C CA  . GLY A 1 381 ? -13.225 -12.444 11.104  1.00 69.75 381 A 1 
ATOM   3077 C C   . GLY A 1 381 ? -13.889 -11.086 10.854  1.00 67.87 381 A 1 
ATOM   3078 O O   . GLY A 1 381 ? -14.594 -10.599 11.738  1.00 62.53 381 A 1 
ATOM   3079 N N   . PHE A 1 382 ? -13.720 -10.498 9.670   1.00 65.55 382 A 1 
ATOM   3080 C CA  . PHE A 1 382 ? -14.438 -9.298  9.220   1.00 61.43 382 A 1 
ATOM   3081 C C   . PHE A 1 382 ? -15.557 -9.599  8.205   1.00 57.51 382 A 1 
ATOM   3082 O O   . PHE A 1 382 ? -16.147 -8.677  7.647   1.00 52.53 382 A 1 
ATOM   3083 C CB  . PHE A 1 382 ? -13.439 -8.282  8.662   1.00 57.94 382 A 1 
ATOM   3084 C CG  . PHE A 1 382 ? -12.504 -7.709  9.709   1.00 55.56 382 A 1 
ATOM   3085 C CD1 . PHE A 1 382 ? -12.873 -6.552  10.413  1.00 52.06 382 A 1 
ATOM   3086 C CD2 . PHE A 1 382 ? -11.269 -8.315  9.973   1.00 51.07 382 A 1 
ATOM   3087 C CE1 . PHE A 1 382 ? -12.012 -5.994  11.369  1.00 47.15 382 A 1 
ATOM   3088 C CE2 . PHE A 1 382 ? -10.402 -7.766  10.941  1.00 47.40 382 A 1 
ATOM   3089 C CZ  . PHE A 1 382 ? -10.777 -6.606  11.628  1.00 46.34 382 A 1 
ATOM   3090 N N   . THR A 1 383 ? -15.836 -10.862 7.964   1.00 49.89 383 A 1 
ATOM   3091 C CA  . THR A 1 383 ? -16.909 -11.367 7.095   1.00 47.79 383 A 1 
ATOM   3092 C C   . THR A 1 383 ? -18.252 -11.408 7.789   1.00 45.18 383 A 1 
ATOM   3093 O O   . THR A 1 383 ? -18.291 -11.871 8.950   1.00 41.27 383 A 1 
ATOM   3094 C CB  . THR A 1 383 ? -16.613 -12.783 6.624   1.00 43.12 383 A 1 
ATOM   3095 O OG1 . THR A 1 383 ? -16.458 -13.578 7.784   1.00 40.58 383 A 1 
ATOM   3096 C CG2 . THR A 1 383 ? -15.341 -12.893 5.797   1.00 39.38 383 A 1 
ATOM   3097 O OXT . THR A 1 383 ? -19.272 -11.039 7.109   1.00 38.73 383 A 1 
HETATM 3098 C C1  . NAG B 2 .   ? 17.488  -2.391  7.007   1.00 92.49 1   B 1 
HETATM 3099 C C2  . NAG B 2 .   ? 16.893  -2.343  8.387   1.00 92.46 1   B 1 
HETATM 3100 C C3  . NAG B 2 .   ? 17.783  -3.032  9.374   1.00 91.89 1   B 1 
HETATM 3101 C C4  . NAG B 2 .   ? 18.127  -4.452  8.885   1.00 91.23 1   B 1 
HETATM 3102 C C5  . NAG B 2 .   ? 18.690  -4.381  7.470   1.00 91.79 1   B 1 
HETATM 3103 C C6  . NAG B 2 .   ? 19.001  -5.750  6.888   1.00 88.00 1   B 1 
HETATM 3104 C C7  . NAG B 2 .   ? 15.528  -0.363  8.745   1.00 91.59 1   B 1 
HETATM 3105 C C8  . NAG B 2 .   ? 15.475  1.024   9.264   1.00 89.07 1   B 1 
HETATM 3106 N N2  . NAG B 2 .   ? 16.694  -0.977  8.817   1.00 90.56 1   B 1 
HETATM 3107 O O3  . NAG B 2 .   ? 17.144  -3.097  10.628  1.00 90.56 1   B 1 
HETATM 3108 O O4  . NAG B 2 .   ? 19.100  -5.026  9.741   1.00 90.67 1   B 1 
HETATM 3109 O O5  . NAG B 2 .   ? 17.750  -3.733  6.633   1.00 91.71 1   B 1 
HETATM 3110 O O6  . NAG B 2 .   ? 18.003  -6.218  6.039   1.00 81.88 1   B 1 
HETATM 3111 O O7  . NAG B 2 .   ? 14.537  -0.903  8.286   1.00 87.95 1   B 1 
HETATM 3112 C C1  . NAG B 2 .   ? 18.671  -6.122  10.474  1.00 89.58 2   B 1 
HETATM 3113 C C2  . NAG B 2 .   ? 19.868  -7.001  10.827  1.00 87.33 2   B 1 
HETATM 3114 C C3  . NAG B 2 .   ? 19.444  -8.171  11.670  1.00 84.25 2   B 1 
HETATM 3115 C C4  . NAG B 2 .   ? 18.631  -7.710  12.855  1.00 85.36 2   B 1 
HETATM 3116 C C5  . NAG B 2 .   ? 17.506  -6.804  12.381  1.00 85.16 2   B 1 
HETATM 3117 C C6  . NAG B 2 .   ? 16.695  -6.221  13.507  1.00 80.41 2   B 1 
HETATM 3118 C C7  . NAG B 2 .   ? 21.616  -7.022  9.116   1.00 84.87 2   B 1 
HETATM 3119 C C8  . NAG B 2 .   ? 22.063  -7.597  7.800   1.00 77.34 2   B 1 
HETATM 3120 N N2  . NAG B 2 .   ? 20.489  -7.489  9.603   1.00 84.58 2   B 1 
HETATM 3121 O O3  . NAG B 2 .   ? 20.585  -8.874  12.101  1.00 81.62 2   B 1 
HETATM 3122 O O4  . NAG B 2 .   ? 18.066  -8.864  13.462  1.00 82.67 2   B 1 
HETATM 3123 O O5  . NAG B 2 .   ? 18.017  -5.722  11.649  1.00 88.11 2   B 1 
HETATM 3124 O O6  . NAG B 2 .   ? 17.461  -5.360  14.277  1.00 76.89 2   B 1 
HETATM 3125 O O7  . NAG B 2 .   ? 22.260  -6.151  9.668   1.00 79.68 2   B 1 
HETATM 3126 C C1  . MAN B 2 .   ? 18.390  -9.135  14.682  1.00 77.87 3   B 1 
HETATM 3127 C C2  . MAN B 2 .   ? 17.456  -10.238 15.157  1.00 73.66 3   B 1 
HETATM 3128 C C3  . MAN B 2 .   ? 17.708  -10.467 16.632  1.00 66.57 3   B 1 
HETATM 3129 C C4  . MAN B 2 .   ? 19.166  -10.749 16.887  1.00 68.48 3   B 1 
HETATM 3130 C C5  . MAN B 2 .   ? 20.012  -9.644  16.322  1.00 67.77 3   B 1 
HETATM 3131 C C6  . MAN B 2 .   ? 21.506  -9.899  16.436  1.00 60.79 3   B 1 
HETATM 3132 O O2  . MAN B 2 .   ? 17.646  -11.491 14.480  1.00 72.29 3   B 1 
HETATM 3133 O O3  . MAN B 2 .   ? 16.893  -11.508 17.085  1.00 64.64 3   B 1 
HETATM 3134 O O4  . MAN B 2 .   ? 19.399  -10.841 18.273  1.00 62.45 3   B 1 
HETATM 3135 O O5  . MAN B 2 .   ? 19.735  -9.484  14.931  1.00 75.82 3   B 1 
HETATM 3136 O O6  . MAN B 2 .   ? 21.885  -10.931 15.575  1.00 55.98 3   B 1 
HETATM 3137 C C1  . MAN B 2 .   ? 17.365  -11.664 13.111  1.00 67.02 4   B 1 
HETATM 3138 C C2  . MAN B 2 .   ? 16.605  -12.961 12.752  1.00 62.80 4   B 1 
HETATM 3139 C C3  . MAN B 2 .   ? 17.474  -14.161 13.112  1.00 58.86 4   B 1 
HETATM 3140 C C4  . MAN B 2 .   ? 18.817  -14.063 12.387  1.00 57.07 4   B 1 
HETATM 3141 C C5  . MAN B 2 .   ? 19.478  -12.747 12.791  1.00 59.74 4   B 1 
HETATM 3142 C C6  . MAN B 2 .   ? 20.831  -12.565 12.132  1.00 50.41 4   B 1 
HETATM 3143 O O2  . MAN B 2 .   ? 16.372  -13.047 11.377  1.00 61.40 4   B 1 
HETATM 3144 O O3  . MAN B 2 .   ? 16.793  -15.361 12.738  1.00 52.86 4   B 1 
HETATM 3145 O O4  . MAN B 2 .   ? 19.630  -15.161 12.743  1.00 46.92 4   B 1 
HETATM 3146 O O5  . MAN B 2 .   ? 18.620  -11.666 12.447  1.00 64.46 4   B 1 
HETATM 3147 O O6  . MAN B 2 .   ? 20.699  -12.369 10.740  1.00 51.29 4   B 1 
HETATM 3148 C C1  . MAN B 2 .   ? 15.055  -12.847 11.021  1.00 61.80 5   B 1 
HETATM 3149 C C2  . MAN B 2 .   ? 14.667  -13.775 9.854   1.00 57.69 5   B 1 
HETATM 3150 C C3  . MAN B 2 .   ? 15.491  -13.414 8.612   1.00 61.24 5   B 1 
HETATM 3151 C C4  . MAN B 2 .   ? 15.337  -11.930 8.278   1.00 55.43 5   B 1 
HETATM 3152 C C5  . MAN B 2 .   ? 15.679  -11.083 9.522   1.00 62.60 5   B 1 
HETATM 3153 C C6  . MAN B 2 .   ? 15.412  -9.618  9.277   1.00 54.34 5   B 1 
HETATM 3154 O O2  . MAN B 2 .   ? 13.299  -13.609 9.533   1.00 51.91 5   B 1 
HETATM 3155 O O3  . MAN B 2 .   ? 15.091  -14.192 7.478   1.00 52.16 5   B 1 
HETATM 3156 O O4  . MAN B 2 .   ? 16.202  -11.584 7.213   1.00 52.31 5   B 1 
HETATM 3157 O O5  . MAN B 2 .   ? 14.902  -11.501 10.651  1.00 57.56 5   B 1 
HETATM 3158 O O6  . MAN B 2 .   ? 15.800  -8.888  10.437  1.00 49.87 5   B 1 
HETATM 3159 C C1  . MAN B 2 .   ? 21.995  -12.233 10.188  1.00 42.69 6   B 1 
HETATM 3160 C C2  . MAN B 2 .   ? 21.886  -11.419 8.885   1.00 47.81 6   B 1 
HETATM 3161 C C3  . MAN B 2 .   ? 21.102  -12.275 7.853   1.00 50.57 6   B 1 
HETATM 3162 C C4  . MAN B 2 .   ? 21.784  -13.627 7.653   1.00 43.57 6   B 1 
HETATM 3163 C C5  . MAN B 2 .   ? 21.958  -14.316 9.005   1.00 42.50 6   B 1 
HETATM 3164 C C6  . MAN B 2 .   ? 22.801  -15.565 8.870   1.00 25.60 6   B 1 
HETATM 3165 O O2  . MAN B 2 .   ? 23.144  -11.169 8.310   1.00 45.93 6   B 1 
HETATM 3166 O O3  . MAN B 2 .   ? 21.021  -11.600 6.617   1.00 44.28 6   B 1 
HETATM 3167 O O4  . MAN B 2 .   ? 20.999  -14.430 6.800   1.00 36.79 6   B 1 
HETATM 3168 O O5  . MAN B 2 .   ? 22.634  -13.461 9.935   1.00 41.26 6   B 1 
HETATM 3169 O O6  . MAN B 2 .   ? 24.058  -15.207 8.346   1.00 15.35 6   B 1 
HETATM 3170 C C1  . MAN B 2 .   ? 23.873  -10.007 8.759   1.00 34.23 7   B 1 
HETATM 3171 C C2  . MAN B 2 .   ? 24.817  -9.559  7.629   1.00 29.30 7   B 1 
HETATM 3172 C C3  . MAN B 2 .   ? 25.919  -10.601 7.452   1.00 25.83 7   B 1 
HETATM 3173 C C4  . MAN B 2 .   ? 26.628  -10.872 8.770   1.00 21.95 7   B 1 
HETATM 3174 C C5  . MAN B 2 .   ? 25.627  -11.240 9.842   1.00 28.39 7   B 1 
HETATM 3175 C C6  . MAN B 2 .   ? 26.294  -11.370 11.205  1.00 13.44 7   B 1 
HETATM 3176 O O2  . MAN B 2 .   ? 25.409  -8.307  7.954   1.00 24.78 7   B 1 
HETATM 3177 O O3  . MAN B 2 .   ? 26.854  -10.167 6.468   1.00 17.49 7   B 1 
HETATM 3178 O O4  . MAN B 2 .   ? 27.546  -11.931 8.609   1.00 11.72 7   B 1 
HETATM 3179 O O5  . MAN B 2 .   ? 24.612  -10.225 9.948   1.00 34.46 7   B 1 
HETATM 3180 O O6  . MAN B 2 .   ? 25.343  -11.832 12.148  1.00 12.54 7   B 1 
HETATM 3181 C C1  . MAN B 2 .   ? 24.989  -16.262 8.155   1.00 9.28  8   B 1 
HETATM 3182 C C2  . MAN B 2 .   ? 26.333  -15.574 7.849   1.00 8.02  8   B 1 
HETATM 3183 C C3  . MAN B 2 .   ? 26.265  -14.848 6.490   1.00 10.20 8   B 1 
HETATM 3184 C C4  . MAN B 2 .   ? 25.777  -15.794 5.396   1.00 9.47  8   B 1 
HETATM 3185 C C5  . MAN B 2 .   ? 24.462  -16.465 5.822   1.00 18.18 8   B 1 
HETATM 3186 C C6  . MAN B 2 .   ? 24.022  -17.502 4.805   1.00 10.81 8   B 1 
HETATM 3187 O O2  . MAN B 2 .   ? 27.379  -16.546 7.781   1.00 6.48  8   B 1 
HETATM 3188 O O3  . MAN B 2 .   ? 27.520  -14.292 6.154   1.00 8.43  8   B 1 
HETATM 3189 O O4  . MAN B 2 .   ? 25.583  -15.076 4.198   1.00 10.84 8   B 1 
HETATM 3190 O O5  . MAN B 2 .   ? 24.614  -17.109 7.084   1.00 12.71 8   B 1 
HETATM 3191 O O6  . MAN B 2 .   ? 22.753  -18.023 5.179   1.00 9.22  8   B 1 
HETATM 3192 C C1  . NAG C 3 .   ? -20.653 9.172   12.791  1.00 71.36 1   C 1 
HETATM 3193 C C2  . NAG C 3 .   ? -20.951 8.712   14.194  1.00 66.81 1   C 1 
HETATM 3194 C C3  . NAG C 3 .   ? -22.409 8.346   14.346  1.00 63.92 1   C 1 
HETATM 3195 C C4  . NAG C 3 .   ? -23.329 9.472   13.861  1.00 62.48 1   C 1 
HETATM 3196 C C5  . NAG C 3 .   ? -22.914 9.880   12.450  1.00 65.30 1   C 1 
HETATM 3197 C C6  . NAG C 3 .   ? -23.718 11.067  11.906  1.00 58.68 1   C 1 
HETATM 3198 C C7  . NAG C 3 .   ? -19.055 7.668   15.283  1.00 63.66 1   C 1 
HETATM 3199 C C8  . NAG C 3 .   ? -18.301 6.397   15.526  1.00 58.04 1   C 1 
HETATM 3200 N N2  . NAG C 3 .   ? -20.126 7.588   14.529  1.00 65.57 1   C 1 
HETATM 3201 O O3  . NAG C 3 .   ? -22.688 8.067   15.695  1.00 58.44 1   C 1 
HETATM 3202 O O4  . NAG C 3 .   ? -24.666 9.014   13.853  1.00 59.86 1   C 1 
HETATM 3203 O O5  . NAG C 3 .   ? -21.550 10.239  12.433  1.00 64.56 1   C 1 
HETATM 3204 O O6  . NAG C 3 .   ? -23.532 12.193  12.708  1.00 52.90 1   C 1 
HETATM 3205 O O7  . NAG C 3 .   ? -18.689 8.725   15.786  1.00 57.66 1   C 1 
HETATM 3206 C C1  . NAG C 3 .   ? -25.582 9.753   14.696  1.00 55.00 2   C 1 
HETATM 3207 C C2  . NAG C 3 .   ? -26.995 9.524   14.214  1.00 45.52 2   C 1 
HETATM 3208 C C3  . NAG C 3 .   ? -28.006 10.204  15.127  1.00 40.74 2   C 1 
HETATM 3209 C C4  . NAG C 3 .   ? -27.753 9.835   16.573  1.00 32.19 2   C 1 
HETATM 3210 C C5  . NAG C 3 .   ? -26.299 10.110  16.901  1.00 45.43 2   C 1 
HETATM 3211 C C6  . NAG C 3 .   ? -25.915 9.741   18.305  1.00 32.65 2   C 1 
HETATM 3212 C C7  . NAG C 3 .   ? -27.251 9.313   11.773  1.00 55.44 2   C 1 
HETATM 3213 C C8  . NAG C 3 .   ? -27.348 10.037  10.468  1.00 48.76 2   C 1 
HETATM 3214 N N2  . NAG C 3 .   ? -27.162 10.053  12.865  1.00 53.27 2   C 1 
HETATM 3215 O O3  . NAG C 3 .   ? -29.311 9.834   14.759  1.00 32.59 2   C 1 
HETATM 3216 O O4  . NAG C 3 .   ? -28.586 10.658  17.374  1.00 22.84 2   C 1 
HETATM 3217 O O5  . NAG C 3 .   ? -25.463 9.370   16.040  1.00 50.01 2   C 1 
HETATM 3218 O O6  . NAG C 3 .   ? -26.051 8.365   18.505  1.00 23.89 2   C 1 
HETATM 3219 O O7  . NAG C 3 .   ? -27.236 8.110   11.816  1.00 49.56 2   C 1 
HETATM 3220 C C1  . MAN C 3 .   ? -29.353 10.072  18.225  1.00 7.74  3   C 1 
HETATM 3221 C C2  . MAN C 3 .   ? -29.793 11.122  19.217  1.00 5.65  3   C 1 
HETATM 3222 C C3  . MAN C 3 .   ? -30.568 10.394  20.299  1.00 5.21  3   C 1 
HETATM 3223 C C4  . MAN C 3 .   ? -31.714 9.597   19.714  1.00 4.05  3   C 1 
HETATM 3224 C C5  . MAN C 3 .   ? -31.221 8.648   18.645  1.00 6.29  3   C 1 
HETATM 3225 C C6  . MAN C 3 .   ? -32.355 7.980   17.886  1.00 5.40  3   C 1 
HETATM 3226 O O2  . MAN C 3 .   ? -30.658 12.104  18.650  1.00 6.55  3   C 1 
HETATM 3227 O O3  . MAN C 3 .   ? -31.040 11.338  21.231  1.00 5.01  3   C 1 
HETATM 3228 O O4  . MAN C 3 .   ? -32.321 8.842   20.741  1.00 5.80  3   C 1 
HETATM 3229 O O5  . MAN C 3 .   ? -30.465 9.405   17.672  1.00 5.95  3   C 1 
HETATM 3230 O O6  . MAN C 3 .   ? -31.902 7.486   16.659  1.00 4.47  3   C 1 
HETATM 3231 C C1  . MAN C 3 .   ? -30.241 13.009  17.705  1.00 4.83  4   C 1 
HETATM 3232 C C2  . MAN C 3 .   ? -30.797 14.420  17.968  1.00 4.40  4   C 1 
HETATM 3233 C C3  . MAN C 3 .   ? -32.324 14.368  17.827  1.00 3.73  4   C 1 
HETATM 3234 C C4  . MAN C 3 .   ? -32.715 13.828  16.458  1.00 4.63  4   C 1 
HETATM 3235 C C5  . MAN C 3 .   ? -32.096 12.444  16.293  1.00 5.13  4   C 1 
HETATM 3236 C C6  . MAN C 3 .   ? -32.426 11.858  14.947  1.00 4.17  4   C 1 
HETATM 3237 O O2  . MAN C 3 .   ? -30.357 15.315  16.995  1.00 5.94  4   C 1 
HETATM 3238 O O3  . MAN C 3 .   ? -32.844 15.687  18.007  1.00 3.74  4   C 1 
HETATM 3239 O O4  . MAN C 3 .   ? -34.120 13.740  16.367  1.00 4.18  4   C 1 
HETATM 3240 O O5  . MAN C 3 .   ? -30.676 12.565  16.428  1.00 5.46  4   C 1 
HETATM 3241 O O6  . MAN C 3 .   ? -31.710 12.493  13.928  1.00 4.60  4   C 1 
HETATM 3242 C C1  . MAN C 3 .   ? -29.305 16.071  17.386  1.00 5.50  5   C 1 
HETATM 3243 C C2  . MAN C 3 .   ? -29.464 17.456  16.749  1.00 5.24  5   C 1 
HETATM 3244 C C3  . MAN C 3 .   ? -29.408 17.329  15.219  1.00 4.41  5   C 1 
HETATM 3245 C C4  . MAN C 3 .   ? -28.130 16.588  14.785  1.00 9.29  5   C 1 
HETATM 3246 C C5  . MAN C 3 .   ? -28.023 15.256  15.530  1.00 7.96  5   C 1 
HETATM 3247 C C6  . MAN C 3 .   ? -26.698 14.581  15.239  1.00 8.66  5   C 1 
HETATM 3248 O O2  . MAN C 3 .   ? -28.420 18.317  17.172  1.00 4.48  5   C 1 
HETATM 3249 O O3  . MAN C 3 .   ? -29.453 18.608  14.604  1.00 4.16  5   C 1 
HETATM 3250 O O4  . MAN C 3 .   ? -28.157 16.365  13.397  1.00 7.80  5   C 1 
HETATM 3251 O O5  . MAN C 3 .   ? -28.120 15.456  16.954  1.00 7.33  5   C 1 
HETATM 3252 O O6  . MAN C 3 .   ? -26.717 13.306  15.851  1.00 6.57  5   C 1 
HETATM 3253 C C1  . MAN C 3 .   ? -32.078 11.891  12.695  1.00 6.40  6   C 1 
HETATM 3254 C C2  . MAN C 3 .   ? -30.917 12.106  11.683  1.00 8.74  6   C 1 
HETATM 3255 C C3  . MAN C 3 .   ? -30.783 13.622  11.420  1.00 8.18  6   C 1 
HETATM 3256 C C4  . MAN C 3 .   ? -32.114 14.202  10.930  1.00 7.05  6   C 1 
HETATM 3257 C C5  . MAN C 3 .   ? -33.227 13.851  11.926  1.00 5.85  6   C 1 
HETATM 3258 C C6  . MAN C 3 .   ? -34.588 14.233  11.378  1.00 5.35  6   C 1 
HETATM 3259 O O2  . MAN C 3 .   ? -31.201 11.513  10.447  1.00 10.70 6   C 1 
HETATM 3260 O O3  . MAN C 3 .   ? -29.781 13.868  10.471  1.00 7.28  6   C 1 
HETATM 3261 O O4  . MAN C 3 .   ? -31.998 15.601  10.811  1.00 5.39  6   C 1 
HETATM 3262 O O5  . MAN C 3 .   ? -33.267 12.441  12.172  1.00 7.12  6   C 1 
HETATM 3263 O O6  . MAN C 3 .   ? -34.777 13.552  10.149  1.00 5.41  6   C 1 
HETATM 3264 C C1  . MAN C 3 .   ? -30.871 10.104  10.329  1.00 8.87  7   C 1 
HETATM 3265 C C2  . MAN C 3 .   ? -30.607 9.831   8.844   1.00 7.71  7   C 1 
HETATM 3266 C C3  . MAN C 3 .   ? -31.922 9.982   8.057   1.00 6.25  7   C 1 
HETATM 3267 C C4  . MAN C 3 .   ? -33.018 9.110   8.669   1.00 5.76  7   C 1 
HETATM 3268 C C5  . MAN C 3 .   ? -33.155 9.400   10.160  1.00 5.63  7   C 1 
HETATM 3269 C C6  . MAN C 3 .   ? -34.118 8.454   10.836  1.00 4.36  7   C 1 
HETATM 3270 O O2  . MAN C 3 .   ? -30.132 8.501   8.680   1.00 7.88  7   C 1 
HETATM 3271 O O3  . MAN C 3 .   ? -31.726 9.646   6.704   1.00 6.23  7   C 1 
HETATM 3272 O O4  . MAN C 3 .   ? -34.248 9.362   8.026   1.00 6.14  7   C 1 
HETATM 3273 O O5  . MAN C 3 .   ? -31.892 9.259   10.832  1.00 8.08  7   C 1 
HETATM 3274 O O6  . MAN C 3 .   ? -34.268 8.807   12.189  1.00 3.81  7   C 1 
HETATM 3275 C C1  . MAN C 3 .   ? -36.019 13.768  9.518   1.00 4.44  8   C 1 
HETATM 3276 C C2  . MAN C 3 .   ? -36.064 12.777  8.338   1.00 3.52  8   C 1 
HETATM 3277 C C3  . MAN C 3 .   ? -34.987 13.146  7.298   1.00 3.72  8   C 1 
HETATM 3278 C C4  . MAN C 3 .   ? -35.115 14.596  6.887   1.00 3.41  8   C 1 
HETATM 3279 C C5  . MAN C 3 .   ? -35.117 15.502  8.135   1.00 3.77  8   C 1 
HETATM 3280 C C6  . MAN C 3 .   ? -35.383 16.947  7.759   1.00 2.84  8   C 1 
HETATM 3281 O O2  . MAN C 3 .   ? -37.344 12.823  7.694   1.00 4.63  8   C 1 
HETATM 3282 O O3  . MAN C 3 .   ? -35.069 12.303  6.169   1.00 3.58  8   C 1 
HETATM 3283 O O4  . MAN C 3 .   ? -34.031 14.958  6.047   1.00 4.09  8   C 1 
HETATM 3284 O O5  . MAN C 3 .   ? -36.139 15.096  9.047   1.00 4.57  8   C 1 
HETATM 3285 O O6  . MAN C 3 .   ? -35.345 17.742  8.938   1.00 2.82  8   C 1 
#
