# Supplementary material for: Theoretical Study of Sphingomyelinases from Entamoeba histolytica and Trichomonas vaginalis Sheds Light on the Evolution of Enzymes Needed for Survival and Colonization
Source: Pathogens. 2025 Jan 5;14(1):32. doi: 10.3390/pathogens14010032 (PMC11768322; doi:10.3390/pathogens14010032)
Supplement: Supplementary file 1 [file pathogens-14-00032-s001.zip › Supplementary structural Files/CIF files aSMase6/aSmase6 no signal peptide no c terminal/aSmase6 no signal peptide no c terminal glycosilated Co/fold_smasagnosignoctermglyco_model_0.cif]

# By using this file you agree to the legally binding terms of use found at alphafoldserver.com/output-terms
data_1fe2b0bb9fa048d3
#
_entry.id 1fe2b0bb9fa048d3
#
loop_
_atom_type.symbol
C  
CO 
N  
O  
S  
#
loop_
_audit_author.name
_audit_author.pdbx_ordinal
"Google DeepMind" 1 
"Isomorphic Labs" 2 
#
_audit_conform.dict_location https://raw.githubusercontent.com/ihmwg/ModelCIF/master/dist/mmcif_ma.dic
_audit_conform.dict_name     mmcif_ma.dic
_audit_conform.dict_version  1.4.5
#
loop_
_chem_comp.formula
_chem_comp.formula_weight
_chem_comp.id
_chem_comp.mon_nstd_flag
_chem_comp.name
_chem_comp.pdbx_smiles
_chem_comp.pdbx_synonyms
_chem_comp.type
"C3 H7 N O2"    89.093  ALA y ALANINE                                  C[C@H](N)C(O)=O                                  ?                                     "L-PEPTIDE LINKING"           
"C6 H15 N4 O2"  175.209 ARG y ARGININE                                 N[C@@H](CCCNC(N)=[NH2+])C(O)=O                   ?                                     "L-PEPTIDE LINKING"           
"C4 H8 N2 O3"   132.118 ASN y ASPARAGINE                               N[C@@H](CC(N)=O)C(O)=O                           ?                                     "L-PEPTIDE LINKING"           
"C4 H7 N O4"    133.103 ASP y "ASPARTIC ACID"                          N[C@@H](CC(O)=O)C(O)=O                           ?                                     "L-PEPTIDE LINKING"           
Co              58.933  CO  . "COBALT (II) ION"                        "[Co++]"                                         ?                                     NON-POLYMER                   
"C3 H7 N O2 S"  121.158 CYS y CYSTEINE                                 N[C@@H](CS)C(O)=O                                ?                                     "L-PEPTIDE LINKING"           
"C5 H10 N2 O3"  146.144 GLN y GLUTAMINE                                N[C@@H](CCC(N)=O)C(O)=O                          ?                                     "L-PEPTIDE LINKING"           
"C5 H9 N O4"    147.129 GLU y "GLUTAMIC ACID"                          N[C@@H](CCC(O)=O)C(O)=O                          ?                                     "L-PEPTIDE LINKING"           
"C2 H5 N O2"    75.067  GLY y GLYCINE                                  NCC(O)=O                                         ?                                     "PEPTIDE LINKING"             
"C6 H10 N3 O2"  156.162 HIS y HISTIDINE                                N[C@@H](Cc1c[nH]c[nH+]1)C(O)=O                   ?                                     "L-PEPTIDE LINKING"           
"C6 H13 N O2"   131.173 ILE y ISOLEUCINE                               CC[C@H](C)[C@H](N)C(O)=O                         ?                                     "L-PEPTIDE LINKING"           
"C6 H13 N O2"   131.173 LEU y LEUCINE                                  CC(C)C[C@H](N)C(O)=O                             ?                                     "L-PEPTIDE LINKING"           
"C6 H15 N2 O2"  147.195 LYS y LYSINE                                   N[C@@H](CCCC[NH3+])C(O)=O                        ?                                     "L-PEPTIDE LINKING"           
"C6 H12 O6"     180.156 MAN y alpha-D-mannopyranose                    OC[C@H]1O[C@H](O)[C@@H](O)[C@@H](O)[C@@H]1O      "alpha-D-mannose; D-mannose; mannose" "D-saccharide, alpha linking" 
"C5 H11 N O2 S" 149.211 MET y METHIONINE                               CSCC[C@H](N)C(O)=O                               ?                                     "L-PEPTIDE LINKING"           
"C8 H15 N O6"   221.208 NAG y 2-acetamido-2-deoxy-beta-D-glucopyranose CC(=O)N[C@H]1[C@H](O)O[C@H](CO)[C@@H](O)[C@@H]1O 
;N-acetyl-beta-D-glucosamine; 2-acetamido-2-deoxy-beta-D-glucose; 2-acetamido-2-deoxy-D-glucose;
2-acetamido-2-deoxy-glucose; N-ACETYL-D-GLUCOSAMINE
;
"D-saccharide, beta linking"  
"C9 H11 N O2"   165.189 PHE y PHENYLALANINE                            N[C@@H](Cc1ccccc1)C(O)=O                         ?                                     "L-PEPTIDE LINKING"           
"C5 H9 N O2"    115.130 PRO y PROLINE                                  OC(=O)[C@@H]1CCCN1                               ?                                     "L-PEPTIDE LINKING"           
"C3 H7 N O3"    105.093 SER y SERINE                                   N[C@@H](CO)C(O)=O                                ?                                     "L-PEPTIDE LINKING"           
"C4 H9 N O3"    119.119 THR y THREONINE                                C[C@@H](O)[C@H](N)C(O)=O                         ?                                     "L-PEPTIDE LINKING"           
"C11 H12 N2 O2" 204.225 TRP y TRYPTOPHAN                               N[C@@H](Cc1c[nH]c2ccccc12)C(O)=O                 ?                                     "L-PEPTIDE LINKING"           
"C9 H11 N O3"   181.189 TYR y TYROSINE                                 N[C@@H](Cc1ccc(O)cc1)C(O)=O                      ?                                     "L-PEPTIDE LINKING"           
"C5 H11 N O2"   117.146 VAL y VALINE                                   CC(C)[C@H](N)C(O)=O                              ?                                     "L-PEPTIDE LINKING"           
#
_citation.book_publisher          ?
_citation.country                 UK
_citation.id                      primary
_citation.journal_full            Nature
_citation.journal_id_ASTM         NATUAS
_citation.journal_id_CSD          0006
_citation.journal_id_ISSN         0028-0836
_citation.journal_volume          ?
_citation.page_first              ?
_citation.page_last               ?
_citation.pdbx_database_id_DOI    ?
_citation.pdbx_database_id_PubMed ?
_citation.title                   "Accurate structure prediction of biomolecular interactions with AlphaFold 3"
_citation.year                    2024
#
loop_
_citation_author.citation_id
_citation_author.name
_citation_author.ordinal
primary "Google DeepMind" 1 
primary "Isomorphic Labs" 2 
#
loop_
_entity.id
_entity.pdbx_description
_entity.type
1 . polymer     
2 . non-polymer 
3 . branched    
4 . branched    
#
_entity_poly.entity_id      1
_entity_poly.pdbx_strand_id A
_entity_poly.type           polypeptide(L)
#
loop_
_entity_poly_seq.entity_id
_entity_poly_seq.hetero
_entity_poly_seq.mon_id
_entity_poly_seq.num
1 n PHE 1   
1 n GLU 2   
1 n MET 3   
1 n TRP 4   
1 n GLN 5   
1 n LEU 6   
1 n THR 7   
1 n ASP 8   
1 n ILE 9   
1 n HIS 10  
1 n LEU 11  
1 n ASP 12  
1 n PRO 13  
1 n MET 14  
1 n TYR 15  
1 n THR 16  
1 n VAL 17  
1 n GLY 18  
1 n SER 19  
1 n ASP 20  
1 n PRO 21  
1 n LEU 22  
1 n LYS 23  
1 n LEU 24  
1 n CYS 25  
1 n ARG 26  
1 n GLU 27  
1 n GLY 28  
1 n LYS 29  
1 n GLY 30  
1 n ASN 31  
1 n ALA 32  
1 n GLY 33  
1 n LYS 34  
1 n TYR 35  
1 n GLY 36  
1 n ASP 37  
1 n TYR 38  
1 n SER 39  
1 n CYS 40  
1 n ASP 41  
1 n ALA 42  
1 n ASN 43  
1 n MET 44  
1 n ALA 45  
1 n LEU 46  
1 n LEU 47  
1 n ASP 48  
1 n SER 49  
1 n LEU 50  
1 n VAL 51  
1 n LYS 52  
1 n PHE 53  
1 n ILE 54  
1 n LYS 55  
1 n ARG 56  
1 n ASN 57  
1 n THR 58  
1 n ASP 59  
1 n VAL 60  
1 n ASN 61  
1 n GLY 62  
1 n LYS 63  
1 n VAL 64  
1 n MET 65  
1 n VAL 66  
1 n TYR 67  
1 n ASN 68  
1 n GLY 69  
1 n ASP 70  
1 n ILE 71  
1 n VAL 72  
1 n SER 73  
1 n ARG 74  
1 n ALA 75  
1 n ILE 76  
1 n PRO 77  
1 n LYS 78  
1 n TYR 79  
1 n ASN 80  
1 n LEU 81  
1 n ASP 82  
1 n TYR 83  
1 n VAL 84  
1 n LYS 85  
1 n GLN 86  
1 n SER 87  
1 n ILE 88  
1 n VAL 89  
1 n ASN 90  
1 n ALA 91  
1 n THR 92  
1 n ALA 93  
1 n LEU 94  
1 n LEU 95  
1 n LYS 96  
1 n LYS 97  
1 n PHE 98  
1 n GLU 99  
1 n ASP 100 
1 n PHE 101 
1 n PHE 102 
1 n ILE 103 
1 n ILE 104 
1 n PRO 105 
1 n MET 106 
1 n LEU 107 
1 n GLY 108 
1 n ASN 109 
1 n HIS 110 
1 n ASP 111 
1 n VAL 112 
1 n TYR 113 
1 n PRO 114 
1 n ALA 115 
1 n ASN 116 
1 n GLN 117 
1 n MET 118 
1 n ALA 119 
1 n ILE 120 
1 n ASN 121 
1 n SER 122 
1 n GLN 123 
1 n TRP 124 
1 n ILE 125 
1 n PHE 126 
1 n GLN 127 
1 n PHE 128 
1 n ALA 129 
1 n ALA 130 
1 n GLU 131 
1 n GLN 132 
1 n PHE 133 
1 n ALA 134 
1 n PRO 135 
1 n PHE 136 
1 n LEU 137 
1 n SER 138 
1 n GLN 139 
1 n ASN 140 
1 n ALA 141 
1 n ILE 142 
1 n GLU 143 
1 n SER 144 
1 n PHE 145 
1 n LYS 146 
1 n HIS 147 
1 n GLY 148 
1 n GLY 149 
1 n TYR 150 
1 n TYR 151 
1 n THR 152 
1 n MET 153 
1 n PRO 154 
1 n PHE 155 
1 n PRO 156 
1 n ALA 157 
1 n HIS 158 
1 n LEU 159 
1 n GLY 160 
1 n ILE 161 
1 n LYS 162 
1 n VAL 163 
1 n PRO 164 
1 n LEU 165 
1 n ASN 166 
1 n ALA 167 
1 n VAL 168 
1 n VAL 169 
1 n LEU 170 
1 n ASN 171 
1 n THR 172 
1 n VAL 173 
1 n LEU 174 
1 n TYR 175 
1 n TYR 176 
1 n ASN 177 
1 n TYR 178 
1 n ASN 179 
1 n LYS 180 
1 n GLN 181 
1 n THR 182 
1 n MET 183 
1 n ASP 184 
1 n SER 185 
1 n THR 186 
1 n ASP 187 
1 n PRO 188 
1 n LEU 189 
1 n GLY 190 
1 n GLN 191 
1 n PHE 192 
1 n GLU 193 
1 n TRP 194 
1 n PHE 195 
1 n LYS 196 
1 n THR 197 
1 n VAL 198 
1 n MET 199 
1 n ASP 200 
1 n GLY 201 
1 n TYR 202 
1 n ARG 203 
1 n LYS 204 
1 n THR 205 
1 n GLY 206 
1 n GLN 207 
1 n ARG 208 
1 n ALA 209 
1 n ILE 210 
1 n VAL 211 
1 n SER 212 
1 n MET 213 
1 n HIS 214 
1 n ILE 215 
1 n CYS 216 
1 n PRO 217 
1 n GLY 218 
1 n VAL 219 
1 n ALA 220 
1 n GLU 221 
1 n ARG 222 
1 n PHE 223 
1 n ASN 224 
1 n TYR 225 
1 n SER 226 
1 n ASP 227 
1 n GLN 228 
1 n LEU 229 
1 n TYR 230 
1 n PRO 231 
1 n GLN 232 
1 n TYR 233 
1 n ASN 234 
1 n ASP 235 
1 n ARG 236 
1 n LEU 237 
1 n VAL 238 
1 n ASP 239 
1 n SER 240 
1 n LEU 241 
1 n ALA 242 
1 n GLU 243 
1 n TYR 244 
1 n ASN 245 
1 n ASP 246 
1 n VAL 247 
1 n ILE 248 
1 n LEU 249 
1 n GLY 250 
1 n VAL 251 
1 n LEU 252 
1 n CYS 253 
1 n GLY 254 
1 n HIS 255 
1 n LEU 256 
1 n HIS 257 
1 n THR 258 
1 n ASP 259 
1 n THR 260 
1 n PHE 261 
1 n ARG 262 
1 n ILE 263 
1 n LEU 264 
1 n SER 265 
1 n LYS 266 
1 n GLY 267 
1 n ASN 268 
1 n LYS 269 
1 n LYS 270 
1 n VAL 271 
1 n MET 272 
1 n ALA 273 
1 n PHE 274 
1 n ILE 275 
1 n GLY 276 
1 n PRO 277 
1 n SER 278 
1 n VAL 279 
1 n ASP 280 
1 n THR 281 
1 n TRP 282 
1 n LEU 283 
1 n GLY 284 
1 n THR 285 
1 n SER 286 
1 n PRO 287 
1 n SER 288 
1 n ILE 289 
1 n ARG 290 
1 n LYS 291 
1 n TYR 292 
1 n ASP 293 
1 n VAL 294 
1 n GLY 295 
1 n ASN 296 
1 n GLY 297 
1 n GLN 298 
1 n GLY 299 
1 n TYR 300 
1 n MET 301 
1 n LYS 302 
1 n GLU 303 
1 n PHE 304 
1 n LYS 305 
1 n ASN 306 
1 n TYR 307 
1 n HIS 308 
1 n PHE 309 
1 n GLN 310 
1 n LEU 311 
1 n ARG 312 
1 n PRO 313 
1 n LYS 314 
1 n LYS 315 
1 n ASP 316 
1 n LYS 317 
1 n LEU 318 
1 n LYS 319 
1 n PRO 320 
1 n LYS 321 
1 n THR 322 
1 n THR 323 
1 n ILE 324 
1 n LYS 325 
1 n GLN 326 
1 n PRO 327 
1 n SER 328 
1 n ASP 329 
1 n GLY 330 
1 n PHE 331 
1 n ASN 332 
1 n LYS 333 
1 n TRP 334 
1 n LYS 335 
1 n PHE 336 
1 n ASN 337 
1 n TYR 338 
1 n GLY 339 
1 n SER 340 
1 n SER 341 
1 n SER 342 
1 n GLU 343 
1 n TYR 344 
1 n GLY 345 
1 n LEU 346 
1 n LYS 347 
1 n GLU 348 
1 n LEU 349 
1 n SER 350 
1 n PRO 351 
1 n LYS 352 
1 n GLU 353 
1 n PHE 354 
1 n GLU 355 
1 n ILE 356 
1 n LEU 357 
1 n ALA 358 
1 n ALA 359 
1 n ARG 360 
1 n MET 361 
1 n ASP 362 
1 n LYS 363 
1 n ASP 364 
1 n LEU 365 
1 n GLN 366 
1 n LEU 367 
1 n PHE 368 
1 n ASN 369 
1 n LYS 370 
1 n TYR 371 
1 n HIS 372 
1 n LEU 373 
1 n HIS 374 
1 n PHE 375 
1 n ARG 376 
1 n ALA 377 
1 n ASP 378 
1 n THR 379 
1 n PRO 380 
1 n GLY 381 
1 n PHE 382 
1 n THR 383 
#
_ma_data.content_type "model coordinates"
_ma_data.id           1
_ma_data.name         Model
#
_ma_model_list.data_id          1
_ma_model_list.model_group_id   1
_ma_model_list.model_group_name "AlphaFold-beta-20231127 (7a14c934-fe78-43c1-a552-7fb305b0ebd1 @ 2024-08-29 17:38:45)"
_ma_model_list.model_id         1
_ma_model_list.model_name       "Top ranked model"
_ma_model_list.model_type       "Ab initio model"
_ma_model_list.ordinal_id       1
#
loop_
_ma_protocol_step.method_type
_ma_protocol_step.ordinal_id
_ma_protocol_step.protocol_id
_ma_protocol_step.step_id
"coevolution MSA" 1 1 1 
"template search" 2 1 2 
modeling          3 1 3 
#
loop_
_ma_qa_metric.id
_ma_qa_metric.mode
_ma_qa_metric.name
_ma_qa_metric.software_group_id
_ma_qa_metric.type
1 global pLDDT 1 pLDDT 
2 local  pLDDT 1 pLDDT 
#
_ma_qa_metric_global.metric_id    1
_ma_qa_metric_global.metric_value 89.93
_ma_qa_metric_global.model_id     1
_ma_qa_metric_global.ordinal_id   1
#
_ma_software_group.group_id    1
_ma_software_group.ordinal_id  1
_ma_software_group.software_id 1
#
loop_
_ma_target_entity.data_id
_ma_target_entity.entity_id
_ma_target_entity.origin
1 1 . 
1 2 . 
1 3 . 
1 4 . 
#
loop_
_ma_target_entity_instance.asym_id
_ma_target_entity_instance.details
_ma_target_entity_instance.entity_id
A . 1 
B . 2 
C . 3 
D . 4 
#
loop_
_pdbx_branch_scheme.asym_id
_pdbx_branch_scheme.auth_asym_id
_pdbx_branch_scheme.auth_seq_num
_pdbx_branch_scheme.entity_id
_pdbx_branch_scheme.hetero
_pdbx_branch_scheme.mon_id
_pdbx_branch_scheme.num
_pdbx_branch_scheme.pdb_asym_id
_pdbx_branch_scheme.pdb_ins_code
_pdbx_branch_scheme.pdb_seq_num
C C 1 3 n NAG 1 C . 1 
C C 2 3 n NAG 2 C . 2 
C C 3 3 n MAN 3 C . 3 
C C 4 3 n MAN 4 C . 4 
C C 5 3 n MAN 5 C . 5 
C C 6 3 n MAN 6 C . 6 
C C 7 3 n MAN 7 C . 7 
C C 8 3 n MAN 8 C . 8 
D D 1 4 n NAG 1 D . 1 
D D 2 4 n NAG 2 D . 2 
D D 3 4 n MAN 3 D . 3 
D D 4 4 n MAN 4 D . 4 
D D 5 4 n MAN 5 D . 5 
D D 6 4 n MAN 6 D . 6 
D D 7 4 n MAN 7 D . 7 
D D 8 4 n MAN 8 D . 8 
#
loop_
_pdbx_data_usage.details
_pdbx_data_usage.id
_pdbx_data_usage.type
_pdbx_data_usage.url
;NON-COMMERCIAL USE ONLY, BY USING THIS FILE YOU AGREE TO THE TERMS OF USE FOUND
AT alphafoldserver.com/output-terms.
;
1 license    ? 
;THE INFORMATION IS NOT INTENDED FOR, HAS NOT BEEN VALIDATED FOR, AND IS NOT
APPROVED FOR CLINICAL USE. IT SHOULD NOT BE USED FOR CLINICAL PURPOSE OR RELIED
ON FOR MEDICAL OR OTHER PROFESSIONAL ADVICE. IT IS THEORETICAL MODELLING ONLY
AND CAUTION SHOULD BE EXERCISED IN ITS USE. IT IS PROVIDED "AS-IS" WITHOUT ANY
WARRANTY OF ANY KIND, WHETHER EXPRESSED OR IMPLIED. NO WARRANTY IS GIVEN THAT
USE OF THE INFORMATION SHALL NOT INFRINGE THE RIGHTS OF ANY THIRD PARTY.
;
2 disclaimer ? 
#
_pdbx_nonpoly_scheme.asym_id       B
_pdbx_nonpoly_scheme.auth_seq_num  1
_pdbx_nonpoly_scheme.entity_id     2
_pdbx_nonpoly_scheme.mon_id        CO
_pdbx_nonpoly_scheme.pdb_ins_code  .
_pdbx_nonpoly_scheme.pdb_seq_num   1
_pdbx_nonpoly_scheme.pdb_strand_id B
#
loop_
_pdbx_poly_seq_scheme.asym_id
_pdbx_poly_seq_scheme.auth_seq_num
_pdbx_poly_seq_scheme.entity_id
_pdbx_poly_seq_scheme.hetero
_pdbx_poly_seq_scheme.mon_id
_pdbx_poly_seq_scheme.pdb_ins_code
_pdbx_poly_seq_scheme.pdb_seq_num
_pdbx_poly_seq_scheme.pdb_strand_id
_pdbx_poly_seq_scheme.seq_id
A 1   1 n PHE . 1   A 1   
A 2   1 n GLU . 2   A 2   
A 3   1 n MET . 3   A 3   
A 4   1 n TRP . 4   A 4   
A 5   1 n GLN . 5   A 5   
A 6   1 n LEU . 6   A 6   
A 7   1 n THR . 7   A 7   
A 8   1 n ASP . 8   A 8   
A 9   1 n ILE . 9   A 9   
A 10  1 n HIS . 10  A 10  
A 11  1 n LEU . 11  A 11  
A 12  1 n ASP . 12  A 12  
A 13  1 n PRO . 13  A 13  
A 14  1 n MET . 14  A 14  
A 15  1 n TYR . 15  A 15  
A 16  1 n THR . 16  A 16  
A 17  1 n VAL . 17  A 17  
A 18  1 n GLY . 18  A 18  
A 19  1 n SER . 19  A 19  
A 20  1 n ASP . 20  A 20  
A 21  1 n PRO . 21  A 21  
A 22  1 n LEU . 22  A 22  
A 23  1 n LYS . 23  A 23  
A 24  1 n LEU . 24  A 24  
A 25  1 n CYS . 25  A 25  
A 26  1 n ARG . 26  A 26  
A 27  1 n GLU . 27  A 27  
A 28  1 n GLY . 28  A 28  
A 29  1 n LYS . 29  A 29  
A 30  1 n GLY . 30  A 30  
A 31  1 n ASN . 31  A 31  
A 32  1 n ALA . 32  A 32  
A 33  1 n GLY . 33  A 33  
A 34  1 n LYS . 34  A 34  
A 35  1 n TYR . 35  A 35  
A 36  1 n GLY . 36  A 36  
A 37  1 n ASP . 37  A 37  
A 38  1 n TYR . 38  A 38  
A 39  1 n SER . 39  A 39  
A 40  1 n CYS . 40  A 40  
A 41  1 n ASP . 41  A 41  
A 42  1 n ALA . 42  A 42  
A 43  1 n ASN . 43  A 43  
A 44  1 n MET . 44  A 44  
A 45  1 n ALA . 45  A 45  
A 46  1 n LEU . 46  A 46  
A 47  1 n LEU . 47  A 47  
A 48  1 n ASP . 48  A 48  
A 49  1 n SER . 49  A 49  
A 50  1 n LEU . 50  A 50  
A 51  1 n VAL . 51  A 51  
A 52  1 n LYS . 52  A 52  
A 53  1 n PHE . 53  A 53  
A 54  1 n ILE . 54  A 54  
A 55  1 n LYS . 55  A 55  
A 56  1 n ARG . 56  A 56  
A 57  1 n ASN . 57  A 57  
A 58  1 n THR . 58  A 58  
A 59  1 n ASP . 59  A 59  
A 60  1 n VAL . 60  A 60  
A 61  1 n ASN . 61  A 61  
A 62  1 n GLY . 62  A 62  
A 63  1 n LYS . 63  A 63  
A 64  1 n VAL . 64  A 64  
A 65  1 n MET . 65  A 65  
A 66  1 n VAL . 66  A 66  
A 67  1 n TYR . 67  A 67  
A 68  1 n ASN . 68  A 68  
A 69  1 n GLY . 69  A 69  
A 70  1 n ASP . 70  A 70  
A 71  1 n ILE . 71  A 71  
A 72  1 n VAL . 72  A 72  
A 73  1 n SER . 73  A 73  
A 74  1 n ARG . 74  A 74  
A 75  1 n ALA . 75  A 75  
A 76  1 n ILE . 76  A 76  
A 77  1 n PRO . 77  A 77  
A 78  1 n LYS . 78  A 78  
A 79  1 n TYR . 79  A 79  
A 80  1 n ASN . 80  A 80  
A 81  1 n LEU . 81  A 81  
A 82  1 n ASP . 82  A 82  
A 83  1 n TYR . 83  A 83  
A 84  1 n VAL . 84  A 84  
A 85  1 n LYS . 85  A 85  
A 86  1 n GLN . 86  A 86  
A 87  1 n SER . 87  A 87  
A 88  1 n ILE . 88  A 88  
A 89  1 n VAL . 89  A 89  
A 90  1 n ASN . 90  A 90  
A 91  1 n ALA . 91  A 91  
A 92  1 n THR . 92  A 92  
A 93  1 n ALA . 93  A 93  
A 94  1 n LEU . 94  A 94  
A 95  1 n LEU . 95  A 95  
A 96  1 n LYS . 96  A 96  
A 97  1 n LYS . 97  A 97  
A 98  1 n PHE . 98  A 98  
A 99  1 n GLU . 99  A 99  
A 100 1 n ASP . 100 A 100 
A 101 1 n PHE . 101 A 101 
A 102 1 n PHE . 102 A 102 
A 103 1 n ILE . 103 A 103 
A 104 1 n ILE . 104 A 104 
A 105 1 n PRO . 105 A 105 
A 106 1 n MET . 106 A 106 
A 107 1 n LEU . 107 A 107 
A 108 1 n GLY . 108 A 108 
A 109 1 n ASN . 109 A 109 
A 110 1 n HIS . 110 A 110 
A 111 1 n ASP . 111 A 111 
A 112 1 n VAL . 112 A 112 
A 113 1 n TYR . 113 A 113 
A 114 1 n PRO . 114 A 114 
A 115 1 n ALA . 115 A 115 
A 116 1 n ASN . 116 A 116 
A 117 1 n GLN . 117 A 117 
A 118 1 n MET . 118 A 118 
A 119 1 n ALA . 119 A 119 
A 120 1 n ILE . 120 A 120 
A 121 1 n ASN . 121 A 121 
A 122 1 n SER . 122 A 122 
A 123 1 n GLN . 123 A 123 
A 124 1 n TRP . 124 A 124 
A 125 1 n ILE . 125 A 125 
A 126 1 n PHE . 126 A 126 
A 127 1 n GLN . 127 A 127 
A 128 1 n PHE . 128 A 128 
A 129 1 n ALA . 129 A 129 
A 130 1 n ALA . 130 A 130 
A 131 1 n GLU . 131 A 131 
A 132 1 n GLN . 132 A 132 
A 133 1 n PHE . 133 A 133 
A 134 1 n ALA . 134 A 134 
A 135 1 n PRO . 135 A 135 
A 136 1 n PHE . 136 A 136 
A 137 1 n LEU . 137 A 137 
A 138 1 n SER . 138 A 138 
A 139 1 n GLN . 139 A 139 
A 140 1 n ASN . 140 A 140 
A 141 1 n ALA . 141 A 141 
A 142 1 n ILE . 142 A 142 
A 143 1 n GLU . 143 A 143 
A 144 1 n SER . 144 A 144 
A 145 1 n PHE . 145 A 145 
A 146 1 n LYS . 146 A 146 
A 147 1 n HIS . 147 A 147 
A 148 1 n GLY . 148 A 148 
A 149 1 n GLY . 149 A 149 
A 150 1 n TYR . 150 A 150 
A 151 1 n TYR . 151 A 151 
A 152 1 n THR . 152 A 152 
A 153 1 n MET . 153 A 153 
A 154 1 n PRO . 154 A 154 
A 155 1 n PHE . 155 A 155 
A 156 1 n PRO . 156 A 156 
A 157 1 n ALA . 157 A 157 
A 158 1 n HIS . 158 A 158 
A 159 1 n LEU . 159 A 159 
A 160 1 n GLY . 160 A 160 
A 161 1 n ILE . 161 A 161 
A 162 1 n LYS . 162 A 162 
A 163 1 n VAL . 163 A 163 
A 164 1 n PRO . 164 A 164 
A 165 1 n LEU . 165 A 165 
A 166 1 n ASN . 166 A 166 
A 167 1 n ALA . 167 A 167 
A 168 1 n VAL . 168 A 168 
A 169 1 n VAL . 169 A 169 
A 170 1 n LEU . 170 A 170 
A 171 1 n ASN . 171 A 171 
A 172 1 n THR . 172 A 172 
A 173 1 n VAL . 173 A 173 
A 174 1 n LEU . 174 A 174 
A 175 1 n TYR . 175 A 175 
A 176 1 n TYR . 176 A 176 
A 177 1 n ASN . 177 A 177 
A 178 1 n TYR . 178 A 178 
A 179 1 n ASN . 179 A 179 
A 180 1 n LYS . 180 A 180 
A 181 1 n GLN . 181 A 181 
A 182 1 n THR . 182 A 182 
A 183 1 n MET . 183 A 183 
A 184 1 n ASP . 184 A 184 
A 185 1 n SER . 185 A 185 
A 186 1 n THR . 186 A 186 
A 187 1 n ASP . 187 A 187 
A 188 1 n PRO . 188 A 188 
A 189 1 n LEU . 189 A 189 
A 190 1 n GLY . 190 A 190 
A 191 1 n GLN . 191 A 191 
A 192 1 n PHE . 192 A 192 
A 193 1 n GLU . 193 A 193 
A 194 1 n TRP . 194 A 194 
A 195 1 n PHE . 195 A 195 
A 196 1 n LYS . 196 A 196 
A 197 1 n THR . 197 A 197 
A 198 1 n VAL . 198 A 198 
A 199 1 n MET . 199 A 199 
A 200 1 n ASP . 200 A 200 
A 201 1 n GLY . 201 A 201 
A 202 1 n TYR . 202 A 202 
A 203 1 n ARG . 203 A 203 
A 204 1 n LYS . 204 A 204 
A 205 1 n THR . 205 A 205 
A 206 1 n GLY . 206 A 206 
A 207 1 n GLN . 207 A 207 
A 208 1 n ARG . 208 A 208 
A 209 1 n ALA . 209 A 209 
A 210 1 n ILE . 210 A 210 
A 211 1 n VAL . 211 A 211 
A 212 1 n SER . 212 A 212 
A 213 1 n MET . 213 A 213 
A 214 1 n HIS . 214 A 214 
A 215 1 n ILE . 215 A 215 
A 216 1 n CYS . 216 A 216 
A 217 1 n PRO . 217 A 217 
A 218 1 n GLY . 218 A 218 
A 219 1 n VAL . 219 A 219 
A 220 1 n ALA . 220 A 220 
A 221 1 n GLU . 221 A 221 
A 222 1 n ARG . 222 A 222 
A 223 1 n PHE . 223 A 223 
A 224 1 n ASN . 224 A 224 
A 225 1 n TYR . 225 A 225 
A 226 1 n SER . 226 A 226 
A 227 1 n ASP . 227 A 227 
A 228 1 n GLN . 228 A 228 
A 229 1 n LEU . 229 A 229 
A 230 1 n TYR . 230 A 230 
A 231 1 n PRO . 231 A 231 
A 232 1 n GLN . 232 A 232 
A 233 1 n TYR . 233 A 233 
A 234 1 n ASN . 234 A 234 
A 235 1 n ASP . 235 A 235 
A 236 1 n ARG . 236 A 236 
A 237 1 n LEU . 237 A 237 
A 238 1 n VAL . 238 A 238 
A 239 1 n ASP . 239 A 239 
A 240 1 n SER . 240 A 240 
A 241 1 n LEU . 241 A 241 
A 242 1 n ALA . 242 A 242 
A 243 1 n GLU . 243 A 243 
A 244 1 n TYR . 244 A 244 
A 245 1 n ASN . 245 A 245 
A 246 1 n ASP . 246 A 246 
A 247 1 n VAL . 247 A 247 
A 248 1 n ILE . 248 A 248 
A 249 1 n LEU . 249 A 249 
A 250 1 n GLY . 250 A 250 
A 251 1 n VAL . 251 A 251 
A 252 1 n LEU . 252 A 252 
A 253 1 n CYS . 253 A 253 
A 254 1 n GLY . 254 A 254 
A 255 1 n HIS . 255 A 255 
A 256 1 n LEU . 256 A 256 
A 257 1 n HIS . 257 A 257 
A 258 1 n THR . 258 A 258 
A 259 1 n ASP . 259 A 259 
A 260 1 n THR . 260 A 260 
A 261 1 n PHE . 261 A 261 
A 262 1 n ARG . 262 A 262 
A 263 1 n ILE . 263 A 263 
A 264 1 n LEU . 264 A 264 
A 265 1 n SER . 265 A 265 
A 266 1 n LYS . 266 A 266 
A 267 1 n GLY . 267 A 267 
A 268 1 n ASN . 268 A 268 
A 269 1 n LYS . 269 A 269 
A 270 1 n LYS . 270 A 270 
A 271 1 n VAL . 271 A 271 
A 272 1 n MET . 272 A 272 
A 273 1 n ALA . 273 A 273 
A 274 1 n PHE . 274 A 274 
A 275 1 n ILE . 275 A 275 
A 276 1 n GLY . 276 A 276 
A 277 1 n PRO . 277 A 277 
A 278 1 n SER . 278 A 278 
A 279 1 n VAL . 279 A 279 
A 280 1 n ASP . 280 A 280 
A 281 1 n THR . 281 A 281 
A 282 1 n TRP . 282 A 282 
A 283 1 n LEU . 283 A 283 
A 284 1 n GLY . 284 A 284 
A 285 1 n THR . 285 A 285 
A 286 1 n SER . 286 A 286 
A 287 1 n PRO . 287 A 287 
A 288 1 n SER . 288 A 288 
A 289 1 n ILE . 289 A 289 
A 290 1 n ARG . 290 A 290 
A 291 1 n LYS . 291 A 291 
A 292 1 n TYR . 292 A 292 
A 293 1 n ASP . 293 A 293 
A 294 1 n VAL . 294 A 294 
A 295 1 n GLY . 295 A 295 
A 296 1 n ASN . 296 A 296 
A 297 1 n GLY . 297 A 297 
A 298 1 n GLN . 298 A 298 
A 299 1 n GLY . 299 A 299 
A 300 1 n TYR . 300 A 300 
A 301 1 n MET . 301 A 301 
A 302 1 n LYS . 302 A 302 
A 303 1 n GLU . 303 A 303 
A 304 1 n PHE . 304 A 304 
A 305 1 n LYS . 305 A 305 
A 306 1 n ASN . 306 A 306 
A 307 1 n TYR . 307 A 307 
A 308 1 n HIS . 308 A 308 
A 309 1 n PHE . 309 A 309 
A 310 1 n GLN . 310 A 310 
A 311 1 n LEU . 311 A 311 
A 312 1 n ARG . 312 A 312 
A 313 1 n PRO . 313 A 313 
A 314 1 n LYS . 314 A 314 
A 315 1 n LYS . 315 A 315 
A 316 1 n ASP . 316 A 316 
A 317 1 n LYS . 317 A 317 
A 318 1 n LEU . 318 A 318 
A 319 1 n LYS . 319 A 319 
A 320 1 n PRO . 320 A 320 
A 321 1 n LYS . 321 A 321 
A 322 1 n THR . 322 A 322 
A 323 1 n THR . 323 A 323 
A 324 1 n ILE . 324 A 324 
A 325 1 n LYS . 325 A 325 
A 326 1 n GLN . 326 A 326 
A 327 1 n PRO . 327 A 327 
A 328 1 n SER . 328 A 328 
A 329 1 n ASP . 329 A 329 
A 330 1 n GLY . 330 A 330 
A 331 1 n PHE . 331 A 331 
A 332 1 n ASN . 332 A 332 
A 333 1 n LYS . 333 A 333 
A 334 1 n TRP . 334 A 334 
A 335 1 n LYS . 335 A 335 
A 336 1 n PHE . 336 A 336 
A 337 1 n ASN . 337 A 337 
A 338 1 n TYR . 338 A 338 
A 339 1 n GLY . 339 A 339 
A 340 1 n SER . 340 A 340 
A 341 1 n SER . 341 A 341 
A 342 1 n SER . 342 A 342 
A 343 1 n GLU . 343 A 343 
A 344 1 n TYR . 344 A 344 
A 345 1 n GLY . 345 A 345 
A 346 1 n LEU . 346 A 346 
A 347 1 n LYS . 347 A 347 
A 348 1 n GLU . 348 A 348 
A 349 1 n LEU . 349 A 349 
A 350 1 n SER . 350 A 350 
A 351 1 n PRO . 351 A 351 
A 352 1 n LYS . 352 A 352 
A 353 1 n GLU . 353 A 353 
A 354 1 n PHE . 354 A 354 
A 355 1 n GLU . 355 A 355 
A 356 1 n ILE . 356 A 356 
A 357 1 n LEU . 357 A 357 
A 358 1 n ALA . 358 A 358 
A 359 1 n ALA . 359 A 359 
A 360 1 n ARG . 360 A 360 
A 361 1 n MET . 361 A 361 
A 362 1 n ASP . 362 A 362 
A 363 1 n LYS . 363 A 363 
A 364 1 n ASP . 364 A 364 
A 365 1 n LEU . 365 A 365 
A 366 1 n GLN . 366 A 366 
A 367 1 n LEU . 367 A 367 
A 368 1 n PHE . 368 A 368 
A 369 1 n ASN . 369 A 369 
A 370 1 n LYS . 370 A 370 
A 371 1 n TYR . 371 A 371 
A 372 1 n HIS . 372 A 372 
A 373 1 n LEU . 373 A 373 
A 374 1 n HIS . 374 A 374 
A 375 1 n PHE . 375 A 375 
A 376 1 n ARG . 376 A 376 
A 377 1 n ALA . 377 A 377 
A 378 1 n ASP . 378 A 378 
A 379 1 n THR . 379 A 379 
A 380 1 n PRO . 380 A 380 
A 381 1 n GLY . 381 A 381 
A 382 1 n PHE . 382 A 382 
A 383 1 n THR . 383 A 383 
#
_software.classification other
_software.date           ?
_software.description    "Structure prediction"
_software.name           AlphaFold
_software.pdbx_ordinal   1
_software.type           package
_software.version        "AlphaFold-beta-20231127 (7a14c934-fe78-43c1-a552-7fb305b0ebd1 @ 2024-08-29 17:38:45)"
#
loop_
_struct_asym.entity_id
_struct_asym.id
1 A 
2 B 
3 C 
4 D 
#
loop_
_struct_conn.conn_type_id
_struct_conn.id
_struct_conn.pdbx_ptnr1_PDB_ins_code
_struct_conn.pdbx_ptnr1_label_alt_id
_struct_conn.pdbx_ptnr2_PDB_ins_code
_struct_conn.pdbx_ptnr2_label_alt_id
_struct_conn.pdbx_role
_struct_conn.pdbx_value_order
_struct_conn.ptnr1_auth_asym_id
_struct_conn.ptnr1_auth_seq_id
_struct_conn.ptnr1_label_asym_id
_struct_conn.ptnr1_label_atom_id
_struct_conn.ptnr1_label_comp_id
_struct_conn.ptnr1_label_seq_id
_struct_conn.ptnr1_symmetry
_struct_conn.ptnr2_auth_asym_id
_struct_conn.ptnr2_auth_seq_id
_struct_conn.ptnr2_label_asym_id
_struct_conn.ptnr2_label_atom_id
_struct_conn.ptnr2_label_comp_id
_struct_conn.ptnr2_label_seq_id
_struct_conn.ptnr2_symmetry
covale covale1  ? ? ? ? ? ? C 1 C C1 NAG . 1_555 A 90  A ND2 ASN 90  1_555 
covale covale2  ? ? ? ? ? ? D 1 D C1 NAG . 1_555 A 224 A ND2 ASN 224 1_555 
covale covale3  ? ? ? ? ? ? C 1 C O4 NAG . 1_555 C 2   C C1  NAG .   1_555 
covale covale4  ? ? ? ? ? ? C 2 C O4 NAG . 1_555 C 3   C C1  MAN .   1_555 
covale covale5  ? ? ? ? ? ? C 3 C O2 MAN . 1_555 C 4   C C1  MAN .   1_555 
covale covale6  ? ? ? ? ? ? C 4 C O2 MAN . 1_555 C 5   C C1  MAN .   1_555 
covale covale7  ? ? ? ? ? ? C 4 C O6 MAN . 1_555 C 6   C C1  MAN .   1_555 
covale covale8  ? ? ? ? ? ? C 6 C O2 MAN . 1_555 C 7   C C1  MAN .   1_555 
covale covale9  ? ? ? ? ? ? C 6 C O6 MAN . 1_555 C 8   C C1  MAN .   1_555 
covale covale10 ? ? ? ? ? ? D 1 D O4 NAG . 1_555 D 2   D C1  NAG .   1_555 
covale covale11 ? ? ? ? ? ? D 2 D O4 NAG . 1_555 D 3   D C1  MAN .   1_555 
covale covale12 ? ? ? ? ? ? D 3 D O2 MAN . 1_555 D 4   D C1  MAN .   1_555 
covale covale13 ? ? ? ? ? ? D 4 D O2 MAN . 1_555 D 5   D C1  MAN .   1_555 
covale covale14 ? ? ? ? ? ? D 4 D O6 MAN . 1_555 D 6   D C1  MAN .   1_555 
covale covale15 ? ? ? ? ? ? D 6 D O2 MAN . 1_555 D 7   D C1  MAN .   1_555 
covale covale16 ? ? ? ? ? ? D 6 D O6 MAN . 1_555 D 8   D C1  MAN .   1_555 
#
_struct_conn_type.criteria  ?
_struct_conn_type.id        covale
_struct_conn_type.reference ?
#
loop_
_atom_site.group_PDB
_atom_site.id
_atom_site.type_symbol
_atom_site.label_atom_id
_atom_site.label_alt_id
_atom_site.label_comp_id
_atom_site.label_asym_id
_atom_site.label_entity_id
_atom_site.label_seq_id
_atom_site.pdbx_PDB_ins_code
_atom_site.Cartn_x
_atom_site.Cartn_y
_atom_site.Cartn_z
_atom_site.occupancy
_atom_site.B_iso_or_equiv
_atom_site.auth_seq_id
_atom_site.auth_asym_id
_atom_site.pdbx_PDB_model_num
ATOM   1    N  N   . PHE A 1 1   ? -17.842 -9.790  -0.517  1.00 96.72 1   A 1 
ATOM   2    C  CA  . PHE A 1 1   ? -17.727 -8.534  -1.264  1.00 97.77 1   A 1 
ATOM   3    C  C   . PHE A 1 1   ? -16.310 -8.348  -1.787  1.00 98.16 1   A 1 
ATOM   4    O  O   . PHE A 1 1   ? -15.411 -9.113  -1.418  1.00 97.72 1   A 1 
ATOM   5    C  CB  . PHE A 1 1   ? -18.127 -7.336  -0.395  1.00 97.19 1   A 1 
ATOM   6    C  CG  . PHE A 1 1   ? -17.184 -7.059  0.752   1.00 97.74 1   A 1 
ATOM   7    C  CD1 . PHE A 1 1   ? -17.280 -7.780  1.943   1.00 97.32 1   A 1 
ATOM   8    C  CD2 . PHE A 1 1   ? -16.230 -6.056  0.654   1.00 97.20 1   A 1 
ATOM   9    C  CE1 . PHE A 1 1   ? -16.432 -7.508  3.013   1.00 96.51 1   A 1 
ATOM   10   C  CE2 . PHE A 1 1   ? -15.376 -5.779  1.723   1.00 96.58 1   A 1 
ATOM   11   C  CZ  . PHE A 1 1   ? -15.481 -6.503  2.904   1.00 97.06 1   A 1 
ATOM   12   N  N   . GLU A 1 2   ? -16.109 -7.366  -2.665  1.00 98.36 2   A 1 
ATOM   13   C  CA  . GLU A 1 2   ? -14.794 -7.083  -3.208  1.00 98.46 2   A 1 
ATOM   14   C  C   . GLU A 1 2   ? -14.297 -5.741  -2.682  1.00 98.58 2   A 1 
ATOM   15   O  O   . GLU A 1 2   ? -15.095 -4.857  -2.356  1.00 98.30 2   A 1 
ATOM   16   C  CB  . GLU A 1 2   ? -14.840 -7.082  -4.739  1.00 98.14 2   A 1 
ATOM   17   C  CG  . GLU A 1 2   ? -15.214 -8.434  -5.331  1.00 95.36 2   A 1 
ATOM   18   C  CD  . GLU A 1 2   ? -15.180 -8.436  -6.846  1.00 93.43 2   A 1 
ATOM   19   O  OE1 . GLU A 1 2   ? -15.774 -7.531  -7.463  1.00 86.73 2   A 1 
ATOM   20   O  OE2 . GLU A 1 2   ? -14.554 -9.356  -7.422  1.00 86.64 2   A 1 
ATOM   21   N  N   . MET A 1 3   ? -12.972 -5.604  -2.625  1.00 98.83 3   A 1 
ATOM   22   C  CA  . MET A 1 3   ? -12.374 -4.400  -2.067  1.00 98.86 3   A 1 
ATOM   23   C  C   . MET A 1 3   ? -11.081 -4.026  -2.785  1.00 98.86 3   A 1 
ATOM   24   O  O   . MET A 1 3   ? -10.195 -4.858  -2.958  1.00 98.80 3   A 1 
ATOM   25   C  CB  . MET A 1 3   ? -12.101 -4.636  -0.577  1.00 98.67 3   A 1 
ATOM   26   C  CG  . MET A 1 3   ? -11.326 -3.539  0.125   1.00 98.14 3   A 1 
ATOM   27   S  SD  . MET A 1 3   ? -11.138 -3.895  1.894   1.00 97.41 3   A 1 
ATOM   28   C  CE  . MET A 1 3   ? -10.018 -5.284  1.834   1.00 92.76 3   A 1 
ATOM   29   N  N   . TRP A 1 4   ? -10.973 -2.758  -3.194  1.00 98.82 4   A 1 
ATOM   30   C  CA  . TRP A 1 4   ? -9.782  -2.270  -3.864  1.00 98.96 4   A 1 
ATOM   31   C  C   . TRP A 1 4   ? -8.745  -1.791  -2.847  1.00 98.92 4   A 1 
ATOM   32   O  O   . TRP A 1 4   ? -9.096  -1.333  -1.763  1.00 98.83 4   A 1 
ATOM   33   C  CB  . TRP A 1 4   ? -10.130 -1.091  -4.779  1.00 98.90 4   A 1 
ATOM   34   C  CG  . TRP A 1 4   ? -11.046 -1.421  -5.910  1.00 98.89 4   A 1 
ATOM   35   C  CD1 . TRP A 1 4   ? -12.408 -1.306  -5.923  1.00 98.70 4   A 1 
ATOM   36   C  CD2 . TRP A 1 4   ? -10.675 -1.895  -7.211  1.00 98.84 4   A 1 
ATOM   37   N  NE1 . TRP A 1 4   ? -12.905 -1.681  -7.141  1.00 98.61 4   A 1 
ATOM   38   C  CE2 . TRP A 1 4   ? -11.863 -2.049  -7.956  1.00 98.74 4   A 1 
ATOM   39   C  CE3 . TRP A 1 4   ? -9.444  -2.202  -7.822  1.00 98.72 4   A 1 
ATOM   40   C  CZ2 . TRP A 1 4   ? -11.856 -2.492  -9.283  1.00 98.50 4   A 1 
ATOM   41   C  CZ3 . TRP A 1 4   ? -9.449  -2.649  -9.138  1.00 98.43 4   A 1 
ATOM   42   C  CH2 . TRP A 1 4   ? -10.644 -2.787  -9.848  1.00 98.33 4   A 1 
ATOM   43   N  N   . GLN A 1 5   ? -7.454  -1.905  -3.220  1.00 98.91 5   A 1 
ATOM   44   C  CA  . GLN A 1 5   ? -6.377  -1.401  -2.383  1.00 98.90 5   A 1 
ATOM   45   C  C   . GLN A 1 5   ? -5.576  -0.414  -3.233  1.00 98.89 5   A 1 
ATOM   46   O  O   . GLN A 1 5   ? -4.900  -0.812  -4.183  1.00 98.68 5   A 1 
ATOM   47   C  CB  . GLN A 1 5   ? -5.466  -2.534  -1.897  1.00 98.79 5   A 1 
ATOM   48   C  CG  . GLN A 1 5   ? -4.293  -2.017  -1.067  1.00 98.47 5   A 1 
ATOM   49   C  CD  . GLN A 1 5   ? -3.367  -3.116  -0.597  1.00 98.40 5   A 1 
ATOM   50   O  OE1 . GLN A 1 5   ? -3.325  -4.210  -1.164  1.00 94.27 5   A 1 
ATOM   51   N  NE2 . GLN A 1 5   ? -2.593  -2.826  0.448   1.00 93.48 5   A 1 
ATOM   52   N  N   . LEU A 1 6   ? -5.674  0.860   -2.887  1.00 98.89 6   A 1 
ATOM   53   C  CA  . LEU A 1 6   ? -5.001  1.929   -3.612  1.00 98.83 6   A 1 
ATOM   54   C  C   . LEU A 1 6   ? -3.882  2.468   -2.723  1.00 98.86 6   A 1 
ATOM   55   O  O   . LEU A 1 6   ? -4.141  2.955   -1.628  1.00 98.44 6   A 1 
ATOM   56   C  CB  . LEU A 1 6   ? -6.012  3.036   -3.928  1.00 98.70 6   A 1 
ATOM   57   C  CG  . LEU A 1 6   ? -5.507  4.315   -4.594  1.00 98.31 6   A 1 
ATOM   58   C  CD1 . LEU A 1 6   ? -4.926  3.994   -5.964  1.00 97.83 6   A 1 
ATOM   59   C  CD2 . LEU A 1 6   ? -6.659  5.300   -4.716  1.00 97.63 6   A 1 
ATOM   60   N  N   . THR A 1 7   ? -2.638  2.392   -3.200  1.00 98.71 7   A 1 
ATOM   61   C  CA  . THR A 1 7   ? -1.528  2.828   -2.360  1.00 98.74 7   A 1 
ATOM   62   C  C   . THR A 1 7   ? -0.362  3.458   -3.119  1.00 98.62 7   A 1 
ATOM   63   O  O   . THR A 1 7   ? -0.140  3.166   -4.295  1.00 98.14 7   A 1 
ATOM   64   C  CB  . THR A 1 7   ? -0.992  1.648   -1.513  1.00 98.32 7   A 1 
ATOM   65   O  OG1 . THR A 1 7   ? -0.055  2.133   -0.547  1.00 96.03 7   A 1 
ATOM   66   C  CG2 . THR A 1 7   ? -0.320  0.606   -2.403  1.00 96.50 7   A 1 
ATOM   67   N  N   . ASP A 1 8   ? 0.368   4.321   -2.410  1.00 98.65 8   A 1 
ATOM   68   C  CA  . ASP A 1 8   ? 1.569   4.959   -2.914  1.00 98.55 8   A 1 
ATOM   69   C  C   . ASP A 1 8   ? 1.439   5.569   -4.305  1.00 98.59 8   A 1 
ATOM   70   O  O   . ASP A 1 8   ? 2.082   5.130   -5.262  1.00 97.85 8   A 1 
ATOM   71   C  CB  . ASP A 1 8   ? 2.729   3.975   -2.849  1.00 98.40 8   A 1 
ATOM   72   C  CG  . ASP A 1 8   ? 3.022   3.545   -1.430  1.00 98.13 8   A 1 
ATOM   73   O  OD1 . ASP A 1 8   ? 2.387   2.577   -0.948  1.00 96.31 8   A 1 
ATOM   74   O  OD2 . ASP A 1 8   ? 3.872   4.187   -0.777  1.00 96.54 8   A 1 
ATOM   75   N  N   . ILE A 1 9   ? 0.610   6.593   -4.395  1.00 98.43 9   A 1 
ATOM   76   C  CA  . ILE A 1 9   ? 0.401   7.294   -5.653  1.00 98.39 9   A 1 
ATOM   77   C  C   . ILE A 1 9   ? 1.564   8.239   -5.953  1.00 98.11 9   A 1 
ATOM   78   O  O   . ILE A 1 9   ? 2.064   8.272   -7.076  1.00 97.28 9   A 1 
ATOM   79   C  CB  . ILE A 1 9   ? -0.919  8.097   -5.616  1.00 98.28 9   A 1 
ATOM   80   C  CG1 . ILE A 1 9   ? -2.105  7.143   -5.404  1.00 96.91 9   A 1 
ATOM   81   C  CG2 . ILE A 1 9   ? -1.090  8.881   -6.910  1.00 96.68 9   A 1 
ATOM   82   C  CD1 . ILE A 1 9   ? -3.427  7.851   -5.195  1.00 95.57 9   A 1 
ATOM   83   N  N   . HIS A 1 10  ? 1.997   8.998   -4.947  1.00 97.94 10  A 1 
ATOM   84   C  CA  . HIS A 1 10  ? 3.077   9.976   -5.097  1.00 97.60 10  A 1 
ATOM   85   C  C   . HIS A 1 10  ? 2.865   10.834  -6.346  1.00 97.53 10  A 1 
ATOM   86   O  O   . HIS A 1 10  ? 3.727   10.898  -7.232  1.00 96.09 10  A 1 
ATOM   87   C  CB  . HIS A 1 10  ? 4.431   9.271   -5.169  1.00 97.36 10  A 1 
ATOM   88   C  CG  . HIS A 1 10  ? 4.811   8.554   -3.906  1.00 97.47 10  A 1 
ATOM   89   N  ND1 . HIS A 1 10  ? 5.271   9.215   -2.783  1.00 96.06 10  A 1 
ATOM   90   C  CD2 . HIS A 1 10  ? 4.813   7.242   -3.594  1.00 96.41 10  A 1 
ATOM   91   C  CE1 . HIS A 1 10  ? 5.532   8.338   -1.832  1.00 96.11 10  A 1 
ATOM   92   N  NE2 . HIS A 1 10  ? 5.265   7.128   -2.295  1.00 96.36 10  A 1 
ATOM   93   N  N   . LEU A 1 11  ? 1.720   11.469  -6.409  1.00 97.46 11  A 1 
ATOM   94   C  CA  . LEU A 1 11  ? 1.342   12.295  -7.553  1.00 97.30 11  A 1 
ATOM   95   C  C   . LEU A 1 11  ? 2.210   13.536  -7.723  1.00 97.19 11  A 1 
ATOM   96   O  O   . LEU A 1 11  ? 2.372   14.333  -6.799  1.00 96.12 11  A 1 
ATOM   97   C  CB  . LEU A 1 11  ? -0.121  12.720  -7.421  1.00 96.72 11  A 1 
ATOM   98   C  CG  . LEU A 1 11  ? -0.684  13.585  -8.557  1.00 95.18 11  A 1 
ATOM   99   C  CD1 . LEU A 1 11  ? -0.691  12.787  -9.851  1.00 92.73 11  A 1 
ATOM   100  C  CD2 . LEU A 1 11  ? -2.089  14.036  -8.202  1.00 92.08 11  A 1 
ATOM   101  N  N   . ASP A 1 12  ? 2.746   13.703  -8.923  1.00 97.00 12  A 1 
ATOM   102  C  CA  . ASP A 1 12  ? 3.536   14.883  -9.246  1.00 96.75 12  A 1 
ATOM   103  C  C   . ASP A 1 12  ? 2.709   15.747  -10.200 1.00 96.70 12  A 1 
ATOM   104  O  O   . ASP A 1 12  ? 2.587   15.427  -11.385 1.00 96.17 12  A 1 
ATOM   105  C  CB  . ASP A 1 12  ? 4.857   14.500  -9.913  1.00 96.06 12  A 1 
ATOM   106  C  CG  . ASP A 1 12  ? 5.715   15.723  -10.230 1.00 95.32 12  A 1 
ATOM   107  O  OD1 . ASP A 1 12  ? 5.299   16.854  -9.897  1.00 93.89 12  A 1 
ATOM   108  O  OD2 . ASP A 1 12  ? 6.805   15.552  -10.802 1.00 93.06 12  A 1 
ATOM   109  N  N   . PRO A 1 13  ? 2.155   16.839  -9.708  1.00 95.77 13  A 1 
ATOM   110  C  CA  . PRO A 1 13  ? 1.340   17.711  -10.552 1.00 95.00 13  A 1 
ATOM   111  C  C   . PRO A 1 13  ? 2.139   18.445  -11.618 1.00 95.12 13  A 1 
ATOM   112  O  O   . PRO A 1 13  ? 1.561   19.014  -12.539 1.00 94.04 13  A 1 
ATOM   113  C  CB  . PRO A 1 13  ? 0.703   18.668  -9.546  1.00 94.07 13  A 1 
ATOM   114  C  CG  . PRO A 1 13  ? 1.757   18.800  -8.495  1.00 92.76 13  A 1 
ATOM   115  C  CD  . PRO A 1 13  ? 2.254   17.376  -8.329  1.00 94.80 13  A 1 
ATOM   116  N  N   . MET A 1 14  ? 3.452   18.436  -11.495 1.00 95.38 14  A 1 
ATOM   117  C  CA  . MET A 1 14  ? 4.318   19.139  -12.440 1.00 95.14 14  A 1 
ATOM   118  C  C   . MET A 1 14  ? 4.773   18.285  -13.622 1.00 95.98 14  A 1 
ATOM   119  O  O   . MET A 1 14  ? 5.449   18.786  -14.525 1.00 95.42 14  A 1 
ATOM   120  C  CB  . MET A 1 14  ? 5.547   19.683  -11.707 1.00 93.86 14  A 1 
ATOM   121  C  CG  . MET A 1 14  ? 5.225   20.710  -10.628 1.00 90.38 14  A 1 
ATOM   122  S  SD  . MET A 1 14  ? 4.444   22.193  -11.301 1.00 84.58 14  A 1 
ATOM   123  C  CE  . MET A 1 14  ? 5.803   22.920  -12.204 1.00 74.36 14  A 1 
ATOM   124  N  N   . TYR A 1 15  ? 4.407   16.997  -13.622 1.00 95.96 15  A 1 
ATOM   125  C  CA  . TYR A 1 15  ? 4.814   16.098  -14.699 1.00 96.53 15  A 1 
ATOM   126  C  C   . TYR A 1 15  ? 4.441   16.688  -16.055 1.00 96.58 15  A 1 
ATOM   127  O  O   . TYR A 1 15  ? 3.303   17.108  -16.268 1.00 95.81 15  A 1 
ATOM   128  C  CB  . TYR A 1 15  ? 4.160   14.732  -14.529 1.00 96.77 15  A 1 
ATOM   129  C  CG  . TYR A 1 15  ? 4.643   13.702  -15.533 1.00 97.19 15  A 1 
ATOM   130  C  CD1 . TYR A 1 15  ? 4.167   13.691  -16.843 1.00 96.87 15  A 1 
ATOM   131  C  CD2 . TYR A 1 15  ? 5.586   12.740  -15.170 1.00 96.83 15  A 1 
ATOM   132  C  CE1 . TYR A 1 15  ? 4.626   12.760  -17.773 1.00 96.63 15  A 1 
ATOM   133  C  CE2 . TYR A 1 15  ? 6.045   11.801  -16.088 1.00 96.66 15  A 1 
ATOM   134  C  CZ  . TYR A 1 15  ? 5.570   11.818  -17.384 1.00 96.99 15  A 1 
ATOM   135  O  OH  . TYR A 1 15  ? 6.016   10.893  -18.298 1.00 96.60 15  A 1 
ATOM   136  N  N   . THR A 1 16  ? 5.398   16.708  -16.964 1.00 96.81 16  A 1 
ATOM   137  C  CA  . THR A 1 16  ? 5.191   17.276  -18.291 1.00 97.06 16  A 1 
ATOM   138  C  C   . THR A 1 16  ? 5.574   16.282  -19.382 1.00 97.33 16  A 1 
ATOM   139  O  O   . THR A 1 16  ? 6.708   15.803  -19.431 1.00 96.86 16  A 1 
ATOM   140  C  CB  . THR A 1 16  ? 6.019   18.560  -18.467 1.00 96.52 16  A 1 
ATOM   141  O  OG1 . THR A 1 16  ? 5.657   19.514  -17.463 1.00 93.02 16  A 1 
ATOM   142  C  CG2 . THR A 1 16  ? 5.778   19.172  -19.845 1.00 92.88 16  A 1 
ATOM   143  N  N   . VAL A 1 17  ? 4.633   15.971  -20.263 1.00 97.21 17  A 1 
ATOM   144  C  CA  . VAL A 1 17  ? 4.886   15.053  -21.360 1.00 97.29 17  A 1 
ATOM   145  C  C   . VAL A 1 17  ? 5.959   15.632  -22.285 1.00 97.37 17  A 1 
ATOM   146  O  O   . VAL A 1 17  ? 5.943   16.817  -22.604 1.00 96.20 17  A 1 
ATOM   147  C  CB  . VAL A 1 17  ? 3.601   14.807  -22.179 1.00 96.72 17  A 1 
ATOM   148  C  CG1 . VAL A 1 17  ? 3.892   13.892  -23.369 1.00 94.75 17  A 1 
ATOM   149  C  CG2 . VAL A 1 17  ? 2.533   14.182  -21.293 1.00 95.09 17  A 1 
ATOM   150  N  N   . GLY A 1 18  ? 6.900   14.780  -22.695 1.00 96.78 18  A 1 
ATOM   151  C  CA  . GLY A 1 18  ? 7.958   15.223  -23.588 1.00 96.82 18  A 1 
ATOM   152  C  C   . GLY A 1 18  ? 9.138   15.863  -22.883 1.00 97.14 18  A 1 
ATOM   153  O  O   . GLY A 1 18  ? 10.072  16.334  -23.534 1.00 95.87 18  A 1 
ATOM   154  N  N   . SER A 1 19  ? 9.101   15.890  -21.554 1.00 96.97 19  A 1 
ATOM   155  C  CA  . SER A 1 19  ? 10.198  16.467  -20.783 1.00 96.85 19  A 1 
ATOM   156  C  C   . SER A 1 19  ? 11.305  15.434  -20.574 1.00 96.78 19  A 1 
ATOM   157  O  O   . SER A 1 19  ? 11.193  14.284  -21.010 1.00 96.15 19  A 1 
ATOM   158  C  CB  . SER A 1 19  ? 9.682   16.961  -19.433 1.00 96.52 19  A 1 
ATOM   159  O  OG  . SER A 1 19  ? 9.153   15.895  -18.669 1.00 94.60 19  A 1 
ATOM   160  N  N   . ASP A 1 20  ? 12.376  15.851  -19.912 1.00 96.51 20  A 1 
ATOM   161  C  CA  . ASP A 1 20  ? 13.528  15.000  -19.653 1.00 96.40 20  A 1 
ATOM   162  C  C   . ASP A 1 20  ? 13.363  14.194  -18.360 1.00 96.18 20  A 1 
ATOM   163  O  O   . ASP A 1 20  ? 13.261  14.775  -17.280 1.00 95.48 20  A 1 
ATOM   164  C  CB  . ASP A 1 20  ? 14.780  15.891  -19.553 1.00 96.23 20  A 1 
ATOM   165  C  CG  . ASP A 1 20  ? 16.075  15.098  -19.488 1.00 95.78 20  A 1 
ATOM   166  O  OD1 . ASP A 1 20  ? 16.029  13.861  -19.311 1.00 94.14 20  A 1 
ATOM   167  O  OD2 . ASP A 1 20  ? 17.145  15.722  -19.614 1.00 93.87 20  A 1 
ATOM   168  N  N   . PRO A 1 21  ? 13.341  12.858  -18.461 1.00 95.92 21  A 1 
ATOM   169  C  CA  . PRO A 1 21  ? 13.198  12.013  -17.271 1.00 94.91 21  A 1 
ATOM   170  C  C   . PRO A 1 21  ? 14.302  12.245  -16.246 1.00 94.32 21  A 1 
ATOM   171  O  O   . PRO A 1 21  ? 14.112  12.028  -15.049 1.00 92.53 21  A 1 
ATOM   172  C  CB  . PRO A 1 21  ? 13.242  10.594  -17.838 1.00 94.02 21  A 1 
ATOM   173  C  CG  . PRO A 1 21  ? 12.634  10.761  -19.198 1.00 93.15 21  A 1 
ATOM   174  C  CD  . PRO A 1 21  ? 13.278  12.043  -19.691 1.00 95.17 21  A 1 
ATOM   175  N  N   . LEU A 1 22  ? 15.473  12.699  -16.709 1.00 94.95 22  A 1 
ATOM   176  C  CA  . LEU A 1 22  ? 16.585  12.968  -15.813 1.00 94.11 22  A 1 
ATOM   177  C  C   . LEU A 1 22  ? 16.367  14.259  -15.036 1.00 93.68 22  A 1 
ATOM   178  O  O   . LEU A 1 22  ? 17.095  14.558  -14.089 1.00 91.76 22  A 1 
ATOM   179  C  CB  . LEU A 1 22  ? 17.901  13.047  -16.598 1.00 93.61 22  A 1 
ATOM   180  C  CG  . LEU A 1 22  ? 18.339  11.755  -17.294 1.00 90.55 22  A 1 
ATOM   181  C  CD1 . LEU A 1 22  ? 19.634  11.999  -18.068 1.00 86.25 22  A 1 
ATOM   182  C  CD2 . LEU A 1 22  ? 18.536  10.648  -16.263 1.00 85.42 22  A 1 
ATOM   183  N  N   . LYS A 1 23  ? 15.358  15.027  -15.434 1.00 94.18 23  A 1 
ATOM   184  C  CA  . LYS A 1 23  ? 15.012  16.268  -14.755 1.00 94.11 23  A 1 
ATOM   185  C  C   . LYS A 1 23  ? 13.625  16.143  -14.129 1.00 94.11 23  A 1 
ATOM   186  O  O   . LYS A 1 23  ? 12.805  17.065  -14.184 1.00 92.76 23  A 1 
ATOM   187  C  CB  . LYS A 1 23  ? 15.059  17.441  -15.738 1.00 94.25 23  A 1 
ATOM   188  C  CG  . LYS A 1 23  ? 16.459  17.702  -16.275 1.00 93.18 23  A 1 
ATOM   189  C  CD  . LYS A 1 23  ? 16.505  18.920  -17.188 1.00 88.44 23  A 1 
ATOM   190  C  CE  . LYS A 1 23  ? 17.923  19.167  -17.679 1.00 83.30 23  A 1 
ATOM   191  N  NZ  . LYS A 1 23  ? 18.011  20.350  -18.571 1.00 74.01 23  A 1 
ATOM   192  N  N   . LEU A 1 24  ? 13.373  14.967  -13.531 1.00 94.33 24  A 1 
ATOM   193  C  CA  . LEU A 1 24  ? 12.116  14.668  -12.841 1.00 93.84 24  A 1 
ATOM   194  C  C   . LEU A 1 24  ? 10.872  14.750  -13.726 1.00 94.46 24  A 1 
ATOM   195  O  O   . LEU A 1 24  ? 9.762   14.897  -13.233 1.00 93.09 24  A 1 
ATOM   196  C  CB  . LEU A 1 24  ? 11.945  15.587  -11.625 1.00 92.33 24  A 1 
ATOM   197  C  CG  . LEU A 1 24  ? 13.082  15.569  -10.599 1.00 89.79 24  A 1 
ATOM   198  C  CD1 . LEU A 1 24  ? 12.775  16.540  -9.465  1.00 86.03 24  A 1 
ATOM   199  C  CD2 . LEU A 1 24  ? 13.288  14.162  -10.063 1.00 84.89 24  A 1 
ATOM   200  N  N   . CYS A 1 25  ? 11.073  14.652  -15.045 1.00 95.13 25  A 1 
ATOM   201  C  CA  . CYS A 1 25  ? 9.960   14.721  -15.988 1.00 95.52 25  A 1 
ATOM   202  C  C   . CYS A 1 25  ? 9.191   16.037  -15.850 1.00 95.64 25  A 1 
ATOM   203  O  O   . CYS A 1 25  ? 7.961   16.068  -15.965 1.00 94.50 25  A 1 
ATOM   204  C  CB  . CYS A 1 25  ? 9.000   13.538  -15.776 1.00 95.52 25  A 1 
ATOM   205  S  SG  . CYS A 1 25  ? 9.696   11.907  -16.094 1.00 95.07 25  A 1 
ATOM   206  N  N   . ARG A 1 26  ? 9.926   17.115  -15.597 1.00 95.48 26  A 1 
ATOM   207  C  CA  . ARG A 1 26  ? 9.292   18.422  -15.427 1.00 94.83 26  A 1 
ATOM   208  C  C   . ARG A 1 26  ? 9.762   19.485  -16.415 1.00 94.67 26  A 1 
ATOM   209  O  O   . ARG A 1 26  ? 9.010   20.381  -16.768 1.00 92.10 26  A 1 
ATOM   210  C  CB  . ARG A 1 26  ? 9.526   18.929  -14.003 1.00 93.46 26  A 1 
ATOM   211  C  CG  . ARG A 1 26  ? 8.871   18.076  -12.937 1.00 91.92 26  A 1 
ATOM   212  C  CD  . ARG A 1 26  ? 9.162   18.618  -11.545 1.00 89.85 26  A 1 
ATOM   213  N  NE  . ARG A 1 26  ? 8.499   17.830  -10.513 1.00 87.75 26  A 1 
ATOM   214  C  CZ  . ARG A 1 26  ? 8.662   18.007  -9.217  1.00 86.20 26  A 1 
ATOM   215  N  NH1 . ARG A 1 26  ? 9.467   18.951  -8.764  1.00 82.14 26  A 1 
ATOM   216  N  NH2 . ARG A 1 26  ? 8.021   17.238  -8.352  1.00 80.20 26  A 1 
ATOM   217  N  N   . GLU A 1 27  ? 11.008  19.374  -16.857 1.00 94.91 27  A 1 
ATOM   218  C  CA  . GLU A 1 27  ? 11.556  20.363  -17.776 1.00 94.88 27  A 1 
ATOM   219  C  C   . GLU A 1 27  ? 12.492  19.730  -18.785 1.00 95.99 27  A 1 
ATOM   220  O  O   . GLU A 1 27  ? 12.756  18.526  -18.740 1.00 94.64 27  A 1 
ATOM   221  C  CB  . GLU A 1 27  ? 12.299  21.454  -16.985 1.00 92.04 27  A 1 
ATOM   222  C  CG  . GLU A 1 27  ? 13.343  20.902  -16.022 1.00 84.41 27  A 1 
ATOM   223  C  CD  . GLU A 1 27  ? 13.997  21.997  -15.191 1.00 82.71 27  A 1 
ATOM   224  O  OE1 . GLU A 1 27  ? 13.396  23.072  -15.023 1.00 75.92 27  A 1 
ATOM   225  O  OE2 . GLU A 1 27  ? 15.121  21.766  -14.687 1.00 75.97 27  A 1 
ATOM   226  N  N   . GLY A 1 28  ? 12.981  20.553  -19.720 1.00 94.46 28  A 1 
ATOM   227  C  CA  . GLY A 1 28  ? 13.866  20.054  -20.748 1.00 95.58 28  A 1 
ATOM   228  C  C   . GLY A 1 28  ? 13.106  19.264  -21.799 1.00 96.67 28  A 1 
ATOM   229  O  O   . GLY A 1 28  ? 11.879  19.184  -21.767 1.00 95.03 28  A 1 
ATOM   230  N  N   . LYS A 1 29  ? 13.848  18.679  -22.734 1.00 96.36 29  A 1 
ATOM   231  C  CA  . LYS A 1 29  ? 13.254  17.869  -23.788 1.00 96.51 29  A 1 
ATOM   232  C  C   . LYS A 1 29  ? 13.687  16.418  -23.616 1.00 96.41 29  A 1 
ATOM   233  O  O   . LYS A 1 29  ? 14.855  16.142  -23.338 1.00 93.54 29  A 1 
ATOM   234  C  CB  . LYS A 1 29  ? 13.689  18.383  -25.156 1.00 95.24 29  A 1 
ATOM   235  C  CG  . LYS A 1 29  ? 13.204  19.781  -25.480 1.00 85.27 29  A 1 
ATOM   236  C  CD  . LYS A 1 29  ? 13.652  20.217  -26.860 1.00 78.64 29  A 1 
ATOM   237  C  CE  . LYS A 1 29  ? 13.159  21.612  -27.188 1.00 68.74 29  A 1 
ATOM   238  N  NZ  . LYS A 1 29  ? 13.588  22.046  -28.545 1.00 59.56 29  A 1 
ATOM   239  N  N   . GLY A 1 30  ? 12.749  15.504  -23.784 1.00 96.17 30  A 1 
ATOM   240  C  CA  . GLY A 1 30  ? 13.060  14.099  -23.634 1.00 95.78 30  A 1 
ATOM   241  C  C   . GLY A 1 30  ? 11.906  13.202  -24.028 1.00 96.15 30  A 1 
ATOM   242  O  O   . GLY A 1 30  ? 11.017  13.614  -24.769 1.00 94.40 30  A 1 
ATOM   243  N  N   . ASN A 1 31  ? 11.927  11.970  -23.511 1.00 95.54 31  A 1 
ATOM   244  C  CA  . ASN A 1 31  ? 10.902  10.991  -23.850 1.00 94.74 31  A 1 
ATOM   245  C  C   . ASN A 1 31  ? 9.910   10.674  -22.740 1.00 95.32 31  A 1 
ATOM   246  O  O   . ASN A 1 31  ? 9.366   9.581   -22.690 1.00 93.48 31  A 1 
ATOM   247  C  CB  . ASN A 1 31  ? 11.572  9.698   -24.320 1.00 91.87 31  A 1 
ATOM   248  C  CG  . ASN A 1 31  ? 12.337  9.875   -25.608 1.00 86.35 31  A 1 
ATOM   249  O  OD1 . ASN A 1 31  ? 11.880  10.540  -26.536 1.00 76.01 31  A 1 
ATOM   250  N  ND2 . ASN A 1 31  ? 13.514  9.259   -25.693 1.00 78.80 31  A 1 
ATOM   251  N  N   . ALA A 1 32  ? 9.658   11.617  -21.842 1.00 95.74 32  A 1 
ATOM   252  C  CA  . ALA A 1 32  ? 8.695   11.405  -20.770 1.00 96.14 32  A 1 
ATOM   253  C  C   . ALA A 1 32  ? 7.348   11.123  -21.442 1.00 96.34 32  A 1 
ATOM   254  O  O   . ALA A 1 32  ? 6.844   11.948  -22.204 1.00 95.47 32  A 1 
ATOM   255  C  CB  . ALA A 1 32  ? 8.609   12.640  -19.887 1.00 96.02 32  A 1 
ATOM   256  N  N   . GLY A 1 33  ? 6.781   9.950   -21.167 1.00 96.07 33  A 1 
ATOM   257  C  CA  . GLY A 1 33  ? 5.537   9.542   -21.793 1.00 95.89 33  A 1 
ATOM   258  C  C   . GLY A 1 33  ? 4.267   10.210  -21.289 1.00 96.52 33  A 1 
ATOM   259  O  O   . GLY A 1 33  ? 4.258   10.839  -20.232 1.00 95.99 33  A 1 
ATOM   260  N  N   . LYS A 1 34  ? 3.207   10.050  -22.061 1.00 96.26 34  A 1 
ATOM   261  C  CA  . LYS A 1 34  ? 1.914   10.638  -21.718 1.00 96.47 34  A 1 
ATOM   262  C  C   . LYS A 1 34  ? 1.386   10.186  -20.358 1.00 96.91 34  A 1 
ATOM   263  O  O   . LYS A 1 34  ? 0.845   10.996  -19.600 1.00 96.54 34  A 1 
ATOM   264  C  CB  . LYS A 1 34  ? 0.871   10.301  -22.784 1.00 95.97 34  A 1 
ATOM   265  C  CG  . LYS A 1 34  ? -0.519  10.845  -22.494 1.00 92.86 34  A 1 
ATOM   266  C  CD  . LYS A 1 34  ? -1.501  10.510  -23.602 1.00 89.42 34  A 1 
ATOM   267  C  CE  . LYS A 1 34  ? -2.884  11.060  -23.288 1.00 83.61 34  A 1 
ATOM   268  N  NZ  . LYS A 1 34  ? -3.859  10.740  -24.372 1.00 75.73 34  A 1 
ATOM   269  N  N   . TYR A 1 35  ? 1.567   8.892   -20.051 1.00 97.24 35  A 1 
ATOM   270  C  CA  . TYR A 1 35  ? 1.058   8.339   -18.802 1.00 97.40 35  A 1 
ATOM   271  C  C   . TYR A 1 35  ? 2.110   8.111   -17.727 1.00 97.59 35  A 1 
ATOM   272  O  O   . TYR A 1 35  ? 1.822   7.504   -16.690 1.00 96.35 35  A 1 
ATOM   273  C  CB  . TYR A 1 35  ? 0.315   7.039   -19.090 1.00 97.48 35  A 1 
ATOM   274  C  CG  . TYR A 1 35  ? -0.913  7.234   -19.951 1.00 97.57 35  A 1 
ATOM   275  C  CD1 . TYR A 1 35  ? -2.074  7.780   -19.418 1.00 96.84 35  A 1 
ATOM   276  C  CD2 . TYR A 1 35  ? -0.904  6.896   -21.297 1.00 96.88 35  A 1 
ATOM   277  C  CE1 . TYR A 1 35  ? -3.208  7.989   -20.201 1.00 96.40 35  A 1 
ATOM   278  C  CE2 . TYR A 1 35  ? -2.030  7.100   -22.099 1.00 96.50 35  A 1 
ATOM   279  C  CZ  . TYR A 1 35  ? -3.173  7.646   -21.540 1.00 96.75 35  A 1 
ATOM   280  O  OH  . TYR A 1 35  ? -4.285  7.854   -22.320 1.00 95.76 35  A 1 
ATOM   281  N  N   . GLY A 1 36  ? 3.320   8.589   -17.958 1.00 97.12 36  A 1 
ATOM   282  C  CA  . GLY A 1 36  ? 4.358   8.439   -16.962 1.00 97.01 36  A 1 
ATOM   283  C  C   . GLY A 1 36  ? 5.692   7.950   -17.488 1.00 96.95 36  A 1 
ATOM   284  O  O   . GLY A 1 36  ? 5.865   7.739   -18.686 1.00 95.91 36  A 1 
ATOM   285  N  N   . ASP A 1 37  ? 6.630   7.776   -16.561 1.00 96.52 37  A 1 
ATOM   286  C  CA  . ASP A 1 37  ? 7.965   7.312   -16.874 1.00 96.47 37  A 1 
ATOM   287  C  C   . ASP A 1 37  ? 8.475   6.578   -15.641 1.00 96.23 37  A 1 
ATOM   288  O  O   . ASP A 1 37  ? 8.242   7.023   -14.520 1.00 95.31 37  A 1 
ATOM   289  C  CB  . ASP A 1 37  ? 8.884   8.501   -17.203 1.00 95.87 37  A 1 
ATOM   290  C  CG  . ASP A 1 37  ? 10.220  8.060   -17.753 1.00 95.08 37  A 1 
ATOM   291  O  OD1 . ASP A 1 37  ? 11.048  7.559   -16.963 1.00 92.24 37  A 1 
ATOM   292  O  OD2 . ASP A 1 37  ? 10.445  8.209   -18.965 1.00 91.64 37  A 1 
ATOM   293  N  N   . TYR A 1 38  ? 9.164   5.460   -15.853 1.00 95.59 38  A 1 
ATOM   294  C  CA  . TYR A 1 38  ? 9.649   4.667   -14.728 1.00 94.92 38  A 1 
ATOM   295  C  C   . TYR A 1 38  ? 10.700  5.362   -13.857 1.00 94.38 38  A 1 
ATOM   296  O  O   . TYR A 1 38  ? 11.092  4.823   -12.819 1.00 91.85 38  A 1 
ATOM   297  C  CB  . TYR A 1 38  ? 10.186  3.325   -15.238 1.00 94.48 38  A 1 
ATOM   298  C  CG  . TYR A 1 38  ? 9.102   2.415   -15.777 1.00 94.59 38  A 1 
ATOM   299  C  CD1 . TYR A 1 38  ? 8.046   2.003   -14.964 1.00 93.50 38  A 1 
ATOM   300  C  CD2 . TYR A 1 38  ? 9.120   1.975   -17.097 1.00 93.69 38  A 1 
ATOM   301  C  CE1 . TYR A 1 38  ? 7.038   1.173   -15.447 1.00 92.99 38  A 1 
ATOM   302  C  CE2 . TYR A 1 38  ? 8.116   1.144   -17.596 1.00 92.80 38  A 1 
ATOM   303  C  CZ  . TYR A 1 38  ? 7.079   0.750   -16.763 1.00 93.49 38  A 1 
ATOM   304  O  OH  . TYR A 1 38  ? 6.081   -0.071  -17.246 1.00 91.85 38  A 1 
ATOM   305  N  N   . SER A 1 39  ? 11.146  6.525   -14.277 1.00 94.52 39  A 1 
ATOM   306  C  CA  . SER A 1 39  ? 12.117  7.294   -13.504 1.00 94.16 39  A 1 
ATOM   307  C  C   . SER A 1 39  ? 11.471  8.480   -12.787 1.00 94.35 39  A 1 
ATOM   308  O  O   . SER A 1 39  ? 12.164  9.276   -12.154 1.00 91.88 39  A 1 
ATOM   309  C  CB  . SER A 1 39  ? 13.239  7.813   -14.411 1.00 92.79 39  A 1 
ATOM   310  O  OG  . SER A 1 39  ? 13.966  6.742   -14.981 1.00 85.94 39  A 1 
ATOM   311  N  N   . CYS A 1 40  ? 10.153  8.590   -12.885 1.00 95.86 40  A 1 
ATOM   312  C  CA  . CYS A 1 40  ? 9.439   9.713   -12.297 1.00 96.16 40  A 1 
ATOM   313  C  C   . CYS A 1 40  ? 8.193   9.302   -11.511 1.00 96.45 40  A 1 
ATOM   314  O  O   . CYS A 1 40  ? 7.705   8.179   -11.651 1.00 95.59 40  A 1 
ATOM   315  C  CB  . CYS A 1 40  ? 9.032   10.690  -13.400 1.00 95.95 40  A 1 
ATOM   316  S  SG  . CYS A 1 40  ? 10.402  11.348  -14.382 1.00 95.34 40  A 1 
ATOM   317  N  N   . ASP A 1 41  ? 7.680   10.213  -10.693 1.00 96.80 41  A 1 
ATOM   318  C  CA  . ASP A 1 41  ? 6.465   9.947   -9.941  1.00 97.00 41  A 1 
ATOM   319  C  C   . ASP A 1 41  ? 5.263   10.021  -10.893 1.00 97.26 41  A 1 
ATOM   320  O  O   . ASP A 1 41  ? 5.356   10.580  -11.985 1.00 96.47 41  A 1 
ATOM   321  C  CB  . ASP A 1 41  ? 6.294   10.941  -8.792  1.00 96.51 41  A 1 
ATOM   322  C  CG  . ASP A 1 41  ? 7.073   10.540  -7.550  1.00 95.77 41  A 1 
ATOM   323  O  OD1 . ASP A 1 41  ? 7.254   9.325   -7.324  1.00 93.48 41  A 1 
ATOM   324  O  OD2 . ASP A 1 41  ? 7.475   11.431  -6.791  1.00 93.11 41  A 1 
ATOM   325  N  N   . ALA A 1 42  ? 4.144   9.453   -10.460 1.00 97.41 42  A 1 
ATOM   326  C  CA  . ALA A 1 42  ? 2.932   9.384   -11.268 1.00 97.60 42  A 1 
ATOM   327  C  C   . ALA A 1 42  ? 2.351   10.739  -11.671 1.00 97.69 42  A 1 
ATOM   328  O  O   . ALA A 1 42  ? 2.483   11.728  -10.946 1.00 96.84 42  A 1 
ATOM   329  C  CB  . ALA A 1 42  ? 1.879   8.567   -10.533 1.00 97.32 42  A 1 
ATOM   330  N  N   . ASN A 1 43  ? 1.706   10.773  -12.835 1.00 97.62 43  A 1 
ATOM   331  C  CA  . ASN A 1 43  ? 1.084   11.997  -13.324 1.00 97.78 43  A 1 
ATOM   332  C  C   . ASN A 1 43  ? -0.440  11.913  -13.281 1.00 98.03 43  A 1 
ATOM   333  O  O   . ASN A 1 43  ? -1.012  10.850  -13.062 1.00 97.62 43  A 1 
ATOM   334  C  CB  . ASN A 1 43  ? 1.582   12.348  -14.740 1.00 96.89 43  A 1 
ATOM   335  C  CG  . ASN A 1 43  ? 1.062   11.399  -15.800 1.00 97.17 43  A 1 
ATOM   336  O  OD1 . ASN A 1 43  ? 0.462   10.369  -15.524 1.00 93.42 43  A 1 
ATOM   337  N  ND2 . ASN A 1 43  ? 1.295   11.762  -17.061 1.00 93.52 43  A 1 
ATOM   338  N  N   . MET A 1 44  ? -1.095  13.044  -13.494 1.00 98.12 44  A 1 
ATOM   339  C  CA  . MET A 1 44  ? -2.550  13.090  -13.440 1.00 98.14 44  A 1 
ATOM   340  C  C   . MET A 1 44  ? -3.245  12.309  -14.551 1.00 98.31 44  A 1 
ATOM   341  O  O   . MET A 1 44  ? -4.332  11.773  -14.346 1.00 98.19 44  A 1 
ATOM   342  C  CB  . MET A 1 44  ? -3.044  14.537  -13.438 1.00 97.59 44  A 1 
ATOM   343  C  CG  . MET A 1 44  ? -2.709  15.286  -12.158 1.00 93.56 44  A 1 
ATOM   344  S  SD  . MET A 1 44  ? -3.596  16.863  -12.006 1.00 90.06 44  A 1 
ATOM   345  C  CE  . MET A 1 44  ? -2.721  17.853  -13.220 1.00 80.94 44  A 1 
ATOM   346  N  N   . ALA A 1 45  ? -2.644  12.238  -15.724 1.00 98.14 45  A 1 
ATOM   347  C  CA  . ALA A 1 45  ? -3.241  11.499  -16.828 1.00 98.22 45  A 1 
ATOM   348  C  C   . ALA A 1 45  ? -3.409  10.031  -16.434 1.00 98.42 45  A 1 
ATOM   349  O  O   . ALA A 1 45  ? -4.436  9.410   -16.708 1.00 98.11 45  A 1 
ATOM   350  C  CB  . ALA A 1 45  ? -2.366  11.614  -18.079 1.00 97.90 45  A 1 
ATOM   351  N  N   . LEU A 1 46  ? -2.390  9.478   -15.785 1.00 98.41 46  A 1 
ATOM   352  C  CA  . LEU A 1 46  ? -2.444  8.097   -15.336 1.00 98.54 46  A 1 
ATOM   353  C  C   . LEU A 1 46  ? -3.546  7.915   -14.291 1.00 98.63 46  A 1 
ATOM   354  O  O   . LEU A 1 46  ? -4.322  6.963   -14.355 1.00 98.58 46  A 1 
ATOM   355  C  CB  . LEU A 1 46  ? -1.094  7.678   -14.731 1.00 98.48 46  A 1 
ATOM   356  C  CG  . LEU A 1 46  ? -1.055  6.262   -14.126 1.00 98.18 46  A 1 
ATOM   357  C  CD1 . LEU A 1 46  ? -1.154  5.227   -15.230 1.00 97.63 46  A 1 
ATOM   358  C  CD2 . LEU A 1 46  ? 0.236   6.087   -13.335 1.00 97.54 46  A 1 
ATOM   359  N  N   . LEU A 1 47  ? -3.616  8.838   -13.346 1.00 98.52 47  A 1 
ATOM   360  C  CA  . LEU A 1 47  ? -4.632  8.756   -12.295 1.00 98.53 47  A 1 
ATOM   361  C  C   . LEU A 1 47  ? -6.040  8.845   -12.860 1.00 98.68 47  A 1 
ATOM   362  O  O   . LEU A 1 47  ? -6.939  8.146   -12.401 1.00 98.38 47  A 1 
ATOM   363  C  CB  . LEU A 1 47  ? -4.418  9.850   -11.245 1.00 98.04 47  A 1 
ATOM   364  C  CG  . LEU A 1 47  ? -3.587  9.476   -10.011 1.00 92.98 47  A 1 
ATOM   365  C  CD1 . LEU A 1 47  ? -4.368  8.468   -9.185  1.00 87.62 47  A 1 
ATOM   366  C  CD2 . LEU A 1 47  ? -2.253  8.878   -10.438 1.00 88.42 47  A 1 
ATOM   367  N  N   . ASP A 1 48  ? -6.233  9.696   -13.867 1.00 98.56 48  A 1 
ATOM   368  C  CA  . ASP A 1 48  ? -7.552  9.819   -14.481 1.00 98.46 48  A 1 
ATOM   369  C  C   . ASP A 1 48  ? -7.951  8.487   -15.109 1.00 98.52 48  A 1 
ATOM   370  O  O   . ASP A 1 48  ? -9.101  8.061   -15.006 1.00 98.38 48  A 1 
ATOM   371  C  CB  . ASP A 1 48  ? -7.559  10.909  -15.561 1.00 98.10 48  A 1 
ATOM   372  C  CG  . ASP A 1 48  ? -7.501  12.307  -14.976 1.00 94.02 48  A 1 
ATOM   373  O  OD1 . ASP A 1 48  ? -7.891  12.501  -13.801 1.00 90.78 48  A 1 
ATOM   374  O  OD2 . ASP A 1 48  ? -7.073  13.234  -15.702 1.00 89.82 48  A 1 
ATOM   375  N  N   . SER A 1 49  ? -6.999  7.813   -15.748 1.00 98.46 49  A 1 
ATOM   376  C  CA  . SER A 1 49  ? -7.278  6.528   -16.381 1.00 98.47 49  A 1 
ATOM   377  C  C   . SER A 1 49  ? -7.574  5.465   -15.320 1.00 98.67 49  A 1 
ATOM   378  O  O   . SER A 1 49  ? -8.402  4.574   -15.533 1.00 98.45 49  A 1 
ATOM   379  C  CB  . SER A 1 49  ? -6.098  6.086   -17.260 1.00 97.88 49  A 1 
ATOM   380  O  OG  . SER A 1 49  ? -4.995  5.653   -16.483 1.00 91.49 49  A 1 
ATOM   381  N  N   . LEU A 1 50  ? -6.905  5.559   -14.176 1.00 98.69 50  A 1 
ATOM   382  C  CA  . LEU A 1 50  ? -7.112  4.595   -13.096 1.00 98.75 50  A 1 
ATOM   383  C  C   . LEU A 1 50  ? -8.505  4.742   -12.491 1.00 98.83 50  A 1 
ATOM   384  O  O   . LEU A 1 50  ? -9.183  3.748   -12.235 1.00 98.74 50  A 1 
ATOM   385  C  CB  . LEU A 1 50  ? -6.051  4.773   -12.007 1.00 98.72 50  A 1 
ATOM   386  C  CG  . LEU A 1 50  ? -6.212  3.879   -10.764 1.00 98.45 50  A 1 
ATOM   387  C  CD1 . LEU A 1 50  ? -6.200  2.412   -11.169 1.00 98.09 50  A 1 
ATOM   388  C  CD2 . LEU A 1 50  ? -5.075  4.170   -9.786  1.00 98.03 50  A 1 
ATOM   389  N  N   . VAL A 1 51  ? -8.923  5.972   -12.273 1.00 98.76 51  A 1 
ATOM   390  C  CA  . VAL A 1 51  ? -10.241 6.231   -11.711 1.00 98.77 51  A 1 
ATOM   391  C  C   . VAL A 1 51  ? -11.318 5.621   -12.610 1.00 98.76 51  A 1 
ATOM   392  O  O   . VAL A 1 51  ? -12.239 4.950   -12.130 1.00 98.65 51  A 1 
ATOM   393  C  CB  . VAL A 1 51  ? -10.504 7.745   -11.552 1.00 98.58 51  A 1 
ATOM   394  C  CG1 . VAL A 1 51  ? -11.954 8.000   -11.161 1.00 97.92 51  A 1 
ATOM   395  C  CG2 . VAL A 1 51  ? -9.569  8.317   -10.495 1.00 98.07 51  A 1 
ATOM   396  N  N   . LYS A 1 52  ? -11.194 5.838   -13.910 1.00 98.79 52  A 1 
ATOM   397  C  CA  . LYS A 1 52  ? -12.157 5.292   -14.857 1.00 98.64 52  A 1 
ATOM   398  C  C   . LYS A 1 52  ? -12.134 3.768   -14.834 1.00 98.66 52  A 1 
ATOM   399  O  O   . LYS A 1 52  ? -13.184 3.121   -14.854 1.00 98.44 52  A 1 
ATOM   400  C  CB  . LYS A 1 52  ? -11.861 5.791   -16.274 1.00 98.28 52  A 1 
ATOM   401  C  CG  . LYS A 1 52  ? -12.106 7.282   -16.483 1.00 92.62 52  A 1 
ATOM   402  C  CD  . LYS A 1 52  ? -11.888 7.670   -17.939 1.00 89.07 52  A 1 
ATOM   403  C  CE  . LYS A 1 52  ? -12.176 9.149   -18.174 1.00 78.90 52  A 1 
ATOM   404  N  NZ  . LYS A 1 52  ? -11.253 10.044  -17.433 1.00 70.77 52  A 1 
ATOM   405  N  N   . PHE A 1 53  ? -10.941 3.178   -14.786 1.00 98.75 53  A 1 
ATOM   406  C  CA  . PHE A 1 53  ? -10.806 1.728   -14.766 1.00 98.74 53  A 1 
ATOM   407  C  C   . PHE A 1 53  ? -11.476 1.114   -13.547 1.00 98.79 53  A 1 
ATOM   408  O  O   . PHE A 1 53  ? -12.212 0.137   -13.651 1.00 98.63 53  A 1 
ATOM   409  C  CB  . PHE A 1 53  ? -9.330  1.318   -14.795 1.00 98.71 53  A 1 
ATOM   410  C  CG  . PHE A 1 53  ? -9.107  -0.169  -14.740 1.00 98.65 53  A 1 
ATOM   411  C  CD1 . PHE A 1 53  ? -9.344  -0.958  -15.864 1.00 98.32 53  A 1 
ATOM   412  C  CD2 . PHE A 1 53  ? -8.699  -0.785  -13.565 1.00 98.34 53  A 1 
ATOM   413  C  CE1 . PHE A 1 53  ? -9.183  -2.331  -15.817 1.00 97.93 53  A 1 
ATOM   414  C  CE2 . PHE A 1 53  ? -8.532  -2.167  -13.508 1.00 97.92 53  A 1 
ATOM   415  C  CZ  . PHE A 1 53  ? -8.772  -2.943  -14.633 1.00 97.96 53  A 1 
ATOM   416  N  N   . ILE A 1 54  ? -11.202 1.687   -12.374 1.00 98.82 54  A 1 
ATOM   417  C  CA  . ILE A 1 54  ? -11.784 1.171   -11.144 1.00 98.82 54  A 1 
ATOM   418  C  C   . ILE A 1 54  ? -13.310 1.247   -11.180 1.00 98.73 54  A 1 
ATOM   419  O  O   . ILE A 1 54  ? -13.994 0.281   -10.847 1.00 98.56 54  A 1 
ATOM   420  C  CB  . ILE A 1 54  ? -11.246 1.941   -9.920  1.00 98.83 54  A 1 
ATOM   421  C  CG1 . ILE A 1 54  ? -9.760  1.628   -9.726  1.00 98.63 54  A 1 
ATOM   422  C  CG2 . ILE A 1 54  ? -12.034 1.561   -8.658  1.00 98.65 54  A 1 
ATOM   423  C  CD1 . ILE A 1 54  ? -9.093  2.422   -8.614  1.00 98.25 54  A 1 
ATOM   424  N  N   . LYS A 1 55  ? -13.839 2.385   -11.591 1.00 98.61 55  A 1 
ATOM   425  C  CA  . LYS A 1 55  ? -15.288 2.554   -11.662 1.00 98.39 55  A 1 
ATOM   426  C  C   . LYS A 1 55  ? -15.943 1.546   -12.597 1.00 98.15 55  A 1 
ATOM   427  O  O   . LYS A 1 55  ? -16.986 0.978   -12.285 1.00 97.39 55  A 1 
ATOM   428  C  CB  . LYS A 1 55  ? -15.648 3.971   -12.108 1.00 97.89 55  A 1 
ATOM   429  C  CG  . LYS A 1 55  ? -15.424 5.042   -11.060 1.00 96.15 55  A 1 
ATOM   430  C  CD  . LYS A 1 55  ? -15.937 6.382   -11.552 1.00 93.64 55  A 1 
ATOM   431  C  CE  . LYS A 1 55  ? -15.877 7.436   -10.471 1.00 89.68 55  A 1 
ATOM   432  N  NZ  . LYS A 1 55  ? -16.452 8.736   -10.934 1.00 86.32 55  A 1 
ATOM   433  N  N   . ARG A 1 56  ? -15.322 1.313   -13.755 1.00 98.46 56  A 1 
ATOM   434  C  CA  . ARG A 1 56  ? -15.864 0.388   -14.739 1.00 98.17 56  A 1 
ATOM   435  C  C   . ARG A 1 56  ? -15.769 -1.071  -14.309 1.00 98.12 56  A 1 
ATOM   436  O  O   . ARG A 1 56  ? -16.461 -1.935  -14.846 1.00 97.33 56  A 1 
ATOM   437  C  CB  . ARG A 1 56  ? -15.138 0.557   -16.080 1.00 97.50 56  A 1 
ATOM   438  C  CG  . ARG A 1 56  ? -15.390 1.899   -16.725 1.00 87.45 56  A 1 
ATOM   439  C  CD  . ARG A 1 56  ? -14.486 2.112   -17.924 1.00 86.33 56  A 1 
ATOM   440  N  NE  . ARG A 1 56  ? -14.681 3.428   -18.531 1.00 77.67 56  A 1 
ATOM   441  C  CZ  . ARG A 1 56  ? -13.895 3.947   -19.466 1.00 72.21 56  A 1 
ATOM   442  N  NH1 . ARG A 1 56  ? -12.854 3.269   -19.916 1.00 65.00 56  A 1 
ATOM   443  N  NH2 . ARG A 1 56  ? -14.151 5.156   -19.949 1.00 65.35 56  A 1 
ATOM   444  N  N   . ASN A 1 57  ? -14.911 -1.347  -13.331 1.00 98.44 57  A 1 
ATOM   445  C  CA  . ASN A 1 57  ? -14.713 -2.710  -12.864 1.00 98.38 57  A 1 
ATOM   446  C  C   . ASN A 1 57  ? -15.152 -2.924  -11.422 1.00 98.21 57  A 1 
ATOM   447  O  O   . ASN A 1 57  ? -14.634 -3.803  -10.724 1.00 97.45 57  A 1 
ATOM   448  C  CB  . ASN A 1 57  ? -13.245 -3.104  -13.047 1.00 98.26 57  A 1 
ATOM   449  C  CG  . ASN A 1 57  ? -12.873 -3.283  -14.502 1.00 97.59 57  A 1 
ATOM   450  O  OD1 . ASN A 1 57  ? -13.107 -4.341  -15.087 1.00 90.31 57  A 1 
ATOM   451  N  ND2 . ASN A 1 57  ? -12.324 -2.243  -15.098 1.00 90.31 57  A 1 
ATOM   452  N  N   . THR A 1 58  ? -16.111 -2.132  -10.980 1.00 98.29 58  A 1 
ATOM   453  C  CA  . THR A 1 58  ? -16.631 -2.243  -9.622  1.00 98.16 58  A 1 
ATOM   454  C  C   . THR A 1 58  ? -18.109 -2.624  -9.621  1.00 97.65 58  A 1 
ATOM   455  O  O   . THR A 1 58  ? -18.939 -1.926  -10.191 1.00 96.02 58  A 1 
ATOM   456  C  CB  . THR A 1 58  ? -16.449 -0.919  -8.856  1.00 97.86 58  A 1 
ATOM   457  O  OG1 . THR A 1 58  ? -15.061 -0.629  -8.726  1.00 95.12 58  A 1 
ATOM   458  C  CG2 . THR A 1 58  ? -17.067 -1.024  -7.470  1.00 96.10 58  A 1 
ATOM   459  N  N   . ASP A 1 59  ? -18.408 -3.742  -8.966  1.00 96.85 59  A 1 
ATOM   460  C  CA  . ASP A 1 59  ? -19.777 -4.223  -8.839  1.00 95.81 59  A 1 
ATOM   461  C  C   . ASP A 1 59  ? -20.436 -3.479  -7.670  1.00 95.90 59  A 1 
ATOM   462  O  O   . ASP A 1 59  ? -19.758 -2.815  -6.887  1.00 92.97 59  A 1 
ATOM   463  C  CB  . ASP A 1 59  ? -19.761 -5.728  -8.554  1.00 93.15 59  A 1 
ATOM   464  C  CG  . ASP A 1 59  ? -21.150 -6.306  -8.395  1.00 84.37 59  A 1 
ATOM   465  O  OD1 . ASP A 1 59  ? -21.874 -6.410  -9.408  1.00 79.31 59  A 1 
ATOM   466  O  OD2 . ASP A 1 59  ? -21.520 -6.657  -7.261  1.00 78.90 59  A 1 
ATOM   467  N  N   . VAL A 1 60  ? -21.758 -3.601  -7.555  1.00 95.00 60  A 1 
ATOM   468  C  CA  . VAL A 1 60  ? -22.472 -2.933  -6.473  1.00 94.43 60  A 1 
ATOM   469  C  C   . VAL A 1 60  ? -21.931 -3.359  -5.105  1.00 94.93 60  A 1 
ATOM   470  O  O   . VAL A 1 60  ? -21.909 -2.572  -4.167  1.00 92.87 60  A 1 
ATOM   471  C  CB  . VAL A 1 60  ? -23.994 -3.227  -6.558  1.00 92.61 60  A 1 
ATOM   472  C  CG1 . VAL A 1 60  ? -24.257 -4.711  -6.422  1.00 82.96 60  A 1 
ATOM   473  C  CG2 . VAL A 1 60  ? -24.730 -2.443  -5.487  1.00 83.47 60  A 1 
ATOM   474  N  N   . ASN A 1 61  ? -21.473 -4.613  -5.006  1.00 95.79 61  A 1 
ATOM   475  C  CA  . ASN A 1 61  ? -20.896 -5.104  -3.756  1.00 95.98 61  A 1 
ATOM   476  C  C   . ASN A 1 61  ? -19.375 -4.971  -3.733  1.00 96.76 61  A 1 
ATOM   477  O  O   . ASN A 1 61  ? -18.695 -5.620  -2.939  1.00 94.64 61  A 1 
ATOM   478  C  CB  . ASN A 1 61  ? -21.280 -6.574  -3.529  1.00 93.33 61  A 1 
ATOM   479  C  CG  . ASN A 1 61  ? -22.750 -6.740  -3.199  1.00 86.72 61  A 1 
ATOM   480  O  OD1 . ASN A 1 61  ? -23.316 -5.963  -2.436  1.00 76.83 61  A 1 
ATOM   481  N  ND2 . ASN A 1 61  ? -23.368 -7.756  -3.769  1.00 76.26 61  A 1 
ATOM   482  N  N   . GLY A 1 62  ? -18.843 -4.119  -4.614  1.00 97.01 62  A 1 
ATOM   483  C  CA  . GLY A 1 62  ? -17.407 -3.910  -4.676  1.00 97.63 62  A 1 
ATOM   484  C  C   . GLY A 1 62  ? -17.006 -2.462  -4.468  1.00 98.28 62  A 1 
ATOM   485  O  O   . GLY A 1 62  ? -15.859 -2.096  -4.700  1.00 97.65 62  A 1 
ATOM   486  N  N   . LYS A 1 63  ? -17.965 -1.636  -4.047  1.00 98.13 63  A 1 
ATOM   487  C  CA  . LYS A 1 63  ? -17.693 -0.225  -3.806  1.00 98.14 63  A 1 
ATOM   488  C  C   . LYS A 1 63  ? -17.041 -0.034  -2.442  1.00 98.30 63  A 1 
ATOM   489  O  O   . LYS A 1 63  ? -17.590 0.604   -1.538  1.00 97.91 63  A 1 
ATOM   490  C  CB  . LYS A 1 63  ? -18.987 0.588   -3.900  1.00 97.85 63  A 1 
ATOM   491  C  CG  . LYS A 1 63  ? -19.587 0.597   -5.295  1.00 96.63 63  A 1 
ATOM   492  C  CD  . LYS A 1 63  ? -20.813 1.485   -5.374  1.00 94.04 63  A 1 
ATOM   493  C  CE  . LYS A 1 63  ? -21.363 1.513   -6.788  1.00 89.26 63  A 1 
ATOM   494  N  NZ  . LYS A 1 63  ? -22.559 2.400   -6.900  1.00 81.94 63  A 1 
ATOM   495  N  N   . VAL A 1 64  ? -15.844 -0.624  -2.312  1.00 98.68 64  A 1 
ATOM   496  C  CA  . VAL A 1 64  ? -15.076 -0.580  -1.081  1.00 98.73 64  A 1 
ATOM   497  C  C   . VAL A 1 64  ? -13.622 -0.345  -1.463  1.00 98.83 64  A 1 
ATOM   498  O  O   . VAL A 1 64  ? -13.119 -0.938  -2.410  1.00 98.77 64  A 1 
ATOM   499  C  CB  . VAL A 1 64  ? -15.185 -1.908  -0.303  1.00 98.60 64  A 1 
ATOM   500  C  CG1 . VAL A 1 64  ? -14.436 -1.810  1.012   1.00 97.97 64  A 1 
ATOM   501  C  CG2 . VAL A 1 64  ? -16.648 -2.256  -0.053  1.00 97.98 64  A 1 
ATOM   502  N  N   . MET A 1 65  ? -12.946 0.529   -0.722  1.00 98.83 65  A 1 
ATOM   503  C  CA  . MET A 1 65  ? -11.558 0.838   -1.030  1.00 98.98 65  A 1 
ATOM   504  C  C   . MET A 1 65  ? -10.729 1.199   0.187   1.00 98.91 65  A 1 
ATOM   505  O  O   . MET A 1 65  ? -11.134 2.028   1.001   1.00 98.83 65  A 1 
ATOM   506  C  CB  . MET A 1 65  ? -11.480 1.978   -2.036  1.00 98.77 65  A 1 
ATOM   507  C  CG  . MET A 1 65  ? -10.067 2.440   -2.374  1.00 98.09 65  A 1 
ATOM   508  S  SD  . MET A 1 65  ? -10.034 3.804   -3.544  1.00 97.88 65  A 1 
ATOM   509  C  CE  . MET A 1 65  ? -10.510 2.957   -5.042  1.00 94.63 65  A 1 
ATOM   510  N  N   . VAL A 1 66  ? -9.569  0.564   0.290   1.00 98.95 66  A 1 
ATOM   511  C  CA  . VAL A 1 66  ? -8.618  0.897   1.340   1.00 98.91 66  A 1 
ATOM   512  C  C   . VAL A 1 66  ? -7.586  1.789   0.649   1.00 98.92 66  A 1 
ATOM   513  O  O   . VAL A 1 66  ? -7.004  1.407   -0.362  1.00 98.78 66  A 1 
ATOM   514  C  CB  . VAL A 1 66  ? -7.905  -0.352  1.901   1.00 98.68 66  A 1 
ATOM   515  C  CG1 . VAL A 1 66  ? -6.762  0.074   2.818   1.00 95.67 66  A 1 
ATOM   516  C  CG2 . VAL A 1 66  ? -8.900  -1.208  2.667   1.00 95.71 66  A 1 
ATOM   517  N  N   . TYR A 1 67  ? -7.388  2.983   1.192   1.00 98.99 67  A 1 
ATOM   518  C  CA  . TYR A 1 67  ? -6.408  3.917   0.648   1.00 98.85 67  A 1 
ATOM   519  C  C   . TYR A 1 67  ? -5.235  3.942   1.621   1.00 98.85 67  A 1 
ATOM   520  O  O   . TYR A 1 67  ? -5.356  4.440   2.742   1.00 98.61 67  A 1 
ATOM   521  C  CB  . TYR A 1 67  ? -7.034  5.310   0.512   1.00 98.76 67  A 1 
ATOM   522  C  CG  . TYR A 1 67  ? -6.024  6.393   0.179   1.00 98.55 67  A 1 
ATOM   523  C  CD1 . TYR A 1 67  ? -5.328  6.374   -1.024  1.00 97.88 67  A 1 
ATOM   524  C  CD2 . TYR A 1 67  ? -5.741  7.389   1.100   1.00 97.81 67  A 1 
ATOM   525  C  CE1 . TYR A 1 67  ? -4.369  7.334   -1.309  1.00 96.97 67  A 1 
ATOM   526  C  CE2 . TYR A 1 67  ? -4.783  8.361   0.824   1.00 97.02 67  A 1 
ATOM   527  C  CZ  . TYR A 1 67  ? -4.098  8.325   -0.376  1.00 97.11 67  A 1 
ATOM   528  O  OH  . TYR A 1 67  ? -3.141  9.271   -0.644  1.00 95.50 67  A 1 
ATOM   529  N  N   . ASN A 1 68  ? -4.102  3.373   1.197   1.00 98.66 68  A 1 
ATOM   530  C  CA  . ASN A 1 68  ? -2.933  3.216   2.064   1.00 98.59 68  A 1 
ATOM   531  C  C   . ASN A 1 68  ? -1.957  4.389   2.180   1.00 98.57 68  A 1 
ATOM   532  O  O   . ASN A 1 68  ? -0.866  4.228   2.730   1.00 97.16 68  A 1 
ATOM   533  C  CB  . ASN A 1 68  ? -2.164  1.949   1.690   1.00 97.91 68  A 1 
ATOM   534  C  CG  . ASN A 1 68  ? -2.853  0.688   2.154   1.00 97.71 68  A 1 
ATOM   535  O  OD1 . ASN A 1 68  ? -3.681  0.120   1.436   1.00 89.74 68  A 1 
ATOM   536  N  ND2 . ASN A 1 68  ? -2.518  0.232   3.346   1.00 90.09 68  A 1 
ATOM   537  N  N   . GLY A 1 69  ? -2.335  5.556   1.689   1.00 98.55 69  A 1 
ATOM   538  C  CA  . GLY A 1 69  ? -1.494  6.727   1.872   1.00 98.44 69  A 1 
ATOM   539  C  C   . GLY A 1 69  ? -0.379  6.998   0.875   1.00 98.40 69  A 1 
ATOM   540  O  O   . GLY A 1 69  ? -0.285  6.352   -0.170  1.00 97.53 69  A 1 
ATOM   541  N  N   . ASP A 1 70  ? 0.475   7.984   1.222   1.00 98.10 70  A 1 
ATOM   542  C  CA  . ASP A 1 70  ? 1.592   8.441   0.407   1.00 98.07 70  A 1 
ATOM   543  C  C   . ASP A 1 70  ? 1.184   9.085   -0.922  1.00 97.93 70  A 1 
ATOM   544  O  O   . ASP A 1 70  ? 1.570   8.633   -2.001  1.00 95.52 70  A 1 
ATOM   545  C  CB  . ASP A 1 70  ? 2.612   7.319   0.189   1.00 97.66 70  A 1 
ATOM   546  C  CG  . ASP A 1 70  ? 3.821   7.463   1.102   1.00 97.13 70  A 1 
ATOM   547  O  OD1 . ASP A 1 70  ? 3.781   8.302   2.032   1.00 94.83 70  A 1 
ATOM   548  O  OD2 . ASP A 1 70  ? 4.831   6.751   0.888   1.00 95.05 70  A 1 
ATOM   549  N  N   . ILE A 1 71  ? 0.434   10.168  -0.815  1.00 97.98 71  A 1 
ATOM   550  C  CA  . ILE A 1 71  ? 0.042   10.942  -1.980  1.00 97.81 71  A 1 
ATOM   551  C  C   . ILE A 1 71  ? 1.170   11.907  -2.355  1.00 97.71 71  A 1 
ATOM   552  O  O   . ILE A 1 71  ? 1.370   12.224  -3.524  1.00 96.93 71  A 1 
ATOM   553  C  CB  . ILE A 1 71  ? -1.250  11.759  -1.709  1.00 97.31 71  A 1 
ATOM   554  C  CG1 . ILE A 1 71  ? -1.651  12.573  -2.938  1.00 95.91 71  A 1 
ATOM   555  C  CG2 . ILE A 1 71  ? -1.050  12.710  -0.526  1.00 95.90 71  A 1 
ATOM   556  C  CD1 . ILE A 1 71  ? -2.067  11.725  -4.127  1.00 94.67 71  A 1 
ATOM   557  N  N   . VAL A 1 72  ? 1.924   12.363  -1.352  1.00 96.54 72  A 1 
ATOM   558  C  CA  . VAL A 1 72  ? 3.003   13.320  -1.578  1.00 96.25 72  A 1 
ATOM   559  C  C   . VAL A 1 72  ? 4.137   12.745  -2.426  1.00 96.29 72  A 1 
ATOM   560  O  O   . VAL A 1 72  ? 4.617   11.642  -2.179  1.00 94.97 72  A 1 
ATOM   561  C  CB  . VAL A 1 72  ? 3.585   13.824  -0.240  1.00 95.21 72  A 1 
ATOM   562  C  CG1 . VAL A 1 72  ? 4.721   14.812  -0.487  1.00 92.29 72  A 1 
ATOM   563  C  CG2 . VAL A 1 72  ? 2.490   14.482  0.592   1.00 92.85 72  A 1 
ATOM   564  N  N   . SER A 1 73  ? 4.559   13.517  -3.426  1.00 94.87 73  A 1 
ATOM   565  C  CA  . SER A 1 73  ? 5.640   13.107  -4.309  1.00 93.67 73  A 1 
ATOM   566  C  C   . SER A 1 73  ? 6.918   12.877  -3.496  1.00 92.12 73  A 1 
ATOM   567  O  O   . SER A 1 73  ? 7.250   13.675  -2.622  1.00 86.31 73  A 1 
ATOM   568  C  CB  . SER A 1 73  ? 5.890   14.172  -5.372  1.00 91.66 73  A 1 
ATOM   569  O  OG  . SER A 1 73  ? 6.974   13.825  -6.222  1.00 84.48 73  A 1 
ATOM   570  N  N   . ARG A 1 74  ? 7.623   11.780  -3.778  1.00 89.23 74  A 1 
ATOM   571  C  CA  . ARG A 1 74  ? 8.833   11.415  -3.047  1.00 84.83 74  A 1 
ATOM   572  C  C   . ARG A 1 74  ? 10.034  12.306  -3.320  1.00 83.07 74  A 1 
ATOM   573  O  O   . ARG A 1 74  ? 10.884  12.492  -2.453  1.00 77.26 74  A 1 
ATOM   574  C  CB  . ARG A 1 74  ? 9.203   9.968   -3.347  1.00 81.85 74  A 1 
ATOM   575  C  CG  . ARG A 1 74  ? 8.178   8.953   -2.891  1.00 77.19 74  A 1 
ATOM   576  C  CD  . ARG A 1 74  ? 8.541   7.530   -3.268  1.00 75.07 74  A 1 
ATOM   577  N  NE  . ARG A 1 74  ? 9.799   7.080   -2.674  1.00 74.37 74  A 1 
ATOM   578  C  CZ  . ARG A 1 74  ? 10.963  7.060   -3.297  1.00 72.53 74  A 1 
ATOM   579  N  NH1 . ARG A 1 74  ? 11.054  7.487   -4.552  1.00 66.03 74  A 1 
ATOM   580  N  NH2 . ARG A 1 74  ? 12.047  6.631   -2.676  1.00 65.67 74  A 1 
ATOM   581  N  N   . ALA A 1 75  ? 10.111  12.830  -4.523  1.00 81.15 75  A 1 
ATOM   582  C  CA  . ALA A 1 75  ? 11.244  13.660  -4.907  1.00 77.05 75  A 1 
ATOM   583  C  C   . ALA A 1 75  ? 10.760  14.976  -5.496  1.00 78.72 75  A 1 
ATOM   584  O  O   . ALA A 1 75  ? 10.452  15.057  -6.686  1.00 73.56 75  A 1 
ATOM   585  C  CB  . ALA A 1 75  ? 12.117  12.911  -5.905  1.00 71.19 75  A 1 
ATOM   586  N  N   . ILE A 1 76  ? 10.702  15.990  -4.650  1.00 78.81 76  A 1 
ATOM   587  C  CA  . ILE A 1 76  ? 10.261  17.291  -5.110  1.00 75.96 76  A 1 
ATOM   588  C  C   . ILE A 1 76  ? 11.032  18.426  -4.436  1.00 76.86 76  A 1 
ATOM   589  O  O   . ILE A 1 76  ? 11.100  18.502  -3.208  1.00 72.05 76  A 1 
ATOM   590  C  CB  . ILE A 1 76  ? 8.745   17.479  -4.866  1.00 71.76 76  A 1 
ATOM   591  C  CG1 . ILE A 1 76  ? 8.313   18.856  -5.382  1.00 66.74 76  A 1 
ATOM   592  C  CG2 . ILE A 1 76  ? 8.418   17.327  -3.374  1.00 65.61 76  A 1 
ATOM   593  C  CD1 . ILE A 1 76  ? 6.822   19.063  -5.396  1.00 62.12 76  A 1 
ATOM   594  N  N   . PRO A 1 77  ? 11.621  19.313  -5.233  1.00 77.15 77  A 1 
ATOM   595  C  CA  . PRO A 1 77  ? 12.357  20.448  -4.678  1.00 74.87 77  A 1 
ATOM   596  C  C   . PRO A 1 77  ? 11.381  21.379  -3.963  1.00 77.38 77  A 1 
ATOM   597  O  O   . PRO A 1 77  ? 10.221  21.490  -4.358  1.00 71.23 77  A 1 
ATOM   598  C  CB  . PRO A 1 77  ? 12.961  21.110  -5.911  1.00 68.74 77  A 1 
ATOM   599  C  CG  . PRO A 1 77  ? 13.118  19.970  -6.875  1.00 66.76 77  A 1 
ATOM   600  C  CD  . PRO A 1 77  ? 11.837  19.200  -6.683  1.00 70.91 77  A 1 
ATOM   601  N  N   . LYS A 1 78  ? 11.857  22.040  -2.910  1.00 78.52 78  A 1 
ATOM   602  C  CA  . LYS A 1 78  ? 11.044  22.991  -2.161  1.00 77.34 78  A 1 
ATOM   603  C  C   . LYS A 1 78  ? 9.826   22.350  -1.485  1.00 80.62 78  A 1 
ATOM   604  O  O   . LYS A 1 78  ? 8.779   22.988  -1.323  1.00 75.73 78  A 1 
ATOM   605  C  CB  . LYS A 1 78  ? 10.601  24.142  -3.062  1.00 71.55 78  A 1 
ATOM   606  C  CG  . LYS A 1 78  ? 11.767  24.895  -3.682  1.00 64.18 78  A 1 
ATOM   607  C  CD  . LYS A 1 78  ? 11.304  26.073  -4.520  1.00 58.45 78  A 1 
ATOM   608  C  CE  . LYS A 1 78  ? 12.491  26.803  -5.122  1.00 51.31 78  A 1 
ATOM   609  N  NZ  . LYS A 1 78  ? 12.077  27.969  -5.952  1.00 44.30 78  A 1 
ATOM   610  N  N   . TYR A 1 79  ? 9.971   21.090  -1.099  1.00 85.34 79  A 1 
ATOM   611  C  CA  . TYR A 1 79  ? 8.941   20.367  -0.354  1.00 86.19 79  A 1 
ATOM   612  C  C   . TYR A 1 79  ? 8.721   21.136  0.952   1.00 87.95 79  A 1 
ATOM   613  O  O   . TYR A 1 79  ? 9.674   21.438  1.670   1.00 86.18 79  A 1 
ATOM   614  C  CB  . TYR A 1 79  ? 9.447   18.946  -0.083  1.00 83.86 79  A 1 
ATOM   615  C  CG  . TYR A 1 79  ? 8.770   18.182  1.027   1.00 82.17 79  A 1 
ATOM   616  C  CD1 . TYR A 1 79  ? 7.466   17.713  0.897   1.00 79.35 79  A 1 
ATOM   617  C  CD2 . TYR A 1 79  ? 9.468   17.893  2.200   1.00 79.87 79  A 1 
ATOM   618  C  CE1 . TYR A 1 79  ? 6.869   16.971  1.915   1.00 75.43 79  A 1 
ATOM   619  C  CE2 . TYR A 1 79  ? 8.884   17.157  3.217   1.00 75.98 79  A 1 
ATOM   620  C  CZ  . TYR A 1 79  ? 7.583   16.693  3.071   1.00 76.03 79  A 1 
ATOM   621  O  OH  . TYR A 1 79  ? 7.009   15.958  4.077   1.00 71.08 79  A 1 
ATOM   622  N  N   . ASN A 1 80  ? 7.463   21.467  1.255   1.00 91.78 80  A 1 
ATOM   623  C  CA  . ASN A 1 80  ? 7.168   22.220  2.465   1.00 92.27 80  A 1 
ATOM   624  C  C   . ASN A 1 80  ? 5.776   21.911  3.031   1.00 93.15 80  A 1 
ATOM   625  O  O   . ASN A 1 80  ? 5.044   21.078  2.498   1.00 92.94 80  A 1 
ATOM   626  C  CB  . ASN A 1 80  ? 7.294   23.724  2.193   1.00 90.98 80  A 1 
ATOM   627  C  CG  . ASN A 1 80  ? 6.394   24.199  1.069   1.00 89.99 80  A 1 
ATOM   628  O  OD1 . ASN A 1 80  ? 5.256   23.768  0.937   1.00 85.49 80  A 1 
ATOM   629  N  ND2 . ASN A 1 80  ? 6.897   25.122  0.258   1.00 84.81 80  A 1 
ATOM   630  N  N   . LEU A 1 81  ? 5.443   22.586  4.129   1.00 93.01 81  A 1 
ATOM   631  C  CA  . LEU A 1 81  ? 4.163   22.379  4.809   1.00 93.48 81  A 1 
ATOM   632  C  C   . LEU A 1 81  ? 2.949   22.598  3.905   1.00 94.40 81  A 1 
ATOM   633  O  O   . LEU A 1 81  ? 2.047   21.756  3.866   1.00 94.21 81  A 1 
ATOM   634  C  CB  . LEU A 1 81  ? 4.071   23.311  6.018   1.00 92.14 81  A 1 
ATOM   635  C  CG  . LEU A 1 81  ? 2.796   23.225  6.852   1.00 88.49 81  A 1 
ATOM   636  C  CD1 . LEU A 1 81  ? 2.696   21.848  7.492   1.00 83.34 81  A 1 
ATOM   637  C  CD2 . LEU A 1 81  ? 2.811   24.306  7.927   1.00 82.80 81  A 1 
ATOM   638  N  N   . ASP A 1 82  ? 2.924   23.708  3.190   1.00 94.62 82  A 1 
ATOM   639  C  CA  . ASP A 1 82  ? 1.793   24.008  2.326   1.00 94.93 82  A 1 
ATOM   640  C  C   . ASP A 1 82  ? 1.622   22.979  1.216   1.00 95.70 82  A 1 
ATOM   641  O  O   . ASP A 1 82  ? 0.502   22.629  0.846   1.00 95.37 82  A 1 
ATOM   642  C  CB  . ASP A 1 82  ? 1.934   25.409  1.715   1.00 94.23 82  A 1 
ATOM   643  C  CG  . ASP A 1 82  ? 1.744   26.513  2.741   1.00 86.45 82  A 1 
ATOM   644  O  OD1 . ASP A 1 82  ? 1.052   26.281  3.750   1.00 81.50 82  A 1 
ATOM   645  O  OD2 . ASP A 1 82  ? 2.279   27.617  2.527   1.00 80.16 82  A 1 
ATOM   646  N  N   . TYR A 1 83  ? 2.735   22.482  0.696   1.00 95.34 83  A 1 
ATOM   647  C  CA  . TYR A 1 83  ? 2.693   21.480  -0.366  1.00 95.43 83  A 1 
ATOM   648  C  C   . TYR A 1 83  ? 2.040   20.195  0.154   1.00 96.18 83  A 1 
ATOM   649  O  O   . TYR A 1 83  ? 1.226   19.576  -0.537  1.00 95.77 83  A 1 
ATOM   650  C  CB  . TYR A 1 83  ? 4.101   21.175  -0.870  1.00 94.65 83  A 1 
ATOM   651  C  CG  . TYR A 1 83  ? 4.125   20.182  -2.013  1.00 92.86 83  A 1 
ATOM   652  C  CD1 . TYR A 1 83  ? 3.857   20.591  -3.321  1.00 90.34 83  A 1 
ATOM   653  C  CD2 . TYR A 1 83  ? 4.381   18.834  -1.779  1.00 89.79 83  A 1 
ATOM   654  C  CE1 . TYR A 1 83  ? 3.847   19.675  -4.366  1.00 87.79 83  A 1 
ATOM   655  C  CE2 . TYR A 1 83  ? 4.366   17.911  -2.824  1.00 87.82 83  A 1 
ATOM   656  C  CZ  . TYR A 1 83  ? 4.098   18.335  -4.110  1.00 87.48 83  A 1 
ATOM   657  O  OH  . TYR A 1 83  ? 4.092   17.424  -5.147  1.00 84.72 83  A 1 
ATOM   658  N  N   . VAL A 1 84  ? 2.399   19.798  1.376   1.00 96.17 84  A 1 
ATOM   659  C  CA  . VAL A 1 84  ? 1.826   18.594  1.977   1.00 96.67 84  A 1 
ATOM   660  C  C   . VAL A 1 84  ? 0.324   18.773  2.177   1.00 97.27 84  A 1 
ATOM   661  O  O   . VAL A 1 84  ? -0.465  17.875  1.867   1.00 97.32 84  A 1 
ATOM   662  C  CB  . VAL A 1 84  ? 2.502   18.263  3.322   1.00 96.25 84  A 1 
ATOM   663  C  CG1 . VAL A 1 84  ? 1.752   17.135  4.032   1.00 94.89 84  A 1 
ATOM   664  C  CG2 . VAL A 1 84  ? 3.949   17.844  3.087   1.00 95.12 84  A 1 
ATOM   665  N  N   . LYS A 1 85  ? -0.076  19.937  2.695   1.00 96.98 85  A 1 
ATOM   666  C  CA  . LYS A 1 85  ? -1.497  20.198  2.922   1.00 97.22 85  A 1 
ATOM   667  C  C   . LYS A 1 85  ? -2.267  20.135  1.604   1.00 97.59 85  A 1 
ATOM   668  O  O   . LYS A 1 85  ? -3.347  19.549  1.536   1.00 97.62 85  A 1 
ATOM   669  C  CB  . LYS A 1 85  ? -1.694  21.568  3.577   1.00 97.17 85  A 1 
ATOM   670  C  CG  . LYS A 1 85  ? -1.282  21.617  5.042   1.00 95.83 85  A 1 
ATOM   671  C  CD  . LYS A 1 85  ? -1.645  22.951  5.663   1.00 93.67 85  A 1 
ATOM   672  C  CE  . LYS A 1 85  ? -1.346  22.975  7.152   1.00 88.98 85  A 1 
ATOM   673  N  NZ  . LYS A 1 85  ? -1.717  24.277  7.772   1.00 82.60 85  A 1 
ATOM   674  N  N   . GLN A 1 86  ? -1.715  20.733  0.560   1.00 97.21 86  A 1 
ATOM   675  C  CA  . GLN A 1 86  ? -2.358  20.729  -0.750  1.00 97.19 86  A 1 
ATOM   676  C  C   . GLN A 1 86  ? -2.482  19.299  -1.270  1.00 97.55 86  A 1 
ATOM   677  O  O   . GLN A 1 86  ? -3.475  18.945  -1.906  1.00 97.32 86  A 1 
ATOM   678  C  CB  . GLN A 1 86  ? -1.554  21.566  -1.748  1.00 96.46 86  A 1 
ATOM   679  C  CG  . GLN A 1 86  ? -1.637  23.054  -1.500  1.00 87.78 86  A 1 
ATOM   680  C  CD  . GLN A 1 86  ? -0.765  23.861  -2.458  1.00 81.69 86  A 1 
ATOM   681  O  OE1 . GLN A 1 86  ? -0.152  23.302  -3.370  1.00 74.68 86  A 1 
ATOM   682  N  NE2 . GLN A 1 86  ? -0.710  25.165  -2.249  1.00 70.04 86  A 1 
ATOM   683  N  N   . SER A 1 87  ? -1.475  18.482  -0.993  1.00 97.35 87  A 1 
ATOM   684  C  CA  . SER A 1 87  ? -1.493  17.093  -1.441  1.00 97.54 87  A 1 
ATOM   685  C  C   . SER A 1 87  ? -2.625  16.320  -0.775  1.00 97.90 87  A 1 
ATOM   686  O  O   . SER A 1 87  ? -3.284  15.500  -1.412  1.00 97.78 87  A 1 
ATOM   687  C  CB  . SER A 1 87  ? -0.152  16.417  -1.141  1.00 96.96 87  A 1 
ATOM   688  O  OG  . SER A 1 87  ? 0.895   17.004  -1.888  1.00 90.55 87  A 1 
ATOM   689  N  N   . ILE A 1 88  ? -2.859  16.578  0.514   1.00 98.02 88  A 1 
ATOM   690  C  CA  . ILE A 1 88  ? -3.925  15.903  1.243   1.00 98.27 88  A 1 
ATOM   691  C  C   . ILE A 1 88  ? -5.276  16.341  0.688   1.00 98.42 88  A 1 
ATOM   692  O  O   . ILE A 1 88  ? -6.187  15.525  0.523   1.00 98.23 88  A 1 
ATOM   693  C  CB  . ILE A 1 88  ? -3.862  16.219  2.756   1.00 97.86 88  A 1 
ATOM   694  C  CG1 . ILE A 1 88  ? -2.528  15.739  3.338   1.00 95.73 88  A 1 
ATOM   695  C  CG2 . ILE A 1 88  ? -5.023  15.555  3.482   1.00 96.77 88  A 1 
ATOM   696  C  CD1 . ILE A 1 88  ? -2.262  14.264  3.164   1.00 87.71 88  A 1 
ATOM   697  N  N   . VAL A 1 89  ? -5.404  17.626  0.389   1.00 98.51 89  A 1 
ATOM   698  C  CA  . VAL A 1 89  ? -6.638  18.151  -0.190  1.00 98.56 89  A 1 
ATOM   699  C  C   . VAL A 1 89  ? -6.887  17.467  -1.534  1.00 98.51 89  A 1 
ATOM   700  O  O   . VAL A 1 89  ? -8.011  17.053  -1.838  1.00 98.28 89  A 1 
ATOM   701  C  CB  . VAL A 1 89  ? -6.550  19.678  -0.403  1.00 98.41 89  A 1 
ATOM   702  C  CG1 . VAL A 1 89  ? -7.746  20.175  -1.213  1.00 97.48 89  A 1 
ATOM   703  C  CG2 . VAL A 1 89  ? -6.504  20.388  0.944   1.00 97.56 89  A 1 
ATOM   704  N  N   . ASN A 1 90  ? -5.808  17.347  -2.357  1.00 97.93 90  A 1 
ATOM   705  C  CA  . ASN A 1 90  ? -5.903  16.723  -3.614  1.00 97.77 90  A 1 
ATOM   706  C  C   . ASN A 1 90  ? -6.208  15.256  -3.544  1.00 97.91 90  A 1 
ATOM   707  O  O   . ASN A 1 90  ? -6.912  14.729  -4.344  1.00 97.32 90  A 1 
ATOM   708  C  CB  . ASN A 1 90  ? -4.660  17.009  -4.441  1.00 96.89 90  A 1 
ATOM   709  C  CG  . ASN A 1 90  ? -4.551  18.378  -4.861  1.00 95.51 90  A 1 
ATOM   710  O  OD1 . ASN A 1 90  ? -5.363  19.255  -4.473  1.00 92.89 90  A 1 
ATOM   711  N  ND2 . ASN A 1 90  ? -3.858  18.897  -5.522  1.00 91.85 90  A 1 
ATOM   712  N  N   . ALA A 1 91  ? -5.694  14.561  -2.526  1.00 98.10 91  A 1 
ATOM   713  C  CA  . ALA A 1 91  ? -5.957  13.144  -2.335  1.00 98.35 91  A 1 
ATOM   714  C  C   . ALA A 1 91  ? -7.439  12.958  -2.015  1.00 98.58 91  A 1 
ATOM   715  O  O   . ALA A 1 91  ? -8.086  12.031  -2.507  1.00 98.45 91  A 1 
ATOM   716  C  CB  . ALA A 1 91  ? -5.109  12.598  -1.186  1.00 98.01 91  A 1 
ATOM   717  N  N   . THR A 1 92  ? -7.984  13.857  -1.195  1.00 98.41 92  A 1 
ATOM   718  C  CA  . THR A 1 92  ? -9.392  13.799  -0.827  1.00 98.48 92  A 1 
ATOM   719  C  C   . THR A 1 92  ? -10.272 13.998  -2.059  1.00 98.51 92  A 1 
ATOM   720  O  O   . THR A 1 92  ? -11.270 13.296  -2.242  1.00 98.39 92  A 1 
ATOM   721  C  CB  . THR A 1 92  ? -9.723  14.870  0.226   1.00 98.17 92  A 1 
ATOM   722  O  OG1 . THR A 1 92  ? -8.958  14.627  1.401   1.00 95.09 92  A 1 
ATOM   723  C  CG2 . THR A 1 92  ? -11.204 14.839  0.582   1.00 95.15 92  A 1 
ATOM   724  N  N   . ALA A 1 93  ? -9.895  14.942  -2.914  1.00 98.55 93  A 1 
ATOM   725  C  CA  . ALA A 1 93  ? -10.651 15.210  -4.135  1.00 98.48 93  A 1 
ATOM   726  C  C   . ALA A 1 93  ? -10.650 13.973  -5.029  1.00 98.51 93  A 1 
ATOM   727  O  O   . ALA A 1 93  ? -11.656 13.644  -5.650  1.00 98.18 93  A 1 
ATOM   728  C  CB  . ALA A 1 93  ? -10.043 16.400  -4.879  1.00 98.17 93  A 1 
ATOM   729  N  N   . LEU A 1 94  ? -9.509  13.280  -5.073  1.00 98.53 94  A 1 
ATOM   730  C  CA  . LEU A 1 94  ? -9.386  12.063  -5.866  1.00 98.52 94  A 1 
ATOM   731  C  C   . LEU A 1 94  ? -10.326 10.985  -5.327  1.00 98.64 94  A 1 
ATOM   732  O  O   . LEU A 1 94  ? -11.066 10.357  -6.088  1.00 98.50 94  A 1 
ATOM   733  C  CB  . LEU A 1 94  ? -7.941  11.547  -5.818  1.00 98.18 94  A 1 
ATOM   734  C  CG  . LEU A 1 94  ? -7.692  10.188  -6.481  1.00 96.15 94  A 1 
ATOM   735  C  CD1 . LEU A 1 94  ? -7.866  10.308  -7.982  1.00 93.11 94  A 1 
ATOM   736  C  CD2 . LEU A 1 94  ? -6.279  9.714   -6.148  1.00 92.66 94  A 1 
ATOM   737  N  N   . LEU A 1 95  ? -10.310 10.776  -4.018  1.00 98.68 95  A 1 
ATOM   738  C  CA  . LEU A 1 95  ? -11.148 9.760   -3.395  1.00 98.76 95  A 1 
ATOM   739  C  C   . LEU A 1 95  ? -12.640 10.067  -3.539  1.00 98.74 95  A 1 
ATOM   740  O  O   . LEU A 1 95  ? -13.458 9.153   -3.638  1.00 98.53 95  A 1 
ATOM   741  C  CB  . LEU A 1 95  ? -10.772 9.602   -1.921  1.00 98.69 95  A 1 
ATOM   742  C  CG  . LEU A 1 95  ? -9.349  9.085   -1.673  1.00 98.43 95  A 1 
ATOM   743  C  CD1 . LEU A 1 95  ? -9.039  9.095   -0.177  1.00 98.10 95  A 1 
ATOM   744  C  CD2 . LEU A 1 95  ? -9.195  7.685   -2.243  1.00 97.89 95  A 1 
ATOM   745  N  N   . LYS A 1 96  ? -12.988 11.351  -3.562  1.00 98.72 96  A 1 
ATOM   746  C  CA  . LYS A 1 96  ? -14.387 11.739  -3.706  1.00 98.67 96  A 1 
ATOM   747  C  C   . LYS A 1 96  ? -14.957 11.342  -5.068  1.00 98.58 96  A 1 
ATOM   748  O  O   . LYS A 1 96  ? -16.173 11.277  -5.238  1.00 98.19 96  A 1 
ATOM   749  C  CB  . LYS A 1 96  ? -14.547 13.254  -3.519  1.00 98.45 96  A 1 
ATOM   750  C  CG  . LYS A 1 96  ? -14.482 13.710  -2.069  1.00 95.99 96  A 1 
ATOM   751  C  CD  . LYS A 1 96  ? -14.712 15.207  -1.963  1.00 91.26 96  A 1 
ATOM   752  C  CE  . LYS A 1 96  ? -14.735 15.671  -0.513  1.00 84.49 96  A 1 
ATOM   753  N  NZ  . LYS A 1 96  ? -14.935 17.140  -0.413  1.00 76.08 96  A 1 
ATOM   754  N  N   . LYS A 1 97  ? -14.086 11.067  -6.031  1.00 98.60 97  A 1 
ATOM   755  C  CA  . LYS A 1 97  ? -14.538 10.656  -7.354  1.00 98.54 97  A 1 
ATOM   756  C  C   . LYS A 1 97  ? -15.200 9.281   -7.298  1.00 98.54 97  A 1 
ATOM   757  O  O   . LYS A 1 97  ? -15.984 8.925   -8.183  1.00 97.94 97  A 1 
ATOM   758  C  CB  . LYS A 1 97  ? -13.357 10.623  -8.337  1.00 98.44 97  A 1 
ATOM   759  C  CG  . LYS A 1 97  ? -12.758 11.988  -8.632  1.00 97.51 97  A 1 
ATOM   760  C  CD  . LYS A 1 97  ? -11.580 11.866  -9.592  1.00 94.40 97  A 1 
ATOM   761  C  CE  . LYS A 1 97  ? -10.945 13.224  -9.873  1.00 90.89 97  A 1 
ATOM   762  N  NZ  . LYS A 1 97  ? -11.875 14.175  -10.551 1.00 82.27 97  A 1 
ATOM   763  N  N   . PHE A 1 98  ? -14.893 8.513   -6.265  1.00 98.58 98  A 1 
ATOM   764  C  CA  . PHE A 1 98  ? -15.488 7.189   -6.090  1.00 98.42 98  A 1 
ATOM   765  C  C   . PHE A 1 98  ? -16.756 7.334   -5.248  1.00 98.06 98  A 1 
ATOM   766  O  O   . PHE A 1 98  ? -16.788 6.987   -4.061  1.00 96.77 98  A 1 
ATOM   767  C  CB  . PHE A 1 98  ? -14.485 6.257   -5.415  1.00 98.47 98  A 1 
ATOM   768  C  CG  . PHE A 1 98  ? -13.220 6.060   -6.211  1.00 98.60 98  A 1 
ATOM   769  C  CD1 . PHE A 1 98  ? -13.240 5.327   -7.391  1.00 98.27 98  A 1 
ATOM   770  C  CD2 . PHE A 1 98  ? -12.026 6.656   -5.808  1.00 98.30 98  A 1 
ATOM   771  C  CE1 . PHE A 1 98  ? -12.085 5.180   -8.163  1.00 97.98 98  A 1 
ATOM   772  C  CE2 . PHE A 1 98  ? -10.875 6.508   -6.572  1.00 98.01 98  A 1 
ATOM   773  C  CZ  . PHE A 1 98  ? -10.899 5.770   -7.750  1.00 98.17 98  A 1 
ATOM   774  N  N   . GLU A 1 99  ? -17.793 7.865   -5.877  1.00 97.03 99  A 1 
ATOM   775  C  CA  . GLU A 1 99  ? -19.062 8.103   -5.206  1.00 95.66 99  A 1 
ATOM   776  C  C   . GLU A 1 99  ? -19.703 6.842   -4.670  1.00 94.74 99  A 1 
ATOM   777  O  O   . GLU A 1 99  ? -19.708 5.798   -5.319  1.00 89.70 99  A 1 
ATOM   778  C  CB  . GLU A 1 99  ? -20.024 8.805   -6.173  1.00 93.51 99  A 1 
ATOM   779  C  CG  . GLU A 1 99  ? -19.551 10.191  -6.601  1.00 83.18 99  A 1 
ATOM   780  C  CD  . GLU A 1 99  ? -20.489 10.838  -7.616  1.00 78.05 99  A 1 
ATOM   781  O  OE1 . GLU A 1 99  ? -21.645 10.386  -7.727  1.00 71.21 99  A 1 
ATOM   782  O  OE2 . GLU A 1 99  ? -20.064 11.797  -8.287  1.00 72.02 99  A 1 
ATOM   783  N  N   . ASP A 1 100 ? -20.234 6.943   -3.453  1.00 96.32 100 A 1 
ATOM   784  C  CA  . ASP A 1 100 ? -20.908 5.840   -2.774  1.00 96.18 100 A 1 
ATOM   785  C  C   . ASP A 1 100 ? -19.998 4.701   -2.337  1.00 97.16 100 A 1 
ATOM   786  O  O   . ASP A 1 100 ? -20.474 3.652   -1.909  1.00 95.73 100 A 1 
ATOM   787  C  CB  . ASP A 1 100 ? -22.046 5.283   -3.652  1.00 93.65 100 A 1 
ATOM   788  C  CG  . ASP A 1 100 ? -23.053 6.348   -4.023  1.00 86.67 100 A 1 
ATOM   789  O  OD1 . ASP A 1 100 ? -23.458 7.129   -3.136  1.00 80.08 100 A 1 
ATOM   790  O  OD2 . ASP A 1 100 ? -23.447 6.405   -5.204  1.00 80.40 100 A 1 
ATOM   791  N  N   . PHE A 1 101 ? -18.686 4.899   -2.423  1.00 98.15 101 A 1 
ATOM   792  C  CA  . PHE A 1 101 ? -17.730 3.881   -1.976  1.00 98.45 101 A 1 
ATOM   793  C  C   . PHE A 1 101 ? -17.540 3.994   -0.464  1.00 98.46 101 A 1 
ATOM   794  O  O   . PHE A 1 101 ? -17.612 5.087   0.105   1.00 97.87 101 A 1 
ATOM   795  C  CB  . PHE A 1 101 ? -16.358 4.086   -2.625  1.00 98.40 101 A 1 
ATOM   796  C  CG  . PHE A 1 101 ? -16.168 3.391   -3.941  1.00 98.44 101 A 1 
ATOM   797  C  CD1 . PHE A 1 101 ? -17.039 3.613   -5.004  1.00 97.85 101 A 1 
ATOM   798  C  CD2 . PHE A 1 101 ? -15.073 2.549   -4.144  1.00 97.84 101 A 1 
ATOM   799  C  CE1 . PHE A 1 101 ? -16.830 2.998   -6.232  1.00 97.51 101 A 1 
ATOM   800  C  CE2 . PHE A 1 101 ? -14.858 1.934   -5.365  1.00 97.60 101 A 1 
ATOM   801  C  CZ  . PHE A 1 101 ? -15.737 2.156   -6.418  1.00 98.06 101 A 1 
ATOM   802  N  N   . PHE A 1 102 ? -17.281 2.858   0.176   1.00 98.52 102 A 1 
ATOM   803  C  CA  . PHE A 1 102 ? -16.911 2.847   1.587   1.00 98.62 102 A 1 
ATOM   804  C  C   . PHE A 1 102 ? -15.389 2.965   1.507   1.00 98.77 102 A 1 
ATOM   805  O  O   . PHE A 1 102 ? -14.709 2.033   1.092   1.00 98.64 102 A 1 
ATOM   806  C  CB  . PHE A 1 102 ? -17.308 1.525   2.251   1.00 98.53 102 A 1 
ATOM   807  C  CG  . PHE A 1 102 ? -16.871 1.421   3.693   1.00 98.53 102 A 1 
ATOM   808  C  CD1 . PHE A 1 102 ? -17.429 2.252   4.660   1.00 98.23 102 A 1 
ATOM   809  C  CD2 . PHE A 1 102 ? -15.898 0.510   4.075   1.00 98.24 102 A 1 
ATOM   810  C  CE1 . PHE A 1 102 ? -17.027 2.168   5.988   1.00 97.91 102 A 1 
ATOM   811  C  CE2 . PHE A 1 102 ? -15.489 0.415   5.401   1.00 97.98 102 A 1 
ATOM   812  C  CZ  . PHE A 1 102 ? -16.059 1.247   6.355   1.00 98.11 102 A 1 
ATOM   813  N  N   . ILE A 1 103 ? -14.871 4.136   1.856   1.00 98.88 103 A 1 
ATOM   814  C  CA  . ILE A 1 103 ? -13.443 4.410   1.748   1.00 98.81 103 A 1 
ATOM   815  C  C   . ILE A 1 103 ? -12.753 4.470   3.104   1.00 98.93 103 A 1 
ATOM   816  O  O   . ILE A 1 103 ? -13.252 5.099   4.039   1.00 98.79 103 A 1 
ATOM   817  C  CB  . ILE A 1 103 ? -13.209 5.715   0.966   1.00 98.67 103 A 1 
ATOM   818  C  CG1 . ILE A 1 103 ? -13.769 5.547   -0.459  1.00 96.82 103 A 1 
ATOM   819  C  CG2 . ILE A 1 103 ? -11.734 6.072   0.921   1.00 98.14 103 A 1 
ATOM   820  C  CD1 . ILE A 1 103 ? -13.735 6.806   -1.303  1.00 90.57 103 A 1 
ATOM   821  N  N   . ILE A 1 104 ? -11.604 3.805   3.196   1.00 98.99 104 A 1 
ATOM   822  C  CA  . ILE A 1 104 ? -10.827 3.732   4.422   1.00 98.97 104 A 1 
ATOM   823  C  C   . ILE A 1 104 ? -9.475  4.412   4.194   1.00 98.92 104 A 1 
ATOM   824  O  O   . ILE A 1 104 ? -8.516  3.761   3.765   1.00 98.80 104 A 1 
ATOM   825  C  CB  . ILE A 1 104 ? -10.605 2.250   4.813   1.00 98.84 104 A 1 
ATOM   826  C  CG1 . ILE A 1 104 ? -11.957 1.515   4.847   1.00 98.17 104 A 1 
ATOM   827  C  CG2 . ILE A 1 104 ? -9.905  2.147   6.162   1.00 98.30 104 A 1 
ATOM   828  C  CD1 . ILE A 1 104 ? -11.827 0.016   4.713   1.00 95.78 104 A 1 
ATOM   829  N  N   . PRO A 1 105 ? -9.378  5.716   4.448   1.00 98.91 105 A 1 
ATOM   830  C  CA  . PRO A 1 105 ? -8.155  6.479   4.207   1.00 98.89 105 A 1 
ATOM   831  C  C   . PRO A 1 105 ? -7.139  6.471   5.347   1.00 98.87 105 A 1 
ATOM   832  O  O   . PRO A 1 105 ? -7.474  6.175   6.494   1.00 98.63 105 A 1 
ATOM   833  C  CB  . PRO A 1 105 ? -8.690  7.885   3.957   1.00 98.76 105 A 1 
ATOM   834  C  CG  . PRO A 1 105 ? -9.813  7.976   4.952   1.00 98.31 105 A 1 
ATOM   835  C  CD  . PRO A 1 105 ? -10.486 6.617   4.834   1.00 98.77 105 A 1 
ATOM   836  N  N   . MET A 1 106 ? -5.889  6.801   5.020   1.00 98.78 106 A 1 
ATOM   837  C  CA  . MET A 1 106 ? -4.828  6.889   6.017   1.00 98.62 106 A 1 
ATOM   838  C  C   . MET A 1 106 ? -3.713  7.789   5.494   1.00 98.79 106 A 1 
ATOM   839  O  O   . MET A 1 106 ? -3.741  8.229   4.340   1.00 98.18 106 A 1 
ATOM   840  C  CB  . MET A 1 106 ? -4.256  5.503   6.341   1.00 97.21 106 A 1 
ATOM   841  C  CG  . MET A 1 106 ? -3.347  4.940   5.253   1.00 93.94 106 A 1 
ATOM   842  S  SD  . MET A 1 106 ? -2.538  3.390   5.741   1.00 94.53 106 A 1 
ATOM   843  C  CE  . MET A 1 106 ? -3.938  2.296   5.785   1.00 88.95 106 A 1 
ATOM   844  N  N   . LEU A 1 107 ? -2.733  8.042   6.359   1.00 98.67 107 A 1 
ATOM   845  C  CA  . LEU A 1 107 ? -1.581  8.846   6.000   1.00 98.54 107 A 1 
ATOM   846  C  C   . LEU A 1 107 ? -0.346  7.967   5.864   1.00 98.57 107 A 1 
ATOM   847  O  O   . LEU A 1 107 ? -0.179  7.007   6.614   1.00 98.11 107 A 1 
ATOM   848  C  CB  . LEU A 1 107 ? -1.315  9.910   7.068   1.00 98.29 107 A 1 
ATOM   849  C  CG  . LEU A 1 107 ? -2.379  10.994  7.267   1.00 98.00 107 A 1 
ATOM   850  C  CD1 . LEU A 1 107 ? -2.072  11.778  8.530   1.00 97.44 107 A 1 
ATOM   851  C  CD2 . LEU A 1 107 ? -2.415  11.908  6.052   1.00 97.13 107 A 1 
ATOM   852  N  N   . GLY A 1 108 ? 0.522   8.300   4.910   1.00 98.53 108 A 1 
ATOM   853  C  CA  . GLY A 1 108 ? 1.770   7.588   4.725   1.00 98.48 108 A 1 
ATOM   854  C  C   . GLY A 1 108 ? 2.888   8.411   5.351   1.00 98.23 108 A 1 
ATOM   855  O  O   . GLY A 1 108 ? 2.655   9.521   5.833   1.00 97.50 108 A 1 
ATOM   856  N  N   . ASN A 1 109 ? 4.116   7.893   5.344   1.00 98.17 109 A 1 
ATOM   857  C  CA  . ASN A 1 109 ? 5.241   8.606   5.948   1.00 97.77 109 A 1 
ATOM   858  C  C   . ASN A 1 109 ? 5.635   9.894   5.233   1.00 97.58 109 A 1 
ATOM   859  O  O   . ASN A 1 109 ? 6.313   10.744  5.814   1.00 96.65 109 A 1 
ATOM   860  C  CB  . ASN A 1 109 ? 6.466   7.690   6.089   1.00 97.52 109 A 1 
ATOM   861  C  CG  . ASN A 1 109 ? 6.948   7.132   4.774   1.00 97.28 109 A 1 
ATOM   862  O  OD1 . ASN A 1 109 ? 6.252   6.347   4.135   1.00 95.16 109 A 1 
ATOM   863  N  ND2 . ASN A 1 109 ? 8.147   7.520   4.378   1.00 94.44 109 A 1 
ATOM   864  N  N   . HIS A 1 110 ? 5.215   10.053  3.986   1.00 97.34 110 A 1 
ATOM   865  C  CA  . HIS A 1 110 ? 5.514   11.280  3.248   1.00 97.06 110 A 1 
ATOM   866  C  C   . HIS A 1 110 ? 4.401   12.315  3.399   1.00 97.04 110 A 1 
ATOM   867  O  O   . HIS A 1 110 ? 4.568   13.471  3.014   1.00 96.21 110 A 1 
ATOM   868  C  CB  . HIS A 1 110 ? 5.723   10.975  1.764   1.00 96.72 110 A 1 
ATOM   869  C  CG  . HIS A 1 110 ? 7.012   10.276  1.462   1.00 96.05 110 A 1 
ATOM   870  N  ND1 . HIS A 1 110 ? 8.204   10.948  1.333   1.00 90.38 110 A 1 
ATOM   871  C  CD2 . HIS A 1 110 ? 7.298   8.970   1.281   1.00 90.06 110 A 1 
ATOM   872  C  CE1 . HIS A 1 110 ? 9.173   10.078  1.084   1.00 90.02 110 A 1 
ATOM   873  N  NE2 . HIS A 1 110 ? 8.649   8.875   1.059   1.00 91.73 110 A 1 
ATOM   874  N  N   . ASP A 1 111 ? 3.275   11.890  3.970   1.00 97.39 111 A 1 
ATOM   875  C  CA  . ASP A 1 111 ? 2.121   12.773  4.119   1.00 97.46 111 A 1 
ATOM   876  C  C   . ASP A 1 111 ? 2.164   13.644  5.377   1.00 97.28 111 A 1 
ATOM   877  O  O   . ASP A 1 111 ? 1.155   13.828  6.060   1.00 96.36 111 A 1 
ATOM   878  C  CB  . ASP A 1 111 ? 0.831   11.948  4.086   1.00 97.70 111 A 1 
ATOM   879  C  CG  . ASP A 1 111 ? 0.707   11.132  2.810   1.00 97.86 111 A 1 
ATOM   880  O  OD1 . ASP A 1 111 ? 1.234   11.565  1.765   1.00 96.96 111 A 1 
ATOM   881  O  OD2 . ASP A 1 111 ? 0.077   10.057  2.856   1.00 97.13 111 A 1 
ATOM   882  N  N   . VAL A 1 112 ? 3.337   14.192  5.670   1.00 96.82 112 A 1 
ATOM   883  C  CA  . VAL A 1 112 ? 3.534   15.055  6.824   1.00 96.48 112 A 1 
ATOM   884  C  C   . VAL A 1 112 ? 4.789   15.876  6.563   1.00 95.89 112 A 1 
ATOM   885  O  O   . VAL A 1 112 ? 5.625   15.503  5.735   1.00 95.12 112 A 1 
ATOM   886  C  CB  . VAL A 1 112 ? 3.713   14.234  8.128   1.00 96.27 112 A 1 
ATOM   887  C  CG1 . VAL A 1 112 ? 4.985   13.392  8.062   1.00 94.96 112 A 1 
ATOM   888  C  CG2 . VAL A 1 112 ? 3.752   15.161  9.343   1.00 95.07 112 A 1 
ATOM   889  N  N   . TYR A 1 113 ? 4.914   17.015  7.246   1.00 95.29 113 A 1 
ATOM   890  C  CA  . TYR A 1 113 ? 6.103   17.849  7.094   1.00 94.43 113 A 1 
ATOM   891  C  C   . TYR A 1 113 ? 6.671   18.164  8.468   1.00 93.75 113 A 1 
ATOM   892  O  O   . TYR A 1 113 ? 5.949   18.651  9.340   1.00 90.83 113 A 1 
ATOM   893  C  CB  . TYR A 1 113 ? 5.765   19.156  6.377   1.00 93.71 113 A 1 
ATOM   894  C  CG  . TYR A 1 113 ? 6.981   20.030  6.186   1.00 92.86 113 A 1 
ATOM   895  C  CD1 . TYR A 1 113 ? 7.868   19.802  5.133   1.00 91.21 113 A 1 
ATOM   896  C  CD2 . TYR A 1 113 ? 7.292   21.041  7.099   1.00 90.83 113 A 1 
ATOM   897  C  CE1 . TYR A 1 113 ? 9.015   20.556  4.984   1.00 88.90 113 A 1 
ATOM   898  C  CE2 . TYR A 1 113 ? 8.450   21.802  6.965   1.00 89.01 113 A 1 
ATOM   899  C  CZ  . TYR A 1 113 ? 9.306   21.556  5.899   1.00 88.63 113 A 1 
ATOM   900  O  OH  . TYR A 1 113 ? 10.448  22.298  5.762   1.00 86.33 113 A 1 
ATOM   901  N  N   . PRO A 1 114 ? 7.964   17.907  8.693   1.00 93.85 114 A 1 
ATOM   902  C  CA  . PRO A 1 114 ? 8.897   17.240  7.783   1.00 93.78 114 A 1 
ATOM   903  C  C   . PRO A 1 114 ? 8.519   15.773  7.583   1.00 94.39 114 A 1 
ATOM   904  O  O   . PRO A 1 114 ? 7.832   15.190  8.421   1.00 93.51 114 A 1 
ATOM   905  C  CB  . PRO A 1 114 ? 10.245  17.369  8.490   1.00 92.07 114 A 1 
ATOM   906  C  CG  . PRO A 1 114 ? 10.083  18.564  9.376   1.00 89.68 114 A 1 
ATOM   907  C  CD  . PRO A 1 114 ? 8.673   18.424  9.877   1.00 91.84 114 A 1 
ATOM   908  N  N   . ALA A 1 115 ? 8.979   15.191  6.498   1.00 94.00 115 A 1 
ATOM   909  C  CA  . ALA A 1 115 ? 8.662   13.799  6.196   1.00 94.74 115 A 1 
ATOM   910  C  C   . ALA A 1 115 ? 9.071   12.870  7.336   1.00 95.40 115 A 1 
ATOM   911  O  O   . ALA A 1 115 ? 10.095  13.082  7.989   1.00 94.65 115 A 1 
ATOM   912  C  CB  . ALA A 1 115 ? 9.348   13.370  4.904   1.00 93.93 115 A 1 
ATOM   913  N  N   . ASN A 1 116 ? 8.254   11.850  7.587   1.00 95.83 116 A 1 
ATOM   914  C  CA  . ASN A 1 116 ? 8.489   10.833  8.610   1.00 96.11 116 A 1 
ATOM   915  C  C   . ASN A 1 116 ? 8.276   11.262  10.058  1.00 96.51 116 A 1 
ATOM   916  O  O   . ASN A 1 116 ? 8.093   10.411  10.930  1.00 95.75 116 A 1 
ATOM   917  C  CB  . ASN A 1 116 ? 9.908   10.248  8.493   1.00 96.04 116 A 1 
ATOM   918  C  CG  . ASN A 1 116 ? 10.256  9.817   7.080   1.00 95.69 116 A 1 
ATOM   919  O  OD1 . ASN A 1 116 ? 9.441   9.224   6.377   1.00 92.02 116 A 1 
ATOM   920  N  ND2 . ASN A 1 116 ? 11.476  10.109  6.659   1.00 91.53 116 A 1 
ATOM   921  N  N   . GLN A 1 117 ? 8.283   12.544  10.325  1.00 96.26 117 A 1 
ATOM   922  C  CA  . GLN A 1 117 ? 8.153   13.047  11.690  1.00 95.93 117 A 1 
ATOM   923  C  C   . GLN A 1 117 ? 6.689   13.240  12.071  1.00 95.68 117 A 1 
ATOM   924  O  O   . GLN A 1 117 ? 6.128   14.328  11.930  1.00 93.94 117 A 1 
ATOM   925  C  CB  . GLN A 1 117 ? 8.924   14.355  11.839  1.00 95.34 117 A 1 
ATOM   926  C  CG  . GLN A 1 117 ? 10.353  14.309  11.286  1.00 94.38 117 A 1 
ATOM   927  C  CD  . GLN A 1 117 ? 11.137  13.109  11.767  1.00 94.25 117 A 1 
ATOM   928  O  OE1 . GLN A 1 117 ? 11.206  12.830  12.958  1.00 89.74 117 A 1 
ATOM   929  N  NE2 . GLN A 1 117 ? 11.733  12.374  10.829  1.00 88.57 117 A 1 
ATOM   930  N  N   . MET A 1 118 ? 6.066   12.170  12.558  1.00 95.27 118 A 1 
ATOM   931  C  CA  . MET A 1 118 ? 4.649   12.185  12.867  1.00 94.99 118 A 1 
ATOM   932  C  C   . MET A 1 118 ? 4.326   11.668  14.272  1.00 93.96 118 A 1 
ATOM   933  O  O   . MET A 1 118 ? 4.433   10.476  14.536  1.00 87.51 118 A 1 
ATOM   934  C  CB  . MET A 1 118 ? 3.911   11.334  11.831  1.00 93.21 118 A 1 
ATOM   935  C  CG  . MET A 1 118 ? 2.406   11.426  11.866  1.00 88.87 118 A 1 
ATOM   936  S  SD  . MET A 1 118 ? 1.617   10.327  10.659  1.00 90.31 118 A 1 
ATOM   937  C  CE  . MET A 1 118 ? 2.078   11.103  9.115   1.00 86.09 118 A 1 
ATOM   938  N  N   . ALA A 1 119 ? 3.933   12.581  15.155  1.00 92.59 119 A 1 
ATOM   939  C  CA  . ALA A 1 119 ? 3.533   12.228  16.517  1.00 91.33 119 A 1 
ATOM   940  C  C   . ALA A 1 119 ? 3.121   13.486  17.290  1.00 89.79 119 A 1 
ATOM   941  O  O   . ALA A 1 119 ? 2.324   14.284  16.808  1.00 80.67 119 A 1 
ATOM   942  C  CB  . ALA A 1 119 ? 4.656   11.490  17.236  1.00 87.37 119 A 1 
ATOM   943  N  N   . ILE A 1 120 ? 3.680   13.654  18.493  1.00 83.51 120 A 1 
ATOM   944  C  CA  . ILE A 1 120 ? 3.328   14.781  19.357  1.00 79.76 120 A 1 
ATOM   945  C  C   . ILE A 1 120 ? 3.561   16.155  18.746  1.00 79.98 120 A 1 
ATOM   946  O  O   . ILE A 1 120 ? 2.695   17.030  18.825  1.00 72.92 120 A 1 
ATOM   947  C  CB  . ILE A 1 120 ? 4.105   14.700  20.694  1.00 74.41 120 A 1 
ATOM   948  C  CG1 . ILE A 1 120 ? 3.773   13.398  21.423  1.00 66.66 120 A 1 
ATOM   949  C  CG2 . ILE A 1 120 ? 3.774   15.898  21.576  1.00 64.83 120 A 1 
ATOM   950  C  CD1 . ILE A 1 120 ? 2.311   13.236  21.781  1.00 60.98 120 A 1 
ATOM   951  N  N   . ASN A 1 121 ? 4.713   16.358  18.133  1.00 77.90 121 A 1 
ATOM   952  C  CA  . ASN A 1 121 ? 5.045   17.659  17.566  1.00 74.72 121 A 1 
ATOM   953  C  C   . ASN A 1 121 ? 4.461   17.910  16.178  1.00 76.57 121 A 1 
ATOM   954  O  O   . ASN A 1 121 ? 4.739   18.936  15.563  1.00 72.16 121 A 1 
ATOM   955  C  CB  . ASN A 1 121 ? 6.565   17.851  17.526  1.00 72.64 121 A 1 
ATOM   956  C  CG  . ASN A 1 121 ? 7.182   17.830  18.910  1.00 67.29 121 A 1 
ATOM   957  O  OD1 . ASN A 1 121 ? 6.586   18.288  19.883  1.00 61.52 121 A 1 
ATOM   958  N  ND2 . ASN A 1 121 ? 8.400   17.302  19.003  1.00 60.66 121 A 1 
ATOM   959  N  N   . SER A 1 122 ? 3.652   16.977  15.694  1.00 79.98 122 A 1 
ATOM   960  C  CA  . SER A 1 122 ? 3.059   17.120  14.378  1.00 77.57 122 A 1 
ATOM   961  C  C   . SER A 1 122 ? 1.572   16.758  14.373  1.00 81.41 122 A 1 
ATOM   962  O  O   . SER A 1 122 ? 1.026   16.339  13.353  1.00 76.99 122 A 1 
ATOM   963  C  CB  . SER A 1 122 ? 3.803   16.240  13.364  1.00 70.49 122 A 1 
ATOM   964  O  OG  . SER A 1 122 ? 3.807   14.890  13.776  1.00 65.99 122 A 1 
ATOM   965  N  N   . GLN A 1 123 ? 0.902   16.937  15.520  1.00 88.01 123 A 1 
ATOM   966  C  CA  . GLN A 1 123 ? -0.511  16.588  15.615  1.00 88.89 123 A 1 
ATOM   967  C  C   . GLN A 1 123 ? -1.385  17.395  14.664  1.00 92.03 123 A 1 
ATOM   968  O  O   . GLN A 1 123 ? -2.529  17.035  14.412  1.00 89.74 123 A 1 
ATOM   969  C  CB  . GLN A 1 123 ? -1.022  16.763  17.049  1.00 85.01 123 A 1 
ATOM   970  C  CG  . GLN A 1 123 ? -0.857  18.146  17.628  1.00 76.59 123 A 1 
ATOM   971  C  CD  . GLN A 1 123 ? -1.473  18.261  19.008  1.00 71.63 123 A 1 
ATOM   972  O  OE1 . GLN A 1 123 ? -2.689  18.416  19.149  1.00 65.76 123 A 1 
ATOM   973  N  NE2 . GLN A 1 123 ? -0.644  18.176  20.035  1.00 62.03 123 A 1 
ATOM   974  N  N   . TRP A 1 124 ? -0.840  18.492  14.134  1.00 93.93 124 A 1 
ATOM   975  C  CA  . TRP A 1 124 ? -1.581  19.307  13.186  1.00 94.98 124 A 1 
ATOM   976  C  C   . TRP A 1 124 ? -2.022  18.469  11.981  1.00 96.23 124 A 1 
ATOM   977  O  O   . TRP A 1 124 ? -3.090  18.713  11.416  1.00 95.60 124 A 1 
ATOM   978  C  CB  . TRP A 1 124 ? -0.728  20.486  12.697  1.00 93.66 124 A 1 
ATOM   979  C  CG  . TRP A 1 124 ? 0.484   20.071  11.913  1.00 91.55 124 A 1 
ATOM   980  C  CD1 . TRP A 1 124 ? 1.747   19.864  12.393  1.00 88.30 124 A 1 
ATOM   981  C  CD2 . TRP A 1 124 ? 0.545   19.766  10.507  1.00 91.76 124 A 1 
ATOM   982  N  NE1 . TRP A 1 124 ? 2.580   19.452  11.389  1.00 85.63 124 A 1 
ATOM   983  C  CE2 . TRP A 1 124 ? 1.868   19.367  10.213  1.00 89.36 124 A 1 
ATOM   984  C  CE3 . TRP A 1 124 ? -0.399  19.790  9.468   1.00 86.82 124 A 1 
ATOM   985  C  CZ2 . TRP A 1 124 ? 2.275   18.991  8.931   1.00 86.98 124 A 1 
ATOM   986  C  CZ3 . TRP A 1 124 ? 0.000   19.410  8.191   1.00 86.47 124 A 1 
ATOM   987  C  CH2 . TRP A 1 124 ? 1.319   19.011  7.929   1.00 85.95 124 A 1 
ATOM   988  N  N   . ILE A 1 125 ? -1.214  17.495  11.599  1.00 95.91 125 A 1 
ATOM   989  C  CA  . ILE A 1 125 ? -1.545  16.680  10.438  1.00 96.73 125 A 1 
ATOM   990  C  C   . ILE A 1 125 ? -2.748  15.777  10.702  1.00 97.56 125 A 1 
ATOM   991  O  O   . ILE A 1 125 ? -3.534  15.502  9.799   1.00 97.54 125 A 1 
ATOM   992  C  CB  . ILE A 1 125 ? -0.337  15.822  9.956   1.00 95.81 125 A 1 
ATOM   993  C  CG1 . ILE A 1 125 ? -0.654  15.185  8.605   1.00 92.69 125 A 1 
ATOM   994  C  CG2 . ILE A 1 125 ? 0.008   14.735  10.982  1.00 92.46 125 A 1 
ATOM   995  C  CD1 . ILE A 1 125 ? -0.963  16.179  7.504   1.00 88.53 125 A 1 
ATOM   996  N  N   . PHE A 1 126 ? -2.902  15.320  11.946  1.00 97.30 126 A 1 
ATOM   997  C  CA  . PHE A 1 126 ? -4.031  14.463  12.285  1.00 97.68 126 A 1 
ATOM   998  C  C   . PHE A 1 126 ? -5.327  15.269  12.235  1.00 97.82 126 A 1 
ATOM   999  O  O   . PHE A 1 126 ? -6.337  14.801  11.730  1.00 97.58 126 A 1 
ATOM   1000 C  CB  . PHE A 1 126 ? -3.847  13.844  13.673  1.00 97.53 126 A 1 
ATOM   1001 C  CG  . PHE A 1 126 ? -2.570  13.064  13.836  1.00 97.61 126 A 1 
ATOM   1002 C  CD1 . PHE A 1 126 ? -2.114  12.204  12.830  1.00 96.62 126 A 1 
ATOM   1003 C  CD2 . PHE A 1 126 ? -1.814  13.185  14.999  1.00 96.49 126 A 1 
ATOM   1004 C  CE1 . PHE A 1 126 ? -0.933  11.494  12.974  1.00 95.97 126 A 1 
ATOM   1005 C  CE2 . PHE A 1 126 ? -0.630  12.466  15.151  1.00 95.89 126 A 1 
ATOM   1006 C  CZ  . PHE A 1 126 ? -0.184  11.625  14.141  1.00 96.43 126 A 1 
ATOM   1007 N  N   . GLN A 1 127 ? -5.279  16.487  12.762  1.00 97.33 127 A 1 
ATOM   1008 C  CA  . GLN A 1 127 ? -6.439  17.377  12.755  1.00 97.26 127 A 1 
ATOM   1009 C  C   . GLN A 1 127 ? -6.803  17.748  11.324  1.00 97.83 127 A 1 
ATOM   1010 O  O   . GLN A 1 127 ? -7.967  17.651  10.923  1.00 97.66 127 A 1 
ATOM   1011 C  CB  . GLN A 1 127 ? -6.131  18.636  13.565  1.00 96.33 127 A 1 
ATOM   1012 C  CG  . GLN A 1 127 ? -7.218  19.714  13.536  1.00 86.83 127 A 1 
ATOM   1013 C  CD  . GLN A 1 127 ? -8.500  19.281  14.223  1.00 81.16 127 A 1 
ATOM   1014 O  OE1 . GLN A 1 127 ? -8.469  18.575  15.238  1.00 73.65 127 A 1 
ATOM   1015 N  NE2 . GLN A 1 127 ? -9.627  19.722  13.699  1.00 69.45 127 A 1 
ATOM   1016 N  N   . PHE A 1 128 ? -5.798  18.171  10.562  1.00 97.87 128 A 1 
ATOM   1017 C  CA  . PHE A 1 128 ? -6.016  18.590  9.181   1.00 98.08 128 A 1 
ATOM   1018 C  C   . PHE A 1 128 ? -6.541  17.451  8.310   1.00 98.27 128 A 1 
ATOM   1019 O  O   . PHE A 1 128 ? -7.523  17.611  7.586   1.00 98.11 128 A 1 
ATOM   1020 C  CB  . PHE A 1 128 ? -4.718  19.137  8.578   1.00 97.87 128 A 1 
ATOM   1021 C  CG  . PHE A 1 128 ? -4.884  19.692  7.184   1.00 97.89 128 A 1 
ATOM   1022 C  CD1 . PHE A 1 128 ? -5.412  20.964  6.992   1.00 97.35 128 A 1 
ATOM   1023 C  CD2 . PHE A 1 128 ? -4.530  18.941  6.079   1.00 97.30 128 A 1 
ATOM   1024 C  CE1 . PHE A 1 128 ? -5.591  21.475  5.708   1.00 96.72 128 A 1 
ATOM   1025 C  CE2 . PHE A 1 128 ? -4.706  19.447  4.784   1.00 96.82 128 A 1 
ATOM   1026 C  CZ  . PHE A 1 128 ? -5.238  20.714  4.602   1.00 96.94 128 A 1 
ATOM   1027 N  N   . ALA A 1 129 ? -5.878  16.299  8.365   1.00 98.26 129 A 1 
ATOM   1028 C  CA  . ALA A 1 129 ? -6.282  15.157  7.552   1.00 98.42 129 A 1 
ATOM   1029 C  C   . ALA A 1 129 ? -7.666  14.649  7.946   1.00 98.65 129 A 1 
ATOM   1030 O  O   . ALA A 1 129 ? -8.453  14.250  7.087   1.00 98.56 129 A 1 
ATOM   1031 C  CB  . ALA A 1 129 ? -5.248  14.039  7.657   1.00 98.27 129 A 1 
ATOM   1032 N  N   . ALA A 1 130 ? -7.966  14.653  9.240   1.00 98.40 130 A 1 
ATOM   1033 C  CA  . ALA A 1 130 ? -9.267  14.197  9.704   1.00 98.55 130 A 1 
ATOM   1034 C  C   . ALA A 1 130 ? -10.364 15.084  9.122   1.00 98.61 130 A 1 
ATOM   1035 O  O   . ALA A 1 130 ? -11.428 14.599  8.736   1.00 98.51 130 A 1 
ATOM   1036 C  CB  . ALA A 1 130 ? -9.332  14.227  11.236  1.00 98.30 130 A 1 
ATOM   1037 N  N   . GLU A 1 131 ? -10.102 16.388  9.059   1.00 98.55 131 A 1 
ATOM   1038 C  CA  . GLU A 1 131 ? -11.070 17.332  8.504   1.00 98.47 131 A 1 
ATOM   1039 C  C   . GLU A 1 131 ? -11.262 17.093  7.012   1.00 98.69 131 A 1 
ATOM   1040 O  O   . GLU A 1 131 ? -12.376 17.158  6.498   1.00 98.34 131 A 1 
ATOM   1041 C  CB  . GLU A 1 131 ? -10.605 18.774  8.756   1.00 97.91 131 A 1 
ATOM   1042 C  CG  . GLU A 1 131 ? -10.569 19.145  10.233  1.00 89.37 131 A 1 
ATOM   1043 C  CD  . GLU A 1 131 ? -9.991  20.535  10.487  1.00 83.13 131 A 1 
ATOM   1044 O  OE1 . GLU A 1 131 ? -9.346  21.098  9.574   1.00 78.30 131 A 1 
ATOM   1045 O  OE2 . GLU A 1 131 ? -10.176 21.058  11.608  1.00 78.85 131 A 1 
ATOM   1046 N  N   . GLN A 1 132 ? -10.175 16.807  6.305   1.00 98.64 132 A 1 
ATOM   1047 C  CA  . GLN A 1 132 ? -10.257 16.560  4.872   1.00 98.69 132 A 1 
ATOM   1048 C  C   . GLN A 1 132 ? -10.932 15.224  4.576   1.00 98.72 132 A 1 
ATOM   1049 O  O   . GLN A 1 132 ? -11.779 15.129  3.683   1.00 98.52 132 A 1 
ATOM   1050 C  CB  . GLN A 1 132 ? -8.859  16.578  4.243   1.00 98.55 132 A 1 
ATOM   1051 C  CG  . GLN A 1 132 ? -8.163  17.936  4.298   1.00 97.43 132 A 1 
ATOM   1052 C  CD  . GLN A 1 132 ? -8.981  19.030  3.637   1.00 96.41 132 A 1 
ATOM   1053 O  OE1 . GLN A 1 132 ? -9.475  18.855  2.527   1.00 89.51 132 A 1 
ATOM   1054 N  NE2 . GLN A 1 132 ? -9.126  20.152  4.324   1.00 87.63 132 A 1 
ATOM   1055 N  N   . PHE A 1 133 ? -10.579 14.182  5.327   1.00 98.85 133 A 1 
ATOM   1056 C  CA  . PHE A 1 133 ? -11.149 12.851  5.127   1.00 98.88 133 A 1 
ATOM   1057 C  C   . PHE A 1 133 ? -12.535 12.680  5.761   1.00 98.87 133 A 1 
ATOM   1058 O  O   . PHE A 1 133 ? -13.153 11.623  5.617   1.00 98.65 133 A 1 
ATOM   1059 C  CB  . PHE A 1 133 ? -10.218 11.771  5.707   1.00 98.80 133 A 1 
ATOM   1060 C  CG  . PHE A 1 133 ? -8.874  11.660  5.020   1.00 98.74 133 A 1 
ATOM   1061 C  CD1 . PHE A 1 133 ? -8.720  11.938  3.670   1.00 98.35 133 A 1 
ATOM   1062 C  CD2 . PHE A 1 133 ? -7.760  11.220  5.742   1.00 98.21 133 A 1 
ATOM   1063 C  CE1 . PHE A 1 133 ? -7.482  11.798  3.044   1.00 97.82 133 A 1 
ATOM   1064 C  CE2 . PHE A 1 133 ? -6.530  11.070  5.121   1.00 97.75 133 A 1 
ATOM   1065 C  CZ  . PHE A 1 133 ? -6.384  11.362  3.769   1.00 97.97 133 A 1 
ATOM   1066 N  N   . ALA A 1 134 ? -13.014 13.699  6.456   1.00 98.70 134 A 1 
ATOM   1067 C  CA  . ALA A 1 134 ? -14.297 13.638  7.148   1.00 98.72 134 A 1 
ATOM   1068 C  C   . ALA A 1 134 ? -15.456 13.018  6.360   1.00 98.78 134 A 1 
ATOM   1069 O  O   . ALA A 1 134 ? -16.234 12.245  6.927   1.00 98.40 134 A 1 
ATOM   1070 C  CB  . ALA A 1 134 ? -14.683 15.038  7.648   1.00 98.44 134 A 1 
ATOM   1071 N  N   . PRO A 1 135 ? -15.598 13.326  5.064   1.00 98.63 135 A 1 
ATOM   1072 C  CA  . PRO A 1 135 ? -16.701 12.743  4.289   1.00 98.47 135 A 1 
ATOM   1073 C  C   . PRO A 1 135 ? -16.705 11.215  4.269   1.00 98.55 135 A 1 
ATOM   1074 O  O   . PRO A 1 135 ? -17.747 10.600  4.025   1.00 98.02 135 A 1 
ATOM   1075 C  CB  . PRO A 1 135 ? -16.495 13.325  2.890   1.00 97.89 135 A 1 
ATOM   1076 C  CG  . PRO A 1 135 ? -15.841 14.646  3.164   1.00 96.29 135 A 1 
ATOM   1077 C  CD  . PRO A 1 135 ? -14.858 14.312  4.254   1.00 98.09 135 A 1 
ATOM   1078 N  N   . PHE A 1 136 ? -15.546 10.607  4.508   1.00 98.77 136 A 1 
ATOM   1079 C  CA  . PHE A 1 136 ? -15.427 9.152   4.479   1.00 98.85 136 A 1 
ATOM   1080 C  C   . PHE A 1 136 ? -15.455 8.508   5.859   1.00 98.73 136 A 1 
ATOM   1081 O  O   . PHE A 1 136 ? -15.547 7.280   5.971   1.00 98.49 136 A 1 
ATOM   1082 C  CB  . PHE A 1 136 ? -14.104 8.755   3.800   1.00 98.77 136 A 1 
ATOM   1083 C  CG  . PHE A 1 136 ? -13.806 9.508   2.531   1.00 98.76 136 A 1 
ATOM   1084 C  CD1 . PHE A 1 136 ? -14.642 9.398   1.429   1.00 98.45 136 A 1 
ATOM   1085 C  CD2 . PHE A 1 136 ? -12.687 10.330  2.449   1.00 98.43 136 A 1 
ATOM   1086 C  CE1 . PHE A 1 136 ? -14.376 10.106  0.259   1.00 98.06 136 A 1 
ATOM   1087 C  CE2 . PHE A 1 136 ? -12.417 11.032  1.286   1.00 98.06 136 A 1 
ATOM   1088 C  CZ  . PHE A 1 136 ? -13.256 10.921  0.186   1.00 98.19 136 A 1 
ATOM   1089 N  N   . LEU A 1 137 ? -15.373 9.306   6.888   1.00 98.70 137 A 1 
ATOM   1090 C  CA  . LEU A 1 137 ? -15.266 8.791   8.252   1.00 98.77 137 A 1 
ATOM   1091 C  C   . LEU A 1 137 ? -16.499 8.985   9.128   1.00 98.67 137 A 1 
ATOM   1092 O  O   . LEU A 1 137 ? -17.243 9.942   8.979   1.00 98.34 137 A 1 
ATOM   1093 C  CB  . LEU A 1 137 ? -14.068 9.453   8.949   1.00 98.74 137 A 1 
ATOM   1094 C  CG  . LEU A 1 137 ? -12.714 9.389   8.236   1.00 98.51 137 A 1 
ATOM   1095 C  CD1 . LEU A 1 137 ? -11.701 10.232  9.003   1.00 98.14 137 A 1 
ATOM   1096 C  CD2 . LEU A 1 137 ? -12.247 7.950   8.131   1.00 97.93 137 A 1 
ATOM   1097 N  N   . SER A 1 138 ? -16.690 8.055   10.066  1.00 98.72 138 A 1 
ATOM   1098 C  CA  . SER A 1 138 ? -17.762 8.168   11.036  1.00 98.55 138 A 1 
ATOM   1099 C  C   . SER A 1 138 ? -17.276 9.197   12.055  1.00 98.66 138 A 1 
ATOM   1100 O  O   . SER A 1 138 ? -16.074 9.498   12.108  1.00 98.39 138 A 1 
ATOM   1101 C  CB  . SER A 1 138 ? -18.002 6.828   11.742  1.00 98.22 138 A 1 
ATOM   1102 O  OG  . SER A 1 138 ? -16.866 6.438   12.487  1.00 97.05 138 A 1 
ATOM   1103 N  N   . GLN A 1 139 ? -18.176 9.716   12.878  1.00 98.59 139 A 1 
ATOM   1104 C  CA  . GLN A 1 139 ? -17.781 10.719  13.860  1.00 98.46 139 A 1 
ATOM   1105 C  C   . GLN A 1 139 ? -16.738 10.156  14.831  1.00 98.41 139 A 1 
ATOM   1106 O  O   . GLN A 1 139 ? -15.787 10.846  15.200  1.00 98.11 139 A 1 
ATOM   1107 C  CB  . GLN A 1 139 ? -19.000 11.211  14.640  1.00 98.07 139 A 1 
ATOM   1108 C  CG  . GLN A 1 139 ? -18.699 12.368  15.592  1.00 90.32 139 A 1 
ATOM   1109 C  CD  . GLN A 1 139 ? -18.066 13.557  14.882  1.00 85.87 139 A 1 
ATOM   1110 O  OE1 . GLN A 1 139 ? -18.515 13.967  13.814  1.00 80.16 139 A 1 
ATOM   1111 N  NE2 . GLN A 1 139 ? -17.014 14.105  15.472  1.00 77.12 139 A 1 
ATOM   1112 N  N   . ASN A 1 140 ? -16.920 8.896   15.249  1.00 98.44 140 A 1 
ATOM   1113 C  CA  . ASN A 1 140 ? -15.963 8.286   16.163  1.00 98.25 140 A 1 
ATOM   1114 C  C   . ASN A 1 140 ? -14.596 8.142   15.502  1.00 98.54 140 A 1 
ATOM   1115 O  O   . ASN A 1 140 ? -13.558 8.341   16.145  1.00 98.21 140 A 1 
ATOM   1116 C  CB  . ASN A 1 140 ? -16.454 6.910   16.629  1.00 97.48 140 A 1 
ATOM   1117 C  CG  . ASN A 1 140 ? -17.627 7.004   17.590  1.00 85.45 140 A 1 
ATOM   1118 O  OD1 . ASN A 1 140 ? -17.821 8.014   18.260  1.00 74.77 140 A 1 
ATOM   1119 N  ND2 . ASN A 1 140 ? -18.404 5.933   17.672  1.00 75.61 140 A 1 
ATOM   1120 N  N   . ALA A 1 141 ? -14.586 7.795   14.218  1.00 98.65 141 A 1 
ATOM   1121 C  CA  . ALA A 1 141 ? -13.338 7.641   13.482  1.00 98.72 141 A 1 
ATOM   1122 C  C   . ALA A 1 141 ? -12.614 8.984   13.373  1.00 98.73 141 A 1 
ATOM   1123 O  O   . ALA A 1 141 ? -11.389 9.047   13.474  1.00 98.66 141 A 1 
ATOM   1124 C  CB  . ALA A 1 141 ? -13.609 7.066   12.096  1.00 98.78 141 A 1 
ATOM   1125 N  N   . ILE A 1 142 ? -13.381 10.048  13.158  1.00 98.78 142 A 1 
ATOM   1126 C  CA  . ILE A 1 142 ? -12.801 11.383  13.052  1.00 98.60 142 A 1 
ATOM   1127 C  C   . ILE A 1 142 ? -12.083 11.764  14.348  1.00 98.58 142 A 1 
ATOM   1128 O  O   . ILE A 1 142 ? -10.951 12.241  14.321  1.00 98.20 142 A 1 
ATOM   1129 C  CB  . ILE A 1 142 ? -13.894 12.436  12.740  1.00 98.62 142 A 1 
ATOM   1130 C  CG1 . ILE A 1 142 ? -14.418 12.237  11.316  1.00 97.98 142 A 1 
ATOM   1131 C  CG2 . ILE A 1 142 ? -13.336 13.856  12.906  1.00 98.01 142 A 1 
ATOM   1132 C  CD1 . ILE A 1 142 ? -15.609 13.110  10.955  1.00 96.23 142 A 1 
ATOM   1133 N  N   . GLU A 1 143 ? -12.739 11.546  15.472  1.00 98.49 143 A 1 
ATOM   1134 C  CA  . GLU A 1 143 ? -12.147 11.887  16.759  1.00 98.12 143 A 1 
ATOM   1135 C  C   . GLU A 1 143 ? -10.886 11.064  17.042  1.00 98.03 143 A 1 
ATOM   1136 O  O   . GLU A 1 143 ? -9.898  11.587  17.567  1.00 97.58 143 A 1 
ATOM   1137 C  CB  . GLU A 1 143 ? -13.165 11.685  17.883  1.00 97.87 143 A 1 
ATOM   1138 C  CG  . GLU A 1 143 ? -14.353 12.632  17.818  1.00 92.16 143 A 1 
ATOM   1139 C  CD  . GLU A 1 143 ? -13.925 14.101  17.761  1.00 86.25 143 A 1 
ATOM   1140 O  OE1 . GLU A 1 143 ? -13.045 14.496  18.548  1.00 79.53 143 A 1 
ATOM   1141 O  OE2 . GLU A 1 143 ? -14.467 14.842  16.918  1.00 80.72 143 A 1 
ATOM   1142 N  N   . SER A 1 144 ? -10.916 9.802   16.684  1.00 98.17 144 A 1 
ATOM   1143 C  CA  . SER A 1 144 ? -9.760  8.936   16.898  1.00 98.25 144 A 1 
ATOM   1144 C  C   . SER A 1 144 ? -8.611  9.362   15.979  1.00 98.10 144 A 1 
ATOM   1145 O  O   . SER A 1 144 ? -7.452  9.421   16.397  1.00 97.88 144 A 1 
ATOM   1146 C  CB  . SER A 1 144 ? -10.134 7.476   16.629  1.00 98.24 144 A 1 
ATOM   1147 O  OG  . SER A 1 144 ? -9.076  6.607   16.973  1.00 93.96 144 A 1 
ATOM   1148 N  N   . PHE A 1 145 ? -8.943  9.681   14.738  1.00 98.46 145 A 1 
ATOM   1149 C  CA  . PHE A 1 145 ? -7.955  10.109  13.757  1.00 98.59 145 A 1 
ATOM   1150 C  C   . PHE A 1 145 ? -7.241  11.377  14.239  1.00 98.36 145 A 1 
ATOM   1151 O  O   . PHE A 1 145 ? -6.026  11.504  14.119  1.00 97.94 145 A 1 
ATOM   1152 C  CB  . PHE A 1 145 ? -8.636  10.362  12.405  1.00 98.50 145 A 1 
ATOM   1153 C  CG  . PHE A 1 145 ? -7.684  10.363  11.225  1.00 98.55 145 A 1 
ATOM   1154 C  CD1 . PHE A 1 145 ? -6.679  11.310  11.105  1.00 98.16 145 A 1 
ATOM   1155 C  CD2 . PHE A 1 145 ? -7.807  9.400   10.217  1.00 98.04 145 A 1 
ATOM   1156 C  CE1 . PHE A 1 145 ? -5.802  11.305  10.020  1.00 97.66 145 A 1 
ATOM   1157 C  CE2 . PHE A 1 145 ? -6.944  9.398   9.129   1.00 97.63 145 A 1 
ATOM   1158 C  CZ  . PHE A 1 145 ? -5.939  10.346  9.034   1.00 98.03 145 A 1 
ATOM   1159 N  N   . LYS A 1 146 ? -8.023  12.299  14.797  1.00 98.09 146 A 1 
ATOM   1160 C  CA  . LYS A 1 146 ? -7.468  13.555  15.299  1.00 97.61 146 A 1 
ATOM   1161 C  C   . LYS A 1 146 ? -6.422  13.327  16.391  1.00 97.15 146 A 1 
ATOM   1162 O  O   . LYS A 1 146 ? -5.489  14.112  16.536  1.00 96.60 146 A 1 
ATOM   1163 C  CB  . LYS A 1 146 ? -8.575  14.453  15.852  1.00 97.51 146 A 1 
ATOM   1164 C  CG  . LYS A 1 146 ? -9.463  15.076  14.792  1.00 96.15 146 A 1 
ATOM   1165 C  CD  . LYS A 1 146 ? -10.545 15.947  15.433  1.00 94.06 146 A 1 
ATOM   1166 C  CE  . LYS A 1 146 ? -11.410 16.608  14.392  1.00 89.49 146 A 1 
ATOM   1167 N  NZ  . LYS A 1 146 ? -12.505 17.416  15.019  1.00 84.19 146 A 1 
ATOM   1168 N  N   . HIS A 1 147 ? -6.591  12.248  17.153  1.00 97.23 147 A 1 
ATOM   1169 C  CA  . HIS A 1 147 ? -5.655  11.945  18.234  1.00 97.01 147 A 1 
ATOM   1170 C  C   . HIS A 1 147 ? -4.310  11.433  17.733  1.00 97.05 147 A 1 
ATOM   1171 O  O   . HIS A 1 147 ? -3.258  11.927  18.157  1.00 96.26 147 A 1 
ATOM   1172 C  CB  . HIS A 1 147 ? -6.272  10.909  19.182  1.00 96.62 147 A 1 
ATOM   1173 C  CG  . HIS A 1 147 ? -5.332  10.466  20.266  1.00 93.87 147 A 1 
ATOM   1174 N  ND1 . HIS A 1 147 ? -4.898  11.319  21.262  1.00 85.22 147 A 1 
ATOM   1175 C  CD2 . HIS A 1 147 ? -4.718  9.284   20.487  1.00 85.44 147 A 1 
ATOM   1176 C  CE1 . HIS A 1 147 ? -4.056  10.665  22.051  1.00 85.57 147 A 1 
ATOM   1177 N  NE2 . HIS A 1 147 ? -3.926  9.428   21.607  1.00 87.08 147 A 1 
ATOM   1178 N  N   . GLY A 1 148 ? -4.335  10.441  16.842  1.00 97.64 148 A 1 
ATOM   1179 C  CA  . GLY A 1 148 ? -3.082  9.861   16.382  1.00 97.71 148 A 1 
ATOM   1180 C  C   . GLY A 1 148 ? -3.044  9.279   14.976  1.00 98.02 148 A 1 
ATOM   1181 O  O   . GLY A 1 148 ? -2.078  8.623   14.609  1.00 97.86 148 A 1 
ATOM   1182 N  N   . GLY A 1 149 ? -4.092  9.519   14.197  1.00 98.10 149 A 1 
ATOM   1183 C  CA  . GLY A 1 149 ? -4.119  9.006   12.837  1.00 98.25 149 A 1 
ATOM   1184 C  C   . GLY A 1 149 ? -4.570  7.555   12.716  1.00 98.55 149 A 1 
ATOM   1185 O  O   . GLY A 1 149 ? -4.459  6.955   11.641  1.00 98.40 149 A 1 
ATOM   1186 N  N   . TYR A 1 150 ? -5.087  6.996   13.804  1.00 98.61 150 A 1 
ATOM   1187 C  CA  . TYR A 1 150 ? -5.570  5.621   13.795  1.00 98.62 150 A 1 
ATOM   1188 C  C   . TYR A 1 150 ? -7.049  5.612   14.183  1.00 98.71 150 A 1 
ATOM   1189 O  O   . TYR A 1 150 ? -7.510  6.508   14.895  1.00 98.58 150 A 1 
ATOM   1190 C  CB  . TYR A 1 150 ? -4.752  4.733   14.736  1.00 98.53 150 A 1 
ATOM   1191 C  CG  . TYR A 1 150 ? -4.669  5.180   16.183  1.00 98.51 150 A 1 
ATOM   1192 C  CD1 . TYR A 1 150 ? -5.704  4.931   17.083  1.00 98.14 150 A 1 
ATOM   1193 C  CD2 . TYR A 1 150 ? -3.520  5.817   16.663  1.00 98.10 150 A 1 
ATOM   1194 C  CE1 . TYR A 1 150 ? -5.604  5.308   18.428  1.00 97.80 150 A 1 
ATOM   1195 C  CE2 . TYR A 1 150 ? -3.412  6.201   18.003  1.00 97.82 150 A 1 
ATOM   1196 C  CZ  . TYR A 1 150 ? -4.459  5.939   18.873  1.00 97.91 150 A 1 
ATOM   1197 O  OH  . TYR A 1 150 ? -4.352  6.306   20.207  1.00 97.18 150 A 1 
ATOM   1198 N  N   . TYR A 1 151 ? -7.794  4.623   13.709  1.00 98.85 151 A 1 
ATOM   1199 C  CA  . TYR A 1 151 ? -9.235  4.567   13.960  1.00 98.93 151 A 1 
ATOM   1200 C  C   . TYR A 1 151 ? -9.850  3.259   13.491  1.00 98.98 151 A 1 
ATOM   1201 O  O   . TYR A 1 151 ? -9.173  2.411   12.911  1.00 98.93 151 A 1 
ATOM   1202 C  CB  . TYR A 1 151 ? -9.934  5.727   13.240  1.00 98.92 151 A 1 
ATOM   1203 C  CG  . TYR A 1 151 ? -9.832  5.634   11.724  1.00 98.93 151 A 1 
ATOM   1204 C  CD1 . TYR A 1 151 ? -8.708  6.107   11.041  1.00 98.87 151 A 1 
ATOM   1205 C  CD2 . TYR A 1 151 ? -10.859 5.058   10.971  1.00 98.84 151 A 1 
ATOM   1206 C  CE1 . TYR A 1 151 ? -8.602  6.005   9.652   1.00 98.81 151 A 1 
ATOM   1207 C  CE2 . TYR A 1 151 ? -10.768 4.949   9.576   1.00 98.82 151 A 1 
ATOM   1208 C  CZ  . TYR A 1 151 ? -9.634  5.427   8.929   1.00 98.89 151 A 1 
ATOM   1209 O  OH  . TYR A 1 151 ? -9.549  5.320   7.551   1.00 98.79 151 A 1 
ATOM   1210 N  N   . THR A 1 152 ? -11.139 3.103   13.742  1.00 98.96 152 A 1 
ATOM   1211 C  CA  . THR A 1 152 ? -11.884 1.939   13.289  1.00 98.92 152 A 1 
ATOM   1212 C  C   . THR A 1 152 ? -13.218 2.394   12.713  1.00 98.92 152 A 1 
ATOM   1213 O  O   . THR A 1 152 ? -13.728 3.462   13.082  1.00 98.66 152 A 1 
ATOM   1214 C  CB  . THR A 1 152 ? -12.195 0.934   14.429  1.00 98.69 152 A 1 
ATOM   1215 O  OG1 . THR A 1 152 ? -13.155 1.502   15.324  1.00 96.35 152 A 1 
ATOM   1216 C  CG2 . THR A 1 152 ? -10.931 0.586   15.194  1.00 96.73 152 A 1 
ATOM   1217 N  N   . MET A 1 153 ? -13.769 1.595   11.811  1.00 98.89 153 A 1 
ATOM   1218 C  CA  . MET A 1 153 ? -15.073 1.857   11.220  1.00 98.73 153 A 1 
ATOM   1219 C  C   . MET A 1 153 ? -15.672 0.516   10.817  1.00 98.70 153 A 1 
ATOM   1220 O  O   . MET A 1 153 ? -14.983 -0.330  10.253  1.00 98.52 153 A 1 
ATOM   1221 C  CB  . MET A 1 153 ? -14.995 2.724   9.957   1.00 98.00 153 A 1 
ATOM   1222 C  CG  . MET A 1 153 ? -14.692 4.190   10.186  1.00 92.30 153 A 1 
ATOM   1223 S  SD  . MET A 1 153 ? -15.192 5.187   8.756   1.00 94.97 153 A 1 
ATOM   1224 C  CE  . MET A 1 153 ? -14.118 4.538   7.469   1.00 89.97 153 A 1 
ATOM   1225 N  N   . PRO A 1 154 ? -16.958 0.302   11.100  1.00 98.63 154 A 1 
ATOM   1226 C  CA  . PRO A 1 154 ? -17.578 -0.957  10.707  1.00 98.55 154 A 1 
ATOM   1227 C  C   . PRO A 1 154 ? -17.876 -0.965  9.209   1.00 98.50 154 A 1 
ATOM   1228 O  O   . PRO A 1 154 ? -18.272 0.059   8.643   1.00 98.10 154 A 1 
ATOM   1229 C  CB  . PRO A 1 154 ? -18.859 -0.983  11.542  1.00 97.85 154 A 1 
ATOM   1230 C  CG  . PRO A 1 154 ? -19.214 0.475   11.648  1.00 95.13 154 A 1 
ATOM   1231 C  CD  . PRO A 1 154 ? -17.879 1.140   11.892  1.00 98.01 154 A 1 
ATOM   1232 N  N   . PHE A 1 155 ? -17.672 -2.106  8.565   1.00 98.47 155 A 1 
ATOM   1233 C  CA  . PHE A 1 155 ? -17.994 -2.214  7.141   1.00 98.40 155 A 1 
ATOM   1234 C  C   . PHE A 1 155 ? -19.520 -2.197  7.041   1.00 98.28 155 A 1 
ATOM   1235 O  O   . PHE A 1 155 ? -20.208 -2.695  7.932   1.00 97.67 155 A 1 
ATOM   1236 C  CB  . PHE A 1 155 ? -17.466 -3.526  6.554   1.00 98.48 155 A 1 
ATOM   1237 C  CG  . PHE A 1 155 ? -16.002 -3.505  6.198   1.00 98.63 155 A 1 
ATOM   1238 C  CD1 . PHE A 1 155 ? -15.036 -3.758  7.163   1.00 98.38 155 A 1 
ATOM   1239 C  CD2 . PHE A 1 155 ? -15.603 -3.227  4.898   1.00 98.36 155 A 1 
ATOM   1240 C  CE1 . PHE A 1 155 ? -13.672 -3.736  6.831   1.00 98.15 155 A 1 
ATOM   1241 C  CE2 . PHE A 1 155 ? -14.256 -3.205  4.558   1.00 98.17 155 A 1 
ATOM   1242 C  CZ  . PHE A 1 155 ? -13.298 -3.458  5.528   1.00 98.39 155 A 1 
ATOM   1243 N  N   . PRO A 1 156 ? -20.070 -1.633  5.959   1.00 97.87 156 A 1 
ATOM   1244 C  CA  . PRO A 1 156 ? -21.521 -1.591  5.767   1.00 97.24 156 A 1 
ATOM   1245 C  C   . PRO A 1 156 ? -22.127 -2.992  5.793   1.00 96.98 156 A 1 
ATOM   1246 O  O   . PRO A 1 156 ? -21.597 -3.920  5.181   1.00 95.76 156 A 1 
ATOM   1247 C  CB  . PRO A 1 156 ? -21.665 -0.928  4.395   1.00 96.43 156 A 1 
ATOM   1248 C  CG  . PRO A 1 156 ? -20.475 -0.026  4.331   1.00 95.10 156 A 1 
ATOM   1249 C  CD  . PRO A 1 156 ? -19.369 -0.890  4.897   1.00 97.41 156 A 1 
ATOM   1250 N  N   . ALA A 1 157 ? -23.232 -3.147  6.486   1.00 94.84 157 A 1 
ATOM   1251 C  CA  . ALA A 1 157 ? -23.892 -4.441  6.607   1.00 93.43 157 A 1 
ATOM   1252 C  C   . ALA A 1 157 ? -24.450 -4.985  5.291   1.00 93.32 157 A 1 
ATOM   1253 O  O   . ALA A 1 157 ? -24.590 -6.198  5.136   1.00 89.92 157 A 1 
ATOM   1254 C  CB  . ALA A 1 157 ? -25.011 -4.353  7.642   1.00 90.89 157 A 1 
ATOM   1255 N  N   . HIS A 1 158 ? -24.750 -4.104  4.350   1.00 92.97 158 A 1 
ATOM   1256 C  CA  . HIS A 1 158 ? -25.332 -4.522  3.077   1.00 92.20 158 A 1 
ATOM   1257 C  C   . HIS A 1 158 ? -24.372 -5.246  2.142   1.00 93.44 158 A 1 
ATOM   1258 O  O   . HIS A 1 158 ? -24.776 -5.696  1.066   1.00 91.61 158 A 1 
ATOM   1259 C  CB  . HIS A 1 158 ? -25.939 -3.321  2.350   1.00 89.88 158 A 1 
ATOM   1260 C  CG  . HIS A 1 158 ? -24.920 -2.357  1.820   1.00 85.69 158 A 1 
ATOM   1261 N  ND1 . HIS A 1 158 ? -24.646 -1.150  2.421   1.00 75.56 158 A 1 
ATOM   1262 C  CD2 . HIS A 1 158 ? -24.120 -2.410  0.734   1.00 75.41 158 A 1 
ATOM   1263 C  CE1 . HIS A 1 158 ? -23.714 -0.520  1.742   1.00 73.40 158 A 1 
ATOM   1264 N  NE2 . HIS A 1 158 ? -23.370 -1.263  0.714   1.00 75.53 158 A 1 
ATOM   1265 N  N   . LEU A 1 159 ? -23.101 -5.365  2.527   1.00 95.73 159 A 1 
ATOM   1266 C  CA  . LEU A 1 159 ? -22.109 -6.020  1.678   1.00 95.68 159 A 1 
ATOM   1267 C  C   . LEU A 1 159 ? -22.192 -7.546  1.651   1.00 94.79 159 A 1 
ATOM   1268 O  O   . LEU A 1 159 ? -21.407 -8.201  0.966   1.00 91.03 159 A 1 
ATOM   1269 C  CB  . LEU A 1 159 ? -20.698 -5.586  2.104   1.00 95.52 159 A 1 
ATOM   1270 C  CG  . LEU A 1 159 ? -20.357 -4.113  1.860   1.00 95.90 159 A 1 
ATOM   1271 C  CD1 . LEU A 1 159 ? -19.003 -3.790  2.480   1.00 95.23 159 A 1 
ATOM   1272 C  CD2 . LEU A 1 159 ? -20.344 -3.822  0.364   1.00 95.13 159 A 1 
ATOM   1273 N  N   . GLY A 1 160 ? -23.127 -8.107  2.390   1.00 94.72 160 A 1 
ATOM   1274 C  CA  . GLY A 1 160 ? -23.285 -9.553  2.385   1.00 94.40 160 A 1 
ATOM   1275 C  C   . GLY A 1 160 ? -22.401 -10.281 3.377   1.00 95.31 160 A 1 
ATOM   1276 O  O   . GLY A 1 160 ? -22.191 -11.489 3.261   1.00 92.34 160 A 1 
ATOM   1277 N  N   . ILE A 1 161 ? -21.886 -9.566  4.358   1.00 95.83 161 A 1 
ATOM   1278 C  CA  . ILE A 1 161 ? -21.035 -10.175 5.378   1.00 95.77 161 A 1 
ATOM   1279 C  C   . ILE A 1 161 ? -21.900 -10.953 6.362   1.00 95.94 161 A 1 
ATOM   1280 O  O   . ILE A 1 161 ? -23.050 -10.592 6.619   1.00 94.14 161 A 1 
ATOM   1281 C  CB  . ILE A 1 161 ? -20.213 -9.108  6.134   1.00 93.57 161 A 1 
ATOM   1282 C  CG1 . ILE A 1 161 ? -21.132 -8.054  6.753   1.00 86.79 161 A 1 
ATOM   1283 C  CG2 . ILE A 1 161 ? -19.228 -8.460  5.179   1.00 85.33 161 A 1 
ATOM   1284 C  CD1 . ILE A 1 161 ? -20.392 -6.971  7.529   1.00 85.88 161 A 1 
ATOM   1285 N  N   . LYS A 1 162 ? -21.330 -12.046 6.893   1.00 95.99 162 A 1 
ATOM   1286 C  CA  . LYS A 1 162 ? -22.069 -12.910 7.818   1.00 96.05 162 A 1 
ATOM   1287 C  C   . LYS A 1 162 ? -21.734 -12.672 9.290   1.00 96.21 162 A 1 
ATOM   1288 O  O   . LYS A 1 162 ? -22.393 -13.216 10.177  1.00 93.81 162 A 1 
ATOM   1289 C  CB  . LYS A 1 162 ? -21.819 -14.371 7.468   1.00 95.07 162 A 1 
ATOM   1290 C  CG  . LYS A 1 162 ? -22.273 -14.760 6.069   1.00 92.05 162 A 1 
ATOM   1291 C  CD  . LYS A 1 162 ? -23.766 -14.534 5.889   1.00 83.83 162 A 1 
ATOM   1292 C  CE  . LYS A 1 162 ? -24.220 -14.965 4.496   1.00 78.05 162 A 1 
ATOM   1293 N  NZ  . LYS A 1 162 ? -25.676 -14.743 4.303   1.00 67.92 162 A 1 
ATOM   1294 N  N   . VAL A 1 163 ? -20.717 -11.854 9.539   1.00 96.12 163 A 1 
ATOM   1295 C  CA  . VAL A 1 163 ? -20.334 -11.496 10.896  1.00 96.29 163 A 1 
ATOM   1296 C  C   . VAL A 1 163 ? -19.967 -10.016 10.871  1.00 97.03 163 A 1 
ATOM   1297 O  O   . VAL A 1 163 ? -19.514 -9.513  9.841   1.00 95.96 163 A 1 
ATOM   1298 C  CB  . VAL A 1 163 ? -19.106 -12.299 11.398  1.00 94.08 163 A 1 
ATOM   1299 C  CG1 . VAL A 1 163 ? -19.446 -13.774 11.498  1.00 86.11 163 A 1 
ATOM   1300 C  CG2 . VAL A 1 163 ? -17.911 -12.087 10.475  1.00 86.76 163 A 1 
ATOM   1301 N  N   . PRO A 1 164 ? -20.153 -9.307  11.983  1.00 97.42 164 A 1 
ATOM   1302 C  CA  . PRO A 1 164 ? -19.806 -7.885  12.002  1.00 97.50 164 A 1 
ATOM   1303 C  C   . PRO A 1 164 ? -18.327 -7.756  11.645  1.00 97.99 164 A 1 
ATOM   1304 O  O   . PRO A 1 164 ? -17.470 -8.384  12.268  1.00 97.39 164 A 1 
ATOM   1305 C  CB  . PRO A 1 164 ? -20.086 -7.480  13.452  1.00 96.75 164 A 1 
ATOM   1306 C  CG  . PRO A 1 164 ? -21.223 -8.382  13.840  1.00 94.73 164 A 1 
ATOM   1307 C  CD  . PRO A 1 164 ? -20.796 -9.708  13.257  1.00 96.87 164 A 1 
ATOM   1308 N  N   . LEU A 1 165 ? -18.029 -6.941  10.622  1.00 98.38 165 A 1 
ATOM   1309 C  CA  . LEU A 1 165 ? -16.657 -6.768  10.165  1.00 98.47 165 A 1 
ATOM   1310 C  C   . LEU A 1 165 ? -16.244 -5.314  10.279  1.00 98.52 165 A 1 
ATOM   1311 O  O   . LEU A 1 165 ? -17.007 -4.413  9.924   1.00 98.36 165 A 1 
ATOM   1312 C  CB  . LEU A 1 165 ? -16.537 -7.242  8.713   1.00 98.36 165 A 1 
ATOM   1313 C  CG  . LEU A 1 165 ? -15.150 -7.205  8.070   1.00 97.86 165 A 1 
ATOM   1314 C  CD1 . LEU A 1 165 ? -14.219 -8.164  8.800   1.00 97.18 165 A 1 
ATOM   1315 C  CD2 . LEU A 1 165 ? -15.262 -7.584  6.597   1.00 97.24 165 A 1 
ATOM   1316 N  N   . ASN A 1 166 ? -15.030 -5.088  10.762  1.00 98.79 166 A 1 
ATOM   1317 C  CA  . ASN A 1 166 ? -14.527 -3.737  10.964  1.00 98.72 166 A 1 
ATOM   1318 C  C   . ASN A 1 166 ? -13.223 -3.448  10.241  1.00 98.87 166 A 1 
ATOM   1319 O  O   . ASN A 1 166 ? -12.385 -4.332  10.072  1.00 98.74 166 A 1 
ATOM   1320 C  CB  . ASN A 1 166 ? -14.311 -3.481  12.452  1.00 98.70 166 A 1 
ATOM   1321 C  CG  . ASN A 1 166 ? -15.574 -3.643  13.268  1.00 98.55 166 A 1 
ATOM   1322 O  OD1 . ASN A 1 166 ? -16.342 -2.695  13.419  1.00 94.06 166 A 1 
ATOM   1323 N  ND2 . ASN A 1 166 ? -15.787 -4.842  13.801  1.00 93.77 166 A 1 
ATOM   1324 N  N   . ALA A 1 167 ? -13.060 -2.200  9.834   1.00 98.86 167 A 1 
ATOM   1325 C  CA  . ALA A 1 167 ? -11.814 -1.750  9.232   1.00 98.97 167 A 1 
ATOM   1326 C  C   . ALA A 1 167 ? -11.054 -1.133  10.403  1.00 98.95 167 A 1 
ATOM   1327 O  O   . ALA A 1 167 ? -11.606 -0.318  11.143  1.00 98.87 167 A 1 
ATOM   1328 C  CB  . ALA A 1 167 ? -12.078 -0.696  8.169   1.00 98.81 167 A 1 
ATOM   1329 N  N   . VAL A 1 168 ? -9.808  -1.548  10.592  1.00 98.98 168 A 1 
ATOM   1330 C  CA  . VAL A 1 168 ? -8.981  -1.015  11.665  1.00 98.96 168 A 1 
ATOM   1331 C  C   . VAL A 1 168 ? -7.721  -0.436  11.038  1.00 98.94 168 A 1 
ATOM   1332 O  O   . VAL A 1 168 ? -6.921  -1.159  10.452  1.00 98.93 168 A 1 
ATOM   1333 C  CB  . VAL A 1 168 ? -8.590  -2.112  12.682  1.00 98.93 168 A 1 
ATOM   1334 C  CG1 . VAL A 1 168 ? -7.693  -1.526  13.760  1.00 98.72 168 A 1 
ATOM   1335 C  CG2 . VAL A 1 168 ? -9.848  -2.708  13.306  1.00 98.76 168 A 1 
ATOM   1336 N  N   . VAL A 1 169 ? -7.558  0.877   11.159  1.00 98.96 169 A 1 
ATOM   1337 C  CA  . VAL A 1 169 ? -6.404  1.561   10.592  1.00 98.91 169 A 1 
ATOM   1338 C  C   . VAL A 1 169 ? -5.380  1.883   11.674  1.00 98.94 169 A 1 
ATOM   1339 O  O   . VAL A 1 169 ? -5.703  2.523   12.674  1.00 98.88 169 A 1 
ATOM   1340 C  CB  . VAL A 1 169 ? -6.833  2.868   9.895   1.00 98.92 169 A 1 
ATOM   1341 C  CG1 . VAL A 1 169 ? -5.611  3.662   9.442   1.00 98.56 169 A 1 
ATOM   1342 C  CG2 . VAL A 1 169 ? -7.724  2.541   8.706   1.00 98.62 169 A 1 
ATOM   1343 N  N   . LEU A 1 170 ? -4.145  1.428   11.464  1.00 98.95 170 A 1 
ATOM   1344 C  CA  . LEU A 1 170 ? -3.059  1.703   12.394  1.00 98.99 170 A 1 
ATOM   1345 C  C   . LEU A 1 170 ? -2.088  2.687   11.758  1.00 98.91 170 A 1 
ATOM   1346 O  O   . LEU A 1 170 ? -1.777  2.587   10.575  1.00 98.77 170 A 1 
ATOM   1347 C  CB  . LEU A 1 170 ? -2.303  0.417   12.751  1.00 98.92 170 A 1 
ATOM   1348 C  CG  . LEU A 1 170 ? -3.073  -0.658  13.519  1.00 98.65 170 A 1 
ATOM   1349 C  CD1 . LEU A 1 170 ? -2.148  -1.835  13.811  1.00 98.31 170 A 1 
ATOM   1350 C  CD2 . LEU A 1 170 ? -3.613  -0.077  14.824  1.00 98.16 170 A 1 
ATOM   1351 N  N   . ASN A 1 171 ? -1.614  3.630   12.563  1.00 98.82 171 A 1 
ATOM   1352 C  CA  . ASN A 1 171 ? -0.638  4.605   12.085  1.00 98.78 171 A 1 
ATOM   1353 C  C   . ASN A 1 171 ? 0.750   4.077   12.431  1.00 98.72 171 A 1 
ATOM   1354 O  O   . ASN A 1 171 ? 1.306   4.381   13.485  1.00 98.44 171 A 1 
ATOM   1355 C  CB  . ASN A 1 171 ? -0.865  5.959   12.752  1.00 98.54 171 A 1 
ATOM   1356 C  CG  . ASN A 1 171 ? 0.134   7.003   12.296  1.00 98.36 171 A 1 
ATOM   1357 O  OD1 . ASN A 1 171 ? 0.983   6.736   11.440  1.00 96.84 171 A 1 
ATOM   1358 N  ND2 . ASN A 1 171 ? 0.038   8.198   12.848  1.00 95.98 171 A 1 
ATOM   1359 N  N   . THR A 1 172 ? 1.321   3.266   11.540  1.00 98.89 172 A 1 
ATOM   1360 C  CA  . THR A 1 172 ? 2.636   2.689   11.793  1.00 98.83 172 A 1 
ATOM   1361 C  C   . THR A 1 172 ? 3.780   3.642   11.460  1.00 98.79 172 A 1 
ATOM   1362 O  O   . THR A 1 172 ? 4.943   3.304   11.673  1.00 98.37 172 A 1 
ATOM   1363 C  CB  . THR A 1 172 ? 2.834   1.365   11.032  1.00 98.77 172 A 1 
ATOM   1364 O  OG1 . THR A 1 172 ? 2.522   1.541   9.648   1.00 98.22 172 A 1 
ATOM   1365 C  CG2 . THR A 1 172 ? 1.927   0.294   11.623  1.00 97.83 172 A 1 
ATOM   1366 N  N   . VAL A 1 173 ? 3.458   4.837   10.980  1.00 98.61 173 A 1 
ATOM   1367 C  CA  . VAL A 1 173 ? 4.497   5.837   10.749  1.00 98.59 173 A 1 
ATOM   1368 C  C   . VAL A 1 173 ? 5.041   6.215   12.130  1.00 98.47 173 A 1 
ATOM   1369 O  O   . VAL A 1 173 ? 6.176   6.672   12.262  1.00 98.02 173 A 1 
ATOM   1370 C  CB  . VAL A 1 173 ? 3.936   7.092   10.042  1.00 98.35 173 A 1 
ATOM   1371 C  CG1 . VAL A 1 173 ? 5.023   8.149   9.889   1.00 97.87 173 A 1 
ATOM   1372 C  CG2 . VAL A 1 173 ? 3.393   6.711   8.672   1.00 97.89 173 A 1 
ATOM   1373 N  N   . LEU A 1 174 ? 4.241   5.986   13.167  1.00 98.48 174 A 1 
ATOM   1374 C  CA  . LEU A 1 174 ? 4.668   6.253   14.540  1.00 98.38 174 A 1 
ATOM   1375 C  C   . LEU A 1 174 ? 5.820   5.332   14.932  1.00 98.27 174 A 1 
ATOM   1376 O  O   . LEU A 1 174 ? 6.616   5.655   15.810  1.00 97.93 174 A 1 
ATOM   1377 C  CB  . LEU A 1 174 ? 3.514   6.039   15.523  1.00 98.19 174 A 1 
ATOM   1378 C  CG  . LEU A 1 174 ? 2.286   6.946   15.383  1.00 97.90 174 A 1 
ATOM   1379 C  CD1 . LEU A 1 174 ? 1.242   6.563   16.427  1.00 97.49 174 A 1 
ATOM   1380 C  CD2 . LEU A 1 174 ? 2.692   8.408   15.551  1.00 97.34 174 A 1 
ATOM   1381 N  N   . TYR A 1 175 ? 5.912   4.186   14.257  1.00 98.59 175 A 1 
ATOM   1382 C  CA  . TYR A 1 175 ? 6.946   3.195   14.568  1.00 98.51 175 A 1 
ATOM   1383 C  C   . TYR A 1 175 ? 8.104   3.181   13.573  1.00 98.56 175 A 1 
ATOM   1384 O  O   . TYR A 1 175 ? 9.074   2.443   13.759  1.00 98.17 175 A 1 
ATOM   1385 C  CB  . TYR A 1 175 ? 6.319   1.798   14.625  1.00 98.60 175 A 1 
ATOM   1386 C  CG  . TYR A 1 175 ? 5.068   1.699   15.473  1.00 98.68 175 A 1 
ATOM   1387 C  CD1 . TYR A 1 175 ? 4.949   2.411   16.663  1.00 98.50 175 A 1 
ATOM   1388 C  CD2 . TYR A 1 175 ? 4.008   0.892   15.082  1.00 98.52 175 A 1 
ATOM   1389 C  CE1 . TYR A 1 175 ? 3.799   2.329   17.449  1.00 98.47 175 A 1 
ATOM   1390 C  CE2 . TYR A 1 175 ? 2.858   0.786   15.858  1.00 98.46 175 A 1 
ATOM   1391 C  CZ  . TYR A 1 175 ? 2.756   1.506   17.039  1.00 98.59 175 A 1 
ATOM   1392 O  OH  . TYR A 1 175 ? 1.628   1.413   17.809  1.00 98.40 175 A 1 
ATOM   1393 N  N   . TYR A 1 176 ? 8.016   3.975   12.528  1.00 98.44 176 A 1 
ATOM   1394 C  CA  . TYR A 1 176 ? 9.040   4.037   11.494  1.00 98.38 176 A 1 
ATOM   1395 C  C   . TYR A 1 176 ? 10.375  4.482   12.102  1.00 98.20 176 A 1 
ATOM   1396 O  O   . TYR A 1 176 ? 10.418  5.446   12.872  1.00 97.83 176 A 1 
ATOM   1397 C  CB  . TYR A 1 176 ? 8.591   5.028   10.414  1.00 98.16 176 A 1 
ATOM   1398 C  CG  . TYR A 1 176 ? 9.361   4.972   9.106   1.00 97.95 176 A 1 
ATOM   1399 C  CD1 . TYR A 1 176 ? 9.938   3.799   8.632   1.00 97.10 176 A 1 
ATOM   1400 C  CD2 . TYR A 1 176 ? 9.454   6.117   8.316   1.00 97.06 176 A 1 
ATOM   1401 C  CE1 . TYR A 1 176 ? 10.599  3.757   7.405   1.00 96.43 176 A 1 
ATOM   1402 C  CE2 . TYR A 1 176 ? 10.109  6.085   7.085   1.00 96.39 176 A 1 
ATOM   1403 C  CZ  . TYR A 1 176 ? 10.675  4.909   6.640   1.00 96.46 176 A 1 
ATOM   1404 O  OH  . TYR A 1 176 ? 11.323  4.882   5.423   1.00 95.33 176 A 1 
ATOM   1405 N  N   . ASN A 1 177 ? 11.461  3.793   11.755  1.00 98.12 177 A 1 
ATOM   1406 C  CA  . ASN A 1 177 ? 12.751  4.117   12.350  1.00 97.78 177 A 1 
ATOM   1407 C  C   . ASN A 1 177 ? 13.391  5.428   11.878  1.00 97.76 177 A 1 
ATOM   1408 O  O   . ASN A 1 177 ? 14.499  5.755   12.290  1.00 96.47 177 A 1 
ATOM   1409 C  CB  . ASN A 1 177 ? 13.745  2.957   12.210  1.00 96.79 177 A 1 
ATOM   1410 C  CG  . ASN A 1 177 ? 13.997  2.545   10.777  1.00 95.55 177 A 1 
ATOM   1411 O  OD1 . ASN A 1 177 ? 13.798  3.325   9.851   1.00 90.21 177 A 1 
ATOM   1412 N  ND2 . ASN A 1 177 ? 14.452  1.316   10.600  1.00 88.93 177 A 1 
ATOM   1413 N  N   . TYR A 1 178 ? 12.684  6.176   11.040  1.00 97.72 178 A 1 
ATOM   1414 C  CA  . TYR A 1 178 ? 13.145  7.498   10.622  1.00 97.27 178 A 1 
ATOM   1415 C  C   . TYR A 1 178 ? 12.361  8.563   11.381  1.00 97.23 178 A 1 
ATOM   1416 O  O   . TYR A 1 178 ? 12.625  9.757   11.252  1.00 95.87 178 A 1 
ATOM   1417 C  CB  . TYR A 1 178 ? 12.943  7.694   9.108   1.00 96.62 178 A 1 
ATOM   1418 C  CG  . TYR A 1 178 ? 14.024  7.069   8.252   1.00 95.25 178 A 1 
ATOM   1419 C  CD1 . TYR A 1 178 ? 15.307  7.603   8.219   1.00 91.95 178 A 1 
ATOM   1420 C  CD2 . TYR A 1 178 ? 13.744  5.950   7.468   1.00 91.70 178 A 1 
ATOM   1421 C  CE1 . TYR A 1 178 ? 16.300  7.029   7.425   1.00 90.23 178 A 1 
ATOM   1422 C  CE2 . TYR A 1 178 ? 14.729  5.376   6.676   1.00 90.28 178 A 1 
ATOM   1423 C  CZ  . TYR A 1 178 ? 16.005  5.915   6.654   1.00 90.70 178 A 1 
ATOM   1424 O  OH  . TYR A 1 178 ? 16.980  5.346   5.872   1.00 88.35 178 A 1 
ATOM   1425 N  N   . ASN A 1 179 ? 11.390  8.115   12.193  1.00 97.29 179 A 1 
ATOM   1426 C  CA  . ASN A 1 179 ? 10.561  9.027   12.982  1.00 97.40 179 A 1 
ATOM   1427 C  C   . ASN A 1 179 ? 11.245  9.266   14.329  1.00 97.21 179 A 1 
ATOM   1428 O  O   . ASN A 1 179 ? 11.111  8.470   15.255  1.00 96.62 179 A 1 
ATOM   1429 C  CB  . ASN A 1 179 ? 9.177   8.412   13.195  1.00 97.46 179 A 1 
ATOM   1430 C  CG  . ASN A 1 179 ? 8.214   9.360   13.894  1.00 97.64 179 A 1 
ATOM   1431 O  OD1 . ASN A 1 179 ? 8.613   10.383  14.442  1.00 96.32 179 A 1 
ATOM   1432 N  ND2 . ASN A 1 179 ? 6.930   9.016   13.866  1.00 96.10 179 A 1 
ATOM   1433 N  N   . LYS A 1 180 ? 11.982  10.370  14.434  1.00 96.79 180 A 1 
ATOM   1434 C  CA  . LYS A 1 180 ? 12.726  10.681  15.647  1.00 96.24 180 A 1 
ATOM   1435 C  C   . LYS A 1 180 ? 11.859  11.101  16.829  1.00 96.04 180 A 1 
ATOM   1436 O  O   . LYS A 1 180 ? 12.337  11.149  17.958  1.00 93.93 180 A 1 
ATOM   1437 C  CB  . LYS A 1 180 ? 13.767  11.758  15.356  1.00 95.53 180 A 1 
ATOM   1438 C  CG  . LYS A 1 180 ? 14.825  11.315  14.351  1.00 91.54 180 A 1 
ATOM   1439 C  CD  . LYS A 1 180 ? 15.878  12.387  14.130  1.00 82.29 180 A 1 
ATOM   1440 C  CE  . LYS A 1 180 ? 16.953  11.906  13.164  1.00 75.17 180 A 1 
ATOM   1441 N  NZ  . LYS A 1 180 ? 18.005  12.929  12.948  1.00 64.44 180 A 1 
ATOM   1442 N  N   . GLN A 1 181 ? 10.589  11.389  16.590  1.00 96.11 181 A 1 
ATOM   1443 C  CA  . GLN A 1 181 ? 9.691   11.805  17.656  1.00 95.36 181 A 1 
ATOM   1444 C  C   . GLN A 1 181 ? 9.292   10.653  18.573  1.00 95.38 181 A 1 
ATOM   1445 O  O   . GLN A 1 181 ? 8.835   10.878  19.698  1.00 92.64 181 A 1 
ATOM   1446 C  CB  . GLN A 1 181 ? 8.414   12.431  17.079  1.00 94.11 181 A 1 
ATOM   1447 C  CG  . GLN A 1 181 ? 8.631   13.774  16.405  1.00 91.01 181 A 1 
ATOM   1448 C  CD  . GLN A 1 181 ? 7.316   14.423  15.994  1.00 87.42 181 A 1 
ATOM   1449 O  OE1 . GLN A 1 181 ? 6.282   14.208  16.632  1.00 79.83 181 A 1 
ATOM   1450 N  NE2 . GLN A 1 181 ? 7.353   15.226  14.942  1.00 77.22 181 A 1 
ATOM   1451 N  N   . THR A 1 182 ? 9.444   9.423   18.102  1.00 96.47 182 A 1 
ATOM   1452 C  CA  . THR A 1 182 ? 8.986   8.268   18.855  1.00 96.55 182 A 1 
ATOM   1453 C  C   . THR A 1 182 ? 10.051  7.221   19.194  1.00 96.18 182 A 1 
ATOM   1454 O  O   . THR A 1 182 ? 9.737   6.184   19.774  1.00 94.63 182 A 1 
ATOM   1455 C  CB  . THR A 1 182 ? 7.874   7.540   18.081  1.00 96.45 182 A 1 
ATOM   1456 O  OG1 . THR A 1 182 ? 8.382   7.127   16.801  1.00 95.31 182 A 1 
ATOM   1457 C  CG2 . THR A 1 182 ? 6.686   8.473   17.854  1.00 95.15 182 A 1 
ATOM   1458 N  N   . MET A 1 183 ? 11.303  7.489   18.849  1.00 95.76 183 A 1 
ATOM   1459 C  CA  . MET A 1 183 ? 12.369  6.510   19.044  1.00 94.59 183 A 1 
ATOM   1460 C  C   . MET A 1 183 ? 12.567  6.005   20.472  1.00 93.89 183 A 1 
ATOM   1461 O  O   . MET A 1 183 ? 12.975  4.861   20.664  1.00 90.29 183 A 1 
ATOM   1462 C  CB  . MET A 1 183 ? 13.693  7.072   18.509  1.00 92.39 183 A 1 
ATOM   1463 C  CG  . MET A 1 183 ? 14.201  8.309   19.223  1.00 86.25 183 A 1 
ATOM   1464 S  SD  . MET A 1 183 ? 15.729  8.942   18.468  1.00 82.98 183 A 1 
ATOM   1465 C  CE  . MET A 1 183 ? 16.876  7.650   18.925  1.00 73.97 183 A 1 
ATOM   1466 N  N   . ASP A 1 184 ? 12.258  6.838   21.461  1.00 94.21 184 A 1 
ATOM   1467 C  CA  . ASP A 1 184 ? 12.454  6.437   22.860  1.00 93.03 184 A 1 
ATOM   1468 C  C   . ASP A 1 184 ? 11.159  6.186   23.633  1.00 92.96 184 A 1 
ATOM   1469 O  O   . ASP A 1 184 ? 11.177  6.042   24.852  1.00 88.79 184 A 1 
ATOM   1470 C  CB  . ASP A 1 184 ? 13.284  7.493   23.594  1.00 90.94 184 A 1 
ATOM   1471 C  CG  . ASP A 1 184 ? 14.675  7.659   23.005  1.00 85.60 184 A 1 
ATOM   1472 O  OD1 . ASP A 1 184 ? 15.336  6.633   22.741  1.00 80.34 184 A 1 
ATOM   1473 O  OD2 . ASP A 1 184 ? 15.096  8.811   22.821  1.00 80.01 184 A 1 
ATOM   1474 N  N   . SER A 1 185 ? 10.038  6.114   22.926  1.00 94.30 185 A 1 
ATOM   1475 C  CA  . SER A 1 185 ? 8.751   5.879   23.570  1.00 94.27 185 A 1 
ATOM   1476 C  C   . SER A 1 185 ? 8.485   4.381   23.727  1.00 94.62 185 A 1 
ATOM   1477 O  O   . SER A 1 185 ? 9.184   3.550   23.146  1.00 91.64 185 A 1 
ATOM   1478 C  CB  . SER A 1 185 ? 7.627   6.516   22.749  1.00 92.13 185 A 1 
ATOM   1479 O  OG  . SER A 1 185 ? 7.795   7.916   22.664  1.00 82.70 185 A 1 
ATOM   1480 N  N   . THR A 1 186 ? 7.480   4.053   24.534  1.00 96.16 186 A 1 
ATOM   1481 C  CA  . THR A 1 186 ? 7.106   2.663   24.738  1.00 96.01 186 A 1 
ATOM   1482 C  C   . THR A 1 186 ? 5.800   2.356   24.006  1.00 96.63 186 A 1 
ATOM   1483 O  O   . THR A 1 186 ? 5.615   1.257   23.489  1.00 93.84 186 A 1 
ATOM   1484 C  CB  . THR A 1 186 ? 6.924   2.336   26.234  1.00 94.26 186 A 1 
ATOM   1485 O  OG1 . THR A 1 186 ? 5.978   3.245   26.812  1.00 86.93 186 A 1 
ATOM   1486 C  CG2 . THR A 1 186 ? 8.253   2.477   26.969  1.00 85.58 186 A 1 
ATOM   1487 N  N   . ASP A 1 187 ? 4.899   3.335   23.966  1.00 97.22 187 A 1 
ATOM   1488 C  CA  . ASP A 1 187 ? 3.614   3.180   23.288  1.00 97.71 187 A 1 
ATOM   1489 C  C   . ASP A 1 187 ? 3.190   4.537   22.738  1.00 97.64 187 A 1 
ATOM   1490 O  O   . ASP A 1 187 ? 2.340   5.216   23.326  1.00 97.16 187 A 1 
ATOM   1491 C  CB  . ASP A 1 187 ? 2.558   2.646   24.266  1.00 97.79 187 A 1 
ATOM   1492 C  CG  . ASP A 1 187 ? 1.254   2.301   23.563  1.00 98.21 187 A 1 
ATOM   1493 O  OD1 . ASP A 1 187 ? 1.209   2.326   22.314  1.00 97.89 187 A 1 
ATOM   1494 O  OD2 . ASP A 1 187 ? 0.271   1.980   24.267  1.00 97.91 187 A 1 
ATOM   1495 N  N   . PRO A 1 188 ? 3.772   4.955   21.614  1.00 97.71 188 A 1 
ATOM   1496 C  CA  . PRO A 1 188 ? 3.469   6.246   20.999  1.00 97.72 188 A 1 
ATOM   1497 C  C   . PRO A 1 188 ? 1.976   6.504   20.829  1.00 97.91 188 A 1 
ATOM   1498 O  O   . PRO A 1 188 ? 1.277   5.733   20.169  1.00 97.63 188 A 1 
ATOM   1499 C  CB  . PRO A 1 188 ? 4.202   6.176   19.659  1.00 97.26 188 A 1 
ATOM   1500 C  CG  . PRO A 1 188 ? 5.383   5.300   19.964  1.00 96.14 188 A 1 
ATOM   1501 C  CD  . PRO A 1 188 ? 4.781   4.221   20.822  1.00 97.53 188 A 1 
ATOM   1502 N  N   . LEU A 1 189 ? 1.513   7.596   21.450  1.00 97.33 189 A 1 
ATOM   1503 C  CA  . LEU A 1 189 ? 0.109   8.011   21.370  1.00 97.28 189 A 1 
ATOM   1504 C  C   . LEU A 1 189 ? -0.872  6.929   21.810  1.00 97.47 189 A 1 
ATOM   1505 O  O   . LEU A 1 189 ? -2.053  6.975   21.451  1.00 96.93 189 A 1 
ATOM   1506 C  CB  . LEU A 1 189 ? -0.212  8.502   19.953  1.00 97.01 189 A 1 
ATOM   1507 C  CG  . LEU A 1 189 ? 0.559   9.758   19.527  1.00 96.21 189 A 1 
ATOM   1508 C  CD1 . LEU A 1 189 ? 0.211   10.130  18.092  1.00 95.06 189 A 1 
ATOM   1509 C  CD2 . LEU A 1 189 ? 0.248   10.910  20.464  1.00 94.72 189 A 1 
ATOM   1510 N  N   . GLY A 1 190 ? -0.387  5.960   22.609  1.00 97.62 190 A 1 
ATOM   1511 C  CA  . GLY A 1 190 ? -1.238  4.919   23.159  1.00 97.72 190 A 1 
ATOM   1512 C  C   . GLY A 1 190 ? -1.863  3.942   22.175  1.00 98.25 190 A 1 
ATOM   1513 O  O   . GLY A 1 190 ? -2.846  3.274   22.500  1.00 98.13 190 A 1 
ATOM   1514 N  N   . GLN A 1 191 ? -1.298  3.861   20.978  1.00 98.15 191 A 1 
ATOM   1515 C  CA  . GLN A 1 191 ? -1.872  2.999   19.943  1.00 98.59 191 A 1 
ATOM   1516 C  C   . GLN A 1 191 ? -1.894  1.509   20.276  1.00 98.74 191 A 1 
ATOM   1517 O  O   . GLN A 1 191 ? -2.873  0.826   19.976  1.00 98.79 191 A 1 
ATOM   1518 C  CB  . GLN A 1 191 ? -1.166  3.217   18.607  1.00 98.37 191 A 1 
ATOM   1519 C  CG  . GLN A 1 191 ? -1.846  2.492   17.446  1.00 98.09 191 A 1 
ATOM   1520 C  CD  . GLN A 1 191 ? -1.279  2.858   16.087  1.00 98.41 191 A 1 
ATOM   1521 O  OE1 . GLN A 1 191 ? -2.022  3.224   15.176  1.00 93.73 191 A 1 
ATOM   1522 N  NE2 . GLN A 1 191 ? 0.034   2.762   15.947  1.00 94.69 191 A 1 
ATOM   1523 N  N   . PHE A 1 192 ? -0.834  0.987   20.896  1.00 98.81 192 A 1 
ATOM   1524 C  CA  . PHE A 1 192 ? -0.809  -0.437  21.224  1.00 98.80 192 A 1 
ATOM   1525 C  C   . PHE A 1 192 ? -1.909  -0.811  22.215  1.00 98.96 192 A 1 
ATOM   1526 O  O   . PHE A 1 192 ? -2.615  -1.796  22.022  1.00 98.86 192 A 1 
ATOM   1527 C  CB  . PHE A 1 192 ? 0.561   -0.847  21.785  1.00 98.86 192 A 1 
ATOM   1528 C  CG  . PHE A 1 192 ? 1.634   -1.032  20.738  1.00 98.84 192 A 1 
ATOM   1529 C  CD1 . PHE A 1 192 ? 1.478   -1.986  19.734  1.00 98.61 192 A 1 
ATOM   1530 C  CD2 . PHE A 1 192 ? 2.786   -0.265  20.764  1.00 98.60 192 A 1 
ATOM   1531 C  CE1 . PHE A 1 192 ? 2.461   -2.164  18.766  1.00 98.41 192 A 1 
ATOM   1532 C  CE2 . PHE A 1 192 ? 3.777   -0.444  19.797  1.00 98.37 192 A 1 
ATOM   1533 C  CZ  . PHE A 1 192 ? 3.610   -1.390  18.794  1.00 98.48 192 A 1 
ATOM   1534 N  N   . GLU A 1 193 ? -2.041  -0.032  23.283  1.00 98.80 193 A 1 
ATOM   1535 C  CA  . GLU A 1 193 ? -3.074  -0.310  24.283  1.00 98.76 193 A 1 
ATOM   1536 C  C   . GLU A 1 193 ? -4.465  -0.120  23.685  1.00 98.82 193 A 1 
ATOM   1537 O  O   . GLU A 1 193 ? -5.394  -0.876  23.981  1.00 98.76 193 A 1 
ATOM   1538 C  CB  . GLU A 1 193 ? -2.902  0.587   25.503  1.00 98.54 193 A 1 
ATOM   1539 C  CG  . GLU A 1 193 ? -1.679  0.257   26.346  1.00 90.06 193 A 1 
ATOM   1540 C  CD  . GLU A 1 193 ? -1.665  -1.189  26.822  1.00 80.89 193 A 1 
ATOM   1541 O  OE1 . GLU A 1 193 ? -2.733  -1.710  27.183  1.00 75.75 193 A 1 
ATOM   1542 O  OE2 . GLU A 1 193 ? -0.577  -1.794  26.830  1.00 75.43 193 A 1 
ATOM   1543 N  N   . TRP A 1 194 ? -4.618  0.888   22.829  1.00 98.86 194 A 1 
ATOM   1544 C  CA  . TRP A 1 194 ? -5.886  1.151   22.153  1.00 98.86 194 A 1 
ATOM   1545 C  C   . TRP A 1 194 ? -6.248  -0.045  21.270  1.00 98.92 194 A 1 
ATOM   1546 O  O   . TRP A 1 194 ? -7.390  -0.512  21.288  1.00 98.87 194 A 1 
ATOM   1547 C  CB  . TRP A 1 194 ? -5.755  2.414   21.295  1.00 98.83 194 A 1 
ATOM   1548 C  CG  . TRP A 1 194 ? -6.912  2.656   20.368  1.00 98.83 194 A 1 
ATOM   1549 C  CD1 . TRP A 1 194 ? -8.092  3.271   20.658  1.00 98.70 194 A 1 
ATOM   1550 C  CD2 . TRP A 1 194 ? -6.981  2.292   18.982  1.00 98.82 194 A 1 
ATOM   1551 N  NE1 . TRP A 1 194 ? -8.896  3.313   19.540  1.00 98.64 194 A 1 
ATOM   1552 C  CE2 . TRP A 1 194 ? -8.242  2.720   18.497  1.00 98.74 194 A 1 
ATOM   1553 C  CE3 . TRP A 1 194 ? -6.100  1.643   18.096  1.00 98.75 194 A 1 
ATOM   1554 C  CZ2 . TRP A 1 194 ? -8.633  2.524   17.171  1.00 98.61 194 A 1 
ATOM   1555 C  CZ3 . TRP A 1 194 ? -6.500  1.448   16.775  1.00 98.66 194 A 1 
ATOM   1556 C  CH2 . TRP A 1 194 ? -7.753  1.885   16.325  1.00 98.61 194 A 1 
ATOM   1557 N  N   . PHE A 1 195 ? -5.290  -0.528  20.511  1.00 98.91 195 A 1 
ATOM   1558 C  CA  . PHE A 1 195 ? -5.506  -1.664  19.620  1.00 98.92 195 A 1 
ATOM   1559 C  C   . PHE A 1 195 ? -5.933  -2.900  20.408  1.00 98.92 195 A 1 
ATOM   1560 O  O   . PHE A 1 195 ? -6.838  -3.626  20.003  1.00 98.91 195 A 1 
ATOM   1561 C  CB  . PHE A 1 195 ? -4.220  -1.967  18.835  1.00 98.94 195 A 1 
ATOM   1562 C  CG  . PHE A 1 195 ? -4.366  -3.074  17.833  1.00 98.94 195 A 1 
ATOM   1563 C  CD1 . PHE A 1 195 ? -5.097  -2.890  16.658  1.00 98.83 195 A 1 
ATOM   1564 C  CD2 . PHE A 1 195 ? -3.760  -4.307  18.045  1.00 98.83 195 A 1 
ATOM   1565 C  CE1 . PHE A 1 195 ? -5.223  -3.906  15.720  1.00 98.72 195 A 1 
ATOM   1566 C  CE2 . PHE A 1 195 ? -3.879  -5.333  17.110  1.00 98.72 195 A 1 
ATOM   1567 C  CZ  . PHE A 1 195 ? -4.610  -5.129  15.942  1.00 98.79 195 A 1 
ATOM   1568 N  N   . LYS A 1 196 ? -5.271  -3.133  21.545  1.00 98.98 196 A 1 
ATOM   1569 C  CA  . LYS A 1 196 ? -5.595  -4.275  22.387  1.00 98.88 196 A 1 
ATOM   1570 C  C   . LYS A 1 196 ? -7.034  -4.174  22.888  1.00 98.87 196 A 1 
ATOM   1571 O  O   . LYS A 1 196 ? -7.776  -5.160  22.875  1.00 98.80 196 A 1 
ATOM   1572 C  CB  . LYS A 1 196 ? -4.635  -4.344  23.576  1.00 98.71 196 A 1 
ATOM   1573 C  CG  . LYS A 1 196 ? -4.904  -5.509  24.529  1.00 96.29 196 A 1 
ATOM   1574 C  CD  . LYS A 1 196 ? -3.886  -5.531  25.667  1.00 93.64 196 A 1 
ATOM   1575 C  CE  . LYS A 1 196 ? -4.190  -6.630  26.657  1.00 86.29 196 A 1 
ATOM   1576 N  NZ  . LYS A 1 196 ? -4.199  -7.982  26.035  1.00 78.50 196 A 1 
ATOM   1577 N  N   . THR A 1 197 ? -7.432  -2.986  23.307  1.00 98.98 197 A 1 
ATOM   1578 C  CA  . THR A 1 197 ? -8.786  -2.767  23.806  1.00 98.85 197 A 1 
ATOM   1579 C  C   . THR A 1 197 ? -9.819  -3.015  22.710  1.00 98.96 197 A 1 
ATOM   1580 O  O   . THR A 1 197 ? -10.839 -3.669  22.934  1.00 98.78 197 A 1 
ATOM   1581 C  CB  . THR A 1 197 ? -8.943  -1.327  24.339  1.00 98.73 197 A 1 
ATOM   1582 O  OG1 . THR A 1 197 ? -8.077  -1.140  25.461  1.00 96.14 197 A 1 
ATOM   1583 C  CG2 . THR A 1 197 ? -10.381 -1.055  24.769  1.00 95.54 197 A 1 
ATOM   1584 N  N   . VAL A 1 198 ? -9.539  -2.493  21.511  1.00 98.90 198 A 1 
ATOM   1585 C  CA  . VAL A 1 198 ? -10.433 -2.672  20.374  1.00 98.93 198 A 1 
ATOM   1586 C  C   . VAL A 1 198 ? -10.570 -4.152  20.003  1.00 98.99 198 A 1 
ATOM   1587 O  O   . VAL A 1 198 ? -11.683 -4.656  19.843  1.00 98.85 198 A 1 
ATOM   1588 C  CB  . VAL A 1 198 ? -9.921  -1.878  19.148  1.00 98.84 198 A 1 
ATOM   1589 C  CG1 . VAL A 1 198 ? -10.684 -2.284  17.889  1.00 98.41 198 A 1 
ATOM   1590 C  CG2 . VAL A 1 198 ? -10.077 -0.379  19.396  1.00 98.49 198 A 1 
ATOM   1591 N  N   . MET A 1 199 ? -9.445  -4.835  19.888  1.00 98.96 199 A 1 
ATOM   1592 C  CA  . MET A 1 199 ? -9.462  -6.243  19.500  1.00 98.92 199 A 1 
ATOM   1593 C  C   . MET A 1 199 ? -10.107 -7.132  20.561  1.00 98.96 199 A 1 
ATOM   1594 O  O   . MET A 1 199 ? -10.822 -8.079  20.227  1.00 98.82 199 A 1 
ATOM   1595 C  CB  . MET A 1 199 ? -8.042  -6.720  19.204  1.00 98.89 199 A 1 
ATOM   1596 C  CG  . MET A 1 199 ? -7.460  -6.142  17.921  1.00 98.43 199 A 1 
ATOM   1597 S  SD  . MET A 1 199 ? -8.321  -6.758  16.456  1.00 98.00 199 A 1 
ATOM   1598 C  CE  . MET A 1 199 ? -8.188  -5.351  15.366  1.00 95.04 199 A 1 
ATOM   1599 N  N   . ASP A 1 200 ? -9.865  -6.837  21.825  1.00 98.98 200 A 1 
ATOM   1600 C  CA  . ASP A 1 200 ? -10.485 -7.619  22.896  1.00 98.93 200 A 1 
ATOM   1601 C  C   . ASP A 1 200 ? -11.999 -7.452  22.809  1.00 98.82 200 A 1 
ATOM   1602 O  O   . ASP A 1 200 ? -12.755 -8.409  23.010  1.00 98.69 200 A 1 
ATOM   1603 C  CB  . ASP A 1 200 ? -10.006 -7.148  24.277  1.00 98.82 200 A 1 
ATOM   1604 C  CG  . ASP A 1 200 ? -8.610  -7.644  24.624  1.00 98.19 200 A 1 
ATOM   1605 O  OD1 . ASP A 1 200 ? -8.126  -8.594  23.972  1.00 96.49 200 A 1 
ATOM   1606 O  OD2 . ASP A 1 200 ? -8.008  -7.095  25.569  1.00 96.49 200 A 1 
ATOM   1607 N  N   . GLY A 1 201 ? -12.438 -6.244  22.487  1.00 98.88 201 A 1 
ATOM   1608 C  CA  . GLY A 1 201 ? -13.852 -5.970  22.350  1.00 98.80 201 A 1 
ATOM   1609 C  C   . GLY A 1 201 ? -14.466 -6.739  21.191  1.00 98.83 201 A 1 
ATOM   1610 O  O   . GLY A 1 201 ? -15.562 -7.290  21.307  1.00 98.59 201 A 1 
ATOM   1611 N  N   . TYR A 1 202 ? -13.757 -6.789  20.077  1.00 98.85 202 A 1 
ATOM   1612 C  CA  . TYR A 1 202 ? -14.243 -7.511  18.911  1.00 98.87 202 A 1 
ATOM   1613 C  C   . TYR A 1 202 ? -14.340 -9.006  19.207  1.00 98.75 202 A 1 
ATOM   1614 O  O   . TYR A 1 202 ? -15.327 -9.657  18.859  1.00 98.53 202 A 1 
ATOM   1615 C  CB  . TYR A 1 202 ? -13.310 -7.301  17.706  1.00 98.83 202 A 1 
ATOM   1616 C  CG  . TYR A 1 202 ? -13.342 -5.909  17.096  1.00 98.84 202 A 1 
ATOM   1617 C  CD1 . TYR A 1 202 ? -14.367 -5.006  17.385  1.00 98.63 202 A 1 
ATOM   1618 C  CD2 . TYR A 1 202 ? -12.348 -5.519  16.206  1.00 98.64 202 A 1 
ATOM   1619 C  CE1 . TYR A 1 202 ? -14.400 -3.743  16.798  1.00 98.55 202 A 1 
ATOM   1620 C  CE2 . TYR A 1 202 ? -12.374 -4.262  15.612  1.00 98.55 202 A 1 
ATOM   1621 C  CZ  . TYR A 1 202 ? -13.394 -3.373  15.911  1.00 98.66 202 A 1 
ATOM   1622 O  OH  . TYR A 1 202 ? -13.414 -2.130  15.328  1.00 98.33 202 A 1 
ATOM   1623 N  N   . ARG A 1 203 ? -13.316 -9.546  19.846  1.00 98.71 203 A 1 
ATOM   1624 C  CA  . ARG A 1 203 ? -13.299 -10.966 20.190  1.00 98.79 203 A 1 
ATOM   1625 C  C   . ARG A 1 203 ? -14.475 -11.303 21.112  1.00 98.69 203 A 1 
ATOM   1626 O  O   . ARG A 1 203 ? -15.157 -12.309 20.923  1.00 98.19 203 A 1 
ATOM   1627 C  CB  . ARG A 1 203 ? -11.976 -11.330 20.865  1.00 98.38 203 A 1 
ATOM   1628 C  CG  . ARG A 1 203 ? -11.904 -12.764 21.379  1.00 97.27 203 A 1 
ATOM   1629 C  CD  . ARG A 1 203 ? -10.533 -13.048 21.981  1.00 96.58 203 A 1 
ATOM   1630 N  NE  . ARG A 1 203 ? -9.503  -13.220 20.966  1.00 95.87 203 A 1 
ATOM   1631 C  CZ  . ARG A 1 203 ? -8.191  -13.094 21.182  1.00 96.75 203 A 1 
ATOM   1632 N  NH1 . ARG A 1 203 ? -7.748  -12.744 22.378  1.00 91.52 203 A 1 
ATOM   1633 N  NH2 . ARG A 1 203 ? -7.326  -13.303 20.196  1.00 91.70 203 A 1 
ATOM   1634 N  N   . LYS A 1 204 ? -14.688 -10.458 22.107  1.00 98.78 204 A 1 
ATOM   1635 C  CA  . LYS A 1 204 ? -15.764 -10.675 23.070  1.00 98.50 204 A 1 
ATOM   1636 C  C   . LYS A 1 204 ? -17.149 -10.630 22.442  1.00 98.57 204 A 1 
ATOM   1637 O  O   . LYS A 1 204 ? -18.049 -11.363 22.863  1.00 97.94 204 A 1 
ATOM   1638 C  CB  . LYS A 1 204 ? -15.671 -9.621  24.181  1.00 98.18 204 A 1 
ATOM   1639 C  CG  . LYS A 1 204 ? -16.746 -9.743  25.250  1.00 87.84 204 A 1 
ATOM   1640 C  CD  . LYS A 1 204 ? -16.594 -8.657  26.307  1.00 85.49 204 A 1 
ATOM   1641 C  CE  . LYS A 1 204 ? -17.666 -8.770  27.373  1.00 73.90 204 A 1 
ATOM   1642 N  NZ  . LYS A 1 204 ? -17.531 -7.707  28.421  1.00 66.13 204 A 1 
ATOM   1643 N  N   . THR A 1 205 ? -17.323 -9.790  21.433  1.00 98.54 205 A 1 
ATOM   1644 C  CA  . THR A 1 205 ? -18.626 -9.632  20.785  1.00 98.39 205 A 1 
ATOM   1645 C  C   . THR A 1 205 ? -18.763 -10.365 19.447  1.00 98.29 205 A 1 
ATOM   1646 O  O   . THR A 1 205 ? -19.743 -10.180 18.730  1.00 97.36 205 A 1 
ATOM   1647 C  CB  . THR A 1 205 ? -18.938 -8.144  20.570  1.00 98.04 205 A 1 
ATOM   1648 O  OG1 . THR A 1 205 ? -17.888 -7.539  19.808  1.00 96.50 205 A 1 
ATOM   1649 C  CG2 . THR A 1 205 ? -19.059 -7.428  21.909  1.00 96.01 205 A 1 
ATOM   1650 N  N   . GLY A 1 206 ? -17.778 -11.207 19.117  1.00 98.20 206 A 1 
ATOM   1651 C  CA  . GLY A 1 206 ? -17.849 -11.978 17.890  1.00 98.07 206 A 1 
ATOM   1652 C  C   . GLY A 1 206 ? -17.652 -11.195 16.601  1.00 98.03 206 A 1 
ATOM   1653 O  O   . GLY A 1 206 ? -18.130 -11.600 15.543  1.00 97.08 206 A 1 
ATOM   1654 N  N   . GLN A 1 207 ? -16.945 -10.080 16.683  1.00 98.44 207 A 1 
ATOM   1655 C  CA  . GLN A 1 207 ? -16.666 -9.257  15.510  1.00 98.44 207 A 1 
ATOM   1656 C  C   . GLN A 1 207 ? -15.292 -9.605  14.952  1.00 98.52 207 A 1 
ATOM   1657 O  O   . GLN A 1 207 ? -14.441 -10.143 15.656  1.00 98.22 207 A 1 
ATOM   1658 C  CB  . GLN A 1 207 ? -16.705 -7.771  15.880  1.00 98.17 207 A 1 
ATOM   1659 C  CG  . GLN A 1 207 ? -18.029 -7.301  16.462  1.00 97.29 207 A 1 
ATOM   1660 C  CD  . GLN A 1 207 ? -18.078 -5.803  16.644  1.00 97.12 207 A 1 
ATOM   1661 O  OE1 . GLN A 1 207 ? -17.943 -5.057  15.670  1.00 91.42 207 A 1 
ATOM   1662 N  NE2 . GLN A 1 207 ? -18.263 -5.352  17.874  1.00 90.83 207 A 1 
ATOM   1663 N  N   . ARG A 1 208 ? -15.094 -9.303  13.669  1.00 98.52 208 A 1 
ATOM   1664 C  CA  . ARG A 1 208 ? -13.809 -9.562  13.039  1.00 98.55 208 A 1 
ATOM   1665 C  C   . ARG A 1 208 ? -13.305 -8.269  12.395  1.00 98.67 208 A 1 
ATOM   1666 O  O   . ARG A 1 208 ? -14.013 -7.260  12.383  1.00 98.48 208 A 1 
ATOM   1667 C  CB  . ARG A 1 208 ? -13.939 -10.676 11.995  1.00 98.24 208 A 1 
ATOM   1668 C  CG  . ARG A 1 208 ? -14.488 -11.980 12.569  1.00 95.95 208 A 1 
ATOM   1669 C  CD  . ARG A 1 208 ? -14.253 -13.154 11.627  1.00 93.97 208 A 1 
ATOM   1670 N  NE  . ARG A 1 208 ? -12.857 -13.564 11.612  1.00 91.95 208 A 1 
ATOM   1671 C  CZ  . ARG A 1 208 ? -12.309 -14.351 10.694  1.00 91.98 208 A 1 
ATOM   1672 N  NH1 . ARG A 1 208 ? -13.036 -14.800 9.686   1.00 84.39 208 A 1 
ATOM   1673 N  NH2 . ARG A 1 208 ? -11.024 -14.684 10.772  1.00 84.72 208 A 1 
ATOM   1674 N  N   . ALA A 1 209 ? -12.072 -8.313  11.865  1.00 98.75 209 A 1 
ATOM   1675 C  CA  . ALA A 1 209 ? -11.492 -7.102  11.314  1.00 98.86 209 A 1 
ATOM   1676 C  C   . ALA A 1 209 ? -10.481 -7.298  10.204  1.00 98.80 209 A 1 
ATOM   1677 O  O   . ALA A 1 209 ? -9.851  -8.357  10.090  1.00 98.71 209 A 1 
ATOM   1678 C  CB  . ALA A 1 209 ? -10.832 -6.305  12.438  1.00 98.66 209 A 1 
ATOM   1679 N  N   . ILE A 1 210 ? -10.363 -6.273  9.386   1.00 98.81 210 A 1 
ATOM   1680 C  CA  . ILE A 1 210 ? -9.348  -6.211  8.346   1.00 98.95 210 A 1 
ATOM   1681 C  C   . ILE A 1 210 ? -8.509  -5.020  8.804   1.00 98.98 210 A 1 
ATOM   1682 O  O   . ILE A 1 210 ? -9.031  -3.921  8.992   1.00 98.90 210 A 1 
ATOM   1683 C  CB  . ILE A 1 210 ? -9.939  -5.930  6.953   1.00 98.82 210 A 1 
ATOM   1684 C  CG1 . ILE A 1 210 ? -10.742 -7.149  6.489   1.00 98.40 210 A 1 
ATOM   1685 C  CG2 . ILE A 1 210 ? -8.811  -5.616  5.965   1.00 98.53 210 A 1 
ATOM   1686 C  CD1 . ILE A 1 210 ? -11.437 -6.956  5.146   1.00 97.26 210 A 1 
ATOM   1687 N  N   . VAL A 1 211 ? -7.219  -5.256  9.013   1.00 98.93 211 A 1 
ATOM   1688 C  CA  . VAL A 1 211 ? -6.326  -4.205  9.492   1.00 98.97 211 A 1 
ATOM   1689 C  C   . VAL A 1 211 ? -5.525  -3.616  8.335   1.00 98.95 211 A 1 
ATOM   1690 O  O   . VAL A 1 211 ? -5.084  -4.338  7.447   1.00 98.91 211 A 1 
ATOM   1691 C  CB  . VAL A 1 211 ? -5.352  -4.766  10.550  1.00 98.93 211 A 1 
ATOM   1692 C  CG1 . VAL A 1 211 ? -4.427  -3.656  11.063  1.00 98.69 211 A 1 
ATOM   1693 C  CG2 . VAL A 1 211 ? -6.131  -5.370  11.716  1.00 98.70 211 A 1 
ATOM   1694 N  N   . SER A 1 212 ? -5.355  -2.301  8.343   1.00 98.93 212 A 1 
ATOM   1695 C  CA  . SER A 1 212 ? -4.556  -1.646  7.315   1.00 98.98 212 A 1 
ATOM   1696 C  C   . SER A 1 212 ? -3.570  -0.679  7.958   1.00 98.98 212 A 1 
ATOM   1697 O  O   . SER A 1 212 ? -3.838  -0.111  9.018   1.00 98.81 212 A 1 
ATOM   1698 C  CB  . SER A 1 212 ? -5.453  -0.899  6.313   1.00 98.55 212 A 1 
ATOM   1699 O  OG  . SER A 1 212 ? -6.147  0.159   6.926   1.00 86.97 212 A 1 
ATOM   1700 N  N   . MET A 1 213 ? -2.408  -0.518  7.321   1.00 98.90 213 A 1 
ATOM   1701 C  CA  . MET A 1 213 ? -1.353  0.346   7.820   1.00 98.92 213 A 1 
ATOM   1702 C  C   . MET A 1 213 ? -0.455  0.679   6.642   1.00 98.99 213 A 1 
ATOM   1703 O  O   . MET A 1 213 ? -0.437  -0.042  5.641   1.00 98.62 213 A 1 
ATOM   1704 C  CB  . MET A 1 213 ? -0.544  -0.371  8.911   1.00 98.52 213 A 1 
ATOM   1705 C  CG  . MET A 1 213 ? 0.110   -1.665  8.437   1.00 97.73 213 A 1 
ATOM   1706 S  SD  . MET A 1 213 ? 0.794   -2.670  9.783   1.00 98.08 213 A 1 
ATOM   1707 C  CE  . MET A 1 213 ? -0.705  -3.239  10.557  1.00 95.82 213 A 1 
ATOM   1708 N  N   . HIS A 1 214 ? 0.291   1.773   6.751   1.00 98.89 214 A 1 
ATOM   1709 C  CA  . HIS A 1 214 ? 1.156   2.133   5.639   1.00 98.89 214 A 1 
ATOM   1710 C  C   . HIS A 1 214 ? 2.408   1.265   5.606   1.00 98.81 214 A 1 
ATOM   1711 O  O   . HIS A 1 214 ? 2.746   0.692   4.571   1.00 98.40 214 A 1 
ATOM   1712 C  CB  . HIS A 1 214 ? 1.564   3.605   5.726   1.00 98.75 214 A 1 
ATOM   1713 C  CG  . HIS A 1 214 ? 2.332   4.071   4.516   1.00 98.69 214 A 1 
ATOM   1714 N  ND1 . HIS A 1 214 ? 1.797   4.056   3.253   1.00 97.95 214 A 1 
ATOM   1715 C  CD2 . HIS A 1 214 ? 3.599   4.508   4.388   1.00 98.03 214 A 1 
ATOM   1716 C  CE1 . HIS A 1 214 ? 2.704   4.472   2.388   1.00 97.80 214 A 1 
ATOM   1717 N  NE2 . HIS A 1 214 ? 3.817   4.756   3.052   1.00 97.88 214 A 1 
ATOM   1718 N  N   . ILE A 1 215 ? 3.092   1.160   6.741   1.00 98.86 215 A 1 
ATOM   1719 C  CA  . ILE A 1 215 ? 4.330   0.390   6.828   1.00 98.84 215 A 1 
ATOM   1720 C  C   . ILE A 1 215 ? 4.144   -0.915  7.606   1.00 98.85 215 A 1 
ATOM   1721 O  O   . ILE A 1 215 ? 3.850   -0.896  8.800   1.00 98.75 215 A 1 
ATOM   1722 C  CB  . ILE A 1 215 ? 5.450   1.212   7.503   1.00 98.71 215 A 1 
ATOM   1723 C  CG1 . ILE A 1 215 ? 5.555   2.602   6.846   1.00 98.16 215 A 1 
ATOM   1724 C  CG2 . ILE A 1 215 ? 6.781   0.471   7.394   1.00 98.12 215 A 1 
ATOM   1725 C  CD1 . ILE A 1 215 ? 6.539   3.536   7.527   1.00 97.23 215 A 1 
ATOM   1726 N  N   . CYS A 1 216 ? 4.332   -2.032  6.936   1.00 98.65 216 A 1 
ATOM   1727 C  CA  . CYS A 1 216 ? 4.216   -3.343  7.543   1.00 98.41 216 A 1 
ATOM   1728 C  C   . CYS A 1 216 ? 5.452   -3.622  8.399   1.00 98.51 216 A 1 
ATOM   1729 O  O   . CYS A 1 216 ? 6.526   -3.083  8.145   1.00 97.73 216 A 1 
ATOM   1730 C  CB  . CYS A 1 216 ? 4.156   -4.418  6.452   1.00 97.48 216 A 1 
ATOM   1731 S  SG  . CYS A 1 216 ? 2.573   -5.261  6.178   1.00 93.72 216 A 1 
ATOM   1732 N  N   . PRO A 1 217 ? 5.333   -4.477  9.417   1.00 98.63 217 A 1 
ATOM   1733 C  CA  . PRO A 1 217 ? 6.520   -4.839  10.187  1.00 98.53 217 A 1 
ATOM   1734 C  C   . PRO A 1 217 ? 7.376   -5.716  9.278   1.00 98.40 217 A 1 
ATOM   1735 O  O   . PRO A 1 217 ? 6.864   -6.323  8.333   1.00 97.37 217 A 1 
ATOM   1736 C  CB  . PRO A 1 217 ? 5.949   -5.614  11.377  1.00 97.96 217 A 1 
ATOM   1737 C  CG  . PRO A 1 217 ? 4.676   -6.186  10.830  1.00 96.17 217 A 1 
ATOM   1738 C  CD  . PRO A 1 217 ? 4.116   -5.073  9.992   1.00 98.27 217 A 1 
ATOM   1739 N  N   . GLY A 1 218 ? 8.680   -5.775  9.548   1.00 98.18 218 A 1 
ATOM   1740 C  CA  . GLY A 1 218 ? 9.566   -6.569  8.720   1.00 97.87 218 A 1 
ATOM   1741 C  C   . GLY A 1 218 ? 10.664  -5.732  8.083   1.00 98.00 218 A 1 
ATOM   1742 O  O   . GLY A 1 218 ? 11.042  -4.688  8.603   1.00 96.92 218 A 1 
ATOM   1743 N  N   . VAL A 1 219 ? 11.178  -6.210  6.951   1.00 98.00 219 A 1 
ATOM   1744 C  CA  . VAL A 1 219 ? 12.274  -5.537  6.258   1.00 97.82 219 A 1 
ATOM   1745 C  C   . VAL A 1 219 ? 11.921  -5.185  4.818   1.00 97.78 219 A 1 
ATOM   1746 O  O   . VAL A 1 219 ? 10.901  -5.619  4.293   1.00 96.88 219 A 1 
ATOM   1747 C  CB  . VAL A 1 219 ? 13.537  -6.418  6.256   1.00 97.08 219 A 1 
ATOM   1748 C  CG1 . VAL A 1 219 ? 13.973  -6.723  7.687   1.00 94.49 219 A 1 
ATOM   1749 C  CG2 . VAL A 1 219 ? 13.277  -7.708  5.493   1.00 94.50 219 A 1 
ATOM   1750 N  N   . ALA A 1 220 ? 12.792  -4.386  4.188   1.00 97.40 220 A 1 
ATOM   1751 C  CA  . ALA A 1 220 ? 12.608  -3.984  2.806   1.00 97.20 220 A 1 
ATOM   1752 C  C   . ALA A 1 220 ? 13.620  -4.722  1.936   1.00 96.96 220 A 1 
ATOM   1753 O  O   . ALA A 1 220 ? 14.806  -4.403  1.952   1.00 95.26 220 A 1 
ATOM   1754 C  CB  . ALA A 1 220 ? 12.790  -2.475  2.669   1.00 96.61 220 A 1 
ATOM   1755 N  N   . GLU A 1 221 ? 13.152  -5.704  1.180   1.00 95.67 221 A 1 
ATOM   1756 C  CA  . GLU A 1 221 ? 14.013  -6.515  0.321   1.00 94.40 221 A 1 
ATOM   1757 C  C   . GLU A 1 221 ? 14.833  -5.701  -0.674  1.00 94.50 221 A 1 
ATOM   1758 O  O   . GLU A 1 221 ? 16.007  -5.992  -0.900  1.00 92.20 221 A 1 
ATOM   1759 C  CB  . GLU A 1 221 ? 13.186  -7.545  -0.456  1.00 91.80 221 A 1 
ATOM   1760 C  CG  . GLU A 1 221 ? 12.463  -8.575  0.401   1.00 87.86 221 A 1 
ATOM   1761 C  CD  . GLU A 1 221 ? 11.055  -8.154  0.778   1.00 89.75 221 A 1 
ATOM   1762 O  OE1 . GLU A 1 221 ? 10.794  -6.949  0.963   1.00 85.42 221 A 1 
ATOM   1763 O  OE2 . GLU A 1 221 ? 10.200  -9.054  0.900   1.00 86.36 221 A 1 
ATOM   1764 N  N   . ARG A 1 222 ? 14.215  -4.682  -1.270  1.00 93.78 222 A 1 
ATOM   1765 C  CA  . ARG A 1 222 ? 14.884  -3.877  -2.279  1.00 92.57 222 A 1 
ATOM   1766 C  C   . ARG A 1 222 ? 15.959  -2.961  -1.720  1.00 92.84 222 A 1 
ATOM   1767 O  O   . ARG A 1 222 ? 16.823  -2.491  -2.454  1.00 90.95 222 A 1 
ATOM   1768 C  CB  . ARG A 1 222 ? 13.858  -3.031  -3.043  1.00 90.23 222 A 1 
ATOM   1769 C  CG  . ARG A 1 222 ? 12.722  -3.821  -3.640  1.00 84.12 222 A 1 
ATOM   1770 C  CD  . ARG A 1 222 ? 11.673  -2.909  -4.246  1.00 84.47 222 A 1 
ATOM   1771 N  NE  . ARG A 1 222 ? 12.102  -2.349  -5.513  1.00 82.28 222 A 1 
ATOM   1772 C  CZ  . ARG A 1 222 ? 11.406  -1.446  -6.205  1.00 82.22 222 A 1 
ATOM   1773 N  NH1 . ARG A 1 222 ? 10.262  -0.977  -5.729  1.00 76.19 222 A 1 
ATOM   1774 N  NH2 . ARG A 1 222 ? 11.855  -1.006  -7.364  1.00 74.16 222 A 1 
ATOM   1775 N  N   . PHE A 1 223 ? 15.900  -2.701  -0.421  1.00 94.44 223 A 1 
ATOM   1776 C  CA  . PHE A 1 223 ? 16.854  -1.809  0.220   1.00 94.32 223 A 1 
ATOM   1777 C  C   . PHE A 1 223 ? 17.723  -2.558  1.221   1.00 95.45 223 A 1 
ATOM   1778 O  O   . PHE A 1 223 ? 17.845  -2.168  2.384   1.00 93.47 223 A 1 
ATOM   1779 C  CB  . PHE A 1 223 ? 16.106  -0.662  0.882   1.00 92.87 223 A 1 
ATOM   1780 C  CG  . PHE A 1 223 ? 15.224  0.103   -0.082  1.00 89.87 223 A 1 
ATOM   1781 C  CD1 . PHE A 1 223 ? 15.794  0.871   -1.094  1.00 85.29 223 A 1 
ATOM   1782 C  CD2 . PHE A 1 223 ? 13.847  0.005   -0.008  1.00 85.28 223 A 1 
ATOM   1783 C  CE1 . PHE A 1 223 ? 14.995  1.532   -2.023  1.00 83.59 223 A 1 
ATOM   1784 C  CE2 . PHE A 1 223 ? 13.037  0.671   -0.931  1.00 82.83 223 A 1 
ATOM   1785 C  CZ  . PHE A 1 223 ? 13.612  1.434   -1.943  1.00 82.63 223 A 1 
ATOM   1786 N  N   . ASN A 1 224 ? 18.395  -3.654  0.746   1.00 94.37 224 A 1 
ATOM   1787 C  CA  . ASN A 1 224 ? 19.239  -4.484  1.437   1.00 95.53 224 A 1 
ATOM   1788 C  C   . ASN A 1 224 ? 18.676  -5.121  2.667   1.00 96.14 224 A 1 
ATOM   1789 O  O   . ASN A 1 224 ? 19.333  -5.384  3.647   1.00 94.07 224 A 1 
ATOM   1790 C  CB  . ASN A 1 224 ? 20.533  -3.772  1.743   1.00 94.31 224 A 1 
ATOM   1791 C  CG  . ASN A 1 224 ? 21.692  -4.519  1.690   1.00 91.56 224 A 1 
ATOM   1792 O  OD1 . ASN A 1 224 ? 21.751  -5.586  1.092   1.00 86.72 224 A 1 
ATOM   1793 N  ND2 . ASN A 1 224 ? 22.689  -4.384  2.022   1.00 87.37 224 A 1 
ATOM   1794 N  N   . TYR A 1 225 ? 17.369  -5.442  2.633   1.00 95.73 225 A 1 
ATOM   1795 C  CA  . TYR A 1 225 ? 16.655  -6.071  3.734   1.00 95.84 225 A 1 
ATOM   1796 C  C   . TYR A 1 225 ? 16.776  -5.238  5.010   1.00 96.32 225 A 1 
ATOM   1797 O  O   . TYR A 1 225 ? 16.961  -5.773  6.106   1.00 94.65 225 A 1 
ATOM   1798 C  CB  . TYR A 1 225 ? 17.184  -7.487  3.983   1.00 94.85 225 A 1 
ATOM   1799 C  CG  . TYR A 1 225 ? 16.870  -8.441  2.853   1.00 92.60 225 A 1 
ATOM   1800 C  CD1 . TYR A 1 225 ? 17.661  -8.488  1.714   1.00 90.13 225 A 1 
ATOM   1801 C  CD2 . TYR A 1 225 ? 15.758  -9.280  2.909   1.00 90.82 225 A 1 
ATOM   1802 C  CE1 . TYR A 1 225 ? 17.350  -9.341  0.655   1.00 88.36 225 A 1 
ATOM   1803 C  CE2 . TYR A 1 225 ? 15.435  -10.139 1.869   1.00 88.17 225 A 1 
ATOM   1804 C  CZ  . TYR A 1 225 ? 16.235  -10.165 0.739   1.00 88.31 225 A 1 
ATOM   1805 O  OH  . TYR A 1 225 ? 15.925  -11.004 -0.303  1.00 84.29 225 A 1 
ATOM   1806 N  N   . SER A 1 226 ? 16.654  -3.923  4.848   1.00 96.82 226 A 1 
ATOM   1807 C  CA  . SER A 1 226 ? 16.757  -3.002  5.977   1.00 96.65 226 A 1 
ATOM   1808 C  C   . SER A 1 226 ? 15.494  -2.969  6.830   1.00 97.10 226 A 1 
ATOM   1809 O  O   . SER A 1 226 ? 14.384  -3.069  6.321   1.00 96.44 226 A 1 
ATOM   1810 C  CB  . SER A 1 226 ? 17.057  -1.594  5.468   1.00 95.26 226 A 1 
ATOM   1811 O  OG  . SER A 1 226 ? 16.052  -1.157  4.574   1.00 88.85 226 A 1 
ATOM   1812 N  N   . ASP A 1 227 ? 15.684  -2.842  8.155   1.00 97.41 227 A 1 
ATOM   1813 C  CA  . ASP A 1 227 ? 14.557  -2.746  9.073   1.00 97.32 227 A 1 
ATOM   1814 C  C   . ASP A 1 227 ? 13.804  -1.457  8.770   1.00 97.72 227 A 1 
ATOM   1815 O  O   . ASP A 1 227 ? 14.411  -0.428  8.472   1.00 96.87 227 A 1 
ATOM   1816 C  CB  . ASP A 1 227 ? 15.043  -2.701  10.522  1.00 96.41 227 A 1 
ATOM   1817 C  CG  . ASP A 1 227 ? 15.679  -4.003  10.967  1.00 92.37 227 A 1 
ATOM   1818 O  OD1 . ASP A 1 227 ? 15.186  -5.082  10.590  1.00 87.64 227 A 1 
ATOM   1819 O  OD2 . ASP A 1 227 ? 16.673  -3.942  11.720  1.00 87.00 227 A 1 
ATOM   1820 N  N   . GLN A 1 228 ? 12.475  -1.525  8.846   1.00 98.17 228 A 1 
ATOM   1821 C  CA  . GLN A 1 228 ? 11.653  -0.355  8.582   1.00 98.15 228 A 1 
ATOM   1822 C  C   . GLN A 1 228 ? 11.111  0.266   9.864   1.00 98.40 228 A 1 
ATOM   1823 O  O   . GLN A 1 228 ? 10.951  1.483   9.956   1.00 97.65 228 A 1 
ATOM   1824 C  CB  . GLN A 1 228 ? 10.491  -0.735  7.659   1.00 97.74 228 A 1 
ATOM   1825 C  CG  . GLN A 1 228 ? 10.942  -1.213  6.298   1.00 96.57 228 A 1 
ATOM   1826 C  CD  . GLN A 1 228 ? 11.757  -0.154  5.579   1.00 96.00 228 A 1 
ATOM   1827 O  OE1 . GLN A 1 228 ? 11.222  0.882   5.196   1.00 88.72 228 A 1 
ATOM   1828 N  NE2 . GLN A 1 228 ? 13.047  -0.405  5.421   1.00 87.90 228 A 1 
ATOM   1829 N  N   . LEU A 1 229 ? 10.851  -0.562  10.866  1.00 98.48 229 A 1 
ATOM   1830 C  CA  . LEU A 1 229 ? 10.343  -0.081  12.140  1.00 98.59 229 A 1 
ATOM   1831 C  C   . LEU A 1 229 ? 11.405  -0.253  13.227  1.00 98.42 229 A 1 
ATOM   1832 O  O   . LEU A 1 229 ? 12.280  -1.098  13.111  1.00 97.97 229 A 1 
ATOM   1833 C  CB  . LEU A 1 229 ? 9.087   -0.867  12.541  1.00 98.64 229 A 1 
ATOM   1834 C  CG  . LEU A 1 229 ? 7.967   -0.973  11.497  1.00 98.32 229 A 1 
ATOM   1835 C  CD1 . LEU A 1 229 ? 6.793   -1.741  12.097  1.00 98.12 229 A 1 
ATOM   1836 C  CD2 . LEU A 1 229 ? 7.525   0.409   11.047  1.00 98.02 229 A 1 
ATOM   1837 N  N   . TYR A 1 230 ? 11.312  0.551   14.284  1.00 98.59 230 A 1 
ATOM   1838 C  CA  . TYR A 1 230 ? 12.234  0.396   15.401  1.00 98.41 230 A 1 
ATOM   1839 C  C   . TYR A 1 230 ? 12.021  -1.027  15.930  1.00 98.44 230 A 1 
ATOM   1840 O  O   . TYR A 1 230 ? 10.881  -1.488  16.000  1.00 98.20 230 A 1 
ATOM   1841 C  CB  . TYR A 1 230 ? 11.913  1.396   16.509  1.00 98.24 230 A 1 
ATOM   1842 C  CG  . TYR A 1 230 ? 12.339  2.821   16.205  1.00 98.10 230 A 1 
ATOM   1843 C  CD1 . TYR A 1 230 ? 13.685  3.167   16.127  1.00 97.39 230 A 1 
ATOM   1844 C  CD2 . TYR A 1 230 ? 11.398  3.834   16.020  1.00 97.48 230 A 1 
ATOM   1845 C  CE1 . TYR A 1 230 ? 14.083  4.474   15.863  1.00 96.91 230 A 1 
ATOM   1846 C  CE2 . TYR A 1 230 ? 11.784  5.140   15.763  1.00 96.93 230 A 1 
ATOM   1847 C  CZ  . TYR A 1 230 ? 13.131  5.458   15.685  1.00 97.07 230 A 1 
ATOM   1848 O  OH  . TYR A 1 230 ? 13.517  6.752   15.429  1.00 95.86 230 A 1 
ATOM   1849 N  N   . PRO A 1 231 ? 13.094  -1.733  16.297  1.00 98.09 231 A 1 
ATOM   1850 C  CA  . PRO A 1 231 ? 12.992  -3.120  16.776  1.00 97.77 231 A 1 
ATOM   1851 C  C   . PRO A 1 231 ? 11.933  -3.368  17.841  1.00 97.92 231 A 1 
ATOM   1852 O  O   . PRO A 1 231 ? 11.168  -4.334  17.746  1.00 97.61 231 A 1 
ATOM   1853 C  CB  . PRO A 1 231 ? 14.408  -3.404  17.288  1.00 96.70 231 A 1 
ATOM   1854 C  CG  . PRO A 1 231 ? 15.267  -2.584  16.373  1.00 93.94 231 A 1 
ATOM   1855 C  CD  . PRO A 1 231 ? 14.504  -1.284  16.258  1.00 96.87 231 A 1 
ATOM   1856 N  N   . GLN A 1 232 ? 11.883  -2.508  18.864  1.00 97.86 232 A 1 
ATOM   1857 C  CA  . GLN A 1 232 ? 10.925  -2.684  19.943  1.00 97.65 232 A 1 
ATOM   1858 C  C   . GLN A 1 232 ? 9.478   -2.576  19.469  1.00 98.12 232 A 1 
ATOM   1859 O  O   . GLN A 1 232 ? 8.593   -3.259  19.987  1.00 97.73 232 A 1 
ATOM   1860 C  CB  . GLN A 1 232 ? 11.189  -1.677  21.080  1.00 96.50 232 A 1 
ATOM   1861 C  CG  . GLN A 1 232 ? 10.952  -0.214  20.725  1.00 91.82 232 A 1 
ATOM   1862 C  CD  . GLN A 1 232 ? 12.192  0.473   20.184  1.00 91.54 232 A 1 
ATOM   1863 O  OE1 . GLN A 1 232 ? 13.034  -0.139  19.518  1.00 86.20 232 A 1 
ATOM   1864 N  NE2 . GLN A 1 232 ? 12.319  1.764   20.469  1.00 84.66 232 A 1 
ATOM   1865 N  N   . TYR A 1 233 ? 9.232   -1.723  18.475  1.00 98.53 233 A 1 
ATOM   1866 C  CA  . TYR A 1 233 ? 7.880   -1.571  17.950  1.00 98.67 233 A 1 
ATOM   1867 C  C   . TYR A 1 233 ? 7.562   -2.677  16.955  1.00 98.73 233 A 1 
ATOM   1868 O  O   . TYR A 1 233 ? 6.428   -3.155  16.897  1.00 98.65 233 A 1 
ATOM   1869 C  CB  . TYR A 1 233 ? 7.703   -0.202  17.283  1.00 98.60 233 A 1 
ATOM   1870 C  CG  . TYR A 1 233 ? 7.938   0.975   18.213  1.00 98.54 233 A 1 
ATOM   1871 C  CD1 . TYR A 1 233 ? 7.548   0.932   19.550  1.00 98.08 233 A 1 
ATOM   1872 C  CD2 . TYR A 1 233 ? 8.550   2.136   17.745  1.00 98.10 233 A 1 
ATOM   1873 C  CE1 . TYR A 1 233 ? 7.775   2.005   20.402  1.00 97.75 233 A 1 
ATOM   1874 C  CE2 . TYR A 1 233 ? 8.776   3.211   18.587  1.00 97.75 233 A 1 
ATOM   1875 C  CZ  . TYR A 1 233 ? 8.396   3.142   19.915  1.00 97.87 233 A 1 
ATOM   1876 O  OH  . TYR A 1 233 ? 8.627   4.208   20.752  1.00 96.98 233 A 1 
ATOM   1877 N  N   . ASN A 1 234 ? 8.552   -3.073  16.183  1.00 98.76 234 A 1 
ATOM   1878 C  CA  . ASN A 1 234 ? 8.368   -4.130  15.202  1.00 98.70 234 A 1 
ATOM   1879 C  C   . ASN A 1 234 ? 7.904   -5.417  15.880  1.00 98.89 234 A 1 
ATOM   1880 O  O   . ASN A 1 234 ? 6.899   -6.012  15.486  1.00 98.79 234 A 1 
ATOM   1881 C  CB  . ASN A 1 234 ? 9.675   -4.401  14.451  1.00 98.62 234 A 1 
ATOM   1882 C  CG  . ASN A 1 234 ? 9.503   -5.409  13.335  1.00 98.50 234 A 1 
ATOM   1883 O  OD1 . ASN A 1 234 ? 9.112   -5.055  12.222  1.00 96.27 234 A 1 
ATOM   1884 N  ND2 . ASN A 1 234 ? 9.783   -6.668  13.624  1.00 96.39 234 A 1 
ATOM   1885 N  N   . ASP A 1 235 ? 8.645   -5.837  16.906  1.00 98.59 235 A 1 
ATOM   1886 C  CA  . ASP A 1 235 ? 8.314   -7.069  17.611  1.00 98.30 235 A 1 
ATOM   1887 C  C   . ASP A 1 235 ? 6.952   -6.985  18.300  1.00 98.50 235 A 1 
ATOM   1888 O  O   . ASP A 1 235 ? 6.173   -7.936  18.254  1.00 98.32 235 A 1 
ATOM   1889 C  CB  . ASP A 1 235 ? 9.392   -7.402  18.644  1.00 97.56 235 A 1 
ATOM   1890 C  CG  . ASP A 1 235 ? 10.739  -7.694  18.001  1.00 93.83 235 A 1 
ATOM   1891 O  OD1 . ASP A 1 235 ? 10.792  -7.942  16.776  1.00 90.91 235 A 1 
ATOM   1892 O  OD2 . ASP A 1 235 ? 11.757  -7.686  18.728  1.00 90.22 235 A 1 
ATOM   1893 N  N   . ARG A 1 236 ? 6.672   -5.856  18.940  1.00 98.68 236 A 1 
ATOM   1894 C  CA  . ARG A 1 236 ? 5.402   -5.696  19.629  1.00 98.65 236 A 1 
ATOM   1895 C  C   . ARG A 1 236 ? 4.235   -5.670  18.640  1.00 98.80 236 A 1 
ATOM   1896 O  O   . ARG A 1 236 ? 3.157   -6.185  18.933  1.00 98.72 236 A 1 
ATOM   1897 C  CB  . ARG A 1 236 ? 5.404   -4.417  20.481  1.00 98.44 236 A 1 
ATOM   1898 C  CG  . ARG A 1 236 ? 4.191   -4.300  21.387  1.00 96.85 236 A 1 
ATOM   1899 C  CD  . ARG A 1 236 ? 4.309   -3.119  22.337  1.00 95.46 236 A 1 
ATOM   1900 N  NE  . ARG A 1 236 ? 3.161   -3.027  23.234  1.00 93.84 236 A 1 
ATOM   1901 C  CZ  . ARG A 1 236 ? 2.980   -2.076  24.151  1.00 92.37 236 A 1 
ATOM   1902 N  NH1 . ARG A 1 236 ? 3.883   -1.114  24.290  1.00 90.07 236 A 1 
ATOM   1903 N  NH2 . ARG A 1 236 ? 1.906   -2.091  24.913  1.00 88.67 236 A 1 
ATOM   1904 N  N   . LEU A 1 237 ? 4.452   -5.074  17.471  1.00 98.83 237 A 1 
ATOM   1905 C  CA  . LEU A 1 237 ? 3.403   -5.011  16.456  1.00 98.81 237 A 1 
ATOM   1906 C  C   . LEU A 1 237 ? 3.097   -6.400  15.910  1.00 98.99 237 A 1 
ATOM   1907 O  O   . LEU A 1 237 ? 1.932   -6.764  15.739  1.00 98.89 237 A 1 
ATOM   1908 C  CB  . LEU A 1 237 ? 3.811   -4.070  15.317  1.00 98.87 237 A 1 
ATOM   1909 C  CG  . LEU A 1 237 ? 2.789   -3.906  14.180  1.00 98.69 237 A 1 
ATOM   1910 C  CD1 . LEU A 1 237 ? 1.469   -3.383  14.733  1.00 98.46 237 A 1 
ATOM   1911 C  CD2 . LEU A 1 237 ? 3.347   -2.937  13.136  1.00 98.46 237 A 1 
ATOM   1912 N  N   . VAL A 1 238 ? 4.147   -7.176  15.643  1.00 98.84 238 A 1 
ATOM   1913 C  CA  . VAL A 1 238 ? 3.955   -8.535  15.145  1.00 98.87 238 A 1 
ATOM   1914 C  C   . VAL A 1 238 ? 3.159   -9.343  16.171  1.00 98.92 238 A 1 
ATOM   1915 O  O   . VAL A 1 238 ? 2.196   -10.028 15.819  1.00 98.84 238 A 1 
ATOM   1916 C  CB  . VAL A 1 238 ? 5.306   -9.239  14.866  1.00 98.79 238 A 1 
ATOM   1917 C  CG1 . VAL A 1 238 ? 5.087   -10.723 14.557  1.00 98.34 238 A 1 
ATOM   1918 C  CG2 . VAL A 1 238 ? 6.005   -8.566  13.693  1.00 98.42 238 A 1 
ATOM   1919 N  N   . ASP A 1 239 ? 3.560   -9.250  17.437  1.00 98.82 239 A 1 
ATOM   1920 C  CA  . ASP A 1 239 ? 2.868   -9.974  18.505  1.00 98.73 239 A 1 
ATOM   1921 C  C   . ASP A 1 239 ? 1.418   -9.510  18.632  1.00 98.85 239 A 1 
ATOM   1922 O  O   . ASP A 1 239 ? 0.511   -10.329 18.800  1.00 98.63 239 A 1 
ATOM   1923 C  CB  . ASP A 1 239 ? 3.576   -9.785  19.850  1.00 98.44 239 A 1 
ATOM   1924 C  CG  . ASP A 1 239 ? 4.877   -10.562 19.954  1.00 95.56 239 A 1 
ATOM   1925 O  OD1 . ASP A 1 239 ? 5.153   -11.411 19.084  1.00 93.23 239 A 1 
ATOM   1926 O  OD2 . ASP A 1 239 ? 5.611   -10.335 20.928  1.00 92.73 239 A 1 
ATOM   1927 N  N   . SER A 1 240 ? 1.209   -8.200  18.561  1.00 98.88 240 A 1 
ATOM   1928 C  CA  . SER A 1 240 ? -0.131  -7.639  18.695  1.00 98.79 240 A 1 
ATOM   1929 C  C   . SER A 1 240 ? -1.070  -8.108  17.588  1.00 98.87 240 A 1 
ATOM   1930 O  O   . SER A 1 240 ? -2.236  -8.399  17.842  1.00 98.65 240 A 1 
ATOM   1931 C  CB  . SER A 1 240 ? -0.063  -6.106  18.694  1.00 98.45 240 A 1 
ATOM   1932 O  OG  . SER A 1 240 ? 0.638   -5.617  19.826  1.00 94.47 240 A 1 
ATOM   1933 N  N   . LEU A 1 241 ? -0.556  -8.176  16.364  1.00 98.87 241 A 1 
ATOM   1934 C  CA  . LEU A 1 241 ? -1.379  -8.613  15.240  1.00 98.92 241 A 1 
ATOM   1935 C  C   . LEU A 1 241 ? -1.638  -10.119 15.286  1.00 98.85 241 A 1 
ATOM   1936 O  O   . LEU A 1 241 ? -2.780  -10.562 15.144  1.00 98.78 241 A 1 
ATOM   1937 C  CB  . LEU A 1 241 ? -0.696  -8.230  13.920  1.00 98.90 241 A 1 
ATOM   1938 C  CG  . LEU A 1 241 ? -0.588  -6.723  13.653  1.00 98.77 241 A 1 
ATOM   1939 C  CD1 . LEU A 1 241 ? 0.330   -6.469  12.464  1.00 98.58 241 A 1 
ATOM   1940 C  CD2 . LEU A 1 241 ? -1.972  -6.139  13.394  1.00 98.42 241 A 1 
ATOM   1941 N  N   . ALA A 1 242 ? -0.585  -10.906 15.496  1.00 98.81 242 A 1 
ATOM   1942 C  CA  . ALA A 1 242 ? -0.719  -12.358 15.527  1.00 98.87 242 A 1 
ATOM   1943 C  C   . ALA A 1 242 ? -1.601  -12.840 16.682  1.00 98.74 242 A 1 
ATOM   1944 O  O   . ALA A 1 242 ? -2.309  -13.843 16.548  1.00 98.47 242 A 1 
ATOM   1945 C  CB  . ALA A 1 242 ? 0.663   -13.010 15.620  1.00 98.73 242 A 1 
ATOM   1946 N  N   . GLU A 1 243 ? -1.560  -12.126 17.796  1.00 98.77 243 A 1 
ATOM   1947 C  CA  . GLU A 1 243 ? -2.353  -12.478 18.975  1.00 98.66 243 A 1 
ATOM   1948 C  C   . GLU A 1 243 ? -3.841  -12.562 18.656  1.00 98.74 243 A 1 
ATOM   1949 O  O   . GLU A 1 243 ? -4.570  -13.355 19.259  1.00 98.25 243 A 1 
ATOM   1950 C  CB  . GLU A 1 243 ? -2.119  -11.444 20.086  1.00 98.14 243 A 1 
ATOM   1951 C  CG  . GLU A 1 243 ? -2.980  -11.620 21.342  1.00 93.07 243 A 1 
ATOM   1952 C  CD  . GLU A 1 243 ? -2.699  -12.923 22.070  1.00 90.13 243 A 1 
ATOM   1953 O  OE1 . GLU A 1 243 ? -1.560  -13.428 21.991  1.00 85.17 243 A 1 
ATOM   1954 O  OE2 . GLU A 1 243 ? -3.621  -13.440 22.732  1.00 84.66 243 A 1 
ATOM   1955 N  N   . TYR A 1 244 ? -4.282  -11.765 17.700  1.00 98.89 244 A 1 
ATOM   1956 C  CA  . TYR A 1 244 ? -5.687  -11.740 17.323  1.00 98.86 244 A 1 
ATOM   1957 C  C   . TYR A 1 244 ? -5.955  -12.373 15.956  1.00 98.74 244 A 1 
ATOM   1958 O  O   . TYR A 1 244 ? -6.768  -11.876 15.170  1.00 98.45 244 A 1 
ATOM   1959 C  CB  . TYR A 1 244 ? -6.195  -10.295 17.363  1.00 98.82 244 A 1 
ATOM   1960 C  CG  . TYR A 1 244 ? -6.144  -9.713  18.759  1.00 98.81 244 A 1 
ATOM   1961 C  CD1 . TYR A 1 244 ? -7.138  -10.008 19.696  1.00 98.54 244 A 1 
ATOM   1962 C  CD2 . TYR A 1 244 ? -5.078  -8.919  19.170  1.00 98.56 244 A 1 
ATOM   1963 C  CE1 . TYR A 1 244 ? -7.068  -9.536  21.002  1.00 98.28 244 A 1 
ATOM   1964 C  CE2 . TYR A 1 244 ? -4.994  -8.442  20.479  1.00 98.31 244 A 1 
ATOM   1965 C  CZ  . TYR A 1 244 ? -5.989  -8.758  21.387  1.00 98.39 244 A 1 
ATOM   1966 O  OH  . TYR A 1 244 ? -5.905  -8.299  22.681  1.00 97.62 244 A 1 
ATOM   1967 N  N   . ASN A 1 245 ? -5.279  -13.484 15.684  1.00 98.69 245 A 1 
ATOM   1968 C  CA  . ASN A 1 245 ? -5.452  -14.191 14.429  1.00 98.44 245 A 1 
ATOM   1969 C  C   . ASN A 1 245 ? -6.874  -14.726 14.243  1.00 98.36 245 A 1 
ATOM   1970 O  O   . ASN A 1 245 ? -7.295  -14.999 13.123  1.00 97.32 245 A 1 
ATOM   1971 C  CB  . ASN A 1 245 ? -4.447  -15.344 14.317  1.00 98.01 245 A 1 
ATOM   1972 C  CG  . ASN A 1 245 ? -4.733  -16.469 15.288  1.00 97.63 245 A 1 
ATOM   1973 O  OD1 . ASN A 1 245 ? -4.955  -16.242 16.472  1.00 94.16 245 A 1 
ATOM   1974 N  ND2 . ASN A 1 245 ? -4.719  -17.691 14.785  1.00 93.15 245 A 1 
ATOM   1975 N  N   . ASP A 1 246 ? -7.600  -14.864 15.344  1.00 98.49 246 A 1 
ATOM   1976 C  CA  . ASP A 1 246 ? -8.980  -15.323 15.291  1.00 98.28 246 A 1 
ATOM   1977 C  C   . ASP A 1 246 ? -9.925  -14.190 14.903  1.00 98.26 246 A 1 
ATOM   1978 O  O   . ASP A 1 246 ? -11.038 -14.425 14.442  1.00 97.58 246 A 1 
ATOM   1979 C  CB  . ASP A 1 246 ? -9.396  -15.908 16.647  1.00 97.84 246 A 1 
ATOM   1980 C  CG  . ASP A 1 246 ? -9.229  -14.907 17.785  1.00 97.25 246 A 1 
ATOM   1981 O  OD1 . ASP A 1 246 ? -8.164  -14.274 17.884  1.00 95.70 246 A 1 
ATOM   1982 O  OD2 . ASP A 1 246 ? -10.177 -14.768 18.594  1.00 95.10 246 A 1 
ATOM   1983 N  N   . VAL A 1 247 ? -9.469  -12.964 15.084  1.00 98.67 247 A 1 
ATOM   1984 C  CA  . VAL A 1 247 ? -10.264 -11.780 14.763  1.00 98.79 247 A 1 
ATOM   1985 C  C   . VAL A 1 247 ? -9.888  -11.172 13.412  1.00 98.73 247 A 1 
ATOM   1986 O  O   . VAL A 1 247 ? -10.749 -10.715 12.661  1.00 98.49 247 A 1 
ATOM   1987 C  CB  . VAL A 1 247 ? -10.080 -10.694 15.855  1.00 98.68 247 A 1 
ATOM   1988 C  CG1 . VAL A 1 247 ? -10.845 -9.423  15.484  1.00 98.30 247 A 1 
ATOM   1989 C  CG2 . VAL A 1 247 ? -10.553 -11.222 17.200  1.00 98.29 247 A 1 
ATOM   1990 N  N   . ILE A 1 248 ? -8.595  -11.169 13.095  1.00 98.73 248 A 1 
ATOM   1991 C  CA  . ILE A 1 248 ? -8.087  -10.540 11.879  1.00 98.71 248 A 1 
ATOM   1992 C  C   . ILE A 1 248 ? -8.082  -11.438 10.635  1.00 98.66 248 A 1 
ATOM   1993 O  O   . ILE A 1 248 ? -7.440  -12.483 10.619  1.00 98.32 248 A 1 
ATOM   1994 C  CB  . ILE A 1 248 ? -6.659  -10.011 12.125  1.00 98.81 248 A 1 
ATOM   1995 C  CG1 . ILE A 1 248 ? -6.669  -9.006  13.287  1.00 98.62 248 A 1 
ATOM   1996 C  CG2 . ILE A 1 248 ? -6.097  -9.372  10.859  1.00 98.65 248 A 1 
ATOM   1997 C  CD1 . ILE A 1 248 ? -5.291  -8.576  13.742  1.00 98.52 248 A 1 
ATOM   1998 N  N   . LEU A 1 249 ? -8.778  -10.990 9.594   1.00 98.56 249 A 1 
ATOM   1999 C  CA  . LEU A 1 249 ? -8.819  -11.716 8.323   1.00 98.28 249 A 1 
ATOM   2000 C  C   . LEU A 1 249 ? -7.493  -11.559 7.589   1.00 98.42 249 A 1 
ATOM   2001 O  O   . LEU A 1 249 ? -7.022  -12.470 6.928   1.00 97.31 249 A 1 
ATOM   2002 C  CB  . LEU A 1 249 ? -9.931  -11.189 7.416   1.00 95.94 249 A 1 
ATOM   2003 C  CG  . LEU A 1 249 ? -11.366 -11.696 7.631   1.00 91.66 249 A 1 
ATOM   2004 C  CD1 . LEU A 1 249 ? -11.888 -11.212 8.966   1.00 88.20 249 A 1 
ATOM   2005 C  CD2 . LEU A 1 249 ? -12.245 -11.200 6.487   1.00 88.49 249 A 1 
ATOM   2006 N  N   . GLY A 1 250 ? -6.896  -10.371 7.711   1.00 98.62 250 A 1 
ATOM   2007 C  CA  . GLY A 1 250 ? -5.651  -10.085 7.033   1.00 98.71 250 A 1 
ATOM   2008 C  C   . GLY A 1 250 ? -5.231  -8.648  7.260   1.00 98.86 250 A 1 
ATOM   2009 O  O   . GLY A 1 250 ? -6.022  -7.826  7.732   1.00 98.78 250 A 1 
ATOM   2010 N  N   . VAL A 1 251 ? -3.981  -8.350  6.918   1.00 98.94 251 A 1 
ATOM   2011 C  CA  . VAL A 1 251 ? -3.426  -7.012  7.078   1.00 98.99 251 A 1 
ATOM   2012 C  C   . VAL A 1 251 ? -3.016  -6.475  5.709   1.00 98.95 251 A 1 
ATOM   2013 O  O   . VAL A 1 251 ? -2.404  -7.191  4.918   1.00 98.83 251 A 1 
ATOM   2014 C  CB  . VAL A 1 251 ? -2.188  -7.038  8.002   1.00 98.89 251 A 1 
ATOM   2015 C  CG1 . VAL A 1 251 ? -1.630  -5.631  8.182   1.00 98.65 251 A 1 
ATOM   2016 C  CG2 . VAL A 1 251 ? -2.544  -7.641  9.355   1.00 98.64 251 A 1 
ATOM   2017 N  N   . LEU A 1 252 ? -3.366  -5.216  5.429   1.00 98.96 252 A 1 
ATOM   2018 C  CA  . LEU A 1 252 ? -3.013  -4.594  4.157   1.00 98.97 252 A 1 
ATOM   2019 C  C   . LEU A 1 252 ? -2.003  -3.477  4.383   1.00 98.94 252 A 1 
ATOM   2020 O  O   . LEU A 1 252 ? -2.215  -2.600  5.222   1.00 98.72 252 A 1 
ATOM   2021 C  CB  . LEU A 1 252 ? -4.257  -4.025  3.475   1.00 98.83 252 A 1 
ATOM   2022 C  CG  . LEU A 1 252 ? -5.427  -4.990  3.242   1.00 97.41 252 A 1 
ATOM   2023 C  CD1 . LEU A 1 252 ? -6.508  -4.285  2.436   1.00 92.55 252 A 1 
ATOM   2024 C  CD2 . LEU A 1 252 ? -4.960  -6.241  2.517   1.00 92.65 252 A 1 
ATOM   2025 N  N   . CYS A 1 253 ? -0.898  -3.516  3.626   1.00 98.80 253 A 1 
ATOM   2026 C  CA  . CYS A 1 253 ? 0.160   -2.522  3.748   1.00 98.87 253 A 1 
ATOM   2027 C  C   . CYS A 1 253 ? 0.585   -1.965  2.394   1.00 98.83 253 A 1 
ATOM   2028 O  O   . CYS A 1 253 ? 0.237   -2.512  1.349   1.00 98.14 253 A 1 
ATOM   2029 C  CB  . CYS A 1 253 ? 1.402   -3.139  4.407   1.00 98.32 253 A 1 
ATOM   2030 S  SG  . CYS A 1 253 ? 1.219   -3.901  6.020   1.00 96.86 253 A 1 
ATOM   2031 N  N   . GLY A 1 254 ? 1.347   -0.886  2.429   1.00 98.69 254 A 1 
ATOM   2032 C  CA  . GLY A 1 254 ? 1.901   -0.287  1.228   1.00 98.55 254 A 1 
ATOM   2033 C  C   . GLY A 1 254 ? 3.366   0.014   1.485   1.00 98.46 254 A 1 
ATOM   2034 O  O   . GLY A 1 254 ? 4.097   -0.845  1.977   1.00 97.40 254 A 1 
ATOM   2035 N  N   . HIS A 1 255 ? 3.800   1.230   1.179   1.00 98.11 255 A 1 
ATOM   2036 C  CA  . HIS A 1 255 ? 5.147   1.725   1.478   1.00 97.89 255 A 1 
ATOM   2037 C  C   . HIS A 1 255 ? 6.301   1.204   0.623   1.00 97.67 255 A 1 
ATOM   2038 O  O   . HIS A 1 255 ? 7.147   1.977   0.188   1.00 96.37 255 A 1 
ATOM   2039 C  CB  . HIS A 1 255 ? 5.461   1.488   2.960   1.00 97.39 255 A 1 
ATOM   2040 C  CG  . HIS A 1 255 ? 6.799   2.005   3.404   1.00 97.44 255 A 1 
ATOM   2041 N  ND1 . HIS A 1 255 ? 7.135   3.326   3.332   1.00 95.67 255 A 1 
ATOM   2042 C  CD2 . HIS A 1 255 ? 7.865   1.366   3.929   1.00 95.63 255 A 1 
ATOM   2043 C  CE1 . HIS A 1 255 ? 8.371   3.496   3.799   1.00 95.19 255 A 1 
ATOM   2044 N  NE2 . HIS A 1 255 ? 8.837   2.319   4.165   1.00 95.66 255 A 1 
ATOM   2045 N  N   . LEU A 1 256 ? 6.355   -0.100  0.393   1.00 97.82 256 A 1 
ATOM   2046 C  CA  . LEU A 1 256 ? 7.473   -0.677  -0.351  1.00 97.43 256 A 1 
ATOM   2047 C  C   . LEU A 1 256 ? 7.341   -0.601  -1.867  1.00 96.85 256 A 1 
ATOM   2048 O  O   . LEU A 1 256 ? 8.305   -0.849  -2.590  1.00 94.77 256 A 1 
ATOM   2049 C  CB  . LEU A 1 256 ? 7.713   -2.126  0.079   1.00 97.29 256 A 1 
ATOM   2050 C  CG  . LEU A 1 256 ? 8.023   -2.330  1.560   1.00 96.74 256 A 1 
ATOM   2051 C  CD1 . LEU A 1 256 ? 8.358   -3.794  1.821   1.00 95.84 256 A 1 
ATOM   2052 C  CD2 . LEU A 1 256 ? 9.198   -1.449  1.985   1.00 95.63 256 A 1 
ATOM   2053 N  N   . HIS A 1 257 ? 6.144   -0.265  -2.354  1.00 96.94 257 A 1 
ATOM   2054 C  CA  . HIS A 1 257 ? 5.862   -0.130  -3.790  1.00 96.81 257 A 1 
ATOM   2055 C  C   . HIS A 1 257 ? 5.916   -1.444  -4.568  1.00 96.80 257 A 1 
ATOM   2056 O  O   . HIS A 1 257 ? 5.800   -1.442  -5.790  1.00 95.10 257 A 1 
ATOM   2057 C  CB  . HIS A 1 257 ? 6.818   0.874   -4.436  1.00 96.37 257 A 1 
ATOM   2058 C  CG  . HIS A 1 257 ? 6.662   2.278   -3.940  1.00 96.61 257 A 1 
ATOM   2059 N  ND1 . HIS A 1 257 ? 6.925   3.376   -4.732  1.00 94.10 257 A 1 
ATOM   2060 C  CD2 . HIS A 1 257 ? 6.265   2.780   -2.746  1.00 94.14 257 A 1 
ATOM   2061 C  CE1 . HIS A 1 257 ? 6.708   4.479   -4.041  1.00 93.93 257 A 1 
ATOM   2062 N  NE2 . HIS A 1 257 ? 6.304   4.142   -2.835  1.00 94.56 257 A 1 
ATOM   2063 N  N   . THR A 1 258 ? 6.095   -2.549  -3.854  1.00 96.86 258 A 1 
ATOM   2064 C  CA  . THR A 1 258 ? 6.190   -3.848  -4.502  1.00 96.89 258 A 1 
ATOM   2065 C  C   . THR A 1 258 ? 5.112   -4.819  -4.031  1.00 97.39 258 A 1 
ATOM   2066 O  O   . THR A 1 258 ? 4.476   -4.611  -2.996  1.00 96.51 258 A 1 
ATOM   2067 C  CB  . THR A 1 258 ? 7.571   -4.483  -4.263  1.00 95.59 258 A 1 
ATOM   2068 O  OG1 . THR A 1 258 ? 7.946   -4.326  -2.891  1.00 91.59 258 A 1 
ATOM   2069 C  CG2 . THR A 1 258 ? 8.613   -3.819  -5.148  1.00 90.94 258 A 1 
ATOM   2070 N  N   . ASP A 1 259 ? 4.929   -5.879  -4.803  1.00 97.45 259 A 1 
ATOM   2071 C  CA  . ASP A 1 259 ? 3.925   -6.907  -4.530  1.00 97.71 259 A 1 
ATOM   2072 C  C   . ASP A 1 259 ? 4.579   -8.055  -3.761  1.00 97.76 259 A 1 
ATOM   2073 O  O   . ASP A 1 259 ? 5.295   -8.870  -4.341  1.00 97.09 259 A 1 
ATOM   2074 C  CB  . ASP A 1 259 ? 3.368   -7.389  -5.874  1.00 97.66 259 A 1 
ATOM   2075 C  CG  . ASP A 1 259 ? 2.454   -8.594  -5.758  1.00 97.55 259 A 1 
ATOM   2076 O  OD1 . ASP A 1 259 ? 2.172   -9.062  -4.636  1.00 96.31 259 A 1 
ATOM   2077 O  OD2 . ASP A 1 259 ? 2.012   -9.079  -6.818  1.00 95.97 259 A 1 
ATOM   2078 N  N   . THR A 1 260 ? 4.334   -8.113  -2.462  1.00 97.96 260 A 1 
ATOM   2079 C  CA  . THR A 1 260 ? 4.895   -9.187  -1.652  1.00 97.95 260 A 1 
ATOM   2080 C  C   . THR A 1 260 ? 4.017   -9.413  -0.422  1.00 98.31 260 A 1 
ATOM   2081 O  O   . THR A 1 260 ? 2.952   -8.818  -0.285  1.00 98.05 260 A 1 
ATOM   2082 C  CB  . THR A 1 260 ? 6.354   -8.873  -1.238  1.00 97.05 260 A 1 
ATOM   2083 O  OG1 . THR A 1 260 ? 6.943   -10.036 -0.647  1.00 92.11 260 A 1 
ATOM   2084 C  CG2 . THR A 1 260 ? 6.429   -7.706  -0.272  1.00 93.24 260 A 1 
ATOM   2085 N  N   . PHE A 1 261 ? 4.472   -10.302 0.468   1.00 98.24 261 A 1 
ATOM   2086 C  CA  . PHE A 1 261 ? 3.689   -10.638 1.645   1.00 98.35 261 A 1 
ATOM   2087 C  C   . PHE A 1 261 ? 4.552   -10.936 2.859   1.00 98.36 261 A 1 
ATOM   2088 O  O   . PHE A 1 261 ? 5.771   -11.105 2.748   1.00 97.92 261 A 1 
ATOM   2089 C  CB  . PHE A 1 261 ? 2.803   -11.853 1.342   1.00 98.23 261 A 1 
ATOM   2090 C  CG  . PHE A 1 261 ? 3.579   -13.092 0.961   1.00 98.23 261 A 1 
ATOM   2091 C  CD1 . PHE A 1 261 ? 4.028   -13.973 1.940   1.00 97.64 261 A 1 
ATOM   2092 C  CD2 . PHE A 1 261 ? 3.876   -13.372 -0.366  1.00 97.49 261 A 1 
ATOM   2093 C  CE1 . PHE A 1 261 ? 4.757   -15.117 1.604   1.00 96.94 261 A 1 
ATOM   2094 C  CE2 . PHE A 1 261 ? 4.609   -14.504 -0.714  1.00 96.99 261 A 1 
ATOM   2095 C  CZ  . PHE A 1 261 ? 5.046   -15.381 0.269   1.00 97.15 261 A 1 
ATOM   2096 N  N   . ARG A 1 262 ? 3.912   -10.997 4.023   1.00 98.60 262 A 1 
ATOM   2097 C  CA  . ARG A 1 262 ? 4.580   -11.296 5.277   1.00 98.64 262 A 1 
ATOM   2098 C  C   . ARG A 1 262 ? 3.693   -12.235 6.074   1.00 98.74 262 A 1 
ATOM   2099 O  O   . ARG A 1 262 ? 2.473   -12.082 6.084   1.00 98.57 262 A 1 
ATOM   2100 C  CB  . ARG A 1 262 ? 4.793   -10.014 6.089   1.00 98.30 262 A 1 
ATOM   2101 C  CG  . ARG A 1 262 ? 5.591   -8.912  5.385   1.00 97.24 262 A 1 
ATOM   2102 C  CD  . ARG A 1 262 ? 7.072   -9.204  5.397   1.00 95.75 262 A 1 
ATOM   2103 N  NE  . ARG A 1 262 ? 7.850   -8.121  4.782   1.00 95.85 262 A 1 
ATOM   2104 C  CZ  . ARG A 1 262 ? 8.270   -8.110  3.527   1.00 95.94 262 A 1 
ATOM   2105 N  NH1 . ARG A 1 262 ? 8.015   -9.128  2.717   1.00 92.63 262 A 1 
ATOM   2106 N  NH2 . ARG A 1 262 ? 8.967   -7.080  3.064   1.00 93.13 262 A 1 
ATOM   2107 N  N   . ILE A 1 263 ? 4.313   -13.207 6.732   1.00 98.58 263 A 1 
ATOM   2108 C  CA  . ILE A 1 263 ? 3.580   -14.123 7.596   1.00 98.61 263 A 1 
ATOM   2109 C  C   . ILE A 1 263 ? 3.979   -13.709 9.007   1.00 98.66 263 A 1 
ATOM   2110 O  O   . ILE A 1 263 ? 5.112   -13.940 9.437   1.00 98.41 263 A 1 
ATOM   2111 C  CB  . ILE A 1 263 ? 3.973   -15.599 7.346   1.00 98.45 263 A 1 
ATOM   2112 C  CG1 . ILE A 1 263 ? 3.705   -15.954 5.876   1.00 97.85 263 A 1 
ATOM   2113 C  CG2 . ILE A 1 263 ? 3.175   -16.507 8.273   1.00 97.90 263 A 1 
ATOM   2114 C  CD1 . ILE A 1 263 ? 4.133   -17.364 5.489   1.00 96.48 263 A 1 
ATOM   2115 N  N   . LEU A 1 264 ? 3.059   -13.055 9.712   1.00 98.70 264 A 1 
ATOM   2116 C  CA  . LEU A 1 264 ? 3.321   -12.570 11.057  1.00 98.78 264 A 1 
ATOM   2117 C  C   . LEU A 1 264 ? 2.950   -13.642 12.076  1.00 98.72 264 A 1 
ATOM   2118 O  O   . LEU A 1 264 ? 1.818   -14.117 12.094  1.00 98.41 264 A 1 
ATOM   2119 C  CB  . LEU A 1 264 ? 2.519   -11.297 11.303  1.00 98.69 264 A 1 
ATOM   2120 C  CG  . LEU A 1 264 ? 2.656   -10.231 10.201  1.00 98.19 264 A 1 
ATOM   2121 C  CD1 . LEU A 1 264 ? 1.799   -9.019  10.532  1.00 97.27 264 A 1 
ATOM   2122 C  CD2 . LEU A 1 264 ? 4.116   -9.831  10.041  1.00 96.97 264 A 1 
ATOM   2123 N  N   . SER A 1 265 ? 3.916   -14.020 12.927  1.00 98.52 265 A 1 
ATOM   2124 C  CA  . SER A 1 265 ? 3.696   -15.105 13.879  1.00 98.42 265 A 1 
ATOM   2125 C  C   . SER A 1 265 ? 4.043   -14.820 15.332  1.00 98.50 265 A 1 
ATOM   2126 O  O   . SER A 1 265 ? 4.959   -14.054 15.629  1.00 97.91 265 A 1 
ATOM   2127 C  CB  . SER A 1 265 ? 4.492   -16.340 13.440  1.00 97.08 265 A 1 
ATOM   2128 O  OG  . SER A 1 265 ? 4.242   -16.679 12.093  1.00 83.02 265 A 1 
ATOM   2129 N  N   . LYS A 1 266 ? 3.305   -15.445 16.219  1.00 98.27 266 A 1 
ATOM   2130 C  CA  . LYS A 1 266 ? 3.537   -15.402 17.652  1.00 97.92 266 A 1 
ATOM   2131 C  C   . LYS A 1 266 ? 3.162   -16.801 18.105  1.00 97.74 266 A 1 
ATOM   2132 O  O   . LYS A 1 266 ? 1.987   -17.112 18.304  1.00 96.39 266 A 1 
ATOM   2133 C  CB  . LYS A 1 266 ? 2.657   -14.369 18.353  1.00 97.24 266 A 1 
ATOM   2134 C  CG  . LYS A 1 266 ? 2.875   -14.328 19.863  1.00 95.28 266 A 1 
ATOM   2135 C  CD  . LYS A 1 266 ? 1.952   -13.340 20.556  1.00 93.00 266 A 1 
ATOM   2136 C  CE  . LYS A 1 266 ? 2.188   -13.334 22.052  1.00 88.34 266 A 1 
ATOM   2137 N  NZ  . LYS A 1 266 ? 1.258   -12.413 22.751  1.00 81.38 266 A 1 
ATOM   2138 N  N   . GLY A 1 267 ? 4.170   -17.667 18.238  1.00 97.29 267 A 1 
ATOM   2139 C  CA  . GLY A 1 267 ? 3.892   -19.044 18.583  1.00 96.59 267 A 1 
ATOM   2140 C  C   . GLY A 1 267 ? 3.161   -19.681 17.411  1.00 96.99 267 A 1 
ATOM   2141 O  O   . GLY A 1 267 ? 3.613   -19.588 16.271  1.00 95.07 267 A 1 
ATOM   2142 N  N   . ASN A 1 268 ? 2.025   -20.296 17.696  1.00 97.51 268 A 1 
ATOM   2143 C  CA  . ASN A 1 268 ? 1.233   -20.918 16.638  1.00 97.22 268 A 1 
ATOM   2144 C  C   . ASN A 1 268 ? 0.197   -19.970 16.043  1.00 97.77 268 A 1 
ATOM   2145 O  O   . ASN A 1 268 ? -0.517  -20.334 15.109  1.00 96.36 268 A 1 
ATOM   2146 C  CB  . ASN A 1 268 ? 0.529   -22.174 17.171  1.00 95.56 268 A 1 
ATOM   2147 C  CG  . ASN A 1 268 ? 1.504   -23.266 17.564  1.00 86.35 268 A 1 
ATOM   2148 O  OD1 . ASN A 1 268 ? 2.464   -23.539 16.850  1.00 74.86 268 A 1 
ATOM   2149 N  ND2 . ASN A 1 268 ? 1.252   -23.900 18.696  1.00 76.16 268 A 1 
ATOM   2150 N  N   . LYS A 1 269 ? 0.114   -18.752 16.567  1.00 98.37 269 A 1 
ATOM   2151 C  CA  . LYS A 1 269 ? -0.838  -17.773 16.070  1.00 98.59 269 A 1 
ATOM   2152 C  C   . LYS A 1 269 ? -0.208  -17.015 14.901  1.00 98.65 269 A 1 
ATOM   2153 O  O   . LYS A 1 269 ? 0.879   -16.457 15.032  1.00 98.27 269 A 1 
ATOM   2154 C  CB  . LYS A 1 269 ? -1.225  -16.799 17.182  1.00 98.24 269 A 1 
ATOM   2155 C  CG  . LYS A 1 269 ? -1.893  -17.480 18.372  1.00 96.93 269 A 1 
ATOM   2156 C  CD  . LYS A 1 269 ? -2.219  -16.487 19.473  1.00 94.32 269 A 1 
ATOM   2157 C  CE  . LYS A 1 269 ? -2.854  -17.186 20.656  1.00 88.24 269 A 1 
ATOM   2158 N  NZ  . LYS A 1 269 ? -3.164  -16.241 21.763  1.00 81.28 269 A 1 
ATOM   2159 N  N   . LYS A 1 270 ? -0.898  -17.012 13.767  1.00 98.72 270 A 1 
ATOM   2160 C  CA  . LYS A 1 270 ? -0.377  -16.373 12.573  1.00 98.60 270 A 1 
ATOM   2161 C  C   . LYS A 1 270 ? -1.427  -15.574 11.804  1.00 98.69 270 A 1 
ATOM   2162 O  O   . LYS A 1 270 ? -2.599  -15.940 11.791  1.00 98.32 270 A 1 
ATOM   2163 C  CB  . LYS A 1 270 ? 0.216   -17.429 11.637  1.00 98.47 270 A 1 
ATOM   2164 C  CG  . LYS A 1 270 ? 1.293   -18.309 12.270  1.00 97.82 270 A 1 
ATOM   2165 C  CD  . LYS A 1 270 ? 1.704   -19.430 11.341  1.00 96.53 270 A 1 
ATOM   2166 C  CE  . LYS A 1 270 ? 2.745   -20.323 12.001  1.00 93.48 270 A 1 
ATOM   2167 N  NZ  . LYS A 1 270 ? 3.108   -21.489 11.152  1.00 87.12 270 A 1 
ATOM   2168 N  N   . VAL A 1 271 ? -0.985  -14.494 11.159  1.00 98.87 271 A 1 
ATOM   2169 C  CA  . VAL A 1 271 ? -1.853  -13.679 10.319  1.00 98.84 271 A 1 
ATOM   2170 C  C   . VAL A 1 271 ? -1.062  -13.286 9.077   1.00 98.83 271 A 1 
ATOM   2171 O  O   . VAL A 1 271 ? 0.165   -13.196 9.119   1.00 98.58 271 A 1 
ATOM   2172 C  CB  . VAL A 1 271 ? -2.345  -12.380 11.019  1.00 98.24 271 A 1 
ATOM   2173 C  CG1 . VAL A 1 271 ? -3.225  -12.730 12.206  1.00 92.47 271 A 1 
ATOM   2174 C  CG2 . VAL A 1 271 ? -1.159  -11.530 11.446  1.00 92.57 271 A 1 
ATOM   2175 N  N   . MET A 1 272 ? -1.772  -13.079 7.975   1.00 98.80 272 A 1 
ATOM   2176 C  CA  . MET A 1 272 ? -1.131  -12.676 6.735   1.00 98.88 272 A 1 
ATOM   2177 C  C   . MET A 1 272 ? -1.139  -11.159 6.569   1.00 98.83 272 A 1 
ATOM   2178 O  O   . MET A 1 272 ? -2.119  -10.495 6.919   1.00 98.75 272 A 1 
ATOM   2179 C  CB  . MET A 1 272 ? -1.846  -13.285 5.523   1.00 98.67 272 A 1 
ATOM   2180 C  CG  . MET A 1 272 ? -1.624  -14.777 5.343   1.00 97.60 272 A 1 
ATOM   2181 S  SD  . MET A 1 272 ? 0.135   -15.193 5.198   1.00 97.99 272 A 1 
ATOM   2182 C  CE  . MET A 1 272 ? 0.634   -14.189 3.801   1.00 96.12 272 A 1 
ATOM   2183 N  N   . ALA A 1 273 ? -0.053  -10.629 6.026   1.00 98.83 273 A 1 
ATOM   2184 C  CA  . ALA A 1 273 ? 0.046   -9.209  5.724   1.00 98.83 273 A 1 
ATOM   2185 C  C   . ALA A 1 273 ? 0.377   -9.134  4.240   1.00 98.70 273 A 1 
ATOM   2186 O  O   . ALA A 1 273 ? 1.293   -9.808  3.766   1.00 98.50 273 A 1 
ATOM   2187 C  CB  . ALA A 1 273 ? 1.138   -8.542  6.557   1.00 98.77 273 A 1 
ATOM   2188 N  N   . PHE A 1 274 ? -0.375  -8.331  3.507   1.00 98.89 274 A 1 
ATOM   2189 C  CA  . PHE A 1 274 ? -0.173  -8.179  2.074   1.00 98.85 274 A 1 
ATOM   2190 C  C   . PHE A 1 274 ? 0.303   -6.779  1.734   1.00 98.83 274 A 1 
ATOM   2191 O  O   . PHE A 1 274 ? -0.367  -5.794  2.035   1.00 98.64 274 A 1 
ATOM   2192 C  CB  . PHE A 1 274 ? -1.487  -8.477  1.342   1.00 98.78 274 A 1 
ATOM   2193 C  CG  . PHE A 1 274 ? -2.090  -9.801  1.709   1.00 98.71 274 A 1 
ATOM   2194 C  CD1 . PHE A 1 274 ? -1.554  -10.984 1.210   1.00 98.21 274 A 1 
ATOM   2195 C  CD2 . PHE A 1 274 ? -3.164  -9.867  2.593   1.00 98.20 274 A 1 
ATOM   2196 C  CE1 . PHE A 1 274 ? -2.073  -12.217 1.577   1.00 97.65 274 A 1 
ATOM   2197 C  CE2 . PHE A 1 274 ? -3.689  -11.100 2.967   1.00 97.70 274 A 1 
ATOM   2198 C  CZ  . PHE A 1 274 ? -3.141  -12.273 2.463   1.00 97.88 274 A 1 
ATOM   2199 N  N   . ILE A 1 275 ? 1.475   -6.705  1.109   1.00 98.71 275 A 1 
ATOM   2200 C  CA  . ILE A 1 275 ? 2.027   -5.423  0.705   1.00 98.69 275 A 1 
ATOM   2201 C  C   . ILE A 1 275 ? 1.605   -5.211  -0.743  1.00 98.52 275 A 1 
ATOM   2202 O  O   . ILE A 1 275 ? 2.065   -5.919  -1.646  1.00 98.05 275 A 1 
ATOM   2203 C  CB  . ILE A 1 275 ? 3.555   -5.418  0.846   1.00 98.44 275 A 1 
ATOM   2204 C  CG1 . ILE A 1 275 ? 3.919   -5.631  2.326   1.00 97.41 275 A 1 
ATOM   2205 C  CG2 . ILE A 1 275 ? 4.128   -4.097  0.342   1.00 97.61 275 A 1 
ATOM   2206 C  CD1 . ILE A 1 275 ? 5.402   -5.809  2.595   1.00 93.06 275 A 1 
ATOM   2207 N  N   . GLY A 1 276 ? 0.712   -4.255  -0.948  1.00 98.41 276 A 1 
ATOM   2208 C  CA  . GLY A 1 276 ? 0.189   -3.990  -2.277  1.00 98.29 276 A 1 
ATOM   2209 C  C   . GLY A 1 276 ? 1.106   -3.173  -3.166  1.00 98.10 276 A 1 
ATOM   2210 O  O   . GLY A 1 276 ? 1.811   -2.280  -2.694  1.00 96.88 276 A 1 
ATOM   2211 N  N   . PRO A 1 277 ? 1.108   -3.468  -4.478  1.00 98.15 277 A 1 
ATOM   2212 C  CA  . PRO A 1 277 ? 1.936   -2.728  -5.428  1.00 98.00 277 A 1 
ATOM   2213 C  C   . PRO A 1 277 ? 1.437   -1.292  -5.584  1.00 98.25 277 A 1 
ATOM   2214 O  O   . PRO A 1 277 ? 0.246   -1.017  -5.455  1.00 97.54 277 A 1 
ATOM   2215 C  CB  . PRO A 1 277 ? 1.786   -3.532  -6.717  1.00 97.29 277 A 1 
ATOM   2216 C  CG  . PRO A 1 277 ? 0.394   -4.074  -6.609  1.00 96.18 277 A 1 
ATOM   2217 C  CD  . PRO A 1 277 ? 0.308   -4.507  -5.161  1.00 97.42 277 A 1 
ATOM   2218 N  N   . SER A 1 278 ? 2.363   -0.385  -5.837  1.00 98.06 278 A 1 
ATOM   2219 C  CA  . SER A 1 278 ? 2.049   1.027   -5.951  1.00 98.27 278 A 1 
ATOM   2220 C  C   . SER A 1 278 ? 1.524   1.487   -7.303  1.00 98.42 278 A 1 
ATOM   2221 O  O   . SER A 1 278 ? 1.671   0.804   -8.317  1.00 98.12 278 A 1 
ATOM   2222 C  CB  . SER A 1 278 ? 3.299   1.852   -5.641  1.00 97.44 278 A 1 
ATOM   2223 O  OG  . SER A 1 278 ? 4.287   1.645   -6.641  1.00 95.32 278 A 1 
ATOM   2224 N  N   . VAL A 1 279 ? 0.908   2.658   -7.294  1.00 98.32 279 A 1 
ATOM   2225 C  CA  . VAL A 1 279 ? 0.492   3.307   -8.532  1.00 98.32 279 A 1 
ATOM   2226 C  C   . VAL A 1 279 ? 1.753   3.998   -9.048  1.00 98.20 279 A 1 
ATOM   2227 O  O   . VAL A 1 279 ? 1.989   4.072   -10.250 1.00 97.48 279 A 1 
ATOM   2228 C  CB  . VAL A 1 279 ? -0.590  4.378   -8.271  1.00 98.29 279 A 1 
ATOM   2229 C  CG1 . VAL A 1 279 ? -0.850  5.175   -9.544  1.00 97.33 279 A 1 
ATOM   2230 C  CG2 . VAL A 1 279 ? -1.875  3.709   -7.798  1.00 97.42 279 A 1 
ATOM   2231 N  N   . ASP A 1 280 ? 2.573   4.491   -8.130  1.00 97.91 280 A 1 
ATOM   2232 C  CA  . ASP A 1 280 ? 3.805   5.199   -8.451  1.00 97.70 280 A 1 
ATOM   2233 C  C   . ASP A 1 280 ? 4.794   4.393   -9.285  1.00 97.72 280 A 1 
ATOM   2234 O  O   . ASP A 1 280 ? 4.913   3.176   -9.139  1.00 96.29 280 A 1 
ATOM   2235 C  CB  . ASP A 1 280 ? 4.489   5.651   -7.155  1.00 96.91 280 A 1 
ATOM   2236 C  CG  . ASP A 1 280 ? 5.605   6.659   -7.388  1.00 96.43 280 A 1 
ATOM   2237 O  OD1 . ASP A 1 280 ? 5.492   7.460   -8.335  1.00 93.03 280 A 1 
ATOM   2238 O  OD2 . ASP A 1 280 ? 6.578   6.653   -6.607  1.00 92.75 280 A 1 
ATOM   2239 N  N   . THR A 1 281 ? 5.512   5.082   -10.163 1.00 96.56 281 A 1 
ATOM   2240 C  CA  . THR A 1 281 ? 6.494   4.472   -11.056 1.00 95.83 281 A 1 
ATOM   2241 C  C   . THR A 1 281 ? 7.939   4.775   -10.675 1.00 94.76 281 A 1 
ATOM   2242 O  O   . THR A 1 281 ? 8.860   4.181   -11.232 1.00 91.30 281 A 1 
ATOM   2243 C  CB  . THR A 1 281 ? 6.289   4.974   -12.497 1.00 95.07 281 A 1 
ATOM   2244 O  OG1 . THR A 1 281 ? 6.145   6.402   -12.485 1.00 91.48 281 A 1 
ATOM   2245 C  CG2 . THR A 1 281 ? 5.044   4.353   -13.112 1.00 91.87 281 A 1 
ATOM   2246 N  N   . TRP A 1 282 ? 8.138   5.687   -9.735  1.00 94.45 282 A 1 
ATOM   2247 C  CA  . TRP A 1 282 ? 9.475   6.134   -9.344  1.00 92.15 282 A 1 
ATOM   2248 C  C   . TRP A 1 282 ? 10.518  5.048   -9.112  1.00 90.01 282 A 1 
ATOM   2249 O  O   . TRP A 1 282 ? 11.658  5.166   -9.568  1.00 83.30 282 A 1 
ATOM   2250 C  CB  . TRP A 1 282 ? 9.385   7.014   -8.091  1.00 89.64 282 A 1 
ATOM   2251 C  CG  . TRP A 1 282 ? 10.712  7.547   -7.635  1.00 86.57 282 A 1 
ATOM   2252 C  CD1 . TRP A 1 282 ? 11.535  7.015   -6.686  1.00 78.55 282 A 1 
ATOM   2253 C  CD2 . TRP A 1 282 ? 11.386  8.726   -8.132  1.00 81.57 282 A 1 
ATOM   2254 N  NE1 . TRP A 1 282 ? 12.681  7.786   -6.557  1.00 74.57 282 A 1 
ATOM   2255 C  CE2 . TRP A 1 282 ? 12.613  8.830   -7.430  1.00 77.81 282 A 1 
ATOM   2256 C  CE3 . TRP A 1 282 ? 11.059  9.686   -9.093  1.00 72.03 282 A 1 
ATOM   2257 C  CZ2 . TRP A 1 282 ? 13.516  9.875   -7.676  1.00 74.58 282 A 1 
ATOM   2258 C  CZ3 . TRP A 1 282 ? 11.958  10.722  -9.325  1.00 68.68 282 A 1 
ATOM   2259 C  CH2 . TRP A 1 282 ? 13.171  10.808  -8.623  1.00 70.10 282 A 1 
ATOM   2260 N  N   . LEU A 1 283 ? 10.148  3.974   -8.418  1.00 90.21 283 A 1 
ATOM   2261 C  CA  . LEU A 1 283 ? 11.092  2.906   -8.119  1.00 88.27 283 A 1 
ATOM   2262 C  C   . LEU A 1 283 ? 11.166  1.821   -9.185  1.00 88.30 283 A 1 
ATOM   2263 O  O   . LEU A 1 283 ? 11.661  0.719   -8.934  1.00 84.12 283 A 1 
ATOM   2264 C  CB  . LEU A 1 283 ? 10.771  2.293   -6.752  1.00 86.18 283 A 1 
ATOM   2265 C  CG  . LEU A 1 283 ? 10.903  3.253   -5.563  1.00 83.90 283 A 1 
ATOM   2266 C  CD1 . LEU A 1 283 ? 10.530  2.544   -4.273  1.00 78.89 283 A 1 
ATOM   2267 C  CD2 . LEU A 1 283 ? 12.332  3.787   -5.485  1.00 79.11 283 A 1 
ATOM   2268 N  N   . GLY A 1 284 ? 10.679  2.137   -10.378 1.00 91.04 284 A 1 
ATOM   2269 C  CA  . GLY A 1 284 ? 10.768  1.190   -11.475 1.00 90.98 284 A 1 
ATOM   2270 C  C   . GLY A 1 284 ? 9.732   0.089   -11.475 1.00 92.25 284 A 1 
ATOM   2271 O  O   . GLY A 1 284 ? 10.053  -1.068  -11.755 1.00 89.40 284 A 1 
ATOM   2272 N  N   . THR A 1 285 ? 8.490   0.430   -11.176 1.00 94.74 285 A 1 
ATOM   2273 C  CA  . THR A 1 285 ? 7.411   -0.548  -11.178 1.00 95.22 285 A 1 
ATOM   2274 C  C   . THR A 1 285 ? 6.236   -0.021  -11.993 1.00 95.85 285 A 1 
ATOM   2275 O  O   . THR A 1 285 ? 5.939   1.172   -11.980 1.00 94.51 285 A 1 
ATOM   2276 C  CB  . THR A 1 285 ? 6.911   -0.866  -9.750  1.00 93.77 285 A 1 
ATOM   2277 O  OG1 . THR A 1 285 ? 6.522   0.348   -9.086  1.00 87.65 285 A 1 
ATOM   2278 C  CG2 . THR A 1 285 ? 8.010   -1.548  -8.943  1.00 86.29 285 A 1 
ATOM   2279 N  N   . SER A 1 286 ? 5.579   -0.922  -12.718 1.00 96.35 286 A 1 
ATOM   2280 C  CA  . SER A 1 286 ? 4.433   -0.535  -13.519 1.00 96.93 286 A 1 
ATOM   2281 C  C   . SER A 1 286 ? 3.278   -0.158  -12.601 1.00 97.58 286 A 1 
ATOM   2282 O  O   . SER A 1 286 ? 3.023   -0.846  -11.613 1.00 97.26 286 A 1 
ATOM   2283 C  CB  . SER A 1 286 ? 3.995   -1.692  -14.424 1.00 96.11 286 A 1 
ATOM   2284 O  OG  . SER A 1 286 ? 4.976   -1.974  -15.400 1.00 92.50 286 A 1 
ATOM   2285 N  N   . PRO A 1 287 ? 2.562   0.934   -12.913 1.00 97.71 287 A 1 
ATOM   2286 C  CA  . PRO A 1 287 ? 1.422   1.344   -12.093 1.00 97.92 287 A 1 
ATOM   2287 C  C   . PRO A 1 287 ? 0.510   0.139   -11.868 1.00 98.25 287 A 1 
ATOM   2288 O  O   . PRO A 1 287 ? 0.241   -0.620  -12.800 1.00 97.88 287 A 1 
ATOM   2289 C  CB  . PRO A 1 287 ? 0.754   2.406   -12.956 1.00 97.54 287 A 1 
ATOM   2290 C  CG  . PRO A 1 287 ? 1.916   3.051   -13.650 1.00 96.03 287 A 1 
ATOM   2291 C  CD  . PRO A 1 287 ? 2.800   1.873   -14.020 1.00 97.41 287 A 1 
ATOM   2292 N  N   . SER A 1 288 ? 0.067   -0.040  -10.637 1.00 98.53 288 A 1 
ATOM   2293 C  CA  . SER A 1 288 ? -0.757  -1.193  -10.308 1.00 98.63 288 A 1 
ATOM   2294 C  C   . SER A 1 288 ? -1.902  -0.889  -9.362  1.00 98.81 288 A 1 
ATOM   2295 O  O   . SER A 1 288 ? -1.876  0.096   -8.622  1.00 98.62 288 A 1 
ATOM   2296 C  CB  . SER A 1 288 ? 0.112   -2.288  -9.682  1.00 98.26 288 A 1 
ATOM   2297 O  OG  . SER A 1 288 ? 1.150   -2.702  -10.546 1.00 95.58 288 A 1 
ATOM   2298 N  N   . ILE A 1 289 ? -2.909  -1.750  -9.399  1.00 98.77 289 A 1 
ATOM   2299 C  CA  . ILE A 1 289 ? -4.050  -1.646  -8.497  1.00 98.76 289 A 1 
ATOM   2300 C  C   . ILE A 1 289 ? -4.471  -3.075  -8.196  1.00 98.78 289 A 1 
ATOM   2301 O  O   . ILE A 1 289 ? -4.431  -3.948  -9.064  1.00 98.60 289 A 1 
ATOM   2302 C  CB  . ILE A 1 289 ? -5.216  -0.852  -9.148  1.00 98.55 289 A 1 
ATOM   2303 C  CG1 . ILE A 1 289 ? -6.317  -0.600  -8.111  1.00 97.36 289 A 1 
ATOM   2304 C  CG2 . ILE A 1 289 ? -5.780  -1.582  -10.363 1.00 97.82 289 A 1 
ATOM   2305 C  CD1 . ILE A 1 289 ? -5.943  0.400   -7.050  1.00 97.16 289 A 1 
ATOM   2306 N  N   . ARG A 1 290 ? -4.863  -3.327  -6.947  1.00 98.89 290 A 1 
ATOM   2307 C  CA  . ARG A 1 290 ? -5.257  -4.663  -6.521  1.00 98.89 290 A 1 
ATOM   2308 C  C   . ARG A 1 290 ? -6.701  -4.692  -6.035  1.00 98.90 290 A 1 
ATOM   2309 O  O   . ARG A 1 290 ? -7.174  -3.752  -5.394  1.00 98.85 290 A 1 
ATOM   2310 C  CB  . ARG A 1 290 ? -4.331  -5.149  -5.401  1.00 98.63 290 A 1 
ATOM   2311 C  CG  . ARG A 1 290 ? -4.765  -6.448  -4.737  1.00 97.90 290 A 1 
ATOM   2312 C  CD  . ARG A 1 290 ? -3.728  -6.954  -3.734  1.00 97.27 290 A 1 
ATOM   2313 N  NE  . ARG A 1 290 ? -2.521  -7.431  -4.397  1.00 96.80 290 A 1 
ATOM   2314 C  CZ  . ARG A 1 290 ? -1.472  -7.944  -3.759  1.00 97.31 290 A 1 
ATOM   2315 N  NH1 . ARG A 1 290 ? -1.481  -8.033  -2.437  1.00 93.96 290 A 1 
ATOM   2316 N  NH2 . ARG A 1 290 ? -0.419  -8.363  -4.438  1.00 94.33 290 A 1 
ATOM   2317 N  N   . LYS A 1 291 ? -7.387  -5.785  -6.347  1.00 98.85 291 A 1 
ATOM   2318 C  CA  . LYS A 1 291 ? -8.745  -5.972  -5.883  1.00 98.88 291 A 1 
ATOM   2319 C  C   . LYS A 1 291 ? -8.845  -7.316  -5.179  1.00 98.86 291 A 1 
ATOM   2320 O  O   . LYS A 1 291 ? -8.416  -8.341  -5.711  1.00 98.62 291 A 1 
ATOM   2321 C  CB  . LYS A 1 291 ? -9.753  -5.920  -7.042  1.00 98.56 291 A 1 
ATOM   2322 C  CG  . LYS A 1 291 ? -11.211 -5.980  -6.585  1.00 97.26 291 A 1 
ATOM   2323 C  CD  . LYS A 1 291 ? -12.196 -5.729  -7.721  1.00 95.75 291 A 1 
ATOM   2324 C  CE  . LYS A 1 291 ? -12.171 -6.821  -8.758  1.00 91.32 291 A 1 
ATOM   2325 N  NZ  . LYS A 1 291 ? -13.224 -6.609  -9.792  1.00 89.00 291 A 1 
ATOM   2326 N  N   . TYR A 1 292 ? -9.391  -7.313  -3.972  1.00 98.87 292 A 1 
ATOM   2327 C  CA  . TYR A 1 292 ? -9.551  -8.524  -3.185  1.00 98.82 292 A 1 
ATOM   2328 C  C   . TYR A 1 292 ? -10.974 -9.049  -3.247  1.00 98.88 292 A 1 
ATOM   2329 O  O   . TYR A 1 292 ? -11.931 -8.276  -3.302  1.00 98.59 292 A 1 
ATOM   2330 C  CB  . TYR A 1 292 ? -9.236  -8.280  -1.709  1.00 98.84 292 A 1 
ATOM   2331 C  CG  . TYR A 1 292 ? -7.805  -7.902  -1.396  1.00 98.85 292 A 1 
ATOM   2332 C  CD1 . TYR A 1 292 ? -7.363  -6.588  -1.529  1.00 98.66 292 A 1 
ATOM   2333 C  CD2 . TYR A 1 292 ? -6.900  -8.862  -0.942  1.00 98.66 292 A 1 
ATOM   2334 C  CE1 . TYR A 1 292 ? -6.054  -6.238  -1.229  1.00 98.53 292 A 1 
ATOM   2335 C  CE2 . TYR A 1 292 ? -5.591  -8.527  -0.637  1.00 98.53 292 A 1 
ATOM   2336 C  CZ  . TYR A 1 292 ? -5.174  -7.212  -0.781  1.00 98.66 292 A 1 
ATOM   2337 O  OH  . TYR A 1 292 ? -3.870  -6.876  -0.484  1.00 98.32 292 A 1 
ATOM   2338 N  N   . ASP A 1 293 ? -11.096 -10.377 -3.228  1.00 98.76 293 A 1 
ATOM   2339 C  CA  . ASP A 1 293 ? -12.389 -11.032 -3.095  1.00 98.65 293 A 1 
ATOM   2340 C  C   . ASP A 1 293 ? -12.340 -11.356 -1.608  1.00 98.60 293 A 1 
ATOM   2341 O  O   . ASP A 1 293 ? -11.724 -12.344 -1.194  1.00 98.29 293 A 1 
ATOM   2342 C  CB  . ASP A 1 293 ? -12.465 -12.311 -3.930  1.00 98.27 293 A 1 
ATOM   2343 C  CG  . ASP A 1 293 ? -13.797 -13.029 -3.756  1.00 96.99 293 A 1 
ATOM   2344 O  OD1 . ASP A 1 293 ? -14.531 -12.713 -2.805  1.00 94.85 293 A 1 
ATOM   2345 O  OD2 . ASP A 1 293 ? -14.096 -13.925 -4.579  1.00 93.53 293 A 1 
ATOM   2346 N  N   . VAL A 1 294 ? -12.937 -10.511 -0.802  1.00 98.54 294 A 1 
ATOM   2347 C  CA  . VAL A 1 294 ? -12.917 -10.672 0.648   1.00 98.48 294 A 1 
ATOM   2348 C  C   . VAL A 1 294 ? -13.758 -11.846 1.143   1.00 98.17 294 A 1 
ATOM   2349 O  O   . VAL A 1 294 ? -13.366 -12.556 2.071   1.00 97.29 294 A 1 
ATOM   2350 C  CB  . VAL A 1 294 ? -13.396 -9.387  1.350   1.00 98.30 294 A 1 
ATOM   2351 C  CG1 . VAL A 1 294 ? -13.376 -9.565  2.862   1.00 97.65 294 A 1 
ATOM   2352 C  CG2 . VAL A 1 294 ? -12.507 -8.214  0.951   1.00 97.82 294 A 1 
ATOM   2353 N  N   . GLY A 1 295 ? -14.908 -12.048 0.520   1.00 97.58 295 A 1 
ATOM   2354 C  CA  . GLY A 1 295 ? -15.798 -13.110 0.958   1.00 97.11 295 A 1 
ATOM   2355 C  C   . GLY A 1 295 ? -16.822 -12.542 1.926   1.00 97.19 295 A 1 
ATOM   2356 O  O   . GLY A 1 295 ? -17.094 -11.345 1.923   1.00 95.26 295 A 1 
ATOM   2357 N  N   . ASN A 1 296 ? -17.387 -13.401 2.765   1.00 97.03 296 A 1 
ATOM   2358 C  CA  . ASN A 1 296 ? -18.403 -12.967 3.718   1.00 96.70 296 A 1 
ATOM   2359 C  C   . ASN A 1 296 ? -17.881 -12.625 5.115   1.00 96.77 296 A 1 
ATOM   2360 O  O   . ASN A 1 296 ? -18.657 -12.336 6.016   1.00 94.68 296 A 1 
ATOM   2361 C  CB  . ASN A 1 296 ? -19.507 -14.024 3.837   1.00 95.21 296 A 1 
ATOM   2362 C  CG  . ASN A 1 296 ? -18.996 -15.361 4.326   1.00 94.20 296 A 1 
ATOM   2363 O  OD1 . ASN A 1 296 ? -17.927 -15.457 4.917   1.00 90.09 296 A 1 
ATOM   2364 N  ND2 . ASN A 1 296 ? -19.774 -16.411 4.077   1.00 88.64 296 A 1 
ATOM   2365 N  N   . GLY A 1 297 ? -16.551 -12.678 5.286   1.00 96.33 297 A 1 
ATOM   2366 C  CA  . GLY A 1 297 ? -15.950 -12.328 6.560   1.00 96.42 297 A 1 
ATOM   2367 C  C   . GLY A 1 297 ? -15.804 -13.439 7.586   1.00 96.83 297 A 1 
ATOM   2368 O  O   . GLY A 1 297 ? -15.178 -13.239 8.625   1.00 95.17 297 A 1 
ATOM   2369 N  N   . GLN A 1 298 ? -16.375 -14.621 7.312   1.00 96.10 298 A 1 
ATOM   2370 C  CA  . GLN A 1 298 ? -16.291 -15.732 8.258   1.00 95.42 298 A 1 
ATOM   2371 C  C   . GLN A 1 298 ? -14.940 -16.450 8.231   1.00 94.78 298 A 1 
ATOM   2372 O  O   . GLN A 1 298 ? -14.427 -16.870 9.267   1.00 89.16 298 A 1 
ATOM   2373 C  CB  . GLN A 1 298 ? -17.408 -16.738 7.992   1.00 93.58 298 A 1 
ATOM   2374 C  CG  . GLN A 1 298 ? -18.806 -16.193 8.270   1.00 89.19 298 A 1 
ATOM   2375 C  CD  . GLN A 1 298 ? -19.881 -17.247 8.119   1.00 86.86 298 A 1 
ATOM   2376 O  OE1 . GLN A 1 298 ? -19.995 -17.887 7.075   1.00 78.98 298 A 1 
ATOM   2377 N  NE2 . GLN A 1 298 ? -20.672 -17.432 9.165   1.00 76.37 298 A 1 
ATOM   2378 N  N   . GLY A 1 299 ? -14.358 -16.589 7.041   1.00 95.21 299 A 1 
ATOM   2379 C  CA  . GLY A 1 299 ? -13.067 -17.245 6.922   1.00 95.47 299 A 1 
ATOM   2380 C  C   . GLY A 1 299 ? -12.019 -16.271 6.423   1.00 96.93 299 A 1 
ATOM   2381 O  O   . GLY A 1 299 ? -12.173 -15.058 6.567   1.00 95.69 299 A 1 
ATOM   2382 N  N   . TYR A 1 300 ? -10.943 -16.798 5.827   1.00 98.00 300 A 1 
ATOM   2383 C  CA  . TYR A 1 300 ? -9.906  -15.951 5.267   1.00 98.16 300 A 1 
ATOM   2384 C  C   . TYR A 1 300 ? -10.418 -15.360 3.958   1.00 98.25 300 A 1 
ATOM   2385 O  O   . TYR A 1 300 ? -11.379 -15.851 3.379   1.00 97.49 300 A 1 
ATOM   2386 C  CB  . TYR A 1 300 ? -8.647  -16.773 4.985   1.00 97.90 300 A 1 
ATOM   2387 C  CG  . TYR A 1 300 ? -7.936  -17.258 6.222   1.00 97.73 300 A 1 
ATOM   2388 C  CD1 . TYR A 1 300 ? -7.201  -16.384 7.016   1.00 96.40 300 A 1 
ATOM   2389 C  CD2 . TYR A 1 300 ? -8.017  -18.597 6.610   1.00 96.39 300 A 1 
ATOM   2390 C  CE1 . TYR A 1 300 ? -6.553  -16.824 8.166   1.00 95.35 300 A 1 
ATOM   2391 C  CE2 . TYR A 1 300 ? -7.373  -19.043 7.763   1.00 95.63 300 A 1 
ATOM   2392 C  CZ  . TYR A 1 300 ? -6.648  -18.149 8.523   1.00 96.01 300 A 1 
ATOM   2393 O  OH  . TYR A 1 300 ? -6.004  -18.599 9.665   1.00 94.48 300 A 1 
ATOM   2394 N  N   . MET A 1 301 ? -9.759  -14.306 3.486   1.00 98.38 301 A 1 
ATOM   2395 C  CA  . MET A 1 301 ? -10.137 -13.723 2.212   1.00 98.52 301 A 1 
ATOM   2396 C  C   . MET A 1 301 ? -9.859  -14.791 1.153   1.00 98.55 301 A 1 
ATOM   2397 O  O   . MET A 1 301 ? -8.949  -15.611 1.308   1.00 98.30 301 A 1 
ATOM   2398 C  CB  . MET A 1 301 ? -9.334  -12.456 1.943   1.00 98.39 301 A 1 
ATOM   2399 C  CG  . MET A 1 301 ? -9.659  -11.324 2.921   1.00 97.73 301 A 1 
ATOM   2400 S  SD  . MET A 1 301 ? -8.962  -9.736  2.447   1.00 97.33 301 A 1 
ATOM   2401 C  CE  . MET A 1 301 ? -7.259  -9.964  2.914   1.00 92.69 301 A 1 
ATOM   2402 N  N   . LYS A 1 302 ? -10.645 -14.786 0.084   1.00 98.51 302 A 1 
ATOM   2403 C  CA  . LYS A 1 302 ? -10.526 -15.818 -0.950  1.00 98.33 302 A 1 
ATOM   2404 C  C   . LYS A 1 302 ? -9.325  -15.672 -1.873  1.00 98.46 302 A 1 
ATOM   2405 O  O   . LYS A 1 302 ? -8.552  -16.612 -2.060  1.00 97.77 302 A 1 
ATOM   2406 C  CB  . LYS A 1 302 ? -11.809 -15.848 -1.782  1.00 97.76 302 A 1 
ATOM   2407 C  CG  . LYS A 1 302 ? -13.054 -16.166 -0.979  1.00 93.82 302 A 1 
ATOM   2408 C  CD  . LYS A 1 302 ? -14.280 -16.185 -1.878  1.00 82.67 302 A 1 
ATOM   2409 C  CE  . LYS A 1 302 ? -15.537 -16.515 -1.106  1.00 76.34 302 A 1 
ATOM   2410 N  NZ  . LYS A 1 302 ? -16.730 -16.523 -1.990  1.00 64.11 302 A 1 
ATOM   2411 N  N   . GLU A 1 303 ? -9.160  -14.494 -2.448  1.00 98.52 303 A 1 
ATOM   2412 C  CA  . GLU A 1 303 ? -8.063  -14.263 -3.388  1.00 98.47 303 A 1 
ATOM   2413 C  C   . GLU A 1 303 ? -7.925  -12.780 -3.688  1.00 98.69 303 A 1 
ATOM   2414 O  O   . GLU A 1 303 ? -8.720  -11.963 -3.216  1.00 98.49 303 A 1 
ATOM   2415 C  CB  . GLU A 1 303 ? -8.309  -15.012 -4.705  1.00 97.18 303 A 1 
ATOM   2416 C  CG  . GLU A 1 303 ? -9.443  -14.411 -5.541  1.00 91.66 303 A 1 
ATOM   2417 C  CD  . GLU A 1 303 ? -9.528  -14.990 -6.950  1.00 90.90 303 A 1 
ATOM   2418 O  OE1 . GLU A 1 303 ? -8.544  -15.623 -7.391  1.00 84.89 303 A 1 
ATOM   2419 O  OE2 . GLU A 1 303 ? -10.556 -14.790 -7.615  1.00 84.98 303 A 1 
ATOM   2420 N  N   . PHE A 1 304 ? -6.907  -12.448 -4.470  1.00 98.78 304 A 1 
ATOM   2421 C  CA  . PHE A 1 304 ? -6.749  -11.086 -4.939  1.00 98.78 304 A 1 
ATOM   2422 C  C   . PHE A 1 304 ? -6.358  -11.146 -6.410  1.00 98.76 304 A 1 
ATOM   2423 O  O   . PHE A 1 304 ? -5.831  -12.160 -6.888  1.00 98.50 304 A 1 
ATOM   2424 C  CB  . PHE A 1 304 ? -5.712  -10.290 -4.115  1.00 98.66 304 A 1 
ATOM   2425 C  CG  . PHE A 1 304 ? -4.285  -10.797 -4.227  1.00 98.63 304 A 1 
ATOM   2426 C  CD1 . PHE A 1 304 ? -3.545  -10.623 -5.397  1.00 97.98 304 A 1 
ATOM   2427 C  CD2 . PHE A 1 304 ? -3.664  -11.383 -3.130  1.00 97.83 304 A 1 
ATOM   2428 C  CE1 . PHE A 1 304 ? -2.224  -11.053 -5.483  1.00 97.20 304 A 1 
ATOM   2429 C  CE2 . PHE A 1 304 ? -2.345  -11.817 -3.209  1.00 97.11 304 A 1 
ATOM   2430 C  CZ  . PHE A 1 304 ? -1.621  -11.656 -4.384  1.00 97.53 304 A 1 
ATOM   2431 N  N   . LYS A 1 305 ? -6.635  -10.078 -7.123  1.00 98.69 305 A 1 
ATOM   2432 C  CA  . LYS A 1 305 ? -6.294  -9.970  -8.528  1.00 98.68 305 A 1 
ATOM   2433 C  C   . LYS A 1 305 ? -5.579  -8.650  -8.722  1.00 98.61 305 A 1 
ATOM   2434 O  O   . LYS A 1 305 ? -6.036  -7.612  -8.234  1.00 98.47 305 A 1 
ATOM   2435 C  CB  . LYS A 1 305 ? -7.547  -10.022 -9.408  1.00 98.43 305 A 1 
ATOM   2436 C  CG  . LYS A 1 305 ? -8.231  -11.378 -9.414  1.00 97.46 305 A 1 
ATOM   2437 C  CD  . LYS A 1 305 ? -9.449  -11.386 -10.323 1.00 95.32 305 A 1 
ATOM   2438 C  CE  . LYS A 1 305 ? -10.106 -12.753 -10.349 1.00 91.11 305 A 1 
ATOM   2439 N  NZ  . LYS A 1 305 ? -11.314 -12.778 -11.230 1.00 82.95 305 A 1 
ATOM   2440 N  N   . ASN A 1 306 ? -4.447  -8.694  -9.425  1.00 98.63 306 A 1 
ATOM   2441 C  CA  . ASN A 1 306 ? -3.691  -7.484  -9.704  1.00 98.56 306 A 1 
ATOM   2442 C  C   . ASN A 1 306 ? -3.907  -7.037  -11.140 1.00 98.59 306 A 1 
ATOM   2443 O  O   . ASN A 1 306 ? -4.027  -7.867  -12.050 1.00 97.98 306 A 1 
ATOM   2444 C  CB  . ASN A 1 306 ? -2.188  -7.709  -9.484  1.00 98.18 306 A 1 
ATOM   2445 C  CG  . ASN A 1 306 ? -1.805  -7.721  -8.018  1.00 96.59 306 A 1 
ATOM   2446 O  OD1 . ASN A 1 306 ? -2.635  -7.516  -7.138  1.00 87.91 306 A 1 
ATOM   2447 N  ND2 . ASN A 1 306 ? -0.530  -7.945  -7.763  1.00 87.20 306 A 1 
ATOM   2448 N  N   . TYR A 1 307 ? -3.948  -5.735  -11.330 1.00 98.59 307 A 1 
ATOM   2449 C  CA  . TYR A 1 307 ? -4.103  -5.136  -12.637 1.00 98.52 307 A 1 
ATOM   2450 C  C   . TYR A 1 307 ? -2.948  -4.151  -12.750 1.00 98.53 307 A 1 
ATOM   2451 O  O   . TYR A 1 307 ? -2.572  -3.505  -11.783 1.00 98.21 307 A 1 
ATOM   2452 C  CB  . TYR A 1 307 ? -5.442  -4.405  -12.751 1.00 98.63 307 A 1 
ATOM   2453 C  CG  . TYR A 1 307 ? -6.633  -5.275  -12.464 1.00 98.61 307 A 1 
ATOM   2454 C  CD1 . TYR A 1 307 ? -7.061  -5.492  -11.157 1.00 98.26 307 A 1 
ATOM   2455 C  CD2 . TYR A 1 307 ? -7.323  -5.917  -13.499 1.00 98.26 307 A 1 
ATOM   2456 C  CE1 . TYR A 1 307 ? -8.147  -6.326  -10.886 1.00 97.94 307 A 1 
ATOM   2457 C  CE2 . TYR A 1 307 ? -8.400  -6.749  -13.238 1.00 98.01 307 A 1 
ATOM   2458 C  CZ  . TYR A 1 307 ? -8.811  -6.955  -11.931 1.00 98.12 307 A 1 
ATOM   2459 O  OH  . TYR A 1 307 ? -9.877  -7.783  -11.662 1.00 97.48 307 A 1 
ATOM   2460 N  N   . HIS A 1 308 ? -2.371  -4.056  -13.942 1.00 98.04 308 A 1 
ATOM   2461 C  CA  . HIS A 1 308 ? -1.260  -3.121  -14.121 1.00 97.85 308 A 1 
ATOM   2462 C  C   . HIS A 1 308 ? -1.361  -2.340  -15.419 1.00 97.90 308 A 1 
ATOM   2463 O  O   . HIS A 1 308 ? -2.185  -2.633  -16.288 1.00 97.48 308 A 1 
ATOM   2464 C  CB  . HIS A 1 308 ? 0.086   -3.843  -14.020 1.00 96.84 308 A 1 
ATOM   2465 C  CG  . HIS A 1 308 ? 0.326   -4.880  -15.077 1.00 96.41 308 A 1 
ATOM   2466 N  ND1 . HIS A 1 308 ? 1.493   -5.635  -15.125 1.00 89.92 308 A 1 
ATOM   2467 C  CD2 . HIS A 1 308 ? -0.428  -5.295  -16.126 1.00 89.59 308 A 1 
ATOM   2468 C  CE1 . HIS A 1 308 ? 1.439   -6.457  -16.148 1.00 91.23 308 A 1 
ATOM   2469 N  NE2 . HIS A 1 308 ? 0.283   -6.269  -16.773 1.00 92.41 308 A 1 
ATOM   2470 N  N   . PHE A 1 309 ? -0.516  -1.315  -15.516 1.00 97.52 309 A 1 
ATOM   2471 C  CA  . PHE A 1 309 ? -0.506  -0.397  -16.651 1.00 97.31 309 A 1 
ATOM   2472 C  C   . PHE A 1 309 ? 0.937   -0.321  -17.126 1.00 96.76 309 A 1 
ATOM   2473 O  O   . PHE A 1 309 ? 1.731   0.479   -16.631 1.00 95.25 309 A 1 
ATOM   2474 C  CB  . PHE A 1 309 ? -1.021  0.969   -16.164 1.00 97.26 309 A 1 
ATOM   2475 C  CG  . PHE A 1 309 ? -1.272  1.977   -17.256 1.00 97.61 309 A 1 
ATOM   2476 C  CD1 . PHE A 1 309 ? -0.227  2.648   -17.874 1.00 97.10 309 A 1 
ATOM   2477 C  CD2 . PHE A 1 309 ? -2.577  2.302   -17.609 1.00 97.13 309 A 1 
ATOM   2478 C  CE1 . PHE A 1 309 ? -0.480  3.616   -18.840 1.00 96.60 309 A 1 
ATOM   2479 C  CE2 . PHE A 1 309 ? -2.836  3.277   -18.568 1.00 96.70 309 A 1 
ATOM   2480 C  CZ  . PHE A 1 309 ? -1.784  3.938   -19.193 1.00 97.02 309 A 1 
ATOM   2481 N  N   . GLN A 1 310 ? 1.302   -1.177  -18.082 1.00 95.78 310 A 1 
ATOM   2482 C  CA  . GLN A 1 310 ? 2.661   -1.179  -18.598 1.00 95.01 310 A 1 
ATOM   2483 C  C   . GLN A 1 310 ? 2.845   -0.024  -19.575 1.00 94.80 310 A 1 
ATOM   2484 O  O   . GLN A 1 310 ? 2.148   0.064   -20.584 1.00 93.60 310 A 1 
ATOM   2485 C  CB  . GLN A 1 310 ? 2.971   -2.516  -19.280 1.00 94.00 310 A 1 
ATOM   2486 C  CG  . GLN A 1 310 ? 3.026   -3.699  -18.313 1.00 91.77 310 A 1 
ATOM   2487 C  CD  . GLN A 1 310 ? 3.300   -5.005  -19.010 1.00 91.39 310 A 1 
ATOM   2488 O  OE1 . GLN A 1 310 ? 2.560   -5.408  -19.899 1.00 84.91 310 A 1 
ATOM   2489 N  NE2 . GLN A 1 310 ? 4.378   -5.679  -18.616 1.00 83.19 310 A 1 
ATOM   2490 N  N   . LEU A 1 311 ? 3.776   0.860   -19.242 1.00 94.76 311 A 1 
ATOM   2491 C  CA  . LEU A 1 311 ? 4.056   2.007   -20.080 1.00 94.23 311 A 1 
ATOM   2492 C  C   . LEU A 1 311 ? 4.671   1.559   -21.403 1.00 92.75 311 A 1 
ATOM   2493 O  O   . LEU A 1 311 ? 5.493   0.636   -21.437 1.00 90.79 311 A 1 
ATOM   2494 C  CB  . LEU A 1 311 ? 5.006   2.968   -19.368 1.00 94.46 311 A 1 
ATOM   2495 C  CG  . LEU A 1 311 ? 4.514   3.531   -18.029 1.00 94.15 311 A 1 
ATOM   2496 C  CD1 . LEU A 1 311 ? 5.603   4.403   -17.403 1.00 93.10 311 A 1 
ATOM   2497 C  CD2 . LEU A 1 311 ? 3.238   4.331   -18.240 1.00 92.31 311 A 1 
ATOM   2498 N  N   . ARG A 1 312 ? 4.279   2.202   -22.488 1.00 91.60 312 A 1 
ATOM   2499 C  CA  . ARG A 1 312 ? 4.789   1.867   -23.807 1.00 90.01 312 A 1 
ATOM   2500 C  C   . ARG A 1 312 ? 6.306   2.036   -23.831 1.00 88.85 312 A 1 
ATOM   2501 O  O   . ARG A 1 312 ? 6.819   3.076   -23.415 1.00 86.36 312 A 1 
ATOM   2502 C  CB  . ARG A 1 312 ? 4.152   2.762   -24.879 1.00 89.00 312 A 1 
ATOM   2503 C  CG  . ARG A 1 312 ? 4.483   2.355   -26.301 1.00 85.67 312 A 1 
ATOM   2504 C  CD  . ARG A 1 312 ? 3.855   3.318   -27.308 1.00 83.00 312 A 1 
ATOM   2505 N  NE  . ARG A 1 312 ? 2.407   3.451   -27.120 1.00 80.65 312 A 1 
ATOM   2506 C  CZ  . ARG A 1 312 ? 1.519   2.507   -27.404 1.00 79.24 312 A 1 
ATOM   2507 N  NH1 . ARG A 1 312 ? 1.904   1.343   -27.899 1.00 69.81 312 A 1 
ATOM   2508 N  NH2 . ARG A 1 312 ? 0.233   2.722   -27.186 1.00 74.42 312 A 1 
ATOM   2509 N  N   . PRO A 1 313 ? 7.046   1.019   -24.314 1.00 86.56 313 A 1 
ATOM   2510 C  CA  . PRO A 1 313 ? 8.506   1.096   -24.377 1.00 83.93 313 A 1 
ATOM   2511 C  C   . PRO A 1 313 ? 8.962   2.312   -25.174 1.00 83.08 313 A 1 
ATOM   2512 O  O   . PRO A 1 313 ? 8.382   2.638   -26.215 1.00 78.92 313 A 1 
ATOM   2513 C  CB  . PRO A 1 313 ? 8.902   -0.205  -25.058 1.00 80.81 313 A 1 
ATOM   2514 C  CG  . PRO A 1 313 ? 7.834   -1.153  -24.611 1.00 80.33 313 A 1 
ATOM   2515 C  CD  . PRO A 1 313 ? 6.581   -0.318  -24.737 1.00 83.65 313 A 1 
ATOM   2516 N  N   . LYS A 1 314 ? 10.010  2.981   -24.692 1.00 81.49 314 A 1 
ATOM   2517 C  CA  . LYS A 1 314 ? 10.543  4.143   -25.372 1.00 79.49 314 A 1 
ATOM   2518 C  C   . LYS A 1 314 ? 11.571  3.741   -26.416 1.00 76.41 314 A 1 
ATOM   2519 O  O   . LYS A 1 314 ? 12.241  2.719   -26.288 1.00 69.48 314 A 1 
ATOM   2520 C  CB  . LYS A 1 314 ? 11.180  5.105   -24.369 1.00 76.25 314 A 1 
ATOM   2521 C  CG  . LYS A 1 314 ? 10.191  5.675   -23.353 1.00 76.11 314 A 1 
ATOM   2522 C  CD  . LYS A 1 314 ? 10.857  6.722   -22.459 1.00 73.68 314 A 1 
ATOM   2523 C  CE  . LYS A 1 314 ? 11.941  6.122   -21.588 1.00 70.28 314 A 1 
ATOM   2524 N  NZ  . LYS A 1 314 ? 12.532  7.142   -20.678 1.00 65.98 314 A 1 
ATOM   2525 N  N   . LYS A 1 315 ? 11.712  4.556   -27.439 1.00 71.52 315 A 1 
ATOM   2526 C  CA  . LYS A 1 315 ? 12.706  4.299   -28.474 1.00 69.58 315 A 1 
ATOM   2527 C  C   . LYS A 1 315 ? 14.068  4.581   -27.856 1.00 68.62 315 A 1 
ATOM   2528 O  O   . LYS A 1 315 ? 14.215  5.507   -27.051 1.00 61.05 315 A 1 
ATOM   2529 C  CB  . LYS A 1 315 ? 12.490  5.216   -29.678 1.00 63.44 315 A 1 
ATOM   2530 C  CG  . LYS A 1 315 ? 11.199  4.974   -30.436 1.00 57.65 315 A 1 
ATOM   2531 C  CD  . LYS A 1 315 ? 11.077  5.931   -31.614 1.00 52.35 315 A 1 
ATOM   2532 C  CE  . LYS A 1 315 ? 9.794   5.698   -32.394 1.00 45.90 315 A 1 
ATOM   2533 N  NZ  . LYS A 1 315 ? 9.667   6.644   -33.529 1.00 41.46 315 A 1 
ATOM   2534 N  N   . ASP A 1 316 ? 15.079  3.774   -28.231 1.00 59.33 316 A 1 
ATOM   2535 C  CA  . ASP A 1 316 ? 16.426  3.959   -27.718 1.00 57.52 316 A 1 
ATOM   2536 C  C   . ASP A 1 316 ? 17.371  4.179   -28.903 1.00 56.34 316 A 1 
ATOM   2537 O  O   . ASP A 1 316 ? 17.752  3.225   -29.582 1.00 51.82 316 A 1 
ATOM   2538 C  CB  . ASP A 1 316 ? 16.860  2.734   -26.909 1.00 52.98 316 A 1 
ATOM   2539 C  CG  . ASP A 1 316 ? 18.140  2.971   -26.124 1.00 48.21 316 A 1 
ATOM   2540 O  OD1 . ASP A 1 316 ? 18.924  3.866   -26.507 1.00 45.44 316 A 1 
ATOM   2541 O  OD2 . ASP A 1 316 ? 18.354  2.266   -25.120 1.00 43.91 316 A 1 
ATOM   2542 N  N   . LYS A 1 317 ? 17.739  5.423   -29.135 1.00 50.46 317 A 1 
ATOM   2543 C  CA  . LYS A 1 317 ? 18.634  5.772   -30.234 1.00 50.49 317 A 1 
ATOM   2544 C  C   . LYS A 1 317 ? 20.043  5.203   -30.068 1.00 50.59 317 A 1 
ATOM   2545 O  O   . LYS A 1 317 ? 20.785  5.115   -31.043 1.00 47.28 317 A 1 
ATOM   2546 C  CB  . LYS A 1 317 ? 18.723  7.295   -30.370 1.00 46.71 317 A 1 
ATOM   2547 C  CG  . LYS A 1 317 ? 17.408  7.980   -30.680 1.00 42.49 317 A 1 
ATOM   2548 C  CD  . LYS A 1 317 ? 17.586  9.486   -30.797 1.00 38.84 317 A 1 
ATOM   2549 C  CE  . LYS A 1 317 ? 16.281  10.180  -31.098 1.00 33.74 317 A 1 
ATOM   2550 N  NZ  . LYS A 1 317 ? 16.457  11.654  -31.200 1.00 30.16 317 A 1 
ATOM   2551 N  N   . LEU A 1 318 ? 20.406  4.820   -28.855 1.00 47.05 318 A 1 
ATOM   2552 C  CA  . LEU A 1 318 ? 21.736  4.296   -28.590 1.00 45.94 318 A 1 
ATOM   2553 C  C   . LEU A 1 318 ? 21.892  2.808   -28.907 1.00 44.99 318 A 1 
ATOM   2554 O  O   . LEU A 1 318 ? 23.010  2.304   -28.993 1.00 41.17 318 A 1 
ATOM   2555 C  CB  . LEU A 1 318 ? 22.117  4.544   -27.130 1.00 43.03 318 A 1 
ATOM   2556 C  CG  . LEU A 1 318 ? 22.124  6.014   -26.698 1.00 40.23 318 A 1 
ATOM   2557 C  CD1 . LEU A 1 318 ? 22.481  6.113   -25.217 1.00 36.93 318 A 1 
ATOM   2558 C  CD2 . LEU A 1 318 ? 23.119  6.804   -27.539 1.00 38.45 318 A 1 
ATOM   2559 N  N   . LYS A 1 319 ? 20.788  2.120   -29.091 1.00 49.62 319 A 1 
ATOM   2560 C  CA  . LYS A 1 319 ? 20.846  0.698   -29.407 1.00 50.61 319 A 1 
ATOM   2561 C  C   . LYS A 1 319 ? 20.862  0.463   -30.918 1.00 49.70 319 A 1 
ATOM   2562 O  O   . LYS A 1 319 ? 20.268  1.229   -31.680 1.00 47.14 319 A 1 
ATOM   2563 C  CB  . LYS A 1 319 ? 19.655  -0.042  -28.792 1.00 48.48 319 A 1 
ATOM   2564 C  CG  . LYS A 1 319 ? 19.721  -0.150  -27.285 1.00 44.52 319 A 1 
ATOM   2565 C  CD  . LYS A 1 319 ? 18.599  -1.027  -26.756 1.00 41.82 319 A 1 
ATOM   2566 C  CE  . LYS A 1 319 ? 18.717  -1.210  -25.248 1.00 37.71 319 A 1 
ATOM   2567 N  NZ  . LYS A 1 319 ? 17.658  -2.112  -24.713 1.00 33.99 319 A 1 
ATOM   2568 N  N   . PRO A 1 320 ? 21.546  -0.603  -31.367 1.00 48.72 320 A 1 
ATOM   2569 C  CA  . PRO A 1 320 ? 21.615  -0.922  -32.792 1.00 47.72 320 A 1 
ATOM   2570 C  C   . PRO A 1 320 ? 20.208  -1.127  -33.354 1.00 49.28 320 A 1 
ATOM   2571 O  O   . PRO A 1 320 ? 19.319  -1.608  -32.652 1.00 46.99 320 A 1 
ATOM   2572 C  CB  . PRO A 1 320 ? 22.427  -2.213  -32.829 1.00 43.45 320 A 1 
ATOM   2573 C  CG  . PRO A 1 320 ? 23.298  -2.111  -31.614 1.00 42.61 320 A 1 
ATOM   2574 C  CD  . PRO A 1 320 ? 22.362  -1.535  -30.577 1.00 47.65 320 A 1 
ATOM   2575 N  N   . LYS A 1 321 ? 20.028  -0.770  -34.612 1.00 48.41 321 A 1 
ATOM   2576 C  CA  . LYS A 1 321 ? 18.732  -0.949  -35.249 1.00 48.29 321 A 1 
ATOM   2577 C  C   . LYS A 1 321 ? 18.412  -2.428  -35.418 1.00 47.53 321 A 1 
ATOM   2578 O  O   . LYS A 1 321 ? 19.310  -3.240  -35.649 1.00 44.77 321 A 1 
ATOM   2579 C  CB  . LYS A 1 321 ? 18.700  -0.261  -36.611 1.00 45.86 321 A 1 
ATOM   2580 C  CG  . LYS A 1 321 ? 18.824  1.261   -36.546 1.00 42.84 321 A 1 
ATOM   2581 C  CD  . LYS A 1 321 ? 18.572  1.892   -37.909 1.00 40.28 321 A 1 
ATOM   2582 C  CE  . LYS A 1 321 ? 19.577  1.440   -38.945 1.00 35.61 321 A 1 
ATOM   2583 N  NZ  . LYS A 1 321 ? 19.336  2.065   -40.268 1.00 32.87 321 A 1 
ATOM   2584 N  N   . THR A 1 322 ? 17.145  -2.766  -35.304 1.00 46.03 322 A 1 
ATOM   2585 C  CA  . THR A 1 322 ? 16.685  -4.131  -35.512 1.00 46.45 322 A 1 
ATOM   2586 C  C   . THR A 1 322 ? 15.428  -4.051  -36.370 1.00 46.05 322 A 1 
ATOM   2587 O  O   . THR A 1 322 ? 14.838  -2.979  -36.525 1.00 43.29 322 A 1 
ATOM   2588 C  CB  . THR A 1 322 ? 16.334  -4.849  -34.195 1.00 43.29 322 A 1 
ATOM   2589 O  OG1 . THR A 1 322 ? 15.163  -4.263  -33.629 1.00 39.47 322 A 1 
ATOM   2590 C  CG2 . THR A 1 322 ? 17.485  -4.756  -33.203 1.00 38.87 322 A 1 
ATOM   2591 N  N   . THR A 1 323 ? 15.037  -5.188  -36.920 1.00 44.38 323 A 1 
ATOM   2592 C  CA  . THR A 1 323 ? 13.850  -5.230  -37.744 1.00 44.42 323 A 1 
ATOM   2593 C  C   . THR A 1 323 ? 12.641  -5.673  -36.922 1.00 44.72 323 A 1 
ATOM   2594 O  O   . THR A 1 323 ? 11.558  -5.896  -37.450 1.00 42.46 323 A 1 
ATOM   2595 C  CB  . THR A 1 323 ? 14.020  -6.211  -38.925 1.00 40.33 323 A 1 
ATOM   2596 O  OG1 . THR A 1 323 ? 14.393  -7.494  -38.423 1.00 36.30 323 A 1 
ATOM   2597 C  CG2 . THR A 1 323 ? 15.111  -5.714  -39.872 1.00 35.63 323 A 1 
ATOM   2598 N  N   . ILE A 1 324 ? 12.845  -5.797  -35.614 1.00 45.35 324 A 1 
ATOM   2599 C  CA  . ILE A 1 324 ? 11.780  -6.216  -34.715 1.00 46.08 324 A 1 
ATOM   2600 C  C   . ILE A 1 324 ? 10.777  -5.077  -34.527 1.00 46.88 324 A 1 
ATOM   2601 O  O   . ILE A 1 324 ? 11.139  -3.982  -34.104 1.00 44.21 324 A 1 
ATOM   2602 C  CB  . ILE A 1 324 ? 12.346  -6.626  -33.339 1.00 42.70 324 A 1 
ATOM   2603 C  CG1 . ILE A 1 324 ? 13.341  -7.772  -33.509 1.00 39.55 324 A 1 
ATOM   2604 C  CG2 . ILE A 1 324 ? 11.210  -7.036  -32.412 1.00 39.84 324 A 1 
ATOM   2605 C  CD1 . ILE A 1 324 ? 14.041  -8.174  -32.225 1.00 36.85 324 A 1 
ATOM   2606 N  N   . LYS A 1 325 ? 9.527   -5.366  -34.847 1.00 48.99 325 A 1 
ATOM   2607 C  CA  . LYS A 1 325 ? 8.476   -4.370  -34.693 1.00 48.80 325 A 1 
ATOM   2608 C  C   . LYS A 1 325 ? 8.126   -4.245  -33.213 1.00 49.69 325 A 1 
ATOM   2609 O  O   . LYS A 1 325 ? 7.925   -5.251  -32.528 1.00 46.83 325 A 1 
ATOM   2610 C  CB  . LYS A 1 325 ? 7.226   -4.775  -35.480 1.00 44.80 325 A 1 
ATOM   2611 C  CG  . LYS A 1 325 ? 7.410   -4.782  -36.985 1.00 39.98 325 A 1 
ATOM   2612 C  CD  . LYS A 1 325 ? 6.107   -5.148  -37.683 1.00 36.74 325 A 1 
ATOM   2613 C  CE  . LYS A 1 325 ? 6.269   -5.149  -39.192 1.00 32.01 325 A 1 
ATOM   2614 N  NZ  . LYS A 1 325 ? 4.994   -5.505  -39.883 1.00 27.89 325 A 1 
ATOM   2615 N  N   . GLN A 1 326 ? 8.062   -3.028  -32.721 1.00 51.70 326 A 1 
ATOM   2616 C  CA  . GLN A 1 326 ? 7.707   -2.793  -31.326 1.00 52.04 326 A 1 
ATOM   2617 C  C   . GLN A 1 326 ? 6.198   -2.968  -31.164 1.00 52.66 326 A 1 
ATOM   2618 O  O   . GLN A 1 326 ? 5.418   -2.262  -31.800 1.00 49.58 326 A 1 
ATOM   2619 C  CB  . GLN A 1 326 ? 8.125   -1.382  -30.907 1.00 48.37 326 A 1 
ATOM   2620 C  CG  . GLN A 1 326 ? 7.735   -1.012  -29.492 1.00 44.08 326 A 1 
ATOM   2621 C  CD  . GLN A 1 326 ? 8.290   0.329   -29.067 1.00 40.94 326 A 1 
ATOM   2622 O  OE1 . GLN A 1 326 ? 9.497   0.481   -28.902 1.00 39.77 326 A 1 
ATOM   2623 N  NE2 . GLN A 1 326 ? 7.408   1.307   -28.903 1.00 38.29 326 A 1 
ATOM   2624 N  N   . PRO A 1 327 ? 5.799   -3.898  -30.304 1.00 51.28 327 A 1 
ATOM   2625 C  CA  . PRO A 1 327 ? 4.368   -4.126  -30.103 1.00 51.27 327 A 1 
ATOM   2626 C  C   . PRO A 1 327 ? 3.710   -2.906  -29.458 1.00 52.65 327 A 1 
ATOM   2627 O  O   . PRO A 1 327 ? 4.333   -2.182  -28.677 1.00 50.53 327 A 1 
ATOM   2628 C  CB  . PRO A 1 327 ? 4.328   -5.363  -29.207 1.00 48.19 327 A 1 
ATOM   2629 C  CG  . PRO A 1 327 ? 5.634   -5.326  -28.495 1.00 47.54 327 A 1 
ATOM   2630 C  CD  . PRO A 1 327 ? 6.608   -4.842  -29.526 1.00 49.20 327 A 1 
ATOM   2631 N  N   . SER A 1 328 ? 2.453   -2.685  -29.806 1.00 55.23 328 A 1 
ATOM   2632 C  CA  . SER A 1 328 ? 1.728   -1.540  -29.265 1.00 56.37 328 A 1 
ATOM   2633 C  C   . SER A 1 328 ? 0.466   -1.958  -28.518 1.00 60.10 328 A 1 
ATOM   2634 O  O   . SER A 1 328 ? 0.055   -1.295  -27.566 1.00 55.74 328 A 1 
ATOM   2635 C  CB  . SER A 1 328 ? 1.355   -0.580  -30.397 1.00 50.38 328 A 1 
ATOM   2636 O  OG  . SER A 1 328 ? 0.549   -1.227  -31.357 1.00 45.44 328 A 1 
ATOM   2637 N  N   . ASP A 1 329 ? -0.129  -3.059  -28.927 1.00 63.72 329 A 1 
ATOM   2638 C  CA  . ASP A 1 329 ? -1.342  -3.536  -28.286 1.00 66.66 329 A 1 
ATOM   2639 C  C   . ASP A 1 329 ? -1.067  -3.983  -26.852 1.00 73.26 329 A 1 
ATOM   2640 O  O   . ASP A 1 329 ? -0.139  -4.755  -26.597 1.00 68.33 329 A 1 
ATOM   2641 C  CB  . ASP A 1 329 ? -1.947  -4.685  -29.093 1.00 57.25 329 A 1 
ATOM   2642 C  CG  . ASP A 1 329 ? -3.299  -5.124  -28.543 1.00 50.64 329 A 1 
ATOM   2643 O  OD1 . ASP A 1 329 ? -4.183  -4.259  -28.387 1.00 46.50 329 A 1 
ATOM   2644 O  OD2 . ASP A 1 329 ? -3.469  -6.324  -28.268 1.00 46.05 329 A 1 
ATOM   2645 N  N   . GLY A 1 330 ? -1.870  -3.483  -25.932 1.00 77.34 330 A 1 
ATOM   2646 C  CA  . GLY A 1 330 ? -1.710  -3.847  -24.538 1.00 82.58 330 A 1 
ATOM   2647 C  C   . GLY A 1 330 ? -0.970  -2.820  -23.697 1.00 87.69 330 A 1 
ATOM   2648 O  O   . GLY A 1 330 ? -1.086  -2.808  -22.476 1.00 85.64 330 A 1 
ATOM   2649 N  N   . PHE A 1 331 ? -0.200  -1.955  -24.343 1.00 88.37 331 A 1 
ATOM   2650 C  CA  . PHE A 1 331 ? 0.541   -0.930  -23.620 1.00 89.61 331 A 1 
ATOM   2651 C  C   . PHE A 1 331 ? -0.330  0.300   -23.373 1.00 90.74 331 A 1 
ATOM   2652 O  O   . PHE A 1 331 ? -1.285  0.546   -24.099 1.00 89.35 331 A 1 
ATOM   2653 C  CB  . PHE A 1 331 ? 1.801   -0.518  -24.392 1.00 87.83 331 A 1 
ATOM   2654 C  CG  . PHE A 1 331 ? 2.862   -1.579  -24.433 1.00 86.83 331 A 1 
ATOM   2655 C  CD1 . PHE A 1 331 ? 3.560   -1.931  -23.278 1.00 84.15 331 A 1 
ATOM   2656 C  CD2 . PHE A 1 331 ? 3.178   -2.232  -25.619 1.00 84.62 331 A 1 
ATOM   2657 C  CE1 . PHE A 1 331 ? 4.543   -2.914  -23.305 1.00 83.05 331 A 1 
ATOM   2658 C  CE2 . PHE A 1 331 ? 4.154   -3.214  -25.658 1.00 83.07 331 A 1 
ATOM   2659 C  CZ  . PHE A 1 331 ? 4.836   -3.554  -24.494 1.00 83.33 331 A 1 
ATOM   2660 N  N   . ASN A 1 332 ? 0.024   1.041   -22.330 1.00 92.99 332 A 1 
ATOM   2661 C  CA  . ASN A 1 332 ? -0.713  2.242   -21.964 1.00 93.80 332 A 1 
ATOM   2662 C  C   . ASN A 1 332 ? -2.199  1.967   -21.734 1.00 94.87 332 A 1 
ATOM   2663 O  O   . ASN A 1 332 ? -3.060  2.782   -22.074 1.00 93.42 332 A 1 
ATOM   2664 C  CB  . ASN A 1 332 ? -0.542  3.338   -23.026 1.00 92.25 332 A 1 
ATOM   2665 C  CG  . ASN A 1 332 ? 0.846   3.947   -22.997 1.00 91.01 332 A 1 
ATOM   2666 O  OD1 . ASN A 1 332 ? 1.647   3.693   -22.100 1.00 86.61 332 A 1 
ATOM   2667 N  ND2 . ASN A 1 332 ? 1.140   4.784   -23.989 1.00 86.14 332 A 1 
ATOM   2668 N  N   . LYS A 1 333 ? -2.485  0.800   -21.142 1.00 95.09 333 A 1 
ATOM   2669 C  CA  . LYS A 1 333 ? -3.853  0.411   -20.833 1.00 95.42 333 A 1 
ATOM   2670 C  C   . LYS A 1 333 ? -3.866  -0.421  -19.555 1.00 96.35 333 A 1 
ATOM   2671 O  O   . LYS A 1 333 ? -2.958  -1.208  -19.313 1.00 95.71 333 A 1 
ATOM   2672 C  CB  . LYS A 1 333 ? -4.466  -0.435  -21.956 1.00 93.28 333 A 1 
ATOM   2673 C  CG  . LYS A 1 333 ? -4.661  0.286   -23.273 1.00 85.25 333 A 1 
ATOM   2674 C  CD  . LYS A 1 333 ? -5.296  -0.647  -24.295 1.00 82.93 333 A 1 
ATOM   2675 C  CE  . LYS A 1 333 ? -5.516  0.042   -25.629 1.00 72.53 333 A 1 
ATOM   2676 N  NZ  . LYS A 1 333 ? -6.128  -0.869  -26.625 1.00 65.23 333 A 1 
ATOM   2677 N  N   . TRP A 1 334 ? -4.892  -0.240  -18.737 1.00 97.03 334 A 1 
ATOM   2678 C  CA  . TRP A 1 334 ? -5.039  -1.039  -17.530 1.00 97.74 334 A 1 
ATOM   2679 C  C   . TRP A 1 334 ? -5.524  -2.418  -17.959 1.00 97.52 334 A 1 
ATOM   2680 O  O   . TRP A 1 334 ? -6.475  -2.534  -18.724 1.00 96.90 334 A 1 
ATOM   2681 C  CB  . TRP A 1 334 ? -6.047  -0.403  -16.573 1.00 98.02 334 A 1 
ATOM   2682 C  CG  . TRP A 1 334 ? -5.512  0.810   -15.890 1.00 98.23 334 A 1 
ATOM   2683 C  CD1 . TRP A 1 334 ? -5.724  2.117   -16.228 1.00 97.67 334 A 1 
ATOM   2684 C  CD2 . TRP A 1 334 ? -4.609  0.827   -14.780 1.00 98.28 334 A 1 
ATOM   2685 N  NE1 . TRP A 1 334 ? -5.019  2.941   -15.393 1.00 97.82 334 A 1 
ATOM   2686 C  CE2 . TRP A 1 334 ? -4.325  2.179   -14.493 1.00 98.13 334 A 1 
ATOM   2687 C  CE3 . TRP A 1 334 ? -4.012  -0.170  -13.992 1.00 98.21 334 A 1 
ATOM   2688 C  CZ2 . TRP A 1 334 ? -3.459  2.558   -13.463 1.00 98.02 334 A 1 
ATOM   2689 C  CZ3 . TRP A 1 334 ? -3.159  0.209   -12.966 1.00 97.90 334 A 1 
ATOM   2690 C  CH2 . TRP A 1 334 ? -2.891  1.555   -12.707 1.00 97.90 334 A 1 
ATOM   2691 N  N   . LYS A 1 335 ? -4.856  -3.462  -17.472 1.00 97.39 335 A 1 
ATOM   2692 C  CA  . LYS A 1 335 ? -5.230  -4.821  -17.820 1.00 96.71 335 A 1 
ATOM   2693 C  C   . LYS A 1 335 ? -4.935  -5.783  -16.688 1.00 97.32 335 A 1 
ATOM   2694 O  O   . LYS A 1 335 ? -4.135  -5.496  -15.800 1.00 97.03 335 A 1 
ATOM   2695 C  CB  . LYS A 1 335 ? -4.473  -5.263  -19.083 1.00 94.45 335 A 1 
ATOM   2696 C  CG  . LYS A 1 335 ? -2.965  -5.254  -18.935 1.00 88.74 335 A 1 
ATOM   2697 C  CD  . LYS A 1 335 ? -2.265  -5.605  -20.245 1.00 86.72 335 A 1 
ATOM   2698 C  CE  . LYS A 1 335 ? -0.760  -5.574  -20.092 1.00 78.10 335 A 1 
ATOM   2699 N  NZ  . LYS A 1 335 ? -0.067  -5.871  -21.377 1.00 70.76 335 A 1 
ATOM   2700 N  N   . PHE A 1 336 ? -5.592  -6.936  -16.735 1.00 97.43 336 A 1 
ATOM   2701 C  CA  . PHE A 1 336 ? -5.397  -7.973  -15.740 1.00 97.40 336 A 1 
ATOM   2702 C  C   . PHE A 1 336 ? -3.948  -8.449  -15.786 1.00 97.38 336 A 1 
ATOM   2703 O  O   . PHE A 1 336 ? -3.410  -8.712  -16.861 1.00 96.62 336 A 1 
ATOM   2704 C  CB  . PHE A 1 336 ? -6.335  -9.145  -16.028 1.00 97.39 336 A 1 
ATOM   2705 C  CG  . PHE A 1 336 ? -6.125  -10.332 -15.138 1.00 97.59 336 A 1 
ATOM   2706 C  CD1 . PHE A 1 336 ? -6.526  -10.296 -13.807 1.00 97.01 336 A 1 
ATOM   2707 C  CD2 . PHE A 1 336 ? -5.542  -11.498 -15.627 1.00 96.99 336 A 1 
ATOM   2708 C  CE1 . PHE A 1 336 ? -6.343  -11.402 -12.977 1.00 96.45 336 A 1 
ATOM   2709 C  CE2 . PHE A 1 336 ? -5.360  -12.601 -14.810 1.00 96.55 336 A 1 
ATOM   2710 C  CZ  . PHE A 1 336 ? -5.760  -12.555 -13.482 1.00 96.79 336 A 1 
ATOM   2711 N  N   . ASN A 1 337 ? -3.314  -8.548  -14.616 1.00 97.55 337 A 1 
ATOM   2712 C  CA  . ASN A 1 337 ? -1.943  -9.038  -14.545 1.00 97.22 337 A 1 
ATOM   2713 C  C   . ASN A 1 337 ? -1.982  -10.502 -14.117 1.00 97.20 337 A 1 
ATOM   2714 O  O   . ASN A 1 337 ? -1.640  -11.397 -14.903 1.00 96.07 337 A 1 
ATOM   2715 C  CB  . ASN A 1 337 ? -1.121  -8.204  -13.549 1.00 96.29 337 A 1 
ATOM   2716 C  CG  . ASN A 1 337 ? 0.334   -8.623  -13.513 1.00 94.92 337 A 1 
ATOM   2717 O  OD1 . ASN A 1 337 ? 0.753   -9.549  -14.198 1.00 91.01 337 A 1 
ATOM   2718 N  ND2 . ASN A 1 337 ? 1.128   -7.936  -12.695 1.00 89.73 337 A 1 
ATOM   2719 N  N   . TYR A 1 338 ? -2.417  -10.762 -12.884 1.00 97.98 338 A 1 
ATOM   2720 C  CA  . TYR A 1 338 ? -2.513  -12.132 -12.399 1.00 98.15 338 A 1 
ATOM   2721 C  C   . TYR A 1 338 ? -3.400  -12.214 -11.166 1.00 98.39 338 A 1 
ATOM   2722 O  O   . TYR A 1 338 ? -3.683  -11.198 -10.520 1.00 98.26 338 A 1 
ATOM   2723 C  CB  . TYR A 1 338 ? -1.115  -12.686 -12.074 1.00 97.78 338 A 1 
ATOM   2724 C  CG  . TYR A 1 338 ? -0.590  -12.270 -10.712 1.00 97.96 338 A 1 
ATOM   2725 C  CD1 . TYR A 1 338 ? -0.838  -13.052 -9.583  1.00 97.41 338 A 1 
ATOM   2726 C  CD2 . TYR A 1 338 ? 0.150   -11.103 -10.549 1.00 97.48 338 A 1 
ATOM   2727 C  CE1 . TYR A 1 338 ? -0.370  -12.676 -8.326  1.00 96.74 338 A 1 
ATOM   2728 C  CE2 . TYR A 1 338 ? 0.621   -10.720 -9.296  1.00 97.06 338 A 1 
ATOM   2729 C  CZ  . TYR A 1 338 ? 0.355   -11.505 -8.190  1.00 97.39 338 A 1 
ATOM   2730 O  OH  . TYR A 1 338 ? 0.819   -11.140 -6.943  1.00 96.58 338 A 1 
ATOM   2731 N  N   . GLY A 1 339 ? -3.824  -13.431 -10.844 1.00 98.18 339 A 1 
ATOM   2732 C  CA  . GLY A 1 339 ? -4.641  -13.660 -9.672  1.00 98.21 339 A 1 
ATOM   2733 C  C   . GLY A 1 339 ? -3.907  -14.608 -8.740  1.00 98.21 339 A 1 
ATOM   2734 O  O   . GLY A 1 339 ? -3.192  -15.500 -9.193  1.00 97.50 339 A 1 
ATOM   2735 N  N   . SER A 1 340 ? -4.068  -14.438 -7.436  1.00 98.11 340 A 1 
ATOM   2736 C  CA  . SER A 1 340 ? -3.394  -15.292 -6.465  1.00 98.12 340 A 1 
ATOM   2737 C  C   . SER A 1 340 ? -3.758  -16.767 -6.641  1.00 97.98 340 A 1 
ATOM   2738 O  O   . SER A 1 340 ? -2.921  -17.647 -6.481  1.00 97.18 340 A 1 
ATOM   2739 C  CB  . SER A 1 340 ? -3.732  -14.842 -5.035  1.00 97.96 340 A 1 
ATOM   2740 O  OG  . SER A 1 340 ? -5.124  -14.876 -4.799  1.00 97.59 340 A 1 
ATOM   2741 N  N   . SER A 1 341 ? -5.004  -17.013 -6.981  1.00 97.81 341 A 1 
ATOM   2742 C  CA  . SER A 1 341 ? -5.476  -18.384 -7.166  1.00 97.45 341 A 1 
ATOM   2743 C  C   . SER A 1 341 ? -4.946  -19.008 -8.459  1.00 97.27 341 A 1 
ATOM   2744 O  O   . SER A 1 341 ? -4.368  -20.091 -8.445  1.00 96.01 341 A 1 
ATOM   2745 C  CB  . SER A 1 341 ? -7.003  -18.420 -7.172  1.00 96.85 341 A 1 
ATOM   2746 O  OG  . SER A 1 341 ? -7.474  -19.736 -7.413  1.00 84.78 341 A 1 
ATOM   2747 N  N   . SER A 1 342 ? -5.129  -18.328 -9.575  1.00 97.33 342 A 1 
ATOM   2748 C  CA  . SER A 1 342 ? -4.698  -18.847 -10.871 1.00 96.75 342 A 1 
ATOM   2749 C  C   . SER A 1 342 ? -3.179  -18.955 -11.023 1.00 96.86 342 A 1 
ATOM   2750 O  O   . SER A 1 342 ? -2.677  -19.896 -11.629 1.00 95.09 342 A 1 
ATOM   2751 C  CB  . SER A 1 342 ? -5.269  -17.986 -12.002 1.00 95.42 342 A 1 
ATOM   2752 O  OG  . SER A 1 342 ? -4.818  -16.652 -11.912 1.00 88.45 342 A 1 
ATOM   2753 N  N   . GLU A 1 343 ? -2.454  -17.988 -10.486 1.00 97.32 343 A 1 
ATOM   2754 C  CA  . GLU A 1 343 ? -0.997  -17.967 -10.638 1.00 97.03 343 A 1 
ATOM   2755 C  C   . GLU A 1 343 ? -0.239  -18.841 -9.643  1.00 97.09 343 A 1 
ATOM   2756 O  O   . GLU A 1 343 ? 0.746   -19.490 -10.010 1.00 95.13 343 A 1 
ATOM   2757 C  CB  . GLU A 1 343 ? -0.478  -16.531 -10.529 1.00 95.78 343 A 1 
ATOM   2758 C  CG  . GLU A 1 343 ? 0.965   -16.348 -10.997 1.00 92.18 343 A 1 
ATOM   2759 C  CD  . GLU A 1 343 ? 1.079   -16.318 -12.514 1.00 94.24 343 A 1 
ATOM   2760 O  OE1 . GLU A 1 343 ? 0.281   -16.985 -13.203 1.00 90.13 343 A 1 
ATOM   2761 O  OE2 . GLU A 1 343 ? 1.976   -15.622 -13.026 1.00 90.25 343 A 1 
ATOM   2762 N  N   . TYR A 1 344 ? -0.682  -18.855 -8.388  1.00 97.85 344 A 1 
ATOM   2763 C  CA  . TYR A 1 344 ? 0.016   -19.608 -7.351  1.00 97.87 344 A 1 
ATOM   2764 C  C   . TYR A 1 344 ? -0.729  -20.818 -6.809  1.00 97.75 344 A 1 
ATOM   2765 O  O   . TYR A 1 344 ? -0.189  -21.576 -5.997  1.00 96.00 344 A 1 
ATOM   2766 C  CB  . TYR A 1 344 ? 0.370   -18.670 -6.192  1.00 97.57 344 A 1 
ATOM   2767 C  CG  . TYR A 1 344 ? 1.205   -17.469 -6.585  1.00 97.77 344 A 1 
ATOM   2768 C  CD1 . TYR A 1 344 ? 2.353   -17.616 -7.376  1.00 97.01 344 A 1 
ATOM   2769 C  CD2 . TYR A 1 344 ? 0.867   -16.193 -6.149  1.00 97.09 344 A 1 
ATOM   2770 C  CE1 . TYR A 1 344 ? 3.132   -16.513 -7.724  1.00 96.41 344 A 1 
ATOM   2771 C  CE2 . TYR A 1 344 ? 1.644   -15.082 -6.489  1.00 96.53 344 A 1 
ATOM   2772 C  CZ  . TYR A 1 344 ? 2.771   -15.253 -7.272  1.00 96.98 344 A 1 
ATOM   2773 O  OH  . TYR A 1 344 ? 3.544   -14.157 -7.612  1.00 95.97 344 A 1 
ATOM   2774 N  N   . GLY A 1 345 ? -1.950  -21.008 -7.256  1.00 96.52 345 A 1 
ATOM   2775 C  CA  . GLY A 1 345 ? -2.726  -22.147 -6.790  1.00 96.39 345 A 1 
ATOM   2776 C  C   . GLY A 1 345 ? -3.201  -22.034 -5.352  1.00 97.13 345 A 1 
ATOM   2777 O  O   . GLY A 1 345 ? -3.517  -23.040 -4.718  1.00 95.36 345 A 1 
ATOM   2778 N  N   . LEU A 1 346 ? -3.252  -20.820 -4.837  1.00 97.58 346 A 1 
ATOM   2779 C  CA  . LEU A 1 346 ? -3.682  -20.590 -3.458  1.00 97.73 346 A 1 
ATOM   2780 C  C   . LEU A 1 346 ? -5.185  -20.818 -3.322  1.00 97.63 346 A 1 
ATOM   2781 O  O   . LEU A 1 346 ? -5.979  -20.284 -4.096  1.00 96.66 346 A 1 
ATOM   2782 C  CB  . LEU A 1 346 ? -3.341  -19.161 -3.031  1.00 97.25 346 A 1 
ATOM   2783 C  CG  . LEU A 1 346 ? -1.853  -18.795 -3.036  1.00 96.29 346 A 1 
ATOM   2784 C  CD1 . LEU A 1 346 ? -1.685  -17.298 -2.810  1.00 94.85 346 A 1 
ATOM   2785 C  CD2 . LEU A 1 346 ? -1.122  -19.580 -1.955  1.00 94.58 346 A 1 
ATOM   2786 N  N   . LYS A 1 347 ? -5.562  -21.629 -2.332  1.00 97.73 347 A 1 
ATOM   2787 C  CA  . LYS A 1 347 ? -6.975  -21.921 -2.090  1.00 97.35 347 A 1 
ATOM   2788 C  C   . LYS A 1 347 ? -7.643  -20.740 -1.398  1.00 97.68 347 A 1 
ATOM   2789 O  O   . LYS A 1 347 ? -8.837  -20.490 -1.581  1.00 96.20 347 A 1 
ATOM   2790 C  CB  . LYS A 1 347 ? -7.115  -23.169 -1.217  1.00 96.37 347 A 1 
ATOM   2791 C  CG  . LYS A 1 347 ? -6.547  -24.435 -1.834  1.00 91.09 347 A 1 
ATOM   2792 C  CD  . LYS A 1 347 ? -6.698  -25.615 -0.881  1.00 84.60 347 A 1 
ATOM   2793 C  CE  . LYS A 1 347 ? -6.121  -26.888 -1.467  1.00 75.63 347 A 1 
ATOM   2794 N  NZ  . LYS A 1 347 ? -6.249  -28.034 -0.527  1.00 66.10 347 A 1 
ATOM   2795 N  N   . GLU A 1 348 ? -6.862  -20.026 -0.615  1.00 98.34 348 A 1 
ATOM   2796 C  CA  . GLU A 1 348 ? -7.336  -18.866 0.123   1.00 98.31 348 A 1 
ATOM   2797 C  C   . GLU A 1 348 ? -6.121  -18.067 0.573   1.00 98.52 348 A 1 
ATOM   2798 O  O   . GLU A 1 348 ? -4.981  -18.540 0.467   1.00 98.33 348 A 1 
ATOM   2799 C  CB  . GLU A 1 348 ? -8.159  -19.307 1.352   1.00 97.52 348 A 1 
ATOM   2800 C  CG  . GLU A 1 348 ? -7.349  -20.171 2.318   1.00 95.61 348 A 1 
ATOM   2801 C  CD  . GLU A 1 348 ? -8.174  -20.694 3.489   1.00 95.87 348 A 1 
ATOM   2802 O  OE1 . GLU A 1 348 ? -9.419  -20.570 3.459   1.00 91.88 348 A 1 
ATOM   2803 O  OE2 . GLU A 1 348 ? -7.574  -21.239 4.429   1.00 92.78 348 A 1 
ATOM   2804 N  N   . LEU A 1 349 ? -6.336  -16.864 1.072   1.00 98.67 349 A 1 
ATOM   2805 C  CA  . LEU A 1 349 ? -5.232  -16.022 1.521   1.00 98.73 349 A 1 
ATOM   2806 C  C   . LEU A 1 349 ? -4.948  -16.251 3.009   1.00 98.79 349 A 1 
ATOM   2807 O  O   . LEU A 1 349 ? -5.121  -15.357 3.838   1.00 98.45 349 A 1 
ATOM   2808 C  CB  . LEU A 1 349 ? -5.570  -14.548 1.250   1.00 98.71 349 A 1 
ATOM   2809 C  CG  . LEU A 1 349 ? -5.878  -14.221 -0.220  1.00 98.41 349 A 1 
ATOM   2810 C  CD1 . LEU A 1 349 ? -6.166  -12.732 -0.387  1.00 98.15 349 A 1 
ATOM   2811 C  CD2 . LEU A 1 349 ? -4.715  -14.645 -1.105  1.00 98.04 349 A 1 
ATOM   2812 N  N   . SER A 1 350 ? -4.502  -17.469 3.323   1.00 98.70 350 A 1 
ATOM   2813 C  CA  . SER A 1 350 ? -4.214  -17.859 4.702   1.00 98.68 350 A 1 
ATOM   2814 C  C   . SER A 1 350 ? -2.726  -18.146 4.932   1.00 98.65 350 A 1 
ATOM   2815 O  O   . SER A 1 350 ? -1.983  -18.410 3.977   1.00 98.52 350 A 1 
ATOM   2816 C  CB  . SER A 1 350 ? -5.013  -19.113 5.059   1.00 98.45 350 A 1 
ATOM   2817 O  OG  . SER A 1 350 ? -4.560  -20.228 4.309   1.00 97.86 350 A 1 
ATOM   2818 N  N   . PRO A 1 351 ? -2.285  -18.112 6.183   1.00 98.72 351 A 1 
ATOM   2819 C  CA  . PRO A 1 351 ? -0.891  -18.412 6.505   1.00 98.66 351 A 1 
ATOM   2820 C  C   . PRO A 1 351 ? -0.450  -19.780 5.987   1.00 98.52 351 A 1 
ATOM   2821 O  O   . PRO A 1 351 ? 0.639   -19.916 5.434   1.00 98.30 351 A 1 
ATOM   2822 C  CB  . PRO A 1 351 ? -0.858  -18.331 8.030   1.00 98.46 351 A 1 
ATOM   2823 C  CG  . PRO A 1 351 ? -1.881  -17.278 8.326   1.00 97.73 351 A 1 
ATOM   2824 C  CD  . PRO A 1 351 ? -3.007  -17.637 7.375   1.00 98.53 351 A 1 
ATOM   2825 N  N   . LYS A 1 352 ? -1.289  -20.789 6.153   1.00 98.47 352 A 1 
ATOM   2826 C  CA  . LYS A 1 352 ? -0.944  -22.139 5.706   1.00 98.20 352 A 1 
ATOM   2827 C  C   . LYS A 1 352 ? -0.711  -22.194 4.202   1.00 98.48 352 A 1 
ATOM   2828 O  O   . LYS A 1 352 ? 0.240   -22.830 3.736   1.00 98.15 352 A 1 
ATOM   2829 C  CB  . LYS A 1 352 ? -2.044  -23.136 6.098   1.00 97.53 352 A 1 
ATOM   2830 C  CG  . LYS A 1 352 ? -2.116  -23.421 7.583   1.00 87.13 352 A 1 
ATOM   2831 C  CD  . LYS A 1 352 ? -3.157  -24.486 7.905   1.00 83.11 352 A 1 
ATOM   2832 C  CE  . LYS A 1 352 ? -3.186  -24.800 9.386   1.00 70.08 352 A 1 
ATOM   2833 N  NZ  . LYS A 1 352 ? -4.200  -25.834 9.719   1.00 63.69 352 A 1 
ATOM   2834 N  N   . GLU A 1 353 ? -1.571  -21.538 3.436   1.00 98.54 353 A 1 
ATOM   2835 C  CA  . GLU A 1 353 ? -1.429  -21.532 1.983   1.00 98.55 353 A 1 
ATOM   2836 C  C   . GLU A 1 353 ? -0.153  -20.814 1.549   1.00 98.69 353 A 1 
ATOM   2837 O  O   . GLU A 1 353 ? 0.542   -21.261 0.634   1.00 98.32 353 A 1 
ATOM   2838 C  CB  . GLU A 1 353 ? -2.646  -20.877 1.323   1.00 98.45 353 A 1 
ATOM   2839 C  CG  . GLU A 1 353 ? -3.905  -21.734 1.372   1.00 97.38 353 A 1 
ATOM   2840 C  CD  . GLU A 1 353 ? -3.761  -23.005 0.552   1.00 97.44 353 A 1 
ATOM   2841 O  OE1 . GLU A 1 353 ? -3.516  -22.902 -0.664  1.00 94.78 353 A 1 
ATOM   2842 O  OE2 . GLU A 1 353 ? -3.900  -24.104 1.132   1.00 94.76 353 A 1 
ATOM   2843 N  N   . PHE A 1 354 ? 0.173   -19.702 2.199   1.00 98.61 354 A 1 
ATOM   2844 C  CA  . PHE A 1 354 ? 1.384   -18.981 1.841   1.00 98.64 354 A 1 
ATOM   2845 C  C   . PHE A 1 354 ? 2.652   -19.683 2.322   1.00 98.59 354 A 1 
ATOM   2846 O  O   . PHE A 1 354 ? 3.710   -19.537 1.719   1.00 98.23 354 A 1 
ATOM   2847 C  CB  . PHE A 1 354 ? 1.331   -17.541 2.353   1.00 98.61 354 A 1 
ATOM   2848 C  CG  . PHE A 1 354 ? 0.567   -16.613 1.442   1.00 98.62 354 A 1 
ATOM   2849 C  CD1 . PHE A 1 354 ? -0.814  -16.494 1.533   1.00 98.22 354 A 1 
ATOM   2850 C  CD2 . PHE A 1 354 ? 1.233   -15.903 0.445   1.00 98.20 354 A 1 
ATOM   2851 C  CE1 . PHE A 1 354 ? -1.522  -15.677 0.648   1.00 97.81 354 A 1 
ATOM   2852 C  CE2 . PHE A 1 354 ? 0.535   -15.089 -0.438  1.00 97.79 354 A 1 
ATOM   2853 C  CZ  . PHE A 1 354 ? -0.845  -14.980 -0.333  1.00 98.05 354 A 1 
ATOM   2854 N  N   . GLU A 1 355 ? 2.561   -20.465 3.395   1.00 98.47 355 A 1 
ATOM   2855 C  CA  . GLU A 1 355 ? 3.721   -21.224 3.865   1.00 98.41 355 A 1 
ATOM   2856 C  C   . GLU A 1 355 ? 4.015   -22.305 2.822   1.00 98.43 355 A 1 
ATOM   2857 O  O   . GLU A 1 355 ? 5.170   -22.601 2.533   1.00 98.13 355 A 1 
ATOM   2858 C  CB  . GLU A 1 355 ? 3.440   -21.855 5.231   1.00 98.17 355 A 1 
ATOM   2859 C  CG  . GLU A 1 355 ? 3.360   -20.827 6.358   1.00 95.81 355 A 1 
ATOM   2860 C  CD  . GLU A 1 355 ? 3.076   -21.450 7.709   1.00 94.80 355 A 1 
ATOM   2861 O  OE1 . GLU A 1 355 ? 2.422   -22.508 7.754   1.00 89.52 355 A 1 
ATOM   2862 O  OE2 . GLU A 1 355 ? 3.507   -20.865 8.726   1.00 90.04 355 A 1 
ATOM   2863 N  N   . ILE A 1 356 ? 2.967   -22.873 2.260   1.00 98.37 356 A 1 
ATOM   2864 C  CA  . ILE A 1 356 ? 3.115   -23.887 1.222   1.00 98.27 356 A 1 
ATOM   2865 C  C   . ILE A 1 356 ? 3.730   -23.240 -0.016  1.00 98.37 356 A 1 
ATOM   2866 O  O   . ILE A 1 356 ? 4.629   -23.807 -0.645  1.00 98.03 356 A 1 
ATOM   2867 C  CB  . ILE A 1 356 ? 1.749   -24.523 0.862   1.00 97.97 356 A 1 
ATOM   2868 C  CG1 . ILE A 1 356 ? 1.260   -25.387 2.028   1.00 96.72 356 A 1 
ATOM   2869 C  CG2 . ILE A 1 356 ? 1.866   -25.361 -0.418  1.00 96.74 356 A 1 
ATOM   2870 C  CD1 . ILE A 1 356 ? -0.144  -25.934 1.846   1.00 94.13 356 A 1 
ATOM   2871 N  N   . LEU A 1 357 ? 3.263   -22.056 -0.371  1.00 98.22 357 A 1 
ATOM   2872 C  CA  . LEU A 1 357 ? 3.791   -21.334 -1.523  1.00 98.21 357 A 1 
ATOM   2873 C  C   . LEU A 1 357 ? 5.279   -21.027 -1.339  1.00 98.39 357 A 1 
ATOM   2874 O  O   . LEU A 1 357 ? 6.077   -21.208 -2.261  1.00 98.13 357 A 1 
ATOM   2875 C  CB  . LEU A 1 357 ? 3.028   -20.025 -1.739  1.00 98.25 357 A 1 
ATOM   2876 C  CG  . LEU A 1 357 ? 3.547   -19.124 -2.869  1.00 97.86 357 A 1 
ATOM   2877 C  CD1 . LEU A 1 357 ? 3.464   -19.866 -4.202  1.00 97.19 357 A 1 
ATOM   2878 C  CD2 . LEU A 1 357 ? 2.733   -17.842 -2.926  1.00 97.16 357 A 1 
ATOM   2879 N  N   . ALA A 1 358 ? 5.657   -20.578 -0.148  1.00 98.31 358 A 1 
ATOM   2880 C  CA  . ALA A 1 358 ? 7.048   -20.254 0.138   1.00 98.01 358 A 1 
ATOM   2881 C  C   . ALA A 1 358 ? 7.927   -21.495 -0.010  1.00 98.04 358 A 1 
ATOM   2882 O  O   . ALA A 1 358 ? 9.020   -21.434 -0.575  1.00 97.70 358 A 1 
ATOM   2883 C  CB  . ALA A 1 358 ? 7.171   -19.679 1.546   1.00 97.47 358 A 1 
ATOM   2884 N  N   . ALA A 1 359 ? 7.443   -22.622 0.494   1.00 98.27 359 A 1 
ATOM   2885 C  CA  . ALA A 1 359 ? 8.184   -23.878 0.405   1.00 98.26 359 A 1 
ATOM   2886 C  C   . ALA A 1 359 ? 8.331   -24.302 -1.054  1.00 98.28 359 A 1 
ATOM   2887 O  O   . ALA A 1 359 ? 9.388   -24.789 -1.469  1.00 97.75 359 A 1 
ATOM   2888 C  CB  . ALA A 1 359 ? 7.475   -24.966 1.208   1.00 98.02 359 A 1 
ATOM   2889 N  N   . ARG A 1 360 ? 7.280   -24.118 -1.840  1.00 98.29 360 A 1 
ATOM   2890 C  CA  . ARG A 1 360 ? 7.311   -24.478 -3.256  1.00 98.16 360 A 1 
ATOM   2891 C  C   . ARG A 1 360 ? 8.323   -23.622 -4.015  1.00 98.11 360 A 1 
ATOM   2892 O  O   . ARG A 1 360 ? 9.095   -24.134 -4.826  1.00 97.81 360 A 1 
ATOM   2893 C  CB  . ARG A 1 360 ? 5.921   -24.303 -3.887  1.00 97.72 360 A 1 
ATOM   2894 C  CG  . ARG A 1 360 ? 4.890   -25.339 -3.454  1.00 92.64 360 A 1 
ATOM   2895 C  CD  . ARG A 1 360 ? 3.517   -24.998 -4.039  1.00 91.16 360 A 1 
ATOM   2896 N  NE  . ARG A 1 360 ? 3.546   -24.919 -5.492  1.00 86.47 360 A 1 
ATOM   2897 C  CZ  . ARG A 1 360 ? 2.691   -24.216 -6.225  1.00 84.02 360 A 1 
ATOM   2898 N  NH1 . ARG A 1 360 ? 1.728   -23.522 -5.651  1.00 77.94 360 A 1 
ATOM   2899 N  NH2 . ARG A 1 360 ? 2.806   -24.205 -7.552  1.00 76.11 360 A 1 
ATOM   2900 N  N   . MET A 1 361 ? 8.333   -22.322 -3.743  1.00 98.07 361 A 1 
ATOM   2901 C  CA  . MET A 1 361 ? 9.250   -21.423 -4.426  1.00 97.85 361 A 1 
ATOM   2902 C  C   . MET A 1 361 ? 10.708  -21.712 -4.080  1.00 97.90 361 A 1 
ATOM   2903 O  O   . MET A 1 361 ? 11.602  -21.470 -4.887  1.00 97.22 361 A 1 
ATOM   2904 C  CB  . MET A 1 361 ? 8.923   -19.958 -4.105  1.00 97.02 361 A 1 
ATOM   2905 C  CG  . MET A 1 361 ? 7.587   -19.496 -4.676  1.00 94.63 361 A 1 
ATOM   2906 S  SD  . MET A 1 361 ? 7.369   -17.706 -4.644  1.00 94.21 361 A 1 
ATOM   2907 C  CE  . MET A 1 361 ? 7.260   -17.401 -2.885  1.00 88.54 361 A 1 
ATOM   2908 N  N   . ASP A 1 362 ? 10.943  -22.246 -2.893  1.00 97.80 362 A 1 
ATOM   2909 C  CA  . ASP A 1 362 ? 12.299  -22.568 -2.473  1.00 97.51 362 A 1 
ATOM   2910 C  C   . ASP A 1 362 ? 12.851  -23.738 -3.288  1.00 97.67 362 A 1 
ATOM   2911 O  O   . ASP A 1 362 ? 14.065  -23.877 -3.452  1.00 96.62 362 A 1 
ATOM   2912 C  CB  . ASP A 1 362 ? 12.323  -22.920 -0.980  1.00 96.96 362 A 1 
ATOM   2913 C  CG  . ASP A 1 362 ? 13.730  -23.056 -0.429  1.00 87.86 362 A 1 
ATOM   2914 O  OD1 . ASP A 1 362 ? 14.503  -22.086 -0.537  1.00 82.99 362 A 1 
ATOM   2915 O  OD2 . ASP A 1 362 ? 14.057  -24.134 0.106   1.00 80.95 362 A 1 
ATOM   2916 N  N   . LYS A 1 363 ? 11.952  -24.569 -3.803  1.00 97.73 363 A 1 
ATOM   2917 C  CA  . LYS A 1 363 ? 12.350  -25.737 -4.593  1.00 97.54 363 A 1 
ATOM   2918 C  C   . LYS A 1 363 ? 12.111  -25.565 -6.091  1.00 97.74 363 A 1 
ATOM   2919 O  O   . LYS A 1 363 ? 12.633  -26.332 -6.900  1.00 96.40 363 A 1 
ATOM   2920 C  CB  . LYS A 1 363 ? 11.592  -26.974 -4.106  1.00 96.69 363 A 1 
ATOM   2921 C  CG  . LYS A 1 363 ? 11.816  -27.328 -2.652  1.00 91.19 363 A 1 
ATOM   2922 C  CD  . LYS A 1 363 ? 10.996  -28.543 -2.247  1.00 84.82 363 A 1 
ATOM   2923 C  CE  . LYS A 1 363 ? 11.222  -28.915 -0.800  1.00 75.42 363 A 1 
ATOM   2924 N  NZ  . LYS A 1 363 ? 10.413  -30.103 -0.387  1.00 66.24 363 A 1 
ATOM   2925 N  N   . ASP A 1 364 ? 11.340  -24.567 -6.462  1.00 97.57 364 A 1 
ATOM   2926 C  CA  . ASP A 1 364 ? 10.988  -24.323 -7.856  1.00 97.54 364 A 1 
ATOM   2927 C  C   . ASP A 1 364 ? 11.405  -22.906 -8.261  1.00 97.73 364 A 1 
ATOM   2928 O  O   . ASP A 1 364 ? 10.669  -21.944 -8.031  1.00 97.22 364 A 1 
ATOM   2929 C  CB  . ASP A 1 364 ? 9.476   -24.513 -8.032  1.00 97.01 364 A 1 
ATOM   2930 C  CG  . ASP A 1 364 ? 9.040   -24.461 -9.489  1.00 96.44 364 A 1 
ATOM   2931 O  OD1 . ASP A 1 364 ? 9.770   -23.905 -10.330 1.00 94.48 364 A 1 
ATOM   2932 O  OD2 . ASP A 1 364 ? 7.946   -24.983 -9.778  1.00 93.46 364 A 1 
ATOM   2933 N  N   . LEU A 1 365 ? 12.586  -22.795 -8.861  1.00 97.35 365 A 1 
ATOM   2934 C  CA  . LEU A 1 365 ? 13.104  -21.493 -9.275  1.00 97.04 365 A 1 
ATOM   2935 C  C   . LEU A 1 365 ? 12.204  -20.781 -10.277 1.00 97.02 365 A 1 
ATOM   2936 O  O   . LEU A 1 365 ? 12.079  -19.560 -10.242 1.00 96.60 365 A 1 
ATOM   2937 C  CB  . LEU A 1 365 ? 14.511  -21.650 -9.863  1.00 96.53 365 A 1 
ATOM   2938 C  CG  . LEU A 1 365 ? 15.215  -20.357 -10.280 1.00 91.21 365 A 1 
ATOM   2939 C  CD1 . LEU A 1 365 ? 15.350  -19.422 -9.080  1.00 88.37 365 A 1 
ATOM   2940 C  CD2 . LEU A 1 365 ? 16.593  -20.690 -10.850 1.00 88.45 365 A 1 
ATOM   2941 N  N   . GLN A 1 366 ? 11.575  -21.551 -11.164 1.00 96.99 366 A 1 
ATOM   2942 C  CA  . GLN A 1 366 ? 10.699  -20.938 -12.162 1.00 96.41 366 A 1 
ATOM   2943 C  C   . GLN A 1 366 ? 9.483   -20.305 -11.485 1.00 96.76 366 A 1 
ATOM   2944 O  O   . GLN A 1 366 ? 9.015   -19.251 -11.905 1.00 96.02 366 A 1 
ATOM   2945 C  CB  . GLN A 1 366 ? 10.253  -21.976 -13.190 1.00 95.83 366 A 1 
ATOM   2946 C  CG  . GLN A 1 366 ? 11.390  -22.473 -14.069 1.00 83.63 366 A 1 
ATOM   2947 C  CD  . GLN A 1 366 ? 10.909  -23.414 -15.153 1.00 77.23 366 A 1 
ATOM   2948 O  OE1 . GLN A 1 366 ? 10.225  -24.393 -14.874 1.00 69.81 366 A 1 
ATOM   2949 N  NE2 . GLN A 1 366 ? 11.281  -23.129 -16.395 1.00 67.27 366 A 1 
ATOM   2950 N  N   . LEU A 1 367 ? 8.996   -20.939 -10.430 1.00 96.85 367 A 1 
ATOM   2951 C  CA  . LEU A 1 367 ? 7.860   -20.397 -9.690  1.00 97.15 367 A 1 
ATOM   2952 C  C   . LEU A 1 367 ? 8.302   -19.127 -8.964  1.00 97.39 367 A 1 
ATOM   2953 O  O   . LEU A 1 367 ? 7.589   -18.129 -8.936  1.00 97.10 367 A 1 
ATOM   2954 C  CB  . LEU A 1 367 ? 7.328   -21.417 -8.684  1.00 97.17 367 A 1 
ATOM   2955 C  CG  . LEU A 1 367 ? 6.149   -20.953 -7.820  1.00 96.34 367 A 1 
ATOM   2956 C  CD1 . LEU A 1 367 ? 4.961   -20.597 -8.712  1.00 95.41 367 A 1 
ATOM   2957 C  CD2 . LEU A 1 367 ? 5.760   -22.060 -6.853  1.00 95.38 367 A 1 
ATOM   2958 N  N   . PHE A 1 368 ? 9.502   -19.171 -8.379  1.00 97.18 368 A 1 
ATOM   2959 C  CA  . PHE A 1 368 ? 10.020  -17.998 -7.691  1.00 96.77 368 A 1 
ATOM   2960 C  C   . PHE A 1 368 ? 10.207  -16.844 -8.678  1.00 96.57 368 A 1 
ATOM   2961 O  O   . PHE A 1 368 ? 9.937   -15.692 -8.352  1.00 96.36 368 A 1 
ATOM   2962 C  CB  . PHE A 1 368 ? 11.366  -18.286 -7.021  1.00 96.18 368 A 1 
ATOM   2963 C  CG  . PHE A 1 368 ? 12.003  -17.057 -6.420  1.00 95.55 368 A 1 
ATOM   2964 C  CD1 . PHE A 1 368 ? 11.548  -16.545 -5.210  1.00 94.48 368 A 1 
ATOM   2965 C  CD2 . PHE A 1 368 ? 13.013  -16.380 -7.098  1.00 94.48 368 A 1 
ATOM   2966 C  CE1 . PHE A 1 368 ? 12.087  -15.376 -4.684  1.00 93.11 368 A 1 
ATOM   2967 C  CE2 . PHE A 1 368 ? 13.557  -15.206 -6.578  1.00 93.13 368 A 1 
ATOM   2968 C  CZ  . PHE A 1 368 ? 13.095  -14.703 -5.371  1.00 92.87 368 A 1 
ATOM   2969 N  N   . ASN A 1 369 ? 10.683  -17.177 -9.889  1.00 95.95 369 A 1 
ATOM   2970 C  CA  . ASN A 1 369 ? 10.893  -16.140 -10.889 1.00 95.32 369 A 1 
ATOM   2971 C  C   . ASN A 1 369 ? 9.577   -15.487 -11.307 1.00 95.36 369 A 1 
ATOM   2972 O  O   . ASN A 1 369 ? 9.554   -14.306 -11.647 1.00 95.08 369 A 1 
ATOM   2973 C  CB  . ASN A 1 369 ? 11.621  -16.709 -12.109 1.00 95.03 369 A 1 
ATOM   2974 C  CG  . ASN A 1 369 ? 13.097  -16.976 -11.835 1.00 91.93 369 A 1 
ATOM   2975 O  OD1 . ASN A 1 369 ? 13.678  -16.395 -10.921 1.00 87.23 369 A 1 
ATOM   2976 N  ND2 . ASN A 1 369 ? 13.705  -17.841 -12.638 1.00 86.40 369 A 1 
ATOM   2977 N  N   . LYS A 1 370 ? 8.488   -16.242 -11.266 1.00 96.19 370 A 1 
ATOM   2978 C  CA  . LYS A 1 370 ? 7.179   -15.678 -11.580 1.00 96.13 370 A 1 
ATOM   2979 C  C   . LYS A 1 370 ? 6.824   -14.670 -10.489 1.00 96.64 370 A 1 
ATOM   2980 O  O   . LYS A 1 370 ? 6.370   -13.565 -10.767 1.00 96.21 370 A 1 
ATOM   2981 C  CB  . LYS A 1 370 ? 6.094   -16.763 -11.633 1.00 94.95 370 A 1 
ATOM   2982 C  CG  . LYS A 1 370 ? 6.068   -17.565 -12.919 1.00 84.99 370 A 1 
ATOM   2983 C  CD  . LYS A 1 370 ? 4.839   -18.457 -12.954 1.00 84.93 370 A 1 
ATOM   2984 C  CE  . LYS A 1 370 ? 4.732   -19.211 -14.266 1.00 77.29 370 A 1 
ATOM   2985 N  NZ  . LYS A 1 370 ? 3.503   -20.050 -14.313 1.00 72.23 370 A 1 
ATOM   2986 N  N   . TYR A 1 371 ? 7.058   -15.081 -9.245  1.00 96.62 371 A 1 
ATOM   2987 C  CA  . TYR A 1 371 ? 6.804   -14.205 -8.104  1.00 96.70 371 A 1 
ATOM   2988 C  C   . TYR A 1 371 ? 7.649   -12.938 -8.231  1.00 96.71 371 A 1 
ATOM   2989 O  O   . TYR A 1 371 ? 7.169   -11.830 -8.009  1.00 96.58 371 A 1 
ATOM   2990 C  CB  . TYR A 1 371 ? 7.143   -14.932 -6.798  1.00 96.89 371 A 1 
ATOM   2991 C  CG  . TYR A 1 371 ? 7.379   -14.016 -5.621  1.00 96.83 371 A 1 
ATOM   2992 C  CD1 . TYR A 1 371 ? 6.325   -13.478 -4.890  1.00 96.13 371 A 1 
ATOM   2993 C  CD2 . TYR A 1 371 ? 8.683   -13.651 -5.257  1.00 96.25 371 A 1 
ATOM   2994 C  CE1 . TYR A 1 371 ? 6.555   -12.609 -3.824  1.00 95.43 371 A 1 
ATOM   2995 C  CE2 . TYR A 1 371 ? 8.920   -12.787 -4.200  1.00 95.54 371 A 1 
ATOM   2996 C  CZ  . TYR A 1 371 ? 7.852   -12.268 -3.484  1.00 95.75 371 A 1 
ATOM   2997 O  OH  . TYR A 1 371 ? 8.096   -11.408 -2.439  1.00 94.51 371 A 1 
ATOM   2998 N  N   . HIS A 1 372 ? 8.919   -13.113 -8.584  1.00 95.81 372 A 1 
ATOM   2999 C  CA  . HIS A 1 372 ? 9.830   -11.977 -8.708  1.00 95.04 372 A 1 
ATOM   3000 C  C   . HIS A 1 372 ? 9.396   -11.038 -9.829  1.00 95.09 372 A 1 
ATOM   3001 O  O   . HIS A 1 372 ? 9.557   -9.822  -9.732  1.00 94.51 372 A 1 
ATOM   3002 C  CB  . HIS A 1 372 ? 11.257  -12.470 -8.951  1.00 93.89 372 A 1 
ATOM   3003 C  CG  . HIS A 1 372 ? 12.278  -11.380 -8.911  1.00 91.69 372 A 1 
ATOM   3004 N  ND1 . HIS A 1 372 ? 12.835  -10.828 -10.042 1.00 82.34 372 A 1 
ATOM   3005 C  CD2 . HIS A 1 372 ? 12.831  -10.719 -7.867  1.00 81.77 372 A 1 
ATOM   3006 C  CE1 . HIS A 1 372 ? 13.687  -9.875  -9.702  1.00 82.35 372 A 1 
ATOM   3007 N  NE2 . HIS A 1 372 ? 13.702  -9.783  -8.375  1.00 84.21 372 A 1 
ATOM   3008 N  N   . LEU A 1 373 ? 8.859   -11.610 -10.902 1.00 95.70 373 A 1 
ATOM   3009 C  CA  . LEU A 1 373 ? 8.367   -10.806 -12.012 1.00 95.41 373 A 1 
ATOM   3010 C  C   . LEU A 1 373 ? 7.210   -9.935  -11.525 1.00 95.68 373 A 1 
ATOM   3011 O  O   . LEU A 1 373 ? 7.166   -8.733  -11.794 1.00 94.85 373 A 1 
ATOM   3012 C  CB  . LEU A 1 373 ? 7.896   -11.719 -13.146 1.00 94.68 373 A 1 
ATOM   3013 C  CG  . LEU A 1 373 ? 7.286   -11.035 -14.386 1.00 86.65 373 A 1 
ATOM   3014 C  CD1 . LEU A 1 373 ? 8.360   -10.222 -15.096 1.00 83.84 373 A 1 
ATOM   3015 C  CD2 . LEU A 1 373 ? 6.706   -12.096 -15.313 1.00 83.27 373 A 1 
ATOM   3016 N  N   . HIS A 1 374 ? 6.281   -10.552 -10.801 1.00 96.55 374 A 1 
ATOM   3017 C  CA  . HIS A 1 374 ? 5.130   -9.828  -10.279 1.00 96.69 374 A 1 
ATOM   3018 C  C   . HIS A 1 374 ? 5.521   -8.869  -9.146  1.00 96.79 374 A 1 
ATOM   3019 O  O   . HIS A 1 374 ? 4.859   -7.861  -8.922  1.00 96.12 374 A 1 
ATOM   3020 C  CB  . HIS A 1 374 ? 4.070   -10.806 -9.764  1.00 96.55 374 A 1 
ATOM   3021 C  CG  . HIS A 1 374 ? 3.523   -11.725 -10.828 1.00 96.78 374 A 1 
ATOM   3022 N  ND1 . HIS A 1 374 ? 3.222   -11.294 -12.105 1.00 93.17 374 A 1 
ATOM   3023 C  CD2 . HIS A 1 374 ? 3.226   -13.040 -10.797 1.00 93.22 374 A 1 
ATOM   3024 C  CE1 . HIS A 1 374 ? 2.760   -12.309 -12.809 1.00 94.50 374 A 1 
ATOM   3025 N  NE2 . HIS A 1 374 ? 2.751   -13.380 -12.043 1.00 94.56 374 A 1 
ATOM   3026 N  N   . PHE A 1 375 ? 6.606   -9.197  -8.447  1.00 95.33 375 A 1 
ATOM   3027 C  CA  . PHE A 1 375 ? 7.125   -8.374  -7.359  1.00 94.36 375 A 1 
ATOM   3028 C  C   . PHE A 1 375 ? 7.276   -6.925  -7.829  1.00 93.76 375 A 1 
ATOM   3029 O  O   . PHE A 1 375 ? 6.989   -5.990  -7.089  1.00 92.95 375 A 1 
ATOM   3030 C  CB  . PHE A 1 375 ? 8.475   -8.938  -6.913  1.00 94.05 375 A 1 
ATOM   3031 C  CG  . PHE A 1 375 ? 9.149   -8.171  -5.802  1.00 94.70 375 A 1 
ATOM   3032 C  CD1 . PHE A 1 375 ? 8.718   -8.284  -4.483  1.00 94.38 375 A 1 
ATOM   3033 C  CD2 . PHE A 1 375 ? 10.262  -7.370  -6.067  1.00 94.63 375 A 1 
ATOM   3034 C  CE1 . PHE A 1 375 ? 9.364   -7.612  -3.456  1.00 93.41 375 A 1 
ATOM   3035 C  CE2 . PHE A 1 375 ? 10.917  -6.693  -5.042  1.00 93.67 375 A 1 
ATOM   3036 C  CZ  . PHE A 1 375 ? 10.471  -6.817  -3.735  1.00 93.70 375 A 1 
ATOM   3037 N  N   . ARG A 1 376 ? 7.708   -6.759  -9.080  1.00 94.71 376 A 1 
ATOM   3038 C  CA  . ARG A 1 376 ? 7.867   -5.430  -9.656  1.00 94.04 376 A 1 
ATOM   3039 C  C   . ARG A 1 376 ? 6.847   -5.170  -10.761 1.00 94.13 376 A 1 
ATOM   3040 O  O   . ARG A 1 376 ? 7.106   -4.460  -11.739 1.00 91.38 376 A 1 
ATOM   3041 C  CB  . ARG A 1 376 ? 9.295   -5.234  -10.177 1.00 91.79 376 A 1 
ATOM   3042 C  CG  . ARG A 1 376 ? 10.331  -5.343  -9.071  1.00 86.37 376 A 1 
ATOM   3043 C  CD  . ARG A 1 376 ? 11.708  -4.846  -9.482  1.00 85.08 376 A 1 
ATOM   3044 N  NE  . ARG A 1 376 ? 12.658  -5.008  -8.397  1.00 81.36 376 A 1 
ATOM   3045 C  CZ  . ARG A 1 376 ? 13.899  -4.528  -8.392  1.00 79.41 376 A 1 
ATOM   3046 N  NH1 . ARG A 1 376 ? 14.351  -3.834  -9.425  1.00 73.17 376 A 1 
ATOM   3047 N  NH2 . ARG A 1 376 ? 14.685  -4.733  -7.355  1.00 70.92 376 A 1 
ATOM   3048 N  N   . ALA A 1 377 ? 5.669   -5.760  -10.601 1.00 94.85 377 A 1 
ATOM   3049 C  CA  . ALA A 1 377 ? 4.547   -5.552  -11.515 1.00 95.03 377 A 1 
ATOM   3050 C  C   . ALA A 1 377 ? 4.854   -5.835  -12.990 1.00 95.18 377 A 1 
ATOM   3051 O  O   . ALA A 1 377 ? 4.373   -5.134  -13.881 1.00 92.55 377 A 1 
ATOM   3052 C  CB  . ALA A 1 377 ? 3.997   -4.136  -11.351 1.00 94.32 377 A 1 
ATOM   3053 N  N   . ASP A 1 378 ? 5.649   -6.875  -13.228 1.00 93.14 378 A 1 
ATOM   3054 C  CA  . ASP A 1 378 ? 5.984   -7.306  -14.587 1.00 92.08 378 A 1 
ATOM   3055 C  C   . ASP A 1 378 ? 6.602   -6.187  -15.426 1.00 91.07 378 A 1 
ATOM   3056 O  O   . ASP A 1 378 ? 6.398   -6.115  -16.639 1.00 87.66 378 A 1 
ATOM   3057 C  CB  . ASP A 1 378 ? 4.737   -7.859  -15.298 1.00 91.74 378 A 1 
ATOM   3058 C  CG  . ASP A 1 378 ? 4.169   -9.076  -14.607 1.00 91.06 378 A 1 
ATOM   3059 O  OD1 . ASP A 1 378 ? 3.923   -9.028  -13.385 1.00 86.23 378 A 1 
ATOM   3060 O  OD2 . ASP A 1 378 ? 3.951   -10.100 -15.292 1.00 87.74 378 A 1 
ATOM   3061 N  N   . THR A 1 379 ? 7.362   -5.316  -14.779 1.00 91.07 379 A 1 
ATOM   3062 C  CA  . THR A 1 379 ? 8.010   -4.207  -15.481 1.00 88.22 379 A 1 
ATOM   3063 C  C   . THR A 1 379 ? 9.198   -4.730  -16.291 1.00 85.27 379 A 1 
ATOM   3064 O  O   . THR A 1 379 ? 10.072  -5.412  -15.746 1.00 80.95 379 A 1 
ATOM   3065 C  CB  . THR A 1 379 ? 8.500   -3.151  -14.488 1.00 87.02 379 A 1 
ATOM   3066 O  OG1 . THR A 1 379 ? 7.391   -2.672  -13.728 1.00 80.96 379 A 1 
ATOM   3067 C  CG2 . THR A 1 379 ? 9.138   -1.983  -15.230 1.00 80.86 379 A 1 
ATOM   3068 N  N   . PRO A 1 380 ? 9.251   -4.417  -17.582 1.00 81.24 380 A 1 
ATOM   3069 C  CA  . PRO A 1 380 ? 10.350  -4.861  -18.430 1.00 76.57 380 A 1 
ATOM   3070 C  C   . PRO A 1 380 ? 11.719  -4.452  -17.909 1.00 74.86 380 A 1 
ATOM   3071 O  O   . PRO A 1 380 ? 11.895  -3.326  -17.437 1.00 67.62 380 A 1 
ATOM   3072 C  CB  . PRO A 1 380 ? 10.042  -4.200  -19.776 1.00 72.37 380 A 1 
ATOM   3073 C  CG  . PRO A 1 380 ? 8.546   -4.111  -19.771 1.00 72.61 380 A 1 
ATOM   3074 C  CD  . PRO A 1 380 ? 8.246   -3.681  -18.357 1.00 75.46 380 A 1 
ATOM   3075 N  N   . GLY A 1 381 ? 12.685  -5.379  -17.992 1.00 70.86 381 A 1 
ATOM   3076 C  CA  . GLY A 1 381 ? 14.042  -5.079  -17.572 1.00 67.85 381 A 1 
ATOM   3077 C  C   . GLY A 1 381 ? 14.379  -5.342  -16.118 1.00 66.68 381 A 1 
ATOM   3078 O  O   . GLY A 1 381 ? 15.514  -5.119  -15.700 1.00 61.86 381 A 1 
ATOM   3079 N  N   . PHE A 1 382 ? 13.416  -5.824  -15.346 1.00 69.55 382 A 1 
ATOM   3080 C  CA  . PHE A 1 382 ? 13.654  -6.087  -13.928 1.00 64.92 382 A 1 
ATOM   3081 C  C   . PHE A 1 382 ? 13.511  -7.559  -13.530 1.00 61.01 382 A 1 
ATOM   3082 O  O   . PHE A 1 382 ? 13.483  -7.888  -12.351 1.00 55.63 382 A 1 
ATOM   3083 C  CB  . PHE A 1 382 ? 12.711  -5.252  -13.064 1.00 61.49 382 A 1 
ATOM   3084 C  CG  . PHE A 1 382 ? 12.968  -3.770  -13.163 1.00 58.93 382 A 1 
ATOM   3085 C  CD1 . PHE A 1 382 ? 12.437  -3.020  -14.200 1.00 54.89 382 A 1 
ATOM   3086 C  CD2 . PHE A 1 382 ? 13.742  -3.132  -12.205 1.00 54.17 382 A 1 
ATOM   3087 C  CE1 . PHE A 1 382 ? 12.690  -1.655  -14.300 1.00 50.42 382 A 1 
ATOM   3088 C  CE2 . PHE A 1 382 ? 13.996  -1.769  -12.292 1.00 50.87 382 A 1 
ATOM   3089 C  CZ  . PHE A 1 382 ? 13.471  -1.031  -13.345 1.00 49.99 382 A 1 
ATOM   3090 N  N   . THR A 1 383 ? 13.429  -8.445  -14.526 1.00 60.26 383 A 1 
ATOM   3091 C  CA  . THR A 1 383 ? 13.269  -9.869  -14.244 1.00 57.87 383 A 1 
ATOM   3092 C  C   . THR A 1 383 ? 14.569  -10.508 -13.745 1.00 53.76 383 A 1 
ATOM   3093 O  O   . THR A 1 383 ? 15.662  -10.027 -14.089 1.00 49.20 383 A 1 
ATOM   3094 C  CB  . THR A 1 383 ? 12.803  -10.627 -15.492 1.00 52.75 383 A 1 
ATOM   3095 O  OG1 . THR A 1 383 ? 13.784  -10.494 -16.505 1.00 49.50 383 A 1 
ATOM   3096 C  CG2 . THR A 1 383 ? 11.485  -10.073 -15.983 1.00 47.84 383 A 1 
ATOM   3097 O  OXT . THR A 1 383 ? 14.476  -11.527 -13.015 1.00 48.03 383 A 1 
HETATM 3098 CO CO  . CO  B 2 .   ? 5.534   5.452   -0.911  1.00 92.67 1   B 1 
HETATM 3099 C  C1  . NAG C 3 .   ? -3.421  19.945  -6.364  1.00 95.72 1   C 1 
HETATM 3100 C  C2  . NAG C 3 .   ? -1.987  20.108  -6.805  1.00 95.77 1   C 1 
HETATM 3101 C  C3  . NAG C 3 .   ? -1.858  21.349  -7.686  1.00 94.98 1   C 1 
HETATM 3102 C  C4  . NAG C 3 .   ? -2.904  21.300  -8.817  1.00 94.97 1   C 1 
HETATM 3103 C  C5  . NAG C 3 .   ? -4.286  21.103  -8.220  1.00 95.58 1   C 1 
HETATM 3104 C  C6  . NAG C 3 .   ? -5.371  20.963  -9.275  1.00 93.05 1   C 1 
HETATM 3105 C  C7  . NAG C 3 .   ? -0.352  19.244  -5.239  1.00 94.53 1   C 1 
HETATM 3106 C  C8  . NAG C 3 .   ? 0.537   19.525  -4.074  1.00 93.09 1   C 1 
HETATM 3107 N  N2  . NAG C 3 .   ? -1.101  20.258  -5.674  1.00 94.31 1   C 1 
HETATM 3108 O  O3  . NAG C 3 .   ? -0.558  21.400  -8.230  1.00 93.99 1   C 1 
HETATM 3109 O  O4  . NAG C 3 .   ? -2.887  22.536  -9.520  1.00 94.54 1   C 1 
HETATM 3110 O  O5  . NAG C 3 .   ? -4.291  19.903  -7.461  1.00 95.92 1   C 1 
HETATM 3111 O  O6  . NAG C 3 .   ? -5.072  19.914  -10.175 1.00 89.59 1   C 1 
HETATM 3112 O  O7  . NAG C 3 .   ? -0.373  18.138  -5.750  1.00 93.24 1   C 1 
HETATM 3113 C  C1  . NAG C 3 .   ? -2.505  22.420  -10.869 1.00 94.11 2   C 1 
HETATM 3114 C  C2  . NAG C 3 .   ? -2.983  23.632  -11.662 1.00 93.72 2   C 1 
HETATM 3115 C  C3  . NAG C 3 .   ? -2.532  23.495  -13.102 1.00 92.39 2   C 1 
HETATM 3116 C  C4  . NAG C 3 .   ? -1.051  23.242  -13.178 1.00 92.36 2   C 1 
HETATM 3117 C  C5  . NAG C 3 .   ? -0.659  22.079  -12.267 1.00 92.13 2   C 1 
HETATM 3118 C  C6  . NAG C 3 .   ? 0.833   21.890  -12.189 1.00 89.47 2   C 1 
HETATM 3119 C  C7  . NAG C 3 .   ? -5.057  24.562  -10.792 1.00 92.14 2   C 1 
HETATM 3120 C  C8  . NAG C 3 .   ? -6.562  24.566  -10.865 1.00 88.33 2   C 1 
HETATM 3121 N  N2  . NAG C 3 .   ? -4.436  23.745  -11.613 1.00 91.95 2   C 1 
HETATM 3122 O  O3  . NAG C 3 .   ? -2.854  24.674  -13.785 1.00 91.58 2   C 1 
HETATM 3123 O  O4  . NAG C 3 .   ? -0.747  22.857  -14.524 1.00 91.30 2   C 1 
HETATM 3124 O  O5  . NAG C 3 .   ? -1.102  22.325  -10.949 1.00 93.32 2   C 1 
HETATM 3125 O  O6  . NAG C 3 .   ? 1.437   23.033  -11.663 1.00 87.25 2   C 1 
HETATM 3126 O  O7  . NAG C 3 .   ? -4.471  25.278  -10.007 1.00 88.76 2   C 1 
HETATM 3127 C  C1  . MAN C 3 .   ? 0.226   23.577  -15.119 1.00 89.30 3   C 1 
HETATM 3128 C  C2  . MAN C 3 .   ? 0.840   22.770  -16.254 1.00 86.86 3   C 1 
HETATM 3129 C  C3  . MAN C 3 .   ? 1.961   23.581  -16.863 1.00 82.16 3   C 1 
HETATM 3130 C  C4  . MAN C 3 .   ? 1.430   24.932  -17.306 1.00 82.08 3   C 1 
HETATM 3131 C  C5  . MAN C 3 .   ? 0.755   25.635  -16.125 1.00 83.45 3   C 1 
HETATM 3132 C  C6  . MAN C 3 .   ? 0.097   26.929  -16.537 1.00 77.02 3   C 1 
HETATM 3133 O  O2  . MAN C 3 .   ? -0.122  22.484  -17.282 1.00 87.15 3   C 1 
HETATM 3134 O  O3  . MAN C 3 .   ? 2.513   22.891  -17.946 1.00 80.51 3   C 1 
HETATM 3135 O  O4  . MAN C 3 .   ? 2.492   25.737  -17.750 1.00 77.23 3   C 1 
HETATM 3136 O  O5  . MAN C 3 .   ? -0.274  24.812  -15.592 1.00 88.79 3   C 1 
HETATM 3137 O  O6  . MAN C 3 .   ? -0.970  26.671  -17.411 1.00 73.09 3   C 1 
HETATM 3138 C  C1  . MAN C 3 .   ? -0.541  21.133  -17.381 1.00 86.56 4   C 1 
HETATM 3139 C  C2  . MAN C 3 .   ? -0.740  20.674  -18.834 1.00 84.47 4   C 1 
HETATM 3140 C  C3  . MAN C 3 .   ? -1.870  21.513  -19.454 1.00 82.00 4   C 1 
HETATM 3141 C  C4  . MAN C 3 .   ? -3.154  21.339  -18.625 1.00 81.33 4   C 1 
HETATM 3142 C  C5  . MAN C 3 .   ? -2.862  21.747  -17.194 1.00 84.92 4   C 1 
HETATM 3143 C  C6  . MAN C 3 .   ? -4.048  21.468  -16.301 1.00 80.29 4   C 1 
HETATM 3144 O  O2  . MAN C 3 .   ? -1.161  19.328  -18.908 1.00 84.28 4   C 1 
HETATM 3145 O  O3  . MAN C 3 .   ? -2.103  21.059  -20.791 1.00 74.67 4   C 1 
HETATM 3146 O  O4  . MAN C 3 .   ? -4.167  22.167  -19.156 1.00 74.44 4   C 1 
HETATM 3147 O  O5  . MAN C 3 .   ? -1.762  20.964  -16.674 1.00 85.81 4   C 1 
HETATM 3148 O  O6  . MAN C 3 .   ? -4.368  20.082  -16.355 1.00 81.46 4   C 1 
HETATM 3149 C  C1  . MAN C 3 .   ? -0.122  18.414  -18.990 1.00 83.99 5   C 1 
HETATM 3150 C  C2  . MAN C 3 .   ? -0.597  17.190  -19.784 1.00 80.79 5   C 1 
HETATM 3151 C  C3  . MAN C 3 .   ? -1.747  16.515  -19.030 1.00 84.94 5   C 1 
HETATM 3152 C  C4  . MAN C 3 .   ? -1.337  16.185  -17.587 1.00 83.78 5   C 1 
HETATM 3153 C  C5  . MAN C 3 .   ? -0.810  17.464  -16.910 1.00 87.37 5   C 1 
HETATM 3154 C  C6  . MAN C 3 .   ? -0.270  17.171  -15.529 1.00 80.48 5   C 1 
HETATM 3155 O  O2  . MAN C 3 .   ? 0.458   16.255  -19.906 1.00 74.81 5   C 1 
HETATM 3156 O  O3  . MAN C 3 .   ? -2.119  15.305  -19.690 1.00 78.27 5   C 1 
HETATM 3157 O  O4  . MAN C 3 .   ? -2.450  15.679  -16.875 1.00 79.81 5   C 1 
HETATM 3158 O  O5  . MAN C 3 .   ? 0.254   18.044  -17.684 1.00 82.89 5   C 1 
HETATM 3159 O  O6  . MAN C 3 .   ? 0.141   18.393  -14.926 1.00 77.47 5   C 1 
HETATM 3160 C  C1  . MAN C 3 .   ? -5.565  19.776  -15.679 1.00 79.94 6   C 1 
HETATM 3161 C  C2  . MAN C 3 .   ? -5.706  18.254  -15.549 1.00 79.34 6   C 1 
HETATM 3162 C  C3  . MAN C 3 .   ? -5.889  17.649  -16.949 1.00 79.30 6   C 1 
HETATM 3163 C  C4  . MAN C 3 .   ? -7.120  18.286  -17.613 1.00 76.88 6   C 1 
HETATM 3164 C  C5  . MAN C 3 .   ? -6.941  19.812  -17.640 1.00 77.34 6   C 1 
HETATM 3165 C  C6  . MAN C 3 .   ? -8.187  20.499  -18.136 1.00 67.99 6   C 1 
HETATM 3166 O  O2  . MAN C 3 .   ? -6.854  17.909  -14.818 1.00 79.43 6   C 1 
HETATM 3167 O  O3  . MAN C 3 .   ? -6.072  16.247  -16.854 1.00 74.32 6   C 1 
HETATM 3168 O  O4  . MAN C 3 .   ? -7.237  17.795  -18.939 1.00 70.07 6   C 1 
HETATM 3169 O  O5  . MAN C 3 .   ? -6.720  20.308  -16.304 1.00 78.43 6   C 1 
HETATM 3170 O  O6  . MAN C 3 .   ? -9.271  20.162  -17.265 1.00 65.92 6   C 1 
HETATM 3171 C  C1  . MAN C 3 .   ? -6.714  17.870  -13.431 1.00 78.05 7   C 1 
HETATM 3172 C  C2  . MAN C 3 .   ? -7.706  16.833  -12.893 1.00 73.70 7   C 1 
HETATM 3173 C  C3  . MAN C 3 .   ? -9.133  17.300  -13.141 1.00 76.07 7   C 1 
HETATM 3174 C  C4  . MAN C 3 .   ? -9.332  18.686  -12.555 1.00 69.87 7   C 1 
HETATM 3175 C  C5  . MAN C 3 .   ? -8.276  19.649  -13.095 1.00 76.61 7   C 1 
HETATM 3176 C  C6  . MAN C 3 .   ? -8.360  21.008  -12.435 1.00 62.91 7   C 1 
HETATM 3177 O  O2  . MAN C 3 .   ? -7.528  16.681  -11.488 1.00 66.02 7   C 1 
HETATM 3178 O  O3  . MAN C 3 .   ? -10.060 16.400  -12.577 1.00 65.91 7   C 1 
HETATM 3179 O  O4  . MAN C 3 .   ? -10.616 19.168  -12.896 1.00 65.71 7   C 1 
HETATM 3180 O  O5  . MAN C 3 .   ? -6.958  19.143  -12.834 1.00 73.83 7   C 1 
HETATM 3181 O  O6  . MAN C 3 .   ? -7.385  21.875  -13.008 1.00 58.15 7   C 1 
HETATM 3182 C  C1  . MAN C 3 .   ? -10.523 20.784  -17.592 1.00 49.42 8   C 1 
HETATM 3183 C  C2  . MAN C 3 .   ? -11.460 20.453  -16.418 1.00 53.30 8   C 1 
HETATM 3184 C  C3  . MAN C 3 .   ? -11.739 18.937  -16.392 1.00 63.18 8   C 1 
HETATM 3185 C  C4  . MAN C 3 .   ? -12.258 18.463  -17.752 1.00 53.29 8   C 1 
HETATM 3186 C  C5  . MAN C 3 .   ? -11.272 18.899  -18.854 1.00 62.30 8   C 1 
HETATM 3187 C  C6  . MAN C 3 .   ? -11.809 18.560  -20.228 1.00 41.20 8   C 1 
HETATM 3188 O  O2  . MAN C 3 .   ? -12.709 21.136  -16.574 1.00 40.40 8   C 1 
HETATM 3189 O  O3  . MAN C 3 .   ? -12.683 18.626  -15.385 1.00 51.69 8   C 1 
HETATM 3190 O  O4  . MAN C 3 .   ? -12.386 17.068  -17.762 1.00 52.73 8   C 1 
HETATM 3191 O  O5  . MAN C 3 .   ? -11.071 20.312  -18.804 1.00 51.45 8   C 1 
HETATM 3192 O  O6  . MAN C 3 .   ? -10.875 18.928  -21.215 1.00 36.88 8   C 1 
HETATM 3193 C  C1  . NAG D 4 .   ? 24.018  -4.519  2.219   1.00 83.18 1   D 1 
HETATM 3194 C  C2  . NAG D 4 .   ? 25.036  -3.416  2.458   1.00 80.37 1   D 1 
HETATM 3195 C  C3  . NAG D 4 .   ? 26.410  -4.000  2.740   1.00 74.17 1   D 1 
HETATM 3196 C  C4  . NAG D 4 .   ? 26.322  -5.083  3.820   1.00 71.60 1   D 1 
HETATM 3197 C  C5  . NAG D 4 .   ? 25.278  -6.127  3.402   1.00 73.34 1   D 1 
HETATM 3198 C  C6  . NAG D 4 .   ? 25.095  -7.230  4.427   1.00 66.88 1   D 1 
HETATM 3199 C  C7  . NAG D 4 .   ? 24.732  -1.268  1.382   1.00 76.25 1   D 1 
HETATM 3200 C  C8  . NAG D 4 .   ? 24.886  -0.458  0.129   1.00 67.40 1   D 1 
HETATM 3201 N  N2  . NAG D 4 .   ? 25.121  -2.519  1.322   1.00 76.10 1   D 1 
HETATM 3202 O  O3  . NAG D 4 .   ? 27.268  -2.978  3.184   1.00 70.12 1   D 1 
HETATM 3203 O  O4  . NAG D 4 .   ? 27.595  -5.682  3.957   1.00 71.57 1   D 1 
HETATM 3204 O  O5  . NAG D 4 .   ? 24.029  -5.476  3.245   1.00 76.85 1   D 1 
HETATM 3205 O  O6  . NAG D 4 .   ? 24.733  -6.697  5.685   1.00 60.65 1   D 1 
HETATM 3206 O  O7  . NAG D 4 .   ? 24.276  -0.778  2.396   1.00 69.25 1   D 1 
HETATM 3207 C  C1  . NAG D 4 .   ? 28.100  -5.613  5.300   1.00 68.63 2   D 1 
HETATM 3208 C  C2  . NAG D 4 .   ? 29.217  -6.593  5.514   1.00 60.12 2   D 1 
HETATM 3209 C  C3  . NAG D 4 .   ? 29.779  -6.457  6.925   1.00 55.64 2   D 1 
HETATM 3210 C  C4  . NAG D 4 .   ? 30.042  -5.009  7.289   1.00 47.28 2   D 1 
HETATM 3211 C  C5  . NAG D 4 .   ? 28.862  -4.153  6.927   1.00 63.36 2   D 1 
HETATM 3212 C  C6  . NAG D 4 .   ? 29.078  -2.684  7.133   1.00 54.46 2   D 1 
HETATM 3213 C  C7  . NAG D 4 .   ? 28.934  -8.670  4.219   1.00 57.58 2   D 1 
HETATM 3214 C  C8  . NAG D 4 .   ? 28.346  -10.049 4.195   1.00 45.98 2   D 1 
HETATM 3215 N  N2  . NAG D 4 .   ? 28.751  -7.964  5.329   1.00 57.69 2   D 1 
HETATM 3216 O  O3  . NAG D 4 .   ? 30.982  -7.197  7.007   1.00 41.08 2   D 1 
HETATM 3217 O  O4  . NAG D 4 .   ? 30.259  -5.002  8.705   1.00 40.38 2   D 1 
HETATM 3218 O  O5  . NAG D 4 .   ? 28.539  -4.318  5.559   1.00 64.58 2   D 1 
HETATM 3219 O  O6  . NAG D 4 .   ? 30.111  -2.216  6.309   1.00 38.95 2   D 1 
HETATM 3220 O  O7  . NAG D 4 .   ? 29.511  -8.225  3.256   1.00 47.94 2   D 1 
HETATM 3221 C  C1  . MAN D 4 .   ? 31.039  -4.112  9.271   1.00 15.05 3   D 1 
HETATM 3222 C  C2  . MAN D 4 .   ? 30.847  -4.145  10.775  1.00 10.31 3   D 1 
HETATM 3223 C  C3  . MAN D 4 .   ? 31.621  -2.981  11.373  1.00 6.15  3   D 1 
HETATM 3224 C  C4  . MAN D 4 .   ? 33.080  -3.061  10.940  1.00 4.62  3   D 1 
HETATM 3225 C  C5  . MAN D 4 .   ? 33.186  -3.106  9.434   1.00 4.88  3   D 1 
HETATM 3226 C  C6  . MAN D 4 .   ? 34.593  -3.319  8.929   1.00 3.94  3   D 1 
HETATM 3227 O  O2  . MAN D 4 .   ? 31.349  -5.349  11.398  1.00 8.94  3   D 1 
HETATM 3228 O  O3  . MAN D 4 .   ? 31.516  -2.982  12.767  1.00 5.51  3   D 1 
HETATM 3229 O  O4  . MAN D 4 .   ? 33.754  -1.907  11.399  1.00 4.85  3   D 1 
HETATM 3230 O  O5  . MAN D 4 .   ? 32.416  -4.224  8.941   1.00 10.82 3   D 1 
HETATM 3231 O  O6  . MAN D 4 .   ? 35.083  -4.538  9.409   1.00 4.14  3   D 1 
HETATM 3232 C  C1  . MAN D 4 .   ? 30.726  -6.570  11.223  1.00 6.91  4   D 1 
HETATM 3233 C  C2  . MAN D 4 .   ? 30.759  -7.426  12.496  1.00 4.45  4   D 1 
HETATM 3234 C  C3  . MAN D 4 .   ? 32.235  -7.674  12.848  1.00 2.97  4   D 1 
HETATM 3235 C  C4  . MAN D 4 .   ? 32.941  -8.356  11.675  1.00 3.71  4   D 1 
HETATM 3236 C  C5  . MAN D 4 .   ? 32.782  -7.471  10.426  1.00 4.62  4   D 1 
HETATM 3237 C  C6  . MAN D 4 .   ? 33.372  -8.125  9.207   1.00 3.30  4   D 1 
HETATM 3238 O  O2  . MAN D 4 .   ? 30.195  -8.694  12.289  1.00 6.18  4   D 1 
HETATM 3239 O  O3  . MAN D 4 .   ? 32.289  -8.515  14.009  1.00 3.23  4   D 1 
HETATM 3240 O  O4  . MAN D 4 .   ? 34.317  -8.525  11.972  1.00 2.92  4   D 1 
HETATM 3241 O  O5  . MAN D 4 .   ? 31.378  -7.258  10.176  1.00 6.34  4   D 1 
HETATM 3242 O  O6  . MAN D 4 .   ? 32.690  -9.340  8.932   1.00 3.73  4   D 1 
HETATM 3243 C  C1  . MAN D 4 .   ? 28.850  -8.791  12.554  1.00 6.28  5   D 1 
HETATM 3244 C  C2  . MAN D 4 .   ? 28.617  -10.115 13.262  1.00 5.94  5   D 1 
HETATM 3245 C  C3  . MAN D 4 .   ? 29.015  -11.281 12.335  1.00 5.42  5   D 1 
HETATM 3246 C  C4  . MAN D 4 .   ? 28.267  -11.141 10.991  1.00 10.49 5   D 1 
HETATM 3247 C  C5  . MAN D 4 .   ? 28.502  -9.759  10.380  1.00 9.46  5   D 1 
HETATM 3248 C  C6  . MAN D 4 .   ? 27.684  -9.546  9.138   1.00 11.96 5   D 1 
HETATM 3249 O  O2  . MAN D 4 .   ? 27.238  -10.260 13.598  1.00 6.01  5   D 1 
HETATM 3250 O  O3  . MAN D 4 .   ? 28.701  -12.528 12.930  1.00 4.12  5   D 1 
HETATM 3251 O  O4  . MAN D 4 .   ? 28.733  -12.139 10.090  1.00 7.07  5   D 1 
HETATM 3252 O  O5  . MAN D 4 .   ? 28.140  -8.741  11.335  1.00 8.56  5   D 1 
HETATM 3253 O  O6  . MAN D 4 .   ? 27.886  -8.229  8.670   1.00 10.08 5   D 1 
HETATM 3254 C  C1  . MAN D 4 .   ? 33.090  -9.861  7.715   1.00 4.12  6   D 1 
HETATM 3255 C  C2  . MAN D 4 .   ? 32.154  -11.042 7.378   1.00 5.70  6   D 1 
HETATM 3256 C  C3  . MAN D 4 .   ? 32.382  -12.146 8.422   1.00 3.44  6   D 1 
HETATM 3257 C  C4  . MAN D 4 .   ? 33.855  -12.554 8.425   1.00 3.39  6   D 1 
HETATM 3258 C  C5  . MAN D 4 .   ? 34.724  -11.322 8.694   1.00 3.10  6   D 1 
HETATM 3259 C  C6  . MAN D 4 .   ? 36.193  -11.637 8.553   1.00 2.41  6   D 1 
HETATM 3260 O  O2  . MAN D 4 .   ? 32.475  -11.583 6.110   1.00 6.31  6   D 1 
HETATM 3261 O  O3  . MAN D 4 .   ? 31.579  -13.268 8.104   1.00 4.01  6   D 1 
HETATM 3262 O  O4  . MAN D 4 .   ? 34.076  -13.510 9.453   1.00 2.67  6   D 1 
HETATM 3263 O  O5  . MAN D 4 .   ? 34.440  -10.295 7.717   1.00 4.66  6   D 1 
HETATM 3264 O  O6  . MAN D 4 .   ? 36.420  -12.109 7.221   1.00 2.42  6   D 1 
HETATM 3265 C  C1  . MAN D 4 .   ? 31.872  -10.978 4.999   1.00 5.13  7   D 1 
HETATM 3266 C  C2  . MAN D 4 .   ? 31.896  -11.984 3.843   1.00 4.14  7   D 1 
HETATM 3267 C  C3  . MAN D 4 .   ? 33.330  -12.187 3.374   1.00 2.58  7   D 1 
HETATM 3268 C  C4  . MAN D 4 .   ? 33.973  -10.855 3.024   1.00 3.42  7   D 1 
HETATM 3269 C  C5  . MAN D 4 .   ? 33.850  -9.886  4.198   1.00 4.22  7   D 1 
HETATM 3270 C  C6  . MAN D 4 .   ? 34.340  -8.491  3.835   1.00 2.78  7   D 1 
HETATM 3271 O  O2  . MAN D 4 .   ? 31.142  -11.480 2.754   1.00 4.65  7   D 1 
HETATM 3272 O  O3  . MAN D 4 .   ? 33.382  -13.057 2.253   1.00 2.39  7   D 1 
HETATM 3273 O  O4  . MAN D 4 .   ? 35.347  -11.051 2.729   1.00 2.57  7   D 1 
HETATM 3274 O  O5  . MAN D 4 .   ? 32.475  -9.743  4.583   1.00 7.48  7   D 1 
HETATM 3275 O  O6  . MAN D 4 .   ? 34.293  -7.652  4.975   1.00 3.30  7   D 1 
HETATM 3276 C  C1  . MAN D 4 .   ? 37.747  -12.382 6.906   1.00 2.06  8   D 1 
HETATM 3277 C  C2  . MAN D 4 .   ? 37.749  -12.642 5.398   1.00 1.83  8   D 1 
HETATM 3278 C  C3  . MAN D 4 .   ? 36.952  -13.924 5.093   1.00 1.59  8   D 1 
HETATM 3279 C  C4  . MAN D 4 .   ? 37.475  -15.083 5.917   1.00 1.88  8   D 1 
HETATM 3280 C  C5  . MAN D 4 .   ? 37.510  -14.703 7.411   1.00 1.95  8   D 1 
HETATM 3281 C  C6  . MAN D 4 .   ? 38.134  -15.793 8.246   1.00 1.80  8   D 1 
HETATM 3282 O  O2  . MAN D 4 .   ? 39.071  -12.810 4.914   1.00 2.22  8   D 1 
HETATM 3283 O  O3  . MAN D 4 .   ? 37.006  -14.220 3.712   1.00 1.62  8   D 1 
HETATM 3284 O  O4  . MAN D 4 .   ? 36.645  -16.219 5.737   1.00 1.71  8   D 1 
HETATM 3285 O  O5  . MAN D 4 .   ? 38.254  -13.505 7.610   1.00 2.23  8   D 1 
HETATM 3286 O  O6  . MAN D 4 .   ? 38.090  -15.422 9.623   1.00 1.73  8   D 1 
#
