# Supplementary material for: Theoretical Study of Sphingomyelinases from Entamoeba histolytica and Trichomonas vaginalis Sheds Light on the Evolution of Enzymes Needed for Survival and Colonization
Source: Pathogens. 2025 Jan 5;14(1):32. doi: 10.3390/pathogens14010032 (PMC11768322; doi:10.3390/pathogens14010032)
Supplement: Supplementary file 1 [file pathogens-14-00032-s001.zip › Supplementary structural Files/CIF files aSMase6/aSmase6 no signal peptide no c terminal/aSmase6 no signal peptide no c terminal glycosilated Co/fold_smasagnosignoctermglyco_model_1.cif]

# By using this file you agree to the legally binding terms of use found at alphafoldserver.com/output-terms
data_1fe2b0bb9fa048d3
#
_entry.id 1fe2b0bb9fa048d3
#
loop_
_atom_type.symbol
C  
CO 
N  
O  
S  
#
loop_
_audit_author.name
_audit_author.pdbx_ordinal
"Google DeepMind" 1 
"Isomorphic Labs" 2 
#
_audit_conform.dict_location https://raw.githubusercontent.com/ihmwg/ModelCIF/master/dist/mmcif_ma.dic
_audit_conform.dict_name     mmcif_ma.dic
_audit_conform.dict_version  1.4.5
#
loop_
_chem_comp.formula
_chem_comp.formula_weight
_chem_comp.id
_chem_comp.mon_nstd_flag
_chem_comp.name
_chem_comp.pdbx_smiles
_chem_comp.pdbx_synonyms
_chem_comp.type
"C3 H7 N O2"    89.093  ALA y ALANINE                                  C[C@H](N)C(O)=O                                  ?                                     "L-PEPTIDE LINKING"           
"C6 H15 N4 O2"  175.209 ARG y ARGININE                                 N[C@@H](CCCNC(N)=[NH2+])C(O)=O                   ?                                     "L-PEPTIDE LINKING"           
"C4 H8 N2 O3"   132.118 ASN y ASPARAGINE                               N[C@@H](CC(N)=O)C(O)=O                           ?                                     "L-PEPTIDE LINKING"           
"C4 H7 N O4"    133.103 ASP y "ASPARTIC ACID"                          N[C@@H](CC(O)=O)C(O)=O                           ?                                     "L-PEPTIDE LINKING"           
Co              58.933  CO  . "COBALT (II) ION"                        "[Co++]"                                         ?                                     NON-POLYMER                   
"C3 H7 N O2 S"  121.158 CYS y CYSTEINE                                 N[C@@H](CS)C(O)=O                                ?                                     "L-PEPTIDE LINKING"           
"C5 H10 N2 O3"  146.144 GLN y GLUTAMINE                                N[C@@H](CCC(N)=O)C(O)=O                          ?                                     "L-PEPTIDE LINKING"           
"C5 H9 N O4"    147.129 GLU y "GLUTAMIC ACID"                          N[C@@H](CCC(O)=O)C(O)=O                          ?                                     "L-PEPTIDE LINKING"           
"C2 H5 N O2"    75.067  GLY y GLYCINE                                  NCC(O)=O                                         ?                                     "PEPTIDE LINKING"             
"C6 H10 N3 O2"  156.162 HIS y HISTIDINE                                N[C@@H](Cc1c[nH]c[nH+]1)C(O)=O                   ?                                     "L-PEPTIDE LINKING"           
"C6 H13 N O2"   131.173 ILE y ISOLEUCINE                               CC[C@H](C)[C@H](N)C(O)=O                         ?                                     "L-PEPTIDE LINKING"           
"C6 H13 N O2"   131.173 LEU y LEUCINE                                  CC(C)C[C@H](N)C(O)=O                             ?                                     "L-PEPTIDE LINKING"           
"C6 H15 N2 O2"  147.195 LYS y LYSINE                                   N[C@@H](CCCC[NH3+])C(O)=O                        ?                                     "L-PEPTIDE LINKING"           
"C6 H12 O6"     180.156 MAN y alpha-D-mannopyranose                    OC[C@H]1O[C@H](O)[C@@H](O)[C@@H](O)[C@@H]1O      "alpha-D-mannose; D-mannose; mannose" "D-saccharide, alpha linking" 
"C5 H11 N O2 S" 149.211 MET y METHIONINE                               CSCC[C@H](N)C(O)=O                               ?                                     "L-PEPTIDE LINKING"           
"C8 H15 N O6"   221.208 NAG y 2-acetamido-2-deoxy-beta-D-glucopyranose CC(=O)N[C@H]1[C@H](O)O[C@H](CO)[C@@H](O)[C@@H]1O 
;N-acetyl-beta-D-glucosamine; 2-acetamido-2-deoxy-beta-D-glucose; 2-acetamido-2-deoxy-D-glucose;
2-acetamido-2-deoxy-glucose; N-ACETYL-D-GLUCOSAMINE
;
"D-saccharide, beta linking"  
"C9 H11 N O2"   165.189 PHE y PHENYLALANINE                            N[C@@H](Cc1ccccc1)C(O)=O                         ?                                     "L-PEPTIDE LINKING"           
"C5 H9 N O2"    115.130 PRO y PROLINE                                  OC(=O)[C@@H]1CCCN1                               ?                                     "L-PEPTIDE LINKING"           
"C3 H7 N O3"    105.093 SER y SERINE                                   N[C@@H](CO)C(O)=O                                ?                                     "L-PEPTIDE LINKING"           
"C4 H9 N O3"    119.119 THR y THREONINE                                C[C@@H](O)[C@H](N)C(O)=O                         ?                                     "L-PEPTIDE LINKING"           
"C11 H12 N2 O2" 204.225 TRP y TRYPTOPHAN                               N[C@@H](Cc1c[nH]c2ccccc12)C(O)=O                 ?                                     "L-PEPTIDE LINKING"           
"C9 H11 N O3"   181.189 TYR y TYROSINE                                 N[C@@H](Cc1ccc(O)cc1)C(O)=O                      ?                                     "L-PEPTIDE LINKING"           
"C5 H11 N O2"   117.146 VAL y VALINE                                   CC(C)[C@H](N)C(O)=O                              ?                                     "L-PEPTIDE LINKING"           
#
_citation.book_publisher          ?
_citation.country                 UK
_citation.id                      primary
_citation.journal_full            Nature
_citation.journal_id_ASTM         NATUAS
_citation.journal_id_CSD          0006
_citation.journal_id_ISSN         0028-0836
_citation.journal_volume          ?
_citation.page_first              ?
_citation.page_last               ?
_citation.pdbx_database_id_DOI    ?
_citation.pdbx_database_id_PubMed ?
_citation.title                   "Accurate structure prediction of biomolecular interactions with AlphaFold 3"
_citation.year                    2024
#
loop_
_citation_author.citation_id
_citation_author.name
_citation_author.ordinal
primary "Google DeepMind" 1 
primary "Isomorphic Labs" 2 
#
loop_
_entity.id
_entity.pdbx_description
_entity.type
1 . polymer     
2 . non-polymer 
3 . branched    
4 . branched    
#
_entity_poly.entity_id      1
_entity_poly.pdbx_strand_id A
_entity_poly.type           polypeptide(L)
#
loop_
_entity_poly_seq.entity_id
_entity_poly_seq.hetero
_entity_poly_seq.mon_id
_entity_poly_seq.num
1 n PHE 1   
1 n GLU 2   
1 n MET 3   
1 n TRP 4   
1 n GLN 5   
1 n LEU 6   
1 n THR 7   
1 n ASP 8   
1 n ILE 9   
1 n HIS 10  
1 n LEU 11  
1 n ASP 12  
1 n PRO 13  
1 n MET 14  
1 n TYR 15  
1 n THR 16  
1 n VAL 17  
1 n GLY 18  
1 n SER 19  
1 n ASP 20  
1 n PRO 21  
1 n LEU 22  
1 n LYS 23  
1 n LEU 24  
1 n CYS 25  
1 n ARG 26  
1 n GLU 27  
1 n GLY 28  
1 n LYS 29  
1 n GLY 30  
1 n ASN 31  
1 n ALA 32  
1 n GLY 33  
1 n LYS 34  
1 n TYR 35  
1 n GLY 36  
1 n ASP 37  
1 n TYR 38  
1 n SER 39  
1 n CYS 40  
1 n ASP 41  
1 n ALA 42  
1 n ASN 43  
1 n MET 44  
1 n ALA 45  
1 n LEU 46  
1 n LEU 47  
1 n ASP 48  
1 n SER 49  
1 n LEU 50  
1 n VAL 51  
1 n LYS 52  
1 n PHE 53  
1 n ILE 54  
1 n LYS 55  
1 n ARG 56  
1 n ASN 57  
1 n THR 58  
1 n ASP 59  
1 n VAL 60  
1 n ASN 61  
1 n GLY 62  
1 n LYS 63  
1 n VAL 64  
1 n MET 65  
1 n VAL 66  
1 n TYR 67  
1 n ASN 68  
1 n GLY 69  
1 n ASP 70  
1 n ILE 71  
1 n VAL 72  
1 n SER 73  
1 n ARG 74  
1 n ALA 75  
1 n ILE 76  
1 n PRO 77  
1 n LYS 78  
1 n TYR 79  
1 n ASN 80  
1 n LEU 81  
1 n ASP 82  
1 n TYR 83  
1 n VAL 84  
1 n LYS 85  
1 n GLN 86  
1 n SER 87  
1 n ILE 88  
1 n VAL 89  
1 n ASN 90  
1 n ALA 91  
1 n THR 92  
1 n ALA 93  
1 n LEU 94  
1 n LEU 95  
1 n LYS 96  
1 n LYS 97  
1 n PHE 98  
1 n GLU 99  
1 n ASP 100 
1 n PHE 101 
1 n PHE 102 
1 n ILE 103 
1 n ILE 104 
1 n PRO 105 
1 n MET 106 
1 n LEU 107 
1 n GLY 108 
1 n ASN 109 
1 n HIS 110 
1 n ASP 111 
1 n VAL 112 
1 n TYR 113 
1 n PRO 114 
1 n ALA 115 
1 n ASN 116 
1 n GLN 117 
1 n MET 118 
1 n ALA 119 
1 n ILE 120 
1 n ASN 121 
1 n SER 122 
1 n GLN 123 
1 n TRP 124 
1 n ILE 125 
1 n PHE 126 
1 n GLN 127 
1 n PHE 128 
1 n ALA 129 
1 n ALA 130 
1 n GLU 131 
1 n GLN 132 
1 n PHE 133 
1 n ALA 134 
1 n PRO 135 
1 n PHE 136 
1 n LEU 137 
1 n SER 138 
1 n GLN 139 
1 n ASN 140 
1 n ALA 141 
1 n ILE 142 
1 n GLU 143 
1 n SER 144 
1 n PHE 145 
1 n LYS 146 
1 n HIS 147 
1 n GLY 148 
1 n GLY 149 
1 n TYR 150 
1 n TYR 151 
1 n THR 152 
1 n MET 153 
1 n PRO 154 
1 n PHE 155 
1 n PRO 156 
1 n ALA 157 
1 n HIS 158 
1 n LEU 159 
1 n GLY 160 
1 n ILE 161 
1 n LYS 162 
1 n VAL 163 
1 n PRO 164 
1 n LEU 165 
1 n ASN 166 
1 n ALA 167 
1 n VAL 168 
1 n VAL 169 
1 n LEU 170 
1 n ASN 171 
1 n THR 172 
1 n VAL 173 
1 n LEU 174 
1 n TYR 175 
1 n TYR 176 
1 n ASN 177 
1 n TYR 178 
1 n ASN 179 
1 n LYS 180 
1 n GLN 181 
1 n THR 182 
1 n MET 183 
1 n ASP 184 
1 n SER 185 
1 n THR 186 
1 n ASP 187 
1 n PRO 188 
1 n LEU 189 
1 n GLY 190 
1 n GLN 191 
1 n PHE 192 
1 n GLU 193 
1 n TRP 194 
1 n PHE 195 
1 n LYS 196 
1 n THR 197 
1 n VAL 198 
1 n MET 199 
1 n ASP 200 
1 n GLY 201 
1 n TYR 202 
1 n ARG 203 
1 n LYS 204 
1 n THR 205 
1 n GLY 206 
1 n GLN 207 
1 n ARG 208 
1 n ALA 209 
1 n ILE 210 
1 n VAL 211 
1 n SER 212 
1 n MET 213 
1 n HIS 214 
1 n ILE 215 
1 n CYS 216 
1 n PRO 217 
1 n GLY 218 
1 n VAL 219 
1 n ALA 220 
1 n GLU 221 
1 n ARG 222 
1 n PHE 223 
1 n ASN 224 
1 n TYR 225 
1 n SER 226 
1 n ASP 227 
1 n GLN 228 
1 n LEU 229 
1 n TYR 230 
1 n PRO 231 
1 n GLN 232 
1 n TYR 233 
1 n ASN 234 
1 n ASP 235 
1 n ARG 236 
1 n LEU 237 
1 n VAL 238 
1 n ASP 239 
1 n SER 240 
1 n LEU 241 
1 n ALA 242 
1 n GLU 243 
1 n TYR 244 
1 n ASN 245 
1 n ASP 246 
1 n VAL 247 
1 n ILE 248 
1 n LEU 249 
1 n GLY 250 
1 n VAL 251 
1 n LEU 252 
1 n CYS 253 
1 n GLY 254 
1 n HIS 255 
1 n LEU 256 
1 n HIS 257 
1 n THR 258 
1 n ASP 259 
1 n THR 260 
1 n PHE 261 
1 n ARG 262 
1 n ILE 263 
1 n LEU 264 
1 n SER 265 
1 n LYS 266 
1 n GLY 267 
1 n ASN 268 
1 n LYS 269 
1 n LYS 270 
1 n VAL 271 
1 n MET 272 
1 n ALA 273 
1 n PHE 274 
1 n ILE 275 
1 n GLY 276 
1 n PRO 277 
1 n SER 278 
1 n VAL 279 
1 n ASP 280 
1 n THR 281 
1 n TRP 282 
1 n LEU 283 
1 n GLY 284 
1 n THR 285 
1 n SER 286 
1 n PRO 287 
1 n SER 288 
1 n ILE 289 
1 n ARG 290 
1 n LYS 291 
1 n TYR 292 
1 n ASP 293 
1 n VAL 294 
1 n GLY 295 
1 n ASN 296 
1 n GLY 297 
1 n GLN 298 
1 n GLY 299 
1 n TYR 300 
1 n MET 301 
1 n LYS 302 
1 n GLU 303 
1 n PHE 304 
1 n LYS 305 
1 n ASN 306 
1 n TYR 307 
1 n HIS 308 
1 n PHE 309 
1 n GLN 310 
1 n LEU 311 
1 n ARG 312 
1 n PRO 313 
1 n LYS 314 
1 n LYS 315 
1 n ASP 316 
1 n LYS 317 
1 n LEU 318 
1 n LYS 319 
1 n PRO 320 
1 n LYS 321 
1 n THR 322 
1 n THR 323 
1 n ILE 324 
1 n LYS 325 
1 n GLN 326 
1 n PRO 327 
1 n SER 328 
1 n ASP 329 
1 n GLY 330 
1 n PHE 331 
1 n ASN 332 
1 n LYS 333 
1 n TRP 334 
1 n LYS 335 
1 n PHE 336 
1 n ASN 337 
1 n TYR 338 
1 n GLY 339 
1 n SER 340 
1 n SER 341 
1 n SER 342 
1 n GLU 343 
1 n TYR 344 
1 n GLY 345 
1 n LEU 346 
1 n LYS 347 
1 n GLU 348 
1 n LEU 349 
1 n SER 350 
1 n PRO 351 
1 n LYS 352 
1 n GLU 353 
1 n PHE 354 
1 n GLU 355 
1 n ILE 356 
1 n LEU 357 
1 n ALA 358 
1 n ALA 359 
1 n ARG 360 
1 n MET 361 
1 n ASP 362 
1 n LYS 363 
1 n ASP 364 
1 n LEU 365 
1 n GLN 366 
1 n LEU 367 
1 n PHE 368 
1 n ASN 369 
1 n LYS 370 
1 n TYR 371 
1 n HIS 372 
1 n LEU 373 
1 n HIS 374 
1 n PHE 375 
1 n ARG 376 
1 n ALA 377 
1 n ASP 378 
1 n THR 379 
1 n PRO 380 
1 n GLY 381 
1 n PHE 382 
1 n THR 383 
#
_ma_data.content_type "model coordinates"
_ma_data.id           1
_ma_data.name         Model
#
_ma_model_list.data_id          1
_ma_model_list.model_group_id   1
_ma_model_list.model_group_name "AlphaFold-beta-20231127 (7a14c934-fe78-43c1-a552-7fb305b0ebd1 @ 2024-08-29 17:38:45)"
_ma_model_list.model_id         1
_ma_model_list.model_name       "Top ranked model"
_ma_model_list.model_type       "Ab initio model"
_ma_model_list.ordinal_id       1
#
loop_
_ma_protocol_step.method_type
_ma_protocol_step.ordinal_id
_ma_protocol_step.protocol_id
_ma_protocol_step.step_id
"coevolution MSA" 1 1 1 
"template search" 2 1 2 
modeling          3 1 3 
#
loop_
_ma_qa_metric.id
_ma_qa_metric.mode
_ma_qa_metric.name
_ma_qa_metric.software_group_id
_ma_qa_metric.type
1 global pLDDT 1 pLDDT 
2 local  pLDDT 1 pLDDT 
#
_ma_qa_metric_global.metric_id    1
_ma_qa_metric_global.metric_value 89.32
_ma_qa_metric_global.model_id     1
_ma_qa_metric_global.ordinal_id   1
#
_ma_software_group.group_id    1
_ma_software_group.ordinal_id  1
_ma_software_group.software_id 1
#
loop_
_ma_target_entity.data_id
_ma_target_entity.entity_id
_ma_target_entity.origin
1 1 . 
1 2 . 
1 3 . 
1 4 . 
#
loop_
_ma_target_entity_instance.asym_id
_ma_target_entity_instance.details
_ma_target_entity_instance.entity_id
A . 1 
B . 2 
C . 3 
D . 4 
#
loop_
_pdbx_branch_scheme.asym_id
_pdbx_branch_scheme.auth_asym_id
_pdbx_branch_scheme.auth_seq_num
_pdbx_branch_scheme.entity_id
_pdbx_branch_scheme.hetero
_pdbx_branch_scheme.mon_id
_pdbx_branch_scheme.num
_pdbx_branch_scheme.pdb_asym_id
_pdbx_branch_scheme.pdb_ins_code
_pdbx_branch_scheme.pdb_seq_num
C C 1 3 n NAG 1 C . 1 
C C 2 3 n NAG 2 C . 2 
C C 3 3 n MAN 3 C . 3 
C C 4 3 n MAN 4 C . 4 
C C 5 3 n MAN 5 C . 5 
C C 6 3 n MAN 6 C . 6 
C C 7 3 n MAN 7 C . 7 
C C 8 3 n MAN 8 C . 8 
D D 1 4 n NAG 1 D . 1 
D D 2 4 n NAG 2 D . 2 
D D 3 4 n MAN 3 D . 3 
D D 4 4 n MAN 4 D . 4 
D D 5 4 n MAN 5 D . 5 
D D 6 4 n MAN 6 D . 6 
D D 7 4 n MAN 7 D . 7 
D D 8 4 n MAN 8 D . 8 
#
loop_
_pdbx_data_usage.details
_pdbx_data_usage.id
_pdbx_data_usage.type
_pdbx_data_usage.url
;NON-COMMERCIAL USE ONLY, BY USING THIS FILE YOU AGREE TO THE TERMS OF USE FOUND
AT alphafoldserver.com/output-terms.
;
1 license    ? 
;THE INFORMATION IS NOT INTENDED FOR, HAS NOT BEEN VALIDATED FOR, AND IS NOT
APPROVED FOR CLINICAL USE. IT SHOULD NOT BE USED FOR CLINICAL PURPOSE OR RELIED
ON FOR MEDICAL OR OTHER PROFESSIONAL ADVICE. IT IS THEORETICAL MODELLING ONLY
AND CAUTION SHOULD BE EXERCISED IN ITS USE. IT IS PROVIDED "AS-IS" WITHOUT ANY
WARRANTY OF ANY KIND, WHETHER EXPRESSED OR IMPLIED. NO WARRANTY IS GIVEN THAT
USE OF THE INFORMATION SHALL NOT INFRINGE THE RIGHTS OF ANY THIRD PARTY.
;
2 disclaimer ? 
#
_pdbx_nonpoly_scheme.asym_id       B
_pdbx_nonpoly_scheme.auth_seq_num  1
_pdbx_nonpoly_scheme.entity_id     2
_pdbx_nonpoly_scheme.mon_id        CO
_pdbx_nonpoly_scheme.pdb_ins_code  .
_pdbx_nonpoly_scheme.pdb_seq_num   1
_pdbx_nonpoly_scheme.pdb_strand_id B
#
loop_
_pdbx_poly_seq_scheme.asym_id
_pdbx_poly_seq_scheme.auth_seq_num
_pdbx_poly_seq_scheme.entity_id
_pdbx_poly_seq_scheme.hetero
_pdbx_poly_seq_scheme.mon_id
_pdbx_poly_seq_scheme.pdb_ins_code
_pdbx_poly_seq_scheme.pdb_seq_num
_pdbx_poly_seq_scheme.pdb_strand_id
_pdbx_poly_seq_scheme.seq_id
A 1   1 n PHE . 1   A 1   
A 2   1 n GLU . 2   A 2   
A 3   1 n MET . 3   A 3   
A 4   1 n TRP . 4   A 4   
A 5   1 n GLN . 5   A 5   
A 6   1 n LEU . 6   A 6   
A 7   1 n THR . 7   A 7   
A 8   1 n ASP . 8   A 8   
A 9   1 n ILE . 9   A 9   
A 10  1 n HIS . 10  A 10  
A 11  1 n LEU . 11  A 11  
A 12  1 n ASP . 12  A 12  
A 13  1 n PRO . 13  A 13  
A 14  1 n MET . 14  A 14  
A 15  1 n TYR . 15  A 15  
A 16  1 n THR . 16  A 16  
A 17  1 n VAL . 17  A 17  
A 18  1 n GLY . 18  A 18  
A 19  1 n SER . 19  A 19  
A 20  1 n ASP . 20  A 20  
A 21  1 n PRO . 21  A 21  
A 22  1 n LEU . 22  A 22  
A 23  1 n LYS . 23  A 23  
A 24  1 n LEU . 24  A 24  
A 25  1 n CYS . 25  A 25  
A 26  1 n ARG . 26  A 26  
A 27  1 n GLU . 27  A 27  
A 28  1 n GLY . 28  A 28  
A 29  1 n LYS . 29  A 29  
A 30  1 n GLY . 30  A 30  
A 31  1 n ASN . 31  A 31  
A 32  1 n ALA . 32  A 32  
A 33  1 n GLY . 33  A 33  
A 34  1 n LYS . 34  A 34  
A 35  1 n TYR . 35  A 35  
A 36  1 n GLY . 36  A 36  
A 37  1 n ASP . 37  A 37  
A 38  1 n TYR . 38  A 38  
A 39  1 n SER . 39  A 39  
A 40  1 n CYS . 40  A 40  
A 41  1 n ASP . 41  A 41  
A 42  1 n ALA . 42  A 42  
A 43  1 n ASN . 43  A 43  
A 44  1 n MET . 44  A 44  
A 45  1 n ALA . 45  A 45  
A 46  1 n LEU . 46  A 46  
A 47  1 n LEU . 47  A 47  
A 48  1 n ASP . 48  A 48  
A 49  1 n SER . 49  A 49  
A 50  1 n LEU . 50  A 50  
A 51  1 n VAL . 51  A 51  
A 52  1 n LYS . 52  A 52  
A 53  1 n PHE . 53  A 53  
A 54  1 n ILE . 54  A 54  
A 55  1 n LYS . 55  A 55  
A 56  1 n ARG . 56  A 56  
A 57  1 n ASN . 57  A 57  
A 58  1 n THR . 58  A 58  
A 59  1 n ASP . 59  A 59  
A 60  1 n VAL . 60  A 60  
A 61  1 n ASN . 61  A 61  
A 62  1 n GLY . 62  A 62  
A 63  1 n LYS . 63  A 63  
A 64  1 n VAL . 64  A 64  
A 65  1 n MET . 65  A 65  
A 66  1 n VAL . 66  A 66  
A 67  1 n TYR . 67  A 67  
A 68  1 n ASN . 68  A 68  
A 69  1 n GLY . 69  A 69  
A 70  1 n ASP . 70  A 70  
A 71  1 n ILE . 71  A 71  
A 72  1 n VAL . 72  A 72  
A 73  1 n SER . 73  A 73  
A 74  1 n ARG . 74  A 74  
A 75  1 n ALA . 75  A 75  
A 76  1 n ILE . 76  A 76  
A 77  1 n PRO . 77  A 77  
A 78  1 n LYS . 78  A 78  
A 79  1 n TYR . 79  A 79  
A 80  1 n ASN . 80  A 80  
A 81  1 n LEU . 81  A 81  
A 82  1 n ASP . 82  A 82  
A 83  1 n TYR . 83  A 83  
A 84  1 n VAL . 84  A 84  
A 85  1 n LYS . 85  A 85  
A 86  1 n GLN . 86  A 86  
A 87  1 n SER . 87  A 87  
A 88  1 n ILE . 88  A 88  
A 89  1 n VAL . 89  A 89  
A 90  1 n ASN . 90  A 90  
A 91  1 n ALA . 91  A 91  
A 92  1 n THR . 92  A 92  
A 93  1 n ALA . 93  A 93  
A 94  1 n LEU . 94  A 94  
A 95  1 n LEU . 95  A 95  
A 96  1 n LYS . 96  A 96  
A 97  1 n LYS . 97  A 97  
A 98  1 n PHE . 98  A 98  
A 99  1 n GLU . 99  A 99  
A 100 1 n ASP . 100 A 100 
A 101 1 n PHE . 101 A 101 
A 102 1 n PHE . 102 A 102 
A 103 1 n ILE . 103 A 103 
A 104 1 n ILE . 104 A 104 
A 105 1 n PRO . 105 A 105 
A 106 1 n MET . 106 A 106 
A 107 1 n LEU . 107 A 107 
A 108 1 n GLY . 108 A 108 
A 109 1 n ASN . 109 A 109 
A 110 1 n HIS . 110 A 110 
A 111 1 n ASP . 111 A 111 
A 112 1 n VAL . 112 A 112 
A 113 1 n TYR . 113 A 113 
A 114 1 n PRO . 114 A 114 
A 115 1 n ALA . 115 A 115 
A 116 1 n ASN . 116 A 116 
A 117 1 n GLN . 117 A 117 
A 118 1 n MET . 118 A 118 
A 119 1 n ALA . 119 A 119 
A 120 1 n ILE . 120 A 120 
A 121 1 n ASN . 121 A 121 
A 122 1 n SER . 122 A 122 
A 123 1 n GLN . 123 A 123 
A 124 1 n TRP . 124 A 124 
A 125 1 n ILE . 125 A 125 
A 126 1 n PHE . 126 A 126 
A 127 1 n GLN . 127 A 127 
A 128 1 n PHE . 128 A 128 
A 129 1 n ALA . 129 A 129 
A 130 1 n ALA . 130 A 130 
A 131 1 n GLU . 131 A 131 
A 132 1 n GLN . 132 A 132 
A 133 1 n PHE . 133 A 133 
A 134 1 n ALA . 134 A 134 
A 135 1 n PRO . 135 A 135 
A 136 1 n PHE . 136 A 136 
A 137 1 n LEU . 137 A 137 
A 138 1 n SER . 138 A 138 
A 139 1 n GLN . 139 A 139 
A 140 1 n ASN . 140 A 140 
A 141 1 n ALA . 141 A 141 
A 142 1 n ILE . 142 A 142 
A 143 1 n GLU . 143 A 143 
A 144 1 n SER . 144 A 144 
A 145 1 n PHE . 145 A 145 
A 146 1 n LYS . 146 A 146 
A 147 1 n HIS . 147 A 147 
A 148 1 n GLY . 148 A 148 
A 149 1 n GLY . 149 A 149 
A 150 1 n TYR . 150 A 150 
A 151 1 n TYR . 151 A 151 
A 152 1 n THR . 152 A 152 
A 153 1 n MET . 153 A 153 
A 154 1 n PRO . 154 A 154 
A 155 1 n PHE . 155 A 155 
A 156 1 n PRO . 156 A 156 
A 157 1 n ALA . 157 A 157 
A 158 1 n HIS . 158 A 158 
A 159 1 n LEU . 159 A 159 
A 160 1 n GLY . 160 A 160 
A 161 1 n ILE . 161 A 161 
A 162 1 n LYS . 162 A 162 
A 163 1 n VAL . 163 A 163 
A 164 1 n PRO . 164 A 164 
A 165 1 n LEU . 165 A 165 
A 166 1 n ASN . 166 A 166 
A 167 1 n ALA . 167 A 167 
A 168 1 n VAL . 168 A 168 
A 169 1 n VAL . 169 A 169 
A 170 1 n LEU . 170 A 170 
A 171 1 n ASN . 171 A 171 
A 172 1 n THR . 172 A 172 
A 173 1 n VAL . 173 A 173 
A 174 1 n LEU . 174 A 174 
A 175 1 n TYR . 175 A 175 
A 176 1 n TYR . 176 A 176 
A 177 1 n ASN . 177 A 177 
A 178 1 n TYR . 178 A 178 
A 179 1 n ASN . 179 A 179 
A 180 1 n LYS . 180 A 180 
A 181 1 n GLN . 181 A 181 
A 182 1 n THR . 182 A 182 
A 183 1 n MET . 183 A 183 
A 184 1 n ASP . 184 A 184 
A 185 1 n SER . 185 A 185 
A 186 1 n THR . 186 A 186 
A 187 1 n ASP . 187 A 187 
A 188 1 n PRO . 188 A 188 
A 189 1 n LEU . 189 A 189 
A 190 1 n GLY . 190 A 190 
A 191 1 n GLN . 191 A 191 
A 192 1 n PHE . 192 A 192 
A 193 1 n GLU . 193 A 193 
A 194 1 n TRP . 194 A 194 
A 195 1 n PHE . 195 A 195 
A 196 1 n LYS . 196 A 196 
A 197 1 n THR . 197 A 197 
A 198 1 n VAL . 198 A 198 
A 199 1 n MET . 199 A 199 
A 200 1 n ASP . 200 A 200 
A 201 1 n GLY . 201 A 201 
A 202 1 n TYR . 202 A 202 
A 203 1 n ARG . 203 A 203 
A 204 1 n LYS . 204 A 204 
A 205 1 n THR . 205 A 205 
A 206 1 n GLY . 206 A 206 
A 207 1 n GLN . 207 A 207 
A 208 1 n ARG . 208 A 208 
A 209 1 n ALA . 209 A 209 
A 210 1 n ILE . 210 A 210 
A 211 1 n VAL . 211 A 211 
A 212 1 n SER . 212 A 212 
A 213 1 n MET . 213 A 213 
A 214 1 n HIS . 214 A 214 
A 215 1 n ILE . 215 A 215 
A 216 1 n CYS . 216 A 216 
A 217 1 n PRO . 217 A 217 
A 218 1 n GLY . 218 A 218 
A 219 1 n VAL . 219 A 219 
A 220 1 n ALA . 220 A 220 
A 221 1 n GLU . 221 A 221 
A 222 1 n ARG . 222 A 222 
A 223 1 n PHE . 223 A 223 
A 224 1 n ASN . 224 A 224 
A 225 1 n TYR . 225 A 225 
A 226 1 n SER . 226 A 226 
A 227 1 n ASP . 227 A 227 
A 228 1 n GLN . 228 A 228 
A 229 1 n LEU . 229 A 229 
A 230 1 n TYR . 230 A 230 
A 231 1 n PRO . 231 A 231 
A 232 1 n GLN . 232 A 232 
A 233 1 n TYR . 233 A 233 
A 234 1 n ASN . 234 A 234 
A 235 1 n ASP . 235 A 235 
A 236 1 n ARG . 236 A 236 
A 237 1 n LEU . 237 A 237 
A 238 1 n VAL . 238 A 238 
A 239 1 n ASP . 239 A 239 
A 240 1 n SER . 240 A 240 
A 241 1 n LEU . 241 A 241 
A 242 1 n ALA . 242 A 242 
A 243 1 n GLU . 243 A 243 
A 244 1 n TYR . 244 A 244 
A 245 1 n ASN . 245 A 245 
A 246 1 n ASP . 246 A 246 
A 247 1 n VAL . 247 A 247 
A 248 1 n ILE . 248 A 248 
A 249 1 n LEU . 249 A 249 
A 250 1 n GLY . 250 A 250 
A 251 1 n VAL . 251 A 251 
A 252 1 n LEU . 252 A 252 
A 253 1 n CYS . 253 A 253 
A 254 1 n GLY . 254 A 254 
A 255 1 n HIS . 255 A 255 
A 256 1 n LEU . 256 A 256 
A 257 1 n HIS . 257 A 257 
A 258 1 n THR . 258 A 258 
A 259 1 n ASP . 259 A 259 
A 260 1 n THR . 260 A 260 
A 261 1 n PHE . 261 A 261 
A 262 1 n ARG . 262 A 262 
A 263 1 n ILE . 263 A 263 
A 264 1 n LEU . 264 A 264 
A 265 1 n SER . 265 A 265 
A 266 1 n LYS . 266 A 266 
A 267 1 n GLY . 267 A 267 
A 268 1 n ASN . 268 A 268 
A 269 1 n LYS . 269 A 269 
A 270 1 n LYS . 270 A 270 
A 271 1 n VAL . 271 A 271 
A 272 1 n MET . 272 A 272 
A 273 1 n ALA . 273 A 273 
A 274 1 n PHE . 274 A 274 
A 275 1 n ILE . 275 A 275 
A 276 1 n GLY . 276 A 276 
A 277 1 n PRO . 277 A 277 
A 278 1 n SER . 278 A 278 
A 279 1 n VAL . 279 A 279 
A 280 1 n ASP . 280 A 280 
A 281 1 n THR . 281 A 281 
A 282 1 n TRP . 282 A 282 
A 283 1 n LEU . 283 A 283 
A 284 1 n GLY . 284 A 284 
A 285 1 n THR . 285 A 285 
A 286 1 n SER . 286 A 286 
A 287 1 n PRO . 287 A 287 
A 288 1 n SER . 288 A 288 
A 289 1 n ILE . 289 A 289 
A 290 1 n ARG . 290 A 290 
A 291 1 n LYS . 291 A 291 
A 292 1 n TYR . 292 A 292 
A 293 1 n ASP . 293 A 293 
A 294 1 n VAL . 294 A 294 
A 295 1 n GLY . 295 A 295 
A 296 1 n ASN . 296 A 296 
A 297 1 n GLY . 297 A 297 
A 298 1 n GLN . 298 A 298 
A 299 1 n GLY . 299 A 299 
A 300 1 n TYR . 300 A 300 
A 301 1 n MET . 301 A 301 
A 302 1 n LYS . 302 A 302 
A 303 1 n GLU . 303 A 303 
A 304 1 n PHE . 304 A 304 
A 305 1 n LYS . 305 A 305 
A 306 1 n ASN . 306 A 306 
A 307 1 n TYR . 307 A 307 
A 308 1 n HIS . 308 A 308 
A 309 1 n PHE . 309 A 309 
A 310 1 n GLN . 310 A 310 
A 311 1 n LEU . 311 A 311 
A 312 1 n ARG . 312 A 312 
A 313 1 n PRO . 313 A 313 
A 314 1 n LYS . 314 A 314 
A 315 1 n LYS . 315 A 315 
A 316 1 n ASP . 316 A 316 
A 317 1 n LYS . 317 A 317 
A 318 1 n LEU . 318 A 318 
A 319 1 n LYS . 319 A 319 
A 320 1 n PRO . 320 A 320 
A 321 1 n LYS . 321 A 321 
A 322 1 n THR . 322 A 322 
A 323 1 n THR . 323 A 323 
A 324 1 n ILE . 324 A 324 
A 325 1 n LYS . 325 A 325 
A 326 1 n GLN . 326 A 326 
A 327 1 n PRO . 327 A 327 
A 328 1 n SER . 328 A 328 
A 329 1 n ASP . 329 A 329 
A 330 1 n GLY . 330 A 330 
A 331 1 n PHE . 331 A 331 
A 332 1 n ASN . 332 A 332 
A 333 1 n LYS . 333 A 333 
A 334 1 n TRP . 334 A 334 
A 335 1 n LYS . 335 A 335 
A 336 1 n PHE . 336 A 336 
A 337 1 n ASN . 337 A 337 
A 338 1 n TYR . 338 A 338 
A 339 1 n GLY . 339 A 339 
A 340 1 n SER . 340 A 340 
A 341 1 n SER . 341 A 341 
A 342 1 n SER . 342 A 342 
A 343 1 n GLU . 343 A 343 
A 344 1 n TYR . 344 A 344 
A 345 1 n GLY . 345 A 345 
A 346 1 n LEU . 346 A 346 
A 347 1 n LYS . 347 A 347 
A 348 1 n GLU . 348 A 348 
A 349 1 n LEU . 349 A 349 
A 350 1 n SER . 350 A 350 
A 351 1 n PRO . 351 A 351 
A 352 1 n LYS . 352 A 352 
A 353 1 n GLU . 353 A 353 
A 354 1 n PHE . 354 A 354 
A 355 1 n GLU . 355 A 355 
A 356 1 n ILE . 356 A 356 
A 357 1 n LEU . 357 A 357 
A 358 1 n ALA . 358 A 358 
A 359 1 n ALA . 359 A 359 
A 360 1 n ARG . 360 A 360 
A 361 1 n MET . 361 A 361 
A 362 1 n ASP . 362 A 362 
A 363 1 n LYS . 363 A 363 
A 364 1 n ASP . 364 A 364 
A 365 1 n LEU . 365 A 365 
A 366 1 n GLN . 366 A 366 
A 367 1 n LEU . 367 A 367 
A 368 1 n PHE . 368 A 368 
A 369 1 n ASN . 369 A 369 
A 370 1 n LYS . 370 A 370 
A 371 1 n TYR . 371 A 371 
A 372 1 n HIS . 372 A 372 
A 373 1 n LEU . 373 A 373 
A 374 1 n HIS . 374 A 374 
A 375 1 n PHE . 375 A 375 
A 376 1 n ARG . 376 A 376 
A 377 1 n ALA . 377 A 377 
A 378 1 n ASP . 378 A 378 
A 379 1 n THR . 379 A 379 
A 380 1 n PRO . 380 A 380 
A 381 1 n GLY . 381 A 381 
A 382 1 n PHE . 382 A 382 
A 383 1 n THR . 383 A 383 
#
_software.classification other
_software.date           ?
_software.description    "Structure prediction"
_software.name           AlphaFold
_software.pdbx_ordinal   1
_software.type           package
_software.version        "AlphaFold-beta-20231127 (7a14c934-fe78-43c1-a552-7fb305b0ebd1 @ 2024-08-29 17:38:45)"
#
loop_
_struct_asym.entity_id
_struct_asym.id
1 A 
2 B 
3 C 
4 D 
#
loop_
_struct_conn.conn_type_id
_struct_conn.id
_struct_conn.pdbx_ptnr1_PDB_ins_code
_struct_conn.pdbx_ptnr1_label_alt_id
_struct_conn.pdbx_ptnr2_PDB_ins_code
_struct_conn.pdbx_ptnr2_label_alt_id
_struct_conn.pdbx_role
_struct_conn.pdbx_value_order
_struct_conn.ptnr1_auth_asym_id
_struct_conn.ptnr1_auth_seq_id
_struct_conn.ptnr1_label_asym_id
_struct_conn.ptnr1_label_atom_id
_struct_conn.ptnr1_label_comp_id
_struct_conn.ptnr1_label_seq_id
_struct_conn.ptnr1_symmetry
_struct_conn.ptnr2_auth_asym_id
_struct_conn.ptnr2_auth_seq_id
_struct_conn.ptnr2_label_asym_id
_struct_conn.ptnr2_label_atom_id
_struct_conn.ptnr2_label_comp_id
_struct_conn.ptnr2_label_seq_id
_struct_conn.ptnr2_symmetry
covale covale1  ? ? ? ? ? ? C 1 C C1 NAG . 1_555 A 90  A ND2 ASN 90  1_555 
covale covale2  ? ? ? ? ? ? D 1 D C1 NAG . 1_555 A 224 A ND2 ASN 224 1_555 
covale covale3  ? ? ? ? ? ? C 1 C O4 NAG . 1_555 C 2   C C1  NAG .   1_555 
covale covale4  ? ? ? ? ? ? C 2 C O4 NAG . 1_555 C 3   C C1  MAN .   1_555 
covale covale5  ? ? ? ? ? ? C 3 C O2 MAN . 1_555 C 4   C C1  MAN .   1_555 
covale covale6  ? ? ? ? ? ? C 4 C O2 MAN . 1_555 C 5   C C1  MAN .   1_555 
covale covale7  ? ? ? ? ? ? C 4 C O6 MAN . 1_555 C 6   C C1  MAN .   1_555 
covale covale8  ? ? ? ? ? ? C 6 C O2 MAN . 1_555 C 7   C C1  MAN .   1_555 
covale covale9  ? ? ? ? ? ? C 6 C O6 MAN . 1_555 C 8   C C1  MAN .   1_555 
covale covale10 ? ? ? ? ? ? D 1 D O4 NAG . 1_555 D 2   D C1  NAG .   1_555 
covale covale11 ? ? ? ? ? ? D 2 D O4 NAG . 1_555 D 3   D C1  MAN .   1_555 
covale covale12 ? ? ? ? ? ? D 3 D O2 MAN . 1_555 D 4   D C1  MAN .   1_555 
covale covale13 ? ? ? ? ? ? D 4 D O2 MAN . 1_555 D 5   D C1  MAN .   1_555 
covale covale14 ? ? ? ? ? ? D 4 D O6 MAN . 1_555 D 6   D C1  MAN .   1_555 
covale covale15 ? ? ? ? ? ? D 6 D O2 MAN . 1_555 D 7   D C1  MAN .   1_555 
covale covale16 ? ? ? ? ? ? D 6 D O6 MAN . 1_555 D 8   D C1  MAN .   1_555 
#
_struct_conn_type.criteria  ?
_struct_conn_type.id        covale
_struct_conn_type.reference ?
#
loop_
_atom_site.group_PDB
_atom_site.id
_atom_site.type_symbol
_atom_site.label_atom_id
_atom_site.label_alt_id
_atom_site.label_comp_id
_atom_site.label_asym_id
_atom_site.label_entity_id
_atom_site.label_seq_id
_atom_site.pdbx_PDB_ins_code
_atom_site.Cartn_x
_atom_site.Cartn_y
_atom_site.Cartn_z
_atom_site.occupancy
_atom_site.B_iso_or_equiv
_atom_site.auth_seq_id
_atom_site.auth_asym_id
_atom_site.pdbx_PDB_model_num
ATOM   1    N  N   . PHE A 1 1   ? -10.543 -18.148 -4.448  1.00 96.52 1   A 1 
ATOM   2    C  CA  . PHE A 1 1   ? -11.290 -16.896 -4.332  1.00 97.68 1   A 1 
ATOM   3    C  C   . PHE A 1 1   ? -10.406 -15.719 -4.726  1.00 98.09 1   A 1 
ATOM   4    O  O   . PHE A 1 1   ? -9.193  -15.875 -4.884  1.00 97.59 1   A 1 
ATOM   5    C  CB  . PHE A 1 1   ? -11.848 -16.712 -2.919  1.00 96.97 1   A 1 
ATOM   6    C  CG  . PHE A 1 1   ? -10.792 -16.488 -1.864  1.00 97.58 1   A 1 
ATOM   7    C  CD1 . PHE A 1 1   ? -10.465 -15.198 -1.459  1.00 97.17 1   A 1 
ATOM   8    C  CD2 . PHE A 1 1   ? -10.155 -17.554 -1.251  1.00 97.01 1   A 1 
ATOM   9    C  CE1 . PHE A 1 1   ? -9.512  -14.980 -0.473  1.00 96.28 1   A 1 
ATOM   10   C  CE2 . PHE A 1 1   ? -9.198  -17.340 -0.263  1.00 96.36 1   A 1 
ATOM   11   C  CZ  . PHE A 1 1   ? -8.876  -16.058 0.127   1.00 96.87 1   A 1 
ATOM   12   N  N   . GLU A 1 2   ? -11.017 -14.557 -4.920  1.00 98.25 2   A 1 
ATOM   13   C  CA  . GLU A 1 2   ? -10.290 -13.346 -5.265  1.00 98.36 2   A 1 
ATOM   14   C  C   . GLU A 1 2   ? -10.294 -12.368 -4.099  1.00 98.57 2   A 1 
ATOM   15   O  O   . GLU A 1 2   ? -11.197 -12.374 -3.261  1.00 98.20 2   A 1 
ATOM   16   C  CB  . GLU A 1 2   ? -10.881 -12.699 -6.519  1.00 98.00 2   A 1 
ATOM   17   C  CG  . GLU A 1 2   ? -10.693 -13.525 -7.776  1.00 94.99 2   A 1 
ATOM   18   C  CD  . GLU A 1 2   ? -11.235 -12.838 -9.017  1.00 93.04 2   A 1 
ATOM   19   O  OE1 . GLU A 1 2   ? -12.354 -12.291 -8.956  1.00 86.64 2   A 1 
ATOM   20   O  OE2 . GLU A 1 2   ? -10.539 -12.850 -10.049 1.00 86.12 2   A 1 
ATOM   21   N  N   . MET A 1 3   ? -9.267  -11.499 -4.067  1.00 98.73 3   A 1 
ATOM   22   C  CA  . MET A 1 3   ? -9.074  -10.602 -2.939  1.00 98.78 3   A 1 
ATOM   23   C  C   . MET A 1 3   ? -8.450  -9.292  -3.396  1.00 98.87 3   A 1 
ATOM   24   O  O   . MET A 1 3   ? -7.404  -9.287  -4.044  1.00 98.75 3   A 1 
ATOM   25   C  CB  . MET A 1 3   ? -8.182  -11.273 -1.889  1.00 98.58 3   A 1 
ATOM   26   C  CG  . MET A 1 3   ? -7.829  -10.402 -0.692  1.00 97.97 3   A 1 
ATOM   27   S  SD  . MET A 1 3   ? -6.847  -11.306 0.530   1.00 97.19 3   A 1 
ATOM   28   C  CE  . MET A 1 3   ? -5.327  -11.555 -0.381  1.00 92.04 3   A 1 
ATOM   29   N  N   . TRP A 1 4   ? -9.089  -8.174  -3.051  1.00 98.82 4   A 1 
ATOM   30   C  CA  . TRP A 1 4   ? -8.564  -6.852  -3.373  1.00 98.86 4   A 1 
ATOM   31   C  C   . TRP A 1 4   ? -7.538  -6.401  -2.332  1.00 98.82 4   A 1 
ATOM   32   O  O   . TRP A 1 4   ? -7.635  -6.753  -1.156  1.00 98.77 4   A 1 
ATOM   33   C  CB  . TRP A 1 4   ? -9.698  -5.827  -3.429  1.00 98.86 4   A 1 
ATOM   34   C  CG  . TRP A 1 4   ? -10.710 -6.083  -4.505  1.00 98.85 4   A 1 
ATOM   35   C  CD1 . TRP A 1 4   ? -11.871 -6.790  -4.390  1.00 98.59 4   A 1 
ATOM   36   C  CD2 . TRP A 1 4   ? -10.661 -5.615  -5.857  1.00 98.79 4   A 1 
ATOM   37   N  NE1 . TRP A 1 4   ? -12.541 -6.792  -5.586  1.00 98.49 4   A 1 
ATOM   38   C  CE2 . TRP A 1 4   ? -11.818 -6.074  -6.507  1.00 98.66 4   A 1 
ATOM   39   C  CE3 . TRP A 1 4   ? -9.743  -4.844  -6.585  1.00 98.63 4   A 1 
ATOM   40   C  CZ2 . TRP A 1 4   ? -12.093 -5.796  -7.843  1.00 98.40 4   A 1 
ATOM   41   C  CZ3 . TRP A 1 4   ? -10.019 -4.564  -7.925  1.00 98.28 4   A 1 
ATOM   42   C  CH2 . TRP A 1 4   ? -11.178 -5.044  -8.527  1.00 98.19 4   A 1 
ATOM   43   N  N   . GLN A 1 5   ? -6.559  -5.595  -2.779  1.00 98.81 5   A 1 
ATOM   44   C  CA  . GLN A 1 5   ? -5.619  -4.937  -1.877  1.00 98.80 5   A 1 
ATOM   45   C  C   . GLN A 1 5   ? -5.733  -3.435  -2.059  1.00 98.88 5   A 1 
ATOM   46   O  O   . GLN A 1 5   ? -5.371  -2.901  -3.110  1.00 98.56 5   A 1 
ATOM   47   C  CB  . GLN A 1 5   ? -4.187  -5.401  -2.143  1.00 98.71 5   A 1 
ATOM   48   C  CG  . GLN A 1 5   ? -3.171  -4.760  -1.199  1.00 98.39 5   A 1 
ATOM   49   C  CD  . GLN A 1 5   ? -1.743  -5.138  -1.524  1.00 98.36 5   A 1 
ATOM   50   O  OE1 . GLN A 1 5   ? -1.440  -5.660  -2.597  1.00 93.97 5   A 1 
ATOM   51   N  NE2 . GLN A 1 5   ? -0.833  -4.852  -0.588  1.00 93.22 5   A 1 
ATOM   52   N  N   . LEU A 1 6   ? -6.232  -2.759  -1.037  1.00 98.86 6   A 1 
ATOM   53   C  CA  . LEU A 1 6   ? -6.465  -1.318  -1.057  1.00 98.73 6   A 1 
ATOM   54   C  C   . LEU A 1 6   ? -5.485  -0.666  -0.089  1.00 98.75 6   A 1 
ATOM   55   O  O   . LEU A 1 6   ? -5.512  -0.950  1.107   1.00 98.27 6   A 1 
ATOM   56   C  CB  . LEU A 1 6   ? -7.910  -1.029  -0.635  1.00 98.58 6   A 1 
ATOM   57   C  CG  . LEU A 1 6   ? -8.333  0.430   -0.474  1.00 98.13 6   A 1 
ATOM   58   C  CD1 . LEU A 1 6   ? -8.226  1.179   -1.787  1.00 97.52 6   A 1 
ATOM   59   C  CD2 . LEU A 1 6   ? -9.753  0.502   0.075   1.00 97.30 6   A 1 
ATOM   60   N  N   . THR A 1 7   ? -4.616  0.213   -0.604  1.00 98.61 7   A 1 
ATOM   61   C  CA  . THR A 1 7   ? -3.568  0.747   0.256   1.00 98.54 7   A 1 
ATOM   62   C  C   . THR A 1 7   ? -3.212  2.195   -0.071  1.00 98.52 7   A 1 
ATOM   63   O  O   . THR A 1 7   ? -3.333  2.638   -1.208  1.00 97.95 7   A 1 
ATOM   64   C  CB  . THR A 1 7   ? -2.298  -0.131  0.198   1.00 98.06 7   A 1 
ATOM   65   O  OG1 . THR A 1 7   ? -1.374  0.285   1.205   1.00 95.41 7   A 1 
ATOM   66   C  CG2 . THR A 1 7   ? -1.637  -0.062  -1.176  1.00 95.98 7   A 1 
ATOM   67   N  N   . ASP A 1 8   ? -2.790  2.926   0.974   1.00 98.49 8   A 1 
ATOM   68   C  CA  . ASP A 1 8   ? -2.228  4.262   0.853   1.00 98.49 8   A 1 
ATOM   69   C  C   . ASP A 1 8   ? -3.125  5.217   0.079   1.00 98.47 8   A 1 
ATOM   70   O  O   . ASP A 1 8   ? -2.756  5.749   -0.971  1.00 97.56 8   A 1 
ATOM   71   C  CB  . ASP A 1 8   ? -0.825  4.186   0.256   1.00 98.22 8   A 1 
ATOM   72   C  CG  . ASP A 1 8   ? 0.141   3.466   1.174   1.00 97.93 8   A 1 
ATOM   73   O  OD1 . ASP A 1 8   ? 0.698   4.124   2.083   1.00 95.84 8   A 1 
ATOM   74   O  OD2 . ASP A 1 8   ? 0.322   2.242   1.008   1.00 96.16 8   A 1 
ATOM   75   N  N   . ILE A 1 9   ? -4.308  5.439   0.625   1.00 98.23 9   A 1 
ATOM   76   C  CA  . ILE A 1 9   ? -5.266  6.349   0.012   1.00 98.18 9   A 1 
ATOM   77   C  C   . ILE A 1 9   ? -4.852  7.802   0.227   1.00 97.71 9   A 1 
ATOM   78   O  O   . ILE A 1 9   ? -4.890  8.607   -0.703  1.00 96.72 9   A 1 
ATOM   79   C  CB  . ILE A 1 9   ? -6.680  6.107   0.574   1.00 97.99 9   A 1 
ATOM   80   C  CG1 . ILE A 1 9   ? -7.141  4.669   0.271   1.00 96.47 9   A 1 
ATOM   81   C  CG2 . ILE A 1 9   ? -7.666  7.119   -0.005  1.00 96.17 9   A 1 
ATOM   82   C  CD1 . ILE A 1 9   ? -8.432  4.284   0.962   1.00 95.10 9   A 1 
ATOM   83   N  N   . HIS A 1 10  ? -4.459  8.143   1.452   1.00 97.54 10  A 1 
ATOM   84   C  CA  . HIS A 1 10  ? -4.088  9.509   1.825   1.00 97.20 10  A 1 
ATOM   85   C  C   . HIS A 1 10  ? -5.130  10.519  1.327   1.00 97.13 10  A 1 
ATOM   86   O  O   . HIS A 1 10  ? -4.820  11.448  0.583   1.00 95.65 10  A 1 
ATOM   87   C  CB  . HIS A 1 10  ? -2.702  9.865   1.303   1.00 96.88 10  A 1 
ATOM   88   C  CG  . HIS A 1 10  ? -1.595  9.059   1.909   1.00 97.04 10  A 1 
ATOM   89   N  ND1 . HIS A 1 10  ? -1.087  9.304   3.168   1.00 95.49 10  A 1 
ATOM   90   C  CD2 . HIS A 1 10  ? -0.882  8.022   1.418   1.00 95.91 10  A 1 
ATOM   91   C  CE1 . HIS A 1 10  ? -0.115  8.452   3.426   1.00 95.63 10  A 1 
ATOM   92   N  NE2 . HIS A 1 10  ? 0.030   7.655   2.379   1.00 95.89 10  A 1 
ATOM   93   N  N   . LEU A 1 11  ? -6.363  10.314  1.749   1.00 97.09 11  A 1 
ATOM   94   C  CA  . LEU A 1 11  ? -7.483  11.106  1.263   1.00 96.80 11  A 1 
ATOM   95   C  C   . LEU A 1 11  ? -7.429  12.543  1.783   1.00 96.69 11  A 1 
ATOM   96   O  O   . LEU A 1 11  ? -7.361  12.775  2.989   1.00 95.67 11  A 1 
ATOM   97   C  CB  . LEU A 1 11  ? -8.803  10.461  1.685   1.00 96.24 11  A 1 
ATOM   98   C  CG  . LEU A 1 11  ? -10.081 11.197  1.274   1.00 94.68 11  A 1 
ATOM   99   C  CD1 . LEU A 1 11  ? -10.203 11.265  -0.233  1.00 92.29 11  A 1 
ATOM   100  C  CD2 . LEU A 1 11  ? -11.290 10.508  1.890   1.00 91.56 11  A 1 
ATOM   101  N  N   . ASP A 1 12  ? -7.472  13.505  0.866   1.00 96.40 12  A 1 
ATOM   102  C  CA  . ASP A 1 12  ? -7.520  14.912  1.226   1.00 96.08 12  A 1 
ATOM   103  C  C   . ASP A 1 12  ? -8.945  15.431  1.034   1.00 96.00 12  A 1 
ATOM   104  O  O   . ASP A 1 12  ? -9.380  15.633  -0.100  1.00 95.50 12  A 1 
ATOM   105  C  CB  . ASP A 1 12  ? -6.548  15.729  0.376   1.00 95.35 12  A 1 
ATOM   106  C  CG  . ASP A 1 12  ? -6.518  17.201  0.776   1.00 94.58 12  A 1 
ATOM   107  O  OD1 . ASP A 1 12  ? -7.247  17.581  1.720   1.00 93.12 12  A 1 
ATOM   108  O  OD2 . ASP A 1 12  ? -5.760  17.964  0.151   1.00 92.29 12  A 1 
ATOM   109  N  N   . PRO A 1 13  ? -9.666  15.666  2.126   1.00 95.15 13  A 1 
ATOM   110  C  CA  . PRO A 1 13  ? -11.051 16.132  1.999   1.00 94.40 13  A 1 
ATOM   111  C  C   . PRO A 1 13  ? -11.159 17.563  1.500   1.00 94.42 13  A 1 
ATOM   112  O  O   . PRO A 1 13  ? -12.250 17.989  1.125   1.00 93.41 13  A 1 
ATOM   113  C  CB  . PRO A 1 13  ? -11.588 16.014  3.432   1.00 93.41 13  A 1 
ATOM   114  C  CG  . PRO A 1 13  ? -10.383 16.199  4.285   1.00 92.09 13  A 1 
ATOM   115  C  CD  . PRO A 1 13  ? -9.255  15.533  3.534   1.00 94.18 13  A 1 
ATOM   116  N  N   . MET A 1 14  ? -10.047 18.296  1.492   1.00 94.68 14  A 1 
ATOM   117  C  CA  . MET A 1 14  ? -10.072 19.697  1.094   1.00 94.34 14  A 1 
ATOM   118  C  C   . MET A 1 14  ? -9.625  19.921  -0.347  1.00 95.29 14  A 1 
ATOM   119  O  O   . MET A 1 14  ? -9.544  21.069  -0.794  1.00 94.73 14  A 1 
ATOM   120  C  CB  . MET A 1 14  ? -9.216  20.537  2.048   1.00 92.98 14  A 1 
ATOM   121  C  CG  . MET A 1 14  ? -9.787  20.600  3.458   1.00 89.37 14  A 1 
ATOM   122  S  SD  . MET A 1 14  ? -8.883  21.719  4.543   1.00 83.48 14  A 1 
ATOM   123  C  CE  . MET A 1 14  ? -7.385  20.787  4.803   1.00 73.52 14  A 1 
ATOM   124  N  N   . TYR A 1 15  ? -9.357  18.837  -1.084  1.00 95.38 15  A 1 
ATOM   125  C  CA  . TYR A 1 15  ? -8.978  18.960  -2.491  1.00 95.93 15  A 1 
ATOM   126  C  C   . TYR A 1 15  ? -10.038 19.756  -3.250  1.00 95.95 15  A 1 
ATOM   127  O  O   . TYR A 1 15  ? -11.234 19.475  -3.135  1.00 95.11 15  A 1 
ATOM   128  C  CB  . TYR A 1 15  ? -8.808  17.584  -3.121  1.00 96.20 15  A 1 
ATOM   129  C  CG  . TYR A 1 15  ? -8.294  17.634  -4.546  1.00 96.76 15  A 1 
ATOM   130  C  CD1 . TYR A 1 15  ? -6.963  17.354  -4.836  1.00 96.47 15  A 1 
ATOM   131  C  CD2 . TYR A 1 15  ? -9.143  17.954  -5.602  1.00 96.45 15  A 1 
ATOM   132  C  CE1 . TYR A 1 15  ? -6.487  17.401  -6.134  1.00 96.23 15  A 1 
ATOM   133  C  CE2 . TYR A 1 15  ? -8.670  18.006  -6.908  1.00 96.28 15  A 1 
ATOM   134  C  CZ  . TYR A 1 15  ? -7.345  17.733  -7.165  1.00 96.65 15  A 1 
ATOM   135  O  OH  . TYR A 1 15  ? -6.871  17.787  -8.455  1.00 96.26 15  A 1 
ATOM   136  N  N   . THR A 1 16  ? -9.593  20.735  -4.027  1.00 96.41 16  A 1 
ATOM   137  C  CA  . THR A 1 16  ? -10.501 21.615  -4.753  1.00 96.69 16  A 1 
ATOM   138  C  C   . THR A 1 16  ? -10.134 21.646  -6.230  1.00 97.03 16  A 1 
ATOM   139  O  O   . THR A 1 16  ? -9.010  21.994  -6.589  1.00 96.50 16  A 1 
ATOM   140  C  CB  . THR A 1 16  ? -10.462 23.043  -4.180  1.00 96.08 16  A 1 
ATOM   141  O  OG1 . THR A 1 16  ? -10.814 23.014  -2.797  1.00 92.39 16  A 1 
ATOM   142  C  CG2 . THR A 1 16  ? -11.421 23.953  -4.927  1.00 92.27 16  A 1 
ATOM   143  N  N   . VAL A 1 17  ? -11.077 21.283  -7.084  1.00 96.81 17  A 1 
ATOM   144  C  CA  . VAL A 1 17  ? -10.862 21.322  -8.521  1.00 96.85 17  A 1 
ATOM   145  C  C   . VAL A 1 17  ? -10.596 22.755  -8.968  1.00 96.99 17  A 1 
ATOM   146  O  O   . VAL A 1 17  ? -11.275 23.687  -8.535  1.00 95.69 17  A 1 
ATOM   147  C  CB  . VAL A 1 17  ? -12.084 20.753  -9.274  1.00 96.26 17  A 1 
ATOM   148  C  CG1 . VAL A 1 17  ? -11.871 20.831  -10.785 1.00 94.04 17  A 1 
ATOM   149  C  CG2 . VAL A 1 17  ? -12.342 19.313  -8.851  1.00 94.45 17  A 1 
ATOM   150  N  N   . GLY A 1 18  ? -9.598  22.927  -9.829  1.00 96.48 18  A 1 
ATOM   151  C  CA  . GLY A 1 18  ? -9.257  24.247  -10.335 1.00 96.42 18  A 1 
ATOM   152  C  C   . GLY A 1 18  ? -8.358  25.048  -9.420  1.00 96.94 18  A 1 
ATOM   153  O  O   . GLY A 1 18  ? -8.085  26.221  -9.691  1.00 95.53 18  A 1 
ATOM   154  N  N   . SER A 1 19  ? -7.896  24.440  -8.334  1.00 96.76 19  A 1 
ATOM   155  C  CA  . SER A 1 19  ? -6.983  25.099  -7.409  1.00 96.58 19  A 1 
ATOM   156  C  C   . SER A 1 19  ? -5.543  24.977  -7.899  1.00 96.36 19  A 1 
ATOM   157  O  O   . SER A 1 19  ? -5.268  24.384  -8.952  1.00 95.73 19  A 1 
ATOM   158  C  CB  . SER A 1 19  ? -7.120  24.505  -6.015  1.00 96.20 19  A 1 
ATOM   159  O  OG  . SER A 1 19  ? -6.773  23.133  -6.012  1.00 94.08 19  A 1 
ATOM   160  N  N   . ASP A 1 20  ? -4.611  25.546  -7.131  1.00 96.01 20  A 1 
ATOM   161  C  CA  . ASP A 1 20  ? -3.200  25.586  -7.480  1.00 95.90 20  A 1 
ATOM   162  C  C   . ASP A 1 20  ? -2.488  24.355  -6.917  1.00 95.45 20  A 1 
ATOM   163  O  O   . ASP A 1 20  ? -2.420  24.189  -5.700  1.00 94.71 20  A 1 
ATOM   164  C  CB  . ASP A 1 20  ? -2.576  26.867  -6.925  1.00 95.63 20  A 1 
ATOM   165  C  CG  . ASP A 1 20  ? -1.145  27.085  -7.381  1.00 95.13 20  A 1 
ATOM   166  O  OD1 . ASP A 1 20  ? -0.556  26.177  -8.004  1.00 93.33 20  A 1 
ATOM   167  O  OD2 . ASP A 1 20  ? -0.606  28.178  -7.110  1.00 93.12 20  A 1 
ATOM   168  N  N   . PRO A 1 21  ? -1.939  23.492  -7.780  1.00 95.22 21  A 1 
ATOM   169  C  CA  . PRO A 1 21  ? -1.208  22.315  -7.290  1.00 93.91 21  A 1 
ATOM   170  C  C   . PRO A 1 21  ? -0.025  22.669  -6.403  1.00 93.32 21  A 1 
ATOM   171  O  O   . PRO A 1 21  ? 0.362   21.872  -5.546  1.00 91.39 21  A 1 
ATOM   172  C  CB  . PRO A 1 21  ? -0.742  21.629  -8.574  1.00 92.83 21  A 1 
ATOM   173  C  CG  . PRO A 1 21  ? -1.751  22.040  -9.595  1.00 92.11 21  A 1 
ATOM   174  C  CD  . PRO A 1 21  ? -2.098  23.461  -9.245  1.00 94.36 21  A 1 
ATOM   175  N  N   . LEU A 1 22  ? 0.557   23.855  -6.585  1.00 94.18 22  A 1 
ATOM   176  C  CA  . LEU A 1 22  ? 1.657   24.302  -5.733  1.00 93.21 22  A 1 
ATOM   177  C  C   . LEU A 1 22  ? 1.174   24.695  -4.344  1.00 92.86 22  A 1 
ATOM   178  O  O   . LEU A 1 22  ? 1.983   24.886  -3.437  1.00 91.03 22  A 1 
ATOM   179  C  CB  . LEU A 1 22  ? 2.399   25.476  -6.384  1.00 92.83 22  A 1 
ATOM   180  C  CG  . LEU A 1 22  ? 3.105   25.168  -7.703  1.00 89.75 22  A 1 
ATOM   181  C  CD1 . LEU A 1 22  ? 3.752   26.429  -8.270  1.00 85.53 22  A 1 
ATOM   182  C  CD2 . LEU A 1 22  ? 4.144   24.076  -7.513  1.00 84.69 22  A 1 
ATOM   183  N  N   . LYS A 1 23  ? -0.140  24.804  -4.169  1.00 93.19 23  A 1 
ATOM   184  C  CA  . LYS A 1 23  ? -0.748  25.085  -2.877  1.00 93.11 23  A 1 
ATOM   185  C  C   . LYS A 1 23  ? -1.584  23.898  -2.410  1.00 93.11 23  A 1 
ATOM   186  O  O   . LYS A 1 23  ? -2.675  24.056  -1.864  1.00 91.84 23  A 1 
ATOM   187  C  CB  . LYS A 1 23  ? -1.584  26.368  -2.949  1.00 93.19 23  A 1 
ATOM   188  C  CG  . LYS A 1 23  ? -0.757  27.603  -3.270  1.00 92.33 23  A 1 
ATOM   189  C  CD  . LYS A 1 23  ? -1.591  28.870  -3.276  1.00 87.54 23  A 1 
ATOM   190  C  CE  . LYS A 1 23  ? -0.729  30.088  -3.543  1.00 82.51 23  A 1 
ATOM   191  N  NZ  . LYS A 1 23  ? -1.510  31.356  -3.539  1.00 73.26 23  A 1 
ATOM   192  N  N   . LEU A 1 24  ? -1.047  22.701  -2.648  1.00 93.33 24  A 1 
ATOM   193  C  CA  . LEU A 1 24  ? -1.617  21.439  -2.189  1.00 93.04 24  A 1 
ATOM   194  C  C   . LEU A 1 24  ? -2.990  21.130  -2.787  1.00 93.77 24  A 1 
ATOM   195  O  O   . LEU A 1 24  ? -3.730  20.318  -2.258  1.00 92.42 24  A 1 
ATOM   196  C  CB  . LEU A 1 24  ? -1.695  21.390  -0.660  1.00 91.33 24  A 1 
ATOM   197  C  CG  . LEU A 1 24  ? -0.383  21.662  0.082   1.00 88.73 24  A 1 
ATOM   198  C  CD1 . LEU A 1 24  ? -0.614  21.609  1.594   1.00 85.00 24  A 1 
ATOM   199  C  CD2 . LEU A 1 24  ? 0.689   20.666  -0.328  1.00 83.79 24  A 1 
ATOM   200  N  N   . CYS A 1 25  ? -3.322  21.772  -3.909  1.00 94.43 25  A 1 
ATOM   201  C  CA  . CYS A 1 25  ? -4.625  21.598  -4.548  1.00 94.82 25  A 1 
ATOM   202  C  C   . CYS A 1 25  ? -5.778  21.964  -3.618  1.00 94.84 25  A 1 
ATOM   203  O  O   . CYS A 1 25  ? -6.850  21.351  -3.663  1.00 93.71 25  A 1 
ATOM   204  C  CB  . CYS A 1 25  ? -4.797  20.162  -5.065  1.00 94.86 25  A 1 
ATOM   205  S  SG  . CYS A 1 25  ? -3.579  19.636  -6.278  1.00 94.44 25  A 1 
ATOM   206  N  N   . ARG A 1 26  ? -5.560  22.970  -2.771  1.00 94.96 26  A 1 
ATOM   207  C  CA  . ARG A 1 26  ? -6.575  23.365  -1.800  1.00 94.23 26  A 1 
ATOM   208  C  C   . ARG A 1 26  ? -7.030  24.814  -1.947  1.00 94.29 26  A 1 
ATOM   209  O  O   . ARG A 1 26  ? -8.163  25.143  -1.598  1.00 91.79 26  A 1 
ATOM   210  C  CB  . ARG A 1 26  ? -6.059  23.148  -0.374  1.00 92.74 26  A 1 
ATOM   211  C  CG  . ARG A 1 26  ? -5.844  21.690  -0.026  1.00 91.08 26  A 1 
ATOM   212  C  CD  . ARG A 1 26  ? -5.231  21.544  1.349   1.00 88.82 26  A 1 
ATOM   213  N  NE  . ARG A 1 26  ? -5.077  20.148  1.721   1.00 86.70 26  A 1 
ATOM   214  C  CZ  . ARG A 1 26  ? -4.444  19.723  2.803   1.00 84.99 26  A 1 
ATOM   215  N  NH1 . ARG A 1 26  ? -3.895  20.581  3.642   1.00 80.98 26  A 1 
ATOM   216  N  NH2 . ARG A 1 26  ? -4.359  18.425  3.062   1.00 78.91 26  A 1 
ATOM   217  N  N   . GLU A 1 27  ? -6.151  25.669  -2.447  1.00 94.51 27  A 1 
ATOM   218  C  CA  . GLU A 1 27  ? -6.484  27.080  -2.571  1.00 94.49 27  A 1 
ATOM   219  C  C   . GLU A 1 27  ? -5.846  27.662  -3.819  1.00 95.56 27  A 1 
ATOM   220  O  O   . GLU A 1 27  ? -5.154  26.967  -4.561  1.00 94.21 27  A 1 
ATOM   221  C  CB  . GLU A 1 27  ? -6.033  27.846  -1.321  1.00 91.64 27  A 1 
ATOM   222  C  CG  . GLU A 1 27  ? -4.539  27.786  -1.067  1.00 83.97 27  A 1 
ATOM   223  C  CD  . GLU A 1 27  ? -4.139  28.489  0.217   1.00 82.18 27  A 1 
ATOM   224  O  OE1 . GLU A 1 27  ? -4.955  28.534  1.159   1.00 75.49 27  A 1 
ATOM   225  O  OE2 . GLU A 1 27  ? -3.001  28.997  0.293   1.00 75.49 27  A 1 
ATOM   226  N  N   . GLY A 1 28  ? -6.093  28.946  -4.048  1.00 94.49 28  A 1 
ATOM   227  C  CA  . GLY A 1 28  ? -5.579  29.600  -5.229  1.00 95.35 28  A 1 
ATOM   228  C  C   . GLY A 1 28  ? -6.317  29.148  -6.476  1.00 96.49 28  A 1 
ATOM   229  O  O   . GLY A 1 28  ? -7.328  28.454  -6.407  1.00 94.75 28  A 1 
ATOM   230  N  N   . LYS A 1 29  ? -5.795  29.548  -7.631  1.00 96.25 29  A 1 
ATOM   231  C  CA  . LYS A 1 29  ? -6.380  29.176  -8.908  1.00 96.31 29  A 1 
ATOM   232  C  C   . LYS A 1 29  ? -5.318  28.518  -9.774  1.00 96.21 29  A 1 
ATOM   233  O  O   . LYS A 1 29  ? -4.189  28.999  -9.861  1.00 93.19 29  A 1 
ATOM   234  C  CB  . LYS A 1 29  ? -6.958  30.401  -9.618  1.00 95.10 29  A 1 
ATOM   235  C  CG  . LYS A 1 29  ? -8.138  31.036  -8.885  1.00 84.93 29  A 1 
ATOM   236  C  CD  . LYS A 1 29  ? -8.709  32.212  -9.652  1.00 78.19 29  A 1 
ATOM   237  C  CE  . LYS A 1 29  ? -9.892  32.816  -8.930  1.00 68.13 29  A 1 
ATOM   238  N  NZ  . LYS A 1 29  ? -10.468 33.975  -9.662  1.00 59.09 29  A 1 
ATOM   239  N  N   . GLY A 1 30  ? -5.696  27.417  -10.411 1.00 95.96 30  A 1 
ATOM   240  C  CA  . GLY A 1 30  ? -4.769  26.677  -11.238 1.00 95.58 30  A 1 
ATOM   241  C  C   . GLY A 1 30  ? -5.467  25.590  -12.014 1.00 95.96 30  A 1 
ATOM   242  O  O   . GLY A 1 30  ? -6.640  25.716  -12.360 1.00 94.22 30  A 1 
ATOM   243  N  N   . ASN A 1 31  ? -4.755  24.496  -12.277 1.00 95.34 31  A 1 
ATOM   244  C  CA  . ASN A 1 31  ? -5.271  23.443  -13.134 1.00 94.54 31  A 1 
ATOM   245  C  C   . ASN A 1 31  ? -5.388  22.092  -12.422 1.00 95.12 31  A 1 
ATOM   246  O  O   . ASN A 1 31  ? -5.275  21.047  -13.056 1.00 93.20 31  A 1 
ATOM   247  C  CB  . ASN A 1 31  ? -4.406  23.312  -14.387 1.00 91.55 31  A 1 
ATOM   248  C  CG  . ASN A 1 31  ? -2.932  23.176  -14.071 1.00 86.14 31  A 1 
ATOM   249  O  OD1 . ASN A 1 31  ? -2.548  22.852  -12.952 1.00 75.81 31  A 1 
ATOM   250  N  ND2 . ASN A 1 31  ? -2.077  23.419  -15.066 1.00 78.57 31  A 1 
ATOM   251  N  N   . ALA A 1 32  ? -5.615  22.101  -11.117 1.00 95.44 32  A 1 
ATOM   252  C  CA  . ALA A 1 32  ? -5.862  20.869  -10.383 1.00 95.84 32  A 1 
ATOM   253  C  C   . ALA A 1 32  ? -7.069  20.161  -10.992 1.00 95.94 32  A 1 
ATOM   254  O  O   . ALA A 1 32  ? -8.142  20.747  -11.118 1.00 95.06 32  A 1 
ATOM   255  C  CB  . ALA A 1 32  ? -6.094  21.159  -8.906  1.00 95.65 32  A 1 
ATOM   256  N  N   . GLY A 1 33  ? -6.888  18.898  -11.381 1.00 95.86 33  A 1 
ATOM   257  C  CA  . GLY A 1 33  ? -7.896  18.168  -12.133 1.00 95.69 33  A 1 
ATOM   258  C  C   . GLY A 1 33  ? -9.049  17.645  -11.298 1.00 96.32 33  A 1 
ATOM   259  O  O   . GLY A 1 33  ? -8.987  17.602  -10.069 1.00 95.84 33  A 1 
ATOM   260  N  N   . LYS A 1 34  ? -10.107 17.228  -11.993 1.00 96.18 34  A 1 
ATOM   261  C  CA  . LYS A 1 34  ? -11.308 16.733  -11.321 1.00 96.37 34  A 1 
ATOM   262  C  C   . LYS A 1 34  ? -11.024 15.540  -10.417 1.00 96.91 34  A 1 
ATOM   263  O  O   . LYS A 1 34  ? -11.557 15.448  -9.311  1.00 96.52 34  A 1 
ATOM   264  C  CB  . LYS A 1 34  ? -12.373 16.352  -12.354 1.00 95.87 34  A 1 
ATOM   265  C  CG  . LYS A 1 34  ? -13.636 15.760  -11.741 1.00 92.60 34  A 1 
ATOM   266  C  CD  . LYS A 1 34  ? -14.679 15.440  -12.794 1.00 88.98 34  A 1 
ATOM   267  C  CE  . LYS A 1 34  ? -15.929 14.843  -12.160 1.00 83.04 34  A 1 
ATOM   268  N  NZ  . LYS A 1 34  ? -16.977 14.536  -13.174 1.00 75.01 34  A 1 
ATOM   269  N  N   . TYR A 1 35  ? -10.166 14.613  -10.885 1.00 97.14 35  A 1 
ATOM   270  C  CA  . TYR A 1 35  ? -9.914  13.360  -10.174 1.00 97.40 35  A 1 
ATOM   271  C  C   . TYR A 1 35  ? -8.570  13.330  -9.466  1.00 97.48 35  A 1 
ATOM   272  O  O   . TYR A 1 35  ? -8.178  12.283  -8.936  1.00 96.23 35  A 1 
ATOM   273  C  CB  . TYR A 1 35  ? -10.032 12.184  -11.140 1.00 97.44 35  A 1 
ATOM   274  C  CG  . TYR A 1 35  ? -11.430 11.984  -11.667 1.00 97.55 35  A 1 
ATOM   275  C  CD1 . TYR A 1 35  ? -12.416 11.413  -10.873 1.00 96.82 35  A 1 
ATOM   276  C  CD2 . TYR A 1 35  ? -11.765 12.368  -12.957 1.00 96.86 35  A 1 
ATOM   277  C  CE1 . TYR A 1 35  ? -13.705 11.228  -11.343 1.00 96.39 35  A 1 
ATOM   278  C  CE2 . TYR A 1 35  ? -13.052 12.183  -13.443 1.00 96.50 35  A 1 
ATOM   279  C  CZ  . TYR A 1 35  ? -14.021 11.616  -12.632 1.00 96.75 35  A 1 
ATOM   280  O  OH  . TYR A 1 35  ? -15.284 11.433  -13.100 1.00 95.78 35  A 1 
ATOM   281  N  N   . GLY A 1 36  ? -7.865  14.452  -9.438  1.00 97.12 36  A 1 
ATOM   282  C  CA  . GLY A 1 36  ? -6.601  14.508  -8.730  1.00 96.91 36  A 1 
ATOM   283  C  C   . GLY A 1 36  ? -5.510  15.211  -9.504  1.00 96.87 36  A 1 
ATOM   284  O  O   . GLY A 1 36  ? -5.716  15.711  -10.610 1.00 95.79 36  A 1 
ATOM   285  N  N   . ASP A 1 37  ? -4.331  15.233  -8.888  1.00 96.32 37  A 1 
ATOM   286  C  CA  . ASP A 1 37  ? -3.147  15.859  -9.459  1.00 96.19 37  A 1 
ATOM   287  C  C   . ASP A 1 37  ? -1.940  15.113  -8.907  1.00 96.03 37  A 1 
ATOM   288  O  O   . ASP A 1 37  ? -1.918  14.764  -7.724  1.00 94.95 37  A 1 
ATOM   289  C  CB  . ASP A 1 37  ? -3.086  17.339  -9.078  1.00 95.57 37  A 1 
ATOM   290  C  CG  . ASP A 1 37  ? -2.004  18.093  -9.827  1.00 94.73 37  A 1 
ATOM   291  O  OD1 . ASP A 1 37  ? -0.815  17.883  -9.515  1.00 91.70 37  A 1 
ATOM   292  O  OD2 . ASP A 1 37  ? -2.343  18.893  -10.713 1.00 91.15 37  A 1 
ATOM   293  N  N   . TYR A 1 38  ? -0.942  14.870  -9.749  1.00 95.19 38  A 1 
ATOM   294  C  CA  . TYR A 1 38  ? 0.208   14.084  -9.325  1.00 94.52 38  A 1 
ATOM   295  C  C   . TYR A 1 38  ? 1.081   14.784  -8.274  1.00 93.76 38  A 1 
ATOM   296  O  O   . TYR A 1 38  ? 2.005   14.172  -7.735  1.00 90.93 38  A 1 
ATOM   297  C  CB  . TYR A 1 38  ? 1.053   13.680  -10.541 1.00 94.15 38  A 1 
ATOM   298  C  CG  . TYR A 1 38  ? 0.380   12.656  -11.421 1.00 94.43 38  A 1 
ATOM   299  C  CD1 . TYR A 1 38  ? 0.029   11.408  -10.911 1.00 93.29 38  A 1 
ATOM   300  C  CD2 . TYR A 1 38  ? 0.088   12.917  -12.749 1.00 93.50 38  A 1 
ATOM   301  C  CE1 . TYR A 1 38  ? -0.589  10.456  -11.708 1.00 92.86 38  A 1 
ATOM   302  C  CE2 . TYR A 1 38  ? -0.530  11.974  -13.555 1.00 92.66 38  A 1 
ATOM   303  C  CZ  . TYR A 1 38  ? -0.868  10.745  -13.031 1.00 93.52 38  A 1 
ATOM   304  O  OH  . TYR A 1 38  ? -1.480  9.803   -13.815 1.00 91.94 38  A 1 
ATOM   305  N  N   . SER A 1 39  ? 0.779   16.040  -7.985  1.00 93.92 39  A 1 
ATOM   306  C  CA  . SER A 1 39  ? 1.484   16.780  -6.941  1.00 93.38 39  A 1 
ATOM   307  C  C   . SER A 1 39  ? 0.700   16.831  -5.630  1.00 93.56 39  A 1 
ATOM   308  O  O   . SER A 1 39  ? 1.156   17.452  -4.670  1.00 90.59 39  A 1 
ATOM   309  C  CB  . SER A 1 39  ? 1.783   18.208  -7.405  1.00 91.86 39  A 1 
ATOM   310  O  OG  . SER A 1 39  ? 2.627   18.214  -8.537  1.00 84.58 39  A 1 
ATOM   311  N  N   . CYS A 1 40  ? -0.458  16.179  -5.590  1.00 95.08 40  A 1 
ATOM   312  C  CA  . CYS A 1 40  ? -1.353  16.285  -4.445  1.00 95.38 40  A 1 
ATOM   313  C  C   . CYS A 1 40  ? -1.865  14.923  -3.991  1.00 95.76 40  A 1 
ATOM   314  O  O   . CYS A 1 40  ? -1.801  13.942  -4.726  1.00 94.78 40  A 1 
ATOM   315  C  CB  . CYS A 1 40  ? -2.545  17.187  -4.791  1.00 95.14 40  A 1 
ATOM   316  S  SG  . CYS A 1 40  ? -2.076  18.874  -5.261  1.00 94.44 40  A 1 
ATOM   317  N  N   . ASP A 1 41  ? -2.391  14.868  -2.761  1.00 96.20 41  A 1 
ATOM   318  C  CA  . ASP A 1 41  ? -3.012  13.656  -2.253  1.00 96.50 41  A 1 
ATOM   319  C  C   . ASP A 1 41  ? -4.370  13.430  -2.926  1.00 96.87 41  A 1 
ATOM   320  O  O   . ASP A 1 41  ? -4.959  14.337  -3.510  1.00 96.03 41  A 1 
ATOM   321  C  CB  . ASP A 1 41  ? -3.168  13.706  -0.737  1.00 95.92 41  A 1 
ATOM   322  C  CG  . ASP A 1 41  ? -1.905  13.284  0.002   1.00 95.19 41  A 1 
ATOM   323  O  OD1 . ASP A 1 41  ? -1.125  12.481  -0.556  1.00 92.86 41  A 1 
ATOM   324  O  OD2 . ASP A 1 41  ? -1.707  13.742  1.137   1.00 92.48 41  A 1 
ATOM   325  N  N   . ALA A 1 42  ? -4.872  12.204  -2.821  1.00 97.01 42  A 1 
ATOM   326  C  CA  . ALA A 1 42  ? -6.073  11.779  -3.521  1.00 97.20 42  A 1 
ATOM   327  C  C   . ALA A 1 42  ? -7.322  12.521  -3.055  1.00 97.26 42  A 1 
ATOM   328  O  O   . ALA A 1 42  ? -7.428  12.925  -1.895  1.00 96.32 42  A 1 
ATOM   329  C  CB  . ALA A 1 42  ? -6.273  10.282  -3.363  1.00 96.88 42  A 1 
ATOM   330  N  N   . ASN A 1 43  ? -8.284  12.691  -3.968  1.00 97.32 43  A 1 
ATOM   331  C  CA  . ASN A 1 43  ? -9.527  13.382  -3.656  1.00 97.47 43  A 1 
ATOM   332  C  C   . ASN A 1 43  ? -10.726 12.436  -3.625  1.00 97.83 43  A 1 
ATOM   333  O  O   . ASN A 1 43  ? -10.633 11.270  -4.013  1.00 97.29 43  A 1 
ATOM   334  C  CB  . ASN A 1 43  ? -9.772  14.557  -4.617  1.00 96.40 43  A 1 
ATOM   335  C  CG  . ASN A 1 43  ? -10.174 14.111  -6.016  1.00 96.78 43  A 1 
ATOM   336  O  OD1 . ASN A 1 43  ? -10.092 12.942  -6.375  1.00 92.42 43  A 1 
ATOM   337  N  ND2 . ASN A 1 43  ? -10.638 15.067  -6.817  1.00 92.70 43  A 1 
ATOM   338  N  N   . MET A 1 44  ? -11.848 12.936  -3.140  1.00 97.82 44  A 1 
ATOM   339  C  CA  . MET A 1 44  ? -13.029 12.099  -2.958  1.00 97.84 44  A 1 
ATOM   340  C  C   . MET A 1 44  ? -13.650 11.654  -4.281  1.00 98.11 44  A 1 
ATOM   341  O  O   . MET A 1 44  ? -14.195 10.552  -4.375  1.00 97.95 44  A 1 
ATOM   342  C  CB  . MET A 1 44  ? -14.077 12.821  -2.109  1.00 97.16 44  A 1 
ATOM   343  C  CG  . MET A 1 44  ? -15.299 11.975  -1.781  1.00 92.63 44  A 1 
ATOM   344  S  SD  . MET A 1 44  ? -14.896 10.434  -0.908  1.00 88.76 44  A 1 
ATOM   345  C  CE  . MET A 1 44  ? -14.400 11.076  0.688   1.00 79.27 44  A 1 
ATOM   346  N  N   . ALA A 1 45  ? -13.584 12.480  -5.308  1.00 97.84 45  A 1 
ATOM   347  C  CA  . ALA A 1 45  ? -14.130 12.103  -6.612  1.00 97.92 45  A 1 
ATOM   348  C  C   . ALA A 1 45  ? -13.454 10.837  -7.132  1.00 98.22 45  A 1 
ATOM   349  O  O   . ALA A 1 45  ? -14.115 9.932   -7.652  1.00 97.90 45  A 1 
ATOM   350  C  CB  . ALA A 1 45  ? -13.962 13.247  -7.610  1.00 97.64 45  A 1 
ATOM   351  N  N   . LEU A 1 46  ? -12.141 10.761  -6.971  1.00 98.21 46  A 1 
ATOM   352  C  CA  . LEU A 1 46  ? -11.397 9.570   -7.357  1.00 98.44 46  A 1 
ATOM   353  C  C   . LEU A 1 46  ? -11.840 8.362   -6.538  1.00 98.53 46  A 1 
ATOM   354  O  O   . LEU A 1 46  ? -12.073 7.282   -7.088  1.00 98.47 46  A 1 
ATOM   355  C  CB  . LEU A 1 46  ? -9.894  9.805   -7.175  1.00 98.32 46  A 1 
ATOM   356  C  CG  . LEU A 1 46  ? -9.000  8.596   -7.482  1.00 98.00 46  A 1 
ATOM   357  C  CD1 . LEU A 1 46  ? -8.976  8.303   -8.971  1.00 97.38 46  A 1 
ATOM   358  C  CD2 . LEU A 1 46  ? -7.589  8.838   -6.953  1.00 97.29 46  A 1 
ATOM   359  N  N   . LEU A 1 47  ? -11.972 8.534   -5.230  1.00 98.42 47  A 1 
ATOM   360  C  CA  . LEU A 1 47  ? -12.376 7.437   -4.354  1.00 98.43 47  A 1 
ATOM   361  C  C   . LEU A 1 47  ? -13.777 6.938   -4.685  1.00 98.56 47  A 1 
ATOM   362  O  O   . LEU A 1 47  ? -14.023 5.732   -4.669  1.00 98.26 47  A 1 
ATOM   363  C  CB  . LEU A 1 47  ? -12.286 7.851   -2.879  1.00 97.89 47  A 1 
ATOM   364  C  CG  . LEU A 1 47  ? -10.986 7.500   -2.168  1.00 92.57 47  A 1 
ATOM   365  C  CD1 . LEU A 1 47  ? -10.875 5.990   -2.009  1.00 86.97 47  A 1 
ATOM   366  C  CD2 . LEU A 1 47  ? -9.773  8.040   -2.913  1.00 87.78 47  A 1 
ATOM   367  N  N   . ASP A 1 48  ? -14.694 7.854   -4.976  1.00 98.45 48  A 1 
ATOM   368  C  CA  . ASP A 1 48  ? -16.041 7.456   -5.369  1.00 98.36 48  A 1 
ATOM   369  C  C   . ASP A 1 48  ? -16.005 6.588   -6.623  1.00 98.42 48  A 1 
ATOM   370  O  O   . ASP A 1 48  ? -16.707 5.585   -6.716  1.00 98.28 48  A 1 
ATOM   371  C  CB  . ASP A 1 48  ? -16.924 8.693   -5.613  1.00 97.96 48  A 1 
ATOM   372  C  CG  . ASP A 1 48  ? -17.304 9.402   -4.328  1.00 93.62 48  A 1 
ATOM   373  O  OD1 . ASP A 1 48  ? -17.201 8.799   -3.240  1.00 90.19 48  A 1 
ATOM   374  O  OD2 . ASP A 1 48  ? -17.721 10.580  -4.411  1.00 89.23 48  A 1 
ATOM   375  N  N   . SER A 1 49  ? -15.168 6.961   -7.582  1.00 98.37 49  A 1 
ATOM   376  C  CA  . SER A 1 49  ? -15.040 6.187   -8.815  1.00 98.36 49  A 1 
ATOM   377  C  C   . SER A 1 49  ? -14.417 4.817   -8.540  1.00 98.66 49  A 1 
ATOM   378  O  O   . SER A 1 49  ? -14.778 3.828   -9.177  1.00 98.37 49  A 1 
ATOM   379  C  CB  . SER A 1 49  ? -14.220 6.957   -9.861  1.00 97.74 49  A 1 
ATOM   380  O  OG  . SER A 1 49  ? -12.837 6.940   -9.563  1.00 90.88 49  A 1 
ATOM   381  N  N   . LEU A 1 50  ? -13.495 4.757   -7.587  1.00 98.55 50  A 1 
ATOM   382  C  CA  . LEU A 1 50  ? -12.844 3.494   -7.238  1.00 98.67 50  A 1 
ATOM   383  C  C   . LEU A 1 50  ? -13.820 2.530   -6.583  1.00 98.73 50  A 1 
ATOM   384  O  O   . LEU A 1 50  ? -13.839 1.337   -6.904  1.00 98.67 50  A 1 
ATOM   385  C  CB  . LEU A 1 50  ? -11.647 3.748   -6.320  1.00 98.64 50  A 1 
ATOM   386  C  CG  . LEU A 1 50  ? -10.917 2.497   -5.812  1.00 98.36 50  A 1 
ATOM   387  C  CD1 . LEU A 1 50  ? -10.425 1.640   -6.967  1.00 97.90 50  A 1 
ATOM   388  C  CD2 . LEU A 1 50  ? -9.762  2.892   -4.907  1.00 97.84 50  A 1 
ATOM   389  N  N   . VAL A 1 51  ? -14.630 3.030   -5.664  1.00 98.75 51  A 1 
ATOM   390  C  CA  . VAL A 1 51  ? -15.625 2.200   -5.003  1.00 98.66 51  A 1 
ATOM   391  C  C   . VAL A 1 51  ? -16.557 1.565   -6.033  1.00 98.79 51  A 1 
ATOM   392  O  O   . VAL A 1 51  ? -16.829 0.356   -5.990  1.00 98.56 51  A 1 
ATOM   393  C  CB  . VAL A 1 51  ? -16.439 3.007   -3.967  1.00 98.49 51  A 1 
ATOM   394  C  CG1 . VAL A 1 51  ? -17.617 2.193   -3.446  1.00 97.72 51  A 1 
ATOM   395  C  CG2 . VAL A 1 51  ? -15.537 3.437   -2.818  1.00 97.89 51  A 1 
ATOM   396  N  N   . LYS A 1 52  ? -17.039 2.363   -6.970  1.00 98.65 52  A 1 
ATOM   397  C  CA  . LYS A 1 52  ? -17.919 1.856   -8.017  1.00 98.54 52  A 1 
ATOM   398  C  C   . LYS A 1 52  ? -17.210 0.811   -8.872  1.00 98.65 52  A 1 
ATOM   399  O  O   . LYS A 1 52  ? -17.785 -0.225  -9.211  1.00 98.32 52  A 1 
ATOM   400  C  CB  . LYS A 1 52  ? -18.429 3.001   -8.896  1.00 98.16 52  A 1 
ATOM   401  C  CG  . LYS A 1 52  ? -19.396 3.945   -8.190  1.00 92.08 52  A 1 
ATOM   402  C  CD  . LYS A 1 52  ? -19.894 5.024   -9.131  1.00 88.69 52  A 1 
ATOM   403  C  CE  . LYS A 1 52  ? -20.875 5.954   -8.445  1.00 78.40 52  A 1 
ATOM   404  N  NZ  . LYS A 1 52  ? -21.375 7.024   -9.361  1.00 70.32 52  A 1 
ATOM   405  N  N   . PHE A 1 53  ? -15.943 1.066   -9.214  1.00 98.68 53  A 1 
ATOM   406  C  CA  . PHE A 1 53  ? -15.177 0.145   -10.043 1.00 98.64 53  A 1 
ATOM   407  C  C   . PHE A 1 53  ? -14.999 -1.202  -9.352  1.00 98.79 53  A 1 
ATOM   408  O  O   . PHE A 1 53  ? -15.202 -2.256  -9.964  1.00 98.53 53  A 1 
ATOM   409  C  CB  . PHE A 1 53  ? -13.814 0.735   -10.403 1.00 98.65 53  A 1 
ATOM   410  C  CG  . PHE A 1 53  ? -12.954 -0.191  -11.217 1.00 98.61 53  A 1 
ATOM   411  C  CD1 . PHE A 1 53  ? -13.186 -0.354  -12.575 1.00 98.26 53  A 1 
ATOM   412  C  CD2 . PHE A 1 53  ? -11.928 -0.906  -10.626 1.00 98.28 53  A 1 
ATOM   413  C  CE1 . PHE A 1 53  ? -12.408 -1.206  -13.331 1.00 97.86 53  A 1 
ATOM   414  C  CE2 . PHE A 1 53  ? -11.146 -1.773  -11.376 1.00 97.87 53  A 1 
ATOM   415  C  CZ  . PHE A 1 53  ? -11.383 -1.919  -12.729 1.00 97.94 53  A 1 
ATOM   416  N  N   . ILE A 1 54  ? -14.604 -1.178  -8.078  1.00 98.72 54  A 1 
ATOM   417  C  CA  . ILE A 1 54  ? -14.392 -2.415  -7.336  1.00 98.72 54  A 1 
ATOM   418  C  C   . ILE A 1 54  ? -15.687 -3.223  -7.256  1.00 98.63 54  A 1 
ATOM   419  O  O   . ILE A 1 54  ? -15.691 -4.433  -7.509  1.00 98.39 54  A 1 
ATOM   420  C  CB  . ILE A 1 54  ? -13.846 -2.128  -5.925  1.00 98.73 54  A 1 
ATOM   421  C  CG1 . ILE A 1 54  ? -12.418 -1.569  -6.018  1.00 98.47 54  A 1 
ATOM   422  C  CG2 . ILE A 1 54  ? -13.872 -3.393  -5.065  1.00 98.49 54  A 1 
ATOM   423  C  CD1 . ILE A 1 54  ? -11.857 -1.098  -4.686  1.00 97.99 54  A 1 
ATOM   424  N  N   . LYS A 1 55  ? -16.780 -2.570  -6.914  1.00 98.51 55  A 1 
ATOM   425  C  CA  . LYS A 1 55  ? -18.063 -3.265  -6.786  1.00 98.26 55  A 1 
ATOM   426  C  C   . LYS A 1 55  ? -18.488 -3.917  -8.097  1.00 98.05 55  A 1 
ATOM   427  O  O   . LYS A 1 55  ? -18.988 -5.036  -8.109  1.00 97.18 55  A 1 
ATOM   428  C  CB  . LYS A 1 55  ? -19.147 -2.303  -6.301  1.00 97.68 55  A 1 
ATOM   429  C  CG  . LYS A 1 55  ? -19.031 -1.926  -4.834  1.00 95.81 55  A 1 
ATOM   430  C  CD  . LYS A 1 55  ? -20.216 -1.087  -4.405  1.00 93.28 55  A 1 
ATOM   431  C  CE  . LYS A 1 55  ? -20.254 -0.896  -2.915  1.00 89.17 55  A 1 
ATOM   432  N  NZ  . LYS A 1 55  ? -21.487 -0.180  -2.468  1.00 85.75 55  A 1 
ATOM   433  N  N   . ARG A 1 56  ? -18.293 -3.213  -9.211  1.00 98.35 56  A 1 
ATOM   434  C  CA  . ARG A 1 56  ? -18.710 -3.716  -10.521 1.00 98.08 56  A 1 
ATOM   435  C  C   . ARG A 1 56  ? -17.784 -4.806  -11.046 1.00 97.92 56  A 1 
ATOM   436  O  O   . ARG A 1 56  ? -18.130 -5.506  -12.005 1.00 97.01 56  A 1 
ATOM   437  C  CB  . ARG A 1 56  ? -18.812 -2.575  -11.531 1.00 97.31 56  A 1 
ATOM   438  C  CG  . ARG A 1 56  ? -19.939 -1.599  -11.232 1.00 87.26 56  A 1 
ATOM   439  C  CD  . ARG A 1 56  ? -19.939 -0.444  -12.207 1.00 86.21 56  A 1 
ATOM   440  N  NE  . ARG A 1 56  ? -20.275 -0.852  -13.566 1.00 77.71 56  A 1 
ATOM   441  C  CZ  . ARG A 1 56  ? -21.495 -0.832  -14.082 1.00 72.43 56  A 1 
ATOM   442  N  NH1 . ARG A 1 56  ? -22.523 -0.411  -13.356 1.00 65.14 56  A 1 
ATOM   443  N  NH2 . ARG A 1 56  ? -21.702 -1.238  -15.329 1.00 65.62 56  A 1 
ATOM   444  N  N   . ASN A 1 57  ? -16.609 -4.978  -10.426 1.00 98.24 57  A 1 
ATOM   445  C  CA  . ASN A 1 57  ? -15.633 -5.967  -10.862 1.00 98.17 57  A 1 
ATOM   446  C  C   . ASN A 1 57  ? -15.370 -7.027  -9.803  1.00 98.01 57  A 1 
ATOM   447  O  O   . ASN A 1 57  ? -14.283 -7.610  -9.743  1.00 97.13 57  A 1 
ATOM   448  C  CB  . ASN A 1 57  ? -14.335 -5.278  -11.291 1.00 98.09 57  A 1 
ATOM   449  C  CG  . ASN A 1 57  ? -14.483 -4.550  -12.609 1.00 97.29 57  A 1 
ATOM   450  O  OD1 . ASN A 1 57  ? -14.303 -5.133  -13.677 1.00 89.65 57  A 1 
ATOM   451  N  ND2 . ASN A 1 57  ? -14.827 -3.279  -12.540 1.00 89.56 57  A 1 
ATOM   452  N  N   . THR A 1 58  ? -16.372 -7.288  -8.972  1.00 98.16 58  A 1 
ATOM   453  C  CA  . THR A 1 58  ? -16.285 -8.283  -7.915  1.00 97.99 58  A 1 
ATOM   454  C  C   . THR A 1 58  ? -17.460 -9.246  -8.023  1.00 97.29 58  A 1 
ATOM   455  O  O   . THR A 1 58  ? -18.610 -8.808  -8.092  1.00 95.39 58  A 1 
ATOM   456  C  CB  . THR A 1 58  ? -16.297 -7.622  -6.530  1.00 97.62 58  A 1 
ATOM   457  O  OG1 . THR A 1 58  ? -15.185 -6.736  -6.399  1.00 94.59 58  A 1 
ATOM   458  C  CG2 . THR A 1 58  ? -16.227 -8.674  -5.433  1.00 95.62 58  A 1 
ATOM   459  N  N   . ASP A 1 59  ? -17.174 -10.551 -8.044  1.00 96.06 59  A 1 
ATOM   460  C  CA  . ASP A 1 59  ? -18.245 -11.539 -7.998  1.00 94.71 59  A 1 
ATOM   461  C  C   . ASP A 1 59  ? -18.406 -12.073 -6.571  1.00 95.00 59  A 1 
ATOM   462  O  O   . ASP A 1 59  ? -17.742 -11.606 -5.644  1.00 91.82 59  A 1 
ATOM   463  C  CB  . ASP A 1 59  ? -18.016 -12.668 -9.018  1.00 91.31 59  A 1 
ATOM   464  C  CG  . ASP A 1 59  ? -16.768 -13.483 -8.740  1.00 82.78 59  A 1 
ATOM   465  O  OD1 . ASP A 1 59  ? -16.350 -13.598 -7.577  1.00 76.69 59  A 1 
ATOM   466  O  OD2 . ASP A 1 59  ? -16.206 -14.038 -9.713  1.00 76.73 59  A 1 
ATOM   467  N  N   . VAL A 1 60  ? -19.300 -13.053 -6.397  1.00 94.00 60  A 1 
ATOM   468  C  CA  . VAL A 1 60  ? -19.643 -13.521 -5.057  1.00 93.33 60  A 1 
ATOM   469  C  C   . VAL A 1 60  ? -18.441 -14.122 -4.325  1.00 93.93 60  A 1 
ATOM   470  O  O   . VAL A 1 60  ? -18.374 -14.087 -3.097  1.00 91.77 60  A 1 
ATOM   471  C  CB  . VAL A 1 60  ? -20.808 -14.535 -5.118  1.00 91.53 60  A 1 
ATOM   472  C  CG1 . VAL A 1 60  ? -20.377 -15.811 -5.819  1.00 82.04 60  A 1 
ATOM   473  C  CG2 . VAL A 1 60  ? -21.342 -14.824 -3.728  1.00 82.64 60  A 1 
ATOM   474  N  N   . ASN A 1 61  ? -17.468 -14.650 -5.076  1.00 94.95 61  A 1 
ATOM   475  C  CA  . ASN A 1 61  ? -16.279 -15.240 -4.472  1.00 95.18 61  A 1 
ATOM   476  C  C   . ASN A 1 61  ? -15.093 -14.269 -4.435  1.00 96.48 61  A 1 
ATOM   477  O  O   . ASN A 1 61  ? -13.957 -14.679 -4.185  1.00 94.14 61  A 1 
ATOM   478  C  CB  . ASN A 1 61  ? -15.881 -16.510 -5.228  1.00 91.83 61  A 1 
ATOM   479  C  CG  . ASN A 1 61  ? -16.911 -17.606 -5.087  1.00 83.89 61  A 1 
ATOM   480  O  OD1 . ASN A 1 61  ? -17.463 -18.096 -6.064  1.00 73.03 61  A 1 
ATOM   481  N  ND2 . ASN A 1 61  ? -17.177 -17.996 -3.851  1.00 73.12 61  A 1 
ATOM   482  N  N   . GLY A 1 62  ? -15.362 -12.983 -4.687  1.00 96.41 62  A 1 
ATOM   483  C  CA  . GLY A 1 62  ? -14.318 -11.974 -4.685  1.00 97.33 62  A 1 
ATOM   484  C  C   . GLY A 1 62  ? -14.554 -10.850 -3.697  1.00 98.05 62  A 1 
ATOM   485  O  O   . GLY A 1 62  ? -13.861 -9.837  -3.733  1.00 97.41 62  A 1 
ATOM   486  N  N   . LYS A 1 63  ? -15.552 -11.028 -2.816  1.00 97.83 63  A 1 
ATOM   487  C  CA  . LYS A 1 63  ? -15.895 -9.985  -1.851  1.00 97.94 63  A 1 
ATOM   488  C  C   . LYS A 1 63  ? -14.993 -10.069 -0.626  1.00 98.10 63  A 1 
ATOM   489  O  O   . LYS A 1 63  ? -15.429 -10.329 0.502   1.00 97.69 63  A 1 
ATOM   490  C  CB  . LYS A 1 63  ? -17.377 -10.081 -1.473  1.00 97.60 63  A 1 
ATOM   491  C  CG  . LYS A 1 63  ? -18.287 -9.763  -2.643  1.00 96.30 63  A 1 
ATOM   492  C  CD  . LYS A 1 63  ? -19.755 -9.842  -2.280  1.00 93.56 63  A 1 
ATOM   493  C  CE  . LYS A 1 63  ? -20.620 -9.428  -3.458  1.00 88.57 63  A 1 
ATOM   494  N  NZ  . LYS A 1 63  ? -22.077 -9.504  -3.131  1.00 80.99 63  A 1 
ATOM   495  N  N   . VAL A 1 64  ? -13.700 -9.857  -0.882  1.00 98.57 64  A 1 
ATOM   496  C  CA  . VAL A 1 64  ? -12.653 -9.925  0.121   1.00 98.73 64  A 1 
ATOM   497  C  C   . VAL A 1 64  ? -11.695 -8.770  -0.128  1.00 98.83 64  A 1 
ATOM   498  O  O   . VAL A 1 64  ? -11.352 -8.482  -1.272  1.00 98.70 64  A 1 
ATOM   499  C  CB  . VAL A 1 64  ? -11.885 -11.261 0.053   1.00 98.48 64  A 1 
ATOM   500  C  CG1 . VAL A 1 64  ? -10.845 -11.342 1.155   1.00 97.70 64  A 1 
ATOM   501  C  CG2 . VAL A 1 64  ? -12.839 -12.444 0.135   1.00 97.73 64  A 1 
ATOM   502  N  N   . MET A 1 65  ? -11.266 -8.100  0.939   1.00 98.83 65  A 1 
ATOM   503  C  CA  . MET A 1 65  ? -10.393 -6.944  0.782   1.00 98.88 65  A 1 
ATOM   504  C  C   . MET A 1 65  ? -9.429  -6.809  1.952   1.00 98.81 65  A 1 
ATOM   505  O  O   . MET A 1 65  ? -9.845  -6.802  3.109   1.00 98.75 65  A 1 
ATOM   506  C  CB  . MET A 1 65  ? -11.209 -5.662  0.641   1.00 98.69 65  A 1 
ATOM   507  C  CG  . MET A 1 65  ? -10.360 -4.392  0.545   1.00 97.92 65  A 1 
ATOM   508  S  SD  . MET A 1 65  ? -11.355 -2.909  0.325   1.00 97.69 65  A 1 
ATOM   509  C  CE  . MET A 1 65  ? -11.956 -3.160  -1.338  1.00 93.99 65  A 1 
ATOM   510  N  N   . VAL A 1 66  ? -8.141  -6.700  1.626   1.00 98.88 66  A 1 
ATOM   511  C  CA  . VAL A 1 66  ? -7.139  -6.288  2.600   1.00 98.81 66  A 1 
ATOM   512  C  C   . VAL A 1 66  ? -6.969  -4.780  2.483   1.00 98.82 66  A 1 
ATOM   513  O  O   . VAL A 1 66  ? -6.704  -4.263  1.396   1.00 98.73 66  A 1 
ATOM   514  C  CB  . VAL A 1 66  ? -5.791  -6.987  2.363   1.00 98.60 66  A 1 
ATOM   515  C  CG1 . VAL A 1 66  ? -4.720  -6.415  3.285   1.00 95.52 66  A 1 
ATOM   516  C  CG2 . VAL A 1 66  ? -5.930  -8.486  2.580   1.00 95.45 66  A 1 
ATOM   517  N  N   . TYR A 1 67  ? -7.136  -4.082  3.599   1.00 98.86 67  A 1 
ATOM   518  C  CA  . TYR A 1 67  ? -6.952  -2.635  3.648   1.00 98.88 67  A 1 
ATOM   519  C  C   . TYR A 1 67  ? -5.654  -2.344  4.389   1.00 98.88 67  A 1 
ATOM   520  O  O   . TYR A 1 67  ? -5.553  -2.579  5.591   1.00 98.56 67  A 1 
ATOM   521  C  CB  . TYR A 1 67  ? -8.151  -1.973  4.326   1.00 98.69 67  A 1 
ATOM   522  C  CG  . TYR A 1 67  ? -7.933  -0.517  4.668   1.00 98.46 67  A 1 
ATOM   523  C  CD1 . TYR A 1 67  ? -7.841  0.444   3.668   1.00 97.70 67  A 1 
ATOM   524  C  CD2 . TYR A 1 67  ? -7.800  -0.116  5.985   1.00 97.64 67  A 1 
ATOM   525  C  CE1 . TYR A 1 67  ? -7.622  1.775   3.980   1.00 96.75 67  A 1 
ATOM   526  C  CE2 . TYR A 1 67  ? -7.583  1.219   6.306   1.00 96.80 67  A 1 
ATOM   527  C  CZ  . TYR A 1 67  ? -7.489  2.155   5.300   1.00 96.92 67  A 1 
ATOM   528  O  OH  . TYR A 1 67  ? -7.266  3.469   5.615   1.00 95.31 67  A 1 
ATOM   529  N  N   . ASN A 1 68  ? -4.647  -1.841  3.655   1.00 98.58 68  A 1 
ATOM   530  C  CA  . ASN A 1 68  ? -3.291  -1.729  4.180   1.00 98.57 68  A 1 
ATOM   531  C  C   . ASN A 1 68  ? -2.971  -0.397  4.870   1.00 98.59 68  A 1 
ATOM   532  O  O   . ASN A 1 68  ? -1.802  -0.112  5.139   1.00 97.00 68  A 1 
ATOM   533  C  CB  . ASN A 1 68  ? -2.261  -1.990  3.075   1.00 97.87 68  A 1 
ATOM   534  C  CG  . ASN A 1 68  ? -2.052  -3.461  2.802   1.00 97.74 68  A 1 
ATOM   535  O  OD1 . ASN A 1 68  ? -2.698  -4.047  1.940   1.00 89.71 68  A 1 
ATOM   536  N  ND2 . ASN A 1 68  ? -1.143  -4.073  3.547   1.00 90.04 68  A 1 
ATOM   537  N  N   . GLY A 1 69  ? -3.975  0.412   5.169   1.00 98.46 69  A 1 
ATOM   538  C  CA  . GLY A 1 69  ? -3.768  1.600   5.984   1.00 98.34 69  A 1 
ATOM   539  C  C   . GLY A 1 69  ? -3.361  2.857   5.235   1.00 98.30 69  A 1 
ATOM   540  O  O   . GLY A 1 69  ? -3.385  2.912   4.005   1.00 97.30 69  A 1 
ATOM   541  N  N   . ASP A 1 70  ? -2.970  3.886   6.018   1.00 97.90 70  A 1 
ATOM   542  C  CA  . ASP A 1 70  ? -2.571  5.205   5.540   1.00 97.79 70  A 1 
ATOM   543  C  C   . ASP A 1 70  ? -3.703  5.964   4.843   1.00 97.53 70  A 1 
ATOM   544  O  O   . ASP A 1 70  ? -3.604  6.354   3.680   1.00 94.74 70  A 1 
ATOM   545  C  CB  . ASP A 1 70  ? -1.315  5.132   4.670   1.00 97.29 70  A 1 
ATOM   546  C  CG  . ASP A 1 70  ? -0.064  5.546   5.429   1.00 96.74 70  A 1 
ATOM   547  O  OD1 . ASP A 1 70  ? -0.139  5.711   6.665   1.00 94.25 70  A 1 
ATOM   548  O  OD2 . ASP A 1 70  ? 1.001   5.726   4.793   1.00 94.55 70  A 1 
ATOM   549  N  N   . ILE A 1 71  ? -4.768  6.203   5.594   1.00 97.57 71  A 1 
ATOM   550  C  CA  . ILE A 1 71  ? -5.846  7.057   5.131   1.00 97.21 71  A 1 
ATOM   551  C  C   . ILE A 1 71  ? -5.481  8.536   5.267   1.00 97.11 71  A 1 
ATOM   552  O  O   . ILE A 1 71  ? -5.922  9.371   4.478   1.00 96.19 71  A 1 
ATOM   553  C  CB  . ILE A 1 71  ? -7.159  6.772   5.899   1.00 96.50 71  A 1 
ATOM   554  C  CG1 . ILE A 1 71  ? -8.313  7.616   5.361   1.00 95.09 71  A 1 
ATOM   555  C  CG2 . ILE A 1 71  ? -6.995  7.019   7.400   1.00 94.90 71  A 1 
ATOM   556  C  CD1 . ILE A 1 71  ? -8.733  7.261   3.943   1.00 93.58 71  A 1 
ATOM   557  N  N   . VAL A 1 72  ? -4.663  8.866   6.276   1.00 95.84 72  A 1 
ATOM   558  C  CA  . VAL A 1 72  ? -4.399  10.263  6.606   1.00 95.55 72  A 1 
ATOM   559  C  C   . VAL A 1 72  ? -3.569  10.943  5.513   1.00 95.46 72  A 1 
ATOM   560  O  O   . VAL A 1 72  ? -2.513  10.443  5.126   1.00 94.05 72  A 1 
ATOM   561  C  CB  . VAL A 1 72  ? -3.689  10.391  7.965   1.00 94.18 72  A 1 
ATOM   562  C  CG1 . VAL A 1 72  ? -3.364  11.846  8.276   1.00 91.23 72  A 1 
ATOM   563  C  CG2 . VAL A 1 72  ? -4.551  9.790   9.066   1.00 91.87 72  A 1 
ATOM   564  N  N   . SER A 1 73  ? -4.051  12.082  5.041   1.00 94.55 73  A 1 
ATOM   565  C  CA  . SER A 1 73  ? -3.318  12.884  4.075   1.00 93.29 73  A 1 
ATOM   566  C  C   . SER A 1 73  ? -2.005  13.368  4.684   1.00 91.22 73  A 1 
ATOM   567  O  O   . SER A 1 73  ? -1.935  13.634  5.881   1.00 85.59 73  A 1 
ATOM   568  C  CB  . SER A 1 73  ? -4.161  14.069  3.612   1.00 91.74 73  A 1 
ATOM   569  O  OG  . SER A 1 73  ? -3.481  14.866  2.661   1.00 85.52 73  A 1 
ATOM   570  N  N   . ARG A 1 74  ? -0.960  13.483  3.868   1.00 87.63 74  A 1 
ATOM   571  C  CA  . ARG A 1 74  ? 0.371   13.768  4.395   1.00 82.33 74  A 1 
ATOM   572  C  C   . ARG A 1 74  ? 0.662   15.247  4.597   1.00 80.37 74  A 1 
ATOM   573  O  O   . ARG A 1 74  ? 1.168   15.647  5.642   1.00 73.37 74  A 1 
ATOM   574  C  CB  . ARG A 1 74  ? 1.431   13.138  3.493   1.00 77.90 74  A 1 
ATOM   575  C  CG  . ARG A 1 74  ? 1.514   11.635  3.627   1.00 72.00 74  A 1 
ATOM   576  C  CD  . ARG A 1 74  ? 2.667   11.091  2.794   1.00 69.73 74  A 1 
ATOM   577  N  NE  . ARG A 1 74  ? 2.335   11.054  1.380   1.00 68.27 74  A 1 
ATOM   578  C  CZ  . ARG A 1 74  ? 3.225   10.897  0.413   1.00 66.44 74  A 1 
ATOM   579  N  NH1 . ARG A 1 74  ? 4.514   10.793  0.703   1.00 60.68 74  A 1 
ATOM   580  N  NH2 . ARG A 1 74  ? 2.826   10.845  -0.848  1.00 59.61 74  A 1 
ATOM   581  N  N   . ALA A 1 75  ? 0.367   16.052  3.593   1.00 76.69 75  A 1 
ATOM   582  C  CA  . ALA A 1 75  ? 0.637   17.486  3.671   1.00 72.45 75  A 1 
ATOM   583  C  C   . ALA A 1 75  ? -0.578  18.193  4.256   1.00 74.42 75  A 1 
ATOM   584  O  O   . ALA A 1 75  ? -1.482  18.600  3.524   1.00 68.87 75  A 1 
ATOM   585  C  CB  . ALA A 1 75  ? 1.005   18.036  2.303   1.00 65.36 75  A 1 
ATOM   586  N  N   . ILE A 1 76  ? -0.591  18.322  5.580   1.00 73.81 76  A 1 
ATOM   587  C  CA  . ILE A 1 76  ? -1.750  18.871  6.271   1.00 71.18 76  A 1 
ATOM   588  C  C   . ILE A 1 76  ? -1.329  20.004  7.208   1.00 72.66 76  A 1 
ATOM   589  O  O   . ILE A 1 76  ? -0.747  19.744  8.264   1.00 67.53 76  A 1 
ATOM   590  C  CB  . ILE A 1 76  ? -2.480  17.806  7.101   1.00 66.03 76  A 1 
ATOM   591  C  CG1 . ILE A 1 76  ? -2.673  16.521  6.299   1.00 61.15 76  A 1 
ATOM   592  C  CG2 . ILE A 1 76  ? -3.817  18.350  7.580   1.00 60.11 76  A 1 
ATOM   593  C  CD1 . ILE A 1 76  ? -3.159  15.361  7.141   1.00 56.72 76  A 1 
ATOM   594  N  N   . PRO A 1 77  ? -1.630  21.238  6.862   1.00 71.76 77  A 1 
ATOM   595  C  CA  . PRO A 1 77  ? -1.334  22.348  7.782   1.00 69.58 77  A 1 
ATOM   596  C  C   . PRO A 1 77  ? -2.045  22.206  9.125   1.00 72.76 77  A 1 
ATOM   597  O  O   . PRO A 1 77  ? -1.525  22.657  10.141  1.00 66.87 77  A 1 
ATOM   598  C  CB  . PRO A 1 77  ? -1.836  23.579  7.015   1.00 62.43 77  A 1 
ATOM   599  C  CG  . PRO A 1 77  ? -1.804  23.170  5.577   1.00 60.25 77  A 1 
ATOM   600  C  CD  . PRO A 1 77  ? -2.144  21.709  5.568   1.00 64.44 77  A 1 
ATOM   601  N  N   . LYS A 1 78  ? -3.221  21.578  9.131   1.00 76.42 78  A 1 
ATOM   602  C  CA  . LYS A 1 78  ? -4.039  21.447  10.332  1.00 75.74 78  A 1 
ATOM   603  C  C   . LYS A 1 78  ? -3.897  20.069  10.985  1.00 79.02 78  A 1 
ATOM   604  O  O   . LYS A 1 78  ? -4.773  19.641  11.737  1.00 74.64 78  A 1 
ATOM   605  C  CB  . LYS A 1 78  ? -5.510  21.723  10.002  1.00 69.94 78  A 1 
ATOM   606  C  CG  . LYS A 1 78  ? -5.760  23.098  9.421   1.00 62.38 78  A 1 
ATOM   607  C  CD  . LYS A 1 78  ? -7.230  23.302  9.078   1.00 57.18 78  A 1 
ATOM   608  C  CE  . LYS A 1 78  ? -7.477  24.669  8.469   1.00 50.31 78  A 1 
ATOM   609  N  NZ  . LYS A 1 78  ? -8.904  24.867  8.100   1.00 44.01 78  A 1 
ATOM   610  N  N   . TYR A 1 79  ? -2.807  19.372  10.706  1.00 83.24 79  A 1 
ATOM   611  C  CA  . TYR A 1 79  ? -2.586  18.026  11.229  1.00 84.05 79  A 1 
ATOM   612  C  C   . TYR A 1 79  ? -2.584  18.025  12.756  1.00 86.38 79  A 1 
ATOM   613  O  O   . TYR A 1 79  ? -1.776  18.710  13.389  1.00 84.72 79  A 1 
ATOM   614  C  CB  . TYR A 1 79  ? -1.271  17.475  10.695  1.00 81.18 79  A 1 
ATOM   615  C  CG  . TYR A 1 79  ? -0.920  16.085  11.180  1.00 79.19 79  A 1 
ATOM   616  C  CD1 . TYR A 1 79  ? -1.630  14.973  10.747  1.00 76.03 79  A 1 
ATOM   617  C  CD2 . TYR A 1 79  ? 0.143   15.885  12.047  1.00 76.48 79  A 1 
ATOM   618  C  CE1 . TYR A 1 79  ? -1.301  13.691  11.177  1.00 72.08 79  A 1 
ATOM   619  C  CE2 . TYR A 1 79  ? 0.480   14.617  12.486  1.00 72.54 79  A 1 
ATOM   620  C  CZ  . TYR A 1 79  ? -0.242  13.524  12.045  1.00 72.40 79  A 1 
ATOM   621  O  OH  . TYR A 1 79  ? 0.091   12.271  12.474  1.00 66.89 79  A 1 
ATOM   622  N  N   . ASN A 1 80  ? -3.489  17.247  13.348  1.00 89.95 80  A 1 
ATOM   623  C  CA  . ASN A 1 80  ? -3.591  17.143  14.794  1.00 90.59 80  A 1 
ATOM   624  C  C   . ASN A 1 80  ? -4.359  15.878  15.168  1.00 91.75 80  A 1 
ATOM   625  O  O   . ASN A 1 80  ? -4.767  15.101  14.294  1.00 91.60 80  A 1 
ATOM   626  C  CB  . ASN A 1 80  ? -4.254  18.396  15.388  1.00 89.07 80  A 1 
ATOM   627  C  CG  . ASN A 1 80  ? -5.625  18.676  14.802  1.00 88.08 80  A 1 
ATOM   628  O  OD1 . ASN A 1 80  ? -6.432  17.782  14.603  1.00 83.61 80  A 1 
ATOM   629  N  ND2 . ASN A 1 80  ? -5.901  19.948  14.529  1.00 83.13 80  A 1 
ATOM   630  N  N   . LEU A 1 81  ? -4.528  15.660  16.467  1.00 91.41 81  A 1 
ATOM   631  C  CA  . LEU A 1 81  ? -5.181  14.456  16.969  1.00 92.17 81  A 1 
ATOM   632  C  C   . LEU A 1 81  ? -6.599  14.296  16.423  1.00 93.30 81  A 1 
ATOM   633  O  O   . LEU A 1 81  ? -6.980  13.211  15.966  1.00 93.13 81  A 1 
ATOM   634  C  CB  . LEU A 1 81  ? -5.208  14.480  18.499  1.00 90.68 81  A 1 
ATOM   635  C  CG  . LEU A 1 81  ? -5.962  13.349  19.189  1.00 87.00 81  A 1 
ATOM   636  C  CD1 . LEU A 1 81  ? -5.329  12.005  18.844  1.00 81.50 81  A 1 
ATOM   637  C  CD2 . LEU A 1 81  ? -5.974  13.554  20.697  1.00 81.12 81  A 1 
ATOM   638  N  N   . ASP A 1 82  ? -7.384  15.361  16.465  1.00 93.52 82  A 1 
ATOM   639  C  CA  . ASP A 1 82  ? -8.762  15.292  16.003  1.00 93.93 82  A 1 
ATOM   640  C  C   . ASP A 1 82  ? -8.846  14.974  14.515  1.00 94.80 82  A 1 
ATOM   641  O  O   . ASP A 1 82  ? -9.733  14.245  14.076  1.00 94.51 82  A 1 
ATOM   642  C  CB  . ASP A 1 82  ? -9.493  16.608  16.298  1.00 93.16 82  A 1 
ATOM   643  C  CG  . ASP A 1 82  ? -9.783  16.791  17.774  1.00 85.61 82  A 1 
ATOM   644  O  OD1 . ASP A 1 82  ? -9.774  15.794  18.522  1.00 80.57 82  A 1 
ATOM   645  O  OD2 . ASP A 1 82  ? -10.029 17.946  18.194  1.00 79.21 82  A 1 
ATOM   646  N  N   . TYR A 1 83  ? -7.914  15.505  13.740  1.00 94.54 83  A 1 
ATOM   647  C  CA  . TYR A 1 83  ? -7.877  15.251  12.304  1.00 94.53 83  A 1 
ATOM   648  C  C   . TYR A 1 83  ? -7.623  13.763  12.028  1.00 95.37 83  A 1 
ATOM   649  O  O   . TYR A 1 83  ? -8.279  13.159  11.170  1.00 95.04 83  A 1 
ATOM   650  C  CB  . TYR A 1 83  ? -6.818  16.113  11.628  1.00 93.66 83  A 1 
ATOM   651  C  CG  . TYR A 1 83  ? -6.819  16.005  10.123  1.00 91.83 83  A 1 
ATOM   652  C  CD1 . TYR A 1 83  ? -7.502  16.933  9.340   1.00 89.39 83  A 1 
ATOM   653  C  CD2 . TYR A 1 83  ? -6.149  14.975  9.479   1.00 88.84 83  A 1 
ATOM   654  C  CE1 . TYR A 1 83  ? -7.513  16.837  7.962   1.00 86.87 83  A 1 
ATOM   655  C  CE2 . TYR A 1 83  ? -6.161  14.869  8.100   1.00 86.83 83  A 1 
ATOM   656  C  CZ  . TYR A 1 83  ? -6.841  15.805  7.342   1.00 86.41 83  A 1 
ATOM   657  O  OH  . TYR A 1 83  ? -6.847  15.700  5.970   1.00 83.33 83  A 1 
ATOM   658  N  N   . VAL A 1 84  ? -6.675  13.178  12.756  1.00 95.59 84  A 1 
ATOM   659  C  CA  . VAL A 1 84  ? -6.365  11.761  12.592  1.00 96.09 84  A 1 
ATOM   660  C  C   . VAL A 1 84  ? -7.568  10.901  12.966  1.00 96.88 84  A 1 
ATOM   661  O  O   . VAL A 1 84  ? -7.923  9.966   12.243  1.00 96.92 84  A 1 
ATOM   662  C  CB  . VAL A 1 84  ? -5.127  11.361  13.417  1.00 95.62 84  A 1 
ATOM   663  C  CG1 . VAL A 1 84  ? -4.946  9.845   13.424  1.00 94.16 84  A 1 
ATOM   664  C  CG2 . VAL A 1 84  ? -3.879  12.041  12.864  1.00 94.42 84  A 1 
ATOM   665  N  N   . LYS A 1 85  ? -8.202  11.216  14.089  1.00 96.47 85  A 1 
ATOM   666  C  CA  . LYS A 1 85  ? -9.382  10.471  14.504  1.00 96.82 85  A 1 
ATOM   667  C  C   . LYS A 1 85  ? -10.483 10.543  13.444  1.00 97.28 85  A 1 
ATOM   668  O  O   . LYS A 1 85  ? -11.091 9.533   13.099  1.00 97.34 85  A 1 
ATOM   669  C  CB  . LYS A 1 85  ? -9.908  10.997  15.845  1.00 96.80 85  A 1 
ATOM   670  C  CG  . LYS A 1 85  ? -9.060  10.597  17.046  1.00 95.39 85  A 1 
ATOM   671  C  CD  . LYS A 1 85  ? -9.731  11.023  18.338  1.00 93.19 85  A 1 
ATOM   672  C  CE  . LYS A 1 85  ? -8.997  10.495  19.551  1.00 88.42 85  A 1 
ATOM   673  N  NZ  . LYS A 1 85  ? -9.664  10.889  20.817  1.00 81.98 85  A 1 
ATOM   674  N  N   . GLN A 1 86  ? -10.734 11.740  12.927  1.00 96.81 86  A 1 
ATOM   675  C  CA  . GLN A 1 86  ? -11.759 11.919  11.914  1.00 96.78 86  A 1 
ATOM   676  C  C   . GLN A 1 86  ? -11.420 11.152  10.640  1.00 97.17 86  A 1 
ATOM   677  O  O   . GLN A 1 86  ? -12.304 10.604  9.975   1.00 96.93 86  A 1 
ATOM   678  C  CB  . GLN A 1 86  ? -11.956 13.402  11.603  1.00 95.96 86  A 1 
ATOM   679  C  CG  . GLN A 1 86  ? -13.110 13.681  10.642  1.00 87.15 86  A 1 
ATOM   680  C  CD  . GLN A 1 86  ? -14.454 13.176  11.136  1.00 81.08 86  A 1 
ATOM   681  O  OE1 . GLN A 1 86  ? -15.128 12.416  10.452  1.00 73.97 86  A 1 
ATOM   682  N  NE2 . GLN A 1 86  ? -14.820 13.602  12.337  1.00 69.53 86  A 1 
ATOM   683  N  N   . SER A 1 87  ? -10.128 11.101  10.293  1.00 96.97 87  A 1 
ATOM   684  C  CA  . SER A 1 87  ? -9.688  10.348  9.119   1.00 97.14 87  A 1 
ATOM   685  C  C   . SER A 1 87  ? -10.007 8.864   9.262   1.00 97.60 87  A 1 
ATOM   686  O  O   . SER A 1 87  ? -10.426 8.215   8.303   1.00 97.50 87  A 1 
ATOM   687  C  CB  . SER A 1 87  ? -8.184  10.537  8.890   1.00 96.61 87  A 1 
ATOM   688  O  OG  . SER A 1 87  ? -7.879  11.882  8.581   1.00 90.66 87  A 1 
ATOM   689  N  N   . ILE A 1 88  ? -9.816  8.319   10.466  1.00 97.82 88  A 1 
ATOM   690  C  CA  . ILE A 1 88  ? -10.098 6.910   10.718  1.00 98.17 88  A 1 
ATOM   691  C  C   . ILE A 1 88  ? -11.600 6.646   10.684  1.00 98.32 88  A 1 
ATOM   692  O  O   . ILE A 1 88  ? -12.050 5.627   10.148  1.00 98.14 88  A 1 
ATOM   693  C  CB  . ILE A 1 88  ? -9.476  6.465   12.055  1.00 97.80 88  A 1 
ATOM   694  C  CG1 . ILE A 1 88  ? -7.947  6.549   11.962  1.00 95.79 88  A 1 
ATOM   695  C  CG2 . ILE A 1 88  ? -9.907  5.050   12.418  1.00 96.74 88  A 1 
ATOM   696  C  CD1 . ILE A 1 88  ? -7.239  6.421   13.289  1.00 88.21 88  A 1 
ATOM   697  N  N   . VAL A 1 89  ? -12.384 7.564   11.233  1.00 98.31 89  A 1 
ATOM   698  C  CA  . VAL A 1 89  ? -13.837 7.473   11.123  1.00 98.48 89  A 1 
ATOM   699  C  C   . VAL A 1 89  ? -14.251 7.424   9.656   1.00 98.41 89  A 1 
ATOM   700  O  O   . VAL A 1 89  ? -15.072 6.603   9.245   1.00 98.09 89  A 1 
ATOM   701  C  CB  . VAL A 1 89  ? -14.524 8.655   11.835  1.00 98.28 89  A 1 
ATOM   702  C  CG1 . VAL A 1 89  ? -16.020 8.682   11.527  1.00 97.23 89  A 1 
ATOM   703  C  CG2 . VAL A 1 89  ? -14.292 8.579   13.337  1.00 97.33 89  A 1 
ATOM   704  N  N   . ASN A 1 90  ? -13.643 8.323   8.839   1.00 97.63 90  A 1 
ATOM   705  C  CA  . ASN A 1 90  ? -13.924 8.394   7.459   1.00 97.37 90  A 1 
ATOM   706  C  C   . ASN A 1 90  ? -13.475 7.190   6.688   1.00 97.71 90  A 1 
ATOM   707  O  O   . ASN A 1 90  ? -14.112 6.763   5.777   1.00 96.94 90  A 1 
ATOM   708  C  CB  . ASN A 1 90  ? -13.384 9.697   6.888   1.00 96.41 90  A 1 
ATOM   709  C  CG  . ASN A 1 90  ? -14.086 10.859  7.331   1.00 94.83 90  A 1 
ATOM   710  O  OD1 . ASN A 1 90  ? -15.024 10.793  8.161   1.00 92.11 90  A 1 
ATOM   711  N  ND2 . ASN A 1 90  ? -13.993 11.913  7.066   1.00 91.20 90  A 1 
ATOM   712  N  N   . ALA A 1 91  ? -12.338 6.600   7.052   1.00 97.90 91  A 1 
ATOM   713  C  CA  . ALA A 1 91  ? -11.860 5.373   6.436   1.00 98.06 91  A 1 
ATOM   714  C  C   . ALA A 1 91  ? -12.847 4.240   6.684   1.00 98.46 91  A 1 
ATOM   715  O  O   . ALA A 1 91  ? -13.137 3.440   5.792   1.00 98.24 91  A 1 
ATOM   716  C  CB  . ALA A 1 91  ? -10.483 5.003   6.979   1.00 97.68 91  A 1 
ATOM   717  N  N   . THR A 1 92  ? -13.378 4.170   7.900   1.00 98.21 92  A 1 
ATOM   718  C  CA  . THR A 1 92  ? -14.357 3.154   8.253   1.00 98.27 92  A 1 
ATOM   719  C  C   . THR A 1 92  ? -15.623 3.312   7.409   1.00 98.41 92  A 1 
ATOM   720  O  O   . THR A 1 92  ? -16.174 2.329   6.908   1.00 98.21 92  A 1 
ATOM   721  C  CB  . THR A 1 92  ? -14.699 3.224   9.747   1.00 97.94 92  A 1 
ATOM   722  O  OG1 . THR A 1 92  ? -13.514 3.022   10.509  1.00 94.56 92  A 1 
ATOM   723  C  CG2 . THR A 1 92  ? -15.720 2.159   10.113  1.00 94.56 92  A 1 
ATOM   724  N  N   . ALA A 1 93  ? -16.086 4.548   7.242   1.00 98.48 93  A 1 
ATOM   725  C  CA  . ALA A 1 93  ? -17.256 4.820   6.414   1.00 98.36 93  A 1 
ATOM   726  C  C   . ALA A 1 93  ? -17.022 4.381   4.972   1.00 98.41 93  A 1 
ATOM   727  O  O   . ALA A 1 93  ? -17.911 3.823   4.329   1.00 98.02 93  A 1 
ATOM   728  C  CB  . ALA A 1 93  ? -17.610 6.304   6.470   1.00 97.95 93  A 1 
ATOM   729  N  N   . LEU A 1 94  ? -15.810 4.613   4.470   1.00 98.33 94  A 1 
ATOM   730  C  CA  . LEU A 1 94  ? -15.446 4.174   3.126   1.00 98.32 94  A 1 
ATOM   731  C  C   . LEU A 1 94  ? -15.506 2.653   3.014   1.00 98.54 94  A 1 
ATOM   732  O  O   . LEU A 1 94  ? -16.104 2.114   2.075   1.00 98.38 94  A 1 
ATOM   733  C  CB  . LEU A 1 94  ? -14.041 4.676   2.771   1.00 97.97 94  A 1 
ATOM   734  C  CG  . LEU A 1 94  ? -13.468 4.174   1.445   1.00 95.73 94  A 1 
ATOM   735  C  CD1 . LEU A 1 94  ? -14.227 4.771   0.277   1.00 92.64 94  A 1 
ATOM   736  C  CD2 . LEU A 1 94  ? -11.986 4.507   1.350   1.00 92.18 94  A 1 
ATOM   737  N  N   . LEU A 1 95  ? -14.919 1.952   3.971   1.00 98.55 95  A 1 
ATOM   738  C  CA  . LEU A 1 95  ? -14.892 0.495   3.945   1.00 98.69 95  A 1 
ATOM   739  C  C   . LEU A 1 95  ? -16.292 -0.099  4.083   1.00 98.64 95  A 1 
ATOM   740  O  O   . LEU A 1 95  ? -16.584 -1.153  3.503   1.00 98.44 95  A 1 
ATOM   741  C  CB  . LEU A 1 95  ? -13.964 -0.038  5.036   1.00 98.59 95  A 1 
ATOM   742  C  CG  . LEU A 1 95  ? -12.476 0.312   4.861   1.00 98.28 95  A 1 
ATOM   743  C  CD1 . LEU A 1 95  ? -11.678 -0.121  6.085   1.00 97.87 95  A 1 
ATOM   744  C  CD2 . LEU A 1 95  ? -11.919 -0.332  3.599   1.00 97.62 95  A 1 
ATOM   745  N  N   . LYS A 1 96  ? -17.150 0.578   4.831   1.00 98.62 96  A 1 
ATOM   746  C  CA  . LYS A 1 96  ? -18.520 0.101   5.008   1.00 98.56 96  A 1 
ATOM   747  C  C   . LYS A 1 96  ? -19.317 0.115   3.705   1.00 98.46 96  A 1 
ATOM   748  O  O   . LYS A 1 96  ? -20.346 -0.555  3.600   1.00 98.05 96  A 1 
ATOM   749  C  CB  . LYS A 1 96  ? -19.248 0.946   6.059   1.00 98.33 96  A 1 
ATOM   750  C  CG  . LYS A 1 96  ? -18.893 0.593   7.496   1.00 95.63 96  A 1 
ATOM   751  C  CD  . LYS A 1 96  ? -19.679 1.442   8.480   1.00 90.94 96  A 1 
ATOM   752  C  CE  . LYS A 1 96  ? -19.422 1.033   9.914   1.00 83.99 96  A 1 
ATOM   753  N  NZ  . LYS A 1 96  ? -20.144 1.895   10.876  1.00 75.69 96  A 1 
ATOM   754  N  N   . LYS A 1 97  ? -18.853 0.860   2.712   1.00 98.60 97  A 1 
ATOM   755  C  CA  . LYS A 1 97  ? -19.518 0.872   1.413   1.00 98.44 97  A 1 
ATOM   756  C  C   . LYS A 1 97  ? -19.407 -0.487  0.726   1.00 98.34 97  A 1 
ATOM   757  O  O   . LYS A 1 97  ? -20.211 -0.814  -0.151  1.00 97.72 97  A 1 
ATOM   758  C  CB  . LYS A 1 97  ? -18.945 1.976   0.528   1.00 98.33 97  A 1 
ATOM   759  C  CG  . LYS A 1 97  ? -19.229 3.375   1.067   1.00 97.34 97  A 1 
ATOM   760  C  CD  . LYS A 1 97  ? -18.711 4.456   0.140   1.00 94.08 97  A 1 
ATOM   761  C  CE  . LYS A 1 97  ? -19.044 5.835   0.685   1.00 90.34 97  A 1 
ATOM   762  N  NZ  . LYS A 1 97  ? -18.581 6.928   -0.210  1.00 81.53 97  A 1 
ATOM   763  N  N   . PHE A 1 98  ? -18.422 -1.283  1.121   1.00 98.45 98  A 1 
ATOM   764  C  CA  . PHE A 1 98  ? -18.293 -2.659  0.670   1.00 98.22 98  A 1 
ATOM   765  C  C   . PHE A 1 98  ? -19.017 -3.558  1.680   1.00 97.59 98  A 1 
ATOM   766  O  O   . PHE A 1 98  ? -18.403 -4.323  2.422   1.00 95.81 98  A 1 
ATOM   767  C  CB  . PHE A 1 98  ? -16.820 -3.035  0.521   1.00 98.28 98  A 1 
ATOM   768  C  CG  . PHE A 1 98  ? -16.051 -2.091  -0.367  1.00 98.50 98  A 1 
ATOM   769  C  CD1 . PHE A 1 98  ? -16.184 -2.160  -1.746  1.00 98.14 98  A 1 
ATOM   770  C  CD2 . PHE A 1 98  ? -15.221 -1.129  0.178   1.00 98.16 98  A 1 
ATOM   771  C  CE1 . PHE A 1 98  ? -15.491 -1.281  -2.570  1.00 97.83 98  A 1 
ATOM   772  C  CE2 . PHE A 1 98  ? -14.521 -0.254  -0.642  1.00 97.87 98  A 1 
ATOM   773  C  CZ  . PHE A 1 98  ? -14.652 -0.331  -2.019  1.00 98.06 98  A 1 
ATOM   774  N  N   . GLU A 1 99  ? -20.357 -3.418  1.698   1.00 95.43 99  A 1 
ATOM   775  C  CA  . GLU A 1 99  ? -21.172 -3.858  2.831   1.00 93.17 99  A 1 
ATOM   776  C  C   . GLU A 1 99  ? -21.136 -5.350  3.116   1.00 92.34 99  A 1 
ATOM   777  O  O   . GLU A 1 99  ? -21.245 -5.752  4.274   1.00 86.55 99  A 1 
ATOM   778  C  CB  . GLU A 1 99  ? -22.614 -3.397  2.615   1.00 89.63 99  A 1 
ATOM   779  C  CG  . GLU A 1 99  ? -23.156 -3.668  1.224   1.00 78.72 99  A 1 
ATOM   780  C  CD  . GLU A 1 99  ? -24.427 -2.873  0.947   1.00 73.04 99  A 1 
ATOM   781  O  OE1 . GLU A 1 99  ? -24.513 -2.272  -0.125  1.00 66.08 99  A 1 
ATOM   782  O  OE2 . GLU A 1 99  ? -25.315 -2.844  1.830   1.00 66.39 99  A 1 
ATOM   783  N  N   . ASP A 1 100 ? -20.954 -6.176  2.090   1.00 95.62 100 A 1 
ATOM   784  C  CA  . ASP A 1 100 ? -20.928 -7.618  2.294   1.00 95.46 100 A 1 
ATOM   785  C  C   . ASP A 1 100 ? -19.552 -8.232  2.042   1.00 96.68 100 A 1 
ATOM   786  O  O   . ASP A 1 100 ? -19.433 -9.433  1.789   1.00 95.09 100 A 1 
ATOM   787  C  CB  . ASP A 1 100 ? -21.995 -8.307  1.423   1.00 92.18 100 A 1 
ATOM   788  C  CG  . ASP A 1 100 ? -21.928 -7.868  -0.028  1.00 84.39 100 A 1 
ATOM   789  O  OD1 . ASP A 1 100 ? -21.070 -7.036  -0.379  1.00 76.71 100 A 1 
ATOM   790  O  OD2 . ASP A 1 100 ? -22.752 -8.365  -0.820  1.00 77.57 100 A 1 
ATOM   791  N  N   . PHE A 1 101 ? -18.497 -7.421  2.130   1.00 98.07 101 A 1 
ATOM   792  C  CA  . PHE A 1 101 ? -17.122 -7.894  1.975   1.00 98.26 101 A 1 
ATOM   793  C  C   . PHE A 1 101 ? -16.557 -8.402  3.299   1.00 98.28 101 A 1 
ATOM   794  O  O   . PHE A 1 101 ? -16.902 -7.906  4.371   1.00 97.65 101 A 1 
ATOM   795  C  CB  . PHE A 1 101 ? -16.213 -6.766  1.469   1.00 98.28 101 A 1 
ATOM   796  C  CG  . PHE A 1 101 ? -16.242 -6.537  -0.016  1.00 98.35 101 A 1 
ATOM   797  C  CD1 . PHE A 1 101 ? -17.428 -6.367  -0.701  1.00 97.75 101 A 1 
ATOM   798  C  CD2 . PHE A 1 101 ? -15.048 -6.445  -0.735  1.00 97.75 101 A 1 
ATOM   799  C  CE1 . PHE A 1 101 ? -17.446 -6.127  -2.061  1.00 97.43 101 A 1 
ATOM   800  C  CE2 . PHE A 1 101 ? -15.053 -6.201  -2.095  1.00 97.54 101 A 1 
ATOM   801  C  CZ  . PHE A 1 101 ? -16.259 -6.043  -2.763  1.00 98.00 101 A 1 
ATOM   802  N  N   . PHE A 1 102 ? -15.662 -9.382  3.207   1.00 98.42 102 A 1 
ATOM   803  C  CA  . PHE A 1 102 ? -14.787 -9.745  4.313   1.00 98.52 102 A 1 
ATOM   804  C  C   . PHE A 1 102 ? -13.593 -8.794  4.256   1.00 98.68 102 A 1 
ATOM   805  O  O   . PHE A 1 102 ? -12.785 -8.858  3.332   1.00 98.55 102 A 1 
ATOM   806  C  CB  . PHE A 1 102 ? -14.335 -11.201 4.182   1.00 98.43 102 A 1 
ATOM   807  C  CG  . PHE A 1 102 ? -13.413 -11.667 5.281   1.00 98.44 102 A 1 
ATOM   808  C  CD1 . PHE A 1 102 ? -13.880 -11.822 6.571   1.00 98.11 102 A 1 
ATOM   809  C  CD2 . PHE A 1 102 ? -12.087 -11.949 5.009   1.00 98.12 102 A 1 
ATOM   810  C  CE1 . PHE A 1 102 ? -13.039 -12.256 7.584   1.00 97.76 102 A 1 
ATOM   811  C  CE2 . PHE A 1 102 ? -11.233 -12.381 6.014   1.00 97.84 102 A 1 
ATOM   812  C  CZ  . PHE A 1 102 ? -11.715 -12.535 7.299   1.00 97.98 102 A 1 
ATOM   813  N  N   . ILE A 1 103 ? -13.509 -7.883  5.222   1.00 98.78 103 A 1 
ATOM   814  C  CA  . ILE A 1 103 ? -12.531 -6.797  5.188   1.00 98.81 103 A 1 
ATOM   815  C  C   . ILE A 1 103 ? -11.515 -6.975  6.302   1.00 98.83 103 A 1 
ATOM   816  O  O   . ILE A 1 103 ? -11.873 -7.254  7.445   1.00 98.71 103 A 1 
ATOM   817  C  CB  . ILE A 1 103 ? -13.226 -5.426  5.289   1.00 98.58 103 A 1 
ATOM   818  C  CG1 . ILE A 1 103 ? -14.099 -5.207  4.049   1.00 96.63 103 A 1 
ATOM   819  C  CG2 . ILE A 1 103 ? -12.209 -4.301  5.436   1.00 97.97 103 A 1 
ATOM   820  C  CD1 . ILE A 1 103 ? -14.941 -3.946  4.081   1.00 90.41 103 A 1 
ATOM   821  N  N   . ILE A 1 104 ? -10.241 -6.807  5.949   1.00 98.85 104 A 1 
ATOM   822  C  CA  . ILE A 1 104 ? -9.124  -6.996  6.865   1.00 98.88 104 A 1 
ATOM   823  C  C   . ILE A 1 104 ? -8.388  -5.660  7.004   1.00 98.82 104 A 1 
ATOM   824  O  O   . ILE A 1 104 ? -7.482  -5.369  6.220   1.00 98.73 104 A 1 
ATOM   825  C  CB  . ILE A 1 104 ? -8.170  -8.089  6.341   1.00 98.77 104 A 1 
ATOM   826  C  CG1 . ILE A 1 104 ? -8.947  -9.386  6.048   1.00 98.01 104 A 1 
ATOM   827  C  CG2 . ILE A 1 104 ? -7.039  -8.355  7.327   1.00 98.16 104 A 1 
ATOM   828  C  CD1 . ILE A 1 104 ? -8.299  -10.253 4.991   1.00 95.50 104 A 1 
ATOM   829  N  N   . PRO A 1 105 ? -8.772  -4.827  7.975   1.00 98.81 105 A 1 
ATOM   830  C  CA  . PRO A 1 105 ? -8.215  -3.471  8.086   1.00 98.87 105 A 1 
ATOM   831  C  C   . PRO A 1 105 ? -6.960  -3.394  8.944   1.00 98.86 105 A 1 
ATOM   832  O  O   . PRO A 1 105 ? -6.693  -4.273  9.761   1.00 98.55 105 A 1 
ATOM   833  C  CB  . PRO A 1 105 ? -9.355  -2.699  8.745   1.00 98.69 105 A 1 
ATOM   834  C  CG  . PRO A 1 105 ? -9.996  -3.711  9.644   1.00 98.19 105 A 1 
ATOM   835  C  CD  . PRO A 1 105 ? -9.884  -5.032  8.916   1.00 98.71 105 A 1 
ATOM   836  N  N   . MET A 1 106 ? -6.183  -2.320  8.760   1.00 98.79 106 A 1 
ATOM   837  C  CA  . MET A 1 106 ? -5.009  -2.062  9.588   1.00 98.52 106 A 1 
ATOM   838  C  C   . MET A 1 106 ? -4.720  -0.569  9.627   1.00 98.66 106 A 1 
ATOM   839  O  O   . MET A 1 106 ? -5.365  0.227   8.945   1.00 98.04 106 A 1 
ATOM   840  C  CB  . MET A 1 106 ? -3.780  -2.820  9.057   1.00 97.01 106 A 1 
ATOM   841  C  CG  . MET A 1 106 ? -3.170  -2.190  7.812   1.00 93.79 106 A 1 
ATOM   842  S  SD  . MET A 1 106 ? -1.690  -3.057  7.233   1.00 94.40 106 A 1 
ATOM   843  C  CE  . MET A 1 106 ? -2.400  -4.608  6.724   1.00 88.58 106 A 1 
ATOM   844  N  N   . LEU A 1 107 ? -3.729  -0.207  10.452  1.00 98.66 107 A 1 
ATOM   845  C  CA  . LEU A 1 107 ? -3.259  1.168   10.552  1.00 98.44 107 A 1 
ATOM   846  C  C   . LEU A 1 107 ? -1.922  1.321   9.844   1.00 98.49 107 A 1 
ATOM   847  O  O   . LEU A 1 107 ? -1.061  0.440   9.917   1.00 97.98 107 A 1 
ATOM   848  C  CB  . LEU A 1 107 ? -3.099  1.571   12.013  1.00 98.12 107 A 1 
ATOM   849  C  CG  . LEU A 1 107 ? -4.378  1.640   12.853  1.00 97.78 107 A 1 
ATOM   850  C  CD1 . LEU A 1 107 ? -4.027  1.769   14.328  1.00 97.11 107 A 1 
ATOM   851  C  CD2 . LEU A 1 107 ? -5.251  2.797   12.404  1.00 96.76 107 A 1 
ATOM   852  N  N   . GLY A 1 108 ? -1.731  2.447   9.163   1.00 98.43 108 A 1 
ATOM   853  C  CA  . GLY A 1 108 ? -0.446  2.816   8.605   1.00 98.37 108 A 1 
ATOM   854  C  C   . GLY A 1 108 ? 0.291   3.788   9.506   1.00 98.03 108 A 1 
ATOM   855  O  O   . GLY A 1 108 ? -0.224  4.199   10.550  1.00 97.26 108 A 1 
ATOM   856  N  N   . ASN A 1 109 ? 1.505   4.173   9.117   1.00 97.99 109 A 1 
ATOM   857  C  CA  . ASN A 1 109 ? 2.335   5.025   9.964   1.00 97.55 109 A 1 
ATOM   858  C  C   . ASN A 1 109 ? 1.820   6.457   10.078  1.00 97.29 109 A 1 
ATOM   859  O  O   . ASN A 1 109 ? 2.210   7.180   11.001  1.00 96.21 109 A 1 
ATOM   860  C  CB  . ASN A 1 109 ? 3.795   5.023   9.501   1.00 97.23 109 A 1 
ATOM   861  C  CG  . ASN A 1 109 ? 3.965   5.511   8.077   1.00 96.97 109 A 1 
ATOM   862  O  OD1 . ASN A 1 109 ? 3.563   4.837   7.129   1.00 94.65 109 A 1 
ATOM   863  N  ND2 . ASN A 1 109 ? 4.572   6.677   7.928   1.00 93.93 109 A 1 
ATOM   864  N  N   . HIS A 1 110 ? 0.949   6.873   9.159   1.00 96.94 110 A 1 
ATOM   865  C  CA  . HIS A 1 110 ? 0.346   8.200   9.253   1.00 96.56 110 A 1 
ATOM   866  C  C   . HIS A 1 110 ? -0.960  8.197   10.040  1.00 96.54 110 A 1 
ATOM   867  O  O   . HIS A 1 110 ? -1.507  9.259   10.329  1.00 95.55 110 A 1 
ATOM   868  C  CB  . HIS A 1 110 ? 0.109   8.780   7.863   1.00 96.22 110 A 1 
ATOM   869  C  CG  . HIS A 1 110 ? 1.368   9.133   7.132   1.00 95.59 110 A 1 
ATOM   870  N  ND1 . HIS A 1 110 ? 2.019   10.319  7.327   1.00 89.76 110 A 1 
ATOM   871  C  CD2 . HIS A 1 110 ? 2.092   8.445   6.226   1.00 89.40 110 A 1 
ATOM   872  C  CE1 . HIS A 1 110 ? 3.101   10.356  6.556   1.00 89.46 110 A 1 
ATOM   873  N  NE2 . HIS A 1 110 ? 3.165   9.224   5.888   1.00 91.17 110 A 1 
ATOM   874  N  N   . ASP A 1 111 ? -1.441  7.007   10.399  1.00 96.96 111 A 1 
ATOM   875  C  CA  . ASP A 1 111 ? -2.746  6.877   11.039  1.00 97.07 111 A 1 
ATOM   876  C  C   . ASP A 1 111 ? -2.653  6.960   12.562  1.00 96.85 111 A 1 
ATOM   877  O  O   . ASP A 1 111 ? -3.316  6.226   13.294  1.00 95.87 111 A 1 
ATOM   878  C  CB  . ASP A 1 111 ? -3.413  5.563   10.614  1.00 97.34 111 A 1 
ATOM   879  C  CG  . ASP A 1 111 ? -3.642  5.493   9.111   1.00 97.56 111 A 1 
ATOM   880  O  OD1 . ASP A 1 111 ? -3.774  6.562   8.478   1.00 96.58 111 A 1 
ATOM   881  O  OD2 . ASP A 1 111 ? -3.693  4.372   8.571   1.00 96.79 111 A 1 
ATOM   882  N  N   . VAL A 1 112 ? -1.822  7.890   13.043  1.00 96.42 112 A 1 
ATOM   883  C  CA  . VAL A 1 112 ? -1.631  8.127   14.468  1.00 96.05 112 A 1 
ATOM   884  C  C   . VAL A 1 112 ? -1.121  9.553   14.625  1.00 95.39 112 A 1 
ATOM   885  O  O   . VAL A 1 112 ? -0.592  10.147  13.682  1.00 94.52 112 A 1 
ATOM   886  C  CB  . VAL A 1 112 ? -0.644  7.110   15.089  1.00 95.78 112 A 1 
ATOM   887  C  CG1 . VAL A 1 112 ? 0.756   7.285   14.497  1.00 94.38 112 A 1 
ATOM   888  C  CG2 . VAL A 1 112 ? -0.610  7.236   16.612  1.00 94.53 112 A 1 
ATOM   889  N  N   . TYR A 1 113 ? -1.298  10.121  15.828  1.00 94.49 113 A 1 
ATOM   890  C  CA  . TYR A 1 113 ? -0.767  11.450  16.113  1.00 93.63 113 A 1 
ATOM   891  C  C   . TYR A 1 113 ? 0.044   11.416  17.395  1.00 92.99 113 A 1 
ATOM   892  O  O   . TYR A 1 113 ? -0.462  10.969  18.430  1.00 90.15 113 A 1 
ATOM   893  C  CB  . TYR A 1 113 ? -1.890  12.483  16.237  1.00 92.69 113 A 1 
ATOM   894  C  CG  . TYR A 1 113 ? -1.365  13.864  16.515  1.00 91.74 113 A 1 
ATOM   895  C  CD1 . TYR A 1 113 ? -0.964  14.698  15.470  1.00 90.09 113 A 1 
ATOM   896  C  CD2 . TYR A 1 113 ? -1.227  14.341  17.817  1.00 89.69 113 A 1 
ATOM   897  C  CE1 . TYR A 1 113 ? -0.461  15.957  15.712  1.00 87.67 113 A 1 
ATOM   898  C  CE2 . TYR A 1 113 ? -0.717  15.605  18.073  1.00 87.66 113 A 1 
ATOM   899  C  CZ  . TYR A 1 113 ? -0.338  16.409  17.017  1.00 87.23 113 A 1 
ATOM   900  O  OH  . TYR A 1 113 ? 0.164   17.659  17.252  1.00 84.59 113 A 1 
ATOM   901  N  N   . PRO A 1 114 ? 1.294   11.905  17.373  1.00 92.88 114 A 1 
ATOM   902  C  CA  . PRO A 1 114 ? 2.044   12.346  16.195  1.00 92.86 114 A 1 
ATOM   903  C  C   . PRO A 1 114 ? 2.351   11.201  15.240  1.00 93.48 114 A 1 
ATOM   904  O  O   . PRO A 1 114 ? 2.354   10.041  15.650  1.00 92.67 114 A 1 
ATOM   905  C  CB  . PRO A 1 114 ? 3.343   12.912  16.784  1.00 91.09 114 A 1 
ATOM   906  C  CG  . PRO A 1 114 ? 3.037   13.193  18.221  1.00 88.76 114 A 1 
ATOM   907  C  CD  . PRO A 1 114 ? 2.051   12.133  18.612  1.00 90.90 114 A 1 
ATOM   908  N  N   . ALA A 1 115 ? 2.607   11.525  13.984  1.00 93.30 115 A 1 
ATOM   909  C  CA  . ALA A 1 115 ? 2.864   10.509  12.979  1.00 93.94 115 A 1 
ATOM   910  C  C   . ALA A 1 115 ? 4.013   9.593   13.389  1.00 94.70 115 A 1 
ATOM   911  O  O   . ALA A 1 115 ? 4.988   10.032  13.994  1.00 93.83 115 A 1 
ATOM   912  C  CB  . ALA A 1 115 ? 3.173   11.164  11.632  1.00 93.05 115 A 1 
ATOM   913  N  N   . ASN A 1 116 ? 3.870   8.307   13.082  1.00 95.33 116 A 1 
ATOM   914  C  CA  . ASN A 1 116 ? 4.877   7.275   13.307  1.00 95.71 116 A 1 
ATOM   915  C  C   . ASN A 1 116 ? 5.020   6.816   14.748  1.00 96.11 116 A 1 
ATOM   916  O  O   . ASN A 1 116 ? 5.623   5.768   15.003  1.00 95.20 116 A 1 
ATOM   917  C  CB  . ASN A 1 116 ? 6.254   7.710   12.795  1.00 95.53 116 A 1 
ATOM   918  C  CG  . ASN A 1 116 ? 6.222   8.226   11.362  1.00 95.12 116 A 1 
ATOM   919  O  OD1 . ASN A 1 116 ? 5.547   7.660   10.509  1.00 91.20 116 A 1 
ATOM   920  N  ND2 . ASN A 1 116 ? 6.952   9.293   11.100  1.00 90.67 116 A 1 
ATOM   921  N  N   . GLN A 1 117 ? 4.488   7.562   15.701  1.00 95.86 117 A 1 
ATOM   922  C  CA  . GLN A 1 117 ? 4.690   7.275   17.115  1.00 95.43 117 A 1 
ATOM   923  C  C   . GLN A 1 117 ? 3.577   6.380   17.639  1.00 95.25 117 A 1 
ATOM   924  O  O   . GLN A 1 117 ? 2.558   6.847   18.146  1.00 93.54 117 A 1 
ATOM   925  C  CB  . GLN A 1 117 ? 4.776   8.571   17.922  1.00 94.87 117 A 1 
ATOM   926  C  CG  . GLN A 1 117 ? 5.706   9.627   17.317  1.00 93.83 117 A 1 
ATOM   927  C  CD  . GLN A 1 117 ? 7.082   9.085   16.998  1.00 93.72 117 A 1 
ATOM   928  O  OE1 . GLN A 1 117 ? 7.713   8.425   17.818  1.00 89.19 117 A 1 
ATOM   929  N  NE2 . GLN A 1 117 ? 7.553   9.360   15.787  1.00 87.93 117 A 1 
ATOM   930  N  N   . MET A 1 118 ? 3.771   5.071   17.505  1.00 94.98 118 A 1 
ATOM   931  C  CA  . MET A 1 118 ? 2.715   4.098   17.762  1.00 94.87 118 A 1 
ATOM   932  C  C   . MET A 1 118 ? 3.233   2.955   18.638  1.00 93.78 118 A 1 
ATOM   933  O  O   . MET A 1 118 ? 3.985   2.105   18.179  1.00 87.54 118 A 1 
ATOM   934  C  CB  . MET A 1 118 ? 2.183   3.557   16.434  1.00 93.24 118 A 1 
ATOM   935  C  CG  . MET A 1 118 ? 0.931   2.715   16.557  1.00 88.79 118 A 1 
ATOM   936  S  SD  . MET A 1 118 ? 0.360   2.072   14.959  1.00 90.24 118 A 1 
ATOM   937  C  CE  . MET A 1 118 ? -0.145  3.572   14.134  1.00 85.93 118 A 1 
ATOM   938  N  N   . ALA A 1 119 ? 2.817   2.956   19.899  1.00 92.46 119 A 1 
ATOM   939  C  CA  . ALA A 1 119 ? 3.154   1.893   20.845  1.00 90.73 119 A 1 
ATOM   940  C  C   . ALA A 1 119 ? 2.337   2.090   22.127  1.00 88.65 119 A 1 
ATOM   941  O  O   . ALA A 1 119 ? 1.222   2.608   22.075  1.00 78.48 119 A 1 
ATOM   942  C  CB  . ALA A 1 119 ? 4.652   1.880   21.136  1.00 86.34 119 A 1 
ATOM   943  N  N   . ILE A 1 120 ? 2.892   1.688   23.266  1.00 81.61 120 A 1 
ATOM   944  C  CA  . ILE A 1 120 ? 2.139   1.739   24.512  1.00 77.36 120 A 1 
ATOM   945  C  C   . ILE A 1 120 ? 1.790   3.169   24.925  1.00 77.98 120 A 1 
ATOM   946  O  O   . ILE A 1 120 ? 0.730   3.414   25.498  1.00 70.97 120 A 1 
ATOM   947  C  CB  . ILE A 1 120 ? 2.912   1.014   25.653  1.00 71.15 120 A 1 
ATOM   948  C  CG1 . ILE A 1 120 ? 2.013   0.779   26.860  1.00 63.85 120 A 1 
ATOM   949  C  CG2 . ILE A 1 120 ? 4.175   1.792   26.041  1.00 62.03 120 A 1 
ATOM   950  C  CD1 . ILE A 1 120 ? 0.899   -0.224  26.611  1.00 57.92 120 A 1 
ATOM   951  N  N   . ASN A 1 121 ? 2.664   4.123   24.606  1.00 76.10 121 A 1 
ATOM   952  C  CA  . ASN A 1 121 ? 2.413   5.519   24.955  1.00 72.82 121 A 1 
ATOM   953  C  C   . ASN A 1 121 ? 1.303   6.136   24.107  1.00 75.17 121 A 1 
ATOM   954  O  O   . ASN A 1 121 ? 0.782   7.197   24.442  1.00 70.89 121 A 1 
ATOM   955  C  CB  . ASN A 1 121 ? 3.694   6.349   24.824  1.00 69.39 121 A 1 
ATOM   956  C  CG  . ASN A 1 121 ? 4.742   5.958   25.837  1.00 63.94 121 A 1 
ATOM   957  O  OD1 . ASN A 1 121 ? 4.469   5.239   26.800  1.00 58.52 121 A 1 
ATOM   958  N  ND2 . ASN A 1 121 ? 5.965   6.441   25.638  1.00 57.34 121 A 1 
ATOM   959  N  N   . SER A 1 122 ? 0.962   5.476   23.009  1.00 79.18 122 A 1 
ATOM   960  C  CA  . SER A 1 122 ? -0.127  5.907   22.148  1.00 77.17 122 A 1 
ATOM   961  C  C   . SER A 1 122 ? -1.212  4.837   22.081  1.00 81.11 122 A 1 
ATOM   962  O  O   . SER A 1 122 ? -1.813  4.598   21.038  1.00 76.81 122 A 1 
ATOM   963  C  CB  . SER A 1 122 ? 0.397   6.247   20.748  1.00 69.87 122 A 1 
ATOM   964  O  OG  . SER A 1 122 ? 1.205   5.203   20.243  1.00 65.26 122 A 1 
ATOM   965  N  N   . GLN A 1 123 ? -1.468  4.195   23.219  1.00 87.61 123 A 1 
ATOM   966  C  CA  . GLN A 1 123 ? -2.443  3.112   23.310  1.00 88.66 123 A 1 
ATOM   967  C  C   . GLN A 1 123 ? -3.817  3.528   22.795  1.00 91.63 123 A 1 
ATOM   968  O  O   . GLN A 1 123 ? -4.585  2.703   22.300  1.00 89.61 123 A 1 
ATOM   969  C  CB  . GLN A 1 123 ? -2.564  2.632   24.758  1.00 84.71 123 A 1 
ATOM   970  C  CG  . GLN A 1 123 ? -3.442  1.407   24.950  1.00 76.25 123 A 1 
ATOM   971  C  CD  . GLN A 1 123 ? -2.824  0.147   24.387  1.00 71.22 123 A 1 
ATOM   972  O  OE1 . GLN A 1 123 ? -1.600  0.001   24.364  1.00 65.46 123 A 1 
ATOM   973  N  NE2 . GLN A 1 123 ? -3.666  -0.774  23.930  1.00 61.59 123 A 1 
ATOM   974  N  N   . TRP A 1 124 ? -4.116  4.819   22.883  1.00 93.33 124 A 1 
ATOM   975  C  CA  . TRP A 1 124 ? -5.397  5.344   22.446  1.00 94.46 124 A 1 
ATOM   976  C  C   . TRP A 1 124 ? -5.707  4.974   20.997  1.00 95.73 124 A 1 
ATOM   977  O  O   . TRP A 1 124 ? -6.872  4.759   20.656  1.00 95.03 124 A 1 
ATOM   978  C  CB  . TRP A 1 124 ? -5.442  6.869   22.617  1.00 92.93 124 A 1 
ATOM   979  C  CG  . TRP A 1 124 ? -4.518  7.597   21.680  1.00 90.62 124 A 1 
ATOM   980  C  CD1 . TRP A 1 124 ? -3.241  7.997   21.925  1.00 87.26 124 A 1 
ATOM   981  C  CD2 . TRP A 1 124 ? -4.810  8.004   20.326  1.00 90.82 124 A 1 
ATOM   982  N  NE1 . TRP A 1 124 ? -2.719  8.621   20.827  1.00 84.51 124 A 1 
ATOM   983  C  CE2 . TRP A 1 124 ? -3.657  8.636   19.824  1.00 88.28 124 A 1 
ATOM   984  C  CE3 . TRP A 1 124 ? -5.937  7.893   19.506  1.00 85.47 124 A 1 
ATOM   985  C  CZ2 . TRP A 1 124 ? -3.585  9.156   18.532  1.00 85.94 124 A 1 
ATOM   986  C  CZ3 . TRP A 1 124 ? -5.870  8.408   18.214  1.00 85.43 124 A 1 
ATOM   987  C  CH2 . TRP A 1 124 ? -4.708  9.031   17.738  1.00 84.87 124 A 1 
ATOM   988  N  N   . ILE A 1 125 ? -4.686  4.897   20.152  1.00 95.61 125 A 1 
ATOM   989  C  CA  . ILE A 1 125 ? -4.934  4.654   18.735  1.00 96.33 125 A 1 
ATOM   990  C  C   . ILE A 1 125 ? -5.462  3.243   18.500  1.00 97.38 125 A 1 
ATOM   991  O  O   . ILE A 1 125 ? -6.317  3.026   17.635  1.00 97.35 125 A 1 
ATOM   992  C  CB  . ILE A 1 125 ? -3.676  4.920   17.863  1.00 95.36 125 A 1 
ATOM   993  C  CG1 . ILE A 1 125 ? -4.055  4.920   16.377  1.00 92.13 125 A 1 
ATOM   994  C  CG2 . ILE A 1 125 ? -2.577  3.891   18.126  1.00 91.95 125 A 1 
ATOM   995  C  CD1 . ILE A 1 125 ? -5.076  5.962   16.005  1.00 88.01 125 A 1 
ATOM   996  N  N   . PHE A 1 126 ? -4.971  2.267   19.271  1.00 97.00 126 A 1 
ATOM   997  C  CA  . PHE A 1 126 ? -5.427  0.891   19.123  1.00 97.47 126 A 1 
ATOM   998  C  C   . PHE A 1 126 ? -6.857  0.743   19.619  1.00 97.62 126 A 1 
ATOM   999  O  O   . PHE A 1 126 ? -7.678  0.076   18.989  1.00 97.31 126 A 1 
ATOM   1000 C  CB  . PHE A 1 126 ? -4.492  -0.069  19.859  1.00 97.26 126 A 1 
ATOM   1001 C  CG  . PHE A 1 126 ? -3.046  0.089   19.499  1.00 97.36 126 A 1 
ATOM   1002 C  CD1 . PHE A 1 126 ? -2.632  0.112   18.166  1.00 96.23 126 A 1 
ATOM   1003 C  CD2 . PHE A 1 126 ? -2.077  0.214   20.486  1.00 96.09 126 A 1 
ATOM   1004 C  CE1 . PHE A 1 126 ? -1.304  0.266   17.831  1.00 95.53 126 A 1 
ATOM   1005 C  CE2 . PHE A 1 126 ? -0.743  0.365   20.155  1.00 95.45 126 A 1 
ATOM   1006 C  CZ  . PHE A 1 126 ? -0.354  0.387   18.832  1.00 96.08 126 A 1 
ATOM   1007 N  N   . GLN A 1 127 ? -7.156  1.374   20.746  1.00 97.13 127 A 1 
ATOM   1008 C  CA  . GLN A 1 127 ? -8.518  1.361   21.282  1.00 97.07 127 A 1 
ATOM   1009 C  C   . GLN A 1 127 ? -9.484  2.040   20.323  1.00 97.73 127 A 1 
ATOM   1010 O  O   . GLN A 1 127 ? -10.546 1.491   19.997  1.00 97.54 127 A 1 
ATOM   1011 C  CB  . GLN A 1 127 ? -8.549  2.049   22.648  1.00 96.11 127 A 1 
ATOM   1012 C  CG  . GLN A 1 127 ? -9.940  2.179   23.260  1.00 86.60 127 A 1 
ATOM   1013 C  CD  . GLN A 1 127 ? -10.508 0.841   23.700  1.00 80.98 127 A 1 
ATOM   1014 O  OE1 . GLN A 1 127 ? -9.767  -0.057  24.100  1.00 73.46 127 A 1 
ATOM   1015 N  NE2 . GLN A 1 127 ? -11.820 0.719   23.639  1.00 69.25 127 A 1 
ATOM   1016 N  N   . PHE A 1 128 ? -9.114  3.231   19.866  1.00 97.58 128 A 1 
ATOM   1017 C  CA  . PHE A 1 128 ? -9.978  4.010   18.989  1.00 97.86 128 A 1 
ATOM   1018 C  C   . PHE A 1 128 ? -10.212 3.296   17.657  1.00 98.19 128 A 1 
ATOM   1019 O  O   . PHE A 1 128 ? -11.351 3.163   17.203  1.00 97.99 128 A 1 
ATOM   1020 C  CB  . PHE A 1 128 ? -9.394  5.401   18.749  1.00 97.70 128 A 1 
ATOM   1021 C  CG  . PHE A 1 128 ? -10.262 6.280   17.887  1.00 97.73 128 A 1 
ATOM   1022 C  CD1 . PHE A 1 128 ? -11.316 6.984   18.434  1.00 97.14 128 A 1 
ATOM   1023 C  CD2 . PHE A 1 128 ? -10.018 6.393   16.529  1.00 97.09 128 A 1 
ATOM   1024 C  CE1 . PHE A 1 128 ? -12.121 7.786   17.644  1.00 96.45 128 A 1 
ATOM   1025 C  CE2 . PHE A 1 128 ? -10.824 7.199   15.727  1.00 96.57 128 A 1 
ATOM   1026 C  CZ  . PHE A 1 128 ? -11.871 7.894   16.290  1.00 96.69 128 A 1 
ATOM   1027 N  N   . ALA A 1 129 ? -9.135  2.838   17.011  1.00 98.09 129 A 1 
ATOM   1028 C  CA  . ALA A 1 129 ? -9.257  2.181   15.720  1.00 98.22 129 A 1 
ATOM   1029 C  C   . ALA A 1 129 ? -10.018 0.866   15.830  1.00 98.59 129 A 1 
ATOM   1030 O  O   . ALA A 1 129 ? -10.804 0.520   14.947  1.00 98.47 129 A 1 
ATOM   1031 C  CB  . ALA A 1 129 ? -7.882  1.965   15.098  1.00 98.10 129 A 1 
ATOM   1032 N  N   . ALA A 1 130 ? -9.801  0.121   16.918  1.00 98.30 130 A 1 
ATOM   1033 C  CA  . ALA A 1 130 ? -10.535 -1.117  17.125  1.00 98.47 130 A 1 
ATOM   1034 C  C   . ALA A 1 130 ? -12.034 -0.848  17.227  1.00 98.51 130 A 1 
ATOM   1035 O  O   . ALA A 1 130 ? -12.844 -1.609  16.700  1.00 98.44 130 A 1 
ATOM   1036 C  CB  . ALA A 1 130 ? -10.039 -1.829  18.379  1.00 98.19 130 A 1 
ATOM   1037 N  N   . GLU A 1 131 ? -12.399 0.232   17.906  1.00 98.58 131 A 1 
ATOM   1038 C  CA  . GLU A 1 131 ? -13.804 0.613   18.018  1.00 98.48 131 A 1 
ATOM   1039 C  C   . GLU A 1 131 ? -14.393 0.973   16.661  1.00 98.57 131 A 1 
ATOM   1040 O  O   . GLU A 1 131 ? -15.524 0.604   16.346  1.00 98.30 131 A 1 
ATOM   1041 C  CB  . GLU A 1 131 ? -13.957 1.784   18.993  1.00 97.83 131 A 1 
ATOM   1042 C  CG  . GLU A 1 131 ? -13.690 1.406   20.445  1.00 89.17 131 A 1 
ATOM   1043 C  CD  . GLU A 1 131 ? -13.607 2.613   21.376  1.00 82.99 131 A 1 
ATOM   1044 O  OE1 . GLU A 1 131 ? -13.614 3.763   20.872  1.00 78.16 131 A 1 
ATOM   1045 O  OE2 . GLU A 1 131 ? -13.529 2.411   22.605  1.00 78.48 131 A 1 
ATOM   1046 N  N   . GLN A 1 132 ? -13.631 1.686   15.848  1.00 98.54 132 A 1 
ATOM   1047 C  CA  . GLN A 1 132 ? -14.103 2.075   14.525  1.00 98.67 132 A 1 
ATOM   1048 C  C   . GLN A 1 132 ? -14.179 0.876   13.583  1.00 98.62 132 A 1 
ATOM   1049 O  O   . GLN A 1 132 ? -15.163 0.711   12.849  1.00 98.43 132 A 1 
ATOM   1050 C  CB  . GLN A 1 132 ? -13.210 3.159   13.926  1.00 98.48 132 A 1 
ATOM   1051 C  CG  . GLN A 1 132 ? -13.191 4.462   14.725  1.00 97.28 132 A 1 
ATOM   1052 C  CD  . GLN A 1 132 ? -14.587 5.012   14.959  1.00 96.31 132 A 1 
ATOM   1053 O  OE1 . GLN A 1 132 ? -15.370 5.138   14.024  1.00 89.21 132 A 1 
ATOM   1054 N  NE2 . GLN A 1 132 ? -14.892 5.323   16.204  1.00 87.48 132 A 1 
ATOM   1055 N  N   . PHE A 1 133 ? -13.151 0.017   13.601  1.00 98.75 133 A 1 
ATOM   1056 C  CA  . PHE A 1 133 ? -13.082 -1.141  12.713  1.00 98.85 133 A 1 
ATOM   1057 C  C   . PHE A 1 133 ? -13.922 -2.323  13.199  1.00 98.76 133 A 1 
ATOM   1058 O  O   . PHE A 1 133 ? -14.016 -3.340  12.506  1.00 98.54 133 A 1 
ATOM   1059 C  CB  . PHE A 1 133 ? -11.632 -1.610  12.544  1.00 98.74 133 A 1 
ATOM   1060 C  CG  . PHE A 1 133 ? -10.740 -0.637  11.808  1.00 98.69 133 A 1 
ATOM   1061 C  CD1 . PHE A 1 133 ? -11.244 0.226   10.857  1.00 98.24 133 A 1 
ATOM   1062 C  CD2 . PHE A 1 133 ? -9.365  -0.625  12.053  1.00 98.08 133 A 1 
ATOM   1063 C  CE1 . PHE A 1 133 ? -10.413 1.108   10.170  1.00 97.67 133 A 1 
ATOM   1064 C  CE2 . PHE A 1 133 ? -8.536  0.245   11.370  1.00 97.59 133 A 1 
ATOM   1065 C  CZ  . PHE A 1 133 ? -9.053  1.111   10.429  1.00 97.86 133 A 1 
ATOM   1066 N  N   . ALA A 1 134 ? -14.522 -2.211  14.380  1.00 98.70 134 A 1 
ATOM   1067 C  CA  . ALA A 1 134 ? -15.248 -3.311  15.004  1.00 98.62 134 A 1 
ATOM   1068 C  C   . ALA A 1 134 ? -16.242 -4.034  14.086  1.00 98.68 134 A 1 
ATOM   1069 O  O   . ALA A 1 134 ? -16.339 -5.263  14.163  1.00 98.28 134 A 1 
ATOM   1070 C  CB  . ALA A 1 134 ? -15.955 -2.821  16.270  1.00 98.39 134 A 1 
ATOM   1071 N  N   . PRO A 1 135 ? -16.986 -3.333  13.216  1.00 98.53 135 A 1 
ATOM   1072 C  CA  . PRO A 1 135 ? -17.927 -4.036  12.337  1.00 98.37 135 A 1 
ATOM   1073 C  C   . PRO A 1 135 ? -17.271 -5.070  11.427  1.00 98.49 135 A 1 
ATOM   1074 O  O   . PRO A 1 135 ? -17.947 -5.973  10.938  1.00 97.83 135 A 1 
ATOM   1075 C  CB  . PRO A 1 135 ? -18.561 -2.913  11.511  1.00 97.70 135 A 1 
ATOM   1076 C  CG  . PRO A 1 135 ? -18.442 -1.706  12.385  1.00 96.05 135 A 1 
ATOM   1077 C  CD  . PRO A 1 135 ? -17.122 -1.870  13.078  1.00 97.95 135 A 1 
ATOM   1078 N  N   . PHE A 1 136 ? -15.958 -4.943  11.194  1.00 98.79 136 A 1 
ATOM   1079 C  CA  . PHE A 1 136 ? -15.243 -5.853  10.308  1.00 98.78 136 A 1 
ATOM   1080 C  C   . PHE A 1 136 ? -14.506 -6.961  11.049  1.00 98.73 136 A 1 
ATOM   1081 O  O   . PHE A 1 136 ? -14.004 -7.899  10.427  1.00 98.36 136 A 1 
ATOM   1082 C  CB  . PHE A 1 136 ? -14.227 -5.077  9.460   1.00 98.69 136 A 1 
ATOM   1083 C  CG  . PHE A 1 136 ? -14.775 -3.815  8.844   1.00 98.67 136 A 1 
ATOM   1084 C  CD1 . PHE A 1 136 ? -15.826 -3.868  7.945   1.00 98.30 136 A 1 
ATOM   1085 C  CD2 . PHE A 1 136 ? -14.234 -2.582  9.173   1.00 98.28 136 A 1 
ATOM   1086 C  CE1 . PHE A 1 136 ? -16.336 -2.710  7.389   1.00 97.86 136 A 1 
ATOM   1087 C  CE2 . PHE A 1 136 ? -14.733 -1.421  8.610   1.00 97.86 136 A 1 
ATOM   1088 C  CZ  . PHE A 1 136 ? -15.787 -1.483  7.714   1.00 98.02 136 A 1 
ATOM   1089 N  N   . LEU A 1 137 ? -14.427 -6.864  12.358  1.00 98.70 137 A 1 
ATOM   1090 C  CA  . LEU A 1 137 ? -13.562 -7.722  13.156  1.00 98.78 137 A 1 
ATOM   1091 C  C   . LEU A 1 137 ? -14.341 -8.707  14.017  1.00 98.65 137 A 1 
ATOM   1092 O  O   . LEU A 1 137 ? -15.418 -8.392  14.525  1.00 98.20 137 A 1 
ATOM   1093 C  CB  . LEU A 1 137 ? -12.659 -6.876  14.058  1.00 98.66 137 A 1 
ATOM   1094 C  CG  . LEU A 1 137 ? -11.761 -5.836  13.373  1.00 98.40 137 A 1 
ATOM   1095 C  CD1 . LEU A 1 137 ? -11.012 -5.019  14.414  1.00 98.01 137 A 1 
ATOM   1096 C  CD2 . LEU A 1 137 ? -10.792 -6.521  12.421  1.00 97.79 137 A 1 
ATOM   1097 N  N   . SER A 1 138 ? -13.777 -9.894  14.197  1.00 98.62 138 A 1 
ATOM   1098 C  CA  . SER A 1 138 ? -14.287 -10.832 15.195  1.00 98.59 138 A 1 
ATOM   1099 C  C   . SER A 1 138 ? -13.977 -10.290 16.586  1.00 98.69 138 A 1 
ATOM   1100 O  O   . SER A 1 138 ? -13.125 -9.415  16.746  1.00 98.31 138 A 1 
ATOM   1101 C  CB  . SER A 1 138 ? -13.642 -12.207 15.019  1.00 98.11 138 A 1 
ATOM   1102 O  OG  . SER A 1 138 ? -12.265 -12.159 15.329  1.00 96.88 138 A 1 
ATOM   1103 N  N   . GLN A 1 139 ? -14.658 -10.828 17.598  1.00 98.46 139 A 1 
ATOM   1104 C  CA  . GLN A 1 139 ? -14.436 -10.353 18.957  1.00 98.39 139 A 1 
ATOM   1105 C  C   . GLN A 1 139 ? -12.983 -10.563 19.391  1.00 98.41 139 A 1 
ATOM   1106 O  O   . GLN A 1 139 ? -12.379 -9.690  20.018  1.00 98.03 139 A 1 
ATOM   1107 C  CB  . GLN A 1 139 ? -15.383 -11.054 19.936  1.00 97.98 139 A 1 
ATOM   1108 C  CG  . GLN A 1 139 ? -15.291 -10.525 21.361  1.00 90.09 139 A 1 
ATOM   1109 C  CD  . GLN A 1 139 ? -15.575 -9.033  21.448  1.00 85.62 139 A 1 
ATOM   1110 O  OE1 . GLN A 1 139 ? -16.500 -8.531  20.806  1.00 79.84 139 A 1 
ATOM   1111 N  NE2 . GLN A 1 139 ? -14.773 -8.329  22.225  1.00 76.82 139 A 1 
ATOM   1112 N  N   . ASN A 1 140 ? -12.408 -11.726 19.044  1.00 98.34 140 A 1 
ATOM   1113 C  CA  . ASN A 1 140 ? -11.015 -11.988 19.375  1.00 98.25 140 A 1 
ATOM   1114 C  C   . ASN A 1 140 ? -10.082 -11.005 18.676  1.00 98.44 140 A 1 
ATOM   1115 O  O   . ASN A 1 140 ? -9.098  -10.541 19.261  1.00 98.13 140 A 1 
ATOM   1116 C  CB  . ASN A 1 140 ? -10.636 -13.427 19.012  1.00 97.38 140 A 1 
ATOM   1117 C  CG  . ASN A 1 140 ? -11.229 -14.446 19.962  1.00 85.49 140 A 1 
ATOM   1118 O  OD1 . ASN A 1 140 ? -11.734 -14.099 21.033  1.00 74.92 140 A 1 
ATOM   1119 N  ND2 . ASN A 1 140 ? -11.171 -15.715 19.579  1.00 75.56 140 A 1 
ATOM   1120 N  N   . ALA A 1 141 ? -10.388 -10.679 17.421  1.00 98.66 141 A 1 
ATOM   1121 C  CA  . ALA A 1 141 ? -9.581  -9.728  16.664  1.00 98.72 141 A 1 
ATOM   1122 C  C   . ALA A 1 141 ? -9.655  -8.334  17.282  1.00 98.73 141 A 1 
ATOM   1123 O  O   . ALA A 1 141 ? -8.653  -7.622  17.333  1.00 98.59 141 A 1 
ATOM   1124 C  CB  . ALA A 1 141 ? -10.017 -9.695  15.211  1.00 98.73 141 A 1 
ATOM   1125 N  N   . ILE A 1 142 ? -10.841 -7.950  17.751  1.00 98.75 142 A 1 
ATOM   1126 C  CA  . ILE A 1 142 ? -11.011 -6.655  18.412  1.00 98.60 142 A 1 
ATOM   1127 C  C   . ILE A 1 142 ? -10.111 -6.555  19.638  1.00 98.47 142 A 1 
ATOM   1128 O  O   . ILE A 1 142 ? -9.403  -5.563  19.824  1.00 98.08 142 A 1 
ATOM   1129 C  CB  . ILE A 1 142 ? -12.483 -6.420  18.799  1.00 98.55 142 A 1 
ATOM   1130 C  CG1 . ILE A 1 142 ? -13.340 -6.221  17.554  1.00 97.84 142 A 1 
ATOM   1131 C  CG2 . ILE A 1 142 ? -12.614 -5.216  19.737  1.00 97.86 142 A 1 
ATOM   1132 C  CD1 . ILE A 1 142 ? -14.842 -6.223  17.820  1.00 95.98 142 A 1 
ATOM   1133 N  N   . GLU A 1 143 ? -10.118 -7.586  20.467  1.00 98.37 143 A 1 
ATOM   1134 C  CA  . GLU A 1 143 ? -9.320  -7.560  21.690  1.00 98.02 143 A 1 
ATOM   1135 C  C   . GLU A 1 143 ? -7.825  -7.521  21.379  1.00 97.93 143 A 1 
ATOM   1136 O  O   . GLU A 1 143 ? -7.058  -6.810  22.038  1.00 97.46 143 A 1 
ATOM   1137 C  CB  . GLU A 1 143 ? -9.660  -8.757  22.570  1.00 97.78 143 A 1 
ATOM   1138 C  CG  . GLU A 1 143 ? -11.090 -8.737  23.098  1.00 91.97 143 A 1 
ATOM   1139 C  CD  . GLU A 1 143 ? -11.420 -7.449  23.838  1.00 86.08 143 A 1 
ATOM   1140 O  OE1 . GLU A 1 143 ? -10.582 -6.999  24.644  1.00 79.38 143 A 1 
ATOM   1141 O  OE2 . GLU A 1 143 ? -12.506 -6.892  23.612  1.00 80.52 143 A 1 
ATOM   1142 N  N   . SER A 1 144 ? -7.408  -8.265  20.372  1.00 98.07 144 A 1 
ATOM   1143 C  CA  . SER A 1 144 ? -6.007  -8.264  19.969  1.00 98.16 144 A 1 
ATOM   1144 C  C   . SER A 1 144 ? -5.602  -6.907  19.383  1.00 98.00 144 A 1 
ATOM   1145 O  O   . SER A 1 144 ? -4.536  -6.376  19.701  1.00 97.72 144 A 1 
ATOM   1146 C  CB  . SER A 1 144 ? -5.750  -9.380  18.954  1.00 98.17 144 A 1 
ATOM   1147 O  OG  . SER A 1 144 ? -4.372  -9.512  18.681  1.00 93.81 144 A 1 
ATOM   1148 N  N   . PHE A 1 145 ? -6.464  -6.339  18.560  1.00 98.35 145 A 1 
ATOM   1149 C  CA  . PHE A 1 145 ? -6.224  -5.029  17.959  1.00 98.47 145 A 1 
ATOM   1150 C  C   . PHE A 1 145 ? -6.044  -3.969  19.047  1.00 98.16 145 A 1 
ATOM   1151 O  O   . PHE A 1 145 ? -5.145  -3.121  18.961  1.00 97.76 145 A 1 
ATOM   1152 C  CB  . PHE A 1 145 ? -7.378  -4.657  17.021  1.00 98.41 145 A 1 
ATOM   1153 C  CG  . PHE A 1 145 ? -7.031  -3.595  16.004  1.00 98.48 145 A 1 
ATOM   1154 C  CD1 . PHE A 1 145 ? -7.038  -3.896  14.645  1.00 98.04 145 A 1 
ATOM   1155 C  CD2 . PHE A 1 145 ? -6.702  -2.303  16.382  1.00 97.93 145 A 1 
ATOM   1156 C  CE1 . PHE A 1 145 ? -6.717  -2.934  13.696  1.00 97.53 145 A 1 
ATOM   1157 C  CE2 . PHE A 1 145 ? -6.378  -1.339  15.450  1.00 97.48 145 A 1 
ATOM   1158 C  CZ  . PHE A 1 145 ? -6.384  -1.649  14.104  1.00 97.92 145 A 1 
ATOM   1159 N  N   . LYS A 1 146 ? -6.893  -4.031  20.072  1.00 97.96 146 A 1 
ATOM   1160 C  CA  . LYS A 1 146 ? -6.822  -3.065  21.171  1.00 97.41 146 A 1 
ATOM   1161 C  C   . LYS A 1 146 ? -5.471  -3.119  21.891  1.00 97.09 146 A 1 
ATOM   1162 O  O   . LYS A 1 146 ? -5.021  -2.108  22.439  1.00 96.40 146 A 1 
ATOM   1163 C  CB  . LYS A 1 146 ? -7.947  -3.306  22.174  1.00 97.33 146 A 1 
ATOM   1164 C  CG  . LYS A 1 146 ? -9.313  -2.849  21.703  1.00 95.85 146 A 1 
ATOM   1165 C  CD  . LYS A 1 146 ? -10.387 -3.140  22.748  1.00 93.71 146 A 1 
ATOM   1166 C  CE  . LYS A 1 146 ? -11.734 -2.620  22.310  1.00 89.00 146 A 1 
ATOM   1167 N  NZ  . LYS A 1 146 ? -12.807 -2.963  23.300  1.00 83.74 146 A 1 
ATOM   1168 N  N   . HIS A 1 147 ? -4.830  -4.288  21.882  1.00 96.93 147 A 1 
ATOM   1169 C  CA  . HIS A 1 147 ? -3.540  -4.431  22.545  1.00 96.71 147 A 1 
ATOM   1170 C  C   . HIS A 1 147 ? -2.413  -3.761  21.764  1.00 96.87 147 A 1 
ATOM   1171 O  O   . HIS A 1 147 ? -1.614  -3.015  22.341  1.00 95.97 147 A 1 
ATOM   1172 C  CB  . HIS A 1 147 ? -3.217  -5.913  22.764  1.00 96.33 147 A 1 
ATOM   1173 C  CG  . HIS A 1 147 ? -1.850  -6.138  23.334  1.00 93.18 147 A 1 
ATOM   1174 N  ND1 . HIS A 1 147 ? -1.515  -5.772  24.622  1.00 84.24 147 A 1 
ATOM   1175 C  CD2 . HIS A 1 147 ? -0.735  -6.677  22.795  1.00 84.28 147 A 1 
ATOM   1176 C  CE1 . HIS A 1 147 ? -0.249  -6.081  24.848  1.00 84.45 147 A 1 
ATOM   1177 N  NE2 . HIS A 1 147 ? 0.247   -6.636  23.755  1.00 86.02 147 A 1 
ATOM   1178 N  N   . GLY A 1 148 ? -2.340  -4.016  20.449  1.00 97.44 148 A 1 
ATOM   1179 C  CA  . GLY A 1 148 ? -1.204  -3.508  19.685  1.00 97.51 148 A 1 
ATOM   1180 C  C   . GLY A 1 148 ? -1.438  -3.290  18.197  1.00 97.92 148 A 1 
ATOM   1181 O  O   . GLY A 1 148 ? -0.489  -3.028  17.467  1.00 97.70 148 A 1 
ATOM   1182 N  N   . GLY A 1 149 ? -2.681  -3.399  17.741  1.00 97.90 149 A 1 
ATOM   1183 C  CA  . GLY A 1 149 ? -2.989  -3.185  16.336  1.00 98.19 149 A 1 
ATOM   1184 C  C   . GLY A 1 149 ? -2.725  -4.388  15.448  1.00 98.46 149 A 1 
ATOM   1185 O  O   . GLY A 1 149 ? -2.765  -4.271  14.221  1.00 98.34 149 A 1 
ATOM   1186 N  N   . TYR A 1 150 ? -2.450  -5.543  16.045  1.00 98.51 150 A 1 
ATOM   1187 C  CA  . TYR A 1 150 ? -2.248  -6.782  15.303  1.00 98.52 150 A 1 
ATOM   1188 C  C   . TYR A 1 150 ? -3.290  -7.818  15.721  1.00 98.61 150 A 1 
ATOM   1189 O  O   . TYR A 1 150 ? -3.813  -7.759  16.837  1.00 98.50 150 A 1 
ATOM   1190 C  CB  . TYR A 1 150 ? -0.829  -7.326  15.500  1.00 98.45 150 A 1 
ATOM   1191 C  CG  . TYR A 1 150 ? -0.393  -7.557  16.933  1.00 98.42 150 A 1 
ATOM   1192 C  CD1 . TYR A 1 150 ? -0.753  -8.713  17.620  1.00 98.01 150 A 1 
ATOM   1193 C  CD2 . TYR A 1 150 ? 0.417   -6.638  17.591  1.00 97.96 150 A 1 
ATOM   1194 C  CE1 . TYR A 1 150 ? -0.330  -8.938  18.929  1.00 97.63 150 A 1 
ATOM   1195 C  CE2 . TYR A 1 150 ? 0.844   -6.850  18.897  1.00 97.64 150 A 1 
ATOM   1196 C  CZ  . TYR A 1 150 ? 0.463   -8.003  19.554  1.00 97.76 150 A 1 
ATOM   1197 O  OH  . TYR A 1 150 ? 0.889   -8.229  20.852  1.00 96.98 150 A 1 
ATOM   1198 N  N   . TYR A 1 151 ? -3.595  -8.763  14.826  1.00 98.85 151 A 1 
ATOM   1199 C  CA  . TYR A 1 151 ? -4.678  -9.707  15.084  1.00 98.93 151 A 1 
ATOM   1200 C  C   . TYR A 1 151 ? -4.739  -10.768 13.993  1.00 98.95 151 A 1 
ATOM   1201 O  O   . TYR A 1 151 ? -4.036  -10.689 12.982  1.00 98.91 151 A 1 
ATOM   1202 C  CB  . TYR A 1 151 ? -6.030  -8.978  15.169  1.00 98.89 151 A 1 
ATOM   1203 C  CG  . TYR A 1 151 ? -6.453  -8.326  13.865  1.00 98.91 151 A 1 
ATOM   1204 C  CD1 . TYR A 1 151 ? -7.295  -8.980  12.976  1.00 98.83 151 A 1 
ATOM   1205 C  CD2 . TYR A 1 151 ? -6.004  -7.051  13.522  1.00 98.78 151 A 1 
ATOM   1206 C  CE1 . TYR A 1 151 ? -7.690  -8.389  11.783  1.00 98.75 151 A 1 
ATOM   1207 C  CE2 . TYR A 1 151 ? -6.391  -6.442  12.331  1.00 98.76 151 A 1 
ATOM   1208 C  CZ  . TYR A 1 151 ? -7.234  -7.116  11.462  1.00 98.85 151 A 1 
ATOM   1209 O  OH  . TYR A 1 151 ? -7.621  -6.526  10.281  1.00 98.72 151 A 1 
ATOM   1210 N  N   . THR A 1 152 ? -5.590  -11.767 14.201  1.00 98.97 152 A 1 
ATOM   1211 C  CA  . THR A 1 152 ? -5.886  -12.767 13.184  1.00 98.82 152 A 1 
ATOM   1212 C  C   . THR A 1 152 ? -7.391  -12.928 13.031  1.00 98.82 152 A 1 
ATOM   1213 O  O   . THR A 1 152 ? -8.151  -12.671 13.975  1.00 98.59 152 A 1 
ATOM   1214 C  CB  . THR A 1 152 ? -5.288  -14.146 13.518  1.00 98.63 152 A 1 
ATOM   1215 O  OG1 . THR A 1 152 ? -5.967  -14.714 14.642  1.00 96.24 152 A 1 
ATOM   1216 C  CG2 . THR A 1 152 ? -3.801  -14.031 13.839  1.00 96.55 152 A 1 
ATOM   1217 N  N   . MET A 1 153 ? -7.815  -13.359 11.848  1.00 98.86 153 A 1 
ATOM   1218 C  CA  . MET A 1 153 ? -9.197  -13.736 11.587  1.00 98.73 153 A 1 
ATOM   1219 C  C   . MET A 1 153 ? -9.222  -14.849 10.550  1.00 98.70 153 A 1 
ATOM   1220 O  O   . MET A 1 153 ? -8.484  -14.781 9.566   1.00 98.47 153 A 1 
ATOM   1221 C  CB  . MET A 1 153 ? -10.037 -12.563 11.058  1.00 97.79 153 A 1 
ATOM   1222 C  CG  . MET A 1 153 ? -10.378 -11.497 12.080  1.00 92.38 153 A 1 
ATOM   1223 S  SD  . MET A 1 153 ? -11.718 -10.424 11.507  1.00 95.03 153 A 1 
ATOM   1224 C  CE  . MET A 1 153 ? -11.004 -9.704  10.022  1.00 89.85 153 A 1 
ATOM   1225 N  N   . PRO A 1 154 ? -10.074 -15.858 10.726  1.00 98.63 154 A 1 
ATOM   1226 C  CA  . PRO A 1 154 ? -10.193 -16.887 9.701   1.00 98.49 154 A 1 
ATOM   1227 C  C   . PRO A 1 154 ? -10.945 -16.374 8.475   1.00 98.40 154 A 1 
ATOM   1228 O  O   . PRO A 1 154 ? -11.928 -15.636 8.613   1.00 98.05 154 A 1 
ATOM   1229 C  CB  . PRO A 1 154 ? -10.985 -17.995 10.400  1.00 97.82 154 A 1 
ATOM   1230 C  CG  . PRO A 1 154 ? -11.793 -17.274 11.432  1.00 95.13 154 A 1 
ATOM   1231 C  CD  . PRO A 1 154 ? -10.947 -16.119 11.886  1.00 97.98 154 A 1 
ATOM   1232 N  N   . PHE A 1 155 ? -10.483 -16.748 7.291   1.00 98.45 155 A 1 
ATOM   1233 C  CA  . PHE A 1 155 ? -11.236 -16.453 6.079   1.00 98.30 155 A 1 
ATOM   1234 C  C   . PHE A 1 155 ? -12.524 -17.271 6.075   1.00 98.17 155 A 1 
ATOM   1235 O  O   . PHE A 1 155 ? -12.538 -18.410 6.552   1.00 97.56 155 A 1 
ATOM   1236 C  CB  . PHE A 1 155 ? -10.414 -16.785 4.831   1.00 98.41 155 A 1 
ATOM   1237 C  CG  . PHE A 1 155 ? -9.373  -15.753 4.476   1.00 98.57 155 A 1 
ATOM   1238 C  CD1 . PHE A 1 155 ? -9.679  -14.706 3.617   1.00 98.30 155 A 1 
ATOM   1239 C  CD2 . PHE A 1 155 ? -8.090  -15.828 5.010   1.00 98.26 155 A 1 
ATOM   1240 C  CE1 . PHE A 1 155 ? -8.718  -13.755 3.283   1.00 98.03 155 A 1 
ATOM   1241 C  CE2 . PHE A 1 155 ? -7.134  -14.882 4.690   1.00 98.06 155 A 1 
ATOM   1242 C  CZ  . PHE A 1 155 ? -7.449  -13.845 3.824   1.00 98.31 155 A 1 
ATOM   1243 N  N   . PRO A 1 156 ? -13.624 -16.714 5.551   1.00 97.76 156 A 1 
ATOM   1244 C  CA  . PRO A 1 156 ? -14.885 -17.455 5.477   1.00 97.14 156 A 1 
ATOM   1245 C  C   . PRO A 1 156 ? -14.755 -18.737 4.660   1.00 96.86 156 A 1 
ATOM   1246 O  O   . PRO A 1 156 ? -14.204 -18.721 3.561   1.00 95.60 156 A 1 
ATOM   1247 C  CB  . PRO A 1 156 ? -15.837 -16.464 4.799   1.00 96.29 156 A 1 
ATOM   1248 C  CG  . PRO A 1 156 ? -15.264 -15.123 5.110   1.00 95.00 156 A 1 
ATOM   1249 C  CD  . PRO A 1 156 ? -13.772 -15.322 5.099   1.00 97.30 156 A 1 
ATOM   1250 N  N   . ALA A 1 157 ? -15.276 -19.830 5.185   1.00 94.64 157 A 1 
ATOM   1251 C  CA  . ALA A 1 157 ? -15.137 -21.131 4.541   1.00 93.33 157 A 1 
ATOM   1252 C  C   . ALA A 1 157 ? -15.870 -21.213 3.203   1.00 93.22 157 A 1 
ATOM   1253 O  O   . ALA A 1 157 ? -15.488 -22.000 2.336   1.00 90.12 157 A 1 
ATOM   1254 C  CB  . ALA A 1 157 ? -15.624 -22.235 5.473   1.00 90.96 157 A 1 
ATOM   1255 N  N   . HIS A 1 158 ? -16.908 -20.406 3.030   1.00 92.76 158 A 1 
ATOM   1256 C  CA  . HIS A 1 158 ? -17.721 -20.474 1.823   1.00 91.90 158 A 1 
ATOM   1257 C  C   . HIS A 1 158 ? -16.993 -19.981 0.577   1.00 93.14 158 A 1 
ATOM   1258 O  O   . HIS A 1 158 ? -17.529 -20.067 -0.530  1.00 91.30 158 A 1 
ATOM   1259 C  CB  . HIS A 1 158 ? -19.031 -19.699 2.009   1.00 89.59 158 A 1 
ATOM   1260 C  CG  . HIS A 1 158 ? -18.857 -18.207 2.066   1.00 85.45 158 A 1 
ATOM   1261 N  ND1 . HIS A 1 158 ? -18.919 -17.492 3.239   1.00 75.50 158 A 1 
ATOM   1262 C  CD2 . HIS A 1 158 ? -18.633 -17.305 1.092   1.00 75.29 158 A 1 
ATOM   1263 C  CE1 . HIS A 1 158 ? -18.732 -16.216 2.984   1.00 73.38 158 A 1 
ATOM   1264 N  NE2 . HIS A 1 158 ? -18.552 -16.068 1.687   1.00 75.43 158 A 1 
ATOM   1265 N  N   . LEU A 1 159 ? -15.768 -19.468 0.736   1.00 95.63 159 A 1 
ATOM   1266 C  CA  . LEU A 1 159 ? -14.981 -18.972 -0.394  1.00 95.48 159 A 1 
ATOM   1267 C  C   . LEU A 1 159 ? -14.339 -20.094 -1.212  1.00 94.49 159 A 1 
ATOM   1268 O  O   . LEU A 1 159 ? -13.639 -19.824 -2.190  1.00 90.75 159 A 1 
ATOM   1269 C  CB  . LEU A 1 159 ? -13.908 -18.004 0.102   1.00 95.32 159 A 1 
ATOM   1270 C  CG  . LEU A 1 159 ? -14.410 -16.695 0.720   1.00 95.70 159 A 1 
ATOM   1271 C  CD1 . LEU A 1 159 ? -13.254 -15.932 1.355   1.00 95.02 159 A 1 
ATOM   1272 C  CD2 . LEU A 1 159 ? -15.102 -15.841 -0.332  1.00 94.91 159 A 1 
ATOM   1273 N  N   . GLY A 1 160 ? -14.553 -21.334 -0.828  1.00 94.42 160 A 1 
ATOM   1274 C  CA  . GLY A 1 160 ? -13.986 -22.466 -1.547  1.00 94.20 160 A 1 
ATOM   1275 C  C   . GLY A 1 160 ? -12.608 -22.858 -1.051  1.00 95.21 160 A 1 
ATOM   1276 O  O   . GLY A 1 160 ? -11.844 -23.505 -1.768  1.00 92.32 160 A 1 
ATOM   1277 N  N   . ILE A 1 161 ? -12.278 -22.470 0.169   1.00 95.93 161 A 1 
ATOM   1278 C  CA  . ILE A 1 161 ? -10.987 -22.765 0.775   1.00 96.08 161 A 1 
ATOM   1279 C  C   . ILE A 1 161 ? -10.914 -24.245 1.152   1.00 96.14 161 A 1 
ATOM   1280 O  O   . ILE A 1 161 ? -11.850 -24.790 1.736   1.00 94.34 161 A 1 
ATOM   1281 C  CB  . ILE A 1 161 ? -10.771 -21.879 2.014   1.00 94.10 161 A 1 
ATOM   1282 C  CG1 . ILE A 1 161 ? -10.693 -20.405 1.590   1.00 87.54 161 A 1 
ATOM   1283 C  CG2 . ILE A 1 161 ? -9.517  -22.289 2.775   1.00 85.97 161 A 1 
ATOM   1284 C  CD1 . ILE A 1 161 ? -10.911 -19.429 2.724   1.00 86.54 161 A 1 
ATOM   1285 N  N   . LYS A 1 162 ? -9.787  -24.889 0.807   1.00 95.95 162 A 1 
ATOM   1286 C  CA  . LYS A 1 162 ? -9.635  -26.328 1.015   1.00 95.98 162 A 1 
ATOM   1287 C  C   . LYS A 1 162 ? -8.867  -26.682 2.284   1.00 96.11 162 A 1 
ATOM   1288 O  O   . LYS A 1 162 ? -8.916  -27.826 2.742   1.00 93.47 162 A 1 
ATOM   1289 C  CB  . LYS A 1 162 ? -8.936  -26.958 -0.189  1.00 94.92 162 A 1 
ATOM   1290 C  CG  . LYS A 1 162 ? -9.700  -26.799 -1.500  1.00 91.92 162 A 1 
ATOM   1291 C  CD  . LYS A 1 162 ? -11.059 -27.472 -1.448  1.00 83.62 162 A 1 
ATOM   1292 C  CE  . LYS A 1 162 ? -11.770 -27.374 -2.785  1.00 77.86 162 A 1 
ATOM   1293 N  NZ  . LYS A 1 162 ? -13.113 -28.008 -2.751  1.00 67.80 162 A 1 
ATOM   1294 N  N   . VAL A 1 163 ? -8.149  -25.708 2.841   1.00 95.92 163 A 1 
ATOM   1295 C  CA  . VAL A 1 163 ? -7.505  -25.853 4.137   1.00 96.08 163 A 1 
ATOM   1296 C  C   . VAL A 1 163 ? -7.857  -24.626 4.967   1.00 96.83 163 A 1 
ATOM   1297 O  O   . VAL A 1 163 ? -8.111  -23.559 4.397   1.00 95.75 163 A 1 
ATOM   1298 C  CB  . VAL A 1 163 ? -5.972  -25.991 4.026   1.00 93.81 163 A 1 
ATOM   1299 C  CG1 . VAL A 1 163 ? -5.594  -27.226 3.227   1.00 86.05 163 A 1 
ATOM   1300 C  CG2 . VAL A 1 163 ? -5.359  -24.743 3.400   1.00 86.73 163 A 1 
ATOM   1301 N  N   . PRO A 1 164 ? -7.886  -24.750 6.299   1.00 97.42 164 A 1 
ATOM   1302 C  CA  . PRO A 1 164 ? -8.181  -23.568 7.117   1.00 97.50 164 A 1 
ATOM   1303 C  C   . PRO A 1 164 ? -7.185  -22.450 6.810   1.00 97.85 164 A 1 
ATOM   1304 O  O   . PRO A 1 164 ? -5.973  -22.646 6.893   1.00 97.31 164 A 1 
ATOM   1305 C  CB  . PRO A 1 164 ? -8.019  -24.079 8.552   1.00 96.65 164 A 1 
ATOM   1306 C  CG  . PRO A 1 164 ? -8.286  -25.547 8.455   1.00 94.59 164 A 1 
ATOM   1307 C  CD  . PRO A 1 164 ? -7.715  -25.956 7.128   1.00 96.80 164 A 1 
ATOM   1308 N  N   . LEU A 1 165 ? -7.714  -21.283 6.429   1.00 98.26 165 A 1 
ATOM   1309 C  CA  . LEU A 1 165 ? -6.891  -20.160 6.008   1.00 98.49 165 A 1 
ATOM   1310 C  C   . LEU A 1 165 ? -7.201  -18.951 6.871   1.00 98.42 165 A 1 
ATOM   1311 O  O   . LEU A 1 165 ? -8.366  -18.633 7.111   1.00 98.30 165 A 1 
ATOM   1312 C  CB  . LEU A 1 165 ? -7.138  -19.842 4.529   1.00 98.28 165 A 1 
ATOM   1313 C  CG  . LEU A 1 165 ? -6.300  -18.717 3.917   1.00 97.75 165 A 1 
ATOM   1314 C  CD1 . LEU A 1 165 ? -4.828  -19.095 3.903   1.00 97.03 165 A 1 
ATOM   1315 C  CD2 . LEU A 1 165 ? -6.786  -18.405 2.507   1.00 97.08 165 A 1 
ATOM   1316 N  N   . ASN A 1 166 ? -6.151  -18.268 7.325   1.00 98.79 166 A 1 
ATOM   1317 C  CA  . ASN A 1 166 ? -6.297  -17.146 8.234   1.00 98.72 166 A 1 
ATOM   1318 C  C   . ASN A 1 166 ? -5.657  -15.881 7.699   1.00 98.87 166 A 1 
ATOM   1319 O  O   . ASN A 1 166 ? -4.601  -15.922 7.071   1.00 98.70 166 A 1 
ATOM   1320 C  CB  . ASN A 1 166 ? -5.675  -17.477 9.592   1.00 98.67 166 A 1 
ATOM   1321 C  CG  . ASN A 1 166 ? -6.302  -18.694 10.237  1.00 98.52 166 A 1 
ATOM   1322 O  OD1 . ASN A 1 166 ? -7.300  -18.578 10.941  1.00 93.79 166 A 1 
ATOM   1323 N  ND2 . ASN A 1 166 ? -5.715  -19.861 9.999   1.00 93.44 166 A 1 
ATOM   1324 N  N   . ALA A 1 167 ? -6.303  -14.747 7.947   1.00 98.85 167 A 1 
ATOM   1325 C  CA  . ALA A 1 167 ? -5.677  -13.447 7.746   1.00 98.86 167 A 1 
ATOM   1326 C  C   . ALA A 1 167 ? -4.903  -13.105 9.012   1.00 98.99 167 A 1 
ATOM   1327 O  O   . ALA A 1 167 ? -5.438  -13.200 10.115  1.00 98.84 167 A 1 
ATOM   1328 C  CB  . ALA A 1 167 ? -6.731  -12.383 7.468   1.00 98.77 167 A 1 
ATOM   1329 N  N   . VAL A 1 168 ? -3.635  -12.736 8.847   1.00 98.97 168 A 1 
ATOM   1330 C  CA  . VAL A 1 168 ? -2.790  -12.343 9.971   1.00 98.96 168 A 1 
ATOM   1331 C  C   . VAL A 1 168 ? -2.272  -10.944 9.702   1.00 98.94 168 A 1 
ATOM   1332 O  O   . VAL A 1 168 ? -1.539  -10.717 8.742   1.00 98.90 168 A 1 
ATOM   1333 C  CB  . VAL A 1 168 ? -1.611  -13.320 10.165  1.00 98.90 168 A 1 
ATOM   1334 C  CG1 . VAL A 1 168 ? -0.728  -12.864 11.312  1.00 98.65 168 A 1 
ATOM   1335 C  CG2 . VAL A 1 168 ? -2.128  -14.736 10.412  1.00 98.69 168 A 1 
ATOM   1336 N  N   . VAL A 1 169 ? -2.660  -10.001 10.555  1.00 98.99 169 A 1 
ATOM   1337 C  CA  . VAL A 1 169 ? -2.260  -8.605  10.409  1.00 98.91 169 A 1 
ATOM   1338 C  C   . VAL A 1 169 ? -1.167  -8.283  11.418  1.00 98.94 169 A 1 
ATOM   1339 O  O   . VAL A 1 169 ? -1.358  -8.471  12.622  1.00 98.85 169 A 1 
ATOM   1340 C  CB  . VAL A 1 169 ? -3.456  -7.661  10.595  1.00 98.89 169 A 1 
ATOM   1341 C  CG1 . VAL A 1 169 ? -2.996  -6.200  10.646  1.00 98.45 169 A 1 
ATOM   1342 C  CG2 . VAL A 1 169 ? -4.458  -7.866  9.468   1.00 98.52 169 A 1 
ATOM   1343 N  N   . LEU A 1 170 ? -0.024  -7.800  10.925  1.00 98.96 170 A 1 
ATOM   1344 C  CA  . LEU A 1 170 ? 1.070   -7.355  11.777  1.00 98.95 170 A 1 
ATOM   1345 C  C   . LEU A 1 170 ? 1.153   -5.838  11.766  1.00 98.81 170 A 1 
ATOM   1346 O  O   . LEU A 1 170 ? 1.013   -5.203  10.725  1.00 98.72 170 A 1 
ATOM   1347 C  CB  . LEU A 1 170 ? 2.402   -7.943  11.310  1.00 98.89 170 A 1 
ATOM   1348 C  CG  . LEU A 1 170 ? 2.544   -9.468  11.368  1.00 98.59 170 A 1 
ATOM   1349 C  CD1 . LEU A 1 170 ? 3.935   -9.882  10.906  1.00 98.20 170 A 1 
ATOM   1350 C  CD2 . LEU A 1 170 ? 2.281   -9.976  12.781  1.00 98.04 170 A 1 
ATOM   1351 N  N   . ASN A 1 171 ? 1.410   -5.268  12.941  1.00 98.82 171 A 1 
ATOM   1352 C  CA  . ASN A 1 171 ? 1.616   -3.828  13.062  1.00 98.77 171 A 1 
ATOM   1353 C  C   . ASN A 1 171 ? 3.106   -3.526  12.976  1.00 98.62 171 A 1 
ATOM   1354 O  O   . ASN A 1 171 ? 3.807   -3.461  13.980  1.00 98.38 171 A 1 
ATOM   1355 C  CB  . ASN A 1 171 ? 1.035   -3.318  14.378  1.00 98.46 171 A 1 
ATOM   1356 C  CG  . ASN A 1 171 ? 1.182   -1.819  14.532  1.00 98.26 171 A 1 
ATOM   1357 O  OD1 . ASN A 1 171 ? 1.689   -1.135  13.644  1.00 96.60 171 A 1 
ATOM   1358 N  ND2 . ASN A 1 171 ? 0.736   -1.295  15.664  1.00 95.70 171 A 1 
ATOM   1359 N  N   . THR A 1 172 ? 3.605   -3.341  11.744  1.00 98.75 172 A 1 
ATOM   1360 C  CA  . THR A 1 172 ? 5.032   -3.080  11.557  1.00 98.73 172 A 1 
ATOM   1361 C  C   . THR A 1 172 ? 5.388   -1.617  11.754  1.00 98.65 172 A 1 
ATOM   1362 O  O   . THR A 1 172 ? 6.573   -1.267  11.716  1.00 98.32 172 A 1 
ATOM   1363 C  CB  . THR A 1 172 ? 5.515   -3.561  10.179  1.00 98.72 172 A 1 
ATOM   1364 O  OG1 . THR A 1 172 ? 4.696   -3.007  9.154   1.00 98.06 172 A 1 
ATOM   1365 C  CG2 . THR A 1 172 ? 5.459   -5.083  10.106  1.00 97.64 172 A 1 
ATOM   1366 N  N   . VAL A 1 173 ? 4.408   -0.764  11.999  1.00 98.61 173 A 1 
ATOM   1367 C  CA  . VAL A 1 173 ? 4.708   0.603   12.414  1.00 98.45 173 A 1 
ATOM   1368 C  C   . VAL A 1 173 ? 5.461   0.594   13.744  1.00 98.37 173 A 1 
ATOM   1369 O  O   . VAL A 1 173 ? 6.238   1.497   14.038  1.00 97.95 173 A 1 
ATOM   1370 C  CB  . VAL A 1 173 ? 3.435   1.466   12.514  1.00 98.27 173 A 1 
ATOM   1371 C  CG1 . VAL A 1 173 ? 3.769   2.891   12.926  1.00 97.73 173 A 1 
ATOM   1372 C  CG2 . VAL A 1 173 ? 2.688   1.466   11.187  1.00 97.76 173 A 1 
ATOM   1373 N  N   . LEU A 1 174 ? 5.264   -0.467  14.526  1.00 98.39 174 A 1 
ATOM   1374 C  CA  . LEU A 1 174 ? 6.024   -0.642  15.766  1.00 98.29 174 A 1 
ATOM   1375 C  C   . LEU A 1 174 ? 7.520   -0.752  15.495  1.00 98.26 174 A 1 
ATOM   1376 O  O   . LEU A 1 174 ? 8.336   -0.426  16.364  1.00 97.86 174 A 1 
ATOM   1377 C  CB  . LEU A 1 174 ? 5.563   -1.893  16.512  1.00 98.10 174 A 1 
ATOM   1378 C  CG  . LEU A 1 174 ? 4.101   -1.912  16.981  1.00 97.77 174 A 1 
ATOM   1379 C  CD1 . LEU A 1 174 ? 3.793   -3.244  17.673  1.00 97.31 174 A 1 
ATOM   1380 C  CD2 . LEU A 1 174 ? 3.819   -0.745  17.913  1.00 97.17 174 A 1 
ATOM   1381 N  N   . TYR A 1 175 ? 7.884   -1.187  14.290  1.00 98.46 175 A 1 
ATOM   1382 C  CA  . TYR A 1 175 ? 9.288   -1.419  13.937  1.00 98.51 175 A 1 
ATOM   1383 C  C   . TYR A 1 175 ? 9.873   -0.307  13.065  1.00 98.49 175 A 1 
ATOM   1384 O  O   . TYR A 1 175 ? 11.066  -0.332  12.762  1.00 98.09 175 A 1 
ATOM   1385 C  CB  . TYR A 1 175 ? 9.432   -2.756  13.211  1.00 98.55 175 A 1 
ATOM   1386 C  CG  . TYR A 1 175 ? 8.793   -3.929  13.922  1.00 98.64 175 A 1 
ATOM   1387 C  CD1 . TYR A 1 175 ? 8.803   -4.018  15.308  1.00 98.43 175 A 1 
ATOM   1388 C  CD2 . TYR A 1 175 ? 8.185   -4.948  13.200  1.00 98.46 175 A 1 
ATOM   1389 C  CE1 . TYR A 1 175 ? 8.213   -5.093  15.965  1.00 98.40 175 A 1 
ATOM   1390 C  CE2 . TYR A 1 175 ? 7.608   -6.029  13.843  1.00 98.39 175 A 1 
ATOM   1391 C  CZ  . TYR A 1 175 ? 7.621   -6.097  15.217  1.00 98.54 175 A 1 
ATOM   1392 O  OH  . TYR A 1 175 ? 7.045   -7.162  15.864  1.00 98.32 175 A 1 
ATOM   1393 N  N   . TYR A 1 176 ? 9.061   0.647   12.662  1.00 98.44 176 A 1 
ATOM   1394 C  CA  . TYR A 1 176 ? 9.486   1.728   11.777  1.00 98.29 176 A 1 
ATOM   1395 C  C   . TYR A 1 176 ? 10.585  2.557   12.440  1.00 98.10 176 A 1 
ATOM   1396 O  O   . TYR A 1 176 ? 10.488  2.899   13.621  1.00 97.67 176 A 1 
ATOM   1397 C  CB  . TYR A 1 176 ? 8.276   2.607   11.446  1.00 98.04 176 A 1 
ATOM   1398 C  CG  . TYR A 1 176 ? 8.436   3.550   10.264  1.00 97.80 176 A 1 
ATOM   1399 C  CD1 . TYR A 1 176 ? 9.277   3.259   9.200   1.00 96.86 176 A 1 
ATOM   1400 C  CD2 . TYR A 1 176 ? 7.690   4.717   10.207  1.00 96.81 176 A 1 
ATOM   1401 C  CE1 . TYR A 1 176 ? 9.387   4.111   8.114   1.00 96.14 176 A 1 
ATOM   1402 C  CE2 . TYR A 1 176 ? 7.786   5.578   9.119   1.00 96.08 176 A 1 
ATOM   1403 C  CZ  . TYR A 1 176 ? 8.630   5.268   8.085   1.00 96.19 176 A 1 
ATOM   1404 O  OH  . TYR A 1 176 ? 8.731   6.119   7.009   1.00 95.03 176 A 1 
ATOM   1405 N  N   . ASN A 1 177 ? 11.636  2.898   11.686  1.00 98.12 177 A 1 
ATOM   1406 C  CA  . ASN A 1 177 ? 12.777  3.582   12.292  1.00 97.67 177 A 1 
ATOM   1407 C  C   . ASN A 1 177 ? 12.535  5.066   12.585  1.00 97.69 177 A 1 
ATOM   1408 O  O   . ASN A 1 177 ? 13.437  5.747   13.069  1.00 96.32 177 A 1 
ATOM   1409 C  CB  . ASN A 1 177 ? 14.055  3.380   11.457  1.00 96.64 177 A 1 
ATOM   1410 C  CG  . ASN A 1 177 ? 13.911  3.836   10.018  1.00 95.36 177 A 1 
ATOM   1411 O  OD1 . ASN A 1 177 ? 13.038  4.634   9.687   1.00 89.93 177 A 1 
ATOM   1412 N  ND2 . ASN A 1 177 ? 14.777  3.318   9.162   1.00 88.66 177 A 1 
ATOM   1413 N  N   . TYR A 1 178 ? 11.317  5.555   12.323  1.00 97.52 178 A 1 
ATOM   1414 C  CA  . TYR A 1 178 ? 10.913  6.878   12.780  1.00 97.07 178 A 1 
ATOM   1415 C  C   . TYR A 1 178 ? 10.068  6.799   14.054  1.00 96.93 178 A 1 
ATOM   1416 O  O   . TYR A 1 178 ? 9.665   7.831   14.606  1.00 95.35 178 A 1 
ATOM   1417 C  CB  . TYR A 1 178 ? 10.115  7.611   11.692  1.00 96.33 178 A 1 
ATOM   1418 C  CG  . TYR A 1 178 ? 10.932  8.061   10.499  1.00 94.84 178 A 1 
ATOM   1419 C  CD1 . TYR A 1 178 ? 12.274  8.378   10.619  1.00 91.28 178 A 1 
ATOM   1420 C  CD2 . TYR A 1 178 ? 10.336  8.187   9.246   1.00 91.02 178 A 1 
ATOM   1421 C  CE1 . TYR A 1 178 ? 13.012  8.809   9.525   1.00 89.51 178 A 1 
ATOM   1422 C  CE2 . TYR A 1 178 ? 11.062  8.619   8.151   1.00 89.55 178 A 1 
ATOM   1423 C  CZ  . TYR A 1 178 ? 12.398  8.927   8.292   1.00 90.06 178 A 1 
ATOM   1424 O  OH  . TYR A 1 178 ? 13.123  9.352   7.209   1.00 87.65 178 A 1 
ATOM   1425 N  N   . ASN A 1 179 ? 9.804   5.580   14.532  1.00 97.09 179 A 1 
ATOM   1426 C  CA  . ASN A 1 179 ? 8.994   5.378   15.734  1.00 97.20 179 A 1 
ATOM   1427 C  C   . ASN A 1 179 ? 9.896   5.419   16.964  1.00 97.01 179 A 1 
ATOM   1428 O  O   . ASN A 1 179 ? 10.520  4.419   17.322  1.00 96.35 179 A 1 
ATOM   1429 C  CB  . ASN A 1 179 ? 8.245   4.053   15.647  1.00 97.26 179 A 1 
ATOM   1430 C  CG  . ASN A 1 179 ? 7.254   3.858   16.773  1.00 97.47 179 A 1 
ATOM   1431 O  OD1 . ASN A 1 179 ? 7.277   4.572   17.778  1.00 96.09 179 A 1 
ATOM   1432 N  ND2 . ASN A 1 179 ? 6.357   2.882   16.610  1.00 95.87 179 A 1 
ATOM   1433 N  N   . LYS A 1 180 ? 9.949   6.568   17.622  1.00 96.58 180 A 1 
ATOM   1434 C  CA  . LYS A 1 180 ? 10.855  6.766   18.749  1.00 95.94 180 A 1 
ATOM   1435 C  C   . LYS A 1 180 ? 10.421  5.998   19.990  1.00 95.64 180 A 1 
ATOM   1436 O  O   . LYS A 1 180 ? 11.220  5.799   20.905  1.00 93.56 180 A 1 
ATOM   1437 C  CB  . LYS A 1 180 ? 10.983  8.250   19.069  1.00 95.23 180 A 1 
ATOM   1438 C  CG  . LYS A 1 180 ? 11.580  9.073   17.935  1.00 91.24 180 A 1 
ATOM   1439 C  CD  . LYS A 1 180 ? 11.645  10.549  18.290  1.00 82.07 180 A 1 
ATOM   1440 C  CE  . LYS A 1 180 ? 12.221  11.376  17.146  1.00 74.94 180 A 1 
ATOM   1441 N  NZ  . LYS A 1 180 ? 12.263  12.820  17.475  1.00 64.35 180 A 1 
ATOM   1442 N  N   . GLN A 1 181 ? 9.172   5.553   20.032  1.00 95.91 181 A 1 
ATOM   1443 C  CA  . GLN A 1 181 ? 8.665   4.857   21.205  1.00 95.17 181 A 1 
ATOM   1444 C  C   . GLN A 1 181 ? 9.213   3.441   21.339  1.00 95.16 181 A 1 
ATOM   1445 O  O   . GLN A 1 181 ? 9.170   2.855   22.419  1.00 92.63 181 A 1 
ATOM   1446 C  CB  . GLN A 1 181 ? 7.130   4.783   21.175  1.00 93.86 181 A 1 
ATOM   1447 C  CG  . GLN A 1 181 ? 6.442   6.134   21.268  1.00 90.73 181 A 1 
ATOM   1448 C  CD  . GLN A 1 181 ? 4.938   5.997   21.459  1.00 87.06 181 A 1 
ATOM   1449 O  OE1 . GLN A 1 181 ? 4.450   4.958   21.877  1.00 79.47 181 A 1 
ATOM   1450 N  NE2 . GLN A 1 181 ? 4.204   7.058   21.155  1.00 76.85 181 A 1 
ATOM   1451 N  N   . THR A 1 182 ? 9.731   2.882   20.242  1.00 96.16 182 A 1 
ATOM   1452 C  CA  . THR A 1 182 ? 10.118  1.479   20.221  1.00 96.27 182 A 1 
ATOM   1453 C  C   . THR A 1 182 ? 11.590  1.242   19.907  1.00 95.95 182 A 1 
ATOM   1454 O  O   . THR A 1 182 ? 12.023  0.092   19.821  1.00 94.48 182 A 1 
ATOM   1455 C  CB  . THR A 1 182 ? 9.275   0.699   19.190  1.00 96.17 182 A 1 
ATOM   1456 O  OG1 . THR A 1 182 ? 9.440   1.299   17.900  1.00 94.97 182 A 1 
ATOM   1457 C  CG2 . THR A 1 182 ? 7.800   0.728   19.569  1.00 94.85 182 A 1 
ATOM   1458 N  N   . MET A 1 183 ? 12.385  2.306   19.772  1.00 95.46 183 A 1 
ATOM   1459 C  CA  . MET A 1 183 ? 13.753  2.165   19.280  1.00 94.36 183 A 1 
ATOM   1460 C  C   . MET A 1 183 ? 14.661  1.373   20.219  1.00 93.56 183 A 1 
ATOM   1461 O  O   . MET A 1 183 ? 15.662  0.813   19.768  1.00 89.95 183 A 1 
ATOM   1462 C  CB  . MET A 1 183 ? 14.361  3.543   19.010  1.00 92.16 183 A 1 
ATOM   1463 C  CG  . MET A 1 183 ? 14.417  4.468   20.215  1.00 85.93 183 A 1 
ATOM   1464 S  SD  . MET A 1 183 ? 15.081  6.087   19.774  1.00 82.72 183 A 1 
ATOM   1465 C  CE  . MET A 1 183 ? 14.855  6.972   21.310  1.00 73.73 183 A 1 
ATOM   1466 N  N   . ASP A 1 184 ? 14.319  1.310   21.497  1.00 93.81 184 A 1 
ATOM   1467 C  CA  . ASP A 1 184 ? 15.157  0.611   22.469  1.00 92.63 184 A 1 
ATOM   1468 C  C   . ASP A 1 184 ? 14.507  -0.634  23.040  1.00 92.58 184 A 1 
ATOM   1469 O  O   . ASP A 1 184 ? 14.940  -1.158  24.070  1.00 88.27 184 A 1 
ATOM   1470 C  CB  . ASP A 1 184 ? 15.549  1.570   23.607  1.00 90.48 184 A 1 
ATOM   1471 C  CG  . ASP A 1 184 ? 14.345  2.105   24.360  1.00 85.20 184 A 1 
ATOM   1472 O  OD1 . ASP A 1 184 ? 13.206  1.926   23.882  1.00 79.95 184 A 1 
ATOM   1473 O  OD2 . ASP A 1 184 ? 14.540  2.702   25.435  1.00 79.57 184 A 1 
ATOM   1474 N  N   . SER A 1 185 ? 13.462  -1.134  22.383  1.00 94.00 185 A 1 
ATOM   1475 C  CA  . SER A 1 185 ? 12.783  -2.345  22.821  1.00 93.96 185 A 1 
ATOM   1476 C  C   . SER A 1 185 ? 13.365  -3.565  22.105  1.00 94.42 185 A 1 
ATOM   1477 O  O   . SER A 1 185 ? 14.104  -3.444  21.134  1.00 91.43 185 A 1 
ATOM   1478 C  CB  . SER A 1 185 ? 11.281  -2.237  22.550  1.00 91.81 185 A 1 
ATOM   1479 O  OG  . SER A 1 185 ? 10.591  -3.372  23.011  1.00 82.37 185 A 1 
ATOM   1480 N  N   . THR A 1 186 ? 13.034  -4.754  22.614  1.00 95.98 186 A 1 
ATOM   1481 C  CA  . THR A 1 186 ? 13.428  -5.998  21.960  1.00 95.91 186 A 1 
ATOM   1482 C  C   . THR A 1 186 ? 12.251  -6.665  21.266  1.00 96.53 186 A 1 
ATOM   1483 O  O   . THR A 1 186 ? 12.415  -7.286  20.217  1.00 93.67 186 A 1 
ATOM   1484 C  CB  . THR A 1 186 ? 14.055  -6.985  22.961  1.00 94.12 186 A 1 
ATOM   1485 O  OG1 . THR A 1 186 ? 13.133  -7.236  24.022  1.00 86.67 186 A 1 
ATOM   1486 C  CG2 . THR A 1 186 ? 15.345  -6.414  23.539  1.00 85.29 186 A 1 
ATOM   1487 N  N   . ASP A 1 187 ? 11.052  -6.536  21.848  1.00 97.02 187 A 1 
ATOM   1488 C  CA  . ASP A 1 187 ? 9.843   -7.106  21.266  1.00 97.51 187 A 1 
ATOM   1489 C  C   . ASP A 1 187 ? 8.655   -6.204  21.583  1.00 97.44 187 A 1 
ATOM   1490 O  O   . ASP A 1 187 ? 7.881   -6.490  22.498  1.00 96.82 187 A 1 
ATOM   1491 C  CB  . ASP A 1 187 ? 9.606   -8.523  21.802  1.00 97.53 187 A 1 
ATOM   1492 C  CG  . ASP A 1 187 ? 8.467   -9.227  21.088  1.00 98.01 187 A 1 
ATOM   1493 O  OD1 . ASP A 1 187 ? 7.960   -8.688  20.078  1.00 97.66 187 A 1 
ATOM   1494 O  OD2 . ASP A 1 187 ? 8.078   -10.326 21.531  1.00 97.69 187 A 1 
ATOM   1495 N  N   . PRO A 1 188 ? 8.512   -5.096  20.853  1.00 97.51 188 A 1 
ATOM   1496 C  CA  . PRO A 1 188 ? 7.467   -4.119  21.162  1.00 97.42 188 A 1 
ATOM   1497 C  C   . PRO A 1 188 ? 6.079   -4.749  21.215  1.00 97.61 188 A 1 
ATOM   1498 O  O   . PRO A 1 188 ? 5.640   -5.382  20.253  1.00 97.29 188 A 1 
ATOM   1499 C  CB  . PRO A 1 188 ? 7.578   -3.115  20.011  1.00 96.98 188 A 1 
ATOM   1500 C  CG  . PRO A 1 188 ? 9.001   -3.207  19.580  1.00 95.92 188 A 1 
ATOM   1501 C  CD  . PRO A 1 188 ? 9.367   -4.657  19.743  1.00 97.33 188 A 1 
ATOM   1502 N  N   . LEU A 1 189 ? 5.422   -4.577  22.357  1.00 97.03 189 A 1 
ATOM   1503 C  CA  . LEU A 1 189 ? 4.067   -5.071  22.599  1.00 96.98 189 A 1 
ATOM   1504 C  C   . LEU A 1 189 ? 3.932   -6.576  22.390  1.00 97.16 189 A 1 
ATOM   1505 O  O   . LEU A 1 189 ? 2.825   -7.085  22.192  1.00 96.66 189 A 1 
ATOM   1506 C  CB  . LEU A 1 189 ? 3.044   -4.299  21.751  1.00 96.71 189 A 1 
ATOM   1507 C  CG  . LEU A 1 189 ? 2.962   -2.796  22.061  1.00 95.89 189 A 1 
ATOM   1508 C  CD1 . LEU A 1 189 ? 1.966   -2.115  21.134  1.00 94.68 189 A 1 
ATOM   1509 C  CD2 . LEU A 1 189 ? 2.585   -2.564  23.513  1.00 94.33 189 A 1 
ATOM   1510 N  N   . GLY A 1 190 ? 5.063   -7.296  22.429  1.00 97.32 190 A 1 
ATOM   1511 C  CA  . GLY A 1 190 ? 5.062   -8.751  22.382  1.00 97.52 190 A 1 
ATOM   1512 C  C   . GLY A 1 190 ? 4.681   -9.357  21.041  1.00 98.06 190 A 1 
ATOM   1513 O  O   . GLY A 1 190 ? 4.317   -10.531 20.974  1.00 97.97 190 A 1 
ATOM   1514 N  N   . GLN A 1 191 ? 4.774   -8.575  19.971  1.00 98.09 191 A 1 
ATOM   1515 C  CA  . GLN A 1 191 ? 4.272   -9.035  18.673  1.00 98.39 191 A 1 
ATOM   1516 C  C   . GLN A 1 191 ? 5.064   -10.212 18.103  1.00 98.64 191 A 1 
ATOM   1517 O  O   . GLN A 1 191 ? 4.481   -11.116 17.512  1.00 98.72 191 A 1 
ATOM   1518 C  CB  . GLN A 1 191 ? 4.245   -7.887  17.671  1.00 98.20 191 A 1 
ATOM   1519 C  CG  . GLN A 1 191 ? 3.628   -8.280  16.328  1.00 97.90 191 A 1 
ATOM   1520 C  CD  . GLN A 1 191 ? 3.391   -7.104  15.408  1.00 98.27 191 A 1 
ATOM   1521 O  OE1 . GLN A 1 191 ? 2.289   -6.935  14.874  1.00 93.20 191 A 1 
ATOM   1522 N  NE2 . GLN A 1 191 ? 4.418   -6.289  15.213  1.00 94.24 191 A 1 
ATOM   1523 N  N   . PHE A 1 192 ? 6.397   -10.223 18.266  1.00 98.81 192 A 1 
ATOM   1524 C  CA  . PHE A 1 192 ? 7.190   -11.324 17.734  1.00 98.80 192 A 1 
ATOM   1525 C  C   . PHE A 1 192 ? 6.826   -12.650 18.399  1.00 98.96 192 A 1 
ATOM   1526 O  O   . PHE A 1 192 ? 6.624   -13.657 17.722  1.00 98.84 192 A 1 
ATOM   1527 C  CB  . PHE A 1 192 ? 8.690   -11.056 17.894  1.00 98.83 192 A 1 
ATOM   1528 C  CG  . PHE A 1 192 ? 9.262   -10.097 16.864  1.00 98.80 192 A 1 
ATOM   1529 C  CD1 . PHE A 1 192 ? 9.226   -10.415 15.516  1.00 98.54 192 A 1 
ATOM   1530 C  CD2 . PHE A 1 192 ? 9.838   -8.907  17.255  1.00 98.52 192 A 1 
ATOM   1531 C  CE1 . PHE A 1 192 ? 9.754   -9.542  14.577  1.00 98.31 192 A 1 
ATOM   1532 C  CE2 . PHE A 1 192 ? 10.368  -8.035  16.322  1.00 98.26 192 A 1 
ATOM   1533 C  CZ  . PHE A 1 192 ? 10.319  -8.348  14.978  1.00 98.40 192 A 1 
ATOM   1534 N  N   . GLU A 1 193 ? 6.750   -12.652 19.725  1.00 98.80 193 A 1 
ATOM   1535 C  CA  . GLU A 1 193 ? 6.380   -13.871 20.445  1.00 98.78 193 A 1 
ATOM   1536 C  C   . GLU A 1 193 ? 4.950   -14.290 20.116  1.00 98.82 193 A 1 
ATOM   1537 O  O   . GLU A 1 193 ? 4.660   -15.483 19.951  1.00 98.75 193 A 1 
ATOM   1538 C  CB  . GLU A 1 193 ? 6.543   -13.687 21.957  1.00 98.51 193 A 1 
ATOM   1539 C  CG  . GLU A 1 193 ? 7.988   -13.667 22.418  1.00 89.87 193 A 1 
ATOM   1540 C  CD  . GLU A 1 193 ? 8.129   -13.687 23.930  1.00 80.60 193 A 1 
ATOM   1541 O  OE1 . GLU A 1 193 ? 7.106   -13.535 24.630  1.00 75.50 193 A 1 
ATOM   1542 O  OE2 . GLU A 1 193 ? 9.258   -13.869 24.412  1.00 74.96 193 A 1 
ATOM   1543 N  N   . TRP A 1 194 ? 4.054   -13.320 20.010  1.00 98.77 194 A 1 
ATOM   1544 C  CA  . TRP A 1 194 ? 2.669   -13.591 19.624  1.00 98.89 194 A 1 
ATOM   1545 C  C   . TRP A 1 194 ? 2.607   -14.240 18.244  1.00 98.82 194 A 1 
ATOM   1546 O  O   . TRP A 1 194 ? 1.909   -15.240 18.049  1.00 98.85 194 A 1 
ATOM   1547 C  CB  . TRP A 1 194 ? 1.862   -12.286 19.636  1.00 98.80 194 A 1 
ATOM   1548 C  CG  . TRP A 1 194 ? 0.478   -12.403 19.069  1.00 98.81 194 A 1 
ATOM   1549 C  CD1 . TRP A 1 194 ? -0.651  -12.782 19.723  1.00 98.66 194 A 1 
ATOM   1550 C  CD2 . TRP A 1 194 ? 0.087   -12.113 17.724  1.00 98.79 194 A 1 
ATOM   1551 N  NE1 . TRP A 1 194 ? -1.730  -12.750 18.874  1.00 98.59 194 A 1 
ATOM   1552 C  CE2 . TRP A 1 194 ? -1.309  -12.343 17.636  1.00 98.70 194 A 1 
ATOM   1553 C  CE3 . TRP A 1 194 ? 0.763   -11.681 16.573  1.00 98.71 194 A 1 
ATOM   1554 C  CZ2 . TRP A 1 194 ? -2.022  -12.158 16.454  1.00 98.55 194 A 1 
ATOM   1555 C  CZ3 . TRP A 1 194 ? 0.044   -11.497 15.396  1.00 98.60 194 A 1 
ATOM   1556 C  CH2 . TRP A 1 194 ? -1.330  -11.736 15.349  1.00 98.55 194 A 1 
ATOM   1557 N  N   . PHE A 1 195 ? 3.349   -13.694 17.298  1.00 98.91 195 A 1 
ATOM   1558 C  CA  . PHE A 1 195 ? 3.368   -14.218 15.936  1.00 98.92 195 A 1 
ATOM   1559 C  C   . PHE A 1 195 ? 3.885   -15.654 15.911  1.00 98.92 195 A 1 
ATOM   1560 O  O   . PHE A 1 195 ? 3.326   -16.510 15.221  1.00 98.88 195 A 1 
ATOM   1561 C  CB  . PHE A 1 195 ? 4.224   -13.325 15.035  1.00 98.91 195 A 1 
ATOM   1562 C  CG  . PHE A 1 195 ? 4.245   -13.755 13.595  1.00 98.92 195 A 1 
ATOM   1563 C  CD1 . PHE A 1 195 ? 3.145   -13.554 12.770  1.00 98.78 195 A 1 
ATOM   1564 C  CD2 . PHE A 1 195 ? 5.375   -14.351 13.056  1.00 98.79 195 A 1 
ATOM   1565 C  CE1 . PHE A 1 195 ? 3.161   -13.942 11.445  1.00 98.65 195 A 1 
ATOM   1566 C  CE2 . PHE A 1 195 ? 5.403   -14.741 11.720  1.00 98.65 195 A 1 
ATOM   1567 C  CZ  . PHE A 1 195 ? 4.293   -14.536 10.921  1.00 98.74 195 A 1 
ATOM   1568 N  N   . LYS A 1 196 ? 4.954   -15.912 16.671  1.00 98.86 196 A 1 
ATOM   1569 C  CA  . LYS A 1 196 ? 5.496   -17.264 16.749  1.00 98.85 196 A 1 
ATOM   1570 C  C   . LYS A 1 196 ? 4.465   -18.245 17.295  1.00 98.87 196 A 1 
ATOM   1571 O  O   . LYS A 1 196 ? 4.307   -19.349 16.768  1.00 98.78 196 A 1 
ATOM   1572 C  CB  . LYS A 1 196 ? 6.758   -17.284 17.623  1.00 98.68 196 A 1 
ATOM   1573 C  CG  . LYS A 1 196 ? 7.299   -18.681 17.902  1.00 96.26 196 A 1 
ATOM   1574 C  CD  . LYS A 1 196 ? 8.617   -18.626 18.667  1.00 93.63 196 A 1 
ATOM   1575 C  CE  . LYS A 1 196 ? 8.990   -19.991 19.207  1.00 86.28 196 A 1 
ATOM   1576 N  NZ  . LYS A 1 196 ? 9.001   -21.056 18.171  1.00 78.37 196 A 1 
ATOM   1577 N  N   . THR A 1 197 ? 3.762   -17.845 18.337  1.00 98.95 197 A 1 
ATOM   1578 C  CA  . THR A 1 197 ? 2.735   -18.702 18.933  1.00 98.85 197 A 1 
ATOM   1579 C  C   . THR A 1 197 ? 1.617   -19.000 17.934  1.00 98.96 197 A 1 
ATOM   1580 O  O   . THR A 1 197 ? 1.180   -20.146 17.795  1.00 98.76 197 A 1 
ATOM   1581 C  CB  . THR A 1 197 ? 2.147   -18.042 20.194  1.00 98.70 197 A 1 
ATOM   1582 O  OG1 . THR A 1 197 ? 3.178   -17.907 21.179  1.00 96.04 197 A 1 
ATOM   1583 C  CG2 . THR A 1 197 ? 1.013   -18.875 20.769  1.00 95.40 197 A 1 
ATOM   1584 N  N   . VAL A 1 198 ? 1.168   -17.970 17.223  1.00 98.90 198 A 1 
ATOM   1585 C  CA  . VAL A 1 198 ? 0.120   -18.128 16.225  1.00 98.93 198 A 1 
ATOM   1586 C  C   . VAL A 1 198 ? 0.571   -19.069 15.104  1.00 98.96 198 A 1 
ATOM   1587 O  O   . VAL A 1 198 ? -0.145  -20.009 14.737  1.00 98.82 198 A 1 
ATOM   1588 C  CB  . VAL A 1 198 ? -0.297  -16.755 15.649  1.00 98.81 198 A 1 
ATOM   1589 C  CG1 . VAL A 1 198 ? -1.163  -16.928 14.402  1.00 98.34 198 A 1 
ATOM   1590 C  CG2 . VAL A 1 198 ? -1.033  -15.944 16.705  1.00 98.43 198 A 1 
ATOM   1591 N  N   . MET A 1 199 ? 1.759   -18.820 14.562  1.00 98.95 199 A 1 
ATOM   1592 C  CA  . MET A 1 199 ? 2.262   -19.619 13.445  1.00 98.92 199 A 1 
ATOM   1593 C  C   . MET A 1 199 ? 2.536   -21.061 13.853  1.00 98.96 199 A 1 
ATOM   1594 O  O   . MET A 1 199 ? 2.246   -21.989 13.094  1.00 98.79 199 A 1 
ATOM   1595 C  CB  . MET A 1 199 ? 3.535   -18.987 12.872  1.00 98.86 199 A 1 
ATOM   1596 C  CG  . MET A 1 199 ? 3.312   -17.659 12.174  1.00 98.35 199 A 1 
ATOM   1597 S  SD  . MET A 1 199 ? 2.380   -17.819 10.640  1.00 97.91 199 A 1 
ATOM   1598 C  CE  . MET A 1 199 ? 0.948   -16.833 11.016  1.00 94.76 199 A 1 
ATOM   1599 N  N   . ASP A 1 200 ? 3.100   -21.264 15.038  1.00 98.95 200 A 1 
ATOM   1600 C  CA  . ASP A 1 200 ? 3.312   -22.616 15.543  1.00 98.83 200 A 1 
ATOM   1601 C  C   . ASP A 1 200 ? 1.985   -23.363 15.639  1.00 98.82 200 A 1 
ATOM   1602 O  O   . ASP A 1 200 ? 1.890   -24.537 15.270  1.00 98.67 200 A 1 
ATOM   1603 C  CB  . ASP A 1 200 ? 3.990   -22.593 16.922  1.00 98.79 200 A 1 
ATOM   1604 C  CG  . ASP A 1 200 ? 5.480   -22.302 16.844  1.00 98.10 200 A 1 
ATOM   1605 O  OD1 . ASP A 1 200 ? 6.055   -22.374 15.739  1.00 96.25 200 A 1 
ATOM   1606 O  OD2 . ASP A 1 200 ? 6.077   -22.014 17.899  1.00 96.27 200 A 1 
ATOM   1607 N  N   . GLY A 1 201 ? 0.958   -22.682 16.130  1.00 98.85 201 A 1 
ATOM   1608 C  CA  . GLY A 1 201 ? -0.369  -23.270 16.227  1.00 98.80 201 A 1 
ATOM   1609 C  C   . GLY A 1 201 ? -0.927  -23.655 14.868  1.00 98.83 201 A 1 
ATOM   1610 O  O   . GLY A 1 201 ? -1.491  -24.737 14.704  1.00 98.58 201 A 1 
ATOM   1611 N  N   . TYR A 1 202 ? -0.768  -22.770 13.894  1.00 98.87 202 A 1 
ATOM   1612 C  CA  . TYR A 1 202 ? -1.235  -23.052 12.543  1.00 98.89 202 A 1 
ATOM   1613 C  C   . TYR A 1 202 ? -0.504  -24.253 11.948  1.00 98.75 202 A 1 
ATOM   1614 O  O   . TYR A 1 202 ? -1.120  -25.130 11.334  1.00 98.51 202 A 1 
ATOM   1615 C  CB  . TYR A 1 202 ? -1.043  -21.831 11.635  1.00 98.82 202 A 1 
ATOM   1616 C  CG  . TYR A 1 202 ? -1.967  -20.657 11.921  1.00 98.82 202 A 1 
ATOM   1617 C  CD1 . TYR A 1 202 ? -3.070  -20.788 12.753  1.00 98.59 202 A 1 
ATOM   1618 C  CD2 . TYR A 1 202 ? -1.727  -19.420 11.334  1.00 98.60 202 A 1 
ATOM   1619 C  CE1 . TYR A 1 202 ? -3.910  -19.707 13.002  1.00 98.49 202 A 1 
ATOM   1620 C  CE2 . TYR A 1 202 ? -2.562  -18.337 11.572  1.00 98.50 202 A 1 
ATOM   1621 C  CZ  . TYR A 1 202 ? -3.652  -18.486 12.412  1.00 98.63 202 A 1 
ATOM   1622 O  OH  . TYR A 1 202 ? -4.474  -17.413 12.652  1.00 98.26 202 A 1 
ATOM   1623 N  N   . ARG A 1 203 ? 0.809   -24.294 12.120  1.00 98.71 203 A 1 
ATOM   1624 C  CA  . ARG A 1 203 ? 1.613   -25.396 11.586  1.00 98.76 203 A 1 
ATOM   1625 C  C   . ARG A 1 203 ? 1.166   -26.729 12.179  1.00 98.68 203 A 1 
ATOM   1626 O  O   . ARG A 1 203 ? 1.018   -27.717 11.461  1.00 98.21 203 A 1 
ATOM   1627 C  CB  . ARG A 1 203 ? 3.099   -25.152 11.867  1.00 98.40 203 A 1 
ATOM   1628 C  CG  . ARG A 1 203 ? 4.014   -26.291 11.444  1.00 97.36 203 A 1 
ATOM   1629 C  CD  . ARG A 1 203 ? 5.474   -25.932 11.714  1.00 96.65 203 A 1 
ATOM   1630 N  NE  . ARG A 1 203 ? 6.010   -25.019 10.708  1.00 95.87 203 A 1 
ATOM   1631 C  CZ  . ARG A 1 203 ? 7.103   -24.266 10.879  1.00 96.73 203 A 1 
ATOM   1632 N  NH1 . ARG A 1 203 ? 7.752   -24.286 12.031  1.00 91.55 203 A 1 
ATOM   1633 N  NH2 . ARG A 1 203 ? 7.543   -23.487 9.896   1.00 91.72 203 A 1 
ATOM   1634 N  N   . LYS A 1 204 ? 0.952   -26.759 13.490  1.00 98.79 204 A 1 
ATOM   1635 C  CA  . LYS A 1 204 ? 0.583   -27.997 14.168  1.00 98.60 204 A 1 
ATOM   1636 C  C   . LYS A 1 204 ? -0.801  -28.499 13.768  1.00 98.65 204 A 1 
ATOM   1637 O  O   . LYS A 1 204 ? -1.060  -29.703 13.804  1.00 98.01 204 A 1 
ATOM   1638 C  CB  . LYS A 1 204 ? 0.643   -27.800 15.687  1.00 98.28 204 A 1 
ATOM   1639 C  CG  . LYS A 1 204 ? 2.041   -27.626 16.235  1.00 88.30 204 A 1 
ATOM   1640 C  CD  . LYS A 1 204 ? 2.024   -27.265 17.710  1.00 85.95 204 A 1 
ATOM   1641 C  CE  . LYS A 1 204 ? 3.423   -27.021 18.232  1.00 74.64 204 A 1 
ATOM   1642 N  NZ  . LYS A 1 204 ? 3.427   -26.529 19.638  1.00 66.81 204 A 1 
ATOM   1643 N  N   . THR A 1 205 ? -1.680  -27.583 13.387  1.00 98.54 205 A 1 
ATOM   1644 C  CA  . THR A 1 205 ? -3.060  -27.935 13.074  1.00 98.36 205 A 1 
ATOM   1645 C  C   . THR A 1 205 ? -3.360  -27.902 11.578  1.00 98.18 205 A 1 
ATOM   1646 O  O   . THR A 1 205 ? -4.513  -28.040 11.170  1.00 97.33 205 A 1 
ATOM   1647 C  CB  . THR A 1 205 ? -4.047  -27.010 13.809  1.00 98.07 205 A 1 
ATOM   1648 O  OG1 . THR A 1 205 ? -3.772  -25.648 13.475  1.00 96.58 205 A 1 
ATOM   1649 C  CG2 . THR A 1 205 ? -3.930  -27.198 15.312  1.00 96.12 205 A 1 
ATOM   1650 N  N   . GLY A 1 206 ? -2.328  -27.728 10.741  1.00 98.20 206 A 1 
ATOM   1651 C  CA  . GLY A 1 206 ? -2.499  -27.760 9.304   1.00 97.95 206 A 1 
ATOM   1652 C  C   . GLY A 1 206 ? -3.189  -26.543 8.719   1.00 98.03 206 A 1 
ATOM   1653 O  O   . GLY A 1 206 ? -3.775  -26.621 7.636   1.00 97.02 206 A 1 
ATOM   1654 N  N   . GLN A 1 207 ? -3.130  -25.420 9.418   1.00 98.44 207 A 1 
ATOM   1655 C  CA  . GLN A 1 207 ? -3.711  -24.176 8.933   1.00 98.34 207 A 1 
ATOM   1656 C  C   . GLN A 1 207 ? -2.666  -23.364 8.180   1.00 98.42 207 A 1 
ATOM   1657 O  O   . GLN A 1 207 ? -1.465  -23.539 8.370   1.00 98.16 207 A 1 
ATOM   1658 C  CB  . GLN A 1 207 ? -4.273  -23.350 10.093  1.00 98.10 207 A 1 
ATOM   1659 C  CG  . GLN A 1 207 ? -5.283  -24.091 10.949  1.00 97.12 207 A 1 
ATOM   1660 C  CD  . GLN A 1 207 ? -5.967  -23.191 11.953  1.00 96.94 207 A 1 
ATOM   1661 O  OE1 . GLN A 1 207 ? -6.521  -22.161 11.571  1.00 90.96 207 A 1 
ATOM   1662 N  NE2 . GLN A 1 207 ? -5.930  -23.561 13.220  1.00 90.32 207 A 1 
ATOM   1663 N  N   . ARG A 1 208 ? -3.139  -22.467 7.311   1.00 98.52 208 A 1 
ATOM   1664 C  CA  . ARG A 1 208 ? -2.250  -21.599 6.563   1.00 98.59 208 A 1 
ATOM   1665 C  C   . ARG A 1 208 ? -2.672  -20.142 6.746   1.00 98.67 208 A 1 
ATOM   1666 O  O   . ARG A 1 208 ? -3.704  -19.857 7.358   1.00 98.43 208 A 1 
ATOM   1667 C  CB  . ARG A 1 208 ? -2.218  -21.990 5.084   1.00 98.07 208 A 1 
ATOM   1668 C  CG  . ARG A 1 208 ? -1.865  -23.457 4.860   1.00 95.36 208 A 1 
ATOM   1669 C  CD  . ARG A 1 208 ? -1.485  -23.740 3.413   1.00 93.32 208 A 1 
ATOM   1670 N  NE  . ARG A 1 208 ? -0.150  -23.265 3.104   1.00 91.26 208 A 1 
ATOM   1671 C  CZ  . ARG A 1 208 ? 0.340   -23.130 1.869   1.00 91.24 208 A 1 
ATOM   1672 N  NH1 . ARG A 1 208 ? -0.416  -23.414 0.821   1.00 83.40 208 A 1 
ATOM   1673 N  NH2 . ARG A 1 208 ? 1.590   -22.704 1.678   1.00 83.74 208 A 1 
ATOM   1674 N  N   . ALA A 1 209 ? -1.859  -19.215 6.209   1.00 98.77 209 A 1 
ATOM   1675 C  CA  . ALA A 1 209 ? -2.099  -17.806 6.470   1.00 98.77 209 A 1 
ATOM   1676 C  C   . ALA A 1 209 ? -1.683  -16.911 5.319   1.00 98.80 209 A 1 
ATOM   1677 O  O   . ALA A 1 209 ? -0.731  -17.209 4.590   1.00 98.69 209 A 1 
ATOM   1678 C  CB  . ALA A 1 209 ? -1.370  -17.369 7.739   1.00 98.64 209 A 1 
ATOM   1679 N  N   . ILE A 1 210 ? -2.412  -15.820 5.165   1.00 98.81 210 A 1 
ATOM   1680 C  CA  . ILE A 1 210 ? -1.974  -14.686 4.369   1.00 98.87 210 A 1 
ATOM   1681 C  C   . ILE A 1 210 ? -1.644  -13.572 5.351   1.00 98.98 210 A 1 
ATOM   1682 O  O   . ILE A 1 210 ? -2.491  -13.197 6.169   1.00 98.87 210 A 1 
ATOM   1683 C  CB  . ILE A 1 210 ? -3.055  -14.227 3.374   1.00 98.78 210 A 1 
ATOM   1684 C  CG1 . ILE A 1 210 ? -3.323  -15.335 2.350   1.00 98.31 210 A 1 
ATOM   1685 C  CG2 . ILE A 1 210 ? -2.633  -12.935 2.679   1.00 98.46 210 A 1 
ATOM   1686 C  CD1 . ILE A 1 210 ? -4.509  -15.065 1.441   1.00 97.13 210 A 1 
ATOM   1687 N  N   . VAL A 1 211 ? -0.414  -13.069 5.301   1.00 98.93 211 A 1 
ATOM   1688 C  CA  . VAL A 1 211 ? 0.038   -12.044 6.238   1.00 98.99 211 A 1 
ATOM   1689 C  C   . VAL A 1 211 ? -0.025  -10.676 5.570   1.00 98.97 211 A 1 
ATOM   1690 O  O   . VAL A 1 211 ? 0.347   -10.532 4.409   1.00 98.87 211 A 1 
ATOM   1691 C  CB  . VAL A 1 211 ? 1.467   -12.332 6.727   1.00 98.90 211 A 1 
ATOM   1692 C  CG1 . VAL A 1 211 ? 1.931   -11.262 7.717   1.00 98.59 211 A 1 
ATOM   1693 C  CG2 . VAL A 1 211 ? 1.544   -13.716 7.373   1.00 98.61 211 A 1 
ATOM   1694 N  N   . SER A 1 212 ? -0.506  -9.675  6.302   1.00 98.93 212 A 1 
ATOM   1695 C  CA  . SER A 1 212 ? -0.510  -8.309  5.795   1.00 98.99 212 A 1 
ATOM   1696 C  C   . SER A 1 212 ? 0.111   -7.364  6.813   1.00 98.96 212 A 1 
ATOM   1697 O  O   . SER A 1 212 ? 0.026   -7.595  8.025   1.00 98.75 212 A 1 
ATOM   1698 C  CB  . SER A 1 212 ? -1.928  -7.852  5.424   1.00 98.30 212 A 1 
ATOM   1699 O  OG  . SER A 1 212 ? -2.777  -7.863  6.548   1.00 86.28 212 A 1 
ATOM   1700 N  N   . MET A 1 213 ? 0.762   -6.314  6.318   1.00 98.90 213 A 1 
ATOM   1701 C  CA  . MET A 1 213 ? 1.423   -5.327  7.156   1.00 98.82 213 A 1 
ATOM   1702 C  C   . MET A 1 213 ? 1.577   -4.058  6.340   1.00 98.89 213 A 1 
ATOM   1703 O  O   . MET A 1 213 ? 1.574   -4.094  5.110   1.00 98.57 213 A 1 
ATOM   1704 C  CB  . MET A 1 213 ? 2.794   -5.833  7.623   1.00 98.39 213 A 1 
ATOM   1705 C  CG  . MET A 1 213 ? 3.760   -6.125  6.478   1.00 97.54 213 A 1 
ATOM   1706 S  SD  . MET A 1 213 ? 5.216   -7.086  6.983   1.00 97.95 213 A 1 
ATOM   1707 C  CE  . MET A 1 213 ? 4.466   -8.657  7.333   1.00 95.35 213 A 1 
ATOM   1708 N  N   . HIS A 1 214 ? 1.712   -2.919  7.023   1.00 98.89 214 A 1 
ATOM   1709 C  CA  . HIS A 1 214 ? 1.844   -1.677  6.264   1.00 98.85 214 A 1 
ATOM   1710 C  C   . HIS A 1 214 ? 3.238   -1.544  5.663   1.00 98.71 214 A 1 
ATOM   1711 O  O   . HIS A 1 214 ? 3.386   -1.285  4.470   1.00 98.28 214 A 1 
ATOM   1712 C  CB  . HIS A 1 214 ? 1.522   -0.463  7.133   1.00 98.68 214 A 1 
ATOM   1713 C  CG  . HIS A 1 214 ? 1.510   0.814   6.348   1.00 98.61 214 A 1 
ATOM   1714 N  ND1 . HIS A 1 214 ? 0.634   1.054   5.315   1.00 97.64 214 A 1 
ATOM   1715 C  CD2 . HIS A 1 214 ? 2.299   1.912   6.433   1.00 97.79 214 A 1 
ATOM   1716 C  CE1 . HIS A 1 214 ? 0.872   2.244   4.801   1.00 97.55 214 A 1 
ATOM   1717 N  NE2 . HIS A 1 214 ? 1.881   2.795   5.460   1.00 97.66 214 A 1 
ATOM   1718 N  N   . ILE A 1 215 ? 4.263   -1.725  6.492   1.00 98.89 215 A 1 
ATOM   1719 C  CA  . ILE A 1 215 ? 5.653   -1.527  6.074   1.00 98.84 215 A 1 
ATOM   1720 C  C   . ILE A 1 215 ? 6.366   -2.872  5.975   1.00 98.87 215 A 1 
ATOM   1721 O  O   . ILE A 1 215 ? 6.568   -3.554  6.985   1.00 98.70 215 A 1 
ATOM   1722 C  CB  . ILE A 1 215 ? 6.414   -0.606  7.046   1.00 98.67 215 A 1 
ATOM   1723 C  CG1 . ILE A 1 215 ? 5.611   0.678   7.314   1.00 98.08 215 A 1 
ATOM   1724 C  CG2 . ILE A 1 215 ? 7.797   -0.275  6.478   1.00 98.03 215 A 1 
ATOM   1725 C  CD1 . ILE A 1 215 ? 6.248   1.608   8.331   1.00 97.12 215 A 1 
ATOM   1726 N  N   . CYS A 1 216 ? 6.759   -3.252  4.780   1.00 98.65 216 A 1 
ATOM   1727 C  CA  . CYS A 1 216 ? 7.529   -4.461  4.546   1.00 98.41 216 A 1 
ATOM   1728 C  C   . CYS A 1 216 ? 8.950   -4.295  5.097   1.00 98.51 216 A 1 
ATOM   1729 O  O   . CYS A 1 216 ? 9.483   -3.190  5.125   1.00 97.60 216 A 1 
ATOM   1730 C  CB  . CYS A 1 216 ? 7.617   -4.747  3.044   1.00 97.22 216 A 1 
ATOM   1731 S  SG  . CYS A 1 216 ? 6.616   -6.122  2.415   1.00 92.93 216 A 1 
ATOM   1732 N  N   . PRO A 1 217 ? 9.599   -5.393  5.507   1.00 98.63 217 A 1 
ATOM   1733 C  CA  . PRO A 1 217 ? 11.028  -5.311  5.772   1.00 98.43 217 A 1 
ATOM   1734 C  C   . PRO A 1 217 ? 11.790  -5.042  4.481   1.00 98.30 217 A 1 
ATOM   1735 O  O   . PRO A 1 217 ? 11.271  -5.296  3.392   1.00 97.21 217 A 1 
ATOM   1736 C  CB  . PRO A 1 217 ? 11.363  -6.695  6.335   1.00 97.90 217 A 1 
ATOM   1737 C  CG  . PRO A 1 217 ? 10.326  -7.592  5.737   1.00 96.15 217 A 1 
ATOM   1738 C  CD  . PRO A 1 217 ? 9.080   -6.752  5.645   1.00 98.21 217 A 1 
ATOM   1739 N  N   . GLY A 1 218 ? 13.010  -4.530  4.603   1.00 97.98 218 A 1 
ATOM   1740 C  CA  . GLY A 1 218 ? 13.817  -4.207  3.448   1.00 97.79 218 A 1 
ATOM   1741 C  C   . GLY A 1 218 ? 14.032  -2.714  3.311   1.00 97.90 218 A 1 
ATOM   1742 O  O   . GLY A 1 218 ? 13.912  -1.961  4.278   1.00 96.67 218 A 1 
ATOM   1743 N  N   . VAL A 1 219 ? 14.351  -2.291  2.095   1.00 97.80 219 A 1 
ATOM   1744 C  CA  . VAL A 1 219 ? 14.734  -0.905  1.834   1.00 97.62 219 A 1 
ATOM   1745 C  C   . VAL A 1 219 ? 13.777  -0.241  0.854   1.00 97.68 219 A 1 
ATOM   1746 O  O   . VAL A 1 219 ? 13.004  -0.902  0.171   1.00 96.70 219 A 1 
ATOM   1747 C  CB  . VAL A 1 219 ? 16.173  -0.809  1.297   1.00 96.81 219 A 1 
ATOM   1748 C  CG1 . VAL A 1 219 ? 17.156  -1.411  2.288   1.00 93.83 219 A 1 
ATOM   1749 C  CG2 . VAL A 1 219 ? 16.285  -1.495  -0.064  1.00 93.83 219 A 1 
ATOM   1750 N  N   . ALA A 1 220 ? 13.855  1.094   0.793   1.00 97.10 220 A 1 
ATOM   1751 C  CA  . ALA A 1 220 ? 13.086  1.878   -0.166  1.00 96.80 220 A 1 
ATOM   1752 C  C   . ALA A 1 220 ? 14.010  2.308   -1.296  1.00 96.79 220 A 1 
ATOM   1753 O  O   . ALA A 1 220 ? 14.802  3.238   -1.139  1.00 95.09 220 A 1 
ATOM   1754 C  CB  . ALA A 1 220 ? 12.457  3.086   0.510   1.00 96.18 220 A 1 
ATOM   1755 N  N   . GLU A 1 221 ? 13.918  1.636   -2.438  1.00 95.66 221 A 1 
ATOM   1756 C  CA  . GLU A 1 221 ? 14.859  1.870   -3.527  1.00 94.80 221 A 1 
ATOM   1757 C  C   . GLU A 1 221 ? 14.730  3.271   -4.140  1.00 94.70 221 A 1 
ATOM   1758 O  O   . GLU A 1 221 ? 15.702  3.793   -4.684  1.00 92.52 221 A 1 
ATOM   1759 C  CB  . GLU A 1 221 ? 14.716  0.794   -4.620  1.00 93.00 221 A 1 
ATOM   1760 C  CG  . GLU A 1 221 ? 13.314  0.572   -5.147  1.00 90.11 221 A 1 
ATOM   1761 C  CD  . GLU A 1 221 ? 12.568  -0.513  -4.379  1.00 91.97 221 A 1 
ATOM   1762 O  OE1 . GLU A 1 221 ? 12.332  -0.346  -3.164  1.00 88.10 221 A 1 
ATOM   1763 O  OE2 . GLU A 1 221 ? 12.213  -1.533  -4.993  1.00 88.96 221 A 1 
ATOM   1764 N  N   . ARG A 1 222 ? 13.550  3.889   -4.028  1.00 94.07 222 A 1 
ATOM   1765 C  CA  . ARG A 1 222 ? 13.378  5.249   -4.541  1.00 92.69 222 A 1 
ATOM   1766 C  C   . ARG A 1 222 ? 14.034  6.291   -3.652  1.00 92.74 222 A 1 
ATOM   1767 O  O   . ARG A 1 222 ? 14.282  7.416   -4.086  1.00 90.68 222 A 1 
ATOM   1768 C  CB  . ARG A 1 222 ? 11.890  5.596   -4.680  1.00 90.58 222 A 1 
ATOM   1769 C  CG  . ARG A 1 222 ? 11.149  4.798   -5.726  1.00 84.86 222 A 1 
ATOM   1770 C  CD  . ARG A 1 222 ? 9.686   5.202   -5.778  1.00 85.33 222 A 1 
ATOM   1771 N  NE  . ARG A 1 222 ? 9.494   6.502   -6.412  1.00 82.97 222 A 1 
ATOM   1772 C  CZ  . ARG A 1 222 ? 8.341   7.174   -6.418  1.00 82.84 222 A 1 
ATOM   1773 N  NH1 . ARG A 1 222 ? 7.279   6.678   -5.792  1.00 76.69 222 A 1 
ATOM   1774 N  NH2 . ARG A 1 222 ? 8.245   8.335   -7.041  1.00 74.67 222 A 1 
ATOM   1775 N  N   . PHE A 1 223 ? 14.328  5.923   -2.408  1.00 94.64 223 A 1 
ATOM   1776 C  CA  . PHE A 1 223 ? 14.864  6.857   -1.425  1.00 94.02 223 A 1 
ATOM   1777 C  C   . PHE A 1 223 ? 16.236  6.406   -0.937  1.00 95.17 223 A 1 
ATOM   1778 O  O   . PHE A 1 223 ? 16.472  6.231   0.255   1.00 92.87 223 A 1 
ATOM   1779 C  CB  . PHE A 1 223 ? 13.870  7.027   -0.281  1.00 92.54 223 A 1 
ATOM   1780 C  CG  . PHE A 1 223 ? 12.502  7.447   -0.731  1.00 89.34 223 A 1 
ATOM   1781 C  CD1 . PHE A 1 223 ? 12.277  8.730   -1.208  1.00 84.57 223 A 1 
ATOM   1782 C  CD2 . PHE A 1 223 ? 11.440  6.554   -0.703  1.00 84.56 223 A 1 
ATOM   1783 C  CE1 . PHE A 1 223 ? 11.019  9.121   -1.641  1.00 82.75 223 A 1 
ATOM   1784 C  CE2 . PHE A 1 223 ? 10.178  6.942   -1.131  1.00 81.92 223 A 1 
ATOM   1785 C  CZ  . PHE A 1 223 ? 9.965   8.227   -1.600  1.00 81.75 223 A 1 
ATOM   1786 N  N   . ASN A 1 224 ? 17.211  6.258   -1.896  1.00 93.67 224 A 1 
ATOM   1787 C  CA  . ASN A 1 224 ? 18.530  5.878   -1.740  1.00 95.03 224 A 1 
ATOM   1788 C  C   . ASN A 1 224 ? 18.747  4.585   -1.012  1.00 95.64 224 A 1 
ATOM   1789 O  O   . ASN A 1 224 ? 19.699  4.382   -0.286  1.00 93.29 224 A 1 
ATOM   1790 C  CB  . ASN A 1 224 ? 19.359  6.977   -1.116  1.00 93.90 224 A 1 
ATOM   1791 C  CG  . ASN A 1 224 ? 20.602  7.191   -1.723  1.00 91.17 224 A 1 
ATOM   1792 O  OD1 . ASN A 1 224 ? 20.797  6.792   -2.879  1.00 86.19 224 A 1 
ATOM   1793 N  ND2 . ASN A 1 224 ? 21.500  7.722   -1.478  1.00 86.91 224 A 1 
ATOM   1794 N  N   . TYR A 1 225 ? 17.823  3.621   -1.232  1.00 95.43 225 A 1 
ATOM   1795 C  CA  . TYR A 1 225 ? 17.872  2.290   -0.625  1.00 95.54 225 A 1 
ATOM   1796 C  C   . TYR A 1 225 ? 17.889  2.379   0.898   1.00 96.22 225 A 1 
ATOM   1797 O  O   . TYR A 1 225 ? 18.578  1.611   1.571   1.00 94.18 225 A 1 
ATOM   1798 C  CB  . TYR A 1 225 ? 19.082  1.498   -1.138  1.00 94.33 225 A 1 
ATOM   1799 C  CG  . TYR A 1 225 ? 19.099  1.373   -2.651  1.00 91.39 225 A 1 
ATOM   1800 C  CD1 . TYR A 1 225 ? 18.423  0.340   -3.278  1.00 88.18 225 A 1 
ATOM   1801 C  CD2 . TYR A 1 225 ? 19.792  2.285   -3.438  1.00 88.91 225 A 1 
ATOM   1802 C  CE1 . TYR A 1 225 ? 18.421  0.220   -4.663  1.00 86.01 225 A 1 
ATOM   1803 C  CE2 . TYR A 1 225 ? 19.802  2.172   -4.816  1.00 85.69 225 A 1 
ATOM   1804 C  CZ  . TYR A 1 225 ? 19.119  1.138   -5.421  1.00 85.95 225 A 1 
ATOM   1805 O  OH  . TYR A 1 225 ? 19.131  1.019   -6.792  1.00 81.54 225 A 1 
ATOM   1806 N  N   . SER A 1 226 ? 17.112  3.315   1.440   1.00 96.52 226 A 1 
ATOM   1807 C  CA  . SER A 1 226 ? 17.106  3.559   2.880   1.00 96.35 226 A 1 
ATOM   1808 C  C   . SER A 1 226 ? 16.350  2.476   3.636   1.00 97.00 226 A 1 
ATOM   1809 O  O   . SER A 1 226 ? 15.293  2.018   3.195   1.00 96.25 226 A 1 
ATOM   1810 C  CB  . SER A 1 226 ? 16.486  4.924   3.178   1.00 94.78 226 A 1 
ATOM   1811 O  OG  . SER A 1 226 ? 15.169  5.007   2.662   1.00 87.71 226 A 1 
ATOM   1812 N  N   . ASP A 1 227 ? 16.916  2.056   4.778   1.00 97.21 227 A 1 
ATOM   1813 C  CA  . ASP A 1 227 ? 16.221  1.126   5.663   1.00 97.22 227 A 1 
ATOM   1814 C  C   . ASP A 1 227 ? 14.917  1.745   6.134   1.00 97.52 227 A 1 
ATOM   1815 O  O   . ASP A 1 227 ? 14.860  2.937   6.452   1.00 96.70 227 A 1 
ATOM   1816 C  CB  . ASP A 1 227 ? 17.079  0.788   6.876   1.00 96.22 227 A 1 
ATOM   1817 C  CG  . ASP A 1 227 ? 18.324  0.003   6.513   1.00 92.20 227 A 1 
ATOM   1818 O  OD1 . ASP A 1 227 ? 18.300  -0.750  5.521   1.00 87.33 227 A 1 
ATOM   1819 O  OD2 . ASP A 1 227 ? 19.330  0.125   7.240   1.00 86.75 227 A 1 
ATOM   1820 N  N   . GLN A 1 228 ? 13.861  0.925   6.185   1.00 98.08 228 A 1 
ATOM   1821 C  CA  . GLN A 1 228 ? 12.568  1.393   6.660   1.00 98.05 228 A 1 
ATOM   1822 C  C   . GLN A 1 228 ? 12.311  0.997   8.111   1.00 98.30 228 A 1 
ATOM   1823 O  O   . GLN A 1 228 ? 11.671  1.737   8.855   1.00 97.45 228 A 1 
ATOM   1824 C  CB  . GLN A 1 228 ? 11.452  0.847   5.763   1.00 97.55 228 A 1 
ATOM   1825 C  CG  . GLN A 1 228 ? 11.547  1.333   4.329   1.00 96.32 228 A 1 
ATOM   1826 C  CD  . GLN A 1 228 ? 11.524  2.847   4.257   1.00 95.79 228 A 1 
ATOM   1827 O  OE1 . GLN A 1 228 ? 10.484  3.458   4.510   1.00 88.25 228 A 1 
ATOM   1828 N  NE2 . GLN A 1 228 ? 12.651  3.445   3.932   1.00 87.53 228 A 1 
ATOM   1829 N  N   . LEU A 1 229 ? 12.816  -0.156  8.516   1.00 98.49 229 A 1 
ATOM   1830 C  CA  . LEU A 1 229 ? 12.659  -0.637  9.880   1.00 98.57 229 A 1 
ATOM   1831 C  C   . LEU A 1 229 ? 13.989  -0.549  10.620  1.00 98.32 229 A 1 
ATOM   1832 O  O   . LEU A 1 229 ? 15.051  -0.584  10.010  1.00 97.84 229 A 1 
ATOM   1833 C  CB  . LEU A 1 229 ? 12.148  -2.083  9.883   1.00 98.56 229 A 1 
ATOM   1834 C  CG  . LEU A 1 229 ? 10.916  -2.372  9.018   1.00 98.23 229 A 1 
ATOM   1835 C  CD1 . LEU A 1 229 ? 10.510  -3.836  9.168   1.00 98.00 229 A 1 
ATOM   1836 C  CD2 . LEU A 1 229 ? 9.763   -1.455  9.386   1.00 97.90 229 A 1 
ATOM   1837 N  N   . TYR A 1 230 ? 13.934  -0.441  11.952  1.00 98.47 230 A 1 
ATOM   1838 C  CA  . TYR A 1 230 ? 15.146  -0.575  12.740  1.00 98.31 230 A 1 
ATOM   1839 C  C   . TYR A 1 230 ? 15.823  -1.898  12.384  1.00 98.44 230 A 1 
ATOM   1840 O  O   . TYR A 1 230 ? 15.140  -2.912  12.233  1.00 98.12 230 A 1 
ATOM   1841 C  CB  . TYR A 1 230 ? 14.835  -0.554  14.231  1.00 98.12 230 A 1 
ATOM   1842 C  CG  . TYR A 1 230 ? 14.419  0.800   14.778  1.00 97.94 230 A 1 
ATOM   1843 C  CD1 . TYR A 1 230 ? 15.319  1.843   14.854  1.00 97.12 230 A 1 
ATOM   1844 C  CD2 . TYR A 1 230 ? 13.127  1.015   15.241  1.00 97.25 230 A 1 
ATOM   1845 C  CE1 . TYR A 1 230 ? 14.947  3.079   15.370  1.00 96.61 230 A 1 
ATOM   1846 C  CE2 . TYR A 1 230 ? 12.749  2.236   15.760  1.00 96.64 230 A 1 
ATOM   1847 C  CZ  . TYR A 1 230 ? 13.659  3.269   15.818  1.00 96.78 230 A 1 
ATOM   1848 O  OH  . TYR A 1 230 ? 13.281  4.487   16.329  1.00 95.46 230 A 1 
ATOM   1849 N  N   . PRO A 1 231 ? 17.164  -1.918  12.239  1.00 97.99 231 A 1 
ATOM   1850 C  CA  . PRO A 1 231 ? 17.857  -3.135  11.786  1.00 97.69 231 A 1 
ATOM   1851 C  C   . PRO A 1 231 ? 17.515  -4.379  12.597  1.00 97.92 231 A 1 
ATOM   1852 O  O   . PRO A 1 231 ? 17.314  -5.453  12.024  1.00 97.56 231 A 1 
ATOM   1853 C  CB  . PRO A 1 231 ? 19.337  -2.758  11.930  1.00 96.63 231 A 1 
ATOM   1854 C  CG  . PRO A 1 231 ? 19.361  -1.280  11.725  1.00 93.94 231 A 1 
ATOM   1855 C  CD  . PRO A 1 231 ? 18.088  -0.769  12.355  1.00 96.79 231 A 1 
ATOM   1856 N  N   . GLN A 1 232 ? 17.451  -4.257  13.924  1.00 97.79 232 A 1 
ATOM   1857 C  CA  . GLN A 1 232 ? 17.180  -5.415  14.766  1.00 97.58 232 A 1 
ATOM   1858 C  C   . GLN A 1 232 ? 15.775  -5.978  14.535  1.00 98.02 232 A 1 
ATOM   1859 O  O   . GLN A 1 232 ? 15.567  -7.189  14.604  1.00 97.67 232 A 1 
ATOM   1860 C  CB  . GLN A 1 232 ? 17.384  -5.079  16.252  1.00 96.36 232 A 1 
ATOM   1861 C  CG  . GLN A 1 232 ? 16.390  -4.089  16.857  1.00 91.60 232 A 1 
ATOM   1862 C  CD  . GLN A 1 232 ? 16.845  -2.640  16.723  1.00 91.24 232 A 1 
ATOM   1863 O  OE1 . GLN A 1 232 ? 17.584  -2.283  15.803  1.00 85.83 232 A 1 
ATOM   1864 N  NE2 . GLN A 1 232 ? 16.396  -1.793  17.647  1.00 84.34 232 A 1 
ATOM   1865 N  N   . TYR A 1 233 ? 14.814  -5.098  14.246  1.00 98.43 233 A 1 
ATOM   1866 C  CA  . TYR A 1 233 ? 13.455  -5.552  13.962  1.00 98.66 233 A 1 
ATOM   1867 C  C   . TYR A 1 233 ? 13.340  -6.079  12.537  1.00 98.73 233 A 1 
ATOM   1868 O  O   . TYR A 1 233 ? 12.630  -7.057  12.293  1.00 98.59 233 A 1 
ATOM   1869 C  CB  . TYR A 1 233 ? 12.442  -4.423  14.192  1.00 98.55 233 A 1 
ATOM   1870 C  CG  . TYR A 1 233 ? 12.434  -3.876  15.604  1.00 98.49 233 A 1 
ATOM   1871 C  CD1 . TYR A 1 233 ? 12.676  -4.692  16.700  1.00 97.97 233 A 1 
ATOM   1872 C  CD2 . TYR A 1 233 ? 12.181  -2.525  15.836  1.00 98.00 233 A 1 
ATOM   1873 C  CE1 . TYR A 1 233 ? 12.676  -4.183  17.989  1.00 97.61 233 A 1 
ATOM   1874 C  CE2 . TYR A 1 233 ? 12.178  -2.014  17.111  1.00 97.60 233 A 1 
ATOM   1875 C  CZ  . TYR A 1 233 ? 12.427  -2.838  18.190  1.00 97.74 233 A 1 
ATOM   1876 O  OH  . TYR A 1 233 ? 12.435  -2.326  19.459  1.00 96.79 233 A 1 
ATOM   1877 N  N   . ASN A 1 234 ? 14.031  -5.446  11.610  1.00 98.66 234 A 1 
ATOM   1878 C  CA  . ASN A 1 234 ? 14.034  -5.895  10.227  1.00 98.60 234 A 1 
ATOM   1879 C  C   . ASN A 1 234 ? 14.498  -7.342  10.127  1.00 98.77 234 A 1 
ATOM   1880 O  O   . ASN A 1 234 ? 13.835  -8.181  9.510   1.00 98.73 234 A 1 
ATOM   1881 C  CB  . ASN A 1 234 ? 14.930  -4.995  9.377   1.00 98.55 234 A 1 
ATOM   1882 C  CG  . ASN A 1 234 ? 14.852  -5.332  7.901   1.00 98.43 234 A 1 
ATOM   1883 O  OD1 . ASN A 1 234 ? 13.971  -4.844  7.191   1.00 96.07 234 A 1 
ATOM   1884 N  ND2 . ASN A 1 234 ? 15.765  -6.171  7.435   1.00 96.19 234 A 1 
ATOM   1885 N  N   . ASP A 1 235 ? 15.645  -7.637  10.742  1.00 98.36 235 A 1 
ATOM   1886 C  CA  . ASP A 1 235 ? 16.218  -8.972  10.662  1.00 98.10 235 A 1 
ATOM   1887 C  C   . ASP A 1 235 ? 15.305  -10.009 11.309  1.00 98.40 235 A 1 
ATOM   1888 O  O   . ASP A 1 235 ? 15.088  -11.092 10.752  1.00 98.15 235 A 1 
ATOM   1889 C  CB  . ASP A 1 235 ? 17.599  -9.004  11.314  1.00 97.30 235 A 1 
ATOM   1890 C  CG  . ASP A 1 235 ? 18.612  -8.147  10.567  1.00 93.57 235 A 1 
ATOM   1891 O  OD1 . ASP A 1 235 ? 18.327  -7.731  9.428   1.00 90.48 235 A 1 
ATOM   1892 O  OD2 . ASP A 1 235 ? 19.700  -7.893  11.128  1.00 89.77 235 A 1 
ATOM   1893 N  N   . ARG A 1 236 ? 14.754  -9.683  12.477  1.00 98.59 236 A 1 
ATOM   1894 C  CA  . ARG A 1 236 ? 13.860  -10.604 13.158  1.00 98.65 236 A 1 
ATOM   1895 C  C   . ARG A 1 236 ? 12.575  -10.832 12.368  1.00 98.70 236 A 1 
ATOM   1896 O  O   . ARG A 1 236 ? 12.042  -11.943 12.352  1.00 98.67 236 A 1 
ATOM   1897 C  CB  . ARG A 1 236 ? 13.515  -10.094 14.568  1.00 98.35 236 A 1 
ATOM   1898 C  CG  . ARG A 1 236 ? 14.676  -10.118 15.542  1.00 96.65 236 A 1 
ATOM   1899 C  CD  . ARG A 1 236 ? 14.238  -9.707  16.940  1.00 95.24 236 A 1 
ATOM   1900 N  NE  . ARG A 1 236 ? 13.378  -10.696 17.563  1.00 93.56 236 A 1 
ATOM   1901 C  CZ  . ARG A 1 236 ? 12.812  -10.552 18.776  1.00 91.96 236 A 1 
ATOM   1902 N  NH1 . ARG A 1 236 ? 13.019  -9.444  19.467  1.00 89.66 236 A 1 
ATOM   1903 N  NH2 . ARG A 1 236 ? 12.053  -11.513 19.262  1.00 88.15 236 A 1 
ATOM   1904 N  N   . LEU A 1 237 ? 12.074  -9.789  11.713  1.00 98.73 237 A 1 
ATOM   1905 C  CA  . LEU A 1 237 ? 10.843  -9.913  10.940  1.00 98.81 237 A 1 
ATOM   1906 C  C   . LEU A 1 237 ? 11.049  -10.799 9.718   1.00 98.88 237 A 1 
ATOM   1907 O  O   . LEU A 1 237 ? 10.221  -11.667 9.424   1.00 98.84 237 A 1 
ATOM   1908 C  CB  . LEU A 1 237 ? 10.319  -8.532  10.531  1.00 98.83 237 A 1 
ATOM   1909 C  CG  . LEU A 1 237 ? 8.999   -8.525  9.754   1.00 98.63 237 A 1 
ATOM   1910 C  CD1 . LEU A 1 237 ? 7.895   -9.206  10.548  1.00 98.35 237 A 1 
ATOM   1911 C  CD2 . LEU A 1 237 ? 8.598   -7.086  9.413   1.00 98.35 237 A 1 
ATOM   1912 N  N   . VAL A 1 238 ? 12.155  -10.595 9.003   1.00 98.84 238 A 1 
ATOM   1913 C  CA  . VAL A 1 238 ? 12.467  -11.444 7.861   1.00 98.87 238 A 1 
ATOM   1914 C  C   . VAL A 1 238 ? 12.577  -12.901 8.295   1.00 98.82 238 A 1 
ATOM   1915 O  O   . VAL A 1 238 ? 11.978  -13.789 7.678   1.00 98.78 238 A 1 
ATOM   1916 C  CB  . VAL A 1 238 ? 13.773  -10.992 7.160   1.00 98.71 238 A 1 
ATOM   1917 C  CG1 . VAL A 1 238 ? 14.192  -12.006 6.095   1.00 98.18 238 A 1 
ATOM   1918 C  CG2 . VAL A 1 238 ? 13.584  -9.621  6.535   1.00 98.27 238 A 1 
ATOM   1919 N  N   . ASP A 1 239 ? 13.333  -13.144 9.365   1.00 98.72 239 A 1 
ATOM   1920 C  CA  . ASP A 1 239 ? 13.493  -14.505 9.879   1.00 98.73 239 A 1 
ATOM   1921 C  C   . ASP A 1 239 ? 12.154  -15.098 10.306  1.00 98.75 239 A 1 
ATOM   1922 O  O   . ASP A 1 239 ? 11.865  -16.258 10.026  1.00 98.56 239 A 1 
ATOM   1923 C  CB  . ASP A 1 239 ? 14.470  -14.531 11.064  1.00 98.29 239 A 1 
ATOM   1924 C  CG  . ASP A 1 239 ? 15.919  -14.374 10.641  1.00 94.75 239 A 1 
ATOM   1925 O  OD1 . ASP A 1 239 ? 16.202  -14.402 9.425   1.00 92.22 239 A 1 
ATOM   1926 O  OD2 . ASP A 1 239 ? 16.772  -14.230 11.533  1.00 91.69 239 A 1 
ATOM   1927 N  N   . SER A 1 240 ? 11.343  -14.294 10.995  1.00 98.76 240 A 1 
ATOM   1928 C  CA  . SER A 1 240 ? 10.062  -14.768 11.498  1.00 98.76 240 A 1 
ATOM   1929 C  C   . SER A 1 240 ? 9.122   -15.164 10.363  1.00 98.89 240 A 1 
ATOM   1930 O  O   . SER A 1 240 ? 8.424   -16.176 10.456  1.00 98.57 240 A 1 
ATOM   1931 C  CB  . SER A 1 240 ? 9.398   -13.696 12.369  1.00 98.38 240 A 1 
ATOM   1932 O  OG  . SER A 1 240 ? 10.158  -13.444 13.539  1.00 94.31 240 A 1 
ATOM   1933 N  N   . LEU A 1 241 ? 9.098   -14.372 9.301   1.00 98.86 241 A 1 
ATOM   1934 C  CA  . LEU A 1 241 ? 8.226   -14.667 8.174   1.00 98.82 241 A 1 
ATOM   1935 C  C   . LEU A 1 241 ? 8.731   -15.872 7.379   1.00 98.89 241 A 1 
ATOM   1936 O  O   . LEU A 1 241 ? 7.966   -16.785 7.070   1.00 98.71 241 A 1 
ATOM   1937 C  CB  . LEU A 1 241 ? 8.104   -13.437 7.265   1.00 98.86 241 A 1 
ATOM   1938 C  CG  . LEU A 1 241 ? 7.378   -12.241 7.895   1.00 98.71 241 A 1 
ATOM   1939 C  CD1 . LEU A 1 241 ? 7.574   -10.991 7.046   1.00 98.49 241 A 1 
ATOM   1940 C  CD2 . LEU A 1 241 ? 5.894   -12.538 8.069   1.00 98.32 241 A 1 
ATOM   1941 N  N   . ALA A 1 242 ? 10.025  -15.876 7.053   1.00 98.81 242 A 1 
ATOM   1942 C  CA  . ALA A 1 242 ? 10.588  -16.950 6.248   1.00 98.85 242 A 1 
ATOM   1943 C  C   . ALA A 1 242 ? 10.525  -18.301 6.959   1.00 98.74 242 A 1 
ATOM   1944 O  O   . ALA A 1 242 ? 10.361  -19.344 6.312   1.00 98.41 242 A 1 
ATOM   1945 C  CB  . ALA A 1 242 ? 12.030  -16.628 5.866   1.00 98.67 242 A 1 
ATOM   1946 N  N   . GLU A 1 243 ? 10.641  -18.287 8.286   1.00 98.79 243 A 1 
ATOM   1947 C  CA  . GLU A 1 243 ? 10.610  -19.511 9.086   1.00 98.69 243 A 1 
ATOM   1948 C  C   . GLU A 1 243 ? 9.321   -20.290 8.865   1.00 98.64 243 A 1 
ATOM   1949 O  O   . GLU A 1 243 ? 9.310   -21.524 8.943   1.00 98.23 243 A 1 
ATOM   1950 C  CB  . GLU A 1 243 ? 10.769  -19.179 10.573  1.00 98.13 243 A 1 
ATOM   1951 C  CG  . GLU A 1 243 ? 10.601  -20.364 11.520  1.00 93.05 243 A 1 
ATOM   1952 C  CD  . GLU A 1 243 ? 11.673  -21.423 11.351  1.00 90.15 243 A 1 
ATOM   1953 O  OE1 . GLU A 1 243 ? 12.784  -21.088 10.888  1.00 85.18 243 A 1 
ATOM   1954 O  OE2 . GLU A 1 243 ? 11.402  -22.593 11.683  1.00 84.61 243 A 1 
ATOM   1955 N  N   . TYR A 1 244 ? 8.238   -19.582 8.560   1.00 98.89 244 A 1 
ATOM   1956 C  CA  . TYR A 1 244 ? 6.935   -20.204 8.383   1.00 98.85 244 A 1 
ATOM   1957 C  C   . TYR A 1 244 ? 6.490   -20.206 6.920   1.00 98.74 244 A 1 
ATOM   1958 O  O   . TYR A 1 244 ? 5.313   -19.998 6.608   1.00 98.40 244 A 1 
ATOM   1959 C  CB  . TYR A 1 244 ? 5.903   -19.532 9.292   1.00 98.80 244 A 1 
ATOM   1960 C  CG  . TYR A 1 244 ? 6.235   -19.721 10.747  1.00 98.80 244 A 1 
ATOM   1961 C  CD1 . TYR A 1 244 ? 5.922   -20.912 11.405  1.00 98.53 244 A 1 
ATOM   1962 C  CD2 . TYR A 1 244 ? 6.894   -18.739 11.475  1.00 98.55 244 A 1 
ATOM   1963 C  CE1 . TYR A 1 244 ? 6.246   -21.109 12.734  1.00 98.27 244 A 1 
ATOM   1964 C  CE2 . TYR A 1 244 ? 7.226   -18.931 12.807  1.00 98.30 244 A 1 
ATOM   1965 C  CZ  . TYR A 1 244 ? 6.895   -20.113 13.433  1.00 98.38 244 A 1 
ATOM   1966 O  OH  . TYR A 1 244 ? 7.220   -20.312 14.754  1.00 97.62 244 A 1 
ATOM   1967 N  N   . ASN A 1 245 ? 7.443   -20.442 6.017   1.00 98.67 245 A 1 
ATOM   1968 C  CA  . ASN A 1 245 ? 7.148   -20.487 4.592   1.00 98.44 245 A 1 
ATOM   1969 C  C   . ASN A 1 245 ? 6.185   -21.604 4.226   1.00 98.38 245 A 1 
ATOM   1970 O  O   . ASN A 1 245 ? 5.540   -21.548 3.174   1.00 97.40 245 A 1 
ATOM   1971 C  CB  . ASN A 1 245 ? 8.441   -20.619 3.775   1.00 97.98 245 A 1 
ATOM   1972 C  CG  . ASN A 1 245 ? 9.109   -21.971 3.956   1.00 97.62 245 A 1 
ATOM   1973 O  OD1 . ASN A 1 245 ? 9.215   -22.485 5.063   1.00 94.14 245 A 1 
ATOM   1974 N  ND2 . ASN A 1 245 ? 9.572   -22.546 2.864   1.00 93.17 245 A 1 
ATOM   1975 N  N   . ASP A 1 246 ? 6.079   -22.624 5.080   1.00 98.39 246 A 1 
ATOM   1976 C  CA  . ASP A 1 246 ? 5.128   -23.705 4.873   1.00 98.27 246 A 1 
ATOM   1977 C  C   . ASP A 1 246 ? 3.706   -23.286 5.246   1.00 98.26 246 A 1 
ATOM   1978 O  O   . ASP A 1 246 ? 2.739   -23.890 4.776   1.00 97.59 246 A 1 
ATOM   1979 C  CB  . ASP A 1 246 ? 5.542   -24.939 5.689   1.00 97.80 246 A 1 
ATOM   1980 C  CG  . ASP A 1 246 ? 5.680   -24.628 7.171   1.00 97.21 246 A 1 
ATOM   1981 O  OD1 . ASP A 1 246 ? 6.308   -23.614 7.526   1.00 95.61 246 A 1 
ATOM   1982 O  OD2 . ASP A 1 246 ? 5.166   -25.420 7.995   1.00 94.99 246 A 1 
ATOM   1983 N  N   . VAL A 1 247 ? 3.582   -22.265 6.069   1.00 98.65 247 A 1 
ATOM   1984 C  CA  . VAL A 1 247 ? 2.284   -21.772 6.525   1.00 98.77 247 A 1 
ATOM   1985 C  C   . VAL A 1 247 ? 1.809   -20.576 5.703   1.00 98.73 247 A 1 
ATOM   1986 O  O   . VAL A 1 247 ? 0.629   -20.458 5.382   1.00 98.43 247 A 1 
ATOM   1987 C  CB  . VAL A 1 247 ? 2.343   -21.383 8.025   1.00 98.64 247 A 1 
ATOM   1988 C  CG1 . VAL A 1 247 ? 1.012   -20.793 8.488   1.00 98.22 247 A 1 
ATOM   1989 C  CG2 . VAL A 1 247 ? 2.723   -22.590 8.868   1.00 98.21 247 A 1 
ATOM   1990 N  N   . ILE A 1 248 ? 2.724   -19.684 5.342   1.00 98.73 248 A 1 
ATOM   1991 C  CA  . ILE A 1 248 ? 2.387   -18.402 4.739   1.00 98.71 248 A 1 
ATOM   1992 C  C   . ILE A 1 248 ? 2.318   -18.492 3.210   1.00 98.65 248 A 1 
ATOM   1993 O  O   . ILE A 1 248 ? 3.306   -18.832 2.556   1.00 98.31 248 A 1 
ATOM   1994 C  CB  . ILE A 1 248 ? 3.407   -17.321 5.157   1.00 98.78 248 A 1 
ATOM   1995 C  CG1 . ILE A 1 248 ? 3.373   -17.135 6.682   1.00 98.56 248 A 1 
ATOM   1996 C  CG2 . ILE A 1 248 ? 3.130   -16.004 4.441   1.00 98.60 248 A 1 
ATOM   1997 C  CD1 . ILE A 1 248 ? 4.491   -16.262 7.218   1.00 98.43 248 A 1 
ATOM   1998 N  N   . LEU A 1 249 ? 1.155   -18.159 2.651   1.00 98.48 249 A 1 
ATOM   1999 C  CA  . LEU A 1 249 ? 0.989   -18.118 1.198   1.00 98.18 249 A 1 
ATOM   2000 C  C   . LEU A 1 249 ? 1.729   -16.937 0.593   1.00 98.32 249 A 1 
ATOM   2001 O  O   . LEU A 1 249 ? 2.239   -17.019 -0.525  1.00 97.23 249 A 1 
ATOM   2002 C  CB  . LEU A 1 249 ? -0.487  -18.006 0.819   1.00 95.89 249 A 1 
ATOM   2003 C  CG  . LEU A 1 249 ? -1.494  -19.007 1.380   1.00 91.58 249 A 1 
ATOM   2004 C  CD1 . LEU A 1 249 ? -2.820  -18.868 0.641   1.00 88.06 249 A 1 
ATOM   2005 C  CD2 . LEU A 1 249 ? -0.976  -20.425 1.272   1.00 88.30 249 A 1 
ATOM   2006 N  N   . GLY A 1 250 ? 1.765   -15.827 1.315   1.00 98.62 250 A 1 
ATOM   2007 C  CA  . GLY A 1 250 ? 2.366   -14.601 0.830   1.00 98.71 250 A 1 
ATOM   2008 C  C   . GLY A 1 250 ? 2.118   -13.474 1.804   1.00 98.86 250 A 1 
ATOM   2009 O  O   . GLY A 1 250 ? 1.271   -13.578 2.698   1.00 98.74 250 A 1 
ATOM   2010 N  N   . VAL A 1 251 ? 2.867   -12.386 1.626   1.00 98.84 251 A 1 
ATOM   2011 C  CA  . VAL A 1 251 ? 2.780   -11.199 2.473   1.00 98.99 251 A 1 
ATOM   2012 C  C   . VAL A 1 251 ? 2.343   -10.019 1.624   1.00 98.97 251 A 1 
ATOM   2013 O  O   . VAL A 1 251 ? 2.866   -9.815  0.525   1.00 98.79 251 A 1 
ATOM   2014 C  CB  . VAL A 1 251 ? 4.131   -10.898 3.145   1.00 98.85 251 A 1 
ATOM   2015 C  CG1 . VAL A 1 251 ? 4.026   -9.678  4.060   1.00 98.54 251 A 1 
ATOM   2016 C  CG2 . VAL A 1 251 ? 4.623   -12.109 3.932   1.00 98.54 251 A 1 
ATOM   2017 N  N   . LEU A 1 252 ? 1.388   -9.233  2.125   1.00 98.99 252 A 1 
ATOM   2018 C  CA  . LEU A 1 252 ? 0.912   -8.046  1.429   1.00 98.98 252 A 1 
ATOM   2019 C  C   . LEU A 1 252 ? 1.319   -6.794  2.199   1.00 98.94 252 A 1 
ATOM   2020 O  O   . LEU A 1 252 ? 1.039   -6.673  3.393   1.00 98.64 252 A 1 
ATOM   2021 C  CB  . LEU A 1 252 ? -0.611  -8.078  1.264   1.00 98.79 252 A 1 
ATOM   2022 C  CG  . LEU A 1 252 ? -1.174  -8.866  0.080   1.00 97.30 252 A 1 
ATOM   2023 C  CD1 . LEU A 1 252 ? -0.760  -10.324 0.109   1.00 92.29 252 A 1 
ATOM   2024 C  CD2 . LEU A 1 252 ? -2.698  -8.753  0.045   1.00 92.39 252 A 1 
ATOM   2025 N  N   . CYS A 1 253 ? 1.979   -5.857  1.501   1.00 98.80 253 A 1 
ATOM   2026 C  CA  . CYS A 1 253 ? 2.473   -4.624  2.102   1.00 98.78 253 A 1 
ATOM   2027 C  C   . CYS A 1 253 ? 2.040   -3.406  1.291   1.00 98.73 253 A 1 
ATOM   2028 O  O   . CYS A 1 253 ? 1.638   -3.520  0.139   1.00 97.96 253 A 1 
ATOM   2029 C  CB  . CYS A 1 253 ? 4.005   -4.613  2.174   1.00 97.87 253 A 1 
ATOM   2030 S  SG  . CYS A 1 253 ? 4.773   -5.949  3.104   1.00 95.70 253 A 1 
ATOM   2031 N  N   . GLY A 1 254 ? 2.154   -2.235  1.911   1.00 98.58 254 A 1 
ATOM   2032 C  CA  . GLY A 1 254 ? 1.944   -0.967  1.226   1.00 98.48 254 A 1 
ATOM   2033 C  C   . GLY A 1 254 ? 3.114   -0.032  1.477   1.00 98.26 254 A 1 
ATOM   2034 O  O   . GLY A 1 254 ? 4.272   -0.431  1.323   1.00 97.09 254 A 1 
ATOM   2035 N  N   . HIS A 1 255 ? 2.819   1.203   1.859   1.00 97.91 255 A 1 
ATOM   2036 C  CA  . HIS A 1 255 ? 3.786   2.183   2.363   1.00 97.69 255 A 1 
ATOM   2037 C  C   . HIS A 1 255 ? 4.645   2.867   1.298   1.00 97.47 255 A 1 
ATOM   2038 O  O   . HIS A 1 255 ? 4.831   4.082   1.352   1.00 95.92 255 A 1 
ATOM   2039 C  CB  . HIS A 1 255 ? 4.692   1.540   3.430   1.00 97.10 255 A 1 
ATOM   2040 C  CG  . HIS A 1 255 ? 5.714   2.473   4.015   1.00 97.21 255 A 1 
ATOM   2041 N  ND1 . HIS A 1 255 ? 5.373   3.616   4.692   1.00 95.28 255 A 1 
ATOM   2042 C  CD2 . HIS A 1 255 ? 7.061   2.427   4.009   1.00 95.22 255 A 1 
ATOM   2043 C  CE1 . HIS A 1 255 ? 6.473   4.239   5.094   1.00 94.76 255 A 1 
ATOM   2044 N  NE2 . HIS A 1 255 ? 7.517   3.535   4.689   1.00 95.27 255 A 1 
ATOM   2045 N  N   . LEU A 1 256 ? 5.180   2.120   0.338   1.00 97.62 256 A 1 
ATOM   2046 C  CA  . LEU A 1 256 ? 6.108   2.701   -0.631  1.00 97.03 256 A 1 
ATOM   2047 C  C   . LEU A 1 256 ? 5.418   3.351   -1.826  1.00 96.35 256 A 1 
ATOM   2048 O  O   . LEU A 1 256 ? 6.054   4.083   -2.582  1.00 94.08 256 A 1 
ATOM   2049 C  CB  . LEU A 1 256 ? 7.109   1.652   -1.121  1.00 96.84 256 A 1 
ATOM   2050 C  CG  . LEU A 1 256 ? 8.041   1.069   -0.056  1.00 96.22 256 A 1 
ATOM   2051 C  CD1 . LEU A 1 256 ? 9.062   0.142   -0.698  1.00 95.19 256 A 1 
ATOM   2052 C  CD2 . LEU A 1 256 ? 8.745   2.170   0.724   1.00 95.04 256 A 1 
ATOM   2053 N  N   . HIS A 1 257 ? 4.127   3.073   -2.009  1.00 96.54 257 A 1 
ATOM   2054 C  CA  . HIS A 1 257 ? 3.300   3.653   -3.073  1.00 96.41 257 A 1 
ATOM   2055 C  C   . HIS A 1 257 ? 3.651   3.146   -4.470  1.00 96.40 257 A 1 
ATOM   2056 O  O   . HIS A 1 257 ? 3.091   3.630   -5.455  1.00 94.45 257 A 1 
ATOM   2057 C  CB  . HIS A 1 257 ? 3.361   5.187   -3.062  1.00 96.00 257 A 1 
ATOM   2058 C  CG  . HIS A 1 257 ? 2.773   5.816   -1.832  1.00 96.31 257 A 1 
ATOM   2059 N  ND1 . HIS A 1 257 ? 2.143   7.041   -1.861  1.00 93.72 257 A 1 
ATOM   2060 C  CD2 . HIS A 1 257 ? 2.715   5.406   -0.553  1.00 93.76 257 A 1 
ATOM   2061 C  CE1 . HIS A 1 257 ? 1.737   7.350   -0.648  1.00 93.55 257 A 1 
ATOM   2062 N  NE2 . HIS A 1 257 ? 2.065   6.370   0.164   1.00 94.22 257 A 1 
ATOM   2063 N  N   . THR A 1 258 ? 4.556   2.177   -4.555  1.00 96.58 258 A 1 
ATOM   2064 C  CA  . THR A 1 258 ? 4.983   1.647   -5.838  1.00 96.45 258 A 1 
ATOM   2065 C  C   . THR A 1 258 ? 4.721   0.145   -5.937  1.00 97.06 258 A 1 
ATOM   2066 O  O   . THR A 1 258 ? 4.511   -0.536  -4.934  1.00 96.09 258 A 1 
ATOM   2067 C  CB  . THR A 1 258 ? 6.482   1.912   -6.079  1.00 95.07 258 A 1 
ATOM   2068 O  OG1 . THR A 1 258 ? 7.227   1.595   -4.901  1.00 90.69 258 A 1 
ATOM   2069 C  CG2 . THR A 1 258 ? 6.704   3.370   -6.443  1.00 89.96 258 A 1 
ATOM   2070 N  N   . ASP A 1 259 ? 4.730   -0.351  -7.169  1.00 97.28 259 A 1 
ATOM   2071 C  CA  . ASP A 1 259 ? 4.451   -1.743  -7.488  1.00 97.51 259 A 1 
ATOM   2072 C  C   . ASP A 1 259 ? 5.768   -2.510  -7.542  1.00 97.56 259 A 1 
ATOM   2073 O  O   . ASP A 1 259 ? 6.508   -2.418  -8.524  1.00 96.79 259 A 1 
ATOM   2074 C  CB  . ASP A 1 259 ? 3.703   -1.800  -8.821  1.00 97.49 259 A 1 
ATOM   2075 C  CG  . ASP A 1 259 ? 3.489   -3.212  -9.347  1.00 97.44 259 A 1 
ATOM   2076 O  OD1 . ASP A 1 259 ? 3.892   -4.188  -8.689  1.00 96.08 259 A 1 
ATOM   2077 O  OD2 . ASP A 1 259 ? 2.903   -3.325  -10.441 1.00 95.79 259 A 1 
ATOM   2078 N  N   . THR A 1 260 ? 6.075   -3.256  -6.485  1.00 97.79 260 A 1 
ATOM   2079 C  CA  . THR A 1 260 ? 7.293   -4.049  -6.474  1.00 97.75 260 A 1 
ATOM   2080 C  C   . THR A 1 260 ? 7.121   -5.248  -5.544  1.00 98.11 260 A 1 
ATOM   2081 O  O   . THR A 1 260 ? 6.030   -5.511  -5.043  1.00 97.89 260 A 1 
ATOM   2082 C  CB  . THR A 1 260 ? 8.527   -3.194  -6.089  1.00 96.70 260 A 1 
ATOM   2083 O  OG1 . THR A 1 260 ? 9.721   -3.952  -6.292  1.00 91.52 260 A 1 
ATOM   2084 C  CG2 . THR A 1 260 ? 8.446   -2.719  -4.648  1.00 92.57 260 A 1 
ATOM   2085 N  N   . PHE A 1 261 ? 8.207   -5.996  -5.338  1.00 98.14 261 A 1 
ATOM   2086 C  CA  . PHE A 1 261 ? 8.141   -7.212  -4.540  1.00 98.19 261 A 1 
ATOM   2087 C  C   . PHE A 1 261 ? 9.429   -7.416  -3.759  1.00 98.18 261 A 1 
ATOM   2088 O  O   . PHE A 1 261 ? 10.458  -6.805  -4.047  1.00 97.73 261 A 1 
ATOM   2089 C  CB  . PHE A 1 261 ? 7.862   -8.430  -5.430  1.00 98.08 261 A 1 
ATOM   2090 C  CG  . PHE A 1 261 ? 8.921   -8.689  -6.470  1.00 98.10 261 A 1 
ATOM   2091 C  CD1 . PHE A 1 261 ? 10.002  -9.508  -6.193  1.00 97.42 261 A 1 
ATOM   2092 C  CD2 . PHE A 1 261 ? 8.832   -8.112  -7.730  1.00 97.24 261 A 1 
ATOM   2093 C  CE1 . PHE A 1 261 ? 10.986  -9.751  -7.151  1.00 96.67 261 A 1 
ATOM   2094 C  CE2 . PHE A 1 261 ? 9.806   -8.342  -8.692  1.00 96.71 261 A 1 
ATOM   2095 C  CZ  . PHE A 1 261 ? 10.887  -9.164  -8.402  1.00 96.95 261 A 1 
ATOM   2096 N  N   . ARG A 1 262 ? 9.367   -8.297  -2.755  1.00 98.50 262 A 1 
ATOM   2097 C  CA  . ARG A 1 262 ? 10.517  -8.694  -1.964  1.00 98.54 262 A 1 
ATOM   2098 C  C   . ARG A 1 262 ? 10.493  -10.206 -1.791  1.00 98.64 262 A 1 
ATOM   2099 O  O   . ARG A 1 262 ? 9.436   -10.799 -1.625  1.00 98.50 262 A 1 
ATOM   2100 C  CB  . ARG A 1 262 ? 10.483  -8.034  -0.583  1.00 98.14 262 A 1 
ATOM   2101 C  CG  . ARG A 1 262 ? 10.390  -6.510  -0.596  1.00 96.94 262 A 1 
ATOM   2102 C  CD  . ARG A 1 262 ? 11.717  -5.879  -0.971  1.00 95.29 262 A 1 
ATOM   2103 N  NE  . ARG A 1 262 ? 11.675  -4.413  -0.914  1.00 95.46 262 A 1 
ATOM   2104 C  CZ  . ARG A 1 262 ? 11.575  -3.612  -1.967  1.00 95.58 262 A 1 
ATOM   2105 N  NH1 . ARG A 1 262 ? 11.511  -4.104  -3.191  1.00 91.92 262 A 1 
ATOM   2106 N  NH2 . ARG A 1 262 ? 11.551  -2.295  -1.803  1.00 92.55 262 A 1 
ATOM   2107 N  N   . ILE A 1 263 ? 11.678  -10.813 -1.847  1.00 98.45 263 A 1 
ATOM   2108 C  CA  . ILE A 1 263 ? 11.822  -12.235 -1.551  1.00 98.51 263 A 1 
ATOM   2109 C  C   . ILE A 1 263 ? 12.490  -12.335 -0.188  1.00 98.55 263 A 1 
ATOM   2110 O  O   . ILE A 1 263 ? 13.674  -12.027 -0.041  1.00 98.27 263 A 1 
ATOM   2111 C  CB  . ILE A 1 263 ? 12.653  -12.963 -2.624  1.00 98.37 263 A 1 
ATOM   2112 C  CG1 . ILE A 1 263 ? 12.059  -12.730 -4.011  1.00 97.75 263 A 1 
ATOM   2113 C  CG2 . ILE A 1 263 ? 12.721  -14.452 -2.307  1.00 97.78 263 A 1 
ATOM   2114 C  CD1 . ILE A 1 263 ? 12.879  -13.298 -5.155  1.00 96.35 263 A 1 
ATOM   2115 N  N   . LEU A 1 264 ? 11.723  -12.723 0.820   1.00 98.60 264 A 1 
ATOM   2116 C  CA  . LEU A 1 264 ? 12.209  -12.791 2.188   1.00 98.77 264 A 1 
ATOM   2117 C  C   . LEU A 1 264 ? 12.764  -14.179 2.455   1.00 98.62 264 A 1 
ATOM   2118 O  O   . LEU A 1 264 ? 12.058  -15.173 2.275   1.00 98.34 264 A 1 
ATOM   2119 C  CB  . LEU A 1 264 ? 11.080  -12.469 3.167   1.00 98.63 264 A 1 
ATOM   2120 C  CG  . LEU A 1 264 ? 10.310  -11.172 2.883   1.00 98.10 264 A 1 
ATOM   2121 C  CD1 . LEU A 1 264 ? 9.192   -10.982 3.891   1.00 97.17 264 A 1 
ATOM   2122 C  CD2 . LEU A 1 264 ? 11.249  -9.974  2.870   1.00 96.88 264 A 1 
ATOM   2123 N  N   . SER A 1 265 ? 14.034  -14.256 2.894   1.00 98.52 265 A 1 
ATOM   2124 C  CA  . SER A 1 265 ? 14.730  -15.533 2.997   1.00 98.32 265 A 1 
ATOM   2125 C  C   . SER A 1 265 ? 15.398  -15.751 4.347   1.00 98.40 265 A 1 
ATOM   2126 O  O   . SER A 1 265 ? 15.941  -14.816 4.949   1.00 97.75 265 A 1 
ATOM   2127 C  CB  . SER A 1 265 ? 15.793  -15.654 1.906   1.00 96.98 265 A 1 
ATOM   2128 O  OG  . SER A 1 265 ? 15.244  -15.475 0.617   1.00 83.16 265 A 1 
ATOM   2129 N  N   . LYS A 1 266 ? 15.358  -16.989 4.809   1.00 98.19 266 A 1 
ATOM   2130 C  CA  . LYS A 1 266 ? 16.156  -17.455 5.928   1.00 97.82 266 A 1 
ATOM   2131 C  C   . LYS A 1 266 ? 16.700  -18.814 5.520   1.00 97.64 266 A 1 
ATOM   2132 O  O   . LYS A 1 266 ? 15.982  -19.815 5.559   1.00 96.38 266 A 1 
ATOM   2133 C  CB  . LYS A 1 266 ? 15.324  -17.565 7.206   1.00 97.14 266 A 1 
ATOM   2134 C  CG  . LYS A 1 266 ? 16.118  -18.048 8.419   1.00 95.22 266 A 1 
ATOM   2135 C  CD  . LYS A 1 266 ? 15.225  -18.267 9.624   1.00 92.94 266 A 1 
ATOM   2136 C  CE  . LYS A 1 266 ? 16.028  -18.754 10.817  1.00 88.31 266 A 1 
ATOM   2137 N  NZ  . LYS A 1 266 ? 15.153  -19.084 11.966  1.00 81.41 266 A 1 
ATOM   2138 N  N   . GLY A 1 267 ? 17.971  -18.846 5.099   1.00 97.09 267 A 1 
ATOM   2139 C  CA  . GLY A 1 267 ? 18.509  -20.048 4.500   1.00 96.48 267 A 1 
ATOM   2140 C  C   . GLY A 1 267 ? 17.753  -20.357 3.226   1.00 96.88 267 A 1 
ATOM   2141 O  O   . GLY A 1 267 ? 17.605  -19.496 2.358   1.00 94.96 267 A 1 
ATOM   2142 N  N   . ASN A 1 268 ? 17.241  -21.576 3.122   1.00 97.41 268 A 1 
ATOM   2143 C  CA  . ASN A 1 268 ? 16.473  -21.983 1.958   1.00 97.12 268 A 1 
ATOM   2144 C  C   . ASN A 1 268 ? 14.976  -21.725 2.115   1.00 97.69 268 A 1 
ATOM   2145 O  O   . ASN A 1 268 ? 14.210  -21.956 1.178   1.00 96.21 268 A 1 
ATOM   2146 C  CB  . ASN A 1 268 ? 16.711  -23.467 1.661   1.00 95.34 268 A 1 
ATOM   2147 C  CG  . ASN A 1 268 ? 18.124  -23.748 1.197   1.00 86.34 268 A 1 
ATOM   2148 O  OD1 . ASN A 1 268 ? 18.726  -22.951 0.490   1.00 75.17 268 A 1 
ATOM   2149 N  ND2 . ASN A 1 268 ? 18.659  -24.892 1.586   1.00 76.18 268 A 1 
ATOM   2150 N  N   . LYS A 1 269 ? 14.557  -21.238 3.280   1.00 98.39 269 A 1 
ATOM   2151 C  CA  . LYS A 1 269 ? 13.156  -20.935 3.514   1.00 98.45 269 A 1 
ATOM   2152 C  C   . LYS A 1 269 ? 12.845  -19.543 2.983   1.00 98.57 269 A 1 
ATOM   2153 O  O   . LYS A 1 269 ? 13.516  -18.572 3.338   1.00 98.21 269 A 1 
ATOM   2154 C  CB  . LYS A 1 269 ? 12.821  -21.020 5.001   1.00 98.16 269 A 1 
ATOM   2155 C  CG  . LYS A 1 269 ? 13.006  -22.412 5.586   1.00 96.82 269 A 1 
ATOM   2156 C  CD  . LYS A 1 269 ? 12.613  -22.451 7.052   1.00 94.21 269 A 1 
ATOM   2157 C  CE  . LYS A 1 269 ? 12.760  -23.839 7.628   1.00 88.09 269 A 1 
ATOM   2158 N  NZ  . LYS A 1 269 ? 12.337  -23.900 9.049   1.00 81.21 269 A 1 
ATOM   2159 N  N   . LYS A 1 270 ? 11.824  -19.443 2.129   1.00 98.62 270 A 1 
ATOM   2160 C  CA  . LYS A 1 270 ? 11.516  -18.193 1.457   1.00 98.60 270 A 1 
ATOM   2161 C  C   . LYS A 1 270 ? 10.015  -17.939 1.397   1.00 98.67 270 A 1 
ATOM   2162 O  O   . LYS A 1 270 ? 9.226   -18.869 1.248   1.00 98.29 270 A 1 
ATOM   2163 C  CB  . LYS A 1 270 ? 12.081  -18.193 0.031   1.00 98.42 270 A 1 
ATOM   2164 C  CG  . LYS A 1 270 ? 13.591  -18.389 -0.047  1.00 97.75 270 A 1 
ATOM   2165 C  CD  . LYS A 1 270 ? 14.056  -18.588 -1.471  1.00 96.44 270 A 1 
ATOM   2166 C  CE  . LYS A 1 270 ? 15.545  -18.882 -1.521  1.00 93.30 270 A 1 
ATOM   2167 N  NZ  . LYS A 1 270 ? 16.008  -19.224 -2.893  1.00 86.82 270 A 1 
ATOM   2168 N  N   . VAL A 1 271 ? 9.629   -16.657 1.504   1.00 98.78 271 A 1 
ATOM   2169 C  CA  . VAL A 1 271 ? 8.257   -16.236 1.277   1.00 98.74 271 A 1 
ATOM   2170 C  C   . VAL A 1 271 ? 8.256   -14.985 0.413   1.00 98.83 271 A 1 
ATOM   2171 O  O   . VAL A 1 271 ? 9.206   -14.204 0.432   1.00 98.50 271 A 1 
ATOM   2172 C  CB  . VAL A 1 271 ? 7.488   -15.949 2.589   1.00 98.14 271 A 1 
ATOM   2173 C  CG1 . VAL A 1 271 ? 7.324   -17.221 3.410   1.00 92.38 271 A 1 
ATOM   2174 C  CG2 . VAL A 1 271 ? 8.169   -14.857 3.395   1.00 92.36 271 A 1 
ATOM   2175 N  N   . MET A 1 272 ? 7.189   -14.801 -0.353  1.00 98.70 272 A 1 
ATOM   2176 C  CA  . MET A 1 272 ? 7.026   -13.615 -1.177  1.00 98.77 272 A 1 
ATOM   2177 C  C   . MET A 1 272 ? 6.309   -12.508 -0.416  1.00 98.83 272 A 1 
ATOM   2178 O  O   . MET A 1 272 ? 5.342   -12.770 0.306   1.00 98.72 272 A 1 
ATOM   2179 C  CB  . MET A 1 272 ? 6.225   -13.921 -2.448  1.00 98.63 272 A 1 
ATOM   2180 C  CG  . MET A 1 272 ? 6.995   -14.723 -3.484  1.00 97.56 272 A 1 
ATOM   2181 S  SD  . MET A 1 272 ? 8.551   -13.944 -3.958  1.00 97.97 272 A 1 
ATOM   2182 C  CE  . MET A 1 272 ? 8.001   -12.334 -4.507  1.00 95.94 272 A 1 
ATOM   2183 N  N   . ALA A 1 273 ? 6.782   -11.280 -0.597  1.00 98.83 273 A 1 
ATOM   2184 C  CA  . ALA A 1 273 ? 6.081   -10.103 -0.109  1.00 98.83 273 A 1 
ATOM   2185 C  C   . ALA A 1 273 ? 5.778   -9.202  -1.297  1.00 98.70 273 A 1 
ATOM   2186 O  O   . ALA A 1 273 ? 6.652   -8.929  -2.120  1.00 98.43 273 A 1 
ATOM   2187 C  CB  . ALA A 1 273 ? 6.906   -9.359  0.935   1.00 98.71 273 A 1 
ATOM   2188 N  N   . PHE A 1 274 ? 4.532   -8.751  -1.391  1.00 98.88 274 A 1 
ATOM   2189 C  CA  . PHE A 1 274 ? 4.076   -7.930  -2.501  1.00 98.87 274 A 1 
ATOM   2190 C  C   . PHE A 1 274 ? 3.741   -6.536  -2.008  1.00 98.83 274 A 1 
ATOM   2191 O  O   . PHE A 1 274 ? 2.861   -6.368  -1.163  1.00 98.57 274 A 1 
ATOM   2192 C  CB  . PHE A 1 274 ? 2.862   -8.576  -3.169  1.00 98.73 274 A 1 
ATOM   2193 C  CG  . PHE A 1 274 ? 3.105   -9.989  -3.604  1.00 98.66 274 A 1 
ATOM   2194 C  CD1 . PHE A 1 274 ? 3.833   -10.249 -4.753  1.00 98.07 274 A 1 
ATOM   2195 C  CD2 . PHE A 1 274 ? 2.642   -11.046 -2.845  1.00 98.07 274 A 1 
ATOM   2196 C  CE1 . PHE A 1 274 ? 4.084   -11.547 -5.150  1.00 97.48 274 A 1 
ATOM   2197 C  CE2 . PHE A 1 274 ? 2.886   -12.353 -3.239  1.00 97.53 274 A 1 
ATOM   2198 C  CZ  . PHE A 1 274 ? 3.612   -12.598 -4.391  1.00 97.75 274 A 1 
ATOM   2199 N  N   . ILE A 1 275 ? 4.461   -5.546  -2.522  1.00 98.61 275 A 1 
ATOM   2200 C  CA  . ILE A 1 275 ? 4.206   -4.157  -2.171  1.00 98.68 275 A 1 
ATOM   2201 C  C   . ILE A 1 275 ? 3.231   -3.601  -3.192  1.00 98.52 275 A 1 
ATOM   2202 O  O   . ILE A 1 275 ? 3.570   -3.425  -4.368  1.00 97.98 275 A 1 
ATOM   2203 C  CB  . ILE A 1 275 ? 5.510   -3.349  -2.133  1.00 98.35 275 A 1 
ATOM   2204 C  CG1 . ILE A 1 275 ? 6.444   -3.941  -1.064  1.00 97.24 275 A 1 
ATOM   2205 C  CG2 . ILE A 1 275 ? 5.217   -1.880  -1.841  1.00 97.43 275 A 1 
ATOM   2206 C  CD1 . ILE A 1 275 ? 7.844   -3.361  -1.062  1.00 92.78 275 A 1 
ATOM   2207 N  N   . GLY A 1 276 ? 1.996   -3.375  -2.748  1.00 98.31 276 A 1 
ATOM   2208 C  CA  . GLY A 1 276 ? 0.939   -2.951  -3.640  1.00 98.18 276 A 1 
ATOM   2209 C  C   . GLY A 1 276 ? 1.003   -1.469  -3.959  1.00 98.00 276 A 1 
ATOM   2210 O  O   . GLY A 1 276 ? 1.346   -0.657  -3.098  1.00 96.77 276 A 1 
ATOM   2211 N  N   . PRO A 1 277 ? 0.665   -1.090  -5.204  1.00 98.08 277 A 1 
ATOM   2212 C  CA  . PRO A 1 277 ? 0.670   0.322   -5.581  1.00 97.90 277 A 1 
ATOM   2213 C  C   . PRO A 1 277 ? -0.447  1.089   -4.882  1.00 98.18 277 A 1 
ATOM   2214 O  O   . PRO A 1 277 ? -1.500  0.530   -4.579  1.00 97.30 277 A 1 
ATOM   2215 C  CB  . PRO A 1 277 ? 0.438   0.280   -7.096  1.00 97.12 277 A 1 
ATOM   2216 C  CG  . PRO A 1 277 ? -0.334  -0.981  -7.304  1.00 95.98 277 A 1 
ATOM   2217 C  CD  . PRO A 1 277 ? 0.218   -1.958  -6.306  1.00 97.28 277 A 1 
ATOM   2218 N  N   . SER A 1 278 ? -0.207  2.368   -4.639  1.00 97.87 278 A 1 
ATOM   2219 C  CA  . SER A 1 278 ? -1.117  3.199   -3.872  1.00 97.99 278 A 1 
ATOM   2220 C  C   . SER A 1 278 ? -2.284  3.734   -4.700  1.00 98.22 278 A 1 
ATOM   2221 O  O   . SER A 1 278 ? -2.219  3.824   -5.925  1.00 97.87 278 A 1 
ATOM   2222 C  CB  . SER A 1 278 ? -0.369  4.384   -3.274  1.00 97.03 278 A 1 
ATOM   2223 O  OG  . SER A 1 278 ? 0.145   5.225   -4.296  1.00 94.62 278 A 1 
ATOM   2224 N  N   . VAL A 1 279 ? -3.347  4.109   -3.999  1.00 98.12 279 A 1 
ATOM   2225 C  CA  . VAL A 1 279 ? -4.368  4.969   -4.591  1.00 98.12 279 A 1 
ATOM   2226 C  C   . VAL A 1 279 ? -3.822  6.397   -4.697  1.00 97.90 279 A 1 
ATOM   2227 O  O   . VAL A 1 279 ? -4.112  7.107   -5.654  1.00 97.15 279 A 1 
ATOM   2228 C  CB  . VAL A 1 279 ? -5.653  4.962   -3.743  1.00 98.02 279 A 1 
ATOM   2229 C  CG1 . VAL A 1 279 ? -6.677  5.938   -4.318  1.00 96.81 279 A 1 
ATOM   2230 C  CG2 . VAL A 1 279 ? -6.236  3.556   -3.674  1.00 96.95 279 A 1 
ATOM   2231 N  N   . ASP A 1 280 ? -3.027  6.793   -3.719  1.00 97.61 280 A 1 
ATOM   2232 C  CA  . ASP A 1 280 ? -2.498  8.150   -3.638  1.00 97.30 280 A 1 
ATOM   2233 C  C   . ASP A 1 280 ? -1.644  8.538   -4.840  1.00 97.42 280 A 1 
ATOM   2234 O  O   . ASP A 1 280 ? -0.945  7.706   -5.423  1.00 95.77 280 A 1 
ATOM   2235 C  CB  . ASP A 1 280 ? -1.667  8.302   -2.359  1.00 96.26 280 A 1 
ATOM   2236 C  CG  . ASP A 1 280 ? -1.323  9.749   -2.040  1.00 95.75 280 A 1 
ATOM   2237 O  OD1 . ASP A 1 280 ? -2.112  10.639  -2.409  1.00 92.00 280 A 1 
ATOM   2238 O  OD2 . ASP A 1 280 ? -0.271  9.985   -1.410  1.00 91.69 280 A 1 
ATOM   2239 N  N   . THR A 1 281 ? -1.687  9.814   -5.212  1.00 96.07 281 A 1 
ATOM   2240 C  CA  . THR A 1 281 ? -0.951  10.360  -6.348  1.00 95.33 281 A 1 
ATOM   2241 C  C   . THR A 1 281 ? 0.258   11.194  -5.952  1.00 94.17 281 A 1 
ATOM   2242 O  O   . THR A 1 281 ? 1.036   11.591  -6.815  1.00 90.45 281 A 1 
ATOM   2243 C  CB  . THR A 1 281 ? -1.873  11.237  -7.193  1.00 94.51 281 A 1 
ATOM   2244 O  OG1 . THR A 1 281 ? -2.609  12.119  -6.340  1.00 90.52 281 A 1 
ATOM   2245 C  CG2 . THR A 1 281 ? -2.851  10.391  -7.997  1.00 91.05 281 A 1 
ATOM   2246 N  N   . TRP A 1 282 ? 0.446   11.446  -4.652  1.00 93.27 282 A 1 
ATOM   2247 C  CA  . TRP A 1 282 ? 1.424   12.430  -4.185  1.00 90.37 282 A 1 
ATOM   2248 C  C   . TRP A 1 282 ? 2.832   12.223  -4.743  1.00 88.21 282 A 1 
ATOM   2249 O  O   . TRP A 1 282 ? 3.505   13.180  -5.121  1.00 81.12 282 A 1 
ATOM   2250 C  CB  . TRP A 1 282 ? 1.487   12.417  -2.653  1.00 87.18 282 A 1 
ATOM   2251 C  CG  . TRP A 1 282 ? 2.411   13.454  -2.082  1.00 83.80 282 A 1 
ATOM   2252 C  CD1 . TRP A 1 282 ? 3.758   13.354  -1.916  1.00 75.05 282 A 1 
ATOM   2253 C  CD2 . TRP A 1 282 ? 2.049   14.766  -1.612  1.00 78.23 282 A 1 
ATOM   2254 N  NE1 . TRP A 1 282 ? 4.268   14.524  -1.373  1.00 71.15 282 A 1 
ATOM   2255 C  CE2 . TRP A 1 282 ? 3.236   15.398  -1.173  1.00 73.92 282 A 1 
ATOM   2256 C  CE3 . TRP A 1 282 ? 0.835   15.451  -1.517  1.00 68.54 282 A 1 
ATOM   2257 C  CZ2 . TRP A 1 282 ? 3.231   16.692  -0.654  1.00 70.54 282 A 1 
ATOM   2258 C  CZ3 . TRP A 1 282 ? 0.847   16.736  -0.991  1.00 65.35 282 A 1 
ATOM   2259 C  CH2 . TRP A 1 282 ? 2.029   17.343  -0.572  1.00 66.50 282 A 1 
ATOM   2260 N  N   . LEU A 1 283 ? 3.293   10.985  -4.797  1.00 88.31 283 A 1 
ATOM   2261 C  CA  . LEU A 1 283 ? 4.657   10.694  -5.227  1.00 86.06 283 A 1 
ATOM   2262 C  C   . LEU A 1 283 ? 4.780   10.525  -6.739  1.00 86.30 283 A 1 
ATOM   2263 O  O   . LEU A 1 283 ? 5.781   10.004  -7.237  1.00 81.83 283 A 1 
ATOM   2264 C  CB  . LEU A 1 283 ? 5.195   9.457   -4.507  1.00 83.34 283 A 1 
ATOM   2265 C  CG  . LEU A 1 283 ? 5.385   9.614   -2.998  1.00 80.54 283 A 1 
ATOM   2266 C  CD1 . LEU A 1 283 ? 5.860   8.307   -2.378  1.00 75.08 283 A 1 
ATOM   2267 C  CD2 . LEU A 1 283 ? 6.368   10.734  -2.697  1.00 75.40 283 A 1 
ATOM   2268 N  N   . GLY A 1 284 ? 3.763   10.969  -7.474  1.00 90.04 284 A 1 
ATOM   2269 C  CA  . GLY A 1 284 ? 3.812   10.919  -8.919  1.00 90.08 284 A 1 
ATOM   2270 C  C   . GLY A 1 284 ? 3.503   9.539   -9.474  1.00 91.69 284 A 1 
ATOM   2271 O  O   . GLY A 1 284 ? 4.180   9.077   -10.394 1.00 88.67 284 A 1 
ATOM   2272 N  N   . THR A 1 285 ? 2.499   8.885   -8.910  1.00 94.44 285 A 1 
ATOM   2273 C  CA  . THR A 1 285 ? 2.071   7.574   -9.374  1.00 95.02 285 A 1 
ATOM   2274 C  C   . THR A 1 285 ? 0.577   7.583   -9.661  1.00 95.77 285 A 1 
ATOM   2275 O  O   . THR A 1 285 ? -0.200  8.222   -8.951  1.00 94.34 285 A 1 
ATOM   2276 C  CB  . THR A 1 285 ? 2.381   6.473   -8.342  1.00 93.45 285 A 1 
ATOM   2277 O  OG1 . THR A 1 285 ? 1.823   6.831   -7.074  1.00 87.02 285 A 1 
ATOM   2278 C  CG2 . THR A 1 285 ? 3.881   6.275   -8.196  1.00 85.73 285 A 1 
ATOM   2279 N  N   . SER A 1 286 ? 0.175   6.876   -10.711 1.00 96.26 286 A 1 
ATOM   2280 C  CA  . SER A 1 286 ? -1.233  6.787   -11.069 1.00 96.83 286 A 1 
ATOM   2281 C  C   . SER A 1 286 ? -1.991  5.979   -10.026 1.00 97.56 286 A 1 
ATOM   2282 O  O   . SER A 1 286 ? -1.517  4.924   -9.600  1.00 97.21 286 A 1 
ATOM   2283 C  CB  . SER A 1 286 ? -1.404  6.144   -12.438 1.00 96.16 286 A 1 
ATOM   2284 O  OG  . SER A 1 286 ? -0.886  6.969   -13.460 1.00 92.43 286 A 1 
ATOM   2285 N  N   . PRO A 1 287 ? -3.173  6.452   -9.601  1.00 97.71 287 A 1 
ATOM   2286 C  CA  . PRO A 1 287 ? -4.011  5.676   -8.678  1.00 97.92 287 A 1 
ATOM   2287 C  C   . PRO A 1 287 ? -4.158  4.240   -9.154  1.00 98.29 287 A 1 
ATOM   2288 O  O   . PRO A 1 287 ? -4.380  3.999   -10.341 1.00 97.83 287 A 1 
ATOM   2289 C  CB  . PRO A 1 287 ? -5.351  6.404   -8.728  1.00 97.51 287 A 1 
ATOM   2290 C  CG  . PRO A 1 287 ? -4.992  7.817   -9.045  1.00 95.98 287 A 1 
ATOM   2291 C  CD  . PRO A 1 287 ? -3.790  7.740   -9.953  1.00 97.38 287 A 1 
ATOM   2292 N  N   . SER A 1 288 ? -4.019  3.296   -8.226  1.00 98.43 288 A 1 
ATOM   2293 C  CA  . SER A 1 288 ? -4.018  1.895   -8.583  1.00 98.53 288 A 1 
ATOM   2294 C  C   . SER A 1 288 ? -4.774  1.045   -7.567  1.00 98.71 288 A 1 
ATOM   2295 O  O   . SER A 1 288 ? -4.893  1.404   -6.396  1.00 98.48 288 A 1 
ATOM   2296 C  CB  . SER A 1 288 ? -2.586  1.361   -8.705  1.00 98.13 288 A 1 
ATOM   2297 O  OG  . SER A 1 288 ? -1.868  2.042   -9.715  1.00 95.22 288 A 1 
ATOM   2298 N  N   . ILE A 1 289 ? -5.265  -0.097  -8.045  1.00 98.68 289 A 1 
ATOM   2299 C  CA  . ILE A 1 289 ? -5.872  -1.107  -7.182  1.00 98.65 289 A 1 
ATOM   2300 C  C   . ILE A 1 289 ? -5.463  -2.467  -7.718  1.00 98.67 289 A 1 
ATOM   2301 O  O   . ILE A 1 289 ? -5.338  -2.661  -8.931  1.00 98.52 289 A 1 
ATOM   2302 C  CB  . ILE A 1 289 ? -7.413  -0.952  -7.134  1.00 98.42 289 A 1 
ATOM   2303 C  CG1 . ILE A 1 289 ? -8.017  -1.866  -6.063  1.00 97.00 289 A 1 
ATOM   2304 C  CG2 . ILE A 1 289 ? -8.043  -1.203  -8.502  1.00 97.51 289 A 1 
ATOM   2305 C  CD1 . ILE A 1 289 ? -7.810  -1.373  -4.661  1.00 96.72 289 A 1 
ATOM   2306 N  N   . ARG A 1 290 ? -5.234  -3.431  -6.808  1.00 98.88 290 A 1 
ATOM   2307 C  CA  . ARG A 1 290 ? -4.775  -4.762  -7.175  1.00 98.88 290 A 1 
ATOM   2308 C  C   . ARG A 1 290 ? -5.779  -5.807  -6.723  1.00 98.80 290 A 1 
ATOM   2309 O  O   . ARG A 1 290 ? -6.331  -5.717  -5.626  1.00 98.79 290 A 1 
ATOM   2310 C  CB  . ARG A 1 290 ? -3.400  -5.048  -6.570  1.00 98.51 290 A 1 
ATOM   2311 C  CG  . ARG A 1 290 ? -2.921  -6.484  -6.750  1.00 97.70 290 A 1 
ATOM   2312 C  CD  . ARG A 1 290 ? -1.476  -6.656  -6.302  1.00 97.03 290 A 1 
ATOM   2313 N  NE  . ARG A 1 290 ? -0.549  -5.977  -7.209  1.00 96.58 290 A 1 
ATOM   2314 C  CZ  . ARG A 1 290 ? 0.767   -5.940  -7.049  1.00 97.19 290 A 1 
ATOM   2315 N  NH1 . ARG A 1 290 ? 1.317   -6.544  -6.003  1.00 93.59 290 A 1 
ATOM   2316 N  NH2 . ARG A 1 290 ? 1.533   -5.311  -7.922  1.00 93.98 290 A 1 
ATOM   2317 N  N   . LYS A 1 291 ? -5.987  -6.814  -7.564  1.00 98.89 291 A 1 
ATOM   2318 C  CA  . LYS A 1 291 ? -6.834  -7.948  -7.212  1.00 98.77 291 A 1 
ATOM   2319 C  C   . LYS A 1 291 ? -6.052  -9.235  -7.387  1.00 98.79 291 A 1 
ATOM   2320 O  O   . LYS A 1 291 ? -5.487  -9.490  -8.452  1.00 98.54 291 A 1 
ATOM   2321 C  CB  . LYS A 1 291 ? -8.107  -7.967  -8.058  1.00 98.46 291 A 1 
ATOM   2322 C  CG  . LYS A 1 291 ? -9.106  -9.048  -7.632  1.00 97.05 291 A 1 
ATOM   2323 C  CD  . LYS A 1 291 ? -10.460 -8.879  -8.311  1.00 95.58 291 A 1 
ATOM   2324 C  CE  . LYS A 1 291 ? -10.396 -9.143  -9.791  1.00 91.08 291 A 1 
ATOM   2325 N  NZ  . LYS A 1 291 ? -11.754 -9.137  -10.408 1.00 88.77 291 A 1 
ATOM   2326 N  N   . TYR A 1 292 ? -6.016  -10.051 -6.340  1.00 98.87 292 A 1 
ATOM   2327 C  CA  . TYR A 1 292 ? -5.334  -11.336 -6.363  1.00 98.82 292 A 1 
ATOM   2328 C  C   . TYR A 1 292 ? -6.307  -12.461 -6.664  1.00 98.75 292 A 1 
ATOM   2329 O  O   . TYR A 1 292 ? -7.448  -12.452 -6.183  1.00 98.49 292 A 1 
ATOM   2330 C  CB  . TYR A 1 292 ? -4.673  -11.633 -5.013  1.00 98.79 292 A 1 
ATOM   2331 C  CG  . TYR A 1 292 ? -3.559  -10.692 -4.637  1.00 98.81 292 A 1 
ATOM   2332 C  CD1 . TYR A 1 292 ? -2.224  -11.013 -4.897  1.00 98.57 292 A 1 
ATOM   2333 C  CD2 . TYR A 1 292 ? -3.824  -9.473  -4.015  1.00 98.56 292 A 1 
ATOM   2334 C  CE1 . TYR A 1 292 ? -1.202  -10.153 -4.555  1.00 98.42 292 A 1 
ATOM   2335 C  CE2 . TYR A 1 292 ? -2.805  -8.605  -3.671  1.00 98.42 292 A 1 
ATOM   2336 C  CZ  . TYR A 1 292 ? -1.496  -8.954  -3.943  1.00 98.59 292 A 1 
ATOM   2337 O  OH  . TYR A 1 292 ? -0.481  -8.090  -3.602  1.00 98.21 292 A 1 
ATOM   2338 N  N   . ASP A 1 293 ? -5.851  -13.433 -7.449  1.00 98.68 293 A 1 
ATOM   2339 C  CA  . ASP A 1 293 ? -6.501  -14.734 -7.519  1.00 98.57 293 A 1 
ATOM   2340 C  C   . ASP A 1 293 ? -5.769  -15.601 -6.501  1.00 98.50 293 A 1 
ATOM   2341 O  O   . ASP A 1 293 ? -4.662  -16.082 -6.752  1.00 98.20 293 A 1 
ATOM   2342 C  CB  . ASP A 1 293 ? -6.404  -15.315 -8.929  1.00 98.17 293 A 1 
ATOM   2343 C  CG  . ASP A 1 293 ? -7.117  -16.653 -9.066  1.00 96.81 293 A 1 
ATOM   2344 O  OD1 . ASP A 1 293 ? -7.519  -17.241 -8.041  1.00 94.62 293 A 1 
ATOM   2345 O  OD2 . ASP A 1 293 ? -7.271  -17.123 -10.217 1.00 93.34 293 A 1 
ATOM   2346 N  N   . VAL A 1 294 ? -6.372  -15.772 -5.331  1.00 98.44 294 A 1 
ATOM   2347 C  CA  . VAL A 1 294 ? -5.707  -16.463 -4.226  1.00 98.39 294 A 1 
ATOM   2348 C  C   . VAL A 1 294 ? -5.678  -17.968 -4.448  1.00 98.17 294 A 1 
ATOM   2349 O  O   . VAL A 1 294 ? -4.695  -18.639 -4.110  1.00 97.19 294 A 1 
ATOM   2350 C  CB  . VAL A 1 294 ? -6.394  -16.144 -2.885  1.00 98.21 294 A 1 
ATOM   2351 C  CG1 . VAL A 1 294 ? -5.743  -16.917 -1.743  1.00 97.48 294 A 1 
ATOM   2352 C  CG2 . VAL A 1 294 ? -6.338  -14.639 -2.610  1.00 97.68 294 A 1 
ATOM   2353 N  N   . GLY A 1 295 ? -6.741  -18.504 -5.027  1.00 97.57 295 A 1 
ATOM   2354 C  CA  . GLY A 1 295 ? -6.886  -19.943 -5.137  1.00 97.11 295 A 1 
ATOM   2355 C  C   . GLY A 1 295 ? -7.565  -20.511 -3.903  1.00 97.17 295 A 1 
ATOM   2356 O  O   . GLY A 1 295 ? -8.295  -19.811 -3.205  1.00 95.31 295 A 1 
ATOM   2357 N  N   . ASN A 1 296 ? -7.319  -21.795 -3.627  1.00 97.03 296 A 1 
ATOM   2358 C  CA  . ASN A 1 296 ? -8.026  -22.485 -2.552  1.00 96.70 296 A 1 
ATOM   2359 C  C   . ASN A 1 296 ? -7.228  -22.587 -1.253  1.00 96.78 296 A 1 
ATOM   2360 O  O   . ASN A 1 296 ? -7.677  -23.222 -0.300  1.00 94.93 296 A 1 
ATOM   2361 C  CB  . ASN A 1 296 ? -8.465  -23.882 -3.012  1.00 95.41 296 A 1 
ATOM   2362 C  CG  . ASN A 1 296 ? -7.300  -24.774 -3.378  1.00 94.60 296 A 1 
ATOM   2363 O  OD1 . ASN A 1 296 ? -6.153  -24.504 -3.035  1.00 90.83 296 A 1 
ATOM   2364 N  ND2 . ASN A 1 296 ? -7.590  -25.859 -4.092  1.00 89.30 296 A 1 
ATOM   2365 N  N   . GLY A 1 297 ? -6.031  -21.975 -1.219  1.00 96.43 297 A 1 
ATOM   2366 C  CA  . GLY A 1 297 ? -5.229  -21.934 -0.005  1.00 96.52 297 A 1 
ATOM   2367 C  C   . GLY A 1 297 ? -4.225  -23.063 0.143   1.00 96.93 297 A 1 
ATOM   2368 O  O   . GLY A 1 297 ? -3.405  -23.036 1.066   1.00 95.40 297 A 1 
ATOM   2369 N  N   . GLN A 1 298 ? -4.264  -24.058 -0.740  1.00 96.20 298 A 1 
ATOM   2370 C  CA  . GLN A 1 298 ? -3.362  -25.202 -0.632  1.00 95.52 298 A 1 
ATOM   2371 C  C   . GLN A 1 298 ? -1.949  -24.894 -1.134  1.00 94.97 298 A 1 
ATOM   2372 O  O   . GLN A 1 298 ? -0.960  -25.295 -0.521  1.00 89.63 298 A 1 
ATOM   2373 C  CB  . GLN A 1 298 ? -3.934  -26.404 -1.386  1.00 93.85 298 A 1 
ATOM   2374 C  CG  . GLN A 1 298 ? -5.190  -26.989 -0.742  1.00 89.65 298 A 1 
ATOM   2375 C  CD  . GLN A 1 298 ? -5.698  -28.205 -1.480  1.00 87.45 298 A 1 
ATOM   2376 O  OE1 . GLN A 1 298 ? -5.685  -28.257 -2.708  1.00 79.59 298 A 1 
ATOM   2377 N  NE2 . GLN A 1 298 ? -6.156  -29.197 -0.729  1.00 77.00 298 A 1 
ATOM   2378 N  N   . GLY A 1 299 ? -1.844  -24.192 -2.263  1.00 95.21 299 A 1 
ATOM   2379 C  CA  . GLY A 1 299 ? -0.553  -23.830 -2.819  1.00 95.58 299 A 1 
ATOM   2380 C  C   . GLY A 1 299 ? -0.296  -22.344 -2.718  1.00 96.93 299 A 1 
ATOM   2381 O  O   . GLY A 1 299 ? -0.869  -21.650 -1.869  1.00 95.69 299 A 1 
ATOM   2382 N  N   . TYR A 1 300 ? 0.592   -21.831 -3.577  1.00 97.90 300 A 1 
ATOM   2383 C  CA  . TYR A 1 300 ? 0.823   -20.401 -3.656  1.00 98.07 300 A 1 
ATOM   2384 C  C   . TYR A 1 300 ? -0.372  -19.709 -4.304  1.00 98.19 300 A 1 
ATOM   2385 O  O   . TYR A 1 300 ? -1.170  -20.339 -4.989  1.00 97.38 300 A 1 
ATOM   2386 C  CB  . TYR A 1 300 ? 2.089   -20.104 -4.462  1.00 97.83 300 A 1 
ATOM   2387 C  CG  . TYR A 1 300 ? 3.352   -20.605 -3.823  1.00 97.68 300 A 1 
ATOM   2388 C  CD1 . TYR A 1 300 ? 3.934   -19.928 -2.757  1.00 96.27 300 A 1 
ATOM   2389 C  CD2 . TYR A 1 300 ? 3.981   -21.763 -4.280  1.00 96.29 300 A 1 
ATOM   2390 C  CE1 . TYR A 1 300 ? 5.095   -20.383 -2.160  1.00 95.24 300 A 1 
ATOM   2391 C  CE2 . TYR A 1 300 ? 5.149   -22.226 -3.690  1.00 95.52 300 A 1 
ATOM   2392 C  CZ  . TYR A 1 300 ? 5.691   -21.528 -2.634  1.00 95.94 300 A 1 
ATOM   2393 O  OH  . TYR A 1 300 ? 6.850   -21.985 -2.047  1.00 94.38 300 A 1 
ATOM   2394 N  N   . MET A 1 301 ? -0.478  -18.403 -4.090  1.00 98.37 301 A 1 
ATOM   2395 C  CA  . MET A 1 301 ? -1.459  -17.617 -4.816  1.00 98.42 301 A 1 
ATOM   2396 C  C   . MET A 1 301 ? -1.166  -17.720 -6.312  1.00 98.55 301 A 1 
ATOM   2397 O  O   . MET A 1 301 ? -0.015  -17.890 -6.721  1.00 98.25 301 A 1 
ATOM   2398 C  CB  . MET A 1 301 ? -1.453  -16.170 -4.344  1.00 98.31 301 A 1 
ATOM   2399 C  CG  . MET A 1 301 ? -1.899  -16.009 -2.891  1.00 97.59 301 A 1 
ATOM   2400 S  SD  . MET A 1 301 ? -2.155  -14.294 -2.402  1.00 97.22 301 A 1 
ATOM   2401 C  CE  . MET A 1 301 ? -0.470  -13.721 -2.293  1.00 92.26 301 A 1 
ATOM   2402 N  N   . LYS A 1 302 ? -2.216  -17.613 -7.123  1.00 98.41 302 A 1 
ATOM   2403 C  CA  . LYS A 1 302 ? -2.083  -17.924 -8.544  1.00 98.23 302 A 1 
ATOM   2404 C  C   . LYS A 1 302 ? -1.571  -16.755 -9.365  1.00 98.47 302 A 1 
ATOM   2405 O  O   . LYS A 1 302 ? -0.640  -16.902 -10.165 1.00 97.80 302 A 1 
ATOM   2406 C  CB  . LYS A 1 302 ? -3.433  -18.419 -9.078  1.00 97.71 302 A 1 
ATOM   2407 C  CG  . LYS A 1 302 ? -3.925  -19.680 -8.381  1.00 93.71 302 A 1 
ATOM   2408 C  CD  . LYS A 1 302 ? -5.365  -20.019 -8.741  1.00 82.64 302 A 1 
ATOM   2409 C  CE  . LYS A 1 302 ? -5.485  -20.460 -10.182 1.00 76.32 302 A 1 
ATOM   2410 N  NZ  . LYS A 1 302 ? -6.885  -20.846 -10.512 1.00 64.33 302 A 1 
ATOM   2411 N  N   . GLU A 1 303 ? -2.160  -15.584 -9.191  1.00 98.52 303 A 1 
ATOM   2412 C  CA  . GLU A 1 303 ? -1.744  -14.397 -9.939  1.00 98.48 303 A 1 
ATOM   2413 C  C   . GLU A 1 303 ? -2.350  -13.152 -9.311  1.00 98.67 303 A 1 
ATOM   2414 O  O   . GLU A 1 303 ? -3.187  -13.241 -8.407  1.00 98.48 303 A 1 
ATOM   2415 C  CB  . GLU A 1 303 ? -2.169  -14.482 -11.414 1.00 97.20 303 A 1 
ATOM   2416 C  CG  . GLU A 1 303 ? -3.674  -14.446 -11.629 1.00 91.41 303 A 1 
ATOM   2417 C  CD  . GLU A 1 303 ? -4.055  -14.274 -13.091 1.00 90.60 303 A 1 
ATOM   2418 O  OE1 . GLU A 1 303 ? -3.297  -13.608 -13.824 1.00 84.77 303 A 1 
ATOM   2419 O  OE2 . GLU A 1 303 ? -5.112  -14.793 -13.497 1.00 84.44 303 A 1 
ATOM   2420 N  N   . PHE A 1 304 ? -1.903  -11.983 -9.782  1.00 98.69 304 A 1 
ATOM   2421 C  CA  . PHE A 1 304 ? -2.602  -10.749 -9.471  1.00 98.75 304 A 1 
ATOM   2422 C  C   . PHE A 1 304 ? -2.836  -9.956  -10.750 1.00 98.77 304 A 1 
ATOM   2423 O  O   . PHE A 1 304 ? -2.149  -10.153 -11.760 1.00 98.43 304 A 1 
ATOM   2424 C  CB  . PHE A 1 304 ? -1.856  -9.905  -8.419  1.00 98.58 304 A 1 
ATOM   2425 C  CG  . PHE A 1 304 ? -0.499  -9.407  -8.850  1.00 98.57 304 A 1 
ATOM   2426 C  CD1 . PHE A 1 304 ? -0.369  -8.362  -9.757  1.00 97.75 304 A 1 
ATOM   2427 C  CD2 . PHE A 1 304 ? 0.659   -9.958  -8.308  1.00 97.57 304 A 1 
ATOM   2428 C  CE1 . PHE A 1 304 ? 0.883   -7.896  -10.139 1.00 96.88 304 A 1 
ATOM   2429 C  CE2 . PHE A 1 304 ? 1.911   -9.497  -8.684  1.00 96.75 304 A 1 
ATOM   2430 C  CZ  . PHE A 1 304 ? 2.024   -8.462  -9.603  1.00 97.39 304 A 1 
ATOM   2431 N  N   . LYS A 1 305 ? -3.812  -9.067  -10.695 1.00 98.66 305 A 1 
ATOM   2432 C  CA  . LYS A 1 305 ? -4.112  -8.151  -11.782 1.00 98.58 305 A 1 
ATOM   2433 C  C   . LYS A 1 305 ? -4.164  -6.744  -11.221 1.00 98.61 305 A 1 
ATOM   2434 O  O   . LYS A 1 305 ? -4.808  -6.497  -10.204 1.00 98.41 305 A 1 
ATOM   2435 C  CB  . LYS A 1 305 ? -5.435  -8.511  -12.458 1.00 98.36 305 A 1 
ATOM   2436 C  CG  . LYS A 1 305 ? -5.403  -9.849  -13.182 1.00 97.29 305 A 1 
ATOM   2437 C  CD  . LYS A 1 305 ? -6.757  -10.195 -13.776 1.00 95.14 305 A 1 
ATOM   2438 C  CE  . LYS A 1 305 ? -6.711  -11.534 -14.489 1.00 90.86 305 A 1 
ATOM   2439 N  NZ  . LYS A 1 305 ? -8.051  -11.935 -15.028 1.00 82.78 305 A 1 
ATOM   2440 N  N   . ASN A 1 306 ? -3.470  -5.816  -11.890 1.00 98.63 306 A 1 
ATOM   2441 C  CA  . ASN A 1 306 ? -3.480  -4.419  -11.497 1.00 98.59 306 A 1 
ATOM   2442 C  C   . ASN A 1 306 ? -4.398  -3.613  -12.400 1.00 98.57 306 A 1 
ATOM   2443 O  O   . ASN A 1 306 ? -4.475  -3.850  -13.609 1.00 97.96 306 A 1 
ATOM   2444 C  CB  . ASN A 1 306 ? -2.075  -3.809  -11.555 1.00 98.11 306 A 1 
ATOM   2445 C  CG  . ASN A 1 306 ? -1.218  -4.205  -10.370 1.00 96.50 306 A 1 
ATOM   2446 O  OD1 . ASN A 1 306 ? -1.640  -4.976  -9.505  1.00 87.77 306 A 1 
ATOM   2447 N  ND2 . ASN A 1 306 ? -0.013  -3.668  -10.323 1.00 87.11 306 A 1 
ATOM   2448 N  N   . TYR A 1 307 ? -5.080  -2.656  -11.798 1.00 98.49 307 A 1 
ATOM   2449 C  CA  . TYR A 1 307 ? -5.919  -1.702  -12.501 1.00 98.52 307 A 1 
ATOM   2450 C  C   . TYR A 1 307 ? -5.453  -0.315  -12.106 1.00 98.53 307 A 1 
ATOM   2451 O  O   . TYR A 1 307 ? -5.021  -0.100  -10.975 1.00 98.13 307 A 1 
ATOM   2452 C  CB  . TYR A 1 307 ? -7.395  -1.900  -12.139 1.00 98.55 307 A 1 
ATOM   2453 C  CG  . TYR A 1 307 ? -7.873  -3.317  -12.329 1.00 98.53 307 A 1 
ATOM   2454 C  CD1 . TYR A 1 307 ? -8.511  -3.704  -13.498 1.00 98.06 307 A 1 
ATOM   2455 C  CD2 . TYR A 1 307 ? -7.693  -4.274  -11.333 1.00 98.06 307 A 1 
ATOM   2456 C  CE1 . TYR A 1 307 ? -8.948  -5.003  -13.677 1.00 97.66 307 A 1 
ATOM   2457 C  CE2 . TYR A 1 307 ? -8.121  -5.575  -11.506 1.00 97.76 307 A 1 
ATOM   2458 C  CZ  . TYR A 1 307 ? -8.753  -5.941  -12.674 1.00 97.91 307 A 1 
ATOM   2459 O  OH  . TYR A 1 307 ? -9.187  -7.230  -12.850 1.00 97.16 307 A 1 
ATOM   2460 N  N   . HIS A 1 308 ? -5.509  0.628   -13.045 1.00 98.04 308 A 1 
ATOM   2461 C  CA  . HIS A 1 308 ? -5.039  1.978   -12.732 1.00 97.95 308 A 1 
ATOM   2462 C  C   . HIS A 1 308 ? -5.918  3.042   -13.367 1.00 98.00 308 A 1 
ATOM   2463 O  O   . HIS A 1 308 ? -6.807  2.753   -14.175 1.00 97.62 308 A 1 
ATOM   2464 C  CB  . HIS A 1 308 ? -3.564  2.156   -13.116 1.00 96.88 308 A 1 
ATOM   2465 C  CG  . HIS A 1 308 ? -3.280  2.075   -14.587 1.00 96.51 308 A 1 
ATOM   2466 N  ND1 . HIS A 1 308 ? -2.014  2.296   -15.108 1.00 89.58 308 A 1 
ATOM   2467 C  CD2 . HIS A 1 308 ? -4.078  1.798   -15.646 1.00 89.28 308 A 1 
ATOM   2468 C  CE1 . HIS A 1 308 ? -2.046  2.161   -16.416 1.00 91.09 308 A 1 
ATOM   2469 N  NE2 . HIS A 1 308 ? -3.296  1.858   -16.771 1.00 92.33 308 A 1 
ATOM   2470 N  N   . PHE A 1 309 ? -5.667  4.283   -12.957 1.00 97.72 309 A 1 
ATOM   2471 C  CA  . PHE A 1 309 ? -6.462  5.446   -13.345 1.00 97.61 309 A 1 
ATOM   2472 C  C   . PHE A 1 309 ? -5.476  6.533   -13.743 1.00 97.18 309 A 1 
ATOM   2473 O  O   . PHE A 1 309 ? -4.950  7.250   -12.896 1.00 95.52 309 A 1 
ATOM   2474 C  CB  . PHE A 1 309 ? -7.331  5.869   -12.152 1.00 97.49 309 A 1 
ATOM   2475 C  CG  . PHE A 1 309 ? -8.364  6.927   -12.452 1.00 97.81 309 A 1 
ATOM   2476 C  CD1 . PHE A 1 309 ? -9.709  6.593   -12.549 1.00 97.30 309 A 1 
ATOM   2477 C  CD2 . PHE A 1 309 ? -8.007  8.259   -12.588 1.00 97.30 309 A 1 
ATOM   2478 C  CE1 . PHE A 1 309 ? -10.671 7.557   -12.779 1.00 96.74 309 A 1 
ATOM   2479 C  CE2 . PHE A 1 309 ? -8.972  9.233   -12.831 1.00 96.82 309 A 1 
ATOM   2480 C  CZ  . PHE A 1 309 ? -10.303 8.884   -12.926 1.00 97.20 309 A 1 
ATOM   2481 N  N   . GLN A 1 310 ? -5.195  6.636   -15.037 1.00 96.45 310 A 1 
ATOM   2482 C  CA  . GLN A 1 310 ? -4.258  7.643   -15.512 1.00 95.81 310 A 1 
ATOM   2483 C  C   . GLN A 1 310 ? -4.961  8.993   -15.624 1.00 95.60 310 A 1 
ATOM   2484 O  O   . GLN A 1 310 ? -5.921  9.144   -16.375 1.00 94.46 310 A 1 
ATOM   2485 C  CB  . GLN A 1 310 ? -3.663  7.230   -16.859 1.00 94.86 310 A 1 
ATOM   2486 C  CG  . GLN A 1 310 ? -2.745  6.012   -16.775 1.00 92.72 310 A 1 
ATOM   2487 C  CD  . GLN A 1 310 ? -2.300  5.516   -18.122 1.00 92.49 310 A 1 
ATOM   2488 O  OE1 . GLN A 1 310 ? -3.119  5.294   -19.011 1.00 85.74 310 A 1 
ATOM   2489 N  NE2 . GLN A 1 310 ? -0.998  5.340   -18.299 1.00 84.24 310 A 1 
ATOM   2490 N  N   . LEU A 1 311 ? -4.481  9.961   -14.843 1.00 95.38 311 A 1 
ATOM   2491 C  CA  . LEU A 1 311 ? -5.063  11.294  -14.851 1.00 94.83 311 A 1 
ATOM   2492 C  C   . LEU A 1 311 ? -4.820  11.971  -16.194 1.00 93.55 311 A 1 
ATOM   2493 O  O   . LEU A 1 311 ? -3.749  11.825  -16.790 1.00 91.73 311 A 1 
ATOM   2494 C  CB  . LEU A 1 311 ? -4.475  12.144  -13.728 1.00 94.92 311 A 1 
ATOM   2495 C  CG  . LEU A 1 311 ? -4.673  11.632  -12.300 1.00 94.41 311 A 1 
ATOM   2496 C  CD1 . LEU A 1 311 ? -3.962  12.540  -11.310 1.00 93.15 311 A 1 
ATOM   2497 C  CD2 . LEU A 1 311 ? -6.156  11.527  -11.971 1.00 92.33 311 A 1 
ATOM   2498 N  N   . ARG A 1 312 ? -5.812  12.711  -16.659 1.00 92.60 312 A 1 
ATOM   2499 C  CA  . ARG A 1 312 ? -5.702  13.408  -17.932 1.00 91.21 312 A 1 
ATOM   2500 C  C   . ARG A 1 312 ? -4.553  14.427  -17.871 1.00 90.25 312 A 1 
ATOM   2501 O  O   . ARG A 1 312 ? -4.500  15.231  -16.946 1.00 88.19 312 A 1 
ATOM   2502 C  CB  . ARG A 1 312 ? -7.012  14.111  -18.286 1.00 90.16 312 A 1 
ATOM   2503 C  CG  . ARG A 1 312 ? -6.971  14.842  -19.622 1.00 86.94 312 A 1 
ATOM   2504 C  CD  . ARG A 1 312 ? -8.354  15.342  -20.023 1.00 84.14 312 A 1 
ATOM   2505 N  NE  . ARG A 1 312 ? -9.333  14.255  -20.100 1.00 81.72 312 A 1 
ATOM   2506 C  CZ  . ARG A 1 312 ? -9.388  13.361  -21.071 1.00 80.53 312 A 1 
ATOM   2507 N  NH1 . ARG A 1 312 ? -8.520  13.402  -22.071 1.00 70.95 312 A 1 
ATOM   2508 N  NH2 . ARG A 1 312 ? -10.301 12.405  -21.041 1.00 75.80 312 A 1 
ATOM   2509 N  N   . PRO A 1 313 ? -3.637  14.403  -18.853 1.00 88.48 313 A 1 
ATOM   2510 C  CA  . PRO A 1 313 ? -2.543  15.374  -18.873 1.00 86.23 313 A 1 
ATOM   2511 C  C   . PRO A 1 313 ? -3.072  16.803  -18.928 1.00 85.36 313 A 1 
ATOM   2512 O  O   . PRO A 1 313 ? -4.114  17.069  -19.530 1.00 81.42 313 A 1 
ATOM   2513 C  CB  . PRO A 1 313 ? -1.780  15.031  -20.151 1.00 83.25 313 A 1 
ATOM   2514 C  CG  . PRO A 1 313 ? -2.058  13.583  -20.370 1.00 82.41 313 A 1 
ATOM   2515 C  CD  . PRO A 1 313 ? -3.482  13.394  -19.921 1.00 85.85 313 A 1 
ATOM   2516 N  N   . LYS A 1 314 ? -2.342  17.717  -18.290 1.00 84.09 314 A 1 
ATOM   2517 C  CA  . LYS A 1 314 ? -2.722  19.121  -18.280 1.00 81.56 314 A 1 
ATOM   2518 C  C   . LYS A 1 314 ? -2.552  19.730  -19.670 1.00 78.31 314 A 1 
ATOM   2519 O  O   . LYS A 1 314 ? -1.650  19.350  -20.415 1.00 70.62 314 A 1 
ATOM   2520 C  CB  . LYS A 1 314 ? -1.895  19.893  -17.255 1.00 77.94 314 A 1 
ATOM   2521 C  CG  . LYS A 1 314 ? -2.118  19.435  -15.825 1.00 77.07 314 A 1 
ATOM   2522 C  CD  . LYS A 1 314 ? -1.203  20.162  -14.863 1.00 74.15 314 A 1 
ATOM   2523 C  CE  . LYS A 1 314 ? -1.435  19.705  -13.435 1.00 70.20 314 A 1 
ATOM   2524 N  NZ  . LYS A 1 314 ? -0.529  20.376  -12.471 1.00 65.26 314 A 1 
ATOM   2525 N  N   . LYS A 1 315 ? -3.410  20.671  -20.004 1.00 72.22 315 A 1 
ATOM   2526 C  CA  . LYS A 1 315 ? -3.312  21.360  -21.279 1.00 70.39 315 A 1 
ATOM   2527 C  C   . LYS A 1 315 ? -2.058  22.224  -21.322 1.00 69.32 315 A 1 
ATOM   2528 O  O   . LYS A 1 315 ? -1.671  22.832  -20.322 1.00 61.64 315 A 1 
ATOM   2529 C  CB  . LYS A 1 315 ? -4.542  22.231  -21.536 1.00 64.11 315 A 1 
ATOM   2530 C  CG  . LYS A 1 315 ? -5.825  21.447  -21.771 1.00 58.28 315 A 1 
ATOM   2531 C  CD  . LYS A 1 315 ? -6.985  22.378  -22.086 1.00 52.72 315 A 1 
ATOM   2532 C  CE  . LYS A 1 315 ? -8.264  21.609  -22.350 1.00 46.37 315 A 1 
ATOM   2533 N  NZ  . LYS A 1 315 ? -9.396  22.520  -22.653 1.00 41.72 315 A 1 
ATOM   2534 N  N   . ASP A 1 316 ? -1.421  22.259  -22.501 1.00 57.73 316 A 1 
ATOM   2535 C  CA  . ASP A 1 316 ? -0.270  23.124  -22.736 1.00 55.22 316 A 1 
ATOM   2536 C  C   . ASP A 1 316 ? -0.776  24.400  -23.396 1.00 53.94 316 A 1 
ATOM   2537 O  O   . ASP A 1 316 ? -1.265  24.367  -24.525 1.00 49.30 316 A 1 
ATOM   2538 C  CB  . ASP A 1 316 ? 0.744   22.405  -23.630 1.00 50.13 316 A 1 
ATOM   2539 C  CG  . ASP A 1 316 ? 2.046   23.174  -23.785 1.00 45.13 316 A 1 
ATOM   2540 O  OD1 . ASP A 1 316 ? 2.069   24.394  -23.528 1.00 42.18 316 A 1 
ATOM   2541 O  OD2 . ASP A 1 316 ? 3.056   22.543  -24.166 1.00 41.09 316 A 1 
ATOM   2542 N  N   . LYS A 1 317 ? -0.655  25.530  -22.707 1.00 50.17 317 A 1 
ATOM   2543 C  CA  . LYS A 1 317 ? -1.151  26.803  -23.226 1.00 50.19 317 A 1 
ATOM   2544 C  C   . LYS A 1 317 ? -0.439  27.208  -24.509 1.00 50.29 317 A 1 
ATOM   2545 O  O   . LYS A 1 317 ? -0.992  27.965  -25.316 1.00 47.26 317 A 1 
ATOM   2546 C  CB  . LYS A 1 317 ? -1.007  27.900  -22.170 1.00 46.56 317 A 1 
ATOM   2547 C  CG  . LYS A 1 317 ? -1.894  27.714  -20.957 1.00 42.37 317 A 1 
ATOM   2548 C  CD  . LYS A 1 317 ? -1.724  28.841  -19.958 1.00 38.60 317 A 1 
ATOM   2549 C  CE  . LYS A 1 317 ? -2.618  28.655  -18.755 1.00 33.49 317 A 1 
ATOM   2550 N  NZ  . LYS A 1 317 ? -2.455  29.752  -17.767 1.00 29.86 317 A 1 
ATOM   2551 N  N   . LEU A 1 318 ? 0.785   26.708  -24.696 1.00 47.19 318 A 1 
ATOM   2552 C  CA  . LEU A 1 318 ? 1.551   27.009  -25.900 1.00 45.64 318 A 1 
ATOM   2553 C  C   . LEU A 1 318 ? 1.197   26.077  -27.056 1.00 44.67 318 A 1 
ATOM   2554 O  O   . LEU A 1 318 ? 1.609   26.316  -28.194 1.00 41.15 318 A 1 
ATOM   2555 C  CB  . LEU A 1 318 ? 3.050   26.926  -25.609 1.00 42.63 318 A 1 
ATOM   2556 C  CG  . LEU A 1 318 ? 3.567   27.877  -24.536 1.00 39.78 318 A 1 
ATOM   2557 C  CD1 . LEU A 1 318 ? 5.061   27.675  -24.311 1.00 36.45 318 A 1 
ATOM   2558 C  CD2 . LEU A 1 318 ? 3.280   29.329  -24.914 1.00 38.94 318 A 1 
ATOM   2559 N  N   . LYS A 1 319 ? 0.433   25.023  -26.767 1.00 49.82 319 A 1 
ATOM   2560 C  CA  . LYS A 1 319 ? -0.013  24.076  -27.787 1.00 50.31 319 A 1 
ATOM   2561 C  C   . LYS A 1 319 ? -1.504  23.803  -27.600 1.00 49.40 319 A 1 
ATOM   2562 O  O   . LYS A 1 319 ? -1.902  22.703  -27.184 1.00 46.93 319 A 1 
ATOM   2563 C  CB  . LYS A 1 319 ? 0.789   22.776  -27.703 1.00 47.99 319 A 1 
ATOM   2564 C  CG  . LYS A 1 319 ? 2.278   22.952  -27.930 1.00 43.98 319 A 1 
ATOM   2565 C  CD  . LYS A 1 319 ? 3.009   21.619  -27.869 1.00 40.96 319 A 1 
ATOM   2566 C  CE  . LYS A 1 319 ? 4.497   21.806  -28.140 1.00 36.74 319 A 1 
ATOM   2567 N  NZ  . LYS A 1 319 ? 5.174   22.654  -27.124 1.00 32.88 319 A 1 
ATOM   2568 N  N   . PRO A 1 320 ? -2.344  24.792  -27.921 1.00 48.72 320 A 1 
ATOM   2569 C  CA  . PRO A 1 320 ? -3.775  24.709  -27.603 1.00 48.42 320 A 1 
ATOM   2570 C  C   . PRO A 1 320 ? -4.534  23.624  -28.361 1.00 50.39 320 A 1 
ATOM   2571 O  O   . PRO A 1 320 ? -5.656  23.294  -27.986 1.00 48.34 320 A 1 
ATOM   2572 C  CB  . PRO A 1 320 ? -4.303  26.103  -27.973 1.00 44.43 320 A 1 
ATOM   2573 C  CG  . PRO A 1 320 ? -3.334  26.606  -28.988 1.00 43.43 320 A 1 
ATOM   2574 C  CD  . PRO A 1 320 ? -1.995  26.050  -28.581 1.00 48.02 320 A 1 
ATOM   2575 N  N   . LYS A 1 321 ? -3.939  23.068  -29.422 1.00 50.41 321 A 1 
ATOM   2576 C  CA  . LYS A 1 321 ? -4.610  22.040  -30.209 1.00 50.47 321 A 1 
ATOM   2577 C  C   . LYS A 1 321 ? -4.393  20.632  -29.639 1.00 50.43 321 A 1 
ATOM   2578 O  O   . LYS A 1 321 ? -4.886  19.649  -30.195 1.00 47.48 321 A 1 
ATOM   2579 C  CB  . LYS A 1 321 ? -4.149  22.093  -31.664 1.00 47.41 321 A 1 
ATOM   2580 C  CG  . LYS A 1 321 ? -4.542  23.371  -32.383 1.00 44.03 321 A 1 
ATOM   2581 C  CD  . LYS A 1 321 ? -4.103  23.358  -33.836 1.00 41.01 321 A 1 
ATOM   2582 C  CE  . LYS A 1 321 ? -4.518  24.634  -34.554 1.00 36.17 321 A 1 
ATOM   2583 N  NZ  . LYS A 1 321 ? -4.092  24.637  -35.978 1.00 33.07 321 A 1 
ATOM   2584 N  N   . THR A 1 322 ? -3.665  20.537  -28.513 1.00 48.53 322 A 1 
ATOM   2585 C  CA  . THR A 1 322 ? -3.391  19.258  -27.891 1.00 49.45 322 A 1 
ATOM   2586 C  C   . THR A 1 322 ? -4.342  18.989  -26.721 1.00 49.09 322 A 1 
ATOM   2587 O  O   . THR A 1 322 ? -5.043  19.897  -26.256 1.00 46.40 322 A 1 
ATOM   2588 C  CB  . THR A 1 322 ? -1.944  19.174  -27.383 1.00 46.84 322 A 1 
ATOM   2589 O  OG1 . THR A 1 322 ? -1.746  20.124  -26.327 1.00 43.26 322 A 1 
ATOM   2590 C  CG2 . THR A 1 322 ? -0.962  19.469  -28.508 1.00 42.21 322 A 1 
ATOM   2591 N  N   . THR A 1 323 ? -4.345  17.741  -26.258 1.00 50.36 323 A 1 
ATOM   2592 C  CA  . THR A 1 323 ? -5.104  17.338  -25.082 1.00 50.82 323 A 1 
ATOM   2593 C  C   . THR A 1 323 ? -6.611  17.580  -25.244 1.00 50.12 323 A 1 
ATOM   2594 O  O   . THR A 1 323 ? -7.252  18.208  -24.405 1.00 47.65 323 A 1 
ATOM   2595 C  CB  . THR A 1 323 ? -4.594  18.036  -23.813 1.00 47.99 323 A 1 
ATOM   2596 O  OG1 . THR A 1 323 ? -3.167  18.110  -23.844 1.00 44.87 323 A 1 
ATOM   2597 C  CG2 . THR A 1 323 ? -5.012  17.251  -22.569 1.00 43.68 323 A 1 
ATOM   2598 N  N   . ILE A 1 324 ? -7.169  17.069  -26.343 1.00 50.99 324 A 1 
ATOM   2599 C  CA  . ILE A 1 324 ? -8.611  17.102  -26.563 1.00 51.55 324 A 1 
ATOM   2600 C  C   . ILE A 1 324 ? -9.189  15.778  -26.101 1.00 51.89 324 A 1 
ATOM   2601 O  O   . ILE A 1 324 ? -8.870  14.728  -26.660 1.00 48.73 324 A 1 
ATOM   2602 C  CB  . ILE A 1 324 ? -8.953  17.355  -28.043 1.00 47.79 324 A 1 
ATOM   2603 C  CG1 . ILE A 1 324 ? -8.353  18.678  -28.509 1.00 44.41 324 A 1 
ATOM   2604 C  CG2 . ILE A 1 324 ? -10.467 17.345  -28.252 1.00 43.76 324 A 1 
ATOM   2605 C  CD1 . ILE A 1 324 ? -8.519  18.945  -29.995 1.00 41.18 324 A 1 
ATOM   2606 N  N   . LYS A 1 325 ? -10.018 15.822  -25.069 1.00 53.19 325 A 1 
ATOM   2607 C  CA  . LYS A 1 325 ? -10.533 14.583  -24.485 1.00 53.40 325 A 1 
ATOM   2608 C  C   . LYS A 1 325 ? -11.536 13.892  -25.400 1.00 52.55 325 A 1 
ATOM   2609 O  O   . LYS A 1 325 ? -12.328 14.536  -26.088 1.00 50.15 325 A 1 
ATOM   2610 C  CB  . LYS A 1 325 ? -11.174 14.851  -23.119 1.00 51.66 325 A 1 
ATOM   2611 C  CG  . LYS A 1 325 ? -12.433 15.688  -23.154 1.00 49.15 325 A 1 
ATOM   2612 C  CD  . LYS A 1 325 ? -13.025 15.836  -21.759 1.00 46.77 325 A 1 
ATOM   2613 C  CE  . LYS A 1 325 ? -14.315 16.636  -21.774 1.00 43.77 325 A 1 
ATOM   2614 N  NZ  . LYS A 1 325 ? -14.910 16.756  -20.408 1.00 40.04 325 A 1 
ATOM   2615 N  N   . GLN A 1 326 ? -11.479 12.560  -25.405 1.00 53.00 326 A 1 
ATOM   2616 C  CA  . GLN A 1 326 ? -12.413 11.725  -26.135 1.00 52.64 326 A 1 
ATOM   2617 C  C   . GLN A 1 326 ? -12.785 10.539  -25.249 1.00 52.98 326 A 1 
ATOM   2618 O  O   . GLN A 1 326 ? -12.009 10.146  -24.374 1.00 49.57 326 A 1 
ATOM   2619 C  CB  . GLN A 1 326 ? -11.804 11.226  -27.448 1.00 48.82 326 A 1 
ATOM   2620 C  CG  . GLN A 1 326 ? -11.371 12.317  -28.401 1.00 45.04 326 A 1 
ATOM   2621 C  CD  . GLN A 1 326 ? -10.882 11.770  -29.722 1.00 41.25 326 A 1 
ATOM   2622 O  OE1 . GLN A 1 326 ? -11.470 10.847  -30.276 1.00 40.50 326 A 1 
ATOM   2623 N  NE2 . GLN A 1 326 ? -9.795  12.338  -30.233 1.00 38.89 326 A 1 
ATOM   2624 N  N   . PRO A 1 327 ? -13.964 9.950   -25.457 1.00 54.35 327 A 1 
ATOM   2625 C  CA  . PRO A 1 327 ? -14.368 8.791   -24.648 1.00 54.17 327 A 1 
ATOM   2626 C  C   . PRO A 1 327 ? -13.388 7.627   -24.712 1.00 56.89 327 A 1 
ATOM   2627 O  O   . PRO A 1 327 ? -13.281 6.857   -23.761 1.00 53.81 327 A 1 
ATOM   2628 C  CB  . PRO A 1 327 ? -15.724 8.405   -25.248 1.00 49.22 327 A 1 
ATOM   2629 C  CG  . PRO A 1 327 ? -16.241 9.664   -25.845 1.00 47.61 327 A 1 
ATOM   2630 C  CD  . PRO A 1 327 ? -15.033 10.382  -26.374 1.00 50.08 327 A 1 
ATOM   2631 N  N   . SER A 1 328 ? -12.660 7.501   -25.819 1.00 60.13 328 A 1 
ATOM   2632 C  CA  . SER A 1 328 ? -11.779 6.367   -26.038 1.00 62.15 328 A 1 
ATOM   2633 C  C   . SER A 1 328 ? -10.309 6.664   -25.742 1.00 66.80 328 A 1 
ATOM   2634 O  O   . SER A 1 328 ? -9.454  5.819   -25.991 1.00 61.58 328 A 1 
ATOM   2635 C  CB  . SER A 1 328 ? -11.911 5.884   -27.486 1.00 53.82 328 A 1 
ATOM   2636 O  OG  . SER A 1 328 ? -11.504 6.885   -28.397 1.00 46.93 328 A 1 
ATOM   2637 N  N   . ASP A 1 329 ? -9.991  7.818   -25.186 1.00 74.72 329 A 1 
ATOM   2638 C  CA  . ASP A 1 329 ? -8.595  8.207   -25.018 1.00 77.86 329 A 1 
ATOM   2639 C  C   . ASP A 1 329 ? -7.912  7.571   -23.802 1.00 81.69 329 A 1 
ATOM   2640 O  O   . ASP A 1 329 ? -6.695  7.689   -23.644 1.00 77.84 329 A 1 
ATOM   2641 C  CB  . ASP A 1 329 ? -8.438  9.738   -25.013 1.00 70.71 329 A 1 
ATOM   2642 C  CG  . ASP A 1 329 ? -9.090  10.420  -23.823 1.00 67.25 329 A 1 
ATOM   2643 O  OD1 . ASP A 1 329 ? -9.334  9.767   -22.794 1.00 62.78 329 A 1 
ATOM   2644 O  OD2 . ASP A 1 329 ? -9.351  11.640  -23.927 1.00 63.31 329 A 1 
ATOM   2645 N  N   . GLY A 1 330 ? -8.686  6.888   -22.950 1.00 83.24 330 A 1 
ATOM   2646 C  CA  . GLY A 1 330 ? -8.114  6.109   -21.868 1.00 87.19 330 A 1 
ATOM   2647 C  C   . GLY A 1 330 ? -7.809  6.850   -20.577 1.00 90.97 330 A 1 
ATOM   2648 O  O   . GLY A 1 330 ? -7.393  6.236   -19.596 1.00 88.71 330 A 1 
ATOM   2649 N  N   . PHE A 1 331 ? -8.012  8.172   -20.554 1.00 92.25 331 A 1 
ATOM   2650 C  CA  . PHE A 1 331 ? -7.724  8.959   -19.359 1.00 93.01 331 A 1 
ATOM   2651 C  C   . PHE A 1 331 ? -8.954  9.116   -18.468 1.00 93.54 331 A 1 
ATOM   2652 O  O   . PHE A 1 331 ? -10.092 8.992   -18.920 1.00 92.33 331 A 1 
ATOM   2653 C  CB  . PHE A 1 331 ? -7.178  10.335  -19.737 1.00 91.81 331 A 1 
ATOM   2654 C  CG  . PHE A 1 331 ? -5.851  10.296  -20.431 1.00 91.06 331 A 1 
ATOM   2655 C  CD1 . PHE A 1 331 ? -4.708  9.870   -19.764 1.00 88.53 331 A 1 
ATOM   2656 C  CD2 . PHE A 1 331 ? -5.728  10.698  -21.763 1.00 88.71 331 A 1 
ATOM   2657 C  CE1 . PHE A 1 331 ? -3.482  9.831   -20.408 1.00 87.45 331 A 1 
ATOM   2658 C  CE2 . PHE A 1 331 ? -4.507  10.655  -22.407 1.00 87.49 331 A 1 
ATOM   2659 C  CZ  . PHE A 1 331 ? -3.385  10.225  -21.723 1.00 87.88 331 A 1 
ATOM   2660 N  N   . ASN A 1 332 ? -8.695  9.387   -17.184 1.00 93.96 332 A 1 
ATOM   2661 C  CA  . ASN A 1 332 ? -9.742  9.664   -16.203 1.00 94.60 332 A 1 
ATOM   2662 C  C   . ASN A 1 332 ? -10.769 8.544   -16.094 1.00 95.56 332 A 1 
ATOM   2663 O  O   . ASN A 1 332 ? -11.971 8.787   -15.932 1.00 94.15 332 A 1 
ATOM   2664 C  CB  . ASN A 1 332 ? -10.432 11.001  -16.499 1.00 93.26 332 A 1 
ATOM   2665 C  CG  . ASN A 1 332 ? -9.576  12.193  -16.106 1.00 91.96 332 A 1 
ATOM   2666 O  OD1 . ASN A 1 332 ? -8.491  12.044  -15.541 1.00 87.50 332 A 1 
ATOM   2667 N  ND2 . ASN A 1 332 ? -10.068 13.386  -16.395 1.00 87.00 332 A 1 
ATOM   2668 N  N   . LYS A 1 333 ? -10.294 7.295   -16.166 1.00 95.46 333 A 1 
ATOM   2669 C  CA  . LYS A 1 333 ? -11.155 6.143   -15.936 1.00 95.82 333 A 1 
ATOM   2670 C  C   . LYS A 1 333 ? -10.319 4.947   -15.503 1.00 96.87 333 A 1 
ATOM   2671 O  O   . LYS A 1 333 ? -9.165  4.800   -15.912 1.00 96.22 333 A 1 
ATOM   2672 C  CB  . LYS A 1 333 ? -11.979 5.800   -17.179 1.00 93.65 333 A 1 
ATOM   2673 C  CG  . LYS A 1 333 ? -11.171 5.482   -18.418 1.00 86.04 333 A 1 
ATOM   2674 C  CD  . LYS A 1 333 ? -12.082 5.202   -19.600 1.00 83.72 333 A 1 
ATOM   2675 C  CE  . LYS A 1 333 ? -11.311 4.941   -20.877 1.00 73.36 333 A 1 
ATOM   2676 N  NZ  . LYS A 1 333 ? -12.216 4.702   -22.034 1.00 66.20 333 A 1 
ATOM   2677 N  N   . TRP A 1 334 ? -10.906 4.098   -14.669 1.00 97.23 334 A 1 
ATOM   2678 C  CA  . TRP A 1 334 ? -10.251 2.878   -14.226 1.00 97.74 334 A 1 
ATOM   2679 C  C   . TRP A 1 334 ? -10.193 1.871   -15.364 1.00 97.62 334 A 1 
ATOM   2680 O  O   . TRP A 1 334 ? -11.178 1.658   -16.068 1.00 96.95 334 A 1 
ATOM   2681 C  CB  . TRP A 1 334 ? -10.985 2.278   -13.026 1.00 97.97 334 A 1 
ATOM   2682 C  CG  . TRP A 1 334 ? -10.831 3.106   -11.795 1.00 98.18 334 A 1 
ATOM   2683 C  CD1 . TRP A 1 334 ? -11.712 4.021   -11.297 1.00 97.57 334 A 1 
ATOM   2684 C  CD2 . TRP A 1 334 ? -9.701  3.125   -10.923 1.00 98.22 334 A 1 
ATOM   2685 N  NE1 . TRP A 1 334 ? -11.205 4.603   -10.162 1.00 97.69 334 A 1 
ATOM   2686 C  CE2 . TRP A 1 334 ? -9.973  4.077   -9.914  1.00 98.05 334 A 1 
ATOM   2687 C  CE3 . TRP A 1 334 ? -8.481  2.441   -10.893 1.00 98.12 334 A 1 
ATOM   2688 C  CZ2 . TRP A 1 334 ? -9.064  4.348   -8.890  1.00 97.93 334 A 1 
ATOM   2689 C  CZ3 . TRP A 1 334 ? -7.586  2.717   -9.862  1.00 97.77 334 A 1 
ATOM   2690 C  CH2 . TRP A 1 334 ? -7.884  3.662   -8.885  1.00 97.77 334 A 1 
ATOM   2691 N  N   . LYS A 1 335 ? -9.034  1.249   -15.546 1.00 97.69 335 A 1 
ATOM   2692 C  CA  . LYS A 1 335 ? -8.871  0.254   -16.587 1.00 97.01 335 A 1 
ATOM   2693 C  C   . LYS A 1 335 ? -7.827  -0.771  -16.180 1.00 97.52 335 A 1 
ATOM   2694 O  O   . LYS A 1 335 ? -6.985  -0.515  -15.316 1.00 97.22 335 A 1 
ATOM   2695 C  CB  . LYS A 1 335 ? -8.477  0.908   -17.919 1.00 94.89 335 A 1 
ATOM   2696 C  CG  . LYS A 1 335 ? -7.179  1.694   -17.861 1.00 89.37 335 A 1 
ATOM   2697 C  CD  . LYS A 1 335 ? -6.875  2.365   -19.201 1.00 87.32 335 A 1 
ATOM   2698 C  CE  . LYS A 1 335 ? -5.585  3.145   -19.143 1.00 78.53 335 A 1 
ATOM   2699 N  NZ  . LYS A 1 335 ? -5.265  3.782   -20.447 1.00 71.48 335 A 1 
ATOM   2700 N  N   . PHE A 1 336 ? -7.890  -1.929  -16.812 1.00 97.43 336 A 1 
ATOM   2701 C  CA  . PHE A 1 336 ? -6.910  -2.975  -16.599 1.00 97.40 336 A 1 
ATOM   2702 C  C   . PHE A 1 336 ? -5.519  -2.487  -16.992 1.00 97.36 336 A 1 
ATOM   2703 O  O   . PHE A 1 336 ? -5.344  -1.908  -18.064 1.00 96.63 336 A 1 
ATOM   2704 C  CB  . PHE A 1 336 ? -7.290  -4.214  -17.419 1.00 97.26 336 A 1 
ATOM   2705 C  CG  . PHE A 1 336 ? -6.284  -5.322  -17.358 1.00 97.47 336 A 1 
ATOM   2706 C  CD1 . PHE A 1 336 ? -6.170  -6.119  -16.229 1.00 96.84 336 A 1 
ATOM   2707 C  CD2 . PHE A 1 336 ? -5.464  -5.598  -18.445 1.00 96.83 336 A 1 
ATOM   2708 C  CE1 . PHE A 1 336 ? -5.251  -7.152  -16.175 1.00 96.16 336 A 1 
ATOM   2709 C  CE2 . PHE A 1 336 ? -4.549  -6.628  -18.400 1.00 96.28 336 A 1 
ATOM   2710 C  CZ  . PHE A 1 336 ? -4.437  -7.410  -17.262 1.00 96.53 336 A 1 
ATOM   2711 N  N   . ASN A 1 337 ? -4.537  -2.701  -16.107 1.00 97.59 337 A 1 
ATOM   2712 C  CA  . ASN A 1 337 ? -3.153  -2.342  -16.411 1.00 97.22 337 A 1 
ATOM   2713 C  C   . ASN A 1 337 ? -2.412  -3.576  -16.904 1.00 97.20 337 A 1 
ATOM   2714 O  O   . ASN A 1 337 ? -2.087  -3.678  -18.097 1.00 96.13 337 A 1 
ATOM   2715 C  CB  . ASN A 1 337 ? -2.474  -1.728  -15.184 1.00 96.32 337 A 1 
ATOM   2716 C  CG  . ASN A 1 337 ? -1.080  -1.228  -15.492 1.00 94.90 337 A 1 
ATOM   2717 O  OD1 . ASN A 1 337 ? -0.555  -1.409  -16.583 1.00 90.90 337 A 1 
ATOM   2718 N  ND2 . ASN A 1 337 ? -0.449  -0.591  -14.503 1.00 89.72 337 A 1 
ATOM   2719 N  N   . TYR A 1 338 ? -2.157  -4.539  -16.008 1.00 97.89 338 A 1 
ATOM   2720 C  CA  . TYR A 1 338 ? -1.493  -5.765  -16.412 1.00 98.09 338 A 1 
ATOM   2721 C  C   . TYR A 1 338 ? -1.768  -6.880  -15.400 1.00 98.36 338 A 1 
ATOM   2722 O  O   . TYR A 1 338 ? -2.187  -6.618  -14.273 1.00 98.20 338 A 1 
ATOM   2723 C  CB  . TYR A 1 338 ? 0.024   -5.561  -16.564 1.00 97.65 338 A 1 
ATOM   2724 C  CG  . TYR A 1 338 ? 0.774   -5.521  -15.242 1.00 97.84 338 A 1 
ATOM   2725 C  CD1 . TYR A 1 338 ? 1.344   -6.668  -14.719 1.00 97.21 338 A 1 
ATOM   2726 C  CD2 . TYR A 1 338 ? 0.918   -4.333  -14.530 1.00 97.28 338 A 1 
ATOM   2727 C  CE1 . TYR A 1 338 ? 2.035   -6.642  -13.514 1.00 96.43 338 A 1 
ATOM   2728 C  CE2 . TYR A 1 338 ? 1.597   -4.299  -13.326 1.00 96.84 338 A 1 
ATOM   2729 C  CZ  . TYR A 1 338 ? 2.155   -5.451  -12.821 1.00 97.28 338 A 1 
ATOM   2730 O  OH  . TYR A 1 338 ? 2.844   -5.426  -11.630 1.00 96.48 338 A 1 
ATOM   2731 N  N   . GLY A 1 339 ? -1.500  -8.117  -15.819 1.00 98.08 339 A 1 
ATOM   2732 C  CA  . GLY A 1 339 ? -1.572  -9.266  -14.943 1.00 98.11 339 A 1 
ATOM   2733 C  C   . GLY A 1 339 ? -0.208  -9.902  -14.780 1.00 98.21 339 A 1 
ATOM   2734 O  O   . GLY A 1 339 ? 0.606   -9.893  -15.703 1.00 97.41 339 A 1 
ATOM   2735 N  N   . SER A 1 340 ? 0.060   -10.469 -13.606 1.00 98.01 340 A 1 
ATOM   2736 C  CA  . SER A 1 340 ? 1.367   -11.065 -13.335 1.00 97.92 340 A 1 
ATOM   2737 C  C   . SER A 1 340 ? 1.674   -12.214 -14.296 1.00 97.85 340 A 1 
ATOM   2738 O  O   . SER A 1 340 ? 2.815   -12.394 -14.715 1.00 97.11 340 A 1 
ATOM   2739 C  CB  . SER A 1 340 ? 1.432   -11.564 -11.882 1.00 97.81 340 A 1 
ATOM   2740 O  OG  . SER A 1 340 ? 0.424   -12.508 -11.617 1.00 97.44 340 A 1 
ATOM   2741 N  N   . SER A 1 341 ? 0.654   -12.977 -14.641 1.00 97.71 341 A 1 
ATOM   2742 C  CA  . SER A 1 341 ? 0.841   -14.107 -15.542 1.00 97.37 341 A 1 
ATOM   2743 C  C   . SER A 1 341 ? 1.070   -13.650 -16.982 1.00 97.16 341 A 1 
ATOM   2744 O  O   . SER A 1 341 ? 2.034   -14.057 -17.624 1.00 95.91 341 A 1 
ATOM   2745 C  CB  . SER A 1 341 ? -0.365  -15.043 -15.477 1.00 96.73 341 A 1 
ATOM   2746 O  OG  . SER A 1 341 ? -0.222  -16.125 -16.379 1.00 84.72 341 A 1 
ATOM   2747 N  N   . SER A 1 342 ? 0.199   -12.794 -17.497 1.00 97.33 342 A 1 
ATOM   2748 C  CA  . SER A 1 342 ? 0.270   -12.382 -18.883 1.00 96.76 342 A 1 
ATOM   2749 C  C   . SER A 1 342 ? 1.486   -11.495 -19.168 1.00 96.97 342 A 1 
ATOM   2750 O  O   . SER A 1 342 ? 2.075   -11.566 -20.246 1.00 95.12 342 A 1 
ATOM   2751 C  CB  . SER A 1 342 ? -1.006  -11.647 -19.297 1.00 95.38 342 A 1 
ATOM   2752 O  OG  . SER A 1 342 ? -1.225  -10.502 -18.499 1.00 88.32 342 A 1 
ATOM   2753 N  N   . GLU A 1 343 ? 1.873   -10.659 -18.203 1.00 97.22 343 A 1 
ATOM   2754 C  CA  . GLU A 1 343 ? 2.947   -9.699  -18.424 1.00 97.03 343 A 1 
ATOM   2755 C  C   . GLU A 1 343 ? 4.335   -10.285 -18.181 1.00 97.19 343 A 1 
ATOM   2756 O  O   . GLU A 1 343 ? 5.272   -9.985  -18.923 1.00 95.26 343 A 1 
ATOM   2757 C  CB  . GLU A 1 343 ? 2.747   -8.471  -17.534 1.00 95.76 343 A 1 
ATOM   2758 C  CG  . GLU A 1 343 ? 3.604   -7.264  -17.910 1.00 92.37 343 A 1 
ATOM   2759 C  CD  . GLU A 1 343 ? 3.073   -6.528  -19.137 1.00 94.49 343 A 1 
ATOM   2760 O  OE1 . GLU A 1 343 ? 2.319   -7.118  -19.932 1.00 90.52 343 A 1 
ATOM   2761 O  OE2 . GLU A 1 343 ? 3.412   -5.341  -19.298 1.00 90.63 343 A 1 
ATOM   2762 N  N   . TYR A 1 344 ? 4.467   -11.110 -17.151 1.00 97.76 344 A 1 
ATOM   2763 C  CA  . TYR A 1 344 ? 5.772   -11.622 -16.738 1.00 97.77 344 A 1 
ATOM   2764 C  C   . TYR A 1 344 ? 5.935   -13.123 -16.928 1.00 97.66 344 A 1 
ATOM   2765 O  O   . TYR A 1 344 ? 7.029   -13.660 -16.722 1.00 96.03 344 A 1 
ATOM   2766 C  CB  . TYR A 1 344 ? 6.040   -11.264 -15.273 1.00 97.54 344 A 1 
ATOM   2767 C  CG  . TYR A 1 344 ? 6.054   -9.783  -14.977 1.00 97.78 344 A 1 
ATOM   2768 C  CD1 . TYR A 1 344 ? 6.759   -8.894  -15.789 1.00 97.01 344 A 1 
ATOM   2769 C  CD2 . TYR A 1 344 ? 5.382   -9.268  -13.874 1.00 97.11 344 A 1 
ATOM   2770 C  CE1 . TYR A 1 344 ? 6.787   -7.534  -15.512 1.00 96.43 344 A 1 
ATOM   2771 C  CE2 . TYR A 1 344 ? 5.413   -7.911  -13.589 1.00 96.55 344 A 1 
ATOM   2772 C  CZ  . TYR A 1 344 ? 6.110   -7.052  -14.409 1.00 97.04 344 A 1 
ATOM   2773 O  OH  . TYR A 1 344 ? 6.142   -5.699  -14.126 1.00 96.05 344 A 1 
ATOM   2774 N  N   . GLY A 1 345 ? 4.876   -13.803 -17.311 1.00 96.52 345 A 1 
ATOM   2775 C  CA  . GLY A 1 345 ? 4.941   -15.237 -17.522 1.00 96.39 345 A 1 
ATOM   2776 C  C   . GLY A 1 345 ? 5.011   -16.044 -16.239 1.00 97.13 345 A 1 
ATOM   2777 O  O   . GLY A 1 345 ? 5.418   -17.202 -16.258 1.00 95.58 345 A 1 
ATOM   2778 N  N   . LEU A 1 346 ? 4.623   -15.443 -15.125 1.00 97.56 346 A 1 
ATOM   2779 C  CA  . LEU A 1 346 ? 4.672   -16.119 -13.834 1.00 97.73 346 A 1 
ATOM   2780 C  C   . LEU A 1 346 ? 3.614   -17.212 -13.769 1.00 97.73 346 A 1 
ATOM   2781 O  O   . LEU A 1 346 ? 2.435   -16.972 -14.034 1.00 96.86 346 A 1 
ATOM   2782 C  CB  . LEU A 1 346 ? 4.453   -15.128 -12.691 1.00 97.39 346 A 1 
ATOM   2783 C  CG  . LEU A 1 346 ? 5.492   -14.010 -12.577 1.00 96.49 346 A 1 
ATOM   2784 C  CD1 . LEU A 1 346 ? 5.039   -12.958 -11.573 1.00 95.08 346 A 1 
ATOM   2785 C  CD2 . LEU A 1 346 ? 6.845   -14.578 -12.170 1.00 94.82 346 A 1 
ATOM   2786 N  N   . LYS A 1 347 ? 4.046   -18.431 -13.426 1.00 97.83 347 A 1 
ATOM   2787 C  CA  . LYS A 1 347 ? 3.116   -19.561 -13.315 1.00 97.58 347 A 1 
ATOM   2788 C  C   . LYS A 1 347 ? 2.328   -19.499 -12.013 1.00 97.79 347 A 1 
ATOM   2789 O  O   . LYS A 1 347 ? 1.207   -20.007 -11.936 1.00 96.36 347 A 1 
ATOM   2790 C  CB  . LYS A 1 347 ? 3.887   -20.876 -13.412 1.00 96.66 347 A 1 
ATOM   2791 C  CG  . LYS A 1 347 ? 4.626   -21.063 -14.723 1.00 91.67 347 A 1 
ATOM   2792 C  CD  . LYS A 1 347 ? 5.397   -22.372 -14.747 1.00 85.36 347 A 1 
ATOM   2793 C  CE  . LYS A 1 347 ? 6.147   -22.548 -16.055 1.00 76.79 347 A 1 
ATOM   2794 N  NZ  . LYS A 1 347 ? 6.898   -23.828 -16.100 1.00 67.38 347 A 1 
ATOM   2795 N  N   . GLU A 1 348 ? 2.913   -18.883 -11.007 1.00 98.34 348 A 1 
ATOM   2796 C  CA  . GLU A 1 348 ? 2.285   -18.691 -9.709  1.00 98.31 348 A 1 
ATOM   2797 C  C   . GLU A 1 348 ? 3.075   -17.624 -8.957  1.00 98.52 348 A 1 
ATOM   2798 O  O   . GLU A 1 348 ? 4.159   -17.224 -9.388  1.00 98.30 348 A 1 
ATOM   2799 C  CB  . GLU A 1 348 ? 2.266   -20.006 -8.902  1.00 97.40 348 A 1 
ATOM   2800 C  CG  . GLU A 1 348 ? 3.662   -20.528 -8.602  1.00 95.32 348 A 1 
ATOM   2801 C  CD  . GLU A 1 348 ? 3.662   -21.906 -7.957  1.00 95.63 348 A 1 
ATOM   2802 O  OE1 . GLU A 1 348 ? 2.574   -22.500 -7.796  1.00 91.58 348 A 1 
ATOM   2803 O  OE2 . GLU A 1 348 ? 4.754   -22.390 -7.616  1.00 92.36 348 A 1 
ATOM   2804 N  N   . LEU A 1 349 ? 2.545   -17.155 -7.835  1.00 98.68 349 A 1 
ATOM   2805 C  CA  . LEU A 1 349 ? 3.207   -16.101 -7.065  1.00 98.73 349 A 1 
ATOM   2806 C  C   . LEU A 1 349 ? 4.119   -16.711 -5.999  1.00 98.65 349 A 1 
ATOM   2807 O  O   . LEU A 1 349 ? 3.924   -16.525 -4.796  1.00 98.35 349 A 1 
ATOM   2808 C  CB  . LEU A 1 349 ? 2.167   -15.163 -6.445  1.00 98.66 349 A 1 
ATOM   2809 C  CG  . LEU A 1 349 ? 1.236   -14.472 -7.440  1.00 98.37 349 A 1 
ATOM   2810 C  CD1 . LEU A 1 349 ? 0.255   -13.548 -6.727  1.00 98.07 349 A 1 
ATOM   2811 C  CD2 . LEU A 1 349 ? 2.027   -13.703 -8.488  1.00 97.95 349 A 1 
ATOM   2812 N  N   . SER A 1 350 ? 5.143   -17.429 -6.469  1.00 98.60 350 A 1 
ATOM   2813 C  CA  . SER A 1 350 ? 6.059   -18.148 -5.596  1.00 98.66 350 A 1 
ATOM   2814 C  C   . SER A 1 350 ? 7.466   -17.545 -5.639  1.00 98.67 350 A 1 
ATOM   2815 O  O   . SER A 1 350 ? 7.836   -16.885 -6.616  1.00 98.45 350 A 1 
ATOM   2816 C  CB  . SER A 1 350 ? 6.138   -19.620 -6.007  1.00 98.37 350 A 1 
ATOM   2817 O  OG  . SER A 1 350 ? 6.745   -19.756 -7.277  1.00 97.71 350 A 1 
ATOM   2818 N  N   . PRO A 1 351 ? 8.271   -17.773 -4.596  1.00 98.62 351 A 1 
ATOM   2819 C  CA  . PRO A 1 351 ? 9.658   -17.303 -4.615  1.00 98.66 351 A 1 
ATOM   2820 C  C   . PRO A 1 351 ? 10.433  -17.801 -5.827  1.00 98.52 351 A 1 
ATOM   2821 O  O   . PRO A 1 351 ? 11.195  -17.043 -6.419  1.00 98.22 351 A 1 
ATOM   2822 C  CB  . PRO A 1 351 ? 10.237  -17.868 -3.312  1.00 98.40 351 A 1 
ATOM   2823 C  CG  . PRO A 1 351 ? 9.059   -17.958 -2.398  1.00 97.64 351 A 1 
ATOM   2824 C  CD  . PRO A 1 351 ? 7.907   -18.354 -3.289  1.00 98.48 351 A 1 
ATOM   2825 N  N   . LYS A 1 352 ? 10.236  -19.055 -6.207  1.00 98.49 352 A 1 
ATOM   2826 C  CA  . LYS A 1 352 ? 10.947  -19.613 -7.357  1.00 98.20 352 A 1 
ATOM   2827 C  C   . LYS A 1 352 ? 10.632  -18.849 -8.635  1.00 98.46 352 A 1 
ATOM   2828 O  O   . LYS A 1 352 ? 11.543  -18.514 -9.406  1.00 98.11 352 A 1 
ATOM   2829 C  CB  . LYS A 1 352 ? 10.589  -21.100 -7.526  1.00 97.51 352 A 1 
ATOM   2830 C  CG  . LYS A 1 352 ? 11.289  -21.770 -8.698  1.00 87.21 352 A 1 
ATOM   2831 C  CD  . LYS A 1 352 ? 10.924  -23.241 -8.799  1.00 83.12 352 A 1 
ATOM   2832 C  CE  . LYS A 1 352 ? 11.625  -23.915 -9.965  1.00 70.23 352 A 1 
ATOM   2833 N  NZ  . LYS A 1 352 ? 11.284  -25.355 -10.064 1.00 63.96 352 A 1 
ATOM   2834 N  N   . GLU A 1 353 ? 9.364   -18.561 -8.873  1.00 98.54 353 A 1 
ATOM   2835 C  CA  . GLU A 1 353 ? 8.958   -17.840 -10.079 1.00 98.56 353 A 1 
ATOM   2836 C  C   . GLU A 1 353 ? 9.512   -16.419 -10.094 1.00 98.56 353 A 1 
ATOM   2837 O  O   . GLU A 1 353 ? 9.941   -15.924 -11.135 1.00 98.24 353 A 1 
ATOM   2838 C  CB  . GLU A 1 353 ? 7.435   -17.824 -10.201 1.00 98.40 353 A 1 
ATOM   2839 C  CG  . GLU A 1 353 ? 6.840   -19.177 -10.576 1.00 97.34 353 A 1 
ATOM   2840 C  CD  . GLU A 1 353 ? 7.211   -19.590 -11.982 1.00 97.43 353 A 1 
ATOM   2841 O  OE1 . GLU A 1 353 ? 6.872   -18.846 -12.926 1.00 94.77 353 A 1 
ATOM   2842 O  OE2 . GLU A 1 353 ? 7.846   -20.656 -12.147 1.00 94.68 353 A 1 
ATOM   2843 N  N   . PHE A 1 354 ? 9.516   -15.753 -8.945  1.00 98.61 354 A 1 
ATOM   2844 C  CA  . PHE A 1 354 ? 10.030  -14.385 -8.894  1.00 98.64 354 A 1 
ATOM   2845 C  C   . PHE A 1 354 ? 11.551  -14.331 -8.957  1.00 98.55 354 A 1 
ATOM   2846 O  O   . PHE A 1 354 ? 12.114  -13.362 -9.455  1.00 98.13 354 A 1 
ATOM   2847 C  CB  . PHE A 1 354 ? 9.488   -13.659 -7.659  1.00 98.55 354 A 1 
ATOM   2848 C  CG  . PHE A 1 354 ? 8.129   -13.050 -7.877  1.00 98.57 354 A 1 
ATOM   2849 C  CD1 . PHE A 1 354 ? 8.008   -11.764 -8.385  1.00 98.13 354 A 1 
ATOM   2850 C  CD2 . PHE A 1 354 ? 6.977   -13.770 -7.608  1.00 98.11 354 A 1 
ATOM   2851 C  CE1 . PHE A 1 354 ? 6.764   -11.206 -8.610  1.00 97.70 354 A 1 
ATOM   2852 C  CE2 . PHE A 1 354 ? 5.726   -13.216 -7.832  1.00 97.67 354 A 1 
ATOM   2853 C  CZ  . PHE A 1 354 ? 5.624   -11.935 -8.330  1.00 97.99 354 A 1 
ATOM   2854 N  N   . GLU A 1 355 ? 12.234  -15.354 -8.469  1.00 98.49 355 A 1 
ATOM   2855 C  CA  . GLU A 1 355 ? 13.683  -15.447 -8.641  1.00 98.31 355 A 1 
ATOM   2856 C  C   . GLU A 1 355 ? 14.030  -15.589 -10.123 1.00 98.33 355 A 1 
ATOM   2857 O  O   . GLU A 1 355 ? 14.981  -14.976 -10.610 1.00 98.08 355 A 1 
ATOM   2858 C  CB  . GLU A 1 355 ? 14.250  -16.614 -7.838  1.00 98.09 355 A 1 
ATOM   2859 C  CG  . GLU A 1 355 ? 14.298  -16.339 -6.340  1.00 95.58 355 A 1 
ATOM   2860 C  CD  . GLU A 1 355 ? 14.803  -17.521 -5.539  1.00 94.53 355 A 1 
ATOM   2861 O  OE1 . GLU A 1 355 ? 14.656  -18.667 -6.011  1.00 89.37 355 A 1 
ATOM   2862 O  OE2 . GLU A 1 355 ? 15.350  -17.297 -4.442  1.00 89.65 355 A 1 
ATOM   2863 N  N   . ILE A 1 356 ? 13.251  -16.388 -10.836 1.00 98.35 356 A 1 
ATOM   2864 C  CA  . ILE A 1 356 ? 13.428  -16.538 -12.271 1.00 98.17 356 A 1 
ATOM   2865 C  C   . ILE A 1 356 ? 13.176  -15.207 -12.975 1.00 98.25 356 A 1 
ATOM   2866 O  O   . ILE A 1 356 ? 13.941  -14.802 -13.864 1.00 97.99 356 A 1 
ATOM   2867 C  CB  . ILE A 1 356 ? 12.503  -17.640 -12.834 1.00 97.95 356 A 1 
ATOM   2868 C  CG1 . ILE A 1 356 ? 12.959  -19.009 -12.335 1.00 96.72 356 A 1 
ATOM   2869 C  CG2 . ILE A 1 356 ? 12.481  -17.604 -14.365 1.00 96.76 356 A 1 
ATOM   2870 C  CD1 . ILE A 1 356 ? 11.987  -20.133 -12.641 1.00 94.19 356 A 1 
ATOM   2871 N  N   . LEU A 1 357 ? 12.128  -14.504 -12.580 1.00 98.12 357 A 1 
ATOM   2872 C  CA  . LEU A 1 357 ? 11.807  -13.203 -13.163 1.00 98.21 357 A 1 
ATOM   2873 C  C   . LEU A 1 357 ? 12.942  -12.203 -12.950 1.00 98.29 357 A 1 
ATOM   2874 O  O   . LEU A 1 357 ? 13.334  -11.492 -13.875 1.00 98.04 357 A 1 
ATOM   2875 C  CB  . LEU A 1 357 ? 10.505  -12.658 -12.582 1.00 98.19 357 A 1 
ATOM   2876 C  CG  . LEU A 1 357 ? 10.100  -11.254 -13.044 1.00 97.79 357 A 1 
ATOM   2877 C  CD1 . LEU A 1 357 ? 9.895   -11.230 -14.552 1.00 97.08 357 A 1 
ATOM   2878 C  CD2 . LEU A 1 357 ? 8.848   -10.785 -12.324 1.00 97.04 357 A 1 
ATOM   2879 N  N   . ALA A 1 358 ? 13.469  -12.137 -11.726 1.00 98.21 358 A 1 
ATOM   2880 C  CA  . ALA A 1 358 ? 14.552  -11.219 -11.419 1.00 97.91 358 A 1 
ATOM   2881 C  C   . ALA A 1 358 ? 15.785  -11.518 -12.269 1.00 97.94 358 A 1 
ATOM   2882 O  O   . ALA A 1 358 ? 16.422  -10.599 -12.802 1.00 97.59 358 A 1 
ATOM   2883 C  CB  . ALA A 1 358 ? 14.898  -11.292 -9.931  1.00 97.34 358 A 1 
ATOM   2884 N  N   . ALA A 1 359 ? 16.116  -12.786 -12.414 1.00 98.16 359 A 1 
ATOM   2885 C  CA  . ALA A 1 359 ? 17.255  -13.188 -13.229 1.00 98.15 359 A 1 
ATOM   2886 C  C   . ALA A 1 359 ? 17.036  -12.818 -14.699 1.00 98.29 359 A 1 
ATOM   2887 O  O   . ALA A 1 359 ? 17.967  -12.386 -15.381 1.00 97.71 359 A 1 
ATOM   2888 C  CB  . ALA A 1 359 ? 17.515  -14.683 -13.083 1.00 97.98 359 A 1 
ATOM   2889 N  N   . ARG A 1 360 ? 15.820  -12.997 -15.188 1.00 98.15 360 A 1 
ATOM   2890 C  CA  . ARG A 1 360 ? 15.495  -12.639 -16.565 1.00 98.17 360 A 1 
ATOM   2891 C  C   . ARG A 1 360 ? 15.637  -11.140 -16.796 1.00 98.11 360 A 1 
ATOM   2892 O  O   . ARG A 1 360 ? 16.186  -10.710 -17.816 1.00 97.76 360 A 1 
ATOM   2893 C  CB  . ARG A 1 360 ? 14.070  -13.090 -16.916 1.00 97.67 360 A 1 
ATOM   2894 C  CG  . ARG A 1 360 ? 13.902  -14.598 -17.075 1.00 92.45 360 A 1 
ATOM   2895 C  CD  . ARG A 1 360 ? 12.426  -14.963 -17.205 1.00 91.02 360 A 1 
ATOM   2896 N  NE  . ARG A 1 360 ? 11.798  -14.297 -18.338 1.00 86.33 360 A 1 
ATOM   2897 C  CZ  . ARG A 1 360 ? 10.503  -14.006 -18.422 1.00 83.96 360 A 1 
ATOM   2898 N  NH1 . ARG A 1 360 ? 9.682   -14.327 -17.443 1.00 77.83 360 A 1 
ATOM   2899 N  NH2 . ARG A 1 360 ? 10.031  -13.385 -19.499 1.00 76.05 360 A 1 
ATOM   2900 N  N   . MET A 1 361 ? 15.179  -10.330 -15.847 1.00 98.07 361 A 1 
ATOM   2901 C  CA  . MET A 1 361 ? 15.248  -8.882  -15.994 1.00 97.79 361 A 1 
ATOM   2902 C  C   . MET A 1 361 ? 16.681  -8.367  -15.985 1.00 97.80 361 A 1 
ATOM   2903 O  O   . MET A 1 361 ? 16.979  -7.347  -16.601 1.00 97.14 361 A 1 
ATOM   2904 C  CB  . MET A 1 361 ? 14.423  -8.186  -14.912 1.00 96.84 361 A 1 
ATOM   2905 C  CG  . MET A 1 361 ? 12.917  -8.373  -15.083 1.00 94.35 361 A 1 
ATOM   2906 S  SD  . MET A 1 361 ? 11.921  -7.280  -14.053 1.00 94.02 361 A 1 
ATOM   2907 C  CE  . MET A 1 361 ? 12.388  -7.812  -12.413 1.00 88.16 361 A 1 
ATOM   2908 N  N   . ASP A 1 362 ? 17.570  -9.067  -15.300 1.00 97.70 362 A 1 
ATOM   2909 C  CA  . ASP A 1 362 ? 18.984  -8.703  -15.309 1.00 97.51 362 A 1 
ATOM   2910 C  C   . ASP A 1 362 ? 19.582  -8.767  -16.707 1.00 97.55 362 A 1 
ATOM   2911 O  O   . ASP A 1 362 ? 20.542  -8.056  -17.013 1.00 96.62 362 A 1 
ATOM   2912 C  CB  . ASP A 1 362 ? 19.785  -9.621  -14.383 1.00 96.86 362 A 1 
ATOM   2913 C  CG  . ASP A 1 362 ? 19.679  -9.229  -12.917 1.00 87.90 362 A 1 
ATOM   2914 O  OD1 . ASP A 1 362 ? 19.215  -8.103  -12.627 1.00 82.76 362 A 1 
ATOM   2915 O  OD2 . ASP A 1 362 ? 20.072  -10.039 -12.056 1.00 80.83 362 A 1 
ATOM   2916 N  N   . LYS A 1 363 ? 19.027  -9.623  -17.556 1.00 97.63 363 A 1 
ATOM   2917 C  CA  . LYS A 1 363 ? 19.589  -9.871  -18.882 1.00 97.54 363 A 1 
ATOM   2918 C  C   . LYS A 1 363 ? 18.688  -9.395  -20.018 1.00 97.64 363 A 1 
ATOM   2919 O  O   . LYS A 1 363 ? 19.086  -9.440  -21.181 1.00 96.32 363 A 1 
ATOM   2920 C  CB  . LYS A 1 363 ? 19.876  -11.365 -19.049 1.00 96.60 363 A 1 
ATOM   2921 C  CG  . LYS A 1 363 ? 20.839  -11.935 -18.026 1.00 91.05 363 A 1 
ATOM   2922 C  CD  . LYS A 1 363 ? 21.020  -13.432 -18.195 1.00 84.71 363 A 1 
ATOM   2923 C  CE  . LYS A 1 363 ? 21.984  -13.983 -17.169 1.00 75.46 363 A 1 
ATOM   2924 N  NZ  . LYS A 1 363 ? 22.156  -15.455 -17.291 1.00 66.18 363 A 1 
ATOM   2925 N  N   . ASP A 1 364 ? 17.494  -8.929  -19.696 1.00 97.47 364 A 1 
ATOM   2926 C  CA  . ASP A 1 364 ? 16.504  -8.543  -20.694 1.00 97.54 364 A 1 
ATOM   2927 C  C   . ASP A 1 364 ? 16.016  -7.132  -20.383 1.00 97.63 364 A 1 
ATOM   2928 O  O   . ASP A 1 364 ? 15.134  -6.941  -19.553 1.00 97.14 364 A 1 
ATOM   2929 C  CB  . ASP A 1 364 ? 15.348  -9.546  -20.698 1.00 96.96 364 A 1 
ATOM   2930 C  CG  . ASP A 1 364 ? 14.344  -9.292  -21.818 1.00 96.44 364 A 1 
ATOM   2931 O  OD1 . ASP A 1 364 ? 14.302  -8.175  -22.358 1.00 94.44 364 A 1 
ATOM   2932 O  OD2 . ASP A 1 364 ? 13.592  -10.230 -22.138 1.00 93.52 364 A 1 
ATOM   2933 N  N   . LEU A 1 365 ? 16.601  -6.143  -21.055 1.00 97.36 365 A 1 
ATOM   2934 C  CA  . LEU A 1 365 ? 16.275  -4.742  -20.794 1.00 97.04 365 A 1 
ATOM   2935 C  C   . LEU A 1 365 ? 14.809  -4.438  -21.080 1.00 96.92 365 A 1 
ATOM   2936 O  O   . LEU A 1 365 ? 14.181  -3.663  -20.359 1.00 96.60 365 A 1 
ATOM   2937 C  CB  . LEU A 1 365 ? 17.175  -3.827  -21.617 1.00 96.52 365 A 1 
ATOM   2938 C  CG  . LEU A 1 365 ? 16.959  -2.328  -21.441 1.00 91.08 365 A 1 
ATOM   2939 C  CD1 . LEU A 1 365 ? 17.164  -1.921  -19.990 1.00 88.06 365 A 1 
ATOM   2940 C  CD2 . LEU A 1 365 ? 17.894  -1.538  -22.360 1.00 88.25 365 A 1 
ATOM   2941 N  N   . GLN A 1 366 ? 14.263  -5.043  -22.149 1.00 96.98 366 A 1 
ATOM   2942 C  CA  . GLN A 1 366 ? 12.870  -4.797  -22.490 1.00 96.41 366 A 1 
ATOM   2943 C  C   . GLN A 1 366 ? 11.933  -5.311  -21.394 1.00 96.77 366 A 1 
ATOM   2944 O  O   . GLN A 1 366 ? 10.930  -4.667  -21.079 1.00 96.05 366 A 1 
ATOM   2945 C  CB  . GLN A 1 366 ? 12.530  -5.446  -23.833 1.00 95.98 366 A 1 
ATOM   2946 C  CG  . GLN A 1 366 ? 13.218  -4.780  -25.013 1.00 83.86 366 A 1 
ATOM   2947 C  CD  . GLN A 1 366 ? 12.866  -5.437  -26.334 1.00 77.42 366 A 1 
ATOM   2948 O  OE1 . GLN A 1 366 ? 12.273  -6.508  -26.377 1.00 69.96 366 A 1 
ATOM   2949 N  NE2 . GLN A 1 366 ? 13.246  -4.787  -27.438 1.00 67.71 366 A 1 
ATOM   2950 N  N   . LEU A 1 367 ? 12.276  -6.448  -20.812 1.00 96.96 367 A 1 
ATOM   2951 C  CA  . LEU A 1 367 ? 11.483  -6.985  -19.713 1.00 97.15 367 A 1 
ATOM   2952 C  C   . LEU A 1 367 ? 11.610  -6.103  -18.474 1.00 97.38 367 A 1 
ATOM   2953 O  O   . LEU A 1 367 ? 10.616  -5.823  -17.800 1.00 97.09 367 A 1 
ATOM   2954 C  CB  . LEU A 1 367 ? 11.916  -8.413  -19.396 1.00 97.13 367 A 1 
ATOM   2955 C  CG  . LEU A 1 367 ? 11.131  -9.113  -18.285 1.00 96.27 367 A 1 
ATOM   2956 C  CD1 . LEU A 1 367 ? 9.662   -9.232  -18.657 1.00 95.30 367 A 1 
ATOM   2957 C  CD2 . LEU A 1 367 ? 11.724  -10.494 -18.018 1.00 95.33 367 A 1 
ATOM   2958 N  N   . PHE A 1 368 ? 12.822  -5.663  -18.169 1.00 97.26 368 A 1 
ATOM   2959 C  CA  . PHE A 1 368 ? 13.014  -4.749  -17.049 1.00 96.86 368 A 1 
ATOM   2960 C  C   . PHE A 1 368 ? 12.237  -3.453  -17.254 1.00 96.68 368 A 1 
ATOM   2961 O  O   . PHE A 1 368 ? 11.666  -2.910  -16.307 1.00 96.38 368 A 1 
ATOM   2962 C  CB  . PHE A 1 368 ? 14.489  -4.437  -16.817 1.00 96.36 368 A 1 
ATOM   2963 C  CG  . PHE A 1 368 ? 14.710  -3.426  -15.722 1.00 95.71 368 A 1 
ATOM   2964 C  CD1 . PHE A 1 368 ? 14.678  -3.812  -14.399 1.00 94.56 368 A 1 
ATOM   2965 C  CD2 . PHE A 1 368 ? 14.921  -2.089  -16.026 1.00 94.60 368 A 1 
ATOM   2966 C  CE1 . PHE A 1 368 ? 14.857  -2.882  -13.386 1.00 93.16 368 A 1 
ATOM   2967 C  CE2 . PHE A 1 368 ? 15.105  -1.155  -15.022 1.00 93.22 368 A 1 
ATOM   2968 C  CZ  . PHE A 1 368 ? 15.070  -1.549  -13.696 1.00 92.94 368 A 1 
ATOM   2969 N  N   . ASN A 1 369 ? 12.228  -2.956  -18.498 1.00 96.36 369 A 1 
ATOM   2970 C  CA  . ASN A 1 369 ? 11.500  -1.722  -18.791 1.00 95.72 369 A 1 
ATOM   2971 C  C   . ASN A 1 369 ? 10.003  -1.873  -18.540 1.00 95.77 369 A 1 
ATOM   2972 O  O   . ASN A 1 369 ? 9.348   -0.914  -18.134 1.00 95.46 369 A 1 
ATOM   2973 C  CB  . ASN A 1 369 ? 11.767  -1.275  -20.223 1.00 95.40 369 A 1 
ATOM   2974 C  CG  . ASN A 1 369 ? 13.144  -0.655  -20.399 1.00 92.18 369 A 1 
ATOM   2975 O  OD1 . ASN A 1 369 ? 13.788  -0.278  -19.428 1.00 87.10 369 A 1 
ATOM   2976 N  ND2 . ASN A 1 369 ? 13.585  -0.535  -21.647 1.00 86.25 369 A 1 
ATOM   2977 N  N   . LYS A 1 370 ? 9.460   -3.057  -18.766 1.00 96.16 370 A 1 
ATOM   2978 C  CA  . LYS A 1 370 ? 8.066   -3.329  -18.422 1.00 96.03 370 A 1 
ATOM   2979 C  C   . LYS A 1 370 ? 7.856   -3.163  -16.917 1.00 96.64 370 A 1 
ATOM   2980 O  O   . LYS A 1 370 ? 6.947   -2.461  -16.475 1.00 96.19 370 A 1 
ATOM   2981 C  CB  . LYS A 1 370 ? 7.653   -4.749  -18.827 1.00 94.70 370 A 1 
ATOM   2982 C  CG  . LYS A 1 370 ? 7.397   -4.949  -20.305 1.00 85.53 370 A 1 
ATOM   2983 C  CD  . LYS A 1 370 ? 6.839   -6.346  -20.533 1.00 85.66 370 A 1 
ATOM   2984 C  CE  . LYS A 1 370 ? 6.488   -6.585  -21.987 1.00 78.25 370 A 1 
ATOM   2985 N  NZ  . LYS A 1 370 ? 5.878   -7.934  -22.180 1.00 73.14 370 A 1 
ATOM   2986 N  N   . TYR A 1 371 ? 8.721   -3.803  -16.139 1.00 96.52 371 A 1 
ATOM   2987 C  CA  . TYR A 1 371 ? 8.655   -3.707  -14.688 1.00 96.60 371 A 1 
ATOM   2988 C  C   . TYR A 1 371 ? 8.790   -2.257  -14.234 1.00 96.61 371 A 1 
ATOM   2989 O  O   . TYR A 1 371 ? 8.044   -1.786  -13.375 1.00 96.39 371 A 1 
ATOM   2990 C  CB  . TYR A 1 371 ? 9.743   -4.573  -14.046 1.00 96.79 371 A 1 
ATOM   2991 C  CG  . TYR A 1 371 ? 10.022  -4.226  -12.601 1.00 96.71 371 A 1 
ATOM   2992 C  CD1 . TYR A 1 371 ? 9.233   -4.739  -11.574 1.00 95.87 371 A 1 
ATOM   2993 C  CD2 . TYR A 1 371 ? 11.066  -3.375  -12.259 1.00 96.04 371 A 1 
ATOM   2994 C  CE1 . TYR A 1 371 ? 9.475   -4.415  -10.252 1.00 95.11 371 A 1 
ATOM   2995 C  CE2 . TYR A 1 371 ? 11.320  -3.044  -10.946 1.00 95.22 371 A 1 
ATOM   2996 C  CZ  . TYR A 1 371 ? 10.525  -3.569  -9.949  1.00 95.43 371 A 1 
ATOM   2997 O  OH  . TYR A 1 371 ? 10.775  -3.237  -8.632  1.00 94.07 371 A 1 
ATOM   2998 N  N   . HIS A 1 372 ? 9.752   -1.536  -14.818 1.00 95.81 372 A 1 
ATOM   2999 C  CA  . HIS A 1 372 ? 10.009  -0.154  -14.429 1.00 95.04 372 A 1 
ATOM   3000 C  C   . HIS A 1 372 ? 8.810   0.744   -14.742 1.00 95.18 372 A 1 
ATOM   3001 O  O   . HIS A 1 372 ? 8.487   1.652   -13.972 1.00 94.54 372 A 1 
ATOM   3002 C  CB  . HIS A 1 372 ? 11.262  0.365   -15.127 1.00 93.74 372 A 1 
ATOM   3003 C  CG  . HIS A 1 372 ? 11.731  1.678   -14.605 1.00 91.16 372 A 1 
ATOM   3004 N  ND1 . HIS A 1 372 ? 11.458  2.877   -15.235 1.00 81.27 372 A 1 
ATOM   3005 C  CD2 . HIS A 1 372 ? 12.461  1.993   -13.514 1.00 80.63 372 A 1 
ATOM   3006 C  CE1 . HIS A 1 372 ? 11.995  3.869   -14.552 1.00 81.17 372 A 1 
ATOM   3007 N  NE2 . HIS A 1 372 ? 12.610  3.358   -13.490 1.00 83.09 372 A 1 
ATOM   3008 N  N   . LEU A 1 373 ? 8.165   0.494   -15.877 1.00 95.40 373 A 1 
ATOM   3009 C  CA  . LEU A 1 373 ? 6.960   1.238   -16.234 1.00 95.31 373 A 1 
ATOM   3010 C  C   . LEU A 1 373 ? 5.846   0.989   -15.223 1.00 95.66 373 A 1 
ATOM   3011 O  O   . LEU A 1 373 ? 5.215   1.925   -14.729 1.00 94.85 373 A 1 
ATOM   3012 C  CB  . LEU A 1 373 ? 6.502   0.845   -17.638 1.00 94.69 373 A 1 
ATOM   3013 C  CG  . LEU A 1 373 ? 5.271   1.566   -18.201 1.00 86.62 373 A 1 
ATOM   3014 C  CD1 . LEU A 1 373 ? 5.574   3.037   -18.425 1.00 83.70 373 A 1 
ATOM   3015 C  CD2 . LEU A 1 373 ? 4.823   0.901   -19.497 1.00 83.32 373 A 1 
ATOM   3016 N  N   . HIS A 1 374 ? 5.623   -0.277  -14.888 1.00 96.25 374 A 1 
ATOM   3017 C  CA  . HIS A 1 374 ? 4.568   -0.638  -13.948 1.00 96.39 374 A 1 
ATOM   3018 C  C   . HIS A 1 374 ? 4.895   -0.231  -12.516 1.00 96.46 374 A 1 
ATOM   3019 O  O   . HIS A 1 374 ? 3.999   -0.003  -11.708 1.00 95.71 374 A 1 
ATOM   3020 C  CB  . HIS A 1 374 ? 4.293   -2.145  -14.009 1.00 96.18 374 A 1 
ATOM   3021 C  CG  . HIS A 1 374 ? 3.839   -2.628  -15.350 1.00 96.51 374 A 1 
ATOM   3022 N  ND1 . HIS A 1 374 ? 2.966   -1.917  -16.149 1.00 92.68 374 A 1 
ATOM   3023 C  CD2 . HIS A 1 374 ? 4.126   -3.757  -16.034 1.00 92.53 374 A 1 
ATOM   3024 C  CE1 . HIS A 1 374 ? 2.741   -2.583  -17.258 1.00 94.17 374 A 1 
ATOM   3025 N  NE2 . HIS A 1 374 ? 3.432   -3.705  -17.219 1.00 94.21 374 A 1 
ATOM   3026 N  N   . PHE A 1 375 ? 6.184   -0.135  -12.195 1.00 94.73 375 A 1 
ATOM   3027 C  CA  . PHE A 1 375 ? 6.657   0.279   -10.874 1.00 93.38 375 A 1 
ATOM   3028 C  C   . PHE A 1 375 ? 5.983   1.584   -10.443 1.00 92.76 375 A 1 
ATOM   3029 O  O   . PHE A 1 375 ? 5.619   1.740   -9.277  1.00 91.61 375 A 1 
ATOM   3030 C  CB  . PHE A 1 375 ? 8.177   0.430   -10.915 1.00 92.98 375 A 1 
ATOM   3031 C  CG  . PHE A 1 375 ? 8.801   0.880   -9.621  1.00 93.87 375 A 1 
ATOM   3032 C  CD1 . PHE A 1 375 ? 9.000   -0.003  -8.573  1.00 93.51 375 A 1 
ATOM   3033 C  CD2 . PHE A 1 375 ? 9.244   2.193   -9.471  1.00 93.84 375 A 1 
ATOM   3034 C  CE1 . PHE A 1 375 ? 9.598   0.405   -7.394  1.00 92.36 375 A 1 
ATOM   3035 C  CE2 . PHE A 1 375 ? 9.851   2.614   -8.288  1.00 92.75 375 A 1 
ATOM   3036 C  CZ  . PHE A 1 375 ? 10.022  1.717   -7.254  1.00 92.80 375 A 1 
ATOM   3037 N  N   . ARG A 1 376 ? 5.802   2.506   -11.385 1.00 94.41 376 A 1 
ATOM   3038 C  CA  . ARG A 1 376 ? 5.127   3.769   -11.116 1.00 93.84 376 A 1 
ATOM   3039 C  C   . ARG A 1 376 ? 3.731   3.808   -11.727 1.00 94.13 376 A 1 
ATOM   3040 O  O   . ARG A 1 376 ? 3.196   4.876   -12.034 1.00 91.54 376 A 1 
ATOM   3041 C  CB  . ARG A 1 376 ? 5.970   4.952   -11.617 1.00 91.60 376 A 1 
ATOM   3042 C  CG  . ARG A 1 376 ? 7.354   4.997   -10.994 1.00 86.29 376 A 1 
ATOM   3043 C  CD  . ARG A 1 376 ? 8.108   6.273   -11.347 1.00 85.04 376 A 1 
ATOM   3044 N  NE  . ARG A 1 376 ? 7.524   7.448   -10.719 1.00 81.65 376 A 1 
ATOM   3045 C  CZ  . ARG A 1 376 ? 8.130   8.625   -10.638 1.00 79.87 376 A 1 
ATOM   3046 N  NH1 . ARG A 1 376 ? 9.342   8.793   -11.146 1.00 73.76 376 A 1 
ATOM   3047 N  NH2 . ARG A 1 376 ? 7.522   9.645   -10.053 1.00 71.53 376 A 1 
ATOM   3048 N  N   . ALA A 1 377 ? 3.142   2.638   -11.922 1.00 94.75 377 A 1 
ATOM   3049 C  CA  . ALA A 1 377 ? 1.764   2.497   -12.392 1.00 95.13 377 A 1 
ATOM   3050 C  C   . ALA A 1 377 ? 1.519   3.179   -13.740 1.00 95.57 377 A 1 
ATOM   3051 O  O   . ALA A 1 377 ? 0.456   3.756   -13.973 1.00 93.17 377 A 1 
ATOM   3052 C  CB  . ALA A 1 377 ? 0.777   3.008   -11.343 1.00 94.23 377 A 1 
ATOM   3053 N  N   . ASP A 1 378 ? 2.510   3.097   -14.630 1.00 93.44 378 A 1 
ATOM   3054 C  CA  . ASP A 1 378 ? 2.389   3.599   -15.996 1.00 92.76 378 A 1 
ATOM   3055 C  C   . ASP A 1 378 ? 1.969   5.071   -16.028 1.00 92.25 378 A 1 
ATOM   3056 O  O   . ASP A 1 378 ? 1.161   5.491   -16.861 1.00 89.24 378 A 1 
ATOM   3057 C  CB  . ASP A 1 378 ? 1.392   2.751   -16.798 1.00 92.34 378 A 1 
ATOM   3058 C  CG  . ASP A 1 378 ? 1.791   1.296   -16.865 1.00 91.49 378 A 1 
ATOM   3059 O  OD1 . ASP A 1 378 ? 2.129   0.812   -17.969 1.00 86.76 378 A 1 
ATOM   3060 O  OD2 . ASP A 1 378 ? 1.764   0.610   -15.822 1.00 88.21 378 A 1 
ATOM   3061 N  N   . THR A 1 379 ? 2.528   5.858   -15.114 1.00 92.48 379 A 1 
ATOM   3062 C  CA  . THR A 1 379 ? 2.131   7.256   -14.978 1.00 90.62 379 A 1 
ATOM   3063 C  C   . THR A 1 379 ? 2.589   8.077   -16.183 1.00 88.75 379 A 1 
ATOM   3064 O  O   . THR A 1 379 ? 3.776   8.057   -16.534 1.00 85.74 379 A 1 
ATOM   3065 C  CB  . THR A 1 379 ? 2.709   7.853   -13.697 1.00 89.46 379 A 1 
ATOM   3066 O  OG1 . THR A 1 379 ? 2.198   7.123   -12.579 1.00 84.14 379 A 1 
ATOM   3067 C  CG2 . THR A 1 379 ? 2.327   9.318   -13.559 1.00 84.28 379 A 1 
ATOM   3068 N  N   . PRO A 1 380 ? 1.669   8.815   -16.821 1.00 87.24 380 A 1 
ATOM   3069 C  CA  . PRO A 1 380 ? 2.051   9.657   -17.950 1.00 83.66 380 A 1 
ATOM   3070 C  C   . PRO A 1 380 ? 3.124   10.665  -17.572 1.00 81.45 380 A 1 
ATOM   3071 O  O   . PRO A 1 380 ? 3.090   11.236  -16.481 1.00 74.81 380 A 1 
ATOM   3072 C  CB  . PRO A 1 380 ? 0.745   10.367  -18.326 1.00 80.43 380 A 1 
ATOM   3073 C  CG  . PRO A 1 380 ? -0.330  9.445   -17.841 1.00 80.82 380 A 1 
ATOM   3074 C  CD  . PRO A 1 380 ? 0.216   8.843   -16.584 1.00 84.62 380 A 1 
ATOM   3075 N  N   . GLY A 1 381 ? 4.092   10.872  -18.472 1.00 77.19 381 A 1 
ATOM   3076 C  CA  . GLY A 1 381 ? 5.171   11.815  -18.232 1.00 73.49 381 A 1 
ATOM   3077 C  C   . GLY A 1 381 ? 6.427   11.180  -17.675 1.00 71.49 381 A 1 
ATOM   3078 O  O   . GLY A 1 381 ? 7.472   11.826  -17.620 1.00 66.14 381 A 1 
ATOM   3079 N  N   . PHE A 1 382 ? 6.328   9.913   -17.268 1.00 73.37 382 A 1 
ATOM   3080 C  CA  . PHE A 1 382 ? 7.482   9.165   -16.787 1.00 67.52 382 A 1 
ATOM   3081 C  C   . PHE A 1 382 ? 7.746   7.983   -17.709 1.00 63.11 382 A 1 
ATOM   3082 O  O   . PHE A 1 382 ? 6.901   7.609   -18.519 1.00 57.34 382 A 1 
ATOM   3083 C  CB  . PHE A 1 382 ? 7.256   8.687   -15.349 1.00 63.92 382 A 1 
ATOM   3084 C  CG  . PHE A 1 382 ? 7.077   9.818   -14.370 1.00 60.72 382 A 1 
ATOM   3085 C  CD1 . PHE A 1 382 ? 8.175   10.395  -13.748 1.00 56.34 382 A 1 
ATOM   3086 C  CD2 . PHE A 1 382 ? 5.818   10.302  -14.078 1.00 55.52 382 A 1 
ATOM   3087 C  CE1 . PHE A 1 382 ? 8.019   11.438  -12.850 1.00 51.51 382 A 1 
ATOM   3088 C  CE2 . PHE A 1 382 ? 5.654   11.353  -13.186 1.00 51.95 382 A 1 
ATOM   3089 C  CZ  . PHE A 1 382 ? 6.753   11.915  -12.572 1.00 50.92 382 A 1 
ATOM   3090 N  N   . THR A 1 383 ? 8.935   7.414   -17.596 1.00 59.97 383 A 1 
ATOM   3091 C  CA  . THR A 1 383 ? 9.298   6.291   -18.454 1.00 57.78 383 A 1 
ATOM   3092 C  C   . THR A 1 383 ? 8.415   5.074   -18.186 1.00 53.95 383 A 1 
ATOM   3093 O  O   . THR A 1 383 ? 7.903   4.923   -17.067 1.00 49.43 383 A 1 
ATOM   3094 C  CB  . THR A 1 383 ? 10.767  5.892   -18.258 1.00 52.29 383 A 1 
ATOM   3095 O  OG1 . THR A 1 383 ? 10.971  5.550   -16.893 1.00 48.91 383 A 1 
ATOM   3096 C  CG2 . THR A 1 383 ? 11.683  7.042   -18.644 1.00 47.06 383 A 1 
ATOM   3097 O  OXT . THR A 1 383 ? 8.241   4.265   -19.118 1.00 47.01 383 A 1 
HETATM 3098 CO CO  . CO  B 2 .   ? 1.548   6.009   2.588   1.00 91.87 1   B 1 
HETATM 3099 C  C1  . NAG C 3 .   ? -14.387 13.245  6.959   1.00 94.82 1   C 1 
HETATM 3100 C  C2  . NAG C 3 .   ? -13.466 14.375  6.557   1.00 94.70 1   C 1 
HETATM 3101 C  C3  . NAG C 3 .   ? -14.223 15.685  6.554   1.00 93.81 1   C 1 
HETATM 3102 C  C4  . NAG C 3 .   ? -15.516 15.543  5.732   1.00 93.82 1   C 1 
HETATM 3103 C  C5  . NAG C 3 .   ? -16.318 14.358  6.214   1.00 94.07 1   C 1 
HETATM 3104 C  C6  . NAG C 3 .   ? -17.567 14.092  5.404   1.00 91.29 1   C 1 
HETATM 3105 C  C7  . NAG C 3 .   ? -11.138 13.998  7.141   1.00 93.65 1   C 1 
HETATM 3106 C  C8  . NAG C 3 .   ? -10.046 14.228  8.134   1.00 92.03 1   C 1 
HETATM 3107 N  N2  . NAG C 3 .   ? -12.328 14.502  7.445   1.00 93.18 1   C 1 
HETATM 3108 O  O3  . NAG C 3 .   ? -13.401 16.697  6.018   1.00 92.76 1   C 1 
HETATM 3109 O  O4  . NAG C 3 .   ? -16.294 16.715  5.904   1.00 93.19 1   C 1 
HETATM 3110 O  O5  . NAG C 3 .   ? -15.510 13.190  6.134   1.00 94.69 1   C 1 
HETATM 3111 O  O6  . NAG C 3 .   ? -17.243 13.873  4.046   1.00 87.50 1   C 1 
HETATM 3112 O  O7  . NAG C 3 .   ? -10.934 13.386  6.113   1.00 92.05 1   C 1 
HETATM 3113 C  C1  . NAG C 3 .   ? -16.490 17.426  4.727   1.00 92.40 2   C 1 
HETATM 3114 C  C2  . NAG C 3 .   ? -17.722 18.322  4.877   1.00 91.12 2   C 1 
HETATM 3115 C  C3  . NAG C 3 .   ? -17.905 19.142  3.616   1.00 89.29 2   C 1 
HETATM 3116 C  C4  . NAG C 3 .   ? -16.634 19.869  3.257   1.00 89.62 2   C 1 
HETATM 3117 C  C5  . NAG C 3 .   ? -15.468 18.902  3.222   1.00 89.51 2   C 1 
HETATM 3118 C  C6  . NAG C 3 .   ? -14.153 19.591  3.005   1.00 86.34 2   C 1 
HETATM 3119 C  C7  . NAG C 3 .   ? -19.418 17.356  6.335   1.00 89.41 2   C 1 
HETATM 3120 C  C8  . NAG C 3 .   ? -20.633 16.475  6.437   1.00 84.34 2   C 1 
HETATM 3121 N  N2  . NAG C 3 .   ? -18.907 17.515  5.140   1.00 88.96 2   C 1 
HETATM 3122 O  O3  . NAG C 3 .   ? -18.944 20.067  3.821   1.00 87.53 2   C 1 
HETATM 3123 O  O4  . NAG C 3 .   ? -16.795 20.412  1.965   1.00 87.89 2   C 1 
HETATM 3124 O  O5  . NAG C 3 .   ? -15.362 18.220  4.454   1.00 91.30 2   C 1 
HETATM 3125 O  O6  . NAG C 3 .   ? -13.898 20.494  4.040   1.00 83.36 2   C 1 
HETATM 3126 O  O7  . NAG C 3 .   ? -18.953 17.887  7.323   1.00 85.39 2   C 1 
HETATM 3127 C  C1  . MAN C 3 .   ? -16.801 21.767  1.929   1.00 85.61 3   C 1 
HETATM 3128 C  C2  . MAN C 3 .   ? -16.278 22.193  0.561   1.00 82.09 3   C 1 
HETATM 3129 C  C3  . MAN C 3 .   ? -16.083 23.683  0.601   1.00 76.27 3   C 1 
HETATM 3130 C  C4  . MAN C 3 .   ? -17.390 24.359  0.934   1.00 75.95 3   C 1 
HETATM 3131 C  C5  . MAN C 3 .   ? -17.974 23.799  2.226   1.00 77.19 3   C 1 
HETATM 3132 C  C6  . MAN C 3 .   ? -19.389 24.281  2.458   1.00 70.41 3   C 1 
HETATM 3133 O  O2  . MAN C 3 .   ? -17.179 21.908  -0.513  1.00 80.44 3   C 1 
HETATM 3134 O  O3  . MAN C 3 .   ? -15.607 24.145  -0.632  1.00 73.93 3   C 1 
HETATM 3135 O  O4  . MAN C 3 .   ? -17.184 25.734  1.105   1.00 70.74 3   C 1 
HETATM 3136 O  O5  . MAN C 3 .   ? -18.053 22.386  2.159   1.00 82.56 3   C 1 
HETATM 3137 O  O6  . MAN C 3 .   ? -19.819 23.808  3.692   1.00 67.14 3   C 1 
HETATM 3138 C  C1  . MAN C 3 .   ? -17.506 20.559  -0.871  1.00 78.60 4   C 1 
HETATM 3139 C  C2  . MAN C 3 .   ? -17.260 20.342  -2.367  1.00 72.76 4   C 1 
HETATM 3140 C  C3  . MAN C 3 .   ? -18.135 21.351  -3.124  1.00 70.92 4   C 1 
HETATM 3141 C  C4  . MAN C 3 .   ? -19.596 21.111  -2.770  1.00 69.80 4   C 1 
HETATM 3142 C  C5  . MAN C 3 .   ? -19.770 21.191  -1.276  1.00 73.30 4   C 1 
HETATM 3143 C  C6  . MAN C 3 .   ? -21.150 20.781  -0.831  1.00 65.25 4   C 1 
HETATM 3144 O  O2  . MAN C 3 .   ? -17.687 19.078  -2.774  1.00 72.27 4   C 1 
HETATM 3145 O  O3  . MAN C 3 .   ? -17.927 21.177  -4.527  1.00 63.36 4   C 1 
HETATM 3146 O  O4  . MAN C 3 .   ? -20.398 22.068  -3.403  1.00 58.37 4   C 1 
HETATM 3147 O  O5  . MAN C 3 .   ? -18.867 20.307  -0.608  1.00 75.33 4   C 1 
HETATM 3148 O  O6  . MAN C 3 .   ? -21.268 21.022  0.537   1.00 59.20 4   C 1 
HETATM 3149 C  C1  . MAN C 3 .   ? -16.614 18.223  -3.089  1.00 74.11 5   C 1 
HETATM 3150 C  C2  . MAN C 3 .   ? -17.007 17.360  -4.296  1.00 69.54 5   C 1 
HETATM 3151 C  C3  . MAN C 3 .   ? -18.189 16.468  -3.918  1.00 74.74 5   C 1 
HETATM 3152 C  C4  . MAN C 3 .   ? -17.888 15.659  -2.666  1.00 69.49 5   C 1 
HETATM 3153 C  C5  . MAN C 3 .   ? -17.440 16.590  -1.531  1.00 77.03 5   C 1 
HETATM 3154 C  C6  . MAN C 3 .   ? -17.015 15.814  -0.315  1.00 66.86 5   C 1 
HETATM 3155 O  O2  . MAN C 3 .   ? -15.927 16.517  -4.660  1.00 61.98 5   C 1 
HETATM 3156 O  O3  . MAN C 3 .   ? -18.502 15.582  -4.982  1.00 64.78 5   C 1 
HETATM 3157 O  O4  . MAN C 3 .   ? -19.031 14.941  -2.259  1.00 65.00 5   C 1 
HETATM 3158 O  O5  . MAN C 3 .   ? -16.346 17.408  -1.964  1.00 70.83 5   C 1 
HETATM 3159 O  O6  . MAN C 3 .   ? -16.564 16.740  0.664   1.00 63.07 5   C 1 
HETATM 3160 C  C1  . MAN C 3 .   ? -22.651 20.796  0.884   1.00 50.58 6   C 1 
HETATM 3161 C  C2  . MAN C 3 .   ? -22.902 21.504  2.217   1.00 53.91 6   C 1 
HETATM 3162 C  C3  . MAN C 3 .   ? -22.034 20.874  3.293   1.00 60.33 6   C 1 
HETATM 3163 C  C4  . MAN C 3 .   ? -22.342 19.371  3.372   1.00 61.83 6   C 1 
HETATM 3164 C  C5  . MAN C 3 .   ? -22.122 18.758  2.013   1.00 58.16 6   C 1 
HETATM 3165 C  C6  . MAN C 3 .   ? -22.529 17.305  1.985   1.00 48.36 6   C 1 
HETATM 3166 O  O2  . MAN C 3 .   ? -24.217 21.324  2.647   1.00 35.18 6   C 1 
HETATM 3167 O  O3  . MAN C 3 .   ? -22.296 21.484  4.553   1.00 51.39 6   C 1 
HETATM 3168 O  O4  . MAN C 3 .   ? -21.497 18.781  4.327   1.00 52.65 6   C 1 
HETATM 3169 O  O5  . MAN C 3 .   ? -22.920 19.419  1.026   1.00 56.00 6   C 1 
HETATM 3170 O  O6  . MAN C 3 .   ? -23.889 17.204  2.392   1.00 40.49 6   C 1 
HETATM 3171 C  C1  . MAN C 3 .   ? -25.162 22.239  2.119   1.00 12.89 7   C 1 
HETATM 3172 C  C2  . MAN C 3 .   ? -26.211 22.428  3.229   1.00 9.82  7   C 1 
HETATM 3173 C  C3  . MAN C 3 .   ? -26.965 21.125  3.444   1.00 8.54  7   C 1 
HETATM 3174 C  C4  . MAN C 3 .   ? -27.533 20.594  2.139   1.00 10.15 7   C 1 
HETATM 3175 C  C5  . MAN C 3 .   ? -26.446 20.514  1.082   1.00 18.51 7   C 1 
HETATM 3176 C  C6  . MAN C 3 .   ? -27.014 20.147  -0.265  1.00 10.76 7   C 1 
HETATM 3177 O  O2  . MAN C 3 .   ? -27.136 23.426  2.859   1.00 9.11  7   C 1 
HETATM 3178 O  O3  . MAN C 3 .   ? -28.003 21.307  4.394   1.00 5.98  7   C 1 
HETATM 3179 O  O4  . MAN C 3 .   ? -28.108 19.326  2.340   1.00 7.40  7   C 1 
HETATM 3180 O  O5  . MAN C 3 .   ? -25.786 21.773  0.936   1.00 17.68 7   C 1 
HETATM 3181 O  O6  . MAN C 3 .   ? -25.975 20.129  -1.229  1.00 12.35 7   C 1 
HETATM 3182 C  C1  . MAN C 3 .   ? -24.546 15.930  2.147   1.00 33.86 8   C 1 
HETATM 3183 C  C2  . MAN C 3 .   ? -26.043 16.173  2.387   1.00 28.95 8   C 1 
HETATM 3184 C  C3  . MAN C 3 .   ? -26.267 16.537  3.848   1.00 31.29 8   C 1 
HETATM 3185 C  C4  . MAN C 3 .   ? -25.679 15.481  4.760   1.00 32.51 8   C 1 
HETATM 3186 C  C5  . MAN C 3 .   ? -24.212 15.240  4.408   1.00 45.08 8   C 1 
HETATM 3187 C  C6  . MAN C 3 .   ? -23.649 14.077  5.208   1.00 35.64 8   C 1 
HETATM 3188 O  O2  . MAN C 3 .   ? -26.792 14.978  2.107   1.00 24.94 8   C 1 
HETATM 3189 O  O3  . MAN C 3 .   ? -27.660 16.687  4.108   1.00 16.58 8   C 1 
HETATM 3190 O  O4  . MAN C 3 .   ? -25.774 15.907  6.098   1.00 27.10 8   C 1 
HETATM 3191 O  O5  . MAN C 3 .   ? -24.089 14.928  3.030   1.00 43.34 8   C 1 
HETATM 3192 O  O6  . MAN C 3 .   ? -22.373 13.732  4.715   1.00 35.90 8   C 1 
HETATM 3193 C  C1  . NAG D 4 .   ? 22.751  8.311   -1.668  1.00 85.39 1   D 1 
HETATM 3194 C  C2  . NAG D 4 .   ? 23.328  9.416   -0.804  1.00 83.30 1   D 1 
HETATM 3195 C  C3  . NAG D 4 .   ? 24.715  9.833   -1.266  1.00 77.93 1   D 1 
HETATM 3196 C  C4  . NAG D 4 .   ? 25.625  8.616   -1.449  1.00 77.10 1   D 1 
HETATM 3197 C  C5  . NAG D 4 .   ? 24.931  7.606   -2.359  1.00 78.62 1   D 1 
HETATM 3198 C  C6  . NAG D 4 .   ? 25.761  6.348   -2.569  1.00 72.99 1   D 1 
HETATM 3199 C  C7  . NAG D 4 .   ? 21.797  10.993  0.252   1.00 78.24 1   D 1 
HETATM 3200 C  C8  . NAG D 4 .   ? 20.946  12.223  0.082   1.00 69.30 1   D 1 
HETATM 3201 N  N2  . NAG D 4 .   ? 22.456  10.582  -0.809  1.00 79.44 1   D 1 
HETATM 3202 O  O3  . NAG D 4 .   ? 25.288  10.709  -0.313  1.00 73.68 1   D 1 
HETATM 3203 O  O4  . NAG D 4 .   ? 26.844  9.032   -2.032  1.00 75.72 1   D 1 
HETATM 3204 O  O5  . NAG D 4 .   ? 23.685  7.240   -1.780  1.00 81.16 1   D 1 
HETATM 3205 O  O6  . NAG D 4 .   ? 26.060  5.740   -1.335  1.00 65.47 1   D 1 
HETATM 3206 O  O7  . NAG D 4 .   ? 21.872  10.427  1.326   1.00 70.95 1   D 1 
HETATM 3207 C  C1  . NAG D 4 .   ? 28.032  8.805   -1.174  1.00 70.08 2   D 1 
HETATM 3208 C  C2  . NAG D 4 .   ? 29.285  8.926   -2.016  1.00 54.42 2   D 1 
HETATM 3209 C  C3  . NAG D 4 .   ? 30.521  8.855   -1.127  1.00 44.18 2   D 1 
HETATM 3210 C  C4  . NAG D 4 .   ? 30.416  9.839   0.013   1.00 34.27 2   D 1 
HETATM 3211 C  C5  . NAG D 4 .   ? 29.112  9.625   0.733   1.00 59.44 2   D 1 
HETATM 3212 C  C6  . NAG D 4 .   ? 28.878  10.587  1.855   1.00 47.33 2   D 1 
HETATM 3213 C  C7  . NAG D 4 .   ? 29.042  8.016   -4.274  1.00 56.67 2   D 1 
HETATM 3214 C  C8  . NAG D 4 .   ? 29.126  6.790   -5.143  1.00 41.63 2   D 1 
HETATM 3215 N  N2  . NAG D 4 .   ? 29.339  7.850   -2.997  1.00 55.29 2   D 1 
HETATM 3216 O  O3  . NAG D 4 .   ? 31.669  9.147   -1.890  1.00 37.75 2   D 1 
HETATM 3217 O  O4  . NAG D 4 .   ? 31.500  9.596   0.900   1.00 27.16 2   D 1 
HETATM 3218 O  O5  . NAG D 4 .   ? 28.037  9.776   -0.172  1.00 63.67 2   D 1 
HETATM 3219 O  O6  . NAG D 4 .   ? 28.797  11.897  1.366   1.00 28.60 2   D 1 
HETATM 3220 O  O7  . NAG D 4 .   ? 28.711  9.084   -4.727  1.00 48.17 2   D 1 
HETATM 3221 C  C1  . MAN D 4 .   ? 32.210  10.697  1.148   1.00 8.86  3   D 1 
HETATM 3222 C  C2  . MAN D 4 .   ? 32.916  10.496  2.475   1.00 6.07  3   D 1 
HETATM 3223 C  C3  . MAN D 4 .   ? 33.491  11.845  2.867   1.00 3.15  3   D 1 
HETATM 3224 C  C4  . MAN D 4 .   ? 34.431  12.324  1.784   1.00 3.45  3   D 1 
HETATM 3225 C  C5  . MAN D 4 .   ? 33.745  12.350  0.437   1.00 3.56  3   D 1 
HETATM 3226 C  C6  . MAN D 4 .   ? 34.714  12.594  -0.689  1.00 3.41  3   D 1 
HETATM 3227 O  O2  . MAN D 4 .   ? 34.025  9.587   2.395   1.00 5.61  3   D 1 
HETATM 3228 O  O3  . MAN D 4 .   ? 34.146  11.741  4.106   1.00 3.14  3   D 1 
HETATM 3229 O  O4  . MAN D 4 .   ? 34.858  13.631  2.100   1.00 3.61  3   D 1 
HETATM 3230 O  O5  . MAN D 4 .   ? 33.154  11.082  0.172   1.00 7.10  3   D 1 
HETATM 3231 O  O6  . MAN D 4 .   ? 34.035  12.579  -1.929  1.00 3.70  3   D 1 
HETATM 3232 C  C1  . MAN D 4 .   ? 33.827  8.216   2.159   1.00 4.15  4   D 1 
HETATM 3233 C  C2  . MAN D 4 .   ? 34.628  7.526   3.241   1.00 2.77  4   D 1 
HETATM 3234 C  C3  . MAN D 4 .   ? 36.088  7.928   3.070   1.00 2.51  4   D 1 
HETATM 3235 C  C4  . MAN D 4 .   ? 36.569  7.558   1.678   1.00 3.46  4   D 1 
HETATM 3236 C  C5  . MAN D 4 .   ? 35.654  8.178   0.634   1.00 3.99  4   D 1 
HETATM 3237 C  C6  . MAN D 4 .   ? 35.996  7.698   -0.740  1.00 2.64  4   D 1 
HETATM 3238 O  O2  . MAN D 4 .   ? 34.609  6.135   3.081   1.00 3.85  4   D 1 
HETATM 3239 O  O3  . MAN D 4 .   ? 36.865  7.242   4.068   1.00 2.59  4   D 1 
HETATM 3240 O  O4  . MAN D 4 .   ? 37.886  8.028   1.500   1.00 2.47  4   D 1 
HETATM 3241 O  O5  . MAN D 4 .   ? 34.301  7.808   0.891   1.00 3.47  4   D 1 
HETATM 3242 O  O6  . MAN D 4 .   ? 35.037  8.111   -1.675  1.00 2.86  4   D 1 
HETATM 3243 C  C1  . MAN D 4 .   ? 33.509  5.563   3.713   1.00 4.80  5   D 1 
HETATM 3244 C  C2  . MAN D 4 .   ? 34.029  4.292   4.360   1.00 3.56  5   D 1 
HETATM 3245 C  C3  . MAN D 4 .   ? 34.523  3.318   3.280   1.00 3.16  5   D 1 
HETATM 3246 C  C4  . MAN D 4 .   ? 33.431  3.098   2.235   1.00 6.53  5   D 1 
HETATM 3247 C  C5  . MAN D 4 .   ? 32.956  4.426   1.683   1.00 6.50  5   D 1 
HETATM 3248 C  C6  . MAN D 4 .   ? 31.796  4.268   0.720   1.00 8.22  5   D 1 
HETATM 3249 O  O2  . MAN D 4 .   ? 33.003  3.648   5.105   1.00 4.09  5   D 1 
HETATM 3250 O  O3  . MAN D 4 .   ? 34.893  2.071   3.863   1.00 3.26  5   D 1 
HETATM 3251 O  O4  . MAN D 4 .   ? 33.931  2.304   1.173   1.00 4.92  5   D 1 
HETATM 3252 O  O5  . MAN D 4 .   ? 32.510  5.274   2.755   1.00 5.69  5   D 1 
HETATM 3253 O  O6  . MAN D 4 .   ? 31.509  5.540   0.153   1.00 6.59  5   D 1 
HETATM 3254 C  C1  . MAN D 4 .   ? 35.515  7.714   -2.976  1.00 3.25  6   D 1 
HETATM 3255 C  C2  . MAN D 4 .   ? 34.616  8.295   -4.092  1.00 4.78  6   D 1 
HETATM 3256 C  C3  . MAN D 4 .   ? 33.253  7.643   -4.028  1.00 5.43  6   D 1 
HETATM 3257 C  C4  . MAN D 4 .   ? 33.384  6.122   -4.098  1.00 7.51  6   D 1 
HETATM 3258 C  C5  . MAN D 4 .   ? 34.304  5.659   -2.976  1.00 5.90  6   D 1 
HETATM 3259 C  C6  . MAN D 4 .   ? 34.569  4.183   -3.034  1.00 3.96  6   D 1 
HETATM 3260 O  O2  . MAN D 4 .   ? 35.124  7.994   -5.367  1.00 4.87  6   D 1 
HETATM 3261 O  O3  . MAN D 4 .   ? 32.465  8.123   -5.093  1.00 5.09  6   D 1 
HETATM 3262 O  O4  . MAN D 4 .   ? 32.112  5.530   -3.946  1.00 5.78  6   D 1 
HETATM 3263 O  O5  . MAN D 4 .   ? 35.555  6.297   -3.079  1.00 5.53  6   D 1 
HETATM 3264 O  O6  . MAN D 4 .   ? 35.182  3.887   -4.279  1.00 3.57  6   D 1 
HETATM 3265 C  C1  . MAN D 4 .   ? 36.096  8.877   -5.849  1.00 2.54  7   D 1 
HETATM 3266 C  C2  . MAN D 4 .   ? 35.907  8.899   -7.360  1.00 2.08  7   D 1 
HETATM 3267 C  C3  . MAN D 4 .   ? 36.212  7.523   -7.932  1.00 1.60  7   D 1 
HETATM 3268 C  C4  . MAN D 4 .   ? 37.583  7.045   -7.494  1.00 2.18  7   D 1 
HETATM 3269 C  C5  . MAN D 4 .   ? 37.711  7.129   -5.979  1.00 2.11  7   D 1 
HETATM 3270 C  C6  . MAN D 4 .   ? 39.116  6.822   -5.519  1.00 1.98  7   D 1 
HETATM 3271 O  O2  . MAN D 4 .   ? 36.819  9.851   -7.940  1.00 2.68  7   D 1 
HETATM 3272 O  O3  . MAN D 4 .   ? 36.144  7.555   -9.348  1.00 1.82  7   D 1 
HETATM 3273 O  O4  . MAN D 4 .   ? 37.768  5.708   -7.903  1.00 1.99  7   D 1 
HETATM 3274 O  O5  . MAN D 4 .   ? 37.402  8.445   -5.520  1.00 2.36  7   D 1 
HETATM 3275 O  O6  . MAN D 4 .   ? 39.177  6.862   -4.100  1.00 1.87  7   D 1 
HETATM 3276 C  C1  . MAN D 4 .   ? 35.686  2.579   -4.421  1.00 2.38  8   D 1 
HETATM 3277 C  C2  . MAN D 4 .   ? 36.612  2.574   -5.630  1.00 2.04  8   D 1 
HETATM 3278 C  C3  . MAN D 4 .   ? 35.812  2.856   -6.905  1.00 1.66  8   D 1 
HETATM 3279 C  C4  . MAN D 4 .   ? 34.628  1.898   -7.012  1.00 2.32  8   D 1 
HETATM 3280 C  C5  . MAN D 4 .   ? 33.808  1.935   -5.726  1.00 2.71  8   D 1 
HETATM 3281 C  C6  . MAN D 4 .   ? 32.692  0.913   -5.749  1.00 3.37  8   D 1 
HETATM 3282 O  O2  . MAN D 4 .   ? 37.235  1.297   -5.782  1.00 2.47  8   D 1 
HETATM 3283 O  O3  . MAN D 4 .   ? 36.625  2.774   -8.038  1.00 1.79  8   D 1 
HETATM 3284 O  O4  . MAN D 4 .   ? 33.821  2.273   -8.099  1.00 2.24  8   D 1 
HETATM 3285 O  O5  . MAN D 4 .   ? 34.624  1.659   -4.607  1.00 3.03  8   D 1 
HETATM 3286 O  O6  . MAN D 4 .   ? 31.907  1.045   -4.561  1.00 3.46  8   D 1 
#
