# Supplementary material for: Theoretical Study of Sphingomyelinases from Entamoeba histolytica and Trichomonas vaginalis Sheds Light on the Evolution of Enzymes Needed for Survival and Colonization
Source: Pathogens. 2025 Jan 5;14(1):32. doi: 10.3390/pathogens14010032 (PMC11768322; doi:10.3390/pathogens14010032)
Supplement: Supplementary file 1 [file pathogens-14-00032-s001.zip › Supplementary structural Files/CIF files aSMase6/aSmase6 no signal peptide no c terminal/aSmase6 no signal peptide no c terminal glycosilated Co/fold_smasagnosignoctermglyco_model_2.cif]

# By using this file you agree to the legally binding terms of use found at alphafoldserver.com/output-terms
data_1fe2b0bb9fa048d3
#
_entry.id 1fe2b0bb9fa048d3
#
loop_
_atom_type.symbol
C  
CO 
N  
O  
S  
#
loop_
_audit_author.name
_audit_author.pdbx_ordinal
"Google DeepMind" 1 
"Isomorphic Labs" 2 
#
_audit_conform.dict_location https://raw.githubusercontent.com/ihmwg/ModelCIF/master/dist/mmcif_ma.dic
_audit_conform.dict_name     mmcif_ma.dic
_audit_conform.dict_version  1.4.5
#
loop_
_chem_comp.formula
_chem_comp.formula_weight
_chem_comp.id
_chem_comp.mon_nstd_flag
_chem_comp.name
_chem_comp.pdbx_smiles
_chem_comp.pdbx_synonyms
_chem_comp.type
"C3 H7 N O2"    89.093  ALA y ALANINE                                  C[C@H](N)C(O)=O                                  ?                                     "L-PEPTIDE LINKING"           
"C6 H15 N4 O2"  175.209 ARG y ARGININE                                 N[C@@H](CCCNC(N)=[NH2+])C(O)=O                   ?                                     "L-PEPTIDE LINKING"           
"C4 H8 N2 O3"   132.118 ASN y ASPARAGINE                               N[C@@H](CC(N)=O)C(O)=O                           ?                                     "L-PEPTIDE LINKING"           
"C4 H7 N O4"    133.103 ASP y "ASPARTIC ACID"                          N[C@@H](CC(O)=O)C(O)=O                           ?                                     "L-PEPTIDE LINKING"           
Co              58.933  CO  . "COBALT (II) ION"                        "[Co++]"                                         ?                                     NON-POLYMER                   
"C3 H7 N O2 S"  121.158 CYS y CYSTEINE                                 N[C@@H](CS)C(O)=O                                ?                                     "L-PEPTIDE LINKING"           
"C5 H10 N2 O3"  146.144 GLN y GLUTAMINE                                N[C@@H](CCC(N)=O)C(O)=O                          ?                                     "L-PEPTIDE LINKING"           
"C5 H9 N O4"    147.129 GLU y "GLUTAMIC ACID"                          N[C@@H](CCC(O)=O)C(O)=O                          ?                                     "L-PEPTIDE LINKING"           
"C2 H5 N O2"    75.067  GLY y GLYCINE                                  NCC(O)=O                                         ?                                     "PEPTIDE LINKING"             
"C6 H10 N3 O2"  156.162 HIS y HISTIDINE                                N[C@@H](Cc1c[nH]c[nH+]1)C(O)=O                   ?                                     "L-PEPTIDE LINKING"           
"C6 H13 N O2"   131.173 ILE y ISOLEUCINE                               CC[C@H](C)[C@H](N)C(O)=O                         ?                                     "L-PEPTIDE LINKING"           
"C6 H13 N O2"   131.173 LEU y LEUCINE                                  CC(C)C[C@H](N)C(O)=O                             ?                                     "L-PEPTIDE LINKING"           
"C6 H15 N2 O2"  147.195 LYS y LYSINE                                   N[C@@H](CCCC[NH3+])C(O)=O                        ?                                     "L-PEPTIDE LINKING"           
"C6 H12 O6"     180.156 MAN y alpha-D-mannopyranose                    OC[C@H]1O[C@H](O)[C@@H](O)[C@@H](O)[C@@H]1O      "alpha-D-mannose; D-mannose; mannose" "D-saccharide, alpha linking" 
"C5 H11 N O2 S" 149.211 MET y METHIONINE                               CSCC[C@H](N)C(O)=O                               ?                                     "L-PEPTIDE LINKING"           
"C8 H15 N O6"   221.208 NAG y 2-acetamido-2-deoxy-beta-D-glucopyranose CC(=O)N[C@H]1[C@H](O)O[C@H](CO)[C@@H](O)[C@@H]1O 
;N-acetyl-beta-D-glucosamine; 2-acetamido-2-deoxy-beta-D-glucose; 2-acetamido-2-deoxy-D-glucose;
2-acetamido-2-deoxy-glucose; N-ACETYL-D-GLUCOSAMINE
;
"D-saccharide, beta linking"  
"C9 H11 N O2"   165.189 PHE y PHENYLALANINE                            N[C@@H](Cc1ccccc1)C(O)=O                         ?                                     "L-PEPTIDE LINKING"           
"C5 H9 N O2"    115.130 PRO y PROLINE                                  OC(=O)[C@@H]1CCCN1                               ?                                     "L-PEPTIDE LINKING"           
"C3 H7 N O3"    105.093 SER y SERINE                                   N[C@@H](CO)C(O)=O                                ?                                     "L-PEPTIDE LINKING"           
"C4 H9 N O3"    119.119 THR y THREONINE                                C[C@@H](O)[C@H](N)C(O)=O                         ?                                     "L-PEPTIDE LINKING"           
"C11 H12 N2 O2" 204.225 TRP y TRYPTOPHAN                               N[C@@H](Cc1c[nH]c2ccccc12)C(O)=O                 ?                                     "L-PEPTIDE LINKING"           
"C9 H11 N O3"   181.189 TYR y TYROSINE                                 N[C@@H](Cc1ccc(O)cc1)C(O)=O                      ?                                     "L-PEPTIDE LINKING"           
"C5 H11 N O2"   117.146 VAL y VALINE                                   CC(C)[C@H](N)C(O)=O                              ?                                     "L-PEPTIDE LINKING"           
#
_citation.book_publisher          ?
_citation.country                 UK
_citation.id                      primary
_citation.journal_full            Nature
_citation.journal_id_ASTM         NATUAS
_citation.journal_id_CSD          0006
_citation.journal_id_ISSN         0028-0836
_citation.journal_volume          ?
_citation.page_first              ?
_citation.page_last               ?
_citation.pdbx_database_id_DOI    ?
_citation.pdbx_database_id_PubMed ?
_citation.title                   "Accurate structure prediction of biomolecular interactions with AlphaFold 3"
_citation.year                    2024
#
loop_
_citation_author.citation_id
_citation_author.name
_citation_author.ordinal
primary "Google DeepMind" 1 
primary "Isomorphic Labs" 2 
#
loop_
_entity.id
_entity.pdbx_description
_entity.type
1 . polymer     
2 . non-polymer 
3 . branched    
4 . branched    
#
_entity_poly.entity_id      1
_entity_poly.pdbx_strand_id A
_entity_poly.type           polypeptide(L)
#
loop_
_entity_poly_seq.entity_id
_entity_poly_seq.hetero
_entity_poly_seq.mon_id
_entity_poly_seq.num
1 n PHE 1   
1 n GLU 2   
1 n MET 3   
1 n TRP 4   
1 n GLN 5   
1 n LEU 6   
1 n THR 7   
1 n ASP 8   
1 n ILE 9   
1 n HIS 10  
1 n LEU 11  
1 n ASP 12  
1 n PRO 13  
1 n MET 14  
1 n TYR 15  
1 n THR 16  
1 n VAL 17  
1 n GLY 18  
1 n SER 19  
1 n ASP 20  
1 n PRO 21  
1 n LEU 22  
1 n LYS 23  
1 n LEU 24  
1 n CYS 25  
1 n ARG 26  
1 n GLU 27  
1 n GLY 28  
1 n LYS 29  
1 n GLY 30  
1 n ASN 31  
1 n ALA 32  
1 n GLY 33  
1 n LYS 34  
1 n TYR 35  
1 n GLY 36  
1 n ASP 37  
1 n TYR 38  
1 n SER 39  
1 n CYS 40  
1 n ASP 41  
1 n ALA 42  
1 n ASN 43  
1 n MET 44  
1 n ALA 45  
1 n LEU 46  
1 n LEU 47  
1 n ASP 48  
1 n SER 49  
1 n LEU 50  
1 n VAL 51  
1 n LYS 52  
1 n PHE 53  
1 n ILE 54  
1 n LYS 55  
1 n ARG 56  
1 n ASN 57  
1 n THR 58  
1 n ASP 59  
1 n VAL 60  
1 n ASN 61  
1 n GLY 62  
1 n LYS 63  
1 n VAL 64  
1 n MET 65  
1 n VAL 66  
1 n TYR 67  
1 n ASN 68  
1 n GLY 69  
1 n ASP 70  
1 n ILE 71  
1 n VAL 72  
1 n SER 73  
1 n ARG 74  
1 n ALA 75  
1 n ILE 76  
1 n PRO 77  
1 n LYS 78  
1 n TYR 79  
1 n ASN 80  
1 n LEU 81  
1 n ASP 82  
1 n TYR 83  
1 n VAL 84  
1 n LYS 85  
1 n GLN 86  
1 n SER 87  
1 n ILE 88  
1 n VAL 89  
1 n ASN 90  
1 n ALA 91  
1 n THR 92  
1 n ALA 93  
1 n LEU 94  
1 n LEU 95  
1 n LYS 96  
1 n LYS 97  
1 n PHE 98  
1 n GLU 99  
1 n ASP 100 
1 n PHE 101 
1 n PHE 102 
1 n ILE 103 
1 n ILE 104 
1 n PRO 105 
1 n MET 106 
1 n LEU 107 
1 n GLY 108 
1 n ASN 109 
1 n HIS 110 
1 n ASP 111 
1 n VAL 112 
1 n TYR 113 
1 n PRO 114 
1 n ALA 115 
1 n ASN 116 
1 n GLN 117 
1 n MET 118 
1 n ALA 119 
1 n ILE 120 
1 n ASN 121 
1 n SER 122 
1 n GLN 123 
1 n TRP 124 
1 n ILE 125 
1 n PHE 126 
1 n GLN 127 
1 n PHE 128 
1 n ALA 129 
1 n ALA 130 
1 n GLU 131 
1 n GLN 132 
1 n PHE 133 
1 n ALA 134 
1 n PRO 135 
1 n PHE 136 
1 n LEU 137 
1 n SER 138 
1 n GLN 139 
1 n ASN 140 
1 n ALA 141 
1 n ILE 142 
1 n GLU 143 
1 n SER 144 
1 n PHE 145 
1 n LYS 146 
1 n HIS 147 
1 n GLY 148 
1 n GLY 149 
1 n TYR 150 
1 n TYR 151 
1 n THR 152 
1 n MET 153 
1 n PRO 154 
1 n PHE 155 
1 n PRO 156 
1 n ALA 157 
1 n HIS 158 
1 n LEU 159 
1 n GLY 160 
1 n ILE 161 
1 n LYS 162 
1 n VAL 163 
1 n PRO 164 
1 n LEU 165 
1 n ASN 166 
1 n ALA 167 
1 n VAL 168 
1 n VAL 169 
1 n LEU 170 
1 n ASN 171 
1 n THR 172 
1 n VAL 173 
1 n LEU 174 
1 n TYR 175 
1 n TYR 176 
1 n ASN 177 
1 n TYR 178 
1 n ASN 179 
1 n LYS 180 
1 n GLN 181 
1 n THR 182 
1 n MET 183 
1 n ASP 184 
1 n SER 185 
1 n THR 186 
1 n ASP 187 
1 n PRO 188 
1 n LEU 189 
1 n GLY 190 
1 n GLN 191 
1 n PHE 192 
1 n GLU 193 
1 n TRP 194 
1 n PHE 195 
1 n LYS 196 
1 n THR 197 
1 n VAL 198 
1 n MET 199 
1 n ASP 200 
1 n GLY 201 
1 n TYR 202 
1 n ARG 203 
1 n LYS 204 
1 n THR 205 
1 n GLY 206 
1 n GLN 207 
1 n ARG 208 
1 n ALA 209 
1 n ILE 210 
1 n VAL 211 
1 n SER 212 
1 n MET 213 
1 n HIS 214 
1 n ILE 215 
1 n CYS 216 
1 n PRO 217 
1 n GLY 218 
1 n VAL 219 
1 n ALA 220 
1 n GLU 221 
1 n ARG 222 
1 n PHE 223 
1 n ASN 224 
1 n TYR 225 
1 n SER 226 
1 n ASP 227 
1 n GLN 228 
1 n LEU 229 
1 n TYR 230 
1 n PRO 231 
1 n GLN 232 
1 n TYR 233 
1 n ASN 234 
1 n ASP 235 
1 n ARG 236 
1 n LEU 237 
1 n VAL 238 
1 n ASP 239 
1 n SER 240 
1 n LEU 241 
1 n ALA 242 
1 n GLU 243 
1 n TYR 244 
1 n ASN 245 
1 n ASP 246 
1 n VAL 247 
1 n ILE 248 
1 n LEU 249 
1 n GLY 250 
1 n VAL 251 
1 n LEU 252 
1 n CYS 253 
1 n GLY 254 
1 n HIS 255 
1 n LEU 256 
1 n HIS 257 
1 n THR 258 
1 n ASP 259 
1 n THR 260 
1 n PHE 261 
1 n ARG 262 
1 n ILE 263 
1 n LEU 264 
1 n SER 265 
1 n LYS 266 
1 n GLY 267 
1 n ASN 268 
1 n LYS 269 
1 n LYS 270 
1 n VAL 271 
1 n MET 272 
1 n ALA 273 
1 n PHE 274 
1 n ILE 275 
1 n GLY 276 
1 n PRO 277 
1 n SER 278 
1 n VAL 279 
1 n ASP 280 
1 n THR 281 
1 n TRP 282 
1 n LEU 283 
1 n GLY 284 
1 n THR 285 
1 n SER 286 
1 n PRO 287 
1 n SER 288 
1 n ILE 289 
1 n ARG 290 
1 n LYS 291 
1 n TYR 292 
1 n ASP 293 
1 n VAL 294 
1 n GLY 295 
1 n ASN 296 
1 n GLY 297 
1 n GLN 298 
1 n GLY 299 
1 n TYR 300 
1 n MET 301 
1 n LYS 302 
1 n GLU 303 
1 n PHE 304 
1 n LYS 305 
1 n ASN 306 
1 n TYR 307 
1 n HIS 308 
1 n PHE 309 
1 n GLN 310 
1 n LEU 311 
1 n ARG 312 
1 n PRO 313 
1 n LYS 314 
1 n LYS 315 
1 n ASP 316 
1 n LYS 317 
1 n LEU 318 
1 n LYS 319 
1 n PRO 320 
1 n LYS 321 
1 n THR 322 
1 n THR 323 
1 n ILE 324 
1 n LYS 325 
1 n GLN 326 
1 n PRO 327 
1 n SER 328 
1 n ASP 329 
1 n GLY 330 
1 n PHE 331 
1 n ASN 332 
1 n LYS 333 
1 n TRP 334 
1 n LYS 335 
1 n PHE 336 
1 n ASN 337 
1 n TYR 338 
1 n GLY 339 
1 n SER 340 
1 n SER 341 
1 n SER 342 
1 n GLU 343 
1 n TYR 344 
1 n GLY 345 
1 n LEU 346 
1 n LYS 347 
1 n GLU 348 
1 n LEU 349 
1 n SER 350 
1 n PRO 351 
1 n LYS 352 
1 n GLU 353 
1 n PHE 354 
1 n GLU 355 
1 n ILE 356 
1 n LEU 357 
1 n ALA 358 
1 n ALA 359 
1 n ARG 360 
1 n MET 361 
1 n ASP 362 
1 n LYS 363 
1 n ASP 364 
1 n LEU 365 
1 n GLN 366 
1 n LEU 367 
1 n PHE 368 
1 n ASN 369 
1 n LYS 370 
1 n TYR 371 
1 n HIS 372 
1 n LEU 373 
1 n HIS 374 
1 n PHE 375 
1 n ARG 376 
1 n ALA 377 
1 n ASP 378 
1 n THR 379 
1 n PRO 380 
1 n GLY 381 
1 n PHE 382 
1 n THR 383 
#
_ma_data.content_type "model coordinates"
_ma_data.id           1
_ma_data.name         Model
#
_ma_model_list.data_id          1
_ma_model_list.model_group_id   1
_ma_model_list.model_group_name "AlphaFold-beta-20231127 (7a14c934-fe78-43c1-a552-7fb305b0ebd1 @ 2024-08-29 17:38:45)"
_ma_model_list.model_id         1
_ma_model_list.model_name       "Top ranked model"
_ma_model_list.model_type       "Ab initio model"
_ma_model_list.ordinal_id       1
#
loop_
_ma_protocol_step.method_type
_ma_protocol_step.ordinal_id
_ma_protocol_step.protocol_id
_ma_protocol_step.step_id
"coevolution MSA" 1 1 1 
"template search" 2 1 2 
modeling          3 1 3 
#
loop_
_ma_qa_metric.id
_ma_qa_metric.mode
_ma_qa_metric.name
_ma_qa_metric.software_group_id
_ma_qa_metric.type
1 global pLDDT 1 pLDDT 
2 local  pLDDT 1 pLDDT 
#
_ma_qa_metric_global.metric_id    1
_ma_qa_metric_global.metric_value 89.10
_ma_qa_metric_global.model_id     1
_ma_qa_metric_global.ordinal_id   1
#
_ma_software_group.group_id    1
_ma_software_group.ordinal_id  1
_ma_software_group.software_id 1
#
loop_
_ma_target_entity.data_id
_ma_target_entity.entity_id
_ma_target_entity.origin
1 1 . 
1 2 . 
1 3 . 
1 4 . 
#
loop_
_ma_target_entity_instance.asym_id
_ma_target_entity_instance.details
_ma_target_entity_instance.entity_id
A . 1 
B . 2 
C . 3 
D . 4 
#
loop_
_pdbx_branch_scheme.asym_id
_pdbx_branch_scheme.auth_asym_id
_pdbx_branch_scheme.auth_seq_num
_pdbx_branch_scheme.entity_id
_pdbx_branch_scheme.hetero
_pdbx_branch_scheme.mon_id
_pdbx_branch_scheme.num
_pdbx_branch_scheme.pdb_asym_id
_pdbx_branch_scheme.pdb_ins_code
_pdbx_branch_scheme.pdb_seq_num
C C 1 3 n NAG 1 C . 1 
C C 2 3 n NAG 2 C . 2 
C C 3 3 n MAN 3 C . 3 
C C 4 3 n MAN 4 C . 4 
C C 5 3 n MAN 5 C . 5 
C C 6 3 n MAN 6 C . 6 
C C 7 3 n MAN 7 C . 7 
C C 8 3 n MAN 8 C . 8 
D D 1 4 n NAG 1 D . 1 
D D 2 4 n NAG 2 D . 2 
D D 3 4 n MAN 3 D . 3 
D D 4 4 n MAN 4 D . 4 
D D 5 4 n MAN 5 D . 5 
D D 6 4 n MAN 6 D . 6 
D D 7 4 n MAN 7 D . 7 
D D 8 4 n MAN 8 D . 8 
#
loop_
_pdbx_data_usage.details
_pdbx_data_usage.id
_pdbx_data_usage.type
_pdbx_data_usage.url
;NON-COMMERCIAL USE ONLY, BY USING THIS FILE YOU AGREE TO THE TERMS OF USE FOUND
AT alphafoldserver.com/output-terms.
;
1 license    ? 
;THE INFORMATION IS NOT INTENDED FOR, HAS NOT BEEN VALIDATED FOR, AND IS NOT
APPROVED FOR CLINICAL USE. IT SHOULD NOT BE USED FOR CLINICAL PURPOSE OR RELIED
ON FOR MEDICAL OR OTHER PROFESSIONAL ADVICE. IT IS THEORETICAL MODELLING ONLY
AND CAUTION SHOULD BE EXERCISED IN ITS USE. IT IS PROVIDED "AS-IS" WITHOUT ANY
WARRANTY OF ANY KIND, WHETHER EXPRESSED OR IMPLIED. NO WARRANTY IS GIVEN THAT
USE OF THE INFORMATION SHALL NOT INFRINGE THE RIGHTS OF ANY THIRD PARTY.
;
2 disclaimer ? 
#
_pdbx_nonpoly_scheme.asym_id       B
_pdbx_nonpoly_scheme.auth_seq_num  1
_pdbx_nonpoly_scheme.entity_id     2
_pdbx_nonpoly_scheme.mon_id        CO
_pdbx_nonpoly_scheme.pdb_ins_code  .
_pdbx_nonpoly_scheme.pdb_seq_num   1
_pdbx_nonpoly_scheme.pdb_strand_id B
#
loop_
_pdbx_poly_seq_scheme.asym_id
_pdbx_poly_seq_scheme.auth_seq_num
_pdbx_poly_seq_scheme.entity_id
_pdbx_poly_seq_scheme.hetero
_pdbx_poly_seq_scheme.mon_id
_pdbx_poly_seq_scheme.pdb_ins_code
_pdbx_poly_seq_scheme.pdb_seq_num
_pdbx_poly_seq_scheme.pdb_strand_id
_pdbx_poly_seq_scheme.seq_id
A 1   1 n PHE . 1   A 1   
A 2   1 n GLU . 2   A 2   
A 3   1 n MET . 3   A 3   
A 4   1 n TRP . 4   A 4   
A 5   1 n GLN . 5   A 5   
A 6   1 n LEU . 6   A 6   
A 7   1 n THR . 7   A 7   
A 8   1 n ASP . 8   A 8   
A 9   1 n ILE . 9   A 9   
A 10  1 n HIS . 10  A 10  
A 11  1 n LEU . 11  A 11  
A 12  1 n ASP . 12  A 12  
A 13  1 n PRO . 13  A 13  
A 14  1 n MET . 14  A 14  
A 15  1 n TYR . 15  A 15  
A 16  1 n THR . 16  A 16  
A 17  1 n VAL . 17  A 17  
A 18  1 n GLY . 18  A 18  
A 19  1 n SER . 19  A 19  
A 20  1 n ASP . 20  A 20  
A 21  1 n PRO . 21  A 21  
A 22  1 n LEU . 22  A 22  
A 23  1 n LYS . 23  A 23  
A 24  1 n LEU . 24  A 24  
A 25  1 n CYS . 25  A 25  
A 26  1 n ARG . 26  A 26  
A 27  1 n GLU . 27  A 27  
A 28  1 n GLY . 28  A 28  
A 29  1 n LYS . 29  A 29  
A 30  1 n GLY . 30  A 30  
A 31  1 n ASN . 31  A 31  
A 32  1 n ALA . 32  A 32  
A 33  1 n GLY . 33  A 33  
A 34  1 n LYS . 34  A 34  
A 35  1 n TYR . 35  A 35  
A 36  1 n GLY . 36  A 36  
A 37  1 n ASP . 37  A 37  
A 38  1 n TYR . 38  A 38  
A 39  1 n SER . 39  A 39  
A 40  1 n CYS . 40  A 40  
A 41  1 n ASP . 41  A 41  
A 42  1 n ALA . 42  A 42  
A 43  1 n ASN . 43  A 43  
A 44  1 n MET . 44  A 44  
A 45  1 n ALA . 45  A 45  
A 46  1 n LEU . 46  A 46  
A 47  1 n LEU . 47  A 47  
A 48  1 n ASP . 48  A 48  
A 49  1 n SER . 49  A 49  
A 50  1 n LEU . 50  A 50  
A 51  1 n VAL . 51  A 51  
A 52  1 n LYS . 52  A 52  
A 53  1 n PHE . 53  A 53  
A 54  1 n ILE . 54  A 54  
A 55  1 n LYS . 55  A 55  
A 56  1 n ARG . 56  A 56  
A 57  1 n ASN . 57  A 57  
A 58  1 n THR . 58  A 58  
A 59  1 n ASP . 59  A 59  
A 60  1 n VAL . 60  A 60  
A 61  1 n ASN . 61  A 61  
A 62  1 n GLY . 62  A 62  
A 63  1 n LYS . 63  A 63  
A 64  1 n VAL . 64  A 64  
A 65  1 n MET . 65  A 65  
A 66  1 n VAL . 66  A 66  
A 67  1 n TYR . 67  A 67  
A 68  1 n ASN . 68  A 68  
A 69  1 n GLY . 69  A 69  
A 70  1 n ASP . 70  A 70  
A 71  1 n ILE . 71  A 71  
A 72  1 n VAL . 72  A 72  
A 73  1 n SER . 73  A 73  
A 74  1 n ARG . 74  A 74  
A 75  1 n ALA . 75  A 75  
A 76  1 n ILE . 76  A 76  
A 77  1 n PRO . 77  A 77  
A 78  1 n LYS . 78  A 78  
A 79  1 n TYR . 79  A 79  
A 80  1 n ASN . 80  A 80  
A 81  1 n LEU . 81  A 81  
A 82  1 n ASP . 82  A 82  
A 83  1 n TYR . 83  A 83  
A 84  1 n VAL . 84  A 84  
A 85  1 n LYS . 85  A 85  
A 86  1 n GLN . 86  A 86  
A 87  1 n SER . 87  A 87  
A 88  1 n ILE . 88  A 88  
A 89  1 n VAL . 89  A 89  
A 90  1 n ASN . 90  A 90  
A 91  1 n ALA . 91  A 91  
A 92  1 n THR . 92  A 92  
A 93  1 n ALA . 93  A 93  
A 94  1 n LEU . 94  A 94  
A 95  1 n LEU . 95  A 95  
A 96  1 n LYS . 96  A 96  
A 97  1 n LYS . 97  A 97  
A 98  1 n PHE . 98  A 98  
A 99  1 n GLU . 99  A 99  
A 100 1 n ASP . 100 A 100 
A 101 1 n PHE . 101 A 101 
A 102 1 n PHE . 102 A 102 
A 103 1 n ILE . 103 A 103 
A 104 1 n ILE . 104 A 104 
A 105 1 n PRO . 105 A 105 
A 106 1 n MET . 106 A 106 
A 107 1 n LEU . 107 A 107 
A 108 1 n GLY . 108 A 108 
A 109 1 n ASN . 109 A 109 
A 110 1 n HIS . 110 A 110 
A 111 1 n ASP . 111 A 111 
A 112 1 n VAL . 112 A 112 
A 113 1 n TYR . 113 A 113 
A 114 1 n PRO . 114 A 114 
A 115 1 n ALA . 115 A 115 
A 116 1 n ASN . 116 A 116 
A 117 1 n GLN . 117 A 117 
A 118 1 n MET . 118 A 118 
A 119 1 n ALA . 119 A 119 
A 120 1 n ILE . 120 A 120 
A 121 1 n ASN . 121 A 121 
A 122 1 n SER . 122 A 122 
A 123 1 n GLN . 123 A 123 
A 124 1 n TRP . 124 A 124 
A 125 1 n ILE . 125 A 125 
A 126 1 n PHE . 126 A 126 
A 127 1 n GLN . 127 A 127 
A 128 1 n PHE . 128 A 128 
A 129 1 n ALA . 129 A 129 
A 130 1 n ALA . 130 A 130 
A 131 1 n GLU . 131 A 131 
A 132 1 n GLN . 132 A 132 
A 133 1 n PHE . 133 A 133 
A 134 1 n ALA . 134 A 134 
A 135 1 n PRO . 135 A 135 
A 136 1 n PHE . 136 A 136 
A 137 1 n LEU . 137 A 137 
A 138 1 n SER . 138 A 138 
A 139 1 n GLN . 139 A 139 
A 140 1 n ASN . 140 A 140 
A 141 1 n ALA . 141 A 141 
A 142 1 n ILE . 142 A 142 
A 143 1 n GLU . 143 A 143 
A 144 1 n SER . 144 A 144 
A 145 1 n PHE . 145 A 145 
A 146 1 n LYS . 146 A 146 
A 147 1 n HIS . 147 A 147 
A 148 1 n GLY . 148 A 148 
A 149 1 n GLY . 149 A 149 
A 150 1 n TYR . 150 A 150 
A 151 1 n TYR . 151 A 151 
A 152 1 n THR . 152 A 152 
A 153 1 n MET . 153 A 153 
A 154 1 n PRO . 154 A 154 
A 155 1 n PHE . 155 A 155 
A 156 1 n PRO . 156 A 156 
A 157 1 n ALA . 157 A 157 
A 158 1 n HIS . 158 A 158 
A 159 1 n LEU . 159 A 159 
A 160 1 n GLY . 160 A 160 
A 161 1 n ILE . 161 A 161 
A 162 1 n LYS . 162 A 162 
A 163 1 n VAL . 163 A 163 
A 164 1 n PRO . 164 A 164 
A 165 1 n LEU . 165 A 165 
A 166 1 n ASN . 166 A 166 
A 167 1 n ALA . 167 A 167 
A 168 1 n VAL . 168 A 168 
A 169 1 n VAL . 169 A 169 
A 170 1 n LEU . 170 A 170 
A 171 1 n ASN . 171 A 171 
A 172 1 n THR . 172 A 172 
A 173 1 n VAL . 173 A 173 
A 174 1 n LEU . 174 A 174 
A 175 1 n TYR . 175 A 175 
A 176 1 n TYR . 176 A 176 
A 177 1 n ASN . 177 A 177 
A 178 1 n TYR . 178 A 178 
A 179 1 n ASN . 179 A 179 
A 180 1 n LYS . 180 A 180 
A 181 1 n GLN . 181 A 181 
A 182 1 n THR . 182 A 182 
A 183 1 n MET . 183 A 183 
A 184 1 n ASP . 184 A 184 
A 185 1 n SER . 185 A 185 
A 186 1 n THR . 186 A 186 
A 187 1 n ASP . 187 A 187 
A 188 1 n PRO . 188 A 188 
A 189 1 n LEU . 189 A 189 
A 190 1 n GLY . 190 A 190 
A 191 1 n GLN . 191 A 191 
A 192 1 n PHE . 192 A 192 
A 193 1 n GLU . 193 A 193 
A 194 1 n TRP . 194 A 194 
A 195 1 n PHE . 195 A 195 
A 196 1 n LYS . 196 A 196 
A 197 1 n THR . 197 A 197 
A 198 1 n VAL . 198 A 198 
A 199 1 n MET . 199 A 199 
A 200 1 n ASP . 200 A 200 
A 201 1 n GLY . 201 A 201 
A 202 1 n TYR . 202 A 202 
A 203 1 n ARG . 203 A 203 
A 204 1 n LYS . 204 A 204 
A 205 1 n THR . 205 A 205 
A 206 1 n GLY . 206 A 206 
A 207 1 n GLN . 207 A 207 
A 208 1 n ARG . 208 A 208 
A 209 1 n ALA . 209 A 209 
A 210 1 n ILE . 210 A 210 
A 211 1 n VAL . 211 A 211 
A 212 1 n SER . 212 A 212 
A 213 1 n MET . 213 A 213 
A 214 1 n HIS . 214 A 214 
A 215 1 n ILE . 215 A 215 
A 216 1 n CYS . 216 A 216 
A 217 1 n PRO . 217 A 217 
A 218 1 n GLY . 218 A 218 
A 219 1 n VAL . 219 A 219 
A 220 1 n ALA . 220 A 220 
A 221 1 n GLU . 221 A 221 
A 222 1 n ARG . 222 A 222 
A 223 1 n PHE . 223 A 223 
A 224 1 n ASN . 224 A 224 
A 225 1 n TYR . 225 A 225 
A 226 1 n SER . 226 A 226 
A 227 1 n ASP . 227 A 227 
A 228 1 n GLN . 228 A 228 
A 229 1 n LEU . 229 A 229 
A 230 1 n TYR . 230 A 230 
A 231 1 n PRO . 231 A 231 
A 232 1 n GLN . 232 A 232 
A 233 1 n TYR . 233 A 233 
A 234 1 n ASN . 234 A 234 
A 235 1 n ASP . 235 A 235 
A 236 1 n ARG . 236 A 236 
A 237 1 n LEU . 237 A 237 
A 238 1 n VAL . 238 A 238 
A 239 1 n ASP . 239 A 239 
A 240 1 n SER . 240 A 240 
A 241 1 n LEU . 241 A 241 
A 242 1 n ALA . 242 A 242 
A 243 1 n GLU . 243 A 243 
A 244 1 n TYR . 244 A 244 
A 245 1 n ASN . 245 A 245 
A 246 1 n ASP . 246 A 246 
A 247 1 n VAL . 247 A 247 
A 248 1 n ILE . 248 A 248 
A 249 1 n LEU . 249 A 249 
A 250 1 n GLY . 250 A 250 
A 251 1 n VAL . 251 A 251 
A 252 1 n LEU . 252 A 252 
A 253 1 n CYS . 253 A 253 
A 254 1 n GLY . 254 A 254 
A 255 1 n HIS . 255 A 255 
A 256 1 n LEU . 256 A 256 
A 257 1 n HIS . 257 A 257 
A 258 1 n THR . 258 A 258 
A 259 1 n ASP . 259 A 259 
A 260 1 n THR . 260 A 260 
A 261 1 n PHE . 261 A 261 
A 262 1 n ARG . 262 A 262 
A 263 1 n ILE . 263 A 263 
A 264 1 n LEU . 264 A 264 
A 265 1 n SER . 265 A 265 
A 266 1 n LYS . 266 A 266 
A 267 1 n GLY . 267 A 267 
A 268 1 n ASN . 268 A 268 
A 269 1 n LYS . 269 A 269 
A 270 1 n LYS . 270 A 270 
A 271 1 n VAL . 271 A 271 
A 272 1 n MET . 272 A 272 
A 273 1 n ALA . 273 A 273 
A 274 1 n PHE . 274 A 274 
A 275 1 n ILE . 275 A 275 
A 276 1 n GLY . 276 A 276 
A 277 1 n PRO . 277 A 277 
A 278 1 n SER . 278 A 278 
A 279 1 n VAL . 279 A 279 
A 280 1 n ASP . 280 A 280 
A 281 1 n THR . 281 A 281 
A 282 1 n TRP . 282 A 282 
A 283 1 n LEU . 283 A 283 
A 284 1 n GLY . 284 A 284 
A 285 1 n THR . 285 A 285 
A 286 1 n SER . 286 A 286 
A 287 1 n PRO . 287 A 287 
A 288 1 n SER . 288 A 288 
A 289 1 n ILE . 289 A 289 
A 290 1 n ARG . 290 A 290 
A 291 1 n LYS . 291 A 291 
A 292 1 n TYR . 292 A 292 
A 293 1 n ASP . 293 A 293 
A 294 1 n VAL . 294 A 294 
A 295 1 n GLY . 295 A 295 
A 296 1 n ASN . 296 A 296 
A 297 1 n GLY . 297 A 297 
A 298 1 n GLN . 298 A 298 
A 299 1 n GLY . 299 A 299 
A 300 1 n TYR . 300 A 300 
A 301 1 n MET . 301 A 301 
A 302 1 n LYS . 302 A 302 
A 303 1 n GLU . 303 A 303 
A 304 1 n PHE . 304 A 304 
A 305 1 n LYS . 305 A 305 
A 306 1 n ASN . 306 A 306 
A 307 1 n TYR . 307 A 307 
A 308 1 n HIS . 308 A 308 
A 309 1 n PHE . 309 A 309 
A 310 1 n GLN . 310 A 310 
A 311 1 n LEU . 311 A 311 
A 312 1 n ARG . 312 A 312 
A 313 1 n PRO . 313 A 313 
A 314 1 n LYS . 314 A 314 
A 315 1 n LYS . 315 A 315 
A 316 1 n ASP . 316 A 316 
A 317 1 n LYS . 317 A 317 
A 318 1 n LEU . 318 A 318 
A 319 1 n LYS . 319 A 319 
A 320 1 n PRO . 320 A 320 
A 321 1 n LYS . 321 A 321 
A 322 1 n THR . 322 A 322 
A 323 1 n THR . 323 A 323 
A 324 1 n ILE . 324 A 324 
A 325 1 n LYS . 325 A 325 
A 326 1 n GLN . 326 A 326 
A 327 1 n PRO . 327 A 327 
A 328 1 n SER . 328 A 328 
A 329 1 n ASP . 329 A 329 
A 330 1 n GLY . 330 A 330 
A 331 1 n PHE . 331 A 331 
A 332 1 n ASN . 332 A 332 
A 333 1 n LYS . 333 A 333 
A 334 1 n TRP . 334 A 334 
A 335 1 n LYS . 335 A 335 
A 336 1 n PHE . 336 A 336 
A 337 1 n ASN . 337 A 337 
A 338 1 n TYR . 338 A 338 
A 339 1 n GLY . 339 A 339 
A 340 1 n SER . 340 A 340 
A 341 1 n SER . 341 A 341 
A 342 1 n SER . 342 A 342 
A 343 1 n GLU . 343 A 343 
A 344 1 n TYR . 344 A 344 
A 345 1 n GLY . 345 A 345 
A 346 1 n LEU . 346 A 346 
A 347 1 n LYS . 347 A 347 
A 348 1 n GLU . 348 A 348 
A 349 1 n LEU . 349 A 349 
A 350 1 n SER . 350 A 350 
A 351 1 n PRO . 351 A 351 
A 352 1 n LYS . 352 A 352 
A 353 1 n GLU . 353 A 353 
A 354 1 n PHE . 354 A 354 
A 355 1 n GLU . 355 A 355 
A 356 1 n ILE . 356 A 356 
A 357 1 n LEU . 357 A 357 
A 358 1 n ALA . 358 A 358 
A 359 1 n ALA . 359 A 359 
A 360 1 n ARG . 360 A 360 
A 361 1 n MET . 361 A 361 
A 362 1 n ASP . 362 A 362 
A 363 1 n LYS . 363 A 363 
A 364 1 n ASP . 364 A 364 
A 365 1 n LEU . 365 A 365 
A 366 1 n GLN . 366 A 366 
A 367 1 n LEU . 367 A 367 
A 368 1 n PHE . 368 A 368 
A 369 1 n ASN . 369 A 369 
A 370 1 n LYS . 370 A 370 
A 371 1 n TYR . 371 A 371 
A 372 1 n HIS . 372 A 372 
A 373 1 n LEU . 373 A 373 
A 374 1 n HIS . 374 A 374 
A 375 1 n PHE . 375 A 375 
A 376 1 n ARG . 376 A 376 
A 377 1 n ALA . 377 A 377 
A 378 1 n ASP . 378 A 378 
A 379 1 n THR . 379 A 379 
A 380 1 n PRO . 380 A 380 
A 381 1 n GLY . 381 A 381 
A 382 1 n PHE . 382 A 382 
A 383 1 n THR . 383 A 383 
#
_software.classification other
_software.date           ?
_software.description    "Structure prediction"
_software.name           AlphaFold
_software.pdbx_ordinal   1
_software.type           package
_software.version        "AlphaFold-beta-20231127 (7a14c934-fe78-43c1-a552-7fb305b0ebd1 @ 2024-08-29 17:38:45)"
#
loop_
_struct_asym.entity_id
_struct_asym.id
1 A 
2 B 
3 C 
4 D 
#
loop_
_struct_conn.conn_type_id
_struct_conn.id
_struct_conn.pdbx_ptnr1_PDB_ins_code
_struct_conn.pdbx_ptnr1_label_alt_id
_struct_conn.pdbx_ptnr2_PDB_ins_code
_struct_conn.pdbx_ptnr2_label_alt_id
_struct_conn.pdbx_role
_struct_conn.pdbx_value_order
_struct_conn.ptnr1_auth_asym_id
_struct_conn.ptnr1_auth_seq_id
_struct_conn.ptnr1_label_asym_id
_struct_conn.ptnr1_label_atom_id
_struct_conn.ptnr1_label_comp_id
_struct_conn.ptnr1_label_seq_id
_struct_conn.ptnr1_symmetry
_struct_conn.ptnr2_auth_asym_id
_struct_conn.ptnr2_auth_seq_id
_struct_conn.ptnr2_label_asym_id
_struct_conn.ptnr2_label_atom_id
_struct_conn.ptnr2_label_comp_id
_struct_conn.ptnr2_label_seq_id
_struct_conn.ptnr2_symmetry
covale covale1  ? ? ? ? ? ? C 1 C C1 NAG . 1_555 A 90  A ND2 ASN 90  1_555 
covale covale2  ? ? ? ? ? ? D 1 D C1 NAG . 1_555 A 224 A ND2 ASN 224 1_555 
covale covale3  ? ? ? ? ? ? C 1 C O4 NAG . 1_555 C 2   C C1  NAG .   1_555 
covale covale4  ? ? ? ? ? ? C 2 C O4 NAG . 1_555 C 3   C C1  MAN .   1_555 
covale covale5  ? ? ? ? ? ? C 3 C O2 MAN . 1_555 C 4   C C1  MAN .   1_555 
covale covale6  ? ? ? ? ? ? C 4 C O2 MAN . 1_555 C 5   C C1  MAN .   1_555 
covale covale7  ? ? ? ? ? ? C 4 C O6 MAN . 1_555 C 6   C C1  MAN .   1_555 
covale covale8  ? ? ? ? ? ? C 6 C O2 MAN . 1_555 C 7   C C1  MAN .   1_555 
covale covale9  ? ? ? ? ? ? C 6 C O6 MAN . 1_555 C 8   C C1  MAN .   1_555 
covale covale10 ? ? ? ? ? ? D 1 D O4 NAG . 1_555 D 2   D C1  NAG .   1_555 
covale covale11 ? ? ? ? ? ? D 2 D O4 NAG . 1_555 D 3   D C1  MAN .   1_555 
covale covale12 ? ? ? ? ? ? D 3 D O2 MAN . 1_555 D 4   D C1  MAN .   1_555 
covale covale13 ? ? ? ? ? ? D 4 D O2 MAN . 1_555 D 5   D C1  MAN .   1_555 
covale covale14 ? ? ? ? ? ? D 4 D O6 MAN . 1_555 D 6   D C1  MAN .   1_555 
covale covale15 ? ? ? ? ? ? D 6 D O2 MAN . 1_555 D 7   D C1  MAN .   1_555 
covale covale16 ? ? ? ? ? ? D 6 D O6 MAN . 1_555 D 8   D C1  MAN .   1_555 
#
_struct_conn_type.criteria  ?
_struct_conn_type.id        covale
_struct_conn_type.reference ?
#
loop_
_atom_site.group_PDB
_atom_site.id
_atom_site.type_symbol
_atom_site.label_atom_id
_atom_site.label_alt_id
_atom_site.label_comp_id
_atom_site.label_asym_id
_atom_site.label_entity_id
_atom_site.label_seq_id
_atom_site.pdbx_PDB_ins_code
_atom_site.Cartn_x
_atom_site.Cartn_y
_atom_site.Cartn_z
_atom_site.occupancy
_atom_site.B_iso_or_equiv
_atom_site.auth_seq_id
_atom_site.auth_asym_id
_atom_site.pdbx_PDB_model_num
ATOM   1    N  N   . PHE A 1 1   ? 17.371  -12.419 -4.420  1.00 96.43 1   A 1 
ATOM   2    C  CA  . PHE A 1 1   ? 17.389  -11.004 -4.048  1.00 97.47 1   A 1 
ATOM   3    C  C   . PHE A 1 1   ? 16.232  -10.695 -3.099  1.00 97.96 1   A 1 
ATOM   4    O  O   . PHE A 1 1   ? 15.328  -11.520 -2.926  1.00 97.52 1   A 1 
ATOM   5    C  CB  . PHE A 1 1   ? 17.326  -10.104 -5.290  1.00 96.80 1   A 1 
ATOM   6    C  CG  . PHE A 1 1   ? 16.023  -10.172 -6.047  1.00 97.45 1   A 1 
ATOM   7    C  CD1 . PHE A 1 1   ? 15.784  -11.183 -6.976  1.00 96.97 1   A 1 
ATOM   8    C  CD2 . PHE A 1 1   ? 15.043  -9.213  -5.848  1.00 96.80 1   A 1 
ATOM   9    C  CE1 . PHE A 1 1   ? 14.604  -11.243 -7.690  1.00 96.00 1   A 1 
ATOM   10   C  CE2 . PHE A 1 1   ? 13.851  -9.259  -6.565  1.00 96.10 1   A 1 
ATOM   11   C  CZ  . PHE A 1 1   ? 13.626  -10.272 -7.482  1.00 96.64 1   A 1 
ATOM   12   N  N   . GLU A 1 2   ? 16.271  -9.519  -2.461  1.00 98.26 2   A 1 
ATOM   13   C  CA  . GLU A 1 2   ? 15.211  -9.081  -1.568  1.00 98.36 2   A 1 
ATOM   14   C  C   . GLU A 1 2   ? 14.437  -7.920  -2.195  1.00 98.48 2   A 1 
ATOM   15   O  O   . GLU A 1 2   ? 14.970  -7.179  -3.028  1.00 98.15 2   A 1 
ATOM   16   C  CB  . GLU A 1 2   ? 15.775  -8.678  -0.204  1.00 97.92 2   A 1 
ATOM   17   C  CG  . GLU A 1 2   ? 16.342  -9.851  0.583   1.00 94.86 2   A 1 
ATOM   18   C  CD  . GLU A 1 2   ? 16.811  -9.454  1.975   1.00 92.90 2   A 1 
ATOM   19   O  OE1 . GLU A 1 2   ? 17.352  -8.339  2.128   1.00 86.71 2   A 1 
ATOM   20   O  OE2 . GLU A 1 2   ? 16.631  -10.256 2.910   1.00 85.88 2   A 1 
ATOM   21   N  N   . MET A 1 3   ? 13.178  -7.759  -1.766  1.00 98.70 3   A 1 
ATOM   22   C  CA  . MET A 1 3   ? 12.290  -6.775  -2.378  1.00 98.76 3   A 1 
ATOM   23   C  C   . MET A 1 3   ? 11.319  -6.221  -1.348  1.00 98.86 3   A 1 
ATOM   24   O  O   . MET A 1 3   ? 10.627  -6.978  -0.670  1.00 98.74 3   A 1 
ATOM   25   C  CB  . MET A 1 3   ? 11.527  -7.413  -3.543  1.00 98.54 3   A 1 
ATOM   26   C  CG  . MET A 1 3   ? 10.505  -6.502  -4.211  1.00 97.91 3   A 1 
ATOM   27   S  SD  . MET A 1 3   ? 9.731   -7.287  -5.650  1.00 97.13 3   A 1 
ATOM   28   C  CE  . MET A 1 3   ? 8.815   -8.599  -4.858  1.00 92.00 3   A 1 
ATOM   29   N  N   . TRP A 1 4   ? 11.246  -4.887  -1.237  1.00 98.84 4   A 1 
ATOM   30   C  CA  . TRP A 1 4   ? 10.307  -4.224  -0.342  1.00 98.86 4   A 1 
ATOM   31   C  C   . TRP A 1 4   ? 8.941   -4.062  -1.008  1.00 98.81 4   A 1 
ATOM   32   O  O   . TRP A 1 4   ? 8.840   -3.914  -2.228  1.00 98.76 4   A 1 
ATOM   33   C  CB  . TRP A 1 4   ? 10.837  -2.849  0.055   1.00 98.85 4   A 1 
ATOM   34   C  CG  . TRP A 1 4   ? 12.118  -2.870  0.826   1.00 98.84 4   A 1 
ATOM   35   C  CD1 . TRP A 1 4   ? 13.386  -2.792  0.321   1.00 98.59 4   A 1 
ATOM   36   C  CD2 . TRP A 1 4   ? 12.265  -2.955  2.254   1.00 98.79 4   A 1 
ATOM   37   N  NE1 . TRP A 1 4   ? 14.303  -2.839  1.335   1.00 98.50 4   A 1 
ATOM   38   C  CE2 . TRP A 1 4   ? 13.647  -2.936  2.538   1.00 98.67 4   A 1 
ATOM   39   C  CE3 . TRP A 1 4   ? 11.356  -3.051  3.313   1.00 98.64 4   A 1 
ATOM   40   C  CZ2 . TRP A 1 4   ? 14.138  -2.997  3.841   1.00 98.42 4   A 1 
ATOM   41   C  CZ3 . TRP A 1 4   ? 11.856  -3.118  4.616   1.00 98.30 4   A 1 
ATOM   42   C  CH2 . TRP A 1 4   ? 13.229  -3.093  4.858   1.00 98.22 4   A 1 
ATOM   43   N  N   . GLN A 1 5   ? 7.874   -4.077  -0.185  1.00 98.82 5   A 1 
ATOM   44   C  CA  . GLN A 1 5   ? 6.523   -3.755  -0.644  1.00 98.82 5   A 1 
ATOM   45   C  C   . GLN A 1 5   ? 6.012   -2.562  0.150   1.00 98.89 5   A 1 
ATOM   46   O  O   . GLN A 1 5   ? 5.774   -2.668  1.358   1.00 98.58 5   A 1 
ATOM   47   C  CB  . GLN A 1 5   ? 5.583   -4.951  -0.484  1.00 98.69 5   A 1 
ATOM   48   C  CG  . GLN A 1 5   ? 4.176   -4.662  -1.013  1.00 98.35 5   A 1 
ATOM   49   C  CD  . GLN A 1 5   ? 3.211   -5.803  -0.783  1.00 98.33 5   A 1 
ATOM   50   O  OE1 . GLN A 1 5   ? 3.480   -6.730  -0.008  1.00 93.85 5   A 1 
ATOM   51   N  NE2 . GLN A 1 5   ? 2.060   -5.744  -1.437  1.00 93.19 5   A 1 
ATOM   52   N  N   . LEU A 1 6   ? 5.826   -1.434  -0.534  1.00 98.89 6   A 1 
ATOM   53   C  CA  . LEU A 1 6   ? 5.389   -0.184  0.067   1.00 98.70 6   A 1 
ATOM   54   C  C   . LEU A 1 6   ? 3.987   0.131   -0.448  1.00 98.76 6   A 1 
ATOM   55   O  O   . LEU A 1 6   ? 3.800   0.308   -1.656  1.00 98.32 6   A 1 
ATOM   56   C  CB  . LEU A 1 6   ? 6.366   0.937   -0.306  1.00 98.57 6   A 1 
ATOM   57   C  CG  . LEU A 1 6   ? 6.037   2.358   0.151   1.00 98.11 6   A 1 
ATOM   58   C  CD1 . LEU A 1 6   ? 6.020   2.454   1.662   1.00 97.53 6   A 1 
ATOM   59   C  CD2 . LEU A 1 6   ? 7.039   3.342   -0.445  1.00 97.32 6   A 1 
ATOM   60   N  N   . THR A 1 7   ? 2.999   0.199   0.455   1.00 98.60 7   A 1 
ATOM   61   C  CA  . THR A 1 7   ? 1.623   0.355   -0.003  1.00 98.53 7   A 1 
ATOM   62   C  C   . THR A 1 7   ? 0.788   1.225   0.936   1.00 98.51 7   A 1 
ATOM   63   O  O   . THR A 1 7   ? 1.041   1.271   2.142   1.00 98.01 7   A 1 
ATOM   64   C  CB  . THR A 1 7   ? 0.945   -1.015  -0.209  1.00 98.15 7   A 1 
ATOM   65   O  OG1 . THR A 1 7   ? -0.306  -0.850  -0.873  1.00 95.62 7   A 1 
ATOM   66   C  CG2 . THR A 1 7   ? 0.730   -1.732  1.122   1.00 96.15 7   A 1 
ATOM   67   N  N   . ASP A 1 8   ? -0.199  1.915   0.352   1.00 98.55 8   A 1 
ATOM   68   C  CA  . ASP A 1 8   ? -1.233  2.640   1.082   1.00 98.45 8   A 1 
ATOM   69   C  C   . ASP A 1 8   ? -0.662  3.619   2.099   1.00 98.49 8   A 1 
ATOM   70   O  O   . ASP A 1 8   ? -0.876  3.508   3.311   1.00 97.65 8   A 1 
ATOM   71   C  CB  . ASP A 1 8   ? -2.205  1.653   1.725   1.00 98.20 8   A 1 
ATOM   72   C  CG  . ASP A 1 8   ? -2.972  0.871   0.681   1.00 97.93 8   A 1 
ATOM   73   O  OD1 . ASP A 1 8   ? -3.987  1.397   0.165   1.00 95.97 8   A 1 
ATOM   74   O  OD2 . ASP A 1 8   ? -2.557  -0.264  0.351   1.00 96.26 8   A 1 
ATOM   75   N  N   . ILE A 1 9   ? 0.077   4.598   1.586   1.00 98.23 9   A 1 
ATOM   76   C  CA  . ILE A 1 9   ? 0.685   5.623   2.424   1.00 98.19 9   A 1 
ATOM   77   C  C   . ILE A 1 9   ? -0.359  6.635   2.901   1.00 97.83 9   A 1 
ATOM   78   O  O   . ILE A 1 9   ? -0.404  6.978   4.077   1.00 96.79 9   A 1 
ATOM   79   C  CB  . ILE A 1 9   ? 1.826   6.341   1.676   1.00 98.05 9   A 1 
ATOM   80   C  CG1 . ILE A 1 9   ? 2.922   5.340   1.282   1.00 96.56 9   A 1 
ATOM   81   C  CG2 . ILE A 1 9   ? 2.404   7.464   2.533   1.00 96.31 9   A 1 
ATOM   82   C  CD1 . ILE A 1 9   ? 3.992   5.931   0.376   1.00 95.08 9   A 1 
ATOM   83   N  N   . HIS A 1 10  ? -1.190  7.125   1.975   1.00 97.53 10  A 1 
ATOM   84   C  CA  . HIS A 1 10  ? -2.215  8.132   2.261   1.00 97.20 10  A 1 
ATOM   85   C  C   . HIS A 1 10  ? -1.632  9.311   3.053   1.00 97.03 10  A 1 
ATOM   86   O  O   . HIS A 1 10  ? -2.081  9.630   4.155   1.00 95.71 10  A 1 
ATOM   87   C  CB  . HIS A 1 10  ? -3.401  7.514   3.000   1.00 96.86 10  A 1 
ATOM   88   C  CG  . HIS A 1 10  ? -4.152  6.495   2.193   1.00 96.99 10  A 1 
ATOM   89   N  ND1 . HIS A 1 10  ? -5.056  6.838   1.213   1.00 95.53 10  A 1 
ATOM   90   C  CD2 . HIS A 1 10  ? -4.147  5.148   2.245   1.00 95.92 10  A 1 
ATOM   91   C  CE1 . HIS A 1 10  ? -5.576  5.739   0.691   1.00 95.64 10  A 1 
ATOM   92   N  NE2 . HIS A 1 10  ? -5.036  4.693   1.298   1.00 95.89 10  A 1 
ATOM   93   N  N   . LEU A 1 11  ? -0.632  9.961   2.477   1.00 96.96 11  A 1 
ATOM   94   C  CA  . LEU A 1 11  ? 0.096   11.033  3.157   1.00 96.80 11  A 1 
ATOM   95   C  C   . LEU A 1 11  ? -0.749  12.298  3.276   1.00 96.59 11  A 1 
ATOM   96   O  O   . LEU A 1 11  ? -1.231  12.829  2.271   1.00 95.59 11  A 1 
ATOM   97   C  CB  . LEU A 1 11  ? 1.388   11.345  2.405   1.00 96.29 11  A 1 
ATOM   98   C  CG  . LEU A 1 11  ? 2.211   12.524  2.947   1.00 94.81 11  A 1 
ATOM   99   C  CD1 . LEU A 1 11  ? 2.648   12.264  4.378   1.00 92.50 11  A 1 
ATOM   100  C  CD2 . LEU A 1 11  ? 3.408   12.780  2.049   1.00 91.79 11  A 1 
ATOM   101  N  N   . ASP A 1 12  ? -0.911  12.794  4.501   1.00 96.33 12  A 1 
ATOM   102  C  CA  . ASP A 1 12  ? -1.598  14.052  4.747   1.00 95.95 12  A 1 
ATOM   103  C  C   . ASP A 1 12  ? -0.560  15.140  5.025   1.00 95.92 12  A 1 
ATOM   104  O  O   . ASP A 1 12  ? 0.046   15.155  6.096   1.00 95.35 12  A 1 
ATOM   105  C  CB  . ASP A 1 12  ? -2.553  13.924  5.933   1.00 95.18 12  A 1 
ATOM   106  C  CG  . ASP A 1 12  ? -3.366  15.196  6.169   1.00 94.42 12  A 1 
ATOM   107  O  OD1 . ASP A 1 12  ? -3.177  16.180  5.425   1.00 92.98 12  A 1 
ATOM   108  O  OD2 . ASP A 1 12  ? -4.189  15.201  7.101   1.00 92.17 12  A 1 
ATOM   109  N  N   . PRO A 1 13  ? -0.364  16.078  4.095   1.00 95.07 13  A 1 
ATOM   110  C  CA  . PRO A 1 13  ? 0.643   17.122  4.301   1.00 94.31 13  A 1 
ATOM   111  C  C   . PRO A 1 13  ? 0.248   18.145  5.358   1.00 94.24 13  A 1 
ATOM   112  O  O   . PRO A 1 13  ? 1.099   18.918  5.790   1.00 93.17 13  A 1 
ATOM   113  C  CB  . PRO A 1 13  ? 0.756   17.777  2.917   1.00 93.36 13  A 1 
ATOM   114  C  CG  . PRO A 1 13  ? -0.591  17.579  2.311   1.00 92.08 13  A 1 
ATOM   115  C  CD  . PRO A 1 13  ? -1.050  16.218  2.792   1.00 94.18 13  A 1 
ATOM   116  N  N   . MET A 1 14  ? -1.021  18.150  5.775   1.00 94.58 14  A 1 
ATOM   117  C  CA  . MET A 1 14  ? -1.498  19.135  6.738   1.00 94.22 14  A 1 
ATOM   118  C  C   . MET A 1 14  ? -1.618  18.577  8.153   1.00 95.18 14  A 1 
ATOM   119  O  O   . MET A 1 14  ? -2.124  19.270  9.045   1.00 94.59 14  A 1 
ATOM   120  C  CB  . MET A 1 14  ? -2.837  19.729  6.281   1.00 92.82 14  A 1 
ATOM   121  C  CG  . MET A 1 14  ? -2.717  20.527  4.989   1.00 89.16 14  A 1 
ATOM   122  S  SD  . MET A 1 14  ? -4.169  21.534  4.630   1.00 83.42 14  A 1 
ATOM   123  C  CE  . MET A 1 14  ? -5.383  20.270  4.310   1.00 73.69 14  A 1 
ATOM   124  N  N   . TYR A 1 15  ? -1.149  17.342  8.380   1.00 94.96 15  A 1 
ATOM   125  C  CA  . TYR A 1 15  ? -1.158  16.767  9.721   1.00 95.63 15  A 1 
ATOM   126  C  C   . TYR A 1 15  ? -0.437  17.693  10.698  1.00 95.68 15  A 1 
ATOM   127  O  O   . TYR A 1 15  ? 0.676   18.149  10.429  1.00 94.83 15  A 1 
ATOM   128  C  CB  . TYR A 1 15  ? -0.498  15.396  9.713   1.00 95.97 15  A 1 
ATOM   129  C  CG  . TYR A 1 15  ? -0.566  14.671  11.047  1.00 96.64 15  A 1 
ATOM   130  C  CD1 . TYR A 1 15  ? 0.302   15.001  12.083  1.00 96.36 15  A 1 
ATOM   131  C  CD2 . TYR A 1 15  ? -1.491  13.665  11.263  1.00 96.37 15  A 1 
ATOM   132  C  CE1 . TYR A 1 15  ? 0.242   14.350  13.303  1.00 96.15 15  A 1 
ATOM   133  C  CE2 . TYR A 1 15  ? -1.556  13.002  12.481  1.00 96.23 15  A 1 
ATOM   134  C  CZ  . TYR A 1 15  ? -0.692  13.347  13.499  1.00 96.62 15  A 1 
ATOM   135  O  OH  . TYR A 1 15  ? -0.749  12.698  14.707  1.00 96.24 15  A 1 
ATOM   136  N  N   . THR A 1 16  ? -1.069  17.957  11.842  1.00 96.34 16  A 1 
ATOM   137  C  CA  . THR A 1 16  ? -0.530  18.886  12.830  1.00 96.56 16  A 1 
ATOM   138  C  C   . THR A 1 16  ? -0.438  18.204  14.188  1.00 96.90 16  A 1 
ATOM   139  O  O   . THR A 1 16  ? -1.449  17.732  14.726  1.00 96.42 16  A 1 
ATOM   140  C  CB  . THR A 1 16  ? -1.405  20.144  12.934  1.00 95.95 16  A 1 
ATOM   141  O  OG1 . THR A 1 16  ? -1.460  20.797  11.666  1.00 92.36 16  A 1 
ATOM   142  C  CG2 . THR A 1 16  ? -0.843  21.118  13.963  1.00 92.23 16  A 1 
ATOM   143  N  N   . VAL A 1 17  ? 0.760   18.141  14.753  1.00 96.82 17  A 1 
ATOM   144  C  CA  . VAL A 1 17  ? 0.963   17.556  16.073  1.00 96.99 17  A 1 
ATOM   145  C  C   . VAL A 1 17  ? 0.198   18.361  17.119  1.00 96.97 17  A 1 
ATOM   146  O  O   . VAL A 1 17  ? 0.217   19.594  17.105  1.00 95.76 17  A 1 
ATOM   147  C  CB  . VAL A 1 17  ? 2.459   17.504  16.429  1.00 96.31 17  A 1 
ATOM   148  C  CG1 . VAL A 1 17  ? 2.668   16.915  17.818  1.00 94.18 17  A 1 
ATOM   149  C  CG2 . VAL A 1 17  ? 3.225   16.688  15.389  1.00 94.59 17  A 1 
ATOM   150  N  N   . GLY A 1 18  ? -0.484  17.660  18.028  1.00 96.38 18  A 1 
ATOM   151  C  CA  . GLY A 1 18  ? -1.241  18.311  19.085  1.00 96.40 18  A 1 
ATOM   152  C  C   . GLY A 1 18  ? -2.638  18.740  18.679  1.00 96.92 18  A 1 
ATOM   153  O  O   . GLY A 1 18  ? -3.335  19.380  19.470  1.00 95.57 18  A 1 
ATOM   154  N  N   . SER A 1 19  ? -3.064  18.405  17.463  1.00 96.57 19  A 1 
ATOM   155  C  CA  . SER A 1 19  ? -4.401  18.720  16.994  1.00 96.45 19  A 1 
ATOM   156  C  C   . SER A 1 19  ? -5.400  17.654  17.453  1.00 96.28 19  A 1 
ATOM   157  O  O   . SER A 1 19  ? -5.038  16.683  18.120  1.00 95.67 19  A 1 
ATOM   158  C  CB  . SER A 1 19  ? -4.416  18.846  15.476  1.00 96.03 19  A 1 
ATOM   159  O  OG  . SER A 1 19  ? -4.044  17.622  14.870  1.00 93.86 19  A 1 
ATOM   160  N  N   . ASP A 1 20  ? -6.673  17.860  17.089  1.00 95.71 20  A 1 
ATOM   161  C  CA  . ASP A 1 20  ? -7.762  16.981  17.486  1.00 95.50 20  A 1 
ATOM   162  C  C   . ASP A 1 20  ? -7.902  15.831  16.489  1.00 95.08 20  A 1 
ATOM   163  O  O   . ASP A 1 20  ? -8.202  16.067  15.318  1.00 94.31 20  A 1 
ATOM   164  C  CB  . ASP A 1 20  ? -9.066  17.789  17.557  1.00 95.22 20  A 1 
ATOM   165  C  CG  . ASP A 1 20  ? -10.236 16.994  18.108  1.00 94.78 20  A 1 
ATOM   166  O  OD1 . ASP A 1 20  ? -10.112 15.760  18.307  1.00 93.02 20  A 1 
ATOM   167  O  OD2 . ASP A 1 20  ? -11.297 17.604  18.347  1.00 92.85 20  A 1 
ATOM   168  N  N   . PRO A 1 21  ? -7.711  14.575  16.921  1.00 95.01 21  A 1 
ATOM   169  C  CA  . PRO A 1 21  ? -7.863  13.440  16.005  1.00 93.73 21  A 1 
ATOM   170  C  C   . PRO A 1 21  ? -9.256  13.330  15.392  1.00 93.00 21  A 1 
ATOM   171  O  O   . PRO A 1 21  ? -9.399  12.785  14.299  1.00 91.14 21  A 1 
ATOM   172  C  CB  . PRO A 1 21  ? -7.564  12.225  16.887  1.00 92.80 21  A 1 
ATOM   173  C  CG  . PRO A 1 21  ? -6.658  12.762  17.954  1.00 92.29 21  A 1 
ATOM   174  C  CD  . PRO A 1 21  ? -7.182  14.147  18.230  1.00 94.47 21  A 1 
ATOM   175  N  N   . LEU A 1 22  ? -10.278 13.852  16.068  1.00 93.85 22  A 1 
ATOM   176  C  CA  . LEU A 1 22  ? -11.629 13.838  15.517  1.00 92.71 22  A 1 
ATOM   177  C  C   . LEU A 1 22  ? -11.834 14.907  14.455  1.00 92.28 22  A 1 
ATOM   178  O  O   . LEU A 1 22  ? -12.884 14.938  13.803  1.00 90.37 22  A 1 
ATOM   179  C  CB  . LEU A 1 22  ? -12.660 14.006  16.644  1.00 92.27 22  A 1 
ATOM   180  C  CG  . LEU A 1 22  ? -12.685 12.889  17.686  1.00 89.15 22  A 1 
ATOM   181  C  CD1 . LEU A 1 22  ? -13.725 13.179  18.762  1.00 85.01 22  A 1 
ATOM   182  C  CD2 . LEU A 1 22  ? -12.961 11.544  17.023  1.00 84.20 22  A 1 
ATOM   183  N  N   . LYS A 1 23  ? -10.847 15.791  14.264  1.00 92.58 23  A 1 
ATOM   184  C  CA  . LYS A 1 23  ? -10.873 16.805  13.218  1.00 92.34 23  A 1 
ATOM   185  C  C   . LYS A 1 23  ? -9.747  16.562  12.215  1.00 92.42 23  A 1 
ATOM   186  O  O   . LYS A 1 23  ? -9.055  17.487  11.787  1.00 90.99 23  A 1 
ATOM   187  C  CB  . LYS A 1 23  ? -10.789 18.210  13.827  1.00 92.35 23  A 1 
ATOM   188  C  CG  . LYS A 1 23  ? -11.971 18.543  14.722  1.00 91.56 23  A 1 
ATOM   189  C  CD  . LYS A 1 23  ? -11.910 19.978  15.234  1.00 86.58 23  A 1 
ATOM   190  C  CE  . LYS A 1 23  ? -13.128 20.306  16.084  1.00 81.59 23  A 1 
ATOM   191  N  NZ  . LYS A 1 23  ? -13.113 21.706  16.577  1.00 72.29 23  A 1 
ATOM   192  N  N   . LEU A 1 24  ? -9.561  15.293  11.857  1.00 92.82 24  A 1 
ATOM   193  C  CA  . LEU A 1 24  ? -8.593  14.835  10.859  1.00 92.52 24  A 1 
ATOM   194  C  C   . LEU A 1 24  ? -7.141  15.132  11.228  1.00 93.36 24  A 1 
ATOM   195  O  O   . LEU A 1 24  ? -6.269  15.109  10.368  1.00 91.90 24  A 1 
ATOM   196  C  CB  . LEU A 1 24  ? -8.913  15.418  9.472   1.00 90.77 24  A 1 
ATOM   197  C  CG  . LEU A 1 24  ? -10.324 15.158  8.931   1.00 88.12 24  A 1 
ATOM   198  C  CD1 . LEU A 1 24  ? -10.497 15.819  7.570   1.00 84.31 24  A 1 
ATOM   199  C  CD2 . LEU A 1 24  ? -10.607 13.670  8.840   1.00 83.10 24  A 1 
ATOM   200  N  N   . CYS A 1 25  ? -6.876  15.396  12.508  1.00 93.92 25  A 1 
ATOM   201  C  CA  . CYS A 1 25  ? -5.540  15.757  12.975  1.00 94.42 25  A 1 
ATOM   202  C  C   . CYS A 1 25  ? -4.999  17.010  12.277  1.00 94.52 25  A 1 
ATOM   203  O  O   . CYS A 1 25  ? -3.798  17.113  12.004  1.00 93.40 25  A 1 
ATOM   204  C  CB  . CYS A 1 25  ? -4.562  14.591  12.807  1.00 94.53 25  A 1 
ATOM   205  S  SG  . CYS A 1 25  ? -4.975  13.116  13.760  1.00 94.08 25  A 1 
ATOM   206  N  N   . ARG A 1 26  ? -5.894  17.964  11.985  1.00 94.58 26  A 1 
ATOM   207  C  CA  . ARG A 1 26  ? -5.496  19.181  11.275  1.00 93.84 26  A 1 
ATOM   208  C  C   . ARG A 1 26  ? -5.780  20.459  12.047  1.00 93.87 26  A 1 
ATOM   209  O  O   . ARG A 1 26  ? -5.094  21.457  11.845  1.00 91.35 26  A 1 
ATOM   210  C  CB  . ARG A 1 26  ? -6.201  19.246  9.917   1.00 92.33 26  A 1 
ATOM   211  C  CG  . ARG A 1 26  ? -5.775  18.156  8.955   1.00 90.64 26  A 1 
ATOM   212  C  CD  . ARG A 1 26  ? -6.566  18.222  7.661   1.00 88.34 26  A 1 
ATOM   213  N  NE  . ARG A 1 26  ? -6.149  17.181  6.734   1.00 86.24 26  A 1 
ATOM   214  C  CZ  . ARG A 1 26  ? -6.784  16.882  5.608   1.00 84.49 26  A 1 
ATOM   215  N  NH1 . ARG A 1 26  ? -7.865  17.549  5.248   1.00 80.52 26  A 1 
ATOM   216  N  NH2 . ARG A 1 26  ? -6.330  15.912  4.829   1.00 78.37 26  A 1 
ATOM   217  N  N   . GLU A 1 27  ? -6.781  20.448  12.922  1.00 94.21 27  A 1 
ATOM   218  C  CA  . GLU A 1 27  ? -7.160  21.649  13.656  1.00 94.18 27  A 1 
ATOM   219  C  C   . GLU A 1 27  ? -7.615  21.294  15.065  1.00 95.19 27  A 1 
ATOM   220  O  O   . GLU A 1 27  ? -7.689  20.124  15.434  1.00 93.76 27  A 1 
ATOM   221  C  CB  . GLU A 1 27  ? -8.266  22.408  12.909  1.00 91.27 27  A 1 
ATOM   222  C  CG  . GLU A 1 27  ? -9.511  21.587  12.637  1.00 83.81 27  A 1 
ATOM   223  C  CD  . GLU A 1 27  ? -10.550 22.367  11.856  1.00 82.18 27  A 1 
ATOM   224  O  OE1 . GLU A 1 27  ? -11.406 23.018  12.482  1.00 75.78 27  A 1 
ATOM   225  O  OE2 . GLU A 1 27  ? -10.499 22.328  10.615  1.00 75.49 27  A 1 
ATOM   226  N  N   . GLY A 1 28  ? -7.909  22.330  15.842  1.00 94.16 28  A 1 
ATOM   227  C  CA  . GLY A 1 28  ? -8.325  22.137  17.218  1.00 95.08 28  A 1 
ATOM   228  C  C   . GLY A 1 28  ? -7.161  21.753  18.109  1.00 96.17 28  A 1 
ATOM   229  O  O   . GLY A 1 28  ? -6.007  21.734  17.690  1.00 94.46 28  A 1 
ATOM   230  N  N   . LYS A 1 29  ? -7.484  21.451  19.369  1.00 96.06 29  A 1 
ATOM   231  C  CA  . LYS A 1 29  ? -6.498  21.003  20.339  1.00 96.20 29  A 1 
ATOM   232  C  C   . LYS A 1 29  ? -6.795  19.567  20.743  1.00 96.00 29  A 1 
ATOM   233  O  O   . LYS A 1 29  ? -7.954  19.204  20.964  1.00 93.13 29  A 1 
ATOM   234  C  CB  . LYS A 1 29  ? -6.480  21.904  21.566  1.00 94.93 29  A 1 
ATOM   235  C  CG  . LYS A 1 29  ? -5.968  23.311  21.308  1.00 84.66 29  A 1 
ATOM   236  C  CD  . LYS A 1 29  ? -5.878  24.112  22.593  1.00 77.93 29  A 1 
ATOM   237  C  CE  . LYS A 1 29  ? -5.316  25.495  22.345  1.00 67.95 29  A 1 
ATOM   238  N  NZ  . LYS A 1 29  ? -5.200  26.284  23.603  1.00 58.92 29  A 1 
ATOM   239  N  N   . GLY A 1 30  ? -5.751  18.755  20.842  1.00 95.77 30  A 1 
ATOM   240  C  CA  . GLY A 1 30  ? -5.907  17.368  21.215  1.00 95.38 30  A 1 
ATOM   241  C  C   . GLY A 1 30  ? -4.561  16.704  21.419  1.00 95.85 30  A 1 
ATOM   242  O  O   . GLY A 1 30  ? -3.575  17.366  21.719  1.00 94.07 30  A 1 
ATOM   243  N  N   . ASN A 1 31  ? -4.521  15.388  21.237  1.00 95.24 31  A 1 
ATOM   244  C  CA  . ASN A 1 31  ? -3.320  14.620  21.501  1.00 94.44 31  A 1 
ATOM   245  C  C   . ASN A 1 31  ? -2.826  13.865  20.267  1.00 95.03 31  A 1 
ATOM   246  O  O   . ASN A 1 31  ? -2.269  12.774  20.379  1.00 93.05 31  A 1 
ATOM   247  C  CB  . ASN A 1 31  ? -3.554  13.662  22.671  1.00 91.39 31  A 1 
ATOM   248  C  CG  . ASN A 1 31  ? -4.791  12.804  22.493  1.00 85.77 31  A 1 
ATOM   249  O  OD1 . ASN A 1 31  ? -5.338  12.704  21.396  1.00 75.39 31  A 1 
ATOM   250  N  ND2 . ASN A 1 31  ? -5.247  12.185  23.573  1.00 78.26 31  A 1 
ATOM   251  N  N   . ALA A 1 32  ? -3.027  14.431  19.075  1.00 95.22 32  A 1 
ATOM   252  C  CA  . ALA A 1 32  ? -2.467  13.858  17.851  1.00 95.64 32  A 1 
ATOM   253  C  C   . ALA A 1 32  ? -0.952  13.748  18.010  1.00 95.84 32  A 1 
ATOM   254  O  O   . ALA A 1 32  ? -0.275  14.733  18.302  1.00 94.88 32  A 1 
ATOM   255  C  CB  . ALA A 1 32  ? -2.832  14.722  16.648  1.00 95.40 32  A 1 
ATOM   256  N  N   . GLY A 1 33  ? -0.417  12.540  17.835  1.00 95.77 33  A 1 
ATOM   257  C  CA  . GLY A 1 33  ? 0.970   12.254  18.142  1.00 95.59 33  A 1 
ATOM   258  C  C   . GLY A 1 33  ? 1.955   12.749  17.097  1.00 96.30 33  A 1 
ATOM   259  O  O   . GLY A 1 33  ? 1.593   13.079  15.968  1.00 95.73 33  A 1 
ATOM   260  N  N   . LYS A 1 34  ? 3.230   12.769  17.485  1.00 96.16 34  A 1 
ATOM   261  C  CA  . LYS A 1 34  ? 4.292   13.249  16.594  1.00 96.37 34  A 1 
ATOM   262  C  C   . LYS A 1 34  ? 4.358   12.451  15.296  1.00 96.93 34  A 1 
ATOM   263  O  O   . LYS A 1 34  ? 4.580   13.025  14.225  1.00 96.45 34  A 1 
ATOM   264  C  CB  . LYS A 1 34  ? 5.645   13.181  17.304  1.00 95.85 34  A 1 
ATOM   265  C  CG  . LYS A 1 34  ? 6.823   13.610  16.441  1.00 92.73 34  A 1 
ATOM   266  C  CD  . LYS A 1 34  ? 8.129   13.546  17.205  1.00 89.15 34  A 1 
ATOM   267  C  CE  . LYS A 1 34  ? 9.301   13.960  16.329  1.00 83.32 34  A 1 
ATOM   268  N  NZ  . LYS A 1 34  ? 10.603  13.879  17.051  1.00 75.33 34  A 1 
ATOM   269  N  N   . TYR A 1 35  ? 4.161   11.122  15.378  1.00 97.11 35  A 1 
ATOM   270  C  CA  . TYR A 1 35  ? 4.326   10.240  14.233  1.00 97.43 35  A 1 
ATOM   271  C  C   . TYR A 1 35  ? 3.007   9.723   13.667  1.00 97.49 35  A 1 
ATOM   272  O  O   . TYR A 1 35  ? 3.017   8.865   12.773  1.00 96.07 35  A 1 
ATOM   273  C  CB  . TYR A 1 35  ? 5.230   9.061   14.601  1.00 97.45 35  A 1 
ATOM   274  C  CG  . TYR A 1 35  ? 6.647   9.478   14.930  1.00 97.59 35  A 1 
ATOM   275  C  CD1 . TYR A 1 35  ? 7.531   9.836   13.918  1.00 96.87 35  A 1 
ATOM   276  C  CD2 . TYR A 1 35  ? 7.095   9.521   16.234  1.00 96.92 35  A 1 
ATOM   277  C  CE1 . TYR A 1 35  ? 8.830   10.220  14.204  1.00 96.44 35  A 1 
ATOM   278  C  CE2 . TYR A 1 35  ? 8.393   9.902   16.536  1.00 96.56 35  A 1 
ATOM   279  C  CZ  . TYR A 1 35  ? 9.256   10.251  15.516  1.00 96.81 35  A 1 
ATOM   280  O  OH  . TYR A 1 35  ? 10.535  10.636  15.796  1.00 95.84 35  A 1 
ATOM   281  N  N   . GLY A 1 36  ? 1.883   10.230  14.156  1.00 97.02 36  A 1 
ATOM   282  C  CA  . GLY A 1 36  ? 0.601   9.835   13.621  1.00 96.82 36  A 1 
ATOM   283  C  C   . GLY A 1 36  ? -0.435  9.537   14.685  1.00 96.85 36  A 1 
ATOM   284  O  O   . GLY A 1 36  ? -0.196  9.686   15.884  1.00 95.72 36  A 1 
ATOM   285  N  N   . ASP A 1 37  ? -1.609  9.104   14.208  1.00 96.23 37  A 1 
ATOM   286  C  CA  . ASP A 1 37  ? -2.743  8.795   15.056  1.00 96.07 37  A 1 
ATOM   287  C  C   . ASP A 1 37  ? -3.582  7.748   14.329  1.00 95.92 37  A 1 
ATOM   288  O  O   . ASP A 1 37  ? -3.753  7.830   13.113  1.00 94.87 37  A 1 
ATOM   289  C  CB  . ASP A 1 37  ? -3.573  10.052  15.328  1.00 95.44 37  A 1 
ATOM   290  C  CG  . ASP A 1 37  ? -4.624  9.835   16.394  1.00 94.60 37  A 1 
ATOM   291  O  OD1 . ASP A 1 37  ? -5.644  9.184   16.100  1.00 91.54 37  A 1 
ATOM   292  O  OD2 . ASP A 1 37  ? -4.435  10.321  17.520  1.00 91.02 37  A 1 
ATOM   293  N  N   . TYR A 1 38  ? -4.117  6.775   15.069  1.00 95.09 38  A 1 
ATOM   294  C  CA  . TYR A 1 38  ? -4.871  5.694   14.443  1.00 94.33 38  A 1 
ATOM   295  C  C   . TYR A 1 38  ? -6.208  6.145   13.847  1.00 93.58 38  A 1 
ATOM   296  O  O   . TYR A 1 38  ? -6.882  5.352   13.178  1.00 90.90 38  A 1 
ATOM   297  C  CB  . TYR A 1 38  ? -5.090  4.552   15.448  1.00 93.91 38  A 1 
ATOM   298  C  CG  . TYR A 1 38  ? -3.818  3.821   15.807  1.00 94.17 38  A 1 
ATOM   299  C  CD1 . TYR A 1 38  ? -3.061  3.183   14.831  1.00 93.10 38  A 1 
ATOM   300  C  CD2 . TYR A 1 38  ? -3.357  3.774   17.117  1.00 93.32 38  A 1 
ATOM   301  C  CE1 . TYR A 1 38  ? -1.892  2.507   15.152  1.00 92.69 38  A 1 
ATOM   302  C  CE2 . TYR A 1 38  ? -2.192  3.104   17.447  1.00 92.49 38  A 1 
ATOM   303  C  CZ  . TYR A 1 38  ? -1.461  2.473   16.461  1.00 93.30 38  A 1 
ATOM   304  O  OH  . TYR A 1 38  ? -0.303  1.806   16.778  1.00 91.70 38  A 1 
ATOM   305  N  N   . SER A 1 39  ? -6.586  7.394   14.072  1.00 93.73 39  A 1 
ATOM   306  C  CA  . SER A 1 39  ? -7.789  7.969   13.483  1.00 93.26 39  A 1 
ATOM   307  C  C   . SER A 1 39  ? -7.492  8.886   12.303  1.00 93.45 39  A 1 
ATOM   308  O  O   . SER A 1 39  ? -8.408  9.494   11.752  1.00 90.65 39  A 1 
ATOM   309  C  CB  . SER A 1 39  ? -8.587  8.751   14.533  1.00 91.75 39  A 1 
ATOM   310  O  OG  . SER A 1 39  ? -9.000  7.909   15.584  1.00 84.58 39  A 1 
ATOM   311  N  N   . CYS A 1 40  ? -6.224  8.995   11.902  1.00 94.86 40  A 1 
ATOM   312  C  CA  . CYS A 1 40  ? -5.813  9.939   10.876  1.00 95.26 40  A 1 
ATOM   313  C  C   . CYS A 1 40  ? -4.887  9.293   9.846   1.00 95.55 40  A 1 
ATOM   314  O  O   . CYS A 1 40  ? -4.313  8.233   10.087  1.00 94.66 40  A 1 
ATOM   315  C  CB  . CYS A 1 40  ? -5.109  11.141  11.512  1.00 94.94 40  A 1 
ATOM   316  S  SG  . CYS A 1 40  ? -6.157  12.081  12.650  1.00 94.23 40  A 1 
ATOM   317  N  N   . ASP A 1 41  ? -4.748  9.947   8.693   1.00 96.02 41  A 1 
ATOM   318  C  CA  . ASP A 1 41  ? -3.806  9.515   7.673   1.00 96.32 41  A 1 
ATOM   319  C  C   . ASP A 1 41  ? -2.368  9.813   8.110   1.00 96.76 41  A 1 
ATOM   320  O  O   . ASP A 1 41  ? -2.123  10.611  9.016   1.00 95.95 41  A 1 
ATOM   321  C  CB  . ASP A 1 41  ? -4.109  10.173  6.331   1.00 95.82 41  A 1 
ATOM   322  C  CG  . ASP A 1 41  ? -5.225  9.478   5.567   1.00 95.12 41  A 1 
ATOM   323  O  OD1 . ASP A 1 41  ? -5.402  8.254   5.747   1.00 92.83 41  A 1 
ATOM   324  O  OD2 . ASP A 1 41  ? -5.907  10.150  4.782   1.00 92.47 41  A 1 
ATOM   325  N  N   . ALA A 1 42  ? -1.413  9.168   7.444   1.00 96.93 42  A 1 
ATOM   326  C  CA  . ALA A 1 42  ? -0.009  9.236   7.825   1.00 97.20 42  A 1 
ATOM   327  C  C   . ALA A 1 42  ? 0.579   10.629  7.645   1.00 97.19 42  A 1 
ATOM   328  O  O   . ALA A 1 42  ? 0.150   11.395  6.777   1.00 96.26 42  A 1 
ATOM   329  C  CB  . ALA A 1 42  ? 0.797   8.223   7.022   1.00 96.83 42  A 1 
ATOM   330  N  N   . ASN A 1 43  ? 1.583   10.962  8.461   1.00 97.21 43  A 1 
ATOM   331  C  CA  . ASN A 1 43  ? 2.238   12.257  8.391   1.00 97.38 43  A 1 
ATOM   332  C  C   . ASN A 1 43  ? 3.674   12.146  7.874   1.00 97.70 43  A 1 
ATOM   333  O  O   . ASN A 1 43  ? 4.228   11.059  7.743   1.00 97.20 43  A 1 
ATOM   334  C  CB  . ASN A 1 43  ? 2.177   12.996  9.738   1.00 96.35 43  A 1 
ATOM   335  C  CG  . ASN A 1 43  ? 3.091   12.393  10.794  1.00 96.74 43  A 1 
ATOM   336  O  OD1 . ASN A 1 43  ? 3.728   11.362  10.604  1.00 92.48 43  A 1 
ATOM   337  N  ND2 . ASN A 1 43  ? 3.182   13.073  11.938  1.00 92.82 43  A 1 
ATOM   338  N  N   . MET A 1 44  ? 4.274   13.294  7.579   1.00 97.81 44  A 1 
ATOM   339  C  CA  . MET A 1 44  ? 5.595   13.311  6.964   1.00 97.70 44  A 1 
ATOM   340  C  C   . MET A 1 44  ? 6.692   12.844  7.921   1.00 98.14 44  A 1 
ATOM   341  O  O   . MET A 1 44  ? 7.675   12.235  7.489   1.00 97.89 44  A 1 
ATOM   342  C  CB  . MET A 1 44  ? 5.921   14.711  6.441   1.00 97.05 44  A 1 
ATOM   343  C  CG  . MET A 1 44  ? 7.123   14.754  5.513   1.00 92.40 44  A 1 
ATOM   344  S  SD  . MET A 1 44  ? 6.858   13.806  3.999   1.00 88.43 44  A 1 
ATOM   345  C  CE  . MET A 1 44  ? 8.500   13.191  3.676   1.00 78.96 44  A 1 
ATOM   346  N  N   . ALA A 1 45  ? 6.545   13.114  9.213   1.00 97.80 45  A 1 
ATOM   347  C  CA  . ALA A 1 45  ? 7.537   12.665  10.192  1.00 98.02 45  A 1 
ATOM   348  C  C   . ALA A 1 45  ? 7.665   11.145  10.179  1.00 98.21 45  A 1 
ATOM   349  O  O   . ALA A 1 45  ? 8.772   10.598  10.245  1.00 97.92 45  A 1 
ATOM   350  C  CB  . ALA A 1 45  ? 7.152   13.158  11.592  1.00 97.65 45  A 1 
ATOM   351  N  N   . LEU A 1 46  ? 6.535   10.449  10.078  1.00 98.12 46  A 1 
ATOM   352  C  CA  . LEU A 1 46  ? 6.537   8.998   9.985   1.00 98.32 46  A 1 
ATOM   353  C  C   . LEU A 1 46  ? 7.250   8.538   8.709   1.00 98.54 46  A 1 
ATOM   354  O  O   . LEU A 1 46  ? 8.077   7.624   8.752   1.00 98.44 46  A 1 
ATOM   355  C  CB  . LEU A 1 46  ? 5.107   8.460   10.016  1.00 98.28 46  A 1 
ATOM   356  C  CG  . LEU A 1 46  ? 4.972   6.942   9.842   1.00 97.93 46  A 1 
ATOM   357  C  CD1 . LEU A 1 46  ? 5.483   6.217   11.077  1.00 97.27 46  A 1 
ATOM   358  C  CD2 . LEU A 1 46  ? 3.530   6.561   9.557   1.00 97.17 46  A 1 
ATOM   359  N  N   . LEU A 1 47  ? 6.937   9.166   7.580   1.00 98.40 47  A 1 
ATOM   360  C  CA  . LEU A 1 47  ? 7.549   8.788   6.312   1.00 98.40 47  A 1 
ATOM   361  C  C   . LEU A 1 47  ? 9.051   9.028   6.308   1.00 98.58 47  A 1 
ATOM   362  O  O   . LEU A 1 47  ? 9.809   8.210   5.783   1.00 98.24 47  A 1 
ATOM   363  C  CB  . LEU A 1 47  ? 6.889   9.530   5.150   1.00 97.81 47  A 1 
ATOM   364  C  CG  . LEU A 1 47  ? 5.497   9.054   4.756   1.00 92.43 47  A 1 
ATOM   365  C  CD1 . LEU A 1 47  ? 5.037   9.802   3.518   1.00 86.87 47  A 1 
ATOM   366  C  CD2 . LEU A 1 47  ? 5.491   7.558   4.484   1.00 87.64 47  A 1 
ATOM   367  N  N   . ASP A 1 48  ? 9.496   10.138  6.886   1.00 98.46 48  A 1 
ATOM   368  C  CA  . ASP A 1 48  ? 10.930  10.403  6.990   1.00 98.36 48  A 1 
ATOM   369  C  C   . ASP A 1 48  ? 11.625  9.277   7.750   1.00 98.50 48  A 1 
ATOM   370  O  O   . ASP A 1 48  ? 12.696  8.816   7.354   1.00 98.31 48  A 1 
ATOM   371  C  CB  . ASP A 1 48  ? 11.183  11.748  7.686   1.00 97.93 48  A 1 
ATOM   372  C  CG  . ASP A 1 48  ? 10.866  12.938  6.799   1.00 93.61 48  A 1 
ATOM   373  O  OD1 . ASP A 1 48  ? 10.845  12.789  5.559   1.00 90.29 48  A 1 
ATOM   374  O  OD2 . ASP A 1 48  ? 10.655  14.044  7.348   1.00 89.31 48  A 1 
ATOM   375  N  N   . SER A 1 49  ? 11.006  8.815   8.838   1.00 98.46 49  A 1 
ATOM   376  C  CA  . SER A 1 49  ? 11.579  7.728   9.619   1.00 98.37 49  A 1 
ATOM   377  C  C   . SER A 1 49  ? 11.574  6.413   8.836   1.00 98.67 49  A 1 
ATOM   378  O  O   . SER A 1 49  ? 12.497  5.608   8.961   1.00 98.40 49  A 1 
ATOM   379  C  CB  . SER A 1 49  ? 10.820  7.559   10.950  1.00 97.81 49  A 1 
ATOM   380  O  OG  . SER A 1 49  ? 9.560   6.942   10.761  1.00 91.19 49  A 1 
ATOM   381  N  N   . LEU A 1 50  ? 10.550  6.204   8.004   1.00 98.59 50  A 1 
ATOM   382  C  CA  . LEU A 1 50  ? 10.450  4.990   7.205   1.00 98.65 50  A 1 
ATOM   383  C  C   . LEU A 1 50  ? 11.529  4.945   6.126   1.00 98.72 50  A 1 
ATOM   384  O  O   . LEU A 1 50  ? 12.162  3.912   5.917   1.00 98.65 50  A 1 
ATOM   385  C  CB  . LEU A 1 50  ? 9.062   4.882   6.572   1.00 98.61 50  A 1 
ATOM   386  C  CG  . LEU A 1 50  ? 8.845   3.689   5.632   1.00 98.30 50  A 1 
ATOM   387  C  CD1 . LEU A 1 50  ? 9.101   2.378   6.349   1.00 97.80 50  A 1 
ATOM   388  C  CD2 . LEU A 1 50  ? 7.435   3.720   5.064   1.00 97.75 50  A 1 
ATOM   389  N  N   . VAL A 1 51  ? 11.749  6.063   5.452   1.00 98.76 51  A 1 
ATOM   390  C  CA  . VAL A 1 51  ? 12.788  6.135   4.427   1.00 98.67 51  A 1 
ATOM   391  C  C   . VAL A 1 51  ? 14.147  5.775   5.026   1.00 98.76 51  A 1 
ATOM   392  O  O   . VAL A 1 51  ? 14.894  4.972   4.461   1.00 98.57 51  A 1 
ATOM   393  C  CB  . VAL A 1 51  ? 12.829  7.530   3.776   1.00 98.49 51  A 1 
ATOM   394  C  CG1 . VAL A 1 51  ? 14.043  7.668   2.860   1.00 97.73 51  A 1 
ATOM   395  C  CG2 . VAL A 1 51  ? 11.549  7.780   2.983   1.00 97.90 51  A 1 
ATOM   396  N  N   . LYS A 1 52  ? 14.468  6.361   6.173   1.00 98.69 52  A 1 
ATOM   397  C  CA  . LYS A 1 52  ? 15.737  6.079   6.834   1.00 98.50 52  A 1 
ATOM   398  C  C   . LYS A 1 52  ? 15.836  4.601   7.218   1.00 98.66 52  A 1 
ATOM   399  O  O   . LYS A 1 52  ? 16.886  3.972   7.048   1.00 98.33 52  A 1 
ATOM   400  C  CB  . LYS A 1 52  ? 15.902  6.953   8.082   1.00 98.15 52  A 1 
ATOM   401  C  CG  . LYS A 1 52  ? 16.014  8.444   7.803   1.00 92.22 52  A 1 
ATOM   402  C  CD  . LYS A 1 52  ? 16.154  9.231   9.105   1.00 88.96 52  A 1 
ATOM   403  C  CE  . LYS A 1 52  ? 16.062  10.729  8.869   1.00 78.84 52  A 1 
ATOM   404  N  NZ  . LYS A 1 52  ? 17.143  11.266  8.005   1.00 70.83 52  A 1 
ATOM   405  N  N   . PHE A 1 53  ? 14.745  4.021   7.719   1.00 98.65 53  A 1 
ATOM   406  C  CA  . PHE A 1 53  ? 14.735  2.628   8.137   1.00 98.74 53  A 1 
ATOM   407  C  C   . PHE A 1 53  ? 14.970  1.683   6.960   1.00 98.79 53  A 1 
ATOM   408  O  O   . PHE A 1 53  ? 15.780  0.761   7.047   1.00 98.55 53  A 1 
ATOM   409  C  CB  . PHE A 1 53  ? 13.416  2.281   8.837   1.00 98.66 53  A 1 
ATOM   410  C  CG  . PHE A 1 53  ? 13.316  0.840   9.254   1.00 98.61 53  A 1 
ATOM   411  C  CD1 . PHE A 1 53  ? 13.963  0.388   10.395  1.00 98.26 53  A 1 
ATOM   412  C  CD2 . PHE A 1 53  ? 12.581  -0.065  8.504   1.00 98.28 53  A 1 
ATOM   413  C  CE1 . PHE A 1 53  ? 13.886  -0.929  10.781  1.00 97.86 53  A 1 
ATOM   414  C  CE2 . PHE A 1 53  ? 12.504  -1.396  8.878   1.00 97.86 53  A 1 
ATOM   415  C  CZ  . PHE A 1 53  ? 13.149  -1.831  10.019  1.00 97.92 53  A 1 
ATOM   416  N  N   . ILE A 1 54  ? 14.251  1.911   5.855   1.00 98.70 54  A 1 
ATOM   417  C  CA  . ILE A 1 54  ? 14.387  1.050   4.681   1.00 98.72 54  A 1 
ATOM   418  C  C   . ILE A 1 54  ? 15.819  1.095   4.149   1.00 98.62 54  A 1 
ATOM   419  O  O   . ILE A 1 54  ? 16.422  0.052   3.886   1.00 98.40 54  A 1 
ATOM   420  C  CB  . ILE A 1 54  ? 13.388  1.455   3.581   1.00 98.74 54  A 1 
ATOM   421  C  CG1 . ILE A 1 54  ? 11.955  1.131   4.027   1.00 98.48 54  A 1 
ATOM   422  C  CG2 . ILE A 1 54  ? 13.707  0.741   2.268   1.00 98.51 54  A 1 
ATOM   423  C  CD1 . ILE A 1 54  ? 10.882  1.639   3.074   1.00 98.01 54  A 1 
ATOM   424  N  N   . LYS A 1 55  ? 16.371  2.289   4.003   1.00 98.53 55  A 1 
ATOM   425  C  CA  . LYS A 1 55  ? 17.716  2.423   3.440   1.00 98.19 55  A 1 
ATOM   426  C  C   . LYS A 1 55  ? 18.765  1.771   4.341   1.00 97.95 55  A 1 
ATOM   427  O  O   . LYS A 1 55  ? 19.727  1.178   3.855   1.00 97.12 55  A 1 
ATOM   428  C  CB  . LYS A 1 55  ? 18.034  3.898   3.189   1.00 97.64 55  A 1 
ATOM   429  C  CG  . LYS A 1 55  ? 17.132  4.532   2.131   1.00 95.88 55  A 1 
ATOM   430  C  CD  . LYS A 1 55  ? 17.380  6.027   1.961   1.00 93.49 55  A 1 
ATOM   431  C  CE  . LYS A 1 55  ? 18.490  6.300   0.984   1.00 89.65 55  A 1 
ATOM   432  N  NZ  . LYS A 1 55  ? 18.583  7.753   0.639   1.00 86.37 55  A 1 
ATOM   433  N  N   . ARG A 1 56  ? 18.583  1.863   5.661   1.00 98.36 56  A 1 
ATOM   434  C  CA  . ARG A 1 56  ? 19.526  1.269   6.607   1.00 98.07 56  A 1 
ATOM   435  C  C   . ARG A 1 56  ? 19.436  -0.254  6.623   1.00 98.01 56  A 1 
ATOM   436  O  O   . ARG A 1 56  ? 20.398  -0.936  6.985   1.00 97.09 56  A 1 
ATOM   437  C  CB  . ARG A 1 56  ? 19.299  1.837   8.009   1.00 97.29 56  A 1 
ATOM   438  C  CG  . ARG A 1 56  ? 20.280  1.342   9.057   1.00 87.13 56  A 1 
ATOM   439  C  CD  . ARG A 1 56  ? 20.197  2.143   10.335  1.00 86.02 56  A 1 
ATOM   440  N  NE  . ARG A 1 56  ? 20.657  3.522   10.161  1.00 77.61 56  A 1 
ATOM   441  C  CZ  . ARG A 1 56  ? 20.785  4.406   11.143  1.00 72.38 56  A 1 
ATOM   442  N  NH1 . ARG A 1 56  ? 20.492  4.070   12.387  1.00 65.10 56  A 1 
ATOM   443  N  NH2 . ARG A 1 56  ? 21.215  5.638   10.879  1.00 65.40 56  A 1 
ATOM   444  N  N   . ASN A 1 57  ? 18.288  -0.808  6.225   1.00 98.20 57  A 1 
ATOM   445  C  CA  . ASN A 1 57  ? 18.049  -2.238  6.275   1.00 98.18 57  A 1 
ATOM   446  C  C   . ASN A 1 57  ? 17.975  -2.878  4.891   1.00 98.04 57  A 1 
ATOM   447  O  O   . ASN A 1 57  ? 17.310  -3.904  4.695   1.00 97.19 57  A 1 
ATOM   448  C  CB  . ASN A 1 57  ? 16.777  -2.538  7.077   1.00 98.07 57  A 1 
ATOM   449  C  CG  . ASN A 1 57  ? 16.962  -2.280  8.555   1.00 97.24 57  A 1 
ATOM   450  O  OD1 . ASN A 1 57  ? 17.397  -3.160  9.302   1.00 89.60 57  A 1 
ATOM   451  N  ND2 . ASN A 1 57  ? 16.659  -1.067  8.987   1.00 89.44 57  A 1 
ATOM   452  N  N   . THR A 1 58  ? 18.673  -2.292  3.925   1.00 98.19 58  A 1 
ATOM   453  C  CA  . THR A 1 58  ? 18.744  -2.800  2.562   1.00 97.96 58  A 1 
ATOM   454  C  C   . THR A 1 58  ? 20.197  -3.078  2.205   1.00 97.35 58  A 1 
ATOM   455  O  O   . THR A 1 58  ? 21.041  -2.188  2.320   1.00 95.46 58  A 1 
ATOM   456  C  CB  . THR A 1 58  ? 18.150  -1.801  1.561   1.00 97.58 58  A 1 
ATOM   457  O  OG1 . THR A 1 58  ? 16.767  -1.585  1.857   1.00 94.40 58  A 1 
ATOM   458  C  CG2 . THR A 1 58  ? 18.277  -2.326  0.136   1.00 95.44 58  A 1 
ATOM   459  N  N   . ASP A 1 59  ? 20.496  -4.318  1.778   1.00 96.45 59  A 1 
ATOM   460  C  CA  . ASP A 1 59  ? 21.843  -4.630  1.324   1.00 95.13 59  A 1 
ATOM   461  C  C   . ASP A 1 59  ? 21.952  -4.454  -0.194  1.00 95.20 59  A 1 
ATOM   462  O  O   . ASP A 1 59  ? 21.007  -4.012  -0.852  1.00 91.82 59  A 1 
ATOM   463  C  CB  . ASP A 1 59  ? 22.268  -6.038  1.770   1.00 92.14 59  A 1 
ATOM   464  C  CG  . ASP A 1 59  ? 21.444  -7.149  1.144   1.00 83.45 59  A 1 
ATOM   465  O  OD1 . ASP A 1 59  ? 20.853  -6.955  0.072   1.00 78.06 59  A 1 
ATOM   466  O  OD2 . ASP A 1 59  ? 21.421  -8.255  1.730   1.00 77.84 59  A 1 
ATOM   467  N  N   . VAL A 1 60  ? 23.115  -4.800  -0.757  1.00 94.54 60  A 1 
ATOM   468  C  CA  . VAL A 1 60  ? 23.384  -4.530  -2.167  1.00 93.70 60  A 1 
ATOM   469  C  C   . VAL A 1 60  ? 22.414  -5.267  -3.092  1.00 94.12 60  A 1 
ATOM   470  O  O   . VAL A 1 60  ? 22.123  -4.797  -4.188  1.00 91.49 60  A 1 
ATOM   471  C  CB  . VAL A 1 60  ? 24.850  -4.885  -2.509  1.00 91.87 60  A 1 
ATOM   472  C  CG1 . VAL A 1 60  ? 25.101  -6.372  -2.355  1.00 81.75 60  A 1 
ATOM   473  C  CG2 . VAL A 1 60  ? 25.205  -4.413  -3.913  1.00 82.41 60  A 1 
ATOM   474  N  N   . ASN A 1 61  ? 21.884  -6.416  -2.644  1.00 94.99 61  A 1 
ATOM   475  C  CA  . ASN A 1 61  ? 20.960  -7.205  -3.447  1.00 95.18 61  A 1 
ATOM   476  C  C   . ASN A 1 61  ? 19.498  -7.015  -3.039  1.00 96.36 61  A 1 
ATOM   477  O  O   . ASN A 1 61  ? 18.641  -7.811  -3.419  1.00 93.99 61  A 1 
ATOM   478  C  CB  . ASN A 1 61  ? 21.339  -8.689  -3.379  1.00 91.72 61  A 1 
ATOM   479  C  CG  . ASN A 1 61  ? 22.680  -8.974  -4.023  1.00 83.61 61  A 1 
ATOM   480  O  OD1 . ASN A 1 61  ? 23.000  -8.434  -5.071  1.00 72.80 61  A 1 
ATOM   481  N  ND2 . ASN A 1 61  ? 23.470  -9.823  -3.389  1.00 72.87 61  A 1 
ATOM   482  N  N   . GLY A 1 62  ? 19.214  -5.956  -2.260  1.00 96.43 62  A 1 
ATOM   483  C  CA  . GLY A 1 62  ? 17.866  -5.695  -1.786  1.00 97.33 62  A 1 
ATOM   484  C  C   . GLY A 1 62  ? 17.288  -4.373  -2.252  1.00 98.08 62  A 1 
ATOM   485  O  O   . GLY A 1 62  ? 16.257  -3.945  -1.739  1.00 97.38 62  A 1 
ATOM   486  N  N   . LYS A 1 63  ? 17.949  -3.708  -3.215  1.00 97.91 63  A 1 
ATOM   487  C  CA  . LYS A 1 63  ? 17.502  -2.407  -3.695  1.00 97.91 63  A 1 
ATOM   488  C  C   . LYS A 1 63  ? 16.405  -2.566  -4.746  1.00 98.12 63  A 1 
ATOM   489  O  O   . LYS A 1 63  ? 16.562  -2.194  -5.918  1.00 97.70 63  A 1 
ATOM   490  C  CB  . LYS A 1 63  ? 18.684  -1.606  -4.235  1.00 97.62 63  A 1 
ATOM   491  C  CG  . LYS A 1 63  ? 19.708  -1.248  -3.174  1.00 96.33 63  A 1 
ATOM   492  C  CD  . LYS A 1 63  ? 20.831  -0.404  -3.736  1.00 93.63 63  A 1 
ATOM   493  C  CE  . LYS A 1 63  ? 21.827  -0.025  -2.655  1.00 88.75 63  A 1 
ATOM   494  N  NZ  . LYS A 1 63  ? 22.940  0.810   -3.187  1.00 81.34 63  A 1 
ATOM   495  N  N   . VAL A 1 64  ? 15.286  -3.143  -4.311  1.00 98.58 64  A 1 
ATOM   496  C  CA  . VAL A 1 64  ? 14.130  -3.407  -5.157  1.00 98.63 64  A 1 
ATOM   497  C  C   . VAL A 1 64  ? 12.878  -3.063  -4.354  1.00 98.74 64  A 1 
ATOM   498  O  O   . VAL A 1 64  ? 12.793  -3.377  -3.165  1.00 98.68 64  A 1 
ATOM   499  C  CB  . VAL A 1 64  ? 14.073  -4.881  -5.610  1.00 98.45 64  A 1 
ATOM   500  C  CG1 . VAL A 1 64  ? 12.911  -5.107  -6.563  1.00 97.65 64  A 1 
ATOM   501  C  CG2 . VAL A 1 64  ? 15.381  -5.299  -6.265  1.00 97.67 64  A 1 
ATOM   502  N  N   . MET A 1 65  ? 11.907  -2.408  -4.999  1.00 98.82 65  A 1 
ATOM   503  C  CA  . MET A 1 65  ? 10.698  -1.996  -4.290  1.00 98.88 65  A 1 
ATOM   504  C  C   . MET A 1 65  ? 9.488   -2.009  -5.211  1.00 98.80 65  A 1 
ATOM   505  O  O   . MET A 1 65  ? 9.507   -1.404  -6.285  1.00 98.75 65  A 1 
ATOM   506  C  CB  . MET A 1 65  ? 10.871  -0.602  -3.685  1.00 98.68 65  A 1 
ATOM   507  C  CG  . MET A 1 65  ? 9.622   -0.069  -2.990  1.00 97.91 65  A 1 
ATOM   508  S  SD  . MET A 1 65  ? 9.884   1.538   -2.216  1.00 97.69 65  A 1 
ATOM   509  C  CE  . MET A 1 65  ? 10.968  1.084   -0.874  1.00 94.07 65  A 1 
ATOM   510  N  N   . VAL A 1 66  ? 8.437   -2.701  -4.770  1.00 98.85 66  A 1 
ATOM   511  C  CA  . VAL A 1 66  ? 7.126   -2.586  -5.391  1.00 98.84 66  A 1 
ATOM   512  C  C   . VAL A 1 66  ? 6.346   -1.519  -4.630  1.00 98.80 66  A 1 
ATOM   513  O  O   . VAL A 1 66  ? 6.211   -1.596  -3.407  1.00 98.72 66  A 1 
ATOM   514  C  CB  . VAL A 1 66  ? 6.358   -3.919  -5.363  1.00 98.59 66  A 1 
ATOM   515  C  CG1 . VAL A 1 66  ? 4.928   -3.724  -5.855  1.00 95.53 66  A 1 
ATOM   516  C  CG2 . VAL A 1 66  ? 7.071   -4.950  -6.217  1.00 95.47 66  A 1 
ATOM   517  N  N   . TYR A 1 67  ? 5.856   -0.513  -5.349  1.00 98.89 67  A 1 
ATOM   518  C  CA  . TYR A 1 67  ? 5.041   0.546   -4.768  1.00 98.85 67  A 1 
ATOM   519  C  C   . TYR A 1 67  ? 3.597   0.341   -5.215  1.00 98.85 67  A 1 
ATOM   520  O  O   . TYR A 1 67  ? 3.278   0.482   -6.398  1.00 98.52 67  A 1 
ATOM   521  C  CB  . TYR A 1 67  ? 5.570   1.922   -5.188  1.00 98.67 67  A 1 
ATOM   522  C  CG  . TYR A 1 67  ? 4.627   3.051   -4.840  1.00 98.46 67  A 1 
ATOM   523  C  CD1 . TYR A 1 67  ? 4.400   3.409   -3.515  1.00 97.74 67  A 1 
ATOM   524  C  CD2 . TYR A 1 67  ? 3.956   3.740   -5.832  1.00 97.68 67  A 1 
ATOM   525  C  CE1 . TYR A 1 67  ? 3.525   4.430   -3.191  1.00 96.87 67  A 1 
ATOM   526  C  CE2 . TYR A 1 67  ? 3.077   4.764   -5.518  1.00 96.91 67  A 1 
ATOM   527  C  CZ  . TYR A 1 67  ? 2.864   5.104   -4.200  1.00 97.04 67  A 1 
ATOM   528  O  OH  . TYR A 1 67  ? 1.992   6.111   -3.887  1.00 95.54 67  A 1 
ATOM   529  N  N   . ASN A 1 68  ? 2.716   -0.013  -4.260  1.00 98.56 68  A 1 
ATOM   530  C  CA  . ASN A 1 68  ? 1.359   -0.461  -4.570  1.00 98.49 68  A 1 
ATOM   531  C  C   . ASN A 1 68  ? 0.308   0.648   -4.612  1.00 98.47 68  A 1 
ATOM   532  O  O   . ASN A 1 68  ? -0.889  0.351   -4.652  1.00 96.97 68  A 1 
ATOM   533  C  CB  . ASN A 1 68  ? 0.921   -1.559  -3.594  1.00 97.73 68  A 1 
ATOM   534  C  CG  . ASN A 1 68  ? 1.415   -2.933  -3.996  1.00 97.51 68  A 1 
ATOM   535  O  OD1 . ASN A 1 68  ? 2.462   -3.388  -3.540  1.00 89.29 68  A 1 
ATOM   536  N  ND2 . ASN A 1 68  ? 0.661   -3.603  -4.848  1.00 89.64 68  A 1 
ATOM   537  N  N   . GLY A 1 69  ? 0.711   1.920   -4.608  1.00 98.45 69  A 1 
ATOM   538  C  CA  . GLY A 1 69  ? -0.217  3.015   -4.818  1.00 98.30 69  A 1 
ATOM   539  C  C   . GLY A 1 69  ? -0.902  3.550   -3.569  1.00 98.34 69  A 1 
ATOM   540  O  O   . GLY A 1 69  ? -0.535  3.214   -2.443  1.00 97.26 69  A 1 
ATOM   541  N  N   . ASP A 1 70  ? -1.922  4.414   -3.789  1.00 98.01 70  A 1 
ATOM   542  C  CA  . ASP A 1 70  ? -2.699  5.097   -2.760  1.00 97.87 70  A 1 
ATOM   543  C  C   . ASP A 1 70  ? -1.864  6.059   -1.912  1.00 97.61 70  A 1 
ATOM   544  O  O   . ASP A 1 70  ? -1.764  5.944   -0.689  1.00 95.39 70  A 1 
ATOM   545  C  CB  . ASP A 1 70  ? -3.485  4.111   -1.897  1.00 97.34 70  A 1 
ATOM   546  C  CG  . ASP A 1 70  ? -4.947  4.023   -2.311  1.00 96.79 70  A 1 
ATOM   547  O  OD1 . ASP A 1 70  ? -5.310  4.570   -3.376  1.00 94.58 70  A 1 
ATOM   548  O  OD2 . ASP A 1 70  ? -5.750  3.416   -1.565  1.00 94.81 70  A 1 
ATOM   549  N  N   . ILE A 1 71  ? -1.299  7.069   -2.580  1.00 97.58 71  A 1 
ATOM   550  C  CA  . ILE A 1 71  ? -0.624  8.164   -1.904  1.00 97.22 71  A 1 
ATOM   551  C  C   . ILE A 1 71  ? -1.624  9.196   -1.380  1.00 97.10 71  A 1 
ATOM   552  O  O   . ILE A 1 71  ? -1.362  9.869   -0.379  1.00 96.29 71  A 1 
ATOM   553  C  CB  . ILE A 1 71  ? 0.399   8.851   -2.844  1.00 96.59 71  A 1 
ATOM   554  C  CG1 . ILE A 1 71  ? 1.171   9.963   -2.123  1.00 95.22 71  A 1 
ATOM   555  C  CG2 . ILE A 1 71  ? -0.291  9.436   -4.079  1.00 95.08 71  A 1 
ATOM   556  C  CD1 . ILE A 1 71  ? 2.093   9.464   -1.021  1.00 93.76 71  A 1 
ATOM   557  N  N   . VAL A 1 72  ? -2.779  9.329   -2.031  1.00 95.94 72  A 1 
ATOM   558  C  CA  . VAL A 1 72  ? -3.674  10.454  -1.782  1.00 95.65 72  A 1 
ATOM   559  C  C   . VAL A 1 72  ? -4.420  10.303  -0.460  1.00 95.59 72  A 1 
ATOM   560  O  O   . VAL A 1 72  ? -5.066  9.286   -0.207  1.00 94.20 72  A 1 
ATOM   561  C  CB  . VAL A 1 72  ? -4.671  10.639  -2.939  1.00 94.43 72  A 1 
ATOM   562  C  CG1 . VAL A 1 72  ? -5.641  11.782  -2.645  1.00 91.63 72  A 1 
ATOM   563  C  CG2 . VAL A 1 72  ? -3.933  10.900  -4.239  1.00 92.16 72  A 1 
ATOM   564  N  N   . SER A 1 73  ? -4.347  11.331  0.382   1.00 94.77 73  A 1 
ATOM   565  C  CA  . SER A 1 73  ? -5.116  11.410  1.613   1.00 93.47 73  A 1 
ATOM   566  C  C   . SER A 1 73  ? -6.563  11.791  1.317   1.00 91.13 73  A 1 
ATOM   567  O  O   . SER A 1 73  ? -6.870  12.313  0.246   1.00 84.86 73  A 1 
ATOM   568  C  CB  . SER A 1 73  ? -4.479  12.435  2.562   1.00 92.01 73  A 1 
ATOM   569  O  OG  . SER A 1 73  ? -5.247  12.626  3.735   1.00 85.78 73  A 1 
ATOM   570  N  N   . ARG A 1 74  ? -7.462  11.550  2.268   1.00 86.42 74  A 1 
ATOM   571  C  CA  . ARG A 1 74  ? -8.872  11.898  2.084   1.00 80.61 74  A 1 
ATOM   572  C  C   . ARG A 1 74  ? -9.071  13.383  1.817   1.00 78.57 74  A 1 
ATOM   573  O  O   . ARG A 1 74  ? -9.985  13.769  1.106   1.00 71.65 74  A 1 
ATOM   574  C  CB  . ARG A 1 74  ? -9.683  11.474  3.309   1.00 75.52 74  A 1 
ATOM   575  C  CG  . ARG A 1 74  ? -9.802  9.967   3.454   1.00 69.16 74  A 1 
ATOM   576  C  CD  . ARG A 1 74  ? -10.756 9.604   4.572   1.00 66.68 74  A 1 
ATOM   577  N  NE  . ARG A 1 74  ? -10.885 8.163   4.718   1.00 64.51 74  A 1 
ATOM   578  C  CZ  . ARG A 1 74  ? -11.696 7.560   5.584   1.00 62.43 74  A 1 
ATOM   579  N  NH1 . ARG A 1 74  ? -12.464 8.283   6.387   1.00 57.30 74  A 1 
ATOM   580  N  NH2 . ARG A 1 74  ? -11.738 6.250   5.643   1.00 55.64 74  A 1 
ATOM   581  N  N   . ALA A 1 75  ? -8.212  14.210  2.394   1.00 76.15 75  A 1 
ATOM   582  C  CA  . ALA A 1 75  ? -8.100  15.632  2.040   1.00 71.55 75  A 1 
ATOM   583  C  C   . ALA A 1 75  ? -9.431  16.383  2.096   1.00 73.71 75  A 1 
ATOM   584  O  O   . ALA A 1 75  ? -9.766  17.149  1.191   1.00 68.22 75  A 1 
ATOM   585  C  CB  . ALA A 1 75  ? -7.454  15.781  0.662   1.00 64.68 75  A 1 
ATOM   586  N  N   . ILE A 1 76  ? -10.187 16.187  3.169   1.00 71.33 76  A 1 
ATOM   587  C  CA  . ILE A 1 76  ? -11.418 16.936  3.393   1.00 68.46 76  A 1 
ATOM   588  C  C   . ILE A 1 76  ? -11.058 18.272  4.049   1.00 70.16 76  A 1 
ATOM   589  O  O   . ILE A 1 76  ? -10.243 18.290  4.978   1.00 63.92 76  A 1 
ATOM   590  C  CB  . ILE A 1 76  ? -12.392 16.131  4.275   1.00 61.63 76  A 1 
ATOM   591  C  CG1 . ILE A 1 76  ? -12.743 14.805  3.597   1.00 56.34 76  A 1 
ATOM   592  C  CG2 . ILE A 1 76  ? -13.648 16.942  4.594   1.00 54.61 76  A 1 
ATOM   593  C  CD1 . ILE A 1 76  ? -13.532 13.853  4.472   1.00 50.96 76  A 1 
ATOM   594  N  N   . PRO A 1 77  ? -11.634 19.386  3.598   1.00 69.95 77  A 1 
ATOM   595  C  CA  . PRO A 1 77  ? -12.699 19.516  2.592   1.00 68.07 77  A 1 
ATOM   596  C  C   . PRO A 1 77  ? -12.218 19.757  1.164   1.00 71.58 77  A 1 
ATOM   597  O  O   . PRO A 1 77  ? -13.021 19.657  0.237   1.00 65.83 77  A 1 
ATOM   598  C  CB  . PRO A 1 77  ? -13.467 20.744  3.095   1.00 60.54 77  A 1 
ATOM   599  C  CG  . PRO A 1 77  ? -12.400 21.604  3.690   1.00 58.56 77  A 1 
ATOM   600  C  CD  . PRO A 1 77  ? -11.390 20.658  4.297   1.00 63.29 77  A 1 
ATOM   601  N  N   . LYS A 1 78  ? -10.936 20.079  0.951   1.00 76.23 78  A 1 
ATOM   602  C  CA  . LYS A 1 78  ? -10.458 20.476  -0.373  1.00 75.31 78  A 1 
ATOM   603  C  C   . LYS A 1 78  ? -9.817  19.302  -1.121  1.00 78.30 78  A 1 
ATOM   604  O  O   . LYS A 1 78  ? -8.601  19.258  -1.318  1.00 73.98 78  A 1 
ATOM   605  C  CB  . LYS A 1 78  ? -9.486  21.650  -0.263  1.00 69.95 78  A 1 
ATOM   606  C  CG  . LYS A 1 78  ? -10.136 22.931  0.221   1.00 62.79 78  A 1 
ATOM   607  C  CD  . LYS A 1 78  ? -9.167  24.098  0.197   1.00 57.81 78  A 1 
ATOM   608  C  CE  . LYS A 1 78  ? -9.841  25.386  0.646   1.00 51.24 78  A 1 
ATOM   609  N  NZ  . LYS A 1 78  ? -8.902  26.542  0.625   1.00 45.02 78  A 1 
ATOM   610  N  N   . TYR A 1 79  ? -10.660 18.362  -1.544  1.00 82.92 79  A 1 
ATOM   611  C  CA  . TYR A 1 79  ? -10.227 17.260  -2.399  1.00 83.59 79  A 1 
ATOM   612  C  C   . TYR A 1 79  ? -10.572 17.604  -3.843  1.00 85.75 79  A 1 
ATOM   613  O  O   . TYR A 1 79  ? -11.746 17.748  -4.189  1.00 83.91 79  A 1 
ATOM   614  C  CB  . TYR A 1 79  ? -10.896 15.956  -1.977  1.00 80.78 79  A 1 
ATOM   615  C  CG  . TYR A 1 79  ? -10.567 14.779  -2.862  1.00 78.94 79  A 1 
ATOM   616  C  CD1 . TYR A 1 79  ? -9.297  14.217  -2.868  1.00 75.75 79  A 1 
ATOM   617  C  CD2 . TYR A 1 79  ? -11.532 14.228  -3.700  1.00 76.29 79  A 1 
ATOM   618  C  CE1 . TYR A 1 79  ? -8.987  13.138  -3.684  1.00 71.98 79  A 1 
ATOM   619  C  CE2 . TYR A 1 79  ? -11.233 13.148  -4.514  1.00 72.46 79  A 1 
ATOM   620  C  CZ  . TYR A 1 79  ? -9.959  12.610  -4.507  1.00 72.47 79  A 1 
ATOM   621  O  OH  . TYR A 1 79  ? -9.660  11.546  -5.308  1.00 66.99 79  A 1 
ATOM   622  N  N   . ASN A 1 80  ? -9.552  17.769  -4.690  1.00 89.78 80  A 1 
ATOM   623  C  CA  . ASN A 1 80  ? -9.769  18.186  -6.064  1.00 90.57 80  A 1 
ATOM   624  C  C   . ASN A 1 80  ? -8.661  17.670  -6.972  1.00 91.75 80  A 1 
ATOM   625  O  O   . ASN A 1 80  ? -7.731  16.985  -6.533  1.00 91.76 80  A 1 
ATOM   626  C  CB  . ASN A 1 80  ? -9.892  19.722  -6.147  1.00 89.21 80  A 1 
ATOM   627  C  CG  . ASN A 1 80  ? -8.670  20.445  -5.599  1.00 88.32 80  A 1 
ATOM   628  O  OD1 . ASN A 1 80  ? -7.540  20.039  -5.811  1.00 83.95 80  A 1 
ATOM   629  N  ND2 . ASN A 1 80  ? -8.905  21.543  -4.893  1.00 83.36 80  A 1 
ATOM   630  N  N   . LEU A 1 81  ? -8.774  17.991  -8.256  1.00 91.52 81  A 1 
ATOM   631  C  CA  . LEU A 1 81  ? -7.831  17.511  -9.267  1.00 92.28 81  A 1 
ATOM   632  C  C   . LEU A 1 81  ? -6.401  17.941  -8.967  1.00 93.32 81  A 1 
ATOM   633  O  O   . LEU A 1 81  ? -5.474  17.131  -9.042  1.00 93.16 81  A 1 
ATOM   634  C  CB  . LEU A 1 81  ? -8.260  18.025  -10.647 1.00 90.87 81  A 1 
ATOM   635  C  CG  . LEU A 1 81  ? -7.324  17.732  -11.813 1.00 87.45 81  A 1 
ATOM   636  C  CD1 . LEU A 1 81  ? -7.156  16.229  -11.993 1.00 82.21 81  A 1 
ATOM   637  C  CD2 . LEU A 1 81  ? -7.855  18.362  -13.094 1.00 81.78 81  A 1 
ATOM   638  N  N   . ASP A 1 82  ? -6.201  19.215  -8.618  1.00 93.63 82  A 1 
ATOM   639  C  CA  . ASP A 1 82  ? -4.861  19.734  -8.378  1.00 94.02 82  A 1 
ATOM   640  C  C   . ASP A 1 82  ? -4.205  19.046  -7.185  1.00 94.80 82  A 1 
ATOM   641  O  O   . ASP A 1 82  ? -3.003  18.750  -7.204  1.00 94.49 82  A 1 
ATOM   642  C  CB  . ASP A 1 82  ? -4.916  21.245  -8.159  1.00 93.11 82  A 1 
ATOM   643  C  CG  . ASP A 1 82  ? -3.536  21.878  -8.172  1.00 85.47 82  A 1 
ATOM   644  O  OD1 . ASP A 1 82  ? -2.854  21.785  -9.202  1.00 80.36 82  A 1 
ATOM   645  O  OD2 . ASP A 1 82  ? -3.148  22.471  -7.144  1.00 79.03 82  A 1 
ATOM   646  N  N   . TYR A 1 83  ? -4.990  18.750  -6.162  1.00 94.32 83  A 1 
ATOM   647  C  CA  . TYR A 1 83  ? -4.492  18.057  -4.973  1.00 94.41 83  A 1 
ATOM   648  C  C   . TYR A 1 83  ? -3.985  16.656  -5.325  1.00 95.18 83  A 1 
ATOM   649  O  O   . TYR A 1 83  ? -2.915  16.233  -4.872  1.00 94.96 83  A 1 
ATOM   650  C  CB  . TYR A 1 83  ? -5.587  17.988  -3.909  1.00 93.57 83  A 1 
ATOM   651  C  CG  . TYR A 1 83  ? -5.134  17.398  -2.590  1.00 91.89 83  A 1 
ATOM   652  C  CD1 . TYR A 1 83  ? -5.116  16.018  -2.400  1.00 89.62 83  A 1 
ATOM   653  C  CD2 . TYR A 1 83  ? -4.735  18.211  -1.539  1.00 89.10 83  A 1 
ATOM   654  C  CE1 . TYR A 1 83  ? -4.695  15.471  -1.198  1.00 87.29 83  A 1 
ATOM   655  C  CE2 . TYR A 1 83  ? -4.321  17.673  -0.331  1.00 87.25 83  A 1 
ATOM   656  C  CZ  . TYR A 1 83  ? -4.300  16.305  -0.162  1.00 86.92 83  A 1 
ATOM   657  O  OH  . TYR A 1 83  ? -3.897  15.761  1.032   1.00 83.93 83  A 1 
ATOM   658  N  N   . VAL A 1 84  ? -4.747  15.928  -6.144  1.00 95.47 84  A 1 
ATOM   659  C  CA  . VAL A 1 84  ? -4.361  14.587  -6.567  1.00 96.07 84  A 1 
ATOM   660  C  C   . VAL A 1 84  ? -3.070  14.629  -7.384  1.00 96.77 84  A 1 
ATOM   661  O  O   . VAL A 1 84  ? -2.153  13.839  -7.160  1.00 96.81 84  A 1 
ATOM   662  C  CB  . VAL A 1 84  ? -5.494  13.906  -7.358  1.00 95.62 84  A 1 
ATOM   663  C  CG1 . VAL A 1 84  ? -5.012  12.607  -7.995  1.00 94.24 84  A 1 
ATOM   664  C  CG2 . VAL A 1 84  ? -6.680  13.631  -6.438  1.00 94.47 84  A 1 
ATOM   665  N  N   . LYS A 1 85  ? -2.996  15.555  -8.341  1.00 96.48 85  A 1 
ATOM   666  C  CA  . LYS A 1 85  ? -1.804  15.671  -9.174  1.00 96.72 85  A 1 
ATOM   667  C  C   . LYS A 1 85  ? -0.576  15.986  -8.320  1.00 97.19 85  A 1 
ATOM   668  O  O   . LYS A 1 85  ? 0.494   15.397  -8.507  1.00 97.23 85  A 1 
ATOM   669  C  CB  . LYS A 1 85  ? -2.020  16.735  -10.256 1.00 96.72 85  A 1 
ATOM   670  C  CG  . LYS A 1 85  ? -3.077  16.344  -11.286 1.00 95.30 85  A 1 
ATOM   671  C  CD  . LYS A 1 85  ? -3.332  17.454  -12.300 1.00 93.07 85  A 1 
ATOM   672  C  CE  . LYS A 1 85  ? -2.215  17.564  -13.316 1.00 88.25 85  A 1 
ATOM   673  N  NZ  . LYS A 1 85  ? -2.537  18.548  -14.377 1.00 81.85 85  A 1 
ATOM   674  N  N   . GLN A 1 86  ? -0.721  16.910  -7.371  1.00 96.72 86  A 1 
ATOM   675  C  CA  . GLN A 1 86  ? 0.393   17.267  -6.500  1.00 96.59 86  A 1 
ATOM   676  C  C   . GLN A 1 86  ? 0.815   16.092  -5.628  1.00 96.95 86  A 1 
ATOM   677  O  O   . GLN A 1 86  ? 2.000   15.913  -5.342  1.00 96.74 86  A 1 
ATOM   678  C  CB  . GLN A 1 86  ? 0.027   18.470  -5.632  1.00 95.78 86  A 1 
ATOM   679  C  CG  . GLN A 1 86  ? 1.190   19.013  -4.812  1.00 87.02 86  A 1 
ATOM   680  C  CD  . GLN A 1 86  ? 2.353   19.473  -5.682  1.00 81.14 86  A 1 
ATOM   681  O  OE1 . GLN A 1 86  ? 2.162   20.206  -6.649  1.00 73.97 86  A 1 
ATOM   682  N  NE2 . GLN A 1 86  ? 3.549   19.031  -5.343  1.00 69.70 86  A 1 
ATOM   683  N  N   . SER A 1 87  ? -0.154  15.273  -5.194  1.00 96.85 87  A 1 
ATOM   684  C  CA  . SER A 1 87  ? 0.157   14.090  -4.393  1.00 97.04 87  A 1 
ATOM   685  C  C   . SER A 1 87  ? 1.021   13.104  -5.171  1.00 97.51 87  A 1 
ATOM   686  O  O   . SER A 1 87  ? 1.938   12.495  -4.615  1.00 97.34 87  A 1 
ATOM   687  C  CB  . SER A 1 87  ? -1.135  13.399  -3.940  1.00 96.50 87  A 1 
ATOM   688  O  OG  . SER A 1 87  ? -1.887  14.225  -3.079  1.00 91.00 87  A 1 
ATOM   689  N  N   . ILE A 1 88  ? 0.748   12.940  -6.472  1.00 97.74 88  A 1 
ATOM   690  C  CA  . ILE A 1 88  ? 1.527   12.033  -7.306  1.00 98.07 88  A 1 
ATOM   691  C  C   . ILE A 1 88  ? 2.928   12.588  -7.536  1.00 98.22 88  A 1 
ATOM   692  O  O   . ILE A 1 88  ? 3.913   11.837  -7.522  1.00 98.11 88  A 1 
ATOM   693  C  CB  . ILE A 1 88  ? 0.795   11.763  -8.635  1.00 97.75 88  A 1 
ATOM   694  C  CG1 . ILE A 1 88  ? -0.517  11.012  -8.352  1.00 95.74 88  A 1 
ATOM   695  C  CG2 . ILE A 1 88  ? 1.667   10.969  -9.599  1.00 96.69 88  A 1 
ATOM   696  C  CD1 . ILE A 1 88  ? -1.453  10.927  -9.531  1.00 88.28 88  A 1 
ATOM   697  N  N   . VAL A 1 89  ? 3.042   13.893  -7.729  1.00 98.33 89  A 1 
ATOM   698  C  CA  . VAL A 1 89  ? 4.352   14.538  -7.803  1.00 98.36 89  A 1 
ATOM   699  C  C   . VAL A 1 89  ? 5.153   14.247  -6.537  1.00 98.33 89  A 1 
ATOM   700  O  O   . VAL A 1 89  ? 6.335   13.888  -6.588  1.00 98.06 89  A 1 
ATOM   701  C  CB  . VAL A 1 89  ? 4.212   16.058  -8.016  1.00 98.25 89  A 1 
ATOM   702  C  CG1 . VAL A 1 89  ? 5.568   16.752  -7.889  1.00 97.21 89  A 1 
ATOM   703  C  CG2 . VAL A 1 89  ? 3.598   16.354  -9.377  1.00 97.31 89  A 1 
ATOM   704  N  N   . ASN A 1 90  ? 4.483   14.390  -5.360  1.00 97.62 90  A 1 
ATOM   705  C  CA  . ASN A 1 90  ? 5.093   14.159  -4.119  1.00 97.37 90  A 1 
ATOM   706  C  C   . ASN A 1 90  ? 5.465   12.724  -3.880  1.00 97.63 90  A 1 
ATOM   707  O  O   . ASN A 1 90  ? 6.457   12.429  -3.293  1.00 96.87 90  A 1 
ATOM   708  C  CB  . ASN A 1 90  ? 4.229   14.724  -2.997  1.00 96.35 90  A 1 
ATOM   709  C  CG  . ASN A 1 90  ? 4.181   16.153  -2.973  1.00 94.78 90  A 1 
ATOM   710  O  OD1 . ASN A 1 90  ? 4.747   16.859  -3.852  1.00 92.10 90  A 1 
ATOM   711  N  ND2 . ASN A 1 90  ? 3.738   16.863  -2.270  1.00 91.16 90  A 1 
ATOM   712  N  N   . ALA A 1 91  ? 4.663   11.772  -4.366  1.00 97.93 91  A 1 
ATOM   713  C  CA  . ALA A 1 91  ? 4.977   10.352  -4.278  1.00 98.05 91  A 1 
ATOM   714  C  C   . ALA A 1 91  ? 6.250   10.038  -5.059  1.00 98.48 91  A 1 
ATOM   715  O  O   . ALA A 1 91  ? 7.110   9.284   -4.600  1.00 98.21 91  A 1 
ATOM   716  C  CB  . ALA A 1 91  ? 3.815   9.518   -4.806  1.00 97.67 91  A 1 
ATOM   717  N  N   . THR A 1 92  ? 6.383   10.636  -6.245  1.00 98.23 92  A 1 
ATOM   718  C  CA  . THR A 1 92  ? 7.575   10.445  -7.066  1.00 98.28 92  A 1 
ATOM   719  C  C   . THR A 1 92  ? 8.816   10.963  -6.344  1.00 98.42 92  A 1 
ATOM   720  O  O   . THR A 1 92  ? 9.862   10.304  -6.345  1.00 98.21 92  A 1 
ATOM   721  C  CB  . THR A 1 92  ? 7.409   11.145  -8.420  1.00 97.95 92  A 1 
ATOM   722  O  OG1 . THR A 1 92  ? 6.290   10.586  -9.105  1.00 94.58 92  A 1 
ATOM   723  C  CG2 . THR A 1 92  ? 8.652   10.966  -9.276  1.00 94.58 92  A 1 
ATOM   724  N  N   . ALA A 1 93  ? 8.712   12.140  -5.725  1.00 98.45 93  A 1 
ATOM   725  C  CA  . ALA A 1 93  ? 9.826   12.701  -4.967  1.00 98.38 93  A 1 
ATOM   726  C  C   . ALA A 1 93  ? 10.230  11.783  -3.817  1.00 98.41 93  A 1 
ATOM   727  O  O   . ALA A 1 93  ? 11.416  11.614  -3.537  1.00 97.99 93  A 1 
ATOM   728  C  CB  . ALA A 1 93  ? 9.456   14.088  -4.444  1.00 97.95 93  A 1 
ATOM   729  N  N   . LEU A 1 94  ? 9.245   11.172  -3.155  1.00 98.32 94  A 1 
ATOM   730  C  CA  . LEU A 1 94  ? 9.513   10.224  -2.084  1.00 98.32 94  A 1 
ATOM   731  C  C   . LEU A 1 94  ? 10.265  9.006   -2.608  1.00 98.52 94  A 1 
ATOM   732  O  O   . LEU A 1 94  ? 11.270  8.588   -2.028  1.00 98.34 94  A 1 
ATOM   733  C  CB  . LEU A 1 94  ? 8.200   9.795   -1.426  1.00 97.93 94  A 1 
ATOM   734  C  CG  . LEU A 1 94  ? 8.308   8.718   -0.348  1.00 95.72 94  A 1 
ATOM   735  C  CD1 . LEU A 1 94  ? 9.008   9.263   0.884   1.00 92.70 94  A 1 
ATOM   736  C  CD2 . LEU A 1 94  ? 6.928   8.186   0.014   1.00 92.23 94  A 1 
ATOM   737  N  N   . LEU A 1 95  ? 9.804   8.435   -3.725  1.00 98.58 95  A 1 
ATOM   738  C  CA  . LEU A 1 95  ? 10.431  7.245   -4.290  1.00 98.56 95  A 1 
ATOM   739  C  C   . LEU A 1 95  ? 11.846  7.524   -4.776  1.00 98.62 95  A 1 
ATOM   740  O  O   . LEU A 1 95  ? 12.712  6.651   -4.707  1.00 98.39 95  A 1 
ATOM   741  C  CB  . LEU A 1 95  ? 9.565   6.689   -5.417  1.00 98.56 95  A 1 
ATOM   742  C  CG  . LEU A 1 95  ? 8.191   6.152   -4.989  1.00 98.26 95  A 1 
ATOM   743  C  CD1 . LEU A 1 95  ? 7.345   5.792   -6.205  1.00 97.84 95  A 1 
ATOM   744  C  CD2 . LEU A 1 95  ? 8.347   4.948   -4.071  1.00 97.58 95  A 1 
ATOM   745  N  N   . LYS A 1 96  ? 12.097  8.742   -5.252  1.00 98.62 96  A 1 
ATOM   746  C  CA  . LYS A 1 96  ? 13.430  9.111   -5.721  1.00 98.57 96  A 1 
ATOM   747  C  C   . LYS A 1 96  ? 14.466  9.115   -4.597  1.00 98.48 96  A 1 
ATOM   748  O  O   . LYS A 1 96  ? 15.668  9.074   -4.871  1.00 98.00 96  A 1 
ATOM   749  C  CB  . LYS A 1 96  ? 13.398  10.485  -6.393  1.00 98.30 96  A 1 
ATOM   750  C  CG  . LYS A 1 96  ? 12.828  10.476  -7.808  1.00 95.62 96  A 1 
ATOM   751  C  CD  . LYS A 1 96  ? 12.833  11.873  -8.405  1.00 90.96 96  A 1 
ATOM   752  C  CE  . LYS A 1 96  ? 12.365  11.864  -9.851  1.00 84.23 96  A 1 
ATOM   753  N  NZ  . LYS A 1 96  ? 12.290  13.232  -10.423 1.00 75.98 96  A 1 
ATOM   754  N  N   . LYS A 1 97  ? 14.026  9.150   -3.341  1.00 98.54 97  A 1 
ATOM   755  C  CA  . LYS A 1 97  ? 14.947  9.105   -2.209  1.00 98.42 97  A 1 
ATOM   756  C  C   . LYS A 1 97  ? 15.621  7.746   -2.082  1.00 98.30 97  A 1 
ATOM   757  O  O   . LYS A 1 97  ? 16.652  7.627   -1.418  1.00 97.65 97  A 1 
ATOM   758  C  CB  . LYS A 1 97  ? 14.223  9.466   -0.921  1.00 98.28 97  A 1 
ATOM   759  C  CG  . LYS A 1 97  ? 13.713  10.901  -0.890  1.00 97.25 97  A 1 
ATOM   760  C  CD  . LYS A 1 97  ? 13.023  11.226  0.415   1.00 93.94 97  A 1 
ATOM   761  C  CE  . LYS A 1 97  ? 12.554  12.673  0.436   1.00 90.27 97  A 1 
ATOM   762  N  NZ  . LYS A 1 97  ? 11.869  13.032  1.706   1.00 81.56 97  A 1 
ATOM   763  N  N   . PHE A 1 98  ? 15.057  6.717   -2.699  1.00 98.48 98  A 1 
ATOM   764  C  CA  . PHE A 1 98  ? 15.651  5.385   -2.705  1.00 98.20 98  A 1 
ATOM   765  C  C   . PHE A 1 98  ? 16.585  5.262   -3.907  1.00 97.76 98  A 1 
ATOM   766  O  O   . PHE A 1 98  ? 16.244  4.677   -4.940  1.00 96.14 98  A 1 
ATOM   767  C  CB  . PHE A 1 98  ? 14.559  4.314   -2.716  1.00 98.28 98  A 1 
ATOM   768  C  CG  . PHE A 1 98  ? 13.634  4.387   -1.523  1.00 98.49 98  A 1 
ATOM   769  C  CD1 . PHE A 1 98  ? 14.073  3.992   -0.271  1.00 98.10 98  A 1 
ATOM   770  C  CD2 . PHE A 1 98  ? 12.353  4.890   -1.661  1.00 98.13 98  A 1 
ATOM   771  C  CE1 . PHE A 1 98  ? 13.237  4.079   0.831   1.00 97.77 98  A 1 
ATOM   772  C  CE2 . PHE A 1 98  ? 11.513  4.970   -0.564  1.00 97.81 98  A 1 
ATOM   773  C  CZ  . PHE A 1 98  ? 11.950  4.561   0.688   1.00 98.02 98  A 1 
ATOM   774  N  N   . GLU A 1 99  ? 17.768  5.841   -3.764  1.00 96.52 99  A 1 
ATOM   775  C  CA  . GLU A 1 99  ? 18.735  5.912   -4.852  1.00 94.86 99  A 1 
ATOM   776  C  C   . GLU A 1 99  ? 19.169  4.515   -5.285  1.00 94.00 99  A 1 
ATOM   777  O  O   . GLU A 1 99  ? 19.403  3.632   -4.459  1.00 89.07 99  A 1 
ATOM   778  C  CB  . GLU A 1 99  ? 19.949  6.722   -4.419  1.00 92.44 99  A 1 
ATOM   779  C  CG  . GLU A 1 99  ? 19.634  8.179   -4.106  1.00 82.39 99  A 1 
ATOM   780  C  CD  . GLU A 1 99  ? 20.840  8.948   -3.595  1.00 77.59 99  A 1 
ATOM   781  O  OE1 . GLU A 1 99  ? 21.805  8.300   -3.149  1.00 70.86 99  A 1 
ATOM   782  O  OE2 . GLU A 1 99  ? 20.813  10.191  -3.639  1.00 71.24 99  A 1 
ATOM   783  N  N   . ASP A 1 100 ? 19.252  4.325   -6.605  1.00 96.04 100 A 1 
ATOM   784  C  CA  . ASP A 1 100 ? 19.704  3.079   -7.225  1.00 95.88 100 A 1 
ATOM   785  C  C   . ASP A 1 100 ? 18.743  1.902   -7.039  1.00 96.86 100 A 1 
ATOM   786  O  O   . ASP A 1 100 ? 19.079  0.773   -7.398  1.00 95.31 100 A 1 
ATOM   787  C  CB  . ASP A 1 100 ? 21.100  2.688   -6.723  1.00 93.08 100 A 1 
ATOM   788  C  CG  . ASP A 1 100 ? 22.124  3.781   -6.950  1.00 85.92 100 A 1 
ATOM   789  O  OD1 . ASP A 1 100 ? 22.103  4.404   -8.032  1.00 79.23 100 A 1 
ATOM   790  O  OD2 . ASP A 1 100 ? 22.947  4.022   -6.050  1.00 79.72 100 A 1 
ATOM   791  N  N   . PHE A 1 101 ? 17.549  2.140   -6.496  1.00 98.05 101 A 1 
ATOM   792  C  CA  . PHE A 1 101 ? 16.540  1.088   -6.375  1.00 98.25 101 A 1 
ATOM   793  C  C   . PHE A 1 101 ? 15.867  0.834   -7.720  1.00 98.26 101 A 1 
ATOM   794  O  O   . PHE A 1 101 ? 15.620  1.760   -8.500  1.00 97.62 101 A 1 
ATOM   795  C  CB  . PHE A 1 101 ? 15.459  1.466   -5.357  1.00 98.27 101 A 1 
ATOM   796  C  CG  . PHE A 1 101 ? 15.789  1.134   -3.927  1.00 98.34 101 A 1 
ATOM   797  C  CD1 . PHE A 1 101 ? 16.960  1.588   -3.335  1.00 97.73 101 A 1 
ATOM   798  C  CD2 . PHE A 1 101 ? 14.897  0.401   -3.153  1.00 97.72 101 A 1 
ATOM   799  C  CE1 . PHE A 1 101 ? 17.242  1.296   -2.013  1.00 97.40 101 A 1 
ATOM   800  C  CE2 . PHE A 1 101 ? 15.174  0.113   -1.826  1.00 97.50 101 A 1 
ATOM   801  C  CZ  . PHE A 1 101 ? 16.353  0.562   -1.255  1.00 98.00 101 A 1 
ATOM   802  N  N   . PHE A 1 102 ? 15.543  -0.436  -7.985  1.00 98.41 102 A 1 
ATOM   803  C  CA  . PHE A 1 102 ? 14.624  -0.797  -9.052  1.00 98.53 102 A 1 
ATOM   804  C  C   . PHE A 1 102 ? 13.208  -0.685  -8.494  1.00 98.67 102 A 1 
ATOM   805  O  O   . PHE A 1 102 ? 12.814  -1.466  -7.635  1.00 98.52 102 A 1 
ATOM   806  C  CB  . PHE A 1 102 ? 14.914  -2.218  -9.547  1.00 98.38 102 A 1 
ATOM   807  C  CG  . PHE A 1 102 ? 14.020  -2.674  -10.671 1.00 98.38 102 A 1 
ATOM   808  C  CD1 . PHE A 1 102 ? 14.113  -2.095  -11.926 1.00 98.03 102 A 1 
ATOM   809  C  CD2 . PHE A 1 102 ? 13.093  -3.680  -10.467 1.00 98.04 102 A 1 
ATOM   810  C  CE1 . PHE A 1 102 ? 13.292  -2.520  -12.964 1.00 97.66 102 A 1 
ATOM   811  C  CE2 . PHE A 1 102 ? 12.270  -4.108  -11.498 1.00 97.75 102 A 1 
ATOM   812  C  CZ  . PHE A 1 102 ? 12.377  -3.523  -12.742 1.00 97.89 102 A 1 
ATOM   813  N  N   . ILE A 1 103 ? 12.469  0.323   -8.954  1.00 98.78 103 A 1 
ATOM   814  C  CA  . ILE A 1 103 ? 11.170  0.665   -8.379  1.00 98.81 103 A 1 
ATOM   815  C  C   . ILE A 1 103 ? 10.069  0.367   -9.379  1.00 98.82 103 A 1 
ATOM   816  O  O   . ILE A 1 103 ? 10.176  0.707   -10.563 1.00 98.71 103 A 1 
ATOM   817  C  CB  . ILE A 1 103 ? 11.131  2.143   -7.937  1.00 98.57 103 A 1 
ATOM   818  C  CG1 . ILE A 1 103 ? 12.138  2.356   -6.798  1.00 96.57 103 A 1 
ATOM   819  C  CG2 . ILE A 1 103 ? 9.733   2.558   -7.510  1.00 97.92 103 A 1 
ATOM   820  C  CD1 . ILE A 1 103 ? 12.265  3.788   -6.322  1.00 90.17 103 A 1 
ATOM   821  N  N   . ILE A 1 104 ? 9.001   -0.281  -8.892  1.00 98.89 104 A 1 
ATOM   822  C  CA  . ILE A 1 104 ? 7.880   -0.717  -9.716  1.00 98.87 104 A 1 
ATOM   823  C  C   . ILE A 1 104 ? 6.624   0.002   -9.223  1.00 98.81 104 A 1 
ATOM   824  O  O   . ILE A 1 104 ? 5.940   -0.490  -8.318  1.00 98.71 104 A 1 
ATOM   825  C  CB  . ILE A 1 104 ? 7.707   -2.245  -9.624  1.00 98.75 104 A 1 
ATOM   826  C  CG1 . ILE A 1 104 ? 9.026   -2.962  -9.974  1.00 97.93 104 A 1 
ATOM   827  C  CG2 . ILE A 1 104 ? 6.581   -2.729  -10.539 1.00 98.08 104 A 1 
ATOM   828  C  CD1 . ILE A 1 104 ? 9.136   -4.348  -9.383  1.00 95.30 104 A 1 
ATOM   829  N  N   . PRO A 1 105 ? 6.297   1.184   -9.770  1.00 98.83 105 A 1 
ATOM   830  C  CA  . PRO A 1 105 ? 5.195   1.999   -9.253  1.00 98.89 105 A 1 
ATOM   831  C  C   . PRO A 1 105 ? 3.849   1.687   -9.901  1.00 98.87 105 A 1 
ATOM   832  O  O   . PRO A 1 105 ? 3.782   1.111   -10.980 1.00 98.52 105 A 1 
ATOM   833  C  CB  . PRO A 1 105 ? 5.639   3.422   -9.604  1.00 98.68 105 A 1 
ATOM   834  C  CG  . PRO A 1 105 ? 6.379   3.248   -10.899 1.00 98.15 105 A 1 
ATOM   835  C  CD  . PRO A 1 105 ? 7.069   1.907   -10.795 1.00 98.70 105 A 1 
ATOM   836  N  N   . MET A 1 106 ? 2.761   2.089   -9.214  1.00 98.78 106 A 1 
ATOM   837  C  CA  . MET A 1 106 ? 1.416   1.947   -9.757  1.00 98.54 106 A 1 
ATOM   838  C  C   . MET A 1 106 ? 0.497   2.989   -9.125  1.00 98.69 106 A 1 
ATOM   839  O  O   . MET A 1 106 ? 0.894   3.726   -8.218  1.00 98.04 106 A 1 
ATOM   840  C  CB  . MET A 1 106 ? 0.857   0.540   -9.501  1.00 96.92 106 A 1 
ATOM   841  C  CG  . MET A 1 106 ? 0.420   0.307   -8.058  1.00 93.61 106 A 1 
ATOM   842  S  SD  . MET A 1 106 ? -0.338  -1.314  -7.797  1.00 94.46 106 A 1 
ATOM   843  C  CE  . MET A 1 106 ? 1.059   -2.369  -8.130  1.00 88.97 106 A 1 
ATOM   844  N  N   . LEU A 1 107 ? -0.746  3.033   -9.613  1.00 98.57 107 A 1 
ATOM   845  C  CA  . LEU A 1 107 ? -1.786  3.899   -9.079  1.00 98.40 107 A 1 
ATOM   846  C  C   . LEU A 1 107 ? -2.779  3.089   -8.253  1.00 98.47 107 A 1 
ATOM   847  O  O   . LEU A 1 107 ? -3.124  1.964   -8.610  1.00 97.92 107 A 1 
ATOM   848  C  CB  . LEU A 1 107 ? -2.533  4.607   -10.208 1.00 98.04 107 A 1 
ATOM   849  C  CG  . LEU A 1 107 ? -1.731  5.596   -11.054 1.00 97.66 107 A 1 
ATOM   850  C  CD1 . LEU A 1 107 ? -2.532  5.995   -12.287 1.00 96.98 107 A 1 
ATOM   851  C  CD2 . LEU A 1 107 ? -1.360  6.818   -10.233 1.00 96.63 107 A 1 
ATOM   852  N  N   . GLY A 1 108 ? -3.250  3.667   -7.145  1.00 98.40 108 A 1 
ATOM   853  C  CA  . GLY A 1 108 ? -4.339  3.111   -6.370  1.00 98.28 108 A 1 
ATOM   854  C  C   . GLY A 1 108 ? -5.658  3.787   -6.699  1.00 97.91 108 A 1 
ATOM   855  O  O   . GLY A 1 108 ? -5.716  4.715   -7.512  1.00 97.20 108 A 1 
ATOM   856  N  N   . ASN A 1 109 ? -6.750  3.334   -6.065  1.00 97.97 109 A 1 
ATOM   857  C  CA  . ASN A 1 109 ? -8.079  3.850   -6.388  1.00 97.57 109 A 1 
ATOM   858  C  C   . ASN A 1 109 ? -8.299  5.286   -5.923  1.00 97.28 109 A 1 
ATOM   859  O  O   . ASN A 1 109 ? -9.212  5.957   -6.402  1.00 96.23 109 A 1 
ATOM   860  C  CB  . ASN A 1 109 ? -9.172  2.935   -5.823  1.00 97.22 109 A 1 
ATOM   861  C  CG  . ASN A 1 109 ? -9.108  2.786   -4.322  1.00 96.98 109 A 1 
ATOM   862  O  OD1 . ASN A 1 109 ? -8.184  2.171   -3.790  1.00 94.76 109 A 1 
ATOM   863  N  ND2 . ASN A 1 109 ? -10.088 3.342   -3.629  1.00 94.01 109 A 1 
ATOM   864  N  N   . HIS A 1 110 ? -7.464  5.776   -4.992  1.00 97.01 110 A 1 
ATOM   865  C  CA  . HIS A 1 110 ? -7.552  7.171   -4.567  1.00 96.56 110 A 1 
ATOM   866  C  C   . HIS A 1 110 ? -6.669  8.098   -5.396  1.00 96.54 110 A 1 
ATOM   867  O  O   . HIS A 1 110 ? -6.762  9.318   -5.256  1.00 95.66 110 A 1 
ATOM   868  C  CB  . HIS A 1 110 ? -7.194  7.305   -3.084  1.00 96.27 110 A 1 
ATOM   869  C  CG  . HIS A 1 110 ? -8.247  6.766   -2.164  1.00 95.69 110 A 1 
ATOM   870  N  ND1 . HIS A 1 110 ? -9.334  7.499   -1.772  1.00 90.21 110 A 1 
ATOM   871  C  CD2 . HIS A 1 110 ? -8.377  5.558   -1.574  1.00 89.91 110 A 1 
ATOM   872  C  CE1 . HIS A 1 110 ? -10.091 6.769   -0.964  1.00 90.05 110 A 1 
ATOM   873  N  NE2 . HIS A 1 110 ? -9.530  5.581   -0.835  1.00 91.63 110 A 1 
ATOM   874  N  N   . ASP A 1 111 ? -5.837  7.527   -6.268  1.00 96.79 111 A 1 
ATOM   875  C  CA  . ASP A 1 111 ? -4.856  8.311   -7.017  1.00 96.86 111 A 1 
ATOM   876  C  C   . ASP A 1 111 ? -5.433  8.849   -8.328  1.00 96.68 111 A 1 
ATOM   877  O  O   . ASP A 1 111 ? -4.773  8.860   -9.369  1.00 95.64 111 A 1 
ATOM   878  C  CB  . ASP A 1 111 ? -3.600  7.477   -7.275  1.00 97.12 111 A 1 
ATOM   879  C  CG  . ASP A 1 111 ? -2.930  7.031   -5.987  1.00 97.38 111 A 1 
ATOM   880  O  OD1 . ASP A 1 111 ? -3.088  7.720   -4.954  1.00 96.41 111 A 1 
ATOM   881  O  OD2 . ASP A 1 111 ? -2.239  5.993   -6.008  1.00 96.63 111 A 1 
ATOM   882  N  N   . VAL A 1 112 ? -6.688  9.314   -8.279  1.00 96.30 112 A 1 
ATOM   883  C  CA  . VAL A 1 112 ? -7.385  9.883   -9.432  1.00 95.88 112 A 1 
ATOM   884  C  C   . VAL A 1 112 ? -8.489  10.780  -8.894  1.00 95.29 112 A 1 
ATOM   885  O  O   . VAL A 1 112 ? -8.918  10.646  -7.742  1.00 94.42 112 A 1 
ATOM   886  C  CB  . VAL A 1 112 ? -7.963  8.779   -10.349 1.00 95.62 112 A 1 
ATOM   887  C  CG1 . VAL A 1 112 ? -9.039  7.971   -9.627  1.00 94.22 112 A 1 
ATOM   888  C  CG2 . VAL A 1 112 ? -8.506  9.375   -11.650 1.00 94.38 112 A 1 
ATOM   889  N  N   . TYR A 1 113 ? -8.941  11.752  -9.720  1.00 94.39 113 A 1 
ATOM   890  C  CA  . TYR A 1 113 ? -10.066 12.607  -9.340  1.00 93.53 113 A 1 
ATOM   891  C  C   . TYR A 1 113 ? -11.133 12.568  -10.423 1.00 92.85 113 A 1 
ATOM   892  O  O   . TYR A 1 113 ? -10.835 12.808  -11.596 1.00 90.03 113 A 1 
ATOM   893  C  CB  . TYR A 1 113 ? -9.609  14.050  -9.116  1.00 92.64 113 A 1 
ATOM   894  C  CG  . TYR A 1 113 ? -10.754 14.938  -8.708  1.00 91.73 113 A 1 
ATOM   895  C  CD1 . TYR A 1 113 ? -11.153 15.027  -7.375  1.00 90.19 113 A 1 
ATOM   896  C  CD2 . TYR A 1 113 ? -11.473 15.675  -9.650  1.00 89.83 113 A 1 
ATOM   897  C  CE1 . TYR A 1 113 ? -12.209 15.820  -6.992  1.00 87.89 113 A 1 
ATOM   898  C  CE2 . TYR A 1 113 ? -12.542 16.468  -9.274  1.00 87.89 113 A 1 
ATOM   899  C  CZ  . TYR A 1 113 ? -12.904 16.542  -7.940  1.00 87.46 113 A 1 
ATOM   900  O  OH  . TYR A 1 113 ? -13.958 17.326  -7.565  1.00 84.87 113 A 1 
ATOM   901  N  N   . PRO A 1 114 ? -12.402 12.287  -10.055 1.00 92.95 114 A 1 
ATOM   902  C  CA  . PRO A 1 114 ? -12.851 11.866  -8.718  1.00 92.88 114 A 1 
ATOM   903  C  C   . PRO A 1 114 ? -12.313 10.492  -8.345  1.00 93.49 114 A 1 
ATOM   904  O  O   . PRO A 1 114 ? -11.947 9.703   -9.210  1.00 92.63 114 A 1 
ATOM   905  C  CB  . PRO A 1 114 ? -14.377 11.836  -8.841  1.00 91.23 114 A 1 
ATOM   906  C  CG  . PRO A 1 114 ? -14.700 12.657  -10.051 1.00 89.00 114 A 1 
ATOM   907  C  CD  . PRO A 1 114 ? -13.530 12.461  -10.972 1.00 91.14 114 A 1 
ATOM   908  N  N   . ALA A 1 115 ? -12.286 10.202  -7.046  1.00 93.40 115 A 1 
ATOM   909  C  CA  . ALA A 1 115 ? -11.769 8.927   -6.562  1.00 93.93 115 A 1 
ATOM   910  C  C   . ALA A 1 115 ? -12.497 7.753   -7.208  1.00 94.74 115 A 1 
ATOM   911  O  O   . ALA A 1 115 ? -13.702 7.817   -7.471  1.00 93.86 115 A 1 
ATOM   912  C  CB  . ALA A 1 115 ? -11.885 8.849   -5.043  1.00 93.16 115 A 1 
ATOM   913  N  N   . ASN A 1 116 ? -11.756 6.683   -7.495  1.00 95.44 116 A 1 
ATOM   914  C  CA  . ASN A 1 116 ? -12.256 5.427   -8.044  1.00 95.71 116 A 1 
ATOM   915  C  C   . ASN A 1 116 ? -12.609 5.465   -9.525  1.00 96.14 116 A 1 
ATOM   916  O  O   . ASN A 1 116 ? -12.756 4.409   -10.144 1.00 95.33 116 A 1 
ATOM   917  C  CB  . ASN A 1 116 ? -13.473 4.905   -7.263  1.00 95.55 116 A 1 
ATOM   918  C  CG  . ASN A 1 116 ? -13.243 4.885   -5.763  1.00 95.14 116 A 1 
ATOM   919  O  OD1 . ASN A 1 116 ? -12.179 4.509   -5.283  1.00 91.29 116 A 1 
ATOM   920  N  ND2 . ASN A 1 116 ? -14.249 5.292   -5.005  1.00 90.73 116 A 1 
ATOM   921  N  N   . GLN A 1 117 ? -12.757 6.646   -10.108 1.00 95.76 117 A 1 
ATOM   922  C  CA  . GLN A 1 117 ? -13.239 6.787   -11.484 1.00 95.31 117 A 1 
ATOM   923  C  C   . GLN A 1 117 ? -12.054 6.857   -12.445 1.00 95.08 117 A 1 
ATOM   924  O  O   . GLN A 1 117 ? -11.539 7.927   -12.748 1.00 93.29 117 A 1 
ATOM   925  C  CB  . GLN A 1 117 ? -14.128 8.020   -11.622 1.00 94.77 117 A 1 
ATOM   926  C  CG  . GLN A 1 117 ? -15.194 8.151   -10.530 1.00 93.80 117 A 1 
ATOM   927  C  CD  . GLN A 1 117 ? -16.032 6.900   -10.360 1.00 93.75 117 A 1 
ATOM   928  O  OE1 . GLN A 1 117 ? -16.503 6.319   -11.331 1.00 89.24 117 A 1 
ATOM   929  N  NE2 . GLN A 1 117 ? -16.197 6.465   -9.116  1.00 88.04 117 A 1 
ATOM   930  N  N   . MET A 1 118 ? -11.620 5.693   -12.930 1.00 94.87 118 A 1 
ATOM   931  C  CA  . MET A 1 118 ? -10.377 5.590   -13.688 1.00 94.69 118 A 1 
ATOM   932  C  C   . MET A 1 118 ? -10.568 4.740   -14.937 1.00 93.66 118 A 1 
ATOM   933  O  O   . MET A 1 118 ? -10.585 3.516   -14.858 1.00 87.32 118 A 1 
ATOM   934  C  CB  . MET A 1 118 ? -9.278  4.998   -12.801 1.00 92.88 118 A 1 
ATOM   935  C  CG  . MET A 1 118 ? -7.900  5.010   -13.425 1.00 88.44 118 A 1 
ATOM   936  S  SD  . MET A 1 118 ? -6.643  4.208   -12.391 1.00 89.95 118 A 1 
ATOM   937  C  CE  . MET A 1 118 ? -6.544  5.342   -11.013 1.00 85.65 118 A 1 
ATOM   938  N  N   . ALA A 1 119 ? -10.729 5.394   -16.090 1.00 92.29 119 A 1 
ATOM   939  C  CA  . ALA A 1 119 ? -10.735 4.759   -17.402 1.00 90.73 119 A 1 
ATOM   940  C  C   . ALA A 1 119 ? -11.055 5.789   -18.494 1.00 88.89 119 A 1 
ATOM   941  O  O   . ALA A 1 119 ? -10.272 6.701   -18.737 1.00 79.60 119 A 1 
ATOM   942  C  CB  . ALA A 1 119 ? -11.714 3.582   -17.465 1.00 86.81 119 A 1 
ATOM   943  N  N   . ILE A 1 120 ? -12.215 5.651   -19.129 1.00 82.33 120 A 1 
ATOM   944  C  CA  . ILE A 1 120 ? -12.545 6.405   -20.336 1.00 78.66 120 A 1 
ATOM   945  C  C   . ILE A 1 120 ? -12.525 7.917   -20.119 1.00 79.18 120 A 1 
ATOM   946  O  O   . ILE A 1 120 ? -11.960 8.664   -20.919 1.00 72.09 120 A 1 
ATOM   947  C  CB  . ILE A 1 120 ? -13.918 5.961   -20.883 1.00 72.79 120 A 1 
ATOM   948  C  CG1 . ILE A 1 120 ? -13.861 4.493   -21.306 1.00 65.09 120 A 1 
ATOM   949  C  CG2 . ILE A 1 120 ? -14.356 6.845   -22.049 1.00 63.01 120 A 1 
ATOM   950  C  CD1 . ILE A 1 120 ? -15.215 3.882   -21.621 1.00 58.96 120 A 1 
ATOM   951  N  N   . ASN A 1 121 ? -13.136 8.387   -19.032 1.00 77.44 121 A 1 
ATOM   952  C  CA  . ASN A 1 121 ? -13.254 9.814   -18.770 1.00 74.41 121 A 1 
ATOM   953  C  C   . ASN A 1 121 ? -12.119 10.358  -17.906 1.00 76.17 121 A 1 
ATOM   954  O  O   . ASN A 1 121 ? -12.177 11.507  -17.457 1.00 71.66 121 A 1 
ATOM   955  C  CB  . ASN A 1 121 ? -14.605 10.122  -18.114 1.00 72.13 121 A 1 
ATOM   956  C  CG  . ASN A 1 121 ? -15.775 9.787   -19.012 1.00 66.75 121 A 1 
ATOM   957  O  OD1 . ASN A 1 121 ? -15.685 9.898   -20.236 1.00 61.13 121 A 1 
ATOM   958  N  ND2 . ASN A 1 121 ? -16.884 9.376   -18.418 1.00 60.15 121 A 1 
ATOM   959  N  N   . SER A 1 122 ? -11.092 9.551   -17.672 1.00 79.28 122 A 1 
ATOM   960  C  CA  . SER A 1 122 ? -9.989  9.946   -16.799 1.00 76.67 122 A 1 
ATOM   961  C  C   . SER A 1 122 ? -8.630  9.482   -17.329 1.00 80.53 122 A 1 
ATOM   962  O  O   . SER A 1 122 ? -7.705  9.249   -16.556 1.00 75.95 122 A 1 
ATOM   963  C  CB  . SER A 1 122 ? -10.215 9.407   -15.384 1.00 69.23 122 A 1 
ATOM   964  O  OG  . SER A 1 122 ? -10.440 8.013   -15.418 1.00 64.77 122 A 1 
ATOM   965  N  N   . GLN A 1 123 ? -8.497  9.354   -18.652 1.00 87.64 123 A 1 
ATOM   966  C  CA  . GLN A 1 123 ? -7.242  8.876   -19.233 1.00 88.39 123 A 1 
ATOM   967  C  C   . GLN A 1 123 ? -6.083  9.836   -18.995 1.00 91.30 123 A 1 
ATOM   968  O  O   . GLN A 1 123 ? -4.921  9.446   -19.116 1.00 89.22 123 A 1 
ATOM   969  C  CB  . GLN A 1 123 ? -7.416  8.614   -20.729 1.00 84.55 123 A 1 
ATOM   970  C  CG  . GLN A 1 123 ? -8.267  7.378   -21.019 1.00 76.26 123 A 1 
ATOM   971  C  CD  . GLN A 1 123 ? -8.417  7.101   -22.498 1.00 71.33 123 A 1 
ATOM   972  O  OE1 . GLN A 1 123 ? -7.966  7.870   -23.349 1.00 65.62 123 A 1 
ATOM   973  N  NE2 . GLN A 1 123 ? -9.066  5.985   -22.822 1.00 61.82 123 A 1 
ATOM   974  N  N   . TRP A 1 124 ? -6.386  11.093  -18.626 1.00 93.72 124 A 1 
ATOM   975  C  CA  . TRP A 1 124 ? -5.356  12.057  -18.279 1.00 94.68 124 A 1 
ATOM   976  C  C   . TRP A 1 124 ? -4.452  11.521  -17.166 1.00 95.81 124 A 1 
ATOM   977  O  O   . TRP A 1 124 ? -3.260  11.857  -17.128 1.00 95.23 124 A 1 
ATOM   978  C  CB  . TRP A 1 124 ? -5.992  13.387  -17.835 1.00 93.38 124 A 1 
ATOM   979  C  CG  . TRP A 1 124 ? -6.808  13.260  -16.584 1.00 91.31 124 A 1 
ATOM   980  C  CD1 . TRP A 1 124 ? -8.153  13.046  -16.490 1.00 88.28 124 A 1 
ATOM   981  C  CD2 . TRP A 1 124 ? -6.326  13.331  -15.226 1.00 91.60 124 A 1 
ATOM   982  N  NE1 . TRP A 1 124 ? -8.538  12.973  -15.180 1.00 85.84 124 A 1 
ATOM   983  C  CE2 . TRP A 1 124 ? -7.440  13.137  -14.377 1.00 89.33 124 A 1 
ATOM   984  C  CE3 . TRP A 1 124 ? -5.072  13.541  -14.650 1.00 86.79 124 A 1 
ATOM   985  C  CZ2 . TRP A 1 124 ? -7.324  13.147  -12.982 1.00 86.92 124 A 1 
ATOM   986  C  CZ3 . TRP A 1 124 ? -4.957  13.541  -13.264 1.00 86.50 124 A 1 
ATOM   987  C  CH2 . TRP A 1 124 ? -6.068  13.348  -12.448 1.00 86.00 124 A 1 
ATOM   988  N  N   . ILE A 1 125 ? -4.989  10.704  -16.274 1.00 95.71 125 A 1 
ATOM   989  C  CA  . ILE A 1 125 ? -4.218  10.235  -15.125 1.00 96.40 125 A 1 
ATOM   990  C  C   . ILE A 1 125 ? -3.088  9.308   -15.562 1.00 97.36 125 A 1 
ATOM   991  O  O   . ILE A 1 125 ? -2.004  9.315   -14.964 1.00 97.32 125 A 1 
ATOM   992  C  CB  . ILE A 1 125 ? -5.116  9.546   -14.062 1.00 95.53 125 A 1 
ATOM   993  C  CG1 . ILE A 1 125 ? -4.331  9.334   -12.764 1.00 92.38 125 A 1 
ATOM   994  C  CG2 . ILE A 1 125 ? -5.660  8.209   -14.571 1.00 92.12 125 A 1 
ATOM   995  C  CD1 . ILE A 1 125 ? -3.841  10.603  -12.122 1.00 88.32 125 A 1 
ATOM   996  N  N   . PHE A 1 126 ? -3.305  8.507   -16.610 1.00 96.91 126 A 1 
ATOM   997  C  CA  . PHE A 1 126 ? -2.279  7.587   -17.079 1.00 97.38 126 A 1 
ATOM   998  C  C   . PHE A 1 126 ? -1.124  8.355   -17.716 1.00 97.50 126 A 1 
ATOM   999  O  O   . PHE A 1 126 ? 0.041   8.038   -17.480 1.00 97.25 126 A 1 
ATOM   1000 C  CB  . PHE A 1 126 ? -2.874  6.580   -18.073 1.00 97.17 126 A 1 
ATOM   1001 C  CG  . PHE A 1 126 ? -4.077  5.845   -17.542 1.00 97.28 126 A 1 
ATOM   1002 C  CD1 . PHE A 1 126 ? -4.076  5.272   -16.274 1.00 96.14 126 A 1 
ATOM   1003 C  CD2 . PHE A 1 126 ? -5.218  5.713   -18.321 1.00 96.01 126 A 1 
ATOM   1004 C  CE1 . PHE A 1 126 ? -5.178  4.597   -15.790 1.00 95.48 126 A 1 
ATOM   1005 C  CE2 . PHE A 1 126 ? -6.332  5.035   -17.848 1.00 95.40 126 A 1 
ATOM   1006 C  CZ  . PHE A 1 126 ? -6.312  4.480   -16.576 1.00 96.03 126 A 1 
ATOM   1007 N  N   . GLN A 1 127 ? -1.446  9.374   -18.517 1.00 97.00 127 A 1 
ATOM   1008 C  CA  . GLN A 1 127 ? -0.423  10.220  -19.118 1.00 96.96 127 A 1 
ATOM   1009 C  C   . GLN A 1 127 ? 0.364   10.962  -18.047 1.00 97.64 127 A 1 
ATOM   1010 O  O   . GLN A 1 127 ? 1.607   10.972  -18.060 1.00 97.42 127 A 1 
ATOM   1011 C  CB  . GLN A 1 127 ? -1.075  11.210  -20.091 1.00 95.89 127 A 1 
ATOM   1012 C  CG  . GLN A 1 127 ? -0.119  12.260  -20.660 1.00 86.26 127 A 1 
ATOM   1013 C  CD  . GLN A 1 127 ? 0.881   11.662  -21.634 1.00 80.70 127 A 1 
ATOM   1014 O  OE1 . GLN A 1 127 ? 0.608   10.658  -22.297 1.00 73.19 127 A 1 
ATOM   1015 N  NE2 . GLN A 1 127 ? 2.040   12.293  -21.738 1.00 69.03 127 A 1 
ATOM   1016 N  N   . PHE A 1 128 ? -0.354  11.580  -17.107 1.00 97.57 128 A 1 
ATOM   1017 C  CA  . PHE A 1 128 ? 0.295   12.378  -16.066 1.00 97.78 128 A 1 
ATOM   1018 C  C   . PHE A 1 128 ? 1.184   11.509  -15.174 1.00 98.07 128 A 1 
ATOM   1019 O  O   . PHE A 1 128 ? 2.340   11.850  -14.919 1.00 97.93 128 A 1 
ATOM   1020 C  CB  . PHE A 1 128 ? -0.761  13.104  -15.222 1.00 97.61 128 A 1 
ATOM   1021 C  CG  . PHE A 1 128 ? -0.162  13.970  -14.139 1.00 97.66 128 A 1 
ATOM   1022 C  CD1 . PHE A 1 128 ? 0.324   15.234  -14.438 1.00 97.07 128 A 1 
ATOM   1023 C  CD2 . PHE A 1 128 ? -0.085  13.512  -12.834 1.00 97.03 128 A 1 
ATOM   1024 C  CE1 . PHE A 1 128 ? 0.877   16.023  -13.442 1.00 96.43 128 A 1 
ATOM   1025 C  CE2 . PHE A 1 128 ? 0.472   14.308  -11.833 1.00 96.55 128 A 1 
ATOM   1026 C  CZ  . PHE A 1 128 ? 0.954   15.563  -12.139 1.00 96.68 128 A 1 
ATOM   1027 N  N   . ALA A 1 129 ? 0.657   10.384  -14.686 1.00 98.06 129 A 1 
ATOM   1028 C  CA  . ALA A 1 129 ? 1.418   9.517   -13.796 1.00 98.23 129 A 1 
ATOM   1029 C  C   . ALA A 1 129 ? 2.611   8.890   -14.511 1.00 98.45 129 A 1 
ATOM   1030 O  O   . ALA A 1 129 ? 3.681   8.739   -13.916 1.00 98.43 129 A 1 
ATOM   1031 C  CB  . ALA A 1 129 ? 0.518   8.442   -13.198 1.00 98.04 129 A 1 
ATOM   1032 N  N   . ALA A 1 130 ? 2.443   8.524   -15.779 1.00 98.24 130 A 1 
ATOM   1033 C  CA  . ALA A 1 130 ? 3.567   7.985   -16.554 1.00 98.35 130 A 1 
ATOM   1034 C  C   . ALA A 1 130 ? 4.692   9.008   -16.654 1.00 98.50 130 A 1 
ATOM   1035 O  O   . ALA A 1 130 ? 5.868   8.646   -16.577 1.00 98.37 130 A 1 
ATOM   1036 C  CB  . ALA A 1 130 ? 3.098   7.561   -17.946 1.00 98.09 130 A 1 
ATOM   1037 N  N   . GLU A 1 131 ? 4.346   10.286  -16.842 1.00 98.45 131 A 1 
ATOM   1038 C  CA  . GLU A 1 131 ? 5.349   11.352  -16.902 1.00 98.37 131 A 1 
ATOM   1039 C  C   . GLU A 1 131 ? 6.068   11.501  -15.565 1.00 98.59 131 A 1 
ATOM   1040 O  O   . GLU A 1 131 ? 7.289   11.691  -15.526 1.00 98.26 131 A 1 
ATOM   1041 C  CB  . GLU A 1 131 ? 4.689   12.672  -17.308 1.00 97.76 131 A 1 
ATOM   1042 C  CG  . GLU A 1 131 ? 4.229   12.698  -18.756 1.00 89.11 131 A 1 
ATOM   1043 C  CD  . GLU A 1 131 ? 3.361   13.909  -19.094 1.00 83.11 131 A 1 
ATOM   1044 O  OE1 . GLU A 1 131 ? 3.011   14.676  -18.164 1.00 78.54 131 A 1 
ATOM   1045 O  OE2 . GLU A 1 131 ? 3.022   14.085  -20.280 1.00 78.74 131 A 1 
ATOM   1046 N  N   . GLN A 1 132 ? 5.331   11.408  -14.454 1.00 98.53 132 A 1 
ATOM   1047 C  CA  . GLN A 1 132 ? 5.943   11.531  -13.135 1.00 98.59 132 A 1 
ATOM   1048 C  C   . GLN A 1 132 ? 6.808   10.313  -12.810 1.00 98.61 132 A 1 
ATOM   1049 O  O   . GLN A 1 132 ? 7.922   10.455  -12.298 1.00 98.42 132 A 1 
ATOM   1050 C  CB  . GLN A 1 132 ? 4.880   11.722  -12.051 1.00 98.45 132 A 1 
ATOM   1051 C  CG  . GLN A 1 132 ? 3.979   12.937  -12.251 1.00 97.24 132 A 1 
ATOM   1052 C  CD  . GLN A 1 132 ? 4.768   14.198  -12.507 1.00 96.28 132 A 1 
ATOM   1053 O  OE1 . GLN A 1 132 ? 5.699   14.530  -11.771 1.00 89.31 132 A 1 
ATOM   1054 N  NE2 . GLN A 1 132 ? 4.412   14.919  -13.565 1.00 87.57 132 A 1 
ATOM   1055 N  N   . PHE A 1 133 ? 6.324   9.103   -13.113 1.00 98.75 133 A 1 
ATOM   1056 C  CA  . PHE A 1 133 ? 7.033   7.863   -12.808 1.00 98.78 133 A 1 
ATOM   1057 C  C   . PHE A 1 133 ? 8.117   7.531   -13.838 1.00 98.77 133 A 1 
ATOM   1058 O  O   . PHE A 1 133 ? 8.836   6.535   -13.665 1.00 98.53 133 A 1 
ATOM   1059 C  CB  . PHE A 1 133 ? 6.053   6.689   -12.729 1.00 98.74 133 A 1 
ATOM   1060 C  CG  . PHE A 1 133 ? 5.062   6.767   -11.584 1.00 98.68 133 A 1 
ATOM   1061 C  CD1 . PHE A 1 133 ? 5.374   7.413   -10.399 1.00 98.22 133 A 1 
ATOM   1062 C  CD2 . PHE A 1 133 ? 3.816   6.150   -11.690 1.00 98.06 133 A 1 
ATOM   1063 C  CE1 . PHE A 1 133 ? 4.472   7.470   -9.348  1.00 97.67 133 A 1 
ATOM   1064 C  CE2 . PHE A 1 133 ? 2.915   6.193   -10.646 1.00 97.59 133 A 1 
ATOM   1065 C  CZ  . PHE A 1 133 ? 3.235   6.851   -9.473  1.00 97.86 133 A 1 
ATOM   1066 N  N   . ALA A 1 134 ? 8.254   8.332   -14.892 1.00 98.73 134 A 1 
ATOM   1067 C  CA  . ALA A 1 134 ? 9.179   8.048   -15.986 1.00 98.63 134 A 1 
ATOM   1068 C  C   . ALA A 1 134 ? 10.603  7.691   -15.544 1.00 98.68 134 A 1 
ATOM   1069 O  O   . ALA A 1 134 ? 11.210  6.800   -16.141 1.00 98.24 134 A 1 
ATOM   1070 C  CB  . ALA A 1 134 ? 9.207   9.225   -16.970 1.00 98.32 134 A 1 
ATOM   1071 N  N   . PRO A 1 135 ? 11.176  8.333   -14.512 1.00 98.51 135 A 1 
ATOM   1072 C  CA  . PRO A 1 135 ? 12.533  7.972   -14.088 1.00 98.37 135 A 1 
ATOM   1073 C  C   . PRO A 1 135 ? 12.687  6.514   -13.660 1.00 98.35 135 A 1 
ATOM   1074 O  O   . PRO A 1 135 ? 13.804  5.998   -13.652 1.00 97.82 135 A 1 
ATOM   1075 C  CB  . PRO A 1 135 ? 12.809  8.910   -12.910 1.00 97.66 135 A 1 
ATOM   1076 C  CG  . PRO A 1 135 ? 11.927  10.093  -13.173 1.00 95.97 135 A 1 
ATOM   1077 C  CD  . PRO A 1 135 ? 10.683  9.512   -13.777 1.00 97.92 135 A 1 
ATOM   1078 N  N   . PHE A 1 136 ? 11.572  5.841   -13.309 1.00 98.77 136 A 1 
ATOM   1079 C  CA  . PHE A 1 136 ? 11.615  4.460   -12.850 1.00 98.75 136 A 1 
ATOM   1080 C  C   . PHE A 1 136 ? 11.248  3.451   -13.937 1.00 98.70 136 A 1 
ATOM   1081 O  O   . PHE A 1 136 ? 11.418  2.246   -13.737 1.00 98.29 136 A 1 
ATOM   1082 C  CB  . PHE A 1 136 ? 10.659  4.271   -11.666 1.00 98.68 136 A 1 
ATOM   1083 C  CG  . PHE A 1 136 ? 10.747  5.340   -10.612 1.00 98.66 136 A 1 
ATOM   1084 C  CD1 . PHE A 1 136 ? 11.930  5.543   -9.913  1.00 98.28 136 A 1 
ATOM   1085 C  CD2 . PHE A 1 136 ? 9.656   6.149   -10.326 1.00 98.24 136 A 1 
ATOM   1086 C  CE1 . PHE A 1 136 ? 12.020  6.535   -8.947  1.00 97.82 136 A 1 
ATOM   1087 C  CE2 . PHE A 1 136 ? 9.746   7.137   -9.365  1.00 97.81 136 A 1 
ATOM   1088 C  CZ  . PHE A 1 136 ? 10.928  7.333   -8.674  1.00 97.98 136 A 1 
ATOM   1089 N  N   . LEU A 1 137 ? 10.757  3.915   -15.073 1.00 98.74 137 A 1 
ATOM   1090 C  CA  . LEU A 1 137 ? 10.152  3.051   -16.078 1.00 98.67 137 A 1 
ATOM   1091 C  C   . LEU A 1 137 ? 11.000  2.962   -17.347 1.00 98.57 137 A 1 
ATOM   1092 O  O   . LEU A 1 137 ? 11.645  3.930   -17.753 1.00 98.13 137 A 1 
ATOM   1093 C  CB  . LEU A 1 137 ? 8.756   3.565   -16.444 1.00 98.63 137 A 1 
ATOM   1094 C  CG  . LEU A 1 137 ? 7.737   3.675   -15.300 1.00 98.34 137 A 1 
ATOM   1095 C  CD1 . LEU A 1 137 ? 6.437   4.291   -15.811 1.00 97.92 137 A 1 
ATOM   1096 C  CD2 . LEU A 1 137 ? 7.481   2.314   -14.679 1.00 97.67 137 A 1 
ATOM   1097 N  N   . SER A 1 138 ? 10.974  1.786   -17.975 1.00 98.62 138 A 1 
ATOM   1098 C  CA  . SER A 1 138 ? 11.523  1.635   -19.315 1.00 98.45 138 A 1 
ATOM   1099 C  C   . SER A 1 138 ? 10.620  2.350   -20.319 1.00 98.56 138 A 1 
ATOM   1100 O  O   . SER A 1 138 ? 9.457   2.646   -20.021 1.00 98.24 138 A 1 
ATOM   1101 C  CB  . SER A 1 138 ? 11.646  0.158   -19.684 1.00 97.98 138 A 1 
ATOM   1102 O  OG  . SER A 1 138 ? 10.366  -0.430  -19.828 1.00 96.60 138 A 1 
ATOM   1103 N  N   . GLN A 1 139 ? 11.138  2.600   -21.528 1.00 98.39 139 A 1 
ATOM   1104 C  CA  . GLN A 1 139 ? 10.343  3.282   -22.540 1.00 98.26 139 A 1 
ATOM   1105 C  C   . GLN A 1 139 ? 9.084   2.496   -22.885 1.00 98.33 139 A 1 
ATOM   1106 O  O   . GLN A 1 139 ? 7.999   3.065   -23.029 1.00 97.91 139 A 1 
ATOM   1107 C  CB  . GLN A 1 139 ? 11.182  3.529   -23.798 1.00 97.84 139 A 1 
ATOM   1108 C  CG  . GLN A 1 139 ? 10.455  4.346   -24.864 1.00 89.75 139 A 1 
ATOM   1109 C  CD  . GLN A 1 139 ? 9.975   5.698   -24.351 1.00 85.32 139 A 1 
ATOM   1110 O  OE1 . GLN A 1 139 ? 8.813   6.057   -24.509 1.00 79.39 139 A 1 
ATOM   1111 N  NE2 . GLN A 1 139 ? 10.880  6.442   -23.733 1.00 76.33 139 A 1 
ATOM   1112 N  N   . ASN A 1 140 ? 9.206   1.163   -23.010 1.00 98.23 140 A 1 
ATOM   1113 C  CA  . ASN A 1 140 ? 8.041   0.329   -23.293 1.00 98.15 140 A 1 
ATOM   1114 C  C   . ASN A 1 140 ? 7.020   0.397   -22.161 1.00 98.43 140 A 1 
ATOM   1115 O  O   . ASN A 1 140 ? 5.809   0.431   -22.401 1.00 98.03 140 A 1 
ATOM   1116 C  CB  . ASN A 1 140 ? 8.466   -1.121  -23.531 1.00 97.25 140 A 1 
ATOM   1117 C  CG  . ASN A 1 140 ? 9.164   -1.318  -24.861 1.00 85.55 140 A 1 
ATOM   1118 O  OD1 . ASN A 1 140 ? 9.088   -0.473  -25.750 1.00 75.09 140 A 1 
ATOM   1119 N  ND2 . ASN A 1 140 ? 9.860   -2.442  -25.006 1.00 75.60 140 A 1 
ATOM   1120 N  N   . ALA A 1 141 ? 7.499   0.428   -20.910 1.00 98.55 141 A 1 
ATOM   1121 C  CA  . ALA A 1 141 ? 6.609   0.522   -19.756 1.00 98.64 141 A 1 
ATOM   1122 C  C   . ALA A 1 141 ? 5.877   1.866   -19.733 1.00 98.63 141 A 1 
ATOM   1123 O  O   . ALA A 1 141 ? 4.695   1.924   -19.397 1.00 98.53 141 A 1 
ATOM   1124 C  CB  . ALA A 1 141 ? 7.391   0.318   -18.465 1.00 98.68 141 A 1 
ATOM   1125 N  N   . ILE A 1 142 ? 6.568   2.945   -20.097 1.00 98.68 142 A 1 
ATOM   1126 C  CA  . ILE A 1 142 ? 5.949   4.266   -20.162 1.00 98.53 142 A 1 
ATOM   1127 C  C   . ILE A 1 142 ? 4.795   4.266   -21.158 1.00 98.38 142 A 1 
ATOM   1128 O  O   . ILE A 1 142 ? 3.699   4.749   -20.858 1.00 97.95 142 A 1 
ATOM   1129 C  CB  . ILE A 1 142 ? 6.991   5.345   -20.530 1.00 98.47 142 A 1 
ATOM   1130 C  CG1 . ILE A 1 142 ? 7.973   5.551   -19.373 1.00 97.75 142 A 1 
ATOM   1131 C  CG2 . ILE A 1 142 ? 6.306   6.663   -20.888 1.00 97.77 142 A 1 
ATOM   1132 C  CD1 . ILE A 1 142 ? 9.179   6.411   -19.727 1.00 95.82 142 A 1 
ATOM   1133 N  N   . GLU A 1 143 ? 5.023   3.720   -22.347 1.00 98.29 143 A 1 
ATOM   1134 C  CA  . GLU A 1 143 ? 3.988   3.710   -23.383 1.00 97.94 143 A 1 
ATOM   1135 C  C   . GLU A 1 143 ? 2.784   2.872   -22.952 1.00 97.81 143 A 1 
ATOM   1136 O  O   . GLU A 1 143 ? 1.630   3.258   -23.181 1.00 97.24 143 A 1 
ATOM   1137 C  CB  . GLU A 1 143 ? 4.563   3.204   -24.700 1.00 97.56 143 A 1 
ATOM   1138 C  CG  . GLU A 1 143 ? 5.606   4.127   -25.309 1.00 91.57 143 A 1 
ATOM   1139 C  CD  . GLU A 1 143 ? 5.075   5.545   -25.515 1.00 85.65 143 A 1 
ATOM   1140 O  OE1 . GLU A 1 143 ? 3.958   5.688   -26.053 1.00 79.13 143 A 1 
ATOM   1141 O  OE2 . GLU A 1 143 ? 5.775   6.502   -25.138 1.00 79.83 143 A 1 
ATOM   1142 N  N   . SER A 1 144 ? 3.036   1.737   -22.311 1.00 97.97 144 A 1 
ATOM   1143 C  CA  . SER A 1 144 ? 1.949   0.893   -21.830 1.00 97.95 144 A 1 
ATOM   1144 C  C   . SER A 1 144 ? 1.184   1.571   -20.693 1.00 97.83 144 A 1 
ATOM   1145 O  O   . SER A 1 144 ? -0.052  1.540   -20.651 1.00 97.56 144 A 1 
ATOM   1146 C  CB  . SER A 1 144 ? 2.504   -0.460  -21.379 1.00 97.99 144 A 1 
ATOM   1147 O  OG  . SER A 1 144 ? 1.465   -1.364  -21.070 1.00 93.58 144 A 1 
ATOM   1148 N  N   . PHE A 1 145 ? 1.910   2.208   -19.777 1.00 98.26 145 A 1 
ATOM   1149 C  CA  . PHE A 1 145 ? 1.298   2.925   -18.659 1.00 98.39 145 A 1 
ATOM   1150 C  C   . PHE A 1 145 ? 0.375   4.028   -19.162 1.00 98.06 145 A 1 
ATOM   1151 O  O   . PHE A 1 145 ? -0.732  4.207   -18.645 1.00 97.68 145 A 1 
ATOM   1152 C  CB  . PHE A 1 145 ? 2.391   3.501   -17.751 1.00 98.31 145 A 1 
ATOM   1153 C  CG  . PHE A 1 145 ? 1.917   3.844   -16.351 1.00 98.40 145 A 1 
ATOM   1154 C  CD1 . PHE A 1 145 ? 1.010   4.863   -16.132 1.00 97.92 145 A 1 
ATOM   1155 C  CD2 . PHE A 1 145 ? 2.399   3.142   -15.253 1.00 97.80 145 A 1 
ATOM   1156 C  CE1 . PHE A 1 145 ? 0.571   5.175   -14.852 1.00 97.42 145 A 1 
ATOM   1157 C  CE2 . PHE A 1 145 ? 1.972   3.448   -13.975 1.00 97.38 145 A 1 
ATOM   1158 C  CZ  . PHE A 1 145 ? 1.057   4.466   -13.769 1.00 97.84 145 A 1 
ATOM   1159 N  N   . LYS A 1 146 ? 0.821   4.760   -20.188 1.00 97.79 146 A 1 
ATOM   1160 C  CA  . LYS A 1 146 ? 0.018   5.846   -20.749 1.00 97.30 146 A 1 
ATOM   1161 C  C   . LYS A 1 146 ? -1.321  5.342   -21.296 1.00 96.85 146 A 1 
ATOM   1162 O  O   . LYS A 1 146 ? -2.301  6.087   -21.304 1.00 96.25 146 A 1 
ATOM   1163 C  CB  . LYS A 1 146 ? 0.788   6.560   -21.864 1.00 97.18 146 A 1 
ATOM   1164 C  CG  . LYS A 1 146 ? 1.897   7.470   -21.366 1.00 95.74 146 A 1 
ATOM   1165 C  CD  . LYS A 1 146 ? 2.651   8.096   -22.543 1.00 93.62 146 A 1 
ATOM   1166 C  CE  . LYS A 1 146 ? 3.719   9.050   -22.058 1.00 89.08 146 A 1 
ATOM   1167 N  NZ  . LYS A 1 146 ? 4.511   9.605   -23.205 1.00 83.82 146 A 1 
ATOM   1168 N  N   . HIS A 1 147 ? -1.362  4.086   -21.736 1.00 96.80 147 A 1 
ATOM   1169 C  CA  . HIS A 1 147 ? -2.596  3.528   -22.293 1.00 96.62 147 A 1 
ATOM   1170 C  C   . HIS A 1 147 ? -3.620  3.205   -21.204 1.00 96.65 147 A 1 
ATOM   1171 O  O   . HIS A 1 147 ? -4.796  3.554   -21.346 1.00 95.77 147 A 1 
ATOM   1172 C  CB  . HIS A 1 147 ? -2.280  2.269   -23.104 1.00 96.10 147 A 1 
ATOM   1173 C  CG  . HIS A 1 147 ? -3.507  1.577   -23.617 1.00 92.87 147 A 1 
ATOM   1174 N  ND1 . HIS A 1 147 ? -4.294  2.110   -24.619 1.00 83.22 147 A 1 
ATOM   1175 C  CD2 . HIS A 1 147 ? -4.086  0.410   -23.263 1.00 83.51 147 A 1 
ATOM   1176 C  CE1 . HIS A 1 147 ? -5.308  1.292   -24.858 1.00 83.49 147 A 1 
ATOM   1177 N  NE2 . HIS A 1 147 ? -5.203  0.247   -24.050 1.00 85.26 147 A 1 
ATOM   1178 N  N   . GLY A 1 148 ? -3.192  2.549   -20.110 1.00 97.33 148 A 1 
ATOM   1179 C  CA  . GLY A 1 148 ? -4.157  2.112   -19.105 1.00 97.44 148 A 1 
ATOM   1180 C  C   . GLY A 1 148 ? -3.619  1.910   -17.697 1.00 97.80 148 A 1 
ATOM   1181 O  O   . GLY A 1 148 ? -4.332  1.381   -16.845 1.00 97.58 148 A 1 
ATOM   1182 N  N   . GLY A 1 149 ? -2.377  2.320   -17.432 1.00 97.91 149 A 1 
ATOM   1183 C  CA  . GLY A 1 149 ? -1.804  2.178   -16.098 1.00 98.05 149 A 1 
ATOM   1184 C  C   . GLY A 1 149 ? -1.247  0.796   -15.795 1.00 98.35 149 A 1 
ATOM   1185 O  O   . GLY A 1 149 ? -0.936  0.500   -14.637 1.00 98.23 149 A 1 
ATOM   1186 N  N   . TYR A 1 150 ? -1.105  -0.050  -16.814 1.00 98.43 150 A 1 
ATOM   1187 C  CA  . TYR A 1 150 ? -0.521  -1.379  -16.669 1.00 98.52 150 A 1 
ATOM   1188 C  C   . TYR A 1 150 ? 0.708   -1.518  -17.570 1.00 98.63 150 A 1 
ATOM   1189 O  O   . TYR A 1 150 ? 0.805   -0.840  -18.598 1.00 98.44 150 A 1 
ATOM   1190 C  CB  . TYR A 1 150 ? -1.548  -2.479  -16.964 1.00 98.38 150 A 1 
ATOM   1191 C  CG  . TYR A 1 150 ? -2.212  -2.408  -18.331 1.00 98.37 150 A 1 
ATOM   1192 C  CD1 . TYR A 1 150 ? -1.582  -2.900  -19.470 1.00 97.96 150 A 1 
ATOM   1193 C  CD2 . TYR A 1 150 ? -3.500  -1.888  -18.469 1.00 97.93 150 A 1 
ATOM   1194 C  CE1 . TYR A 1 150 ? -2.202  -2.861  -20.715 1.00 97.62 150 A 1 
ATOM   1195 C  CE2 . TYR A 1 150 ? -4.127  -1.844  -19.710 1.00 97.66 150 A 1 
ATOM   1196 C  CZ  . TYR A 1 150 ? -3.477  -2.337  -20.823 1.00 97.79 150 A 1 
ATOM   1197 O  OH  . TYR A 1 150 ? -4.092  -2.299  -22.057 1.00 97.07 150 A 1 
ATOM   1198 N  N   . TYR A 1 151 ? 1.647   -2.390  -17.186 1.00 98.85 151 A 1 
ATOM   1199 C  CA  . TYR A 1 151 ? 2.908   -2.497  -17.911 1.00 98.93 151 A 1 
ATOM   1200 C  C   . TYR A 1 151 ? 3.730   -3.671  -17.400 1.00 98.98 151 A 1 
ATOM   1201 O  O   . TYR A 1 151 ? 3.384   -4.307  -16.398 1.00 98.89 151 A 1 
ATOM   1202 C  CB  . TYR A 1 151 ? 3.721   -1.196  -17.773 1.00 98.87 151 A 1 
ATOM   1203 C  CG  . TYR A 1 151 ? 4.174   -0.904  -16.356 1.00 98.90 151 A 1 
ATOM   1204 C  CD1 . TYR A 1 151 ? 3.342   -0.229  -15.463 1.00 98.82 151 A 1 
ATOM   1205 C  CD2 . TYR A 1 151 ? 5.436   -1.297  -15.911 1.00 98.77 151 A 1 
ATOM   1206 C  CE1 . TYR A 1 151 ? 3.757   0.050   -14.163 1.00 98.74 151 A 1 
ATOM   1207 C  CE2 . TYR A 1 151 ? 5.858   -1.026  -14.613 1.00 98.75 151 A 1 
ATOM   1208 C  CZ  . TYR A 1 151 ? 5.016   -0.352  -13.744 1.00 98.84 151 A 1 
ATOM   1209 O  OH  . TYR A 1 151 ? 5.442   -0.078  -12.465 1.00 98.72 151 A 1 
ATOM   1210 N  N   . THR A 1 152 ? 4.827   -3.963  -18.085 1.00 98.96 152 A 1 
ATOM   1211 C  CA  . THR A 1 152 ? 5.815   -4.938  -17.631 1.00 98.80 152 A 1 
ATOM   1212 C  C   . THR A 1 152 ? 7.210   -4.339  -17.702 1.00 98.83 152 A 1 
ATOM   1213 O  O   . THR A 1 152 ? 7.473   -3.442  -18.511 1.00 98.52 152 A 1 
ATOM   1214 C  CB  . THR A 1 152 ? 5.801   -6.232  -18.469 1.00 98.58 152 A 1 
ATOM   1215 O  OG1 . THR A 1 152 ? 6.291   -5.968  -19.791 1.00 95.91 152 A 1 
ATOM   1216 C  CG2 . THR A 1 152 ? 4.395   -6.808  -18.571 1.00 96.27 152 A 1 
ATOM   1217 N  N   . MET A 1 153 ? 8.111   -4.844  -16.855 1.00 98.79 153 A 1 
ATOM   1218 C  CA  . MET A 1 153 ? 9.527   -4.503  -16.908 1.00 98.51 153 A 1 
ATOM   1219 C  C   . MET A 1 153 ? 10.345  -5.709  -16.458 1.00 98.64 153 A 1 
ATOM   1220 O  O   . MET A 1 153 ? 9.984   -6.361  -15.473 1.00 98.35 153 A 1 
ATOM   1221 C  CB  . MET A 1 153 ? 9.882   -3.317  -16.008 1.00 97.35 153 A 1 
ATOM   1222 C  CG  . MET A 1 153 ? 9.391   -1.965  -16.498 1.00 91.29 153 A 1 
ATOM   1223 S  SD  . MET A 1 153 ? 10.230  -0.591  -15.668 1.00 94.54 153 A 1 
ATOM   1224 C  CE  . MET A 1 153 ? 9.785   -0.866  -13.953 1.00 89.52 153 A 1 
ATOM   1225 N  N   . PRO A 1 154 ? 11.460  -6.012  -17.128 1.00 98.51 154 A 1 
ATOM   1226 C  CA  . PRO A 1 154 ? 12.325  -7.085  -16.647 1.00 98.35 154 A 1 
ATOM   1227 C  C   . PRO A 1 154 ? 13.094  -6.660  -15.397 1.00 98.30 154 A 1 
ATOM   1228 O  O   . PRO A 1 154 ? 13.541  -5.509  -15.302 1.00 97.94 154 A 1 
ATOM   1229 C  CB  . PRO A 1 154 ? 13.273  -7.325  -17.822 1.00 97.65 154 A 1 
ATOM   1230 C  CG  . PRO A 1 154 ? 13.330  -6.009  -18.527 1.00 94.91 154 A 1 
ATOM   1231 C  CD  . PRO A 1 154 ? 11.961  -5.395  -18.357 1.00 97.84 154 A 1 
ATOM   1232 N  N   . PHE A 1 155 ? 13.250  -7.578  -14.446 1.00 98.37 155 A 1 
ATOM   1233 C  CA  . PHE A 1 155 ? 14.105  -7.315  -13.294 1.00 98.24 155 A 1 
ATOM   1234 C  C   . PHE A 1 155 ? 15.559  -7.234  -13.751 1.00 98.08 155 A 1 
ATOM   1235 O  O   . PHE A 1 155 ? 15.960  -7.954  -14.667 1.00 97.42 155 A 1 
ATOM   1236 C  CB  . PHE A 1 155 ? 13.943  -8.409  -12.231 1.00 98.31 155 A 1 
ATOM   1237 C  CG  . PHE A 1 155 ? 12.700  -8.278  -11.391 1.00 98.50 155 A 1 
ATOM   1238 C  CD1 . PHE A 1 155 ? 12.724  -7.536  -10.215 1.00 98.21 155 A 1 
ATOM   1239 C  CD2 . PHE A 1 155 ? 11.510  -8.889  -11.777 1.00 98.16 155 A 1 
ATOM   1240 C  CE1 . PHE A 1 155 ? 11.580  -7.417  -9.425  1.00 97.93 155 A 1 
ATOM   1241 C  CE2 . PHE A 1 155 ? 10.370  -8.767  -11.001 1.00 97.96 155 A 1 
ATOM   1242 C  CZ  . PHE A 1 155 ? 10.410  -8.031  -9.826  1.00 98.23 155 A 1 
ATOM   1243 N  N   . PRO A 1 156 ? 16.374  -6.368  -13.133 1.00 97.57 156 A 1 
ATOM   1244 C  CA  . PRO A 1 156 ? 17.785  -6.240  -13.524 1.00 97.01 156 A 1 
ATOM   1245 C  C   . PRO A 1 156 ? 18.555  -7.545  -13.368 1.00 96.78 156 A 1 
ATOM   1246 O  O   . PRO A 1 156 ? 18.369  -8.277  -12.393 1.00 95.39 156 A 1 
ATOM   1247 C  CB  . PRO A 1 156 ? 18.323  -5.169  -12.567 1.00 96.12 156 A 1 
ATOM   1248 C  CG  . PRO A 1 156 ? 17.122  -4.369  -12.189 1.00 94.73 156 A 1 
ATOM   1249 C  CD  . PRO A 1 156 ? 15.989  -5.361  -12.134 1.00 97.14 156 A 1 
ATOM   1250 N  N   . ALA A 1 157 ? 19.441  -7.833  -14.318 1.00 94.40 157 A 1 
ATOM   1251 C  CA  . ALA A 1 157 ? 20.184  -9.091  -14.333 1.00 93.03 157 A 1 
ATOM   1252 C  C   . ALA A 1 157 ? 21.146  -9.220  -13.150 1.00 93.02 157 A 1 
ATOM   1253 O  O   . ALA A 1 157 ? 21.437  -10.334 -12.720 1.00 89.50 157 A 1 
ATOM   1254 C  CB  . ALA A 1 157 ? 20.943  -9.232  -15.646 1.00 90.48 157 A 1 
ATOM   1255 N  N   . HIS A 1 158 ? 21.625  -8.097  -12.613 1.00 92.37 158 A 1 
ATOM   1256 C  CA  . HIS A 1 158 ? 22.632  -8.117  -11.561 1.00 91.51 158 A 1 
ATOM   1257 C  C   . HIS A 1 158 ? 22.086  -8.579  -10.209 1.00 92.64 158 A 1 
ATOM   1258 O  O   . HIS A 1 158 ? 22.845  -8.677  -9.242  1.00 90.85 158 A 1 
ATOM   1259 C  CB  . HIS A 1 158 ? 23.286  -6.743  -11.416 1.00 89.28 158 A 1 
ATOM   1260 C  CG  . HIS A 1 158 ? 22.335  -5.664  -10.980 1.00 85.42 158 A 1 
ATOM   1261 N  ND1 . HIS A 1 158 ? 21.868  -5.547  -9.696  1.00 75.81 158 A 1 
ATOM   1262 C  CD2 . HIS A 1 158 ? 21.785  -4.638  -11.663 1.00 75.37 158 A 1 
ATOM   1263 C  CE1 . HIS A 1 158 ? 21.058  -4.521  -9.601  1.00 73.75 158 A 1 
ATOM   1264 N  NE2 . HIS A 1 158 ? 20.988  -3.943  -10.780 1.00 75.73 158 A 1 
ATOM   1265 N  N   . LEU A 1 159 ? 20.789  -8.880  -10.118 1.00 95.24 159 A 1 
ATOM   1266 C  CA  . LEU A 1 159 ? 20.174  -9.309  -8.864  1.00 94.98 159 A 1 
ATOM   1267 C  C   . LEU A 1 159 ? 20.384  -10.802 -8.564  1.00 93.89 159 A 1 
ATOM   1268 O  O   . LEU A 1 159 ? 19.908  -11.295 -7.545  1.00 89.72 159 A 1 
ATOM   1269 C  CB  . LEU A 1 159 ? 18.676  -8.993  -8.871  1.00 94.75 159 A 1 
ATOM   1270 C  CG  . LEU A 1 159 ? 18.305  -7.502  -8.862  1.00 95.19 159 A 1 
ATOM   1271 C  CD1 . LEU A 1 159 ? 16.805  -7.334  -9.069  1.00 94.47 159 A 1 
ATOM   1272 C  CD2 . LEU A 1 159 ? 18.743  -6.845  -7.563  1.00 94.37 159 A 1 
ATOM   1273 N  N   . GLY A 1 160 ? 21.075  -11.522 -9.431  1.00 93.80 160 A 1 
ATOM   1274 C  CA  . GLY A 1 160 ? 21.311  -12.939 -9.224  1.00 93.52 160 A 1 
ATOM   1275 C  C   . GLY A 1 160 ? 20.175  -13.821 -9.710  1.00 94.64 160 A 1 
ATOM   1276 O  O   . GLY A 1 160 ? 20.032  -14.960 -9.262  1.00 91.44 160 A 1 
ATOM   1277 N  N   . ILE A 1 161 ? 19.367  -13.318 -10.627 1.00 95.40 161 A 1 
ATOM   1278 C  CA  . ILE A 1 161 ? 18.244  -14.051 -11.196 1.00 95.47 161 A 1 
ATOM   1279 C  C   . ILE A 1 161 ? 18.765  -15.126 -12.151 1.00 95.54 161 A 1 
ATOM   1280 O  O   . ILE A 1 161 ? 19.631  -14.854 -12.983 1.00 93.44 161 A 1 
ATOM   1281 C  CB  . ILE A 1 161 ? 17.293  -13.090 -11.923 1.00 93.23 161 A 1 
ATOM   1282 C  CG1 . ILE A 1 161 ? 16.668  -12.109 -10.923 1.00 86.10 161 A 1 
ATOM   1283 C  CG2 . ILE A 1 161 ? 16.210  -13.848 -12.677 1.00 84.16 161 A 1 
ATOM   1284 C  CD1 . ILE A 1 161 ? 16.076  -10.875 -11.563 1.00 84.89 161 A 1 
ATOM   1285 N  N   . LYS A 1 162 ? 18.222  -16.352 -12.019 1.00 95.49 162 A 1 
ATOM   1286 C  CA  . LYS A 1 162 ? 18.699  -17.469 -12.826 1.00 95.55 162 A 1 
ATOM   1287 C  C   . LYS A 1 162 ? 17.678  -17.943 -13.858 1.00 95.93 162 A 1 
ATOM   1288 O  O   . LYS A 1 162 ? 17.907  -18.928 -14.566 1.00 93.16 162 A 1 
ATOM   1289 C  CB  . LYS A 1 162 ? 19.117  -18.632 -11.918 1.00 94.14 162 A 1 
ATOM   1290 C  CG  . LYS A 1 162 ? 20.311  -18.272 -11.041 1.00 90.64 162 A 1 
ATOM   1291 C  CD  . LYS A 1 162 ? 20.899  -19.477 -10.333 1.00 81.52 162 A 1 
ATOM   1292 C  CE  . LYS A 1 162 ? 22.151  -19.077 -9.573  1.00 75.24 162 A 1 
ATOM   1293 N  NZ  . LYS A 1 162 ? 22.774  -20.230 -8.878  1.00 65.24 162 A 1 
ATOM   1294 N  N   . VAL A 1 163 ? 16.561  -17.236 -13.963 1.00 95.73 163 A 1 
ATOM   1295 C  CA  . VAL A 1 163 ? 15.582  -17.408 -15.027 1.00 95.99 163 A 1 
ATOM   1296 C  C   . VAL A 1 163 ? 15.057  -16.014 -15.348 1.00 96.63 163 A 1 
ATOM   1297 O  O   . VAL A 1 163 ? 14.919  -15.191 -14.435 1.00 95.60 163 A 1 
ATOM   1298 C  CB  . VAL A 1 163 ? 14.430  -18.355 -14.603 1.00 94.01 163 A 1 
ATOM   1299 C  CG1 . VAL A 1 163 ? 13.695  -17.820 -13.376 1.00 86.29 163 A 1 
ATOM   1300 C  CG2 . VAL A 1 163 ? 13.448  -18.568 -15.746 1.00 86.95 163 A 1 
ATOM   1301 N  N   . PRO A 1 164 ? 14.791  -15.686 -16.619 1.00 97.30 164 A 1 
ATOM   1302 C  CA  . PRO A 1 164 ? 14.280  -14.346 -16.926 1.00 97.30 164 A 1 
ATOM   1303 C  C   . PRO A 1 164 ? 13.026  -14.048 -16.109 1.00 97.79 164 A 1 
ATOM   1304 O  O   . PRO A 1 164 ? 12.043  -14.782 -16.166 1.00 97.21 164 A 1 
ATOM   1305 C  CB  . PRO A 1 164 ? 13.971  -14.419 -18.425 1.00 96.52 164 A 1 
ATOM   1306 C  CG  . PRO A 1 164 ? 14.913  -15.461 -18.942 1.00 94.47 164 A 1 
ATOM   1307 C  CD  . PRO A 1 164 ? 15.007  -16.479 -17.845 1.00 96.68 164 A 1 
ATOM   1308 N  N   . LEU A 1 165 ? 13.083  -12.959 -15.330 1.00 98.18 165 A 1 
ATOM   1309 C  CA  . LEU A 1 165 ? 12.020  -12.611 -14.391 1.00 98.37 165 A 1 
ATOM   1310 C  C   . LEU A 1 165 ? 11.510  -11.215 -14.701 1.00 98.41 165 A 1 
ATOM   1311 O  O   . LEU A 1 165 ? 12.301  -10.289 -14.896 1.00 98.22 165 A 1 
ATOM   1312 C  CB  . LEU A 1 165 ? 12.528  -12.688 -12.950 1.00 98.18 165 A 1 
ATOM   1313 C  CG  . LEU A 1 165 ? 11.510  -12.407 -11.849 1.00 97.62 165 A 1 
ATOM   1314 C  CD1 . LEU A 1 165 ? 10.430  -13.482 -11.834 1.00 96.86 165 A 1 
ATOM   1315 C  CD2 . LEU A 1 165 ? 12.202  -12.332 -10.493 1.00 96.93 165 A 1 
ATOM   1316 N  N   . ASN A 1 166 ? 10.184  -11.061 -14.721 1.00 98.69 166 A 1 
ATOM   1317 C  CA  . ASN A 1 166 ? 9.553   -9.805  -15.081 1.00 98.74 166 A 1 
ATOM   1318 C  C   . ASN A 1 166 ? 8.607   -9.315  -14.003 1.00 98.87 166 A 1 
ATOM   1319 O  O   . ASN A 1 166 ? 7.910   -10.107 -13.357 1.00 98.66 166 A 1 
ATOM   1320 C  CB  . ASN A 1 166 ? 8.772   -9.952  -16.390 1.00 98.61 166 A 1 
ATOM   1321 C  CG  . ASN A 1 166 ? 9.649   -10.377 -17.550 1.00 98.43 166 A 1 
ATOM   1322 O  OD1 . ASN A 1 166 ? 10.238  -9.537  -18.228 1.00 93.39 166 A 1 
ATOM   1323 N  ND2 . ASN A 1 166 ? 9.739   -11.677 -17.779 1.00 92.99 166 A 1 
ATOM   1324 N  N   . ALA A 1 167 ? 8.567   -7.995  -13.800 1.00 98.86 167 A 1 
ATOM   1325 C  CA  . ALA A 1 167 ? 7.518   -7.360  -13.020 1.00 98.87 167 A 1 
ATOM   1326 C  C   . ALA A 1 167 ? 6.341   -7.085  -13.942 1.00 98.95 167 A 1 
ATOM   1327 O  O   . ALA A 1 167 ? 6.518   -6.540  -15.034 1.00 98.82 167 A 1 
ATOM   1328 C  CB  . ALA A 1 167 ? 8.019   -6.062  -12.396 1.00 98.74 167 A 1 
ATOM   1329 N  N   . VAL A 1 168 ? 5.136   -7.488  -13.528 1.00 98.98 168 A 1 
ATOM   1330 C  CA  . VAL A 1 168 ? 3.922   -7.262  -14.294 1.00 98.96 168 A 1 
ATOM   1331 C  C   . VAL A 1 168 ? 2.938   -6.511  -13.412 1.00 98.94 168 A 1 
ATOM   1332 O  O   . VAL A 1 168 ? 2.503   -7.029  -12.382 1.00 98.89 168 A 1 
ATOM   1333 C  CB  . VAL A 1 168 ? 3.294   -8.584  -14.784 1.00 98.89 168 A 1 
ATOM   1334 C  CG1 . VAL A 1 168 ? 2.010   -8.312  -15.553 1.00 98.62 168 A 1 
ATOM   1335 C  CG2 . VAL A 1 168 ? 4.286   -9.346  -15.656 1.00 98.66 168 A 1 
ATOM   1336 N  N   . VAL A 1 169 ? 2.600   -5.284  -13.801 1.00 98.96 169 A 1 
ATOM   1337 C  CA  . VAL A 1 169 ? 1.698   -4.429  -13.035 1.00 98.91 169 A 1 
ATOM   1338 C  C   . VAL A 1 169 ? 0.334   -4.411  -13.712 1.00 98.93 169 A 1 
ATOM   1339 O  O   . VAL A 1 169 ? 0.225   -4.068  -14.891 1.00 98.83 169 A 1 
ATOM   1340 C  CB  . VAL A 1 169 ? 2.259   -3.003  -12.909 1.00 98.88 169 A 1 
ATOM   1341 C  CG1 . VAL A 1 169 ? 1.226   -2.066  -12.276 1.00 98.40 169 A 1 
ATOM   1342 C  CG2 . VAL A 1 169 ? 3.537   -3.019  -12.085 1.00 98.48 169 A 1 
ATOM   1343 N  N   . LEU A 1 170 ? -0.709  -4.772  -12.952 1.00 98.95 170 A 1 
ATOM   1344 C  CA  . LEU A 1 170 ? -2.085  -4.703  -13.423 1.00 98.99 170 A 1 
ATOM   1345 C  C   . LEU A 1 170 ? -2.817  -3.551  -12.752 1.00 98.82 170 A 1 
ATOM   1346 O  O   . LEU A 1 170 ? -2.663  -3.318  -11.555 1.00 98.68 170 A 1 
ATOM   1347 C  CB  . LEU A 1 170 ? -2.831  -6.011  -13.137 1.00 98.87 170 A 1 
ATOM   1348 C  CG  . LEU A 1 170 ? -2.302  -7.276  -13.822 1.00 98.55 170 A 1 
ATOM   1349 C  CD1 . LEU A 1 170 ? -3.170  -8.475  -13.460 1.00 98.16 170 A 1 
ATOM   1350 C  CD2 . LEU A 1 170 ? -2.267  -7.085  -15.337 1.00 98.00 170 A 1 
ATOM   1351 N  N   . ASN A 1 171 ? -3.634  -2.836  -13.534 1.00 98.72 171 A 1 
ATOM   1352 C  CA  . ASN A 1 171 ? -4.477  -1.769  -13.007 1.00 98.68 171 A 1 
ATOM   1353 C  C   . ASN A 1 171 ? -5.851  -2.340  -12.680 1.00 98.63 171 A 1 
ATOM   1354 O  O   . ASN A 1 171 ? -6.765  -2.324  -13.495 1.00 98.31 171 A 1 
ATOM   1355 C  CB  . ASN A 1 171 ? -4.582  -0.629  -14.020 1.00 98.39 171 A 1 
ATOM   1356 C  CG  . ASN A 1 171 ? -5.424  0.523   -13.501 1.00 98.19 171 A 1 
ATOM   1357 O  OD1 . ASN A 1 171 ? -5.877  0.517   -12.359 1.00 96.53 171 A 1 
ATOM   1358 N  ND2 . ASN A 1 171 ? -5.633  1.524   -14.343 1.00 95.63 171 A 1 
ATOM   1359 N  N   . THR A 1 172 ? -6.002  -2.866  -11.454 1.00 98.79 172 A 1 
ATOM   1360 C  CA  . THR A 1 172 ? -7.277  -3.458  -11.048 1.00 98.71 172 A 1 
ATOM   1361 C  C   . THR A 1 172 ? -8.277  -2.421  -10.559 1.00 98.69 172 A 1 
ATOM   1362 O  O   . THR A 1 172 ? -9.419  -2.772  -10.266 1.00 98.27 172 A 1 
ATOM   1363 C  CB  . THR A 1 172 ? -7.078  -4.543  -9.979  1.00 98.69 172 A 1 
ATOM   1364 O  OG1 . THR A 1 172 ? -6.312  -4.029  -8.895  1.00 98.02 172 A 1 
ATOM   1365 C  CG2 . THR A 1 172 ? -6.365  -5.745  -10.585 1.00 97.58 172 A 1 
ATOM   1366 N  N   . VAL A 1 173 ? -7.885  -1.141  -10.501 1.00 98.60 173 A 1 
ATOM   1367 C  CA  . VAL A 1 173 ? -8.871  -0.083  -10.265 1.00 98.49 173 A 1 
ATOM   1368 C  C   . VAL A 1 173 ? -9.892  -0.060  -11.395 1.00 98.27 173 A 1 
ATOM   1369 O  O   . VAL A 1 173 ? -11.039 0.343   -11.198 1.00 97.83 173 A 1 
ATOM   1370 C  CB  . VAL A 1 173 ? -8.188  1.288   -10.112 1.00 98.21 173 A 1 
ATOM   1371 C  CG1 . VAL A 1 173 ? -9.211  2.381   -9.836  1.00 97.67 173 A 1 
ATOM   1372 C  CG2 . VAL A 1 173 ? -7.158  1.250   -8.987  1.00 97.70 173 A 1 
ATOM   1373 N  N   . LEU A 1 174 ? -9.502  -0.544  -12.577 1.00 98.38 174 A 1 
ATOM   1374 C  CA  . LEU A 1 174 ? -10.437 -0.681  -13.696 1.00 98.18 174 A 1 
ATOM   1375 C  C   . LEU A 1 174 ? -11.580 -1.639  -13.368 1.00 98.17 174 A 1 
ATOM   1376 O  O   . LEU A 1 174 ? -12.666 -1.525  -13.939 1.00 97.76 174 A 1 
ATOM   1377 C  CB  . LEU A 1 174 ? -9.708  -1.183  -14.948 1.00 98.01 174 A 1 
ATOM   1378 C  CG  . LEU A 1 174 ? -8.592  -0.290  -15.500 1.00 97.67 174 A 1 
ATOM   1379 C  CD1 . LEU A 1 174 ? -7.947  -0.948  -16.716 1.00 97.20 174 A 1 
ATOM   1380 C  CD2 . LEU A 1 174 ? -9.129  1.091   -15.861 1.00 97.05 174 A 1 
ATOM   1381 N  N   . TYR A 1 175 ? -11.348 -2.560  -12.435 1.00 98.49 175 A 1 
ATOM   1382 C  CA  . TYR A 1 175 ? -12.335 -3.588  -12.088 1.00 98.53 175 A 1 
ATOM   1383 C  C   . TYR A 1 175 ? -13.064 -3.296  -10.776 1.00 98.46 175 A 1 
ATOM   1384 O  O   . TYR A 1 175 ? -13.975 -4.041  -10.394 1.00 98.07 175 A 1 
ATOM   1385 C  CB  . TYR A 1 175 ? -11.657 -4.957  -11.996 1.00 98.51 175 A 1 
ATOM   1386 C  CG  . TYR A 1 175 ? -10.805 -5.317  -13.197 1.00 98.60 175 A 1 
ATOM   1387 C  CD1 . TYR A 1 175 ? -11.178 -4.950  -14.479 1.00 98.38 175 A 1 
ATOM   1388 C  CD2 . TYR A 1 175 ? -9.623  -6.032  -13.032 1.00 98.41 175 A 1 
ATOM   1389 C  CE1 . TYR A 1 175 ? -10.397 -5.274  -15.587 1.00 98.35 175 A 1 
ATOM   1390 C  CE2 . TYR A 1 175 ? -8.836  -6.376  -14.122 1.00 98.34 175 A 1 
ATOM   1391 C  CZ  . TYR A 1 175 ? -9.226  -5.995  -15.394 1.00 98.50 175 A 1 
ATOM   1392 O  OH  . TYR A 1 175 ? -8.451  -6.320  -16.478 1.00 98.27 175 A 1 
ATOM   1393 N  N   . TYR A 1 176 ? -12.697 -2.234  -10.081 1.00 98.40 176 A 1 
ATOM   1394 C  CA  . TYR A 1 176 ? -13.268 -1.887  -8.789  1.00 98.28 176 A 1 
ATOM   1395 C  C   . TYR A 1 176 ? -14.759 -1.582  -8.921  1.00 98.10 176 A 1 
ATOM   1396 O  O   . TYR A 1 176 ? -15.167 -0.859  -9.838  1.00 97.67 176 A 1 
ATOM   1397 C  CB  . TYR A 1 176 ? -12.518 -0.677  -8.210  1.00 98.08 176 A 1 
ATOM   1398 C  CG  . TYR A 1 176 ? -12.758 -0.379  -6.743  1.00 97.91 176 A 1 
ATOM   1399 C  CD1 . TYR A 1 176 ? -13.043 -1.377  -5.825  1.00 97.08 176 A 1 
ATOM   1400 C  CD2 . TYR A 1 176 ? -12.645 0.926   -6.277  1.00 97.05 176 A 1 
ATOM   1401 C  CE1 . TYR A 1 176 ? -13.228 -1.092  -4.476  1.00 96.48 176 A 1 
ATOM   1402 C  CE2 . TYR A 1 176 ? -12.823 1.227   -4.930  1.00 96.44 176 A 1 
ATOM   1403 C  CZ  . TYR A 1 176 ? -13.112 0.215   -4.042  1.00 96.54 176 A 1 
ATOM   1404 O  OH  . TYR A 1 176 ? -13.289 0.512   -2.710  1.00 95.50 176 A 1 
ATOM   1405 N  N   . ASN A 1 177 ? -15.583 -2.112  -8.011  1.00 98.11 177 A 1 
ATOM   1406 C  CA  . ASN A 1 177 ? -17.027 -1.979  -8.160  1.00 97.78 177 A 1 
ATOM   1407 C  C   . ASN A 1 177 ? -17.562 -0.587  -7.819  1.00 97.66 177 A 1 
ATOM   1408 O  O   . ASN A 1 177 ? -18.762 -0.346  -7.946  1.00 96.38 177 A 1 
ATOM   1409 C  CB  . ASN A 1 177 ? -17.771 -3.074  -7.368  1.00 96.69 177 A 1 
ATOM   1410 C  CG  . ASN A 1 177 ? -17.470 -3.060  -5.884  1.00 95.47 177 A 1 
ATOM   1411 O  OD1 . ASN A 1 177 ? -16.991 -2.069  -5.336  1.00 90.16 177 A 1 
ATOM   1412 N  ND2 . ASN A 1 177 ? -17.755 -4.171  -5.225  1.00 88.90 177 A 1 
ATOM   1413 N  N   . TYR A 1 178 ? -16.686 0.338   -7.421  1.00 97.53 178 A 1 
ATOM   1414 C  CA  . TYR A 1 178 ? -17.052 1.750   -7.310  1.00 97.07 178 A 1 
ATOM   1415 C  C   . TYR A 1 178 ? -16.666 2.550   -8.558  1.00 96.91 178 A 1 
ATOM   1416 O  O   . TYR A 1 178 ? -16.933 3.753   -8.628  1.00 95.32 178 A 1 
ATOM   1417 C  CB  . TYR A 1 178 ? -16.400 2.383   -6.068  1.00 96.38 178 A 1 
ATOM   1418 C  CG  . TYR A 1 178 ? -17.053 1.989   -4.759  1.00 94.99 178 A 1 
ATOM   1419 C  CD1 . TYR A 1 178 ? -18.192 2.644   -4.313  1.00 91.50 178 A 1 
ATOM   1420 C  CD2 . TYR A 1 178 ? -16.533 0.970   -3.978  1.00 91.25 178 A 1 
ATOM   1421 C  CE1 . TYR A 1 178 ? -18.796 2.293   -3.115  1.00 89.78 178 A 1 
ATOM   1422 C  CE2 . TYR A 1 178 ? -17.132 0.608   -2.780  1.00 89.86 178 A 1 
ATOM   1423 C  CZ  . TYR A 1 178 ? -18.259 1.277   -2.350  1.00 90.39 178 A 1 
ATOM   1424 O  OH  . TYR A 1 178 ? -18.854 0.925   -1.168  1.00 88.07 178 A 1 
ATOM   1425 N  N   . ASN A 1 179 ? -16.042 1.895   -9.536  1.00 97.09 179 A 1 
ATOM   1426 C  CA  . ASN A 1 179 ? -15.623 2.553   -10.775 1.00 97.20 179 A 1 
ATOM   1427 C  C   . ASN A 1 179 ? -16.766 2.494   -11.788 1.00 97.03 179 A 1 
ATOM   1428 O  O   . ASN A 1 179 ? -16.972 1.479   -12.454 1.00 96.41 179 A 1 
ATOM   1429 C  CB  . ASN A 1 179 ? -14.365 1.884   -11.323 1.00 97.21 179 A 1 
ATOM   1430 C  CG  . ASN A 1 179 ? -13.785 2.608   -12.527 1.00 97.42 179 A 1 
ATOM   1431 O  OD1 . ASN A 1 179 ? -14.423 3.475   -13.120 1.00 96.03 179 A 1 
ATOM   1432 N  ND2 . ASN A 1 179 ? -12.557 2.243   -12.896 1.00 95.81 179 A 1 
ATOM   1433 N  N   . LYS A 1 180 ? -17.505 3.599   -11.906 1.00 96.79 180 A 1 
ATOM   1434 C  CA  . LYS A 1 180 ? -18.690 3.631   -12.756 1.00 96.11 180 A 1 
ATOM   1435 C  C   . LYS A 1 180 ? -18.354 3.661   -14.246 1.00 95.92 180 A 1 
ATOM   1436 O  O   . LYS A 1 180 ? -19.226 3.438   -15.083 1.00 93.85 180 A 1 
ATOM   1437 C  CB  . LYS A 1 180 ? -19.566 4.836   -12.401 1.00 95.41 180 A 1 
ATOM   1438 C  CG  . LYS A 1 180 ? -20.101 4.799   -10.972 1.00 91.39 180 A 1 
ATOM   1439 C  CD  . LYS A 1 180 ? -20.938 6.031   -10.660 1.00 82.16 180 A 1 
ATOM   1440 C  CE  . LYS A 1 180 ? -21.467 5.999   -9.227  1.00 75.04 180 A 1 
ATOM   1441 N  NZ  . LYS A 1 180 ? -22.265 7.205   -8.905  1.00 64.34 180 A 1 
ATOM   1442 N  N   . GLN A 1 181 ? -17.095 3.914   -14.594 1.00 95.93 181 A 1 
ATOM   1443 C  CA  . GLN A 1 181 ? -16.701 4.019   -15.992 1.00 95.16 181 A 1 
ATOM   1444 C  C   . GLN A 1 181 ? -16.568 2.663   -16.678 1.00 95.18 181 A 1 
ATOM   1445 O  O   . GLN A 1 181 ? -16.542 2.594   -17.906 1.00 92.49 181 A 1 
ATOM   1446 C  CB  . GLN A 1 181 ? -15.368 4.773   -16.120 1.00 93.92 181 A 1 
ATOM   1447 C  CG  . GLN A 1 181 ? -15.410 6.202   -15.608 1.00 90.92 181 A 1 
ATOM   1448 C  CD  . GLN A 1 181 ? -14.149 6.976   -15.960 1.00 87.51 181 A 1 
ATOM   1449 O  OE1 . GLN A 1 181 ? -13.459 6.658   -16.921 1.00 80.06 181 A 1 
ATOM   1450 N  NE2 . GLN A 1 181 ? -13.851 8.006   -15.175 1.00 77.53 181 A 1 
ATOM   1451 N  N   . THR A 1 182 ? -16.486 1.578   -15.902 1.00 96.27 182 A 1 
ATOM   1452 C  CA  . THR A 1 182 ? -16.170 0.264   -16.455 1.00 96.25 182 A 1 
ATOM   1453 C  C   . THR A 1 182 ? -17.216 -0.800  -16.160 1.00 95.88 182 A 1 
ATOM   1454 O  O   . THR A 1 182 ? -17.033 -1.959  -16.540 1.00 94.28 182 A 1 
ATOM   1455 C  CB  . THR A 1 182 ? -14.811 -0.226  -15.925 1.00 96.16 182 A 1 
ATOM   1456 O  OG1 . THR A 1 182 ? -14.844 -0.258  -14.494 1.00 94.89 182 A 1 
ATOM   1457 C  CG2 . THR A 1 182 ? -13.689 0.697   -16.376 1.00 94.77 182 A 1 
ATOM   1458 N  N   . MET A 1 183 ? -18.325 -0.448  -15.504 1.00 95.46 183 A 1 
ATOM   1459 C  CA  . MET A 1 183 ? -19.285 -1.434  -15.027 1.00 94.29 183 A 1 
ATOM   1460 C  C   . MET A 1 183 ? -19.933 -2.241  -16.149 1.00 93.59 183 A 1 
ATOM   1461 O  O   . MET A 1 183 ? -20.316 -3.391  -15.933 1.00 90.00 183 A 1 
ATOM   1462 C  CB  . MET A 1 183 ? -20.372 -0.745  -14.181 1.00 91.92 183 A 1 
ATOM   1463 C  CG  . MET A 1 183 ? -21.156 0.331   -14.923 1.00 85.48 183 A 1 
ATOM   1464 S  SD  . MET A 1 183 ? -22.320 1.202   -13.832 1.00 82.23 183 A 1 
ATOM   1465 C  CE  . MET A 1 183 ? -23.419 -0.134  -13.379 1.00 73.35 183 A 1 
ATOM   1466 N  N   . ASP A 1 184 ? -20.026 -1.671  -17.350 1.00 93.71 184 A 1 
ATOM   1467 C  CA  . ASP A 1 184 ? -20.701 -2.330  -18.465 1.00 92.41 184 A 1 
ATOM   1468 C  C   . ASP A 1 184 ? -19.740 -2.807  -19.551 1.00 92.46 184 A 1 
ATOM   1469 O  O   . ASP A 1 184 ? -20.169 -3.171  -20.643 1.00 88.14 184 A 1 
ATOM   1470 C  CB  . ASP A 1 184 ? -21.742 -1.379  -19.078 1.00 90.27 184 A 1 
ATOM   1471 C  CG  . ASP A 1 184 ? -22.867 -1.045  -18.118 1.00 84.71 184 A 1 
ATOM   1472 O  OD1 . ASP A 1 184 ? -23.332 -1.954  -17.404 1.00 79.16 184 A 1 
ATOM   1473 O  OD2 . ASP A 1 184 ? -23.278 0.133   -18.082 1.00 78.96 184 A 1 
ATOM   1474 N  N   . SER A 1 185 ? -18.442 -2.822  -19.252 1.00 94.03 185 A 1 
ATOM   1475 C  CA  . SER A 1 185 ? -17.444 -3.260  -20.214 1.00 93.97 185 A 1 
ATOM   1476 C  C   . SER A 1 185 ? -17.203 -4.763  -20.088 1.00 94.44 185 A 1 
ATOM   1477 O  O   . SER A 1 185 ? -17.602 -5.399  -19.111 1.00 91.48 185 A 1 
ATOM   1478 C  CB  . SER A 1 185 ? -16.135 -2.493  -20.013 1.00 91.86 185 A 1 
ATOM   1479 O  OG  . SER A 1 185 ? -15.177 -2.830  -20.986 1.00 82.38 185 A 1 
ATOM   1480 N  N   . THR A 1 186 ? -16.547 -5.349  -21.097 1.00 95.96 186 A 1 
ATOM   1481 C  CA  . THR A 1 186 ? -16.148 -6.748  -21.049 1.00 95.94 186 A 1 
ATOM   1482 C  C   . THR A 1 186 ? -14.657 -6.897  -20.786 1.00 96.50 186 A 1 
ATOM   1483 O  O   . THR A 1 186 ? -14.237 -7.832  -20.108 1.00 93.62 186 A 1 
ATOM   1484 C  CB  . THR A 1 186 ? -16.501 -7.473  -22.360 1.00 94.01 186 A 1 
ATOM   1485 O  OG1 . THR A 1 186 ? -15.870 -6.817  -23.462 1.00 86.50 186 A 1 
ATOM   1486 C  CG2 . THR A 1 186 ? -18.008 -7.476  -22.581 1.00 85.16 186 A 1 
ATOM   1487 N  N   . ASP A 1 187 ? -13.846 -5.973  -21.313 1.00 97.00 187 A 1 
ATOM   1488 C  CA  . ASP A 1 187 ? -12.397 -5.989  -21.114 1.00 97.51 187 A 1 
ATOM   1489 C  C   . ASP A 1 187 ? -11.885 -4.552  -21.098 1.00 97.54 187 A 1 
ATOM   1490 O  O   . ASP A 1 187 ? -11.365 -4.058  -22.107 1.00 96.91 187 A 1 
ATOM   1491 C  CB  . ASP A 1 187 ? -11.710 -6.804  -22.218 1.00 97.54 187 A 1 
ATOM   1492 C  CG  . ASP A 1 187 ? -10.228 -6.992  -21.955 1.00 98.02 187 A 1 
ATOM   1493 O  OD1 . ASP A 1 187 ? -9.760  -6.646  -20.845 1.00 97.67 187 A 1 
ATOM   1494 O  OD2 . ASP A 1 187 ? -9.522  -7.502  -22.853 1.00 97.69 187 A 1 
ATOM   1495 N  N   . PRO A 1 188 ? -12.038 -3.846  -19.972 1.00 97.50 188 A 1 
ATOM   1496 C  CA  . PRO A 1 188 ? -11.675 -2.431  -19.906 1.00 97.41 188 A 1 
ATOM   1497 C  C   . PRO A 1 188 ? -10.231 -2.179  -20.340 1.00 97.62 188 A 1 
ATOM   1498 O  O   . PRO A 1 188 ? -9.300  -2.765  -19.786 1.00 97.35 188 A 1 
ATOM   1499 C  CB  . PRO A 1 188 ? -11.887 -2.070  -18.435 1.00 97.00 188 A 1 
ATOM   1500 C  CG  . PRO A 1 188 ? -12.939 -3.030  -17.972 1.00 95.86 188 A 1 
ATOM   1501 C  CD  . PRO A 1 188 ? -12.649 -4.305  -18.715 1.00 97.35 188 A 1 
ATOM   1502 N  N   . LEU A 1 189 ? -10.086 -1.329  -21.356 1.00 97.13 189 A 1 
ATOM   1503 C  CA  . LEU A 1 189 ? -8.789  -0.922  -21.904 1.00 97.08 189 A 1 
ATOM   1504 C  C   . LEU A 1 189 ? -7.946  -2.101  -22.376 1.00 97.17 189 A 1 
ATOM   1505 O  O   . LEU A 1 189 ? -6.724  -1.986  -22.508 1.00 96.68 189 A 1 
ATOM   1506 C  CB  . LEU A 1 189 ? -8.019  -0.044  -20.907 1.00 96.70 189 A 1 
ATOM   1507 C  CG  . LEU A 1 189 ? -8.716  1.274   -20.541 1.00 95.87 189 A 1 
ATOM   1508 C  CD1 . LEU A 1 189 ? -7.905  2.040   -19.502 1.00 94.64 189 A 1 
ATOM   1509 C  CD2 . LEU A 1 189 ? -8.935  2.134   -21.780 1.00 94.30 189 A 1 
ATOM   1510 N  N   . GLY A 1 190 ? -8.585  -3.252  -22.643 1.00 97.31 190 A 1 
ATOM   1511 C  CA  . GLY A 1 190 ? -7.922  -4.407  -23.225 1.00 97.53 190 A 1 
ATOM   1512 C  C   . GLY A 1 190 ? -6.953  -5.133  -22.306 1.00 98.05 190 A 1 
ATOM   1513 O  O   . GLY A 1 190 ? -6.104  -5.891  -22.786 1.00 97.92 190 A 1 
ATOM   1514 N  N   . GLN A 1 191 ? -7.066  -4.924  -20.991 1.00 98.05 191 A 1 
ATOM   1515 C  CA  . GLN A 1 191 ? -6.058  -5.446  -20.066 1.00 98.39 191 A 1 
ATOM   1516 C  C   . GLN A 1 191 ? -6.047  -6.973  -19.984 1.00 98.60 191 A 1 
ATOM   1517 O  O   . GLN A 1 191 ? -4.977  -7.573  -19.901 1.00 98.71 191 A 1 
ATOM   1518 C  CB  . GLN A 1 191 ? -6.252  -4.848  -18.675 1.00 98.18 191 A 1 
ATOM   1519 C  CG  . GLN A 1 191 ? -5.173  -5.268  -17.675 1.00 97.86 191 A 1 
ATOM   1520 C  CD  . GLN A 1 191 ? -5.239  -4.508  -16.365 1.00 98.27 191 A 1 
ATOM   1521 O  OE1 . GLN A 1 191 ? -4.245  -3.932  -15.924 1.00 93.31 191 A 1 
ATOM   1522 N  NE2 . GLN A 1 191 ? -6.409  -4.515  -15.740 1.00 94.41 191 A 1 
ATOM   1523 N  N   . PHE A 1 192 ? -7.218  -7.628  -20.007 1.00 98.70 192 A 1 
ATOM   1524 C  CA  . PHE A 1 192 ? -7.248  -9.082  -19.940 1.00 98.80 192 A 1 
ATOM   1525 C  C   . PHE A 1 192 ? -6.577  -9.708  -21.163 1.00 98.86 192 A 1 
ATOM   1526 O  O   . PHE A 1 192 ? -5.777  -10.635 -21.034 1.00 98.80 192 A 1 
ATOM   1527 C  CB  . PHE A 1 192 ? -8.690  -9.597  -19.819 1.00 98.80 192 A 1 
ATOM   1528 C  CG  . PHE A 1 192 ? -9.274  -9.493  -18.431 1.00 98.77 192 A 1 
ATOM   1529 C  CD1 . PHE A 1 192 ? -8.705  -10.177 -17.369 1.00 98.48 192 A 1 
ATOM   1530 C  CD2 . PHE A 1 192 ? -10.400 -8.723  -18.197 1.00 98.46 192 A 1 
ATOM   1531 C  CE1 . PHE A 1 192 ? -9.238  -10.086 -16.094 1.00 98.23 192 A 1 
ATOM   1532 C  CE2 . PHE A 1 192 ? -10.947 -8.628  -16.923 1.00 98.19 192 A 1 
ATOM   1533 C  CZ  . PHE A 1 192 ? -10.358 -9.303  -15.870 1.00 98.34 192 A 1 
ATOM   1534 N  N   . GLU A 1 193 ? -6.903  -9.208  -22.357 1.00 98.71 193 A 1 
ATOM   1535 C  CA  . GLU A 1 193 ? -6.292  -9.711  -23.587 1.00 98.76 193 A 1 
ATOM   1536 C  C   . GLU A 1 193 ? -4.787  -9.464  -23.577 1.00 98.81 193 A 1 
ATOM   1537 O  O   . GLU A 1 193 ? -3.995  -10.342 -23.947 1.00 98.70 193 A 1 
ATOM   1538 C  CB  . GLU A 1 193 ? -6.933  -9.049  -24.812 1.00 98.44 193 A 1 
ATOM   1539 C  CG  . GLU A 1 193 ? -6.381  -9.543  -26.139 1.00 89.74 193 A 1 
ATOM   1540 C  CD  . GLU A 1 193 ? -7.021  -8.848  -27.335 1.00 80.81 193 A 1 
ATOM   1541 O  OE1 . GLU A 1 193 ? -7.836  -7.925  -27.133 1.00 75.69 193 A 1 
ATOM   1542 O  OE2 . GLU A 1 193 ? -6.701  -9.226  -28.471 1.00 75.11 193 A 1 
ATOM   1543 N  N   . TRP A 1 194 ? -4.378  -8.276  -23.149 1.00 98.76 194 A 1 
ATOM   1544 C  CA  . TRP A 1 194 ? -2.968  -7.926  -23.040 1.00 98.86 194 A 1 
ATOM   1545 C  C   . TRP A 1 194 ? -2.239  -8.863  -22.071 1.00 98.80 194 A 1 
ATOM   1546 O  O   . TRP A 1 194 ? -1.161  -9.367  -22.381 1.00 98.82 194 A 1 
ATOM   1547 C  CB  . TRP A 1 194 ? -2.841  -6.470  -22.584 1.00 98.76 194 A 1 
ATOM   1548 C  CG  . TRP A 1 194 ? -1.445  -6.041  -22.215 1.00 98.77 194 A 1 
ATOM   1549 C  CD1 . TRP A 1 194 ? -0.493  -5.539  -23.051 1.00 98.60 194 A 1 
ATOM   1550 C  CD2 . TRP A 1 194 ? -0.867  -6.037  -20.902 1.00 98.76 194 A 1 
ATOM   1551 N  NE1 . TRP A 1 194 ? 0.643   -5.238  -22.345 1.00 98.54 194 A 1 
ATOM   1552 C  CE2 . TRP A 1 194 ? 0.446   -5.532  -21.021 1.00 98.67 194 A 1 
ATOM   1553 C  CE3 . TRP A 1 194 ? -1.332  -6.418  -19.632 1.00 98.68 194 A 1 
ATOM   1554 C  CZ2 . TRP A 1 194 ? 1.293   -5.399  -19.920 1.00 98.52 194 A 1 
ATOM   1555 C  CZ3 . TRP A 1 194 ? -0.471  -6.282  -18.541 1.00 98.56 194 A 1 
ATOM   1556 C  CH2 . TRP A 1 194 ? 0.813   -5.783  -18.694 1.00 98.51 194 A 1 
ATOM   1557 N  N   . PHE A 1 195 ? -2.833  -9.114  -20.909 1.00 98.80 195 A 1 
ATOM   1558 C  CA  . PHE A 1 195 ? -2.228  -9.973  -19.893 1.00 98.93 195 A 1 
ATOM   1559 C  C   . PHE A 1 195 ? -2.037  -11.392 -20.424 1.00 98.91 195 A 1 
ATOM   1560 O  O   . PHE A 1 195 ? -0.985  -12.002 -20.221 1.00 98.86 195 A 1 
ATOM   1561 C  CB  . PHE A 1 195 ? -3.086  -9.986  -18.628 1.00 98.90 195 A 1 
ATOM   1562 C  CG  . PHE A 1 195 ? -2.515  -10.811 -17.515 1.00 98.90 195 A 1 
ATOM   1563 C  CD1 . PHE A 1 195 ? -1.418  -10.371 -16.782 1.00 98.75 195 A 1 
ATOM   1564 C  CD2 . PHE A 1 195 ? -3.086  -12.026 -17.178 1.00 98.76 195 A 1 
ATOM   1565 C  CE1 . PHE A 1 195 ? -0.894  -11.127 -15.750 1.00 98.60 195 A 1 
ATOM   1566 C  CE2 . PHE A 1 195 ? -2.572  -12.797 -16.137 1.00 98.61 195 A 1 
ATOM   1567 C  CZ  . PHE A 1 195 ? -1.473  -12.338 -15.428 1.00 98.70 195 A 1 
ATOM   1568 N  N   . LYS A 1 196 ? -3.051  -11.924 -21.118 1.00 98.88 196 A 1 
ATOM   1569 C  CA  . LYS A 1 196 ? -2.956  -13.261 -21.700 1.00 98.88 196 A 1 
ATOM   1570 C  C   . LYS A 1 196 ? -1.812  -13.338 -22.705 1.00 98.87 196 A 1 
ATOM   1571 O  O   . LYS A 1 196 ? -1.048  -14.299 -22.716 1.00 98.75 196 A 1 
ATOM   1572 C  CB  . LYS A 1 196 ? -4.274  -13.649 -22.369 1.00 98.61 196 A 1 
ATOM   1573 C  CG  . LYS A 1 196 ? -4.269  -15.065 -22.945 1.00 96.03 196 A 1 
ATOM   1574 C  CD  . LYS A 1 196 ? -5.612  -15.411 -23.584 1.00 93.36 196 A 1 
ATOM   1575 C  CE  . LYS A 1 196 ? -5.633  -16.854 -24.035 1.00 86.07 196 A 1 
ATOM   1576 N  NZ  . LYS A 1 196 ? -4.578  -17.163 -25.039 1.00 78.28 196 A 1 
ATOM   1577 N  N   . THR A 1 197 ? -1.684  -12.311 -23.553 1.00 98.88 197 A 1 
ATOM   1578 C  CA  . THR A 1 197 ? -0.621  -12.270 -24.550 1.00 98.85 197 A 1 
ATOM   1579 C  C   . THR A 1 197 ? 0.758   -12.252 -23.882 1.00 98.86 197 A 1 
ATOM   1580 O  O   . THR A 1 197 ? 1.667   -12.981 -24.292 1.00 98.74 197 A 1 
ATOM   1581 C  CB  . THR A 1 197 ? -0.786  -11.036 -25.454 1.00 98.66 197 A 1 
ATOM   1582 O  OG1 . THR A 1 197 ? -2.024  -11.126 -26.159 1.00 95.85 197 A 1 
ATOM   1583 C  CG2 . THR A 1 197 ? 0.357   -10.937 -26.465 1.00 95.18 197 A 1 
ATOM   1584 N  N   . VAL A 1 198 ? 0.907   -11.433 -22.834 1.00 98.81 198 A 1 
ATOM   1585 C  CA  . VAL A 1 198 ? 2.164   -11.343 -22.101 1.00 98.80 198 A 1 
ATOM   1586 C  C   . VAL A 1 198 ? 2.514   -12.686 -21.453 1.00 98.99 198 A 1 
ATOM   1587 O  O   . VAL A 1 198 ? 3.638   -13.184 -21.587 1.00 98.80 198 A 1 
ATOM   1588 C  CB  . VAL A 1 198 ? 2.095   -10.222 -21.040 1.00 98.79 198 A 1 
ATOM   1589 C  CG1 . VAL A 1 198 ? 3.266   -10.310 -20.064 1.00 98.26 198 A 1 
ATOM   1590 C  CG2 . VAL A 1 198 ? 2.064   -8.856  -21.713 1.00 98.36 198 A 1 
ATOM   1591 N  N   . MET A 1 199 ? 1.557   -13.289 -20.756 1.00 98.96 199 A 1 
ATOM   1592 C  CA  . MET A 1 199 ? 1.804   -14.538 -20.040 1.00 98.94 199 A 1 
ATOM   1593 C  C   . MET A 1 199 ? 2.075   -15.695 -20.993 1.00 98.96 199 A 1 
ATOM   1594 O  O   . MET A 1 199 ? 2.942   -16.531 -20.721 1.00 98.77 199 A 1 
ATOM   1595 C  CB  . MET A 1 199 ? 0.613   -14.867 -19.132 1.00 98.84 199 A 1 
ATOM   1596 C  CG  . MET A 1 199 ? 0.443   -13.914 -17.963 1.00 98.29 199 A 1 
ATOM   1597 S  SD  . MET A 1 199 ? 1.769   -14.068 -16.743 1.00 97.84 199 A 1 
ATOM   1598 C  CE  . MET A 1 199 ? 2.310   -12.372 -16.632 1.00 94.66 199 A 1 
ATOM   1599 N  N   . ASP A 1 200 ? 1.348   -15.767 -22.106 1.00 98.98 200 A 1 
ATOM   1600 C  CA  . ASP A 1 200 ? 1.616   -16.788 -23.115 1.00 98.81 200 A 1 
ATOM   1601 C  C   . ASP A 1 200 ? 3.040   -16.660 -23.647 1.00 98.83 200 A 1 
ATOM   1602 O  O   . ASP A 1 200 ? 3.738   -17.660 -23.827 1.00 98.63 200 A 1 
ATOM   1603 C  CB  . ASP A 1 200 ? 0.615   -16.684 -24.278 1.00 98.76 200 A 1 
ATOM   1604 C  CG  . ASP A 1 200 ? -0.760  -17.245 -23.938 1.00 98.02 200 A 1 
ATOM   1605 O  OD1 . ASP A 1 200 ? -0.882  -17.979 -22.935 1.00 96.12 200 A 1 
ATOM   1606 O  OD2 . ASP A 1 200 ? -1.707  -16.966 -24.689 1.00 96.14 200 A 1 
ATOM   1607 N  N   . GLY A 1 201 ? 3.480   -15.431 -23.869 1.00 98.88 201 A 1 
ATOM   1608 C  CA  . GLY A 1 201 ? 4.837   -15.183 -24.334 1.00 98.72 201 A 1 
ATOM   1609 C  C   . GLY A 1 201 ? 5.874   -15.629 -23.315 1.00 98.84 201 A 1 
ATOM   1610 O  O   . GLY A 1 201 ? 6.882   -16.248 -23.679 1.00 98.52 201 A 1 
ATOM   1611 N  N   . TYR A 1 202 ? 5.648   -15.333 -22.050 1.00 98.85 202 A 1 
ATOM   1612 C  CA  . TYR A 1 202 ? 6.557   -15.751 -20.986 1.00 98.87 202 A 1 
ATOM   1613 C  C   . TYR A 1 202 ? 6.627   -17.272 -20.895 1.00 98.75 202 A 1 
ATOM   1614 O  O   . TYR A 1 202 ? 7.715   -17.846 -20.772 1.00 98.46 202 A 1 
ATOM   1615 C  CB  . TYR A 1 202 ? 6.131   -15.166 -19.637 1.00 98.79 202 A 1 
ATOM   1616 C  CG  . TYR A 1 202 ? 6.310   -13.666 -19.489 1.00 98.79 202 A 1 
ATOM   1617 C  CD1 . TYR A 1 202 ? 7.080   -12.924 -20.386 1.00 98.54 202 A 1 
ATOM   1618 C  CD2 . TYR A 1 202 ? 5.719   -12.991 -18.430 1.00 98.55 202 A 1 
ATOM   1619 C  CE1 . TYR A 1 202 ? 7.242   -11.559 -20.234 1.00 98.44 202 A 1 
ATOM   1620 C  CE2 . TYR A 1 202 ? 5.880   -11.621 -18.265 1.00 98.44 202 A 1 
ATOM   1621 C  CZ  . TYR A 1 202 ? 6.642   -10.908 -19.167 1.00 98.59 202 A 1 
ATOM   1622 O  OH  . TYR A 1 202 ? 6.800   -9.559  -19.006 1.00 98.19 202 A 1 
ATOM   1623 N  N   . ARG A 1 203 ? 5.475   -17.934 -20.958 1.00 98.72 203 A 1 
ATOM   1624 C  CA  . ARG A 1 203 ? 5.427   -19.397 -20.879 1.00 98.69 203 A 1 
ATOM   1625 C  C   . ARG A 1 203 ? 6.217   -20.031 -22.012 1.00 98.59 203 A 1 
ATOM   1626 O  O   . ARG A 1 203 ? 6.985   -20.973 -21.796 1.00 98.12 203 A 1 
ATOM   1627 C  CB  . ARG A 1 203 ? 3.977   -19.874 -20.887 1.00 98.30 203 A 1 
ATOM   1628 C  CG  . ARG A 1 203 ? 3.814   -21.386 -20.916 1.00 97.20 203 A 1 
ATOM   1629 C  CD  . ARG A 1 203 ? 2.332   -21.769 -20.901 1.00 96.55 203 A 1 
ATOM   1630 N  NE  . ARG A 1 203 ? 1.753   -21.655 -19.566 1.00 95.85 203 A 1 
ATOM   1631 C  CZ  . ARG A 1 203 ? 0.450   -21.550 -19.314 1.00 96.72 203 A 1 
ATOM   1632 N  NH1 . ARG A 1 203 ? -0.426  -21.507 -20.310 1.00 91.63 203 A 1 
ATOM   1633 N  NH2 . ARG A 1 203 ? 0.007   -21.480 -18.058 1.00 91.80 203 A 1 
ATOM   1634 N  N   . LYS A 1 204 ? 6.044   -19.527 -23.232 1.00 98.68 204 A 1 
ATOM   1635 C  CA  . LYS A 1 204 ? 6.702   -20.110 -24.404 1.00 98.53 204 A 1 
ATOM   1636 C  C   . LYS A 1 204 ? 8.207   -19.881 -24.403 1.00 98.57 204 A 1 
ATOM   1637 O  O   . LYS A 1 204 ? 8.947   -20.655 -25.017 1.00 97.88 204 A 1 
ATOM   1638 C  CB  . LYS A 1 204 ? 6.094   -19.534 -25.689 1.00 98.13 204 A 1 
ATOM   1639 C  CG  . LYS A 1 204 ? 4.676   -20.005 -25.963 1.00 87.85 204 A 1 
ATOM   1640 C  CD  . LYS A 1 204 ? 4.117   -19.375 -27.235 1.00 85.64 204 A 1 
ATOM   1641 C  CE  . LYS A 1 204 ? 2.700   -19.851 -27.502 1.00 74.26 204 A 1 
ATOM   1642 N  NZ  . LYS A 1 204 ? 2.117   -19.236 -28.733 1.00 66.53 204 A 1 
ATOM   1643 N  N   . THR A 1 205 ? 8.679   -18.841 -23.711 1.00 98.42 205 A 1 
ATOM   1644 C  CA  . THR A 1 205 ? 10.098  -18.492 -23.709 1.00 98.29 205 A 1 
ATOM   1645 C  C   . THR A 1 205 ? 10.782  -18.795 -22.378 1.00 98.19 205 A 1 
ATOM   1646 O  O   . THR A 1 205 ? 11.942  -18.431 -22.180 1.00 97.21 205 A 1 
ATOM   1647 C  CB  . THR A 1 205 ? 10.300  -17.008 -24.061 1.00 97.93 205 A 1 
ATOM   1648 O  OG1 . THR A 1 205 ? 9.560   -16.191 -23.146 1.00 96.20 205 A 1 
ATOM   1649 C  CG2 . THR A 1 205 ? 9.826   -16.725 -25.476 1.00 95.68 205 A 1 
ATOM   1650 N  N   . GLY A 1 206 ? 10.078  -19.471 -21.455 1.00 98.13 206 A 1 
ATOM   1651 C  CA  . GLY A 1 206 ? 10.669  -19.868 -20.190 1.00 97.87 206 A 1 
ATOM   1652 C  C   . GLY A 1 206 ? 10.896  -18.739 -19.207 1.00 97.93 206 A 1 
ATOM   1653 O  O   . GLY A 1 206 ? 11.754  -18.839 -18.327 1.00 96.89 206 A 1 
ATOM   1654 N  N   . GLN A 1 207 ? 10.133  -17.659 -19.340 1.00 98.31 207 A 1 
ATOM   1655 C  CA  . GLN A 1 207 ? 10.219  -16.530 -18.425 1.00 98.32 207 A 1 
ATOM   1656 C  C   . GLN A 1 207 ? 9.199   -16.676 -17.301 1.00 98.30 207 A 1 
ATOM   1657 O  O   . GLN A 1 207 ? 8.199   -17.378 -17.437 1.00 98.05 207 A 1 
ATOM   1658 C  CB  . GLN A 1 207 ? 9.993   -15.209 -19.163 1.00 97.99 207 A 1 
ATOM   1659 C  CG  . GLN A 1 207 ? 10.927  -14.992 -20.344 1.00 96.99 207 A 1 
ATOM   1660 C  CD  . GLN A 1 207 ? 10.807  -13.597 -20.925 1.00 96.82 207 A 1 
ATOM   1661 O  OE1 . GLN A 1 207 ? 10.932  -12.613 -20.196 1.00 90.84 207 A 1 
ATOM   1662 N  NE2 . GLN A 1 207 ? 10.571  -13.499 -22.224 1.00 90.21 207 A 1 
ATOM   1663 N  N   . ARG A 1 208 ? 9.458   -15.998 -16.182 1.00 98.44 208 A 1 
ATOM   1664 C  CA  . ARG A 1 208 ? 8.538   -15.996 -15.054 1.00 98.45 208 A 1 
ATOM   1665 C  C   . ARG A 1 208 ? 8.195   -14.561 -14.665 1.00 98.67 208 A 1 
ATOM   1666 O  O   . ARG A 1 208 ? 8.771   -13.607 -15.198 1.00 98.36 208 A 1 
ATOM   1667 C  CB  . ARG A 1 208 ? 9.123   -16.767 -13.867 1.00 98.07 208 A 1 
ATOM   1668 C  CG  . ARG A 1 208 ? 9.507   -18.205 -14.210 1.00 95.62 208 A 1 
ATOM   1669 C  CD  . ARG A 1 208 ? 9.746   -19.042 -12.955 1.00 93.70 208 A 1 
ATOM   1670 N  NE  . ARG A 1 208 ? 8.491   -19.410 -12.314 1.00 91.66 208 A 1 
ATOM   1671 C  CZ  . ARG A 1 208 ? 8.377   -19.815 -11.052 1.00 91.75 208 A 1 
ATOM   1672 N  NH1 . ARG A 1 208 ? 9.445   -19.891 -10.270 1.00 84.16 208 A 1 
ATOM   1673 N  NH2 . ARG A 1 208 ? 7.187   -20.152 -10.557 1.00 84.41 208 A 1 
ATOM   1674 N  N   . ALA A 1 209 ? 7.248   -14.404 -13.722 1.00 98.65 209 A 1 
ATOM   1675 C  CA  . ALA A 1 209 ? 6.743   -13.083 -13.390 1.00 98.76 209 A 1 
ATOM   1676 C  C   . ALA A 1 209 ? 6.343   -12.955 -11.930 1.00 98.70 209 A 1 
ATOM   1677 O  O   . ALA A 1 209 ? 5.884   -13.917 -11.309 1.00 98.63 209 A 1 
ATOM   1678 C  CB  . ALA A 1 209 ? 5.549   -12.729 -14.280 1.00 98.57 209 A 1 
ATOM   1679 N  N   . ILE A 1 210 ? 6.532   -11.758 -11.396 1.00 98.81 210 A 1 
ATOM   1680 C  CA  . ILE A 1 210 ? 5.910   -11.331 -10.155 1.00 98.85 210 A 1 
ATOM   1681 C  C   . ILE A 1 210 ? 4.848   -10.307 -10.538 1.00 98.98 210 A 1 
ATOM   1682 O  O   . ILE A 1 210 ? 5.160   -9.305  -11.182 1.00 98.86 210 A 1 
ATOM   1683 C  CB  . ILE A 1 210 ? 6.925   -10.725 -9.171  1.00 98.74 210 A 1 
ATOM   1684 C  CG1 . ILE A 1 210 ? 7.933   -11.795 -8.736  1.00 98.20 210 A 1 
ATOM   1685 C  CG2 . ILE A 1 210 ? 6.210   -10.128 -7.961  1.00 98.37 210 A 1 
ATOM   1686 C  CD1 . ILE A 1 210 ? 9.089   -11.254 -7.905  1.00 96.87 210 A 1 
ATOM   1687 N  N   . VAL A 1 211 ? 3.592   -10.575 -10.170 1.00 98.94 211 A 1 
ATOM   1688 C  CA  . VAL A 1 211 ? 2.478   -9.707  -10.539 1.00 98.97 211 A 1 
ATOM   1689 C  C   . VAL A 1 211 ? 2.122   -8.811  -9.366  1.00 98.95 211 A 1 
ATOM   1690 O  O   . VAL A 1 211 ? 2.089   -9.263  -8.219  1.00 98.86 211 A 1 
ATOM   1691 C  CB  . VAL A 1 211 ? 1.250   -10.535 -10.974 1.00 98.89 211 A 1 
ATOM   1692 C  CG1 . VAL A 1 211 ? 0.093   -9.619  -11.375 1.00 98.58 211 A 1 
ATOM   1693 C  CG2 . VAL A 1 211 ? 1.612   -11.463 -12.130 1.00 98.59 211 A 1 
ATOM   1694 N  N   . SER A 1 212 ? 1.862   -7.522  -9.634  1.00 98.94 212 A 1 
ATOM   1695 C  CA  . SER A 1 212 ? 1.404   -6.611  -8.596  1.00 98.88 212 A 1 
ATOM   1696 C  C   . SER A 1 212 ? 0.171   -5.855  -9.069  1.00 98.98 212 A 1 
ATOM   1697 O  O   . SER A 1 212 ? -0.008  -5.597  -10.263 1.00 98.73 212 A 1 
ATOM   1698 C  CB  . SER A 1 212 ? 2.515   -5.633  -8.184  1.00 98.31 212 A 1 
ATOM   1699 O  OG  . SER A 1 212 ? 2.882   -4.791  -9.254  1.00 86.44 212 A 1 
ATOM   1700 N  N   . MET A 1 213 ? -0.712  -5.524  -8.119  1.00 98.92 213 A 1 
ATOM   1701 C  CA  . MET A 1 213 ? -1.951  -4.819  -8.389  1.00 98.84 213 A 1 
ATOM   1702 C  C   . MET A 1 213 ? -2.397  -4.152  -7.099  1.00 98.89 213 A 1 
ATOM   1703 O  O   . MET A 1 213 ? -2.015  -4.578  -6.005  1.00 98.56 213 A 1 
ATOM   1704 C  CB  . MET A 1 213 ? -3.032  -5.777  -8.902  1.00 98.34 213 A 1 
ATOM   1705 C  CG  . MET A 1 213 ? -3.398  -6.869  -7.898  1.00 97.43 213 A 1 
ATOM   1706 S  SD  . MET A 1 213 ? -4.388  -8.212  -8.610  1.00 97.89 213 A 1 
ATOM   1707 C  CE  . MET A 1 213 ? -3.194  -8.970  -9.688  1.00 95.33 213 A 1 
ATOM   1708 N  N   . HIS A 1 214 ? -3.215  -3.097  -7.208  1.00 98.89 214 A 1 
ATOM   1709 C  CA  . HIS A 1 214 ? -3.656  -2.428  -5.990  1.00 98.89 214 A 1 
ATOM   1710 C  C   . HIS A 1 214 ? -4.723  -3.239  -5.258  1.00 98.70 214 A 1 
ATOM   1711 O  O   . HIS A 1 214 ? -4.607  -3.483  -4.057  1.00 98.28 214 A 1 
ATOM   1712 C  CB  . HIS A 1 214 ? -4.167  -1.019  -6.293  1.00 98.67 214 A 1 
ATOM   1713 C  CG  . HIS A 1 214 ? -4.490  -0.243  -5.048  1.00 98.60 214 A 1 
ATOM   1714 N  ND1 . HIS A 1 214 ? -3.542  0.078   -4.101  1.00 97.67 214 A 1 
ATOM   1715 C  CD2 . HIS A 1 214 ? -5.663  0.254   -4.593  1.00 97.78 214 A 1 
ATOM   1716 C  CE1 . HIS A 1 214 ? -4.117  0.741   -3.115  1.00 97.57 214 A 1 
ATOM   1717 N  NE2 . HIS A 1 214 ? -5.408  0.866   -3.381  1.00 97.67 214 A 1 
ATOM   1718 N  N   . ILE A 1 215 ? -5.755  -3.670  -5.987  1.00 98.86 215 A 1 
ATOM   1719 C  CA  . ILE A 1 215 ? -6.898  -4.369  -5.398  1.00 98.80 215 A 1 
ATOM   1720 C  C   . ILE A 1 215 ? -6.887  -5.838  -5.818  1.00 98.85 215 A 1 
ATOM   1721 O  O   . ILE A 1 215 ? -7.050  -6.153  -7.001  1.00 98.67 215 A 1 
ATOM   1722 C  CB  . ILE A 1 215 ? -8.237  -3.718  -5.805  1.00 98.67 215 A 1 
ATOM   1723 C  CG1 . ILE A 1 215 ? -8.195  -2.199  -5.569  1.00 98.02 215 A 1 
ATOM   1724 C  CG2 . ILE A 1 215 ? -9.390  -4.356  -5.030  1.00 97.98 215 A 1 
ATOM   1725 C  CD1 . ILE A 1 215 ? -9.440  -1.461  -6.038  1.00 97.05 215 A 1 
ATOM   1726 N  N   . CYS A 1 216 ? -6.699  -6.734  -4.861  1.00 98.55 216 A 1 
ATOM   1727 C  CA  . CYS A 1 216 ? -6.751  -8.168  -5.101  1.00 98.42 216 A 1 
ATOM   1728 C  C   . CYS A 1 216 ? -8.190  -8.613  -5.363  1.00 98.50 216 A 1 
ATOM   1729 O  O   . CYS A 1 216 ? -9.137  -8.012  -4.848  1.00 97.61 216 A 1 
ATOM   1730 C  CB  . CYS A 1 216 ? -6.213  -8.924  -3.887  1.00 97.20 216 A 1 
ATOM   1731 S  SG  . CYS A 1 216 ? -4.556  -9.646  -4.036  1.00 92.97 216 A 1 
ATOM   1732 N  N   . PRO A 1 217 ? -8.404  -9.685  -6.136  1.00 98.60 217 A 1 
ATOM   1733 C  CA  . PRO A 1 217 ? -9.735  -10.293 -6.189  1.00 98.40 217 A 1 
ATOM   1734 C  C   . PRO A 1 217 ? -10.103 -10.871 -4.838  1.00 98.30 217 A 1 
ATOM   1735 O  O   . PRO A 1 217 ? -9.231  -11.194 -4.027  1.00 97.26 217 A 1 
ATOM   1736 C  CB  . PRO A 1 217 ? -9.584  -11.388 -7.251  1.00 97.84 217 A 1 
ATOM   1737 C  CG  . PRO A 1 217 ? -8.133  -11.735 -7.213  1.00 96.04 217 A 1 
ATOM   1738 C  CD  . PRO A 1 217 ? -7.419  -10.446 -6.909  1.00 98.19 217 A 1 
ATOM   1739 N  N   . GLY A 1 218 ? -11.409 -11.006 -4.580  1.00 98.08 218 A 1 
ATOM   1740 C  CA  . GLY A 1 218 ? -11.903 -11.520 -3.325  1.00 97.87 218 A 1 
ATOM   1741 C  C   . GLY A 1 218 ? -12.714 -10.485 -2.570  1.00 98.02 218 A 1 
ATOM   1742 O  O   . GLY A 1 218 ? -13.284 -9.565  -3.158  1.00 96.96 218 A 1 
ATOM   1743 N  N   . VAL A 1 219 ? -12.771 -10.644 -1.244  1.00 98.00 219 A 1 
ATOM   1744 C  CA  . VAL A 1 219 ? -13.632 -9.825  -0.400  1.00 97.81 219 A 1 
ATOM   1745 C  C   . VAL A 1 219 ? -12.819 -9.100  0.664   1.00 97.88 219 A 1 
ATOM   1746 O  O   . VAL A 1 219 ? -11.662 -9.429  0.924   1.00 96.90 219 A 1 
ATOM   1747 C  CB  . VAL A 1 219 ? -14.733 -10.666 0.274   1.00 97.11 219 A 1 
ATOM   1748 C  CG1 . VAL A 1 219 ? -15.600 -11.352 -0.773  1.00 94.52 219 A 1 
ATOM   1749 C  CG2 . VAL A 1 219 ? -14.119 -11.690 1.222   1.00 94.48 219 A 1 
ATOM   1750 N  N   . ALA A 1 220 ? -13.459 -8.095  1.291   1.00 97.51 220 A 1 
ATOM   1751 C  CA  . ALA A 1 220 ? -12.881 -7.381  2.422   1.00 97.30 220 A 1 
ATOM   1752 C  C   . ALA A 1 220 ? -13.514 -7.902  3.700   1.00 97.16 220 A 1 
ATOM   1753 O  O   . ALA A 1 220 ? -14.639 -7.531  4.041   1.00 95.72 220 A 1 
ATOM   1754 C  CB  . ALA A 1 220 ? -13.104 -5.879  2.268   1.00 96.72 220 A 1 
ATOM   1755 N  N   . GLU A 1 221 ? -12.804 -8.769  4.429   1.00 96.37 221 A 1 
ATOM   1756 C  CA  . GLU A 1 221 ? -13.379 -9.440  5.585   1.00 95.50 221 A 1 
ATOM   1757 C  C   . GLU A 1 221 ? -13.689 -8.485  6.743   1.00 95.51 221 A 1 
ATOM   1758 O  O   . GLU A 1 221 ? -14.540 -8.791  7.580   1.00 93.51 221 A 1 
ATOM   1759 C  CB  . GLU A 1 221 ? -12.481 -10.590 6.066   1.00 93.74 221 A 1 
ATOM   1760 C  CG  . GLU A 1 221 ? -11.018 -10.243 6.273   1.00 91.09 221 A 1 
ATOM   1761 C  CD  . GLU A 1 221 ? -10.185 -10.503 5.023   1.00 92.76 221 A 1 
ATOM   1762 O  OE1 . GLU A 1 221 ? -10.334 -9.768  4.030   1.00 89.11 221 A 1 
ATOM   1763 O  OE2 . GLU A 1 221 ? -9.379  -11.456 5.033   1.00 89.91 221 A 1 
ATOM   1764 N  N   . ARG A 1 222 ? -13.022 -7.317  6.793   1.00 94.78 222 A 1 
ATOM   1765 C  CA  . ARG A 1 222 ? -13.316 -6.335  7.833   1.00 93.57 222 A 1 
ATOM   1766 C  C   . ARG A 1 222 ? -14.567 -5.526  7.543   1.00 93.71 222 A 1 
ATOM   1767 O  O   . ARG A 1 222 ? -15.108 -4.879  8.442   1.00 91.95 222 A 1 
ATOM   1768 C  CB  . ARG A 1 222 ? -12.142 -5.373  8.017   1.00 91.67 222 A 1 
ATOM   1769 C  CG  . ARG A 1 222 ? -10.885 -6.010  8.568   1.00 86.36 222 A 1 
ATOM   1770 C  CD  . ARG A 1 222 ? -9.741  -5.019  8.571   1.00 86.71 222 A 1 
ATOM   1771 N  NE  . ARG A 1 222 ? -9.896  -3.999  9.600   1.00 84.64 222 A 1 
ATOM   1772 C  CZ  . ARG A 1 222 ? -9.221  -2.850  9.632   1.00 84.86 222 A 1 
ATOM   1773 N  NH1 . ARG A 1 222 ? -8.365  -2.552  8.665   1.00 78.84 222 A 1 
ATOM   1774 N  NH2 . ARG A 1 222 ? -9.414  -1.993  10.620  1.00 77.05 222 A 1 
ATOM   1775 N  N   . PHE A 1 223 ? -15.043 -5.540  6.298   1.00 95.41 223 A 1 
ATOM   1776 C  CA  . PHE A 1 223 ? -16.175 -4.728  5.866   1.00 95.01 223 A 1 
ATOM   1777 C  C   . PHE A 1 223 ? -17.299 -5.612  5.346   1.00 95.85 223 A 1 
ATOM   1778 O  O   . PHE A 1 223 ? -17.753 -5.490  4.216   1.00 93.85 223 A 1 
ATOM   1779 C  CB  . PHE A 1 223 ? -15.720 -3.705  4.827   1.00 93.74 223 A 1 
ATOM   1780 C  CG  . PHE A 1 223 ? -14.598 -2.828  5.313   1.00 91.09 223 A 1 
ATOM   1781 C  CD1 . PHE A 1 223 ? -14.832 -1.877  6.291   1.00 86.86 223 A 1 
ATOM   1782 C  CD2 . PHE A 1 223 ? -13.322 -2.969  4.806   1.00 86.99 223 A 1 
ATOM   1783 C  CE1 . PHE A 1 223 ? -13.805 -1.071  6.758   1.00 85.42 223 A 1 
ATOM   1784 C  CE2 . PHE A 1 223 ? -12.285 -2.165  5.268   1.00 84.78 223 A 1 
ATOM   1785 C  CZ  . PHE A 1 223 ? -12.526 -1.215  6.243   1.00 84.61 223 A 1 
ATOM   1786 N  N   . ASN A 1 224 ? -17.832 -6.517  6.235   1.00 94.77 224 A 1 
ATOM   1787 C  CA  . ASN A 1 224 ? -18.842 -7.418  6.051   1.00 95.81 224 A 1 
ATOM   1788 C  C   . ASN A 1 224 ? -18.681 -8.334  4.880   1.00 96.33 224 A 1 
ATOM   1789 O  O   . ASN A 1 224 ? -19.601 -8.740  4.218   1.00 94.30 224 A 1 
ATOM   1790 C  CB  . ASN A 1 224 ? -20.191 -6.735  6.020   1.00 94.61 224 A 1 
ATOM   1791 C  CG  . ASN A 1 224 ? -21.214 -7.372  6.723   1.00 91.88 224 A 1 
ATOM   1792 O  OD1 . ASN A 1 224 ? -20.959 -8.222  7.608   1.00 87.13 224 A 1 
ATOM   1793 N  ND2 . ASN A 1 224 ? -22.278 -7.289  6.751   1.00 87.62 224 A 1 
ATOM   1794 N  N   . TYR A 1 225 ? -17.396 -8.713  4.578   1.00 96.23 225 A 1 
ATOM   1795 C  CA  . TYR A 1 225 ? -17.037 -9.613  3.480   1.00 96.33 225 A 1 
ATOM   1796 C  C   . TYR A 1 225 ? -17.557 -9.090  2.139   1.00 96.83 225 A 1 
ATOM   1797 O  O   . TYR A 1 225 ? -18.034 -9.853  1.297   1.00 95.24 225 A 1 
ATOM   1798 C  CB  . TYR A 1 225 ? -17.536 -11.033 3.756   1.00 95.39 225 A 1 
ATOM   1799 C  CG  . TYR A 1 225 ? -16.901 -11.647 4.984   1.00 93.10 225 A 1 
ATOM   1800 C  CD1 . TYR A 1 225 ? -15.689 -12.314 4.894   1.00 90.47 225 A 1 
ATOM   1801 C  CD2 . TYR A 1 225 ? -17.499 -11.539 6.232   1.00 91.11 225 A 1 
ATOM   1802 C  CE1 . TYR A 1 225 ? -15.085 -12.865 6.019   1.00 88.64 225 A 1 
ATOM   1803 C  CE2 . TYR A 1 225 ? -16.906 -12.081 7.363   1.00 88.43 225 A 1 
ATOM   1804 C  CZ  . TYR A 1 225 ? -15.703 -12.746 7.246   1.00 88.59 225 A 1 
ATOM   1805 O  OH  . TYR A 1 225 ? -15.103 -13.293 8.354   1.00 84.60 225 A 1 
ATOM   1806 N  N   . SER A 1 226 ? -17.436 -7.773  1.942   1.00 97.20 226 A 1 
ATOM   1807 C  CA  . SER A 1 226 ? -17.946 -7.135  0.734   1.00 97.05 226 A 1 
ATOM   1808 C  C   . SER A 1 226 ? -17.040 -7.406  -0.461  1.00 97.44 226 A 1 
ATOM   1809 O  O   . SER A 1 226 ? -15.817 -7.386  -0.343  1.00 96.87 226 A 1 
ATOM   1810 C  CB  . SER A 1 226 ? -18.088 -5.635  0.950   1.00 95.85 226 A 1 
ATOM   1811 O  OG  . SER A 1 226 ? -16.857 -5.055  1.321   1.00 90.01 226 A 1 
ATOM   1812 N  N   . ASP A 1 227 ? -17.670 -7.666  -1.623  1.00 97.61 227 A 1 
ATOM   1813 C  CA  . ASP A 1 227 ? -16.924 -7.789  -2.868  1.00 97.41 227 A 1 
ATOM   1814 C  C   . ASP A 1 227 ? -16.233 -6.472  -3.184  1.00 97.71 227 A 1 
ATOM   1815 O  O   . ASP A 1 227 ? -16.797 -5.391  -2.973  1.00 96.93 227 A 1 
ATOM   1816 C  CB  . ASP A 1 227 ? -17.850 -8.160  -4.018  1.00 96.60 227 A 1 
ATOM   1817 C  CG  . ASP A 1 227 ? -18.439 -9.549  -3.870  1.00 92.95 227 A 1 
ATOM   1818 O  OD1 . ASP A 1 227 ? -17.692 -10.481 -3.510  1.00 88.35 227 A 1 
ATOM   1819 O  OD2 . ASP A 1 227 ? -19.649 -9.710  -4.125  1.00 87.76 227 A 1 
ATOM   1820 N  N   . GLN A 1 228 ? -14.999 -6.555  -3.695  1.00 98.17 228 A 1 
ATOM   1821 C  CA  . GLN A 1 228 ? -14.245 -5.366  -4.063  1.00 98.15 228 A 1 
ATOM   1822 C  C   . GLN A 1 228 ? -14.288 -5.097  -5.565  1.00 98.31 228 A 1 
ATOM   1823 O  O   . GLN A 1 228 ? -14.284 -3.944  -5.991  1.00 97.56 228 A 1 
ATOM   1824 C  CB  . GLN A 1 228 ? -12.792 -5.503  -3.594  1.00 97.70 228 A 1 
ATOM   1825 C  CG  . GLN A 1 228 ? -12.661 -5.650  -2.091  1.00 96.53 228 A 1 
ATOM   1826 C  CD  . GLN A 1 228 ? -13.288 -4.478  -1.366  1.00 96.07 228 A 1 
ATOM   1827 O  OE1 . GLN A 1 228 ? -12.766 -3.365  -1.412  1.00 88.70 228 A 1 
ATOM   1828 N  NE2 . GLN A 1 228 ? -14.420 -4.713  -0.722  1.00 88.04 228 A 1 
ATOM   1829 N  N   . LEU A 1 229 ? -14.336 -6.158  -6.367  1.00 98.48 229 A 1 
ATOM   1830 C  CA  . LEU A 1 229 ? -14.380 -6.037  -7.811  1.00 98.59 229 A 1 
ATOM   1831 C  C   . LEU A 1 229 ? -15.767 -6.420  -8.323  1.00 98.40 229 A 1 
ATOM   1832 O  O   . LEU A 1 229 ? -16.486 -7.189  -7.681  1.00 97.89 229 A 1 
ATOM   1833 C  CB  . LEU A 1 229 ? -13.315 -6.928  -8.459  1.00 98.59 229 A 1 
ATOM   1834 C  CG  . LEU A 1 229 ? -11.889 -6.789  -7.911  1.00 98.22 229 A 1 
ATOM   1835 C  CD1 . LEU A 1 229 ? -10.943 -7.701  -8.688  1.00 97.99 229 A 1 
ATOM   1836 C  CD2 . LEU A 1 229 ? -11.413 -5.351  -7.970  1.00 97.88 229 A 1 
ATOM   1837 N  N   . TYR A 1 230 ? -16.152 -5.881  -9.491  1.00 98.59 230 A 1 
ATOM   1838 C  CA  . TYR A 1 230 ? -17.357 -6.361  -10.152 1.00 98.43 230 A 1 
ATOM   1839 C  C   . TYR A 1 230 ? -17.254 -7.881  -10.338 1.00 98.41 230 A 1 
ATOM   1840 O  O   . TYR A 1 230 ? -16.187 -8.378  -10.703 1.00 98.12 230 A 1 
ATOM   1841 C  CB  . TYR A 1 230 ? -17.535 -5.695  -11.508 1.00 98.15 230 A 1 
ATOM   1842 C  CG  . TYR A 1 230 ? -17.944 -4.230  -11.453 1.00 97.98 230 A 1 
ATOM   1843 C  CD1 . TYR A 1 230 ? -19.210 -3.864  -11.028 1.00 97.18 230 A 1 
ATOM   1844 C  CD2 . TYR A 1 230 ? -17.070 -3.223  -11.848 1.00 97.29 230 A 1 
ATOM   1845 C  CE1 . TYR A 1 230 ? -19.598 -2.529  -10.988 1.00 96.68 230 A 1 
ATOM   1846 C  CE2 . TYR A 1 230 ? -17.447 -1.892  -11.817 1.00 96.72 230 A 1 
ATOM   1847 C  CZ  . TYR A 1 230 ? -18.709 -1.545  -11.381 1.00 96.85 230 A 1 
ATOM   1848 O  OH  . TYR A 1 230 ? -19.086 -0.230  -11.347 1.00 95.55 230 A 1 
ATOM   1849 N  N   . PRO A 1 231 ? -18.332 -8.634  -10.094 1.00 98.09 231 A 1 
ATOM   1850 C  CA  . PRO A 1 231 ? -18.252 -10.106 -10.135 1.00 97.67 231 A 1 
ATOM   1851 C  C   . PRO A 1 231 ? -17.673 -10.658 -11.429 1.00 97.91 231 A 1 
ATOM   1852 O  O   . PRO A 1 231 ? -16.867 -11.601 -11.395 1.00 97.51 231 A 1 
ATOM   1853 C  CB  . PRO A 1 231 ? -19.714 -10.540 -9.943  1.00 96.66 231 A 1 
ATOM   1854 C  CG  . PRO A 1 231 ? -20.319 -9.438  -9.133  1.00 94.01 231 A 1 
ATOM   1855 C  CD  . PRO A 1 231 ? -19.658 -8.178  -9.617  1.00 96.84 231 A 1 
ATOM   1856 N  N   . GLN A 1 232 ? -18.056 -10.097 -12.581 1.00 97.76 232 A 1 
ATOM   1857 C  CA  . GLN A 1 232 ? -17.577 -10.605 -13.860 1.00 97.45 232 A 1 
ATOM   1858 C  C   . GLN A 1 232 ? -16.072 -10.400 -14.024 1.00 97.90 232 A 1 
ATOM   1859 O  O   . GLN A 1 232 ? -15.402 -11.217 -14.665 1.00 97.52 232 A 1 
ATOM   1860 C  CB  . GLN A 1 232 ? -18.342 -9.945  -15.028 1.00 96.16 232 A 1 
ATOM   1861 C  CG  . GLN A 1 232 ? -18.109 -8.454  -15.227 1.00 91.31 232 A 1 
ATOM   1862 C  CD  . GLN A 1 232 ? -19.056 -7.586  -14.415 1.00 90.97 232 A 1 
ATOM   1863 O  OE1 . GLN A 1 232 ? -19.571 -7.995  -13.370 1.00 85.60 232 A 1 
ATOM   1864 N  NE2 . GLN A 1 232 ? -19.301 -6.372  -14.895 1.00 84.08 232 A 1 
ATOM   1865 N  N   . TYR A 1 233 ? -15.519 -9.321  -13.449 1.00 98.43 233 A 1 
ATOM   1866 C  CA  . TYR A 1 233 ? -14.081 -9.081  -13.511 1.00 98.57 233 A 1 
ATOM   1867 C  C   . TYR A 1 233 ? -13.352 -9.901  -12.447 1.00 98.62 233 A 1 
ATOM   1868 O  O   . TYR A 1 233 ? -12.251 -10.395 -12.700 1.00 98.55 233 A 1 
ATOM   1869 C  CB  . TYR A 1 233 ? -13.765 -7.595  -13.339 1.00 98.52 233 A 1 
ATOM   1870 C  CG  . TYR A 1 233 ? -14.408 -6.694  -14.377 1.00 98.46 233 A 1 
ATOM   1871 C  CD1 . TYR A 1 233 ? -14.542 -7.092  -15.704 1.00 97.92 233 A 1 
ATOM   1872 C  CD2 . TYR A 1 233 ? -14.877 -5.429  -14.028 1.00 97.95 233 A 1 
ATOM   1873 C  CE1 . TYR A 1 233 ? -15.140 -6.273  -16.648 1.00 97.57 233 A 1 
ATOM   1874 C  CE2 . TYR A 1 233 ? -15.466 -4.601  -14.962 1.00 97.57 233 A 1 
ATOM   1875 C  CZ  . TYR A 1 233 ? -15.598 -5.022  -16.269 1.00 97.71 233 A 1 
ATOM   1876 O  OH  . TYR A 1 233 ? -16.195 -4.207  -17.198 1.00 96.75 233 A 1 
ATOM   1877 N  N   . ASN A 1 234 ? -13.951 -10.048 -11.274 1.00 98.66 234 A 1 
ATOM   1878 C  CA  . ASN A 1 234 ? -13.350 -10.821 -10.195 1.00 98.64 234 A 1 
ATOM   1879 C  C   . ASN A 1 234 ? -13.065 -12.255 -10.642 1.00 98.79 234 A 1 
ATOM   1880 O  O   . ASN A 1 234 ? -11.945 -12.747 -10.521 1.00 98.70 234 A 1 
ATOM   1881 C  CB  . ASN A 1 234 ? -14.264 -10.827 -8.977  1.00 98.52 234 A 1 
ATOM   1882 C  CG  . ASN A 1 234 ? -13.626 -11.511 -7.785  1.00 98.40 234 A 1 
ATOM   1883 O  OD1 . ASN A 1 234 ? -12.897 -10.893 -7.013  1.00 95.95 234 A 1 
ATOM   1884 N  ND2 . ASN A 1 234 ? -13.895 -12.798 -7.624  1.00 96.01 234 A 1 
ATOM   1885 N  N   . ASP A 1 235 ? -14.093 -12.928 -11.173 1.00 98.39 235 A 1 
ATOM   1886 C  CA  . ASP A 1 235 ? -13.951 -14.321 -11.566 1.00 98.14 235 A 1 
ATOM   1887 C  C   . ASP A 1 235 ? -12.944 -14.471 -12.703 1.00 98.41 235 A 1 
ATOM   1888 O  O   . ASP A 1 235 ? -12.125 -15.396 -12.698 1.00 98.11 235 A 1 
ATOM   1889 C  CB  . ASP A 1 235 ? -15.309 -14.901 -11.979 1.00 97.19 235 A 1 
ATOM   1890 C  CG  . ASP A 1 235 ? -16.293 -14.953 -10.822 1.00 93.04 235 A 1 
ATOM   1891 O  OD1 . ASP A 1 235 ? -15.868 -14.786 -9.661  1.00 89.84 235 A 1 
ATOM   1892 O  OD2 . ASP A 1 235 ? -17.494 -15.168 -11.078 1.00 89.11 235 A 1 
ATOM   1893 N  N   . ARG A 1 236 ? -12.992 -13.568 -13.677 1.00 98.58 236 A 1 
ATOM   1894 C  CA  . ARG A 1 236 ? -12.073 -13.629 -14.806 1.00 98.55 236 A 1 
ATOM   1895 C  C   . ARG A 1 236 ? -10.635 -13.376 -14.359 1.00 98.71 236 A 1 
ATOM   1896 O  O   . ARG A 1 236 ? -9.701  -13.984 -14.890 1.00 98.62 236 A 1 
ATOM   1897 C  CB  . ARG A 1 236 ? -12.495 -12.627 -15.890 1.00 98.28 236 A 1 
ATOM   1898 C  CG  . ARG A 1 236 ? -11.727 -12.768 -17.193 1.00 96.52 236 A 1 
ATOM   1899 C  CD  . ARG A 1 236 ? -12.293 -11.861 -18.269 1.00 95.10 236 A 1 
ATOM   1900 N  NE  . ARG A 1 236 ? -11.586 -12.013 -19.540 1.00 93.52 236 A 1 
ATOM   1901 C  CZ  . ARG A 1 236 ? -11.833 -11.290 -20.638 1.00 92.10 236 A 1 
ATOM   1902 N  NH1 . ARG A 1 236 ? -12.772 -10.358 -20.612 1.00 89.75 236 A 1 
ATOM   1903 N  NH2 . ARG A 1 236 ? -11.137 -11.505 -21.729 1.00 88.17 236 A 1 
ATOM   1904 N  N   . LEU A 1 237 ? -10.441 -12.478 -13.391 1.00 98.74 237 A 1 
ATOM   1905 C  CA  . LEU A 1 237 ? -9.105  -12.179 -12.887 1.00 98.84 237 A 1 
ATOM   1906 C  C   . LEU A 1 237 ? -8.524  -13.370 -12.129 1.00 98.89 237 A 1 
ATOM   1907 O  O   . LEU A 1 237 ? -7.353  -13.716 -12.312 1.00 98.83 237 A 1 
ATOM   1908 C  CB  . LEU A 1 237 ? -9.133  -10.931 -11.994 1.00 98.80 237 A 1 
ATOM   1909 C  CG  . LEU A 1 237 ? -7.789  -10.482 -11.409 1.00 98.57 237 A 1 
ATOM   1910 C  CD1 . LEU A 1 237 ? -6.785  -10.191 -12.513 1.00 98.28 237 A 1 
ATOM   1911 C  CD2 . LEU A 1 237 ? -7.987  -9.243  -10.533 1.00 98.28 237 A 1 
ATOM   1912 N  N   . VAL A 1 238 ? -9.337  -14.014 -11.287 1.00 98.84 238 A 1 
ATOM   1913 C  CA  . VAL A 1 238 ? -8.891  -15.209 -10.574 1.00 98.87 238 A 1 
ATOM   1914 C  C   . VAL A 1 238 ? -8.465  -16.286 -11.572 1.00 98.83 238 A 1 
ATOM   1915 O  O   . VAL A 1 238 ? -7.382  -16.869 -11.446 1.00 98.77 238 A 1 
ATOM   1916 C  CB  . VAL A 1 238 ? -9.992  -15.751 -9.630  1.00 98.69 238 A 1 
ATOM   1917 C  CG1 . VAL A 1 238 ? -9.593  -17.107 -9.055  1.00 98.12 238 A 1 
ATOM   1918 C  CG2 . VAL A 1 238 ? -10.246 -14.757 -8.504  1.00 98.21 238 A 1 
ATOM   1919 N  N   . ASP A 1 239 ? -9.308  -16.550 -12.569 1.00 98.71 239 A 1 
ATOM   1920 C  CA  . ASP A 1 239 ? -8.991  -17.553 -13.582 1.00 98.64 239 A 1 
ATOM   1921 C  C   . ASP A 1 239 ? -7.725  -17.177 -14.352 1.00 98.75 239 A 1 
ATOM   1922 O  O   . ASP A 1 239 ? -6.878  -18.035 -14.617 1.00 98.51 239 A 1 
ATOM   1923 C  CB  . ASP A 1 239 ? -10.160 -17.717 -14.567 1.00 98.25 239 A 1 
ATOM   1924 C  CG  . ASP A 1 239 ? -11.328 -18.484 -13.973 1.00 94.99 239 A 1 
ATOM   1925 O  OD1 . ASP A 1 239 ? -11.194 -19.029 -12.855 1.00 92.52 239 A 1 
ATOM   1926 O  OD2 . ASP A 1 239 ? -12.377 -18.547 -14.637 1.00 91.95 239 A 1 
ATOM   1927 N  N   . SER A 1 240 ? -7.591  -15.895 -14.708 1.00 98.78 240 A 1 
ATOM   1928 C  CA  . SER A 1 240 ? -6.448  -15.437 -15.488 1.00 98.69 240 A 1 
ATOM   1929 C  C   . SER A 1 240 ? -5.138  -15.613 -14.726 1.00 98.77 240 A 1 
ATOM   1930 O  O   . SER A 1 240 ? -4.121  -15.991 -15.301 1.00 98.51 240 A 1 
ATOM   1931 C  CB  . SER A 1 240 ? -6.625  -13.973 -15.884 1.00 98.30 240 A 1 
ATOM   1932 O  OG  . SER A 1 240 ? -7.738  -13.802 -16.750 1.00 93.86 240 A 1 
ATOM   1933 N  N   . LEU A 1 241 ? -5.156  -15.334 -13.422 1.00 98.87 241 A 1 
ATOM   1934 C  CA  . LEU A 1 241 ? -3.954  -15.471 -12.615 1.00 98.80 241 A 1 
ATOM   1935 C  C   . LEU A 1 241 ? -3.615  -16.937 -12.354 1.00 98.85 241 A 1 
ATOM   1936 O  O   . LEU A 1 241 ? -2.470  -17.361 -12.526 1.00 98.66 241 A 1 
ATOM   1937 C  CB  . LEU A 1 241 ? -4.121  -14.706 -11.297 1.00 98.84 241 A 1 
ATOM   1938 C  CG  . LEU A 1 241 ? -4.207  -13.184 -11.435 1.00 98.68 241 A 1 
ATOM   1939 C  CD1 . LEU A 1 241 ? -4.683  -12.551 -10.126 1.00 98.44 241 A 1 
ATOM   1940 C  CD2 . LEU A 1 241 ? -2.873  -12.597 -11.852 1.00 98.25 241 A 1 
ATOM   1941 N  N   . ALA A 1 242 ? -4.612  -17.728 -11.944 1.00 98.84 242 A 1 
ATOM   1942 C  CA  . ALA A 1 242 ? -4.380  -19.131 -11.623 1.00 98.77 242 A 1 
ATOM   1943 C  C   . ALA A 1 242 ? -3.943  -19.939 -12.845 1.00 98.73 242 A 1 
ATOM   1944 O  O   . ALA A 1 242 ? -3.155  -20.884 -12.717 1.00 98.29 242 A 1 
ATOM   1945 C  CB  . ALA A 1 242 ? -5.634  -19.746 -11.003 1.00 98.62 242 A 1 
ATOM   1946 N  N   . GLU A 1 243 ? -4.432  -19.564 -14.021 1.00 98.77 243 A 1 
ATOM   1947 C  CA  . GLU A 1 243 ? -4.095  -20.270 -15.262 1.00 98.56 243 A 1 
ATOM   1948 C  C   . GLU A 1 243 ? -2.594  -20.279 -15.516 1.00 98.61 243 A 1 
ATOM   1949 O  O   . GLU A 1 243 ? -2.061  -21.222 -16.106 1.00 98.08 243 A 1 
ATOM   1950 C  CB  . GLU A 1 243 ? -4.831  -19.619 -16.442 1.00 97.97 243 A 1 
ATOM   1951 C  CG  . GLU A 1 243 ? -4.480  -20.201 -17.813 1.00 92.61 243 A 1 
ATOM   1952 C  CD  . GLU A 1 243 ? -4.930  -21.640 -17.971 1.00 89.67 243 A 1 
ATOM   1953 O  OE1 . GLU A 1 243 ? -5.921  -22.041 -17.322 1.00 84.78 243 A 1 
ATOM   1954 O  OE2 . GLU A 1 243 ? -4.290  -22.379 -18.744 1.00 84.11 243 A 1 
ATOM   1955 N  N   . TYR A 1 244 ? -1.888  -19.249 -15.046 1.00 98.79 244 A 1 
ATOM   1956 C  CA  . TYR A 1 244 ? -0.459  -19.106 -15.270 1.00 98.76 244 A 1 
ATOM   1957 C  C   . TYR A 1 244 ? 0.348   -19.357 -13.990 1.00 98.74 244 A 1 
ATOM   1958 O  O   . TYR A 1 244 ? 1.346   -18.676 -13.725 1.00 98.27 244 A 1 
ATOM   1959 C  CB  . TYR A 1 244 ? -0.155  -17.733 -15.871 1.00 98.75 244 A 1 
ATOM   1960 C  CG  . TYR A 1 244 ? -0.772  -17.571 -17.239 1.00 98.76 244 A 1 
ATOM   1961 C  CD1 . TYR A 1 244 ? -0.164  -18.120 -18.374 1.00 98.45 244 A 1 
ATOM   1962 C  CD2 . TYR A 1 244 ? -1.975  -16.900 -17.417 1.00 98.47 244 A 1 
ATOM   1963 C  CE1 . TYR A 1 244 ? -0.734  -18.001 -19.631 1.00 98.17 244 A 1 
ATOM   1964 C  CE2 . TYR A 1 244 ? -2.551  -16.773 -18.676 1.00 98.22 244 A 1 
ATOM   1965 C  CZ  . TYR A 1 244 ? -1.929  -17.324 -19.772 1.00 98.31 244 A 1 
ATOM   1966 O  OH  . TYR A 1 244 ? -2.493  -17.205 -21.019 1.00 97.52 244 A 1 
ATOM   1967 N  N   . ASN A 1 245 ? -0.075  -20.347 -13.196 1.00 98.59 245 A 1 
ATOM   1968 C  CA  . ASN A 1 245 ? 0.622   -20.699 -11.963 1.00 98.33 245 A 1 
ATOM   1969 C  C   . ASN A 1 245 ? 2.040   -21.204 -12.216 1.00 98.16 245 A 1 
ATOM   1970 O  O   . ASN A 1 245 ? 2.874   -21.189 -11.316 1.00 97.14 245 A 1 
ATOM   1971 C  CB  . ASN A 1 245 ? -0.172  -21.752 -11.182 1.00 97.78 245 A 1 
ATOM   1972 C  CG  . ASN A 1 245 ? -0.184  -23.105 -11.866 1.00 97.42 245 A 1 
ATOM   1973 O  OD1 . ASN A 1 245 ? -0.522  -23.220 -13.040 1.00 93.80 245 A 1 
ATOM   1974 N  ND2 . ASN A 1 245 ? 0.184   -24.142 -11.134 1.00 92.87 245 A 1 
ATOM   1975 N  N   . ASP A 1 246 ? 2.321   -21.659 -13.439 1.00 98.29 246 A 1 
ATOM   1976 C  CA  . ASP A 1 246 ? 3.661   -22.078 -13.820 1.00 98.08 246 A 1 
ATOM   1977 C  C   . ASP A 1 246 ? 4.574   -20.894 -14.105 1.00 98.16 246 A 1 
ATOM   1978 O  O   . ASP A 1 246 ? 5.802   -21.021 -14.039 1.00 97.39 246 A 1 
ATOM   1979 C  CB  . ASP A 1 246 ? 3.593   -22.998 -15.047 1.00 97.56 246 A 1 
ATOM   1980 C  CG  . ASP A 1 246 ? 2.900   -22.338 -16.232 1.00 96.94 246 A 1 
ATOM   1981 O  OD1 . ASP A 1 246 ? 1.848   -21.698 -16.039 1.00 95.23 246 A 1 
ATOM   1982 O  OD2 . ASP A 1 246 ? 3.404   -22.473 -17.375 1.00 94.64 246 A 1 
ATOM   1983 N  N   . VAL A 1 247 ? 3.998   -19.732 -14.393 1.00 98.57 247 A 1 
ATOM   1984 C  CA  . VAL A 1 247 ? 4.752   -18.523 -14.715 1.00 98.69 247 A 1 
ATOM   1985 C  C   . VAL A 1 247 ? 4.865   -17.590 -13.505 1.00 98.64 247 A 1 
ATOM   1986 O  O   . VAL A 1 247 ? 5.907   -16.969 -13.288 1.00 98.35 247 A 1 
ATOM   1987 C  CB  . VAL A 1 247 ? 4.095   -17.773 -15.899 1.00 98.58 247 A 1 
ATOM   1988 C  CG1 . VAL A 1 247 ? 4.835   -16.470 -16.199 1.00 98.12 247 A 1 
ATOM   1989 C  CG2 . VAL A 1 247 ? 4.060   -18.661 -17.134 1.00 98.11 247 A 1 
ATOM   1990 N  N   . ILE A 1 248 ? 3.807   -17.486 -12.707 1.00 98.61 248 A 1 
ATOM   1991 C  CA  . ILE A 1 248 ? 3.705   -16.478 -11.654 1.00 98.61 248 A 1 
ATOM   1992 C  C   . ILE A 1 248 ? 4.254   -17.004 -10.324 1.00 98.56 248 A 1 
ATOM   1993 O  O   . ILE A 1 248 ? 3.752   -17.988 -9.780  1.00 98.12 248 A 1 
ATOM   1994 C  CB  . ILE A 1 248 ? 2.246   -16.017 -11.486 1.00 98.71 248 A 1 
ATOM   1995 C  CG1 . ILE A 1 248 ? 1.739   -15.370 -12.777 1.00 98.45 248 A 1 
ATOM   1996 C  CG2 . ILE A 1 248 ? 2.110   -15.060 -10.308 1.00 98.50 248 A 1 
ATOM   1997 C  CD1 . ILE A 1 248 ? 0.252   -15.067 -12.782 1.00 98.31 248 A 1 
ATOM   1998 N  N   . LEU A 1 249 ? 5.275   -16.324 -9.796  1.00 98.36 249 A 1 
ATOM   1999 C  CA  . LEU A 1 249 ? 5.824   -16.645 -8.475  1.00 97.98 249 A 1 
ATOM   2000 C  C   . LEU A 1 249 ? 4.846   -16.282 -7.364  1.00 98.24 249 A 1 
ATOM   2001 O  O   . LEU A 1 249 ? 4.774   -16.964 -6.346  1.00 97.02 249 A 1 
ATOM   2002 C  CB  . LEU A 1 249 ? 7.139   -15.909 -8.233  1.00 95.48 249 A 1 
ATOM   2003 C  CG  . LEU A 1 249 ? 8.419   -16.464 -8.862  1.00 91.40 249 A 1 
ATOM   2004 C  CD1 . LEU A 1 249 ? 8.405   -16.306 -10.366 1.00 87.83 249 A 1 
ATOM   2005 C  CD2 . LEU A 1 249 ? 9.639   -15.767 -8.260  1.00 88.06 249 A 1 
ATOM   2006 N  N   . GLY A 1 250 ? 4.128   -15.172 -7.539  1.00 98.54 250 A 1 
ATOM   2007 C  CA  . GLY A 1 250 ? 3.214   -14.675 -6.534  1.00 98.61 250 A 1 
ATOM   2008 C  C   . GLY A 1 250 ? 2.627   -13.346 -6.967  1.00 98.86 250 A 1 
ATOM   2009 O  O   . GLY A 1 250 ? 3.127   -12.696 -7.892  1.00 98.69 250 A 1 
ATOM   2010 N  N   . VAL A 1 251 ? 1.556   -12.936 -6.281  1.00 98.80 251 A 1 
ATOM   2011 C  CA  . VAL A 1 251 ? 0.853   -11.687 -6.549  1.00 98.89 251 A 1 
ATOM   2012 C  C   . VAL A 1 251 ? 0.943   -10.800 -5.319  1.00 98.85 251 A 1 
ATOM   2013 O  O   . VAL A 1 251 ? 0.733   -11.265 -4.195  1.00 98.76 251 A 1 
ATOM   2014 C  CB  . VAL A 1 251 ? -0.628  -11.946 -6.910  1.00 98.82 251 A 1 
ATOM   2015 C  CG1 . VAL A 1 251 ? -1.348  -10.639 -7.228  1.00 98.50 251 A 1 
ATOM   2016 C  CG2 . VAL A 1 251 ? -0.732  -12.906 -8.089  1.00 98.49 251 A 1 
ATOM   2017 N  N   . LEU A 1 252 ? 1.259   -9.515  -5.516  1.00 98.96 252 A 1 
ATOM   2018 C  CA  . LEU A 1 252 ? 1.355   -8.554  -4.421  1.00 98.97 252 A 1 
ATOM   2019 C  C   . LEU A 1 252 ? 0.240   -7.520  -4.539  1.00 98.92 252 A 1 
ATOM   2020 O  O   . LEU A 1 252 ? 0.085   -6.888  -5.588  1.00 98.63 252 A 1 
ATOM   2021 C  CB  . LEU A 1 252 ? 2.719   -7.847  -4.431  1.00 98.77 252 A 1 
ATOM   2022 C  CG  . LEU A 1 252 ? 3.956   -8.751  -4.440  1.00 97.22 252 A 1 
ATOM   2023 C  CD1 . LEU A 1 252 ? 5.216   -7.909  -4.356  1.00 92.18 252 A 1 
ATOM   2024 C  CD2 . LEU A 1 252 ? 3.917   -9.751  -3.295  1.00 92.27 252 A 1 
ATOM   2025 N  N   . CYS A 1 253 ? -0.533  -7.345  -3.457  1.00 98.82 253 A 1 
ATOM   2026 C  CA  . CYS A 1 253 ? -1.658  -6.422  -3.425  1.00 98.77 253 A 1 
ATOM   2027 C  C   . CYS A 1 253 ? -1.590  -5.506  -2.208  1.00 98.70 253 A 1 
ATOM   2028 O  O   . CYS A 1 253 ? -0.871  -5.768  -1.251  1.00 98.00 253 A 1 
ATOM   2029 C  CB  . CYS A 1 253 ? -2.993  -7.176  -3.376  1.00 97.97 253 A 1 
ATOM   2030 S  SG  . CYS A 1 253 ? -3.317  -8.312  -4.740  1.00 95.87 253 A 1 
ATOM   2031 N  N   . GLY A 1 254 ? -2.386  -4.432  -2.244  1.00 98.59 254 A 1 
ATOM   2032 C  CA  . GLY A 1 254 ? -2.575  -3.543  -1.108  1.00 98.45 254 A 1 
ATOM   2033 C  C   . GLY A 1 254 ? -4.054  -3.338  -0.840  1.00 98.36 254 A 1 
ATOM   2034 O  O   . GLY A 1 254 ? -4.821  -4.302  -0.771  1.00 97.19 254 A 1 
ATOM   2035 N  N   . HIS A 1 255 ? -4.473  -2.073  -0.686  1.00 98.03 255 A 1 
ATOM   2036 C  CA  . HIS A 1 255 ? -5.871  -1.634  -0.642  1.00 97.79 255 A 1 
ATOM   2037 C  C   . HIS A 1 255 ? -6.588  -1.904  0.682   1.00 97.57 255 A 1 
ATOM   2038 O  O   . HIS A 1 255 ? -7.293  -1.034  1.181   1.00 96.10 255 A 1 
ATOM   2039 C  CB  . HIS A 1 255 ? -6.667  -2.252  -1.808  1.00 97.26 255 A 1 
ATOM   2040 C  CG  . HIS A 1 255 ? -8.109  -1.839  -1.850  1.00 97.35 255 A 1 
ATOM   2041 N  ND1 . HIS A 1 255 ? -8.506  -0.541  -2.005  1.00 95.46 255 A 1 
ATOM   2042 C  CD2 . HIS A 1 255 ? -9.238  -2.580  -1.768  1.00 95.41 255 A 1 
ATOM   2043 C  CE1 . HIS A 1 255 ? -9.837  -0.484  -2.017  1.00 95.00 255 A 1 
ATOM   2044 N  NE2 . HIS A 1 255 ? -10.308 -1.711  -1.872  1.00 95.49 255 A 1 
ATOM   2045 N  N   . LEU A 1 256 ? -6.435  -3.092  1.266   1.00 97.91 256 A 1 
ATOM   2046 C  CA  . LEU A 1 256 ? -7.196  -3.445  2.464   1.00 97.42 256 A 1 
ATOM   2047 C  C   . LEU A 1 256 ? -6.542  -2.969  3.761   1.00 96.85 256 A 1 
ATOM   2048 O  O   . LEU A 1 256 ? -7.186  -2.977  4.812   1.00 94.71 256 A 1 
ATOM   2049 C  CB  . LEU A 1 256 ? -7.434  -4.954  2.534   1.00 97.24 256 A 1 
ATOM   2050 C  CG  . LEU A 1 256 ? -8.250  -5.554  1.390   1.00 96.63 256 A 1 
ATOM   2051 C  CD1 . LEU A 1 256 ? -8.524  -7.030  1.650   1.00 95.64 256 A 1 
ATOM   2052 C  CD2 . LEU A 1 256 ? -9.564  -4.810  1.198   1.00 95.43 256 A 1 
ATOM   2053 N  N   . HIS A 1 257 ? -5.274  -2.569  3.703   1.00 96.84 257 A 1 
ATOM   2054 C  CA  . HIS A 1 257 ? -4.504  -2.037  4.842   1.00 96.70 257 A 1 
ATOM   2055 C  C   . HIS A 1 257 ? -4.184  -3.084  5.907   1.00 96.72 257 A 1 
ATOM   2056 O  O   . HIS A 1 257 ? -3.603  -2.749  6.935   1.00 95.02 257 A 1 
ATOM   2057 C  CB  . HIS A 1 257 ? -5.232  -0.849  5.495   1.00 96.27 257 A 1 
ATOM   2058 C  CG  . HIS A 1 257 ? -5.339  0.364   4.618   1.00 96.54 257 A 1 
ATOM   2059 N  ND1 . HIS A 1 257 ? -5.410  1.645   5.125   1.00 93.98 257 A 1 
ATOM   2060 C  CD2 . HIS A 1 257 ? -5.383  0.498   3.273   1.00 93.99 257 A 1 
ATOM   2061 C  CE1 . HIS A 1 257 ? -5.503  2.502   4.129   1.00 93.81 257 A 1 
ATOM   2062 N  NE2 . HIS A 1 257 ? -5.486  1.833   2.994   1.00 94.48 257 A 1 
ATOM   2063 N  N   . THR A 1 258 ? -4.541  -4.345  5.659   1.00 96.86 258 A 1 
ATOM   2064 C  CA  . THR A 1 258 ? -4.305  -5.419  6.614   1.00 96.79 258 A 1 
ATOM   2065 C  C   . THR A 1 258 ? -3.386  -6.492  6.035   1.00 97.39 258 A 1 
ATOM   2066 O  O   . THR A 1 258 ? -3.221  -6.610  4.817   1.00 96.48 258 A 1 
ATOM   2067 C  CB  . THR A 1 258 ? -5.622  -6.068  7.063   1.00 95.55 258 A 1 
ATOM   2068 O  OG1 . THR A 1 258 ? -6.455  -6.319  5.925   1.00 91.40 258 A 1 
ATOM   2069 C  CG2 . THR A 1 258 ? -6.352  -5.156  8.035   1.00 90.80 258 A 1 
ATOM   2070 N  N   . ASP A 1 259 ? -2.790  -7.273  6.928   1.00 97.35 259 A 1 
ATOM   2071 C  CA  . ASP A 1 259 ? -1.849  -8.334  6.593   1.00 97.60 259 A 1 
ATOM   2072 C  C   . ASP A 1 259 ? -2.623  -9.648  6.438   1.00 97.56 259 A 1 
ATOM   2073 O  O   . ASP A 1 259 ? -3.009  -10.270 7.423   1.00 96.88 259 A 1 
ATOM   2074 C  CB  . ASP A 1 259 ? -0.800  -8.420  7.706   1.00 97.53 259 A 1 
ATOM   2075 C  CG  . ASP A 1 259 ? 0.142   -9.606  7.570   1.00 97.48 259 A 1 
ATOM   2076 O  OD1 . ASP A 1 259 ? 0.057   -10.366 6.582   1.00 96.15 259 A 1 
ATOM   2077 O  OD2 . ASP A 1 259 ? 0.985   -9.770  8.477   1.00 95.85 259 A 1 
ATOM   2078 N  N   . THR A 1 260 ? -2.855  -10.060 5.194   1.00 97.86 260 A 1 
ATOM   2079 C  CA  . THR A 1 260 ? -3.539  -11.323 4.949   1.00 97.75 260 A 1 
ATOM   2080 C  C   . THR A 1 260 ? -3.130  -11.876 3.583   1.00 98.10 260 A 1 
ATOM   2081 O  O   . THR A 1 260 ? -2.239  -11.344 2.922   1.00 97.83 260 A 1 
ATOM   2082 C  CB  . THR A 1 260 ? -5.072  -11.173 5.066   1.00 96.73 260 A 1 
ATOM   2083 O  OG1 . THR A 1 260 ? -5.686  -12.464 5.056   1.00 91.51 260 A 1 
ATOM   2084 C  CG2 . THR A 1 260 ? -5.642  -10.308 3.958   1.00 92.59 260 A 1 
ATOM   2085 N  N   . PHE A 1 261 ? -3.769  -12.980 3.181   1.00 98.01 261 A 1 
ATOM   2086 C  CA  . PHE A 1 261 ? -3.413  -13.653 1.937   1.00 98.15 261 A 1 
ATOM   2087 C  C   . PHE A 1 261 ? -4.651  -14.237 1.269   1.00 98.16 261 A 1 
ATOM   2088 O  O   . PHE A 1 261 ? -5.709  -14.378 1.884   1.00 97.69 261 A 1 
ATOM   2089 C  CB  . PHE A 1 261 ? -2.375  -14.754 2.188   1.00 97.99 261 A 1 
ATOM   2090 C  CG  . PHE A 1 261 ? -2.849  -15.849 3.121   1.00 98.01 261 A 1 
ATOM   2091 C  CD1 . PHE A 1 261 ? -3.501  -16.964 2.626   1.00 97.29 261 A 1 
ATOM   2092 C  CD2 . PHE A 1 261 ? -2.629  -15.755 4.487   1.00 97.11 261 A 1 
ATOM   2093 C  CE1 . PHE A 1 261 ? -3.935  -17.978 3.476   1.00 96.50 261 A 1 
ATOM   2094 C  CE2 . PHE A 1 261 ? -3.059  -16.755 5.346   1.00 96.56 261 A 1 
ATOM   2095 C  CZ  . PHE A 1 261 ? -3.717  -17.873 4.843   1.00 96.79 261 A 1 
ATOM   2096 N  N   . ARG A 1 262 ? -4.506  -14.573 -0.012  1.00 98.43 262 A 1 
ATOM   2097 C  CA  . ARG A 1 262 ? -5.538  -15.224 -0.795  1.00 98.43 262 A 1 
ATOM   2098 C  C   . ARG A 1 262 ? -4.903  -16.368 -1.581  1.00 98.64 262 A 1 
ATOM   2099 O  O   . ARG A 1 262 ? -3.789  -16.230 -2.077  1.00 98.43 262 A 1 
ATOM   2100 C  CB  . ARG A 1 262 ? -6.206  -14.251 -1.770  1.00 98.07 262 A 1 
ATOM   2101 C  CG  . ARG A 1 262 ? -6.781  -12.987 -1.129  1.00 96.87 262 A 1 
ATOM   2102 C  CD  . ARG A 1 262 ? -8.066  -13.286 -0.382  1.00 95.32 262 A 1 
ATOM   2103 N  NE  . ARG A 1 262 ? -8.683  -12.075 0.175   1.00 95.56 262 A 1 
ATOM   2104 C  CZ  . ARG A 1 262 ? -8.637  -11.715 1.452   1.00 95.76 262 A 1 
ATOM   2105 N  NH1 . ARG A 1 262 ? -8.006  -12.464 2.347   1.00 92.14 262 A 1 
ATOM   2106 N  NH2 . ARG A 1 262 ? -9.236  -10.604 1.858   1.00 92.75 262 A 1 
ATOM   2107 N  N   . ILE A 1 263 ? -5.615  -17.486 -1.676  1.00 98.38 263 A 1 
ATOM   2108 C  CA  . ILE A 1 263 ? -5.203  -18.598 -2.525  1.00 98.40 263 A 1 
ATOM   2109 C  C   . ILE A 1 263 ? -6.125  -18.595 -3.736  1.00 98.56 263 A 1 
ATOM   2110 O  O   . ILE A 1 263 ? -7.297  -18.975 -3.642  1.00 98.19 263 A 1 
ATOM   2111 C  CB  . ILE A 1 263 ? -5.267  -19.944 -1.779  1.00 98.25 263 A 1 
ATOM   2112 C  CG1 . ILE A 1 263 ? -4.445  -19.880 -0.489  1.00 97.50 263 A 1 
ATOM   2113 C  CG2 . ILE A 1 263 ? -4.761  -21.065 -2.683  1.00 97.56 263 A 1 
ATOM   2114 C  CD1 . ILE A 1 263 ? -4.537  -21.120 0.381   1.00 95.84 263 A 1 
ATOM   2115 N  N   . LEU A 1 264 ? -5.614  -18.121 -4.871  1.00 98.63 264 A 1 
ATOM   2116 C  CA  . LEU A 1 264 ? -6.389  -17.999 -6.093  1.00 98.68 264 A 1 
ATOM   2117 C  C   . LEU A 1 264 ? -6.350  -19.324 -6.840  1.00 98.62 264 A 1 
ATOM   2118 O  O   . LEU A 1 264 ? -5.265  -19.815 -7.160  1.00 98.21 264 A 1 
ATOM   2119 C  CB  . LEU A 1 264 ? -5.841  -16.868 -6.960  1.00 98.54 264 A 1 
ATOM   2120 C  CG  . LEU A 1 264 ? -5.650  -15.523 -6.254  1.00 97.97 264 A 1 
ATOM   2121 C  CD1 . LEU A 1 264 ? -5.070  -14.494 -7.205  1.00 96.99 264 A 1 
ATOM   2122 C  CD2 . LEU A 1 264 ? -6.963  -15.028 -5.659  1.00 96.68 264 A 1 
ATOM   2123 N  N   . SER A 1 265 ? -7.523  -19.910 -7.123  1.00 98.31 265 A 1 
ATOM   2124 C  CA  . SER A 1 265 ? -7.600  -21.263 -7.664  1.00 98.10 265 A 1 
ATOM   2125 C  C   . SER A 1 265 ? -8.470  -21.352 -8.908  1.00 98.33 265 A 1 
ATOM   2126 O  O   . SER A 1 265 ? -9.522  -20.713 -8.999  1.00 97.57 265 A 1 
ATOM   2127 C  CB  . SER A 1 265 ? -8.142  -22.231 -6.614  1.00 96.44 265 A 1 
ATOM   2128 O  OG  . SER A 1 265 ? -7.344  -22.233 -5.445  1.00 82.00 265 A 1 
ATOM   2129 N  N   . LYS A 1 266 ? -8.026  -22.164 -9.863  1.00 98.07 266 A 1 
ATOM   2130 C  CA  . LYS A 1 266 ? -8.815  -22.577 -11.010 1.00 97.63 266 A 1 
ATOM   2131 C  C   . LYS A 1 266 ? -8.565  -24.067 -11.181 1.00 97.54 266 A 1 
ATOM   2132 O  O   . LYS A 1 266 ? -7.533  -24.467 -11.727 1.00 96.01 266 A 1 
ATOM   2133 C  CB  . LYS A 1 266 ? -8.431  -21.806 -12.271 1.00 96.73 266 A 1 
ATOM   2134 C  CG  . LYS A 1 266 ? -9.224  -22.205 -13.510 1.00 94.24 266 A 1 
ATOM   2135 C  CD  . LYS A 1 266 ? -8.725  -21.480 -14.753 1.00 91.87 266 A 1 
ATOM   2136 C  CE  . LYS A 1 266 ? -9.501  -21.906 -15.988 1.00 86.51 266 A 1 
ATOM   2137 N  NZ  . LYS A 1 266 ? -8.976  -21.262 -17.211 1.00 79.37 266 A 1 
ATOM   2138 N  N   . GLY A 1 267 ? -9.493  -24.893 -10.684 1.00 96.79 267 A 1 
ATOM   2139 C  CA  . GLY A 1 267 ? -9.258  -26.322 -10.643 1.00 96.19 267 A 1 
ATOM   2140 C  C   . GLY A 1 267 ? -8.095  -26.624 -9.717  1.00 96.79 267 A 1 
ATOM   2141 O  O   . GLY A 1 267 ? -8.082  -26.208 -8.557  1.00 94.74 267 A 1 
ATOM   2142 N  N   . ASN A 1 268 ? -7.090  -27.335 -10.233 1.00 97.32 268 A 1 
ATOM   2143 C  CA  . ASN A 1 268 ? -5.911  -27.670 -9.451  1.00 97.02 268 A 1 
ATOM   2144 C  C   . ASN A 1 268 ? -4.782  -26.655 -9.611  1.00 97.57 268 A 1 
ATOM   2145 O  O   . ASN A 1 268 ? -3.712  -26.823 -9.021  1.00 96.08 268 A 1 
ATOM   2146 C  CB  . ASN A 1 268 ? -5.411  -29.076 -9.818  1.00 95.32 268 A 1 
ATOM   2147 C  CG  . ASN A 1 268 ? -5.005  -29.202 -11.271 1.00 86.34 268 A 1 
ATOM   2148 O  OD1 . ASN A 1 268 ? -5.242  -28.311 -12.086 1.00 75.15 268 A 1 
ATOM   2149 N  ND2 . ASN A 1 268 ? -4.382  -30.324 -11.614 1.00 76.27 268 A 1 
ATOM   2150 N  N   . LYS A 1 269 ? -5.000  -25.600 -10.398 1.00 98.27 269 A 1 
ATOM   2151 C  CA  . LYS A 1 269 ? -4.000  -24.559 -10.600 1.00 98.39 269 A 1 
ATOM   2152 C  C   . LYS A 1 269 ? -4.188  -23.472 -9.547  1.00 98.45 269 A 1 
ATOM   2153 O  O   . LYS A 1 269 ? -5.289  -22.941 -9.393  1.00 98.07 269 A 1 
ATOM   2154 C  CB  . LYS A 1 269 ? -4.108  -23.967 -12.004 1.00 98.00 269 A 1 
ATOM   2155 C  CG  . LYS A 1 269 ? -3.868  -24.981 -13.114 1.00 96.47 269 A 1 
ATOM   2156 C  CD  . LYS A 1 269 ? -4.025  -24.342 -14.482 1.00 93.73 269 A 1 
ATOM   2157 C  CE  . LYS A 1 269 ? -3.812  -25.359 -15.586 1.00 87.45 269 A 1 
ATOM   2158 N  NZ  . LYS A 1 269 ? -3.979  -24.764 -16.932 1.00 80.50 269 A 1 
ATOM   2159 N  N   . LYS A 1 270 ? -3.105  -23.144 -8.827  1.00 98.51 270 A 1 
ATOM   2160 C  CA  . LYS A 1 270 ? -3.198  -22.225 -7.703  1.00 98.50 270 A 1 
ATOM   2161 C  C   . LYS A 1 270 ? -2.046  -21.226 -7.697  1.00 98.59 270 A 1 
ATOM   2162 O  O   . LYS A 1 270 ? -0.917  -21.559 -8.056  1.00 98.12 270 A 1 
ATOM   2163 C  CB  . LYS A 1 270 ? -3.222  -22.995 -6.377  1.00 98.28 270 A 1 
ATOM   2164 C  CG  . LYS A 1 270 ? -4.414  -23.940 -6.243  1.00 97.53 270 A 1 
ATOM   2165 C  CD  . LYS A 1 270 ? -4.321  -24.814 -5.016  1.00 96.16 270 A 1 
ATOM   2166 C  CE  . LYS A 1 270 ? -5.494  -25.779 -4.960  1.00 92.95 270 A 1 
ATOM   2167 N  NZ  . LYS A 1 270 ? -5.382  -26.746 -3.846  1.00 86.46 270 A 1 
ATOM   2168 N  N   . VAL A 1 271 ? -2.347  -19.999 -7.267  1.00 98.77 271 A 1 
ATOM   2169 C  CA  . VAL A 1 271 ? -1.374  -18.922 -7.147  1.00 98.73 271 A 1 
ATOM   2170 C  C   . VAL A 1 271 ? -1.609  -18.201 -5.825  1.00 98.70 271 A 1 
ATOM   2171 O  O   . VAL A 1 271 ? -2.753  -17.979 -5.435  1.00 98.39 271 A 1 
ATOM   2172 C  CB  . VAL A 1 271 ? -1.479  -17.926 -8.325  1.00 97.89 271 A 1 
ATOM   2173 C  CG1 . VAL A 1 271 ? -0.705  -16.650 -8.045  1.00 90.95 271 A 1 
ATOM   2174 C  CG2 . VAL A 1 271 ? -0.977  -18.568 -9.607  1.00 91.06 271 A 1 
ATOM   2175 N  N   . MET A 1 272 ? -0.523  -17.832 -5.138  1.00 98.74 272 A 1 
ATOM   2176 C  CA  . MET A 1 272 ? -0.624  -17.066 -3.901  1.00 98.78 272 A 1 
ATOM   2177 C  C   . MET A 1 272 ? -0.712  -15.571 -4.177  1.00 98.84 272 A 1 
ATOM   2178 O  O   . MET A 1 272 ? 0.027   -15.043 -5.009  1.00 98.65 272 A 1 
ATOM   2179 C  CB  . MET A 1 272 ? 0.580   -17.319 -2.991  1.00 98.55 272 A 1 
ATOM   2180 C  CG  . MET A 1 272 ? 0.585   -18.687 -2.333  1.00 97.33 272 A 1 
ATOM   2181 S  SD  . MET A 1 272 ? -0.923  -19.019 -1.394  1.00 97.81 272 A 1 
ATOM   2182 C  CE  . MET A 1 272 ? -0.974  -17.618 -0.275  1.00 95.66 272 A 1 
ATOM   2183 N  N   . ALA A 1 273 ? -1.600  -14.885 -3.454  1.00 98.82 273 A 1 
ATOM   2184 C  CA  . ALA A 1 273 ? -1.658  -13.431 -3.452  1.00 98.70 273 A 1 
ATOM   2185 C  C   . ALA A 1 273 ? -1.456  -12.936 -2.024  1.00 98.71 273 A 1 
ATOM   2186 O  O   . ALA A 1 273 ? -2.081  -13.439 -1.087  1.00 98.34 273 A 1 
ATOM   2187 C  CB  . ALA A 1 273 ? -2.987  -12.937 -4.016  1.00 98.68 273 A 1 
ATOM   2188 N  N   . PHE A 1 274 ? -0.578  -11.959 -1.857  1.00 98.79 274 A 1 
ATOM   2189 C  CA  . PHE A 1 274 ? -0.225  -11.421 -0.552  1.00 98.75 274 A 1 
ATOM   2190 C  C   . PHE A 1 274 ? -0.701  -9.983  -0.442  1.00 98.81 274 A 1 
ATOM   2191 O  O   . PHE A 1 274 ? -0.293  -9.126  -1.229  1.00 98.53 274 A 1 
ATOM   2192 C  CB  . PHE A 1 274 ? 1.289   -11.501 -0.335  1.00 98.69 274 A 1 
ATOM   2193 C  CG  . PHE A 1 274 ? 1.845   -12.879 -0.540  1.00 98.62 274 A 1 
ATOM   2194 C  CD1 . PHE A 1 274 ? 1.679   -13.853 0.431   1.00 98.03 274 A 1 
ATOM   2195 C  CD2 . PHE A 1 274 ? 2.505   -13.204 -1.717  1.00 98.04 274 A 1 
ATOM   2196 C  CE1 . PHE A 1 274 ? 2.173   -15.129 0.242   1.00 97.49 274 A 1 
ATOM   2197 C  CE2 . PHE A 1 274 ? 2.996   -14.484 -1.908  1.00 97.53 274 A 1 
ATOM   2198 C  CZ  . PHE A 1 274 ? 2.829   -15.445 -0.930  1.00 97.75 274 A 1 
ATOM   2199 N  N   . ILE A 1 275 ? -1.572  -9.727  0.530   1.00 98.60 275 A 1 
ATOM   2200 C  CA  . ILE A 1 275 ? -2.064  -8.381  0.786   1.00 98.59 275 A 1 
ATOM   2201 C  C   . ILE A 1 275 ? -1.182  -7.771  1.860   1.00 98.53 275 A 1 
ATOM   2202 O  O   . ILE A 1 275 ? -1.209  -8.191  3.021   1.00 97.95 275 A 1 
ATOM   2203 C  CB  . ILE A 1 275 ? -3.543  -8.400  1.201   1.00 98.35 275 A 1 
ATOM   2204 C  CG1 . ILE A 1 275 ? -4.387  -8.986  0.057   1.00 97.21 275 A 1 
ATOM   2205 C  CG2 . ILE A 1 275 ? -4.014  -6.999  1.556   1.00 97.44 275 A 1 
ATOM   2206 C  CD1 . ILE A 1 275 ? -5.827  -9.282  0.422   1.00 92.69 275 A 1 
ATOM   2207 N  N   . GLY A 1 276 ? -0.359  -6.799  1.463   1.00 98.23 276 A 1 
ATOM   2208 C  CA  . GLY A 1 276 ? 0.604   -6.203  2.364   1.00 98.09 276 A 1 
ATOM   2209 C  C   . GLY A 1 276 ? -0.023  -5.164  3.275   1.00 98.00 276 A 1 
ATOM   2210 O  O   . GLY A 1 276 ? -0.920  -4.425  2.867   1.00 96.75 276 A 1 
ATOM   2211 N  N   . PRO A 1 277 ? 0.449   -5.069  4.528   1.00 98.05 277 A 1 
ATOM   2212 C  CA  . PRO A 1 277 ? -0.084  -4.073  5.461   1.00 97.94 277 A 1 
ATOM   2213 C  C   . PRO A 1 277 ? 0.322   -2.662  5.061   1.00 98.15 277 A 1 
ATOM   2214 O  O   . PRO A 1 277 ? 1.370   -2.449  4.452   1.00 97.40 277 A 1 
ATOM   2215 C  CB  . PRO A 1 277 ? 0.543   -4.475  6.798   1.00 97.04 277 A 1 
ATOM   2216 C  CG  . PRO A 1 277 ? 1.835   -5.124  6.406   1.00 95.86 277 A 1 
ATOM   2217 C  CD  . PRO A 1 277 ? 1.537   -5.863  5.132   1.00 97.24 277 A 1 
ATOM   2218 N  N   . SER A 1 278 ? -0.514  -1.695  5.423   1.00 97.86 278 A 1 
ATOM   2219 C  CA  . SER A 1 278 ? -0.336  -0.315  5.003   1.00 97.97 278 A 1 
ATOM   2220 C  C   . SER A 1 278 ? 0.674   0.448   5.852   1.00 98.22 278 A 1 
ATOM   2221 O  O   . SER A 1 278 ? 0.954   0.096   6.999   1.00 97.94 278 A 1 
ATOM   2222 C  CB  . SER A 1 278 ? -1.672  0.427   5.060   1.00 97.21 278 A 1 
ATOM   2223 O  OG  . SER A 1 278 ? -2.164  0.472   6.390   1.00 95.11 278 A 1 
ATOM   2224 N  N   . VAL A 1 279 ? 1.214   1.522   5.277   1.00 98.20 279 A 1 
ATOM   2225 C  CA  . VAL A 1 279 ? 1.883   2.550   6.066   1.00 98.21 279 A 1 
ATOM   2226 C  C   . VAL A 1 279 ? 0.834   3.371   6.821   1.00 98.03 279 A 1 
ATOM   2227 O  O   . VAL A 1 279 ? 1.056   3.781   7.959   1.00 97.28 279 A 1 
ATOM   2228 C  CB  . VAL A 1 279 ? 2.722   3.469   5.167   1.00 98.10 279 A 1 
ATOM   2229 C  CG1 . VAL A 1 279 ? 3.343   4.607   5.982   1.00 96.96 279 A 1 
ATOM   2230 C  CG2 . VAL A 1 279 ? 3.819   2.674   4.465   1.00 97.07 279 A 1 
ATOM   2231 N  N   . ASP A 1 280 ? -0.312  3.593   6.180   1.00 97.70 280 A 1 
ATOM   2232 C  CA  . ASP A 1 280 ? -1.378  4.424   6.738   1.00 97.43 280 A 1 
ATOM   2233 C  C   . ASP A 1 280 ? -1.936  3.864   8.035   1.00 97.42 280 A 1 
ATOM   2234 O  O   . ASP A 1 280 ? -1.972  2.644   8.251   1.00 96.04 280 A 1 
ATOM   2235 C  CB  . ASP A 1 280 ? -2.505  4.565   5.712   1.00 96.40 280 A 1 
ATOM   2236 C  CG  . ASP A 1 280 ? -3.525  5.624   6.099   1.00 95.85 280 A 1 
ATOM   2237 O  OD1 . ASP A 1 280 ? -3.129  6.622   6.728   1.00 92.28 280 A 1 
ATOM   2238 O  OD2 . ASP A 1 280 ? -4.715  5.458   5.761   1.00 91.95 280 A 1 
ATOM   2239 N  N   . THR A 1 281 ? -2.397  4.751   8.909   1.00 96.36 281 A 1 
ATOM   2240 C  CA  . THR A 1 281 ? -2.960  4.393   10.207  1.00 95.64 281 A 1 
ATOM   2241 C  C   . THR A 1 281 ? -4.476  4.543   10.278  1.00 94.56 281 A 1 
ATOM   2242 O  O   . THR A 1 281 ? -5.076  4.127   11.265  1.00 91.35 281 A 1 
ATOM   2243 C  CB  . THR A 1 281 ? -2.351  5.268   11.310  1.00 94.87 281 A 1 
ATOM   2244 O  OG1 . THR A 1 281 ? -2.334  6.637   10.879  1.00 91.22 281 A 1 
ATOM   2245 C  CG2 . THR A 1 281 ? -0.929  4.836   11.619  1.00 91.68 281 A 1 
ATOM   2246 N  N   . TRP A 1 282 ? -5.110  5.115   9.255   1.00 93.85 282 A 1 
ATOM   2247 C  CA  . TRP A 1 282 ? -6.512  5.534   9.349   1.00 91.35 282 A 1 
ATOM   2248 C  C   . TRP A 1 282 ? -7.457  4.411   9.776   1.00 89.53 282 A 1 
ATOM   2249 O  O   . TRP A 1 282 ? -8.366  4.628   10.578  1.00 82.49 282 A 1 
ATOM   2250 C  CB  . TRP A 1 282 ? -6.985  6.114   8.008   1.00 88.29 282 A 1 
ATOM   2251 C  CG  . TRP A 1 282 ? -8.341  6.751   8.110   1.00 84.95 282 A 1 
ATOM   2252 C  CD1 . TRP A 1 282 ? -9.549  6.122   8.228   1.00 76.22 282 A 1 
ATOM   2253 C  CD2 . TRP A 1 282 ? -8.634  8.161   8.139   1.00 79.33 282 A 1 
ATOM   2254 N  NE1 . TRP A 1 282 ? -10.568 7.046   8.340   1.00 72.44 282 A 1 
ATOM   2255 C  CE2 . TRP A 1 282 ? -10.034 8.296   8.285   1.00 75.19 282 A 1 
ATOM   2256 C  CE3 . TRP A 1 282 ? -7.838  9.307   8.050   1.00 69.71 282 A 1 
ATOM   2257 C  CZ2 . TRP A 1 282 ? -10.644 9.551   8.349   1.00 71.69 282 A 1 
ATOM   2258 C  CZ3 . TRP A 1 282 ? -8.465  10.548  8.108   1.00 66.42 282 A 1 
ATOM   2259 C  CH2 . TRP A 1 282 ? -9.844  10.663  8.252   1.00 67.64 282 A 1 
ATOM   2260 N  N   . LEU A 1 283 ? -7.260  3.207   9.270   1.00 89.51 283 A 1 
ATOM   2261 C  CA  . LEU A 1 283 ? -8.162  2.092   9.567   1.00 87.77 283 A 1 
ATOM   2262 C  C   . LEU A 1 283 ? -7.740  1.314   10.808  1.00 87.93 283 A 1 
ATOM   2263 O  O   . LEU A 1 283 ? -8.177  0.179   11.017  1.00 83.99 283 A 1 
ATOM   2264 C  CB  . LEU A 1 283 ? -8.284  1.172   8.355   1.00 85.76 283 A 1 
ATOM   2265 C  CG  . LEU A 1 283 ? -8.889  1.822   7.110   1.00 83.59 283 A 1 
ATOM   2266 C  CD1 . LEU A 1 283 ? -8.986  0.818   5.970   1.00 78.86 283 A 1 
ATOM   2267 C  CD2 . LEU A 1 283 ? -10.262 2.414   7.414   1.00 79.11 283 A 1 
ATOM   2268 N  N   . GLY A 1 284 ? -6.903  1.921   11.653  1.00 90.84 284 A 1 
ATOM   2269 C  CA  . GLY A 1 284 ? -6.550  1.336   12.933  1.00 90.98 284 A 1 
ATOM   2270 C  C   . GLY A 1 284 ? -5.483  0.266   12.855  1.00 92.45 284 A 1 
ATOM   2271 O  O   . GLY A 1 284 ? -5.571  -0.741  13.550  1.00 89.70 284 A 1 
ATOM   2272 N  N   . THR A 1 285 ? -4.470  0.480   12.008  1.00 94.54 285 A 1 
ATOM   2273 C  CA  . THR A 1 285 ? -3.352  -0.442  11.887  1.00 95.14 285 A 1 
ATOM   2274 C  C   . THR A 1 285 ? -2.038  0.293   12.096  1.00 95.85 285 A 1 
ATOM   2275 O  O   . THR A 1 285 ? -1.884  1.446   11.696  1.00 94.64 285 A 1 
ATOM   2276 C  CB  . THR A 1 285 ? -3.327  -1.136  10.511  1.00 93.75 285 A 1 
ATOM   2277 O  OG1 . THR A 1 285 ? -3.309  -0.155  9.469   1.00 87.59 285 A 1 
ATOM   2278 C  CG2 . THR A 1 285 ? -4.549  -2.025  10.336  1.00 86.30 285 A 1 
ATOM   2279 N  N   . SER A 1 286 ? -1.088  -0.381  12.742  1.00 96.25 286 A 1 
ATOM   2280 C  CA  . SER A 1 286 ? 0.232   0.191   12.949  1.00 96.80 286 A 1 
ATOM   2281 C  C   . SER A 1 286 ? 0.954   0.330   11.613  1.00 97.58 286 A 1 
ATOM   2282 O  O   . SER A 1 286 ? 0.927   -0.603  10.808  1.00 97.23 286 A 1 
ATOM   2283 C  CB  . SER A 1 286 ? 1.061   -0.675  13.889  1.00 96.04 286 A 1 
ATOM   2284 O  OG  . SER A 1 286 ? 0.495   -0.700  15.187  1.00 92.17 286 A 1 
ATOM   2285 N  N   . PRO A 1 287 ? 1.613   1.470   11.355  1.00 97.60 287 A 1 
ATOM   2286 C  CA  . PRO A 1 287 ? 2.423   1.616   10.143  1.00 97.91 287 A 1 
ATOM   2287 C  C   . PRO A 1 287 ? 3.331   0.416   9.944   1.00 98.15 287 A 1 
ATOM   2288 O  O   . PRO A 1 287 ? 3.974   -0.042  10.897  1.00 97.78 287 A 1 
ATOM   2289 C  CB  . PRO A 1 287 ? 3.244   2.883   10.411  1.00 97.45 287 A 1 
ATOM   2290 C  CG  . PRO A 1 287 ? 2.373   3.686   11.323  1.00 95.90 287 A 1 
ATOM   2291 C  CD  . PRO A 1 287 ? 1.631   2.685   12.179  1.00 97.33 287 A 1 
ATOM   2292 N  N   . SER A 1 288 ? 3.363   -0.109  8.722   1.00 98.42 288 A 1 
ATOM   2293 C  CA  . SER A 1 288 ? 4.088   -1.341  8.447   1.00 98.54 288 A 1 
ATOM   2294 C  C   . SER A 1 288 ? 4.805   -1.292  7.107   1.00 98.72 288 A 1 
ATOM   2295 O  O   . SER A 1 288 ? 4.419   -0.561  6.195   1.00 98.49 288 A 1 
ATOM   2296 C  CB  . SER A 1 288 ? 3.134   -2.542  8.461   1.00 98.13 288 A 1 
ATOM   2297 O  OG  . SER A 1 288 ? 2.528   -2.704  9.730   1.00 95.21 288 A 1 
ATOM   2298 N  N   . ILE A 1 289 ? 5.862   -2.102  7.010   1.00 98.67 289 A 1 
ATOM   2299 C  CA  . ILE A 1 289 ? 6.576   -2.300  5.756   1.00 98.66 289 A 1 
ATOM   2300 C  C   . ILE A 1 289 ? 6.989   -3.765  5.698   1.00 98.68 289 A 1 
ATOM   2301 O  O   . ILE A 1 289 ? 7.330   -4.370  6.715   1.00 98.52 289 A 1 
ATOM   2302 C  CB  . ILE A 1 289 ? 7.801   -1.358  5.652   1.00 98.39 289 A 1 
ATOM   2303 C  CG1 . ILE A 1 289 ? 8.413   -1.415  4.251   1.00 96.93 289 A 1 
ATOM   2304 C  CG2 . ILE A 1 289 ? 8.846   -1.676  6.726   1.00 97.48 289 A 1 
ATOM   2305 C  CD1 . ILE A 1 289 ? 7.612   -0.684  3.210   1.00 96.70 289 A 1 
ATOM   2306 N  N   . ARG A 1 290 ? 6.945   -4.355  4.485   1.00 98.89 290 A 1 
ATOM   2307 C  CA  . ARG A 1 290 ? 7.254   -5.769  4.292   1.00 98.89 290 A 1 
ATOM   2308 C  C   . ARG A 1 290 ? 8.434   -5.926  3.349   1.00 98.83 290 A 1 
ATOM   2309 O  O   . ARG A 1 290 ? 8.548   -5.211  2.353   1.00 98.78 290 A 1 
ATOM   2310 C  CB  . ARG A 1 290 ? 6.034   -6.514  3.739   1.00 98.48 290 A 1 
ATOM   2311 C  CG  . ARG A 1 290 ? 6.321   -7.955  3.333   1.00 97.65 290 A 1 
ATOM   2312 C  CD  . ARG A 1 290 ? 5.050   -8.717  2.989   1.00 97.07 290 A 1 
ATOM   2313 N  NE  . ARG A 1 290 ? 4.239   -8.981  4.171   1.00 96.67 290 A 1 
ATOM   2314 C  CZ  . ARG A 1 290 ? 3.090   -9.646  4.163   1.00 97.27 290 A 1 
ATOM   2315 N  NH1 . ARG A 1 290 ? 2.606   -10.112 3.020   1.00 93.94 290 A 1 
ATOM   2316 N  NH2 . ARG A 1 290 ? 2.421   -9.841  5.289   1.00 94.26 290 A 1 
ATOM   2317 N  N   . LYS A 1 291 ? 9.308   -6.884  3.665   1.00 98.85 291 A 1 
ATOM   2318 C  CA  . LYS A 1 291 ? 10.433  -7.227  2.809   1.00 98.78 291 A 1 
ATOM   2319 C  C   . LYS A 1 291 ? 10.383  -8.708  2.478   1.00 98.76 291 A 1 
ATOM   2320 O  O   . LYS A 1 291 ? 10.297  -9.545  3.376   1.00 98.52 291 A 1 
ATOM   2321 C  CB  . LYS A 1 291 ? 11.764  -6.868  3.483   1.00 98.43 291 A 1 
ATOM   2322 C  CG  . LYS A 1 291 ? 12.979  -7.086  2.584   1.00 96.99 291 A 1 
ATOM   2323 C  CD  . LYS A 1 291 ? 14.261  -6.545  3.213   1.00 95.56 291 A 1 
ATOM   2324 C  CE  . LYS A 1 291 ? 14.653  -7.306  4.455   1.00 91.25 291 A 1 
ATOM   2325 N  NZ  . LYS A 1 291 ? 15.983  -6.867  4.970   1.00 89.01 291 A 1 
ATOM   2326 N  N   . TYR A 1 292 ? 10.430  -9.033  1.181   1.00 98.87 292 A 1 
ATOM   2327 C  CA  . TYR A 1 292 ? 10.413  -10.410 0.706   1.00 98.83 292 A 1 
ATOM   2328 C  C   . TYR A 1 292 ? 11.831  -10.891 0.409   1.00 98.78 292 A 1 
ATOM   2329 O  O   . TYR A 1 292 ? 12.649  -10.135 -0.133  1.00 98.46 292 A 1 
ATOM   2330 C  CB  . TYR A 1 292 ? 9.588   -10.538 -0.574  1.00 98.76 292 A 1 
ATOM   2331 C  CG  . TYR A 1 292 ? 8.114   -10.257 -0.409  1.00 98.78 292 A 1 
ATOM   2332 C  CD1 . TYR A 1 292 ? 7.620   -8.955  -0.449  1.00 98.54 292 A 1 
ATOM   2333 C  CD2 . TYR A 1 292 ? 7.201   -11.299 -0.225  1.00 98.53 292 A 1 
ATOM   2334 C  CE1 . TYR A 1 292 ? 6.269   -8.692  -0.299  1.00 98.38 292 A 1 
ATOM   2335 C  CE2 . TYR A 1 292 ? 5.849   -11.045 -0.078  1.00 98.39 292 A 1 
ATOM   2336 C  CZ  . TYR A 1 292 ? 5.390   -9.741  -0.118  1.00 98.56 292 A 1 
ATOM   2337 O  OH  . TYR A 1 292 ? 4.046   -9.491  0.032   1.00 98.17 292 A 1 
ATOM   2338 N  N   . ASP A 1 293 ? 12.105  -12.147 0.758   1.00 98.66 293 A 1 
ATOM   2339 C  CA  . ASP A 1 293 ? 13.251  -12.869 0.217   1.00 98.45 293 A 1 
ATOM   2340 C  C   . ASP A 1 293 ? 12.729  -13.603 -1.013  1.00 98.52 293 A 1 
ATOM   2341 O  O   . ASP A 1 293 ? 12.070  -14.642 -0.906  1.00 98.12 293 A 1 
ATOM   2342 C  CB  . ASP A 1 293 ? 13.821  -13.834 1.254   1.00 98.10 293 A 1 
ATOM   2343 C  CG  . ASP A 1 293 ? 15.024  -14.615 0.740   1.00 96.75 293 A 1 
ATOM   2344 O  OD1 . ASP A 1 293 ? 15.375  -14.495 -0.453  1.00 94.55 293 A 1 
ATOM   2345 O  OD2 . ASP A 1 293 ? 15.626  -15.364 1.549   1.00 93.32 293 A 1 
ATOM   2346 N  N   . VAL A 1 294 ? 12.993  -13.046 -2.198  1.00 98.42 294 A 1 
ATOM   2347 C  CA  . VAL A 1 294 ? 12.425  -13.571 -3.436  1.00 98.28 294 A 1 
ATOM   2348 C  C   . VAL A 1 294 ? 13.146  -14.840 -3.883  1.00 97.97 294 A 1 
ATOM   2349 O  O   . VAL A 1 294 ? 12.526  -15.776 -4.385  1.00 96.92 294 A 1 
ATOM   2350 C  CB  . VAL A 1 294 ? 12.468  -12.513 -4.553  1.00 98.12 294 A 1 
ATOM   2351 C  CG1 . VAL A 1 294 ? 11.910  -13.076 -5.857  1.00 97.34 294 A 1 
ATOM   2352 C  CG2 . VAL A 1 294 ? 11.677  -11.272 -4.138  1.00 97.56 294 A 1 
ATOM   2353 N  N   . GLY A 1 295 ? 14.466  -14.882 -3.687  1.00 97.38 295 A 1 
ATOM   2354 C  CA  . GLY A 1 295 ? 15.276  -15.967 -4.212  1.00 96.92 295 A 1 
ATOM   2355 C  C   . GLY A 1 295 ? 15.761  -15.653 -5.615  1.00 96.99 295 A 1 
ATOM   2356 O  O   . GLY A 1 295 ? 15.880  -14.491 -6.000  1.00 94.98 295 A 1 
ATOM   2357 N  N   . ASN A 1 296 ? 16.043  -16.702 -6.394  1.00 96.74 296 A 1 
ATOM   2358 C  CA  . ASN A 1 296 ? 16.631  -16.530 -7.718  1.00 96.43 296 A 1 
ATOM   2359 C  C   . ASN A 1 296 ? 15.614  -16.598 -8.859  1.00 96.57 296 A 1 
ATOM   2360 O  O   . ASN A 1 296 ? 15.997  -16.560 -10.028 1.00 94.43 296 A 1 
ATOM   2361 C  CB  . ASN A 1 296 ? 17.747  -17.555 -7.949  1.00 95.06 296 A 1 
ATOM   2362 C  CG  . ASN A 1 296 ? 17.247  -18.990 -7.922  1.00 94.10 296 A 1 
ATOM   2363 O  OD1 . ASN A 1 296 ? 16.048  -19.252 -7.973  1.00 90.15 296 A 1 
ATOM   2364 N  ND2 . ASN A 1 296 ? 18.179  -19.935 -7.843  1.00 88.71 296 A 1 
ATOM   2365 N  N   . GLY A 1 297 ? 14.314  -16.718 -8.530  1.00 96.00 297 A 1 
ATOM   2366 C  CA  . GLY A 1 297 ? 13.259  -16.716 -9.524  1.00 96.11 297 A 1 
ATOM   2367 C  C   . GLY A 1 297 ? 12.857  -18.086 -10.050 1.00 96.51 297 A 1 
ATOM   2368 O  O   . GLY A 1 297 ? 11.867  -18.201 -10.775 1.00 94.70 297 A 1 
ATOM   2369 N  N   . GLN A 1 298 ? 13.603  -19.145 -9.695  1.00 95.83 298 A 1 
ATOM   2370 C  CA  . GLN A 1 298 ? 13.310  -20.481 -10.209 1.00 94.92 298 A 1 
ATOM   2371 C  C   . GLN A 1 298 ? 12.136  -21.147 -9.478  1.00 94.18 298 A 1 
ATOM   2372 O  O   . GLN A 1 298 ? 11.256  -21.734 -10.111 1.00 88.10 298 A 1 
ATOM   2373 C  CB  . GLN A 1 298 ? 14.555  -21.366 -10.112 1.00 92.90 298 A 1 
ATOM   2374 C  CG  . GLN A 1 298 ? 15.674  -20.945 -11.058 1.00 88.44 298 A 1 
ATOM   2375 C  CD  . GLN A 1 298 ? 16.891  -21.840 -10.945 1.00 86.10 298 A 1 
ATOM   2376 O  OE1 . GLN A 1 298 ? 17.330  -22.187 -9.851  1.00 78.40 298 A 1 
ATOM   2377 N  NE2 . GLN A 1 298 ? 17.461  -22.209 -12.084 1.00 75.77 298 A 1 
ATOM   2378 N  N   . GLY A 1 299 ? 12.124  -21.070 -8.145  1.00 94.63 299 A 1 
ATOM   2379 C  CA  . GLY A 1 299 ? 11.039  -21.639 -7.364  1.00 94.87 299 A 1 
ATOM   2380 C  C   . GLY A 1 299 ? 10.114  -20.564 -6.819  1.00 96.41 299 A 1 
ATOM   2381 O  O   . GLY A 1 299 ? 10.046  -19.456 -7.349  1.00 95.18 299 A 1 
ATOM   2382 N  N   . TYR A 1 300 ? 9.388   -20.905 -5.748  1.00 97.63 300 A 1 
ATOM   2383 C  CA  . TYR A 1 300 ? 8.572   -19.923 -5.053  1.00 97.86 300 A 1 
ATOM   2384 C  C   . TYR A 1 300 ? 9.450   -18.974 -4.250  1.00 97.95 300 A 1 
ATOM   2385 O  O   . TYR A 1 300 ? 10.599  -19.277 -3.941  1.00 97.12 300 A 1 
ATOM   2386 C  CB  . TYR A 1 300 ? 7.567   -20.621 -4.127  1.00 97.55 300 A 1 
ATOM   2387 C  CG  . TYR A 1 300 ? 6.542   -21.451 -4.854  1.00 97.42 300 A 1 
ATOM   2388 C  CD1 . TYR A 1 300 ? 5.470   -20.857 -5.510  1.00 95.85 300 A 1 
ATOM   2389 C  CD2 . TYR A 1 300 ? 6.638   -22.841 -4.893  1.00 95.87 300 A 1 
ATOM   2390 C  CE1 . TYR A 1 300 ? 4.522   -21.619 -6.181  1.00 94.79 300 A 1 
ATOM   2391 C  CE2 . TYR A 1 300 ? 5.702   -23.611 -5.558  1.00 95.11 300 A 1 
ATOM   2392 C  CZ  . TYR A 1 300 ? 4.649   -22.989 -6.194  1.00 95.57 300 A 1 
ATOM   2393 O  OH  . TYR A 1 300 ? 3.708   -23.746 -6.861  1.00 93.99 300 A 1 
ATOM   2394 N  N   . MET A 1 301 ? 8.898   -17.812 -3.905  1.00 98.18 301 A 1 
ATOM   2395 C  CA  . MET A 1 301 ? 9.578   -16.909 -2.985  1.00 98.31 301 A 1 
ATOM   2396 C  C   . MET A 1 301 ? 9.793   -17.620 -1.648  1.00 98.45 301 A 1 
ATOM   2397 O  O   . MET A 1 301 ? 9.017   -18.497 -1.264  1.00 98.12 301 A 1 
ATOM   2398 C  CB  . MET A 1 301 ? 8.776   -15.625 -2.811  1.00 98.17 301 A 1 
ATOM   2399 C  CG  . MET A 1 301 ? 8.677   -14.799 -4.091  1.00 97.38 301 A 1 
ATOM   2400 S  SD  . MET A 1 301 ? 7.951   -13.165 -3.845  1.00 97.03 301 A 1 
ATOM   2401 C  CE  . MET A 1 301 ? 6.235   -13.585 -3.580  1.00 92.02 301 A 1 
ATOM   2402 N  N   . LYS A 1 302 ? 10.863  -17.244 -0.934  1.00 98.30 302 A 1 
ATOM   2403 C  CA  . LYS A 1 302 ? 11.292  -18.010 0.240   1.00 98.10 302 A 1 
ATOM   2404 C  C   . LYS A 1 302 ? 10.532  -17.621 1.496   1.00 98.36 302 A 1 
ATOM   2405 O  O   . LYS A 1 302 ? 10.002  -18.486 2.206   1.00 97.61 302 A 1 
ATOM   2406 C  CB  . LYS A 1 302 ? 12.803  -17.819 0.466   1.00 97.56 302 A 1 
ATOM   2407 C  CG  . LYS A 1 302 ? 13.656  -18.047 -0.776  1.00 93.43 302 A 1 
ATOM   2408 C  CD  . LYS A 1 302 ? 13.359  -19.394 -1.435  1.00 82.39 302 A 1 
ATOM   2409 C  CE  . LYS A 1 302 ? 14.194  -19.579 -2.681  1.00 75.92 302 A 1 
ATOM   2410 N  NZ  . LYS A 1 302 ? 13.789  -20.782 -3.451  1.00 63.90 302 A 1 
ATOM   2411 N  N   . GLU A 1 303 ? 10.470  -16.332 1.801   1.00 98.44 303 A 1 
ATOM   2412 C  CA  . GLU A 1 303 ? 9.791   -15.854 3.002   1.00 98.37 303 A 1 
ATOM   2413 C  C   . GLU A 1 303 ? 9.555   -14.362 2.897   1.00 98.69 303 A 1 
ATOM   2414 O  O   . GLU A 1 303 ? 10.031  -13.705 1.961   1.00 98.42 303 A 1 
ATOM   2415 C  CB  . GLU A 1 303 ? 10.608  -16.156 4.274   1.00 96.89 303 A 1 
ATOM   2416 C  CG  . GLU A 1 303 ? 11.935  -15.411 4.340   1.00 90.84 303 A 1 
ATOM   2417 C  CD  . GLU A 1 303 ? 12.601  -15.507 5.703   1.00 90.16 303 A 1 
ATOM   2418 O  OE1 . GLU A 1 303 ? 11.883  -15.726 6.709   1.00 84.60 303 A 1 
ATOM   2419 O  OE2 . GLU A 1 303 ? 13.833  -15.356 5.779   1.00 83.93 303 A 1 
ATOM   2420 N  N   . PHE A 1 304 ? 8.803   -13.815 3.854   1.00 98.68 304 A 1 
ATOM   2421 C  CA  . PHE A 1 304 ? 8.748   -12.379 4.040   1.00 98.68 304 A 1 
ATOM   2422 C  C   . PHE A 1 304 ? 8.956   -12.039 5.511   1.00 98.66 304 A 1 
ATOM   2423 O  O   . PHE A 1 304 ? 8.742   -12.874 6.397   1.00 98.38 304 A 1 
ATOM   2424 C  CB  . PHE A 1 304 ? 7.432   -11.774 3.513   1.00 98.52 304 A 1 
ATOM   2425 C  CG  . PHE A 1 304 ? 6.177   -12.248 4.223   1.00 98.51 304 A 1 
ATOM   2426 C  CD1 . PHE A 1 304 ? 5.859   -11.808 5.500   1.00 97.69 304 A 1 
ATOM   2427 C  CD2 . PHE A 1 304 ? 5.294   -13.111 3.580   1.00 97.52 304 A 1 
ATOM   2428 C  CE1 . PHE A 1 304 ? 4.704   -12.237 6.139   1.00 96.84 304 A 1 
ATOM   2429 C  CE2 . PHE A 1 304 ? 4.134   -13.541 4.218   1.00 96.74 304 A 1 
ATOM   2430 C  CZ  . PHE A 1 304 ? 3.841   -13.105 5.499   1.00 97.33 304 A 1 
ATOM   2431 N  N   . LYS A 1 305 ? 9.392   -10.813 5.757   1.00 98.59 305 A 1 
ATOM   2432 C  CA  . LYS A 1 305 ? 9.536   -10.272 7.099   1.00 98.58 305 A 1 
ATOM   2433 C  C   . LYS A 1 305 ? 8.772   -8.964  7.180   1.00 98.51 305 A 1 
ATOM   2434 O  O   . LYS A 1 305 ? 8.908   -8.106  6.303   1.00 98.39 305 A 1 
ATOM   2435 C  CB  . LYS A 1 305 ? 11.007  -10.053 7.452   1.00 98.31 305 A 1 
ATOM   2436 C  CG  . LYS A 1 305 ? 11.816  -11.333 7.610   1.00 97.21 305 A 1 
ATOM   2437 C  CD  . LYS A 1 305 ? 13.241  -11.031 8.047   1.00 95.03 305 A 1 
ATOM   2438 C  CE  . LYS A 1 305 ? 14.011  -12.292 8.396   1.00 90.78 305 A 1 
ATOM   2439 N  NZ  . LYS A 1 305 ? 14.333  -13.125 7.211   1.00 82.74 305 A 1 
ATOM   2440 N  N   . ASN A 1 306 ? 7.952   -8.815  8.232   1.00 98.63 306 A 1 
ATOM   2441 C  CA  . ASN A 1 306 ? 7.216   -7.584  8.472   1.00 98.56 306 A 1 
ATOM   2442 C  C   . ASN A 1 306 ? 7.899   -6.766  9.553   1.00 98.49 306 A 1 
ATOM   2443 O  O   . ASN A 1 306 ? 8.398   -7.299  10.542  1.00 97.91 306 A 1 
ATOM   2444 C  CB  . ASN A 1 306 ? 5.768   -7.871  8.898   1.00 98.08 306 A 1 
ATOM   2445 C  CG  . ASN A 1 306 ? 4.869   -8.225  7.733   1.00 96.47 306 A 1 
ATOM   2446 O  OD1 . ASN A 1 306 ? 5.317   -8.333  6.590   1.00 87.70 306 A 1 
ATOM   2447 N  ND2 . ASN A 1 306 ? 3.595   -8.400  8.013   1.00 87.00 306 A 1 
ATOM   2448 N  N   . TYR A 1 307 ? 7.899   -5.448  9.347   1.00 98.49 307 A 1 
ATOM   2449 C  CA  . TYR A 1 307 ? 8.387   -4.483  10.315  1.00 98.54 307 A 1 
ATOM   2450 C  C   . TYR A 1 307 ? 7.263   -3.496  10.587  1.00 98.43 307 A 1 
ATOM   2451 O  O   . TYR A 1 307 ? 6.487   -3.173  9.690   1.00 98.12 307 A 1 
ATOM   2452 C  CB  . TYR A 1 307 ? 9.629   -3.766  9.784   1.00 98.55 307 A 1 
ATOM   2453 C  CG  . TYR A 1 307 ? 10.724  -4.701  9.331   1.00 98.53 307 A 1 
ATOM   2454 C  CD1 . TYR A 1 307 ? 10.721  -5.231  8.047   1.00 98.07 307 A 1 
ATOM   2455 C  CD2 . TYR A 1 307 ? 11.758  -5.064  10.188  1.00 98.07 307 A 1 
ATOM   2456 C  CE1 . TYR A 1 307 ? 11.719  -6.099  7.631   1.00 97.70 307 A 1 
ATOM   2457 C  CE2 . TYR A 1 307 ? 12.759  -5.927  9.779   1.00 97.79 307 A 1 
ATOM   2458 C  CZ  . TYR A 1 307 ? 12.741  -6.441  8.498   1.00 97.93 307 A 1 
ATOM   2459 O  OH  . TYR A 1 307 ? 13.729  -7.299  8.083   1.00 97.20 307 A 1 
ATOM   2460 N  N   . HIS A 1 308 ? 7.159   -3.031  11.832  1.00 98.01 308 A 1 
ATOM   2461 C  CA  . HIS A 1 308 ? 6.072   -2.116  12.172  1.00 97.85 308 A 1 
ATOM   2462 C  C   . HIS A 1 308 ? 6.530   -1.013  13.114  1.00 98.01 308 A 1 
ATOM   2463 O  O   . HIS A 1 308 ? 7.632   -1.055  13.669  1.00 97.52 308 A 1 
ATOM   2464 C  CB  . HIS A 1 308 ? 4.854   -2.866  12.731  1.00 96.84 308 A 1 
ATOM   2465 C  CG  . HIS A 1 308 ? 5.087   -3.548  14.050  1.00 96.38 308 A 1 
ATOM   2466 N  ND1 . HIS A 1 308 ? 4.072   -4.191  14.744  1.00 89.43 308 A 1 
ATOM   2467 C  CD2 . HIS A 1 308 ? 6.204   -3.687  14.807  1.00 89.18 308 A 1 
ATOM   2468 C  CE1 . HIS A 1 308 ? 4.550   -4.694  15.856  1.00 90.96 308 A 1 
ATOM   2469 N  NE2 . HIS A 1 308 ? 5.846   -4.402  15.922  1.00 92.21 308 A 1 
ATOM   2470 N  N   . PHE A 1 309 ? 5.664   -0.008  13.259  1.00 97.70 309 A 1 
ATOM   2471 C  CA  . PHE A 1 309 ? 5.917   1.197   14.043  1.00 97.52 309 A 1 
ATOM   2472 C  C   . PHE A 1 309 ? 4.703   1.396   14.946  1.00 97.06 309 A 1 
ATOM   2473 O  O   . PHE A 1 309 ? 3.719   2.022   14.559  1.00 95.38 309 A 1 
ATOM   2474 C  CB  . PHE A 1 309 ? 6.128   2.380   13.085  1.00 97.45 309 A 1 
ATOM   2475 C  CG  . PHE A 1 309 ? 6.619   3.650   13.731  1.00 97.78 309 A 1 
ATOM   2476 C  CD1 . PHE A 1 309 ? 5.771   4.459   14.473  1.00 97.27 309 A 1 
ATOM   2477 C  CD2 . PHE A 1 309 ? 7.932   4.064   13.548  1.00 97.29 309 A 1 
ATOM   2478 C  CE1 . PHE A 1 309 ? 6.229   5.640   15.034  1.00 96.77 309 A 1 
ATOM   2479 C  CE2 . PHE A 1 309 ? 8.397   5.253   14.101  1.00 96.85 309 A 1 
ATOM   2480 C  CZ  . PHE A 1 309 ? 7.543   6.043   14.852  1.00 97.19 309 A 1 
ATOM   2481 N  N   . GLN A 1 310 ? 4.752   0.822   16.151  1.00 96.18 310 A 1 
ATOM   2482 C  CA  . GLN A 1 310 ? 3.642   0.962   17.078  1.00 95.53 310 A 1 
ATOM   2483 C  C   . GLN A 1 310 ? 3.653   2.352   17.694  1.00 95.32 310 A 1 
ATOM   2484 O  O   . GLN A 1 310 ? 4.613   2.739   18.363  1.00 94.11 310 A 1 
ATOM   2485 C  CB  . GLN A 1 310 ? 3.715   -0.112  18.164  1.00 94.43 310 A 1 
ATOM   2486 C  CG  . GLN A 1 310 ? 3.446   -1.526  17.651  1.00 92.12 310 A 1 
ATOM   2487 C  CD  . GLN A 1 310 ? 3.665   -2.582  18.704  1.00 91.67 310 A 1 
ATOM   2488 O  OE1 . GLN A 1 310 ? 4.728   -2.660  19.308  1.00 84.89 310 A 1 
ATOM   2489 N  NE2 . GLN A 1 310 ? 2.654   -3.410  18.939  1.00 83.32 310 A 1 
ATOM   2490 N  N   . LEU A 1 311 ? 2.589   3.120   17.441  1.00 95.16 311 A 1 
ATOM   2491 C  CA  . LEU A 1 311 ? 2.472   4.455   18.003  1.00 94.51 311 A 1 
ATOM   2492 C  C   . LEU A 1 311 ? 2.350   4.373   19.523  1.00 93.25 311 A 1 
ATOM   2493 O  O   . LEU A 1 311 ? 1.650   3.504   20.049  1.00 91.33 311 A 1 
ATOM   2494 C  CB  . LEU A 1 311 ? 1.265   5.184   17.419  1.00 94.73 311 A 1 
ATOM   2495 C  CG  . LEU A 1 311 ? 1.264   5.385   15.902  1.00 94.27 311 A 1 
ATOM   2496 C  CD1 . LEU A 1 311 ? -0.033  6.062   15.464  1.00 93.06 311 A 1 
ATOM   2497 C  CD2 . LEU A 1 311 ? 2.465   6.205   15.467  1.00 92.27 311 A 1 
ATOM   2498 N  N   . ARG A 1 312 ? 3.017   5.287   20.222  1.00 92.20 312 A 1 
ATOM   2499 C  CA  . ARG A 1 312 ? 2.998   5.290   21.679  1.00 90.61 312 A 1 
ATOM   2500 C  C   . ARG A 1 312 ? 1.573   5.483   22.180  1.00 89.75 312 A 1 
ATOM   2501 O  O   . ARG A 1 312 ? 0.902   6.436   21.781  1.00 87.37 312 A 1 
ATOM   2502 C  CB  . ARG A 1 312 ? 3.904   6.387   22.232  1.00 89.40 312 A 1 
ATOM   2503 C  CG  . ARG A 1 312 ? 4.050   6.343   23.748  1.00 85.80 312 A 1 
ATOM   2504 C  CD  . ARG A 1 312 ? 5.007   7.413   24.256  1.00 82.93 312 A 1 
ATOM   2505 N  NE  . ARG A 1 312 ? 6.312   7.359   23.593  1.00 80.35 312 A 1 
ATOM   2506 C  CZ  . ARG A 1 312 ? 7.274   6.483   23.878  1.00 78.92 312 A 1 
ATOM   2507 N  NH1 . ARG A 1 312 ? 7.095   5.579   24.822  1.00 69.26 312 A 1 
ATOM   2508 N  NH2 . ARG A 1 312 ? 8.418   6.519   23.216  1.00 74.01 312 A 1 
ATOM   2509 N  N   . PRO A 1 313 ? 1.074   4.587   23.062  1.00 87.86 313 A 1 
ATOM   2510 C  CA  . PRO A 1 313 ? -0.273  4.753   23.602  1.00 85.52 313 A 1 
ATOM   2511 C  C   . PRO A 1 313 ? -0.423  6.078   24.333  1.00 84.78 313 A 1 
ATOM   2512 O  O   . PRO A 1 313 ? 0.489   6.521   25.034  1.00 80.81 313 A 1 
ATOM   2513 C  CB  . PRO A 1 313 ? -0.433  3.569   24.565  1.00 82.69 313 A 1 
ATOM   2514 C  CG  . PRO A 1 313 ? 0.504   2.537   24.030  1.00 81.95 313 A 1 
ATOM   2515 C  CD  . PRO A 1 313 ? 1.679   3.319   23.508  1.00 85.35 313 A 1 
ATOM   2516 N  N   . LYS A 1 314 ? -1.588  6.706   24.167  1.00 83.29 314 A 1 
ATOM   2517 C  CA  . LYS A 1 314 ? -1.864  7.972   24.811  1.00 81.19 314 A 1 
ATOM   2518 C  C   . LYS A 1 314 ? -2.213  7.755   26.277  1.00 78.13 314 A 1 
ATOM   2519 O  O   . LYS A 1 314 ? -2.904  6.799   26.622  1.00 70.64 314 A 1 
ATOM   2520 C  CB  . LYS A 1 314 ? -3.004  8.699   24.097  1.00 77.66 314 A 1 
ATOM   2521 C  CG  . LYS A 1 314 ? -2.706  9.020   22.643  1.00 76.89 314 A 1 
ATOM   2522 C  CD  . LYS A 1 314 ? -3.932  9.580   21.952  1.00 74.07 314 A 1 
ATOM   2523 C  CE  . LYS A 1 314 ? -3.659  9.883   20.496  1.00 70.29 314 A 1 
ATOM   2524 N  NZ  . LYS A 1 314 ? -4.882  10.358  19.803  1.00 65.46 314 A 1 
ATOM   2525 N  N   . LYS A 1 315 ? -1.750  8.654   27.143  1.00 72.23 315 A 1 
ATOM   2526 C  CA  . LYS A 1 315 ? -2.101  8.613   28.560  1.00 70.18 315 A 1 
ATOM   2527 C  C   . LYS A 1 315 ? -3.325  9.493   28.776  1.00 68.90 315 A 1 
ATOM   2528 O  O   . LYS A 1 315 ? -3.215  10.709  28.963  1.00 60.99 315 A 1 
ATOM   2529 C  CB  . LYS A 1 315 ? -0.928  9.065   29.424  1.00 63.98 315 A 1 
ATOM   2530 C  CG  . LYS A 1 315 ? 0.274   8.135   29.357  1.00 58.02 315 A 1 
ATOM   2531 C  CD  . LYS A 1 315 ? 1.385   8.578   30.289  1.00 52.63 315 A 1 
ATOM   2532 C  CE  . LYS A 1 315 ? 2.567   7.627   30.233  1.00 46.14 315 A 1 
ATOM   2533 N  NZ  . LYS A 1 315 ? 3.662   8.041   31.144  1.00 41.54 315 A 1 
ATOM   2534 N  N   . ASP A 1 316 ? -4.509  8.861   28.728  1.00 59.00 316 A 1 
ATOM   2535 C  CA  . ASP A 1 316 ? -5.782  9.544   28.904  1.00 57.22 316 A 1 
ATOM   2536 C  C   . ASP A 1 316 ? -6.431  9.034   30.178  1.00 56.03 316 A 1 
ATOM   2537 O  O   . ASP A 1 316 ? -6.873  7.882   30.245  1.00 51.61 316 A 1 
ATOM   2538 C  CB  . ASP A 1 316 ? -6.682  9.296   27.687  1.00 52.75 316 A 1 
ATOM   2539 C  CG  . ASP A 1 316 ? -7.946  10.138  27.705  1.00 48.15 316 A 1 
ATOM   2540 O  OD1 . ASP A 1 316 ? -8.307  10.674  28.771  1.00 45.51 316 A 1 
ATOM   2541 O  OD2 . ASP A 1 316 ? -8.578  10.264  26.633  1.00 43.96 316 A 1 
ATOM   2542 N  N   . LYS A 1 317 ? -6.492  9.895   31.213  1.00 47.96 317 A 1 
ATOM   2543 C  CA  . LYS A 1 317 ? -7.035  9.495   32.509  1.00 47.49 317 A 1 
ATOM   2544 C  C   . LYS A 1 317 ? -8.538  9.219   32.451  1.00 47.69 317 A 1 
ATOM   2545 O  O   . LYS A 1 317 ? -9.086  8.620   33.373  1.00 44.61 317 A 1 
ATOM   2546 C  CB  . LYS A 1 317 ? -6.734  10.569  33.558  1.00 43.15 317 A 1 
ATOM   2547 C  CG  . LYS A 1 317 ? -5.253  10.756  33.834  1.00 38.56 317 A 1 
ATOM   2548 C  CD  . LYS A 1 317 ? -5.009  11.825  34.886  1.00 34.52 317 A 1 
ATOM   2549 C  CE  . LYS A 1 317 ? -3.535  12.012  35.148  1.00 29.13 317 A 1 
ATOM   2550 N  NZ  . LYS A 1 317 ? -3.276  13.060  36.169  1.00 25.35 317 A 1 
ATOM   2551 N  N   . LEU A 1 318 ? -9.201  9.655   31.378  1.00 47.65 318 A 1 
ATOM   2552 C  CA  . LEU A 1 318 ? -10.634 9.424   31.221  1.00 46.53 318 A 1 
ATOM   2553 C  C   . LEU A 1 318 ? -10.946 8.050   30.650  1.00 46.09 318 A 1 
ATOM   2554 O  O   . LEU A 1 318 ? -12.111 7.646   30.614  1.00 42.30 318 A 1 
ATOM   2555 C  CB  . LEU A 1 318 ? -11.239 10.500  30.321  1.00 43.17 318 A 1 
ATOM   2556 C  CG  . LEU A 1 318 ? -11.105 11.938  30.817  1.00 40.07 318 A 1 
ATOM   2557 C  CD1 . LEU A 1 318 ? -11.655 12.917  29.787  1.00 36.50 318 A 1 
ATOM   2558 C  CD2 . LEU A 1 318 ? -11.822 12.117  32.150  1.00 38.19 318 A 1 
ATOM   2559 N  N   . LYS A 1 319 ? -9.933  7.319   30.212  1.00 51.30 319 A 1 
ATOM   2560 C  CA  . LYS A 1 319 ? -10.120 5.997   29.624  1.00 52.21 319 A 1 
ATOM   2561 C  C   . LYS A 1 319 ? -9.525  4.925   30.536  1.00 51.11 319 A 1 
ATOM   2562 O  O   . LYS A 1 319 ? -8.529  5.162   31.217  1.00 48.66 319 A 1 
ATOM   2563 C  CB  . LYS A 1 319 ? -9.482  5.935   28.234  1.00 50.10 319 A 1 
ATOM   2564 C  CG  . LYS A 1 319 ? -10.132 6.880   27.240  1.00 46.43 319 A 1 
ATOM   2565 C  CD  . LYS A 1 319 ? -9.501  6.751   25.866  1.00 43.90 319 A 1 
ATOM   2566 C  CE  . LYS A 1 319 ? -10.179 7.688   24.874  1.00 40.12 319 A 1 
ATOM   2567 N  NZ  . LYS A 1 319 ? -9.601  7.582   23.509  1.00 36.62 319 A 1 
ATOM   2568 N  N   . PRO A 1 320 ? -10.125 3.738   30.547  1.00 49.11 320 A 1 
ATOM   2569 C  CA  . PRO A 1 320 ? -9.606  2.662   31.392  1.00 48.70 320 A 1 
ATOM   2570 C  C   . PRO A 1 320 ? -8.226  2.207   30.932  1.00 50.28 320 A 1 
ATOM   2571 O  O   . PRO A 1 320 ? -7.913  2.235   29.739  1.00 48.13 320 A 1 
ATOM   2572 C  CB  . PRO A 1 320 ? -10.640 1.539   31.235  1.00 44.92 320 A 1 
ATOM   2573 C  CG  . PRO A 1 320 ? -11.283 1.804   29.921  1.00 43.86 320 A 1 
ATOM   2574 C  CD  . PRO A 1 320 ? -11.301 3.306   29.777  1.00 47.96 320 A 1 
ATOM   2575 N  N   . LYS A 1 321 ? -7.411  1.786   31.891  1.00 51.23 321 A 1 
ATOM   2576 C  CA  . LYS A 1 321 ? -6.090  1.273   31.574  1.00 51.59 321 A 1 
ATOM   2577 C  C   . LYS A 1 321 ? -6.205  -0.088  30.892  1.00 51.21 321 A 1 
ATOM   2578 O  O   . LYS A 1 321 ? -7.062  -0.900  31.238  1.00 48.38 321 A 1 
ATOM   2579 C  CB  . LYS A 1 321 ? -5.235  1.148   32.839  1.00 48.88 321 A 1 
ATOM   2580 C  CG  . LYS A 1 321 ? -4.898  2.477   33.494  1.00 45.76 321 A 1 
ATOM   2581 C  CD  . LYS A 1 321 ? -4.011  2.275   34.714  1.00 43.11 321 A 1 
ATOM   2582 C  CE  . LYS A 1 321 ? -3.652  3.601   35.363  1.00 38.33 321 A 1 
ATOM   2583 N  NZ  . LYS A 1 321 ? -2.783  3.411   36.555  1.00 35.48 321 A 1 
ATOM   2584 N  N   . THR A 1 322 ? -5.329  -0.323  29.910  1.00 50.22 322 A 1 
ATOM   2585 C  CA  . THR A 1 322 ? -5.263  -1.604  29.230  1.00 50.85 322 A 1 
ATOM   2586 C  C   . THR A 1 322 ? -3.832  -2.128  29.282  1.00 50.55 322 A 1 
ATOM   2587 O  O   . THR A 1 322 ? -2.873  -1.359  29.420  1.00 47.90 322 A 1 
ATOM   2588 C  CB  . THR A 1 322 ? -5.709  -1.499  27.766  1.00 48.02 322 A 1 
ATOM   2589 O  OG1 . THR A 1 322 ? -4.938  -0.507  27.088  1.00 44.39 322 A 1 
ATOM   2590 C  CG2 . THR A 1 322 ? -7.183  -1.105  27.691  1.00 43.27 322 A 1 
ATOM   2591 N  N   . THR A 1 323 ? -3.703  -3.446  29.182  1.00 47.88 323 A 1 
ATOM   2592 C  CA  . THR A 1 323 ? -2.389  -4.072  29.210  1.00 48.43 323 A 1 
ATOM   2593 C  C   . THR A 1 323 ? -1.720  -3.930  27.848  1.00 48.51 323 A 1 
ATOM   2594 O  O   . THR A 1 323 ? -2.302  -4.288  26.822  1.00 45.90 323 A 1 
ATOM   2595 C  CB  . THR A 1 323 ? -2.503  -5.559  29.578  1.00 45.02 323 A 1 
ATOM   2596 O  OG1 . THR A 1 323 ? -3.115  -5.685  30.859  1.00 41.41 323 A 1 
ATOM   2597 C  CG2 . THR A 1 323 ? -1.122  -6.206  29.620  1.00 40.15 323 A 1 
ATOM   2598 N  N   . ILE A 1 324 ? -0.492  -3.397  27.852  1.00 50.65 324 A 1 
ATOM   2599 C  CA  . ILE A 1 324 ? 0.302   -3.254  26.637  1.00 50.88 324 A 1 
ATOM   2600 C  C   . ILE A 1 324 ? 1.461   -4.237  26.710  1.00 50.28 324 A 1 
ATOM   2601 O  O   . ILE A 1 324 ? 2.207   -4.244  27.690  1.00 47.75 324 A 1 
ATOM   2602 C  CB  . ILE A 1 324 ? 0.821   -1.810  26.470  1.00 48.65 324 A 1 
ATOM   2603 C  CG1 . ILE A 1 324 ? -0.344  -0.810  26.496  1.00 46.81 324 A 1 
ATOM   2604 C  CG2 . ILE A 1 324 ? 1.628   -1.679  25.188  1.00 46.04 324 A 1 
ATOM   2605 C  CD1 . ILE A 1 324 ? -1.335  -0.985  25.372  1.00 44.66 324 A 1 
ATOM   2606 N  N   . LYS A 1 325 ? 1.609   -5.064  25.684  1.00 52.69 325 A 1 
ATOM   2607 C  CA  . LYS A 1 325 ? 2.613   -6.128  25.704  1.00 52.32 325 A 1 
ATOM   2608 C  C   . LYS A 1 325 ? 4.043   -5.597  25.593  1.00 52.39 325 A 1 
ATOM   2609 O  O   . LYS A 1 325 ? 4.960   -6.150  26.194  1.00 49.42 325 A 1 
ATOM   2610 C  CB  . LYS A 1 325 ? 2.337   -7.138  24.585  1.00 49.02 325 A 1 
ATOM   2611 C  CG  . LYS A 1 325 ? 1.045   -7.916  24.769  1.00 45.46 325 A 1 
ATOM   2612 C  CD  . LYS A 1 325 ? 0.851   -8.950  23.674  1.00 42.86 325 A 1 
ATOM   2613 C  CE  . LYS A 1 325 ? -0.437  -9.729  23.868  1.00 39.51 325 A 1 
ATOM   2614 N  NZ  . LYS A 1 325 ? -0.648  -10.752 22.800  1.00 35.94 325 A 1 
ATOM   2615 N  N   . GLN A 1 326 ? 4.237   -4.539  24.809  1.00 52.12 326 A 1 
ATOM   2616 C  CA  . GLN A 1 326 ? 5.573   -4.010  24.569  1.00 51.33 326 A 1 
ATOM   2617 C  C   . GLN A 1 326 ? 5.966   -2.984  25.632  1.00 52.46 326 A 1 
ATOM   2618 O  O   . GLN A 1 326 ? 5.118   -2.214  26.093  1.00 49.35 326 A 1 
ATOM   2619 C  CB  . GLN A 1 326 ? 5.646   -3.374  23.182  1.00 47.03 326 A 1 
ATOM   2620 C  CG  . GLN A 1 326 ? 5.462   -4.357  22.036  1.00 44.16 326 A 1 
ATOM   2621 C  CD  . GLN A 1 326 ? 6.602   -5.348  21.945  1.00 41.24 326 A 1 
ATOM   2622 O  OE1 . GLN A 1 326 ? 7.753   -5.007  22.196  1.00 40.83 326 A 1 
ATOM   2623 N  NE2 . GLN A 1 326 ? 6.281   -6.582  21.581  1.00 38.82 326 A 1 
ATOM   2624 N  N   . PRO A 1 327 ? 7.237   -2.950  26.013  1.00 51.88 327 A 1 
ATOM   2625 C  CA  . PRO A 1 327 ? 7.709   -1.914  26.938  1.00 51.77 327 A 1 
ATOM   2626 C  C   . PRO A 1 327 ? 7.694   -0.539  26.275  1.00 54.05 327 A 1 
ATOM   2627 O  O   . PRO A 1 327 ? 7.660   -0.428  25.044  1.00 51.72 327 A 1 
ATOM   2628 C  CB  . PRO A 1 327 ? 9.137   -2.360  27.270  1.00 48.21 327 A 1 
ATOM   2629 C  CG  . PRO A 1 327 ? 9.560   -3.147  26.084  1.00 47.22 327 A 1 
ATOM   2630 C  CD  . PRO A 1 327 ? 8.319   -3.848  25.598  1.00 49.11 327 A 1 
ATOM   2631 N  N   . SER A 1 328 ? 7.736   0.507   27.092  1.00 56.64 328 A 1 
ATOM   2632 C  CA  . SER A 1 328 ? 7.588   1.868   26.592  1.00 57.87 328 A 1 
ATOM   2633 C  C   . SER A 1 328 ? 8.672   2.246   25.583  1.00 61.81 328 A 1 
ATOM   2634 O  O   . SER A 1 328 ? 8.418   3.028   24.667  1.00 57.16 328 A 1 
ATOM   2635 C  CB  . SER A 1 328 ? 7.584   2.859   27.759  1.00 51.86 328 A 1 
ATOM   2636 O  OG  . SER A 1 328 ? 8.785   2.785   28.497  1.00 46.99 328 A 1 
ATOM   2637 N  N   . ASP A 1 329 ? 9.875   1.695   25.731  1.00 66.70 329 A 1 
ATOM   2638 C  CA  . ASP A 1 329 ? 10.972  2.034   24.826  1.00 70.16 329 A 1 
ATOM   2639 C  C   . ASP A 1 329 ? 10.851  1.351   23.465  1.00 77.16 329 A 1 
ATOM   2640 O  O   . ASP A 1 329 ? 11.689  1.566   22.587  1.00 73.20 329 A 1 
ATOM   2641 C  CB  . ASP A 1 329 ? 12.324  1.719   25.483  1.00 60.35 329 A 1 
ATOM   2642 C  CG  . ASP A 1 329 ? 12.496  0.241   25.809  1.00 53.97 329 A 1 
ATOM   2643 O  OD1 . ASP A 1 329 ? 11.605  -0.563  25.497  1.00 49.73 329 A 1 
ATOM   2644 O  OD2 . ASP A 1 329 ? 13.549  -0.111  26.385  1.00 49.08 329 A 1 
ATOM   2645 N  N   . GLY A 1 330 ? 9.816   0.527   23.269  1.00 80.12 330 A 1 
ATOM   2646 C  CA  . GLY A 1 330 ? 9.574   -0.112  21.989  1.00 85.28 330 A 1 
ATOM   2647 C  C   . GLY A 1 330 ? 8.632   0.658   21.085  1.00 89.69 330 A 1 
ATOM   2648 O  O   . GLY A 1 330 ? 8.437   0.281   19.928  1.00 87.58 330 A 1 
ATOM   2649 N  N   . PHE A 1 331 ? 8.043   1.742   21.576  1.00 91.27 331 A 1 
ATOM   2650 C  CA  . PHE A 1 331 ? 7.091   2.535   20.805  1.00 91.92 331 A 1 
ATOM   2651 C  C   . PHE A 1 331 ? 7.779   3.643   20.013  1.00 92.64 331 A 1 
ATOM   2652 O  O   . PHE A 1 331 ? 8.887   4.059   20.337  1.00 91.35 331 A 1 
ATOM   2653 C  CB  . PHE A 1 331 ? 6.024   3.138   21.727  1.00 90.58 331 A 1 
ATOM   2654 C  CG  . PHE A 1 331 ? 5.179   2.116   22.433  1.00 89.80 331 A 1 
ATOM   2655 C  CD1 . PHE A 1 331 ? 4.317   1.292   21.722  1.00 87.20 331 A 1 
ATOM   2656 C  CD2 . PHE A 1 331 ? 5.242   1.980   23.818  1.00 87.46 331 A 1 
ATOM   2657 C  CE1 . PHE A 1 331 ? 3.537   0.349   22.372  1.00 86.17 331 A 1 
ATOM   2658 C  CE2 . PHE A 1 331 ? 4.470   1.043   24.469  1.00 86.21 331 A 1 
ATOM   2659 C  CZ  . PHE A 1 331 ? 3.618   0.227   23.750  1.00 86.55 331 A 1 
ATOM   2660 N  N   . ASN A 1 332 ? 7.083   4.107   18.972  1.00 93.49 332 A 1 
ATOM   2661 C  CA  . ASN A 1 332 ? 7.570   5.175   18.108  1.00 94.21 332 A 1 
ATOM   2662 C  C   . ASN A 1 332 ? 8.928   4.851   17.483  1.00 95.17 332 A 1 
ATOM   2663 O  O   . ASN A 1 332 ? 9.767   5.733   17.276  1.00 93.72 332 A 1 
ATOM   2664 C  CB  . ASN A 1 332 ? 7.621   6.513   18.862  1.00 92.94 332 A 1 
ATOM   2665 C  CG  . ASN A 1 332 ? 6.240   7.096   19.105  1.00 91.74 332 A 1 
ATOM   2666 O  OD1 . ASN A 1 332 ? 5.228   6.587   18.618  1.00 87.35 332 A 1 
ATOM   2667 N  ND2 . ASN A 1 332 ? 6.186   8.183   19.868  1.00 86.98 332 A 1 
ATOM   2668 N  N   . LYS A 1 333 ? 9.134   3.558   17.172  1.00 95.59 333 A 1 
ATOM   2669 C  CA  . LYS A 1 333 ? 10.348  3.096   16.519  1.00 95.84 333 A 1 
ATOM   2670 C  C   . LYS A 1 333 ? 10.008  1.964   15.555  1.00 96.75 333 A 1 
ATOM   2671 O  O   . LYS A 1 333 ? 9.168   1.118   15.858  1.00 96.10 333 A 1 
ATOM   2672 C  CB  . LYS A 1 333 ? 11.380  2.588   17.541  1.00 93.34 333 A 1 
ATOM   2673 C  CG  . LYS A 1 333 ? 11.940  3.647   18.462  1.00 85.17 333 A 1 
ATOM   2674 C  CD  . LYS A 1 333 ? 12.951  3.054   19.429  1.00 82.89 333 A 1 
ATOM   2675 C  CE  . LYS A 1 333 ? 13.531  4.119   20.347  1.00 72.24 333 A 1 
ATOM   2676 N  NZ  . LYS A 1 333 ? 14.506  3.551   21.303  1.00 65.06 333 A 1 
ATOM   2677 N  N   . TRP A 1 334 ? 10.664  1.950   14.391  1.00 97.12 334 A 1 
ATOM   2678 C  CA  . TRP A 1 334 ? 10.545  0.826   13.469  1.00 97.60 334 A 1 
ATOM   2679 C  C   . TRP A 1 334 ? 11.279  -0.376  14.043  1.00 97.40 334 A 1 
ATOM   2680 O  O   . TRP A 1 334 ? 12.423  -0.262  14.483  1.00 96.77 334 A 1 
ATOM   2681 C  CB  . TRP A 1 334 ? 11.122  1.198   12.099  1.00 97.90 334 A 1 
ATOM   2682 C  CG  . TRP A 1 334 ? 10.249  2.155   11.348  1.00 98.14 334 A 1 
ATOM   2683 C  CD1 . TRP A 1 334 ? 10.429  3.503   11.226  1.00 97.53 334 A 1 
ATOM   2684 C  CD2 . TRP A 1 334 ? 9.047   1.845   10.648  1.00 98.20 334 A 1 
ATOM   2685 N  NE1 . TRP A 1 334 ? 9.410   4.047   10.484  1.00 97.68 334 A 1 
ATOM   2686 C  CE2 . TRP A 1 334 ? 8.548   3.055   10.118  1.00 98.05 334 A 1 
ATOM   2687 C  CE3 . TRP A 1 334 ? 8.336   0.661   10.414  1.00 98.12 334 A 1 
ATOM   2688 C  CZ2 . TRP A 1 334 ? 7.369   3.109   9.370   1.00 97.94 334 A 1 
ATOM   2689 C  CZ3 . TRP A 1 334 ? 7.166   0.718   9.667   1.00 97.78 334 A 1 
ATOM   2690 C  CH2 . TRP A 1 334 ? 6.696   1.929   9.157   1.00 97.79 334 A 1 
ATOM   2691 N  N   . LYS A 1 335 ? 10.615  -1.535  14.043  1.00 97.39 335 A 1 
ATOM   2692 C  CA  . LYS A 1 335 ? 11.226  -2.747  14.570  1.00 96.72 335 A 1 
ATOM   2693 C  C   . LYS A 1 335 ? 10.644  -3.968  13.873  1.00 97.33 335 A 1 
ATOM   2694 O  O   . LYS A 1 335 ? 9.573   -3.912  13.279  1.00 96.96 335 A 1 
ATOM   2695 C  CB  . LYS A 1 335 ? 11.013  -2.850  16.092  1.00 94.33 335 A 1 
ATOM   2696 C  CG  . LYS A 1 335 ? 9.562   -2.891  16.516  1.00 88.66 335 A 1 
ATOM   2697 C  CD  . LYS A 1 335 ? 9.432   -2.887  18.039  1.00 86.62 335 A 1 
ATOM   2698 C  CE  . LYS A 1 335 ? 7.984   -2.924  18.463  1.00 77.92 335 A 1 
ATOM   2699 N  NZ  . LYS A 1 335 ? 7.850   -2.885  19.942  1.00 70.74 335 A 1 
ATOM   2700 N  N   . PHE A 1 336 ? 11.382  -5.067  13.961  1.00 97.22 336 A 1 
ATOM   2701 C  CA  . PHE A 1 336 ? 10.934  -6.343  13.431  1.00 97.22 336 A 1 
ATOM   2702 C  C   . PHE A 1 336 ? 9.643   -6.776  14.111  1.00 97.18 336 A 1 
ATOM   2703 O  O   . PHE A 1 336 ? 9.543   -6.751  15.342  1.00 96.40 336 A 1 
ATOM   2704 C  CB  . PHE A 1 336 ? 12.028  -7.395  13.636  1.00 97.09 336 A 1 
ATOM   2705 C  CG  . PHE A 1 336 ? 11.634  -8.781  13.216  1.00 97.31 336 A 1 
ATOM   2706 C  CD1 . PHE A 1 336 ? 11.610  -9.136  11.873  1.00 96.67 336 A 1 
ATOM   2707 C  CD2 . PHE A 1 336 ? 11.320  -9.742  14.164  1.00 96.64 336 A 1 
ATOM   2708 C  CE1 . PHE A 1 336 ? 11.263  -10.421 11.487  1.00 95.97 336 A 1 
ATOM   2709 C  CE2 . PHE A 1 336 ? 10.970  -11.029 13.784  1.00 96.10 336 A 1 
ATOM   2710 C  CZ  . PHE A 1 336 ? 10.941  -11.367 12.443  1.00 96.37 336 A 1 
ATOM   2711 N  N   . ASN A 1 337 ? 8.638   -7.158  13.309  1.00 97.45 337 A 1 
ATOM   2712 C  CA  . ASN A 1 337 ? 7.386   -7.680  13.850  1.00 97.03 337 A 1 
ATOM   2713 C  C   . ASN A 1 337 ? 7.423   -9.205  13.835  1.00 97.03 337 A 1 
ATOM   2714 O  O   . ASN A 1 337 ? 7.498   -9.840  14.891  1.00 95.91 337 A 1 
ATOM   2715 C  CB  . ASN A 1 337 ? 6.189   -7.132  13.056  1.00 96.14 337 A 1 
ATOM   2716 C  CG  . ASN A 1 337 ? 4.863   -7.556  13.650  1.00 94.72 337 A 1 
ATOM   2717 O  OD1 . ASN A 1 337 ? 4.804   -8.262  14.651  1.00 90.86 337 A 1 
ATOM   2718 N  ND2 . ASN A 1 337 ? 3.769   -7.126  13.028  1.00 89.75 337 A 1 
ATOM   2719 N  N   . TYR A 1 338 ? 7.402   -9.805  12.635  1.00 97.78 338 A 1 
ATOM   2720 C  CA  . TYR A 1 338 ? 7.496   -11.257 12.524  1.00 97.95 338 A 1 
ATOM   2721 C  C   . TYR A 1 338 ? 7.934   -11.650 11.121  1.00 98.29 338 A 1 
ATOM   2722 O  O   . TYR A 1 338 ? 7.873   -10.853 10.181  1.00 98.15 338 A 1 
ATOM   2723 C  CB  . TYR A 1 338 ? 6.150   -11.925 12.870  1.00 97.59 338 A 1 
ATOM   2724 C  CG  . TYR A 1 338 ? 5.129   -11.878 11.755  1.00 97.79 338 A 1 
ATOM   2725 C  CD1 . TYR A 1 338 ? 5.023   -12.922 10.838  1.00 97.21 338 A 1 
ATOM   2726 C  CD2 . TYR A 1 338 ? 4.267   -10.798 11.608  1.00 97.27 338 A 1 
ATOM   2727 C  CE1 . TYR A 1 338 ? 4.093   -12.895 9.810   1.00 96.51 338 A 1 
ATOM   2728 C  CE2 . TYR A 1 338 ? 3.337   -10.753 10.584  1.00 96.86 338 A 1 
ATOM   2729 C  CZ  . TYR A 1 338 ? 3.251   -11.803 9.686   1.00 97.26 338 A 1 
ATOM   2730 O  OH  . TYR A 1 338 ? 2.330   -11.776 8.667   1.00 96.47 338 A 1 
ATOM   2731 N  N   . GLY A 1 339 ? 8.368   -12.904 10.982  1.00 97.98 339 A 1 
ATOM   2732 C  CA  . GLY A 1 339 ? 8.694   -13.478 9.693   1.00 98.03 339 A 1 
ATOM   2733 C  C   . GLY A 1 339 ? 7.793   -14.660 9.388   1.00 98.13 339 A 1 
ATOM   2734 O  O   . GLY A 1 339 ? 7.377   -15.389 10.291  1.00 97.26 339 A 1 
ATOM   2735 N  N   . SER A 1 340 ? 7.492   -14.876 8.103   1.00 97.94 340 A 1 
ATOM   2736 C  CA  . SER A 1 340 ? 6.604   -15.972 7.711   1.00 97.82 340 A 1 
ATOM   2737 C  C   . SER A 1 340 ? 7.173   -17.331 8.125   1.00 97.68 340 A 1 
ATOM   2738 O  O   . SER A 1 340 ? 6.427   -18.229 8.519   1.00 96.84 340 A 1 
ATOM   2739 C  CB  . SER A 1 340 ? 6.369   -15.934 6.199   1.00 97.69 340 A 1 
ATOM   2740 O  OG  . SER A 1 340 ? 7.578   -16.025 5.480   1.00 97.28 340 A 1 
ATOM   2741 N  N   . SER A 1 341 ? 8.482   -17.479 8.049   1.00 97.61 341 A 1 
ATOM   2742 C  CA  . SER A 1 341 ? 9.124   -18.734 8.428   1.00 97.15 341 A 1 
ATOM   2743 C  C   . SER A 1 341 ? 9.154   -18.913 9.942   1.00 96.97 341 A 1 
ATOM   2744 O  O   . SER A 1 341 ? 8.741   -19.951 10.463  1.00 95.57 341 A 1 
ATOM   2745 C  CB  . SER A 1 341 ? 10.545  -18.796 7.861   1.00 96.47 341 A 1 
ATOM   2746 O  OG  . SER A 1 341 ? 11.201  -19.985 8.273   1.00 84.43 341 A 1 
ATOM   2747 N  N   . SER A 1 342 ? 9.633   -17.905 10.668  1.00 97.12 342 A 1 
ATOM   2748 C  CA  . SER A 1 342 ? 9.813   -18.029 12.114  1.00 96.45 342 A 1 
ATOM   2749 C  C   . SER A 1 342 ? 8.485   -18.093 12.870  1.00 96.66 342 A 1 
ATOM   2750 O  O   . SER A 1 342 ? 8.391   -18.759 13.900  1.00 94.70 342 A 1 
ATOM   2751 C  CB  . SER A 1 342 ? 10.654  -16.858 12.643  1.00 95.04 342 A 1 
ATOM   2752 O  OG  . SER A 1 342 ? 10.038  -15.617 12.374  1.00 87.83 342 A 1 
ATOM   2753 N  N   . GLU A 1 343 ? 7.456   -17.418 12.369  1.00 96.93 343 A 1 
ATOM   2754 C  CA  . GLU A 1 343 ? 6.180   -17.338 13.084  1.00 96.64 343 A 1 
ATOM   2755 C  C   . GLU A 1 343 ? 5.228   -18.474 12.731  1.00 96.69 343 A 1 
ATOM   2756 O  O   . GLU A 1 343 ? 4.529   -18.996 13.610  1.00 94.42 343 A 1 
ATOM   2757 C  CB  . GLU A 1 343 ? 5.502   -15.990 12.801  1.00 95.00 343 A 1 
ATOM   2758 C  CG  . GLU A 1 343 ? 4.330   -15.663 13.725  1.00 91.34 343 A 1 
ATOM   2759 C  CD  . GLU A 1 343 ? 4.782   -15.211 15.110  1.00 93.70 343 A 1 
ATOM   2760 O  OE1 . GLU A 1 343 ? 5.882   -15.592 15.554  1.00 89.46 343 A 1 
ATOM   2761 O  OE2 . GLU A 1 343 ? 4.036   -14.453 15.757  1.00 89.60 343 A 1 
ATOM   2762 N  N   . TYR A 1 344 ? 5.186   -18.867 11.456  1.00 97.45 344 A 1 
ATOM   2763 C  CA  . TYR A 1 344 ? 4.210   -19.852 10.986  1.00 97.37 344 A 1 
ATOM   2764 C  C   . TYR A 1 344 ? 4.836   -21.160 10.517  1.00 97.25 344 A 1 
ATOM   2765 O  O   . TYR A 1 344 ? 4.111   -22.103 10.185  1.00 95.23 344 A 1 
ATOM   2766 C  CB  . TYR A 1 344 ? 3.371   -19.251 9.851   1.00 97.06 344 A 1 
ATOM   2767 C  CG  . TYR A 1 344 ? 2.598   -18.005 10.227  1.00 97.38 344 A 1 
ATOM   2768 C  CD1 . TYR A 1 344 ? 1.853   -17.943 11.403  1.00 96.40 344 A 1 
ATOM   2769 C  CD2 . TYR A 1 344 ? 2.595   -16.893 9.394   1.00 96.54 344 A 1 
ATOM   2770 C  CE1 . TYR A 1 344 ? 1.131   -16.805 11.740  1.00 95.76 344 A 1 
ATOM   2771 C  CE2 . TYR A 1 344 ? 1.881   -15.750 9.717   1.00 95.91 344 A 1 
ATOM   2772 C  CZ  . TYR A 1 344 ? 1.149   -15.711 10.888  1.00 96.54 344 A 1 
ATOM   2773 O  OH  . TYR A 1 344 ? 0.435   -14.575 11.221  1.00 95.44 344 A 1 
ATOM   2774 N  N   . GLY A 1 345 ? 6.154   -21.232 10.474  1.00 96.10 345 A 1 
ATOM   2775 C  CA  . GLY A 1 345 ? 6.826   -22.444 10.026  1.00 95.99 345 A 1 
ATOM   2776 C  C   . GLY A 1 345 ? 6.750   -22.683 8.529   1.00 96.82 345 A 1 
ATOM   2777 O  O   . GLY A 1 345 ? 6.967   -23.803 8.072   1.00 95.02 345 A 1 
ATOM   2778 N  N   . LEU A 1 346 ? 6.443   -21.647 7.756   1.00 97.38 346 A 1 
ATOM   2779 C  CA  . LEU A 1 346 ? 6.335   -21.773 6.311   1.00 97.44 346 A 1 
ATOM   2780 C  C   . LEU A 1 346 ? 7.710   -22.015 5.699   1.00 97.41 346 A 1 
ATOM   2781 O  O   . LEU A 1 346 ? 8.648   -21.250 5.936   1.00 96.49 346 A 1 
ATOM   2782 C  CB  . LEU A 1 346 ? 5.706   -20.520 5.701   1.00 96.98 346 A 1 
ATOM   2783 C  CG  . LEU A 1 346 ? 4.268   -20.221 6.122   1.00 96.05 346 A 1 
ATOM   2784 C  CD1 . LEU A 1 346 ? 3.861   -18.811 5.710   1.00 94.51 346 A 1 
ATOM   2785 C  CD2 . LEU A 1 346 ? 3.306   -21.236 5.520   1.00 94.22 346 A 1 
ATOM   2786 N  N   . LYS A 1 347 ? 7.824   -23.092 4.908   1.00 97.61 347 A 1 
ATOM   2787 C  CA  . LYS A 1 347 ? 9.089   -23.418 4.256   1.00 97.25 347 A 1 
ATOM   2788 C  C   . LYS A 1 347 ? 9.326   -22.540 3.026   1.00 97.58 347 A 1 
ATOM   2789 O  O   . LYS A 1 347 ? 10.468  -22.297 2.641   1.00 95.99 347 A 1 
ATOM   2790 C  CB  . LYS A 1 347 ? 9.110   -24.896 3.851   1.00 96.18 347 A 1 
ATOM   2791 C  CG  . LYS A 1 347 ? 8.915   -25.867 5.006   1.00 90.71 347 A 1 
ATOM   2792 C  CD  . LYS A 1 347 ? 8.940   -27.311 4.507   1.00 84.27 347 A 1 
ATOM   2793 C  CE  . LYS A 1 347 ? 8.548   -28.289 5.611   1.00 75.34 347 A 1 
ATOM   2794 N  NZ  . LYS A 1 347 ? 9.450   -28.231 6.779   1.00 65.91 347 A 1 
ATOM   2795 N  N   . GLU A 1 348 ? 8.253   -22.081 2.422   1.00 98.20 348 A 1 
ATOM   2796 C  CA  . GLU A 1 348 ? 8.295   -21.209 1.258   1.00 98.20 348 A 1 
ATOM   2797 C  C   . GLU A 1 348 ? 6.917   -20.558 1.102   1.00 98.44 348 A 1 
ATOM   2798 O  O   . GLU A 1 348 ? 5.960   -20.949 1.778   1.00 98.20 348 A 1 
ATOM   2799 C  CB  . GLU A 1 348 ? 8.654   -22.005 -0.009  1.00 97.21 348 A 1 
ATOM   2800 C  CG  . GLU A 1 348 ? 7.626   -23.089 -0.337  1.00 95.10 348 A 1 
ATOM   2801 C  CD  . GLU A 1 348 ? 8.020   -23.957 -1.521  1.00 95.50 348 A 1 
ATOM   2802 O  OE1 . GLU A 1 348 ? 9.156   -23.815 -2.024  1.00 91.57 348 A 1 
ATOM   2803 O  OE2 . GLU A 1 348 ? 7.194   -24.784 -1.936  1.00 92.17 348 A 1 
ATOM   2804 N  N   . LEU A 1 349 ? 6.816   -19.568 0.227   1.00 98.57 349 A 1 
ATOM   2805 C  CA  . LEU A 1 349 ? 5.558   -18.849 0.024   1.00 98.64 349 A 1 
ATOM   2806 C  C   . LEU A 1 349 ? 4.772   -19.475 -1.131  1.00 98.69 349 A 1 
ATOM   2807 O  O   . LEU A 1 349 ? 4.532   -18.849 -2.167  1.00 98.27 349 A 1 
ATOM   2808 C  CB  . LEU A 1 349 ? 5.831   -17.355 -0.226  1.00 98.61 349 A 1 
ATOM   2809 C  CG  . LEU A 1 349 ? 6.591   -16.636 0.897   1.00 98.31 349 A 1 
ATOM   2810 C  CD1 . LEU A 1 349 ? 6.776   -15.162 0.564   1.00 98.02 349 A 1 
ATOM   2811 C  CD2 . LEU A 1 349 ? 5.878   -16.796 2.233   1.00 97.89 349 A 1 
ATOM   2812 N  N   . SER A 1 350 ? 4.364   -20.733 -0.934  1.00 98.64 350 A 1 
ATOM   2813 C  CA  . SER A 1 350 ? 3.673   -21.501 -1.957  1.00 98.58 350 A 1 
ATOM   2814 C  C   . SER A 1 350 ? 2.227   -21.804 -1.546  1.00 98.55 350 A 1 
ATOM   2815 O  O   . SER A 1 350 ? 1.900   -21.811 -0.349  1.00 98.36 350 A 1 
ATOM   2816 C  CB  . SER A 1 350 ? 4.403   -22.823 -2.216  1.00 98.25 350 A 1 
ATOM   2817 O  OG  . SER A 1 350 ? 4.330   -23.675 -1.091  1.00 97.53 350 A 1 
ATOM   2818 N  N   . PRO A 1 351 ? 1.343   -22.077 -2.511  1.00 98.60 351 A 1 
ATOM   2819 C  CA  . PRO A 1 351 ? -0.030  -22.473 -2.181  1.00 98.56 351 A 1 
ATOM   2820 C  C   . PRO A 1 351 ? -0.085  -23.681 -1.244  1.00 98.44 351 A 1 
ATOM   2821 O  O   . PRO A 1 351 ? -0.903  -23.708 -0.322  1.00 98.11 351 A 1 
ATOM   2822 C  CB  . PRO A 1 351 ? -0.649  -22.793 -3.547  1.00 98.27 351 A 1 
ATOM   2823 C  CG  . PRO A 1 351 ? 0.113   -21.932 -4.499  1.00 97.40 351 A 1 
ATOM   2824 C  CD  . PRO A 1 351 ? 1.523   -21.909 -3.966  1.00 98.37 351 A 1 
ATOM   2825 N  N   . LYS A 1 352 ? 0.784   -24.658 -1.443  1.00 98.37 352 A 1 
ATOM   2826 C  CA  . LYS A 1 352 ? 0.797   -25.853 -0.604  1.00 98.11 352 A 1 
ATOM   2827 C  C   . LYS A 1 352 ? 1.068   -25.499 0.856   1.00 98.38 352 A 1 
ATOM   2828 O  O   . LYS A 1 352 ? 0.382   -25.987 1.762   1.00 98.00 352 A 1 
ATOM   2829 C  CB  . LYS A 1 352 ? 1.852   -26.845 -1.116  1.00 97.33 352 A 1 
ATOM   2830 C  CG  . LYS A 1 352 ? 1.923   -28.145 -0.323  1.00 86.85 352 A 1 
ATOM   2831 C  CD  . LYS A 1 352 ? 3.012   -29.056 -0.875  1.00 82.77 352 A 1 
ATOM   2832 C  CE  . LYS A 1 352 ? 3.109   -30.359 -0.088  1.00 70.02 352 A 1 
ATOM   2833 N  NZ  . LYS A 1 352 ? 1.891   -31.198 -0.235  1.00 63.79 352 A 1 
ATOM   2834 N  N   . GLU A 1 353 ? 2.055   -24.651 1.102   1.00 98.41 353 A 1 
ATOM   2835 C  CA  . GLU A 1 353 ? 2.408   -24.260 2.466   1.00 98.45 353 A 1 
ATOM   2836 C  C   . GLU A 1 353 ? 1.287   -23.455 3.121   1.00 98.49 353 A 1 
ATOM   2837 O  O   . GLU A 1 353 ? 0.993   -23.638 4.312   1.00 98.11 353 A 1 
ATOM   2838 C  CB  . GLU A 1 353 ? 3.711   -23.460 2.471   1.00 98.27 353 A 1 
ATOM   2839 C  CG  . GLU A 1 353 ? 4.947   -24.303 2.210   1.00 97.11 353 A 1 
ATOM   2840 C  CD  . GLU A 1 353 ? 5.243   -25.247 3.356   1.00 97.23 353 A 1 
ATOM   2841 O  OE1 . GLU A 1 353 ? 5.512   -24.760 4.467   1.00 94.48 353 A 1 
ATOM   2842 O  OE2 . GLU A 1 353 ? 5.191   -26.482 3.139   1.00 94.38 353 A 1 
ATOM   2843 N  N   . PHE A 1 354 ? 0.644   -22.560 2.368   1.00 98.52 354 A 1 
ATOM   2844 C  CA  . PHE A 1 354 ? -0.429  -21.753 2.941   1.00 98.54 354 A 1 
ATOM   2845 C  C   . PHE A 1 354 ? -1.709  -22.557 3.143   1.00 98.49 354 A 1 
ATOM   2846 O  O   . PHE A 1 354 ? -2.477  -22.262 4.059   1.00 98.05 354 A 1 
ATOM   2847 C  CB  . PHE A 1 354 ? -0.676  -20.513 2.080   1.00 98.48 354 A 1 
ATOM   2848 C  CG  . PHE A 1 354 ? 0.235   -19.366 2.422   1.00 98.51 354 A 1 
ATOM   2849 C  CD1 . PHE A 1 354 ? -0.099  -18.471 3.424   1.00 98.05 354 A 1 
ATOM   2850 C  CD2 . PHE A 1 354 ? 1.445   -19.201 1.760   1.00 98.02 354 A 1 
ATOM   2851 C  CE1 . PHE A 1 354 ? 0.739   -17.425 3.759   1.00 97.60 354 A 1 
ATOM   2852 C  CE2 . PHE A 1 354 ? 2.296   -18.157 2.093   1.00 97.58 354 A 1 
ATOM   2853 C  CZ  . PHE A 1 354 ? 1.937   -17.275 3.088   1.00 97.90 354 A 1 
ATOM   2854 N  N   . GLU A 1 355 ? -1.951  -23.586 2.334   1.00 98.37 355 A 1 
ATOM   2855 C  CA  . GLU A 1 355 ? -3.082  -24.479 2.572   1.00 98.24 355 A 1 
ATOM   2856 C  C   . GLU A 1 355 ? -2.870  -25.278 3.857   1.00 98.20 355 A 1 
ATOM   2857 O  O   . GLU A 1 355 ? -3.807  -25.489 4.631   1.00 97.97 355 A 1 
ATOM   2858 C  CB  . GLU A 1 355 ? -3.289  -25.415 1.381   1.00 97.96 355 A 1 
ATOM   2859 C  CG  . GLU A 1 355 ? -3.901  -24.709 0.176   1.00 95.28 355 A 1 
ATOM   2860 C  CD  . GLU A 1 355 ? -4.146  -25.635 -1.001  1.00 94.20 355 A 1 
ATOM   2861 O  OE1 . GLU A 1 355 ? -3.448  -26.659 -1.110  1.00 89.17 355 A 1 
ATOM   2862 O  OE2 . GLU A 1 355 ? -5.035  -25.325 -1.817  1.00 89.30 355 A 1 
ATOM   2863 N  N   . ILE A 1 356 ? -1.638  -25.704 4.099   1.00 98.27 356 A 1 
ATOM   2864 C  CA  . ILE A 1 356 ? -1.302  -26.380 5.351   1.00 98.07 356 A 1 
ATOM   2865 C  C   . ILE A 1 356 ? -1.510  -25.434 6.530   1.00 98.17 356 A 1 
ATOM   2866 O  O   . ILE A 1 356 ? -2.079  -25.816 7.556   1.00 97.86 356 A 1 
ATOM   2867 C  CB  . ILE A 1 356 ? 0.146   -26.916 5.311   1.00 97.79 356 A 1 
ATOM   2868 C  CG1 . ILE A 1 356 ? 0.249   -28.073 4.309   1.00 96.42 356 A 1 
ATOM   2869 C  CG2 . ILE A 1 356 ? 0.599   -27.367 6.700   1.00 96.43 356 A 1 
ATOM   2870 C  CD1 . ILE A 1 356 ? 1.675   -28.511 4.022   1.00 93.75 356 A 1 
ATOM   2871 N  N   . LEU A 1 357 ? -1.065  -24.180 6.394   1.00 98.02 357 A 1 
ATOM   2872 C  CA  . LEU A 1 357 ? -1.236  -23.186 7.445   1.00 98.10 357 A 1 
ATOM   2873 C  C   . LEU A 1 357 ? -2.715  -22.946 7.749   1.00 98.19 357 A 1 
ATOM   2874 O  O   . LEU A 1 357 ? -3.116  -22.908 8.912   1.00 97.91 357 A 1 
ATOM   2875 C  CB  . LEU A 1 357 ? -0.555  -21.874 7.054   1.00 98.05 357 A 1 
ATOM   2876 C  CG  . LEU A 1 357 ? -0.730  -20.713 8.042   1.00 97.60 357 A 1 
ATOM   2877 C  CD1 . LEU A 1 357 ? -0.136  -21.068 9.399   1.00 96.81 357 A 1 
ATOM   2878 C  CD2 . LEU A 1 357 ? -0.103  -19.442 7.495   1.00 96.78 357 A 1 
ATOM   2879 N  N   . ALA A 1 358 ? -3.536  -22.793 6.711   1.00 98.11 358 A 1 
ATOM   2880 C  CA  . ALA A 1 358 ? -4.958  -22.567 6.895   1.00 97.72 358 A 1 
ATOM   2881 C  C   . ALA A 1 358 ? -5.616  -23.741 7.608   1.00 97.83 358 A 1 
ATOM   2882 O  O   . ALA A 1 358 ? -6.435  -23.556 8.519   1.00 97.45 358 A 1 
ATOM   2883 C  CB  . ALA A 1 358 ? -5.629  -22.310 5.543   1.00 97.14 358 A 1 
ATOM   2884 N  N   . ALA A 1 359 ? -5.264  -24.964 7.221   1.00 98.07 359 A 1 
ATOM   2885 C  CA  . ALA A 1 359 ? -5.804  -26.157 7.859   1.00 98.06 359 A 1 
ATOM   2886 C  C   . ALA A 1 359 ? -5.383  -26.242 9.320   1.00 98.18 359 A 1 
ATOM   2887 O  O   . ALA A 1 359 ? -6.171  -26.646 10.182  1.00 97.58 359 A 1 
ATOM   2888 C  CB  . ALA A 1 359 ? -5.368  -27.409 7.100   1.00 97.85 359 A 1 
ATOM   2889 N  N   . ARG A 1 360 ? -4.145  -25.864 9.624   1.00 98.09 360 A 1 
ATOM   2890 C  CA  . ARG A 1 360 ? -3.664  -25.855 11.002  1.00 97.96 360 A 1 
ATOM   2891 C  C   . ARG A 1 360 ? -4.424  -24.839 11.842  1.00 98.02 360 A 1 
ATOM   2892 O  O   . ARG A 1 360 ? -4.781  -25.118 12.994  1.00 97.63 360 A 1 
ATOM   2893 C  CB  . ARG A 1 360 ? -2.163  -25.563 11.054  1.00 97.52 360 A 1 
ATOM   2894 C  CG  . ARG A 1 360 ? -1.280  -26.704 10.568  1.00 92.20 360 A 1 
ATOM   2895 C  CD  . ARG A 1 360 ? 0.198   -26.321 10.664  1.00 90.75 360 A 1 
ATOM   2896 N  NE  . ARG A 1 360 ? 0.584   -26.012 12.038  1.00 86.03 360 A 1 
ATOM   2897 C  CZ  . ARG A 1 360 ? 1.593   -25.215 12.380  1.00 83.49 360 A 1 
ATOM   2898 N  NH1 . ARG A 1 360 ? 2.331   -24.628 11.455  1.00 77.43 360 A 1 
ATOM   2899 N  NH2 . ARG A 1 360 ? 1.858   -24.995 13.656  1.00 75.45 360 A 1 
ATOM   2900 N  N   . MET A 1 361 ? -4.687  -23.653 11.285  1.00 97.97 361 A 1 
ATOM   2901 C  CA  . MET A 1 361 ? -5.397  -22.618 12.028  1.00 97.55 361 A 1 
ATOM   2902 C  C   . MET A 1 361 ? -6.844  -23.013 12.328  1.00 97.74 361 A 1 
ATOM   2903 O  O   . MET A 1 361 ? -7.403  -22.557 13.324  1.00 97.03 361 A 1 
ATOM   2904 C  CB  . MET A 1 361 ? -5.352  -21.288 11.272  1.00 96.59 361 A 1 
ATOM   2905 C  CG  . MET A 1 361 ? -3.964  -20.651 11.261  1.00 93.81 361 A 1 
ATOM   2906 S  SD  . MET A 1 361 ? -3.950  -18.937 10.699  1.00 93.57 361 A 1 
ATOM   2907 C  CE  . MET A 1 361 ? -4.491  -19.107 9.011   1.00 87.63 361 A 1 
ATOM   2908 N  N   . ASP A 1 362 ? -7.436  -23.857 11.494  1.00 97.63 362 A 1 
ATOM   2909 C  CA  . ASP A 1 362 ? -8.782  -24.366 11.764  1.00 97.32 362 A 1 
ATOM   2910 C  C   . ASP A 1 362 ? -8.827  -25.204 13.042  1.00 97.47 362 A 1 
ATOM   2911 O  O   . ASP A 1 362 ? -9.862  -25.278 13.701  1.00 96.48 362 A 1 
ATOM   2912 C  CB  . ASP A 1 362 ? -9.286  -25.213 10.592  1.00 96.72 362 A 1 
ATOM   2913 C  CG  . ASP A 1 362 ? -9.797  -24.371 9.431   1.00 87.64 362 A 1 
ATOM   2914 O  OD1 . ASP A 1 362 ? -10.128 -23.187 9.645   1.00 82.62 362 A 1 
ATOM   2915 O  OD2 . ASP A 1 362 ? -9.874  -24.909 8.309   1.00 80.73 362 A 1 
ATOM   2916 N  N   . LYS A 1 363 ? -7.701  -25.831 13.392  1.00 97.50 363 A 1 
ATOM   2917 C  CA  . LYS A 1 363 ? -7.642  -26.729 14.541  1.00 97.31 363 A 1 
ATOM   2918 C  C   . LYS A 1 363 ? -6.846  -26.161 15.714  1.00 97.54 363 A 1 
ATOM   2919 O  O   . LYS A 1 363 ? -6.907  -26.704 16.820  1.00 96.18 363 A 1 
ATOM   2920 C  CB  . LYS A 1 363 ? -7.044  -28.077 14.130  1.00 96.45 363 A 1 
ATOM   2921 C  CG  . LYS A 1 363 ? -7.878  -28.860 13.133  1.00 90.88 363 A 1 
ATOM   2922 C  CD  . LYS A 1 363 ? -7.259  -30.207 12.834  1.00 84.62 363 A 1 
ATOM   2923 C  CE  . LYS A 1 363 ? -8.143  -31.032 11.931  1.00 75.52 363 A 1 
ATOM   2924 N  NZ  . LYS A 1 363 ? -7.575  -32.389 11.677  1.00 66.36 363 A 1 
ATOM   2925 N  N   . ASP A 1 364 ? -6.105  -25.086 15.499  1.00 97.27 364 A 1 
ATOM   2926 C  CA  . ASP A 1 364 ? -5.205  -24.517 16.497  1.00 97.31 364 A 1 
ATOM   2927 C  C   . ASP A 1 364 ? -5.562  -23.048 16.708  1.00 97.51 364 A 1 
ATOM   2928 O  O   . ASP A 1 364 ? -5.119  -22.177 15.953  1.00 97.01 364 A 1 
ATOM   2929 C  CB  . ASP A 1 364 ? -3.749  -24.685 16.049  1.00 96.76 364 A 1 
ATOM   2930 C  CG  . ASP A 1 364 ? -2.746  -24.260 17.114  1.00 96.21 364 A 1 
ATOM   2931 O  OD1 . ASP A 1 364 ? -3.125  -23.536 18.053  1.00 94.16 364 A 1 
ATOM   2932 O  OD2 . ASP A 1 364 ? -1.572  -24.657 16.993  1.00 93.19 364 A 1 
ATOM   2933 N  N   . LEU A 1 365 ? -6.363  -22.779 17.750  1.00 97.25 365 A 1 
ATOM   2934 C  CA  . LEU A 1 365 ? -6.828  -21.426 18.013  1.00 96.91 365 A 1 
ATOM   2935 C  C   . LEU A 1 365 ? -5.679  -20.490 18.380  1.00 96.82 365 A 1 
ATOM   2936 O  O   . LEU A 1 365 ? -5.711  -19.304 18.042  1.00 96.49 365 A 1 
ATOM   2937 C  CB  . LEU A 1 365 ? -7.883  -21.437 19.130  1.00 96.37 365 A 1 
ATOM   2938 C  CG  . LEU A 1 365 ? -8.538  -20.100 19.449  1.00 91.06 365 A 1 
ATOM   2939 C  CD1 . LEU A 1 365 ? -9.229  -19.529 18.217  1.00 88.20 365 A 1 
ATOM   2940 C  CD2 . LEU A 1 365 ? -9.543  -20.260 20.591  1.00 88.34 365 A 1 
ATOM   2941 N  N   . GLN A 1 366 ? -4.655  -21.016 19.074  1.00 96.89 366 A 1 
ATOM   2942 C  CA  . GLN A 1 366 ? -3.502  -20.182 19.421  1.00 96.22 366 A 1 
ATOM   2943 C  C   . GLN A 1 366 ? -2.773  -19.713 18.163  1.00 96.56 366 A 1 
ATOM   2944 O  O   . GLN A 1 366 ? -2.335  -18.564 18.091  1.00 95.82 366 A 1 
ATOM   2945 C  CB  . GLN A 1 366 ? -2.543  -20.956 20.327  1.00 95.75 366 A 1 
ATOM   2946 C  CG  . GLN A 1 366 ? -3.043  -21.130 21.741  1.00 83.71 366 A 1 
ATOM   2947 C  CD  . GLN A 1 366 ? -2.038  -21.842 22.621  1.00 77.17 366 A 1 
ATOM   2948 O  OE1 . GLN A 1 366 ? -1.611  -22.947 22.319  1.00 69.72 366 A 1 
ATOM   2949 N  NE2 . GLN A 1 366 ? -1.652  -21.204 23.716  1.00 67.39 366 A 1 
ATOM   2950 N  N   . LEU A 1 367 ? -2.656  -20.592 17.168  1.00 96.75 367 A 1 
ATOM   2951 C  CA  . LEU A 1 367 ? -2.028  -20.227 15.906  1.00 96.95 367 A 1 
ATOM   2952 C  C   . LEU A 1 367 ? -2.873  -19.202 15.155  1.00 97.29 367 A 1 
ATOM   2953 O  O   . LEU A 1 367 ? -2.351  -18.230 14.615  1.00 96.97 367 A 1 
ATOM   2954 C  CB  . LEU A 1 367 ? -1.804  -21.467 15.050  1.00 96.94 367 A 1 
ATOM   2955 C  CG  . LEU A 1 367 ? -1.114  -21.244 13.701  1.00 96.01 367 A 1 
ATOM   2956 C  CD1 . LEU A 1 367 ? 0.268   -20.646 13.894  1.00 94.99 367 A 1 
ATOM   2957 C  CD2 . LEU A 1 367 ? -1.015  -22.564 12.944  1.00 94.98 367 A 1 
ATOM   2958 N  N   . PHE A 1 368 ? -4.192  -19.405 15.144  1.00 97.18 368 A 1 
ATOM   2959 C  CA  . PHE A 1 368 ? -5.078  -18.432 14.515  1.00 96.87 368 A 1 
ATOM   2960 C  C   . PHE A 1 368 ? -4.989  -17.076 15.207  1.00 96.67 368 A 1 
ATOM   2961 O  O   . PHE A 1 368 ? -5.014  -16.033 14.544  1.00 96.38 368 A 1 
ATOM   2962 C  CB  . PHE A 1 368 ? -6.526  -18.914 14.503  1.00 96.39 368 A 1 
ATOM   2963 C  CG  . PHE A 1 368 ? -7.482  -17.906 13.928  1.00 95.83 368 A 1 
ATOM   2964 C  CD1 . PHE A 1 368 ? -7.605  -17.769 12.554  1.00 94.75 368 A 1 
ATOM   2965 C  CD2 . PHE A 1 368 ? -8.232  -17.078 14.750  1.00 94.81 368 A 1 
ATOM   2966 C  CE1 . PHE A 1 368 ? -8.462  -16.827 12.012  1.00 93.49 368 A 1 
ATOM   2967 C  CE2 . PHE A 1 368 ? -9.095  -16.138 14.215  1.00 93.56 368 A 1 
ATOM   2968 C  CZ  . PHE A 1 368 ? -9.208  -16.009 12.846  1.00 93.34 368 A 1 
ATOM   2969 N  N   . ASN A 1 369 ? -4.878  -17.084 16.542  1.00 96.25 369 A 1 
ATOM   2970 C  CA  . ASN A 1 369 ? -4.777  -15.832 17.286  1.00 95.64 369 A 1 
ATOM   2971 C  C   . ASN A 1 369 ? -3.498  -15.071 16.952  1.00 95.66 369 A 1 
ATOM   2972 O  O   . ASN A 1 369 ? -3.493  -13.836 16.969  1.00 95.32 369 A 1 
ATOM   2973 C  CB  . ASN A 1 369 ? -4.872  -16.097 18.792  1.00 95.28 369 A 1 
ATOM   2974 C  CG  . ASN A 1 369 ? -6.286  -16.431 19.244  1.00 92.06 369 A 1 
ATOM   2975 O  OD1 . ASN A 1 369 ? -7.247  -16.172 18.526  1.00 87.01 369 A 1 
ATOM   2976 N  ND2 . ASN A 1 369 ? -6.410  -16.988 20.438  1.00 86.20 369 A 1 
ATOM   2977 N  N   . LYS A 1 370 ? -2.420  -15.781 16.640  1.00 96.19 370 A 1 
ATOM   2978 C  CA  . LYS A 1 370 ? -1.198  -15.131 16.150  1.00 96.02 370 A 1 
ATOM   2979 C  C   . LYS A 1 370 ? -1.492  -14.394 14.842  1.00 96.53 370 A 1 
ATOM   2980 O  O   . LYS A 1 370 ? -1.167  -13.219 14.696  1.00 96.16 370 A 1 
ATOM   2981 C  CB  . LYS A 1 370 ? -0.077  -16.150 15.917  1.00 94.66 370 A 1 
ATOM   2982 C  CG  . LYS A 1 370 ? 0.616   -16.637 17.173  1.00 85.36 370 A 1 
ATOM   2983 C  CD  . LYS A 1 370 ? 1.811   -17.495 16.781  1.00 85.29 370 A 1 
ATOM   2984 C  CE  . LYS A 1 370 ? 2.588   -17.979 17.994  1.00 77.89 370 A 1 
ATOM   2985 N  NZ  . LYS A 1 370 ? 3.789   -18.749 17.584  1.00 72.81 370 A 1 
ATOM   2986 N  N   . TYR A 1 371 ? -2.107  -15.108 13.902  1.00 96.54 371 A 1 
ATOM   2987 C  CA  . TYR A 1 371 ? -2.478  -14.513 12.622  1.00 96.70 371 A 1 
ATOM   2988 C  C   . TYR A 1 371 ? -3.396  -13.314 12.830  1.00 96.63 371 A 1 
ATOM   2989 O  O   . TYR A 1 371 ? -3.214  -12.261 12.208  1.00 96.45 371 A 1 
ATOM   2990 C  CB  . TYR A 1 371 ? -3.155  -15.562 11.728  1.00 96.85 371 A 1 
ATOM   2991 C  CG  . TYR A 1 371 ? -3.957  -14.966 10.594  1.00 96.81 371 A 1 
ATOM   2992 C  CD1 . TYR A 1 371 ? -3.348  -14.587 9.402   1.00 96.05 371 A 1 
ATOM   2993 C  CD2 . TYR A 1 371 ? -5.328  -14.770 10.726  1.00 96.20 371 A 1 
ATOM   2994 C  CE1 . TYR A 1 371 ? -4.086  -14.030 8.370   1.00 95.41 371 A 1 
ATOM   2995 C  CE2 . TYR A 1 371 ? -6.070  -14.212 9.697   1.00 95.51 371 A 1 
ATOM   2996 C  CZ  . TYR A 1 371 ? -5.447  -13.849 8.527   1.00 95.73 371 A 1 
ATOM   2997 O  OH  . TYR A 1 371 ? -6.187  -13.287 7.508   1.00 94.49 371 A 1 
ATOM   2998 N  N   . HIS A 1 372 ? -4.381  -13.458 13.711  1.00 96.02 372 A 1 
ATOM   2999 C  CA  . HIS A 1 372 ? -5.349  -12.396 13.967  1.00 95.21 372 A 1 
ATOM   3000 C  C   . HIS A 1 372 ? -4.671  -11.153 14.541  1.00 95.29 372 A 1 
ATOM   3001 O  O   . HIS A 1 372 ? -5.038  -10.023 14.210  1.00 94.72 372 A 1 
ATOM   3002 C  CB  . HIS A 1 372 ? -6.438  -12.909 14.912  1.00 94.07 372 A 1 
ATOM   3003 C  CG  . HIS A 1 372 ? -7.548  -11.942 15.121  1.00 91.64 372 A 1 
ATOM   3004 N  ND1 . HIS A 1 372 ? -7.739  -11.254 16.304  1.00 81.90 372 A 1 
ATOM   3005 C  CD2 . HIS A 1 372 ? -8.548  -11.539 14.294  1.00 81.28 372 A 1 
ATOM   3006 C  CE1 . HIS A 1 372 ? -8.801  -10.472 16.192  1.00 81.94 372 A 1 
ATOM   3007 N  NE2 . HIS A 1 372 ? -9.313  -10.628 14.985  1.00 83.84 372 A 1 
ATOM   3008 N  N   . LEU A 1 373 ? -3.687  -11.348 15.420  1.00 95.60 373 A 1 
ATOM   3009 C  CA  . LEU A 1 373 ? -2.929  -10.232 15.971  1.00 95.44 373 A 1 
ATOM   3010 C  C   . LEU A 1 373 ? -2.134  -9.523  14.879  1.00 95.78 373 A 1 
ATOM   3011 O  O   . LEU A 1 373 ? -2.149  -8.290  14.785  1.00 94.99 373 A 1 
ATOM   3012 C  CB  . LEU A 1 373 ? -1.997  -10.734 17.073  1.00 94.67 373 A 1 
ATOM   3013 C  CG  . LEU A 1 373 ? -1.147  -9.679  17.787  1.00 86.74 373 A 1 
ATOM   3014 C  CD1 . LEU A 1 373 ? -2.033  -8.724  18.570  1.00 83.83 373 A 1 
ATOM   3015 C  CD2 . LEU A 1 373 ? -0.131  -10.350 18.703  1.00 83.36 373 A 1 
ATOM   3016 N  N   . HIS A 1 374 ? -1.444  -10.295 14.037  1.00 96.25 374 A 1 
ATOM   3017 C  CA  . HIS A 1 374 ? -0.638  -9.720  12.963  1.00 96.49 374 A 1 
ATOM   3018 C  C   . HIS A 1 374 ? -1.494  -9.112  11.850  1.00 96.59 374 A 1 
ATOM   3019 O  O   . HIS A 1 374 ? -1.029  -8.230  11.128  1.00 95.94 374 A 1 
ATOM   3020 C  CB  . HIS A 1 374 ? 0.296   -10.780 12.377  1.00 96.32 374 A 1 
ATOM   3021 C  CG  . HIS A 1 374 ? 1.284   -11.337 13.359  1.00 96.58 374 A 1 
ATOM   3022 N  ND1 . HIS A 1 374 ? 1.937   -10.552 14.293  1.00 92.95 374 A 1 
ATOM   3023 C  CD2 . HIS A 1 374 ? 1.739   -12.591 13.549  1.00 92.89 374 A 1 
ATOM   3024 C  CE1 . HIS A 1 374 ? 2.745   -11.306 15.011  1.00 94.32 374 A 1 
ATOM   3025 N  NE2 . HIS A 1 374 ? 2.644   -12.551 14.579  1.00 94.37 374 A 1 
ATOM   3026 N  N   . PHE A 1 375 ? -2.731  -9.569  11.714  1.00 95.30 375 A 1 
ATOM   3027 C  CA  . PHE A 1 375 ? -3.674  -9.051  10.720  1.00 94.26 375 A 1 
ATOM   3028 C  C   . PHE A 1 375 ? -3.760  -7.527  10.781  1.00 93.86 375 A 1 
ATOM   3029 O  O   . PHE A 1 375 ? -3.849  -6.865  9.746   1.00 92.81 375 A 1 
ATOM   3030 C  CB  . PHE A 1 375 ? -5.041  -9.696  10.959  1.00 93.97 375 A 1 
ATOM   3031 C  CG  . PHE A 1 375 ? -6.128  -9.254  10.020  1.00 94.73 375 A 1 
ATOM   3032 C  CD1 . PHE A 1 375 ? -6.204  -9.746  8.725   1.00 94.34 375 A 1 
ATOM   3033 C  CD2 . PHE A 1 375 ? -7.119  -8.377  10.453  1.00 94.62 375 A 1 
ATOM   3034 C  CE1 . PHE A 1 375 ? -7.215  -9.361  7.872   1.00 93.43 375 A 1 
ATOM   3035 C  CE2 . PHE A 1 375 ? -8.147  -7.986  9.604   1.00 93.73 375 A 1 
ATOM   3036 C  CZ  . PHE A 1 375 ? -8.194  -8.483  8.310   1.00 93.84 375 A 1 
ATOM   3037 N  N   . ARG A 1 376 ? -3.713  -6.965  11.992  1.00 94.72 376 A 1 
ATOM   3038 C  CA  . ARG A 1 376 ? -3.719  -5.518  12.179  1.00 94.11 376 A 1 
ATOM   3039 C  C   . ARG A 1 376 ? -2.365  -5.004  12.662  1.00 94.34 376 A 1 
ATOM   3040 O  O   . ARG A 1 376 ? -2.277  -3.992  13.364  1.00 91.86 376 A 1 
ATOM   3041 C  CB  . ARG A 1 376 ? -4.842  -5.105  13.140  1.00 92.03 376 A 1 
ATOM   3042 C  CG  . ARG A 1 376 ? -6.226  -5.432  12.603  1.00 86.90 376 A 1 
ATOM   3043 C  CD  . ARG A 1 376 ? -7.337  -4.909  13.513  1.00 85.71 376 A 1 
ATOM   3044 N  NE  . ARG A 1 376 ? -7.394  -3.458  13.534  1.00 82.37 376 A 1 
ATOM   3045 C  CZ  . ARG A 1 376 ? -8.347  -2.758  14.146  1.00 80.74 376 A 1 
ATOM   3046 N  NH1 . ARG A 1 376 ? -9.324  -3.376  14.794  1.00 74.60 376 A 1 
ATOM   3047 N  NH2 . ARG A 1 376 ? -8.319  -1.436  14.116  1.00 72.45 376 A 1 
ATOM   3048 N  N   . ALA A 1 377 ? -1.300  -5.706  12.300  1.00 95.05 377 A 1 
ATOM   3049 C  CA  . ALA A 1 377 ? 0.078   -5.284  12.573  1.00 95.31 377 A 1 
ATOM   3050 C  C   . ALA A 1 377 ? 0.346   -5.068  14.063  1.00 95.68 377 A 1 
ATOM   3051 O  O   . ALA A 1 377 ? 1.073   -4.155  14.452  1.00 93.39 377 A 1 
ATOM   3052 C  CB  . ALA A 1 377 ? 0.431   -4.035  11.771  1.00 94.57 377 A 1 
ATOM   3053 N  N   . ASP A 1 378 ? -0.241  -5.925  14.910  1.00 93.74 378 A 1 
ATOM   3054 C  CA  . ASP A 1 378 ? -0.036  -5.900  16.353  1.00 93.18 378 A 1 
ATOM   3055 C  C   . ASP A 1 378 ? -0.352  -4.525  16.952  1.00 92.57 378 A 1 
ATOM   3056 O  O   . ASP A 1 378 ? 0.334   -4.051  17.861  1.00 89.66 378 A 1 
ATOM   3057 C  CB  . ASP A 1 378 ? 1.391   -6.327  16.718  1.00 92.69 378 A 1 
ATOM   3058 C  CG  . ASP A 1 378 ? 1.707   -7.746  16.282  1.00 91.85 378 A 1 
ATOM   3059 O  OD1 . ASP A 1 378 ? 1.545   -8.070  15.091  1.00 87.11 378 A 1 
ATOM   3060 O  OD2 . ASP A 1 378 ? 2.140   -8.551  17.140  1.00 88.42 378 A 1 
ATOM   3061 N  N   . THR A 1 379 ? -1.394  -3.877  16.440  1.00 92.67 379 A 1 
ATOM   3062 C  CA  . THR A 1 379 ? -1.761  -2.540  16.904  1.00 90.91 379 A 1 
ATOM   3063 C  C   . THR A 1 379 ? -2.207  -2.584  18.363  1.00 89.17 379 A 1 
ATOM   3064 O  O   . THR A 1 379 ? -3.094  -3.369  18.713  1.00 86.31 379 A 1 
ATOM   3065 C  CB  . THR A 1 379 ? -2.872  -1.955  16.035  1.00 89.88 379 A 1 
ATOM   3066 O  OG1 . THR A 1 379 ? -2.405  -1.847  14.695  1.00 84.62 379 A 1 
ATOM   3067 C  CG2 . THR A 1 379 ? -3.289  -0.575  16.532  1.00 84.96 379 A 1 
ATOM   3068 N  N   . PRO A 1 380 ? -1.620  -1.750  19.232  1.00 87.52 380 A 1 
ATOM   3069 C  CA  . PRO A 1 380 ? -2.011  -1.762  20.641  1.00 84.27 380 A 1 
ATOM   3070 C  C   . PRO A 1 380 ? -3.499  -1.495  20.833  1.00 82.16 380 A 1 
ATOM   3071 O  O   . PRO A 1 380 ? -4.052  -0.580  20.222  1.00 75.59 380 A 1 
ATOM   3072 C  CB  . PRO A 1 380 ? -1.168  -0.638  21.253  1.00 80.93 380 A 1 
ATOM   3073 C  CG  . PRO A 1 380 ? 0.027   -0.545  20.355  1.00 81.28 380 A 1 
ATOM   3074 C  CD  . PRO A 1 380 ? -0.502  -0.838  18.979  1.00 85.15 380 A 1 
ATOM   3075 N  N   . GLY A 1 381 ? -4.141  -2.313  21.678  1.00 78.46 381 A 1 
ATOM   3076 C  CA  . GLY A 1 381 ? -5.547  -2.143  21.997  1.00 75.05 381 A 1 
ATOM   3077 C  C   . GLY A 1 381 ? -6.499  -2.880  21.072  1.00 73.28 381 A 1 
ATOM   3078 O  O   . GLY A 1 381 ? -7.708  -2.887  21.322  1.00 67.88 381 A 1 
ATOM   3079 N  N   . PHE A 1 382 ? -5.982  -3.518  20.017  1.00 74.25 382 A 1 
ATOM   3080 C  CA  . PHE A 1 382 ? -6.809  -4.271  19.078  1.00 68.63 382 A 1 
ATOM   3081 C  C   . PHE A 1 382 ? -6.325  -5.718  19.005  1.00 64.34 382 A 1 
ATOM   3082 O  O   . PHE A 1 382 ? -5.206  -5.985  18.590  1.00 58.41 382 A 1 
ATOM   3083 C  CB  . PHE A 1 382 ? -6.777  -3.640  17.687  1.00 65.22 382 A 1 
ATOM   3084 C  CG  . PHE A 1 382 ? -7.348  -2.251  17.643  1.00 62.03 382 A 1 
ATOM   3085 C  CD1 . PHE A 1 382 ? -8.709  -2.052  17.490  1.00 57.76 382 A 1 
ATOM   3086 C  CD2 . PHE A 1 382 ? -6.521  -1.142  17.748  1.00 56.82 382 A 1 
ATOM   3087 C  CE1 . PHE A 1 382 ? -9.246  -0.776  17.447  1.00 52.97 382 A 1 
ATOM   3088 C  CE2 . PHE A 1 382 ? -7.045  0.143   17.707  1.00 53.38 382 A 1 
ATOM   3089 C  CZ  . PHE A 1 382 ? -8.412  0.322   17.554  1.00 52.29 382 A 1 
ATOM   3090 N  N   . THR A 1 383 ? -7.195  -6.633  19.430  1.00 61.36 383 A 1 
ATOM   3091 C  CA  . THR A 1 383 ? -6.872  -8.049  19.379  1.00 59.07 383 A 1 
ATOM   3092 C  C   . THR A 1 383 ? -7.942  -8.802  18.586  1.00 55.06 383 A 1 
ATOM   3093 O  O   . THR A 1 383 ? -9.109  -8.381  18.559  1.00 50.29 383 A 1 
ATOM   3094 C  CB  . THR A 1 383 ? -6.764  -8.662  20.785  1.00 53.49 383 A 1 
ATOM   3095 O  OG1 . THR A 1 383 ? -7.981  -8.437  21.488  1.00 49.93 383 A 1 
ATOM   3096 C  CG2 . THR A 1 383 ? -5.610  -8.038  21.545  1.00 48.16 383 A 1 
ATOM   3097 O  OXT . THR A 1 383 ? -7.606  -9.820  17.958  1.00 48.14 383 A 1 
HETATM 3098 CO CO  . CO  B 2 .   ? -5.660  2.641   0.632   1.00 92.24 1   B 1 
HETATM 3099 C  C1  . NAG C 3 .   ? 3.533   18.106  -1.642  1.00 94.50 1   C 1 
HETATM 3100 C  C2  . NAG C 3 .   ? 2.391   18.453  -0.712  1.00 94.35 1   C 1 
HETATM 3101 C  C3  . NAG C 3 .   ? 2.499   19.888  -0.238  1.00 93.22 1   C 1 
HETATM 3102 C  C4  . NAG C 3 .   ? 3.905   20.160  0.317   1.00 93.02 1   C 1 
HETATM 3103 C  C5  . NAG C 3 .   ? 4.951   19.751  -0.701  1.00 93.30 1   C 1 
HETATM 3104 C  C6  . NAG C 3 .   ? 6.374   19.910  -0.210  1.00 90.17 1   C 1 
HETATM 3105 C  C7  . NAG C 3 .   ? 0.389   17.147  -1.211  1.00 93.35 1   C 1 
HETATM 3106 C  C8  . NAG C 3 .   ? -0.941  17.105  -1.894  1.00 91.66 1   C 1 
HETATM 3107 N  N2  . NAG C 3 .   ? 1.102   18.261  -1.348  1.00 92.72 1   C 1 
HETATM 3108 O  O3  . NAG C 3 .   ? 1.527   20.128  0.751   1.00 92.01 1   C 1 
HETATM 3109 O  O4  . NAG C 3 .   ? 4.028   21.553  0.562   1.00 92.18 1   C 1 
HETATM 3110 O  O5  . NAG C 3 .   ? 4.767   18.370  -1.027  1.00 94.21 1   C 1 
HETATM 3111 O  O6  . NAG C 3 .   ? 6.590   19.129  0.944   1.00 86.22 1   C 1 
HETATM 3112 O  O7  . NAG C 3 .   ? 0.776   16.200  -0.559  1.00 91.56 1   C 1 
HETATM 3113 C  C1  . NAG C 3 .   ? 4.274   21.885  1.903   1.00 90.13 2   C 1 
HETATM 3114 C  C2  . NAG C 3 .   ? 4.855   23.297  1.970   1.00 88.28 2   C 1 
HETATM 3115 C  C3  . NAG C 3 .   ? 5.036   23.743  3.391   1.00 85.27 2   C 1 
HETATM 3116 C  C4  . NAG C 3 .   ? 3.810   23.480  4.231   1.00 85.96 2   C 1 
HETATM 3117 C  C5  . NAG C 3 .   ? 3.295   22.071  4.011   1.00 85.70 2   C 1 
HETATM 3118 C  C6  . NAG C 3 .   ? 1.978   21.808  4.705   1.00 81.76 2   C 1 
HETATM 3119 C  C7  . NAG C 3 .   ? 6.320   23.851  0.064   1.00 88.17 2   C 1 
HETATM 3120 C  C8  . NAG C 3 .   ? 7.720   23.782  -0.491  1.00 82.93 2   C 1 
HETATM 3121 N  N2  . NAG C 3 .   ? 6.140   23.348  1.282   1.00 87.05 2   C 1 
HETATM 3122 O  O3  . NAG C 3 .   ? 5.322   25.124  3.406   1.00 83.86 2   C 1 
HETATM 3123 O  O4  . NAG C 3 .   ? 4.213   23.624  5.587   1.00 83.99 2   C 1 
HETATM 3124 O  O5  . NAG C 3 .   ? 3.081   21.827  2.638   1.00 88.69 2   C 1 
HETATM 3125 O  O6  . NAG C 3 .   ? 0.980   22.640  4.194   1.00 78.12 2   C 1 
HETATM 3126 O  O7  . NAG C 3 .   ? 5.412   24.311  -0.595  1.00 83.50 2   C 1 
HETATM 3127 C  C1  . MAN C 3 .   ? 3.545   24.447  6.393   1.00 81.90 3   C 1 
HETATM 3128 C  C2  . MAN C 3 .   ? 4.016   24.184  7.816   1.00 76.73 3   C 1 
HETATM 3129 C  C3  . MAN C 3 .   ? 3.092   24.943  8.756   1.00 69.36 3   C 1 
HETATM 3130 C  C4  . MAN C 3 .   ? 3.097   26.401  8.411   1.00 69.62 3   C 1 
HETATM 3131 C  C5  . MAN C 3 .   ? 2.748   26.611  6.958   1.00 70.74 3   C 1 
HETATM 3132 C  C6  . MAN C 3 .   ? 2.941   28.042  6.535   1.00 67.35 3   C 1 
HETATM 3133 O  O2  . MAN C 3 .   ? 5.344   24.646  8.103   1.00 73.79 3   C 1 
HETATM 3134 O  O3  . MAN C 3 .   ? 3.486   24.758  10.076  1.00 67.74 3   C 1 
HETATM 3135 O  O4  . MAN C 3 .   ? 2.152   27.082  9.192   1.00 64.24 3   C 1 
HETATM 3136 O  O5  . MAN C 3 .   ? 3.608   25.827  6.118   1.00 79.20 3   C 1 
HETATM 3137 O  O6  . MAN C 3 .   ? 2.657   28.184  5.175   1.00 63.11 3   C 1 
HETATM 3138 C  C1  . MAN C 3 .   ? 6.497   24.139  7.453   1.00 70.08 4   C 1 
HETATM 3139 C  C2  . MAN C 3 .   ? 7.776   24.078  8.322   1.00 63.56 4   C 1 
HETATM 3140 C  C3  . MAN C 3 .   ? 8.208   25.493  8.707   1.00 56.53 4   C 1 
HETATM 3141 C  C4  . MAN C 3 .   ? 8.350   26.369  7.472   1.00 57.25 4   C 1 
HETATM 3142 C  C5  . MAN C 3 .   ? 7.014   26.356  6.742   1.00 60.88 4   C 1 
HETATM 3143 C  C6  . MAN C 3 .   ? 7.008   27.234  5.532   1.00 49.27 4   C 1 
HETATM 3144 O  O2  . MAN C 3 .   ? 8.839   23.513  7.604   1.00 62.11 4   C 1 
HETATM 3145 O  O3  . MAN C 3 .   ? 9.460   25.438  9.401   1.00 51.85 4   C 1 
HETATM 3146 O  O4  . MAN C 3 .   ? 8.684   27.688  7.848   1.00 38.78 4   C 1 
HETATM 3147 O  O5  . MAN C 3 .   ? 6.716   24.996  6.365   1.00 65.96 4   C 1 
HETATM 3148 O  O6  . MAN C 3 .   ? 7.866   26.703  4.538   1.00 47.24 4   C 1 
HETATM 3149 C  C1  . MAN C 3 .   ? 9.292   22.322  8.218   1.00 62.96 5   C 1 
HETATM 3150 C  C2  . MAN C 3 .   ? 10.774  22.131  7.905   1.00 56.46 5   C 1 
HETATM 3151 C  C3  . MAN C 3 .   ? 10.967  21.988  6.406   1.00 60.20 5   C 1 
HETATM 3152 C  C4  . MAN C 3 .   ? 10.083  20.873  5.865   1.00 56.24 5   C 1 
HETATM 3153 C  C5  . MAN C 3 .   ? 8.623   21.100  6.281   1.00 65.12 5   C 1 
HETATM 3154 C  C6  . MAN C 3 .   ? 7.737   19.962  5.852   1.00 56.54 5   C 1 
HETATM 3155 O  O2  . MAN C 3 .   ? 11.276  20.955  8.536   1.00 50.15 5   C 1 
HETATM 3156 O  O3  . MAN C 3 .   ? 12.336  21.713  6.117   1.00 49.53 5   C 1 
HETATM 3157 O  O4  . MAN C 3 .   ? 10.183  20.842  4.454   1.00 53.47 5   C 1 
HETATM 3158 O  O5  . MAN C 3 .   ? 8.530   21.258  7.699   1.00 60.53 5   C 1 
HETATM 3159 O  O6  . MAN C 3 .   ? 6.396   20.294  6.193   1.00 53.12 5   C 1 
HETATM 3160 C  C1  . MAN C 3 .   ? 7.638   27.455  3.361   1.00 45.29 6   C 1 
HETATM 3161 C  C2  . MAN C 3 .   ? 8.306   26.743  2.178   1.00 51.08 6   C 1 
HETATM 3162 C  C3  . MAN C 3 .   ? 9.824   26.752  2.424   1.00 44.41 6   C 1 
HETATM 3163 C  C4  . MAN C 3 .   ? 10.318  28.188  2.570   1.00 35.76 6   C 1 
HETATM 3164 C  C5  . MAN C 3 .   ? 9.532   28.879  3.682   1.00 30.27 6   C 1 
HETATM 3165 C  C6  . MAN C 3 .   ? 9.847   30.362  3.735   1.00 11.03 6   C 1 
HETATM 3166 O  O2  . MAN C 3 .   ? 8.081   27.444  0.985   1.00 45.63 6   C 1 
HETATM 3167 O  O3  . MAN C 3 .   ? 10.480  26.134  1.320   1.00 43.72 6   C 1 
HETATM 3168 O  O4  . MAN C 3 .   ? 11.699  28.199  2.869   1.00 19.80 6   C 1 
HETATM 3169 O  O5  . MAN C 3 .   ? 8.120   28.774  3.455   1.00 38.61 6   C 1 
HETATM 3170 O  O6  . MAN C 3 .   ? 9.486   30.909  2.469   1.00 7.03  6   C 1 
HETATM 3171 C  C1  . MAN C 3 .   ? 6.876   27.161  0.254   1.00 43.38 7   C 1 
HETATM 3172 C  C2  . MAN C 3 .   ? 7.059   27.640  -1.190  1.00 43.20 7   C 1 
HETATM 3173 C  C3  . MAN C 3 .   ? 7.051   29.161  -1.242  1.00 36.49 7   C 1 
HETATM 3174 C  C4  . MAN C 3 .   ? 5.803   29.711  -0.567  1.00 36.05 7   C 1 
HETATM 3175 C  C5  . MAN C 3 .   ? 5.672   29.147  0.841   1.00 41.73 7   C 1 
HETATM 3176 C  C6  . MAN C 3 .   ? 4.375   29.578  1.480   1.00 29.49 7   C 1 
HETATM 3177 O  O2  . MAN C 3 .   ? 5.985   27.164  -1.992  1.00 36.72 7   C 1 
HETATM 3178 O  O3  . MAN C 3 .   ? 7.107   29.617  -2.582  1.00 21.22 7   C 1 
HETATM 3179 O  O4  . MAN C 3 .   ? 5.872   31.123  -0.515  1.00 17.82 7   C 1 
HETATM 3180 O  O5  . MAN C 3 .   ? 5.691   27.720  0.821   1.00 47.92 7   C 1 
HETATM 3181 O  O6  . MAN C 3 .   ? 4.357   29.150  2.827   1.00 28.89 7   C 1 
HETATM 3182 C  C1  . MAN C 3 .   ? 9.570   32.341  2.339   1.00 4.24  8   C 1 
HETATM 3183 C  C2  . MAN C 3 .   ? 8.989   32.640  0.939   1.00 4.93  8   C 1 
HETATM 3184 C  C3  . MAN C 3 .   ? 9.910   32.049  -0.133  1.00 5.15  8   C 1 
HETATM 3185 C  C4  . MAN C 3 .   ? 11.343  32.519  0.052   1.00 3.91  8   C 1 
HETATM 3186 C  C5  . MAN C 3 .   ? 11.803  32.220  1.483   1.00 5.42  8   C 1 
HETATM 3187 C  C6  . MAN C 3 .   ? 13.176  32.790  1.740   1.00 2.57  8   C 1 
HETATM 3188 O  O2  . MAN C 3 .   ? 8.906   34.057  0.737   1.00 4.97  8   C 1 
HETATM 3189 O  O3  . MAN C 3 .   ? 9.438   32.395  -1.419  1.00 6.50  8   C 1 
HETATM 3190 O  O4  . MAN C 3 .   ? 12.182  31.853  -0.858  1.00 4.42  8   C 1 
HETATM 3191 O  O5  . MAN C 3 .   ? 10.907  32.806  2.430   1.00 5.17  8   C 1 
HETATM 3192 O  O6  . MAN C 3 .   ? 13.593  32.464  3.057   1.00 2.75  8   C 1 
HETATM 3193 C  C1  . NAG D 4 .   ? -23.591 -7.500  7.159   1.00 86.12 1   D 1 
HETATM 3194 C  C2  . NAG D 4 .   ? -24.840 -6.723  6.672   1.00 84.04 1   D 1 
HETATM 3195 C  C3  . NAG D 4 .   ? -26.122 -7.301  7.249   1.00 77.88 1   D 1 
HETATM 3196 C  C4  . NAG D 4 .   ? -26.192 -8.810  7.027   1.00 76.77 1   D 1 
HETATM 3197 C  C5  . NAG D 4 .   ? -24.915 -9.456  7.572   1.00 79.06 1   D 1 
HETATM 3198 C  C6  . NAG D 4 .   ? -24.873 -10.962 7.366   1.00 71.67 1   D 1 
HETATM 3199 C  C7  . NAG D 4 .   ? -24.623 -4.349  6.112   1.00 78.36 1   D 1 
HETATM 3200 C  C8  . NAG D 4 .   ? -24.593 -4.718  4.663   1.00 68.67 1   D 1 
HETATM 3201 N  N2  . NAG D 4 .   ? -24.749 -5.319  6.998   1.00 79.79 1   D 1 
HETATM 3202 O  O3  . NAG D 4 .   ? -27.238 -6.701  6.627   1.00 73.44 1   D 1 
HETATM 3203 O  O4  . NAG D 4 .   ? -27.334 -9.325  7.688   1.00 75.59 1   D 1 
HETATM 3204 O  O5  . NAG D 4 .   ? -23.781 -8.882  6.928   1.00 81.41 1   D 1 
HETATM 3205 O  O6  . NAG D 4 .   ? -24.981 -11.275 5.987   1.00 64.74 1   D 1 
HETATM 3206 O  O7  . NAG D 4 .   ? -24.574 -3.179  6.432   1.00 70.51 1   D 1 
HETATM 3207 C  C1  . NAG D 4 .   ? -28.225 -10.075 6.810   1.00 70.26 2   D 1 
HETATM 3208 C  C2  . NAG D 4 .   ? -29.163 -10.923 7.629   1.00 57.42 2   D 1 
HETATM 3209 C  C3  . NAG D 4 .   ? -30.181 -11.640 6.744   1.00 49.77 2   D 1 
HETATM 3210 C  C4  . NAG D 4 .   ? -30.794 -10.700 5.717   1.00 40.22 2   D 1 
HETATM 3211 C  C5  . NAG D 4 .   ? -29.722 -9.927  5.027   1.00 63.37 2   D 1 
HETATM 3212 C  C6  . NAG D 4 .   ? -30.232 -8.903  4.053   1.00 53.75 2   D 1 
HETATM 3213 C  C7  . NAG D 4 .   ? -28.204 -11.844 9.702   1.00 56.46 2   D 1 
HETATM 3214 C  C8  . NAG D 4 .   ? -27.365 -12.945 10.288  1.00 44.23 2   D 1 
HETATM 3215 N  N2  . NAG D 4 .   ? -28.431 -11.925 8.390   1.00 58.41 2   D 1 
HETATM 3216 O  O3  . NAG D 4 .   ? -31.191 -12.194 7.550   1.00 38.74 2   D 1 
HETATM 3217 O  O4  . NAG D 4 .   ? -31.464 -11.522 4.773   1.00 33.61 2   D 1 
HETATM 3218 O  O5  . NAG D 4 .   ? -28.937 -9.212  5.971   1.00 65.96 2   D 1 
HETATM 3219 O  O6  . NAG D 4 .   ? -30.968 -7.913  4.720   1.00 36.42 2   D 1 
HETATM 3220 O  O7  . NAG D 4 .   ? -28.609 -10.943 10.381  1.00 46.54 2   D 1 
HETATM 3221 C  C1  . MAN D 4 .   ? -32.689 -11.181 4.388   1.00 13.98 3   D 1 
HETATM 3222 C  C2  . MAN D 4 .   ? -32.987 -11.931 3.118   1.00 8.59  3   D 1 
HETATM 3223 C  C3  . MAN D 4 .   ? -34.281 -11.383 2.562   1.00 4.23  3   D 1 
HETATM 3224 C  C4  . MAN D 4 .   ? -35.370 -11.532 3.590   1.00 4.14  3   D 1 
HETATM 3225 C  C5  . MAN D 4 .   ? -34.989 -10.890 4.887   1.00 4.49  3   D 1 
HETATM 3226 C  C6  . MAN D 4 .   ? -35.957 -11.203 6.000   1.00 3.91  3   D 1 
HETATM 3227 O  O2  . MAN D 4 .   ? -33.196 -13.340 3.318   1.00 8.84  3   D 1 
HETATM 3228 O  O3  . MAN D 4 .   ? -34.610 -12.043 1.375   1.00 4.45  3   D 1 
HETATM 3229 O  O4  . MAN D 4 .   ? -36.550 -10.921 3.118   1.00 4.46  3   D 1 
HETATM 3230 O  O5  . MAN D 4 .   ? -33.722 -11.402 5.325   1.00 11.29 3   D 1 
HETATM 3231 O  O6  . MAN D 4 .   ? -35.505 -10.664 7.210   1.00 4.03  3   D 1 
HETATM 3232 C  C1  . MAN D 4 .   ? -32.177 -14.184 3.744   1.00 5.94  4   D 1 
HETATM 3233 C  C2  . MAN D 4 .   ? -32.283 -15.589 3.130   1.00 4.31  4   D 1 
HETATM 3234 C  C3  . MAN D 4 .   ? -33.562 -16.232 3.633   1.00 2.72  4   D 1 
HETATM 3235 C  C4  . MAN D 4 .   ? -33.588 -16.269 5.155   1.00 3.46  4   D 1 
HETATM 3236 C  C5  . MAN D 4 .   ? -33.434 -14.830 5.662   1.00 4.08  4   D 1 
HETATM 3237 C  C6  . MAN D 4 .   ? -33.421 -14.787 7.154   1.00 2.83  4   D 1 
HETATM 3238 O  O2  . MAN D 4 .   ? -31.244 -16.395 3.585   1.00 5.90  4   D 1 
HETATM 3239 O  O3  . MAN D 4 .   ? -33.630 -17.572 3.119   1.00 2.88  4   D 1 
HETATM 3240 O  O4  . MAN D 4 .   ? -34.805 -16.816 5.598   1.00 2.93  4   D 1 
HETATM 3241 O  O5  . MAN D 4 .   ? -32.212 -14.288 5.153   1.00 5.06  4   D 1 
HETATM 3242 O  O6  . MAN D 4 .   ? -32.260 -15.428 7.646   1.00 2.90  4   D 1 
HETATM 3243 C  C1  . MAN D 4 .   ? -30.301 -16.680 2.582   1.00 6.36  5   D 1 
HETATM 3244 C  C2  . MAN D 4 .   ? -29.674 -18.034 2.915   1.00 6.46  5   D 1 
HETATM 3245 C  C3  . MAN D 4 .   ? -28.954 -17.947 4.252   1.00 7.20  5   D 1 
HETATM 3246 C  C4  . MAN D 4 .   ? -27.948 -16.798 4.239   1.00 13.04 5   D 1 
HETATM 3247 C  C5  . MAN D 4 .   ? -28.651 -15.500 3.829   1.00 11.52 5   D 1 
HETATM 3248 C  C6  . MAN D 4 .   ? -27.680 -14.357 3.679   1.00 13.68 5   D 1 
HETATM 3249 O  O2  . MAN D 4 .   ? -28.737 -18.410 1.913   1.00 5.82  5   D 1 
HETATM 3250 O  O3  . MAN D 4 .   ? -28.285 -19.165 4.535   1.00 5.40  5   D 1 
HETATM 3251 O  O4  . MAN D 4 .   ? -27.377 -16.653 5.517   1.00 10.00 5   D 1 
HETATM 3252 O  O5  . MAN D 4 .   ? -29.337 -15.674 2.581   1.00 8.90  5   D 1 
HETATM 3253 O  O6  . MAN D 4 .   ? -28.405 -13.180 3.341   1.00 10.74 5   D 1 
HETATM 3254 C  C1  . MAN D 4 .   ? -32.236 -15.282 9.043   1.00 3.40  6   D 1 
HETATM 3255 C  C2  . MAN D 4 .   ? -30.824 -15.648 9.541   1.00 5.97  6   D 1 
HETATM 3256 C  C3  . MAN D 4 .   ? -30.588 -17.134 9.218   1.00 4.41  6   D 1 
HETATM 3257 C  C4  . MAN D 4 .   ? -31.659 -17.990 9.862   1.00 3.41  6   D 1 
HETATM 3258 C  C5  . MAN D 4 .   ? -33.042 -17.505 9.407   1.00 3.07  6   D 1 
HETATM 3259 C  C6  . MAN D 4 .   ? -34.144 -18.198 10.168  1.00 2.39  6   D 1 
HETATM 3260 O  O2  . MAN D 4 .   ? -30.749 -15.527 10.942  1.00 6.17  6   D 1 
HETATM 3261 O  O3  . MAN D 4 .   ? -29.319 -17.508 9.702   1.00 4.63  6   D 1 
HETATM 3262 O  O4  . MAN D 4 .   ? -31.497 -19.338 9.480   1.00 2.71  6   D 1 
HETATM 3263 O  O5  . MAN D 4 .   ? -33.198 -16.105 9.676   1.00 4.41  6   D 1 
HETATM 3264 O  O6  . MAN D 4 .   ? -33.949 -17.910 11.541  1.00 2.42  6   D 1 
HETATM 3265 C  C1  . MAN D 4 .   ? -30.368 -14.259 11.416  1.00 4.61  7   D 1 
HETATM 3266 C  C2  . MAN D 4 .   ? -29.898 -14.409 12.867  1.00 4.19  7   D 1 
HETATM 3267 C  C3  . MAN D 4 .   ? -31.080 -14.760 13.756  1.00 2.37  7   D 1 
HETATM 3268 C  C4  . MAN D 4 .   ? -32.191 -13.741 13.589  1.00 2.80  7   D 1 
HETATM 3269 C  C5  . MAN D 4 .   ? -32.556 -13.591 12.118  1.00 3.36  7   D 1 
HETATM 3270 C  C6  . MAN D 4 .   ? -33.564 -12.484 11.892  1.00 2.38  7   D 1 
HETATM 3271 O  O2  . MAN D 4 .   ? -29.346 -13.186 13.320  1.00 4.27  7   D 1 
HETATM 3272 O  O3  . MAN D 4 .   ? -30.678 -14.827 15.106  1.00 2.26  7   D 1 
HETATM 3273 O  O4  . MAN D 4 .   ? -33.344 -14.156 14.316  1.00 2.39  7   D 1 
HETATM 3274 O  O5  . MAN D 4 .   ? -31.408 -13.276 11.335  1.00 5.79  7   D 1 
HETATM 3275 O  O6  . MAN D 4 .   ? -33.947 -12.445 10.535  1.00 2.50  7   D 1 
HETATM 3276 C  C1  . MAN D 4 .   ? -34.880 -18.487 12.416  1.00 2.03  8   D 1 
HETATM 3277 C  C2  . MAN D 4 .   ? -34.543 -17.895 13.782  1.00 1.83  8   D 1 
HETATM 3278 C  C3  . MAN D 4 .   ? -33.187 -18.433 14.269  1.00 1.53  8   D 1 
HETATM 3279 C  C4  . MAN D 4 .   ? -33.152 -19.951 14.220  1.00 1.89  8   D 1 
HETATM 3280 C  C5  . MAN D 4 .   ? -33.542 -20.420 12.813  1.00 1.90  8   D 1 
HETATM 3281 C  C6  . MAN D 4 .   ? -33.634 -21.943 12.763  1.00 1.79  8   D 1 
HETATM 3282 O  O2  . MAN D 4 .   ? -35.539 -18.258 14.750  1.00 2.30  8   D 1 
HETATM 3283 O  O3  . MAN D 4 .   ? -32.905 -17.958 15.573  1.00 1.63  8   D 1 
HETATM 3284 O  O4  . MAN D 4 .   ? -31.855 -20.419 14.522  1.00 1.76  8   D 1 
HETATM 3285 O  O5  . MAN D 4 .   ? -34.820 -19.899 12.439  1.00 2.18  8   D 1 
HETATM 3286 O  O6  . MAN D 4 .   ? -33.814 -22.360 11.428  1.00 1.78  8   D 1 
#
