# Supplementary material for: Theoretical Study of Sphingomyelinases from Entamoeba histolytica and Trichomonas vaginalis Sheds Light on the Evolution of Enzymes Needed for Survival and Colonization
Source: Pathogens. 2025 Jan 5;14(1):32. doi: 10.3390/pathogens14010032 (PMC11768322; doi:10.3390/pathogens14010032)
Supplement: Supplementary file 1 [file pathogens-14-00032-s001.zip › Supplementary structural Files/CIF files aSMase6/aSmase6 no signal peptide no c terminal/aSmase6 no signal peptide no c terminal glycosilated Co/fold_smasagnosignoctermglyco_model_3.cif]

# By using this file you agree to the legally binding terms of use found at alphafoldserver.com/output-terms
data_1fe2b0bb9fa048d3
#
_entry.id 1fe2b0bb9fa048d3
#
loop_
_atom_type.symbol
C  
CO 
N  
O  
S  
#
loop_
_audit_author.name
_audit_author.pdbx_ordinal
"Google DeepMind" 1 
"Isomorphic Labs" 2 
#
_audit_conform.dict_location https://raw.githubusercontent.com/ihmwg/ModelCIF/master/dist/mmcif_ma.dic
_audit_conform.dict_name     mmcif_ma.dic
_audit_conform.dict_version  1.4.5
#
loop_
_chem_comp.formula
_chem_comp.formula_weight
_chem_comp.id
_chem_comp.mon_nstd_flag
_chem_comp.name
_chem_comp.pdbx_smiles
_chem_comp.pdbx_synonyms
_chem_comp.type
"C3 H7 N O2"    89.093  ALA y ALANINE                                  C[C@H](N)C(O)=O                                  ?                                     "L-PEPTIDE LINKING"           
"C6 H15 N4 O2"  175.209 ARG y ARGININE                                 N[C@@H](CCCNC(N)=[NH2+])C(O)=O                   ?                                     "L-PEPTIDE LINKING"           
"C4 H8 N2 O3"   132.118 ASN y ASPARAGINE                               N[C@@H](CC(N)=O)C(O)=O                           ?                                     "L-PEPTIDE LINKING"           
"C4 H7 N O4"    133.103 ASP y "ASPARTIC ACID"                          N[C@@H](CC(O)=O)C(O)=O                           ?                                     "L-PEPTIDE LINKING"           
Co              58.933  CO  . "COBALT (II) ION"                        "[Co++]"                                         ?                                     NON-POLYMER                   
"C3 H7 N O2 S"  121.158 CYS y CYSTEINE                                 N[C@@H](CS)C(O)=O                                ?                                     "L-PEPTIDE LINKING"           
"C5 H10 N2 O3"  146.144 GLN y GLUTAMINE                                N[C@@H](CCC(N)=O)C(O)=O                          ?                                     "L-PEPTIDE LINKING"           
"C5 H9 N O4"    147.129 GLU y "GLUTAMIC ACID"                          N[C@@H](CCC(O)=O)C(O)=O                          ?                                     "L-PEPTIDE LINKING"           
"C2 H5 N O2"    75.067  GLY y GLYCINE                                  NCC(O)=O                                         ?                                     "PEPTIDE LINKING"             
"C6 H10 N3 O2"  156.162 HIS y HISTIDINE                                N[C@@H](Cc1c[nH]c[nH+]1)C(O)=O                   ?                                     "L-PEPTIDE LINKING"           
"C6 H13 N O2"   131.173 ILE y ISOLEUCINE                               CC[C@H](C)[C@H](N)C(O)=O                         ?                                     "L-PEPTIDE LINKING"           
"C6 H13 N O2"   131.173 LEU y LEUCINE                                  CC(C)C[C@H](N)C(O)=O                             ?                                     "L-PEPTIDE LINKING"           
"C6 H15 N2 O2"  147.195 LYS y LYSINE                                   N[C@@H](CCCC[NH3+])C(O)=O                        ?                                     "L-PEPTIDE LINKING"           
"C6 H12 O6"     180.156 MAN y alpha-D-mannopyranose                    OC[C@H]1O[C@H](O)[C@@H](O)[C@@H](O)[C@@H]1O      "alpha-D-mannose; D-mannose; mannose" "D-saccharide, alpha linking" 
"C5 H11 N O2 S" 149.211 MET y METHIONINE                               CSCC[C@H](N)C(O)=O                               ?                                     "L-PEPTIDE LINKING"           
"C8 H15 N O6"   221.208 NAG y 2-acetamido-2-deoxy-beta-D-glucopyranose CC(=O)N[C@H]1[C@H](O)O[C@H](CO)[C@@H](O)[C@@H]1O 
;N-acetyl-beta-D-glucosamine; 2-acetamido-2-deoxy-beta-D-glucose; 2-acetamido-2-deoxy-D-glucose;
2-acetamido-2-deoxy-glucose; N-ACETYL-D-GLUCOSAMINE
;
"D-saccharide, beta linking"  
"C9 H11 N O2"   165.189 PHE y PHENYLALANINE                            N[C@@H](Cc1ccccc1)C(O)=O                         ?                                     "L-PEPTIDE LINKING"           
"C5 H9 N O2"    115.130 PRO y PROLINE                                  OC(=O)[C@@H]1CCCN1                               ?                                     "L-PEPTIDE LINKING"           
"C3 H7 N O3"    105.093 SER y SERINE                                   N[C@@H](CO)C(O)=O                                ?                                     "L-PEPTIDE LINKING"           
"C4 H9 N O3"    119.119 THR y THREONINE                                C[C@@H](O)[C@H](N)C(O)=O                         ?                                     "L-PEPTIDE LINKING"           
"C11 H12 N2 O2" 204.225 TRP y TRYPTOPHAN                               N[C@@H](Cc1c[nH]c2ccccc12)C(O)=O                 ?                                     "L-PEPTIDE LINKING"           
"C9 H11 N O3"   181.189 TYR y TYROSINE                                 N[C@@H](Cc1ccc(O)cc1)C(O)=O                      ?                                     "L-PEPTIDE LINKING"           
"C5 H11 N O2"   117.146 VAL y VALINE                                   CC(C)[C@H](N)C(O)=O                              ?                                     "L-PEPTIDE LINKING"           
#
_citation.book_publisher          ?
_citation.country                 UK
_citation.id                      primary
_citation.journal_full            Nature
_citation.journal_id_ASTM         NATUAS
_citation.journal_id_CSD          0006
_citation.journal_id_ISSN         0028-0836
_citation.journal_volume          ?
_citation.page_first              ?
_citation.page_last               ?
_citation.pdbx_database_id_DOI    ?
_citation.pdbx_database_id_PubMed ?
_citation.title                   "Accurate structure prediction of biomolecular interactions with AlphaFold 3"
_citation.year                    2024
#
loop_
_citation_author.citation_id
_citation_author.name
_citation_author.ordinal
primary "Google DeepMind" 1 
primary "Isomorphic Labs" 2 
#
loop_
_entity.id
_entity.pdbx_description
_entity.type
1 . polymer     
2 . non-polymer 
3 . branched    
4 . branched    
#
_entity_poly.entity_id      1
_entity_poly.pdbx_strand_id A
_entity_poly.type           polypeptide(L)
#
loop_
_entity_poly_seq.entity_id
_entity_poly_seq.hetero
_entity_poly_seq.mon_id
_entity_poly_seq.num
1 n PHE 1   
1 n GLU 2   
1 n MET 3   
1 n TRP 4   
1 n GLN 5   
1 n LEU 6   
1 n THR 7   
1 n ASP 8   
1 n ILE 9   
1 n HIS 10  
1 n LEU 11  
1 n ASP 12  
1 n PRO 13  
1 n MET 14  
1 n TYR 15  
1 n THR 16  
1 n VAL 17  
1 n GLY 18  
1 n SER 19  
1 n ASP 20  
1 n PRO 21  
1 n LEU 22  
1 n LYS 23  
1 n LEU 24  
1 n CYS 25  
1 n ARG 26  
1 n GLU 27  
1 n GLY 28  
1 n LYS 29  
1 n GLY 30  
1 n ASN 31  
1 n ALA 32  
1 n GLY 33  
1 n LYS 34  
1 n TYR 35  
1 n GLY 36  
1 n ASP 37  
1 n TYR 38  
1 n SER 39  
1 n CYS 40  
1 n ASP 41  
1 n ALA 42  
1 n ASN 43  
1 n MET 44  
1 n ALA 45  
1 n LEU 46  
1 n LEU 47  
1 n ASP 48  
1 n SER 49  
1 n LEU 50  
1 n VAL 51  
1 n LYS 52  
1 n PHE 53  
1 n ILE 54  
1 n LYS 55  
1 n ARG 56  
1 n ASN 57  
1 n THR 58  
1 n ASP 59  
1 n VAL 60  
1 n ASN 61  
1 n GLY 62  
1 n LYS 63  
1 n VAL 64  
1 n MET 65  
1 n VAL 66  
1 n TYR 67  
1 n ASN 68  
1 n GLY 69  
1 n ASP 70  
1 n ILE 71  
1 n VAL 72  
1 n SER 73  
1 n ARG 74  
1 n ALA 75  
1 n ILE 76  
1 n PRO 77  
1 n LYS 78  
1 n TYR 79  
1 n ASN 80  
1 n LEU 81  
1 n ASP 82  
1 n TYR 83  
1 n VAL 84  
1 n LYS 85  
1 n GLN 86  
1 n SER 87  
1 n ILE 88  
1 n VAL 89  
1 n ASN 90  
1 n ALA 91  
1 n THR 92  
1 n ALA 93  
1 n LEU 94  
1 n LEU 95  
1 n LYS 96  
1 n LYS 97  
1 n PHE 98  
1 n GLU 99  
1 n ASP 100 
1 n PHE 101 
1 n PHE 102 
1 n ILE 103 
1 n ILE 104 
1 n PRO 105 
1 n MET 106 
1 n LEU 107 
1 n GLY 108 
1 n ASN 109 
1 n HIS 110 
1 n ASP 111 
1 n VAL 112 
1 n TYR 113 
1 n PRO 114 
1 n ALA 115 
1 n ASN 116 
1 n GLN 117 
1 n MET 118 
1 n ALA 119 
1 n ILE 120 
1 n ASN 121 
1 n SER 122 
1 n GLN 123 
1 n TRP 124 
1 n ILE 125 
1 n PHE 126 
1 n GLN 127 
1 n PHE 128 
1 n ALA 129 
1 n ALA 130 
1 n GLU 131 
1 n GLN 132 
1 n PHE 133 
1 n ALA 134 
1 n PRO 135 
1 n PHE 136 
1 n LEU 137 
1 n SER 138 
1 n GLN 139 
1 n ASN 140 
1 n ALA 141 
1 n ILE 142 
1 n GLU 143 
1 n SER 144 
1 n PHE 145 
1 n LYS 146 
1 n HIS 147 
1 n GLY 148 
1 n GLY 149 
1 n TYR 150 
1 n TYR 151 
1 n THR 152 
1 n MET 153 
1 n PRO 154 
1 n PHE 155 
1 n PRO 156 
1 n ALA 157 
1 n HIS 158 
1 n LEU 159 
1 n GLY 160 
1 n ILE 161 
1 n LYS 162 
1 n VAL 163 
1 n PRO 164 
1 n LEU 165 
1 n ASN 166 
1 n ALA 167 
1 n VAL 168 
1 n VAL 169 
1 n LEU 170 
1 n ASN 171 
1 n THR 172 
1 n VAL 173 
1 n LEU 174 
1 n TYR 175 
1 n TYR 176 
1 n ASN 177 
1 n TYR 178 
1 n ASN 179 
1 n LYS 180 
1 n GLN 181 
1 n THR 182 
1 n MET 183 
1 n ASP 184 
1 n SER 185 
1 n THR 186 
1 n ASP 187 
1 n PRO 188 
1 n LEU 189 
1 n GLY 190 
1 n GLN 191 
1 n PHE 192 
1 n GLU 193 
1 n TRP 194 
1 n PHE 195 
1 n LYS 196 
1 n THR 197 
1 n VAL 198 
1 n MET 199 
1 n ASP 200 
1 n GLY 201 
1 n TYR 202 
1 n ARG 203 
1 n LYS 204 
1 n THR 205 
1 n GLY 206 
1 n GLN 207 
1 n ARG 208 
1 n ALA 209 
1 n ILE 210 
1 n VAL 211 
1 n SER 212 
1 n MET 213 
1 n HIS 214 
1 n ILE 215 
1 n CYS 216 
1 n PRO 217 
1 n GLY 218 
1 n VAL 219 
1 n ALA 220 
1 n GLU 221 
1 n ARG 222 
1 n PHE 223 
1 n ASN 224 
1 n TYR 225 
1 n SER 226 
1 n ASP 227 
1 n GLN 228 
1 n LEU 229 
1 n TYR 230 
1 n PRO 231 
1 n GLN 232 
1 n TYR 233 
1 n ASN 234 
1 n ASP 235 
1 n ARG 236 
1 n LEU 237 
1 n VAL 238 
1 n ASP 239 
1 n SER 240 
1 n LEU 241 
1 n ALA 242 
1 n GLU 243 
1 n TYR 244 
1 n ASN 245 
1 n ASP 246 
1 n VAL 247 
1 n ILE 248 
1 n LEU 249 
1 n GLY 250 
1 n VAL 251 
1 n LEU 252 
1 n CYS 253 
1 n GLY 254 
1 n HIS 255 
1 n LEU 256 
1 n HIS 257 
1 n THR 258 
1 n ASP 259 
1 n THR 260 
1 n PHE 261 
1 n ARG 262 
1 n ILE 263 
1 n LEU 264 
1 n SER 265 
1 n LYS 266 
1 n GLY 267 
1 n ASN 268 
1 n LYS 269 
1 n LYS 270 
1 n VAL 271 
1 n MET 272 
1 n ALA 273 
1 n PHE 274 
1 n ILE 275 
1 n GLY 276 
1 n PRO 277 
1 n SER 278 
1 n VAL 279 
1 n ASP 280 
1 n THR 281 
1 n TRP 282 
1 n LEU 283 
1 n GLY 284 
1 n THR 285 
1 n SER 286 
1 n PRO 287 
1 n SER 288 
1 n ILE 289 
1 n ARG 290 
1 n LYS 291 
1 n TYR 292 
1 n ASP 293 
1 n VAL 294 
1 n GLY 295 
1 n ASN 296 
1 n GLY 297 
1 n GLN 298 
1 n GLY 299 
1 n TYR 300 
1 n MET 301 
1 n LYS 302 
1 n GLU 303 
1 n PHE 304 
1 n LYS 305 
1 n ASN 306 
1 n TYR 307 
1 n HIS 308 
1 n PHE 309 
1 n GLN 310 
1 n LEU 311 
1 n ARG 312 
1 n PRO 313 
1 n LYS 314 
1 n LYS 315 
1 n ASP 316 
1 n LYS 317 
1 n LEU 318 
1 n LYS 319 
1 n PRO 320 
1 n LYS 321 
1 n THR 322 
1 n THR 323 
1 n ILE 324 
1 n LYS 325 
1 n GLN 326 
1 n PRO 327 
1 n SER 328 
1 n ASP 329 
1 n GLY 330 
1 n PHE 331 
1 n ASN 332 
1 n LYS 333 
1 n TRP 334 
1 n LYS 335 
1 n PHE 336 
1 n ASN 337 
1 n TYR 338 
1 n GLY 339 
1 n SER 340 
1 n SER 341 
1 n SER 342 
1 n GLU 343 
1 n TYR 344 
1 n GLY 345 
1 n LEU 346 
1 n LYS 347 
1 n GLU 348 
1 n LEU 349 
1 n SER 350 
1 n PRO 351 
1 n LYS 352 
1 n GLU 353 
1 n PHE 354 
1 n GLU 355 
1 n ILE 356 
1 n LEU 357 
1 n ALA 358 
1 n ALA 359 
1 n ARG 360 
1 n MET 361 
1 n ASP 362 
1 n LYS 363 
1 n ASP 364 
1 n LEU 365 
1 n GLN 366 
1 n LEU 367 
1 n PHE 368 
1 n ASN 369 
1 n LYS 370 
1 n TYR 371 
1 n HIS 372 
1 n LEU 373 
1 n HIS 374 
1 n PHE 375 
1 n ARG 376 
1 n ALA 377 
1 n ASP 378 
1 n THR 379 
1 n PRO 380 
1 n GLY 381 
1 n PHE 382 
1 n THR 383 
#
_ma_data.content_type "model coordinates"
_ma_data.id           1
_ma_data.name         Model
#
_ma_model_list.data_id          1
_ma_model_list.model_group_id   1
_ma_model_list.model_group_name "AlphaFold-beta-20231127 (7a14c934-fe78-43c1-a552-7fb305b0ebd1 @ 2024-08-29 17:38:45)"
_ma_model_list.model_id         1
_ma_model_list.model_name       "Top ranked model"
_ma_model_list.model_type       "Ab initio model"
_ma_model_list.ordinal_id       1
#
loop_
_ma_protocol_step.method_type
_ma_protocol_step.ordinal_id
_ma_protocol_step.protocol_id
_ma_protocol_step.step_id
"coevolution MSA" 1 1 1 
"template search" 2 1 2 
modeling          3 1 3 
#
loop_
_ma_qa_metric.id
_ma_qa_metric.mode
_ma_qa_metric.name
_ma_qa_metric.software_group_id
_ma_qa_metric.type
1 global pLDDT 1 pLDDT 
2 local  pLDDT 1 pLDDT 
#
_ma_qa_metric_global.metric_id    1
_ma_qa_metric_global.metric_value 89.36
_ma_qa_metric_global.model_id     1
_ma_qa_metric_global.ordinal_id   1
#
_ma_software_group.group_id    1
_ma_software_group.ordinal_id  1
_ma_software_group.software_id 1
#
loop_
_ma_target_entity.data_id
_ma_target_entity.entity_id
_ma_target_entity.origin
1 1 . 
1 2 . 
1 3 . 
1 4 . 
#
loop_
_ma_target_entity_instance.asym_id
_ma_target_entity_instance.details
_ma_target_entity_instance.entity_id
A . 1 
B . 2 
C . 3 
D . 4 
#
loop_
_pdbx_branch_scheme.asym_id
_pdbx_branch_scheme.auth_asym_id
_pdbx_branch_scheme.auth_seq_num
_pdbx_branch_scheme.entity_id
_pdbx_branch_scheme.hetero
_pdbx_branch_scheme.mon_id
_pdbx_branch_scheme.num
_pdbx_branch_scheme.pdb_asym_id
_pdbx_branch_scheme.pdb_ins_code
_pdbx_branch_scheme.pdb_seq_num
C C 1 3 n NAG 1 C . 1 
C C 2 3 n NAG 2 C . 2 
C C 3 3 n MAN 3 C . 3 
C C 4 3 n MAN 4 C . 4 
C C 5 3 n MAN 5 C . 5 
C C 6 3 n MAN 6 C . 6 
C C 7 3 n MAN 7 C . 7 
C C 8 3 n MAN 8 C . 8 
D D 1 4 n NAG 1 D . 1 
D D 2 4 n NAG 2 D . 2 
D D 3 4 n MAN 3 D . 3 
D D 4 4 n MAN 4 D . 4 
D D 5 4 n MAN 5 D . 5 
D D 6 4 n MAN 6 D . 6 
D D 7 4 n MAN 7 D . 7 
D D 8 4 n MAN 8 D . 8 
#
loop_
_pdbx_data_usage.details
_pdbx_data_usage.id
_pdbx_data_usage.type
_pdbx_data_usage.url
;NON-COMMERCIAL USE ONLY, BY USING THIS FILE YOU AGREE TO THE TERMS OF USE FOUND
AT alphafoldserver.com/output-terms.
;
1 license    ? 
;THE INFORMATION IS NOT INTENDED FOR, HAS NOT BEEN VALIDATED FOR, AND IS NOT
APPROVED FOR CLINICAL USE. IT SHOULD NOT BE USED FOR CLINICAL PURPOSE OR RELIED
ON FOR MEDICAL OR OTHER PROFESSIONAL ADVICE. IT IS THEORETICAL MODELLING ONLY
AND CAUTION SHOULD BE EXERCISED IN ITS USE. IT IS PROVIDED "AS-IS" WITHOUT ANY
WARRANTY OF ANY KIND, WHETHER EXPRESSED OR IMPLIED. NO WARRANTY IS GIVEN THAT
USE OF THE INFORMATION SHALL NOT INFRINGE THE RIGHTS OF ANY THIRD PARTY.
;
2 disclaimer ? 
#
_pdbx_nonpoly_scheme.asym_id       B
_pdbx_nonpoly_scheme.auth_seq_num  1
_pdbx_nonpoly_scheme.entity_id     2
_pdbx_nonpoly_scheme.mon_id        CO
_pdbx_nonpoly_scheme.pdb_ins_code  .
_pdbx_nonpoly_scheme.pdb_seq_num   1
_pdbx_nonpoly_scheme.pdb_strand_id B
#
loop_
_pdbx_poly_seq_scheme.asym_id
_pdbx_poly_seq_scheme.auth_seq_num
_pdbx_poly_seq_scheme.entity_id
_pdbx_poly_seq_scheme.hetero
_pdbx_poly_seq_scheme.mon_id
_pdbx_poly_seq_scheme.pdb_ins_code
_pdbx_poly_seq_scheme.pdb_seq_num
_pdbx_poly_seq_scheme.pdb_strand_id
_pdbx_poly_seq_scheme.seq_id
A 1   1 n PHE . 1   A 1   
A 2   1 n GLU . 2   A 2   
A 3   1 n MET . 3   A 3   
A 4   1 n TRP . 4   A 4   
A 5   1 n GLN . 5   A 5   
A 6   1 n LEU . 6   A 6   
A 7   1 n THR . 7   A 7   
A 8   1 n ASP . 8   A 8   
A 9   1 n ILE . 9   A 9   
A 10  1 n HIS . 10  A 10  
A 11  1 n LEU . 11  A 11  
A 12  1 n ASP . 12  A 12  
A 13  1 n PRO . 13  A 13  
A 14  1 n MET . 14  A 14  
A 15  1 n TYR . 15  A 15  
A 16  1 n THR . 16  A 16  
A 17  1 n VAL . 17  A 17  
A 18  1 n GLY . 18  A 18  
A 19  1 n SER . 19  A 19  
A 20  1 n ASP . 20  A 20  
A 21  1 n PRO . 21  A 21  
A 22  1 n LEU . 22  A 22  
A 23  1 n LYS . 23  A 23  
A 24  1 n LEU . 24  A 24  
A 25  1 n CYS . 25  A 25  
A 26  1 n ARG . 26  A 26  
A 27  1 n GLU . 27  A 27  
A 28  1 n GLY . 28  A 28  
A 29  1 n LYS . 29  A 29  
A 30  1 n GLY . 30  A 30  
A 31  1 n ASN . 31  A 31  
A 32  1 n ALA . 32  A 32  
A 33  1 n GLY . 33  A 33  
A 34  1 n LYS . 34  A 34  
A 35  1 n TYR . 35  A 35  
A 36  1 n GLY . 36  A 36  
A 37  1 n ASP . 37  A 37  
A 38  1 n TYR . 38  A 38  
A 39  1 n SER . 39  A 39  
A 40  1 n CYS . 40  A 40  
A 41  1 n ASP . 41  A 41  
A 42  1 n ALA . 42  A 42  
A 43  1 n ASN . 43  A 43  
A 44  1 n MET . 44  A 44  
A 45  1 n ALA . 45  A 45  
A 46  1 n LEU . 46  A 46  
A 47  1 n LEU . 47  A 47  
A 48  1 n ASP . 48  A 48  
A 49  1 n SER . 49  A 49  
A 50  1 n LEU . 50  A 50  
A 51  1 n VAL . 51  A 51  
A 52  1 n LYS . 52  A 52  
A 53  1 n PHE . 53  A 53  
A 54  1 n ILE . 54  A 54  
A 55  1 n LYS . 55  A 55  
A 56  1 n ARG . 56  A 56  
A 57  1 n ASN . 57  A 57  
A 58  1 n THR . 58  A 58  
A 59  1 n ASP . 59  A 59  
A 60  1 n VAL . 60  A 60  
A 61  1 n ASN . 61  A 61  
A 62  1 n GLY . 62  A 62  
A 63  1 n LYS . 63  A 63  
A 64  1 n VAL . 64  A 64  
A 65  1 n MET . 65  A 65  
A 66  1 n VAL . 66  A 66  
A 67  1 n TYR . 67  A 67  
A 68  1 n ASN . 68  A 68  
A 69  1 n GLY . 69  A 69  
A 70  1 n ASP . 70  A 70  
A 71  1 n ILE . 71  A 71  
A 72  1 n VAL . 72  A 72  
A 73  1 n SER . 73  A 73  
A 74  1 n ARG . 74  A 74  
A 75  1 n ALA . 75  A 75  
A 76  1 n ILE . 76  A 76  
A 77  1 n PRO . 77  A 77  
A 78  1 n LYS . 78  A 78  
A 79  1 n TYR . 79  A 79  
A 80  1 n ASN . 80  A 80  
A 81  1 n LEU . 81  A 81  
A 82  1 n ASP . 82  A 82  
A 83  1 n TYR . 83  A 83  
A 84  1 n VAL . 84  A 84  
A 85  1 n LYS . 85  A 85  
A 86  1 n GLN . 86  A 86  
A 87  1 n SER . 87  A 87  
A 88  1 n ILE . 88  A 88  
A 89  1 n VAL . 89  A 89  
A 90  1 n ASN . 90  A 90  
A 91  1 n ALA . 91  A 91  
A 92  1 n THR . 92  A 92  
A 93  1 n ALA . 93  A 93  
A 94  1 n LEU . 94  A 94  
A 95  1 n LEU . 95  A 95  
A 96  1 n LYS . 96  A 96  
A 97  1 n LYS . 97  A 97  
A 98  1 n PHE . 98  A 98  
A 99  1 n GLU . 99  A 99  
A 100 1 n ASP . 100 A 100 
A 101 1 n PHE . 101 A 101 
A 102 1 n PHE . 102 A 102 
A 103 1 n ILE . 103 A 103 
A 104 1 n ILE . 104 A 104 
A 105 1 n PRO . 105 A 105 
A 106 1 n MET . 106 A 106 
A 107 1 n LEU . 107 A 107 
A 108 1 n GLY . 108 A 108 
A 109 1 n ASN . 109 A 109 
A 110 1 n HIS . 110 A 110 
A 111 1 n ASP . 111 A 111 
A 112 1 n VAL . 112 A 112 
A 113 1 n TYR . 113 A 113 
A 114 1 n PRO . 114 A 114 
A 115 1 n ALA . 115 A 115 
A 116 1 n ASN . 116 A 116 
A 117 1 n GLN . 117 A 117 
A 118 1 n MET . 118 A 118 
A 119 1 n ALA . 119 A 119 
A 120 1 n ILE . 120 A 120 
A 121 1 n ASN . 121 A 121 
A 122 1 n SER . 122 A 122 
A 123 1 n GLN . 123 A 123 
A 124 1 n TRP . 124 A 124 
A 125 1 n ILE . 125 A 125 
A 126 1 n PHE . 126 A 126 
A 127 1 n GLN . 127 A 127 
A 128 1 n PHE . 128 A 128 
A 129 1 n ALA . 129 A 129 
A 130 1 n ALA . 130 A 130 
A 131 1 n GLU . 131 A 131 
A 132 1 n GLN . 132 A 132 
A 133 1 n PHE . 133 A 133 
A 134 1 n ALA . 134 A 134 
A 135 1 n PRO . 135 A 135 
A 136 1 n PHE . 136 A 136 
A 137 1 n LEU . 137 A 137 
A 138 1 n SER . 138 A 138 
A 139 1 n GLN . 139 A 139 
A 140 1 n ASN . 140 A 140 
A 141 1 n ALA . 141 A 141 
A 142 1 n ILE . 142 A 142 
A 143 1 n GLU . 143 A 143 
A 144 1 n SER . 144 A 144 
A 145 1 n PHE . 145 A 145 
A 146 1 n LYS . 146 A 146 
A 147 1 n HIS . 147 A 147 
A 148 1 n GLY . 148 A 148 
A 149 1 n GLY . 149 A 149 
A 150 1 n TYR . 150 A 150 
A 151 1 n TYR . 151 A 151 
A 152 1 n THR . 152 A 152 
A 153 1 n MET . 153 A 153 
A 154 1 n PRO . 154 A 154 
A 155 1 n PHE . 155 A 155 
A 156 1 n PRO . 156 A 156 
A 157 1 n ALA . 157 A 157 
A 158 1 n HIS . 158 A 158 
A 159 1 n LEU . 159 A 159 
A 160 1 n GLY . 160 A 160 
A 161 1 n ILE . 161 A 161 
A 162 1 n LYS . 162 A 162 
A 163 1 n VAL . 163 A 163 
A 164 1 n PRO . 164 A 164 
A 165 1 n LEU . 165 A 165 
A 166 1 n ASN . 166 A 166 
A 167 1 n ALA . 167 A 167 
A 168 1 n VAL . 168 A 168 
A 169 1 n VAL . 169 A 169 
A 170 1 n LEU . 170 A 170 
A 171 1 n ASN . 171 A 171 
A 172 1 n THR . 172 A 172 
A 173 1 n VAL . 173 A 173 
A 174 1 n LEU . 174 A 174 
A 175 1 n TYR . 175 A 175 
A 176 1 n TYR . 176 A 176 
A 177 1 n ASN . 177 A 177 
A 178 1 n TYR . 178 A 178 
A 179 1 n ASN . 179 A 179 
A 180 1 n LYS . 180 A 180 
A 181 1 n GLN . 181 A 181 
A 182 1 n THR . 182 A 182 
A 183 1 n MET . 183 A 183 
A 184 1 n ASP . 184 A 184 
A 185 1 n SER . 185 A 185 
A 186 1 n THR . 186 A 186 
A 187 1 n ASP . 187 A 187 
A 188 1 n PRO . 188 A 188 
A 189 1 n LEU . 189 A 189 
A 190 1 n GLY . 190 A 190 
A 191 1 n GLN . 191 A 191 
A 192 1 n PHE . 192 A 192 
A 193 1 n GLU . 193 A 193 
A 194 1 n TRP . 194 A 194 
A 195 1 n PHE . 195 A 195 
A 196 1 n LYS . 196 A 196 
A 197 1 n THR . 197 A 197 
A 198 1 n VAL . 198 A 198 
A 199 1 n MET . 199 A 199 
A 200 1 n ASP . 200 A 200 
A 201 1 n GLY . 201 A 201 
A 202 1 n TYR . 202 A 202 
A 203 1 n ARG . 203 A 203 
A 204 1 n LYS . 204 A 204 
A 205 1 n THR . 205 A 205 
A 206 1 n GLY . 206 A 206 
A 207 1 n GLN . 207 A 207 
A 208 1 n ARG . 208 A 208 
A 209 1 n ALA . 209 A 209 
A 210 1 n ILE . 210 A 210 
A 211 1 n VAL . 211 A 211 
A 212 1 n SER . 212 A 212 
A 213 1 n MET . 213 A 213 
A 214 1 n HIS . 214 A 214 
A 215 1 n ILE . 215 A 215 
A 216 1 n CYS . 216 A 216 
A 217 1 n PRO . 217 A 217 
A 218 1 n GLY . 218 A 218 
A 219 1 n VAL . 219 A 219 
A 220 1 n ALA . 220 A 220 
A 221 1 n GLU . 221 A 221 
A 222 1 n ARG . 222 A 222 
A 223 1 n PHE . 223 A 223 
A 224 1 n ASN . 224 A 224 
A 225 1 n TYR . 225 A 225 
A 226 1 n SER . 226 A 226 
A 227 1 n ASP . 227 A 227 
A 228 1 n GLN . 228 A 228 
A 229 1 n LEU . 229 A 229 
A 230 1 n TYR . 230 A 230 
A 231 1 n PRO . 231 A 231 
A 232 1 n GLN . 232 A 232 
A 233 1 n TYR . 233 A 233 
A 234 1 n ASN . 234 A 234 
A 235 1 n ASP . 235 A 235 
A 236 1 n ARG . 236 A 236 
A 237 1 n LEU . 237 A 237 
A 238 1 n VAL . 238 A 238 
A 239 1 n ASP . 239 A 239 
A 240 1 n SER . 240 A 240 
A 241 1 n LEU . 241 A 241 
A 242 1 n ALA . 242 A 242 
A 243 1 n GLU . 243 A 243 
A 244 1 n TYR . 244 A 244 
A 245 1 n ASN . 245 A 245 
A 246 1 n ASP . 246 A 246 
A 247 1 n VAL . 247 A 247 
A 248 1 n ILE . 248 A 248 
A 249 1 n LEU . 249 A 249 
A 250 1 n GLY . 250 A 250 
A 251 1 n VAL . 251 A 251 
A 252 1 n LEU . 252 A 252 
A 253 1 n CYS . 253 A 253 
A 254 1 n GLY . 254 A 254 
A 255 1 n HIS . 255 A 255 
A 256 1 n LEU . 256 A 256 
A 257 1 n HIS . 257 A 257 
A 258 1 n THR . 258 A 258 
A 259 1 n ASP . 259 A 259 
A 260 1 n THR . 260 A 260 
A 261 1 n PHE . 261 A 261 
A 262 1 n ARG . 262 A 262 
A 263 1 n ILE . 263 A 263 
A 264 1 n LEU . 264 A 264 
A 265 1 n SER . 265 A 265 
A 266 1 n LYS . 266 A 266 
A 267 1 n GLY . 267 A 267 
A 268 1 n ASN . 268 A 268 
A 269 1 n LYS . 269 A 269 
A 270 1 n LYS . 270 A 270 
A 271 1 n VAL . 271 A 271 
A 272 1 n MET . 272 A 272 
A 273 1 n ALA . 273 A 273 
A 274 1 n PHE . 274 A 274 
A 275 1 n ILE . 275 A 275 
A 276 1 n GLY . 276 A 276 
A 277 1 n PRO . 277 A 277 
A 278 1 n SER . 278 A 278 
A 279 1 n VAL . 279 A 279 
A 280 1 n ASP . 280 A 280 
A 281 1 n THR . 281 A 281 
A 282 1 n TRP . 282 A 282 
A 283 1 n LEU . 283 A 283 
A 284 1 n GLY . 284 A 284 
A 285 1 n THR . 285 A 285 
A 286 1 n SER . 286 A 286 
A 287 1 n PRO . 287 A 287 
A 288 1 n SER . 288 A 288 
A 289 1 n ILE . 289 A 289 
A 290 1 n ARG . 290 A 290 
A 291 1 n LYS . 291 A 291 
A 292 1 n TYR . 292 A 292 
A 293 1 n ASP . 293 A 293 
A 294 1 n VAL . 294 A 294 
A 295 1 n GLY . 295 A 295 
A 296 1 n ASN . 296 A 296 
A 297 1 n GLY . 297 A 297 
A 298 1 n GLN . 298 A 298 
A 299 1 n GLY . 299 A 299 
A 300 1 n TYR . 300 A 300 
A 301 1 n MET . 301 A 301 
A 302 1 n LYS . 302 A 302 
A 303 1 n GLU . 303 A 303 
A 304 1 n PHE . 304 A 304 
A 305 1 n LYS . 305 A 305 
A 306 1 n ASN . 306 A 306 
A 307 1 n TYR . 307 A 307 
A 308 1 n HIS . 308 A 308 
A 309 1 n PHE . 309 A 309 
A 310 1 n GLN . 310 A 310 
A 311 1 n LEU . 311 A 311 
A 312 1 n ARG . 312 A 312 
A 313 1 n PRO . 313 A 313 
A 314 1 n LYS . 314 A 314 
A 315 1 n LYS . 315 A 315 
A 316 1 n ASP . 316 A 316 
A 317 1 n LYS . 317 A 317 
A 318 1 n LEU . 318 A 318 
A 319 1 n LYS . 319 A 319 
A 320 1 n PRO . 320 A 320 
A 321 1 n LYS . 321 A 321 
A 322 1 n THR . 322 A 322 
A 323 1 n THR . 323 A 323 
A 324 1 n ILE . 324 A 324 
A 325 1 n LYS . 325 A 325 
A 326 1 n GLN . 326 A 326 
A 327 1 n PRO . 327 A 327 
A 328 1 n SER . 328 A 328 
A 329 1 n ASP . 329 A 329 
A 330 1 n GLY . 330 A 330 
A 331 1 n PHE . 331 A 331 
A 332 1 n ASN . 332 A 332 
A 333 1 n LYS . 333 A 333 
A 334 1 n TRP . 334 A 334 
A 335 1 n LYS . 335 A 335 
A 336 1 n PHE . 336 A 336 
A 337 1 n ASN . 337 A 337 
A 338 1 n TYR . 338 A 338 
A 339 1 n GLY . 339 A 339 
A 340 1 n SER . 340 A 340 
A 341 1 n SER . 341 A 341 
A 342 1 n SER . 342 A 342 
A 343 1 n GLU . 343 A 343 
A 344 1 n TYR . 344 A 344 
A 345 1 n GLY . 345 A 345 
A 346 1 n LEU . 346 A 346 
A 347 1 n LYS . 347 A 347 
A 348 1 n GLU . 348 A 348 
A 349 1 n LEU . 349 A 349 
A 350 1 n SER . 350 A 350 
A 351 1 n PRO . 351 A 351 
A 352 1 n LYS . 352 A 352 
A 353 1 n GLU . 353 A 353 
A 354 1 n PHE . 354 A 354 
A 355 1 n GLU . 355 A 355 
A 356 1 n ILE . 356 A 356 
A 357 1 n LEU . 357 A 357 
A 358 1 n ALA . 358 A 358 
A 359 1 n ALA . 359 A 359 
A 360 1 n ARG . 360 A 360 
A 361 1 n MET . 361 A 361 
A 362 1 n ASP . 362 A 362 
A 363 1 n LYS . 363 A 363 
A 364 1 n ASP . 364 A 364 
A 365 1 n LEU . 365 A 365 
A 366 1 n GLN . 366 A 366 
A 367 1 n LEU . 367 A 367 
A 368 1 n PHE . 368 A 368 
A 369 1 n ASN . 369 A 369 
A 370 1 n LYS . 370 A 370 
A 371 1 n TYR . 371 A 371 
A 372 1 n HIS . 372 A 372 
A 373 1 n LEU . 373 A 373 
A 374 1 n HIS . 374 A 374 
A 375 1 n PHE . 375 A 375 
A 376 1 n ARG . 376 A 376 
A 377 1 n ALA . 377 A 377 
A 378 1 n ASP . 378 A 378 
A 379 1 n THR . 379 A 379 
A 380 1 n PRO . 380 A 380 
A 381 1 n GLY . 381 A 381 
A 382 1 n PHE . 382 A 382 
A 383 1 n THR . 383 A 383 
#
_software.classification other
_software.date           ?
_software.description    "Structure prediction"
_software.name           AlphaFold
_software.pdbx_ordinal   1
_software.type           package
_software.version        "AlphaFold-beta-20231127 (7a14c934-fe78-43c1-a552-7fb305b0ebd1 @ 2024-08-29 17:38:45)"
#
loop_
_struct_asym.entity_id
_struct_asym.id
1 A 
2 B 
3 C 
4 D 
#
loop_
_struct_conn.conn_type_id
_struct_conn.id
_struct_conn.pdbx_ptnr1_PDB_ins_code
_struct_conn.pdbx_ptnr1_label_alt_id
_struct_conn.pdbx_ptnr2_PDB_ins_code
_struct_conn.pdbx_ptnr2_label_alt_id
_struct_conn.pdbx_role
_struct_conn.pdbx_value_order
_struct_conn.ptnr1_auth_asym_id
_struct_conn.ptnr1_auth_seq_id
_struct_conn.ptnr1_label_asym_id
_struct_conn.ptnr1_label_atom_id
_struct_conn.ptnr1_label_comp_id
_struct_conn.ptnr1_label_seq_id
_struct_conn.ptnr1_symmetry
_struct_conn.ptnr2_auth_asym_id
_struct_conn.ptnr2_auth_seq_id
_struct_conn.ptnr2_label_asym_id
_struct_conn.ptnr2_label_atom_id
_struct_conn.ptnr2_label_comp_id
_struct_conn.ptnr2_label_seq_id
_struct_conn.ptnr2_symmetry
covale covale1  ? ? ? ? ? ? C 1 C C1 NAG . 1_555 A 90  A ND2 ASN 90  1_555 
covale covale2  ? ? ? ? ? ? D 1 D C1 NAG . 1_555 A 224 A ND2 ASN 224 1_555 
covale covale3  ? ? ? ? ? ? C 1 C O4 NAG . 1_555 C 2   C C1  NAG .   1_555 
covale covale4  ? ? ? ? ? ? C 2 C O4 NAG . 1_555 C 3   C C1  MAN .   1_555 
covale covale5  ? ? ? ? ? ? C 3 C O2 MAN . 1_555 C 4   C C1  MAN .   1_555 
covale covale6  ? ? ? ? ? ? C 4 C O2 MAN . 1_555 C 5   C C1  MAN .   1_555 
covale covale7  ? ? ? ? ? ? C 4 C O6 MAN . 1_555 C 6   C C1  MAN .   1_555 
covale covale8  ? ? ? ? ? ? C 6 C O2 MAN . 1_555 C 7   C C1  MAN .   1_555 
covale covale9  ? ? ? ? ? ? C 6 C O6 MAN . 1_555 C 8   C C1  MAN .   1_555 
covale covale10 ? ? ? ? ? ? D 1 D O4 NAG . 1_555 D 2   D C1  NAG .   1_555 
covale covale11 ? ? ? ? ? ? D 2 D O4 NAG . 1_555 D 3   D C1  MAN .   1_555 
covale covale12 ? ? ? ? ? ? D 3 D O2 MAN . 1_555 D 4   D C1  MAN .   1_555 
covale covale13 ? ? ? ? ? ? D 4 D O2 MAN . 1_555 D 5   D C1  MAN .   1_555 
covale covale14 ? ? ? ? ? ? D 4 D O6 MAN . 1_555 D 6   D C1  MAN .   1_555 
covale covale15 ? ? ? ? ? ? D 6 D O2 MAN . 1_555 D 7   D C1  MAN .   1_555 
covale covale16 ? ? ? ? ? ? D 6 D O6 MAN . 1_555 D 8   D C1  MAN .   1_555 
#
_struct_conn_type.criteria  ?
_struct_conn_type.id        covale
_struct_conn_type.reference ?
#
loop_
_atom_site.group_PDB
_atom_site.id
_atom_site.type_symbol
_atom_site.label_atom_id
_atom_site.label_alt_id
_atom_site.label_comp_id
_atom_site.label_asym_id
_atom_site.label_entity_id
_atom_site.label_seq_id
_atom_site.pdbx_PDB_ins_code
_atom_site.Cartn_x
_atom_site.Cartn_y
_atom_site.Cartn_z
_atom_site.occupancy
_atom_site.B_iso_or_equiv
_atom_site.auth_seq_id
_atom_site.auth_asym_id
_atom_site.pdbx_PDB_model_num
ATOM   1    N  N   . PHE A 1 1   ? -16.778 1.800   -10.580 1.00 96.54 1   A 1 
ATOM   2    C  CA  . PHE A 1 1   ? -15.479 1.720   -11.252 1.00 97.65 1   A 1 
ATOM   3    C  C   . PHE A 1 1   ? -14.515 0.880   -10.434 1.00 98.09 1   A 1 
ATOM   4    O  O   . PHE A 1 1   ? -14.802 0.535   -9.283  1.00 97.58 1   A 1 
ATOM   5    C  CB  . PHE A 1 1   ? -14.901 3.121   -11.494 1.00 96.97 1   A 1 
ATOM   6    C  CG  . PHE A 1 1   ? -14.528 3.861   -10.236 1.00 97.58 1   A 1 
ATOM   7    C  CD1 . PHE A 1 1   ? -15.478 4.568   -9.517  1.00 97.12 1   A 1 
ATOM   8    C  CD2 . PHE A 1 1   ? -13.216 3.863   -9.793  1.00 96.97 1   A 1 
ATOM   9    C  CE1 . PHE A 1 1   ? -15.135 5.258   -8.369  1.00 96.19 1   A 1 
ATOM   10   C  CE2 . PHE A 1 1   ? -12.862 4.558   -8.641  1.00 96.28 1   A 1 
ATOM   11   C  CZ  . PHE A 1 1   ? -13.818 5.252   -7.929  1.00 96.80 1   A 1 
ATOM   12   N  N   . GLU A 1 2   ? -13.387 0.516   -11.034 1.00 98.25 2   A 1 
ATOM   13   C  CA  . GLU A 1 2   ? -12.368 -0.267  -10.352 1.00 98.36 2   A 1 
ATOM   14   C  C   . GLU A 1 2   ? -11.130 0.588   -10.107 1.00 98.55 2   A 1 
ATOM   15   O  O   . GLU A 1 2   ? -10.851 1.538   -10.854 1.00 98.19 2   A 1 
ATOM   16   C  CB  . GLU A 1 2   ? -12.013 -1.517  -11.151 1.00 97.99 2   A 1 
ATOM   17   C  CG  . GLU A 1 2   ? -13.141 -2.536  -11.202 1.00 94.91 2   A 1 
ATOM   18   C  CD  . GLU A 1 2   ? -12.752 -3.806  -11.939 1.00 92.98 2   A 1 
ATOM   19   O  OE1 . GLU A 1 2   ? -11.991 -3.720  -12.923 1.00 86.37 2   A 1 
ATOM   20   O  OE2 . GLU A 1 2   ? -13.214 -4.893  -11.532 1.00 86.06 2   A 1 
ATOM   21   N  N   . MET A 1 3   ? -10.368 0.227   -9.070  1.00 98.73 3   A 1 
ATOM   22   C  CA  . MET A 1 3   ? -9.242  1.038   -8.639  1.00 98.75 3   A 1 
ATOM   23   C  C   . MET A 1 3   ? -8.117  0.168   -8.102  1.00 98.86 3   A 1 
ATOM   24   O  O   . MET A 1 3   ? -8.336  -0.636  -7.195  1.00 98.75 3   A 1 
ATOM   25   C  CB  . MET A 1 3   ? -9.695  2.045   -7.584  1.00 98.57 3   A 1 
ATOM   26   C  CG  . MET A 1 3   ? -8.584  2.895   -6.985  1.00 98.00 3   A 1 
ATOM   27   S  SD  . MET A 1 3   ? -9.224  4.109   -5.812  1.00 97.24 3   A 1 
ATOM   28   C  CE  . MET A 1 3   ? -9.851  3.038   -4.526  1.00 92.21 3   A 1 
ATOM   29   N  N   . TRP A 1 4   ? -6.917  0.331   -8.652  1.00 98.81 4   A 1 
ATOM   30   C  CA  . TRP A 1 4   ? -5.750  -0.399  -8.177  1.00 98.87 4   A 1 
ATOM   31   C  C   . TRP A 1 4   ? -5.137  0.290   -6.957  1.00 98.91 4   A 1 
ATOM   32   O  O   . TRP A 1 4   ? -5.195  1.508   -6.828  1.00 98.78 4   A 1 
ATOM   33   C  CB  . TRP A 1 4   ? -4.696  -0.486  -9.279  1.00 98.87 4   A 1 
ATOM   34   C  CG  . TRP A 1 4   ? -5.124  -1.256  -10.495 1.00 98.86 4   A 1 
ATOM   35   C  CD1 . TRP A 1 4   ? -5.698  -0.754  -11.627 1.00 98.63 4   A 1 
ATOM   36   C  CD2 . TRP A 1 4   ? -4.991  -2.663  -10.706 1.00 98.81 4   A 1 
ATOM   37   N  NE1 . TRP A 1 4   ? -5.938  -1.764  -12.522 1.00 98.53 4   A 1 
ATOM   38   C  CE2 . TRP A 1 4   ? -5.517  -2.948  -11.980 1.00 98.69 4   A 1 
ATOM   39   C  CE3 . TRP A 1 4   ? -4.490  -3.721  -9.933  1.00 98.67 4   A 1 
ATOM   40   C  CZ2 . TRP A 1 4   ? -5.540  -4.240  -12.505 1.00 98.44 4   A 1 
ATOM   41   C  CZ3 . TRP A 1 4   ? -4.516  -5.006  -10.465 1.00 98.34 4   A 1 
ATOM   42   C  CH2 . TRP A 1 4   ? -5.042  -5.247  -11.730 1.00 98.24 4   A 1 
ATOM   43   N  N   . GLN A 1 5   ? -4.541  -0.515  -6.070  1.00 98.82 5   A 1 
ATOM   44   C  CA  . GLN A 1 5   ? -3.762  0.012   -4.953  1.00 98.82 5   A 1 
ATOM   45   C  C   . GLN A 1 5   ? -2.337  -0.507  -5.058  1.00 98.88 5   A 1 
ATOM   46   O  O   . GLN A 1 5   ? -2.093  -1.700  -4.866  1.00 98.59 5   A 1 
ATOM   47   C  CB  . GLN A 1 5   ? -4.373  -0.390  -3.612  1.00 98.71 5   A 1 
ATOM   48   C  CG  . GLN A 1 5   ? -3.607  0.184   -2.421  1.00 98.37 5   A 1 
ATOM   49   C  CD  . GLN A 1 5   ? -4.140  -0.299  -1.087  1.00 98.35 5   A 1 
ATOM   50   O  OE1 . GLN A 1 5   ? -4.894  -1.267  -1.008  1.00 93.81 5   A 1 
ATOM   51   N  NE2 . GLN A 1 5   ? -3.735  0.373   -0.011  1.00 93.17 5   A 1 
ATOM   52   N  N   . LEU A 1 6   ? -1.414  0.387   -5.361  1.00 98.87 6   A 1 
ATOM   53   C  CA  . LEU A 1 6   ? -0.010  0.059   -5.550  1.00 98.84 6   A 1 
ATOM   54   C  C   . LEU A 1 6   ? 0.780   0.625   -4.379  1.00 98.77 6   A 1 
ATOM   55   O  O   . LEU A 1 6   ? 0.826   1.839   -4.192  1.00 98.34 6   A 1 
ATOM   56   C  CB  . LEU A 1 6   ? 0.485   0.648   -6.872  1.00 98.61 6   A 1 
ATOM   57   C  CG  . LEU A 1 6   ? 1.964   0.491   -7.221  1.00 98.16 6   A 1 
ATOM   58   C  CD1 . LEU A 1 6   ? 2.344   -0.970  -7.350  1.00 97.57 6   A 1 
ATOM   59   C  CD2 . LEU A 1 6   ? 2.277   1.249   -8.504  1.00 97.36 6   A 1 
ATOM   60   N  N   . THR A 1 7   ? 1.407   -0.243  -3.592  1.00 98.64 7   A 1 
ATOM   61   C  CA  . THR A 1 7   ? 2.064   0.234   -2.381  1.00 98.62 7   A 1 
ATOM   62   C  C   . THR A 1 7   ? 3.356   -0.512  -2.074  1.00 98.53 7   A 1 
ATOM   63   O  O   . THR A 1 7   ? 3.497   -1.695  -2.401  1.00 98.04 7   A 1 
ATOM   64   C  CB  . THR A 1 7   ? 1.116   0.157   -1.168  1.00 98.19 7   A 1 
ATOM   65   O  OG1 . THR A 1 7   ? 1.715   0.803   -0.042  1.00 95.67 7   A 1 
ATOM   66   C  CG2 . THR A 1 7   ? 0.793   -1.296  -0.820  1.00 96.17 7   A 1 
ATOM   67   N  N   . ASP A 1 8   ? 4.287   0.210   -1.437  1.00 98.67 8   A 1 
ATOM   68   C  CA  . ASP A 1 8   ? 5.506   -0.362  -0.895  1.00 98.56 8   A 1 
ATOM   69   C  C   . ASP A 1 8   ? 6.295   -1.169  -1.917  1.00 98.56 8   A 1 
ATOM   70   O  O   . ASP A 1 8   ? 6.490   -2.380  -1.772  1.00 97.71 8   A 1 
ATOM   71   C  CB  . ASP A 1 8   ? 5.174   -1.197  0.347   1.00 98.36 8   A 1 
ATOM   72   C  CG  . ASP A 1 8   ? 4.614   -0.345  1.460   1.00 98.12 8   A 1 
ATOM   73   O  OD1 . ASP A 1 8   ? 3.376   -0.169  1.516   1.00 96.25 8   A 1 
ATOM   74   O  OD2 . ASP A 1 8   ? 5.411   0.164   2.275   1.00 96.55 8   A 1 
ATOM   75   N  N   . ILE A 1 9   ? 6.754   -0.478  -2.946  1.00 98.30 9   A 1 
ATOM   76   C  CA  . ILE A 1 9   ? 7.546   -1.106  -3.990  1.00 98.28 9   A 1 
ATOM   77   C  C   . ILE A 1 9   ? 8.975   -1.352  -3.511  1.00 98.02 9   A 1 
ATOM   78   O  O   . ILE A 1 9   ? 9.522   -2.437  -3.698  1.00 97.17 9   A 1 
ATOM   79   C  CB  . ILE A 1 9   ? 7.559   -0.245  -5.266  1.00 98.16 9   A 1 
ATOM   80   C  CG1 . ILE A 1 9   ? 6.134   -0.068  -5.807  1.00 96.71 9   A 1 
ATOM   81   C  CG2 . ILE A 1 9   ? 8.460   -0.870  -6.330  1.00 96.45 9   A 1 
ATOM   82   C  CD1 . ILE A 1 9   ? 6.038   0.891   -6.979  1.00 95.29 9   A 1 
ATOM   83   N  N   . HIS A 1 10  ? 9.581   -0.339  -2.897  1.00 97.73 10  A 1 
ATOM   84   C  CA  . HIS A 1 10  ? 10.966  -0.404  -2.427  1.00 97.54 10  A 1 
ATOM   85   C  C   . HIS A 1 10  ? 11.893  -0.939  -3.515  1.00 97.32 10  A 1 
ATOM   86   O  O   . HIS A 1 10  ? 12.595  -1.930  -3.336  1.00 95.91 10  A 1 
ATOM   87   C  CB  . HIS A 1 10  ? 11.068  -1.256  -1.166  1.00 97.19 10  A 1 
ATOM   88   C  CG  . HIS A 1 10  ? 10.346  -0.691  0.015   1.00 97.35 10  A 1 
ATOM   89   N  ND1 . HIS A 1 10  ? 10.871  0.312   0.802   1.00 95.96 10  A 1 
ATOM   90   C  CD2 . HIS A 1 10  ? 9.146   -1.000  0.558   1.00 96.34 10  A 1 
ATOM   91   C  CE1 . HIS A 1 10  ? 10.022  0.596   1.774   1.00 96.06 10  A 1 
ATOM   92   N  NE2 . HIS A 1 10  ? 8.962   -0.185  1.649   1.00 96.31 10  A 1 
ATOM   93   N  N   . LEU A 1 11  ? 11.878  -0.265  -4.649  1.00 97.39 11  A 1 
ATOM   94   C  CA  . LEU A 1 11  ? 12.616  -0.709  -5.824  1.00 97.21 11  A 1 
ATOM   95   C  C   . LEU A 1 11  ? 14.123  -0.583  -5.626  1.00 97.09 11  A 1 
ATOM   96   O  O   . LEU A 1 11  ? 14.625  0.503   -5.332  1.00 96.16 11  A 1 
ATOM   97   C  CB  . LEU A 1 11  ? 12.189  0.098   -7.050  1.00 96.79 11  A 1 
ATOM   98   C  CG  . LEU A 1 11  ? 12.923  -0.217  -8.359  1.00 95.32 11  A 1 
ATOM   99   C  CD1 . LEU A 1 11  ? 12.668  -1.652  -8.773  1.00 92.98 11  A 1 
ATOM   100  C  CD2 . LEU A 1 11  ? 12.495  0.749   -9.441  1.00 92.35 11  A 1 
ATOM   101  N  N   . ASP A 1 12  ? 14.837  -1.684  -5.801  1.00 96.90 12  A 1 
ATOM   102  C  CA  . ASP A 1 12  ? 16.289  -1.687  -5.713  1.00 96.68 12  A 1 
ATOM   103  C  C   . ASP A 1 12  ? 16.883  -1.777  -7.118  1.00 96.53 12  A 1 
ATOM   104  O  O   . ASP A 1 12  ? 16.866  -2.852  -7.722  1.00 96.00 12  A 1 
ATOM   105  C  CB  . ASP A 1 12  ? 16.783  -2.849  -4.860  1.00 95.92 12  A 1 
ATOM   106  C  CG  . ASP A 1 12  ? 18.294  -2.843  -4.675  1.00 95.16 12  A 1 
ATOM   107  O  OD1 . ASP A 1 12  ? 18.957  -1.905  -5.179  1.00 93.73 12  A 1 
ATOM   108  O  OD2 . ASP A 1 12  ? 18.818  -3.762  -4.024  1.00 92.90 12  A 1 
ATOM   109  N  N   . PRO A 1 13  ? 17.427  -0.682  -7.633  1.00 95.75 13  A 1 
ATOM   110  C  CA  . PRO A 1 13  ? 17.993  -0.705  -8.980  1.00 95.04 13  A 1 
ATOM   111  C  C   . PRO A 1 13  ? 19.289  -1.503  -9.064  1.00 94.90 13  A 1 
ATOM   112  O  O   . PRO A 1 13  ? 19.747  -1.793  -10.168 1.00 93.81 13  A 1 
ATOM   113  C  CB  . PRO A 1 13  ? 18.248  0.775   -9.275  1.00 94.04 13  A 1 
ATOM   114  C  CG  . PRO A 1 13  ? 18.483  1.377   -7.934  1.00 92.67 13  A 1 
ATOM   115  C  CD  . PRO A 1 13  ? 17.564  0.645   -6.996  1.00 94.77 13  A 1 
ATOM   116  N  N   . MET A 1 14  ? 19.870  -1.847  -7.930  1.00 95.25 14  A 1 
ATOM   117  C  CA  . MET A 1 14  ? 21.140  -2.564  -7.894  1.00 95.00 14  A 1 
ATOM   118  C  C   . MET A 1 14  ? 20.967  -4.077  -7.818  1.00 95.85 14  A 1 
ATOM   119  O  O   . MET A 1 14  ? 21.958  -4.811  -7.821  1.00 95.26 14  A 1 
ATOM   120  C  CB  . MET A 1 14  ? 21.988  -2.082  -6.708  1.00 93.76 14  A 1 
ATOM   121  C  CG  . MET A 1 14  ? 22.333  -0.603  -6.759  1.00 90.24 14  A 1 
ATOM   122  S  SD  . MET A 1 14  ? 23.263  -0.162  -8.235  1.00 84.49 14  A 1 
ATOM   123  C  CE  . MET A 1 14  ? 24.742  -1.144  -8.025  1.00 74.17 14  A 1 
ATOM   124  N  N   . TYR A 1 15  ? 19.714  -4.546  -7.750  1.00 95.78 15  A 1 
ATOM   125  C  CA  . TYR A 1 15  ? 19.452  -5.984  -7.663  1.00 96.40 15  A 1 
ATOM   126  C  C   . TYR A 1 15  ? 20.150  -6.720  -8.805  1.00 96.48 15  A 1 
ATOM   127  O  O   . TYR A 1 15  ? 20.027  -6.352  -9.966  1.00 95.57 15  A 1 
ATOM   128  C  CB  . TYR A 1 15  ? 17.955  -6.257  -7.702  1.00 96.64 15  A 1 
ATOM   129  C  CG  . TYR A 1 15  ? 17.600  -7.712  -7.458  1.00 97.16 15  A 1 
ATOM   130  C  CD1 . TYR A 1 15  ? 17.716  -8.664  -8.463  1.00 96.85 15  A 1 
ATOM   131  C  CD2 . TYR A 1 15  ? 17.147  -8.133  -6.217  1.00 96.83 15  A 1 
ATOM   132  C  CE1 . TYR A 1 15  ? 17.397  -9.990  -8.244  1.00 96.61 15  A 1 
ATOM   133  C  CE2 . TYR A 1 15  ? 16.815  -9.461  -5.983  1.00 96.65 15  A 1 
ATOM   134  C  CZ  . TYR A 1 15  ? 16.951  -10.390 -6.993  1.00 97.01 15  A 1 
ATOM   135  O  OH  . TYR A 1 15  ? 16.633  -11.702 -6.777  1.00 96.62 15  A 1 
ATOM   136  N  N   . THR A 1 16  ? 20.863  -7.785  -8.453  1.00 96.63 16  A 1 
ATOM   137  C  CA  . THR A 1 16  ? 21.629  -8.556  -9.428  1.00 96.99 16  A 1 
ATOM   138  C  C   . THR A 1 16  ? 21.251  -10.029 -9.340  1.00 97.23 16  A 1 
ATOM   139  O  O   . THR A 1 16  ? 21.373  -10.642 -8.279  1.00 96.77 16  A 1 
ATOM   140  C  CB  . THR A 1 16  ? 23.137  -8.389  -9.207  1.00 96.33 16  A 1 
ATOM   141  O  OG1 . THR A 1 16  ? 23.491  -7.013  -9.291  1.00 92.81 16  A 1 
ATOM   142  C  CG2 . THR A 1 16  ? 23.927  -9.180  -10.237 1.00 92.64 16  A 1 
ATOM   143  N  N   . VAL A 1 17  ? 20.798  -10.591 -10.450 1.00 97.04 17  A 1 
ATOM   144  C  CA  . VAL A 1 17  ? 20.449  -12.001 -10.496 1.00 97.18 17  A 1 
ATOM   145  C  C   . VAL A 1 17  ? 21.683  -12.854 -10.233 1.00 97.16 17  A 1 
ATOM   146  O  O   . VAL A 1 17  ? 22.757  -12.585 -10.765 1.00 96.02 17  A 1 
ATOM   147  C  CB  . VAL A 1 17  ? 19.834  -12.374 -11.857 1.00 96.47 17  A 1 
ATOM   148  C  CG1 . VAL A 1 17  ? 19.496  -13.857 -11.909 1.00 94.25 17  A 1 
ATOM   149  C  CG2 . VAL A 1 17  ? 18.591  -11.532 -12.127 1.00 94.62 17  A 1 
ATOM   150  N  N   . GLY A 1 18  ? 21.519  -13.883 -9.401  1.00 96.69 18  A 1 
ATOM   151  C  CA  . GLY A 1 18  ? 22.616  -14.779 -9.093  1.00 96.72 18  A 1 
ATOM   152  C  C   . GLY A 1 18  ? 23.523  -14.292 -7.982  1.00 97.13 18  A 1 
ATOM   153  O  O   . GLY A 1 18  ? 24.548  -14.915 -7.701  1.00 95.87 18  A 1 
ATOM   154  N  N   . SER A 1 19  ? 23.162  -13.179 -7.353  1.00 97.08 19  A 1 
ATOM   155  C  CA  . SER A 1 19  ? 23.940  -12.641 -6.248  1.00 96.95 19  A 1 
ATOM   156  C  C   . SER A 1 19  ? 23.526  -13.298 -4.928  1.00 96.86 19  A 1 
ATOM   157  O  O   . SER A 1 19  ? 22.654  -14.167 -4.898  1.00 96.27 19  A 1 
ATOM   158  C  CB  . SER A 1 19  ? 23.774  -11.125 -6.162  1.00 96.55 19  A 1 
ATOM   159  O  OG  . SER A 1 19  ? 22.422  -10.784 -5.927  1.00 94.54 19  A 1 
ATOM   160  N  N   . ASP A 1 20  ? 24.159  -12.865 -3.843  1.00 96.30 20  A 1 
ATOM   161  C  CA  . ASP A 1 20  ? 23.932  -13.433 -2.521  1.00 96.22 20  A 1 
ATOM   162  C  C   . ASP A 1 20  ? 22.789  -12.700 -1.820  1.00 95.89 20  A 1 
ATOM   163  O  O   . ASP A 1 20  ? 22.906  -11.504 -1.543  1.00 95.18 20  A 1 
ATOM   164  C  CB  . ASP A 1 20  ? 25.214  -13.331 -1.687  1.00 95.94 20  A 1 
ATOM   165  C  CG  . ASP A 1 20  ? 25.120  -14.068 -0.363  1.00 95.50 20  A 1 
ATOM   166  O  OD1 . ASP A 1 20  ? 24.023  -14.533 0.001   1.00 93.80 20  A 1 
ATOM   167  O  OD2 . ASP A 1 20  ? 26.160  -14.182 0.318   1.00 93.57 20  A 1 
ATOM   168  N  N   . PRO A 1 21  ? 21.692  -13.391 -1.520  1.00 95.91 21  A 1 
ATOM   169  C  CA  . PRO A 1 21  ? 20.570  -12.755 -0.814  1.00 94.80 21  A 1 
ATOM   170  C  C   . PRO A 1 21  ? 20.955  -12.198 0.551   1.00 94.00 21  A 1 
ATOM   171  O  O   . PRO A 1 21  ? 20.327  -11.261 1.032   1.00 92.31 21  A 1 
ATOM   172  C  CB  . PRO A 1 21  ? 19.552  -13.889 -0.663  1.00 93.97 21  A 1 
ATOM   173  C  CG  . PRO A 1 21  ? 19.852  -14.804 -1.807  1.00 93.36 21  A 1 
ATOM   174  C  CD  . PRO A 1 21  ? 21.353  -14.766 -1.947  1.00 95.35 21  A 1 
ATOM   175  N  N   . LEU A 1 22  ? 21.985  -12.758 1.169   1.00 94.87 22  A 1 
ATOM   176  C  CA  . LEU A 1 22  ? 22.454  -12.258 2.455   1.00 93.80 22  A 1 
ATOM   177  C  C   . LEU A 1 22  ? 23.266  -10.976 2.302   1.00 93.35 22  A 1 
ATOM   178  O  O   . LEU A 1 22  ? 23.617  -10.341 3.297   1.00 91.49 22  A 1 
ATOM   179  C  CB  . LEU A 1 22  ? 23.285  -13.321 3.170   1.00 93.40 22  A 1 
ATOM   180  C  CG  . LEU A 1 22  ? 22.549  -14.610 3.534   1.00 90.39 22  A 1 
ATOM   181  C  CD1 . LEU A 1 22  ? 23.487  -15.590 4.227   1.00 86.25 22  A 1 
ATOM   182  C  CD2 . LEU A 1 22  ? 21.343  -14.303 4.409   1.00 85.37 22  A 1 
ATOM   183  N  N   . LYS A 1 23  ? 23.558  -10.592 1.062   1.00 93.67 23  A 1 
ATOM   184  C  CA  . LYS A 1 23  ? 24.263  -9.347  0.771   1.00 93.51 23  A 1 
ATOM   185  C  C   . LYS A 1 23  ? 23.386  -8.425  -0.072  1.00 93.70 23  A 1 
ATOM   186  O  O   . LYS A 1 23  ? 23.842  -7.808  -1.032  1.00 92.37 23  A 1 
ATOM   187  C  CB  . LYS A 1 23  ? 25.595  -9.634  0.077   1.00 93.64 23  A 1 
ATOM   188  C  CG  . LYS A 1 23  ? 26.570  -10.415 0.944   1.00 92.72 23  A 1 
ATOM   189  C  CD  . LYS A 1 23  ? 27.919  -10.602 0.268   1.00 87.85 23  A 1 
ATOM   190  C  CE  . LYS A 1 23  ? 28.895  -11.334 1.181   1.00 82.73 23  A 1 
ATOM   191  N  NZ  . LYS A 1 23  ? 30.228  -11.517 0.561   1.00 73.32 23  A 1 
ATOM   192  N  N   . LEU A 1 24  ? 22.105  -8.355  0.306   1.00 94.02 24  A 1 
ATOM   193  C  CA  . LEU A 1 24  ? 21.117  -7.463  -0.296  1.00 93.72 24  A 1 
ATOM   194  C  C   . LEU A 1 24  ? 20.838  -7.784  -1.767  1.00 94.45 24  A 1 
ATOM   195  O  O   . LEU A 1 24  ? 20.276  -6.959  -2.479  1.00 93.15 24  A 1 
ATOM   196  C  CB  . LEU A 1 24  ? 21.537  -5.994  -0.158  1.00 92.20 24  A 1 
ATOM   197  C  CG  . LEU A 1 24  ? 21.862  -5.505  1.255   1.00 89.74 24  A 1 
ATOM   198  C  CD1 . LEU A 1 24  ? 22.242  -4.027  1.228   1.00 86.09 24  A 1 
ATOM   199  C  CD2 . LEU A 1 24  ? 20.695  -5.743  2.191   1.00 84.96 24  A 1 
ATOM   200  N  N   . CYS A 1 25  ? 21.214  -8.983  -2.214  1.00 95.11 25  A 1 
ATOM   201  C  CA  . CYS A 1 25  ? 21.057  -9.369  -3.616  1.00 95.52 25  A 1 
ATOM   202  C  C   . CYS A 1 25  ? 21.782  -8.410  -4.553  1.00 95.50 25  A 1 
ATOM   203  O  O   . CYS A 1 25  ? 21.302  -8.110  -5.649  1.00 94.45 25  A 1 
ATOM   204  C  CB  . CYS A 1 25  ? 19.578  -9.458  -3.989  1.00 95.60 25  A 1 
ATOM   205  S  SG  . CYS A 1 25  ? 18.631  -10.688 -3.080  1.00 95.22 25  A 1 
ATOM   206  N  N   . ARG A 1 26  ? 22.948  -7.924  -4.121  1.00 95.45 26  A 1 
ATOM   207  C  CA  . ARG A 1 26  ? 23.706  -6.961  -4.916  1.00 94.80 26  A 1 
ATOM   208  C  C   . ARG A 1 26  ? 25.109  -7.433  -5.265  1.00 94.88 26  A 1 
ATOM   209  O  O   . ARG A 1 26  ? 25.649  -7.051  -6.295  1.00 92.45 26  A 1 
ATOM   210  C  CB  . ARG A 1 26  ? 23.790  -5.625  -4.177  1.00 93.44 26  A 1 
ATOM   211  C  CG  . ARG A 1 26  ? 22.456  -4.945  -3.989  1.00 91.92 26  A 1 
ATOM   212  C  CD  . ARG A 1 26  ? 22.598  -3.629  -3.249  1.00 89.72 26  A 1 
ATOM   213  N  NE  . ARG A 1 26  ? 21.314  -2.959  -3.110  1.00 87.59 26  A 1 
ATOM   214  C  CZ  . ARG A 1 26  ? 21.127  -1.814  -2.471  1.00 85.99 26  A 1 
ATOM   215  N  NH1 . ARG A 1 26  ? 22.149  -1.195  -1.901  1.00 81.92 26  A 1 
ATOM   216  N  NH2 . ARG A 1 26  ? 19.924  -1.279  -2.403  1.00 79.97 26  A 1 
ATOM   217  N  N   . GLU A 1 27  ? 25.699  -8.249  -4.416  1.00 94.92 27  A 1 
ATOM   218  C  CA  . GLU A 1 27  ? 27.061  -8.703  -4.645  1.00 94.99 27  A 1 
ATOM   219  C  C   . GLU A 1 27  ? 27.219  -10.159 -4.223  1.00 95.95 27  A 1 
ATOM   220  O  O   . GLU A 1 27  ? 26.287  -10.779 -3.716  1.00 94.67 27  A 1 
ATOM   221  C  CB  . GLU A 1 27  ? 28.055  -7.831  -3.870  1.00 92.32 27  A 1 
ATOM   222  C  CG  . GLU A 1 27  ? 27.802  -7.782  -2.377  1.00 84.84 27  A 1 
ATOM   223  C  CD  . GLU A 1 27  ? 28.796  -6.903  -1.646  1.00 83.18 27  A 1 
ATOM   224  O  OE1 . GLU A 1 27  ? 29.975  -6.870  -2.055  1.00 76.07 27  A 1 
ATOM   225  O  OE2 . GLU A 1 27  ? 28.409  -6.250  -0.657  1.00 76.44 27  A 1 
ATOM   226  N  N   . GLY A 1 28  ? 28.414  -10.701 -4.461  1.00 94.88 28  A 1 
ATOM   227  C  CA  . GLY A 1 28  ? 28.681  -12.076 -4.134  1.00 95.68 28  A 1 
ATOM   228  C  C   . GLY A 1 28  ? 27.987  -13.033 -5.081  1.00 96.65 28  A 1 
ATOM   229  O  O   . GLY A 1 28  ? 27.378  -12.622 -6.066  1.00 95.04 28  A 1 
ATOM   230  N  N   . LYS A 1 29  ? 28.073  -14.325 -4.770  1.00 96.45 29  A 1 
ATOM   231  C  CA  . LYS A 1 29  ? 27.422  -15.356 -5.561  1.00 96.62 29  A 1 
ATOM   232  C  C   . LYS A 1 29  ? 26.370  -16.065 -4.721  1.00 96.53 29  A 1 
ATOM   233  O  O   . LYS A 1 29  ? 26.588  -16.353 -3.545  1.00 93.80 29  A 1 
ATOM   234  C  CB  . LYS A 1 29  ? 28.440  -16.367 -6.085  1.00 95.37 29  A 1 
ATOM   235  C  CG  . LYS A 1 29  ? 29.390  -15.812 -7.129  1.00 85.09 29  A 1 
ATOM   236  C  CD  . LYS A 1 29  ? 30.288  -16.900 -7.689  1.00 78.25 29  A 1 
ATOM   237  C  CE  . LYS A 1 29  ? 31.189  -16.373 -8.781  1.00 68.10 29  A 1 
ATOM   238  N  NZ  . LYS A 1 29  ? 32.054  -17.436 -9.353  1.00 59.08 29  A 1 
ATOM   239  N  N   . GLY A 1 30  ? 25.230  -16.344 -5.335  1.00 96.16 30  A 1 
ATOM   240  C  CA  . GLY A 1 30  ? 24.153  -17.011 -4.639  1.00 95.89 30  A 1 
ATOM   241  C  C   . GLY A 1 30  ? 23.029  -17.365 -5.587  1.00 96.25 30  A 1 
ATOM   242  O  O   . GLY A 1 30  ? 23.234  -17.501 -6.786  1.00 94.52 30  A 1 
ATOM   243  N  N   . ASN A 1 31  ? 21.825  -17.501 -5.035  1.00 95.73 31  A 1 
ATOM   244  C  CA  . ASN A 1 31  ? 20.675  -17.925 -5.817  1.00 94.94 31  A 1 
ATOM   245  C  C   . ASN A 1 31  ? 19.577  -16.868 -5.868  1.00 95.42 31  A 1 
ATOM   246  O  O   . ASN A 1 31  ? 18.394  -17.198 -5.920  1.00 93.53 31  A 1 
ATOM   247  C  CB  . ASN A 1 31  ? 20.126  -19.247 -5.270  1.00 92.00 31  A 1 
ATOM   248  C  CG  . ASN A 1 31  ? 19.882  -19.201 -3.776  1.00 86.55 31  A 1 
ATOM   249  O  OD1 . ASN A 1 31  ? 19.846  -18.134 -3.171  1.00 76.37 31  A 1 
ATOM   250  N  ND2 . ASN A 1 31  ? 19.728  -20.375 -3.164  1.00 78.98 31  A 1 
ATOM   251  N  N   . ALA A 1 32  ? 19.950  -15.597 -5.844  1.00 95.84 32  A 1 
ATOM   252  C  CA  . ALA A 1 32  ? 18.990  -14.515 -6.009  1.00 96.14 32  A 1 
ATOM   253  C  C   . ALA A 1 32  ? 18.276  -14.695 -7.345  1.00 96.21 32  A 1 
ATOM   254  O  O   . ALA A 1 32  ? 18.918  -14.754 -8.396  1.00 95.33 32  A 1 
ATOM   255  C  CB  . ALA A 1 32  ? 19.683  -13.168 -5.936  1.00 95.96 32  A 1 
ATOM   256  N  N   . GLY A 1 33  ? 16.945  -14.793 -7.314  1.00 96.05 33  A 1 
ATOM   257  C  CA  . GLY A 1 33  ? 16.164  -15.120 -8.486  1.00 95.86 33  A 1 
ATOM   258  C  C   . GLY A 1 33  ? 16.000  -13.975 -9.474  1.00 96.44 33  A 1 
ATOM   259  O  O   . GLY A 1 33  ? 16.269  -12.815 -9.162  1.00 95.92 33  A 1 
ATOM   260  N  N   . LYS A 1 34  ? 15.541  -14.320 -10.673 1.00 96.26 34  A 1 
ATOM   261  C  CA  . LYS A 1 34  ? 15.363  -13.333 -11.733 1.00 96.39 34  A 1 
ATOM   262  C  C   . LYS A 1 34  ? 14.390  -12.227 -11.344 1.00 96.91 34  A 1 
ATOM   263  O  O   . LYS A 1 34  ? 14.611  -11.060 -11.669 1.00 96.41 34  A 1 
ATOM   264  C  CB  . LYS A 1 34  ? 14.876  -14.012 -13.013 1.00 95.69 34  A 1 
ATOM   265  C  CG  . LYS A 1 34  ? 14.611  -13.058 -14.166 1.00 91.96 34  A 1 
ATOM   266  C  CD  . LYS A 1 34  ? 14.162  -13.790 -15.412 1.00 88.13 34  A 1 
ATOM   267  C  CE  . LYS A 1 34  ? 13.899  -12.830 -16.558 1.00 81.73 34  A 1 
ATOM   268  N  NZ  . LYS A 1 34  ? 13.458  -13.532 -17.791 1.00 73.62 34  A 1 
ATOM   269  N  N   . TYR A 1 35  ? 13.316  -12.599 -10.631 1.00 97.13 35  A 1 
ATOM   270  C  CA  . TYR A 1 35  ? 12.252  -11.655 -10.303 1.00 97.44 35  A 1 
ATOM   271  C  C   . TYR A 1 35  ? 12.267  -11.219 -8.846  1.00 97.58 35  A 1 
ATOM   272  O  O   . TYR A 1 35  ? 11.342  -10.535 -8.395  1.00 96.27 35  A 1 
ATOM   273  C  CB  . TYR A 1 35  ? 10.890  -12.249 -10.660 1.00 97.43 35  A 1 
ATOM   274  C  CG  . TYR A 1 35  ? 10.717  -12.490 -12.140 1.00 97.51 35  A 1 
ATOM   275  C  CD1 . TYR A 1 35  ? 10.423  -11.437 -12.997 1.00 96.71 35  A 1 
ATOM   276  C  CD2 . TYR A 1 35  ? 10.856  -13.751 -12.681 1.00 96.75 35  A 1 
ATOM   277  C  CE1 . TYR A 1 35  ? 10.266  -11.643 -14.357 1.00 96.23 35  A 1 
ATOM   278  C  CE2 . TYR A 1 35  ? 10.698  -13.970 -14.042 1.00 96.35 35  A 1 
ATOM   279  C  CZ  . TYR A 1 35  ? 10.404  -12.912 -14.872 1.00 96.61 35  A 1 
ATOM   280  O  OH  . TYR A 1 35  ? 10.254  -13.116 -16.210 1.00 95.58 35  A 1 
ATOM   281  N  N   . GLY A 1 36  ? 13.295  -11.602 -8.109  1.00 97.20 36  A 1 
ATOM   282  C  CA  . GLY A 1 36  ? 13.409  -11.173 -6.732  1.00 97.13 36  A 1 
ATOM   283  C  C   . GLY A 1 36  ? 13.787  -12.277 -5.778  1.00 97.08 36  A 1 
ATOM   284  O  O   . GLY A 1 36  ? 14.005  -13.426 -6.168  1.00 96.04 36  A 1 
ATOM   285  N  N   . ASP A 1 37  ? 13.860  -11.912 -4.502  1.00 96.53 37  A 1 
ATOM   286  C  CA  . ASP A 1 37  ? 14.188  -12.830 -3.425  1.00 96.57 37  A 1 
ATOM   287  C  C   . ASP A 1 37  ? 13.503  -12.327 -2.164  1.00 96.42 37  A 1 
ATOM   288  O  O   . ASP A 1 37  ? 13.441  -11.119 -1.937  1.00 95.45 37  A 1 
ATOM   289  C  CB  . ASP A 1 37  ? 15.705  -12.904 -3.214  1.00 95.97 37  A 1 
ATOM   290  C  CG  . ASP A 1 37  ? 16.114  -14.023 -2.291  1.00 95.20 37  A 1 
ATOM   291  O  OD1 . ASP A 1 37  ? 15.929  -13.880 -1.064  1.00 92.31 37  A 1 
ATOM   292  O  OD2 . ASP A 1 37  ? 16.624  -15.045 -2.776  1.00 91.84 37  A 1 
ATOM   293  N  N   . TYR A 1 38  ? 12.994  -13.248 -1.354  1.00 95.55 38  A 1 
ATOM   294  C  CA  . TYR A 1 38  ? 12.245  -12.853 -0.166  1.00 94.81 38  A 1 
ATOM   295  C  C   . TYR A 1 38  ? 13.112  -12.190 0.911   1.00 94.17 38  A 1 
ATOM   296  O  O   . TYR A 1 38  ? 12.584  -11.694 1.904   1.00 91.59 38  A 1 
ATOM   297  C  CB  . TYR A 1 38  ? 11.505  -14.057 0.417   1.00 94.48 38  A 1 
ATOM   298  C  CG  . TYR A 1 38  ? 10.372  -14.543 -0.459  1.00 94.76 38  A 1 
ATOM   299  C  CD1 . TYR A 1 38  ? 9.304   -13.710 -0.762  1.00 93.72 38  A 1 
ATOM   300  C  CD2 . TYR A 1 38  ? 10.371  -15.821 -0.994  1.00 93.91 38  A 1 
ATOM   301  C  CE1 . TYR A 1 38  ? 8.264   -14.140 -1.563  1.00 93.31 38  A 1 
ATOM   302  C  CE2 . TYR A 1 38  ? 9.334   -16.261 -1.801  1.00 93.12 38  A 1 
ATOM   303  C  CZ  . TYR A 1 38  ? 8.283   -15.418 -2.081  1.00 93.90 38  A 1 
ATOM   304  O  OH  . TYR A 1 38  ? 7.250   -15.845 -2.880  1.00 92.35 38  A 1 
ATOM   305  N  N   . SER A 1 39  ? 14.409  -12.172 0.703   1.00 94.43 39  A 1 
ATOM   306  C  CA  . SER A 1 39  ? 15.326  -11.498 1.613   1.00 94.07 39  A 1 
ATOM   307  C  C   . SER A 1 39  ? 15.765  -10.132 1.096   1.00 94.29 39  A 1 
ATOM   308  O  O   . SER A 1 39  ? 16.559  -9.451  1.740   1.00 91.60 39  A 1 
ATOM   309  C  CB  . SER A 1 39  ? 16.569  -12.358 1.861   1.00 92.66 39  A 1 
ATOM   310  O  OG  . SER A 1 39  ? 16.223  -13.589 2.468   1.00 85.65 39  A 1 
ATOM   311  N  N   . CYS A 1 40  ? 15.241  -9.725  -0.054  1.00 95.68 40  A 1 
ATOM   312  C  CA  . CYS A 1 40  ? 15.686  -8.504  -0.701  1.00 95.96 40  A 1 
ATOM   313  C  C   . CYS A 1 40  ? 14.520  -7.634  -1.173  1.00 96.25 40  A 1 
ATOM   314  O  O   . CYS A 1 40  ? 13.388  -8.096  -1.267  1.00 95.40 40  A 1 
ATOM   315  C  CB  . CYS A 1 40  ? 16.581  -8.842  -1.898  1.00 95.73 40  A 1 
ATOM   316  S  SG  . CYS A 1 40  ? 18.051  -9.799  -1.469  1.00 95.15 40  A 1 
ATOM   317  N  N   . ASP A 1 41  ? 14.814  -6.372  -1.471  1.00 96.64 41  A 1 
ATOM   318  C  CA  . ASP A 1 41  ? 13.829  -5.466  -2.038  1.00 96.93 41  A 1 
ATOM   319  C  C   . ASP A 1 41  ? 13.550  -5.825  -3.498  1.00 97.15 41  A 1 
ATOM   320  O  O   . ASP A 1 41  ? 14.319  -6.543  -4.136  1.00 96.46 41  A 1 
ATOM   321  C  CB  . ASP A 1 41  ? 14.284  -4.017  -1.920  1.00 96.45 41  A 1 
ATOM   322  C  CG  . ASP A 1 41  ? 14.007  -3.423  -0.545  1.00 95.85 41  A 1 
ATOM   323  O  OD1 . ASP A 1 41  ? 13.062  -3.884  0.128   1.00 93.71 41  A 1 
ATOM   324  O  OD2 . ASP A 1 41  ? 14.723  -2.491  -0.153  1.00 93.38 41  A 1 
ATOM   325  N  N   . ALA A 1 42  ? 12.445  -5.305  -4.024  1.00 97.33 42  A 1 
ATOM   326  C  CA  . ALA A 1 42  ? 11.982  -5.642  -5.361  1.00 97.53 42  A 1 
ATOM   327  C  C   . ALA A 1 42  ? 12.942  -5.163  -6.448  1.00 97.58 42  A 1 
ATOM   328  O  O   . ALA A 1 42  ? 13.643  -4.165  -6.277  1.00 96.72 42  A 1 
ATOM   329  C  CB  . ALA A 1 42  ? 10.595  -5.055  -5.600  1.00 97.20 42  A 1 
ATOM   330  N  N   . ASN A 1 43  ? 12.959  -5.878  -7.574  1.00 97.40 43  A 1 
ATOM   331  C  CA  . ASN A 1 43  ? 13.818  -5.522  -8.691  1.00 97.58 43  A 1 
ATOM   332  C  C   . ASN A 1 43  ? 13.019  -5.048  -9.900  1.00 97.94 43  A 1 
ATOM   333  O  O   . ASN A 1 43  ? 11.793  -5.144  -9.932  1.00 97.35 43  A 1 
ATOM   334  C  CB  . ASN A 1 43  ? 14.748  -6.691  -9.070  1.00 96.60 43  A 1 
ATOM   335  C  CG  . ASN A 1 43  ? 14.011  -7.843  -9.720  1.00 96.95 43  A 1 
ATOM   336  O  OD1 . ASN A 1 43  ? 12.789  -7.894  -9.766  1.00 92.74 43  A 1 
ATOM   337  N  ND2 . ASN A 1 43  ? 14.776  -8.793  -10.257 1.00 93.02 43  A 1 
ATOM   338  N  N   . MET A 1 44  ? 13.718  -4.523  -10.892 1.00 97.82 44  A 1 
ATOM   339  C  CA  . MET A 1 44  ? 13.057  -3.933  -12.053 1.00 97.82 44  A 1 
ATOM   340  C  C   . MET A 1 44  ? 12.341  -4.972  -12.909 1.00 98.13 44  A 1 
ATOM   341  O  O   . MET A 1 44  ? 11.293  -4.690  -13.489 1.00 97.93 44  A 1 
ATOM   342  C  CB  . MET A 1 44  ? 14.068  -3.164  -12.911 1.00 97.05 44  A 1 
ATOM   343  C  CG  . MET A 1 44  ? 13.449  -2.428  -14.084 1.00 92.22 44  A 1 
ATOM   344  S  SD  . MET A 1 44  ? 12.225  -1.193  -13.575 1.00 87.99 44  A 1 
ATOM   345  C  CE  . MET A 1 44  ? 13.282  0.045   -12.824 1.00 78.25 44  A 1 
ATOM   346  N  N   . ALA A 1 45  ? 12.877  -6.177  -12.998 1.00 97.81 45  A 1 
ATOM   347  C  CA  . ALA A 1 45  ? 12.241  -7.232  -13.777 1.00 98.02 45  A 1 
ATOM   348  C  C   . ALA A 1 45  ? 10.837  -7.514  -13.251 1.00 98.34 45  A 1 
ATOM   349  O  O   . ALA A 1 45  ? 9.891   -7.677  -14.022 1.00 97.99 45  A 1 
ATOM   350  C  CB  . ALA A 1 45  ? 13.090  -8.506  -13.742 1.00 97.73 45  A 1 
ATOM   351  N  N   . LEU A 1 46  ? 10.698  -7.562  -11.935 1.00 98.20 46  A 1 
ATOM   352  C  CA  . LEU A 1 46  ? 9.398   -7.758  -11.312 1.00 98.43 46  A 1 
ATOM   353  C  C   . LEU A 1 46  ? 8.463   -6.599  -11.632 1.00 98.54 46  A 1 
ATOM   354  O  O   . LEU A 1 46  ? 7.295   -6.802  -11.979 1.00 98.49 46  A 1 
ATOM   355  C  CB  . LEU A 1 46  ? 9.553   -7.908  -9.798  1.00 98.36 46  A 1 
ATOM   356  C  CG  . LEU A 1 46  ? 8.245   -8.051  -9.014  1.00 98.05 46  A 1 
ATOM   357  C  CD1 . LEU A 1 46  ? 7.592   -9.389  -9.299  1.00 97.46 46  A 1 
ATOM   358  C  CD2 . LEU A 1 46  ? 8.496   -7.884  -7.521  1.00 97.36 46  A 1 
ATOM   359  N  N   . LEU A 1 47  ? 8.969   -5.375  -11.524 1.00 98.43 47  A 1 
ATOM   360  C  CA  . LEU A 1 47  ? 8.161   -4.189  -11.790 1.00 98.44 47  A 1 
ATOM   361  C  C   . LEU A 1 47  ? 7.704   -4.129  -13.241 1.00 98.55 47  A 1 
ATOM   362  O  O   . LEU A 1 47  ? 6.569   -3.751  -13.519 1.00 98.25 47  A 1 
ATOM   363  C  CB  . LEU A 1 47  ? 8.921   -2.915  -11.413 1.00 97.88 47  A 1 
ATOM   364  C  CG  . LEU A 1 47  ? 8.656   -2.361  -10.018 1.00 92.59 47  A 1 
ATOM   365  C  CD1 . LEU A 1 47  ? 7.223   -1.854  -9.932  1.00 87.04 47  A 1 
ATOM   366  C  CD2 . LEU A 1 47  ? 8.897   -3.415  -8.954  1.00 87.80 47  A 1 
ATOM   367  N  N   . ASP A 1 48  ? 8.581   -4.504  -14.165 1.00 98.45 48  A 1 
ATOM   368  C  CA  . ASP A 1 48  ? 8.204   -4.545  -15.570 1.00 98.38 48  A 1 
ATOM   369  C  C   . ASP A 1 48  ? 7.041   -5.510  -15.787 1.00 98.40 48  A 1 
ATOM   370  O  O   . ASP A 1 48  ? 6.098   -5.206  -16.517 1.00 98.29 48  A 1 
ATOM   371  C  CB  . ASP A 1 48  ? 9.397   -4.963  -16.441 1.00 97.91 48  A 1 
ATOM   372  C  CG  . ASP A 1 48  ? 10.440  -3.869  -16.556 1.00 93.67 48  A 1 
ATOM   373  O  OD1 . ASP A 1 48  ? 10.121  -2.689  -16.302 1.00 90.20 48  A 1 
ATOM   374  O  OD2 . ASP A 1 48  ? 11.596  -4.189  -16.916 1.00 89.21 48  A 1 
ATOM   375  N  N   . SER A 1 49  ? 7.095   -6.669  -15.138 1.00 98.39 49  A 1 
ATOM   376  C  CA  . SER A 1 49  ? 6.030   -7.656  -15.263 1.00 98.48 49  A 1 
ATOM   377  C  C   . SER A 1 49  ? 4.739   -7.146  -14.620 1.00 98.69 49  A 1 
ATOM   378  O  O   . SER A 1 49  ? 3.642   -7.431  -15.110 1.00 98.43 49  A 1 
ATOM   379  C  CB  . SER A 1 49  ? 6.452   -8.989  -14.636 1.00 97.90 49  A 1 
ATOM   380  O  OG  . SER A 1 49  ? 6.435   -8.934  -13.221 1.00 91.40 49  A 1 
ATOM   381  N  N   . LEU A 1 50  ? 4.865   -6.386  -13.540 1.00 98.58 50  A 1 
ATOM   382  C  CA  . LEU A 1 50  ? 3.693   -5.845  -12.854 1.00 98.66 50  A 1 
ATOM   383  C  C   . LEU A 1 50  ? 2.985   -4.804  -13.707 1.00 98.71 50  A 1 
ATOM   384  O  O   . LEU A 1 50  ? 1.757   -4.806  -13.807 1.00 98.68 50  A 1 
ATOM   385  C  CB  . LEU A 1 50  ? 4.098   -5.238  -11.504 1.00 98.64 50  A 1 
ATOM   386  C  CG  . LEU A 1 50  ? 2.972   -4.555  -10.724 1.00 98.34 50  A 1 
ATOM   387  C  CD1 . LEU A 1 50  ? 1.839   -5.528  -10.447 1.00 97.86 50  A 1 
ATOM   388  C  CD2 . LEU A 1 50  ? 3.508   -3.978  -9.419  1.00 97.80 50  A 1 
ATOM   389  N  N   . VAL A 1 51  ? 3.748   -3.915  -14.320 1.00 98.77 51  A 1 
ATOM   390  C  CA  . VAL A 1 51  ? 3.172   -2.898  -15.183 1.00 98.76 51  A 1 
ATOM   391  C  C   . VAL A 1 51  ? 2.376   -3.543  -16.308 1.00 98.75 51  A 1 
ATOM   392  O  O   . VAL A 1 51  ? 1.239   -3.148  -16.597 1.00 98.58 51  A 1 
ATOM   393  C  CB  . VAL A 1 51  ? 4.265   -1.970  -15.766 1.00 98.51 51  A 1 
ATOM   394  C  CG1 . VAL A 1 51  ? 3.683   -1.051  -16.830 1.00 97.75 51  A 1 
ATOM   395  C  CG2 . VAL A 1 51  ? 4.901   -1.152  -14.654 1.00 97.92 51  A 1 
ATOM   396  N  N   . LYS A 1 52  ? 2.957   -4.549  -16.950 1.00 98.69 52  A 1 
ATOM   397  C  CA  . LYS A 1 52  ? 2.277   -5.249  -18.032 1.00 98.54 52  A 1 
ATOM   398  C  C   . LYS A 1 52  ? 1.011   -5.931  -17.534 1.00 98.58 52  A 1 
ATOM   399  O  O   . LYS A 1 52  ? -0.019  -5.915  -18.211 1.00 98.31 52  A 1 
ATOM   400  C  CB  . LYS A 1 52  ? 3.219   -6.270  -18.675 1.00 98.11 52  A 1 
ATOM   401  C  CG  . LYS A 1 52  ? 4.393   -5.658  -19.421 1.00 91.91 52  A 1 
ATOM   402  C  CD  . LYS A 1 52  ? 5.299   -6.720  -20.008 1.00 88.42 52  A 1 
ATOM   403  C  CE  . LYS A 1 52  ? 6.476   -6.105  -20.742 1.00 78.04 52  A 1 
ATOM   404  N  NZ  . LYS A 1 52  ? 7.404   -7.134  -21.295 1.00 69.95 52  A 1 
ATOM   405  N  N   . PHE A 1 53  ? 1.071   -6.535  -16.347 1.00 98.69 53  A 1 
ATOM   406  C  CA  . PHE A 1 53  ? -0.078  -7.232  -15.783 1.00 98.72 53  A 1 
ATOM   407  C  C   . PHE A 1 53  ? -1.227  -6.274  -15.498 1.00 98.75 53  A 1 
ATOM   408  O  O   . PHE A 1 53  ? -2.378  -6.549  -15.832 1.00 98.55 53  A 1 
ATOM   409  C  CB  . PHE A 1 53  ? 0.314   -7.977  -14.504 1.00 98.66 53  A 1 
ATOM   410  C  CG  . PHE A 1 53  ? -0.843  -8.663  -13.828 1.00 98.62 53  A 1 
ATOM   411  C  CD1 . PHE A 1 53  ? -1.313  -9.878  -14.306 1.00 98.27 53  A 1 
ATOM   412  C  CD2 . PHE A 1 53  ? -1.456  -8.099  -12.730 1.00 98.29 53  A 1 
ATOM   413  C  CE1 . PHE A 1 53  ? -2.373  -10.512 -13.698 1.00 97.87 53  A 1 
ATOM   414  C  CE2 . PHE A 1 53  ? -2.526  -8.723  -12.111 1.00 97.88 53  A 1 
ATOM   415  C  CZ  . PHE A 1 53  ? -2.982  -9.934  -12.596 1.00 97.94 53  A 1 
ATOM   416  N  N   . ILE A 1 54  ? -0.918  -5.141  -14.868 1.00 98.72 54  A 1 
ATOM   417  C  CA  . ILE A 1 54  ? -1.945  -4.165  -14.527 1.00 98.72 54  A 1 
ATOM   418  C  C   . ILE A 1 54  ? -2.625  -3.627  -15.782 1.00 98.61 54  A 1 
ATOM   419  O  O   . ILE A 1 54  ? -3.852  -3.566  -15.858 1.00 98.40 54  A 1 
ATOM   420  C  CB  . ILE A 1 54  ? -1.358  -3.012  -13.696 1.00 98.76 54  A 1 
ATOM   421  C  CG1 . ILE A 1 54  ? -0.937  -3.510  -12.314 1.00 98.52 54  A 1 
ATOM   422  C  CG2 . ILE A 1 54  ? -2.367  -1.867  -13.563 1.00 98.55 54  A 1 
ATOM   423  C  CD1 . ILE A 1 54  ? -0.226  -2.468  -11.463 1.00 98.09 54  A 1 
ATOM   424  N  N   . LYS A 1 55  ? -1.832  -3.247  -16.770 1.00 98.54 55  A 1 
ATOM   425  C  CA  . LYS A 1 55  ? -2.386  -2.663  -17.992 1.00 98.17 55  A 1 
ATOM   426  C  C   . LYS A 1 55  ? -3.228  -3.690  -18.758 1.00 97.97 55  A 1 
ATOM   427  O  O   . LYS A 1 55  ? -4.224  -3.339  -19.374 1.00 97.12 55  A 1 
ATOM   428  C  CB  . LYS A 1 55  ? -1.261  -2.111  -18.866 1.00 97.66 55  A 1 
ATOM   429  C  CG  . LYS A 1 55  ? -0.491  -0.970  -18.198 1.00 95.94 55  A 1 
ATOM   430  C  CD  . LYS A 1 55  ? 0.700   -0.506  -19.012 1.00 93.51 55  A 1 
ATOM   431  C  CE  . LYS A 1 55  ? 0.293   0.430   -20.123 1.00 89.61 55  A 1 
ATOM   432  N  NZ  . LYS A 1 55  ? 1.483   1.051   -20.780 1.00 86.26 55  A 1 
ATOM   433  N  N   . ARG A 1 56  ? -2.824  -4.954  -18.701 1.00 98.28 56  A 1 
ATOM   434  C  CA  . ARG A 1 56  ? -3.560  -6.017  -19.377 1.00 97.99 56  A 1 
ATOM   435  C  C   . ARG A 1 56  ? -4.892  -6.307  -18.686 1.00 98.01 56  A 1 
ATOM   436  O  O   . ARG A 1 56  ? -5.845  -6.771  -19.319 1.00 97.04 56  A 1 
ATOM   437  C  CB  . ARG A 1 56  ? -2.719  -7.293  -19.439 1.00 97.18 56  A 1 
ATOM   438  C  CG  . ARG A 1 56  ? -3.391  -8.457  -20.138 1.00 86.54 56  A 1 
ATOM   439  C  CD  . ARG A 1 56  ? -2.513  -9.688  -20.125 1.00 85.35 56  A 1 
ATOM   440  N  NE  . ARG A 1 56  ? -3.157  -10.841 -20.740 1.00 76.46 56  A 1 
ATOM   441  C  CZ  . ARG A 1 56  ? -2.633  -12.058 -20.811 1.00 70.89 56  A 1 
ATOM   442  N  NH1 . ARG A 1 56  ? -1.433  -12.289 -20.306 1.00 63.70 56  A 1 
ATOM   443  N  NH2 . ARG A 1 56  ? -3.304  -13.040 -21.395 1.00 63.77 56  A 1 
ATOM   444  N  N   . ASN A 1 57  ? -4.964  -6.028  -17.391 1.00 98.23 57  A 1 
ATOM   445  C  CA  . ASN A 1 57  ? -6.141  -6.348  -16.592 1.00 98.19 57  A 1 
ATOM   446  C  C   . ASN A 1 57  ? -6.912  -5.108  -16.146 1.00 98.04 57  A 1 
ATOM   447  O  O   . ASN A 1 57  ? -7.555  -5.115  -15.092 1.00 97.15 57  A 1 
ATOM   448  C  CB  . ASN A 1 57  ? -5.738  -7.204  -15.386 1.00 98.09 57  A 1 
ATOM   449  C  CG  . ASN A 1 57  ? -5.322  -8.600  -15.786 1.00 97.30 57  A 1 
ATOM   450  O  OD1 . ASN A 1 57  ? -6.148  -9.501  -15.899 1.00 89.68 57  A 1 
ATOM   451  N  ND2 . ASN A 1 57  ? -4.032  -8.783  -16.014 1.00 89.59 57  A 1 
ATOM   452  N  N   . THR A 1 58  ? -6.855  -4.062  -16.947 1.00 98.09 58  A 1 
ATOM   453  C  CA  . THR A 1 58  ? -7.573  -2.830  -16.672 1.00 97.86 58  A 1 
ATOM   454  C  C   . THR A 1 58  ? -8.504  -2.515  -17.834 1.00 97.25 58  A 1 
ATOM   455  O  O   . THR A 1 58  ? -8.067  -2.453  -18.983 1.00 95.41 58  A 1 
ATOM   456  C  CB  . THR A 1 58  ? -6.610  -1.654  -16.464 1.00 97.54 58  A 1 
ATOM   457  O  OG1 . THR A 1 58  ? -5.777  -1.901  -15.332 1.00 94.36 58  A 1 
ATOM   458  C  CG2 . THR A 1 58  ? -7.383  -0.362  -16.248 1.00 95.42 58  A 1 
ATOM   459  N  N   . ASP A 1 59  ? -9.803  -2.329  -17.538 1.00 96.47 59  A 1 
ATOM   460  C  CA  . ASP A 1 59  ? -10.750 -1.934  -18.566 1.00 95.21 59  A 1 
ATOM   461  C  C   . ASP A 1 59  ? -10.946 -0.423  -18.552 1.00 95.33 59  A 1 
ATOM   462  O  O   . ASP A 1 59  ? -10.256 0.303   -17.837 1.00 92.02 59  A 1 
ATOM   463  C  CB  . ASP A 1 59  ? -12.082 -2.679  -18.408 1.00 92.30 59  A 1 
ATOM   464  C  CG  . ASP A 1 59  ? -12.770 -2.409  -17.083 1.00 83.62 59  A 1 
ATOM   465  O  OD1 . ASP A 1 59  ? -12.465 -1.399  -16.435 1.00 78.12 59  A 1 
ATOM   466  O  OD2 . ASP A 1 59  ? -13.640 -3.219  -16.704 1.00 77.87 59  A 1 
ATOM   467  N  N   . VAL A 1 60  ? -11.903 0.058   -19.351 1.00 94.52 60  A 1 
ATOM   468  C  CA  . VAL A 1 60  ? -12.119 1.491   -19.514 1.00 93.90 60  A 1 
ATOM   469  C  C   . VAL A 1 60  ? -12.412 2.180   -18.183 1.00 94.40 60  A 1 
ATOM   470  O  O   . VAL A 1 60  ? -11.941 3.286   -17.928 1.00 91.94 60  A 1 
ATOM   471  C  CB  . VAL A 1 60  ? -13.255 1.764   -20.514 1.00 91.93 60  A 1 
ATOM   472  C  CG1 . VAL A 1 60  ? -13.555 3.252   -20.603 1.00 81.51 60  A 1 
ATOM   473  C  CG2 . VAL A 1 60  ? -12.899 1.205   -21.877 1.00 82.16 60  A 1 
ATOM   474  N  N   . ASN A 1 61  ? -13.179 1.521   -17.319 1.00 95.27 61  A 1 
ATOM   475  C  CA  . ASN A 1 61  ? -13.553 2.100   -16.035 1.00 95.45 61  A 1 
ATOM   476  C  C   . ASN A 1 61  ? -12.646 1.641   -14.894 1.00 96.58 61  A 1 
ATOM   477  O  O   . ASN A 1 61  ? -13.013 1.747   -13.722 1.00 94.32 61  A 1 
ATOM   478  C  CB  . ASN A 1 61  ? -15.014 1.760   -15.708 1.00 92.50 61  A 1 
ATOM   479  C  CG  . ASN A 1 61  ? -15.992 2.476   -16.609 1.00 85.19 61  A 1 
ATOM   480  O  OD1 . ASN A 1 61  ? -15.759 3.611   -17.008 1.00 74.78 61  A 1 
ATOM   481  N  ND2 . ASN A 1 61  ? -17.086 1.814   -16.938 1.00 74.40 61  A 1 
ATOM   482  N  N   . GLY A 1 62  ? -11.455 1.133   -15.241 1.00 96.53 62  A 1 
ATOM   483  C  CA  . GLY A 1 62  ? -10.514 0.670   -14.238 1.00 97.34 62  A 1 
ATOM   484  C  C   . GLY A 1 62  ? -9.208  1.433   -14.225 1.00 98.19 62  A 1 
ATOM   485  O  O   . GLY A 1 62  ? -8.270  1.049   -13.536 1.00 97.47 62  A 1 
ATOM   486  N  N   . LYS A 1 63  ? -9.140  2.517   -15.012 1.00 97.93 63  A 1 
ATOM   487  C  CA  . LYS A 1 63  ? -7.919  3.308   -15.113 1.00 98.04 63  A 1 
ATOM   488  C  C   . LYS A 1 63  ? -7.809  4.289   -13.947 1.00 98.24 63  A 1 
ATOM   489  O  O   . LYS A 1 63  ? -7.789  5.507   -14.124 1.00 97.74 63  A 1 
ATOM   490  C  CB  . LYS A 1 63  ? -7.863  4.039   -16.456 1.00 97.68 63  A 1 
ATOM   491  C  CG  . LYS A 1 63  ? -7.769  3.109   -17.642 1.00 96.42 63  A 1 
ATOM   492  C  CD  . LYS A 1 63  ? -7.621  3.869   -18.949 1.00 93.74 63  A 1 
ATOM   493  C  CE  . LYS A 1 63  ? -7.480  2.916   -20.119 1.00 88.89 63  A 1 
ATOM   494  N  NZ  . LYS A 1 63  ? -7.290  3.645   -21.408 1.00 81.43 63  A 1 
ATOM   495  N  N   . VAL A 1 64  ? -7.749  3.716   -12.746 1.00 98.55 64  A 1 
ATOM   496  C  CA  . VAL A 1 64  ? -7.651  4.473   -11.505 1.00 98.73 64  A 1 
ATOM   497  C  C   . VAL A 1 64  ? -6.650  3.765   -10.605 1.00 98.82 64  A 1 
ATOM   498  O  O   . VAL A 1 64  ? -6.658  2.540   -10.500 1.00 98.71 64  A 1 
ATOM   499  C  CB  . VAL A 1 64  ? -9.006  4.585   -10.789 1.00 98.49 64  A 1 
ATOM   500  C  CG1 . VAL A 1 64  ? -8.886  5.451   -9.549  1.00 97.73 64  A 1 
ATOM   501  C  CG2 . VAL A 1 64  ? -10.072 5.143   -11.724 1.00 97.75 64  A 1 
ATOM   502  N  N   . MET A 1 65  ? -5.778  4.534   -9.958  1.00 98.82 65  A 1 
ATOM   503  C  CA  . MET A 1 65  ? -4.752  3.933   -9.122  1.00 98.86 65  A 1 
ATOM   504  C  C   . MET A 1 65  ? -4.397  4.820   -7.940  1.00 98.90 65  A 1 
ATOM   505  O  O   . MET A 1 65  ? -4.080  5.999   -8.116  1.00 98.78 65  A 1 
ATOM   506  C  CB  . MET A 1 65  ? -3.493  3.631   -9.932  1.00 98.71 65  A 1 
ATOM   507  C  CG  . MET A 1 65  ? -2.342  3.059   -9.114  1.00 98.00 65  A 1 
ATOM   508  S  SD  . MET A 1 65  ? -0.895  2.674   -10.112 1.00 97.79 65  A 1 
ATOM   509  C  CE  . MET A 1 65  ? -1.517  1.312   -11.085 1.00 94.22 65  A 1 
ATOM   510  N  N   . VAL A 1 66  ? -4.450  4.239   -6.745  1.00 98.95 66  A 1 
ATOM   511  C  CA  . VAL A 1 66  ? -3.901  4.878   -5.562  1.00 98.80 66  A 1 
ATOM   512  C  C   . VAL A 1 66  ? -2.478  4.370   -5.378  1.00 98.93 66  A 1 
ATOM   513  O  O   . VAL A 1 66  ? -2.245  3.163   -5.322  1.00 98.74 66  A 1 
ATOM   514  C  CB  . VAL A 1 66  ? -4.732  4.562   -4.304  1.00 98.62 66  A 1 
ATOM   515  C  CG1 . VAL A 1 66  ? -4.043  5.097   -3.058  1.00 95.54 66  A 1 
ATOM   516  C  CG2 . VAL A 1 66  ? -6.122  5.155   -4.436  1.00 95.49 66  A 1 
ATOM   517  N  N   . TYR A 1 67  ? -1.534  5.296   -5.310  1.00 98.85 67  A 1 
ATOM   518  C  CA  . TYR A 1 67  ? -0.132  4.959   -5.092  1.00 98.85 67  A 1 
ATOM   519  C  C   . TYR A 1 67  ? 0.242   5.344   -3.668  1.00 98.87 67  A 1 
ATOM   520  O  O   . TYR A 1 67  ? 0.279   6.528   -3.324  1.00 98.52 67  A 1 
ATOM   521  C  CB  . TYR A 1 67  ? 0.758   5.670   -6.113  1.00 98.68 67  A 1 
ATOM   522  C  CG  . TYR A 1 67  ? 2.234   5.569   -5.806  1.00 98.44 67  A 1 
ATOM   523  C  CD1 . TYR A 1 67  ? 2.902   4.357   -5.914  1.00 97.63 67  A 1 
ATOM   524  C  CD2 . TYR A 1 67  ? 2.948   6.681   -5.395  1.00 97.58 67  A 1 
ATOM   525  C  CE1 . TYR A 1 67  ? 4.251   4.258   -5.623  1.00 96.65 67  A 1 
ATOM   526  C  CE2 . TYR A 1 67  ? 4.299   6.594   -5.101  1.00 96.70 67  A 1 
ATOM   527  C  CZ  . TYR A 1 67  ? 4.940   5.382   -5.214  1.00 96.83 67  A 1 
ATOM   528  O  OH  . TYR A 1 67  ? 6.275   5.291   -4.913  1.00 95.16 67  A 1 
ATOM   529  N  N   . ASN A 1 68  ? 0.517   4.332   -2.831  1.00 98.57 68  A 1 
ATOM   530  C  CA  . ASN A 1 68  ? 0.670   4.543   -1.395  1.00 98.56 68  A 1 
ATOM   531  C  C   . ASN A 1 68  ? 2.100   4.772   -0.925  1.00 98.56 68  A 1 
ATOM   532  O  O   . ASN A 1 68  ? 2.382   4.691   0.271   1.00 97.03 68  A 1 
ATOM   533  C  CB  . ASN A 1 68  ? 0.057   3.372   -0.621  1.00 97.78 68  A 1 
ATOM   534  C  CG  . ASN A 1 68  ? -1.446  3.483   -0.497  1.00 97.59 68  A 1 
ATOM   535  O  OD1 . ASN A 1 68  ? -2.195  2.919   -1.298  1.00 89.43 68  A 1 
ATOM   536  N  ND2 . ASN A 1 68  ? -1.901  4.205   0.509   1.00 89.84 68  A 1 
ATOM   537  N  N   . GLY A 1 69  ? 3.014   5.073   -1.840  1.00 98.36 69  A 1 
ATOM   538  C  CA  . GLY A 1 69  ? 4.352   5.486   -1.458  1.00 98.32 69  A 1 
ATOM   539  C  C   . GLY A 1 69  ? 5.344   4.368   -1.178  1.00 98.32 69  A 1 
ATOM   540  O  O   . GLY A 1 69  ? 5.084   3.194   -1.452  1.00 97.21 69  A 1 
ATOM   541  N  N   . ASP A 1 70  ? 6.505   4.760   -0.604  1.00 98.02 70  A 1 
ATOM   542  C  CA  . ASP A 1 70  ? 7.615   3.875   -0.284  1.00 97.96 70  A 1 
ATOM   543  C  C   . ASP A 1 70  ? 8.240   3.230   -1.522  1.00 97.80 70  A 1 
ATOM   544  O  O   . ASP A 1 70  ? 8.326   2.007   -1.641  1.00 95.51 70  A 1 
ATOM   545  C  CB  . ASP A 1 70  ? 7.215   2.830   0.752   1.00 97.54 70  A 1 
ATOM   546  C  CG  . ASP A 1 70  ? 7.708   3.197   2.146   1.00 97.03 70  A 1 
ATOM   547  O  OD1 . ASP A 1 70  ? 8.209   4.327   2.330   1.00 94.76 70  A 1 
ATOM   548  O  OD2 . ASP A 1 70  ? 7.613   2.350   3.062   1.00 95.00 70  A 1 
ATOM   549  N  N   . ILE A 1 71  ? 8.706   4.074   -2.426  1.00 97.85 71  A 1 
ATOM   550  C  CA  . ILE A 1 71  ? 9.487   3.623   -3.565  1.00 97.62 71  A 1 
ATOM   551  C  C   . ILE A 1 71  ? 10.926  3.328   -3.161  1.00 97.53 71  A 1 
ATOM   552  O  O   . ILE A 1 71  ? 11.585  2.470   -3.743  1.00 96.80 71  A 1 
ATOM   553  C  CB  . ILE A 1 71  ? 9.476   4.667   -4.708  1.00 97.08 71  A 1 
ATOM   554  C  CG1 . ILE A 1 71  ? 10.248  4.174   -5.925  1.00 95.58 71  A 1 
ATOM   555  C  CG2 . ILE A 1 71  ? 10.062  6.000   -4.241  1.00 95.56 71  A 1 
ATOM   556  C  CD1 . ILE A 1 71  ? 9.607   2.982   -6.626  1.00 94.19 71  A 1 
ATOM   557  N  N   . VAL A 1 72  ? 11.414  4.036   -2.140  1.00 96.54 72  A 1 
ATOM   558  C  CA  . VAL A 1 72  ? 12.827  3.990   -1.799  1.00 96.37 72  A 1 
ATOM   559  C  C   . VAL A 1 72  ? 13.232  2.655   -1.187  1.00 96.38 72  A 1 
ATOM   560  O  O   . VAL A 1 72  ? 12.634  2.194   -0.214  1.00 95.27 72  A 1 
ATOM   561  C  CB  . VAL A 1 72  ? 13.208  5.135   -0.838  1.00 95.30 72  A 1 
ATOM   562  C  CG1 . VAL A 1 72  ? 14.671  5.029   -0.431  1.00 92.59 72  A 1 
ATOM   563  C  CG2 . VAL A 1 72  ? 12.924  6.483   -1.475  1.00 93.11 72  A 1 
ATOM   564  N  N   . SER A 1 73  ? 14.262  2.048   -1.760  1.00 95.76 73  A 1 
ATOM   565  C  CA  . SER A 1 73  ? 14.847  0.833   -1.216  1.00 94.69 73  A 1 
ATOM   566  C  C   . SER A 1 73  ? 15.723  1.170   -0.020  1.00 92.74 73  A 1 
ATOM   567  O  O   . SER A 1 73  ? 16.402  2.198   -0.013  1.00 87.36 73  A 1 
ATOM   568  C  CB  . SER A 1 73  ? 15.672  0.118   -2.278  1.00 93.34 73  A 1 
ATOM   569  O  OG  . SER A 1 73  ? 16.383  -0.986  -1.740  1.00 87.51 73  A 1 
ATOM   570  N  N   . ARG A 1 74  ? 15.712  0.300   0.993   1.00 88.51 74  A 1 
ATOM   571  C  CA  . ARG A 1 74  ? 16.582  0.484   2.144   1.00 84.04 74  A 1 
ATOM   572  C  C   . ARG A 1 74  ? 17.999  0.085   1.769   1.00 83.15 74  A 1 
ATOM   573  O  O   . ARG A 1 74  ? 18.498  -0.974  2.139   1.00 76.72 74  A 1 
ATOM   574  C  CB  . ARG A 1 74  ? 16.065  -0.329  3.325   1.00 78.83 74  A 1 
ATOM   575  C  CG  . ARG A 1 74  ? 14.780  0.226   3.908   1.00 71.68 74  A 1 
ATOM   576  C  CD  . ARG A 1 74  ? 14.144  -0.747  4.880   1.00 68.39 74  A 1 
ATOM   577  N  NE  . ARG A 1 74  ? 13.512  -1.855  4.191   1.00 66.44 74  A 1 
ATOM   578  C  CZ  . ARG A 1 74  ? 13.025  -2.932  4.800   1.00 63.51 74  A 1 
ATOM   579  N  NH1 . ARG A 1 74  ? 13.127  -3.052  6.115   1.00 58.22 74  A 1 
ATOM   580  N  NH2 . ARG A 1 74  ? 12.444  -3.887  4.090   1.00 56.55 74  A 1 
ATOM   581  N  N   . ALA A 1 75  ? 18.639  0.959   0.994   1.00 80.57 75  A 1 
ATOM   582  C  CA  . ALA A 1 75  ? 19.917  0.660   0.357   1.00 77.48 75  A 1 
ATOM   583  C  C   . ALA A 1 75  ? 21.105  1.083   1.217   1.00 78.92 75  A 1 
ATOM   584  O  O   . ALA A 1 75  ? 21.849  1.995   0.874   1.00 73.94 75  A 1 
ATOM   585  C  CB  . ALA A 1 75  ? 19.985  1.334   -1.008  1.00 72.48 75  A 1 
ATOM   586  N  N   . ILE A 1 76  ? 21.280  0.407   2.345   1.00 77.51 76  A 1 
ATOM   587  C  CA  . ILE A 1 76  ? 22.425  0.674   3.205   1.00 74.47 76  A 1 
ATOM   588  C  C   . ILE A 1 76  ? 23.662  0.022   2.592   1.00 76.09 76  A 1 
ATOM   589  O  O   . ILE A 1 76  ? 23.622  -1.173  2.270   1.00 70.31 76  A 1 
ATOM   590  C  CB  . ILE A 1 76  ? 22.187  0.131   4.627   1.00 68.47 76  A 1 
ATOM   591  C  CG1 . ILE A 1 76  ? 20.934  0.776   5.228   1.00 62.81 76  A 1 
ATOM   592  C  CG2 . ILE A 1 76  ? 23.408  0.365   5.508   1.00 60.90 76  A 1 
ATOM   593  C  CD1 . ILE A 1 76  ? 20.520  0.196   6.561   1.00 57.15 76  A 1 
ATOM   594  N  N   . PRO A 1 77  ? 24.753  0.746   2.422   1.00 75.78 77  A 1 
ATOM   595  C  CA  . PRO A 1 77  ? 25.019  2.121   2.867   1.00 74.46 77  A 1 
ATOM   596  C  C   . PRO A 1 77  ? 24.785  3.192   1.801   1.00 78.27 77  A 1 
ATOM   597  O  O   . PRO A 1 77  ? 25.219  4.326   1.981   1.00 72.53 77  A 1 
ATOM   598  C  CB  . PRO A 1 77  ? 26.506  2.063   3.233   1.00 67.32 77  A 1 
ATOM   599  C  CG  . PRO A 1 77  ? 27.075  1.136   2.206   1.00 65.19 77  A 1 
ATOM   600  C  CD  . PRO A 1 77  ? 25.996  0.110   1.928   1.00 69.87 77  A 1 
ATOM   601  N  N   . LYS A 1 78  ? 24.107  2.869   0.723   1.00 82.73 78  A 1 
ATOM   602  C  CA  . LYS A 1 78  ? 23.916  3.808   -0.379  1.00 81.61 78  A 1 
ATOM   603  C  C   . LYS A 1 78  ? 22.825  4.841   -0.108  1.00 83.30 78  A 1 
ATOM   604  O  O   . LYS A 1 78  ? 22.731  5.847   -0.812  1.00 79.82 78  A 1 
ATOM   605  C  CB  . LYS A 1 78  ? 23.597  3.054   -1.676  1.00 78.59 78  A 1 
ATOM   606  C  CG  . LYS A 1 78  ? 24.758  2.269   -2.242  1.00 72.60 78  A 1 
ATOM   607  C  CD  . LYS A 1 78  ? 24.375  1.588   -3.550  1.00 68.20 78  A 1 
ATOM   608  C  CE  . LYS A 1 78  ? 25.565  0.890   -4.180  1.00 62.65 78  A 1 
ATOM   609  N  NZ  . LYS A 1 78  ? 26.614  1.849   -4.615  1.00 55.48 78  A 1 
ATOM   610  N  N   . TYR A 1 79  ? 22.004  4.607   0.890   1.00 87.74 79  A 1 
ATOM   611  C  CA  . TYR A 1 79  ? 20.877  5.484   1.193   1.00 87.97 79  A 1 
ATOM   612  C  C   . TYR A 1 79  ? 21.359  6.899   1.521   1.00 88.99 79  A 1 
ATOM   613  O  O   . TYR A 1 79  ? 22.092  7.113   2.482   1.00 87.09 79  A 1 
ATOM   614  C  CB  . TYR A 1 79  ? 20.078  4.914   2.361   1.00 86.13 79  A 1 
ATOM   615  C  CG  . TYR A 1 79  ? 18.802  5.652   2.684   1.00 84.53 79  A 1 
ATOM   616  C  CD1 . TYR A 1 79  ? 17.657  5.481   1.916   1.00 82.19 79  A 1 
ATOM   617  C  CD2 . TYR A 1 79  ? 18.730  6.513   3.772   1.00 82.51 79  A 1 
ATOM   618  C  CE1 . TYR A 1 79  ? 16.480  6.147   2.215   1.00 78.33 79  A 1 
ATOM   619  C  CE2 . TYR A 1 79  ? 17.556  7.179   4.081   1.00 78.79 79  A 1 
ATOM   620  C  CZ  . TYR A 1 79  ? 16.431  6.993   3.299   1.00 78.84 79  A 1 
ATOM   621  O  OH  . TYR A 1 79  ? 15.270  7.649   3.601   1.00 74.60 79  A 1 
ATOM   622  N  N   . ASN A 1 80  ? 20.936  7.875   0.702   1.00 91.97 80  A 1 
ATOM   623  C  CA  . ASN A 1 80  ? 21.319  9.263   0.900   1.00 92.05 80  A 1 
ATOM   624  C  C   . ASN A 1 80  ? 20.330  10.192  0.203   1.00 93.19 80  A 1 
ATOM   625  O  O   . ASN A 1 80  ? 19.359  9.736   -0.405  1.00 93.04 80  A 1 
ATOM   626  C  CB  . ASN A 1 80  ? 22.754  9.504   0.409   1.00 90.83 80  A 1 
ATOM   627  C  CG  . ASN A 1 80  ? 22.940  9.147   -1.056  1.00 90.08 80  A 1 
ATOM   628  O  OD1 . ASN A 1 80  ? 22.190  9.584   -1.917  1.00 85.51 80  A 1 
ATOM   629  N  ND2 . ASN A 1 80  ? 23.961  8.351   -1.342  1.00 84.64 80  A 1 
ATOM   630  N  N   . LEU A 1 81  ? 20.575  11.495  0.302   1.00 92.64 81  A 1 
ATOM   631  C  CA  . LEU A 1 81  ? 19.654  12.495  -0.230  1.00 93.19 81  A 1 
ATOM   632  C  C   . LEU A 1 81  ? 19.434  12.356  -1.735  1.00 94.10 81  A 1 
ATOM   633  O  O   . LEU A 1 81  ? 18.290  12.320  -2.197  1.00 93.90 81  A 1 
ATOM   634  C  CB  . LEU A 1 81  ? 20.176  13.900  0.091   1.00 91.87 81  A 1 
ATOM   635  C  CG  . LEU A 1 81  ? 19.368  15.069  -0.461  1.00 88.53 81  A 1 
ATOM   636  C  CD1 . LEU A 1 81  ? 17.959  15.060  0.115   1.00 83.20 81  A 1 
ATOM   637  C  CD2 . LEU A 1 81  ? 20.056  16.393  -0.161  1.00 82.81 81  A 1 
ATOM   638  N  N   . ASP A 1 82  ? 20.505  12.264  -2.498  1.00 94.34 82  A 1 
ATOM   639  C  CA  . ASP A 1 82  ? 20.392  12.161  -3.946  1.00 94.72 82  A 1 
ATOM   640  C  C   . ASP A 1 82  ? 19.695  10.876  -4.366  1.00 95.60 82  A 1 
ATOM   641  O  O   . ASP A 1 82  ? 18.942  10.851  -5.338  1.00 95.16 82  A 1 
ATOM   642  C  CB  . ASP A 1 82  ? 21.780  12.244  -4.598  1.00 93.88 82  A 1 
ATOM   643  C  CG  . ASP A 1 82  ? 22.374  13.635  -4.525  1.00 86.35 82  A 1 
ATOM   644  O  OD1 . ASP A 1 82  ? 21.606  14.609  -4.414  1.00 80.97 82  A 1 
ATOM   645  O  OD2 . ASP A 1 82  ? 23.614  13.750  -4.583  1.00 79.57 82  A 1 
ATOM   646  N  N   . TYR A 1 83  ? 19.927  9.807   -3.618  1.00 95.20 83  A 1 
ATOM   647  C  CA  . TYR A 1 83  ? 19.293  8.522   -3.891  1.00 95.24 83  A 1 
ATOM   648  C  C   . TYR A 1 83  ? 17.778  8.622   -3.730  1.00 96.08 83  A 1 
ATOM   649  O  O   . TYR A 1 83  ? 17.021  8.107   -4.557  1.00 95.72 83  A 1 
ATOM   650  C  CB  . TYR A 1 83  ? 19.862  7.449   -2.966  1.00 94.49 83  A 1 
ATOM   651  C  CG  . TYR A 1 83  ? 19.374  6.051   -3.249  1.00 92.81 83  A 1 
ATOM   652  C  CD1 . TYR A 1 83  ? 20.005  5.244   -4.185  1.00 90.32 83  A 1 
ATOM   653  C  CD2 . TYR A 1 83  ? 18.277  5.527   -2.579  1.00 89.79 83  A 1 
ATOM   654  C  CE1 . TYR A 1 83  ? 19.569  3.960   -4.447  1.00 87.85 83  A 1 
ATOM   655  C  CE2 . TYR A 1 83  ? 17.823  4.243   -2.837  1.00 87.86 83  A 1 
ATOM   656  C  CZ  . TYR A 1 83  ? 18.470  3.466   -3.773  1.00 87.65 83  A 1 
ATOM   657  O  OH  . TYR A 1 83  ? 18.023  2.186   -4.025  1.00 85.09 83  A 1 
ATOM   658  N  N   . VAL A 1 84  ? 17.338  9.300   -2.674  1.00 96.16 84  A 1 
ATOM   659  C  CA  . VAL A 1 84  ? 15.911  9.490   -2.433  1.00 96.65 84  A 1 
ATOM   660  C  C   . VAL A 1 84  ? 15.282  10.326  -3.536  1.00 97.27 84  A 1 
ATOM   661  O  O   . VAL A 1 84  ? 14.221  9.986   -4.061  1.00 97.31 84  A 1 
ATOM   662  C  CB  . VAL A 1 84  ? 15.659  10.134  -1.057  1.00 96.28 84  A 1 
ATOM   663  C  CG1 . VAL A 1 84  ? 14.195  10.536  -0.908  1.00 94.93 84  A 1 
ATOM   664  C  CG2 . VAL A 1 84  ? 16.055  9.178   0.056   1.00 95.15 84  A 1 
ATOM   665  N  N   . LYS A 1 85  ? 15.933  11.435  -3.896  1.00 96.96 85  A 1 
ATOM   666  C  CA  . LYS A 1 85  ? 15.415  12.298  -4.951  1.00 97.21 85  A 1 
ATOM   667  C  C   . LYS A 1 85  ? 15.254  11.532  -6.261  1.00 97.58 85  A 1 
ATOM   668  O  O   . LYS A 1 85  ? 14.227  11.631  -6.930  1.00 97.47 85  A 1 
ATOM   669  C  CB  . LYS A 1 85  ? 16.336  13.507  -5.159  1.00 97.09 85  A 1 
ATOM   670  C  CG  . LYS A 1 85  ? 16.253  14.548  -4.056  1.00 95.62 85  A 1 
ATOM   671  C  CD  . LYS A 1 85  ? 17.082  15.767  -4.402  1.00 93.29 85  A 1 
ATOM   672  C  CE  . LYS A 1 85  ? 16.932  16.871  -3.370  1.00 88.40 85  A 1 
ATOM   673  N  NZ  . LYS A 1 85  ? 17.741  18.063  -3.709  1.00 81.84 85  A 1 
ATOM   674  N  N   . GLN A 1 86  ? 16.276  10.760  -6.630  1.00 97.24 86  A 1 
ATOM   675  C  CA  . GLN A 1 86  ? 16.217  9.989   -7.868  1.00 97.15 86  A 1 
ATOM   676  C  C   . GLN A 1 86  ? 15.127  8.930   -7.804  1.00 97.48 86  A 1 
ATOM   677  O  O   . GLN A 1 86  ? 14.494  8.611   -8.814  1.00 97.28 86  A 1 
ATOM   678  C  CB  . GLN A 1 86  ? 17.565  9.337   -8.158  1.00 96.37 86  A 1 
ATOM   679  C  CG  . GLN A 1 86  ? 17.640  8.655   -9.519  1.00 87.70 86  A 1 
ATOM   680  C  CD  . GLN A 1 86  ? 17.384  9.616   -10.663 1.00 81.69 86  A 1 
ATOM   681  O  OE1 . GLN A 1 86  ? 18.009  10.674  -10.743 1.00 74.55 86  A 1 
ATOM   682  N  NE2 . GLN A 1 86  ? 16.459  9.258   -11.534 1.00 70.08 86  A 1 
ATOM   683  N  N   . SER A 1 87  ? 14.894  8.368   -6.612  1.00 97.39 87  A 1 
ATOM   684  C  CA  . SER A 1 87  ? 13.833  7.375   -6.436  1.00 97.51 87  A 1 
ATOM   685  C  C   . SER A 1 87  ? 12.462  7.984   -6.702  1.00 97.91 87  A 1 
ATOM   686  O  O   . SER A 1 87  ? 11.601  7.342   -7.298  1.00 97.74 87  A 1 
ATOM   687  C  CB  . SER A 1 87  ? 13.884  6.786   -5.022  1.00 97.05 87  A 1 
ATOM   688  O  OG  . SER A 1 87  ? 15.069  6.049   -4.817  1.00 91.80 87  A 1 
ATOM   689  N  N   . ILE A 1 88  ? 12.255  9.230   -6.268  1.00 98.01 88  A 1 
ATOM   690  C  CA  . ILE A 1 88  ? 10.998  9.919   -6.522  1.00 98.25 88  A 1 
ATOM   691  C  C   . ILE A 1 88  ? 10.825  10.173  -8.014  1.00 98.34 88  A 1 
ATOM   692  O  O   . ILE A 1 88  ? 9.729   10.002  -8.561  1.00 98.16 88  A 1 
ATOM   693  C  CB  . ILE A 1 88  ? 10.920  11.249  -5.745  1.00 97.86 88  A 1 
ATOM   694  C  CG1 . ILE A 1 88  ? 11.078  11.008  -4.241  1.00 95.74 88  A 1 
ATOM   695  C  CG2 . ILE A 1 88  ? 9.603   11.962  -6.031  1.00 96.72 88  A 1 
ATOM   696  C  CD1 . ILE A 1 88  ? 10.039  10.091  -3.648  1.00 87.82 88  A 1 
ATOM   697  N  N   . VAL A 1 89  ? 11.898  10.579  -8.681  1.00 98.43 89  A 1 
ATOM   698  C  CA  . VAL A 1 89  ? 11.869  10.752  -10.125 1.00 98.49 89  A 1 
ATOM   699  C  C   . VAL A 1 89  ? 11.467  9.453   -10.812 1.00 98.40 89  A 1 
ATOM   700  O  O   . VAL A 1 89  ? 10.623  9.436   -11.712 1.00 98.16 89  A 1 
ATOM   701  C  CB  . VAL A 1 89  ? 13.238  11.224  -10.657 1.00 98.33 89  A 1 
ATOM   702  C  CG1 . VAL A 1 89  ? 13.253  11.226  -12.182 1.00 97.27 89  A 1 
ATOM   703  C  CG2 . VAL A 1 89  ? 13.561  12.613  -10.125 1.00 97.37 89  A 1 
ATOM   704  N  N   . ASN A 1 90  ? 12.077  8.319   -10.357 1.00 97.71 90  A 1 
ATOM   705  C  CA  . ASN A 1 90  ? 11.798  7.051   -10.897 1.00 97.48 90  A 1 
ATOM   706  C  C   . ASN A 1 90  ? 10.409  6.565   -10.627 1.00 97.70 90  A 1 
ATOM   707  O  O   . ASN A 1 90  ? 9.803   5.928   -11.433 1.00 96.97 90  A 1 
ATOM   708  C  CB  . ASN A 1 90  ? 12.850  6.051   -10.449 1.00 96.36 90  A 1 
ATOM   709  C  CG  . ASN A 1 90  ? 14.116  6.246   -11.080 1.00 94.66 90  A 1 
ATOM   710  O  OD1 . ASN A 1 90  ? 14.306  7.222   -11.868 1.00 91.84 90  A 1 
ATOM   711  N  ND2 . ASN A 1 90  ? 15.044  5.678   -11.056 1.00 90.91 90  A 1 
ATOM   712  N  N   . ALA A 1 91  ? 9.861   6.876   -9.455  1.00 97.90 91  A 1 
ATOM   713  C  CA  . ALA A 1 91  ? 8.486   6.538   -9.124  1.00 98.09 91  A 1 
ATOM   714  C  C   . ALA A 1 91  ? 7.530   7.241   -10.077 1.00 98.46 91  A 1 
ATOM   715  O  O   . ALA A 1 91  ? 6.561   6.648   -10.558 1.00 98.24 91  A 1 
ATOM   716  C  CB  . ALA A 1 91  ? 8.175   6.918   -7.684  1.00 97.73 91  A 1 
ATOM   717  N  N   . THR A 1 92  ? 7.807   8.509   -10.364 1.00 98.32 92  A 1 
ATOM   718  C  CA  . THR A 1 92  ? 6.991   9.278   -11.293 1.00 98.36 92  A 1 
ATOM   719  C  C   . THR A 1 92  ? 7.035   8.670   -12.691 1.00 98.40 92  A 1 
ATOM   720  O  O   . THR A 1 92  ? 6.007   8.547   -13.358 1.00 98.22 92  A 1 
ATOM   721  C  CB  . THR A 1 92  ? 7.447   10.738  -11.336 1.00 97.97 92  A 1 
ATOM   722  O  OG1 . THR A 1 92  ? 7.314   11.320  -10.043 1.00 94.53 92  A 1 
ATOM   723  C  CG2 . THR A 1 92  ? 6.611   11.536  -12.325 1.00 94.53 92  A 1 
ATOM   724  N  N   . ALA A 1 93  ? 8.232   8.285   -13.142 1.00 98.48 93  A 1 
ATOM   725  C  CA  . ALA A 1 93  ? 8.389   7.654   -14.447 1.00 98.39 93  A 1 
ATOM   726  C  C   . ALA A 1 93  ? 7.591   6.362   -14.522 1.00 98.41 93  A 1 
ATOM   727  O  O   . ALA A 1 93  ? 6.970   6.057   -15.543 1.00 97.98 93  A 1 
ATOM   728  C  CB  . ALA A 1 93  ? 9.864   7.392   -14.729 1.00 97.97 93  A 1 
ATOM   729  N  N   . LEU A 1 94  ? 7.592   5.597   -13.436 1.00 98.31 94  A 1 
ATOM   730  C  CA  . LEU A 1 94  ? 6.817   4.362   -13.367 1.00 98.33 94  A 1 
ATOM   731  C  C   . LEU A 1 94  ? 5.330   4.647   -13.500 1.00 98.51 94  A 1 
ATOM   732  O  O   . LEU A 1 94  ? 4.631   4.002   -14.283 1.00 98.35 94  A 1 
ATOM   733  C  CB  . LEU A 1 94  ? 7.100   3.639   -12.045 1.00 97.96 94  A 1 
ATOM   734  C  CG  . LEU A 1 94  ? 6.237   2.408   -11.756 1.00 95.72 94  A 1 
ATOM   735  C  CD1 . LEU A 1 94  ? 6.569   1.295   -12.733 1.00 92.62 94  A 1 
ATOM   736  C  CD2 . LEU A 1 94  ? 6.434   1.942   -10.326 1.00 92.16 94  A 1 
ATOM   737  N  N   . LEU A 1 95  ? 4.834   5.628   -12.753 1.00 98.59 95  A 1 
ATOM   738  C  CA  . LEU A 1 95  ? 3.417   5.958   -12.779 1.00 98.68 95  A 1 
ATOM   739  C  C   . LEU A 1 95  ? 2.980   6.510   -14.135 1.00 98.64 95  A 1 
ATOM   740  O  O   . LEU A 1 95  ? 1.846   6.296   -14.555 1.00 98.41 95  A 1 
ATOM   741  C  CB  . LEU A 1 95  ? 3.092   6.953   -11.664 1.00 98.61 95  A 1 
ATOM   742  C  CG  . LEU A 1 95  ? 3.297   6.428   -10.239 1.00 98.32 95  A 1 
ATOM   743  C  CD1 . LEU A 1 95  ? 3.082   7.538   -9.216  1.00 97.94 95  A 1 
ATOM   744  C  CD2 . LEU A 1 95  ? 2.369   5.254   -9.957  1.00 97.69 95  A 1 
ATOM   745  N  N   . LYS A 1 96  ? 3.884   7.204   -14.812 1.00 98.63 96  A 1 
ATOM   746  C  CA  . LYS A 1 96  ? 3.573   7.757   -16.124 1.00 98.56 96  A 1 
ATOM   747  C  C   . LYS A 1 96  ? 3.326   6.672   -17.168 1.00 98.48 96  A 1 
ATOM   748  O  O   . LYS A 1 96  ? 2.727   6.932   -18.208 1.00 97.97 96  A 1 
ATOM   749  C  CB  . LYS A 1 96  ? 4.700   8.681   -16.601 1.00 98.33 96  A 1 
ATOM   750  C  CG  . LYS A 1 96  ? 4.706   10.049  -15.944 1.00 95.69 96  A 1 
ATOM   751  C  CD  . LYS A 1 96  ? 5.824   10.916  -16.506 1.00 91.01 96  A 1 
ATOM   752  C  CE  . LYS A 1 96  ? 5.798   12.318  -15.918 1.00 84.22 96  A 1 
ATOM   753  N  NZ  . LYS A 1 96  ? 6.916   13.148  -16.437 1.00 75.98 96  A 1 
ATOM   754  N  N   . LYS A 1 97  ? 3.781   5.454   -16.895 1.00 98.52 97  A 1 
ATOM   755  C  CA  . LYS A 1 97  ? 3.557   4.343   -17.814 1.00 98.32 97  A 1 
ATOM   756  C  C   . LYS A 1 97  ? 2.089   3.957   -17.871 1.00 98.32 97  A 1 
ATOM   757  O  O   . LYS A 1 97  ? 1.649   3.314   -18.827 1.00 97.59 97  A 1 
ATOM   758  C  CB  . LYS A 1 97  ? 4.415   3.139   -17.419 1.00 98.27 97  A 1 
ATOM   759  C  CG  . LYS A 1 97  ? 5.905   3.381   -17.561 1.00 97.24 97  A 1 
ATOM   760  C  CD  . LYS A 1 97  ? 6.705   2.137   -17.240 1.00 93.92 97  A 1 
ATOM   761  C  CE  . LYS A 1 97  ? 8.193   2.382   -17.432 1.00 90.25 97  A 1 
ATOM   762  N  NZ  . LYS A 1 97  ? 9.006   1.165   -17.158 1.00 81.53 97  A 1 
ATOM   763  N  N   . PHE A 1 98  ? 1.320   4.332   -16.861 1.00 98.45 98  A 1 
ATOM   764  C  CA  . PHE A 1 98  ? -0.111  4.080   -16.840 1.00 98.20 98  A 1 
ATOM   765  C  C   . PHE A 1 98  ? -0.837  5.282   -17.438 1.00 97.69 98  A 1 
ATOM   766  O  O   . PHE A 1 98  ? -1.477  6.074   -16.739 1.00 96.08 98  A 1 
ATOM   767  C  CB  . PHE A 1 98  ? -0.584  3.801   -15.415 1.00 98.24 98  A 1 
ATOM   768  C  CG  . PHE A 1 98  ? 0.108   2.631   -14.777 1.00 98.45 98  A 1 
ATOM   769  C  CD1 . PHE A 1 98  ? -0.211  1.332   -15.146 1.00 98.03 98  A 1 
ATOM   770  C  CD2 . PHE A 1 98  ? 1.087   2.823   -13.815 1.00 98.07 98  A 1 
ATOM   771  C  CE1 . PHE A 1 98  ? 0.429   0.250   -14.567 1.00 97.68 98  A 1 
ATOM   772  C  CE2 . PHE A 1 98  ? 1.725   1.746   -13.234 1.00 97.71 98  A 1 
ATOM   773  C  CZ  . PHE A 1 98  ? 1.399   0.456   -13.609 1.00 97.93 98  A 1 
ATOM   774  N  N   . GLU A 1 99  ? -0.717  5.425   -18.752 1.00 96.53 99  A 1 
ATOM   775  C  CA  . GLU A 1 99  ? -1.287  6.567   -19.451 1.00 94.87 99  A 1 
ATOM   776  C  C   . GLU A 1 99  ? -2.804  6.589   -19.324 1.00 94.01 99  A 1 
ATOM   777  O  O   . GLU A 1 99  ? -3.460  5.552   -19.370 1.00 88.77 99  A 1 
ATOM   778  C  CB  . GLU A 1 99  ? -0.889  6.538   -20.927 1.00 92.32 99  A 1 
ATOM   779  C  CG  . GLU A 1 99  ? 0.603   6.708   -21.158 1.00 81.41 99  A 1 
ATOM   780  C  CD  . GLU A 1 99  ? 0.967   6.775   -22.634 1.00 76.06 99  A 1 
ATOM   781  O  OE1 . GLU A 1 99  ? 0.070   6.565   -23.476 1.00 69.22 99  A 1 
ATOM   782  O  OE2 . GLU A 1 99  ? 2.143   7.045   -22.944 1.00 69.86 99  A 1 
ATOM   783  N  N   . ASP A 1 100 ? -3.340  7.795   -19.144 1.00 95.82 100 A 1 
ATOM   784  C  CA  . ASP A 1 100 ? -4.773  8.025   -19.032 1.00 95.88 100 A 1 
ATOM   785  C  C   . ASP A 1 100 ? -5.368  7.526   -17.718 1.00 96.97 100 A 1 
ATOM   786  O  O   . ASP A 1 100 ? -6.585  7.565   -17.535 1.00 95.40 100 A 1 
ATOM   787  C  CB  . ASP A 1 100 ? -5.530  7.399   -20.213 1.00 93.06 100 A 1 
ATOM   788  C  CG  . ASP A 1 100 ? -5.047  7.921   -21.544 1.00 85.81 100 A 1 
ATOM   789  O  OD1 . ASP A 1 100 ? -4.773  9.133   -21.655 1.00 79.02 100 A 1 
ATOM   790  O  OD2 . ASP A 1 100 ? -4.934  7.120   -22.491 1.00 79.48 100 A 1 
ATOM   791  N  N   . PHE A 1 101 ? -4.533  7.060   -16.797 1.00 98.07 101 A 1 
ATOM   792  C  CA  . PHE A 1 101 ? -4.998  6.684   -15.466 1.00 98.36 101 A 1 
ATOM   793  C  C   . PHE A 1 101 ? -5.216  7.925   -14.607 1.00 98.37 101 A 1 
ATOM   794  O  O   . PHE A 1 101 ? -4.480  8.905   -14.716 1.00 97.75 101 A 1 
ATOM   795  C  CB  . PHE A 1 101 ? -3.985  5.779   -14.753 1.00 98.30 101 A 1 
ATOM   796  C  CG  . PHE A 1 101 ? -4.127  4.311   -15.056 1.00 98.36 101 A 1 
ATOM   797  C  CD1 . PHE A 1 101 ? -4.090  3.840   -16.361 1.00 97.75 101 A 1 
ATOM   798  C  CD2 . PHE A 1 101 ? -4.266  3.389   -14.024 1.00 97.75 101 A 1 
ATOM   799  C  CE1 . PHE A 1 101 ? -4.204  2.493   -16.629 1.00 97.41 101 A 1 
ATOM   800  C  CE2 . PHE A 1 101 ? -4.380  2.040   -14.286 1.00 97.51 101 A 1 
ATOM   801  C  CZ  . PHE A 1 101 ? -4.343  1.584   -15.596 1.00 98.01 101 A 1 
ATOM   802  N  N   . PHE A 1 102 ? -6.231  7.872   -13.751 1.00 98.42 102 A 1 
ATOM   803  C  CA  . PHE A 1 102 ? -6.372  8.835   -12.670 1.00 98.51 102 A 1 
ATOM   804  C  C   . PHE A 1 102 ? -5.534  8.321   -11.507 1.00 98.69 102 A 1 
ATOM   805  O  O   . PHE A 1 102 ? -5.883  7.328   -10.876 1.00 98.57 102 A 1 
ATOM   806  C  CB  . PHE A 1 102 ? -7.844  8.987   -12.265 1.00 98.46 102 A 1 
ATOM   807  C  CG  . PHE A 1 102 ? -8.072  9.960   -11.140 1.00 98.46 102 A 1 
ATOM   808  C  CD1 . PHE A 1 102 ? -7.853  11.316  -11.321 1.00 98.13 102 A 1 
ATOM   809  C  CD2 . PHE A 1 102 ? -8.517  9.515   -9.908  1.00 98.14 102 A 1 
ATOM   810  C  CE1 . PHE A 1 102 ? -8.070  12.211  -10.288 1.00 97.78 102 A 1 
ATOM   811  C  CE2 . PHE A 1 102 ? -8.735  10.406  -8.868  1.00 97.86 102 A 1 
ATOM   812  C  CZ  . PHE A 1 102 ? -8.510  11.750  -9.067  1.00 98.00 102 A 1 
ATOM   813  N  N   . ILE A 1 103 ? -4.409  8.973   -11.263 1.00 98.76 103 A 1 
ATOM   814  C  CA  . ILE A 1 103 ? -3.425  8.490   -10.299 1.00 98.83 103 A 1 
ATOM   815  C  C   . ILE A 1 103 ? -3.389  9.397   -9.076  1.00 98.82 103 A 1 
ATOM   816  O  O   . ILE A 1 103 ? -3.359  10.622  -9.201  1.00 98.74 103 A 1 
ATOM   817  C  CB  . ILE A 1 103 ? -2.029  8.383   -10.937 1.00 98.61 103 A 1 
ATOM   818  C  CG1 . ILE A 1 103 ? -2.058  7.333   -12.051 1.00 96.70 103 A 1 
ATOM   819  C  CG2 . ILE A 1 103 ? -0.972  8.043   -9.900  1.00 98.02 103 A 1 
ATOM   820  C  CD1 . ILE A 1 103 ? -0.766  7.203   -12.832 1.00 90.61 103 A 1 
ATOM   821  N  N   . ILE A 1 104 ? -3.399  8.775   -7.901  1.00 98.87 104 A 1 
ATOM   822  C  CA  . ILE A 1 104 ? -3.427  9.484   -6.629  1.00 98.85 104 A 1 
ATOM   823  C  C   . ILE A 1 104 ? -2.146  9.155   -5.860  1.00 98.82 104 A 1 
ATOM   824  O  O   . ILE A 1 104 ? -2.105  8.172   -5.117  1.00 98.74 104 A 1 
ATOM   825  C  CB  . ILE A 1 104 ? -4.665  9.080   -5.806  1.00 98.78 104 A 1 
ATOM   826  C  CG1 . ILE A 1 104 ? -5.938  9.241   -6.649  1.00 97.99 104 A 1 
ATOM   827  C  CG2 . ILE A 1 104 ? -4.765  9.907   -4.532  1.00 98.13 104 A 1 
ATOM   828  C  CD1 . ILE A 1 104 ? -7.099  8.404   -6.163  1.00 95.43 104 A 1 
ATOM   829  N  N   . PRO A 1 105 ? -1.082  9.945   -6.037  1.00 98.80 105 A 1 
ATOM   830  C  CA  . PRO A 1 105 ? 0.218   9.627   -5.447  1.00 98.86 105 A 1 
ATOM   831  C  C   . PRO A 1 105 ? 0.410   10.182  -4.043  1.00 98.88 105 A 1 
ATOM   832  O  O   . PRO A 1 105 ? -0.287  11.103  -3.623  1.00 98.56 105 A 1 
ATOM   833  C  CB  . PRO A 1 105 ? 1.198   10.299  -6.414  1.00 98.71 105 A 1 
ATOM   834  C  CG  . PRO A 1 105 ? 0.456   11.511  -6.879  1.00 98.21 105 A 1 
ATOM   835  C  CD  . PRO A 1 105 ? -0.998  11.105  -6.946  1.00 98.73 105 A 1 
ATOM   836  N  N   . MET A 1 106 ? 1.373   9.608   -3.313  1.00 98.78 106 A 1 
ATOM   837  C  CA  . MET A 1 106 ? 1.733   10.091  -1.985  1.00 98.61 106 A 1 
ATOM   838  C  C   . MET A 1 106 ? 3.165   9.681   -1.659  1.00 98.66 106 A 1 
ATOM   839  O  O   . MET A 1 106 ? 3.809   8.958   -2.423  1.00 98.12 106 A 1 
ATOM   840  C  CB  . MET A 1 106 ? 0.786   9.540   -0.911  1.00 96.99 106 A 1 
ATOM   841  C  CG  . MET A 1 106 ? 0.981   8.056   -0.630  1.00 93.68 106 A 1 
ATOM   842  S  SD  . MET A 1 106 ? 0.045   7.482   0.807   1.00 94.40 106 A 1 
ATOM   843  C  CE  . MET A 1 106 ? -1.616  7.818   0.272   1.00 88.64 106 A 1 
ATOM   844  N  N   . LEU A 1 107 ? 3.647   10.158  -0.515  1.00 98.65 107 A 1 
ATOM   845  C  CA  . LEU A 1 107 ? 4.968   9.811   -0.016  1.00 98.50 107 A 1 
ATOM   846  C  C   . LEU A 1 107 ? 4.854   8.830   1.145   1.00 98.59 107 A 1 
ATOM   847  O  O   . LEU A 1 107 ? 3.950   8.941   1.977   1.00 98.06 107 A 1 
ATOM   848  C  CB  . LEU A 1 107 ? 5.718   11.050  0.455   1.00 98.21 107 A 1 
ATOM   849  C  CG  . LEU A 1 107 ? 6.081   12.089  -0.612  1.00 97.90 107 A 1 
ATOM   850  C  CD1 . LEU A 1 107 ? 6.573   13.364  0.049   1.00 97.27 107 A 1 
ATOM   851  C  CD2 . LEU A 1 107 ? 7.121   11.534  -1.562  1.00 96.94 107 A 1 
ATOM   852  N  N   . GLY A 1 108 ? 5.772   7.871   1.209   1.00 98.51 108 A 1 
ATOM   853  C  CA  . GLY A 1 108 ? 5.895   6.987   2.344   1.00 98.49 108 A 1 
ATOM   854  C  C   . GLY A 1 108 ? 6.996   7.452   3.280   1.00 98.11 108 A 1 
ATOM   855  O  O   . GLY A 1 108 ? 7.681   8.436   3.008   1.00 97.39 108 A 1 
ATOM   856  N  N   . ASN A 1 109 ? 7.185   6.751   4.394   1.00 98.19 109 A 1 
ATOM   857  C  CA  . ASN A 1 109 ? 8.152   7.170   5.399   1.00 97.78 109 A 1 
ATOM   858  C  C   . ASN A 1 109 ? 9.599   7.001   4.952   1.00 97.55 109 A 1 
ATOM   859  O  O   . ASN A 1 109 ? 10.503  7.597   5.533   1.00 96.61 109 A 1 
ATOM   860  C  CB  . ASN A 1 109 ? 7.921   6.438   6.726   1.00 97.42 109 A 1 
ATOM   861  C  CG  . ASN A 1 109 ? 8.031   4.941   6.603   1.00 97.16 109 A 1 
ATOM   862  O  OD1 . ASN A 1 109 ? 7.185   4.293   5.987   1.00 94.94 109 A 1 
ATOM   863  N  ND2 . ASN A 1 109 ? 9.071   4.374   7.199   1.00 94.20 109 A 1 
ATOM   864  N  N   . HIS A 1 110 ? 9.828   6.196   3.916   1.00 97.23 110 A 1 
ATOM   865  C  CA  . HIS A 1 110 ? 11.173  6.050   3.368   1.00 96.99 110 A 1 
ATOM   866  C  C   . HIS A 1 110 ? 11.456  7.044   2.245   1.00 97.03 110 A 1 
ATOM   867  O  O   . HIS A 1 110 ? 12.590  7.155   1.792   1.00 96.17 110 A 1 
ATOM   868  C  CB  . HIS A 1 110 ? 11.399  4.625   2.857   1.00 96.65 110 A 1 
ATOM   869  C  CG  . HIS A 1 110 ? 11.551  3.608   3.945   1.00 96.07 110 A 1 
ATOM   870  N  ND1 . HIS A 1 110 ? 12.749  3.372   4.569   1.00 90.76 110 A 1 
ATOM   871  C  CD2 . HIS A 1 110 ? 10.659  2.783   4.524   1.00 90.43 110 A 1 
ATOM   872  C  CE1 . HIS A 1 110 ? 12.587  2.427   5.488   1.00 90.49 110 A 1 
ATOM   873  N  NE2 . HIS A 1 110 ? 11.325  2.067   5.480   1.00 92.08 110 A 1 
ATOM   874  N  N   . ASP A 1 111 ? 10.420  7.770   1.819   1.00 97.16 111 A 1 
ATOM   875  C  CA  . ASP A 1 111 ? 10.547  8.672   0.677   1.00 97.38 111 A 1 
ATOM   876  C  C   . ASP A 1 111 ? 11.025  10.063  1.098   1.00 97.28 111 A 1 
ATOM   877  O  O   . ASP A 1 111 ? 10.552  11.087  0.602   1.00 96.39 111 A 1 
ATOM   878  C  CB  . ASP A 1 111 ? 9.221   8.756   -0.078  1.00 97.59 111 A 1 
ATOM   879  C  CG  . ASP A 1 111 ? 8.783   7.411   -0.617  1.00 97.77 111 A 1 
ATOM   880  O  OD1 . ASP A 1 111 ? 9.661   6.552   -0.865  1.00 96.78 111 A 1 
ATOM   881  O  OD2 . ASP A 1 111 ? 7.563   7.206   -0.790  1.00 96.97 111 A 1 
ATOM   882  N  N   . VAL A 1 112 ? 11.975  10.101  2.026   1.00 96.83 112 A 1 
ATOM   883  C  CA  . VAL A 1 112 ? 12.583  11.329  2.514   1.00 96.47 112 A 1 
ATOM   884  C  C   . VAL A 1 112 ? 13.930  10.957  3.111   1.00 95.96 112 A 1 
ATOM   885  O  O   . VAL A 1 112 ? 14.161  9.803   3.485   1.00 95.28 112 A 1 
ATOM   886  C  CB  . VAL A 1 112 ? 11.690  12.032  3.564   1.00 96.27 112 A 1 
ATOM   887  C  CG1 . VAL A 1 112 ? 11.545  11.169  4.812   1.00 94.94 112 A 1 
ATOM   888  C  CG2 . VAL A 1 112 ? 12.251  13.408  3.921   1.00 95.01 112 A 1 
ATOM   889  N  N   . TYR A 1 113 ? 14.848  11.931  3.170   1.00 95.28 113 A 1 
ATOM   890  C  CA  . TYR A 1 113 ? 16.147  11.682  3.788   1.00 94.51 113 A 1 
ATOM   891  C  C   . TYR A 1 113 ? 16.434  12.734  4.847   1.00 93.97 113 A 1 
ATOM   892  O  O   . TYR A 1 113 ? 16.353  13.931  4.566   1.00 91.29 113 A 1 
ATOM   893  C  CB  . TYR A 1 113 ? 17.263  11.681  2.747   1.00 93.88 113 A 1 
ATOM   894  C  CG  . TYR A 1 113 ? 18.608  11.401  3.359   1.00 93.12 113 A 1 
ATOM   895  C  CD1 . TYR A 1 113 ? 19.038  10.094  3.576   1.00 91.58 113 A 1 
ATOM   896  C  CD2 . TYR A 1 113 ? 19.452  12.439  3.756   1.00 91.23 113 A 1 
ATOM   897  C  CE1 . TYR A 1 113 ? 20.254  9.829   4.152   1.00 89.40 113 A 1 
ATOM   898  C  CE2 . TYR A 1 113 ? 20.678  12.176  4.348   1.00 89.49 113 A 1 
ATOM   899  C  CZ  . TYR A 1 113 ? 21.077  10.869  4.535   1.00 89.18 113 A 1 
ATOM   900  O  OH  . TYR A 1 113 ? 22.292  10.607  5.114   1.00 86.97 113 A 1 
ATOM   901  N  N   . PRO A 1 114 ? 16.809  12.317  6.064   1.00 94.29 114 A 1 
ATOM   902  C  CA  . PRO A 1 114 ? 16.840  10.936  6.539   1.00 94.06 114 A 1 
ATOM   903  C  C   . PRO A 1 114 ? 15.446  10.316  6.631   1.00 94.68 114 A 1 
ATOM   904  O  O   . PRO A 1 114 ? 14.457  11.040  6.698   1.00 93.80 114 A 1 
ATOM   905  C  CB  . PRO A 1 114 ? 17.463  11.047  7.937   1.00 92.52 114 A 1 
ATOM   906  C  CG  . PRO A 1 114 ? 18.180  12.354  7.943   1.00 90.24 114 A 1 
ATOM   907  C  CD  . PRO A 1 114 ? 17.355  13.243  7.068   1.00 92.33 114 A 1 
ATOM   908  N  N   . ALA A 1 115 ? 15.388  9.005   6.637   1.00 94.41 115 A 1 
ATOM   909  C  CA  . ALA A 1 115 ? 14.113  8.307   6.664   1.00 94.91 115 A 1 
ATOM   910  C  C   . ALA A 1 115 ? 13.267  8.731   7.857   1.00 95.62 115 A 1 
ATOM   911  O  O   . ALA A 1 115 ? 13.790  8.999   8.939   1.00 94.80 115 A 1 
ATOM   912  C  CB  . ALA A 1 115 ? 14.335  6.797   6.694   1.00 94.21 115 A 1 
ATOM   913  N  N   . ASN A 1 116 ? 11.954  8.819   7.644   1.00 95.93 116 A 1 
ATOM   914  C  CA  . ASN A 1 116 ? 10.964  9.117   8.677   1.00 96.32 116 A 1 
ATOM   915  C  C   . ASN A 1 116 ? 10.901  10.577  9.103   1.00 96.72 116 A 1 
ATOM   916  O  O   . ASN A 1 116 ? 9.919   10.995  9.710   1.00 95.96 116 A 1 
ATOM   917  C  CB  . ASN A 1 116 ? 11.181  8.256   9.927   1.00 96.11 116 A 1 
ATOM   918  C  CG  . ASN A 1 116 ? 11.324  6.777   9.607   1.00 95.73 116 A 1 
ATOM   919  O  OD1 . ASN A 1 116 ? 10.625  6.248   8.746   1.00 91.89 116 A 1 
ATOM   920  N  ND2 . ASN A 1 116 ? 12.232  6.107   10.296  1.00 91.31 116 A 1 
ATOM   921  N  N   . GLN A 1 117 ? 11.923  11.359  8.793   1.00 96.37 117 A 1 
ATOM   922  C  CA  . GLN A 1 117 ? 12.014  12.741  9.269   1.00 96.00 117 A 1 
ATOM   923  C  C   . GLN A 1 117 ? 11.368  13.687  8.265   1.00 95.89 117 A 1 
ATOM   924  O  O   . GLN A 1 117 ? 12.023  14.213  7.364   1.00 94.18 117 A 1 
ATOM   925  C  CB  . GLN A 1 117 ? 13.468  13.126  9.523   1.00 95.48 117 A 1 
ATOM   926  C  CG  . GLN A 1 117 ? 14.256  12.092  10.326  1.00 94.54 117 A 1 
ATOM   927  C  CD  . GLN A 1 117 ? 13.554  11.677  11.598  1.00 94.46 117 A 1 
ATOM   928  O  OE1 . GLN A 1 117 ? 13.084  12.512  12.364  1.00 89.92 117 A 1 
ATOM   929  N  NE2 . GLN A 1 117 ? 13.465  10.370  11.824  1.00 88.83 117 A 1 
ATOM   930  N  N   . MET A 1 118 ? 10.067  13.915  8.431   1.00 95.39 118 A 1 
ATOM   931  C  CA  . MET A 1 118 ? 9.288   14.645  7.442   1.00 95.16 118 A 1 
ATOM   932  C  C   . MET A 1 118 ? 8.371   15.673  8.102   1.00 94.18 118 A 1 
ATOM   933  O  O   . MET A 1 118 ? 7.351   15.319  8.680   1.00 87.87 118 A 1 
ATOM   934  C  CB  . MET A 1 118 ? 8.458   13.669  6.607   1.00 93.56 118 A 1 
ATOM   935  C  CG  . MET A 1 118 ? 7.716   14.297  5.449   1.00 89.29 118 A 1 
ATOM   936  S  SD  . MET A 1 118 ? 6.710   13.104  4.526   1.00 90.81 118 A 1 
ATOM   937  C  CE  . MET A 1 118 ? 7.970   12.049  3.830   1.00 86.67 118 A 1 
ATOM   938  N  N   . ALA A 1 119 ? 8.761   16.945  8.014   1.00 92.97 119 A 1 
ATOM   939  C  CA  . ALA A 1 119 ? 7.942   18.065  8.475   1.00 91.62 119 A 1 
ATOM   940  C  C   . ALA A 1 119 ? 8.658   19.384  8.173   1.00 90.29 119 A 1 
ATOM   941  O  O   . ALA A 1 119 ? 9.092   19.613  7.050   1.00 80.93 119 A 1 
ATOM   942  C  CB  . ALA A 1 119 ? 7.621   17.935  9.959   1.00 87.58 119 A 1 
ATOM   943  N  N   . ILE A 1 120 ? 8.787   20.246  9.190   1.00 84.41 120 A 1 
ATOM   944  C  CA  . ILE A 1 120 ? 9.322   21.594  8.991   1.00 81.08 120 A 1 
ATOM   945  C  C   . ILE A 1 120 ? 10.741  21.589  8.449   1.00 81.36 120 A 1 
ATOM   946  O  O   . ILE A 1 120 ? 11.077  22.360  7.552   1.00 74.57 120 A 1 
ATOM   947  C  CB  . ILE A 1 120 ? 9.260   22.396  10.306  1.00 75.93 120 A 1 
ATOM   948  C  CG1 . ILE A 1 120 ? 7.807   22.617  10.721  1.00 68.00 120 A 1 
ATOM   949  C  CG2 . ILE A 1 120 ? 9.982   23.732  10.159  1.00 66.16 120 A 1 
ATOM   950  C  CD1 . ILE A 1 120 ? 7.633   23.330  12.042  1.00 62.33 120 A 1 
ATOM   951  N  N   . ASN A 1 121 ? 11.591  20.712  8.973   1.00 80.14 121 A 1 
ATOM   952  C  CA  . ASN A 1 121 ? 12.991  20.677  8.570   1.00 77.30 121 A 1 
ATOM   953  C  C   . ASN A 1 121 ? 13.223  19.889  7.286   1.00 78.87 121 A 1 
ATOM   954  O  O   . ASN A 1 121 ? 14.360  19.725  6.856   1.00 74.68 121 A 1 
ATOM   955  C  CB  . ASN A 1 121 ? 13.854  20.109  9.701   1.00 75.97 121 A 1 
ATOM   956  C  CG  . ASN A 1 121 ? 13.882  21.012  10.911  1.00 70.67 121 A 1 
ATOM   957  O  OD1 . ASN A 1 121 ? 13.743  22.232  10.798  1.00 64.75 121 A 1 
ATOM   958  N  ND2 . ASN A 1 121 ? 14.061  20.422  12.089  1.00 63.80 121 A 1 
ATOM   959  N  N   . SER A 1 122 ? 12.154  19.394  6.686   1.00 81.69 122 A 1 
ATOM   960  C  CA  . SER A 1 122 ? 12.254  18.632  5.450   1.00 79.17 122 A 1 
ATOM   961  C  C   . SER A 1 122 ? 11.178  19.047  4.447   1.00 82.61 122 A 1 
ATOM   962  O  O   . SER A 1 122 ? 10.685  18.227  3.670   1.00 78.22 122 A 1 
ATOM   963  C  CB  . SER A 1 122 ? 12.178  17.132  5.735   1.00 72.25 122 A 1 
ATOM   964  O  OG  . SER A 1 122 ? 11.038  16.832  6.513   1.00 67.61 122 A 1 
ATOM   965  N  N   . GLN A 1 123 ? 10.820  20.329  4.462   1.00 88.94 123 A 1 
ATOM   966  C  CA  . GLN A 1 123 ? 9.800   20.837  3.543   1.00 89.78 123 A 1 
ATOM   967  C  C   . GLN A 1 123 ? 10.217  20.687  2.087   1.00 92.63 123 A 1 
ATOM   968  O  O   . GLN A 1 123 ? 9.371   20.684  1.192   1.00 90.37 123 A 1 
ATOM   969  C  CB  . GLN A 1 123 ? 9.508   22.308  3.846   1.00 86.17 123 A 1 
ATOM   970  C  CG  . GLN A 1 123 ? 8.718   22.530  5.124   1.00 77.67 123 A 1 
ATOM   971  C  CD  . GLN A 1 123 ? 8.536   23.999  5.445   1.00 72.78 123 A 1 
ATOM   972  O  OE1 . GLN A 1 123 ? 9.505   24.746  5.564   1.00 66.85 123 A 1 
ATOM   973  N  NE2 . GLN A 1 123 ? 7.286   24.413  5.580   1.00 62.94 123 A 1 
ATOM   974  N  N   . TRP A 1 124 ? 11.514  20.547  1.844   1.00 94.33 124 A 1 
ATOM   975  C  CA  . TRP A 1 124 ? 12.024  20.378  0.496   1.00 95.39 124 A 1 
ATOM   976  C  C   . TRP A 1 124 ? 11.396  19.172  -0.196  1.00 96.44 124 A 1 
ATOM   977  O  O   . TRP A 1 124 ? 11.199  19.191  -1.414  1.00 95.86 124 A 1 
ATOM   978  C  CB  . TRP A 1 124 ? 13.550  20.231  0.513   1.00 94.12 124 A 1 
ATOM   979  C  CG  . TRP A 1 124 ? 14.028  18.995  1.214   1.00 92.17 124 A 1 
ATOM   980  C  CD1 . TRP A 1 124 ? 14.394  18.872  2.517   1.00 89.00 124 A 1 
ATOM   981  C  CD2 . TRP A 1 124 ? 14.169  17.683  0.637   1.00 92.45 124 A 1 
ATOM   982  N  NE1 . TRP A 1 124 ? 14.757  17.587  2.798   1.00 86.54 124 A 1 
ATOM   983  C  CE2 . TRP A 1 124 ? 14.628  16.822  1.663   1.00 90.20 124 A 1 
ATOM   984  C  CE3 . TRP A 1 124 ? 13.967  17.160  -0.642  1.00 87.79 124 A 1 
ATOM   985  C  CZ2 . TRP A 1 124 ? 14.881  15.470  1.443   1.00 87.90 124 A 1 
ATOM   986  C  CZ3 . TRP A 1 124 ? 14.213  15.809  -0.853  1.00 87.38 124 A 1 
ATOM   987  C  CH2 . TRP A 1 124 ? 14.665  14.981  0.172   1.00 86.87 124 A 1 
ATOM   988  N  N   . ILE A 1 125 ? 11.069  18.144  0.560   1.00 96.10 125 A 1 
ATOM   989  C  CA  . ILE A 1 125 ? 10.527  16.927  -0.042  1.00 96.80 125 A 1 
ATOM   990  C  C   . ILE A 1 125 ? 9.121   17.166  -0.587  1.00 97.59 125 A 1 
ATOM   991  O  O   . ILE A 1 125 ? 8.736   16.581  -1.599  1.00 97.57 125 A 1 
ATOM   992  C  CB  . ILE A 1 125 ? 10.536  15.729  0.943   1.00 96.01 125 A 1 
ATOM   993  C  CG1 . ILE A 1 125 ? 10.232  14.432  0.193   1.00 93.10 125 A 1 
ATOM   994  C  CG2 . ILE A 1 125 ? 9.529   15.929  2.083   1.00 92.89 125 A 1 
ATOM   995  C  CD1 . ILE A 1 125 ? 11.222  14.098  -0.898  1.00 89.16 125 A 1 
ATOM   996  N  N   . PHE A 1 126 ? 8.343   18.033  0.076   1.00 97.32 126 A 1 
ATOM   997  C  CA  . PHE A 1 126 ? 7.002   18.340  -0.396  1.00 97.69 126 A 1 
ATOM   998  C  C   . PHE A 1 126 ? 7.065   19.117  -1.704  1.00 97.81 126 A 1 
ATOM   999  O  O   . PHE A 1 126 ? 6.317   18.835  -2.638  1.00 97.50 126 A 1 
ATOM   1000 C  CB  . PHE A 1 126 ? 6.224   19.132  0.658   1.00 97.50 126 A 1 
ATOM   1001 C  CG  . PHE A 1 126 ? 6.147   18.459  1.999   1.00 97.60 126 A 1 
ATOM   1002 C  CD1 . PHE A 1 126 ? 5.898   17.102  2.109   1.00 96.54 126 A 1 
ATOM   1003 C  CD2 . PHE A 1 126 ? 6.318   19.196  3.165   1.00 96.40 126 A 1 
ATOM   1004 C  CE1 . PHE A 1 126 ? 5.829   16.482  3.338   1.00 95.87 126 A 1 
ATOM   1005 C  CE2 . PHE A 1 126 ? 6.244   18.587  4.407   1.00 95.78 126 A 1 
ATOM   1006 C  CZ  . PHE A 1 126 ? 6.002   17.231  4.490   1.00 96.39 126 A 1 
ATOM   1007 N  N   . GLN A 1 127 ? 7.957   20.102  -1.770  1.00 97.30 127 A 1 
ATOM   1008 C  CA  . GLN A 1 127 ? 8.148   20.878  -2.989  1.00 97.26 127 A 1 
ATOM   1009 C  C   . GLN A 1 127 ? 8.646   19.990  -4.123  1.00 97.84 127 A 1 
ATOM   1010 O  O   . GLN A 1 127 ? 8.115   20.030  -5.240  1.00 97.64 127 A 1 
ATOM   1011 C  CB  . GLN A 1 127 ? 9.136   22.024  -2.742  1.00 96.27 127 A 1 
ATOM   1012 C  CG  . GLN A 1 127 ? 9.513   22.820  -3.986  1.00 86.63 127 A 1 
ATOM   1013 C  CD  . GLN A 1 127 ? 8.371   23.685  -4.490  1.00 80.88 127 A 1 
ATOM   1014 O  OE1 . GLN A 1 127 ? 7.509   24.114  -3.718  1.00 73.33 127 A 1 
ATOM   1015 N  NE2 . GLN A 1 127 ? 8.367   23.955  -5.785  1.00 69.13 127 A 1 
ATOM   1016 N  N   . PHE A 1 128 ? 9.668   19.194  -3.830  1.00 97.75 128 A 1 
ATOM   1017 C  CA  . PHE A 1 128 ? 10.270  18.338  -4.844  1.00 97.96 128 A 1 
ATOM   1018 C  C   . PHE A 1 128 ? 9.282   17.302  -5.366  1.00 98.25 128 A 1 
ATOM   1019 O  O   . PHE A 1 128 ? 9.129   17.121  -6.574  1.00 98.06 128 A 1 
ATOM   1020 C  CB  . PHE A 1 128 ? 11.519  17.647  -4.284  1.00 97.82 128 A 1 
ATOM   1021 C  CG  . PHE A 1 128 ? 12.243  16.789  -5.286  1.00 97.86 128 A 1 
ATOM   1022 C  CD1 . PHE A 1 128 ? 13.130  17.358  -6.186  1.00 97.30 128 A 1 
ATOM   1023 C  CD2 . PHE A 1 128 ? 12.031  15.429  -5.334  1.00 97.25 128 A 1 
ATOM   1024 C  CE1 . PHE A 1 128 ? 13.799  16.578  -7.108  1.00 96.65 128 A 1 
ATOM   1025 C  CE2 . PHE A 1 128 ? 12.695  14.635  -6.268  1.00 96.77 128 A 1 
ATOM   1026 C  CZ  . PHE A 1 128 ? 13.581  15.211  -7.152  1.00 96.90 128 A 1 
ATOM   1027 N  N   . ALA A 1 129 ? 8.606   16.602  -4.458  1.00 98.15 129 A 1 
ATOM   1028 C  CA  . ALA A 1 129 ? 7.656   15.567  -4.849  1.00 98.31 129 A 1 
ATOM   1029 C  C   . ALA A 1 129 ? 6.462   16.157  -5.589  1.00 98.56 129 A 1 
ATOM   1030 O  O   . ALA A 1 129 ? 5.955   15.553  -6.536  1.00 98.50 129 A 1 
ATOM   1031 C  CB  . ALA A 1 129 ? 7.205   14.771  -3.633  1.00 98.16 129 A 1 
ATOM   1032 N  N   . ALA A 1 130 ? 6.000   17.330  -5.162  1.00 98.30 130 A 1 
ATOM   1033 C  CA  . ALA A 1 130 ? 4.891   17.990  -5.838  1.00 98.48 130 A 1 
ATOM   1034 C  C   . ALA A 1 130 ? 5.257   18.303  -7.283  1.00 98.52 130 A 1 
ATOM   1035 O  O   . ALA A 1 130 ? 4.436   18.159  -8.185  1.00 98.46 130 A 1 
ATOM   1036 C  CB  . ALA A 1 130 ? 4.493   19.264  -5.101  1.00 98.22 130 A 1 
ATOM   1037 N  N   . GLU A 1 131 ? 6.502   18.742  -7.506  1.00 98.55 131 A 1 
ATOM   1038 C  CA  . GLU A 1 131 ? 6.974   19.030  -8.855  1.00 98.47 131 A 1 
ATOM   1039 C  C   . GLU A 1 131 ? 7.021   17.760  -9.700  1.00 98.69 131 A 1 
ATOM   1040 O  O   . GLU A 1 131 ? 6.679   17.784  -10.886 1.00 98.32 131 A 1 
ATOM   1041 C  CB  . GLU A 1 131 ? 8.357   19.688  -8.801  1.00 97.86 131 A 1 
ATOM   1042 C  CG  . GLU A 1 131 ? 8.336   21.102  -8.231  1.00 89.19 131 A 1 
ATOM   1043 C  CD  . GLU A 1 131 ? 9.737   21.670  -8.021  1.00 82.88 131 A 1 
ATOM   1044 O  OE1 . GLU A 1 131 ? 10.721  20.920  -8.183  1.00 78.11 131 A 1 
ATOM   1045 O  OE2 . GLU A 1 131 ? 9.840   22.872  -7.691  1.00 78.57 131 A 1 
ATOM   1046 N  N   . GLN A 1 132 ? 7.438   16.661  -9.111  1.00 98.61 132 A 1 
ATOM   1047 C  CA  . GLN A 1 132 ? 7.515   15.396  -9.830  1.00 98.66 132 A 1 
ATOM   1048 C  C   . GLN A 1 132 ? 6.126   14.830  -10.108 1.00 98.63 132 A 1 
ATOM   1049 O  O   . GLN A 1 132 ? 5.843   14.359  -11.211 1.00 98.46 132 A 1 
ATOM   1050 C  CB  . GLN A 1 132 ? 8.360   14.380  -9.061  1.00 98.49 132 A 1 
ATOM   1051 C  CG  . GLN A 1 132 ? 9.822   14.780  -8.900  1.00 97.32 132 A 1 
ATOM   1052 C  CD  . GLN A 1 132 ? 10.502  15.003  -10.229 1.00 96.38 132 A 1 
ATOM   1053 O  OE1 . GLN A 1 132 ? 10.359  14.204  -11.155 1.00 89.37 132 A 1 
ATOM   1054 N  NE2 . GLN A 1 132 ? 11.242  16.098  -10.342 1.00 87.68 132 A 1 
ATOM   1055 N  N   . PHE A 1 133 ? 5.241   14.871  -9.104  1.00 98.75 133 A 1 
ATOM   1056 C  CA  . PHE A 1 133 ? 3.893   14.320  -9.225  1.00 98.88 133 A 1 
ATOM   1057 C  C   . PHE A 1 133 ? 2.934   15.256  -9.958  1.00 98.86 133 A 1 
ATOM   1058 O  O   . PHE A 1 133 ? 1.779   14.890  -10.206 1.00 98.57 133 A 1 
ATOM   1059 C  CB  . PHE A 1 133 ? 3.309   14.005  -7.840  1.00 98.77 133 A 1 
ATOM   1060 C  CG  . PHE A 1 133 ? 4.012   12.883  -7.110  1.00 98.72 133 A 1 
ATOM   1061 C  CD1 . PHE A 1 133 ? 4.606   11.844  -7.794  1.00 98.28 133 A 1 
ATOM   1062 C  CD2 . PHE A 1 133 ? 4.039   12.856  -5.718  1.00 98.11 133 A 1 
ATOM   1063 C  CE1 . PHE A 1 133 ? 5.236   10.804  -7.122  1.00 97.70 133 A 1 
ATOM   1064 C  CE2 . PHE A 1 133 ? 4.658   11.830  -5.043  1.00 97.62 133 A 1 
ATOM   1065 C  CZ  . PHE A 1 133 ? 5.258   10.803  -5.742  1.00 97.89 133 A 1 
ATOM   1066 N  N   . ALA A 1 134 ? 3.388   16.458  -10.308 1.00 98.70 134 A 1 
ATOM   1067 C  CA  . ALA A 1 134 ? 2.539   17.478  -10.907 1.00 98.73 134 A 1 
ATOM   1068 C  C   . ALA A 1 134 ? 1.662   16.997  -12.069 1.00 98.68 134 A 1 
ATOM   1069 O  O   . ALA A 1 134 ? 0.503   17.398  -12.155 1.00 98.31 134 A 1 
ATOM   1070 C  CB  . ALA A 1 134 ? 3.385   18.672  -11.347 1.00 98.39 134 A 1 
ATOM   1071 N  N   . PRO A 1 135 ? 2.168   16.141  -12.967 1.00 98.64 135 A 1 
ATOM   1072 C  CA  . PRO A 1 135 ? 1.332   15.677  -14.073 1.00 98.47 135 A 1 
ATOM   1073 C  C   . PRO A 1 135 ? 0.064   14.952  -13.633 1.00 98.46 135 A 1 
ATOM   1074 O  O   . PRO A 1 135 ? -0.891  14.857  -14.410 1.00 97.92 135 A 1 
ATOM   1075 C  CB  . PRO A 1 135 ? 2.251   14.730  -14.854 1.00 97.77 135 A 1 
ATOM   1076 C  CG  . PRO A 1 135 ? 3.624   15.219  -14.542 1.00 96.12 135 A 1 
ATOM   1077 C  CD  . PRO A 1 135 ? 3.557   15.662  -13.110 1.00 98.00 135 A 1 
ATOM   1078 N  N   . PHE A 1 136 ? 0.034   14.442  -12.395 1.00 98.76 136 A 1 
ATOM   1079 C  CA  . PHE A 1 136 ? -1.110  13.694  -11.892 1.00 98.76 136 A 1 
ATOM   1080 C  C   . PHE A 1 136 ? -2.028  14.540  -11.017 1.00 98.70 136 A 1 
ATOM   1081 O  O   . PHE A 1 136 ? -3.119  14.094  -10.655 1.00 98.37 136 A 1 
ATOM   1082 C  CB  . PHE A 1 136 ? -0.644  12.486  -11.085 1.00 98.72 136 A 1 
ATOM   1083 C  CG  . PHE A 1 136 ? 0.453   11.683  -11.729 1.00 98.70 136 A 1 
ATOM   1084 C  CD1 . PHE A 1 136 ? 0.233   11.052  -12.942 1.00 98.34 136 A 1 
ATOM   1085 C  CD2 . PHE A 1 136 ? 1.702   11.574  -11.132 1.00 98.31 136 A 1 
ATOM   1086 C  CE1 . PHE A 1 136 ? 1.245   10.321  -13.547 1.00 97.89 136 A 1 
ATOM   1087 C  CE2 . PHE A 1 136 ? 2.705   10.844  -11.731 1.00 97.89 136 A 1 
ATOM   1088 C  CZ  . PHE A 1 136 ? 2.482   10.213  -12.941 1.00 98.05 136 A 1 
ATOM   1089 N  N   . LEU A 1 137 ? -1.608  15.740  -10.673 1.00 98.71 137 A 1 
ATOM   1090 C  CA  . LEU A 1 137 ? -2.294  16.544  -9.670  1.00 98.79 137 A 1 
ATOM   1091 C  C   . LEU A 1 137 ? -2.963  17.775  -10.266 1.00 98.67 137 A 1 
ATOM   1092 O  O   . LEU A 1 137 ? -2.463  18.372  -11.221 1.00 98.24 137 A 1 
ATOM   1093 C  CB  . LEU A 1 137 ? -1.308  16.990  -8.582  1.00 98.68 137 A 1 
ATOM   1094 C  CG  . LEU A 1 137 ? -0.547  15.892  -7.847  1.00 98.42 137 A 1 
ATOM   1095 C  CD1 . LEU A 1 137 ? 0.457   16.502  -6.877  1.00 98.04 137 A 1 
ATOM   1096 C  CD2 . LEU A 1 137 ? -1.508  14.972  -7.111  1.00 97.82 137 A 1 
ATOM   1097 N  N   . SER A 1 138 ? -4.096  18.155  -9.691  1.00 98.62 138 A 1 
ATOM   1098 C  CA  . SER A 1 138 ? -4.716  19.429  -10.004 1.00 98.58 138 A 1 
ATOM   1099 C  C   . SER A 1 138 ? -3.872  20.544  -9.395  1.00 98.56 138 A 1 
ATOM   1100 O  O   . SER A 1 138 ? -3.041  20.301  -8.520  1.00 98.29 138 A 1 
ATOM   1101 C  CB  . SER A 1 138 ? -6.140  19.492  -9.447  1.00 98.08 138 A 1 
ATOM   1102 O  OG  . SER A 1 138 ? -6.127  19.491  -8.036  1.00 96.79 138 A 1 
ATOM   1103 N  N   . GLN A 1 139 ? -4.094  21.783  -9.847  1.00 98.45 139 A 1 
ATOM   1104 C  CA  . GLN A 1 139 ? -3.321  22.903  -9.331  1.00 98.37 139 A 1 
ATOM   1105 C  C   . GLN A 1 139 ? -3.520  23.070  -7.828  1.00 98.41 139 A 1 
ATOM   1106 O  O   . GLN A 1 139 ? -2.571  23.328  -7.091  1.00 98.05 139 A 1 
ATOM   1107 C  CB  . GLN A 1 139 ? -3.695  24.194  -10.057 1.00 97.99 139 A 1 
ATOM   1108 C  CG  . GLN A 1 139 ? -2.842  25.391  -9.653  1.00 90.16 139 A 1 
ATOM   1109 C  CD  . GLN A 1 139 ? -1.356  25.159  -9.875  1.00 85.75 139 A 1 
ATOM   1110 O  OE1 . GLN A 1 139 ? -0.541  25.371  -8.985  1.00 80.02 139 A 1 
ATOM   1111 N  NE2 . GLN A 1 139 ? -1.008  24.715  -11.077 1.00 77.09 139 A 1 
ATOM   1112 N  N   . ASN A 1 140 ? -4.764  22.919  -7.364  1.00 98.31 140 A 1 
ATOM   1113 C  CA  . ASN A 1 140 ? -5.040  23.020  -5.940  1.00 98.26 140 A 1 
ATOM   1114 C  C   . ASN A 1 140 ? -4.339  21.911  -5.162  1.00 98.40 140 A 1 
ATOM   1115 O  O   . ASN A 1 140 ? -3.824  22.137  -4.063  1.00 98.13 140 A 1 
ATOM   1116 C  CB  . ASN A 1 140 ? -6.551  22.966  -5.680  1.00 97.38 140 A 1 
ATOM   1117 C  CG  . ASN A 1 140 ? -7.256  24.234  -6.095  1.00 85.40 140 A 1 
ATOM   1118 O  OD1 . ASN A 1 140 ? -6.634  25.283  -6.255  1.00 74.82 140 A 1 
ATOM   1119 N  ND2 . ASN A 1 140 ? -8.569  24.151  -6.278  1.00 75.56 140 A 1 
ATOM   1120 N  N   . ALA A 1 141 ? -4.305  20.708  -5.728  1.00 98.67 141 A 1 
ATOM   1121 C  CA  . ALA A 1 141 ? -3.633  19.584  -5.085  1.00 98.73 141 A 1 
ATOM   1122 C  C   . ALA A 1 141 ? -2.132  19.823  -5.000  1.00 98.71 141 A 1 
ATOM   1123 O  O   . ALA A 1 141 ? -1.501  19.476  -4.003  1.00 98.58 141 A 1 
ATOM   1124 C  CB  . ALA A 1 141 ? -3.934  18.290  -5.830  1.00 98.72 141 A 1 
ATOM   1125 N  N   . ILE A 1 142 ? -1.563  20.405  -6.045  1.00 98.65 142 A 1 
ATOM   1126 C  CA  . ILE A 1 142 ? -0.138  20.722  -6.052  1.00 98.53 142 A 1 
ATOM   1127 C  C   . ILE A 1 142 ? 0.209   21.685  -4.921  1.00 98.46 142 A 1 
ATOM   1128 O  O   . ILE A 1 142 ? 1.172   21.467  -4.182  1.00 98.10 142 A 1 
ATOM   1129 C  CB  . ILE A 1 142 ? 0.285   21.322  -7.411  1.00 98.54 142 A 1 
ATOM   1130 C  CG1 . ILE A 1 142 ? 0.218   20.261  -8.505  1.00 97.86 142 A 1 
ATOM   1131 C  CG2 . ILE A 1 142 ? 1.694   21.915  -7.328  1.00 97.88 142 A 1 
ATOM   1132 C  CD1 . ILE A 1 142 ? 0.440   20.805  -9.915  1.00 96.11 142 A 1 
ATOM   1133 N  N   . GLU A 1 143 ? -0.572  22.746  -4.775  1.00 98.37 143 A 1 
ATOM   1134 C  CA  . GLU A 1 143 ? -0.306  23.739  -3.739  1.00 98.14 143 A 1 
ATOM   1135 C  C   . GLU A 1 143 ? -0.445  23.133  -2.345  1.00 98.03 143 A 1 
ATOM   1136 O  O   . GLU A 1 143 ? 0.352   23.431  -1.449  1.00 97.51 143 A 1 
ATOM   1137 C  CB  . GLU A 1 143 ? -1.238  24.937  -3.905  1.00 97.79 143 A 1 
ATOM   1138 C  CG  . GLU A 1 143 ? -1.001  25.727  -5.180  1.00 92.21 143 A 1 
ATOM   1139 C  CD  . GLU A 1 143 ? 0.444   26.201  -5.301  1.00 86.59 143 A 1 
ATOM   1140 O  OE1 . GLU A 1 143 ? 0.981   26.719  -4.305  1.00 79.86 143 A 1 
ATOM   1141 O  OE2 . GLU A 1 143 ? 1.027   26.051  -6.388  1.00 80.97 143 A 1 
ATOM   1142 N  N   . SER A 1 144 ? -1.437  22.286  -2.163  1.00 98.17 144 A 1 
ATOM   1143 C  CA  . SER A 1 144 ? -1.630  21.626  -0.875  1.00 98.17 144 A 1 
ATOM   1144 C  C   . SER A 1 144 ? -0.491  20.648  -0.586  1.00 98.03 144 A 1 
ATOM   1145 O  O   . SER A 1 144 ? 0.024   20.588  0.532   1.00 97.81 144 A 1 
ATOM   1146 C  CB  . SER A 1 144 ? -2.972  20.899  -0.847  1.00 98.20 144 A 1 
ATOM   1147 O  OG  . SER A 1 144 ? -3.259  20.409  0.443   1.00 93.91 144 A 1 
ATOM   1148 N  N   . PHE A 1 145 ? -0.082  19.895  -1.601  1.00 98.45 145 A 1 
ATOM   1149 C  CA  . PHE A 1 145 ? 1.013   18.946  -1.473  1.00 98.49 145 A 1 
ATOM   1150 C  C   . PHE A 1 145 ? 2.297   19.652  -1.060  1.00 98.29 145 A 1 
ATOM   1151 O  O   . PHE A 1 145 ? 3.042   19.166  -0.203  1.00 97.88 145 A 1 
ATOM   1152 C  CB  . PHE A 1 145 ? 1.211   18.186  -2.784  1.00 98.47 145 A 1 
ATOM   1153 C  CG  . PHE A 1 145 ? 1.971   16.889  -2.642  1.00 98.53 145 A 1 
ATOM   1154 C  CD1 . PHE A 1 145 ? 3.311   16.879  -2.303  1.00 98.09 145 A 1 
ATOM   1155 C  CD2 . PHE A 1 145 ? 1.341   15.671  -2.858  1.00 97.95 145 A 1 
ATOM   1156 C  CE1 . PHE A 1 145 ? 4.008   15.694  -2.163  1.00 97.56 145 A 1 
ATOM   1157 C  CE2 . PHE A 1 145 ? 2.028   14.485  -2.729  1.00 97.52 145 A 1 
ATOM   1158 C  CZ  . PHE A 1 145 ? 3.370   14.493  -2.378  1.00 97.96 145 A 1 
ATOM   1159 N  N   . LYS A 1 146 ? 2.557   20.815  -1.673  1.00 98.06 146 A 1 
ATOM   1160 C  CA  . LYS A 1 146 ? 3.761   21.582  -1.366  1.00 97.62 146 A 1 
ATOM   1161 C  C   . LYS A 1 146 ? 3.812   22.004  0.101   1.00 97.29 146 A 1 
ATOM   1162 O  O   . LYS A 1 146 ? 4.896   22.150  0.664   1.00 96.67 146 A 1 
ATOM   1163 C  CB  . LYS A 1 146 ? 3.843   22.829  -2.254  1.00 97.50 146 A 1 
ATOM   1164 C  CG  . LYS A 1 146 ? 4.230   22.544  -3.691  1.00 96.09 146 A 1 
ATOM   1165 C  CD  . LYS A 1 146 ? 4.278   23.829  -4.512  1.00 93.97 146 A 1 
ATOM   1166 C  CE  . LYS A 1 146 ? 4.726   23.562  -5.930  1.00 89.42 146 A 1 
ATOM   1167 N  NZ  . LYS A 1 146 ? 4.732   24.816  -6.758  1.00 84.05 146 A 1 
ATOM   1168 N  N   . HIS A 1 147 ? 2.641   22.179  0.708   1.00 97.22 147 A 1 
ATOM   1169 C  CA  . HIS A 1 147 ? 2.588   22.601  2.106   1.00 97.01 147 A 1 
ATOM   1170 C  C   . HIS A 1 147 ? 2.936   21.463  3.061   1.00 97.08 147 A 1 
ATOM   1171 O  O   . HIS A 1 147 ? 3.753   21.640  3.971   1.00 96.27 147 A 1 
ATOM   1172 C  CB  . HIS A 1 147 ? 1.208   23.164  2.443   1.00 96.61 147 A 1 
ATOM   1173 C  CG  . HIS A 1 147 ? 1.040   23.491  3.896   1.00 93.88 147 A 1 
ATOM   1174 N  ND1 . HIS A 1 147 ? 1.741   24.500  4.516   1.00 85.09 147 A 1 
ATOM   1175 C  CD2 . HIS A 1 147 ? 0.255   22.937  4.849   1.00 85.36 147 A 1 
ATOM   1176 C  CE1 . HIS A 1 147 ? 1.395   24.555  5.788   1.00 85.68 147 A 1 
ATOM   1177 N  NE2 . HIS A 1 147 ? 0.494   23.618  6.018   1.00 87.17 147 A 1 
ATOM   1178 N  N   . GLY A 1 148 ? 2.323   20.297  2.871   1.00 97.60 148 A 1 
ATOM   1179 C  CA  . GLY A 1 148 ? 2.513   19.219  3.830   1.00 97.71 148 A 1 
ATOM   1180 C  C   . GLY A 1 148 ? 2.383   17.798  3.299   1.00 98.03 148 A 1 
ATOM   1181 O  O   . GLY A 1 148 ? 2.403   16.853  4.075   1.00 97.83 148 A 1 
ATOM   1182 N  N   . GLY A 1 149 ? 2.239   17.649  1.979   1.00 98.13 149 A 1 
ATOM   1183 C  CA  . GLY A 1 149 ? 2.132   16.324  1.394   1.00 98.26 149 A 1 
ATOM   1184 C  C   . GLY A 1 149 ? 0.733   15.736  1.438   1.00 98.59 149 A 1 
ATOM   1185 O  O   . GLY A 1 149 ? 0.551   14.548  1.147   1.00 98.35 149 A 1 
ATOM   1186 N  N   . TYR A 1 150 ? -0.257  16.547  1.795   1.00 98.51 150 A 1 
ATOM   1187 C  CA  . TYR A 1 150 ? -1.650  16.116  1.813   1.00 98.62 150 A 1 
ATOM   1188 C  C   . TYR A 1 150 ? -2.475  16.973  0.856   1.00 98.71 150 A 1 
ATOM   1189 O  O   . TYR A 1 150 ? -2.118  18.124  0.584   1.00 98.52 150 A 1 
ATOM   1190 C  CB  . TYR A 1 150 ? -2.233  16.168  3.227   1.00 98.50 150 A 1 
ATOM   1191 C  CG  . TYR A 1 150 ? -2.140  17.515  3.923   1.00 98.49 150 A 1 
ATOM   1192 C  CD1 . TYR A 1 150 ? -3.064  18.521  3.677   1.00 98.11 150 A 1 
ATOM   1193 C  CD2 . TYR A 1 150 ? -1.140  17.760  4.867   1.00 98.07 150 A 1 
ATOM   1194 C  CE1 . TYR A 1 150 ? -2.989  19.741  4.334   1.00 97.79 150 A 1 
ATOM   1195 C  CE2 . TYR A 1 150 ? -1.061  18.978  5.524   1.00 97.81 150 A 1 
ATOM   1196 C  CZ  . TYR A 1 150 ? -1.996  19.965  5.251   1.00 97.95 150 A 1 
ATOM   1197 O  OH  . TYR A 1 150 ? -1.919  21.178  5.904   1.00 97.27 150 A 1 
ATOM   1198 N  N   . TYR A 1 151 ? -3.576  16.418  0.345   1.00 98.85 151 A 1 
ATOM   1199 C  CA  . TYR A 1 151 ? -4.364  17.108  -0.670  1.00 98.94 151 A 1 
ATOM   1200 C  C   . TYR A 1 151 ? -5.651  16.353  -0.966  1.00 98.96 151 A 1 
ATOM   1201 O  O   . TYR A 1 151 ? -5.861  15.241  -0.473  1.00 98.91 151 A 1 
ATOM   1202 C  CB  . TYR A 1 151 ? -3.547  17.268  -1.962  1.00 98.88 151 A 1 
ATOM   1203 C  CG  . TYR A 1 151 ? -3.205  15.953  -2.630  1.00 98.91 151 A 1 
ATOM   1204 C  CD1 . TYR A 1 151 ? -2.079  15.230  -2.250  1.00 98.83 151 A 1 
ATOM   1205 C  CD2 . TYR A 1 151 ? -4.009  15.431  -3.636  1.00 98.79 151 A 1 
ATOM   1206 C  CE1 . TYR A 1 151 ? -1.757  14.026  -2.852  1.00 98.76 151 A 1 
ATOM   1207 C  CE2 . TYR A 1 151 ? -3.698  14.222  -4.251  1.00 98.77 151 A 1 
ATOM   1208 C  CZ  . TYR A 1 151 ? -2.574  13.521  -3.856  1.00 98.86 151 A 1 
ATOM   1209 O  OH  . TYR A 1 151 ? -2.266  12.329  -4.472  1.00 98.75 151 A 1 
ATOM   1210 N  N   . THR A 1 152 ? -6.504  16.957  -1.781  1.00 98.96 152 A 1 
ATOM   1211 C  CA  . THR A 1 152 ? -7.705  16.303  -2.274  1.00 98.83 152 A 1 
ATOM   1212 C  C   . THR A 1 152 ? -7.814  16.488  -3.785  1.00 98.80 152 A 1 
ATOM   1213 O  O   . THR A 1 152 ? -7.294  17.460  -4.338  1.00 98.60 152 A 1 
ATOM   1214 C  CB  . THR A 1 152 ? -8.989  16.852  -1.632  1.00 98.63 152 A 1 
ATOM   1215 O  OG1 . THR A 1 152 ? -9.225  18.192  -2.087  1.00 96.13 152 A 1 
ATOM   1216 C  CG2 . THR A 1 152 ? -8.879  16.856  -0.117  1.00 96.46 152 A 1 
ATOM   1217 N  N   . MET A 1 153 ? -8.492  15.555  -4.439  1.00 98.89 153 A 1 
ATOM   1218 C  CA  . MET A 1 153 ? -8.823  15.663  -5.851  1.00 98.61 153 A 1 
ATOM   1219 C  C   . MET A 1 153 ? -10.153 14.962  -6.101  1.00 98.73 153 A 1 
ATOM   1220 O  O   . MET A 1 153 ? -10.384 13.875  -5.573  1.00 98.44 153 A 1 
ATOM   1221 C  CB  . MET A 1 153 ? -7.757  15.034  -6.754  1.00 97.78 153 A 1 
ATOM   1222 C  CG  . MET A 1 153 ? -6.456  15.818  -6.849  1.00 92.19 153 A 1 
ATOM   1223 S  SD  . MET A 1 153 ? -5.444  15.287  -8.254  1.00 94.96 153 A 1 
ATOM   1224 C  CE  . MET A 1 153 ? -5.178  13.550  -7.881  1.00 89.81 153 A 1 
ATOM   1225 N  N   . PRO A 1 154 ? -11.027 15.553  -6.921  1.00 98.64 154 A 1 
ATOM   1226 C  CA  . PRO A 1 154 ? -12.271 14.868  -7.264  1.00 98.49 154 A 1 
ATOM   1227 C  C   . PRO A 1 154 ? -12.024 13.733  -8.252  1.00 98.43 154 A 1 
ATOM   1228 O  O   . PRO A 1 154 ? -11.214 13.874  -9.168  1.00 98.02 154 A 1 
ATOM   1229 C  CB  . PRO A 1 154 ? -13.116 15.968  -7.902  1.00 97.76 154 A 1 
ATOM   1230 C  CG  . PRO A 1 154 ? -12.113 16.918  -8.471  1.00 95.08 154 A 1 
ATOM   1231 C  CD  . PRO A 1 154 ? -10.936 16.887  -7.537  1.00 97.93 154 A 1 
ATOM   1232 N  N   . PHE A 1 155 ? -12.709 12.613  -8.057  1.00 98.38 155 A 1 
ATOM   1233 C  CA  . PHE A 1 155 ? -12.644 11.530  -9.028  1.00 98.34 155 A 1 
ATOM   1234 C  C   . PHE A 1 155 ? -13.314 11.977  -10.324 1.00 98.17 155 A 1 
ATOM   1235 O  O   . PHE A 1 155 ? -14.302 12.711  -10.288 1.00 97.53 155 A 1 
ATOM   1236 C  CB  . PHE A 1 155 ? -13.327 10.272  -8.490  1.00 98.37 155 A 1 
ATOM   1237 C  CG  . PHE A 1 155 ? -12.492 9.475   -7.522  1.00 98.55 155 A 1 
ATOM   1238 C  CD1 . PHE A 1 155 ? -12.480 9.786   -6.174  1.00 98.27 155 A 1 
ATOM   1239 C  CD2 . PHE A 1 155 ? -11.714 8.419   -7.975  1.00 98.23 155 A 1 
ATOM   1240 C  CE1 . PHE A 1 155 ? -11.701 9.055   -5.282  1.00 98.00 155 A 1 
ATOM   1241 C  CE2 . PHE A 1 155 ? -10.941 7.688   -7.097  1.00 98.03 155 A 1 
ATOM   1242 C  CZ  . PHE A 1 155 ? -10.938 8.001   -5.751  1.00 98.29 155 A 1 
ATOM   1243 N  N   . PRO A 1 156 ? -12.795 11.552  -11.483 1.00 97.75 156 A 1 
ATOM   1244 C  CA  . PRO A 1 156 ? -13.387 11.921  -12.764 1.00 97.11 156 A 1 
ATOM   1245 C  C   . PRO A 1 156 ? -14.841 11.467  -12.880 1.00 96.85 156 A 1 
ATOM   1246 O  O   . PRO A 1 156 ? -15.180 10.351  -12.498 1.00 95.58 156 A 1 
ATOM   1247 C  CB  . PRO A 1 156 ? -12.504 11.193  -13.784 1.00 96.31 156 A 1 
ATOM   1248 C  CG  . PRO A 1 156 ? -11.196 11.029  -13.089 1.00 94.95 156 A 1 
ATOM   1249 C  CD  . PRO A 1 156 ? -11.543 10.791  -11.646 1.00 97.28 156 A 1 
ATOM   1250 N  N   . ALA A 1 157 ? -15.681 12.325  -13.421 1.00 94.70 157 A 1 
ATOM   1251 C  CA  . ALA A 1 157 ? -17.113 12.047  -13.508 1.00 93.41 157 A 1 
ATOM   1252 C  C   . ALA A 1 157 ? -17.433 10.908  -14.469 1.00 93.32 157 A 1 
ATOM   1253 O  O   . ALA A 1 157 ? -18.455 10.236  -14.320 1.00 89.90 157 A 1 
ATOM   1254 C  CB  . ALA A 1 157 ? -17.868 13.306  -13.915 1.00 90.95 157 A 1 
ATOM   1255 N  N   . HIS A 1 158 ? -16.569 10.670  -15.450 1.00 92.79 158 A 1 
ATOM   1256 C  CA  . HIS A 1 158 ? -16.837 9.678   -16.478 1.00 91.90 158 A 1 
ATOM   1257 C  C   . HIS A 1 158 ? -16.733 8.245   -15.963 1.00 93.13 158 A 1 
ATOM   1258 O  O   . HIS A 1 158 ? -16.975 7.296   -16.717 1.00 91.39 158 A 1 
ATOM   1259 C  CB  . HIS A 1 158 ? -15.900 9.872   -17.672 1.00 89.79 158 A 1 
ATOM   1260 C  CG  . HIS A 1 158 ? -14.459 9.561   -17.371 1.00 85.79 158 A 1 
ATOM   1261 N  ND1 . HIS A 1 158 ? -13.519 10.540  -17.152 1.00 76.13 158 A 1 
ATOM   1262 C  CD2 . HIS A 1 158 ? -13.806 8.390   -17.269 1.00 75.73 158 A 1 
ATOM   1263 C  CE1 . HIS A 1 158 ? -12.354 9.986   -16.922 1.00 74.06 158 A 1 
ATOM   1264 N  NE2 . HIS A 1 158 ? -12.495 8.678   -16.981 1.00 76.09 158 A 1 
ATOM   1265 N  N   . LEU A 1 159 ? -16.379 8.062   -14.687 1.00 95.43 159 A 1 
ATOM   1266 C  CA  . LEU A 1 159 ? -16.233 6.727   -14.106 1.00 95.28 159 A 1 
ATOM   1267 C  C   . LEU A 1 159 ? -17.567 6.105   -13.696 1.00 94.28 159 A 1 
ATOM   1268 O  O   . LEU A 1 159 ? -17.598 4.985   -13.180 1.00 90.33 159 A 1 
ATOM   1269 C  CB  . LEU A 1 159 ? -15.289 6.780   -12.905 1.00 95.15 159 A 1 
ATOM   1270 C  CG  . LEU A 1 159 ? -13.832 7.128   -13.204 1.00 95.56 159 A 1 
ATOM   1271 C  CD1 . LEU A 1 159 ? -13.052 7.325   -11.907 1.00 94.87 159 A 1 
ATOM   1272 C  CD2 . LEU A 1 159 ? -13.183 6.049   -14.060 1.00 94.76 159 A 1 
ATOM   1273 N  N   . GLY A 1 160 ? -18.661 6.808   -13.921 1.00 94.24 160 A 1 
ATOM   1274 C  CA  . GLY A 1 160 ? -19.972 6.286   -13.560 1.00 94.01 160 A 1 
ATOM   1275 C  C   . GLY A 1 160 ? -20.339 6.555   -12.113 1.00 94.92 160 A 1 
ATOM   1276 O  O   . GLY A 1 160 ? -21.114 5.816   -11.518 1.00 91.84 160 A 1 
ATOM   1277 N  N   . ILE A 1 161 ? -19.788 7.611   -11.552 1.00 95.74 161 A 1 
ATOM   1278 C  CA  . ILE A 1 161 ? -20.026 7.977   -10.164 1.00 95.76 161 A 1 
ATOM   1279 C  C   . ILE A 1 161 ? -21.397 8.626   -10.015 1.00 95.83 161 A 1 
ATOM   1280 O  O   . ILE A 1 161 ? -21.747 9.532   -10.775 1.00 93.91 161 A 1 
ATOM   1281 C  CB  . ILE A 1 161 ? -18.931 8.922   -9.659  1.00 93.47 161 A 1 
ATOM   1282 C  CG1 . ILE A 1 161 ? -17.577 8.209   -9.674  1.00 86.39 161 A 1 
ATOM   1283 C  CG2 . ILE A 1 161 ? -19.250 9.440   -8.263  1.00 84.57 161 A 1 
ATOM   1284 C  CD1 . ILE A 1 161 ? -16.391 9.126   -9.493  1.00 85.11 161 A 1 
ATOM   1285 N  N   . LYS A 1 162 ? -22.179 8.148   -9.043  1.00 95.87 162 A 1 
ATOM   1286 C  CA  . LYS A 1 162 ? -23.527 8.654   -8.815  1.00 95.86 162 A 1 
ATOM   1287 C  C   . LYS A 1 162 ? -23.576 9.725   -7.731  1.00 96.10 162 A 1 
ATOM   1288 O  O   . LYS A 1 162 ? -24.530 10.493  -7.646  1.00 93.73 162 A 1 
ATOM   1289 C  CB  . LYS A 1 162 ? -24.459 7.505   -8.422  1.00 94.83 162 A 1 
ATOM   1290 C  CG  . LYS A 1 162 ? -24.570 6.401   -9.467  1.00 91.77 162 A 1 
ATOM   1291 C  CD  . LYS A 1 162 ? -25.260 6.884   -10.727 1.00 83.39 162 A 1 
ATOM   1292 C  CE  . LYS A 1 162 ? -25.473 5.741   -11.706 1.00 77.53 162 A 1 
ATOM   1293 N  NZ  . LYS A 1 162 ? -26.181 6.169   -12.936 1.00 67.38 162 A 1 
ATOM   1294 N  N   . VAL A 1 163 ? -22.537 9.758   -6.894  1.00 96.01 163 A 1 
ATOM   1295 C  CA  . VAL A 1 163 ? -22.411 10.749  -5.835  1.00 96.29 163 A 1 
ATOM   1296 C  C   . VAL A 1 163 ? -21.039 11.406  -5.975  1.00 96.82 163 A 1 
ATOM   1297 O  O   . VAL A 1 163 ? -20.060 10.701  -6.214  1.00 95.82 163 A 1 
ATOM   1298 C  CB  . VAL A 1 163 ? -22.540 10.108  -4.440  1.00 94.26 163 A 1 
ATOM   1299 C  CG1 . VAL A 1 163 ? -22.353 11.143  -3.346  1.00 86.36 163 A 1 
ATOM   1300 C  CG2 . VAL A 1 163 ? -23.887 9.418   -4.297  1.00 87.05 163 A 1 
ATOM   1301 N  N   . PRO A 1 164 ? -20.948 12.733  -5.838  1.00 97.42 164 A 1 
ATOM   1302 C  CA  . PRO A 1 164 ? -19.640 13.389  -5.932  1.00 97.44 164 A 1 
ATOM   1303 C  C   . PRO A 1 164 ? -18.626 12.717  -5.009  1.00 97.76 164 A 1 
ATOM   1304 O  O   . PRO A 1 164 ? -18.837 12.637  -3.799  1.00 97.22 164 A 1 
ATOM   1305 C  CB  . PRO A 1 164 ? -19.931 14.826  -5.490  1.00 96.66 164 A 1 
ATOM   1306 C  CG  . PRO A 1 164 ? -21.359 15.042  -5.863  1.00 94.69 164 A 1 
ATOM   1307 C  CD  . PRO A 1 164 ? -22.035 13.720  -5.633  1.00 96.81 164 A 1 
ATOM   1308 N  N   . LEU A 1 165 ? -17.538 12.225  -5.591  1.00 98.25 165 A 1 
ATOM   1309 C  CA  . LEU A 1 165 ? -16.567 11.432  -4.863  1.00 98.37 165 A 1 
ATOM   1310 C  C   . LEU A 1 165 ? -15.190 12.072  -4.965  1.00 98.43 165 A 1 
ATOM   1311 O  O   . LEU A 1 165 ? -14.776 12.495  -6.041  1.00 98.26 165 A 1 
ATOM   1312 C  CB  . LEU A 1 165 ? -16.525 10.005  -5.408  1.00 98.22 165 A 1 
ATOM   1313 C  CG  . LEU A 1 165 ? -15.610 9.014   -4.694  1.00 97.68 165 A 1 
ATOM   1314 C  CD1 . LEU A 1 165 ? -16.083 8.790   -3.267  1.00 96.95 165 A 1 
ATOM   1315 C  CD2 . LEU A 1 165 ? -15.564 7.692   -5.454  1.00 97.02 165 A 1 
ATOM   1316 N  N   . ASN A 1 166 ? -14.485 12.126  -3.840  1.00 98.65 166 A 1 
ATOM   1317 C  CA  . ASN A 1 166 ? -13.181 12.760  -3.779  1.00 98.71 166 A 1 
ATOM   1318 C  C   . ASN A 1 166 ? -12.112 11.821  -3.234  1.00 98.86 166 A 1 
ATOM   1319 O  O   . ASN A 1 166 ? -12.382 11.003  -2.358  1.00 98.67 166 A 1 
ATOM   1320 C  CB  . ASN A 1 166 ? -13.228 14.014  -2.902  1.00 98.62 166 A 1 
ATOM   1321 C  CG  . ASN A 1 166 ? -14.223 15.042  -3.407  1.00 98.46 166 A 1 
ATOM   1322 O  OD1 . ASN A 1 166 ? -13.881 15.880  -4.237  1.00 93.68 166 A 1 
ATOM   1323 N  ND2 . ASN A 1 166 ? -15.443 14.981  -2.901  1.00 93.40 166 A 1 
ATOM   1324 N  N   . ALA A 1 167 ? -10.907 11.945  -3.766  1.00 98.89 167 A 1 
ATOM   1325 C  CA  . ALA A 1 167 ? -9.740  11.303  -3.181  1.00 98.87 167 A 1 
ATOM   1326 C  C   . ALA A 1 167 ? -9.141  12.252  -2.159  1.00 98.97 167 A 1 
ATOM   1327 O  O   . ALA A 1 167 ? -8.913  13.425  -2.460  1.00 98.84 167 A 1 
ATOM   1328 C  CB  . ALA A 1 167 ? -8.721  10.955  -4.252  1.00 98.76 167 A 1 
ATOM   1329 N  N   . VAL A 1 168 ? -8.913  11.765  -0.941  1.00 98.97 168 A 1 
ATOM   1330 C  CA  . VAL A 1 168 ? -8.319  12.565  0.116   1.00 98.99 168 A 1 
ATOM   1331 C  C   . VAL A 1 168 ? -7.056  11.867  0.593   1.00 98.94 168 A 1 
ATOM   1332 O  O   . VAL A 1 168 ? -7.114  10.759  1.124   1.00 98.90 168 A 1 
ATOM   1333 C  CB  . VAL A 1 168 ? -9.289  12.761  1.296   1.00 98.89 168 A 1 
ATOM   1334 C  CG1 . VAL A 1 168 ? -8.625  13.565  2.401   1.00 98.63 168 A 1 
ATOM   1335 C  CG2 . VAL A 1 168 ? -10.561 13.453  0.825   1.00 98.68 168 A 1 
ATOM   1336 N  N   . VAL A 1 169 ? -5.914  12.511  0.394   1.00 98.98 169 A 1 
ATOM   1337 C  CA  . VAL A 1 169 ? -4.620  11.948  0.769   1.00 98.92 169 A 1 
ATOM   1338 C  C   . VAL A 1 169 ? -4.125  12.614  2.050   1.00 98.94 169 A 1 
ATOM   1339 O  O   . VAL A 1 169 ? -3.994  13.836  2.106   1.00 98.84 169 A 1 
ATOM   1340 C  CB  . VAL A 1 169 ? -3.588  12.130  -0.354  1.00 98.89 169 A 1 
ATOM   1341 C  CG1 . VAL A 1 169 ? -2.193  11.717  0.121   1.00 98.45 169 A 1 
ATOM   1342 C  CG2 . VAL A 1 169 ? -3.998  11.328  -1.574  1.00 98.53 169 A 1 
ATOM   1343 N  N   . LEU A 1 170 ? -3.858  11.798  3.065   1.00 98.95 170 A 1 
ATOM   1344 C  CA  . LEU A 1 170 ? -3.293  12.278  4.318   1.00 98.97 170 A 1 
ATOM   1345 C  C   . LEU A 1 170 ? -1.831  11.860  4.431   1.00 98.91 170 A 1 
ATOM   1346 O  O   . LEU A 1 170 ? -1.474  10.732  4.096   1.00 98.74 170 A 1 
ATOM   1347 C  CB  . LEU A 1 170 ? -4.072  11.732  5.514   1.00 98.89 170 A 1 
ATOM   1348 C  CG  . LEU A 1 170 ? -5.540  12.146  5.635   1.00 98.59 170 A 1 
ATOM   1349 C  CD1 . LEU A 1 170 ? -6.160  11.540  6.894   1.00 98.20 170 A 1 
ATOM   1350 C  CD2 . LEU A 1 170 ? -5.663  13.661  5.664   1.00 98.05 170 A 1 
ATOM   1351 N  N   . ASN A 1 171 ? -1.005  12.780  4.922   1.00 98.83 171 A 1 
ATOM   1352 C  CA  . ASN A 1 171 ? 0.400   12.485  5.172   1.00 98.76 171 A 1 
ATOM   1353 C  C   . ASN A 1 171 ? 0.561   12.049  6.626   1.00 98.72 171 A 1 
ATOM   1354 O  O   . ASN A 1 171 ? 0.824   12.860  7.510   1.00 98.43 171 A 1 
ATOM   1355 C  CB  . ASN A 1 171 ? 1.264   13.706  4.875   1.00 98.53 171 A 1 
ATOM   1356 C  CG  . ASN A 1 171 ? 2.740   13.436  5.100   1.00 98.36 171 A 1 
ATOM   1357 O  OD1 . ASN A 1 171 ? 3.144   12.312  5.402   1.00 96.72 171 A 1 
ATOM   1358 N  ND2 . ASN A 1 171 ? 3.554   14.464  4.950   1.00 95.87 171 A 1 
ATOM   1359 N  N   . THR A 1 172 ? 0.397   10.746  6.876   1.00 98.85 172 A 1 
ATOM   1360 C  CA  . THR A 1 172 ? 0.500   10.236  8.238   1.00 98.72 172 A 1 
ATOM   1361 C  C   . THR A 1 172 ? 1.936   9.954   8.652   1.00 98.76 172 A 1 
ATOM   1362 O  O   . THR A 1 172 ? 2.182   9.577   9.796   1.00 98.37 172 A 1 
ATOM   1363 C  CB  . THR A 1 172 ? -0.351  8.968   8.431   1.00 98.74 172 A 1 
ATOM   1364 O  OG1 . THR A 1 172 ? -0.020  8.006   7.431   1.00 98.08 172 A 1 
ATOM   1365 C  CG2 . THR A 1 172 ? -1.825  9.316   8.344   1.00 97.66 172 A 1 
ATOM   1366 N  N   . VAL A 1 173 ? 2.885   10.166  7.744   1.00 98.62 173 A 1 
ATOM   1367 C  CA  . VAL A 1 173 ? 4.296   10.128  8.139   1.00 98.55 173 A 1 
ATOM   1368 C  C   . VAL A 1 173 ? 4.568   11.230  9.154   1.00 98.48 173 A 1 
ATOM   1369 O  O   . VAL A 1 173 ? 5.472   11.116  9.981   1.00 98.04 173 A 1 
ATOM   1370 C  CB  . VAL A 1 173 ? 5.228   10.267  6.924   1.00 98.37 173 A 1 
ATOM   1371 C  CG1 . VAL A 1 173 ? 6.688   10.209  7.353   1.00 97.87 173 A 1 
ATOM   1372 C  CG2 . VAL A 1 173 ? 4.940   9.167   5.909   1.00 97.89 173 A 1 
ATOM   1373 N  N   . LEU A 1 174 ? 3.764   12.285  9.115   1.00 98.45 174 A 1 
ATOM   1374 C  CA  . LEU A 1 174 ? 3.860   13.353  10.109  1.00 98.37 174 A 1 
ATOM   1375 C  C   . LEU A 1 174 ? 3.584   12.830  11.516  1.00 98.28 174 A 1 
ATOM   1376 O  O   . LEU A 1 174 ? 4.064   13.400  12.496  1.00 97.93 174 A 1 
ATOM   1377 C  CB  . LEU A 1 174 ? 2.869   14.478  9.792   1.00 98.19 174 A 1 
ATOM   1378 C  CG  . LEU A 1 174 ? 3.058   15.210  8.462   1.00 97.87 174 A 1 
ATOM   1379 C  CD1 . LEU A 1 174 ? 1.976   16.270  8.284   1.00 97.44 174 A 1 
ATOM   1380 C  CD2 . LEU A 1 174 ? 4.443   15.840  8.379   1.00 97.29 174 A 1 
ATOM   1381 N  N   . TYR A 1 175 ? 2.832   11.739  11.615  1.00 98.55 175 A 1 
ATOM   1382 C  CA  . TYR A 1 175 ? 2.426   11.194  12.909  1.00 98.54 175 A 1 
ATOM   1383 C  C   . TYR A 1 175 ? 3.238   9.963   13.319  1.00 98.57 175 A 1 
ATOM   1384 O  O   . TYR A 1 175 ? 3.059   9.447   14.426  1.00 98.12 175 A 1 
ATOM   1385 C  CB  . TYR A 1 175 ? 0.938   10.826  12.888  1.00 98.58 175 A 1 
ATOM   1386 C  CG  . TYR A 1 175 ? 0.030   11.920  12.375  1.00 98.66 175 A 1 
ATOM   1387 C  CD1 . TYR A 1 175 ? 0.286   13.253  12.656  1.00 98.45 175 A 1 
ATOM   1388 C  CD2 . TYR A 1 175 ? -1.095  11.610  11.621  1.00 98.47 175 A 1 
ATOM   1389 C  CE1 . TYR A 1 175 ? -0.543  14.264  12.189  1.00 98.42 175 A 1 
ATOM   1390 C  CE2 . TYR A 1 175 ? -1.935  12.607  11.155  1.00 98.40 175 A 1 
ATOM   1391 C  CZ  . TYR A 1 175 ? -1.659  13.925  11.440  1.00 98.56 175 A 1 
ATOM   1392 O  OH  . TYR A 1 175 ? -2.485  14.916  10.977  1.00 98.35 175 A 1 
ATOM   1393 N  N   . TYR A 1 176 ? 4.107   9.492   12.455  1.00 98.42 176 A 1 
ATOM   1394 C  CA  . TYR A 1 176 ? 4.903   8.292   12.699  1.00 98.38 176 A 1 
ATOM   1395 C  C   . TYR A 1 176 ? 5.791   8.493   13.929  1.00 98.20 176 A 1 
ATOM   1396 O  O   . TYR A 1 176 ? 6.438   9.532   14.076  1.00 97.78 176 A 1 
ATOM   1397 C  CB  . TYR A 1 176 ? 5.761   7.998   11.464  1.00 98.13 176 A 1 
ATOM   1398 C  CG  . TYR A 1 176 ? 6.387   6.618   11.411  1.00 97.93 176 A 1 
ATOM   1399 C  CD1 . TYR A 1 176 ? 5.796   5.517   12.016  1.00 97.02 176 A 1 
ATOM   1400 C  CD2 . TYR A 1 176 ? 7.560   6.415   10.702  1.00 96.99 176 A 1 
ATOM   1401 C  CE1 . TYR A 1 176 ? 6.362   4.257   11.939  1.00 96.37 176 A 1 
ATOM   1402 C  CE2 . TYR A 1 176 ? 8.137   5.154   10.609  1.00 96.32 176 A 1 
ATOM   1403 C  CZ  . TYR A 1 176 ? 7.530   4.086   11.227  1.00 96.45 176 A 1 
ATOM   1404 O  OH  . TYR A 1 176 ? 8.108   2.837   11.146  1.00 95.33 176 A 1 
ATOM   1405 N  N   . ASN A 1 177 ? 5.832   7.497   14.818  1.00 98.12 177 A 1 
ATOM   1406 C  CA  . ASN A 1 177 ? 6.557   7.671   16.076  1.00 97.77 177 A 1 
ATOM   1407 C  C   . ASN A 1 177 ? 8.076   7.599   15.932  1.00 97.79 177 A 1 
ATOM   1408 O  O   . ASN A 1 177 ? 8.791   7.728   16.925  1.00 96.48 177 A 1 
ATOM   1409 C  CB  . ASN A 1 177 ? 6.057   6.680   17.141  1.00 96.75 177 A 1 
ATOM   1410 C  CG  . ASN A 1 177 ? 6.190   5.229   16.726  1.00 95.47 177 A 1 
ATOM   1411 O  OD1 . ASN A 1 177 ? 6.937   4.891   15.812  1.00 90.03 177 A 1 
ATOM   1412 N  ND2 . ASN A 1 177 ? 5.451   4.362   17.409  1.00 88.76 177 A 1 
ATOM   1413 N  N   . TYR A 1 178 ? 8.564   7.414   14.705  1.00 97.70 178 A 1 
ATOM   1414 C  CA  . TYR A 1 178 ? 9.992   7.555   14.428  1.00 97.25 178 A 1 
ATOM   1415 C  C   . TYR A 1 178 ? 10.321  8.927   13.842  1.00 97.24 178 A 1 
ATOM   1416 O  O   . TYR A 1 178 ? 11.482  9.223   13.560  1.00 95.83 178 A 1 
ATOM   1417 C  CB  . TYR A 1 178 ? 10.472  6.454   13.474  1.00 96.65 178 A 1 
ATOM   1418 C  CG  . TYR A 1 178 ? 10.612  5.095   14.120  1.00 95.32 178 A 1 
ATOM   1419 C  CD1 . TYR A 1 178 ? 11.760  4.765   14.832  1.00 92.04 178 A 1 
ATOM   1420 C  CD2 . TYR A 1 178 ? 9.610   4.149   14.020  1.00 91.81 178 A 1 
ATOM   1421 C  CE1 . TYR A 1 178 ? 11.898  3.521   15.428  1.00 90.33 178 A 1 
ATOM   1422 C  CE2 . TYR A 1 178 ? 9.737   2.901   14.614  1.00 90.40 178 A 1 
ATOM   1423 C  CZ  . TYR A 1 178 ? 10.883  2.595   15.312  1.00 90.87 178 A 1 
ATOM   1424 O  OH  . TYR A 1 178 ? 11.016  1.371   15.900  1.00 88.60 178 A 1 
ATOM   1425 N  N   . ASN A 1 179 ? 9.296   9.765   13.657  1.00 97.29 179 A 1 
ATOM   1426 C  CA  . ASN A 1 179 ? 9.475   11.111  13.126  1.00 97.41 179 A 1 
ATOM   1427 C  C   . ASN A 1 179 ? 9.756   12.077  14.273  1.00 97.23 179 A 1 
ATOM   1428 O  O   . ASN A 1 179 ? 8.838   12.515  14.964  1.00 96.60 179 A 1 
ATOM   1429 C  CB  . ASN A 1 179 ? 8.238   11.537  12.342  1.00 97.47 179 A 1 
ATOM   1430 C  CG  . ASN A 1 179 ? 8.409   12.859  11.622  1.00 97.67 179 A 1 
ATOM   1431 O  OD1 . ASN A 1 179 ? 9.354   13.607  11.877  1.00 96.34 179 A 1 
ATOM   1432 N  ND2 . ASN A 1 179 ? 7.493   13.155  10.702  1.00 96.13 179 A 1 
ATOM   1433 N  N   . LYS A 1 180 ? 11.028  12.411  14.466  1.00 96.98 180 A 1 
ATOM   1434 C  CA  . LYS A 1 180 ? 11.433  13.241  15.602  1.00 96.32 180 A 1 
ATOM   1435 C  C   . LYS A 1 180 ? 11.021  14.701  15.442  1.00 96.11 180 A 1 
ATOM   1436 O  O   . LYS A 1 180 ? 11.006  15.444  16.420  1.00 94.12 180 A 1 
ATOM   1437 C  CB  . LYS A 1 180 ? 12.944  13.149  15.815  1.00 95.70 180 A 1 
ATOM   1438 C  CG  . LYS A 1 180 ? 13.429  11.750  16.160  1.00 91.73 180 A 1 
ATOM   1439 C  CD  . LYS A 1 180 ? 14.936  11.716  16.342  1.00 82.59 180 A 1 
ATOM   1440 C  CE  . LYS A 1 180 ? 15.429  10.313  16.685  1.00 75.57 180 A 1 
ATOM   1441 N  NZ  . LYS A 1 180 ? 16.905  10.276  16.849  1.00 64.78 180 A 1 
ATOM   1442 N  N   . GLN A 1 181 ? 10.675  15.114  14.225  1.00 96.20 181 A 1 
ATOM   1443 C  CA  . GLN A 1 181 ? 10.327  16.506  13.969  1.00 95.49 181 A 1 
ATOM   1444 C  C   . GLN A 1 181 ? 8.962   16.876  14.536  1.00 95.45 181 A 1 
ATOM   1445 O  O   . GLN A 1 181 ? 8.680   18.058  14.742  1.00 92.89 181 A 1 
ATOM   1446 C  CB  . GLN A 1 181 ? 10.344  16.806  12.465  1.00 94.29 181 A 1 
ATOM   1447 C  CG  . GLN A 1 181 ? 11.702  16.655  11.812  1.00 91.28 181 A 1 
ATOM   1448 C  CD  . GLN A 1 181 ? 11.705  17.170  10.380  1.00 87.90 181 A 1 
ATOM   1449 O  OE1 . GLN A 1 181 ? 10.919  18.040  10.018  1.00 80.30 181 A 1 
ATOM   1450 N  NE2 . GLN A 1 181 ? 12.603  16.634  9.560   1.00 77.76 181 A 1 
ATOM   1451 N  N   . THR A 1 182 ? 8.115   15.891  14.789  1.00 96.57 182 A 1 
ATOM   1452 C  CA  . THR A 1 182 ? 6.733   16.149  15.163  1.00 96.58 182 A 1 
ATOM   1453 C  C   . THR A 1 182 ? 6.350   15.591  16.526  1.00 96.17 182 A 1 
ATOM   1454 O  O   . THR A 1 182 ? 5.185   15.664  16.924  1.00 94.66 182 A 1 
ATOM   1455 C  CB  . THR A 1 182 ? 5.764   15.560  14.116  1.00 96.50 182 A 1 
ATOM   1456 O  OG1 . THR A 1 182 ? 6.011   14.157  13.980  1.00 95.33 182 A 1 
ATOM   1457 C  CG2 . THR A 1 182 ? 5.967   16.234  12.764  1.00 95.17 182 A 1 
ATOM   1458 N  N   . MET A 1 183 ? 7.309   15.055  17.272  1.00 95.77 183 A 1 
ATOM   1459 C  CA  . MET A 1 183 ? 7.004   14.364  18.517  1.00 94.55 183 A 1 
ATOM   1460 C  C   . MET A 1 183 ? 6.410   15.276  19.582  1.00 93.87 183 A 1 
ATOM   1461 O  O   . MET A 1 183 ? 5.682   14.810  20.458  1.00 90.21 183 A 1 
ATOM   1462 C  CB  . MET A 1 183 ? 8.265   13.678  19.065  1.00 92.39 183 A 1 
ATOM   1463 C  CG  . MET A 1 183 ? 9.416   14.625  19.377  1.00 86.16 183 A 1 
ATOM   1464 S  SD  . MET A 1 183 ? 10.878  13.741  19.983  1.00 82.95 183 A 1 
ATOM   1465 C  CE  . MET A 1 183 ? 10.239  13.044  21.495  1.00 74.02 183 A 1 
ATOM   1466 N  N   . ASP A 1 184 ? 6.697   16.570  19.503  1.00 93.93 184 A 1 
ATOM   1467 C  CA  . ASP A 1 184 ? 6.213   17.517  20.502  1.00 92.60 184 A 1 
ATOM   1468 C  C   . ASP A 1 184 ? 5.230   18.525  19.922  1.00 92.65 184 A 1 
ATOM   1469 O  O   . ASP A 1 184 ? 5.037   19.606  20.477  1.00 88.32 184 A 1 
ATOM   1470 C  CB  . ASP A 1 184 ? 7.391   18.256  21.155  1.00 90.49 184 A 1 
ATOM   1471 C  CG  . ASP A 1 184 ? 8.213   19.040  20.151  1.00 85.10 184 A 1 
ATOM   1472 O  OD1 . ASP A 1 184 ? 8.019   18.850  18.933  1.00 79.69 184 A 1 
ATOM   1473 O  OD2 . ASP A 1 184 ? 9.056   19.850  20.581  1.00 79.42 184 A 1 
ATOM   1474 N  N   . SER A 1 185 ? 4.597   18.179  18.810  1.00 94.24 185 A 1 
ATOM   1475 C  CA  . SER A 1 185 ? 3.605   19.039  18.176  1.00 94.18 185 A 1 
ATOM   1476 C  C   . SER A 1 185 ? 2.199   18.596  18.572  1.00 94.50 185 A 1 
ATOM   1477 O  O   . SER A 1 185 ? 2.004   17.571  19.211  1.00 91.54 185 A 1 
ATOM   1478 C  CB  . SER A 1 185 ? 3.769   19.008  16.652  1.00 92.08 185 A 1 
ATOM   1479 O  OG  . SER A 1 185 ? 5.050   19.446  16.266  1.00 82.71 185 A 1 
ATOM   1480 N  N   . THR A 1 186 ? 1.211   19.412  18.182  1.00 95.99 186 A 1 
ATOM   1481 C  CA  . THR A 1 186 ? -0.184  19.084  18.440  1.00 95.82 186 A 1 
ATOM   1482 C  C   . THR A 1 186 ? -0.944  18.839  17.145  1.00 96.43 186 A 1 
ATOM   1483 O  O   . THR A 1 186 ? -1.772  17.938  17.061  1.00 93.60 186 A 1 
ATOM   1484 C  CB  . THR A 1 186 ? -0.885  20.199  19.236  1.00 93.94 186 A 1 
ATOM   1485 O  OG1 . THR A 1 186 ? -0.749  21.444  18.544  1.00 86.36 186 A 1 
ATOM   1486 C  CG2 . THR A 1 186 ? -0.270  20.334  20.623  1.00 84.98 186 A 1 
ATOM   1487 N  N   . ASP A 1 187 ? -0.668  19.655  16.123  1.00 97.12 187 A 1 
ATOM   1488 C  CA  . ASP A 1 187 ? -1.290  19.498  14.810  1.00 97.60 187 A 1 
ATOM   1489 C  C   . ASP A 1 187 ? -0.250  19.794  13.728  1.00 97.61 187 A 1 
ATOM   1490 O  O   . ASP A 1 187 ? -0.259  20.882  13.140  1.00 97.10 187 A 1 
ATOM   1491 C  CB  . ASP A 1 187 ? -2.499  20.421  14.672  1.00 97.71 187 A 1 
ATOM   1492 C  CG  . ASP A 1 187 ? -3.279  20.162  13.397  1.00 98.14 187 A 1 
ATOM   1493 O  OD1 . ASP A 1 187 ? -2.998  19.156  12.708  1.00 97.79 187 A 1 
ATOM   1494 O  OD2 . ASP A 1 187 ? -4.194  20.955  13.089  1.00 97.80 187 A 1 
ATOM   1495 N  N   . PRO A 1 188 ? 0.652   18.856  13.468  1.00 97.73 188 A 1 
ATOM   1496 C  CA  . PRO A 1 188 ? 1.745   19.087  12.522  1.00 97.61 188 A 1 
ATOM   1497 C  C   . PRO A 1 188 ? 1.252   19.565  11.164  1.00 97.82 188 A 1 
ATOM   1498 O  O   . PRO A 1 188 ? 0.442   18.892  10.520  1.00 97.55 188 A 1 
ATOM   1499 C  CB  . PRO A 1 188 ? 2.417   17.715  12.423  1.00 97.22 188 A 1 
ATOM   1500 C  CG  . PRO A 1 188 ? 2.133   17.070  13.733  1.00 96.08 188 A 1 
ATOM   1501 C  CD  . PRO A 1 188 ? 0.748   17.531  14.097  1.00 97.53 188 A 1 
ATOM   1502 N  N   . LEU A 1 189 ? 1.742   20.746  10.766  1.00 97.33 189 A 1 
ATOM   1503 C  CA  . LEU A 1 189 ? 1.421   21.354  9.473   1.00 97.38 189 A 1 
ATOM   1504 C  C   . LEU A 1 189 ? -0.077  21.556  9.263   1.00 97.47 189 A 1 
ATOM   1505 O  O   . LEU A 1 189 ? -0.536  21.705  8.129   1.00 96.97 189 A 1 
ATOM   1506 C  CB  . LEU A 1 189 ? 2.039   20.547  8.327   1.00 97.07 189 A 1 
ATOM   1507 C  CG  . LEU A 1 189 ? 3.568   20.458  8.355   1.00 96.30 189 A 1 
ATOM   1508 C  CD1 . LEU A 1 189 ? 4.077   19.597  7.205   1.00 95.19 189 A 1 
ATOM   1509 C  CD2 . LEU A 1 189 ? 4.196   21.837  8.316   1.00 94.87 189 A 1 
ATOM   1510 N  N   . GLY A 1 190 ? -0.846  21.565  10.362  1.00 97.64 190 A 1 
ATOM   1511 C  CA  . GLY A 1 190 ? -2.258  21.898  10.320  1.00 97.73 190 A 1 
ATOM   1512 C  C   . GLY A 1 190 ? -3.156  20.869  9.659   1.00 98.26 190 A 1 
ATOM   1513 O  O   . GLY A 1 190 ? -4.276  21.188  9.258   1.00 98.10 190 A 1 
ATOM   1514 N  N   . GLN A 1 191 ? -2.686  19.631  9.545   1.00 98.28 191 A 1 
ATOM   1515 C  CA  . GLN A 1 191 ? -3.424  18.619  8.786   1.00 98.56 191 A 1 
ATOM   1516 C  C   . GLN A 1 191 ? -4.758  18.237  9.425   1.00 98.71 191 A 1 
ATOM   1517 O  O   . GLN A 1 191 ? -5.742  18.034  8.721   1.00 98.77 191 A 1 
ATOM   1518 C  CB  . GLN A 1 191 ? -2.573  17.375  8.571   1.00 98.32 191 A 1 
ATOM   1519 C  CG  . GLN A 1 191 ? -3.233  16.331  7.675   1.00 97.99 191 A 1 
ATOM   1520 C  CD  . GLN A 1 191 ? -2.315  15.192  7.295   1.00 98.38 191 A 1 
ATOM   1521 O  OE1 . GLN A 1 191 ? -2.196  14.843  6.122   1.00 93.55 191 A 1 
ATOM   1522 N  NE2 . GLN A 1 191 ? -1.661  14.603  8.293   1.00 94.56 191 A 1 
ATOM   1523 N  N   . PHE A 1 192 ? -4.807  18.140  10.758  1.00 98.80 192 A 1 
ATOM   1524 C  CA  . PHE A 1 192 ? -6.053  17.766  11.419  1.00 98.82 192 A 1 
ATOM   1525 C  C   . PHE A 1 192 ? -7.148  18.807  11.187  1.00 98.95 192 A 1 
ATOM   1526 O  O   . PHE A 1 192 ? -8.278  18.462  10.855  1.00 98.83 192 A 1 
ATOM   1527 C  CB  . PHE A 1 192 ? -5.831  17.569  12.923  1.00 98.84 192 A 1 
ATOM   1528 C  CG  . PHE A 1 192 ? -5.231  16.227  13.289  1.00 98.81 192 A 1 
ATOM   1529 C  CD1 . PHE A 1 192 ? -5.891  15.054  12.980  1.00 98.54 192 A 1 
ATOM   1530 C  CD2 . PHE A 1 192 ? -4.016  16.156  13.938  1.00 98.53 192 A 1 
ATOM   1531 C  CE1 . PHE A 1 192 ? -5.346  13.828  13.312  1.00 98.31 192 A 1 
ATOM   1532 C  CE2 . PHE A 1 192 ? -3.464  14.935  14.273  1.00 98.27 192 A 1 
ATOM   1533 C  CZ  . PHE A 1 192 ? -4.125  13.768  13.958  1.00 98.40 192 A 1 
ATOM   1534 N  N   . GLU A 1 193 ? -6.814  20.086  11.372  1.00 98.80 193 A 1 
ATOM   1535 C  CA  . GLU A 1 193 ? -7.787  21.151  11.155  1.00 98.78 193 A 1 
ATOM   1536 C  C   . GLU A 1 193 ? -8.198  21.223  9.688   1.00 98.83 193 A 1 
ATOM   1537 O  O   . GLU A 1 193 ? -9.374  21.438  9.370   1.00 98.75 193 A 1 
ATOM   1538 C  CB  . GLU A 1 193 ? -7.232  22.495  11.620  1.00 98.52 193 A 1 
ATOM   1539 C  CG  . GLU A 1 193 ? -7.108  22.616  13.125  1.00 90.03 193 A 1 
ATOM   1540 C  CD  . GLU A 1 193 ? -8.454  22.506  13.824  1.00 80.82 193 A 1 
ATOM   1541 O  OE1 . GLU A 1 193 ? -9.458  22.987  13.272  1.00 75.66 193 A 1 
ATOM   1542 O  OE2 . GLU A 1 193 ? -8.500  21.933  14.931  1.00 75.30 193 A 1 
ATOM   1543 N  N   . TRP A 1 194 ? -7.235  21.034  8.792   1.00 98.76 194 A 1 
ATOM   1544 C  CA  . TRP A 1 194 ? -7.513  21.005  7.358   1.00 98.88 194 A 1 
ATOM   1545 C  C   . TRP A 1 194 ? -8.475  19.870  7.013   1.00 98.81 194 A 1 
ATOM   1546 O  O   . TRP A 1 194 ? -9.435  20.066  6.269   1.00 98.84 194 A 1 
ATOM   1547 C  CB  . TRP A 1 194 ? -6.203  20.853  6.579   1.00 98.80 194 A 1 
ATOM   1548 C  CG  . TRP A 1 194 ? -6.373  20.577  5.113   1.00 98.81 194 A 1 
ATOM   1549 C  CD1 . TRP A 1 194 ? -6.530  21.486  4.115   1.00 98.66 194 A 1 
ATOM   1550 C  CD2 . TRP A 1 194 ? -6.378  19.289  4.487   1.00 98.79 194 A 1 
ATOM   1551 N  NE1 . TRP A 1 194 ? -6.642  20.850  2.906   1.00 98.59 194 A 1 
ATOM   1552 C  CE2 . TRP A 1 194 ? -6.549  19.498  3.099   1.00 98.71 194 A 1 
ATOM   1553 C  CE3 . TRP A 1 194 ? -6.255  17.971  4.956   1.00 98.71 194 A 1 
ATOM   1554 C  CZ2 . TRP A 1 194 ? -6.601  18.446  2.190   1.00 98.55 194 A 1 
ATOM   1555 C  CZ3 . TRP A 1 194 ? -6.313  16.925  4.037   1.00 98.60 194 A 1 
ATOM   1556 C  CH2 . TRP A 1 194 ? -6.480  17.173  2.679   1.00 98.55 194 A 1 
ATOM   1557 N  N   . PHE A 1 195 ? -8.229  18.694  7.561   1.00 98.82 195 A 1 
ATOM   1558 C  CA  . PHE A 1 195 ? -9.063  17.527  7.305   1.00 98.93 195 A 1 
ATOM   1559 C  C   . PHE A 1 195 ? -10.489 17.755  7.788   1.00 98.94 195 A 1 
ATOM   1560 O  O   . PHE A 1 195 ? -11.452 17.403  7.102   1.00 98.87 195 A 1 
ATOM   1561 C  CB  . PHE A 1 195 ? -8.463  16.288  7.980   1.00 98.91 195 A 1 
ATOM   1562 C  CG  . PHE A 1 195 ? -9.225  15.026  7.721   1.00 98.91 195 A 1 
ATOM   1563 C  CD1 . PHE A 1 195 ? -9.157  14.387  6.491   1.00 98.77 195 A 1 
ATOM   1564 C  CD2 . PHE A 1 195 ? -9.998  14.449  8.713   1.00 98.78 195 A 1 
ATOM   1565 C  CE1 . PHE A 1 195 ? -9.850  13.221  6.246   1.00 98.63 195 A 1 
ATOM   1566 C  CE2 . PHE A 1 195 ? -10.697 13.268  8.482   1.00 98.63 195 A 1 
ATOM   1567 C  CZ  . PHE A 1 195 ? -10.621 12.660  7.246   1.00 98.72 195 A 1 
ATOM   1568 N  N   . LYS A 1 196 ? -10.628 18.354  8.966   1.00 98.87 196 A 1 
ATOM   1569 C  CA  . LYS A 1 196 ? -11.951 18.656  9.503   1.00 98.87 196 A 1 
ATOM   1570 C  C   . LYS A 1 196 ? -12.710 19.613  8.599   1.00 98.87 196 A 1 
ATOM   1571 O  O   . LYS A 1 196 ? -13.895 19.416  8.331   1.00 98.77 196 A 1 
ATOM   1572 C  CB  . LYS A 1 196 ? -11.830 19.254  10.915  1.00 98.67 196 A 1 
ATOM   1573 C  CG  . LYS A 1 196 ? -13.159 19.715  11.505  1.00 96.19 196 A 1 
ATOM   1574 C  CD  . LYS A 1 196 ? -12.986 20.222  12.935  1.00 93.56 196 A 1 
ATOM   1575 C  CE  . LYS A 1 196 ? -14.257 20.875  13.434  1.00 86.25 196 A 1 
ATOM   1576 N  NZ  . LYS A 1 196 ? -15.444 19.980  13.347  1.00 78.35 196 A 1 
ATOM   1577 N  N   . THR A 1 197 ? -12.031 20.641  8.115   1.00 98.87 197 A 1 
ATOM   1578 C  CA  . THR A 1 197 ? -12.648 21.615  7.217   1.00 98.88 197 A 1 
ATOM   1579 C  C   . THR A 1 197 ? -13.118 20.948  5.927   1.00 98.97 197 A 1 
ATOM   1580 O  O   . THR A 1 197 ? -14.232 21.190  5.458   1.00 98.76 197 A 1 
ATOM   1581 C  CB  . THR A 1 197 ? -11.672 22.752  6.899   1.00 98.69 197 A 1 
ATOM   1582 O  OG1 . THR A 1 197 ? -11.348 23.458  8.103   1.00 96.04 197 A 1 
ATOM   1583 C  CG2 . THR A 1 197 ? -12.281 23.730  5.895   1.00 95.38 197 A 1 
ATOM   1584 N  N   . VAL A 1 198 ? -12.261 20.106  5.351   1.00 98.92 198 A 1 
ATOM   1585 C  CA  . VAL A 1 198 ? -12.583 19.402  4.122   1.00 98.80 198 A 1 
ATOM   1586 C  C   . VAL A 1 198 ? -13.795 18.484  4.315   1.00 98.96 198 A 1 
ATOM   1587 O  O   . VAL A 1 198 ? -14.742 18.505  3.525   1.00 98.81 198 A 1 
ATOM   1588 C  CB  . VAL A 1 198 ? -11.376 18.591  3.611   1.00 98.81 198 A 1 
ATOM   1589 C  CG1 . VAL A 1 198 ? -11.789 17.629  2.504   1.00 98.31 198 A 1 
ATOM   1590 C  CG2 . VAL A 1 198 ? -10.280 19.529  3.124   1.00 98.41 198 A 1 
ATOM   1591 N  N   . MET A 1 199 ? -13.776 17.690  5.370   1.00 98.99 199 A 1 
ATOM   1592 C  CA  . MET A 1 199 ? -14.830 16.711  5.614   1.00 98.93 199 A 1 
ATOM   1593 C  C   . MET A 1 199 ? -16.153 17.384  5.973   1.00 98.99 199 A 1 
ATOM   1594 O  O   . MET A 1 199 ? -17.217 16.915  5.551   1.00 98.79 199 A 1 
ATOM   1595 C  CB  . MET A 1 199 ? -14.411 15.740  6.711   1.00 98.86 199 A 1 
ATOM   1596 C  CG  . MET A 1 199 ? -13.310 14.788  6.274   1.00 98.36 199 A 1 
ATOM   1597 S  SD  . MET A 1 199 ? -13.895 13.626  5.025   1.00 97.94 199 A 1 
ATOM   1598 C  CE  . MET A 1 199 ? -12.379 13.287  4.145   1.00 94.85 199 A 1 
ATOM   1599 N  N   . ASP A 1 200 ? -16.104 18.459  6.740   1.00 98.98 200 A 1 
ATOM   1600 C  CA  . ASP A 1 200 ? -17.308 19.218  7.039   1.00 98.82 200 A 1 
ATOM   1601 C  C   . ASP A 1 200 ? -17.942 19.734  5.751   1.00 98.82 200 A 1 
ATOM   1602 O  O   . ASP A 1 200 ? -19.166 19.683  5.582   1.00 98.66 200 A 1 
ATOM   1603 C  CB  . ASP A 1 200 ? -17.006 20.398  7.977   1.00 98.79 200 A 1 
ATOM   1604 C  CG  . ASP A 1 200 ? -16.825 19.968  9.423   1.00 98.10 200 A 1 
ATOM   1605 O  OD1 . ASP A 1 200 ? -17.219 18.838  9.766   1.00 96.25 200 A 1 
ATOM   1606 O  OD2 . ASP A 1 200 ? -16.309 20.771  10.219  1.00 96.27 200 A 1 
ATOM   1607 N  N   . GLY A 1 201 ? -17.110 20.210  4.840   1.00 98.89 201 A 1 
ATOM   1608 C  CA  . GLY A 1 201 ? -17.584 20.693  3.552   1.00 98.82 201 A 1 
ATOM   1609 C  C   . GLY A 1 201 ? -18.234 19.593  2.736   1.00 98.80 201 A 1 
ATOM   1610 O  O   . GLY A 1 201 ? -19.297 19.795  2.142   1.00 98.56 201 A 1 
ATOM   1611 N  N   . TYR A 1 202 ? -17.609 18.438  2.705   1.00 98.87 202 A 1 
ATOM   1612 C  CA  . TYR A 1 202 ? -18.156 17.296  1.976   1.00 98.85 202 A 1 
ATOM   1613 C  C   . TYR A 1 202 ? -19.505 16.873  2.552   1.00 98.77 202 A 1 
ATOM   1614 O  O   . TYR A 1 202 ? -20.454 16.608  1.814   1.00 98.48 202 A 1 
ATOM   1615 C  CB  . TYR A 1 202 ? -17.189 16.110  2.015   1.00 98.81 202 A 1 
ATOM   1616 C  CG  . TYR A 1 202 ? -15.928 16.276  1.183   1.00 98.81 202 A 1 
ATOM   1617 C  CD1 . TYR A 1 202 ? -15.787 17.322  0.276   1.00 98.57 202 A 1 
ATOM   1618 C  CD2 . TYR A 1 202 ? -14.882 15.368  1.298   1.00 98.58 202 A 1 
ATOM   1619 C  CE1 . TYR A 1 202 ? -14.637 17.462  -0.482  1.00 98.47 202 A 1 
ATOM   1620 C  CE2 . TYR A 1 202 ? -13.733 15.499  0.541   1.00 98.47 202 A 1 
ATOM   1621 C  CZ  . TYR A 1 202 ? -13.611 16.550  -0.346  1.00 98.61 202 A 1 
ATOM   1622 O  OH  . TYR A 1 202 ? -12.471 16.676  -1.090  1.00 98.23 202 A 1 
ATOM   1623 N  N   . ARG A 1 203 ? -19.590 16.811  3.867   1.00 98.72 203 A 1 
ATOM   1624 C  CA  . ARG A 1 203 ? -20.830 16.402  4.533   1.00 98.69 203 A 1 
ATOM   1625 C  C   . ARG A 1 203 ? -21.971 17.355  4.199   1.00 98.65 203 A 1 
ATOM   1626 O  O   . ARG A 1 203 ? -23.086 16.925  3.906   1.00 98.17 203 A 1 
ATOM   1627 C  CB  . ARG A 1 203 ? -20.617 16.327  6.047   1.00 98.38 203 A 1 
ATOM   1628 C  CG  . ARG A 1 203 ? -21.889 16.060  6.841   1.00 97.37 203 A 1 
ATOM   1629 C  CD  . ARG A 1 203 ? -21.578 15.951  8.330   1.00 96.66 203 A 1 
ATOM   1630 N  NE  . ARG A 1 203 ? -20.957 14.674  8.665   1.00 95.95 203 A 1 
ATOM   1631 C  CZ  . ARG A 1 203 ? -20.291 14.426  9.799   1.00 96.78 203 A 1 
ATOM   1632 N  NH1 . ARG A 1 203 ? -20.130 15.391  10.690  1.00 91.63 203 A 1 
ATOM   1633 N  NH2 . ARG A 1 203 ? -19.780 13.226  10.030  1.00 91.76 203 A 1 
ATOM   1634 N  N   . LYS A 1 204 ? -21.701 18.654  4.247   1.00 98.78 204 A 1 
ATOM   1635 C  CA  . LYS A 1 204 ? -22.743 19.649  4.014   1.00 98.62 204 A 1 
ATOM   1636 C  C   . LYS A 1 204 ? -23.194 19.694  2.558   1.00 98.58 204 A 1 
ATOM   1637 O  O   . LYS A 1 204 ? -24.317 20.106  2.271   1.00 98.01 204 A 1 
ATOM   1638 C  CB  . LYS A 1 204 ? -22.255 21.032  4.446   1.00 98.27 204 A 1 
ATOM   1639 C  CG  . LYS A 1 204 ? -22.113 21.195  5.947   1.00 88.28 204 A 1 
ATOM   1640 C  CD  . LYS A 1 204 ? -21.744 22.618  6.325   1.00 85.97 204 A 1 
ATOM   1641 C  CE  . LYS A 1 204 ? -21.662 22.783  7.824   1.00 74.59 204 A 1 
ATOM   1642 N  NZ  . LYS A 1 204 ? -21.350 24.191  8.228   1.00 66.84 204 A 1 
ATOM   1643 N  N   . THR A 1 205 ? -22.331 19.267  1.639   1.00 98.43 205 A 1 
ATOM   1644 C  CA  . THR A 1 205 ? -22.640 19.338  0.216   1.00 98.39 205 A 1 
ATOM   1645 C  C   . THR A 1 205 ? -22.952 17.971  -0.382  1.00 98.15 205 A 1 
ATOM   1646 O  O   . THR A 1 205 ? -23.106 17.839  -1.598  1.00 97.29 205 A 1 
ATOM   1647 C  CB  . THR A 1 205 ? -21.484 19.979  -0.567  1.00 98.06 205 A 1 
ATOM   1648 O  OG1 . THR A 1 205 ? -20.275 19.254  -0.337  1.00 96.63 205 A 1 
ATOM   1649 C  CG2 . THR A 1 205 ? -21.299 21.429  -0.147  1.00 96.17 205 A 1 
ATOM   1650 N  N   . GLY A 1 206 ? -23.051 16.933  0.461   1.00 98.21 206 A 1 
ATOM   1651 C  CA  . GLY A 1 206 ? -23.419 15.611  0.001   1.00 97.85 206 A 1 
ATOM   1652 C  C   . GLY A 1 206 ? -22.342 14.888  -0.773  1.00 97.82 206 A 1 
ATOM   1653 O  O   . GLY A 1 206 ? -22.631 13.983  -1.558  1.00 96.89 206 A 1 
ATOM   1654 N  N   . GLN A 1 207 ? -21.094 15.285  -0.569  1.00 98.21 207 A 1 
ATOM   1655 C  CA  . GLN A 1 207 ? -19.966 14.627  -1.214  1.00 98.22 207 A 1 
ATOM   1656 C  C   . GLN A 1 207 ? -19.425 13.511  -0.332  1.00 98.34 207 A 1 
ATOM   1657 O  O   . GLN A 1 207 ? -19.620 13.510  0.882   1.00 98.00 207 A 1 
ATOM   1658 C  CB  . GLN A 1 207 ? -18.853 15.629  -1.520  1.00 97.99 207 A 1 
ATOM   1659 C  CG  . GLN A 1 207 ? -19.288 16.809  -2.372  1.00 97.01 207 A 1 
ATOM   1660 C  CD  . GLN A 1 207 ? -18.124 17.677  -2.798  1.00 96.85 207 A 1 
ATOM   1661 O  OE1 . GLN A 1 207 ? -17.173 17.191  -3.408  1.00 90.85 207 A 1 
ATOM   1662 N  NE2 . GLN A 1 207 ? -18.183 18.961  -2.481  1.00 90.29 207 A 1 
ATOM   1663 N  N   . ARG A 1 208 ? -18.746 12.555  -0.958  1.00 98.41 208 A 1 
ATOM   1664 C  CA  . ARG A 1 208 ? -18.145 11.455  -0.227  1.00 98.47 208 A 1 
ATOM   1665 C  C   . ARG A 1 208 ? -16.661 11.355  -0.581  1.00 98.66 208 A 1 
ATOM   1666 O  O   . ARG A 1 208 ? -16.181 12.059  -1.474  1.00 98.38 208 A 1 
ATOM   1667 C  CB  . ARG A 1 208 ? -18.874 10.146  -0.513  1.00 98.04 208 A 1 
ATOM   1668 C  CG  . ARG A 1 208 ? -20.378 10.220  -0.258  1.00 95.48 208 A 1 
ATOM   1669 C  CD  . ARG A 1 208 ? -21.036 8.855   -0.286  1.00 93.47 208 A 1 
ATOM   1670 N  NE  . ARG A 1 208 ? -20.737 8.081   0.913   1.00 91.41 208 A 1 
ATOM   1671 C  CZ  . ARG A 1 208 ? -21.033 6.793   1.075   1.00 91.42 208 A 1 
ATOM   1672 N  NH1 . ARG A 1 208 ? -21.613 6.121   0.098   1.00 83.68 208 A 1 
ATOM   1673 N  NH2 . ARG A 1 208 ? -20.729 6.170   2.209   1.00 83.91 208 A 1 
ATOM   1674 N  N   . ALA A 1 209 ? -15.943 10.481  0.119   1.00 98.65 209 A 1 
ATOM   1675 C  CA  . ALA A 1 209 ? -14.499 10.438  -0.048  1.00 98.76 209 A 1 
ATOM   1676 C  C   . ALA A 1 209 ? -13.915 9.051   0.157   1.00 98.74 209 A 1 
ATOM   1677 O  O   . ALA A 1 209 ? -14.434 8.251   0.941   1.00 98.65 209 A 1 
ATOM   1678 C  CB  . ALA A 1 209 ? -13.825 11.417  0.911   1.00 98.60 209 A 1 
ATOM   1679 N  N   . ILE A 1 210 ? -12.847 8.783   -0.568  1.00 98.84 210 A 1 
ATOM   1680 C  CA  . ILE A 1 210 ? -11.969 7.666   -0.290  1.00 98.85 210 A 1 
ATOM   1681 C  C   . ILE A 1 210 ? -10.673 8.254   0.253   1.00 98.97 210 A 1 
ATOM   1682 O  O   . ILE A 1 210 ? -10.038 9.071   -0.415  1.00 98.87 210 A 1 
ATOM   1683 C  CB  . ILE A 1 210 ? -11.689 6.818   -1.543  1.00 98.76 210 A 1 
ATOM   1684 C  CG1 . ILE A 1 210 ? -12.981 6.171   -2.039  1.00 98.28 210 A 1 
ATOM   1685 C  CG2 . ILE A 1 210 ? -10.629 5.758   -1.251  1.00 98.42 210 A 1 
ATOM   1686 C  CD1 . ILE A 1 210 ? -12.840 5.423   -3.350  1.00 97.06 210 A 1 
ATOM   1687 N  N   . VAL A 1 211 ? -10.301 7.857   1.465   1.00 98.91 211 A 1 
ATOM   1688 C  CA  . VAL A 1 211 ? -9.117  8.405   2.115   1.00 98.95 211 A 1 
ATOM   1689 C  C   . VAL A 1 211 ? -7.952  7.442   1.956   1.00 98.98 211 A 1 
ATOM   1690 O  O   . VAL A 1 211 ? -8.120  6.232   2.095   1.00 98.88 211 A 1 
ATOM   1691 C  CB  . VAL A 1 211 ? -9.376  8.676   3.610   1.00 98.89 211 A 1 
ATOM   1692 C  CG1 . VAL A 1 211 ? -8.137  9.264   4.275   1.00 98.58 211 A 1 
ATOM   1693 C  CG2 . VAL A 1 211 ? -10.567 9.615   3.776   1.00 98.61 211 A 1 
ATOM   1694 N  N   . SER A 1 212 ? -6.772  7.975   1.655   1.00 98.91 212 A 1 
ATOM   1695 C  CA  . SER A 1 212 ? -5.574  7.150   1.573   1.00 98.88 212 A 1 
ATOM   1696 C  C   . SER A 1 212 ? -4.454  7.767   2.387   1.00 98.95 212 A 1 
ATOM   1697 O  O   . SER A 1 212 ? -4.362  8.989   2.533   1.00 98.72 212 A 1 
ATOM   1698 C  CB  . SER A 1 212 ? -5.136  6.945   0.119   1.00 98.19 212 A 1 
ATOM   1699 O  OG  . SER A 1 212 ? -4.784  8.162   -0.492  1.00 85.67 212 A 1 
ATOM   1700 N  N   . MET A 1 213 ? -3.597  6.917   2.950   1.00 98.94 213 A 1 
ATOM   1701 C  CA  . MET A 1 213 ? -2.475  7.332   3.769   1.00 98.80 213 A 1 
ATOM   1702 C  C   . MET A 1 213 ? -1.457  6.208   3.772   1.00 98.89 213 A 1 
ATOM   1703 O  O   . MET A 1 213 ? -1.800  5.052   3.511   1.00 98.58 213 A 1 
ATOM   1704 C  CB  . MET A 1 213 ? -2.935  7.642   5.203   1.00 98.38 213 A 1 
ATOM   1705 C  CG  . MET A 1 213 ? -3.552  6.442   5.910   1.00 97.52 213 A 1 
ATOM   1706 S  SD  . MET A 1 213 ? -4.425  6.872   7.437   1.00 97.97 213 A 1 
ATOM   1707 C  CE  . MET A 1 213 ? -5.794  7.796   6.789   1.00 95.46 213 A 1 
ATOM   1708 N  N   . HIS A 1 214 ? -0.207  6.537   4.058   1.00 98.86 214 A 1 
ATOM   1709 C  CA  . HIS A 1 214 ? 0.799   5.484   4.051   1.00 98.89 214 A 1 
ATOM   1710 C  C   . HIS A 1 214 ? 0.693   4.610   5.302   1.00 98.71 214 A 1 
ATOM   1711 O  O   . HIS A 1 214 ? 0.664   3.387   5.211   1.00 98.33 214 A 1 
ATOM   1712 C  CB  . HIS A 1 214 ? 2.206   6.060   3.932   1.00 98.72 214 A 1 
ATOM   1713 C  CG  . HIS A 1 214 ? 3.253   4.993   3.783   1.00 98.66 214 A 1 
ATOM   1714 N  ND1 . HIS A 1 214 ? 3.298   4.140   2.709   1.00 97.79 214 A 1 
ATOM   1715 C  CD2 . HIS A 1 214 ? 4.273   4.642   4.593   1.00 97.91 214 A 1 
ATOM   1716 C  CE1 . HIS A 1 214 ? 4.309   3.307   2.848   1.00 97.70 214 A 1 
ATOM   1717 N  NE2 . HIS A 1 214 ? 4.920   3.579   3.990   1.00 97.81 214 A 1 
ATOM   1718 N  N   . ILE A 1 215 ? 0.634   5.252   6.466   1.00 98.85 215 A 1 
ATOM   1719 C  CA  . ILE A 1 215 ? 0.617   4.537   7.741   1.00 98.83 215 A 1 
ATOM   1720 C  C   . ILE A 1 215 ? -0.755  4.653   8.393   1.00 98.85 215 A 1 
ATOM   1721 O  O   . ILE A 1 215 ? -1.179  5.745   8.781   1.00 98.70 215 A 1 
ATOM   1722 C  CB  . ILE A 1 215 ? 1.691   5.067   8.706   1.00 98.69 215 A 1 
ATOM   1723 C  CG1 . ILE A 1 215 ? 3.056   5.129   8.003   1.00 98.08 215 A 1 
ATOM   1724 C  CG2 . ILE A 1 215 ? 1.766   4.189   9.947   1.00 98.04 215 A 1 
ATOM   1725 C  CD1 . ILE A 1 215 ? 4.167   5.724   8.851   1.00 97.15 215 A 1 
ATOM   1726 N  N   . CYS A 1 216 ? -1.444  3.540   8.518   1.00 98.65 216 A 1 
ATOM   1727 C  CA  . CYS A 1 216 ? -2.733  3.482   9.189   1.00 98.43 216 A 1 
ATOM   1728 C  C   . CYS A 1 216 ? -2.557  3.693   10.693  1.00 98.51 216 A 1 
ATOM   1729 O  O   . CYS A 1 216 ? -1.524  3.339   11.256  1.00 97.60 216 A 1 
ATOM   1730 C  CB  . CYS A 1 216 ? -3.392  2.125   8.957   1.00 97.29 216 A 1 
ATOM   1731 S  SG  . CYS A 1 216 ? -4.800  2.088   7.824   1.00 93.14 216 A 1 
ATOM   1732 N  N   . PRO A 1 217 ? -3.558  4.242   11.380  1.00 98.62 217 A 1 
ATOM   1733 C  CA  . PRO A 1 217 ? -3.533  4.220   12.836  1.00 98.40 217 A 1 
ATOM   1734 C  C   . PRO A 1 217 ? -3.651  2.785   13.331  1.00 98.23 217 A 1 
ATOM   1735 O  O   . PRO A 1 217 ? -4.162  1.918   12.619  1.00 97.08 217 A 1 
ATOM   1736 C  CB  . PRO A 1 217 ? -4.754  5.043   13.233  1.00 97.79 217 A 1 
ATOM   1737 C  CG  . PRO A 1 217 ? -5.684  4.903   12.072  1.00 95.91 217 A 1 
ATOM   1738 C  CD  . PRO A 1 217 ? -4.792  4.833   10.855  1.00 98.14 217 A 1 
ATOM   1739 N  N   . GLY A 1 218 ? -3.185  2.529   14.545  1.00 97.95 218 A 1 
ATOM   1740 C  CA  . GLY A 1 218 ? -3.218  1.203   15.107  1.00 97.66 218 A 1 
ATOM   1741 C  C   . GLY A 1 218 ? -1.829  0.654   15.335  1.00 97.80 218 A 1 
ATOM   1742 O  O   . GLY A 1 218 ? -0.861  1.407   15.453  1.00 96.47 218 A 1 
ATOM   1743 N  N   . VAL A 1 219 ? -1.736  -0.665  15.396  1.00 97.84 219 A 1 
ATOM   1744 C  CA  . VAL A 1 219 ? -0.489  -1.340  15.738  1.00 97.63 219 A 1 
ATOM   1745 C  C   . VAL A 1 219 ? -0.052  -2.270  14.618  1.00 97.77 219 A 1 
ATOM   1746 O  O   . VAL A 1 219 ? -0.818  -2.593  13.719  1.00 96.76 219 A 1 
ATOM   1747 C  CB  . VAL A 1 219 ? -0.621  -2.136  17.046  1.00 96.77 219 A 1 
ATOM   1748 C  CG1 . VAL A 1 219 ? -0.990  -1.215  18.196  1.00 93.75 219 A 1 
ATOM   1749 C  CG2 . VAL A 1 219 ? -1.649  -3.248  16.888  1.00 93.72 219 A 1 
ATOM   1750 N  N   . ALA A 1 220 ? 1.211   -2.702  14.697  1.00 97.31 220 A 1 
ATOM   1751 C  CA  . ALA A 1 220 ? 1.746   -3.688  13.778  1.00 97.10 220 A 1 
ATOM   1752 C  C   . ALA A 1 220 ? 1.784   -5.039  14.478  1.00 97.05 220 A 1 
ATOM   1753 O  O   . ALA A 1 220 ? 2.717   -5.336  15.222  1.00 95.54 220 A 1 
ATOM   1754 C  CB  . ALA A 1 220 ? 3.143   -3.279  13.313  1.00 96.46 220 A 1 
ATOM   1755 N  N   . GLU A 1 221 ? 0.760   -5.861  14.248  1.00 96.16 221 A 1 
ATOM   1756 C  CA  . GLU A 1 221 ? 0.646   -7.130  14.956  1.00 95.32 221 A 1 
ATOM   1757 C  C   . GLU A 1 221 ? 1.798   -8.076  14.630  1.00 95.32 221 A 1 
ATOM   1758 O  O   . GLU A 1 221 ? 2.158   -8.925  15.443  1.00 93.22 221 A 1 
ATOM   1759 C  CB  . GLU A 1 221 ? -0.698  -7.809  14.645  1.00 93.48 221 A 1 
ATOM   1760 C  CG  . GLU A 1 221 ? -0.982  -8.073  13.183  1.00 90.58 221 A 1 
ATOM   1761 C  CD  . GLU A 1 221 ? -1.733  -6.921  12.528  1.00 92.42 221 A 1 
ATOM   1762 O  OE1 . GLU A 1 221 ? -1.252  -5.774  12.575  1.00 88.53 221 A 1 
ATOM   1763 O  OE2 . GLU A 1 221 ? -2.809  -7.172  11.958  1.00 89.36 221 A 1 
ATOM   1764 N  N   . ARG A 1 222 ? 2.389   -7.915  13.452  1.00 94.36 222 A 1 
ATOM   1765 C  CA  . ARG A 1 222 ? 3.518   -8.743  13.058  1.00 93.18 222 A 1 
ATOM   1766 C  C   . ARG A 1 222 ? 4.768   -8.417  13.866  1.00 93.53 222 A 1 
ATOM   1767 O  O   . ARG A 1 222 ? 5.666   -9.245  13.998  1.00 91.69 222 A 1 
ATOM   1768 C  CB  . ARG A 1 222 ? 3.794   -8.577  11.562  1.00 91.00 222 A 1 
ATOM   1769 C  CG  . ARG A 1 222 ? 4.792   -9.572  11.001  1.00 85.13 222 A 1 
ATOM   1770 C  CD  . ARG A 1 222 ? 4.964   -9.356  9.514   1.00 85.47 222 A 1 
ATOM   1771 N  NE  . ARG A 1 222 ? 5.937   -10.284 8.945   1.00 83.21 222 A 1 
ATOM   1772 C  CZ  . ARG A 1 222 ? 6.342   -10.270 7.678   1.00 83.22 222 A 1 
ATOM   1773 N  NH1 . ARG A 1 222 ? 5.861   -9.362  6.841   1.00 76.91 222 A 1 
ATOM   1774 N  NH2 . ARG A 1 222 ? 7.220   -11.152 7.254   1.00 74.88 222 A 1 
ATOM   1775 N  N   . PHE A 1 223 ? 4.823   -7.210  14.410  1.00 95.03 223 A 1 
ATOM   1776 C  CA  . PHE A 1 223 ? 5.973   -6.745  15.178  1.00 94.82 223 A 1 
ATOM   1777 C  C   . PHE A 1 223 ? 5.574   -6.452  16.620  1.00 95.76 223 A 1 
ATOM   1778 O  O   . PHE A 1 223 ? 5.815   -5.376  17.147  1.00 93.78 223 A 1 
ATOM   1779 C  CB  . PHE A 1 223 ? 6.595   -5.521  14.513  1.00 93.59 223 A 1 
ATOM   1780 C  CG  . PHE A 1 223 ? 6.942   -5.742  13.065  1.00 90.80 223 A 1 
ATOM   1781 C  CD1 . PHE A 1 223 ? 8.020   -6.533  12.714  1.00 86.43 223 A 1 
ATOM   1782 C  CD2 . PHE A 1 223 ? 6.182   -5.171  12.061  1.00 86.67 223 A 1 
ATOM   1783 C  CE1 . PHE A 1 223 ? 8.338   -6.752  11.386  1.00 84.99 223 A 1 
ATOM   1784 C  CE2 . PHE A 1 223 ? 6.495   -5.381  10.725  1.00 84.32 223 A 1 
ATOM   1785 C  CZ  . PHE A 1 223 ? 7.577   -6.172  10.389  1.00 84.10 223 A 1 
ATOM   1786 N  N   . ASN A 1 224 ? 4.987   -7.476  17.318  1.00 94.35 224 A 1 
ATOM   1787 C  CA  . ASN A 1 224 ? 4.534   -7.498  18.612  1.00 95.51 224 A 1 
ATOM   1788 C  C   . ASN A 1 224 ? 3.543   -6.442  18.972  1.00 96.13 224 A 1 
ATOM   1789 O  O   . ASN A 1 224 ? 3.507   -5.892  20.053  1.00 94.02 224 A 1 
ATOM   1790 C  CB  . ASN A 1 224 ? 5.668   -7.491  19.593  1.00 94.27 224 A 1 
ATOM   1791 C  CG  . ASN A 1 224 ? 5.402   -8.112  20.821  1.00 91.35 224 A 1 
ATOM   1792 O  OD1 . ASN A 1 224 ? 4.416   -8.875  20.984  1.00 86.25 224 A 1 
ATOM   1793 N  ND2 . ASN A 1 224 ? 5.885   -8.150  21.753  1.00 86.98 224 A 1 
ATOM   1794 N  N   . TYR A 1 225 ? 2.647   -6.131  18.026  1.00 96.02 225 A 1 
ATOM   1795 C  CA  . TYR A 1 225 ? 1.568   -5.171  18.239  1.00 96.20 225 A 1 
ATOM   1796 C  C   . TYR A 1 225 ? 2.114   -3.803  18.644  1.00 96.64 225 A 1 
ATOM   1797 O  O   . TYR A 1 225 ? 1.547   -3.117  19.492  1.00 94.97 225 A 1 
ATOM   1798 C  CB  . TYR A 1 225 ? 0.583   -5.691  19.294  1.00 95.27 225 A 1 
ATOM   1799 C  CG  . TYR A 1 225 ? -0.026  -7.031  18.928  1.00 93.10 225 A 1 
ATOM   1800 C  CD1 . TYR A 1 225 ? 0.604   -8.206  19.270  1.00 90.56 225 A 1 
ATOM   1801 C  CD2 . TYR A 1 225 ? -1.222  -7.110  18.228  1.00 91.19 225 A 1 
ATOM   1802 C  CE1 . TYR A 1 225 ? 0.061   -9.441  18.926  1.00 88.77 225 A 1 
ATOM   1803 C  CE2 . TYR A 1 225 ? -1.774  -8.331  17.882  1.00 88.61 225 A 1 
ATOM   1804 C  CZ  . TYR A 1 225 ? -1.130  -9.493  18.235  1.00 88.74 225 A 1 
ATOM   1805 O  OH  . TYR A 1 225 ? -1.668  -10.709 17.901  1.00 84.88 225 A 1 
ATOM   1806 N  N   . SER A 1 226 ? 3.215   -3.401  18.006  1.00 97.02 226 A 1 
ATOM   1807 C  CA  . SER A 1 226 ? 3.872   -2.145  18.341  1.00 96.75 226 A 1 
ATOM   1808 C  C   . SER A 1 226 ? 3.121   -0.959  17.756  1.00 97.20 226 A 1 
ATOM   1809 O  O   . SER A 1 226 ? 2.613   -1.022  16.638  1.00 96.55 226 A 1 
ATOM   1810 C  CB  . SER A 1 226 ? 5.307   -2.147  17.834  1.00 95.58 226 A 1 
ATOM   1811 O  OG  . SER A 1 226 ? 5.352   -2.364  16.436  1.00 89.54 226 A 1 
ATOM   1812 N  N   . ASP A 1 227 ? 3.043   0.131   18.534  1.00 97.44 227 A 1 
ATOM   1813 C  CA  . ASP A 1 227 ? 2.444   1.363   18.047  1.00 97.32 227 A 1 
ATOM   1814 C  C   . ASP A 1 227 ? 3.224   1.889   16.855  1.00 97.74 227 A 1 
ATOM   1815 O  O   . ASP A 1 227 ? 4.451   1.834   16.830  1.00 96.85 227 A 1 
ATOM   1816 C  CB  . ASP A 1 227 ? 2.422   2.425   19.141  1.00 96.25 227 A 1 
ATOM   1817 C  CG  . ASP A 1 227 ? 1.493   2.073   20.289  1.00 92.00 227 A 1 
ATOM   1818 O  OD1 . ASP A 1 227 ? 0.514   1.340   20.065  1.00 87.20 227 A 1 
ATOM   1819 O  OD2 . ASP A 1 227 ? 1.744   2.543   21.418  1.00 86.49 227 A 1 
ATOM   1820 N  N   . GLN A 1 228 ? 2.499   2.408   15.858  1.00 98.07 228 A 1 
ATOM   1821 C  CA  . GLN A 1 228 ? 3.127   2.987   14.686  1.00 98.08 228 A 1 
ATOM   1822 C  C   . GLN A 1 228 ? 3.104   4.511   14.717  1.00 98.32 228 A 1 
ATOM   1823 O  O   . GLN A 1 228 ? 4.030   5.163   14.238  1.00 97.56 228 A 1 
ATOM   1824 C  CB  . GLN A 1 228 ? 2.433   2.486   13.412  1.00 97.61 228 A 1 
ATOM   1825 C  CG  . GLN A 1 228 ? 2.540   0.986   13.224  1.00 96.40 228 A 1 
ATOM   1826 C  CD  . GLN A 1 228 ? 3.976   0.527   13.188  1.00 95.90 228 A 1 
ATOM   1827 O  OE1 . GLN A 1 228 ? 4.702   0.832   12.239  1.00 88.40 228 A 1 
ATOM   1828 N  NE2 . GLN A 1 228 ? 4.403   -0.179  14.219  1.00 87.65 228 A 1 
ATOM   1829 N  N   . LEU A 1 229 ? 2.056   5.079   15.289  1.00 98.49 229 A 1 
ATOM   1830 C  CA  . LEU A 1 229 ? 1.926   6.522   15.401  1.00 98.55 229 A 1 
ATOM   1831 C  C   . LEU A 1 229 ? 2.090   6.953   16.856  1.00 98.33 229 A 1 
ATOM   1832 O  O   . LEU A 1 229 ? 1.815   6.177   17.773  1.00 97.85 229 A 1 
ATOM   1833 C  CB  . LEU A 1 229 ? 0.566   6.979   14.870  1.00 98.58 229 A 1 
ATOM   1834 C  CG  . LEU A 1 229 ? 0.163   6.475   13.480  1.00 98.24 229 A 1 
ATOM   1835 C  CD1 . LEU A 1 229 ? -1.188  7.051   13.088  1.00 98.02 229 A 1 
ATOM   1836 C  CD2 . LEU A 1 229 ? 1.218   6.826   12.450  1.00 97.91 229 A 1 
ATOM   1837 N  N   . TYR A 1 230 ? 2.531   8.191   17.074  1.00 98.56 230 A 1 
ATOM   1838 C  CA  . TYR A 1 230 ? 2.515   8.747   18.416  1.00 98.42 230 A 1 
ATOM   1839 C  C   . TYR A 1 230 ? 1.098   8.635   18.986  1.00 98.43 230 A 1 
ATOM   1840 O  O   . TYR A 1 230 ? 0.133   8.895   18.264  1.00 98.13 230 A 1 
ATOM   1841 C  CB  . TYR A 1 230 ? 2.950   10.212  18.414  1.00 98.17 230 A 1 
ATOM   1842 C  CG  . TYR A 1 230 ? 4.420   10.436  18.139  1.00 98.03 230 A 1 
ATOM   1843 C  CD1 . TYR A 1 230 ? 5.381   10.049  19.053  1.00 97.27 230 A 1 
ATOM   1844 C  CD2 . TYR A 1 230 ? 4.845   11.071  16.978  1.00 97.38 230 A 1 
ATOM   1845 C  CE1 . TYR A 1 230 ? 6.732   10.269  18.817  1.00 96.79 230 A 1 
ATOM   1846 C  CE2 . TYR A 1 230 ? 6.186   11.294  16.731  1.00 96.82 230 A 1 
ATOM   1847 C  CZ  . TYR A 1 230 ? 7.125   10.890  17.654  1.00 96.97 230 A 1 
ATOM   1848 O  OH  . TYR A 1 230 ? 8.458   11.114  17.409  1.00 95.74 230 A 1 
ATOM   1849 N  N   . PRO A 1 231 ? 0.952   8.244   20.252  1.00 97.96 231 A 1 
ATOM   1850 C  CA  . PRO A 1 231 ? -0.382  8.012   20.827  1.00 97.65 231 A 1 
ATOM   1851 C  C   . PRO A 1 231 ? -1.339  9.185   20.656  1.00 97.81 231 A 1 
ATOM   1852 O  O   . PRO A 1 231 ? -2.519  8.976   20.345  1.00 97.49 231 A 1 
ATOM   1853 C  CB  . PRO A 1 231 ? -0.080  7.752   22.310  1.00 96.63 231 A 1 
ATOM   1854 C  CG  . PRO A 1 231 ? 1.290   7.163   22.303  1.00 93.99 231 A 1 
ATOM   1855 C  CD  . PRO A 1 231 ? 2.029   7.873   21.200  1.00 96.82 231 A 1 
ATOM   1856 N  N   . GLN A 1 232 ? -0.861  10.421  20.854  1.00 97.76 232 A 1 
ATOM   1857 C  CA  . GLN A 1 232 ? -1.730  11.579  20.746  1.00 97.49 232 A 1 
ATOM   1858 C  C   . GLN A 1 232 ? -2.246  11.776  19.322  1.00 98.01 232 A 1 
ATOM   1859 O  O   . GLN A 1 232 ? -3.366  12.255  19.129  1.00 97.62 232 A 1 
ATOM   1860 C  CB  . GLN A 1 232 ? -1.006  12.847  21.233  1.00 96.31 232 A 1 
ATOM   1861 C  CG  . GLN A 1 232 ? 0.183   13.289  20.398  1.00 91.53 232 A 1 
ATOM   1862 C  CD  . GLN A 1 232 ? 1.491   12.662  20.856  1.00 91.17 232 A 1 
ATOM   1863 O  OE1 . GLN A 1 232 ? 1.512   11.565  21.427  1.00 85.74 232 A 1 
ATOM   1864 N  NE2 . GLN A 1 232 ? 2.598   13.354  20.622  1.00 84.22 232 A 1 
ATOM   1865 N  N   . TYR A 1 233 ? -1.442  11.418  18.337  1.00 98.44 233 A 1 
ATOM   1866 C  CA  . TYR A 1 233 ? -1.871  11.524  16.948  1.00 98.68 233 A 1 
ATOM   1867 C  C   . TYR A 1 233 ? -2.728  10.332  16.546  1.00 98.70 233 A 1 
ATOM   1868 O  O   . TYR A 1 233 ? -3.698  10.484  15.800  1.00 98.58 233 A 1 
ATOM   1869 C  CB  . TYR A 1 233 ? -0.667  11.641  16.008  1.00 98.55 233 A 1 
ATOM   1870 C  CG  . TYR A 1 233 ? 0.238   12.822  16.295  1.00 98.50 233 A 1 
ATOM   1871 C  CD1 . TYR A 1 233 ? -0.274  14.038  16.723  1.00 98.00 233 A 1 
ATOM   1872 C  CD2 . TYR A 1 233 ? 1.615   12.717  16.133  1.00 98.03 233 A 1 
ATOM   1873 C  CE1 . TYR A 1 233 ? 0.550   15.112  16.995  1.00 97.68 233 A 1 
ATOM   1874 C  CE2 . TYR A 1 233 ? 2.445   13.782  16.396  1.00 97.67 233 A 1 
ATOM   1875 C  CZ  . TYR A 1 233 ? 1.917   14.979  16.829  1.00 97.82 233 A 1 
ATOM   1876 O  OH  . TYR A 1 233 ? 2.741   16.042  17.099  1.00 96.92 233 A 1 
ATOM   1877 N  N   . ASN A 1 234 ? -2.383  9.162   17.034  1.00 98.67 234 A 1 
ATOM   1878 C  CA  . ASN A 1 234 ? -3.134  7.952   16.725  1.00 98.64 234 A 1 
ATOM   1879 C  C   . ASN A 1 234 ? -4.593  8.086   17.141  1.00 98.78 234 A 1 
ATOM   1880 O  O   . ASN A 1 234 ? -5.502  7.853   16.346  1.00 98.71 234 A 1 
ATOM   1881 C  CB  . ASN A 1 234 ? -2.504  6.743   17.422  1.00 98.53 234 A 1 
ATOM   1882 C  CG  . ASN A 1 234 ? -3.190  5.444   17.049  1.00 98.41 234 A 1 
ATOM   1883 O  OD1 . ASN A 1 234 ? -2.840  4.806   16.056  1.00 96.08 234 A 1 
ATOM   1884 N  ND2 . ASN A 1 234 ? -4.169  5.045   17.844  1.00 96.18 234 A 1 
ATOM   1885 N  N   . ASP A 1 235 ? -4.813  8.465   18.395  1.00 98.37 235 A 1 
ATOM   1886 C  CA  . ASP A 1 235 ? -6.169  8.565   18.918  1.00 98.13 235 A 1 
ATOM   1887 C  C   . ASP A 1 235 ? -6.958  9.644   18.191  1.00 98.43 235 A 1 
ATOM   1888 O  O   . ASP A 1 235 ? -8.142  9.457   17.875  1.00 98.12 235 A 1 
ATOM   1889 C  CB  . ASP A 1 235 ? -6.142  8.846   20.421  1.00 97.27 235 A 1 
ATOM   1890 C  CG  . ASP A 1 235 ? -5.532  7.710   21.210  1.00 93.58 235 A 1 
ATOM   1891 O  OD1 . ASP A 1 235 ? -5.365  6.604   20.654  1.00 90.53 235 A 1 
ATOM   1892 O  OD2 . ASP A 1 235 ? -5.215  7.915   22.401  1.00 89.79 235 A 1 
ATOM   1893 N  N   . ARG A 1 236 ? -6.325  10.781  17.925  1.00 98.59 236 A 1 
ATOM   1894 C  CA  . ARG A 1 236 ? -7.001  11.867  17.234  1.00 98.65 236 A 1 
ATOM   1895 C  C   . ARG A 1 236 ? -7.332  11.484  15.793  1.00 98.73 236 A 1 
ATOM   1896 O  O   . ARG A 1 236 ? -8.385  11.866  15.275  1.00 98.65 236 A 1 
ATOM   1897 C  CB  . ARG A 1 236 ? -6.147  13.140  17.266  1.00 98.34 236 A 1 
ATOM   1898 C  CG  . ARG A 1 236 ? -6.863  14.374  16.736  1.00 96.65 236 A 1 
ATOM   1899 C  CD  . ARG A 1 236 ? -6.038  15.633  16.932  1.00 95.24 236 A 1 
ATOM   1900 N  NE  . ARG A 1 236 ? -6.742  16.822  16.448  1.00 93.57 236 A 1 
ATOM   1901 C  CZ  . ARG A 1 236 ? -6.236  18.059  16.454  1.00 92.07 236 A 1 
ATOM   1902 N  NH1 . ARG A 1 236 ? -5.014  18.268  16.924  1.00 89.73 236 A 1 
ATOM   1903 N  NH2 . ARG A 1 236 ? -6.951  19.061  15.998  1.00 88.22 236 A 1 
ATOM   1904 N  N   . LEU A 1 237 ? -6.445  10.732  15.148  1.00 98.74 237 A 1 
ATOM   1905 C  CA  . LEU A 1 237 ? -6.675  10.303  13.773  1.00 98.84 237 A 1 
ATOM   1906 C  C   . LEU A 1 237 ? -7.836  9.323   13.691  1.00 98.87 237 A 1 
ATOM   1907 O  O   . LEU A 1 237 ? -8.688  9.426   12.805  1.00 98.83 237 A 1 
ATOM   1908 C  CB  . LEU A 1 237 ? -5.410  9.679   13.182  1.00 98.82 237 A 1 
ATOM   1909 C  CG  . LEU A 1 237 ? -5.502  9.205   11.728  1.00 98.61 237 A 1 
ATOM   1910 C  CD1 . LEU A 1 237 ? -5.901  10.349  10.810  1.00 98.34 237 A 1 
ATOM   1911 C  CD2 . LEU A 1 237 ? -4.170  8.607   11.282  1.00 98.33 237 A 1 
ATOM   1912 N  N   . VAL A 1 238 ? -7.882  8.369   14.621  1.00 98.83 238 A 1 
ATOM   1913 C  CA  . VAL A 1 238 ? -8.996  7.419   14.666  1.00 98.85 238 A 1 
ATOM   1914 C  C   . VAL A 1 238 ? -10.319 8.159   14.842  1.00 98.84 238 A 1 
ATOM   1915 O  O   . VAL A 1 238 ? -11.277 7.907   14.112  1.00 98.76 238 A 1 
ATOM   1916 C  CB  . VAL A 1 238 ? -8.810  6.386   15.800  1.00 98.70 238 A 1 
ATOM   1917 C  CG1 . VAL A 1 238 ? -10.069 5.541   15.973  1.00 98.16 238 A 1 
ATOM   1918 C  CG2 . VAL A 1 238 ? -7.611  5.496   15.506  1.00 98.25 238 A 1 
ATOM   1919 N  N   . ASP A 1 239 ? -10.351 9.086   15.800  1.00 98.71 239 A 1 
ATOM   1920 C  CA  . ASP A 1 239 ? -11.562 9.866   16.043  1.00 98.62 239 A 1 
ATOM   1921 C  C   . ASP A 1 239 ? -11.934 10.692  14.816  1.00 98.79 239 A 1 
ATOM   1922 O  O   . ASP A 1 239 ? -13.112 10.780  14.458  1.00 98.52 239 A 1 
ATOM   1923 C  CB  . ASP A 1 239 ? -11.381 10.783  17.261  1.00 98.28 239 A 1 
ATOM   1924 C  CG  . ASP A 1 239 ? -11.399 10.024  18.576  1.00 95.14 239 A 1 
ATOM   1925 O  OD1 . ASP A 1 239 ? -11.748 8.826   18.571  1.00 92.61 239 A 1 
ATOM   1926 O  OD2 . ASP A 1 239 ? -11.070 10.633  19.607  1.00 92.05 239 A 1 
ATOM   1927 N  N   . SER A 1 240 ? -10.939 11.312  14.191  1.00 98.78 240 A 1 
ATOM   1928 C  CA  . SER A 1 240 ? -11.180 12.167  13.037  1.00 98.79 240 A 1 
ATOM   1929 C  C   . SER A 1 240 ? -11.770 11.383  11.872  1.00 98.87 240 A 1 
ATOM   1930 O  O   . SER A 1 240 ? -12.671 11.865  11.185  1.00 98.55 240 A 1 
ATOM   1931 C  CB  . SER A 1 240 ? -9.883  12.852  12.599  1.00 98.35 240 A 1 
ATOM   1932 O  OG  . SER A 1 240 ? -9.405  13.731  13.605  1.00 94.20 240 A 1 
ATOM   1933 N  N   . LEU A 1 241 ? -11.265 10.179  11.637  1.00 98.87 241 A 1 
ATOM   1934 C  CA  . LEU A 1 241 ? -11.750 9.356   10.536  1.00 98.81 241 A 1 
ATOM   1935 C  C   . LEU A 1 241 ? -13.142 8.803   10.834  1.00 98.89 241 A 1 
ATOM   1936 O  O   . LEU A 1 241 ? -14.042 8.883   10.000  1.00 98.68 241 A 1 
ATOM   1937 C  CB  . LEU A 1 241 ? -10.768 8.215   10.255  1.00 98.84 241 A 1 
ATOM   1938 C  CG  . LEU A 1 241 ? -9.407  8.648   9.696   1.00 98.70 241 A 1 
ATOM   1939 C  CD1 . LEU A 1 241 ? -8.421  7.487   9.734   1.00 98.47 241 A 1 
ATOM   1940 C  CD2 . LEU A 1 241 ? -9.553  9.177   8.278   1.00 98.30 241 A 1 
ATOM   1941 N  N   . ALA A 1 242 ? -13.327 8.246   12.031  1.00 98.83 242 A 1 
ATOM   1942 C  CA  . ALA A 1 242 ? -14.603 7.640   12.394  1.00 98.89 242 A 1 
ATOM   1943 C  C   . ALA A 1 242 ? -15.729 8.670   12.455  1.00 98.70 242 A 1 
ATOM   1944 O  O   . ALA A 1 242 ? -16.884 8.353   12.150  1.00 98.36 242 A 1 
ATOM   1945 C  CB  . ALA A 1 242 ? -14.480 6.915   13.736  1.00 98.65 242 A 1 
ATOM   1946 N  N   . GLU A 1 243 ? -15.388 9.904   12.818  1.00 98.76 243 A 1 
ATOM   1947 C  CA  . GLU A 1 243 ? -16.378 10.974  12.932  1.00 98.68 243 A 1 
ATOM   1948 C  C   . GLU A 1 243 ? -17.094 11.202  11.608  1.00 98.63 243 A 1 
ATOM   1949 O  O   . GLU A 1 243 ? -18.262 11.601  11.589  1.00 98.17 243 A 1 
ATOM   1950 C  CB  . GLU A 1 243 ? -15.698 12.265  13.394  1.00 98.05 243 A 1 
ATOM   1951 C  CG  . GLU A 1 243 ? -16.618 13.491  13.431  1.00 92.72 243 A 1 
ATOM   1952 C  CD  . GLU A 1 243 ? -17.723 13.372  14.467  1.00 89.74 243 A 1 
ATOM   1953 O  OE1 . GLU A 1 243 ? -17.545 12.622  15.448  1.00 84.80 243 A 1 
ATOM   1954 O  OE2 . GLU A 1 243 ? -18.760 14.036  14.299  1.00 84.16 243 A 1 
ATOM   1955 N  N   . TYR A 1 244 ? -16.411 10.927  10.498  1.00 98.79 244 A 1 
ATOM   1956 C  CA  . TYR A 1 244 ? -16.964 11.157  9.170   1.00 98.77 244 A 1 
ATOM   1957 C  C   . TYR A 1 244 ? -17.269 9.844   8.451   1.00 98.74 244 A 1 
ATOM   1958 O  O   . TYR A 1 244 ? -17.037 9.710   7.243   1.00 98.32 244 A 1 
ATOM   1959 C  CB  . TYR A 1 244 ? -16.025 12.048  8.356   1.00 98.78 244 A 1 
ATOM   1960 C  CG  . TYR A 1 244 ? -15.863 13.414  8.972   1.00 98.79 244 A 1 
ATOM   1961 C  CD1 . TYR A 1 244 ? -16.820 14.407  8.776   1.00 98.50 244 A 1 
ATOM   1962 C  CD2 . TYR A 1 244 ? -14.774 13.719  9.778   1.00 98.52 244 A 1 
ATOM   1963 C  CE1 . TYR A 1 244 ? -16.697 15.653  9.357   1.00 98.24 244 A 1 
ATOM   1964 C  CE2 . TYR A 1 244 ? -14.641 14.970  10.362  1.00 98.28 244 A 1 
ATOM   1965 C  CZ  . TYR A 1 244 ? -15.605 15.930  10.146  1.00 98.36 244 A 1 
ATOM   1966 O  OH  . TYR A 1 244 ? -15.477 17.174  10.718  1.00 97.60 244 A 1 
ATOM   1967 N  N   . ASN A 1 245 ? -17.807 8.876   9.189   1.00 98.66 245 A 1 
ATOM   1968 C  CA  . ASN A 1 245 ? -18.161 7.584   8.620   1.00 98.34 245 A 1 
ATOM   1969 C  C   . ASN A 1 245 ? -19.259 7.692   7.572   1.00 98.25 245 A 1 
ATOM   1970 O  O   . ASN A 1 245 ? -19.406 6.809   6.729   1.00 97.18 245 A 1 
ATOM   1971 C  CB  . ASN A 1 245 ? -18.595 6.613   9.725   1.00 97.87 245 A 1 
ATOM   1972 C  CG  . ASN A 1 245 ? -19.912 7.011   10.366  1.00 97.53 245 A 1 
ATOM   1973 O  OD1 . ASN A 1 245 ? -20.111 8.162   10.743  1.00 94.03 245 A 1 
ATOM   1974 N  ND2 . ASN A 1 245 ? -20.815 6.055   10.490  1.00 93.07 245 A 1 
ATOM   1975 N  N   . ASP A 1 246 ? -20.031 8.773   7.614   1.00 98.26 246 A 1 
ATOM   1976 C  CA  . ASP A 1 246 ? -21.066 9.013   6.626   1.00 98.08 246 A 1 
ATOM   1977 C  C   . ASP A 1 246 ? -20.486 9.543   5.318   1.00 98.19 246 A 1 
ATOM   1978 O  O   . ASP A 1 246 ? -21.129 9.460   4.273   1.00 97.39 246 A 1 
ATOM   1979 C  CB  . ASP A 1 246 ? -22.103 9.999   7.171   1.00 97.60 246 A 1 
ATOM   1980 C  CG  . ASP A 1 246 ? -21.486 11.319  7.598   1.00 96.97 246 A 1 
ATOM   1981 O  OD1 . ASP A 1 246 ? -20.428 11.311  8.249   1.00 95.31 246 A 1 
ATOM   1982 O  OD2 . ASP A 1 246 ? -22.071 12.381  7.288   1.00 94.72 246 A 1 
ATOM   1983 N  N   . VAL A 1 247 ? -19.275 10.072  5.364   1.00 98.47 247 A 1 
ATOM   1984 C  CA  . VAL A 1 247 ? -18.606 10.625  4.197   1.00 98.57 247 A 1 
ATOM   1985 C  C   . VAL A 1 247 ? -17.608 9.642   3.591   1.00 98.63 247 A 1 
ATOM   1986 O  O   . VAL A 1 247 ? -17.496 9.522   2.376   1.00 98.32 247 A 1 
ATOM   1987 C  CB  . VAL A 1 247 ? -17.876 11.942  4.557   1.00 98.55 247 A 1 
ATOM   1988 C  CG1 . VAL A 1 247 ? -17.096 12.476  3.356   1.00 98.12 247 A 1 
ATOM   1989 C  CG2 . VAL A 1 247 ? -18.871 12.978  5.052   1.00 98.11 247 A 1 
ATOM   1990 N  N   . ILE A 1 248 ? -16.891 8.920   4.433   1.00 98.63 248 A 1 
ATOM   1991 C  CA  . ILE A 1 248 ? -15.770 8.090   4.010   1.00 98.70 248 A 1 
ATOM   1992 C  C   . ILE A 1 248 ? -16.229 6.678   3.616   1.00 98.55 248 A 1 
ATOM   1993 O  O   . ILE A 1 248 ? -16.783 5.950   4.440   1.00 98.17 248 A 1 
ATOM   1994 C  CB  . ILE A 1 248 ? -14.703 8.004   5.118   1.00 98.74 248 A 1 
ATOM   1995 C  CG1 . ILE A 1 248 ? -14.154 9.403   5.416   1.00 98.51 248 A 1 
ATOM   1996 C  CG2 . ILE A 1 248 ? -13.588 7.049   4.720   1.00 98.54 248 A 1 
ATOM   1997 C  CD1 . ILE A 1 248 ? -13.232 9.459   6.619   1.00 98.39 248 A 1 
ATOM   1998 N  N   . LEU A 1 249 ? -15.967 6.305   2.367   1.00 98.36 249 A 1 
ATOM   1999 C  CA  . LEU A 1 249 ? -16.252 4.947   1.893   1.00 98.05 249 A 1 
ATOM   2000 C  C   . LEU A 1 249 ? -15.303 3.940   2.517   1.00 98.21 249 A 1 
ATOM   2001 O  O   . LEU A 1 249 ? -15.683 2.810   2.803   1.00 97.10 249 A 1 
ATOM   2002 C  CB  . LEU A 1 249 ? -16.132 4.866   0.372   1.00 95.63 249 A 1 
ATOM   2003 C  CG  . LEU A 1 249 ? -17.012 5.772   -0.481  1.00 91.46 249 A 1 
ATOM   2004 C  CD1 . LEU A 1 249 ? -16.830 5.436   -1.952  1.00 87.89 249 A 1 
ATOM   2005 C  CD2 . LEU A 1 249 ? -18.468 5.625   -0.087  1.00 88.14 249 A 1 
ATOM   2006 N  N   . GLY A 1 250 ? -14.051 4.348   2.700   1.00 98.63 250 A 1 
ATOM   2007 C  CA  . GLY A 1 250 ? -13.027 3.474   3.229   1.00 98.62 250 A 1 
ATOM   2008 C  C   . GLY A 1 250 ? -11.687 4.170   3.223   1.00 98.89 250 A 1 
ATOM   2009 O  O   . GLY A 1 250 ? -11.505 5.203   2.568   1.00 98.73 250 A 1 
ATOM   2010 N  N   . VAL A 1 251 ? -10.742 3.593   3.954   1.00 98.80 251 A 1 
ATOM   2011 C  CA  . VAL A 1 251 ? -9.388  4.120   4.063   1.00 98.96 251 A 1 
ATOM   2012 C  C   . VAL A 1 251 ? -8.409  3.105   3.497   1.00 98.98 251 A 1 
ATOM   2013 O  O   . VAL A 1 251 ? -8.507  1.911   3.796   1.00 98.79 251 A 1 
ATOM   2014 C  CB  . VAL A 1 251 ? -9.030  4.437   5.530   1.00 98.84 251 A 1 
ATOM   2015 C  CG1 . VAL A 1 251 ? -7.628  5.029   5.625   1.00 98.54 251 A 1 
ATOM   2016 C  CG2 . VAL A 1 251 ? -10.054 5.386   6.137   1.00 98.54 251 A 1 
ATOM   2017 N  N   . LEU A 1 252 ? -7.470  3.569   2.675   1.00 98.98 252 A 1 
ATOM   2018 C  CA  . LEU A 1 252 ? -6.463  2.695   2.086   1.00 98.97 252 A 1 
ATOM   2019 C  C   . LEU A 1 252 ? -5.091  3.022   2.664   1.00 98.90 252 A 1 
ATOM   2020 O  O   . LEU A 1 252 ? -4.671  4.176   2.647   1.00 98.66 252 A 1 
ATOM   2021 C  CB  . LEU A 1 252 ? -6.429  2.848   0.564   1.00 98.81 252 A 1 
ATOM   2022 C  CG  . LEU A 1 252 ? -7.757  2.666   -0.179  1.00 97.37 252 A 1 
ATOM   2023 C  CD1 . LEU A 1 252 ? -7.527  2.690   -1.676  1.00 92.39 252 A 1 
ATOM   2024 C  CD2 . LEU A 1 252 ? -8.443  1.373   0.228   1.00 92.52 252 A 1 
ATOM   2025 N  N   . CYS A 1 253 ? -4.397  1.998   3.169   1.00 98.80 253 A 1 
ATOM   2026 C  CA  . CYS A 1 253 ? -3.086  2.163   3.781   1.00 98.76 253 A 1 
ATOM   2027 C  C   . CYS A 1 253 ? -2.084  1.168   3.221   1.00 98.71 253 A 1 
ATOM   2028 O  O   . CYS A 1 253 ? -2.451  0.182   2.588   1.00 98.07 253 A 1 
ATOM   2029 C  CB  . CYS A 1 253 ? -3.161  1.966   5.300   1.00 98.14 253 A 1 
ATOM   2030 S  SG  . CYS A 1 253 ? -4.295  3.046   6.190   1.00 96.46 253 A 1 
ATOM   2031 N  N   . GLY A 1 254 ? -0.807  1.423   3.495   1.00 98.65 254 A 1 
ATOM   2032 C  CA  . GLY A 1 254 ? 0.257   0.495   3.177   1.00 98.49 254 A 1 
ATOM   2033 C  C   . GLY A 1 254 ? 1.151   0.294   4.387   1.00 98.38 254 A 1 
ATOM   2034 O  O   . GLY A 1 254 ? 0.656   0.058   5.488   1.00 97.25 254 A 1 
ATOM   2035 N  N   . HIS A 1 255 ? 2.470   0.394   4.178   1.00 98.10 255 A 1 
ATOM   2036 C  CA  . HIS A 1 255 ? 3.475   0.445   5.248   1.00 97.86 255 A 1 
ATOM   2037 C  C   . HIS A 1 255 ? 3.811   -0.898  5.892   1.00 97.69 255 A 1 
ATOM   2038 O  O   . HIS A 1 255 ? 4.977   -1.207  6.094   1.00 96.28 255 A 1 
ATOM   2039 C  CB  . HIS A 1 255 ? 3.050   1.453   6.334   1.00 97.29 255 A 1 
ATOM   2040 C  CG  . HIS A 1 255 ? 4.028   1.569   7.466   1.00 97.36 255 A 1 
ATOM   2041 N  ND1 . HIS A 1 255 ? 5.321   1.972   7.288   1.00 95.46 255 A 1 
ATOM   2042 C  CD2 . HIS A 1 255 ? 3.879   1.338   8.783   1.00 95.42 255 A 1 
ATOM   2043 C  CE1 . HIS A 1 255 ? 5.950   1.987   8.460   1.00 94.99 255 A 1 
ATOM   2044 N  NE2 . HIS A 1 255 ? 5.094   1.603   9.390   1.00 95.49 255 A 1 
ATOM   2045 N  N   . LEU A 1 256 ? 2.812   -1.702  6.229   1.00 97.92 256 A 1 
ATOM   2046 C  CA  . LEU A 1 256 ? 3.067   -2.943  6.959   1.00 97.42 256 A 1 
ATOM   2047 C  C   . LEU A 1 256 ? 3.447   -4.111  6.054   1.00 96.99 256 A 1 
ATOM   2048 O  O   . LEU A 1 256 ? 3.947   -5.124  6.531   1.00 95.12 256 A 1 
ATOM   2049 C  CB  . LEU A 1 256 ? 1.856   -3.332  7.813   1.00 97.32 256 A 1 
ATOM   2050 C  CG  . LEU A 1 256 ? 1.485   -2.351  8.923   1.00 96.70 256 A 1 
ATOM   2051 C  CD1 . LEU A 1 256 ? 0.358   -2.922  9.780   1.00 95.76 256 A 1 
ATOM   2052 C  CD2 . LEU A 1 256 ? 2.688   -2.023  9.793   1.00 95.55 256 A 1 
ATOM   2053 N  N   . HIS A 1 257 ? 3.200   -3.964  4.745   1.00 96.91 257 A 1 
ATOM   2054 C  CA  . HIS A 1 257 ? 3.547   -4.971  3.735   1.00 96.90 257 A 1 
ATOM   2055 C  C   . HIS A 1 257 ? 2.696   -6.232  3.822   1.00 96.92 257 A 1 
ATOM   2056 O  O   . HIS A 1 257 ? 2.927   -7.189  3.086   1.00 95.23 257 A 1 
ATOM   2057 C  CB  . HIS A 1 257 ? 5.027   -5.355  3.806   1.00 96.52 257 A 1 
ATOM   2058 C  CG  . HIS A 1 257 ? 5.966   -4.229  3.468   1.00 96.80 257 A 1 
ATOM   2059 N  ND1 . HIS A 1 257 ? 7.198   -4.448  2.888   1.00 94.58 257 A 1 
ATOM   2060 C  CD2 . HIS A 1 257 ? 5.863   -2.891  3.618   1.00 94.57 257 A 1 
ATOM   2061 C  CE1 . HIS A 1 257 ? 7.806   -3.293  2.712   1.00 94.41 257 A 1 
ATOM   2062 N  NE2 . HIS A 1 257 ? 7.014   -2.339  3.146   1.00 94.97 257 A 1 
ATOM   2063 N  N   . THR A 1 258 ? 1.711   -6.236  4.714   1.00 97.05 258 A 1 
ATOM   2064 C  CA  . THR A 1 258 ? 0.852   -7.394  4.903   1.00 96.99 258 A 1 
ATOM   2065 C  C   . THR A 1 258 ? -0.599  -7.072  4.566   1.00 97.46 258 A 1 
ATOM   2066 O  O   . THR A 1 258 ? -0.999  -5.904  4.510   1.00 96.61 258 A 1 
ATOM   2067 C  CB  . THR A 1 258 ? 0.931   -7.923  6.346   1.00 95.59 258 A 1 
ATOM   2068 O  OG1 . THR A 1 258 ? 0.820   -6.833  7.266   1.00 91.27 258 A 1 
ATOM   2069 C  CG2 . THR A 1 258 ? 2.247   -8.641  6.569   1.00 90.53 258 A 1 
ATOM   2070 N  N   . ASP A 1 259 ? -1.378  -8.120  4.340   1.00 97.46 259 A 1 
ATOM   2071 C  CA  . ASP A 1 259 ? -2.781  -8.014  3.962   1.00 97.73 259 A 1 
ATOM   2072 C  C   . ASP A 1 259 ? -3.652  -8.133  5.209   1.00 97.66 259 A 1 
ATOM   2073 O  O   . ASP A 1 259 ? -3.874  -9.228  5.720   1.00 97.04 259 A 1 
ATOM   2074 C  CB  . ASP A 1 259 ? -3.104  -9.112  2.950   1.00 97.67 259 A 1 
ATOM   2075 C  CG  . ASP A 1 259 ? -4.583  -9.206  2.612   1.00 97.62 259 A 1 
ATOM   2076 O  OD1 . ASP A 1 259 ? -5.381  -8.376  3.089   1.00 96.35 259 A 1 
ATOM   2077 O  OD2 . ASP A 1 259 ? -4.938  -10.129 1.857   1.00 96.08 259 A 1 
ATOM   2078 N  N   . THR A 1 260 ? -4.140  -7.003  5.701   1.00 97.88 260 A 1 
ATOM   2079 C  CA  . THR A 1 260 ? -5.007  -7.019  6.869   1.00 97.89 260 A 1 
ATOM   2080 C  C   . THR A 1 260 ? -5.918  -5.797  6.853   1.00 98.20 260 A 1 
ATOM   2081 O  O   . THR A 1 260 ? -5.938  -5.031  5.894   1.00 97.94 260 A 1 
ATOM   2082 C  CB  . THR A 1 260 ? -4.194  -7.086  8.180   1.00 96.84 260 A 1 
ATOM   2083 O  OG1 . THR A 1 260 ? -5.066  -7.325  9.283   1.00 91.78 260 A 1 
ATOM   2084 C  CG2 . THR A 1 260 ? -3.406  -5.810  8.404   1.00 92.79 260 A 1 
ATOM   2085 N  N   . PHE A 1 261 ? -6.697  -5.630  7.920   1.00 98.10 261 A 1 
ATOM   2086 C  CA  . PHE A 1 261 ? -7.662  -4.547  7.980   1.00 98.19 261 A 1 
ATOM   2087 C  C   . PHE A 1 261 ? -7.780  -3.995  9.391   1.00 98.18 261 A 1 
ATOM   2088 O  O   . PHE A 1 261 ? -7.343  -4.610  10.361  1.00 97.74 261 A 1 
ATOM   2089 C  CB  . PHE A 1 261 ? -9.039  -5.025  7.493   1.00 98.07 261 A 1 
ATOM   2090 C  CG  . PHE A 1 261 ? -9.618  -6.144  8.314   1.00 98.08 261 A 1 
ATOM   2091 C  CD1 . PHE A 1 261 ? -9.353  -7.468  7.982   1.00 97.40 261 A 1 
ATOM   2092 C  CD2 . PHE A 1 261 ? -10.436 -5.883  9.397   1.00 97.23 261 A 1 
ATOM   2093 C  CE1 . PHE A 1 261 ? -9.888  -8.511  8.729   1.00 96.64 261 A 1 
ATOM   2094 C  CE2 . PHE A 1 261 ? -10.972 -6.920  10.149  1.00 96.69 261 A 1 
ATOM   2095 C  CZ  . PHE A 1 261 ? -10.700 -8.237  9.816   1.00 96.92 261 A 1 
ATOM   2096 N  N   . ARG A 1 262 ? -8.376  -2.807  9.493   1.00 98.41 262 A 1 
ATOM   2097 C  CA  . ARG A 1 262 ? -8.649  -2.161  10.760  1.00 98.53 262 A 1 
ATOM   2098 C  C   . ARG A 1 262 ? -10.074 -1.629  10.746  1.00 98.62 262 A 1 
ATOM   2099 O  O   . ARG A 1 262 ? -10.543 -1.120  9.734   1.00 98.47 262 A 1 
ATOM   2100 C  CB  . ARG A 1 262 ? -7.685  -1.001  11.011  1.00 98.13 262 A 1 
ATOM   2101 C  CG  . ARG A 1 262 ? -6.204  -1.366  10.932  1.00 96.95 262 A 1 
ATOM   2102 C  CD  . ARG A 1 262 ? -5.738  -2.052  12.196  1.00 95.38 262 A 1 
ATOM   2103 N  NE  . ARG A 1 262 ? -4.309  -2.357  12.171  1.00 95.54 262 A 1 
ATOM   2104 C  CZ  . ARG A 1 262 ? -3.792  -3.543  11.876  1.00 95.69 262 A 1 
ATOM   2105 N  NH1 . ARG A 1 262 ? -4.574  -4.564  11.579  1.00 92.09 262 A 1 
ATOM   2106 N  NH2 . ARG A 1 262 ? -2.473  -3.718  11.876  1.00 92.68 262 A 1 
ATOM   2107 N  N   . ILE A 1 263 ? -10.755 -1.761  11.877  1.00 98.46 263 A 1 
ATOM   2108 C  CA  . ILE A 1 263 ? -12.069 -1.145  12.053  1.00 98.43 263 A 1 
ATOM   2109 C  C   . ILE A 1 263 ? -11.888 0.035   12.991  1.00 98.57 263 A 1 
ATOM   2110 O  O   . ILE A 1 263 ? -11.702 -0.140  14.196  1.00 98.18 263 A 1 
ATOM   2111 C  CB  . ILE A 1 263 ? -13.096 -2.143  12.620  1.00 98.33 263 A 1 
ATOM   2112 C  CG1 . ILE A 1 263 ? -13.165 -3.395  11.741  1.00 97.72 263 A 1 
ATOM   2113 C  CG2 . ILE A 1 263 ? -14.463 -1.481  12.724  1.00 97.76 263 A 1 
ATOM   2114 C  CD1 . ILE A 1 263 ? -14.094 -4.477  12.258  1.00 96.36 263 A 1 
ATOM   2115 N  N   . LEU A 1 264 ? -11.908 1.235   12.437  1.00 98.63 264 A 1 
ATOM   2116 C  CA  . LEU A 1 264 ? -11.682 2.447   13.200  1.00 98.68 264 A 1 
ATOM   2117 C  C   . LEU A 1 264 ? -13.000 2.941   13.769  1.00 98.61 264 A 1 
ATOM   2118 O  O   . LEU A 1 264 ? -13.951 3.155   13.024  1.00 98.27 264 A 1 
ATOM   2119 C  CB  . LEU A 1 264 ? -11.043 3.515   12.315  1.00 98.57 264 A 1 
ATOM   2120 C  CG  . LEU A 1 264 ? -9.802  3.073   11.535  1.00 98.02 264 A 1 
ATOM   2121 C  CD1 . LEU A 1 264 ? -9.286  4.198   10.651  1.00 97.09 264 A 1 
ATOM   2122 C  CD2 . LEU A 1 264 ? -8.715  2.590   12.478  1.00 96.79 264 A 1 
ATOM   2123 N  N   . SER A 1 265 ? -13.061 3.114   15.097  1.00 98.41 265 A 1 
ATOM   2124 C  CA  . SER A 1 265 ? -14.325 3.396   15.767  1.00 98.20 265 A 1 
ATOM   2125 C  C   . SER A 1 265 ? -14.257 4.586   16.715  1.00 98.33 265 A 1 
ATOM   2126 O  O   . SER A 1 265 ? -13.245 4.816   17.377  1.00 97.70 265 A 1 
ATOM   2127 C  CB  . SER A 1 265 ? -14.801 2.172   16.550  1.00 96.98 265 A 1 
ATOM   2128 O  OG  . SER A 1 265 ? -14.917 1.035   15.713  1.00 83.29 265 A 1 
ATOM   2129 N  N   . LYS A 1 266 ? -15.341 5.338   16.757  1.00 98.15 266 A 1 
ATOM   2130 C  CA  . LYS A 1 266 ? -15.571 6.358   17.763  1.00 97.82 266 A 1 
ATOM   2131 C  C   . LYS A 1 266 ? -17.022 6.222   18.183  1.00 97.64 266 A 1 
ATOM   2132 O  O   . LYS A 1 266 ? -17.924 6.680   17.479  1.00 96.33 266 A 1 
ATOM   2133 C  CB  . LYS A 1 266 ? -15.296 7.762   17.223  1.00 97.11 266 A 1 
ATOM   2134 C  CG  . LYS A 1 266 ? -15.533 8.872   18.243  1.00 95.15 266 A 1 
ATOM   2135 C  CD  . LYS A 1 266 ? -15.354 10.251  17.623  1.00 92.88 266 A 1 
ATOM   2136 C  CE  . LYS A 1 266 ? -15.617 11.344  18.641  1.00 88.21 266 A 1 
ATOM   2137 N  NZ  . LYS A 1 266 ? -15.523 12.692  18.031  1.00 81.29 266 A 1 
ATOM   2138 N  N   . GLY A 1 267 ? -17.252 5.569   19.319  1.00 96.96 267 A 1 
ATOM   2139 C  CA  . GLY A 1 267 ? -18.607 5.239   19.712  1.00 96.37 267 A 1 
ATOM   2140 C  C   . GLY A 1 267 ? -19.197 4.260   18.720  1.00 96.86 267 A 1 
ATOM   2141 O  O   . GLY A 1 267 ? -18.620 3.209   18.457  1.00 94.98 267 A 1 
ATOM   2142 N  N   . ASN A 1 268 ? -20.348 4.615   18.155  1.00 97.44 268 A 1 
ATOM   2143 C  CA  . ASN A 1 268 ? -21.002 3.763   17.176  1.00 97.12 268 A 1 
ATOM   2144 C  C   . ASN A 1 268 ? -20.642 4.138   15.741  1.00 97.65 268 A 1 
ATOM   2145 O  O   . ASN A 1 268 ? -21.136 3.528   14.795  1.00 96.23 268 A 1 
ATOM   2146 C  CB  . ASN A 1 268 ? -22.527 3.803   17.359  1.00 95.50 268 A 1 
ATOM   2147 C  CG  . ASN A 1 268 ? -23.105 5.187   17.149  1.00 86.48 268 A 1 
ATOM   2148 O  OD1 . ASN A 1 268 ? -22.389 6.186   17.153  1.00 75.33 268 A 1 
ATOM   2149 N  ND2 . ASN A 1 268 ? -24.421 5.254   16.958  1.00 76.32 268 A 1 
ATOM   2150 N  N   . LYS A 1 269 ? -19.771 5.132   15.573  1.00 98.29 269 A 1 
ATOM   2151 C  CA  . LYS A 1 269 ? -19.320 5.541   14.244  1.00 98.46 269 A 1 
ATOM   2152 C  C   . LYS A 1 269 ? -18.084 4.732   13.868  1.00 98.55 269 A 1 
ATOM   2153 O  O   . LYS A 1 269 ? -17.112 4.689   14.619  1.00 98.14 269 A 1 
ATOM   2154 C  CB  . LYS A 1 269 ? -19.005 7.033   14.213  1.00 98.11 269 A 1 
ATOM   2155 C  CG  . LYS A 1 269 ? -20.211 7.921   14.473  1.00 96.68 269 A 1 
ATOM   2156 C  CD  . LYS A 1 269 ? -19.841 9.389   14.362  1.00 94.02 269 A 1 
ATOM   2157 C  CE  . LYS A 1 269 ? -21.047 10.281  14.570  1.00 87.87 269 A 1 
ATOM   2158 N  NZ  . LYS A 1 269 ? -20.711 11.716  14.403  1.00 80.93 269 A 1 
ATOM   2159 N  N   . LYS A 1 270 ? -18.131 4.097   12.693  1.00 98.61 270 A 1 
ATOM   2160 C  CA  . LYS A 1 270 ? -17.066 3.200   12.286  1.00 98.63 270 A 1 
ATOM   2161 C  C   . LYS A 1 270 ? -16.722 3.362   10.808  1.00 98.67 270 A 1 
ATOM   2162 O  O   . LYS A 1 270 ? -17.601 3.591   9.982   1.00 98.23 270 A 1 
ATOM   2163 C  CB  . LYS A 1 270 ? -17.448 1.745   12.561  1.00 98.36 270 A 1 
ATOM   2164 C  CG  . LYS A 1 270 ? -17.787 1.458   14.022  1.00 97.67 270 A 1 
ATOM   2165 C  CD  . LYS A 1 270 ? -18.306 0.055   14.210  1.00 96.33 270 A 1 
ATOM   2166 C  CE  . LYS A 1 270 ? -18.693 -0.188  15.659  1.00 93.24 270 A 1 
ATOM   2167 N  NZ  . LYS A 1 270 ? -19.281 -1.527  15.870  1.00 86.84 270 A 1 
ATOM   2168 N  N   . VAL A 1 271 ? -15.432 3.226   10.483  1.00 98.75 271 A 1 
ATOM   2169 C  CA  . VAL A 1 271 ? -14.968 3.205   9.101   1.00 98.73 271 A 1 
ATOM   2170 C  C   . VAL A 1 271 ? -13.962 2.071   8.931   1.00 98.70 271 A 1 
ATOM   2171 O  O   . VAL A 1 271 ? -13.257 1.708   9.870   1.00 98.47 271 A 1 
ATOM   2172 C  CB  . VAL A 1 271 ? -14.321 4.533   8.659   1.00 98.05 271 A 1 
ATOM   2173 C  CG1 . VAL A 1 271 ? -15.341 5.656   8.669   1.00 92.07 271 A 1 
ATOM   2174 C  CG2 . VAL A 1 271 ? -13.126 4.870   9.538   1.00 92.07 271 A 1 
ATOM   2175 N  N   . MET A 1 272 ? -13.908 1.516   7.722   1.00 98.74 272 A 1 
ATOM   2176 C  CA  . MET A 1 272 ? -12.949 0.462   7.414   1.00 98.76 272 A 1 
ATOM   2177 C  C   . MET A 1 272 ? -11.636 1.045   6.899   1.00 98.82 272 A 1 
ATOM   2178 O  O   . MET A 1 272 ? -11.637 1.990   6.110   1.00 98.70 272 A 1 
ATOM   2179 C  CB  . MET A 1 272 ? -13.508 -0.493  6.358   1.00 98.61 272 A 1 
ATOM   2180 C  CG  . MET A 1 272 ? -14.591 -1.421  6.872   1.00 97.51 272 A 1 
ATOM   2181 S  SD  . MET A 1 272 ? -14.047 -2.397  8.294   1.00 97.94 272 A 1 
ATOM   2182 C  CE  . MET A 1 272 ? -12.595 -3.208  7.640   1.00 95.91 272 A 1 
ATOM   2183 N  N   . ALA A 1 273 ? -10.531 0.463   7.336   1.00 98.80 273 A 1 
ATOM   2184 C  CA  . ALA A 1 273 ? -9.223  0.770   6.795   1.00 98.74 273 A 1 
ATOM   2185 C  C   . ALA A 1 273 ? -8.602  -0.519  6.278   1.00 98.74 273 A 1 
ATOM   2186 O  O   . ALA A 1 273 ? -8.584  -1.533  6.982   1.00 98.41 273 A 1 
ATOM   2187 C  CB  . ALA A 1 273 ? -8.330  1.418   7.847   1.00 98.72 273 A 1 
ATOM   2188 N  N   . PHE A 1 274 ? -8.106  -0.482  5.048   1.00 98.88 274 A 1 
ATOM   2189 C  CA  . PHE A 1 274 ? -7.542  -1.656  4.403   1.00 98.86 274 A 1 
ATOM   2190 C  C   . PHE A 1 274 ? -6.047  -1.472  4.195   1.00 98.80 274 A 1 
ATOM   2191 O  O   . PHE A 1 274 ? -5.623  -0.542  3.519   1.00 98.58 274 A 1 
ATOM   2192 C  CB  . PHE A 1 274 ? -8.238  -1.921  3.071   1.00 98.72 274 A 1 
ATOM   2193 C  CG  . PHE A 1 274 ? -9.733  -2.027  3.190   1.00 98.65 274 A 1 
ATOM   2194 C  CD1 . PHE A 1 274 ? -10.313 -3.187  3.669   1.00 98.06 274 A 1 
ATOM   2195 C  CD2 . PHE A 1 274 ? -10.542 -0.958  2.852   1.00 98.06 274 A 1 
ATOM   2196 C  CE1 . PHE A 1 274 ? -11.685 -3.291  3.797   1.00 97.48 274 A 1 
ATOM   2197 C  CE2 . PHE A 1 274 ? -11.920 -1.058  2.979   1.00 97.53 274 A 1 
ATOM   2198 C  CZ  . PHE A 1 274 ? -12.486 -2.223  3.450   1.00 97.75 274 A 1 
ATOM   2199 N  N   . ILE A 1 275 ? -5.262  -2.352  4.794   1.00 98.62 275 A 1 
ATOM   2200 C  CA  . ILE A 1 275 ? -3.820  -2.327  4.636   1.00 98.67 275 A 1 
ATOM   2201 C  C   . ILE A 1 275 ? -3.469  -3.246  3.480   1.00 98.53 275 A 1 
ATOM   2202 O  O   . ILE A 1 275 ? -3.601  -4.467  3.578   1.00 98.05 275 A 1 
ATOM   2203 C  CB  . ILE A 1 275 ? -3.109  -2.747  5.924   1.00 98.42 275 A 1 
ATOM   2204 C  CG1 . ILE A 1 275 ? -3.485  -1.779  7.055   1.00 97.34 275 A 1 
ATOM   2205 C  CG2 . ILE A 1 275 ? -1.603  -2.776  5.719   1.00 97.55 275 A 1 
ATOM   2206 C  CD1 . ILE A 1 275 ? -2.970  -2.180  8.423   1.00 92.90 275 A 1 
ATOM   2207 N  N   . GLY A 1 276 ? -3.050  -2.650  2.370   1.00 98.33 276 A 1 
ATOM   2208 C  CA  . GLY A 1 276 ? -2.772  -3.402  1.163   1.00 98.27 276 A 1 
ATOM   2209 C  C   . GLY A 1 276 ? -1.426  -4.094  1.204   1.00 98.14 276 A 1 
ATOM   2210 O  O   . GLY A 1 276 ? -0.456  -3.549  1.739   1.00 96.93 276 A 1 
ATOM   2211 N  N   . PRO A 1 277 ? -1.338  -5.300  0.630   1.00 98.18 277 A 1 
ATOM   2212 C  CA  . PRO A 1 277 ? -0.068  -6.026  0.587   1.00 98.02 277 A 1 
ATOM   2213 C  C   . PRO A 1 277 ? 0.927   -5.348  -0.344  1.00 98.29 277 A 1 
ATOM   2214 O  O   . PRO A 1 277 ? 0.542   -4.712  -1.325  1.00 97.53 277 A 1 
ATOM   2215 C  CB  . PRO A 1 277 ? -0.471  -7.401  0.051   1.00 97.31 277 A 1 
ATOM   2216 C  CG  . PRO A 1 277 ? -1.678  -7.128  -0.776  1.00 96.24 277 A 1 
ATOM   2217 C  CD  . PRO A 1 277 ? -2.417  -6.038  -0.055  1.00 97.44 277 A 1 
ATOM   2218 N  N   . SER A 1 278 ? 2.204   -5.490  -0.033  1.00 97.95 278 A 1 
ATOM   2219 C  CA  . SER A 1 278 ? 3.258   -4.789  -0.743  1.00 98.16 278 A 1 
ATOM   2220 C  C   . SER A 1 278 ? 3.680   -5.483  -2.035  1.00 98.42 278 A 1 
ATOM   2221 O  O   . SER A 1 278 ? 3.460   -6.684  -2.221  1.00 98.07 278 A 1 
ATOM   2222 C  CB  . SER A 1 278 ? 4.487   -4.653  0.154   1.00 97.36 278 A 1 
ATOM   2223 O  OG  . SER A 1 278 ? 5.014   -5.930  0.479   1.00 95.25 278 A 1 
ATOM   2224 N  N   . VAL A 1 279 ? 4.289   -4.713  -2.920  1.00 98.21 279 A 1 
ATOM   2225 C  CA  . VAL A 1 279 ? 5.048   -5.282  -4.023  1.00 98.24 279 A 1 
ATOM   2226 C  C   . VAL A 1 279 ? 6.361   -5.845  -3.482  1.00 98.14 279 A 1 
ATOM   2227 O  O   . VAL A 1 279 ? 6.851   -6.873  -3.942  1.00 97.41 279 A 1 
ATOM   2228 C  CB  . VAL A 1 279 ? 5.338   -4.239  -5.108  1.00 98.15 279 A 1 
ATOM   2229 C  CG1 . VAL A 1 279 ? 6.208   -4.829  -6.213  1.00 97.09 279 A 1 
ATOM   2230 C  CG2 . VAL A 1 279 ? 4.035   -3.700  -5.687  1.00 97.21 279 A 1 
ATOM   2231 N  N   . ASP A 1 280 ? 6.918   -5.168  -2.488  1.00 97.84 280 A 1 
ATOM   2232 C  CA  . ASP A 1 280 ? 8.217   -5.528  -1.922  1.00 97.61 280 A 1 
ATOM   2233 C  C   . ASP A 1 280 ? 8.234   -6.924  -1.322  1.00 97.63 280 A 1 
ATOM   2234 O  O   . ASP A 1 280 ? 7.222   -7.419  -0.816  1.00 96.20 280 A 1 
ATOM   2235 C  CB  . ASP A 1 280 ? 8.613   -4.506  -0.857  1.00 96.66 280 A 1 
ATOM   2236 C  CG  . ASP A 1 280 ? 10.072  -4.618  -0.447  1.00 96.21 280 A 1 
ATOM   2237 O  OD1 . ASP A 1 280 ? 10.893  -5.028  -1.289  1.00 92.75 280 A 1 
ATOM   2238 O  OD2 . ASP A 1 280 ? 10.394  -4.284  0.712   1.00 92.52 280 A 1 
ATOM   2239 N  N   . THR A 1 281 ? 9.394   -7.563  -1.360  1.00 96.65 281 A 1 
ATOM   2240 C  CA  . THR A 1 281 ? 9.584   -8.924  -0.864  1.00 95.91 281 A 1 
ATOM   2241 C  C   . THR A 1 281 ? 10.429  -9.000  0.400   1.00 94.96 281 A 1 
ATOM   2242 O  O   . THR A 1 281 ? 10.502  -10.062 1.020   1.00 91.60 281 A 1 
ATOM   2243 C  CB  . THR A 1 281 ? 10.265  -9.786  -1.931  1.00 95.21 281 A 1 
ATOM   2244 O  OG1 . THR A 1 281 ? 11.379  -9.072  -2.481  1.00 91.61 281 A 1 
ATOM   2245 C  CG2 . THR A 1 281 ? 9.299   -10.128 -3.047  1.00 92.04 281 A 1 
ATOM   2246 N  N   . TRP A 1 282 ? 11.043  -7.899  0.799   1.00 94.48 282 A 1 
ATOM   2247 C  CA  . TRP A 1 282 ? 12.050  -7.902  1.858   1.00 92.07 282 A 1 
ATOM   2248 C  C   . TRP A 1 282 ? 11.582  -8.595  3.143   1.00 90.04 282 A 1 
ATOM   2249 O  O   . TRP A 1 282 ? 12.329  -9.355  3.759   1.00 83.07 282 A 1 
ATOM   2250 C  CB  . TRP A 1 282 ? 12.470  -6.468  2.190   1.00 89.53 282 A 1 
ATOM   2251 C  CG  . TRP A 1 282 ? 13.601  -6.368  3.175   1.00 86.44 282 A 1 
ATOM   2252 C  CD1 . TRP A 1 282 ? 13.551  -6.585  4.521   1.00 78.31 282 A 1 
ATOM   2253 C  CD2 . TRP A 1 282 ? 14.970  -6.011  2.891   1.00 81.38 282 A 1 
ATOM   2254 N  NE1 . TRP A 1 282 ? 14.787  -6.402  5.095   1.00 74.37 282 A 1 
ATOM   2255 C  CE2 . TRP A 1 282 ? 15.672  -6.045  4.118   1.00 77.58 282 A 1 
ATOM   2256 C  CE3 . TRP A 1 282 ? 15.643  -5.661  1.724   1.00 71.88 282 A 1 
ATOM   2257 C  CZ2 . TRP A 1 282 ? 17.035  -5.742  4.190   1.00 74.41 282 A 1 
ATOM   2258 C  CZ3 . TRP A 1 282 ? 16.994  -5.357  1.815   1.00 68.41 282 A 1 
ATOM   2259 C  CH2 . TRP A 1 282 ? 17.675  -5.400  3.033   1.00 69.78 282 A 1 
ATOM   2260 N  N   . LEU A 1 283 ? 10.353  -8.347  3.554   1.00 90.31 283 A 1 
ATOM   2261 C  CA  . LEU A 1 283 ? 9.850   -8.877  4.819   1.00 88.46 283 A 1 
ATOM   2262 C  C   . LEU A 1 283 ? 9.246   -10.268 4.680   1.00 88.63 283 A 1 
ATOM   2263 O  O   . LEU A 1 283 ? 8.535   -10.737 5.569   1.00 84.27 283 A 1 
ATOM   2264 C  CB  . LEU A 1 283 ? 8.833   -7.913  5.430   1.00 86.29 283 A 1 
ATOM   2265 C  CG  . LEU A 1 283 ? 9.387   -6.540  5.810   1.00 83.92 283 A 1 
ATOM   2266 C  CD1 . LEU A 1 283 ? 8.300   -5.654  6.395   1.00 78.93 283 A 1 
ATOM   2267 C  CD2 . LEU A 1 283 ? 10.550  -6.680  6.786   1.00 79.19 283 A 1 
ATOM   2268 N  N   . GLY A 1 284 ? 9.528   -10.933 3.566   1.00 91.52 284 A 1 
ATOM   2269 C  CA  . GLY A 1 284 ? 9.081   -12.303 3.395   1.00 91.59 284 A 1 
ATOM   2270 C  C   . GLY A 1 284 ? 7.640   -12.423 2.944   1.00 92.89 284 A 1 
ATOM   2271 O  O   . GLY A 1 284 ? 6.906   -13.281 3.438   1.00 90.06 284 A 1 
ATOM   2272 N  N   . THR A 1 285 ? 7.226   -11.569 2.021   1.00 95.14 285 A 1 
ATOM   2273 C  CA  . THR A 1 285 ? 5.883   -11.624 1.465   1.00 95.54 285 A 1 
ATOM   2274 C  C   . THR A 1 285 ? 5.952   -11.615 -0.055  1.00 96.17 285 A 1 
ATOM   2275 O  O   . THR A 1 285 ? 6.788   -10.935 -0.646  1.00 94.85 285 A 1 
ATOM   2276 C  CB  . THR A 1 285 ? 5.020   -10.441 1.938   1.00 94.18 285 A 1 
ATOM   2277 O  OG1 . THR A 1 285 ? 5.680   -9.205  1.639   1.00 88.25 285 A 1 
ATOM   2278 C  CG2 . THR A 1 285 ? 4.762   -10.525 3.431   1.00 86.91 285 A 1 
ATOM   2279 N  N   . SER A 1 286 ? 5.068   -12.384 -0.678  1.00 96.56 286 A 1 
ATOM   2280 C  CA  . SER A 1 286 ? 5.027   -12.447 -2.132  1.00 97.02 286 A 1 
ATOM   2281 C  C   . SER A 1 286 ? 4.557   -11.113 -2.704  1.00 97.75 286 A 1 
ATOM   2282 O  O   . SER A 1 286 ? 3.611   -10.521 -2.189  1.00 97.40 286 A 1 
ATOM   2283 C  CB  . SER A 1 286 ? 4.087   -13.555 -2.599  1.00 96.36 286 A 1 
ATOM   2284 O  OG  . SER A 1 286 ? 4.591   -14.827 -2.254  1.00 92.85 286 A 1 
ATOM   2285 N  N   . PRO A 1 287 ? 5.209   -10.625 -3.771  1.00 97.80 287 A 1 
ATOM   2286 C  CA  . PRO A 1 287 ? 4.746   -9.410  -4.434  1.00 98.04 287 A 1 
ATOM   2287 C  C   . PRO A 1 287 ? 3.254   -9.471  -4.704  1.00 98.38 287 A 1 
ATOM   2288 O  O   . PRO A 1 287 ? 2.748   -10.500 -5.161  1.00 97.97 287 A 1 
ATOM   2289 C  CB  . PRO A 1 287 ? 5.538   -9.404  -5.744  1.00 97.63 287 A 1 
ATOM   2290 C  CG  . PRO A 1 287 ? 6.799   -10.129 -5.408  1.00 96.22 287 A 1 
ATOM   2291 C  CD  . PRO A 1 287 ? 6.411   -11.187 -4.402  1.00 97.53 287 A 1 
ATOM   2292 N  N   . SER A 1 288 ? 2.556   -8.385  -4.410  1.00 98.44 288 A 1 
ATOM   2293 C  CA  . SER A 1 288 ? 1.110   -8.376  -4.520  1.00 98.62 288 A 1 
ATOM   2294 C  C   . SER A 1 288 ? 0.596   -7.056  -5.084  1.00 98.72 288 A 1 
ATOM   2295 O  O   . SER A 1 288 ? 1.241   -6.018  -4.965  1.00 98.54 288 A 1 
ATOM   2296 C  CB  . SER A 1 288 ? 0.460   -8.624  -3.156  1.00 98.25 288 A 1 
ATOM   2297 O  OG  . SER A 1 288 ? 0.834   -9.886  -2.631  1.00 95.66 288 A 1 
ATOM   2298 N  N   . ILE A 1 289 ? -0.583  -7.127  -5.696  1.00 98.65 289 A 1 
ATOM   2299 C  CA  . ILE A 1 289 ? -1.291  -5.943  -6.151  1.00 98.77 289 A 1 
ATOM   2300 C  C   . ILE A 1 289 ? -2.769  -6.175  -5.895  1.00 98.77 289 A 1 
ATOM   2301 O  O   . ILE A 1 289 ? -3.276  -7.286  -6.050  1.00 98.54 289 A 1 
ATOM   2302 C  CB  . ILE A 1 289 ? -1.016  -5.666  -7.648  1.00 98.44 289 A 1 
ATOM   2303 C  CG1 . ILE A 1 289 ? -1.616  -4.320  -8.061  1.00 97.03 289 A 1 
ATOM   2304 C  CG2 . ILE A 1 289 ? -1.529  -6.799  -8.528  1.00 97.56 289 A 1 
ATOM   2305 C  CD1 . ILE A 1 289 ? -0.860  -3.130  -7.548  1.00 96.78 289 A 1 
ATOM   2306 N  N   . ARG A 1 290 ? -3.480  -5.114  -5.482  1.00 98.85 290 A 1 
ATOM   2307 C  CA  . ARG A 1 290 ? -4.886  -5.212  -5.131  1.00 98.86 290 A 1 
ATOM   2308 C  C   . ARG A 1 290 ? -5.726  -4.335  -6.040  1.00 98.82 290 A 1 
ATOM   2309 O  O   . ARG A 1 290 ? -5.336  -3.210  -6.366  1.00 98.80 290 A 1 
ATOM   2310 C  CB  . ARG A 1 290 ? -5.107  -4.822  -3.666  1.00 98.52 290 A 1 
ATOM   2311 C  CG  . ARG A 1 290 ? -6.568  -4.689  -3.263  1.00 97.72 290 A 1 
ATOM   2312 C  CD  . ARG A 1 290 ? -6.727  -4.502  -1.759  1.00 97.03 290 A 1 
ATOM   2313 N  NE  . ARG A 1 290 ? -6.396  -5.721  -1.024  1.00 96.58 290 A 1 
ATOM   2314 C  CZ  . ARG A 1 290 ? -6.501  -5.850  0.293   1.00 97.18 290 A 1 
ATOM   2315 N  NH1 . ARG A 1 290 ? -6.923  -4.833  1.020   1.00 93.67 290 A 1 
ATOM   2316 N  NH2 . ARG A 1 290 ? -6.188  -6.996  0.874   1.00 94.04 290 A 1 
ATOM   2317 N  N   . LYS A 1 291 ? -6.885  -4.848  -6.436  1.00 98.85 291 A 1 
ATOM   2318 C  CA  . LYS A 1 291 ? -7.830  -4.080  -7.228  1.00 98.79 291 A 1 
ATOM   2319 C  C   . LYS A 1 291 ? -9.176  -4.062  -6.531  1.00 98.78 291 A 1 
ATOM   2320 O  O   . LYS A 1 291 ? -9.725  -5.114  -6.196  1.00 98.54 291 A 1 
ATOM   2321 C  CB  . LYS A 1 291 ? -7.964  -4.654  -8.640  1.00 98.47 291 A 1 
ATOM   2322 C  CG  . LYS A 1 291 ? -8.846  -3.806  -9.559  1.00 97.04 291 A 1 
ATOM   2323 C  CD  . LYS A 1 291 ? -8.766  -4.263  -11.010 1.00 95.58 291 A 1 
ATOM   2324 C  CE  . LYS A 1 291 ? -9.354  -5.642  -11.208 1.00 91.15 291 A 1 
ATOM   2325 N  NZ  . LYS A 1 291 ? -9.365  -6.027  -12.647 1.00 88.87 291 A 1 
ATOM   2326 N  N   . TYR A 1 292 ? -9.711  -2.870  -6.310  1.00 98.89 292 A 1 
ATOM   2327 C  CA  . TYR A 1 292 ? -11.007 -2.696  -5.669  1.00 98.84 292 A 1 
ATOM   2328 C  C   . TYR A 1 292 ? -12.106 -2.526  -6.702  1.00 98.75 292 A 1 
ATOM   2329 O  O   . TYR A 1 292 ? -11.913 -1.861  -7.724  1.00 98.50 292 A 1 
ATOM   2330 C  CB  . TYR A 1 292 ? -11.013 -1.464  -4.761  1.00 98.78 292 A 1 
ATOM   2331 C  CG  . TYR A 1 292 ? -10.097 -1.553  -3.567  1.00 98.80 292 A 1 
ATOM   2332 C  CD1 . TYR A 1 292 ? -10.568 -2.005  -2.336  1.00 98.56 292 A 1 
ATOM   2333 C  CD2 . TYR A 1 292 ? -8.759  -1.176  -3.658  1.00 98.55 292 A 1 
ATOM   2334 C  CE1 . TYR A 1 292 ? -9.736  -2.089  -1.237  1.00 98.41 292 A 1 
ATOM   2335 C  CE2 . TYR A 1 292 ? -7.921  -1.261  -2.562  1.00 98.41 292 A 1 
ATOM   2336 C  CZ  . TYR A 1 292 ? -8.413  -1.713  -1.357  1.00 98.59 292 A 1 
ATOM   2337 O  OH  . TYR A 1 292 ? -7.582  -1.797  -0.260  1.00 98.21 292 A 1 
ATOM   2338 N  N   . ASP A 1 293 ? -13.255 -3.137  -6.429  1.00 98.67 293 A 1 
ATOM   2339 C  CA  . ASP A 1 293 ? -14.489 -2.790  -7.110  1.00 98.56 293 A 1 
ATOM   2340 C  C   . ASP A 1 293 ? -15.157 -1.734  -6.231  1.00 98.52 293 A 1 
ATOM   2341 O  O   . ASP A 1 293 ? -15.796 -2.059  -5.233  1.00 98.17 293 A 1 
ATOM   2342 C  CB  . ASP A 1 293 ? -15.387 -4.012  -7.292  1.00 98.16 293 A 1 
ATOM   2343 C  CG  . ASP A 1 293 ? -16.680 -3.696  -8.026  1.00 96.80 293 A 1 
ATOM   2344 O  OD1 . ASP A 1 293 ? -16.954 -2.511  -8.297  1.00 94.57 293 A 1 
ATOM   2345 O  OD2 . ASP A 1 293 ? -17.434 -4.648  -8.334  1.00 93.32 293 A 1 
ATOM   2346 N  N   . VAL A 1 294 ? -14.971 -0.470  -6.585  1.00 98.40 294 A 1 
ATOM   2347 C  CA  . VAL A 1 294 ? -15.439 0.628   -5.750  1.00 98.36 294 A 1 
ATOM   2348 C  C   . VAL A 1 294 ? -16.951 0.774   -5.827  1.00 98.09 294 A 1 
ATOM   2349 O  O   . VAL A 1 294 ? -17.611 1.088   -4.831  1.00 97.05 294 A 1 
ATOM   2350 C  CB  . VAL A 1 294 ? -14.769 1.951   -6.152  1.00 98.17 294 A 1 
ATOM   2351 C  CG1 . VAL A 1 294 ? -15.298 3.102   -5.303  1.00 97.42 294 A 1 
ATOM   2352 C  CG2 . VAL A 1 294 ? -13.252 1.840   -6.004  1.00 97.63 294 A 1 
ATOM   2353 N  N   . GLY A 1 295 ? -17.506 0.528   -7.001  1.00 97.48 295 A 1 
ATOM   2354 C  CA  . GLY A 1 295 ? -18.914 0.789   -7.232  1.00 96.92 295 A 1 
ATOM   2355 C  C   . GLY A 1 295 ? -19.110 2.196   -7.757  1.00 97.07 295 A 1 
ATOM   2356 O  O   . GLY A 1 295 ? -18.217 2.772   -8.376  1.00 95.11 295 A 1 
ATOM   2357 N  N   . ASN A 1 296 ? -20.287 2.768   -7.504  1.00 96.82 296 A 1 
ATOM   2358 C  CA  . ASN A 1 296 ? -20.626 4.076   -8.044  1.00 96.54 296 A 1 
ATOM   2359 C  C   . ASN A 1 296 ? -20.537 5.199   -7.004  1.00 96.59 296 A 1 
ATOM   2360 O  O   . ASN A 1 296 ? -20.982 6.314   -7.263  1.00 94.38 296 A 1 
ATOM   2361 C  CB  . ASN A 1 296 ? -22.028 4.051   -8.660  1.00 95.09 296 A 1 
ATOM   2362 C  CG  . ASN A 1 296 ? -23.094 3.641   -7.672  1.00 94.21 296 A 1 
ATOM   2363 O  OD1 . ASN A 1 296 ? -22.878 3.637   -6.462  1.00 90.30 296 A 1 
ATOM   2364 N  ND2 . ASN A 1 296 ? -24.271 3.282   -8.183  1.00 88.81 296 A 1 
ATOM   2365 N  N   . GLY A 1 297 ? -19.979 4.893   -5.832  1.00 96.00 297 A 1 
ATOM   2366 C  CA  . GLY A 1 297 ? -19.842 5.884   -4.778  1.00 96.14 297 A 1 
ATOM   2367 C  C   . GLY A 1 297 ? -20.967 5.849   -3.760  1.00 96.40 297 A 1 
ATOM   2368 O  O   . GLY A 1 297 ? -20.839 6.411   -2.669  1.00 94.48 297 A 1 
ATOM   2369 N  N   . GLN A 1 298 ? -22.071 5.195   -4.106  1.00 95.33 298 A 1 
ATOM   2370 C  CA  . GLN A 1 298 ? -23.164 5.000   -3.165  1.00 94.30 298 A 1 
ATOM   2371 C  C   . GLN A 1 298 ? -22.878 3.789   -2.288  1.00 93.98 298 A 1 
ATOM   2372 O  O   . GLN A 1 298 ? -22.421 2.758   -2.777  1.00 87.95 298 A 1 
ATOM   2373 C  CB  . GLN A 1 298 ? -24.489 4.799   -3.905  1.00 91.82 298 A 1 
ATOM   2374 C  CG  . GLN A 1 298 ? -24.925 6.003   -4.739  1.00 86.82 298 A 1 
ATOM   2375 C  CD  . GLN A 1 298 ? -26.178 5.721   -5.538  1.00 84.01 298 A 1 
ATOM   2376 O  OE1 . GLN A 1 298 ? -26.424 4.598   -5.966  1.00 76.45 298 A 1 
ATOM   2377 N  NE2 . GLN A 1 298 ? -26.980 6.754   -5.760  1.00 73.59 298 A 1 
ATOM   2378 N  N   . GLY A 1 299 ? -23.142 3.892   -1.007  1.00 94.53 299 A 1 
ATOM   2379 C  CA  . GLY A 1 299 ? -22.873 2.803   -0.088  1.00 94.95 299 A 1 
ATOM   2380 C  C   . GLY A 1 299 ? -21.387 2.534   0.047   1.00 96.50 299 A 1 
ATOM   2381 O  O   . GLY A 1 299 ? -20.561 3.415   -0.200  1.00 95.20 299 A 1 
ATOM   2382 N  N   . TYR A 1 300 ? -21.046 1.313   0.439   1.00 97.80 300 A 1 
ATOM   2383 C  CA  . TYR A 1 300 ? -19.660 0.927   0.619   1.00 97.96 300 A 1 
ATOM   2384 C  C   . TYR A 1 300 ? -19.080 0.347   -0.666  1.00 98.06 300 A 1 
ATOM   2385 O  O   . TYR A 1 300 ? -19.806 -0.006  -1.587  1.00 97.26 300 A 1 
ATOM   2386 C  CB  . TYR A 1 300 ? -19.538 -0.097  1.757   1.00 97.70 300 A 1 
ATOM   2387 C  CG  . TYR A 1 300 ? -19.989 0.429   3.090   1.00 97.56 300 A 1 
ATOM   2388 C  CD1 . TYR A 1 300 ? -19.151 1.214   3.865   1.00 96.10 300 A 1 
ATOM   2389 C  CD2 . TYR A 1 300 ? -21.260 0.151   3.575   1.00 96.12 300 A 1 
ATOM   2390 C  CE1 . TYR A 1 300 ? -19.560 1.705   5.097   1.00 95.05 300 A 1 
ATOM   2391 C  CE2 . TYR A 1 300 ? -21.681 0.638   4.805   1.00 95.35 300 A 1 
ATOM   2392 C  CZ  . TYR A 1 300 ? -20.819 1.410   5.549   1.00 95.78 300 A 1 
ATOM   2393 O  OH  . TYR A 1 300 ? -21.228 1.895   6.774   1.00 94.22 300 A 1 
ATOM   2394 N  N   . MET A 1 301 ? -17.757 0.241   -0.711  1.00 98.29 301 A 1 
ATOM   2395 C  CA  . MET A 1 301 ? -17.103 -0.447  -1.811  1.00 98.30 301 A 1 
ATOM   2396 C  C   . MET A 1 301 ? -17.564 -1.902  -1.839  1.00 98.46 301 A 1 
ATOM   2397 O  O   . MET A 1 301 ? -17.903 -2.480  -0.802  1.00 98.17 301 A 1 
ATOM   2398 C  CB  . MET A 1 301 ? -15.584 -0.352  -1.679  1.00 98.24 301 A 1 
ATOM   2399 C  CG  . MET A 1 301 ? -15.053 1.075   -1.795  1.00 97.51 301 A 1 
ATOM   2400 S  SD  . MET A 1 301 ? -13.257 1.170   -1.899  1.00 97.16 301 A 1 
ATOM   2401 C  CE  . MET A 1 301 ? -12.791 0.740   -0.234  1.00 92.27 301 A 1 
ATOM   2402 N  N   . LYS A 1 302 ? -17.566 -2.502  -3.035  1.00 98.40 302 A 1 
ATOM   2403 C  CA  . LYS A 1 302 ? -18.167 -3.822  -3.212  1.00 98.20 302 A 1 
ATOM   2404 C  C   . LYS A 1 302 ? -17.254 -4.943  -2.759  1.00 98.37 302 A 1 
ATOM   2405 O  O   . LYS A 1 302 ? -17.645 -5.791  -1.944  1.00 97.71 302 A 1 
ATOM   2406 C  CB  . LYS A 1 302 ? -18.553 -4.015  -4.683  1.00 97.64 302 A 1 
ATOM   2407 C  CG  . LYS A 1 302 ? -19.486 -2.942  -5.227  1.00 93.54 302 A 1 
ATOM   2408 C  CD  . LYS A 1 302 ? -20.785 -2.889  -4.426  1.00 82.33 302 A 1 
ATOM   2409 C  CE  . LYS A 1 302 ? -21.725 -1.840  -4.981  1.00 75.93 302 A 1 
ATOM   2410 N  NZ  . LYS A 1 302 ? -23.002 -1.786  -4.217  1.00 63.90 302 A 1 
ATOM   2411 N  N   . GLU A 1 303 ? -16.039 -4.980  -3.278  1.00 98.52 303 A 1 
ATOM   2412 C  CA  . GLU A 1 303 ? -15.083 -6.024  -2.923  1.00 98.48 303 A 1 
ATOM   2413 C  C   . GLU A 1 303 ? -13.689 -5.633  -3.378  1.00 98.69 303 A 1 
ATOM   2414 O  O   . GLU A 1 303 ? -13.506 -4.605  -4.037  1.00 98.46 303 A 1 
ATOM   2415 C  CB  . GLU A 1 303 ? -15.464 -7.372  -3.555  1.00 97.07 303 A 1 
ATOM   2416 C  CG  . GLU A 1 303 ? -15.284 -7.408  -5.067  1.00 91.08 303 A 1 
ATOM   2417 C  CD  . GLU A 1 303 ? -15.252 -8.822  -5.631  1.00 90.23 303 A 1 
ATOM   2418 O  OE1 . GLU A 1 303 ? -14.977 -9.761  -4.849  1.00 84.30 303 A 1 
ATOM   2419 O  OE2 . GLU A 1 303 ? -15.474 -8.990  -6.839  1.00 84.14 303 A 1 
ATOM   2420 N  N   . PHE A 1 304 ? -12.708 -6.444  -3.004  1.00 98.66 304 A 1 
ATOM   2421 C  CA  . PHE A 1 304 ? -11.384 -6.322  -3.590  1.00 98.77 304 A 1 
ATOM   2422 C  C   . PHE A 1 304 ? -10.892 -7.688  -4.037  1.00 98.78 304 A 1 
ATOM   2423 O  O   . PHE A 1 304 ? -11.359 -8.728  -3.560  1.00 98.42 304 A 1 
ATOM   2424 C  CB  . PHE A 1 304 ? -10.381 -5.661  -2.621  1.00 98.56 304 A 1 
ATOM   2425 C  CG  . PHE A 1 304 ? -10.124 -6.448  -1.352  1.00 98.55 304 A 1 
ATOM   2426 C  CD1 . PHE A 1 304 ? -9.338  -7.589  -1.362  1.00 97.73 304 A 1 
ATOM   2427 C  CD2 . PHE A 1 304 ? -10.639 -6.002  -0.141  1.00 97.57 304 A 1 
ATOM   2428 C  CE1 . PHE A 1 304 ? -9.094  -8.297  -0.195  1.00 96.86 304 A 1 
ATOM   2429 C  CE2 . PHE A 1 304 ? -10.399 -6.706  1.031   1.00 96.73 304 A 1 
ATOM   2430 C  CZ  . PHE A 1 304 ? -9.625  -7.854  1.003   1.00 97.37 304 A 1 
ATOM   2431 N  N   . LYS A 1 305 ? -9.951  -7.677  -4.974  1.00 98.65 305 A 1 
ATOM   2432 C  CA  . LYS A 1 305 ? -9.302  -8.887  -5.454  1.00 98.57 305 A 1 
ATOM   2433 C  C   . LYS A 1 305 ? -7.803  -8.703  -5.349  1.00 98.62 305 A 1 
ATOM   2434 O  O   . LYS A 1 305 ? -7.269  -7.681  -5.781  1.00 98.42 305 A 1 
ATOM   2435 C  CB  . LYS A 1 305 ? -9.708  -9.199  -6.889  1.00 98.37 305 A 1 
ATOM   2436 C  CG  . LYS A 1 305 ? -11.181 -9.557  -7.057  1.00 97.30 305 A 1 
ATOM   2437 C  CD  . LYS A 1 305 ? -11.527 -9.818  -8.513  1.00 95.17 305 A 1 
ATOM   2438 C  CE  . LYS A 1 305 ? -12.990 -10.183 -8.672  1.00 90.87 305 A 1 
ATOM   2439 N  NZ  . LYS A 1 305 ? -13.362 -10.415 -10.098 1.00 82.77 305 A 1 
ATOM   2440 N  N   . ASN A 1 306 ? -7.126  -9.696  -4.780  1.00 98.63 306 A 1 
ATOM   2441 C  CA  . ASN A 1 306 ? -5.680  -9.672  -4.671  1.00 98.55 306 A 1 
ATOM   2442 C  C   . ASN A 1 306 ? -5.049  -10.562 -5.727  1.00 98.58 306 A 1 
ATOM   2443 O  O   . ASN A 1 306 ? -5.556  -11.642 -6.037  1.00 97.97 306 A 1 
ATOM   2444 C  CB  . ASN A 1 306 ? -5.215  -10.131 -3.286  1.00 98.10 306 A 1 
ATOM   2445 C  CG  . ASN A 1 306 ? -5.354  -9.045  -2.241  1.00 96.37 306 A 1 
ATOM   2446 O  OD1 . ASN A 1 306 ? -5.857  -7.958  -2.514  1.00 87.71 306 A 1 
ATOM   2447 N  ND2 . ASN A 1 306 ? -4.905  -9.343  -1.035  1.00 86.99 306 A 1 
ATOM   2448 N  N   . TYR A 1 307 ? -3.938  -10.095 -6.266  1.00 98.57 307 A 1 
ATOM   2449 C  CA  . TYR A 1 307 ? -3.129  -10.856 -7.197  1.00 98.53 307 A 1 
ATOM   2450 C  C   . TYR A 1 307 ? -1.716  -10.912 -6.638  1.00 98.52 307 A 1 
ATOM   2451 O  O   . TYR A 1 307 ? -1.246  -9.955  -6.040  1.00 98.22 307 A 1 
ATOM   2452 C  CB  . TYR A 1 307 ? -3.132  -10.201 -8.582  1.00 98.59 307 A 1 
ATOM   2453 C  CG  . TYR A 1 307 ? -4.518  -9.938  -9.130  1.00 98.57 307 A 1 
ATOM   2454 C  CD1 . TYR A 1 307 ? -5.210  -8.790  -8.787  1.00 98.12 307 A 1 
ATOM   2455 C  CD2 . TYR A 1 307 ? -5.134  -10.848 -9.978  1.00 98.12 307 A 1 
ATOM   2456 C  CE1 . TYR A 1 307 ? -6.482  -8.552  -9.275  1.00 97.73 307 A 1 
ATOM   2457 C  CE2 . TYR A 1 307 ? -6.402  -10.616 -10.476 1.00 97.82 307 A 1 
ATOM   2458 C  CZ  . TYR A 1 307 ? -7.078  -9.466  -10.128 1.00 97.96 307 A 1 
ATOM   2459 O  OH  . TYR A 1 307 ? -8.338  -9.231  -10.612 1.00 97.21 307 A 1 
ATOM   2460 N  N   . HIS A 1 308 ? -1.056  -12.053 -6.817  1.00 98.13 308 A 1 
ATOM   2461 C  CA  . HIS A 1 308 ? 0.286   -12.184 -6.271  1.00 97.96 308 A 1 
ATOM   2462 C  C   . HIS A 1 308 ? 1.236   -12.882 -7.231  1.00 98.02 308 A 1 
ATOM   2463 O  O   . HIS A 1 308 ? 0.823   -13.458 -8.242  1.00 97.61 308 A 1 
ATOM   2464 C  CB  . HIS A 1 308 ? 0.266   -12.888 -4.899  1.00 96.90 308 A 1 
ATOM   2465 C  CG  . HIS A 1 308 ? -0.183  -14.320 -4.943  1.00 96.52 308 A 1 
ATOM   2466 N  ND1 . HIS A 1 308 ? -0.122  -15.146 -3.834  1.00 89.53 308 A 1 
ATOM   2467 C  CD2 . HIS A 1 308 ? -0.692  -15.072 -5.944  1.00 89.29 308 A 1 
ATOM   2468 C  CE1 . HIS A 1 308 ? -0.573  -16.338 -4.150  1.00 91.04 308 A 1 
ATOM   2469 N  NE2 . HIS A 1 308 ? -0.931  -16.319 -5.428  1.00 92.30 308 A 1 
ATOM   2470 N  N   . PHE A 1 309 ? 2.516   -12.795 -6.906  1.00 97.81 309 A 1 
ATOM   2471 C  CA  . PHE A 1 309 ? 3.611   -13.297 -7.737  1.00 97.60 309 A 1 
ATOM   2472 C  C   . PHE A 1 309 ? 4.493   -14.152 -6.835  1.00 97.19 309 A 1 
ATOM   2473 O  O   . PHE A 1 309 ? 5.386   -13.643 -6.167  1.00 95.52 309 A 1 
ATOM   2474 C  CB  . PHE A 1 309 ? 4.369   -12.105 -8.326  1.00 97.53 309 A 1 
ATOM   2475 C  CG  . PHE A 1 309 ? 5.388   -12.455 -9.384  1.00 97.84 309 A 1 
ATOM   2476 C  CD1 . PHE A 1 309 ? 6.610   -13.009 -9.051  1.00 97.33 309 A 1 
ATOM   2477 C  CD2 . PHE A 1 309 ? 5.132   -12.174 -10.718 1.00 97.34 309 A 1 
ATOM   2478 C  CE1 . PHE A 1 309 ? 7.549   -13.300 -10.026 1.00 96.81 309 A 1 
ATOM   2479 C  CE2 . PHE A 1 309 ? 6.077   -12.452 -11.699 1.00 96.87 309 A 1 
ATOM   2480 C  CZ  . PHE A 1 309 ? 7.284   -13.025 -11.348 1.00 97.24 309 A 1 
ATOM   2481 N  N   . GLN A 1 310 ? 4.213   -15.448 -6.786  1.00 96.36 310 A 1 
ATOM   2482 C  CA  . GLN A 1 310 ? 4.983   -16.338 -5.941  1.00 95.64 310 A 1 
ATOM   2483 C  C   . GLN A 1 310 ? 6.326   -16.649 -6.592  1.00 95.40 310 A 1 
ATOM   2484 O  O   . GLN A 1 310 ? 6.380   -17.224 -7.681  1.00 94.26 310 A 1 
ATOM   2485 C  CB  . GLN A 1 310 ? 4.215   -17.633 -5.665  1.00 94.68 310 A 1 
ATOM   2486 C  CG  . GLN A 1 310 ? 3.000   -17.451 -4.768  1.00 92.48 310 A 1 
ATOM   2487 C  CD  . GLN A 1 310 ? 2.210   -18.722 -4.591  1.00 92.22 310 A 1 
ATOM   2488 O  OE1 . GLN A 1 310 ? 1.851   -19.384 -5.561  1.00 85.44 310 A 1 
ATOM   2489 N  NE2 . GLN A 1 310 ? 1.941   -19.093 -3.344  1.00 83.95 310 A 1 
ATOM   2490 N  N   . LEU A 1 311 ? 7.402   -16.241 -5.930  1.00 95.15 311 A 1 
ATOM   2491 C  CA  . LEU A 1 311 ? 8.737   -16.516 -6.427  1.00 94.54 311 A 1 
ATOM   2492 C  C   . LEU A 1 311 ? 9.020   -18.013 -6.354  1.00 93.18 311 A 1 
ATOM   2493 O  O   . LEU A 1 311 ? 8.614   -18.687 -5.413  1.00 91.32 311 A 1 
ATOM   2494 C  CB  . LEU A 1 311 ? 9.778   -15.750 -5.620  1.00 94.77 311 A 1 
ATOM   2495 C  CG  . LEU A 1 311 ? 9.649   -14.227 -5.622  1.00 94.39 311 A 1 
ATOM   2496 C  CD1 . LEU A 1 311 ? 10.709  -13.607 -4.716  1.00 93.25 311 A 1 
ATOM   2497 C  CD2 . LEU A 1 311 ? 9.764   -13.680 -7.032  1.00 92.42 311 A 1 
ATOM   2498 N  N   . ARG A 1 312 ? 9.734   -18.523 -7.353  1.00 91.92 312 A 1 
ATOM   2499 C  CA  . ARG A 1 312 ? 10.060  -19.940 -7.400  1.00 90.31 312 A 1 
ATOM   2500 C  C   . ARG A 1 312 ? 10.900  -20.318 -6.188  1.00 89.45 312 A 1 
ATOM   2501 O  O   . ARG A 1 312 ? 11.894  -19.655 -5.891  1.00 87.06 312 A 1 
ATOM   2502 C  CB  . ARG A 1 312 ? 10.812  -20.277 -8.691  1.00 89.04 312 A 1 
ATOM   2503 C  CG  . ARG A 1 312 ? 11.122  -21.759 -8.848  1.00 85.31 312 A 1 
ATOM   2504 C  CD  . ARG A 1 312 ? 11.777  -22.023 -10.191 1.00 82.39 312 A 1 
ATOM   2505 N  NE  . ARG A 1 312 ? 10.900  -21.651 -11.298 1.00 79.73 312 A 1 
ATOM   2506 C  CZ  . ARG A 1 312 ? 11.291  -20.983 -12.384 1.00 78.02 312 A 1 
ATOM   2507 N  NH1 . ARG A 1 312 ? 12.553  -20.627 -12.522 1.00 68.46 312 A 1 
ATOM   2508 N  NH2 . ARG A 1 312 ? 10.419  -20.682 -13.328 1.00 73.08 312 A 1 
ATOM   2509 N  N   . PRO A 1 313 ? 10.523  -21.400 -5.472  1.00 87.65 313 A 1 
ATOM   2510 C  CA  . PRO A 1 313 ? 11.307  -21.854 -4.326  1.00 85.43 313 A 1 
ATOM   2511 C  C   . PRO A 1 313 ? 12.736  -22.186 -4.719  1.00 84.57 313 A 1 
ATOM   2512 O  O   . PRO A 1 313 ? 12.984  -22.645 -5.832  1.00 80.75 313 A 1 
ATOM   2513 C  CB  . PRO A 1 313 ? 10.563  -23.104 -3.854  1.00 82.57 313 A 1 
ATOM   2514 C  CG  . PRO A 1 313 ? 9.157   -22.897 -4.316  1.00 81.80 313 A 1 
ATOM   2515 C  CD  . PRO A 1 313 ? 9.285   -22.186 -5.639  1.00 85.16 313 A 1 
ATOM   2516 N  N   . LYS A 1 314 ? 13.671  -21.953 -3.800  1.00 82.55 314 A 1 
ATOM   2517 C  CA  . LYS A 1 314 ? 15.079  -22.206 -4.077  1.00 80.06 314 A 1 
ATOM   2518 C  C   . LYS A 1 314 ? 15.368  -23.693 -4.216  1.00 76.41 314 A 1 
ATOM   2519 O  O   . LYS A 1 314 ? 16.245  -24.098 -4.971  1.00 68.84 314 A 1 
ATOM   2520 C  CB  . LYS A 1 314 ? 15.948  -21.586 -2.982  1.00 76.75 314 A 1 
ATOM   2521 C  CG  . LYS A 1 314 ? 15.873  -20.072 -2.938  1.00 76.35 314 A 1 
ATOM   2522 C  CD  . LYS A 1 314 ? 16.755  -19.495 -1.851  1.00 73.83 314 A 1 
ATOM   2523 C  CE  . LYS A 1 314 ? 16.696  -17.984 -1.847  1.00 70.12 314 A 1 
ATOM   2524 N  NZ  . LYS A 1 314 ? 17.546  -17.387 -0.791  1.00 65.75 314 A 1 
ATOM   2525 N  N   . LYS A 1 315 ? 14.608  -24.510 -3.475  1.00 68.81 315 A 1 
ATOM   2526 C  CA  . LYS A 1 315 ? 14.756  -25.959 -3.545  1.00 65.95 315 A 1 
ATOM   2527 C  C   . LYS A 1 315 ? 13.396  -26.619 -3.697  1.00 64.63 315 A 1 
ATOM   2528 O  O   . LYS A 1 315 ? 12.432  -26.242 -3.029  1.00 57.32 315 A 1 
ATOM   2529 C  CB  . LYS A 1 315 ? 15.461  -26.509 -2.306  1.00 59.51 315 A 1 
ATOM   2530 C  CG  . LYS A 1 315 ? 16.937  -26.181 -2.223  1.00 53.26 315 A 1 
ATOM   2531 C  CD  . LYS A 1 315 ? 17.597  -26.894 -1.052  1.00 48.51 315 A 1 
ATOM   2532 C  CE  . LYS A 1 315 ? 19.091  -26.635 -1.011  1.00 42.34 315 A 1 
ATOM   2533 N  NZ  . LYS A 1 315 ? 19.752  -27.361 0.097   1.00 38.30 315 A 1 
ATOM   2534 N  N   . ASP A 1 316 ? 13.325  -27.622 -4.587  1.00 52.94 316 A 1 
ATOM   2535 C  CA  . ASP A 1 316 ? 12.117  -28.406 -4.783  1.00 51.32 316 A 1 
ATOM   2536 C  C   . ASP A 1 316 ? 12.324  -29.774 -4.144  1.00 50.11 316 A 1 
ATOM   2537 O  O   . ASP A 1 316 ? 13.063  -30.601 -4.677  1.00 46.30 316 A 1 
ATOM   2538 C  CB  . ASP A 1 316 ? 11.791  -28.538 -6.274  1.00 47.47 316 A 1 
ATOM   2539 C  CG  . ASP A 1 316 ? 10.468  -29.246 -6.525  1.00 43.33 316 A 1 
ATOM   2540 O  OD1 . ASP A 1 316 ? 9.755   -29.550 -5.549  1.00 41.36 316 A 1 
ATOM   2541 O  OD2 . ASP A 1 316 ? 10.144  -29.480 -7.708  1.00 40.35 316 A 1 
ATOM   2542 N  N   . LYS A 1 317 ? 11.668  -29.996 -3.012  1.00 47.77 317 A 1 
ATOM   2543 C  CA  . LYS A 1 317 ? 11.832  -31.237 -2.265  1.00 47.67 317 A 1 
ATOM   2544 C  C   . LYS A 1 317 ? 10.940  -32.357 -2.799  1.00 47.79 317 A 1 
ATOM   2545 O  O   . LYS A 1 317 ? 11.009  -33.489 -2.322  1.00 44.61 317 A 1 
ATOM   2546 C  CB  . LYS A 1 317 ? 11.531  -30.997 -0.782  1.00 43.89 317 A 1 
ATOM   2547 C  CG  . LYS A 1 317 ? 12.413  -29.953 -0.131  1.00 39.77 317 A 1 
ATOM   2548 C  CD  . LYS A 1 317 ? 12.063  -29.761 1.340   1.00 36.48 317 A 1 
ATOM   2549 C  CE  . LYS A 1 317 ? 12.951  -28.714 1.976   1.00 31.90 317 A 1 
ATOM   2550 N  NZ  . LYS A 1 317 ? 12.810  -27.389 1.335   1.00 28.39 317 A 1 
ATOM   2551 N  N   . LEU A 1 318 ? 10.123  -32.052 -3.794  1.00 48.28 318 A 1 
ATOM   2552 C  CA  . LEU A 1 318 ? 9.221   -33.048 -4.366  1.00 47.93 318 A 1 
ATOM   2553 C  C   . LEU A 1 318 ? 9.992   -34.026 -5.241  1.00 46.96 318 A 1 
ATOM   2554 O  O   . LEU A 1 318 ? 10.836  -33.636 -6.045  1.00 43.25 318 A 1 
ATOM   2555 C  CB  . LEU A 1 318 ? 8.142   -32.348 -5.192  1.00 45.42 318 A 1 
ATOM   2556 C  CG  . LEU A 1 318 ? 6.978   -33.207 -5.686  1.00 42.93 318 A 1 
ATOM   2557 C  CD1 . LEU A 1 318 ? 6.131   -33.676 -4.517  1.00 39.91 318 A 1 
ATOM   2558 C  CD2 . LEU A 1 318 ? 6.126   -32.433 -6.688  1.00 40.59 318 A 1 
ATOM   2559 N  N   . LYS A 1 319 ? 9.692   -35.334 -5.082  1.00 46.83 319 A 1 
ATOM   2560 C  CA  . LYS A 1 319 ? 10.324  -36.348 -5.913  1.00 47.01 319 A 1 
ATOM   2561 C  C   . LYS A 1 319 ? 9.862   -36.181 -7.362  1.00 46.74 319 A 1 
ATOM   2562 O  O   . LYS A 1 319 ? 8.660   -36.041 -7.611  1.00 43.88 319 A 1 
ATOM   2563 C  CB  . LYS A 1 319 ? 10.004  -37.755 -5.405  1.00 44.04 319 A 1 
ATOM   2564 C  CG  . LYS A 1 319 ? 10.595  -38.067 -4.041  1.00 39.57 319 A 1 
ATOM   2565 C  CD  . LYS A 1 319 ? 10.296  -39.492 -3.613  1.00 36.74 319 A 1 
ATOM   2566 C  CE  . LYS A 1 319 ? 10.907  -39.810 -2.267  1.00 32.46 319 A 1 
ATOM   2567 N  NZ  . LYS A 1 319 ? 10.639  -41.209 -1.839  1.00 28.82 319 A 1 
ATOM   2568 N  N   . PRO A 1 320 ? 10.780  -36.240 -8.323  1.00 46.80 320 A 1 
ATOM   2569 C  CA  . PRO A 1 320 ? 10.450  -35.927 -9.716  1.00 46.72 320 A 1 
ATOM   2570 C  C   . PRO A 1 320 ? 9.415   -36.854 -10.338 1.00 48.45 320 A 1 
ATOM   2571 O  O   . PRO A 1 320 ? 8.660   -36.428 -11.210 1.00 46.53 320 A 1 
ATOM   2572 C  CB  . PRO A 1 320 ? 11.800  -36.051 -10.435 1.00 43.04 320 A 1 
ATOM   2573 C  CG  . PRO A 1 320 ? 12.646  -36.879 -9.538  1.00 42.35 320 A 1 
ATOM   2574 C  CD  . PRO A 1 320 ? 12.206  -36.561 -8.139  1.00 46.94 320 A 1 
ATOM   2575 N  N   . LYS A 1 321 ? 9.347   -38.113 -9.900  1.00 48.62 321 A 1 
ATOM   2576 C  CA  . LYS A 1 321 ? 8.439   -39.074 -10.518 1.00 48.56 321 A 1 
ATOM   2577 C  C   . LYS A 1 321 ? 7.011   -38.989 -9.977  1.00 48.22 321 A 1 
ATOM   2578 O  O   . LYS A 1 321 ? 6.137   -39.728 -10.429 1.00 45.48 321 A 1 
ATOM   2579 C  CB  . LYS A 1 321 ? 8.964   -40.497 -10.339 1.00 46.05 321 A 1 
ATOM   2580 C  CG  . LYS A 1 321 ? 8.955   -41.001 -8.908  1.00 42.93 321 A 1 
ATOM   2581 C  CD  . LYS A 1 321 ? 9.420   -42.451 -8.838  1.00 40.24 321 A 1 
ATOM   2582 C  CE  . LYS A 1 321 ? 9.376   -43.001 -7.433  1.00 35.55 321 A 1 
ATOM   2583 N  NZ  . LYS A 1 321 ? 9.818   -44.418 -7.379  1.00 32.84 321 A 1 
ATOM   2584 N  N   . THR A 1 322 ? 6.765   -38.090 -9.033  1.00 46.93 322 A 1 
ATOM   2585 C  CA  . THR A 1 322 ? 5.442   -37.978 -8.421  1.00 47.49 322 A 1 
ATOM   2586 C  C   . THR A 1 322 ? 4.486   -37.105 -9.229  1.00 47.18 322 A 1 
ATOM   2587 O  O   . THR A 1 322 ? 3.300   -37.029 -8.921  1.00 44.35 322 A 1 
ATOM   2588 C  CB  . THR A 1 322 ? 5.537   -37.417 -6.993  1.00 44.30 322 A 1 
ATOM   2589 O  OG1 . THR A 1 322 ? 6.159   -36.129 -7.026  1.00 40.39 322 A 1 
ATOM   2590 C  CG2 . THR A 1 322 ? 6.349   -38.348 -6.113  1.00 39.68 322 A 1 
ATOM   2591 N  N   . THR A 1 323 ? 4.994   -36.447 -10.268 1.00 45.09 323 A 1 
ATOM   2592 C  CA  . THR A 1 323 ? 4.156   -35.598 -11.102 1.00 46.04 323 A 1 
ATOM   2593 C  C   . THR A 1 323 ? 4.748   -35.444 -12.492 1.00 45.80 323 A 1 
ATOM   2594 O  O   . THR A 1 323 ? 5.963   -35.534 -12.671 1.00 43.37 323 A 1 
ATOM   2595 C  CB  . THR A 1 323 ? 3.959   -34.209 -10.471 1.00 42.75 323 A 1 
ATOM   2596 O  OG1 . THR A 1 323 ? 3.123   -33.406 -11.311 1.00 39.49 323 A 1 
ATOM   2597 C  CG2 . THR A 1 323 ? 5.307   -33.505 -10.302 1.00 38.80 323 A 1 
ATOM   2598 N  N   . ILE A 1 324 ? 3.874   -35.230 -13.463 1.00 45.78 324 A 1 
ATOM   2599 C  CA  . ILE A 1 324 ? 4.315   -34.947 -14.825 1.00 46.08 324 A 1 
ATOM   2600 C  C   . ILE A 1 324 ? 4.320   -33.452 -15.090 1.00 47.28 324 A 1 
ATOM   2601 O  O   . ILE A 1 324 ? 4.778   -33.003 -16.140 1.00 44.65 324 A 1 
ATOM   2602 C  CB  . ILE A 1 324 ? 3.410   -35.645 -15.862 1.00 42.28 324 A 1 
ATOM   2603 C  CG1 . ILE A 1 324 ? 1.989   -35.113 -15.786 1.00 39.14 324 A 1 
ATOM   2604 C  CG2 . ILE A 1 324 ? 3.440   -37.159 -15.672 1.00 39.65 324 A 1 
ATOM   2605 C  CD1 . ILE A 1 324 ? 1.077   -35.617 -16.888 1.00 36.66 324 A 1 
ATOM   2606 N  N   . LYS A 1 325 ? 3.783   -32.702 -14.151 1.00 51.07 325 A 1 
ATOM   2607 C  CA  . LYS A 1 325 ? 3.710   -31.254 -14.292 1.00 51.20 325 A 1 
ATOM   2608 C  C   . LYS A 1 325 ? 5.082   -30.621 -14.081 1.00 51.46 325 A 1 
ATOM   2609 O  O   . LYS A 1 325 ? 5.890   -31.115 -13.305 1.00 48.69 325 A 1 
ATOM   2610 C  CB  . LYS A 1 325 ? 2.710   -30.666 -13.301 1.00 48.06 325 A 1 
ATOM   2611 C  CG  . LYS A 1 325 ? 1.278   -31.111 -13.514 1.00 44.03 325 A 1 
ATOM   2612 C  CD  . LYS A 1 325 ? 0.704   -30.531 -14.797 1.00 40.86 325 A 1 
ATOM   2613 C  CE  . LYS A 1 325 ? -0.760  -30.905 -14.956 1.00 36.72 325 A 1 
ATOM   2614 N  NZ  . LYS A 1 325 ? -1.344  -30.327 -16.209 1.00 32.46 325 A 1 
ATOM   2615 N  N   . GLN A 1 326 ? 5.309   -29.530 -14.782 1.00 52.71 326 A 1 
ATOM   2616 C  CA  . GLN A 1 326 ? 6.539   -28.776 -14.594 1.00 52.60 326 A 1 
ATOM   2617 C  C   . GLN A 1 326 ? 6.562   -28.219 -13.177 1.00 53.48 326 A 1 
ATOM   2618 O  O   . GLN A 1 326 ? 5.611   -27.560 -12.754 1.00 50.09 326 A 1 
ATOM   2619 C  CB  . GLN A 1 326 ? 6.624   -27.636 -15.608 1.00 48.54 326 A 1 
ATOM   2620 C  CG  . GLN A 1 326 ? 7.971   -26.929 -15.657 1.00 44.16 326 A 1 
ATOM   2621 C  CD  . GLN A 1 326 ? 9.037   -27.773 -16.326 1.00 40.33 326 A 1 
ATOM   2622 O  OE1 . GLN A 1 326 ? 8.739   -28.620 -17.158 1.00 39.20 326 A 1 
ATOM   2623 N  NE2 . GLN A 1 326 ? 10.284  -27.534 -15.960 1.00 37.72 326 A 1 
ATOM   2624 N  N   . PRO A 1 327 ? 7.624   -28.472 -12.425 1.00 52.29 327 A 1 
ATOM   2625 C  CA  . PRO A 1 327 ? 7.672   -28.017 -11.032 1.00 52.77 327 A 1 
ATOM   2626 C  C   . PRO A 1 327 ? 7.631   -26.497 -10.897 1.00 54.96 327 A 1 
ATOM   2627 O  O   . PRO A 1 327 ? 7.290   -25.986 -9.837  1.00 52.63 327 A 1 
ATOM   2628 C  CB  . PRO A 1 327 ? 9.008   -28.585 -10.517 1.00 48.83 327 A 1 
ATOM   2629 C  CG  . PRO A 1 327 ? 9.803   -28.845 -11.740 1.00 47.81 327 A 1 
ATOM   2630 C  CD  . PRO A 1 327 ? 8.824   -29.240 -12.795 1.00 50.02 327 A 1 
ATOM   2631 N  N   . SER A 1 328 ? 7.969   -25.786 -11.964 1.00 55.23 328 A 1 
ATOM   2632 C  CA  . SER A 1 328 ? 7.959   -24.330 -11.939 1.00 56.26 328 A 1 
ATOM   2633 C  C   . SER A 1 328 ? 6.600   -23.751 -12.332 1.00 59.91 328 A 1 
ATOM   2634 O  O   . SER A 1 328 ? 6.423   -22.530 -12.304 1.00 55.69 328 A 1 
ATOM   2635 C  CB  . SER A 1 328 ? 9.035   -23.785 -12.879 1.00 50.63 328 A 1 
ATOM   2636 O  OG  . SER A 1 328 ? 8.786   -24.168 -14.211 1.00 46.33 328 A 1 
ATOM   2637 N  N   . ASP A 1 329 ? 5.639   -24.604 -12.689 1.00 65.90 329 A 1 
ATOM   2638 C  CA  . ASP A 1 329 ? 4.317   -24.130 -13.072 1.00 69.58 329 A 1 
ATOM   2639 C  C   . ASP A 1 329 ? 3.683   -23.309 -11.954 1.00 76.57 329 A 1 
ATOM   2640 O  O   . ASP A 1 329 ? 3.623   -23.744 -10.802 1.00 72.60 329 A 1 
ATOM   2641 C  CB  . ASP A 1 329 ? 3.402   -25.310 -13.421 1.00 59.91 329 A 1 
ATOM   2642 C  CG  . ASP A 1 329 ? 3.672   -25.865 -14.811 1.00 53.32 329 A 1 
ATOM   2643 O  OD1 . ASP A 1 329 ? 4.473   -25.263 -15.551 1.00 49.09 329 A 1 
ATOM   2644 O  OD2 . ASP A 1 329 ? 3.078   -26.904 -15.162 1.00 48.45 329 A 1 
ATOM   2645 N  N   . GLY A 1 330 ? 3.209   -22.119 -12.312 1.00 80.01 330 A 1 
ATOM   2646 C  CA  . GLY A 1 330 ? 2.540   -21.259 -11.362 1.00 85.58 330 A 1 
ATOM   2647 C  C   . GLY A 1 330 ? 3.455   -20.271 -10.665 1.00 90.18 330 A 1 
ATOM   2648 O  O   . GLY A 1 330 ? 2.988   -19.273 -10.117 1.00 88.14 330 A 1 
ATOM   2649 N  N   . PHE A 1 331 ? 4.754   -20.540 -10.684 1.00 91.27 331 A 1 
ATOM   2650 C  CA  . PHE A 1 331 ? 5.718   -19.638 -10.066 1.00 92.00 331 A 1 
ATOM   2651 C  C   . PHE A 1 331 ? 6.218   -18.597 -11.061 1.00 92.54 331 A 1 
ATOM   2652 O  O   . PHE A 1 331 ? 6.164   -18.800 -12.270 1.00 91.18 331 A 1 
ATOM   2653 C  CB  . PHE A 1 331 ? 6.898   -20.417 -9.481  1.00 90.94 331 A 1 
ATOM   2654 C  CG  . PHE A 1 331 ? 6.529   -21.323 -8.343  1.00 90.38 331 A 1 
ATOM   2655 C  CD1 . PHE A 1 331 ? 6.101   -20.807 -7.125  1.00 88.05 331 A 1 
ATOM   2656 C  CD2 . PHE A 1 331 ? 6.620   -22.703 -8.477  1.00 88.25 331 A 1 
ATOM   2657 C  CE1 . PHE A 1 331 ? 5.758   -21.634 -6.079  1.00 87.15 331 A 1 
ATOM   2658 C  CE2 . PHE A 1 331 ? 6.280   -23.541 -7.438  1.00 87.23 331 A 1 
ATOM   2659 C  CZ  . PHE A 1 331 ? 5.855   -23.006 -6.234  1.00 87.58 331 A 1 
ATOM   2660 N  N   . ASN A 1 332 ? 6.705   -17.485 -10.517 1.00 93.76 332 A 1 
ATOM   2661 C  CA  . ASN A 1 332 ? 7.225   -16.392 -11.329 1.00 94.42 332 A 1 
ATOM   2662 C  C   . ASN A 1 332 ? 6.197   -15.879 -12.337 1.00 95.26 332 A 1 
ATOM   2663 O  O   . ASN A 1 332 ? 6.530   -15.509 -13.466 1.00 93.89 332 A 1 
ATOM   2664 C  CB  . ASN A 1 332 ? 8.515   -16.799 -12.043 1.00 93.08 332 A 1 
ATOM   2665 C  CG  . ASN A 1 332 ? 9.672   -16.977 -11.080 1.00 91.81 332 A 1 
ATOM   2666 O  OD1 . ASN A 1 332 ? 9.570   -16.670 -9.889  1.00 87.47 332 A 1 
ATOM   2667 N  ND2 . ASN A 1 332 ? 10.795  -17.465 -11.590 1.00 87.01 332 A 1 
ATOM   2668 N  N   . LYS A 1 333 ? 4.923   -15.862 -11.905 1.00 95.45 333 A 1 
ATOM   2669 C  CA  . LYS A 1 333 ? 3.832   -15.362 -12.732 1.00 95.82 333 A 1 
ATOM   2670 C  C   . LYS A 1 333 ? 2.819   -14.652 -11.845 1.00 96.87 333 A 1 
ATOM   2671 O  O   . LYS A 1 333 ? 2.563   -15.084 -10.717 1.00 96.19 333 A 1 
ATOM   2672 C  CB  . LYS A 1 333 ? 3.119   -16.498 -13.478 1.00 93.31 333 A 1 
ATOM   2673 C  CG  . LYS A 1 333 ? 3.974   -17.253 -14.477 1.00 85.16 333 A 1 
ATOM   2674 C  CD  . LYS A 1 333 ? 3.179   -18.367 -15.128 1.00 82.82 333 A 1 
ATOM   2675 C  CE  . LYS A 1 333 ? 4.020   -19.161 -16.114 1.00 72.07 333 A 1 
ATOM   2676 N  NZ  . LYS A 1 333 ? 3.253   -20.261 -16.742 1.00 64.86 333 A 1 
ATOM   2677 N  N   . TRP A 1 334 ? 2.241   -13.565 -12.345 1.00 97.12 334 A 1 
ATOM   2678 C  CA  . TRP A 1 334 ? 1.151   -12.901 -11.640 1.00 97.73 334 A 1 
ATOM   2679 C  C   . TRP A 1 334 ? -0.112  -13.743 -11.754 1.00 97.51 334 A 1 
ATOM   2680 O  O   . TRP A 1 334 ? -0.514  -14.125 -12.847 1.00 96.90 334 A 1 
ATOM   2681 C  CB  . TRP A 1 334 ? 0.915   -11.500 -12.201 1.00 97.97 334 A 1 
ATOM   2682 C  CG  . TRP A 1 334 ? 1.984   -10.535 -11.814 1.00 98.19 334 A 1 
ATOM   2683 C  CD1 . TRP A 1 334 ? 3.036   -10.109 -12.577 1.00 97.60 334 A 1 
ATOM   2684 C  CD2 . TRP A 1 334 ? 2.133   -9.898  -10.545 1.00 98.23 334 A 1 
ATOM   2685 N  NE1 . TRP A 1 334 ? 3.818   -9.244  -11.863 1.00 97.73 334 A 1 
ATOM   2686 C  CE2 . TRP A 1 334 ? 3.294   -9.098  -10.616 1.00 98.08 334 A 1 
ATOM   2687 C  CE3 . TRP A 1 334 ? 1.400   -9.919  -9.350  1.00 98.15 334 A 1 
ATOM   2688 C  CZ2 . TRP A 1 334 ? 3.733   -8.330  -9.539  1.00 97.97 334 A 1 
ATOM   2689 C  CZ3 . TRP A 1 334 ? 1.837   -9.154  -8.285  1.00 97.82 334 A 1 
ATOM   2690 C  CH2 . TRP A 1 334 ? 2.993   -8.379  -8.382  1.00 97.82 334 A 1 
ATOM   2691 N  N   . LYS A 1 335 ? -0.734  -14.037 -10.606 1.00 97.58 335 A 1 
ATOM   2692 C  CA  . LYS A 1 335 ? -1.920  -14.872 -10.557 1.00 96.93 335 A 1 
ATOM   2693 C  C   . LYS A 1 335 ? -2.966  -14.254 -9.644  1.00 97.53 335 A 1 
ATOM   2694 O  O   . LYS A 1 335 ? -2.634  -13.535 -8.709  1.00 97.18 335 A 1 
ATOM   2695 C  CB  . LYS A 1 335 ? -1.594  -16.277 -10.038 1.00 94.32 335 A 1 
ATOM   2696 C  CG  . LYS A 1 335 ? -0.548  -17.039 -10.828 1.00 87.85 335 A 1 
ATOM   2697 C  CD  . LYS A 1 335 ? -0.311  -18.414 -10.213 1.00 85.86 335 A 1 
ATOM   2698 C  CE  . LYS A 1 335 ? 0.237   -18.309 -8.802  1.00 76.27 335 A 1 
ATOM   2699 N  NZ  . LYS A 1 335 ? 0.472   -19.645 -8.196  1.00 68.95 335 A 1 
ATOM   2700 N  N   . PHE A 1 336 ? -4.222  -14.578 -9.909  1.00 97.32 336 A 1 
ATOM   2701 C  CA  . PHE A 1 336 ? -5.289  -14.255 -8.986  1.00 97.33 336 A 1 
ATOM   2702 C  C   . PHE A 1 336 ? -5.059  -15.013 -7.680  1.00 97.25 336 A 1 
ATOM   2703 O  O   . PHE A 1 336 ? -4.848  -16.228 -7.693  1.00 96.55 336 A 1 
ATOM   2704 C  CB  . PHE A 1 336 ? -6.644  -14.619 -9.580  1.00 97.21 336 A 1 
ATOM   2705 C  CG  . PHE A 1 336 ? -7.794  -14.486 -8.618  1.00 97.42 336 A 1 
ATOM   2706 C  CD1 . PHE A 1 336 ? -8.296  -13.234 -8.297  1.00 96.76 336 A 1 
ATOM   2707 C  CD2 . PHE A 1 336 ? -8.382  -15.607 -8.049  1.00 96.75 336 A 1 
ATOM   2708 C  CE1 . PHE A 1 336 ? -9.362  -13.103 -7.417  1.00 96.07 336 A 1 
ATOM   2709 C  CE2 . PHE A 1 336 ? -9.441  -15.483 -7.172  1.00 96.19 336 A 1 
ATOM   2710 C  CZ  . PHE A 1 336 ? -9.933  -14.231 -6.847  1.00 96.45 336 A 1 
ATOM   2711 N  N   . ASN A 1 337 ? -5.074  -14.295 -6.558  1.00 97.55 337 A 1 
ATOM   2712 C  CA  . ASN A 1 337 ? -4.892  -14.923 -5.259  1.00 97.24 337 A 1 
ATOM   2713 C  C   . ASN A 1 337 ? -6.250  -15.226 -4.638  1.00 97.24 337 A 1 
ATOM   2714 O  O   . ASN A 1 337 ? -6.637  -16.395 -4.513  1.00 96.13 337 A 1 
ATOM   2715 C  CB  . ASN A 1 337 ? -4.048  -14.037 -4.335  1.00 96.34 337 A 1 
ATOM   2716 C  CG  . ASN A 1 337 ? -3.709  -14.717 -3.031  1.00 95.00 337 A 1 
ATOM   2717 O  OD1 . ASN A 1 337 ? -4.082  -15.865 -2.788  1.00 91.13 337 A 1 
ATOM   2718 N  ND2 . ASN A 1 337 ? -2.989  -14.016 -2.161  1.00 89.95 337 A 1 
ATOM   2719 N  N   . TYR A 1 338 ? -6.989  -14.182 -4.264  1.00 97.87 338 A 1 
ATOM   2720 C  CA  . TYR A 1 338 ? -8.325  -14.374 -3.717  1.00 98.08 338 A 1 
ATOM   2721 C  C   . TYR A 1 338 ? -9.127  -13.082 -3.816  1.00 98.35 338 A 1 
ATOM   2722 O  O   . TYR A 1 338 ? -8.567  -11.998 -4.012  1.00 98.18 338 A 1 
ATOM   2723 C  CB  . TYR A 1 338 ? -8.267  -14.843 -2.255  1.00 97.68 338 A 1 
ATOM   2724 C  CG  . TYR A 1 338 ? -7.984  -13.729 -1.271  1.00 97.88 338 A 1 
ATOM   2725 C  CD1 . TYR A 1 338 ? -6.682  -13.343 -0.969  1.00 97.28 338 A 1 
ATOM   2726 C  CD2 . TYR A 1 338 ? -9.022  -13.063 -0.631  1.00 97.34 338 A 1 
ATOM   2727 C  CE1 . TYR A 1 338 ? -6.426  -12.325 -0.063  1.00 96.55 338 A 1 
ATOM   2728 C  CE2 . TYR A 1 338 ? -8.784  -12.044 0.273   1.00 96.91 338 A 1 
ATOM   2729 C  CZ  . TYR A 1 338 ? -7.482  -11.676 0.553   1.00 97.35 338 A 1 
ATOM   2730 O  OH  . TYR A 1 338 ? -7.239  -10.665 1.454   1.00 96.58 338 A 1 
ATOM   2731 N  N   . GLY A 1 339 ? -10.441 -13.218 -3.660  1.00 98.09 339 A 1 
ATOM   2732 C  CA  . GLY A 1 339 ? -11.325 -12.067 -3.595  1.00 98.04 339 A 1 
ATOM   2733 C  C   . GLY A 1 339 ? -12.009 -12.010 -2.242  1.00 98.14 339 A 1 
ATOM   2734 O  O   . GLY A 1 339 ? -12.291 -13.042 -1.629  1.00 97.32 339 A 1 
ATOM   2735 N  N   . SER A 1 340 ? -12.288 -10.805 -1.765  1.00 98.01 340 A 1 
ATOM   2736 C  CA  . SER A 1 340 ? -12.920 -10.638 -0.463  1.00 97.93 340 A 1 
ATOM   2737 C  C   . SER A 1 340 ? -14.281 -11.333 -0.413  1.00 97.78 340 A 1 
ATOM   2738 O  O   . SER A 1 340 ? -14.668 -11.888 0.617   1.00 96.97 340 A 1 
ATOM   2739 C  CB  . SER A 1 340 ? -13.077 -9.151  -0.137  1.00 97.76 340 A 1 
ATOM   2740 O  OG  . SER A 1 340 ? -13.843 -8.485  -1.117  1.00 97.38 340 A 1 
ATOM   2741 N  N   . SER A 1 341 ? -14.992 -11.311 -1.525  1.00 97.73 341 A 1 
ATOM   2742 C  CA  . SER A 1 341 ? -16.311 -11.936 -1.584  1.00 97.26 341 A 1 
ATOM   2743 C  C   . SER A 1 341 ? -16.216 -13.459 -1.638  1.00 97.09 341 A 1 
ATOM   2744 O  O   . SER A 1 341 ? -16.852 -14.159 -0.862  1.00 95.73 341 A 1 
ATOM   2745 C  CB  . SER A 1 341 ? -17.091 -11.417 -2.797  1.00 96.57 341 A 1 
ATOM   2746 O  OG  . SER A 1 341 ? -18.340 -12.074 -2.909  1.00 84.26 341 A 1 
ATOM   2747 N  N   . SER A 1 342 ? -15.408 -13.977 -2.556  1.00 97.23 342 A 1 
ATOM   2748 C  CA  . SER A 1 342 ? -15.327 -15.417 -2.761  1.00 96.58 342 A 1 
ATOM   2749 C  C   . SER A 1 342 ? -14.652 -16.139 -1.594  1.00 96.75 342 A 1 
ATOM   2750 O  O   . SER A 1 342 ? -15.014 -17.266 -1.260  1.00 94.89 342 A 1 
ATOM   2751 C  CB  . SER A 1 342 ? -14.573 -15.731 -4.057  1.00 95.22 342 A 1 
ATOM   2752 O  OG  . SER A 1 342 ? -13.259 -15.223 -4.032  1.00 88.21 342 A 1 
ATOM   2753 N  N   . GLU A 1 343 ? -13.680 -15.490 -0.963  1.00 97.10 343 A 1 
ATOM   2754 C  CA  . GLU A 1 343 ? -12.898 -16.143 0.087   1.00 96.91 343 A 1 
ATOM   2755 C  C   . GLU A 1 343 ? -13.538 -16.022 1.464   1.00 96.97 343 A 1 
ATOM   2756 O  O   . GLU A 1 343 ? -13.504 -16.972 2.250   1.00 95.02 343 A 1 
ATOM   2757 C  CB  . GLU A 1 343 ? -11.480 -15.566 0.129   1.00 95.57 343 A 1 
ATOM   2758 C  CG  . GLU A 1 343 ? -10.482 -16.387 0.947   1.00 91.97 343 A 1 
ATOM   2759 C  CD  . GLU A 1 343 ? -10.027 -17.639 0.210   1.00 94.11 343 A 1 
ATOM   2760 O  OE1 . GLU A 1 343 ? -10.736 -18.113 -0.692  1.00 90.02 343 A 1 
ATOM   2761 O  OE2 . GLU A 1 343 ? -8.938  -18.149 0.542   1.00 90.13 343 A 1 
ATOM   2762 N  N   . TYR A 1 344 ? -14.114 -14.864 1.763   1.00 97.79 344 A 1 
ATOM   2763 C  CA  . TYR A 1 344 ? -14.639 -14.592 3.095   1.00 97.78 344 A 1 
ATOM   2764 C  C   . TYR A 1 344 ? -16.152 -14.437 3.138   1.00 97.69 344 A 1 
ATOM   2765 O  O   . TYR A 1 344 ? -16.735 -14.330 4.222   1.00 95.97 344 A 1 
ATOM   2766 C  CB  . TYR A 1 344 ? -13.988 -13.328 3.670   1.00 97.45 344 A 1 
ATOM   2767 C  CG  . TYR A 1 344 ? -12.486 -13.396 3.787   1.00 97.69 344 A 1 
ATOM   2768 C  CD1 . TYR A 1 344 ? -11.849 -14.519 4.308   1.00 96.88 344 A 1 
ATOM   2769 C  CD2 . TYR A 1 344 ? -11.691 -12.322 3.394   1.00 96.97 344 A 1 
ATOM   2770 C  CE1 . TYR A 1 344 ? -10.468 -14.579 4.423   1.00 96.26 344 A 1 
ATOM   2771 C  CE2 . TYR A 1 344 ? -10.313 -12.370 3.509   1.00 96.39 344 A 1 
ATOM   2772 C  CZ  . TYR A 1 344 ? -9.708  -13.495 4.028   1.00 96.90 344 A 1 
ATOM   2773 O  OH  . TYR A 1 344 ? -8.332  -13.549 4.143   1.00 95.88 344 A 1 
ATOM   2774 N  N   . GLY A 1 345 ? -16.790 -14.439 1.991   1.00 96.42 345 A 1 
ATOM   2775 C  CA  . GLY A 1 345 ? -18.235 -14.295 1.942   1.00 96.29 345 A 1 
ATOM   2776 C  C   . GLY A 1 345 ? -18.717 -12.888 2.242   1.00 97.13 345 A 1 
ATOM   2777 O  O   . GLY A 1 345 ? -19.885 -12.687 2.573   1.00 95.54 345 A 1 
ATOM   2778 N  N   . LEU A 1 346 ? -17.832 -11.916 2.125   1.00 97.47 346 A 1 
ATOM   2779 C  CA  . LEU A 1 346 ? -18.182 -10.526 2.398   1.00 97.61 346 A 1 
ATOM   2780 C  C   . LEU A 1 346 ? -19.107 -9.992  1.313   1.00 97.62 346 A 1 
ATOM   2781 O  O   . LEU A 1 346 ? -18.803 -10.086 0.124   1.00 96.66 346 A 1 
ATOM   2782 C  CB  . LEU A 1 346 ? -16.928 -9.658  2.489   1.00 97.25 346 A 1 
ATOM   2783 C  CG  . LEU A 1 346 ? -15.935 -10.022 3.592   1.00 96.30 346 A 1 
ATOM   2784 C  CD1 . LEU A 1 346 ? -14.639 -9.239  3.427   1.00 94.81 346 A 1 
ATOM   2785 C  CD2 . LEU A 1 346 ? -16.545 -9.758  4.960   1.00 94.53 346 A 1 
ATOM   2786 N  N   . LYS A 1 347 ? -20.246 -9.435  1.727   1.00 97.74 347 A 1 
ATOM   2787 C  CA  . LYS A 1 347 ? -21.203 -8.877  0.778   1.00 97.45 347 A 1 
ATOM   2788 C  C   . LYS A 1 347 ? -20.787 -7.487  0.326   1.00 97.66 347 A 1 
ATOM   2789 O  O   . LYS A 1 347 ? -21.166 -7.034  -0.754  1.00 96.17 347 A 1 
ATOM   2790 C  CB  . LYS A 1 347 ? -22.598 -8.837  1.403   1.00 96.43 347 A 1 
ATOM   2791 C  CG  . LYS A 1 347 ? -23.141 -10.202 1.788   1.00 91.13 347 A 1 
ATOM   2792 C  CD  . LYS A 1 347 ? -24.513 -10.105 2.427   1.00 84.67 347 A 1 
ATOM   2793 C  CE  . LYS A 1 347 ? -25.044 -11.472 2.814   1.00 75.87 347 A 1 
ATOM   2794 N  NZ  . LYS A 1 347 ? -26.386 -11.392 3.445   1.00 66.42 347 A 1 
ATOM   2795 N  N   . GLU A 1 348 ? -20.014 -6.817  1.149   1.00 98.23 348 A 1 
ATOM   2796 C  CA  . GLU A 1 348 ? -19.486 -5.492  0.851   1.00 98.24 348 A 1 
ATOM   2797 C  C   . GLU A 1 348 ? -18.339 -5.198  1.814   1.00 98.52 348 A 1 
ATOM   2798 O  O   . GLU A 1 348 ? -18.137 -5.929  2.791   1.00 98.23 348 A 1 
ATOM   2799 C  CB  . GLU A 1 348 ? -20.585 -4.423  0.991   1.00 97.34 348 A 1 
ATOM   2800 C  CG  . GLU A 1 348 ? -21.133 -4.324  2.405   1.00 95.34 348 A 1 
ATOM   2801 C  CD  . GLU A 1 348 ? -22.292 -3.346  2.529   1.00 95.65 348 A 1 
ATOM   2802 O  OE1 . GLU A 1 348 ? -22.779 -2.859  1.484   1.00 91.64 348 A 1 
ATOM   2803 O  OE2 . GLU A 1 348 ? -22.714 -3.076  3.661   1.00 92.41 348 A 1 
ATOM   2804 N  N   . LEU A 1 349 ? -17.595 -4.142  1.548   1.00 98.59 349 A 1 
ATOM   2805 C  CA  . LEU A 1 349 ? -16.453 -3.789  2.394   1.00 98.60 349 A 1 
ATOM   2806 C  C   . LEU A 1 349 ? -16.875 -2.790  3.468   1.00 98.66 349 A 1 
ATOM   2807 O  O   . LEU A 1 349 ? -16.407 -1.659  3.519   1.00 98.30 349 A 1 
ATOM   2808 C  CB  . LEU A 1 349 ? -15.316 -3.229  1.533   1.00 98.63 349 A 1 
ATOM   2809 C  CG  . LEU A 1 349 ? -14.801 -4.164  0.437   1.00 98.34 349 A 1 
ATOM   2810 C  CD1 . LEU A 1 349 ? -13.650 -3.527  -0.334  1.00 98.05 349 A 1 
ATOM   2811 C  CD2 . LEU A 1 349 ? -14.380 -5.500  1.018   1.00 97.92 349 A 1 
ATOM   2812 N  N   . SER A 1 350 ? -17.767 -3.252  4.350   1.00 98.62 350 A 1 
ATOM   2813 C  CA  . SER A 1 350 ? -18.326 -2.412  5.400   1.00 98.57 350 A 1 
ATOM   2814 C  C   . SER A 1 350 ? -17.869 -2.870  6.786   1.00 98.56 350 A 1 
ATOM   2815 O  O   . SER A 1 350 ? -17.476 -4.031  6.965   1.00 98.42 350 A 1 
ATOM   2816 C  CB  . SER A 1 350 ? -19.856 -2.439  5.341   1.00 98.32 350 A 1 
ATOM   2817 O  OG  . SER A 1 350 ? -20.348 -3.720  5.674   1.00 97.69 350 A 1 
ATOM   2818 N  N   . PRO A 1 351 ? -17.930 -1.984  7.776   1.00 98.63 351 A 1 
ATOM   2819 C  CA  . PRO A 1 351 ? -17.581 -2.372  9.141   1.00 98.59 351 A 1 
ATOM   2820 C  C   . PRO A 1 351 ? -18.385 -3.566  9.650   1.00 98.52 351 A 1 
ATOM   2821 O  O   . PRO A 1 351 ? -17.821 -4.457  10.288  1.00 98.20 351 A 1 
ATOM   2822 C  CB  . PRO A 1 351 ? -17.890 -1.109  9.956   1.00 98.37 351 A 1 
ATOM   2823 C  CG  . PRO A 1 351 ? -17.681 0.003   8.983   1.00 97.60 351 A 1 
ATOM   2824 C  CD  . PRO A 1 351 ? -18.171 -0.535  7.665   1.00 98.45 351 A 1 
ATOM   2825 N  N   . LYS A 1 352 ? -19.681 -3.607  9.370   1.00 98.45 352 A 1 
ATOM   2826 C  CA  . LYS A 1 352 ? -20.516 -4.706  9.835   1.00 98.24 352 A 1 
ATOM   2827 C  C   . LYS A 1 352 ? -20.070 -6.046  9.255   1.00 98.36 352 A 1 
ATOM   2828 O  O   . LYS A 1 352 ? -20.013 -7.053  9.963   1.00 98.08 352 A 1 
ATOM   2829 C  CB  . LYS A 1 352 ? -21.990 -4.454  9.500   1.00 97.47 352 A 1 
ATOM   2830 C  CG  . LYS A 1 352 ? -22.654 -3.420  10.381  1.00 87.07 352 A 1 
ATOM   2831 C  CD  . LYS A 1 352 ? -24.146 -3.324  10.103  1.00 82.92 352 A 1 
ATOM   2832 C  CE  . LYS A 1 352 ? -24.821 -2.333  11.038  1.00 70.04 352 A 1 
ATOM   2833 N  NZ  . LYS A 1 352 ? -26.282 -2.239  10.791  1.00 63.77 352 A 1 
ATOM   2834 N  N   . GLU A 1 353 ? -19.752 -6.061  7.956   1.00 98.42 353 A 1 
ATOM   2835 C  CA  . GLU A 1 353 ? -19.314 -7.289  7.308   1.00 98.47 353 A 1 
ATOM   2836 C  C   . GLU A 1 353 ? -17.991 -7.779  7.884   1.00 98.48 353 A 1 
ATOM   2837 O  O   . GLU A 1 353 ? -17.800 -8.979  8.093   1.00 98.17 353 A 1 
ATOM   2838 C  CB  . GLU A 1 353 ? -19.199 -7.084  5.799   1.00 98.33 353 A 1 
ATOM   2839 C  CG  . GLU A 1 353 ? -20.534 -6.990  5.086   1.00 97.20 353 A 1 
ATOM   2840 C  CD  . GLU A 1 353 ? -21.290 -8.304  5.101   1.00 97.33 353 A 1 
ATOM   2841 O  OE1 . GLU A 1 353 ? -20.737 -9.309  4.620   1.00 94.53 353 A 1 
ATOM   2842 O  OE2 . GLU A 1 353 ? -22.435 -8.332  5.603   1.00 94.49 353 A 1 
ATOM   2843 N  N   . PHE A 1 354 ? -17.069 -6.865  8.154   1.00 98.61 354 A 1 
ATOM   2844 C  CA  . PHE A 1 354 ? -15.776 -7.255  8.702   1.00 98.51 354 A 1 
ATOM   2845 C  C   . PHE A 1 354 ? -15.865 -7.609  10.182  1.00 98.56 354 A 1 
ATOM   2846 O  O   . PHE A 1 354 ? -15.082 -8.419  10.672  1.00 98.12 354 A 1 
ATOM   2847 C  CB  . PHE A 1 354 ? -14.740 -6.161  8.457   1.00 98.54 354 A 1 
ATOM   2848 C  CG  . PHE A 1 354 ? -14.110 -6.234  7.096   1.00 98.56 354 A 1 
ATOM   2849 C  CD1 . PHE A 1 354 ? -14.675 -5.594  6.011   1.00 98.12 354 A 1 
ATOM   2850 C  CD2 . PHE A 1 354 ? -12.957 -6.982  6.898   1.00 98.09 354 A 1 
ATOM   2851 C  CE1 . PHE A 1 354 ? -14.103 -5.684  4.753   1.00 97.68 354 A 1 
ATOM   2852 C  CE2 . PHE A 1 354 ? -12.380 -7.077  5.648   1.00 97.66 354 A 1 
ATOM   2853 C  CZ  . PHE A 1 354 ? -12.954 -6.423  4.576   1.00 97.97 354 A 1 
ATOM   2854 N  N   . GLU A 1 355 ? -16.811 -7.029  10.906  1.00 98.48 355 A 1 
ATOM   2855 C  CA  . GLU A 1 355 ? -17.057 -7.439  12.285  1.00 98.31 355 A 1 
ATOM   2856 C  C   . GLU A 1 355 ? -17.563 -8.878  12.317  1.00 98.30 355 A 1 
ATOM   2857 O  O   . GLU A 1 355 ? -17.172 -9.671  13.180  1.00 98.06 355 A 1 
ATOM   2858 C  CB  . GLU A 1 355 ? -18.058 -6.499  12.955  1.00 98.08 355 A 1 
ATOM   2859 C  CG  . GLU A 1 355 ? -17.473 -5.143  13.311  1.00 95.47 355 A 1 
ATOM   2860 C  CD  . GLU A 1 355 ? -18.485 -4.201  13.936  1.00 94.35 355 A 1 
ATOM   2861 O  OE1 . GLU A 1 355 ? -19.698 -4.401  13.706  1.00 89.06 355 A 1 
ATOM   2862 O  OE2 . GLU A 1 355 ? -18.071 -3.272  14.651  1.00 89.34 355 A 1 
ATOM   2863 N  N   . ILE A 1 356 ? -18.431 -9.220  11.379  1.00 98.29 356 A 1 
ATOM   2864 C  CA  . ILE A 1 356 ? -18.918 -10.585 11.249  1.00 98.15 356 A 1 
ATOM   2865 C  C   . ILE A 1 356 ? -17.765 -11.524 10.914  1.00 98.27 356 A 1 
ATOM   2866 O  O   . ILE A 1 356 ? -17.642 -12.610 11.486  1.00 97.96 356 A 1 
ATOM   2867 C  CB  . ILE A 1 356 ? -20.027 -10.681 10.180  1.00 97.91 356 A 1 
ATOM   2868 C  CG1 . ILE A 1 356 ? -21.282 -9.948  10.659  1.00 96.63 356 A 1 
ATOM   2869 C  CG2 . ILE A 1 356 ? -20.347 -12.140 9.863   1.00 96.66 356 A 1 
ATOM   2870 C  CD1 . ILE A 1 356 ? -22.367 -9.836  9.610   1.00 94.06 356 A 1 
ATOM   2871 N  N   . LEU A 1 357 ? -16.910 -11.109 9.988   1.00 98.14 357 A 1 
ATOM   2872 C  CA  . LEU A 1 357 ? -15.758 -11.913 9.598   1.00 98.13 357 A 1 
ATOM   2873 C  C   . LEU A 1 357 ? -14.827 -12.157 10.783  1.00 98.26 357 A 1 
ATOM   2874 O  O   . LEU A 1 357 ? -14.384 -13.287 11.008  1.00 97.99 357 A 1 
ATOM   2875 C  CB  . LEU A 1 357 ? -14.990 -11.234 8.464   1.00 98.13 357 A 1 
ATOM   2876 C  CG  . LEU A 1 357 ? -13.696 -11.935 8.026   1.00 97.71 357 A 1 
ATOM   2877 C  CD1 . LEU A 1 357 ? -13.998 -13.334 7.518   1.00 96.97 357 A 1 
ATOM   2878 C  CD2 . LEU A 1 357 ? -12.975 -11.117 6.970   1.00 96.93 357 A 1 
ATOM   2879 N  N   . ALA A 1 358 ? -14.538 -11.113 11.545  1.00 98.20 358 A 1 
ATOM   2880 C  CA  . ALA A 1 358 ? -13.667 -11.233 12.704  1.00 97.81 358 A 1 
ATOM   2881 C  C   . ALA A 1 358 ? -14.254 -12.197 13.732  1.00 97.93 358 A 1 
ATOM   2882 O  O   . ALA A 1 358 ? -13.536 -13.028 14.298  1.00 97.58 358 A 1 
ATOM   2883 C  CB  . ALA A 1 358 ? -13.425 -9.862  13.330  1.00 97.34 358 A 1 
ATOM   2884 N  N   . ALA A 1 359 ? -15.547 -12.099 13.967  1.00 98.17 359 A 1 
ATOM   2885 C  CA  . ALA A 1 359 ? -16.219 -12.986 14.910  1.00 98.16 359 A 1 
ATOM   2886 C  C   . ALA A 1 359 ? -16.179 -14.428 14.422  1.00 98.26 359 A 1 
ATOM   2887 O  O   . ALA A 1 359 ? -15.986 -15.362 15.218  1.00 97.68 359 A 1 
ATOM   2888 C  CB  . ALA A 1 359 ? -17.656 -12.534 15.128  1.00 97.96 359 A 1 
ATOM   2889 N  N   . ARG A 1 360 ? -16.368 -14.639 13.126  1.00 98.18 360 A 1 
ATOM   2890 C  CA  . ARG A 1 360 ? -16.318 -15.974 12.548  1.00 98.07 360 A 1 
ATOM   2891 C  C   . ARG A 1 360 ? -14.926 -16.583 12.684  1.00 98.10 360 A 1 
ATOM   2892 O  O   . ARG A 1 360 ? -14.786 -17.752 13.047  1.00 97.73 360 A 1 
ATOM   2893 C  CB  . ARG A 1 360 ? -16.735 -15.945 11.075  1.00 97.64 360 A 1 
ATOM   2894 C  CG  . ARG A 1 360 ? -18.214 -15.686 10.839  1.00 92.45 360 A 1 
ATOM   2895 C  CD  . ARG A 1 360 ? -18.509 -15.588 9.336   1.00 90.96 360 A 1 
ATOM   2896 N  NE  . ARG A 1 360 ? -18.119 -16.800 8.626   1.00 86.23 360 A 1 
ATOM   2897 C  CZ  . ARG A 1 360 ? -17.809 -16.851 7.336   1.00 83.79 360 A 1 
ATOM   2898 N  NH1 . ARG A 1 360 ? -17.833 -15.762 6.597   1.00 77.72 360 A 1 
ATOM   2899 N  NH2 . ARG A 1 360 ? -17.460 -18.006 6.776   1.00 75.90 360 A 1 
ATOM   2900 N  N   . MET A 1 361 ? -13.899 -15.796 12.399  1.00 98.09 361 A 1 
ATOM   2901 C  CA  . MET A 1 361 ? -12.529 -16.291 12.480  1.00 97.69 361 A 1 
ATOM   2902 C  C   . MET A 1 361 ? -12.142 -16.651 13.912  1.00 97.84 361 A 1 
ATOM   2903 O  O   . MET A 1 361 ? -11.300 -17.519 14.129  1.00 97.16 361 A 1 
ATOM   2904 C  CB  . MET A 1 361 ? -11.546 -15.266 11.914  1.00 96.84 361 A 1 
ATOM   2905 C  CG  . MET A 1 361 ? -11.653 -15.082 10.406  1.00 94.37 361 A 1 
ATOM   2906 S  SD  . MET A 1 361 ? -10.286 -14.145 9.701   1.00 94.08 361 A 1 
ATOM   2907 C  CE  . MET A 1 361 ? -10.452 -12.579 10.539  1.00 88.29 361 A 1 
ATOM   2908 N  N   . ASP A 1 362 ? -12.751 -15.994 14.872  1.00 97.62 362 A 1 
ATOM   2909 C  CA  . ASP A 1 362 ? -12.474 -16.280 16.275  1.00 97.41 362 A 1 
ATOM   2910 C  C   . ASP A 1 362 ? -12.987 -17.655 16.678  1.00 97.47 362 A 1 
ATOM   2911 O  O   . ASP A 1 362 ? -12.511 -18.235 17.656  1.00 96.53 362 A 1 
ATOM   2912 C  CB  . ASP A 1 362 ? -13.099 -15.201 17.165  1.00 96.77 362 A 1 
ATOM   2913 C  CG  . ASP A 1 362 ? -12.585 -15.237 18.588  1.00 87.89 362 A 1 
ATOM   2914 O  OD1 . ASP A 1 362 ? -11.349 -15.234 18.767  1.00 82.86 362 A 1 
ATOM   2915 O  OD2 . ASP A 1 362 ? -13.406 -15.255 19.525  1.00 80.91 362 A 1 
ATOM   2916 N  N   . LYS A 1 363 ? -13.937 -18.181 15.914  1.00 97.64 363 A 1 
ATOM   2917 C  CA  . LYS A 1 363 ? -14.551 -19.475 16.231  1.00 97.42 363 A 1 
ATOM   2918 C  C   . LYS A 1 363 ? -14.258 -20.540 15.180  1.00 97.61 363 A 1 
ATOM   2919 O  O   . LYS A 1 363 ? -14.485 -21.724 15.420  1.00 96.33 363 A 1 
ATOM   2920 C  CB  . LYS A 1 363 ? -16.060 -19.315 16.386  1.00 96.62 363 A 1 
ATOM   2921 C  CG  . LYS A 1 363 ? -16.482 -18.367 17.500  1.00 91.20 363 A 1 
ATOM   2922 C  CD  . LYS A 1 363 ? -17.993 -18.285 17.625  1.00 84.90 363 A 1 
ATOM   2923 C  CE  . LYS A 1 363 ? -18.615 -17.666 16.397  1.00 75.76 363 A 1 
ATOM   2924 N  NZ  . LYS A 1 363 ? -20.095 -17.508 16.544  1.00 66.61 363 A 1 
ATOM   2925 N  N   . ASP A 1 364 ? -13.752 -20.140 14.035  1.00 97.48 364 A 1 
ATOM   2926 C  CA  . ASP A 1 364 ? -13.505 -21.045 12.919  1.00 97.40 364 A 1 
ATOM   2927 C  C   . ASP A 1 364 ? -12.023 -20.996 12.552  1.00 97.60 364 A 1 
ATOM   2928 O  O   . ASP A 1 364 ? -11.577 -20.077 11.859  1.00 97.13 364 A 1 
ATOM   2929 C  CB  . ASP A 1 364 ? -14.376 -20.652 11.719  1.00 96.92 364 A 1 
ATOM   2930 C  CG  . ASP A 1 364 ? -14.287 -21.644 10.570  1.00 96.34 364 A 1 
ATOM   2931 O  OD1 . ASP A 1 364 ? -13.330 -22.439 10.521  1.00 94.30 364 A 1 
ATOM   2932 O  OD2 . ASP A 1 364 ? -15.192 -21.619 9.711   1.00 93.32 364 A 1 
ATOM   2933 N  N   . LEU A 1 365 ? -11.272 -21.995 13.016  1.00 97.45 365 A 1 
ATOM   2934 C  CA  . LEU A 1 365 ? -9.830  -22.011 12.797  1.00 97.03 365 A 1 
ATOM   2935 C  C   . LEU A 1 365 ? -9.480  -22.125 11.315  1.00 97.03 365 A 1 
ATOM   2936 O  O   . LEU A 1 365 ? -8.493  -21.543 10.860  1.00 96.67 365 A 1 
ATOM   2937 C  CB  . LEU A 1 365 ? -9.185  -23.154 13.586  1.00 96.56 365 A 1 
ATOM   2938 C  CG  . LEU A 1 365 ? -7.664  -23.227 13.533  1.00 90.95 365 A 1 
ATOM   2939 C  CD1 . LEU A 1 365 ? -7.045  -21.932 14.033  1.00 87.92 365 A 1 
ATOM   2940 C  CD2 . LEU A 1 365 ? -7.152  -24.416 14.344  1.00 88.15 365 A 1 
ATOM   2941 N  N   . GLN A 1 366 ? -10.280 -22.894 10.563  1.00 97.07 366 A 1 
ATOM   2942 C  CA  . GLN A 1 366 ? -10.024 -23.036 9.132   1.00 96.54 366 A 1 
ATOM   2943 C  C   . GLN A 1 366 ? -10.152 -21.694 8.423   1.00 96.78 366 A 1 
ATOM   2944 O  O   . GLN A 1 366 ? -9.357  -21.370 7.535   1.00 96.10 366 A 1 
ATOM   2945 C  CB  . GLN A 1 366 ? -10.985 -24.049 8.511   1.00 96.07 366 A 1 
ATOM   2946 C  CG  . GLN A 1 366 ? -10.695 -25.490 8.905   1.00 84.01 366 A 1 
ATOM   2947 C  CD  . GLN A 1 366 ? -11.578 -26.475 8.160   1.00 77.51 366 A 1 
ATOM   2948 O  OE1 . GLN A 1 366 ? -12.529 -26.088 7.478   1.00 70.06 366 A 1 
ATOM   2949 N  NE2 . GLN A 1 366 ? -11.266 -27.757 8.289   1.00 67.78 366 A 1 
ATOM   2950 N  N   . LEU A 1 367 ? -11.142 -20.912 8.817   1.00 96.97 367 A 1 
ATOM   2951 C  CA  . LEU A 1 367 ? -11.336 -19.591 8.230   1.00 97.19 367 A 1 
ATOM   2952 C  C   . LEU A 1 367 ? -10.193 -18.659 8.617   1.00 97.36 367 A 1 
ATOM   2953 O  O   . LEU A 1 367 ? -9.678  -17.914 7.786   1.00 97.10 367 A 1 
ATOM   2954 C  CB  . LEU A 1 367 ? -12.672 -19.005 8.664   1.00 97.09 367 A 1 
ATOM   2955 C  CG  . LEU A 1 367 ? -13.028 -17.638 8.085   1.00 96.15 367 A 1 
ATOM   2956 C  CD1 . LEU A 1 367 ? -13.077 -17.694 6.566   1.00 95.14 367 A 1 
ATOM   2957 C  CD2 . LEU A 1 367 ? -14.359 -17.152 8.641   1.00 95.15 367 A 1 
ATOM   2958 N  N   . PHE A 1 368 ? -9.787  -18.710 9.883   1.00 97.25 368 A 1 
ATOM   2959 C  CA  . PHE A 1 368 ? -8.669  -17.886 10.324  1.00 96.98 368 A 1 
ATOM   2960 C  C   . PHE A 1 368 ? -7.384  -18.263 9.585   1.00 96.78 368 A 1 
ATOM   2961 O  O   . PHE A 1 368 ? -6.580  -17.395 9.248   1.00 96.52 368 A 1 
ATOM   2962 C  CB  . PHE A 1 368 ? -8.449  -17.997 11.826  1.00 96.46 368 A 1 
ATOM   2963 C  CG  . PHE A 1 368 ? -7.248  -17.223 12.310  1.00 95.86 368 A 1 
ATOM   2964 C  CD1 . PHE A 1 368 ? -7.340  -15.854 12.510  1.00 94.76 368 A 1 
ATOM   2965 C  CD2 . PHE A 1 368 ? -6.041  -17.854 12.541  1.00 94.78 368 A 1 
ATOM   2966 C  CE1 . PHE A 1 368 ? -6.239  -15.131 12.935  1.00 93.41 368 A 1 
ATOM   2967 C  CE2 . PHE A 1 368 ? -4.935  -17.136 12.969  1.00 93.47 368 A 1 
ATOM   2968 C  CZ  . PHE A 1 368 ? -5.035  -15.773 13.165  1.00 93.22 368 A 1 
ATOM   2969 N  N   . ASN A 1 369 ? -7.196  -19.567 9.352   1.00 96.55 369 A 1 
ATOM   2970 C  CA  . ASN A 1 369 ? -6.005  -20.022 8.647   1.00 95.92 369 A 1 
ATOM   2971 C  C   . ASN A 1 369 ? -5.961  -19.490 7.217   1.00 95.99 369 A 1 
ATOM   2972 O  O   . ASN A 1 369 ? -4.879  -19.232 6.686   1.00 95.66 369 A 1 
ATOM   2973 C  CB  . ASN A 1 369 ? -5.929  -21.547 8.653   1.00 95.63 369 A 1 
ATOM   2974 C  CG  . ASN A 1 369 ? -5.503  -22.112 10.001  1.00 92.37 369 A 1 
ATOM   2975 O  OD1 . ASN A 1 369 ? -4.962  -21.394 10.835  1.00 87.38 369 A 1 
ATOM   2976 N  ND2 . ASN A 1 369 ? -5.740  -23.402 10.207  1.00 86.48 369 A 1 
ATOM   2977 N  N   . LYS A 1 370 ? -7.117  -19.320 6.589   1.00 96.36 370 A 1 
ATOM   2978 C  CA  . LYS A 1 370 ? -7.177  -18.694 5.274   1.00 96.23 370 A 1 
ATOM   2979 C  C   . LYS A 1 370 ? -6.668  -17.257 5.356   1.00 96.82 370 A 1 
ATOM   2980 O  O   . LYS A 1 370 ? -5.813  -16.842 4.571   1.00 96.39 370 A 1 
ATOM   2981 C  CB  . LYS A 1 370 ? -8.603  -18.704 4.720   1.00 94.91 370 A 1 
ATOM   2982 C  CG  . LYS A 1 370 ? -9.112  -20.069 4.294   1.00 85.43 370 A 1 
ATOM   2983 C  CD  . LYS A 1 370 ? -10.497 -19.957 3.683   1.00 85.40 370 A 1 
ATOM   2984 C  CE  . LYS A 1 370 ? -11.024 -21.303 3.234   1.00 77.92 370 A 1 
ATOM   2985 N  NZ  . LYS A 1 370 ? -12.382 -21.189 2.631   1.00 72.78 370 A 1 
ATOM   2986 N  N   . TYR A 1 371 ? -7.194  -16.515 6.318   1.00 96.74 371 A 1 
ATOM   2987 C  CA  . TYR A 1 371 ? -6.760  -15.139 6.540   1.00 96.82 371 A 1 
ATOM   2988 C  C   . TYR A 1 371 ? -5.268  -15.085 6.839   1.00 96.82 371 A 1 
ATOM   2989 O  O   . TYR A 1 371 ? -4.539  -14.245 6.308   1.00 96.72 371 A 1 
ATOM   2990 C  CB  . TYR A 1 371 ? -7.558  -14.508 7.683   1.00 96.99 371 A 1 
ATOM   2991 C  CG  . TYR A 1 371 ? -6.928  -13.264 8.259   1.00 96.91 371 A 1 
ATOM   2992 C  CD1 . TYR A 1 371 ? -7.109  -12.024 7.665   1.00 96.14 371 A 1 
ATOM   2993 C  CD2 . TYR A 1 371 ? -6.132  -13.329 9.400   1.00 96.28 371 A 1 
ATOM   2994 C  CE1 . TYR A 1 371 ? -6.525  -10.885 8.190   1.00 95.42 371 A 1 
ATOM   2995 C  CE2 . TYR A 1 371 ? -5.542  -12.201 9.933   1.00 95.53 371 A 1 
ATOM   2996 C  CZ  . TYR A 1 371 ? -5.746  -10.979 9.324   1.00 95.72 371 A 1 
ATOM   2997 O  OH  . TYR A 1 371 ? -5.153  -9.854  9.848   1.00 94.42 371 A 1 
ATOM   2998 N  N   . HIS A 1 372 ? -4.808  -15.985 7.701   1.00 96.12 372 A 1 
ATOM   2999 C  CA  . HIS A 1 372 ? -3.407  -16.018 8.099   1.00 95.30 372 A 1 
ATOM   3000 C  C   . HIS A 1 372 ? -2.499  -16.309 6.913   1.00 95.47 372 A 1 
ATOM   3001 O  O   . HIS A 1 372 ? -1.404  -15.749 6.801   1.00 94.90 372 A 1 
ATOM   3002 C  CB  . HIS A 1 372 ? -3.204  -17.062 9.201   1.00 94.13 372 A 1 
ATOM   3003 C  CG  . HIS A 1 372 ? -1.848  -17.038 9.809   1.00 91.66 372 A 1 
ATOM   3004 N  ND1 . HIS A 1 372 ? -0.936  -18.060 9.657   1.00 81.79 372 A 1 
ATOM   3005 C  CD2 . HIS A 1 372 ? -1.237  -16.110 10.582  1.00 81.18 372 A 1 
ATOM   3006 C  CE1 . HIS A 1 372 ? 0.175   -17.765 10.309  1.00 81.73 372 A 1 
ATOM   3007 N  NE2 . HIS A 1 372 ? 0.022   -16.582 10.886  1.00 83.70 372 A 1 
ATOM   3008 N  N   . LEU A 1 373 ? -2.947  -17.196 6.028   1.00 95.80 373 A 1 
ATOM   3009 C  CA  . LEU A 1 373 ? -2.187  -17.503 4.819   1.00 95.74 373 A 1 
ATOM   3010 C  C   . LEU A 1 373 ? -2.099  -16.282 3.908   1.00 96.09 373 A 1 
ATOM   3011 O  O   . LEU A 1 373 ? -1.024  -15.937 3.415   1.00 95.20 373 A 1 
ATOM   3012 C  CB  . LEU A 1 373 ? -2.837  -18.674 4.080   1.00 94.99 373 A 1 
ATOM   3013 C  CG  . LEU A 1 373 ? -2.137  -19.164 2.812   1.00 86.82 373 A 1 
ATOM   3014 C  CD1 . LEU A 1 373 ? -0.785  -19.767 3.155   1.00 83.76 373 A 1 
ATOM   3015 C  CD2 . LEU A 1 373 ? -3.009  -20.178 2.084   1.00 83.34 373 A 1 
ATOM   3016 N  N   . HIS A 1 374 ? -3.228  -15.617 3.699   1.00 96.45 374 A 1 
ATOM   3017 C  CA  . HIS A 1 374 ? -3.265  -14.434 2.839   1.00 96.66 374 A 1 
ATOM   3018 C  C   . HIS A 1 374 ? -2.556  -13.240 3.471   1.00 96.79 374 A 1 
ATOM   3019 O  O   . HIS A 1 374 ? -2.098  -12.347 2.760   1.00 96.17 374 A 1 
ATOM   3020 C  CB  . HIS A 1 374 ? -4.716  -14.067 2.518   1.00 96.49 374 A 1 
ATOM   3021 C  CG  . HIS A 1 374 ? -5.463  -15.127 1.768   1.00 96.74 374 A 1 
ATOM   3022 N  ND1 . HIS A 1 374 ? -4.893  -15.881 0.763   1.00 93.03 374 A 1 
ATOM   3023 C  CD2 . HIS A 1 374 ? -6.737  -15.554 1.872   1.00 92.92 374 A 1 
ATOM   3024 C  CE1 . HIS A 1 374 ? -5.782  -16.723 0.285   1.00 94.42 374 A 1 
ATOM   3025 N  NE2 . HIS A 1 374 ? -6.912  -16.551 0.943   1.00 94.48 374 A 1 
ATOM   3026 N  N   . PHE A 1 375 ? -2.461  -13.228 4.794   1.00 95.53 375 A 1 
ATOM   3027 C  CA  . PHE A 1 375 ? -1.769  -12.165 5.522   1.00 94.56 375 A 1 
ATOM   3028 C  C   . PHE A 1 375 ? -0.362  -11.951 4.968   1.00 94.08 375 A 1 
ATOM   3029 O  O   . PHE A 1 375 ? 0.099   -10.818 4.857   1.00 92.99 375 A 1 
ATOM   3030 C  CB  . PHE A 1 375 ? -1.732  -12.517 7.011   1.00 94.20 375 A 1 
ATOM   3031 C  CG  . PHE A 1 375 ? -1.052  -11.494 7.881   1.00 94.89 375 A 1 
ATOM   3032 C  CD1 . PHE A 1 375 ? -1.714  -10.333 8.262   1.00 94.49 375 A 1 
ATOM   3033 C  CD2 . PHE A 1 375 ? 0.231   -11.711 8.360   1.00 94.75 375 A 1 
ATOM   3034 C  CE1 . PHE A 1 375 ? -1.103  -9.401  9.070   1.00 93.54 375 A 1 
ATOM   3035 C  CE2 . PHE A 1 375 ? 0.857   -10.779 9.180   1.00 93.81 375 A 1 
ATOM   3036 C  CZ  . PHE A 1 375 ? 0.183   -9.624  9.535   1.00 93.90 375 A 1 
ATOM   3037 N  N   . ARG A 1 376 ? 0.292   -13.047 4.601   1.00 94.93 376 A 1 
ATOM   3038 C  CA  . ARG A 1 376 ? 1.617   -12.981 3.988   1.00 94.32 376 A 1 
ATOM   3039 C  C   . ARG A 1 376 ? 1.565   -13.273 2.488   1.00 94.61 376 A 1 
ATOM   3040 O  O   . ARG A 1 376 ? 2.548   -13.717 1.895   1.00 92.08 376 A 1 
ATOM   3041 C  CB  . ARG A 1 376 ? 2.589   -13.940 4.673   1.00 92.06 376 A 1 
ATOM   3042 C  CG  . ARG A 1 376 ? 2.992   -13.535 6.075   1.00 86.61 376 A 1 
ATOM   3043 C  CD  . ARG A 1 376 ? 4.274   -14.243 6.484   1.00 85.32 376 A 1 
ATOM   3044 N  NE  . ARG A 1 376 ? 4.676   -13.935 7.845   1.00 81.70 376 A 1 
ATOM   3045 C  CZ  . ARG A 1 376 ? 5.875   -14.193 8.344   1.00 79.86 376 A 1 
ATOM   3046 N  NH1 . ARG A 1 376 ? 6.803   -14.764 7.599   1.00 73.64 376 A 1 
ATOM   3047 N  NH2 . ARG A 1 376 ? 6.139   -13.884 9.603   1.00 71.38 376 A 1 
ATOM   3048 N  N   . ALA A 1 377 ? 0.415   -13.049 1.882   1.00 95.06 377 A 1 
ATOM   3049 C  CA  . ALA A 1 377 ? 0.246   -13.211 0.437   1.00 95.42 377 A 1 
ATOM   3050 C  C   . ALA A 1 377 ? 0.610   -14.617 -0.048  1.00 95.76 377 A 1 
ATOM   3051 O  O   . ALA A 1 377 ? 1.169   -14.789 -1.126  1.00 93.60 377 A 1 
ATOM   3052 C  CB  . ALA A 1 377 ? 1.056   -12.163 -0.320  1.00 94.69 377 A 1 
ATOM   3053 N  N   . ASP A 1 378 ? 0.279   -15.621 0.762   1.00 93.92 378 A 1 
ATOM   3054 C  CA  . ASP A 1 378 ? 0.476   -17.024 0.412   1.00 93.27 378 A 1 
ATOM   3055 C  C   . ASP A 1 378 ? 1.931   -17.324 0.040   1.00 92.67 378 A 1 
ATOM   3056 O  O   . ASP A 1 378 ? 2.207   -18.095 -0.879  1.00 89.70 378 A 1 
ATOM   3057 C  CB  . ASP A 1 378 ? -0.457  -17.438 -0.733  1.00 92.84 378 A 1 
ATOM   3058 C  CG  . ASP A 1 378 ? -1.912  -17.242 -0.400  1.00 92.04 378 A 1 
ATOM   3059 O  OD1 . ASP A 1 378 ? -2.303  -16.140 0.017   1.00 87.50 378 A 1 
ATOM   3060 O  OD2 . ASP A 1 378 ? -2.701  -18.204 -0.563  1.00 88.82 378 A 1 
ATOM   3061 N  N   . THR A 1 379 ? 2.850   -16.711 0.767   1.00 93.05 379 A 1 
ATOM   3062 C  CA  . THR A 1 379 ? 4.274   -16.860 0.459   1.00 91.31 379 A 1 
ATOM   3063 C  C   . THR A 1 379 ? 4.748   -18.277 0.788   1.00 89.25 379 A 1 
ATOM   3064 O  O   . THR A 1 379 ? 4.580   -18.738 1.919   1.00 86.49 379 A 1 
ATOM   3065 C  CB  . THR A 1 379 ? 5.104   -15.846 1.238   1.00 90.31 379 A 1 
ATOM   3066 O  OG1 . THR A 1 379 ? 4.705   -14.534 0.865   1.00 85.17 379 A 1 
ATOM   3067 C  CG2 . THR A 1 379 ? 6.586   -16.027 0.938   1.00 85.60 379 A 1 
ATOM   3068 N  N   . PRO A 1 380 ? 5.347   -18.976 -0.178  1.00 87.74 380 A 1 
ATOM   3069 C  CA  . PRO A 1 380 ? 5.841   -20.327 0.078   1.00 84.16 380 A 1 
ATOM   3070 C  C   . PRO A 1 380 ? 6.856   -20.366 1.213   1.00 81.77 380 A 1 
ATOM   3071 O  O   . PRO A 1 380 ? 7.792   -19.566 1.230   1.00 75.06 380 A 1 
ATOM   3072 C  CB  . PRO A 1 380 ? 6.493   -20.722 -1.248  1.00 80.85 380 A 1 
ATOM   3073 C  CG  . PRO A 1 380 ? 5.795   -19.887 -2.271  1.00 81.18 380 A 1 
ATOM   3074 C  CD  . PRO A 1 380 ? 5.517   -18.587 -1.582  1.00 85.07 380 A 1 
ATOM   3075 N  N   . GLY A 1 381 ? 6.642   -21.288 2.162   1.00 77.79 381 A 1 
ATOM   3076 C  CA  . GLY A 1 381 ? 7.565   -21.460 3.271   1.00 73.97 381 A 1 
ATOM   3077 C  C   . GLY A 1 381 ? 7.289   -20.558 4.456   1.00 71.88 381 A 1 
ATOM   3078 O  O   . GLY A 1 381 ? 7.951   -20.679 5.486   1.00 66.48 381 A 1 
ATOM   3079 N  N   . PHE A 1 382 ? 6.316   -19.663 4.328   1.00 72.45 382 A 1 
ATOM   3080 C  CA  . PHE A 1 382 ? 5.963   -18.747 5.410   1.00 66.93 382 A 1 
ATOM   3081 C  C   . PHE A 1 382 ? 4.466   -18.828 5.685   1.00 62.70 382 A 1 
ATOM   3082 O  O   . PHE A 1 382 ? 3.672   -18.089 5.108   1.00 57.18 382 A 1 
ATOM   3083 C  CB  . PHE A 1 382 ? 6.354   -17.311 5.059   1.00 63.48 382 A 1 
ATOM   3084 C  CG  . PHE A 1 382 ? 7.830   -17.122 4.864   1.00 60.64 382 A 1 
ATOM   3085 C  CD1 . PHE A 1 382 ? 8.653   -16.858 5.940   1.00 56.39 382 A 1 
ATOM   3086 C  CD2 . PHE A 1 382 ? 8.390   -17.196 3.598   1.00 55.41 382 A 1 
ATOM   3087 C  CE1 . PHE A 1 382 ? 10.012  -16.683 5.767   1.00 51.70 382 A 1 
ATOM   3088 C  CE2 . PHE A 1 382 ? 9.751   -17.026 3.419   1.00 52.13 382 A 1 
ATOM   3089 C  CZ  . PHE A 1 382 ? 10.560  -16.768 4.504   1.00 51.23 382 A 1 
ATOM   3090 N  N   . THR A 1 383 ? 4.084   -19.743 6.563   1.00 59.69 383 A 1 
ATOM   3091 C  CA  . THR A 1 383 ? 2.686   -19.919 6.925   1.00 57.15 383 A 1 
ATOM   3092 C  C   . THR A 1 383 ? 2.407   -19.329 8.306   1.00 53.38 383 A 1 
ATOM   3093 O  O   . THR A 1 383 ? 1.263   -18.967 8.590   1.00 48.67 383 A 1 
ATOM   3094 C  CB  . THR A 1 383 ? 2.296   -21.401 6.931   1.00 51.91 383 A 1 
ATOM   3095 O  OG1 . THR A 1 383 ? 3.128   -22.093 7.863   1.00 48.60 383 A 1 
ATOM   3096 C  CG2 . THR A 1 383 ? 2.487   -22.010 5.554   1.00 46.95 383 A 1 
ATOM   3097 O  OXT . THR A 1 383 ? 3.323   -19.208 9.112   1.00 46.89 383 A 1 
HETATM 3098 CO CO  . CO  B 2 .   ? 7.342   0.098   3.120   1.00 92.71 1   B 1 
HETATM 3099 C  C1  . NAG C 3 .   ? 16.277  5.220   -11.499 1.00 94.36 1   C 1 
HETATM 3100 C  C2  . NAG C 3 .   ? 17.274  4.427   -10.703 1.00 94.57 1   C 1 
HETATM 3101 C  C3  . NAG C 3 .   ? 18.496  4.160   -11.556 1.00 93.23 1   C 1 
HETATM 3102 C  C4  . NAG C 3 .   ? 18.079  3.517   -12.893 1.00 92.72 1   C 1 
HETATM 3103 C  C5  . NAG C 3 .   ? 17.022  4.367   -13.571 1.00 92.65 1   C 1 
HETATM 3104 C  C6  . NAG C 3 .   ? 16.488  3.738   -14.850 1.00 89.59 1   C 1 
HETATM 3105 C  C7  . NAG C 3 .   ? 17.091  4.843   -8.315  1.00 93.90 1   C 1 
HETATM 3106 C  C8  . NAG C 3 .   ? 17.590  5.602   -7.123  1.00 92.24 1   C 1 
HETATM 3107 N  N2  . NAG C 3 .   ? 17.657  5.114   -9.490  1.00 93.22 1   C 1 
HETATM 3108 O  O3  . NAG C 3 .   ? 19.380  3.312   -10.859 1.00 91.69 1   C 1 
HETATM 3109 O  O4  . NAG C 3 .   ? 19.190  3.440   -13.758 1.00 91.54 1   C 1 
HETATM 3110 O  O5  . NAG C 3 .   ? 15.930  4.533   -12.685 1.00 93.78 1   C 1 
HETATM 3111 O  O6  . NAG C 3 .   ? 15.991  2.447   -14.588 1.00 85.04 1   C 1 
HETATM 3112 O  O7  . NAG C 3 .   ? 16.215  4.009   -8.185  1.00 91.97 1   C 1 
HETATM 3113 C  C1  . NAG C 3 .   ? 19.639  2.126   -14.014 1.00 91.00 2   C 1 
HETATM 3114 C  C2  . NAG C 3 .   ? 20.376  2.062   -15.354 1.00 89.02 2   C 1 
HETATM 3115 C  C3  . NAG C 3 .   ? 20.972  0.689   -15.572 1.00 86.81 2   C 1 
HETATM 3116 C  C4  . NAG C 3 .   ? 21.791  0.284   -14.385 1.00 87.72 2   C 1 
HETATM 3117 C  C5  . NAG C 3 .   ? 20.966  0.417   -13.117 1.00 87.94 2   C 1 
HETATM 3118 C  C6  . NAG C 3 .   ? 21.754  0.100   -11.870 1.00 85.43 2   C 1 
HETATM 3119 C  C7  . NAG C 3 .   ? 19.464  3.494   -17.122 1.00 86.95 2   C 1 
HETATM 3120 C  C8  . NAG C 3 .   ? 18.433  3.634   -18.208 1.00 80.74 2   C 1 
HETATM 3121 N  N2  . NAG C 3 .   ? 19.458  2.358   -16.453 1.00 86.28 2   C 1 
HETATM 3122 O  O3  . NAG C 3 .   ? 21.785  0.713   -16.725 1.00 84.03 2   C 1 
HETATM 3123 O  O4  . NAG C 3 .   ? 22.154  -1.072  -14.560 1.00 86.15 2   C 1 
HETATM 3124 O  O5  . NAG C 3 .   ? 20.498  1.745   -12.972 1.00 90.20 2   C 1 
HETATM 3125 O  O6  . NAG C 3 .   ? 22.812  0.999   -11.717 1.00 81.05 2   C 1 
HETATM 3126 O  O7  . NAG C 3 .   ? 20.238  4.404   -16.871 1.00 83.05 2   C 1 
HETATM 3127 C  C1  . MAN C 3 .   ? 23.495  -1.253  -14.697 1.00 83.43 3   C 1 
HETATM 3128 C  C2  . MAN C 3 .   ? 23.779  -2.733  -14.535 1.00 80.35 3   C 1 
HETATM 3129 C  C3  . MAN C 3 .   ? 25.282  -2.903  -14.445 1.00 74.27 3   C 1 
HETATM 3130 C  C4  . MAN C 3 .   ? 25.948  -2.326  -15.667 1.00 73.39 3   C 1 
HETATM 3131 C  C5  . MAN C 3 .   ? 25.526  -0.878  -15.879 1.00 73.25 3   C 1 
HETATM 3132 C  C6  . MAN C 3 .   ? 25.997  -0.338  -17.208 1.00 66.62 3   C 1 
HETATM 3133 O  O2  . MAN C 3 .   ? 23.321  -3.563  -15.606 1.00 78.83 3   C 1 
HETATM 3134 O  O3  . MAN C 3 .   ? 25.613  -4.249  -14.306 1.00 72.38 3   C 1 
HETATM 3135 O  O4  . MAN C 3 .   ? 27.342  -2.355  -15.516 1.00 68.04 3   C 1 
HETATM 3136 O  O5  . MAN C 3 .   ? 24.096  -0.781  -15.889 1.00 81.30 3   C 1 
HETATM 3137 O  O6  . MAN C 3 .   ? 25.509  0.968   -17.383 1.00 63.86 3   C 1 
HETATM 3138 C  C1  . MAN C 3 .   ? 21.983  -3.616  -16.094 1.00 75.65 4   C 1 
HETATM 3139 C  C2  . MAN C 3 .   ? 21.529  -5.034  -16.498 1.00 69.91 4   C 1 
HETATM 3140 C  C3  . MAN C 3 .   ? 22.426  -5.531  -17.615 1.00 66.03 4   C 1 
HETATM 3141 C  C4  . MAN C 3 .   ? 22.337  -4.571  -18.796 1.00 64.85 4   C 1 
HETATM 3142 C  C5  . MAN C 3 .   ? 22.753  -3.189  -18.316 1.00 67.75 4   C 1 
HETATM 3143 C  C6  . MAN C 3 .   ? 22.655  -2.165  -19.429 1.00 58.61 4   C 1 
HETATM 3144 O  O2  . MAN C 3 .   ? 20.233  -5.022  -17.029 1.00 69.30 4   C 1 
HETATM 3145 O  O3  . MAN C 3 .   ? 21.994  -6.831  -18.021 1.00 58.99 4   C 1 
HETATM 3146 O  O4  . MAN C 3 .   ? 23.188  -5.002  -19.825 1.00 53.61 4   C 1 
HETATM 3147 O  O5  . MAN C 3 .   ? 21.901  -2.788  -17.227 1.00 71.66 4   C 1 
HETATM 3148 O  O6  . MAN C 3 .   ? 21.295  -1.882  -19.689 1.00 57.56 4   C 1 
HETATM 3149 C  C1  . MAN C 3 .   ? 19.250  -5.421  -16.116 1.00 70.02 5   C 1 
HETATM 3150 C  C2  . MAN C 3 .   ? 18.467  -6.591  -16.723 1.00 65.93 5   C 1 
HETATM 3151 C  C3  . MAN C 3 .   ? 17.763  -6.126  -17.997 1.00 70.47 5   C 1 
HETATM 3152 C  C4  . MAN C 3 .   ? 16.899  -4.888  -17.709 1.00 65.35 5   C 1 
HETATM 3153 C  C5  . MAN C 3 .   ? 17.756  -3.804  -17.059 1.00 72.68 5   C 1 
HETATM 3154 C  C6  . MAN C 3 .   ? 16.940  -2.605  -16.638 1.00 61.86 5   C 1 
HETATM 3155 O  O2  . MAN C 3 .   ? 17.473  -7.056  -15.820 1.00 57.55 5   C 1 
HETATM 3156 O  O3  . MAN C 3 .   ? 16.927  -7.164  -18.508 1.00 60.17 5   C 1 
HETATM 3157 O  O4  . MAN C 3 .   ? 16.339  -4.392  -18.916 1.00 59.89 5   C 1 
HETATM 3158 O  O5  . MAN C 3 .   ? 18.392  -4.321  -15.887 1.00 67.22 5   C 1 
HETATM 3159 O  O6  . MAN C 3 .   ? 17.836  -1.650  -16.070 1.00 57.71 5   C 1 
HETATM 3160 C  C1  . MAN C 3 .   ? 21.271  -0.888  -20.742 1.00 51.15 6   C 1 
HETATM 3161 C  C2  . MAN C 3 .   ? 20.007  -0.048  -20.509 1.00 55.70 6   C 1 
HETATM 3162 C  C3  . MAN C 3 .   ? 18.783  -0.948  -20.744 1.00 56.99 6   C 1 
HETATM 3163 C  C4  . MAN C 3 .   ? 18.827  -1.557  -22.130 1.00 51.62 6   C 1 
HETATM 3164 C  C5  . MAN C 3 .   ? 20.148  -2.297  -22.323 1.00 47.72 6   C 1 
HETATM 3165 C  C6  . MAN C 3 .   ? 20.323  -2.759  -23.747 1.00 24.08 6   C 1 
HETATM 3166 O  O2  . MAN C 3 .   ? 19.897  1.000   -21.435 1.00 49.54 6   C 1 
HETATM 3167 O  O3  . MAN C 3 .   ? 17.596  -0.182  -20.613 1.00 54.66 6   C 1 
HETATM 3168 O  O4  . MAN C 3 .   ? 17.755  -2.457  -22.290 1.00 44.91 6   C 1 
HETATM 3169 O  O5  . MAN C 3 .   ? 21.257  -1.424  -22.050 1.00 47.33 6   C 1 
HETATM 3170 O  O6  . MAN C 3 .   ? 20.214  -1.630  -24.607 1.00 16.99 6   C 1 
HETATM 3171 C  C1  . MAN C 3 .   ? 20.762  2.152   -21.163 1.00 36.98 7   C 1 
HETATM 3172 C  C2  . MAN C 3 .   ? 19.976  3.393   -21.599 1.00 36.16 7   C 1 
HETATM 3173 C  C3  . MAN C 3 .   ? 19.792  3.367   -23.111 1.00 32.56 7   C 1 
HETATM 3174 C  C4  . MAN C 3 .   ? 21.132  3.197   -23.822 1.00 21.50 7   C 1 
HETATM 3175 C  C5  . MAN C 3 .   ? 21.864  1.993   -23.279 1.00 28.83 7   C 1 
HETATM 3176 C  C6  . MAN C 3 .   ? 23.257  1.881   -23.863 1.00 12.64 7   C 1 
HETATM 3177 O  O2  . MAN C 3 .   ? 20.692  4.572   -21.252 1.00 29.49 7   C 1 
HETATM 3178 O  O3  . MAN C 3 .   ? 19.167  4.556   -23.549 1.00 23.89 7   C 1 
HETATM 3179 O  O4  . MAN C 3 .   ? 20.927  3.042   -25.205 1.00 11.57 7   C 1 
HETATM 3180 O  O5  . MAN C 3 .   ? 21.996  2.081   -21.849 1.00 37.51 7   C 1 
HETATM 3181 O  O6  . MAN C 3 .   ? 23.906  0.728   -23.358 1.00 11.35 7   C 1 
HETATM 3182 C  C1  . MAN C 3 .   ? 20.371  -1.924  -26.023 1.00 9.26  8   C 1 
HETATM 3183 C  C2  . MAN C 3 .   ? 20.493  -0.550  -26.699 1.00 8.49  8   C 1 
HETATM 3184 C  C3  . MAN C 3 .   ? 19.156  0.210   -26.580 1.00 11.61 8   C 1 
HETATM 3185 C  C4  . MAN C 3 .   ? 17.996  -0.634  -27.091 1.00 11.92 8   C 1 
HETATM 3186 C  C5  . MAN C 3 .   ? 18.014  -2.003  -26.399 1.00 20.77 8   C 1 
HETATM 3187 C  C6  . MAN C 3 .   ? 16.960  -2.912  -26.992 1.00 12.26 8   C 1 
HETATM 3188 O  O2  . MAN C 3 .   ? 20.781  -0.706  -28.094 1.00 7.48  8   C 1 
HETATM 3189 O  O3  . MAN C 3 .   ? 19.213  1.434   -27.289 1.00 9.67  8   C 1 
HETATM 3190 O  O4  . MAN C 3 .   ? 16.781  0.009   -26.841 1.00 13.15 8   C 1 
HETATM 3191 O  O5  . MAN C 3 .   ? 19.289  -2.634  -26.566 1.00 16.38 8   C 1 
HETATM 3192 O  O6  . MAN C 3 .   ? 17.042  -4.190  -26.400 1.00 13.27 8   C 1 
HETATM 3193 C  C1  . NAG D 4 .   ? 6.207   -8.544  22.987  1.00 83.21 1   D 1 
HETATM 3194 C  C2  . NAG D 4 .   ? 7.503   -8.247  23.689  1.00 80.65 1   D 1 
HETATM 3195 C  C3  . NAG D 4 .   ? 7.529   -8.875  25.046  1.00 74.71 1   D 1 
HETATM 3196 C  C4  . NAG D 4 .   ? 6.250   -8.556  25.832  1.00 72.78 1   D 1 
HETATM 3197 C  C5  . NAG D 4 .   ? 5.030   -8.923  24.997  1.00 73.51 1   D 1 
HETATM 3198 C  C6  . NAG D 4 .   ? 3.720   -8.596  25.684  1.00 68.55 1   D 1 
HETATM 3199 C  C7  . NAG D 4 .   ? 9.454   -7.919  22.271  1.00 77.19 1   D 1 
HETATM 3200 C  C8  . NAG D 4 .   ? 10.577  -8.572  21.528  1.00 67.81 1   D 1 
HETATM 3201 N  N2  . NAG D 4 .   ? 8.633   -8.726  22.912  1.00 76.61 1   D 1 
HETATM 3202 O  O3  . NAG D 4 .   ? 8.641   -8.395  25.775  1.00 70.14 1   D 1 
HETATM 3203 O  O4  . NAG D 4 .   ? 6.271   -9.308  27.031  1.00 72.58 1   D 1 
HETATM 3204 O  O5  . NAG D 4 .   ? 5.087   -8.203  23.782  1.00 77.03 1   D 1 
HETATM 3205 O  O6  . NAG D 4 .   ? 3.665   -7.232  26.037  1.00 61.47 1   D 1 
HETATM 3206 O  O7  . NAG D 4 .   ? 9.317   -6.712  22.293  1.00 69.16 1   D 1 
HETATM 3207 C  C1  . NAG D 4 .   ? 6.066   -8.501  28.212  1.00 68.80 2   D 1 
HETATM 3208 C  C2  . NAG D 4 .   ? 5.828   -9.410  29.394  1.00 58.94 2   D 1 
HETATM 3209 C  C3  . NAG D 4 .   ? 5.721   -8.619  30.672  1.00 52.59 2   D 1 
HETATM 3210 C  C4  . NAG D 4 .   ? 6.843   -7.601  30.801  1.00 44.26 2   D 1 
HETATM 3211 C  C5  . NAG D 4 .   ? 6.999   -6.817  29.526  1.00 63.19 2   D 1 
HETATM 3212 C  C6  . NAG D 4 .   ? 8.138   -5.867  29.534  1.00 52.75 2   D 1 
HETATM 3213 C  C7  . NAG D 4 .   ? 4.571   -11.460 28.835  1.00 57.16 2   D 1 
HETATM 3214 C  C8  . NAG D 4 .   ? 3.213   -12.069 28.663  1.00 43.01 2   D 1 
HETATM 3215 N  N2  . NAG D 4 .   ? 4.603   -10.179 29.221  1.00 56.92 2   D 1 
HETATM 3216 O  O3  . NAG D 4 .   ? 5.764   -9.502  31.763  1.00 39.21 2   D 1 
HETATM 3217 O  O4  . NAG D 4 .   ? 6.466   -6.737  31.865  1.00 35.52 2   D 1 
HETATM 3218 O  O5  . NAG D 4 .   ? 7.193   -7.694  28.436  1.00 64.84 2   D 1 
HETATM 3219 O  O6  . NAG D 4 .   ? 9.354   -6.548  29.632  1.00 37.49 2   D 1 
HETATM 3220 O  O7  . NAG D 4 .   ? 5.566   -12.094 28.593  1.00 43.76 2   D 1 
HETATM 3221 C  C1  . MAN D 4 .   ? 7.363   -6.392  32.756  1.00 14.67 3   D 1 
HETATM 3222 C  C2  . MAN D 4 .   ? 6.744   -5.396  33.722  1.00 8.60  3   D 1 
HETATM 3223 C  C3  . MAN D 4 .   ? 7.855   -4.854  34.596  1.00 4.10  3   D 1 
HETATM 3224 C  C4  . MAN D 4 .   ? 8.599   -6.007  35.252  1.00 3.89  3   D 1 
HETATM 3225 C  C5  . MAN D 4 .   ? 9.109   -6.964  34.227  1.00 4.36  3   D 1 
HETATM 3226 C  C6  . MAN D 4 .   ? 9.760   -8.199  34.808  1.00 3.82  3   D 1 
HETATM 3227 O  O2  . MAN D 4 .   ? 5.769   -5.973  34.601  1.00 8.63  3   D 1 
HETATM 3228 O  O3  . MAN D 4 .   ? 7.334   -3.975  35.547  1.00 3.79  3   D 1 
HETATM 3229 O  O4  . MAN D 4 .   ? 9.690   -5.488  35.978  1.00 4.19  3   D 1 
HETATM 3230 O  O5  . MAN D 4 .   ? 8.011   -7.437  33.448  1.00 11.53 3   D 1 
HETATM 3231 O  O6  . MAN D 4 .   ? 8.860   -8.902  35.589  1.00 3.79  3   D 1 
HETATM 3232 C  C1  . MAN D 4 .   ? 4.603   -6.608  34.149  1.00 5.48  4   D 1 
HETATM 3233 C  C2  . MAN D 4 .   ? 3.437   -6.348  35.106  1.00 3.41  4   D 1 
HETATM 3234 C  C3  . MAN D 4 .   ? 3.822   -6.914  36.464  1.00 2.44  4   D 1 
HETATM 3235 C  C4  . MAN D 4 .   ? 4.117   -8.405  36.334  1.00 3.24  4   D 1 
HETATM 3236 C  C5  . MAN D 4 .   ? 5.233   -8.587  35.300  1.00 3.99  4   D 1 
HETATM 3237 C  C6  . MAN D 4 .   ? 5.530   -10.034 35.069  1.00 2.85  4   D 1 
HETATM 3238 O  O2  . MAN D 4 .   ? 2.284   -7.040  34.719  1.00 5.04  4   D 1 
HETATM 3239 O  O3  . MAN D 4 .   ? 2.736   -6.717  37.367  1.00 2.70  4   D 1 
HETATM 3240 O  O4  . MAN D 4 .   ? 4.528   -8.918  37.585  1.00 2.81  4   D 1 
HETATM 3241 O  O5  . MAN D 4 .   ? 4.827   -7.993  34.068  1.00 4.38  4   D 1 
HETATM 3242 O  O6  . MAN D 4 .   ? 4.416   -10.652 34.442  1.00 3.14  4   D 1 
HETATM 3243 C  C1  . MAN D 4 .   ? 1.439   -6.337  33.867  1.00 4.93  5   D 1 
HETATM 3244 C  C2  . MAN D 4 .   ? 0.082   -6.271  34.546  1.00 3.80  5   D 1 
HETATM 3245 C  C3  . MAN D 4 .   ? -0.488  -7.682  34.708  1.00 3.29  5   D 1 
HETATM 3246 C  C4  . MAN D 4 .   ? -0.492  -8.407  33.363  1.00 7.13  5   D 1 
HETATM 3247 C  C5  . MAN D 4 .   ? 0.888   -8.378  32.754  1.00 7.55  5   D 1 
HETATM 3248 C  C6  . MAN D 4 .   ? 0.904   -8.987  31.373  1.00 8.14  5   D 1 
HETATM 3249 O  O2  . MAN D 4 .   ? -0.833  -5.518  33.755  1.00 4.13  5   D 1 
HETATM 3250 O  O3  . MAN D 4 .   ? -1.801  -7.633  35.231  1.00 2.94  5   D 1 
HETATM 3251 O  O4  . MAN D 4 .   ? -0.901  -9.747  33.552  1.00 4.74  5   D 1 
HETATM 3252 O  O5  . MAN D 4 .   ? 1.354   -7.026  32.641  1.00 5.90  5   D 1 
HETATM 3253 O  O6  . MAN D 4 .   ? 2.228   -8.923  30.873  1.00 7.50  5   D 1 
HETATM 3254 C  C1  . MAN D 4 .   ? 4.743   -11.956 34.144  1.00 3.85  6   D 1 
HETATM 3255 C  C2  . MAN D 4 .   ? 3.674   -12.491 33.177  1.00 5.93  6   D 1 
HETATM 3256 C  C3  . MAN D 4 .   ? 2.321   -12.493 33.905  1.00 4.02  6   D 1 
HETATM 3257 C  C4  . MAN D 4 .   ? 2.414   -13.327 35.171  1.00 3.64  6   D 1 
HETATM 3258 C  C5  . MAN D 4 .   ? 3.559   -12.790 36.041  1.00 3.34  6   D 1 
HETATM 3259 C  C6  . MAN D 4 .   ? 3.798   -13.678 37.243  1.00 2.38  6   D 1 
HETATM 3260 O  O2  . MAN D 4 .   ? 3.935   -13.822 32.804  1.00 6.53  6   D 1 
HETATM 3261 O  O3  . MAN D 4 .   ? 1.325   -13.036 33.058  1.00 4.52  6   D 1 
HETATM 3262 O  O4  . MAN D 4 .   ? 1.196   -13.238 35.879  1.00 2.83  6   D 1 
HETATM 3263 O  O5  . MAN D 4 .   ? 4.782   -12.769 35.296  1.00 4.53  6   D 1 
HETATM 3264 O  O6  . MAN D 4 .   ? 4.115   -14.981 36.775  1.00 2.43  6   D 1 
HETATM 3265 C  C1  . MAN D 4 .   ? 4.916   -13.974 31.788  1.00 4.49  7   D 1 
HETATM 3266 C  C2  . MAN D 4 .   ? 4.554   -15.243 31.018  1.00 4.02  7   D 1 
HETATM 3267 C  C3  . MAN D 4 .   ? 4.743   -16.465 31.905  1.00 2.36  7   D 1 
HETATM 3268 C  C4  . MAN D 4 .   ? 6.136   -16.479 32.503  1.00 2.69  7   D 1 
HETATM 3269 C  C5  . MAN D 4 .   ? 6.434   -15.161 33.195  1.00 3.36  7   D 1 
HETATM 3270 C  C6  . MAN D 4 .   ? 7.870   -15.075 33.672  1.00 2.12  7   D 1 
HETATM 3271 O  O2  . MAN D 4 .   ? 5.423   -15.380 29.896  1.00 3.94  7   D 1 
HETATM 3272 O  O3  . MAN D 4 .   ? 4.513   -17.653 31.182  1.00 2.27  7   D 1 
HETATM 3273 O  O4  . MAN D 4 .   ? 6.242   -17.520 33.439  1.00 2.23  7   D 1 
HETATM 3274 O  O5  . MAN D 4 .   ? 6.241   -14.064 32.303  1.00 4.76  7   D 1 
HETATM 3275 O  O6  . MAN D 4 .   ? 8.070   -13.886 34.396  1.00 2.12  7   D 1 
HETATM 3276 C  C1  . MAN D 4 .   ? 4.304   -15.934 37.781  1.00 1.98  8   D 1 
HETATM 3277 C  C2  . MAN D 4 .   ? 4.820   -17.157 37.036  1.00 1.77  8   D 1 
HETATM 3278 C  C3  . MAN D 4 .   ? 3.715   -17.736 36.146  1.00 1.48  8   D 1 
HETATM 3279 C  C4  . MAN D 4 .   ? 2.451   -17.983 36.942  1.00 1.79  8   D 1 
HETATM 3280 C  C5  . MAN D 4 .   ? 2.051   -16.704 37.698  1.00 1.87  8   D 1 
HETATM 3281 C  C6  . MAN D 4 .   ? 0.864   -16.970 38.609  1.00 1.72  8   D 1 
HETATM 3282 O  O2  . MAN D 4 .   ? 5.226   -18.168 37.968  1.00 2.21  8   D 1 
HETATM 3283 O  O3  . MAN D 4 .   ? 4.147   -18.924 35.519  1.00 1.58  8   D 1 
HETATM 3284 O  O4  . MAN D 4 .   ? 1.396   -18.372 36.089  1.00 1.67  8   D 1 
HETATM 3285 O  O5  . MAN D 4 .   ? 3.125   -16.252 38.515  1.00 2.12  8   D 1 
HETATM 3286 O  O6  . MAN D 4 .   ? 0.545   -15.784 39.294  1.00 1.66  8   D 1 
#
