# Supplementary material for: Theoretical Study of Sphingomyelinases from Entamoeba histolytica and Trichomonas vaginalis Sheds Light on the Evolution of Enzymes Needed for Survival and Colonization
Source: Pathogens. 2025 Jan 5;14(1):32. doi: 10.3390/pathogens14010032 (PMC11768322; doi:10.3390/pathogens14010032)
Supplement: Supplementary file 1 [file pathogens-14-00032-s001.zip › Supplementary structural Files/CIF files aSMase6/aSmase6 no signal peptide no c terminal/aSmase6 no signal peptide no c terminal glycosilated Co/fold_smasagnosignoctermglyco_model_4.cif]

# By using this file you agree to the legally binding terms of use found at alphafoldserver.com/output-terms
data_1fe2b0bb9fa048d3
#
_entry.id 1fe2b0bb9fa048d3
#
loop_
_atom_type.symbol
C  
CO 
N  
O  
S  
#
loop_
_audit_author.name
_audit_author.pdbx_ordinal
"Google DeepMind" 1 
"Isomorphic Labs" 2 
#
_audit_conform.dict_location https://raw.githubusercontent.com/ihmwg/ModelCIF/master/dist/mmcif_ma.dic
_audit_conform.dict_name     mmcif_ma.dic
_audit_conform.dict_version  1.4.5
#
loop_
_chem_comp.formula
_chem_comp.formula_weight
_chem_comp.id
_chem_comp.mon_nstd_flag
_chem_comp.name
_chem_comp.pdbx_smiles
_chem_comp.pdbx_synonyms
_chem_comp.type
"C3 H7 N O2"    89.093  ALA y ALANINE                                  C[C@H](N)C(O)=O                                  ?                                     "L-PEPTIDE LINKING"           
"C6 H15 N4 O2"  175.209 ARG y ARGININE                                 N[C@@H](CCCNC(N)=[NH2+])C(O)=O                   ?                                     "L-PEPTIDE LINKING"           
"C4 H8 N2 O3"   132.118 ASN y ASPARAGINE                               N[C@@H](CC(N)=O)C(O)=O                           ?                                     "L-PEPTIDE LINKING"           
"C4 H7 N O4"    133.103 ASP y "ASPARTIC ACID"                          N[C@@H](CC(O)=O)C(O)=O                           ?                                     "L-PEPTIDE LINKING"           
Co              58.933  CO  . "COBALT (II) ION"                        "[Co++]"                                         ?                                     NON-POLYMER                   
"C3 H7 N O2 S"  121.158 CYS y CYSTEINE                                 N[C@@H](CS)C(O)=O                                ?                                     "L-PEPTIDE LINKING"           
"C5 H10 N2 O3"  146.144 GLN y GLUTAMINE                                N[C@@H](CCC(N)=O)C(O)=O                          ?                                     "L-PEPTIDE LINKING"           
"C5 H9 N O4"    147.129 GLU y "GLUTAMIC ACID"                          N[C@@H](CCC(O)=O)C(O)=O                          ?                                     "L-PEPTIDE LINKING"           
"C2 H5 N O2"    75.067  GLY y GLYCINE                                  NCC(O)=O                                         ?                                     "PEPTIDE LINKING"             
"C6 H10 N3 O2"  156.162 HIS y HISTIDINE                                N[C@@H](Cc1c[nH]c[nH+]1)C(O)=O                   ?                                     "L-PEPTIDE LINKING"           
"C6 H13 N O2"   131.173 ILE y ISOLEUCINE                               CC[C@H](C)[C@H](N)C(O)=O                         ?                                     "L-PEPTIDE LINKING"           
"C6 H13 N O2"   131.173 LEU y LEUCINE                                  CC(C)C[C@H](N)C(O)=O                             ?                                     "L-PEPTIDE LINKING"           
"C6 H15 N2 O2"  147.195 LYS y LYSINE                                   N[C@@H](CCCC[NH3+])C(O)=O                        ?                                     "L-PEPTIDE LINKING"           
"C6 H12 O6"     180.156 MAN y alpha-D-mannopyranose                    OC[C@H]1O[C@H](O)[C@@H](O)[C@@H](O)[C@@H]1O      "alpha-D-mannose; D-mannose; mannose" "D-saccharide, alpha linking" 
"C5 H11 N O2 S" 149.211 MET y METHIONINE                               CSCC[C@H](N)C(O)=O                               ?                                     "L-PEPTIDE LINKING"           
"C8 H15 N O6"   221.208 NAG y 2-acetamido-2-deoxy-beta-D-glucopyranose CC(=O)N[C@H]1[C@H](O)O[C@H](CO)[C@@H](O)[C@@H]1O 
;N-acetyl-beta-D-glucosamine; 2-acetamido-2-deoxy-beta-D-glucose; 2-acetamido-2-deoxy-D-glucose;
2-acetamido-2-deoxy-glucose; N-ACETYL-D-GLUCOSAMINE
;
"D-saccharide, beta linking"  
"C9 H11 N O2"   165.189 PHE y PHENYLALANINE                            N[C@@H](Cc1ccccc1)C(O)=O                         ?                                     "L-PEPTIDE LINKING"           
"C5 H9 N O2"    115.130 PRO y PROLINE                                  OC(=O)[C@@H]1CCCN1                               ?                                     "L-PEPTIDE LINKING"           
"C3 H7 N O3"    105.093 SER y SERINE                                   N[C@@H](CO)C(O)=O                                ?                                     "L-PEPTIDE LINKING"           
"C4 H9 N O3"    119.119 THR y THREONINE                                C[C@@H](O)[C@H](N)C(O)=O                         ?                                     "L-PEPTIDE LINKING"           
"C11 H12 N2 O2" 204.225 TRP y TRYPTOPHAN                               N[C@@H](Cc1c[nH]c2ccccc12)C(O)=O                 ?                                     "L-PEPTIDE LINKING"           
"C9 H11 N O3"   181.189 TYR y TYROSINE                                 N[C@@H](Cc1ccc(O)cc1)C(O)=O                      ?                                     "L-PEPTIDE LINKING"           
"C5 H11 N O2"   117.146 VAL y VALINE                                   CC(C)[C@H](N)C(O)=O                              ?                                     "L-PEPTIDE LINKING"           
#
_citation.book_publisher          ?
_citation.country                 UK
_citation.id                      primary
_citation.journal_full            Nature
_citation.journal_id_ASTM         NATUAS
_citation.journal_id_CSD          0006
_citation.journal_id_ISSN         0028-0836
_citation.journal_volume          ?
_citation.page_first              ?
_citation.page_last               ?
_citation.pdbx_database_id_DOI    ?
_citation.pdbx_database_id_PubMed ?
_citation.title                   "Accurate structure prediction of biomolecular interactions with AlphaFold 3"
_citation.year                    2024
#
loop_
_citation_author.citation_id
_citation_author.name
_citation_author.ordinal
primary "Google DeepMind" 1 
primary "Isomorphic Labs" 2 
#
loop_
_entity.id
_entity.pdbx_description
_entity.type
1 . polymer     
2 . non-polymer 
3 . branched    
4 . branched    
#
_entity_poly.entity_id      1
_entity_poly.pdbx_strand_id A
_entity_poly.type           polypeptide(L)
#
loop_
_entity_poly_seq.entity_id
_entity_poly_seq.hetero
_entity_poly_seq.mon_id
_entity_poly_seq.num
1 n PHE 1   
1 n GLU 2   
1 n MET 3   
1 n TRP 4   
1 n GLN 5   
1 n LEU 6   
1 n THR 7   
1 n ASP 8   
1 n ILE 9   
1 n HIS 10  
1 n LEU 11  
1 n ASP 12  
1 n PRO 13  
1 n MET 14  
1 n TYR 15  
1 n THR 16  
1 n VAL 17  
1 n GLY 18  
1 n SER 19  
1 n ASP 20  
1 n PRO 21  
1 n LEU 22  
1 n LYS 23  
1 n LEU 24  
1 n CYS 25  
1 n ARG 26  
1 n GLU 27  
1 n GLY 28  
1 n LYS 29  
1 n GLY 30  
1 n ASN 31  
1 n ALA 32  
1 n GLY 33  
1 n LYS 34  
1 n TYR 35  
1 n GLY 36  
1 n ASP 37  
1 n TYR 38  
1 n SER 39  
1 n CYS 40  
1 n ASP 41  
1 n ALA 42  
1 n ASN 43  
1 n MET 44  
1 n ALA 45  
1 n LEU 46  
1 n LEU 47  
1 n ASP 48  
1 n SER 49  
1 n LEU 50  
1 n VAL 51  
1 n LYS 52  
1 n PHE 53  
1 n ILE 54  
1 n LYS 55  
1 n ARG 56  
1 n ASN 57  
1 n THR 58  
1 n ASP 59  
1 n VAL 60  
1 n ASN 61  
1 n GLY 62  
1 n LYS 63  
1 n VAL 64  
1 n MET 65  
1 n VAL 66  
1 n TYR 67  
1 n ASN 68  
1 n GLY 69  
1 n ASP 70  
1 n ILE 71  
1 n VAL 72  
1 n SER 73  
1 n ARG 74  
1 n ALA 75  
1 n ILE 76  
1 n PRO 77  
1 n LYS 78  
1 n TYR 79  
1 n ASN 80  
1 n LEU 81  
1 n ASP 82  
1 n TYR 83  
1 n VAL 84  
1 n LYS 85  
1 n GLN 86  
1 n SER 87  
1 n ILE 88  
1 n VAL 89  
1 n ASN 90  
1 n ALA 91  
1 n THR 92  
1 n ALA 93  
1 n LEU 94  
1 n LEU 95  
1 n LYS 96  
1 n LYS 97  
1 n PHE 98  
1 n GLU 99  
1 n ASP 100 
1 n PHE 101 
1 n PHE 102 
1 n ILE 103 
1 n ILE 104 
1 n PRO 105 
1 n MET 106 
1 n LEU 107 
1 n GLY 108 
1 n ASN 109 
1 n HIS 110 
1 n ASP 111 
1 n VAL 112 
1 n TYR 113 
1 n PRO 114 
1 n ALA 115 
1 n ASN 116 
1 n GLN 117 
1 n MET 118 
1 n ALA 119 
1 n ILE 120 
1 n ASN 121 
1 n SER 122 
1 n GLN 123 
1 n TRP 124 
1 n ILE 125 
1 n PHE 126 
1 n GLN 127 
1 n PHE 128 
1 n ALA 129 
1 n ALA 130 
1 n GLU 131 
1 n GLN 132 
1 n PHE 133 
1 n ALA 134 
1 n PRO 135 
1 n PHE 136 
1 n LEU 137 
1 n SER 138 
1 n GLN 139 
1 n ASN 140 
1 n ALA 141 
1 n ILE 142 
1 n GLU 143 
1 n SER 144 
1 n PHE 145 
1 n LYS 146 
1 n HIS 147 
1 n GLY 148 
1 n GLY 149 
1 n TYR 150 
1 n TYR 151 
1 n THR 152 
1 n MET 153 
1 n PRO 154 
1 n PHE 155 
1 n PRO 156 
1 n ALA 157 
1 n HIS 158 
1 n LEU 159 
1 n GLY 160 
1 n ILE 161 
1 n LYS 162 
1 n VAL 163 
1 n PRO 164 
1 n LEU 165 
1 n ASN 166 
1 n ALA 167 
1 n VAL 168 
1 n VAL 169 
1 n LEU 170 
1 n ASN 171 
1 n THR 172 
1 n VAL 173 
1 n LEU 174 
1 n TYR 175 
1 n TYR 176 
1 n ASN 177 
1 n TYR 178 
1 n ASN 179 
1 n LYS 180 
1 n GLN 181 
1 n THR 182 
1 n MET 183 
1 n ASP 184 
1 n SER 185 
1 n THR 186 
1 n ASP 187 
1 n PRO 188 
1 n LEU 189 
1 n GLY 190 
1 n GLN 191 
1 n PHE 192 
1 n GLU 193 
1 n TRP 194 
1 n PHE 195 
1 n LYS 196 
1 n THR 197 
1 n VAL 198 
1 n MET 199 
1 n ASP 200 
1 n GLY 201 
1 n TYR 202 
1 n ARG 203 
1 n LYS 204 
1 n THR 205 
1 n GLY 206 
1 n GLN 207 
1 n ARG 208 
1 n ALA 209 
1 n ILE 210 
1 n VAL 211 
1 n SER 212 
1 n MET 213 
1 n HIS 214 
1 n ILE 215 
1 n CYS 216 
1 n PRO 217 
1 n GLY 218 
1 n VAL 219 
1 n ALA 220 
1 n GLU 221 
1 n ARG 222 
1 n PHE 223 
1 n ASN 224 
1 n TYR 225 
1 n SER 226 
1 n ASP 227 
1 n GLN 228 
1 n LEU 229 
1 n TYR 230 
1 n PRO 231 
1 n GLN 232 
1 n TYR 233 
1 n ASN 234 
1 n ASP 235 
1 n ARG 236 
1 n LEU 237 
1 n VAL 238 
1 n ASP 239 
1 n SER 240 
1 n LEU 241 
1 n ALA 242 
1 n GLU 243 
1 n TYR 244 
1 n ASN 245 
1 n ASP 246 
1 n VAL 247 
1 n ILE 248 
1 n LEU 249 
1 n GLY 250 
1 n VAL 251 
1 n LEU 252 
1 n CYS 253 
1 n GLY 254 
1 n HIS 255 
1 n LEU 256 
1 n HIS 257 
1 n THR 258 
1 n ASP 259 
1 n THR 260 
1 n PHE 261 
1 n ARG 262 
1 n ILE 263 
1 n LEU 264 
1 n SER 265 
1 n LYS 266 
1 n GLY 267 
1 n ASN 268 
1 n LYS 269 
1 n LYS 270 
1 n VAL 271 
1 n MET 272 
1 n ALA 273 
1 n PHE 274 
1 n ILE 275 
1 n GLY 276 
1 n PRO 277 
1 n SER 278 
1 n VAL 279 
1 n ASP 280 
1 n THR 281 
1 n TRP 282 
1 n LEU 283 
1 n GLY 284 
1 n THR 285 
1 n SER 286 
1 n PRO 287 
1 n SER 288 
1 n ILE 289 
1 n ARG 290 
1 n LYS 291 
1 n TYR 292 
1 n ASP 293 
1 n VAL 294 
1 n GLY 295 
1 n ASN 296 
1 n GLY 297 
1 n GLN 298 
1 n GLY 299 
1 n TYR 300 
1 n MET 301 
1 n LYS 302 
1 n GLU 303 
1 n PHE 304 
1 n LYS 305 
1 n ASN 306 
1 n TYR 307 
1 n HIS 308 
1 n PHE 309 
1 n GLN 310 
1 n LEU 311 
1 n ARG 312 
1 n PRO 313 
1 n LYS 314 
1 n LYS 315 
1 n ASP 316 
1 n LYS 317 
1 n LEU 318 
1 n LYS 319 
1 n PRO 320 
1 n LYS 321 
1 n THR 322 
1 n THR 323 
1 n ILE 324 
1 n LYS 325 
1 n GLN 326 
1 n PRO 327 
1 n SER 328 
1 n ASP 329 
1 n GLY 330 
1 n PHE 331 
1 n ASN 332 
1 n LYS 333 
1 n TRP 334 
1 n LYS 335 
1 n PHE 336 
1 n ASN 337 
1 n TYR 338 
1 n GLY 339 
1 n SER 340 
1 n SER 341 
1 n SER 342 
1 n GLU 343 
1 n TYR 344 
1 n GLY 345 
1 n LEU 346 
1 n LYS 347 
1 n GLU 348 
1 n LEU 349 
1 n SER 350 
1 n PRO 351 
1 n LYS 352 
1 n GLU 353 
1 n PHE 354 
1 n GLU 355 
1 n ILE 356 
1 n LEU 357 
1 n ALA 358 
1 n ALA 359 
1 n ARG 360 
1 n MET 361 
1 n ASP 362 
1 n LYS 363 
1 n ASP 364 
1 n LEU 365 
1 n GLN 366 
1 n LEU 367 
1 n PHE 368 
1 n ASN 369 
1 n LYS 370 
1 n TYR 371 
1 n HIS 372 
1 n LEU 373 
1 n HIS 374 
1 n PHE 375 
1 n ARG 376 
1 n ALA 377 
1 n ASP 378 
1 n THR 379 
1 n PRO 380 
1 n GLY 381 
1 n PHE 382 
1 n THR 383 
#
_ma_data.content_type "model coordinates"
_ma_data.id           1
_ma_data.name         Model
#
_ma_model_list.data_id          1
_ma_model_list.model_group_id   1
_ma_model_list.model_group_name "AlphaFold-beta-20231127 (7a14c934-fe78-43c1-a552-7fb305b0ebd1 @ 2024-08-29 17:38:45)"
_ma_model_list.model_id         1
_ma_model_list.model_name       "Top ranked model"
_ma_model_list.model_type       "Ab initio model"
_ma_model_list.ordinal_id       1
#
loop_
_ma_protocol_step.method_type
_ma_protocol_step.ordinal_id
_ma_protocol_step.protocol_id
_ma_protocol_step.step_id
"coevolution MSA" 1 1 1 
"template search" 2 1 2 
modeling          3 1 3 
#
loop_
_ma_qa_metric.id
_ma_qa_metric.mode
_ma_qa_metric.name
_ma_qa_metric.software_group_id
_ma_qa_metric.type
1 global pLDDT 1 pLDDT 
2 local  pLDDT 1 pLDDT 
#
_ma_qa_metric_global.metric_id    1
_ma_qa_metric_global.metric_value 88.93
_ma_qa_metric_global.model_id     1
_ma_qa_metric_global.ordinal_id   1
#
_ma_software_group.group_id    1
_ma_software_group.ordinal_id  1
_ma_software_group.software_id 1
#
loop_
_ma_target_entity.data_id
_ma_target_entity.entity_id
_ma_target_entity.origin
1 1 . 
1 2 . 
1 3 . 
1 4 . 
#
loop_
_ma_target_entity_instance.asym_id
_ma_target_entity_instance.details
_ma_target_entity_instance.entity_id
A . 1 
B . 2 
C . 3 
D . 4 
#
loop_
_pdbx_branch_scheme.asym_id
_pdbx_branch_scheme.auth_asym_id
_pdbx_branch_scheme.auth_seq_num
_pdbx_branch_scheme.entity_id
_pdbx_branch_scheme.hetero
_pdbx_branch_scheme.mon_id
_pdbx_branch_scheme.num
_pdbx_branch_scheme.pdb_asym_id
_pdbx_branch_scheme.pdb_ins_code
_pdbx_branch_scheme.pdb_seq_num
C C 1 3 n NAG 1 C . 1 
C C 2 3 n NAG 2 C . 2 
C C 3 3 n MAN 3 C . 3 
C C 4 3 n MAN 4 C . 4 
C C 5 3 n MAN 5 C . 5 
C C 6 3 n MAN 6 C . 6 
C C 7 3 n MAN 7 C . 7 
C C 8 3 n MAN 8 C . 8 
D D 1 4 n NAG 1 D . 1 
D D 2 4 n NAG 2 D . 2 
D D 3 4 n MAN 3 D . 3 
D D 4 4 n MAN 4 D . 4 
D D 5 4 n MAN 5 D . 5 
D D 6 4 n MAN 6 D . 6 
D D 7 4 n MAN 7 D . 7 
D D 8 4 n MAN 8 D . 8 
#
loop_
_pdbx_data_usage.details
_pdbx_data_usage.id
_pdbx_data_usage.type
_pdbx_data_usage.url
;NON-COMMERCIAL USE ONLY, BY USING THIS FILE YOU AGREE TO THE TERMS OF USE FOUND
AT alphafoldserver.com/output-terms.
;
1 license    ? 
;THE INFORMATION IS NOT INTENDED FOR, HAS NOT BEEN VALIDATED FOR, AND IS NOT
APPROVED FOR CLINICAL USE. IT SHOULD NOT BE USED FOR CLINICAL PURPOSE OR RELIED
ON FOR MEDICAL OR OTHER PROFESSIONAL ADVICE. IT IS THEORETICAL MODELLING ONLY
AND CAUTION SHOULD BE EXERCISED IN ITS USE. IT IS PROVIDED "AS-IS" WITHOUT ANY
WARRANTY OF ANY KIND, WHETHER EXPRESSED OR IMPLIED. NO WARRANTY IS GIVEN THAT
USE OF THE INFORMATION SHALL NOT INFRINGE THE RIGHTS OF ANY THIRD PARTY.
;
2 disclaimer ? 
#
_pdbx_nonpoly_scheme.asym_id       B
_pdbx_nonpoly_scheme.auth_seq_num  1
_pdbx_nonpoly_scheme.entity_id     2
_pdbx_nonpoly_scheme.mon_id        CO
_pdbx_nonpoly_scheme.pdb_ins_code  .
_pdbx_nonpoly_scheme.pdb_seq_num   1
_pdbx_nonpoly_scheme.pdb_strand_id B
#
loop_
_pdbx_poly_seq_scheme.asym_id
_pdbx_poly_seq_scheme.auth_seq_num
_pdbx_poly_seq_scheme.entity_id
_pdbx_poly_seq_scheme.hetero
_pdbx_poly_seq_scheme.mon_id
_pdbx_poly_seq_scheme.pdb_ins_code
_pdbx_poly_seq_scheme.pdb_seq_num
_pdbx_poly_seq_scheme.pdb_strand_id
_pdbx_poly_seq_scheme.seq_id
A 1   1 n PHE . 1   A 1   
A 2   1 n GLU . 2   A 2   
A 3   1 n MET . 3   A 3   
A 4   1 n TRP . 4   A 4   
A 5   1 n GLN . 5   A 5   
A 6   1 n LEU . 6   A 6   
A 7   1 n THR . 7   A 7   
A 8   1 n ASP . 8   A 8   
A 9   1 n ILE . 9   A 9   
A 10  1 n HIS . 10  A 10  
A 11  1 n LEU . 11  A 11  
A 12  1 n ASP . 12  A 12  
A 13  1 n PRO . 13  A 13  
A 14  1 n MET . 14  A 14  
A 15  1 n TYR . 15  A 15  
A 16  1 n THR . 16  A 16  
A 17  1 n VAL . 17  A 17  
A 18  1 n GLY . 18  A 18  
A 19  1 n SER . 19  A 19  
A 20  1 n ASP . 20  A 20  
A 21  1 n PRO . 21  A 21  
A 22  1 n LEU . 22  A 22  
A 23  1 n LYS . 23  A 23  
A 24  1 n LEU . 24  A 24  
A 25  1 n CYS . 25  A 25  
A 26  1 n ARG . 26  A 26  
A 27  1 n GLU . 27  A 27  
A 28  1 n GLY . 28  A 28  
A 29  1 n LYS . 29  A 29  
A 30  1 n GLY . 30  A 30  
A 31  1 n ASN . 31  A 31  
A 32  1 n ALA . 32  A 32  
A 33  1 n GLY . 33  A 33  
A 34  1 n LYS . 34  A 34  
A 35  1 n TYR . 35  A 35  
A 36  1 n GLY . 36  A 36  
A 37  1 n ASP . 37  A 37  
A 38  1 n TYR . 38  A 38  
A 39  1 n SER . 39  A 39  
A 40  1 n CYS . 40  A 40  
A 41  1 n ASP . 41  A 41  
A 42  1 n ALA . 42  A 42  
A 43  1 n ASN . 43  A 43  
A 44  1 n MET . 44  A 44  
A 45  1 n ALA . 45  A 45  
A 46  1 n LEU . 46  A 46  
A 47  1 n LEU . 47  A 47  
A 48  1 n ASP . 48  A 48  
A 49  1 n SER . 49  A 49  
A 50  1 n LEU . 50  A 50  
A 51  1 n VAL . 51  A 51  
A 52  1 n LYS . 52  A 52  
A 53  1 n PHE . 53  A 53  
A 54  1 n ILE . 54  A 54  
A 55  1 n LYS . 55  A 55  
A 56  1 n ARG . 56  A 56  
A 57  1 n ASN . 57  A 57  
A 58  1 n THR . 58  A 58  
A 59  1 n ASP . 59  A 59  
A 60  1 n VAL . 60  A 60  
A 61  1 n ASN . 61  A 61  
A 62  1 n GLY . 62  A 62  
A 63  1 n LYS . 63  A 63  
A 64  1 n VAL . 64  A 64  
A 65  1 n MET . 65  A 65  
A 66  1 n VAL . 66  A 66  
A 67  1 n TYR . 67  A 67  
A 68  1 n ASN . 68  A 68  
A 69  1 n GLY . 69  A 69  
A 70  1 n ASP . 70  A 70  
A 71  1 n ILE . 71  A 71  
A 72  1 n VAL . 72  A 72  
A 73  1 n SER . 73  A 73  
A 74  1 n ARG . 74  A 74  
A 75  1 n ALA . 75  A 75  
A 76  1 n ILE . 76  A 76  
A 77  1 n PRO . 77  A 77  
A 78  1 n LYS . 78  A 78  
A 79  1 n TYR . 79  A 79  
A 80  1 n ASN . 80  A 80  
A 81  1 n LEU . 81  A 81  
A 82  1 n ASP . 82  A 82  
A 83  1 n TYR . 83  A 83  
A 84  1 n VAL . 84  A 84  
A 85  1 n LYS . 85  A 85  
A 86  1 n GLN . 86  A 86  
A 87  1 n SER . 87  A 87  
A 88  1 n ILE . 88  A 88  
A 89  1 n VAL . 89  A 89  
A 90  1 n ASN . 90  A 90  
A 91  1 n ALA . 91  A 91  
A 92  1 n THR . 92  A 92  
A 93  1 n ALA . 93  A 93  
A 94  1 n LEU . 94  A 94  
A 95  1 n LEU . 95  A 95  
A 96  1 n LYS . 96  A 96  
A 97  1 n LYS . 97  A 97  
A 98  1 n PHE . 98  A 98  
A 99  1 n GLU . 99  A 99  
A 100 1 n ASP . 100 A 100 
A 101 1 n PHE . 101 A 101 
A 102 1 n PHE . 102 A 102 
A 103 1 n ILE . 103 A 103 
A 104 1 n ILE . 104 A 104 
A 105 1 n PRO . 105 A 105 
A 106 1 n MET . 106 A 106 
A 107 1 n LEU . 107 A 107 
A 108 1 n GLY . 108 A 108 
A 109 1 n ASN . 109 A 109 
A 110 1 n HIS . 110 A 110 
A 111 1 n ASP . 111 A 111 
A 112 1 n VAL . 112 A 112 
A 113 1 n TYR . 113 A 113 
A 114 1 n PRO . 114 A 114 
A 115 1 n ALA . 115 A 115 
A 116 1 n ASN . 116 A 116 
A 117 1 n GLN . 117 A 117 
A 118 1 n MET . 118 A 118 
A 119 1 n ALA . 119 A 119 
A 120 1 n ILE . 120 A 120 
A 121 1 n ASN . 121 A 121 
A 122 1 n SER . 122 A 122 
A 123 1 n GLN . 123 A 123 
A 124 1 n TRP . 124 A 124 
A 125 1 n ILE . 125 A 125 
A 126 1 n PHE . 126 A 126 
A 127 1 n GLN . 127 A 127 
A 128 1 n PHE . 128 A 128 
A 129 1 n ALA . 129 A 129 
A 130 1 n ALA . 130 A 130 
A 131 1 n GLU . 131 A 131 
A 132 1 n GLN . 132 A 132 
A 133 1 n PHE . 133 A 133 
A 134 1 n ALA . 134 A 134 
A 135 1 n PRO . 135 A 135 
A 136 1 n PHE . 136 A 136 
A 137 1 n LEU . 137 A 137 
A 138 1 n SER . 138 A 138 
A 139 1 n GLN . 139 A 139 
A 140 1 n ASN . 140 A 140 
A 141 1 n ALA . 141 A 141 
A 142 1 n ILE . 142 A 142 
A 143 1 n GLU . 143 A 143 
A 144 1 n SER . 144 A 144 
A 145 1 n PHE . 145 A 145 
A 146 1 n LYS . 146 A 146 
A 147 1 n HIS . 147 A 147 
A 148 1 n GLY . 148 A 148 
A 149 1 n GLY . 149 A 149 
A 150 1 n TYR . 150 A 150 
A 151 1 n TYR . 151 A 151 
A 152 1 n THR . 152 A 152 
A 153 1 n MET . 153 A 153 
A 154 1 n PRO . 154 A 154 
A 155 1 n PHE . 155 A 155 
A 156 1 n PRO . 156 A 156 
A 157 1 n ALA . 157 A 157 
A 158 1 n HIS . 158 A 158 
A 159 1 n LEU . 159 A 159 
A 160 1 n GLY . 160 A 160 
A 161 1 n ILE . 161 A 161 
A 162 1 n LYS . 162 A 162 
A 163 1 n VAL . 163 A 163 
A 164 1 n PRO . 164 A 164 
A 165 1 n LEU . 165 A 165 
A 166 1 n ASN . 166 A 166 
A 167 1 n ALA . 167 A 167 
A 168 1 n VAL . 168 A 168 
A 169 1 n VAL . 169 A 169 
A 170 1 n LEU . 170 A 170 
A 171 1 n ASN . 171 A 171 
A 172 1 n THR . 172 A 172 
A 173 1 n VAL . 173 A 173 
A 174 1 n LEU . 174 A 174 
A 175 1 n TYR . 175 A 175 
A 176 1 n TYR . 176 A 176 
A 177 1 n ASN . 177 A 177 
A 178 1 n TYR . 178 A 178 
A 179 1 n ASN . 179 A 179 
A 180 1 n LYS . 180 A 180 
A 181 1 n GLN . 181 A 181 
A 182 1 n THR . 182 A 182 
A 183 1 n MET . 183 A 183 
A 184 1 n ASP . 184 A 184 
A 185 1 n SER . 185 A 185 
A 186 1 n THR . 186 A 186 
A 187 1 n ASP . 187 A 187 
A 188 1 n PRO . 188 A 188 
A 189 1 n LEU . 189 A 189 
A 190 1 n GLY . 190 A 190 
A 191 1 n GLN . 191 A 191 
A 192 1 n PHE . 192 A 192 
A 193 1 n GLU . 193 A 193 
A 194 1 n TRP . 194 A 194 
A 195 1 n PHE . 195 A 195 
A 196 1 n LYS . 196 A 196 
A 197 1 n THR . 197 A 197 
A 198 1 n VAL . 198 A 198 
A 199 1 n MET . 199 A 199 
A 200 1 n ASP . 200 A 200 
A 201 1 n GLY . 201 A 201 
A 202 1 n TYR . 202 A 202 
A 203 1 n ARG . 203 A 203 
A 204 1 n LYS . 204 A 204 
A 205 1 n THR . 205 A 205 
A 206 1 n GLY . 206 A 206 
A 207 1 n GLN . 207 A 207 
A 208 1 n ARG . 208 A 208 
A 209 1 n ALA . 209 A 209 
A 210 1 n ILE . 210 A 210 
A 211 1 n VAL . 211 A 211 
A 212 1 n SER . 212 A 212 
A 213 1 n MET . 213 A 213 
A 214 1 n HIS . 214 A 214 
A 215 1 n ILE . 215 A 215 
A 216 1 n CYS . 216 A 216 
A 217 1 n PRO . 217 A 217 
A 218 1 n GLY . 218 A 218 
A 219 1 n VAL . 219 A 219 
A 220 1 n ALA . 220 A 220 
A 221 1 n GLU . 221 A 221 
A 222 1 n ARG . 222 A 222 
A 223 1 n PHE . 223 A 223 
A 224 1 n ASN . 224 A 224 
A 225 1 n TYR . 225 A 225 
A 226 1 n SER . 226 A 226 
A 227 1 n ASP . 227 A 227 
A 228 1 n GLN . 228 A 228 
A 229 1 n LEU . 229 A 229 
A 230 1 n TYR . 230 A 230 
A 231 1 n PRO . 231 A 231 
A 232 1 n GLN . 232 A 232 
A 233 1 n TYR . 233 A 233 
A 234 1 n ASN . 234 A 234 
A 235 1 n ASP . 235 A 235 
A 236 1 n ARG . 236 A 236 
A 237 1 n LEU . 237 A 237 
A 238 1 n VAL . 238 A 238 
A 239 1 n ASP . 239 A 239 
A 240 1 n SER . 240 A 240 
A 241 1 n LEU . 241 A 241 
A 242 1 n ALA . 242 A 242 
A 243 1 n GLU . 243 A 243 
A 244 1 n TYR . 244 A 244 
A 245 1 n ASN . 245 A 245 
A 246 1 n ASP . 246 A 246 
A 247 1 n VAL . 247 A 247 
A 248 1 n ILE . 248 A 248 
A 249 1 n LEU . 249 A 249 
A 250 1 n GLY . 250 A 250 
A 251 1 n VAL . 251 A 251 
A 252 1 n LEU . 252 A 252 
A 253 1 n CYS . 253 A 253 
A 254 1 n GLY . 254 A 254 
A 255 1 n HIS . 255 A 255 
A 256 1 n LEU . 256 A 256 
A 257 1 n HIS . 257 A 257 
A 258 1 n THR . 258 A 258 
A 259 1 n ASP . 259 A 259 
A 260 1 n THR . 260 A 260 
A 261 1 n PHE . 261 A 261 
A 262 1 n ARG . 262 A 262 
A 263 1 n ILE . 263 A 263 
A 264 1 n LEU . 264 A 264 
A 265 1 n SER . 265 A 265 
A 266 1 n LYS . 266 A 266 
A 267 1 n GLY . 267 A 267 
A 268 1 n ASN . 268 A 268 
A 269 1 n LYS . 269 A 269 
A 270 1 n LYS . 270 A 270 
A 271 1 n VAL . 271 A 271 
A 272 1 n MET . 272 A 272 
A 273 1 n ALA . 273 A 273 
A 274 1 n PHE . 274 A 274 
A 275 1 n ILE . 275 A 275 
A 276 1 n GLY . 276 A 276 
A 277 1 n PRO . 277 A 277 
A 278 1 n SER . 278 A 278 
A 279 1 n VAL . 279 A 279 
A 280 1 n ASP . 280 A 280 
A 281 1 n THR . 281 A 281 
A 282 1 n TRP . 282 A 282 
A 283 1 n LEU . 283 A 283 
A 284 1 n GLY . 284 A 284 
A 285 1 n THR . 285 A 285 
A 286 1 n SER . 286 A 286 
A 287 1 n PRO . 287 A 287 
A 288 1 n SER . 288 A 288 
A 289 1 n ILE . 289 A 289 
A 290 1 n ARG . 290 A 290 
A 291 1 n LYS . 291 A 291 
A 292 1 n TYR . 292 A 292 
A 293 1 n ASP . 293 A 293 
A 294 1 n VAL . 294 A 294 
A 295 1 n GLY . 295 A 295 
A 296 1 n ASN . 296 A 296 
A 297 1 n GLY . 297 A 297 
A 298 1 n GLN . 298 A 298 
A 299 1 n GLY . 299 A 299 
A 300 1 n TYR . 300 A 300 
A 301 1 n MET . 301 A 301 
A 302 1 n LYS . 302 A 302 
A 303 1 n GLU . 303 A 303 
A 304 1 n PHE . 304 A 304 
A 305 1 n LYS . 305 A 305 
A 306 1 n ASN . 306 A 306 
A 307 1 n TYR . 307 A 307 
A 308 1 n HIS . 308 A 308 
A 309 1 n PHE . 309 A 309 
A 310 1 n GLN . 310 A 310 
A 311 1 n LEU . 311 A 311 
A 312 1 n ARG . 312 A 312 
A 313 1 n PRO . 313 A 313 
A 314 1 n LYS . 314 A 314 
A 315 1 n LYS . 315 A 315 
A 316 1 n ASP . 316 A 316 
A 317 1 n LYS . 317 A 317 
A 318 1 n LEU . 318 A 318 
A 319 1 n LYS . 319 A 319 
A 320 1 n PRO . 320 A 320 
A 321 1 n LYS . 321 A 321 
A 322 1 n THR . 322 A 322 
A 323 1 n THR . 323 A 323 
A 324 1 n ILE . 324 A 324 
A 325 1 n LYS . 325 A 325 
A 326 1 n GLN . 326 A 326 
A 327 1 n PRO . 327 A 327 
A 328 1 n SER . 328 A 328 
A 329 1 n ASP . 329 A 329 
A 330 1 n GLY . 330 A 330 
A 331 1 n PHE . 331 A 331 
A 332 1 n ASN . 332 A 332 
A 333 1 n LYS . 333 A 333 
A 334 1 n TRP . 334 A 334 
A 335 1 n LYS . 335 A 335 
A 336 1 n PHE . 336 A 336 
A 337 1 n ASN . 337 A 337 
A 338 1 n TYR . 338 A 338 
A 339 1 n GLY . 339 A 339 
A 340 1 n SER . 340 A 340 
A 341 1 n SER . 341 A 341 
A 342 1 n SER . 342 A 342 
A 343 1 n GLU . 343 A 343 
A 344 1 n TYR . 344 A 344 
A 345 1 n GLY . 345 A 345 
A 346 1 n LEU . 346 A 346 
A 347 1 n LYS . 347 A 347 
A 348 1 n GLU . 348 A 348 
A 349 1 n LEU . 349 A 349 
A 350 1 n SER . 350 A 350 
A 351 1 n PRO . 351 A 351 
A 352 1 n LYS . 352 A 352 
A 353 1 n GLU . 353 A 353 
A 354 1 n PHE . 354 A 354 
A 355 1 n GLU . 355 A 355 
A 356 1 n ILE . 356 A 356 
A 357 1 n LEU . 357 A 357 
A 358 1 n ALA . 358 A 358 
A 359 1 n ALA . 359 A 359 
A 360 1 n ARG . 360 A 360 
A 361 1 n MET . 361 A 361 
A 362 1 n ASP . 362 A 362 
A 363 1 n LYS . 363 A 363 
A 364 1 n ASP . 364 A 364 
A 365 1 n LEU . 365 A 365 
A 366 1 n GLN . 366 A 366 
A 367 1 n LEU . 367 A 367 
A 368 1 n PHE . 368 A 368 
A 369 1 n ASN . 369 A 369 
A 370 1 n LYS . 370 A 370 
A 371 1 n TYR . 371 A 371 
A 372 1 n HIS . 372 A 372 
A 373 1 n LEU . 373 A 373 
A 374 1 n HIS . 374 A 374 
A 375 1 n PHE . 375 A 375 
A 376 1 n ARG . 376 A 376 
A 377 1 n ALA . 377 A 377 
A 378 1 n ASP . 378 A 378 
A 379 1 n THR . 379 A 379 
A 380 1 n PRO . 380 A 380 
A 381 1 n GLY . 381 A 381 
A 382 1 n PHE . 382 A 382 
A 383 1 n THR . 383 A 383 
#
_software.classification other
_software.date           ?
_software.description    "Structure prediction"
_software.name           AlphaFold
_software.pdbx_ordinal   1
_software.type           package
_software.version        "AlphaFold-beta-20231127 (7a14c934-fe78-43c1-a552-7fb305b0ebd1 @ 2024-08-29 17:38:45)"
#
loop_
_struct_asym.entity_id
_struct_asym.id
1 A 
2 B 
3 C 
4 D 
#
loop_
_struct_conn.conn_type_id
_struct_conn.id
_struct_conn.pdbx_ptnr1_PDB_ins_code
_struct_conn.pdbx_ptnr1_label_alt_id
_struct_conn.pdbx_ptnr2_PDB_ins_code
_struct_conn.pdbx_ptnr2_label_alt_id
_struct_conn.pdbx_role
_struct_conn.pdbx_value_order
_struct_conn.ptnr1_auth_asym_id
_struct_conn.ptnr1_auth_seq_id
_struct_conn.ptnr1_label_asym_id
_struct_conn.ptnr1_label_atom_id
_struct_conn.ptnr1_label_comp_id
_struct_conn.ptnr1_label_seq_id
_struct_conn.ptnr1_symmetry
_struct_conn.ptnr2_auth_asym_id
_struct_conn.ptnr2_auth_seq_id
_struct_conn.ptnr2_label_asym_id
_struct_conn.ptnr2_label_atom_id
_struct_conn.ptnr2_label_comp_id
_struct_conn.ptnr2_label_seq_id
_struct_conn.ptnr2_symmetry
covale covale1  ? ? ? ? ? ? C 1 C C1 NAG . 1_555 A 90  A ND2 ASN 90  1_555 
covale covale2  ? ? ? ? ? ? D 1 D C1 NAG . 1_555 A 224 A ND2 ASN 224 1_555 
covale covale3  ? ? ? ? ? ? C 1 C O4 NAG . 1_555 C 2   C C1  NAG .   1_555 
covale covale4  ? ? ? ? ? ? C 2 C O4 NAG . 1_555 C 3   C C1  MAN .   1_555 
covale covale5  ? ? ? ? ? ? C 3 C O2 MAN . 1_555 C 4   C C1  MAN .   1_555 
covale covale6  ? ? ? ? ? ? C 4 C O2 MAN . 1_555 C 5   C C1  MAN .   1_555 
covale covale7  ? ? ? ? ? ? C 4 C O6 MAN . 1_555 C 6   C C1  MAN .   1_555 
covale covale8  ? ? ? ? ? ? C 6 C O2 MAN . 1_555 C 7   C C1  MAN .   1_555 
covale covale9  ? ? ? ? ? ? C 6 C O6 MAN . 1_555 C 8   C C1  MAN .   1_555 
covale covale10 ? ? ? ? ? ? D 1 D O4 NAG . 1_555 D 2   D C1  NAG .   1_555 
covale covale11 ? ? ? ? ? ? D 2 D O4 NAG . 1_555 D 3   D C1  MAN .   1_555 
covale covale12 ? ? ? ? ? ? D 3 D O2 MAN . 1_555 D 4   D C1  MAN .   1_555 
covale covale13 ? ? ? ? ? ? D 4 D O2 MAN . 1_555 D 5   D C1  MAN .   1_555 
covale covale14 ? ? ? ? ? ? D 4 D O6 MAN . 1_555 D 6   D C1  MAN .   1_555 
covale covale15 ? ? ? ? ? ? D 6 D O2 MAN . 1_555 D 7   D C1  MAN .   1_555 
covale covale16 ? ? ? ? ? ? D 6 D O6 MAN . 1_555 D 8   D C1  MAN .   1_555 
#
_struct_conn_type.criteria  ?
_struct_conn_type.id        covale
_struct_conn_type.reference ?
#
loop_
_atom_site.group_PDB
_atom_site.id
_atom_site.type_symbol
_atom_site.label_atom_id
_atom_site.label_alt_id
_atom_site.label_comp_id
_atom_site.label_asym_id
_atom_site.label_entity_id
_atom_site.label_seq_id
_atom_site.pdbx_PDB_ins_code
_atom_site.Cartn_x
_atom_site.Cartn_y
_atom_site.Cartn_z
_atom_site.occupancy
_atom_site.B_iso_or_equiv
_atom_site.auth_seq_id
_atom_site.auth_asym_id
_atom_site.pdbx_PDB_model_num
ATOM   1    N  N   . PHE A 1 1   ? -17.165 -0.264  -13.479 1.00 96.42 1   A 1 
ATOM   2    C  CA  . PHE A 1 1   ? -17.204 0.715   -12.389 1.00 97.58 1   A 1 
ATOM   3    C  C   . PHE A 1 1   ? -15.803 1.247   -12.105 1.00 97.99 1   A 1 
ATOM   4    O  O   . PHE A 1 1   ? -14.816 0.708   -12.624 1.00 97.53 1   A 1 
ATOM   5    C  CB  . PHE A 1 1   ? -17.802 0.102   -11.121 1.00 96.96 1   A 1 
ATOM   6    C  CG  . PHE A 1 1   ? -16.972 -0.998  -10.503 1.00 97.58 1   A 1 
ATOM   7    C  CD1 . PHE A 1 1   ? -17.038 -2.303  -10.989 1.00 97.16 1   A 1 
ATOM   8    C  CD2 . PHE A 1 1   ? -16.140 -0.732  -9.425  1.00 97.02 1   A 1 
ATOM   9    C  CE1 . PHE A 1 1   ? -16.294 -3.325  -10.412 1.00 96.32 1   A 1 
ATOM   10   C  CE2 . PHE A 1 1   ? -15.383 -1.750  -8.835  1.00 96.41 1   A 1 
ATOM   11   C  CZ  . PHE A 1 1   ? -15.461 -3.045  -9.328  1.00 96.92 1   A 1 
ATOM   12   N  N   . GLU A 1 2   ? -15.708 2.315   -11.310 1.00 98.25 2   A 1 
ATOM   13   C  CA  . GLU A 1 2   ? -14.423 2.877   -10.941 1.00 98.36 2   A 1 
ATOM   14   C  C   . GLU A 1 2   ? -14.158 2.610   -9.458  1.00 98.47 2   A 1 
ATOM   15   O  O   . GLU A 1 2   ? -15.096 2.464   -8.668  1.00 98.14 2   A 1 
ATOM   16   C  CB  . GLU A 1 2   ? -14.389 4.385   -11.227 1.00 97.89 2   A 1 
ATOM   17   C  CG  . GLU A 1 2   ? -14.536 4.715   -12.702 1.00 94.76 2   A 1 
ATOM   18   C  CD  . GLU A 1 2   ? -14.387 6.204   -12.987 1.00 92.78 2   A 1 
ATOM   19   O  OE1 . GLU A 1 2   ? -14.906 7.018   -12.196 1.00 86.34 2   A 1 
ATOM   20   O  OE2 . GLU A 1 2   ? -13.750 6.550   -13.999 1.00 85.74 2   A 1 
ATOM   21   N  N   . MET A 1 3   ? -12.877 2.559   -9.100  1.00 98.73 3   A 1 
ATOM   22   C  CA  . MET A 1 3   ? -12.495 2.225   -7.734  1.00 98.78 3   A 1 
ATOM   23   C  C   . MET A 1 3   ? -11.237 2.963   -7.301  1.00 98.87 3   A 1 
ATOM   24   O  O   . MET A 1 3   ? -10.223 2.935   -7.991  1.00 98.73 3   A 1 
ATOM   25   C  CB  . MET A 1 3   ? -12.279 0.712   -7.640  1.00 98.53 3   A 1 
ATOM   26   C  CG  . MET A 1 3   ? -11.738 0.209   -6.315  1.00 97.90 3   A 1 
ATOM   27   S  SD  . MET A 1 3   ? -11.625 -1.599  -6.288  1.00 97.11 3   A 1 
ATOM   28   C  CE  . MET A 1 3   ? -10.295 -1.864  -7.448  1.00 91.84 3   A 1 
ATOM   29   N  N   . TRP A 1 4   ? -11.305 3.619   -6.137  1.00 98.82 4   A 1 
ATOM   30   C  CA  . TRP A 1 4   ? -10.156 4.331   -5.595  1.00 98.86 4   A 1 
ATOM   31   C  C   . TRP A 1 4   ? -9.269  3.384   -4.792  1.00 98.82 4   A 1 
ATOM   32   O  O   . TRP A 1 4   ? -9.748  2.413   -4.203  1.00 98.74 4   A 1 
ATOM   33   C  CB  . TRP A 1 4   ? -10.618 5.456   -4.669  1.00 98.84 4   A 1 
ATOM   34   C  CG  . TRP A 1 4   ? -11.407 6.539   -5.334  1.00 98.82 4   A 1 
ATOM   35   C  CD1 . TRP A 1 4   ? -12.767 6.613   -5.455  1.00 98.54 4   A 1 
ATOM   36   C  CD2 . TRP A 1 4   ? -10.886 7.722   -5.953  1.00 98.76 4   A 1 
ATOM   37   N  NE1 . TRP A 1 4   ? -13.126 7.761   -6.112  1.00 98.43 4   A 1 
ATOM   38   C  CE2 . TRP A 1 4   ? -11.991 8.466   -6.436  1.00 98.62 4   A 1 
ATOM   39   C  CE3 . TRP A 1 4   ? -9.596  8.231   -6.155  1.00 98.59 4   A 1 
ATOM   40   C  CZ2 . TRP A 1 4   ? -11.835 9.689   -7.093  1.00 98.34 4   A 1 
ATOM   41   C  CZ3 . TRP A 1 4   ? -9.446  9.451   -6.814  1.00 98.21 4   A 1 
ATOM   42   C  CH2 . TRP A 1 4   ? -10.555 10.155  -7.271  1.00 98.10 4   A 1 
ATOM   43   N  N   . GLN A 1 5   ? -7.953  3.682   -4.770  1.00 98.81 5   A 1 
ATOM   44   C  CA  . GLN A 1 5   ? -7.020  2.926   -3.946  1.00 98.80 5   A 1 
ATOM   45   C  C   . GLN A 1 5   ? -6.352  3.925   -3.007  1.00 98.88 5   A 1 
ATOM   46   O  O   . GLN A 1 5   ? -5.569  4.768   -3.441  1.00 98.52 5   A 1 
ATOM   47   C  CB  . GLN A 1 5   ? -5.963  2.219   -4.800  1.00 98.64 5   A 1 
ATOM   48   C  CG  . GLN A 1 5   ? -4.959  1.441   -3.947  1.00 98.26 5   A 1 
ATOM   49   C  CD  . GLN A 1 5   ? -3.874  0.767   -4.764  1.00 98.24 5   A 1 
ATOM   50   O  OE1 . GLN A 1 5   ? -3.647  1.104   -5.925  1.00 93.56 5   A 1 
ATOM   51   N  NE2 . GLN A 1 5   ? -3.184  -0.185  -4.145  1.00 92.80 5   A 1 
ATOM   52   N  N   . LEU A 1 6   ? -6.678  3.826   -1.726  1.00 98.86 6   A 1 
ATOM   53   C  CA  . LEU A 1 6   ? -6.154  4.721   -0.707  1.00 98.73 6   A 1 
ATOM   54   C  C   . LEU A 1 6   ? -5.180  3.934   0.163   1.00 98.75 6   A 1 
ATOM   55   O  O   . LEU A 1 6   ? -5.566  2.964   0.808   1.00 98.22 6   A 1 
ATOM   56   C  CB  . LEU A 1 6   ? -7.316  5.244   0.146   1.00 98.51 6   A 1 
ATOM   57   C  CG  . LEU A 1 6   ? -6.996  6.121   1.351   1.00 98.01 6   A 1 
ATOM   58   C  CD1 . LEU A 1 6   ? -6.301  7.398   0.907   1.00 97.31 6   A 1 
ATOM   59   C  CD2 . LEU A 1 6   ? -8.283  6.443   2.098   1.00 97.08 6   A 1 
ATOM   60   N  N   . THR A 1 7   ? -3.914  4.348   0.186   1.00 98.51 7   A 1 
ATOM   61   C  CA  . THR A 1 7   ? -2.925  3.574   0.931   1.00 98.54 7   A 1 
ATOM   62   C  C   . THR A 1 7   ? -1.852  4.409   1.623   1.00 98.42 7   A 1 
ATOM   63   O  O   . THR A 1 7   ? -1.517  5.508   1.178   1.00 97.89 7   A 1 
ATOM   64   C  CB  . THR A 1 7   ? -2.244  2.542   0.008   1.00 98.03 7   A 1 
ATOM   65   O  OG1 . THR A 1 7   ? -1.443  1.644   0.785   1.00 95.33 7   A 1 
ATOM   66   C  CG2 . THR A 1 7   ? -1.368  3.240   -1.033  1.00 95.84 7   A 1 
ATOM   67   N  N   . ASP A 1 8   ? -1.335  3.865   2.726   1.00 98.49 8   A 1 
ATOM   68   C  CA  . ASP A 1 8   ? -0.225  4.441   3.460   1.00 98.49 8   A 1 
ATOM   69   C  C   . ASP A 1 8   ? -0.395  5.920   3.797   1.00 98.37 8   A 1 
ATOM   70   O  O   . ASP A 1 8   ? 0.368   6.777   3.334   1.00 97.46 8   A 1 
ATOM   71   C  CB  . ASP A 1 8   ? 1.068   4.192   2.699   1.00 98.19 8   A 1 
ATOM   72   C  CG  . ASP A 1 8   ? 1.398   2.714   2.621   1.00 97.94 8   A 1 
ATOM   73   O  OD1 . ASP A 1 8   ? 2.043   2.197   3.563   1.00 95.78 8   A 1 
ATOM   74   O  OD2 . ASP A 1 8   ? 0.988   2.059   1.640   1.00 96.17 8   A 1 
ATOM   75   N  N   . ILE A 1 9   ? -1.383  6.195   4.623   1.00 98.13 9   A 1 
ATOM   76   C  CA  . ILE A 1 9   ? -1.651  7.563   5.052   1.00 98.08 9   A 1 
ATOM   77   C  C   . ILE A 1 9   ? -0.646  8.021   6.100   1.00 97.71 9   A 1 
ATOM   78   O  O   . ILE A 1 9   ? -0.118  9.129   6.018   1.00 96.63 9   A 1 
ATOM   79   C  CB  . ILE A 1 9   ? -3.081  7.676   5.628   1.00 97.89 9   A 1 
ATOM   80   C  CG1 . ILE A 1 9   ? -4.110  7.313   4.543   1.00 96.15 9   A 1 
ATOM   81   C  CG2 . ILE A 1 9   ? -3.326  9.095   6.138   1.00 95.78 9   A 1 
ATOM   82   C  CD1 . ILE A 1 9   ? -5.533  7.246   5.058   1.00 94.61 9   A 1 
ATOM   83   N  N   . HIS A 1 10  ? -0.374  7.164   7.091   1.00 97.34 10  A 1 
ATOM   84   C  CA  . HIS A 1 10  ? 0.542   7.488   8.188   1.00 97.00 10  A 1 
ATOM   85   C  C   . HIS A 1 10  ? 0.251   8.877   8.766   1.00 96.83 10  A 1 
ATOM   86   O  O   . HIS A 1 10  ? 1.123   9.753   8.802   1.00 95.31 10  A 1 
ATOM   87   C  CB  . HIS A 1 10  ? 1.992   7.416   7.710   1.00 96.73 10  A 1 
ATOM   88   C  CG  . HIS A 1 10  ? 2.441   6.040   7.325   1.00 96.96 10  A 1 
ATOM   89   N  ND1 . HIS A 1 10  ? 2.795   5.080   8.255   1.00 95.35 10  A 1 
ATOM   90   C  CD2 . HIS A 1 10  ? 2.607   5.466   6.117   1.00 95.82 10  A 1 
ATOM   91   C  CE1 . HIS A 1 10  ? 3.154   3.971   7.631   1.00 95.56 10  A 1 
ATOM   92   N  NE2 . HIS A 1 10  ? 3.051   4.176   6.325   1.00 95.85 10  A 1 
ATOM   93   N  N   . LEU A 1 11  ? -0.974  9.059   9.205   1.00 96.79 11  A 1 
ATOM   94   C  CA  . LEU A 1 11  ? -1.416  10.335  9.752   1.00 96.50 11  A 1 
ATOM   95   C  C   . LEU A 1 11  ? -0.726  10.722  11.056  1.00 96.39 11  A 1 
ATOM   96   O  O   . LEU A 1 11  ? -0.703  9.948   12.012  1.00 95.22 11  A 1 
ATOM   97   C  CB  . LEU A 1 11  ? -2.927  10.309  9.988   1.00 95.82 11  A 1 
ATOM   98   C  CG  . LEU A 1 11  ? -3.536  11.562  10.628  1.00 94.12 11  A 1 
ATOM   99   C  CD1 . LEU A 1 11  ? -3.334  12.761  9.721   1.00 91.57 11  A 1 
ATOM   100  C  CD2 . LEU A 1 11  ? -5.008  11.329  10.909  1.00 90.78 11  A 1 
ATOM   101  N  N   . ASP A 1 12  ? -0.170  11.929  11.080  1.00 96.00 12  A 1 
ATOM   102  C  CA  . ASP A 1 12  ? 0.444   12.452  12.293  1.00 95.68 12  A 1 
ATOM   103  C  C   . ASP A 1 12  ? -0.456  13.558  12.831  1.00 95.50 12  A 1 
ATOM   104  O  O   . ASP A 1 12  ? -0.468  14.671  12.297  1.00 94.90 12  A 1 
ATOM   105  C  CB  . ASP A 1 12  ? 1.838   13.014  11.999  1.00 94.85 12  A 1 
ATOM   106  C  CG  . ASP A 1 12  ? 2.504   13.571  13.252  1.00 94.05 12  A 1 
ATOM   107  O  OD1 . ASP A 1 12  ? 1.916   13.446  14.348  1.00 92.49 12  A 1 
ATOM   108  O  OD2 . ASP A 1 12  ? 3.611   14.116  13.134  1.00 91.68 12  A 1 
ATOM   109  N  N   . PRO A 1 13  ? -1.195  13.279  13.898  1.00 94.55 13  A 1 
ATOM   110  C  CA  . PRO A 1 13  ? -2.094  14.283  14.468  1.00 93.70 13  A 1 
ATOM   111  C  C   . PRO A 1 13  ? -1.365  15.444  15.139  1.00 93.72 13  A 1 
ATOM   112  O  O   . PRO A 1 13  ? -1.981  16.464  15.436  1.00 92.61 13  A 1 
ATOM   113  C  CB  . PRO A 1 13  ? -2.921  13.472  15.471  1.00 92.60 13  A 1 
ATOM   114  C  CG  . PRO A 1 13  ? -1.952  12.436  15.938  1.00 91.18 13  A 1 
ATOM   115  C  CD  . PRO A 1 13  ? -1.244  12.015  14.667  1.00 93.47 13  A 1 
ATOM   116  N  N   . MET A 1 14  ? -0.073  15.284  15.372  1.00 93.98 14  A 1 
ATOM   117  C  CA  . MET A 1 14  ? 0.703   16.320  16.042  1.00 93.74 14  A 1 
ATOM   118  C  C   . MET A 1 14  ? 1.448   17.256  15.095  1.00 94.79 14  A 1 
ATOM   119  O  O   . MET A 1 14  ? 2.162   18.155  15.538  1.00 94.18 14  A 1 
ATOM   120  C  CB  . MET A 1 14  ? 1.696   15.673  17.014  1.00 92.26 14  A 1 
ATOM   121  C  CG  . MET A 1 14  ? 1.024   14.887  18.129  1.00 88.49 14  A 1 
ATOM   122  S  SD  . MET A 1 14  ? 2.200   14.177  19.285  1.00 82.57 14  A 1 
ATOM   123  C  CE  . MET A 1 14  ? 2.881   15.661  20.025  1.00 72.85 14  A 1 
ATOM   124  N  N   . TYR A 1 15  ? 1.269   17.060  13.788  1.00 94.78 15  A 1 
ATOM   125  C  CA  . TYR A 1 15  ? 1.946   17.902  12.807  1.00 95.53 15  A 1 
ATOM   126  C  C   . TYR A 1 15  ? 1.619   19.365  13.092  1.00 95.45 15  A 1 
ATOM   127  O  O   . TYR A 1 15  ? 0.463   19.735  13.282  1.00 94.48 15  A 1 
ATOM   128  C  CB  . TYR A 1 15  ? 1.493   17.534  11.396  1.00 95.81 15  A 1 
ATOM   129  C  CG  . TYR A 1 15  ? 2.224   18.305  10.312  1.00 96.51 15  A 1 
ATOM   130  C  CD1 . TYR A 1 15  ? 1.879   19.618  10.001  1.00 96.23 15  A 1 
ATOM   131  C  CD2 . TYR A 1 15  ? 3.264   17.717  9.600   1.00 96.24 15  A 1 
ATOM   132  C  CE1 . TYR A 1 15  ? 2.554   20.336  9.020   1.00 96.01 15  A 1 
ATOM   133  C  CE2 . TYR A 1 15  ? 3.943   18.422  8.609   1.00 96.07 15  A 1 
ATOM   134  C  CZ  . TYR A 1 15  ? 3.594   19.726  8.326   1.00 96.47 15  A 1 
ATOM   135  O  OH  . TYR A 1 15  ? 4.256   20.425  7.349   1.00 96.09 15  A 1 
ATOM   136  N  N   . THR A 1 16  ? 2.656   20.191  13.126  1.00 96.11 16  A 1 
ATOM   137  C  CA  . THR A 1 16  ? 2.490   21.605  13.431  1.00 96.49 16  A 1 
ATOM   138  C  C   . THR A 1 16  ? 3.105   22.482  12.343  1.00 96.73 16  A 1 
ATOM   139  O  O   . THR A 1 16  ? 4.296   22.383  12.050  1.00 96.25 16  A 1 
ATOM   140  C  CB  . THR A 1 16  ? 3.145   21.950  14.778  1.00 95.76 16  A 1 
ATOM   141  O  OG1 . THR A 1 16  ? 2.566   21.148  15.811  1.00 92.04 16  A 1 
ATOM   142  C  CG2 . THR A 1 16  ? 2.953   23.421  15.117  1.00 91.94 16  A 1 
ATOM   143  N  N   . VAL A 1 17  ? 2.296   23.331  11.744  1.00 96.71 17  A 1 
ATOM   144  C  CA  . VAL A 1 17  ? 2.776   24.248  10.717  1.00 96.75 17  A 1 
ATOM   145  C  C   . VAL A 1 17  ? 3.817   25.186  11.310  1.00 96.79 17  A 1 
ATOM   146  O  O   . VAL A 1 17  ? 3.637   25.709  12.412  1.00 95.43 17  A 1 
ATOM   147  C  CB  . VAL A 1 17  ? 1.611   25.080  10.132  1.00 96.11 17  A 1 
ATOM   148  C  CG1 . VAL A 1 17  ? 2.137   26.059  9.082   1.00 93.79 17  A 1 
ATOM   149  C  CG2 . VAL A 1 17  ? 0.571   24.156  9.514   1.00 94.23 17  A 1 
ATOM   150  N  N   . GLY A 1 18  ? 4.911   25.393  10.581  1.00 96.28 18  A 1 
ATOM   151  C  CA  . GLY A 1 18  ? 5.957   26.276  11.054  1.00 96.32 18  A 1 
ATOM   152  C  C   . GLY A 1 18  ? 6.973   25.623  11.976  1.00 96.84 18  A 1 
ATOM   153  O  O   . GLY A 1 18  ? 7.862   26.290  12.501  1.00 95.36 18  A 1 
ATOM   154  N  N   . SER A 1 19  ? 6.842   24.319  12.185  1.00 96.56 19  A 1 
ATOM   155  C  CA  . SER A 1 19  ? 7.777   23.587  13.032  1.00 96.48 19  A 1 
ATOM   156  C  C   . SER A 1 19  ? 9.002   23.156  12.223  1.00 96.26 19  A 1 
ATOM   157  O  O   . SER A 1 19  ? 9.097   23.424  11.020  1.00 95.62 19  A 1 
ATOM   158  C  CB  . SER A 1 19  ? 7.098   22.365  13.645  1.00 96.05 19  A 1 
ATOM   159  O  OG  . SER A 1 19  ? 6.661   21.473  12.639  1.00 93.83 19  A 1 
ATOM   160  N  N   . ASP A 1 20  ? 9.934   22.481  12.886  1.00 95.91 20  A 1 
ATOM   161  C  CA  . ASP A 1 20  ? 11.176  22.024  12.265  1.00 95.80 20  A 1 
ATOM   162  C  C   . ASP A 1 20  ? 10.996  20.649  11.619  1.00 95.45 20  A 1 
ATOM   163  O  O   . ASP A 1 20  ? 10.733  19.670  12.312  1.00 94.80 20  A 1 
ATOM   164  C  CB  . ASP A 1 20  ? 12.269  21.966  13.336  1.00 95.55 20  A 1 
ATOM   165  C  CG  . ASP A 1 20  ? 13.645  21.672  12.768  1.00 95.08 20  A 1 
ATOM   166  O  OD1 . ASP A 1 20  ? 13.758  21.332  11.570  1.00 93.30 20  A 1 
ATOM   167  O  OD2 . ASP A 1 20  ? 14.630  21.782  13.532  1.00 93.09 20  A 1 
ATOM   168  N  N   . PRO A 1 21  ? 11.159  20.560  10.300  1.00 95.32 21  A 1 
ATOM   169  C  CA  . PRO A 1 21  ? 11.014  19.276  9.605   1.00 94.11 21  A 1 
ATOM   170  C  C   . PRO A 1 21  ? 11.981  18.211  10.116  1.00 93.52 21  A 1 
ATOM   171  O  O   . PRO A 1 21  ? 11.698  17.018  10.043  1.00 91.70 21  A 1 
ATOM   172  C  CB  . PRO A 1 21  ? 11.297  19.633  8.147   1.00 93.15 21  A 1 
ATOM   173  C  CG  . PRO A 1 21  ? 10.809  21.049  8.048   1.00 92.52 21  A 1 
ATOM   174  C  CD  . PRO A 1 21  ? 11.315  21.665  9.332   1.00 94.65 21  A 1 
ATOM   175  N  N   . LEU A 1 22  ? 13.126  18.635  10.643  1.00 94.18 22  A 1 
ATOM   176  C  CA  . LEU A 1 22  ? 14.111  17.700  11.161  1.00 93.21 22  A 1 
ATOM   177  C  C   . LEU A 1 22  ? 13.692  17.159  12.529  1.00 92.76 22  A 1 
ATOM   178  O  O   . LEU A 1 22  ? 14.317  16.235  13.053  1.00 90.93 22  A 1 
ATOM   179  C  CB  . LEU A 1 22  ? 15.485  18.361  11.264  1.00 92.78 22  A 1 
ATOM   180  C  CG  . LEU A 1 22  ? 16.112  18.780  9.922   1.00 89.79 22  A 1 
ATOM   181  C  CD1 . LEU A 1 22  ? 17.477  19.425  10.166  1.00 85.72 22  A 1 
ATOM   182  C  CD2 . LEU A 1 22  ? 16.252  17.565  9.018   1.00 84.85 22  A 1 
ATOM   183  N  N   . LYS A 1 23  ? 12.628  17.732  13.092  1.00 93.09 23  A 1 
ATOM   184  C  CA  . LYS A 1 23  ? 12.094  17.274  14.367  1.00 93.01 23  A 1 
ATOM   185  C  C   . LYS A 1 23  ? 10.672  16.749  14.166  1.00 93.01 23  A 1 
ATOM   186  O  O   . LYS A 1 23  ? 9.763   17.027  14.961  1.00 91.68 23  A 1 
ATOM   187  C  CB  . LYS A 1 23  ? 12.123  18.405  15.397  1.00 93.07 23  A 1 
ATOM   188  C  CG  . LYS A 1 23  ? 13.535  18.842  15.750  1.00 92.23 23  A 1 
ATOM   189  C  CD  . LYS A 1 23  ? 13.566  19.889  16.848  1.00 87.32 23  A 1 
ATOM   190  C  CE  . LYS A 1 23  ? 14.994  20.267  17.190  1.00 82.29 23  A 1 
ATOM   191  N  NZ  . LYS A 1 23  ? 15.069  21.281  18.277  1.00 72.97 23  A 1 
ATOM   192  N  N   . LEU A 1 24  ? 10.497  15.983  13.079  1.00 93.33 24  A 1 
ATOM   193  C  CA  . LEU A 1 24  ? 9.232   15.349  12.735  1.00 92.94 24  A 1 
ATOM   194  C  C   . LEU A 1 24  ? 8.069   16.313  12.497  1.00 93.67 24  A 1 
ATOM   195  O  O   . LEU A 1 24  ? 6.909   15.908  12.516  1.00 92.23 24  A 1 
ATOM   196  C  CB  . LEU A 1 24  ? 8.837   14.332  13.814  1.00 91.39 24  A 1 
ATOM   197  C  CG  . LEU A 1 24  ? 9.904   13.302  14.191  1.00 88.88 24  A 1 
ATOM   198  C  CD1 . LEU A 1 24  ? 9.361   12.356  15.257  1.00 85.20 24  A 1 
ATOM   199  C  CD2 . LEU A 1 24  ? 10.348  12.527  12.962  1.00 84.00 24  A 1 
ATOM   200  N  N   . CYS A 1 25  ? 8.397   17.586  12.266  1.00 94.23 25  A 1 
ATOM   201  C  CA  . CYS A 1 25  ? 7.370   18.606  12.048  1.00 94.62 25  A 1 
ATOM   202  C  C   . CYS A 1 25  ? 6.433   18.716  13.253  1.00 94.64 25  A 1 
ATOM   203  O  O   . CYS A 1 25  ? 5.232   18.966  13.103  1.00 93.41 25  A 1 
ATOM   204  C  CB  . CYS A 1 25  ? 6.556   18.290  10.784  1.00 94.65 25  A 1 
ATOM   205  S  SG  . CYS A 1 25  ? 7.497   18.331  9.244   1.00 94.19 25  A 1 
ATOM   206  N  N   . ARG A 1 26  ? 6.995   18.521  14.437  1.00 94.56 26  A 1 
ATOM   207  C  CA  . ARG A 1 26  ? 6.200   18.602  15.666  1.00 93.73 26  A 1 
ATOM   208  C  C   . ARG A 1 26  ? 6.747   19.610  16.664  1.00 93.69 26  A 1 
ATOM   209  O  O   . ARG A 1 26  ? 5.990   20.195  17.436  1.00 91.06 26  A 1 
ATOM   210  C  CB  . ARG A 1 26  ? 6.157   17.227  16.341  1.00 92.11 26  A 1 
ATOM   211  C  CG  . ARG A 1 26  ? 5.488   16.143  15.518  1.00 90.41 26  A 1 
ATOM   212  C  CD  . ARG A 1 26  ? 5.668   14.784  16.156  1.00 88.07 26  A 1 
ATOM   213  N  NE  . ARG A 1 26  ? 5.028   13.727  15.379  1.00 85.97 26  A 1 
ATOM   214  C  CZ  . ARG A 1 26  ? 5.246   12.436  15.541  1.00 84.12 26  A 1 
ATOM   215  N  NH1 . ARG A 1 26  ? 6.096   12.008  16.466  1.00 80.19 26  A 1 
ATOM   216  N  NH2 . ARG A 1 26  ? 4.615   11.548  14.787  1.00 77.98 26  A 1 
ATOM   217  N  N   . GLU A 1 27  ? 8.062   19.814  16.637  1.00 94.21 27  A 1 
ATOM   218  C  CA  . GLU A 1 27  ? 8.713   20.710  17.584  1.00 94.09 27  A 1 
ATOM   219  C  C   . GLU A 1 27  ? 9.580   21.748  16.894  1.00 95.16 27  A 1 
ATOM   220  O  O   . GLU A 1 27  ? 9.799   21.693  15.684  1.00 93.62 27  A 1 
ATOM   221  C  CB  . GLU A 1 27  ? 9.592   19.903  18.549  1.00 91.03 27  A 1 
ATOM   222  C  CG  . GLU A 1 27  ? 8.865   18.805  19.300  1.00 83.17 27  A 1 
ATOM   223  C  CD  . GLU A 1 27  ? 9.807   17.973  20.142  1.00 81.35 27  A 1 
ATOM   224  O  OE1 . GLU A 1 27  ? 10.994  18.343  20.284  1.00 74.80 27  A 1 
ATOM   225  O  OE2 . GLU A 1 27  ? 9.364   16.926  20.669  1.00 74.62 27  A 1 
ATOM   226  N  N   . GLY A 1 28  ? 10.087  22.686  17.691  1.00 94.29 28  A 1 
ATOM   227  C  CA  . GLY A 1 28  ? 10.976  23.706  17.173  1.00 95.15 28  A 1 
ATOM   228  C  C   . GLY A 1 28  ? 10.319  24.670  16.205  1.00 96.29 28  A 1 
ATOM   229  O  O   . GLY A 1 28  ? 9.100   24.684  16.044  1.00 94.50 28  A 1 
ATOM   230  N  N   . LYS A 1 29  ? 11.163  25.484  15.571  1.00 96.15 29  A 1 
ATOM   231  C  CA  . LYS A 1 29  ? 10.688  26.460  14.600  1.00 96.31 29  A 1 
ATOM   232  C  C   . LYS A 1 29  ? 11.352  26.192  13.262  1.00 96.11 29  A 1 
ATOM   233  O  O   . LYS A 1 29  ? 12.549  25.899  13.201  1.00 93.04 29  A 1 
ATOM   234  C  CB  . LYS A 1 29  ? 11.011  27.878  15.070  1.00 94.99 29  A 1 
ATOM   235  C  CG  . LYS A 1 29  ? 10.333  28.271  16.371  1.00 84.68 29  A 1 
ATOM   236  C  CD  . LYS A 1 29  ? 10.616  29.724  16.725  1.00 77.97 29  A 1 
ATOM   237  C  CE  . LYS A 1 29  ? 10.009  30.093  18.064  1.00 67.79 29  A 1 
ATOM   238  N  NZ  . LYS A 1 29  ? 8.558   29.843  18.121  1.00 58.80 29  A 1 
ATOM   239  N  N   . GLY A 1 30  ? 10.572  26.284  12.203  1.00 95.86 30  A 1 
ATOM   240  C  CA  . GLY A 1 30  ? 11.091  26.029  10.879  1.00 95.48 30  A 1 
ATOM   241  C  C   . GLY A 1 30  ? 10.076  26.396  9.825   1.00 95.86 30  A 1 
ATOM   242  O  O   . GLY A 1 30  ? 9.233   27.262  10.041  1.00 93.97 30  A 1 
ATOM   243  N  N   . ASN A 1 31  ? 10.149  25.709  8.690   1.00 95.24 31  A 1 
ATOM   244  C  CA  . ASN A 1 31  ? 9.242   26.011  7.596   1.00 94.34 31  A 1 
ATOM   245  C  C   . ASN A 1 31  ? 8.358   24.841  7.161   1.00 94.92 31  A 1 
ATOM   246  O  O   . ASN A 1 31  ? 8.061   24.680  5.985   1.00 92.90 31  A 1 
ATOM   247  C  CB  . ASN A 1 31  ? 10.038  26.540  6.401   1.00 91.24 31  A 1 
ATOM   248  C  CG  . ASN A 1 31  ? 11.210  25.647  6.045   1.00 85.72 31  A 1 
ATOM   249  O  OD1 . ASN A 1 31  ? 11.266  24.486  6.437   1.00 75.23 31  A 1 
ATOM   250  N  ND2 . ASN A 1 31  ? 12.165  26.197  5.293   1.00 78.13 31  A 1 
ATOM   251  N  N   . ALA A 1 32  ? 7.931   24.020  8.118   1.00 95.24 32  A 1 
ATOM   252  C  CA  . ALA A 1 32  ? 7.016   22.926  7.822   1.00 95.64 32  A 1 
ATOM   253  C  C   . ALA A 1 32  ? 5.758   23.548  7.214   1.00 95.84 32  A 1 
ATOM   254  O  O   . ALA A 1 32  ? 5.152   24.437  7.811   1.00 94.86 32  A 1 
ATOM   255  C  CB  . ALA A 1 32  ? 6.676   22.161  9.097   1.00 95.42 32  A 1 
ATOM   256  N  N   . GLY A 1 33  ? 5.384   23.099  6.022   1.00 95.56 33  A 1 
ATOM   257  C  CA  . GLY A 1 33  ? 4.261   23.666  5.299   1.00 95.49 33  A 1 
ATOM   258  C  C   . GLY A 1 33  ? 2.869   23.342  5.813   1.00 96.22 33  A 1 
ATOM   259  O  O   . GLY A 1 33  ? 2.685   22.420  6.616   1.00 95.64 33  A 1 
ATOM   260  N  N   . LYS A 1 34  ? 1.902   24.100  5.334   1.00 95.88 34  A 1 
ATOM   261  C  CA  . LYS A 1 34  ? 0.514   23.921  5.744   1.00 96.17 34  A 1 
ATOM   262  C  C   . LYS A 1 34  ? -0.027  22.522  5.467   1.00 96.71 34  A 1 
ATOM   263  O  O   . LYS A 1 34  ? -0.744  21.954  6.295   1.00 96.31 34  A 1 
ATOM   264  C  CB  . LYS A 1 34  ? -0.386  24.947  5.039   1.00 95.65 34  A 1 
ATOM   265  C  CG  . LYS A 1 34  ? -1.866  24.796  5.371   1.00 92.50 34  A 1 
ATOM   266  C  CD  . LYS A 1 34  ? -2.709  25.838  4.668   1.00 88.95 34  A 1 
ATOM   267  C  CE  . LYS A 1 34  ? -4.186  25.665  5.005   1.00 83.15 34  A 1 
ATOM   268  N  NZ  . LYS A 1 34  ? -5.038  26.679  4.326   1.00 75.20 34  A 1 
ATOM   269  N  N   . TYR A 1 35  ? 0.322   21.961  4.304   1.00 97.04 35  A 1 
ATOM   270  C  CA  . TYR A 1 35  ? -0.182  20.651  3.910   1.00 97.20 35  A 1 
ATOM   271  C  C   . TYR A 1 35  ? 0.808   19.504  4.075   1.00 97.28 35  A 1 
ATOM   272  O  O   . TYR A 1 35  ? 0.538   18.384  3.637   1.00 95.82 35  A 1 
ATOM   273  C  CB  . TYR A 1 35  ? -0.678  20.712  2.465   1.00 97.30 35  A 1 
ATOM   274  C  CG  . TYR A 1 35  ? -1.859  21.635  2.277   1.00 97.46 35  A 1 
ATOM   275  C  CD1 . TYR A 1 35  ? -3.129  21.253  2.694   1.00 96.68 35  A 1 
ATOM   276  C  CD2 . TYR A 1 35  ? -1.695  22.886  1.703   1.00 96.74 35  A 1 
ATOM   277  C  CE1 . TYR A 1 35  ? -4.220  22.102  2.532   1.00 96.23 35  A 1 
ATOM   278  C  CE2 . TYR A 1 35  ? -2.783  23.746  1.542   1.00 96.35 35  A 1 
ATOM   279  C  CZ  . TYR A 1 35  ? -4.042  23.344  1.964   1.00 96.64 35  A 1 
ATOM   280  O  OH  . TYR A 1 35  ? -5.111  24.185  1.813   1.00 95.63 35  A 1 
ATOM   281  N  N   . GLY A 1 36  ? 1.940   19.779  4.695   1.00 96.92 36  A 1 
ATOM   282  C  CA  . GLY A 1 36  ? 2.915   18.736  4.913   1.00 96.71 36  A 1 
ATOM   283  C  C   . GLY A 1 36  ? 4.336   19.111  4.550   1.00 96.67 36  A 1 
ATOM   284  O  O   . GLY A 1 36  ? 4.623   20.247  4.171   1.00 95.46 36  A 1 
ATOM   285  N  N   . ASP A 1 37  ? 5.229   18.121  4.677   1.00 96.12 37  A 1 
ATOM   286  C  CA  . ASP A 1 37  ? 6.640   18.299  4.377   1.00 96.09 37  A 1 
ATOM   287  C  C   . ASP A 1 37  ? 7.167   16.929  3.969   1.00 95.93 37  A 1 
ATOM   288  O  O   . ASP A 1 37  ? 6.769   15.920  4.541   1.00 94.84 37  A 1 
ATOM   289  C  CB  . ASP A 1 37  ? 7.387   18.812  5.614   1.00 95.34 37  A 1 
ATOM   290  C  CG  . ASP A 1 37  ? 8.826   19.160  5.314   1.00 94.46 37  A 1 
ATOM   291  O  OD1 . ASP A 1 37  ? 9.651   18.230  5.208   1.00 91.38 37  A 1 
ATOM   292  O  OD2 . ASP A 1 37  ? 9.138   20.356  5.175   1.00 90.79 37  A 1 
ATOM   293  N  N   . TYR A 1 38  ? 8.055   16.906  2.980   1.00 95.09 38  A 1 
ATOM   294  C  CA  . TYR A 1 38  ? 8.574   15.637  2.490   1.00 94.32 38  A 1 
ATOM   295  C  C   . TYR A 1 38  ? 9.435   14.860  3.487   1.00 93.56 38  A 1 
ATOM   296  O  O   . TYR A 1 38  ? 9.824   13.721  3.215   1.00 90.86 38  A 1 
ATOM   297  C  CB  . TYR A 1 38  ? 9.344   15.863  1.181   1.00 93.95 38  A 1 
ATOM   298  C  CG  . TYR A 1 38  ? 8.448   16.275  0.033   1.00 94.21 38  A 1 
ATOM   299  C  CD1 . TYR A 1 38  ? 7.433   15.431  -0.414  1.00 93.14 38  A 1 
ATOM   300  C  CD2 . TYR A 1 38  ? 8.595   17.505  -0.599  1.00 93.35 38  A 1 
ATOM   301  C  CE1 . TYR A 1 38  ? 6.594   15.798  -1.462  1.00 92.70 38  A 1 
ATOM   302  C  CE2 . TYR A 1 38  ? 7.761   17.891  -1.645  1.00 92.50 38  A 1 
ATOM   303  C  CZ  . TYR A 1 38  ? 6.759   17.031  -2.073  1.00 93.31 38  A 1 
ATOM   304  O  OH  . TYR A 1 38  ? 5.926   17.398  -3.102  1.00 91.69 38  A 1 
ATOM   305  N  N   . SER A 1 39  ? 9.719   15.463  4.621   1.00 93.92 39  A 1 
ATOM   306  C  CA  . SER A 1 39  ? 10.485  14.795  5.668   1.00 93.48 39  A 1 
ATOM   307  C  C   . SER A 1 39  ? 9.581   14.320  6.805   1.00 93.76 39  A 1 
ATOM   308  O  O   . SER A 1 39  ? 10.062  13.748  7.786   1.00 90.81 39  A 1 
ATOM   309  C  CB  . SER A 1 39  ? 11.545  15.742  6.245   1.00 92.01 39  A 1 
ATOM   310  O  OG  . SER A 1 39  ? 12.506  16.087  5.266   1.00 84.88 39  A 1 
ATOM   311  N  N   . CYS A 1 40  ? 8.282   14.544  6.667   1.00 95.08 40  A 1 
ATOM   312  C  CA  . CYS A 1 40  ? 7.340   14.206  7.722   1.00 95.38 40  A 1 
ATOM   313  C  C   . CYS A 1 40  ? 6.124   13.413  7.240   1.00 95.66 40  A 1 
ATOM   314  O  O   . CYS A 1 40  ? 5.849   13.357  6.044   1.00 94.68 40  A 1 
ATOM   315  C  CB  . CYS A 1 40  ? 6.851   15.496  8.386   1.00 95.09 40  A 1 
ATOM   316  S  SG  . CYS A 1 40  ? 8.171   16.531  9.069   1.00 94.40 40  A 1 
ATOM   317  N  N   . ASP A 1 41  ? 5.408   12.802  8.181   1.00 96.00 41  A 1 
ATOM   318  C  CA  . ASP A 1 41  ? 4.200   12.069  7.842   1.00 96.30 41  A 1 
ATOM   319  C  C   . ASP A 1 41  ? 3.063   13.051  7.550   1.00 96.67 41  A 1 
ATOM   320  O  O   . ASP A 1 41  ? 3.133   14.229  7.907   1.00 95.73 41  A 1 
ATOM   321  C  CB  . ASP A 1 41  ? 3.799   11.118  8.967   1.00 95.83 41  A 1 
ATOM   322  C  CG  . ASP A 1 41  ? 4.553   9.793   8.912   1.00 95.18 41  A 1 
ATOM   323  O  OD1 . ASP A 1 41  ? 4.978   9.390   7.810   1.00 92.84 41  A 1 
ATOM   324  O  OD2 . ASP A 1 41  ? 4.694   9.154   9.962   1.00 92.51 41  A 1 
ATOM   325  N  N   . ALA A 1 42  ? 2.021   12.553  6.899   1.00 96.81 42  A 1 
ATOM   326  C  CA  . ALA A 1 42  ? 0.888   13.369  6.487   1.00 97.10 42  A 1 
ATOM   327  C  C   . ALA A 1 42  ? 0.132   14.037  7.633   1.00 97.06 42  A 1 
ATOM   328  O  O   . ALA A 1 42  ? 0.045   13.505  8.732   1.00 95.97 42  A 1 
ATOM   329  C  CB  . ALA A 1 42  ? -0.072  12.526  5.653   1.00 96.62 42  A 1 
ATOM   330  N  N   . ASN A 1 43  ? -0.427  15.221  7.349   1.00 97.02 43  A 1 
ATOM   331  C  CA  . ASN A 1 43  ? -1.205  15.946  8.348   1.00 97.17 43  A 1 
ATOM   332  C  C   . ASN A 1 43  ? -2.690  15.987  8.002   1.00 97.53 43  A 1 
ATOM   333  O  O   . ASN A 1 43  ? -3.102  15.602  6.910   1.00 96.95 43  A 1 
ATOM   334  C  CB  . ASN A 1 43  ? -0.653  17.366  8.555   1.00 96.03 43  A 1 
ATOM   335  C  CG  . ASN A 1 43  ? -0.898  18.283  7.368   1.00 96.50 43  A 1 
ATOM   336  O  OD1 . ASN A 1 43  ? -1.370  17.874  6.315   1.00 91.87 43  A 1 
ATOM   337  N  ND2 . ASN A 1 43  ? -0.572  19.559  7.551   1.00 92.38 43  A 1 
ATOM   338  N  N   . MET A 1 44  ? -3.493  16.439  8.951   1.00 97.62 44  A 1 
ATOM   339  C  CA  . MET A 1 44  ? -4.939  16.480  8.772   1.00 97.64 44  A 1 
ATOM   340  C  C   . MET A 1 44  ? -5.408  17.422  7.670   1.00 97.91 44  A 1 
ATOM   341  O  O   . MET A 1 44  ? -6.379  17.138  6.973   1.00 97.74 44  A 1 
ATOM   342  C  CB  . MET A 1 44  ? -5.631  16.854  10.086  1.00 96.79 44  A 1 
ATOM   343  C  CG  . MET A 1 44  ? -7.140  16.732  10.048  1.00 91.79 44  A 1 
ATOM   344  S  SD  . MET A 1 44  ? -7.712  15.039  9.679   1.00 87.53 44  A 1 
ATOM   345  C  CE  . MET A 1 44  ? -7.287  14.202  11.213  1.00 78.02 44  A 1 
ATOM   346  N  N   . ALA A 1 45  ? -4.727  18.550  7.501   1.00 97.64 45  A 1 
ATOM   347  C  CA  . ALA A 1 45  ? -5.110  19.502  6.465   1.00 97.82 45  A 1 
ATOM   348  C  C   . ALA A 1 45  ? -5.058  18.833  5.095   1.00 98.12 45  A 1 
ATOM   349  O  O   . ALA A 1 45  ? -5.945  19.028  4.258   1.00 97.76 45  A 1 
ATOM   350  C  CB  . ALA A 1 45  ? -4.183  20.719  6.500   1.00 97.52 45  A 1 
ATOM   351  N  N   . LEU A 1 46  ? -4.019  18.043  4.872   1.00 98.01 46  A 1 
ATOM   352  C  CA  . LEU A 1 46  ? -3.870  17.323  3.613   1.00 98.24 46  A 1 
ATOM   353  C  C   . LEU A 1 46  ? -5.015  16.325  3.437   1.00 98.33 46  A 1 
ATOM   354  O  O   . LEU A 1 46  ? -5.614  16.232  2.361   1.00 98.30 46  A 1 
ATOM   355  C  CB  . LEU A 1 46  ? -2.532  16.590  3.564   1.00 98.15 46  A 1 
ATOM   356  C  CG  . LEU A 1 46  ? -2.295  15.739  2.306   1.00 97.79 46  A 1 
ATOM   357  C  CD1 . LEU A 1 46  ? -2.122  16.633  1.095   1.00 97.07 46  A 1 
ATOM   358  C  CD2 . LEU A 1 46  ? -1.073  14.858  2.504   1.00 96.96 46  A 1 
ATOM   359  N  N   . LEU A 1 47  ? -5.316  15.573  4.488   1.00 98.32 47  A 1 
ATOM   360  C  CA  . LEU A 1 47  ? -6.385  14.582  4.419   1.00 98.23 47  A 1 
ATOM   361  C  C   . LEU A 1 47  ? -7.744  15.222  4.160   1.00 98.46 47  A 1 
ATOM   362  O  O   . LEU A 1 47  ? -8.550  14.683  3.412   1.00 98.05 47  A 1 
ATOM   363  C  CB  . LEU A 1 47  ? -6.440  13.747  5.698   1.00 97.60 47  A 1 
ATOM   364  C  CG  . LEU A 1 47  ? -5.265  12.793  5.915   1.00 91.91 47  A 1 
ATOM   365  C  CD1 . LEU A 1 47  ? -5.551  11.921  7.135   1.00 86.39 47  A 1 
ATOM   366  C  CD2 . LEU A 1 47  ? -5.065  11.911  4.689   1.00 87.08 47  A 1 
ATOM   367  N  N   . ASP A 1 48  ? -7.996  16.371  4.777   1.00 98.25 48  A 1 
ATOM   368  C  CA  . ASP A 1 48  ? -9.264  17.058  4.550   1.00 98.16 48  A 1 
ATOM   369  C  C   . ASP A 1 48  ? -9.395  17.423  3.079   1.00 98.32 48  A 1 
ATOM   370  O  O   . ASP A 1 48  ? -10.459 17.282  2.485   1.00 98.11 48  A 1 
ATOM   371  C  CB  . ASP A 1 48  ? -9.355  18.335  5.403   1.00 97.71 48  A 1 
ATOM   372  C  CG  . ASP A 1 48  ? -9.564  18.036  6.878   1.00 93.21 48  A 1 
ATOM   373  O  OD1 . ASP A 1 48  ? -10.032 16.931  7.222   1.00 89.69 48  A 1 
ATOM   374  O  OD2 . ASP A 1 48  ? -9.271  18.927  7.705   1.00 88.62 48  A 1 
ATOM   375  N  N   . SER A 1 49  ? -8.295  17.873  2.477   1.00 98.27 49  A 1 
ATOM   376  C  CA  . SER A 1 49  ? -8.317  18.243  1.064   1.00 98.26 49  A 1 
ATOM   377  C  C   . SER A 1 49  ? -8.507  17.002  0.187   1.00 98.56 49  A 1 
ATOM   378  O  O   . SER A 1 49  ? -9.158  17.062  -0.855  1.00 98.30 49  A 1 
ATOM   379  C  CB  . SER A 1 49  ? -7.021  18.977  0.671   1.00 97.67 49  A 1 
ATOM   380  O  OG  . SER A 1 49  ? -5.925  18.086  0.583   1.00 90.98 49  A 1 
ATOM   381  N  N   . LEU A 1 50  ? -7.951  15.869  0.620   1.00 98.45 50  A 1 
ATOM   382  C  CA  . LEU A 1 50  ? -8.073  14.630  -0.136  1.00 98.57 50  A 1 
ATOM   383  C  C   . LEU A 1 50  ? -9.510  14.120  -0.134  1.00 98.63 50  A 1 
ATOM   384  O  O   . LEU A 1 50  ? -10.028 13.692  -1.166  1.00 98.57 50  A 1 
ATOM   385  C  CB  . LEU A 1 50  ? -7.142  13.556  0.434   1.00 98.54 50  A 1 
ATOM   386  C  CG  . LEU A 1 50  ? -7.230  12.171  -0.225  1.00 98.21 50  A 1 
ATOM   387  C  CD1 . LEU A 1 50  ? -6.941  12.268  -1.708  1.00 97.67 50  A 1 
ATOM   388  C  CD2 . LEU A 1 50  ? -6.243  11.223  0.449   1.00 97.61 50  A 1 
ATOM   389  N  N   . VAL A 1 51  ? -10.150 14.161  1.026   1.00 98.65 51  A 1 
ATOM   390  C  CA  . VAL A 1 51  ? -11.535 13.713  1.134   1.00 98.56 51  A 1 
ATOM   391  C  C   . VAL A 1 51  ? -12.417 14.527  0.184   1.00 98.69 51  A 1 
ATOM   392  O  O   . VAL A 1 51  ? -13.246 13.968  -0.540  1.00 98.45 51  A 1 
ATOM   393  C  CB  . VAL A 1 51  ? -12.066 13.857  2.576   1.00 98.33 51  A 1 
ATOM   394  C  CG1 . VAL A 1 51  ? -13.564 13.584  2.627   1.00 97.41 51  A 1 
ATOM   395  C  CG2 . VAL A 1 51  ? -11.329 12.886  3.490   1.00 97.62 51  A 1 
ATOM   396  N  N   . LYS A 1 52  ? -12.229 15.831  0.183   1.00 98.55 52  A 1 
ATOM   397  C  CA  . LYS A 1 52  ? -13.010 16.703  -0.690  1.00 98.34 52  A 1 
ATOM   398  C  C   . LYS A 1 52  ? -12.736 16.383  -2.157  1.00 98.45 52  A 1 
ATOM   399  O  O   . LYS A 1 52  ? -13.661 16.336  -2.973  1.00 98.16 52  A 1 
ATOM   400  C  CB  . LYS A 1 52  ? -12.683 18.174  -0.417  1.00 98.01 52  A 1 
ATOM   401  C  CG  . LYS A 1 52  ? -13.140 18.666  0.947   1.00 91.79 52  A 1 
ATOM   402  C  CD  . LYS A 1 52  ? -12.786 20.129  1.152   1.00 88.51 52  A 1 
ATOM   403  C  CE  . LYS A 1 52  ? -13.238 20.622  2.510   1.00 78.24 52  A 1 
ATOM   404  N  NZ  . LYS A 1 52  ? -12.874 22.054  2.737   1.00 70.13 52  A 1 
ATOM   405  N  N   . PHE A 1 53  ? -11.476 16.148  -2.497  1.00 98.58 53  A 1 
ATOM   406  C  CA  . PHE A 1 53  ? -11.099 15.840  -3.869  1.00 98.64 53  A 1 
ATOM   407  C  C   . PHE A 1 53  ? -11.735 14.538  -4.352  1.00 98.69 53  A 1 
ATOM   408  O  O   . PHE A 1 53  ? -12.287 14.479  -5.451  1.00 98.43 53  A 1 
ATOM   409  C  CB  . PHE A 1 53  ? -9.576  15.741  -4.002  1.00 98.57 53  A 1 
ATOM   410  C  CG  . PHE A 1 53  ? -9.118  15.406  -5.395  1.00 98.53 53  A 1 
ATOM   411  C  CD1 . PHE A 1 53  ? -9.116  16.379  -6.392  1.00 98.14 53  A 1 
ATOM   412  C  CD2 . PHE A 1 53  ? -8.715  14.118  -5.719  1.00 98.17 53  A 1 
ATOM   413  C  CE1 . PHE A 1 53  ? -8.723  16.075  -7.681  1.00 97.71 53  A 1 
ATOM   414  C  CE2 . PHE A 1 53  ? -8.321  13.803  -7.016  1.00 97.71 53  A 1 
ATOM   415  C  CZ  . PHE A 1 53  ? -8.323  14.777  -7.996  1.00 97.78 53  A 1 
ATOM   416  N  N   . ILE A 1 54  ? -11.647 13.497  -3.528  1.00 98.62 54  A 1 
ATOM   417  C  CA  . ILE A 1 54  ? -12.208 12.204  -3.900  1.00 98.62 54  A 1 
ATOM   418  C  C   . ILE A 1 54  ? -13.717 12.304  -4.122  1.00 98.43 54  A 1 
ATOM   419  O  O   . ILE A 1 54  ? -14.236 11.820  -5.122  1.00 98.21 54  A 1 
ATOM   420  C  CB  . ILE A 1 54  ? -11.909 11.137  -2.825  1.00 98.66 54  A 1 
ATOM   421  C  CG1 . ILE A 1 54  ? -10.406 10.830  -2.813  1.00 98.36 54  A 1 
ATOM   422  C  CG2 . ILE A 1 54  ? -12.706 9.860   -3.105  1.00 98.39 54  A 1 
ATOM   423  C  CD1 . ILE A 1 54  ? -9.977  9.879   -1.710  1.00 97.83 54  A 1 
ATOM   424  N  N   . LYS A 1 55  ? -14.411 12.935  -3.191  1.00 98.41 55  A 1 
ATOM   425  C  CA  . LYS A 1 55  ? -15.861 13.076  -3.312  1.00 98.06 55  A 1 
ATOM   426  C  C   . LYS A 1 55  ? -16.252 13.859  -4.564  1.00 97.75 55  A 1 
ATOM   427  O  O   . LYS A 1 55  ? -17.220 13.525  -5.239  1.00 96.85 55  A 1 
ATOM   428  C  CB  . LYS A 1 55  ? -16.447 13.756  -2.077  1.00 97.33 55  A 1 
ATOM   429  C  CG  . LYS A 1 55  ? -16.482 12.870  -0.843  1.00 95.27 55  A 1 
ATOM   430  C  CD  . LYS A 1 55  ? -17.256 13.534  0.275   1.00 92.67 55  A 1 
ATOM   431  C  CE  . LYS A 1 55  ? -17.476 12.591  1.436   1.00 88.58 55  A 1 
ATOM   432  N  NZ  . LYS A 1 55  ? -18.330 13.199  2.503   1.00 85.06 55  A 1 
ATOM   433  N  N   . ARG A 1 56  ? -15.498 14.907  -4.859  1.00 98.05 56  A 1 
ATOM   434  C  CA  . ARG A 1 56  ? -15.789 15.752  -6.009  1.00 97.78 56  A 1 
ATOM   435  C  C   . ARG A 1 56  ? -15.485 15.066  -7.335  1.00 97.82 56  A 1 
ATOM   436  O  O   . ARG A 1 56  ? -16.038 15.436  -8.376  1.00 96.82 56  A 1 
ATOM   437  C  CB  . ARG A 1 56  ? -14.999 17.061  -5.905  1.00 97.06 56  A 1 
ATOM   438  C  CG  . ARG A 1 56  ? -15.399 18.110  -6.919  1.00 86.67 56  A 1 
ATOM   439  C  CD  . ARG A 1 56  ? -14.693 19.423  -6.633  1.00 85.54 56  A 1 
ATOM   440  N  NE  . ARG A 1 56  ? -15.143 20.500  -7.514  1.00 76.87 56  A 1 
ATOM   441  C  CZ  . ARG A 1 56  ? -14.737 21.761  -7.431  1.00 71.42 56  A 1 
ATOM   442  N  NH1 . ARG A 1 56  ? -13.867 22.120  -6.502  1.00 64.32 56  A 1 
ATOM   443  N  NH2 . ARG A 1 56  ? -15.210 22.669  -8.279  1.00 64.76 56  A 1 
ATOM   444  N  N   . ASN A 1 57  ? -14.616 14.056  -7.298  1.00 98.04 57  A 1 
ATOM   445  C  CA  . ASN A 1 57  ? -14.220 13.354  -8.511  1.00 97.97 57  A 1 
ATOM   446  C  C   . ASN A 1 57  ? -14.686 11.909  -8.591  1.00 97.81 57  A 1 
ATOM   447  O  O   . ASN A 1 57  ? -14.056 11.075  -9.238  1.00 96.95 57  A 1 
ATOM   448  C  CB  . ASN A 1 57  ? -12.699 13.444  -8.667  1.00 97.90 57  A 1 
ATOM   449  C  CG  . ASN A 1 57  ? -12.236 14.842  -9.001  1.00 97.01 57  A 1 
ATOM   450  O  OD1 . ASN A 1 57  ? -12.216 15.239  -10.167 1.00 89.12 57  A 1 
ATOM   451  N  ND2 . ASN A 1 57  ? -11.897 15.607  -7.979  1.00 88.92 57  A 1 
ATOM   452  N  N   . THR A 1 58  ? -15.804 11.619  -7.945  1.00 97.86 58  A 1 
ATOM   453  C  CA  . THR A 1 58  ? -16.391 10.289  -7.966  1.00 97.69 58  A 1 
ATOM   454  C  C   . THR A 1 58  ? -17.775 10.365  -8.615  1.00 97.09 58  A 1 
ATOM   455  O  O   . THR A 1 58  ? -18.620 11.131  -8.176  1.00 95.07 58  A 1 
ATOM   456  C  CB  . THR A 1 58  ? -16.540 9.727   -6.542  1.00 97.19 58  A 1 
ATOM   457  O  OG1 . THR A 1 58  ? -15.250 9.574   -5.945  1.00 93.70 58  A 1 
ATOM   458  C  CG2 . THR A 1 58  ? -17.248 8.378   -6.570  1.00 94.86 58  A 1 
ATOM   459  N  N   . ASP A 1 59  ? -17.984 9.565   -9.672  1.00 96.16 59  A 1 
ATOM   460  C  CA  . ASP A 1 59  ? -19.290 9.549   -10.309 1.00 94.81 59  A 1 
ATOM   461  C  C   . ASP A 1 59  ? -20.188 8.499   -9.660  1.00 94.60 59  A 1 
ATOM   462  O  O   . ASP A 1 59  ? -19.785 7.832   -8.701  1.00 90.69 59  A 1 
ATOM   463  C  CB  . ASP A 1 59  ? -19.180 9.327   -11.828 1.00 91.96 59  A 1 
ATOM   464  C  CG  . ASP A 1 59  ? -18.551 7.997   -12.191 1.00 82.68 59  A 1 
ATOM   465  O  OD1 . ASP A 1 59  ? -18.657 7.033   -11.421 1.00 77.31 59  A 1 
ATOM   466  O  OD2 . ASP A 1 59  ? -17.956 7.919   -13.293 1.00 77.12 59  A 1 
ATOM   467  N  N   . VAL A 1 60  ? -21.398 8.348   -10.174 1.00 93.60 60  A 1 
ATOM   468  C  CA  . VAL A 1 60  ? -22.376 7.430   -9.602  1.00 92.73 60  A 1 
ATOM   469  C  C   . VAL A 1 60  ? -21.896 5.983   -9.501  1.00 93.33 60  A 1 
ATOM   470  O  O   . VAL A 1 60  ? -22.288 5.262   -8.585  1.00 90.47 60  A 1 
ATOM   471  C  CB  . VAL A 1 60  ? -23.705 7.483   -10.389 1.00 90.33 60  A 1 
ATOM   472  C  CG1 . VAL A 1 60  ? -23.503 6.983   -11.810 1.00 79.28 60  A 1 
ATOM   473  C  CG2 . VAL A 1 60  ? -24.776 6.683   -9.677  1.00 79.87 60  A 1 
ATOM   474  N  N   . ASN A 1 61  ? -21.025 5.560   -10.417 1.00 94.65 61  A 1 
ATOM   475  C  CA  . ASN A 1 61  ? -20.508 4.190   -10.388 1.00 95.08 61  A 1 
ATOM   476  C  C   . ASN A 1 61  ? -19.062 4.112   -9.898  1.00 96.28 61  A 1 
ATOM   477  O  O   . ASN A 1 61  ? -18.360 3.137   -10.170 1.00 94.22 61  A 1 
ATOM   478  C  CB  . ASN A 1 61  ? -20.612 3.565   -11.779 1.00 91.86 61  A 1 
ATOM   479  C  CG  . ASN A 1 61  ? -22.049 3.346   -12.206 1.00 84.15 61  A 1 
ATOM   480  O  OD1 . ASN A 1 61  ? -22.868 2.867   -11.428 1.00 73.53 61  A 1 
ATOM   481  N  ND2 . ASN A 1 61  ? -22.352 3.693   -13.442 1.00 73.30 61  A 1 
ATOM   482  N  N   . GLY A 1 62  ? -18.618 5.140   -9.165  1.00 96.21 62  A 1 
ATOM   483  C  CA  . GLY A 1 62  ? -17.257 5.156   -8.668  1.00 97.13 62  A 1 
ATOM   484  C  C   . GLY A 1 62  ? -17.132 5.177   -7.154  1.00 97.95 62  A 1 
ATOM   485  O  O   . GLY A 1 62  ? -16.050 5.426   -6.632  1.00 97.25 62  A 1 
ATOM   486  N  N   . LYS A 1 63  ? -18.244 4.926   -6.462  1.00 97.63 63  A 1 
ATOM   487  C  CA  . LYS A 1 63  ? -18.237 4.937   -5.005  1.00 97.74 63  A 1 
ATOM   488  C  C   . LYS A 1 63  ? -17.734 3.611   -4.437  1.00 98.00 63  A 1 
ATOM   489  O  O   . LYS A 1 63  ? -18.447 2.889   -3.736  1.00 97.55 63  A 1 
ATOM   490  C  CB  . LYS A 1 63  ? -19.636 5.261   -4.482  1.00 97.36 63  A 1 
ATOM   491  C  CG  . LYS A 1 63  ? -20.103 6.644   -4.878  1.00 95.94 63  A 1 
ATOM   492  C  CD  . LYS A 1 63  ? -21.486 6.964   -4.350  1.00 92.99 63  A 1 
ATOM   493  C  CE  . LYS A 1 63  ? -21.896 8.371   -4.751  1.00 87.77 63  A 1 
ATOM   494  N  NZ  . LYS A 1 63  ? -23.256 8.715   -4.246  1.00 79.95 63  A 1 
ATOM   495  N  N   . VAL A 1 64  ? -16.472 3.312   -4.760  1.00 98.47 64  A 1 
ATOM   496  C  CA  . VAL A 1 64  ? -15.816 2.090   -4.332  1.00 98.63 64  A 1 
ATOM   497  C  C   . VAL A 1 64  ? -14.392 2.452   -3.939  1.00 98.73 64  A 1 
ATOM   498  O  O   . VAL A 1 64  ? -13.738 3.254   -4.601  1.00 98.65 64  A 1 
ATOM   499  C  CB  . VAL A 1 64  ? -15.771 1.045   -5.469  1.00 98.38 64  A 1 
ATOM   500  C  CG1 . VAL A 1 64  ? -15.150 -0.247  -4.974  1.00 97.51 64  A 1 
ATOM   501  C  CG2 . VAL A 1 64  ? -17.176 0.786   -6.006  1.00 97.54 64  A 1 
ATOM   502  N  N   . MET A 1 65  ? -13.902 1.864   -2.843  1.00 98.73 65  A 1 
ATOM   503  C  CA  . MET A 1 65  ? -12.563 2.184   -2.380  1.00 98.88 65  A 1 
ATOM   504  C  C   . MET A 1 65  ? -11.878 1.017   -1.682  1.00 98.81 65  A 1 
ATOM   505  O  O   . MET A 1 65  ? -12.449 0.397   -0.787  1.00 98.72 65  A 1 
ATOM   506  C  CB  . MET A 1 65  ? -12.604 3.376   -1.432  1.00 98.64 65  A 1 
ATOM   507  C  CG  . MET A 1 65  ? -11.250 3.754   -0.833  1.00 97.82 65  A 1 
ATOM   508  S  SD  . MET A 1 65  ? -11.360 5.136   0.318   1.00 97.56 65  A 1 
ATOM   509  C  CE  . MET A 1 65  ? -11.714 6.478   -0.810  1.00 93.72 65  A 1 
ATOM   510  N  N   . VAL A 1 66  ? -10.642 0.743   -2.104  1.00 98.88 66  A 1 
ATOM   511  C  CA  . VAL A 1 66  ? -9.820  -0.245  -1.430  1.00 98.81 66  A 1 
ATOM   512  C  C   . VAL A 1 66  ? -8.907  0.570   -0.517  1.00 98.82 66  A 1 
ATOM   513  O  O   . VAL A 1 66  ? -8.215  1.481   -0.972  1.00 98.68 66  A 1 
ATOM   514  C  CB  . VAL A 1 66  ? -8.951  -1.056  -2.417  1.00 98.55 66  A 1 
ATOM   515  C  CG1 . VAL A 1 66  ? -7.939  -1.897  -1.648  1.00 95.37 66  A 1 
ATOM   516  C  CG2 . VAL A 1 66  ? -9.835  -1.954  -3.266  1.00 95.30 66  A 1 
ATOM   517  N  N   . TYR A 1 67  ? -8.930  0.250   0.769   1.00 98.86 67  A 1 
ATOM   518  C  CA  . TYR A 1 67  ? -8.089  0.933   1.745   1.00 98.88 67  A 1 
ATOM   519  C  C   . TYR A 1 67  ? -6.984  -0.042  2.141   1.00 98.88 67  A 1 
ATOM   520  O  O   . TYR A 1 67  ? -7.245  -1.062  2.781   1.00 98.47 67  A 1 
ATOM   521  C  CB  . TYR A 1 67  ? -8.920  1.341   2.967   1.00 98.62 67  A 1 
ATOM   522  C  CG  . TYR A 1 67  ? -8.088  1.837   4.128   1.00 98.36 67  A 1 
ATOM   523  C  CD1 . TYR A 1 67  ? -7.344  3.016   4.024   1.00 97.53 67  A 1 
ATOM   524  C  CD2 . TYR A 1 67  ? -8.014  1.110   5.301   1.00 97.47 67  A 1 
ATOM   525  C  CE1 . TYR A 1 67  ? -6.550  3.450   5.076   1.00 96.53 67  A 1 
ATOM   526  C  CE2 . TYR A 1 67  ? -7.225  1.535   6.366   1.00 96.58 67  A 1 
ATOM   527  C  CZ  . TYR A 1 67  ? -6.493  2.700   6.241   1.00 96.70 67  A 1 
ATOM   528  O  OH  . TYR A 1 67  ? -5.702  3.119   7.283   1.00 95.07 67  A 1 
ATOM   529  N  N   . ASN A 1 68  ? -5.745  0.262   1.736   1.00 98.48 68  A 1 
ATOM   530  C  CA  . ASN A 1 68  ? -4.612  -0.647  1.928   1.00 98.47 68  A 1 
ATOM   531  C  C   . ASN A 1 68  ? -3.843  -0.552  3.246   1.00 98.49 68  A 1 
ATOM   532  O  O   . ASN A 1 68  ? -2.760  -1.124  3.366   1.00 96.82 68  A 1 
ATOM   533  C  CB  . ASN A 1 68  ? -3.636  -0.523  0.760   1.00 97.63 68  A 1 
ATOM   534  C  CG  . ASN A 1 68  ? -4.122  -1.217  -0.487  1.00 97.44 68  A 1 
ATOM   535  O  OD1 . ASN A 1 68  ? -4.795  -0.614  -1.331  1.00 89.11 68  A 1 
ATOM   536  N  ND2 . ASN A 1 68  ? -3.789  -2.487  -0.625  1.00 89.43 68  A 1 
ATOM   537  N  N   . GLY A 1 69  ? -4.397  0.138   4.236   1.00 98.26 69  A 1 
ATOM   538  C  CA  . GLY A 1 69  ? -3.769  0.160   5.546   1.00 98.24 69  A 1 
ATOM   539  C  C   . GLY A 1 69  ? -2.660  1.167   5.795   1.00 98.20 69  A 1 
ATOM   540  O  O   . GLY A 1 69  ? -2.417  2.065   4.987   1.00 97.08 69  A 1 
ATOM   541  N  N   . ASP A 1 70  ? -1.979  0.991   6.947   1.00 97.80 70  A 1 
ATOM   542  C  CA  . ASP A 1 70  ? -0.912  1.862   7.417   1.00 97.69 70  A 1 
ATOM   543  C  C   . ASP A 1 70  ? -1.358  3.285   7.744   1.00 97.33 70  A 1 
ATOM   544  O  O   . ASP A 1 70  ? -0.918  4.259   7.130   1.00 94.36 70  A 1 
ATOM   545  C  CB  . ASP A 1 70  ? 0.274   1.860   6.448   1.00 97.16 70  A 1 
ATOM   546  C  CG  . ASP A 1 70  ? 1.403   0.963   6.933   1.00 96.63 70  A 1 
ATOM   547  O  OD1 . ASP A 1 70  ? 1.205   0.210   7.912   1.00 94.11 70  A 1 
ATOM   548  O  OD2 . ASP A 1 70  ? 2.517   1.012   6.348   1.00 94.47 70  A 1 
ATOM   549  N  N   . ILE A 1 71  ? -2.215  3.388   8.749   1.00 97.37 71  A 1 
ATOM   550  C  CA  . ILE A 1 71  ? -2.669  4.679   9.243   1.00 96.91 71  A 1 
ATOM   551  C  C   . ILE A 1 71  ? -1.685  5.221   10.278  1.00 96.81 71  A 1 
ATOM   552  O  O   . ILE A 1 71  ? -1.507  6.431   10.411  1.00 95.86 71  A 1 
ATOM   553  C  CB  . ILE A 1 71  ? -4.077  4.577   9.884   1.00 96.11 71  A 1 
ATOM   554  C  CG1 . ILE A 1 71  ? -4.546  5.944   10.388  1.00 94.57 71  A 1 
ATOM   555  C  CG2 . ILE A 1 71  ? -4.082  3.582   11.043  1.00 94.41 71  A 1 
ATOM   556  C  CD1 . ILE A 1 71  ? -4.778  6.963   9.286   1.00 92.88 71  A 1 
ATOM   557  N  N   . VAL A 1 72  ? -1.036  4.322   11.023  1.00 95.44 72  A 1 
ATOM   558  C  CA  . VAL A 1 72  ? -0.123  4.718   12.091  1.00 95.05 72  A 1 
ATOM   559  C  C   . VAL A 1 72  ? 1.151   5.389   11.580  1.00 95.06 72  A 1 
ATOM   560  O  O   . VAL A 1 72  ? 1.820   4.877   10.690  1.00 93.36 72  A 1 
ATOM   561  C  CB  . VAL A 1 72  ? 0.253   3.510   12.965  1.00 93.62 72  A 1 
ATOM   562  C  CG1 . VAL A 1 72  ? 1.221   3.922   14.068  1.00 90.49 72  A 1 
ATOM   563  C  CG2 . VAL A 1 72  ? -0.999  2.891   13.571  1.00 91.19 72  A 1 
ATOM   564  N  N   . SER A 1 73  ? 1.478   6.536   12.173  1.00 93.95 73  A 1 
ATOM   565  C  CA  . SER A 1 73  ? 2.686   7.269   11.819  1.00 92.49 73  A 1 
ATOM   566  C  C   . SER A 1 73  ? 3.908   6.408   12.140  1.00 90.52 73  A 1 
ATOM   567  O  O   . SER A 1 73  ? 3.912   5.697   13.146  1.00 84.36 73  A 1 
ATOM   568  C  CB  . SER A 1 73  ? 2.749   8.588   12.592  1.00 90.53 73  A 1 
ATOM   569  O  OG  . SER A 1 73  ? 3.918   9.323   12.277  1.00 83.48 73  A 1 
ATOM   570  N  N   . ARG A 1 74  ? 4.941   6.458   11.296  1.00 86.93 74  A 1 
ATOM   571  C  CA  . ARG A 1 74  ? 6.109   5.603   11.467  1.00 81.53 74  A 1 
ATOM   572  C  C   . ARG A 1 74  ? 7.061   5.985   12.602  1.00 79.67 74  A 1 
ATOM   573  O  O   . ARG A 1 74  ? 7.820   5.143   13.079  1.00 72.85 74  A 1 
ATOM   574  C  CB  . ARG A 1 74  ? 6.885   5.505   10.159  1.00 77.47 74  A 1 
ATOM   575  C  CG  . ARG A 1 74  ? 6.086   4.898   9.021   1.00 72.18 74  A 1 
ATOM   576  C  CD  . ARG A 1 74  ? 6.967   4.496   7.851   1.00 70.05 74  A 1 
ATOM   577  N  NE  . ARG A 1 74  ? 7.716   5.622   7.309   1.00 68.87 74  A 1 
ATOM   578  C  CZ  . ARG A 1 74  ? 9.039   5.688   7.248   1.00 67.07 74  A 1 
ATOM   579  N  NH1 . ARG A 1 74  ? 9.770   4.682   7.696   1.00 61.32 74  A 1 
ATOM   580  N  NH2 . ARG A 1 74  ? 9.621   6.762   6.750   1.00 60.38 74  A 1 
ATOM   581  N  N   . ALA A 1 75  ? 7.029   7.232   13.007  1.00 76.29 75  A 1 
ATOM   582  C  CA  . ALA A 1 75  ? 7.897   7.697   14.088  1.00 71.95 75  A 1 
ATOM   583  C  C   . ALA A 1 75  ? 7.061   8.453   15.109  1.00 73.72 75  A 1 
ATOM   584  O  O   . ALA A 1 75  ? 6.666   9.593   14.872  1.00 68.16 75  A 1 
ATOM   585  C  CB  . ALA A 1 75  ? 9.009   8.576   13.532  1.00 64.86 75  A 1 
ATOM   586  N  N   . ILE A 1 76  ? 6.802   7.799   16.231  1.00 73.71 76  A 1 
ATOM   587  C  CA  . ILE A 1 76  ? 5.974   8.382   17.275  1.00 70.88 76  A 1 
ATOM   588  C  C   . ILE A 1 76  ? 6.707   8.328   18.612  1.00 72.26 76  A 1 
ATOM   589  O  O   . ILE A 1 76  ? 7.015   7.240   19.107  1.00 66.94 76  A 1 
ATOM   590  C  CB  . ILE A 1 76  ? 4.646   7.618   17.400  1.00 65.59 76  A 1 
ATOM   591  C  CG1 . ILE A 1 76  ? 3.947   7.560   16.042  1.00 60.68 76  A 1 
ATOM   592  C  CG2 . ILE A 1 76  ? 3.759   8.283   18.443  1.00 59.51 76  A 1 
ATOM   593  C  CD1 . ILE A 1 76  ? 2.746   6.649   16.010  1.00 56.12 76  A 1 
ATOM   594  N  N   . PRO A 1 77  ? 6.981   9.485   19.212  1.00 71.56 77  A 1 
ATOM   595  C  CA  . PRO A 1 77  ? 7.682   9.541   20.503  1.00 69.28 77  A 1 
ATOM   596  C  C   . PRO A 1 77  ? 7.067   8.659   21.583  1.00 72.16 77  A 1 
ATOM   597  O  O   . PRO A 1 77  ? 7.778   7.984   22.321  1.00 66.24 77  A 1 
ATOM   598  C  CB  . PRO A 1 77  ? 7.613   11.024  20.865  1.00 62.21 77  A 1 
ATOM   599  C  CG  . PRO A 1 77  ? 7.626   11.699  19.534  1.00 60.08 77  A 1 
ATOM   600  C  CD  . PRO A 1 77  ? 6.714   10.829  18.698  1.00 64.15 77  A 1 
ATOM   601  N  N   . LYS A 1 78  ? 5.735   8.666   21.665  1.00 75.02 78  A 1 
ATOM   602  C  CA  . LYS A 1 78  ? 5.036   7.876   22.669  1.00 73.94 78  A 1 
ATOM   603  C  C   . LYS A 1 78  ? 4.259   6.716   22.036  1.00 77.02 78  A 1 
ATOM   604  O  O   . LYS A 1 78  ? 3.126   6.430   22.415  1.00 72.25 78  A 1 
ATOM   605  C  CB  . LYS A 1 78  ? 4.090   8.765   23.474  1.00 67.97 78  A 1 
ATOM   606  C  CG  . LYS A 1 78  ? 4.799   9.836   24.277  1.00 60.57 78  A 1 
ATOM   607  C  CD  . LYS A 1 78  ? 3.830   10.640  25.121  1.00 55.32 78  A 1 
ATOM   608  C  CE  . LYS A 1 78  ? 4.554   11.692  25.948  1.00 48.49 78  A 1 
ATOM   609  N  NZ  . LYS A 1 78  ? 3.619   12.482  26.795  1.00 42.27 78  A 1 
ATOM   610  N  N   . TYR A 1 79  ? 4.894   6.060   21.076  1.00 81.84 79  A 1 
ATOM   611  C  CA  . TYR A 1 79  ? 4.284   4.925   20.387  1.00 82.35 79  A 1 
ATOM   612  C  C   . TYR A 1 79  ? 3.933   3.824   21.375  1.00 85.08 79  A 1 
ATOM   613  O  O   . TYR A 1 79  ? 4.799   3.318   22.092  1.00 83.22 79  A 1 
ATOM   614  C  CB  . TYR A 1 79  ? 5.260   4.402   19.329  1.00 78.78 79  A 1 
ATOM   615  C  CG  . TYR A 1 79  ? 4.775   3.210   18.539  1.00 76.45 79  A 1 
ATOM   616  C  CD1 . TYR A 1 79  ? 3.678   3.310   17.691  1.00 72.74 79  A 1 
ATOM   617  C  CD2 . TYR A 1 79  ? 5.437   1.988   18.619  1.00 73.29 79  A 1 
ATOM   618  C  CE1 . TYR A 1 79  ? 3.244   2.217   16.945  1.00 68.71 79  A 1 
ATOM   619  C  CE2 . TYR A 1 79  ? 5.018   0.898   17.883  1.00 69.17 79  A 1 
ATOM   620  C  CZ  . TYR A 1 79  ? 3.919   1.011   17.040  1.00 68.88 79  A 1 
ATOM   621  O  OH  . TYR A 1 79  ? 3.503   -0.066  16.305  1.00 62.69 79  A 1 
ATOM   622  N  N   . ASN A 1 80  ? 2.660   3.443   21.409  1.00 88.55 80  A 1 
ATOM   623  C  CA  . ASN A 1 80  ? 2.205   2.393   22.307  1.00 89.59 80  A 1 
ATOM   624  C  C   . ASN A 1 80  ? 0.890   1.793   21.833  1.00 90.95 80  A 1 
ATOM   625  O  O   . ASN A 1 80  ? 0.342   2.203   20.804  1.00 90.99 80  A 1 
ATOM   626  C  CB  . ASN A 1 80  ? 2.064   2.940   23.736  1.00 87.95 80  A 1 
ATOM   627  C  CG  . ASN A 1 80  ? 1.139   4.136   23.819  1.00 86.97 80  A 1 
ATOM   628  O  OD1 . ASN A 1 80  ? 0.058   4.141   23.244  1.00 82.39 80  A 1 
ATOM   629  N  ND2 . ASN A 1 80  ? 1.552   5.152   24.560  1.00 82.01 80  A 1 
ATOM   630  N  N   . LEU A 1 81  ? 0.400   0.811   22.567  1.00 90.71 81  A 1 
ATOM   631  C  CA  . LEU A 1 81  ? -0.835  0.113   22.216  1.00 91.57 81  A 1 
ATOM   632  C  C   . LEU A 1 81  ? -2.032  1.049   22.056  1.00 92.90 81  A 1 
ATOM   633  O  O   . LEU A 1 81  ? -2.768  0.957   21.071  1.00 92.71 81  A 1 
ATOM   634  C  CB  . LEU A 1 81  ? -1.150  -0.947  23.272  1.00 89.93 81  A 1 
ATOM   635  C  CG  . LEU A 1 81  ? -2.441  -1.734  23.089  1.00 85.88 81  A 1 
ATOM   636  C  CD1 . LEU A 1 81  ? -2.395  -2.493  21.771  1.00 80.25 81  A 1 
ATOM   637  C  CD2 . LEU A 1 81  ? -2.624  -2.701  24.247  1.00 79.84 81  A 1 
ATOM   638  N  N   . ASP A 1 82  ? -2.229  1.938   23.016  1.00 93.02 82  A 1 
ATOM   639  C  CA  . ASP A 1 82  ? -3.365  2.845   22.959  1.00 93.53 82  A 1 
ATOM   640  C  C   . ASP A 1 82  ? -3.300  3.780   21.758  1.00 94.40 82  A 1 
ATOM   641  O  O   . ASP A 1 82  ? -4.327  4.110   21.156  1.00 94.15 82  A 1 
ATOM   642  C  CB  . ASP A 1 82  ? -3.465  3.669   24.248  1.00 92.65 82  A 1 
ATOM   643  C  CG  . ASP A 1 82  ? -3.884  2.829   25.436  1.00 85.16 82  A 1 
ATOM   644  O  OD1 . ASP A 1 82  ? -4.525  1.781   25.241  1.00 80.15 82  A 1 
ATOM   645  O  OD2 . ASP A 1 82  ? -3.588  3.230   26.581  1.00 78.81 82  A 1 
ATOM   646  N  N   . TYR A 1 83  ? -2.101  4.189   21.385  1.00 94.14 83  A 1 
ATOM   647  C  CA  . TYR A 1 83  ? -1.925  5.079   20.243  1.00 94.23 83  A 1 
ATOM   648  C  C   . TYR A 1 83  ? -2.340  4.360   18.956  1.00 95.07 83  A 1 
ATOM   649  O  O   . TYR A 1 83  ? -3.018  4.933   18.102  1.00 94.82 83  A 1 
ATOM   650  C  CB  . TYR A 1 83  ? -0.473  5.553   20.145  1.00 93.29 83  A 1 
ATOM   651  C  CG  . TYR A 1 83  ? -0.261  6.638   19.114  1.00 91.43 83  A 1 
ATOM   652  C  CD1 . TYR A 1 83  ? -0.130  6.326   17.764  1.00 89.01 83  A 1 
ATOM   653  C  CD2 . TYR A 1 83  ? -0.221  7.976   19.488  1.00 88.47 83  A 1 
ATOM   654  C  CE1 . TYR A 1 83  ? 0.039   7.320   16.806  1.00 86.52 83  A 1 
ATOM   655  C  CE2 . TYR A 1 83  ? -0.045  8.983   18.540  1.00 86.44 83  A 1 
ATOM   656  C  CZ  . TYR A 1 83  ? 0.082   8.647   17.201  1.00 86.02 83  A 1 
ATOM   657  O  OH  . TYR A 1 83  ? 0.262   9.636   16.255  1.00 82.79 83  A 1 
ATOM   658  N  N   . VAL A 1 84  ? -1.930  3.097   18.825  1.00 95.29 84  A 1 
ATOM   659  C  CA  . VAL A 1 84  ? -2.288  2.309   17.649  1.00 95.89 84  A 1 
ATOM   660  C  C   . VAL A 1 84  ? -3.800  2.118   17.576  1.00 96.58 84  A 1 
ATOM   661  O  O   . VAL A 1 84  ? -4.404  2.271   16.511  1.00 96.63 84  A 1 
ATOM   662  C  CB  . VAL A 1 84  ? -1.583  0.936   17.660  1.00 95.34 84  A 1 
ATOM   663  C  CG1 . VAL A 1 84  ? -2.122  0.047   16.543  1.00 93.83 84  A 1 
ATOM   664  C  CG2 . VAL A 1 84  ? -0.081  1.127   17.493  1.00 94.07 84  A 1 
ATOM   665  N  N   . LYS A 1 85  ? -4.415  1.784   18.713  1.00 96.27 85  A 1 
ATOM   666  C  CA  . LYS A 1 85  ? -5.856  1.597   18.740  1.00 96.62 85  A 1 
ATOM   667  C  C   . LYS A 1 85  ? -6.573  2.876   18.324  1.00 97.08 85  A 1 
ATOM   668  O  O   . LYS A 1 85  ? -7.509  2.841   17.525  1.00 97.11 85  A 1 
ATOM   669  C  CB  . LYS A 1 85  ? -6.320  1.182   20.142  1.00 96.57 85  A 1 
ATOM   670  C  CG  . LYS A 1 85  ? -6.023  -0.262  20.497  1.00 95.11 85  A 1 
ATOM   671  C  CD  . LYS A 1 85  ? -6.671  -0.627  21.820  1.00 92.87 85  A 1 
ATOM   672  C  CE  . LYS A 1 85  ? -6.531  -2.109  22.130  1.00 88.08 85  A 1 
ATOM   673  N  NZ  . LYS A 1 85  ? -7.204  -2.469  23.399  1.00 81.67 85  A 1 
ATOM   674  N  N   . GLN A 1 86  ? -6.137  4.004   18.868  1.00 96.61 86  A 1 
ATOM   675  C  CA  . GLN A 1 86  ? -6.766  5.286   18.536  1.00 96.58 86  A 1 
ATOM   676  C  C   . GLN A 1 86  ? -6.581  5.622   17.060  1.00 96.97 86  A 1 
ATOM   677  O  O   . GLN A 1 86  ? -7.465  6.214   16.437  1.00 96.69 86  A 1 
ATOM   678  C  CB  . GLN A 1 86  ? -6.194  6.406   19.403  1.00 95.69 86  A 1 
ATOM   679  C  CG  . GLN A 1 86  ? -6.926  7.731   19.239  1.00 86.68 86  A 1 
ATOM   680  C  CD  . GLN A 1 86  ? -8.402  7.630   19.600  1.00 80.68 86  A 1 
ATOM   681  O  OE1 . GLN A 1 86  ? -8.744  7.224   20.705  1.00 73.56 86  A 1 
ATOM   682  N  NE2 . GLN A 1 86  ? -9.258  7.982   18.661  1.00 69.23 86  A 1 
ATOM   683  N  N   . SER A 1 87  ? -5.436  5.238   16.494  1.00 96.77 87  A 1 
ATOM   684  C  CA  . SER A 1 87  ? -5.176  5.490   15.077  1.00 96.94 87  A 1 
ATOM   685  C  C   . SER A 1 87  ? -6.181  4.738   14.211  1.00 97.40 87  A 1 
ATOM   686  O  O   . SER A 1 87  ? -6.668  5.261   13.213  1.00 97.32 87  A 1 
ATOM   687  C  CB  . SER A 1 87  ? -3.754  5.064   14.705  1.00 96.37 87  A 1 
ATOM   688  O  OG  . SER A 1 87  ? -2.792  5.873   15.350  1.00 90.57 87  A 1 
ATOM   689  N  N   . ILE A 1 88  ? -6.496  3.501   14.601  1.00 97.62 88  A 1 
ATOM   690  C  CA  . ILE A 1 88  ? -7.450  2.693   13.854  1.00 97.97 88  A 1 
ATOM   691  C  C   . ILE A 1 88  ? -8.858  3.274   14.001  1.00 98.22 88  A 1 
ATOM   692  O  O   . ILE A 1 88  ? -9.630  3.292   13.042  1.00 97.99 88  A 1 
ATOM   693  C  CB  . ILE A 1 88  ? -7.411  1.226   14.323  1.00 97.63 88  A 1 
ATOM   694  C  CG1 . ILE A 1 88  ? -6.035  0.630   13.985  1.00 95.53 88  A 1 
ATOM   695  C  CG2 . ILE A 1 88  ? -8.514  0.413   13.662  1.00 96.47 88  A 1 
ATOM   696  C  CD1 . ILE A 1 88  ? -5.785  -0.742  14.557  1.00 87.89 88  A 1 
ATOM   697  N  N   . VAL A 1 89  ? -9.182  3.748   15.187  1.00 98.21 89  A 1 
ATOM   698  C  CA  . VAL A 1 89  ? -10.471 4.393   15.412  1.00 98.38 89  A 1 
ATOM   699  C  C   . VAL A 1 89  ? -10.580 5.602   14.489  1.00 98.31 89  A 1 
ATOM   700  O  O   . VAL A 1 89  ? -11.603 5.820   13.832  1.00 97.98 89  A 1 
ATOM   701  C  CB  . VAL A 1 89  ? -10.625 4.854   16.876  1.00 98.17 89  A 1 
ATOM   702  C  CG1 . VAL A 1 89  ? -11.863 5.737   17.035  1.00 97.05 89  A 1 
ATOM   703  C  CG2 . VAL A 1 89  ? -10.725 3.644   17.794  1.00 97.15 89  A 1 
ATOM   704  N  N   . ASN A 1 90  ? -9.480  6.402   14.434  1.00 97.43 90  A 1 
ATOM   705  C  CA  . ASN A 1 90  ? -9.435  7.548   13.615  1.00 97.17 90  A 1 
ATOM   706  C  C   . ASN A 1 90  ? -9.487  7.238   12.146  1.00 97.51 90  A 1 
ATOM   707  O  O   . ASN A 1 90  ? -10.065 7.941   11.372  1.00 96.69 90  A 1 
ATOM   708  C  CB  . ASN A 1 90  ? -8.249  8.421   13.990  1.00 96.14 90  A 1 
ATOM   709  C  CG  . ASN A 1 90  ? -8.372  9.048   15.275  1.00 94.46 90  A 1 
ATOM   710  O  OD1 . ASN A 1 90  ? -9.375  8.843   16.022  1.00 91.59 90  A 1 
ATOM   711  N  ND2 . ASN A 1 90  ? -7.740  9.764   15.807  1.00 90.80 90  A 1 
ATOM   712  N  N   . ALA A 1 91  ? -8.878  6.134   11.719  1.00 97.70 91  A 1 
ATOM   713  C  CA  . ALA A 1 91  ? -8.894  5.716   10.326  1.00 97.96 91  A 1 
ATOM   714  C  C   . ALA A 1 91  ? -10.326 5.356   9.935   1.00 98.26 91  A 1 
ATOM   715  O  O   . ALA A 1 91  ? -10.789 5.688   8.846   1.00 98.08 91  A 1 
ATOM   716  C  CB  . ALA A 1 91  ? -7.987  4.511   10.118  1.00 97.50 91  A 1 
ATOM   717  N  N   . THR A 1 92  ? -11.037 4.689   10.845  1.00 98.11 92  A 1 
ATOM   718  C  CA  . THR A 1 92  ? -12.418 4.305   10.597  1.00 98.17 92  A 1 
ATOM   719  C  C   . THR A 1 92  ? -13.294 5.548   10.444  1.00 98.21 92  A 1 
ATOM   720  O  O   . THR A 1 92  ? -14.155 5.604   9.567   1.00 98.01 92  A 1 
ATOM   721  C  CB  . THR A 1 92  ? -12.956 3.430   11.747  1.00 97.77 92  A 1 
ATOM   722  O  OG1 . THR A 1 92  ? -12.177 2.237   11.834  1.00 94.08 92  A 1 
ATOM   723  C  CG2 . THR A 1 92  ? -14.409 3.048   11.499  1.00 94.09 92  A 1 
ATOM   724  N  N   . ALA A 1 93  ? -13.057 6.545   11.287  1.00 98.28 93  A 1 
ATOM   725  C  CA  . ALA A 1 93  ? -13.813 7.791   11.211  1.00 98.16 93  A 1 
ATOM   726  C  C   . ALA A 1 93  ? -13.576 8.469   9.863   1.00 98.21 93  A 1 
ATOM   727  O  O   . ALA A 1 93  ? -14.493 9.019   9.262   1.00 97.77 93  A 1 
ATOM   728  C  CB  . ALA A 1 93  ? -13.405 8.724   12.350  1.00 97.75 93  A 1 
ATOM   729  N  N   . LEU A 1 94  ? -12.334 8.405   9.385   1.00 98.23 94  A 1 
ATOM   730  C  CA  . LEU A 1 94  ? -11.989 8.980   8.087   1.00 98.22 94  A 1 
ATOM   731  C  C   . LEU A 1 94  ? -12.745 8.262   6.973   1.00 98.44 94  A 1 
ATOM   732  O  O   . LEU A 1 94  ? -13.344 8.899   6.105   1.00 98.16 94  A 1 
ATOM   733  C  CB  . LEU A 1 94  ? -10.478 8.860   7.845   1.00 97.77 94  A 1 
ATOM   734  C  CG  . LEU A 1 94  ? -9.990  9.305   6.460   1.00 95.47 94  A 1 
ATOM   735  C  CD1 . LEU A 1 94  ? -10.175 10.806  6.306   1.00 92.35 94  A 1 
ATOM   736  C  CD2 . LEU A 1 94  ? -8.526  8.927   6.299   1.00 91.89 94  A 1 
ATOM   737  N  N   . LEU A 1 95  ? -12.730 6.935   6.999   1.00 98.45 95  A 1 
ATOM   738  C  CA  . LEU A 1 95  ? -13.407 6.148   5.977   1.00 98.49 95  A 1 
ATOM   739  C  C   . LEU A 1 95  ? -14.926 6.360   6.003   1.00 98.44 95  A 1 
ATOM   740  O  O   . LEU A 1 95  ? -15.576 6.314   4.961   1.00 98.22 95  A 1 
ATOM   741  C  CB  . LEU A 1 95  ? -13.075 4.660   6.144   1.00 98.46 95  A 1 
ATOM   742  C  CG  . LEU A 1 95  ? -11.599 4.301   5.916   1.00 98.15 95  A 1 
ATOM   743  C  CD1 . LEU A 1 95  ? -11.361 2.831   6.235   1.00 97.69 95  A 1 
ATOM   744  C  CD2 . LEU A 1 95  ? -11.200 4.604   4.481   1.00 97.41 95  A 1 
ATOM   745  N  N   . LYS A 1 96  ? -15.474 6.600   7.189   1.00 98.52 96  A 1 
ATOM   746  C  CA  . LYS A 1 96  ? -16.907 6.826   7.314   1.00 98.36 96  A 1 
ATOM   747  C  C   . LYS A 1 96  ? -17.358 8.116   6.625   1.00 98.26 96  A 1 
ATOM   748  O  O   . LYS A 1 96  ? -18.547 8.315   6.391   1.00 97.73 96  A 1 
ATOM   749  C  CB  . LYS A 1 96  ? -17.328 6.860   8.785   1.00 98.13 96  A 1 
ATOM   750  C  CG  . LYS A 1 96  ? -17.392 5.481   9.438   1.00 95.24 96  A 1 
ATOM   751  C  CD  . LYS A 1 96  ? -17.866 5.576   10.876  1.00 90.45 96  A 1 
ATOM   752  C  CE  . LYS A 1 96  ? -17.999 4.198   11.516  1.00 83.51 96  A 1 
ATOM   753  N  NZ  . LYS A 1 96  ? -18.420 4.286   12.935  1.00 75.28 96  A 1 
ATOM   754  N  N   . LYS A 1 97  ? -16.406 8.981   6.297   1.00 98.40 97  A 1 
ATOM   755  C  CA  . LYS A 1 97  ? -16.748 10.215  5.593   1.00 98.24 97  A 1 
ATOM   756  C  C   . LYS A 1 97  ? -17.231 9.875   4.190   1.00 98.04 97  A 1 
ATOM   757  O  O   . LYS A 1 97  ? -17.891 10.680  3.534   1.00 97.28 97  A 1 
ATOM   758  C  CB  . LYS A 1 97  ? -15.531 11.148  5.527   1.00 98.07 97  A 1 
ATOM   759  C  CG  . LYS A 1 97  ? -15.123 11.703  6.885   1.00 96.99 97  A 1 
ATOM   760  C  CD  . LYS A 1 97  ? -13.926 12.635  6.751   1.00 93.57 97  A 1 
ATOM   761  C  CE  . LYS A 1 97  ? -13.496 13.169  8.115   1.00 89.86 97  A 1 
ATOM   762  N  NZ  . LYS A 1 97  ? -14.553 13.988  8.778   1.00 81.21 97  A 1 
ATOM   763  N  N   . PHE A 1 98  ? -16.924 8.664   3.735   1.00 98.05 98  A 1 
ATOM   764  C  CA  . PHE A 1 98  ? -17.379 8.162   2.447   1.00 97.52 98  A 1 
ATOM   765  C  C   . PHE A 1 98  ? -18.510 7.176   2.746   1.00 96.49 98  A 1 
ATOM   766  O  O   . PHE A 1 98  ? -18.442 5.996   2.387   1.00 93.93 98  A 1 
ATOM   767  C  CB  . PHE A 1 98  ? -16.228 7.450   1.725   1.00 97.64 98  A 1 
ATOM   768  C  CG  . PHE A 1 98  ? -14.996 8.305   1.541   1.00 98.07 98  A 1 
ATOM   769  C  CD1 . PHE A 1 98  ? -14.964 9.302   0.575   1.00 97.48 98  A 1 
ATOM   770  C  CD2 . PHE A 1 98  ? -13.884 8.124   2.350   1.00 97.57 98  A 1 
ATOM   771  C  CE1 . PHE A 1 98  ? -13.835 10.105  0.416   1.00 97.10 98  A 1 
ATOM   772  C  CE2 . PHE A 1 98  ? -12.760 8.915   2.193   1.00 97.19 98  A 1 
ATOM   773  C  CZ  . PHE A 1 98  ? -12.727 9.913   1.224   1.00 97.47 98  A 1 
ATOM   774  N  N   . GLU A 1 99  ? -19.541 7.663   3.439   1.00 93.23 99  A 1 
ATOM   775  C  CA  . GLU A 1 99  ? -20.613 6.816   3.950   1.00 90.27 99  A 1 
ATOM   776  C  C   . GLU A 1 99  ? -21.403 6.032   2.912   1.00 90.04 99  A 1 
ATOM   777  O  O   . GLU A 1 99  ? -21.996 5.006   3.234   1.00 84.55 99  A 1 
ATOM   778  C  CB  . GLU A 1 99  ? -21.574 7.642   4.808   1.00 85.84 99  A 1 
ATOM   779  C  CG  . GLU A 1 99  ? -22.471 8.611   4.055   1.00 75.42 99  A 1 
ATOM   780  C  CD  . GLU A 1 99  ? -21.789 9.936   3.738   1.00 69.72 99  A 1 
ATOM   781  O  OE1 . GLU A 1 99  ? -20.591 10.095  4.064   1.00 62.47 99  A 1 
ATOM   782  O  OE2 . GLU A 1 99  ? -22.464 10.816  3.181   1.00 63.17 99  A 1 
ATOM   783  N  N   . ASP A 1 100 ? -21.403 6.495   1.670   1.00 94.32 100 A 1 
ATOM   784  C  CA  . ASP A 1 100 ? -22.125 5.788   0.624   1.00 94.36 100 A 1 
ATOM   785  C  C   . ASP A 1 100 ? -21.205 4.998   -0.308  1.00 96.08 100 A 1 
ATOM   786  O  O   . ASP A 1 100 ? -21.604 4.606   -1.405  1.00 94.48 100 A 1 
ATOM   787  C  CB  . ASP A 1 100 ? -22.997 6.772   -0.181  1.00 90.41 100 A 1 
ATOM   788  C  CG  . ASP A 1 100 ? -22.205 7.972   -0.669  1.00 82.20 100 A 1 
ATOM   789  O  OD1 . ASP A 1 100 ? -21.031 8.139   -0.278  1.00 73.30 100 A 1 
ATOM   790  O  OD2 . ASP A 1 100 ? -22.777 8.766   -1.443  1.00 74.54 100 A 1 
ATOM   791  N  N   . PHE A 1 101 ? -19.969 4.754   0.137   1.00 97.87 101 A 1 
ATOM   792  C  CA  . PHE A 1 101 ? -19.000 3.989   -0.639  1.00 98.16 101 A 1 
ATOM   793  C  C   . PHE A 1 101 ? -18.967 2.529   -0.196  1.00 98.18 101 A 1 
ATOM   794  O  O   . PHE A 1 101 ? -19.243 2.214   0.961   1.00 97.49 101 A 1 
ATOM   795  C  CB  . PHE A 1 101 ? -17.578 4.544   -0.448  1.00 98.11 101 A 1 
ATOM   796  C  CG  . PHE A 1 101 ? -17.224 5.721   -1.312  1.00 98.18 101 A 1 
ATOM   797  C  CD1 . PHE A 1 101 ? -18.025 6.850   -1.347  1.00 97.47 101 A 1 
ATOM   798  C  CD2 . PHE A 1 101 ? -16.044 5.717   -2.050  1.00 97.46 101 A 1 
ATOM   799  C  CE1 . PHE A 1 101 ? -17.672 7.955   -2.115  1.00 97.09 101 A 1 
ATOM   800  C  CE2 . PHE A 1 101 ? -15.676 6.814   -2.813  1.00 97.22 101 A 1 
ATOM   801  C  CZ  . PHE A 1 101 ? -16.494 7.939   -2.850  1.00 97.76 101 A 1 
ATOM   802  N  N   . PHE A 1 102 ? -18.600 1.647   -1.122  1.00 98.32 102 A 1 
ATOM   803  C  CA  . PHE A 1 102 ? -18.342 0.251   -0.792  1.00 98.42 102 A 1 
ATOM   804  C  C   . PHE A 1 102 ? -16.852 0.272   -0.459  1.00 98.68 102 A 1 
ATOM   805  O  O   . PHE A 1 102 ? -16.017 0.495   -1.328  1.00 98.49 102 A 1 
ATOM   806  C  CB  . PHE A 1 102 ? -18.607 -0.656  -1.996  1.00 98.33 102 A 1 
ATOM   807  C  CG  . PHE A 1 102 ? -18.251 -2.098  -1.763  1.00 98.35 102 A 1 
ATOM   808  C  CD1 . PHE A 1 102 ? -18.938 -2.850  -0.813  1.00 97.99 102 A 1 
ATOM   809  C  CD2 . PHE A 1 102 ? -17.232 -2.703  -2.482  1.00 98.00 102 A 1 
ATOM   810  C  CE1 . PHE A 1 102 ? -18.608 -4.183  -0.589  1.00 97.62 102 A 1 
ATOM   811  C  CE2 . PHE A 1 102 ? -16.900 -4.037  -2.265  1.00 97.71 102 A 1 
ATOM   812  C  CZ  . PHE A 1 102 ? -17.596 -4.772  -1.319  1.00 97.87 102 A 1 
ATOM   813  N  N   . ILE A 1 103 ? -16.523 0.087   0.815   1.00 98.78 103 A 1 
ATOM   814  C  CA  . ILE A 1 103 ? -15.143 0.173   1.278   1.00 98.71 103 A 1 
ATOM   815  C  C   . ILE A 1 103 ? -14.566 -1.176  1.678   1.00 98.83 103 A 1 
ATOM   816  O  O   . ILE A 1 103 ? -15.215 -1.962  2.370   1.00 98.68 103 A 1 
ATOM   817  C  CB  . ILE A 1 103 ? -15.044 1.168   2.458   1.00 98.53 103 A 1 
ATOM   818  C  CG1 . ILE A 1 103 ? -15.472 2.556   1.974   1.00 96.51 103 A 1 
ATOM   819  C  CG2 . ILE A 1 103 ? -13.637 1.205   3.026   1.00 97.88 103 A 1 
ATOM   820  C  CD1 . ILE A 1 103 ? -15.528 3.616   3.054   1.00 90.10 103 A 1 
ATOM   821  N  N   . ILE A 1 104 ? -13.340 -1.433  1.224   1.00 98.85 104 A 1 
ATOM   822  C  CA  . ILE A 1 104 ? -12.650 -2.689  1.495   1.00 98.88 104 A 1 
ATOM   823  C  C   . ILE A 1 104 ? -11.395 -2.387  2.324   1.00 98.82 104 A 1 
ATOM   824  O  O   . ILE A 1 104 ? -10.330 -2.106  1.767   1.00 98.70 104 A 1 
ATOM   825  C  CB  . ILE A 1 104 ? -12.241 -3.351  0.158   1.00 98.75 104 A 1 
ATOM   826  C  CG1 . ILE A 1 104 ? -13.468 -3.493  -0.758  1.00 97.95 104 A 1 
ATOM   827  C  CG2 . ILE A 1 104 ? -11.604 -4.711  0.405   1.00 98.09 104 A 1 
ATOM   828  C  CD1 . ILE A 1 104 ? -13.116 -3.656  -2.219  1.00 95.30 104 A 1 
ATOM   829  N  N   . PRO A 1 105 ? -11.503 -2.420  3.647   1.00 98.81 105 A 1 
ATOM   830  C  CA  . PRO A 1 105 ? -10.394 -2.073  4.543   1.00 98.87 105 A 1 
ATOM   831  C  C   . PRO A 1 105 ? -9.450  -3.214  4.895   1.00 98.76 105 A 1 
ATOM   832  O  O   . PRO A 1 105 ? -9.783  -4.389  4.750   1.00 98.51 105 A 1 
ATOM   833  C  CB  . PRO A 1 105 ? -11.124 -1.561  5.777   1.00 98.62 105 A 1 
ATOM   834  C  CG  . PRO A 1 105 ? -12.294 -2.502  5.860   1.00 98.11 105 A 1 
ATOM   835  C  CD  . PRO A 1 105 ? -12.744 -2.631  4.412   1.00 98.65 105 A 1 
ATOM   836  N  N   . MET A 1 106 ? -8.250  -2.858  5.377   1.00 98.69 106 A 1 
ATOM   837  C  CA  . MET A 1 106 ? -7.274  -3.837  5.820   1.00 98.52 106 A 1 
ATOM   838  C  C   . MET A 1 106 ? -6.290  -3.177  6.780   1.00 98.56 106 A 1 
ATOM   839  O  O   . MET A 1 106 ? -6.324  -1.961  6.990   1.00 97.94 106 A 1 
ATOM   840  C  CB  . MET A 1 106 ? -6.504  -4.431  4.635   1.00 96.87 106 A 1 
ATOM   841  C  CG  . MET A 1 106 ? -5.467  -3.494  4.035   1.00 93.57 106 A 1 
ATOM   842  S  SD  . MET A 1 106 ? -4.498  -4.267  2.716   1.00 94.27 106 A 1 
ATOM   843  C  CE  . MET A 1 106 ? -5.756  -4.457  1.475   1.00 88.50 106 A 1 
ATOM   844  N  N   . LEU A 1 107 ? -5.408  -4.003  7.347   1.00 98.56 107 A 1 
ATOM   845  C  CA  . LEU A 1 107 ? -4.380  -3.517  8.251   1.00 98.44 107 A 1 
ATOM   846  C  C   . LEU A 1 107 ? -3.018  -3.543  7.565   1.00 98.49 107 A 1 
ATOM   847  O  O   . LEU A 1 107 ? -2.731  -4.445  6.774   1.00 97.94 107 A 1 
ATOM   848  C  CB  . LEU A 1 107 ? -4.308  -4.400  9.498   1.00 98.03 107 A 1 
ATOM   849  C  CG  . LEU A 1 107 ? -5.525  -4.386  10.431  1.00 97.64 107 A 1 
ATOM   850  C  CD1 . LEU A 1 107 ? -5.398  -5.519  11.440  1.00 96.92 107 A 1 
ATOM   851  C  CD2 . LEU A 1 107 ? -5.619  -3.045  11.131  1.00 96.56 107 A 1 
ATOM   852  N  N   . GLY A 1 108 ? -2.174  -2.555  7.882   1.00 98.43 108 A 1 
ATOM   853  C  CA  . GLY A 1 108 ? -0.817  -2.510  7.372   1.00 98.27 108 A 1 
ATOM   854  C  C   . GLY A 1 108 ? 0.124   -2.977  8.466   1.00 97.93 108 A 1 
ATOM   855  O  O   . GLY A 1 108 ? -0.303  -3.247  9.592   1.00 97.16 108 A 1 
ATOM   856  N  N   . ASN A 1 109 ? 1.423   -3.084  8.170   1.00 97.89 109 A 1 
ATOM   857  C  CA  . ASN A 1 109 ? 2.388   -3.568  9.151   1.00 97.45 109 A 1 
ATOM   858  C  C   . ASN A 1 109 ? 2.609   -2.634  10.336  1.00 97.19 109 A 1 
ATOM   859  O  O   . ASN A 1 109 ? 3.131   -3.055  11.370  1.00 96.14 109 A 1 
ATOM   860  C  CB  . ASN A 1 109 ? 3.735   -3.896  8.491   1.00 97.14 109 A 1 
ATOM   861  C  CG  . ASN A 1 109 ? 4.351   -2.718  7.783   1.00 96.89 109 A 1 
ATOM   862  O  OD1 . ASN A 1 109 ? 3.818   -2.230  6.787   1.00 94.54 109 A 1 
ATOM   863  N  ND2 . ASN A 1 109 ? 5.488   -2.266  8.285   1.00 93.83 109 A 1 
ATOM   864  N  N   . HIS A 1 110 ? 2.214   -1.373  10.198  1.00 96.84 110 A 1 
ATOM   865  C  CA  . HIS A 1 110 ? 2.339   -0.432  11.306  1.00 96.46 110 A 1 
ATOM   866  C  C   . HIS A 1 110 ? 1.074   -0.367  12.158  1.00 96.44 110 A 1 
ATOM   867  O  O   . HIS A 1 110 ? 1.065   0.253   13.219  1.00 95.42 110 A 1 
ATOM   868  C  CB  . HIS A 1 110 ? 2.670   0.967   10.790  1.00 96.19 110 A 1 
ATOM   869  C  CG  . HIS A 1 110 ? 4.072   1.105   10.279  1.00 95.64 110 A 1 
ATOM   870  N  ND1 . HIS A 1 110 ? 5.138   1.349   11.101  1.00 90.09 110 A 1 
ATOM   871  C  CD2 . HIS A 1 110 ? 4.581   1.015   9.031   1.00 89.79 110 A 1 
ATOM   872  C  CE1 . HIS A 1 110 ? 6.253   1.406   10.383  1.00 89.92 110 A 1 
ATOM   873  N  NE2 . HIS A 1 110 ? 5.933   1.197   9.123   1.00 91.54 110 A 1 
ATOM   874  N  N   . ASP A 1 111 ? 0.018   -1.029  11.684  1.00 96.86 111 A 1 
ATOM   875  C  CA  . ASP A 1 111 ? -1.265  -0.987  12.378  1.00 96.97 111 A 1 
ATOM   876  C  C   . ASP A 1 111 ? -1.407  -2.050  13.467  1.00 96.75 111 A 1 
ATOM   877  O  O   . ASP A 1 111 ? -2.455  -2.679  13.619  1.00 95.68 111 A 1 
ATOM   878  C  CB  . ASP A 1 111 ? -2.409  -1.105  11.368  1.00 97.15 111 A 1 
ATOM   879  C  CG  . ASP A 1 111 ? -2.365  0.003   10.325  1.00 97.40 111 A 1 
ATOM   880  O  OD1 . ASP A 1 111 ? -1.871  1.105   10.643  1.00 96.39 111 A 1 
ATOM   881  O  OD2 . ASP A 1 111 ? -2.827  -0.232  9.194   1.00 96.61 111 A 1 
ATOM   882  N  N   . VAL A 1 112 ? -0.336  -2.235  14.241  1.00 96.12 112 A 1 
ATOM   883  C  CA  . VAL A 1 112 ? -0.314  -3.201  15.339  1.00 95.75 112 A 1 
ATOM   884  C  C   . VAL A 1 112 ? 0.802   -2.767  16.275  1.00 95.09 112 A 1 
ATOM   885  O  O   . VAL A 1 112 ? 1.699   -2.018  15.887  1.00 94.23 112 A 1 
ATOM   886  C  CB  . VAL A 1 112 ? -0.052  -4.640  14.821  1.00 95.49 112 A 1 
ATOM   887  C  CG1 . VAL A 1 112 ? 1.334   -4.740  14.193  1.00 94.08 112 A 1 
ATOM   888  C  CG2 . VAL A 1 112 ? -0.202  -5.647  15.959  1.00 94.24 112 A 1 
ATOM   889  N  N   . TYR A 1 113 ? 0.738   -3.220  17.535  1.00 94.09 113 A 1 
ATOM   890  C  CA  . TYR A 1 113 ? 1.790   -2.893  18.492  1.00 93.23 113 A 1 
ATOM   891  C  C   . TYR A 1 113 ? 2.273   -4.171  19.161  1.00 92.59 113 A 1 
ATOM   892  O  O   . TYR A 1 113 ? 1.464   -4.927  19.700  1.00 89.63 113 A 1 
ATOM   893  C  CB  . TYR A 1 113 ? 1.272   -1.926  19.562  1.00 92.22 113 A 1 
ATOM   894  C  CG  . TYR A 1 113 ? 2.343   -1.564  20.566  1.00 91.24 113 A 1 
ATOM   895  C  CD1 . TYR A 1 113 ? 3.279   -0.567  20.292  1.00 89.64 113 A 1 
ATOM   896  C  CD2 . TYR A 1 113 ? 2.456   -2.261  21.770  1.00 89.29 113 A 1 
ATOM   897  C  CE1 . TYR A 1 113 ? 4.288   -0.263  21.181  1.00 87.20 113 A 1 
ATOM   898  C  CE2 . TYR A 1 113 ? 3.476   -1.967  22.675  1.00 87.19 113 A 1 
ATOM   899  C  CZ  . TYR A 1 113 ? 4.387   -0.963  22.372  1.00 86.71 113 A 1 
ATOM   900  O  OH  . TYR A 1 113 ? 5.389   -0.670  23.254  1.00 83.87 113 A 1 
ATOM   901  N  N   . PRO A 1 114 ? 3.587   -4.424  19.152  1.00 92.38 114 A 1 
ATOM   902  C  CA  . PRO A 1 114 ? 4.636   -3.668  18.466  1.00 92.26 114 A 1 
ATOM   903  C  C   . PRO A 1 114 ? 4.485   -3.761  16.951  1.00 92.98 114 A 1 
ATOM   904  O  O   . PRO A 1 114 ? 3.876   -4.698  16.443  1.00 92.14 114 A 1 
ATOM   905  C  CB  . PRO A 1 114 ? 5.928   -4.343  18.930  1.00 90.54 114 A 1 
ATOM   906  C  CG  . PRO A 1 114 ? 5.573   -4.989  20.227  1.00 88.26 114 A 1 
ATOM   907  C  CD  . PRO A 1 114 ? 4.173   -5.489  19.985  1.00 90.45 114 A 1 
ATOM   908  N  N   . ALA A 1 115 ? 5.050   -2.798  16.252  1.00 92.90 115 A 1 
ATOM   909  C  CA  . ALA A 1 115 ? 4.956   -2.774  14.799  1.00 93.64 115 A 1 
ATOM   910  C  C   . ALA A 1 115 ? 5.459   -4.071  14.173  1.00 94.30 115 A 1 
ATOM   911  O  O   . ALA A 1 115 ? 6.409   -4.680  14.665  1.00 93.58 115 A 1 
ATOM   912  C  CB  . ALA A 1 115 ? 5.739   -1.586  14.239  1.00 92.76 115 A 1 
ATOM   913  N  N   . ASN A 1 116 ? 4.802   -4.505  13.093  1.00 95.13 116 A 1 
ATOM   914  C  CA  . ASN A 1 116 ? 5.154   -5.703  12.333  1.00 95.41 116 A 1 
ATOM   915  C  C   . ASN A 1 116 ? 4.812   -7.038  12.983  1.00 95.81 116 A 1 
ATOM   916  O  O   . ASN A 1 116 ? 4.757   -8.058  12.297  1.00 95.00 116 A 1 
ATOM   917  C  CB  . ASN A 1 116 ? 6.650   -5.716  11.982  1.00 95.24 116 A 1 
ATOM   918  C  CG  . ASN A 1 116 ? 7.118   -4.412  11.363  1.00 94.86 116 A 1 
ATOM   919  O  OD1 . ASN A 1 116 ? 6.438   -3.818  10.534  1.00 91.08 116 A 1 
ATOM   920  N  ND2 . ASN A 1 116 ? 8.301   -3.963  11.757  1.00 90.57 116 A 1 
ATOM   921  N  N   . GLN A 1 117 ? 4.585   -7.047  14.279  1.00 95.56 117 A 1 
ATOM   922  C  CA  . GLN A 1 117 ? 4.334   -8.293  14.998  1.00 95.03 117 A 1 
ATOM   923  C  C   . GLN A 1 117 ? 2.842   -8.628  15.028  1.00 94.75 117 A 1 
ATOM   924  O  O   . GLN A 1 117 ? 2.139   -8.333  15.986  1.00 92.93 117 A 1 
ATOM   925  C  CB  . GLN A 1 117 ? 4.888   -8.192  16.417  1.00 94.46 117 A 1 
ATOM   926  C  CG  . GLN A 1 117 ? 6.318   -7.637  16.488  1.00 93.38 117 A 1 
ATOM   927  C  CD  . GLN A 1 117 ? 7.269   -8.328  15.540  1.00 93.26 117 A 1 
ATOM   928  O  OE1 . GLN A 1 117 ? 7.342   -9.549  15.489  1.00 88.70 117 A 1 
ATOM   929  N  NE2 . GLN A 1 117 ? 8.004   -7.540  14.757  1.00 87.37 117 A 1 
ATOM   930  N  N   . MET A 1 118 ? 2.377   -9.259  13.951  1.00 94.68 118 A 1 
ATOM   931  C  CA  . MET A 1 118 ? 0.966   -9.552  13.791  1.00 94.37 118 A 1 
ATOM   932  C  C   . MET A 1 118 ? 0.701   -11.021 13.471  1.00 93.08 118 A 1 
ATOM   933  O  O   . MET A 1 118 ? 1.015   -11.490 12.383  1.00 86.50 118 A 1 
ATOM   934  C  CB  . MET A 1 118 ? 0.407   -8.681  12.669  1.00 92.60 118 A 1 
ATOM   935  C  CG  . MET A 1 118 ? -1.093  -8.734  12.491  1.00 88.08 118 A 1 
ATOM   936  S  SD  . MET A 1 118 ? -1.667  -7.769  11.065  1.00 89.51 118 A 1 
ATOM   937  C  CE  . MET A 1 118 ? -1.249  -6.109  11.579  1.00 85.06 118 A 1 
ATOM   938  N  N   . ALA A 1 119 ? 0.131   -11.737 14.428  1.00 91.56 119 A 1 
ATOM   939  C  CA  . ALA A 1 119 ? -0.209  -13.144 14.240  1.00 89.43 119 A 1 
ATOM   940  C  C   . ALA A 1 119 ? -0.986  -13.663 15.451  1.00 87.45 119 A 1 
ATOM   941  O  O   . ALA A 1 119 ? -1.746  -12.926 16.074  1.00 77.01 119 A 1 
ATOM   942  C  CB  . ALA A 1 119 ? 1.051   -13.968 14.006  1.00 84.60 119 A 1 
ATOM   943  N  N   . ILE A 1 120 ? -0.786  -14.934 15.776  1.00 81.11 120 A 1 
ATOM   944  C  CA  . ILE A 1 120 ? -1.520  -15.561 16.862  1.00 77.26 120 A 1 
ATOM   945  C  C   . ILE A 1 120 ? -1.307  -14.917 18.229  1.00 77.78 120 A 1 
ATOM   946  O  O   . ILE A 1 120 ? -2.219  -14.886 19.056  1.00 70.66 120 A 1 
ATOM   947  C  CB  . ILE A 1 120 ? -1.166  -17.081 16.945  1.00 70.79 120 A 1 
ATOM   948  C  CG1 . ILE A 1 120 ? -2.143  -17.812 17.862  1.00 63.09 120 A 1 
ATOM   949  C  CG2 . ILE A 1 120 ? 0.272   -17.263 17.424  1.00 61.11 120 A 1 
ATOM   950  C  CD1 . ILE A 1 120 ? -3.563  -17.843 17.333  1.00 56.82 120 A 1 
ATOM   951  N  N   . ASN A 1 121 ? -0.117  -14.370 18.465  1.00 75.10 121 A 1 
ATOM   952  C  CA  . ASN A 1 121 ? 0.171   -13.735 19.743  1.00 71.82 121 A 1 
ATOM   953  C  C   . ASN A 1 121 ? -0.287  -12.282 19.813  1.00 74.17 121 A 1 
ATOM   954  O  O   . ASN A 1 121 ? -0.057  -11.597 20.806  1.00 69.70 121 A 1 
ATOM   955  C  CB  . ASN A 1 121 ? 1.666   -13.830 20.070  1.00 68.32 121 A 1 
ATOM   956  C  CG  . ASN A 1 121 ? 2.111   -15.260 20.315  1.00 62.95 121 A 1 
ATOM   957  O  OD1 . ASN A 1 121 ? 1.354   -16.080 20.835  1.00 57.57 121 A 1 
ATOM   958  N  ND2 . ASN A 1 121 ? 3.350   -15.561 19.944  1.00 56.44 121 A 1 
ATOM   959  N  N   . SER A 1 122 ? -0.929  -11.819 18.746  1.00 77.98 122 A 1 
ATOM   960  C  CA  . SER A 1 122 ? -1.464  -10.474 18.715  1.00 75.67 122 A 1 
ATOM   961  C  C   . SER A 1 122 ? -2.890  -10.513 18.155  1.00 80.01 122 A 1 
ATOM   962  O  O   . SER A 1 122 ? -3.292  -9.648  17.370  1.00 75.45 122 A 1 
ATOM   963  C  CB  . SER A 1 122 ? -0.573  -9.550  17.880  1.00 67.91 122 A 1 
ATOM   964  O  OG  . SER A 1 122 ? -0.259  -10.118 16.627  1.00 63.59 122 A 1 
ATOM   965  N  N   . GLN A 1 123 ? -3.657  -11.525 18.563  1.00 86.71 123 A 1 
ATOM   966  C  CA  . GLN A 1 123 ? -5.037  -11.685 18.122  1.00 87.86 123 A 1 
ATOM   967  C  C   . GLN A 1 123 ? -5.890  -10.458 18.397  1.00 91.03 123 A 1 
ATOM   968  O  O   . GLN A 1 123 ? -6.858  -10.192 17.680  1.00 89.00 123 A 1 
ATOM   969  C  CB  . GLN A 1 123 ? -5.699  -12.878 18.822  1.00 83.79 123 A 1 
ATOM   970  C  CG  . GLN A 1 123 ? -5.359  -14.229 18.242  1.00 75.38 123 A 1 
ATOM   971  C  CD  . GLN A 1 123 ? -6.177  -15.329 18.885  1.00 70.32 123 A 1 
ATOM   972  O  OE1 . GLN A 1 123 ? -6.829  -15.130 19.925  1.00 64.83 123 A 1 
ATOM   973  N  NE2 . GLN A 1 123 ? -6.168  -16.505 18.276  1.00 61.08 123 A 1 
ATOM   974  N  N   . TRP A 1 124 ? -5.530  -9.715  19.433  1.00 92.93 124 A 1 
ATOM   975  C  CA  . TRP A 1 124 ? -6.292  -8.536  19.808  1.00 94.06 124 A 1 
ATOM   976  C  C   . TRP A 1 124 ? -6.490  -7.569  18.648  1.00 95.43 124 A 1 
ATOM   977  O  O   . TRP A 1 124 ? -7.539  -6.927  18.548  1.00 94.79 124 A 1 
ATOM   978  C  CB  . TRP A 1 124 ? -5.614  -7.804  20.974  1.00 92.54 124 A 1 
ATOM   979  C  CG  . TRP A 1 124 ? -4.290  -7.199  20.608  1.00 90.21 124 A 1 
ATOM   980  C  CD1 . TRP A 1 124 ? -3.056  -7.757  20.739  1.00 86.93 124 A 1 
ATOM   981  C  CD2 . TRP A 1 124 ? -4.075  -5.904  20.007  1.00 90.40 124 A 1 
ATOM   982  N  NE1 . TRP A 1 124 ? -2.091  -6.909  20.269  1.00 84.29 124 A 1 
ATOM   983  C  CE2 . TRP A 1 124 ? -2.688  -5.760  19.803  1.00 87.91 124 A 1 
ATOM   984  C  CE3 . TRP A 1 124 ? -4.928  -4.859  19.633  1.00 85.06 124 A 1 
ATOM   985  C  CZ2 . TRP A 1 124 ? -2.124  -4.615  19.228  1.00 85.44 124 A 1 
ATOM   986  C  CZ3 . TRP A 1 124 ? -4.370  -3.719  19.056  1.00 85.04 124 A 1 
ATOM   987  C  CH2 . TRP A 1 124 ? -2.988  -3.599  18.860  1.00 84.47 124 A 1 
ATOM   988  N  N   . ILE A 1 125 ? -5.503  -7.468  17.769  1.00 95.31 125 A 1 
ATOM   989  C  CA  . ILE A 1 125 ? -5.606  -6.517  16.661  1.00 96.13 125 A 1 
ATOM   990  C  C   . ILE A 1 125 ? -6.696  -6.905  15.667  1.00 97.18 125 A 1 
ATOM   991  O  O   . ILE A 1 125 ? -7.374  -6.042  15.116  1.00 97.16 125 A 1 
ATOM   992  C  CB  . ILE A 1 125 ? -4.243  -6.340  15.927  1.00 95.08 125 A 1 
ATOM   993  C  CG1 . ILE A 1 125 ? -4.329  -5.152  14.968  1.00 91.75 125 A 1 
ATOM   994  C  CG2 . ILE A 1 125 ? -3.858  -7.606  15.162  1.00 91.56 125 A 1 
ATOM   995  C  CD1 . ILE A 1 125 ? -4.664  -3.844  15.637  1.00 87.61 125 A 1 
ATOM   996  N  N   . PHE A 1 126 ? -6.870  -8.215  15.437  1.00 96.80 126 A 1 
ATOM   997  C  CA  . PHE A 1 126 ? -7.889  -8.667  14.506  1.00 97.27 126 A 1 
ATOM   998  C  C   . PHE A 1 126 ? -9.284  -8.438  15.074  1.00 97.52 126 A 1 
ATOM   999  O  O   . PHE A 1 126 ? -10.185 -8.003  14.368  1.00 97.16 126 A 1 
ATOM   1000 C  CB  . PHE A 1 126 ? -7.689  -10.148 14.170  1.00 97.08 126 A 1 
ATOM   1001 C  CG  . PHE A 1 126 ? -6.308  -10.477 13.668  1.00 97.18 126 A 1 
ATOM   1002 C  CD1 . PHE A 1 126 ? -5.696  -9.706  12.680  1.00 96.02 126 A 1 
ATOM   1003 C  CD2 . PHE A 1 126 ? -5.606  -11.563 14.184  1.00 95.87 126 A 1 
ATOM   1004 C  CE1 . PHE A 1 126 ? -4.422  -9.995  12.227  1.00 95.31 126 A 1 
ATOM   1005 C  CE2 . PHE A 1 126 ? -4.328  -11.868 13.734  1.00 95.21 126 A 1 
ATOM   1006 C  CZ  . PHE A 1 126 ? -3.734  -11.082 12.754  1.00 95.86 126 A 1 
ATOM   1007 N  N   . GLN A 1 127 ? -9.449  -8.723  16.357  1.00 96.93 127 A 1 
ATOM   1008 C  CA  . GLN A 1 127 ? -10.731 -8.514  17.027  1.00 96.87 127 A 1 
ATOM   1009 C  C   . GLN A 1 127 ? -11.068 -7.024  17.052  1.00 97.53 127 A 1 
ATOM   1010 O  O   . GLN A 1 127 ? -12.180 -6.626  16.692  1.00 97.32 127 A 1 
ATOM   1011 C  CB  . GLN A 1 127 ? -10.664 -9.055  18.458  1.00 95.86 127 A 1 
ATOM   1012 C  CG  . GLN A 1 127 ? -11.894 -8.751  19.321  1.00 86.21 127 A 1 
ATOM   1013 C  CD  . GLN A 1 127 ? -13.141 -9.459  18.834  1.00 80.54 127 A 1 
ATOM   1014 O  OE1 . GLN A 1 127 ? -13.081 -10.559 18.286  1.00 73.02 127 A 1 
ATOM   1015 N  NE2 . GLN A 1 127 ? -14.290 -8.833  19.050  1.00 68.77 127 A 1 
ATOM   1016 N  N   . PHE A 1 128 ? -10.097 -6.215  17.465  1.00 97.48 128 A 1 
ATOM   1017 C  CA  . PHE A 1 128 ? -10.303 -4.777  17.570  1.00 97.76 128 A 1 
ATOM   1018 C  C   . PHE A 1 128 ? -10.598 -4.137  16.216  1.00 98.09 128 A 1 
ATOM   1019 O  O   . PHE A 1 128 ? -11.556 -3.375  16.075  1.00 97.86 128 A 1 
ATOM   1020 C  CB  . PHE A 1 128 ? -9.084  -4.107  18.200  1.00 97.54 128 A 1 
ATOM   1021 C  CG  . PHE A 1 128 ? -9.249  -2.621  18.415  1.00 97.54 128 A 1 
ATOM   1022 C  CD1 . PHE A 1 128 ? -9.964  -2.146  19.501  1.00 96.88 128 A 1 
ATOM   1023 C  CD2 . PHE A 1 128 ? -8.713  -1.714  17.513  1.00 96.83 128 A 1 
ATOM   1024 C  CE1 . PHE A 1 128 ? -10.140 -0.779  19.691  1.00 96.14 128 A 1 
ATOM   1025 C  CE2 . PHE A 1 128 ? -8.888  -0.340  17.697  1.00 96.26 128 A 1 
ATOM   1026 C  CZ  . PHE A 1 128 ? -9.602  0.123   18.788  1.00 96.37 128 A 1 
ATOM   1027 N  N   . ALA A 1 129 ? -9.766  -4.431  15.218  1.00 97.99 129 A 1 
ATOM   1028 C  CA  . ALA A 1 129 ? -9.949  -3.849  13.897  1.00 98.12 129 A 1 
ATOM   1029 C  C   . ALA A 1 129 ? -11.262 -4.300  13.254  1.00 98.49 129 A 1 
ATOM   1030 O  O   . ALA A 1 129 ? -11.929 -3.518  12.589  1.00 98.35 129 A 1 
ATOM   1031 C  CB  . ALA A 1 129 ? -8.765  -4.190  12.998  1.00 97.96 129 A 1 
ATOM   1032 N  N   . ALA A 1 130 ? -11.625 -5.565  13.461  1.00 98.20 130 A 1 
ATOM   1033 C  CA  . ALA A 1 130 ? -12.871 -6.075  12.902  1.00 98.37 130 A 1 
ATOM   1034 C  C   . ALA A 1 130 ? -14.052 -5.301  13.484  1.00 98.41 130 A 1 
ATOM   1035 O  O   . ALA A 1 130 ? -15.009 -4.989  12.773  1.00 98.32 130 A 1 
ATOM   1036 C  CB  . ALA A 1 130 ? -13.024 -7.564  13.205  1.00 98.07 130 A 1 
ATOM   1037 N  N   . GLU A 1 131 ? -13.988 -5.001  14.773  1.00 98.48 131 A 1 
ATOM   1038 C  CA  . GLU A 1 131 ? -15.054 -4.240  15.431  1.00 98.38 131 A 1 
ATOM   1039 C  C   . GLU A 1 131 ? -15.125 -2.818  14.882  1.00 98.57 131 A 1 
ATOM   1040 O  O   . GLU A 1 131 ? -16.207 -2.280  14.669  1.00 98.19 131 A 1 
ATOM   1041 C  CB  . GLU A 1 131 ? -14.816 -4.205  16.944  1.00 97.72 131 A 1 
ATOM   1042 C  CG  . GLU A 1 131 ? -14.983 -5.562  17.613  1.00 89.00 131 A 1 
ATOM   1043 C  CD  . GLU A 1 131 ? -14.614 -5.548  19.093  1.00 82.88 131 A 1 
ATOM   1044 O  OE1 . GLU A 1 131 ? -14.095 -4.515  19.577  1.00 78.16 131 A 1 
ATOM   1045 O  OE2 . GLU A 1 131 ? -14.846 -6.575  19.768  1.00 78.38 131 A 1 
ATOM   1046 N  N   . GLN A 1 132 ? -13.967 -2.214  14.639  1.00 98.54 132 A 1 
ATOM   1047 C  CA  . GLN A 1 132 ? -13.934 -0.855  14.105  1.00 98.57 132 A 1 
ATOM   1048 C  C   . GLN A 1 132 ? -14.398 -0.806  12.652  1.00 98.62 132 A 1 
ATOM   1049 O  O   . GLN A 1 132 ? -15.170 0.066   12.267  1.00 98.32 132 A 1 
ATOM   1050 C  CB  . GLN A 1 132 ? -12.529 -0.267  14.224  1.00 98.39 132 A 1 
ATOM   1051 C  CG  . GLN A 1 132 ? -12.045 -0.070  15.657  1.00 97.09 132 A 1 
ATOM   1052 C  CD  . GLN A 1 132 ? -12.993 0.784   16.464  1.00 96.15 132 A 1 
ATOM   1053 O  OE1 . GLN A 1 132 ? -13.411 1.851   16.022  1.00 89.03 132 A 1 
ATOM   1054 N  NE2 . GLN A 1 132 ? -13.347 0.316   17.652  1.00 87.30 132 A 1 
ATOM   1055 N  N   . PHE A 1 133 ? -13.937 -1.769  11.838  1.00 98.75 133 A 1 
ATOM   1056 C  CA  . PHE A 1 133 ? -14.294 -1.815  10.427  1.00 98.75 133 A 1 
ATOM   1057 C  C   . PHE A 1 133 ? -15.663 -2.442  10.161  1.00 98.76 133 A 1 
ATOM   1058 O  O   . PHE A 1 133 ? -16.113 -2.483  9.014   1.00 98.44 133 A 1 
ATOM   1059 C  CB  . PHE A 1 133 ? -13.242 -2.603  9.630   1.00 98.65 133 A 1 
ATOM   1060 C  CG  . PHE A 1 133 ? -11.873 -1.969  9.598   1.00 98.59 133 A 1 
ATOM   1061 C  CD1 . PHE A 1 133 ? -11.705 -0.591  9.623   1.00 98.08 133 A 1 
ATOM   1062 C  CD2 . PHE A 1 133 ? -10.732 -2.767  9.495   1.00 97.90 133 A 1 
ATOM   1063 C  CE1 . PHE A 1 133 ? -10.440 -0.019  9.565   1.00 97.46 133 A 1 
ATOM   1064 C  CE2 . PHE A 1 133 ? -9.470  -2.210  9.431   1.00 97.39 133 A 1 
ATOM   1065 C  CZ  . PHE A 1 133 ? -9.317  -0.829  9.466   1.00 97.70 133 A 1 
ATOM   1066 N  N   . ALA A 1 134 ? -16.326 -2.926  11.201  1.00 98.60 134 A 1 
ATOM   1067 C  CA  . ALA A 1 134 ? -17.615 -3.594  11.072  1.00 98.62 134 A 1 
ATOM   1068 C  C   . ALA A 1 134 ? -18.642 -2.903  10.162  1.00 98.68 134 A 1 
ATOM   1069 O  O   . ALA A 1 134 ? -19.332 -3.580  9.396   1.00 98.16 134 A 1 
ATOM   1070 C  CB  . ALA A 1 134 ? -18.220 -3.840  12.455  1.00 98.27 134 A 1 
ATOM   1071 N  N   . PRO A 1 135 ? -18.755 -1.576  10.216  1.00 98.43 135 A 1 
ATOM   1072 C  CA  . PRO A 1 135 ? -19.727 -0.891  9.350   1.00 98.17 135 A 1 
ATOM   1073 C  C   . PRO A 1 135 ? -19.512 -1.147  7.861   1.00 98.29 135 A 1 
ATOM   1074 O  O   . PRO A 1 135 ? -20.438 -0.992  7.061   1.00 97.69 135 A 1 
ATOM   1075 C  CB  . PRO A 1 135 ? -19.532 0.582   9.694   1.00 97.46 135 A 1 
ATOM   1076 C  CG  . PRO A 1 135 ? -19.080 0.542   11.120  1.00 95.70 135 A 1 
ATOM   1077 C  CD  . PRO A 1 135 ? -18.124 -0.622  11.138  1.00 97.75 135 A 1 
ATOM   1078 N  N   . PHE A 1 136 ? -18.287 -1.533  7.481   1.00 98.69 136 A 1 
ATOM   1079 C  CA  . PHE A 1 136 ? -17.963 -1.773  6.080   1.00 98.68 136 A 1 
ATOM   1080 C  C   . PHE A 1 136 ? -17.969 -3.243  5.690   1.00 98.63 136 A 1 
ATOM   1081 O  O   . PHE A 1 136 ? -17.882 -3.580  4.506   1.00 98.29 136 A 1 
ATOM   1082 C  CB  . PHE A 1 136 ? -16.573 -1.210  5.763   1.00 98.62 136 A 1 
ATOM   1083 C  CG  . PHE A 1 136 ? -16.314 0.173   6.309   1.00 98.60 136 A 1 
ATOM   1084 C  CD1 . PHE A 1 136 ? -17.088 1.243   5.896   1.00 98.19 136 A 1 
ATOM   1085 C  CD2 . PHE A 1 136 ? -15.306 0.388   7.236   1.00 98.17 136 A 1 
ATOM   1086 C  CE1 . PHE A 1 136 ? -16.865 2.519   6.403   1.00 97.70 136 A 1 
ATOM   1087 C  CE2 . PHE A 1 136 ? -15.072 1.655   7.745   1.00 97.70 136 A 1 
ATOM   1088 C  CZ  . PHE A 1 136 ? -15.854 2.729   7.330   1.00 97.86 136 A 1 
ATOM   1089 N  N   . LEU A 1 137 ? -18.064 -4.118  6.667   1.00 98.60 137 A 1 
ATOM   1090 C  CA  . LEU A 1 137 ? -17.941 -5.553  6.429   1.00 98.68 137 A 1 
ATOM   1091 C  C   . LEU A 1 137 ? -19.220 -6.362  6.584   1.00 98.55 137 A 1 
ATOM   1092 O  O   . LEU A 1 137 ? -20.093 -6.030  7.375   1.00 98.10 137 A 1 
ATOM   1093 C  CB  . LEU A 1 137 ? -16.885 -6.132  7.382   1.00 98.60 137 A 1 
ATOM   1094 C  CG  . LEU A 1 137 ? -15.506 -5.464  7.387   1.00 98.32 137 A 1 
ATOM   1095 C  CD1 . LEU A 1 137 ? -14.657 -6.067  8.502   1.00 97.92 137 A 1 
ATOM   1096 C  CD2 . LEU A 1 137 ? -14.833 -5.653  6.039   1.00 97.68 137 A 1 
ATOM   1097 N  N   . SER A 1 138 ? -19.305 -7.456  5.820   1.00 98.62 138 A 1 
ATOM   1098 C  CA  . SER A 1 138 ? -20.418 -8.384  5.952   1.00 98.49 138 A 1 
ATOM   1099 C  C   . SER A 1 138 ? -20.125 -9.200  7.206   1.00 98.59 138 A 1 
ATOM   1100 O  O   . SER A 1 138 ? -18.997 -9.206  7.703   1.00 98.27 138 A 1 
ATOM   1101 C  CB  . SER A 1 138 ? -20.485 -9.316  4.740   1.00 98.04 138 A 1 
ATOM   1102 O  OG  . SER A 1 138 ? -19.336 -10.138 4.669   1.00 96.72 138 A 1 
ATOM   1103 N  N   . GLN A 1 139 ? -21.129 -9.915  7.715   1.00 98.46 139 A 1 
ATOM   1104 C  CA  . GLN A 1 139 ? -20.930 -10.719 8.915   1.00 98.29 139 A 1 
ATOM   1105 C  C   . GLN A 1 139 ? -19.844 -11.776 8.705   1.00 98.31 139 A 1 
ATOM   1106 O  O   . GLN A 1 139 ? -19.012 -12.001 9.577   1.00 97.97 139 A 1 
ATOM   1107 C  CB  . GLN A 1 139 ? -22.238 -11.393 9.326   1.00 97.91 139 A 1 
ATOM   1108 C  CG  . GLN A 1 139 ? -22.137 -12.234 10.602  1.00 89.85 139 A 1 
ATOM   1109 C  CD  . GLN A 1 139 ? -21.609 -11.435 11.780  1.00 85.40 139 A 1 
ATOM   1110 O  OE1 . GLN A 1 139 ? -21.949 -10.266 11.962  1.00 79.53 139 A 1 
ATOM   1111 N  NE2 . GLN A 1 139 ? -20.765 -12.063 12.588  1.00 76.50 139 A 1 
ATOM   1112 N  N   . ASN A 1 140 ? -19.855 -12.426 7.531   1.00 98.34 140 A 1 
ATOM   1113 C  CA  . ASN A 1 140 ? -18.850 -13.441 7.246   1.00 98.15 140 A 1 
ATOM   1114 C  C   . ASN A 1 140 ? -17.456 -12.828 7.185   1.00 98.44 140 A 1 
ATOM   1115 O  O   . ASN A 1 140 ? -16.475 -13.422 7.645   1.00 98.10 140 A 1 
ATOM   1116 C  CB  . ASN A 1 140 ? -19.154 -14.155 5.923   1.00 97.32 140 A 1 
ATOM   1117 C  CG  . ASN A 1 140 ? -20.352 -15.086 6.024   1.00 85.44 140 A 1 
ATOM   1118 O  OD1 . ASN A 1 140 ? -20.732 -15.516 7.112   1.00 74.87 140 A 1 
ATOM   1119 N  ND2 . ASN A 1 140 ? -20.936 -15.420 4.882   1.00 75.52 140 A 1 
ATOM   1120 N  N   . ALA A 1 141 ? -17.358 -11.622 6.630   1.00 98.56 141 A 1 
ATOM   1121 C  CA  . ALA A 1 141 ? -16.078 -10.931 6.534   1.00 98.72 141 A 1 
ATOM   1122 C  C   . ALA A 1 141 ? -15.563 -10.581 7.931   1.00 98.73 141 A 1 
ATOM   1123 O  O   . ALA A 1 141 ? -14.367 -10.696 8.207   1.00 98.57 141 A 1 
ATOM   1124 C  CB  . ALA A 1 141 ? -16.210 -9.672  5.686   1.00 98.71 141 A 1 
ATOM   1125 N  N   . ILE A 1 142 ? -16.468 -10.164 8.804   1.00 98.65 142 A 1 
ATOM   1126 C  CA  . ILE A 1 142 ? -16.092 -9.827  10.177  1.00 98.50 142 A 1 
ATOM   1127 C  C   . ILE A 1 142 ? -15.509 -11.046 10.882  1.00 98.37 142 A 1 
ATOM   1128 O  O   . ILE A 1 142 ? -14.462 -10.961 11.524  1.00 98.02 142 A 1 
ATOM   1129 C  CB  . ILE A 1 142 ? -17.315 -9.300  10.972  1.00 98.52 142 A 1 
ATOM   1130 C  CG1 . ILE A 1 142 ? -17.732 -7.930  10.444  1.00 97.78 142 A 1 
ATOM   1131 C  CG2 . ILE A 1 142 ? -16.990 -9.220  12.464  1.00 97.80 142 A 1 
ATOM   1132 C  CD1 . ILE A 1 142 ? -19.036 -7.398  11.034  1.00 95.88 142 A 1 
ATOM   1133 N  N   . GLU A 1 143 ? -16.187 -12.178 10.750  1.00 98.37 143 A 1 
ATOM   1134 C  CA  . GLU A 1 143 ? -15.730 -13.403 11.400  1.00 98.02 143 A 1 
ATOM   1135 C  C   . GLU A 1 143 ? -14.361 -13.840 10.871  1.00 97.93 143 A 1 
ATOM   1136 O  O   . GLU A 1 143 ? -13.495 -14.267 11.634  1.00 97.41 143 A 1 
ATOM   1137 C  CB  . GLU A 1 143 ? -16.763 -14.513 11.203  1.00 97.73 143 A 1 
ATOM   1138 C  CG  . GLU A 1 143 ? -18.086 -14.227 11.910  1.00 91.85 143 A 1 
ATOM   1139 C  CD  . GLU A 1 143 ? -19.155 -15.271 11.616  1.00 85.96 143 A 1 
ATOM   1140 O  OE1 . GLU A 1 143 ? -18.858 -16.257 10.917  1.00 79.31 143 A 1 
ATOM   1141 O  OE2 . GLU A 1 143 ? -20.292 -15.099 12.095  1.00 80.37 143 A 1 
ATOM   1142 N  N   . SER A 1 144 ? -14.168 -13.716 9.577   1.00 97.97 144 A 1 
ATOM   1143 C  CA  . SER A 1 144 ? -12.897 -14.096 8.967   1.00 98.06 144 A 1 
ATOM   1144 C  C   . SER A 1 144 ? -11.795 -13.125 9.399   1.00 97.90 144 A 1 
ATOM   1145 O  O   . SER A 1 144 ? -10.677 -13.533 9.721   1.00 97.63 144 A 1 
ATOM   1146 C  CB  . SER A 1 144 ? -13.027 -14.102 7.444   1.00 98.07 144 A 1 
ATOM   1147 O  OG  . SER A 1 144 ? -11.866 -14.621 6.834   1.00 93.40 144 A 1 
ATOM   1148 N  N   . PHE A 1 145 ? -12.119 -11.837 9.425   1.00 98.25 145 A 1 
ATOM   1149 C  CA  . PHE A 1 145 ? -11.168 -10.802 9.827   1.00 98.37 145 A 1 
ATOM   1150 C  C   . PHE A 1 145 ? -10.698 -11.050 11.263  1.00 98.06 145 A 1 
ATOM   1151 O  O   . PHE A 1 145 ? -9.507  -10.922 11.565  1.00 97.64 145 A 1 
ATOM   1152 C  CB  . PHE A 1 145 ? -11.819 -9.420  9.712   1.00 98.32 145 A 1 
ATOM   1153 C  CG  . PHE A 1 145 ? -10.835 -8.276  9.650   1.00 98.40 145 A 1 
ATOM   1154 C  CD1 . PHE A 1 145 ? -10.016 -7.977  10.727  1.00 97.93 145 A 1 
ATOM   1155 C  CD2 . PHE A 1 145 ? -10.736 -7.489  8.505   1.00 97.81 145 A 1 
ATOM   1156 C  CE1 . PHE A 1 145 ? -9.099  -6.927  10.666  1.00 97.40 145 A 1 
ATOM   1157 C  CE2 . PHE A 1 145 ? -9.839  -6.441  8.437   1.00 97.35 145 A 1 
ATOM   1158 C  CZ  . PHE A 1 145 ? -9.011  -6.151  9.520   1.00 97.81 145 A 1 
ATOM   1159 N  N   . LYS A 1 146 ? -11.632 -11.419 12.122  1.00 97.86 146 A 1 
ATOM   1160 C  CA  . LYS A 1 146 ? -11.297 -11.681 13.526  1.00 97.31 146 A 1 
ATOM   1161 C  C   . LYS A 1 146 ? -10.297 -12.824 13.675  1.00 96.89 146 A 1 
ATOM   1162 O  O   . LYS A 1 146 ? -9.518  -12.853 14.629  1.00 96.24 146 A 1 
ATOM   1163 C  CB  . LYS A 1 146 ? -12.558 -12.007 14.332  1.00 97.17 146 A 1 
ATOM   1164 C  CG  . LYS A 1 146 ? -13.443 -10.809 14.611  1.00 95.70 146 A 1 
ATOM   1165 C  CD  . LYS A 1 146 ? -14.668 -11.199 15.436  1.00 93.56 146 A 1 
ATOM   1166 C  CE  . LYS A 1 146 ? -15.515 -9.992  15.768  1.00 88.89 146 A 1 
ATOM   1167 N  NZ  . LYS A 1 146 ? -16.738 -10.370 16.548  1.00 83.68 146 A 1 
ATOM   1168 N  N   . HIS A 1 147 ? -10.312 -13.761 12.728  1.00 96.83 147 A 1 
ATOM   1169 C  CA  . HIS A 1 147 ? -9.396  -14.893 12.781  1.00 96.61 147 A 1 
ATOM   1170 C  C   . HIS A 1 147 ? -7.961  -14.506 12.415  1.00 96.67 147 A 1 
ATOM   1171 O  O   . HIS A 1 147 ? -7.023  -14.849 13.133  1.00 95.83 147 A 1 
ATOM   1172 C  CB  . HIS A 1 147 ? -9.876  -16.006 11.848  1.00 96.19 147 A 1 
ATOM   1173 C  CG  . HIS A 1 147 ? -8.928  -17.171 11.781  1.00 93.11 147 A 1 
ATOM   1174 N  ND1 . HIS A 1 147 ? -8.700  -18.007 12.854  1.00 84.14 147 A 1 
ATOM   1175 C  CD2 . HIS A 1 147 ? -8.128  -17.617 10.784  1.00 84.16 147 A 1 
ATOM   1176 C  CE1 . HIS A 1 147 ? -7.806  -18.915 12.513  1.00 84.46 147 A 1 
ATOM   1177 N  NE2 . HIS A 1 147 ? -7.436  -18.703 11.265  1.00 86.02 147 A 1 
ATOM   1178 N  N   . GLY A 1 148 ? -7.796  -13.789 11.301  1.00 97.34 148 A 1 
ATOM   1179 C  CA  . GLY A 1 148 ? -6.454  -13.458 10.860  1.00 97.41 148 A 1 
ATOM   1180 C  C   . GLY A 1 148 ? -6.271  -12.191 10.038  1.00 97.82 148 A 1 
ATOM   1181 O  O   . GLY A 1 148 ? -5.202  -11.956 9.488   1.00 97.60 148 A 1 
ATOM   1182 N  N   . GLY A 1 149 ? -7.317  -11.374 9.953   1.00 97.90 149 A 1 
ATOM   1183 C  CA  . GLY A 1 149 ? -7.215  -10.136 9.197   1.00 98.09 149 A 1 
ATOM   1184 C  C   . GLY A 1 149 ? -7.440  -10.278 7.702   1.00 98.46 149 A 1 
ATOM   1185 O  O   . GLY A 1 149 ? -7.236  -9.324  6.947   1.00 98.24 149 A 1 
ATOM   1186 N  N   . TYR A 1 150 ? -7.872  -11.457 7.263   1.00 98.41 150 A 1 
ATOM   1187 C  CA  . TYR A 1 150 ? -8.154  -11.696 5.850   1.00 98.52 150 A 1 
ATOM   1188 C  C   . TYR A 1 150 ? -9.625  -12.066 5.680   1.00 98.61 150 A 1 
ATOM   1189 O  O   . TYR A 1 150 ? -10.248 -12.589 6.605   1.00 98.46 150 A 1 
ATOM   1190 C  CB  . TYR A 1 150 ? -7.244  -12.789 5.279   1.00 98.37 150 A 1 
ATOM   1191 C  CG  . TYR A 1 150 ? -7.254  -14.117 6.010   1.00 98.35 150 A 1 
ATOM   1192 C  CD1 . TYR A 1 150 ? -8.258  -15.055 5.792   1.00 97.91 150 A 1 
ATOM   1193 C  CD2 . TYR A 1 150 ? -6.223  -14.450 6.887   1.00 97.87 150 A 1 
ATOM   1194 C  CE1 . TYR A 1 150 ? -8.243  -16.292 6.439   1.00 97.53 150 A 1 
ATOM   1195 C  CE2 . TYR A 1 150 ? -6.196  -15.683 7.538   1.00 97.55 150 A 1 
ATOM   1196 C  CZ  . TYR A 1 150 ? -7.209  -16.597 7.305   1.00 97.68 150 A 1 
ATOM   1197 O  OH  . TYR A 1 150 ? -7.187  -17.825 7.945   1.00 96.90 150 A 1 
ATOM   1198 N  N   . TYR A 1 151 ? -10.180 -11.790 4.507   1.00 98.85 151 A 1 
ATOM   1199 C  CA  . TYR A 1 151 ? -11.601 -12.029 4.270   1.00 98.93 151 A 1 
ATOM   1200 C  C   . TYR A 1 151 ? -11.980 -11.802 2.815   1.00 98.95 151 A 1 
ATOM   1201 O  O   . TYR A 1 151 ? -11.151 -11.391 1.999   1.00 98.90 151 A 1 
ATOM   1202 C  CB  . TYR A 1 151 ? -12.439 -11.088 5.150   1.00 98.87 151 A 1 
ATOM   1203 C  CG  . TYR A 1 151 ? -12.269 -9.619  4.797   1.00 98.90 151 A 1 
ATOM   1204 C  CD1 . TYR A 1 151 ? -11.206 -8.872  5.316   1.00 98.81 151 A 1 
ATOM   1205 C  CD2 . TYR A 1 151 ? -13.158 -8.982  3.931   1.00 98.77 151 A 1 
ATOM   1206 C  CE1 . TYR A 1 151 ? -11.033 -7.531  4.986   1.00 98.73 151 A 1 
ATOM   1207 C  CE2 . TYR A 1 151 ? -12.990 -7.633  3.593   1.00 98.74 151 A 1 
ATOM   1208 C  CZ  . TYR A 1 151 ? -11.931 -6.910  4.121   1.00 98.84 151 A 1 
ATOM   1209 O  OH  . TYR A 1 151 ? -11.780 -5.576  3.788   1.00 98.71 151 A 1 
ATOM   1210 N  N   . THR A 1 152 ? -13.233 -12.081 2.494   1.00 98.97 152 A 1 
ATOM   1211 C  CA  . THR A 1 152 ? -13.765 -11.825 1.161   1.00 98.82 152 A 1 
ATOM   1212 C  C   . THR A 1 152 ? -15.125 -11.148 1.294   1.00 98.82 152 A 1 
ATOM   1213 O  O   . THR A 1 152 ? -15.816 -11.316 2.305   1.00 98.59 152 A 1 
ATOM   1214 C  CB  . THR A 1 152 ? -13.973 -13.115 0.336   1.00 98.62 152 A 1 
ATOM   1215 O  OG1 . THR A 1 152 ? -15.044 -13.889 0.893   1.00 96.05 152 A 1 
ATOM   1216 C  CG2 . THR A 1 152 ? -12.706 -13.953 0.311   1.00 96.42 152 A 1 
ATOM   1217 N  N   . MET A 1 153 ? -15.501 -10.386 0.276   1.00 98.86 153 A 1 
ATOM   1218 C  CA  . MET A 1 153 ? -16.803 -9.738  0.211   1.00 98.63 153 A 1 
ATOM   1219 C  C   . MET A 1 153 ? -17.168 -9.571  -1.256  1.00 98.70 153 A 1 
ATOM   1220 O  O   . MET A 1 153 ? -16.326 -9.192  -2.067  1.00 98.43 153 A 1 
ATOM   1221 C  CB  . MET A 1 153 ? -16.805 -8.339  0.852   1.00 97.82 153 A 1 
ATOM   1222 C  CG  . MET A 1 153 ? -16.763 -8.316  2.365   1.00 92.04 153 A 1 
ATOM   1223 S  SD  . MET A 1 153 ? -17.374 -6.737  3.014   1.00 94.74 153 A 1 
ATOM   1224 C  CE  . MET A 1 153 ? -16.220 -5.569  2.281   1.00 89.51 153 A 1 
ATOM   1225 N  N   . PRO A 1 154 ? -18.417 -9.840  -1.616  1.00 98.63 154 A 1 
ATOM   1226 C  CA  . PRO A 1 154 ? -18.823 -9.664  -3.009  1.00 98.49 154 A 1 
ATOM   1227 C  C   . PRO A 1 154 ? -19.028 -8.184  -3.317  1.00 98.40 154 A 1 
ATOM   1228 O  O   . PRO A 1 154 ? -19.511 -7.426  -2.469  1.00 97.97 154 A 1 
ATOM   1229 C  CB  . PRO A 1 154 ? -20.138 -10.441 -3.081  1.00 97.69 154 A 1 
ATOM   1230 C  CG  . PRO A 1 154 ? -20.701 -10.274 -1.701  1.00 94.90 154 A 1 
ATOM   1231 C  CD  . PRO A 1 154 ? -19.498 -10.426 -0.804  1.00 97.87 154 A 1 
ATOM   1232 N  N   . PHE A 1 155 ? -18.640 -7.768  -4.516  1.00 98.35 155 A 1 
ATOM   1233 C  CA  . PHE A 1 155 ? -18.880 -6.388  -4.915  1.00 98.20 155 A 1 
ATOM   1234 C  C   . PHE A 1 155 ? -20.385 -6.231  -5.132  1.00 98.07 155 A 1 
ATOM   1235 O  O   . PHE A 1 155 ? -21.043 -7.170  -5.576  1.00 97.41 155 A 1 
ATOM   1236 C  CB  . PHE A 1 155 ? -18.135 -6.052  -6.213  1.00 98.34 155 A 1 
ATOM   1237 C  CG  . PHE A 1 155 ? -16.676 -5.737  -6.028  1.00 98.52 155 A 1 
ATOM   1238 C  CD1 . PHE A 1 155 ? -15.728 -6.750  -5.997  1.00 98.23 155 A 1 
ATOM   1239 C  CD2 . PHE A 1 155 ? -16.261 -4.417  -5.870  1.00 98.19 155 A 1 
ATOM   1240 C  CE1 . PHE A 1 155 ? -14.375 -6.450  -5.816  1.00 97.96 155 A 1 
ATOM   1241 C  CE2 . PHE A 1 155 ? -14.921 -4.113  -5.692  1.00 97.98 155 A 1 
ATOM   1242 C  CZ  . PHE A 1 155 ? -13.978 -5.132  -5.666  1.00 98.26 155 A 1 
ATOM   1243 N  N   . PRO A 1 156 ? -20.949 -5.061  -4.817  1.00 97.56 156 A 1 
ATOM   1244 C  CA  . PRO A 1 156 ? -22.382 -4.816  -4.991  1.00 96.94 156 A 1 
ATOM   1245 C  C   . PRO A 1 156 ? -22.835 -5.022  -6.435  1.00 96.66 156 A 1 
ATOM   1246 O  O   . PRO A 1 156 ? -22.166 -4.589  -7.374  1.00 95.32 156 A 1 
ATOM   1247 C  CB  . PRO A 1 156 ? -22.538 -3.356  -4.559  1.00 96.02 156 A 1 
ATOM   1248 C  CG  . PRO A 1 156 ? -21.443 -3.180  -3.553  1.00 94.57 156 A 1 
ATOM   1249 C  CD  . PRO A 1 156 ? -20.280 -3.919  -4.175  1.00 97.06 156 A 1 
ATOM   1250 N  N   . ALA A 1 157 ? -23.974 -5.662  -6.608  1.00 94.34 157 A 1 
ATOM   1251 C  CA  . ALA A 1 157 ? -24.513 -5.932  -7.936  1.00 92.93 157 A 1 
ATOM   1252 C  C   . ALA A 1 157 ? -24.843 -4.666  -8.727  1.00 92.82 157 A 1 
ATOM   1253 O  O   . ALA A 1 157 ? -24.754 -4.663  -9.954  1.00 89.20 157 A 1 
ATOM   1254 C  CB  . ALA A 1 157 ? -25.755 -6.810  -7.822  1.00 90.33 157 A 1 
ATOM   1255 N  N   . HIS A 1 158 ? -25.201 -3.600  -8.030  1.00 92.06 158 A 1 
ATOM   1256 C  CA  . HIS A 1 158 ? -25.575 -2.362  -8.697  1.00 91.30 158 A 1 
ATOM   1257 C  C   . HIS A 1 158 ? -24.434 -1.663  -9.425  1.00 92.44 158 A 1 
ATOM   1258 O  O   . HIS A 1 158 ? -24.652 -0.666  -10.116 1.00 90.54 158 A 1 
ATOM   1259 C  CB  . HIS A 1 158 ? -26.227 -1.394  -7.697  1.00 89.01 158 A 1 
ATOM   1260 C  CG  . HIS A 1 158 ? -25.275 -0.859  -6.662  1.00 84.89 158 A 1 
ATOM   1261 N  ND1 . HIS A 1 158 ? -24.314 0.085   -6.941  1.00 75.32 158 A 1 
ATOM   1262 C  CD2 . HIS A 1 158 ? -25.160 -1.123  -5.352  1.00 74.85 158 A 1 
ATOM   1263 C  CE1 . HIS A 1 158 ? -23.638 0.361   -5.861  1.00 73.19 158 A 1 
ATOM   1264 N  NE2 . HIS A 1 158 ? -24.125 -0.355  -4.873  1.00 75.15 158 A 1 
ATOM   1265 N  N   . LEU A 1 159 ? -23.217 -2.182  -9.288  1.00 95.13 159 A 1 
ATOM   1266 C  CA  . LEU A 1 159 ? -22.062 -1.590  -9.962  1.00 94.78 159 A 1 
ATOM   1267 C  C   . LEU A 1 159 ? -22.000 -1.939  -11.449 1.00 93.49 159 A 1 
ATOM   1268 O  O   . LEU A 1 159 ? -21.147 -1.432  -12.174 1.00 88.95 159 A 1 
ATOM   1269 C  CB  . LEU A 1 159 ? -20.767 -2.025  -9.268  1.00 94.66 159 A 1 
ATOM   1270 C  CG  . LEU A 1 159 ? -20.563 -1.475  -7.855  1.00 95.20 159 A 1 
ATOM   1271 C  CD1 . LEU A 1 159 ? -19.311 -2.087  -7.235  1.00 94.50 159 A 1 
ATOM   1272 C  CD2 . LEU A 1 159 ? -20.458 0.043   -7.895  1.00 94.40 159 A 1 
ATOM   1273 N  N   . GLY A 1 160 ? -22.892 -2.802  -11.896 1.00 93.52 160 A 1 
ATOM   1274 C  CA  . GLY A 1 160 ? -22.940 -3.142  -13.308 1.00 93.20 160 A 1 
ATOM   1275 C  C   . GLY A 1 160 ? -21.958 -4.206  -13.765 1.00 94.51 160 A 1 
ATOM   1276 O  O   . GLY A 1 160 ? -21.602 -4.261  -14.941 1.00 91.26 160 A 1 
ATOM   1277 N  N   . ILE A 1 161 ? -21.516 -5.053  -12.850 1.00 95.33 161 A 1 
ATOM   1278 C  CA  . ILE A 1 161 ? -20.594 -6.125  -13.201 1.00 95.48 161 A 1 
ATOM   1279 C  C   . ILE A 1 161 ? -21.359 -7.217  -13.941 1.00 95.64 161 A 1 
ATOM   1280 O  O   . ILE A 1 161 ? -22.547 -7.442  -13.691 1.00 93.80 161 A 1 
ATOM   1281 C  CB  . ILE A 1 161 ? -19.917 -6.723  -11.945 1.00 93.18 161 A 1 
ATOM   1282 C  CG1 . ILE A 1 161 ? -20.967 -7.195  -10.940 1.00 86.20 161 A 1 
ATOM   1283 C  CG2 . ILE A 1 161 ? -19.012 -5.676  -11.315 1.00 84.61 161 A 1 
ATOM   1284 C  CD1 . ILE A 1 161 ? -20.377 -7.805  -9.679  1.00 85.09 161 A 1 
ATOM   1285 N  N   . LYS A 1 162 ? -20.662 -7.893  -14.868 1.00 95.65 162 A 1 
ATOM   1286 C  CA  . LYS A 1 162 ? -21.314 -8.925  -15.665 1.00 95.78 162 A 1 
ATOM   1287 C  C   . LYS A 1 162 ? -20.942 -10.356 -15.270 1.00 96.11 162 A 1 
ATOM   1288 O  O   . LYS A 1 162 ? -21.440 -11.319 -15.860 1.00 93.76 162 A 1 
ATOM   1289 C  CB  . LYS A 1 162 ? -21.028 -8.697  -17.152 1.00 94.63 162 A 1 
ATOM   1290 C  CG  . LYS A 1 162 ? -21.665 -7.421  -17.684 1.00 91.45 162 A 1 
ATOM   1291 C  CD  . LYS A 1 162 ? -21.531 -7.318  -19.197 1.00 82.95 162 A 1 
ATOM   1292 C  CE  . LYS A 1 162 ? -22.231 -6.070  -19.714 1.00 76.98 162 A 1 
ATOM   1293 N  NZ  . LYS A 1 162 ? -23.662 -6.027  -19.339 1.00 66.89 162 A 1 
ATOM   1294 N  N   . VAL A 1 163 ? -20.080 -10.481 -14.272 1.00 95.82 163 A 1 
ATOM   1295 C  CA  . VAL A 1 163 ? -19.723 -11.780 -13.711 1.00 96.18 163 A 1 
ATOM   1296 C  C   . VAL A 1 163 ? -19.616 -11.555 -12.206 1.00 96.83 163 A 1 
ATOM   1297 O  O   . VAL A 1 163 ? -19.260 -10.459 -11.773 1.00 95.78 163 A 1 
ATOM   1298 C  CB  . VAL A 1 163 ? -18.368 -12.327 -14.236 1.00 94.05 163 A 1 
ATOM   1299 C  CG1 . VAL A 1 163 ? -18.451 -12.591 -15.728 1.00 86.32 163 A 1 
ATOM   1300 C  CG2 . VAL A 1 163 ? -17.236 -11.351 -13.925 1.00 86.93 163 A 1 
ATOM   1301 N  N   . PRO A 1 164 ? -19.919 -12.577 -11.400 1.00 97.32 164 A 1 
ATOM   1302 C  CA  . PRO A 1 164 ? -19.821 -12.390 -9.952  1.00 97.40 164 A 1 
ATOM   1303 C  C   . PRO A 1 164 ? -18.389 -11.974 -9.618  1.00 97.85 164 A 1 
ATOM   1304 O  O   . PRO A 1 164 ? -17.434 -12.663 -9.977  1.00 97.24 164 A 1 
ATOM   1305 C  CB  . PRO A 1 164 ? -20.152 -13.782 -9.405  1.00 96.47 164 A 1 
ATOM   1306 C  CG  . PRO A 1 164 ? -21.089 -14.343 -10.432 1.00 94.23 164 A 1 
ATOM   1307 C  CD  . PRO A 1 164 ? -20.452 -13.912 -11.736 1.00 96.61 164 A 1 
ATOM   1308 N  N   . LEU A 1 165 ? -18.243 -10.831 -8.946  1.00 98.26 165 A 1 
ATOM   1309 C  CA  . LEU A 1 165 ? -16.924 -10.309 -8.614  1.00 98.39 165 A 1 
ATOM   1310 C  C   . LEU A 1 165 ? -16.768 -10.148 -7.110  1.00 98.42 165 A 1 
ATOM   1311 O  O   . LEU A 1 165 ? -17.660 -9.630  -6.438  1.00 98.28 165 A 1 
ATOM   1312 C  CB  . LEU A 1 165 ? -16.707 -8.964  -9.310  1.00 98.24 165 A 1 
ATOM   1313 C  CG  . LEU A 1 165 ? -15.342 -8.300  -9.132  1.00 97.69 165 A 1 
ATOM   1314 C  CD1 . LEU A 1 165 ? -14.260 -9.161  -9.767  1.00 96.93 165 A 1 
ATOM   1315 C  CD2 . LEU A 1 165 ? -15.359 -6.916  -9.771  1.00 97.00 165 A 1 
ATOM   1316 N  N   . ASN A 1 166 ? -15.630 -10.594 -6.589  1.00 98.69 166 A 1 
ATOM   1317 C  CA  . ASN A 1 166 ? -15.369 -10.539 -5.162  1.00 98.72 166 A 1 
ATOM   1318 C  C   . ASN A 1 166 ? -14.095 -9.796  -4.797  1.00 98.87 166 A 1 
ATOM   1319 O  O   . ASN A 1 166 ? -13.115 -9.823  -5.537  1.00 98.69 166 A 1 
ATOM   1320 C  CB  . ASN A 1 166 ? -15.262 -11.957 -4.598  1.00 98.64 166 A 1 
ATOM   1321 C  CG  . ASN A 1 166 ? -16.516 -12.777 -4.833  1.00 98.48 166 A 1 
ATOM   1322 O  OD1 . ASN A 1 166 ? -17.443 -12.726 -4.033  1.00 93.60 166 A 1 
ATOM   1323 N  ND2 . ASN A 1 166 ? -16.534 -13.534 -5.922  1.00 93.27 166 A 1 
ATOM   1324 N  N   . ALA A 1 167 ? -14.123 -9.131  -3.650  1.00 98.85 167 A 1 
ATOM   1325 C  CA  . ALA A 1 167 ? -12.930 -8.487  -3.117  1.00 98.86 167 A 1 
ATOM   1326 C  C   . ALA A 1 167 ? -12.335 -9.538  -2.186  1.00 98.99 167 A 1 
ATOM   1327 O  O   . ALA A 1 167 ? -13.039 -10.109 -1.353  1.00 98.83 167 A 1 
ATOM   1328 C  CB  . ALA A 1 167 ? -13.305 -7.242  -2.325  1.00 98.75 167 A 1 
ATOM   1329 N  N   . VAL A 1 168 ? -11.043 -9.819  -2.357  1.00 98.97 168 A 1 
ATOM   1330 C  CA  . VAL A 1 168 ? -10.356 -10.784 -1.506  1.00 98.96 168 A 1 
ATOM   1331 C  C   . VAL A 1 168 ? -9.182  -10.074 -0.852  1.00 98.94 168 A 1 
ATOM   1332 O  O   . VAL A 1 168 ? -8.256  -9.640  -1.530  1.00 98.90 168 A 1 
ATOM   1333 C  CB  . VAL A 1 168 ? -9.839  -11.989 -2.320  1.00 98.89 168 A 1 
ATOM   1334 C  CG1 . VAL A 1 168 ? -9.080  -12.948 -1.416  1.00 98.62 168 A 1 
ATOM   1335 C  CG2 . VAL A 1 168 ? -11.009 -12.707 -2.986  1.00 98.67 168 A 1 
ATOM   1336 N  N   . VAL A 1 169 ? -9.234  -9.950  0.466   1.00 98.99 169 A 1 
ATOM   1337 C  CA  . VAL A 1 169 ? -8.184  -9.270  1.217   1.00 98.91 169 A 1 
ATOM   1338 C  C   . VAL A 1 169 ? -7.273  -10.286 1.898   1.00 98.94 169 A 1 
ATOM   1339 O  O   . VAL A 1 169 ? -7.738  -11.136 2.658   1.00 98.83 169 A 1 
ATOM   1340 C  CB  . VAL A 1 169 ? -8.792  -8.333  2.278   1.00 98.87 169 A 1 
ATOM   1341 C  CG1 . VAL A 1 169 ? -7.694  -7.759  3.175   1.00 98.38 169 A 1 
ATOM   1342 C  CG2 . VAL A 1 169 ? -9.554  -7.212  1.594   1.00 98.46 169 A 1 
ATOM   1343 N  N   . LEU A 1 170 ? -5.970  -10.186 1.617   1.00 98.96 170 A 1 
ATOM   1344 C  CA  . LEU A 1 170 ? -4.988  -11.059 2.238   1.00 98.95 170 A 1 
ATOM   1345 C  C   . LEU A 1 170 ? -4.160  -10.261 3.239   1.00 98.81 170 A 1 
ATOM   1346 O  O   . LEU A 1 170 ? -3.793  -9.114  2.981   1.00 98.71 170 A 1 
ATOM   1347 C  CB  . LEU A 1 170 ? -4.048  -11.659 1.188   1.00 98.88 170 A 1 
ATOM   1348 C  CG  . LEU A 1 170 ? -4.664  -12.608 0.155   1.00 98.56 170 A 1 
ATOM   1349 C  CD1 . LEU A 1 170 ? -3.572  -13.135 -0.772  1.00 98.16 170 A 1 
ATOM   1350 C  CD2 . LEU A 1 170 ? -5.365  -13.759 0.863   1.00 98.00 170 A 1 
ATOM   1351 N  N   . ASN A 1 171 ? -3.871  -10.881 4.378   1.00 98.72 171 A 1 
ATOM   1352 C  CA  . ASN A 1 171 ? -3.038  -10.246 5.389   1.00 98.67 171 A 1 
ATOM   1353 C  C   . ASN A 1 171 ? -1.598  -10.702 5.176   1.00 98.62 171 A 1 
ATOM   1354 O  O   . ASN A 1 171 ? -1.149  -11.682 5.768   1.00 98.33 171 A 1 
ATOM   1355 C  CB  . ASN A 1 171 ? -3.510  -10.632 6.791   1.00 98.38 171 A 1 
ATOM   1356 C  CG  . ASN A 1 171 ? -2.673  -9.987  7.879   1.00 98.18 171 A 1 
ATOM   1357 O  OD1 . ASN A 1 171 ? -1.759  -9.215  7.600   1.00 96.50 171 A 1 
ATOM   1358 N  ND2 . ASN A 1 171 ? -2.989  -10.303 9.125   1.00 95.58 171 A 1 
ATOM   1359 N  N   . THR A 1 172 ? -0.868  -9.992  4.318   1.00 98.75 172 A 1 
ATOM   1360 C  CA  . THR A 1 172 ? 0.513   -10.365 4.033   1.00 98.73 172 A 1 
ATOM   1361 C  C   . THR A 1 172 ? 1.503   -9.860  5.071   1.00 98.65 172 A 1 
ATOM   1362 O  O   . THR A 1 172 ? 2.698   -10.135 4.981   1.00 98.33 172 A 1 
ATOM   1363 C  CB  . THR A 1 172 ? 0.953   -9.910  2.633   1.00 98.71 172 A 1 
ATOM   1364 O  OG1 . THR A 1 172 ? 0.711   -8.512  2.468   1.00 98.00 172 A 1 
ATOM   1365 C  CG2 . THR A 1 172 ? 0.190   -10.686 1.568   1.00 97.57 172 A 1 
ATOM   1366 N  N   . VAL A 1 173 ? 1.009   -9.143  6.079   1.00 98.61 173 A 1 
ATOM   1367 C  CA  . VAL A 1 173 ? 1.884   -8.739  7.180   1.00 98.45 173 A 1 
ATOM   1368 C  C   . VAL A 1 173 ? 2.317   -10.013 7.890   1.00 98.37 173 A 1 
ATOM   1369 O  O   . VAL A 1 173 ? 3.365   -10.065 8.535   1.00 97.90 173 A 1 
ATOM   1370 C  CB  . VAL A 1 173 ? 1.160   -7.796  8.160   1.00 98.20 173 A 1 
ATOM   1371 C  CG1 . VAL A 1 173 ? 2.070   -7.459  9.340   1.00 97.61 173 A 1 
ATOM   1372 C  CG2 . VAL A 1 173 ? 0.741   -6.521  7.451   1.00 97.64 173 A 1 
ATOM   1373 N  N   . LEU A 1 174 ? 1.520   -11.072 7.739   1.00 98.39 174 A 1 
ATOM   1374 C  CA  . LEU A 1 174 ? 1.856   -12.372 8.324   1.00 98.19 174 A 1 
ATOM   1375 C  C   . LEU A 1 174 ? 3.126   -12.937 7.694   1.00 98.16 174 A 1 
ATOM   1376 O  O   . LEU A 1 174 ? 3.822   -13.748 8.306   1.00 97.78 174 A 1 
ATOM   1377 C  CB  . LEU A 1 174 ? 0.717   -13.376 8.110   1.00 98.00 174 A 1 
ATOM   1378 C  CG  . LEU A 1 174 ? -0.629  -13.052 8.766   1.00 97.65 174 A 1 
ATOM   1379 C  CD1 . LEU A 1 174 ? -1.642  -14.149 8.422   1.00 97.17 174 A 1 
ATOM   1380 C  CD2 . LEU A 1 174 ? -0.465  -12.938 10.278  1.00 97.02 174 A 1 
ATOM   1381 N  N   . TYR A 1 175 ? 3.428   -12.490 6.474   1.00 98.46 175 A 1 
ATOM   1382 C  CA  . TYR A 1 175 ? 4.591   -12.995 5.742   1.00 98.51 175 A 1 
ATOM   1383 C  C   . TYR A 1 175 ? 5.786   -12.038 5.749   1.00 98.49 175 A 1 
ATOM   1384 O  O   . TYR A 1 175 ? 6.859   -12.388 5.246   1.00 98.08 175 A 1 
ATOM   1385 C  CB  . TYR A 1 175 ? 4.200   -13.288 4.292   1.00 98.52 175 A 1 
ATOM   1386 C  CG  . TYR A 1 175 ? 2.950   -14.125 4.136   1.00 98.61 175 A 1 
ATOM   1387 C  CD1 . TYR A 1 175 ? 2.657   -15.158 5.024   1.00 98.39 175 A 1 
ATOM   1388 C  CD2 . TYR A 1 175 ? 2.067   -13.884 3.090   1.00 98.42 175 A 1 
ATOM   1389 C  CE1 . TYR A 1 175 ? 1.503   -15.931 4.882   1.00 98.36 175 A 1 
ATOM   1390 C  CE2 . TYR A 1 175 ? 0.916   -14.651 2.932   1.00 98.34 175 A 1 
ATOM   1391 C  CZ  . TYR A 1 175 ? 0.642   -15.673 3.828   1.00 98.51 175 A 1 
ATOM   1392 O  OH  . TYR A 1 175 ? -0.487  -16.435 3.680   1.00 98.28 175 A 1 
ATOM   1393 N  N   . TYR A 1 176 ? 5.613   -10.862 6.296   1.00 98.44 176 A 1 
ATOM   1394 C  CA  . TYR A 1 176 ? 6.660   -9.846  6.342   1.00 98.29 176 A 1 
ATOM   1395 C  C   . TYR A 1 176 ? 7.877   -10.371 7.111   1.00 98.10 176 A 1 
ATOM   1396 O  O   . TYR A 1 176 ? 7.733   -10.935 8.192   1.00 97.70 176 A 1 
ATOM   1397 C  CB  . TYR A 1 176 ? 6.102   -8.589  7.019   1.00 98.05 176 A 1 
ATOM   1398 C  CG  . TYR A 1 176 ? 6.935   -7.332  6.872   1.00 97.87 176 A 1 
ATOM   1399 C  CD1 . TYR A 1 176 ? 7.734   -7.097  5.753   1.00 97.04 176 A 1 
ATOM   1400 C  CD2 . TYR A 1 176 ? 6.860   -6.337  7.839   1.00 97.02 176 A 1 
ATOM   1401 C  CE1 . TYR A 1 176 ? 8.452   -5.914  5.612   1.00 96.43 176 A 1 
ATOM   1402 C  CE2 . TYR A 1 176 ? 7.569   -5.146  7.709   1.00 96.39 176 A 1 
ATOM   1403 C  CZ  . TYR A 1 176 ? 8.360   -4.946  6.599   1.00 96.50 176 A 1 
ATOM   1404 O  OH  . TYR A 1 176 ? 9.060   -3.765  6.465   1.00 95.47 176 A 1 
ATOM   1405 N  N   . ASN A 1 177 ? 9.083   -10.185 6.555   1.00 98.12 177 A 1 
ATOM   1406 C  CA  . ASN A 1 177 ? 10.275  -10.731 7.197   1.00 97.67 177 A 1 
ATOM   1407 C  C   . ASN A 1 177 ? 10.723  -10.018 8.474   1.00 97.59 177 A 1 
ATOM   1408 O  O   . ASN A 1 177 ? 11.735  -10.394 9.060   1.00 96.31 177 A 1 
ATOM   1409 C  CB  . ASN A 1 177 ? 11.436  -10.863 6.197   1.00 96.63 177 A 1 
ATOM   1410 C  CG  . ASN A 1 177 ? 11.802  -9.557  5.530   1.00 95.27 177 A 1 
ATOM   1411 O  OD1 . ASN A 1 177 ? 11.546  -8.478  6.056   1.00 89.84 177 A 1 
ATOM   1412 N  ND2 . ASN A 1 177 ? 12.410  -9.665  4.360   1.00 88.59 177 A 1 
ATOM   1413 N  N   . TYR A 1 178 ? 9.969   -9.023  8.906   1.00 97.52 178 A 1 
ATOM   1414 C  CA  . TYR A 1 178 ? 10.221  -8.374  10.191  1.00 96.97 178 A 1 
ATOM   1415 C  C   . TYR A 1 178 ? 9.240   -8.906  11.239  1.00 96.93 178 A 1 
ATOM   1416 O  O   . TYR A 1 178 ? 9.315   -8.551  12.412  1.00 95.45 178 A 1 
ATOM   1417 C  CB  . TYR A 1 178 ? 10.074  -6.844  10.088  1.00 96.35 178 A 1 
ATOM   1418 C  CG  . TYR A 1 178 ? 11.264  -6.131  9.486   1.00 94.96 178 A 1 
ATOM   1419 C  CD1 . TYR A 1 178 ? 12.535  -6.276  10.035  1.00 91.57 178 A 1 
ATOM   1420 C  CD2 . TYR A 1 178 ? 11.111  -5.293  8.389   1.00 91.33 178 A 1 
ATOM   1421 C  CE1 . TYR A 1 178 ? 13.630  -5.603  9.491   1.00 89.84 178 A 1 
ATOM   1422 C  CE2 . TYR A 1 178 ? 12.192  -4.616  7.840   1.00 89.91 178 A 1 
ATOM   1423 C  CZ  . TYR A 1 178 ? 13.450  -4.776  8.395   1.00 90.43 178 A 1 
ATOM   1424 O  OH  . TYR A 1 178 ? 14.525  -4.109  7.855   1.00 88.06 178 A 1 
ATOM   1425 N  N   . ASN A 1 179 ? 8.320   -9.763  10.796  1.00 96.99 179 A 1 
ATOM   1426 C  CA  . ASN A 1 179 ? 7.321   -10.343 11.688  1.00 97.10 179 A 1 
ATOM   1427 C  C   . ASN A 1 179 ? 7.896   -11.613 12.311  1.00 96.81 179 A 1 
ATOM   1428 O  O   . ASN A 1 179 ? 7.844   -12.690 11.716  1.00 96.21 179 A 1 
ATOM   1429 C  CB  . ASN A 1 179 ? 6.046   -10.663 10.910  1.00 97.13 179 A 1 
ATOM   1430 C  CG  . ASN A 1 179 ? 4.907   -11.114 11.805  1.00 97.36 179 A 1 
ATOM   1431 O  OD1 . ASN A 1 179 ? 5.109   -11.451 12.968  1.00 95.95 179 A 1 
ATOM   1432 N  ND2 . ASN A 1 179 ? 3.695   -11.122 11.260  1.00 95.72 179 A 1 
ATOM   1433 N  N   . LYS A 1 180 ? 8.435   -11.479 13.515  1.00 96.48 180 A 1 
ATOM   1434 C  CA  . LYS A 1 180 ? 9.071   -12.605 14.196  1.00 95.74 180 A 1 
ATOM   1435 C  C   . LYS A 1 180 ? 8.096   -13.683 14.659  1.00 95.44 180 A 1 
ATOM   1436 O  O   . LYS A 1 180 ? 8.504   -14.804 14.944  1.00 93.27 180 A 1 
ATOM   1437 C  CB  . LYS A 1 180 ? 9.881   -12.093 15.385  1.00 95.01 180 A 1 
ATOM   1438 C  CG  . LYS A 1 180 ? 11.004  -11.136 15.000  1.00 91.02 180 A 1 
ATOM   1439 C  CD  . LYS A 1 180 ? 11.769  -10.659 16.216  1.00 81.80 180 A 1 
ATOM   1440 C  CE  . LYS A 1 180 ? 12.897  -9.706  15.826  1.00 74.67 180 A 1 
ATOM   1441 N  NZ  . LYS A 1 180 ? 13.646  -9.221  17.011  1.00 64.17 180 A 1 
ATOM   1442 N  N   . GLN A 1 181 ? 6.814   -13.363 14.713  1.00 95.71 181 A 1 
ATOM   1443 C  CA  . GLN A 1 181 ? 5.815   -14.323 15.172  1.00 94.87 181 A 1 
ATOM   1444 C  C   . GLN A 1 181 ? 5.531   -15.434 14.171  1.00 94.86 181 A 1 
ATOM   1445 O  O   . GLN A 1 181 ? 5.003   -16.483 14.534  1.00 92.31 181 A 1 
ATOM   1446 C  CB  . GLN A 1 181 ? 4.497   -13.611 15.511  1.00 93.56 181 A 1 
ATOM   1447 C  CG  . GLN A 1 181 ? 4.591   -12.676 16.706  1.00 90.40 181 A 1 
ATOM   1448 C  CD  . GLN A 1 181 ? 3.234   -12.162 17.139  1.00 86.74 181 A 1 
ATOM   1449 O  OE1 . GLN A 1 181 ? 2.209   -12.804 16.909  1.00 79.18 181 A 1 
ATOM   1450 N  NE2 . GLN A 1 181 ? 3.213   -11.003 17.785  1.00 76.63 181 A 1 
ATOM   1451 N  N   . THR A 1 182 ? 5.881   -15.209 12.905  1.00 96.06 182 A 1 
ATOM   1452 C  CA  . THR A 1 182 ? 5.579   -16.175 11.854  1.00 96.17 182 A 1 
ATOM   1453 C  C   . THR A 1 182 ? 6.807   -16.754 11.159  1.00 95.75 182 A 1 
ATOM   1454 O  O   . THR A 1 182 ? 6.680   -17.520 10.199  1.00 94.23 182 A 1 
ATOM   1455 C  CB  . THR A 1 182 ? 4.690   -15.526 10.777  1.00 96.01 182 A 1 
ATOM   1456 O  OG1 . THR A 1 182 ? 5.359   -14.380 10.242  1.00 94.78 182 A 1 
ATOM   1457 C  CG2 . THR A 1 182 ? 3.362   -15.083 11.386  1.00 94.69 182 A 1 
ATOM   1458 N  N   . MET A 1 183 ? 7.982   -16.410 11.655  1.00 95.46 183 A 1 
ATOM   1459 C  CA  . MET A 1 183 ? 9.244   -16.831 11.052  1.00 94.26 183 A 1 
ATOM   1460 C  C   . MET A 1 183 ? 9.387   -18.333 10.817  1.00 93.46 183 A 1 
ATOM   1461 O  O   . MET A 1 183 ? 9.916   -18.756 9.786   1.00 89.52 183 A 1 
ATOM   1462 C  CB  . MET A 1 183 ? 10.394  -16.324 11.926  1.00 92.03 183 A 1 
ATOM   1463 C  CG  . MET A 1 183 ? 11.785  -16.705 11.445  1.00 85.67 183 A 1 
ATOM   1464 S  SD  . MET A 1 183 ? 13.068  -15.826 12.368  1.00 82.53 183 A 1 
ATOM   1465 C  CE  . MET A 1 183 ? 12.515  -16.069 14.048  1.00 73.63 183 A 1 
ATOM   1466 N  N   . ASP A 1 184 ? 8.902   -19.140 11.754  1.00 93.71 184 A 1 
ATOM   1467 C  CA  . ASP A 1 184 ? 9.057   -20.586 11.640  1.00 92.33 184 A 1 
ATOM   1468 C  C   . ASP A 1 184 ? 7.800   -21.349 11.234  1.00 92.28 184 A 1 
ATOM   1469 O  O   . ASP A 1 184 ? 7.746   -22.572 11.329  1.00 87.85 184 A 1 
ATOM   1470 C  CB  . ASP A 1 184 ? 9.576   -21.151 12.970  1.00 90.23 184 A 1 
ATOM   1471 C  CG  . ASP A 1 184 ? 10.915  -20.567 13.364  1.00 84.92 184 A 1 
ATOM   1472 O  OD1 . ASP A 1 184 ? 11.797  -20.444 12.494  1.00 79.63 184 A 1 
ATOM   1473 O  OD2 . ASP A 1 184 ? 11.081  -20.239 14.553  1.00 79.29 184 A 1 
ATOM   1474 N  N   . SER A 1 185 ? 6.798   -20.627 10.753  1.00 93.80 185 A 1 
ATOM   1475 C  CA  . SER A 1 185 ? 5.554   -21.255 10.334  1.00 93.66 185 A 1 
ATOM   1476 C  C   . SER A 1 185 ? 5.612   -21.619 8.851   1.00 93.82 185 A 1 
ATOM   1477 O  O   . SER A 1 185 ? 6.498   -21.179 8.124   1.00 90.60 185 A 1 
ATOM   1478 C  CB  . SER A 1 185 ? 4.374   -20.313 10.590  1.00 91.49 185 A 1 
ATOM   1479 O  OG  . SER A 1 185 ? 3.145   -20.914 10.258  1.00 82.00 185 A 1 
ATOM   1480 N  N   . THR A 1 186 ? 4.656   -22.442 8.408   1.00 95.28 186 A 1 
ATOM   1481 C  CA  . THR A 1 186 ? 4.570   -22.808 7.001   1.00 95.11 186 A 1 
ATOM   1482 C  C   . THR A 1 186 ? 3.311   -22.210 6.381   1.00 95.93 186 A 1 
ATOM   1483 O  O   . THR A 1 186 ? 3.279   -21.913 5.193   1.00 93.23 186 A 1 
ATOM   1484 C  CB  . THR A 1 186 ? 4.546   -24.339 6.804   1.00 92.90 186 A 1 
ATOM   1485 O  OG1 . THR A 1 186 ? 3.459   -24.902 7.540   1.00 84.98 186 A 1 
ATOM   1486 C  CG2 . THR A 1 186 ? 5.854   -24.955 7.283   1.00 83.48 186 A 1 
ATOM   1487 N  N   . ASP A 1 187 ? 2.268   -22.026 7.197   1.00 96.82 187 A 1 
ATOM   1488 C  CA  . ASP A 1 187 ? 1.021   -21.434 6.733   1.00 97.31 187 A 1 
ATOM   1489 C  C   . ASP A 1 187 ? 0.376   -20.671 7.889   1.00 97.34 187 A 1 
ATOM   1490 O  O   . ASP A 1 187 ? -0.590  -21.143 8.494   1.00 96.68 187 A 1 
ATOM   1491 C  CB  . ASP A 1 187 ? 0.067   -22.522 6.221   1.00 97.43 187 A 1 
ATOM   1492 C  CG  . ASP A 1 187 ? -1.170  -21.935 5.552   1.00 97.97 187 A 1 
ATOM   1493 O  OD1 . ASP A 1 187 ? -1.212  -20.709 5.329   1.00 97.64 187 A 1 
ATOM   1494 O  OD2 . ASP A 1 187 ? -2.091  -22.712 5.229   1.00 97.66 187 A 1 
ATOM   1495 N  N   . PRO A 1 188 ? 0.915   -19.487 8.209   1.00 97.31 188 A 1 
ATOM   1496 C  CA  . PRO A 1 188 ? 0.417   -18.673 9.314   1.00 97.32 188 A 1 
ATOM   1497 C  C   . PRO A 1 188 ? -1.087  -18.465 9.286   1.00 97.51 188 A 1 
ATOM   1498 O  O   . PRO A 1 188 ? -1.635  -17.951 8.303   1.00 97.19 188 A 1 
ATOM   1499 C  CB  . PRO A 1 188 ? 1.176   -17.354 9.156   1.00 96.80 188 A 1 
ATOM   1500 C  CG  . PRO A 1 188 ? 2.469   -17.777 8.521   1.00 95.65 188 A 1 
ATOM   1501 C  CD  . PRO A 1 188 ? 2.034   -18.814 7.520   1.00 97.17 188 A 1 
ATOM   1502 N  N   . LEU A 1 189 ? -1.747  -18.885 10.366  1.00 96.93 189 A 1 
ATOM   1503 C  CA  . LEU A 1 189 ? -3.197  -18.735 10.520  1.00 96.88 189 A 1 
ATOM   1504 C  C   . LEU A 1 189 ? -4.000  -19.367 9.381   1.00 97.06 189 A 1 
ATOM   1505 O  O   . LEU A 1 189 ? -5.152  -18.998 9.157   1.00 96.52 189 A 1 
ATOM   1506 C  CB  . LEU A 1 189 ? -3.558  -17.255 10.700  1.00 96.52 189 A 1 
ATOM   1507 C  CG  . LEU A 1 189 ? -2.956  -16.606 11.955  1.00 95.69 189 A 1 
ATOM   1508 C  CD1 . LEU A 1 189 ? -3.311  -15.128 12.007  1.00 94.44 189 A 1 
ATOM   1509 C  CD2 . LEU A 1 189 ? -3.452  -17.318 13.202  1.00 94.06 189 A 1 
ATOM   1510 N  N   . GLY A 1 190 ? -3.381  -20.321 8.665   1.00 97.22 190 A 1 
ATOM   1511 C  CA  . GLY A 1 190 ? -4.063  -21.054 7.613   1.00 97.42 190 A 1 
ATOM   1512 C  C   . GLY A 1 190 ? -4.479  -20.262 6.383   1.00 98.06 190 A 1 
ATOM   1513 O  O   . GLY A 1 190 ? -5.339  -20.703 5.622   1.00 97.89 190 A 1 
ATOM   1514 N  N   . GLN A 1 191 ? -3.872  -19.106 6.182   1.00 97.99 191 A 1 
ATOM   1515 C  CA  . GLN A 1 191 ? -4.268  -18.238 5.073   1.00 98.39 191 A 1 
ATOM   1516 C  C   . GLN A 1 191 ? -4.047  -18.832 3.681   1.00 98.64 191 A 1 
ATOM   1517 O  O   . GLN A 1 191 ? -4.887  -18.657 2.803   1.00 98.70 191 A 1 
ATOM   1518 C  CB  . GLN A 1 191 ? -3.568  -16.888 5.169   1.00 98.13 191 A 1 
ATOM   1519 C  CG  . GLN A 1 191 ? -4.070  -15.876 4.135   1.00 97.81 191 A 1 
ATOM   1520 C  CD  . GLN A 1 191 ? -3.522  -14.480 4.338   1.00 98.22 191 A 1 
ATOM   1521 O  OE1 . GLN A 1 191 ? -4.275  -13.506 4.307   1.00 93.03 191 A 1 
ATOM   1522 N  NE2 . GLN A 1 191 ? -2.219  -14.375 4.546   1.00 94.14 191 A 1 
ATOM   1523 N  N   . PHE A 1 192 ? -2.932  -19.532 3.461   1.00 98.71 192 A 1 
ATOM   1524 C  CA  . PHE A 1 192 ? -2.684  -20.107 2.144   1.00 98.80 192 A 1 
ATOM   1525 C  C   . PHE A 1 192 ? -3.733  -21.146 1.759   1.00 98.86 192 A 1 
ATOM   1526 O  O   . PHE A 1 192 ? -4.262  -21.123 0.654   1.00 98.82 192 A 1 
ATOM   1527 C  CB  . PHE A 1 192 ? -1.289  -20.734 2.073   1.00 98.81 192 A 1 
ATOM   1528 C  CG  . PHE A 1 192 ? -0.173  -19.735 1.854   1.00 98.79 192 A 1 
ATOM   1529 C  CD1 . PHE A 1 192 ? -0.144  -18.949 0.709   1.00 98.50 192 A 1 
ATOM   1530 C  CD2 . PHE A 1 192 ? 0.847   -19.603 2.784   1.00 98.49 192 A 1 
ATOM   1531 C  CE1 . PHE A 1 192 ? 0.881   -18.030 0.499   1.00 98.28 192 A 1 
ATOM   1532 C  CE2 . PHE A 1 192 ? 1.876   -18.689 2.582   1.00 98.23 192 A 1 
ATOM   1533 C  CZ  . PHE A 1 192 ? 1.888   -17.899 1.437   1.00 98.38 192 A 1 
ATOM   1534 N  N   . GLU A 1 193 ? -4.023  -22.067 2.670   1.00 98.70 193 A 1 
ATOM   1535 C  CA  . GLU A 1 193 ? -5.028  -23.092 2.381   1.00 98.78 193 A 1 
ATOM   1536 C  C   . GLU A 1 193 ? -6.414  -22.469 2.249   1.00 98.82 193 A 1 
ATOM   1537 O  O   . GLU A 1 193 ? -7.218  -22.906 1.426   1.00 98.72 193 A 1 
ATOM   1538 C  CB  . GLU A 1 193 ? -5.020  -24.176 3.459   1.00 98.44 193 A 1 
ATOM   1539 C  CG  . GLU A 1 193 ? -3.770  -25.046 3.415   1.00 89.67 193 A 1 
ATOM   1540 C  CD  . GLU A 1 193 ? -3.881  -26.296 4.265   1.00 80.68 193 A 1 
ATOM   1541 O  OE1 . GLU A 1 193 ? -4.972  -26.567 4.801   1.00 75.54 193 A 1 
ATOM   1542 O  OE2 . GLU A 1 193 ? -2.877  -27.018 4.379   1.00 74.84 193 A 1 
ATOM   1543 N  N   . TRP A 1 194 ? -6.695  -21.455 3.052   1.00 98.77 194 A 1 
ATOM   1544 C  CA  . TRP A 1 194 ? -7.972  -20.747 2.975   1.00 98.89 194 A 1 
ATOM   1545 C  C   . TRP A 1 194 ? -8.106  -20.092 1.604   1.00 98.82 194 A 1 
ATOM   1546 O  O   . TRP A 1 194 ? -9.154  -20.192 0.957   1.00 98.84 194 A 1 
ATOM   1547 C  CB  . TRP A 1 194 ? -8.026  -19.671 4.070   1.00 98.79 194 A 1 
ATOM   1548 C  CG  . TRP A 1 194 ? -9.185  -18.717 3.952   1.00 98.79 194 A 1 
ATOM   1549 C  CD1 . TRP A 1 194 ? -10.451 -18.897 4.415   1.00 98.63 194 A 1 
ATOM   1550 C  CD2 . TRP A 1 194 ? -9.159  -17.425 3.330   1.00 98.78 194 A 1 
ATOM   1551 N  NE1 . TRP A 1 194 ? -11.224 -17.799 4.126   1.00 98.57 194 A 1 
ATOM   1552 C  CE2 . TRP A 1 194 ? -10.465 -16.877 3.463   1.00 98.69 194 A 1 
ATOM   1553 C  CE3 . TRP A 1 194 ? -8.173  -16.671 2.682   1.00 98.70 194 A 1 
ATOM   1554 C  CZ2 . TRP A 1 194 ? -10.791 -15.614 2.966   1.00 98.54 194 A 1 
ATOM   1555 C  CZ3 . TRP A 1 194 ? -8.511  -15.406 2.182   1.00 98.58 194 A 1 
ATOM   1556 C  CH2 . TRP A 1 194 ? -9.801  -14.901 2.331   1.00 98.53 194 A 1 
ATOM   1557 N  N   . PHE A 1 195 ? -7.049  -19.439 1.149   1.00 98.81 195 A 1 
ATOM   1558 C  CA  . PHE A 1 195 ? -7.046  -18.766 -0.145  1.00 98.92 195 A 1 
ATOM   1559 C  C   . PHE A 1 195 ? -7.288  -19.760 -1.275  1.00 98.92 195 A 1 
ATOM   1560 O  O   . PHE A 1 195 ? -8.042  -19.490 -2.206  1.00 98.88 195 A 1 
ATOM   1561 C  CB  . PHE A 1 195 ? -5.713  -18.047 -0.363  1.00 98.91 195 A 1 
ATOM   1562 C  CG  . PHE A 1 195 ? -5.636  -17.258 -1.635  1.00 98.91 195 A 1 
ATOM   1563 C  CD1 . PHE A 1 195 ? -6.352  -16.076 -1.788  1.00 98.78 195 A 1 
ATOM   1564 C  CD2 . PHE A 1 195 ? -4.837  -17.683 -2.687  1.00 98.78 195 A 1 
ATOM   1565 C  CE1 . PHE A 1 195 ? -6.279  -15.335 -2.956  1.00 98.64 195 A 1 
ATOM   1566 C  CE2 . PHE A 1 195 ? -4.752  -16.952 -3.867  1.00 98.65 195 A 1 
ATOM   1567 C  CZ  . PHE A 1 195 ? -5.475  -15.770 -3.999  1.00 98.74 195 A 1 
ATOM   1568 N  N   . LYS A 1 196 ? -6.636  -20.916 -1.193  1.00 98.86 196 A 1 
ATOM   1569 C  CA  . LYS A 1 196 ? -6.800  -21.951 -2.206  1.00 98.85 196 A 1 
ATOM   1570 C  C   . LYS A 1 196 ? -8.254  -22.412 -2.268  1.00 98.87 196 A 1 
ATOM   1571 O  O   . LYS A 1 196 ? -8.813  -22.580 -3.348  1.00 98.78 196 A 1 
ATOM   1572 C  CB  . LYS A 1 196 ? -5.902  -23.149 -1.910  1.00 98.67 196 A 1 
ATOM   1573 C  CG  . LYS A 1 196 ? -5.994  -24.266 -2.949  1.00 96.14 196 A 1 
ATOM   1574 C  CD  . LYS A 1 196 ? -5.068  -25.426 -2.616  1.00 93.55 196 A 1 
ATOM   1575 C  CE  . LYS A 1 196 ? -5.106  -26.482 -3.700  1.00 86.18 196 A 1 
ATOM   1576 N  NZ  . LYS A 1 196 ? -6.460  -27.063 -3.898  1.00 78.33 196 A 1 
ATOM   1577 N  N   . THR A 1 197 ? -8.859  -22.610 -1.105  1.00 98.95 197 A 1 
ATOM   1578 C  CA  . THR A 1 197 ? -10.247 -23.051 -1.034  1.00 98.85 197 A 1 
ATOM   1579 C  C   . THR A 1 197 ? -11.183 -22.006 -1.654  1.00 98.96 197 A 1 
ATOM   1580 O  O   . THR A 1 197 ? -12.082 -22.344 -2.426  1.00 98.76 197 A 1 
ATOM   1581 C  CB  . THR A 1 197 ? -10.662 -23.308 0.426   1.00 98.69 197 A 1 
ATOM   1582 O  OG1 . THR A 1 197 ? -9.891  -24.387 0.953   1.00 95.94 197 A 1 
ATOM   1583 C  CG2 . THR A 1 197 ? -12.145 -23.667 0.515   1.00 95.26 197 A 1 
ATOM   1584 N  N   . VAL A 1 198 ? -10.956 -20.741 -1.317  1.00 98.90 198 A 1 
ATOM   1585 C  CA  . VAL A 1 198 ? -11.762 -19.654 -1.849  1.00 98.83 198 A 1 
ATOM   1586 C  C   . VAL A 1 198 ? -11.634 -19.571 -3.374  1.00 98.96 198 A 1 
ATOM   1587 O  O   . VAL A 1 198 ? -12.639 -19.509 -4.091  1.00 98.83 198 A 1 
ATOM   1588 C  CB  . VAL A 1 198 ? -11.345 -18.301 -1.226  1.00 98.81 198 A 1 
ATOM   1589 C  CG1 . VAL A 1 198 ? -11.981 -17.141 -1.982  1.00 98.30 198 A 1 
ATOM   1590 C  CG2 . VAL A 1 198 ? -11.752 -18.264 0.244   1.00 98.40 198 A 1 
ATOM   1591 N  N   . MET A 1 199 ? -10.405 -19.588 -3.866  1.00 98.95 199 A 1 
ATOM   1592 C  CA  . MET A 1 199 ? -10.169 -19.477 -5.299  1.00 98.92 199 A 1 
ATOM   1593 C  C   . MET A 1 199 ? -10.673 -20.685 -6.080  1.00 98.96 199 A 1 
ATOM   1594 O  O   . MET A 1 199 ? -11.188 -20.535 -7.188  1.00 98.80 199 A 1 
ATOM   1595 C  CB  . MET A 1 199 ? -8.686  -19.242 -5.571  1.00 98.86 199 A 1 
ATOM   1596 C  CG  . MET A 1 199 ? -8.199  -17.871 -5.127  1.00 98.33 199 A 1 
ATOM   1597 S  SD  . MET A 1 199 ? -8.996  -16.554 -6.080  1.00 97.89 199 A 1 
ATOM   1598 C  CE  . MET A 1 199 ? -8.690  -15.140 -5.039  1.00 94.73 199 A 1 
ATOM   1599 N  N   . ASP A 1 200 ? -10.523 -21.876 -5.516  1.00 98.95 200 A 1 
ATOM   1600 C  CA  . ASP A 1 200 ? -11.031 -23.068 -6.182  1.00 98.83 200 A 1 
ATOM   1601 C  C   . ASP A 1 200 ? -12.550 -22.939 -6.324  1.00 98.82 200 A 1 
ATOM   1602 O  O   . ASP A 1 200 ? -13.117 -23.293 -7.359  1.00 98.67 200 A 1 
ATOM   1603 C  CB  . ASP A 1 200 ? -10.716 -24.335 -5.373  1.00 98.79 200 A 1 
ATOM   1604 C  CG  . ASP A 1 200 ? -9.272  -24.804 -5.549  1.00 98.09 200 A 1 
ATOM   1605 O  OD1 . ASP A 1 200 ? -8.597  -24.343 -6.495  1.00 96.23 200 A 1 
ATOM   1606 O  OD2 . ASP A 1 200 ? -8.829  -25.645 -4.748  1.00 96.25 200 A 1 
ATOM   1607 N  N   . GLY A 1 201 ? -13.187 -22.412 -5.292  1.00 98.85 201 A 1 
ATOM   1608 C  CA  . GLY A 1 201 ? -14.626 -22.216 -5.313  1.00 98.80 201 A 1 
ATOM   1609 C  C   . GLY A 1 201 ? -15.039 -21.214 -6.374  1.00 98.83 201 A 1 
ATOM   1610 O  O   . GLY A 1 201 ? -16.018 -21.428 -7.098  1.00 98.58 201 A 1 
ATOM   1611 N  N   . TYR A 1 202 ? -14.309 -20.121 -6.471  1.00 98.87 202 A 1 
ATOM   1612 C  CA  . TYR A 1 202 ? -14.616 -19.102 -7.466  1.00 98.89 202 A 1 
ATOM   1613 C  C   . TYR A 1 202 ? -14.446 -19.653 -8.881  1.00 98.75 202 A 1 
ATOM   1614 O  O   . TYR A 1 202 ? -15.282 -19.423 -9.751  1.00 98.52 202 A 1 
ATOM   1615 C  CB  . TYR A 1 202 ? -13.706 -17.879 -7.294  1.00 98.83 202 A 1 
ATOM   1616 C  CG  . TYR A 1 202 ? -13.984 -17.028 -6.070  1.00 98.83 202 A 1 
ATOM   1617 C  CD1 . TYR A 1 202 ? -15.168 -17.162 -5.340  1.00 98.59 202 A 1 
ATOM   1618 C  CD2 . TYR A 1 202 ? -13.065 -16.065 -5.659  1.00 98.59 202 A 1 
ATOM   1619 C  CE1 . TYR A 1 202 ? -15.417 -16.360 -4.227  1.00 98.48 202 A 1 
ATOM   1620 C  CE2 . TYR A 1 202 ? -13.307 -15.262 -4.555  1.00 98.49 202 A 1 
ATOM   1621 C  CZ  . TYR A 1 202 ? -14.483 -15.414 -3.837  1.00 98.62 202 A 1 
ATOM   1622 O  OH  . TYR A 1 202 ? -14.720 -14.620 -2.742  1.00 98.22 202 A 1 
ATOM   1623 N  N   . ARG A 1 203 ? -13.364 -20.381 -9.101  1.00 98.81 203 A 1 
ATOM   1624 C  CA  . ARG A 1 203 ? -13.096 -20.965 -10.418 1.00 98.76 203 A 1 
ATOM   1625 C  C   . ARG A 1 203 ? -14.220 -21.919 -10.815 1.00 98.68 203 A 1 
ATOM   1626 O  O   . ARG A 1 203 ? -14.709 -21.882 -11.944 1.00 98.21 203 A 1 
ATOM   1627 C  CB  . ARG A 1 203 ? -11.764 -21.707 -10.409 1.00 98.40 203 A 1 
ATOM   1628 C  CG  . ARG A 1 203 ? -11.479 -22.495 -11.684 1.00 97.37 203 A 1 
ATOM   1629 C  CD  . ARG A 1 203 ? -10.106 -23.156 -11.611 1.00 96.68 203 A 1 
ATOM   1630 N  NE  . ARG A 1 203 ? -9.030  -22.198 -11.810 1.00 95.97 203 A 1 
ATOM   1631 C  CZ  . ARG A 1 203 ? -7.755  -22.399 -11.434 1.00 96.81 203 A 1 
ATOM   1632 N  NH1 . ARG A 1 203 ? -7.420  -23.503 -10.790 1.00 91.67 203 A 1 
ATOM   1633 N  NH2 . ARG A 1 203 ? -6.832  -21.479 -11.690 1.00 91.84 203 A 1 
ATOM   1634 N  N   . LYS A 1 204 ? -14.616 -22.772 -9.887  1.00 98.79 204 A 1 
ATOM   1635 C  CA  . LYS A 1 204 ? -15.660 -23.758 -10.159 1.00 98.60 204 A 1 
ATOM   1636 C  C   . LYS A 1 204 ? -17.019 -23.136 -10.443 1.00 98.65 204 A 1 
ATOM   1637 O  O   . LYS A 1 204 ? -17.804 -23.679 -11.222 1.00 98.01 204 A 1 
ATOM   1638 C  CB  . LYS A 1 204 ? -15.775 -24.722 -8.975  1.00 98.27 204 A 1 
ATOM   1639 C  CG  . LYS A 1 204 ? -16.769 -25.856 -9.186  1.00 88.35 204 A 1 
ATOM   1640 C  CD  . LYS A 1 204 ? -16.771 -26.821 -8.010  1.00 85.96 204 A 1 
ATOM   1641 C  CE  . LYS A 1 204 ? -17.730 -27.970 -8.239  1.00 74.62 204 A 1 
ATOM   1642 N  NZ  . LYS A 1 204 ? -17.722 -28.944 -7.105  1.00 66.90 204 A 1 
ATOM   1643 N  N   . THR A 1 205 ? -17.289 -21.980 -9.842  1.00 98.54 205 A 1 
ATOM   1644 C  CA  . THR A 1 205 ? -18.576 -21.320 -10.008 1.00 98.36 205 A 1 
ATOM   1645 C  C   . THR A 1 205 ? -18.553 -20.120 -10.955 1.00 98.28 205 A 1 
ATOM   1646 O  O   . THR A 1 205 ? -19.531 -19.387 -11.065 1.00 97.38 205 A 1 
ATOM   1647 C  CB  . THR A 1 205 ? -19.135 -20.868 -8.650  1.00 98.08 205 A 1 
ATOM   1648 O  OG1 . THR A 1 205 ? -18.193 -20.008 -8.001  1.00 96.60 205 A 1 
ATOM   1649 C  CG2 . THR A 1 205 ? -19.405 -22.073 -7.760  1.00 96.13 205 A 1 
ATOM   1650 N  N   . GLY A 1 206 ? -17.430 -19.924 -11.647 1.00 98.30 206 A 1 
ATOM   1651 C  CA  . GLY A 1 206 ? -17.325 -18.829 -12.604 1.00 98.05 206 A 1 
ATOM   1652 C  C   . GLY A 1 206 ? -17.258 -17.437 -12.012 1.00 98.03 206 A 1 
ATOM   1653 O  O   . GLY A 1 206 ? -17.627 -16.462 -12.670 1.00 97.01 206 A 1 
ATOM   1654 N  N   . GLN A 1 207 ? -16.771 -17.329 -10.787 1.00 98.34 207 A 1 
ATOM   1655 C  CA  . GLN A 1 207 ? -16.627 -16.038 -10.130 1.00 98.34 207 A 1 
ATOM   1656 C  C   . GLN A 1 207 ? -15.208 -15.523 -10.330 1.00 98.42 207 A 1 
ATOM   1657 O  O   . GLN A 1 207 ? -14.285 -16.296 -10.578 1.00 98.15 207 A 1 
ATOM   1658 C  CB  . GLN A 1 207 ? -16.921 -16.155 -8.633  1.00 98.05 207 A 1 
ATOM   1659 C  CG  . GLN A 1 207 ? -18.314 -16.671 -8.313  1.00 97.02 207 A 1 
ATOM   1660 C  CD  . GLN A 1 207 ? -18.626 -16.595 -6.835  1.00 96.82 207 A 1 
ATOM   1661 O  OE1 . GLN A 1 207 ? -18.569 -15.516 -6.244  1.00 90.85 207 A 1 
ATOM   1662 N  NE2 . GLN A 1 207 ? -18.960 -17.723 -6.231  1.00 90.22 207 A 1 
ATOM   1663 N  N   . ARG A 1 208 ? -15.043 -14.204 -10.225 1.00 98.52 208 A 1 
ATOM   1664 C  CA  . ARG A 1 208 ? -13.724 -13.607 -10.367 1.00 98.59 208 A 1 
ATOM   1665 C  C   . ARG A 1 208 ? -13.413 -12.780 -9.119  1.00 98.67 208 A 1 
ATOM   1666 O  O   . ARG A 1 208 ? -14.273 -12.598 -8.255  1.00 98.42 208 A 1 
ATOM   1667 C  CB  . ARG A 1 208 ? -13.655 -12.744 -11.627 1.00 98.07 208 A 1 
ATOM   1668 C  CG  . ARG A 1 208 ? -14.015 -13.493 -12.906 1.00 95.46 208 A 1 
ATOM   1669 C  CD  . ARG A 1 208 ? -13.524 -12.753 -14.149 1.00 93.40 208 A 1 
ATOM   1670 N  NE  . ARG A 1 208 ? -12.086 -12.891 -14.313 1.00 91.36 208 A 1 
ATOM   1671 C  CZ  . ARG A 1 208 ? -11.334 -12.111 -15.088 1.00 91.32 208 A 1 
ATOM   1672 N  NH1 . ARG A 1 208 ? -11.873 -11.104 -15.752 1.00 83.55 208 A 1 
ATOM   1673 N  NH2 . ARG A 1 208 ? -10.022 -12.329 -15.196 1.00 83.89 208 A 1 
ATOM   1674 N  N   . ALA A 1 209 ? -12.177 -12.279 -9.045  1.00 98.77 209 A 1 
ATOM   1675 C  CA  . ALA A 1 209 ? -11.772 -11.550 -7.855  1.00 98.77 209 A 1 
ATOM   1676 C  C   . ALA A 1 209 ? -10.728 -10.473 -8.086  1.00 98.80 209 A 1 
ATOM   1677 O  O   . ALA A 1 209 ? -9.925  -10.557 -9.021  1.00 98.66 209 A 1 
ATOM   1678 C  CB  . ALA A 1 209 ? -11.248 -12.528 -6.814  1.00 98.61 209 A 1 
ATOM   1679 N  N   . ILE A 1 210 ? -10.770 -9.469  -7.231  1.00 98.81 210 A 1 
ATOM   1680 C  CA  . ILE A 1 210 ? -9.746  -8.440  -7.180  1.00 98.87 210 A 1 
ATOM   1681 C  C   . ILE A 1 210 ? -9.121  -8.684  -5.811  1.00 98.98 210 A 1 
ATOM   1682 O  O   . ILE A 1 210 ? -9.811  -8.644  -4.788  1.00 98.86 210 A 1 
ATOM   1683 C  CB  . ILE A 1 210 ? -10.322 -7.014  -7.249  1.00 98.76 210 A 1 
ATOM   1684 C  CG1 . ILE A 1 210 ? -10.904 -6.770  -8.647  1.00 98.26 210 A 1 
ATOM   1685 C  CG2 . ILE A 1 210 ? -9.228  -5.996  -6.930  1.00 98.41 210 A 1 
ATOM   1686 C  CD1 . ILE A 1 210 ? -11.566 -5.415  -8.815  1.00 97.01 210 A 1 
ATOM   1687 N  N   . VAL A 1 211 ? -7.824  -8.970  -5.798  1.00 98.93 211 A 1 
ATOM   1688 C  CA  . VAL A 1 211 ? -7.128  -9.263  -4.552  1.00 98.99 211 A 1 
ATOM   1689 C  C   . VAL A 1 211 ? -6.381  -8.035  -4.054  1.00 98.97 211 A 1 
ATOM   1690 O  O   . VAL A 1 211 ? -5.775  -7.310  -4.843  1.00 98.87 211 A 1 
ATOM   1691 C  CB  . VAL A 1 211 ? -6.123  -10.422 -4.753  1.00 98.89 211 A 1 
ATOM   1692 C  CG1 . VAL A 1 211 ? -5.405  -10.738 -3.444  1.00 98.57 211 A 1 
ATOM   1693 C  CG2 . VAL A 1 211 ? -6.850  -11.664 -5.269  1.00 98.59 211 A 1 
ATOM   1694 N  N   . SER A 1 212 ? -6.426  -7.792  -2.747  1.00 98.93 212 A 1 
ATOM   1695 C  CA  . SER A 1 212 ? -5.688  -6.679  -2.169  1.00 98.89 212 A 1 
ATOM   1696 C  C   . SER A 1 212 ? -4.900  -7.157  -0.957  1.00 98.96 212 A 1 
ATOM   1697 O  O   . SER A 1 212 ? -5.304  -8.090  -0.259  1.00 98.71 212 A 1 
ATOM   1698 C  CB  . SER A 1 212 ? -6.633  -5.533  -1.778  1.00 98.19 212 A 1 
ATOM   1699 O  OG  . SER A 1 212 ? -7.535  -5.923  -0.770  1.00 85.95 212 A 1 
ATOM   1700 N  N   . MET A 1 213 ? -3.749  -6.525  -0.722  1.00 98.90 213 A 1 
ATOM   1701 C  CA  . MET A 1 213 ? -2.868  -6.880  0.380   1.00 98.82 213 A 1 
ATOM   1702 C  C   . MET A 1 213 ? -1.981  -5.677  0.639   1.00 98.89 213 A 1 
ATOM   1703 O  O   . MET A 1 213 ? -1.809  -4.820  -0.226  1.00 98.55 213 A 1 
ATOM   1704 C  CB  . MET A 1 213 ? -2.009  -8.098  0.007   1.00 98.34 213 A 1 
ATOM   1705 C  CG  . MET A 1 213 ? -1.137  -7.877  -1.227  1.00 97.48 213 A 1 
ATOM   1706 S  SD  . MET A 1 213 ? -0.382  -9.398  -1.863  1.00 97.91 213 A 1 
ATOM   1707 C  CE  . MET A 1 213 ? -1.822  -10.227 -2.505  1.00 95.31 213 A 1 
ATOM   1708 N  N   . HIS A 1 214 ? -1.417  -5.599  1.842   1.00 98.89 214 A 1 
ATOM   1709 C  CA  . HIS A 1 214 ? -0.572  -4.453  2.139   1.00 98.75 214 A 1 
ATOM   1710 C  C   . HIS A 1 214 ? 0.802   -4.592  1.491   1.00 98.71 214 A 1 
ATOM   1711 O  O   . HIS A 1 214 ? 1.275   -3.682  0.808   1.00 98.25 214 A 1 
ATOM   1712 C  CB  . HIS A 1 214 ? -0.409  -4.269  3.646   1.00 98.64 214 A 1 
ATOM   1713 C  CG  . HIS A 1 214 ? 0.321   -3.002  3.999   1.00 98.57 214 A 1 
ATOM   1714 N  ND1 . HIS A 1 214 ? -0.163  -1.751  3.685   1.00 97.54 214 A 1 
ATOM   1715 C  CD2 . HIS A 1 214 ? 1.518   -2.801  4.591   1.00 97.70 214 A 1 
ATOM   1716 C  CE1 . HIS A 1 214 ? 0.699   -0.835  4.071   1.00 97.48 214 A 1 
ATOM   1717 N  NE2 . HIS A 1 214 ? 1.735   -1.439  4.632   1.00 97.60 214 A 1 
ATOM   1718 N  N   . ILE A 1 215 ? 1.445   -5.735  1.708   1.00 98.79 215 A 1 
ATOM   1719 C  CA  . ILE A 1 215 ? 2.787   -5.974  1.180   1.00 98.74 215 A 1 
ATOM   1720 C  C   . ILE A 1 215 ? 2.787   -6.966  0.018   1.00 98.87 215 A 1 
ATOM   1721 O  O   . ILE A 1 215 ? 2.443   -8.140  0.196   1.00 98.68 215 A 1 
ATOM   1722 C  CB  . ILE A 1 215 ? 3.728   -6.498  2.286   1.00 98.66 215 A 1 
ATOM   1723 C  CG1 . ILE A 1 215 ? 3.635   -5.606  3.532   1.00 98.02 215 A 1 
ATOM   1724 C  CG2 . ILE A 1 215 ? 5.169   -6.543  1.766   1.00 97.98 215 A 1 
ATOM   1725 C  CD1 . ILE A 1 215 ? 4.441   -6.111  4.720   1.00 97.05 215 A 1 
ATOM   1726 N  N   . CYS A 1 216 ? 3.178   -6.512  -1.149  1.00 98.65 216 A 1 
ATOM   1727 C  CA  . CYS A 1 216 ? 3.262   -7.345  -2.335  1.00 98.41 216 A 1 
ATOM   1728 C  C   . CYS A 1 216 ? 4.482   -8.253  -2.244  1.00 98.51 216 A 1 
ATOM   1729 O  O   . CYS A 1 216 ? 5.467   -7.922  -1.587  1.00 97.65 216 A 1 
ATOM   1730 C  CB  . CYS A 1 216 ? 3.424   -6.465  -3.578  1.00 97.18 216 A 1 
ATOM   1731 S  SG  . CYS A 1 216 ? 2.024   -6.371  -4.720  1.00 92.79 216 A 1 
ATOM   1732 N  N   . PRO A 1 217 ? 4.455   -9.415  -2.909  1.00 98.63 217 A 1 
ATOM   1733 C  CA  . PRO A 1 217 ? 5.648   -10.252 -2.941  1.00 98.43 217 A 1 
ATOM   1734 C  C   . PRO A 1 217 ? 6.665   -9.525  -3.817  1.00 98.30 217 A 1 
ATOM   1735 O  O   . PRO A 1 217 ? 6.290   -8.683  -4.640  1.00 97.21 217 A 1 
ATOM   1736 C  CB  . PRO A 1 217 ? 5.153   -11.550 -3.577  1.00 97.87 217 A 1 
ATOM   1737 C  CG  . PRO A 1 217 ? 4.011   -11.098 -4.434  1.00 96.07 217 A 1 
ATOM   1738 C  CD  . PRO A 1 217 ? 3.320   -10.060 -3.596  1.00 98.20 217 A 1 
ATOM   1739 N  N   . GLY A 1 218 ? 7.949   -9.843  -3.649  1.00 98.08 218 A 1 
ATOM   1740 C  CA  . GLY A 1 218 ? 8.979   -9.182  -4.430  1.00 97.79 218 A 1 
ATOM   1741 C  C   . GLY A 1 218 ? 9.968   -8.431  -3.559  1.00 97.90 218 A 1 
ATOM   1742 O  O   . GLY A 1 218 ? 10.136  -8.741  -2.382  1.00 96.76 218 A 1 
ATOM   1743 N  N   . VAL A 1 219 ? 10.618  -7.437  -4.150  1.00 97.90 219 A 1 
ATOM   1744 C  CA  . VAL A 1 219 ? 11.647  -6.677  -3.450  1.00 97.72 219 A 1 
ATOM   1745 C  C   . VAL A 1 219 ? 11.348  -5.182  -3.442  1.00 97.78 219 A 1 
ATOM   1746 O  O   . VAL A 1 219 ? 10.465  -4.709  -4.144  1.00 96.82 219 A 1 
ATOM   1747 C  CB  . VAL A 1 219 ? 13.027  -6.900  -4.093  1.00 96.97 219 A 1 
ATOM   1748 C  CG1 . VAL A 1 219 ? 13.383  -8.383  -4.070  1.00 94.25 219 A 1 
ATOM   1749 C  CG2 . VAL A 1 219 ? 13.037  -6.375  -5.527  1.00 94.26 219 A 1 
ATOM   1750 N  N   . ALA A 1 220 ? 12.127  -4.444  -2.629  1.00 97.30 220 A 1 
ATOM   1751 C  CA  . ALA A 1 220 ? 11.990  -3.003  -2.553  1.00 97.10 220 A 1 
ATOM   1752 C  C   . ALA A 1 220 ? 13.169  -2.377  -3.300  1.00 96.99 220 A 1 
ATOM   1753 O  O   . ALA A 1 220 ? 14.295  -2.381  -2.803  1.00 95.40 220 A 1 
ATOM   1754 C  CB  . ALA A 1 220 ? 11.982  -2.547  -1.097  1.00 96.58 220 A 1 
ATOM   1755 N  N   . GLU A 1 221 ? 12.912  -1.848  -4.481  1.00 95.96 221 A 1 
ATOM   1756 C  CA  . GLU A 1 221 ? 13.952  -1.259  -5.317  1.00 94.90 221 A 1 
ATOM   1757 C  C   . GLU A 1 221 ? 14.720  -0.136  -4.622  1.00 95.00 221 A 1 
ATOM   1758 O  O   . GLU A 1 221 ? 15.932  -0.013  -4.793  1.00 92.93 221 A 1 
ATOM   1759 C  CB  . GLU A 1 221 ? 13.359  -0.716  -6.623  1.00 92.72 221 A 1 
ATOM   1760 C  CG  . GLU A 1 221 ? 12.742  -1.765  -7.530  1.00 89.29 221 A 1 
ATOM   1761 C  CD  . GLU A 1 221 ? 11.262  -1.967  -7.271  1.00 91.08 221 A 1 
ATOM   1762 O  OE1 . GLU A 1 221 ? 10.802  -1.808  -6.123  1.00 86.98 221 A 1 
ATOM   1763 O  OE2 . GLU A 1 221 ? 10.545  -2.295  -8.240  1.00 87.88 221 A 1 
ATOM   1764 N  N   . ARG A 1 222 ? 14.004  0.683   -3.842  1.00 94.27 222 A 1 
ATOM   1765 C  CA  . ARG A 1 222 ? 14.627  1.817   -3.174  1.00 93.09 222 A 1 
ATOM   1766 C  C   . ARG A 1 222 ? 15.570  1.411   -2.051  1.00 93.24 222 A 1 
ATOM   1767 O  O   . ARG A 1 222 ? 16.426  2.191   -1.635  1.00 91.43 222 A 1 
ATOM   1768 C  CB  . ARG A 1 222 ? 13.556  2.749   -2.602  1.00 91.02 222 A 1 
ATOM   1769 C  CG  . ARG A 1 222 ? 12.621  3.332   -3.633  1.00 85.41 222 A 1 
ATOM   1770 C  CD  . ARG A 1 222 ? 11.480  4.087   -2.981  1.00 85.82 222 A 1 
ATOM   1771 N  NE  . ARG A 1 222 ? 11.909  5.342   -2.384  1.00 83.74 222 A 1 
ATOM   1772 C  CZ  . ARG A 1 222 ? 11.113  6.145   -1.674  1.00 83.81 222 A 1 
ATOM   1773 N  NH1 . ARG A 1 222 ? 9.856   5.805   -1.442  1.00 77.83 222 A 1 
ATOM   1774 N  NH2 . ARG A 1 222 ? 11.580  7.283   -1.190  1.00 75.92 222 A 1 
ATOM   1775 N  N   . PHE A 1 223 ? 15.416  0.190   -1.564  1.00 94.84 223 A 1 
ATOM   1776 C  CA  . PHE A 1 223 ? 16.228  -0.290  -0.453  1.00 94.52 223 A 1 
ATOM   1777 C  C   . PHE A 1 223 ? 17.078  -1.488  -0.852  1.00 95.57 223 A 1 
ATOM   1778 O  O   . PHE A 1 223 ? 17.037  -2.540  -0.226  1.00 93.52 223 A 1 
ATOM   1779 C  CB  . PHE A 1 223 ? 15.315  -0.621  0.722   1.00 93.11 223 A 1 
ATOM   1780 C  CG  . PHE A 1 223 ? 14.422  0.530   1.123   1.00 90.22 223 A 1 
ATOM   1781 C  CD1 . PHE A 1 223 ? 14.968  1.687   1.662   1.00 85.66 223 A 1 
ATOM   1782 C  CD2 . PHE A 1 223 ? 13.051  0.467   0.920   1.00 85.72 223 A 1 
ATOM   1783 C  CE1 . PHE A 1 223 ? 14.161  2.776   1.992   1.00 84.07 223 A 1 
ATOM   1784 C  CE2 . PHE A 1 223 ? 12.233  1.545   1.254   1.00 83.35 223 A 1 
ATOM   1785 C  CZ  . PHE A 1 223 ? 12.794  2.701   1.787   1.00 83.16 223 A 1 
ATOM   1786 N  N   . ASN A 1 224 ? 17.939  -1.314  -1.909  1.00 94.37 224 A 1 
ATOM   1787 C  CA  . ASN A 1 224 ? 18.822  -2.215  -2.460  1.00 95.53 224 A 1 
ATOM   1788 C  C   . ASN A 1 224 ? 18.236  -3.537  -2.834  1.00 96.24 224 A 1 
ATOM   1789 O  O   . ASN A 1 224 ? 18.823  -4.589  -2.717  1.00 94.18 224 A 1 
ATOM   1790 C  CB  . ASN A 1 224 ? 20.016  -2.394  -1.567  1.00 94.23 224 A 1 
ATOM   1791 C  CG  . ASN A 1 224 ? 21.217  -2.719  -2.180  1.00 91.28 224 A 1 
ATOM   1792 O  OD1 . ASN A 1 224 ? 21.385  -2.578  -3.426  1.00 86.29 224 A 1 
ATOM   1793 N  ND2 . ASN A 1 224 ? 22.168  -3.057  -1.833  1.00 86.99 224 A 1 
ATOM   1794 N  N   . TYR A 1 225 ? 17.003  -3.502  -3.352  1.00 96.03 225 A 1 
ATOM   1795 C  CA  . TYR A 1 225 ? 16.286  -4.690  -3.804  1.00 96.14 225 A 1 
ATOM   1796 C  C   . TYR A 1 225 ? 16.145  -5.711  -2.677  1.00 96.62 225 A 1 
ATOM   1797 O  O   . TYR A 1 225 ? 16.265  -6.916  -2.892  1.00 95.07 225 A 1 
ATOM   1798 C  CB  . TYR A 1 225 ? 16.998  -5.324  -5.001  1.00 95.22 225 A 1 
ATOM   1799 C  CG  . TYR A 1 225 ? 17.094  -4.403  -6.197  1.00 92.97 225 A 1 
ATOM   1800 C  CD1 . TYR A 1 225 ? 18.139  -3.502  -6.317  1.00 90.45 225 A 1 
ATOM   1801 C  CD2 . TYR A 1 225 ? 16.124  -4.415  -7.192  1.00 91.09 225 A 1 
ATOM   1802 C  CE1 . TYR A 1 225 ? 18.218  -2.627  -7.404  1.00 88.66 225 A 1 
ATOM   1803 C  CE2 . TYR A 1 225 ? 16.187  -3.553  -8.280  1.00 88.44 225 A 1 
ATOM   1804 C  CZ  . TYR A 1 225 ? 17.238  -2.663  -8.379  1.00 88.59 225 A 1 
ATOM   1805 O  OH  . TYR A 1 225 ? 17.314  -1.804  -9.450  1.00 84.60 225 A 1 
ATOM   1806 N  N   . SER A 1 226 ? 15.885  -5.214  -1.474  1.00 97.02 226 A 1 
ATOM   1807 C  CA  . SER A 1 226 ? 15.738  -6.077  -0.313  1.00 96.85 226 A 1 
ATOM   1808 C  C   . SER A 1 226 ? 14.427  -6.851  -0.322  1.00 97.20 226 A 1 
ATOM   1809 O  O   . SER A 1 226 ? 13.386  -6.327  -0.710  1.00 96.61 226 A 1 
ATOM   1810 C  CB  . SER A 1 226 ? 15.829  -5.246  0.967   1.00 95.57 226 A 1 
ATOM   1811 O  OG  . SER A 1 226 ? 14.837  -4.241  0.985   1.00 89.49 226 A 1 
ATOM   1812 N  N   . ASP A 1 227 ? 14.497  -8.123  0.101   1.00 97.41 227 A 1 
ATOM   1813 C  CA  . ASP A 1 227 ? 13.303  -8.943  0.197   1.00 97.32 227 A 1 
ATOM   1814 C  C   . ASP A 1 227 ? 12.378  -8.344  1.242   1.00 97.72 227 A 1 
ATOM   1815 O  O   . ASP A 1 227 ? 12.833  -7.820  2.256   1.00 96.83 227 A 1 
ATOM   1816 C  CB  . ASP A 1 227 ? 13.651  -10.367 0.616   1.00 96.34 227 A 1 
ATOM   1817 C  CG  . ASP A 1 227 ? 14.444  -11.121 -0.437  1.00 92.28 227 A 1 
ATOM   1818 O  OD1 . ASP A 1 227 ? 14.239  -10.873 -1.640  1.00 87.52 227 A 1 
ATOM   1819 O  OD2 . ASP A 1 227 ? 15.270  -11.974 -0.052  1.00 86.88 227 A 1 
ATOM   1820 N  N   . GLN A 1 228 ? 11.067  -8.421  0.987   1.00 98.08 228 A 1 
ATOM   1821 C  CA  . GLN A 1 228 ? 10.092  -7.900  1.924   1.00 98.05 228 A 1 
ATOM   1822 C  C   . GLN A 1 228 ? 9.403   -9.022  2.699   1.00 98.30 228 A 1 
ATOM   1823 O  O   . GLN A 1 228 ? 9.035   -8.857  3.859   1.00 97.54 228 A 1 
ATOM   1824 C  CB  . GLN A 1 228 ? 9.043   -7.059  1.188   1.00 97.59 228 A 1 
ATOM   1825 C  CG  . GLN A 1 228 ? 9.628   -5.844  0.499   1.00 96.39 228 A 1 
ATOM   1826 C  CD  . GLN A 1 228 ? 10.348  -4.950  1.485   1.00 95.94 228 A 1 
ATOM   1827 O  OE1 . GLN A 1 228 ? 9.711   -4.333  2.339   1.00 88.40 228 A 1 
ATOM   1828 N  NE2 . GLN A 1 228 ? 11.667  -4.891  1.391   1.00 87.75 228 A 1 
ATOM   1829 N  N   . LEU A 1 229 ? 9.246   -10.174 2.059   1.00 98.49 229 A 1 
ATOM   1830 C  CA  . LEU A 1 229 ? 8.604   -11.314 2.688   1.00 98.57 229 A 1 
ATOM   1831 C  C   . LEU A 1 229 ? 9.629   -12.431 2.914   1.00 98.32 229 A 1 
ATOM   1832 O  O   . LEU A 1 229 ? 10.632  -12.505 2.208   1.00 97.85 229 A 1 
ATOM   1833 C  CB  . LEU A 1 229 ? 7.469   -11.841 1.812   1.00 98.58 229 A 1 
ATOM   1834 C  CG  . LEU A 1 229 ? 6.441   -10.817 1.314   1.00 98.24 229 A 1 
ATOM   1835 C  CD1 . LEU A 1 229 ? 5.370   -11.531 0.496   1.00 98.02 229 A 1 
ATOM   1836 C  CD2 . LEU A 1 229 ? 5.817   -10.085 2.490   1.00 97.92 229 A 1 
ATOM   1837 N  N   . TYR A 1 230 ? 9.358   -13.301 3.884   1.00 98.47 230 A 1 
ATOM   1838 C  CA  . TYR A 1 230 ? 10.228  -14.452 4.092   1.00 98.31 230 A 1 
ATOM   1839 C  C   . TYR A 1 230 ? 10.222  -15.235 2.770   1.00 98.34 230 A 1 
ATOM   1840 O  O   . TYR A 1 230 ? 9.172   -15.360 2.141   1.00 98.08 230 A 1 
ATOM   1841 C  CB  . TYR A 1 230 ? 9.691   -15.338 5.206   1.00 98.10 230 A 1 
ATOM   1842 C  CG  . TYR A 1 230 ? 9.895   -14.777 6.604   1.00 97.93 230 A 1 
ATOM   1843 C  CD1 . TYR A 1 230 ? 11.166  -14.688 7.156   1.00 97.14 230 A 1 
ATOM   1844 C  CD2 . TYR A 1 230 ? 8.817   -14.357 7.375   1.00 97.25 230 A 1 
ATOM   1845 C  CE1 . TYR A 1 230 ? 11.362  -14.193 8.442   1.00 96.63 230 A 1 
ATOM   1846 C  CE2 . TYR A 1 230 ? 8.998   -13.865 8.657   1.00 96.67 230 A 1 
ATOM   1847 C  CZ  . TYR A 1 230 ? 10.274  -13.785 9.186   1.00 96.80 230 A 1 
ATOM   1848 O  OH  . TYR A 1 230 ? 10.459  -13.296 10.457  1.00 95.50 230 A 1 
ATOM   1849 N  N   . PRO A 1 231 ? 11.372  -15.752 2.336   1.00 97.99 231 A 1 
ATOM   1850 C  CA  . PRO A 1 231 ? 11.476  -16.474 1.061   1.00 97.59 231 A 1 
ATOM   1851 C  C   . PRO A 1 231 ? 10.406  -17.531 0.816   1.00 97.82 231 A 1 
ATOM   1852 O  O   . PRO A 1 231 ? 9.823   -17.588 -0.271  1.00 97.45 231 A 1 
ATOM   1853 C  CB  . PRO A 1 231 ? 12.882  -17.077 1.126   1.00 96.52 231 A 1 
ATOM   1854 C  CG  . PRO A 1 231 ? 13.643  -16.067 1.915   1.00 93.74 231 A 1 
ATOM   1855 C  CD  . PRO A 1 231 ? 12.682  -15.677 3.011   1.00 96.70 231 A 1 
ATOM   1856 N  N   . GLN A 1 232 ? 10.149  -18.382 1.813   1.00 97.79 232 A 1 
ATOM   1857 C  CA  . GLN A 1 232 ? 9.171   -19.448 1.647   1.00 97.48 232 A 1 
ATOM   1858 C  C   . GLN A 1 232 ? 7.757   -18.907 1.427   1.00 97.92 232 A 1 
ATOM   1859 O  O   . GLN A 1 232 ? 6.975   -19.495 0.682   1.00 97.61 232 A 1 
ATOM   1860 C  CB  . GLN A 1 232 ? 9.195   -20.404 2.852   1.00 96.20 232 A 1 
ATOM   1861 C  CG  . GLN A 1 232 ? 8.735   -19.815 4.181   1.00 91.30 232 A 1 
ATOM   1862 C  CD  . GLN A 1 232 ? 9.866   -19.185 4.972   1.00 90.95 232 A 1 
ATOM   1863 O  OE1 . GLN A 1 232 ? 10.849  -18.681 4.415   1.00 85.54 232 A 1 
ATOM   1864 N  NE2 . GLN A 1 232 ? 9.740   -19.208 6.292   1.00 83.97 232 A 1 
ATOM   1865 N  N   . TYR A 1 233 ? 7.432   -17.782 2.062   1.00 98.43 233 A 1 
ATOM   1866 C  CA  . TYR A 1 233 ? 6.111   -17.190 1.888   1.00 98.56 233 A 1 
ATOM   1867 C  C   . TYR A 1 233 ? 6.033   -16.427 0.571   1.00 98.63 233 A 1 
ATOM   1868 O  O   . TYR A 1 233 ? 5.007   -16.459 -0.106  1.00 98.58 233 A 1 
ATOM   1869 C  CB  . TYR A 1 233 ? 5.768   -16.250 3.050   1.00 98.50 233 A 1 
ATOM   1870 C  CG  . TYR A 1 233 ? 5.770   -16.904 4.410   1.00 98.42 233 A 1 
ATOM   1871 C  CD1 . TYR A 1 233 ? 5.362   -18.229 4.582   1.00 97.87 233 A 1 
ATOM   1872 C  CD2 . TYR A 1 233 ? 6.168   -16.196 5.541   1.00 97.90 233 A 1 
ATOM   1873 C  CE1 . TYR A 1 233 ? 5.370   -18.830 5.837   1.00 97.49 233 A 1 
ATOM   1874 C  CE2 . TYR A 1 233 ? 6.174   -16.786 6.791   1.00 97.48 233 A 1 
ATOM   1875 C  CZ  . TYR A 1 233 ? 5.782   -18.104 6.939   1.00 97.62 233 A 1 
ATOM   1876 O  OH  . TYR A 1 233 ? 5.792   -18.688 8.180   1.00 96.64 233 A 1 
ATOM   1877 N  N   . ASN A 1 234 ? 7.114   -15.763 0.220   1.00 98.66 234 A 1 
ATOM   1878 C  CA  . ASN A 1 234 ? 7.159   -15.004 -1.027  1.00 98.60 234 A 1 
ATOM   1879 C  C   . ASN A 1 234 ? 6.886   -15.910 -2.221  1.00 98.77 234 A 1 
ATOM   1880 O  O   . ASN A 1 234 ? 6.017   -15.627 -3.043  1.00 98.73 234 A 1 
ATOM   1881 C  CB  . ASN A 1 234 ? 8.524   -14.338 -1.196  1.00 98.54 234 A 1 
ATOM   1882 C  CG  . ASN A 1 234 ? 8.579   -13.445 -2.418  1.00 98.43 234 A 1 
ATOM   1883 O  OD1 . ASN A 1 234 ? 8.185   -12.281 -2.364  1.00 95.99 234 A 1 
ATOM   1884 N  ND2 . ASN A 1 234 ? 9.056   -13.987 -3.531  1.00 96.10 234 A 1 
ATOM   1885 N  N   . ASP A 1 235 ? 7.641   -17.003 -2.308  1.00 98.36 235 A 1 
ATOM   1886 C  CA  . ASP A 1 235 ? 7.493   -17.930 -3.423  1.00 98.10 235 A 1 
ATOM   1887 C  C   . ASP A 1 235 ? 6.106   -18.564 -3.458  1.00 98.40 235 A 1 
ATOM   1888 O  O   . ASP A 1 235 ? 5.499   -18.687 -4.525  1.00 98.21 235 A 1 
ATOM   1889 C  CB  . ASP A 1 235 ? 8.562   -19.020 -3.365  1.00 97.34 235 A 1 
ATOM   1890 C  CG  . ASP A 1 235 ? 9.968   -18.461 -3.511  1.00 93.49 235 A 1 
ATOM   1891 O  OD1 . ASP A 1 235 ? 10.117  -17.295 -3.929  1.00 90.43 235 A 1 
ATOM   1892 O  OD2 . ASP A 1 235 ? 10.931  -19.198 -3.209  1.00 89.75 235 A 1 
ATOM   1893 N  N   . ARG A 1 236 ? 5.608   -18.966 -2.305  1.00 98.59 236 A 1 
ATOM   1894 C  CA  . ARG A 1 236 ? 4.295   -19.592 -2.241  1.00 98.65 236 A 1 
ATOM   1895 C  C   . ARG A 1 236 ? 3.190   -18.602 -2.600  1.00 98.70 236 A 1 
ATOM   1896 O  O   . ARG A 1 236 ? 2.201   -18.974 -3.233  1.00 98.66 236 A 1 
ATOM   1897 C  CB  . ARG A 1 236 ? 4.052   -20.182 -0.846  1.00 98.33 236 A 1 
ATOM   1898 C  CG  . ARG A 1 236 ? 2.804   -21.055 -0.764  1.00 96.65 236 A 1 
ATOM   1899 C  CD  . ARG A 1 236 ? 2.703   -21.752 0.586   1.00 95.24 236 A 1 
ATOM   1900 N  NE  . ARG A 1 236 ? 1.542   -22.630 0.662   1.00 93.60 236 A 1 
ATOM   1901 C  CZ  . ARG A 1 236 ? 1.196   -23.341 1.738   1.00 92.06 236 A 1 
ATOM   1902 N  NH1 . ARG A 1 236 ? 1.927   -23.266 2.833   1.00 89.77 236 A 1 
ATOM   1903 N  NH2 . ARG A 1 236 ? 0.129   -24.110 1.696   1.00 88.24 236 A 1 
ATOM   1904 N  N   . LEU A 1 237 ? 3.356   -17.349 -2.197  1.00 98.73 237 A 1 
ATOM   1905 C  CA  . LEU A 1 237 ? 2.360   -16.326 -2.509  1.00 98.81 237 A 1 
ATOM   1906 C  C   . LEU A 1 237 ? 2.319   -16.044 -4.006  1.00 98.88 237 A 1 
ATOM   1907 O  O   . LEU A 1 237 ? 1.244   -15.928 -4.595  1.00 98.85 237 A 1 
ATOM   1908 C  CB  . LEU A 1 237 ? 2.650   -15.034 -1.736  1.00 98.83 237 A 1 
ATOM   1909 C  CG  . LEU A 1 237 ? 1.661   -13.883 -1.946  1.00 98.61 237 A 1 
ATOM   1910 C  CD1 . LEU A 1 237 ? 0.255   -14.319 -1.571  1.00 98.33 237 A 1 
ATOM   1911 C  CD2 . LEU A 1 237 ? 2.087   -12.683 -1.099  1.00 98.32 237 A 1 
ATOM   1912 N  N   . VAL A 1 238 ? 3.494   -15.943 -4.629  1.00 98.84 238 A 1 
ATOM   1913 C  CA  . VAL A 1 238 ? 3.554   -15.711 -6.069  1.00 98.87 238 A 1 
ATOM   1914 C  C   . VAL A 1 238 ? 2.859   -16.863 -6.796  1.00 98.82 238 A 1 
ATOM   1915 O  O   . VAL A 1 238 ? 2.031   -16.636 -7.682  1.00 98.79 238 A 1 
ATOM   1916 C  CB  . VAL A 1 238 ? 5.013   -15.595 -6.572  1.00 98.72 238 A 1 
ATOM   1917 C  CG1 . VAL A 1 238 ? 5.054   -15.567 -8.098  1.00 98.18 238 A 1 
ATOM   1918 C  CG2 . VAL A 1 238 ? 5.642   -14.324 -6.014  1.00 98.28 238 A 1 
ATOM   1919 N  N   . ASP A 1 239 ? 3.192   -18.095 -6.415  1.00 98.82 239 A 1 
ATOM   1920 C  CA  . ASP A 1 239 ? 2.581   -19.267 -7.041  1.00 98.73 239 A 1 
ATOM   1921 C  C   . ASP A 1 239 ? 1.067   -19.288 -6.815  1.00 98.75 239 A 1 
ATOM   1922 O  O   . ASP A 1 239 ? 0.305   -19.583 -7.727  1.00 98.57 239 A 1 
ATOM   1923 C  CB  . ASP A 1 239 ? 3.185   -20.563 -6.484  1.00 98.31 239 A 1 
ATOM   1924 C  CG  . ASP A 1 239 ? 4.589   -20.835 -6.997  1.00 94.91 239 A 1 
ATOM   1925 O  OD1 . ASP A 1 239 ? 5.037   -20.142 -7.937  1.00 92.37 239 A 1 
ATOM   1926 O  OD2 . ASP A 1 239 ? 5.237   -21.749 -6.461  1.00 91.89 239 A 1 
ATOM   1927 N  N   . SER A 1 240 ? 0.650   -18.979 -5.589  1.00 98.76 240 A 1 
ATOM   1928 C  CA  . SER A 1 240 ? -0.765  -18.989 -5.247  1.00 98.76 240 A 1 
ATOM   1929 C  C   . SER A 1 240 ? -1.566  -17.984 -6.065  1.00 98.89 240 A 1 
ATOM   1930 O  O   . SER A 1 240 ? -2.667  -18.282 -6.520  1.00 98.57 240 A 1 
ATOM   1931 C  CB  . SER A 1 240 ? -0.953  -18.695 -3.756  1.00 98.36 240 A 1 
ATOM   1932 O  OG  . SER A 1 240 ? -0.398  -19.730 -2.959  1.00 94.15 240 A 1 
ATOM   1933 N  N   . LEU A 1 241 ? -1.007  -16.792 -6.248  1.00 98.86 241 A 1 
ATOM   1934 C  CA  . LEU A 1 241 ? -1.698  -15.759 -7.013  1.00 98.82 241 A 1 
ATOM   1935 C  C   . LEU A 1 241 ? -1.712  -16.079 -8.509  1.00 98.89 241 A 1 
ATOM   1936 O  O   . LEU A 1 241 ? -2.758  -16.014 -9.153  1.00 98.71 241 A 1 
ATOM   1937 C  CB  . LEU A 1 241 ? -1.042  -14.398 -6.763  1.00 98.86 241 A 1 
ATOM   1938 C  CG  . LEU A 1 241 ? -1.185  -13.865 -5.333  1.00 98.71 241 A 1 
ATOM   1939 C  CD1 . LEU A 1 241 ? -0.270  -12.664 -5.125  1.00 98.48 241 A 1 
ATOM   1940 C  CD2 . LEU A 1 241 ? -2.634  -13.477 -5.061  1.00 98.31 241 A 1 
ATOM   1941 N  N   . ALA A 1 242 ? -0.549  -16.418 -9.066  1.00 98.81 242 A 1 
ATOM   1942 C  CA  . ALA A 1 242 ? -0.447  -16.708 -10.490 1.00 98.85 242 A 1 
ATOM   1943 C  C   . ALA A 1 242 ? -1.286  -17.918 -10.914 1.00 98.74 242 A 1 
ATOM   1944 O  O   . ALA A 1 242 ? -1.823  -17.946 -12.026 1.00 98.40 242 A 1 
ATOM   1945 C  CB  . ALA A 1 242 ? 1.015   -16.919 -10.880 1.00 98.67 242 A 1 
ATOM   1946 N  N   . GLU A 1 243 ? -1.391  -18.898 -10.032 1.00 98.79 243 A 1 
ATOM   1947 C  CA  . GLU A 1 243 ? -2.157  -20.118 -10.318 1.00 98.69 243 A 1 
ATOM   1948 C  C   . GLU A 1 243 ? -3.604  -19.803 -10.674 1.00 98.64 243 A 1 
ATOM   1949 O  O   . GLU A 1 243 ? -4.230  -20.512 -11.465 1.00 98.21 243 A 1 
ATOM   1950 C  CB  . GLU A 1 243 ? -2.114  -21.059 -9.111  1.00 98.13 243 A 1 
ATOM   1951 C  CG  . GLU A 1 243 ? -3.008  -22.296 -9.214  1.00 93.16 243 A 1 
ATOM   1952 C  CD  . GLU A 1 243 ? -2.614  -23.213 -10.358 1.00 90.30 243 A 1 
ATOM   1953 O  OE1 . GLU A 1 243 ? -1.422  -23.244 -10.726 1.00 85.41 243 A 1 
ATOM   1954 O  OE2 . GLU A 1 243 ? -3.502  -23.918 -10.881 1.00 84.87 243 A 1 
ATOM   1955 N  N   . TYR A 1 244 ? -4.133  -18.720 -10.113 1.00 98.89 244 A 1 
ATOM   1956 C  CA  . TYR A 1 244 ? -5.511  -18.335 -10.359 1.00 98.85 244 A 1 
ATOM   1957 C  C   . TYR A 1 244 ? -5.640  -17.105 -11.260 1.00 98.74 244 A 1 
ATOM   1958 O  O   . TYR A 1 244 ? -6.491  -16.238 -11.038 1.00 98.36 244 A 1 
ATOM   1959 C  CB  . TYR A 1 244 ? -6.228  -18.115 -9.024  1.00 98.79 244 A 1 
ATOM   1960 C  CG  . TYR A 1 244 ? -6.324  -19.389 -8.218  1.00 98.79 244 A 1 
ATOM   1961 C  CD1 . TYR A 1 244 ? -7.294  -20.349 -8.504  1.00 98.50 244 A 1 
ATOM   1962 C  CD2 . TYR A 1 244 ? -5.410  -19.672 -7.203  1.00 98.52 244 A 1 
ATOM   1963 C  CE1 . TYR A 1 244 ? -7.356  -21.552 -7.807  1.00 98.23 244 A 1 
ATOM   1964 C  CE2 . TYR A 1 244 ? -5.463  -20.872 -6.502  1.00 98.27 244 A 1 
ATOM   1965 C  CZ  . TYR A 1 244 ? -6.434  -21.804 -6.810  1.00 98.36 244 A 1 
ATOM   1966 O  OH  . TYR A 1 244 ? -6.485  -22.994 -6.124  1.00 97.58 244 A 1 
ATOM   1967 N  N   . ASN A 1 245 ? -4.793  -17.036 -12.281 1.00 98.67 245 A 1 
ATOM   1968 C  CA  . ASN A 1 245 ? -4.820  -15.929 -13.222 1.00 98.34 245 A 1 
ATOM   1969 C  C   . ASN A 1 245 ? -6.133  -15.844 -13.989 1.00 98.28 245 A 1 
ATOM   1970 O  O   . ASN A 1 245 ? -6.477  -14.792 -14.526 1.00 97.22 245 A 1 
ATOM   1971 C  CB  . ASN A 1 245 ? -3.649  -16.029 -14.214 1.00 97.85 245 A 1 
ATOM   1972 C  CG  . ASN A 1 245 ? -3.797  -17.189 -15.174 1.00 97.49 245 A 1 
ATOM   1973 O  OD1 . ASN A 1 245 ? -4.080  -18.315 -14.771 1.00 93.91 245 A 1 
ATOM   1974 N  ND2 . ASN A 1 245 ? -3.598  -16.919 -16.451 1.00 92.94 245 A 1 
ATOM   1975 N  N   . ASP A 1 246 ? -6.867  -16.951 -14.049 1.00 98.39 246 A 1 
ATOM   1976 C  CA  . ASP A 1 246 ? -8.158  -16.978 -14.717 1.00 98.17 246 A 1 
ATOM   1977 C  C   . ASP A 1 246 ? -9.251  -16.392 -13.832 1.00 98.26 246 A 1 
ATOM   1978 O  O   . ASP A 1 246 ? -10.311 -15.993 -14.320 1.00 97.50 246 A 1 
ATOM   1979 C  CB  . ASP A 1 246 ? -8.523  -18.422 -15.107 1.00 97.70 246 A 1 
ATOM   1980 C  CG  . ASP A 1 246 ? -8.523  -19.364 -13.912 1.00 97.09 246 A 1 
ATOM   1981 O  OD1 . ASP A 1 246 ? -7.578  -19.319 -13.106 1.00 95.42 246 A 1 
ATOM   1982 O  OD2 . ASP A 1 246 ? -9.470  -20.175 -13.796 1.00 94.85 246 A 1 
ATOM   1983 N  N   . VAL A 1 247 ? -8.991  -16.321 -12.541 1.00 98.55 247 A 1 
ATOM   1984 C  CA  . VAL A 1 247 ? -9.949  -15.786 -11.574 1.00 98.67 247 A 1 
ATOM   1985 C  C   . VAL A 1 247 ? -9.624  -14.346 -11.168 1.00 98.63 247 A 1 
ATOM   1986 O  O   . VAL A 1 247 ? -10.523 -13.520 -11.009 1.00 98.40 247 A 1 
ATOM   1987 C  CB  . VAL A 1 247 ? -9.973  -16.658 -10.295 1.00 98.62 247 A 1 
ATOM   1988 C  CG1 . VAL A 1 247 ? -10.911 -16.049 -9.246  1.00 98.19 247 A 1 
ATOM   1989 C  CG2 . VAL A 1 247 ? -10.405 -18.075 -10.633 1.00 98.17 247 A 1 
ATOM   1990 N  N   . ILE A 1 248 ? -8.351  -14.040 -11.013 1.00 98.73 248 A 1 
ATOM   1991 C  CA  . ILE A 1 248 ? -7.902  -12.736 -10.529 1.00 98.71 248 A 1 
ATOM   1992 C  C   . ILE A 1 248 ? -7.726  -11.674 -11.619 1.00 98.65 248 A 1 
ATOM   1993 O  O   . ILE A 1 248 ? -6.916  -11.839 -12.531 1.00 98.24 248 A 1 
ATOM   1994 C  CB  . ILE A 1 248 ? -6.580  -12.889 -9.750  1.00 98.76 248 A 1 
ATOM   1995 C  CG1 . ILE A 1 248 ? -6.780  -13.855 -8.573  1.00 98.53 248 A 1 
ATOM   1996 C  CG2 . ILE A 1 248 ? -6.084  -11.537 -9.265  1.00 98.57 248 A 1 
ATOM   1997 C  CD1 . ILE A 1 248 ? -5.500  -14.222 -7.857  1.00 98.40 248 A 1 
ATOM   1998 N  N   . LEU A 1 249 ? -8.465  -10.576 -11.495 1.00 98.48 249 A 1 
ATOM   1999 C  CA  . LEU A 1 249 ? -8.348  -9.452  -12.427 1.00 98.08 249 A 1 
ATOM   2000 C  C   . LEU A 1 249 ? -7.039  -8.716  -12.195 1.00 98.32 249 A 1 
ATOM   2001 O  O   . LEU A 1 249 ? -6.415  -8.231  -13.129 1.00 97.10 249 A 1 
ATOM   2002 C  CB  . LEU A 1 249 ? -9.498  -8.457  -12.253 1.00 95.68 249 A 1 
ATOM   2003 C  CG  . LEU A 1 249 ? -10.848 -8.764  -12.900 1.00 91.44 249 A 1 
ATOM   2004 C  CD1 . LEU A 1 249 ? -11.493 -9.951  -12.217 1.00 87.92 249 A 1 
ATOM   2005 C  CD2 . LEU A 1 249 ? -11.744 -7.528  -12.810 1.00 88.15 249 A 1 
ATOM   2006 N  N   . GLY A 1 250 ? -6.642  -8.625  -10.932 1.00 98.62 250 A 1 
ATOM   2007 C  CA  . GLY A 1 250 ? -5.434  -7.904  -10.575 1.00 98.61 250 A 1 
ATOM   2008 C  C   . GLY A 1 250 ? -5.252  -7.869  -9.071  1.00 98.86 250 A 1 
ATOM   2009 O  O   . GLY A 1 250 ? -6.191  -8.163  -8.321  1.00 98.73 250 A 1 
ATOM   2010 N  N   . VAL A 1 251 ? -4.049  -7.508  -8.637  1.00 98.84 251 A 1 
ATOM   2011 C  CA  . VAL A 1 251 ? -3.719  -7.425  -7.217  1.00 98.89 251 A 1 
ATOM   2012 C  C   . VAL A 1 251 ? -3.345  -5.990  -6.878  1.00 98.87 251 A 1 
ATOM   2013 O  O   . VAL A 1 251 ? -2.588  -5.350  -7.610  1.00 98.78 251 A 1 
ATOM   2014 C  CB  . VAL A 1 251 ? -2.530  -8.350  -6.875  1.00 98.83 251 A 1 
ATOM   2015 C  CG1 . VAL A 1 251 ? -2.213  -8.280  -5.386  1.00 98.51 251 A 1 
ATOM   2016 C  CG2 . VAL A 1 251 ? -2.837  -9.786  -7.287  1.00 98.51 251 A 1 
ATOM   2017 N  N   . LEU A 1 252 ? -3.880  -5.475  -5.769  1.00 98.99 252 A 1 
ATOM   2018 C  CA  . LEU A 1 252 ? -3.573  -4.118  -5.326  1.00 98.98 252 A 1 
ATOM   2019 C  C   . LEU A 1 252 ? -2.769  -4.152  -4.037  1.00 98.94 252 A 1 
ATOM   2020 O  O   . LEU A 1 252 ? -3.165  -4.793  -3.066  1.00 98.62 252 A 1 
ATOM   2021 C  CB  . LEU A 1 252 ? -4.863  -3.314  -5.111  1.00 98.77 252 A 1 
ATOM   2022 C  CG  . LEU A 1 252 ? -5.506  -2.682  -6.350  1.00 97.19 252 A 1 
ATOM   2023 C  CD1 . LEU A 1 252 ? -5.863  -3.741  -7.381  1.00 92.06 252 A 1 
ATOM   2024 C  CD2 . LEU A 1 252 ? -6.759  -1.910  -5.940  1.00 92.22 252 A 1 
ATOM   2025 N  N   . CYS A 1 253 ? -1.622  -3.457  -4.033  1.00 98.80 253 A 1 
ATOM   2026 C  CA  . CYS A 1 253 ? -0.732  -3.419  -2.884  1.00 98.78 253 A 1 
ATOM   2027 C  C   . CYS A 1 253 ? -0.330  -1.997  -2.510  1.00 98.73 253 A 1 
ATOM   2028 O  O   . CYS A 1 253 ? -0.533  -1.063  -3.275  1.00 97.95 253 A 1 
ATOM   2029 C  CB  . CYS A 1 253 ? 0.563   -4.193  -3.175  1.00 98.00 253 A 1 
ATOM   2030 S  SG  . CYS A 1 253 ? 0.416   -5.915  -3.667  1.00 95.96 253 A 1 
ATOM   2031 N  N   . GLY A 1 254 ? 0.256   -1.856  -1.325  1.00 98.58 254 A 1 
ATOM   2032 C  CA  . GLY A 1 254 ? 0.781   -0.582  -0.871  1.00 98.48 254 A 1 
ATOM   2033 C  C   . GLY A 1 254 ? 2.172   -0.805  -0.301  1.00 98.26 254 A 1 
ATOM   2034 O  O   . GLY A 1 254 ? 3.003   -1.454  -0.943  1.00 97.19 254 A 1 
ATOM   2035 N  N   . HIS A 1 255 ? 2.422   -0.299  0.907   1.00 98.01 255 A 1 
ATOM   2036 C  CA  . HIS A 1 255 ? 3.656   -0.538  1.661   1.00 97.79 255 A 1 
ATOM   2037 C  C   . HIS A 1 255 ? 4.918   0.188   1.192   1.00 97.57 255 A 1 
ATOM   2038 O  O   . HIS A 1 255 ? 5.633   0.763   2.004   1.00 96.11 255 A 1 
ATOM   2039 C  CB  . HIS A 1 255 ? 3.936   -2.042  1.741   1.00 97.20 255 A 1 
ATOM   2040 C  CG  . HIS A 1 255 ? 5.163   -2.401  2.529   1.00 97.29 255 A 1 
ATOM   2041 N  ND1 . HIS A 1 255 ? 5.310   -2.076  3.848   1.00 95.35 255 A 1 
ATOM   2042 C  CD2 . HIS A 1 255 ? 6.280   -3.058  2.166   1.00 95.30 255 A 1 
ATOM   2043 C  CE1 . HIS A 1 255 ? 6.487   -2.521  4.279   1.00 94.87 255 A 1 
ATOM   2044 N  NE2 . HIS A 1 255 ? 7.098   -3.121  3.281   1.00 95.38 255 A 1 
ATOM   2045 N  N   . LEU A 1 256 ? 5.215   0.153   -0.101  1.00 97.82 256 A 1 
ATOM   2046 C  CA  . LEU A 1 256 ? 6.447   0.757   -0.593  1.00 97.33 256 A 1 
ATOM   2047 C  C   . LEU A 1 256 ? 6.380   2.272   -0.783  1.00 96.85 256 A 1 
ATOM   2048 O  O   . LEU A 1 256 ? 7.411   2.919   -0.950  1.00 94.82 256 A 1 
ATOM   2049 C  CB  . LEU A 1 256 ? 6.885   0.095   -1.904  1.00 97.18 256 A 1 
ATOM   2050 C  CG  . LEU A 1 256 ? 7.181   -1.405  -1.827  1.00 96.52 256 A 1 
ATOM   2051 C  CD1 . LEU A 1 256 ? 7.728   -1.891  -3.168  1.00 95.52 256 A 1 
ATOM   2052 C  CD2 . LEU A 1 256 ? 8.177   -1.706  -0.715  1.00 95.35 256 A 1 
ATOM   2053 N  N   . HIS A 1 257 ? 5.169   2.830   -0.762  1.00 96.84 257 A 1 
ATOM   2054 C  CA  . HIS A 1 257 ? 4.937   4.267   -0.923  1.00 96.71 257 A 1 
ATOM   2055 C  C   . HIS A 1 257 ? 5.264   4.793   -2.313  1.00 96.70 257 A 1 
ATOM   2056 O  O   . HIS A 1 257 ? 5.190   5.992   -2.561  1.00 94.92 257 A 1 
ATOM   2057 C  CB  . HIS A 1 257 ? 5.738   5.069   0.109   1.00 96.26 257 A 1 
ATOM   2058 C  CG  . HIS A 1 257 ? 5.313   4.846   1.529   1.00 96.55 257 A 1 
ATOM   2059 N  ND1 . HIS A 1 257 ? 5.377   5.839   2.483   1.00 94.07 257 A 1 
ATOM   2060 C  CD2 . HIS A 1 257 ? 4.804   3.760   2.155   1.00 94.08 257 A 1 
ATOM   2061 C  CE1 . HIS A 1 257 ? 4.942   5.362   3.634   1.00 93.90 257 A 1 
ATOM   2062 N  NE2 . HIS A 1 257 ? 4.585   4.110   3.462   1.00 94.53 257 A 1 
ATOM   2063 N  N   . THR A 1 258 ? 5.612   3.885   -3.224  1.00 96.88 258 A 1 
ATOM   2064 C  CA  . THR A 1 258 ? 5.965   4.284   -4.577  1.00 96.75 258 A 1 
ATOM   2065 C  C   . THR A 1 258 ? 5.017   3.676   -5.613  1.00 97.36 258 A 1 
ATOM   2066 O  O   . THR A 1 258 ? 4.287   2.726   -5.332  1.00 96.46 258 A 1 
ATOM   2067 C  CB  . THR A 1 258 ? 7.405   3.869   -4.922  1.00 95.50 258 A 1 
ATOM   2068 O  OG1 . THR A 1 258 ? 7.646   2.528   -4.481  1.00 91.21 258 A 1 
ATOM   2069 C  CG2 . THR A 1 258 ? 8.389   4.805   -4.238  1.00 90.53 258 A 1 
ATOM   2070 N  N   . ASP A 1 259 ? 5.047   4.247   -6.807  1.00 97.38 259 A 1 
ATOM   2071 C  CA  . ASP A 1 259 ? 4.191   3.834   -7.910  1.00 97.61 259 A 1 
ATOM   2072 C  C   . ASP A 1 259 ? 4.950   2.859   -8.803  1.00 97.66 259 A 1 
ATOM   2073 O  O   . ASP A 1 259 ? 5.816   3.261   -9.584  1.00 96.99 259 A 1 
ATOM   2074 C  CB  . ASP A 1 259 ? 3.783   5.096   -8.684  1.00 97.58 259 A 1 
ATOM   2075 C  CG  . ASP A 1 259 ? 3.045   4.807   -9.979  1.00 97.51 259 A 1 
ATOM   2076 O  OD1 . ASP A 1 259 ? 2.788   3.629   -10.303 1.00 96.17 259 A 1 
ATOM   2077 O  OD2 . ASP A 1 259 ? 2.722   5.789   -10.675 1.00 95.89 259 A 1 
ATOM   2078 N  N   . THR A 1 260 ? 4.639   1.581   -8.691  1.00 97.89 260 A 1 
ATOM   2079 C  CA  . THR A 1 260 ? 5.296   0.584   -9.525  1.00 97.85 260 A 1 
ATOM   2080 C  C   . THR A 1 260 ? 4.392   -0.635  -9.677  1.00 98.21 260 A 1 
ATOM   2081 O  O   . THR A 1 260 ? 3.237   -0.635  -9.247  1.00 97.91 260 A 1 
ATOM   2082 C  CB  . THR A 1 260 ? 6.675   0.183   -8.951  1.00 96.81 260 A 1 
ATOM   2083 O  OG1 . THR A 1 260 ? 7.378   -0.617  -9.911  1.00 91.43 260 A 1 
ATOM   2084 C  CG2 . THR A 1 260 ? 6.542   -0.575  -7.644  1.00 92.51 260 A 1 
ATOM   2085 N  N   . PHE A 1 261 ? 4.914   -1.683  -10.315 1.00 98.24 261 A 1 
ATOM   2086 C  CA  . PHE A 1 261 ? 4.119   -2.876  -10.565 1.00 98.29 261 A 1 
ATOM   2087 C  C   . PHE A 1 261 ? 4.962   -4.141  -10.510 1.00 98.28 261 A 1 
ATOM   2088 O  O   . PHE A 1 261 ? 6.191   -4.091  -10.526 1.00 97.82 261 A 1 
ATOM   2089 C  CB  . PHE A 1 261 ? 3.450   -2.762  -11.941 1.00 98.10 261 A 1 
ATOM   2090 C  CG  . PHE A 1 261 ? 4.422   -2.668  -13.092 1.00 98.13 261 A 1 
ATOM   2091 C  CD1 . PHE A 1 261 ? 4.919   -3.806  -13.706 1.00 97.43 261 A 1 
ATOM   2092 C  CD2 . PHE A 1 261 ? 4.844   -1.423  -13.560 1.00 97.26 261 A 1 
ATOM   2093 C  CE1 . PHE A 1 261 ? 5.821   -3.727  -14.764 1.00 96.66 261 A 1 
ATOM   2094 C  CE2 . PHE A 1 261 ? 5.745   -1.330  -14.612 1.00 96.71 261 A 1 
ATOM   2095 C  CZ  . PHE A 1 261 ? 6.241   -2.482  -15.222 1.00 96.96 261 A 1 
ATOM   2096 N  N   . ARG A 1 262 ? 4.276   -5.279  -10.449 1.00 98.50 262 A 1 
ATOM   2097 C  CA  . ARG A 1 262 ? 4.918   -6.579  -10.435 1.00 98.54 262 A 1 
ATOM   2098 C  C   . ARG A 1 262 ? 4.141   -7.500  -11.359 1.00 98.74 262 A 1 
ATOM   2099 O  O   . ARG A 1 262 ? 2.917   -7.444  -11.410 1.00 98.52 262 A 1 
ATOM   2100 C  CB  . ARG A 1 262 ? 4.902   -7.179  -9.024  1.00 98.18 262 A 1 
ATOM   2101 C  CG  . ARG A 1 262 ? 5.532   -6.309  -7.938  1.00 97.00 262 A 1 
ATOM   2102 C  CD  . ARG A 1 262 ? 7.035   -6.361  -7.997  1.00 95.43 262 A 1 
ATOM   2103 N  NE  . ARG A 1 262 ? 7.660   -5.567  -6.921  1.00 95.63 262 A 1 
ATOM   2104 C  CZ  . ARG A 1 262 ? 8.225   -4.382  -7.094  1.00 95.79 262 A 1 
ATOM   2105 N  NH1 . ARG A 1 262 ? 8.277   -3.817  -8.284  1.00 92.23 262 A 1 
ATOM   2106 N  NH2 . ARG A 1 262 ? 8.769   -3.748  -6.057  1.00 92.82 262 A 1 
ATOM   2107 N  N   . ILE A 1 263 ? 4.871   -8.324  -12.098 1.00 98.45 263 A 1 
ATOM   2108 C  CA  . ILE A 1 263 ? 4.239   -9.328  -12.950 1.00 98.51 263 A 1 
ATOM   2109 C  C   . ILE A 1 263 ? 4.526   -10.646 -12.244 1.00 98.55 263 A 1 
ATOM   2110 O  O   . ILE A 1 263 ? 5.657   -11.133 -12.254 1.00 98.29 263 A 1 
ATOM   2111 C  CB  . ILE A 1 263 ? 4.836   -9.340  -14.373 1.00 98.39 263 A 1 
ATOM   2112 C  CG1 . ILE A 1 263 ? 4.696   -7.953  -15.008 1.00 97.75 263 A 1 
ATOM   2113 C  CG2 . ILE A 1 263 ? 4.129   -10.394 -15.219 1.00 97.79 263 A 1 
ATOM   2114 C  CD1 . ILE A 1 263 ? 5.327   -7.825  -16.384 1.00 96.37 263 A 1 
ATOM   2115 N  N   . LEU A 1 264 ? 3.507   -11.196 -11.595 1.00 98.60 264 A 1 
ATOM   2116 C  CA  . LEU A 1 264 ? 3.651   -12.432 -10.842 1.00 98.67 264 A 1 
ATOM   2117 C  C   . LEU A 1 264 ? 3.400   -13.628 -11.749 1.00 98.62 264 A 1 
ATOM   2118 O  O   . LEU A 1 264 ? 2.345   -13.727 -12.365 1.00 98.32 264 A 1 
ATOM   2119 C  CB  . LEU A 1 264 ? 2.667   -12.424 -9.672  1.00 98.61 264 A 1 
ATOM   2120 C  CG  . LEU A 1 264 ? 2.709   -11.158 -8.801  1.00 98.06 264 A 1 
ATOM   2121 C  CD1 . LEU A 1 264 ? 1.674   -11.246 -7.694  1.00 97.09 264 A 1 
ATOM   2122 C  CD2 . LEU A 1 264 ? 4.107   -10.968 -8.223  1.00 96.78 264 A 1 
ATOM   2123 N  N   . SER A 1 265 ? 4.384   -14.537 -11.823 1.00 98.52 265 A 1 
ATOM   2124 C  CA  . SER A 1 265 ? 4.287   -15.664 -12.745 1.00 98.32 265 A 1 
ATOM   2125 C  C   . SER A 1 265 ? 4.532   -17.039 -12.151 1.00 98.40 265 A 1 
ATOM   2126 O  O   . SER A 1 265 ? 5.322   -17.207 -11.220 1.00 97.79 265 A 1 
ATOM   2127 C  CB  . SER A 1 265 ? 5.280   -15.465 -13.899 1.00 96.95 265 A 1 
ATOM   2128 O  OG  . SER A 1 265 ? 5.138   -14.203 -14.509 1.00 83.14 265 A 1 
ATOM   2129 N  N   . LYS A 1 266 ? 3.839   -18.023 -12.711 1.00 98.19 266 A 1 
ATOM   2130 C  CA  . LYS A 1 266 ? 4.031   -19.430 -12.384 1.00 97.82 266 A 1 
ATOM   2131 C  C   . LYS A 1 266 ? 3.873   -20.117 -13.729 1.00 97.64 266 A 1 
ATOM   2132 O  O   . LYS A 1 266 ? 2.758   -20.340 -14.200 1.00 96.27 266 A 1 
ATOM   2133 C  CB  . LYS A 1 266 ? 2.973   -19.936 -11.405 1.00 97.10 266 A 1 
ATOM   2134 C  CG  . LYS A 1 266 ? 3.131   -21.418 -11.082 1.00 95.16 266 A 1 
ATOM   2135 C  CD  . LYS A 1 266 ? 2.047   -21.922 -10.142 1.00 92.91 266 A 1 
ATOM   2136 C  CE  . LYS A 1 266 ? 2.213   -23.404 -9.868  1.00 88.30 266 A 1 
ATOM   2137 N  NZ  . LYS A 1 266 ? 1.132   -23.920 -8.986  1.00 81.42 266 A 1 
ATOM   2138 N  N   . GLY A 1 267 ? 5.004   -20.408 -14.372 1.00 96.89 267 A 1 
ATOM   2139 C  CA  . GLY A 1 267 ? 4.947   -20.978 -15.701 1.00 96.28 267 A 1 
ATOM   2140 C  C   . GLY A 1 267 ? 4.401   -19.913 -16.638 1.00 96.78 267 A 1 
ATOM   2141 O  O   . GLY A 1 267 ? 4.882   -18.782 -16.639 1.00 94.85 267 A 1 
ATOM   2142 N  N   . ASN A 1 268 ? 3.377   -20.272 -17.404 1.00 97.51 268 A 1 
ATOM   2143 C  CA  . ASN A 1 268 ? 2.761   -19.315 -18.311 1.00 97.12 268 A 1 
ATOM   2144 C  C   . ASN A 1 268 ? 1.605   -18.551 -17.678 1.00 97.69 268 A 1 
ATOM   2145 O  O   . ASN A 1 268 ? 1.022   -17.670 -18.304 1.00 96.26 268 A 1 
ATOM   2146 C  CB  . ASN A 1 268 ? 2.264   -20.029 -19.574 1.00 95.48 268 A 1 
ATOM   2147 C  CG  . ASN A 1 268 ? 3.397   -20.590 -20.407 1.00 86.41 268 A 1 
ATOM   2148 O  OD1 . ASN A 1 268 ? 4.447   -19.977 -20.543 1.00 75.17 268 A 1 
ATOM   2149 N  ND2 . ASN A 1 268 ? 3.179   -21.760 -20.986 1.00 76.22 268 A 1 
ATOM   2150 N  N   . LYS A 1 269 ? 1.275   -18.881 -16.430 1.00 98.39 269 A 1 
ATOM   2151 C  CA  . LYS A 1 269 ? 0.190   -18.203 -15.738 1.00 98.45 269 A 1 
ATOM   2152 C  C   . LYS A 1 269 ? 0.732   -16.932 -15.083 1.00 98.57 269 A 1 
ATOM   2153 O  O   . LYS A 1 269 ? 1.711   -16.979 -14.344 1.00 98.20 269 A 1 
ATOM   2154 C  CB  . LYS A 1 269 ? -0.424  -19.116 -14.682 1.00 98.16 269 A 1 
ATOM   2155 C  CG  . LYS A 1 269 ? -1.072  -20.366 -15.270 1.00 96.79 269 A 1 
ATOM   2156 C  CD  . LYS A 1 269 ? -1.710  -21.220 -14.197 1.00 94.21 269 A 1 
ATOM   2157 C  CE  . LYS A 1 269 ? -2.372  -22.446 -14.797 1.00 88.16 269 A 1 
ATOM   2158 N  NZ  . LYS A 1 269 ? -3.037  -23.281 -13.763 1.00 81.31 269 A 1 
ATOM   2159 N  N   . LYS A 1 270 ? 0.084   -15.798 -15.372 1.00 98.62 270 A 1 
ATOM   2160 C  CA  . LYS A 1 270 ? 0.547   -14.522 -14.862 1.00 98.60 270 A 1 
ATOM   2161 C  C   . LYS A 1 270 ? -0.581  -13.619 -14.379 1.00 98.67 270 A 1 
ATOM   2162 O  O   . LYS A 1 270 ? -1.684  -13.655 -14.923 1.00 98.24 270 A 1 
ATOM   2163 C  CB  . LYS A 1 270 ? 1.329   -13.783 -15.952 1.00 98.40 270 A 1 
ATOM   2164 C  CG  . LYS A 1 270 ? 2.494   -14.566 -16.542 1.00 97.72 270 A 1 
ATOM   2165 C  CD  . LYS A 1 270 ? 3.091   -13.863 -17.741 1.00 96.43 270 A 1 
ATOM   2166 C  CE  . LYS A 1 270 ? 4.218   -14.687 -18.348 1.00 93.34 270 A 1 
ATOM   2167 N  NZ  . LYS A 1 270 ? 4.762   -14.077 -19.585 1.00 86.98 270 A 1 
ATOM   2168 N  N   . VAL A 1 271 ? -0.298  -12.818 -13.360 1.00 98.78 271 A 1 
ATOM   2169 C  CA  . VAL A 1 271 ? -1.246  -11.828 -12.859 1.00 98.74 271 A 1 
ATOM   2170 C  C   . VAL A 1 271 ? -0.485  -10.550 -12.568 1.00 98.73 271 A 1 
ATOM   2171 O  O   . VAL A 1 271 ? 0.707   -10.576 -12.267 1.00 98.49 271 A 1 
ATOM   2172 C  CB  . VAL A 1 271 ? -1.968  -12.280 -11.556 1.00 98.10 271 A 1 
ATOM   2173 C  CG1 . VAL A 1 271 ? -2.821  -13.505 -11.828 1.00 92.19 271 A 1 
ATOM   2174 C  CG2 . VAL A 1 271 ? -0.954  -12.547 -10.455 1.00 92.17 271 A 1 
ATOM   2175 N  N   . MET A 1 272 ? -1.172  -9.415  -12.677 1.00 98.70 272 A 1 
ATOM   2176 C  CA  . MET A 1 272 ? -0.566  -8.128  -12.394 1.00 98.77 272 A 1 
ATOM   2177 C  C   . MET A 1 272 ? -0.788  -7.716  -10.946 1.00 98.83 272 A 1 
ATOM   2178 O  O   . MET A 1 272 ? -1.865  -7.941  -10.393 1.00 98.70 272 A 1 
ATOM   2179 C  CB  . MET A 1 272 ? -1.149  -7.034  -13.292 1.00 98.62 272 A 1 
ATOM   2180 C  CG  . MET A 1 272 ? -0.711  -7.105  -14.746 1.00 97.53 272 A 1 
ATOM   2181 S  SD  . MET A 1 272 ? 1.092   -7.066  -14.923 1.00 97.98 272 A 1 
ATOM   2182 C  CE  . MET A 1 272 ? 1.510   -5.544  -14.081 1.00 95.91 272 A 1 
ATOM   2183 N  N   . ALA A 1 273 ? 0.230   -7.107  -10.352 1.00 98.83 273 A 1 
ATOM   2184 C  CA  . ALA A 1 273 ? 0.122   -6.563  -9.011  1.00 98.73 273 A 1 
ATOM   2185 C  C   . ALA A 1 273 ? 0.510   -5.091  -9.138  1.00 98.70 273 A 1 
ATOM   2186 O  O   . ALA A 1 273 ? 1.549   -4.761  -9.709  1.00 98.39 273 A 1 
ATOM   2187 C  CB  . ALA A 1 273 ? 1.054   -7.284  -8.046  1.00 98.71 273 A 1 
ATOM   2188 N  N   . PHE A 1 274 ? -0.336  -4.214  -8.623  1.00 98.78 274 A 1 
ATOM   2189 C  CA  . PHE A 1 274 ? -0.100  -2.781  -8.695  1.00 98.87 274 A 1 
ATOM   2190 C  C   . PHE A 1 274 ? 0.192   -2.203  -7.322  1.00 98.83 274 A 1 
ATOM   2191 O  O   . PHE A 1 274 ? -0.644  -2.263  -6.424  1.00 98.54 274 A 1 
ATOM   2192 C  CB  . PHE A 1 274 ? -1.323  -2.094  -9.302  1.00 98.70 274 A 1 
ATOM   2193 C  CG  . PHE A 1 274 ? -1.732  -2.669  -10.630 1.00 98.63 274 A 1 
ATOM   2194 C  CD1 . PHE A 1 274 ? -1.016  -2.357  -11.780 1.00 98.02 274 A 1 
ATOM   2195 C  CD2 . PHE A 1 274 ? -2.794  -3.560  -10.716 1.00 98.02 274 A 1 
ATOM   2196 C  CE1 . PHE A 1 274 ? -1.348  -2.921  -12.999 1.00 97.44 274 A 1 
ATOM   2197 C  CE2 . PHE A 1 274 ? -3.135  -4.125  -11.939 1.00 97.49 274 A 1 
ATOM   2198 C  CZ  . PHE A 1 274 ? -2.412  -3.813  -13.079 1.00 97.72 274 A 1 
ATOM   2199 N  N   . ILE A 1 275 ? 1.383   -1.637  -7.168  1.00 98.61 275 A 1 
ATOM   2200 C  CA  . ILE A 1 275 ? 1.770   -1.017  -5.911  1.00 98.58 275 A 1 
ATOM   2201 C  C   . ILE A 1 275 ? 1.397   0.458   -6.025  1.00 98.52 275 A 1 
ATOM   2202 O  O   . ILE A 1 275 ? 2.012   1.208   -6.787  1.00 97.93 275 A 1 
ATOM   2203 C  CB  . ILE A 1 275 ? 3.273   -1.191  -5.648  1.00 98.35 275 A 1 
ATOM   2204 C  CG1 . ILE A 1 275 ? 3.586   -2.691  -5.534  1.00 97.20 275 A 1 
ATOM   2205 C  CG2 . ILE A 1 275 ? 3.673   -0.460  -4.377  1.00 97.39 275 A 1 
ATOM   2206 C  CD1 . ILE A 1 275 ? 5.058   -3.025  -5.409  1.00 92.74 275 A 1 
ATOM   2207 N  N   . GLY A 1 276 ? 0.362   0.845   -5.294  1.00 98.31 276 A 1 
ATOM   2208 C  CA  . GLY A 1 276 ? -0.127  2.206   -5.354  1.00 98.08 276 A 1 
ATOM   2209 C  C   . GLY A 1 276 ? 0.702   3.200   -4.565  1.00 98.00 276 A 1 
ATOM   2210 O  O   . GLY A 1 276 ? 1.242   2.873   -3.510  1.00 96.72 276 A 1 
ATOM   2211 N  N   . PRO A 1 277 ? 0.808   4.438   -5.072  1.00 98.08 277 A 1 
ATOM   2212 C  CA  . PRO A 1 277 ? 1.563   5.482   -4.376  1.00 97.90 277 A 1 
ATOM   2213 C  C   . PRO A 1 277 ? 0.849   5.908   -3.095  1.00 98.18 277 A 1 
ATOM   2214 O  O   . PRO A 1 277 ? -0.373  5.862   -3.006  1.00 97.32 277 A 1 
ATOM   2215 C  CB  . PRO A 1 277 ? 1.615   6.610   -5.405  1.00 97.05 277 A 1 
ATOM   2216 C  CG  . PRO A 1 277 ? 0.323   6.448   -6.145  1.00 95.86 277 A 1 
ATOM   2217 C  CD  . PRO A 1 277 ? 0.201   4.953   -6.316  1.00 97.21 277 A 1 
ATOM   2218 N  N   . SER A 1 278 ? 1.627   6.309   -2.108  1.00 97.77 278 A 1 
ATOM   2219 C  CA  . SER A 1 278 ? 1.098   6.684   -0.803  1.00 97.99 278 A 1 
ATOM   2220 C  C   . SER A 1 278 ? 0.555   8.102   -0.697  1.00 98.22 278 A 1 
ATOM   2221 O  O   . SER A 1 278 ? 0.861   8.973   -1.505  1.00 97.88 278 A 1 
ATOM   2222 C  CB  . SER A 1 278 ? 2.194   6.523   0.251   1.00 97.15 278 A 1 
ATOM   2223 O  OG  . SER A 1 278 ? 3.244   7.449   0.013   1.00 94.95 278 A 1 
ATOM   2224 N  N   . VAL A 1 279 ? -0.255  8.303   0.328   1.00 98.12 279 A 1 
ATOM   2225 C  CA  . VAL A 1 279 ? -0.704  9.642   0.684   1.00 98.12 279 A 1 
ATOM   2226 C  C   . VAL A 1 279 ? 0.466   10.252  1.467   1.00 97.90 279 A 1 
ATOM   2227 O  O   . VAL A 1 279 ? 0.753   11.436  1.359   1.00 97.02 279 A 1 
ATOM   2228 C  CB  . VAL A 1 279 ? -1.945  9.608   1.590   1.00 97.93 279 A 1 
ATOM   2229 C  CG1 . VAL A 1 279 ? -2.263  11.005  2.113   1.00 96.65 279 A 1 
ATOM   2230 C  CG2 . VAL A 1 279 ? -3.136  9.055   0.817   1.00 96.82 279 A 1 
ATOM   2231 N  N   . ASP A 1 280 ? 1.132   9.416   2.255   1.00 97.51 280 A 1 
ATOM   2232 C  CA  . ASP A 1 280 ? 2.255   9.839   3.091   1.00 97.30 280 A 1 
ATOM   2233 C  C   . ASP A 1 280 ? 3.409   10.466  2.314   1.00 97.32 280 A 1 
ATOM   2234 O  O   . ASP A 1 280 ? 3.691   10.087  1.178   1.00 95.62 280 A 1 
ATOM   2235 C  CB  . ASP A 1 280 ? 2.776   8.641   3.892   1.00 96.15 280 A 1 
ATOM   2236 C  CG  . ASP A 1 280 ? 3.718   9.049   5.014   1.00 95.65 280 A 1 
ATOM   2237 O  OD1 . ASP A 1 280 ? 3.564   10.160  5.547   1.00 91.84 280 A 1 
ATOM   2238 O  OD2 . ASP A 1 280 ? 4.603   8.240   5.372   1.00 91.55 280 A 1 
ATOM   2239 N  N   . THR A 1 281 ? 4.066   11.430  2.937   1.00 96.17 281 A 1 
ATOM   2240 C  CA  . THR A 1 281 ? 5.179   12.164  2.339   1.00 95.33 281 A 1 
ATOM   2241 C  C   . THR A 1 281 ? 6.544   11.805  2.909   1.00 94.27 281 A 1 
ATOM   2242 O  O   . THR A 1 281 ? 7.567   12.184  2.345   1.00 90.64 281 A 1 
ATOM   2243 C  CB  . THR A 1 281 ? 4.990   13.670  2.534   1.00 94.48 281 A 1 
ATOM   2244 O  OG1 . THR A 1 281 ? 4.646   13.933  3.901   1.00 90.56 281 A 1 
ATOM   2245 C  CG2 . THR A 1 281 ? 3.892   14.201  1.633   1.00 91.01 281 A 1 
ATOM   2246 N  N   . TRP A 1 282 ? 6.567   11.080  4.018   1.00 93.97 282 A 1 
ATOM   2247 C  CA  . TRP A 1 282 ? 7.813   10.783  4.736   1.00 91.37 282 A 1 
ATOM   2248 C  C   . TRP A 1 282 ? 8.989   10.332  3.880   1.00 89.31 282 A 1 
ATOM   2249 O  O   . TRP A 1 282 ? 10.103  10.845  4.019   1.00 82.27 282 A 1 
ATOM   2250 C  CB  . TRP A 1 282 ? 7.548   9.738   5.821   1.00 88.69 282 A 1 
ATOM   2251 C  CG  . TRP A 1 282 ? 8.675   9.595   6.805   1.00 85.43 282 A 1 
ATOM   2252 C  CD1 . TRP A 1 282 ? 9.937   9.124   6.569   1.00 77.09 282 A 1 
ATOM   2253 C  CD2 . TRP A 1 282 ? 8.648   9.944   8.204   1.00 80.09 282 A 1 
ATOM   2254 N  NE1 . TRP A 1 282 ? 10.696  9.157   7.720   1.00 73.11 282 A 1 
ATOM   2255 C  CE2 . TRP A 1 282 ? 9.925   9.653   8.730   1.00 76.08 282 A 1 
ATOM   2256 C  CE3 . TRP A 1 282 ? 7.656   10.462  9.042   1.00 70.42 282 A 1 
ATOM   2257 C  CZ2 . TRP A 1 282 ? 10.230  9.873   10.079  1.00 72.94 282 A 1 
ATOM   2258 C  CZ3 . TRP A 1 282 ? 7.975   10.674  10.377  1.00 67.29 282 A 1 
ATOM   2259 C  CH2 . TRP A 1 282 ? 9.242   10.382  10.883  1.00 68.53 282 A 1 
ATOM   2260 N  N   . LEU A 1 283 ? 8.763   9.385   2.990   1.00 89.71 283 A 1 
ATOM   2261 C  CA  . LEU A 1 283 ? 9.855   8.847   2.178   1.00 87.76 283 A 1 
ATOM   2262 C  C   . LEU A 1 283 ? 10.162  9.662   0.931   1.00 87.90 283 A 1 
ATOM   2263 O  O   . LEU A 1 283 ? 10.821  9.172   0.007   1.00 83.85 283 A 1 
ATOM   2264 C  CB  . LEU A 1 283 ? 9.564   7.390   1.819   1.00 85.75 283 A 1 
ATOM   2265 C  CG  . LEU A 1 283 ? 9.474   6.434   3.009   1.00 83.64 283 A 1 
ATOM   2266 C  CD1 . LEU A 1 283 ? 9.202   5.022   2.528   1.00 79.09 283 A 1 
ATOM   2267 C  CD2 . LEU A 1 283 ? 10.772  6.482   3.813   1.00 79.17 283 A 1 
ATOM   2268 N  N   . GLY A 1 284 ? 9.695   10.905  0.905   1.00 91.04 284 A 1 
ATOM   2269 C  CA  . GLY A 1 284 ? 10.005  11.773  -0.213  1.00 91.08 284 A 1 
ATOM   2270 C  C   . GLY A 1 284 ? 9.158   11.571  -1.446  1.00 92.39 284 A 1 
ATOM   2271 O  O   . GLY A 1 284 ? 9.672   11.555  -2.564  1.00 89.50 284 A 1 
ATOM   2272 N  N   . THR A 1 285 ? 7.855   11.414  -1.245  1.00 94.84 285 A 1 
ATOM   2273 C  CA  . THR A 1 285 ? 6.936   11.255  -2.362  1.00 95.22 285 A 1 
ATOM   2274 C  C   . THR A 1 285 ? 5.753   12.195  -2.194  1.00 95.87 285 A 1 
ATOM   2275 O  O   . THR A 1 285 ? 5.275   12.426  -1.081  1.00 94.50 285 A 1 
ATOM   2276 C  CB  . THR A 1 285 ? 6.399   9.807   -2.451  1.00 93.88 285 A 1 
ATOM   2277 O  OG1 . THR A 1 285 ? 5.796   9.425   -1.205  1.00 87.74 285 A 1 
ATOM   2278 C  CG2 . THR A 1 285 ? 7.527   8.841   -2.783  1.00 86.41 285 A 1 
ATOM   2279 N  N   . SER A 1 286 ? 5.294   12.756  -3.297  1.00 96.26 286 A 1 
ATOM   2280 C  CA  . SER A 1 286 ? 4.154   13.658  -3.260  1.00 96.73 286 A 1 
ATOM   2281 C  C   . SER A 1 286 ? 2.893   12.873  -2.928  1.00 97.46 286 A 1 
ATOM   2282 O  O   . SER A 1 286 ? 2.687   11.787  -3.464  1.00 97.10 286 A 1 
ATOM   2283 C  CB  . SER A 1 286 ? 3.976   14.355  -4.610  1.00 95.98 286 A 1 
ATOM   2284 O  OG  . SER A 1 286 ? 5.050   15.230  -4.878  1.00 92.22 286 A 1 
ATOM   2285 N  N   . PRO A 1 287 ? 2.035   13.411  -2.050  1.00 97.51 287 A 1 
ATOM   2286 C  CA  . PRO A 1 287 ? 0.780   12.736  -1.711  1.00 97.82 287 A 1 
ATOM   2287 C  C   . PRO A 1 287 ? 0.071   12.329  -2.993  1.00 98.19 287 A 1 
ATOM   2288 O  O   . PRO A 1 287 ? 0.001   13.116  -3.943  1.00 97.69 287 A 1 
ATOM   2289 C  CB  . PRO A 1 287 ? 0.012   13.808  -0.959  1.00 97.32 287 A 1 
ATOM   2290 C  CG  . PRO A 1 287 ? 1.087   14.574  -0.256  1.00 95.74 287 A 1 
ATOM   2291 C  CD  . PRO A 1 287 ? 2.197   14.660  -1.288  1.00 97.21 287 A 1 
ATOM   2292 N  N   . SER A 1 288 ? -0.433  11.107  -3.026  1.00 98.33 288 A 1 
ATOM   2293 C  CA  . SER A 1 288 ? -1.078  10.600  -4.226  1.00 98.53 288 A 1 
ATOM   2294 C  C   . SER A 1 288 ? -2.317  9.766   -3.945  1.00 98.61 288 A 1 
ATOM   2295 O  O   . SER A 1 288 ? -2.484  9.206   -2.861  1.00 98.42 288 A 1 
ATOM   2296 C  CB  . SER A 1 288 ? -0.091  9.754   -5.033  1.00 98.06 288 A 1 
ATOM   2297 O  OG  . SER A 1 288 ? 1.046   10.493  -5.423  1.00 95.11 288 A 1 
ATOM   2298 N  N   . ILE A 1 289 ? -3.185  9.690   -4.954  1.00 98.68 289 A 1 
ATOM   2299 C  CA  . ILE A 1 289 ? -4.375  8.857   -4.878  1.00 98.65 289 A 1 
ATOM   2300 C  C   . ILE A 1 289 ? -4.587  8.305   -6.282  1.00 98.67 289 A 1 
ATOM   2301 O  O   . ILE A 1 289 ? -4.372  8.994   -7.276  1.00 98.46 289 A 1 
ATOM   2302 C  CB  . ILE A 1 289 ? -5.610  9.665   -4.404  1.00 98.32 289 A 1 
ATOM   2303 C  CG1 . ILE A 1 289 ? -6.793  8.722   -4.167  1.00 96.76 289 A 1 
ATOM   2304 C  CG2 . ILE A 1 289 ? -5.972  10.760  -5.401  1.00 97.32 289 A 1 
ATOM   2305 C  CD1 . ILE A 1 289 ? -6.650  7.848   -2.954  1.00 96.51 289 A 1 
ATOM   2306 N  N   . ARG A 1 290 ? -5.003  7.031   -6.363  1.00 98.88 290 A 1 
ATOM   2307 C  CA  . ARG A 1 290 ? -5.202  6.368   -7.641  1.00 98.88 290 A 1 
ATOM   2308 C  C   . ARG A 1 290 ? -6.648  5.939   -7.822  1.00 98.80 290 A 1 
ATOM   2309 O  O   . ARG A 1 290 ? -7.291  5.481   -6.873  1.00 98.77 290 A 1 
ATOM   2310 C  CB  . ARG A 1 290 ? -4.283  5.147   -7.749  1.00 98.45 290 A 1 
ATOM   2311 C  CG  . ARG A 1 290 ? -4.544  4.258   -8.957  1.00 97.57 290 A 1 
ATOM   2312 C  CD  . ARG A 1 290 ? -3.488  3.172   -9.099  1.00 96.91 290 A 1 
ATOM   2313 N  NE  . ARG A 1 290 ? -2.190  3.722   -9.476  1.00 96.50 290 A 1 
ATOM   2314 C  CZ  . ARG A 1 290 ? -1.103  2.990   -9.687  1.00 97.15 290 A 1 
ATOM   2315 N  NH1 . ARG A 1 290 ? -1.148  1.673   -9.546  1.00 93.52 290 A 1 
ATOM   2316 N  NH2 . ARG A 1 290 ? 0.035   3.573   -10.041 1.00 93.85 290 A 1 
ATOM   2317 N  N   . LYS A 1 291 ? -7.144  6.075   -9.040  1.00 98.79 291 A 1 
ATOM   2318 C  CA  . LYS A 1 291 ? -8.487  5.635   -9.371  1.00 98.77 291 A 1 
ATOM   2319 C  C   . LYS A 1 291 ? -8.425  4.691   -10.562 1.00 98.79 291 A 1 
ATOM   2320 O  O   . LYS A 1 291 ? -7.844  5.024   -11.595 1.00 98.50 291 A 1 
ATOM   2321 C  CB  . LYS A 1 291 ? -9.404  6.822   -9.681  1.00 98.38 291 A 1 
ATOM   2322 C  CG  . LYS A 1 291 ? -10.856 6.420   -9.939  1.00 96.84 291 A 1 
ATOM   2323 C  CD  . LYS A 1 291 ? -11.783 7.625   -10.033 1.00 95.39 291 A 1 
ATOM   2324 C  CE  . LYS A 1 291 ? -11.469 8.499   -11.222 1.00 90.92 291 A 1 
ATOM   2325 N  NZ  . LYS A 1 291 ? -12.438 9.624   -11.338 1.00 88.71 291 A 1 
ATOM   2326 N  N   . TYR A 1 292 ? -9.013  3.512   -10.412 1.00 98.87 292 A 1 
ATOM   2327 C  CA  . TYR A 1 292 ? -9.037  2.515   -11.475 1.00 98.72 292 A 1 
ATOM   2328 C  C   . TYR A 1 292 ? -10.360 2.523   -12.219 1.00 98.75 292 A 1 
ATOM   2329 O  O   . TYR A 1 292 ? -11.416 2.751   -11.628 1.00 98.43 292 A 1 
ATOM   2330 C  CB  . TYR A 1 292 ? -8.852  1.105   -10.921 1.00 98.76 292 A 1 
ATOM   2331 C  CG  . TYR A 1 292 ? -7.520  0.817   -10.276 1.00 98.78 292 A 1 
ATOM   2332 C  CD1 . TYR A 1 292 ? -7.269  1.173   -8.950  1.00 98.52 292 A 1 
ATOM   2333 C  CD2 . TYR A 1 292 ? -6.512  0.166   -10.982 1.00 98.51 292 A 1 
ATOM   2334 C  CE1 . TYR A 1 292 ? -6.047  0.900   -8.349  1.00 98.36 292 A 1 
ATOM   2335 C  CE2 . TYR A 1 292 ? -5.285  -0.117  -10.396 1.00 98.36 292 A 1 
ATOM   2336 C  CZ  . TYR A 1 292 ? -5.061  0.255   -9.078  1.00 98.56 292 A 1 
ATOM   2337 O  OH  . TYR A 1 292 ? -3.846  -0.021  -8.495  1.00 98.17 292 A 1 
ATOM   2338 N  N   . ASP A 1 293 ? -10.280 2.257   -13.527 1.00 98.68 293 A 1 
ATOM   2339 C  CA  . ASP A 1 293 ? -11.463 2.007   -14.330 1.00 98.47 293 A 1 
ATOM   2340 C  C   . ASP A 1 293 ? -11.435 0.480   -14.363 1.00 98.50 293 A 1 
ATOM   2341 O  O   . ASP A 1 293 ? -10.687 -0.126  -15.134 1.00 98.13 293 A 1 
ATOM   2342 C  CB  . ASP A 1 293 ? -11.327 2.584   -15.739 1.00 98.09 293 A 1 
ATOM   2343 C  CG  . ASP A 1 293 ? -12.520 2.244   -16.623 1.00 96.67 293 A 1 
ATOM   2344 O  OD1 . ASP A 1 293 ? -13.361 1.418   -16.220 1.00 94.43 293 A 1 
ATOM   2345 O  OD2 . ASP A 1 293 ? -12.609 2.810   -17.736 1.00 93.15 293 A 1 
ATOM   2346 N  N   . VAL A 1 294 ? -12.216 -0.138  -13.501 1.00 98.34 294 A 1 
ATOM   2347 C  CA  . VAL A 1 294 ? -12.228 -1.596  -13.387 1.00 98.29 294 A 1 
ATOM   2348 C  C   . VAL A 1 294 ? -12.914 -2.290  -14.560 1.00 97.97 294 A 1 
ATOM   2349 O  O   . VAL A 1 294 ? -12.453 -3.334  -15.032 1.00 96.98 294 A 1 
ATOM   2350 C  CB  . VAL A 1 294 ? -12.924 -2.040  -12.082 1.00 98.12 294 A 1 
ATOM   2351 C  CG1 . VAL A 1 294 ? -12.941 -3.560  -11.977 1.00 97.35 294 A 1 
ATOM   2352 C  CG2 . VAL A 1 294 ? -12.200 -1.434  -10.881 1.00 97.58 294 A 1 
ATOM   2353 N  N   . GLY A 1 295 ? -13.988 -1.698  -15.031 1.00 97.47 295 A 1 
ATOM   2354 C  CA  . GLY A 1 295 ? -14.744 -2.320  -16.099 1.00 96.91 295 A 1 
ATOM   2355 C  C   . GLY A 1 295 ? -15.888 -3.121  -15.513 1.00 97.07 295 A 1 
ATOM   2356 O  O   . GLY A 1 295 ? -16.336 -2.857  -14.400 1.00 95.13 295 A 1 
ATOM   2357 N  N   . ASN A 1 296 ? -16.359 -4.118  -16.257 1.00 96.83 296 A 1 
ATOM   2358 C  CA  . ASN A 1 296 ? -17.502 -4.915  -15.821 1.00 96.60 296 A 1 
ATOM   2359 C  C   . ASN A 1 296 ? -17.157 -6.261  -15.174 1.00 96.68 296 A 1 
ATOM   2360 O  O   . ASN A 1 296 ? -18.043 -7.074  -14.929 1.00 94.70 296 A 1 
ATOM   2361 C  CB  . ASN A 1 296 ? -18.450 -5.155  -16.999 1.00 95.32 296 A 1 
ATOM   2362 C  CG  . ASN A 1 296 ? -17.790 -5.897  -18.138 1.00 94.43 296 A 1 
ATOM   2363 O  OD1 . ASN A 1 296 ? -16.729 -6.498  -17.980 1.00 90.68 296 A 1 
ATOM   2364 N  ND2 . ASN A 1 296 ? -18.413 -5.853  -19.316 1.00 89.14 296 A 1 
ATOM   2365 N  N   . GLY A 1 297 ? -15.868 -6.491  -14.920 1.00 96.23 297 A 1 
ATOM   2366 C  CA  . GLY A 1 297 ? -15.462 -7.738  -14.296 1.00 96.32 297 A 1 
ATOM   2367 C  C   . GLY A 1 297 ? -14.976 -8.792  -15.276 1.00 96.73 297 A 1 
ATOM   2368 O  O   . GLY A 1 297 ? -14.320 -9.760  -14.890 1.00 95.04 297 A 1 
ATOM   2369 N  N   . GLN A 1 298 ? -15.284 -8.599  -16.556 1.00 96.00 298 A 1 
ATOM   2370 C  CA  . GLN A 1 298 ? -14.827 -9.518  -17.587 1.00 95.22 298 A 1 
ATOM   2371 C  C   . GLN A 1 298 ? -13.479 -9.005  -18.098 1.00 94.67 298 A 1 
ATOM   2372 O  O   . GLN A 1 298 ? -13.256 -7.800  -18.177 1.00 89.03 298 A 1 
ATOM   2373 C  CB  . GLN A 1 298 ? -15.829 -9.568  -18.744 1.00 93.43 298 A 1 
ATOM   2374 C  CG  . GLN A 1 298 ? -17.222 -10.044 -18.342 1.00 89.02 298 A 1 
ATOM   2375 C  CD  . GLN A 1 298 ? -18.183 -10.047 -19.512 1.00 86.66 298 A 1 
ATOM   2376 O  OE1 . GLN A 1 298 ? -18.199 -9.130  -20.328 1.00 78.83 298 A 1 
ATOM   2377 N  NE2 . GLN A 1 298 ? -19.003 -11.082 -19.596 1.00 76.22 298 A 1 
ATOM   2378 N  N   . GLY A 1 299 ? -12.583 -9.906  -18.448 1.00 95.01 299 A 1 
ATOM   2379 C  CA  . GLY A 1 299 ? -11.275 -9.488  -18.923 1.00 95.28 299 A 1 
ATOM   2380 C  C   . GLY A 1 299 ? -10.466 -8.798  -17.835 1.00 96.73 299 A 1 
ATOM   2381 O  O   . GLY A 1 299 ? -10.642 -9.083  -16.652 1.00 95.45 299 A 1 
ATOM   2382 N  N   . TYR A 1 300 ? -9.581  -7.890  -18.238 1.00 97.80 300 A 1 
ATOM   2383 C  CA  . TYR A 1 300 ? -8.735  -7.164  -17.302 1.00 98.07 300 A 1 
ATOM   2384 C  C   . TYR A 1 300 ? -9.295  -5.782  -16.993 1.00 98.19 300 A 1 
ATOM   2385 O  O   . TYR A 1 300 ? -10.167 -5.279  -17.694 1.00 97.27 300 A 1 
ATOM   2386 C  CB  . TYR A 1 300 ? -7.329  -7.014  -17.883 1.00 97.75 300 A 1 
ATOM   2387 C  CG  . TYR A 1 300 ? -6.621  -8.320  -18.121 1.00 97.61 300 A 1 
ATOM   2388 C  CD1 . TYR A 1 300 ? -6.044  -9.021  -17.068 1.00 96.17 300 A 1 
ATOM   2389 C  CD2 . TYR A 1 300 ? -6.547  -8.869  -19.401 1.00 96.20 300 A 1 
ATOM   2390 C  CE1 . TYR A 1 300 ? -5.401  -10.234 -17.273 1.00 95.13 300 A 1 
ATOM   2391 C  CE2 . TYR A 1 300 ? -5.909  -10.086 -19.620 1.00 95.44 300 A 1 
ATOM   2392 C  CZ  . TYR A 1 300 ? -5.343  -10.755 -18.552 1.00 95.87 300 A 1 
ATOM   2393 O  OH  . TYR A 1 300 ? -4.703  -11.957 -18.766 1.00 94.32 300 A 1 
ATOM   2394 N  N   . MET A 1 301 ? -8.765  -5.161  -15.940 1.00 98.27 301 A 1 
ATOM   2395 C  CA  . MET A 1 301 ? -9.155  -3.802  -15.619 1.00 98.32 301 A 1 
ATOM   2396 C  C   . MET A 1 301 ? -8.672  -2.949  -16.796 1.00 98.45 301 A 1 
ATOM   2397 O  O   . MET A 1 301 ? -7.696  -3.298  -17.465 1.00 98.17 301 A 1 
ATOM   2398 C  CB  . MET A 1 301 ? -8.516  -3.352  -14.312 1.00 98.25 301 A 1 
ATOM   2399 C  CG  . MET A 1 301 ? -9.053  -4.112  -13.100 1.00 97.51 301 A 1 
ATOM   2400 S  SD  . MET A 1 301 ? -8.572  -3.385  -11.527 1.00 97.16 301 A 1 
ATOM   2401 C  CE  . MET A 1 301 ? -6.854  -3.855  -11.453 1.00 92.27 301 A 1 
ATOM   2402 N  N   . LYS A 1 302 ? -9.361  -1.843  -17.048 1.00 98.41 302 A 1 
ATOM   2403 C  CA  . LYS A 1 302 ? -9.065  -1.010  -18.222 1.00 98.23 302 A 1 
ATOM   2404 C  C   . LYS A 1 302 ? -7.870  -0.090  -18.079 1.00 98.37 302 A 1 
ATOM   2405 O  O   . LYS A 1 302 ? -6.970  -0.091  -18.929 1.00 97.62 302 A 1 
ATOM   2406 C  CB  . LYS A 1 302 ? -10.313 -0.203  -18.589 1.00 97.57 302 A 1 
ATOM   2407 C  CG  . LYS A 1 302 ? -11.567 -1.040  -18.753 1.00 93.43 302 A 1 
ATOM   2408 C  CD  . LYS A 1 302 ? -11.371 -2.140  -19.795 1.00 82.37 302 A 1 
ATOM   2409 C  CE  . LYS A 1 302 ? -12.613 -2.986  -19.950 1.00 75.93 302 A 1 
ATOM   2410 N  NZ  . LYS A 1 302 ? -12.427 -4.066  -20.962 1.00 64.03 302 A 1 
ATOM   2411 N  N   . GLU A 1 303 ? -7.843  0.703   -17.027 1.00 98.42 303 A 1 
ATOM   2412 C  CA  . GLU A 1 303 ? -6.740  1.643   -16.814 1.00 98.38 303 A 1 
ATOM   2413 C  C   . GLU A 1 303 ? -6.799  2.217   -15.415 1.00 98.67 303 A 1 
ATOM   2414 O  O   . GLU A 1 303 ? -7.737  1.944   -14.656 1.00 98.44 303 A 1 
ATOM   2415 C  CB  . GLU A 1 303 ? -6.815  2.802   -17.827 1.00 96.91 303 A 1 
ATOM   2416 C  CG  . GLU A 1 303 ? -7.937  3.796   -17.544 1.00 90.91 303 A 1 
ATOM   2417 C  CD  . GLU A 1 303 ? -7.787  5.096   -18.321 1.00 90.24 303 A 1 
ATOM   2418 O  OE1 . GLU A 1 303 ? -6.632  5.500   -18.588 1.00 84.47 303 A 1 
ATOM   2419 O  OE2 . GLU A 1 303 ? -8.812  5.722   -18.649 1.00 84.07 303 A 1 
ATOM   2420 N  N   . PHE A 1 304 ? -5.787  3.001   -15.065 1.00 98.69 304 A 1 
ATOM   2421 C  CA  . PHE A 1 304 ? -5.808  3.732   -13.816 1.00 98.65 304 A 1 
ATOM   2422 C  C   . PHE A 1 304 ? -5.340  5.153   -14.086 1.00 98.67 304 A 1 
ATOM   2423 O  O   . PHE A 1 304 ? -4.636  5.415   -15.070 1.00 98.39 304 A 1 
ATOM   2424 C  CB  . PHE A 1 304 ? -4.955  3.059   -12.718 1.00 98.53 304 A 1 
ATOM   2425 C  CG  . PHE A 1 304 ? -3.463  3.017   -13.003 1.00 98.53 304 A 1 
ATOM   2426 C  CD1 . PHE A 1 304 ? -2.689  4.170   -12.964 1.00 97.65 304 A 1 
ATOM   2427 C  CD2 . PHE A 1 304 ? -2.839  1.798   -13.242 1.00 97.47 304 A 1 
ATOM   2428 C  CE1 . PHE A 1 304 ? -1.308  4.116   -13.190 1.00 96.75 304 A 1 
ATOM   2429 C  CE2 . PHE A 1 304 ? -1.460  1.736   -13.471 1.00 96.60 304 A 1 
ATOM   2430 C  CZ  . PHE A 1 304 ? -0.696  2.896   -13.443 1.00 97.30 304 A 1 
ATOM   2431 N  N   . LYS A 1 305 ? -5.750  6.054   -13.220 1.00 98.56 305 A 1 
ATOM   2432 C  CA  . LYS A 1 305 ? -5.338  7.447   -13.308 1.00 98.58 305 A 1 
ATOM   2433 C  C   . LYS A 1 305 ? -4.791  7.832   -11.947 1.00 98.51 305 A 1 
ATOM   2434 O  O   . LYS A 1 305 ? -5.417  7.556   -10.921 1.00 98.34 305 A 1 
ATOM   2435 C  CB  . LYS A 1 305 ? -6.522  8.345   -13.667 1.00 98.29 305 A 1 
ATOM   2436 C  CG  . LYS A 1 305 ? -7.033  8.192   -15.092 1.00 97.15 305 A 1 
ATOM   2437 C  CD  . LYS A 1 305 ? -8.104  9.232   -15.403 1.00 94.92 305 A 1 
ATOM   2438 C  CE  . LYS A 1 305 ? -8.584  9.146   -16.840 1.00 90.59 305 A 1 
ATOM   2439 N  NZ  . LYS A 1 305 ? -9.337  7.895   -17.118 1.00 82.45 305 A 1 
ATOM   2440 N  N   . ASN A 1 306 ? -3.623  8.470   -11.935 1.00 98.63 306 A 1 
ATOM   2441 C  CA  . ASN A 1 306 ? -3.020  8.929   -10.695 1.00 98.49 306 A 1 
ATOM   2442 C  C   . ASN A 1 306 ? -3.199  10.431  -10.553 1.00 98.47 306 A 1 
ATOM   2443 O  O   . ASN A 1 306 ? -3.114  11.177  -11.529 1.00 97.85 306 A 1 
ATOM   2444 C  CB  . ASN A 1 306 ? -1.521  8.613   -10.652 1.00 98.01 306 A 1 
ATOM   2445 C  CG  . ASN A 1 306 ? -1.231  7.169   -10.291 1.00 96.25 306 A 1 
ATOM   2446 O  OD1 . ASN A 1 306 ? -2.150  6.365   -10.100 1.00 87.51 306 A 1 
ATOM   2447 N  ND2 . ASN A 1 306 ? 0.039   6.843   -10.185 1.00 86.76 306 A 1 
ATOM   2448 N  N   . TYR A 1 307 ? -3.449  10.856  -9.326  1.00 98.49 307 A 1 
ATOM   2449 C  CA  . TYR A 1 307 ? -3.591  12.263  -9.002  1.00 98.42 307 A 1 
ATOM   2450 C  C   . TYR A 1 307 ? -2.602  12.517  -7.874  1.00 98.43 307 A 1 
ATOM   2451 O  O   . TYR A 1 307 ? -2.414  11.677  -7.004  1.00 98.05 307 A 1 
ATOM   2452 C  CB  . TYR A 1 307 ? -5.014  12.572  -8.532  1.00 98.49 307 A 1 
ATOM   2453 C  CG  . TYR A 1 307 ? -6.084  12.168  -9.526  1.00 98.48 307 A 1 
ATOM   2454 C  CD1 . TYR A 1 307 ? -6.575  10.866  -9.546  1.00 97.99 307 A 1 
ATOM   2455 C  CD2 . TYR A 1 307 ? -6.582  13.083  -10.451 1.00 98.00 307 A 1 
ATOM   2456 C  CE1 . TYR A 1 307 ? -7.532  10.482  -10.481 1.00 97.59 307 A 1 
ATOM   2457 C  CE2 . TYR A 1 307 ? -7.542  12.707  -11.381 1.00 97.69 307 A 1 
ATOM   2458 C  CZ  . TYR A 1 307 ? -8.018  11.410  -11.396 1.00 97.85 307 A 1 
ATOM   2459 O  OH  . TYR A 1 307 ? -8.962  11.025  -12.314 1.00 97.10 307 A 1 
ATOM   2460 N  N   . HIS A 1 308 ? -1.945  13.679  -7.913  1.00 97.94 308 A 1 
ATOM   2461 C  CA  . HIS A 1 308 ? -0.992  13.979  -6.853  1.00 97.65 308 A 1 
ATOM   2462 C  C   . HIS A 1 308 ? -1.104  15.411  -6.352  1.00 97.80 308 A 1 
ATOM   2463 O  O   . HIS A 1 308 ? -1.808  16.242  -6.926  1.00 97.33 308 A 1 
ATOM   2464 C  CB  . HIS A 1 308 ? 0.443   13.652  -7.290  1.00 96.58 308 A 1 
ATOM   2465 C  CG  . HIS A 1 308 ? 0.967   14.492  -8.421  1.00 96.15 308 A 1 
ATOM   2466 N  ND1 . HIS A 1 308 ? 2.279   14.407  -8.858  1.00 89.17 308 A 1 
ATOM   2467 C  CD2 . HIS A 1 308 ? 0.368   15.425  -9.200  1.00 88.92 308 A 1 
ATOM   2468 C  CE1 . HIS A 1 308 ? 2.464   15.248  -9.852  1.00 90.67 308 A 1 
ATOM   2469 N  NE2 . HIS A 1 308 ? 1.320   15.881  -10.076 1.00 91.98 308 A 1 
ATOM   2470 N  N   . PHE A 1 309 ? -0.402  15.669  -5.245  1.00 97.42 309 A 1 
ATOM   2471 C  CA  . PHE A 1 309 ? -0.457  16.953  -4.548  1.00 97.21 309 A 1 
ATOM   2472 C  C   . PHE A 1 309 ? 0.986   17.375  -4.292  1.00 96.78 309 A 1 
ATOM   2473 O  O   . PHE A 1 309 ? 1.600   16.968  -3.308  1.00 95.14 309 A 1 
ATOM   2474 C  CB  . PHE A 1 309 ? -1.230  16.738  -3.236  1.00 97.13 309 A 1 
ATOM   2475 C  CG  . PHE A 1 309 ? -1.560  18.000  -2.475  1.00 97.49 309 A 1 
ATOM   2476 C  CD1 . PHE A 1 309 ? -0.594  18.680  -1.746  1.00 96.94 309 A 1 
ATOM   2477 C  CD2 . PHE A 1 309 ? -2.872  18.461  -2.433  1.00 96.96 309 A 1 
ATOM   2478 C  CE1 . PHE A 1 309 ? -0.924  19.812  -1.009  1.00 96.33 309 A 1 
ATOM   2479 C  CE2 . PHE A 1 309 ? -3.209  19.585  -1.686  1.00 96.45 309 A 1 
ATOM   2480 C  CZ  . PHE A 1 309 ? -2.240  20.265  -0.973  1.00 96.87 309 A 1 
ATOM   2481 N  N   . GLN A 1 310 ? 1.540   18.175  -5.194  1.00 95.85 310 A 1 
ATOM   2482 C  CA  . GLN A 1 310 ? 2.909   18.631  -5.028  1.00 95.11 310 A 1 
ATOM   2483 C  C   . GLN A 1 310 ? 2.945   19.778  -4.019  1.00 94.90 310 A 1 
ATOM   2484 O  O   . GLN A 1 310 ? 2.322   20.817  -4.221  1.00 93.68 310 A 1 
ATOM   2485 C  CB  . GLN A 1 310 ? 3.486   19.087  -6.368  1.00 94.07 310 A 1 
ATOM   2486 C  CG  . GLN A 1 310 ? 3.702   17.944  -7.365  1.00 91.69 310 A 1 
ATOM   2487 C  CD  . GLN A 1 310 ? 4.208   18.417  -8.698  1.00 91.33 310 A 1 
ATOM   2488 O  OE1 . GLN A 1 310 ? 3.590   19.254  -9.344  1.00 84.44 310 A 1 
ATOM   2489 N  NE2 . GLN A 1 310 ? 5.352   17.893  -9.125  1.00 82.86 310 A 1 
ATOM   2490 N  N   . LEU A 1 311 ? 3.662   19.550  -2.922  1.00 94.88 311 A 1 
ATOM   2491 C  CA  . LEU A 1 311 ? 3.771   20.559  -1.880  1.00 94.23 311 A 1 
ATOM   2492 C  C   . LEU A 1 311 ? 4.516   21.779  -2.395  1.00 92.85 311 A 1 
ATOM   2493 O  O   . LEU A 1 311 ? 5.497   21.654  -3.130  1.00 90.91 311 A 1 
ATOM   2494 C  CB  . LEU A 1 311 ? 4.499   19.984  -0.660  1.00 94.43 311 A 1 
ATOM   2495 C  CG  . LEU A 1 311 ? 3.841   18.768  -0.001  1.00 94.00 311 A 1 
ATOM   2496 C  CD1 . LEU A 1 311 ? 4.723   18.271  1.146   1.00 92.74 311 A 1 
ATOM   2497 C  CD2 . LEU A 1 311 ? 2.457   19.138  0.512   1.00 91.92 311 A 1 
ATOM   2498 N  N   . ARG A 1 312 ? 4.058   22.964  -2.003  1.00 91.80 312 A 1 
ATOM   2499 C  CA  . ARG A 1 312 ? 4.696   24.202  -2.428  1.00 90.11 312 A 1 
ATOM   2500 C  C   . ARG A 1 312 ? 6.136   24.235  -1.919  1.00 89.05 312 A 1 
ATOM   2501 O  O   . ARG A 1 312 ? 6.385   23.963  -0.748  1.00 86.48 312 A 1 
ATOM   2502 C  CB  . ARG A 1 312 ? 3.925   25.414  -1.895  1.00 88.90 312 A 1 
ATOM   2503 C  CG  . ARG A 1 312 ? 4.463   26.746  -2.399  1.00 85.32 312 A 1 
ATOM   2504 C  CD  . ARG A 1 312 ? 3.597   27.901  -1.923  1.00 82.57 312 A 1 
ATOM   2505 N  NE  . ARG A 1 312 ? 2.205   27.779  -2.365  1.00 80.01 312 A 1 
ATOM   2506 C  CZ  . ARG A 1 312 ? 1.785   27.970  -3.607  1.00 78.50 312 A 1 
ATOM   2507 N  NH1 . ARG A 1 312 ? 2.646   28.309  -4.557  1.00 68.94 312 A 1 
ATOM   2508 N  NH2 . ARG A 1 312 ? 0.507   27.816  -3.912  1.00 73.56 312 A 1 
ATOM   2509 N  N   . PRO A 1 313 ? 7.092   24.556  -2.802  1.00 87.08 313 A 1 
ATOM   2510 C  CA  . PRO A 1 313 ? 8.500   24.625  -2.404  1.00 84.63 313 A 1 
ATOM   2511 C  C   . PRO A 1 313 ? 8.708   25.622  -1.266  1.00 83.76 313 A 1 
ATOM   2512 O  O   . PRO A 1 313 ? 7.947   26.581  -1.130  1.00 79.76 313 A 1 
ATOM   2513 C  CB  . PRO A 1 313 ? 9.202   25.083  -3.678  1.00 81.60 313 A 1 
ATOM   2514 C  CG  . PRO A 1 313 ? 8.343   24.523  -4.766  1.00 80.91 313 A 1 
ATOM   2515 C  CD  . PRO A 1 313 ? 6.946   24.777  -4.256  1.00 84.14 313 A 1 
ATOM   2516 N  N   . LYS A 1 314 ? 9.746   25.390  -0.463  1.00 82.99 314 A 1 
ATOM   2517 C  CA  . LYS A 1 314 ? 10.052  26.286  0.647   1.00 80.66 314 A 1 
ATOM   2518 C  C   . LYS A 1 314 ? 10.345  27.678  0.098   1.00 77.21 314 A 1 
ATOM   2519 O  O   . LYS A 1 314 ? 10.935  27.819  -0.972  1.00 69.72 314 A 1 
ATOM   2520 C  CB  . LYS A 1 314 ? 11.244  25.757  1.443   1.00 77.21 314 A 1 
ATOM   2521 C  CG  . LYS A 1 314 ? 11.012  24.376  2.046   1.00 76.60 314 A 1 
ATOM   2522 C  CD  . LYS A 1 314 ? 9.859   24.386  3.042   1.00 73.84 314 A 1 
ATOM   2523 C  CE  . LYS A 1 314 ? 9.584   22.990  3.593   1.00 70.04 314 A 1 
ATOM   2524 N  NZ  . LYS A 1 314 ? 10.742  22.424  4.330   1.00 65.33 314 A 1 
ATOM   2525 N  N   . LYS A 1 315 ? 9.949   28.695  0.845   1.00 70.22 315 A 1 
ATOM   2526 C  CA  . LYS A 1 315 ? 10.122  30.080  0.409   1.00 67.99 315 A 1 
ATOM   2527 C  C   . LYS A 1 315 ? 11.572  30.432  0.101   1.00 66.92 315 A 1 
ATOM   2528 O  O   . LYS A 1 315 ? 11.850  31.173  -0.845  1.00 59.67 315 A 1 
ATOM   2529 C  CB  . LYS A 1 315 ? 9.565   31.040  1.469   1.00 61.90 315 A 1 
ATOM   2530 C  CG  . LYS A 1 315 ? 9.454   32.473  0.996   1.00 56.35 315 A 1 
ATOM   2531 C  CD  . LYS A 1 315 ? 8.762   33.350  2.030   1.00 51.37 315 A 1 
ATOM   2532 C  CE  . LYS A 1 315 ? 8.602   34.778  1.539   1.00 45.32 315 A 1 
ATOM   2533 N  NZ  . LYS A 1 315 ? 7.910   35.634  2.526   1.00 41.23 315 A 1 
ATOM   2534 N  N   . ASP A 1 316 ? 12.509  29.890  0.878   1.00 59.73 316 A 1 
ATOM   2535 C  CA  . ASP A 1 316 ? 13.922  30.170  0.661   1.00 57.62 316 A 1 
ATOM   2536 C  C   . ASP A 1 316 ? 14.493  29.515  -0.596  1.00 56.64 316 A 1 
ATOM   2537 O  O   . ASP A 1 316 ? 15.632  29.779  -0.980  1.00 52.12 316 A 1 
ATOM   2538 C  CB  . ASP A 1 316 ? 14.757  29.783  1.892   1.00 52.79 316 A 1 
ATOM   2539 C  CG  . ASP A 1 316 ? 14.687  28.299  2.198   1.00 48.18 316 A 1 
ATOM   2540 O  OD1 . ASP A 1 316 ? 13.946  27.565  1.516   1.00 45.33 316 A 1 
ATOM   2541 O  OD2 . ASP A 1 316 ? 15.373  27.864  3.144   1.00 44.18 316 A 1 
ATOM   2542 N  N   . LYS A 1 317 ? 13.692  28.685  -1.227  1.00 52.47 317 A 1 
ATOM   2543 C  CA  . LYS A 1 317 ? 14.112  28.026  -2.461  1.00 52.79 317 A 1 
ATOM   2544 C  C   . LYS A 1 317 ? 13.454  28.666  -3.678  1.00 52.29 317 A 1 
ATOM   2545 O  O   . LYS A 1 317 ? 13.734  28.291  -4.818  1.00 49.90 317 A 1 
ATOM   2546 C  CB  . LYS A 1 317 ? 13.766  26.534  -2.413  1.00 50.55 317 A 1 
ATOM   2547 C  CG  . LYS A 1 317 ? 14.542  25.753  -1.373  1.00 47.82 317 A 1 
ATOM   2548 C  CD  . LYS A 1 317 ? 14.221  24.267  -1.438  1.00 44.94 317 A 1 
ATOM   2549 C  CE  . LYS A 1 317 ? 15.018  23.493  -0.410  1.00 41.43 317 A 1 
ATOM   2550 N  NZ  . LYS A 1 317 ? 14.726  22.041  -0.469  1.00 38.30 317 A 1 
ATOM   2551 N  N   . LEU A 1 318 ? 12.586  29.627  -3.434  1.00 51.39 318 A 1 
ATOM   2552 C  CA  . LEU A 1 318 ? 11.893  30.320  -4.507  1.00 50.94 318 A 1 
ATOM   2553 C  C   . LEU A 1 318 ? 12.648  31.577  -4.917  1.00 50.27 318 A 1 
ATOM   2554 O  O   . LEU A 1 318 ? 12.215  32.702  -4.659  1.00 46.46 318 A 1 
ATOM   2555 C  CB  . LEU A 1 318 ? 10.468  30.682  -4.078  1.00 47.90 318 A 1 
ATOM   2556 C  CG  . LEU A 1 318 ? 9.546   29.496  -3.807  1.00 45.36 318 A 1 
ATOM   2557 C  CD1 . LEU A 1 318 ? 8.191   29.981  -3.307  1.00 42.12 318 A 1 
ATOM   2558 C  CD2 . LEU A 1 318 ? 9.372   28.672  -5.085  1.00 42.24 318 A 1 
ATOM   2559 N  N   . LYS A 1 319 ? 13.785  31.365  -5.586  1.00 49.82 319 A 1 
ATOM   2560 C  CA  . LYS A 1 319 ? 14.597  32.466  -6.075  1.00 50.71 319 A 1 
ATOM   2561 C  C   . LYS A 1 319 ? 14.166  32.772  -7.513  1.00 50.00 319 A 1 
ATOM   2562 O  O   . LYS A 1 319 ? 14.319  31.922  -8.393  1.00 47.43 319 A 1 
ATOM   2563 C  CB  . LYS A 1 319 ? 16.080  32.082  -6.037  1.00 48.22 319 A 1 
ATOM   2564 C  CG  . LYS A 1 319 ? 16.572  31.700  -4.650  1.00 44.28 319 A 1 
ATOM   2565 C  CD  . LYS A 1 319 ? 18.019  31.253  -4.672  1.00 41.45 319 A 1 
ATOM   2566 C  CE  . LYS A 1 319 ? 18.489  30.834  -3.294  1.00 37.30 319 A 1 
ATOM   2567 N  NZ  . LYS A 1 319 ? 19.903  30.367  -3.295  1.00 33.43 319 A 1 
ATOM   2568 N  N   . PRO A 1 320 ? 13.642  33.965  -7.760  1.00 49.02 320 A 1 
ATOM   2569 C  CA  . PRO A 1 320 ? 13.138  34.379  -9.071  1.00 48.62 320 A 1 
ATOM   2570 C  C   . PRO A 1 320 ? 13.995  33.993  -10.270 1.00 50.19 320 A 1 
ATOM   2571 O  O   . PRO A 1 320 ? 13.484  33.482  -11.266 1.00 48.11 320 A 1 
ATOM   2572 C  CB  . PRO A 1 320 ? 12.998  35.893  -8.933  1.00 44.81 320 A 1 
ATOM   2573 C  CG  . PRO A 1 320 ? 12.673  36.071  -7.497  1.00 44.03 320 A 1 
ATOM   2574 C  CD  . PRO A 1 320 ? 13.584  35.084  -6.799  1.00 48.64 320 A 1 
ATOM   2575 N  N   . LYS A 1 321 ? 15.304  34.222  -10.157 1.00 49.01 321 A 1 
ATOM   2576 C  CA  . LYS A 1 321 ? 16.202  33.951  -11.271 1.00 48.87 321 A 1 
ATOM   2577 C  C   . LYS A 1 321 ? 16.374  32.467  -11.600 1.00 48.83 321 A 1 
ATOM   2578 O  O   . LYS A 1 321 ? 16.770  32.126  -12.712 1.00 46.05 321 A 1 
ATOM   2579 C  CB  . LYS A 1 321 ? 17.569  34.579  -11.005 1.00 46.04 321 A 1 
ATOM   2580 C  CG  . LYS A 1 321 ? 17.543  36.094  -10.901 1.00 42.83 321 A 1 
ATOM   2581 C  CD  . LYS A 1 321 ? 18.929  36.668  -10.700 1.00 40.02 321 A 1 
ATOM   2582 C  CE  . LYS A 1 321 ? 18.894  38.185  -10.616 1.00 35.36 321 A 1 
ATOM   2583 N  NZ  . LYS A 1 321 ? 20.245  38.760  -10.414 1.00 32.50 321 A 1 
ATOM   2584 N  N   . THR A 1 322 ? 16.059  31.590  -10.654 1.00 46.33 322 A 1 
ATOM   2585 C  CA  . THR A 1 322 ? 16.224  30.159  -10.873 1.00 47.15 322 A 1 
ATOM   2586 C  C   . THR A 1 322 ? 14.908  29.380  -10.862 1.00 47.19 322 A 1 
ATOM   2587 O  O   . THR A 1 322 ? 14.842  28.259  -11.370 1.00 44.48 322 A 1 
ATOM   2588 C  CB  . THR A 1 322 ? 17.163  29.532  -9.827  1.00 44.04 322 A 1 
ATOM   2589 O  OG1 . THR A 1 322 ? 16.633  29.749  -8.516  1.00 40.23 322 A 1 
ATOM   2590 C  CG2 . THR A 1 322 ? 18.544  30.158  -9.918  1.00 39.47 322 A 1 
ATOM   2591 N  N   . THR A 1 323 ? 13.864  29.955  -10.292 1.00 45.66 323 A 1 
ATOM   2592 C  CA  . THR A 1 323 ? 12.581  29.275  -10.194 1.00 46.72 323 A 1 
ATOM   2593 C  C   . THR A 1 323 ? 11.540  29.786  -11.194 1.00 46.22 323 A 1 
ATOM   2594 O  O   . THR A 1 323 ? 10.413  29.295  -11.224 1.00 43.77 323 A 1 
ATOM   2595 C  CB  . THR A 1 323 ? 11.987  29.395  -8.788  1.00 44.19 323 A 1 
ATOM   2596 O  OG1 . THR A 1 323 ? 11.759  30.775  -8.489  1.00 41.17 323 A 1 
ATOM   2597 C  CG2 . THR A 1 323 ? 12.953  28.816  -7.755  1.00 40.20 323 A 1 
ATOM   2598 N  N   . ILE A 1 324 ? 11.916  30.738  -12.009 1.00 44.49 324 A 1 
ATOM   2599 C  CA  . ILE A 1 324 ? 11.002  31.308  -12.986 1.00 44.45 324 A 1 
ATOM   2600 C  C   . ILE A 1 324 ? 10.471  30.265  -13.973 1.00 44.89 324 A 1 
ATOM   2601 O  O   . ILE A 1 324 ? 9.378   30.410  -14.523 1.00 41.93 324 A 1 
ATOM   2602 C  CB  . ILE A 1 324 ? 11.673  32.471  -13.760 1.00 40.99 324 A 1 
ATOM   2603 C  CG1 . ILE A 1 324 ? 10.650  33.178  -14.647 1.00 37.96 324 A 1 
ATOM   2604 C  CG2 . ILE A 1 324 ? 12.831  31.944  -14.587 1.00 38.48 324 A 1 
ATOM   2605 C  CD1 . ILE A 1 324 ? 11.205  34.414  -15.337 1.00 35.93 324 A 1 
ATOM   2606 N  N   . LYS A 1 325 ? 11.236  29.210  -14.188 1.00 48.59 325 A 1 
ATOM   2607 C  CA  . LYS A 1 325 ? 10.838  28.150  -15.113 1.00 48.10 325 A 1 
ATOM   2608 C  C   . LYS A 1 325 ? 9.792   27.206  -14.527 1.00 48.45 325 A 1 
ATOM   2609 O  O   . LYS A 1 325 ? 9.206   26.396  -15.243 1.00 45.47 325 A 1 
ATOM   2610 C  CB  . LYS A 1 325 ? 12.060  27.347  -15.554 1.00 44.27 325 A 1 
ATOM   2611 C  CG  . LYS A 1 325 ? 13.074  28.144  -16.343 1.00 39.71 325 A 1 
ATOM   2612 C  CD  . LYS A 1 325 ? 14.237  27.272  -16.782 1.00 36.68 325 A 1 
ATOM   2613 C  CE  . LYS A 1 325 ? 15.254  28.068  -17.588 1.00 32.43 325 A 1 
ATOM   2614 N  NZ  . LYS A 1 325 ? 16.403  27.221  -18.022 1.00 28.43 325 A 1 
ATOM   2615 N  N   . GLN A 1 326 ? 9.552   27.306  -13.220 1.00 49.50 326 A 1 
ATOM   2616 C  CA  . GLN A 1 326 ? 8.582   26.440  -12.553 1.00 49.64 326 A 1 
ATOM   2617 C  C   . GLN A 1 326 ? 7.456   27.265  -11.934 1.00 50.18 326 A 1 
ATOM   2618 O  O   . GLN A 1 326 ? 7.593   27.792  -10.830 1.00 47.24 326 A 1 
ATOM   2619 C  CB  . GLN A 1 326 ? 9.290   25.616  -11.475 1.00 46.20 326 A 1 
ATOM   2620 C  CG  . GLN A 1 326 ? 8.392   24.635  -10.740 1.00 42.17 326 A 1 
ATOM   2621 C  CD  . GLN A 1 326 ? 9.169   23.785  -9.761  1.00 39.49 326 A 1 
ATOM   2622 O  OE1 . GLN A 1 326 ? 10.226  24.184  -9.278  1.00 38.47 326 A 1 
ATOM   2623 N  NE2 . GLN A 1 326 ? 8.636   22.602  -9.463  1.00 36.78 326 A 1 
ATOM   2624 N  N   . PRO A 1 327 ? 6.333   27.378  -12.643 1.00 49.35 327 A 1 
ATOM   2625 C  CA  . PRO A 1 327 ? 5.194   28.143  -12.126 1.00 49.57 327 A 1 
ATOM   2626 C  C   . PRO A 1 327 ? 4.637   27.509  -10.853 1.00 51.29 327 A 1 
ATOM   2627 O  O   . PRO A 1 327 ? 4.799   26.312  -10.625 1.00 49.23 327 A 1 
ATOM   2628 C  CB  . PRO A 1 327 ? 4.195   28.107  -13.284 1.00 46.36 327 A 1 
ATOM   2629 C  CG  . PRO A 1 327 ? 4.521   26.831  -13.978 1.00 45.66 327 A 1 
ATOM   2630 C  CD  . PRO A 1 327 ? 6.027   26.778  -13.940 1.00 47.40 327 A 1 
ATOM   2631 N  N   . SER A 1 328 ? 3.979   28.317  -10.025 1.00 53.83 328 A 1 
ATOM   2632 C  CA  . SER A 1 328 ? 3.472   27.850  -8.744  1.00 54.95 328 A 1 
ATOM   2633 C  C   . SER A 1 328 ? 1.970   27.576  -8.704  1.00 58.30 328 A 1 
ATOM   2634 O  O   . SER A 1 328 ? 1.437   27.200  -7.666  1.00 54.28 328 A 1 
ATOM   2635 C  CB  . SER A 1 328 ? 3.809   28.876  -7.658  1.00 49.85 328 A 1 
ATOM   2636 O  OG  . SER A 1 328 ? 3.167   30.107  -7.911  1.00 45.47 328 A 1 
ATOM   2637 N  N   . ASP A 1 329 ? 1.296   27.723  -9.831  1.00 62.32 329 A 1 
ATOM   2638 C  CA  . ASP A 1 329 ? -0.149  27.548  -9.860  1.00 65.46 329 A 1 
ATOM   2639 C  C   . ASP A 1 329 ? -0.631  26.124  -9.613  1.00 72.89 329 A 1 
ATOM   2640 O  O   . ASP A 1 329 ? -1.809  25.905  -9.329  1.00 68.27 329 A 1 
ATOM   2641 C  CB  . ASP A 1 329 ? -0.726  28.092  -11.184 1.00 55.97 329 A 1 
ATOM   2642 C  CG  . ASP A 1 329 ? -0.343  27.230  -12.374 1.00 49.17 329 A 1 
ATOM   2643 O  OD1 . ASP A 1 329 ? 0.692   26.537  -12.308 1.00 45.30 329 A 1 
ATOM   2644 O  OD2 . ASP A 1 329 ? -1.076  27.259  -13.382 1.00 44.46 329 A 1 
ATOM   2645 N  N   . GLY A 1 330 ? 0.269   25.158  -9.706  1.00 78.14 330 A 1 
ATOM   2646 C  CA  . GLY A 1 330 ? -0.114  23.775  -9.488  1.00 83.69 330 A 1 
ATOM   2647 C  C   . GLY A 1 330 ? 0.216   23.215  -8.119  1.00 88.77 330 A 1 
ATOM   2648 O  O   . GLY A 1 330 ? -0.114  22.075  -7.810  1.00 86.75 330 A 1 
ATOM   2649 N  N   . PHE A 1 331 ? 0.876   24.008  -7.283  1.00 89.65 331 A 1 
ATOM   2650 C  CA  . PHE A 1 331 ? 1.262   23.552  -5.952  1.00 90.91 331 A 1 
ATOM   2651 C  C   . PHE A 1 331 ? 0.116   23.601  -4.942  1.00 91.74 331 A 1 
ATOM   2652 O  O   . PHE A 1 331 ? -0.807  24.395  -5.068  1.00 90.58 331 A 1 
ATOM   2653 C  CB  . PHE A 1 331 ? 2.440   24.374  -5.425  1.00 89.58 331 A 1 
ATOM   2654 C  CG  . PHE A 1 331 ? 3.702   24.205  -6.214  1.00 88.91 331 A 1 
ATOM   2655 C  CD1 . PHE A 1 331 ? 4.286   22.951  -6.366  1.00 86.43 331 A 1 
ATOM   2656 C  CD2 . PHE A 1 331 ? 4.338   25.302  -6.792  1.00 86.73 331 A 1 
ATOM   2657 C  CE1 . PHE A 1 331 ? 5.461   22.788  -7.097  1.00 85.45 331 A 1 
ATOM   2658 C  CE2 . PHE A 1 331 ? 5.506   25.150  -7.517  1.00 85.49 331 A 1 
ATOM   2659 C  CZ  . PHE A 1 331 ? 6.070   23.893  -7.665  1.00 85.78 331 A 1 
ATOM   2660 N  N   . ASN A 1 332 ? 0.227   22.725  -3.941  1.00 93.26 332 A 1 
ATOM   2661 C  CA  . ASN A 1 332 ? -0.760  22.652  -2.873  1.00 94.00 332 A 1 
ATOM   2662 C  C   . ASN A 1 332 ? -2.187  22.446  -3.384  1.00 94.96 332 A 1 
ATOM   2663 O  O   . ASN A 1 332 ? -3.147  22.971  -2.824  1.00 93.51 332 A 1 
ATOM   2664 C  CB  . ASN A 1 332 ? -0.705  23.906  -1.984  1.00 92.63 332 A 1 
ATOM   2665 C  CG  . ASN A 1 332 ? 0.513   23.910  -1.085  1.00 91.37 332 A 1 
ATOM   2666 O  OD1 . ASN A 1 332 ? 1.286   22.949  -1.039  1.00 87.07 332 A 1 
ATOM   2667 N  ND2 . ASN A 1 332 ? 0.700   24.994  -0.345  1.00 86.65 332 A 1 
ATOM   2668 N  N   . LYS A 1 333 ? -2.308  21.653  -4.458  1.00 95.26 333 A 1 
ATOM   2669 C  CA  . LYS A 1 333 ? -3.604  21.345  -5.045  1.00 95.62 333 A 1 
ATOM   2670 C  C   . LYS A 1 333 ? -3.568  19.944  -5.633  1.00 96.57 333 A 1 
ATOM   2671 O  O   . LYS A 1 333 ? -2.563  19.525  -6.199  1.00 95.90 333 A 1 
ATOM   2672 C  CB  . LYS A 1 333 ? -3.949  22.328  -6.173  1.00 93.24 333 A 1 
ATOM   2673 C  CG  . LYS A 1 333 ? -4.087  23.769  -5.754  1.00 85.06 333 A 1 
ATOM   2674 C  CD  . LYS A 1 333 ? -4.379  24.654  -6.962  1.00 82.69 333 A 1 
ATOM   2675 C  CE  . LYS A 1 333 ? -4.489  26.115  -6.564  1.00 72.05 333 A 1 
ATOM   2676 N  NZ  . LYS A 1 333 ? -4.738  26.984  -7.743  1.00 64.78 333 A 1 
ATOM   2677 N  N   . TRP A 1 334 ? -4.670  19.204  -5.476  1.00 97.03 334 A 1 
ATOM   2678 C  CA  . TRP A 1 334 ? -4.764  17.887  -6.080  1.00 97.64 334 A 1 
ATOM   2679 C  C   . TRP A 1 334 ? -4.969  18.078  -7.575  1.00 97.42 334 A 1 
ATOM   2680 O  O   . TRP A 1 334 ? -5.828  18.857  -7.995  1.00 96.74 334 A 1 
ATOM   2681 C  CB  . TRP A 1 334 ? -5.935  17.101  -5.492  1.00 97.86 334 A 1 
ATOM   2682 C  CG  . TRP A 1 334 ? -5.671  16.627  -4.094  1.00 98.09 334 A 1 
ATOM   2683 C  CD1 . TRP A 1 334 ? -6.092  17.199  -2.937  1.00 97.41 334 A 1 
ATOM   2684 C  CD2 . TRP A 1 334 ? -4.859  15.511  -3.723  1.00 98.15 334 A 1 
ATOM   2685 N  NE1 . TRP A 1 334 ? -5.605  16.503  -1.862  1.00 97.56 334 A 1 
ATOM   2686 C  CE2 . TRP A 1 334 ? -4.844  15.464  -2.314  1.00 97.97 334 A 1 
ATOM   2687 C  CE3 . TRP A 1 334 ? -4.145  14.544  -4.444  1.00 98.02 334 A 1 
ATOM   2688 C  CZ2 . TRP A 1 334 ? -4.137  14.486  -1.613  1.00 97.84 334 A 1 
ATOM   2689 C  CZ3 . TRP A 1 334 ? -3.447  13.568  -3.738  1.00 97.66 334 A 1 
ATOM   2690 C  CH2 . TRP A 1 334 ? -3.443  13.552  -2.340  1.00 97.66 334 A 1 
ATOM   2691 N  N   . LYS A 1 335 ? -4.177  17.383  -8.380  1.00 97.39 335 A 1 
ATOM   2692 C  CA  . LYS A 1 335 ? -4.282  17.497  -9.825  1.00 96.71 335 A 1 
ATOM   2693 C  C   . LYS A 1 335 ? -3.961  16.179  -10.503 1.00 97.32 335 A 1 
ATOM   2694 O  O   . LYS A 1 335 ? -3.310  15.309  -9.925  1.00 96.97 335 A 1 
ATOM   2695 C  CB  . LYS A 1 335 ? -3.332  18.586  -10.342 1.00 94.50 335 A 1 
ATOM   2696 C  CG  . LYS A 1 335 ? -1.870  18.318  -10.070 1.00 88.54 335 A 1 
ATOM   2697 C  CD  . LYS A 1 335 ? -0.977  19.452  -10.570 1.00 86.50 335 A 1 
ATOM   2698 C  CE  . LYS A 1 335 ? 0.483   19.172  -10.289 1.00 77.59 335 A 1 
ATOM   2699 N  NZ  . LYS A 1 335 ? 1.357   20.279  -10.762 1.00 70.37 335 A 1 
ATOM   2700 N  N   . PHE A 1 336 ? -4.434  16.041  -11.725 1.00 97.03 336 A 1 
ATOM   2701 C  CA  . PHE A 1 336 ? -4.174  14.848  -12.510 1.00 97.00 336 A 1 
ATOM   2702 C  C   . PHE A 1 336 ? -2.669  14.737  -12.762 1.00 96.96 336 A 1 
ATOM   2703 O  O   . PHE A 1 336 ? -2.033  15.705  -13.173 1.00 96.15 336 A 1 
ATOM   2704 C  CB  . PHE A 1 336 ? -4.913  14.945  -13.843 1.00 96.88 336 A 1 
ATOM   2705 C  CG  . PHE A 1 336 ? -4.619  13.821  -14.793 1.00 97.17 336 A 1 
ATOM   2706 C  CD1 . PHE A 1 336 ? -5.128  12.550  -14.563 1.00 96.55 336 A 1 
ATOM   2707 C  CD2 . PHE A 1 336 ? -3.842  14.032  -15.926 1.00 96.54 336 A 1 
ATOM   2708 C  CE1 . PHE A 1 336 ? -4.873  11.507  -15.445 1.00 95.84 336 A 1 
ATOM   2709 C  CE2 . PHE A 1 336 ? -3.579  12.999  -16.813 1.00 95.98 336 A 1 
ATOM   2710 C  CZ  . PHE A 1 336 ? -4.095  11.730  -16.573 1.00 96.27 336 A 1 
ATOM   2711 N  N   . ASN A 1 337 ? -2.107  13.558  -12.488 1.00 97.39 337 A 1 
ATOM   2712 C  CA  . ASN A 1 337 ? -0.688  13.332  -12.738 1.00 97.02 337 A 1 
ATOM   2713 C  C   . ASN A 1 337 ? -0.544  12.644  -14.088 1.00 96.90 337 A 1 
ATOM   2714 O  O   . ASN A 1 337 ? -0.030  13.236  -15.048 1.00 95.73 337 A 1 
ATOM   2715 C  CB  . ASN A 1 337 ? -0.071  12.474  -11.622 1.00 96.03 337 A 1 
ATOM   2716 C  CG  . ASN A 1 337 ? 1.422   12.292  -11.808 1.00 94.59 337 A 1 
ATOM   2717 O  OD1 . ASN A 1 337 ? 2.000   12.676  -12.814 1.00 90.57 337 A 1 
ATOM   2718 N  ND2 . ASN A 1 337 ? 2.064   11.680  -10.816 1.00 89.49 337 A 1 
ATOM   2719 N  N   . TYR A 1 338 ? -1.030  11.404  -14.187 1.00 97.79 338 A 1 
ATOM   2720 C  CA  . TYR A 1 338 ? -0.974  10.684  -15.449 1.00 97.99 338 A 1 
ATOM   2721 C  C   . TYR A 1 338 ? -1.929  9.499   -15.444 1.00 98.26 338 A 1 
ATOM   2722 O  O   . TYR A 1 338 ? -2.395  9.069   -14.387 1.00 98.13 338 A 1 
ATOM   2723 C  CB  . TYR A 1 338 ? 0.458   10.195  -15.730 1.00 97.57 338 A 1 
ATOM   2724 C  CG  . TYR A 1 338 ? 0.844   8.935   -14.974 1.00 97.77 338 A 1 
ATOM   2725 C  CD1 . TYR A 1 338 ? 0.617   7.673   -15.522 1.00 97.13 338 A 1 
ATOM   2726 C  CD2 . TYR A 1 338 ? 1.433   8.999   -13.713 1.00 97.20 338 A 1 
ATOM   2727 C  CE1 . TYR A 1 338 ? 0.958   6.511   -14.840 1.00 96.36 338 A 1 
ATOM   2728 C  CE2 . TYR A 1 338 ? 1.777   7.846   -13.020 1.00 96.77 338 A 1 
ATOM   2729 C  CZ  . TYR A 1 338 ? 1.540   6.602   -13.586 1.00 97.24 338 A 1 
ATOM   2730 O  OH  . TYR A 1 338 ? 1.874   5.453   -12.915 1.00 96.46 338 A 1 
ATOM   2731 N  N   . GLY A 1 339 ? -2.204  8.976   -16.632 1.00 97.98 339 A 1 
ATOM   2732 C  CA  . GLY A 1 339 ? -3.052  7.815   -16.774 1.00 98.01 339 A 1 
ATOM   2733 C  C   . GLY A 1 339 ? -2.236  6.707   -17.413 1.00 98.11 339 A 1 
ATOM   2734 O  O   . GLY A 1 339 ? -1.349  6.972   -18.223 1.00 97.28 339 A 1 
ATOM   2735 N  N   . SER A 1 340 ? -2.522  5.457   -17.059 1.00 97.91 340 A 1 
ATOM   2736 C  CA  . SER A 1 340 ? -1.786  4.327   -17.616 1.00 97.82 340 A 1 
ATOM   2737 C  C   . SER A 1 340 ? -1.901  4.290   -19.145 1.00 97.75 340 A 1 
ATOM   2738 O  O   . SER A 1 340 ? -0.948  3.938   -19.838 1.00 96.94 340 A 1 
ATOM   2739 C  CB  . SER A 1 340 ? -2.296  3.008   -17.021 1.00 97.73 340 A 1 
ATOM   2740 O  OG  . SER A 1 340 ? -3.678  2.846   -17.242 1.00 97.35 340 A 1 
ATOM   2741 N  N   . SER A 1 341 ? -3.056  4.661   -19.645 1.00 97.61 341 A 1 
ATOM   2742 C  CA  . SER A 1 341 ? -3.281  4.662   -21.085 1.00 97.27 341 A 1 
ATOM   2743 C  C   . SER A 1 341 ? -2.606  5.850   -21.772 1.00 97.06 341 A 1 
ATOM   2744 O  O   . SER A 1 341 ? -1.872  5.678   -22.742 1.00 95.69 341 A 1 
ATOM   2745 C  CB  . SER A 1 341 ? -4.781  4.691   -21.388 1.00 96.55 341 A 1 
ATOM   2746 O  OG  . SER A 1 341 ? -5.010  4.762   -22.788 1.00 84.52 341 A 1 
ATOM   2747 N  N   . SER A 1 342 ? -2.848  7.056   -21.274 1.00 97.13 342 A 1 
ATOM   2748 C  CA  . SER A 1 342 ? -2.293  8.260   -21.887 1.00 96.56 342 A 1 
ATOM   2749 C  C   . SER A 1 342 ? -0.765  8.349   -21.798 1.00 96.77 342 A 1 
ATOM   2750 O  O   . SER A 1 342 ? -0.114  8.831   -22.728 1.00 94.87 342 A 1 
ATOM   2751 C  CB  . SER A 1 342 ? -2.909  9.513   -21.255 1.00 95.08 342 A 1 
ATOM   2752 O  OG  . SER A 1 342 ? -2.616  9.597   -19.877 1.00 88.08 342 A 1 
ATOM   2753 N  N   . GLU A 1 343 ? -0.196  7.895   -20.698 1.00 97.12 343 A 1 
ATOM   2754 C  CA  . GLU A 1 343 ? 1.249   8.001   -20.498 1.00 96.83 343 A 1 
ATOM   2755 C  C   . GLU A 1 343 ? 2.061   6.859   -21.107 1.00 96.99 343 A 1 
ATOM   2756 O  O   . GLU A 1 343 ? 3.134   7.090   -21.666 1.00 94.89 343 A 1 
ATOM   2757 C  CB  . GLU A 1 343 ? 1.568   8.104   -19.004 1.00 95.43 343 A 1 
ATOM   2758 C  CG  . GLU A 1 343 ? 3.010   8.501   -18.692 1.00 91.74 343 A 1 
ATOM   2759 C  CD  . GLU A 1 343 ? 3.257   9.988   -18.900 1.00 93.98 343 A 1 
ATOM   2760 O  OE1 . GLU A 1 343 ? 2.559   10.617  -19.710 1.00 89.81 343 A 1 
ATOM   2761 O  OE2 . GLU A 1 343 ? 4.155   10.529  -18.229 1.00 89.93 343 A 1 
ATOM   2762 N  N   . TYR A 1 344 ? 1.547   5.640   -20.991 1.00 97.66 344 A 1 
ATOM   2763 C  CA  . TYR A 1 344 ? 2.284   4.472   -21.460 1.00 97.67 344 A 1 
ATOM   2764 C  C   . TYR A 1 344 ? 1.679   3.749   -22.655 1.00 97.56 344 A 1 
ATOM   2765 O  O   . TYR A 1 344 ? 2.275   2.810   -23.182 1.00 95.84 344 A 1 
ATOM   2766 C  CB  . TYR A 1 344 ? 2.457   3.480   -20.302 1.00 97.34 344 A 1 
ATOM   2767 C  CG  . TYR A 1 344 ? 3.150   4.050   -19.086 1.00 97.61 344 A 1 
ATOM   2768 C  CD1 . TYR A 1 344 ? 4.348   4.753   -19.202 1.00 96.73 344 A 1 
ATOM   2769 C  CD2 . TYR A 1 344 ? 2.622   3.865   -17.811 1.00 96.83 344 A 1 
ATOM   2770 C  CE1 . TYR A 1 344 ? 4.998   5.267   -18.079 1.00 96.09 344 A 1 
ATOM   2771 C  CE2 . TYR A 1 344 ? 3.263   4.363   -16.681 1.00 96.23 344 A 1 
ATOM   2772 C  CZ  . TYR A 1 344 ? 4.453   5.064   -16.827 1.00 96.80 344 A 1 
ATOM   2773 O  OH  . TYR A 1 344 ? 5.099   5.560   -15.708 1.00 95.75 344 A 1 
ATOM   2774 N  N   . GLY A 1 345 ? 0.516   4.183   -23.069 1.00 96.32 345 A 1 
ATOM   2775 C  CA  . GLY A 1 345 ? -0.130  3.550   -24.207 1.00 96.19 345 A 1 
ATOM   2776 C  C   . GLY A 1 345 ? -0.690  2.170   -23.903 1.00 97.03 345 A 1 
ATOM   2777 O  O   . GLY A 1 345 ? -0.939  1.386   -24.815 1.00 95.42 345 A 1 
ATOM   2778 N  N   . LEU A 1 346 ? -0.896  1.879   -22.640 1.00 97.46 346 A 1 
ATOM   2779 C  CA  . LEU A 1 346 ? -1.425  0.584   -22.229 1.00 97.63 346 A 1 
ATOM   2780 C  C   . LEU A 1 346 ? -2.893  0.470   -22.635 1.00 97.53 346 A 1 
ATOM   2781 O  O   . LEU A 1 346 ? -3.702  1.352   -22.333 1.00 96.64 346 A 1 
ATOM   2782 C  CB  . LEU A 1 346 ? -1.298  0.407   -20.716 1.00 97.19 346 A 1 
ATOM   2783 C  CG  . LEU A 1 346 ? 0.134   0.419   -20.166 1.00 96.29 346 A 1 
ATOM   2784 C  CD1 . LEU A 1 346 ? 0.106   0.474   -18.643 1.00 94.82 346 A 1 
ATOM   2785 C  CD2 . LEU A 1 346 ? 0.879   -0.827  -20.631 1.00 94.54 346 A 1 
ATOM   2786 N  N   . LYS A 1 347 ? -3.230  -0.622  -23.324 1.00 97.73 347 A 1 
ATOM   2787 C  CA  . LYS A 1 347 ? -4.609  -0.832  -23.765 1.00 97.48 347 A 1 
ATOM   2788 C  C   . LYS A 1 347 ? -5.468  -1.391  -22.637 1.00 97.69 347 A 1 
ATOM   2789 O  O   . LYS A 1 347 ? -6.688  -1.233  -22.636 1.00 96.16 347 A 1 
ATOM   2790 C  CB  . LYS A 1 347 ? -4.639  -1.780  -24.960 1.00 96.39 347 A 1 
ATOM   2791 C  CG  . LYS A 1 347 ? -3.898  -1.241  -26.186 1.00 90.93 347 A 1 
ATOM   2792 C  CD  . LYS A 1 347 ? -4.220  -2.061  -27.439 1.00 84.46 347 A 1 
ATOM   2793 C  CE  . LYS A 1 347 ? -3.691  -3.486  -27.360 1.00 75.50 347 A 1 
ATOM   2794 N  NZ  . LYS A 1 347 ? -2.213  -3.522  -27.360 1.00 66.00 347 A 1 
ATOM   2795 N  N   . GLU A 1 348 ? -4.821  -2.027  -21.678 1.00 98.24 348 A 1 
ATOM   2796 C  CA  . GLU A 1 348 ? -5.503  -2.595  -20.524 1.00 98.21 348 A 1 
ATOM   2797 C  C   . GLU A 1 348 ? -4.443  -2.924  -19.469 1.00 98.52 348 A 1 
ATOM   2798 O  O   . GLU A 1 348 ? -3.243  -2.883  -19.751 1.00 98.26 348 A 1 
ATOM   2799 C  CB  . GLU A 1 348 ? -6.253  -3.881  -20.918 1.00 97.35 348 A 1 
ATOM   2800 C  CG  . GLU A 1 348 ? -5.326  -4.967  -21.450 1.00 95.34 348 A 1 
ATOM   2801 C  CD  . GLU A 1 348 ? -6.070  -6.194  -21.973 1.00 95.69 348 A 1 
ATOM   2802 O  OE1 . GLU A 1 348 ? -7.317  -6.150  -22.058 1.00 91.72 348 A 1 
ATOM   2803 O  OE2 . GLU A 1 348 ? -5.410  -7.181  -22.317 1.00 92.46 348 A 1 
ATOM   2804 N  N   . LEU A 1 349 ? -4.877  -3.222  -18.260 1.00 98.58 349 A 1 
ATOM   2805 C  CA  . LEU A 1 349 ? -3.936  -3.530  -17.185 1.00 98.63 349 A 1 
ATOM   2806 C  C   . LEU A 1 349 ? -3.677  -5.037  -17.103 1.00 98.65 349 A 1 
ATOM   2807 O  O   . LEU A 1 349 ? -3.982  -5.689  -16.107 1.00 98.32 349 A 1 
ATOM   2808 C  CB  . LEU A 1 349 ? -4.489  -3.000  -15.850 1.00 98.63 349 A 1 
ATOM   2809 C  CG  . LEU A 1 349 ? -4.771  -1.493  -15.834 1.00 98.34 349 A 1 
ATOM   2810 C  CD1 . LEU A 1 349 ? -5.275  -1.057  -14.464 1.00 98.04 349 A 1 
ATOM   2811 C  CD2 . LEU A 1 349 ? -3.518  -0.714  -16.208 1.00 97.93 349 A 1 
ATOM   2812 N  N   . SER A 1 350 ? -3.093  -5.570  -18.170 1.00 98.60 350 A 1 
ATOM   2813 C  CA  . SER A 1 350 ? -2.802  -6.993  -18.275 1.00 98.56 350 A 1 
ATOM   2814 C  C   . SER A 1 350 ? -1.308  -7.300  -18.261 1.00 98.67 350 A 1 
ATOM   2815 O  O   . SER A 1 350 ? -0.488  -6.422  -18.557 1.00 98.43 350 A 1 
ATOM   2816 C  CB  . SER A 1 350 ? -3.402  -7.543  -19.573 1.00 98.33 350 A 1 
ATOM   2817 O  OG  . SER A 1 350 ? -2.727  -6.993  -20.697 1.00 97.68 350 A 1 
ATOM   2818 N  N   . PRO A 1 351 ? -0.940  -8.535  -17.939 1.00 98.62 351 A 1 
ATOM   2819 C  CA  . PRO A 1 351 ? 0.473   -8.922  -17.962 1.00 98.56 351 A 1 
ATOM   2820 C  C   . PRO A 1 351 ? 1.099   -8.670  -19.331 1.00 98.52 351 A 1 
ATOM   2821 O  O   . PRO A 1 351 ? 2.227   -8.191  -19.419 1.00 98.20 351 A 1 
ATOM   2822 C  CB  . PRO A 1 351 ? 0.431   -10.414 -17.616 1.00 98.36 351 A 1 
ATOM   2823 C  CG  . PRO A 1 351 ? -0.750  -10.512 -16.706 1.00 97.56 351 A 1 
ATOM   2824 C  CD  . PRO A 1 351 ? -1.773  -9.611  -17.377 1.00 98.46 351 A 1 
ATOM   2825 N  N   . LYS A 1 352 ? 0.366   -8.973  -20.384 1.00 98.49 352 A 1 
ATOM   2826 C  CA  . LYS A 1 352 ? 0.867   -8.787  -21.741 1.00 98.20 352 A 1 
ATOM   2827 C  C   . LYS A 1 352 ? 1.229   -7.327  -22.009 1.00 98.36 352 A 1 
ATOM   2828 O  O   . LYS A 1 352 ? 2.298   -7.033  -22.551 1.00 98.07 352 A 1 
ATOM   2829 C  CB  . LYS A 1 352 ? -0.177  -9.249  -22.768 1.00 97.45 352 A 1 
ATOM   2830 C  CG  . LYS A 1 352 ? 0.258   -9.077  -24.218 1.00 86.91 352 A 1 
ATOM   2831 C  CD  . LYS A 1 352 ? -0.817  -9.552  -25.182 1.00 82.75 352 A 1 
ATOM   2832 C  CE  . LYS A 1 352 ? -0.385  -9.369  -26.630 1.00 69.85 352 A 1 
ATOM   2833 N  NZ  . LYS A 1 352 ? -1.440  -9.826  -27.579 1.00 63.63 352 A 1 
ATOM   2834 N  N   . GLU A 1 353 ? 0.345   -6.414  -21.648 1.00 98.44 353 A 1 
ATOM   2835 C  CA  . GLU A 1 353 ? 0.587   -4.993  -21.861 1.00 98.46 353 A 1 
ATOM   2836 C  C   . GLU A 1 353 ? 1.766   -4.477  -21.034 1.00 98.46 353 A 1 
ATOM   2837 O  O   . GLU A 1 353 ? 2.574   -3.682  -21.516 1.00 98.17 353 A 1 
ATOM   2838 C  CB  . GLU A 1 353 ? -0.668  -4.176  -21.542 1.00 98.33 353 A 1 
ATOM   2839 C  CG  . GLU A 1 353 ? -1.775  -4.332  -22.574 1.00 97.22 353 A 1 
ATOM   2840 C  CD  . GLU A 1 353 ? -1.387  -3.741  -23.915 1.00 97.35 353 A 1 
ATOM   2841 O  OE1 . GLU A 1 353 ? -1.146  -2.518  -23.971 1.00 94.57 353 A 1 
ATOM   2842 O  OE2 . GLU A 1 353 ? -1.322  -4.501  -24.909 1.00 94.51 353 A 1 
ATOM   2843 N  N   . PHE A 1 354 ? 1.868   -4.929  -19.793 1.00 98.61 354 A 1 
ATOM   2844 C  CA  . PHE A 1 354 ? 2.977   -4.477  -18.962 1.00 98.54 354 A 1 
ATOM   2845 C  C   . PHE A 1 354 ? 4.305   -5.112  -19.371 1.00 98.55 354 A 1 
ATOM   2846 O  O   . PHE A 1 354 ? 5.364   -4.521  -19.169 1.00 98.10 354 A 1 
ATOM   2847 C  CB  . PHE A 1 354 ? 2.684   -4.723  -17.485 1.00 98.52 354 A 1 
ATOM   2848 C  CG  . PHE A 1 354 ? 1.858   -3.635  -16.858 1.00 98.55 354 A 1 
ATOM   2849 C  CD1 . PHE A 1 354 ? 0.469   -3.655  -16.934 1.00 98.08 354 A 1 
ATOM   2850 C  CD2 . PHE A 1 354 ? 2.476   -2.546  -16.243 1.00 98.06 354 A 1 
ATOM   2851 C  CE1 . PHE A 1 354 ? -0.290  -2.618  -16.405 1.00 97.63 354 A 1 
ATOM   2852 C  CE2 . PHE A 1 354 ? 1.722   -1.511  -15.709 1.00 97.61 354 A 1 
ATOM   2853 C  CZ  . PHE A 1 354 ? 0.337   -1.548  -15.791 1.00 97.94 354 A 1 
ATOM   2854 N  N   . GLU A 1 355 ? 4.275   -6.299  -19.959 1.00 98.49 355 A 1 
ATOM   2855 C  CA  . GLU A 1 355 ? 5.504   -6.918  -20.450 1.00 98.31 355 A 1 
ATOM   2856 C  C   . GLU A 1 355 ? 5.998   -6.101  -21.641 1.00 98.33 355 A 1 
ATOM   2857 O  O   . GLU A 1 355 ? 7.195   -5.901  -21.818 1.00 98.04 355 A 1 
ATOM   2858 C  CB  . GLU A 1 355 ? 5.254   -8.371  -20.858 1.00 98.06 355 A 1 
ATOM   2859 C  CG  . GLU A 1 355 ? 5.042   -9.295  -19.665 1.00 95.45 355 A 1 
ATOM   2860 C  CD  . GLU A 1 355 ? 4.819   -10.739 -20.059 1.00 94.34 355 A 1 
ATOM   2861 O  OE1 . GLU A 1 355 ? 4.303   -10.975 -21.173 1.00 89.14 355 A 1 
ATOM   2862 O  OE2 . GLU A 1 355 ? 5.158   -11.625 -19.251 1.00 89.36 355 A 1 
ATOM   2863 N  N   . ILE A 1 356 ? 5.073   -5.620  -22.445 1.00 98.25 356 A 1 
ATOM   2864 C  CA  . ILE A 1 356 ? 5.416   -4.784  -23.590 1.00 98.17 356 A 1 
ATOM   2865 C  C   . ILE A 1 356 ? 6.022   -3.479  -23.080 1.00 98.25 356 A 1 
ATOM   2866 O  O   . ILE A 1 356 ? 7.027   -2.996  -23.604 1.00 97.92 356 A 1 
ATOM   2867 C  CB  . ILE A 1 356 ? 4.173   -4.489  -24.464 1.00 97.86 356 A 1 
ATOM   2868 C  CG1 . ILE A 1 356 ? 3.727   -5.767  -25.184 1.00 96.51 356 A 1 
ATOM   2869 C  CG2 . ILE A 1 356 ? 4.483   -3.385  -25.479 1.00 96.54 356 A 1 
ATOM   2870 C  CD1 . ILE A 1 356 ? 2.424   -5.625  -25.945 1.00 93.89 356 A 1 
ATOM   2871 N  N   . LEU A 1 357 ? 5.414   -2.906  -22.049 1.00 98.02 357 A 1 
ATOM   2872 C  CA  . LEU A 1 357 ? 5.912   -1.662  -21.464 1.00 98.11 357 A 1 
ATOM   2873 C  C   . LEU A 1 357 ? 7.325   -1.857  -20.907 1.00 98.19 357 A 1 
ATOM   2874 O  O   . LEU A 1 357 ? 8.207   -1.021  -21.134 1.00 97.99 357 A 1 
ATOM   2875 C  CB  . LEU A 1 357 ? 4.985   -1.180  -20.345 1.00 98.11 357 A 1 
ATOM   2876 C  CG  . LEU A 1 357 ? 5.459   0.061   -19.581 1.00 97.70 357 A 1 
ATOM   2877 C  CD1 . LEU A 1 357 ? 5.590   1.241   -20.533 1.00 96.95 357 A 1 
ATOM   2878 C  CD2 . LEU A 1 357 ? 4.479   0.389   -18.465 1.00 96.91 357 A 1 
ATOM   2879 N  N   . ALA A 1 358 ? 7.543   -2.947  -20.190 1.00 98.11 358 A 1 
ATOM   2880 C  CA  . ALA A 1 358 ? 8.852   -3.228  -19.612 1.00 97.81 358 A 1 
ATOM   2881 C  C   . ALA A 1 358 ? 9.903   -3.365  -20.717 1.00 97.94 358 A 1 
ATOM   2882 O  O   . ALA A 1 358 ? 11.020  -2.853  -20.595 1.00 97.56 358 A 1 
ATOM   2883 C  CB  . ALA A 1 358 ? 8.796   -4.497  -18.767 1.00 97.29 358 A 1 
ATOM   2884 N  N   . ALA A 1 359 ? 9.548   -4.052  -21.785 1.00 98.16 359 A 1 
ATOM   2885 C  CA  . ALA A 1 359 ? 10.463  -4.244  -22.905 1.00 98.15 359 A 1 
ATOM   2886 C  C   . ALA A 1 359 ? 10.786  -2.906  -23.560 1.00 98.29 359 A 1 
ATOM   2887 O  O   . ALA A 1 359 ? 11.930  -2.653  -23.946 1.00 97.66 359 A 1 
ATOM   2888 C  CB  . ALA A 1 359 ? 9.855   -5.202  -23.922 1.00 97.94 359 A 1 
ATOM   2889 N  N   . ARG A 1 360 ? 9.788   -2.042  -23.687 1.00 98.15 360 A 1 
ATOM   2890 C  CA  . ARG A 1 360 ? 9.991   -0.727  -24.283 1.00 98.07 360 A 1 
ATOM   2891 C  C   . ARG A 1 360 ? 10.920  0.122   -23.424 1.00 98.11 360 A 1 
ATOM   2892 O  O   . ARG A 1 360 ? 11.822  0.781   -23.942 1.00 97.73 360 A 1 
ATOM   2893 C  CB  . ARG A 1 360 ? 8.649   0.001   -24.460 1.00 97.63 360 A 1 
ATOM   2894 C  CG  . ARG A 1 360 ? 7.756   -0.567  -25.554 1.00 92.49 360 A 1 
ATOM   2895 C  CD  . ARG A 1 360 ? 6.413   0.176   -25.585 1.00 91.02 360 A 1 
ATOM   2896 N  NE  . ARG A 1 360 ? 6.585   1.599   -25.802 1.00 86.48 360 A 1 
ATOM   2897 C  CZ  . ARG A 1 360 ? 5.714   2.529   -25.423 1.00 84.13 360 A 1 
ATOM   2898 N  NH1 . ARG A 1 360 ? 4.600   2.194   -24.803 1.00 78.08 360 A 1 
ATOM   2899 N  NH2 . ARG A 1 360 ? 5.968   3.814   -25.665 1.00 76.34 360 A 1 
ATOM   2900 N  N   . MET A 1 361 ? 10.719  0.102   -22.108 1.00 97.97 361 A 1 
ATOM   2901 C  CA  . MET A 1 361 ? 11.549  0.890   -21.210 1.00 97.69 361 A 1 
ATOM   2902 C  C   . MET A 1 361 ? 13.000  0.416   -21.212 1.00 97.80 361 A 1 
ATOM   2903 O  O   . MET A 1 361 ? 13.913  1.201   -20.981 1.00 97.12 361 A 1 
ATOM   2904 C  CB  . MET A 1 361 ? 10.995  0.865   -19.785 1.00 96.81 361 A 1 
ATOM   2905 C  CG  . MET A 1 361 ? 9.664   1.598   -19.641 1.00 94.37 361 A 1 
ATOM   2906 S  SD  . MET A 1 361 ? 9.199   1.902   -17.925 1.00 94.07 361 A 1 
ATOM   2907 C  CE  . MET A 1 361 ? 8.940   0.240   -17.329 1.00 88.33 361 A 1 
ATOM   2908 N  N   . ASP A 1 362 ? 13.200  -0.854  -21.476 1.00 97.60 362 A 1 
ATOM   2909 C  CA  . ASP A 1 362 ? 14.552  -1.405  -21.516 1.00 97.31 362 A 1 
ATOM   2910 C  C   . ASP A 1 362 ? 15.331  -0.858  -22.712 1.00 97.45 362 A 1 
ATOM   2911 O  O   . ASP A 1 362 ? 16.566  -0.833  -22.700 1.00 96.49 362 A 1 
ATOM   2912 C  CB  . ASP A 1 362 ? 14.496  -2.938  -21.593 1.00 96.77 362 A 1 
ATOM   2913 C  CG  . ASP A 1 362 ? 15.853  -3.587  -21.437 1.00 87.98 362 A 1 
ATOM   2914 O  OD1 . ASP A 1 362 ? 16.516  -3.329  -20.420 1.00 82.83 362 A 1 
ATOM   2915 O  OD2 . ASP A 1 362 ? 16.256  -4.354  -22.341 1.00 80.97 362 A 1 
ATOM   2916 N  N   . LYS A 1 363 ? 14.604  -0.403  -23.722 1.00 97.63 363 A 1 
ATOM   2917 C  CA  . LYS A 1 363 ? 15.226  0.127   -24.936 1.00 97.54 363 A 1 
ATOM   2918 C  C   . LYS A 1 363 ? 15.055  1.631   -25.103 1.00 97.74 363 A 1 
ATOM   2919 O  O   . LYS A 1 363 ? 15.721  2.248   -25.937 1.00 96.39 363 A 1 
ATOM   2920 C  CB  . LYS A 1 363 ? 14.638  -0.574  -26.164 1.00 96.66 363 A 1 
ATOM   2921 C  CG  . LYS A 1 363 ? 14.771  -2.081  -26.176 1.00 91.18 363 A 1 
ATOM   2922 C  CD  . LYS A 1 363 ? 14.091  -2.682  -27.394 1.00 84.84 363 A 1 
ATOM   2923 C  CE  . LYS A 1 363 ? 14.206  -4.187  -27.410 1.00 75.55 363 A 1 
ATOM   2924 N  NZ  . LYS A 1 363 ? 13.518  -4.788  -28.592 1.00 66.45 363 A 1 
ATOM   2925 N  N   . ASP A 1 364 ? 14.180  2.225   -24.317 1.00 97.37 364 A 1 
ATOM   2926 C  CA  . ASP A 1 364 ? 13.864  3.648   -24.425 1.00 97.44 364 A 1 
ATOM   2927 C  C   . ASP A 1 364 ? 14.085  4.338   -23.078 1.00 97.53 364 A 1 
ATOM   2928 O  O   . ASP A 1 364 ? 13.218  4.298   -22.205 1.00 97.04 364 A 1 
ATOM   2929 C  CB  . ASP A 1 364 ? 12.401  3.794   -24.878 1.00 96.86 364 A 1 
ATOM   2930 C  CG  . ASP A 1 364 ? 12.015  5.232   -25.188 1.00 96.30 364 A 1 
ATOM   2931 O  OD1 . ASP A 1 364 ? 12.683  6.164   -24.704 1.00 94.22 364 A 1 
ATOM   2932 O  OD2 . ASP A 1 364 ? 11.024  5.415   -25.919 1.00 93.27 364 A 1 
ATOM   2933 N  N   . LEU A 1 365 ? 15.244  4.979   -22.929 1.00 97.26 365 A 1 
ATOM   2934 C  CA  . LEU A 1 365 ? 15.578  5.653   -21.677 1.00 96.94 365 A 1 
ATOM   2935 C  C   . LEU A 1 365 ? 14.603  6.775   -21.335 1.00 96.92 365 A 1 
ATOM   2936 O  O   . LEU A 1 365 ? 14.300  7.001   -20.165 1.00 96.57 365 A 1 
ATOM   2937 C  CB  . LEU A 1 365 ? 17.006  6.210   -21.734 1.00 96.43 365 A 1 
ATOM   2938 C  CG  . LEU A 1 365 ? 17.520  6.866   -20.454 1.00 90.79 365 A 1 
ATOM   2939 C  CD1 . LEU A 1 365 ? 17.476  5.866   -19.301 1.00 87.75 365 A 1 
ATOM   2940 C  CD2 . LEU A 1 365 ? 18.948  7.362   -20.666 1.00 88.05 365 A 1 
ATOM   2941 N  N   . GLN A 1 366 ? 14.115  7.477   -22.358 1.00 97.08 366 A 1 
ATOM   2942 C  CA  . GLN A 1 366 ? 13.170  8.564   -22.116 1.00 96.51 366 A 1 
ATOM   2943 C  C   . GLN A 1 366 ? 11.896  8.013   -21.481 1.00 96.77 366 A 1 
ATOM   2944 O  O   . GLN A 1 366 ? 11.340  8.615   -20.557 1.00 96.04 366 A 1 
ATOM   2945 C  CB  . GLN A 1 366 ? 12.833  9.281   -23.424 1.00 96.05 366 A 1 
ATOM   2946 C  CG  . GLN A 1 366 ? 11.830  10.416  -23.261 1.00 83.89 366 A 1 
ATOM   2947 C  CD  . GLN A 1 366 ? 11.550  11.135  -24.568 1.00 77.21 366 A 1 
ATOM   2948 O  OE1 . GLN A 1 366 ? 11.847  10.627  -25.644 1.00 69.80 366 A 1 
ATOM   2949 N  NE2 . GLN A 1 366 ? 10.960  12.317  -24.477 1.00 67.53 366 A 1 
ATOM   2950 N  N   . LEU A 1 367 ? 11.443  6.873   -21.978 1.00 96.86 367 A 1 
ATOM   2951 C  CA  . LEU A 1 367 ? 10.238  6.244   -21.432 1.00 97.05 367 A 1 
ATOM   2952 C  C   . LEU A 1 367 ? 10.495  5.764   -20.008 1.00 97.28 367 A 1 
ATOM   2953 O  O   . LEU A 1 367 ? 9.657   5.931   -19.125 1.00 96.99 367 A 1 
ATOM   2954 C  CB  . LEU A 1 367 ? 9.806   5.075   -22.309 1.00 96.99 367 A 1 
ATOM   2955 C  CG  . LEU A 1 367 ? 8.536   4.339   -21.867 1.00 96.03 367 A 1 
ATOM   2956 C  CD1 . LEU A 1 367 ? 7.359   5.304   -21.849 1.00 95.01 367 A 1 
ATOM   2957 C  CD2 . LEU A 1 367 ? 8.258   3.183   -22.823 1.00 95.08 367 A 1 
ATOM   2958 N  N   . PHE A 1 368 ? 11.664  5.171   -19.785 1.00 97.16 368 A 1 
ATOM   2959 C  CA  . PHE A 1 368 ? 12.002  4.708   -18.442 1.00 96.76 368 A 1 
ATOM   2960 C  C   . PHE A 1 368 ? 12.053  5.890   -17.475 1.00 96.58 368 A 1 
ATOM   2961 O  O   . PHE A 1 368 ? 11.614  5.783   -16.333 1.00 96.38 368 A 1 
ATOM   2962 C  CB  . PHE A 1 368 ? 13.346  3.993   -18.411 1.00 96.27 368 A 1 
ATOM   2963 C  CG  . PHE A 1 368 ? 13.791  3.632   -17.015 1.00 95.65 368 A 1 
ATOM   2964 C  CD1 . PHE A 1 368 ? 13.243  2.538   -16.356 1.00 94.56 368 A 1 
ATOM   2965 C  CD2 . PHE A 1 368 ? 14.709  4.425   -16.338 1.00 94.59 368 A 1 
ATOM   2966 C  CE1 . PHE A 1 368 ? 13.603  2.240   -15.045 1.00 93.15 368 A 1 
ATOM   2967 C  CE2 . PHE A 1 368 ? 15.076  4.135   -15.027 1.00 93.21 368 A 1 
ATOM   2968 C  CZ  . PHE A 1 368 ? 14.523  3.043   -14.384 1.00 92.93 368 A 1 
ATOM   2969 N  N   . ASN A 1 369 ? 12.615  7.015   -17.941 1.00 96.26 369 A 1 
ATOM   2970 C  CA  . ASN A 1 369 ? 12.711  8.190   -17.086 1.00 95.62 369 A 1 
ATOM   2971 C  C   . ASN A 1 369 ? 11.334  8.725   -16.703 1.00 95.57 369 A 1 
ATOM   2972 O  O   . ASN A 1 369 ? 11.162  9.272   -15.618 1.00 95.33 369 A 1 
ATOM   2973 C  CB  . ASN A 1 369 ? 13.544  9.280   -17.756 1.00 95.32 369 A 1 
ATOM   2974 C  CG  . ASN A 1 369 ? 15.037  8.966   -17.751 1.00 91.83 369 A 1 
ATOM   2975 O  OD1 . ASN A 1 369 ? 15.496  8.144   -16.967 1.00 86.96 369 A 1 
ATOM   2976 N  ND2 . ASN A 1 369 ? 15.785  9.642   -18.611 1.00 86.05 369 A 1 
ATOM   2977 N  N   . LYS A 1 370 ? 10.355  8.564   -17.583 1.00 96.36 370 A 1 
ATOM   2978 C  CA  . LYS A 1 370 ? 8.995   8.984   -17.270 1.00 96.23 370 A 1 
ATOM   2979 C  C   . LYS A 1 370 ? 8.481   8.105   -16.126 1.00 96.74 370 A 1 
ATOM   2980 O  O   . LYS A 1 370 ? 7.916   8.604   -15.152 1.00 96.27 370 A 1 
ATOM   2981 C  CB  . LYS A 1 370 ? 8.065   8.825   -18.480 1.00 94.88 370 A 1 
ATOM   2982 C  CG  . LYS A 1 370 ? 8.251   9.878   -19.555 1.00 85.17 370 A 1 
ATOM   2983 C  CD  . LYS A 1 370 ? 7.213   9.706   -20.648 1.00 85.07 370 A 1 
ATOM   2984 C  CE  . LYS A 1 370 ? 7.342   10.775  -21.722 1.00 77.51 370 A 1 
ATOM   2985 N  NZ  . LYS A 1 370 ? 6.314   10.616  -22.781 1.00 72.35 370 A 1 
ATOM   2986 N  N   . TYR A 1 371 ? 8.687   6.807   -16.261 1.00 96.52 371 A 1 
ATOM   2987 C  CA  . TYR A 1 371 ? 8.281   5.855   -15.229 1.00 96.60 371 A 1 
ATOM   2988 C  C   . TYR A 1 371 ? 8.979   6.186   -13.915 1.00 96.61 371 A 1 
ATOM   2989 O  O   . TYR A 1 371 ? 8.359   6.199   -12.848 1.00 96.51 371 A 1 
ATOM   2990 C  CB  . TYR A 1 371 ? 8.624   4.429   -15.658 1.00 96.79 371 A 1 
ATOM   2991 C  CG  . TYR A 1 371 ? 8.728   3.454   -14.506 1.00 96.76 371 A 1 
ATOM   2992 C  CD1 . TYR A 1 371 ? 7.593   2.874   -13.934 1.00 96.01 371 A 1 
ATOM   2993 C  CD2 . TYR A 1 371 ? 9.974   3.134   -13.957 1.00 96.18 371 A 1 
ATOM   2994 C  CE1 . TYR A 1 371 ? 7.692   2.007   -12.855 1.00 95.30 371 A 1 
ATOM   2995 C  CE2 . TYR A 1 371 ? 10.080  2.270   -12.880 1.00 95.42 371 A 1 
ATOM   2996 C  CZ  . TYR A 1 371 ? 8.940   1.708   -12.336 1.00 95.62 371 A 1 
ATOM   2997 O  OH  . TYR A 1 371 ? 9.060   0.853   -11.258 1.00 94.33 371 A 1 
ATOM   2998 N  N   . HIS A 1 372 ? 10.284  6.451   -13.987 1.00 95.91 372 A 1 
ATOM   2999 C  CA  . HIS A 1 372 ? 11.063  6.734   -12.785 1.00 95.04 372 A 1 
ATOM   3000 C  C   . HIS A 1 372 ? 10.589  8.010   -12.096 1.00 95.08 372 A 1 
ATOM   3001 O  O   . HIS A 1 372 ? 10.600  8.103   -10.870 1.00 94.54 372 A 1 
ATOM   3002 C  CB  . HIS A 1 372 ? 12.545  6.849   -13.138 1.00 93.97 372 A 1 
ATOM   3003 C  CG  . HIS A 1 372 ? 13.439  6.908   -11.948 1.00 91.72 372 A 1 
ATOM   3004 N  ND1 . HIS A 1 372 ? 14.221  8.006   -11.644 1.00 82.25 372 A 1 
ATOM   3005 C  CD2 . HIS A 1 372 ? 13.669  6.008   -10.964 1.00 81.70 372 A 1 
ATOM   3006 C  CE1 . HIS A 1 372 ? 14.894  7.776   -10.532 1.00 82.32 372 A 1 
ATOM   3007 N  NE2 . HIS A 1 372 ? 14.580  6.567   -10.091 1.00 84.14 372 A 1 
ATOM   3008 N  N   . LEU A 1 373 ? 10.192  8.999   -12.883 1.00 95.60 373 A 1 
ATOM   3009 C  CA  . LEU A 1 373 ? 9.681   10.240  -12.320 1.00 95.31 373 A 1 
ATOM   3010 C  C   . LEU A 1 373 ? 8.367   9.969   -11.585 1.00 95.56 373 A 1 
ATOM   3011 O  O   . LEU A 1 373 ? 8.168   10.422  -10.459 1.00 94.70 373 A 1 
ATOM   3012 C  CB  . LEU A 1 373 ? 9.453   11.270  -13.429 1.00 94.58 373 A 1 
ATOM   3013 C  CG  . LEU A 1 373 ? 8.943   12.650  -12.993 1.00 86.16 373 A 1 
ATOM   3014 C  CD1 . LEU A 1 373 ? 9.981   13.327  -12.105 1.00 83.01 373 A 1 
ATOM   3015 C  CD2 . LEU A 1 373 ? 8.654   13.497  -14.226 1.00 82.54 373 A 1 
ATOM   3016 N  N   . HIS A 1 374 ? 7.480   9.203   -12.218 1.00 96.25 374 A 1 
ATOM   3017 C  CA  . HIS A 1 374 ? 6.199   8.866   -11.608 1.00 96.39 374 A 1 
ATOM   3018 C  C   . HIS A 1 374 ? 6.369   7.920   -10.421 1.00 96.46 374 A 1 
ATOM   3019 O  O   . HIS A 1 374 ? 5.538   7.901   -9.508  1.00 95.85 374 A 1 
ATOM   3020 C  CB  . HIS A 1 374 ? 5.267   8.222   -12.637 1.00 96.11 374 A 1 
ATOM   3021 C  CG  . HIS A 1 374 ? 4.912   9.121   -13.785 1.00 96.42 374 A 1 
ATOM   3022 N  ND1 . HIS A 1 374 ? 4.633   10.464  -13.627 1.00 92.72 374 A 1 
ATOM   3023 C  CD2 . HIS A 1 374 ? 4.774   8.868   -15.104 1.00 92.59 374 A 1 
ATOM   3024 C  CE1 . HIS A 1 374 ? 4.345   10.992  -14.800 1.00 94.11 374 A 1 
ATOM   3025 N  NE2 . HIS A 1 374 ? 4.418   10.047  -15.716 1.00 94.16 374 A 1 
ATOM   3026 N  N   . PHE A 1 375 ? 7.447   7.148   -10.434 1.00 95.13 375 A 1 
ATOM   3027 C  CA  . PHE A 1 375 ? 7.765   6.219   -9.348  1.00 94.08 375 A 1 
ATOM   3028 C  C   . PHE A 1 375 ? 7.701   6.936   -8.000  1.00 93.46 375 A 1 
ATOM   3029 O  O   . PHE A 1 375 ? 7.213   6.371   -7.020  1.00 92.51 375 A 1 
ATOM   3030 C  CB  . PHE A 1 375 ? 9.162   5.638   -9.593  1.00 93.75 375 A 1 
ATOM   3031 C  CG  . PHE A 1 375 ? 9.633   4.663   -8.542  1.00 94.51 375 A 1 
ATOM   3032 C  CD1 . PHE A 1 375 ? 9.147   3.361   -8.498  1.00 94.23 375 A 1 
ATOM   3033 C  CD2 . PHE A 1 375 ? 10.625  5.036   -7.631  1.00 94.55 375 A 1 
ATOM   3034 C  CE1 . PHE A 1 375 ? 9.620   2.454   -7.558  1.00 93.25 375 A 1 
ATOM   3035 C  CE2 . PHE A 1 375 ? 11.104  4.133   -6.687  1.00 93.61 375 A 1 
ATOM   3036 C  CZ  . PHE A 1 375 ? 10.598  2.842   -6.655  1.00 93.66 375 A 1 
ATOM   3037 N  N   . ARG A 1 376 ? 8.180   8.180   -7.964  1.00 94.61 376 A 1 
ATOM   3038 C  CA  . ARG A 1 376 ? 8.126   8.978   -6.742  1.00 93.94 376 A 1 
ATOM   3039 C  C   . ARG A 1 376 ? 7.099   10.105  -6.855  1.00 94.03 376 A 1 
ATOM   3040 O  O   . ARG A 1 376 ? 7.242   11.168  -6.248  1.00 91.30 376 A 1 
ATOM   3041 C  CB  . ARG A 1 376 ? 9.503   9.547   -6.402  1.00 91.72 376 A 1 
ATOM   3042 C  CG  . ARG A 1 376 ? 10.536  8.490   -6.088  1.00 86.36 376 A 1 
ATOM   3043 C  CD  . ARG A 1 376 ? 11.732  9.063   -5.340  1.00 85.12 376 A 1 
ATOM   3044 N  NE  . ARG A 1 376 ? 12.762  8.058   -5.125  1.00 81.40 376 A 1 
ATOM   3045 C  CZ  . ARG A 1 376 ? 13.779  8.188   -4.288  1.00 79.42 376 A 1 
ATOM   3046 N  NH1 . ARG A 1 376 ? 13.913  9.284   -3.561  1.00 73.34 376 A 1 
ATOM   3047 N  NH2 . ARG A 1 376 ? 14.667  7.217   -4.175  1.00 70.90 376 A 1 
ATOM   3048 N  N   . ALA A 1 377 ? 6.069   9.866   -7.639  1.00 94.75 377 A 1 
ATOM   3049 C  CA  . ALA A 1 377 ? 4.962   10.817  -7.793  1.00 95.03 377 A 1 
ATOM   3050 C  C   . ALA A 1 377 ? 5.395   12.221  -8.221  1.00 95.27 377 A 1 
ATOM   3051 O  O   . ALA A 1 377 ? 4.827   13.219  -7.782  1.00 92.80 377 A 1 
ATOM   3052 C  CB  . ALA A 1 377 ? 4.147   10.879  -6.507  1.00 94.10 377 A 1 
ATOM   3053 N  N   . ASP A 1 378 ? 6.400   12.279  -9.090  1.00 93.24 378 A 1 
ATOM   3054 C  CA  . ASP A 1 378 ? 6.875   13.547  -9.641  1.00 92.46 378 A 1 
ATOM   3055 C  C   . ASP A 1 378 ? 7.262   14.557  -8.563  1.00 91.65 378 A 1 
ATOM   3056 O  O   . ASP A 1 378 ? 7.049   15.758  -8.710  1.00 88.49 378 A 1 
ATOM   3057 C  CB  . ASP A 1 378 ? 5.804   14.154  -10.558 1.00 92.07 378 A 1 
ATOM   3058 C  CG  . ASP A 1 378 ? 5.404   13.219  -11.675 1.00 91.25 378 A 1 
ATOM   3059 O  OD1 . ASP A 1 378 ? 5.828   13.447  -12.828 1.00 86.34 378 A 1 
ATOM   3060 O  OD2 . ASP A 1 378 ? 4.661   12.251  -11.418 1.00 87.75 378 A 1 
ATOM   3061 N  N   . THR A 1 379 ? 7.834   14.063  -7.482  1.00 91.98 379 A 1 
ATOM   3062 C  CA  . THR A 1 379 ? 8.231   14.930  -6.381  1.00 89.92 379 A 1 
ATOM   3063 C  C   . THR A 1 379 ? 9.412   15.821  -6.774  1.00 87.75 379 A 1 
ATOM   3064 O  O   . THR A 1 379 ? 10.464  15.321  -7.172  1.00 84.32 379 A 1 
ATOM   3065 C  CB  . THR A 1 379 ? 8.619   14.103  -5.149  1.00 88.71 379 A 1 
ATOM   3066 O  OG1 . THR A 1 379 ? 7.508   13.286  -4.769  1.00 83.03 379 A 1 
ATOM   3067 C  CG2 . THR A 1 379 ? 8.987   15.013  -3.988  1.00 83.12 379 A 1 
ATOM   3068 N  N   . PRO A 1 380 ? 9.257   17.143  -6.658  1.00 85.44 380 A 1 
ATOM   3069 C  CA  . PRO A 1 380 ? 10.320  18.079  -7.005  1.00 81.46 380 A 1 
ATOM   3070 C  C   . PRO A 1 380 ? 11.601  17.853  -6.208  1.00 79.55 380 A 1 
ATOM   3071 O  O   . PRO A 1 380 ? 11.553  17.671  -4.994  1.00 72.29 380 A 1 
ATOM   3072 C  CB  . PRO A 1 380 ? 9.709   19.444  -6.693  1.00 77.59 380 A 1 
ATOM   3073 C  CG  . PRO A 1 380 ? 8.242   19.216  -6.859  1.00 78.05 380 A 1 
ATOM   3074 C  CD  . PRO A 1 380 ? 8.039   17.857  -6.252  1.00 81.85 380 A 1 
ATOM   3075 N  N   . GLY A 1 381 ? 12.743  17.863  -6.908  1.00 76.09 381 A 1 
ATOM   3076 C  CA  . GLY A 1 381 ? 14.024  17.723  -6.236  1.00 72.59 381 A 1 
ATOM   3077 C  C   . GLY A 1 381 ? 14.480  16.314  -5.920  1.00 70.79 381 A 1 
ATOM   3078 O  O   . GLY A 1 381 ? 15.574  16.125  -5.389  1.00 65.36 381 A 1 
ATOM   3079 N  N   . PHE A 1 382 ? 13.656  15.316  -6.245  1.00 71.07 382 A 1 
ATOM   3080 C  CA  . PHE A 1 382 ? 14.020  13.929  -5.984  1.00 65.92 382 A 1 
ATOM   3081 C  C   . PHE A 1 382 ? 14.314  13.184  -7.284  1.00 61.71 382 A 1 
ATOM   3082 O  O   . PHE A 1 382 ? 13.564  13.286  -8.246  1.00 56.05 382 A 1 
ATOM   3083 C  CB  . PHE A 1 382 ? 12.912  13.207  -5.225  1.00 62.50 382 A 1 
ATOM   3084 C  CG  . PHE A 1 382 ? 12.780  13.643  -3.791  1.00 59.86 382 A 1 
ATOM   3085 C  CD1 . PHE A 1 382 ? 12.186  14.852  -3.470  1.00 55.75 382 A 1 
ATOM   3086 C  CD2 . PHE A 1 382 ? 13.259  12.839  -2.769  1.00 54.76 382 A 1 
ATOM   3087 C  CE1 . PHE A 1 382 ? 12.079  15.262  -2.145  1.00 51.25 382 A 1 
ATOM   3088 C  CE2 . PHE A 1 382 ? 13.155  13.234  -1.448  1.00 51.63 382 A 1 
ATOM   3089 C  CZ  . PHE A 1 382 ? 12.567  14.447  -1.135  1.00 50.75 382 A 1 
ATOM   3090 N  N   . THR A 1 383 ? 15.428  12.454  -7.293  1.00 58.77 383 A 1 
ATOM   3091 C  CA  . THR A 1 383 ? 15.820  11.686  -8.470  1.00 56.18 383 A 1 
ATOM   3092 C  C   . THR A 1 383 ? 15.937  10.207  -8.140  1.00 52.35 383 A 1 
ATOM   3093 O  O   . THR A 1 383 ? 15.993  9.382   -9.069  1.00 47.67 383 A 1 
ATOM   3094 C  CB  . THR A 1 383 ? 17.169  12.171  -9.026  1.00 50.98 383 A 1 
ATOM   3095 O  OG1 . THR A 1 383 ? 18.159  12.047  -8.011  1.00 47.69 383 A 1 
ATOM   3096 C  CG2 . THR A 1 383 ? 17.073  13.635  -9.446  1.00 46.10 383 A 1 
ATOM   3097 O  OXT . THR A 1 383 ? 15.967  9.859   -6.950  1.00 45.97 383 A 1 
HETATM 3098 CO CO  . CO  B 2 .   ? 3.529   2.507   4.962   1.00 91.89 1   B 1 
HETATM 3099 C  C1  . NAG C 3 .   ? -7.386  10.746  16.751  1.00 93.97 1   C 1 
HETATM 3100 C  C2  . NAG C 3 .   ? -5.984  11.225  17.043  1.00 93.61 1   C 1 
HETATM 3101 C  C3  . NAG C 3 .   ? -5.994  12.264  18.153  1.00 92.53 1   C 1 
HETATM 3102 C  C4  . NAG C 3 .   ? -7.020  13.357  17.839  1.00 92.19 1   C 1 
HETATM 3103 C  C5  . NAG C 3 .   ? -8.373  12.737  17.549  1.00 92.32 1   C 1 
HETATM 3104 C  C6  . NAG C 3 .   ? -9.427  13.751  17.143  1.00 89.49 1   C 1 
HETATM 3105 C  C7  . NAG C 3 .   ? -4.297  9.532   16.611  1.00 92.84 1   C 1 
HETATM 3106 C  C8  . NAG C 3 .   ? -3.444  8.437   17.170  1.00 90.91 1   C 1 
HETATM 3107 N  N2  . NAG C 3 .   ? -5.128  10.133  17.458  1.00 92.18 1   C 1 
HETATM 3108 O  O3  . NAG C 3 .   ? -4.705  12.832  18.273  1.00 91.33 1   C 1 
HETATM 3109 O  O4  . NAG C 3 .   ? -7.153  14.187  19.002  1.00 91.37 1   C 1 
HETATM 3110 O  O5  . NAG C 3 .   ? -8.226  11.821  16.453  1.00 93.36 1   C 1 
HETATM 3111 O  O6  . NAG C 3 .   ? -8.992  14.508  16.036  1.00 85.76 1   C 1 
HETATM 3112 O  O7  . NAG C 3 .   ? -4.222  9.828   15.432  1.00 90.87 1   C 1 
HETATM 3113 C  C1  . NAG C 3 .   ? -6.913  15.533  18.745  1.00 89.12 2   C 1 
HETATM 3114 C  C2  . NAG C 3 .   ? -7.531  16.381  19.880  1.00 87.53 2   C 1 
HETATM 3115 C  C3  . NAG C 3 .   ? -7.262  17.832  19.634  1.00 84.20 2   C 1 
HETATM 3116 C  C4  . NAG C 3 .   ? -5.796  18.080  19.390  1.00 85.08 2   C 1 
HETATM 3117 C  C5  . NAG C 3 .   ? -5.279  17.126  18.327  1.00 84.52 2   C 1 
HETATM 3118 C  C6  . NAG C 3 .   ? -3.788  17.238  18.134  1.00 79.55 2   C 1 
HETATM 3119 C  C7  . NAG C 3 .   ? -9.501  15.301  20.805  1.00 86.55 2   C 1 
HETATM 3120 C  C8  . NAG C 3 .   ? -10.995 15.127  20.730  1.00 80.27 2   C 1 
HETATM 3121 N  N2  . NAG C 3 .   ? -8.958  16.133  19.936  1.00 85.69 2   C 1 
HETATM 3122 O  O3  . NAG C 3 .   ? -7.698  18.566  20.758  1.00 82.83 2   C 1 
HETATM 3123 O  O4  . NAG C 3 .   ? -5.663  19.409  18.908  1.00 82.94 2   C 1 
HETATM 3124 O  O5  . NAG C 3 .   ? -5.538  15.793  18.676  1.00 87.85 2   C 1 
HETATM 3125 O  O6  . NAG C 3 .   ? -3.123  16.892  19.311  1.00 76.04 2   C 1 
HETATM 3126 O  O7  . NAG C 3 .   ? -8.846  14.686  21.618  1.00 82.10 2   C 1 
HETATM 3127 C  C1  . MAN C 3 .   ? -4.952  20.234  19.666  1.00 81.24 3   C 1 
HETATM 3128 C  C2  . MAN C 3 .   ? -4.385  21.312  18.759  1.00 75.97 3   C 1 
HETATM 3129 C  C3  . MAN C 3 .   ? -3.453  22.146  19.597  1.00 69.24 3   C 1 
HETATM 3130 C  C4  . MAN C 3 .   ? -4.213  22.735  20.750  1.00 68.75 3   C 1 
HETATM 3131 C  C5  . MAN C 3 .   ? -4.912  21.644  21.554  1.00 68.79 3   C 1 
HETATM 3132 C  C6  . MAN C 3 .   ? -5.860  22.227  22.577  1.00 60.93 3   C 1 
HETATM 3133 O  O2  . MAN C 3 .   ? -5.384  22.194  18.220  1.00 74.71 3   C 1 
HETATM 3134 O  O3  . MAN C 3 .   ? -2.896  23.162  18.806  1.00 67.14 3   C 1 
HETATM 3135 O  O4  . MAN C 3 .   ? -3.319  23.401  21.605  1.00 62.91 3   C 1 
HETATM 3136 O  O5  . MAN C 3 .   ? -5.708  20.841  20.690  1.00 77.29 3   C 1 
HETATM 3137 O  O6  . MAN C 3 .   ? -6.525  21.190  23.236  1.00 58.84 3   C 1 
HETATM 3138 C  C1  . MAN C 3 .   ? -6.171  21.778  17.117  1.00 72.09 4   C 1 
HETATM 3139 C  C2  . MAN C 3 .   ? -6.466  22.918  16.130  1.00 66.53 4   C 1 
HETATM 3140 C  C3  . MAN C 3 .   ? -7.305  23.988  16.848  1.00 61.47 4   C 1 
HETATM 3141 C  C4  . MAN C 3 .   ? -8.595  23.359  17.397  1.00 59.12 4   C 1 
HETATM 3142 C  C5  . MAN C 3 .   ? -8.214  22.198  18.316  1.00 64.38 4   C 1 
HETATM 3143 C  C6  . MAN C 3 .   ? -9.431  21.467  18.817  1.00 56.02 4   C 1 
HETATM 3144 O  O2  . MAN C 3 .   ? -7.263  22.479  15.060  1.00 65.18 4   C 1 
HETATM 3145 O  O3  . MAN C 3 .   ? -7.632  25.027  15.916  1.00 55.22 4   C 1 
HETATM 3146 O  O4  . MAN C 3 .   ? -9.318  24.331  18.121  1.00 50.21 4   C 1 
HETATM 3147 O  O5  . MAN C 3 .   ? -7.397  21.253  17.593  1.00 67.47 4   C 1 
HETATM 3148 O  O6  . MAN C 3 .   ? -10.190 21.025  17.708  1.00 55.09 4   C 1 
HETATM 3149 C  C1  . MAN C 3 .   ? -6.543  22.032  13.954  1.00 67.00 5   C 1 
HETATM 3150 C  C2  . MAN C 3 .   ? -7.263  22.474  12.673  1.00 62.78 5   C 1 
HETATM 3151 C  C3  . MAN C 3 .   ? -8.629  21.794  12.602  1.00 67.50 5   C 1 
HETATM 3152 C  C4  . MAN C 3 .   ? -8.488  20.268  12.733  1.00 62.87 5   C 1 
HETATM 3153 C  C5  . MAN C 3 .   ? -7.707  19.934  14.017  1.00 69.83 5   C 1 
HETATM 3154 C  C6  . MAN C 3 .   ? -7.446  18.453  14.131  1.00 60.18 5   C 1 
HETATM 3155 O  O2  . MAN C 3 .   ? -6.524  22.100  11.525  1.00 55.30 5   C 1 
HETATM 3156 O  O3  . MAN C 3 .   ? -9.268  22.095  11.366  1.00 57.45 5   C 1 
HETATM 3157 O  O4  . MAN C 3 .   ? -9.773  19.673  12.794  1.00 57.88 5   C 1 
HETATM 3158 O  O5  . MAN C 3 .   ? -6.443  20.617  14.010  1.00 64.22 5   C 1 
HETATM 3159 O  O6  . MAN C 3 .   ? -6.870  18.185  15.405  1.00 56.48 5   C 1 
HETATM 3160 C  C1  . MAN C 3 .   ? -11.353 20.393  18.141  1.00 50.50 6   C 1 
HETATM 3161 C  C2  . MAN C 3 .   ? -11.978 19.708  16.928  1.00 52.74 6   C 1 
HETATM 3162 C  C3  . MAN C 3 .   ? -12.450 20.782  15.943  1.00 51.70 6   C 1 
HETATM 3163 C  C4  . MAN C 3 .   ? -13.448 21.704  16.638  1.00 47.11 6   C 1 
HETATM 3164 C  C5  . MAN C 3 .   ? -12.792 22.295  17.888  1.00 39.74 6   C 1 
HETATM 3165 C  C6  . MAN C 3 .   ? -13.795 23.087  18.708  1.00 18.59 6   C 1 
HETATM 3166 O  O2  . MAN C 3 .   ? -13.122 18.973  17.284  1.00 50.44 6   C 1 
HETATM 3167 O  O3  . MAN C 3 .   ? -13.071 20.173  14.826  1.00 49.34 6   C 1 
HETATM 3168 O  O4  . MAN C 3 .   ? -13.814 22.749  15.754  1.00 38.80 6   C 1 
HETATM 3169 O  O5  . MAN C 3 .   ? -12.310 21.248  18.743  1.00 45.55 6   C 1 
HETATM 3170 O  O6  . MAN C 3 .   ? -14.847 22.198  19.089  1.00 13.69 6   C 1 
HETATM 3171 C  C1  . MAN C 3 .   ? -12.907 17.691  17.835  1.00 45.06 7   C 1 
HETATM 3172 C  C2  . MAN C 3 .   ? -14.139 16.847  17.511  1.00 43.99 7   C 1 
HETATM 3173 C  C3  . MAN C 3 .   ? -15.343 17.376  18.280  1.00 44.89 7   C 1 
HETATM 3174 C  C4  . MAN C 3 .   ? -15.030 17.437  19.767  1.00 37.11 7   C 1 
HETATM 3175 C  C5  . MAN C 3 .   ? -13.757 18.241  19.993  1.00 41.86 7   C 1 
HETATM 3176 C  C6  . MAN C 3 .   ? -13.336 18.232  21.448  1.00 26.54 7   C 1 
HETATM 3177 O  O2  . MAN C 3 .   ? -13.921 15.499  17.888  1.00 39.67 7   C 1 
HETATM 3178 O  O3  . MAN C 3 .   ? -16.473 16.552  18.050  1.00 33.54 7   C 1 
HETATM 3179 O  O4  . MAN C 3 .   ? -16.100 18.032  20.464  1.00 24.91 7   C 1 
HETATM 3180 O  O5  . MAN C 3 .   ? -12.670 17.699  19.239  1.00 47.60 7   C 1 
HETATM 3181 O  O6  . MAN C 3 .   ? -12.183 19.045  21.610  1.00 23.99 7   C 1 
HETATM 3182 C  C1  . MAN C 3 .   ? -15.912 22.806  19.834  1.00 7.48  8   C 1 
HETATM 3183 C  C2  . MAN C 3 .   ? -16.750 21.633  20.382  1.00 8.75  8   C 1 
HETATM 3184 C  C3  . MAN C 3 .   ? -17.426 20.907  19.206  1.00 13.45 8   C 1 
HETATM 3185 C  C4  . MAN C 3 .   ? -18.226 21.888  18.354  1.00 7.99  8   C 1 
HETATM 3186 C  C5  . MAN C 3 .   ? -17.312 23.041  17.913  1.00 13.82 8   C 1 
HETATM 3187 C  C6  . MAN C 3 .   ? -18.101 24.104  17.167  1.00 5.66  8   C 1 
HETATM 3188 O  O2  . MAN C 3 .   ? -17.765 22.114  21.262  1.00 8.11  8   C 1 
HETATM 3189 O  O3  . MAN C 3 .   ? -18.286 19.890  19.695  1.00 12.98 8   C 1 
HETATM 3190 O  O4  . MAN C 3 .   ? -18.726 21.231  17.214  1.00 12.62 8   C 1 
HETATM 3191 O  O5  . MAN C 3 .   ? -16.722 23.669  19.064  1.00 9.14  8   C 1 
HETATM 3192 O  O6  . MAN C 3 .   ? -17.241 25.155  16.777  1.00 6.17  8   C 1 
HETATM 3193 C  C1  . NAG D 4 .   ? 23.458  -3.404  -1.627  1.00 83.19 1   D 1 
HETATM 3194 C  C2  . NAG D 4 .   ? 24.291  -3.257  -0.373  1.00 80.98 1   D 1 
HETATM 3195 C  C3  . NAG D 4 .   ? 25.715  -3.703  -0.618  1.00 74.80 1   D 1 
HETATM 3196 C  C4  . NAG D 4 .   ? 25.743  -5.093  -1.265  1.00 72.20 1   D 1 
HETATM 3197 C  C5  . NAG D 4 .   ? 24.850  -5.098  -2.512  1.00 73.49 1   D 1 
HETATM 3198 C  C6  . NAG D 4 .   ? 24.781  -6.457  -3.170  1.00 66.93 1   D 1 
HETATM 3199 C  C7  . NAG D 4 .   ? 23.664  -1.493  1.167   1.00 76.93 1   D 1 
HETATM 3200 C  C8  . NAG D 4 .   ? 23.759  -0.032  1.502   1.00 67.74 1   D 1 
HETATM 3201 N  N2  . NAG D 4 .   ? 24.282  -1.880  0.072   1.00 76.92 1   D 1 
HETATM 3202 O  O3  . NAG D 4 .   ? 26.411  -3.766  0.613   1.00 70.80 1   D 1 
HETATM 3203 O  O4  . NAG D 4 .   ? 27.090  -5.372  -1.617  1.00 71.94 1   D 1 
HETATM 3204 O  O5  . NAG D 4 .   ? 23.537  -4.721  -2.136  1.00 77.40 1   D 1 
HETATM 3205 O  O6  . NAG D 4 .   ? 24.351  -7.443  -2.249  1.00 60.65 1   D 1 
HETATM 3206 O  O7  . NAG D 4 .   ? 23.058  -2.273  1.879   1.00 69.18 1   D 1 
HETATM 3207 C  C1  . NAG D 4 .   ? 27.575  -6.664  -1.173  1.00 67.64 2   D 1 
HETATM 3208 C  C2  . NAG D 4 .   ? 28.902  -6.927  -1.817  1.00 56.46 2   D 1 
HETATM 3209 C  C3  . NAG D 4 .   ? 29.543  -8.187  -1.287  1.00 48.64 2   D 1 
HETATM 3210 C  C4  . NAG D 4 .   ? 29.454  -8.284  0.226   1.00 40.35 2   D 1 
HETATM 3211 C  C5  . NAG D 4 .   ? 28.031  -7.991  0.662   1.00 61.59 2   D 1 
HETATM 3212 C  C6  . NAG D 4 .   ? 27.821  -8.002  2.135   1.00 52.17 2   D 1 
HETATM 3213 C  C7  . NAG D 4 .   ? 28.931  -6.099  -4.145  1.00 54.26 2   D 1 
HETATM 3214 C  C8  . NAG D 4 .   ? 28.627  -6.411  -5.584  1.00 42.07 2   D 1 
HETATM 3215 N  N2  . NAG D 4 .   ? 28.719  -7.071  -3.267  1.00 54.77 2   D 1 
HETATM 3216 O  O3  . NAG D 4 .   ? 30.903  -8.193  -1.671  1.00 35.34 2   D 1 
HETATM 3217 O  O4  . NAG D 4 .   ? 29.820  -9.626  0.552   1.00 29.63 2   D 1 
HETATM 3218 O  O5  . NAG D 4 .   ? 27.678  -6.701  0.212   1.00 63.57 2   D 1 
HETATM 3219 O  O6  . NAG D 4 .   ? 28.592  -7.015  2.757   1.00 35.22 2   D 1 
HETATM 3220 O  O7  . NAG D 4 .   ? 29.317  -5.002  -3.825  1.00 42.49 2   D 1 
HETATM 3221 C  C1  . MAN D 4 .   ? 30.466  -9.909  1.664   1.00 14.01 3   D 1 
HETATM 3222 C  C2  . MAN D 4 .   ? 30.393  -11.410 1.859   1.00 7.32  3   D 1 
HETATM 3223 C  C3  . MAN D 4 .   ? 30.895  -11.692 3.262   1.00 4.14  3   D 1 
HETATM 3224 C  C4  . MAN D 4 .   ? 32.309  -11.165 3.406   1.00 3.49  3   D 1 
HETATM 3225 C  C5  . MAN D 4 .   ? 32.366  -9.691  3.050   1.00 3.95  3   D 1 
HETATM 3226 C  C6  . MAN D 4 .   ? 33.790  -9.185  2.981   1.00 3.43  3   D 1 
HETATM 3227 O  O2  . MAN D 4 .   ? 31.254  -12.121 0.954   1.00 6.23  3   D 1 
HETATM 3228 O  O3  . MAN D 4 .   ? 30.850  -13.069 3.519   1.00 3.54  3   D 1 
HETATM 3229 O  O4  . MAN D 4 .   ? 32.719  -11.316 4.738   1.00 3.97  3   D 1 
HETATM 3230 O  O5  . MAN D 4 .   ? 31.812  -9.485  1.752   1.00 8.73  3   D 1 
HETATM 3231 O  O6  . MAN D 4 .   ? 33.806  -7.860  2.519   1.00 3.77  3   D 1 
HETATM 3232 C  C1  . MAN D 4 .   ? 30.920  -12.302 -0.383  1.00 4.70  4   D 1 
HETATM 3233 C  C2  . MAN D 4 .   ? 31.420  -13.674 -0.840  1.00 2.76  4   D 1 
HETATM 3234 C  C3  . MAN D 4 .   ? 32.941  -13.671 -0.795  1.00 2.32  4   D 1 
HETATM 3235 C  C4  . MAN D 4 .   ? 33.489  -12.550 -1.658  1.00 2.89  4   D 1 
HETATM 3236 C  C5  . MAN D 4 .   ? 32.906  -11.224 -1.152  1.00 3.69  4   D 1 
HETATM 3237 C  C6  . MAN D 4 .   ? 33.375  -10.074 -1.996  1.00 2.81  4   D 1 
HETATM 3238 O  O2  . MAN D 4 .   ? 31.066  -13.915 -2.180  1.00 3.59  4   D 1 
HETATM 3239 O  O3  . MAN D 4 .   ? 33.402  -14.935 -1.305  1.00 2.44  4   D 1 
HETATM 3240 O  O4  . MAN D 4 .   ? 34.900  -12.515 -1.560  1.00 2.53  4   D 1 
HETATM 3241 O  O5  . MAN D 4 .   ? 31.479  -11.298 -1.211  1.00 4.20  4   D 1 
HETATM 3242 O  O6  . MAN D 4 .   ? 32.834  -10.197 -3.306  1.00 3.11  4   D 1 
HETATM 3243 C  C1  . MAN D 4 .   ? 29.827  -14.480 -2.315  1.00 3.73  5   D 1 
HETATM 3244 C  C2  . MAN D 4 .   ? 29.924  -15.545 -3.389  1.00 3.10  5   D 1 
HETATM 3245 C  C3  . MAN D 4 .   ? 30.278  -14.902 -4.737  1.00 2.60  5   D 1 
HETATM 3246 C  C4  . MAN D 4 .   ? 29.309  -13.764 -5.049  1.00 6.29  5   D 1 
HETATM 3247 C  C5  . MAN D 4 .   ? 29.262  -12.775 -3.890  1.00 6.80  5   D 1 
HETATM 3248 C  C6  . MAN D 4 .   ? 28.259  -11.686 -4.112  1.00 8.07  5   D 1 
HETATM 3249 O  O2  . MAN D 4 .   ? 28.682  -16.219 -3.538  1.00 3.57  5   D 1 
HETATM 3250 O  O3  . MAN D 4 .   ? 30.234  -15.865 -5.774  1.00 2.78  5   D 1 
HETATM 3251 O  O4  . MAN D 4 .   ? 29.720  -13.097 -6.227  1.00 4.38  5   D 1 
HETATM 3252 O  O5  . MAN D 4 .   ? 28.917  -13.461 -2.681  1.00 5.17  5   D 1 
HETATM 3253 O  O6  . MAN D 4 .   ? 28.410  -10.711 -3.090  1.00 6.66  5   D 1 
HETATM 3254 C  C1  . MAN D 4 .   ? 33.227  -9.127  -4.109  1.00 3.48  6   D 1 
HETATM 3255 C  C2  . MAN D 4 .   ? 32.360  -9.174  -5.378  1.00 4.83  6   D 1 
HETATM 3256 C  C3  . MAN D 4 .   ? 32.684  -10.474 -6.126  1.00 3.25  6   D 1 
HETATM 3257 C  C4  . MAN D 4 .   ? 34.160  -10.520 -6.453  1.00 3.05  6   D 1 
HETATM 3258 C  C5  . MAN D 4 .   ? 34.976  -10.376 -5.163  1.00 2.92  6   D 1 
HETATM 3259 C  C6  . MAN D 4 .   ? 36.449  -10.224 -5.448  1.00 2.25  6   D 1 
HETATM 3260 O  O2  . MAN D 4 .   ? 32.673  -8.114  -6.254  1.00 5.21  6   D 1 
HETATM 3261 O  O3  . MAN D 4 .   ? 31.936  -10.540 -7.324  1.00 3.65  6   D 1 
HETATM 3262 O  O4  . MAN D 4 .   ? 34.473  -11.765 -7.054  1.00 2.46  6   D 1 
HETATM 3263 O  O5  . MAN D 4 .   ? 34.590  -9.173  -4.470  1.00 4.28  6   D 1 
HETATM 3264 O  O6  . MAN D 4 .   ? 36.622  -9.055  -6.238  1.00 2.37  6   D 1 
HETATM 3265 C  C1  . MAN D 4 .   ? 32.097  -6.858  -5.968  1.00 4.04  7   D 1 
HETATM 3266 C  C2  . MAN D 4 .   ? 32.025  -6.088  -7.294  1.00 3.73  7   D 1 
HETATM 3267 C  C3  . MAN D 4 .   ? 33.429  -5.708  -7.741  1.00 2.17  7   D 1 
HETATM 3268 C  C4  . MAN D 4 .   ? 34.148  -4.964  -6.631  1.00 2.69  7   D 1 
HETATM 3269 C  C5  . MAN D 4 .   ? 34.121  -5.774  -5.344  1.00 3.38  7   D 1 
HETATM 3270 C  C6  . MAN D 4 .   ? 34.713  -5.013  -4.173  1.00 2.31  7   D 1 
HETATM 3271 O  O2  . MAN D 4 .   ? 31.278  -4.896  -7.114  1.00 3.93  7   D 1 
HETATM 3272 O  O3  . MAN D 4 .   ? 33.370  -4.917  -8.915  1.00 2.18  7   D 1 
HETATM 3273 O  O4  . MAN D 4 .   ? 35.498  -4.741  -6.998  1.00 2.21  7   D 1 
HETATM 3274 O  O5  . MAN D 4 .   ? 32.778  -6.093  -4.984  1.00 5.13  7   D 1 
HETATM 3275 O  O6  . MAN D 4 .   ? 34.753  -5.837  -3.026  1.00 2.44  7   D 1 
HETATM 3276 C  C1  . MAN D 4 .   ? 37.954  -8.815  -6.672  1.00 1.89  8   D 1 
HETATM 3277 C  C2  . MAN D 4 .   ? 37.905  -7.411  -7.286  1.00 1.76  8   D 1 
HETATM 3278 C  C3  . MAN D 4 .   ? 37.057  -7.433  -8.565  1.00 1.48  8   D 1 
HETATM 3279 C  C4  . MAN D 4 .   ? 37.542  -8.506  -9.521  1.00 1.77  8   D 1 
HETATM 3280 C  C5  . MAN D 4 .   ? 37.602  -9.855  -8.791  1.00 1.79  8   D 1 
HETATM 3281 C  C6  . MAN D 4 .   ? 38.197  -10.928 -9.682  1.00 1.74  8   D 1 
HETATM 3282 O  O2  . MAN D 4 .   ? 39.216  -6.969  -7.615  1.00 2.13  8   D 1 
HETATM 3283 O  O3  . MAN D 4 .   ? 37.069  -6.165  -9.188  1.00 1.57  8   D 1 
HETATM 3284 O  O4  . MAN D 4 .   ? 36.668  -8.613  -10.624 1.00 1.62  8   D 1 
HETATM 3285 O  O5  . MAN D 4 .   ? 38.415  -9.758  -7.619  1.00 2.12  8   D 1 
HETATM 3286 O  O6  . MAN D 4 .   ? 38.212  -12.159 -9.008  1.00 1.64  8   D 1 
#
