# Supplementary material for: Theoretical Study of Sphingomyelinases from Entamoeba histolytica and Trichomonas vaginalis Sheds Light on the Evolution of Enzymes Needed for Survival and Colonization
Source: Pathogens. 2025 Jan 5;14(1):32. doi: 10.3390/pathogens14010032 (PMC11768322; doi:10.3390/pathogens14010032)
Supplement: Supplementary file 1 [file pathogens-14-00032-s001.zip › Supplementary structural Files/CIF files aSMase6/aSmase6 no signal peptide no c terminal/aSmase6 no signal peptide no c terminal glycosilated Mg/fold_smase6nosingnoctermmg_model_0.cif]

# By using this file you agree to the legally binding terms of use found at alphafoldserver.com/output-terms
data_67aa486a3d596147
#
_entry.id 67aa486a3d596147
#
loop_
_atom_type.symbol
C  
MG 
N  
O  
S  
#
loop_
_audit_author.name
_audit_author.pdbx_ordinal
"Google DeepMind" 1 
"Isomorphic Labs" 2 
#
_audit_conform.dict_location https://raw.githubusercontent.com/ihmwg/ModelCIF/master/dist/mmcif_ma.dic
_audit_conform.dict_name     mmcif_ma.dic
_audit_conform.dict_version  1.4.5
#
loop_
_chem_comp.formula
_chem_comp.formula_weight
_chem_comp.id
_chem_comp.mon_nstd_flag
_chem_comp.name
_chem_comp.pdbx_smiles
_chem_comp.pdbx_synonyms
_chem_comp.type
"C3 H7 N O2"    89.093  ALA y ALANINE                                  C[C@H](N)C(O)=O                                  ?                                     "L-PEPTIDE LINKING"           
"C6 H15 N4 O2"  175.209 ARG y ARGININE                                 N[C@@H](CCCNC(N)=[NH2+])C(O)=O                   ?                                     "L-PEPTIDE LINKING"           
"C4 H8 N2 O3"   132.118 ASN y ASPARAGINE                               N[C@@H](CC(N)=O)C(O)=O                           ?                                     "L-PEPTIDE LINKING"           
"C4 H7 N O4"    133.103 ASP y "ASPARTIC ACID"                          N[C@@H](CC(O)=O)C(O)=O                           ?                                     "L-PEPTIDE LINKING"           
"C3 H7 N O2 S"  121.158 CYS y CYSTEINE                                 N[C@@H](CS)C(O)=O                                ?                                     "L-PEPTIDE LINKING"           
"C5 H10 N2 O3"  146.144 GLN y GLUTAMINE                                N[C@@H](CCC(N)=O)C(O)=O                          ?                                     "L-PEPTIDE LINKING"           
"C5 H9 N O4"    147.129 GLU y "GLUTAMIC ACID"                          N[C@@H](CCC(O)=O)C(O)=O                          ?                                     "L-PEPTIDE LINKING"           
"C2 H5 N O2"    75.067  GLY y GLYCINE                                  NCC(O)=O                                         ?                                     "PEPTIDE LINKING"             
"C6 H10 N3 O2"  156.162 HIS y HISTIDINE                                N[C@@H](Cc1c[nH]c[nH+]1)C(O)=O                   ?                                     "L-PEPTIDE LINKING"           
"C6 H13 N O2"   131.173 ILE y ISOLEUCINE                               CC[C@H](C)[C@H](N)C(O)=O                         ?                                     "L-PEPTIDE LINKING"           
"C6 H13 N O2"   131.173 LEU y LEUCINE                                  CC(C)C[C@H](N)C(O)=O                             ?                                     "L-PEPTIDE LINKING"           
"C6 H15 N2 O2"  147.195 LYS y LYSINE                                   N[C@@H](CCCC[NH3+])C(O)=O                        ?                                     "L-PEPTIDE LINKING"           
"C6 H12 O6"     180.156 MAN y alpha-D-mannopyranose                    OC[C@H]1O[C@H](O)[C@@H](O)[C@@H](O)[C@@H]1O      "alpha-D-mannose; D-mannose; mannose" "D-saccharide, alpha linking" 
"C5 H11 N O2 S" 149.211 MET y METHIONINE                               CSCC[C@H](N)C(O)=O                               ?                                     "L-PEPTIDE LINKING"           
Mg              24.305  MG  . "MAGNESIUM ION"                          "[Mg++]"                                         ?                                     NON-POLYMER                   
"C8 H15 N O6"   221.208 NAG y 2-acetamido-2-deoxy-beta-D-glucopyranose CC(=O)N[C@H]1[C@H](O)O[C@H](CO)[C@@H](O)[C@@H]1O 
;N-acetyl-beta-D-glucosamine; 2-acetamido-2-deoxy-beta-D-glucose; 2-acetamido-2-deoxy-D-glucose;
2-acetamido-2-deoxy-glucose; N-ACETYL-D-GLUCOSAMINE
;
"D-saccharide, beta linking"  
"C9 H11 N O2"   165.189 PHE y PHENYLALANINE                            N[C@@H](Cc1ccccc1)C(O)=O                         ?                                     "L-PEPTIDE LINKING"           
"C5 H9 N O2"    115.130 PRO y PROLINE                                  OC(=O)[C@@H]1CCCN1                               ?                                     "L-PEPTIDE LINKING"           
"C3 H7 N O3"    105.093 SER y SERINE                                   N[C@@H](CO)C(O)=O                                ?                                     "L-PEPTIDE LINKING"           
"C4 H9 N O3"    119.119 THR y THREONINE                                C[C@@H](O)[C@H](N)C(O)=O                         ?                                     "L-PEPTIDE LINKING"           
"C11 H12 N2 O2" 204.225 TRP y TRYPTOPHAN                               N[C@@H](Cc1c[nH]c2ccccc12)C(O)=O                 ?                                     "L-PEPTIDE LINKING"           
"C9 H11 N O3"   181.189 TYR y TYROSINE                                 N[C@@H](Cc1ccc(O)cc1)C(O)=O                      ?                                     "L-PEPTIDE LINKING"           
"C5 H11 N O2"   117.146 VAL y VALINE                                   CC(C)[C@H](N)C(O)=O                              ?                                     "L-PEPTIDE LINKING"           
#
_citation.book_publisher          ?
_citation.country                 UK
_citation.id                      primary
_citation.journal_full            Nature
_citation.journal_id_ASTM         NATUAS
_citation.journal_id_CSD          0006
_citation.journal_id_ISSN         0028-0836
_citation.journal_volume          ?
_citation.page_first              ?
_citation.page_last               ?
_citation.pdbx_database_id_DOI    ?
_citation.pdbx_database_id_PubMed ?
_citation.title                   "Accurate structure prediction of biomolecular interactions with AlphaFold 3"
_citation.year                    2024
#
loop_
_citation_author.citation_id
_citation_author.name
_citation_author.ordinal
primary "Google DeepMind" 1 
primary "Isomorphic Labs" 2 
#
loop_
_entity.id
_entity.pdbx_description
_entity.type
1 . polymer     
2 . non-polymer 
3 . branched    
4 . branched    
#
_entity_poly.entity_id      1
_entity_poly.pdbx_strand_id A
_entity_poly.type           polypeptide(L)
#
loop_
_entity_poly_seq.entity_id
_entity_poly_seq.hetero
_entity_poly_seq.mon_id
_entity_poly_seq.num
1 n PHE 1   
1 n GLU 2   
1 n MET 3   
1 n TRP 4   
1 n GLN 5   
1 n LEU 6   
1 n THR 7   
1 n ASP 8   
1 n ILE 9   
1 n HIS 10  
1 n LEU 11  
1 n ASP 12  
1 n PRO 13  
1 n MET 14  
1 n TYR 15  
1 n THR 16  
1 n VAL 17  
1 n GLY 18  
1 n SER 19  
1 n ASP 20  
1 n PRO 21  
1 n LEU 22  
1 n LYS 23  
1 n LEU 24  
1 n CYS 25  
1 n ARG 26  
1 n GLU 27  
1 n GLY 28  
1 n LYS 29  
1 n GLY 30  
1 n ASN 31  
1 n ALA 32  
1 n GLY 33  
1 n LYS 34  
1 n TYR 35  
1 n GLY 36  
1 n ASP 37  
1 n TYR 38  
1 n SER 39  
1 n CYS 40  
1 n ASP 41  
1 n ALA 42  
1 n ASN 43  
1 n MET 44  
1 n ALA 45  
1 n LEU 46  
1 n LEU 47  
1 n ASP 48  
1 n SER 49  
1 n LEU 50  
1 n VAL 51  
1 n LYS 52  
1 n PHE 53  
1 n ILE 54  
1 n LYS 55  
1 n ARG 56  
1 n ASN 57  
1 n THR 58  
1 n ASP 59  
1 n VAL 60  
1 n ASN 61  
1 n GLY 62  
1 n LYS 63  
1 n VAL 64  
1 n MET 65  
1 n VAL 66  
1 n TYR 67  
1 n ASN 68  
1 n GLY 69  
1 n ASP 70  
1 n ILE 71  
1 n VAL 72  
1 n SER 73  
1 n ARG 74  
1 n ALA 75  
1 n ILE 76  
1 n PRO 77  
1 n LYS 78  
1 n TYR 79  
1 n ASN 80  
1 n LEU 81  
1 n ASP 82  
1 n TYR 83  
1 n VAL 84  
1 n LYS 85  
1 n GLN 86  
1 n SER 87  
1 n ILE 88  
1 n VAL 89  
1 n ASN 90  
1 n ALA 91  
1 n THR 92  
1 n ALA 93  
1 n LEU 94  
1 n LEU 95  
1 n LYS 96  
1 n LYS 97  
1 n PHE 98  
1 n GLU 99  
1 n ASP 100 
1 n PHE 101 
1 n PHE 102 
1 n ILE 103 
1 n ILE 104 
1 n PRO 105 
1 n MET 106 
1 n LEU 107 
1 n GLY 108 
1 n ASN 109 
1 n HIS 110 
1 n ASP 111 
1 n VAL 112 
1 n TYR 113 
1 n PRO 114 
1 n ALA 115 
1 n ASN 116 
1 n GLN 117 
1 n MET 118 
1 n ALA 119 
1 n ILE 120 
1 n ASN 121 
1 n SER 122 
1 n GLN 123 
1 n TRP 124 
1 n ILE 125 
1 n PHE 126 
1 n GLN 127 
1 n PHE 128 
1 n ALA 129 
1 n ALA 130 
1 n GLU 131 
1 n GLN 132 
1 n PHE 133 
1 n ALA 134 
1 n PRO 135 
1 n PHE 136 
1 n LEU 137 
1 n SER 138 
1 n GLN 139 
1 n ASN 140 
1 n ALA 141 
1 n ILE 142 
1 n GLU 143 
1 n SER 144 
1 n PHE 145 
1 n LYS 146 
1 n HIS 147 
1 n GLY 148 
1 n GLY 149 
1 n TYR 150 
1 n TYR 151 
1 n THR 152 
1 n MET 153 
1 n PRO 154 
1 n PHE 155 
1 n PRO 156 
1 n ALA 157 
1 n HIS 158 
1 n LEU 159 
1 n GLY 160 
1 n ILE 161 
1 n LYS 162 
1 n VAL 163 
1 n PRO 164 
1 n LEU 165 
1 n ASN 166 
1 n ALA 167 
1 n VAL 168 
1 n VAL 169 
1 n LEU 170 
1 n ASN 171 
1 n THR 172 
1 n VAL 173 
1 n LEU 174 
1 n TYR 175 
1 n TYR 176 
1 n ASN 177 
1 n TYR 178 
1 n ASN 179 
1 n LYS 180 
1 n GLN 181 
1 n THR 182 
1 n MET 183 
1 n ASP 184 
1 n SER 185 
1 n THR 186 
1 n ASP 187 
1 n PRO 188 
1 n LEU 189 
1 n GLY 190 
1 n GLN 191 
1 n PHE 192 
1 n GLU 193 
1 n TRP 194 
1 n PHE 195 
1 n LYS 196 
1 n THR 197 
1 n VAL 198 
1 n MET 199 
1 n ASP 200 
1 n GLY 201 
1 n TYR 202 
1 n ARG 203 
1 n LYS 204 
1 n THR 205 
1 n GLY 206 
1 n GLN 207 
1 n ARG 208 
1 n ALA 209 
1 n ILE 210 
1 n VAL 211 
1 n SER 212 
1 n MET 213 
1 n HIS 214 
1 n ILE 215 
1 n CYS 216 
1 n PRO 217 
1 n GLY 218 
1 n VAL 219 
1 n ALA 220 
1 n GLU 221 
1 n ARG 222 
1 n PHE 223 
1 n ASN 224 
1 n TYR 225 
1 n SER 226 
1 n ASP 227 
1 n GLN 228 
1 n LEU 229 
1 n TYR 230 
1 n PRO 231 
1 n GLN 232 
1 n TYR 233 
1 n ASN 234 
1 n ASP 235 
1 n ARG 236 
1 n LEU 237 
1 n VAL 238 
1 n ASP 239 
1 n SER 240 
1 n LEU 241 
1 n ALA 242 
1 n GLU 243 
1 n TYR 244 
1 n ASN 245 
1 n ASP 246 
1 n VAL 247 
1 n ILE 248 
1 n LEU 249 
1 n GLY 250 
1 n VAL 251 
1 n LEU 252 
1 n CYS 253 
1 n GLY 254 
1 n HIS 255 
1 n LEU 256 
1 n HIS 257 
1 n THR 258 
1 n ASP 259 
1 n THR 260 
1 n PHE 261 
1 n ARG 262 
1 n ILE 263 
1 n LEU 264 
1 n SER 265 
1 n LYS 266 
1 n GLY 267 
1 n ASN 268 
1 n LYS 269 
1 n LYS 270 
1 n VAL 271 
1 n MET 272 
1 n ALA 273 
1 n PHE 274 
1 n ILE 275 
1 n GLY 276 
1 n PRO 277 
1 n SER 278 
1 n VAL 279 
1 n ASP 280 
1 n THR 281 
1 n TRP 282 
1 n LEU 283 
1 n GLY 284 
1 n THR 285 
1 n SER 286 
1 n PRO 287 
1 n SER 288 
1 n ILE 289 
1 n ARG 290 
1 n LYS 291 
1 n TYR 292 
1 n ASP 293 
1 n VAL 294 
1 n GLY 295 
1 n ASN 296 
1 n GLY 297 
1 n GLN 298 
1 n GLY 299 
1 n TYR 300 
1 n MET 301 
1 n LYS 302 
1 n GLU 303 
1 n PHE 304 
1 n LYS 305 
1 n ASN 306 
1 n TYR 307 
1 n HIS 308 
1 n PHE 309 
1 n GLN 310 
1 n LEU 311 
1 n ARG 312 
1 n PRO 313 
1 n LYS 314 
1 n LYS 315 
1 n ASP 316 
1 n LYS 317 
1 n LEU 318 
1 n LYS 319 
1 n PRO 320 
1 n LYS 321 
1 n THR 322 
1 n THR 323 
1 n ILE 324 
1 n LYS 325 
1 n GLN 326 
1 n PRO 327 
1 n SER 328 
1 n ASP 329 
1 n GLY 330 
1 n PHE 331 
1 n ASN 332 
1 n LYS 333 
1 n TRP 334 
1 n LYS 335 
1 n PHE 336 
1 n ASN 337 
1 n TYR 338 
1 n GLY 339 
1 n SER 340 
1 n SER 341 
1 n SER 342 
1 n GLU 343 
1 n TYR 344 
1 n GLY 345 
1 n LEU 346 
1 n LYS 347 
1 n GLU 348 
1 n LEU 349 
1 n SER 350 
1 n PRO 351 
1 n LYS 352 
1 n GLU 353 
1 n PHE 354 
1 n GLU 355 
1 n ILE 356 
1 n LEU 357 
1 n ALA 358 
1 n ALA 359 
1 n ARG 360 
1 n MET 361 
1 n ASP 362 
1 n LYS 363 
1 n ASP 364 
1 n LEU 365 
1 n GLN 366 
1 n LEU 367 
1 n PHE 368 
1 n ASN 369 
1 n LYS 370 
1 n TYR 371 
1 n HIS 372 
1 n LEU 373 
1 n HIS 374 
1 n PHE 375 
1 n ARG 376 
1 n ALA 377 
1 n ASP 378 
1 n THR 379 
1 n PRO 380 
1 n GLY 381 
1 n PHE 382 
1 n THR 383 
#
_ma_data.content_type "model coordinates"
_ma_data.id           1
_ma_data.name         Model
#
_ma_model_list.data_id          1
_ma_model_list.model_group_id   1
_ma_model_list.model_group_name "AlphaFold-beta-20231127 (7a14c934-fe78-43c1-a552-7fb305b0ebd1 @ 2024-08-29 17:30:08)"
_ma_model_list.model_id         1
_ma_model_list.model_name       "Top ranked model"
_ma_model_list.model_type       "Ab initio model"
_ma_model_list.ordinal_id       1
#
loop_
_ma_protocol_step.method_type
_ma_protocol_step.ordinal_id
_ma_protocol_step.protocol_id
_ma_protocol_step.step_id
"coevolution MSA" 1 1 1 
"template search" 2 1 2 
modeling          3 1 3 
#
loop_
_ma_qa_metric.id
_ma_qa_metric.mode
_ma_qa_metric.name
_ma_qa_metric.software_group_id
_ma_qa_metric.type
1 global pLDDT 1 pLDDT 
2 local  pLDDT 1 pLDDT 
#
_ma_qa_metric_global.metric_id    1
_ma_qa_metric_global.metric_value 89.58
_ma_qa_metric_global.model_id     1
_ma_qa_metric_global.ordinal_id   1
#
_ma_software_group.group_id    1
_ma_software_group.ordinal_id  1
_ma_software_group.software_id 1
#
loop_
_ma_target_entity.data_id
_ma_target_entity.entity_id
_ma_target_entity.origin
1 1 . 
1 2 . 
1 3 . 
1 4 . 
#
loop_
_ma_target_entity_instance.asym_id
_ma_target_entity_instance.details
_ma_target_entity_instance.entity_id
A . 1 
B . 2 
C . 3 
D . 4 
#
loop_
_pdbx_branch_scheme.asym_id
_pdbx_branch_scheme.auth_asym_id
_pdbx_branch_scheme.auth_seq_num
_pdbx_branch_scheme.entity_id
_pdbx_branch_scheme.hetero
_pdbx_branch_scheme.mon_id
_pdbx_branch_scheme.num
_pdbx_branch_scheme.pdb_asym_id
_pdbx_branch_scheme.pdb_ins_code
_pdbx_branch_scheme.pdb_seq_num
C C 1 3 n NAG 1 C . 1 
C C 2 3 n NAG 2 C . 2 
C C 3 3 n MAN 3 C . 3 
C C 4 3 n MAN 4 C . 4 
C C 5 3 n MAN 5 C . 5 
C C 6 3 n MAN 6 C . 6 
C C 7 3 n MAN 7 C . 7 
C C 8 3 n MAN 8 C . 8 
D D 1 4 n NAG 1 D . 1 
D D 2 4 n NAG 2 D . 2 
D D 3 4 n MAN 3 D . 3 
D D 4 4 n MAN 4 D . 4 
D D 5 4 n MAN 5 D . 5 
D D 6 4 n MAN 6 D . 6 
D D 7 4 n MAN 7 D . 7 
D D 8 4 n MAN 8 D . 8 
#
loop_
_pdbx_data_usage.details
_pdbx_data_usage.id
_pdbx_data_usage.type
_pdbx_data_usage.url
;NON-COMMERCIAL USE ONLY, BY USING THIS FILE YOU AGREE TO THE TERMS OF USE FOUND
AT alphafoldserver.com/output-terms.
;
1 license    ? 
;THE INFORMATION IS NOT INTENDED FOR, HAS NOT BEEN VALIDATED FOR, AND IS NOT
APPROVED FOR CLINICAL USE. IT SHOULD NOT BE USED FOR CLINICAL PURPOSE OR RELIED
ON FOR MEDICAL OR OTHER PROFESSIONAL ADVICE. IT IS THEORETICAL MODELLING ONLY
AND CAUTION SHOULD BE EXERCISED IN ITS USE. IT IS PROVIDED "AS-IS" WITHOUT ANY
WARRANTY OF ANY KIND, WHETHER EXPRESSED OR IMPLIED. NO WARRANTY IS GIVEN THAT
USE OF THE INFORMATION SHALL NOT INFRINGE THE RIGHTS OF ANY THIRD PARTY.
;
2 disclaimer ? 
#
_pdbx_nonpoly_scheme.asym_id       B
_pdbx_nonpoly_scheme.auth_seq_num  1
_pdbx_nonpoly_scheme.entity_id     2
_pdbx_nonpoly_scheme.mon_id        MG
_pdbx_nonpoly_scheme.pdb_ins_code  .
_pdbx_nonpoly_scheme.pdb_seq_num   1
_pdbx_nonpoly_scheme.pdb_strand_id B
#
loop_
_pdbx_poly_seq_scheme.asym_id
_pdbx_poly_seq_scheme.auth_seq_num
_pdbx_poly_seq_scheme.entity_id
_pdbx_poly_seq_scheme.hetero
_pdbx_poly_seq_scheme.mon_id
_pdbx_poly_seq_scheme.pdb_ins_code
_pdbx_poly_seq_scheme.pdb_seq_num
_pdbx_poly_seq_scheme.pdb_strand_id
_pdbx_poly_seq_scheme.seq_id
A 1   1 n PHE . 1   A 1   
A 2   1 n GLU . 2   A 2   
A 3   1 n MET . 3   A 3   
A 4   1 n TRP . 4   A 4   
A 5   1 n GLN . 5   A 5   
A 6   1 n LEU . 6   A 6   
A 7   1 n THR . 7   A 7   
A 8   1 n ASP . 8   A 8   
A 9   1 n ILE . 9   A 9   
A 10  1 n HIS . 10  A 10  
A 11  1 n LEU . 11  A 11  
A 12  1 n ASP . 12  A 12  
A 13  1 n PRO . 13  A 13  
A 14  1 n MET . 14  A 14  
A 15  1 n TYR . 15  A 15  
A 16  1 n THR . 16  A 16  
A 17  1 n VAL . 17  A 17  
A 18  1 n GLY . 18  A 18  
A 19  1 n SER . 19  A 19  
A 20  1 n ASP . 20  A 20  
A 21  1 n PRO . 21  A 21  
A 22  1 n LEU . 22  A 22  
A 23  1 n LYS . 23  A 23  
A 24  1 n LEU . 24  A 24  
A 25  1 n CYS . 25  A 25  
A 26  1 n ARG . 26  A 26  
A 27  1 n GLU . 27  A 27  
A 28  1 n GLY . 28  A 28  
A 29  1 n LYS . 29  A 29  
A 30  1 n GLY . 30  A 30  
A 31  1 n ASN . 31  A 31  
A 32  1 n ALA . 32  A 32  
A 33  1 n GLY . 33  A 33  
A 34  1 n LYS . 34  A 34  
A 35  1 n TYR . 35  A 35  
A 36  1 n GLY . 36  A 36  
A 37  1 n ASP . 37  A 37  
A 38  1 n TYR . 38  A 38  
A 39  1 n SER . 39  A 39  
A 40  1 n CYS . 40  A 40  
A 41  1 n ASP . 41  A 41  
A 42  1 n ALA . 42  A 42  
A 43  1 n ASN . 43  A 43  
A 44  1 n MET . 44  A 44  
A 45  1 n ALA . 45  A 45  
A 46  1 n LEU . 46  A 46  
A 47  1 n LEU . 47  A 47  
A 48  1 n ASP . 48  A 48  
A 49  1 n SER . 49  A 49  
A 50  1 n LEU . 50  A 50  
A 51  1 n VAL . 51  A 51  
A 52  1 n LYS . 52  A 52  
A 53  1 n PHE . 53  A 53  
A 54  1 n ILE . 54  A 54  
A 55  1 n LYS . 55  A 55  
A 56  1 n ARG . 56  A 56  
A 57  1 n ASN . 57  A 57  
A 58  1 n THR . 58  A 58  
A 59  1 n ASP . 59  A 59  
A 60  1 n VAL . 60  A 60  
A 61  1 n ASN . 61  A 61  
A 62  1 n GLY . 62  A 62  
A 63  1 n LYS . 63  A 63  
A 64  1 n VAL . 64  A 64  
A 65  1 n MET . 65  A 65  
A 66  1 n VAL . 66  A 66  
A 67  1 n TYR . 67  A 67  
A 68  1 n ASN . 68  A 68  
A 69  1 n GLY . 69  A 69  
A 70  1 n ASP . 70  A 70  
A 71  1 n ILE . 71  A 71  
A 72  1 n VAL . 72  A 72  
A 73  1 n SER . 73  A 73  
A 74  1 n ARG . 74  A 74  
A 75  1 n ALA . 75  A 75  
A 76  1 n ILE . 76  A 76  
A 77  1 n PRO . 77  A 77  
A 78  1 n LYS . 78  A 78  
A 79  1 n TYR . 79  A 79  
A 80  1 n ASN . 80  A 80  
A 81  1 n LEU . 81  A 81  
A 82  1 n ASP . 82  A 82  
A 83  1 n TYR . 83  A 83  
A 84  1 n VAL . 84  A 84  
A 85  1 n LYS . 85  A 85  
A 86  1 n GLN . 86  A 86  
A 87  1 n SER . 87  A 87  
A 88  1 n ILE . 88  A 88  
A 89  1 n VAL . 89  A 89  
A 90  1 n ASN . 90  A 90  
A 91  1 n ALA . 91  A 91  
A 92  1 n THR . 92  A 92  
A 93  1 n ALA . 93  A 93  
A 94  1 n LEU . 94  A 94  
A 95  1 n LEU . 95  A 95  
A 96  1 n LYS . 96  A 96  
A 97  1 n LYS . 97  A 97  
A 98  1 n PHE . 98  A 98  
A 99  1 n GLU . 99  A 99  
A 100 1 n ASP . 100 A 100 
A 101 1 n PHE . 101 A 101 
A 102 1 n PHE . 102 A 102 
A 103 1 n ILE . 103 A 103 
A 104 1 n ILE . 104 A 104 
A 105 1 n PRO . 105 A 105 
A 106 1 n MET . 106 A 106 
A 107 1 n LEU . 107 A 107 
A 108 1 n GLY . 108 A 108 
A 109 1 n ASN . 109 A 109 
A 110 1 n HIS . 110 A 110 
A 111 1 n ASP . 111 A 111 
A 112 1 n VAL . 112 A 112 
A 113 1 n TYR . 113 A 113 
A 114 1 n PRO . 114 A 114 
A 115 1 n ALA . 115 A 115 
A 116 1 n ASN . 116 A 116 
A 117 1 n GLN . 117 A 117 
A 118 1 n MET . 118 A 118 
A 119 1 n ALA . 119 A 119 
A 120 1 n ILE . 120 A 120 
A 121 1 n ASN . 121 A 121 
A 122 1 n SER . 122 A 122 
A 123 1 n GLN . 123 A 123 
A 124 1 n TRP . 124 A 124 
A 125 1 n ILE . 125 A 125 
A 126 1 n PHE . 126 A 126 
A 127 1 n GLN . 127 A 127 
A 128 1 n PHE . 128 A 128 
A 129 1 n ALA . 129 A 129 
A 130 1 n ALA . 130 A 130 
A 131 1 n GLU . 131 A 131 
A 132 1 n GLN . 132 A 132 
A 133 1 n PHE . 133 A 133 
A 134 1 n ALA . 134 A 134 
A 135 1 n PRO . 135 A 135 
A 136 1 n PHE . 136 A 136 
A 137 1 n LEU . 137 A 137 
A 138 1 n SER . 138 A 138 
A 139 1 n GLN . 139 A 139 
A 140 1 n ASN . 140 A 140 
A 141 1 n ALA . 141 A 141 
A 142 1 n ILE . 142 A 142 
A 143 1 n GLU . 143 A 143 
A 144 1 n SER . 144 A 144 
A 145 1 n PHE . 145 A 145 
A 146 1 n LYS . 146 A 146 
A 147 1 n HIS . 147 A 147 
A 148 1 n GLY . 148 A 148 
A 149 1 n GLY . 149 A 149 
A 150 1 n TYR . 150 A 150 
A 151 1 n TYR . 151 A 151 
A 152 1 n THR . 152 A 152 
A 153 1 n MET . 153 A 153 
A 154 1 n PRO . 154 A 154 
A 155 1 n PHE . 155 A 155 
A 156 1 n PRO . 156 A 156 
A 157 1 n ALA . 157 A 157 
A 158 1 n HIS . 158 A 158 
A 159 1 n LEU . 159 A 159 
A 160 1 n GLY . 160 A 160 
A 161 1 n ILE . 161 A 161 
A 162 1 n LYS . 162 A 162 
A 163 1 n VAL . 163 A 163 
A 164 1 n PRO . 164 A 164 
A 165 1 n LEU . 165 A 165 
A 166 1 n ASN . 166 A 166 
A 167 1 n ALA . 167 A 167 
A 168 1 n VAL . 168 A 168 
A 169 1 n VAL . 169 A 169 
A 170 1 n LEU . 170 A 170 
A 171 1 n ASN . 171 A 171 
A 172 1 n THR . 172 A 172 
A 173 1 n VAL . 173 A 173 
A 174 1 n LEU . 174 A 174 
A 175 1 n TYR . 175 A 175 
A 176 1 n TYR . 176 A 176 
A 177 1 n ASN . 177 A 177 
A 178 1 n TYR . 178 A 178 
A 179 1 n ASN . 179 A 179 
A 180 1 n LYS . 180 A 180 
A 181 1 n GLN . 181 A 181 
A 182 1 n THR . 182 A 182 
A 183 1 n MET . 183 A 183 
A 184 1 n ASP . 184 A 184 
A 185 1 n SER . 185 A 185 
A 186 1 n THR . 186 A 186 
A 187 1 n ASP . 187 A 187 
A 188 1 n PRO . 188 A 188 
A 189 1 n LEU . 189 A 189 
A 190 1 n GLY . 190 A 190 
A 191 1 n GLN . 191 A 191 
A 192 1 n PHE . 192 A 192 
A 193 1 n GLU . 193 A 193 
A 194 1 n TRP . 194 A 194 
A 195 1 n PHE . 195 A 195 
A 196 1 n LYS . 196 A 196 
A 197 1 n THR . 197 A 197 
A 198 1 n VAL . 198 A 198 
A 199 1 n MET . 199 A 199 
A 200 1 n ASP . 200 A 200 
A 201 1 n GLY . 201 A 201 
A 202 1 n TYR . 202 A 202 
A 203 1 n ARG . 203 A 203 
A 204 1 n LYS . 204 A 204 
A 205 1 n THR . 205 A 205 
A 206 1 n GLY . 206 A 206 
A 207 1 n GLN . 207 A 207 
A 208 1 n ARG . 208 A 208 
A 209 1 n ALA . 209 A 209 
A 210 1 n ILE . 210 A 210 
A 211 1 n VAL . 211 A 211 
A 212 1 n SER . 212 A 212 
A 213 1 n MET . 213 A 213 
A 214 1 n HIS . 214 A 214 
A 215 1 n ILE . 215 A 215 
A 216 1 n CYS . 216 A 216 
A 217 1 n PRO . 217 A 217 
A 218 1 n GLY . 218 A 218 
A 219 1 n VAL . 219 A 219 
A 220 1 n ALA . 220 A 220 
A 221 1 n GLU . 221 A 221 
A 222 1 n ARG . 222 A 222 
A 223 1 n PHE . 223 A 223 
A 224 1 n ASN . 224 A 224 
A 225 1 n TYR . 225 A 225 
A 226 1 n SER . 226 A 226 
A 227 1 n ASP . 227 A 227 
A 228 1 n GLN . 228 A 228 
A 229 1 n LEU . 229 A 229 
A 230 1 n TYR . 230 A 230 
A 231 1 n PRO . 231 A 231 
A 232 1 n GLN . 232 A 232 
A 233 1 n TYR . 233 A 233 
A 234 1 n ASN . 234 A 234 
A 235 1 n ASP . 235 A 235 
A 236 1 n ARG . 236 A 236 
A 237 1 n LEU . 237 A 237 
A 238 1 n VAL . 238 A 238 
A 239 1 n ASP . 239 A 239 
A 240 1 n SER . 240 A 240 
A 241 1 n LEU . 241 A 241 
A 242 1 n ALA . 242 A 242 
A 243 1 n GLU . 243 A 243 
A 244 1 n TYR . 244 A 244 
A 245 1 n ASN . 245 A 245 
A 246 1 n ASP . 246 A 246 
A 247 1 n VAL . 247 A 247 
A 248 1 n ILE . 248 A 248 
A 249 1 n LEU . 249 A 249 
A 250 1 n GLY . 250 A 250 
A 251 1 n VAL . 251 A 251 
A 252 1 n LEU . 252 A 252 
A 253 1 n CYS . 253 A 253 
A 254 1 n GLY . 254 A 254 
A 255 1 n HIS . 255 A 255 
A 256 1 n LEU . 256 A 256 
A 257 1 n HIS . 257 A 257 
A 258 1 n THR . 258 A 258 
A 259 1 n ASP . 259 A 259 
A 260 1 n THR . 260 A 260 
A 261 1 n PHE . 261 A 261 
A 262 1 n ARG . 262 A 262 
A 263 1 n ILE . 263 A 263 
A 264 1 n LEU . 264 A 264 
A 265 1 n SER . 265 A 265 
A 266 1 n LYS . 266 A 266 
A 267 1 n GLY . 267 A 267 
A 268 1 n ASN . 268 A 268 
A 269 1 n LYS . 269 A 269 
A 270 1 n LYS . 270 A 270 
A 271 1 n VAL . 271 A 271 
A 272 1 n MET . 272 A 272 
A 273 1 n ALA . 273 A 273 
A 274 1 n PHE . 274 A 274 
A 275 1 n ILE . 275 A 275 
A 276 1 n GLY . 276 A 276 
A 277 1 n PRO . 277 A 277 
A 278 1 n SER . 278 A 278 
A 279 1 n VAL . 279 A 279 
A 280 1 n ASP . 280 A 280 
A 281 1 n THR . 281 A 281 
A 282 1 n TRP . 282 A 282 
A 283 1 n LEU . 283 A 283 
A 284 1 n GLY . 284 A 284 
A 285 1 n THR . 285 A 285 
A 286 1 n SER . 286 A 286 
A 287 1 n PRO . 287 A 287 
A 288 1 n SER . 288 A 288 
A 289 1 n ILE . 289 A 289 
A 290 1 n ARG . 290 A 290 
A 291 1 n LYS . 291 A 291 
A 292 1 n TYR . 292 A 292 
A 293 1 n ASP . 293 A 293 
A 294 1 n VAL . 294 A 294 
A 295 1 n GLY . 295 A 295 
A 296 1 n ASN . 296 A 296 
A 297 1 n GLY . 297 A 297 
A 298 1 n GLN . 298 A 298 
A 299 1 n GLY . 299 A 299 
A 300 1 n TYR . 300 A 300 
A 301 1 n MET . 301 A 301 
A 302 1 n LYS . 302 A 302 
A 303 1 n GLU . 303 A 303 
A 304 1 n PHE . 304 A 304 
A 305 1 n LYS . 305 A 305 
A 306 1 n ASN . 306 A 306 
A 307 1 n TYR . 307 A 307 
A 308 1 n HIS . 308 A 308 
A 309 1 n PHE . 309 A 309 
A 310 1 n GLN . 310 A 310 
A 311 1 n LEU . 311 A 311 
A 312 1 n ARG . 312 A 312 
A 313 1 n PRO . 313 A 313 
A 314 1 n LYS . 314 A 314 
A 315 1 n LYS . 315 A 315 
A 316 1 n ASP . 316 A 316 
A 317 1 n LYS . 317 A 317 
A 318 1 n LEU . 318 A 318 
A 319 1 n LYS . 319 A 319 
A 320 1 n PRO . 320 A 320 
A 321 1 n LYS . 321 A 321 
A 322 1 n THR . 322 A 322 
A 323 1 n THR . 323 A 323 
A 324 1 n ILE . 324 A 324 
A 325 1 n LYS . 325 A 325 
A 326 1 n GLN . 326 A 326 
A 327 1 n PRO . 327 A 327 
A 328 1 n SER . 328 A 328 
A 329 1 n ASP . 329 A 329 
A 330 1 n GLY . 330 A 330 
A 331 1 n PHE . 331 A 331 
A 332 1 n ASN . 332 A 332 
A 333 1 n LYS . 333 A 333 
A 334 1 n TRP . 334 A 334 
A 335 1 n LYS . 335 A 335 
A 336 1 n PHE . 336 A 336 
A 337 1 n ASN . 337 A 337 
A 338 1 n TYR . 338 A 338 
A 339 1 n GLY . 339 A 339 
A 340 1 n SER . 340 A 340 
A 341 1 n SER . 341 A 341 
A 342 1 n SER . 342 A 342 
A 343 1 n GLU . 343 A 343 
A 344 1 n TYR . 344 A 344 
A 345 1 n GLY . 345 A 345 
A 346 1 n LEU . 346 A 346 
A 347 1 n LYS . 347 A 347 
A 348 1 n GLU . 348 A 348 
A 349 1 n LEU . 349 A 349 
A 350 1 n SER . 350 A 350 
A 351 1 n PRO . 351 A 351 
A 352 1 n LYS . 352 A 352 
A 353 1 n GLU . 353 A 353 
A 354 1 n PHE . 354 A 354 
A 355 1 n GLU . 355 A 355 
A 356 1 n ILE . 356 A 356 
A 357 1 n LEU . 357 A 357 
A 358 1 n ALA . 358 A 358 
A 359 1 n ALA . 359 A 359 
A 360 1 n ARG . 360 A 360 
A 361 1 n MET . 361 A 361 
A 362 1 n ASP . 362 A 362 
A 363 1 n LYS . 363 A 363 
A 364 1 n ASP . 364 A 364 
A 365 1 n LEU . 365 A 365 
A 366 1 n GLN . 366 A 366 
A 367 1 n LEU . 367 A 367 
A 368 1 n PHE . 368 A 368 
A 369 1 n ASN . 369 A 369 
A 370 1 n LYS . 370 A 370 
A 371 1 n TYR . 371 A 371 
A 372 1 n HIS . 372 A 372 
A 373 1 n LEU . 373 A 373 
A 374 1 n HIS . 374 A 374 
A 375 1 n PHE . 375 A 375 
A 376 1 n ARG . 376 A 376 
A 377 1 n ALA . 377 A 377 
A 378 1 n ASP . 378 A 378 
A 379 1 n THR . 379 A 379 
A 380 1 n PRO . 380 A 380 
A 381 1 n GLY . 381 A 381 
A 382 1 n PHE . 382 A 382 
A 383 1 n THR . 383 A 383 
#
_software.classification other
_software.date           ?
_software.description    "Structure prediction"
_software.name           AlphaFold
_software.pdbx_ordinal   1
_software.type           package
_software.version        "AlphaFold-beta-20231127 (7a14c934-fe78-43c1-a552-7fb305b0ebd1 @ 2024-08-29 17:30:08)"
#
loop_
_struct_asym.entity_id
_struct_asym.id
1 A 
2 B 
3 C 
4 D 
#
loop_
_struct_conn.conn_type_id
_struct_conn.id
_struct_conn.pdbx_ptnr1_PDB_ins_code
_struct_conn.pdbx_ptnr1_label_alt_id
_struct_conn.pdbx_ptnr2_PDB_ins_code
_struct_conn.pdbx_ptnr2_label_alt_id
_struct_conn.pdbx_role
_struct_conn.pdbx_value_order
_struct_conn.ptnr1_auth_asym_id
_struct_conn.ptnr1_auth_seq_id
_struct_conn.ptnr1_label_asym_id
_struct_conn.ptnr1_label_atom_id
_struct_conn.ptnr1_label_comp_id
_struct_conn.ptnr1_label_seq_id
_struct_conn.ptnr1_symmetry
_struct_conn.ptnr2_auth_asym_id
_struct_conn.ptnr2_auth_seq_id
_struct_conn.ptnr2_label_asym_id
_struct_conn.ptnr2_label_atom_id
_struct_conn.ptnr2_label_comp_id
_struct_conn.ptnr2_label_seq_id
_struct_conn.ptnr2_symmetry
covale covale1  ? ? ? ? ? ? C 1 C C1 NAG . 1_555 A 90  A ND2 ASN 90  1_555 
covale covale2  ? ? ? ? ? ? D 1 D C1 NAG . 1_555 A 224 A ND2 ASN 224 1_555 
covale covale3  ? ? ? ? ? ? C 1 C O4 NAG . 1_555 C 2   C C1  NAG .   1_555 
covale covale4  ? ? ? ? ? ? C 2 C O4 NAG . 1_555 C 3   C C1  MAN .   1_555 
covale covale5  ? ? ? ? ? ? C 3 C O2 MAN . 1_555 C 4   C C1  MAN .   1_555 
covale covale6  ? ? ? ? ? ? C 4 C O2 MAN . 1_555 C 5   C C1  MAN .   1_555 
covale covale7  ? ? ? ? ? ? C 4 C O6 MAN . 1_555 C 6   C C1  MAN .   1_555 
covale covale8  ? ? ? ? ? ? C 6 C O2 MAN . 1_555 C 7   C C1  MAN .   1_555 
covale covale9  ? ? ? ? ? ? C 6 C O6 MAN . 1_555 C 8   C C1  MAN .   1_555 
covale covale10 ? ? ? ? ? ? D 1 D O4 NAG . 1_555 D 2   D C1  NAG .   1_555 
covale covale11 ? ? ? ? ? ? D 2 D O4 NAG . 1_555 D 3   D C1  MAN .   1_555 
covale covale12 ? ? ? ? ? ? D 3 D O2 MAN . 1_555 D 4   D C1  MAN .   1_555 
covale covale13 ? ? ? ? ? ? D 4 D O2 MAN . 1_555 D 5   D C1  MAN .   1_555 
covale covale14 ? ? ? ? ? ? D 4 D O6 MAN . 1_555 D 6   D C1  MAN .   1_555 
covale covale15 ? ? ? ? ? ? D 6 D O2 MAN . 1_555 D 7   D C1  MAN .   1_555 
covale covale16 ? ? ? ? ? ? D 6 D O6 MAN . 1_555 D 8   D C1  MAN .   1_555 
#
_struct_conn_type.criteria  ?
_struct_conn_type.id        covale
_struct_conn_type.reference ?
#
loop_
_atom_site.group_PDB
_atom_site.id
_atom_site.type_symbol
_atom_site.label_atom_id
_atom_site.label_alt_id
_atom_site.label_comp_id
_atom_site.label_asym_id
_atom_site.label_entity_id
_atom_site.label_seq_id
_atom_site.pdbx_PDB_ins_code
_atom_site.Cartn_x
_atom_site.Cartn_y
_atom_site.Cartn_z
_atom_site.occupancy
_atom_site.B_iso_or_equiv
_atom_site.auth_seq_id
_atom_site.auth_asym_id
_atom_site.pdbx_PDB_model_num
ATOM   1    N  N   . PHE A 1 1   ? 13.419  8.486   -12.949 1.00 96.52 1   A 1 
ATOM   2    C  CA  . PHE A 1 1   ? 12.303  9.370   -12.586 1.00 97.67 1   A 1 
ATOM   3    C  C   . PHE A 1 1   ? 11.865  9.133   -11.150 1.00 98.06 1   A 1 
ATOM   4    O  O   . PHE A 1 1   ? 12.302  8.165   -10.518 1.00 97.68 1   A 1 
ATOM   5    C  CB  . PHE A 1 1   ? 11.118  9.164   -13.538 1.00 97.11 1   A 1 
ATOM   6    C  CG  . PHE A 1 1   ? 10.442  7.815   -13.408 1.00 97.65 1   A 1 
ATOM   7    C  CD1 . PHE A 1 1   ? 10.961  6.692   -14.055 1.00 97.25 1   A 1 
ATOM   8    C  CD2 . PHE A 1 1   ? 9.283   7.679   -12.664 1.00 97.11 1   A 1 
ATOM   9    C  CE1 . PHE A 1 1   ? 10.339  5.458   -13.960 1.00 96.43 1   A 1 
ATOM   10   C  CE2 . PHE A 1 1   ? 8.645   6.443   -12.559 1.00 96.43 1   A 1 
ATOM   11   C  CZ  . PHE A 1 1   ? 9.176   5.334   -13.210 1.00 96.99 1   A 1 
ATOM   12   N  N   . GLU A 1 2   ? 11.027  10.016  -10.620 1.00 98.36 2   A 1 
ATOM   13   C  CA  . GLU A 1 2   ? 10.525  9.886   -9.264  1.00 98.46 2   A 1 
ATOM   14   C  C   . GLU A 1 2   ? 9.022   9.587   -9.297  1.00 98.58 2   A 1 
ATOM   15   O  O   . GLU A 1 2   ? 8.326   9.965   -10.238 1.00 98.29 2   A 1 
ATOM   16   C  CB  . GLU A 1 2   ? 10.789  11.161  -8.463  1.00 98.08 2   A 1 
ATOM   17   C  CG  . GLU A 1 2   ? 12.269  11.467  -8.292  1.00 95.34 2   A 1 
ATOM   18   C  CD  . GLU A 1 2   ? 12.512  12.678  -7.399  1.00 93.79 2   A 1 
ATOM   19   O  OE1 . GLU A 1 2   ? 11.823  13.702  -7.592  1.00 87.84 2   A 1 
ATOM   20   O  OE2 . GLU A 1 2   ? 13.386  12.593  -6.521  1.00 87.34 2   A 1 
ATOM   21   N  N   . MET A 1 3   ? 8.539   8.920   -8.240  1.00 98.73 3   A 1 
ATOM   22   C  CA  . MET A 1 3   ? 7.136   8.531   -8.178  1.00 98.86 3   A 1 
ATOM   23   C  C   . MET A 1 3   ? 6.587   8.623   -6.761  1.00 98.86 3   A 1 
ATOM   24   O  O   . MET A 1 3   ? 7.170   8.084   -5.824  1.00 98.80 3   A 1 
ATOM   25   C  CB  . MET A 1 3   ? 6.975   7.111   -8.716  1.00 98.61 3   A 1 
ATOM   26   C  CG  . MET A 1 3   ? 5.574   6.532   -8.597  1.00 98.01 3   A 1 
ATOM   27   S  SD  . MET A 1 3   ? 5.417   4.914   -9.395  1.00 97.33 3   A 1 
ATOM   28   C  CE  . MET A 1 3   ? 6.461   3.915   -8.346  1.00 92.37 3   A 1 
ATOM   29   N  N   . TRP A 1 4   ? 5.450   9.295   -6.607  1.00 98.82 4   A 1 
ATOM   30   C  CA  . TRP A 1 4   ? 4.804   9.422   -5.311  1.00 98.96 4   A 1 
ATOM   31   C  C   . TRP A 1 4   ? 3.900   8.215   -5.037  1.00 98.92 4   A 1 
ATOM   32   O  O   . TRP A 1 4   ? 3.346   7.627   -5.966  1.00 98.82 4   A 1 
ATOM   33   C  CB  . TRP A 1 4   ? 3.941   10.684  -5.266  1.00 98.89 4   A 1 
ATOM   34   C  CG  . TRP A 1 4   ? 4.693   11.972  -5.390  1.00 98.88 4   A 1 
ATOM   35   C  CD1 . TRP A 1 4   ? 4.961   12.656  -6.539  1.00 98.68 4   A 1 
ATOM   36   C  CD2 . TRP A 1 4   ? 5.253   12.748  -4.320  1.00 98.84 4   A 1 
ATOM   37   N  NE1 . TRP A 1 4   ? 5.658   13.808  -6.256  1.00 98.60 4   A 1 
ATOM   38   C  CE2 . TRP A 1 4   ? 5.850   13.887  -4.905  1.00 98.73 4   A 1 
ATOM   39   C  CE3 . TRP A 1 4   ? 5.311   12.590  -2.926  1.00 98.72 4   A 1 
ATOM   40   C  CZ2 . TRP A 1 4   ? 6.488   14.866  -4.136  1.00 98.51 4   A 1 
ATOM   41   C  CZ3 . TRP A 1 4   ? 5.947   13.565  -2.168  1.00 98.45 4   A 1 
ATOM   42   C  CH2 . TRP A 1 4   ? 6.530   14.687  -2.776  1.00 98.36 4   A 1 
ATOM   43   N  N   . GLN A 1 5   ? 3.748   7.872   -3.749  1.00 98.81 5   A 1 
ATOM   44   C  CA  . GLN A 1 5   ? 2.849   6.804   -3.347  1.00 98.80 5   A 1 
ATOM   45   C  C   . GLN A 1 5   ? 1.840   7.411   -2.373  1.00 98.89 5   A 1 
ATOM   46   O  O   . GLN A 1 5   ? 2.184   7.738   -1.236  1.00 98.64 5   A 1 
ATOM   47   C  CB  . GLN A 1 5   ? 3.598   5.651   -2.674  1.00 98.74 5   A 1 
ATOM   48   C  CG  . GLN A 1 5   ? 2.669   4.529   -2.216  1.00 98.49 5   A 1 
ATOM   49   C  CD  . GLN A 1 5   ? 3.403   3.399   -1.530  1.00 98.47 5   A 1 
ATOM   50   O  OE1 . GLN A 1 5   ? 4.523   3.559   -1.037  1.00 93.92 5   A 1 
ATOM   51   N  NE2 . GLN A 1 5   ? 2.762   2.233   -1.461  1.00 93.52 5   A 1 
ATOM   52   N  N   . LEU A 1 6   ? 0.606   7.563   -2.827  1.00 98.89 6   A 1 
ATOM   53   C  CA  . LEU A 1 6   ? -0.462  8.150   -2.033  1.00 98.73 6   A 1 
ATOM   54   C  C   . LEU A 1 6   ? -1.424  7.034   -1.624  1.00 98.76 6   A 1 
ATOM   55   O  O   . LEU A 1 6   ? -2.064  6.422   -2.479  1.00 98.25 6   A 1 
ATOM   56   C  CB  . LEU A 1 6   ? -1.200  9.204   -2.874  1.00 98.61 6   A 1 
ATOM   57   C  CG  . LEU A 1 6   ? -2.413  9.895   -2.261  1.00 98.17 6   A 1 
ATOM   58   C  CD1 . LEU A 1 6   ? -2.008  10.674  -1.019  1.00 97.52 6   A 1 
ATOM   59   C  CD2 . LEU A 1 6   ? -3.034  10.824  -3.294  1.00 97.31 6   A 1 
ATOM   60   N  N   . THR A 1 7   ? -1.517  6.764   -0.325  1.00 98.61 7   A 1 
ATOM   61   C  CA  . THR A 1 7   ? -2.340  5.645   0.123   1.00 98.54 7   A 1 
ATOM   62   C  C   . THR A 1 7   ? -3.120  5.894   1.407   1.00 98.42 7   A 1 
ATOM   63   O  O   . THR A 1 7   ? -2.707  6.688   2.254   1.00 97.99 7   A 1 
ATOM   64   C  CB  . THR A 1 7   ? -1.473  4.377   0.304   1.00 98.05 7   A 1 
ATOM   65   O  OG1 . THR A 1 7   ? -2.313  3.246   0.554   1.00 95.29 7   A 1 
ATOM   66   C  CG2 . THR A 1 7   ? -0.498  4.551   1.464   1.00 95.79 7   A 1 
ATOM   67   N  N   . ASP A 1 8   ? -4.252  5.187   1.526   1.00 98.55 8   A 1 
ATOM   68   C  CA  . ASP A 1 8   ? -5.093  5.211   2.714   1.00 98.45 8   A 1 
ATOM   69   C  C   . ASP A 1 8   ? -5.404  6.610   3.247   1.00 98.59 8   A 1 
ATOM   70   O  O   . ASP A 1 8   ? -4.993  6.983   4.344   1.00 97.81 8   A 1 
ATOM   71   C  CB  . ASP A 1 8   ? -4.452  4.352   3.798   1.00 98.31 8   A 1 
ATOM   72   C  CG  . ASP A 1 8   ? -4.315  2.908   3.365   1.00 98.08 8   A 1 
ATOM   73   O  OD1 . ASP A 1 8   ? -3.292  2.565   2.726   1.00 96.25 8   A 1 
ATOM   74   O  OD2 . ASP A 1 8   ? -5.242  2.115   3.636   1.00 96.61 8   A 1 
ATOM   75   N  N   . ILE A 1 9   ? -6.149  7.360   2.450   1.00 98.23 9   A 1 
ATOM   76   C  CA  . ILE A 1 9   ? -6.536  8.709   2.834   1.00 98.19 9   A 1 
ATOM   77   C  C   . ILE A 1 9   ? -7.664  8.689   3.860   1.00 98.01 9   A 1 
ATOM   78   O  O   . ILE A 1 9   ? -7.598  9.386   4.872   1.00 97.33 9   A 1 
ATOM   79   C  CB  . ILE A 1 9   ? -6.982  9.514   1.597   1.00 98.09 9   A 1 
ATOM   80   C  CG1 . ILE A 1 9   ? -5.826  9.621   0.589   1.00 96.71 9   A 1 
ATOM   81   C  CG2 . ILE A 1 9   ? -7.444  10.907  2.025   1.00 96.45 9   A 1 
ATOM   82   C  CD1 . ILE A 1 9   ? -6.213  10.275  -0.717  1.00 95.40 9   A 1 
ATOM   83   N  N   . HIS A 1 10  ? -8.700  7.879   3.605   1.00 97.74 10  A 1 
ATOM   84   C  CA  . HIS A 1 10  ? -9.872  7.790   4.479   1.00 97.50 10  A 1 
ATOM   85   C  C   . HIS A 1 10  ? -10.391 9.185   4.844   1.00 97.43 10  A 1 
ATOM   86   O  O   . HIS A 1 10  ? -10.444 9.558   6.016   1.00 96.22 10  A 1 
ATOM   87   C  CB  . HIS A 1 10  ? -9.529  7.012   5.747   1.00 97.19 10  A 1 
ATOM   88   C  CG  . HIS A 1 10  ? -9.233  5.563   5.510   1.00 97.30 10  A 1 
ATOM   89   N  ND1 . HIS A 1 10  ? -10.219 4.631   5.289   1.00 95.69 10  A 1 
ATOM   90   C  CD2 . HIS A 1 10  ? -8.061  4.893   5.463   1.00 96.16 10  A 1 
ATOM   91   C  CE1 . HIS A 1 10  ? -9.667  3.432   5.114   1.00 95.97 10  A 1 
ATOM   92   N  NE2 . HIS A 1 10  ? -8.356  3.571   5.214   1.00 96.17 10  A 1 
ATOM   93   N  N   . LEU A 1 11  ? -10.760 9.931   3.830   1.00 97.26 11  A 1 
ATOM   94   C  CA  . LEU A 1 11  ? -11.262 11.283  4.009   1.00 97.10 11  A 1 
ATOM   95   C  C   . LEU A 1 11  ? -12.649 11.328  4.640   1.00 96.89 11  A 1 
ATOM   96   O  O   . LEU A 1 11  ? -13.587 10.705  4.147   1.00 95.96 11  A 1 
ATOM   97   C  CB  . LEU A 1 11  ? -11.307 12.004  2.659   1.00 96.56 11  A 1 
ATOM   98   C  CG  . LEU A 1 11  ? -11.890 13.422  2.659   1.00 94.89 11  A 1 
ATOM   99   C  CD1 . LEU A 1 11  ? -11.033 14.337  3.516   1.00 92.27 11  A 1 
ATOM   100  C  CD2 . LEU A 1 11  ? -11.986 13.940  1.234   1.00 91.60 11  A 1 
ATOM   101  N  N   . ASP A 1 12  ? -12.766 12.070  5.733   1.00 96.70 12  A 1 
ATOM   102  C  CA  . ASP A 1 12  ? -14.052 12.248  6.390   1.00 96.35 12  A 1 
ATOM   103  C  C   . ASP A 1 12  ? -14.538 13.671  6.116   1.00 96.30 12  A 1 
ATOM   104  O  O   . ASP A 1 12  ? -14.049 14.628  6.711   1.00 95.78 12  A 1 
ATOM   105  C  CB  . ASP A 1 12  ? -13.929 12.028  7.901   1.00 95.71 12  A 1 
ATOM   106  C  CG  . ASP A 1 12  ? -15.271 12.155  8.615   1.00 95.07 12  A 1 
ATOM   107  O  OD1 . ASP A 1 12  ? -16.292 12.362  7.930   1.00 93.76 12  A 1 
ATOM   108  O  OD2 . ASP A 1 12  ? -15.295 12.026  9.848   1.00 93.04 12  A 1 
ATOM   109  N  N   . PRO A 1 13  ? -15.511 13.817  5.227   1.00 95.47 13  A 1 
ATOM   110  C  CA  . PRO A 1 13  ? -16.024 15.144  4.893   1.00 94.70 13  A 1 
ATOM   111  C  C   . PRO A 1 13  ? -16.784 15.806  6.041   1.00 94.72 13  A 1 
ATOM   112  O  O   . PRO A 1 13  ? -17.027 17.006  6.011   1.00 93.67 13  A 1 
ATOM   113  C  CB  . PRO A 1 13  ? -16.935 14.871  3.691   1.00 93.69 13  A 1 
ATOM   114  C  CG  . PRO A 1 13  ? -17.438 13.499  3.950   1.00 92.18 13  A 1 
ATOM   115  C  CD  . PRO A 1 13  ? -16.211 12.765  4.467   1.00 94.40 13  A 1 
ATOM   116  N  N   . MET A 1 14  ? -17.144 15.014  7.049   1.00 94.88 14  A 1 
ATOM   117  C  CA  . MET A 1 14  ? -17.892 15.535  8.190   1.00 94.64 14  A 1 
ATOM   118  C  C   . MET A 1 14  ? -17.003 16.004  9.339   1.00 95.58 14  A 1 
ATOM   119  O  O   . MET A 1 14  ? -17.499 16.494  10.353  1.00 95.03 14  A 1 
ATOM   120  C  CB  . MET A 1 14  ? -18.874 14.473  8.695   1.00 93.28 14  A 1 
ATOM   121  C  CG  . MET A 1 14  ? -19.962 14.121  7.695   1.00 89.59 14  A 1 
ATOM   122  S  SD  . MET A 1 14  ? -21.118 12.892  8.331   1.00 83.51 14  A 1 
ATOM   123  C  CE  . MET A 1 14  ? -21.893 13.806  9.663   1.00 73.38 14  A 1 
ATOM   124  N  N   . TYR A 1 15  ? -15.689 15.862  9.169   1.00 95.36 15  A 1 
ATOM   125  C  CA  . TYR A 1 15  ? -14.756 16.279  10.213  1.00 96.03 15  A 1 
ATOM   126  C  C   . TYR A 1 15  ? -15.009 17.749  10.558  1.00 96.08 15  A 1 
ATOM   127  O  O   . TYR A 1 15  ? -15.078 18.607  9.677   1.00 95.23 15  A 1 
ATOM   128  C  CB  . TYR A 1 15  ? -13.313 16.093  9.756   1.00 96.31 15  A 1 
ATOM   129  C  CG  . TYR A 1 15  ? -12.282 16.430  10.818  1.00 96.95 15  A 1 
ATOM   130  C  CD1 . TYR A 1 15  ? -11.947 17.754  11.105  1.00 96.71 15  A 1 
ATOM   131  C  CD2 . TYR A 1 15  ? -11.645 15.422  11.538  1.00 96.72 15  A 1 
ATOM   132  C  CE1 . TYR A 1 15  ? -11.023 18.060  12.093  1.00 96.52 15  A 1 
ATOM   133  C  CE2 . TYR A 1 15  ? -10.712 15.721  12.520  1.00 96.59 15  A 1 
ATOM   134  C  CZ  . TYR A 1 15  ? -10.405 17.039  12.801  1.00 96.94 15  A 1 
ATOM   135  O  OH  . TYR A 1 15  ? -9.479  17.342  13.768  1.00 96.61 15  A 1 
ATOM   136  N  N   . THR A 1 16  ? -15.126 18.019  11.851  1.00 96.61 16  A 1 
ATOM   137  C  CA  . THR A 1 16  ? -15.394 19.369  12.315  1.00 96.96 16  A 1 
ATOM   138  C  C   . THR A 1 16  ? -14.343 19.832  13.323  1.00 97.33 16  A 1 
ATOM   139  O  O   . THR A 1 16  ? -14.127 19.190  14.348  1.00 96.90 16  A 1 
ATOM   140  C  CB  . THR A 1 16  ? -16.783 19.459  12.970  1.00 96.52 16  A 1 
ATOM   141  O  OG1 . THR A 1 16  ? -17.785 19.045  12.040  1.00 93.36 16  A 1 
ATOM   142  C  CG2 . THR A 1 16  ? -17.078 20.878  13.430  1.00 93.02 16  A 1 
ATOM   143  N  N   . VAL A 1 17  ? -13.685 20.938  13.026  1.00 97.21 17  A 1 
ATOM   144  C  CA  . VAL A 1 17  ? -12.673 21.490  13.916  1.00 97.39 17  A 1 
ATOM   145  C  C   . VAL A 1 17  ? -13.319 21.906  15.240  1.00 97.37 17  A 1 
ATOM   146  O  O   . VAL A 1 17  ? -14.378 22.523  15.253  1.00 96.35 17  A 1 
ATOM   147  C  CB  . VAL A 1 17  ? -11.994 22.722  13.283  1.00 96.83 17  A 1 
ATOM   148  C  CG1 . VAL A 1 17  ? -10.957 23.309  14.239  1.00 95.08 17  A 1 
ATOM   149  C  CG2 . VAL A 1 17  ? -11.332 22.329  11.967  1.00 95.46 17  A 1 
ATOM   150  N  N   . GLY A 1 18  ? -12.667 21.545  16.340  1.00 96.98 18  A 1 
ATOM   151  C  CA  . GLY A 1 18  ? -13.193 21.888  17.645  1.00 96.92 18  A 1 
ATOM   152  C  C   . GLY A 1 18  ? -14.209 20.908  18.198  1.00 97.34 18  A 1 
ATOM   153  O  O   . GLY A 1 18  ? -14.784 21.130  19.263  1.00 96.33 18  A 1 
ATOM   154  N  N   . SER A 1 19  ? -14.434 19.811  17.473  1.00 97.07 19  A 1 
ATOM   155  C  CA  . SER A 1 19  ? -15.371 18.792  17.920  1.00 96.95 19  A 1 
ATOM   156  C  C   . SER A 1 19  ? -14.692 17.828  18.892  1.00 96.88 19  A 1 
ATOM   157  O  O   . SER A 1 19  ? -13.502 17.964  19.190  1.00 96.39 19  A 1 
ATOM   158  C  CB  . SER A 1 19  ? -15.921 18.015  16.722  1.00 96.71 19  A 1 
ATOM   159  O  OG  . SER A 1 19  ? -14.883 17.345  16.033  1.00 95.14 19  A 1 
ATOM   160  N  N   . ASP A 1 20  ? -15.458 16.854  19.386  1.00 96.41 20  A 1 
ATOM   161  C  CA  . ASP A 1 20  ? -14.960 15.876  20.339  1.00 96.30 20  A 1 
ATOM   162  C  C   . ASP A 1 20  ? -14.335 14.671  19.630  1.00 95.98 20  A 1 
ATOM   163  O  O   . ASP A 1 20  ? -15.024 13.952  18.909  1.00 95.39 20  A 1 
ATOM   164  C  CB  . ASP A 1 20  ? -16.120 15.412  21.232  1.00 96.12 20  A 1 
ATOM   165  C  CG  . ASP A 1 20  ? -15.660 14.559  22.401  1.00 95.78 20  A 1 
ATOM   166  O  OD1 . ASP A 1 20  ? -14.497 14.109  22.416  1.00 94.22 20  A 1 
ATOM   167  O  OD2 . ASP A 1 20  ? -16.473 14.340  23.322  1.00 94.03 20  A 1 
ATOM   168  N  N   . PRO A 1 21  ? -13.038 14.436  19.831  1.00 95.72 21  A 1 
ATOM   169  C  CA  . PRO A 1 21  ? -12.358 13.301  19.207  1.00 94.81 21  A 1 
ATOM   170  C  C   . PRO A 1 21  ? -12.990 11.961  19.579  1.00 94.22 21  A 1 
ATOM   171  O  O   . PRO A 1 21  ? -12.928 11.004  18.810  1.00 92.79 21  A 1 
ATOM   172  C  CB  . PRO A 1 21  ? -10.928 13.415  19.739  1.00 94.03 21  A 1 
ATOM   173  C  CG  . PRO A 1 21  ? -10.755 14.891  19.927  1.00 93.29 21  A 1 
ATOM   174  C  CD  . PRO A 1 21  ? -12.072 15.307  20.529  1.00 95.13 21  A 1 
ATOM   175  N  N   . LEU A 1 22  ? -13.591 11.893  20.767  1.00 94.75 22  A 1 
ATOM   176  C  CA  . LEU A 1 22  ? -14.243 10.668  21.220  1.00 93.91 22  A 1 
ATOM   177  C  C   . LEU A 1 22  ? -15.572 10.452  20.501  1.00 93.58 22  A 1 
ATOM   178  O  O   . LEU A 1 22  ? -16.183 9.389   20.622  1.00 91.77 22  A 1 
ATOM   179  C  CB  . LEU A 1 22  ? -14.461 10.703  22.738  1.00 93.40 22  A 1 
ATOM   180  C  CG  . LEU A 1 22  ? -13.187 10.733  23.588  1.00 90.56 22  A 1 
ATOM   181  C  CD1 . LEU A 1 22  ? -13.549 10.794  25.070  1.00 86.21 22  A 1 
ATOM   182  C  CD2 . LEU A 1 22  ? -12.336 9.501   23.299  1.00 85.32 22  A 1 
ATOM   183  N  N   . LYS A 1 23  ? -16.006 11.451  19.749  1.00 93.98 23  A 1 
ATOM   184  C  CA  . LYS A 1 23  ? -17.231 11.359  18.964  1.00 93.91 23  A 1 
ATOM   185  C  C   . LYS A 1 23  ? -16.899 11.446  17.480  1.00 93.91 23  A 1 
ATOM   186  O  O   . LYS A 1 23  ? -17.612 12.084  16.699  1.00 92.84 23  A 1 
ATOM   187  C  CB  . LYS A 1 23  ? -18.214 12.459  19.375  1.00 94.06 23  A 1 
ATOM   188  C  CG  . LYS A 1 23  ? -18.726 12.305  20.794  1.00 93.04 23  A 1 
ATOM   189  C  CD  . LYS A 1 23  ? -19.810 13.318  21.126  1.00 88.26 23  A 1 
ATOM   190  C  CE  . LYS A 1 23  ? -20.345 13.099  22.528  1.00 83.19 23  A 1 
ATOM   191  N  NZ  . LYS A 1 23  ? -21.437 14.047  22.877  1.00 73.99 23  A 1 
ATOM   192  N  N   . LEU A 1 24  ? -15.783 10.798  17.102  1.00 94.13 24  A 1 
ATOM   193  C  CA  . LEU A 1 24  ? -15.335 10.727  15.718  1.00 93.84 24  A 1 
ATOM   194  C  C   . LEU A 1 24  ? -14.998 12.081  15.084  1.00 94.46 24  A 1 
ATOM   195  O  O   . LEU A 1 24  ? -14.975 12.219  13.866  1.00 93.37 24  A 1 
ATOM   196  C  CB  . LEU A 1 24  ? -16.374 10.002  14.855  1.00 92.36 24  A 1 
ATOM   197  C  CG  . LEU A 1 24  ? -16.829 8.630   15.369  1.00 89.86 24  A 1 
ATOM   198  C  CD1 . LEU A 1 24  ? -17.877 8.051   14.438  1.00 86.46 24  A 1 
ATOM   199  C  CD2 . LEU A 1 24  ? -15.633 7.693   15.480  1.00 85.54 24  A 1 
ATOM   200  N  N   . CYS A 1 25  ? -14.736 13.072  15.927  1.00 94.83 25  A 1 
ATOM   201  C  CA  . CYS A 1 25  ? -14.413 14.411  15.445  1.00 95.32 25  A 1 
ATOM   202  C  C   . CYS A 1 25  ? -15.523 14.979  14.555  1.00 95.34 25  A 1 
ATOM   203  O  O   . CYS A 1 25  ? -15.254 15.729  13.608  1.00 94.45 25  A 1 
ATOM   204  C  CB  . CYS A 1 25  ? -13.086 14.392  14.669  1.00 95.39 25  A 1 
ATOM   205  S  SG  . CYS A 1 25  ? -11.642 13.930  15.645  1.00 95.07 25  A 1 
ATOM   206  N  N   . ARG A 1 26  ? -16.755 14.601  14.869  1.00 95.28 26  A 1 
ATOM   207  C  CA  . ARG A 1 26  ? -17.900 15.065  14.088  1.00 94.63 26  A 1 
ATOM   208  C  C   . ARG A 1 26  ? -18.895 15.864  14.915  1.00 94.87 26  A 1 
ATOM   209  O  O   . ARG A 1 26  ? -19.489 16.821  14.426  1.00 93.20 26  A 1 
ATOM   210  C  CB  . ARG A 1 26  ? -18.626 13.867  13.461  1.00 93.29 26  A 1 
ATOM   211  C  CG  . ARG A 1 26  ? -17.847 13.157  12.380  1.00 91.48 26  A 1 
ATOM   212  C  CD  . ARG A 1 26  ? -18.671 12.023  11.787  1.00 89.33 26  A 1 
ATOM   213  N  NE  . ARG A 1 26  ? -18.098 11.514  10.552  1.00 87.32 26  A 1 
ATOM   214  C  CZ  . ARG A 1 26  ? -18.659 10.596  9.775   1.00 86.04 26  A 1 
ATOM   215  N  NH1 . ARG A 1 26  ? -19.828 10.064  10.116  1.00 81.64 26  A 1 
ATOM   216  N  NH2 . ARG A 1 26  ? -18.068 10.205  8.665   1.00 80.19 26  A 1 
ATOM   217  N  N   . GLU A 1 27  ? -19.073 15.457  16.177  1.00 95.01 27  A 1 
ATOM   218  C  CA  . GLU A 1 27  ? -20.042 16.109  17.042  1.00 95.08 27  A 1 
ATOM   219  C  C   . GLU A 1 27  ? -19.432 16.545  18.364  1.00 96.09 27  A 1 
ATOM   220  O  O   . GLU A 1 27  ? -18.259 16.282  18.641  1.00 95.05 27  A 1 
ATOM   221  C  CB  . GLU A 1 27  ? -21.211 15.154  17.318  1.00 92.45 27  A 1 
ATOM   222  C  CG  . GLU A 1 27  ? -21.837 14.549  16.073  1.00 85.48 27  A 1 
ATOM   223  C  CD  . GLU A 1 27  ? -22.943 13.559  16.407  1.00 84.10 27  A 1 
ATOM   224  O  OE1 . GLU A 1 27  ? -22.882 12.942  17.486  1.00 77.63 27  A 1 
ATOM   225  O  OE2 . GLU A 1 27  ? -23.866 13.407  15.576  1.00 77.37 27  A 1 
ATOM   226  N  N   . GLY A 1 28  ? -20.242 17.214  19.179  1.00 95.46 28  A 1 
ATOM   227  C  CA  . GLY A 1 28  ? -19.790 17.656  20.481  1.00 96.28 28  A 1 
ATOM   228  C  C   . GLY A 1 28  ? -18.772 18.778  20.428  1.00 97.07 28  A 1 
ATOM   229  O  O   . GLY A 1 28  ? -18.524 19.370  19.372  1.00 95.69 28  A 1 
ATOM   230  N  N   . LYS A 1 29  ? -18.177 19.054  21.584  1.00 96.66 29  A 1 
ATOM   231  C  CA  . LYS A 1 29  ? -17.173 20.102  21.686  1.00 96.81 29  A 1 
ATOM   232  C  C   . LYS A 1 29  ? -15.907 19.536  22.301  1.00 96.81 29  A 1 
ATOM   233  O  O   . LYS A 1 29  ? -15.956 18.834  23.313  1.00 94.32 29  A 1 
ATOM   234  C  CB  . LYS A 1 29  ? -17.711 21.249  22.542  1.00 95.72 29  A 1 
ATOM   235  C  CG  . LYS A 1 29  ? -16.792 22.440  22.639  1.00 86.47 29  A 1 
ATOM   236  C  CD  . LYS A 1 29  ? -17.412 23.555  23.465  1.00 79.15 29  A 1 
ATOM   237  C  CE  . LYS A 1 29  ? -16.493 24.758  23.555  1.00 69.15 29  A 1 
ATOM   238  N  NZ  . LYS A 1 29  ? -17.097 25.858  24.352  1.00 59.37 29  A 1 
ATOM   239  N  N   . GLY A 1 30  ? -14.775 19.820  21.678  1.00 96.57 30  A 1 
ATOM   240  C  CA  . GLY A 1 30  ? -13.512 19.306  22.166  1.00 96.28 30  A 1 
ATOM   241  C  C   . GLY A 1 30  ? -12.324 20.000  21.532  1.00 96.55 30  A 1 
ATOM   242  O  O   . GLY A 1 30  ? -12.402 21.175  21.175  1.00 95.04 30  A 1 
ATOM   243  N  N   . ASN A 1 31  ? -11.230 19.263  21.390  1.00 96.04 31  A 1 
ATOM   244  C  CA  . ASN A 1 31  ? -10.008 19.834  20.837  1.00 95.24 31  A 1 
ATOM   245  C  C   . ASN A 1 31  ? -9.559  19.208  19.518  1.00 95.72 31  A 1 
ATOM   246  O  O   . ASN A 1 31  ? -8.364  19.088  19.264  1.00 94.16 31  A 1 
ATOM   247  C  CB  . ASN A 1 31  ? -8.889  19.738  21.872  1.00 92.49 31  A 1 
ATOM   248  C  CG  . ASN A 1 31  ? -8.737  18.349  22.436  1.00 87.91 31  A 1 
ATOM   249  O  OD1 . ASN A 1 31  ? -9.118  17.364  21.812  1.00 77.42 31  A 1 
ATOM   250  N  ND2 . ASN A 1 31  ? -8.173  18.246  23.642  1.00 79.95 31  A 1 
ATOM   251  N  N   . ALA A 1 32  ? -10.503 18.800  18.679  1.00 96.14 32  A 1 
ATOM   252  C  CA  . ALA A 1 32  ? -10.170 18.245  17.372  1.00 96.44 32  A 1 
ATOM   253  C  C   . ALA A 1 32  ? -9.431  19.342  16.602  1.00 96.54 32  A 1 
ATOM   254  O  O   . ALA A 1 32  ? -9.953  20.440  16.408  1.00 95.78 32  A 1 
ATOM   255  C  CB  . ALA A 1 32  ? -11.441 17.831  16.636  1.00 96.35 32  A 1 
ATOM   256  N  N   . GLY A 1 33  ? -8.204  19.048  16.185  1.00 96.37 33  A 1 
ATOM   257  C  CA  . GLY A 1 33  ? -7.368  20.018  15.505  1.00 96.19 33  A 1 
ATOM   258  C  C   . GLY A 1 33  ? -7.795  20.432  14.108  1.00 96.72 33  A 1 
ATOM   259  O  O   . GLY A 1 33  ? -8.602  19.762  13.463  1.00 96.29 33  A 1 
ATOM   260  N  N   . LYS A 1 34  ? -7.229  21.529  13.647  1.00 96.56 34  A 1 
ATOM   261  C  CA  . LYS A 1 34  ? -7.531  22.054  12.322  1.00 96.77 34  A 1 
ATOM   262  C  C   . LYS A 1 34  ? -7.168  21.083  11.205  1.00 97.21 34  A 1 
ATOM   263  O  O   . LYS A 1 34  ? -7.907  20.949  10.227  1.00 96.85 34  A 1 
ATOM   264  C  CB  . LYS A 1 34  ? -6.783  23.374  12.091  1.00 96.12 34  A 1 
ATOM   265  C  CG  . LYS A 1 34  ? -6.981  23.973  10.708  1.00 93.09 34  A 1 
ATOM   266  C  CD  . LYS A 1 34  ? -6.222  25.274  10.543  1.00 89.76 34  A 1 
ATOM   267  C  CE  . LYS A 1 34  ? -6.416  25.850  9.151   1.00 83.76 34  A 1 
ATOM   268  N  NZ  . LYS A 1 34  ? -5.671  27.125  8.968   1.00 75.94 34  A 1 
ATOM   269  N  N   . TYR A 1 35  ? -6.033  20.391  11.366  1.00 97.44 35  A 1 
ATOM   270  C  CA  . TYR A 1 35  ? -5.562  19.466  10.345  1.00 97.70 35  A 1 
ATOM   271  C  C   . TYR A 1 35  ? -5.812  17.993  10.659  1.00 97.89 35  A 1 
ATOM   272  O  O   . TYR A 1 35  ? -5.346  17.112  9.931   1.00 96.88 35  A 1 
ATOM   273  C  CB  . TYR A 1 35  ? -4.078  19.697  10.088  1.00 97.72 35  A 1 
ATOM   274  C  CG  . TYR A 1 35  ? -3.774  21.074  9.534   1.00 97.75 35  A 1 
ATOM   275  C  CD1 . TYR A 1 35  ? -4.050  21.375  8.208   1.00 97.05 35  A 1 
ATOM   276  C  CD2 . TYR A 1 35  ? -3.230  22.057  10.345  1.00 97.05 35  A 1 
ATOM   277  C  CE1 . TYR A 1 35  ? -3.791  22.643  7.690   1.00 96.58 35  A 1 
ATOM   278  C  CE2 . TYR A 1 35  ? -2.965  23.330  9.838   1.00 96.68 35  A 1 
ATOM   279  C  CZ  . TYR A 1 35  ? -3.249  23.618  8.511   1.00 96.87 35  A 1 
ATOM   280  O  OH  . TYR A 1 35  ? -2.997  24.861  8.007   1.00 95.88 35  A 1 
ATOM   281  N  N   . GLY A 1 36  ? -6.541  17.727  11.731  1.00 97.42 36  A 1 
ATOM   282  C  CA  . GLY A 1 36  ? -6.851  16.357  12.074  1.00 97.31 36  A 1 
ATOM   283  C  C   . GLY A 1 36  ? -6.629  15.991  13.527  1.00 97.15 36  A 1 
ATOM   284  O  O   . GLY A 1 36  ? -6.255  16.838  14.347  1.00 96.19 36  A 1 
ATOM   285  N  N   . ASP A 1 37  ? -6.856  14.715  13.834  1.00 96.72 37  A 1 
ATOM   286  C  CA  . ASP A 1 37  ? -6.700  14.194  15.182  1.00 96.67 37  A 1 
ATOM   287  C  C   . ASP A 1 37  ? -6.316  12.724  15.048  1.00 96.63 37  A 1 
ATOM   288  O  O   . ASP A 1 37  ? -6.850  12.023  14.193  1.00 95.78 37  A 1 
ATOM   289  C  CB  . ASP A 1 37  ? -8.004  14.339  15.967  1.00 96.19 37  A 1 
ATOM   290  C  CG  . ASP A 1 37  ? -7.836  14.033  17.439  1.00 95.38 37  A 1 
ATOM   291  O  OD1 . ASP A 1 37  ? -7.690  12.842  17.790  1.00 92.63 37  A 1 
ATOM   292  O  OD2 . ASP A 1 37  ? -7.832  14.982  18.246  1.00 92.14 37  A 1 
ATOM   293  N  N   . TYR A 1 38  ? -5.406  12.266  15.896  1.00 95.79 38  A 1 
ATOM   294  C  CA  . TYR A 1 38  ? -4.944  10.884  15.818  1.00 95.12 38  A 1 
ATOM   295  C  C   . TYR A 1 38  ? -6.004  9.830   16.150  1.00 94.48 38  A 1 
ATOM   296  O  O   . TYR A 1 38  ? -5.746  8.631   16.028  1.00 92.07 38  A 1 
ATOM   297  C  CB  . TYR A 1 38  ? -3.714  10.696  16.717  1.00 94.80 38  A 1 
ATOM   298  C  CG  . TYR A 1 38  ? -2.483  11.406  16.198  1.00 95.13 38  A 1 
ATOM   299  C  CD1 . TYR A 1 38  ? -1.965  11.100  14.941  1.00 94.35 38  A 1 
ATOM   300  C  CD2 . TYR A 1 38  ? -1.837  12.378  16.948  1.00 94.54 38  A 1 
ATOM   301  C  CE1 . TYR A 1 38  ? -0.839  11.754  14.446  1.00 94.05 38  A 1 
ATOM   302  C  CE2 . TYR A 1 38  ? -0.709  13.037  16.468  1.00 93.97 38  A 1 
ATOM   303  C  CZ  . TYR A 1 38  ? -0.212  12.718  15.221  1.00 94.51 38  A 1 
ATOM   304  O  OH  . TYR A 1 38  ? 0.898   13.353  14.731  1.00 93.30 38  A 1 
ATOM   305  N  N   . SER A 1 39  ? -7.172  10.267  16.563  1.00 94.62 39  A 1 
ATOM   306  C  CA  . SER A 1 39  ? -8.267  9.357   16.868  1.00 94.16 39  A 1 
ATOM   307  C  C   . SER A 1 39  ? -9.354  9.396   15.792  1.00 94.55 39  A 1 
ATOM   308  O  O   . SER A 1 39  ? -10.383 8.733   15.916  1.00 92.24 39  A 1 
ATOM   309  C  CB  . SER A 1 39  ? -8.894  9.705   18.226  1.00 92.76 39  A 1 
ATOM   310  O  OG  . SER A 1 39  ? -7.963  9.537   19.275  1.00 85.92 39  A 1 
ATOM   311  N  N   . CYS A 1 40  ? -9.116  10.160  14.737  1.00 95.76 40  A 1 
ATOM   312  C  CA  . CYS A 1 40  ? -10.103 10.324  13.678  1.00 96.16 40  A 1 
ATOM   313  C  C   . CYS A 1 40  ? -9.518  10.190  12.279  1.00 96.45 40  A 1 
ATOM   314  O  O   . CYS A 1 40  ? -8.300  10.184  12.098  1.00 95.81 40  A 1 
ATOM   315  C  CB  . CYS A 1 40  ? -10.765 11.698  13.816  1.00 95.91 40  A 1 
ATOM   316  S  SG  . CYS A 1 40  ? -11.546 12.019  15.416  1.00 95.31 40  A 1 
ATOM   317  N  N   . ASP A 1 41  ? -10.397 10.074  11.281  1.00 96.50 41  A 1 
ATOM   318  C  CA  . ASP A 1 41  ? -9.958  9.994   9.893   1.00 96.70 41  A 1 
ATOM   319  C  C   . ASP A 1 41  ? -9.539  11.385  9.414   1.00 97.16 41  A 1 
ATOM   320  O  O   . ASP A 1 41  ? -9.864  12.393  10.038  1.00 96.46 41  A 1 
ATOM   321  C  CB  . ASP A 1 41  ? -11.067 9.438   9.000   1.00 96.19 41  A 1 
ATOM   322  C  CG  . ASP A 1 41  ? -11.118 7.917   9.006   1.00 95.44 41  A 1 
ATOM   323  O  OD1 . ASP A 1 41  ? -10.049 7.285   9.141   1.00 93.13 41  A 1 
ATOM   324  O  OD2 . ASP A 1 41  ? -12.219 7.359   8.853   1.00 92.75 41  A 1 
ATOM   325  N  N   . ALA A 1 42  ? -8.818  11.422  8.301   1.00 97.41 42  A 1 
ATOM   326  C  CA  . ALA A 1 42  ? -8.293  12.668  7.751   1.00 97.70 42  A 1 
ATOM   327  C  C   . ALA A 1 42  ? -9.362  13.665  7.311   1.00 97.69 42  A 1 
ATOM   328  O  O   . ALA A 1 42  ? -10.464 13.282  6.921   1.00 96.88 42  A 1 
ATOM   329  C  CB  . ALA A 1 42  ? -7.359  12.359  6.588   1.00 97.39 42  A 1 
ATOM   330  N  N   . ASN A 1 43  ? -9.017  14.949  7.379   1.00 97.62 43  A 1 
ATOM   331  C  CA  . ASN A 1 43  ? -9.939  15.995  6.959   1.00 97.68 43  A 1 
ATOM   332  C  C   . ASN A 1 43  ? -9.449  16.700  5.691   1.00 97.83 43  A 1 
ATOM   333  O  O   . ASN A 1 43  ? -8.329  16.488  5.240   1.00 97.30 43  A 1 
ATOM   334  C  CB  . ASN A 1 43  ? -10.169 17.018  8.086   1.00 96.67 43  A 1 
ATOM   335  C  CG  . ASN A 1 43  ? -8.952  17.885  8.356   1.00 96.92 43  A 1 
ATOM   336  O  OD1 . ASN A 1 43  ? -7.860  17.641  7.861   1.00 92.58 43  A 1 
ATOM   337  N  ND2 . ASN A 1 43  ? -9.150  18.922  9.161   1.00 93.10 43  A 1 
ATOM   338  N  N   . MET A 1 44  ? -10.314 17.519  5.118   1.00 98.02 44  A 1 
ATOM   339  C  CA  . MET A 1 44  ? -10.000 18.196  3.870   1.00 97.94 44  A 1 
ATOM   340  C  C   . MET A 1 44  ? -8.876  19.220  3.982   1.00 98.21 44  A 1 
ATOM   341  O  O   . MET A 1 44  ? -8.099  19.399  3.039   1.00 98.00 44  A 1 
ATOM   342  C  CB  . MET A 1 44  ? -11.259 18.872  3.315   1.00 97.26 44  A 1 
ATOM   343  C  CG  . MET A 1 44  ? -11.160 19.270  1.851   1.00 92.72 44  A 1 
ATOM   344  S  SD  . MET A 1 44  ? -10.898 17.832  0.781   1.00 89.27 44  A 1 
ATOM   345  C  CE  . MET A 1 44  ? -10.305 18.621  -0.715  1.00 79.42 44  A 1 
ATOM   346  N  N   . ALA A 1 45  ? -8.771  19.886  5.113   1.00 98.04 45  A 1 
ATOM   347  C  CA  . ALA A 1 45  ? -7.717  20.878  5.313   1.00 98.12 45  A 1 
ATOM   348  C  C   . ALA A 1 45  ? -6.344  20.226  5.165   1.00 98.32 45  A 1 
ATOM   349  O  O   . ALA A 1 45  ? -5.430  20.787  4.560   1.00 98.00 45  A 1 
ATOM   350  C  CB  . ALA A 1 45  ? -7.854  21.525  6.691   1.00 97.83 45  A 1 
ATOM   351  N  N   . LEU A 1 46  ? -6.204  19.026  5.728   1.00 98.31 46  A 1 
ATOM   352  C  CA  . LEU A 1 46  ? -4.951  18.291  5.636   1.00 98.44 46  A 1 
ATOM   353  C  C   . LEU A 1 46  ? -4.647  17.929  4.182   1.00 98.63 46  A 1 
ATOM   354  O  O   . LEU A 1 46  ? -3.520  18.098  3.714   1.00 98.54 46  A 1 
ATOM   355  C  CB  . LEU A 1 46  ? -5.021  17.014  6.483   1.00 98.43 46  A 1 
ATOM   356  C  CG  . LEU A 1 46  ? -3.784  16.102  6.406   1.00 98.19 46  A 1 
ATOM   357  C  CD1 . LEU A 1 46  ? -2.596  16.776  7.072   1.00 97.64 46  A 1 
ATOM   358  C  CD2 . LEU A 1 46  ? -4.093  14.771  7.072   1.00 97.56 46  A 1 
ATOM   359  N  N   . LEU A 1 47  ? -5.656  17.441  3.474   1.00 98.52 47  A 1 
ATOM   360  C  CA  . LEU A 1 47  ? -5.477  17.058  2.076   1.00 98.53 47  A 1 
ATOM   361  C  C   . LEU A 1 47  ? -5.097  18.245  1.200   1.00 98.68 47  A 1 
ATOM   362  O  O   . LEU A 1 47  ? -4.262  18.113  0.309   1.00 98.37 47  A 1 
ATOM   363  C  CB  . LEU A 1 47  ? -6.742  16.397  1.529   1.00 97.97 47  A 1 
ATOM   364  C  CG  . LEU A 1 47  ? -6.985  14.950  1.950   1.00 92.75 47  A 1 
ATOM   365  C  CD1 . LEU A 1 47  ? -8.249  14.430  1.282   1.00 88.32 47  A 1 
ATOM   366  C  CD2 . LEU A 1 47  ? -5.794  14.085  1.562   1.00 88.96 47  A 1 
ATOM   367  N  N   . ASP A 1 48  ? -5.705  19.389  1.456   1.00 98.46 48  A 1 
ATOM   368  C  CA  . ASP A 1 48  ? -5.380  20.583  0.682   1.00 98.46 48  A 1 
ATOM   369  C  C   . ASP A 1 48  ? -3.906  20.929  0.860   1.00 98.52 48  A 1 
ATOM   370  O  O   . ASP A 1 48  ? -3.228  21.294  -0.096  1.00 98.37 48  A 1 
ATOM   371  C  CB  . ASP A 1 48  ? -6.250  21.769  1.112   1.00 98.05 48  A 1 
ATOM   372  C  CG  . ASP A 1 48  ? -7.688  21.641  0.648   1.00 94.48 48  A 1 
ATOM   373  O  OD1 . ASP A 1 48  ? -7.943  20.948  -0.361  1.00 91.11 48  A 1 
ATOM   374  O  OD2 . ASP A 1 48  ? -8.572  22.257  1.282   1.00 90.26 48  A 1 
ATOM   375  N  N   . SER A 1 49  ? -3.408  20.799  2.085   1.00 98.46 49  A 1 
ATOM   376  C  CA  . SER A 1 49  ? -2.010  21.102  2.363   1.00 98.47 49  A 1 
ATOM   377  C  C   . SER A 1 49  ? -1.102  20.065  1.701   1.00 98.67 49  A 1 
ATOM   378  O  O   . SER A 1 49  ? 0.002   20.383  1.256   1.00 98.45 49  A 1 
ATOM   379  C  CB  . SER A 1 49  ? -1.749  21.140  3.878   1.00 97.93 49  A 1 
ATOM   380  O  OG  . SER A 1 49  ? -1.800  19.847  4.446   1.00 92.29 49  A 1 
ATOM   381  N  N   . LEU A 1 50  ? -1.567  18.818  1.632   1.00 98.69 50  A 1 
ATOM   382  C  CA  . LEU A 1 50  ? -0.788  17.746  1.011   1.00 98.75 50  A 1 
ATOM   383  C  C   . LEU A 1 50  ? -0.662  17.962  -0.489  1.00 98.73 50  A 1 
ATOM   384  O  O   . LEU A 1 50  ? 0.409   17.788  -1.060  1.00 98.73 50  A 1 
ATOM   385  C  CB  . LEU A 1 50  ? -1.429  16.386  1.293   1.00 98.72 50  A 1 
ATOM   386  C  CG  . LEU A 1 50  ? -0.759  15.177  0.626   1.00 98.48 50  A 1 
ATOM   387  C  CD1 . LEU A 1 50  ? 0.706   15.093  1.040   1.00 98.12 50  A 1 
ATOM   388  C  CD2 . LEU A 1 50  ? -1.499  13.904  1.013   1.00 98.09 50  A 1 
ATOM   389  N  N   . VAL A 1 51  ? -1.759  18.329  -1.128  1.00 98.76 51  A 1 
ATOM   390  C  CA  . VAL A 1 51  ? -1.751  18.578  -2.564  1.00 98.77 51  A 1 
ATOM   391  C  C   . VAL A 1 51  ? -0.740  19.676  -2.897  1.00 98.76 51  A 1 
ATOM   392  O  O   . VAL A 1 51  ? 0.054   19.540  -3.828  1.00 98.62 51  A 1 
ATOM   393  C  CB  . VAL A 1 51  ? -3.150  18.998  -3.069  1.00 98.59 51  A 1 
ATOM   394  C  CG1 . VAL A 1 51  ? -3.080  19.447  -4.523  1.00 97.98 51  A 1 
ATOM   395  C  CG2 . VAL A 1 51  ? -4.118  17.833  -2.934  1.00 98.09 51  A 1 
ATOM   396  N  N   . LYS A 1 52  ? -0.767  20.747  -2.127  1.00 98.69 52  A 1 
ATOM   397  C  CA  . LYS A 1 52  ? 0.163   21.855  -2.351  1.00 98.54 52  A 1 
ATOM   398  C  C   . LYS A 1 52  ? 1.604   21.412  -2.141  1.00 98.66 52  A 1 
ATOM   399  O  O   . LYS A 1 52  ? 2.490   21.784  -2.901  1.00 98.40 52  A 1 
ATOM   400  C  CB  . LYS A 1 52  ? -0.169  23.023  -1.410  1.00 98.25 52  A 1 
ATOM   401  C  CG  . LYS A 1 52  ? -1.498  23.698  -1.698  1.00 92.02 52  A 1 
ATOM   402  C  CD  . LYS A 1 52  ? -1.752  24.858  -0.749  1.00 87.85 52  A 1 
ATOM   403  C  CE  . LYS A 1 52  ? -3.082  25.528  -1.046  1.00 76.74 52  A 1 
ATOM   404  N  NZ  . LYS A 1 52  ? -3.357  26.661  -0.108  1.00 68.97 52  A 1 
ATOM   405  N  N   . PHE A 1 53  ? 1.842   20.603  -1.102  1.00 98.65 53  A 1 
ATOM   406  C  CA  . PHE A 1 53  ? 3.182   20.113  -0.800  1.00 98.74 53  A 1 
ATOM   407  C  C   . PHE A 1 53  ? 3.729   19.240  -1.925  1.00 98.79 53  A 1 
ATOM   408  O  O   . PHE A 1 53  ? 4.866   19.413  -2.359  1.00 98.58 53  A 1 
ATOM   409  C  CB  . PHE A 1 53  ? 3.179   19.319  0.512   1.00 98.63 53  A 1 
ATOM   410  C  CG  . PHE A 1 53  ? 4.536   18.763  0.881   1.00 98.59 53  A 1 
ATOM   411  C  CD1 . PHE A 1 53  ? 5.517   19.593  1.407   1.00 98.22 53  A 1 
ATOM   412  C  CD2 . PHE A 1 53  ? 4.829   17.417  0.682   1.00 98.22 53  A 1 
ATOM   413  C  CE1 . PHE A 1 53  ? 6.769   19.097  1.721   1.00 97.81 53  A 1 
ATOM   414  C  CE2 . PHE A 1 53  ? 6.080   16.915  0.993   1.00 97.79 53  A 1 
ATOM   415  C  CZ  . PHE A 1 53  ? 7.054   17.745  1.516   1.00 97.85 53  A 1 
ATOM   416  N  N   . ILE A 1 54  ? 2.917   18.295  -2.384  1.00 98.72 54  A 1 
ATOM   417  C  CA  . ILE A 1 54  ? 3.341   17.395  -3.449  1.00 98.72 54  A 1 
ATOM   418  C  C   . ILE A 1 54  ? 3.676   18.156  -4.729  1.00 98.63 54  A 1 
ATOM   419  O  O   . ILE A 1 54  ? 4.725   17.938  -5.330  1.00 98.50 54  A 1 
ATOM   420  C  CB  . ILE A 1 54  ? 2.247   16.338  -3.748  1.00 98.79 54  A 1 
ATOM   421  C  CG1 . ILE A 1 54  ? 2.114   15.382  -2.566  1.00 98.57 54  A 1 
ATOM   422  C  CG2 . ILE A 1 54  ? 2.591   15.560  -5.023  1.00 98.60 54  A 1 
ATOM   423  C  CD1 . ILE A 1 54  ? 0.994   14.362  -2.710  1.00 98.20 54  A 1 
ATOM   424  N  N   . LYS A 1 55  ? 2.786   19.051  -5.141  1.00 98.61 55  A 1 
ATOM   425  C  CA  . LYS A 1 55  ? 2.992   19.811  -6.369  1.00 98.39 55  A 1 
ATOM   426  C  C   . LYS A 1 55  ? 4.225   20.706  -6.287  1.00 98.15 55  A 1 
ATOM   427  O  O   . LYS A 1 55  ? 4.945   20.875  -7.267  1.00 97.38 55  A 1 
ATOM   428  C  CB  . LYS A 1 55  ? 1.748   20.631  -6.694  1.00 97.81 55  A 1 
ATOM   429  C  CG  . LYS A 1 55  ? 0.511   19.766  -6.962  1.00 96.11 55  A 1 
ATOM   430  C  CD  . LYS A 1 55  ? -0.730  20.587  -7.260  1.00 93.95 55  A 1 
ATOM   431  C  CE  . LYS A 1 55  ? -0.674  21.226  -8.623  1.00 90.37 55  A 1 
ATOM   432  N  NZ  . LYS A 1 55  ? -1.963  21.905  -8.966  1.00 87.72 55  A 1 
ATOM   433  N  N   . ARG A 1 56  ? 4.482   21.264  -5.110  1.00 98.46 56  A 1 
ATOM   434  C  CA  . ARG A 1 56  ? 5.637   22.141  -4.920  1.00 98.17 56  A 1 
ATOM   435  C  C   . ARG A 1 56  ? 6.945   21.357  -4.882  1.00 98.22 56  A 1 
ATOM   436  O  O   . ARG A 1 56  ? 8.011   21.893  -5.185  1.00 97.37 56  A 1 
ATOM   437  C  CB  . ARG A 1 56  ? 5.488   22.949  -3.631  1.00 97.44 56  A 1 
ATOM   438  C  CG  . ARG A 1 56  ? 6.563   24.022  -3.450  1.00 86.76 56  A 1 
ATOM   439  C  CD  . ARG A 1 56  ? 6.352   24.805  -2.168  1.00 85.54 56  A 1 
ATOM   440  N  NE  . ARG A 1 56  ? 7.284   25.921  -2.036  1.00 76.52 56  A 1 
ATOM   441  C  CZ  . ARG A 1 56  ? 8.580   25.798  -1.758  1.00 70.99 56  A 1 
ATOM   442  N  NH1 . ARG A 1 56  ? 9.106   24.602  -1.569  1.00 64.00 56  A 1 
ATOM   443  N  NH2 . ARG A 1 56  ? 9.348   26.863  -1.674  1.00 63.79 56  A 1 
ATOM   444  N  N   . ASN A 1 57  ? 6.860   20.073  -4.511  1.00 98.34 57  A 1 
ATOM   445  C  CA  . ASN A 1 57  ? 8.048   19.240  -4.403  1.00 98.28 57  A 1 
ATOM   446  C  C   . ASN A 1 57  ? 8.155   18.176  -5.491  1.00 98.21 57  A 1 
ATOM   447  O  O   . ASN A 1 57  ? 8.734   17.109  -5.278  1.00 97.41 57  A 1 
ATOM   448  C  CB  . ASN A 1 57  ? 8.097   18.598  -3.016  1.00 98.14 57  A 1 
ATOM   449  C  CG  . ASN A 1 57  ? 8.386   19.603  -1.928  1.00 97.26 57  A 1 
ATOM   450  O  OD1 . ASN A 1 57  ? 9.539   19.916  -1.637  1.00 89.25 57  A 1 
ATOM   451  N  ND2 . ASN A 1 57  ? 7.336   20.142  -1.332  1.00 89.23 57  A 1 
ATOM   452  N  N   . THR A 1 58  ? 7.604   18.473  -6.655  1.00 98.19 58  A 1 
ATOM   453  C  CA  . THR A 1 58  ? 7.662   17.557  -7.785  1.00 98.06 58  A 1 
ATOM   454  C  C   . THR A 1 58  ? 8.429   18.198  -8.938  1.00 97.55 58  A 1 
ATOM   455  O  O   . THR A 1 58  ? 8.053   19.265  -9.421  1.00 95.97 58  A 1 
ATOM   456  C  CB  . THR A 1 58  ? 6.251   17.187  -8.271  1.00 97.77 58  A 1 
ATOM   457  O  OG1 . THR A 1 58  ? 5.559   16.477  -7.247  1.00 94.98 58  A 1 
ATOM   458  C  CG2 . THR A 1 58  ? 6.328   16.312  -9.513  1.00 95.89 58  A 1 
ATOM   459  N  N   . ASP A 1 59  ? 9.501   17.530  -9.366  1.00 96.75 59  A 1 
ATOM   460  C  CA  . ASP A 1 59  ? 10.284  18.019  -10.493 1.00 95.71 59  A 1 
ATOM   461  C  C   . ASP A 1 59  ? 9.601   17.588  -11.793 1.00 95.70 59  A 1 
ATOM   462  O  O   . ASP A 1 59  ? 8.650   16.821  -11.785 1.00 92.45 59  A 1 
ATOM   463  C  CB  . ASP A 1 59  ? 11.705  17.464  -10.441 1.00 93.10 59  A 1 
ATOM   464  C  CG  . ASP A 1 59  ? 12.477  17.950  -9.227  1.00 84.00 59  A 1 
ATOM   465  O  OD1 . ASP A 1 59  ? 12.298  19.118  -8.827  1.00 78.74 59  A 1 
ATOM   466  O  OD2 . ASP A 1 59  ? 13.265  17.160  -8.675  1.00 78.37 59  A 1 
ATOM   467  N  N   . VAL A 1 60  ? 10.107  18.090  -12.916 1.00 94.60 60  A 1 
ATOM   468  C  CA  . VAL A 1 60  ? 9.534   17.775  -14.215 1.00 93.83 60  A 1 
ATOM   469  C  C   . VAL A 1 60  ? 9.510   16.268  -14.491 1.00 94.23 60  A 1 
ATOM   470  O  O   . VAL A 1 60  ? 8.607   15.768  -15.153 1.00 91.69 60  A 1 
ATOM   471  C  CB  . VAL A 1 60  ? 10.299  18.496  -15.347 1.00 91.85 60  A 1 
ATOM   472  C  CG1 . VAL A 1 60  ? 11.726  17.999  -15.429 1.00 81.68 60  A 1 
ATOM   473  C  CG2 . VAL A 1 60  ? 9.583   18.306  -16.675 1.00 82.29 60  A 1 
ATOM   474  N  N   . ASN A 1 61  ? 10.501  15.549  -13.951 1.00 94.99 61  A 1 
ATOM   475  C  CA  . ASN A 1 61  ? 10.575  14.102  -14.132 1.00 95.38 61  A 1 
ATOM   476  C  C   . ASN A 1 61  ? 9.985   13.329  -12.950 1.00 96.66 61  A 1 
ATOM   477  O  O   . ASN A 1 61  ? 10.260  12.146  -12.775 1.00 94.40 61  A 1 
ATOM   478  C  CB  . ASN A 1 61  ? 12.033  13.677  -14.350 1.00 91.67 61  A 1 
ATOM   479  C  CG  . ASN A 1 61  ? 12.893  13.912  -13.130 1.00 83.67 61  A 1 
ATOM   480  O  OD1 . ASN A 1 61  ? 12.564  14.711  -12.258 1.00 72.88 61  A 1 
ATOM   481  N  ND2 . ASN A 1 61  ? 14.023  13.225  -13.060 1.00 73.03 61  A 1 
ATOM   482  N  N   . GLY A 1 62  ? 9.180   14.019  -12.133 1.00 96.41 62  A 1 
ATOM   483  C  CA  . GLY A 1 62  ? 8.581   13.375  -10.974 1.00 97.43 62  A 1 
ATOM   484  C  C   . GLY A 1 62  ? 7.068   13.419  -10.948 1.00 98.18 62  A 1 
ATOM   485  O  O   . GLY A 1 62  ? 6.456   13.137  -9.921  1.00 97.62 62  A 1 
ATOM   486  N  N   . LYS A 1 63  ? 6.460   13.779  -12.073 1.00 98.03 63  A 1 
ATOM   487  C  CA  . LYS A 1 63  ? 5.006   13.845  -12.163 1.00 98.14 63  A 1 
ATOM   488  C  C   . LYS A 1 63  ? 4.409   12.452  -12.387 1.00 98.30 63  A 1 
ATOM   489  O  O   . LYS A 1 63  ? 3.778   12.183  -13.413 1.00 97.92 63  A 1 
ATOM   490  C  CB  . LYS A 1 63  ? 4.586   14.802  -13.278 1.00 97.83 63  A 1 
ATOM   491  C  CG  . LYS A 1 63  ? 4.993   16.238  -13.015 1.00 96.67 63  A 1 
ATOM   492  C  CD  . LYS A 1 63  ? 4.491   17.179  -14.098 1.00 94.14 63  A 1 
ATOM   493  C  CE  . LYS A 1 63  ? 4.886   18.609  -13.789 1.00 89.53 63  A 1 
ATOM   494  N  NZ  . LYS A 1 63  ? 4.387   19.559  -14.829 1.00 82.15 63  A 1 
ATOM   495  N  N   . VAL A 1 64  ? 4.641   11.580  -11.403 1.00 98.68 64  A 1 
ATOM   496  C  CA  . VAL A 1 64  ? 4.160   10.209  -11.446 1.00 98.73 64  A 1 
ATOM   497  C  C   . VAL A 1 64  ? 3.630   9.866   -10.062 1.00 98.83 64  A 1 
ATOM   498  O  O   . VAL A 1 64  ? 4.216   10.239  -9.047  1.00 98.75 64  A 1 
ATOM   499  C  CB  . VAL A 1 64  ? 5.297   9.226   -11.807 1.00 98.53 64  A 1 
ATOM   500  C  CG1 . VAL A 1 64  ? 4.745   7.820   -11.957 1.00 97.81 64  A 1 
ATOM   501  C  CG2 . VAL A 1 64  ? 5.982   9.662   -13.094 1.00 97.81 64  A 1 
ATOM   502  N  N   . MET A 1 65  ? 2.505   9.156   -10.017 1.00 98.83 65  A 1 
ATOM   503  C  CA  . MET A 1 65  ? 1.895   8.821   -8.733  1.00 98.88 65  A 1 
ATOM   504  C  C   . MET A 1 65  ? 1.076   7.546   -8.771  1.00 98.91 65  A 1 
ATOM   505  O  O   . MET A 1 65  ? 0.288   7.333   -9.681  1.00 98.82 65  A 1 
ATOM   506  C  CB  . MET A 1 65  ? 1.007   9.973   -8.259  1.00 98.77 65  A 1 
ATOM   507  C  CG  . MET A 1 65  ? 0.218   9.689   -6.989  1.00 98.24 65  A 1 
ATOM   508  S  SD  . MET A 1 65  ? -0.882  11.043  -6.539  1.00 98.07 65  A 1 
ATOM   509  C  CE  . MET A 1 65  ? 0.308   12.273  -6.017  1.00 94.97 65  A 1 
ATOM   510  N  N   . VAL A 1 66  ? 1.284   6.714   -7.752  1.00 98.85 66  A 1 
ATOM   511  C  CA  . VAL A 1 66  ? 0.464   5.522   -7.598  1.00 98.81 66  A 1 
ATOM   512  C  C   . VAL A 1 66  ? -0.505  5.841   -6.462  1.00 98.82 66  A 1 
ATOM   513  O  O   . VAL A 1 66  ? -0.102  6.211   -5.361  1.00 98.69 66  A 1 
ATOM   514  C  CB  . VAL A 1 66  ? 1.301   4.264   -7.257  1.00 98.59 66  A 1 
ATOM   515  C  CG1 . VAL A 1 66  ? 2.170   4.485   -6.036  1.00 95.47 66  A 1 
ATOM   516  C  CG2 . VAL A 1 66  ? 0.362   3.078   -7.022  1.00 95.50 66  A 1 
ATOM   517  N  N   . TYR A 1 67  ? -1.798  5.722   -6.756  1.00 98.89 67  A 1 
ATOM   518  C  CA  . TYR A 1 67  ? -2.835  5.978   -5.770  1.00 98.85 67  A 1 
ATOM   519  C  C   . TYR A 1 67  ? -3.298  4.620   -5.259  1.00 98.75 67  A 1 
ATOM   520  O  O   . TYR A 1 67  ? -3.985  3.877   -5.968  1.00 98.42 67  A 1 
ATOM   521  C  CB  . TYR A 1 67  ? -3.986  6.753   -6.427  1.00 98.55 67  A 1 
ATOM   522  C  CG  . TYR A 1 67  ? -5.228  6.847   -5.573  1.00 98.16 67  A 1 
ATOM   523  C  CD1 . TYR A 1 67  ? -5.216  7.525   -4.361  1.00 96.99 67  A 1 
ATOM   524  C  CD2 . TYR A 1 67  ? -6.403  6.237   -5.982  1.00 96.93 67  A 1 
ATOM   525  C  CE1 . TYR A 1 67  ? -6.353  7.587   -3.566  1.00 95.64 67  A 1 
ATOM   526  C  CE2 . TYR A 1 67  ? -7.542  6.293   -5.196  1.00 95.66 67  A 1 
ATOM   527  C  CZ  . TYR A 1 67  ? -7.516  6.967   -3.990  1.00 95.76 67  A 1 
ATOM   528  O  OH  . TYR A 1 67  ? -8.639  7.013   -3.209  1.00 93.71 67  A 1 
ATOM   529  N  N   . ASN A 1 68  ? -2.911  4.281   -4.025  1.00 98.46 68  A 1 
ATOM   530  C  CA  . ASN A 1 68  ? -3.145  2.964   -3.451  1.00 98.49 68  A 1 
ATOM   531  C  C   . ASN A 1 68  ? -4.509  2.663   -2.819  1.00 98.47 68  A 1 
ATOM   532  O  O   . ASN A 1 68  ? -4.667  1.641   -2.159  1.00 96.76 68  A 1 
ATOM   533  C  CB  . ASN A 1 68  ? -2.039  2.630   -2.444  1.00 97.51 68  A 1 
ATOM   534  C  CG  . ASN A 1 68  ? -0.850  1.951   -3.073  1.00 97.49 68  A 1 
ATOM   535  O  OD1 . ASN A 1 68  ? 0.149   2.596   -3.403  1.00 90.60 68  A 1 
ATOM   536  N  ND2 . ASN A 1 68  ? -0.942  0.646   -3.251  1.00 90.45 68  A 1 
ATOM   537  N  N   . GLY A 1 69  ? -5.486  3.531   -3.028  1.00 98.25 69  A 1 
ATOM   538  C  CA  . GLY A 1 69  ? -6.831  3.244   -2.556  1.00 98.24 69  A 1 
ATOM   539  C  C   . GLY A 1 69  ? -7.200  3.649   -1.139  1.00 98.20 69  A 1 
ATOM   540  O  O   . GLY A 1 69  ? -6.429  4.307   -0.441  1.00 97.20 69  A 1 
ATOM   541  N  N   . ASP A 1 70  ? -8.411  3.225   -0.724  1.00 97.80 70  A 1 
ATOM   542  C  CA  . ASP A 1 70  ? -8.994  3.525   0.579   1.00 97.77 70  A 1 
ATOM   543  C  C   . ASP A 1 70  ? -9.233  5.016   0.830   1.00 97.73 70  A 1 
ATOM   544  O  O   . ASP A 1 70  ? -8.681  5.612   1.761   1.00 95.60 70  A 1 
ATOM   545  C  CB  . ASP A 1 70  ? -8.158  2.909   1.706   1.00 97.32 70  A 1 
ATOM   546  C  CG  . ASP A 1 70  ? -8.761  1.596   2.195   1.00 96.81 70  A 1 
ATOM   547  O  OD1 . ASP A 1 70  ? -9.702  1.083   1.543   1.00 94.53 70  A 1 
ATOM   548  O  OD2 . ASP A 1 70  ? -8.312  1.078   3.238   1.00 94.90 70  A 1 
ATOM   549  N  N   . ILE A 1 71  ? -10.106 5.587   0.015   1.00 97.18 71  A 1 
ATOM   550  C  CA  . ILE A 1 71  ? -10.505 6.972   0.173   1.00 96.81 71  A 1 
ATOM   551  C  C   . ILE A 1 71  ? -11.665 7.076   1.160   1.00 96.81 71  A 1 
ATOM   552  O  O   . ILE A 1 71  ? -11.823 8.078   1.854   1.00 96.16 71  A 1 
ATOM   553  C  CB  . ILE A 1 71  ? -10.950 7.590   -1.178  1.00 95.93 71  A 1 
ATOM   554  C  CG1 . ILE A 1 71  ? -11.379 9.046   -1.003  1.00 94.56 71  A 1 
ATOM   555  C  CG2 . ILE A 1 71  ? -12.112 6.794   -1.780  1.00 94.41 71  A 1 
ATOM   556  C  CD1 . ILE A 1 71  ? -10.244 9.977   -0.608  1.00 92.77 71  A 1 
ATOM   557  N  N   . VAL A 1 72  ? -12.478 6.026   1.240   1.00 95.24 72  A 1 
ATOM   558  C  CA  . VAL A 1 72  ? -13.664 6.020   2.093   1.00 94.75 72  A 1 
ATOM   559  C  C   . VAL A 1 72  ? -13.362 6.069   3.591   1.00 94.89 72  A 1 
ATOM   560  O  O   . VAL A 1 72  ? -12.540 5.310   4.097   1.00 93.87 72  A 1 
ATOM   561  C  CB  . VAL A 1 72  ? -14.548 4.790   1.801   1.00 93.03 72  A 1 
ATOM   562  C  CG1 . VAL A 1 72  ? -15.806 4.821   2.660   1.00 89.53 72  A 1 
ATOM   563  C  CG2 . VAL A 1 72  ? -14.929 4.751   0.326   1.00 90.50 72  A 1 
ATOM   564  N  N   . SER A 1 73  ? -14.052 6.970   4.281   1.00 94.57 73  A 1 
ATOM   565  C  CA  . SER A 1 73  ? -13.911 7.107   5.724   1.00 93.37 73  A 1 
ATOM   566  C  C   . SER A 1 73  ? -14.575 5.926   6.423   1.00 91.82 73  A 1 
ATOM   567  O  O   . SER A 1 73  ? -15.574 5.390   5.943   1.00 86.80 73  A 1 
ATOM   568  C  CB  . SER A 1 73  ? -14.565 8.405   6.204   1.00 91.59 73  A 1 
ATOM   569  O  OG  . SER A 1 73  ? -14.607 8.472   7.620   1.00 84.92 73  A 1 
ATOM   570  N  N   . ARG A 1 74  ? -14.020 5.526   7.566   1.00 88.33 74  A 1 
ATOM   571  C  CA  . ARG A 1 74  ? -14.545 4.409   8.336   1.00 83.43 74  A 1 
ATOM   572  C  C   . ARG A 1 74  ? -15.628 4.830   9.327   1.00 81.27 74  A 1 
ATOM   573  O  O   . ARG A 1 74  ? -16.340 3.999   9.876   1.00 73.50 74  A 1 
ATOM   574  C  CB  . ARG A 1 74  ? -13.405 3.740   9.095   1.00 78.67 74  A 1 
ATOM   575  C  CG  . ARG A 1 74  ? -12.306 3.179   8.211   1.00 72.24 74  A 1 
ATOM   576  C  CD  . ARG A 1 74  ? -11.028 2.951   8.995   1.00 69.34 74  A 1 
ATOM   577  N  NE  . ARG A 1 74  ? -11.245 2.123   10.173  1.00 68.56 74  A 1 
ATOM   578  C  CZ  . ARG A 1 74  ? -10.322 1.876   11.093  1.00 66.46 74  A 1 
ATOM   579  N  NH1 . ARG A 1 74  ? -9.113  2.402   10.971  1.00 60.32 74  A 1 
ATOM   580  N  NH2 . ARG A 1 74  ? -10.606 1.109   12.135  1.00 60.27 74  A 1 
ATOM   581  N  N   . ALA A 1 75  ? -15.741 6.130   9.555   1.00 79.95 75  A 1 
ATOM   582  C  CA  . ALA A 1 75  ? -16.704 6.658   10.522  1.00 75.95 75  A 1 
ATOM   583  C  C   . ALA A 1 75  ? -18.154 6.378   10.161  1.00 76.82 75  A 1 
ATOM   584  O  O   . ALA A 1 75  ? -18.565 6.534   9.010   1.00 70.93 75  A 1 
ATOM   585  C  CB  . ALA A 1 75  ? -16.481 8.150   10.713  1.00 70.30 75  A 1 
ATOM   586  N  N   . ILE A 1 76  ? -18.938 5.977   11.170  1.00 73.81 76  A 1 
ATOM   587  C  CA  . ILE A 1 76  ? -20.356 5.689   10.978  1.00 71.36 76  A 1 
ATOM   588  C  C   . ILE A 1 76  ? -21.159 6.496   11.982  1.00 73.96 76  A 1 
ATOM   589  O  O   . ILE A 1 76  ? -20.633 6.892   13.035  1.00 68.37 76  A 1 
ATOM   590  C  CB  . ILE A 1 76  ? -20.644 4.175   11.163  1.00 63.73 76  A 1 
ATOM   591  C  CG1 . ILE A 1 76  ? -20.116 3.699   12.516  1.00 57.57 76  A 1 
ATOM   592  C  CG2 . ILE A 1 76  ? -20.021 3.383   10.020  1.00 55.89 76  A 1 
ATOM   593  C  CD1 . ILE A 1 76  ? -20.439 2.251   12.827  1.00 52.05 76  A 1 
ATOM   594  N  N   . PRO A 1 77  ? -22.439 6.761   11.708  1.00 73.05 77  A 1 
ATOM   595  C  CA  . PRO A 1 77  ? -23.211 6.383   10.524  1.00 71.17 77  A 1 
ATOM   596  C  C   . PRO A 1 77  ? -22.808 7.168   9.280   1.00 74.68 77  A 1 
ATOM   597  O  O   . PRO A 1 77  ? -21.814 7.898   9.306   1.00 69.97 77  A 1 
ATOM   598  C  CB  . PRO A 1 77  ? -24.652 6.685   10.943  1.00 64.66 77  A 1 
ATOM   599  C  CG  . PRO A 1 77  ? -24.494 7.879   11.815  1.00 62.68 77  A 1 
ATOM   600  C  CD  . PRO A 1 77  ? -23.272 7.525   12.644  1.00 66.25 77  A 1 
ATOM   601  N  N   . LYS A 1 78  ? -23.560 6.986   8.186   1.00 76.32 78  A 1 
ATOM   602  C  CA  . LYS A 1 78  ? -23.343 7.642   6.891   1.00 76.64 78  A 1 
ATOM   603  C  C   . LYS A 1 78  ? -22.753 6.698   5.851   1.00 79.32 78  A 1 
ATOM   604  O  O   . LYS A 1 78  ? -22.737 7.008   4.666   1.00 76.06 78  A 1 
ATOM   605  C  CB  . LYS A 1 78  ? -22.434 8.876   7.005   1.00 72.74 78  A 1 
ATOM   606  C  CG  . LYS A 1 78  ? -23.041 10.046  7.770   1.00 67.92 78  A 1 
ATOM   607  C  CD  . LYS A 1 78  ? -24.236 10.635  7.041   1.00 64.31 78  A 1 
ATOM   608  C  CE  . LYS A 1 78  ? -24.762 11.859  7.785   1.00 58.99 78  A 1 
ATOM   609  N  NZ  . LYS A 1 78  ? -25.912 12.495  7.087   1.00 51.64 78  A 1 
ATOM   610  N  N   . TYR A 1 79  ? -22.256 5.534   6.290   1.00 84.04 79  A 1 
ATOM   611  C  CA  . TYR A 1 79  ? -21.678 4.571   5.361   1.00 84.69 79  A 1 
ATOM   612  C  C   . TYR A 1 79  ? -22.763 3.815   4.588   1.00 86.85 79  A 1 
ATOM   613  O  O   . TYR A 1 79  ? -23.533 3.059   5.163   1.00 85.38 79  A 1 
ATOM   614  C  CB  . TYR A 1 79  ? -20.796 3.581   6.118   1.00 81.64 79  A 1 
ATOM   615  C  CG  . TYR A 1 79  ? -20.063 2.601   5.228   1.00 79.29 79  A 1 
ATOM   616  C  CD1 . TYR A 1 79  ? -19.006 3.016   4.427   1.00 75.81 79  A 1 
ATOM   617  C  CD2 . TYR A 1 79  ? -20.433 1.260   5.188   1.00 76.16 79  A 1 
ATOM   618  C  CE1 . TYR A 1 79  ? -18.325 2.124   3.607   1.00 71.67 79  A 1 
ATOM   619  C  CE2 . TYR A 1 79  ? -19.760 0.361   4.374   1.00 71.62 79  A 1 
ATOM   620  C  CZ  . TYR A 1 79  ? -18.709 0.797   3.587   1.00 72.00 79  A 1 
ATOM   621  O  OH  . TYR A 1 79  ? -18.041 -0.097  2.775   1.00 66.96 79  A 1 
ATOM   622  N  N   . ASN A 1 80  ? -22.801 4.025   3.284   1.00 89.68 80  A 1 
ATOM   623  C  CA  . ASN A 1 80  ? -23.757 3.352   2.416   1.00 90.57 80  A 1 
ATOM   624  C  C   . ASN A 1 80  ? -23.273 3.380   0.971   1.00 91.75 80  A 1 
ATOM   625  O  O   . ASN A 1 80  ? -22.193 3.907   0.679   1.00 91.61 80  A 1 
ATOM   626  C  CB  . ASN A 1 80  ? -25.146 3.996   2.538   1.00 88.73 80  A 1 
ATOM   627  C  CG  . ASN A 1 80  ? -25.125 5.488   2.262   1.00 87.84 80  A 1 
ATOM   628  O  OD1 . ASN A 1 80  ? -24.605 5.947   1.253   1.00 83.18 80  A 1 
ATOM   629  N  ND2 . ASN A 1 80  ? -25.720 6.263   3.161   1.00 82.86 80  A 1 
ATOM   630  N  N   . LEU A 1 81  ? -24.052 2.799   0.074   1.00 91.51 81  A 1 
ATOM   631  C  CA  . LEU A 1 81  ? -23.693 2.719   -1.343  1.00 92.38 81  A 1 
ATOM   632  C  C   . LEU A 1 81  ? -23.395 4.080   -1.977  1.00 93.40 81  A 1 
ATOM   633  O  O   . LEU A 1 81  ? -22.351 4.259   -2.611  1.00 93.31 81  A 1 
ATOM   634  C  CB  . LEU A 1 81  ? -24.805 2.019   -2.128  1.00 90.81 81  A 1 
ATOM   635  C  CG  . LEU A 1 81  ? -24.592 1.872   -3.635  1.00 86.89 81  A 1 
ATOM   636  C  CD1 . LEU A 1 81  ? -23.343 1.042   -3.893  1.00 81.47 81  A 1 
ATOM   637  C  CD2 . LEU A 1 81  ? -25.807 1.199   -4.263  1.00 81.17 81  A 1 
ATOM   638  N  N   . ASP A 1 82  ? -24.302 5.024   -1.802  1.00 93.72 82  A 1 
ATOM   639  C  CA  . ASP A 1 82  ? -24.120 6.339   -2.399  1.00 94.23 82  A 1 
ATOM   640  C  C   . ASP A 1 82  ? -22.914 7.069   -1.806  1.00 95.00 82  A 1 
ATOM   641  O  O   . ASP A 1 82  ? -22.231 7.822   -2.505  1.00 94.77 82  A 1 
ATOM   642  C  CB  . ASP A 1 82  ? -25.383 7.191   -2.219  1.00 93.43 82  A 1 
ATOM   643  C  CG  . ASP A 1 82  ? -26.549 6.677   -3.046  1.00 85.81 82  A 1 
ATOM   644  O  OD1 . ASP A 1 82  ? -26.315 6.043   -4.088  1.00 80.67 82  A 1 
ATOM   645  O  OD2 . ASP A 1 82  ? -27.704 6.927   -2.648  1.00 79.11 82  A 1 
ATOM   646  N  N   . TYR A 1 83  ? -22.658 6.834   -0.530  1.00 94.54 83  A 1 
ATOM   647  C  CA  . TYR A 1 83  ? -21.524 7.458   0.151   1.00 94.63 83  A 1 
ATOM   648  C  C   . TYR A 1 83  ? -20.215 6.980   -0.478  1.00 95.48 83  A 1 
ATOM   649  O  O   . TYR A 1 83  ? -19.295 7.774   -0.712  1.00 95.20 83  A 1 
ATOM   650  C  CB  . TYR A 1 83  ? -21.558 7.103   1.637   1.00 93.73 83  A 1 
ATOM   651  C  CG  . TYR A 1 83  ? -20.465 7.755   2.460   1.00 90.97 83  A 1 
ATOM   652  C  CD1 . TYR A 1 83  ? -20.597 9.058   2.933   1.00 87.67 83  A 1 
ATOM   653  C  CD2 . TYR A 1 83  ? -19.305 7.057   2.773   1.00 86.93 83  A 1 
ATOM   654  C  CE1 . TYR A 1 83  ? -19.605 9.649   3.693   1.00 84.30 83  A 1 
ATOM   655  C  CE2 . TYR A 1 83  ? -18.294 7.643   3.528   1.00 83.90 83  A 1 
ATOM   656  C  CZ  . TYR A 1 83  ? -18.447 8.938   3.986   1.00 83.49 83  A 1 
ATOM   657  O  OH  . TYR A 1 83  ? -17.454 9.521   4.744   1.00 79.99 83  A 1 
ATOM   658  N  N   . VAL A 1 84  ? -20.139 5.675   -0.750  1.00 95.77 84  A 1 
ATOM   659  C  CA  . VAL A 1 84  ? -18.946 5.100   -1.366  1.00 96.27 84  A 1 
ATOM   660  C  C   . VAL A 1 84  ? -18.753 5.643   -2.780  1.00 96.87 84  A 1 
ATOM   661  O  O   . VAL A 1 84  ? -17.643 6.025   -3.164  1.00 96.97 84  A 1 
ATOM   662  C  CB  . VAL A 1 84  ? -19.023 3.560   -1.407  1.00 95.81 84  A 1 
ATOM   663  C  CG1 . VAL A 1 84  ? -17.865 2.986   -2.224  1.00 94.55 84  A 1 
ATOM   664  C  CG2 . VAL A 1 84  ? -18.988 3.000   0.010   1.00 94.72 84  A 1 
ATOM   665  N  N   . LYS A 1 85  ? -19.831 5.680   -3.559  1.00 96.58 85  A 1 
ATOM   666  C  CA  . LYS A 1 85  ? -19.757 6.184   -4.922  1.00 96.92 85  A 1 
ATOM   667  C  C   . LYS A 1 85  ? -19.270 7.633   -4.935  1.00 97.39 85  A 1 
ATOM   668  O  O   . LYS A 1 85  ? -18.412 8.006   -5.731  1.00 97.40 85  A 1 
ATOM   669  C  CB  . LYS A 1 85  ? -21.120 6.107   -5.613  1.00 96.93 85  A 1 
ATOM   670  C  CG  . LYS A 1 85  ? -21.529 4.699   -6.025  1.00 95.68 85  A 1 
ATOM   671  C  CD  . LYS A 1 85  ? -22.801 4.731   -6.853  1.00 93.58 85  A 1 
ATOM   672  C  CE  . LYS A 1 85  ? -23.167 3.356   -7.386  1.00 88.92 85  A 1 
ATOM   673  N  NZ  . LYS A 1 85  ? -24.394 3.395   -8.223  1.00 82.71 85  A 1 
ATOM   674  N  N   . GLN A 1 86  ? -19.825 8.441   -4.039  1.00 97.11 86  A 1 
ATOM   675  C  CA  . GLN A 1 86  ? -19.441 9.843   -3.961  1.00 97.09 86  A 1 
ATOM   676  C  C   . GLN A 1 86  ? -17.973 9.984   -3.558  1.00 97.35 86  A 1 
ATOM   677  O  O   . GLN A 1 86  ? -17.284 10.891  -4.006  1.00 97.15 86  A 1 
ATOM   678  C  CB  . GLN A 1 86  ? -20.334 10.587  -2.975  1.00 96.21 86  A 1 
ATOM   679  C  CG  . GLN A 1 86  ? -20.123 12.100  -2.977  1.00 87.74 86  A 1 
ATOM   680  C  CD  . GLN A 1 86  ? -21.132 12.823  -2.115  1.00 82.05 86  A 1 
ATOM   681  O  OE1 . GLN A 1 86  ? -21.294 12.519  -0.937  1.00 74.61 86  A 1 
ATOM   682  N  NE2 . GLN A 1 86  ? -21.821 13.801  -2.696  1.00 70.45 86  A 1 
ATOM   683  N  N   . SER A 1 87  ? -17.498 9.067   -2.712  1.00 97.05 87  A 1 
ATOM   684  C  CA  . SER A 1 87  ? -16.102 9.090   -2.283  1.00 97.24 87  A 1 
ATOM   685  C  C   . SER A 1 87  ? -15.174 8.849   -3.466  1.00 97.60 87  A 1 
ATOM   686  O  O   . SER A 1 87  ? -14.123 9.471   -3.578  1.00 97.48 87  A 1 
ATOM   687  C  CB  . SER A 1 87  ? -15.852 8.034   -1.207  1.00 96.71 87  A 1 
ATOM   688  O  OG  . SER A 1 87  ? -16.541 8.345   -0.011  1.00 90.98 87  A 1 
ATOM   689  N  N   . ILE A 1 88  ? -15.566 7.934   -4.359  1.00 97.92 88  A 1 
ATOM   690  C  CA  . ILE A 1 88  ? -14.769 7.629   -5.536  1.00 98.17 88  A 1 
ATOM   691  C  C   . ILE A 1 88  ? -14.749 8.839   -6.470  1.00 98.32 88  A 1 
ATOM   692  O  O   . ILE A 1 88  ? -13.717 9.180   -7.045  1.00 98.12 88  A 1 
ATOM   693  C  CB  . ILE A 1 88  ? -15.326 6.403   -6.297  1.00 97.78 88  A 1 
ATOM   694  C  CG1 . ILE A 1 88  ? -15.322 5.171   -5.389  1.00 95.82 88  A 1 
ATOM   695  C  CG2 . ILE A 1 88  ? -14.498 6.134   -7.550  1.00 96.80 88  A 1 
ATOM   696  C  CD1 . ILE A 1 88  ? -13.965 4.798   -4.846  1.00 88.71 88  A 1 
ATOM   697  N  N   . VAL A 1 89  ? -15.894 9.481   -6.615  1.00 98.31 89  A 1 
ATOM   698  C  CA  . VAL A 1 89  ? -15.992 10.679  -7.443  1.00 98.46 89  A 1 
ATOM   699  C  C   . VAL A 1 89  ? -15.068 11.758  -6.886  1.00 98.31 89  A 1 
ATOM   700  O  O   . VAL A 1 89  ? -14.338 12.421  -7.628  1.00 98.08 89  A 1 
ATOM   701  C  CB  . VAL A 1 89  ? -17.438 11.216  -7.483  1.00 98.29 89  A 1 
ATOM   702  C  CG1 . VAL A 1 89  ? -17.491 12.576  -8.172  1.00 97.33 89  A 1 
ATOM   703  C  CG2 . VAL A 1 89  ? -18.342 10.230  -8.204  1.00 97.39 89  A 1 
ATOM   704  N  N   . ASN A 1 90  ? -15.117 11.926  -5.533  1.00 97.63 90  A 1 
ATOM   705  C  CA  . ASN A 1 90  ? -14.301 12.870  -4.889  1.00 97.27 90  A 1 
ATOM   706  C  C   . ASN A 1 90  ? -12.834 12.561  -4.964  1.00 97.51 90  A 1 
ATOM   707  O  O   . ASN A 1 90  ? -12.022 13.432  -5.054  1.00 96.71 90  A 1 
ATOM   708  C  CB  . ASN A 1 90  ? -14.776 13.066  -3.456  1.00 96.30 90  A 1 
ATOM   709  C  CG  . ASN A 1 90  ? -16.037 13.741  -3.355  1.00 94.62 90  A 1 
ATOM   710  O  OD1 . ASN A 1 90  ? -16.633 14.178  -4.376  1.00 92.03 90  A 1 
ATOM   711  N  ND2 . ASN A 1 90  ? -16.646 14.039  -2.490  1.00 91.08 90  A 1 
ATOM   712  N  N   . ALA A 1 91  ? -12.469 11.287  -4.959  1.00 97.70 91  A 1 
ATOM   713  C  CA  . ALA A 1 91  ? -11.081 10.872  -5.067  1.00 97.85 91  A 1 
ATOM   714  C  C   . ALA A 1 91  ? -10.555 11.247  -6.446  1.00 98.28 91  A 1 
ATOM   715  O  O   . ALA A 1 91  ? -9.421  11.708  -6.592  1.00 98.08 91  A 1 
ATOM   716  C  CB  . ALA A 1 91  ? -10.962 9.361   -4.860  1.00 97.49 91  A 1 
ATOM   717  N  N   . THR A 1 92  ? -11.388 11.059  -7.467  1.00 98.21 92  A 1 
ATOM   718  C  CA  . THR A 1 92  ? -11.016 11.396  -8.834  1.00 98.28 92  A 1 
ATOM   719  C  C   . THR A 1 92  ? -10.768 12.902  -8.957  1.00 98.41 92  A 1 
ATOM   720  O  O   . THR A 1 92  ? -9.810  13.332  -9.598  1.00 98.22 92  A 1 
ATOM   721  C  CB  . THR A 1 92  ? -12.119 10.974  -9.824  1.00 97.93 92  A 1 
ATOM   722  O  OG1 . THR A 1 92  ? -12.278 9.556   -9.769  1.00 94.84 92  A 1 
ATOM   723  C  CG2 . THR A 1 92  ? -11.748 11.375  -11.247 1.00 94.74 92  A 1 
ATOM   724  N  N   . ALA A 1 93  ? -11.626 13.694  -8.329  1.00 98.45 93  A 1 
ATOM   725  C  CA  . ALA A 1 93  ? -11.487 15.139  -8.355  1.00 98.38 93  A 1 
ATOM   726  C  C   . ALA A 1 93  ? -10.166 15.550  -7.701  1.00 98.41 93  A 1 
ATOM   727  O  O   . ALA A 1 93  ? -9.489  16.461  -8.167  1.00 98.08 93  A 1 
ATOM   728  C  CB  . ALA A 1 93  ? -12.656 15.800  -7.636  1.00 98.06 93  A 1 
ATOM   729  N  N   . LEU A 1 94  ? -9.807  14.849  -6.622  1.00 98.33 94  A 1 
ATOM   730  C  CA  . LEU A 1 94  ? -8.556  15.113  -5.922  1.00 98.32 94  A 1 
ATOM   731  C  C   . LEU A 1 94  ? -7.362  14.814  -6.823  1.00 98.54 94  A 1 
ATOM   732  O  O   . LEU A 1 94  ? -6.439  15.620  -6.940  1.00 98.42 94  A 1 
ATOM   733  C  CB  . LEU A 1 94  ? -8.476  14.248  -4.659  1.00 97.96 94  A 1 
ATOM   734  C  CG  . LEU A 1 94  ? -7.141  14.300  -3.888  1.00 96.28 94  A 1 
ATOM   735  C  CD1 . LEU A 1 94  ? -6.981  15.665  -3.254  1.00 93.55 94  A 1 
ATOM   736  C  CD2 . LEU A 1 94  ? -7.124  13.210  -2.829  1.00 93.09 94  A 1 
ATOM   737  N  N   . LEU A 1 95  ? -7.392  13.657  -7.481  1.00 98.58 95  A 1 
ATOM   738  C  CA  . LEU A 1 95  ? -6.302  13.247  -8.357  1.00 98.66 95  A 1 
ATOM   739  C  C   . LEU A 1 95  ? -6.150  14.167  -9.570  1.00 98.64 95  A 1 
ATOM   740  O  O   . LEU A 1 95  ? -5.043  14.361  -10.067 1.00 98.53 95  A 1 
ATOM   741  C  CB  . LEU A 1 95  ? -6.505  11.802  -8.806  1.00 98.62 95  A 1 
ATOM   742  C  CG  . LEU A 1 95  ? -6.459  10.759  -7.680  1.00 98.35 95  A 1 
ATOM   743  C  CD1 . LEU A 1 95  ? -6.794  9.382   -8.218  1.00 97.96 95  A 1 
ATOM   744  C  CD2 . LEU A 1 95  ? -5.080  10.760  -7.027  1.00 97.72 95  A 1 
ATOM   745  N  N   . LYS A 1 96  ? -7.261  14.719  -10.039 1.00 98.72 96  A 1 
ATOM   746  C  CA  . LYS A 1 96  ? -7.219  15.621  -11.184 1.00 98.67 96  A 1 
ATOM   747  C  C   . LYS A 1 96  ? -6.471  16.916  -10.875 1.00 98.58 96  A 1 
ATOM   748  O  O   . LYS A 1 96  ? -6.076  17.636  -11.787 1.00 98.17 96  A 1 
ATOM   749  C  CB  . LYS A 1 96  ? -8.638  15.950  -11.660 1.00 98.43 96  A 1 
ATOM   750  C  CG  . LYS A 1 96  ? -9.301  14.832  -12.436 1.00 96.31 96  A 1 
ATOM   751  C  CD  . LYS A 1 96  ? -10.678 15.248  -12.929 1.00 91.75 96  A 1 
ATOM   752  C  CE  . LYS A 1 96  ? -11.322 14.166  -13.775 1.00 85.17 96  A 1 
ATOM   753  N  NZ  . LYS A 1 96  ? -12.678 14.558  -14.237 1.00 76.69 96  A 1 
ATOM   754  N  N   . LYS A 1 97  ? -6.261  17.198  -9.594  1.00 98.60 97  A 1 
ATOM   755  C  CA  . LYS A 1 97  ? -5.535  18.398  -9.197  1.00 98.54 97  A 1 
ATOM   756  C  C   . LYS A 1 97  ? -4.056  18.276  -9.535  1.00 98.54 97  A 1 
ATOM   757  O  O   . LYS A 1 97  ? -3.343  19.278  -9.613  1.00 98.04 97  A 1 
ATOM   758  C  CB  . LYS A 1 97  ? -5.710  18.656  -7.698  1.00 98.44 97  A 1 
ATOM   759  C  CG  . LYS A 1 97  ? -7.129  19.023  -7.313  1.00 97.55 97  A 1 
ATOM   760  C  CD  . LYS A 1 97  ? -7.259  19.322  -5.825  1.00 94.48 97  A 1 
ATOM   761  C  CE  . LYS A 1 97  ? -8.667  19.725  -5.461  1.00 90.85 97  A 1 
ATOM   762  N  NZ  . LYS A 1 97  ? -8.809  20.036  -4.013  1.00 82.10 97  A 1 
ATOM   763  N  N   . PHE A 1 98  ? -3.589  17.049  -9.742  1.00 98.68 98  A 1 
ATOM   764  C  CA  . PHE A 1 98  ? -2.201  16.810  -10.107 1.00 98.52 98  A 1 
ATOM   765  C  C   . PHE A 1 98  ? -2.106  16.792  -11.637 1.00 98.36 98  A 1 
ATOM   766  O  O   . PHE A 1 98  ? -2.002  15.736  -12.262 1.00 97.47 98  A 1 
ATOM   767  C  CB  . PHE A 1 98  ? -1.723  15.483  -9.515  1.00 98.55 98  A 1 
ATOM   768  C  CG  . PHE A 1 98  ? -1.754  15.449  -8.008  1.00 98.65 98  A 1 
ATOM   769  C  CD1 . PHE A 1 98  ? -0.843  16.192  -7.265  1.00 98.38 98  A 1 
ATOM   770  C  CD2 . PHE A 1 98  ? -2.721  14.715  -7.334  1.00 98.37 98  A 1 
ATOM   771  C  CE1 . PHE A 1 98  ? -0.891  16.200  -5.881  1.00 98.09 98  A 1 
ATOM   772  C  CE2 . PHE A 1 98  ? -2.768  14.718  -5.942  1.00 98.11 98  A 1 
ATOM   773  C  CZ  . PHE A 1 98  ? -1.852  15.458  -5.217  1.00 98.26 98  A 1 
ATOM   774  N  N   . GLU A 1 99  ? -2.152  17.969  -12.213 1.00 97.53 99  A 1 
ATOM   775  C  CA  . GLU A 1 99  ? -2.121  18.127  -13.657 1.00 96.46 99  A 1 
ATOM   776  C  C   . GLU A 1 99  ? -0.844  17.586  -14.286 1.00 95.74 99  A 1 
ATOM   777  O  O   . GLU A 1 99  ? 0.251   17.754  -13.754 1.00 91.78 99  A 1 
ATOM   778  C  CB  . GLU A 1 99  ? -2.284  19.603  -14.015 1.00 94.45 99  A 1 
ATOM   779  C  CG  . GLU A 1 99  ? -3.590  20.206  -13.520 1.00 84.02 99  A 1 
ATOM   780  C  CD  . GLU A 1 99  ? -3.705  21.690  -13.826 1.00 78.91 99  A 1 
ATOM   781  O  OE1 . GLU A 1 99  ? -2.781  22.239  -14.455 1.00 72.13 99  A 1 
ATOM   782  O  OE2 . GLU A 1 99  ? -4.711  22.303  -13.429 1.00 72.24 99  A 1 
ATOM   783  N  N   . ASP A 1 100 ? -1.008  16.916  -15.423 1.00 96.62 100 A 1 
ATOM   784  C  CA  . ASP A 1 100 ? 0.096   16.340  -16.183 1.00 96.58 100 A 1 
ATOM   785  C  C   . ASP A 1 100 ? 0.773   15.146  -15.511 1.00 97.36 100 A 1 
ATOM   786  O  O   . ASP A 1 100 ? 1.800   14.666  -15.986 1.00 96.11 100 A 1 
ATOM   787  C  CB  . ASP A 1 100 ? 1.153   17.405  -16.501 1.00 94.54 100 A 1 
ATOM   788  C  CG  . ASP A 1 100 ? 0.569   18.600  -17.225 1.00 87.81 100 A 1 
ATOM   789  O  OD1 . ASP A 1 100 ? -0.291  18.409  -18.103 1.00 81.96 100 A 1 
ATOM   790  O  OD2 . ASP A 1 100 ? 0.972   19.738  -16.916 1.00 81.31 100 A 1 
ATOM   791  N  N   . PHE A 1 101 ? 0.212   14.664  -14.413 1.00 98.15 101 A 1 
ATOM   792  C  CA  . PHE A 1 101 ? 0.770   13.499  -13.716 1.00 98.45 101 A 1 
ATOM   793  C  C   . PHE A 1 101 ? 0.336   12.201  -14.380 1.00 98.46 101 A 1 
ATOM   794  O  O   . PHE A 1 101 ? -0.789  12.086  -14.869 1.00 98.03 101 A 1 
ATOM   795  C  CB  . PHE A 1 101 ? 0.312   13.456  -12.257 1.00 98.44 101 A 1 
ATOM   796  C  CG  . PHE A 1 101 ? 1.174   14.227  -11.297 1.00 98.48 101 A 1 
ATOM   797  C  CD1 . PHE A 1 101 ? 1.417   15.579  -11.474 1.00 98.00 101 A 1 
ATOM   798  C  CD2 . PHE A 1 101 ? 1.715   13.589  -10.182 1.00 97.99 101 A 1 
ATOM   799  C  CE1 . PHE A 1 101 ? 2.189   16.292  -10.565 1.00 97.71 101 A 1 
ATOM   800  C  CE2 . PHE A 1 101 ? 2.484   14.297  -9.264  1.00 97.80 101 A 1 
ATOM   801  C  CZ  . PHE A 1 101 ? 2.724   15.649  -9.453  1.00 98.22 101 A 1 
ATOM   802  N  N   . PHE A 1 102 ? 1.234   11.214  -14.385 1.00 98.52 102 A 1 
ATOM   803  C  CA  . PHE A 1 102 ? 0.899   9.871   -14.832 1.00 98.62 102 A 1 
ATOM   804  C  C   . PHE A 1 102 ? 0.398   9.217   -13.550 1.00 98.77 102 A 1 
ATOM   805  O  O   . PHE A 1 102 ? 1.181   8.929   -12.641 1.00 98.64 102 A 1 
ATOM   806  C  CB  . PHE A 1 102 ? 2.134   9.143   -15.361 1.00 98.53 102 A 1 
ATOM   807  C  CG  . PHE A 1 102 ? 1.873   7.704   -15.743 1.00 98.54 102 A 1 
ATOM   808  C  CD1 . PHE A 1 102 ? 1.051   7.398   -16.824 1.00 98.27 102 A 1 
ATOM   809  C  CD2 . PHE A 1 102 ? 2.438   6.667   -15.017 1.00 98.28 102 A 1 
ATOM   810  C  CE1 . PHE A 1 102 ? 0.801   6.078   -17.175 1.00 97.99 102 A 1 
ATOM   811  C  CE2 . PHE A 1 102 ? 2.191   5.349   -15.359 1.00 98.04 102 A 1 
ATOM   812  C  CZ  . PHE A 1 102 ? 1.377   5.057   -16.441 1.00 98.18 102 A 1 
ATOM   813  N  N   . ILE A 1 103 ? -0.907  9.016   -13.455 1.00 98.88 103 A 1 
ATOM   814  C  CA  . ILE A 1 103 ? -1.525  8.481   -12.250 1.00 98.81 103 A 1 
ATOM   815  C  C   . ILE A 1 103 ? -1.992  7.037   -12.403 1.00 98.83 103 A 1 
ATOM   816  O  O   . ILE A 1 103 ? -2.617  6.677   -13.400 1.00 98.78 103 A 1 
ATOM   817  C  CB  . ILE A 1 103 ? -2.706  9.373   -11.817 1.00 98.64 103 A 1 
ATOM   818  C  CG1 . ILE A 1 103 ? -2.183  10.774  -11.493 1.00 96.66 103 A 1 
ATOM   819  C  CG2 . ILE A 1 103 ? -3.422  8.778   -10.614 1.00 98.06 103 A 1 
ATOM   820  C  CD1 . ILE A 1 103 ? -3.258  11.793  -11.167 1.00 90.19 103 A 1 
ATOM   821  N  N   . ILE A 1 104 ? -1.662  6.219   -11.402 1.00 98.89 104 A 1 
ATOM   822  C  CA  . ILE A 1 104 ? -2.018  4.808   -11.384 1.00 98.87 104 A 1 
ATOM   823  C  C   . ILE A 1 104 ? -3.003  4.568   -10.237 1.00 98.82 104 A 1 
ATOM   824  O  O   . ILE A 1 104 ? -2.595  4.343   -9.100  1.00 98.79 104 A 1 
ATOM   825  C  CB  . ILE A 1 104 ? -0.751  3.945   -11.162 1.00 98.86 104 A 1 
ATOM   826  C  CG1 . ILE A 1 104 ? 0.316   4.299   -12.210 1.00 98.46 104 A 1 
ATOM   827  C  CG2 . ILE A 1 104 ? -1.095  2.463   -11.232 1.00 98.60 104 A 1 
ATOM   828  C  CD1 . ILE A 1 104 ? 1.713   3.869   -11.821 1.00 97.08 104 A 1 
ATOM   829  N  N   . PRO A 1 105 ? -4.314  4.630   -10.511 1.00 98.81 105 A 1 
ATOM   830  C  CA  . PRO A 1 105 ? -5.335  4.474   -9.478  1.00 98.89 105 A 1 
ATOM   831  C  C   . PRO A 1 105 ? -5.752  3.035   -9.192  1.00 98.87 105 A 1 
ATOM   832  O  O   . PRO A 1 105 ? -5.595  2.154   -10.033 1.00 98.64 105 A 1 
ATOM   833  C  CB  . PRO A 1 105 ? -6.496  5.285   -10.040 1.00 98.74 105 A 1 
ATOM   834  C  CG  . PRO A 1 105 ? -6.411  4.979   -11.506 1.00 98.27 105 A 1 
ATOM   835  C  CD  . PRO A 1 105 ? -4.916  5.037   -11.792 1.00 98.75 105 A 1 
ATOM   836  N  N   . MET A 1 106 ? -6.285  2.809   -7.991  1.00 98.78 106 A 1 
ATOM   837  C  CA  . MET A 1 106 ? -6.787  1.493   -7.606  1.00 98.62 106 A 1 
ATOM   838  C  C   . MET A 1 106 ? -7.832  1.632   -6.501  1.00 98.69 106 A 1 
ATOM   839  O  O   . MET A 1 106 ? -8.054  2.727   -5.982  1.00 98.14 106 A 1 
ATOM   840  C  CB  . MET A 1 106 ? -5.647  0.582   -7.130  1.00 96.92 106 A 1 
ATOM   841  C  CG  . MET A 1 106 ? -5.101  0.931   -5.754  1.00 93.43 106 A 1 
ATOM   842  S  SD  . MET A 1 106 ? -3.832  -0.234  -5.184  1.00 95.28 106 A 1 
ATOM   843  C  CE  . MET A 1 106 ? -2.502  0.171   -6.298  1.00 90.88 106 A 1 
ATOM   844  N  N   . LEU A 1 107 ? -8.462  0.509   -6.154  1.00 98.57 107 A 1 
ATOM   845  C  CA  . LEU A 1 107 ? -9.463  0.482   -5.098  1.00 98.44 107 A 1 
ATOM   846  C  C   . LEU A 1 107 ? -8.942  -0.232  -3.862  1.00 98.47 107 A 1 
ATOM   847  O  O   . LEU A 1 107 ? -8.182  -1.194  -3.965  1.00 98.01 107 A 1 
ATOM   848  C  CB  . LEU A 1 107 ? -10.726 -0.234  -5.585  1.00 98.15 107 A 1 
ATOM   849  C  CG  . LEU A 1 107 ? -11.506 0.413   -6.737  1.00 97.86 107 A 1 
ATOM   850  C  CD1 . LEU A 1 107 ? -12.543 -0.572  -7.262  1.00 97.24 107 A 1 
ATOM   851  C  CD2 . LEU A 1 107 ? -12.170 1.692   -6.260  1.00 96.91 107 A 1 
ATOM   852  N  N   . GLY A 1 108 ? -9.359  0.239   -2.690  1.00 98.43 108 A 1 
ATOM   853  C  CA  . GLY A 1 108 ? -8.993  -0.394  -1.435  1.00 98.28 108 A 1 
ATOM   854  C  C   . GLY A 1 108 ? -10.183 -1.187  -0.922  1.00 97.93 108 A 1 
ATOM   855  O  O   . GLY A 1 108 ? -11.257 -1.169  -1.522  1.00 97.28 108 A 1 
ATOM   856  N  N   . ASN A 1 109 ? -10.018 -1.898  0.197   1.00 97.87 109 A 1 
ATOM   857  C  CA  . ASN A 1 109 ? -11.095 -2.718  0.748   1.00 97.37 109 A 1 
ATOM   858  C  C   . ASN A 1 109 ? -12.278 -1.924  1.296   1.00 97.18 109 A 1 
ATOM   859  O  O   . ASN A 1 109 ? -13.359 -2.476  1.484   1.00 96.11 109 A 1 
ATOM   860  C  CB  . ASN A 1 109 ? -10.562 -3.675  1.823   1.00 97.13 109 A 1 
ATOM   861  C  CG  . ASN A 1 109 ? -9.910  -2.962  2.982   1.00 96.94 109 A 1 
ATOM   862  O  OD1 . ASN A 1 109 ? -8.848  -2.355  2.834   1.00 94.67 109 A 1 
ATOM   863  N  ND2 . ASN A 1 109 ? -10.533 -3.042  4.147   1.00 93.98 109 A 1 
ATOM   864  N  N   . HIS A 1 110 ? -12.084 -0.638  1.549   1.00 97.14 110 A 1 
ATOM   865  C  CA  . HIS A 1 110 ? -13.174 0.206   2.027   1.00 96.76 110 A 1 
ATOM   866  C  C   . HIS A 1 110 ? -13.881 0.916   0.879   1.00 96.84 110 A 1 
ATOM   867  O  O   . HIS A 1 110 ? -14.930 1.527   1.079   1.00 95.96 110 A 1 
ATOM   868  C  CB  . HIS A 1 110 ? -12.650 1.244   3.020   1.00 96.51 110 A 1 
ATOM   869  C  CG  . HIS A 1 110 ? -12.292 0.676   4.366   1.00 95.99 110 A 1 
ATOM   870  N  ND1 . HIS A 1 110 ? -13.226 0.441   5.335   1.00 90.73 110 A 1 
ATOM   871  C  CD2 . HIS A 1 110 ? -11.114 0.288   4.878   1.00 90.30 110 A 1 
ATOM   872  C  CE1 . HIS A 1 110 ? -12.637 -0.072  6.405   1.00 90.73 110 A 1 
ATOM   873  N  NE2 . HIS A 1 110 ? -11.355 -0.176  6.153   1.00 92.05 110 A 1 
ATOM   874  N  N   . ASP A 1 111 ? -13.310 0.819   -0.324  1.00 96.89 111 A 1 
ATOM   875  C  CA  . ASP A 1 111 ? -13.874 1.491   -1.487  1.00 96.96 111 A 1 
ATOM   876  C  C   . ASP A 1 111 ? -14.958 0.684   -2.196  1.00 96.88 111 A 1 
ATOM   877  O  O   . ASP A 1 111 ? -15.015 0.626   -3.425  1.00 95.87 111 A 1 
ATOM   878  C  CB  . ASP A 1 111 ? -12.757 1.857   -2.468  1.00 97.26 111 A 1 
ATOM   879  C  CG  . ASP A 1 111 ? -11.708 2.748   -1.831  1.00 97.52 111 A 1 
ATOM   880  O  OD1 . ASP A 1 111 ? -12.055 3.532   -0.926  1.00 96.52 111 A 1 
ATOM   881  O  OD2 . ASP A 1 111 ? -10.532 2.666   -2.248  1.00 96.74 111 A 1 
ATOM   882  N  N   . VAL A 1 112 ? -15.835 0.058   -1.411  1.00 96.12 112 A 1 
ATOM   883  C  CA  . VAL A 1 112 ? -16.938 -0.731  -1.936  1.00 95.78 112 A 1 
ATOM   884  C  C   . VAL A 1 112 ? -17.983 -0.869  -0.831  1.00 95.09 112 A 1 
ATOM   885  O  O   . VAL A 1 112 ? -17.673 -0.713  0.348   1.00 94.36 112 A 1 
ATOM   886  C  CB  . VAL A 1 112 ? -16.469 -2.143  -2.379  1.00 95.54 112 A 1 
ATOM   887  C  CG1 . VAL A 1 112 ? -15.978 -2.947  -1.183  1.00 93.93 112 A 1 
ATOM   888  C  CG2 . VAL A 1 112 ? -17.597 -2.879  -3.093  1.00 94.14 112 A 1 
ATOM   889  N  N   . TYR A 1 113 ? -19.237 -1.138  -1.218  1.00 94.39 113 A 1 
ATOM   890  C  CA  . TYR A 1 113 ? -20.290 -1.323  -0.231  1.00 93.63 113 A 1 
ATOM   891  C  C   . TYR A 1 113 ? -21.015 -2.635  -0.485  1.00 93.15 113 A 1 
ATOM   892  O  O   . TYR A 1 113 ? -21.488 -2.868  -1.593  1.00 90.63 113 A 1 
ATOM   893  C  CB  . TYR A 1 113 ? -21.297 -0.172  -0.283  1.00 92.73 113 A 1 
ATOM   894  C  CG  . TYR A 1 113 ? -22.390 -0.316  0.742   1.00 91.89 113 A 1 
ATOM   895  C  CD1 . TYR A 1 113 ? -22.189 0.084   2.068   1.00 90.13 113 A 1 
ATOM   896  C  CD2 . TYR A 1 113 ? -23.619 -0.903  0.415   1.00 89.83 113 A 1 
ATOM   897  C  CE1 . TYR A 1 113 ? -23.175 -0.084  3.027   1.00 87.85 113 A 1 
ATOM   898  C  CE2 . TYR A 1 113 ? -24.602 -1.086  1.375   1.00 87.87 113 A 1 
ATOM   899  C  CZ  . TYR A 1 113 ? -24.380 -0.669  2.683   1.00 87.53 113 A 1 
ATOM   900  O  OH  . TYR A 1 113 ? -25.355 -0.847  3.634   1.00 84.77 113 A 1 
ATOM   901  N  N   . PRO A 1 114 ? -21.134 -3.492  0.521   1.00 93.05 114 A 1 
ATOM   902  C  CA  . PRO A 1 114 ? -20.535 -3.370  1.855   1.00 93.08 114 A 1 
ATOM   903  C  C   . PRO A 1 114 ? -19.013 -3.464  1.795   1.00 93.59 114 A 1 
ATOM   904  O  O   . PRO A 1 114 ? -18.458 -3.991  0.833   1.00 92.72 114 A 1 
ATOM   905  C  CB  . PRO A 1 114 ? -21.125 -4.557  2.625   1.00 91.34 114 A 1 
ATOM   906  C  CG  . PRO A 1 114 ? -22.381 -4.887  1.893   1.00 89.22 114 A 1 
ATOM   907  C  CD  . PRO A 1 114 ? -22.020 -4.669  0.452   1.00 91.33 114 A 1 
ATOM   908  N  N   . ALA A 1 115 ? -18.357 -2.975  2.821   1.00 93.60 115 A 1 
ATOM   909  C  CA  . ALA A 1 115 ? -16.901 -2.995  2.867   1.00 94.14 115 A 1 
ATOM   910  C  C   . ALA A 1 115 ? -16.346 -4.413  2.732   1.00 94.70 115 A 1 
ATOM   911  O  O   . ALA A 1 115 ? -16.950 -5.371  3.215   1.00 94.02 115 A 1 
ATOM   912  C  CB  . ALA A 1 115 ? -16.405 -2.360  4.164   1.00 93.30 115 A 1 
ATOM   913  N  N   . ASN A 1 116 ? -15.208 -4.536  2.048   1.00 95.33 116 A 1 
ATOM   914  C  CA  . ASN A 1 116 ? -14.511 -5.805  1.859   1.00 95.61 116 A 1 
ATOM   915  C  C   . ASN A 1 116 ? -15.140 -6.778  0.870   1.00 96.01 116 A 1 
ATOM   916  O  O   . ASN A 1 116 ? -14.479 -7.706  0.407   1.00 95.15 116 A 1 
ATOM   917  C  CB  . ASN A 1 116 ? -14.307 -6.532  3.194   1.00 95.42 116 A 1 
ATOM   918  C  CG  . ASN A 1 116 ? -13.732 -5.631  4.275   1.00 95.09 116 A 1 
ATOM   919  O  OD1 . ASN A 1 116 ? -12.840 -4.834  4.019   1.00 91.55 116 A 1 
ATOM   920  N  ND2 . ASN A 1 116 ? -14.241 -5.769  5.487   1.00 91.16 116 A 1 
ATOM   921  N  N   . GLN A 1 117 ? -16.403 -6.584  0.540   1.00 95.66 117 A 1 
ATOM   922  C  CA  . GLN A 1 117 ? -17.111 -7.495  -0.358  1.00 95.13 117 A 1 
ATOM   923  C  C   . GLN A 1 117 ? -16.954 -7.055  -1.812  1.00 94.78 117 A 1 
ATOM   924  O  O   . GLN A 1 117 ? -17.754 -6.287  -2.337  1.00 92.66 117 A 1 
ATOM   925  C  CB  . GLN A 1 117 ? -18.589 -7.565  0.023   1.00 94.44 117 A 1 
ATOM   926  C  CG  . GLN A 1 117 ? -18.847 -7.752  1.518   1.00 93.38 117 A 1 
ATOM   927  C  CD  . GLN A 1 117 ? -18.019 -8.868  2.125   1.00 93.39 117 A 1 
ATOM   928  O  OE1 . GLN A 1 117 ? -17.981 -9.987  1.611   1.00 88.58 117 A 1 
ATOM   929  N  NE2 . GLN A 1 117 ? -17.338 -8.565  3.223   1.00 87.33 117 A 1 
ATOM   930  N  N   . MET A 1 118 ? -15.905 -7.563  -2.459  1.00 94.47 118 A 1 
ATOM   931  C  CA  . MET A 1 118 ? -15.590 -7.151  -3.817  1.00 94.29 118 A 1 
ATOM   932  C  C   . MET A 1 118 ? -15.326 -8.324  -4.762  1.00 93.36 118 A 1 
ATOM   933  O  O   . MET A 1 118 ? -14.280 -8.965  -4.685  1.00 87.11 118 A 1 
ATOM   934  C  CB  . MET A 1 118 ? -14.368 -6.231  -3.781  1.00 92.32 118 A 1 
ATOM   935  C  CG  . MET A 1 118 ? -14.057 -5.528  -5.078  1.00 87.74 118 A 1 
ATOM   936  S  SD  . MET A 1 118 ? -12.588 -4.467  -4.953  1.00 89.76 118 A 1 
ATOM   937  C  CE  . MET A 1 118 ? -13.194 -3.168  -3.885  1.00 85.18 118 A 1 
ATOM   938  N  N   . ALA A 1 119 ? -16.285 -8.590  -5.644  1.00 91.59 119 A 1 
ATOM   939  C  CA  . ALA A 1 119 ? -16.157 -9.648  -6.644  1.00 90.83 119 A 1 
ATOM   940  C  C   . ALA A 1 119 ? -17.366 -9.630  -7.583  1.00 90.39 119 A 1 
ATOM   941  O  O   . ALA A 1 119 ? -17.820 -8.567  -7.994  1.00 81.89 119 A 1 
ATOM   942  C  CB  . ALA A 1 119 ? -15.995 -11.003 -5.977  1.00 85.63 119 A 1 
ATOM   943  N  N   . ILE A 1 120 ? -17.882 -10.815 -7.909  1.00 84.81 120 A 1 
ATOM   944  C  CA  . ILE A 1 120 ? -19.000 -10.935 -8.838  1.00 81.56 120 A 1 
ATOM   945  C  C   . ILE A 1 120 ? -20.254 -10.183 -8.413  1.00 81.58 120 A 1 
ATOM   946  O  O   . ILE A 1 120 ? -20.896 -9.521  -9.236  1.00 75.63 120 A 1 
ATOM   947  C  CB  . ILE A 1 120 ? -19.355 -12.425 -9.079  1.00 76.59 120 A 1 
ATOM   948  C  CG1 . ILE A 1 120 ? -18.151 -13.146 -9.693  1.00 68.42 120 A 1 
ATOM   949  C  CG2 . ILE A 1 120 ? -20.572 -12.538 -9.992  1.00 67.09 120 A 1 
ATOM   950  C  CD1 . ILE A 1 120 ? -18.364 -14.639 -9.895  1.00 62.56 120 A 1 
ATOM   951  N  N   . ASN A 1 121 ? -20.614 -10.281 -7.144  1.00 80.90 121 A 1 
ATOM   952  C  CA  . ASN A 1 121 ? -21.824 -9.616  -6.656  1.00 78.02 121 A 1 
ATOM   953  C  C   . ASN A 1 121 ? -21.651 -8.112  -6.446  1.00 79.37 121 A 1 
ATOM   954  O  O   . ASN A 1 121 ? -22.592 -7.431  -6.044  1.00 75.02 121 A 1 
ATOM   955  C  CB  . ASN A 1 121 ? -22.301 -10.261 -5.349  1.00 75.38 121 A 1 
ATOM   956  C  CG  . ASN A 1 121 ? -22.752 -11.694 -5.547  1.00 69.62 121 A 1 
ATOM   957  O  OD1 . ASN A 1 121 ? -23.171 -12.086 -6.629  1.00 63.50 121 A 1 
ATOM   958  N  ND2 . ASN A 1 121 ? -22.662 -12.490 -4.485  1.00 63.02 121 A 1 
ATOM   959  N  N   . SER A 1 122 ? -20.465 -7.599  -6.727  1.00 81.88 122 A 1 
ATOM   960  C  CA  . SER A 1 122 ? -20.203 -6.181  -6.585  1.00 79.77 122 A 1 
ATOM   961  C  C   . SER A 1 122 ? -19.449 -5.627  -7.796  1.00 83.61 122 A 1 
ATOM   962  O  O   . SER A 1 122 ? -18.631 -4.716  -7.673  1.00 79.41 122 A 1 
ATOM   963  C  CB  . SER A 1 122 ? -19.413 -5.916  -5.296  1.00 72.45 122 A 1 
ATOM   964  O  OG  . SER A 1 122 ? -18.244 -6.708  -5.248  1.00 67.55 122 A 1 
ATOM   965  N  N   . GLN A 1 123 ? -19.741 -6.191  -8.980  1.00 89.61 123 A 1 
ATOM   966  C  CA  . GLN A 1 123 ? -19.076 -5.752  -10.207 1.00 90.69 123 A 1 
ATOM   967  C  C   . GLN A 1 123 ? -19.343 -4.285  -10.516 1.00 93.33 123 A 1 
ATOM   968  O  O   . GLN A 1 123 ? -18.593 -3.650  -11.265 1.00 91.57 123 A 1 
ATOM   969  C  CB  . GLN A 1 123 ? -19.540 -6.600  -11.396 1.00 87.00 123 A 1 
ATOM   970  C  CG  . GLN A 1 123 ? -18.957 -8.005  -11.415 1.00 77.53 123 A 1 
ATOM   971  C  CD  . GLN A 1 123 ? -19.395 -8.787  -12.633 1.00 72.33 123 A 1 
ATOM   972  O  OE1 . GLN A 1 123 ? -20.585 -8.853  -12.955 1.00 66.30 123 A 1 
ATOM   973  N  NE2 . GLN A 1 123 ? -18.438 -9.392  -13.327 1.00 62.53 123 A 1 
ATOM   974  N  N   . TRP A 1 124 ? -20.408 -3.746  -9.932  1.00 93.33 124 A 1 
ATOM   975  C  CA  . TRP A 1 124 ? -20.753 -2.350  -10.154 1.00 94.48 124 A 1 
ATOM   976  C  C   . TRP A 1 124 ? -19.594 -1.416  -9.802  1.00 96.03 124 A 1 
ATOM   977  O  O   . TRP A 1 124 ? -19.410 -0.388  -10.452 1.00 95.48 124 A 1 
ATOM   978  C  CB  . TRP A 1 124 ? -21.986 -1.957  -9.325  1.00 92.55 124 A 1 
ATOM   979  C  CG  . TRP A 1 124 ? -21.759 -2.001  -7.843  1.00 89.64 124 A 1 
ATOM   980  C  CD1 . TRP A 1 124 ? -21.988 -3.053  -7.007  1.00 84.36 124 A 1 
ATOM   981  C  CD2 . TRP A 1 124 ? -21.214 -0.950  -7.027  1.00 88.93 124 A 1 
ATOM   982  N  NE1 . TRP A 1 124 ? -21.624 -2.722  -5.727  1.00 80.84 124 A 1 
ATOM   983  C  CE2 . TRP A 1 124 ? -21.143 -1.441  -5.703  1.00 85.66 124 A 1 
ATOM   984  C  CE3 . TRP A 1 124 ? -20.787 0.361   -7.284  1.00 82.16 124 A 1 
ATOM   985  C  CZ2 . TRP A 1 124 ? -20.651 -0.666  -4.640  1.00 82.43 124 A 1 
ATOM   986  C  CZ3 . TRP A 1 124 ? -20.294 1.130   -6.224  1.00 81.62 124 A 1 
ATOM   987  C  CH2 . TRP A 1 124 ? -20.236 0.618   -4.932  1.00 81.09 124 A 1 
ATOM   988  N  N   . ILE A 1 125 ? -18.820 -1.783  -8.797  1.00 95.51 125 A 1 
ATOM   989  C  CA  . ILE A 1 125 ? -17.722 -0.930  -8.369  1.00 96.43 125 A 1 
ATOM   990  C  C   . ILE A 1 125 ? -16.609 -0.854  -9.414  1.00 97.36 125 A 1 
ATOM   991  O  O   . ILE A 1 125 ? -15.970 0.187   -9.580  1.00 97.41 125 A 1 
ATOM   992  C  CB  . ILE A 1 125 ? -17.132 -1.377  -6.997  1.00 95.39 125 A 1 
ATOM   993  C  CG1 . ILE A 1 125 ? -16.186 -0.304  -6.462  1.00 91.95 125 A 1 
ATOM   994  C  CG2 . ILE A 1 125 ? -16.403 -2.720  -7.124  1.00 91.56 125 A 1 
ATOM   995  C  CD1 . ILE A 1 125 ? -16.832 1.046   -6.241  1.00 87.23 125 A 1 
ATOM   996  N  N   . PHE A 1 126 ? -16.368 -1.953  -10.122 1.00 97.00 126 A 1 
ATOM   997  C  CA  . PHE A 1 126 ? -15.330 -1.970  -11.141 1.00 97.48 126 A 1 
ATOM   998  C  C   . PHE A 1 126 ? -15.737 -1.084  -12.322 1.00 97.72 126 A 1 
ATOM   999  O  O   . PHE A 1 126 ? -14.932 -0.318  -12.842 1.00 97.54 126 A 1 
ATOM   1000 C  CB  . PHE A 1 126 ? -15.060 -3.397  -11.631 1.00 97.37 126 A 1 
ATOM   1001 C  CG  . PHE A 1 126 ? -14.713 -4.363  -10.536 1.00 97.45 126 A 1 
ATOM   1002 C  CD1 . PHE A 1 126 ? -13.834 -4.007  -9.514  1.00 96.39 126 A 1 
ATOM   1003 C  CD2 . PHE A 1 126 ? -15.257 -5.645  -10.518 1.00 96.25 126 A 1 
ATOM   1004 C  CE1 . PHE A 1 126 ? -13.516 -4.893  -8.497  1.00 95.71 126 A 1 
ATOM   1005 C  CE2 . PHE A 1 126 ? -14.943 -6.542  -9.517  1.00 95.64 126 A 1 
ATOM   1006 C  CZ  . PHE A 1 126 ? -14.070 -6.169  -8.503  1.00 96.26 126 A 1 
ATOM   1007 N  N   . GLN A 1 127 ? -16.995 -1.212  -12.734 1.00 97.33 127 A 1 
ATOM   1008 C  CA  . GLN A 1 127 ? -17.530 -0.415  -13.832 1.00 97.36 127 A 1 
ATOM   1009 C  C   . GLN A 1 127 ? -17.544 1.062   -13.449 1.00 97.93 127 A 1 
ATOM   1010 O  O   . GLN A 1 127 ? -17.091 1.920   -14.218 1.00 97.76 127 A 1 
ATOM   1011 C  CB  . GLN A 1 127 ? -18.951 -0.882  -14.167 1.00 96.47 127 A 1 
ATOM   1012 C  CG  . GLN A 1 127 ? -19.680 -0.038  -15.218 1.00 88.47 127 A 1 
ATOM   1013 C  CD  . GLN A 1 127 ? -19.050 -0.139  -16.591 1.00 81.62 127 A 1 
ATOM   1014 O  OE1 . GLN A 1 127 ? -18.537 -1.184  -16.983 1.00 73.71 127 A 1 
ATOM   1015 N  NE2 . GLN A 1 127 ? -19.108 0.950   -17.345 1.00 69.42 127 A 1 
ATOM   1016 N  N   . PHE A 1 128 ? -18.061 1.344   -12.257 1.00 97.67 128 A 1 
ATOM   1017 C  CA  . PHE A 1 128 ? -18.156 2.720   -11.782 1.00 97.98 128 A 1 
ATOM   1018 C  C   . PHE A 1 128 ? -16.790 3.377   -11.624 1.00 98.27 128 A 1 
ATOM   1019 O  O   . PHE A 1 128 ? -16.565 4.484   -12.105 1.00 98.12 128 A 1 
ATOM   1020 C  CB  . PHE A 1 128 ? -18.908 2.761   -10.449 1.00 97.77 128 A 1 
ATOM   1021 C  CG  . PHE A 1 128 ? -19.143 4.155   -9.923  1.00 97.78 128 A 1 
ATOM   1022 C  CD1 . PHE A 1 128 ? -20.181 4.928   -10.419 1.00 97.21 128 A 1 
ATOM   1023 C  CD2 . PHE A 1 128 ? -18.314 4.693   -8.947  1.00 97.17 128 A 1 
ATOM   1024 C  CE1 . PHE A 1 128 ? -20.388 6.222   -9.957  1.00 96.62 128 A 1 
ATOM   1025 C  CE2 . PHE A 1 128 ? -18.519 5.991   -8.469  1.00 96.68 128 A 1 
ATOM   1026 C  CZ  . PHE A 1 128 ? -19.553 6.758   -8.976  1.00 96.83 128 A 1 
ATOM   1027 N  N   . ALA A 1 129 ? -15.878 2.696   -10.938 1.00 98.16 129 A 1 
ATOM   1028 C  CA  . ALA A 1 129 ? -14.545 3.239   -10.705 1.00 98.32 129 A 1 
ATOM   1029 C  C   . ALA A 1 129 ? -13.771 3.422   -12.013 1.00 98.55 129 A 1 
ATOM   1030 O  O   . ALA A 1 129 ? -13.038 4.394   -12.174 1.00 98.54 129 A 1 
ATOM   1031 C  CB  . ALA A 1 129 ? -13.765 2.344   -9.748  1.00 98.20 129 A 1 
ATOM   1032 N  N   . ALA A 1 130 ? -13.937 2.478   -12.942 1.00 98.30 130 A 1 
ATOM   1033 C  CA  . ALA A 1 130 ? -13.253 2.570   -14.226 1.00 98.45 130 A 1 
ATOM   1034 C  C   . ALA A 1 130 ? -13.706 3.829   -14.961 1.00 98.51 130 A 1 
ATOM   1035 O  O   . ALA A 1 130 ? -12.898 4.509   -15.597 1.00 98.50 130 A 1 
ATOM   1036 C  CB  . ALA A 1 130 ? -13.545 1.333   -15.077 1.00 98.32 130 A 1 
ATOM   1037 N  N   . GLU A 1 131 ? -14.995 4.129   -14.878 1.00 98.55 131 A 1 
ATOM   1038 C  CA  . GLU A 1 131 ? -15.542 5.312   -15.530 1.00 98.47 131 A 1 
ATOM   1039 C  C   . GLU A 1 131 ? -15.007 6.588   -14.876 1.00 98.69 131 A 1 
ATOM   1040 O  O   . GLU A 1 131 ? -14.714 7.565   -15.560 1.00 98.35 131 A 1 
ATOM   1041 C  CB  . GLU A 1 131 ? -17.073 5.290   -15.464 1.00 97.85 131 A 1 
ATOM   1042 C  CG  . GLU A 1 131 ? -17.705 4.170   -16.283 1.00 87.89 131 A 1 
ATOM   1043 C  CD  . GLU A 1 131 ? -19.221 4.102   -16.134 1.00 81.34 131 A 1 
ATOM   1044 O  OE1 . GLU A 1 131 ? -19.766 4.777   -15.231 1.00 75.95 131 A 1 
ATOM   1045 O  OE2 . GLU A 1 131 ? -19.857 3.362   -16.910 1.00 76.08 131 A 1 
ATOM   1046 N  N   . GLN A 1 132 ? -14.877 6.566   -13.560 1.00 98.64 132 A 1 
ATOM   1047 C  CA  . GLN A 1 132 ? -14.368 7.734   -12.841 1.00 98.69 132 A 1 
ATOM   1048 C  C   . GLN A 1 132 ? -12.877 7.926   -13.082 1.00 98.72 132 A 1 
ATOM   1049 O  O   . GLN A 1 132 ? -12.410 9.054   -13.289 1.00 98.52 132 A 1 
ATOM   1050 C  CB  . GLN A 1 132 ? -14.642 7.597   -11.339 1.00 98.56 132 A 1 
ATOM   1051 C  CG  . GLN A 1 132 ? -16.121 7.562   -10.964 1.00 97.47 132 A 1 
ATOM   1052 C  CD  . GLN A 1 132 ? -16.882 8.765   -11.490 1.00 96.54 132 A 1 
ATOM   1053 O  OE1 . GLN A 1 132 ? -16.433 9.901   -11.339 1.00 89.89 132 A 1 
ATOM   1054 N  NE2 . GLN A 1 132 ? -18.023 8.520   -12.106 1.00 88.25 132 A 1 
ATOM   1055 N  N   . PHE A 1 133 ? -12.114 6.829   -13.067 1.00 98.85 133 A 1 
ATOM   1056 C  CA  . PHE A 1 133 ? -10.667 6.893   -13.264 1.00 98.88 133 A 1 
ATOM   1057 C  C   . PHE A 1 133 ? -10.261 6.964   -14.742 1.00 98.87 133 A 1 
ATOM   1058 O  O   . PHE A 1 133 ? -9.067  7.062   -15.049 1.00 98.62 133 A 1 
ATOM   1059 C  CB  . PHE A 1 133 ? -9.984  5.671   -12.639 1.00 98.77 133 A 1 
ATOM   1060 C  CG  . PHE A 1 133 ? -10.116 5.591   -11.131 1.00 98.73 133 A 1 
ATOM   1061 C  CD1 . PHE A 1 133 ? -10.166 6.738   -10.349 1.00 98.34 133 A 1 
ATOM   1062 C  CD2 . PHE A 1 133 ? -10.145 4.351   -10.502 1.00 98.19 133 A 1 
ATOM   1063 C  CE1 . PHE A 1 133 ? -10.259 6.652   -8.959  1.00 97.85 133 A 1 
ATOM   1064 C  CE2 . PHE A 1 133 ? -10.228 4.258   -9.125  1.00 97.79 133 A 1 
ATOM   1065 C  CZ  . PHE A 1 133 ? -10.287 5.407   -8.346  1.00 98.00 133 A 1 
ATOM   1066 N  N   . ALA A 1 134 ? -11.231 6.913   -15.641 1.00 98.70 134 A 1 
ATOM   1067 C  CA  . ALA A 1 134 ? -10.975 6.920   -17.080 1.00 98.72 134 A 1 
ATOM   1068 C  C   . ALA A 1 134 ? -9.949  7.961   -17.557 1.00 98.78 134 A 1 
ATOM   1069 O  O   . ALA A 1 134 ? -9.112  7.642   -18.403 1.00 98.38 134 A 1 
ATOM   1070 C  CB  . ALA A 1 134 ? -12.291 7.085   -17.843 1.00 98.44 134 A 1 
ATOM   1071 N  N   . PRO A 1 135 ? -9.989  9.187   -17.039 1.00 98.63 135 A 1 
ATOM   1072 C  CA  . PRO A 1 135 ? -9.020  10.201  -17.478 1.00 98.47 135 A 1 
ATOM   1073 C  C   . PRO A 1 135 ? -7.561  9.805   -17.256 1.00 98.55 135 A 1 
ATOM   1074 O  O   . PRO A 1 135 ? -6.667  10.342  -17.912 1.00 98.03 135 A 1 
ATOM   1075 C  CB  . PRO A 1 135 ? -9.394  11.428  -16.650 1.00 97.88 135 A 1 
ATOM   1076 C  CG  . PRO A 1 135 ? -10.853 11.251  -16.403 1.00 96.23 135 A 1 
ATOM   1077 C  CD  . PRO A 1 135 ? -10.977 9.774   -16.119 1.00 98.10 135 A 1 
ATOM   1078 N  N   . PHE A 1 136 ? -7.319  8.873   -16.327 1.00 98.77 136 A 1 
ATOM   1079 C  CA  . PHE A 1 136 ? -5.959  8.445   -16.012 1.00 98.75 136 A 1 
ATOM   1080 C  C   . PHE A 1 136 ? -5.569  7.117   -16.652 1.00 98.73 136 A 1 
ATOM   1081 O  O   . PHE A 1 136 ? -4.400  6.720   -16.606 1.00 98.46 136 A 1 
ATOM   1082 C  CB  . PHE A 1 136 ? -5.800  8.308   -14.493 1.00 98.74 136 A 1 
ATOM   1083 C  CG  . PHE A 1 136 ? -6.405  9.439   -13.695 1.00 98.72 136 A 1 
ATOM   1084 C  CD1 . PHE A 1 136 ? -5.935  10.737  -13.843 1.00 98.37 136 A 1 
ATOM   1085 C  CD2 . PHE A 1 136 ? -7.447  9.191   -12.808 1.00 98.33 136 A 1 
ATOM   1086 C  CE1 . PHE A 1 136 ? -6.500  11.785  -13.119 1.00 97.93 136 A 1 
ATOM   1087 C  CE2 . PHE A 1 136 ? -8.010  10.232  -12.081 1.00 97.92 136 A 1 
ATOM   1088 C  CZ  . PHE A 1 136 ? -7.534  11.529  -12.230 1.00 98.09 136 A 1 
ATOM   1089 N  N   . LEU A 1 137 ? -6.527  6.432   -17.236 1.00 98.70 137 A 1 
ATOM   1090 C  CA  . LEU A 1 137 ? -6.292  5.097   -17.774 1.00 98.77 137 A 1 
ATOM   1091 C  C   . LEU A 1 137 ? -6.276  5.000   -19.295 1.00 98.67 137 A 1 
ATOM   1092 O  O   . LEU A 1 137 ? -6.958  5.754   -19.987 1.00 98.33 137 A 1 
ATOM   1093 C  CB  . LEU A 1 137 ? -7.359  4.140   -17.233 1.00 98.73 137 A 1 
ATOM   1094 C  CG  . LEU A 1 137 ? -7.520  4.048   -15.712 1.00 98.55 137 A 1 
ATOM   1095 C  CD1 . LEU A 1 137 ? -8.744  3.195   -15.381 1.00 98.28 137 A 1 
ATOM   1096 C  CD2 . LEU A 1 137 ? -6.270  3.459   -15.089 1.00 98.12 137 A 1 
ATOM   1097 N  N   . SER A 1 138 ? -5.495  4.050   -19.802 1.00 98.62 138 A 1 
ATOM   1098 C  CA  . SER A 1 138 ? -5.466  3.772   -21.229 1.00 98.55 138 A 1 
ATOM   1099 C  C   . SER A 1 138 ? -6.739  2.972   -21.522 1.00 98.66 138 A 1 
ATOM   1100 O  O   . SER A 1 138 ? -7.374  2.448   -20.600 1.00 98.42 138 A 1 
ATOM   1101 C  CB  . SER A 1 138 ? -4.243  2.938   -21.601 1.00 98.23 138 A 1 
ATOM   1102 O  OG  . SER A 1 138 ? -4.290  1.670   -20.980 1.00 97.13 138 A 1 
ATOM   1103 N  N   . GLN A 1 139 ? -7.106  2.854   -22.785 1.00 98.49 139 A 1 
ATOM   1104 C  CA  . GLN A 1 139 ? -8.315  2.126   -23.146 1.00 98.36 139 A 1 
ATOM   1105 C  C   . GLN A 1 139 ? -8.251  0.667   -22.687 1.00 98.41 139 A 1 
ATOM   1106 O  O   . GLN A 1 139 ? -9.232  0.124   -22.186 1.00 98.07 139 A 1 
ATOM   1107 C  CB  . GLN A 1 139 ? -8.542  2.178   -24.658 1.00 98.00 139 A 1 
ATOM   1108 C  CG  . GLN A 1 139 ? -9.851  1.545   -25.116 1.00 90.42 139 A 1 
ATOM   1109 C  CD  . GLN A 1 139 ? -11.061 2.156   -24.430 1.00 85.77 139 A 1 
ATOM   1110 O  OE1 . GLN A 1 139 ? -11.165 3.379   -24.302 1.00 79.72 139 A 1 
ATOM   1111 N  NE2 . GLN A 1 139 ? -11.987 1.317   -23.992 1.00 76.56 139 A 1 
ATOM   1112 N  N   . ASN A 1 140 ? -7.089  0.034   -22.867 1.00 98.44 140 A 1 
ATOM   1113 C  CA  . ASN A 1 140 ? -6.931  -1.351  -22.440 1.00 98.25 140 A 1 
ATOM   1114 C  C   . ASN A 1 140 ? -7.054  -1.479  -20.924 1.00 98.54 140 A 1 
ATOM   1115 O  O   . ASN A 1 140 ? -7.636  -2.438  -20.417 1.00 98.19 140 A 1 
ATOM   1116 C  CB  . ASN A 1 140 ? -5.574  -1.907  -22.890 1.00 97.38 140 A 1 
ATOM   1117 C  CG  . ASN A 1 140 ? -5.503  -2.136  -24.393 1.00 85.38 140 A 1 
ATOM   1118 O  OD1 . ASN A 1 140 ? -6.529  -2.280  -25.061 1.00 74.40 140 A 1 
ATOM   1119 N  ND2 . ASN A 1 140 ? -4.294  -2.186  -24.921 1.00 75.07 140 A 1 
ATOM   1120 N  N   . ALA A 1 141 ? -6.515  -0.508  -20.197 1.00 98.65 141 A 1 
ATOM   1121 C  CA  . ALA A 1 141 ? -6.581  -0.514  -18.741 1.00 98.72 141 A 1 
ATOM   1122 C  C   . ALA A 1 141 ? -8.026  -0.363  -18.269 1.00 98.73 141 A 1 
ATOM   1123 O  O   . ALA A 1 141 ? -8.437  -1.000  -17.297 1.00 98.65 141 A 1 
ATOM   1124 C  CB  . ALA A 1 141 ? -5.722  0.603   -18.166 1.00 98.77 141 A 1 
ATOM   1125 N  N   . ILE A 1 142 ? -8.790  0.469   -18.957 1.00 98.68 142 A 1 
ATOM   1126 C  CA  . ILE A 1 142 ? -10.194 0.676   -18.607 1.00 98.60 142 A 1 
ATOM   1127 C  C   . ILE A 1 142 ? -10.983 -0.629  -18.727 1.00 98.48 142 A 1 
ATOM   1128 O  O   . ILE A 1 142 ? -11.736 -0.989  -17.824 1.00 98.15 142 A 1 
ATOM   1129 C  CB  . ILE A 1 142 ? -10.839 1.752   -19.519 1.00 98.58 142 A 1 
ATOM   1130 C  CG1 . ILE A 1 142 ? -10.250 3.128   -19.199 1.00 98.04 142 A 1 
ATOM   1131 C  CG2 . ILE A 1 142 ? -12.360 1.771   -19.335 1.00 98.06 142 A 1 
ATOM   1132 C  CD1 . ILE A 1 142 ? -10.705 4.234   -20.143 1.00 96.39 142 A 1 
ATOM   1133 N  N   . GLU A 1 143 ? -10.797 -1.330  -19.829 1.00 98.39 143 A 1 
ATOM   1134 C  CA  . GLU A 1 143 ? -11.512 -2.584  -20.049 1.00 98.12 143 A 1 
ATOM   1135 C  C   . GLU A 1 143 ? -11.128 -3.639  -19.015 1.00 98.03 143 A 1 
ATOM   1136 O  O   . GLU A 1 143 ? -11.980 -4.387  -18.527 1.00 97.50 143 A 1 
ATOM   1137 C  CB  . GLU A 1 143 ? -11.237 -3.111  -21.458 1.00 97.81 143 A 1 
ATOM   1138 C  CG  . GLU A 1 143 ? -11.787 -2.218  -22.569 1.00 91.98 143 A 1 
ATOM   1139 C  CD  . GLU A 1 143 ? -13.283 -1.946  -22.403 1.00 85.58 143 A 1 
ATOM   1140 O  OE1 . GLU A 1 143 ? -14.034 -2.906  -22.126 1.00 78.69 143 A 1 
ATOM   1141 O  OE2 . GLU A 1 143 ? -13.694 -0.781  -22.544 1.00 79.89 143 A 1 
ATOM   1142 N  N   . SER A 1 144 ? -9.852  -3.696  -18.681 1.00 98.07 144 A 1 
ATOM   1143 C  CA  . SER A 1 144 ? -9.381  -4.661  -17.693 1.00 98.05 144 A 1 
ATOM   1144 C  C   . SER A 1 144 ? -9.919  -4.306  -16.301 1.00 98.00 144 A 1 
ATOM   1145 O  O   . SER A 1 144 ? -10.341 -5.179  -15.538 1.00 97.71 144 A 1 
ATOM   1146 C  CB  . SER A 1 144 ? -7.850  -4.690  -17.670 1.00 98.12 144 A 1 
ATOM   1147 O  OG  . SER A 1 144 ? -7.372  -5.717  -16.829 1.00 93.69 144 A 1 
ATOM   1148 N  N   . PHE A 1 145 ? -9.915  -3.017  -15.989 1.00 98.36 145 A 1 
ATOM   1149 C  CA  . PHE A 1 145 ? -10.409 -2.535  -14.699 1.00 98.49 145 A 1 
ATOM   1150 C  C   . PHE A 1 145 ? -11.880 -2.896  -14.518 1.00 98.16 145 A 1 
ATOM   1151 O  O   . PHE A 1 145 ? -12.305 -3.308  -13.435 1.00 97.81 145 A 1 
ATOM   1152 C  CB  . PHE A 1 145 ? -10.218 -1.016  -14.600 1.00 98.41 145 A 1 
ATOM   1153 C  CG  . PHE A 1 145 ? -10.229 -0.487  -13.187 1.00 98.50 145 A 1 
ATOM   1154 C  CD1 . PHE A 1 145 ? -11.374 -0.560  -12.406 1.00 98.12 145 A 1 
ATOM   1155 C  CD2 . PHE A 1 145 ? -9.090  0.100   -12.641 1.00 98.04 145 A 1 
ATOM   1156 C  CE1 . PHE A 1 145 ? -11.381 -0.075  -11.099 1.00 97.72 145 A 1 
ATOM   1157 C  CE2 . PHE A 1 145 ? -9.092  0.588   -11.343 1.00 97.69 145 A 1 
ATOM   1158 C  CZ  . PHE A 1 145 ? -10.240 0.500   -10.565 1.00 98.07 145 A 1 
ATOM   1159 N  N   . LYS A 1 146 ? -12.652 -2.738  -15.588 1.00 97.99 146 A 1 
ATOM   1160 C  CA  . LYS A 1 146 ? -14.088 -3.039  -15.544 1.00 97.61 146 A 1 
ATOM   1161 C  C   . LYS A 1 146 ? -14.344 -4.504  -15.199 1.00 97.15 146 A 1 
ATOM   1162 O  O   . LYS A 1 146 ? -15.366 -4.831  -14.595 1.00 96.60 146 A 1 
ATOM   1163 C  CB  . LYS A 1 146 ? -14.748 -2.724  -16.889 1.00 97.51 146 A 1 
ATOM   1164 C  CG  . LYS A 1 146 ? -14.910 -1.240  -17.174 1.00 95.89 146 A 1 
ATOM   1165 C  CD  . LYS A 1 146 ? -15.591 -1.014  -18.520 1.00 93.68 146 A 1 
ATOM   1166 C  CE  . LYS A 1 146 ? -15.800 0.455   -18.799 1.00 88.51 146 A 1 
ATOM   1167 N  NZ  . LYS A 1 146 ? -16.434 0.681   -20.137 1.00 83.02 146 A 1 
ATOM   1168 N  N   . HIS A 1 147 ? -13.415 -5.379  -15.582 1.00 97.13 147 A 1 
ATOM   1169 C  CA  . HIS A 1 147 ? -13.569 -6.804  -15.321 1.00 96.91 147 A 1 
ATOM   1170 C  C   . HIS A 1 147 ? -13.356 -7.164  -13.851 1.00 96.95 147 A 1 
ATOM   1171 O  O   . HIS A 1 147 ? -14.186 -7.852  -13.253 1.00 96.24 147 A 1 
ATOM   1172 C  CB  . HIS A 1 147 ? -12.597 -7.608  -16.188 1.00 96.50 147 A 1 
ATOM   1173 C  CG  . HIS A 1 147 ? -12.637 -9.085  -15.918 1.00 93.40 147 A 1 
ATOM   1174 N  ND1 . HIS A 1 147 ? -13.741 -9.858  -16.195 1.00 84.32 147 A 1 
ATOM   1175 C  CD2 . HIS A 1 147 ? -11.720 -9.917  -15.376 1.00 84.43 147 A 1 
ATOM   1176 C  CE1 . HIS A 1 147 ? -13.496 -11.109 -15.830 1.00 84.92 147 A 1 
ATOM   1177 N  NE2 . HIS A 1 147 ? -12.280 -11.167 -15.333 1.00 86.24 147 A 1 
ATOM   1178 N  N   . GLY A 1 148 ? -12.247 -6.703  -13.270 1.00 97.44 148 A 1 
ATOM   1179 C  CA  . GLY A 1 148 ? -11.950 -7.069  -11.893 1.00 97.51 148 A 1 
ATOM   1180 C  C   . GLY A 1 148 ? -11.151 -6.073  -11.064 1.00 97.92 148 A 1 
ATOM   1181 O  O   . GLY A 1 148 ? -10.725 -6.397  -9.963  1.00 97.75 148 A 1 
ATOM   1182 N  N   . GLY A 1 149 ? -10.947 -4.875  -11.591 1.00 98.00 149 A 1 
ATOM   1183 C  CA  . GLY A 1 149 ? -10.202 -3.868  -10.847 1.00 98.15 149 A 1 
ATOM   1184 C  C   . GLY A 1 149 ? -8.690  -3.973  -10.970 1.00 98.45 149 A 1 
ATOM   1185 O  O   . GLY A 1 149 ? -7.957  -3.284  -10.261 1.00 98.32 149 A 1 
ATOM   1186 N  N   . TYR A 1 150 ? -8.221  -4.826  -11.879 1.00 98.41 150 A 1 
ATOM   1187 C  CA  . TYR A 1 150 ? -6.787  -4.977  -12.106 1.00 98.52 150 A 1 
ATOM   1188 C  C   . TYR A 1 150 ? -6.458  -4.629  -13.557 1.00 98.61 150 A 1 
ATOM   1189 O  O   . TYR A 1 150 ? -7.311  -4.758  -14.439 1.00 98.49 150 A 1 
ATOM   1190 C  CB  . TYR A 1 150 ? -6.325  -6.399  -11.766 1.00 98.35 150 A 1 
ATOM   1191 C  CG  . TYR A 1 150 ? -7.063  -7.529  -12.467 1.00 98.35 150 A 1 
ATOM   1192 C  CD1 . TYR A 1 150 ? -6.752  -7.898  -13.772 1.00 97.95 150 A 1 
ATOM   1193 C  CD2 . TYR A 1 150 ? -8.045  -8.254  -11.795 1.00 97.91 150 A 1 
ATOM   1194 C  CE1 . TYR A 1 150 ? -7.411  -8.953  -14.400 1.00 97.62 150 A 1 
ATOM   1195 C  CE2 . TYR A 1 150 ? -8.710  -9.310  -12.408 1.00 97.65 150 A 1 
ATOM   1196 C  CZ  . TYR A 1 150 ? -8.387  -9.659  -13.715 1.00 97.79 150 A 1 
ATOM   1197 O  OH  . TYR A 1 150 ? -9.032  -10.713 -14.324 1.00 97.13 150 A 1 
ATOM   1198 N  N   . TYR A 1 151 ? -5.237  -4.182  -13.800 1.00 98.85 151 A 1 
ATOM   1199 C  CA  . TYR A 1 151 ? -4.846  -3.747  -15.138 1.00 98.83 151 A 1 
ATOM   1200 C  C   . TYR A 1 151 ? -3.356  -3.444  -15.231 1.00 98.98 151 A 1 
ATOM   1201 O  O   . TYR A 1 151 ? -2.626  -3.541  -14.238 1.00 98.90 151 A 1 
ATOM   1202 C  CB  . TYR A 1 151 ? -5.624  -2.480  -15.516 1.00 98.86 151 A 1 
ATOM   1203 C  CG  . TYR A 1 151 ? -5.287  -1.289  -14.633 1.00 98.89 151 A 1 
ATOM   1204 C  CD1 . TYR A 1 151 ? -5.910  -1.112  -13.394 1.00 98.80 151 A 1 
ATOM   1205 C  CD2 . TYR A 1 151 ? -4.327  -0.361  -15.029 1.00 98.76 151 A 1 
ATOM   1206 C  CE1 . TYR A 1 151 ? -5.584  -0.035  -12.572 1.00 98.73 151 A 1 
ATOM   1207 C  CE2 . TYR A 1 151 ? -3.992  0.722   -14.212 1.00 98.75 151 A 1 
ATOM   1208 C  CZ  . TYR A 1 151 ? -4.625  0.879   -12.988 1.00 98.85 151 A 1 
ATOM   1209 O  OH  . TYR A 1 151 ? -4.289  1.956   -12.182 1.00 98.77 151 A 1 
ATOM   1210 N  N   . THR A 1 152 ? -2.910  -3.077  -16.419 1.00 98.96 152 A 1 
ATOM   1211 C  CA  . THR A 1 152 ? -1.526  -2.687  -16.654 1.00 98.92 152 A 1 
ATOM   1212 C  C   . THR A 1 152 ? -1.501  -1.439  -17.535 1.00 98.82 152 A 1 
ATOM   1213 O  O   . THR A 1 152 ? -2.423  -1.200  -18.318 1.00 98.63 152 A 1 
ATOM   1214 C  CB  . THR A 1 152 ? -0.704  -3.778  -17.372 1.00 98.62 152 A 1 
ATOM   1215 O  OG1 . THR A 1 152 ? -1.173  -3.930  -18.715 1.00 96.40 152 A 1 
ATOM   1216 C  CG2 . THR A 1 152 ? -0.814  -5.108  -16.640 1.00 96.70 152 A 1 
ATOM   1217 N  N   . MET A 1 153 ? -0.437  -0.657  -17.395 1.00 98.89 153 A 1 
ATOM   1218 C  CA  . MET A 1 153 ? -0.220  0.528   -18.205 1.00 98.73 153 A 1 
ATOM   1219 C  C   . MET A 1 153 ? 1.282   0.753   -18.319 1.00 98.80 153 A 1 
ATOM   1220 O  O   . MET A 1 153 ? 1.995   0.635   -17.326 1.00 98.58 153 A 1 
ATOM   1221 C  CB  . MET A 1 153 ? -0.840  1.793   -17.594 1.00 98.09 153 A 1 
ATOM   1222 C  CG  . MET A 1 153 ? -2.352  1.895   -17.695 1.00 93.30 153 A 1 
ATOM   1223 S  SD  . MET A 1 153 ? -2.919  3.598   -17.471 1.00 95.51 153 A 1 
ATOM   1224 C  CE  . MET A 1 153 ? -2.362  3.953   -15.803 1.00 90.49 153 A 1 
ATOM   1225 N  N   . PRO A 1 154 ? 1.767   1.073   -19.510 1.00 98.63 154 A 1 
ATOM   1226 C  CA  . PRO A 1 154 ? 3.197   1.321   -19.660 1.00 98.45 154 A 1 
ATOM   1227 C  C   . PRO A 1 154 ? 3.557   2.704   -19.112 1.00 98.40 154 A 1 
ATOM   1228 O  O   . PRO A 1 154 ? 2.804   3.662   -19.289 1.00 98.12 154 A 1 
ATOM   1229 C  CB  . PRO A 1 154 ? 3.404   1.245   -21.172 1.00 97.76 154 A 1 
ATOM   1230 C  CG  . PRO A 1 154 ? 2.095   1.744   -21.717 1.00 95.00 154 A 1 
ATOM   1231 C  CD  . PRO A 1 154 ? 1.070   1.113   -20.808 1.00 97.92 154 A 1 
ATOM   1232 N  N   . PHE A 1 155 ? 4.695   2.800   -18.440 1.00 98.37 155 A 1 
ATOM   1233 C  CA  . PHE A 1 155 ? 5.146   4.094   -17.941 1.00 98.20 155 A 1 
ATOM   1234 C  C   . PHE A 1 155 ? 5.566   4.921   -19.159 1.00 97.98 155 A 1 
ATOM   1235 O  O   . PHE A 1 155 ? 6.104   4.375   -20.122 1.00 97.40 155 A 1 
ATOM   1236 C  CB  . PHE A 1 155 ? 6.348   3.924   -17.005 1.00 98.36 155 A 1 
ATOM   1237 C  CG  . PHE A 1 155 ? 5.980   3.554   -15.588 1.00 98.57 155 A 1 
ATOM   1238 C  CD1 . PHE A 1 155 ? 5.663   4.543   -14.664 1.00 98.32 155 A 1 
ATOM   1239 C  CD2 . PHE A 1 155 ? 5.951   2.224   -15.195 1.00 98.28 155 A 1 
ATOM   1240 C  CE1 . PHE A 1 155 ? 5.327   4.207   -13.346 1.00 98.12 155 A 1 
ATOM   1241 C  CE2 . PHE A 1 155 ? 5.619   1.882   -13.886 1.00 98.14 155 A 1 
ATOM   1242 C  CZ  . PHE A 1 155 ? 5.307   2.876   -12.968 1.00 98.39 155 A 1 
ATOM   1243 N  N   . PRO A 1 156 ? 5.326   6.230   -19.137 1.00 97.67 156 A 1 
ATOM   1244 C  CA  . PRO A 1 156 ? 5.701   7.110   -20.253 1.00 97.14 156 A 1 
ATOM   1245 C  C   . PRO A 1 156 ? 7.201   7.032   -20.555 1.00 96.88 156 A 1 
ATOM   1246 O  O   . PRO A 1 156 ? 8.023   7.156   -19.655 1.00 95.66 156 A 1 
ATOM   1247 C  CB  . PRO A 1 156 ? 5.294   8.488   -19.756 1.00 96.26 156 A 1 
ATOM   1248 C  CG  . PRO A 1 156 ? 4.128   8.203   -18.858 1.00 94.82 156 A 1 
ATOM   1249 C  CD  . PRO A 1 156 ? 4.570   6.967   -18.112 1.00 97.26 156 A 1 
ATOM   1250 N  N   . ALA A 1 157 ? 7.533   6.827   -21.804 1.00 94.44 157 A 1 
ATOM   1251 C  CA  . ALA A 1 157 ? 8.930   6.714   -22.220 1.00 93.03 157 A 1 
ATOM   1252 C  C   . ALA A 1 157 ? 9.740   7.990   -21.994 1.00 92.92 157 A 1 
ATOM   1253 O  O   . ALA A 1 157 ? 10.949  7.930   -21.786 1.00 90.17 157 A 1 
ATOM   1254 C  CB  . ALA A 1 157 ? 9.004   6.307   -23.689 1.00 90.64 157 A 1 
ATOM   1255 N  N   . HIS A 1 158 ? 9.083   9.138   -22.036 1.00 92.87 158 A 1 
ATOM   1256 C  CA  . HIS A 1 158 ? 9.780   10.410  -21.871 1.00 92.20 158 A 1 
ATOM   1257 C  C   . HIS A 1 158 ? 10.346  10.625  -20.464 1.00 93.34 158 A 1 
ATOM   1258 O  O   . HIS A 1 158 ? 11.022  11.616  -20.216 1.00 91.65 158 A 1 
ATOM   1259 C  CB  . HIS A 1 158 ? 8.856   11.584  -22.238 1.00 89.89 158 A 1 
ATOM   1260 C  CG  . HIS A 1 158 ? 7.709   11.783  -21.296 1.00 86.59 158 A 1 
ATOM   1261 N  ND1 . HIS A 1 158 ? 6.437   11.360  -21.577 1.00 76.29 158 A 1 
ATOM   1262 C  CD2 . HIS A 1 158 ? 7.649   12.380  -20.088 1.00 76.03 158 A 1 
ATOM   1263 C  CE1 . HIS A 1 158 ? 5.636   11.672  -20.577 1.00 74.75 158 A 1 
ATOM   1264 N  NE2 . HIS A 1 158 ? 6.342   12.294  -19.657 1.00 76.76 158 A 1 
ATOM   1265 N  N   . LEU A 1 159 ? 10.070  9.693   -19.552 1.00 95.53 159 A 1 
ATOM   1266 C  CA  . LEU A 1 159 ? 10.584  9.793   -18.188 1.00 95.58 159 A 1 
ATOM   1267 C  C   . LEU A 1 159 ? 12.052  9.372   -18.099 1.00 95.19 159 A 1 
ATOM   1268 O  O   . LEU A 1 159 ? 12.656  9.426   -17.024 1.00 92.38 159 A 1 
ATOM   1269 C  CB  . LEU A 1 159 ? 9.739   8.932   -17.243 1.00 95.46 159 A 1 
ATOM   1270 C  CG  . LEU A 1 159 ? 8.293   9.382   -17.018 1.00 95.70 159 A 1 
ATOM   1271 C  CD1 . LEU A 1 159 ? 7.543   8.337   -16.199 1.00 95.02 159 A 1 
ATOM   1272 C  CD2 . LEU A 1 159 ? 8.275   10.734  -16.305 1.00 95.00 159 A 1 
ATOM   1273 N  N   . GLY A 1 160 ? 12.618  8.946   -19.212 1.00 94.82 160 A 1 
ATOM   1274 C  CA  . GLY A 1 160 ? 14.018  8.540   -19.228 1.00 94.60 160 A 1 
ATOM   1275 C  C   . GLY A 1 160 ? 14.201  7.047   -19.013 1.00 95.31 160 A 1 
ATOM   1276 O  O   . GLY A 1 160 ? 15.296  6.592   -18.675 1.00 92.42 160 A 1 
ATOM   1277 N  N   . ILE A 1 161 ? 13.143  6.284   -19.216 1.00 95.73 161 A 1 
ATOM   1278 C  CA  . ILE A 1 161 ? 13.173  4.835   -19.041 1.00 95.77 161 A 1 
ATOM   1279 C  C   . ILE A 1 161 ? 13.975  4.193   -20.179 1.00 95.84 161 A 1 
ATOM   1280 O  O   . ILE A 1 161 ? 13.751  4.488   -21.348 1.00 93.99 161 A 1 
ATOM   1281 C  CB  . ILE A 1 161 ? 11.739  4.272   -19.026 1.00 93.66 161 A 1 
ATOM   1282 C  CG1 . ILE A 1 161 ? 10.981  4.857   -17.833 1.00 87.10 161 A 1 
ATOM   1283 C  CG2 . ILE A 1 161 ? 11.761  2.756   -18.958 1.00 85.37 161 A 1 
ATOM   1284 C  CD1 . ILE A 1 161 ? 9.489   4.570   -17.837 1.00 85.32 161 A 1 
ATOM   1285 N  N   . LYS A 1 162 ? 14.914  3.315   -19.797 1.00 95.49 162 A 1 
ATOM   1286 C  CA  . LYS A 1 162 ? 15.790  2.672   -20.778 1.00 95.45 162 A 1 
ATOM   1287 C  C   . LYS A 1 162 ? 15.291  1.313   -21.267 1.00 95.31 162 A 1 
ATOM   1288 O  O   . LYS A 1 162 ? 15.723  0.830   -22.317 1.00 91.91 162 A 1 
ATOM   1289 C  CB  . LYS A 1 162 ? 17.193  2.521   -20.191 1.00 94.21 162 A 1 
ATOM   1290 C  CG  . LYS A 1 162 ? 17.834  3.856   -19.814 1.00 91.68 162 A 1 
ATOM   1291 C  CD  . LYS A 1 162 ? 17.947  4.782   -21.010 1.00 83.72 162 A 1 
ATOM   1292 C  CE  . LYS A 1 162 ? 18.599  6.104   -20.632 1.00 77.96 162 A 1 
ATOM   1293 N  NZ  . LYS A 1 162 ? 18.717  7.017   -21.801 1.00 67.85 162 A 1 
ATOM   1294 N  N   . VAL A 1 163 ? 14.400  0.700   -20.501 1.00 95.22 163 A 1 
ATOM   1295 C  CA  . VAL A 1 163 ? 13.797  -0.571  -20.900 1.00 95.39 163 A 1 
ATOM   1296 C  C   . VAL A 1 163 ? 12.294  -0.440  -20.657 1.00 96.13 163 A 1 
ATOM   1297 O  O   . VAL A 1 163 ? 11.884  0.270   -19.739 1.00 94.84 163 A 1 
ATOM   1298 C  CB  . VAL A 1 163 ? 14.343  -1.762  -20.082 1.00 92.83 163 A 1 
ATOM   1299 C  CG1 . VAL A 1 163 ? 15.825  -1.949  -20.347 1.00 83.98 163 A 1 
ATOM   1300 C  CG2 . VAL A 1 163 ? 14.082  -1.569  -18.597 1.00 84.88 163 A 1 
ATOM   1301 N  N   . PRO A 1 164 ? 11.467  -1.111  -21.465 1.00 97.02 164 A 1 
ATOM   1302 C  CA  . PRO A 1 164 ? 10.019  -1.011  -21.291 1.00 97.20 164 A 1 
ATOM   1303 C  C   . PRO A 1 164 ? 9.619   -1.323  -19.848 1.00 97.79 164 A 1 
ATOM   1304 O  O   . PRO A 1 164 ? 9.879   -2.415  -19.340 1.00 97.13 164 A 1 
ATOM   1305 C  CB  . PRO A 1 164 ? 9.476   -2.052  -22.271 1.00 96.10 164 A 1 
ATOM   1306 C  CG  . PRO A 1 164 ? 10.495  -2.041  -23.369 1.00 93.62 164 A 1 
ATOM   1307 C  CD  . PRO A 1 164 ? 11.804  -1.972  -22.622 1.00 96.15 164 A 1 
ATOM   1308 N  N   . LEU A 1 165 ? 8.991   -0.345  -19.178 1.00 98.18 165 A 1 
ATOM   1309 C  CA  . LEU A 1 165 ? 8.573   -0.498  -17.792 1.00 98.37 165 A 1 
ATOM   1310 C  C   . LEU A 1 165 ? 7.063   -0.337  -17.698 1.00 98.42 165 A 1 
ATOM   1311 O  O   . LEU A 1 165 ? 6.501   0.612   -18.245 1.00 98.32 165 A 1 
ATOM   1312 C  CB  . LEU A 1 165 ? 9.275   0.537   -16.907 1.00 98.24 165 A 1 
ATOM   1313 C  CG  . LEU A 1 165 ? 8.963   0.489   -15.414 1.00 97.83 165 A 1 
ATOM   1314 C  CD1 . LEU A 1 165 ? 9.446   -0.825  -14.823 1.00 97.21 165 A 1 
ATOM   1315 C  CD2 . LEU A 1 165 ? 9.635   1.657   -14.712 1.00 97.23 165 A 1 
ATOM   1316 N  N   . ASN A 1 166 ? 6.419   -1.261  -17.003 1.00 98.69 166 A 1 
ATOM   1317 C  CA  . ASN A 1 166 ? 4.967   -1.248  -16.881 1.00 98.72 166 A 1 
ATOM   1318 C  C   . ASN A 1 166 ? 4.464   -1.144  -15.452 1.00 98.87 166 A 1 
ATOM   1319 O  O   . ASN A 1 166 ? 5.071   -1.680  -14.524 1.00 98.73 166 A 1 
ATOM   1320 C  CB  . ASN A 1 166 ? 4.387   -2.510  -17.507 1.00 98.67 166 A 1 
ATOM   1321 C  CG  . ASN A 1 166 ? 4.753   -2.654  -18.972 1.00 98.55 166 A 1 
ATOM   1322 O  OD1 . ASN A 1 166 ? 4.068   -2.124  -19.839 1.00 93.94 166 A 1 
ATOM   1323 N  ND2 . ASN A 1 166 ? 5.826   -3.381  -19.248 1.00 93.60 166 A 1 
ATOM   1324 N  N   . ALA A 1 167 ? 3.340   -0.448  -15.284 1.00 98.86 167 A 1 
ATOM   1325 C  CA  . ALA A 1 167 ? 2.681   -0.361  -13.992 1.00 98.87 167 A 1 
ATOM   1326 C  C   . ALA A 1 167 ? 1.655   -1.480  -14.007 1.00 98.95 167 A 1 
ATOM   1327 O  O   . ALA A 1 167 ? 0.840   -1.574  -14.925 1.00 98.85 167 A 1 
ATOM   1328 C  CB  . ALA A 1 167 ? 1.988   0.990   -13.839 1.00 98.79 167 A 1 
ATOM   1329 N  N   . VAL A 1 168 ? 1.716   -2.360  -13.009 1.00 98.98 168 A 1 
ATOM   1330 C  CA  . VAL A 1 168 ? 0.781   -3.472  -12.911 1.00 98.96 168 A 1 
ATOM   1331 C  C   . VAL A 1 168 ? 0.014   -3.358  -11.605 1.00 98.94 168 A 1 
ATOM   1332 O  O   . VAL A 1 168 ? 0.602   -3.371  -10.529 1.00 98.92 168 A 1 
ATOM   1333 C  CB  . VAL A 1 168 ? 1.517   -4.828  -12.953 1.00 98.90 168 A 1 
ATOM   1334 C  CG1 . VAL A 1 168 ? 0.520   -5.967  -12.824 1.00 98.66 168 A 1 
ATOM   1335 C  CG2 . VAL A 1 168 ? 2.301   -4.958  -14.258 1.00 98.69 168 A 1 
ATOM   1336 N  N   . VAL A 1 169 ? -1.309  -3.248  -11.705 1.00 98.96 169 A 1 
ATOM   1337 C  CA  . VAL A 1 169 ? -2.158  -3.130  -10.526 1.00 98.91 169 A 1 
ATOM   1338 C  C   . VAL A 1 169 ? -2.930  -4.421  -10.287 1.00 98.94 169 A 1 
ATOM   1339 O  O   . VAL A 1 169 ? -3.627  -4.909  -11.175 1.00 98.85 169 A 1 
ATOM   1340 C  CB  . VAL A 1 169 ? -3.154  -1.966  -10.678 1.00 98.91 169 A 1 
ATOM   1341 C  CG1 . VAL A 1 169 ? -4.166  -1.973  -9.531  1.00 98.55 169 A 1 
ATOM   1342 C  CG2 . VAL A 1 169 ? -2.403  -0.644  -10.704 1.00 98.59 169 A 1 
ATOM   1343 N  N   . LEU A 1 170 ? -2.797  -4.968  -9.072  1.00 98.95 170 A 1 
ATOM   1344 C  CA  . LEU A 1 170 ? -3.518  -6.166  -8.691  1.00 98.99 170 A 1 
ATOM   1345 C  C   . LEU A 1 170 ? -4.592  -5.810  -7.672  1.00 98.81 170 A 1 
ATOM   1346 O  O   . LEU A 1 170 ? -4.355  -5.002  -6.771  1.00 98.70 170 A 1 
ATOM   1347 C  CB  . LEU A 1 170 ? -2.576  -7.203  -8.073  1.00 98.88 170 A 1 
ATOM   1348 C  CG  . LEU A 1 170 ? -1.499  -7.808  -8.981  1.00 98.58 170 A 1 
ATOM   1349 C  CD1 . LEU A 1 170 ? -0.683  -8.821  -8.193  1.00 98.19 170 A 1 
ATOM   1350 C  CD2 . LEU A 1 170 ? -2.153  -8.480  -10.184 1.00 98.03 170 A 1 
ATOM   1351 N  N   . ASN A 1 171 ? -5.775  -6.412  -7.820  1.00 98.72 171 A 1 
ATOM   1352 C  CA  . ASN A 1 171 ? -6.859  -6.183  -6.883  1.00 98.68 171 A 1 
ATOM   1353 C  C   . ASN A 1 171 ? -6.809  -7.288  -5.831  1.00 98.62 171 A 1 
ATOM   1354 O  O   . ASN A 1 171 ? -7.458  -8.327  -5.962  1.00 98.34 171 A 1 
ATOM   1355 C  CB  . ASN A 1 171 ? -8.208  -6.211  -7.610  1.00 98.41 171 A 1 
ATOM   1356 C  CG  . ASN A 1 171 ? -9.374  -5.990  -6.664  1.00 98.25 171 A 1 
ATOM   1357 O  OD1 . ASN A 1 171 ? -9.189  -5.739  -5.475  1.00 96.61 171 A 1 
ATOM   1358 N  ND2 . ASN A 1 171 ? -10.581 -6.077  -7.196  1.00 95.77 171 A 1 
ATOM   1359 N  N   . THR A 1 172 ? -6.024  -7.064  -4.771  1.00 98.79 172 A 1 
ATOM   1360 C  CA  . THR A 1 172 ? -5.881  -8.066  -3.721  1.00 98.73 172 A 1 
ATOM   1361 C  C   . THR A 1 172 ? -7.014  -8.041  -2.706  1.00 98.69 172 A 1 
ATOM   1362 O  O   . THR A 1 172 ? -7.043  -8.855  -1.786  1.00 98.35 172 A 1 
ATOM   1363 C  CB  . THR A 1 172 ? -4.535  -7.925  -2.980  1.00 98.71 172 A 1 
ATOM   1364 O  OG1 . THR A 1 172 ? -4.362  -6.580  -2.539  1.00 98.17 172 A 1 
ATOM   1365 C  CG2 . THR A 1 172 ? -3.396  -8.302  -3.919  1.00 97.76 172 A 1 
ATOM   1366 N  N   . VAL A 1 173 ? -7.971  -7.135  -2.886  1.00 98.61 173 A 1 
ATOM   1367 C  CA  . VAL A 1 173 ? -9.148  -7.126  -2.020  1.00 98.49 173 A 1 
ATOM   1368 C  C   . VAL A 1 173 ? -9.915  -8.416  -2.306  1.00 98.37 173 A 1 
ATOM   1369 O  O   . VAL A 1 173 ? -10.665 -8.917  -1.473  1.00 97.94 173 A 1 
ATOM   1370 C  CB  . VAL A 1 173 ? -10.049 -5.898  -2.287  1.00 98.25 173 A 1 
ATOM   1371 C  CG1 . VAL A 1 173 ? -11.299 -5.963  -1.416  1.00 97.71 173 A 1 
ATOM   1372 C  CG2 . VAL A 1 173 ? -9.281  -4.614  -1.998  1.00 97.76 173 A 1 
ATOM   1373 N  N   . LEU A 1 174 ? -9.702  -8.970  -3.500  1.00 98.38 174 A 1 
ATOM   1374 C  CA  . LEU A 1 174 ? -10.331 -10.229 -3.883  1.00 98.18 174 A 1 
ATOM   1375 C  C   . LEU A 1 174 ? -9.833  -11.369 -2.995  1.00 98.17 174 A 1 
ATOM   1376 O  O   . LEU A 1 174 ? -10.514 -12.380 -2.823  1.00 97.83 174 A 1 
ATOM   1377 C  CB  . LEU A 1 174 ? -10.014 -10.571 -5.342  1.00 98.04 174 A 1 
ATOM   1378 C  CG  . LEU A 1 174 ? -10.530 -9.614  -6.422  1.00 97.69 174 A 1 
ATOM   1379 C  CD1 . LEU A 1 174 ? -10.057 -10.085 -7.793  1.00 97.24 174 A 1 
ATOM   1380 C  CD2 . LEU A 1 174 ? -12.049 -9.538  -6.376  1.00 97.09 174 A 1 
ATOM   1381 N  N   . TYR A 1 175 ? -8.644  -11.190 -2.415  1.00 98.49 175 A 1 
ATOM   1382 C  CA  . TYR A 1 175 ? -8.034  -12.221 -1.577  1.00 98.41 175 A 1 
ATOM   1383 C  C   . TYR A 1 175 ? -8.139  -11.940 -0.080  1.00 98.46 175 A 1 
ATOM   1384 O  O   . TYR A 1 175 ? -7.724  -12.763 0.737   1.00 98.05 175 A 1 
ATOM   1385 C  CB  . TYR A 1 175 ? -6.561  -12.385 -1.943  1.00 98.51 175 A 1 
ATOM   1386 C  CG  . TYR A 1 175 ? -6.287  -12.539 -3.425  1.00 98.61 175 A 1 
ATOM   1387 C  CD1 . TYR A 1 175 ? -7.158  -13.249 -4.247  1.00 98.42 175 A 1 
ATOM   1388 C  CD2 . TYR A 1 175 ? -5.146  -11.984 -3.999  1.00 98.43 175 A 1 
ATOM   1389 C  CE1 . TYR A 1 175 ? -6.911  -13.400 -5.610  1.00 98.39 175 A 1 
ATOM   1390 C  CE2 . TYR A 1 175 ? -4.885  -12.132 -5.353  1.00 98.38 175 A 1 
ATOM   1391 C  CZ  . TYR A 1 175 ? -5.767  -12.838 -6.156  1.00 98.53 175 A 1 
ATOM   1392 O  OH  . TYR A 1 175 ? -5.505  -12.993 -7.493  1.00 98.33 175 A 1 
ATOM   1393 N  N   . TYR A 1 176 ? -8.689  -10.804 0.291   1.00 98.44 176 A 1 
ATOM   1394 C  CA  . TYR A 1 176 ? -8.828  -10.406 1.687   1.00 98.38 176 A 1 
ATOM   1395 C  C   . TYR A 1 176 ? -9.698  -11.419 2.441   1.00 98.10 176 A 1 
ATOM   1396 O  O   . TYR A 1 176 ? -10.750 -11.818 1.954   1.00 97.74 176 A 1 
ATOM   1397 C  CB  . TYR A 1 176 ? -9.458  -9.014  1.750   1.00 98.10 176 A 1 
ATOM   1398 C  CG  . TYR A 1 176 ? -9.344  -8.300  3.086   1.00 97.88 176 A 1 
ATOM   1399 C  CD1 . TYR A 1 176 ? -8.286  -8.532  3.955   1.00 96.95 176 A 1 
ATOM   1400 C  CD2 . TYR A 1 176 ? -10.289 -7.350  3.446   1.00 96.93 176 A 1 
ATOM   1401 C  CE1 . TYR A 1 176 ? -8.176  -7.847  5.156   1.00 96.28 176 A 1 
ATOM   1402 C  CE2 . TYR A 1 176 ? -10.187 -6.651  4.642   1.00 96.24 176 A 1 
ATOM   1403 C  CZ  . TYR A 1 176 ? -9.132  -6.903  5.492   1.00 96.36 176 A 1 
ATOM   1404 O  OH  . TYR A 1 176 ? -9.030  -6.208  6.673   1.00 95.30 176 A 1 
ATOM   1405 N  N   . ASN A 1 177 ? -9.254  -11.832 3.628   1.00 98.12 177 A 1 
ATOM   1406 C  CA  . ASN A 1 177 ? -9.987  -12.842 4.379   1.00 97.68 177 A 1 
ATOM   1407 C  C   . ASN A 1 177 ? -11.306 -12.378 4.997   1.00 97.66 177 A 1 
ATOM   1408 O  O   . ASN A 1 177 ? -11.973 -13.145 5.689   1.00 96.38 177 A 1 
ATOM   1409 C  CB  . ASN A 1 177 ? -9.092  -13.504 5.446   1.00 96.50 177 A 1 
ATOM   1410 C  CG  . ASN A 1 177 ? -8.522  -12.524 6.434   1.00 95.25 177 A 1 
ATOM   1411 O  OD1 . ASN A 1 177 ? -9.028  -11.420 6.607   1.00 89.56 177 A 1 
ATOM   1412 N  ND2 . ASN A 1 177 ? -7.449  -12.933 7.089   1.00 88.53 177 A 1 
ATOM   1413 N  N   . TYR A 1 178 ? -11.693 -11.146 4.737   1.00 97.62 178 A 1 
ATOM   1414 C  CA  . TYR A 1 178 ? -12.983 -10.632 5.175   1.00 97.17 178 A 1 
ATOM   1415 C  C   . TYR A 1 178 ? -13.932 -10.562 3.980   1.00 97.13 178 A 1 
ATOM   1416 O  O   . TYR A 1 178 ? -15.100 -10.199 4.122   1.00 95.61 178 A 1 
ATOM   1417 C  CB  . TYR A 1 178 ? -12.848 -9.231  5.790   1.00 96.54 178 A 1 
ATOM   1418 C  CG  . TYR A 1 178 ? -12.297 -9.194  7.204   1.00 95.25 178 A 1 
ATOM   1419 C  CD1 . TYR A 1 178 ? -12.247 -10.336 7.996   1.00 91.68 178 A 1 
ATOM   1420 C  CD2 . TYR A 1 178 ? -11.854 -7.998  7.758   1.00 91.46 178 A 1 
ATOM   1421 C  CE1 . TYR A 1 178 ? -11.762 -10.294 9.297   1.00 89.94 178 A 1 
ATOM   1422 C  CE2 . TYR A 1 178 ? -11.370 -7.938  9.059   1.00 90.02 178 A 1 
ATOM   1423 C  CZ  . TYR A 1 178 ? -11.323 -9.091  9.819   1.00 90.62 178 A 1 
ATOM   1424 O  OH  . TYR A 1 178 ? -10.844 -9.038  11.107  1.00 88.17 178 A 1 
ATOM   1425 N  N   . ASN A 1 179 ? -13.428 -10.921 2.790   1.00 97.09 179 A 1 
ATOM   1426 C  CA  . ASN A 1 179 ? -14.221 -10.902 1.561   1.00 97.20 179 A 1 
ATOM   1427 C  C   . ASN A 1 179 ? -14.961 -12.240 1.432   1.00 97.11 179 A 1 
ATOM   1428 O  O   . ASN A 1 179 ? -14.394 -13.224 0.961   1.00 96.52 179 A 1 
ATOM   1429 C  CB  . ASN A 1 179 ? -13.317 -10.673 0.361   1.00 97.18 179 A 1 
ATOM   1430 C  CG  . ASN A 1 179 ? -14.085 -10.459 -0.931  1.00 97.44 179 A 1 
ATOM   1431 O  OD1 . ASN A 1 179 ? -15.266 -10.767 -1.025  1.00 95.99 179 A 1 
ATOM   1432 N  ND2 . ASN A 1 179 ? -13.405 -9.918  -1.939  1.00 95.75 179 A 1 
ATOM   1433 N  N   . LYS A 1 180 ? -16.224 -12.262 1.837   1.00 96.79 180 A 1 
ATOM   1434 C  CA  . LYS A 1 180 ? -17.029 -13.484 1.801   1.00 96.24 180 A 1 
ATOM   1435 C  C   . LYS A 1 180 ? -17.329 -13.992 0.401   1.00 95.94 180 A 1 
ATOM   1436 O  O   . LYS A 1 180 ? -17.615 -15.175 0.216   1.00 93.95 180 A 1 
ATOM   1437 C  CB  . LYS A 1 180 ? -18.357 -13.260 2.547   1.00 95.63 180 A 1 
ATOM   1438 C  CG  . LYS A 1 180 ? -18.203 -12.759 3.977   1.00 91.39 180 A 1 
ATOM   1439 C  CD  . LYS A 1 180 ? -17.427 -13.744 4.833   1.00 81.95 180 A 1 
ATOM   1440 C  CE  . LYS A 1 180 ? -17.332 -13.251 6.270   1.00 74.54 180 A 1 
ATOM   1441 N  NZ  . LYS A 1 180 ? -16.573 -14.200 7.139   1.00 63.51 180 A 1 
ATOM   1442 N  N   . GLN A 1 181 ? -17.264 -13.128 -0.594  1.00 96.11 181 A 1 
ATOM   1443 C  CA  . GLN A 1 181 ? -17.558 -13.513 -1.968  1.00 95.36 181 A 1 
ATOM   1444 C  C   . GLN A 1 181 ? -16.528 -14.452 -2.587  1.00 95.38 181 A 1 
ATOM   1445 O  O   . GLN A 1 181 ? -16.826 -15.156 -3.552  1.00 92.68 181 A 1 
ATOM   1446 C  CB  . GLN A 1 181 ? -17.687 -12.276 -2.862  1.00 93.94 181 A 1 
ATOM   1447 C  CG  . GLN A 1 181 ? -18.874 -11.386 -2.553  1.00 90.32 181 A 1 
ATOM   1448 C  CD  . GLN A 1 181 ? -19.063 -10.304 -3.600  1.00 85.93 181 A 1 
ATOM   1449 O  OE1 . GLN A 1 181 ? -18.988 -10.583 -4.798  1.00 78.21 181 A 1 
ATOM   1450 N  NE2 . GLN A 1 181 ? -19.312 -9.083  -3.168  1.00 75.41 181 A 1 
ATOM   1451 N  N   . THR A 1 182 ? -15.317 -14.464 -2.042  1.00 96.37 182 A 1 
ATOM   1452 C  CA  . THR A 1 182 ? -14.237 -15.243 -2.633  1.00 96.45 182 A 1 
ATOM   1453 C  C   . THR A 1 182 ? -13.612 -16.304 -1.737  1.00 96.28 182 A 1 
ATOM   1454 O  O   . THR A 1 182 ? -12.643 -16.953 -2.127  1.00 94.93 182 A 1 
ATOM   1455 C  CB  . THR A 1 182 ? -13.108 -14.302 -3.093  1.00 96.37 182 A 1 
ATOM   1456 O  OG1 . THR A 1 182 ? -12.617 -13.568 -1.961  1.00 95.39 182 A 1 
ATOM   1457 C  CG2 . THR A 1 182 ? -13.622 -13.308 -4.132  1.00 95.19 182 A 1 
ATOM   1458 N  N   . MET A 1 183 ? -14.172 -16.514 -0.557  1.00 95.66 183 A 1 
ATOM   1459 C  CA  . MET A 1 183 ? -13.583 -17.450 0.399   1.00 94.59 183 A 1 
ATOM   1460 C  C   . MET A 1 183 ? -13.468 -18.895 -0.087  1.00 93.99 183 A 1 
ATOM   1461 O  O   . MET A 1 183 ? -12.564 -19.615 0.334   1.00 90.54 183 A 1 
ATOM   1462 C  CB  . MET A 1 183 ? -14.358 -17.419 1.719   1.00 92.40 183 A 1 
ATOM   1463 C  CG  . MET A 1 183 ? -15.801 -17.890 1.633   1.00 86.05 183 A 1 
ATOM   1464 S  SD  . MET A 1 183 ? -16.620 -17.779 3.240   1.00 82.77 183 A 1 
ATOM   1465 C  CE  . MET A 1 183 ? -18.205 -18.545 2.861   1.00 73.19 183 A 1 
ATOM   1466 N  N   . ASP A 1 184 ? -14.355 -19.308 -0.983  1.00 94.31 184 A 1 
ATOM   1467 C  CA  . ASP A 1 184 ? -14.333 -20.677 -1.485  1.00 93.23 184 A 1 
ATOM   1468 C  C   . ASP A 1 184 ? -13.863 -20.801 -2.932  1.00 93.26 184 A 1 
ATOM   1469 O  O   . ASP A 1 184 ? -14.015 -21.845 -3.556  1.00 88.70 184 A 1 
ATOM   1470 C  CB  . ASP A 1 184 ? -15.726 -21.308 -1.359  1.00 91.31 184 A 1 
ATOM   1471 C  CG  . ASP A 1 184 ? -16.189 -21.434 0.082   1.00 86.46 184 A 1 
ATOM   1472 O  OD1 . ASP A 1 184 ? -15.366 -21.799 0.943   1.00 80.91 184 A 1 
ATOM   1473 O  OD2 . ASP A 1 184 ? -17.371 -21.157 0.338   1.00 80.67 184 A 1 
ATOM   1474 N  N   . SER A 1 185 ? -13.269 -19.741 -3.456  1.00 93.70 185 A 1 
ATOM   1475 C  CA  . SER A 1 185 ? -12.787 -19.742 -4.834  1.00 93.87 185 A 1 
ATOM   1476 C  C   . SER A 1 185 ? -11.322 -20.171 -4.909  1.00 94.12 185 A 1 
ATOM   1477 O  O   . SER A 1 185 ? -10.655 -20.340 -3.886  1.00 90.67 185 A 1 
ATOM   1478 C  CB  . SER A 1 185 ? -12.955 -18.358 -5.449  1.00 91.63 185 A 1 
ATOM   1479 O  OG  . SER A 1 185 ? -12.645 -18.354 -6.826  1.00 83.08 185 A 1 
ATOM   1480 N  N   . THR A 1 186 ? -10.826 -20.357 -6.135  1.00 95.66 186 A 1 
ATOM   1481 C  CA  . THR A 1 186 ? -9.430  -20.735 -6.346  1.00 95.71 186 A 1 
ATOM   1482 C  C   . THR A 1 186 ? -8.677  -19.639 -7.081  1.00 96.23 186 A 1 
ATOM   1483 O  O   . THR A 1 186 ? -7.513  -19.380 -6.799  1.00 93.51 186 A 1 
ATOM   1484 C  CB  . THR A 1 186 ? -9.327  -22.047 -7.154  1.00 93.96 186 A 1 
ATOM   1485 O  OG1 . THR A 1 186 ? -10.017 -21.899 -8.402  1.00 88.65 186 A 1 
ATOM   1486 C  CG2 . THR A 1 186 ? -9.944  -23.203 -6.380  1.00 87.05 186 A 1 
ATOM   1487 N  N   . ASP A 1 187 ? -9.352  -18.988 -8.043  1.00 96.72 187 A 1 
ATOM   1488 C  CA  . ASP A 1 187 ? -8.748  -17.900 -8.804  1.00 97.31 187 A 1 
ATOM   1489 C  C   . ASP A 1 187 ? -9.823  -16.853 -9.101  1.00 97.34 187 A 1 
ATOM   1490 O  O   . ASP A 1 187 ? -10.327 -16.777 -10.228 1.00 96.77 187 A 1 
ATOM   1491 C  CB  . ASP A 1 187 ? -8.147  -18.430 -10.108 1.00 97.29 187 A 1 
ATOM   1492 C  CG  . ASP A 1 187 ? -7.340  -17.363 -10.845 1.00 97.82 187 A 1 
ATOM   1493 O  OD1 . ASP A 1 187 ? -7.099  -16.289 -10.258 1.00 97.48 187 A 1 
ATOM   1494 O  OD2 . ASP A 1 187 ? -6.941  -17.618 -11.993 1.00 97.48 187 A 1 
ATOM   1495 N  N   . PRO A 1 188 ? -10.194 -16.054 -8.102  1.00 97.31 188 A 1 
ATOM   1496 C  CA  . PRO A 1 188 ? -11.227 -15.033 -8.243  1.00 97.42 188 A 1 
ATOM   1497 C  C   . PRO A 1 188 ? -11.029 -14.130 -9.455  1.00 97.61 188 A 1 
ATOM   1498 O  O   . PRO A 1 188 ? -9.993  -13.476 -9.593  1.00 97.27 188 A 1 
ATOM   1499 C  CB  . PRO A 1 188 ? -11.134 -14.252 -6.933  1.00 96.94 188 A 1 
ATOM   1500 C  CG  . PRO A 1 188 ? -10.659 -15.277 -5.955  1.00 95.85 188 A 1 
ATOM   1501 C  CD  . PRO A 1 188 ? -9.623  -16.040 -6.740  1.00 97.26 188 A 1 
ATOM   1502 N  N   . LEU A 1 189 ? -12.037 -14.126 -10.331 1.00 97.13 189 A 1 
ATOM   1503 C  CA  . LEU A 1 189 ? -12.026 -13.297 -11.540 1.00 97.08 189 A 1 
ATOM   1504 C  C   . LEU A 1 189 ? -10.816 -13.537 -12.437 1.00 97.17 189 A 1 
ATOM   1505 O  O   . LEU A 1 189 ? -10.466 -12.690 -13.262 1.00 96.54 189 A 1 
ATOM   1506 C  CB  . LEU A 1 189 ? -12.138 -11.812 -11.160 1.00 96.75 189 A 1 
ATOM   1507 C  CG  . LEU A 1 189 ? -13.446 -11.439 -10.444 1.00 95.91 189 A 1 
ATOM   1508 C  CD1 . LEU A 1 189 ? -13.428 -9.967  -10.056 1.00 94.50 189 A 1 
ATOM   1509 C  CD2 . LEU A 1 189 ? -14.639 -11.742 -11.331 1.00 94.17 189 A 1 
ATOM   1510 N  N   . GLY A 1 190 ? -10.178 -14.706 -12.277 1.00 97.32 190 A 1 
ATOM   1511 C  CA  . GLY A 1 190 ? -9.059  -15.091 -13.117 1.00 97.42 190 A 1 
ATOM   1512 C  C   . GLY A 1 190 ? -7.796  -14.239 -13.011 1.00 98.05 190 A 1 
ATOM   1513 O  O   . GLY A 1 190 ? -6.976  -14.232 -13.930 1.00 97.88 190 A 1 
ATOM   1514 N  N   . GLN A 1 191 ? -7.641  -13.538 -11.902 1.00 97.95 191 A 1 
ATOM   1515 C  CA  . GLN A 1 191 ? -6.496  -12.640 -11.737 1.00 98.39 191 A 1 
ATOM   1516 C  C   . GLN A 1 191 ? -5.136  -13.341 -11.724 1.00 98.64 191 A 1 
ATOM   1517 O  O   . GLN A 1 191 ? -4.186  -12.846 -12.313 1.00 98.68 191 A 1 
ATOM   1518 C  CB  . GLN A 1 191 ? -6.650  -11.796 -10.477 1.00 98.08 191 A 1 
ATOM   1519 C  CG  . GLN A 1 191 ? -5.576  -10.715 -10.353 1.00 97.82 191 A 1 
ATOM   1520 C  CD  . GLN A 1 191 ? -5.820  -9.753  -9.214  1.00 98.27 191 A 1 
ATOM   1521 O  OE1 . GLN A 1 191 ? -5.747  -8.543  -9.381  1.00 93.32 191 A 1 
ATOM   1522 N  NE2 . GLN A 1 191 ? -6.104  -10.292 -8.034  1.00 94.45 191 A 1 
ATOM   1523 N  N   . PHE A 1 192 ? -5.031  -14.491 -11.064 1.00 98.71 192 A 1 
ATOM   1524 C  CA  . PHE A 1 192 ? -3.756  -15.198 -11.011 1.00 98.80 192 A 1 
ATOM   1525 C  C   . PHE A 1 192 ? -3.305  -15.629 -12.403 1.00 98.86 192 A 1 
ATOM   1526 O  O   . PHE A 1 192 ? -2.155  -15.445 -12.779 1.00 98.78 192 A 1 
ATOM   1527 C  CB  . PHE A 1 192 ? -3.846  -16.431 -10.107 1.00 98.76 192 A 1 
ATOM   1528 C  CG  . PHE A 1 192 ? -3.719  -16.125 -8.635  1.00 98.76 192 A 1 
ATOM   1529 C  CD1 . PHE A 1 192 ? -2.566  -15.530 -8.136  1.00 98.44 192 A 1 
ATOM   1530 C  CD2 . PHE A 1 192 ? -4.738  -16.444 -7.751  1.00 98.41 192 A 1 
ATOM   1531 C  CE1 . PHE A 1 192 ? -2.434  -15.245 -6.780  1.00 98.20 192 A 1 
ATOM   1532 C  CE2 . PHE A 1 192 ? -4.613  -16.171 -6.395  1.00 98.14 192 A 1 
ATOM   1533 C  CZ  . PHE A 1 192 ? -3.466  -15.569 -5.907  1.00 98.34 192 A 1 
ATOM   1534 N  N   . GLU A 1 193 ? -4.229  -16.212 -13.175 1.00 98.70 193 A 1 
ATOM   1535 C  CA  . GLU A 1 193 ? -3.914  -16.664 -14.528 1.00 98.76 193 A 1 
ATOM   1536 C  C   . GLU A 1 193 ? -3.576  -15.468 -15.412 1.00 98.82 193 A 1 
ATOM   1537 O  O   . GLU A 1 193 ? -2.655  -15.528 -16.229 1.00 98.72 193 A 1 
ATOM   1538 C  CB  . GLU A 1 193 ? -5.093  -17.442 -15.117 1.00 98.43 193 A 1 
ATOM   1539 C  CG  . GLU A 1 193 ? -4.756  -18.204 -16.375 1.00 90.17 193 A 1 
ATOM   1540 C  CD  . GLU A 1 193 ? -5.901  -19.092 -16.843 1.00 81.31 193 A 1 
ATOM   1541 O  OE1 . GLU A 1 193 ? -6.868  -18.554 -17.399 1.00 75.77 193 A 1 
ATOM   1542 O  OE2 . GLU A 1 193 ? -5.819  -20.301 -16.630 1.00 75.29 193 A 1 
ATOM   1543 N  N   . TRP A 1 194 ? -4.317  -14.386 -15.239 1.00 98.66 194 A 1 
ATOM   1544 C  CA  . TRP A 1 194 ? -4.082  -13.158 -15.998 1.00 98.76 194 A 1 
ATOM   1545 C  C   . TRP A 1 194 ? -2.694  -12.610 -15.685 1.00 98.82 194 A 1 
ATOM   1546 O  O   . TRP A 1 194 ? -1.950  -12.225 -16.587 1.00 98.81 194 A 1 
ATOM   1547 C  CB  . TRP A 1 194 ? -5.149  -12.122 -15.637 1.00 98.75 194 A 1 
ATOM   1548 C  CG  . TRP A 1 194 ? -4.880  -10.742 -16.169 1.00 98.77 194 A 1 
ATOM   1549 C  CD1 . TRP A 1 194 ? -5.191  -10.253 -17.403 1.00 98.61 194 A 1 
ATOM   1550 C  CD2 . TRP A 1 194 ? -4.240  -9.667  -15.463 1.00 98.77 194 A 1 
ATOM   1551 N  NE1 . TRP A 1 194 ? -4.789  -8.945  -17.515 1.00 98.57 194 A 1 
ATOM   1552 C  CE2 . TRP A 1 194 ? -4.207  -8.558  -16.342 1.00 98.70 194 A 1 
ATOM   1553 C  CE3 . TRP A 1 194 ? -3.698  -9.533  -14.175 1.00 98.70 194 A 1 
ATOM   1554 C  CZ2 . TRP A 1 194 ? -3.642  -7.332  -15.970 1.00 98.59 194 A 1 
ATOM   1555 C  CZ3 . TRP A 1 194 ? -3.138  -8.306  -13.811 1.00 98.61 194 A 1 
ATOM   1556 C  CH2 . TRP A 1 194 ? -3.118  -7.229  -14.702 1.00 98.58 194 A 1 
ATOM   1557 N  N   . PHE A 1 195 ? -2.345  -12.578 -14.409 1.00 98.81 195 A 1 
ATOM   1558 C  CA  . PHE A 1 195 ? -1.053  -12.072 -13.968 1.00 98.92 195 A 1 
ATOM   1559 C  C   . PHE A 1 195 ? 0.088   -12.891 -14.569 1.00 98.92 195 A 1 
ATOM   1560 O  O   . PHE A 1 195 ? 1.095   -12.341 -15.010 1.00 98.86 195 A 1 
ATOM   1561 C  CB  . PHE A 1 195 ? -0.963  -12.100 -12.446 1.00 98.89 195 A 1 
ATOM   1562 C  CG  . PHE A 1 195 ? 0.308   -11.523 -11.890 1.00 98.90 195 A 1 
ATOM   1563 C  CD1 . PHE A 1 195 ? 0.558   -10.154 -11.962 1.00 98.74 195 A 1 
ATOM   1564 C  CD2 . PHE A 1 195 ? 1.256   -12.336 -11.299 1.00 98.73 195 A 1 
ATOM   1565 C  CE1 . PHE A 1 195 ? 1.727   -9.607  -11.449 1.00 98.60 195 A 1 
ATOM   1566 C  CE2 . PHE A 1 195 ? 2.428   -11.806 -10.779 1.00 98.60 195 A 1 
ATOM   1567 C  CZ  . PHE A 1 195 ? 2.667   -10.435 -10.859 1.00 98.74 195 A 1 
ATOM   1568 N  N   . LYS A 1 196 ? -0.082  -14.211 -14.580 1.00 98.88 196 A 1 
ATOM   1569 C  CA  . LYS A 1 196 ? 0.928   -15.097 -15.143 1.00 98.88 196 A 1 
ATOM   1570 C  C   . LYS A 1 196 ? 1.133   -14.809 -16.624 1.00 98.87 196 A 1 
ATOM   1571 O  O   . LYS A 1 196 ? 2.262   -14.754 -17.108 1.00 98.78 196 A 1 
ATOM   1572 C  CB  . LYS A 1 196 ? 0.526   -16.561 -14.957 1.00 98.66 196 A 1 
ATOM   1573 C  CG  . LYS A 1 196 ? 1.589   -17.549 -15.424 1.00 96.13 196 A 1 
ATOM   1574 C  CD  . LYS A 1 196 ? 1.124   -18.996 -15.240 1.00 93.86 196 A 1 
ATOM   1575 C  CE  . LYS A 1 196 ? 2.248   -19.967 -15.553 1.00 86.88 196 A 1 
ATOM   1576 N  NZ  . LYS A 1 196 ? 2.810   -19.790 -16.921 1.00 79.70 196 A 1 
ATOM   1577 N  N   . THR A 1 197 ? 0.029   -14.625 -17.345 1.00 98.88 197 A 1 
ATOM   1578 C  CA  . THR A 1 197 ? 0.085   -14.331 -18.775 1.00 98.85 197 A 1 
ATOM   1579 C  C   . THR A 1 197 ? 0.817   -13.013 -19.031 1.00 98.96 197 A 1 
ATOM   1580 O  O   . THR A 1 197 ? 1.669   -12.932 -19.923 1.00 98.75 197 A 1 
ATOM   1581 C  CB  . THR A 1 197 ? -1.331  -14.248 -19.377 1.00 98.69 197 A 1 
ATOM   1582 O  OG1 . THR A 1 197 ? -1.974  -15.521 -19.250 1.00 96.18 197 A 1 
ATOM   1583 C  CG2 . THR A 1 197 ? -1.279  -13.861 -20.845 1.00 95.54 197 A 1 
ATOM   1584 N  N   . VAL A 1 198 ? 0.495   -11.996 -18.237 1.00 98.90 198 A 1 
ATOM   1585 C  CA  . VAL A 1 198 ? 1.124   -10.694 -18.363 1.00 98.93 198 A 1 
ATOM   1586 C  C   . VAL A 1 198 ? 2.626   -10.776 -18.088 1.00 98.99 198 A 1 
ATOM   1587 O  O   . VAL A 1 198 ? 3.443   -10.282 -18.868 1.00 98.82 198 A 1 
ATOM   1588 C  CB  . VAL A 1 198 ? 0.477   -9.668  -17.402 1.00 98.81 198 A 1 
ATOM   1589 C  CG1 . VAL A 1 198 ? 1.302   -8.389  -17.349 1.00 98.26 198 A 1 
ATOM   1590 C  CG2 . VAL A 1 198 ? -0.941  -9.361  -17.853 1.00 98.37 198 A 1 
ATOM   1591 N  N   . MET A 1 199 ? 2.983   -11.410 -16.986 1.00 98.96 199 A 1 
ATOM   1592 C  CA  . MET A 1 199 ? 4.385   -11.524 -16.600 1.00 98.92 199 A 1 
ATOM   1593 C  C   . MET A 1 199 ? 5.198   -12.381 -17.568 1.00 98.96 199 A 1 
ATOM   1594 O  O   . MET A 1 199 ? 6.357   -12.066 -17.856 1.00 98.79 199 A 1 
ATOM   1595 C  CB  . MET A 1 199 ? 4.503   -12.081 -15.186 1.00 98.86 199 A 1 
ATOM   1596 C  CG  . MET A 1 199 ? 4.026   -11.118 -14.104 1.00 98.32 199 A 1 
ATOM   1597 S  SD  . MET A 1 199 ? 5.080   -9.654  -13.983 1.00 97.99 199 A 1 
ATOM   1598 C  CE  . MET A 1 199 ? 3.864   -8.387  -13.672 1.00 94.84 199 A 1 
ATOM   1599 N  N   . ASP A 1 200 ? 4.597   -13.452 -18.064 1.00 98.98 200 A 1 
ATOM   1600 C  CA  . ASP A 1 200 ? 5.293   -14.292 -19.036 1.00 98.83 200 A 1 
ATOM   1601 C  C   . ASP A 1 200 ? 5.598   -13.465 -20.284 1.00 98.82 200 A 1 
ATOM   1602 O  O   . ASP A 1 200 ? 6.668   -13.590 -20.870 1.00 98.68 200 A 1 
ATOM   1603 C  CB  . ASP A 1 200 ? 4.434   -15.507 -19.431 1.00 98.80 200 A 1 
ATOM   1604 C  CG  . ASP A 1 200 ? 4.431   -16.602 -18.369 1.00 98.27 200 A 1 
ATOM   1605 O  OD1 . ASP A 1 200 ? 5.332   -16.604 -17.503 1.00 96.57 200 A 1 
ATOM   1606 O  OD2 . ASP A 1 200 ? 3.545   -17.468 -18.427 1.00 96.55 200 A 1 
ATOM   1607 N  N   . GLY A 1 201 ? 4.654   -12.619 -20.663 1.00 98.88 201 A 1 
ATOM   1608 C  CA  . GLY A 1 201 ? 4.828   -11.762 -21.815 1.00 98.80 201 A 1 
ATOM   1609 C  C   . GLY A 1 201 ? 5.955   -10.761 -21.603 1.00 98.83 201 A 1 
ATOM   1610 O  O   . GLY A 1 201 ? 6.767   -10.531 -22.501 1.00 98.58 201 A 1 
ATOM   1611 N  N   . TYR A 1 202 ? 6.009   -10.174 -20.420 1.00 98.85 202 A 1 
ATOM   1612 C  CA  . TYR A 1 202 ? 7.051   -9.211  -20.104 1.00 98.87 202 A 1 
ATOM   1613 C  C   . TYR A 1 202 ? 8.430   -9.883  -20.107 1.00 98.75 202 A 1 
ATOM   1614 O  O   . TYR A 1 202 ? 9.390   -9.338  -20.640 1.00 98.53 202 A 1 
ATOM   1615 C  CB  . TYR A 1 202 ? 6.809   -8.573  -18.734 1.00 98.82 202 A 1 
ATOM   1616 C  CG  . TYR A 1 202 ? 5.623   -7.628  -18.662 1.00 98.83 202 A 1 
ATOM   1617 C  CD1 . TYR A 1 202 ? 5.033   -7.108  -19.812 1.00 98.64 202 A 1 
ATOM   1618 C  CD2 . TYR A 1 202 ? 5.118   -7.234  -17.427 1.00 98.65 202 A 1 
ATOM   1619 C  CE1 . TYR A 1 202 ? 3.958   -6.225  -19.737 1.00 98.58 202 A 1 
ATOM   1620 C  CE2 . TYR A 1 202 ? 4.041   -6.354  -17.339 1.00 98.58 202 A 1 
ATOM   1621 C  CZ  . TYR A 1 202 ? 3.464   -5.848  -18.496 1.00 98.70 202 A 1 
ATOM   1622 O  OH  . TYR A 1 202 ? 2.400   -4.978  -18.404 1.00 98.41 202 A 1 
ATOM   1623 N  N   . ARG A 1 203 ? 8.502   -11.058 -19.509 1.00 98.71 203 A 1 
ATOM   1624 C  CA  . ARG A 1 203 ? 9.758   -11.803 -19.450 1.00 98.79 203 A 1 
ATOM   1625 C  C   . ARG A 1 203 ? 10.261  -12.136 -20.855 1.00 98.69 203 A 1 
ATOM   1626 O  O   . ARG A 1 203 ? 11.442  -11.972 -21.160 1.00 98.18 203 A 1 
ATOM   1627 C  CB  . ARG A 1 203 ? 9.582   -13.086 -18.637 1.00 98.40 203 A 1 
ATOM   1628 C  CG  . ARG A 1 203 ? 10.783  -14.022 -18.672 1.00 97.30 203 A 1 
ATOM   1629 C  CD  . ARG A 1 203 ? 10.534  -15.248 -17.786 1.00 96.72 203 A 1 
ATOM   1630 N  NE  . ARG A 1 203 ? 10.636  -14.929 -16.370 1.00 96.13 203 A 1 
ATOM   1631 C  CZ  . ARG A 1 203 ? 10.160  -15.696 -15.391 1.00 97.04 203 A 1 
ATOM   1632 N  NH1 . ARG A 1 203 ? 9.519   -16.821 -15.669 1.00 92.01 203 A 1 
ATOM   1633 N  NH2 . ARG A 1 203 ? 10.331  -15.338 -14.130 1.00 91.91 203 A 1 
ATOM   1634 N  N   . LYS A 1 204 ? 9.353   -12.610 -21.691 1.00 98.78 204 A 1 
ATOM   1635 C  CA  . LYS A 1 204 ? 9.714   -12.995 -23.051 1.00 98.60 204 A 1 
ATOM   1636 C  C   . LYS A 1 204 ? 10.185  -11.822 -23.905 1.00 98.67 204 A 1 
ATOM   1637 O  O   . LYS A 1 204 ? 11.045  -11.983 -24.772 1.00 97.99 204 A 1 
ATOM   1638 C  CB  . LYS A 1 204 ? 8.518   -13.672 -23.731 1.00 98.35 204 A 1 
ATOM   1639 C  CG  . LYS A 1 204 ? 8.795   -14.179 -25.137 1.00 88.70 204 A 1 
ATOM   1640 C  CD  . LYS A 1 204 ? 7.584   -14.876 -25.740 1.00 86.23 204 A 1 
ATOM   1641 C  CE  . LYS A 1 204 ? 7.870   -15.388 -27.135 1.00 74.58 204 A 1 
ATOM   1642 N  NZ  . LYS A 1 204 ? 6.692   -16.085 -27.731 1.00 66.78 204 A 1 
ATOM   1643 N  N   . THR A 1 205 ? 9.634   -10.640 -23.641 1.00 98.44 205 A 1 
ATOM   1644 C  CA  . THR A 1 205 ? 9.983   -9.453  -24.424 1.00 98.29 205 A 1 
ATOM   1645 C  C   . THR A 1 205 ? 10.961  -8.518  -23.719 1.00 98.09 205 A 1 
ATOM   1646 O  O   . THR A 1 205 ? 11.235  -7.418  -24.197 1.00 97.13 205 A 1 
ATOM   1647 C  CB  . THR A 1 205 ? 8.721   -8.666  -24.800 1.00 97.97 205 A 1 
ATOM   1648 O  OG1 . THR A 1 205 ? 7.982   -8.341  -23.620 1.00 96.53 205 A 1 
ATOM   1649 C  CG2 . THR A 1 205 ? 7.838   -9.496  -25.725 1.00 95.91 205 A 1 
ATOM   1650 N  N   . GLY A 1 206 ? 11.502  -8.953  -22.579 1.00 98.20 206 A 1 
ATOM   1651 C  CA  . GLY A 1 206 ? 12.475  -8.149  -21.858 1.00 97.87 206 A 1 
ATOM   1652 C  C   . GLY A 1 206 ? 11.936  -6.891  -21.196 1.00 97.83 206 A 1 
ATOM   1653 O  O   . GLY A 1 206 ? 12.659  -5.913  -21.021 1.00 96.85 206 A 1 
ATOM   1654 N  N   . GLN A 1 207 ? 10.671  -6.923  -20.818 1.00 98.24 207 A 1 
ATOM   1655 C  CA  . GLN A 1 207 ? 10.040  -5.785  -20.157 1.00 98.24 207 A 1 
ATOM   1656 C  C   . GLN A 1 207 ? 10.116  -5.933  -18.639 1.00 98.32 207 A 1 
ATOM   1657 O  O   . GLN A 1 207 ? 10.296  -7.037  -18.120 1.00 98.04 207 A 1 
ATOM   1658 C  CB  . GLN A 1 207 ? 8.579   -5.646  -20.587 1.00 97.98 207 A 1 
ATOM   1659 C  CG  . GLN A 1 207 ? 8.385   -5.442  -22.079 1.00 97.11 207 A 1 
ATOM   1660 C  CD  . GLN A 1 207 ? 6.950   -5.119  -22.446 1.00 96.99 207 A 1 
ATOM   1661 O  OE1 . GLN A 1 207 ? 6.373   -4.173  -21.911 1.00 91.07 207 A 1 
ATOM   1662 N  NE2 . GLN A 1 207 ? 6.373   -5.890  -23.349 1.00 90.81 207 A 1 
ATOM   1663 N  N   . ARG A 1 208 ? 9.990   -4.821  -17.939 1.00 98.42 208 A 1 
ATOM   1664 C  CA  . ARG A 1 208 ? 10.034  -4.819  -16.478 1.00 98.45 208 A 1 
ATOM   1665 C  C   . ARG A 1 208 ? 8.708   -4.289  -15.939 1.00 98.67 208 A 1 
ATOM   1666 O  O   . ARG A 1 208 ? 7.905   -3.729  -16.680 1.00 98.45 208 A 1 
ATOM   1667 C  CB  . ARG A 1 208 ? 11.178  -3.936  -15.973 1.00 98.01 208 A 1 
ATOM   1668 C  CG  . ARG A 1 208 ? 12.562  -4.370  -16.447 1.00 95.30 208 A 1 
ATOM   1669 C  CD  . ARG A 1 208 ? 12.957  -5.725  -15.859 1.00 89.67 208 A 1 
ATOM   1670 N  NE  . ARG A 1 208 ? 14.279  -6.155  -16.324 1.00 84.89 208 A 1 
ATOM   1671 C  CZ  . ARG A 1 208 ? 15.430  -5.667  -15.880 1.00 79.12 208 A 1 
ATOM   1672 N  NH1 . ARG A 1 208 ? 15.440  -4.737  -14.941 1.00 72.93 208 A 1 
ATOM   1673 N  NH2 . ARG A 1 208 ? 16.575  -6.114  -16.373 1.00 75.94 208 A 1 
ATOM   1674 N  N   . ALA A 1 209 ? 8.494   -4.464  -14.633 1.00 98.65 209 A 1 
ATOM   1675 C  CA  . ALA A 1 209 ? 7.247   -4.022  -14.023 1.00 98.76 209 A 1 
ATOM   1676 C  C   . ALA A 1 209 ? 7.371   -3.603  -12.574 1.00 98.80 209 A 1 
ATOM   1677 O  O   . ALA A 1 209 ? 8.223   -4.107  -11.834 1.00 98.72 209 A 1 
ATOM   1678 C  CB  . ALA A 1 209 ? 6.205   -5.137  -14.132 1.00 98.70 209 A 1 
ATOM   1679 N  N   . ILE A 1 210 ? 6.537   -2.658  -12.199 1.00 98.81 210 A 1 
ATOM   1680 C  CA  . ILE A 1 210 ? 6.415   -2.235  -10.812 1.00 98.85 210 A 1 
ATOM   1681 C  C   . ILE A 1 210 ? 4.974   -2.608  -10.484 1.00 98.98 210 A 1 
ATOM   1682 O  O   . ILE A 1 210 ? 4.035   -2.103  -11.102 1.00 98.89 210 A 1 
ATOM   1683 C  CB  . ILE A 1 210 ? 6.621   -0.716  -10.634 1.00 98.80 210 A 1 
ATOM   1684 C  CG1 . ILE A 1 210 ? 8.089   -0.365  -10.902 1.00 98.26 210 A 1 
ATOM   1685 C  CG2 . ILE A 1 210 ? 6.226   -0.302  -9.214  1.00 98.50 210 A 1 
ATOM   1686 C  CD1 . ILE A 1 210 ? 8.406   1.116   -10.796 1.00 96.76 210 A 1 
ATOM   1687 N  N   . VAL A 1 211 ? 4.816   -3.520  -9.528  1.00 98.93 211 A 1 
ATOM   1688 C  CA  . VAL A 1 211 ? 3.491   -4.003  -9.153  1.00 98.97 211 A 1 
ATOM   1689 C  C   . VAL A 1 211 ? 2.943   -3.251  -7.946  1.00 98.95 211 A 1 
ATOM   1690 O  O   . VAL A 1 211 ? 3.681   -2.943  -7.009  1.00 98.89 211 A 1 
ATOM   1691 C  CB  . VAL A 1 211 ? 3.536   -5.510  -8.832  1.00 98.89 211 A 1 
ATOM   1692 C  CG1 . VAL A 1 211 ? 2.139   -6.025  -8.492  1.00 98.57 211 A 1 
ATOM   1693 C  CG2 . VAL A 1 211 ? 4.108   -6.286  -10.017 1.00 98.59 211 A 1 
ATOM   1694 N  N   . SER A 1 212 ? 1.646   -2.943  -7.980  1.00 98.93 212 A 1 
ATOM   1695 C  CA  . SER A 1 212 ? 0.997   -2.254  -6.877  1.00 98.98 212 A 1 
ATOM   1696 C  C   . SER A 1 212 ? -0.294  -2.980  -6.501  1.00 98.98 212 A 1 
ATOM   1697 O  O   . SER A 1 212 ? -0.982  -3.525  -7.359  1.00 98.81 212 A 1 
ATOM   1698 C  CB  . SER A 1 212 ? 0.682   -0.806  -7.255  1.00 98.62 212 A 1 
ATOM   1699 O  OG  . SER A 1 212 ? 1.863   -0.070  -7.495  1.00 86.28 212 A 1 
ATOM   1700 N  N   . MET A 1 213 ? -0.605  -2.984  -5.207  1.00 98.90 213 A 1 
ATOM   1701 C  CA  . MET A 1 213 ? -1.798  -3.632  -4.690  1.00 98.82 213 A 1 
ATOM   1702 C  C   . MET A 1 213 ? -2.133  -2.983  -3.360  1.00 98.89 213 A 1 
ATOM   1703 O  O   . MET A 1 213 ? -1.254  -2.442  -2.684  1.00 98.62 213 A 1 
ATOM   1704 C  CB  . MET A 1 213 ? -1.546  -5.128  -4.491  1.00 98.37 213 A 1 
ATOM   1705 C  CG  . MET A 1 213 ? -0.410  -5.445  -3.529  1.00 97.57 213 A 1 
ATOM   1706 S  SD  . MET A 1 213 ? 0.095   -7.175  -3.552  1.00 97.98 213 A 1 
ATOM   1707 C  CE  . MET A 1 213 ? 0.875   -7.272  -5.146  1.00 95.46 213 A 1 
ATOM   1708 N  N   . HIS A 1 214 ? -3.411  -3.027  -2.977  1.00 98.89 214 A 1 
ATOM   1709 C  CA  . HIS A 1 214 ? -3.789  -2.395  -1.724  1.00 98.89 214 A 1 
ATOM   1710 C  C   . HIS A 1 214 ? -3.320  -3.212  -0.523  1.00 98.71 214 A 1 
ATOM   1711 O  O   . HIS A 1 214 ? -2.688  -2.687  0.387   1.00 98.29 214 A 1 
ATOM   1712 C  CB  . HIS A 1 214 ? -5.299  -2.201  -1.645  1.00 98.69 214 A 1 
ATOM   1713 C  CG  . HIS A 1 214 ? -5.730  -1.436  -0.434  1.00 98.63 214 A 1 
ATOM   1714 N  ND1 . HIS A 1 214 ? -5.346  -0.138  -0.198  1.00 97.58 214 A 1 
ATOM   1715 C  CD2 . HIS A 1 214 ? -6.462  -1.808  0.641   1.00 97.68 214 A 1 
ATOM   1716 C  CE1 . HIS A 1 214 ? -5.830  0.264   0.962   1.00 97.64 214 A 1 
ATOM   1717 N  NE2 . HIS A 1 214 ? -6.511  -0.733  1.499   1.00 97.72 214 A 1 
ATOM   1718 N  N   . ILE A 1 215 ? -3.637  -4.504  -0.531  1.00 98.76 215 A 1 
ATOM   1719 C  CA  . ILE A 1 215 ? -3.276  -5.389  0.577   1.00 98.74 215 A 1 
ATOM   1720 C  C   . ILE A 1 215 ? -2.132  -6.328  0.205   1.00 98.75 215 A 1 
ATOM   1721 O  O   . ILE A 1 215 ? -2.283  -7.193  -0.659  1.00 98.69 215 A 1 
ATOM   1722 C  CB  . ILE A 1 215 ? -4.484  -6.227  1.040   1.00 98.66 215 A 1 
ATOM   1723 C  CG1 . ILE A 1 215 ? -5.693  -5.320  1.283   1.00 98.09 215 A 1 
ATOM   1724 C  CG2 . ILE A 1 215 ? -4.127  -6.997  2.310   1.00 98.05 215 A 1 
ATOM   1725 C  CD1 . ILE A 1 215 ? -6.968  -6.063  1.646   1.00 97.25 215 A 1 
ATOM   1726 N  N   . CYS A 1 216 ? -1.006  -6.175  0.861   1.00 98.55 216 A 1 
ATOM   1727 C  CA  . CYS A 1 216 ? 0.164   -7.009  0.638   1.00 98.41 216 A 1 
ATOM   1728 C  C   . CYS A 1 216 ? -0.031  -8.375  1.295   1.00 98.41 216 A 1 
ATOM   1729 O  O   . CYS A 1 216 ? -0.763  -8.498  2.280   1.00 97.51 216 A 1 
ATOM   1730 C  CB  . CYS A 1 216 ? 1.398   -6.346  1.251   1.00 97.25 216 A 1 
ATOM   1731 S  SG  . CYS A 1 216 ? 2.697   -5.832  0.094   1.00 93.82 216 A 1 
ATOM   1732 N  N   . PRO A 1 217 ? 0.615   -9.423  0.780   1.00 98.53 217 A 1 
ATOM   1733 C  CA  . PRO A 1 217 ? 0.518   -10.719 1.448   1.00 98.33 217 A 1 
ATOM   1734 C  C   . PRO A 1 217 ? 1.316   -10.607 2.750   1.00 98.20 217 A 1 
ATOM   1735 O  O   . PRO A 1 217 ? 2.190   -9.748  2.876   1.00 97.22 217 A 1 
ATOM   1736 C  CB  . PRO A 1 217 ? 1.177   -11.669 0.451   1.00 97.78 217 A 1 
ATOM   1737 C  CG  . PRO A 1 217 ? 2.143   -10.794 -0.285  1.00 95.88 217 A 1 
ATOM   1738 C  CD  . PRO A 1 217 ? 1.382   -9.513  -0.468  1.00 98.12 217 A 1 
ATOM   1739 N  N   . GLY A 1 218 ? 0.999   -11.461 3.726   1.00 97.98 218 A 1 
ATOM   1740 C  CA  . GLY A 1 218 ? 1.690   -11.406 4.998   1.00 97.77 218 A 1 
ATOM   1741 C  C   . GLY A 1 218 ? 0.737   -11.127 6.147   1.00 97.90 218 A 1 
ATOM   1742 O  O   . GLY A 1 218 ? -0.471  -11.350 6.038   1.00 96.76 218 A 1 
ATOM   1743 N  N   . VAL A 1 219 ? 1.284   -10.654 7.258   1.00 97.70 219 A 1 
ATOM   1744 C  CA  . VAL A 1 219 ? 0.503   -10.398 8.461   1.00 97.52 219 A 1 
ATOM   1745 C  C   . VAL A 1 219 ? 0.540   -8.936  8.891   1.00 97.68 219 A 1 
ATOM   1746 O  O   . VAL A 1 219 ? 1.341   -8.151  8.394   1.00 96.82 219 A 1 
ATOM   1747 C  CB  . VAL A 1 219 ? 0.995   -11.270 9.631   1.00 96.78 219 A 1 
ATOM   1748 C  CG1 . VAL A 1 219 ? 0.907   -12.743 9.265   1.00 94.19 219 A 1 
ATOM   1749 C  CG2 . VAL A 1 219 ? 2.430   -10.901 9.994   1.00 94.16 219 A 1 
ATOM   1750 N  N   . ALA A 1 220 ? -0.345  -8.596  9.840   1.00 97.10 220 A 1 
ATOM   1751 C  CA  . ALA A 1 220 ? -0.402  -7.247  10.378  1.00 96.90 220 A 1 
ATOM   1752 C  C   . ALA A 1 220 ? 0.231   -7.248  11.765  1.00 96.86 220 A 1 
ATOM   1753 O  O   . ALA A 1 220 ? -0.345  -7.770  12.717  1.00 95.54 220 A 1 
ATOM   1754 C  CB  . ALA A 1 220 ? -1.850  -6.777  10.457  1.00 96.42 220 A 1 
ATOM   1755 N  N   . GLU A 1 221 ? 1.413   -6.672  11.881  1.00 95.67 221 A 1 
ATOM   1756 C  CA  . GLU A 1 221 ? 2.157   -6.641  13.132  1.00 94.80 221 A 1 
ATOM   1757 C  C   . GLU A 1 221 ? 1.383   -6.044  14.305  1.00 94.80 221 A 1 
ATOM   1758 O  O   . GLU A 1 221 ? 1.424   -6.576  15.414  1.00 92.36 221 A 1 
ATOM   1759 C  CB  . GLU A 1 221 ? 3.470   -5.865  12.961  1.00 92.72 221 A 1 
ATOM   1760 C  CG  . GLU A 1 221 ? 4.479   -6.497  12.023  1.00 89.63 221 A 1 
ATOM   1761 C  CD  . GLU A 1 221 ? 4.326   -6.043  10.579  1.00 91.34 221 A 1 
ATOM   1762 O  OE1 . GLU A 1 221 ? 3.196   -5.728  10.147  1.00 87.66 221 A 1 
ATOM   1763 O  OE2 . GLU A 1 221 ? 5.348   -6.016  9.870   1.00 88.68 221 A 1 
ATOM   1764 N  N   . ARG A 1 222 ? 0.680   -4.941  14.055  1.00 93.98 222 A 1 
ATOM   1765 C  CA  . ARG A 1 222 ? -0.051  -4.265  15.117  1.00 92.87 222 A 1 
ATOM   1766 C  C   . ARG A 1 222 ? -1.315  -4.982  15.577  1.00 93.14 222 A 1 
ATOM   1767 O  O   . ARG A 1 222 ? -1.872  -4.644  16.619  1.00 91.33 222 A 1 
ATOM   1768 C  CB  . ARG A 1 222 ? -0.410  -2.839  14.688  1.00 90.94 222 A 1 
ATOM   1769 C  CG  . ARG A 1 222 ? 0.788   -1.922  14.512  1.00 85.17 222 A 1 
ATOM   1770 C  CD  . ARG A 1 222 ? 0.361   -0.519  14.131  1.00 85.15 222 A 1 
ATOM   1771 N  NE  . ARG A 1 222 ? -0.384  0.137   15.190  1.00 82.82 222 A 1 
ATOM   1772 C  CZ  . ARG A 1 222 ? -0.965  1.339   15.071  1.00 82.61 222 A 1 
ATOM   1773 N  NH1 . ARG A 1 222 ? -0.892  2.001   13.929  1.00 76.84 222 A 1 
ATOM   1774 N  NH2 . ARG A 1 222 ? -1.616  1.864   16.090  1.00 74.16 222 A 1 
ATOM   1775 N  N   . PHE A 1 223 ? -1.764  -5.969  14.809  1.00 95.04 223 A 1 
ATOM   1776 C  CA  . PHE A 1 223 ? -2.976  -6.692  15.154  1.00 94.82 223 A 1 
ATOM   1777 C  C   . PHE A 1 223 ? -2.701  -8.176  15.396  1.00 95.85 223 A 1 
ATOM   1778 O  O   . PHE A 1 223 ? -3.306  -9.051  14.782  1.00 93.96 223 A 1 
ATOM   1779 C  CB  . PHE A 1 223 ? -4.018  -6.492  14.051  1.00 93.71 223 A 1 
ATOM   1780 C  CG  . PHE A 1 223 ? -4.360  -5.050  13.812  1.00 91.05 223 A 1 
ATOM   1781 C  CD1 . PHE A 1 223 ? -5.118  -4.336  14.736  1.00 86.76 223 A 1 
ATOM   1782 C  CD2 . PHE A 1 223 ? -3.887  -4.386  12.691  1.00 86.96 223 A 1 
ATOM   1783 C  CE1 . PHE A 1 223 ? -5.403  -2.988  14.549  1.00 85.39 223 A 1 
ATOM   1784 C  CE2 . PHE A 1 223 ? -4.167  -3.029  12.488  1.00 84.63 223 A 1 
ATOM   1785 C  CZ  . PHE A 1 223 ? -4.927  -2.336  13.417  1.00 84.52 223 A 1 
ATOM   1786 N  N   . ASN A 1 224 ? -1.797  -8.486  16.389  1.00 94.67 224 A 1 
ATOM   1787 C  CA  . ASN A 1 224 ? -1.361  -9.750  16.784  1.00 95.73 224 A 1 
ATOM   1788 C  C   . ASN A 1 224 ? -0.851  -10.640 15.700  1.00 96.24 224 A 1 
ATOM   1789 O  O   . ASN A 1 224 ? -0.981  -11.845 15.709  1.00 94.46 224 A 1 
ATOM   1790 C  CB  . ASN A 1 224 ? -2.405  -10.467 17.629  1.00 94.61 224 A 1 
ATOM   1791 C  CG  . ASN A 1 224 ? -2.468  -10.015 18.957  1.00 92.05 224 A 1 
ATOM   1792 O  OD1 . ASN A 1 224 ? -1.892  -8.962  19.295  1.00 87.23 224 A 1 
ATOM   1793 N  ND2 . ASN A 1 224 ? -2.940  -10.378 19.850  1.00 87.68 224 A 1 
ATOM   1794 N  N   . TYR A 1 225 ? -0.203  -10.032 14.665  1.00 96.13 225 A 1 
ATOM   1795 C  CA  . TYR A 1 225 ? 0.378   -10.744 13.533  1.00 96.34 225 A 1 
ATOM   1796 C  C   . TYR A 1 225 ? -0.680  -11.578 12.816  1.00 96.72 225 A 1 
ATOM   1797 O  O   . TYR A 1 225 ? -0.423  -12.706 12.400  1.00 95.01 225 A 1 
ATOM   1798 C  CB  . TYR A 1 225 ? 1.530   -11.637 14.013  1.00 95.41 225 A 1 
ATOM   1799 C  CG  . TYR A 1 225 ? 2.678   -10.849 14.598  1.00 93.70 225 A 1 
ATOM   1800 C  CD1 . TYR A 1 225 ? 3.633   -10.265 13.777  1.00 91.10 225 A 1 
ATOM   1801 C  CD2 . TYR A 1 225 ? 2.789   -10.670 15.975  1.00 91.71 225 A 1 
ATOM   1802 C  CE1 . TYR A 1 225 ? 4.681   -9.516  14.310  1.00 89.48 225 A 1 
ATOM   1803 C  CE2 . TYR A 1 225 ? 3.832   -9.920  16.519  1.00 89.38 225 A 1 
ATOM   1804 C  CZ  . TYR A 1 225 ? 4.771   -9.354  15.680  1.00 89.40 225 A 1 
ATOM   1805 O  OH  . TYR A 1 225 ? 5.808   -8.610  16.207  1.00 86.06 225 A 1 
ATOM   1806 N  N   . SER A 1 226 ? -1.878  -11.005 12.688  1.00 96.72 226 A 1 
ATOM   1807 C  CA  . SER A 1 226 ? -2.990  -11.686 12.039  1.00 96.65 226 A 1 
ATOM   1808 C  C   . SER A 1 226 ? -2.859  -11.714 10.522  1.00 97.00 226 A 1 
ATOM   1809 O  O   . SER A 1 226 ? -2.392  -10.755 9.911   1.00 96.48 226 A 1 
ATOM   1810 C  CB  . SER A 1 226 ? -4.305  -11.014 12.422  1.00 95.50 226 A 1 
ATOM   1811 O  OG  . SER A 1 226 ? -4.302  -9.645  12.047  1.00 90.36 226 A 1 
ATOM   1812 N  N   . ASP A 1 227 ? -3.273  -12.840 9.914   1.00 97.31 227 A 1 
ATOM   1813 C  CA  . ASP A 1 227 ? -3.253  -12.973 8.467   1.00 97.22 227 A 1 
ATOM   1814 C  C   . ASP A 1 227 ? -4.224  -11.977 7.855   1.00 97.62 227 A 1 
ATOM   1815 O  O   . ASP A 1 227 ? -5.280  -11.700 8.420   1.00 96.69 227 A 1 
ATOM   1816 C  CB  . ASP A 1 227 ? -3.656  -14.387 8.041   1.00 96.38 227 A 1 
ATOM   1817 C  CG  . ASP A 1 227 ? -2.640  -15.432 8.456   1.00 92.56 227 A 1 
ATOM   1818 O  OD1 . ASP A 1 227 ? -1.429  -15.148 8.421   1.00 87.16 227 A 1 
ATOM   1819 O  OD2 . ASP A 1 227 ? -3.065  -16.557 8.806   1.00 87.00 227 A 1 
ATOM   1820 N  N   . GLN A 1 228 ? -3.857  -11.445 6.684   1.00 97.97 228 A 1 
ATOM   1821 C  CA  . GLN A 1 228 ? -4.708  -10.490 5.994   1.00 97.95 228 A 1 
ATOM   1822 C  C   . GLN A 1 228 ? -5.414  -11.119 4.797   1.00 98.20 228 A 1 
ATOM   1823 O  O   . GLN A 1 228 ? -6.544  -10.756 4.470   1.00 97.36 228 A 1 
ATOM   1824 C  CB  . GLN A 1 228 ? -3.882  -9.284  5.536   1.00 97.58 228 A 1 
ATOM   1825 C  CG  . GLN A 1 228 ? -3.259  -8.512  6.676   1.00 96.58 228 A 1 
ATOM   1826 C  CD  . GLN A 1 228 ? -4.316  -8.005  7.641   1.00 96.26 228 A 1 
ATOM   1827 O  OE1 . GLN A 1 228 ? -5.129  -7.156  7.290   1.00 88.83 228 A 1 
ATOM   1828 N  NE2 . GLN A 1 228 ? -4.318  -8.541  8.856   1.00 88.27 228 A 1 
ATOM   1829 N  N   . LEU A 1 229 ? -4.758  -12.074 4.155   1.00 98.38 229 A 1 
ATOM   1830 C  CA  . LEU A 1 229 ? -5.337  -12.751 3.005   1.00 98.49 229 A 1 
ATOM   1831 C  C   . LEU A 1 229 ? -5.661  -14.204 3.343   1.00 98.22 229 A 1 
ATOM   1832 O  O   . LEU A 1 229 ? -5.064  -14.783 4.246   1.00 97.74 229 A 1 
ATOM   1833 C  CB  . LEU A 1 229 ? -4.360  -12.711 1.828   1.00 98.45 229 A 1 
ATOM   1834 C  CG  . LEU A 1 229 ? -3.780  -11.350 1.437   1.00 98.11 229 A 1 
ATOM   1835 C  CD1 . LEU A 1 229 ? -2.864  -11.517 0.234   1.00 97.84 229 A 1 
ATOM   1836 C  CD2 . LEU A 1 229 ? -4.896  -10.368 1.132   1.00 97.82 229 A 1 
ATOM   1837 N  N   . TYR A 1 230 ? -6.607  -14.790 2.613   1.00 98.49 230 A 1 
ATOM   1838 C  CA  . TYR A 1 230 ? -6.922  -16.200 2.805   1.00 98.21 230 A 1 
ATOM   1839 C  C   . TYR A 1 230 ? -5.643  -16.986 2.509   1.00 98.34 230 A 1 
ATOM   1840 O  O   . TYR A 1 230 ? -4.911  -16.638 1.579   1.00 97.98 230 A 1 
ATOM   1841 C  CB  . TYR A 1 230 ? -8.019  -16.647 1.836   1.00 98.00 230 A 1 
ATOM   1842 C  CG  . TYR A 1 230 ? -9.419  -16.175 2.195   1.00 97.90 230 A 1 
ATOM   1843 C  CD1 . TYR A 1 230 ? -10.049 -16.641 3.338   1.00 97.11 230 A 1 
ATOM   1844 C  CD2 . TYR A 1 230 ? -10.114 -15.299 1.365   1.00 97.29 230 A 1 
ATOM   1845 C  CE1 . TYR A 1 230 ? -11.346 -16.234 3.660   1.00 96.70 230 A 1 
ATOM   1846 C  CE2 . TYR A 1 230 ? -11.410 -14.890 1.669   1.00 96.75 230 A 1 
ATOM   1847 C  CZ  . TYR A 1 230 ? -12.016 -15.362 2.823   1.00 96.93 230 A 1 
ATOM   1848 O  OH  . TYR A 1 230 ? -13.301 -14.959 3.126   1.00 95.66 230 A 1 
ATOM   1849 N  N   . PRO A 1 231 ? -5.364  -18.030 3.281   1.00 97.89 231 A 1 
ATOM   1850 C  CA  . PRO A 1 231 ? -4.147  -18.826 3.099   1.00 97.37 231 A 1 
ATOM   1851 C  C   . PRO A 1 231 ? -3.896  -19.292 1.672   1.00 97.72 231 A 1 
ATOM   1852 O  O   . PRO A 1 231 ? -2.764  -19.218 1.181   1.00 97.24 231 A 1 
ATOM   1853 C  CB  . PRO A 1 231 ? -4.356  -20.001 4.053   1.00 96.28 231 A 1 
ATOM   1854 C  CG  . PRO A 1 231 ? -5.167  -19.401 5.160   1.00 93.44 231 A 1 
ATOM   1855 C  CD  . PRO A 1 231 ? -6.154  -18.521 4.432   1.00 96.52 231 A 1 
ATOM   1856 N  N   . GLN A 1 232 ? -4.948  -19.782 0.997   1.00 97.56 232 A 1 
ATOM   1857 C  CA  . GLN A 1 232 ? -4.796  -20.292 -0.366  1.00 97.15 232 A 1 
ATOM   1858 C  C   . GLN A 1 232 ? -4.396  -19.205 -1.361  1.00 97.62 232 A 1 
ATOM   1859 O  O   . GLN A 1 232 ? -3.798  -19.492 -2.393  1.00 97.09 232 A 1 
ATOM   1860 C  CB  . GLN A 1 232 ? -6.085  -20.986 -0.833  1.00 95.98 232 A 1 
ATOM   1861 C  CG  . GLN A 1 232 ? -7.284  -20.070 -1.040  1.00 92.52 232 A 1 
ATOM   1862 C  CD  . GLN A 1 232 ? -8.163  -19.963 0.199   1.00 92.88 232 A 1 
ATOM   1863 O  OE1 . GLN A 1 232 ? -7.679  -20.000 1.329   1.00 87.66 232 A 1 
ATOM   1864 N  NE2 . GLN A 1 232 ? -9.467  -19.844 -0.018  1.00 86.74 232 A 1 
ATOM   1865 N  N   . TYR A 1 233 ? -4.734  -17.950 -1.051  1.00 98.33 233 A 1 
ATOM   1866 C  CA  . TYR A 1 233 ? -4.374  -16.846 -1.931  1.00 98.57 233 A 1 
ATOM   1867 C  C   . TYR A 1 233 ? -3.047  -16.223 -1.520  1.00 98.63 233 A 1 
ATOM   1868 O  O   . TYR A 1 233 ? -2.254  -15.828 -2.367  1.00 98.47 233 A 1 
ATOM   1869 C  CB  . TYR A 1 233 ? -5.463  -15.769 -1.927  1.00 98.46 233 A 1 
ATOM   1870 C  CG  . TYR A 1 233 ? -6.837  -16.262 -2.335  1.00 98.46 233 A 1 
ATOM   1871 C  CD1 . TYR A 1 233 ? -6.990  -17.162 -3.384  1.00 97.98 233 A 1 
ATOM   1872 C  CD2 . TYR A 1 233 ? -7.984  -15.819 -1.674  1.00 98.02 233 A 1 
ATOM   1873 C  CE1 . TYR A 1 233 ? -8.248  -17.628 -3.756  1.00 97.74 233 A 1 
ATOM   1874 C  CE2 . TYR A 1 233 ? -9.243  -16.265 -2.041  1.00 97.72 233 A 1 
ATOM   1875 C  CZ  . TYR A 1 233 ? -9.371  -17.172 -3.077  1.00 97.90 233 A 1 
ATOM   1876 O  OH  . TYR A 1 233 ? -10.626 -17.630 -3.434  1.00 97.18 233 A 1 
ATOM   1877 N  N   . ASN A 1 234 ? -2.813  -16.140 -0.226  1.00 98.66 234 A 1 
ATOM   1878 C  CA  . ASN A 1 234 ? -1.584  -15.552 0.292   1.00 98.60 234 A 1 
ATOM   1879 C  C   . ASN A 1 234 ? -0.342  -16.251 -0.246  1.00 98.79 234 A 1 
ATOM   1880 O  O   . ASN A 1 234 ? 0.549   -15.609 -0.818  1.00 98.66 234 A 1 
ATOM   1881 C  CB  . ASN A 1 234 ? -1.569  -15.608 1.822   1.00 98.44 234 A 1 
ATOM   1882 C  CG  . ASN A 1 234 ? -0.367  -14.909 2.407   1.00 98.32 234 A 1 
ATOM   1883 O  OD1 . ASN A 1 234 ? -0.380  -13.703 2.631   1.00 95.51 234 A 1 
ATOM   1884 N  ND2 . ASN A 1 234 ? 0.693   -15.667 2.661   1.00 95.66 234 A 1 
ATOM   1885 N  N   . ASP A 1 235 ? -0.280  -17.568 -0.052  1.00 98.29 235 A 1 
ATOM   1886 C  CA  . ASP A 1 235 ? 0.882   -18.331 -0.492  1.00 98.00 235 A 1 
ATOM   1887 C  C   . ASP A 1 235 ? 1.048   -18.294 -2.005  1.00 98.40 235 A 1 
ATOM   1888 O  O   . ASP A 1 235 ? 2.168   -18.184 -2.509  1.00 98.15 235 A 1 
ATOM   1889 C  CB  . ASP A 1 235 ? 0.786   -19.778 -0.011  1.00 97.14 235 A 1 
ATOM   1890 C  CG  . ASP A 1 235 ? 0.772   -19.887 1.511   1.00 93.13 235 A 1 
ATOM   1891 O  OD1 . ASP A 1 235 ? 1.088   -18.887 2.190   1.00 89.88 235 A 1 
ATOM   1892 O  OD2 . ASP A 1 235 ? 0.448   -20.977 2.019   1.00 89.05 235 A 1 
ATOM   1893 N  N   . ARG A 1 236 ? -0.065  -18.389 -2.728  1.00 98.58 236 A 1 
ATOM   1894 C  CA  . ARG A 1 236 ? -0.011  -18.359 -4.185  1.00 98.55 236 A 1 
ATOM   1895 C  C   . ARG A 1 236 ? 0.453   -17.000 -4.688  1.00 98.70 236 A 1 
ATOM   1896 O  O   . ARG A 1 236 ? 1.186   -16.909 -5.676  1.00 98.61 236 A 1 
ATOM   1897 C  CB  . ARG A 1 236 ? -1.380  -18.705 -4.776  1.00 98.29 236 A 1 
ATOM   1898 C  CG  . ARG A 1 236 ? -1.359  -18.878 -6.290  1.00 96.63 236 A 1 
ATOM   1899 C  CD  . ARG A 1 236 ? -2.710  -19.353 -6.814  1.00 95.40 236 A 1 
ATOM   1900 N  NE  . ARG A 1 236 ? -2.691  -19.571 -8.254  1.00 94.19 236 A 1 
ATOM   1901 C  CZ  . ARG A 1 236 ? -3.735  -19.966 -8.980  1.00 93.12 236 A 1 
ATOM   1902 N  NH1 . ARG A 1 236 ? -4.907  -20.189 -8.389  1.00 90.92 236 A 1 
ATOM   1903 N  NH2 . ARG A 1 236 ? -3.613  -20.136 -10.276 1.00 89.53 236 A 1 
ATOM   1904 N  N   . LEU A 1 237 ? 0.029   -15.929 -4.015  1.00 98.73 237 A 1 
ATOM   1905 C  CA  . LEU A 1 237 ? 0.420   -14.582 -4.404  1.00 98.81 237 A 1 
ATOM   1906 C  C   . LEU A 1 237 ? 1.919   -14.373 -4.186  1.00 98.89 237 A 1 
ATOM   1907 O  O   . LEU A 1 237 ? 2.604   -13.795 -5.030  1.00 98.80 237 A 1 
ATOM   1908 C  CB  . LEU A 1 237 ? -0.378  -13.535 -3.617  1.00 98.77 237 A 1 
ATOM   1909 C  CG  . LEU A 1 237 ? -0.075  -12.067 -3.942  1.00 98.54 237 A 1 
ATOM   1910 C  CD1 . LEU A 1 237 ? -0.320  -11.797 -5.416  1.00 98.23 237 A 1 
ATOM   1911 C  CD2 . LEU A 1 237 ? -0.954  -11.169 -3.079  1.00 98.25 237 A 1 
ATOM   1912 N  N   . VAL A 1 238 ? 2.417   -14.848 -3.044  1.00 98.84 238 A 1 
ATOM   1913 C  CA  . VAL A 1 238 ? 3.842   -14.731 -2.750  1.00 98.87 238 A 1 
ATOM   1914 C  C   . VAL A 1 238 ? 4.652   -15.459 -3.823  1.00 98.82 238 A 1 
ATOM   1915 O  O   . VAL A 1 238 ? 5.622   -14.917 -4.361  1.00 98.75 238 A 1 
ATOM   1916 C  CB  . VAL A 1 238 ? 4.192   -15.315 -1.361  1.00 98.66 238 A 1 
ATOM   1917 C  CG1 . VAL A 1 238 ? 5.706   -15.358 -1.158  1.00 98.15 238 A 1 
ATOM   1918 C  CG2 . VAL A 1 238 ? 3.546   -14.467 -0.270  1.00 98.23 238 A 1 
ATOM   1919 N  N   . ASP A 1 239 ? 4.242   -16.690 -4.132  1.00 98.72 239 A 1 
ATOM   1920 C  CA  . ASP A 1 239 ? 4.936   -17.477 -5.152  1.00 98.63 239 A 1 
ATOM   1921 C  C   . ASP A 1 239 ? 4.856   -16.809 -6.520  1.00 98.75 239 A 1 
ATOM   1922 O  O   . ASP A 1 239 ? 5.843   -16.769 -7.255  1.00 98.56 239 A 1 
ATOM   1923 C  CB  . ASP A 1 239 ? 4.347   -18.887 -5.247  1.00 98.29 239 A 1 
ATOM   1924 C  CG  . ASP A 1 239 ? 4.705   -19.764 -4.054  1.00 95.38 239 A 1 
ATOM   1925 O  OD1 . ASP A 1 239 ? 5.590   -19.376 -3.264  1.00 92.60 239 A 1 
ATOM   1926 O  OD2 . ASP A 1 239 ? 4.108   -20.842 -3.924  1.00 92.13 239 A 1 
ATOM   1927 N  N   . SER A 1 240 ? 3.681   -16.287 -6.854  1.00 98.78 240 A 1 
ATOM   1928 C  CA  . SER A 1 240 ? 3.475   -15.635 -8.142  1.00 98.79 240 A 1 
ATOM   1929 C  C   . SER A 1 240 ? 4.371   -14.408 -8.316  1.00 98.87 240 A 1 
ATOM   1930 O  O   . SER A 1 240 ? 4.931   -14.190 -9.391  1.00 98.56 240 A 1 
ATOM   1931 C  CB  . SER A 1 240 ? 2.009   -15.217 -8.304  1.00 98.23 240 A 1 
ATOM   1932 O  OG  . SER A 1 240 ? 1.159   -16.348 -8.338  1.00 92.68 240 A 1 
ATOM   1933 N  N   . LEU A 1 241 ? 4.500   -13.615 -7.261  1.00 98.87 241 A 1 
ATOM   1934 C  CA  . LEU A 1 241 ? 5.321   -12.421 -7.324  1.00 98.82 241 A 1 
ATOM   1935 C  C   . LEU A 1 241 ? 6.813   -12.762 -7.356  1.00 98.85 241 A 1 
ATOM   1936 O  O   . LEU A 1 241 ? 7.554   -12.243 -8.187  1.00 98.70 241 A 1 
ATOM   1937 C  CB  . LEU A 1 241 ? 5.017   -11.508 -6.127  1.00 98.84 241 A 1 
ATOM   1938 C  CG  . LEU A 1 241 ? 3.614   -10.894 -6.107  1.00 98.69 241 A 1 
ATOM   1939 C  CD1 . LEU A 1 241 ? 3.333   -10.246 -4.757  1.00 98.47 241 A 1 
ATOM   1940 C  CD2 . LEU A 1 241 ? 3.484   -9.863  -7.229  1.00 98.31 241 A 1 
ATOM   1941 N  N   . ALA A 1 242 ? 7.243   -13.642 -6.461  1.00 98.81 242 A 1 
ATOM   1942 C  CA  . ALA A 1 242 ? 8.649   -14.028 -6.383  1.00 98.77 242 A 1 
ATOM   1943 C  C   . ALA A 1 242 ? 9.133   -14.732 -7.653  1.00 98.74 242 A 1 
ATOM   1944 O  O   . ALA A 1 242 ? 10.295  -14.582 -8.043  1.00 98.41 242 A 1 
ATOM   1945 C  CB  . ALA A 1 242 ? 8.885   -14.919 -5.167  1.00 98.66 242 A 1 
ATOM   1946 N  N   . GLU A 1 243 ? 8.246   -15.487 -8.288  1.00 98.77 243 A 1 
ATOM   1947 C  CA  . GLU A 1 243 ? 8.584   -16.223 -9.510  1.00 98.66 243 A 1 
ATOM   1948 C  C   . GLU A 1 243 ? 9.087   -15.290 -10.605 1.00 98.64 243 A 1 
ATOM   1949 O  O   . GLU A 1 243 ? 9.918   -15.674 -11.426 1.00 98.21 243 A 1 
ATOM   1950 C  CB  . GLU A 1 243 ? 7.357   -16.993 -10.004 1.00 98.05 243 A 1 
ATOM   1951 C  CG  . GLU A 1 243 ? 7.542   -17.738 -11.332 1.00 92.62 243 A 1 
ATOM   1952 C  CD  . GLU A 1 243 ? 8.608   -18.813 -11.260 1.00 89.18 243 A 1 
ATOM   1953 O  OE1 . GLU A 1 243 ? 8.817   -19.389 -10.172 1.00 84.20 243 A 1 
ATOM   1954 O  OE2 . GLU A 1 243 ? 9.236   -19.094 -12.296 1.00 83.67 243 A 1 
ATOM   1955 N  N   . TYR A 1 244 ? 8.598   -14.053 -10.599 1.00 98.89 244 A 1 
ATOM   1956 C  CA  . TYR A 1 244 ? 8.989   -13.085 -11.607 1.00 98.86 244 A 1 
ATOM   1957 C  C   . TYR A 1 244 ? 9.921   -11.997 -11.060 1.00 98.74 244 A 1 
ATOM   1958 O  O   . TYR A 1 244 ? 9.799   -10.821 -11.409 1.00 98.47 244 A 1 
ATOM   1959 C  CB  . TYR A 1 244 ? 7.738   -12.462 -12.227 1.00 98.80 244 A 1 
ATOM   1960 C  CG  . TYR A 1 244 ? 6.903   -13.475 -12.987 1.00 98.82 244 A 1 
ATOM   1961 C  CD1 . TYR A 1 244 ? 7.258   -13.869 -14.275 1.00 98.55 244 A 1 
ATOM   1962 C  CD2 . TYR A 1 244 ? 5.798   -14.071 -12.392 1.00 98.57 244 A 1 
ATOM   1963 C  CE1 . TYR A 1 244 ? 6.525   -14.836 -14.959 1.00 98.33 244 A 1 
ATOM   1964 C  CE2 . TYR A 1 244 ? 5.065   -15.044 -13.068 1.00 98.36 244 A 1 
ATOM   1965 C  CZ  . TYR A 1 244 ? 5.431   -15.424 -14.347 1.00 98.45 244 A 1 
ATOM   1966 O  OH  . TYR A 1 244 ? 4.710   -16.382 -15.021 1.00 97.79 244 A 1 
ATOM   1967 N  N   . ASN A 1 245 ? 10.858  -12.411 -10.220 1.00 98.79 245 A 1 
ATOM   1968 C  CA  . ASN A 1 245 ? 11.822  -11.485 -9.639  1.00 98.54 245 A 1 
ATOM   1969 C  C   . ASN A 1 245 ? 12.735  -10.860 -10.689 1.00 98.46 245 A 1 
ATOM   1970 O  O   . ASN A 1 245 ? 13.376  -9.842  -10.436 1.00 97.57 245 A 1 
ATOM   1971 C  CB  . ASN A 1 245 ? 12.665  -12.191 -8.572  1.00 98.08 245 A 1 
ATOM   1972 C  CG  . ASN A 1 245 ? 13.620  -13.210 -9.156  1.00 97.73 245 A 1 
ATOM   1973 O  OD1 . ASN A 1 245 ? 13.259  -13.999 -10.025 1.00 93.97 245 A 1 
ATOM   1974 N  ND2 . ASN A 1 245 ? 14.853  -13.203 -8.672  1.00 93.04 245 A 1 
ATOM   1975 N  N   . ASP A 1 246 ? 12.800  -11.479 -11.861 1.00 98.39 246 A 1 
ATOM   1976 C  CA  . ASP A 1 246 ? 13.606  -10.961 -12.955 1.00 98.18 246 A 1 
ATOM   1977 C  C   . ASP A 1 246 ? 12.853  -9.889  -13.737 1.00 98.26 246 A 1 
ATOM   1978 O  O   . ASP A 1 246 ? 13.435  -9.182  -14.559 1.00 97.51 246 A 1 
ATOM   1979 C  CB  . ASP A 1 246 ? 14.020  -12.109 -13.902 1.00 97.75 246 A 1 
ATOM   1980 C  CG  . ASP A 1 246 ? 12.820  -12.838 -14.477 1.00 97.23 246 A 1 
ATOM   1981 O  OD1 . ASP A 1 246 ? 11.863  -13.135 -13.735 1.00 95.58 246 A 1 
ATOM   1982 O  OD2 . ASP A 1 246 ? 12.841  -13.135 -15.695 1.00 94.95 246 A 1 
ATOM   1983 N  N   . VAL A 1 247 ? 11.563  -9.771  -13.474 1.00 98.57 247 A 1 
ATOM   1984 C  CA  . VAL A 1 247 ? 10.709  -8.796  -14.148 1.00 98.69 247 A 1 
ATOM   1985 C  C   . VAL A 1 247 ? 10.277  -7.671  -13.205 1.00 98.63 247 A 1 
ATOM   1986 O  O   . VAL A 1 247 ? 10.260  -6.505  -13.579 1.00 98.48 247 A 1 
ATOM   1987 C  CB  . VAL A 1 247 ? 9.434   -9.474  -14.714 1.00 98.63 247 A 1 
ATOM   1988 C  CG1 . VAL A 1 247 ? 8.506   -8.436  -15.333 1.00 98.21 247 A 1 
ATOM   1989 C  CG2 . VAL A 1 247 ? 9.813   -10.524 -15.750 1.00 98.18 247 A 1 
ATOM   1990 N  N   . ILE A 1 248 ? 9.934   -8.037  -11.977 1.00 98.73 248 A 1 
ATOM   1991 C  CA  . ILE A 1 248 ? 9.430   -7.084  -10.991 1.00 98.81 248 A 1 
ATOM   1992 C  C   . ILE A 1 248 ? 10.534  -6.336  -10.238 1.00 98.76 248 A 1 
ATOM   1993 O  O   . ILE A 1 248 ? 11.350  -6.939  -9.550  1.00 98.52 248 A 1 
ATOM   1994 C  CB  . ILE A 1 248 ? 8.516   -7.804  -9.978  1.00 98.83 248 A 1 
ATOM   1995 C  CG1 . ILE A 1 248 ? 7.349   -8.471  -10.713 1.00 98.64 248 A 1 
ATOM   1996 C  CG2 . ILE A 1 248 ? 8.003   -6.825  -8.930  1.00 98.68 248 A 1 
ATOM   1997 C  CD1 . ILE A 1 248 ? 6.478   -9.352  -9.833  1.00 98.54 248 A 1 
ATOM   1998 N  N   . LEU A 1 249 ? 10.516  -5.017  -10.359 1.00 98.76 249 A 1 
ATOM   1999 C  CA  . LEU A 1 249 ? 11.496  -4.172  -9.676  1.00 98.58 249 A 1 
ATOM   2000 C  C   . LEU A 1 249 ? 11.117  -3.954  -8.217  1.00 98.52 249 A 1 
ATOM   2001 O  O   . LEU A 1 249 ? 11.977  -3.689  -7.379  1.00 97.95 249 A 1 
ATOM   2002 C  CB  . LEU A 1 249 ? 11.609  -2.818  -10.378 1.00 98.13 249 A 1 
ATOM   2003 C  CG  . LEU A 1 249 ? 11.987  -2.831  -11.862 1.00 96.93 249 A 1 
ATOM   2004 C  CD1 . LEU A 1 249 ? 12.146  -1.406  -12.364 1.00 95.64 249 A 1 
ATOM   2005 C  CD2 . LEU A 1 249 ? 13.273  -3.620  -12.074 1.00 95.56 249 A 1 
ATOM   2006 N  N   . GLY A 1 250 ? 9.823   -4.069  -7.922  1.00 98.72 250 A 1 
ATOM   2007 C  CA  . GLY A 1 250 ? 9.348   -3.865  -6.571  1.00 98.71 250 A 1 
ATOM   2008 C  C   . GLY A 1 250 ? 7.831   -3.880  -6.512  1.00 98.86 250 A 1 
ATOM   2009 O  O   . GLY A 1 250 ? 7.163   -3.732  -7.534  1.00 98.80 250 A 1 
ATOM   2010 N  N   . VAL A 1 251 ? 7.294   -4.059  -5.302  1.00 98.94 251 A 1 
ATOM   2011 C  CA  . VAL A 1 251 ? 5.852   -4.087  -5.082  1.00 98.99 251 A 1 
ATOM   2012 C  C   . VAL A 1 251 ? 5.477   -2.985  -4.092  1.00 98.95 251 A 1 
ATOM   2013 O  O   . VAL A 1 251 ? 6.141   -2.815  -3.067  1.00 98.84 251 A 1 
ATOM   2014 C  CB  . VAL A 1 251 ? 5.402   -5.453  -4.514  1.00 98.87 251 A 1 
ATOM   2015 C  CG1 . VAL A 1 251 ? 3.890   -5.466  -4.310  1.00 98.59 251 A 1 
ATOM   2016 C  CG2 . VAL A 1 251 ? 5.820   -6.576  -5.452  1.00 98.58 251 A 1 
ATOM   2017 N  N   . LEU A 1 252 ? 4.419   -2.238  -4.404  1.00 98.96 252 A 1 
ATOM   2018 C  CA  . LEU A 1 252 ? 3.959   -1.170  -3.529  1.00 98.97 252 A 1 
ATOM   2019 C  C   . LEU A 1 252 ? 2.599   -1.516  -2.937  1.00 98.94 252 A 1 
ATOM   2020 O  O   . LEU A 1 252 ? 1.678   -1.882  -3.664  1.00 98.72 252 A 1 
ATOM   2021 C  CB  . LEU A 1 252 ? 3.860   0.146   -4.306  1.00 98.82 252 A 1 
ATOM   2022 C  CG  . LEU A 1 252 ? 5.108   0.592   -5.072  1.00 97.21 252 A 1 
ATOM   2023 C  CD1 . LEU A 1 252 ? 4.876   1.961   -5.688  1.00 91.95 252 A 1 
ATOM   2024 C  CD2 . LEU A 1 252 ? 6.313   0.636   -4.147  1.00 92.31 252 A 1 
ATOM   2025 N  N   . CYS A 1 253 ? 2.488   -1.404  -1.606  1.00 98.80 253 A 1 
ATOM   2026 C  CA  . CYS A 1 253 ? 1.250   -1.732  -0.906  1.00 98.77 253 A 1 
ATOM   2027 C  C   . CYS A 1 253 ? 0.858   -0.659  0.104   1.00 98.73 253 A 1 
ATOM   2028 O  O   . CYS A 1 253 ? 1.648   0.214   0.443   1.00 98.15 253 A 1 
ATOM   2029 C  CB  . CYS A 1 253 ? 1.409   -3.058  -0.149  1.00 98.28 253 A 1 
ATOM   2030 S  SG  . CYS A 1 253 ? 1.895   -4.496  -1.111  1.00 97.07 253 A 1 
ATOM   2031 N  N   . GLY A 1 254 ? -0.377  -0.747  0.583   1.00 98.69 254 A 1 
ATOM   2032 C  CA  . GLY A 1 254 ? -0.870  0.157   1.605   1.00 98.55 254 A 1 
ATOM   2033 C  C   . GLY A 1 254 ? -1.597  -0.663  2.660   1.00 98.46 254 A 1 
ATOM   2034 O  O   . GLY A 1 254 ? -1.055  -1.657  3.145   1.00 97.43 254 A 1 
ATOM   2035 N  N   . HIS A 1 255 ? -2.826  -0.273  2.999   1.00 98.11 255 A 1 
ATOM   2036 C  CA  . HIS A 1 255 ? -3.709  -1.022  3.899   1.00 97.89 255 A 1 
ATOM   2037 C  C   . HIS A 1 255 ? -3.366  -1.001  5.391   1.00 97.77 255 A 1 
ATOM   2038 O  O   . HIS A 1 255 ? -4.251  -0.801  6.216   1.00 96.48 255 A 1 
ATOM   2039 C  CB  . HIS A 1 255 ? -3.815  -2.475  3.417   1.00 97.30 255 A 1 
ATOM   2040 C  CG  . HIS A 1 255 ? -4.716  -3.335  4.245   1.00 97.37 255 A 1 
ATOM   2041 N  ND1 . HIS A 1 255 ? -6.054  -3.070  4.395   1.00 95.34 255 A 1 
ATOM   2042 C  CD2 . HIS A 1 255 ? -4.469  -4.458  4.951   1.00 94.97 255 A 1 
ATOM   2043 C  CE1 . HIS A 1 255 ? -6.603  -3.999  5.171   1.00 94.87 255 A 1 
ATOM   2044 N  NE2 . HIS A 1 255 ? -5.659  -4.853  5.528   1.00 95.21 255 A 1 
ATOM   2045 N  N   . LEU A 1 256 ? -2.118  -1.227  5.751   1.00 97.82 256 A 1 
ATOM   2046 C  CA  . LEU A 1 256 ? -1.742  -1.299  7.163   1.00 97.33 256 A 1 
ATOM   2047 C  C   . LEU A 1 256 ? -1.553  0.056   7.838   1.00 96.95 256 A 1 
ATOM   2048 O  O   . LEU A 1 256 ? -1.530  0.140   9.063   1.00 95.23 256 A 1 
ATOM   2049 C  CB  . LEU A 1 256 ? -0.470  -2.140  7.340   1.00 97.25 256 A 1 
ATOM   2050 C  CG  . LEU A 1 256 ? -0.556  -3.587  6.855   1.00 96.67 256 A 1 
ATOM   2051 C  CD1 . LEU A 1 256 ? 0.738   -4.317  7.204   1.00 95.98 256 A 1 
ATOM   2052 C  CD2 . LEU A 1 256 ? -1.741  -4.300  7.481   1.00 95.99 256 A 1 
ATOM   2053 N  N   . HIS A 1 257 ? -1.423  1.112   7.037   1.00 96.84 257 A 1 
ATOM   2054 C  CA  . HIS A 1 257 ? -1.246  2.478   7.539   1.00 96.81 257 A 1 
ATOM   2055 C  C   . HIS A 1 257 ? 0.099   2.718   8.219   1.00 97.00 257 A 1 
ATOM   2056 O  O   . HIS A 1 257 ? 0.345   3.797   8.748   1.00 95.63 257 A 1 
ATOM   2057 C  CB  . HIS A 1 257 ? -2.373  2.850   8.506   1.00 96.48 257 A 1 
ATOM   2058 C  CG  . HIS A 1 257 ? -3.737  2.897   7.882   1.00 96.69 257 A 1 
ATOM   2059 N  ND1 . HIS A 1 257 ? -4.722  3.755   8.315   1.00 94.32 257 A 1 
ATOM   2060 C  CD2 . HIS A 1 257 ? -4.271  2.205   6.854   1.00 94.16 257 A 1 
ATOM   2061 C  CE1 . HIS A 1 257 ? -5.808  3.578   7.586   1.00 94.19 257 A 1 
ATOM   2062 N  NE2 . HIS A 1 257 ? -5.559  2.645   6.695   1.00 94.67 257 A 1 
ATOM   2063 N  N   . THR A 1 258 ? 0.959   1.705   8.195   1.00 97.06 258 A 1 
ATOM   2064 C  CA  . THR A 1 258 ? 2.267   1.806   8.829   1.00 96.99 258 A 1 
ATOM   2065 C  C   . THR A 1 258 ? 3.394   1.690   7.804   1.00 97.49 258 A 1 
ATOM   2066 O  O   . THR A 1 258 ? 3.189   1.233   6.681   1.00 96.87 258 A 1 
ATOM   2067 C  CB  . THR A 1 258 ? 2.455   0.721   9.904   1.00 95.85 258 A 1 
ATOM   2068 O  OG1 . THR A 1 258 ? 2.077   -0.556  9.382   1.00 92.29 258 A 1 
ATOM   2069 C  CG2 . THR A 1 258 ? 1.610   1.037   11.119  1.00 91.57 258 A 1 
ATOM   2070 N  N   . ASP A 1 259 ? 4.585   2.106   8.210   1.00 97.55 259 A 1 
ATOM   2071 C  CA  . ASP A 1 259 ? 5.767   2.088   7.352   1.00 97.81 259 A 1 
ATOM   2072 C  C   . ASP A 1 259 ? 6.574   0.821   7.631   1.00 97.86 259 A 1 
ATOM   2073 O  O   . ASP A 1 259 ? 7.266   0.720   8.636   1.00 97.22 259 A 1 
ATOM   2074 C  CB  . ASP A 1 259 ? 6.595   3.343   7.638   1.00 97.82 259 A 1 
ATOM   2075 C  CG  . ASP A 1 259 ? 7.929   3.357   6.910   1.00 97.82 259 A 1 
ATOM   2076 O  OD1 . ASP A 1 259 ? 8.226   2.441   6.121   1.00 96.71 259 A 1 
ATOM   2077 O  OD2 . ASP A 1 259 ? 8.696   4.319   7.137   1.00 96.53 259 A 1 
ATOM   2078 N  N   . THR A 1 260 ? 6.489   -0.140  6.728   1.00 97.96 260 A 1 
ATOM   2079 C  CA  . THR A 1 260 ? 7.237   -1.388  6.893   1.00 97.95 260 A 1 
ATOM   2080 C  C   . THR A 1 260 ? 7.476   -2.032  5.529   1.00 98.31 260 A 1 
ATOM   2081 O  O   . THR A 1 260 ? 7.164   -1.455  4.489   1.00 98.09 260 A 1 
ATOM   2082 C  CB  . THR A 1 260 ? 6.491   -2.372  7.828   1.00 97.13 260 A 1 
ATOM   2083 O  OG1 . THR A 1 260 ? 7.337   -3.480  8.124   1.00 92.66 260 A 1 
ATOM   2084 C  CG2 . THR A 1 260 ? 5.197   -2.858  7.203   1.00 93.66 260 A 1 
ATOM   2085 N  N   . PHE A 1 261 ? 8.047   -3.234  5.538   1.00 98.24 261 A 1 
ATOM   2086 C  CA  . PHE A 1 261 ? 8.362   -3.921  4.294   1.00 98.25 261 A 1 
ATOM   2087 C  C   . PHE A 1 261 ? 8.206   -5.430  4.406   1.00 98.26 261 A 1 
ATOM   2088 O  O   . PHE A 1 261 ? 8.063   -5.975  5.499   1.00 97.86 261 A 1 
ATOM   2089 C  CB  . PHE A 1 261 ? 9.795   -3.599  3.860   1.00 98.12 261 A 1 
ATOM   2090 C  CG  . PHE A 1 261 ? 10.839  -4.029  4.856   1.00 98.18 261 A 1 
ATOM   2091 C  CD1 . PHE A 1 261 ? 11.219  -3.185  5.903   1.00 97.50 261 A 1 
ATOM   2092 C  CD2 . PHE A 1 261 ? 11.444  -5.271  4.761   1.00 97.30 261 A 1 
ATOM   2093 C  CE1 . PHE A 1 261 ? 12.176  -3.578  6.833   1.00 96.67 261 A 1 
ATOM   2094 C  CE2 . PHE A 1 261 ? 12.409  -5.673  5.687   1.00 96.75 261 A 1 
ATOM   2095 C  CZ  . PHE A 1 261 ? 12.773  -4.822  6.721   1.00 97.04 261 A 1 
ATOM   2096 N  N   . ARG A 1 262 ? 8.241   -6.101  3.263   1.00 98.50 262 A 1 
ATOM   2097 C  CA  . ARG A 1 262 ? 8.127   -7.546  3.189   1.00 98.54 262 A 1 
ATOM   2098 C  C   . ARG A 1 262 ? 9.110   -8.060  2.158   1.00 98.64 262 A 1 
ATOM   2099 O  O   . ARG A 1 262 ? 9.287   -7.457  1.098   1.00 98.49 262 A 1 
ATOM   2100 C  CB  . ARG A 1 262 ? 6.705   -7.963  2.769   1.00 98.15 262 A 1 
ATOM   2101 C  CG  . ARG A 1 262 ? 5.589   -7.439  3.655   1.00 96.99 262 A 1 
ATOM   2102 C  CD  . ARG A 1 262 ? 5.425   -8.278  4.908   1.00 95.38 262 A 1 
ATOM   2103 N  NE  . ARG A 1 262 ? 4.330   -7.794  5.747   1.00 95.74 262 A 1 
ATOM   2104 C  CZ  . ARG A 1 262 ? 4.467   -6.985  6.788   1.00 95.90 262 A 1 
ATOM   2105 N  NH1 . ARG A 1 262 ? 5.666   -6.552  7.148   1.00 92.46 262 A 1 
ATOM   2106 N  NH2 . ARG A 1 262 ? 3.406   -6.599  7.483   1.00 93.13 262 A 1 
ATOM   2107 N  N   . ILE A 1 263 ? 9.751   -9.178  2.474   1.00 98.48 263 A 1 
ATOM   2108 C  CA  . ILE A 1 263 ? 10.657  -9.824  1.530   1.00 98.41 263 A 1 
ATOM   2109 C  C   . ILE A 1 263 ? 9.925   -11.080 1.074   1.00 98.56 263 A 1 
ATOM   2110 O  O   . ILE A 1 263 ? 9.848   -12.064 1.808   1.00 98.16 263 A 1 
ATOM   2111 C  CB  . ILE A 1 263 ? 12.003  -10.200 2.193   1.00 98.31 263 A 1 
ATOM   2112 C  CG1 . ILE A 1 263 ? 12.667  -8.943  2.775   1.00 97.65 263 A 1 
ATOM   2113 C  CG2 . ILE A 1 263 ? 12.916  -10.852 1.159   1.00 97.70 263 A 1 
ATOM   2114 C  CD1 . ILE A 1 263 ? 13.961  -9.212  3.524   1.00 96.05 263 A 1 
ATOM   2115 N  N   . LEU A 1 264 ? 9.367   -11.030 -0.127  1.00 98.60 264 A 1 
ATOM   2116 C  CA  . LEU A 1 264 ? 8.605   -12.144 -0.670  1.00 98.68 264 A 1 
ATOM   2117 C  C   . LEU A 1 264 ? 9.556   -13.101 -1.384  1.00 98.62 264 A 1 
ATOM   2118 O  O   . LEU A 1 264 ? 10.301  -12.693 -2.274  1.00 98.31 264 A 1 
ATOM   2119 C  CB  . LEU A 1 264 ? 7.559   -11.619 -1.643  1.00 98.56 264 A 1 
ATOM   2120 C  CG  . LEU A 1 264 ? 6.683   -10.475 -1.105  1.00 97.99 264 A 1 
ATOM   2121 C  CD1 . LEU A 1 264 ? 5.694   -10.017 -2.168  1.00 96.94 264 A 1 
ATOM   2122 C  CD2 . LEU A 1 264 ? 5.938   -10.928 0.149   1.00 96.67 264 A 1 
ATOM   2123 N  N   . SER A 1 265 ? 9.523   -14.379 -0.990  1.00 98.42 265 A 1 
ATOM   2124 C  CA  . SER A 1 265 ? 10.448  -15.344 -1.574  1.00 98.22 265 A 1 
ATOM   2125 C  C   . SER A 1 265 ? 9.845   -16.689 -1.959  1.00 98.30 265 A 1 
ATOM   2126 O  O   . SER A 1 265 ? 8.869   -17.146 -1.367  1.00 97.75 265 A 1 
ATOM   2127 C  CB  . SER A 1 265 ? 11.603  -15.588 -0.603  1.00 96.64 265 A 1 
ATOM   2128 O  OG  . SER A 1 265 ? 11.138  -16.160 0.605   1.00 82.08 265 A 1 
ATOM   2129 N  N   . LYS A 1 266 ? 10.437  -17.284 -2.976  1.00 98.17 266 A 1 
ATOM   2130 C  CA  . LYS A 1 266 ? 10.085  -18.606 -3.452  1.00 97.82 266 A 1 
ATOM   2131 C  C   . LYS A 1 266 ? 11.426  -19.235 -3.794  1.00 97.74 266 A 1 
ATOM   2132 O  O   . LYS A 1 266 ? 11.971  -19.007 -4.875  1.00 96.47 266 A 1 
ATOM   2133 C  CB  . LYS A 1 266 ? 9.205   -18.537 -4.699  1.00 97.12 266 A 1 
ATOM   2134 C  CG  . LYS A 1 266 ? 8.852   -19.910 -5.268  1.00 94.96 266 A 1 
ATOM   2135 C  CD  . LYS A 1 266 ? 8.040   -19.800 -6.551  1.00 92.53 266 A 1 
ATOM   2136 C  CE  . LYS A 1 266 ? 7.741   -21.170 -7.125  1.00 87.44 266 A 1 
ATOM   2137 N  NZ  . LYS A 1 266 ? 6.991   -21.082 -8.411  1.00 80.26 266 A 1 
ATOM   2138 N  N   . GLY A 1 267 ? 11.974  -19.988 -2.853  1.00 97.09 267 A 1 
ATOM   2139 C  CA  . GLY A 1 267 ? 13.294  -20.553 -3.053  1.00 96.49 267 A 1 
ATOM   2140 C  C   . GLY A 1 267 ? 14.311  -19.428 -3.026  1.00 96.99 267 A 1 
ATOM   2141 O  O   . GLY A 1 267 ? 14.358  -18.648 -2.075  1.00 95.08 267 A 1 
ATOM   2142 N  N   . ASN A 1 268 ? 15.105  -19.332 -4.081  1.00 97.41 268 A 1 
ATOM   2143 C  CA  . ASN A 1 268 ? 16.108  -18.272 -4.171  1.00 97.12 268 A 1 
ATOM   2144 C  C   . ASN A 1 268 ? 15.579  -17.016 -4.851  1.00 97.67 268 A 1 
ATOM   2145 O  O   . ASN A 1 268 ? 16.260  -15.993 -4.878  1.00 96.26 268 A 1 
ATOM   2146 C  CB  . ASN A 1 268 ? 17.340  -18.781 -4.929  1.00 95.39 268 A 1 
ATOM   2147 C  CG  . ASN A 1 268 ? 18.046  -19.913 -4.202  1.00 86.01 268 A 1 
ATOM   2148 O  OD1 . ASN A 1 268 ? 18.215  -19.869 -2.985  1.00 74.63 268 A 1 
ATOM   2149 N  ND2 . ASN A 1 268 ? 18.461  -20.918 -4.950  1.00 75.49 268 A 1 
ATOM   2150 N  N   . LYS A 1 269 ? 14.364  -17.076 -5.381  1.00 98.37 269 A 1 
ATOM   2151 C  CA  . LYS A 1 269 ? 13.768  -15.927 -6.059  1.00 98.49 269 A 1 
ATOM   2152 C  C   . LYS A 1 269 ? 13.090  -15.025 -5.030  1.00 98.55 269 A 1 
ATOM   2153 O  O   . LYS A 1 269 ? 12.271  -15.484 -4.235  1.00 98.22 269 A 1 
ATOM   2154 C  CB  . LYS A 1 269 ? 12.759  -16.390 -7.100  1.00 98.23 269 A 1 
ATOM   2155 C  CG  . LYS A 1 269 ? 13.383  -17.240 -8.206  1.00 97.03 269 A 1 
ATOM   2156 C  CD  . LYS A 1 269 ? 12.358  -17.625 -9.251  1.00 94.71 269 A 1 
ATOM   2157 C  CE  . LYS A 1 269 ? 12.990  -18.452 -10.351 1.00 88.82 269 A 1 
ATOM   2158 N  NZ  . LYS A 1 269 ? 12.024  -18.814 -11.416 1.00 82.10 269 A 1 
ATOM   2159 N  N   . LYS A 1 270 ? 13.448  -13.742 -5.058  1.00 98.62 270 A 1 
ATOM   2160 C  CA  . LYS A 1 270 ? 12.918  -12.792 -4.086  1.00 98.60 270 A 1 
ATOM   2161 C  C   . LYS A 1 270 ? 12.555  -11.445 -4.699  1.00 98.79 270 A 1 
ATOM   2162 O  O   . LYS A 1 270 ? 13.182  -11.004 -5.657  1.00 98.36 270 A 1 
ATOM   2163 C  CB  . LYS A 1 270 ? 13.947  -12.569 -2.972  1.00 98.39 270 A 1 
ATOM   2164 C  CG  . LYS A 1 270 ? 14.419  -13.838 -2.280  1.00 97.68 270 A 1 
ATOM   2165 C  CD  . LYS A 1 270 ? 15.590  -13.568 -1.358  1.00 96.31 270 A 1 
ATOM   2166 C  CE  . LYS A 1 270 ? 16.106  -14.855 -0.745  1.00 93.03 270 A 1 
ATOM   2167 N  NZ  . LYS A 1 270 ? 17.323  -14.635 0.086   1.00 86.78 270 A 1 
ATOM   2168 N  N   . VAL A 1 271 ? 11.539  -10.802 -4.132  1.00 98.77 271 A 1 
ATOM   2169 C  CA  . VAL A 1 271 ? 11.122  -9.469  -4.549  1.00 98.74 271 A 1 
ATOM   2170 C  C   . VAL A 1 271 ? 10.769  -8.674  -3.297  1.00 98.83 271 A 1 
ATOM   2171 O  O   . VAL A 1 271 ? 10.352  -9.244  -2.289  1.00 98.50 271 A 1 
ATOM   2172 C  CB  . VAL A 1 271 ? 9.896   -9.477  -5.498  1.00 98.22 271 A 1 
ATOM   2173 C  CG1 . VAL A 1 271 ? 10.249  -10.156 -6.808  1.00 93.43 271 A 1 
ATOM   2174 C  CG2 . VAL A 1 271 ? 8.718   -10.169 -4.832  1.00 93.17 271 A 1 
ATOM   2175 N  N   . MET A 1 272 ? 10.952  -7.361  -3.359  1.00 98.70 272 A 1 
ATOM   2176 C  CA  . MET A 1 272 ? 10.625  -6.500  -2.234  1.00 98.78 272 A 1 
ATOM   2177 C  C   . MET A 1 272 ? 9.217   -5.933  -2.344  1.00 98.83 272 A 1 
ATOM   2178 O  O   . MET A 1 272 ? 8.769   -5.571  -3.433  1.00 98.73 272 A 1 
ATOM   2179 C  CB  . MET A 1 272 ? 11.613  -5.332  -2.139  1.00 98.59 272 A 1 
ATOM   2180 C  CG  . MET A 1 272 ? 12.990  -5.705  -1.632  1.00 97.07 272 A 1 
ATOM   2181 S  SD  . MET A 1 272 ? 12.935  -6.517  -0.015  1.00 97.95 272 A 1 
ATOM   2182 C  CE  . MET A 1 272 ? 12.084  -5.283  0.971   1.00 95.84 272 A 1 
ATOM   2183 N  N   . ALA A 1 273 ? 8.533   -5.843  -1.212  1.00 98.83 273 A 1 
ATOM   2184 C  CA  . ALA A 1 273 ? 7.211   -5.244  -1.143  1.00 98.83 273 A 1 
ATOM   2185 C  C   . ALA A 1 273 ? 7.299   -4.159  -0.076  1.00 98.70 273 A 1 
ATOM   2186 O  O   . ALA A 1 273 ? 7.791   -4.399  1.027   1.00 98.49 273 A 1 
ATOM   2187 C  CB  . ALA A 1 273 ? 6.159   -6.274  -0.785  1.00 98.73 273 A 1 
ATOM   2188 N  N   . PHE A 1 274 ? 6.845   -2.967  -0.410  1.00 98.89 274 A 1 
ATOM   2189 C  CA  . PHE A 1 274 ? 6.901   -1.840  0.506   1.00 98.85 274 A 1 
ATOM   2190 C  C   . PHE A 1 274 ? 5.515   -1.376  0.923   1.00 98.83 274 A 1 
ATOM   2191 O  O   . PHE A 1 274 ? 4.707   -0.990  0.079   1.00 98.63 274 A 1 
ATOM   2192 C  CB  . PHE A 1 274 ? 7.655   -0.680  -0.147  1.00 98.73 274 A 1 
ATOM   2193 C  CG  . PHE A 1 274 ? 9.002   -1.069  -0.692  1.00 98.67 274 A 1 
ATOM   2194 C  CD1 . PHE A 1 274 ? 10.084  -1.232  0.161   1.00 98.07 274 A 1 
ATOM   2195 C  CD2 . PHE A 1 274 ? 9.173   -1.303  -2.053  1.00 98.05 274 A 1 
ATOM   2196 C  CE1 . PHE A 1 274 ? 11.323  -1.621  -0.321  1.00 97.49 274 A 1 
ATOM   2197 C  CE2 . PHE A 1 274 ? 10.411  -1.699  -2.546  1.00 97.53 274 A 1 
ATOM   2198 C  CZ  . PHE A 1 274 ? 11.483  -1.854  -1.680  1.00 97.81 274 A 1 
ATOM   2199 N  N   . ILE A 1 275 ? 5.248   -1.411  2.225   1.00 98.71 275 A 1 
ATOM   2200 C  CA  . ILE A 1 275 ? 3.980   -0.924  2.752   1.00 98.69 275 A 1 
ATOM   2201 C  C   . ILE A 1 275 ? 4.188   0.551   3.072   1.00 98.52 275 A 1 
ATOM   2202 O  O   . ILE A 1 275 ? 4.929   0.899   3.986   1.00 98.09 275 A 1 
ATOM   2203 C  CB  . ILE A 1 275 ? 3.538   -1.682  4.030   1.00 98.41 275 A 1 
ATOM   2204 C  CG1 . ILE A 1 275 ? 3.152   -3.125  3.681   1.00 97.39 275 A 1 
ATOM   2205 C  CG2 . ILE A 1 275 ? 2.339   -0.983  4.658   1.00 97.53 275 A 1 
ATOM   2206 C  CD1 . ILE A 1 275 ? 4.310   -4.032  3.357   1.00 93.05 275 A 1 
ATOM   2207 N  N   . GLY A 1 276 ? 3.551   1.406   2.289   1.00 98.41 276 A 1 
ATOM   2208 C  CA  . GLY A 1 276 ? 3.692   2.836   2.481   1.00 98.29 276 A 1 
ATOM   2209 C  C   . GLY A 1 276 ? 2.821   3.376   3.604   1.00 98.20 276 A 1 
ATOM   2210 O  O   . GLY A 1 276 ? 1.707   2.910   3.810   1.00 97.14 276 A 1 
ATOM   2211 N  N   . PRO A 1 277 ? 3.325   4.370   4.348   1.00 98.25 277 A 1 
ATOM   2212 C  CA  . PRO A 1 277 ? 2.560   4.968   5.442   1.00 98.00 277 A 1 
ATOM   2213 C  C   . PRO A 1 277 ? 1.347   5.727   4.898   1.00 98.25 277 A 1 
ATOM   2214 O  O   . PRO A 1 277 ? 1.380   6.254   3.790   1.00 97.61 277 A 1 
ATOM   2215 C  CB  . PRO A 1 277 ? 3.573   5.902   6.106   1.00 97.22 277 A 1 
ATOM   2216 C  CG  . PRO A 1 277 ? 4.452   6.310   4.972   1.00 96.06 277 A 1 
ATOM   2217 C  CD  . PRO A 1 277 ? 4.638   5.024   4.196   1.00 97.37 277 A 1 
ATOM   2218 N  N   . SER A 1 278 ? 0.290   5.759   5.692   1.00 98.06 278 A 1 
ATOM   2219 C  CA  . SER A 1 278 ? -0.959  6.390   5.279   1.00 98.17 278 A 1 
ATOM   2220 C  C   . SER A 1 278 ? -1.046  7.892   5.493   1.00 98.42 278 A 1 
ATOM   2221 O  O   . SER A 1 278 ? -0.275  8.476   6.255   1.00 98.14 278 A 1 
ATOM   2222 C  CB  . SER A 1 278 ? -2.120  5.739   6.034   1.00 97.41 278 A 1 
ATOM   2223 O  OG  . SER A 1 278 ? -2.016  6.012   7.424   1.00 95.53 278 A 1 
ATOM   2224 N  N   . VAL A 1 279 ? -2.001  8.493   4.808   1.00 98.32 279 A 1 
ATOM   2225 C  CA  . VAL A 1 279 ? -2.317  9.893   5.026   1.00 98.32 279 A 1 
ATOM   2226 C  C   . VAL A 1 279 ? -3.225  9.927   6.253   1.00 98.20 279 A 1 
ATOM   2227 O  O   . VAL A 1 279 ? -3.177  10.844  7.062   1.00 97.66 279 A 1 
ATOM   2228 C  CB  . VAL A 1 279 ? -3.076  10.498  3.821   1.00 98.26 279 A 1 
ATOM   2229 C  CG1 . VAL A 1 279 ? -3.570  11.905  4.159   1.00 97.35 279 A 1 
ATOM   2230 C  CG2 . VAL A 1 279 ? -2.171  10.542  2.603   1.00 97.40 279 A 1 
ATOM   2231 N  N   . ASP A 1 280 ? -4.055  8.890   6.382   1.00 98.01 280 A 1 
ATOM   2232 C  CA  . ASP A 1 280 ? -4.994  8.765   7.488   1.00 97.80 280 A 1 
ATOM   2233 C  C   . ASP A 1 280 ? -4.325  8.755   8.861   1.00 97.72 280 A 1 
ATOM   2234 O  O   . ASP A 1 280 ? -3.210  8.272   9.017   1.00 96.29 280 A 1 
ATOM   2235 C  CB  . ASP A 1 280 ? -5.821  7.489   7.320   1.00 96.91 280 A 1 
ATOM   2236 C  CG  . ASP A 1 280 ? -7.010  7.416   8.276   1.00 96.33 280 A 1 
ATOM   2237 O  OD1 . ASP A 1 280 ? -7.550  8.483   8.631   1.00 93.29 280 A 1 
ATOM   2238 O  OD2 . ASP A 1 280 ? -7.409  6.298   8.649   1.00 92.79 280 A 1 
ATOM   2239 N  N   . THR A 1 281 ? -5.023  9.300   9.849   1.00 96.76 281 A 1 
ATOM   2240 C  CA  . THR A 1 281 ? -4.520  9.401   11.215  1.00 96.13 281 A 1 
ATOM   2241 C  C   . THR A 1 281 ? -5.200  8.459   12.199  1.00 95.16 281 A 1 
ATOM   2242 O  O   . THR A 1 281 ? -4.742  8.324   13.332  1.00 92.02 281 A 1 
ATOM   2243 C  CB  . THR A 1 281 ? -4.718  10.834  11.742  1.00 95.34 281 A 1 
ATOM   2244 O  OG1 . THR A 1 281 ? -6.065  11.257  11.467  1.00 91.98 281 A 1 
ATOM   2245 C  CG2 . THR A 1 281 ? -3.749  11.789  11.080  1.00 92.41 281 A 1 
ATOM   2246 N  N   . TRP A 1 282 ? -6.280  7.816   11.771  1.00 93.95 282 A 1 
ATOM   2247 C  CA  . TRP A 1 282 ? -7.085  6.969   12.650  1.00 91.55 282 A 1 
ATOM   2248 C  C   . TRP A 1 282 ? -6.318  5.999   13.544  1.00 89.41 282 A 1 
ATOM   2249 O  O   . TRP A 1 282 ? -6.587  5.901   14.739  1.00 82.42 282 A 1 
ATOM   2250 C  CB  . TRP A 1 282 ? -8.115  6.192   11.835  1.00 88.46 282 A 1 
ATOM   2251 C  CG  . TRP A 1 282 ? -9.121  5.470   12.688  1.00 85.86 282 A 1 
ATOM   2252 C  CD1 . TRP A 1 282 ? -8.955  4.273   13.329  1.00 77.47 282 A 1 
ATOM   2253 C  CD2 . TRP A 1 282 ? -10.452 5.913   13.008  1.00 80.29 282 A 1 
ATOM   2254 N  NE1 . TRP A 1 282 ? -10.093 3.952   14.037  1.00 73.63 282 A 1 
ATOM   2255 C  CE2 . TRP A 1 282 ? -11.018 4.933   13.859  1.00 76.23 282 A 1 
ATOM   2256 C  CE3 . TRP A 1 282 ? -11.203 7.039   12.653  1.00 70.82 282 A 1 
ATOM   2257 C  CZ2 . TRP A 1 282 ? -12.327 5.061   14.355  1.00 72.98 282 A 1 
ATOM   2258 C  CZ3 . TRP A 1 282 ? -12.496 7.148   13.150  1.00 67.68 282 A 1 
ATOM   2259 C  CH2 . TRP A 1 282 ? -13.049 6.174   13.987  1.00 68.92 282 A 1 
ATOM   2260 N  N   . LEU A 1 283 ? -5.366  5.278   12.983  1.00 89.71 283 A 1 
ATOM   2261 C  CA  . LEU A 1 283 ? -4.618  4.290   13.756  1.00 88.07 283 A 1 
ATOM   2262 C  C   . LEU A 1 283 ? -3.462  4.870   14.569  1.00 88.30 283 A 1 
ATOM   2263 O  O   . LEU A 1 283 ? -2.583  4.138   15.030  1.00 84.19 283 A 1 
ATOM   2264 C  CB  . LEU A 1 283 ? -4.110  3.178   12.829  1.00 85.37 283 A 1 
ATOM   2265 C  CG  . LEU A 1 283 ? -5.198  2.368   12.124  1.00 82.49 283 A 1 
ATOM   2266 C  CD1 . LEU A 1 283 ? -4.570  1.284   11.259  1.00 77.27 283 A 1 
ATOM   2267 C  CD2 . LEU A 1 283 ? -6.138  1.748   13.151  1.00 77.36 283 A 1 
ATOM   2268 N  N   . GLY A 1 284 ? -3.469  6.179   14.746  1.00 91.34 284 A 1 
ATOM   2269 C  CA  . GLY A 1 284 ? -2.433  6.806   15.544  1.00 91.58 284 A 1 
ATOM   2270 C  C   . GLY A 1 284 ? -1.109  6.980   14.822  1.00 92.75 284 A 1 
ATOM   2271 O  O   . GLY A 1 284 ? -0.050  6.751   15.397  1.00 90.04 284 A 1 
ATOM   2272 N  N   . THR A 1 285 ? -1.174  7.375   13.555  1.00 94.84 285 A 1 
ATOM   2273 C  CA  . THR A 1 285 ? 0.037   7.601   12.766  1.00 95.32 285 A 1 
ATOM   2274 C  C   . THR A 1 285 ? -0.024  8.981   12.123  1.00 96.15 285 A 1 
ATOM   2275 O  O   . THR A 1 285 ? -1.083  9.433   11.692  1.00 95.09 285 A 1 
ATOM   2276 C  CB  . THR A 1 285 ? 0.191   6.538   11.650  1.00 93.64 285 A 1 
ATOM   2277 O  OG1 . THR A 1 285 ? -0.990  6.508   10.843  1.00 85.76 285 A 1 
ATOM   2278 C  CG2 . THR A 1 285 ? 0.421   5.166   12.260  1.00 83.67 285 A 1 
ATOM   2279 N  N   . SER A 1 286 ? 1.119   9.645   12.078  1.00 96.55 286 A 1 
ATOM   2280 C  CA  . SER A 1 286 ? 1.183   10.970  11.477  1.00 97.03 286 A 1 
ATOM   2281 C  C   . SER A 1 286 ? 0.949   10.886  9.974   1.00 97.78 286 A 1 
ATOM   2282 O  O   . SER A 1 286 ? 1.485   9.995   9.317   1.00 97.50 286 A 1 
ATOM   2283 C  CB  . SER A 1 286 ? 2.550   11.604  11.738  1.00 96.32 286 A 1 
ATOM   2284 O  OG  . SER A 1 286 ? 2.741   11.867  13.109  1.00 92.98 286 A 1 
ATOM   2285 N  N   . PRO A 1 287 ? 0.153   11.803  9.415   1.00 97.81 287 A 1 
ATOM   2286 C  CA  . PRO A 1 287 ? -0.095  11.813  7.973   1.00 98.12 287 A 1 
ATOM   2287 C  C   . PRO A 1 287 ? 1.249   11.743  7.247   1.00 98.35 287 A 1 
ATOM   2288 O  O   . PRO A 1 287 ? 2.189   12.443  7.615   1.00 98.09 287 A 1 
ATOM   2289 C  CB  . PRO A 1 287 ? -0.784  13.153  7.753   1.00 97.76 287 A 1 
ATOM   2290 C  CG  . PRO A 1 287 ? -1.557  13.346  9.023   1.00 96.37 287 A 1 
ATOM   2291 C  CD  . PRO A 1 287 ? -0.602  12.868  10.097  1.00 97.65 287 A 1 
ATOM   2292 N  N   . SER A 1 288 ? 1.325   10.888  6.240   1.00 98.53 288 A 1 
ATOM   2293 C  CA  . SER A 1 288 ? 2.579   10.702  5.525   1.00 98.63 288 A 1 
ATOM   2294 C  C   . SER A 1 288 ? 2.416   10.553  4.025   1.00 98.71 288 A 1 
ATOM   2295 O  O   . SER A 1 288 ? 1.342   10.200  3.534   1.00 98.61 288 A 1 
ATOM   2296 C  CB  . SER A 1 288 ? 3.308   9.462   6.066   1.00 98.31 288 A 1 
ATOM   2297 O  OG  . SER A 1 288 ? 3.570   9.571   7.447   1.00 96.07 288 A 1 
ATOM   2298 N  N   . ILE A 1 289 ? 3.499   10.831  3.313   1.00 98.77 289 A 1 
ATOM   2299 C  CA  . ILE A 1 289 ? 3.535   10.664  1.869   1.00 98.76 289 A 1 
ATOM   2300 C  C   . ILE A 1 289 ? 4.951   10.215  1.527   1.00 98.78 289 A 1 
ATOM   2301 O  O   . ILE A 1 289 ? 5.922   10.685  2.119   1.00 98.64 289 A 1 
ATOM   2302 C  CB  . ILE A 1 289 ? 3.186   11.985  1.138   1.00 98.54 289 A 1 
ATOM   2303 C  CG1 . ILE A 1 289 ? 3.049   11.725  -0.371  1.00 97.33 289 A 1 
ATOM   2304 C  CG2 . ILE A 1 289 ? 4.228   13.062  1.410   1.00 97.75 289 A 1 
ATOM   2305 C  CD1 . ILE A 1 289 ? 1.833   10.935  -0.754  1.00 97.11 289 A 1 
ATOM   2306 N  N   . ARG A 1 290 ? 5.061   9.280   0.578   1.00 98.89 290 A 1 
ATOM   2307 C  CA  . ARG A 1 290 ? 6.360   8.738   0.193   1.00 98.89 290 A 1 
ATOM   2308 C  C   . ARG A 1 290 ? 6.672   9.020   -1.272  1.00 98.90 290 A 1 
ATOM   2309 O  O   . ARG A 1 290 ? 5.789   8.971   -2.131  1.00 98.84 290 A 1 
ATOM   2310 C  CB  . ARG A 1 290 ? 6.397   7.230   0.446   1.00 98.59 290 A 1 
ATOM   2311 C  CG  . ARG A 1 290 ? 7.634   6.520   -0.101  1.00 97.80 290 A 1 
ATOM   2312 C  CD  . ARG A 1 290 ? 7.685   5.065   0.329   1.00 97.34 290 A 1 
ATOM   2313 N  NE  . ARG A 1 290 ? 7.939   4.925   1.759   1.00 97.00 290 A 1 
ATOM   2314 C  CZ  . ARG A 1 290 ? 8.056   3.768   2.393   1.00 97.65 290 A 1 
ATOM   2315 N  NH1 . ARG A 1 290 ? 7.937   2.630   1.728   1.00 94.54 290 A 1 
ATOM   2316 N  NH2 . ARG A 1 290 ? 8.294   3.740   3.695   1.00 94.79 290 A 1 
ATOM   2317 N  N   . LYS A 1 291 ? 7.937   9.299   -1.548  1.00 98.85 291 A 1 
ATOM   2318 C  CA  . LYS A 1 291 ? 8.384   9.522   -2.912  1.00 98.88 291 A 1 
ATOM   2319 C  C   . LYS A 1 291 ? 9.569   8.608   -3.205  1.00 98.86 291 A 1 
ATOM   2320 O  O   . LYS A 1 291 ? 10.536  8.568   -2.443  1.00 98.64 291 A 1 
ATOM   2321 C  CB  . LYS A 1 291 ? 8.776   10.983  -3.134  1.00 98.50 291 A 1 
ATOM   2322 C  CG  . LYS A 1 291 ? 9.133   11.297  -4.589  1.00 97.00 291 A 1 
ATOM   2323 C  CD  . LYS A 1 291 ? 9.311   12.793  -4.835  1.00 95.59 291 A 1 
ATOM   2324 C  CE  . LYS A 1 291 ? 10.494  13.361  -4.096  1.00 91.31 291 A 1 
ATOM   2325 N  NZ  . LYS A 1 291 ? 10.710  14.798  -4.433  1.00 89.42 291 A 1 
ATOM   2326 N  N   . TYR A 1 292 ? 9.480   7.867   -4.298  1.00 98.87 292 A 1 
ATOM   2327 C  CA  . TYR A 1 292 ? 10.541  6.953   -4.701  1.00 98.82 292 A 1 
ATOM   2328 C  C   . TYR A 1 292 ? 11.415  7.538   -5.800  1.00 98.78 292 A 1 
ATOM   2329 O  O   . TYR A 1 292 ? 10.934  8.274   -6.662  1.00 98.56 292 A 1 
ATOM   2330 C  CB  . TYR A 1 292 ? 9.968   5.637   -5.234  1.00 98.83 292 A 1 
ATOM   2331 C  CG  . TYR A 1 292 ? 9.195   4.808   -4.237  1.00 98.85 292 A 1 
ATOM   2332 C  CD1 . TYR A 1 292 ? 7.853   5.078   -3.955  1.00 98.66 292 A 1 
ATOM   2333 C  CD2 . TYR A 1 292 ? 9.796   3.726   -3.599  1.00 98.64 292 A 1 
ATOM   2334 C  CE1 . TYR A 1 292 ? 7.140   4.309   -3.051  1.00 98.53 292 A 1 
ATOM   2335 C  CE2 . TYR A 1 292 ? 9.092   2.945   -2.694  1.00 98.54 292 A 1 
ATOM   2336 C  CZ  . TYR A 1 292 ? 7.765   3.239   -2.426  1.00 98.69 292 A 1 
ATOM   2337 O  OH  . TYR A 1 292 ? 7.059   2.466   -1.527  1.00 98.40 292 A 1 
ATOM   2338 N  N   . ASP A 1 293 ? 12.704  7.190   -5.751  1.00 98.66 293 A 1 
ATOM   2339 C  CA  . ASP A 1 293 ? 13.623  7.508   -6.826  1.00 98.55 293 A 1 
ATOM   2340 C  C   . ASP A 1 293 ? 13.671  6.164   -7.550  1.00 98.60 293 A 1 
ATOM   2341 O  O   . ASP A 1 293 ? 14.385  5.251   -7.139  1.00 98.28 293 A 1 
ATOM   2342 C  CB  . ASP A 1 293 ? 15.002  7.889   -6.289  1.00 98.23 293 A 1 
ATOM   2343 C  CG  . ASP A 1 293 ? 15.988  8.209   -7.411  1.00 97.03 293 A 1 
ATOM   2344 O  OD1 . ASP A 1 293 ? 15.671  7.946   -8.584  1.00 94.85 293 A 1 
ATOM   2345 O  OD2 . ASP A 1 293 ? 17.086  8.723   -7.100  1.00 93.71 293 A 1 
ATOM   2346 N  N   . VAL A 1 294 ? 12.878  6.038   -8.591  1.00 98.44 294 A 1 
ATOM   2347 C  CA  . VAL A 1 294 ? 12.761  4.788   -9.330  1.00 98.38 294 A 1 
ATOM   2348 C  C   . VAL A 1 294 ? 13.977  4.436   -10.173 1.00 98.17 294 A 1 
ATOM   2349 O  O   . VAL A 1 294 ? 14.399  3.279   -10.230 1.00 97.21 294 A 1 
ATOM   2350 C  CB  . VAL A 1 294 ? 11.514  4.804   -10.243 1.00 98.23 294 A 1 
ATOM   2351 C  CG1 . VAL A 1 294 ? 11.384  3.479   -10.989 1.00 97.52 294 A 1 
ATOM   2352 C  CG2 . VAL A 1 294 ? 10.269  5.062   -9.411  1.00 97.73 294 A 1 
ATOM   2353 N  N   . GLY A 1 295 ? 14.543  5.440   -10.831 1.00 97.58 295 A 1 
ATOM   2354 C  CA  . GLY A 1 295 ? 15.674  5.190   -11.706 1.00 97.01 295 A 1 
ATOM   2355 C  C   . GLY A 1 295 ? 15.193  5.069   -13.145 1.00 97.09 295 A 1 
ATOM   2356 O  O   . GLY A 1 295 ? 14.117  5.547   -13.489 1.00 95.08 295 A 1 
ATOM   2357 N  N   . ASN A 1 296 ? 15.985  4.418   -13.984 1.00 96.83 296 A 1 
ATOM   2358 C  CA  . ASN A 1 296 ? 15.638  4.270   -15.396 1.00 96.50 296 A 1 
ATOM   2359 C  C   . ASN A 1 296 ? 15.016  2.921   -15.751 1.00 96.47 296 A 1 
ATOM   2360 O  O   . ASN A 1 296 ? 14.821  2.619   -16.929 1.00 94.18 296 A 1 
ATOM   2361 C  CB  . ASN A 1 296 ? 16.870  4.507   -16.273 1.00 95.00 296 A 1 
ATOM   2362 C  CG  . ASN A 1 296 ? 18.003  3.556   -15.970 1.00 94.05 296 A 1 
ATOM   2363 O  OD1 . ASN A 1 296 ? 17.812  2.520   -15.332 1.00 90.06 296 A 1 
ATOM   2364 N  ND2 . ASN A 1 296 ? 19.205  3.900   -16.434 1.00 88.59 296 A 1 
ATOM   2365 N  N   . GLY A 1 297 ? 14.727  2.109   -14.742 1.00 95.93 297 A 1 
ATOM   2366 C  CA  . GLY A 1 297 ? 14.094  0.818   -14.973 1.00 96.02 297 A 1 
ATOM   2367 C  C   . GLY A 1 297 ? 15.024  -0.344  -15.269 1.00 96.53 297 A 1 
ATOM   2368 O  O   . GLY A 1 297 ? 14.568  -1.476  -15.422 1.00 94.72 297 A 1 
ATOM   2369 N  N   . GLN A 1 298 ? 16.329  -0.088  -15.344 1.00 95.90 298 A 1 
ATOM   2370 C  CA  . GLN A 1 298 ? 17.292  -1.145  -15.634 1.00 95.12 298 A 1 
ATOM   2371 C  C   . GLN A 1 298 ? 17.682  -1.954  -14.399 1.00 94.58 298 A 1 
ATOM   2372 O  O   . GLN A 1 298 ? 18.292  -3.017  -14.508 1.00 89.81 298 A 1 
ATOM   2373 C  CB  . GLN A 1 298 ? 18.548  -0.559  -16.291 1.00 93.46 298 A 1 
ATOM   2374 C  CG  . GLN A 1 298 ? 18.306  0.024   -17.679 1.00 89.90 298 A 1 
ATOM   2375 C  CD  . GLN A 1 298 ? 19.586  0.493   -18.342 1.00 87.29 298 A 1 
ATOM   2376 O  OE1 . GLN A 1 298 ? 20.328  1.297   -17.775 1.00 79.29 298 A 1 
ATOM   2377 N  NE2 . GLN A 1 298 ? 19.849  -0.005  -19.538 1.00 77.16 298 A 1 
ATOM   2378 N  N   . GLY A 1 299 ? 17.330  -1.447  -13.220 1.00 95.31 299 A 1 
ATOM   2379 C  CA  . GLY A 1 299 ? 17.657  -2.144  -11.988 1.00 95.77 299 A 1 
ATOM   2380 C  C   . GLY A 1 299 ? 16.639  -1.849  -10.902 1.00 97.23 299 A 1 
ATOM   2381 O  O   . GLY A 1 299 ? 15.570  -1.302  -11.179 1.00 96.27 299 A 1 
ATOM   2382 N  N   . TYR A 1 300 ? 16.970  -2.207  -9.656  1.00 98.00 300 A 1 
ATOM   2383 C  CA  . TYR A 1 300 ? 16.087  -1.954  -8.531  1.00 98.26 300 A 1 
ATOM   2384 C  C   . TYR A 1 300 ? 15.915  -0.450  -8.324  1.00 98.35 300 A 1 
ATOM   2385 O  O   . TYR A 1 300 ? 16.752  0.343   -8.744  1.00 97.77 300 A 1 
ATOM   2386 C  CB  . TYR A 1 300 ? 16.662  -2.571  -7.256  1.00 98.06 300 A 1 
ATOM   2387 C  CG  . TYR A 1 300 ? 16.674  -4.075  -7.252  1.00 98.02 300 A 1 
ATOM   2388 C  CD1 . TYR A 1 300 ? 15.496  -4.803  -7.120  1.00 96.95 300 A 1 
ATOM   2389 C  CD2 . TYR A 1 300 ? 17.876  -4.785  -7.380  1.00 96.90 300 A 1 
ATOM   2390 C  CE1 . TYR A 1 300 ? 15.501  -6.197  -7.114  1.00 96.09 300 A 1 
ATOM   2391 C  CE2 . TYR A 1 300 ? 17.890  -6.169  -7.378  1.00 96.32 300 A 1 
ATOM   2392 C  CZ  . TYR A 1 300 ? 16.704  -6.874  -7.241  1.00 96.82 300 A 1 
ATOM   2393 O  OH  . TYR A 1 300 ? 16.716  -8.243  -7.235  1.00 95.53 300 A 1 
ATOM   2394 N  N   . MET A 1 301 ? 14.831  -0.071  -7.665  1.00 98.48 301 A 1 
ATOM   2395 C  CA  . MET A 1 301 ? 14.607  1.330   -7.351  1.00 98.52 301 A 1 
ATOM   2396 C  C   . MET A 1 301 ? 15.747  1.767   -6.430  1.00 98.55 301 A 1 
ATOM   2397 O  O   . MET A 1 301 ? 16.240  0.972   -5.620  1.00 98.35 301 A 1 
ATOM   2398 C  CB  . MET A 1 301 ? 13.245  1.514   -6.684  1.00 98.42 301 A 1 
ATOM   2399 C  CG  . MET A 1 301 ? 12.072  1.201   -7.612  1.00 97.82 301 A 1 
ATOM   2400 S  SD  . MET A 1 301 ? 10.469  1.595   -6.902  1.00 97.41 301 A 1 
ATOM   2401 C  CE  . MET A 1 301 ? 10.232  0.209   -5.817  1.00 92.26 301 A 1 
ATOM   2402 N  N   . LYS A 1 302 ? 16.157  3.011   -6.551  1.00 98.51 302 A 1 
ATOM   2403 C  CA  . LYS A 1 302 ? 17.301  3.509   -5.801  1.00 98.33 302 A 1 
ATOM   2404 C  C   . LYS A 1 302 ? 17.039  3.759   -4.323  1.00 98.46 302 A 1 
ATOM   2405 O  O   . LYS A 1 302 ? 17.777  3.287   -3.455  1.00 97.83 302 A 1 
ATOM   2406 C  CB  . LYS A 1 302 ? 17.822  4.804   -6.458  1.00 97.84 302 A 1 
ATOM   2407 C  CG  . LYS A 1 302 ? 18.277  4.612   -7.892  1.00 93.98 302 A 1 
ATOM   2408 C  CD  . LYS A 1 302 ? 18.697  5.948   -8.506  1.00 82.35 302 A 1 
ATOM   2409 C  CE  . LYS A 1 302 ? 19.179  5.775   -9.944  1.00 75.66 302 A 1 
ATOM   2410 N  NZ  . LYS A 1 302 ? 20.373  4.888   -10.019 1.00 63.43 302 A 1 
ATOM   2411 N  N   . GLU A 1 303 ? 15.990  4.506   -4.028  1.00 98.52 303 A 1 
ATOM   2412 C  CA  . GLU A 1 303 ? 15.667  4.833   -2.643  1.00 98.57 303 A 1 
ATOM   2413 C  C   . GLU A 1 303 ? 14.262  5.418   -2.539  1.00 98.79 303 A 1 
ATOM   2414 O  O   . GLU A 1 303 ? 13.595  5.630   -3.554  1.00 98.54 303 A 1 
ATOM   2415 C  CB  . GLU A 1 303 ? 16.658  5.869   -2.086  1.00 97.01 303 A 1 
ATOM   2416 C  CG  . GLU A 1 303 ? 16.495  7.254   -2.719  1.00 91.10 303 A 1 
ATOM   2417 C  CD  . GLU A 1 303 ? 17.338  8.325   -2.029  1.00 90.38 303 A 1 
ATOM   2418 O  OE1 . GLU A 1 303 ? 17.563  8.206   -0.811  1.00 84.97 303 A 1 
ATOM   2419 O  OE2 . GLU A 1 303 ? 17.748  9.273   -2.703  1.00 84.37 303 A 1 
ATOM   2420 N  N   . PHE A 1 304 ? 13.822  5.666   -1.310  1.00 98.78 304 A 1 
ATOM   2421 C  CA  . PHE A 1 304 ? 12.564  6.349   -1.086  1.00 98.78 304 A 1 
ATOM   2422 C  C   . PHE A 1 304 ? 12.768  7.367   0.033   1.00 98.76 304 A 1 
ATOM   2423 O  O   . PHE A 1 304 ? 13.665  7.212   0.874   1.00 98.50 304 A 1 
ATOM   2424 C  CB  . PHE A 1 304 ? 11.408  5.377   -0.761  1.00 98.63 304 A 1 
ATOM   2425 C  CG  . PHE A 1 304 ? 11.559  4.625   0.541   1.00 98.64 304 A 1 
ATOM   2426 C  CD1 . PHE A 1 304 ? 11.422  5.268   1.774   1.00 97.88 304 A 1 
ATOM   2427 C  CD2 . PHE A 1 304 ? 11.776  3.248   0.536   1.00 97.73 304 A 1 
ATOM   2428 C  CE1 . PHE A 1 304 ? 11.534  4.562   2.972   1.00 97.14 304 A 1 
ATOM   2429 C  CE2 . PHE A 1 304 ? 11.881  2.539   1.727   1.00 97.01 304 A 1 
ATOM   2430 C  CZ  . PHE A 1 304 ? 11.760  3.194   2.950   1.00 97.64 304 A 1 
ATOM   2431 N  N   . LYS A 1 305 ? 11.950  8.394   0.025   1.00 98.69 305 A 1 
ATOM   2432 C  CA  . LYS A 1 305 ? 12.006  9.433   1.038   1.00 98.68 305 A 1 
ATOM   2433 C  C   . LYS A 1 305 ? 10.603  9.627   1.588   1.00 98.61 305 A 1 
ATOM   2434 O  O   . LYS A 1 305 ? 9.650   9.770   0.826   1.00 98.51 305 A 1 
ATOM   2435 C  CB  . LYS A 1 305 ? 12.526  10.743  0.447   1.00 98.43 305 A 1 
ATOM   2436 C  CG  . LYS A 1 305 ? 13.979  10.686  0.000   1.00 97.34 305 A 1 
ATOM   2437 C  CD  . LYS A 1 305 ? 14.431  12.010  -0.595  1.00 95.11 305 A 1 
ATOM   2438 C  CE  . LYS A 1 305 ? 15.878  11.948  -1.032  1.00 90.65 305 A 1 
ATOM   2439 N  NZ  . LYS A 1 305 ? 16.339  13.218  -1.642  1.00 82.42 305 A 1 
ATOM   2440 N  N   . ASN A 1 306 ? 10.484  9.627   2.915   1.00 98.73 306 A 1 
ATOM   2441 C  CA  . ASN A 1 306 ? 9.201   9.839   3.561   1.00 98.66 306 A 1 
ATOM   2442 C  C   . ASN A 1 306 ? 9.079   11.261  4.078   1.00 98.59 306 A 1 
ATOM   2443 O  O   . ASN A 1 306 ? 10.049  11.849  4.561   1.00 98.02 306 A 1 
ATOM   2444 C  CB  . ASN A 1 306 ? 9.008   8.873   4.736   1.00 98.28 306 A 1 
ATOM   2445 C  CG  . ASN A 1 306 ? 8.621   7.475   4.294   1.00 96.77 306 A 1 
ATOM   2446 O  OD1 . ASN A 1 306 ? 8.472   7.203   3.106   1.00 88.65 306 A 1 
ATOM   2447 N  ND2 . ASN A 1 306 ? 8.445   6.590   5.262   1.00 87.87 306 A 1 
ATOM   2448 N  N   . TYR A 1 307 ? 7.873   11.799  3.971   1.00 98.59 307 A 1 
ATOM   2449 C  CA  . TYR A 1 307 ? 7.566   13.123  4.464   1.00 98.52 307 A 1 
ATOM   2450 C  C   . TYR A 1 307 ? 6.349   12.943  5.361   1.00 98.53 307 A 1 
ATOM   2451 O  O   . TYR A 1 307 ? 5.455   12.163  5.050   1.00 98.24 307 A 1 
ATOM   2452 C  CB  . TYR A 1 307 ? 7.230   14.074  3.313   1.00 98.58 307 A 1 
ATOM   2453 C  CG  . TYR A 1 307 ? 8.314   14.172  2.260   1.00 98.56 307 A 1 
ATOM   2454 C  CD1 . TYR A 1 307 ? 8.389   13.234  1.234   1.00 98.20 307 A 1 
ATOM   2455 C  CD2 . TYR A 1 307 ? 9.272   15.178  2.303   1.00 98.21 307 A 1 
ATOM   2456 C  CE1 . TYR A 1 307 ? 9.395   13.301  0.278   1.00 97.88 307 A 1 
ATOM   2457 C  CE2 . TYR A 1 307 ? 10.279  15.257  1.356   1.00 97.97 307 A 1 
ATOM   2458 C  CZ  . TYR A 1 307 ? 10.335  14.314  0.340   1.00 98.07 307 A 1 
ATOM   2459 O  OH  . TYR A 1 307 ? 11.331  14.381  -0.601  1.00 97.42 307 A 1 
ATOM   2460 N  N   . HIS A 1 308 ? 6.332   13.646  6.487   1.00 97.94 308 A 1 
ATOM   2461 C  CA  . HIS A 1 308 ? 5.196   13.514  7.394   1.00 97.85 308 A 1 
ATOM   2462 C  C   . HIS A 1 308 ? 4.698   14.852  7.926   1.00 97.90 308 A 1 
ATOM   2463 O  O   . HIS A 1 308 ? 5.342   15.890  7.754   1.00 97.55 308 A 1 
ATOM   2464 C  CB  . HIS A 1 308 ? 5.521   12.556  8.546   1.00 96.85 308 A 1 
ATOM   2465 C  CG  . HIS A 1 308 ? 6.629   13.025  9.446   1.00 96.55 308 A 1 
ATOM   2466 N  ND1 . HIS A 1 308 ? 6.996   12.327  10.584  1.00 89.73 308 A 1 
ATOM   2467 C  CD2 . HIS A 1 308 ? 7.440   14.105  9.389   1.00 89.31 308 A 1 
ATOM   2468 C  CE1 . HIS A 1 308 ? 7.990   12.958  11.187  1.00 91.34 308 A 1 
ATOM   2469 N  NE2 . HIS A 1 308 ? 8.273   14.040  10.481  1.00 92.45 308 A 1 
ATOM   2470 N  N   . PHE A 1 309 ? 3.532   14.797  8.568   1.00 97.72 309 A 1 
ATOM   2471 C  CA  . PHE A 1 309 ? 2.854   15.976  9.088   1.00 97.51 309 A 1 
ATOM   2472 C  C   . PHE A 1 309 ? 2.486   15.670  10.539  1.00 97.16 309 A 1 
ATOM   2473 O  O   . PHE A 1 309 ? 1.437   15.107  10.823  1.00 95.90 309 A 1 
ATOM   2474 C  CB  . PHE A 1 309 ? 1.600   16.224  8.233   1.00 97.57 309 A 1 
ATOM   2475 C  CG  . PHE A 1 309 ? 0.900   17.534  8.505   1.00 97.90 309 A 1 
ATOM   2476 C  CD1 . PHE A 1 309 ? 0.113   17.711  9.639   1.00 97.45 309 A 1 
ATOM   2477 C  CD2 . PHE A 1 309 ? 0.984   18.574  7.586   1.00 97.46 309 A 1 
ATOM   2478 C  CE1 . PHE A 1 309 ? -0.564  18.899  9.858   1.00 97.04 309 A 1 
ATOM   2479 C  CE2 . PHE A 1 309 ? 0.298   19.763  7.795   1.00 97.08 309 A 1 
ATOM   2480 C  CZ  . PHE A 1 309 ? -0.474  19.930  8.928   1.00 97.39 309 A 1 
ATOM   2481 N  N   . GLN A 1 310 ? 3.378   16.019  11.461  1.00 96.38 310 A 1 
ATOM   2482 C  CA  . GLN A 1 310 ? 3.125   15.761  12.869  1.00 95.71 310 A 1 
ATOM   2483 C  C   . GLN A 1 310 ? 2.123   16.772  13.414  1.00 95.60 310 A 1 
ATOM   2484 O  O   . GLN A 1 310 ? 2.384   17.973  13.442  1.00 94.71 310 A 1 
ATOM   2485 C  CB  . GLN A 1 310 ? 4.431   15.832  13.669  1.00 94.77 310 A 1 
ATOM   2486 C  CG  . GLN A 1 310 ? 5.417   14.723  13.340  1.00 92.68 310 A 1 
ATOM   2487 C  CD  . GLN A 1 310 ? 6.703   14.828  14.133  1.00 92.12 310 A 1 
ATOM   2488 O  OE1 . GLN A 1 310 ? 7.364   15.864  14.113  1.00 85.85 310 A 1 
ATOM   2489 N  NE2 . GLN A 1 310 ? 7.063   13.766  14.841  1.00 84.33 310 A 1 
ATOM   2490 N  N   . LEU A 1 311 ? 0.974   16.264  13.842  1.00 95.36 311 A 1 
ATOM   2491 C  CA  . LEU A 1 311 ? -0.060  17.118  14.405  1.00 94.83 311 A 1 
ATOM   2492 C  C   . LEU A 1 311 ? 0.429   17.700  15.729  1.00 93.45 311 A 1 
ATOM   2493 O  O   . LEU A 1 311 ? 1.057   17.002  16.524  1.00 91.75 311 A 1 
ATOM   2494 C  CB  . LEU A 1 311 ? -1.343  16.316  14.629  1.00 95.24 311 A 1 
ATOM   2495 C  CG  . LEU A 1 311 ? -1.975  15.685  13.382  1.00 94.92 311 A 1 
ATOM   2496 C  CD1 . LEU A 1 311 ? -3.215  14.890  13.776  1.00 93.86 311 A 1 
ATOM   2497 C  CD2 . LEU A 1 311 ? -2.331  16.767  12.373  1.00 93.21 311 A 1 
ATOM   2498 N  N   . ARG A 1 312 ? 0.128   18.964  15.960  1.00 92.40 312 A 1 
ATOM   2499 C  CA  . ARG A 1 312 ? 0.551   19.633  17.181  1.00 90.81 312 A 1 
ATOM   2500 C  C   . ARG A 1 312 ? -0.031  18.927  18.405  1.00 89.95 312 A 1 
ATOM   2501 O  O   . ARG A 1 312 ? -1.238  18.711  18.484  1.00 87.77 312 A 1 
ATOM   2502 C  CB  . ARG A 1 312 ? 0.113   21.100  17.158  1.00 89.66 312 A 1 
ATOM   2503 C  CG  . ARG A 1 312 ? 0.670   21.917  18.311  1.00 86.03 312 A 1 
ATOM   2504 C  CD  . ARG A 1 312 ? 0.272   23.376  18.178  1.00 83.12 312 A 1 
ATOM   2505 N  NE  . ARG A 1 312 ? 0.741   23.973  16.924  1.00 80.61 312 A 1 
ATOM   2506 C  CZ  . ARG A 1 312 ? 1.995   24.298  16.667  1.00 79.23 312 A 1 
ATOM   2507 N  NH1 . ARG A 1 312 ? 2.941   24.113  17.584  1.00 69.36 312 A 1 
ATOM   2508 N  NH2 . ARG A 1 312 ? 2.323   24.814  15.500  1.00 74.39 312 A 1 
ATOM   2509 N  N   . PRO A 1 313 ? 0.822   18.555  19.373  1.00 88.06 313 A 1 
ATOM   2510 C  CA  . PRO A 1 313 ? 0.369   17.880  20.590  1.00 85.83 313 A 1 
ATOM   2511 C  C   . PRO A 1 313 ? -0.656  18.719  21.344  1.00 84.98 313 A 1 
ATOM   2512 O  O   . PRO A 1 313 ? -0.545  19.940  21.398  1.00 81.16 313 A 1 
ATOM   2513 C  CB  . PRO A 1 313 ? 1.651   17.707  21.396  1.00 82.89 313 A 1 
ATOM   2514 C  CG  . PRO A 1 313 ? 2.703   17.595  20.344  1.00 82.12 313 A 1 
ATOM   2515 C  CD  . PRO A 1 313 ? 2.295   18.642  19.343  1.00 85.45 313 A 1 
ATOM   2516 N  N   . LYS A 1 314 ? -1.648  18.036  21.921  1.00 83.49 314 A 1 
ATOM   2517 C  CA  . LYS A 1 314 ? -2.680  18.733  22.672  1.00 81.59 314 A 1 
ATOM   2518 C  C   . LYS A 1 314 ? -2.101  19.287  23.974  1.00 78.31 314 A 1 
ATOM   2519 O  O   . LYS A 1 314 ? -1.321  18.611  24.647  1.00 70.82 314 A 1 
ATOM   2520 C  CB  . LYS A 1 314 ? -3.841  17.782  22.970  1.00 78.01 314 A 1 
ATOM   2521 C  CG  . LYS A 1 314 ? -4.550  17.284  21.720  1.00 77.49 314 A 1 
ATOM   2522 C  CD  . LYS A 1 314 ? -5.661  16.314  22.055  1.00 74.83 314 A 1 
ATOM   2523 C  CE  . LYS A 1 314 ? -6.346  15.816  20.804  1.00 71.30 314 A 1 
ATOM   2524 N  NZ  . LYS A 1 314 ? -7.419  14.831  21.100  1.00 66.58 314 A 1 
ATOM   2525 N  N   . LYS A 1 315 ? -2.486  20.494  24.309  1.00 72.12 315 A 1 
ATOM   2526 C  CA  . LYS A 1 315 ? -1.983  21.147  25.515  1.00 69.88 315 A 1 
ATOM   2527 C  C   . LYS A 1 315 ? -2.918  20.894  26.692  1.00 68.52 315 A 1 
ATOM   2528 O  O   . LYS A 1 315 ? -3.420  21.823  27.328  1.00 60.48 315 A 1 
ATOM   2529 C  CB  . LYS A 1 315 ? -1.832  22.644  25.250  1.00 63.44 315 A 1 
ATOM   2530 C  CG  . LYS A 1 315 ? -0.911  23.370  26.210  1.00 56.91 315 A 1 
ATOM   2531 C  CD  . LYS A 1 315 ? -0.677  24.803  25.768  1.00 51.78 315 A 1 
ATOM   2532 C  CE  . LYS A 1 315 ? 0.310   25.519  26.665  1.00 45.22 315 A 1 
ATOM   2533 N  NZ  . LYS A 1 315 ? 0.575   26.905  26.203  1.00 40.62 315 A 1 
ATOM   2534 N  N   . ASP A 1 316 ? -3.161  19.595  26.978  1.00 58.43 316 A 1 
ATOM   2535 C  CA  . ASP A 1 316 ? -4.038  19.213  28.076  1.00 56.32 316 A 1 
ATOM   2536 C  C   . ASP A 1 316 ? -3.244  18.681  29.270  1.00 55.04 316 A 1 
ATOM   2537 O  O   . ASP A 1 316 ? -2.018  18.592  29.231  1.00 50.59 316 A 1 
ATOM   2538 C  CB  . ASP A 1 316 ? -5.033  18.142  27.615  1.00 51.91 316 A 1 
ATOM   2539 C  CG  . ASP A 1 316 ? -5.965  18.642  26.535  1.00 47.02 316 A 1 
ATOM   2540 O  OD1 . ASP A 1 316 ? -6.298  19.848  26.538  1.00 44.53 316 A 1 
ATOM   2541 O  OD2 . ASP A 1 316 ? -6.361  17.832  25.679  1.00 42.89 316 A 1 
ATOM   2542 N  N   . LYS A 1 317 ? -3.970  18.343  30.349  1.00 47.26 317 A 1 
ATOM   2543 C  CA  . LYS A 1 317 ? -3.345  17.827  31.560  1.00 46.19 317 A 1 
ATOM   2544 C  C   . LYS A 1 317 ? -2.785  16.421  31.347  1.00 46.29 317 A 1 
ATOM   2545 O  O   . LYS A 1 317 ? -1.692  16.106  31.799  1.00 43.31 317 A 1 
ATOM   2546 C  CB  . LYS A 1 317 ? -4.364  17.796  32.707  1.00 41.72 317 A 1 
ATOM   2547 C  CG  . LYS A 1 317 ? -4.901  19.153  33.103  1.00 37.07 317 A 1 
ATOM   2548 C  CD  . LYS A 1 317 ? -5.896  19.038  34.246  1.00 33.41 317 A 1 
ATOM   2549 C  CE  . LYS A 1 317 ? -6.442  20.390  34.650  1.00 28.45 317 A 1 
ATOM   2550 N  NZ  . LYS A 1 317 ? -7.424  20.286  35.760  1.00 24.59 317 A 1 
ATOM   2551 N  N   . LEU A 1 318 ? -3.553  15.592  30.661  1.00 49.15 318 A 1 
ATOM   2552 C  CA  . LEU A 1 318 ? -3.143  14.216  30.405  1.00 48.54 318 A 1 
ATOM   2553 C  C   . LEU A 1 318 ? -2.316  14.105  29.129  1.00 48.19 318 A 1 
ATOM   2554 O  O   . LEU A 1 318 ? -2.831  13.787  28.057  1.00 44.44 318 A 1 
ATOM   2555 C  CB  . LEU A 1 318 ? -4.370  13.318  30.310  1.00 44.97 318 A 1 
ATOM   2556 C  CG  . LEU A 1 318 ? -5.273  13.286  31.544  1.00 41.74 318 A 1 
ATOM   2557 C  CD1 . LEU A 1 318 ? -6.492  12.408  31.287  1.00 38.46 318 A 1 
ATOM   2558 C  CD2 . LEU A 1 318 ? -4.496  12.765  32.746  1.00 39.04 318 A 1 
ATOM   2559 N  N   . LYS A 1 319 ? -1.029  14.358  29.264  1.00 50.52 319 A 1 
ATOM   2560 C  CA  . LYS A 1 319 ? -0.122  14.251  28.130  1.00 51.21 319 A 1 
ATOM   2561 C  C   . LYS A 1 319 ? 0.266   12.793  27.924  1.00 50.40 319 A 1 
ATOM   2562 O  O   . LYS A 1 319 ? 0.519   12.069  28.891  1.00 47.89 319 A 1 
ATOM   2563 C  CB  . LYS A 1 319 ? 1.149   15.078  28.365  1.00 49.00 319 A 1 
ATOM   2564 C  CG  . LYS A 1 319 ? 0.912   16.573  28.484  1.00 45.14 319 A 1 
ATOM   2565 C  CD  . LYS A 1 319 ? 2.217   17.309  28.710  1.00 43.03 319 A 1 
ATOM   2566 C  CE  . LYS A 1 319 ? 1.997   18.803  28.839  1.00 39.43 319 A 1 
ATOM   2567 N  NZ  . LYS A 1 319 ? 3.274   19.530  29.062  1.00 36.21 319 A 1 
ATOM   2568 N  N   . PRO A 1 320 ? 0.314   12.346  26.670  1.00 48.92 320 A 1 
ATOM   2569 C  CA  . PRO A 1 320 ? 0.689   10.960  26.396  1.00 48.82 320 A 1 
ATOM   2570 C  C   . PRO A 1 320 ? 2.142   10.708  26.797  1.00 49.18 320 A 1 
ATOM   2571 O  O   . PRO A 1 320 ? 3.032   11.489  26.462  1.00 47.62 320 A 1 
ATOM   2572 C  CB  . PRO A 1 320 ? 0.475   10.827  24.889  1.00 46.60 320 A 1 
ATOM   2573 C  CG  . PRO A 1 320 ? 0.668   12.217  24.387  1.00 45.81 320 A 1 
ATOM   2574 C  CD  . PRO A 1 320 ? 0.014   13.075  25.441  1.00 47.81 320 A 1 
ATOM   2575 N  N   . LYS A 1 321 ? 2.366   9.627   27.532  1.00 50.51 321 A 1 
ATOM   2576 C  CA  . LYS A 1 321 ? 3.717   9.285   27.973  1.00 50.99 321 A 1 
ATOM   2577 C  C   . LYS A 1 321 ? 4.520   8.633   26.853  1.00 50.63 321 A 1 
ATOM   2578 O  O   . LYS A 1 321 ? 4.005   7.786   26.118  1.00 47.72 321 A 1 
ATOM   2579 C  CB  . LYS A 1 321 ? 3.667   8.349   29.183  1.00 48.31 321 A 1 
ATOM   2580 C  CG  . LYS A 1 321 ? 3.100   8.985   30.438  1.00 44.90 321 A 1 
ATOM   2581 C  CD  . LYS A 1 321 ? 3.174   8.022   31.619  1.00 42.56 321 A 1 
ATOM   2582 C  CE  . LYS A 1 321 ? 2.664   8.666   32.892  1.00 38.15 321 A 1 
ATOM   2583 N  NZ  . LYS A 1 321 ? 2.765   7.741   34.055  1.00 34.98 321 A 1 
ATOM   2584 N  N   . THR A 1 322 ? 5.782   9.033   26.744  1.00 49.43 322 A 1 
ATOM   2585 C  CA  . THR A 1 322 ? 6.674   8.466   25.739  1.00 50.15 322 A 1 
ATOM   2586 C  C   . THR A 1 322 ? 8.121   8.673   26.159  1.00 49.75 322 A 1 
ATOM   2587 O  O   . THR A 1 322 ? 8.459   9.657   26.810  1.00 47.23 322 A 1 
ATOM   2588 C  CB  . THR A 1 322 ? 6.453   9.108   24.360  1.00 47.51 322 A 1 
ATOM   2589 O  OG1 . THR A 1 322 ? 7.355   8.507   23.416  1.00 43.85 322 A 1 
ATOM   2590 C  CG2 . THR A 1 322 ? 6.722   10.614  24.401  1.00 42.85 322 A 1 
ATOM   2591 N  N   . THR A 1 323 ? 8.971   7.719   25.790  1.00 46.08 323 A 1 
ATOM   2592 C  CA  . THR A 1 323 ? 10.389  7.807   26.085  1.00 46.82 323 A 1 
ATOM   2593 C  C   . THR A 1 323 ? 11.135  8.325   24.860  1.00 46.92 323 A 1 
ATOM   2594 O  O   . THR A 1 323 ? 12.353  8.474   24.877  1.00 44.45 323 A 1 
ATOM   2595 C  CB  . THR A 1 323 ? 10.962  6.430   26.475  1.00 43.35 323 A 1 
ATOM   2596 O  OG1 . THR A 1 323 ? 10.702  5.493   25.432  1.00 39.66 323 A 1 
ATOM   2597 C  CG2 . THR A 1 323 ? 10.325  5.935   27.765  1.00 38.84 323 A 1 
ATOM   2598 N  N   . ILE A 1 324 ? 10.389  8.592   23.798  1.00 50.25 324 A 1 
ATOM   2599 C  CA  . ILE A 1 324 ? 10.982  9.080   22.558  1.00 50.78 324 A 1 
ATOM   2600 C  C   . ILE A 1 324 ? 11.046  10.606  22.534  1.00 50.78 324 A 1 
ATOM   2601 O  O   . ILE A 1 324 ? 10.055  11.287  22.802  1.00 47.84 324 A 1 
ATOM   2602 C  CB  . ILE A 1 324 ? 10.162  8.594   21.345  1.00 47.65 324 A 1 
ATOM   2603 C  CG1 . ILE A 1 324 ? 10.140  7.071   21.304  1.00 44.65 324 A 1 
ATOM   2604 C  CG2 . ILE A 1 324 ? 10.751  9.166   20.054  1.00 43.94 324 A 1 
ATOM   2605 C  CD1 . ILE A 1 324 ? 9.279   6.493   20.196  1.00 41.90 324 A 1 
ATOM   2606 N  N   . LYS A 1 325 ? 12.223  11.112  22.212  1.00 50.39 325 A 1 
ATOM   2607 C  CA  . LYS A 1 325 ? 12.418  12.557  22.119  1.00 50.40 325 A 1 
ATOM   2608 C  C   . LYS A 1 325 ? 11.790  13.052  20.817  1.00 50.89 325 A 1 
ATOM   2609 O  O   . LYS A 1 325 ? 12.140  12.572  19.734  1.00 48.05 325 A 1 
ATOM   2610 C  CB  . LYS A 1 325 ? 13.910  12.903  22.144  1.00 46.97 325 A 1 
ATOM   2611 C  CG  . LYS A 1 325 ? 14.609  12.505  23.432  1.00 42.63 325 A 1 
ATOM   2612 C  CD  . LYS A 1 325 ? 16.086  12.854  23.386  1.00 39.81 325 A 1 
ATOM   2613 C  CE  . LYS A 1 325 ? 16.794  12.438  24.658  1.00 35.87 325 A 1 
ATOM   2614 N  NZ  . LYS A 1 325 ? 18.250  12.761  24.623  1.00 31.65 325 A 1 
ATOM   2615 N  N   . GLN A 1 326 ? 10.871  13.992  20.929  1.00 50.70 326 A 1 
ATOM   2616 C  CA  . GLN A 1 326 ? 10.198  14.534  19.761  1.00 50.64 326 A 1 
ATOM   2617 C  C   . GLN A 1 326 ? 10.930  15.746  19.182  1.00 50.76 326 A 1 
ATOM   2618 O  O   . GLN A 1 326 ? 11.508  16.539  19.926  1.00 48.24 326 A 1 
ATOM   2619 C  CB  . GLN A 1 326 ? 8.763   14.923  20.119  1.00 47.68 326 A 1 
ATOM   2620 C  CG  . GLN A 1 326 ? 7.885   13.754  20.556  1.00 44.58 326 A 1 
ATOM   2621 C  CD  . GLN A 1 326 ? 7.727   12.713  19.463  1.00 41.98 326 A 1 
ATOM   2622 O  OE1 . GLN A 1 326 ? 7.633   13.050  18.285  1.00 41.32 326 A 1 
ATOM   2623 N  NE2 . GLN A 1 326 ? 7.705   11.449  19.847  1.00 39.52 326 A 1 
ATOM   2624 N  N   . PRO A 1 327 ? 10.894  15.893  17.863  1.00 50.08 327 A 1 
ATOM   2625 C  CA  . PRO A 1 327 ? 11.548  17.030  17.214  1.00 49.27 327 A 1 
ATOM   2626 C  C   . PRO A 1 327 ? 10.825  18.335  17.571  1.00 50.05 327 A 1 
ATOM   2627 O  O   . PRO A 1 327 ? 9.634   18.332  17.876  1.00 48.03 327 A 1 
ATOM   2628 C  CB  . PRO A 1 327 ? 11.434  16.694  15.729  1.00 46.36 327 A 1 
ATOM   2629 C  CG  . PRO A 1 327 ? 10.191  15.869  15.653  1.00 46.09 327 A 1 
ATOM   2630 C  CD  . PRO A 1 327 ? 10.267  14.998  16.880  1.00 47.99 327 A 1 
ATOM   2631 N  N   . SER A 1 328 ? 11.567  19.430  17.531  1.00 53.73 328 A 1 
ATOM   2632 C  CA  . SER A 1 328 ? 10.996  20.728  17.867  1.00 53.77 328 A 1 
ATOM   2633 C  C   . SER A 1 328 ? 11.088  21.717  16.709  1.00 56.00 328 A 1 
ATOM   2634 O  O   . SER A 1 328 ? 11.086  22.922  16.914  1.00 51.47 328 A 1 
ATOM   2635 C  CB  . SER A 1 328 ? 11.714  21.301  19.099  1.00 48.03 328 A 1 
ATOM   2636 O  OG  . SER A 1 328 ? 13.104  21.447  18.851  1.00 43.00 328 A 1 
ATOM   2637 N  N   . ASP A 1 329 ? 11.166  21.184  15.492  1.00 55.62 329 A 1 
ATOM   2638 C  CA  . ASP A 1 329 ? 11.291  22.022  14.311  1.00 56.36 329 A 1 
ATOM   2639 C  C   . ASP A 1 329 ? 9.951   22.477  13.739  1.00 61.06 329 A 1 
ATOM   2640 O  O   . ASP A 1 329 ? 9.893   23.059  12.651  1.00 55.05 329 A 1 
ATOM   2641 C  CB  . ASP A 1 329 ? 12.113  21.299  13.236  1.00 48.76 329 A 1 
ATOM   2642 C  CG  . ASP A 1 329 ? 11.445  20.032  12.750  1.00 43.52 329 A 1 
ATOM   2643 O  OD1 . ASP A 1 329 ? 10.538  19.525  13.436  1.00 40.36 329 A 1 
ATOM   2644 O  OD2 . ASP A 1 329 ? 11.841  19.532  11.675  1.00 40.05 329 A 1 
ATOM   2645 N  N   . GLY A 1 330 ? 8.881   22.218  14.485  1.00 75.34 330 A 1 
ATOM   2646 C  CA  . GLY A 1 330 ? 7.572   22.667  14.043  1.00 80.68 330 A 1 
ATOM   2647 C  C   . GLY A 1 330 ? 6.547   21.574  13.787  1.00 86.79 330 A 1 
ATOM   2648 O  O   . GLY A 1 330 ? 6.867   20.524  13.239  1.00 84.54 330 A 1 
ATOM   2649 N  N   . PHE A 1 331 ? 5.314   21.833  14.189  1.00 88.67 331 A 1 
ATOM   2650 C  CA  . PHE A 1 331 ? 4.202   20.912  13.982  1.00 91.41 331 A 1 
ATOM   2651 C  C   . PHE A 1 331 ? 3.234   21.509  12.965  1.00 92.84 331 A 1 
ATOM   2652 O  O   . PHE A 1 331 ? 3.358   22.671  12.586  1.00 91.79 331 A 1 
ATOM   2653 C  CB  . PHE A 1 331 ? 3.479   20.650  15.307  1.00 90.07 331 A 1 
ATOM   2654 C  CG  . PHE A 1 331 ? 4.326   19.964  16.335  1.00 89.79 331 A 1 
ATOM   2655 C  CD1 . PHE A 1 331 ? 4.543   18.589  16.277  1.00 87.20 331 A 1 
ATOM   2656 C  CD2 . PHE A 1 331 ? 4.912   20.687  17.369  1.00 87.28 331 A 1 
ATOM   2657 C  CE1 . PHE A 1 331 ? 5.330   17.953  17.220  1.00 86.20 331 A 1 
ATOM   2658 C  CE2 . PHE A 1 331 ? 5.704   20.056  18.316  1.00 86.18 331 A 1 
ATOM   2659 C  CZ  . PHE A 1 331 ? 5.914   18.687  18.250  1.00 86.73 331 A 1 
ATOM   2660 N  N   . ASN A 1 332 ? 2.269   20.691  12.541  1.00 93.99 332 A 1 
ATOM   2661 C  CA  . ASN A 1 332 ? 1.280   21.120  11.563  1.00 94.80 332 A 1 
ATOM   2662 C  C   . ASN A 1 332 ? 1.907   21.610  10.257  1.00 95.57 332 A 1 
ATOM   2663 O  O   . ASN A 1 332 ? 1.432   22.564  9.643   1.00 94.33 332 A 1 
ATOM   2664 C  CB  . ASN A 1 332 ? 0.369   22.201  12.145  1.00 93.62 332 A 1 
ATOM   2665 C  CG  . ASN A 1 332 ? -0.582  21.650  13.206  1.00 92.49 332 A 1 
ATOM   2666 O  OD1 . ASN A 1 332 ? -0.684  20.443  13.408  1.00 88.16 332 A 1 
ATOM   2667 N  ND2 . ASN A 1 332 ? -1.287  22.546  13.882  1.00 87.86 332 A 1 
ATOM   2668 N  N   . LYS A 1 333 ? 2.990   20.939  9.849   1.00 95.79 333 A 1 
ATOM   2669 C  CA  . LYS A 1 333 ? 3.682   21.272  8.608   1.00 95.92 333 A 1 
ATOM   2670 C  C   . LYS A 1 333 ? 4.233   20.001  7.973   1.00 96.85 333 A 1 
ATOM   2671 O  O   . LYS A 1 333 ? 4.666   19.091  8.677   1.00 96.27 333 A 1 
ATOM   2672 C  CB  . LYS A 1 333 ? 4.851   22.228  8.862   1.00 93.51 333 A 1 
ATOM   2673 C  CG  . LYS A 1 333 ? 4.466   23.606  9.350   1.00 84.89 333 A 1 
ATOM   2674 C  CD  . LYS A 1 333 ? 5.700   24.475  9.522   1.00 82.50 333 A 1 
ATOM   2675 C  CE  . LYS A 1 333 ? 5.342   25.876  9.997   1.00 71.23 333 A 1 
ATOM   2676 N  NZ  . LYS A 1 333 ? 6.551   26.724  10.142  1.00 64.04 333 A 1 
ATOM   2677 N  N   . TRP A 1 334 ? 4.209   19.938  6.642   1.00 97.13 334 A 1 
ATOM   2678 C  CA  . TRP A 1 334 ? 4.779   18.798  5.944   1.00 97.64 334 A 1 
ATOM   2679 C  C   . TRP A 1 334 ? 6.296   18.953  5.961   1.00 97.32 334 A 1 
ATOM   2680 O  O   . TRP A 1 334 ? 6.828   19.986  5.548   1.00 96.73 334 A 1 
ATOM   2681 C  CB  . TRP A 1 334 ? 4.269   18.737  4.501   1.00 97.91 334 A 1 
ATOM   2682 C  CG  . TRP A 1 334 ? 2.856   18.259  4.407   1.00 98.18 334 A 1 
ATOM   2683 C  CD1 . TRP A 1 334 ? 1.739   19.016  4.238   1.00 97.64 334 A 1 
ATOM   2684 C  CD2 . TRP A 1 334 ? 2.404   16.904  4.530   1.00 98.28 334 A 1 
ATOM   2685 N  NE1 . TRP A 1 334 ? 0.615   18.224  4.245   1.00 97.85 334 A 1 
ATOM   2686 C  CE2 . TRP A 1 334 ? 0.994   16.918  4.426   1.00 98.16 334 A 1 
ATOM   2687 C  CE3 . TRP A 1 334 ? 3.057   15.676  4.719   1.00 98.25 334 A 1 
ATOM   2688 C  CZ2 . TRP A 1 334 ? 0.227   15.755  4.508   1.00 98.13 334 A 1 
ATOM   2689 C  CZ3 . TRP A 1 334 ? 2.287   14.513  4.796   1.00 97.98 334 A 1 
ATOM   2690 C  CH2 . TRP A 1 334 ? 0.891   14.564  4.693   1.00 98.02 334 A 1 
ATOM   2691 N  N   . LYS A 1 335 ? 6.984   17.923  6.457   1.00 97.19 335 A 1 
ATOM   2692 C  CA  . LYS A 1 335 ? 8.434   17.961  6.560   1.00 96.61 335 A 1 
ATOM   2693 C  C   . LYS A 1 335 ? 9.060   16.639  6.152   1.00 97.22 335 A 1 
ATOM   2694 O  O   . LYS A 1 335 ? 8.409   15.595  6.189   1.00 96.97 335 A 1 
ATOM   2695 C  CB  . LYS A 1 335 ? 8.856   18.276  8.001   1.00 94.67 335 A 1 
ATOM   2696 C  CG  . LYS A 1 335 ? 8.420   19.632  8.518   1.00 88.76 335 A 1 
ATOM   2697 C  CD  . LYS A 1 335 ? 8.829   19.809  9.978   1.00 87.00 335 A 1 
ATOM   2698 C  CE  . LYS A 1 335 ? 8.466   21.192  10.494  1.00 78.38 335 A 1 
ATOM   2699 N  NZ  . LYS A 1 335 ? 9.205   22.260  9.784   1.00 71.18 335 A 1 
ATOM   2700 N  N   . PHE A 1 336 ? 10.324  16.697  5.778   1.00 96.93 336 A 1 
ATOM   2701 C  CA  . PHE A 1 336 ? 11.070  15.503  5.446   1.00 96.90 336 A 1 
ATOM   2702 C  C   . PHE A 1 336 ? 11.212  14.672  6.715   1.00 96.88 336 A 1 
ATOM   2703 O  O   . PHE A 1 336 ? 11.592  15.193  7.763   1.00 96.13 336 A 1 
ATOM   2704 C  CB  . PHE A 1 336 ? 12.457  15.888  4.918   1.00 96.90 336 A 1 
ATOM   2705 C  CG  . PHE A 1 336 ? 13.382  14.719  4.713   1.00 97.24 336 A 1 
ATOM   2706 C  CD1 . PHE A 1 336 ? 13.201  13.852  3.645   1.00 96.67 336 A 1 
ATOM   2707 C  CD2 . PHE A 1 336 ? 14.441  14.491  5.588   1.00 96.66 336 A 1 
ATOM   2708 C  CE1 . PHE A 1 336 ? 14.060  12.775  3.447   1.00 96.06 336 A 1 
ATOM   2709 C  CE2 . PHE A 1 336 ? 15.302  13.417  5.401   1.00 96.18 336 A 1 
ATOM   2710 C  CZ  . PHE A 1 336 ? 15.109  12.558  4.329   1.00 96.54 336 A 1 
ATOM   2711 N  N   . ASN A 1 337 ? 10.886  13.380  6.632   1.00 97.25 337 A 1 
ATOM   2712 C  CA  . ASN A 1 337 ? 11.009  12.495  7.784   1.00 96.92 337 A 1 
ATOM   2713 C  C   . ASN A 1 337 ? 12.359  11.781  7.723   1.00 96.90 337 A 1 
ATOM   2714 O  O   . ASN A 1 337 ? 13.237  12.026  8.550   1.00 95.90 337 A 1 
ATOM   2715 C  CB  . ASN A 1 337 ? 9.856   11.482  7.814   1.00 96.15 337 A 1 
ATOM   2716 C  CG  . ASN A 1 337 ? 9.868   10.644  9.073   1.00 95.03 337 A 1 
ATOM   2717 O  OD1 . ASN A 1 337 ? 10.759  10.747  9.909   1.00 91.47 337 A 1 
ATOM   2718 N  ND2 . ASN A 1 337 ? 8.864   9.790   9.221   1.00 90.35 337 A 1 
ATOM   2719 N  N   . TYR A 1 338 ? 12.514  10.905  6.728   1.00 97.78 338 A 1 
ATOM   2720 C  CA  . TYR A 1 338 ? 13.778  10.196  6.548   1.00 97.95 338 A 1 
ATOM   2721 C  C   . TYR A 1 338 ? 13.864  9.581   5.156   1.00 98.39 338 A 1 
ATOM   2722 O  O   . TYR A 1 338 ? 12.859  9.466   4.450   1.00 98.21 338 A 1 
ATOM   2723 C  CB  . TYR A 1 338 ? 13.938  9.090   7.604   1.00 97.68 338 A 1 
ATOM   2724 C  CG  . TYR A 1 338 ? 13.148  7.837   7.305   1.00 97.91 338 A 1 
ATOM   2725 C  CD1 . TYR A 1 338 ? 11.806  7.714   7.690   1.00 97.43 338 A 1 
ATOM   2726 C  CD2 . TYR A 1 338 ? 13.732  6.768   6.627   1.00 97.48 338 A 1 
ATOM   2727 C  CE1 . TYR A 1 338 ? 11.081  6.563   7.402   1.00 96.84 338 A 1 
ATOM   2728 C  CE2 . TYR A 1 338 ? 13.017  5.613   6.334   1.00 97.16 338 A 1 
ATOM   2729 C  CZ  . TYR A 1 338 ? 11.690  5.514   6.724   1.00 97.55 338 A 1 
ATOM   2730 O  OH  . TYR A 1 338 ? 10.980  4.370   6.437   1.00 96.95 338 A 1 
ATOM   2731 N  N   . GLY A 1 339 ? 15.082  9.186   4.789   1.00 98.08 339 A 1 
ATOM   2732 C  CA  . GLY A 1 339 ? 15.314  8.540   3.512   1.00 98.11 339 A 1 
ATOM   2733 C  C   . GLY A 1 339 ? 15.860  7.148   3.757   1.00 98.21 339 A 1 
ATOM   2734 O  O   . GLY A 1 339 ? 16.596  6.928   4.719   1.00 97.55 339 A 1 
ATOM   2735 N  N   . SER A 1 340 ? 15.510  6.195   2.902   1.00 98.11 340 A 1 
ATOM   2736 C  CA  . SER A 1 340 ? 15.978  4.826   3.060   1.00 98.02 340 A 1 
ATOM   2737 C  C   . SER A 1 340 ? 17.495  4.726   3.051   1.00 97.88 340 A 1 
ATOM   2738 O  O   . SER A 1 340 ? 18.087  3.920   3.770   1.00 97.22 340 A 1 
ATOM   2739 C  CB  . SER A 1 340 ? 15.394  3.939   1.949   1.00 97.94 340 A 1 
ATOM   2740 O  OG  . SER A 1 340 ? 15.768  4.412   0.664   1.00 97.54 340 A 1 
ATOM   2741 N  N   . SER A 1 341 ? 18.125  5.549   2.253   1.00 97.81 341 A 1 
ATOM   2742 C  CA  . SER A 1 341 ? 19.582  5.541   2.147   1.00 97.45 341 A 1 
ATOM   2743 C  C   . SER A 1 341 ? 20.268  6.183   3.355   1.00 97.27 341 A 1 
ATOM   2744 O  O   . SER A 1 341 ? 21.135  5.577   3.981   1.00 95.97 341 A 1 
ATOM   2745 C  CB  . SER A 1 341 ? 20.017  6.267   0.873   1.00 96.78 341 A 1 
ATOM   2746 O  OG  . SER A 1 341 ? 21.436  6.316   0.787   1.00 84.52 341 A 1 
ATOM   2747 N  N   . SER A 1 342 ? 19.867  7.398   3.695   1.00 97.33 342 A 1 
ATOM   2748 C  CA  . SER A 1 342 ? 20.476  8.118   4.805   1.00 96.75 342 A 1 
ATOM   2749 C  C   . SER A 1 342 ? 20.208  7.509   6.179   1.00 96.86 342 A 1 
ATOM   2750 O  O   . SER A 1 342 ? 21.066  7.531   7.055   1.00 95.09 342 A 1 
ATOM   2751 C  CB  . SER A 1 342 ? 20.010  9.582   4.805   1.00 95.25 342 A 1 
ATOM   2752 O  OG  . SER A 1 342 ? 18.614  9.674   4.987   1.00 87.45 342 A 1 
ATOM   2753 N  N   . GLU A 1 343 ? 19.013  6.969   6.367   1.00 97.02 343 A 1 
ATOM   2754 C  CA  . GLU A 1 343 ? 18.632  6.412   7.669   1.00 96.83 343 A 1 
ATOM   2755 C  C   . GLU A 1 343 ? 19.095  4.977   7.909   1.00 96.99 343 A 1 
ATOM   2756 O  O   . GLU A 1 343 ? 19.512  4.633   9.016   1.00 95.09 343 A 1 
ATOM   2757 C  CB  . GLU A 1 343 ? 17.120  6.489   7.856   1.00 95.31 343 A 1 
ATOM   2758 C  CG  . GLU A 1 343 ? 16.643  6.251   9.287   1.00 91.29 343 A 1 
ATOM   2759 C  CD  . GLU A 1 343 ? 16.878  7.464   10.179  1.00 93.65 343 A 1 
ATOM   2760 O  OE1 . GLU A 1 343 ? 17.792  8.260   9.901   1.00 89.59 343 A 1 
ATOM   2761 O  OE2 . GLU A 1 343 ? 16.132  7.623   11.160  1.00 89.80 343 A 1 
ATOM   2762 N  N   . TYR A 1 344 ? 19.008  4.138   6.878   1.00 97.75 344 A 1 
ATOM   2763 C  CA  . TYR A 1 344 ? 19.355  2.730   7.029   1.00 97.77 344 A 1 
ATOM   2764 C  C   . TYR A 1 344 ? 20.605  2.290   6.278   1.00 97.65 344 A 1 
ATOM   2765 O  O   . TYR A 1 344 ? 21.048  1.152   6.423   1.00 95.94 344 A 1 
ATOM   2766 C  CB  . TYR A 1 344 ? 18.170  1.861   6.588   1.00 97.55 344 A 1 
ATOM   2767 C  CG  . TYR A 1 344 ? 16.887  2.120   7.350   1.00 97.80 344 A 1 
ATOM   2768 C  CD1 . TYR A 1 344 ? 16.874  2.160   8.743   1.00 97.04 344 A 1 
ATOM   2769 C  CD2 . TYR A 1 344 ? 15.686  2.306   6.672   1.00 97.14 344 A 1 
ATOM   2770 C  CE1 . TYR A 1 344 ? 15.692  2.384   9.447   1.00 96.51 344 A 1 
ATOM   2771 C  CE2 . TYR A 1 344 ? 14.499  2.522   7.369   1.00 96.62 344 A 1 
ATOM   2772 C  CZ  . TYR A 1 344 ? 14.505  2.560   8.752   1.00 97.07 344 A 1 
ATOM   2773 O  OH  . TYR A 1 344 ? 13.331  2.771   9.443   1.00 96.11 344 A 1 
ATOM   2774 N  N   . GLY A 1 345 ? 21.169  3.177   5.494   1.00 96.52 345 A 1 
ATOM   2775 C  CA  . GLY A 1 345 ? 22.367  2.841   4.744   1.00 96.29 345 A 1 
ATOM   2776 C  C   . GLY A 1 345 ? 22.106  1.918   3.560   1.00 97.03 345 A 1 
ATOM   2777 O  O   . GLY A 1 345 ? 23.024  1.261   3.072   1.00 95.36 345 A 1 
ATOM   2778 N  N   . LEU A 1 346 ? 20.870  1.865   3.107   1.00 97.58 346 A 1 
ATOM   2779 C  CA  . LEU A 1 346 ? 20.504  1.015   1.980   1.00 97.63 346 A 1 
ATOM   2780 C  C   . LEU A 1 346 ? 21.072  1.574   0.682   1.00 97.63 346 A 1 
ATOM   2781 O  O   . LEU A 1 346 ? 20.892  2.752   0.368   1.00 96.82 346 A 1 
ATOM   2782 C  CB  . LEU A 1 346 ? 18.980  0.902   1.875   1.00 97.23 346 A 1 
ATOM   2783 C  CG  . LEU A 1 346 ? 18.270  0.279   3.082   1.00 96.50 346 A 1 
ATOM   2784 C  CD1 . LEU A 1 346 ? 16.762  0.449   2.945   1.00 95.22 346 A 1 
ATOM   2785 C  CD2 . LEU A 1 346 ? 18.624  -1.199  3.185   1.00 95.05 346 A 1 
ATOM   2786 N  N   . LYS A 1 347 ? 21.764  0.719   -0.065  1.00 97.73 347 A 1 
ATOM   2787 C  CA  . LYS A 1 347 ? 22.356  1.132   -1.338  1.00 97.55 347 A 1 
ATOM   2788 C  C   . LYS A 1 347 ? 21.308  1.156   -2.449  1.00 97.78 347 A 1 
ATOM   2789 O  O   . LYS A 1 347 ? 21.435  1.903   -3.416  1.00 96.43 347 A 1 
ATOM   2790 C  CB  . LYS A 1 347 ? 23.504  0.190   -1.712  1.00 96.86 347 A 1 
ATOM   2791 C  CG  . LYS A 1 347 ? 24.633  0.179   -0.701  1.00 92.59 347 A 1 
ATOM   2792 C  CD  . LYS A 1 347 ? 25.724  -0.799  -1.114  1.00 86.01 347 A 1 
ATOM   2793 C  CE  . LYS A 1 347 ? 26.849  -0.823  -0.091  1.00 78.03 347 A 1 
ATOM   2794 N  NZ  . LYS A 1 347 ? 27.924  -1.786  -0.471  1.00 68.08 347 A 1 
ATOM   2795 N  N   . GLU A 1 348 ? 20.289  0.337   -2.288  1.00 98.34 348 A 1 
ATOM   2796 C  CA  . GLU A 1 348 ? 19.193  0.252   -3.242  1.00 98.41 348 A 1 
ATOM   2797 C  C   . GLU A 1 348 ? 18.033  -0.477  -2.578  1.00 98.62 348 A 1 
ATOM   2798 O  O   . GLU A 1 348 ? 18.198  -1.075  -1.506  1.00 98.39 348 A 1 
ATOM   2799 C  CB  . GLU A 1 348 ? 19.630  -0.501  -4.511  1.00 97.50 348 A 1 
ATOM   2800 C  CG  . GLU A 1 348 ? 20.042  -1.949  -4.228  1.00 95.73 348 A 1 
ATOM   2801 C  CD  . GLU A 1 348 ? 20.511  -2.680  -5.479  1.00 95.94 348 A 1 
ATOM   2802 O  OE1 . GLU A 1 348 ? 20.597  -2.050  -6.558  1.00 92.30 348 A 1 
ATOM   2803 O  OE2 . GLU A 1 348 ? 20.793  -3.894  -5.379  1.00 92.83 348 A 1 
ATOM   2804 N  N   . LEU A 1 349 ? 16.864  -0.433  -3.185  1.00 98.67 349 A 1 
ATOM   2805 C  CA  . LEU A 1 349 ? 15.689  -1.094  -2.620  1.00 98.73 349 A 1 
ATOM   2806 C  C   . LEU A 1 349 ? 15.579  -2.529  -3.142  1.00 98.79 349 A 1 
ATOM   2807 O  O   . LEU A 1 349 ? 14.630  -2.883  -3.843  1.00 98.48 349 A 1 
ATOM   2808 C  CB  . LEU A 1 349 ? 14.432  -0.289  -2.967  1.00 98.71 349 A 1 
ATOM   2809 C  CG  . LEU A 1 349 ? 14.452  1.169   -2.501  1.00 98.46 349 A 1 
ATOM   2810 C  CD1 . LEU A 1 349 ? 13.138  1.864   -2.842  1.00 98.20 349 A 1 
ATOM   2811 C  CD2 . LEU A 1 349 ? 14.701  1.242   -0.995  1.00 98.10 349 A 1 
ATOM   2812 N  N   . SER A 1 350 ? 16.558  -3.350  -2.771  1.00 98.70 350 A 1 
ATOM   2813 C  CA  . SER A 1 350 ? 16.614  -4.741  -3.203  1.00 98.68 350 A 1 
ATOM   2814 C  C   . SER A 1 350 ? 16.475  -5.719  -2.040  1.00 98.65 350 A 1 
ATOM   2815 O  O   . SER A 1 350 ? 16.699  -5.357  -0.879  1.00 98.52 350 A 1 
ATOM   2816 C  CB  . SER A 1 350 ? 17.948  -5.006  -3.900  1.00 98.43 350 A 1 
ATOM   2817 O  OG  . SER A 1 350 ? 19.024  -4.902  -2.983  1.00 97.90 350 A 1 
ATOM   2818 N  N   . PRO A 1 351 ? 16.111  -6.967  -2.335  1.00 98.72 351 A 1 
ATOM   2819 C  CA  . PRO A 1 351 ? 15.990  -7.985  -1.288  1.00 98.66 351 A 1 
ATOM   2820 C  C   . PRO A 1 351 ? 17.291  -8.141  -0.502  1.00 98.52 351 A 1 
ATOM   2821 O  O   . PRO A 1 351 ? 17.271  -8.295  0.719   1.00 98.31 351 A 1 
ATOM   2822 C  CB  . PRO A 1 351 ? 15.645  -9.253  -2.072  1.00 98.47 351 A 1 
ATOM   2823 C  CG  . PRO A 1 351 ? 14.868  -8.722  -3.234  1.00 97.76 351 A 1 
ATOM   2824 C  CD  . PRO A 1 351 ? 15.640  -7.488  -3.632  1.00 98.55 351 A 1 
ATOM   2825 N  N   . LYS A 1 352 ? 18.421  -8.102  -1.200  1.00 98.57 352 A 1 
ATOM   2826 C  CA  . LYS A 1 352 ? 19.729  -8.247  -0.567  1.00 98.30 352 A 1 
ATOM   2827 C  C   . LYS A 1 352 ? 19.961  -7.172  0.490   1.00 98.48 352 A 1 
ATOM   2828 O  O   . LYS A 1 352 ? 20.382  -7.478  1.614   1.00 98.14 352 A 1 
ATOM   2829 C  CB  . LYS A 1 352 ? 20.839  -8.181  -1.622  1.00 97.61 352 A 1 
ATOM   2830 C  CG  . LYS A 1 352 ? 22.244  -8.272  -1.040  1.00 86.68 352 A 1 
ATOM   2831 C  CD  . LYS A 1 352 ? 23.304  -8.147  -2.121  1.00 82.60 352 A 1 
ATOM   2832 C  CE  . LYS A 1 352 ? 24.701  -8.206  -1.530  1.00 69.62 352 A 1 
ATOM   2833 N  NZ  . LYS A 1 352 ? 25.747  -8.060  -2.581  1.00 63.23 352 A 1 
ATOM   2834 N  N   . GLU A 1 353 ? 19.694  -5.920  0.141   1.00 98.54 353 A 1 
ATOM   2835 C  CA  . GLU A 1 353 ? 19.893  -4.812  1.068   1.00 98.55 353 A 1 
ATOM   2836 C  C   . GLU A 1 353 ? 18.965  -4.884  2.277   1.00 98.59 353 A 1 
ATOM   2837 O  O   . GLU A 1 353 ? 19.375  -4.607  3.404   1.00 98.23 353 A 1 
ATOM   2838 C  CB  . GLU A 1 353 ? 19.697  -3.480  0.345   1.00 98.38 353 A 1 
ATOM   2839 C  CG  . GLU A 1 353 ? 20.806  -3.138  -0.638  1.00 97.40 353 A 1 
ATOM   2840 C  CD  . GLU A 1 353 ? 22.141  -2.936  0.054   1.00 97.59 353 A 1 
ATOM   2841 O  OE1 . GLU A 1 353 ? 22.224  -2.063  0.932   1.00 95.08 353 A 1 
ATOM   2842 O  OE2 . GLU A 1 353 ? 23.101  -3.652  -0.289  1.00 95.00 353 A 1 
ATOM   2843 N  N   . PHE A 1 354 ? 17.717  -5.275  2.058   1.00 98.61 354 A 1 
ATOM   2844 C  CA  . PHE A 1 354 ? 16.775  -5.366  3.165   1.00 98.64 354 A 1 
ATOM   2845 C  C   . PHE A 1 354 ? 17.027  -6.585  4.051   1.00 98.59 354 A 1 
ATOM   2846 O  O   . PHE A 1 354 ? 16.704  -6.565  5.238   1.00 98.15 354 A 1 
ATOM   2847 C  CB  . PHE A 1 354 ? 15.338  -5.343  2.643   1.00 98.60 354 A 1 
ATOM   2848 C  CG  . PHE A 1 354 ? 14.810  -3.950  2.413   1.00 98.64 354 A 1 
ATOM   2849 C  CD1 . PHE A 1 354 ? 14.242  -3.225  3.465   1.00 98.23 354 A 1 
ATOM   2850 C  CD2 . PHE A 1 354 ? 14.935  -3.337  1.173   1.00 98.18 354 A 1 
ATOM   2851 C  CE1 . PHE A 1 354 ? 13.805  -1.931  3.270   1.00 97.81 354 A 1 
ATOM   2852 C  CE2 . PHE A 1 354 ? 14.501  -2.038  0.981   1.00 97.75 354 A 1 
ATOM   2853 C  CZ  . PHE A 1 354 ? 13.932  -1.328  2.028   1.00 98.10 354 A 1 
ATOM   2854 N  N   . GLU A 1 355 ? 17.609  -7.636  3.502   1.00 98.57 355 A 1 
ATOM   2855 C  CA  . GLU A 1 355 ? 17.952  -8.805  4.313   1.00 98.31 355 A 1 
ATOM   2856 C  C   . GLU A 1 355 ? 19.099  -8.409  5.243   1.00 98.33 355 A 1 
ATOM   2857 O  O   . GLU A 1 355 ? 19.150  -8.833  6.396   1.00 98.06 355 A 1 
ATOM   2858 C  CB  . GLU A 1 355 ? 18.365  -9.986  3.426   1.00 98.11 355 A 1 
ATOM   2859 C  CG  . GLU A 1 355 ? 17.201  -10.608 2.672   1.00 95.35 355 A 1 
ATOM   2860 C  CD  . GLU A 1 355 ? 17.604  -11.848 1.892   1.00 93.91 355 A 1 
ATOM   2861 O  OE1 . GLU A 1 355 ? 18.724  -11.853 1.334   1.00 88.34 355 A 1 
ATOM   2862 O  OE2 . GLU A 1 355 ? 16.812  -12.802 1.846   1.00 88.70 355 A 1 
ATOM   2863 N  N   . ILE A 1 356 ? 20.000  -7.601  4.736   1.00 98.37 356 A 1 
ATOM   2864 C  CA  . ILE A 1 356 ? 21.117  -7.113  5.534   1.00 98.17 356 A 1 
ATOM   2865 C  C   . ILE A 1 356 ? 20.579  -6.208  6.641   1.00 98.27 356 A 1 
ATOM   2866 O  O   . ILE A 1 356 ? 21.016  -6.290  7.789   1.00 97.97 356 A 1 
ATOM   2867 C  CB  . ILE A 1 356 ? 22.130  -6.322  4.663   1.00 97.93 356 A 1 
ATOM   2868 C  CG1 . ILE A 1 356 ? 22.838  -7.283  3.705   1.00 96.67 356 A 1 
ATOM   2869 C  CG2 . ILE A 1 356 ? 23.144  -5.600  5.542   1.00 96.65 356 A 1 
ATOM   2870 C  CD1 . ILE A 1 356 ? 23.757  -6.595  2.702   1.00 93.98 356 A 1 
ATOM   2871 N  N   . LEU A 1 357 ? 19.625  -5.348  6.303   1.00 98.12 357 A 1 
ATOM   2872 C  CA  . LEU A 1 357 ? 19.023  -4.444  7.278   1.00 98.21 357 A 1 
ATOM   2873 C  C   . LEU A 1 357 ? 18.322  -5.230  8.391   1.00 98.29 357 A 1 
ATOM   2874 O  O   . LEU A 1 357 ? 18.466  -4.910  9.570   1.00 98.02 357 A 1 
ATOM   2875 C  CB  . LEU A 1 357 ? 18.013  -3.513  6.599   1.00 98.16 357 A 1 
ATOM   2876 C  CG  . LEU A 1 357 ? 17.243  -2.573  7.533   1.00 97.87 357 A 1 
ATOM   2877 C  CD1 . LEU A 1 357 ? 18.216  -1.649  8.260   1.00 97.23 357 A 1 
ATOM   2878 C  CD2 . LEU A 1 357 ? 16.244  -1.749  6.724   1.00 97.15 357 A 1 
ATOM   2879 N  N   . ALA A 1 358 ? 17.577  -6.264  8.007   1.00 98.21 358 A 1 
ATOM   2880 C  CA  . ALA A 1 358 ? 16.868  -7.086  8.976   1.00 97.91 358 A 1 
ATOM   2881 C  C   . ALA A 1 358 ? 17.848  -7.763  9.934   1.00 98.04 358 A 1 
ATOM   2882 O  O   . ALA A 1 358 ? 17.618  -7.825  11.140  1.00 97.62 358 A 1 
ATOM   2883 C  CB  . ALA A 1 358 ? 16.019  -8.133  8.257   1.00 97.37 358 A 1 
ATOM   2884 N  N   . ALA A 1 359 ? 18.940  -8.260  9.392   1.00 98.17 359 A 1 
ATOM   2885 C  CA  . ALA A 1 359 ? 19.960  -8.922  10.199  1.00 98.16 359 A 1 
ATOM   2886 C  C   . ALA A 1 359 ? 20.611  -7.927  11.157  1.00 98.28 359 A 1 
ATOM   2887 O  O   . ALA A 1 359 ? 20.906  -8.260  12.308  1.00 97.79 359 A 1 
ATOM   2888 C  CB  . ALA A 1 359 ? 21.012  -9.560  9.301   1.00 98.00 359 A 1 
ATOM   2889 N  N   . ARG A 1 360 ? 20.837  -6.710  10.685  1.00 98.29 360 A 1 
ATOM   2890 C  CA  . ARG A 1 360 ? 21.443  -5.671  11.509  1.00 98.16 360 A 1 
ATOM   2891 C  C   . ARG A 1 360 ? 20.528  -5.289  12.666  1.00 98.21 360 A 1 
ATOM   2892 O  O   . ARG A 1 360 ? 20.975  -5.155  13.808  1.00 97.84 360 A 1 
ATOM   2893 C  CB  . ARG A 1 360 ? 21.756  -4.433  10.667  1.00 97.71 360 A 1 
ATOM   2894 C  CG  . ARG A 1 360 ? 22.922  -4.597  9.699   1.00 92.28 360 A 1 
ATOM   2895 C  CD  . ARG A 1 360 ? 23.037  -3.368  8.793   1.00 91.03 360 A 1 
ATOM   2896 N  NE  . ARG A 1 360 ? 23.206  -2.144  9.551   1.00 86.88 360 A 1 
ATOM   2897 C  CZ  . ARG A 1 360 ? 22.909  -0.927  9.101   1.00 84.89 360 A 1 
ATOM   2898 N  NH1 . ARG A 1 360 ? 22.419  -0.764  7.885   1.00 78.62 360 A 1 
ATOM   2899 N  NH2 . ARG A 1 360 ? 23.095  0.134   9.880   1.00 76.74 360 A 1 
ATOM   2900 N  N   . MET A 1 361 ? 19.238  -5.116  12.390  1.00 98.07 361 A 1 
ATOM   2901 C  CA  . MET A 1 361 ? 18.283  -4.735  13.425  1.00 97.75 361 A 1 
ATOM   2902 C  C   . MET A 1 361 ? 18.127  -5.821  14.486  1.00 97.80 361 A 1 
ATOM   2903 O  O   . MET A 1 361 ? 17.804  -5.528  15.634  1.00 97.20 361 A 1 
ATOM   2904 C  CB  . MET A 1 361 ? 16.918  -4.413  12.813  1.00 96.86 361 A 1 
ATOM   2905 C  CG  . MET A 1 361 ? 16.908  -3.144  11.961  1.00 94.42 361 A 1 
ATOM   2906 S  SD  . MET A 1 361 ? 15.247  -2.570  11.535  1.00 94.15 361 A 1 
ATOM   2907 C  CE  . MET A 1 361 ? 14.679  -3.905  10.488  1.00 88.35 361 A 1 
ATOM   2908 N  N   . ASP A 1 362 ? 18.365  -7.058  14.101  1.00 97.60 362 A 1 
ATOM   2909 C  CA  . ASP A 1 362 ? 18.258  -8.174  15.037  1.00 97.41 362 A 1 
ATOM   2910 C  C   . ASP A 1 362 ? 19.369  -8.114  16.080  1.00 97.57 362 A 1 
ATOM   2911 O  O   . ASP A 1 362 ? 19.242  -8.671  17.174  1.00 96.58 362 A 1 
ATOM   2912 C  CB  . ASP A 1 362 ? 18.324  -9.503  14.278  1.00 96.87 362 A 1 
ATOM   2913 C  CG  . ASP A 1 362 ? 18.054  -10.703 15.170  1.00 88.75 362 A 1 
ATOM   2914 O  OD1 . ASP A 1 362 ? 16.964  -10.762 15.768  1.00 83.66 362 A 1 
ATOM   2915 O  OD2 . ASP A 1 362 ? 18.933  -11.577 15.272  1.00 81.67 362 A 1 
ATOM   2916 N  N   . LYS A 1 363 ? 20.454  -7.435  15.751  1.00 97.63 363 A 1 
ATOM   2917 C  CA  . LYS A 1 363 ? 21.599  -7.318  16.650  1.00 97.64 363 A 1 
ATOM   2918 C  C   . LYS A 1 363 ? 21.790  -5.905  17.201  1.00 97.84 363 A 1 
ATOM   2919 O  O   . LYS A 1 363 ? 22.484  -5.711  18.200  1.00 96.56 363 A 1 
ATOM   2920 C  CB  . LYS A 1 363 ? 22.878  -7.749  15.926  1.00 96.84 363 A 1 
ATOM   2921 C  CG  . LYS A 1 363 ? 22.874  -9.173  15.416  1.00 91.94 363 A 1 
ATOM   2922 C  CD  . LYS A 1 363 ? 24.171  -9.498  14.699  1.00 85.46 363 A 1 
ATOM   2923 C  CE  . LYS A 1 363 ? 24.183  -10.928 14.192  1.00 76.39 363 A 1 
ATOM   2924 N  NZ  . LYS A 1 363 ? 25.450  -11.262 13.488  1.00 66.86 363 A 1 
ATOM   2925 N  N   . ASP A 1 364 ? 21.175  -4.930  16.563  1.00 97.57 364 A 1 
ATOM   2926 C  CA  . ASP A 1 364 ? 21.311  -3.533  16.956  1.00 97.54 364 A 1 
ATOM   2927 C  C   . ASP A 1 364 ? 19.960  -2.968  17.401  1.00 97.63 364 A 1 
ATOM   2928 O  O   . ASP A 1 364 ? 19.155  -2.551  16.573  1.00 97.19 364 A 1 
ATOM   2929 C  CB  . ASP A 1 364 ? 21.871  -2.734  15.775  1.00 96.99 364 A 1 
ATOM   2930 C  CG  . ASP A 1 364 ? 22.274  -1.318  16.162  1.00 96.43 364 A 1 
ATOM   2931 O  OD1 . ASP A 1 364 ? 21.748  -0.785  17.160  1.00 94.48 364 A 1 
ATOM   2932 O  OD2 . ASP A 1 364 ? 23.120  -0.741  15.448  1.00 93.51 364 A 1 
ATOM   2933 N  N   . LEU A 1 365 ? 19.726  -2.944  18.705  1.00 97.25 365 A 1 
ATOM   2934 C  CA  . LEU A 1 365 ? 18.468  -2.451  19.254  1.00 96.84 365 A 1 
ATOM   2935 C  C   . LEU A 1 365 ? 18.236  -0.978  18.919  1.00 96.72 365 A 1 
ATOM   2936 O  O   . LEU A 1 365 ? 17.101  -0.563  18.685  1.00 96.43 365 A 1 
ATOM   2937 C  CB  . LEU A 1 365 ? 18.438  -2.645  20.776  1.00 96.32 365 A 1 
ATOM   2938 C  CG  . LEU A 1 365 ? 17.163  -2.205  21.485  1.00 91.04 365 A 1 
ATOM   2939 C  CD1 . LEU A 1 365 ? 15.967  -2.964  20.930  1.00 87.81 365 A 1 
ATOM   2940 C  CD2 . LEU A 1 365 ? 17.301  -2.446  22.985  1.00 88.09 365 A 1 
ATOM   2941 N  N   . GLN A 1 366 ? 19.311  -0.197  18.900  1.00 96.89 366 A 1 
ATOM   2942 C  CA  . GLN A 1 366 ? 19.196  1.225   18.606  1.00 96.21 366 A 1 
ATOM   2943 C  C   . GLN A 1 366 ? 18.698  1.430   17.174  1.00 96.46 366 A 1 
ATOM   2944 O  O   . GLN A 1 366 ? 17.887  2.311   16.907  1.00 95.68 366 A 1 
ATOM   2945 C  CB  . GLN A 1 366 ? 20.549  1.908   18.805  1.00 95.65 366 A 1 
ATOM   2946 C  CG  . GLN A 1 366 ? 20.483  3.417   18.810  1.00 83.75 366 A 1 
ATOM   2947 C  CD  . GLN A 1 366 ? 21.788  4.045   19.241  1.00 76.91 366 A 1 
ATOM   2948 O  OE1 . GLN A 1 366 ? 22.776  3.352   19.493  1.00 68.93 366 A 1 
ATOM   2949 N  NE2 . GLN A 1 366 ? 21.815  5.370   19.333  1.00 67.00 366 A 1 
ATOM   2950 N  N   . LEU A 1 367 ? 19.174  0.592   16.262  1.00 96.75 367 A 1 
ATOM   2951 C  CA  . LEU A 1 367 ? 18.746  0.662   14.868  1.00 96.95 367 A 1 
ATOM   2952 C  C   . LEU A 1 367 ? 17.287  0.216   14.745  1.00 97.19 367 A 1 
ATOM   2953 O  O   . LEU A 1 367 ? 16.505  0.822   14.011  1.00 96.93 367 A 1 
ATOM   2954 C  CB  . LEU A 1 367 ? 19.632  -0.231  13.995  1.00 96.98 367 A 1 
ATOM   2955 C  CG  . LEU A 1 367 ? 19.285  -0.280  12.506  1.00 96.13 367 A 1 
ATOM   2956 C  CD1 . LEU A 1 367 ? 19.386  1.106   11.899  1.00 95.22 367 A 1 
ATOM   2957 C  CD2 . LEU A 1 367 ? 20.231  -1.242  11.799  1.00 95.27 367 A 1 
ATOM   2958 N  N   . PHE A 1 368 ? 16.931  -0.840  15.473  1.00 97.18 368 A 1 
ATOM   2959 C  CA  . PHE A 1 368 ? 15.561  -1.319  15.449  1.00 96.87 368 A 1 
ATOM   2960 C  C   . PHE A 1 368 ? 14.601  -0.260  15.977  1.00 96.57 368 A 1 
ATOM   2961 O  O   . PHE A 1 368 ? 13.491  -0.099  15.468  1.00 96.40 368 A 1 
ATOM   2962 C  CB  . PHE A 1 368 ? 15.400  -2.595  16.281  1.00 96.36 368 A 1 
ATOM   2963 C  CG  . PHE A 1 368 ? 13.978  -3.081  16.368  1.00 95.65 368 A 1 
ATOM   2964 C  CD1 . PHE A 1 368 ? 13.394  -3.767  15.311  1.00 94.34 368 A 1 
ATOM   2965 C  CD2 . PHE A 1 368 ? 13.201  -2.807  17.492  1.00 94.33 368 A 1 
ATOM   2966 C  CE1 . PHE A 1 368 ? 12.066  -4.177  15.369  1.00 92.83 368 A 1 
ATOM   2967 C  CE2 . PHE A 1 368 ? 11.872  -3.211  17.559  1.00 92.92 368 A 1 
ATOM   2968 C  CZ  . PHE A 1 368 ? 11.308  -3.896  16.498  1.00 92.68 368 A 1 
ATOM   2969 N  N   . ASN A 1 369 ? 15.036  0.459   17.016  1.00 96.35 369 A 1 
ATOM   2970 C  CA  . ASN A 1 369 ? 14.197  1.500   17.597  1.00 95.62 369 A 1 
ATOM   2971 C  C   . ASN A 1 369 ? 13.924  2.618   16.590  1.00 95.66 369 A 1 
ATOM   2972 O  O   . ASN A 1 369 ? 12.856  3.231   16.623  1.00 95.36 369 A 1 
ATOM   2973 C  CB  . ASN A 1 369 ? 14.836  2.072   18.861  1.00 95.28 369 A 1 
ATOM   2974 C  CG  . ASN A 1 369 ? 14.761  1.113   20.039  1.00 91.73 369 A 1 
ATOM   2975 O  OD1 . ASN A 1 369 ? 13.907  0.234   20.083  1.00 86.84 369 A 1 
ATOM   2976 N  ND2 . ASN A 1 369 ? 15.639  1.300   21.019  1.00 85.80 369 A 1 
ATOM   2977 N  N   . LYS A 1 370 ? 14.875  2.872   15.704  1.00 96.19 370 A 1 
ATOM   2978 C  CA  . LYS A 1 370 ? 14.673  3.872   14.667  1.00 96.03 370 A 1 
ATOM   2979 C  C   . LYS A 1 370 ? 13.578  3.386   13.725  1.00 96.64 370 A 1 
ATOM   2980 O  O   . LYS A 1 370 ? 12.667  4.137   13.370  1.00 96.29 370 A 1 
ATOM   2981 C  CB  . LYS A 1 370 ? 15.958  4.105   13.862  1.00 94.68 370 A 1 
ATOM   2982 C  CG  . LYS A 1 370 ? 16.991  4.956   14.559  1.00 84.59 370 A 1 
ATOM   2983 C  CD  . LYS A 1 370 ? 18.140  5.275   13.617  1.00 84.46 370 A 1 
ATOM   2984 C  CE  . LYS A 1 370 ? 19.164  6.198   14.264  1.00 76.75 370 A 1 
ATOM   2985 N  NZ  . LYS A 1 370 ? 20.251  6.535   13.328  1.00 72.12 370 A 1 
ATOM   2986 N  N   . TYR A 1 371 ? 13.669  2.122   13.342  1.00 96.52 371 A 1 
ATOM   2987 C  CA  . TYR A 1 371 ? 12.670  1.514   12.469  1.00 96.60 371 A 1 
ATOM   2988 C  C   . TYR A 1 371 ? 11.297  1.561   13.129  1.00 96.61 371 A 1 
ATOM   2989 O  O   . TYR A 1 371 ? 10.301  1.904   12.501  1.00 96.61 371 A 1 
ATOM   2990 C  CB  . TYR A 1 371 ? 13.050  0.061   12.163  1.00 96.86 371 A 1 
ATOM   2991 C  CG  . TYR A 1 371 ? 11.900  -0.774  11.649  1.00 96.82 371 A 1 
ATOM   2992 C  CD1 . TYR A 1 371 ? 11.492  -0.704  10.317  1.00 96.14 371 A 1 
ATOM   2993 C  CD2 . TYR A 1 371 ? 11.194  -1.622  12.505  1.00 96.28 371 A 1 
ATOM   2994 C  CE1 . TYR A 1 371 ? 10.419  -1.454  9.853   1.00 95.49 371 A 1 
ATOM   2995 C  CE2 . TYR A 1 371 ? 10.122  -2.372  12.054  1.00 95.58 371 A 1 
ATOM   2996 C  CZ  . TYR A 1 371 ? 9.741   -2.290  10.732  1.00 95.77 371 A 1 
ATOM   2997 O  OH  . TYR A 1 371 ? 8.668   -3.037  10.287  1.00 94.59 371 A 1 
ATOM   2998 N  N   . HIS A 1 372 ? 11.253  1.223   14.420  1.00 95.91 372 A 1 
ATOM   2999 C  CA  . HIS A 1 372 ? 9.991   1.200   15.154  1.00 95.14 372 A 1 
ATOM   3000 C  C   . HIS A 1 372 ? 9.387   2.595   15.245  1.00 95.19 372 A 1 
ATOM   3001 O  O   . HIS A 1 372 ? 8.168   2.760   15.187  1.00 94.67 372 A 1 
ATOM   3002 C  CB  . HIS A 1 372 ? 10.209  0.642   16.561  1.00 93.88 372 A 1 
ATOM   3003 C  CG  . HIS A 1 372 ? 8.943   0.421   17.322  1.00 91.31 372 A 1 
ATOM   3004 N  ND1 . HIS A 1 372 ? 8.046   -0.571  17.007  1.00 81.61 372 A 1 
ATOM   3005 C  CD2 . HIS A 1 372 ? 8.410   1.074   18.382  1.00 81.00 372 A 1 
ATOM   3006 C  CE1 . HIS A 1 372 ? 7.012   -0.520  17.830  1.00 81.62 372 A 1 
ATOM   3007 N  NE2 . HIS A 1 372 ? 7.208   0.467   18.682  1.00 83.42 372 A 1 
ATOM   3008 N  N   . LEU A 1 373 ? 10.233  3.595   15.395  1.00 95.40 373 A 1 
ATOM   3009 C  CA  . LEU A 1 373 ? 9.763   4.977   15.453  1.00 95.31 373 A 1 
ATOM   3010 C  C   . LEU A 1 373 ? 9.141   5.370   14.116  1.00 95.68 373 A 1 
ATOM   3011 O  O   . LEU A 1 373 ? 8.053   5.945   14.076  1.00 94.99 373 A 1 
ATOM   3012 C  CB  . LEU A 1 373 ? 10.930  5.910   15.782  1.00 94.41 373 A 1 
ATOM   3013 C  CG  . LEU A 1 373 ? 10.614  7.408   15.841  1.00 84.76 373 A 1 
ATOM   3014 C  CD1 . LEU A 1 373 ? 9.607   7.684   16.948  1.00 82.24 373 A 1 
ATOM   3015 C  CD2 . LEU A 1 373 ? 11.898  8.190   16.079  1.00 81.94 373 A 1 
ATOM   3016 N  N   . HIS A 1 374 ? 9.827   5.044   13.031  1.00 96.05 374 A 1 
ATOM   3017 C  CA  . HIS A 1 374 ? 9.325   5.355   11.696  1.00 96.39 374 A 1 
ATOM   3018 C  C   . HIS A 1 374 ? 8.123   4.496   11.321  1.00 96.49 374 A 1 
ATOM   3019 O  O   . HIS A 1 374 ? 7.291   4.900   10.515  1.00 95.99 374 A 1 
ATOM   3020 C  CB  . HIS A 1 374 ? 10.432  5.165   10.651  1.00 96.22 374 A 1 
ATOM   3021 C  CG  . HIS A 1 374 ? 11.608  6.076   10.833  1.00 96.50 374 A 1 
ATOM   3022 N  ND1 . HIS A 1 374 ? 11.481  7.414   11.150  1.00 93.26 374 A 1 
ATOM   3023 C  CD2 . HIS A 1 374 ? 12.929  5.843   10.730  1.00 93.27 374 A 1 
ATOM   3024 C  CE1 . HIS A 1 374 ? 12.674  7.960   11.242  1.00 94.52 374 A 1 
ATOM   3025 N  NE2 . HIS A 1 374 ? 13.572  7.033   10.989  1.00 94.51 374 A 1 
ATOM   3026 N  N   . PHE A 1 375 ? 8.026   3.321   11.928  1.00 95.33 375 A 1 
ATOM   3027 C  CA  . PHE A 1 375 ? 6.918   2.404   11.690  1.00 94.46 375 A 1 
ATOM   3028 C  C   . PHE A 1 375 ? 5.587   3.131   11.892  1.00 94.06 375 A 1 
ATOM   3029 O  O   . PHE A 1 375 ? 4.627   2.900   11.158  1.00 93.33 375 A 1 
ATOM   3030 C  CB  . PHE A 1 375 ? 7.026   1.214   12.654  1.00 94.38 375 A 1 
ATOM   3031 C  CG  . PHE A 1 375 ? 5.918   0.201   12.530  1.00 95.03 375 A 1 
ATOM   3032 C  CD1 . PHE A 1 375 ? 5.890   -0.695  11.472  1.00 94.74 375 A 1 
ATOM   3033 C  CD2 . PHE A 1 375 ? 4.912   0.132   13.489  1.00 94.95 375 A 1 
ATOM   3034 C  CE1 . PHE A 1 375 ? 4.881   -1.650  11.373  1.00 93.85 375 A 1 
ATOM   3035 C  CE2 . PHE A 1 375 ? 3.895   -0.826  13.400  1.00 94.08 375 A 1 
ATOM   3036 C  CZ  . PHE A 1 375 ? 3.879   -1.715  12.338  1.00 94.16 375 A 1 
ATOM   3037 N  N   . ARG A 1 376 ? 5.546   4.016   12.881  1.00 94.81 376 A 1 
ATOM   3038 C  CA  . ARG A 1 376 ? 4.351   4.795   13.161  1.00 94.24 376 A 1 
ATOM   3039 C  C   . ARG A 1 376 ? 4.530   6.255   12.760  1.00 94.63 376 A 1 
ATOM   3040 O  O   . ARG A 1 376 ? 3.923   7.164   13.339  1.00 92.64 376 A 1 
ATOM   3041 C  CB  . ARG A 1 376 ? 3.973   4.675   14.641  1.00 92.01 376 A 1 
ATOM   3042 C  CG  . ARG A 1 376 ? 3.702   3.249   15.073  1.00 85.24 376 A 1 
ATOM   3043 C  CD  . ARG A 1 376 ? 3.127   3.146   16.486  1.00 84.23 376 A 1 
ATOM   3044 N  NE  . ARG A 1 376 ? 1.797   3.721   16.586  1.00 80.29 376 A 1 
ATOM   3045 C  CZ  . ARG A 1 376 ? 0.958   3.497   17.596  1.00 78.30 376 A 1 
ATOM   3046 N  NH1 . ARG A 1 376 ? 1.315   2.702   18.586  1.00 71.82 376 A 1 
ATOM   3047 N  NH2 . ARG A 1 376 ? -0.234  4.062   17.604  1.00 69.70 376 A 1 
ATOM   3048 N  N   . ALA A 1 377 ? 5.377   6.479   11.770  1.00 94.95 377 A 1 
ATOM   3049 C  CA  . ALA A 1 377 ? 5.603   7.814   11.223  1.00 95.13 377 A 1 
ATOM   3050 C  C   . ALA A 1 377 ? 6.024   8.863   12.261  1.00 95.38 377 A 1 
ATOM   3051 O  O   . ALA A 1 377 ? 5.638   10.027  12.172  1.00 93.31 377 A 1 
ATOM   3052 C  CB  . ALA A 1 377 ? 4.363   8.283   10.465  1.00 94.39 377 A 1 
ATOM   3053 N  N   . ASP A 1 378 ? 6.823   8.432   13.229  1.00 93.74 378 A 1 
ATOM   3054 C  CA  . ASP A 1 378 ? 7.335   9.324   14.269  1.00 93.08 378 A 1 
ATOM   3055 C  C   . ASP A 1 378 ? 6.221   10.099  14.976  1.00 92.47 378 A 1 
ATOM   3056 O  O   . ASP A 1 378 ? 6.380   11.269  15.324  1.00 89.61 378 A 1 
ATOM   3057 C  CB  . ASP A 1 378 ? 8.346   10.310  13.672  1.00 92.66 378 A 1 
ATOM   3058 C  CG  . ASP A 1 378 ? 9.548   9.625   13.058  1.00 91.96 378 A 1 
ATOM   3059 O  OD1 . ASP A 1 378 ? 9.366   8.813   12.126  1.00 87.70 378 A 1 
ATOM   3060 O  OD2 . ASP A 1 378 ? 10.684  9.896   13.503  1.00 89.06 378 A 1 
ATOM   3061 N  N   . THR A 1 379 ? 5.093   9.433   15.182  1.00 92.77 379 A 1 
ATOM   3062 C  CA  . THR A 1 379 ? 3.944   10.063  15.823  1.00 91.22 379 A 1 
ATOM   3063 C  C   . THR A 1 379 ? 4.240   10.408  17.290  1.00 89.57 379 A 1 
ATOM   3064 O  O   . THR A 1 379 ? 4.661   9.540   18.058  1.00 86.83 379 A 1 
ATOM   3065 C  CB  . THR A 1 379 ? 2.716   9.156   15.756  1.00 90.05 379 A 1 
ATOM   3066 O  OG1 . THR A 1 379 ? 2.423   8.864   14.387  1.00 85.09 379 A 1 
ATOM   3067 C  CG2 . THR A 1 379 ? 1.509   9.853   16.382  1.00 85.49 379 A 1 
ATOM   3068 N  N   . PRO A 1 380 ? 4.018   11.655  17.682  1.00 88.14 380 A 1 
ATOM   3069 C  CA  . PRO A 1 380 ? 4.255   12.086  19.056  1.00 85.07 380 A 1 
ATOM   3070 C  C   . PRO A 1 380 ? 3.460   11.292  20.082  1.00 82.66 380 A 1 
ATOM   3071 O  O   . PRO A 1 380 ? 2.275   11.038  19.897  1.00 75.66 380 A 1 
ATOM   3072 C  CB  . PRO A 1 380 ? 3.822   13.555  19.043  1.00 81.92 380 A 1 
ATOM   3073 C  CG  . PRO A 1 380 ? 4.068   13.978  17.634  1.00 82.23 380 A 1 
ATOM   3074 C  CD  . PRO A 1 380 ? 3.605   12.786  16.834  1.00 86.22 380 A 1 
ATOM   3075 N  N   . GLY A 1 381 ? 4.140   10.887  21.174  1.00 78.76 381 A 1 
ATOM   3076 C  CA  . GLY A 1 381 ? 3.475   10.167  22.245  1.00 75.05 381 A 1 
ATOM   3077 C  C   . GLY A 1 381 ? 3.358   8.663   22.095  1.00 72.68 381 A 1 
ATOM   3078 O  O   . GLY A 1 381 ? 2.814   8.000   22.971  1.00 66.93 381 A 1 
ATOM   3079 N  N   . PHE A 1 382 ? 3.861   8.119   20.993  1.00 74.35 382 A 1 
ATOM   3080 C  CA  . PHE A 1 382 ? 3.786   6.681   20.767  1.00 69.32 382 A 1 
ATOM   3081 C  C   . PHE A 1 382 ? 5.165   6.033   20.700  1.00 64.91 382 A 1 
ATOM   3082 O  O   . PHE A 1 382 ? 6.113   6.620   20.183  1.00 58.88 382 A 1 
ATOM   3083 C  CB  . PHE A 1 382 ? 3.012   6.374   19.479  1.00 65.59 382 A 1 
ATOM   3084 C  CG  . PHE A 1 382 ? 1.566   6.776   19.543  1.00 63.00 382 A 1 
ATOM   3085 C  CD1 . PHE A 1 382 ? 1.177   8.077   19.273  1.00 59.11 382 A 1 
ATOM   3086 C  CD2 . PHE A 1 382 ? 0.594   5.847   19.879  1.00 57.98 382 A 1 
ATOM   3087 C  CE1 . PHE A 1 382 ? -0.165  8.452   19.341  1.00 54.73 382 A 1 
ATOM   3088 C  CE2 . PHE A 1 382 ? -0.738  6.210   19.950  1.00 54.52 382 A 1 
ATOM   3089 C  CZ  . PHE A 1 382 ? -1.121  7.518   19.681  1.00 54.11 382 A 1 
ATOM   3090 N  N   . THR A 1 383 ? 5.258   4.826   21.257  1.00 58.16 383 A 1 
ATOM   3091 C  CA  . THR A 1 383 ? 6.519   4.094   21.257  1.00 56.27 383 A 1 
ATOM   3092 C  C   . THR A 1 383 ? 6.344   2.746   20.548  1.00 52.86 383 A 1 
ATOM   3093 O  O   . THR A 1 383 ? 5.201   2.351   20.251  1.00 48.45 383 A 1 
ATOM   3094 C  CB  . THR A 1 383 ? 7.017   3.828   22.687  1.00 50.96 383 A 1 
ATOM   3095 O  OG1 . THR A 1 383 ? 6.033   3.072   23.389  1.00 47.26 383 A 1 
ATOM   3096 C  CG2 . THR A 1 383 ? 7.263   5.139   23.410  1.00 45.74 383 A 1 
ATOM   3097 O  OXT . THR A 1 383 ? 7.375   2.086   20.282  1.00 45.32 383 A 1 
HETATM 3098 MG MG  . MG  B 2 .   ? -6.976  1.751   4.924   1.00 85.04 1   B 1 
HETATM 3099 C  C1  . NAG C 3 .   ? -17.620 14.749  -1.781  1.00 94.64 1   C 1 
HETATM 3100 C  C2  . NAG C 3 .   ? -17.963 14.511  -0.315  1.00 95.00 1   C 1 
HETATM 3101 C  C3  . NAG C 3 .   ? -19.084 15.442  0.116   1.00 94.04 1   C 1 
HETATM 3102 C  C4  . NAG C 3 .   ? -18.741 16.888  -0.252  1.00 93.79 1   C 1 
HETATM 3103 C  C5  . NAG C 3 .   ? -18.409 16.965  -1.729  1.00 93.89 1   C 1 
HETATM 3104 C  C6  . NAG C 3 .   ? -18.002 18.349  -2.162  1.00 90.60 1   C 1 
HETATM 3105 C  C7  . NAG C 3 .   ? -17.583 12.238  0.423   1.00 93.85 1   C 1 
HETATM 3106 C  C8  . NAG C 3 .   ? -18.170 10.876  0.644   1.00 91.92 1   C 1 
HETATM 3107 N  N2  . NAG C 3 .   ? -18.396 13.148  -0.094  1.00 93.22 1   C 1 
HETATM 3108 O  O3  . NAG C 3 .   ? -19.254 15.326  1.512   1.00 92.50 1   C 1 
HETATM 3109 O  O4  . NAG C 3 .   ? -19.880 17.699  0.009   1.00 92.94 1   C 1 
HETATM 3110 O  O5  . NAG C 3 .   ? -17.312 16.095  -1.997  1.00 94.40 1   C 1 
HETATM 3111 O  O6  . NAG C 3 .   ? -16.910 18.817  -1.395  1.00 87.24 1   C 1 
HETATM 3112 O  O7  . NAG C 3 .   ? -16.426 12.473  0.706   1.00 91.78 1   C 1 
HETATM 3113 C  C1  . NAG C 3 .   ? -19.624 18.776  0.866   1.00 91.90 2   C 1 
HETATM 3114 C  C2  . NAG C 3 .   ? -20.791 19.753  0.858   1.00 91.26 2   C 1 
HETATM 3115 C  C3  . NAG C 3 .   ? -20.516 20.883  1.817   1.00 89.00 2   C 1 
HETATM 3116 C  C4  . NAG C 3 .   ? -20.141 20.353  3.185   1.00 88.84 2   C 1 
HETATM 3117 C  C5  . NAG C 3 .   ? -19.026 19.327  3.057   1.00 88.57 2   C 1 
HETATM 3118 C  C6  . NAG C 3 .   ? -18.702 18.666  4.365   1.00 84.40 2   C 1 
HETATM 3119 C  C7  . NAG C 3 .   ? -21.907 19.811  -1.294  1.00 88.29 2   C 1 
HETATM 3120 C  C8  . NAG C 3 .   ? -22.001 20.452  -2.651  1.00 82.61 2   C 1 
HETATM 3121 N  N2  . NAG C 3 .   ? -20.991 20.278  -0.486  1.00 88.88 2   C 1 
HETATM 3122 O  O3  . NAG C 3 .   ? -21.663 21.692  1.910   1.00 87.57 2   C 1 
HETATM 3123 O  O4  . NAG C 3 .   ? -19.655 21.440  3.968   1.00 87.47 2   C 1 
HETATM 3124 O  O5  . NAG C 3 .   ? -19.425 18.293  2.174   1.00 90.50 2   C 1 
HETATM 3125 O  O6  . NAG C 3 .   ? -19.807 17.979  4.868   1.00 82.07 2   C 1 
HETATM 3126 O  O7  . NAG C 3 .   ? -22.652 18.904  -0.984  1.00 83.50 2   C 1 
HETATM 3127 C  C1  . MAN C 3 .   ? -20.296 21.615  5.123   1.00 84.83 3   C 1 
HETATM 3128 C  C2  . MAN C 3 .   ? -19.363 22.311  6.117   1.00 81.16 3   C 1 
HETATM 3129 C  C3  . MAN C 3 .   ? -20.101 22.448  7.431   1.00 74.52 3   C 1 
HETATM 3130 C  C4  . MAN C 3 .   ? -21.405 23.183  7.224   1.00 75.01 3   C 1 
HETATM 3131 C  C5  . MAN C 3 .   ? -22.233 22.470  6.155   1.00 76.88 3   C 1 
HETATM 3132 C  C6  . MAN C 3 .   ? -23.499 23.219  5.817   1.00 70.28 3   C 1 
HETATM 3133 O  O2  . MAN C 3 .   ? -18.987 23.615  5.665   1.00 80.79 3   C 1 
HETATM 3134 O  O3  . MAN C 3 .   ? -19.294 23.150  8.343   1.00 72.77 3   C 1 
HETATM 3135 O  O4  . MAN C 3 .   ? -22.148 23.182  8.415   1.00 69.57 3   C 1 
HETATM 3136 O  O5  . MAN C 3 .   ? -21.480 22.374  4.950   1.00 84.24 3   C 1 
HETATM 3137 O  O6  . MAN C 3 .   ? -23.181 24.442  5.233   1.00 63.98 3   C 1 
HETATM 3138 C  C1  . MAN C 3 .   ? -17.585 23.779  5.349   1.00 79.12 4   C 1 
HETATM 3139 C  C2  . MAN C 3 .   ? -17.117 25.227  5.571   1.00 74.88 4   C 1 
HETATM 3140 C  C3  . MAN C 3 .   ? -17.942 26.132  4.654   1.00 68.58 4   C 1 
HETATM 3141 C  C4  . MAN C 3 .   ? -17.739 25.704  3.192   1.00 67.40 4   C 1 
HETATM 3142 C  C5  . MAN C 3 .   ? -18.131 24.243  3.053   1.00 74.48 4   C 1 
HETATM 3143 C  C6  . MAN C 3 .   ? -17.780 23.746  1.676   1.00 68.70 4   C 1 
HETATM 3144 O  O2  . MAN C 3 .   ? -15.760 25.397  5.195   1.00 74.37 4   C 1 
HETATM 3145 O  O3  . MAN C 3 .   ? -17.500 27.484  4.810   1.00 63.94 4   C 1 
HETATM 3146 O  O4  . MAN C 3 .   ? -18.569 26.492  2.358   1.00 61.88 4   C 1 
HETATM 3147 O  O5  . MAN C 3 .   ? -17.381 23.438  3.990   1.00 75.56 4   C 1 
HETATM 3148 O  O6  . MAN C 3 .   ? -16.386 23.947  1.465   1.00 70.26 4   C 1 
HETATM 3149 C  C1  . MAN C 3 .   ? -14.772 25.186  6.183   1.00 72.99 5   C 1 
HETATM 3150 C  C2  . MAN C 3 .   ? -13.679 26.242  6.017   1.00 67.26 5   C 1 
HETATM 3151 C  C3  . MAN C 3 .   ? -12.994 26.048  4.656   1.00 71.86 5   C 1 
HETATM 3152 C  C4  . MAN C 3 .   ? -12.484 24.610  4.496   1.00 67.67 5   C 1 
HETATM 3153 C  C5  . MAN C 3 .   ? -13.645 23.639  4.749   1.00 74.69 5   C 1 
HETATM 3154 C  C6  . MAN C 3 .   ? -13.164 22.209  4.731   1.00 65.52 5   C 1 
HETATM 3155 O  O2  . MAN C 3 .   ? -12.701 26.118  7.041   1.00 60.74 5   C 1 
HETATM 3156 O  O3  . MAN C 3 .   ? -11.885 26.944  4.530   1.00 62.33 5   C 1 
HETATM 3157 O  O4  . MAN C 3 .   ? -11.964 24.424  3.196   1.00 63.23 5   C 1 
HETATM 3158 O  O5  . MAN C 3 .   ? -14.236 23.891  6.040   1.00 70.28 5   C 1 
HETATM 3159 O  O6  . MAN C 3 .   ? -14.289 21.357  4.921   1.00 60.66 5   C 1 
HETATM 3160 C  C1  . MAN C 3 .   ? -15.933 23.625  0.189   1.00 68.22 6   C 1 
HETATM 3161 C  C2  . MAN C 3 .   ? -14.407 23.761  0.178   1.00 67.94 6   C 1 
HETATM 3162 C  C3  . MAN C 3 .   ? -14.046 25.245  0.347   1.00 68.45 6   C 1 
HETATM 3163 C  C4  . MAN C 3 .   ? -14.695 26.055  -0.770  1.00 64.08 6   C 1 
HETATM 3164 C  C5  . MAN C 3 .   ? -16.208 25.819  -0.751  1.00 62.84 6   C 1 
HETATM 3165 C  C6  . MAN C 3 .   ? -16.871 26.451  -1.944  1.00 44.46 6   C 1 
HETATM 3166 O  O2  . MAN C 3 .   ? -13.866 23.356  -1.056  1.00 67.96 6   C 1 
HETATM 3167 O  O3  . MAN C 3 .   ? -12.637 25.411  0.285   1.00 63.05 6   C 1 
HETATM 3168 O  O4  . MAN C 3 .   ? -14.435 27.426  -0.554  1.00 58.15 6   C 1 
HETATM 3169 O  O5  . MAN C 3 .   ? -16.487 24.404  -0.843  1.00 67.57 6   C 1 
HETATM 3170 O  O6  . MAN C 3 .   ? -16.275 25.908  -3.121  1.00 46.27 6   C 1 
HETATM 3171 C  C1  . MAN C 3 .   ? -13.776 21.970  -1.245  1.00 67.75 7   C 1 
HETATM 3172 C  C2  . MAN C 3 .   ? -12.603 21.730  -2.192  1.00 63.27 7   C 1 
HETATM 3173 C  C3  . MAN C 3 .   ? -12.924 22.311  -3.558  1.00 64.99 7   C 1 
HETATM 3174 C  C4  . MAN C 3 .   ? -14.245 21.740  -4.072  1.00 59.08 7   C 1 
HETATM 3175 C  C5  . MAN C 3 .   ? -15.339 21.996  -3.050  1.00 66.69 7   C 1 
HETATM 3176 C  C6  . MAN C 3 .   ? -16.651 21.338  -3.469  1.00 53.61 7   C 1 
HETATM 3177 O  O2  . MAN C 3 .   ? -12.381 20.343  -2.342  1.00 56.54 7   C 1 
HETATM 3178 O  O3  . MAN C 3 .   ? -11.895 22.005  -4.475  1.00 56.16 7   C 1 
HETATM 3179 O  O4  . MAN C 3 .   ? -14.582 22.339  -5.292  1.00 55.25 7   C 1 
HETATM 3180 O  O5  . MAN C 3 .   ? -14.976 21.427  -1.784  1.00 64.89 7   C 1 
HETATM 3181 O  O6  . MAN C 3 .   ? -17.660 21.609  -2.515  1.00 48.46 7   C 1 
HETATM 3182 C  C1  . MAN C 3 .   ? -16.806 26.326  -4.384  1.00 33.14 8   C 1 
HETATM 3183 C  C2  . MAN C 3 .   ? -16.102 25.479  -5.452  1.00 42.49 8   C 1 
HETATM 3184 C  C3  . MAN C 3 .   ? -14.617 25.846  -5.478  1.00 51.47 8   C 1 
HETATM 3185 C  C4  . MAN C 3 .   ? -14.429 27.335  -5.659  1.00 37.35 8   C 1 
HETATM 3186 C  C5  . MAN C 3 .   ? -15.218 28.097  -4.581  1.00 45.68 8   C 1 
HETATM 3187 C  C6  . MAN C 3 .   ? -15.173 29.592  -4.807  1.00 16.93 8   C 1 
HETATM 3188 O  O2  . MAN C 3 .   ? -16.659 25.750  -6.736  1.00 33.66 8   C 1 
HETATM 3189 O  O3  . MAN C 3 .   ? -13.956 25.149  -6.520  1.00 40.56 8   C 1 
HETATM 3190 O  O4  . MAN C 3 .   ? -13.064 27.669  -5.552  1.00 38.50 8   C 1 
HETATM 3191 O  O5  . MAN C 3 .   ? -16.593 27.702  -4.614  1.00 36.10 8   C 1 
HETATM 3192 O  O6  . MAN C 3 .   ? -15.918 30.243  -3.798  1.00 13.49 8   C 1 
HETATM 3193 C  C1  . NAG D 4 .   ? -3.288  -10.580 21.226  1.00 87.29 1   D 1 
HETATM 3194 C  C2  . NAG D 4 .   ? -4.618  -11.009 21.809  1.00 85.95 1   D 1 
HETATM 3195 C  C3  . NAG D 4 .   ? -4.641  -10.802 23.315  1.00 82.85 1   D 1 
HETATM 3196 C  C4  . NAG D 4 .   ? -3.447  -11.489 23.991  1.00 81.39 1   D 1 
HETATM 3197 C  C5  . NAG D 4 .   ? -2.167  -11.039 23.318  1.00 82.64 1   D 1 
HETATM 3198 C  C6  . NAG D 4 .   ? -0.944  -11.757 23.884  1.00 75.96 1   D 1 
HETATM 3199 C  C7  . NAG D 4 .   ? -6.621  -10.786 20.446  1.00 78.72 1   D 1 
HETATM 3200 C  C8  . NAG D 4 .   ? -7.682  -9.858  19.931  1.00 69.57 1   D 1 
HETATM 3201 N  N2  . NAG D 4 .   ? -5.695  -10.239 21.214  1.00 80.82 1   D 1 
HETATM 3202 O  O3  . NAG D 4 .   ? -5.842  -11.322 23.868  1.00 78.25 1   D 1 
HETATM 3203 O  O4  . NAG D 4 .   ? -3.402  -11.125 25.380  1.00 81.01 1   D 1 
HETATM 3204 O  O5  . NAG D 4 .   ? -2.235  -11.293 21.898  1.00 84.26 1   D 1 
HETATM 3205 O  O6  . NAG D 4 .   ? -1.083  -13.150 23.757  1.00 67.98 1   D 1 
HETATM 3206 O  O7  . NAG D 4 .   ? -6.650  -11.974 20.165  1.00 71.66 1   D 1 
HETATM 3207 C  C1  . NAG D 4 .   ? -3.557  -12.203 26.352  1.00 69.22 2   D 1 
HETATM 3208 C  C2  . NAG D 4 .   ? -2.920  -11.774 27.671  1.00 49.43 2   D 1 
HETATM 3209 C  C3  . NAG D 4 .   ? -3.189  -12.799 28.760  1.00 44.84 2   D 1 
HETATM 3210 C  C4  . NAG D 4 .   ? -4.662  -13.102 28.847  1.00 37.92 2   D 1 
HETATM 3211 C  C5  . NAG D 4 .   ? -5.175  -13.522 27.475  1.00 51.77 2   D 1 
HETATM 3212 C  C6  . NAG D 4 .   ? -6.655  -13.773 27.483  1.00 33.30 2   D 1 
HETATM 3213 C  C7  . NAG D 4 .   ? -0.922  -10.415 27.477  1.00 57.38 2   D 1 
HETATM 3214 C  C8  . NAG D 4 .   ? 0.575   -10.381 27.327  1.00 42.04 2   D 1 
HETATM 3215 N  N2  . NAG D 4 .   ? -1.487  -11.599 27.529  1.00 62.93 2   D 1 
HETATM 3216 O  O3  . NAG D 4 .   ? -2.734  -12.308 30.000  1.00 41.11 2   D 1 
HETATM 3217 O  O4  . NAG D 4 .   ? -4.867  -14.192 29.765  1.00 33.66 2   D 1 
HETATM 3218 O  O5  . NAG D 4 .   ? -4.917  -12.468 26.545  1.00 57.68 2   D 1 
HETATM 3219 O  O6  . NAG D 4 .   ? -7.078  -14.210 26.223  1.00 28.79 2   D 1 
HETATM 3220 O  O7  . NAG D 4 .   ? -1.561  -9.373  27.548  1.00 52.15 2   D 1 
HETATM 3221 C  C1  . MAN D 4 .   ? -5.590  -13.779 30.891  1.00 7.58  3   D 1 
HETATM 3222 C  C2  . MAN D 4 .   ? -6.380  -14.933 31.518  1.00 7.14  3   D 1 
HETATM 3223 C  C3  . MAN D 4 .   ? -7.160  -14.367 32.682  1.00 3.94  3   D 1 
HETATM 3224 C  C4  . MAN D 4 .   ? -6.216  -13.660 33.653  1.00 4.28  3   D 1 
HETATM 3225 C  C5  . MAN D 4 .   ? -5.414  -12.584 32.918  1.00 3.77  3   D 1 
HETATM 3226 C  C6  . MAN D 4 .   ? -4.369  -11.918 33.785  1.00 2.71  3   D 1 
HETATM 3227 O  O2  . MAN D 4 .   ? -5.481  -15.927 32.001  1.00 5.36  3   D 1 
HETATM 3228 O  O3  . MAN D 4 .   ? -7.851  -15.411 33.333  1.00 3.85  3   D 1 
HETATM 3229 O  O4  . MAN D 4 .   ? -6.976  -13.041 34.667  1.00 4.42  3   D 1 
HETATM 3230 O  O5  . MAN D 4 .   ? -4.712  -13.188 31.819  1.00 7.35  3   D 1 
HETATM 3231 O  O6  . MAN D 4 .   ? -3.368  -12.837 34.129  1.00 3.05  3   D 1 
HETATM 3232 C  C1  . MAN D 4 .   ? -5.865  -17.230 31.679  1.00 3.42  4   D 1 
HETATM 3233 C  C2  . MAN D 4 .   ? -5.331  -18.217 32.718  1.00 2.48  4   D 1 
HETATM 3234 C  C3  . MAN D 4 .   ? -3.807  -18.202 32.662  1.00 2.09  4   D 1 
HETATM 3235 C  C4  . MAN D 4 .   ? -3.351  -18.586 31.265  1.00 3.09  4   D 1 
HETATM 3236 C  C5  . MAN D 4 .   ? -3.970  -17.626 30.250  1.00 4.68  4   D 1 
HETATM 3237 C  C6  . MAN D 4 .   ? -3.702  -18.107 28.860  1.00 4.05  4   D 1 
HETATM 3238 O  O2  . MAN D 4 .   ? -5.751  -19.532 32.401  1.00 2.76  4   D 1 
HETATM 3239 O  O3  . MAN D 4 .   ? -3.306  -19.151 33.601  1.00 2.31  4   D 1 
HETATM 3240 O  O4  . MAN D 4 .   ? -1.939  -18.504 31.188  1.00 3.11  4   D 1 
HETATM 3241 O  O5  . MAN D 4 .   ? -5.400  -17.602 30.391  1.00 3.82  4   D 1 
HETATM 3242 O  O6  . MAN D 4 .   ? -4.283  -19.387 28.699  1.00 3.34  4   D 1 
HETATM 3243 C  C1  . MAN D 4 .   ? -6.976  -19.913 33.003  1.00 2.42  5   D 1 
HETATM 3244 C  C2  . MAN D 4 .   ? -6.914  -21.423 33.201  1.00 2.20  5   D 1 
HETATM 3245 C  C3  . MAN D 4 .   ? -6.864  -22.107 31.840  1.00 1.82  5   D 1 
HETATM 3246 C  C4  . MAN D 4 .   ? -8.022  -21.644 30.966  1.00 2.41  5   D 1 
HETATM 3247 C  C5  . MAN D 4 .   ? -8.006  -20.125 30.870  1.00 2.27  5   D 1 
HETATM 3248 C  C6  . MAN D 4 .   ? -9.211  -19.608 30.104  1.00 2.33  5   D 1 
HETATM 3249 O  O2  . MAN D 4 .   ? -8.078  -21.864 33.913  1.00 2.40  5   D 1 
HETATM 3250 O  O3  . MAN D 4 .   ? -6.931  -23.520 32.004  1.00 1.68  5   D 1 
HETATM 3251 O  O4  . MAN D 4 .   ? -7.901  -22.221 29.687  1.00 2.12  5   D 1 
HETATM 3252 O  O5  . MAN D 4 .   ? -8.064  -19.553 32.182  1.00 2.58  5   D 1 
HETATM 3253 O  O6  . MAN D 4 .   ? -9.086  -18.214 29.920  1.00 2.02  5   D 1 
HETATM 3254 C  C1  . MAN D 4 .   ? -4.159  -19.964 27.489  1.00 3.77  6   D 1 
HETATM 3255 C  C2  . MAN D 4 .   ? -5.004  -21.253 27.477  1.00 3.61  6   D 1 
HETATM 3256 C  C3  . MAN D 4 .   ? -4.375  -22.252 28.473  1.00 2.87  6   D 1 
HETATM 3257 C  C4  . MAN D 4 .   ? -2.914  -22.494 28.113  1.00 3.33  6   D 1 
HETATM 3258 C  C5  . MAN D 4 .   ? -2.165  -21.153 28.086  1.00 3.29  6   D 1 
HETATM 3259 C  C6  . MAN D 4 .   ? -0.764  -21.314 27.577  1.00 2.90  6   D 1 
HETATM 3260 O  O2  . MAN D 4 .   ? -4.984  -21.863 26.211  1.00 4.49  6   D 1 
HETATM 3261 O  O3  . MAN D 4 .   ? -5.094  -23.469 28.441  1.00 2.57  6   D 1 
HETATM 3262 O  O4  . MAN D 4 .   ? -2.332  -23.325 29.084  1.00 2.20  6   D 1 
HETATM 3263 O  O5  . MAN D 4 .   ? -2.820  -20.255 27.165  1.00 5.76  6   D 1 
HETATM 3264 O  O6  . MAN D 4 .   ? -0.844  -21.882 26.276  1.00 3.07  6   D 1 
HETATM 3265 C  C1  . MAN D 4 .   ? -5.929  -21.381 25.326  1.00 3.76  7   D 1 
HETATM 3266 C  C2  . MAN D 4 .   ? -6.211  -22.490 24.329  1.00 2.91  7   D 1 
HETATM 3267 C  C3  . MAN D 4 .   ? -4.955  -22.782 23.522  1.00 2.46  7   D 1 
HETATM 3268 C  C4  . MAN D 4 .   ? -4.426  -21.498 22.882  1.00 3.92  7   D 1 
HETATM 3269 C  C5  . MAN D 4 .   ? -4.224  -20.434 23.956  1.00 4.47  7   D 1 
HETATM 3270 C  C6  . MAN D 4 .   ? -3.851  -19.103 23.362  1.00 5.36  7   D 1 
HETATM 3271 O  O2  . MAN D 4 .   ? -7.242  -22.065 23.437  1.00 3.53  7   D 1 
HETATM 3272 O  O3  . MAN D 4 .   ? -5.226  -23.730 22.505  1.00 2.46  7   D 1 
HETATM 3273 O  O4  . MAN D 4 .   ? -3.194  -21.770 22.249  1.00 3.63  7   D 1 
HETATM 3274 O  O5  . MAN D 4 .   ? -5.455  -20.221 24.672  1.00 5.28  7   D 1 
HETATM 3275 O  O6  . MAN D 4 .   ? -3.631  -18.148 24.397  1.00 5.07  7   D 1 
HETATM 3276 C  C1  . MAN D 4 .   ? 0.414   -22.066 25.610  1.00 2.54  8   D 1 
HETATM 3277 C  C2  . MAN D 4 .   ? 0.006   -22.505 24.191  1.00 2.65  8   D 1 
HETATM 3278 C  C3  . MAN D 4 .   ? -0.677  -23.877 24.250  1.00 1.94  8   D 1 
HETATM 3279 C  C4  . MAN D 4 .   ? 0.199   -24.877 24.985  1.00 2.17  8   D 1 
HETATM 3280 C  C5  . MAN D 4 .   ? 0.587   -24.326 26.366  1.00 2.05  8   D 1 
HETATM 3281 C  C6  . MAN D 4 .   ? 1.568   -25.230 27.073  1.00 1.77  8   D 1 
HETATM 3282 O  O2  . MAN D 4 .   ? 1.170   -22.618 23.380  1.00 3.32  8   D 1 
HETATM 3283 O  O3  . MAN D 4 .   ? -0.975  -24.347 22.954  1.00 2.13  8   D 1 
HETATM 3284 O  O4  . MAN D 4 .   ? -0.508  -26.101 25.156  1.00 1.75  8   D 1 
HETATM 3285 O  O5  . MAN D 4 .   ? 1.216   -23.046 26.220  1.00 2.66  8   D 1 
HETATM 3286 O  O6  . MAN D 4 .   ? 1.922   -24.665 28.326  1.00 1.61  8   D 1 
#
