# Supplementary material for: Theoretical Study of Sphingomyelinases from Entamoeba histolytica and Trichomonas vaginalis Sheds Light on the Evolution of Enzymes Needed for Survival and Colonization
Source: Pathogens. 2025 Jan 5;14(1):32. doi: 10.3390/pathogens14010032 (PMC11768322; doi:10.3390/pathogens14010032)
Supplement: Supplementary file 1 [file pathogens-14-00032-s001.zip › Supplementary structural Files/CIF files aSMase6/aSmase6 no signal peptide no c terminal/aSmase6 no signal peptide no c terminal glycosilated Mg/fold_smase6nosingnoctermmg_model_1.cif]

# By using this file you agree to the legally binding terms of use found at alphafoldserver.com/output-terms
data_67aa486a3d596147
#
_entry.id 67aa486a3d596147
#
loop_
_atom_type.symbol
C  
MG 
N  
O  
S  
#
loop_
_audit_author.name
_audit_author.pdbx_ordinal
"Google DeepMind" 1 
"Isomorphic Labs" 2 
#
_audit_conform.dict_location https://raw.githubusercontent.com/ihmwg/ModelCIF/master/dist/mmcif_ma.dic
_audit_conform.dict_name     mmcif_ma.dic
_audit_conform.dict_version  1.4.5
#
loop_
_chem_comp.formula
_chem_comp.formula_weight
_chem_comp.id
_chem_comp.mon_nstd_flag
_chem_comp.name
_chem_comp.pdbx_smiles
_chem_comp.pdbx_synonyms
_chem_comp.type
"C3 H7 N O2"    89.093  ALA y ALANINE                                  C[C@H](N)C(O)=O                                  ?                                     "L-PEPTIDE LINKING"           
"C6 H15 N4 O2"  175.209 ARG y ARGININE                                 N[C@@H](CCCNC(N)=[NH2+])C(O)=O                   ?                                     "L-PEPTIDE LINKING"           
"C4 H8 N2 O3"   132.118 ASN y ASPARAGINE                               N[C@@H](CC(N)=O)C(O)=O                           ?                                     "L-PEPTIDE LINKING"           
"C4 H7 N O4"    133.103 ASP y "ASPARTIC ACID"                          N[C@@H](CC(O)=O)C(O)=O                           ?                                     "L-PEPTIDE LINKING"           
"C3 H7 N O2 S"  121.158 CYS y CYSTEINE                                 N[C@@H](CS)C(O)=O                                ?                                     "L-PEPTIDE LINKING"           
"C5 H10 N2 O3"  146.144 GLN y GLUTAMINE                                N[C@@H](CCC(N)=O)C(O)=O                          ?                                     "L-PEPTIDE LINKING"           
"C5 H9 N O4"    147.129 GLU y "GLUTAMIC ACID"                          N[C@@H](CCC(O)=O)C(O)=O                          ?                                     "L-PEPTIDE LINKING"           
"C2 H5 N O2"    75.067  GLY y GLYCINE                                  NCC(O)=O                                         ?                                     "PEPTIDE LINKING"             
"C6 H10 N3 O2"  156.162 HIS y HISTIDINE                                N[C@@H](Cc1c[nH]c[nH+]1)C(O)=O                   ?                                     "L-PEPTIDE LINKING"           
"C6 H13 N O2"   131.173 ILE y ISOLEUCINE                               CC[C@H](C)[C@H](N)C(O)=O                         ?                                     "L-PEPTIDE LINKING"           
"C6 H13 N O2"   131.173 LEU y LEUCINE                                  CC(C)C[C@H](N)C(O)=O                             ?                                     "L-PEPTIDE LINKING"           
"C6 H15 N2 O2"  147.195 LYS y LYSINE                                   N[C@@H](CCCC[NH3+])C(O)=O                        ?                                     "L-PEPTIDE LINKING"           
"C6 H12 O6"     180.156 MAN y alpha-D-mannopyranose                    OC[C@H]1O[C@H](O)[C@@H](O)[C@@H](O)[C@@H]1O      "alpha-D-mannose; D-mannose; mannose" "D-saccharide, alpha linking" 
"C5 H11 N O2 S" 149.211 MET y METHIONINE                               CSCC[C@H](N)C(O)=O                               ?                                     "L-PEPTIDE LINKING"           
Mg              24.305  MG  . "MAGNESIUM ION"                          "[Mg++]"                                         ?                                     NON-POLYMER                   
"C8 H15 N O6"   221.208 NAG y 2-acetamido-2-deoxy-beta-D-glucopyranose CC(=O)N[C@H]1[C@H](O)O[C@H](CO)[C@@H](O)[C@@H]1O 
;N-acetyl-beta-D-glucosamine; 2-acetamido-2-deoxy-beta-D-glucose; 2-acetamido-2-deoxy-D-glucose;
2-acetamido-2-deoxy-glucose; N-ACETYL-D-GLUCOSAMINE
;
"D-saccharide, beta linking"  
"C9 H11 N O2"   165.189 PHE y PHENYLALANINE                            N[C@@H](Cc1ccccc1)C(O)=O                         ?                                     "L-PEPTIDE LINKING"           
"C5 H9 N O2"    115.130 PRO y PROLINE                                  OC(=O)[C@@H]1CCCN1                               ?                                     "L-PEPTIDE LINKING"           
"C3 H7 N O3"    105.093 SER y SERINE                                   N[C@@H](CO)C(O)=O                                ?                                     "L-PEPTIDE LINKING"           
"C4 H9 N O3"    119.119 THR y THREONINE                                C[C@@H](O)[C@H](N)C(O)=O                         ?                                     "L-PEPTIDE LINKING"           
"C11 H12 N2 O2" 204.225 TRP y TRYPTOPHAN                               N[C@@H](Cc1c[nH]c2ccccc12)C(O)=O                 ?                                     "L-PEPTIDE LINKING"           
"C9 H11 N O3"   181.189 TYR y TYROSINE                                 N[C@@H](Cc1ccc(O)cc1)C(O)=O                      ?                                     "L-PEPTIDE LINKING"           
"C5 H11 N O2"   117.146 VAL y VALINE                                   CC(C)[C@H](N)C(O)=O                              ?                                     "L-PEPTIDE LINKING"           
#
_citation.book_publisher          ?
_citation.country                 UK
_citation.id                      primary
_citation.journal_full            Nature
_citation.journal_id_ASTM         NATUAS
_citation.journal_id_CSD          0006
_citation.journal_id_ISSN         0028-0836
_citation.journal_volume          ?
_citation.page_first              ?
_citation.page_last               ?
_citation.pdbx_database_id_DOI    ?
_citation.pdbx_database_id_PubMed ?
_citation.title                   "Accurate structure prediction of biomolecular interactions with AlphaFold 3"
_citation.year                    2024
#
loop_
_citation_author.citation_id
_citation_author.name
_citation_author.ordinal
primary "Google DeepMind" 1 
primary "Isomorphic Labs" 2 
#
loop_
_entity.id
_entity.pdbx_description
_entity.type
1 . polymer     
2 . non-polymer 
3 . branched    
4 . branched    
#
_entity_poly.entity_id      1
_entity_poly.pdbx_strand_id A
_entity_poly.type           polypeptide(L)
#
loop_
_entity_poly_seq.entity_id
_entity_poly_seq.hetero
_entity_poly_seq.mon_id
_entity_poly_seq.num
1 n PHE 1   
1 n GLU 2   
1 n MET 3   
1 n TRP 4   
1 n GLN 5   
1 n LEU 6   
1 n THR 7   
1 n ASP 8   
1 n ILE 9   
1 n HIS 10  
1 n LEU 11  
1 n ASP 12  
1 n PRO 13  
1 n MET 14  
1 n TYR 15  
1 n THR 16  
1 n VAL 17  
1 n GLY 18  
1 n SER 19  
1 n ASP 20  
1 n PRO 21  
1 n LEU 22  
1 n LYS 23  
1 n LEU 24  
1 n CYS 25  
1 n ARG 26  
1 n GLU 27  
1 n GLY 28  
1 n LYS 29  
1 n GLY 30  
1 n ASN 31  
1 n ALA 32  
1 n GLY 33  
1 n LYS 34  
1 n TYR 35  
1 n GLY 36  
1 n ASP 37  
1 n TYR 38  
1 n SER 39  
1 n CYS 40  
1 n ASP 41  
1 n ALA 42  
1 n ASN 43  
1 n MET 44  
1 n ALA 45  
1 n LEU 46  
1 n LEU 47  
1 n ASP 48  
1 n SER 49  
1 n LEU 50  
1 n VAL 51  
1 n LYS 52  
1 n PHE 53  
1 n ILE 54  
1 n LYS 55  
1 n ARG 56  
1 n ASN 57  
1 n THR 58  
1 n ASP 59  
1 n VAL 60  
1 n ASN 61  
1 n GLY 62  
1 n LYS 63  
1 n VAL 64  
1 n MET 65  
1 n VAL 66  
1 n TYR 67  
1 n ASN 68  
1 n GLY 69  
1 n ASP 70  
1 n ILE 71  
1 n VAL 72  
1 n SER 73  
1 n ARG 74  
1 n ALA 75  
1 n ILE 76  
1 n PRO 77  
1 n LYS 78  
1 n TYR 79  
1 n ASN 80  
1 n LEU 81  
1 n ASP 82  
1 n TYR 83  
1 n VAL 84  
1 n LYS 85  
1 n GLN 86  
1 n SER 87  
1 n ILE 88  
1 n VAL 89  
1 n ASN 90  
1 n ALA 91  
1 n THR 92  
1 n ALA 93  
1 n LEU 94  
1 n LEU 95  
1 n LYS 96  
1 n LYS 97  
1 n PHE 98  
1 n GLU 99  
1 n ASP 100 
1 n PHE 101 
1 n PHE 102 
1 n ILE 103 
1 n ILE 104 
1 n PRO 105 
1 n MET 106 
1 n LEU 107 
1 n GLY 108 
1 n ASN 109 
1 n HIS 110 
1 n ASP 111 
1 n VAL 112 
1 n TYR 113 
1 n PRO 114 
1 n ALA 115 
1 n ASN 116 
1 n GLN 117 
1 n MET 118 
1 n ALA 119 
1 n ILE 120 
1 n ASN 121 
1 n SER 122 
1 n GLN 123 
1 n TRP 124 
1 n ILE 125 
1 n PHE 126 
1 n GLN 127 
1 n PHE 128 
1 n ALA 129 
1 n ALA 130 
1 n GLU 131 
1 n GLN 132 
1 n PHE 133 
1 n ALA 134 
1 n PRO 135 
1 n PHE 136 
1 n LEU 137 
1 n SER 138 
1 n GLN 139 
1 n ASN 140 
1 n ALA 141 
1 n ILE 142 
1 n GLU 143 
1 n SER 144 
1 n PHE 145 
1 n LYS 146 
1 n HIS 147 
1 n GLY 148 
1 n GLY 149 
1 n TYR 150 
1 n TYR 151 
1 n THR 152 
1 n MET 153 
1 n PRO 154 
1 n PHE 155 
1 n PRO 156 
1 n ALA 157 
1 n HIS 158 
1 n LEU 159 
1 n GLY 160 
1 n ILE 161 
1 n LYS 162 
1 n VAL 163 
1 n PRO 164 
1 n LEU 165 
1 n ASN 166 
1 n ALA 167 
1 n VAL 168 
1 n VAL 169 
1 n LEU 170 
1 n ASN 171 
1 n THR 172 
1 n VAL 173 
1 n LEU 174 
1 n TYR 175 
1 n TYR 176 
1 n ASN 177 
1 n TYR 178 
1 n ASN 179 
1 n LYS 180 
1 n GLN 181 
1 n THR 182 
1 n MET 183 
1 n ASP 184 
1 n SER 185 
1 n THR 186 
1 n ASP 187 
1 n PRO 188 
1 n LEU 189 
1 n GLY 190 
1 n GLN 191 
1 n PHE 192 
1 n GLU 193 
1 n TRP 194 
1 n PHE 195 
1 n LYS 196 
1 n THR 197 
1 n VAL 198 
1 n MET 199 
1 n ASP 200 
1 n GLY 201 
1 n TYR 202 
1 n ARG 203 
1 n LYS 204 
1 n THR 205 
1 n GLY 206 
1 n GLN 207 
1 n ARG 208 
1 n ALA 209 
1 n ILE 210 
1 n VAL 211 
1 n SER 212 
1 n MET 213 
1 n HIS 214 
1 n ILE 215 
1 n CYS 216 
1 n PRO 217 
1 n GLY 218 
1 n VAL 219 
1 n ALA 220 
1 n GLU 221 
1 n ARG 222 
1 n PHE 223 
1 n ASN 224 
1 n TYR 225 
1 n SER 226 
1 n ASP 227 
1 n GLN 228 
1 n LEU 229 
1 n TYR 230 
1 n PRO 231 
1 n GLN 232 
1 n TYR 233 
1 n ASN 234 
1 n ASP 235 
1 n ARG 236 
1 n LEU 237 
1 n VAL 238 
1 n ASP 239 
1 n SER 240 
1 n LEU 241 
1 n ALA 242 
1 n GLU 243 
1 n TYR 244 
1 n ASN 245 
1 n ASP 246 
1 n VAL 247 
1 n ILE 248 
1 n LEU 249 
1 n GLY 250 
1 n VAL 251 
1 n LEU 252 
1 n CYS 253 
1 n GLY 254 
1 n HIS 255 
1 n LEU 256 
1 n HIS 257 
1 n THR 258 
1 n ASP 259 
1 n THR 260 
1 n PHE 261 
1 n ARG 262 
1 n ILE 263 
1 n LEU 264 
1 n SER 265 
1 n LYS 266 
1 n GLY 267 
1 n ASN 268 
1 n LYS 269 
1 n LYS 270 
1 n VAL 271 
1 n MET 272 
1 n ALA 273 
1 n PHE 274 
1 n ILE 275 
1 n GLY 276 
1 n PRO 277 
1 n SER 278 
1 n VAL 279 
1 n ASP 280 
1 n THR 281 
1 n TRP 282 
1 n LEU 283 
1 n GLY 284 
1 n THR 285 
1 n SER 286 
1 n PRO 287 
1 n SER 288 
1 n ILE 289 
1 n ARG 290 
1 n LYS 291 
1 n TYR 292 
1 n ASP 293 
1 n VAL 294 
1 n GLY 295 
1 n ASN 296 
1 n GLY 297 
1 n GLN 298 
1 n GLY 299 
1 n TYR 300 
1 n MET 301 
1 n LYS 302 
1 n GLU 303 
1 n PHE 304 
1 n LYS 305 
1 n ASN 306 
1 n TYR 307 
1 n HIS 308 
1 n PHE 309 
1 n GLN 310 
1 n LEU 311 
1 n ARG 312 
1 n PRO 313 
1 n LYS 314 
1 n LYS 315 
1 n ASP 316 
1 n LYS 317 
1 n LEU 318 
1 n LYS 319 
1 n PRO 320 
1 n LYS 321 
1 n THR 322 
1 n THR 323 
1 n ILE 324 
1 n LYS 325 
1 n GLN 326 
1 n PRO 327 
1 n SER 328 
1 n ASP 329 
1 n GLY 330 
1 n PHE 331 
1 n ASN 332 
1 n LYS 333 
1 n TRP 334 
1 n LYS 335 
1 n PHE 336 
1 n ASN 337 
1 n TYR 338 
1 n GLY 339 
1 n SER 340 
1 n SER 341 
1 n SER 342 
1 n GLU 343 
1 n TYR 344 
1 n GLY 345 
1 n LEU 346 
1 n LYS 347 
1 n GLU 348 
1 n LEU 349 
1 n SER 350 
1 n PRO 351 
1 n LYS 352 
1 n GLU 353 
1 n PHE 354 
1 n GLU 355 
1 n ILE 356 
1 n LEU 357 
1 n ALA 358 
1 n ALA 359 
1 n ARG 360 
1 n MET 361 
1 n ASP 362 
1 n LYS 363 
1 n ASP 364 
1 n LEU 365 
1 n GLN 366 
1 n LEU 367 
1 n PHE 368 
1 n ASN 369 
1 n LYS 370 
1 n TYR 371 
1 n HIS 372 
1 n LEU 373 
1 n HIS 374 
1 n PHE 375 
1 n ARG 376 
1 n ALA 377 
1 n ASP 378 
1 n THR 379 
1 n PRO 380 
1 n GLY 381 
1 n PHE 382 
1 n THR 383 
#
_ma_data.content_type "model coordinates"
_ma_data.id           1
_ma_data.name         Model
#
_ma_model_list.data_id          1
_ma_model_list.model_group_id   1
_ma_model_list.model_group_name "AlphaFold-beta-20231127 (7a14c934-fe78-43c1-a552-7fb305b0ebd1 @ 2024-08-29 17:30:08)"
_ma_model_list.model_id         1
_ma_model_list.model_name       "Top ranked model"
_ma_model_list.model_type       "Ab initio model"
_ma_model_list.ordinal_id       1
#
loop_
_ma_protocol_step.method_type
_ma_protocol_step.ordinal_id
_ma_protocol_step.protocol_id
_ma_protocol_step.step_id
"coevolution MSA" 1 1 1 
"template search" 2 1 2 
modeling          3 1 3 
#
loop_
_ma_qa_metric.id
_ma_qa_metric.mode
_ma_qa_metric.name
_ma_qa_metric.software_group_id
_ma_qa_metric.type
1 global pLDDT 1 pLDDT 
2 local  pLDDT 1 pLDDT 
#
_ma_qa_metric_global.metric_id    1
_ma_qa_metric_global.metric_value 89.68
_ma_qa_metric_global.model_id     1
_ma_qa_metric_global.ordinal_id   1
#
_ma_software_group.group_id    1
_ma_software_group.ordinal_id  1
_ma_software_group.software_id 1
#
loop_
_ma_target_entity.data_id
_ma_target_entity.entity_id
_ma_target_entity.origin
1 1 . 
1 2 . 
1 3 . 
1 4 . 
#
loop_
_ma_target_entity_instance.asym_id
_ma_target_entity_instance.details
_ma_target_entity_instance.entity_id
A . 1 
B . 2 
C . 3 
D . 4 
#
loop_
_pdbx_branch_scheme.asym_id
_pdbx_branch_scheme.auth_asym_id
_pdbx_branch_scheme.auth_seq_num
_pdbx_branch_scheme.entity_id
_pdbx_branch_scheme.hetero
_pdbx_branch_scheme.mon_id
_pdbx_branch_scheme.num
_pdbx_branch_scheme.pdb_asym_id
_pdbx_branch_scheme.pdb_ins_code
_pdbx_branch_scheme.pdb_seq_num
C C 1 3 n NAG 1 C . 1 
C C 2 3 n NAG 2 C . 2 
C C 3 3 n MAN 3 C . 3 
C C 4 3 n MAN 4 C . 4 
C C 5 3 n MAN 5 C . 5 
C C 6 3 n MAN 6 C . 6 
C C 7 3 n MAN 7 C . 7 
C C 8 3 n MAN 8 C . 8 
D D 1 4 n NAG 1 D . 1 
D D 2 4 n NAG 2 D . 2 
D D 3 4 n MAN 3 D . 3 
D D 4 4 n MAN 4 D . 4 
D D 5 4 n MAN 5 D . 5 
D D 6 4 n MAN 6 D . 6 
D D 7 4 n MAN 7 D . 7 
D D 8 4 n MAN 8 D . 8 
#
loop_
_pdbx_data_usage.details
_pdbx_data_usage.id
_pdbx_data_usage.type
_pdbx_data_usage.url
;NON-COMMERCIAL USE ONLY, BY USING THIS FILE YOU AGREE TO THE TERMS OF USE FOUND
AT alphafoldserver.com/output-terms.
;
1 license    ? 
;THE INFORMATION IS NOT INTENDED FOR, HAS NOT BEEN VALIDATED FOR, AND IS NOT
APPROVED FOR CLINICAL USE. IT SHOULD NOT BE USED FOR CLINICAL PURPOSE OR RELIED
ON FOR MEDICAL OR OTHER PROFESSIONAL ADVICE. IT IS THEORETICAL MODELLING ONLY
AND CAUTION SHOULD BE EXERCISED IN ITS USE. IT IS PROVIDED "AS-IS" WITHOUT ANY
WARRANTY OF ANY KIND, WHETHER EXPRESSED OR IMPLIED. NO WARRANTY IS GIVEN THAT
USE OF THE INFORMATION SHALL NOT INFRINGE THE RIGHTS OF ANY THIRD PARTY.
;
2 disclaimer ? 
#
_pdbx_nonpoly_scheme.asym_id       B
_pdbx_nonpoly_scheme.auth_seq_num  1
_pdbx_nonpoly_scheme.entity_id     2
_pdbx_nonpoly_scheme.mon_id        MG
_pdbx_nonpoly_scheme.pdb_ins_code  .
_pdbx_nonpoly_scheme.pdb_seq_num   1
_pdbx_nonpoly_scheme.pdb_strand_id B
#
loop_
_pdbx_poly_seq_scheme.asym_id
_pdbx_poly_seq_scheme.auth_seq_num
_pdbx_poly_seq_scheme.entity_id
_pdbx_poly_seq_scheme.hetero
_pdbx_poly_seq_scheme.mon_id
_pdbx_poly_seq_scheme.pdb_ins_code
_pdbx_poly_seq_scheme.pdb_seq_num
_pdbx_poly_seq_scheme.pdb_strand_id
_pdbx_poly_seq_scheme.seq_id
A 1   1 n PHE . 1   A 1   
A 2   1 n GLU . 2   A 2   
A 3   1 n MET . 3   A 3   
A 4   1 n TRP . 4   A 4   
A 5   1 n GLN . 5   A 5   
A 6   1 n LEU . 6   A 6   
A 7   1 n THR . 7   A 7   
A 8   1 n ASP . 8   A 8   
A 9   1 n ILE . 9   A 9   
A 10  1 n HIS . 10  A 10  
A 11  1 n LEU . 11  A 11  
A 12  1 n ASP . 12  A 12  
A 13  1 n PRO . 13  A 13  
A 14  1 n MET . 14  A 14  
A 15  1 n TYR . 15  A 15  
A 16  1 n THR . 16  A 16  
A 17  1 n VAL . 17  A 17  
A 18  1 n GLY . 18  A 18  
A 19  1 n SER . 19  A 19  
A 20  1 n ASP . 20  A 20  
A 21  1 n PRO . 21  A 21  
A 22  1 n LEU . 22  A 22  
A 23  1 n LYS . 23  A 23  
A 24  1 n LEU . 24  A 24  
A 25  1 n CYS . 25  A 25  
A 26  1 n ARG . 26  A 26  
A 27  1 n GLU . 27  A 27  
A 28  1 n GLY . 28  A 28  
A 29  1 n LYS . 29  A 29  
A 30  1 n GLY . 30  A 30  
A 31  1 n ASN . 31  A 31  
A 32  1 n ALA . 32  A 32  
A 33  1 n GLY . 33  A 33  
A 34  1 n LYS . 34  A 34  
A 35  1 n TYR . 35  A 35  
A 36  1 n GLY . 36  A 36  
A 37  1 n ASP . 37  A 37  
A 38  1 n TYR . 38  A 38  
A 39  1 n SER . 39  A 39  
A 40  1 n CYS . 40  A 40  
A 41  1 n ASP . 41  A 41  
A 42  1 n ALA . 42  A 42  
A 43  1 n ASN . 43  A 43  
A 44  1 n MET . 44  A 44  
A 45  1 n ALA . 45  A 45  
A 46  1 n LEU . 46  A 46  
A 47  1 n LEU . 47  A 47  
A 48  1 n ASP . 48  A 48  
A 49  1 n SER . 49  A 49  
A 50  1 n LEU . 50  A 50  
A 51  1 n VAL . 51  A 51  
A 52  1 n LYS . 52  A 52  
A 53  1 n PHE . 53  A 53  
A 54  1 n ILE . 54  A 54  
A 55  1 n LYS . 55  A 55  
A 56  1 n ARG . 56  A 56  
A 57  1 n ASN . 57  A 57  
A 58  1 n THR . 58  A 58  
A 59  1 n ASP . 59  A 59  
A 60  1 n VAL . 60  A 60  
A 61  1 n ASN . 61  A 61  
A 62  1 n GLY . 62  A 62  
A 63  1 n LYS . 63  A 63  
A 64  1 n VAL . 64  A 64  
A 65  1 n MET . 65  A 65  
A 66  1 n VAL . 66  A 66  
A 67  1 n TYR . 67  A 67  
A 68  1 n ASN . 68  A 68  
A 69  1 n GLY . 69  A 69  
A 70  1 n ASP . 70  A 70  
A 71  1 n ILE . 71  A 71  
A 72  1 n VAL . 72  A 72  
A 73  1 n SER . 73  A 73  
A 74  1 n ARG . 74  A 74  
A 75  1 n ALA . 75  A 75  
A 76  1 n ILE . 76  A 76  
A 77  1 n PRO . 77  A 77  
A 78  1 n LYS . 78  A 78  
A 79  1 n TYR . 79  A 79  
A 80  1 n ASN . 80  A 80  
A 81  1 n LEU . 81  A 81  
A 82  1 n ASP . 82  A 82  
A 83  1 n TYR . 83  A 83  
A 84  1 n VAL . 84  A 84  
A 85  1 n LYS . 85  A 85  
A 86  1 n GLN . 86  A 86  
A 87  1 n SER . 87  A 87  
A 88  1 n ILE . 88  A 88  
A 89  1 n VAL . 89  A 89  
A 90  1 n ASN . 90  A 90  
A 91  1 n ALA . 91  A 91  
A 92  1 n THR . 92  A 92  
A 93  1 n ALA . 93  A 93  
A 94  1 n LEU . 94  A 94  
A 95  1 n LEU . 95  A 95  
A 96  1 n LYS . 96  A 96  
A 97  1 n LYS . 97  A 97  
A 98  1 n PHE . 98  A 98  
A 99  1 n GLU . 99  A 99  
A 100 1 n ASP . 100 A 100 
A 101 1 n PHE . 101 A 101 
A 102 1 n PHE . 102 A 102 
A 103 1 n ILE . 103 A 103 
A 104 1 n ILE . 104 A 104 
A 105 1 n PRO . 105 A 105 
A 106 1 n MET . 106 A 106 
A 107 1 n LEU . 107 A 107 
A 108 1 n GLY . 108 A 108 
A 109 1 n ASN . 109 A 109 
A 110 1 n HIS . 110 A 110 
A 111 1 n ASP . 111 A 111 
A 112 1 n VAL . 112 A 112 
A 113 1 n TYR . 113 A 113 
A 114 1 n PRO . 114 A 114 
A 115 1 n ALA . 115 A 115 
A 116 1 n ASN . 116 A 116 
A 117 1 n GLN . 117 A 117 
A 118 1 n MET . 118 A 118 
A 119 1 n ALA . 119 A 119 
A 120 1 n ILE . 120 A 120 
A 121 1 n ASN . 121 A 121 
A 122 1 n SER . 122 A 122 
A 123 1 n GLN . 123 A 123 
A 124 1 n TRP . 124 A 124 
A 125 1 n ILE . 125 A 125 
A 126 1 n PHE . 126 A 126 
A 127 1 n GLN . 127 A 127 
A 128 1 n PHE . 128 A 128 
A 129 1 n ALA . 129 A 129 
A 130 1 n ALA . 130 A 130 
A 131 1 n GLU . 131 A 131 
A 132 1 n GLN . 132 A 132 
A 133 1 n PHE . 133 A 133 
A 134 1 n ALA . 134 A 134 
A 135 1 n PRO . 135 A 135 
A 136 1 n PHE . 136 A 136 
A 137 1 n LEU . 137 A 137 
A 138 1 n SER . 138 A 138 
A 139 1 n GLN . 139 A 139 
A 140 1 n ASN . 140 A 140 
A 141 1 n ALA . 141 A 141 
A 142 1 n ILE . 142 A 142 
A 143 1 n GLU . 143 A 143 
A 144 1 n SER . 144 A 144 
A 145 1 n PHE . 145 A 145 
A 146 1 n LYS . 146 A 146 
A 147 1 n HIS . 147 A 147 
A 148 1 n GLY . 148 A 148 
A 149 1 n GLY . 149 A 149 
A 150 1 n TYR . 150 A 150 
A 151 1 n TYR . 151 A 151 
A 152 1 n THR . 152 A 152 
A 153 1 n MET . 153 A 153 
A 154 1 n PRO . 154 A 154 
A 155 1 n PHE . 155 A 155 
A 156 1 n PRO . 156 A 156 
A 157 1 n ALA . 157 A 157 
A 158 1 n HIS . 158 A 158 
A 159 1 n LEU . 159 A 159 
A 160 1 n GLY . 160 A 160 
A 161 1 n ILE . 161 A 161 
A 162 1 n LYS . 162 A 162 
A 163 1 n VAL . 163 A 163 
A 164 1 n PRO . 164 A 164 
A 165 1 n LEU . 165 A 165 
A 166 1 n ASN . 166 A 166 
A 167 1 n ALA . 167 A 167 
A 168 1 n VAL . 168 A 168 
A 169 1 n VAL . 169 A 169 
A 170 1 n LEU . 170 A 170 
A 171 1 n ASN . 171 A 171 
A 172 1 n THR . 172 A 172 
A 173 1 n VAL . 173 A 173 
A 174 1 n LEU . 174 A 174 
A 175 1 n TYR . 175 A 175 
A 176 1 n TYR . 176 A 176 
A 177 1 n ASN . 177 A 177 
A 178 1 n TYR . 178 A 178 
A 179 1 n ASN . 179 A 179 
A 180 1 n LYS . 180 A 180 
A 181 1 n GLN . 181 A 181 
A 182 1 n THR . 182 A 182 
A 183 1 n MET . 183 A 183 
A 184 1 n ASP . 184 A 184 
A 185 1 n SER . 185 A 185 
A 186 1 n THR . 186 A 186 
A 187 1 n ASP . 187 A 187 
A 188 1 n PRO . 188 A 188 
A 189 1 n LEU . 189 A 189 
A 190 1 n GLY . 190 A 190 
A 191 1 n GLN . 191 A 191 
A 192 1 n PHE . 192 A 192 
A 193 1 n GLU . 193 A 193 
A 194 1 n TRP . 194 A 194 
A 195 1 n PHE . 195 A 195 
A 196 1 n LYS . 196 A 196 
A 197 1 n THR . 197 A 197 
A 198 1 n VAL . 198 A 198 
A 199 1 n MET . 199 A 199 
A 200 1 n ASP . 200 A 200 
A 201 1 n GLY . 201 A 201 
A 202 1 n TYR . 202 A 202 
A 203 1 n ARG . 203 A 203 
A 204 1 n LYS . 204 A 204 
A 205 1 n THR . 205 A 205 
A 206 1 n GLY . 206 A 206 
A 207 1 n GLN . 207 A 207 
A 208 1 n ARG . 208 A 208 
A 209 1 n ALA . 209 A 209 
A 210 1 n ILE . 210 A 210 
A 211 1 n VAL . 211 A 211 
A 212 1 n SER . 212 A 212 
A 213 1 n MET . 213 A 213 
A 214 1 n HIS . 214 A 214 
A 215 1 n ILE . 215 A 215 
A 216 1 n CYS . 216 A 216 
A 217 1 n PRO . 217 A 217 
A 218 1 n GLY . 218 A 218 
A 219 1 n VAL . 219 A 219 
A 220 1 n ALA . 220 A 220 
A 221 1 n GLU . 221 A 221 
A 222 1 n ARG . 222 A 222 
A 223 1 n PHE . 223 A 223 
A 224 1 n ASN . 224 A 224 
A 225 1 n TYR . 225 A 225 
A 226 1 n SER . 226 A 226 
A 227 1 n ASP . 227 A 227 
A 228 1 n GLN . 228 A 228 
A 229 1 n LEU . 229 A 229 
A 230 1 n TYR . 230 A 230 
A 231 1 n PRO . 231 A 231 
A 232 1 n GLN . 232 A 232 
A 233 1 n TYR . 233 A 233 
A 234 1 n ASN . 234 A 234 
A 235 1 n ASP . 235 A 235 
A 236 1 n ARG . 236 A 236 
A 237 1 n LEU . 237 A 237 
A 238 1 n VAL . 238 A 238 
A 239 1 n ASP . 239 A 239 
A 240 1 n SER . 240 A 240 
A 241 1 n LEU . 241 A 241 
A 242 1 n ALA . 242 A 242 
A 243 1 n GLU . 243 A 243 
A 244 1 n TYR . 244 A 244 
A 245 1 n ASN . 245 A 245 
A 246 1 n ASP . 246 A 246 
A 247 1 n VAL . 247 A 247 
A 248 1 n ILE . 248 A 248 
A 249 1 n LEU . 249 A 249 
A 250 1 n GLY . 250 A 250 
A 251 1 n VAL . 251 A 251 
A 252 1 n LEU . 252 A 252 
A 253 1 n CYS . 253 A 253 
A 254 1 n GLY . 254 A 254 
A 255 1 n HIS . 255 A 255 
A 256 1 n LEU . 256 A 256 
A 257 1 n HIS . 257 A 257 
A 258 1 n THR . 258 A 258 
A 259 1 n ASP . 259 A 259 
A 260 1 n THR . 260 A 260 
A 261 1 n PHE . 261 A 261 
A 262 1 n ARG . 262 A 262 
A 263 1 n ILE . 263 A 263 
A 264 1 n LEU . 264 A 264 
A 265 1 n SER . 265 A 265 
A 266 1 n LYS . 266 A 266 
A 267 1 n GLY . 267 A 267 
A 268 1 n ASN . 268 A 268 
A 269 1 n LYS . 269 A 269 
A 270 1 n LYS . 270 A 270 
A 271 1 n VAL . 271 A 271 
A 272 1 n MET . 272 A 272 
A 273 1 n ALA . 273 A 273 
A 274 1 n PHE . 274 A 274 
A 275 1 n ILE . 275 A 275 
A 276 1 n GLY . 276 A 276 
A 277 1 n PRO . 277 A 277 
A 278 1 n SER . 278 A 278 
A 279 1 n VAL . 279 A 279 
A 280 1 n ASP . 280 A 280 
A 281 1 n THR . 281 A 281 
A 282 1 n TRP . 282 A 282 
A 283 1 n LEU . 283 A 283 
A 284 1 n GLY . 284 A 284 
A 285 1 n THR . 285 A 285 
A 286 1 n SER . 286 A 286 
A 287 1 n PRO . 287 A 287 
A 288 1 n SER . 288 A 288 
A 289 1 n ILE . 289 A 289 
A 290 1 n ARG . 290 A 290 
A 291 1 n LYS . 291 A 291 
A 292 1 n TYR . 292 A 292 
A 293 1 n ASP . 293 A 293 
A 294 1 n VAL . 294 A 294 
A 295 1 n GLY . 295 A 295 
A 296 1 n ASN . 296 A 296 
A 297 1 n GLY . 297 A 297 
A 298 1 n GLN . 298 A 298 
A 299 1 n GLY . 299 A 299 
A 300 1 n TYR . 300 A 300 
A 301 1 n MET . 301 A 301 
A 302 1 n LYS . 302 A 302 
A 303 1 n GLU . 303 A 303 
A 304 1 n PHE . 304 A 304 
A 305 1 n LYS . 305 A 305 
A 306 1 n ASN . 306 A 306 
A 307 1 n TYR . 307 A 307 
A 308 1 n HIS . 308 A 308 
A 309 1 n PHE . 309 A 309 
A 310 1 n GLN . 310 A 310 
A 311 1 n LEU . 311 A 311 
A 312 1 n ARG . 312 A 312 
A 313 1 n PRO . 313 A 313 
A 314 1 n LYS . 314 A 314 
A 315 1 n LYS . 315 A 315 
A 316 1 n ASP . 316 A 316 
A 317 1 n LYS . 317 A 317 
A 318 1 n LEU . 318 A 318 
A 319 1 n LYS . 319 A 319 
A 320 1 n PRO . 320 A 320 
A 321 1 n LYS . 321 A 321 
A 322 1 n THR . 322 A 322 
A 323 1 n THR . 323 A 323 
A 324 1 n ILE . 324 A 324 
A 325 1 n LYS . 325 A 325 
A 326 1 n GLN . 326 A 326 
A 327 1 n PRO . 327 A 327 
A 328 1 n SER . 328 A 328 
A 329 1 n ASP . 329 A 329 
A 330 1 n GLY . 330 A 330 
A 331 1 n PHE . 331 A 331 
A 332 1 n ASN . 332 A 332 
A 333 1 n LYS . 333 A 333 
A 334 1 n TRP . 334 A 334 
A 335 1 n LYS . 335 A 335 
A 336 1 n PHE . 336 A 336 
A 337 1 n ASN . 337 A 337 
A 338 1 n TYR . 338 A 338 
A 339 1 n GLY . 339 A 339 
A 340 1 n SER . 340 A 340 
A 341 1 n SER . 341 A 341 
A 342 1 n SER . 342 A 342 
A 343 1 n GLU . 343 A 343 
A 344 1 n TYR . 344 A 344 
A 345 1 n GLY . 345 A 345 
A 346 1 n LEU . 346 A 346 
A 347 1 n LYS . 347 A 347 
A 348 1 n GLU . 348 A 348 
A 349 1 n LEU . 349 A 349 
A 350 1 n SER . 350 A 350 
A 351 1 n PRO . 351 A 351 
A 352 1 n LYS . 352 A 352 
A 353 1 n GLU . 353 A 353 
A 354 1 n PHE . 354 A 354 
A 355 1 n GLU . 355 A 355 
A 356 1 n ILE . 356 A 356 
A 357 1 n LEU . 357 A 357 
A 358 1 n ALA . 358 A 358 
A 359 1 n ALA . 359 A 359 
A 360 1 n ARG . 360 A 360 
A 361 1 n MET . 361 A 361 
A 362 1 n ASP . 362 A 362 
A 363 1 n LYS . 363 A 363 
A 364 1 n ASP . 364 A 364 
A 365 1 n LEU . 365 A 365 
A 366 1 n GLN . 366 A 366 
A 367 1 n LEU . 367 A 367 
A 368 1 n PHE . 368 A 368 
A 369 1 n ASN . 369 A 369 
A 370 1 n LYS . 370 A 370 
A 371 1 n TYR . 371 A 371 
A 372 1 n HIS . 372 A 372 
A 373 1 n LEU . 373 A 373 
A 374 1 n HIS . 374 A 374 
A 375 1 n PHE . 375 A 375 
A 376 1 n ARG . 376 A 376 
A 377 1 n ALA . 377 A 377 
A 378 1 n ASP . 378 A 378 
A 379 1 n THR . 379 A 379 
A 380 1 n PRO . 380 A 380 
A 381 1 n GLY . 381 A 381 
A 382 1 n PHE . 382 A 382 
A 383 1 n THR . 383 A 383 
#
_software.classification other
_software.date           ?
_software.description    "Structure prediction"
_software.name           AlphaFold
_software.pdbx_ordinal   1
_software.type           package
_software.version        "AlphaFold-beta-20231127 (7a14c934-fe78-43c1-a552-7fb305b0ebd1 @ 2024-08-29 17:30:08)"
#
loop_
_struct_asym.entity_id
_struct_asym.id
1 A 
2 B 
3 C 
4 D 
#
loop_
_struct_conn.conn_type_id
_struct_conn.id
_struct_conn.pdbx_ptnr1_PDB_ins_code
_struct_conn.pdbx_ptnr1_label_alt_id
_struct_conn.pdbx_ptnr2_PDB_ins_code
_struct_conn.pdbx_ptnr2_label_alt_id
_struct_conn.pdbx_role
_struct_conn.pdbx_value_order
_struct_conn.ptnr1_auth_asym_id
_struct_conn.ptnr1_auth_seq_id
_struct_conn.ptnr1_label_asym_id
_struct_conn.ptnr1_label_atom_id
_struct_conn.ptnr1_label_comp_id
_struct_conn.ptnr1_label_seq_id
_struct_conn.ptnr1_symmetry
_struct_conn.ptnr2_auth_asym_id
_struct_conn.ptnr2_auth_seq_id
_struct_conn.ptnr2_label_asym_id
_struct_conn.ptnr2_label_atom_id
_struct_conn.ptnr2_label_comp_id
_struct_conn.ptnr2_label_seq_id
_struct_conn.ptnr2_symmetry
covale covale1  ? ? ? ? ? ? C 1 C C1 NAG . 1_555 A 90  A ND2 ASN 90  1_555 
covale covale2  ? ? ? ? ? ? D 1 D C1 NAG . 1_555 A 224 A ND2 ASN 224 1_555 
covale covale3  ? ? ? ? ? ? C 1 C O4 NAG . 1_555 C 2   C C1  NAG .   1_555 
covale covale4  ? ? ? ? ? ? C 2 C O4 NAG . 1_555 C 3   C C1  MAN .   1_555 
covale covale5  ? ? ? ? ? ? C 3 C O2 MAN . 1_555 C 4   C C1  MAN .   1_555 
covale covale6  ? ? ? ? ? ? C 4 C O2 MAN . 1_555 C 5   C C1  MAN .   1_555 
covale covale7  ? ? ? ? ? ? C 4 C O6 MAN . 1_555 C 6   C C1  MAN .   1_555 
covale covale8  ? ? ? ? ? ? C 6 C O2 MAN . 1_555 C 7   C C1  MAN .   1_555 
covale covale9  ? ? ? ? ? ? C 6 C O6 MAN . 1_555 C 8   C C1  MAN .   1_555 
covale covale10 ? ? ? ? ? ? D 1 D O4 NAG . 1_555 D 2   D C1  NAG .   1_555 
covale covale11 ? ? ? ? ? ? D 2 D O4 NAG . 1_555 D 3   D C1  MAN .   1_555 
covale covale12 ? ? ? ? ? ? D 3 D O2 MAN . 1_555 D 4   D C1  MAN .   1_555 
covale covale13 ? ? ? ? ? ? D 4 D O2 MAN . 1_555 D 5   D C1  MAN .   1_555 
covale covale14 ? ? ? ? ? ? D 4 D O6 MAN . 1_555 D 6   D C1  MAN .   1_555 
covale covale15 ? ? ? ? ? ? D 6 D O2 MAN . 1_555 D 7   D C1  MAN .   1_555 
covale covale16 ? ? ? ? ? ? D 6 D O6 MAN . 1_555 D 8   D C1  MAN .   1_555 
#
_struct_conn_type.criteria  ?
_struct_conn_type.id        covale
_struct_conn_type.reference ?
#
loop_
_atom_site.group_PDB
_atom_site.id
_atom_site.type_symbol
_atom_site.label_atom_id
_atom_site.label_alt_id
_atom_site.label_comp_id
_atom_site.label_asym_id
_atom_site.label_entity_id
_atom_site.label_seq_id
_atom_site.pdbx_PDB_ins_code
_atom_site.Cartn_x
_atom_site.Cartn_y
_atom_site.Cartn_z
_atom_site.occupancy
_atom_site.B_iso_or_equiv
_atom_site.auth_seq_id
_atom_site.auth_asym_id
_atom_site.pdbx_PDB_model_num
ATOM   1    N  N   . PHE A 1 1   ? -17.739 -4.039  -6.389  1.00 96.62 1   A 1 
ATOM   2    C  CA  . PHE A 1 1   ? -17.153 -4.850  -5.322  1.00 97.77 1   A 1 
ATOM   3    C  C   . PHE A 1 1   ? -16.146 -4.033  -4.522  1.00 98.16 1   A 1 
ATOM   4    O  O   . PHE A 1 1   ? -15.795 -2.916  -4.924  1.00 97.82 1   A 1 
ATOM   5    C  CB  . PHE A 1 1   ? -16.499 -6.115  -5.892  1.00 97.21 1   A 1 
ATOM   6    C  CG  . PHE A 1 1   ? -15.254 -5.858  -6.710  1.00 97.75 1   A 1 
ATOM   7    C  CD1 . PHE A 1 1   ? -15.351 -5.489  -8.049  1.00 97.30 1   A 1 
ATOM   8    C  CD2 . PHE A 1 1   ? -14.001 -6.019  -6.155  1.00 97.17 1   A 1 
ATOM   9    C  CE1 . PHE A 1 1   ? -14.215 -5.267  -8.813  1.00 96.50 1   A 1 
ATOM   10   C  CE2 . PHE A 1 1   ? -12.850 -5.802  -6.911  1.00 96.48 1   A 1 
ATOM   11   C  CZ  . PHE A 1 1   ? -12.960 -5.424  -8.241  1.00 97.07 1   A 1 
ATOM   12   N  N   . GLU A 1 2   ? -15.702 -4.567  -3.393  1.00 98.36 2   A 1 
ATOM   13   C  CA  . GLU A 1 2   ? -14.726 -3.893  -2.551  1.00 98.46 2   A 1 
ATOM   14   C  C   . GLU A 1 2   ? -13.398 -4.646  -2.566  1.00 98.58 2   A 1 
ATOM   15   O  O   . GLU A 1 2   ? -13.361 -5.862  -2.788  1.00 98.33 2   A 1 
ATOM   16   C  CB  . GLU A 1 2   ? -15.247 -3.761  -1.118  1.00 98.12 2   A 1 
ATOM   17   C  CG  . GLU A 1 2   ? -16.460 -2.854  -1.002  1.00 95.36 2   A 1 
ATOM   18   C  CD  . GLU A 1 2   ? -16.933 -2.696  0.443   1.00 93.74 2   A 1 
ATOM   19   O  OE1 . GLU A 1 2   ? -16.898 -3.694  1.192   1.00 87.68 2   A 1 
ATOM   20   O  OE2 . GLU A 1 2   ? -17.333 -1.578  0.810   1.00 87.26 2   A 1 
ATOM   21   N  N   . MET A 1 3   ? -12.309 -3.915  -2.309  1.00 98.83 3   A 1 
ATOM   22   C  CA  . MET A 1 3   ? -10.971 -4.498  -2.388  1.00 98.86 3   A 1 
ATOM   23   C  C   . MET A 1 3   ? -10.053 -3.872  -1.349  1.00 98.86 3   A 1 
ATOM   24   O  O   . MET A 1 3   ? -9.909  -2.652  -1.291  1.00 98.82 3   A 1 
ATOM   25   C  CB  . MET A 1 3   ? -10.401 -4.307  -3.794  1.00 98.66 3   A 1 
ATOM   26   C  CG  . MET A 1 3   ? -8.971  -4.797  -3.969  1.00 98.12 3   A 1 
ATOM   27   S  SD  . MET A 1 3   ? -8.425  -4.702  -5.690  1.00 97.50 3   A 1 
ATOM   28   C  CE  . MET A 1 3   ? -8.421  -2.928  -5.936  1.00 92.81 3   A 1 
ATOM   29   N  N   . TRP A 1 4   ? -9.406  -4.721  -0.538  1.00 98.82 4   A 1 
ATOM   30   C  CA  . TRP A 1 4   ? -8.444  -4.254  0.448   1.00 98.96 4   A 1 
ATOM   31   C  C   . TRP A 1 4   ? -7.067  -4.054  -0.179  1.00 98.92 4   A 1 
ATOM   32   O  O   . TRP A 1 4   ? -6.702  -4.738  -1.134  1.00 98.84 4   A 1 
ATOM   33   C  CB  . TRP A 1 4   ? -8.323  -5.264  1.595   1.00 98.90 4   A 1 
ATOM   34   C  CG  . TRP A 1 4   ? -9.574  -5.471  2.389   1.00 98.89 4   A 1 
ATOM   35   C  CD1 . TRP A 1 4   ? -10.546 -6.404  2.172   1.00 98.71 4   A 1 
ATOM   36   C  CD2 . TRP A 1 4   ? -9.986  -4.736  3.547   1.00 98.85 4   A 1 
ATOM   37   N  NE1 . TRP A 1 4   ? -11.531 -6.298  3.117   1.00 98.63 4   A 1 
ATOM   38   C  CE2 . TRP A 1 4   ? -11.217 -5.282  3.976   1.00 98.75 4   A 1 
ATOM   39   C  CE3 . TRP A 1 4   ? -9.434  -3.664  4.266   1.00 98.74 4   A 1 
ATOM   40   C  CZ2 . TRP A 1 4   ? -11.897 -4.793  5.091   1.00 98.53 4   A 1 
ATOM   41   C  CZ3 . TRP A 1 4   ? -10.121 -3.183  5.378   1.00 98.48 4   A 1 
ATOM   42   C  CH2 . TRP A 1 4   ? -11.334 -3.748  5.775   1.00 98.39 4   A 1 
ATOM   43   N  N   . GLN A 1 5   ? -6.291  -3.107  0.378   1.00 98.81 5   A 1 
ATOM   44   C  CA  . GLN A 1 5   ? -4.900  -2.913  -0.017  1.00 98.80 5   A 1 
ATOM   45   C  C   . GLN A 1 5   ? -4.028  -3.069  1.221   1.00 98.89 5   A 1 
ATOM   46   O  O   . GLN A 1 5   ? -4.045  -2.222  2.114   1.00 98.65 5   A 1 
ATOM   47   C  CB  . GLN A 1 5   ? -4.686  -1.546  -0.654  1.00 98.75 5   A 1 
ATOM   48   C  CG  . GLN A 1 5   ? -3.248  -1.321  -1.113  1.00 98.51 5   A 1 
ATOM   49   C  CD  . GLN A 1 5   ? -3.004  0.071   -1.662  1.00 98.49 5   A 1 
ATOM   50   O  OE1 . GLN A 1 5   ? -3.807  0.986   -1.469  1.00 94.09 5   A 1 
ATOM   51   N  NE2 . GLN A 1 5   ? -1.876  0.247   -2.345  1.00 93.69 5   A 1 
ATOM   52   N  N   . LEU A 1 6   ? -3.260  -4.151  1.264   1.00 98.89 6   A 1 
ATOM   53   C  CA  . LEU A 1 6   ? -2.389  -4.474  2.388   1.00 98.83 6   A 1 
ATOM   54   C  C   . LEU A 1 6   ? -0.943  -4.274  1.948   1.00 98.76 6   A 1 
ATOM   55   O  O   . LEU A 1 6   ? -0.464  -4.981  1.065   1.00 98.27 6   A 1 
ATOM   56   C  CB  . LEU A 1 6   ? -2.628  -5.926  2.821   1.00 98.63 6   A 1 
ATOM   57   C  CG  . LEU A 1 6   ? -1.736  -6.507  3.914   1.00 98.20 6   A 1 
ATOM   58   C  CD1 . LEU A 1 6   ? -1.915  -5.745  5.216   1.00 97.55 6   A 1 
ATOM   59   C  CD2 . LEU A 1 6   ? -2.057  -7.984  4.113   1.00 97.34 6   A 1 
ATOM   60   N  N   . THR A 1 7   ? -0.247  -3.322  2.558   1.00 98.61 7   A 1 
ATOM   61   C  CA  . THR A 1 7   ? 1.089   -2.986  2.073   1.00 98.64 7   A 1 
ATOM   62   C  C   . THR A 1 7   ? 2.077   -2.660  3.190   1.00 98.52 7   A 1 
ATOM   63   O  O   . THR A 1 7   ? 1.693   -2.146  4.245   1.00 98.02 7   A 1 
ATOM   64   C  CB  . THR A 1 7   ? 1.041   -1.812  1.069   1.00 98.09 7   A 1 
ATOM   65   O  OG1 . THR A 1 7   ? 2.313   -1.652  0.447   1.00 95.38 7   A 1 
ATOM   66   C  CG2 . THR A 1 7   ? 0.631   -0.520  1.767   1.00 95.95 7   A 1 
ATOM   67   N  N   . ASP A 1 8   ? 3.352   -2.983  2.936   1.00 98.65 8   A 1 
ATOM   68   C  CA  . ASP A 1 8   ? 4.467   -2.610  3.795   1.00 98.65 8   A 1 
ATOM   69   C  C   . ASP A 1 8   ? 4.267   -3.013  5.253   1.00 98.59 8   A 1 
ATOM   70   O  O   . ASP A 1 8   ? 4.212   -2.179  6.157   1.00 97.89 8   A 1 
ATOM   71   C  CB  . ASP A 1 8   ? 4.733   -1.116  3.669   1.00 98.48 8   A 1 
ATOM   72   C  CG  . ASP A 1 8   ? 5.229   -0.746  2.285   1.00 98.29 8   A 1 
ATOM   73   O  OD1 . ASP A 1 8   ? 6.437   -0.908  2.024   1.00 96.62 8   A 1 
ATOM   74   O  OD2 . ASP A 1 8   ? 4.399   -0.313  1.448   1.00 96.92 8   A 1 
ATOM   75   N  N   . ILE A 1 9   ? 4.169   -4.320  5.461   1.00 98.33 9   A 1 
ATOM   76   C  CA  . ILE A 1 9   ? 3.995   -4.864  6.799   1.00 98.29 9   A 1 
ATOM   77   C  C   . ILE A 1 9   ? 5.298   -4.784  7.597   1.00 98.01 9   A 1 
ATOM   78   O  O   . ILE A 1 9   ? 5.297   -4.345  8.747   1.00 97.32 9   A 1 
ATOM   79   C  CB  . ILE A 1 9   ? 3.510   -6.322  6.740   1.00 98.10 9   A 1 
ATOM   80   C  CG1 . ILE A 1 9   ? 2.155   -6.411  6.030   1.00 96.69 9   A 1 
ATOM   81   C  CG2 . ILE A 1 9   ? 3.413   -6.908  8.149   1.00 96.43 9   A 1 
ATOM   82   C  CD1 . ILE A 1 9   ? 1.685   -7.826  5.780   1.00 95.36 9   A 1 
ATOM   83   N  N   . HIS A 1 10  ? 6.409   -5.206  6.986   1.00 97.94 10  A 1 
ATOM   84   C  CA  . HIS A 1 10  ? 7.715   -5.256  7.638   1.00 97.70 10  A 1 
ATOM   85   C  C   . HIS A 1 10  ? 7.608   -5.918  9.016   1.00 97.63 10  A 1 
ATOM   86   O  O   . HIS A 1 10  ? 7.890   -5.308  10.050  1.00 96.39 10  A 1 
ATOM   87   C  CB  . HIS A 1 10  ? 8.313   -3.857  7.766   1.00 97.45 10  A 1 
ATOM   88   C  CG  . HIS A 1 10  ? 8.646   -3.217  6.450   1.00 97.58 10  A 1 
ATOM   89   N  ND1 . HIS A 1 10  ? 9.762   -3.552  5.718   1.00 96.05 10  A 1 
ATOM   90   C  CD2 . HIS A 1 10  ? 8.007   -2.255  5.747   1.00 96.48 10  A 1 
ATOM   91   C  CE1 . HIS A 1 10  ? 9.804   -2.826  4.610   1.00 96.31 10  A 1 
ATOM   92   N  NE2 . HIS A 1 10  ? 8.743   -2.022  4.610   1.00 96.50 10  A 1 
ATOM   93   N  N   . LEU A 1 11  ? 7.189   -7.171  9.009   1.00 97.56 11  A 1 
ATOM   94   C  CA  . LEU A 1 11  ? 6.955   -7.923  10.235  1.00 97.30 11  A 1 
ATOM   95   C  C   . LEU A 1 11  ? 8.258   -8.357  10.903  1.00 97.19 11  A 1 
ATOM   96   O  O   . LEU A 1 11  ? 9.100   -8.995  10.273  1.00 96.24 11  A 1 
ATOM   97   C  CB  . LEU A 1 11  ? 6.096   -9.152  9.941   1.00 96.79 11  A 1 
ATOM   98   C  CG  . LEU A 1 11  ? 5.793   -10.062 11.128  1.00 95.20 11  A 1 
ATOM   99   C  CD1 . LEU A 1 11  ? 4.972   -9.322  12.173  1.00 92.63 11  A 1 
ATOM   100  C  CD2 . LEU A 1 11  ? 5.060   -11.313 10.658  1.00 91.97 11  A 1 
ATOM   101  N  N   . ASP A 1 12  ? 8.412   -8.020  12.177  1.00 96.90 12  A 1 
ATOM   102  C  CA  . ASP A 1 12  ? 9.561   -8.452  12.956  1.00 96.65 12  A 1 
ATOM   103  C  C   . ASP A 1 12  ? 9.117   -9.507  13.966  1.00 96.60 12  A 1 
ATOM   104  O  O   . ASP A 1 12  ? 8.489   -9.175  14.974  1.00 96.09 12  A 1 
ATOM   105  C  CB  . ASP A 1 12  ? 10.201  -7.273  13.686  1.00 96.05 12  A 1 
ATOM   106  C  CG  . ASP A 1 12  ? 11.467  -7.669  14.444  1.00 95.47 12  A 1 
ATOM   107  O  OD1 . ASP A 1 12  ? 11.846  -8.854  14.384  1.00 94.24 12  A 1 
ATOM   108  O  OD2 . ASP A 1 12  ? 12.073  -6.792  15.080  1.00 93.53 12  A 1 
ATOM   109  N  N   . PRO A 1 13  ? 9.443   -10.771 13.730  1.00 95.87 13  A 1 
ATOM   110  C  CA  . PRO A 1 13  ? 9.021   -11.841 14.636  1.00 95.20 13  A 1 
ATOM   111  C  C   . PRO A 1 13  ? 9.719   -11.783 15.993  1.00 95.22 13  A 1 
ATOM   112  O  O   . PRO A 1 13  ? 9.292   -12.457 16.926  1.00 94.28 13  A 1 
ATOM   113  C  CB  . PRO A 1 13  ? 9.389   -13.115 13.877  1.00 94.15 13  A 1 
ATOM   114  C  CG  . PRO A 1 13  ? 10.550  -12.708 13.035  1.00 92.60 13  A 1 
ATOM   115  C  CD  . PRO A 1 13  ? 10.240  -11.299 12.596  1.00 94.82 13  A 1 
ATOM   116  N  N   . MET A 1 14  ? 10.782  -10.994 16.096  1.00 95.48 14  A 1 
ATOM   117  C  CA  . MET A 1 14  ? 11.545  -10.905 17.335  1.00 95.14 14  A 1 
ATOM   118  C  C   . MET A 1 14  ? 11.119  -9.738  18.219  1.00 96.08 14  A 1 
ATOM   119  O  O   . MET A 1 14  ? 11.698  -9.527  19.292  1.00 95.52 14  A 1 
ATOM   120  C  CB  . MET A 1 14  ? 13.044  -10.811 17.034  1.00 93.87 14  A 1 
ATOM   121  C  CG  . MET A 1 14  ? 13.602  -12.045 16.337  1.00 90.27 14  A 1 
ATOM   122  S  SD  . MET A 1 14  ? 15.390  -11.965 16.093  1.00 84.37 14  A 1 
ATOM   123  C  CE  . MET A 1 14  ? 15.965  -11.944 17.789  1.00 74.10 14  A 1 
ATOM   124  N  N   . TYR A 1 15  ? 10.109  -8.980  17.780  1.00 95.96 15  A 1 
ATOM   125  C  CA  . TYR A 1 15  ? 9.609   -7.861  18.577  1.00 96.63 15  A 1 
ATOM   126  C  C   . TYR A 1 15  ? 9.257   -8.345  19.983  1.00 96.68 15  A 1 
ATOM   127  O  O   . TYR A 1 15  ? 8.553   -9.338  20.150  1.00 95.94 15  A 1 
ATOM   128  C  CB  . TYR A 1 15  ? 8.388   -7.234  17.920  1.00 96.83 15  A 1 
ATOM   129  C  CG  . TYR A 1 15  ? 7.869   -5.999  18.640  1.00 97.33 15  A 1 
ATOM   130  C  CD1 . TYR A 1 15  ? 7.091   -6.112  19.786  1.00 97.09 15  A 1 
ATOM   131  C  CD2 . TYR A 1 15  ? 8.154   -4.726  18.169  1.00 97.06 15  A 1 
ATOM   132  C  CE1 . TYR A 1 15  ? 6.621   -4.996  20.449  1.00 96.90 15  A 1 
ATOM   133  C  CE2 . TYR A 1 15  ? 7.684   -3.596  18.823  1.00 96.93 15  A 1 
ATOM   134  C  CZ  . TYR A 1 15  ? 6.926   -3.734  19.963  1.00 97.24 15  A 1 
ATOM   135  O  OH  . TYR A 1 15  ? 6.448   -2.616  20.617  1.00 96.92 15  A 1 
ATOM   136  N  N   . THR A 1 16  ? 9.742   -7.630  20.987  1.00 97.01 16  A 1 
ATOM   137  C  CA  . THR A 1 16  ? 9.532   -8.013  22.380  1.00 97.26 16  A 1 
ATOM   138  C  C   . THR A 1 16  ? 8.900   -6.866  23.161  1.00 97.53 16  A 1 
ATOM   139  O  O   . THR A 1 16  ? 9.457   -5.767  23.221  1.00 97.17 16  A 1 
ATOM   140  C  CB  . THR A 1 16  ? 10.859  -8.417  23.045  1.00 96.88 16  A 1 
ATOM   141  O  OG1 . THR A 1 16  ? 11.436  -9.511  22.332  1.00 93.83 16  A 1 
ATOM   142  C  CG2 . THR A 1 16  ? 10.633  -8.827  24.493  1.00 93.54 16  A 1 
ATOM   143  N  N   . VAL A 1 17  ? 7.743   -7.114  23.749  1.00 97.41 17  A 1 
ATOM   144  C  CA  . VAL A 1 17  ? 7.058   -6.107  24.551  1.00 97.59 17  A 1 
ATOM   145  C  C   . VAL A 1 17  ? 7.920   -5.724  25.753  1.00 97.57 17  A 1 
ATOM   146  O  O   . VAL A 1 17  ? 8.483   -6.587  26.418  1.00 96.60 17  A 1 
ATOM   147  C  CB  . VAL A 1 17  ? 5.691   -6.621  25.035  1.00 97.00 17  A 1 
ATOM   148  C  CG1 . VAL A 1 17  ? 4.997   -5.567  25.894  1.00 95.37 17  A 1 
ATOM   149  C  CG2 . VAL A 1 17  ? 4.817   -6.993  23.842  1.00 95.68 17  A 1 
ATOM   150  N  N   . GLY A 1 18  ? 8.020   -4.429  26.025  1.00 97.18 18  A 1 
ATOM   151  C  CA  . GLY A 1 18  ? 8.800   -3.950  27.147  1.00 97.12 18  A 1 
ATOM   152  C  C   . GLY A 1 18  ? 10.278  -3.796  26.866  1.00 97.54 18  A 1 
ATOM   153  O  O   . GLY A 1 18  ? 11.057  -3.500  27.770  1.00 96.48 18  A 1 
ATOM   154  N  N   . SER A 1 19  ? 10.678  -4.009  25.617  1.00 97.27 19  A 1 
ATOM   155  C  CA  . SER A 1 19  ? 12.071  -3.856  25.222  1.00 97.15 19  A 1 
ATOM   156  C  C   . SER A 1 19  ? 12.393  -2.394  24.911  1.00 97.18 19  A 1 
ATOM   157  O  O   . SER A 1 19  ? 11.537  -1.515  25.013  1.00 96.63 19  A 1 
ATOM   158  C  CB  . SER A 1 19  ? 12.377  -4.729  24.012  1.00 96.94 19  A 1 
ATOM   159  O  OG  . SER A 1 19  ? 11.588  -4.354  22.900  1.00 95.46 19  A 1 
ATOM   160  N  N   . ASP A 1 20  ? 13.652  -2.141  24.534  1.00 96.71 20  A 1 
ATOM   161  C  CA  . ASP A 1 20  ? 14.141  -0.802  24.255  1.00 96.70 20  A 1 
ATOM   162  C  C   . ASP A 1 20  ? 13.925  -0.442  22.785  1.00 96.38 20  A 1 
ATOM   163  O  O   . ASP A 1 20  ? 14.500  -1.083  21.910  1.00 95.78 20  A 1 
ATOM   164  C  CB  . ASP A 1 20  ? 15.632  -0.715  24.609  1.00 96.49 20  A 1 
ATOM   165  C  CG  . ASP A 1 20  ? 16.191  0.689   24.519  1.00 96.11 20  A 1 
ATOM   166  O  OD1 . ASP A 1 20  ? 15.484  1.600   24.044  1.00 94.59 20  A 1 
ATOM   167  O  OD2 . ASP A 1 20  ? 17.352  0.887   24.931  1.00 94.27 20  A 1 
ATOM   168  N  N   . PRO A 1 21  ? 13.112  0.582   22.495  1.00 96.22 21  A 1 
ATOM   169  C  CA  . PRO A 1 21  ? 12.888  0.997   21.108  1.00 95.31 21  A 1 
ATOM   170  C  C   . PRO A 1 21  ? 14.171  1.395   20.386  1.00 94.62 21  A 1 
ATOM   171  O  O   . PRO A 1 21  ? 14.255  1.276   19.163  1.00 93.21 21  A 1 
ATOM   172  C  CB  . PRO A 1 21  ? 11.940  2.189   21.247  1.00 94.55 21  A 1 
ATOM   173  C  CG  . PRO A 1 21  ? 11.193  1.911   22.512  1.00 93.72 21  A 1 
ATOM   174  C  CD  . PRO A 1 21  ? 12.227  1.310   23.424  1.00 95.54 21  A 1 
ATOM   175  N  N   . LEU A 1 22  ? 15.178  1.856   21.136  1.00 95.25 22  A 1 
ATOM   176  C  CA  . LEU A 1 22  ? 16.456  2.218   20.538  1.00 94.41 22  A 1 
ATOM   177  C  C   . LEU A 1 22  ? 17.281  0.986   20.177  1.00 94.08 22  A 1 
ATOM   178  O  O   . LEU A 1 22  ? 18.303  1.094   19.506  1.00 92.37 22  A 1 
ATOM   179  C  CB  . LEU A 1 22  ? 17.259  3.126   21.484  1.00 93.98 22  A 1 
ATOM   180  C  CG  . LEU A 1 22  ? 16.629  4.491   21.781  1.00 91.30 22  A 1 
ATOM   181  C  CD1 . LEU A 1 22  ? 17.509  5.283   22.739  1.00 87.11 22  A 1 
ATOM   182  C  CD2 . LEU A 1 22  ? 16.406  5.262   20.490  1.00 86.23 22  A 1 
ATOM   183  N  N   . LYS A 1 23  ? 16.827  -0.189  20.608  1.00 94.28 23  A 1 
ATOM   184  C  CA  . LYS A 1 23  ? 17.463  -1.458  20.265  1.00 94.31 23  A 1 
ATOM   185  C  C   . LYS A 1 23  ? 16.521  -2.308  19.419  1.00 94.31 23  A 1 
ATOM   186  O  O   . LYS A 1 23  ? 16.423  -3.526  19.597  1.00 93.22 23  A 1 
ATOM   187  C  CB  . LYS A 1 23  ? 17.899  -2.203  21.531  1.00 94.45 23  A 1 
ATOM   188  C  CG  . LYS A 1 23  ? 18.965  -1.470  22.323  1.00 93.37 23  A 1 
ATOM   189  C  CD  . LYS A 1 23  ? 19.457  -2.287  23.509  1.00 88.51 23  A 1 
ATOM   190  C  CE  . LYS A 1 23  ? 20.559  -1.548  24.254  1.00 83.32 23  A 1 
ATOM   191  N  NZ  . LYS A 1 23  ? 21.077  -2.329  25.409  1.00 74.05 23  A 1 
ATOM   192  N  N   . LEU A 1 24  ? 15.809  -1.636  18.503  1.00 94.43 24  A 1 
ATOM   193  C  CA  . LEU A 1 24  ? 14.929  -2.275  17.532  1.00 94.14 24  A 1 
ATOM   194  C  C   . LEU A 1 24  ? 13.738  -3.003  18.172  1.00 94.76 24  A 1 
ATOM   195  O  O   . LEU A 1 24  ? 13.112  -3.849  17.541  1.00 93.67 24  A 1 
ATOM   196  C  CB  . LEU A 1 24  ? 15.705  -3.249  16.644  1.00 92.66 24  A 1 
ATOM   197  C  CG  . LEU A 1 24  ? 16.939  -2.672  15.937  1.00 90.23 24  A 1 
ATOM   198  C  CD1 . LEU A 1 24  ? 17.629  -3.751  15.124  1.00 87.07 24  A 1 
ATOM   199  C  CD2 . LEU A 1 24  ? 16.556  -1.496  15.063  1.00 86.23 24  A 1 
ATOM   200  N  N   . CYS A 1 25  ? 13.424  -2.669  19.421  1.00 95.23 25  A 1 
ATOM   201  C  CA  . CYS A 1 25  ? 12.352  -3.332  20.153  1.00 95.72 25  A 1 
ATOM   202  C  C   . CYS A 1 25  ? 12.574  -4.843  20.255  1.00 95.84 25  A 1 
ATOM   203  O  O   . CYS A 1 25  ? 11.626  -5.624  20.244  1.00 95.09 25  A 1 
ATOM   204  C  CB  . CYS A 1 25  ? 10.993  -3.044  19.511  1.00 95.88 25  A 1 
ATOM   205  S  SG  . CYS A 1 25  ? 10.497  -1.313  19.533  1.00 95.59 25  A 1 
ATOM   206  N  N   . ARG A 1 26  ? 13.845  -5.240  20.344  1.00 95.78 26  A 1 
ATOM   207  C  CA  . ARG A 1 26  ? 14.190  -6.654  20.430  1.00 95.23 26  A 1 
ATOM   208  C  C   . ARG A 1 26  ? 14.888  -7.007  21.737  1.00 95.47 26  A 1 
ATOM   209  O  O   . ARG A 1 26  ? 14.717  -8.102  22.259  1.00 93.99 26  A 1 
ATOM   210  C  CB  . ARG A 1 26  ? 15.089  -7.064  19.262  1.00 93.97 26  A 1 
ATOM   211  C  CG  . ARG A 1 26  ? 14.407  -7.011  17.910  1.00 92.28 26  A 1 
ATOM   212  C  CD  . ARG A 1 26  ? 15.361  -7.458  16.811  1.00 90.23 26  A 1 
ATOM   213  N  NE  . ARG A 1 26  ? 14.700  -7.557  15.518  1.00 88.31 26  A 1 
ATOM   214  C  CZ  . ARG A 1 26  ? 15.291  -7.938  14.397  1.00 87.20 26  A 1 
ATOM   215  N  NH1 . ARG A 1 26  ? 16.573  -8.265  14.390  1.00 82.90 26  A 1 
ATOM   216  N  NH2 . ARG A 1 26  ? 14.599  -8.001  13.268  1.00 81.73 26  A 1 
ATOM   217  N  N   . GLU A 1 27  ? 15.679  -6.075  22.263  1.00 95.51 27  A 1 
ATOM   218  C  CA  . GLU A 1 27  ? 16.477  -6.331  23.456  1.00 95.68 27  A 1 
ATOM   219  C  C   . GLU A 1 27  ? 16.400  -5.170  24.431  1.00 96.59 27  A 1 
ATOM   220  O  O   . GLU A 1 27  ? 15.805  -4.128  24.138  1.00 95.69 27  A 1 
ATOM   221  C  CB  . GLU A 1 27  ? 17.934  -6.588  23.068  1.00 93.21 27  A 1 
ATOM   222  C  CG  . GLU A 1 27  ? 18.134  -7.763  22.119  1.00 86.32 27  A 1 
ATOM   223  C  CD  . GLU A 1 27  ? 19.578  -7.950  21.705  1.00 84.88 27  A 1 
ATOM   224  O  OE1 . GLU A 1 27  ? 20.405  -7.075  22.029  1.00 77.92 27  A 1 
ATOM   225  O  OE2 . GLU A 1 27  ? 19.873  -8.966  21.049  1.00 78.16 27  A 1 
ATOM   226  N  N   . GLY A 1 28  ? 17.011  -5.351  25.598  1.00 95.86 28  A 1 
ATOM   227  C  CA  . GLY A 1 28  ? 17.027  -4.310  26.608  1.00 96.58 28  A 1 
ATOM   228  C  C   . GLY A 1 28  ? 15.684  -4.144  27.287  1.00 97.27 28  A 1 
ATOM   229  O  O   . GLY A 1 28  ? 14.773  -4.952  27.113  1.00 96.01 28  A 1 
ATOM   230  N  N   . LYS A 1 29  ? 15.569  -3.076  28.074  1.00 96.96 29  A 1 
ATOM   231  C  CA  . LYS A 1 29  ? 14.331  -2.771  28.777  1.00 97.11 29  A 1 
ATOM   232  C  C   . LYS A 1 29  ? 13.871  -1.364  28.433  1.00 97.11 29  A 1 
ATOM   233  O  O   . LYS A 1 29  ? 14.681  -0.428  28.398  1.00 94.89 29  A 1 
ATOM   234  C  CB  . LYS A 1 29  ? 14.525  -2.910  30.286  1.00 96.06 29  A 1 
ATOM   235  C  CG  . LYS A 1 29  ? 14.828  -4.320  30.747  1.00 86.83 29  A 1 
ATOM   236  C  CD  . LYS A 1 29  ? 14.956  -4.404  32.258  1.00 79.56 29  A 1 
ATOM   237  C  CE  . LYS A 1 29  ? 15.233  -5.824  32.716  1.00 69.57 29  A 1 
ATOM   238  N  NZ  . LYS A 1 29  ? 15.349  -5.921  34.193  1.00 59.74 29  A 1 
ATOM   239  N  N   . GLY A 1 30  ? 12.585  -1.218  28.179  1.00 96.67 30  A 1 
ATOM   240  C  CA  . GLY A 1 30  ? 12.033  0.072   27.819  1.00 96.38 30  A 1 
ATOM   241  C  C   . GLY A 1 30  ? 10.523  0.049   27.785  1.00 96.55 30  A 1 
ATOM   242  O  O   . GLY A 1 30  ? 9.891   -0.715  28.510  1.00 95.17 30  A 1 
ATOM   243  N  N   . ASN A 1 31  ? 9.942   0.875   26.920  1.00 96.04 31  A 1 
ATOM   244  C  CA  . ASN A 1 31  ? 8.498   1.018   26.866  1.00 95.14 31  A 1 
ATOM   245  C  C   . ASN A 1 31  ? 7.896   0.594   25.526  1.00 95.62 31  A 1 
ATOM   246  O  O   . ASN A 1 31  ? 6.878   1.129   25.102  1.00 94.22 31  A 1 
ATOM   247  C  CB  . ASN A 1 31  ? 8.104   2.462   27.184  1.00 92.27 31  A 1 
ATOM   248  C  CG  . ASN A 1 31  ? 8.852   3.470   26.343  1.00 87.35 31  A 1 
ATOM   249  O  OD1 . ASN A 1 31  ? 9.406   3.143   25.303  1.00 76.55 31  A 1 
ATOM   250  N  ND2 . ASN A 1 31  ? 8.869   4.726   26.788  1.00 79.56 31  A 1 
ATOM   251  N  N   . ALA A 1 32  ? 8.521   -0.362  24.846  1.00 96.34 32  A 1 
ATOM   252  C  CA  . ALA A 1 32  ? 7.970   -0.902  23.613  1.00 96.64 32  A 1 
ATOM   253  C  C   . ALA A 1 32  ? 6.578   -1.466  23.911  1.00 96.74 32  A 1 
ATOM   254  O  O   . ALA A 1 32  ? 6.421   -2.313  24.785  1.00 96.07 32  A 1 
ATOM   255  C  CB  . ALA A 1 32  ? 8.876   -1.983  23.045  1.00 96.56 32  A 1 
ATOM   256  N  N   . GLY A 1 33  ? 5.562   -0.978  23.187  1.00 96.57 33  A 1 
ATOM   257  C  CA  . GLY A 1 33  ? 4.183   -1.325  23.463  1.00 96.39 33  A 1 
ATOM   258  C  C   . GLY A 1 33  ? 3.758   -2.703  22.994  1.00 97.02 33  A 1 
ATOM   259  O  O   . GLY A 1 33  ? 4.432   -3.351  22.191  1.00 96.64 33  A 1 
ATOM   260  N  N   . LYS A 1 34  ? 2.611   -3.151  23.500  1.00 96.86 34  A 1 
ATOM   261  C  CA  . LYS A 1 34  ? 2.083   -4.468  23.162  1.00 97.07 34  A 1 
ATOM   262  C  C   . LYS A 1 34  ? 1.840   -4.640  21.665  1.00 97.51 34  A 1 
ATOM   263  O  O   . LYS A 1 34  ? 2.114   -5.703  21.102  1.00 97.17 34  A 1 
ATOM   264  C  CB  . LYS A 1 34  ? 0.771   -4.728  23.917  1.00 96.47 34  A 1 
ATOM   265  C  CG  . LYS A 1 34  ? 0.112   -6.057  23.579  1.00 93.62 34  A 1 
ATOM   266  C  CD  . LYS A 1 34  ? -1.162  -6.272  24.376  1.00 90.36 34  A 1 
ATOM   267  C  CE  . LYS A 1 34  ? -1.813  -7.594  24.023  1.00 84.58 34  A 1 
ATOM   268  N  NZ  . LYS A 1 34  ? -3.065  -7.824  24.802  1.00 76.84 34  A 1 
ATOM   269  N  N   . TYR A 1 35  ? 1.333   -3.583  21.014  1.00 97.74 35  A 1 
ATOM   270  C  CA  . TYR A 1 35  ? 0.970   -3.658  19.604  1.00 97.90 35  A 1 
ATOM   271  C  C   . TYR A 1 35  ? 1.964   -2.964  18.678  1.00 98.09 35  A 1 
ATOM   272  O  O   . TYR A 1 35  ? 1.698   -2.819  17.484  1.00 97.22 35  A 1 
ATOM   273  C  CB  . TYR A 1 35  ? -0.428  -3.094  19.387  1.00 97.97 35  A 1 
ATOM   274  C  CG  . TYR A 1 35  ? -1.508  -3.894  20.070  1.00 97.98 35  A 1 
ATOM   275  C  CD1 . TYR A 1 35  ? -1.942  -5.102  19.535  1.00 97.38 35  A 1 
ATOM   276  C  CD2 . TYR A 1 35  ? -2.089  -3.451  21.249  1.00 97.36 35  A 1 
ATOM   277  C  CE1 . TYR A 1 35  ? -2.927  -5.846  20.151  1.00 96.95 35  A 1 
ATOM   278  C  CE2 . TYR A 1 35  ? -3.082  -4.191  21.877  1.00 97.03 35  A 1 
ATOM   279  C  CZ  . TYR A 1 35  ? -3.495  -5.390  21.322  1.00 97.18 35  A 1 
ATOM   280  O  OH  . TYR A 1 35  ? -4.469  -6.124  21.939  1.00 96.26 35  A 1 
ATOM   281  N  N   . GLY A 1 36  ? 3.099   -2.542  19.219  1.00 97.62 36  A 1 
ATOM   282  C  CA  . GLY A 1 36  ? 4.109   -1.913  18.392  1.00 97.51 36  A 1 
ATOM   283  C  C   . GLY A 1 36  ? 4.687   -0.647  18.978  1.00 97.35 36  A 1 
ATOM   284  O  O   . GLY A 1 36  ? 4.336   -0.227  20.085  1.00 96.51 36  A 1 
ATOM   285  N  N   . ASP A 1 37  ? 5.581   -0.032  18.209  1.00 96.92 37  A 1 
ATOM   286  C  CA  . ASP A 1 37  ? 6.251   1.193   18.606  1.00 96.87 37  A 1 
ATOM   287  C  C   . ASP A 1 37  ? 6.594   1.963   17.339  1.00 96.73 37  A 1 
ATOM   288  O  O   . ASP A 1 37  ? 7.003   1.365   16.347  1.00 95.94 37  A 1 
ATOM   289  C  CB  . ASP A 1 37  ? 7.523   0.883   19.402  1.00 96.37 37  A 1 
ATOM   290  C  CG  . ASP A 1 37  ? 8.119   2.108   20.050  1.00 95.59 37  A 1 
ATOM   291  O  OD1 . ASP A 1 37  ? 8.734   2.922   19.327  1.00 92.95 37  A 1 
ATOM   292  O  OD2 . ASP A 1 37  ? 7.990   2.255   21.275  1.00 92.42 37  A 1 
ATOM   293  N  N   . TYR A 1 38  ? 6.424   3.282   17.369  1.00 96.19 38  A 1 
ATOM   294  C  CA  . TYR A 1 38  ? 6.656   4.089   16.176  1.00 95.62 38  A 1 
ATOM   295  C  C   . TYR A 1 38  ? 8.128   4.151   15.751  1.00 94.98 38  A 1 
ATOM   296  O  O   . TYR A 1 38  ? 8.444   4.734   14.708  1.00 92.65 38  A 1 
ATOM   297  C  CB  . TYR A 1 38  ? 6.099   5.501   16.377  1.00 95.26 38  A 1 
ATOM   298  C  CG  . TYR A 1 38  ? 4.589   5.550   16.358  1.00 95.59 38  A 1 
ATOM   299  C  CD1 . TYR A 1 38  ? 3.876   5.149   15.234  1.00 94.82 38  A 1 
ATOM   300  C  CD2 . TYR A 1 38  ? 3.866   5.989   17.462  1.00 94.98 38  A 1 
ATOM   301  C  CE1 . TYR A 1 38  ? 2.487   5.183   15.208  1.00 94.53 38  A 1 
ATOM   302  C  CE2 . TYR A 1 38  ? 2.478   6.029   17.446  1.00 94.46 38  A 1 
ATOM   303  C  CZ  . TYR A 1 38  ? 1.796   5.625   16.318  1.00 95.00 38  A 1 
ATOM   304  O  OH  . TYR A 1 38  ? 0.427   5.658   16.290  1.00 93.88 38  A 1 
ATOM   305  N  N   . SER A 1 39  ? 9.008   3.555   16.535  1.00 95.12 39  A 1 
ATOM   306  C  CA  . SER A 1 39  ? 10.427  3.487   16.196  1.00 94.76 39  A 1 
ATOM   307  C  C   . SER A 1 39  ? 10.839  2.087   15.747  1.00 95.05 39  A 1 
ATOM   308  O  O   . SER A 1 39  ? 12.026  1.841   15.497  1.00 92.80 39  A 1 
ATOM   309  C  CB  . SER A 1 39  ? 11.287  3.913   17.383  1.00 93.40 39  A 1 
ATOM   310  O  OG  . SER A 1 39  ? 11.054  5.265   17.727  1.00 86.75 39  A 1 
ATOM   311  N  N   . CYS A 1 40  ? 9.881   1.174   15.633  1.00 96.16 40  A 1 
ATOM   312  C  CA  . CYS A 1 40  ? 10.181  -0.216  15.306  1.00 96.46 40  A 1 
ATOM   313  C  C   . CYS A 1 40  ? 9.239   -0.780  14.243  1.00 96.75 40  A 1 
ATOM   314  O  O   . CYS A 1 40  ? 8.202   -0.193  13.943  1.00 95.99 40  A 1 
ATOM   315  C  CB  . CYS A 1 40  ? 10.094  -1.078  16.566  1.00 96.23 40  A 1 
ATOM   316  S  SG  . CYS A 1 40  ? 11.234  -0.587  17.884  1.00 95.65 40  A 1 
ATOM   317  N  N   . ASP A 1 41  ? 9.617   -1.931  13.673  1.00 96.70 41  A 1 
ATOM   318  C  CA  . ASP A 1 41  ? 8.765   -2.616  12.712  1.00 97.00 41  A 1 
ATOM   319  C  C   . ASP A 1 41  ? 7.600   -3.313  13.421  1.00 97.36 41  A 1 
ATOM   320  O  O   . ASP A 1 41  ? 7.610   -3.490  14.637  1.00 96.75 41  A 1 
ATOM   321  C  CB  . ASP A 1 41  ? 9.574   -3.618  11.892  1.00 96.54 41  A 1 
ATOM   322  C  CG  . ASP A 1 41  ? 10.309  -2.968  10.732  1.00 95.85 41  A 1 
ATOM   323  O  OD1 . ASP A 1 41  ? 9.809   -1.957  10.197  1.00 93.71 41  A 1 
ATOM   324  O  OD2 . ASP A 1 41  ? 11.379  -3.479  10.350  1.00 93.32 41  A 1 
ATOM   325  N  N   . ALA A 1 42  ? 6.600   -3.718  12.635  1.00 97.61 42  A 1 
ATOM   326  C  CA  . ALA A 1 42  ? 5.373   -4.287  13.164  1.00 97.80 42  A 1 
ATOM   327  C  C   . ALA A 1 42  ? 5.572   -5.636  13.853  1.00 97.89 42  A 1 
ATOM   328  O  O   . ALA A 1 42  ? 6.490   -6.387  13.521  1.00 97.10 42  A 1 
ATOM   329  C  CB  . ALA A 1 42  ? 4.336   -4.419  12.051  1.00 97.58 42  A 1 
ATOM   330  N  N   . ASN A 1 43  ? 4.699   -5.948  14.819  1.00 97.82 43  A 1 
ATOM   331  C  CA  . ASN A 1 43  ? 4.759   -7.212  15.537  1.00 97.88 43  A 1 
ATOM   332  C  C   . ASN A 1 43  ? 3.543   -8.095  15.257  1.00 98.03 43  A 1 
ATOM   333  O  O   . ASN A 1 43  ? 2.573   -7.658  14.643  1.00 97.48 43  A 1 
ATOM   334  C  CB  . ASN A 1 43  ? 4.930   -6.981  17.050  1.00 97.00 43  A 1 
ATOM   335  C  CG  . ASN A 1 43  ? 3.689   -6.422  17.705  1.00 97.20 43  A 1 
ATOM   336  O  OD1 . ASN A 1 43  ? 2.742   -6.000  17.052  1.00 93.21 43  A 1 
ATOM   337  N  ND2 . ASN A 1 43  ? 3.686   -6.424  19.033  1.00 93.50 43  A 1 
ATOM   338  N  N   . MET A 1 44  ? 3.609   -9.346  15.703  1.00 98.12 44  A 1 
ATOM   339  C  CA  . MET A 1 44  ? 2.541   -10.303 15.425  1.00 98.04 44  A 1 
ATOM   340  C  C   . MET A 1 44  ? 1.228   -9.969  16.116  1.00 98.31 44  A 1 
ATOM   341  O  O   . MET A 1 44  ? 0.157   -10.256 15.577  1.00 98.11 44  A 1 
ATOM   342  C  CB  . MET A 1 44  ? 2.973   -11.721 15.810  1.00 97.42 44  A 1 
ATOM   343  C  CG  . MET A 1 44  ? 3.751   -12.447 14.728  1.00 93.10 44  A 1 
ATOM   344  S  SD  . MET A 1 44  ? 2.851   -12.523 13.150  1.00 89.86 44  A 1 
ATOM   345  C  CE  . MET A 1 44  ? 1.312   -13.306 13.629  1.00 80.14 44  A 1 
ATOM   346  N  N   . ALA A 1 45  ? 1.280   -9.379  17.296  1.00 98.14 45  A 1 
ATOM   347  C  CA  . ALA A 1 45  ? 0.060   -9.008  18.001  1.00 98.22 45  A 1 
ATOM   348  C  C   . ALA A 1 45  ? -0.762  -8.041  17.159  1.00 98.42 45  A 1 
ATOM   349  O  O   . ALA A 1 45  ? -1.988  -8.170  17.049  1.00 98.10 45  A 1 
ATOM   350  C  CB  . ALA A 1 45  ? 0.395   -8.387  19.359  1.00 97.99 45  A 1 
ATOM   351  N  N   . LEU A 1 46  ? -0.096  -7.069  16.540  1.00 98.31 46  A 1 
ATOM   352  C  CA  . LEU A 1 46  ? -0.765  -6.119  15.673  1.00 98.54 46  A 1 
ATOM   353  C  C   . LEU A 1 46  ? -1.354  -6.817  14.451  1.00 98.63 46  A 1 
ATOM   354  O  O   . LEU A 1 46  ? -2.506  -6.574  14.084  1.00 98.56 46  A 1 
ATOM   355  C  CB  . LEU A 1 46  ? 0.215   -5.022  15.226  1.00 98.48 46  A 1 
ATOM   356  C  CG  . LEU A 1 46  ? -0.360  -3.991  14.244  1.00 98.24 46  A 1 
ATOM   357  C  CD1 . LEU A 1 46  ? -1.383  -3.106  14.933  1.00 97.71 46  A 1 
ATOM   358  C  CD2 . LEU A 1 46  ? 0.767   -3.156  13.647  1.00 97.64 46  A 1 
ATOM   359  N  N   . LEU A 1 47  ? -0.574  -7.690  13.830  1.00 98.52 47  A 1 
ATOM   360  C  CA  . LEU A 1 47  ? -1.036  -8.402  12.643  1.00 98.53 47  A 1 
ATOM   361  C  C   . LEU A 1 47  ? -2.228  -9.301  12.948  1.00 98.68 47  A 1 
ATOM   362  O  O   . LEU A 1 47  ? -3.158  -9.394  12.150  1.00 98.38 47  A 1 
ATOM   363  C  CB  . LEU A 1 47  ? 0.102   -9.216  12.021  1.00 97.94 47  A 1 
ATOM   364  C  CG  . LEU A 1 47  ? 0.898   -8.540  10.908  1.00 92.56 47  A 1 
ATOM   365  C  CD1 . LEU A 1 47  ? 0.011   -8.326  9.694   1.00 88.14 47  A 1 
ATOM   366  C  CD2 . LEU A 1 47  ? 1.460   -7.209  11.381  1.00 88.79 47  A 1 
ATOM   367  N  N   . ASP A 1 48  ? -2.204  -9.969  14.101  1.00 98.46 48  A 1 
ATOM   368  C  CA  . ASP A 1 48  ? -3.331  -10.804 14.497  1.00 98.46 48  A 1 
ATOM   369  C  C   . ASP A 1 48  ? -4.607  -9.967  14.613  1.00 98.52 48  A 1 
ATOM   370  O  O   . ASP A 1 48  ? -5.675  -10.387 14.174  1.00 98.41 48  A 1 
ATOM   371  C  CB  . ASP A 1 48  ? -3.048  -11.501 15.831  1.00 98.07 48  A 1 
ATOM   372  C  CG  . ASP A 1 48  ? -2.032  -12.623 15.695  1.00 94.40 48  A 1 
ATOM   373  O  OD1 . ASP A 1 48  ? -1.834  -13.127 14.575  1.00 91.09 48  A 1 
ATOM   374  O  OD2 . ASP A 1 48  ? -1.437  -13.007 16.726  1.00 90.30 48  A 1 
ATOM   375  N  N   . SER A 1 49  ? -4.489  -8.771  15.178  1.00 98.46 49  A 1 
ATOM   376  C  CA  . SER A 1 49  ? -5.641  -7.891  15.315  1.00 98.47 49  A 1 
ATOM   377  C  C   . SER A 1 49  ? -6.125  -7.395  13.955  1.00 98.67 49  A 1 
ATOM   378  O  O   . SER A 1 49  ? -7.324  -7.214  13.739  1.00 98.53 49  A 1 
ATOM   379  C  CB  . SER A 1 49  ? -5.307  -6.699  16.230  1.00 97.95 49  A 1 
ATOM   380  O  OG  . SER A 1 49  ? -4.467  -5.761  15.572  1.00 92.13 49  A 1 
ATOM   381  N  N   . LEU A 1 50  ? -5.195  -7.186  13.022  1.00 98.69 50  A 1 
ATOM   382  C  CA  . LEU A 1 50  ? -5.545  -6.723  11.684  1.00 98.75 50  A 1 
ATOM   383  C  C   . LEU A 1 50  ? -6.309  -7.789  10.911  1.00 98.83 50  A 1 
ATOM   384  O  O   . LEU A 1 50  ? -7.297  -7.496  10.237  1.00 98.76 50  A 1 
ATOM   385  C  CB  . LEU A 1 50  ? -4.291  -6.306  10.909  1.00 98.73 50  A 1 
ATOM   386  C  CG  . LEU A 1 50  ? -4.511  -5.866  9.458   1.00 98.51 50  A 1 
ATOM   387  C  CD1 . LEU A 1 50  ? -5.502  -4.716  9.384   1.00 98.15 50  A 1 
ATOM   388  C  CD2 . LEU A 1 50  ? -3.183  -5.468  8.826   1.00 98.12 50  A 1 
ATOM   389  N  N   . VAL A 1 51  ? -5.852  -9.029  11.002  1.00 98.76 51  A 1 
ATOM   390  C  CA  . VAL A 1 51  ? -6.529  -10.132 10.331  1.00 98.77 51  A 1 
ATOM   391  C  C   . VAL A 1 51  ? -7.976  -10.232 10.795  1.00 98.76 51  A 1 
ATOM   392  O  O   . VAL A 1 51  ? -8.897  -10.356 9.980   1.00 98.67 51  A 1 
ATOM   393  C  CB  . VAL A 1 51  ? -5.798  -11.473 10.578  1.00 98.59 51  A 1 
ATOM   394  C  CG1 . VAL A 1 51  ? -6.620  -12.637 10.046  1.00 97.98 51  A 1 
ATOM   395  C  CG2 . VAL A 1 51  ? -4.428  -11.449 9.916   1.00 98.08 51  A 1 
ATOM   396  N  N   . LYS A 1 52  ? -8.186  -10.159 12.099  1.00 98.79 52  A 1 
ATOM   397  C  CA  . LYS A 1 52  ? -9.534  -10.220 12.649  1.00 98.64 52  A 1 
ATOM   398  C  C   . LYS A 1 52  ? -10.382 -9.054  12.163  1.00 98.76 52  A 1 
ATOM   399  O  O   . LYS A 1 52  ? -11.552 -9.227  11.804  1.00 98.48 52  A 1 
ATOM   400  C  CB  . LYS A 1 52  ? -9.488  -10.225 14.180  1.00 98.31 52  A 1 
ATOM   401  C  CG  . LYS A 1 52  ? -8.900  -11.480 14.803  1.00 92.12 52  A 1 
ATOM   402  C  CD  . LYS A 1 52  ? -9.066  -11.468 16.317  1.00 88.04 52  A 1 
ATOM   403  C  CE  . LYS A 1 52  ? -8.474  -12.702 16.961  1.00 76.87 52  A 1 
ATOM   404  N  NZ  . LYS A 1 52  ? -6.997  -12.752 16.868  1.00 69.09 52  A 1 
ATOM   405  N  N   . PHE A 1 53  ? -9.804  -7.850  12.123  1.00 98.75 53  A 1 
ATOM   406  C  CA  . PHE A 1 53  ? -10.527 -6.663  11.692  1.00 98.74 53  A 1 
ATOM   407  C  C   . PHE A 1 53  ? -10.966 -6.766  10.235  1.00 98.79 53  A 1 
ATOM   408  O  O   . PHE A 1 53  ? -12.110 -6.478  9.897   1.00 98.65 53  A 1 
ATOM   409  C  CB  . PHE A 1 53  ? -9.675  -5.410  11.897  1.00 98.72 53  A 1 
ATOM   410  C  CG  . PHE A 1 53  ? -10.344 -4.137  11.439  1.00 98.69 53  A 1 
ATOM   411  C  CD1 . PHE A 1 53  ? -11.318 -3.535  12.217  1.00 98.37 53  A 1 
ATOM   412  C  CD2 . PHE A 1 53  ? -10.008 -3.554  10.219  1.00 98.38 53  A 1 
ATOM   413  C  CE1 . PHE A 1 53  ? -11.947 -2.378  11.796  1.00 98.04 53  A 1 
ATOM   414  C  CE2 . PHE A 1 53  ? -10.633 -2.400  9.795   1.00 98.02 53  A 1 
ATOM   415  C  CZ  . PHE A 1 53  ? -11.605 -1.805  10.580  1.00 98.09 53  A 1 
ATOM   416  N  N   . ILE A 1 54  ? -10.041 -7.168  9.366   1.00 98.72 54  A 1 
ATOM   417  C  CA  . ILE A 1 54  ? -10.353 -7.290  7.949   1.00 98.72 54  A 1 
ATOM   418  C  C   . ILE A 1 54  ? -11.460 -8.311  7.714   1.00 98.73 54  A 1 
ATOM   419  O  O   . ILE A 1 54  ? -12.415 -8.047  6.986   1.00 98.56 54  A 1 
ATOM   420  C  CB  . ILE A 1 54  ? -9.091  -7.673  7.140   1.00 98.82 54  A 1 
ATOM   421  C  CG1 . ILE A 1 54  ? -8.094  -6.516  7.141   1.00 98.61 54  A 1 
ATOM   422  C  CG2 . ILE A 1 54  ? -9.471  -8.048  5.703   1.00 98.65 54  A 1 
ATOM   423  C  CD1 . ILE A 1 54  ? -6.765  -6.835  6.476   1.00 98.27 54  A 1 
ATOM   424  N  N   . LYS A 1 55  ? -11.339 -9.471  8.337   1.00 98.61 55  A 1 
ATOM   425  C  CA  . LYS A 1 55  ? -12.339 -10.518 8.172   1.00 98.49 55  A 1 
ATOM   426  C  C   . LYS A 1 55  ? -13.720 -10.058 8.612   1.00 98.25 55  A 1 
ATOM   427  O  O   . LYS A 1 55  ? -14.720 -10.330 7.950   1.00 97.48 55  A 1 
ATOM   428  C  CB  . LYS A 1 55  ? -11.936 -11.775 8.946   1.00 97.91 55  A 1 
ATOM   429  C  CG  . LYS A 1 55  ? -10.831 -12.580 8.297   1.00 96.21 55  A 1 
ATOM   430  C  CD  . LYS A 1 55  ? -10.589 -13.865 9.063   1.00 93.99 55  A 1 
ATOM   431  C  CE  . LYS A 1 55  ? -9.710  -14.819 8.296   1.00 90.17 55  A 1 
ATOM   432  N  NZ  . LYS A 1 55  ? -9.548  -16.121 9.008   1.00 87.40 55  A 1 
ATOM   433  N  N   . ARG A 1 56  ? -13.786 -9.366  9.743   1.00 98.46 56  A 1 
ATOM   434  C  CA  . ARG A 1 56  ? -15.065 -8.907  10.281  1.00 98.27 56  A 1 
ATOM   435  C  C   . ARG A 1 56  ? -15.702 -7.835  9.407   1.00 98.22 56  A 1 
ATOM   436  O  O   . ARG A 1 56  ? -16.930 -7.689  9.378   1.00 97.44 56  A 1 
ATOM   437  C  CB  . ARG A 1 56  ? -14.893 -8.377  11.706  1.00 97.52 56  A 1 
ATOM   438  C  CG  . ARG A 1 56  ? -16.189 -7.920  12.342  1.00 86.98 56  A 1 
ATOM   439  C  CD  . ARG A 1 56  ? -15.995 -7.471  13.776  1.00 85.83 56  A 1 
ATOM   440  N  NE  . ARG A 1 56  ? -17.241 -7.014  14.382  1.00 76.79 56  A 1 
ATOM   441  C  CZ  . ARG A 1 56  ? -17.378 -6.583  15.633  1.00 71.25 56  A 1 
ATOM   442  N  NH1 . ARG A 1 56  ? -16.318 -6.550  16.433  1.00 64.10 56  A 1 
ATOM   443  N  NH2 . ARG A 1 56  ? -18.551 -6.190  16.077  1.00 64.00 56  A 1 
ATOM   444  N  N   . ASN A 1 57  ? -14.883 -7.084  8.672   1.00 98.44 57  A 1 
ATOM   445  C  CA  . ASN A 1 57  ? -15.369 -5.977  7.865   1.00 98.38 57  A 1 
ATOM   446  C  C   . ASN A 1 57  ? -15.335 -6.260  6.366   1.00 98.31 57  A 1 
ATOM   447  O  O   . ASN A 1 57  ? -15.190 -5.342  5.553   1.00 97.55 57  A 1 
ATOM   448  C  CB  . ASN A 1 57  ? -14.574 -4.710  8.197   1.00 98.27 57  A 1 
ATOM   449  C  CG  . ASN A 1 57  ? -14.886 -4.180  9.572   1.00 97.53 57  A 1 
ATOM   450  O  OD1 . ASN A 1 57  ? -15.828 -3.411  9.763   1.00 89.70 57  A 1 
ATOM   451  N  ND2 . ASN A 1 57  ? -14.105 -4.602  10.551  1.00 89.80 57  A 1 
ATOM   452  N  N   . THR A 1 58  ? -15.488 -7.524  6.001   1.00 98.39 58  A 1 
ATOM   453  C  CA  . THR A 1 58  ? -15.524 -7.941  4.608   1.00 98.16 58  A 1 
ATOM   454  C  C   . THR A 1 58  ? -16.829 -8.685  4.339   1.00 97.65 58  A 1 
ATOM   455  O  O   . THR A 1 58  ? -17.146 -9.650  5.021   1.00 95.93 58  A 1 
ATOM   456  C  CB  . THR A 1 58  ? -14.340 -8.864  4.278   1.00 97.95 58  A 1 
ATOM   457  O  OG1 . THR A 1 58  ? -13.116 -8.163  4.465   1.00 95.37 58  A 1 
ATOM   458  C  CG2 . THR A 1 58  ? -14.429 -9.349  2.839   1.00 96.19 58  A 1 
ATOM   459  N  N   . ASP A 1 59  ? -17.589 -8.218  3.328   1.00 96.65 59  A 1 
ATOM   460  C  CA  . ASP A 1 59  ? -18.796 -8.928  2.943   1.00 95.51 59  A 1 
ATOM   461  C  C   . ASP A 1 59  ? -18.507 -9.871  1.776   1.00 95.90 59  A 1 
ATOM   462  O  O   . ASP A 1 59  ? -17.365 -10.017 1.348   1.00 93.19 59  A 1 
ATOM   463  C  CB  . ASP A 1 59  ? -19.940 -7.958  2.608   1.00 92.40 59  A 1 
ATOM   464  C  CG  . ASP A 1 59  ? -19.633 -7.043  1.434   1.00 83.74 59  A 1 
ATOM   465  O  OD1 . ASP A 1 59  ? -18.819 -7.416  0.574   1.00 77.86 59  A 1 
ATOM   466  O  OD2 . ASP A 1 59  ? -20.238 -5.953  1.365   1.00 77.79 59  A 1 
ATOM   467  N  N   . VAL A 1 60  ? -19.562 -10.522 1.257   1.00 95.10 60  A 1 
ATOM   468  C  CA  . VAL A 1 60  ? -19.386 -11.539 0.229   1.00 94.63 60  A 1 
ATOM   469  C  C   . VAL A 1 60  ? -18.729 -10.995 -1.035  1.00 95.23 60  A 1 
ATOM   470  O  O   . VAL A 1 60  ? -18.000 -11.713 -1.715  1.00 93.04 60  A 1 
ATOM   471  C  CB  . VAL A 1 60  ? -20.746 -12.196 -0.121  1.00 92.67 60  A 1 
ATOM   472  C  CG1 . VAL A 1 60  ? -21.691 -11.177 -0.734  1.00 82.64 60  A 1 
ATOM   473  C  CG2 . VAL A 1 60  ? -20.544 -13.382 -1.053  1.00 83.26 60  A 1 
ATOM   474  N  N   . ASN A 1 61  ? -18.950 -9.715  -1.348  1.00 95.79 61  A 1 
ATOM   475  C  CA  . ASN A 1 61  ? -18.352 -9.098  -2.525  1.00 96.18 61  A 1 
ATOM   476  C  C   . ASN A 1 61  ? -17.132 -8.247  -2.191  1.00 97.06 61  A 1 
ATOM   477  O  O   . ASN A 1 61  ? -16.725 -7.391  -2.976  1.00 95.16 61  A 1 
ATOM   478  C  CB  . ASN A 1 61  ? -19.393 -8.250  -3.273  1.00 93.57 61  A 1 
ATOM   479  C  CG  . ASN A 1 61  ? -20.447 -9.090  -3.946  1.00 87.16 61  A 1 
ATOM   480  O  OD1 . ASN A 1 61  ? -20.173 -10.195 -4.407  1.00 77.57 61  A 1 
ATOM   481  N  ND2 . ASN A 1 61  ? -21.665 -8.570  -4.009  1.00 76.99 61  A 1 
ATOM   482  N  N   . GLY A 1 62  ? -16.532 -8.484  -1.015  1.00 96.91 62  A 1 
ATOM   483  C  CA  . GLY A 1 62  ? -15.360 -7.743  -0.596  1.00 97.73 62  A 1 
ATOM   484  C  C   . GLY A 1 62  ? -14.159 -8.625  -0.316  1.00 98.38 62  A 1 
ATOM   485  O  O   . GLY A 1 62  ? -13.160 -8.158  0.217   1.00 97.78 62  A 1 
ATOM   486  N  N   . LYS A 1 63  ? -14.259 -9.911  -0.673  1.00 98.23 63  A 1 
ATOM   487  C  CA  . LYS A 1 63  ? -13.172 -10.855 -0.439  1.00 98.34 63  A 1 
ATOM   488  C  C   . LYS A 1 63  ? -12.118 -10.740 -1.537  1.00 98.40 63  A 1 
ATOM   489  O  O   . LYS A 1 63  ? -11.864 -11.683 -2.297  1.00 98.08 63  A 1 
ATOM   490  C  CB  . LYS A 1 63  ? -13.716 -12.279 -0.345  1.00 98.02 63  A 1 
ATOM   491  C  CG  . LYS A 1 63  ? -14.647 -12.490 0.829   1.00 96.90 63  A 1 
ATOM   492  C  CD  . LYS A 1 63  ? -15.155 -13.920 0.901   1.00 94.43 63  A 1 
ATOM   493  C  CE  . LYS A 1 63  ? -16.090 -14.102 2.083   1.00 89.75 63  A 1 
ATOM   494  N  NZ  . LYS A 1 63  ? -16.620 -15.500 2.170   1.00 82.44 63  A 1 
ATOM   495  N  N   . VAL A 1 64  ? -11.518 -9.555  -1.617  1.00 98.68 64  A 1 
ATOM   496  C  CA  . VAL A 1 64  ? -10.510 -9.234  -2.611  1.00 98.73 64  A 1 
ATOM   497  C  C   . VAL A 1 64  ? -9.416  -8.437  -1.926  1.00 98.83 64  A 1 
ATOM   498  O  O   . VAL A 1 64  ? -9.694  -7.551  -1.119  1.00 98.79 64  A 1 
ATOM   499  C  CB  . VAL A 1 64  ? -11.098 -8.400  -3.772  1.00 98.59 64  A 1 
ATOM   500  C  CG1 . VAL A 1 64  ? -10.050 -8.187  -4.854  1.00 97.92 64  A 1 
ATOM   501  C  CG2 . VAL A 1 64  ? -12.325 -9.084  -4.356  1.00 97.91 64  A 1 
ATOM   502  N  N   . MET A 1 65  ? -8.154  -8.750  -2.238  1.00 98.83 65  A 1 
ATOM   503  C  CA  . MET A 1 65  ? -7.045  -8.076  -1.578  1.00 98.98 65  A 1 
ATOM   504  C  C   . MET A 1 65  ? -5.822  -7.970  -2.469  1.00 98.91 65  A 1 
ATOM   505  O  O   . MET A 1 65  ? -5.371  -8.965  -3.037  1.00 98.83 65  A 1 
ATOM   506  C  CB  . MET A 1 65  ? -6.671  -8.793  -0.280  1.00 98.78 65  A 1 
ATOM   507  C  CG  . MET A 1 65  ? -5.447  -8.220  0.428   1.00 98.27 65  A 1 
ATOM   508  S  SD  . MET A 1 65  ? -5.033  -9.099  1.940   1.00 98.08 65  A 1 
ATOM   509  C  CE  . MET A 1 65  ? -6.407  -8.621  2.986   1.00 95.05 65  A 1 
ATOM   510  N  N   . VAL A 1 66  ? -5.285  -6.754  -2.573  1.00 98.95 66  A 1 
ATOM   511  C  CA  . VAL A 1 66  ? -3.986  -6.545  -3.188  1.00 98.91 66  A 1 
ATOM   512  C  C   . VAL A 1 66  ? -2.955  -6.556  -2.076  1.00 98.92 66  A 1 
ATOM   513  O  O   . VAL A 1 66  ? -3.030  -5.763  -1.139  1.00 98.74 66  A 1 
ATOM   514  C  CB  . VAL A 1 66  ? -3.916  -5.207  -3.949  1.00 98.72 66  A 1 
ATOM   515  C  CG1 . VAL A 1 66  ? -2.498  -4.973  -4.459  1.00 96.37 66  A 1 
ATOM   516  C  CG2 . VAL A 1 66  ? -4.896  -5.207  -5.106  1.00 96.44 66  A 1 
ATOM   517  N  N   . TYR A 1 67  ? -1.993  -7.480  -2.168  1.00 98.89 67  A 1 
ATOM   518  C  CA  . TYR A 1 67  ? -0.902  -7.549  -1.210  1.00 98.75 67  A 1 
ATOM   519  C  C   . TYR A 1 67  ? 0.313   -6.885  -1.853  1.00 98.75 67  A 1 
ATOM   520  O  O   . TYR A 1 67  ? 0.920   -7.432  -2.771  1.00 98.34 67  A 1 
ATOM   521  C  CB  . TYR A 1 67  ? -0.611  -9.006  -0.837  1.00 98.52 67  A 1 
ATOM   522  C  CG  . TYR A 1 67  ? 0.674   -9.192  -0.075  1.00 98.08 67  A 1 
ATOM   523  C  CD1 . TYR A 1 67  ? 0.837   -8.656  1.194   1.00 96.81 67  A 1 
ATOM   524  C  CD2 . TYR A 1 67  ? 1.728   -9.882  -0.637  1.00 96.77 67  A 1 
ATOM   525  C  CE1 . TYR A 1 67  ? 2.027   -8.806  1.888   1.00 95.35 67  A 1 
ATOM   526  C  CE2 . TYR A 1 67  ? 2.918   -10.046 0.046   1.00 95.37 67  A 1 
ATOM   527  C  CZ  . TYR A 1 67  ? 3.071   -9.502  1.304   1.00 95.44 67  A 1 
ATOM   528  O  OH  . TYR A 1 67  ? 4.249   -9.649  1.980   1.00 93.29 67  A 1 
ATOM   529  N  N   . ASN A 1 68  ? 0.663   -5.680  -1.371  1.00 98.46 68  A 1 
ATOM   530  C  CA  . ASN A 1 68  ? 1.614   -4.810  -2.042  1.00 98.49 68  A 1 
ATOM   531  C  C   . ASN A 1 68  ? 3.090   -5.017  -1.687  1.00 98.47 68  A 1 
ATOM   532  O  O   . ASN A 1 68  ? 3.927   -4.192  -2.053  1.00 96.70 68  A 1 
ATOM   533  C  CB  . ASN A 1 68  ? 1.242   -3.343  -1.809  1.00 97.43 68  A 1 
ATOM   534  C  CG  . ASN A 1 68  ? 0.509   -2.728  -2.988  1.00 97.46 68  A 1 
ATOM   535  O  OD1 . ASN A 1 68  ? -0.717  -2.648  -2.996  1.00 90.54 68  A 1 
ATOM   536  N  ND2 . ASN A 1 68  ? 1.264   -2.297  -3.981  1.00 90.28 68  A 1 
ATOM   537  N  N   . GLY A 1 69  ? 3.416   -6.099  -0.985  1.00 98.15 69  A 1 
ATOM   538  C  CA  . GLY A 1 69  ? 4.808   -6.436  -0.737  1.00 98.14 69  A 1 
ATOM   539  C  C   . GLY A 1 69  ? 5.438   -5.838  0.511   1.00 98.20 69  A 1 
ATOM   540  O  O   . GLY A 1 69  ? 4.769   -5.193  1.320   1.00 97.08 69  A 1 
ATOM   541  N  N   . ASP A 1 70  ? 6.762   -6.068  0.647   1.00 97.90 70  A 1 
ATOM   542  C  CA  . ASP A 1 70  ? 7.579   -5.631  1.778   1.00 97.87 70  A 1 
ATOM   543  C  C   . ASP A 1 70  ? 7.157   -6.244  3.112   1.00 97.73 70  A 1 
ATOM   544  O  O   . ASP A 1 70  ? 6.829   -5.544  4.076   1.00 95.51 70  A 1 
ATOM   545  C  CB  . ASP A 1 70  ? 7.635   -4.103  1.862   1.00 97.51 70  A 1 
ATOM   546  C  CG  . ASP A 1 70  ? 8.909   -3.551  1.233   1.00 97.06 70  A 1 
ATOM   547  O  OD1 . ASP A 1 70  ? 9.651   -4.328  0.586   1.00 94.80 70  A 1 
ATOM   548  O  OD2 . ASP A 1 70  ? 9.185   -2.343  1.397   1.00 95.17 70  A 1 
ATOM   549  N  N   . ILE A 1 71  ? 7.211   -7.574  3.162   1.00 97.18 71  A 1 
ATOM   550  C  CA  . ILE A 1 71  ? 6.990   -8.299  4.399   1.00 96.81 71  A 1 
ATOM   551  C  C   . ILE A 1 71  ? 8.241   -8.281  5.276   1.00 96.81 71  A 1 
ATOM   552  O  O   . ILE A 1 71  ? 8.159   -8.317  6.499   1.00 96.18 71  A 1 
ATOM   553  C  CB  . ILE A 1 71  ? 6.583   -9.773  4.127   1.00 95.80 71  A 1 
ATOM   554  C  CG1 . ILE A 1 71  ? 6.307   -10.525 5.430   1.00 94.39 71  A 1 
ATOM   555  C  CG2 . ILE A 1 71  ? 7.671   -10.499 3.335   1.00 94.27 71  A 1 
ATOM   556  C  CD1 . ILE A 1 71  ? 5.074   -10.049 6.177   1.00 92.55 71  A 1 
ATOM   557  N  N   . VAL A 1 72  ? 9.416   -8.220  4.644   1.00 95.24 72  A 1 
ATOM   558  C  CA  . VAL A 1 72  ? 10.680  -8.353  5.363   1.00 94.85 72  A 1 
ATOM   559  C  C   . VAL A 1 72  ? 10.948  -7.160  6.281   1.00 95.19 72  A 1 
ATOM   560  O  O   . VAL A 1 72  ? 10.880  -6.010  5.860   1.00 94.18 72  A 1 
ATOM   561  C  CB  . VAL A 1 72  ? 11.864  -8.525  4.391   1.00 93.16 72  A 1 
ATOM   562  C  CG1 . VAL A 1 72  ? 13.172  -8.657  5.157   1.00 89.51 72  A 1 
ATOM   563  C  CG2 . VAL A 1 72  ? 11.645  -9.742  3.503   1.00 90.46 72  A 1 
ATOM   564  N  N   . SER A 1 73  ? 11.271  -7.460  7.537   1.00 95.07 73  A 1 
ATOM   565  C  CA  . SER A 1 73  ? 11.667  -6.433  8.488   1.00 94.17 73  A 1 
ATOM   566  C  C   . SER A 1 73  ? 12.930  -5.747  8.003   1.00 93.12 73  A 1 
ATOM   567  O  O   . SER A 1 73  ? 13.824  -6.393  7.453   1.00 88.89 73  A 1 
ATOM   568  C  CB  . SER A 1 73  ? 11.911  -7.042  9.871   1.00 92.55 73  A 1 
ATOM   569  O  OG  . SER A 1 73  ? 12.503  -6.101  10.748  1.00 86.39 73  A 1 
ATOM   570  N  N   . ARG A 1 74  ? 13.021  -4.432  8.207   1.00 90.63 74  A 1 
ATOM   571  C  CA  . ARG A 1 74  ? 14.151  -3.660  7.729   1.00 86.23 74  A 1 
ATOM   572  C  C   . ARG A 1 74  ? 15.305  -3.598  8.727   1.00 84.27 74  A 1 
ATOM   573  O  O   . ARG A 1 74  ? 16.237  -2.815  8.562   1.00 77.78 74  A 1 
ATOM   574  C  CB  . ARG A 1 74  ? 13.680  -2.257  7.351   1.00 82.91 74  A 1 
ATOM   575  C  CG  . ARG A 1 74  ? 12.706  -2.258  6.185   1.00 77.58 74  A 1 
ATOM   576  C  CD  . ARG A 1 74  ? 12.080  -0.891  5.950   1.00 75.46 74  A 1 
ATOM   577  N  NE  . ARG A 1 74  ? 11.316  -0.454  7.115   1.00 76.02 74  A 1 
ATOM   578  C  CZ  . ARG A 1 74  ? 11.669  0.536   7.914   1.00 75.34 74  A 1 
ATOM   579  N  NH1 . ARG A 1 74  ? 12.780  1.215   7.675   1.00 68.01 74  A 1 
ATOM   580  N  NH2 . ARG A 1 74  ? 10.916  0.847   8.956   1.00 68.93 74  A 1 
ATOM   581  N  N   . ALA A 1 75  ? 15.261  -4.440  9.763   1.00 84.25 75  A 1 
ATOM   582  C  CA  . ALA A 1 75  ? 16.325  -4.497  10.761  1.00 80.15 75  A 1 
ATOM   583  C  C   . ALA A 1 75  ? 17.508  -5.289  10.219  1.00 80.62 75  A 1 
ATOM   584  O  O   . ALA A 1 75  ? 17.444  -6.512  10.101  1.00 74.83 75  A 1 
ATOM   585  C  CB  . ALA A 1 75  ? 15.808  -5.112  12.054  1.00 75.27 75  A 1 
ATOM   586  N  N   . ILE A 1 76  ? 18.599  -4.598  9.905   1.00 77.31 76  A 1 
ATOM   587  C  CA  . ILE A 1 76  ? 19.767  -5.186  9.265   1.00 74.66 76  A 1 
ATOM   588  C  C   . ILE A 1 76  ? 20.444  -6.339  10.013  1.00 76.56 76  A 1 
ATOM   589  O  O   . ILE A 1 76  ? 20.867  -7.308  9.380   1.00 71.28 76  A 1 
ATOM   590  C  CB  . ILE A 1 76  ? 20.811  -4.091  8.943   1.00 68.00 76  A 1 
ATOM   591  C  CG1 . ILE A 1 76  ? 20.196  -3.037  8.022   1.00 61.85 76  A 1 
ATOM   592  C  CG2 . ILE A 1 76  ? 22.060  -4.681  8.299   1.00 60.19 76  A 1 
ATOM   593  C  CD1 . ILE A 1 76  ? 19.710  -3.587  6.703   1.00 56.37 76  A 1 
ATOM   594  N  N   . PRO A 1 77  ? 20.561  -6.281  11.341  1.00 76.65 77  A 1 
ATOM   595  C  CA  . PRO A 1 77  ? 21.291  -7.334  12.063  1.00 74.47 77  A 1 
ATOM   596  C  C   . PRO A 1 77  ? 20.829  -8.767  11.772  1.00 77.48 77  A 1 
ATOM   597  O  O   . PRO A 1 77  ? 21.646  -9.685  11.823  1.00 72.85 77  A 1 
ATOM   598  C  CB  . PRO A 1 77  ? 21.063  -6.971  13.528  1.00 68.85 77  A 1 
ATOM   599  C  CG  . PRO A 1 77  ? 20.970  -5.484  13.510  1.00 66.89 77  A 1 
ATOM   600  C  CD  . PRO A 1 77  ? 20.193  -5.180  12.245  1.00 70.10 77  A 1 
ATOM   601  N  N   . LYS A 1 78  ? 19.556  -8.973  11.477  1.00 77.72 78  A 1 
ATOM   602  C  CA  . LYS A 1 78  ? 19.035  -10.308 11.214  1.00 78.04 78  A 1 
ATOM   603  C  C   . LYS A 1 78  ? 18.747  -10.545 9.735   1.00 80.92 78  A 1 
ATOM   604  O  O   . LYS A 1 78  ? 18.186  -11.569 9.362   1.00 77.75 78  A 1 
ATOM   605  C  CB  . LYS A 1 78  ? 17.750  -10.543 12.026  1.00 74.43 78  A 1 
ATOM   606  C  CG  . LYS A 1 78  ? 17.966  -10.545 13.530  1.00 70.05 78  A 1 
ATOM   607  C  CD  . LYS A 1 78  ? 18.828  -11.712 13.959  1.00 66.44 78  A 1 
ATOM   608  C  CE  . LYS A 1 78  ? 18.994  -11.750 15.467  1.00 61.46 78  A 1 
ATOM   609  N  NZ  . LYS A 1 78  ? 19.816  -12.904 15.916  1.00 53.43 78  A 1 
ATOM   610  N  N   . TYR A 1 79  ? 19.152  -9.608  8.887   1.00 85.44 79  A 1 
ATOM   611  C  CA  . TYR A 1 79  ? 18.833  -9.652  7.466   1.00 86.29 79  A 1 
ATOM   612  C  C   . TYR A 1 79  ? 19.837  -10.499 6.679   1.00 88.25 79  A 1 
ATOM   613  O  O   . TYR A 1 79  ? 21.030  -10.194 6.648   1.00 86.70 79  A 1 
ATOM   614  C  CB  . TYR A 1 79  ? 18.786  -8.224  6.916   1.00 83.56 79  A 1 
ATOM   615  C  CG  . TYR A 1 79  ? 18.388  -8.104  5.469   1.00 81.28 79  A 1 
ATOM   616  C  CD1 . TYR A 1 79  ? 19.348  -8.010  4.469   1.00 77.75 79  A 1 
ATOM   617  C  CD2 . TYR A 1 79  ? 17.052  -8.057  5.104   1.00 78.28 79  A 1 
ATOM   618  C  CE1 . TYR A 1 79  ? 18.983  -7.879  3.138   1.00 73.46 79  A 1 
ATOM   619  C  CE2 . TYR A 1 79  ? 16.676  -7.929  3.782   1.00 73.51 79  A 1 
ATOM   620  C  CZ  . TYR A 1 79  ? 17.646  -7.835  2.801   1.00 73.98 79  A 1 
ATOM   621  O  OH  . TYR A 1 79  ? 17.282  -7.705  1.483   1.00 68.99 79  A 1 
ATOM   622  N  N   . ASN A 1 80  ? 19.353  -11.571 6.055   1.00 90.58 80  A 1 
ATOM   623  C  CA  . ASN A 1 80  ? 20.176  -12.419 5.209   1.00 91.37 80  A 1 
ATOM   624  C  C   . ASN A 1 80  ? 19.278  -13.242 4.283   1.00 92.55 80  A 1 
ATOM   625  O  O   . ASN A 1 80  ? 18.050  -13.117 4.326   1.00 92.37 80  A 1 
ATOM   626  C  CB  . ASN A 1 80  ? 21.079  -13.323 6.056   1.00 89.80 80  A 1 
ATOM   627  C  CG  . ASN A 1 80  ? 20.303  -14.176 7.042   1.00 89.07 80  A 1 
ATOM   628  O  OD1 . ASN A 1 80  ? 19.374  -14.889 6.682   1.00 84.36 80  A 1 
ATOM   629  N  ND2 . ASN A 1 80  ? 20.693  -14.118 8.311   1.00 83.71 80  A 1 
ATOM   630  N  N   . LEU A 1 81  ? 19.887  -14.073 3.444   1.00 92.11 81  A 1 
ATOM   631  C  CA  . LEU A 1 81  ? 19.144  -14.859 2.457   1.00 92.98 81  A 1 
ATOM   632  C  C   . LEU A 1 81  ? 18.076  -15.753 3.090   1.00 94.00 81  A 1 
ATOM   633  O  O   . LEU A 1 81  ? 16.918  -15.743 2.659   1.00 93.81 81  A 1 
ATOM   634  C  CB  . LEU A 1 81  ? 20.117  -15.712 1.629   1.00 91.38 81  A 1 
ATOM   635  C  CG  . LEU A 1 81  ? 19.490  -16.639 0.592   1.00 87.51 81  A 1 
ATOM   636  C  CD1 . LEU A 1 81  ? 18.732  -15.827 -0.446  1.00 81.87 81  A 1 
ATOM   637  C  CD2 . LEU A 1 81  ? 20.562  -17.487 -0.075  1.00 81.68 81  A 1 
ATOM   638  N  N   . ASP A 1 82  ? 18.458  -16.516 4.104   1.00 94.32 82  A 1 
ATOM   639  C  CA  . ASP A 1 82  ? 17.522  -17.426 4.746   1.00 94.83 82  A 1 
ATOM   640  C  C   . ASP A 1 82  ? 16.392  -16.674 5.445   1.00 95.60 82  A 1 
ATOM   641  O  O   . ASP A 1 82  ? 15.242  -17.127 5.459   1.00 95.21 82  A 1 
ATOM   642  C  CB  . ASP A 1 82  ? 18.247  -18.324 5.749   1.00 94.00 82  A 1 
ATOM   643  C  CG  . ASP A 1 82  ? 19.166  -19.332 5.074   1.00 86.12 82  A 1 
ATOM   644  O  OD1 . ASP A 1 82  ? 18.900  -19.696 3.911   1.00 80.64 82  A 1 
ATOM   645  O  OD2 . ASP A 1 82  ? 20.143  -19.763 5.712   1.00 79.00 82  A 1 
ATOM   646  N  N   . TYR A 1 83  ? 16.708  -15.518 6.008   1.00 95.14 83  A 1 
ATOM   647  C  CA  . TYR A 1 83  ? 15.716  -14.682 6.673   1.00 95.23 83  A 1 
ATOM   648  C  C   . TYR A 1 83  ? 14.658  -14.210 5.671   1.00 95.98 83  A 1 
ATOM   649  O  O   . TYR A 1 83  ? 13.457  -14.231 5.957   1.00 95.66 83  A 1 
ATOM   650  C  CB  . TYR A 1 83  ? 16.397  -13.494 7.344   1.00 94.35 83  A 1 
ATOM   651  C  CG  . TYR A 1 83  ? 15.477  -12.611 8.159   1.00 91.64 83  A 1 
ATOM   652  C  CD1 . TYR A 1 83  ? 14.749  -11.586 7.560   1.00 88.20 83  A 1 
ATOM   653  C  CD2 . TYR A 1 83  ? 15.344  -12.790 9.529   1.00 87.43 83  A 1 
ATOM   654  C  CE1 . TYR A 1 83  ? 13.905  -10.773 8.296   1.00 84.70 83  A 1 
ATOM   655  C  CE2 . TYR A 1 83  ? 14.502  -11.980 10.279  1.00 84.30 83  A 1 
ATOM   656  C  CZ  . TYR A 1 83  ? 13.786  -10.975 9.662   1.00 83.93 83  A 1 
ATOM   657  O  OH  . TYR A 1 83  ? 12.955  -10.161 10.396  1.00 80.57 83  A 1 
ATOM   658  N  N   . VAL A 1 84  ? 15.115  -13.787 4.493   1.00 96.07 84  A 1 
ATOM   659  C  CA  . VAL A 1 84  ? 14.191  -13.333 3.454   1.00 96.57 84  A 1 
ATOM   660  C  C   . VAL A 1 84  ? 13.288  -14.466 2.993   1.00 97.27 84  A 1 
ATOM   661  O  O   . VAL A 1 84  ? 12.073  -14.290 2.856   1.00 97.25 84  A 1 
ATOM   662  C  CB  . VAL A 1 84  ? 14.956  -12.737 2.251   1.00 96.19 84  A 1 
ATOM   663  C  CG1 . VAL A 1 84  ? 14.004  -12.463 1.093   1.00 94.94 84  A 1 
ATOM   664  C  CG2 . VAL A 1 84  ? 15.663  -11.449 2.668   1.00 95.10 84  A 1 
ATOM   665  N  N   . LYS A 1 85  ? 13.872  -15.644 2.758   1.00 96.88 85  A 1 
ATOM   666  C  CA  . LYS A 1 85  ? 13.081  -16.794 2.334   1.00 97.12 85  A 1 
ATOM   667  C  C   . LYS A 1 85  ? 11.998  -17.130 3.368   1.00 97.49 85  A 1 
ATOM   668  O  O   . LYS A 1 85  ? 10.847  -17.362 3.014   1.00 97.45 85  A 1 
ATOM   669  C  CB  . LYS A 1 85  ? 13.976  -18.009 2.098   1.00 97.01 85  A 1 
ATOM   670  C  CG  . LYS A 1 85  ? 14.817  -17.924 0.839   1.00 95.64 85  A 1 
ATOM   671  C  CD  . LYS A 1 85  ? 15.574  -19.220 0.603   1.00 93.38 85  A 1 
ATOM   672  C  CE  . LYS A 1 85  ? 16.335  -19.197 -0.716  1.00 88.43 85  A 1 
ATOM   673  N  NZ  . LYS A 1 85  ? 17.060  -20.471 -0.950  1.00 82.02 85  A 1 
ATOM   674  N  N   . GLN A 1 86  ? 12.377  -17.159 4.634   1.00 97.21 86  A 1 
ATOM   675  C  CA  . GLN A 1 86  ? 11.423  -17.443 5.699   1.00 97.19 86  A 1 
ATOM   676  C  C   . GLN A 1 86  ? 10.329  -16.382 5.770   1.00 97.55 86  A 1 
ATOM   677  O  O   . GLN A 1 86  ? 9.175   -16.694 6.067   1.00 97.29 86  A 1 
ATOM   678  C  CB  . GLN A 1 86  ? 12.133  -17.548 7.049   1.00 96.46 86  A 1 
ATOM   679  C  CG  . GLN A 1 86  ? 12.762  -18.904 7.296   1.00 88.00 86  A 1 
ATOM   680  C  CD  . GLN A 1 86  ? 11.730  -20.009 7.348   1.00 82.30 86  A 1 
ATOM   681  O  OE1 . GLN A 1 86  ? 10.686  -19.878 7.988   1.00 74.82 86  A 1 
ATOM   682  N  NE2 . GLN A 1 86  ? 12.009  -21.110 6.668   1.00 70.61 86  A 1 
ATOM   683  N  N   . SER A 1 87  ? 10.689  -15.129 5.494   1.00 97.25 87  A 1 
ATOM   684  C  CA  . SER A 1 87  ? 9.713   -14.048 5.505   1.00 97.34 87  A 1 
ATOM   685  C  C   . SER A 1 87  ? 8.661   -14.251 4.424   1.00 97.70 87  A 1 
ATOM   686  O  O   . SER A 1 87  ? 7.474   -14.002 4.650   1.00 97.54 87  A 1 
ATOM   687  C  CB  . SER A 1 87  ? 10.402  -12.701 5.317   1.00 96.87 87  A 1 
ATOM   688  O  OG  . SER A 1 87  ? 11.246  -12.404 6.415   1.00 91.36 87  A 1 
ATOM   689  N  N   . ILE A 1 88  ? 9.080   -14.708 3.239   1.00 97.92 88  A 1 
ATOM   690  C  CA  . ILE A 1 88  ? 8.141   -14.977 2.151   1.00 98.17 88  A 1 
ATOM   691  C  C   . ILE A 1 88  ? 7.233   -16.147 2.510   1.00 98.32 88  A 1 
ATOM   692  O  O   . ILE A 1 88  ? 6.029   -16.108 2.253   1.00 98.10 88  A 1 
ATOM   693  C  CB  . ILE A 1 88  ? 8.883   -15.269 0.830   1.00 97.76 88  A 1 
ATOM   694  C  CG1 . ILE A 1 88  ? 9.770   -14.074 0.441   1.00 95.76 88  A 1 
ATOM   695  C  CG2 . ILE A 1 88  ? 7.891   -15.577 -0.284  1.00 96.77 88  A 1 
ATOM   696  C  CD1 . ILE A 1 88  ? 9.017   -12.777 0.275   1.00 88.43 88  A 1 
ATOM   697  N  N   . VAL A 1 89  ? 7.802   -17.191 3.101   1.00 98.31 89  A 1 
ATOM   698  C  CA  . VAL A 1 89  ? 7.008   -18.325 3.572   1.00 98.36 89  A 1 
ATOM   699  C  C   . VAL A 1 89  ? 5.951   -17.850 4.564   1.00 98.31 89  A 1 
ATOM   700  O  O   . VAL A 1 89  ? 4.780   -18.228 4.484   1.00 98.01 89  A 1 
ATOM   701  C  CB  . VAL A 1 89  ? 7.900   -19.394 4.231   1.00 98.23 89  A 1 
ATOM   702  C  CG1 . VAL A 1 89  ? 7.048   -20.465 4.905   1.00 97.26 89  A 1 
ATOM   703  C  CG2 . VAL A 1 89  ? 8.814   -20.031 3.193   1.00 97.32 89  A 1 
ATOM   704  N  N   . ASN A 1 90  ? 6.376   -16.989 5.518   1.00 97.53 90  A 1 
ATOM   705  C  CA  . ASN A 1 90  ? 5.514   -16.470 6.494   1.00 97.27 90  A 1 
ATOM   706  C  C   . ASN A 1 90  ? 4.460   -15.547 5.955   1.00 97.51 90  A 1 
ATOM   707  O  O   . ASN A 1 90  ? 3.371   -15.483 6.424   1.00 96.67 90  A 1 
ATOM   708  C  CB  . ASN A 1 90  ? 6.319   -15.847 7.618   1.00 96.26 90  A 1 
ATOM   709  C  CG  . ASN A 1 90  ? 7.024   -16.805 8.427   1.00 94.58 90  A 1 
ATOM   710  O  OD1 . ASN A 1 90  ? 6.996   -18.057 8.198   1.00 92.10 90  A 1 
ATOM   711  N  ND2 . ASN A 1 90  ? 7.639   -16.693 9.328   1.00 91.08 90  A 1 
ATOM   712  N  N   . ALA A 1 91  ? 4.780   -14.791 4.899   1.00 97.50 91  A 1 
ATOM   713  C  CA  . ALA A 1 91  ? 3.813   -13.922 4.240   1.00 97.75 91  A 1 
ATOM   714  C  C   . ALA A 1 91  ? 2.694   -14.756 3.631   1.00 98.18 91  A 1 
ATOM   715  O  O   . ALA A 1 91  ? 1.515   -14.403 3.735   1.00 97.98 91  A 1 
ATOM   716  C  CB  . ALA A 1 91  ? 4.497   -13.089 3.161   1.00 97.31 91  A 1 
ATOM   717  N  N   . THR A 1 92  ? 3.049   -15.870 3.003   1.00 98.11 92  A 1 
ATOM   718  C  CA  . THR A 1 92  ? 2.063   -16.770 2.420   1.00 98.28 92  A 1 
ATOM   719  C  C   . THR A 1 92  ? 1.142   -17.338 3.497   1.00 98.31 92  A 1 
ATOM   720  O  O   . THR A 1 92  ? -0.075  -17.416 3.311   1.00 98.18 92  A 1 
ATOM   721  C  CB  . THR A 1 92  ? 2.748   -17.907 1.653   1.00 97.82 92  A 1 
ATOM   722  O  OG1 . THR A 1 92  ? 3.459   -17.360 0.543   1.00 94.57 92  A 1 
ATOM   723  C  CG2 . THR A 1 92  ? 1.722   -18.911 1.136   1.00 94.49 92  A 1 
ATOM   724  N  N   . ALA A 1 93  ? 1.714   -17.725 4.630   1.00 98.35 93  A 1 
ATOM   725  C  CA  . ALA A 1 93  ? 0.922   -18.235 5.745   1.00 98.38 93  A 1 
ATOM   726  C  C   . ALA A 1 93  ? -0.075  -17.189 6.231   1.00 98.41 93  A 1 
ATOM   727  O  O   . ALA A 1 93  ? -1.217  -17.510 6.545   1.00 98.09 93  A 1 
ATOM   728  C  CB  . ALA A 1 93  ? 1.836   -18.677 6.885   1.00 98.03 93  A 1 
ATOM   729  N  N   . LEU A 1 94  ? 0.365   -15.936 6.283   1.00 98.23 94  A 1 
ATOM   730  C  CA  . LEU A 1 94  ? -0.508  -14.837 6.679   1.00 98.32 94  A 1 
ATOM   731  C  C   . LEU A 1 94  ? -1.658  -14.668 5.690   1.00 98.54 94  A 1 
ATOM   732  O  O   . LEU A 1 94  ? -2.820  -14.565 6.084   1.00 98.43 94  A 1 
ATOM   733  C  CB  . LEU A 1 94  ? 0.294   -13.538 6.777   1.00 97.97 94  A 1 
ATOM   734  C  CG  . LEU A 1 94  ? -0.528  -12.258 7.010   1.00 96.34 94  A 1 
ATOM   735  C  CD1 . LEU A 1 94  ? -1.178  -12.297 8.371   1.00 93.73 94  A 1 
ATOM   736  C  CD2 . LEU A 1 94  ? 0.367   -11.031 6.866   1.00 93.25 94  A 1 
ATOM   737  N  N   . LEU A 1 95  ? -1.342  -14.655 4.395   1.00 98.58 95  A 1 
ATOM   738  C  CA  . LEU A 1 95  ? -2.354  -14.462 3.366   1.00 98.66 95  A 1 
ATOM   739  C  C   . LEU A 1 95  ? -3.354  -15.614 3.317   1.00 98.64 95  A 1 
ATOM   740  O  O   . LEU A 1 95  ? -4.522  -15.414 2.992   1.00 98.54 95  A 1 
ATOM   741  C  CB  . LEU A 1 95  ? -1.689  -14.269 2.001   1.00 98.61 95  A 1 
ATOM   742  C  CG  . LEU A 1 95  ? -0.832  -13.000 1.872   1.00 98.34 95  A 1 
ATOM   743  C  CD1 . LEU A 1 95  ? -0.107  -12.973 0.535   1.00 97.95 95  A 1 
ATOM   744  C  CD2 . LEU A 1 95  ? -1.690  -11.757 2.047   1.00 97.71 95  A 1 
ATOM   745  N  N   . LYS A 1 96  ? -2.896  -16.822 3.657   1.00 98.72 96  A 1 
ATOM   746  C  CA  . LYS A 1 96  ? -3.781  -17.984 3.669   1.00 98.67 96  A 1 
ATOM   747  C  C   . LYS A 1 96  ? -4.871  -17.869 4.730   1.00 98.68 96  A 1 
ATOM   748  O  O   . LYS A 1 96  ? -5.877  -18.572 4.662   1.00 98.23 96  A 1 
ATOM   749  C  CB  . LYS A 1 96  ? -2.981  -19.271 3.889   1.00 98.45 96  A 1 
ATOM   750  C  CG  . LYS A 1 96  ? -2.230  -19.755 2.660   1.00 96.27 96  A 1 
ATOM   751  C  CD  . LYS A 1 96  ? -1.478  -21.040 2.946   1.00 91.74 96  A 1 
ATOM   752  C  CE  . LYS A 1 96  ? -0.791  -21.589 1.706   1.00 84.98 96  A 1 
ATOM   753  N  NZ  . LYS A 1 96  ? -0.015  -22.814 1.993   1.00 76.43 96  A 1 
ATOM   754  N  N   . LYS A 1 97  ? -4.675  -16.986 5.701   1.00 98.70 97  A 1 
ATOM   755  C  CA  . LYS A 1 97  ? -5.682  -16.771 6.734   1.00 98.54 97  A 1 
ATOM   756  C  C   . LYS A 1 97  ? -6.941  -16.126 6.159   1.00 98.54 97  A 1 
ATOM   757  O  O   . LYS A 1 97  ? -8.022  -16.234 6.739   1.00 98.13 97  A 1 
ATOM   758  C  CB  . LYS A 1 97  ? -5.123  -15.896 7.864   1.00 98.50 97  A 1 
ATOM   759  C  CG  . LYS A 1 97  ? -3.989  -16.540 8.642   1.00 97.66 97  A 1 
ATOM   760  C  CD  . LYS A 1 97  ? -3.465  -15.597 9.730   1.00 94.67 97  A 1 
ATOM   761  C  CE  . LYS A 1 97  ? -2.314  -16.219 10.498  1.00 90.98 97  A 1 
ATOM   762  N  NZ  . LYS A 1 97  ? -2.712  -17.448 11.239  1.00 82.07 97  A 1 
ATOM   763  N  N   . PHE A 1 98  ? -6.809  -15.459 5.020   1.00 98.68 98  A 1 
ATOM   764  C  CA  . PHE A 1 98  ? -7.950  -14.845 4.349   1.00 98.52 98  A 1 
ATOM   765  C  C   . PHE A 1 98  ? -8.557  -15.856 3.368   1.00 98.36 98  A 1 
ATOM   766  O  O   . PHE A 1 98  ? -8.407  -15.748 2.150   1.00 97.53 98  A 1 
ATOM   767  C  CB  . PHE A 1 98  ? -7.525  -13.566 3.638   1.00 98.56 98  A 1 
ATOM   768  C  CG  . PHE A 1 98  ? -6.932  -12.535 4.562   1.00 98.66 98  A 1 
ATOM   769  C  CD1 . PHE A 1 98  ? -7.738  -11.822 5.433   1.00 98.37 98  A 1 
ATOM   770  C  CD2 . PHE A 1 98  ? -5.563  -12.303 4.589   1.00 98.37 98  A 1 
ATOM   771  C  CE1 . PHE A 1 98  ? -7.205  -10.892 6.304   1.00 98.07 98  A 1 
ATOM   772  C  CE2 . PHE A 1 98  ? -5.023  -11.365 5.457   1.00 98.09 98  A 1 
ATOM   773  C  CZ  . PHE A 1 98  ? -5.841  -10.660 6.316   1.00 98.25 98  A 1 
ATOM   774  N  N   . GLU A 1 99  ? -9.239  -16.844 3.928   1.00 97.63 99  A 1 
ATOM   775  C  CA  . GLU A 1 99  ? -9.798  -17.935 3.145   1.00 96.56 99  A 1 
ATOM   776  C  C   . GLU A 1 99  ? -10.844 -17.434 2.153   1.00 95.94 99  A 1 
ATOM   777  O  O   . GLU A 1 99  ? -11.661 -16.569 2.468   1.00 91.93 99  A 1 
ATOM   778  C  CB  . GLU A 1 99  ? -10.419 -18.980 4.073   1.00 94.71 99  A 1 
ATOM   779  C  CG  . GLU A 1 99  ? -9.417  -19.592 5.047   1.00 84.34 99  A 1 
ATOM   780  C  CD  . GLU A 1 99  ? -10.059 -20.585 6.006   1.00 79.15 99  A 1 
ATOM   781  O  OE1 . GLU A 1 99  ? -11.186 -21.042 5.722   1.00 72.21 99  A 1 
ATOM   782  O  OE2 . GLU A 1 99  ? -9.435  -20.901 7.028   1.00 72.55 99  A 1 
ATOM   783  N  N   . ASP A 1 100 ? -10.784 -17.970 0.938   1.00 96.62 100 A 1 
ATOM   784  C  CA  . ASP A 1 100 ? -11.716 -17.652 -0.134  1.00 96.68 100 A 1 
ATOM   785  C  C   . ASP A 1 100 ? -11.548 -16.248 -0.711  1.00 97.56 100 A 1 
ATOM   786  O  O   . ASP A 1 100 ? -12.357 -15.804 -1.519  1.00 96.29 100 A 1 
ATOM   787  C  CB  . ASP A 1 100 ? -13.170 -17.844 0.324   1.00 94.62 100 A 1 
ATOM   788  C  CG  . ASP A 1 100 ? -13.446 -19.261 0.790   1.00 87.89 100 A 1 
ATOM   789  O  OD1 . ASP A 1 100 ? -12.962 -20.207 0.141   1.00 82.07 100 A 1 
ATOM   790  O  OD2 . ASP A 1 100 ? -14.139 -19.426 1.810   1.00 81.44 100 A 1 
ATOM   791  N  N   . PHE A 1 101 ? -10.493 -15.538 -0.314  1.00 98.25 101 A 1 
ATOM   792  C  CA  . PHE A 1 101 ? -10.188 -14.232 -0.893  1.00 98.45 101 A 1 
ATOM   793  C  C   . PHE A 1 101 ? -9.512  -14.395 -2.248  1.00 98.46 101 A 1 
ATOM   794  O  O   . PHE A 1 101 ? -8.735  -15.328 -2.460  1.00 98.06 101 A 1 
ATOM   795  C  CB  . PHE A 1 101 ? -9.254  -13.421 0.015   1.00 98.50 101 A 1 
ATOM   796  C  CG  . PHE A 1 101 ? -9.952  -12.594 1.065   1.00 98.54 101 A 1 
ATOM   797  C  CD1 . PHE A 1 101 ? -10.822 -13.172 1.972   1.00 98.09 101 A 1 
ATOM   798  C  CD2 . PHE A 1 101 ? -9.697  -11.236 1.157   1.00 98.09 101 A 1 
ATOM   799  C  CE1 . PHE A 1 101 ? -11.441 -12.411 2.946   1.00 97.81 101 A 1 
ATOM   800  C  CE2 . PHE A 1 101 ? -10.309 -10.461 2.139   1.00 97.89 101 A 1 
ATOM   801  C  CZ  . PHE A 1 101 ? -11.182 -11.051 3.027   1.00 98.29 101 A 1 
ATOM   802  N  N   . PHE A 1 102 ? -9.801  -13.465 -3.171  1.00 98.62 102 A 1 
ATOM   803  C  CA  . PHE A 1 102 ? -9.028  -13.329 -4.395  1.00 98.62 102 A 1 
ATOM   804  C  C   . PHE A 1 102 ? -7.847  -12.433 -4.044  1.00 98.77 102 A 1 
ATOM   805  O  O   . PHE A 1 102 ? -8.003  -11.231 -3.826  1.00 98.68 102 A 1 
ATOM   806  C  CB  . PHE A 1 102 ? -9.876  -12.703 -5.504  1.00 98.60 102 A 1 
ATOM   807  C  CG  . PHE A 1 102 ? -9.132  -12.482 -6.797  1.00 98.61 102 A 1 
ATOM   808  C  CD1 . PHE A 1 102 ? -8.727  -13.558 -7.569  1.00 98.35 102 A 1 
ATOM   809  C  CD2 . PHE A 1 102 ? -8.847  -11.200 -7.236  1.00 98.35 102 A 1 
ATOM   810  C  CE1 . PHE A 1 102 ? -8.046  -13.359 -8.760  1.00 98.07 102 A 1 
ATOM   811  C  CE2 . PHE A 1 102 ? -8.168  -10.989 -8.427  1.00 98.12 102 A 1 
ATOM   812  C  CZ  . PHE A 1 102 ? -7.769  -12.075 -9.186  1.00 98.25 102 A 1 
ATOM   813  N  N   . ILE A 1 103 ? -6.656  -13.032 -3.940  1.00 98.88 103 A 1 
ATOM   814  C  CA  . ILE A 1 103 ? -5.479  -12.325 -3.465  1.00 98.81 103 A 1 
ATOM   815  C  C   . ILE A 1 103 ? -4.497  -12.075 -4.598  1.00 98.83 103 A 1 
ATOM   816  O  O   . ILE A 1 103 ? -4.212  -12.975 -5.399  1.00 98.78 103 A 1 
ATOM   817  C  CB  . ILE A 1 103 ? -4.791  -13.105 -2.326  1.00 98.64 103 A 1 
ATOM   818  C  CG1 . ILE A 1 103 ? -5.737  -13.170 -1.125  1.00 96.69 103 A 1 
ATOM   819  C  CG2 . ILE A 1 103 ? -3.467  -12.464 -1.933  1.00 98.09 103 A 1 
ATOM   820  C  CD1 . ILE A 1 103 ? -5.225  -13.999 0.042   1.00 90.14 103 A 1 
ATOM   821  N  N   . ILE A 1 104 ? -3.989  -10.843 -4.674  1.00 98.89 104 A 1 
ATOM   822  C  CA  . ILE A 1 104 ? -3.058  -10.424 -5.712  1.00 98.87 104 A 1 
ATOM   823  C  C   . ILE A 1 104 ? -1.721  -10.096 -5.048  1.00 98.82 104 A 1 
ATOM   824  O  O   . ILE A 1 104 ? -1.504  -8.967  -4.609  1.00 98.79 104 A 1 
ATOM   825  C  CB  . ILE A 1 104 ? -3.605  -9.182  -6.450  1.00 98.85 104 A 1 
ATOM   826  C  CG1 . ILE A 1 104 ? -5.014  -9.470  -6.991  1.00 98.46 104 A 1 
ATOM   827  C  CG2 . ILE A 1 104 ? -2.676  -8.763  -7.584  1.00 98.60 104 A 1 
ATOM   828  C  CD1 . ILE A 1 104 ? -5.819  -8.220  -7.294  1.00 97.10 104 A 1 
ATOM   829  N  N   . PRO A 1 105 ? -0.805  -11.079 -4.950  1.00 98.81 105 A 1 
ATOM   830  C  CA  . PRO A 1 105 ? 0.460   -10.880 -4.243  1.00 98.89 105 A 1 
ATOM   831  C  C   . PRO A 1 105 ? 1.572   -10.305 -5.118  1.00 98.87 105 A 1 
ATOM   832  O  O   . PRO A 1 105 ? 1.544   -10.449 -6.340  1.00 98.62 105 A 1 
ATOM   833  C  CB  . PRO A 1 105 ? 0.812   -12.292 -3.789  1.00 98.74 105 A 1 
ATOM   834  C  CG  . PRO A 1 105 ? 0.297   -13.150 -4.900  1.00 98.28 105 A 1 
ATOM   835  C  CD  . PRO A 1 105 ? -0.986  -12.485 -5.355  1.00 98.75 105 A 1 
ATOM   836  N  N   . MET A 1 106 ? 2.550   -9.662  -4.478  1.00 98.68 106 A 1 
ATOM   837  C  CA  . MET A 1 106 ? 3.714   -9.140  -5.181  1.00 98.52 106 A 1 
ATOM   838  C  C   . MET A 1 106 ? 4.895   -9.035  -4.218  1.00 98.69 106 A 1 
ATOM   839  O  O   . MET A 1 106 ? 4.755   -9.256  -3.017  1.00 98.09 106 A 1 
ATOM   840  C  CB  . MET A 1 106 ? 3.421   -7.763  -5.797  1.00 96.86 106 A 1 
ATOM   841  C  CG  . MET A 1 106 ? 3.378   -6.623  -4.785  1.00 93.39 106 A 1 
ATOM   842  S  SD  . MET A 1 106 ? 3.014   -5.018  -5.531  1.00 95.26 106 A 1 
ATOM   843  C  CE  . MET A 1 106 ? 1.304   -5.257  -5.992  1.00 90.68 106 A 1 
ATOM   844  N  N   . LEU A 1 107 ? 6.066   -8.703  -4.772  1.00 98.57 107 A 1 
ATOM   845  C  CA  . LEU A 1 107 ? 7.275   -8.519  -3.989  1.00 98.44 107 A 1 
ATOM   846  C  C   . LEU A 1 107 ? 7.610   -7.037  -3.862  1.00 98.47 107 A 1 
ATOM   847  O  O   . LEU A 1 107 ? 7.411   -6.266  -4.797  1.00 98.04 107 A 1 
ATOM   848  C  CB  . LEU A 1 107 ? 8.456   -9.242  -4.634  1.00 98.17 107 A 1 
ATOM   849  C  CG  . LEU A 1 107 ? 8.388   -10.770 -4.690  1.00 97.91 107 A 1 
ATOM   850  C  CD1 . LEU A 1 107 ? 9.485   -11.305 -5.606  1.00 97.32 107 A 1 
ATOM   851  C  CD2 . LEU A 1 107 ? 8.518   -11.358 -3.299  1.00 96.98 107 A 1 
ATOM   852  N  N   . GLY A 1 108 ? 8.125   -6.645  -2.695  1.00 98.43 108 A 1 
ATOM   853  C  CA  . GLY A 1 108 ? 8.634   -5.301  -2.488  1.00 98.38 108 A 1 
ATOM   854  C  C   . GLY A 1 108 ? 10.149  -5.290  -2.582  1.00 98.03 108 A 1 
ATOM   855  O  O   . GLY A 1 108 ? 10.785  -6.333  -2.746  1.00 97.42 108 A 1 
ATOM   856  N  N   . ASN A 1 109 ? 10.758  -4.106  -2.471  1.00 98.07 109 A 1 
ATOM   857  C  CA  . ASN A 1 109 ? 12.201  -3.980  -2.637  1.00 97.67 109 A 1 
ATOM   858  C  C   . ASN A 1 109 ? 13.007  -4.603  -1.497  1.00 97.38 109 A 1 
ATOM   859  O  O   . ASN A 1 109 ? 14.204  -4.845  -1.647  1.00 96.32 109 A 1 
ATOM   860  C  CB  . ASN A 1 109 ? 12.602  -2.508  -2.821  1.00 97.40 109 A 1 
ATOM   861  C  CG  . ASN A 1 109 ? 12.187  -1.631  -1.662  1.00 97.25 109 A 1 
ATOM   862  O  OD1 . ASN A 1 109 ? 11.004  -1.398  -1.444  1.00 95.07 109 A 1 
ATOM   863  N  ND2 . ASN A 1 109 ? 13.170  -1.133  -0.920  1.00 94.40 109 A 1 
ATOM   864  N  N   . HIS A 1 110 ? 12.372  -4.862  -0.360  1.00 97.34 110 A 1 
ATOM   865  C  CA  . HIS A 1 110 ? 13.048  -5.529  0.746   1.00 96.96 110 A 1 
ATOM   866  C  C   . HIS A 1 110 ? 12.866  -7.037  0.716   1.00 97.04 110 A 1 
ATOM   867  O  O   . HIS A 1 110 ? 13.492  -7.762  1.496   1.00 96.16 110 A 1 
ATOM   868  C  CB  . HIS A 1 110 ? 12.566  -4.977  2.091   1.00 96.77 110 A 1 
ATOM   869  C  CG  . HIS A 1 110 ? 13.050  -3.591  2.385   1.00 96.29 110 A 1 
ATOM   870  N  ND1 . HIS A 1 110 ? 14.264  -3.346  2.967   1.00 91.12 110 A 1 
ATOM   871  C  CD2 . HIS A 1 110 ? 12.494  -2.390  2.162   1.00 90.76 110 A 1 
ATOM   872  C  CE1 . HIS A 1 110 ? 14.439  -2.042  3.099   1.00 91.23 110 A 1 
ATOM   873  N  NE2 . HIS A 1 110 ? 13.380  -1.437  2.614   1.00 92.52 110 A 1 
ATOM   874  N  N   . ASP A 1 111 ? 12.016  -7.527  -0.193  1.00 97.09 111 A 1 
ATOM   875  C  CA  . ASP A 1 111 ? 11.704  -8.951  -0.259  1.00 97.26 111 A 1 
ATOM   876  C  C   . ASP A 1 111 ? 12.689  -9.724  -1.136  1.00 97.08 111 A 1 
ATOM   877  O  O   . ASP A 1 111 ? 12.317  -10.635 -1.870  1.00 96.05 111 A 1 
ATOM   878  C  CB  . ASP A 1 111 ? 10.273  -9.155  -0.757  1.00 97.44 111 A 1 
ATOM   879  C  CG  . ASP A 1 111 ? 9.250   -8.503  0.158   1.00 97.66 111 A 1 
ATOM   880  O  OD1 . ASP A 1 111 ? 9.521   -8.391  1.370   1.00 96.59 111 A 1 
ATOM   881  O  OD2 . ASP A 1 111 ? 8.177   -8.103  -0.344  1.00 96.80 111 A 1 
ATOM   882  N  N   . VAL A 1 112 ? 13.973  -9.361  -1.054  1.00 96.32 112 A 1 
ATOM   883  C  CA  . VAL A 1 112 ? 15.045  -10.013 -1.794  1.00 95.98 112 A 1 
ATOM   884  C  C   . VAL A 1 112 ? 16.345  -9.749  -1.053  1.00 95.39 112 A 1 
ATOM   885  O  O   . VAL A 1 112 ? 16.439  -8.803  -0.271  1.00 94.76 112 A 1 
ATOM   886  C  CB  . VAL A 1 112 ? 15.133  -9.483  -3.248  1.00 95.76 112 A 1 
ATOM   887  C  CG1 . VAL A 1 112 ? 15.516  -8.005  -3.261  1.00 94.03 112 A 1 
ATOM   888  C  CG2 . VAL A 1 112 ? 16.129  -10.299 -4.064  1.00 94.22 112 A 1 
ATOM   889  N  N   . TYR A 1 113 ? 17.353  -10.616 -1.271  1.00 94.89 113 A 1 
ATOM   890  C  CA  . TYR A 1 113 ? 18.659  -10.409 -0.654  1.00 94.13 113 A 1 
ATOM   891  C  C   . TYR A 1 113 ? 19.749  -10.445 -1.714  1.00 93.65 113 A 1 
ATOM   892  O  O   . TYR A 1 113 ? 19.820  -11.396 -2.490  1.00 90.99 113 A 1 
ATOM   893  C  CB  . TYR A 1 113 ? 18.944  -11.473 0.408   1.00 93.28 113 A 1 
ATOM   894  C  CG  . TYR A 1 113 ? 20.261  -11.245 1.105   1.00 92.47 113 A 1 
ATOM   895  C  CD1 . TYR A 1 113 ? 20.348  -10.377 2.187   1.00 90.70 113 A 1 
ATOM   896  C  CD2 . TYR A 1 113 ? 21.425  -11.868 0.663   1.00 90.41 113 A 1 
ATOM   897  C  CE1 . TYR A 1 113 ? 21.554  -10.144 2.817   1.00 88.48 113 A 1 
ATOM   898  C  CE2 . TYR A 1 113 ? 22.644  -11.630 1.287   1.00 88.52 113 A 1 
ATOM   899  C  CZ  . TYR A 1 113 ? 22.701  -10.767 2.369   1.00 88.22 113 A 1 
ATOM   900  O  OH  . TYR A 1 113 ? 23.899  -10.531 2.990   1.00 85.62 113 A 1 
ATOM   901  N  N   . PRO A 1 114 ? 20.625  -9.441  -1.747  1.00 93.55 114 A 1 
ATOM   902  C  CA  . PRO A 1 114 ? 20.567  -8.205  -0.956  1.00 93.58 114 A 1 
ATOM   903  C  C   . PRO A 1 114 ? 19.371  -7.344  -1.321  1.00 94.09 114 A 1 
ATOM   904  O  O   . PRO A 1 114 ? 18.815  -7.485  -2.410  1.00 93.07 114 A 1 
ATOM   905  C  CB  . PRO A 1 114 ? 21.878  -7.490  -1.321  1.00 91.84 114 A 1 
ATOM   906  C  CG  . PRO A 1 114 ? 22.774  -8.563  -1.849  1.00 89.66 114 A 1 
ATOM   907  C  CD  . PRO A 1 114 ? 21.851  -9.509  -2.558  1.00 91.80 114 A 1 
ATOM   908  N  N   . ALA A 1 115 ? 18.985  -6.470  -0.413  1.00 94.00 115 A 1 
ATOM   909  C  CA  . ALA A 1 115 ? 17.831  -5.615  -0.636  1.00 94.54 115 A 1 
ATOM   910  C  C   . ALA A 1 115 ? 17.962  -4.814  -1.927  1.00 95.20 115 A 1 
ATOM   911  O  O   . ALA A 1 115 ? 19.064  -4.398  -2.301  1.00 94.38 115 A 1 
ATOM   912  C  CB  . ALA A 1 115 ? 17.631  -4.671  0.543   1.00 93.68 115 A 1 
ATOM   913  N  N   . ASN A 1 116 ? 16.848  -4.631  -2.628  1.00 95.63 116 A 1 
ATOM   914  C  CA  . ASN A 1 116 ? 16.755  -3.818  -3.841  1.00 95.91 116 A 1 
ATOM   915  C  C   . ASN A 1 116 ? 17.330  -4.463  -5.101  1.00 96.41 116 A 1 
ATOM   916  O  O   . ASN A 1 116 ? 17.022  -4.020  -6.205  1.00 95.52 116 A 1 
ATOM   917  C  CB  . ASN A 1 116 ? 17.412  -2.444  -3.651  1.00 95.77 116 A 1 
ATOM   918  C  CG  . ASN A 1 116 ? 16.946  -1.747  -2.380  1.00 95.46 116 A 1 
ATOM   919  O  OD1 . ASN A 1 116 ? 15.773  -1.774  -2.037  1.00 91.88 116 A 1 
ATOM   920  N  ND2 . ASN A 1 116 ? 17.879  -1.115  -1.685  1.00 91.45 116 A 1 
ATOM   921  N  N   . GLN A 1 117 ? 18.147  -5.487  -4.952  1.00 95.96 117 A 1 
ATOM   922  C  CA  . GLN A 1 117 ? 18.829  -6.095  -6.095  1.00 95.53 117 A 1 
ATOM   923  C  C   . GLN A 1 117 ? 17.973  -7.209  -6.694  1.00 95.28 117 A 1 
ATOM   924  O  O   . GLN A 1 117 ? 18.053  -8.367  -6.292  1.00 93.15 117 A 1 
ATOM   925  C  CB  . GLN A 1 117 ? 20.196  -6.633  -5.678  1.00 94.86 117 A 1 
ATOM   926  C  CG  . GLN A 1 117 ? 21.028  -5.640  -4.854  1.00 93.83 117 A 1 
ATOM   927  C  CD  . GLN A 1 117 ? 21.125  -4.277  -5.503  1.00 93.82 117 A 1 
ATOM   928  O  OE1 . GLN A 1 117 ? 21.446  -4.153  -6.686  1.00 88.98 117 A 1 
ATOM   929  N  NE2 . GLN A 1 117 ? 20.839  -3.239  -4.730  1.00 87.78 117 A 1 
ATOM   930  N  N   . MET A 1 118 ? 17.139  -6.849  -7.668  1.00 94.67 118 A 1 
ATOM   931  C  CA  . MET A 1 118 ? 16.152  -7.770  -8.207  1.00 94.49 118 A 1 
ATOM   932  C  C   . MET A 1 118 ? 16.101  -7.725  -9.731  1.00 93.66 118 A 1 
ATOM   933  O  O   . MET A 1 118 ? 15.592  -6.769  -10.312 1.00 87.58 118 A 1 
ATOM   934  C  CB  . MET A 1 118 ? 14.775  -7.429  -7.623  1.00 92.60 118 A 1 
ATOM   935  C  CG  . MET A 1 118 ? 13.687  -8.424  -7.955  1.00 88.04 118 A 1 
ATOM   936  S  SD  . MET A 1 118 ? 12.081  -7.952  -7.241  1.00 89.97 118 A 1 
ATOM   937  C  CE  . MET A 1 118 ? 12.403  -8.133  -5.496  1.00 85.41 118 A 1 
ATOM   938  N  N   . ALA A 1 119 ? 16.638  -8.768  -10.368 1.00 92.19 119 A 1 
ATOM   939  C  CA  . ALA A 1 119 ? 16.573  -8.932  -11.819 1.00 91.53 119 A 1 
ATOM   940  C  C   . ALA A 1 119 ? 17.195  -10.279 -12.211 1.00 91.09 119 A 1 
ATOM   941  O  O   . ALA A 1 119 ? 16.934  -11.295 -11.577 1.00 83.12 119 A 1 
ATOM   942  C  CB  . ALA A 1 119 ? 17.260  -7.775  -12.533 1.00 86.70 119 A 1 
ATOM   943  N  N   . ILE A 1 120 ? 18.030  -10.284 -13.252 1.00 85.61 120 A 1 
ATOM   944  C  CA  . ILE A 1 120 ? 18.572  -11.523 -13.794 1.00 82.56 120 A 1 
ATOM   945  C  C   . ILE A 1 120 ? 19.463  -12.275 -12.803 1.00 82.48 120 A 1 
ATOM   946  O  O   . ILE A 1 120 ? 19.448  -13.507 -12.757 1.00 76.65 120 A 1 
ATOM   947  C  CB  . ILE A 1 120 ? 19.355  -11.256 -15.111 1.00 77.73 120 A 1 
ATOM   948  C  CG1 . ILE A 1 120 ? 19.721  -12.564 -15.798 1.00 69.32 120 A 1 
ATOM   949  C  CG2 . ILE A 1 120 ? 20.597  -10.407 -14.835 1.00 68.10 120 A 1 
ATOM   950  C  CD1 . ILE A 1 120 ? 18.515  -13.336 -16.312 1.00 63.51 120 A 1 
ATOM   951  N  N   . ASN A 1 121 ? 20.232  -11.550 -11.994 1.00 82.00 121 A 1 
ATOM   952  C  CA  . ASN A 1 121 ? 21.155  -12.182 -11.050 1.00 79.22 121 A 1 
ATOM   953  C  C   . ASN A 1 121 ? 20.473  -12.589 -9.744  1.00 80.47 121 A 1 
ATOM   954  O  O   . ASN A 1 121 ? 21.118  -13.123 -8.845  1.00 76.19 121 A 1 
ATOM   955  C  CB  . ASN A 1 121 ? 22.342  -11.258 -10.765 1.00 76.76 121 A 1 
ATOM   956  C  CG  . ASN A 1 121 ? 23.220  -11.056 -11.974 1.00 70.94 121 A 1 
ATOM   957  O  OD1 . ASN A 1 121 ? 23.349  -11.939 -12.818 1.00 64.82 121 A 1 
ATOM   958  N  ND2 . ASN A 1 121 ? 23.838  -9.883  -12.070 1.00 64.32 121 A 1 
ATOM   959  N  N   . SER A 1 122 ? 19.174  -12.324 -9.635  1.00 82.68 122 A 1 
ATOM   960  C  CA  . SER A 1 122 ? 18.404  -12.717 -8.459  1.00 80.77 122 A 1 
ATOM   961  C  C   . SER A 1 122 ? 17.132  -13.451 -8.880  1.00 84.41 122 A 1 
ATOM   962  O  O   . SER A 1 122 ? 16.083  -13.323 -8.252  1.00 80.28 122 A 1 
ATOM   963  C  CB  . SER A 1 122 ? 18.070  -11.496 -7.599  1.00 73.75 122 A 1 
ATOM   964  O  OG  . SER A 1 122 ? 17.480  -10.472 -8.376  1.00 68.84 122 A 1 
ATOM   965  N  N   . GLN A 1 123 ? 17.245  -14.239 -9.957  1.00 89.91 123 A 1 
ATOM   966  C  CA  . GLN A 1 123 ? 16.110  -14.986 -10.490 1.00 91.09 123 A 1 
ATOM   967  C  C   . GLN A 1 123 ? 15.499  -15.911 -9.443  1.00 93.73 123 A 1 
ATOM   968  O  O   . GLN A 1 123 ? 14.313  -16.235 -9.491  1.00 92.21 123 A 1 
ATOM   969  C  CB  . GLN A 1 123 ? 16.540  -15.810 -11.704 1.00 87.42 123 A 1 
ATOM   970  C  CG  . GLN A 1 123 ? 15.394  -16.256 -12.600 1.00 77.89 123 A 1 
ATOM   971  C  CD  . GLN A 1 123 ? 14.862  -15.130 -13.460 1.00 72.59 123 A 1 
ATOM   972  O  OE1 . GLN A 1 123 ? 15.627  -14.308 -13.969 1.00 66.52 123 A 1 
ATOM   973  N  NE2 . GLN A 1 123 ? 13.546  -15.082 -13.628 1.00 62.58 123 A 1 
ATOM   974  N  N   . TRP A 1 124 ? 16.315  -16.325 -8.474  1.00 93.83 124 A 1 
ATOM   975  C  CA  . TRP A 1 124 ? 15.867  -17.240 -7.435  1.00 94.98 124 A 1 
ATOM   976  C  C   . TRP A 1 124 ? 14.652  -16.712 -6.679  1.00 96.33 124 A 1 
ATOM   977  O  O   . TRP A 1 124 ? 13.790  -17.492 -6.272  1.00 95.82 124 A 1 
ATOM   978  C  CB  . TRP A 1 124 ? 17.010  -17.520 -6.442  1.00 93.36 124 A 1 
ATOM   979  C  CG  . TRP A 1 124 ? 17.388  -16.329 -5.612  1.00 90.68 124 A 1 
ATOM   980  C  CD1 . TRP A 1 124 ? 18.356  -15.404 -5.883  1.00 86.20 124 A 1 
ATOM   981  C  CD2 . TRP A 1 124 ? 16.780  -15.921 -4.374  1.00 90.36 124 A 1 
ATOM   982  N  NE1 . TRP A 1 124 ? 18.392  -14.456 -4.901  1.00 82.88 124 A 1 
ATOM   983  C  CE2 . TRP A 1 124 ? 17.436  -14.740 -3.955  1.00 87.34 124 A 1 
ATOM   984  C  CE3 . TRP A 1 124 ? 15.755  -16.447 -3.572  1.00 84.18 124 A 1 
ATOM   985  C  CZ2 . TRP A 1 124 ? 17.090  -14.071 -2.776  1.00 84.28 124 A 1 
ATOM   986  C  CZ3 . TRP A 1 124 ? 15.411  -15.773 -2.400  1.00 83.56 124 A 1 
ATOM   987  C  CH2 . TRP A 1 124 ? 16.078  -14.611 -2.020  1.00 82.94 124 A 1 
ATOM   988  N  N   . ILE A 1 125 ? 14.563  -15.408 -6.498  1.00 95.81 125 A 1 
ATOM   989  C  CA  . ILE A 1 125 ? 13.465  -14.853 -5.716  1.00 96.63 125 A 1 
ATOM   990  C  C   . ILE A 1 125 ? 12.135  -14.982 -6.449  1.00 97.56 125 A 1 
ATOM   991  O  O   . ILE A 1 125 ? 11.092  -15.200 -5.833  1.00 97.60 125 A 1 
ATOM   992  C  CB  . ILE A 1 125 ? 13.722  -13.374 -5.311  1.00 95.69 125 A 1 
ATOM   993  C  CG1 . ILE A 1 125 ? 12.681  -12.927 -4.279  1.00 92.35 125 A 1 
ATOM   994  C  CG2 . ILE A 1 125 ? 13.700  -12.441 -6.524  1.00 91.93 125 A 1 
ATOM   995  C  CD1 . ILE A 1 125 ? 12.670  -13.748 -3.010  1.00 87.65 125 A 1 
ATOM   996  N  N   . PHE A 1 126 ? 12.152  -14.852 -7.786  1.00 97.10 126 A 1 
ATOM   997  C  CA  . PHE A 1 126 ? 10.932  -14.993 -8.563  1.00 97.58 126 A 1 
ATOM   998  C  C   . PHE A 1 126 ? 10.442  -16.440 -8.538  1.00 97.82 126 A 1 
ATOM   999  O  O   . PHE A 1 126 ? 9.247   -16.694 -8.388  1.00 97.69 126 A 1 
ATOM   1000 C  CB  . PHE A 1 126 ? 11.146  -14.527 -10.006 1.00 97.51 126 A 1 
ATOM   1001 C  CG  . PHE A 1 126 ? 11.669  -13.125 -10.127 1.00 97.59 126 A 1 
ATOM   1002 C  CD1 . PHE A 1 126 ? 11.097  -12.083 -9.403  1.00 96.60 126 A 1 
ATOM   1003 C  CD2 . PHE A 1 126 ? 12.731  -12.837 -10.966 1.00 96.47 126 A 1 
ATOM   1004 C  CE1 . PHE A 1 126 ? 11.578  -10.788 -9.507  1.00 95.95 126 A 1 
ATOM   1005 C  CE2 . PHE A 1 126 ? 13.215  -11.548 -11.082 1.00 95.88 126 A 1 
ATOM   1006 C  CZ  . PHE A 1 126 ? 12.637  -10.524 -10.348 1.00 96.46 126 A 1 
ATOM   1007 N  N   . GLN A 1 127 ? 11.373  -17.373 -8.686  1.00 97.43 127 A 1 
ATOM   1008 C  CA  . GLN A 1 127 ? 11.038  -18.797 -8.632  1.00 97.46 127 A 1 
ATOM   1009 C  C   . GLN A 1 127 ? 10.507  -19.173 -7.251  1.00 98.03 127 A 1 
ATOM   1010 O  O   . GLN A 1 127 ? 9.463   -19.820 -7.132  1.00 97.82 127 A 1 
ATOM   1011 C  CB  . GLN A 1 127 ? 12.270  -19.644 -8.969  1.00 96.59 127 A 1 
ATOM   1012 C  CG  . GLN A 1 127 ? 12.080  -21.148 -8.796  1.00 88.63 127 A 1 
ATOM   1013 C  CD  . GLN A 1 127 ? 11.119  -21.733 -9.815  1.00 81.81 127 A 1 
ATOM   1014 O  OE1 . GLN A 1 127 ? 10.974  -21.219 -10.924 1.00 73.89 127 A 1 
ATOM   1015 N  NE2 . GLN A 1 127 ? 10.467  -22.829 -9.447  1.00 69.64 127 A 1 
ATOM   1016 N  N   . PHE A 1 128 ? 11.228  -18.746 -6.220  1.00 97.67 128 A 1 
ATOM   1017 C  CA  . PHE A 1 128 ? 10.853  -19.084 -4.853  1.00 97.98 128 A 1 
ATOM   1018 C  C   . PHE A 1 128 ? 9.507   -18.473 -4.467  1.00 98.27 128 A 1 
ATOM   1019 O  O   . PHE A 1 128 ? 8.636   -19.159 -3.936  1.00 98.12 128 A 1 
ATOM   1020 C  CB  . PHE A 1 128 ? 11.937  -18.622 -3.873  1.00 97.74 128 A 1 
ATOM   1021 C  CG  . PHE A 1 128 ? 11.678  -19.021 -2.442  1.00 97.76 128 A 1 
ATOM   1022 C  CD1 . PHE A 1 128 ? 12.015  -20.284 -1.994  1.00 97.20 128 A 1 
ATOM   1023 C  CD2 . PHE A 1 128 ? 11.092  -18.131 -1.558  1.00 97.16 128 A 1 
ATOM   1024 C  CE1 . PHE A 1 128 ? 11.773  -20.659 -0.679  1.00 96.59 128 A 1 
ATOM   1025 C  CE2 . PHE A 1 128 ? 10.847  -18.503 -0.236  1.00 96.66 128 A 1 
ATOM   1026 C  CZ  . PHE A 1 128 ? 11.187  -19.765 0.202   1.00 96.80 128 A 1 
ATOM   1027 N  N   . ALA A 1 129 ? 9.333   -17.180 -4.733  1.00 98.16 129 A 1 
ATOM   1028 C  CA  . ALA A 1 129 ? 8.101   -16.495 -4.377  1.00 98.32 129 A 1 
ATOM   1029 C  C   . ALA A 1 129 ? 6.906   -17.031 -5.163  1.00 98.55 129 A 1 
ATOM   1030 O  O   . ALA A 1 129 ? 5.809   -17.149 -4.627  1.00 98.55 129 A 1 
ATOM   1031 C  CB  . ALA A 1 129 ? 8.249   -14.990 -4.580  1.00 98.20 129 A 1 
ATOM   1032 N  N   . ALA A 1 130 ? 7.114   -17.351 -6.441  1.00 98.40 130 A 1 
ATOM   1033 C  CA  . ALA A 1 130 ? 6.046   -17.916 -7.253  1.00 98.55 130 A 1 
ATOM   1034 C  C   . ALA A 1 130 ? 5.566   -19.231 -6.662  1.00 98.61 130 A 1 
ATOM   1035 O  O   . ALA A 1 130 ? 4.366   -19.520 -6.649  1.00 98.51 130 A 1 
ATOM   1036 C  CB  . ALA A 1 130 ? 6.515   -18.121 -8.694  1.00 98.33 130 A 1 
ATOM   1037 N  N   . GLU A 1 131 ? 6.503   -20.054 -6.176  1.00 98.55 131 A 1 
ATOM   1038 C  CA  . GLU A 1 131 ? 6.156   -21.323 -5.553  1.00 98.47 131 A 1 
ATOM   1039 C  C   . GLU A 1 131 ? 5.373   -21.112 -4.258  1.00 98.69 131 A 1 
ATOM   1040 O  O   . GLU A 1 131 ? 4.419   -21.830 -3.975  1.00 98.33 131 A 1 
ATOM   1041 C  CB  . GLU A 1 131 ? 7.422   -22.144 -5.282  1.00 97.83 131 A 1 
ATOM   1042 C  CG  . GLU A 1 131 ? 8.107   -22.641 -6.550  1.00 87.88 131 A 1 
ATOM   1043 C  CD  . GLU A 1 131 ? 9.443   -23.313 -6.272  1.00 81.19 131 A 1 
ATOM   1044 O  OE1 . GLU A 1 131 ? 9.900   -23.301 -5.111  1.00 75.78 131 A 1 
ATOM   1045 O  OE2 . GLU A 1 131 ? 10.044  -23.854 -7.235  1.00 76.06 131 A 1 
ATOM   1046 N  N   . GLN A 1 132 ? 5.764   -20.106 -3.484  1.00 98.64 132 A 1 
ATOM   1047 C  CA  . GLN A 1 132 ? 5.068   -19.816 -2.233  1.00 98.69 132 A 1 
ATOM   1048 C  C   . GLN A 1 132 ? 3.687   -19.213 -2.483  1.00 98.72 132 A 1 
ATOM   1049 O  O   . GLN A 1 132 ? 2.713   -19.587 -1.835  1.00 98.49 132 A 1 
ATOM   1050 C  CB  . GLN A 1 132 ? 5.905   -18.876 -1.357  1.00 98.51 132 A 1 
ATOM   1051 C  CG  . GLN A 1 132 ? 7.255   -19.448 -0.932  1.00 97.36 132 A 1 
ATOM   1052 C  CD  . GLN A 1 132 ? 7.118   -20.784 -0.233  1.00 96.45 132 A 1 
ATOM   1053 O  OE1 . GLN A 1 132 ? 6.288   -20.942 0.659   1.00 89.69 132 A 1 
ATOM   1054 N  NE2 . GLN A 1 132 ? 7.923   -21.750 -0.642  1.00 88.11 132 A 1 
ATOM   1055 N  N   . PHE A 1 133 ? 3.594   -18.285 -3.443  1.00 98.75 133 A 1 
ATOM   1056 C  CA  . PHE A 1 133 ? 2.342   -17.609 -3.753  1.00 98.88 133 A 1 
ATOM   1057 C  C   . PHE A 1 133 ? 1.426   -18.431 -4.666  1.00 98.87 133 A 1 
ATOM   1058 O  O   . PHE A 1 133 ? 0.313   -17.995 -4.976  1.00 98.63 133 A 1 
ATOM   1059 C  CB  . PHE A 1 133 ? 2.605   -16.253 -4.425  1.00 98.77 133 A 1 
ATOM   1060 C  CG  . PHE A 1 133 ? 3.276   -15.235 -3.530  1.00 98.73 133 A 1 
ATOM   1061 C  CD1 . PHE A 1 133 ? 3.066   -15.230 -2.162  1.00 98.34 133 A 1 
ATOM   1062 C  CD2 . PHE A 1 133 ? 4.092   -14.254 -4.079  1.00 98.19 133 A 1 
ATOM   1063 C  CE1 . PHE A 1 133 ? 3.672   -14.280 -1.349  1.00 97.83 133 A 1 
ATOM   1064 C  CE2 . PHE A 1 133 ? 4.693   -13.302 -3.276  1.00 97.76 133 A 1 
ATOM   1065 C  CZ  . PHE A 1 133 ? 4.488   -13.312 -1.913  1.00 97.97 133 A 1 
ATOM   1066 N  N   . ALA A 1 134 ? 1.875   -19.602 -5.105  1.00 98.70 134 A 1 
ATOM   1067 C  CA  . ALA A 1 134 ? 1.136   -20.433 -6.045  1.00 98.72 134 A 1 
ATOM   1068 C  C   . ALA A 1 134 ? -0.345  -20.642 -5.699  1.00 98.78 134 A 1 
ATOM   1069 O  O   . ALA A 1 134 ? -1.183  -20.633 -6.604  1.00 98.39 134 A 1 
ATOM   1070 C  CB  . ALA A 1 134 ? 1.835   -21.780 -6.217  1.00 98.45 134 A 1 
ATOM   1071 N  N   . PRO A 1 135 ? -0.694  -20.835 -4.421  1.00 98.63 135 A 1 
ATOM   1072 C  CA  . PRO A 1 135 ? -2.109  -21.037 -4.090  1.00 98.47 135 A 1 
ATOM   1073 C  C   . PRO A 1 135 ? -3.015  -19.876 -4.500  1.00 98.55 135 A 1 
ATOM   1074 O  O   . PRO A 1 135 ? -4.228  -20.059 -4.639  1.00 98.06 135 A 1 
ATOM   1075 C  CB  . PRO A 1 135 ? -2.104  -21.197 -2.565  1.00 97.87 135 A 1 
ATOM   1076 C  CG  . PRO A 1 135 ? -0.743  -21.739 -2.274  1.00 96.24 135 A 1 
ATOM   1077 C  CD  . PRO A 1 135 ? 0.157   -21.023 -3.239  1.00 98.10 135 A 1 
ATOM   1078 N  N   . PHE A 1 136 ? -2.443  -18.686 -4.708  1.00 98.77 136 A 1 
ATOM   1079 C  CA  . PHE A 1 136 ? -3.223  -17.504 -5.054  1.00 98.75 136 A 1 
ATOM   1080 C  C   . PHE A 1 136 ? -3.175  -17.170 -6.544  1.00 98.73 136 A 1 
ATOM   1081 O  O   . PHE A 1 136 ? -3.899  -16.281 -7.002  1.00 98.48 136 A 1 
ATOM   1082 C  CB  . PHE A 1 136 ? -2.719  -16.291 -4.270  1.00 98.75 136 A 1 
ATOM   1083 C  CG  . PHE A 1 136 ? -2.481  -16.552 -2.804  1.00 98.73 136 A 1 
ATOM   1084 C  CD1 . PHE A 1 136 ? -3.529  -16.914 -1.975  1.00 98.38 136 A 1 
ATOM   1085 C  CD2 . PHE A 1 136 ? -1.209  -16.446 -2.270  1.00 98.34 136 A 1 
ATOM   1086 C  CE1 . PHE A 1 136 ? -3.313  -17.165 -0.632  1.00 97.93 136 A 1 
ATOM   1087 C  CE2 . PHE A 1 136 ? -0.983  -16.692 -0.923  1.00 97.92 136 A 1 
ATOM   1088 C  CZ  . PHE A 1 136 ? -2.040  -17.052 -0.102  1.00 98.08 136 A 1 
ATOM   1089 N  N   . LEU A 1 137 ? -2.344  -17.863 -7.294  1.00 98.80 137 A 1 
ATOM   1090 C  CA  . LEU A 1 137 ? -2.091  -17.514 -8.686  1.00 98.77 137 A 1 
ATOM   1091 C  C   . LEU A 1 137 ? -2.621  -18.548 -9.672  1.00 98.77 137 A 1 
ATOM   1092 O  O   . LEU A 1 137 ? -2.641  -19.742 -9.391  1.00 98.38 137 A 1 
ATOM   1093 C  CB  . LEU A 1 137 ? -0.577  -17.346 -8.910  1.00 98.74 137 A 1 
ATOM   1094 C  CG  . LEU A 1 137 ? 0.145   -16.322 -8.035  1.00 98.55 137 A 1 
ATOM   1095 C  CD1 . LEU A 1 137 ? 1.650   -16.394 -8.283  1.00 98.28 137 A 1 
ATOM   1096 C  CD2 . LEU A 1 137 ? -0.374  -14.922 -8.313  1.00 98.12 137 A 1 
ATOM   1097 N  N   . SER A 1 138 ? -3.046  -18.064 -10.840 1.00 98.72 138 A 1 
ATOM   1098 C  CA  . SER A 1 138 ? -3.380  -18.947 -11.945 1.00 98.65 138 A 1 
ATOM   1099 C  C   . SER A 1 138 ? -2.079  -19.524 -12.506 1.00 98.66 138 A 1 
ATOM   1100 O  O   . SER A 1 138 ? -0.996  -19.001 -12.241 1.00 98.46 138 A 1 
ATOM   1101 C  CB  . SER A 1 138 ? -4.126  -18.188 -13.040 1.00 98.28 138 A 1 
ATOM   1102 O  OG  . SER A 1 138 ? -3.281  -17.230 -13.654 1.00 97.19 138 A 1 
ATOM   1103 N  N   . GLN A 1 139 ? -2.182  -20.593 -13.295 1.00 98.59 139 A 1 
ATOM   1104 C  CA  . GLN A 1 139 ? -0.989  -21.209 -13.867 1.00 98.46 139 A 1 
ATOM   1105 C  C   . GLN A 1 139 ? -0.228  -20.234 -14.765 1.00 98.51 139 A 1 
ATOM   1106 O  O   . GLN A 1 139 ? 0.997   -20.196 -14.749 1.00 98.19 139 A 1 
ATOM   1107 C  CB  . GLN A 1 139 ? -1.364  -22.472 -14.641 1.00 98.13 139 A 1 
ATOM   1108 C  CG  . GLN A 1 139 ? -1.776  -23.626 -13.741 1.00 91.01 139 A 1 
ATOM   1109 C  CD  . GLN A 1 139 ? -0.685  -24.013 -12.762 1.00 86.57 139 A 1 
ATOM   1110 O  OE1 . GLN A 1 139 ? 0.476   -24.167 -13.138 1.00 80.91 139 A 1 
ATOM   1111 N  NE2 . GLN A 1 139 ? -1.053  -24.181 -11.498 1.00 78.08 139 A 1 
ATOM   1112 N  N   . ASN A 1 140 ? -0.956  -19.442 -15.563 1.00 98.44 140 A 1 
ATOM   1113 C  CA  . ASN A 1 140 ? -0.316  -18.446 -16.413 1.00 98.35 140 A 1 
ATOM   1114 C  C   . ASN A 1 140 ? 0.389   -17.378 -15.578 1.00 98.54 140 A 1 
ATOM   1115 O  O   . ASN A 1 140 ? 1.477   -16.917 -15.928 1.00 98.25 140 A 1 
ATOM   1116 C  CB  . ASN A 1 140 ? -1.336  -17.797 -17.349 1.00 97.50 140 A 1 
ATOM   1117 C  CG  . ASN A 1 140 ? -1.799  -18.735 -18.453 1.00 85.71 140 A 1 
ATOM   1118 O  OD1 . ASN A 1 140 ? -1.131  -19.721 -18.768 1.00 74.84 140 A 1 
ATOM   1119 N  ND2 . ASN A 1 140 ? -2.948  -18.424 -19.045 1.00 75.38 140 A 1 
ATOM   1120 N  N   . ALA A 1 141 ? -0.228  -16.984 -14.469 1.00 98.65 141 A 1 
ATOM   1121 C  CA  . ALA A 1 141 ? 0.359   -15.986 -13.582 1.00 98.82 141 A 1 
ATOM   1122 C  C   . ALA A 1 141 ? 1.633   -16.519 -12.935 1.00 98.83 141 A 1 
ATOM   1123 O  O   . ALA A 1 141 ? 2.612   -15.784 -12.786 1.00 98.70 141 A 1 
ATOM   1124 C  CB  . ALA A 1 141 ? -0.639  -15.561 -12.520 1.00 98.80 141 A 1 
ATOM   1125 N  N   . ILE A 1 142 ? 1.625   -17.792 -12.558 1.00 98.78 142 A 1 
ATOM   1126 C  CA  . ILE A 1 142 ? 2.806   -18.418 -11.973 1.00 98.60 142 A 1 
ATOM   1127 C  C   . ILE A 1 142 ? 3.978   -18.377 -12.946 1.00 98.58 142 A 1 
ATOM   1128 O  O   . ILE A 1 142 ? 5.095   -18.014 -12.579 1.00 98.25 142 A 1 
ATOM   1129 C  CB  . ILE A 1 142 ? 2.513   -19.883 -11.553 1.00 98.63 142 A 1 
ATOM   1130 C  CG1 . ILE A 1 142 ? 1.546   -19.909 -10.374 1.00 98.08 142 A 1 
ATOM   1131 C  CG2 . ILE A 1 142 ? 3.811   -20.616 -11.200 1.00 98.10 142 A 1 
ATOM   1132 C  CD1 . ILE A 1 142 ? 1.046   -21.298 -10.011 1.00 96.50 142 A 1 
ATOM   1133 N  N   . GLU A 1 143 ? 3.721   -18.740 -14.205 1.00 98.49 143 A 1 
ATOM   1134 C  CA  . GLU A 1 143 ? 4.771   -18.746 -15.225 1.00 98.22 143 A 1 
ATOM   1135 C  C   . GLU A 1 143 ? 5.352   -17.348 -15.426 1.00 98.13 143 A 1 
ATOM   1136 O  O   . GLU A 1 143 ? 6.569   -17.176 -15.527 1.00 97.66 143 A 1 
ATOM   1137 C  CB  . GLU A 1 143 ? 4.227   -19.297 -16.545 1.00 97.96 143 A 1 
ATOM   1138 C  CG  . GLU A 1 143 ? 5.271   -19.392 -17.651 1.00 92.40 143 A 1 
ATOM   1139 C  CD  . GLU A 1 143 ? 4.715   -19.992 -18.936 1.00 86.24 143 A 1 
ATOM   1140 O  OE1 . GLU A 1 143 ? 3.468   -20.113 -19.048 1.00 79.27 143 A 1 
ATOM   1141 O  OE2 . GLU A 1 143 ? 5.510   -20.347 -19.821 1.00 80.88 143 A 1 
ATOM   1142 N  N   . SER A 1 144 ? 4.485   -16.365 -15.479 1.00 98.17 144 A 1 
ATOM   1143 C  CA  . SER A 1 144 ? 4.926   -14.980 -15.664 1.00 98.15 144 A 1 
ATOM   1144 C  C   . SER A 1 144 ? 5.695   -14.478 -14.438 1.00 98.00 144 A 1 
ATOM   1145 O  O   . SER A 1 144 ? 6.729   -13.818 -14.566 1.00 97.82 144 A 1 
ATOM   1146 C  CB  . SER A 1 144 ? 3.723   -14.074 -15.945 1.00 98.22 144 A 1 
ATOM   1147 O  OG  . SER A 1 144 ? 4.137   -12.785 -16.341 1.00 94.02 144 A 1 
ATOM   1148 N  N   . PHE A 1 145 ? 5.202   -14.808 -13.261 1.00 98.46 145 A 1 
ATOM   1149 C  CA  . PHE A 1 145 ? 5.849   -14.410 -12.012 1.00 98.49 145 A 1 
ATOM   1150 C  C   . PHE A 1 145 ? 7.268   -14.966 -11.932 1.00 98.26 145 A 1 
ATOM   1151 O  O   . PHE A 1 145 ? 8.202   -14.265 -11.528 1.00 97.89 145 A 1 
ATOM   1152 C  CB  . PHE A 1 145 ? 5.019   -14.883 -10.811 1.00 98.46 145 A 1 
ATOM   1153 C  CG  . PHE A 1 145 ? 5.325   -14.156 -9.519  1.00 98.55 145 A 1 
ATOM   1154 C  CD1 . PHE A 1 145 ? 6.552   -14.290 -8.895  1.00 98.18 145 A 1 
ATOM   1155 C  CD2 . PHE A 1 145 ? 4.368   -13.349 -8.924  1.00 98.10 145 A 1 
ATOM   1156 C  CE1 . PHE A 1 145 ? 6.835   -13.624 -7.715  1.00 97.77 145 A 1 
ATOM   1157 C  CE2 . PHE A 1 145 ? 4.637   -12.684 -7.738  1.00 97.75 145 A 1 
ATOM   1158 C  CZ  . PHE A 1 145 ? 5.876   -12.819 -7.134  1.00 98.11 145 A 1 
ATOM   1159 N  N   . LYS A 1 146 ? 7.425   -16.228 -12.326 1.00 98.09 146 A 1 
ATOM   1160 C  CA  . LYS A 1 146 ? 8.741   -16.874 -12.286 1.00 97.61 146 A 1 
ATOM   1161 C  C   . LYS A 1 146 ? 9.757   -16.156 -13.177 1.00 97.25 146 A 1 
ATOM   1162 O  O   . LYS A 1 146 ? 10.956  -16.184 -12.901 1.00 96.76 146 A 1 
ATOM   1163 C  CB  . LYS A 1 146 ? 8.634   -18.341 -12.710 1.00 97.59 146 A 1 
ATOM   1164 C  CG  . LYS A 1 146 ? 7.998   -19.246 -11.666 1.00 95.97 146 A 1 
ATOM   1165 C  CD  . LYS A 1 146 ? 7.954   -20.693 -12.142 1.00 93.75 146 A 1 
ATOM   1166 C  CE  . LYS A 1 146 ? 7.397   -21.607 -11.071 1.00 88.54 146 A 1 
ATOM   1167 N  NZ  . LYS A 1 146 ? 7.318   -23.030 -11.530 1.00 83.00 146 A 1 
ATOM   1168 N  N   . HIS A 1 147 ? 9.273   -15.513 -14.240 1.00 97.33 147 A 1 
ATOM   1169 C  CA  . HIS A 1 147 ? 10.161  -14.805 -15.158 1.00 97.01 147 A 1 
ATOM   1170 C  C   . HIS A 1 147 ? 10.671  -13.497 -14.564 1.00 97.15 147 A 1 
ATOM   1171 O  O   . HIS A 1 147 ? 11.874  -13.233 -14.580 1.00 96.40 147 A 1 
ATOM   1172 C  CB  . HIS A 1 147 ? 9.451   -14.538 -16.482 1.00 96.69 147 A 1 
ATOM   1173 C  CG  . HIS A 1 147 ? 10.282  -13.734 -17.446 1.00 93.53 147 A 1 
ATOM   1174 N  ND1 . HIS A 1 147 ? 11.439  -14.214 -18.003 1.00 84.39 147 A 1 
ATOM   1175 C  CD2 . HIS A 1 147 ? 10.113  -12.483 -17.935 1.00 84.54 147 A 1 
ATOM   1176 C  CE1 . HIS A 1 147 ? 11.955  -13.291 -18.800 1.00 85.04 147 A 1 
ATOM   1177 N  NE2 . HIS A 1 147 ? 11.166  -12.231 -18.775 1.00 86.45 147 A 1 
ATOM   1178 N  N   . GLY A 1 148 ? 9.757   -12.663 -14.031 1.00 97.64 148 A 1 
ATOM   1179 C  CA  . GLY A 1 148 ? 10.167  -11.350 -13.559 1.00 97.61 148 A 1 
ATOM   1180 C  C   . GLY A 1 148 ? 9.358   -10.739 -12.429 1.00 98.02 148 A 1 
ATOM   1181 O  O   . GLY A 1 148 ? 9.563   -9.580  -12.083 1.00 97.81 148 A 1 
ATOM   1182 N  N   . GLY A 1 149 ? 8.435   -11.506 -11.858 1.00 98.10 149 A 1 
ATOM   1183 C  CA  . GLY A 1 149 ? 7.636   -11.006 -10.752 1.00 98.25 149 A 1 
ATOM   1184 C  C   . GLY A 1 149 ? 6.430   -10.179 -11.166 1.00 98.55 149 A 1 
ATOM   1185 O  O   . GLY A 1 149 ? 5.789   -9.551  -10.327 1.00 98.38 149 A 1 
ATOM   1186 N  N   . TYR A 1 150 ? 6.111   -10.181 -12.464 1.00 98.51 150 A 1 
ATOM   1187 C  CA  . TYR A 1 150 ? 4.937   -9.477  -12.979 1.00 98.52 150 A 1 
ATOM   1188 C  C   . TYR A 1 150 ? 3.979   -10.465 -13.638 1.00 98.61 150 A 1 
ATOM   1189 O  O   . TYR A 1 150 ? 4.398   -11.517 -14.117 1.00 98.52 150 A 1 
ATOM   1190 C  CB  . TYR A 1 150 ? 5.341   -8.369  -13.961 1.00 98.42 150 A 1 
ATOM   1191 C  CG  . TYR A 1 150 ? 6.200   -8.812  -15.133 1.00 98.43 150 A 1 
ATOM   1192 C  CD1 . TYR A 1 150 ? 5.630   -9.386  -16.268 1.00 98.05 150 A 1 
ATOM   1193 C  CD2 . TYR A 1 150 ? 7.579   -8.623  -15.126 1.00 98.01 150 A 1 
ATOM   1194 C  CE1 . TYR A 1 150 ? 6.408   -9.771  -17.354 1.00 97.74 150 A 1 
ATOM   1195 C  CE2 . TYR A 1 150 ? 8.368   -9.004  -16.203 1.00 97.77 150 A 1 
ATOM   1196 C  CZ  . TYR A 1 150 ? 7.779   -9.578  -17.317 1.00 97.91 150 A 1 
ATOM   1197 O  OH  . TYR A 1 150 ? 8.554   -9.953  -18.389 1.00 97.28 150 A 1 
ATOM   1198 N  N   . TYR A 1 151 ? 2.688   -10.130 -13.662 1.00 98.85 151 A 1 
ATOM   1199 C  CA  . TYR A 1 151 ? 1.677   -11.052 -14.173 1.00 98.93 151 A 1 
ATOM   1200 C  C   . TYR A 1 151 ? 0.310   -10.386 -14.243 1.00 98.98 151 A 1 
ATOM   1201 O  O   . TYR A 1 151 ? 0.133   -9.244  -13.803 1.00 98.90 151 A 1 
ATOM   1202 C  CB  . TYR A 1 151 ? 1.589   -12.295 -13.269 1.00 98.86 151 A 1 
ATOM   1203 C  CG  . TYR A 1 151 ? 1.107   -11.982 -11.866 1.00 98.89 151 A 1 
ATOM   1204 C  CD1 . TYR A 1 151 ? 1.998   -11.573 -10.877 1.00 98.81 151 A 1 
ATOM   1205 C  CD2 . TYR A 1 151 ? -0.237  -12.098 -11.531 1.00 98.76 151 A 1 
ATOM   1206 C  CE1 . TYR A 1 151 ? 1.565   -11.282 -9.589  1.00 98.74 151 A 1 
ATOM   1207 C  CE2 . TYR A 1 151 ? -0.686  -11.809 -10.242 1.00 98.75 151 A 1 
ATOM   1208 C  CZ  . TYR A 1 151 ? 0.219   -11.403 -9.277  1.00 98.85 151 A 1 
ATOM   1209 O  OH  . TYR A 1 151 ? -0.225  -11.121 -8.000  1.00 98.76 151 A 1 
ATOM   1210 N  N   . THR A 1 152 ? -0.664  -11.099 -14.796 1.00 98.96 152 A 1 
ATOM   1211 C  CA  . THR A 1 152 ? -2.046  -10.653 -14.826 1.00 98.92 152 A 1 
ATOM   1212 C  C   . THR A 1 152 ? -2.973  -11.785 -14.396 1.00 98.92 152 A 1 
ATOM   1213 O  O   . THR A 1 152 ? -2.636  -12.964 -14.558 1.00 98.66 152 A 1 
ATOM   1214 C  CB  . THR A 1 152 ? -2.496  -10.187 -16.226 1.00 98.62 152 A 1 
ATOM   1215 O  OG1 . THR A 1 152 ? -2.575  -11.310 -17.113 1.00 96.29 152 A 1 
ATOM   1216 C  CG2 . THR A 1 152 ? -1.520  -9.162  -16.799 1.00 96.67 152 A 1 
ATOM   1217 N  N   . MET A 1 153 ? -4.129  -11.420 -13.857 1.00 98.89 153 A 1 
ATOM   1218 C  CA  . MET A 1 153 ? -5.182  -12.368 -13.526 1.00 98.73 153 A 1 
ATOM   1219 C  C   . MET A 1 153 ? -6.530  -11.670 -13.665 1.00 98.80 153 A 1 
ATOM   1220 O  O   . MET A 1 153 ? -6.676  -10.531 -13.231 1.00 98.58 153 A 1 
ATOM   1221 C  CB  . MET A 1 153 ? -5.063  -12.906 -12.096 1.00 98.08 153 A 1 
ATOM   1222 C  CG  . MET A 1 153 ? -3.876  -13.830 -11.848 1.00 94.23 153 A 1 
ATOM   1223 S  SD  . MET A 1 153 ? -4.047  -14.759 -10.300 1.00 96.23 153 A 1 
ATOM   1224 C  CE  . MET A 1 153 ? -4.089  -13.446 -9.083  1.00 91.37 153 A 1 
ATOM   1225 N  N   . PRO A 1 154 ? -7.526  -12.332 -14.256 1.00 98.63 154 A 1 
ATOM   1226 C  CA  . PRO A 1 154 ? -8.849  -11.724 -14.338 1.00 98.55 154 A 1 
ATOM   1227 C  C   . PRO A 1 154 ? -9.537  -11.736 -12.976 1.00 98.50 154 A 1 
ATOM   1228 O  O   . PRO A 1 154 ? -9.412  -12.709 -12.226 1.00 98.19 154 A 1 
ATOM   1229 C  CB  . PRO A 1 154 ? -9.586  -12.625 -15.331 1.00 97.90 154 A 1 
ATOM   1230 C  CG  . PRO A 1 154 ? -8.926  -13.959 -15.171 1.00 95.32 154 A 1 
ATOM   1231 C  CD  . PRO A 1 154 ? -7.475  -13.654 -14.911 1.00 98.04 154 A 1 
ATOM   1232 N  N   . PHE A 1 155 ? -10.237 -10.659 -12.653 1.00 98.47 155 A 1 
ATOM   1233 C  CA  . PHE A 1 155 ? -11.027 -10.643 -11.429 1.00 98.30 155 A 1 
ATOM   1234 C  C   . PHE A 1 155 ? -12.175 -11.647 -11.566 1.00 98.18 155 A 1 
ATOM   1235 O  O   . PHE A 1 155 ? -12.726 -11.815 -12.655 1.00 97.56 155 A 1 
ATOM   1236 C  CB  . PHE A 1 155 ? -11.585 -9.245  -11.157 1.00 98.43 155 A 1 
ATOM   1237 C  CG  . PHE A 1 155 ? -10.587 -8.288  -10.557 1.00 98.61 155 A 1 
ATOM   1238 C  CD1 . PHE A 1 155 ? -9.761  -7.521  -11.370 1.00 98.38 155 A 1 
ATOM   1239 C  CD2 . PHE A 1 155 ? -10.478 -8.169  -9.179  1.00 98.34 155 A 1 
ATOM   1240 C  CE1 . PHE A 1 155 ? -8.841  -6.640  -10.809 1.00 98.18 155 A 1 
ATOM   1241 C  CE2 . PHE A 1 155 ? -9.566  -7.286  -8.616  1.00 98.19 155 A 1 
ATOM   1242 C  CZ  . PHE A 1 155 ? -8.746  -6.526  -9.435  1.00 98.43 155 A 1 
ATOM   1243 N  N   . PRO A 1 156 ? -12.553 -12.335 -10.486 1.00 97.77 156 A 1 
ATOM   1244 C  CA  . PRO A 1 156 ? -13.641 -13.316 -10.529 1.00 97.34 156 A 1 
ATOM   1245 C  C   . PRO A 1 156 ? -14.955 -12.711 -11.012 1.00 97.08 156 A 1 
ATOM   1246 O  O   . PRO A 1 156 ? -15.307 -11.594 -10.630 1.00 95.95 156 A 1 
ATOM   1247 C  CB  . PRO A 1 156 ? -13.748 -13.778 -9.071  1.00 96.52 156 A 1 
ATOM   1248 C  CG  . PRO A 1 156 ? -12.374 -13.575 -8.527  1.00 95.09 156 A 1 
ATOM   1249 C  CD  . PRO A 1 156 ? -11.892 -12.303 -9.170  1.00 97.42 156 A 1 
ATOM   1250 N  N   . ALA A 1 157 ? -15.679 -13.453 -11.829 1.00 94.94 157 A 1 
ATOM   1251 C  CA  . ALA A 1 157 ? -16.926 -12.965 -12.415 1.00 93.53 157 A 1 
ATOM   1252 C  C   . ALA A 1 157 ? -18.033 -12.755 -11.383 1.00 93.52 157 A 1 
ATOM   1253 O  O   . ALA A 1 157 ? -18.915 -11.921 -11.581 1.00 90.72 157 A 1 
ATOM   1254 C  CB  . ALA A 1 157 ? -17.401 -13.923 -13.498 1.00 91.19 157 A 1 
ATOM   1255 N  N   . HIS A 1 158 ? -17.975 -13.482 -10.279 1.00 93.57 158 A 1 
ATOM   1256 C  CA  . HIS A 1 158 ? -19.040 -13.424 -9.282  1.00 93.00 158 A 1 
ATOM   1257 C  C   . HIS A 1 158 ? -19.049 -12.124 -8.475  1.00 94.14 158 A 1 
ATOM   1258 O  O   . HIS A 1 158 ? -19.915 -11.929 -7.630  1.00 92.70 158 A 1 
ATOM   1259 C  CB  . HIS A 1 158 ? -18.949 -14.624 -8.325  1.00 91.12 158 A 1 
ATOM   1260 C  CG  . HIS A 1 158 ? -17.744 -14.613 -7.439  1.00 88.02 158 A 1 
ATOM   1261 N  ND1 . HIS A 1 158 ? -16.641 -15.400 -7.673  1.00 78.06 158 A 1 
ATOM   1262 C  CD2 . HIS A 1 158 ? -17.474 -13.920 -6.316  1.00 77.70 158 A 1 
ATOM   1263 C  CE1 . HIS A 1 158 ? -15.742 -15.187 -6.734  1.00 76.68 158 A 1 
ATOM   1264 N  NE2 . HIS A 1 158 ? -16.214 -14.298 -5.898  1.00 78.79 158 A 1 
ATOM   1265 N  N   . LEU A 1 159 ? -18.105 -11.230 -8.740  1.00 96.13 159 A 1 
ATOM   1266 C  CA  . LEU A 1 159 ? -18.023 -9.960  -8.022  1.00 96.18 159 A 1 
ATOM   1267 C  C   . LEU A 1 159 ? -18.987 -8.900  -8.544  1.00 95.69 159 A 1 
ATOM   1268 O  O   . LEU A 1 159 ? -19.019 -7.776  -8.045  1.00 93.15 159 A 1 
ATOM   1269 C  CB  . LEU A 1 159 ? -16.587 -9.429  -8.058  1.00 96.16 159 A 1 
ATOM   1270 C  CG  . LEU A 1 159 ? -15.532 -10.260 -7.328  1.00 96.41 159 A 1 
ATOM   1271 C  CD1 . LEU A 1 159 ? -14.138 -9.706  -7.593  1.00 95.81 159 A 1 
ATOM   1272 C  CD2 . LEU A 1 159 ? -15.819 -10.289 -5.833  1.00 95.77 159 A 1 
ATOM   1273 N  N   . GLY A 1 160 ? -19.768 -9.238  -9.561  1.00 95.32 160 A 1 
ATOM   1274 C  CA  . GLY A 1 160 ? -20.730 -8.296  -10.111 1.00 95.00 160 A 1 
ATOM   1275 C  C   . GLY A 1 160 ? -20.119 -7.326  -11.104 1.00 95.61 160 A 1 
ATOM   1276 O  O   . GLY A 1 160 ? -20.622 -6.219  -11.295 1.00 92.88 160 A 1 
ATOM   1277 N  N   . ILE A 1 161 ? -19.038 -7.730  -11.749 1.00 96.03 161 A 1 
ATOM   1278 C  CA  . ILE A 1 161 ? -18.331 -6.892  -12.714 1.00 95.97 161 A 1 
ATOM   1279 C  C   . ILE A 1 161 ? -19.089 -6.849  -14.038 1.00 96.14 161 A 1 
ATOM   1280 O  O   . ILE A 1 161 ? -19.460 -7.885  -14.585 1.00 94.32 161 A 1 
ATOM   1281 C  CB  . ILE A 1 161 ? -16.904 -7.416  -12.938 1.00 93.90 161 A 1 
ATOM   1282 C  CG1 . ILE A 1 161 ? -16.128 -7.392  -11.617 1.00 87.12 161 A 1 
ATOM   1283 C  CG2 . ILE A 1 161 ? -16.189 -6.596  -13.995 1.00 85.45 161 A 1 
ATOM   1284 C  CD1 . ILE A 1 161 ? -14.819 -8.158  -11.655 1.00 85.19 161 A 1 
ATOM   1285 N  N   . LYS A 1 162 ? -19.330 -5.635  -14.551 1.00 95.79 162 A 1 
ATOM   1286 C  CA  . LYS A 1 162 ? -20.082 -5.444  -15.788 1.00 95.75 162 A 1 
ATOM   1287 C  C   . LYS A 1 162 ? -19.184 -5.421  -17.017 1.00 95.71 162 A 1 
ATOM   1288 O  O   . LYS A 1 162 ? -19.630 -5.721  -18.127 1.00 92.79 162 A 1 
ATOM   1289 C  CB  . LYS A 1 162 ? -20.875 -4.139  -15.720 1.00 94.65 162 A 1 
ATOM   1290 C  CG  . LYS A 1 162 ? -21.909 -4.086  -14.607 1.00 92.23 162 A 1 
ATOM   1291 C  CD  . LYS A 1 162 ? -23.128 -4.932  -14.930 1.00 84.51 162 A 1 
ATOM   1292 C  CE  . LYS A 1 162 ? -24.218 -4.741  -13.891 1.00 78.94 162 A 1 
ATOM   1293 N  NZ  . LYS A 1 162 ? -25.463 -5.481  -14.232 1.00 68.70 162 A 1 
ATOM   1294 N  N   . VAL A 1 163 ? -17.925 -5.044  -16.833 1.00 95.82 163 A 1 
ATOM   1295 C  CA  . VAL A 1 163 ? -16.934 -5.015  -17.900 1.00 96.09 163 A 1 
ATOM   1296 C  C   . VAL A 1 163 ? -15.776 -5.919  -17.498 1.00 96.73 163 A 1 
ATOM   1297 O  O   . VAL A 1 163 ? -15.312 -5.827  -16.358 1.00 95.61 163 A 1 
ATOM   1298 C  CB  . VAL A 1 163 ? -16.407 -3.583  -18.144 1.00 93.76 163 A 1 
ATOM   1299 C  CG1 . VAL A 1 163 ? -15.337 -3.585  -19.226 1.00 84.86 163 A 1 
ATOM   1300 C  CG2 . VAL A 1 163 ? -17.549 -2.654  -18.524 1.00 85.73 163 A 1 
ATOM   1301 N  N   . PRO A 1 164 ? -15.290 -6.791  -18.395 1.00 97.32 164 A 1 
ATOM   1302 C  CA  . PRO A 1 164 ? -14.171 -7.666  -18.052 1.00 97.40 164 A 1 
ATOM   1303 C  C   . PRO A 1 164 ? -13.023 -6.873  -17.423 1.00 97.89 164 A 1 
ATOM   1304 O  O   . PRO A 1 164 ? -12.486 -5.951  -18.037 1.00 97.35 164 A 1 
ATOM   1305 C  CB  . PRO A 1 164 ? -13.763 -8.268  -19.397 1.00 96.65 164 A 1 
ATOM   1306 C  CG  . PRO A 1 164 ? -15.044 -8.306  -20.162 1.00 94.65 164 A 1 
ATOM   1307 C  CD  . PRO A 1 164 ? -15.761 -7.034  -19.777 1.00 96.73 164 A 1 
ATOM   1308 N  N   . LEU A 1 165 ? -12.659 -7.231  -16.190 1.00 98.28 165 A 1 
ATOM   1309 C  CA  . LEU A 1 165 ? -11.670 -6.487  -15.421 1.00 98.47 165 A 1 
ATOM   1310 C  C   . LEU A 1 165 ? -10.517 -7.397  -15.027 1.00 98.42 165 A 1 
ATOM   1311 O  O   . LEU A 1 165 ? -10.732 -8.530  -14.594 1.00 98.36 165 A 1 
ATOM   1312 C  CB  . LEU A 1 165 ? -12.324 -5.885  -14.172 1.00 98.30 165 A 1 
ATOM   1313 C  CG  . LEU A 1 165 ? -11.454 -5.010  -13.282 1.00 97.90 165 A 1 
ATOM   1314 C  CD1 . LEU A 1 165 ? -11.027 -3.751  -14.021 1.00 97.30 165 A 1 
ATOM   1315 C  CD2 . LEU A 1 165 ? -12.216 -4.641  -12.013 1.00 97.32 165 A 1 
ATOM   1316 N  N   . ASN A 1 166 ? -9.296  -6.891  -15.162 1.00 98.69 166 A 1 
ATOM   1317 C  CA  . ASN A 1 166 ? -8.104  -7.670  -14.881 1.00 98.72 166 A 1 
ATOM   1318 C  C   . ASN A 1 166 ? -7.201  -7.014  -13.845 1.00 98.87 166 A 1 
ATOM   1319 O  O   . ASN A 1 166 ? -7.072  -5.793  -13.808 1.00 98.74 166 A 1 
ATOM   1320 C  CB  . ASN A 1 166 ? -7.300  -7.892  -16.159 1.00 98.70 166 A 1 
ATOM   1321 C  CG  . ASN A 1 166 ? -8.080  -8.642  -17.218 1.00 98.59 166 A 1 
ATOM   1322 O  OD1 . ASN A 1 166 ? -8.088  -9.867  -17.243 1.00 94.17 166 A 1 
ATOM   1323 N  ND2 . ASN A 1 166 ? -8.742  -7.897  -18.098 1.00 93.83 166 A 1 
ATOM   1324 N  N   . ALA A 1 167 ? -6.582  -7.835  -13.005 1.00 98.86 167 A 1 
ATOM   1325 C  CA  . ALA A 1 167 ? -5.532  -7.373  -12.108 1.00 98.87 167 A 1 
ATOM   1326 C  C   . ALA A 1 167 ? -4.209  -7.483  -12.850 1.00 98.95 167 A 1 
ATOM   1327 O  O   . ALA A 1 167 ? -3.893  -8.530  -13.412 1.00 98.85 167 A 1 
ATOM   1328 C  CB  . ALA A 1 167 ? -5.506  -8.218  -10.843 1.00 98.80 167 A 1 
ATOM   1329 N  N   . VAL A 1 168 ? -3.452  -6.393  -12.884 1.00 98.98 168 A 1 
ATOM   1330 C  CA  . VAL A 1 168 ? -2.149  -6.370  -13.542 1.00 98.96 168 A 1 
ATOM   1331 C  C   . VAL A 1 168 ? -1.100  -5.951  -12.528 1.00 98.94 168 A 1 
ATOM   1332 O  O   . VAL A 1 168 ? -1.178  -4.862  -11.965 1.00 98.92 168 A 1 
ATOM   1333 C  CB  . VAL A 1 168 ? -2.138  -5.398  -14.741 1.00 98.91 168 A 1 
ATOM   1334 C  CG1 . VAL A 1 168 ? -0.761  -5.371  -15.385 1.00 98.69 168 A 1 
ATOM   1335 C  CG2 . VAL A 1 168 ? -3.197  -5.803  -15.760 1.00 98.73 168 A 1 
ATOM   1336 N  N   . VAL A 1 169 ? -0.113  -6.811  -12.294 1.00 98.96 169 A 1 
ATOM   1337 C  CA  . VAL A 1 169 ? 0.954   -6.525  -11.344 1.00 98.91 169 A 1 
ATOM   1338 C  C   . VAL A 1 169 ? 2.246   -6.228  -12.089 1.00 98.94 169 A 1 
ATOM   1339 O  O   . VAL A 1 169 ? 2.700   -7.038  -12.897 1.00 98.85 169 A 1 
ATOM   1340 C  CB  . VAL A 1 169 ? 1.170   -7.703  -10.378 1.00 98.91 169 A 1 
ATOM   1341 C  CG1 . VAL A 1 169 ? 2.424   -7.494  -9.531  1.00 98.56 169 A 1 
ATOM   1342 C  CG2 . VAL A 1 169 ? -0.051  -7.868  -9.480  1.00 98.60 169 A 1 
ATOM   1343 N  N   . LEU A 1 170 ? 2.827   -5.062  -11.818 1.00 98.95 170 A 1 
ATOM   1344 C  CA  . LEU A 1 170 ? 4.117   -4.689  -12.371 1.00 98.99 170 A 1 
ATOM   1345 C  C   . LEU A 1 170 ? 5.184   -4.753  -11.283 1.00 98.81 170 A 1 
ATOM   1346 O  O   . LEU A 1 170 ? 4.950   -4.345  -10.149 1.00 98.71 170 A 1 
ATOM   1347 C  CB  . LEU A 1 170 ? 4.081   -3.271  -12.950 1.00 98.89 170 A 1 
ATOM   1348 C  CG  . LEU A 1 170 ? 3.163   -3.035  -14.153 1.00 98.60 170 A 1 
ATOM   1349 C  CD1 . LEU A 1 170 ? 3.254   -1.583  -14.600 1.00 98.23 170 A 1 
ATOM   1350 C  CD2 . LEU A 1 170 ? 3.536   -3.969  -15.297 1.00 98.07 170 A 1 
ATOM   1351 N  N   . ASN A 1 171 ? 6.363   -5.275  -11.645 1.00 98.72 171 A 1 
ATOM   1352 C  CA  . ASN A 1 171 ? 7.488   -5.321  -10.723 1.00 98.68 171 A 1 
ATOM   1353 C  C   . ASN A 1 171 ? 8.353   -4.083  -10.937 1.00 98.62 171 A 1 
ATOM   1354 O  O   . ASN A 1 171 ? 9.310   -4.097  -11.705 1.00 98.37 171 A 1 
ATOM   1355 C  CB  . ASN A 1 171 ? 8.304   -6.592  -10.933 1.00 98.47 171 A 1 
ATOM   1356 C  CG  . ASN A 1 171 ? 9.472   -6.692  -9.976  1.00 98.31 171 A 1 
ATOM   1357 O  OD1 . ASN A 1 171 ? 9.637   -5.853  -9.087  1.00 96.73 171 A 1 
ATOM   1358 N  ND2 . ASN A 1 171 ? 10.285  -7.721  -10.144 1.00 95.91 171 A 1 
ATOM   1359 N  N   . THR A 1 172 ? 8.013   -2.997  -10.241 1.00 98.79 172 A 1 
ATOM   1360 C  CA  . THR A 1 172 ? 8.752   -1.748  -10.407 1.00 98.73 172 A 1 
ATOM   1361 C  C   . THR A 1 172 ? 10.022  -1.699  -9.571  1.00 98.69 172 A 1 
ATOM   1362 O  O   . THR A 1 172 ? 10.780  -0.740  -9.665  1.00 98.38 172 A 1 
ATOM   1363 C  CB  . THR A 1 172 ? 7.874   -0.524  -10.086 1.00 98.74 172 A 1 
ATOM   1364 O  OG1 . THR A 1 172 ? 7.254   -0.692  -8.810  1.00 98.25 172 A 1 
ATOM   1365 C  CG2 . THR A 1 172 ? 6.803   -0.359  -11.158 1.00 97.86 172 A 1 
ATOM   1366 N  N   . VAL A 1 173 ? 10.278  -2.742  -8.787  1.00 98.61 173 A 1 
ATOM   1367 C  CA  . VAL A 1 173 ? 11.571  -2.846  -8.112  1.00 98.49 173 A 1 
ATOM   1368 C  C   . VAL A 1 173 ? 12.668  -2.967  -9.166  1.00 98.37 173 A 1 
ATOM   1369 O  O   . VAL A 1 173 ? 13.818  -2.592  -8.932  1.00 98.01 173 A 1 
ATOM   1370 C  CB  . VAL A 1 173 ? 11.614  -4.051  -7.149  1.00 98.31 173 A 1 
ATOM   1371 C  CG1 . VAL A 1 173 ? 12.976  -4.138  -6.463  1.00 97.82 173 A 1 
ATOM   1372 C  CG2 . VAL A 1 173 ? 10.513  -3.931  -6.104  1.00 97.85 173 A 1 
ATOM   1373 N  N   . LEU A 1 174 ? 12.310  -3.458  -10.354 1.00 98.38 174 A 1 
ATOM   1374 C  CA  . LEU A 1 174 ? 13.242  -3.518  -11.471 1.00 98.28 174 A 1 
ATOM   1375 C  C   . LEU A 1 174 ? 13.731  -2.127  -11.873 1.00 98.27 174 A 1 
ATOM   1376 O  O   . LEU A 1 174 ? 14.820  -1.982  -12.425 1.00 97.88 174 A 1 
ATOM   1377 C  CB  . LEU A 1 174 ? 12.595  -4.191  -12.685 1.00 98.09 174 A 1 
ATOM   1378 C  CG  . LEU A 1 174 ? 12.134  -5.645  -12.520 1.00 97.76 174 A 1 
ATOM   1379 C  CD1 . LEU A 1 174 ? 11.482  -6.133  -13.803 1.00 97.35 174 A 1 
ATOM   1380 C  CD2 . LEU A 1 174 ? 13.310  -6.536  -12.140 1.00 97.20 174 A 1 
ATOM   1381 N  N   . TYR A 1 175 ? 12.927  -1.107  -11.581 1.00 98.49 175 A 1 
ATOM   1382 C  CA  . TYR A 1 175 ? 13.244  0.263   -11.983 1.00 98.51 175 A 1 
ATOM   1383 C  C   . TYR A 1 175 ? 13.769  1.120   -10.835 1.00 98.46 175 A 1 
ATOM   1384 O  O   . TYR A 1 175 ? 14.131  2.283   -11.044 1.00 98.11 175 A 1 
ATOM   1385 C  CB  . TYR A 1 175 ? 11.998  0.933   -12.573 1.00 98.54 175 A 1 
ATOM   1386 C  CG  . TYR A 1 175 ? 11.295  0.120   -13.636 1.00 98.63 175 A 1 
ATOM   1387 C  CD1 . TYR A 1 175 ? 12.018  -0.630  -14.558 1.00 98.46 175 A 1 
ATOM   1388 C  CD2 . TYR A 1 175 ? 9.910   0.117   -13.725 1.00 98.47 175 A 1 
ATOM   1389 C  CE1 . TYR A 1 175 ? 11.372  -1.377  -15.537 1.00 98.42 175 A 1 
ATOM   1390 C  CE2 . TYR A 1 175 ? 9.257   -0.620  -14.703 1.00 98.41 175 A 1 
ATOM   1391 C  CZ  . TYR A 1 175 ? 9.992   -1.367  -15.606 1.00 98.56 175 A 1 
ATOM   1392 O  OH  . TYR A 1 175 ? 9.349   -2.097  -16.576 1.00 98.36 175 A 1 
ATOM   1393 N  N   . TYR A 1 176 ? 13.828  0.570   -9.635  1.00 98.44 176 A 1 
ATOM   1394 C  CA  . TYR A 1 176 ? 14.271  1.293   -8.445  1.00 98.38 176 A 1 
ATOM   1395 C  C   . TYR A 1 176 ? 15.718  1.767   -8.615  1.00 98.20 176 A 1 
ATOM   1396 O  O   . TYR A 1 176 ? 16.580  0.999   -9.053  1.00 97.84 176 A 1 
ATOM   1397 C  CB  . TYR A 1 176 ? 14.149  0.382   -7.228  1.00 98.17 176 A 1 
ATOM   1398 C  CG  . TYR A 1 176 ? 14.200  1.071   -5.870  1.00 98.00 176 A 1 
ATOM   1399 C  CD1 . TYR A 1 176 ? 13.821  2.392   -5.702  1.00 97.14 176 A 1 
ATOM   1400 C  CD2 . TYR A 1 176 ? 14.596  0.356   -4.748  1.00 97.12 176 A 1 
ATOM   1401 C  CE1 . TYR A 1 176 ? 13.839  2.990   -4.455  1.00 96.55 176 A 1 
ATOM   1402 C  CE2 . TYR A 1 176 ? 14.618  0.947   -3.494  1.00 96.51 176 A 1 
ATOM   1403 C  CZ  . TYR A 1 176 ? 14.247  2.264   -3.352  1.00 96.64 176 A 1 
ATOM   1404 O  OH  . TYR A 1 176 ? 14.271  2.850   -2.108  1.00 95.66 176 A 1 
ATOM   1405 N  N   . ASN A 1 177 ? 16.003  3.015   -8.254  1.00 98.12 177 A 1 
ATOM   1406 C  CA  . ASN A 1 177 ? 17.336  3.565   -8.485  1.00 97.78 177 A 1 
ATOM   1407 C  C   . ASN A 1 177 ? 18.405  3.027   -7.536  1.00 97.66 177 A 1 
ATOM   1408 O  O   . ASN A 1 177 ? 19.571  3.396   -7.653  1.00 96.43 177 A 1 
ATOM   1409 C  CB  . ASN A 1 177 ? 17.315  5.103   -8.471  1.00 96.58 177 A 1 
ATOM   1410 C  CG  . ASN A 1 177 ? 16.779  5.682   -7.181  1.00 95.39 177 A 1 
ATOM   1411 O  OD1 . ASN A 1 177 ? 16.740  5.014   -6.153  1.00 89.64 177 A 1 
ATOM   1412 N  ND2 . ASN A 1 177 ? 16.363  6.941   -7.242  1.00 88.63 177 A 1 
ATOM   1413 N  N   . TYR A 1 178 ? 18.027  2.154   -6.608  1.00 97.72 178 A 1 
ATOM   1414 C  CA  . TYR A 1 178 ? 18.995  1.438   -5.782  1.00 97.37 178 A 1 
ATOM   1415 C  C   . TYR A 1 178 ? 19.253  0.032   -6.319  1.00 97.23 178 A 1 
ATOM   1416 O  O   . TYR A 1 178 ? 20.051  -0.718  -5.747  1.00 95.85 178 A 1 
ATOM   1417 C  CB  . TYR A 1 178 ? 18.526  1.361   -4.324  1.00 96.75 178 A 1 
ATOM   1418 C  CG  . TYR A 1 178 ? 18.628  2.667   -3.568  1.00 95.61 178 A 1 
ATOM   1419 C  CD1 . TYR A 1 178 ? 19.865  3.218   -3.266  1.00 92.22 178 A 1 
ATOM   1420 C  CD2 . TYR A 1 178 ? 17.495  3.339   -3.144  1.00 92.05 178 A 1 
ATOM   1421 C  CE1 . TYR A 1 178 ? 19.969  4.409   -2.567  1.00 90.60 178 A 1 
ATOM   1422 C  CE2 . TYR A 1 178 ? 17.590  4.538   -2.438  1.00 90.71 178 A 1 
ATOM   1423 C  CZ  . TYR A 1 178 ? 18.830  5.069   -2.157  1.00 91.28 178 A 1 
ATOM   1424 O  OH  . TYR A 1 178 ? 18.933  6.241   -1.469  1.00 88.93 178 A 1 
ATOM   1425 N  N   . ASN A 1 179 ? 18.580  -0.333  -7.413  1.00 97.19 179 A 1 
ATOM   1426 C  CA  . ASN A 1 179 ? 18.742  -1.641  -8.037  1.00 97.30 179 A 1 
ATOM   1427 C  C   . ASN A 1 179 ? 19.871  -1.574  -9.065  1.00 97.21 179 A 1 
ATOM   1428 O  O   . ASN A 1 179 ? 19.659  -1.156  -10.202 1.00 96.65 179 A 1 
ATOM   1429 C  CB  . ASN A 1 179 ? 17.432  -2.077  -8.690  1.00 97.36 179 A 1 
ATOM   1430 C  CG  . ASN A 1 179 ? 17.476  -3.498  -9.217  1.00 97.58 179 A 1 
ATOM   1431 O  OD1 . ASN A 1 179 ? 18.536  -4.104  -9.335  1.00 96.21 179 A 1 
ATOM   1432 N  ND2 . ASN A 1 179 ? 16.298  -4.040  -9.540  1.00 96.00 179 A 1 
ATOM   1433 N  N   . LYS A 1 180 ? 21.064  -2.001  -8.663  1.00 96.89 180 A 1 
ATOM   1434 C  CA  . LYS A 1 180 ? 22.234  -1.898  -9.532  1.00 96.24 180 A 1 
ATOM   1435 C  C   . LYS A 1 180 ? 22.204  -2.877  -10.696 1.00 96.04 180 A 1 
ATOM   1436 O  O   . LYS A 1 180 ? 22.935  -2.710  -11.666 1.00 94.10 180 A 1 
ATOM   1437 C  CB  . LYS A 1 180 ? 23.513  -2.101  -8.713  1.00 95.71 180 A 1 
ATOM   1438 C  CG  . LYS A 1 180 ? 23.747  -1.034  -7.654  1.00 91.52 180 A 1 
ATOM   1439 C  CD  . LYS A 1 180 ? 25.045  -1.272  -6.899  1.00 82.09 180 A 1 
ATOM   1440 C  CE  . LYS A 1 180 ? 25.285  -0.193  -5.860  1.00 74.72 180 A 1 
ATOM   1441 N  NZ  . LYS A 1 180 ? 26.561  -0.413  -5.104  1.00 63.77 180 A 1 
ATOM   1442 N  N   . GLN A 1 181 ? 21.346  -3.894  -10.629 1.00 96.21 181 A 1 
ATOM   1443 C  CA  . GLN A 1 181 ? 21.270  -4.898  -11.686 1.00 95.46 181 A 1 
ATOM   1444 C  C   . GLN A 1 181 ? 20.661  -4.352  -12.973 1.00 95.48 181 A 1 
ATOM   1445 O  O   . GLN A 1 181 ? 20.881  -4.903  -14.046 1.00 92.89 181 A 1 
ATOM   1446 C  CB  . GLN A 1 181 ? 20.463  -6.115  -11.229 1.00 94.13 181 A 1 
ATOM   1447 C  CG  . GLN A 1 181 ? 21.090  -6.907  -10.098 1.00 90.60 181 A 1 
ATOM   1448 C  CD  . GLN A 1 181 ? 20.374  -8.221  -9.849  1.00 86.25 181 A 1 
ATOM   1449 O  OE1 . GLN A 1 181 ? 19.845  -8.827  -10.777 1.00 78.52 181 A 1 
ATOM   1450 N  NE2 . GLN A 1 181 ? 20.355  -8.663  -8.608  1.00 75.70 181 A 1 
ATOM   1451 N  N   . THR A 1 182 ? 19.885  -3.280  -12.869 1.00 96.47 182 A 1 
ATOM   1452 C  CA  . THR A 1 182 ? 19.117  -2.788  -14.002 1.00 96.55 182 A 1 
ATOM   1453 C  C   . THR A 1 182 ? 19.474  -1.378  -14.443 1.00 96.38 182 A 1 
ATOM   1454 O  O   . THR A 1 182 ? 18.839  -0.830  -15.345 1.00 95.04 182 A 1 
ATOM   1455 C  CB  . THR A 1 182 ? 17.610  -2.819  -13.682 1.00 96.52 182 A 1 
ATOM   1456 O  OG1 . THR A 1 182 ? 17.360  -2.019  -12.520 1.00 95.60 182 A 1 
ATOM   1457 C  CG2 . THR A 1 182 ? 17.146  -4.246  -13.408 1.00 95.38 182 A 1 
ATOM   1458 N  N   . MET A 1 183 ? 20.503  -0.779  -13.850 1.00 95.86 183 A 1 
ATOM   1459 C  CA  . MET A 1 183 ? 20.824  0.619   -14.120 1.00 94.69 183 A 1 
ATOM   1460 C  C   . MET A 1 183 ? 21.185  0.893   -15.579 1.00 93.99 183 A 1 
ATOM   1461 O  O   . MET A 1 183 ? 20.968  2.002   -16.071 1.00 90.15 183 A 1 
ATOM   1462 C  CB  . MET A 1 183 ? 21.970  1.085   -13.208 1.00 92.47 183 A 1 
ATOM   1463 C  CG  . MET A 1 183 ? 23.266  0.327   -13.380 1.00 85.93 183 A 1 
ATOM   1464 S  SD  . MET A 1 183 ? 24.527  0.849   -12.190 1.00 82.72 183 A 1 
ATOM   1465 C  CE  . MET A 1 183 ? 24.736  2.562   -12.660 1.00 73.01 183 A 1 
ATOM   1466 N  N   . ASP A 1 184 ? 21.705  -0.111  -16.285 1.00 93.81 184 A 1 
ATOM   1467 C  CA  . ASP A 1 184 ? 22.133  0.067   -17.669 1.00 92.63 184 A 1 
ATOM   1468 C  C   . ASP A 1 184 ? 21.213  -0.597  -18.685 1.00 92.76 184 A 1 
ATOM   1469 O  O   . ASP A 1 184 ? 21.505  -0.621  -19.879 1.00 88.19 184 A 1 
ATOM   1470 C  CB  . ASP A 1 184 ? 23.555  -0.468  -17.854 1.00 90.34 184 A 1 
ATOM   1471 C  CG  . ASP A 1 184 ? 24.588  0.325   -17.076 1.00 85.28 184 A 1 
ATOM   1472 O  OD1 . ASP A 1 184 ? 24.476  1.564   -17.031 1.00 79.56 184 A 1 
ATOM   1473 O  OD2 . ASP A 1 184 ? 25.500  -0.300  -16.512 1.00 79.49 184 A 1 
ATOM   1474 N  N   . SER A 1 185 ? 20.081  -1.135  -18.226 1.00 93.50 185 A 1 
ATOM   1475 C  CA  . SER A 1 185 ? 19.139  -1.798  -19.114 1.00 93.87 185 A 1 
ATOM   1476 C  C   . SER A 1 185 ? 18.191  -0.789  -19.758 1.00 94.22 185 A 1 
ATOM   1477 O  O   . SER A 1 185 ? 18.102  0.366   -19.337 1.00 91.00 185 A 1 
ATOM   1478 C  CB  . SER A 1 185 ? 18.342  -2.852  -18.354 1.00 91.72 185 A 1 
ATOM   1479 O  OG  . SER A 1 185 ? 19.180  -3.870  -17.849 1.00 83.28 185 A 1 
ATOM   1480 N  N   . THR A 1 186 ? 17.487  -1.237  -20.802 1.00 95.86 186 A 1 
ATOM   1481 C  CA  . THR A 1 186 ? 16.480  -0.411  -21.451 1.00 95.91 186 A 1 
ATOM   1482 C  C   . THR A 1 186 ? 15.081  -0.916  -21.145 1.00 96.53 186 A 1 
ATOM   1483 O  O   . THR A 1 186 ? 14.149  -0.136  -20.974 1.00 94.04 186 A 1 
ATOM   1484 C  CB  . THR A 1 186 ? 16.686  -0.374  -22.977 1.00 94.20 186 A 1 
ATOM   1485 O  OG1 . THR A 1 186 ? 16.668  -1.706  -23.496 1.00 88.96 186 A 1 
ATOM   1486 C  CG2 . THR A 1 186 ? 18.023  0.276   -23.315 1.00 87.36 186 A 1 
ATOM   1487 N  N   . ASP A 1 187 ? 14.927  -2.251  -21.078 1.00 97.02 187 A 1 
ATOM   1488 C  CA  . ASP A 1 187 ? 13.652  -2.873  -20.756 1.00 97.51 187 A 1 
ATOM   1489 C  C   . ASP A 1 187 ? 13.907  -4.119  -19.906 1.00 97.64 187 A 1 
ATOM   1490 O  O   . ASP A 1 187 ? 13.859  -5.242  -20.419 1.00 97.01 187 A 1 
ATOM   1491 C  CB  . ASP A 1 187 ? 12.892  -3.238  -22.032 1.00 97.56 187 A 1 
ATOM   1492 C  CG  . ASP A 1 187 ? 11.472  -3.718  -21.742 1.00 98.04 187 A 1 
ATOM   1493 O  OD1 . ASP A 1 187 ? 11.029  -3.615  -20.584 1.00 97.73 187 A 1 
ATOM   1494 O  OD2 . ASP A 1 187 ? 10.803  -4.177  -22.686 1.00 97.75 187 A 1 
ATOM   1495 N  N   . PRO A 1 188 ? 14.208  -3.939  -18.622 1.00 97.51 188 A 1 
ATOM   1496 C  CA  . PRO A 1 188 ? 14.555  -5.055  -17.743 1.00 97.52 188 A 1 
ATOM   1497 C  C   . PRO A 1 188 ? 13.520  -6.177  -17.779 1.00 97.71 188 A 1 
ATOM   1498 O  O   . PRO A 1 188 ? 12.338  -5.940  -17.512 1.00 97.44 188 A 1 
ATOM   1499 C  CB  . PRO A 1 188 ? 14.637  -4.405  -16.360 1.00 97.13 188 A 1 
ATOM   1500 C  CG  . PRO A 1 188 ? 15.029  -2.993  -16.648 1.00 96.07 188 A 1 
ATOM   1501 C  CD  . PRO A 1 188 ? 14.287  -2.644  -17.908 1.00 97.44 188 A 1 
ATOM   1502 N  N   . LEU A 1 189 ? 13.989  -7.377  -18.137 1.00 97.23 189 A 1 
ATOM   1503 C  CA  . LEU A 1 189 ? 13.153  -8.578  -18.187 1.00 97.28 189 A 1 
ATOM   1504 C  C   . LEU A 1 189 ? 11.939  -8.425  -19.102 1.00 97.37 189 A 1 
ATOM   1505 O  O   . LEU A 1 189 ? 10.960  -9.160  -18.977 1.00 96.84 189 A 1 
ATOM   1506 C  CB  . LEU A 1 189 ? 12.731  -9.006  -16.776 1.00 96.99 189 A 1 
ATOM   1507 C  CG  . LEU A 1 189 ? 13.892  -9.398  -15.856 1.00 96.23 189 A 1 
ATOM   1508 C  CD1 . LEU A 1 189 ? 13.385  -9.746  -14.463 1.00 95.03 189 A 1 
ATOM   1509 C  CD2 . LEU A 1 189 ? 14.676  -10.566 -16.449 1.00 94.71 189 A 1 
ATOM   1510 N  N   . GLY A 1 190 ? 11.999  -7.459  -20.038 1.00 97.42 190 A 1 
ATOM   1511 C  CA  . GLY A 1 190 ? 10.972  -7.293  -21.049 1.00 97.62 190 A 1 
ATOM   1512 C  C   . GLY A 1 190 ? 9.622   -6.808  -20.543 1.00 98.15 190 A 1 
ATOM   1513 O  O   . GLY A 1 190 ? 8.608   -6.969  -21.233 1.00 98.02 190 A 1 
ATOM   1514 N  N   . GLN A 1 191 ? 9.598   -6.209  -19.369 1.00 98.15 191 A 1 
ATOM   1515 C  CA  . GLN A 1 191 ? 8.324   -5.840  -18.754 1.00 98.49 191 A 1 
ATOM   1516 C  C   . GLN A 1 191 ? 7.571   -4.759  -19.524 1.00 98.64 191 A 1 
ATOM   1517 O  O   . GLN A 1 191 ? 6.345   -4.819  -19.637 1.00 98.73 191 A 1 
ATOM   1518 C  CB  . GLN A 1 191 ? 8.529   -5.390  -17.309 1.00 98.22 191 A 1 
ATOM   1519 C  CG  . GLN A 1 191 ? 7.224   -5.108  -16.566 1.00 97.98 191 A 1 
ATOM   1520 C  CD  . GLN A 1 191 ? 7.412   -4.856  -15.087 1.00 98.35 191 A 1 
ATOM   1521 O  OE1 . GLN A 1 191 ? 6.832   -5.547  -14.252 1.00 93.46 191 A 1 
ATOM   1522 N  NE2 . GLN A 1 191 ? 8.230   -3.859  -14.758 1.00 94.60 191 A 1 
ATOM   1523 N  N   . PHE A 1 192 ? 8.265   -3.750  -20.068 1.00 98.71 192 A 1 
ATOM   1524 C  CA  . PHE A 1 192 ? 7.588   -2.693  -20.809 1.00 98.80 192 A 1 
ATOM   1525 C  C   . PHE A 1 192 ? 6.887   -3.229  -22.051 1.00 98.86 192 A 1 
ATOM   1526 O  O   . PHE A 1 192 ? 5.731   -2.907  -22.305 1.00 98.81 192 A 1 
ATOM   1527 C  CB  . PHE A 1 192 ? 8.570   -1.580  -21.194 1.00 98.79 192 A 1 
ATOM   1528 C  CG  . PHE A 1 192 ? 8.877   -0.609  -20.081 1.00 98.78 192 A 1 
ATOM   1529 C  CD1 . PHE A 1 192 ? 7.877   0.163   -19.516 1.00 98.48 192 A 1 
ATOM   1530 C  CD2 . PHE A 1 192 ? 10.174  -0.465  -19.608 1.00 98.46 192 A 1 
ATOM   1531 C  CE1 . PHE A 1 192 ? 8.152   1.054   -18.491 1.00 98.24 192 A 1 
ATOM   1532 C  CE2 . PHE A 1 192 ? 10.457  0.427   -18.586 1.00 98.19 192 A 1 
ATOM   1533 C  CZ  . PHE A 1 192 ? 9.446   1.187   -18.024 1.00 98.37 192 A 1 
ATOM   1534 N  N   . GLU A 1 193 ? 7.590   -4.050  -22.842 1.00 98.70 193 A 1 
ATOM   1535 C  CA  . GLU A 1 193 ? 6.994   -4.623  -24.043 1.00 98.76 193 A 1 
ATOM   1536 C  C   . GLU A 1 193 ? 5.853   -5.573  -23.684 1.00 98.82 193 A 1 
ATOM   1537 O  O   . GLU A 1 193 ? 4.817   -5.602  -24.360 1.00 98.75 193 A 1 
ATOM   1538 C  CB  . GLU A 1 193 ? 8.049   -5.352  -24.875 1.00 98.49 193 A 1 
ATOM   1539 C  CG  . GLU A 1 193 ? 9.040   -4.420  -25.548 1.00 90.37 193 A 1 
ATOM   1540 C  CD  . GLU A 1 193 ? 8.366   -3.440  -26.502 1.00 81.38 193 A 1 
ATOM   1541 O  OE1 . GLU A 1 193 ? 7.390   -3.835  -27.170 1.00 75.85 193 A 1 
ATOM   1542 O  OE2 . GLU A 1 193 ? 8.808   -2.285  -26.573 1.00 75.52 193 A 1 
ATOM   1543 N  N   . TRP A 1 194 ? 6.034   -6.344  -22.622 1.00 98.76 194 A 1 
ATOM   1544 C  CA  . TRP A 1 194 ? 4.982   -7.234  -22.135 1.00 98.86 194 A 1 
ATOM   1545 C  C   . TRP A 1 194 ? 3.736   -6.444  -21.744 1.00 98.82 194 A 1 
ATOM   1546 O  O   . TRP A 1 194 ? 2.618   -6.809  -22.113 1.00 98.84 194 A 1 
ATOM   1547 C  CB  . TRP A 1 194 ? 5.503   -8.039  -20.933 1.00 98.79 194 A 1 
ATOM   1548 C  CG  . TRP A 1 194 ? 4.447   -8.815  -20.192 1.00 98.81 194 A 1 
ATOM   1549 C  CD1 . TRP A 1 194 ? 4.003   -10.070 -20.474 1.00 98.66 194 A 1 
ATOM   1550 C  CD2 . TRP A 1 194 ? 3.725   -8.379  -19.035 1.00 98.80 194 A 1 
ATOM   1551 N  NE1 . TRP A 1 194 ? 3.041   -10.447 -19.564 1.00 98.60 194 A 1 
ATOM   1552 C  CE2 . TRP A 1 194 ? 2.851   -9.431  -18.670 1.00 98.72 194 A 1 
ATOM   1553 C  CE3 . TRP A 1 194 ? 3.729   -7.207  -18.269 1.00 98.72 194 A 1 
ATOM   1554 C  CZ2 . TRP A 1 194 ? 1.991   -9.334  -17.573 1.00 98.60 194 A 1 
ATOM   1555 C  CZ3 . TRP A 1 194 ? 2.864   -7.122  -17.175 1.00 98.63 194 A 1 
ATOM   1556 C  CH2 . TRP A 1 194 ? 2.012   -8.179  -16.844 1.00 98.59 194 A 1 
ATOM   1557 N  N   . PHE A 1 195 ? 3.926   -5.364  -21.021 1.00 98.81 195 A 1 
ATOM   1558 C  CA  . PHE A 1 195 ? 2.825   -4.516  -20.579 1.00 98.92 195 A 1 
ATOM   1559 C  C   . PHE A 1 195 ? 2.068   -3.932  -21.769 1.00 98.92 195 A 1 
ATOM   1560 O  O   . PHE A 1 195 ? 0.835   -3.895  -21.780 1.00 98.87 195 A 1 
ATOM   1561 C  CB  . PHE A 1 195 ? 3.344   -3.393  -19.680 1.00 98.90 195 A 1 
ATOM   1562 C  CG  . PHE A 1 195 ? 2.270   -2.500  -19.126 1.00 98.91 195 A 1 
ATOM   1563 C  CD1 . PHE A 1 195 ? 1.410   -2.948  -18.131 1.00 98.76 195 A 1 
ATOM   1564 C  CD2 . PHE A 1 195 ? 2.117   -1.202  -19.596 1.00 98.75 195 A 1 
ATOM   1565 C  CE1 . PHE A 1 195 ? 0.427   -2.122  -17.611 1.00 98.62 195 A 1 
ATOM   1566 C  CE2 . PHE A 1 195 ? 1.133   -0.372  -19.081 1.00 98.62 195 A 1 
ATOM   1567 C  CZ  . PHE A 1 195 ? 0.285   -0.836  -18.090 1.00 98.75 195 A 1 
ATOM   1568 N  N   . LYS A 1 196 ? 2.811   -3.476  -22.777 1.00 98.88 196 A 1 
ATOM   1569 C  CA  . LYS A 1 196 ? 2.198   -2.925  -23.980 1.00 98.88 196 A 1 
ATOM   1570 C  C   . LYS A 1 196 ? 1.334   -3.964  -24.681 1.00 98.87 196 A 1 
ATOM   1571 O  O   . LYS A 1 196 ? 0.215   -3.671  -25.107 1.00 98.80 196 A 1 
ATOM   1572 C  CB  . LYS A 1 196 ? 3.274   -2.409  -24.942 1.00 98.70 196 A 1 
ATOM   1573 C  CG  . LYS A 1 196 ? 2.713   -1.759  -26.206 1.00 96.23 196 A 1 
ATOM   1574 C  CD  . LYS A 1 196 ? 3.835   -1.241  -27.101 1.00 93.98 196 A 1 
ATOM   1575 C  CE  . LYS A 1 196 ? 3.273   -0.507  -28.304 1.00 86.93 196 A 1 
ATOM   1576 N  NZ  . LYS A 1 196 ? 2.401   -1.362  -29.149 1.00 79.61 196 A 1 
ATOM   1577 N  N   . THR A 1 197 ? 1.850   -5.181  -24.794 1.00 98.98 197 A 1 
ATOM   1578 C  CA  . THR A 1 197 ? 1.107   -6.269  -25.433 1.00 98.85 197 A 1 
ATOM   1579 C  C   . THR A 1 197 ? -0.180  -6.577  -24.674 1.00 98.96 197 A 1 
ATOM   1580 O  O   . THR A 1 197 ? -1.250  -6.730  -25.278 1.00 98.77 197 A 1 
ATOM   1581 C  CB  . THR A 1 197 ? 1.976   -7.539  -25.519 1.00 98.71 197 A 1 
ATOM   1582 O  OG1 . THR A 1 197 ? 3.099   -7.290  -26.367 1.00 96.35 197 A 1 
ATOM   1583 C  CG2 . THR A 1 197 ? 1.173   -8.708  -26.081 1.00 95.78 197 A 1 
ATOM   1584 N  N   . VAL A 1 198 ? -0.089  -6.640  -23.358 1.00 98.90 198 A 1 
ATOM   1585 C  CA  . VAL A 1 198 ? -1.246  -6.911  -22.513 1.00 98.93 198 A 1 
ATOM   1586 C  C   . VAL A 1 198 ? -2.298  -5.812  -22.660 1.00 98.99 198 A 1 
ATOM   1587 O  O   . VAL A 1 198 ? -3.484  -6.087  -22.875 1.00 98.84 198 A 1 
ATOM   1588 C  CB  . VAL A 1 198 ? -0.832  -7.055  -21.033 1.00 98.82 198 A 1 
ATOM   1589 C  CG1 . VAL A 1 198 ? -2.057  -7.051  -20.123 1.00 98.30 198 A 1 
ATOM   1590 C  CG2 . VAL A 1 198 ? -0.027  -8.331  -20.834 1.00 98.41 198 A 1 
ATOM   1591 N  N   . MET A 1 199 ? -1.876  -4.559  -22.555 1.00 98.96 199 A 1 
ATOM   1592 C  CA  . MET A 1 199 ? -2.798  -3.436  -22.620 1.00 98.92 199 A 1 
ATOM   1593 C  C   . MET A 1 199 ? -3.428  -3.272  -24.001 1.00 98.96 199 A 1 
ATOM   1594 O  O   . MET A 1 199 ? -4.609  -2.941  -24.113 1.00 98.81 199 A 1 
ATOM   1595 C  CB  . MET A 1 199 ? -2.090  -2.147  -22.199 1.00 98.87 199 A 1 
ATOM   1596 C  CG  . MET A 1 199 ? -1.735  -2.101  -20.719 1.00 98.35 199 A 1 
ATOM   1597 S  SD  . MET A 1 199 ? -3.209  -2.005  -19.674 1.00 98.04 199 A 1 
ATOM   1598 C  CE  . MET A 1 199 ? -2.715  -3.032  -18.301 1.00 94.80 199 A 1 
ATOM   1599 N  N   . ASP A 1 200 ? -2.646  -3.494  -25.052 1.00 98.98 200 A 1 
ATOM   1600 C  CA  . ASP A 1 200 ? -3.189  -3.448  -26.410 1.00 98.93 200 A 1 
ATOM   1601 C  C   . ASP A 1 200 ? -4.303  -4.482  -26.561 1.00 98.82 200 A 1 
ATOM   1602 O  O   . ASP A 1 200 ? -5.338  -4.214  -27.170 1.00 98.71 200 A 1 
ATOM   1603 C  CB  . ASP A 1 200 ? -2.094  -3.705  -27.453 1.00 98.82 200 A 1 
ATOM   1604 C  CG  . ASP A 1 200 ? -1.199  -2.493  -27.678 1.00 98.32 200 A 1 
ATOM   1605 O  OD1 . ASP A 1 200 ? -1.577  -1.380  -27.262 1.00 96.70 200 A 1 
ATOM   1606 O  OD2 . ASP A 1 200 ? -0.131  -2.665  -28.289 1.00 96.69 200 A 1 
ATOM   1607 N  N   . GLY A 1 201 ? -4.091  -5.660  -25.985 1.00 98.88 201 A 1 
ATOM   1608 C  CA  . GLY A 1 201 ? -5.085  -6.716  -26.025 1.00 98.80 201 A 1 
ATOM   1609 C  C   . GLY A 1 201 ? -6.361  -6.334  -25.284 1.00 98.83 201 A 1 
ATOM   1610 O  O   . GLY A 1 201 ? -7.465  -6.567  -25.778 1.00 98.61 201 A 1 
ATOM   1611 N  N   . TYR A 1 202 ? -6.202  -5.744  -24.125 1.00 98.85 202 A 1 
ATOM   1612 C  CA  . TYR A 1 202 ? -7.356  -5.305  -23.343 1.00 98.87 202 A 1 
ATOM   1613 C  C   . TYR A 1 202 ? -8.140  -4.222  -24.079 1.00 98.75 202 A 1 
ATOM   1614 O  O   . TYR A 1 202 ? -9.368  -4.258  -24.132 1.00 98.56 202 A 1 
ATOM   1615 C  CB  . TYR A 1 202 ? -6.918  -4.775  -21.972 1.00 98.83 202 A 1 
ATOM   1616 C  CG  . TYR A 1 202 ? -6.382  -5.822  -21.007 1.00 98.84 202 A 1 
ATOM   1617 C  CD1 . TYR A 1 202 ? -6.569  -7.179  -21.237 1.00 98.66 202 A 1 
ATOM   1618 C  CD2 . TYR A 1 202 ? -5.713  -5.433  -19.852 1.00 98.67 202 A 1 
ATOM   1619 C  CE1 . TYR A 1 202 ? -6.089  -8.130  -20.345 1.00 98.60 202 A 1 
ATOM   1620 C  CE2 . TYR A 1 202 ? -5.236  -6.377  -18.958 1.00 98.60 202 A 1 
ATOM   1621 C  CZ  . TYR A 1 202 ? -5.415  -7.722  -19.209 1.00 98.71 202 A 1 
ATOM   1622 O  OH  . TYR A 1 202 ? -4.937  -8.661  -18.318 1.00 98.43 202 A 1 
ATOM   1623 N  N   . ARG A 1 203 ? -7.438  -3.262  -24.652 1.00 98.81 203 A 1 
ATOM   1624 C  CA  . ARG A 1 203 ? -8.082  -2.177  -25.392 1.00 98.79 203 A 1 
ATOM   1625 C  C   . ARG A 1 203 ? -8.873  -2.730  -26.578 1.00 98.69 203 A 1 
ATOM   1626 O  O   . ARG A 1 203 ? -10.011 -2.329  -26.816 1.00 98.21 203 A 1 
ATOM   1627 C  CB  . ARG A 1 203 ? -7.037  -1.163  -25.872 1.00 98.43 203 A 1 
ATOM   1628 C  CG  . ARG A 1 203 ? -7.588  -0.100  -26.819 1.00 97.32 203 A 1 
ATOM   1629 C  CD  . ARG A 1 203 ? -6.486  0.898   -27.198 1.00 96.71 203 A 1 
ATOM   1630 N  NE  . ARG A 1 203 ? -6.184  1.821   -26.114 1.00 96.13 203 A 1 
ATOM   1631 C  CZ  . ARG A 1 203 ? -5.068  2.559   -26.041 1.00 97.05 203 A 1 
ATOM   1632 N  NH1 . ARG A 1 203 ? -4.136  2.447   -26.976 1.00 91.94 203 A 1 
ATOM   1633 N  NH2 . ARG A 1 203 ? -4.896  3.391   -25.037 1.00 91.92 203 A 1 
ATOM   1634 N  N   . LYS A 1 204 ? -8.258  -3.646  -27.315 1.00 98.78 204 A 1 
ATOM   1635 C  CA  . LYS A 1 204 ? -8.892  -4.206  -28.501 1.00 98.60 204 A 1 
ATOM   1636 C  C   . LYS A 1 204 ? -10.152 -4.995  -28.174 1.00 98.67 204 A 1 
ATOM   1637 O  O   . LYS A 1 204 ? -11.100 -5.024  -28.968 1.00 98.00 204 A 1 
ATOM   1638 C  CB  . LYS A 1 204 ? -7.896  -5.100  -29.251 1.00 98.36 204 A 1 
ATOM   1639 C  CG  . LYS A 1 204 ? -8.435  -5.702  -30.539 1.00 88.76 204 A 1 
ATOM   1640 C  CD  . LYS A 1 204 ? -7.371  -6.541  -31.252 1.00 86.26 204 A 1 
ATOM   1641 C  CE  . LYS A 1 204 ? -7.901  -7.130  -32.540 1.00 74.57 204 A 1 
ATOM   1642 N  NZ  . LYS A 1 204 ? -6.870  -7.936  -33.253 1.00 66.83 204 A 1 
ATOM   1643 N  N   . THR A 1 205 ? -10.188 -5.614  -26.994 1.00 98.44 205 A 1 
ATOM   1644 C  CA  . THR A 1 205 ? -11.310 -6.463  -26.603 1.00 98.29 205 A 1 
ATOM   1645 C  C   . THR A 1 205 ? -12.237 -5.791  -25.587 1.00 98.09 205 A 1 
ATOM   1646 O  O   . THR A 1 205 ? -13.143 -6.428  -25.056 1.00 97.15 205 A 1 
ATOM   1647 C  CB  . THR A 1 205 ? -10.815 -7.801  -26.028 1.00 97.96 205 A 1 
ATOM   1648 O  OG1 . THR A 1 205 ? -9.910  -7.561  -24.947 1.00 96.47 205 A 1 
ATOM   1649 C  CG2 . THR A 1 205 ? -10.099 -8.601  -27.109 1.00 95.82 205 A 1 
ATOM   1650 N  N   . GLY A 1 206 ? -12.019 -4.503  -25.324 1.00 98.10 206 A 1 
ATOM   1651 C  CA  . GLY A 1 206 ? -12.899 -3.756  -24.437 1.00 97.87 206 A 1 
ATOM   1652 C  C   . GLY A 1 206 ? -12.796 -4.128  -22.970 1.00 97.83 206 A 1 
ATOM   1653 O  O   . GLY A 1 206 ? -13.757 -3.960  -22.214 1.00 96.80 206 A 1 
ATOM   1654 N  N   . GLN A 1 207 ? -11.636 -4.623  -22.555 1.00 98.24 207 A 1 
ATOM   1655 C  CA  . GLN A 1 207 ? -11.408 -4.985  -21.161 1.00 98.24 207 A 1 
ATOM   1656 C  C   . GLN A 1 207 ? -10.821 -3.816  -20.387 1.00 98.32 207 A 1 
ATOM   1657 O  O   . GLN A 1 207 ? -10.348 -2.835  -20.968 1.00 98.03 207 A 1 
ATOM   1658 C  CB  . GLN A 1 207 ? -10.482 -6.201  -21.065 1.00 98.00 207 A 1 
ATOM   1659 C  CG  . GLN A 1 207 ? -10.985 -7.427  -21.814 1.00 97.16 207 A 1 
ATOM   1660 C  CD  . GLN A 1 207 ? -10.155 -8.667  -21.530 1.00 97.05 207 A 1 
ATOM   1661 O  OE1 . GLN A 1 207 ? -9.948  -9.015  -20.367 1.00 91.18 207 A 1 
ATOM   1662 N  NE2 . GLN A 1 207 ? -9.695  -9.332  -22.573 1.00 90.86 207 A 1 
ATOM   1663 N  N   . ARG A 1 208 ? -10.860 -3.912  -19.069 1.00 98.42 208 A 1 
ATOM   1664 C  CA  . ARG A 1 208 ? -10.308 -2.892  -18.202 1.00 98.45 208 A 1 
ATOM   1665 C  C   . ARG A 1 208 ? -9.302  -3.516  -17.243 1.00 98.67 208 A 1 
ATOM   1666 O  O   . ARG A 1 208 ? -9.221  -4.738  -17.116 1.00 98.48 208 A 1 
ATOM   1667 C  CB  . ARG A 1 208 ? -11.421 -2.198  -17.414 1.00 98.04 208 A 1 
ATOM   1668 C  CG  . ARG A 1 208 ? -12.432 -1.464  -18.275 1.00 95.33 208 A 1 
ATOM   1669 C  CD  . ARG A 1 208 ? -11.820 -0.227  -18.913 1.00 89.68 208 A 1 
ATOM   1670 N  NE  . ARG A 1 208 ? -12.787 0.544   -19.698 1.00 84.89 208 A 1 
ATOM   1671 C  CZ  . ARG A 1 208 ? -13.026 0.361   -20.991 1.00 79.13 208 A 1 
ATOM   1672 N  NH1 . ARG A 1 208 ? -12.356 -0.556  -21.662 1.00 72.93 208 A 1 
ATOM   1673 N  NH2 . ARG A 1 208 ? -13.933 1.105   -21.615 1.00 75.97 208 A 1 
ATOM   1674 N  N   . ALA A 1 209 ? -8.517  -2.661  -16.566 1.00 98.65 209 A 1 
ATOM   1675 C  CA  . ALA A 1 209 ? -7.479  -3.150  -15.671 1.00 98.76 209 A 1 
ATOM   1676 C  C   . ALA A 1 209 ? -7.278  -2.269  -14.454 1.00 98.80 209 A 1 
ATOM   1677 O  O   . ALA A 1 209 ? -7.448  -1.046  -14.520 1.00 98.72 209 A 1 
ATOM   1678 C  CB  . ALA A 1 209 ? -6.156  -3.282  -16.425 1.00 98.70 209 A 1 
ATOM   1679 N  N   . ILE A 1 210 ? -6.944  -2.902  -13.351 1.00 98.81 210 A 1 
ATOM   1680 C  CA  . ILE A 1 210 ? -6.448  -2.212  -12.177 1.00 98.85 210 A 1 
ATOM   1681 C  C   . ILE A 1 210 ? -4.991  -2.641  -12.035 1.00 98.98 210 A 1 
ATOM   1682 O  O   . ILE A 1 210 ? -4.704  -3.831  -11.900 1.00 98.90 210 A 1 
ATOM   1683 C  CB  . ILE A 1 210 ? -7.244  -2.574  -10.906 1.00 98.80 210 A 1 
ATOM   1684 C  CG1 . ILE A 1 210 ? -8.681  -2.052  -11.033 1.00 98.28 210 A 1 
ATOM   1685 C  CG2 . ILE A 1 210 ? -6.567  -1.990  -9.669  1.00 98.51 210 A 1 
ATOM   1686 C  CD1 . ILE A 1 210 ? -9.586  -2.449  -9.887  1.00 96.76 210 A 1 
ATOM   1687 N  N   . VAL A 1 211 ? -4.080  -1.672  -12.093 1.00 98.93 211 A 1 
ATOM   1688 C  CA  . VAL A 1 211 ? -2.655  -1.957  -12.055 1.00 98.97 211 A 1 
ATOM   1689 C  C   . VAL A 1 211 ? -2.114  -1.769  -10.645 1.00 98.95 211 A 1 
ATOM   1690 O  O   . VAL A 1 211 ? -2.487  -0.823  -9.952  1.00 98.90 211 A 1 
ATOM   1691 C  CB  . VAL A 1 211 ? -1.882  -1.050  -13.031 1.00 98.90 211 A 1 
ATOM   1692 C  CG1 . VAL A 1 211 ? -0.393  -1.381  -13.019 1.00 98.60 211 A 1 
ATOM   1693 C  CG2 . VAL A 1 211 ? -2.439  -1.202  -14.450 1.00 98.61 211 A 1 
ATOM   1694 N  N   . SER A 1 212 ? -1.233  -2.684  -10.215 1.00 98.93 212 A 1 
ATOM   1695 C  CA  . SER A 1 212 ? -0.609  -2.583  -8.906  1.00 98.98 212 A 1 
ATOM   1696 C  C   . SER A 1 212 ? 0.900   -2.733  -9.038  1.00 98.98 212 A 1 
ATOM   1697 O  O   . SER A 1 212 ? 1.391   -3.476  -9.886  1.00 98.82 212 A 1 
ATOM   1698 C  CB  . SER A 1 212 ? -1.151  -3.660  -7.957  1.00 98.62 212 A 1 
ATOM   1699 O  OG  . SER A 1 212 ? -2.546  -3.522  -7.769  1.00 85.93 212 A 1 
ATOM   1700 N  N   . MET A 1 213 ? 1.642   -2.004  -8.203  1.00 98.90 213 A 1 
ATOM   1701 C  CA  . MET A 1 213 ? 3.092   -2.045  -8.200  1.00 98.82 213 A 1 
ATOM   1702 C  C   . MET A 1 213 ? 3.577   -1.588  -6.832  1.00 98.89 213 A 1 
ATOM   1703 O  O   . MET A 1 213 ? 2.882   -0.850  -6.133  1.00 98.60 213 A 1 
ATOM   1704 C  CB  . MET A 1 213 ? 3.661   -1.124  -9.289  1.00 98.42 213 A 1 
ATOM   1705 C  CG  . MET A 1 213 ? 3.292   0.343   -9.117  1.00 97.70 213 A 1 
ATOM   1706 S  SD  . MET A 1 213 ? 3.626   1.354   -10.571 1.00 98.06 213 A 1 
ATOM   1707 C  CE  . MET A 1 213 ? 2.393   0.732   -11.698 1.00 95.55 213 A 1 
ATOM   1708 N  N   . HIS A 1 214 ? 4.772   -2.031  -6.439  1.00 98.89 214 A 1 
ATOM   1709 C  CA  . HIS A 1 214 ? 5.257   -1.647  -5.123  1.00 98.89 214 A 1 
ATOM   1710 C  C   . HIS A 1 214 ? 5.682   -0.179  -5.089  1.00 98.71 214 A 1 
ATOM   1711 O  O   . HIS A 1 214 ? 5.288   0.568   -4.201  1.00 98.33 214 A 1 
ATOM   1712 C  CB  . HIS A 1 214 ? 6.413   -2.534  -4.676  1.00 98.70 214 A 1 
ATOM   1713 C  CG  . HIS A 1 214 ? 6.845   -2.267  -3.268  1.00 98.66 214 A 1 
ATOM   1714 N  ND1 . HIS A 1 214 ? 6.031   -2.473  -2.185  1.00 97.62 214 A 1 
ATOM   1715 C  CD2 . HIS A 1 214 ? 8.008   -1.778  -2.773  1.00 97.71 214 A 1 
ATOM   1716 C  CE1 . HIS A 1 214 ? 6.661   -2.136  -1.079  1.00 97.67 214 A 1 
ATOM   1717 N  NE2 . HIS A 1 214 ? 7.866   -1.703  -1.404  1.00 97.77 214 A 1 
ATOM   1718 N  N   . ILE A 1 215 ? 6.486   0.223   -6.071  1.00 98.86 215 A 1 
ATOM   1719 C  CA  . ILE A 1 215 ? 7.033   1.579   -6.115  1.00 98.84 215 A 1 
ATOM   1720 C  C   . ILE A 1 215 ? 6.404   2.385   -7.252  1.00 98.85 215 A 1 
ATOM   1721 O  O   . ILE A 1 215 ? 6.596   2.071   -8.428  1.00 98.71 215 A 1 
ATOM   1722 C  CB  . ILE A 1 215 ? 8.568   1.564   -6.280  1.00 98.70 215 A 1 
ATOM   1723 C  CG1 . ILE A 1 215 ? 9.202   0.623   -5.250  1.00 98.19 215 A 1 
ATOM   1724 C  CG2 . ILE A 1 215 ? 9.120   2.980   -6.142  1.00 98.16 215 A 1 
ATOM   1725 C  CD1 . ILE A 1 215 ? 10.716  0.493   -5.380  1.00 97.42 215 A 1 
ATOM   1726 N  N   . CYS A 1 216 ? 5.672   3.425   -6.911  1.00 98.65 216 A 1 
ATOM   1727 C  CA  . CYS A 1 216 ? 5.077   4.326   -7.880  1.00 98.41 216 A 1 
ATOM   1728 C  C   . CYS A 1 216 ? 6.150   5.215   -8.508  1.00 98.51 216 A 1 
ATOM   1729 O  O   . CYS A 1 216 ? 7.168   5.509   -7.880  1.00 97.60 216 A 1 
ATOM   1730 C  CB  . CYS A 1 216 ? 4.043   5.226   -7.203  1.00 97.35 216 A 1 
ATOM   1731 S  SG  . CYS A 1 216 ? 2.299   4.874   -7.562  1.00 94.13 216 A 1 
ATOM   1732 N  N   . PRO A 1 217 ? 5.952   5.670   -9.756  1.00 98.63 217 A 1 
ATOM   1733 C  CA  . PRO A 1 217 ? 6.847   6.687   -10.297 1.00 98.43 217 A 1 
ATOM   1734 C  C   . PRO A 1 217 ? 6.679   7.990   -9.516  1.00 98.30 217 A 1 
ATOM   1735 O  O   . PRO A 1 217 ? 5.641   8.205   -8.899  1.00 97.34 217 A 1 
ATOM   1736 C  CB  . PRO A 1 217 ? 6.383   6.836   -11.749 1.00 97.88 217 A 1 
ATOM   1737 C  CG  . PRO A 1 217 ? 4.951   6.416   -11.716 1.00 96.06 217 A 1 
ATOM   1738 C  CD  . PRO A 1 217 ? 4.891   5.308   -10.703 1.00 98.20 217 A 1 
ATOM   1739 N  N   . GLY A 1 218 ? 7.703   8.842   -9.534  1.00 98.08 218 A 1 
ATOM   1740 C  CA  . GLY A 1 218 ? 7.655   10.091  -8.803  1.00 97.87 218 A 1 
ATOM   1741 C  C   . GLY A 1 218 ? 8.723   10.156  -7.727  1.00 98.00 218 A 1 
ATOM   1742 O  O   . GLY A 1 218 ? 9.721   9.438   -7.780  1.00 96.96 218 A 1 
ATOM   1743 N  N   . VAL A 1 219 ? 8.511   11.033  -6.751  1.00 97.80 219 A 1 
ATOM   1744 C  CA  . VAL A 1 219 ? 9.503   11.288  -5.714  1.00 97.62 219 A 1 
ATOM   1745 C  C   . VAL A 1 219 ? 8.965   10.945  -4.331  1.00 97.78 219 A 1 
ATOM   1746 O  O   . VAL A 1 219 ? 7.774   10.703  -4.151  1.00 97.02 219 A 1 
ATOM   1747 C  CB  . VAL A 1 219 ? 9.955   12.766  -5.727  1.00 96.94 219 A 1 
ATOM   1748 C  CG1 . VAL A 1 219 ? 10.549  13.125  -7.076  1.00 94.44 219 A 1 
ATOM   1749 C  CG2 . VAL A 1 219 ? 8.787   13.684  -5.389  1.00 94.38 219 A 1 
ATOM   1750 N  N   . ALA A 1 220 ? 9.876   10.934  -3.351  1.00 97.30 220 A 1 
ATOM   1751 C  CA  . ALA A 1 220 ? 9.512   10.712  -1.960  1.00 97.20 220 A 1 
ATOM   1752 C  C   . ALA A 1 220 ? 9.593   12.038  -1.213  1.00 97.16 220 A 1 
ATOM   1753 O  O   . ALA A 1 220 ? 10.687  12.523  -0.925  1.00 95.91 220 A 1 
ATOM   1754 C  CB  . ALA A 1 220 ? 10.432  9.684   -1.325  1.00 96.75 220 A 1 
ATOM   1755 N  N   . GLU A 1 221 ? 8.453   12.622  -0.906  1.00 96.07 221 A 1 
ATOM   1756 C  CA  . GLU A 1 221 ? 8.392   13.934  -0.277  1.00 95.30 221 A 1 
ATOM   1757 C  C   . GLU A 1 221 ? 9.151   13.994  1.048   1.00 95.20 221 A 1 
ATOM   1758 O  O   . GLU A 1 221 ? 9.811   14.988  1.345   1.00 92.97 221 A 1 
ATOM   1759 C  CB  . GLU A 1 221 ? 6.938   14.353  -0.048  1.00 93.48 221 A 1 
ATOM   1760 C  CG  . GLU A 1 221 ? 6.119   14.573  -1.313  1.00 90.78 221 A 1 
ATOM   1761 C  CD  . GLU A 1 221 ? 5.414   13.325  -1.798  1.00 92.45 221 A 1 
ATOM   1762 O  OE1 . GLU A 1 221 ? 5.901   12.197  -1.559  1.00 88.90 221 A 1 
ATOM   1763 O  OE2 . GLU A 1 221 ? 4.351   13.470  -2.435  1.00 89.86 221 A 1 
ATOM   1764 N  N   . ARG A 1 222 ? 9.047   12.927  1.837   1.00 94.58 222 A 1 
ATOM   1765 C  CA  . ARG A 1 222 ? 9.664   12.919  3.159   1.00 93.57 222 A 1 
ATOM   1766 C  C   . ARG A 1 222 ? 11.182  12.801  3.112   1.00 93.74 222 A 1 
ATOM   1767 O  O   . ARG A 1 222 ? 11.856  13.094  4.102   1.00 92.05 222 A 1 
ATOM   1768 C  CB  . ARG A 1 222 ? 9.098   11.775  4.003   1.00 91.69 222 A 1 
ATOM   1769 C  CG  . ARG A 1 222 ? 7.634   11.922  4.357   1.00 86.08 222 A 1 
ATOM   1770 C  CD  . ARG A 1 222 ? 7.155   10.766  5.202   1.00 86.10 222 A 1 
ATOM   1771 N  NE  . ARG A 1 222 ? 7.766   10.758  6.521   1.00 83.75 222 A 1 
ATOM   1772 C  CZ  . ARG A 1 222 ? 7.639   9.765   7.409   1.00 83.58 222 A 1 
ATOM   1773 N  NH1 . ARG A 1 222 ? 6.933   8.688   7.096   1.00 77.85 222 A 1 
ATOM   1774 N  NH2 . ARG A 1 222 ? 8.223   9.845   8.585   1.00 75.30 222 A 1 
ATOM   1775 N  N   . PHE A 1 223 ? 11.734  12.365  1.987   1.00 95.64 223 A 1 
ATOM   1776 C  CA  . PHE A 1 223 ? 13.171  12.168  1.854   1.00 95.42 223 A 1 
ATOM   1777 C  C   . PHE A 1 223 ? 13.753  13.125  0.825   1.00 96.25 223 A 1 
ATOM   1778 O  O   . PHE A 1 223 ? 14.408  12.726  -0.135  1.00 94.41 223 A 1 
ATOM   1779 C  CB  . PHE A 1 223 ? 13.463  10.712  1.514   1.00 94.36 223 A 1 
ATOM   1780 C  CG  . PHE A 1 223 ? 12.897  9.749   2.514   1.00 91.84 223 A 1 
ATOM   1781 C  CD1 . PHE A 1 223 ? 13.445  9.652   3.785   1.00 87.68 223 A 1 
ATOM   1782 C  CD2 . PHE A 1 223 ? 11.809  8.952   2.203   1.00 87.92 223 A 1 
ATOM   1783 C  CE1 . PHE A 1 223 ? 12.924  8.784   4.733   1.00 86.37 223 A 1 
ATOM   1784 C  CE2 . PHE A 1 223 ? 11.279  8.076   3.141   1.00 85.72 223 A 1 
ATOM   1785 C  CZ  . PHE A 1 223 ? 11.834  7.992   4.403   1.00 85.60 223 A 1 
ATOM   1786 N  N   . ASN A 1 224 ? 13.554  14.438  1.080   1.00 94.57 224 A 1 
ATOM   1787 C  CA  . ASN A 1 224 ? 13.982  15.540  0.331   1.00 95.53 224 A 1 
ATOM   1788 C  C   . ASN A 1 224 ? 13.663  15.491  -1.124  1.00 96.14 224 A 1 
ATOM   1789 O  O   . ASN A 1 224 ? 14.411  15.913  -1.988  1.00 94.20 224 A 1 
ATOM   1790 C  CB  . ASN A 1 224 ? 15.446  15.828  0.601   1.00 94.28 224 A 1 
ATOM   1791 C  CG  . ASN A 1 224 ? 15.649  16.273  1.942   1.00 91.34 224 A 1 
ATOM   1792 O  OD1 . ASN A 1 224 ? 14.709  16.329  2.748   1.00 86.32 224 A 1 
ATOM   1793 N  ND2 . ASN A 1 224 ? 16.477  16.624  2.498   1.00 87.03 224 A 1 
ATOM   1794 N  N   . TYR A 1 225 ? 12.432  14.967  -1.461  1.00 96.23 225 A 1 
ATOM   1795 C  CA  . TYR A 1 225 ? 11.903  14.862  -2.817  1.00 96.44 225 A 1 
ATOM   1796 C  C   . TYR A 1 225 ? 12.814  14.033  -3.711  1.00 96.82 225 A 1 
ATOM   1797 O  O   . TYR A 1 225 ? 12.981  14.327  -4.894  1.00 95.05 225 A 1 
ATOM   1798 C  CB  . TYR A 1 225 ? 11.674  16.256  -3.411  1.00 95.43 225 A 1 
ATOM   1799 C  CG  . TYR A 1 225 ? 10.746  17.108  -2.584  1.00 93.54 225 A 1 
ATOM   1800 C  CD1 . TYR A 1 225 ? 9.370   16.955  -2.684  1.00 90.66 225 A 1 
ATOM   1801 C  CD2 . TYR A 1 225 ? 11.239  18.049  -1.703  1.00 91.26 225 A 1 
ATOM   1802 C  CE1 . TYR A 1 225 ? 8.504   17.724  -1.921  1.00 88.96 225 A 1 
ATOM   1803 C  CE2 . TYR A 1 225 ? 10.377  18.827  -0.929  1.00 88.83 225 A 1 
ATOM   1804 C  CZ  . TYR A 1 225 ? 9.016   18.659  -1.048  1.00 88.91 225 A 1 
ATOM   1805 O  OH  . TYR A 1 225 ? 8.159   19.428  -0.293  1.00 85.54 225 A 1 
ATOM   1806 N  N   . SER A 1 226 ? 13.401  12.978  -3.142  1.00 96.92 226 A 1 
ATOM   1807 C  CA  . SER A 1 226 ? 14.332  12.131  -3.874  1.00 96.85 226 A 1 
ATOM   1808 C  C   . SER A 1 226 ? 13.615  11.258  -4.899  1.00 97.20 226 A 1 
ATOM   1809 O  O   . SER A 1 226 ? 12.551  10.714  -4.627  1.00 96.71 226 A 1 
ATOM   1810 C  CB  . SER A 1 226 ? 15.114  11.251  -2.908  1.00 95.74 226 A 1 
ATOM   1811 O  OG  . SER A 1 226 ? 14.248  10.450  -2.126  1.00 90.77 226 A 1 
ATOM   1812 N  N   . ASP A 1 227 ? 14.220  11.127  -6.092  1.00 97.31 227 A 1 
ATOM   1813 C  CA  . ASP A 1 227 ? 13.701  10.232  -7.113  1.00 97.32 227 A 1 
ATOM   1814 C  C   . ASP A 1 227 ? 13.724  8.800   -6.598  1.00 97.72 227 A 1 
ATOM   1815 O  O   . ASP A 1 227 ? 14.653  8.397   -5.903  1.00 96.84 227 A 1 
ATOM   1816 C  CB  . ASP A 1 227 ? 14.535  10.319  -8.393  1.00 96.40 227 A 1 
ATOM   1817 C  CG  . ASP A 1 227 ? 14.420  11.667  -9.069  1.00 92.44 227 A 1 
ATOM   1818 O  OD1 . ASP A 1 227 ? 13.323  12.259  -9.062  1.00 86.93 227 A 1 
ATOM   1819 O  OD2 . ASP A 1 227 ? 15.436  12.134  -9.625  1.00 86.68 227 A 1 
ATOM   1820 N  N   . GLN A 1 228 ? 12.690  8.023   -6.956  1.00 98.07 228 A 1 
ATOM   1821 C  CA  . GLN A 1 228 ? 12.618  6.633   -6.545  1.00 98.05 228 A 1 
ATOM   1822 C  C   . GLN A 1 228 ? 13.024  5.684   -7.669  1.00 98.20 228 A 1 
ATOM   1823 O  O   . GLN A 1 228 ? 13.625  4.644   -7.423  1.00 97.45 228 A 1 
ATOM   1824 C  CB  . GLN A 1 228 ? 11.205  6.298   -6.068  1.00 97.68 228 A 1 
ATOM   1825 C  CG  . GLN A 1 228 ? 10.786  7.088   -4.844  1.00 96.76 228 A 1 
ATOM   1826 C  CD  . GLN A 1 228 ? 11.749  6.883   -3.697  1.00 96.52 228 A 1 
ATOM   1827 O  OE1 . GLN A 1 228 ? 11.816  5.802   -3.122  1.00 89.10 228 A 1 
ATOM   1828 N  NE2 . GLN A 1 228 ? 12.513  7.915   -3.379  1.00 88.59 228 A 1 
ATOM   1829 N  N   . LEU A 1 229 ? 12.714  6.044   -8.908  1.00 98.48 229 A 1 
ATOM   1830 C  CA  . LEU A 1 229 ? 13.056  5.225   -10.060 1.00 98.49 229 A 1 
ATOM   1831 C  C   . LEU A 1 229 ? 14.126  5.910   -10.899 1.00 98.32 229 A 1 
ATOM   1832 O  O   . LEU A 1 229 ? 14.232  7.137   -10.898 1.00 97.84 229 A 1 
ATOM   1833 C  CB  . LEU A 1 229 ? 11.811  4.965   -10.916 1.00 98.52 229 A 1 
ATOM   1834 C  CG  . LEU A 1 229 ? 10.568  4.440   -10.194 1.00 98.18 229 A 1 
ATOM   1835 C  CD1 . LEU A 1 229 ? 9.450   4.193   -11.201 1.00 97.93 229 A 1 
ATOM   1836 C  CD2 . LEU A 1 229 ? 10.887  3.172   -9.420  1.00 97.92 229 A 1 
ATOM   1837 N  N   . TYR A 1 230 ? 14.928  5.113   -11.627 1.00 98.59 230 A 1 
ATOM   1838 C  CA  . TYR A 1 230 ? 15.859  5.696   -12.589 1.00 98.31 230 A 1 
ATOM   1839 C  C   . TYR A 1 230 ? 15.061  6.572   -13.558 1.00 98.34 230 A 1 
ATOM   1840 O  O   . TYR A 1 230 ? 13.972  6.178   -13.979 1.00 98.05 230 A 1 
ATOM   1841 C  CB  . TYR A 1 230 ? 16.585  4.601   -13.369 1.00 98.08 230 A 1 
ATOM   1842 C  CG  . TYR A 1 230 ? 17.624  3.830   -12.573 1.00 97.97 230 A 1 
ATOM   1843 C  CD1 . TYR A 1 230 ? 18.789  4.447   -12.152 1.00 97.23 230 A 1 
ATOM   1844 C  CD2 . TYR A 1 230 ? 17.443  2.487   -12.273 1.00 97.39 230 A 1 
ATOM   1845 C  CE1 . TYR A 1 230 ? 19.758  3.743   -11.441 1.00 96.81 230 A 1 
ATOM   1846 C  CE2 . TYR A 1 230 ? 18.405  1.773   -11.567 1.00 96.86 230 A 1 
ATOM   1847 C  CZ  . TYR A 1 230 ? 19.549  2.406   -11.157 1.00 97.02 230 A 1 
ATOM   1848 O  OH  . TYR A 1 230 ? 20.509  1.703   -10.452 1.00 95.79 230 A 1 
ATOM   1849 N  N   . PRO A 1 231 ? 15.572  7.747   -13.914 1.00 97.99 231 A 1 
ATOM   1850 C  CA  . PRO A 1 231 ? 14.832  8.681   -14.769 1.00 97.57 231 A 1 
ATOM   1851 C  C   . PRO A 1 231 ? 14.294  8.062   -16.052 1.00 97.82 231 A 1 
ATOM   1852 O  O   . PRO A 1 231 ? 13.157  8.325   -16.437 1.00 97.44 231 A 1 
ATOM   1853 C  CB  . PRO A 1 231 ? 15.855  9.782   -15.058 1.00 96.60 231 A 1 
ATOM   1854 C  CG  . PRO A 1 231 ? 16.727  9.786   -13.846 1.00 93.99 231 A 1 
ATOM   1855 C  CD  . PRO A 1 231 ? 16.853  8.334   -13.456 1.00 96.80 231 A 1 
ATOM   1856 N  N   . GLN A 1 232 ? 15.111  7.243   -16.734 1.00 97.76 232 A 1 
ATOM   1857 C  CA  . GLN A 1 232 ? 14.691  6.655   -18.001 1.00 97.45 232 A 1 
ATOM   1858 C  C   . GLN A 1 232 ? 13.516  5.691   -17.822 1.00 97.92 232 A 1 
ATOM   1859 O  O   . GLN A 1 232 ? 12.678  5.563   -18.710 1.00 97.57 232 A 1 
ATOM   1860 C  CB  . GLN A 1 232 ? 15.861  5.944   -18.689 1.00 96.35 232 A 1 
ATOM   1861 C  CG  . GLN A 1 232 ? 16.408  4.711   -17.974 1.00 92.90 232 A 1 
ATOM   1862 C  CD  . GLN A 1 232 ? 17.521  5.035   -16.991 1.00 93.12 232 A 1 
ATOM   1863 O  OE1 . GLN A 1 232 ? 17.578  6.133   -16.438 1.00 87.92 232 A 1 
ATOM   1864 N  NE2 . GLN A 1 232 ? 18.410  4.074   -16.775 1.00 86.97 232 A 1 
ATOM   1865 N  N   . TYR A 1 233 ? 13.454  5.010   -16.681 1.00 98.43 233 A 1 
ATOM   1866 C  CA  . TYR A 1 233 ? 12.345  4.103   -16.413 1.00 98.57 233 A 1 
ATOM   1867 C  C   . TYR A 1 233 ? 11.134  4.868   -15.886 1.00 98.63 233 A 1 
ATOM   1868 O  O   . TYR A 1 233 ? 9.994   4.546   -16.236 1.00 98.54 233 A 1 
ATOM   1869 C  CB  . TYR A 1 233 ? 12.750  3.028   -15.404 1.00 98.50 233 A 1 
ATOM   1870 C  CG  . TYR A 1 233 ? 13.927  2.174   -15.835 1.00 98.50 233 A 1 
ATOM   1871 C  CD1 . TYR A 1 233 ? 14.098  1.803   -17.166 1.00 98.03 233 A 1 
ATOM   1872 C  CD2 . TYR A 1 233 ? 14.864  1.734   -14.909 1.00 98.07 233 A 1 
ATOM   1873 C  CE1 . TYR A 1 233 ? 15.175  1.032   -17.559 1.00 97.77 233 A 1 
ATOM   1874 C  CE2 . TYR A 1 233 ? 15.945  0.958   -15.293 1.00 97.76 233 A 1 
ATOM   1875 C  CZ  . TYR A 1 233 ? 16.097  0.612   -16.617 1.00 97.94 233 A 1 
ATOM   1876 O  OH  . TYR A 1 233 ? 17.177  -0.156  -17.003 1.00 97.24 233 A 1 
ATOM   1877 N  N   . ASN A 1 234 ? 11.376  5.868   -15.063 1.00 98.66 234 A 1 
ATOM   1878 C  CA  . ASN A 1 234 ? 10.297  6.678   -14.514 1.00 98.60 234 A 1 
ATOM   1879 C  C   . ASN A 1 234 ? 9.448   7.299   -15.621 1.00 98.79 234 A 1 
ATOM   1880 O  O   . ASN A 1 234 ? 8.222   7.167   -15.633 1.00 98.68 234 A 1 
ATOM   1881 C  CB  . ASN A 1 234 ? 10.862  7.778   -13.610 1.00 98.49 234 A 1 
ATOM   1882 C  CG  . ASN A 1 234 ? 9.780   8.563   -12.910 1.00 98.39 234 A 1 
ATOM   1883 O  OD1 . ASN A 1 234 ? 9.340   8.203   -11.815 1.00 95.65 234 A 1 
ATOM   1884 N  ND2 . ASN A 1 234 ? 9.339   9.654   -13.524 1.00 95.82 234 A 1 
ATOM   1885 N  N   . ASP A 1 235 ? 10.110  7.975   -16.555 1.00 98.39 235 A 1 
ATOM   1886 C  CA  . ASP A 1 235 ? 9.406   8.657   -17.636 1.00 98.10 235 A 1 
ATOM   1887 C  C   . ASP A 1 235 ? 8.667   7.664   -18.527 1.00 98.40 235 A 1 
ATOM   1888 O  O   . ASP A 1 235 ? 7.521   7.912   -18.928 1.00 98.18 235 A 1 
ATOM   1889 C  CB  . ASP A 1 235 ? 10.374  9.497   -18.468 1.00 97.19 235 A 1 
ATOM   1890 C  CG  . ASP A 1 235 ? 11.001  10.628  -17.664 1.00 93.22 235 A 1 
ATOM   1891 O  OD1 . ASP A 1 235 ? 10.510  10.922  -16.556 1.00 89.92 235 A 1 
ATOM   1892 O  OD2 . ASP A 1 235 ? 11.985  11.221  -18.150 1.00 89.07 235 A 1 
ATOM   1893 N  N   . ARG A 1 236 ? 9.309   6.552   -18.843 1.00 98.58 236 A 1 
ATOM   1894 C  CA  . ARG A 1 236 ? 8.692   5.541   -19.696 1.00 98.65 236 A 1 
ATOM   1895 C  C   . ARG A 1 236 ? 7.490   4.901   -19.006 1.00 98.70 236 A 1 
ATOM   1896 O  O   . ARG A 1 236 ? 6.482   4.593   -19.650 1.00 98.64 236 A 1 
ATOM   1897 C  CB  . ARG A 1 236 ? 9.713   4.479   -20.102 1.00 98.35 236 A 1 
ATOM   1898 C  CG  . ARG A 1 236 ? 9.197   3.511   -21.162 1.00 96.77 236 A 1 
ATOM   1899 C  CD  . ARG A 1 236 ? 10.303  2.579   -21.642 1.00 95.58 236 A 1 
ATOM   1900 N  NE  . ARG A 1 236 ? 9.833   1.678   -22.684 1.00 94.35 236 A 1 
ATOM   1901 C  CZ  . ARG A 1 236 ? 10.576  0.731   -23.261 1.00 93.23 236 A 1 
ATOM   1902 N  NH1 . ARG A 1 236 ? 11.840  0.561   -22.893 1.00 91.10 236 A 1 
ATOM   1903 N  NH2 . ARG A 1 236 ? 10.059  -0.038  -24.196 1.00 89.80 236 A 1 
ATOM   1904 N  N   . LEU A 1 237 ? 7.591   4.685   -17.700 1.00 98.73 237 A 1 
ATOM   1905 C  CA  . LEU A 1 237 ? 6.496   4.089   -16.944 1.00 98.81 237 A 1 
ATOM   1906 C  C   . LEU A 1 237 ? 5.290   5.026   -16.896 1.00 98.89 237 A 1 
ATOM   1907 O  O   . LEU A 1 237 ? 4.156   4.592   -17.087 1.00 98.82 237 A 1 
ATOM   1908 C  CB  . LEU A 1 237 ? 6.952   3.734   -15.528 1.00 98.79 237 A 1 
ATOM   1909 C  CG  . LEU A 1 237 ? 5.893   3.091   -14.617 1.00 98.58 237 A 1 
ATOM   1910 C  CD1 . LEU A 1 237 ? 5.368   1.810   -15.239 1.00 98.29 237 A 1 
ATOM   1911 C  CD2 . LEU A 1 237 ? 6.496   2.816   -13.241 1.00 98.30 237 A 1 
ATOM   1912 N  N   . VAL A 1 238 ? 5.546   6.313   -16.648 1.00 98.84 238 A 1 
ATOM   1913 C  CA  . VAL A 1 238 ? 4.466   7.291   -16.640 1.00 98.87 238 A 1 
ATOM   1914 C  C   . VAL A 1 238 ? 3.763   7.321   -17.992 1.00 98.82 238 A 1 
ATOM   1915 O  O   . VAL A 1 238 ? 2.529   7.279   -18.066 1.00 98.76 238 A 1 
ATOM   1916 C  CB  . VAL A 1 238 ? 4.982   8.706   -16.284 1.00 98.68 238 A 1 
ATOM   1917 C  CG1 . VAL A 1 238 ? 3.887   9.749   -16.477 1.00 98.19 238 A 1 
ATOM   1918 C  CG2 . VAL A 1 238 ? 5.483   8.731   -14.846 1.00 98.27 238 A 1 
ATOM   1919 N  N   . ASP A 1 239 ? 4.549   7.383   -19.075 1.00 98.72 239 A 1 
ATOM   1920 C  CA  . ASP A 1 239 ? 3.987   7.398   -20.422 1.00 98.73 239 A 1 
ATOM   1921 C  C   . ASP A 1 239 ? 3.195   6.124   -20.704 1.00 98.75 239 A 1 
ATOM   1922 O  O   . ASP A 1 239 ? 2.106   6.174   -21.278 1.00 98.59 239 A 1 
ATOM   1923 C  CB  . ASP A 1 239 ? 5.084   7.560   -21.471 1.00 98.34 239 A 1 
ATOM   1924 C  CG  . ASP A 1 239 ? 5.658   8.970   -21.514 1.00 95.57 239 A 1 
ATOM   1925 O  OD1 . ASP A 1 239 ? 5.080   9.876   -20.880 1.00 92.89 239 A 1 
ATOM   1926 O  OD2 . ASP A 1 239 ? 6.677   9.168   -22.192 1.00 92.36 239 A 1 
ATOM   1927 N  N   . SER A 1 240 ? 3.749   4.987   -20.301 1.00 98.78 240 A 1 
ATOM   1928 C  CA  . SER A 1 240 ? 3.108   3.698   -20.553 1.00 98.79 240 A 1 
ATOM   1929 C  C   . SER A 1 240 ? 1.760   3.587   -19.844 1.00 98.87 240 A 1 
ATOM   1930 O  O   . SER A 1 240 ? 0.788   3.098   -20.420 1.00 98.59 240 A 1 
ATOM   1931 C  CB  . SER A 1 240 ? 4.016   2.548   -20.110 1.00 98.29 240 A 1 
ATOM   1932 O  OG  . SER A 1 240 ? 5.204   2.511   -20.884 1.00 93.04 240 A 1 
ATOM   1933 N  N   . LEU A 1 241 ? 1.702   4.045   -18.597 1.00 98.87 241 A 1 
ATOM   1934 C  CA  . LEU A 1 241 ? 0.464   3.979   -17.833 1.00 98.82 241 A 1 
ATOM   1935 C  C   . LEU A 1 241 ? -0.569  4.968   -18.364 1.00 98.85 241 A 1 
ATOM   1936 O  O   . LEU A 1 241 ? -1.725  4.609   -18.581 1.00 98.71 241 A 1 
ATOM   1937 C  CB  . LEU A 1 241 ? 0.747   4.243   -16.352 1.00 98.85 241 A 1 
ATOM   1938 C  CG  . LEU A 1 241 ? 1.573   3.170   -15.639 1.00 98.70 241 A 1 
ATOM   1939 C  CD1 . LEU A 1 241 ? 2.040   3.668   -14.271 1.00 98.49 241 A 1 
ATOM   1940 C  CD2 . LEU A 1 241 ? 0.764   1.888   -15.487 1.00 98.33 241 A 1 
ATOM   1941 N  N   . ALA A 1 242 ? -0.159  6.216   -18.589 1.00 98.81 242 A 1 
ATOM   1942 C  CA  . ALA A 1 242 ? -1.074  7.244   -19.061 1.00 98.87 242 A 1 
ATOM   1943 C  C   . ALA A 1 242 ? -1.629  6.943   -20.452 1.00 98.74 242 A 1 
ATOM   1944 O  O   . ALA A 1 242 ? -2.776  7.279   -20.758 1.00 98.44 242 A 1 
ATOM   1945 C  CB  . ALA A 1 242 ? -0.394  8.609   -19.050 1.00 98.67 242 A 1 
ATOM   1946 N  N   . GLU A 1 243 ? -0.823  6.291   -21.292 1.00 98.77 243 A 1 
ATOM   1947 C  CA  . GLU A 1 243 ? -1.232  5.958   -22.659 1.00 98.66 243 A 1 
ATOM   1948 C  C   . GLU A 1 243 ? -2.481  5.088   -22.666 1.00 98.74 243 A 1 
ATOM   1949 O  O   . GLU A 1 243 ? -3.286  5.155   -23.601 1.00 98.25 243 A 1 
ATOM   1950 C  CB  . GLU A 1 243 ? -0.088  5.244   -23.390 1.00 98.12 243 A 1 
ATOM   1951 C  CG  . GLU A 1 243 ? -0.432  4.788   -24.809 1.00 92.87 243 A 1 
ATOM   1952 C  CD  . GLU A 1 243 ? -0.714  5.948   -25.740 1.00 89.39 243 A 1 
ATOM   1953 O  OE1 . GLU A 1 243 ? -0.158  7.045   -25.533 1.00 84.37 243 A 1 
ATOM   1954 O  OE2 . GLU A 1 243 ? -1.491  5.763   -26.697 1.00 83.95 243 A 1 
ATOM   1955 N  N   . TYR A 1 244 ? -2.666  4.293   -21.616 1.00 98.89 244 A 1 
ATOM   1956 C  CA  . TYR A 1 244 ? -3.805  3.387   -21.524 1.00 98.86 244 A 1 
ATOM   1957 C  C   . TYR A 1 244 ? -4.829  3.865   -20.493 1.00 98.74 244 A 1 
ATOM   1958 O  O   . TYR A 1 244 ? -5.404  3.066   -19.744 1.00 98.48 244 A 1 
ATOM   1959 C  CB  . TYR A 1 244 ? -3.326  1.970   -21.222 1.00 98.81 244 A 1 
ATOM   1960 C  CG  . TYR A 1 244 ? -2.497  1.397   -22.354 1.00 98.83 244 A 1 
ATOM   1961 C  CD1 . TYR A 1 244 ? -3.108  0.856   -23.481 1.00 98.57 244 A 1 
ATOM   1962 C  CD2 . TYR A 1 244 ? -1.113  1.433   -22.318 1.00 98.59 244 A 1 
ATOM   1963 C  CE1 . TYR A 1 244 ? -2.358  0.360   -24.537 1.00 98.35 244 A 1 
ATOM   1964 C  CE2 . TYR A 1 244 ? -0.356  0.944   -23.375 1.00 98.38 244 A 1 
ATOM   1965 C  CZ  . TYR A 1 244 ? -0.982  0.404   -24.480 1.00 98.47 244 A 1 
ATOM   1966 O  OH  . TYR A 1 244 ? -0.240  -0.083  -25.524 1.00 97.81 244 A 1 
ATOM   1967 N  N   . ASN A 1 245 ? -5.068  5.176   -20.470 1.00 98.79 245 A 1 
ATOM   1968 C  CA  . ASN A 1 245 ? -6.040  5.758   -19.552 1.00 98.54 245 A 1 
ATOM   1969 C  C   . ASN A 1 245 ? -7.458  5.280   -19.830 1.00 98.46 245 A 1 
ATOM   1970 O  O   . ASN A 1 245 ? -8.329  5.369   -18.963 1.00 97.66 245 A 1 
ATOM   1971 C  CB  . ASN A 1 245 ? -5.986  7.288   -19.616 1.00 98.13 245 A 1 
ATOM   1972 C  CG  . ASN A 1 245 ? -6.497  7.833   -20.931 1.00 97.78 245 A 1 
ATOM   1973 O  OD1 . ASN A 1 245 ? -6.087  7.394   -22.009 1.00 94.08 245 A 1 
ATOM   1974 N  ND2 . ASN A 1 245 ? -7.397  8.802   -20.861 1.00 93.13 245 A 1 
ATOM   1975 N  N   . ASP A 1 246 ? -7.704  4.781   -21.045 1.00 98.39 246 A 1 
ATOM   1976 C  CA  . ASP A 1 246 ? -9.006  4.242   -21.418 1.00 98.18 246 A 1 
ATOM   1977 C  C   . ASP A 1 246 ? -9.183  2.808   -20.936 1.00 98.26 246 A 1 
ATOM   1978 O  O   . ASP A 1 246 ? -10.287 2.266   -20.995 1.00 97.50 246 A 1 
ATOM   1979 C  CB  . ASP A 1 246 ? -9.198  4.314   -22.943 1.00 97.76 246 A 1 
ATOM   1980 C  CG  . ASP A 1 246 ? -8.125  3.537   -23.689 1.00 97.24 246 A 1 
ATOM   1981 O  OD1 . ASP A 1 246 ? -6.944  3.615   -23.313 1.00 95.62 246 A 1 
ATOM   1982 O  OD2 . ASP A 1 246 ? -8.471  2.853   -24.679 1.00 94.97 246 A 1 
ATOM   1983 N  N   . VAL A 1 247 ? -8.104  2.196   -20.464 1.00 98.57 247 A 1 
ATOM   1984 C  CA  . VAL A 1 247 ? -8.126  0.816   -19.978 1.00 98.69 247 A 1 
ATOM   1985 C  C   . VAL A 1 247 ? -7.951  0.746   -18.464 1.00 98.63 247 A 1 
ATOM   1986 O  O   . VAL A 1 247 ? -8.599  -0.045  -17.787 1.00 98.49 247 A 1 
ATOM   1987 C  CB  . VAL A 1 247 ? -7.016  -0.025  -20.658 1.00 98.64 247 A 1 
ATOM   1988 C  CG1 . VAL A 1 247 ? -6.977  -1.436  -20.086 1.00 98.23 247 A 1 
ATOM   1989 C  CG2 . VAL A 1 247 ? -7.235  -0.070  -22.164 1.00 98.21 247 A 1 
ATOM   1990 N  N   . ILE A 1 248 ? -7.068  1.590   -17.928 1.00 98.73 248 A 1 
ATOM   1991 C  CA  . ILE A 1 248 ? -6.697  1.534   -16.515 1.00 98.81 248 A 1 
ATOM   1992 C  C   . ILE A 1 248 ? -7.641  2.368   -15.646 1.00 98.76 248 A 1 
ATOM   1993 O  O   . ILE A 1 248 ? -7.746  3.583   -15.807 1.00 98.54 248 A 1 
ATOM   1994 C  CB  . ILE A 1 248 ? -5.245  2.016   -16.325 1.00 98.83 248 A 1 
ATOM   1995 C  CG1 . ILE A 1 248 ? -4.290  1.113   -17.112 1.00 98.65 248 A 1 
ATOM   1996 C  CG2 . ILE A 1 248 ? -4.879  2.046   -14.853 1.00 98.68 248 A 1 
ATOM   1997 C  CD1 . ILE A 1 248 ? -2.856  1.599   -17.138 1.00 98.55 248 A 1 
ATOM   1998 N  N   . LEU A 1 249 ? -8.304  1.705   -14.705 1.00 98.76 249 A 1 
ATOM   1999 C  CA  . LEU A 1 249 ? -9.204  2.383   -13.776 1.00 98.58 249 A 1 
ATOM   2000 C  C   . LEU A 1 249 ? -8.437  3.096   -12.670 1.00 98.62 249 A 1 
ATOM   2001 O  O   . LEU A 1 249 ? -8.918  4.072   -12.106 1.00 98.00 249 A 1 
ATOM   2002 C  CB  . LEU A 1 249 ? -10.182 1.387   -13.150 1.00 98.18 249 A 1 
ATOM   2003 C  CG  . LEU A 1 249 ? -11.062 0.583   -14.118 1.00 97.02 249 A 1 
ATOM   2004 C  CD1 . LEU A 1 249 ? -12.042 -0.265  -13.335 1.00 95.76 249 A 1 
ATOM   2005 C  CD2 . LEU A 1 249 ? -11.798 1.510   -15.074 1.00 95.67 249 A 1 
ATOM   2006 N  N   . GLY A 1 250 ? -7.237  2.600   -12.361 1.00 98.72 250 A 1 
ATOM   2007 C  CA  . GLY A 1 250 ? -6.433  3.176   -11.309 1.00 98.71 250 A 1 
ATOM   2008 C  C   . GLY A 1 250 ? -5.201  2.338   -11.042 1.00 98.86 250 A 1 
ATOM   2009 O  O   . GLY A 1 250 ? -5.133  1.176   -11.442 1.00 98.80 250 A 1 
ATOM   2010 N  N   . VAL A 1 251 ? -4.225  2.941   -10.353 1.00 98.94 251 A 1 
ATOM   2011 C  CA  . VAL A 1 251 ? -2.981  2.273   -10.002 1.00 98.99 251 A 1 
ATOM   2012 C  C   . VAL A 1 251 ? -2.825  2.272   -8.487  1.00 98.95 251 A 1 
ATOM   2013 O  O   . VAL A 1 251 ? -3.068  3.288   -7.835  1.00 98.84 251 A 1 
ATOM   2014 C  CB  . VAL A 1 251 ? -1.765  2.980   -10.642 1.00 98.88 251 A 1 
ATOM   2015 C  CG1 . VAL A 1 251 ? -0.474  2.261   -10.283 1.00 98.62 251 A 1 
ATOM   2016 C  CG2 . VAL A 1 251 ? -1.930  3.059   -12.155 1.00 98.60 251 A 1 
ATOM   2017 N  N   . LEU A 1 252 ? -2.429  1.127   -7.924  1.00 98.96 252 A 1 
ATOM   2018 C  CA  . LEU A 1 252 ? -2.217  1.004   -6.487  1.00 98.97 252 A 1 
ATOM   2019 C  C   . LEU A 1 252 ? -0.744  0.776   -6.190  1.00 98.94 252 A 1 
ATOM   2020 O  O   . LEU A 1 252 ? -0.119  -0.113  -6.765  1.00 98.73 252 A 1 
ATOM   2021 C  CB  . LEU A 1 252 ? -3.043  -0.149  -5.901  1.00 98.83 252 A 1 
ATOM   2022 C  CG  . LEU A 1 252 ? -4.509  0.136   -5.582  1.00 97.31 252 A 1 
ATOM   2023 C  CD1 . LEU A 1 252 ? -5.285  0.571   -6.813  1.00 92.22 252 A 1 
ATOM   2024 C  CD2 . LEU A 1 252 ? -5.169  -1.105  -4.975  1.00 92.54 252 A 1 
ATOM   2025 N  N   . CYS A 1 253 ? -0.180  1.588   -5.278  1.00 98.80 253 A 1 
ATOM   2026 C  CA  . CYS A 1 253 ? 1.225   1.508   -4.912  1.00 98.87 253 A 1 
ATOM   2027 C  C   . CYS A 1 253 ? 1.406   1.500   -3.396  1.00 98.83 253 A 1 
ATOM   2028 O  O   . CYS A 1 253 ? 0.497   1.844   -2.649  1.00 98.20 253 A 1 
ATOM   2029 C  CB  . CYS A 1 253 ? 2.009   2.702   -5.471  1.00 98.35 253 A 1 
ATOM   2030 S  SG  . CYS A 1 253 ? 1.947   2.943   -7.248  1.00 97.36 253 A 1 
ATOM   2031 N  N   . GLY A 1 254 ? 2.611   1.129   -2.955  1.00 98.69 254 A 1 
ATOM   2032 C  CA  . GLY A 1 254 ? 2.983   1.202   -1.556  1.00 98.55 254 A 1 
ATOM   2033 C  C   . GLY A 1 254 ? 4.333   1.887   -1.424  1.00 98.46 254 A 1 
ATOM   2034 O  O   . GLY A 1 254 ? 4.540   2.963   -1.988  1.00 97.49 254 A 1 
ATOM   2035 N  N   . HIS A 1 255 ? 5.259   1.261   -0.686  1.00 98.21 255 A 1 
ATOM   2036 C  CA  . HIS A 1 255 ? 6.667   1.668   -0.597  1.00 98.09 255 A 1 
ATOM   2037 C  C   . HIS A 1 255 ? 6.952   2.883   0.276   1.00 97.87 255 A 1 
ATOM   2038 O  O   . HIS A 1 255 ? 7.872   2.854   1.089   1.00 96.66 255 A 1 
ATOM   2039 C  CB  . HIS A 1 255 ? 7.245   1.888   -2.003  1.00 97.48 255 A 1 
ATOM   2040 C  CG  . HIS A 1 255 ? 8.682   2.331   -2.010  1.00 97.57 255 A 1 
ATOM   2041 N  ND1 . HIS A 1 255 ? 9.697   1.557   -1.505  1.00 95.64 255 A 1 
ATOM   2042 C  CD2 . HIS A 1 255 ? 9.253   3.458   -2.468  1.00 95.29 255 A 1 
ATOM   2043 C  CE1 . HIS A 1 255 ? 10.846  2.199   -1.649  1.00 95.20 255 A 1 
ATOM   2044 N  NE2 . HIS A 1 255 ? 10.605  3.359   -2.231  1.00 95.56 255 A 1 
ATOM   2045 N  N   . LEU A 1 256 ? 6.203   3.964   0.121   1.00 98.02 256 A 1 
ATOM   2046 C  CA  . LEU A 1 256 ? 6.507   5.196   0.835   1.00 97.63 256 A 1 
ATOM   2047 C  C   . LEU A 1 256 ? 5.977   5.231   2.263   1.00 97.15 256 A 1 
ATOM   2048 O  O   . LEU A 1 256 ? 6.382   6.082   3.054   1.00 95.46 256 A 1 
ATOM   2049 C  CB  . LEU A 1 256 ? 5.979   6.417   0.067   1.00 97.52 256 A 1 
ATOM   2050 C  CG  . LEU A 1 256 ? 6.569   6.638   -1.326  1.00 96.98 256 A 1 
ATOM   2051 C  CD1 . LEU A 1 256 ? 6.056   7.945   -1.908  1.00 96.30 256 A 1 
ATOM   2052 C  CD2 . LEU A 1 256 ? 8.087   6.639   -1.284  1.00 96.29 256 A 1 
ATOM   2053 N  N   . HIS A 1 257 ? 5.069   4.305   2.599   1.00 97.14 257 A 1 
ATOM   2054 C  CA  . HIS A 1 257 ? 4.476   4.198   3.939   1.00 97.11 257 A 1 
ATOM   2055 C  C   . HIS A 1 257 ? 3.541   5.349   4.281   1.00 97.20 257 A 1 
ATOM   2056 O  O   . HIS A 1 257 ? 3.001   5.405   5.382   1.00 95.88 257 A 1 
ATOM   2057 C  CB  . HIS A 1 257 ? 5.562   4.083   5.015   1.00 96.70 257 A 1 
ATOM   2058 C  CG  . HIS A 1 257 ? 6.378   2.828   4.936   1.00 96.92 257 A 1 
ATOM   2059 N  ND1 . HIS A 1 257 ? 6.817   2.152   6.054   1.00 94.53 257 A 1 
ATOM   2060 C  CD2 . HIS A 1 257 ? 6.830   2.119   3.875   1.00 94.41 257 A 1 
ATOM   2061 C  CE1 . HIS A 1 257 ? 7.509   1.093   5.691   1.00 94.42 257 A 1 
ATOM   2062 N  NE2 . HIS A 1 257 ? 7.534   1.053   4.375   1.00 94.94 257 A 1 
ATOM   2063 N  N   . THR A 1 258 ? 3.343   6.264   3.331   1.00 97.26 258 A 1 
ATOM   2064 C  CA  . THR A 1 258 ? 2.507   7.431   3.551   1.00 97.19 258 A 1 
ATOM   2065 C  C   . THR A 1 258 ? 1.256   7.386   2.679   1.00 97.69 258 A 1 
ATOM   2066 O  O   . THR A 1 258 ? 1.181   6.645   1.704   1.00 96.99 258 A 1 
ATOM   2067 C  CB  . THR A 1 258 ? 3.276   8.733   3.265   1.00 96.01 258 A 1 
ATOM   2068 O  OG1 . THR A 1 258 ? 3.961   8.620   2.013   1.00 92.36 258 A 1 
ATOM   2069 C  CG2 . THR A 1 258 ? 4.280   9.002   4.366   1.00 91.61 258 A 1 
ATOM   2070 N  N   . ASP A 1 259 ? 0.270   8.202   3.047   1.00 97.65 259 A 1 
ATOM   2071 C  CA  . ASP A 1 259 ? -1.009  8.279   2.359   1.00 97.91 259 A 1 
ATOM   2072 C  C   . ASP A 1 259 ? -0.986  9.470   1.404   1.00 97.86 259 A 1 
ATOM   2073 O  O   . ASP A 1 259 ? -1.124  10.615  1.824   1.00 97.36 259 A 1 
ATOM   2074 C  CB  . ASP A 1 259 ? -2.122  8.418   3.405   1.00 97.88 259 A 1 
ATOM   2075 C  CG  . ASP A 1 259 ? -3.494  8.656   2.797   1.00 97.87 259 A 1 
ATOM   2076 O  OD1 . ASP A 1 259 ? -3.633  8.684   1.558   1.00 96.76 259 A 1 
ATOM   2077 O  OD2 . ASP A 1 259 ? -4.446  8.823   3.583   1.00 96.55 259 A 1 
ATOM   2078 N  N   . THR A 1 260 ? -0.800  9.198   0.119   1.00 97.96 260 A 1 
ATOM   2079 C  CA  . THR A 1 260 ? -0.783  10.269  -0.868  1.00 97.95 260 A 1 
ATOM   2080 C  C   . THR A 1 260 ? -1.190  9.726   -2.233  1.00 98.21 260 A 1 
ATOM   2081 O  O   . THR A 1 260 ? -1.610  8.576   -2.358  1.00 98.06 260 A 1 
ATOM   2082 C  CB  . THR A 1 260 ? 0.598   10.956  -0.936  1.00 97.22 260 A 1 
ATOM   2083 O  OG1 . THR A 1 260 ? 0.511   12.131  -1.740  1.00 93.15 260 A 1 
ATOM   2084 C  CG2 . THR A 1 260 ? 1.656   10.016  -1.489  1.00 94.09 260 A 1 
ATOM   2085 N  N   . PHE A 1 261 ? -1.086  10.568  -3.266  1.00 98.24 261 A 1 
ATOM   2086 C  CA  . PHE A 1 261 ? -1.517  10.179  -4.599  1.00 98.25 261 A 1 
ATOM   2087 C  C   . PHE A 1 261 ? -0.621  10.798  -5.663  1.00 98.26 261 A 1 
ATOM   2088 O  O   . PHE A 1 261 ? 0.152   11.719  -5.398  1.00 97.84 261 A 1 
ATOM   2089 C  CB  . PHE A 1 261 ? -2.972  10.594  -4.842  1.00 98.11 261 A 1 
ATOM   2090 C  CG  . PHE A 1 261 ? -3.198  12.082  -4.773  1.00 98.15 261 A 1 
ATOM   2091 C  CD1 . PHE A 1 261 ? -3.497  12.699  -3.559  1.00 97.45 261 A 1 
ATOM   2092 C  CD2 . PHE A 1 261 ? -3.121  12.871  -5.908  1.00 97.25 261 A 1 
ATOM   2093 C  CE1 . PHE A 1 261 ? -3.705  14.071  -3.484  1.00 96.61 261 A 1 
ATOM   2094 C  CE2 . PHE A 1 261 ? -3.327  14.246  -5.842  1.00 96.69 261 A 1 
ATOM   2095 C  CZ  . PHE A 1 261 ? -3.622  14.843  -4.632  1.00 96.97 261 A 1 
ATOM   2096 N  N   . ARG A 1 262 ? -0.731  10.274  -6.889  1.00 98.50 262 A 1 
ATOM   2097 C  CA  . ARG A 1 262 ? -0.010  10.791  -8.036  1.00 98.54 262 A 1 
ATOM   2098 C  C   . ARG A 1 262 ? -0.960  10.869  -9.220  1.00 98.64 262 A 1 
ATOM   2099 O  O   . ARG A 1 262 ? -1.801  9.991   -9.410  1.00 98.52 262 A 1 
ATOM   2100 C  CB  . ARG A 1 262 ? 1.173   9.880   -8.395  1.00 98.19 262 A 1 
ATOM   2101 C  CG  . ARG A 1 262 ? 2.163   9.630   -7.266  1.00 97.03 262 A 1 
ATOM   2102 C  CD  . ARG A 1 262 ? 3.087   10.815  -7.062  1.00 95.44 262 A 1 
ATOM   2103 N  NE  . ARG A 1 262 ? 4.084   10.567  -6.029  1.00 95.80 262 A 1 
ATOM   2104 C  CZ  . ARG A 1 262 ? 4.045   11.061  -4.799  1.00 95.97 262 A 1 
ATOM   2105 N  NH1 . ARG A 1 262 ? 3.050   11.842  -4.421  1.00 92.45 262 A 1 
ATOM   2106 N  NH2 . ARG A 1 262 ? 5.010   10.777  -3.931  1.00 93.18 262 A 1 
ATOM   2107 N  N   . ILE A 1 263 ? -0.828  11.935  -10.002 1.00 98.48 263 A 1 
ATOM   2108 C  CA  . ILE A 1 263 ? -1.570  12.067  -11.253 1.00 98.41 263 A 1 
ATOM   2109 C  C   . ILE A 1 263 ? -0.573  11.856  -12.381 1.00 98.56 263 A 1 
ATOM   2110 O  O   . ILE A 1 263 ? 0.282   12.707  -12.629 1.00 98.16 263 A 1 
ATOM   2111 C  CB  . ILE A 1 263 ? -2.246  13.446  -11.373 1.00 98.34 263 A 1 
ATOM   2112 C  CG1 . ILE A 1 263 ? -3.136  13.713  -10.154 1.00 97.73 263 A 1 
ATOM   2113 C  CG2 . ILE A 1 263 ? -3.062  13.517  -12.660 1.00 97.76 263 A 1 
ATOM   2114 C  CD1 . ILE A 1 263 ? -3.777  15.089  -10.133 1.00 96.28 263 A 1 
ATOM   2115 N  N   . LEU A 1 264 ? -0.659  10.707  -13.046 1.00 98.60 264 A 1 
ATOM   2116 C  CA  . LEU A 1 264 ? 0.272   10.349  -14.098 1.00 98.68 264 A 1 
ATOM   2117 C  C   . LEU A 1 264 ? -0.275  10.820  -15.438 1.00 98.62 264 A 1 
ATOM   2118 O  O   . LEU A 1 264 ? -1.378  10.440  -15.831 1.00 98.33 264 A 1 
ATOM   2119 C  CB  . LEU A 1 264 ? 0.488   8.838   -14.114 1.00 98.58 264 A 1 
ATOM   2120 C  CG  . LEU A 1 264 ? 0.831   8.217   -12.753 1.00 98.01 264 A 1 
ATOM   2121 C  CD1 . LEU A 1 264 ? 1.000   6.705   -12.873 1.00 96.96 264 A 1 
ATOM   2122 C  CD2 . LEU A 1 264 ? 2.095   8.845   -12.175 1.00 96.69 264 A 1 
ATOM   2123 N  N   . SER A 1 265 ? 0.500   11.667  -16.147 1.00 98.42 265 A 1 
ATOM   2124 C  CA  . SER A 1 265 ? 0.008   12.313  -17.355 1.00 98.22 265 A 1 
ATOM   2125 C  C   . SER A 1 265 ? 0.926   12.162  -18.561 1.00 98.40 265 A 1 
ATOM   2126 O  O   . SER A 1 265 ? 2.148   12.172  -18.437 1.00 97.81 265 A 1 
ATOM   2127 C  CB  . SER A 1 265 ? -0.214  13.806  -17.103 1.00 96.80 265 A 1 
ATOM   2128 O  OG  . SER A 1 265 ? -1.080  14.024  -16.006 1.00 82.32 265 A 1 
ATOM   2129 N  N   . LYS A 1 266 ? 0.310   12.023  -19.727 1.00 98.17 266 A 1 
ATOM   2130 C  CA  . LYS A 1 266 ? 0.990   12.075  -21.007 1.00 97.92 266 A 1 
ATOM   2131 C  C   . LYS A 1 266 ? 0.081   12.880  -21.918 1.00 97.74 266 A 1 
ATOM   2132 O  O   . LYS A 1 266 ? -0.907  12.362  -22.444 1.00 96.54 266 A 1 
ATOM   2133 C  CB  . LYS A 1 266 ? 1.233   10.679  -21.583 1.00 97.23 266 A 1 
ATOM   2134 C  CG  . LYS A 1 266 ? 1.944   10.689  -22.934 1.00 95.20 266 A 1 
ATOM   2135 C  CD  . LYS A 1 266 ? 2.085   9.282   -23.508 1.00 92.80 266 A 1 
ATOM   2136 C  CE  . LYS A 1 266 ? 2.785   9.309   -24.861 1.00 87.84 266 A 1 
ATOM   2137 N  NZ  . LYS A 1 266 ? 2.867   7.951   -25.462 1.00 80.71 266 A 1 
ATOM   2138 N  N   . GLY A 1 267 ? 0.385   14.164  -22.081 1.00 97.09 267 A 1 
ATOM   2139 C  CA  . GLY A 1 267 ? -0.513  15.039  -22.799 1.00 96.49 267 A 1 
ATOM   2140 C  C   . GLY A 1 267 ? -1.810  15.173  -22.021 1.00 96.99 267 A 1 
ATOM   2141 O  O   . GLY A 1 267 ? -1.797  15.496  -20.837 1.00 95.16 267 A 1 
ATOM   2142 N  N   . ASN A 1 268 ? -2.921  14.904  -22.691 1.00 97.41 268 A 1 
ATOM   2143 C  CA  . ASN A 1 268 ? -4.225  14.973  -22.044 1.00 97.12 268 A 1 
ATOM   2144 C  C   . ASN A 1 268 ? -4.663  13.639  -21.457 1.00 97.67 268 A 1 
ATOM   2145 O  O   . ASN A 1 268 ? -5.721  13.548  -20.835 1.00 96.32 268 A 1 
ATOM   2146 C  CB  . ASN A 1 268 ? -5.281  15.472  -23.033 1.00 95.42 268 A 1 
ATOM   2147 C  CG  . ASN A 1 268 ? -5.044  16.912  -23.459 1.00 86.21 268 A 1 
ATOM   2148 O  OD1 . ASN A 1 268 ? -4.660  17.752  -22.648 1.00 75.08 268 A 1 
ATOM   2149 N  ND2 . ASN A 1 268 ? -5.284  17.202  -24.729 1.00 75.80 268 A 1 
ATOM   2150 N  N   . LYS A 1 269 ? -3.854  12.594  -21.642 1.00 98.37 269 A 1 
ATOM   2151 C  CA  . LYS A 1 269 ? -4.172  11.279  -21.096 1.00 98.49 269 A 1 
ATOM   2152 C  C   . LYS A 1 269 ? -3.649  11.186  -19.666 1.00 98.55 269 A 1 
ATOM   2153 O  O   . LYS A 1 269 ? -2.474  11.446  -19.416 1.00 98.24 269 A 1 
ATOM   2154 C  CB  . LYS A 1 269 ? -3.561  10.179  -21.954 1.00 98.23 269 A 1 
ATOM   2155 C  CG  . LYS A 1 269 ? -4.104  10.141  -23.377 1.00 97.07 269 A 1 
ATOM   2156 C  CD  . LYS A 1 269 ? -3.522  8.977   -24.153 1.00 94.77 269 A 1 
ATOM   2157 C  CE  . LYS A 1 269 ? -4.090  8.916   -25.556 1.00 88.94 269 A 1 
ATOM   2158 N  NZ  . LYS A 1 269 ? -3.583  7.743   -26.317 1.00 82.30 269 A 1 
ATOM   2159 N  N   . LYS A 1 270 ? -4.531  10.811  -18.734 1.00 98.62 270 A 1 
ATOM   2160 C  CA  . LYS A 1 270 ? -4.169  10.791  -17.326 1.00 98.60 270 A 1 
ATOM   2161 C  C   . LYS A 1 270 ? -4.746  9.581   -16.596 1.00 98.79 270 A 1 
ATOM   2162 O  O   . LYS A 1 270 ? -5.842  9.125   -16.913 1.00 98.39 270 A 1 
ATOM   2163 C  CB  . LYS A 1 270 ? -4.643  12.070  -16.635 1.00 98.41 270 A 1 
ATOM   2164 C  CG  . LYS A 1 270 ? -4.098  13.352  -17.263 1.00 97.72 270 A 1 
ATOM   2165 C  CD  . LYS A 1 270 ? -4.729  14.592  -16.668 1.00 96.36 270 A 1 
ATOM   2166 C  CE  . LYS A 1 270 ? -4.211  15.842  -17.353 1.00 93.14 270 A 1 
ATOM   2167 N  NZ  . LYS A 1 270 ? -4.868  17.082  -16.858 1.00 86.97 270 A 1 
ATOM   2168 N  N   . VAL A 1 271 ? -3.998  9.069   -15.614 1.00 98.77 271 A 1 
ATOM   2169 C  CA  . VAL A 1 271 ? -4.470  8.007   -14.740 1.00 98.74 271 A 1 
ATOM   2170 C  C   . VAL A 1 271 ? -4.088  8.340   -13.306 1.00 98.83 271 A 1 
ATOM   2171 O  O   . VAL A 1 271 ? -3.104  9.034   -13.059 1.00 98.51 271 A 1 
ATOM   2172 C  CB  . VAL A 1 271 ? -3.894  6.622   -15.112 1.00 98.21 271 A 1 
ATOM   2173 C  CG1 . VAL A 1 271 ? -4.372  6.191   -16.493 1.00 93.46 271 A 1 
ATOM   2174 C  CG2 . VAL A 1 271 ? -2.374  6.645   -15.055 1.00 93.24 271 A 1 
ATOM   2175 N  N   . MET A 1 272 ? -4.887  7.843   -12.360 1.00 98.70 272 A 1 
ATOM   2176 C  CA  . MET A 1 272 ? -4.614  8.055   -10.948 1.00 98.78 272 A 1 
ATOM   2177 C  C   . MET A 1 272 ? -3.788  6.922   -10.358 1.00 98.83 272 A 1 
ATOM   2178 O  O   . MET A 1 272 ? -4.007  5.750   -10.683 1.00 98.74 272 A 1 
ATOM   2179 C  CB  . MET A 1 272 ? -5.910  8.170   -10.148 1.00 98.62 272 A 1 
ATOM   2180 C  CG  . MET A 1 272 ? -6.649  9.493   -10.323 1.00 97.21 272 A 1 
ATOM   2181 S  SD  . MET A 1 272 ? -5.610  10.925  -9.930  1.00 98.03 272 A 1 
ATOM   2182 C  CE  . MET A 1 272 ? -5.075  10.526  -8.258  1.00 95.97 272 A 1 
ATOM   2183 N  N   . ALA A 1 273 ? -2.844  7.278   -9.482  1.00 98.83 273 A 1 
ATOM   2184 C  CA  . ALA A 1 273 ? -2.094  6.303   -8.708  1.00 98.83 273 A 1 
ATOM   2185 C  C   . ALA A 1 273 ? -2.271  6.632   -7.238  1.00 98.70 273 A 1 
ATOM   2186 O  O   . ALA A 1 273 ? -2.139  7.788   -6.832  1.00 98.51 273 A 1 
ATOM   2187 C  CB  . ALA A 1 273 ? -0.625  6.313   -9.098  1.00 98.76 273 A 1 
ATOM   2188 N  N   . PHE A 1 274 ? -2.577  5.614   -6.444  1.00 98.89 274 A 1 
ATOM   2189 C  CA  . PHE A 1 274 ? -2.834  5.791   -5.022  1.00 98.85 274 A 1 
ATOM   2190 C  C   . PHE A 1 274 ? -1.776  5.079   -4.196  1.00 98.83 274 A 1 
ATOM   2191 O  O   . PHE A 1 274 ? -1.612  3.871   -4.308  1.00 98.62 274 A 1 
ATOM   2192 C  CB  . PHE A 1 274 ? -4.222  5.267   -4.672  1.00 98.72 274 A 1 
ATOM   2193 C  CG  . PHE A 1 274 ? -5.317  5.837   -5.537  1.00 98.65 274 A 1 
ATOM   2194 C  CD1 . PHE A 1 274 ? -5.790  7.120   -5.321  1.00 98.02 274 A 1 
ATOM   2195 C  CD2 . PHE A 1 274 ? -5.822  5.098   -6.592  1.00 98.00 274 A 1 
ATOM   2196 C  CE1 . PHE A 1 274 ? -6.766  7.659   -6.122  1.00 97.40 274 A 1 
ATOM   2197 C  CE2 . PHE A 1 274 ? -6.809  5.636   -7.410  1.00 97.44 274 A 1 
ATOM   2198 C  CZ  . PHE A 1 274 ? -7.277  6.915   -7.173  1.00 97.72 274 A 1 
ATOM   2199 N  N   . ILE A 1 275 ? -1.053  5.846   -3.383  1.00 98.71 275 A 1 
ATOM   2200 C  CA  . ILE A 1 275 ? -0.039  5.285   -2.508  1.00 98.69 275 A 1 
ATOM   2201 C  C   . ILE A 1 275 ? -0.687  5.014   -1.155  1.00 98.52 275 A 1 
ATOM   2202 O  O   . ILE A 1 275 ? -1.045  5.945   -0.431  1.00 98.12 275 A 1 
ATOM   2203 C  CB  . ILE A 1 275 ? 1.162   6.234   -2.370  1.00 98.45 275 A 1 
ATOM   2204 C  CG1 . ILE A 1 275 ? 1.791   6.459   -3.755  1.00 97.48 275 A 1 
ATOM   2205 C  CG2 . ILE A 1 275 ? 2.184   5.669   -1.404  1.00 97.62 275 A 1 
ATOM   2206 C  CD1 . ILE A 1 275 ? 2.873   7.520   -3.789  1.00 93.22 275 A 1 
ATOM   2207 N  N   . GLY A 1 276 ? -0.863  3.735   -0.837  1.00 98.41 276 A 1 
ATOM   2208 C  CA  . GLY A 1 276 ? -1.545  3.344   0.378   1.00 98.39 276 A 1 
ATOM   2209 C  C   . GLY A 1 276 ? -0.658  3.401   1.608   1.00 98.20 276 A 1 
ATOM   2210 O  O   . GLY A 1 276 ? 0.536   3.105   1.532   1.00 97.24 276 A 1 
ATOM   2211 N  N   . PRO A 1 277 ? -1.223  3.778   2.758   1.00 98.35 277 A 1 
ATOM   2212 C  CA  . PRO A 1 277 ? -0.457  3.835   4.003   1.00 98.10 277 A 1 
ATOM   2213 C  C   . PRO A 1 277 ? -0.062  2.439   4.476   1.00 98.35 277 A 1 
ATOM   2214 O  O   . PRO A 1 277 ? -0.763  1.460   4.217   1.00 97.74 277 A 1 
ATOM   2215 C  CB  . PRO A 1 277 ? -1.428  4.505   4.980   1.00 97.37 277 A 1 
ATOM   2216 C  CG  . PRO A 1 277 ? -2.769  4.104   4.469   1.00 96.27 277 A 1 
ATOM   2217 C  CD  . PRO A 1 277 ? -2.643  4.131   2.971   1.00 97.52 277 A 1 
ATOM   2218 N  N   . SER A 1 278 ? 1.057   2.363   5.180   1.00 98.16 278 A 1 
ATOM   2219 C  CA  . SER A 1 278 ? 1.628   1.092   5.594   1.00 98.27 278 A 1 
ATOM   2220 C  C   . SER A 1 278 ? 1.034   0.532   6.878   1.00 98.42 278 A 1 
ATOM   2221 O  O   . SER A 1 278 ? 0.438   1.255   7.680   1.00 98.25 278 A 1 
ATOM   2222 C  CB  . SER A 1 278 ? 3.136   1.249   5.796   1.00 97.66 278 A 1 
ATOM   2223 O  OG  . SER A 1 278 ? 3.403   2.161   6.845   1.00 96.17 278 A 1 
ATOM   2224 N  N   . VAL A 1 279 ? 1.205   -0.767  7.064   1.00 98.42 279 A 1 
ATOM   2225 C  CA  . VAL A 1 279 ? 0.967   -1.385  8.356   1.00 98.42 279 A 1 
ATOM   2226 C  C   . VAL A 1 279 ? 2.140   -1.043  9.278   1.00 98.20 279 A 1 
ATOM   2227 O  O   . VAL A 1 279 ? 1.963   -0.814  10.469  1.00 97.69 279 A 1 
ATOM   2228 C  CB  . VAL A 1 279 ? 0.832   -2.913  8.236   1.00 98.28 279 A 1 
ATOM   2229 C  CG1 . VAL A 1 279 ? 0.709   -3.552  9.623   1.00 97.38 279 A 1 
ATOM   2230 C  CG2 . VAL A 1 279 ? -0.368  -3.274  7.376   1.00 97.43 279 A 1 
ATOM   2231 N  N   . ASP A 1 280 ? 3.340   -0.999  8.701   1.00 98.11 280 A 1 
ATOM   2232 C  CA  . ASP A 1 280 ? 4.559   -0.734  9.453   1.00 97.90 280 A 1 
ATOM   2233 C  C   . ASP A 1 280 ? 4.534   0.614   10.169  1.00 97.82 280 A 1 
ATOM   2234 O  O   . ASP A 1 280 ? 3.941   1.581   9.690   1.00 96.59 280 A 1 
ATOM   2235 C  CB  . ASP A 1 280 ? 5.765   -0.786  8.516   1.00 97.05 280 A 1 
ATOM   2236 C  CG  . ASP A 1 280 ? 7.093   -0.783  9.260   1.00 96.45 280 A 1 
ATOM   2237 O  OD1 . ASP A 1 280 ? 7.140   -1.297  10.391  1.00 93.30 280 A 1 
ATOM   2238 O  OD2 . ASP A 1 280 ? 8.088   -0.278  8.701   1.00 92.75 280 A 1 
ATOM   2239 N  N   . THR A 1 281 ? 5.195   0.673   11.317  1.00 97.06 281 A 1 
ATOM   2240 C  CA  . THR A 1 281 ? 5.214   1.852   12.171  1.00 96.53 281 A 1 
ATOM   2241 C  C   . THR A 1 281 ? 6.539   2.598   12.186  1.00 95.66 281 A 1 
ATOM   2242 O  O   . THR A 1 281 ? 6.591   3.743   12.627  1.00 92.69 281 A 1 
ATOM   2243 C  CB  . THR A 1 281 ? 4.902   1.455   13.621  1.00 95.78 281 A 1 
ATOM   2244 O  OG1 . THR A 1 281 ? 5.682   0.306   13.972  1.00 92.48 281 A 1 
ATOM   2245 C  CG2 . THR A 1 281 ? 3.435   1.124   13.786  1.00 92.83 281 A 1 
ATOM   2246 N  N   . TRP A 1 282 ? 7.610   1.968   11.712  1.00 94.85 282 A 1 
ATOM   2247 C  CA  . TRP A 1 282 ? 8.967   2.502   11.884  1.00 92.95 282 A 1 
ATOM   2248 C  C   . TRP A 1 282 ? 9.127   3.954   11.441  1.00 90.91 282 A 1 
ATOM   2249 O  O   . TRP A 1 282 ? 9.760   4.758   12.138  1.00 85.03 282 A 1 
ATOM   2250 C  CB  . TRP A 1 282 ? 9.977   1.618   11.143  1.00 90.88 282 A 1 
ATOM   2251 C  CG  . TRP A 1 282 ? 11.403  1.816   11.567  1.00 89.08 282 A 1 
ATOM   2252 C  CD1 . TRP A 1 282 ? 12.085  2.988   11.686  1.00 82.28 282 A 1 
ATOM   2253 C  CD2 . TRP A 1 282 ? 12.341  0.796   11.935  1.00 84.86 282 A 1 
ATOM   2254 N  NE1 . TRP A 1 282 ? 13.367  2.770   12.102  1.00 78.46 282 A 1 
ATOM   2255 C  CE2 . TRP A 1 282 ? 13.556  1.433   12.254  1.00 81.48 282 A 1 
ATOM   2256 C  CE3 . TRP A 1 282 ? 12.259  -0.600  12.016  1.00 76.55 282 A 1 
ATOM   2257 C  CZ2 . TRP A 1 282 ? 14.687  0.714   12.654  1.00 79.05 282 A 1 
ATOM   2258 C  CZ3 . TRP A 1 282 ? 13.390  -1.302  12.405  1.00 73.55 282 A 1 
ATOM   2259 C  CH2 . TRP A 1 282 ? 14.584  -0.653  12.723  1.00 74.76 282 A 1 
ATOM   2260 N  N   . LEU A 1 283 ? 8.565   4.313   10.305  1.00 91.11 283 A 1 
ATOM   2261 C  CA  . LEU A 1 283 ? 8.742   5.659   9.773   1.00 89.47 283 A 1 
ATOM   2262 C  C   . LEU A 1 283 ? 7.774   6.678   10.377  1.00 89.50 283 A 1 
ATOM   2263 O  O   . LEU A 1 283 ? 7.584   7.767   9.831   1.00 85.59 283 A 1 
ATOM   2264 C  CB  . LEU A 1 283 ? 8.625   5.649   8.245   1.00 87.41 283 A 1 
ATOM   2265 C  CG  . LEU A 1 283 ? 9.677   4.812   7.525   1.00 85.16 283 A 1 
ATOM   2266 C  CD1 . LEU A 1 283 ? 9.508   4.913   6.020   1.00 80.89 283 A 1 
ATOM   2267 C  CD2 . LEU A 1 283 ? 11.081  5.249   7.936   1.00 80.79 283 A 1 
ATOM   2268 N  N   . GLY A 1 284 ? 7.170   6.328   11.511  1.00 91.54 284 A 1 
ATOM   2269 C  CA  . GLY A 1 284 ? 6.324   7.272   12.214  1.00 91.58 284 A 1 
ATOM   2270 C  C   . GLY A 1 284 ? 4.932   7.414   11.634  1.00 93.05 284 A 1 
ATOM   2271 O  O   . GLY A 1 284 ? 4.417   8.523   11.526  1.00 90.28 284 A 1 
ATOM   2272 N  N   . THR A 1 285 ? 4.327   6.292   11.256  1.00 95.04 285 A 1 
ATOM   2273 C  CA  . THR A 1 285 ? 2.961   6.290   10.749  1.00 95.62 285 A 1 
ATOM   2274 C  C   . THR A 1 285 ? 2.146   5.238   11.493  1.00 96.45 285 A 1 
ATOM   2275 O  O   . THR A 1 285 ? 2.630   4.140   11.759  1.00 95.43 285 A 1 
ATOM   2276 C  CB  . THR A 1 285 ? 2.911   5.986   9.238   1.00 93.92 285 A 1 
ATOM   2277 O  OG1 . THR A 1 285 ? 3.591   4.762   8.963   1.00 86.33 285 A 1 
ATOM   2278 C  CG2 . THR A 1 285 ? 3.563   7.112   8.452   1.00 84.23 285 A 1 
ATOM   2279 N  N   . SER A 1 286 ? 0.914   5.587   11.829  1.00 96.85 286 A 1 
ATOM   2280 C  CA  . SER A 1 286 ? 0.038   4.650   12.514  1.00 97.33 286 A 1 
ATOM   2281 C  C   . SER A 1 286 ? -0.311  3.490   11.583  1.00 97.98 286 A 1 
ATOM   2282 O  O   . SER A 1 286 ? -0.595  3.711   10.411  1.00 97.67 286 A 1 
ATOM   2283 C  CB  . SER A 1 286 ? -1.249  5.347   12.959  1.00 96.66 286 A 1 
ATOM   2284 O  OG  . SER A 1 286 ? -0.981  6.323   13.945  1.00 93.52 286 A 1 
ATOM   2285 N  N   . PRO A 1 287 ? -0.297  2.249   12.089  1.00 98.01 287 A 1 
ATOM   2286 C  CA  . PRO A 1 287 ? -0.699  1.102   11.283  1.00 98.22 287 A 1 
ATOM   2287 C  C   . PRO A 1 287 ? -2.007  1.384   10.567  1.00 98.45 287 A 1 
ATOM   2288 O  O   . PRO A 1 287 ? -2.957  1.870   11.188  1.00 98.21 287 A 1 
ATOM   2289 C  CB  . PRO A 1 287 ? -0.851  -0.017  12.305  1.00 97.88 287 A 1 
ATOM   2290 C  CG  . PRO A 1 287 ? 0.125   0.347   13.378  1.00 96.53 287 A 1 
ATOM   2291 C  CD  . PRO A 1 287 ? 0.096   1.850   13.453  1.00 97.80 287 A 1 
ATOM   2292 N  N   . SER A 1 288 ? -2.055  1.099   9.275   1.00 98.63 288 A 1 
ATOM   2293 C  CA  . SER A 1 288 ? -3.218  1.439   8.472   1.00 98.73 288 A 1 
ATOM   2294 C  C   . SER A 1 288 ? -3.590  0.350   7.489   1.00 98.81 288 A 1 
ATOM   2295 O  O   . SER A 1 288 ? -2.755  -0.453  7.078   1.00 98.64 288 A 1 
ATOM   2296 C  CB  . SER A 1 288 ? -2.974  2.746   7.707   1.00 98.39 288 A 1 
ATOM   2297 O  OG  . SER A 1 288 ? -2.721  3.820   8.580   1.00 96.25 288 A 1 
ATOM   2298 N  N   . ILE A 1 289 ? -4.872  0.338   7.110   1.00 98.77 289 A 1 
ATOM   2299 C  CA  . ILE A 1 289 ? -5.371  -0.550  6.074   1.00 98.76 289 A 1 
ATOM   2300 C  C   . ILE A 1 289 ? -6.410  0.226   5.275   1.00 98.78 289 A 1 
ATOM   2301 O  O   . ILE A 1 289 ? -7.193  0.993   5.837   1.00 98.66 289 A 1 
ATOM   2302 C  CB  . ILE A 1 289 ? -5.971  -1.840  6.676   1.00 98.55 289 A 1 
ATOM   2303 C  CG1 . ILE A 1 289 ? -6.325  -2.835  5.558   1.00 97.35 289 A 1 
ATOM   2304 C  CG2 . ILE A 1 289 ? -7.197  -1.539  7.539   1.00 97.77 289 A 1 
ATOM   2305 C  CD1 . ILE A 1 289 ? -5.130  -3.500  4.946   1.00 97.11 289 A 1 
ATOM   2306 N  N   . ARG A 1 290 ? -6.409  0.037   3.945   1.00 98.89 290 A 1 
ATOM   2307 C  CA  . ARG A 1 290 ? -7.308  0.764   3.063   1.00 98.89 290 A 1 
ATOM   2308 C  C   . ARG A 1 290 ? -8.251  -0.194  2.349   1.00 98.90 290 A 1 
ATOM   2309 O  O   . ARG A 1 290 ? -7.844  -1.276  1.925   1.00 98.84 290 A 1 
ATOM   2310 C  CB  . ARG A 1 290 ? -6.522  1.583   2.040   1.00 98.59 290 A 1 
ATOM   2311 C  CG  . ARG A 1 290 ? -7.368  2.224   0.946   1.00 97.79 290 A 1 
ATOM   2312 C  CD  . ARG A 1 290 ? -6.564  3.174   0.084   1.00 97.29 290 A 1 
ATOM   2313 N  NE  . ARG A 1 290 ? -6.188  4.384   0.810   1.00 96.94 290 A 1 
ATOM   2314 C  CZ  . ARG A 1 290 ? -5.533  5.405   0.274   1.00 97.59 290 A 1 
ATOM   2315 N  NH1 . ARG A 1 290 ? -5.172  5.370   -0.999  1.00 94.45 290 A 1 
ATOM   2316 N  NH2 . ARG A 1 290 ? -5.237  6.467   1.011   1.00 94.74 290 A 1 
ATOM   2317 N  N   . LYS A 1 291 ? -9.506  0.221   2.206   1.00 98.85 291 A 1 
ATOM   2318 C  CA  . LYS A 1 291 ? -10.488 -0.545  1.456   1.00 98.88 291 A 1 
ATOM   2319 C  C   . LYS A 1 291 ? -11.104 0.333   0.381   1.00 98.86 291 A 1 
ATOM   2320 O  O   . LYS A 1 291 ? -11.597 1.426   0.664   1.00 98.63 291 A 1 
ATOM   2321 C  CB  . LYS A 1 291 ? -11.572 -1.109  2.384   1.00 98.52 291 A 1 
ATOM   2322 C  CG  . LYS A 1 291 ? -12.566 -2.022  1.670   1.00 97.11 291 A 1 
ATOM   2323 C  CD  . LYS A 1 291 ? -13.485 -2.744  2.650   1.00 95.70 291 A 1 
ATOM   2324 C  CE  . LYS A 1 291 ? -14.408 -1.799  3.374   1.00 91.45 291 A 1 
ATOM   2325 N  NZ  . LYS A 1 291 ? -15.372 -2.532  4.244   1.00 89.61 291 A 1 
ATOM   2326 N  N   . TYR A 1 292 ? -11.086 -0.154  -0.864  1.00 98.87 292 A 1 
ATOM   2327 C  CA  . TYR A 1 292 ? -11.648 0.568   -1.995  1.00 98.82 292 A 1 
ATOM   2328 C  C   . TYR A 1 292 ? -13.046 0.071   -2.320  1.00 98.88 292 A 1 
ATOM   2329 O  O   . TYR A 1 292 ? -13.324 -1.124  -2.230  1.00 98.58 292 A 1 
ATOM   2330 C  CB  . TYR A 1 292 ? -10.783 0.396   -3.244  1.00 98.84 292 A 1 
ATOM   2331 C  CG  . TYR A 1 292 ? -9.399  0.998   -3.160  1.00 98.85 292 A 1 
ATOM   2332 C  CD1 . TYR A 1 292 ? -8.351  0.302   -2.564  1.00 98.67 292 A 1 
ATOM   2333 C  CD2 . TYR A 1 292 ? -9.137  2.252   -3.693  1.00 98.66 292 A 1 
ATOM   2334 C  CE1 . TYR A 1 292 ? -7.080  0.848   -2.490  1.00 98.53 292 A 1 
ATOM   2335 C  CE2 . TYR A 1 292 ? -7.869  2.806   -3.628  1.00 98.54 292 A 1 
ATOM   2336 C  CZ  . TYR A 1 292 ? -6.844  2.098   -3.028  1.00 98.68 292 A 1 
ATOM   2337 O  OH  . TYR A 1 292 ? -5.583  2.641   -2.958  1.00 98.36 292 A 1 
ATOM   2338 N  N   . ASP A 1 293 ? -13.917 1.012   -2.705  1.00 98.66 293 A 1 
ATOM   2339 C  CA  . ASP A 1 293 ? -15.175 0.677   -3.354  1.00 98.55 293 A 1 
ATOM   2340 C  C   . ASP A 1 293 ? -14.882 0.780   -4.845  1.00 98.60 293 A 1 
ATOM   2341 O  O   . ASP A 1 293 ? -14.857 1.872   -5.411  1.00 98.29 293 A 1 
ATOM   2342 C  CB  . ASP A 1 293 ? -16.284 1.648   -2.935  1.00 98.24 293 A 1 
ATOM   2343 C  CG  . ASP A 1 293 ? -17.619 1.336   -3.600  1.00 97.04 293 A 1 
ATOM   2344 O  OD1 . ASP A 1 293 ? -17.671 0.445   -4.471  1.00 94.92 293 A 1 
ATOM   2345 O  OD2 . ASP A 1 293 ? -18.624 1.989   -3.242  1.00 93.78 293 A 1 
ATOM   2346 N  N   . VAL A 1 294 ? -14.613 -0.355  -5.472  1.00 98.54 294 A 1 
ATOM   2347 C  CA  . VAL A 1 294 ? -14.183 -0.374  -6.866  1.00 98.48 294 A 1 
ATOM   2348 C  C   . VAL A 1 294 ? -15.332 -0.082  -7.816  1.00 98.17 294 A 1 
ATOM   2349 O  O   . VAL A 1 294 ? -15.160 0.596   -8.834  1.00 97.32 294 A 1 
ATOM   2350 C  CB  . VAL A 1 294 ? -13.545 -1.728  -7.232  1.00 98.31 294 A 1 
ATOM   2351 C  CG1 . VAL A 1 294 ? -13.126 -1.749  -8.694  1.00 97.62 294 A 1 
ATOM   2352 C  CG2 . VAL A 1 294 ? -12.350 -2.001  -6.332  1.00 97.81 294 A 1 
ATOM   2353 N  N   . GLY A 1 295 ? -16.520 -0.574  -7.484  1.00 97.58 295 A 1 
ATOM   2354 C  CA  . GLY A 1 295 ? -17.652 -0.459  -8.380  1.00 97.11 295 A 1 
ATOM   2355 C  C   . GLY A 1 295 ? -17.754 -1.680  -9.266  1.00 97.29 295 A 1 
ATOM   2356 O  O   . GLY A 1 295 ? -17.263 -2.752  -8.925  1.00 95.32 295 A 1 
ATOM   2357 N  N   . ASN A 1 296 ? -18.382 -1.523  -10.436 1.00 97.03 296 A 1 
ATOM   2358 C  CA  . ASN A 1 296 ? -18.611 -2.648  -11.334 1.00 96.70 296 A 1 
ATOM   2359 C  C   . ASN A 1 296 ? -17.696 -2.643  -12.559 1.00 96.67 296 A 1 
ATOM   2360 O  O   . ASN A 1 296 ? -17.898 -3.424  -13.490 1.00 94.47 296 A 1 
ATOM   2361 C  CB  . ASN A 1 296 ? -20.072 -2.691  -11.780 1.00 95.23 296 A 1 
ATOM   2362 C  CG  . ASN A 1 296 ? -20.505 -1.427  -12.485 1.00 94.16 296 A 1 
ATOM   2363 O  OD1 . ASN A 1 296 ? -19.684 -0.615  -12.905 1.00 90.20 296 A 1 
ATOM   2364 N  ND2 . ASN A 1 296 ? -21.821 -1.248  -12.625 1.00 88.66 296 A 1 
ATOM   2365 N  N   . GLY A 1 297 ? -16.703 -1.752  -12.573 1.00 96.13 297 A 1 
ATOM   2366 C  CA  . GLY A 1 297 ? -15.740 -1.705  -13.656 1.00 96.12 297 A 1 
ATOM   2367 C  C   . GLY A 1 297 ? -16.147 -0.845  -14.842 1.00 96.53 297 A 1 
ATOM   2368 O  O   . GLY A 1 297 ? -15.373 -0.698  -15.789 1.00 94.68 297 A 1 
ATOM   2369 N  N   . GLN A 1 298 ? -17.345 -0.257  -14.804 1.00 95.70 298 A 1 
ATOM   2370 C  CA  . GLN A 1 298 ? -17.825 0.567   -15.909 1.00 94.92 298 A 1 
ATOM   2371 C  C   . GLN A 1 298 ? -17.225 1.976   -15.891 1.00 94.38 298 A 1 
ATOM   2372 O  O   . GLN A 1 298 ? -17.314 2.704   -16.875 1.00 89.47 298 A 1 
ATOM   2373 C  CB  . GLN A 1 298 ? -19.351 0.647   -15.898 1.00 93.19 298 A 1 
ATOM   2374 C  CG  . GLN A 1 298 ? -20.047 -0.656  -16.252 1.00 89.76 298 A 1 
ATOM   2375 C  CD  . GLN A 1 298 ? -21.555 -0.519  -16.304 1.00 87.23 298 A 1 
ATOM   2376 O  OE1 . GLN A 1 298 ? -22.166 0.071   -15.416 1.00 79.31 298 A 1 
ATOM   2377 N  NE2 . GLN A 1 298 ? -22.160 -1.065  -17.351 1.00 77.12 298 A 1 
ATOM   2378 N  N   . GLY A 1 299 ? -16.632 2.367   -14.773 1.00 95.21 299 A 1 
ATOM   2379 C  CA  . GLY A 1 299 ? -16.031 3.683   -14.659 1.00 95.67 299 A 1 
ATOM   2380 C  C   . GLY A 1 299 ? -14.925 3.691   -13.624 1.00 97.13 299 A 1 
ATOM   2381 O  O   . GLY A 1 299 ? -14.427 2.639   -13.224 1.00 96.21 299 A 1 
ATOM   2382 N  N   . TYR A 1 300 ? -14.524 4.892   -13.189 1.00 97.90 300 A 1 
ATOM   2383 C  CA  . TYR A 1 300 ? -13.501 5.020   -12.171 1.00 98.16 300 A 1 
ATOM   2384 C  C   . TYR A 1 300 ? -13.965 4.408   -10.854 1.00 98.25 300 A 1 
ATOM   2385 O  O   . TYR A 1 300 ? -15.163 4.273   -10.605 1.00 97.72 300 A 1 
ATOM   2386 C  CB  . TYR A 1 300 ? -13.157 6.500   -11.941 1.00 98.02 300 A 1 
ATOM   2387 C  CG  . TYR A 1 300 ? -12.474 7.154   -13.114 1.00 97.99 300 A 1 
ATOM   2388 C  CD1 . TYR A 1 300 ? -11.148 6.874   -13.414 1.00 96.93 300 A 1 
ATOM   2389 C  CD2 . TYR A 1 300 ? -13.150 8.063   -13.924 1.00 96.89 300 A 1 
ATOM   2390 C  CE1 . TYR A 1 300 ? -10.505 7.478   -14.490 1.00 96.08 300 A 1 
ATOM   2391 C  CE2 . TYR A 1 300 ? -12.522 8.669   -15.001 1.00 96.31 300 A 1 
ATOM   2392 C  CZ  . TYR A 1 300 ? -11.204 8.374   -15.281 1.00 96.80 300 A 1 
ATOM   2393 O  OH  . TYR A 1 300 ? -10.573 8.965   -16.339 1.00 95.52 300 A 1 
ATOM   2394 N  N   . MET A 1 301 ? -13.012 4.038   -10.012 1.00 98.48 301 A 1 
ATOM   2395 C  CA  . MET A 1 301 ? -13.340 3.572   -8.678  1.00 98.52 301 A 1 
ATOM   2396 C  C   . MET A 1 301 ? -14.077 4.684   -7.936  1.00 98.55 301 A 1 
ATOM   2397 O  O   . MET A 1 301 ? -13.854 5.870   -8.194  1.00 98.32 301 A 1 
ATOM   2398 C  CB  . MET A 1 301 ? -12.079 3.145   -7.934  1.00 98.41 301 A 1 
ATOM   2399 C  CG  . MET A 1 301 ? -11.396 1.925   -8.557  1.00 97.81 301 A 1 
ATOM   2400 S  SD  . MET A 1 301 ? -10.028 1.287   -7.581  1.00 97.36 301 A 1 
ATOM   2401 C  CE  . MET A 1 301 ? -8.779  2.515   -7.906  1.00 92.16 301 A 1 
ATOM   2402 N  N   . LYS A 1 302 ? -14.960 4.300   -7.012  1.00 98.51 302 A 1 
ATOM   2403 C  CA  . LYS A 1 302 ? -15.882 5.254   -6.403  1.00 98.23 302 A 1 
ATOM   2404 C  C   . LYS A 1 302 ? -15.324 5.954   -5.177  1.00 98.36 302 A 1 
ATOM   2405 O  O   . LYS A 1 302 ? -15.515 7.163   -4.992  1.00 97.57 302 A 1 
ATOM   2406 C  CB  . LYS A 1 302 ? -17.190 4.551   -6.026  1.00 97.69 302 A 1 
ATOM   2407 C  CG  . LYS A 1 302 ? -17.790 3.691   -7.134  1.00 93.62 302 A 1 
ATOM   2408 C  CD  . LYS A 1 302 ? -18.039 4.511   -8.400  1.00 81.85 302 A 1 
ATOM   2409 C  CE  . LYS A 1 302 ? -18.617 3.639   -9.498  1.00 74.77 302 A 1 
ATOM   2410 N  NZ  . LYS A 1 302 ? -18.847 4.406   -10.751 1.00 62.59 302 A 1 
ATOM   2411 N  N   . GLU A 1 303 ? -14.628 5.210   -4.337  1.00 98.42 303 A 1 
ATOM   2412 C  CA  . GLU A 1 303 ? -14.287 5.710   -3.008  1.00 98.27 303 A 1 
ATOM   2413 C  C   . GLU A 1 303 ? -13.231 4.820   -2.376  1.00 98.69 303 A 1 
ATOM   2414 O  O   . GLU A 1 303 ? -13.102 3.654   -2.735  1.00 98.38 303 A 1 
ATOM   2415 C  CB  . GLU A 1 303 ? -15.555 5.742   -2.143  1.00 95.93 303 A 1 
ATOM   2416 C  CG  . GLU A 1 303 ? -15.358 5.794   -0.637  1.00 88.62 303 A 1 
ATOM   2417 C  CD  . GLU A 1 303 ? -15.115 7.205   -0.125  1.00 87.81 303 A 1 
ATOM   2418 O  OE1 . GLU A 1 303 ? -14.564 8.018   -0.886  1.00 82.33 303 A 1 
ATOM   2419 O  OE2 . GLU A 1 303 ? -15.477 7.485   1.029   1.00 81.55 303 A 1 
ATOM   2420 N  N   . PHE A 1 304 ? -12.454 5.386   -1.442  1.00 98.78 304 A 1 
ATOM   2421 C  CA  . PHE A 1 304 ? -11.665 4.547   -0.554  1.00 98.78 304 A 1 
ATOM   2422 C  C   . PHE A 1 304 ? -11.860 5.009   0.879   1.00 98.76 304 A 1 
ATOM   2423 O  O   . PHE A 1 304 ? -12.168 6.184   1.137   1.00 98.42 304 A 1 
ATOM   2424 C  CB  . PHE A 1 304 ? -10.173 4.510   -0.935  1.00 98.60 304 A 1 
ATOM   2425 C  CG  . PHE A 1 304 ? -9.430  5.813   -0.744  1.00 98.60 304 A 1 
ATOM   2426 C  CD1 . PHE A 1 304 ? -9.130  6.294   0.524   1.00 97.82 304 A 1 
ATOM   2427 C  CD2 . PHE A 1 304 ? -8.979  6.530   -1.846  1.00 97.67 304 A 1 
ATOM   2428 C  CE1 . PHE A 1 304 ? -8.430  7.486   0.690   1.00 97.07 304 A 1 
ATOM   2429 C  CE2 . PHE A 1 304 ? -8.274  7.716   -1.682  1.00 96.95 304 A 1 
ATOM   2430 C  CZ  . PHE A 1 304 ? -7.999  8.202   -0.413  1.00 97.57 304 A 1 
ATOM   2431 N  N   . LYS A 1 305 ? -11.710 4.083   1.809   1.00 98.69 305 A 1 
ATOM   2432 C  CA  . LYS A 1 305 ? -11.813 4.376   3.230   1.00 98.68 305 A 1 
ATOM   2433 C  C   . LYS A 1 305 ? -10.577 3.850   3.931   1.00 98.61 305 A 1 
ATOM   2434 O  O   . LYS A 1 305 ? -10.193 2.694   3.727   1.00 98.53 305 A 1 
ATOM   2435 C  CB  . LYS A 1 305 ? -13.074 3.757   3.831   1.00 98.38 305 A 1 
ATOM   2436 C  CG  . LYS A 1 305 ? -14.368 4.382   3.320   1.00 97.21 305 A 1 
ATOM   2437 C  CD  . LYS A 1 305 ? -15.592 3.743   3.963   1.00 94.88 305 A 1 
ATOM   2438 C  CE  . LYS A 1 305 ? -16.867 4.393   3.473   1.00 90.32 305 A 1 
ATOM   2439 N  NZ  . LYS A 1 305 ? -18.081 3.780   4.078   1.00 82.05 305 A 1 
ATOM   2440 N  N   . ASN A 1 306 ? -9.960  4.699   4.750   1.00 98.73 306 A 1 
ATOM   2441 C  CA  . ASN A 1 306 ? -8.808  4.295   5.527   1.00 98.66 306 A 1 
ATOM   2442 C  C   . ASN A 1 306 ? -9.208  3.964   6.953   1.00 98.69 306 A 1 
ATOM   2443 O  O   . ASN A 1 306 ? -10.054 4.638   7.550   1.00 98.13 306 A 1 
ATOM   2444 C  CB  . ASN A 1 306 ? -7.735  5.390   5.553   1.00 98.35 306 A 1 
ATOM   2445 C  CG  . ASN A 1 306 ? -6.955  5.480   4.259   1.00 97.08 306 A 1 
ATOM   2446 O  OD1 . ASN A 1 306 ? -7.158  4.683   3.344   1.00 89.22 306 A 1 
ATOM   2447 N  ND2 . ASN A 1 306 ? -6.059  6.446   4.185   1.00 88.52 306 A 1 
ATOM   2448 N  N   . TYR A 1 307 ? -8.591  2.920   7.491   1.00 98.69 307 A 1 
ATOM   2449 C  CA  . TYR A 1 307 ? -8.749  2.540   8.879   1.00 98.62 307 A 1 
ATOM   2450 C  C   . TYR A 1 307 ? -7.357  2.521   9.493   1.00 98.63 307 A 1 
ATOM   2451 O  O   . TYR A 1 307 ? -6.388  2.163   8.831   1.00 98.42 307 A 1 
ATOM   2452 C  CB  . TYR A 1 307 ? -9.406  1.155   8.990   1.00 98.69 307 A 1 
ATOM   2453 C  CG  . TYR A 1 307 ? -10.724 1.053   8.254   1.00 98.66 307 A 1 
ATOM   2454 C  CD1 . TYR A 1 307 ? -10.756 0.765   6.891   1.00 98.31 307 A 1 
ATOM   2455 C  CD2 . TYR A 1 307 ? -11.929 1.249   8.913   1.00 98.31 307 A 1 
ATOM   2456 C  CE1 . TYR A 1 307 ? -11.960 0.677   6.210   1.00 97.98 307 A 1 
ATOM   2457 C  CE2 . TYR A 1 307 ? -13.134 1.157   8.239   1.00 98.06 307 A 1 
ATOM   2458 C  CZ  . TYR A 1 307 ? -13.145 0.876   6.891   1.00 98.15 307 A 1 
ATOM   2459 O  OH  . TYR A 1 307 ? -14.334 0.789   6.222   1.00 97.49 307 A 1 
ATOM   2460 N  N   . HIS A 1 308 ? -7.256  2.929   10.751  1.00 98.34 308 A 1 
ATOM   2461 C  CA  . HIS A 1 308 ? -5.943  2.957   11.375  1.00 98.25 308 A 1 
ATOM   2462 C  C   . HIS A 1 308 ? -5.978  2.498   12.830  1.00 98.30 308 A 1 
ATOM   2463 O  O   . HIS A 1 308 ? -7.043  2.356   13.431  1.00 97.99 308 A 1 
ATOM   2464 C  CB  . HIS A 1 308 ? -5.278  4.333   11.244  1.00 97.35 308 A 1 
ATOM   2465 C  CG  . HIS A 1 308 ? -5.999  5.447   11.959  1.00 97.08 308 A 1 
ATOM   2466 N  ND1 . HIS A 1 308 ? -5.493  6.729   12.015  1.00 90.11 308 A 1 
ATOM   2467 C  CD2 . HIS A 1 308 ? -7.164  5.468   12.645  1.00 89.55 308 A 1 
ATOM   2468 C  CE1 . HIS A 1 308 ? -6.319  7.496   12.698  1.00 91.78 308 A 1 
ATOM   2469 N  NE2 . HIS A 1 308 ? -7.338  6.753   13.093  1.00 92.85 308 A 1 
ATOM   2470 N  N   . PHE A 1 309 ? -4.782  2.243   13.362  1.00 98.02 309 A 1 
ATOM   2471 C  CA  . PHE A 1 309 ? -4.590  1.702   14.697  1.00 97.91 309 A 1 
ATOM   2472 C  C   . PHE A 1 309 ? -3.613  2.637   15.408  1.00 97.56 309 A 1 
ATOM   2473 O  O   . PHE A 1 309 ? -2.401  2.491   15.292  1.00 96.31 309 A 1 
ATOM   2474 C  CB  . PHE A 1 309 ? -4.034  0.281   14.586  1.00 97.90 309 A 1 
ATOM   2475 C  CG  . PHE A 1 309 ? -3.980  -0.499  15.879  1.00 98.16 309 A 1 
ATOM   2476 C  CD1 . PHE A 1 309 ? -3.002  -0.250  16.827  1.00 97.75 309 A 1 
ATOM   2477 C  CD2 . PHE A 1 309 ? -4.892  -1.517  16.121  1.00 97.74 309 A 1 
ATOM   2478 C  CE1 . PHE A 1 309 ? -2.937  -0.989  17.993  1.00 97.33 309 A 1 
ATOM   2479 C  CE2 . PHE A 1 309 ? -4.829  -2.266  17.289  1.00 97.34 309 A 1 
ATOM   2480 C  CZ  . PHE A 1 309 ? -3.852  -2.005  18.229  1.00 97.65 309 A 1 
ATOM   2481 N  N   . GLN A 1 310 ? -4.144  3.628   16.107  1.00 97.08 310 A 1 
ATOM   2482 C  CA  . GLN A 1 310 ? -3.292  4.586   16.797  1.00 96.41 310 A 1 
ATOM   2483 C  C   . GLN A 1 310 ? -2.729  3.959   18.069  1.00 96.10 310 A 1 
ATOM   2484 O  O   . GLN A 1 310 ? -3.476  3.632   18.990  1.00 95.16 310 A 1 
ATOM   2485 C  CB  . GLN A 1 310 ? -4.072  5.859   17.127  1.00 95.53 310 A 1 
ATOM   2486 C  CG  . GLN A 1 310 ? -4.470  6.673   15.906  1.00 93.68 310 A 1 
ATOM   2487 C  CD  . GLN A 1 310 ? -5.293  7.897   16.256  1.00 93.28 310 A 1 
ATOM   2488 O  OE1 . GLN A 1 310 ? -6.297  7.796   16.958  1.00 87.17 310 A 1 
ATOM   2489 N  NE2 . GLN A 1 310 ? -4.867  9.061   15.786  1.00 85.64 310 A 1 
ATOM   2490 N  N   . LEU A 1 311 ? -1.411  3.781   18.091  1.00 95.76 311 A 1 
ATOM   2491 C  CA  . LEU A 1 311 ? -0.753  3.240   19.273  1.00 95.13 311 A 1 
ATOM   2492 C  C   . LEU A 1 311 ? -0.906  4.218   20.433  1.00 93.65 311 A 1 
ATOM   2493 O  O   . LEU A 1 311 ? -0.833  5.430   20.245  1.00 91.99 311 A 1 
ATOM   2494 C  CB  . LEU A 1 311 ? 0.728   2.994   18.995  1.00 95.52 311 A 1 
ATOM   2495 C  CG  . LEU A 1 311 ? 1.054   2.019   17.861  1.00 95.18 311 A 1 
ATOM   2496 C  CD1 . LEU A 1 311 ? 2.567   1.912   17.682  1.00 94.15 311 A 1 
ATOM   2497 C  CD2 . LEU A 1 311 ? 0.457   0.651   18.146  1.00 93.51 311 A 1 
ATOM   2498 N  N   . ARG A 1 312 ? -1.115  3.685   21.635  1.00 92.70 312 A 1 
ATOM   2499 C  CA  . ARG A 1 312 ? -1.289  4.523   22.813  1.00 91.01 312 A 1 
ATOM   2500 C  C   . ARG A 1 312 ? -0.053  5.398   23.008  1.00 89.85 312 A 1 
ATOM   2501 O  O   . ARG A 1 312 ? 1.061   4.881   23.092  1.00 87.64 312 A 1 
ATOM   2502 C  CB  . ARG A 1 312 ? -1.547  3.672   24.053  1.00 90.03 312 A 1 
ATOM   2503 C  CG  . ARG A 1 312 ? -1.792  4.497   25.305  1.00 86.71 312 A 1 
ATOM   2504 C  CD  . ARG A 1 312 ? -2.277  3.625   26.453  1.00 83.97 312 A 1 
ATOM   2505 N  NE  . ARG A 1 312 ? -3.529  2.944   26.152  1.00 81.51 312 A 1 
ATOM   2506 C  CZ  . ARG A 1 312 ? -4.726  3.538   26.127  1.00 80.34 312 A 1 
ATOM   2507 N  NH1 . ARG A 1 312 ? -4.832  4.826   26.389  1.00 70.64 312 A 1 
ATOM   2508 N  NH2 . ARG A 1 312 ? -5.801  2.840   25.826  1.00 75.67 312 A 1 
ATOM   2509 N  N   . PRO A 1 313 ? -0.236  6.721   23.082  1.00 87.26 313 A 1 
ATOM   2510 C  CA  . PRO A 1 313 ? 0.900   7.626   23.256  1.00 84.33 313 A 1 
ATOM   2511 C  C   . PRO A 1 313 ? 1.660   7.357   24.542  1.00 83.58 313 A 1 
ATOM   2512 O  O   . PRO A 1 313 ? 1.078   6.963   25.551  1.00 79.46 313 A 1 
ATOM   2513 C  CB  . PRO A 1 313 ? 0.250   9.017   23.292  1.00 80.91 313 A 1 
ATOM   2514 C  CG  . PRO A 1 313 ? -1.019  8.848   22.529  1.00 80.37 313 A 1 
ATOM   2515 C  CD  . PRO A 1 313 ? -1.493  7.471   22.893  1.00 83.78 313 A 1 
ATOM   2516 N  N   . LYS A 1 314 ? 2.974   7.584   24.485  1.00 82.69 314 A 1 
ATOM   2517 C  CA  . LYS A 1 314 ? 3.795   7.454   25.678  1.00 80.69 314 A 1 
ATOM   2518 C  C   . LYS A 1 314 ? 3.537   8.647   26.598  1.00 77.51 314 A 1 
ATOM   2519 O  O   . LYS A 1 314 ? 2.915   9.630   26.197  1.00 70.09 314 A 1 
ATOM   2520 C  CB  . LYS A 1 314 ? 5.262   7.337   25.291  1.00 77.25 314 A 1 
ATOM   2521 C  CG  . LYS A 1 314 ? 5.550   6.064   24.499  1.00 77.01 314 A 1 
ATOM   2522 C  CD  . LYS A 1 314 ? 6.987   5.962   24.054  1.00 74.47 314 A 1 
ATOM   2523 C  CE  . LYS A 1 314 ? 7.211   4.683   23.269  1.00 71.17 314 A 1 
ATOM   2524 N  NZ  . LYS A 1 314 ? 8.601   4.553   22.758  1.00 66.62 314 A 1 
ATOM   2525 N  N   . LYS A 1 315 ? 4.006   8.559   27.830  1.00 73.02 315 A 1 
ATOM   2526 C  CA  . LYS A 1 315 ? 3.659   9.541   28.862  1.00 71.18 315 A 1 
ATOM   2527 C  C   . LYS A 1 315 ? 4.129   10.962  28.548  1.00 70.12 315 A 1 
ATOM   2528 O  O   . LYS A 1 315 ? 3.609   11.920  29.109  1.00 62.32 315 A 1 
ATOM   2529 C  CB  . LYS A 1 315 ? 4.203   9.095   30.221  1.00 64.77 315 A 1 
ATOM   2530 C  CG  . LYS A 1 315 ? 3.571   7.809   30.727  1.00 58.43 315 A 1 
ATOM   2531 C  CD  . LYS A 1 315 ? 4.048   7.463   32.125  1.00 53.02 315 A 1 
ATOM   2532 C  CE  . LYS A 1 315 ? 3.388   6.187   32.609  1.00 46.35 315 A 1 
ATOM   2533 N  NZ  . LYS A 1 315 ? 1.900   6.267   32.591  1.00 41.36 315 A 1 
ATOM   2534 N  N   . ASP A 1 316 ? 5.085   11.112  27.658  1.00 62.03 316 A 1 
ATOM   2535 C  CA  . ASP A 1 316 ? 5.559   12.434  27.274  1.00 60.62 316 A 1 
ATOM   2536 C  C   . ASP A 1 316 ? 4.654   13.095  26.237  1.00 60.14 316 A 1 
ATOM   2537 O  O   . ASP A 1 316 ? 4.796   14.282  25.943  1.00 55.68 316 A 1 
ATOM   2538 C  CB  . ASP A 1 316 ? 6.993   12.361  26.732  1.00 55.27 316 A 1 
ATOM   2539 C  CG  . ASP A 1 316 ? 7.083   11.559  25.450  1.00 50.32 316 A 1 
ATOM   2540 O  OD1 . ASP A 1 316 ? 6.445   10.489  25.370  1.00 47.12 316 A 1 
ATOM   2541 O  OD2 . ASP A 1 316 ? 7.784   11.993  24.518  1.00 45.55 316 A 1 
ATOM   2542 N  N   . LYS A 1 317 ? 3.715   12.329  25.702  1.00 56.26 317 A 1 
ATOM   2543 C  CA  . LYS A 1 317 ? 2.805   12.835  24.680  1.00 57.19 317 A 1 
ATOM   2544 C  C   . LYS A 1 317 ? 1.343   12.824  25.131  1.00 56.69 317 A 1 
ATOM   2545 O  O   . LYS A 1 317 ? 0.514   13.535  24.573  1.00 54.82 317 A 1 
ATOM   2546 C  CB  . LYS A 1 317 ? 2.961   12.036  23.381  1.00 55.39 317 A 1 
ATOM   2547 C  CG  . LYS A 1 317 ? 4.341   12.153  22.768  1.00 52.98 317 A 1 
ATOM   2548 C  CD  . LYS A 1 317 ? 4.440   11.456  21.426  1.00 50.00 317 A 1 
ATOM   2549 C  CE  . LYS A 1 317 ? 5.810   11.638  20.820  1.00 46.20 317 A 1 
ATOM   2550 N  NZ  . LYS A 1 317 ? 5.931   11.003  19.490  1.00 42.24 317 A 1 
ATOM   2551 N  N   . LEU A 1 318 ? 1.033   12.007  26.126  1.00 57.65 318 A 1 
ATOM   2552 C  CA  . LEU A 1 318 ? -0.306  11.956  26.700  1.00 57.44 318 A 1 
ATOM   2553 C  C   . LEU A 1 318 ? -0.181  12.148  28.203  1.00 56.69 318 A 1 
ATOM   2554 O  O   . LEU A 1 318 ? 0.216   11.234  28.921  1.00 52.84 318 A 1 
ATOM   2555 C  CB  . LEU A 1 318 ? -0.985  10.632  26.380  1.00 54.70 318 A 1 
ATOM   2556 C  CG  . LEU A 1 318 ? -2.437  10.483  26.860  1.00 52.02 318 A 1 
ATOM   2557 C  CD1 . LEU A 1 318 ? -3.331  11.488  26.160  1.00 49.14 318 A 1 
ATOM   2558 C  CD2 . LEU A 1 318 ? -2.941  9.055   26.613  1.00 49.47 318 A 1 
ATOM   2559 N  N   . LYS A 1 319 ? -0.529  13.353  28.675  1.00 56.72 319 A 1 
ATOM   2560 C  CA  . LYS A 1 319 ? -0.389  13.689  30.091  1.00 57.51 319 A 1 
ATOM   2561 C  C   . LYS A 1 319 ? -1.296  12.826  30.958  1.00 56.30 319 A 1 
ATOM   2562 O  O   . LYS A 1 319 ? -2.523  12.934  30.870  1.00 53.54 319 A 1 
ATOM   2563 C  CB  . LYS A 1 319 ? -0.712  15.174  30.316  1.00 54.54 319 A 1 
ATOM   2564 C  CG  . LYS A 1 319 ? 0.153   16.133  29.508  1.00 50.58 319 A 1 
ATOM   2565 C  CD  . LYS A 1 319 ? 1.614   16.038  29.897  1.00 47.32 319 A 1 
ATOM   2566 C  CE  . LYS A 1 319 ? 2.454   17.041  29.146  1.00 42.88 319 A 1 
ATOM   2567 N  NZ  . LYS A 1 319 ? 2.081   18.438  29.451  1.00 38.39 319 A 1 
ATOM   2568 N  N   . PRO A 1 320 ? -0.725  11.989  31.821  1.00 54.12 320 A 1 
ATOM   2569 C  CA  . PRO A 1 320 ? -1.531  11.091  32.647  1.00 53.92 320 A 1 
ATOM   2570 C  C   . PRO A 1 320 ? -2.309  11.807  33.753  1.00 54.58 320 A 1 
ATOM   2571 O  O   . PRO A 1 320 ? -3.305  11.289  34.243  1.00 52.40 320 A 1 
ATOM   2572 C  CB  . PRO A 1 320 ? -0.489  10.132  33.248  1.00 50.85 320 A 1 
ATOM   2573 C  CG  . PRO A 1 320 ? 0.765   10.933  33.266  1.00 49.73 320 A 1 
ATOM   2574 C  CD  . PRO A 1 320 ? 0.715   11.786  32.030  1.00 53.33 320 A 1 
ATOM   2575 N  N   . LYS A 1 321 ? -1.850  13.008  34.138  1.00 53.51 321 A 1 
ATOM   2576 C  CA  . LYS A 1 321 ? -2.526  13.755  35.203  1.00 53.49 321 A 1 
ATOM   2577 C  C   . LYS A 1 321 ? -3.810  14.431  34.712  1.00 53.33 321 A 1 
ATOM   2578 O  O   . LYS A 1 321 ? -4.674  14.776  35.514  1.00 50.27 321 A 1 
ATOM   2579 C  CB  . LYS A 1 321 ? -1.582  14.804  35.801  1.00 50.08 321 A 1 
ATOM   2580 C  CG  . LYS A 1 321 ? -0.423  14.216  36.580  1.00 46.25 321 A 1 
ATOM   2581 C  CD  . LYS A 1 321 ? 0.398   15.298  37.262  1.00 43.11 321 A 1 
ATOM   2582 C  CE  . LYS A 1 321 ? 1.520   14.703  38.088  1.00 37.92 321 A 1 
ATOM   2583 N  NZ  . LYS A 1 321 ? 2.308   15.743  38.787  1.00 34.29 321 A 1 
ATOM   2584 N  N   . THR A 1 322 ? -3.934  14.616  33.396  1.00 50.63 322 A 1 
ATOM   2585 C  CA  . THR A 1 322 ? -5.098  15.274  32.820  1.00 51.35 322 A 1 
ATOM   2586 C  C   . THR A 1 322 ? -5.947  14.324  31.981  1.00 51.65 322 A 1 
ATOM   2587 O  O   . THR A 1 322 ? -7.048  14.676  31.557  1.00 48.97 322 A 1 
ATOM   2588 C  CB  . THR A 1 322 ? -4.693  16.466  31.946  1.00 47.46 322 A 1 
ATOM   2589 O  OG1 . THR A 1 322 ? -3.830  16.012  30.890  1.00 43.03 322 A 1 
ATOM   2590 C  CG2 . THR A 1 322 ? -3.957  17.512  32.768  1.00 42.22 322 A 1 
ATOM   2591 N  N   . THR A 1 323 ? -5.443  13.116  31.749  1.00 51.48 323 A 1 
ATOM   2592 C  CA  . THR A 1 323 ? -6.150  12.143  30.926  1.00 52.22 323 A 1 
ATOM   2593 C  C   . THR A 1 323 ? -6.228  10.800  31.643  1.00 51.62 323 A 1 
ATOM   2594 O  O   . THR A 1 323 ? -5.209  10.206  31.974  1.00 49.32 323 A 1 
ATOM   2595 C  CB  . THR A 1 323 ? -5.462  11.954  29.571  1.00 49.27 323 A 1 
ATOM   2596 O  OG1 . THR A 1 323 ? -5.373  13.209  28.902  1.00 45.84 323 A 1 
ATOM   2597 C  CG2 . THR A 1 323 ? -6.250  10.972  28.705  1.00 44.80 323 A 1 
ATOM   2598 N  N   . ILE A 1 324 ? -7.456  10.342  31.870  1.00 52.05 324 A 1 
ATOM   2599 C  CA  . ILE A 1 324 ? -7.672  9.036   32.477  1.00 52.58 324 A 1 
ATOM   2600 C  C   . ILE A 1 324 ? -7.864  8.007   31.374  1.00 53.08 324 A 1 
ATOM   2601 O  O   . ILE A 1 324 ? -8.832  8.076   30.614  1.00 49.89 324 A 1 
ATOM   2602 C  CB  . ILE A 1 324 ? -8.903  9.045   33.410  1.00 48.32 324 A 1 
ATOM   2603 C  CG1 . ILE A 1 324 ? -8.708  10.071  34.527  1.00 44.56 324 A 1 
ATOM   2604 C  CG2 . ILE A 1 324 ? -9.139  7.653   33.981  1.00 44.06 324 A 1 
ATOM   2605 C  CD1 . ILE A 1 324 ? -9.888  10.195  35.471  1.00 41.21 324 A 1 
ATOM   2606 N  N   . LYS A 1 325 ? -6.935  7.074   31.272  1.00 55.69 325 A 1 
ATOM   2607 C  CA  . LYS A 1 325 ? -6.991  6.049   30.238  1.00 56.20 325 A 1 
ATOM   2608 C  C   . LYS A 1 325 ? -8.198  5.138   30.446  1.00 55.49 325 A 1 
ATOM   2609 O  O   . LYS A 1 325 ? -8.482  4.701   31.564  1.00 52.98 325 A 1 
ATOM   2610 C  CB  . LYS A 1 325 ? -5.708  5.220   30.228  1.00 53.97 325 A 1 
ATOM   2611 C  CG  . LYS A 1 325 ? -4.465  6.018   29.912  1.00 51.03 325 A 1 
ATOM   2612 C  CD  . LYS A 1 325 ? -3.228  5.136   29.963  1.00 48.46 325 A 1 
ATOM   2613 C  CE  . LYS A 1 325 ? -1.971  5.929   29.682  1.00 44.94 325 A 1 
ATOM   2614 N  NZ  . LYS A 1 325 ? -0.744  5.086   29.768  1.00 40.99 325 A 1 
ATOM   2615 N  N   . GLN A 1 326 ? -8.921  4.858   29.364  1.00 54.80 326 A 1 
ATOM   2616 C  CA  . GLN A 1 326 ? -10.069 3.967   29.387  1.00 54.44 326 A 1 
ATOM   2617 C  C   . GLN A 1 326 ? -9.954  2.967   28.247  1.00 54.86 326 A 1 
ATOM   2618 O  O   . GLN A 1 326 ? -9.367  3.271   27.208  1.00 51.53 326 A 1 
ATOM   2619 C  CB  . GLN A 1 326 ? -11.373 4.761   29.240  1.00 50.32 326 A 1 
ATOM   2620 C  CG  . GLN A 1 326 ? -11.625 5.783   30.337  1.00 46.20 326 A 1 
ATOM   2621 C  CD  . GLN A 1 326 ? -12.881 6.588   30.092  1.00 42.49 326 A 1 
ATOM   2622 O  OE1 . GLN A 1 326 ? -13.237 6.857   28.947  1.00 41.50 326 A 1 
ATOM   2623 N  NE2 . GLN A 1 326 ? -13.559 6.964   31.157  1.00 39.79 326 A 1 
ATOM   2624 N  N   . PRO A 1 327 ? -10.511 1.767   28.424  1.00 57.18 327 A 1 
ATOM   2625 C  CA  . PRO A 1 327 ? -10.498 0.777   27.338  1.00 57.37 327 A 1 
ATOM   2626 C  C   . PRO A 1 327 ? -11.194 1.283   26.077  1.00 60.25 327 A 1 
ATOM   2627 O  O   . PRO A 1 327 ? -10.909 0.798   24.980  1.00 57.06 327 A 1 
ATOM   2628 C  CB  . PRO A 1 327 ? -11.245 -0.416  27.939  1.00 52.63 327 A 1 
ATOM   2629 C  CG  . PRO A 1 327 ? -11.042 -0.272  29.413  1.00 50.74 327 A 1 
ATOM   2630 C  CD  . PRO A 1 327 ? -11.074 1.212   29.662  1.00 52.73 327 A 1 
ATOM   2631 N  N   . SER A 1 328 ? -12.091 2.254   26.228  1.00 63.23 328 A 1 
ATOM   2632 C  CA  . SER A 1 328 ? -12.865 2.782   25.114  1.00 66.17 328 A 1 
ATOM   2633 C  C   . SER A 1 328 ? -12.343 4.117   24.588  1.00 70.70 328 A 1 
ATOM   2634 O  O   . SER A 1 328 ? -13.036 4.795   23.837  1.00 65.51 328 A 1 
ATOM   2635 C  CB  . SER A 1 328 ? -14.330 2.939   25.538  1.00 57.99 328 A 1 
ATOM   2636 O  OG  . SER A 1 328 ? -14.453 3.863   26.605  1.00 50.74 328 A 1 
ATOM   2637 N  N   . ASP A 1 329 ? -11.134 4.492   24.943  1.00 75.22 329 A 1 
ATOM   2638 C  CA  . ASP A 1 329 ? -10.612 5.802   24.560  1.00 78.66 329 A 1 
ATOM   2639 C  C   . ASP A 1 329 ? -10.106 5.886   23.121  1.00 82.56 329 A 1 
ATOM   2640 O  O   . ASP A 1 329 ? -9.676  6.947   22.675  1.00 79.03 329 A 1 
ATOM   2641 C  CB  . ASP A 1 329 ? -9.519  6.264   25.546  1.00 71.10 329 A 1 
ATOM   2642 C  CG  . ASP A 1 329 ? -8.295  5.363   25.558  1.00 67.55 329 A 1 
ATOM   2643 O  OD1 . ASP A 1 329 ? -8.130  4.537   24.639  1.00 63.05 329 A 1 
ATOM   2644 O  OD2 . ASP A 1 329 ? -7.485  5.501   26.500  1.00 63.23 329 A 1 
ATOM   2645 N  N   . GLY A 1 330 ? -10.165 4.767   22.390  1.00 84.34 330 A 1 
ATOM   2646 C  CA  . GLY A 1 330 ? -9.834  4.783   20.979  1.00 87.98 330 A 1 
ATOM   2647 C  C   . GLY A 1 330 ? -8.417  4.375   20.611  1.00 91.29 330 A 1 
ATOM   2648 O  O   . GLY A 1 330 ? -8.120  4.161   19.438  1.00 89.46 330 A 1 
ATOM   2649 N  N   . PHE A 1 331 ? -7.530  4.268   21.589  1.00 92.27 331 A 1 
ATOM   2650 C  CA  . PHE A 1 331 ? -6.159  3.851   21.317  1.00 93.01 331 A 1 
ATOM   2651 C  C   . PHE A 1 331 ? -6.043  2.326   21.307  1.00 93.84 331 A 1 
ATOM   2652 O  O   . PHE A 1 331 ? -6.845  1.624   21.912  1.00 92.79 331 A 1 
ATOM   2653 C  CB  . PHE A 1 331 ? -5.193  4.437   22.350  1.00 91.73 331 A 1 
ATOM   2654 C  CG  . PHE A 1 331 ? -5.077  5.935   22.287  1.00 91.06 331 A 1 
ATOM   2655 C  CD1 . PHE A 1 331 ? -4.515  6.553   21.180  1.00 88.56 331 A 1 
ATOM   2656 C  CD2 . PHE A 1 331 ? -5.517  6.721   23.338  1.00 88.73 331 A 1 
ATOM   2657 C  CE1 . PHE A 1 331 ? -4.409  7.925   21.120  1.00 87.52 331 A 1 
ATOM   2658 C  CE2 . PHE A 1 331 ? -5.416  8.100   23.284  1.00 87.47 331 A 1 
ATOM   2659 C  CZ  . PHE A 1 331 ? -4.855  8.713   22.174  1.00 87.85 331 A 1 
ATOM   2660 N  N   . ASN A 1 332 ? -5.027  1.833   20.592  1.00 94.49 332 A 1 
ATOM   2661 C  CA  . ASN A 1 332 ? -4.785  0.400   20.471  1.00 95.10 332 A 1 
ATOM   2662 C  C   . ASN A 1 332 ? -6.004  -0.358  19.951  1.00 95.87 332 A 1 
ATOM   2663 O  O   . ASN A 1 332 ? -6.295  -1.474  20.387  1.00 94.68 332 A 1 
ATOM   2664 C  CB  . ASN A 1 332 ? -4.317  -0.191  21.806  1.00 93.99 332 A 1 
ATOM   2665 C  CG  . ASN A 1 332 ? -2.903  0.235   22.162  1.00 92.84 332 A 1 
ATOM   2666 O  OD1 . ASN A 1 332 ? -2.189  0.827   21.352  1.00 88.71 332 A 1 
ATOM   2667 N  ND2 . ASN A 1 332 ? -2.476  -0.069  23.377  1.00 88.31 332 A 1 
ATOM   2668 N  N   . LYS A 1 333 ? -6.732  0.263   19.007  1.00 96.09 333 A 1 
ATOM   2669 C  CA  . LYS A 1 333 ? -7.892  -0.351  18.377  1.00 96.22 333 A 1 
ATOM   2670 C  C   . LYS A 1 333 ? -7.961  0.072   16.916  1.00 97.25 333 A 1 
ATOM   2671 O  O   . LYS A 1 333 ? -7.658  1.210   16.577  1.00 96.79 333 A 1 
ATOM   2672 C  CB  . LYS A 1 333 ? -9.189  0.071   19.061  1.00 93.98 333 A 1 
ATOM   2673 C  CG  . LYS A 1 333 ? -9.398  -0.460  20.464  1.00 85.72 333 A 1 
ATOM   2674 C  CD  . LYS A 1 333 ? -10.752 -0.024  20.992  1.00 83.14 333 A 1 
ATOM   2675 C  CE  . LYS A 1 333 ? -11.030 -0.594  22.371  1.00 71.84 333 A 1 
ATOM   2676 N  NZ  . LYS A 1 333 ? -12.368 -0.198  22.865  1.00 64.69 333 A 1 
ATOM   2677 N  N   . TRP A 1 334 ? -8.362  -0.849  16.040  1.00 97.53 334 A 1 
ATOM   2678 C  CA  . TRP A 1 334 ? -8.619  -0.513  14.655  1.00 97.94 334 A 1 
ATOM   2679 C  C   . TRP A 1 334 ? -9.920  0.288   14.573  1.00 97.72 334 A 1 
ATOM   2680 O  O   . TRP A 1 334 ? -10.930 -0.108  15.144  1.00 97.08 334 A 1 
ATOM   2681 C  CB  . TRP A 1 334 ? -8.717  -1.773  13.796  1.00 98.16 334 A 1 
ATOM   2682 C  CG  . TRP A 1 334 ? -7.396  -2.434  13.573  1.00 98.36 334 A 1 
ATOM   2683 C  CD1 . TRP A 1 334 ? -6.901  -3.519  14.223  1.00 97.90 334 A 1 
ATOM   2684 C  CD2 . TRP A 1 334 ? -6.379  -2.017  12.654  1.00 98.39 334 A 1 
ATOM   2685 N  NE1 . TRP A 1 334 ? -5.643  -3.810  13.769  1.00 98.01 334 A 1 
ATOM   2686 C  CE2 . TRP A 1 334 ? -5.296  -2.906  12.802  1.00 98.27 334 A 1 
ATOM   2687 C  CE3 . TRP A 1 334 ? -6.284  -0.981  11.717  1.00 98.35 334 A 1 
ATOM   2688 C  CZ2 . TRP A 1 334 ? -4.129  -2.783  12.049  1.00 98.17 334 A 1 
ATOM   2689 C  CZ3 . TRP A 1 334 ? -5.118  -0.864  10.966  1.00 98.07 334 A 1 
ATOM   2690 C  CH2 . TRP A 1 334 ? -4.060  -1.762  11.142  1.00 98.07 334 A 1 
ATOM   2691 N  N   . LYS A 1 335 ? -9.881  1.416   13.869  1.00 97.69 335 A 1 
ATOM   2692 C  CA  . LYS A 1 335 ? -11.054 2.254   13.733  1.00 97.11 335 A 1 
ATOM   2693 C  C   . LYS A 1 335 ? -11.023 3.022   12.423  1.00 97.72 335 A 1 
ATOM   2694 O  O   . LYS A 1 335 ? -9.979  3.169   11.799  1.00 97.52 335 A 1 
ATOM   2695 C  CB  . LYS A 1 335 ? -11.153 3.236   14.912  1.00 94.84 335 A 1 
ATOM   2696 C  CG  . LYS A 1 335 ? -9.965  4.175   15.040  1.00 89.72 335 A 1 
ATOM   2697 C  CD  . LYS A 1 335 ? -10.077 5.057   16.279  1.00 88.00 335 A 1 
ATOM   2698 C  CE  . LYS A 1 335 ? -8.890  5.979   16.417  1.00 79.89 335 A 1 
ATOM   2699 N  NZ  . LYS A 1 335 ? -8.976  6.811   17.647  1.00 73.31 335 A 1 
ATOM   2700 N  N   . PHE A 1 336 ? -12.193 3.495   12.013  1.00 97.63 336 A 1 
ATOM   2701 C  CA  . PHE A 1 336 ? -12.317 4.297   10.810  1.00 97.60 336 A 1 
ATOM   2702 C  C   . PHE A 1 336 ? -11.512 5.585   10.941  1.00 97.58 336 A 1 
ATOM   2703 O  O   . PHE A 1 336 ? -11.590 6.273   11.961  1.00 96.81 336 A 1 
ATOM   2704 C  CB  . PHE A 1 336 ? -13.789 4.622   10.557  1.00 97.44 336 A 1 
ATOM   2705 C  CG  . PHE A 1 336 ? -14.027 5.537   9.391   1.00 97.61 336 A 1 
ATOM   2706 C  CD1 . PHE A 1 336 ? -13.899 5.079   8.092   1.00 96.95 336 A 1 
ATOM   2707 C  CD2 . PHE A 1 336 ? -14.406 6.856   9.596   1.00 96.89 336 A 1 
ATOM   2708 C  CE1 . PHE A 1 336 ? -14.134 5.918   7.014   1.00 96.20 336 A 1 
ATOM   2709 C  CE2 . PHE A 1 336 ? -14.640 7.706   8.524   1.00 96.28 336 A 1 
ATOM   2710 C  CZ  . PHE A 1 336 ? -14.504 7.236   7.232   1.00 96.59 336 A 1 
ATOM   2711 N  N   . ASN A 1 337 ? -10.706 5.898   9.918   1.00 97.75 337 A 1 
ATOM   2712 C  CA  . ASN A 1 337 ? -9.946  7.142   9.906   1.00 97.42 337 A 1 
ATOM   2713 C  C   . ASN A 1 337 ? -10.697 8.185   9.079   1.00 97.30 337 A 1 
ATOM   2714 O  O   . ASN A 1 337 ? -11.227 9.158   9.626   1.00 96.28 337 A 1 
ATOM   2715 C  CB  . ASN A 1 337 ? -8.533  6.908   9.357   1.00 96.73 337 A 1 
ATOM   2716 C  CG  . ASN A 1 337 ? -7.667  8.151   9.442   1.00 95.75 337 A 1 
ATOM   2717 O  OD1 . ASN A 1 337 ? -8.111  9.207   9.882   1.00 92.42 337 A 1 
ATOM   2718 N  ND2 . ASN A 1 337 ? -6.423  8.034   9.021   1.00 91.26 337 A 1 
ATOM   2719 N  N   . TYR A 1 338 ? -10.756 7.980   7.755   1.00 97.88 338 A 1 
ATOM   2720 C  CA  . TYR A 1 338 ? -11.504 8.886   6.900   1.00 98.05 338 A 1 
ATOM   2721 C  C   . TYR A 1 338 ? -11.830 8.229   5.564   1.00 98.39 338 A 1 
ATOM   2722 O  O   . TYR A 1 338 ? -11.212 7.234   5.188   1.00 98.18 338 A 1 
ATOM   2723 C  CB  . TYR A 1 338 ? -10.725 10.192  6.667   1.00 97.66 338 A 1 
ATOM   2724 C  CG  . TYR A 1 338 ? -9.619  10.070  5.641   1.00 97.90 338 A 1 
ATOM   2725 C  CD1 . TYR A 1 338 ? -8.342  9.649   6.008   1.00 97.35 338 A 1 
ATOM   2726 C  CD2 . TYR A 1 338 ? -9.848  10.376  4.304   1.00 97.41 338 A 1 
ATOM   2727 C  CE1 . TYR A 1 338 ? -7.329  9.539   5.065   1.00 96.71 338 A 1 
ATOM   2728 C  CE2 . TYR A 1 338 ? -8.840  10.264  3.352   1.00 97.05 338 A 1 
ATOM   2729 C  CZ  . TYR A 1 338 ? -7.583  9.841   3.737   1.00 97.47 338 A 1 
ATOM   2730 O  OH  . TYR A 1 338 ? -6.584  9.734   2.800   1.00 96.81 338 A 1 
ATOM   2731 N  N   . GLY A 1 339 ? -12.795 8.817   4.856   1.00 98.08 339 A 1 
ATOM   2732 C  CA  . GLY A 1 339 ? -13.146 8.377   3.522   1.00 98.01 339 A 1 
ATOM   2733 C  C   . GLY A 1 339 ? -12.825 9.466   2.514   1.00 98.11 339 A 1 
ATOM   2734 O  O   . GLY A 1 339 ? -12.898 10.655  2.826   1.00 97.25 339 A 1 
ATOM   2735 N  N   . SER A 1 340 ? -12.469 9.076   1.288   1.00 98.01 340 A 1 
ATOM   2736 C  CA  . SER A 1 340 ? -12.067 10.043  0.272   1.00 97.92 340 A 1 
ATOM   2737 C  C   . SER A 1 340 ? -13.185 11.026  -0.073  1.00 97.68 340 A 1 
ATOM   2738 O  O   . SER A 1 340 ? -12.932 12.211  -0.292  1.00 96.69 340 A 1 
ATOM   2739 C  CB  . SER A 1 340 ? -11.597 9.320   -0.991  1.00 97.79 340 A 1 
ATOM   2740 O  OG  . SER A 1 340 ? -12.615 8.498   -1.531  1.00 97.33 340 A 1 
ATOM   2741 N  N   . SER A 1 341 ? -14.412 10.557  -0.115  1.00 97.41 341 A 1 
ATOM   2742 C  CA  . SER A 1 341 ? -15.530 11.429  -0.472  1.00 96.75 341 A 1 
ATOM   2743 C  C   . SER A 1 341 ? -15.940 12.332  0.692   1.00 96.77 341 A 1 
ATOM   2744 O  O   . SER A 1 341 ? -16.147 13.530  0.507   1.00 94.80 341 A 1 
ATOM   2745 C  CB  . SER A 1 341 ? -16.727 10.603  -0.944  1.00 95.07 341 A 1 
ATOM   2746 O  OG  . SER A 1 341 ? -17.217 9.774   0.089   1.00 79.99 341 A 1 
ATOM   2747 N  N   . SER A 1 342 ? -16.041 11.784  1.889   1.00 96.63 342 A 1 
ATOM   2748 C  CA  . SER A 1 342 ? -16.478 12.560  3.041   1.00 96.15 342 A 1 
ATOM   2749 C  C   . SER A 1 342 ? -15.437 13.586  3.480   1.00 96.56 342 A 1 
ATOM   2750 O  O   . SER A 1 342 ? -15.784 14.666  3.952   1.00 94.92 342 A 1 
ATOM   2751 C  CB  . SER A 1 342 ? -16.814 11.630  4.220   1.00 94.55 342 A 1 
ATOM   2752 O  OG  . SER A 1 342 ? -15.687 10.890  4.625   1.00 86.22 342 A 1 
ATOM   2753 N  N   . GLU A 1 343 ? -14.159 13.262  3.317   1.00 96.82 343 A 1 
ATOM   2754 C  CA  . GLU A 1 343 ? -13.090 14.138  3.786   1.00 96.73 343 A 1 
ATOM   2755 C  C   . GLU A 1 343 ? -12.700 15.213  2.770   1.00 96.79 343 A 1 
ATOM   2756 O  O   . GLU A 1 343 ? -12.405 16.346  3.148   1.00 94.86 343 A 1 
ATOM   2757 C  CB  . GLU A 1 343 ? -11.852 13.316  4.154   1.00 95.44 343 A 1 
ATOM   2758 C  CG  . GLU A 1 343 ? -10.835 14.054  5.019   1.00 91.74 343 A 1 
ATOM   2759 C  CD  . GLU A 1 343 ? -11.287 14.183  6.468   1.00 94.20 343 A 1 
ATOM   2760 O  OE1 . GLU A 1 343 ? -12.484 13.988  6.754   1.00 90.30 343 A 1 
ATOM   2761 O  OE2 . GLU A 1 343 ? -10.430 14.469  7.325   1.00 90.52 343 A 1 
ATOM   2762 N  N   . TYR A 1 344 ? -12.699 14.847  1.486   1.00 97.55 344 A 1 
ATOM   2763 C  CA  . TYR A 1 344 ? -12.224 15.761  0.451   1.00 97.57 344 A 1 
ATOM   2764 C  C   . TYR A 1 344 ? -13.292 16.164  -0.564  1.00 97.45 344 A 1 
ATOM   2765 O  O   . TYR A 1 344 ? -13.032 16.987  -1.439  1.00 95.65 344 A 1 
ATOM   2766 C  CB  . TYR A 1 344 ? -11.036 15.140  -0.287  1.00 97.38 344 A 1 
ATOM   2767 C  CG  . TYR A 1 344 ? -9.848  14.825  0.599   1.00 97.65 344 A 1 
ATOM   2768 C  CD1 . TYR A 1 344 ? -9.320  15.779  1.457   1.00 96.86 344 A 1 
ATOM   2769 C  CD2 . TYR A 1 344 ? -9.246  13.575  0.562   1.00 96.95 344 A 1 
ATOM   2770 C  CE1 . TYR A 1 344 ? -8.229  15.499  2.265   1.00 96.30 344 A 1 
ATOM   2771 C  CE2 . TYR A 1 344 ? -8.151  13.286  1.359   1.00 96.43 344 A 1 
ATOM   2772 C  CZ  . TYR A 1 344 ? -7.640  14.247  2.205   1.00 96.90 344 A 1 
ATOM   2773 O  OH  . TYR A 1 344 ? -6.548  13.964  3.005   1.00 95.93 344 A 1 
ATOM   2774 N  N   . GLY A 1 345 ? -14.476 15.598  -0.453  1.00 96.02 345 A 1 
ATOM   2775 C  CA  . GLY A 1 345 ? -15.551 15.934  -1.373  1.00 95.79 345 A 1 
ATOM   2776 C  C   . GLY A 1 345 ? -15.382 15.349  -2.762  1.00 96.73 345 A 1 
ATOM   2777 O  O   . GLY A 1 345 ? -15.966 15.847  -3.725  1.00 94.94 345 A 1 
ATOM   2778 N  N   . LEU A 1 346 ? -14.588 14.299  -2.881  1.00 97.28 346 A 1 
ATOM   2779 C  CA  . LEU A 1 346 ? -14.342 13.661  -4.172  1.00 97.43 346 A 1 
ATOM   2780 C  C   . LEU A 1 346 ? -15.573 12.891  -4.634  1.00 97.33 346 A 1 
ATOM   2781 O  O   . LEU A 1 346 ? -16.141 12.098  -3.878  1.00 96.43 346 A 1 
ATOM   2782 C  CB  . LEU A 1 346 ? -13.142 12.716  -4.081  1.00 97.02 346 A 1 
ATOM   2783 C  CG  . LEU A 1 346 ? -11.809 13.367  -3.697  1.00 96.32 346 A 1 
ATOM   2784 C  CD1 . LEU A 1 346 ? -10.770 12.295  -3.386  1.00 95.00 346 A 1 
ATOM   2785 C  CD2 . LEU A 1 346 ? -11.315 14.266  -4.817  1.00 94.77 346 A 1 
ATOM   2786 N  N   . LYS A 1 347 ? -15.994 13.135  -5.877  1.00 97.53 347 A 1 
ATOM   2787 C  CA  . LYS A 1 347 ? -17.154 12.441  -6.435  1.00 97.35 347 A 1 
ATOM   2788 C  C   . LYS A 1 347 ? -16.787 11.034  -6.898  1.00 97.58 347 A 1 
ATOM   2789 O  O   . LYS A 1 347 ? -17.627 10.144  -6.924  1.00 96.12 347 A 1 
ATOM   2790 C  CB  . LYS A 1 347 ? -17.728 13.248  -7.607  1.00 96.48 347 A 1 
ATOM   2791 C  CG  . LYS A 1 347 ? -18.186 14.644  -7.229  1.00 92.03 347 A 1 
ATOM   2792 C  CD  . LYS A 1 347 ? -18.658 15.418  -8.449  1.00 85.40 347 A 1 
ATOM   2793 C  CE  . LYS A 1 347 ? -19.071 16.828  -8.081  1.00 77.09 347 A 1 
ATOM   2794 N  NZ  . LYS A 1 347 ? -19.494 17.617  -9.274  1.00 67.19 347 A 1 
ATOM   2795 N  N   . GLU A 1 348 ? -15.529 10.861  -7.263  1.00 98.24 348 A 1 
ATOM   2796 C  CA  . GLU A 1 348 ? -14.996 9.579   -7.697  1.00 98.31 348 A 1 
ATOM   2797 C  C   . GLU A 1 348 ? -13.470 9.660   -7.662  1.00 98.52 348 A 1 
ATOM   2798 O  O   . GLU A 1 348 ? -12.907 10.745  -7.467  1.00 98.29 348 A 1 
ATOM   2799 C  CB  . GLU A 1 348 ? -15.468 9.240   -9.122  1.00 97.39 348 A 1 
ATOM   2800 C  CG  . GLU A 1 348 ? -14.985 10.248  -10.164 1.00 95.63 348 A 1 
ATOM   2801 C  CD  . GLU A 1 348 ? -15.522 9.969   -11.556 1.00 95.83 348 A 1 
ATOM   2802 O  OE1 . GLU A 1 348 ? -16.343 9.037   -11.713 1.00 92.14 348 A 1 
ATOM   2803 O  OE2 . GLU A 1 348 ? -15.133 10.688  -12.493 1.00 92.76 348 A 1 
ATOM   2804 N  N   . LEU A 1 349 ? -12.797 8.533   -7.834  1.00 98.67 349 A 1 
ATOM   2805 C  CA  . LEU A 1 349 ? -11.338 8.508   -7.796  1.00 98.73 349 A 1 
ATOM   2806 C  C   . LEU A 1 349 ? -10.759 8.695   -9.202  1.00 98.79 349 A 1 
ATOM   2807 O  O   . LEU A 1 349 ? -10.110 7.807   -9.753  1.00 98.47 349 A 1 
ATOM   2808 C  CB  . LEU A 1 349 ? -10.852 7.194   -7.170  1.00 98.70 349 A 1 
ATOM   2809 C  CG  . LEU A 1 349 ? -11.373 6.923   -5.756  1.00 98.45 349 A 1 
ATOM   2810 C  CD1 . LEU A 1 349 ? -10.819 5.614   -5.207  1.00 98.19 349 A 1 
ATOM   2811 C  CD2 . LEU A 1 349 ? -11.034 8.077   -4.820  1.00 98.09 349 A 1 
ATOM   2812 N  N   . SER A 1 350 ? -10.998 9.885   -9.762  1.00 98.70 350 A 1 
ATOM   2813 C  CA  . SER A 1 350 ? -10.582 10.199  -11.122 1.00 98.68 350 A 1 
ATOM   2814 C  C   . SER A 1 350 ? -9.546  11.321  -11.150 1.00 98.65 350 A 1 
ATOM   2815 O  O   . SER A 1 350 ? -9.451  12.116  -10.208 1.00 98.49 350 A 1 
ATOM   2816 C  CB  . SER A 1 350 ? -11.797 10.631  -11.956 1.00 98.38 350 A 1 
ATOM   2817 O  OG  . SER A 1 350 ? -12.312 11.867  -11.488 1.00 97.75 350 A 1 
ATOM   2818 N  N   . PRO A 1 351 ? -8.763  11.413  -12.230 1.00 98.72 351 A 1 
ATOM   2819 C  CA  . PRO A 1 351 ? -7.797  12.506  -12.369 1.00 98.66 351 A 1 
ATOM   2820 C  C   . PRO A 1 351 ? -8.450  13.877  -12.246 1.00 98.52 351 A 1 
ATOM   2821 O  O   . PRO A 1 351 ? -7.885  14.775  -11.620 1.00 98.30 351 A 1 
ATOM   2822 C  CB  . PRO A 1 351 ? -7.214  12.282  -13.767 1.00 98.46 351 A 1 
ATOM   2823 C  CG  . PRO A 1 351 ? -7.319  10.808  -13.966 1.00 97.74 351 A 1 
ATOM   2824 C  CD  . PRO A 1 351 ? -8.634  10.433  -13.326 1.00 98.54 351 A 1 
ATOM   2825 N  N   . LYS A 1 352 ? -9.620  14.047  -12.837 1.00 98.47 352 A 1 
ATOM   2826 C  CA  . LYS A 1 352 ? -10.317 15.329  -12.790 1.00 98.20 352 A 1 
ATOM   2827 C  C   . LYS A 1 352 ? -10.609 15.758  -11.350 1.00 98.48 352 A 1 
ATOM   2828 O  O   . LYS A 1 352 ? -10.382 16.909  -10.978 1.00 98.12 352 A 1 
ATOM   2829 C  CB  . LYS A 1 352 ? -11.626 15.256  -13.585 1.00 97.59 352 A 1 
ATOM   2830 C  CG  . LYS A 1 352 ? -12.417 16.556  -13.598 1.00 86.80 352 A 1 
ATOM   2831 C  CD  . LYS A 1 352 ? -13.691 16.421  -14.415 1.00 82.79 352 A 1 
ATOM   2832 C  CE  . LYS A 1 352 ? -14.497 17.719  -14.416 1.00 69.75 352 A 1 
ATOM   2833 N  NZ  . LYS A 1 352 ? -15.737 17.594  -15.219 1.00 63.27 352 A 1 
ATOM   2834 N  N   . GLU A 1 353 ? -11.114 14.836  -10.546 1.00 98.54 353 A 1 
ATOM   2835 C  CA  . GLU A 1 353 ? -11.455 15.138  -9.161  1.00 98.45 353 A 1 
ATOM   2836 C  C   . GLU A 1 353 ? -10.212 15.456  -8.334  1.00 98.59 353 A 1 
ATOM   2837 O  O   . GLU A 1 353 ? -10.221 16.372  -7.501  1.00 98.19 353 A 1 
ATOM   2838 C  CB  . GLU A 1 353 ? -12.229 13.982  -8.529  1.00 98.35 353 A 1 
ATOM   2839 C  CG  . GLU A 1 353 ? -13.644 13.833  -9.053  1.00 97.34 353 A 1 
ATOM   2840 C  CD  . GLU A 1 353 ? -14.513 15.015  -8.680  1.00 97.49 353 A 1 
ATOM   2841 O  OE1 . GLU A 1 353 ? -14.683 15.259  -7.475  1.00 94.96 353 A 1 
ATOM   2842 O  OE2 . GLU A 1 353 ? -15.024 15.693  -9.593  1.00 94.89 353 A 1 
ATOM   2843 N  N   . PHE A 1 354 ? -9.131  14.719  -8.553  1.00 98.61 354 A 1 
ATOM   2844 C  CA  . PHE A 1 354 ? -7.912  14.954  -7.781  1.00 98.64 354 A 1 
ATOM   2845 C  C   . PHE A 1 354 ? -7.174  16.209  -8.235  1.00 98.59 354 A 1 
ATOM   2846 O  O   . PHE A 1 354 ? -6.479  16.835  -7.440  1.00 98.10 354 A 1 
ATOM   2847 C  CB  . PHE A 1 354 ? -7.004  13.727  -7.833  1.00 98.57 354 A 1 
ATOM   2848 C  CG  . PHE A 1 354 ? -7.355  12.686  -6.806  1.00 98.60 354 A 1 
ATOM   2849 C  CD1 . PHE A 1 354 ? -6.827  12.753  -5.522  1.00 98.17 354 A 1 
ATOM   2850 C  CD2 . PHE A 1 354 ? -8.242  11.660  -7.103  1.00 98.13 354 A 1 
ATOM   2851 C  CE1 . PHE A 1 354 ? -7.161  11.820  -4.569  1.00 97.73 354 A 1 
ATOM   2852 C  CE2 . PHE A 1 354 ? -8.579  10.729  -6.154  1.00 97.69 354 A 1 
ATOM   2853 C  CZ  . PHE A 1 354 ? -8.045  10.798  -4.882  1.00 98.02 354 A 1 
ATOM   2854 N  N   . GLU A 1 355 ? -7.314  16.595  -9.498  1.00 98.47 355 A 1 
ATOM   2855 C  CA  . GLU A 1 355 ? -6.747  17.866  -9.959  1.00 98.31 355 A 1 
ATOM   2856 C  C   . GLU A 1 355 ? -7.454  19.033  -9.275  1.00 98.33 355 A 1 
ATOM   2857 O  O   . GLU A 1 355 ? -6.822  20.019  -8.891  1.00 98.03 355 A 1 
ATOM   2858 C  CB  . GLU A 1 355 ? -6.861  17.990  -11.481 1.00 98.10 355 A 1 
ATOM   2859 C  CG  . GLU A 1 355 ? -5.875  17.105  -12.230 1.00 95.44 355 A 1 
ATOM   2860 C  CD  . GLU A 1 355 ? -5.961  17.284  -13.734 1.00 93.98 355 A 1 
ATOM   2861 O  OE1 . GLU A 1 355 ? -7.030  17.692  -14.226 1.00 88.38 355 A 1 
ATOM   2862 O  OE2 . GLU A 1 355 ? -4.953  17.014  -14.417 1.00 88.85 355 A 1 
ATOM   2863 N  N   . ILE A 1 356 ? -8.756  18.916  -9.117  1.00 98.27 356 A 1 
ATOM   2864 C  CA  . ILE A 1 356 ? -9.530  19.927  -8.407  1.00 98.17 356 A 1 
ATOM   2865 C  C   . ILE A 1 356 ? -9.093  19.989  -6.947  1.00 98.17 356 A 1 
ATOM   2866 O  O   . ILE A 1 356 ? -8.907  21.071  -6.389  1.00 97.84 356 A 1 
ATOM   2867 C  CB  . ILE A 1 356 ? -11.046 19.632  -8.500  1.00 97.83 356 A 1 
ATOM   2868 C  CG1 . ILE A 1 356 ? -11.523 19.823  -9.941  1.00 96.58 356 A 1 
ATOM   2869 C  CG2 . ILE A 1 356 ? -11.830 20.540  -7.555  1.00 96.54 356 A 1 
ATOM   2870 C  CD1 . ILE A 1 356 ? -12.970 19.397  -10.172 1.00 93.77 356 A 1 
ATOM   2871 N  N   . LEU A 1 357 ? -8.906  18.832  -6.327  1.00 98.12 357 A 1 
ATOM   2872 C  CA  . LEU A 1 357 ? -8.458  18.771  -4.940  1.00 98.11 357 A 1 
ATOM   2873 C  C   . LEU A 1 357 ? -7.084  19.416  -4.769  1.00 98.29 357 A 1 
ATOM   2874 O  O   . LEU A 1 357 ? -6.864  20.188  -3.834  1.00 97.95 357 A 1 
ATOM   2875 C  CB  . LEU A 1 357 ? -8.413  17.318  -4.451  1.00 98.09 357 A 1 
ATOM   2876 C  CG  . LEU A 1 357 ? -7.882  17.111  -3.030  1.00 97.75 357 A 1 
ATOM   2877 C  CD1 . LEU A 1 357 ? -8.755  17.842  -2.023  1.00 97.09 357 A 1 
ATOM   2878 C  CD2 . LEU A 1 357 ? -7.808  15.628  -2.699  1.00 97.00 357 A 1 
ATOM   2879 N  N   . ALA A 1 358 ? -6.155  19.100  -5.670  1.00 98.11 358 A 1 
ATOM   2880 C  CA  . ALA A 1 358 ? -4.811  19.662  -5.610  1.00 97.81 358 A 1 
ATOM   2881 C  C   . ALA A 1 358 ? -4.852  21.187  -5.737  1.00 97.94 358 A 1 
ATOM   2882 O  O   . ALA A 1 358 ? -4.155  21.902  -5.013  1.00 97.56 358 A 1 
ATOM   2883 C  CB  . ALA A 1 358 ? -3.935  19.058  -6.702  1.00 97.39 358 A 1 
ATOM   2884 N  N   . ALA A 1 359 ? -5.667  21.682  -6.640  1.00 98.07 359 A 1 
ATOM   2885 C  CA  . ALA A 1 359 ? -5.807  23.122  -6.835  1.00 98.06 359 A 1 
ATOM   2886 C  C   . ALA A 1 359 ? -6.393  23.789  -5.593  1.00 98.18 359 A 1 
ATOM   2887 O  O   . ALA A 1 359 ? -5.982  24.889  -5.216  1.00 97.64 359 A 1 
ATOM   2888 C  CB  . ALA A 1 359 ? -6.670  23.410  -8.056  1.00 97.91 359 A 1 
ATOM   2889 N  N   . ARG A 1 360 ? -7.345  23.131  -4.957  1.00 98.09 360 A 1 
ATOM   2890 C  CA  . ARG A 1 360 ? -7.947  23.655  -3.737  1.00 98.06 360 A 1 
ATOM   2891 C  C   . ARG A 1 360 ? -6.923  23.742  -2.610  1.00 98.01 360 A 1 
ATOM   2892 O  O   . ARG A 1 360 ? -6.837  24.751  -1.907  1.00 97.65 360 A 1 
ATOM   2893 C  CB  . ARG A 1 360 ? -9.132  22.785  -3.304  1.00 97.45 360 A 1 
ATOM   2894 C  CG  . ARG A 1 360 ? -10.367 22.910  -4.183  1.00 91.65 360 A 1 
ATOM   2895 C  CD  . ARG A 1 360 ? -11.425 21.881  -3.767  1.00 90.40 360 A 1 
ATOM   2896 N  NE  . ARG A 1 360 ? -11.793 22.022  -2.368  1.00 86.20 360 A 1 
ATOM   2897 C  CZ  . ARG A 1 360 ? -12.287 21.046  -1.612  1.00 84.14 360 A 1 
ATOM   2898 N  NH1 . ARG A 1 360 ? -12.466 19.839  -2.119  1.00 77.87 360 A 1 
ATOM   2899 N  NH2 . ARG A 1 360 ? -12.595 21.270  -0.343  1.00 75.88 360 A 1 
ATOM   2900 N  N   . MET A 1 361 ? -6.126  22.688  -2.432  1.00 97.97 361 A 1 
ATOM   2901 C  CA  . MET A 1 361 ? -5.130  22.666  -1.369  1.00 97.65 361 A 1 
ATOM   2902 C  C   . MET A 1 361 ? -4.041  23.714  -1.584  1.00 97.70 361 A 1 
ATOM   2903 O  O   . MET A 1 361 ? -3.465  24.215  -0.622  1.00 97.12 361 A 1 
ATOM   2904 C  CB  . MET A 1 361 ? -4.498  21.276  -1.245  1.00 96.77 361 A 1 
ATOM   2905 C  CG  . MET A 1 361 ? -5.459  20.212  -0.716  1.00 94.33 361 A 1 
ATOM   2906 S  SD  . MET A 1 361 ? -4.640  18.675  -0.240  1.00 94.04 361 A 1 
ATOM   2907 C  CE  . MET A 1 361 ? -3.980  18.127  -1.811  1.00 88.08 361 A 1 
ATOM   2908 N  N   . ASP A 1 362 ? -3.776  24.042  -2.831  1.00 97.50 362 A 1 
ATOM   2909 C  CA  . ASP A 1 362 ? -2.777  25.051  -3.149  1.00 97.21 362 A 1 
ATOM   2910 C  C   . ASP A 1 362 ? -3.200  26.435  -2.662  1.00 97.37 362 A 1 
ATOM   2911 O  O   . ASP A 1 362 ? -2.357  27.316  -2.461  1.00 96.34 362 A 1 
ATOM   2912 C  CB  . ASP A 1 362 ? -2.521  25.086  -4.663  1.00 96.68 362 A 1 
ATOM   2913 C  CG  . ASP A 1 362 ? -1.367  25.995  -5.045  1.00 88.59 362 A 1 
ATOM   2914 O  OD1 . ASP A 1 362 ? -0.248  25.769  -4.552  1.00 83.35 362 A 1 
ATOM   2915 O  OD2 . ASP A 1 362 ? -1.584  26.929  -5.842  1.00 81.33 362 A 1 
ATOM   2916 N  N   . LYS A 1 363 ? -4.494  26.613  -2.442  1.00 97.43 363 A 1 
ATOM   2917 C  CA  . LYS A 1 363 ? -5.025  27.909  -2.035  1.00 97.34 363 A 1 
ATOM   2918 C  C   . LYS A 1 363 ? -5.715  27.865  -0.670  1.00 97.54 363 A 1 
ATOM   2919 O  O   . LYS A 1 363 ? -6.184  28.893  -0.176  1.00 96.15 363 A 1 
ATOM   2920 C  CB  . LYS A 1 363 ? -6.015  28.422  -3.086  1.00 96.51 363 A 1 
ATOM   2921 C  CG  . LYS A 1 363 ? -5.437  28.554  -4.479  1.00 91.38 363 A 1 
ATOM   2922 C  CD  . LYS A 1 363 ? -6.489  29.020  -5.478  1.00 84.88 363 A 1 
ATOM   2923 C  CE  . LYS A 1 363 ? -5.888  29.175  -6.867  1.00 75.58 363 A 1 
ATOM   2924 N  NZ  . LYS A 1 363 ? -5.336  27.900  -7.396  1.00 66.08 363 A 1 
ATOM   2925 N  N   . ASP A 1 364 ? -5.774  26.695  -0.062  1.00 97.37 364 A 1 
ATOM   2926 C  CA  . ASP A 1 364 ? -6.471  26.509  1.210   1.00 97.34 364 A 1 
ATOM   2927 C  C   . ASP A 1 364 ? -5.553  25.770  2.180   1.00 97.53 364 A 1 
ATOM   2928 O  O   . ASP A 1 364 ? -5.478  24.540  2.159   1.00 97.00 364 A 1 
ATOM   2929 C  CB  . ASP A 1 364 ? -7.768  25.727  0.983   1.00 96.65 364 A 1 
ATOM   2930 C  CG  . ASP A 1 364 ? -8.635  25.642  2.230   1.00 95.91 364 A 1 
ATOM   2931 O  OD1 . ASP A 1 364 ? -8.117  25.814  3.349   1.00 93.63 364 A 1 
ATOM   2932 O  OD2 . ASP A 1 364 ? -9.848  25.378  2.083   1.00 92.48 364 A 1 
ATOM   2933 N  N   . LEU A 1 365 ? -4.854  26.529  3.030   1.00 97.15 365 A 1 
ATOM   2934 C  CA  . LEU A 1 365 ? -3.896  25.942  3.960   1.00 96.84 365 A 1 
ATOM   2935 C  C   . LEU A 1 365 ? -4.559  24.983  4.942   1.00 96.62 365 A 1 
ATOM   2936 O  O   . LEU A 1 365 ? -3.977  23.969  5.318   1.00 96.32 365 A 1 
ATOM   2937 C  CB  . LEU A 1 365 ? -3.150  27.038  4.722   1.00 96.32 365 A 1 
ATOM   2938 C  CG  . LEU A 1 365 ? -2.065  26.576  5.690   1.00 91.08 365 A 1 
ATOM   2939 C  CD1 . LEU A 1 365 ? -1.009  25.765  4.948   1.00 87.95 365 A 1 
ATOM   2940 C  CD2 . LEU A 1 365 ? -1.431  27.772  6.392   1.00 88.11 365 A 1 
ATOM   2941 N  N   . GLN A 1 366 ? -5.786  25.309  5.363   1.00 96.79 366 A 1 
ATOM   2942 C  CA  . GLN A 1 366 ? -6.508  24.449  6.297   1.00 96.11 366 A 1 
ATOM   2943 C  C   . GLN A 1 366 ? -6.769  23.077  5.679   1.00 96.26 366 A 1 
ATOM   2944 O  O   . GLN A 1 366 ? -6.619  22.048  6.335   1.00 95.48 366 A 1 
ATOM   2945 C  CB  . GLN A 1 366 ? -7.824  25.105  6.711   1.00 95.56 366 A 1 
ATOM   2946 C  CG  . GLN A 1 366 ? -8.573  24.359  7.798   1.00 83.57 366 A 1 
ATOM   2947 C  CD  . GLN A 1 366 ? -9.816  25.090  8.252   1.00 76.94 366 A 1 
ATOM   2948 O  OE1 . GLN A 1 366 ? -10.259 26.037  7.606   1.00 68.95 366 A 1 
ATOM   2949 N  NE2 . GLN A 1 366 ? -10.387 24.658  9.362   1.00 66.83 366 A 1 
ATOM   2950 N  N   . LEU A 1 367 ? -7.146  23.073  4.409   1.00 96.45 367 A 1 
ATOM   2951 C  CA  . LEU A 1 367 ? -7.383  21.823  3.697   1.00 96.65 367 A 1 
ATOM   2952 C  C   . LEU A 1 367 ? -6.079  21.050  3.507   1.00 96.89 367 A 1 
ATOM   2953 O  O   . LEU A 1 367 ? -6.038  19.831  3.688   1.00 96.57 367 A 1 
ATOM   2954 C  CB  . LEU A 1 367 ? -8.034  22.096  2.340   1.00 96.56 367 A 1 
ATOM   2955 C  CG  . LEU A 1 367 ? -8.345  20.868  1.474   1.00 95.52 367 A 1 
ATOM   2956 C  CD1 . LEU A 1 367 ? -9.301  19.935  2.193   1.00 94.32 367 A 1 
ATOM   2957 C  CD2 . LEU A 1 367 ? -8.929  21.309  0.140   1.00 94.30 367 A 1 
ATOM   2958 N  N   . PHE A 1 368 ? -5.012  21.757  3.153   1.00 96.88 368 A 1 
ATOM   2959 C  CA  . PHE A 1 368 ? -3.720  21.109  2.995   1.00 96.67 368 A 1 
ATOM   2960 C  C   . PHE A 1 368 ? -3.248  20.490  4.303   1.00 96.37 368 A 1 
ATOM   2961 O  O   . PHE A 1 368 ? -2.705  19.389  4.321   1.00 96.16 368 A 1 
ATOM   2962 C  CB  . PHE A 1 368 ? -2.664  22.086  2.490   1.00 96.21 368 A 1 
ATOM   2963 C  CG  . PHE A 1 368 ? -1.279  21.497  2.432   1.00 95.57 368 A 1 
ATOM   2964 C  CD1 . PHE A 1 368 ? -0.912  20.668  1.384   1.00 94.17 368 A 1 
ATOM   2965 C  CD2 . PHE A 1 368 ? -0.364  21.736  3.447   1.00 94.16 368 A 1 
ATOM   2966 C  CE1 . PHE A 1 368 ? 0.353   20.101  1.341   1.00 92.71 368 A 1 
ATOM   2967 C  CE2 . PHE A 1 368 ? 0.898   21.170  3.408   1.00 92.82 368 A 1 
ATOM   2968 C  CZ  . PHE A 1 368 ? 1.259   20.351  2.357   1.00 92.65 368 A 1 
ATOM   2969 N  N   . ASN A 1 369 ? -3.448  21.206  5.413   1.00 96.05 369 A 1 
ATOM   2970 C  CA  . ASN A 1 369 ? -3.035  20.692  6.712   1.00 95.42 369 A 1 
ATOM   2971 C  C   . ASN A 1 369 ? -3.795  19.421  7.080   1.00 95.46 369 A 1 
ATOM   2972 O  O   . ASN A 1 369 ? -3.241  18.532  7.732   1.00 95.18 369 A 1 
ATOM   2973 C  CB  . ASN A 1 369 ? -3.219  21.758  7.795   1.00 95.11 369 A 1 
ATOM   2974 C  CG  . ASN A 1 369 ? -2.178  22.862  7.718   1.00 91.71 369 A 1 
ATOM   2975 O  OD1 . ASN A 1 369 ? -1.135  22.694  7.102   1.00 86.98 369 A 1 
ATOM   2976 N  ND2 . ASN A 1 369 ? -2.461  23.988  8.363   1.00 85.73 369 A 1 
ATOM   2977 N  N   . LYS A 1 370 ? -5.053  19.334  6.665   1.00 95.89 370 A 1 
ATOM   2978 C  CA  . LYS A 1 370 ? -5.824  18.119  6.894   1.00 95.83 370 A 1 
ATOM   2979 C  C   . LYS A 1 370 ? -5.219  16.958  6.110   1.00 96.54 370 A 1 
ATOM   2980 O  O   . LYS A 1 370 ? -5.041  15.857  6.637   1.00 96.15 370 A 1 
ATOM   2981 C  CB  . LYS A 1 370 ? -7.289  18.326  6.489   1.00 94.14 370 A 1 
ATOM   2982 C  CG  . LYS A 1 370 ? -8.136  17.067  6.600   1.00 84.40 370 A 1 
ATOM   2983 C  CD  . LYS A 1 370 ? -9.594  17.334  6.247   1.00 84.53 370 A 1 
ATOM   2984 C  CE  . LYS A 1 370 ? -10.282 18.174  7.304   1.00 77.20 370 A 1 
ATOM   2985 N  NZ  . LYS A 1 370 ? -11.724 18.334  7.022   1.00 72.64 370 A 1 
ATOM   2986 N  N   . TYR A 1 371 ? -4.893  17.219  4.844   1.00 96.32 371 A 1 
ATOM   2987 C  CA  . TYR A 1 371 ? -4.217  16.215  4.017   1.00 96.60 371 A 1 
ATOM   2988 C  C   . TYR A 1 371 ? -2.891  15.808  4.646   1.00 96.61 371 A 1 
ATOM   2989 O  O   . TYR A 1 371 ? -2.551  14.626  4.695   1.00 96.58 371 A 1 
ATOM   2990 C  CB  . TYR A 1 371 ? -3.994  16.765  2.604   1.00 96.81 371 A 1 
ATOM   2991 C  CG  . TYR A 1 371 ? -2.894  16.057  1.837   1.00 96.80 371 A 1 
ATOM   2992 C  CD1 . TYR A 1 371 ? -3.142  14.872  1.153   1.00 96.05 371 A 1 
ATOM   2993 C  CD2 . TYR A 1 371 ? -1.602  16.570  1.804   1.00 96.17 371 A 1 
ATOM   2994 C  CE1 . TYR A 1 371 ? -2.134  14.224  0.459   1.00 95.39 371 A 1 
ATOM   2995 C  CE2 . TYR A 1 371 ? -0.588  15.929  1.114   1.00 95.49 371 A 1 
ATOM   2996 C  CZ  . TYR A 1 371 ? -0.862  14.761  0.441   1.00 95.74 371 A 1 
ATOM   2997 O  OH  . TYR A 1 371 ? 0.150   14.125  -0.241  1.00 94.59 371 A 1 
ATOM   2998 N  N   . HIS A 1 372 ? -2.141  16.787  5.142   1.00 95.91 372 A 1 
ATOM   2999 C  CA  . HIS A 1 372 ? -0.835  16.524  5.732   1.00 95.24 372 A 1 
ATOM   3000 C  C   . HIS A 1 372 ? -0.951  15.671  6.994   1.00 95.39 372 A 1 
ATOM   3001 O  O   . HIS A 1 372 ? -0.086  14.846  7.283   1.00 94.83 372 A 1 
ATOM   3002 C  CB  . HIS A 1 372 ? -0.123  17.840  6.048   1.00 94.02 372 A 1 
ATOM   3003 C  CG  . HIS A 1 372 ? 1.289   17.667  6.487   1.00 91.55 372 A 1 
ATOM   3004 N  ND1 . HIS A 1 372 ? 1.683   17.752  7.803   1.00 81.78 372 A 1 
ATOM   3005 C  CD2 . HIS A 1 372 ? 2.415   17.408  5.782   1.00 81.12 372 A 1 
ATOM   3006 C  CE1 . HIS A 1 372 ? 2.985   17.552  7.900   1.00 81.83 372 A 1 
ATOM   3007 N  NE2 . HIS A 1 372 ? 3.461   17.344  6.692   1.00 83.62 372 A 1 
ATOM   3008 N  N   . LEU A 1 373 ? -2.024  15.873  7.753   1.00 95.70 373 A 1 
ATOM   3009 C  CA  . LEU A 1 373 ? -2.270  15.049  8.934   1.00 95.71 373 A 1 
ATOM   3010 C  C   . LEU A 1 373 ? -2.511  13.596  8.531   1.00 96.18 373 A 1 
ATOM   3011 O  O   . LEU A 1 373 ? -1.936  12.680  9.118   1.00 95.49 373 A 1 
ATOM   3012 C  CB  . LEU A 1 373 ? -3.462  15.593  9.713   1.00 94.82 373 A 1 
ATOM   3013 C  CG  . LEU A 1 373 ? -3.857  14.828  10.977  1.00 85.57 373 A 1 
ATOM   3014 C  CD1 . LEU A 1 373 ? -2.733  14.872  11.998  1.00 82.93 373 A 1 
ATOM   3015 C  CD2 . LEU A 1 373 ? -5.140  15.400  11.567  1.00 82.70 373 A 1 
ATOM   3016 N  N   . HIS A 1 374 ? -3.347  13.393  7.522   1.00 96.45 374 A 1 
ATOM   3017 C  CA  . HIS A 1 374 ? -3.630  12.049  7.034   1.00 96.79 374 A 1 
ATOM   3018 C  C   . HIS A 1 374 ? -2.422  11.427  6.337   1.00 96.99 374 A 1 
ATOM   3019 O  O   . HIS A 1 374 ? -2.294  10.204  6.283   1.00 96.39 374 A 1 
ATOM   3020 C  CB  . HIS A 1 374 ? -4.826  12.064  6.074   1.00 96.60 374 A 1 
ATOM   3021 C  CG  . HIS A 1 374 ? -6.120  12.463  6.716   1.00 96.83 374 A 1 
ATOM   3022 N  ND1 . HIS A 1 374 ? -6.507  12.019  7.964   1.00 93.15 374 A 1 
ATOM   3023 C  CD2 . HIS A 1 374 ? -7.121  13.246  6.274   1.00 93.11 374 A 1 
ATOM   3024 C  CE1 . HIS A 1 374 ? -7.685  12.518  8.260   1.00 94.57 374 A 1 
ATOM   3025 N  NE2 . HIS A 1 374 ? -8.087  13.268  7.250   1.00 94.60 374 A 1 
ATOM   3026 N  N   . PHE A 1 375 ? -1.537  12.262  5.810   1.00 95.93 375 A 1 
ATOM   3027 C  CA  . PHE A 1 375 ? -0.311  11.812  5.154   1.00 95.26 375 A 1 
ATOM   3028 C  C   . PHE A 1 375 ? 0.454   10.834  6.040   1.00 94.96 375 A 1 
ATOM   3029 O  O   . PHE A 1 375 ? 1.037   9.869   5.547   1.00 94.14 375 A 1 
ATOM   3030 C  CB  . PHE A 1 375 ? 0.545   13.042  4.815   1.00 94.98 375 A 1 
ATOM   3031 C  CG  . PHE A 1 375 ? 1.824   12.739  4.073   1.00 95.42 375 A 1 
ATOM   3032 C  CD1 . PHE A 1 375 ? 1.805   12.434  2.729   1.00 95.00 375 A 1 
ATOM   3033 C  CD2 . PHE A 1 375 ? 3.042   12.816  4.727   1.00 95.12 375 A 1 
ATOM   3034 C  CE1 . PHE A 1 375 ? 2.986   12.190  2.037   1.00 94.02 375 A 1 
ATOM   3035 C  CE2 . PHE A 1 375 ? 4.233   12.573  4.044   1.00 94.21 375 A 1 
ATOM   3036 C  CZ  . PHE A 1 375 ? 4.208   12.256  2.698   1.00 94.32 375 A 1 
ATOM   3037 N  N   . ARG A 1 376 ? 0.440   11.073  7.354   1.00 95.11 376 A 1 
ATOM   3038 C  CA  . ARG A 1 376 ? 1.082   10.182  8.315   1.00 94.74 376 A 1 
ATOM   3039 C  C   . ARG A 1 376 ? 0.061   9.395   9.128   1.00 94.93 376 A 1 
ATOM   3040 O  O   . ARG A 1 376 ? 0.335   8.970   10.256  1.00 93.00 376 A 1 
ATOM   3041 C  CB  . ARG A 1 376 ? 2.009   10.958  9.251   1.00 92.62 376 A 1 
ATOM   3042 C  CG  . ARG A 1 376 ? 3.262   11.498  8.597   1.00 86.61 376 A 1 
ATOM   3043 C  CD  . ARG A 1 376 ? 4.377   11.670  9.621   1.00 85.75 376 A 1 
ATOM   3044 N  NE  . ARG A 1 376 ? 5.539   12.347  9.071   1.00 82.30 376 A 1 
ATOM   3045 C  CZ  . ARG A 1 376 ? 6.722   12.407  9.666   1.00 80.81 376 A 1 
ATOM   3046 N  NH1 . ARG A 1 376 ? 6.904   11.817  10.836  1.00 74.20 376 A 1 
ATOM   3047 N  NH2 . ARG A 1 376 ? 7.718   13.050  9.085   1.00 72.54 376 A 1 
ATOM   3048 N  N   . ALA A 1 377 ? -1.116  9.206   8.578   1.00 95.55 377 A 1 
ATOM   3049 C  CA  . ALA A 1 377 ? -2.160  8.397   9.213   1.00 95.83 377 A 1 
ATOM   3050 C  C   . ALA A 1 377 ? -2.525  8.884   10.613  1.00 96.08 377 A 1 
ATOM   3051 O  O   . ALA A 1 377 ? -2.800  8.091   11.513  1.00 94.08 377 A 1 
ATOM   3052 C  CB  . ALA A 1 377 ? -1.746  6.926   9.254   1.00 95.23 377 A 1 
ATOM   3053 N  N   . ASP A 1 378 ? -2.538  10.204  10.790  1.00 94.54 378 A 1 
ATOM   3054 C  CA  . ASP A 1 378 ? -2.952  10.831  12.046  1.00 93.78 378 A 1 
ATOM   3055 C  C   . ASP A 1 378 ? -2.183  10.281  13.250  1.00 93.17 378 A 1 
ATOM   3056 O  O   . ASP A 1 378 ? -2.763  9.995   14.299  1.00 90.19 378 A 1 
ATOM   3057 C  CB  . ASP A 1 378 ? -4.461  10.648  12.260  1.00 93.31 378 A 1 
ATOM   3058 C  CG  . ASP A 1 378 ? -5.292  11.254  11.151  1.00 92.66 378 A 1 
ATOM   3059 O  OD1 . ASP A 1 378 ? -5.131  10.847  9.984   1.00 88.54 378 A 1 
ATOM   3060 O  OD2 . ASP A 1 378 ? -6.128  12.141  11.442  1.00 89.74 378 A 1 
ATOM   3061 N  N   . THR A 1 379 ? -0.873  10.142  13.095  1.00 93.27 379 A 1 
ATOM   3062 C  CA  . THR A 1 379 ? -0.035  9.596   14.158  1.00 91.52 379 A 1 
ATOM   3063 C  C   . THR A 1 379 ? -0.099  10.471  15.414  1.00 89.67 379 A 1 
ATOM   3064 O  O   . THR A 1 379 ? 0.167   11.671  15.348  1.00 86.74 379 A 1 
ATOM   3065 C  CB  . THR A 1 379 ? 1.418   9.469   13.694  1.00 90.34 379 A 1 
ATOM   3066 O  OG1 . THR A 1 379 ? 1.476   8.563   12.598  1.00 85.32 379 A 1 
ATOM   3067 C  CG2 . THR A 1 379 ? 2.300   8.952   14.827  1.00 85.55 379 A 1 
ATOM   3068 N  N   . PRO A 1 380 ? -0.446  9.882   16.563  1.00 88.14 380 A 1 
ATOM   3069 C  CA  . PRO A 1 380 ? -0.545  10.649  17.802  1.00 84.77 380 A 1 
ATOM   3070 C  C   . PRO A 1 380 ? 0.768   11.313  18.192  1.00 82.06 380 A 1 
ATOM   3071 O  O   . PRO A 1 380 ? 1.830   10.698  18.115  1.00 75.14 380 A 1 
ATOM   3072 C  CB  . PRO A 1 380 ? -0.940  9.589   18.844  1.00 81.73 380 A 1 
ATOM   3073 C  CG  . PRO A 1 380 ? -1.626  8.534   18.046  1.00 81.93 380 A 1 
ATOM   3074 C  CD  . PRO A 1 380 ? -0.874  8.484   16.754  1.00 85.70 380 A 1 
ATOM   3075 N  N   . GLY A 1 381 ? 0.685   12.580  18.596  1.00 77.66 381 A 1 
ATOM   3076 C  CA  . GLY A 1 381 ? 1.856   13.299  19.063  1.00 73.45 381 A 1 
ATOM   3077 C  C   . GLY A 1 381 ? 2.757   13.840  17.967  1.00 70.68 381 A 1 
ATOM   3078 O  O   . GLY A 1 381 ? 3.776   14.451  18.260  1.00 65.05 381 A 1 
ATOM   3079 N  N   . PHE A 1 382 ? 2.387   13.633  16.703  1.00 72.65 382 A 1 
ATOM   3080 C  CA  . PHE A 1 382 ? 3.188   14.142  15.591  1.00 67.42 382 A 1 
ATOM   3081 C  C   . PHE A 1 382 ? 3.055   15.657  15.467  1.00 62.91 382 A 1 
ATOM   3082 O  O   . PHE A 1 382 ? 1.952   16.193  15.488  1.00 57.10 382 A 1 
ATOM   3083 C  CB  . PHE A 1 382 ? 2.770   13.481  14.279  1.00 63.58 382 A 1 
ATOM   3084 C  CG  . PHE A 1 382 ? 3.509   14.001  13.088  1.00 61.13 382 A 1 
ATOM   3085 C  CD1 . PHE A 1 382 ? 4.859   13.766  12.939  1.00 57.19 382 A 1 
ATOM   3086 C  CD2 . PHE A 1 382 ? 2.850   14.738  12.121  1.00 55.92 382 A 1 
ATOM   3087 C  CE1 . PHE A 1 382 ? 5.550   14.256  11.844  1.00 52.78 382 A 1 
ATOM   3088 C  CE2 . PHE A 1 382 ? 3.535   15.228  11.024  1.00 52.53 382 A 1 
ATOM   3089 C  CZ  . PHE A 1 382 ? 4.879   14.985  10.884  1.00 52.12 382 A 1 
ATOM   3090 N  N   . THR A 1 383 ? 4.185   16.331  15.350  1.00 54.56 383 A 1 
ATOM   3091 C  CA  . THR A 1 383 ? 4.191   17.783  15.216  1.00 52.27 383 A 1 
ATOM   3092 C  C   . THR A 1 383 ? 4.956   18.204  13.965  1.00 49.16 383 A 1 
ATOM   3093 O  O   . THR A 1 383 ? 4.746   19.314  13.468  1.00 44.99 383 A 1 
ATOM   3094 C  CB  . THR A 1 383 ? 4.837   18.458  16.433  1.00 47.12 383 A 1 
ATOM   3095 O  OG1 . THR A 1 383 ? 6.169   17.969  16.587  1.00 43.94 383 A 1 
ATOM   3096 C  CG2 . THR A 1 383 ? 4.046   18.146  17.698  1.00 42.64 383 A 1 
ATOM   3097 O  OXT . THR A 1 383 ? 5.760   17.430  13.467  1.00 42.21 383 A 1 
HETATM 3098 MG MG  . MG  B 2 .   ? 8.408   -0.662  2.782   1.00 84.39 1   B 1 
HETATM 3099 C  C1  . NAG C 3 .   ? 8.301   -17.110 10.489  1.00 94.94 1   C 1 
HETATM 3100 C  C2  . NAG C 3 .   ? 9.285   -16.277 11.286  1.00 95.25 1   C 1 
HETATM 3101 C  C3  . NAG C 3 .   ? 9.815   -17.059 12.483  1.00 94.46 1   C 1 
HETATM 3102 C  C4  . NAG C 3 .   ? 8.653   -17.653 13.287  1.00 94.21 1   C 1 
HETATM 3103 C  C5  . NAG C 3 .   ? 7.747   -18.447 12.365  1.00 94.30 1   C 1 
HETATM 3104 C  C6  . NAG C 3 .   ? 6.527   -19.017 13.059  1.00 91.10 1   C 1 
HETATM 3105 C  C7  . NAG C 3 .   ? 10.456  -14.658 9.894   1.00 94.12 1   C 1 
HETATM 3106 C  C8  . NAG C 3 .   ? 11.691  -14.324 9.110   1.00 92.11 1   C 1 
HETATM 3107 N  N2  . NAG C 3 .   ? 10.418  -15.850 10.481  1.00 93.47 1   C 1 
HETATM 3108 O  O3  . NAG C 3 .   ? 10.572  -16.192 13.295  1.00 93.14 1   C 1 
HETATM 3109 O  O4  . NAG C 3 .   ? 9.180   -18.527 14.277  1.00 93.44 1   C 1 
HETATM 3110 O  O5  . NAG C 3 .   ? 7.276   -17.583 11.322  1.00 94.78 1   C 1 
HETATM 3111 O  O6  . NAG C 3 .   ? 5.771   -17.991 13.665  1.00 87.58 1   C 1 
HETATM 3112 O  O7  . NAG C 3 .   ? 9.551   -13.854 9.981   1.00 92.07 1   C 1 
HETATM 3113 C  C1  . NAG C 3 .   ? 8.891   -18.157 15.587  1.00 92.16 2   C 1 
HETATM 3114 C  C2  . NAG C 3 .   ? 8.945   -19.358 16.515  1.00 90.65 2   C 1 
HETATM 3115 C  C3  . NAG C 3 .   ? 8.690   -18.939 17.949  1.00 88.15 2   C 1 
HETATM 3116 C  C4  . NAG C 3 .   ? 9.556   -17.780 18.348  1.00 89.01 2   C 1 
HETATM 3117 C  C5  . NAG C 3 .   ? 9.482   -16.689 17.300  1.00 88.67 2   C 1 
HETATM 3118 C  C6  . NAG C 3 .   ? 10.431  -15.559 17.593  1.00 84.63 2   C 1 
HETATM 3119 C  C7  . NAG C 3 .   ? 8.227   -21.458 15.480  1.00 89.66 2   C 1 
HETATM 3120 C  C8  . NAG C 3 .   ? 7.058   -22.341 15.115  1.00 84.28 2   C 1 
HETATM 3121 N  N2  . NAG C 3 .   ? 7.941   -20.334 16.121  1.00 89.10 2   C 1 
HETATM 3122 O  O3  . NAG C 3 .   ? 8.936   -20.037 18.797  1.00 86.28 2   C 1 
HETATM 3123 O  O4  . NAG C 3 .   ? 9.031   -17.281 19.572  1.00 86.96 2   C 1 
HETATM 3124 O  O5  . NAG C 3 .   ? 9.813   -17.187 16.022  1.00 91.15 2   C 1 
HETATM 3125 O  O6  . NAG C 3 .   ? 11.752  -16.015 17.588  1.00 80.56 2   C 1 
HETATM 3126 O  O7  . NAG C 3 .   ? 9.356   -21.776 15.178  1.00 85.35 2   C 1 
HETATM 3127 C  C1  . MAN C 3 .   ? 9.831   -17.229 20.635  1.00 85.02 3   C 1 
HETATM 3128 C  C2  . MAN C 3 .   ? 9.113   -16.360 21.660  1.00 80.40 3   C 1 
HETATM 3129 C  C3  . MAN C 3 .   ? 10.084  -16.107 22.800  1.00 73.98 3   C 1 
HETATM 3130 C  C4  . MAN C 3 .   ? 10.525  -17.407 23.393  1.00 73.85 3   C 1 
HETATM 3131 C  C5  . MAN C 3 .   ? 11.116  -18.301 22.320  1.00 75.16 3   C 1 
HETATM 3132 C  C6  . MAN C 3 .   ? 11.385  -19.690 22.841  1.00 69.10 3   C 1 
HETATM 3133 O  O2  . MAN C 3 .   ? 7.944   -16.966 22.237  1.00 78.58 3   C 1 
HETATM 3134 O  O3  . MAN C 3 .   ? 9.443   -15.325 23.768  1.00 71.58 3   C 1 
HETATM 3135 O  O4  . MAN C 3 .   ? 11.510  -17.176 24.360  1.00 68.00 3   C 1 
HETATM 3136 O  O5  . MAN C 3 .   ? 10.188  -18.458 21.235  1.00 82.36 3   C 1 
HETATM 3137 O  O6  . MAN C 3 .   ? 11.927  -20.472 21.819  1.00 63.71 3   C 1 
HETATM 3138 C  C1  . MAN C 3 .   ? 6.786   -17.224 21.477  1.00 75.14 4   C 1 
HETATM 3139 C  C2  . MAN C 3 .   ? 5.447   -17.002 22.224  1.00 69.18 4   C 1 
HETATM 3140 C  C3  . MAN C 3 .   ? 5.332   -17.984 23.376  1.00 63.08 4   C 1 
HETATM 3141 C  C4  . MAN C 3 .   ? 5.493   -19.414 22.859  1.00 61.86 4   C 1 
HETATM 3142 C  C5  . MAN C 3 .   ? 6.851   -19.512 22.186  1.00 65.44 4   C 1 
HETATM 3143 C  C6  . MAN C 3 .   ? 7.152   -20.905 21.686  1.00 53.77 4   C 1 
HETATM 3144 O  O2  . MAN C 3 .   ? 4.341   -17.255 21.393  1.00 67.86 4   C 1 
HETATM 3145 O  O3  . MAN C 3 .   ? 4.048   -17.834 23.983  1.00 58.85 4   C 1 
HETATM 3146 O  O4  . MAN C 3 .   ? 5.426   -20.303 23.956  1.00 49.61 4   C 1 
HETATM 3147 O  O5  . MAN C 3 .   ? 6.882   -18.581 21.087  1.00 69.73 4   C 1 
HETATM 3148 O  O6  . MAN C 3 .   ? 6.292   -21.238 20.610  1.00 54.30 4   C 1 
HETATM 3149 C  C1  . MAN C 3 .   ? 3.823   -16.083 20.878  1.00 69.39 5   C 1 
HETATM 3150 C  C2  . MAN C 3 .   ? 2.307   -16.226 20.721  1.00 63.25 5   C 1 
HETATM 3151 C  C3  . MAN C 3 .   ? 1.988   -17.348 19.725  1.00 67.07 5   C 1 
HETATM 3152 C  C4  . MAN C 3 .   ? 2.741   -17.117 18.394  1.00 63.56 5   C 1 
HETATM 3153 C  C5  . MAN C 3 .   ? 4.243   -16.981 18.696  1.00 70.31 5   C 1 
HETATM 3154 C  C6  . MAN C 3 .   ? 5.052   -16.705 17.450  1.00 61.84 5   C 1 
HETATM 3155 O  O2  . MAN C 3 .   ? 1.741   -15.021 20.230  1.00 57.25 5   C 1 
HETATM 3156 O  O3  . MAN C 3 .   ? 0.596   -17.399 19.471  1.00 58.05 5   C 1 
HETATM 3157 O  O4  . MAN C 3 .   ? 2.519   -18.217 17.538  1.00 59.44 5   C 1 
HETATM 3158 O  O5  . MAN C 3 .   ? 4.457   -15.903 19.624  1.00 65.60 5   C 1 
HETATM 3159 O  O6  . MAN C 3 .   ? 4.825   -15.394 17.005  1.00 57.58 5   C 1 
HETATM 3160 C  C1  . MAN C 3 .   ? 6.619   -22.581 20.253  1.00 47.47 6   C 1 
HETATM 3161 C  C2  . MAN C 3 .   ? 6.000   -22.875 18.894  1.00 54.59 6   C 1 
HETATM 3162 C  C3  . MAN C 3 .   ? 4.470   -22.820 19.040  1.00 52.13 6   C 1 
HETATM 3163 C  C4  . MAN C 3 .   ? 4.008   -23.805 20.107  1.00 45.56 6   C 1 
HETATM 3164 C  C5  . MAN C 3 .   ? 4.746   -23.520 21.413  1.00 36.77 6   C 1 
HETATM 3165 C  C6  . MAN C 3 .   ? 4.451   -24.592 22.441  1.00 14.03 6   C 1 
HETATM 3166 O  O2  . MAN C 3 .   ? 6.319   -24.185 18.463  1.00 48.17 6   C 1 
HETATM 3167 O  O3  . MAN C 3 .   ? 3.854   -23.152 17.809  1.00 51.57 6   C 1 
HETATM 3168 O  O4  . MAN C 3 .   ? 2.615   -23.674 20.298  1.00 36.41 6   C 1 
HETATM 3169 O  O5  . MAN C 3 .   ? 6.165   -23.526 21.194  1.00 44.24 6   C 1 
HETATM 3170 O  O6  . MAN C 3 .   ? 4.876   -25.840 21.904  1.00 9.34  6   C 1 
HETATM 3171 C  C1  . MAN C 3 .   ? 7.583   -24.370 17.744  1.00 37.78 7   C 1 
HETATM 3172 C  C2  . MAN C 3 .   ? 7.491   -25.666 16.937  1.00 33.96 7   C 1 
HETATM 3173 C  C3  . MAN C 3 .   ? 7.466   -26.873 17.877  1.00 27.54 7   C 1 
HETATM 3174 C  C4  . MAN C 3 .   ? 8.649   -26.829 18.817  1.00 23.11 7   C 1 
HETATM 3175 C  C5  . MAN C 3 .   ? 8.705   -25.479 19.542  1.00 34.26 7   C 1 
HETATM 3176 C  C6  . MAN C 3 .   ? 9.945   -25.361 20.394  1.00 17.56 7   C 1 
HETATM 3177 O  O2  . MAN C 3 .   ? 8.622   -25.801 16.076  1.00 30.50 7   C 1 
HETATM 3178 O  O3  . MAN C 3 .   ? 7.490   -28.083 17.130  1.00 16.13 7   C 1 
HETATM 3179 O  O4  . MAN C 3 .   ? 8.533   -27.879 19.749  1.00 11.84 7   C 1 
HETATM 3180 O  O5  . MAN C 3 .   ? 8.724   -24.400 18.602  1.00 45.79 7   C 1 
HETATM 3181 O  O6  . MAN C 3 .   ? 9.900   -24.169 21.157  1.00 19.31 7   C 1 
HETATM 3182 C  C1  . MAN C 3 .   ? 4.600   -27.000 22.725  1.00 4.81  8   C 1 
HETATM 3183 C  C2  . MAN C 3 .   ? 5.346   -28.149 22.027  1.00 5.14  8   C 1 
HETATM 3184 C  C3  . MAN C 3 .   ? 4.694   -28.440 20.672  1.00 5.88  8   C 1 
HETATM 3185 C  C4  . MAN C 3 .   ? 3.199   -28.661 20.819  1.00 4.70  8   C 1 
HETATM 3186 C  C5  . MAN C 3 .   ? 2.570   -27.473 21.567  1.00 7.30  8   C 1 
HETATM 3187 C  C6  . MAN C 3 .   ? 1.102   -27.723 21.844  1.00 3.75  8   C 1 
HETATM 3188 O  O2  . MAN C 3 .   ? 5.286   -29.338 22.822  1.00 4.84  8   C 1 
HETATM 3189 O  O3  . MAN C 3 .   ? 5.302   -29.568 20.064  1.00 5.65  8   C 1 
HETATM 3190 O  O4  . MAN C 3 .   ? 2.610   -28.778 19.533  1.00 5.47  8   C 1 
HETATM 3191 O  O5  . MAN C 3 .   ? 3.226   -27.281 22.826  1.00 6.14  8   C 1 
HETATM 3192 O  O6  . MAN C 3 .   ? 0.564   -26.612 22.551  1.00 3.77  8   C 1 
HETATM 3193 C  C1  . NAG D 4 .   ? 17.100  17.217  3.650   1.00 84.86 1   D 1 
HETATM 3194 C  C2  . NAG D 4 .   ? 18.276  16.685  4.461   1.00 81.10 1   D 1 
HETATM 3195 C  C3  . NAG D 4 .   ? 18.321  17.331  5.830   1.00 76.70 1   D 1 
HETATM 3196 C  C4  . NAG D 4 .   ? 18.249  18.858  5.744   1.00 75.88 1   D 1 
HETATM 3197 C  C5  . NAG D 4 .   ? 17.064  19.268  4.875   1.00 77.88 1   D 1 
HETATM 3198 C  C6  . NAG D 4 .   ? 17.008  20.784  4.673   1.00 71.38 1   D 1 
HETATM 3199 C  C7  . NAG D 4 .   ? 19.041  14.416  4.074   1.00 74.79 1   D 1 
HETATM 3200 C  C8  . NAG D 4 .   ? 18.843  12.971  4.395   1.00 65.61 1   D 1 
HETATM 3201 N  N2  . NAG D 4 .   ? 18.210  15.255  4.646   1.00 76.49 1   D 1 
HETATM 3202 O  O3  . NAG D 4 .   ? 19.513  16.957  6.497   1.00 72.88 1   D 1 
HETATM 3203 O  O4  . NAG D 4 .   ? 18.058  19.398  7.042   1.00 77.68 1   D 1 
HETATM 3204 O  O5  . NAG D 4 .   ? 17.138  18.630  3.591   1.00 79.73 1   D 1 
HETATM 3205 O  O6  . NAG D 4 .   ? 18.194  21.242  4.062   1.00 65.32 1   D 1 
HETATM 3206 O  O7  . NAG D 4 .   ? 19.930  14.783  3.328   1.00 69.06 1   D 1 
HETATM 3207 C  C1  . NAG D 4 .   ? 19.169  20.111  7.613   1.00 68.99 2   D 1 
HETATM 3208 C  C2  . NAG D 4 .   ? 18.639  21.075  8.664   1.00 57.98 2   D 1 
HETATM 3209 C  C3  . NAG D 4 .   ? 19.762  21.736  9.407   1.00 51.62 2   D 1 
HETATM 3210 C  C4  . NAG D 4 .   ? 20.729  20.699  9.924   1.00 39.84 2   D 1 
HETATM 3211 C  C5  . NAG D 4 .   ? 21.177  19.785  8.794   1.00 55.87 2   D 1 
HETATM 3212 C  C6  . NAG D 4 .   ? 22.080  18.688  9.284   1.00 43.36 2   D 1 
HETATM 3213 C  C7  . NAG D 4 .   ? 16.514  22.170  8.205   1.00 57.34 2   D 1 
HETATM 3214 C  C8  . NAG D 4 .   ? 15.791  23.283  7.499   1.00 46.60 2   D 1 
HETATM 3215 N  N2  . NAG D 4 .   ? 17.812  22.112  8.052   1.00 61.01 2   D 1 
HETATM 3216 O  O3  . NAG D 4 .   ? 19.254  22.474  10.483  1.00 46.50 2   D 1 
HETATM 3217 O  O4  . NAG D 4 .   ? 21.869  21.382  10.432  1.00 31.80 2   D 1 
HETATM 3218 O  O5  . NAG D 4 .   ? 20.037  19.193  8.208   1.00 61.30 2   D 1 
HETATM 3219 O  O6  . NAG D 4 .   ? 22.609  17.979  8.204   1.00 36.16 2   D 1 
HETATM 3220 O  O7  . NAG D 4 .   ? 15.900  21.362  8.881   1.00 53.00 2   D 1 
HETATM 3221 C  C1  . MAN D 4 .   ? 22.148  21.098  11.755  1.00 7.96  3   D 1 
HETATM 3222 C  C2  . MAN D 4 .   ? 23.533  21.639  12.094  1.00 7.47  3   D 1 
HETATM 3223 C  C3  . MAN D 4 .   ? 23.830  21.331  13.545  1.00 4.03  3   D 1 
HETATM 3224 C  C4  . MAN D 4 .   ? 22.690  21.837  14.428  1.00 4.06  3   D 1 
HETATM 3225 C  C5  . MAN D 4 .   ? 21.355  21.263  13.972  1.00 4.40  3   D 1 
HETATM 3226 C  C6  . MAN D 4 .   ? 20.173  21.786  14.757  1.00 3.52  3   D 1 
HETATM 3227 O  O2  . MAN D 4 .   ? 23.492  23.055  11.899  1.00 5.71  3   D 1 
HETATM 3228 O  O3  . MAN D 4 .   ? 25.058  21.918  13.917  1.00 3.46  3   D 1 
HETATM 3229 O  O4  . MAN D 4 .   ? 22.943  21.441  15.756  1.00 3.97  3   D 1 
HETATM 3230 O  O5  . MAN D 4 .   ? 21.161  21.623  12.599  1.00 7.17  3   D 1 
HETATM 3231 O  O6  . MAN D 4 .   ? 19.919  23.118  14.432  1.00 4.11  3   D 1 
HETATM 3232 C  C1  . MAN D 4 .   ? 24.589  23.596  11.233  1.00 3.54  4   D 1 
HETATM 3233 C  C2  . MAN D 4 .   ? 24.572  25.105  11.499  1.00 2.79  4   D 1 
HETATM 3234 C  C3  . MAN D 4 .   ? 23.374  25.704  10.773  1.00 2.05  4   D 1 
HETATM 3235 C  C4  . MAN D 4 .   ? 23.473  25.407  9.285   1.00 3.97  4   D 1 
HETATM 3236 C  C5  . MAN D 4 .   ? 23.561  23.899  9.071   1.00 6.27  4   D 1 
HETATM 3237 C  C6  . MAN D 4 .   ? 23.822  23.566  7.631   1.00 4.07  4   D 1 
HETATM 3238 O  O2  . MAN D 4 .   ? 25.731  25.724  10.967  1.00 2.96  4   D 1 
HETATM 3239 O  O3  . MAN D 4 .   ? 23.374  27.107  10.987  1.00 2.36  4   D 1 
HETATM 3240 O  O4  . MAN D 4 .   ? 22.330  25.915  8.617   1.00 3.84  4   D 1 
HETATM 3241 O  O5  . MAN D 4 .   ? 24.657  23.360  9.833   1.00 3.87  4   D 1 
HETATM 3242 O  O6  . MAN D 4 .   ? 25.084  24.101  7.251   1.00 3.39  4   D 1 
HETATM 3243 C  C1  . MAN D 4 .   ? 26.838  25.723  11.857  1.00 2.49  5   D 1 
HETATM 3244 C  C2  . MAN D 4 .   ? 27.603  27.006  11.568  1.00 2.17  5   D 1 
HETATM 3245 C  C3  . MAN D 4 .   ? 28.193  26.959  10.160  1.00 1.80  5   D 1 
HETATM 3246 C  C4  . MAN D 4 .   ? 28.982  25.670  9.953   1.00 2.36  5   D 1 
HETATM 3247 C  C5  . MAN D 4 .   ? 28.102  24.473  10.272  1.00 2.34  5   D 1 
HETATM 3248 C  C6  . MAN D 4 .   ? 28.848  23.157  10.151  1.00 2.09  5   D 1 
HETATM 3249 O  O2  . MAN D 4 .   ? 28.668  27.169  12.504  1.00 2.32  5   D 1 
HETATM 3250 O  O3  . MAN D 4 .   ? 29.036  28.088  9.930   1.00 1.70  5   D 1 
HETATM 3251 O  O4  . MAN D 4 .   ? 29.440  25.616  8.620   1.00 2.05  5   D 1 
HETATM 3252 O  O5  . MAN D 4 .   ? 27.633  24.577  11.631  1.00 2.41  5   D 1 
HETATM 3253 O  O6  . MAN D 4 .   ? 29.849  23.092  11.135  1.00 1.82  5   D 1 
HETATM 3254 C  C1  . MAN D 4 .   ? 25.346  23.993  5.889   1.00 3.43  6   D 1 
HETATM 3255 C  C2  . MAN D 4 .   ? 26.828  24.303  5.604   1.00 3.37  6   D 1 
HETATM 3256 C  C3  . MAN D 4 .   ? 27.075  25.780  5.976   1.00 2.65  6   D 1 
HETATM 3257 C  C4  . MAN D 4 .   ? 26.140  26.684  5.185   1.00 3.12  6   D 1 
HETATM 3258 C  C5  . MAN D 4 .   ? 24.693  26.254  5.453   1.00 3.25  6   D 1 
HETATM 3259 C  C6  . MAN D 4 .   ? 23.739  27.010  4.567   1.00 2.76  6   D 1 
HETATM 3260 O  O2  . MAN D 4 .   ? 27.116  24.178  4.240   1.00 4.01  6   D 1 
HETATM 3261 O  O3  . MAN D 4 .   ? 28.424  26.119  5.678   1.00 2.41  6   D 1 
HETATM 3262 O  O4  . MAN D 4 .   ? 26.323  28.026  5.608   1.00 2.20  6   D 1 
HETATM 3263 O  O5  . MAN D 4 .   ? 24.530  24.857  5.134   1.00 5.20  6   D 1 
HETATM 3264 O  O6  . MAN D 4 .   ? 24.124  26.792  3.220   1.00 3.03  6   D 1 
HETATM 3265 C  C1  . MAN D 4 .   ? 27.541  22.879  3.815   1.00 3.20  7   D 1 
HETATM 3266 C  C2  . MAN D 4 .   ? 28.336  23.074  2.531   1.00 2.42  7   D 1 
HETATM 3267 C  C3  . MAN D 4 .   ? 27.431  23.632  1.436   1.00 2.00  7   D 1 
HETATM 3268 C  C4  . MAN D 4 .   ? 26.203  22.757  1.261   1.00 3.03  7   D 1 
HETATM 3269 C  C5  . MAN D 4 .   ? 25.502  22.558  2.606   1.00 3.39  7   D 1 
HETATM 3270 C  C6  . MAN D 4 .   ? 24.361  21.572  2.510   1.00 4.01  7   D 1 
HETATM 3271 O  O2  . MAN D 4 .   ? 28.862  21.822  2.102   1.00 2.98  7   D 1 
HETATM 3272 O  O3  . MAN D 4 .   ? 28.135  23.708  0.202   1.00 2.00  7   D 1 
HETATM 3273 O  O4  . MAN D 4 .   ? 25.325  23.369  0.347   1.00 2.78  7   D 1 
HETATM 3274 O  O5  . MAN D 4 .   ? 26.412  22.041  3.586   1.00 4.06  7   D 1 
HETATM 3275 O  O6  . MAN D 4 .   ? 23.723  21.457  3.782   1.00 3.64  7   D 1 
HETATM 3276 C  C1  . MAN D 4 .   ? 23.333  27.452  2.232   1.00 2.38  8   D 1 
HETATM 3277 C  C2  . MAN D 4 .   ? 23.883  26.949  0.890   1.00 2.35  8   D 1 
HETATM 3278 C  C3  . MAN D 4 .   ? 25.331  27.442  0.703   1.00 1.71  8   D 1 
HETATM 3279 C  C4  . MAN D 4 .   ? 25.403  28.952  0.857   1.00 2.02  8   D 1 
HETATM 3280 C  C5  . MAN D 4 .   ? 24.783  29.370  2.199   1.00 2.07  8   D 1 
HETATM 3281 C  C6  . MAN D 4 .   ? 24.711  30.873  2.332   1.00 1.80  8   D 1 
HETATM 3282 O  O2  . MAN D 4 .   ? 23.090  27.465  -0.179  1.00 2.69  8   D 1 
HETATM 3283 O  O3  . MAN D 4 .   ? 25.831  27.047  -0.556  1.00 1.87  8   D 1 
HETATM 3284 O  O4  . MAN D 4 .   ? 26.745  29.366  0.816   1.00 1.75  8   D 1 
HETATM 3285 O  O5  . MAN D 4 .   ? 23.442  28.874  2.302   1.00 2.49  8   D 1 
HETATM 3286 O  O6  . MAN D 4 .   ? 24.180  31.211  3.597   1.00 1.66  8   D 1 
#
