# Supplementary material for: Theoretical Study of Sphingomyelinases from Entamoeba histolytica and Trichomonas vaginalis Sheds Light on the Evolution of Enzymes Needed for Survival and Colonization
Source: Pathogens. 2025 Jan 5;14(1):32. doi: 10.3390/pathogens14010032 (PMC11768322; doi:10.3390/pathogens14010032)
Supplement: Supplementary file 1 [file pathogens-14-00032-s001.zip › Supplementary structural Files/CIF files aSMase6/aSmase6 no signal peptide no c terminal/aSmase6 no signal peptide no c terminal glycosilated Mg/fold_smase6nosingnoctermmg_model_2.cif]

# By using this file you agree to the legally binding terms of use found at alphafoldserver.com/output-terms
data_67aa486a3d596147
#
_entry.id 67aa486a3d596147
#
loop_
_atom_type.symbol
C  
MG 
N  
O  
S  
#
loop_
_audit_author.name
_audit_author.pdbx_ordinal
"Google DeepMind" 1 
"Isomorphic Labs" 2 
#
_audit_conform.dict_location https://raw.githubusercontent.com/ihmwg/ModelCIF/master/dist/mmcif_ma.dic
_audit_conform.dict_name     mmcif_ma.dic
_audit_conform.dict_version  1.4.5
#
loop_
_chem_comp.formula
_chem_comp.formula_weight
_chem_comp.id
_chem_comp.mon_nstd_flag
_chem_comp.name
_chem_comp.pdbx_smiles
_chem_comp.pdbx_synonyms
_chem_comp.type
"C3 H7 N O2"    89.093  ALA y ALANINE                                  C[C@H](N)C(O)=O                                  ?                                     "L-PEPTIDE LINKING"           
"C6 H15 N4 O2"  175.209 ARG y ARGININE                                 N[C@@H](CCCNC(N)=[NH2+])C(O)=O                   ?                                     "L-PEPTIDE LINKING"           
"C4 H8 N2 O3"   132.118 ASN y ASPARAGINE                               N[C@@H](CC(N)=O)C(O)=O                           ?                                     "L-PEPTIDE LINKING"           
"C4 H7 N O4"    133.103 ASP y "ASPARTIC ACID"                          N[C@@H](CC(O)=O)C(O)=O                           ?                                     "L-PEPTIDE LINKING"           
"C3 H7 N O2 S"  121.158 CYS y CYSTEINE                                 N[C@@H](CS)C(O)=O                                ?                                     "L-PEPTIDE LINKING"           
"C5 H10 N2 O3"  146.144 GLN y GLUTAMINE                                N[C@@H](CCC(N)=O)C(O)=O                          ?                                     "L-PEPTIDE LINKING"           
"C5 H9 N O4"    147.129 GLU y "GLUTAMIC ACID"                          N[C@@H](CCC(O)=O)C(O)=O                          ?                                     "L-PEPTIDE LINKING"           
"C2 H5 N O2"    75.067  GLY y GLYCINE                                  NCC(O)=O                                         ?                                     "PEPTIDE LINKING"             
"C6 H10 N3 O2"  156.162 HIS y HISTIDINE                                N[C@@H](Cc1c[nH]c[nH+]1)C(O)=O                   ?                                     "L-PEPTIDE LINKING"           
"C6 H13 N O2"   131.173 ILE y ISOLEUCINE                               CC[C@H](C)[C@H](N)C(O)=O                         ?                                     "L-PEPTIDE LINKING"           
"C6 H13 N O2"   131.173 LEU y LEUCINE                                  CC(C)C[C@H](N)C(O)=O                             ?                                     "L-PEPTIDE LINKING"           
"C6 H15 N2 O2"  147.195 LYS y LYSINE                                   N[C@@H](CCCC[NH3+])C(O)=O                        ?                                     "L-PEPTIDE LINKING"           
"C6 H12 O6"     180.156 MAN y alpha-D-mannopyranose                    OC[C@H]1O[C@H](O)[C@@H](O)[C@@H](O)[C@@H]1O      "alpha-D-mannose; D-mannose; mannose" "D-saccharide, alpha linking" 
"C5 H11 N O2 S" 149.211 MET y METHIONINE                               CSCC[C@H](N)C(O)=O                               ?                                     "L-PEPTIDE LINKING"           
Mg              24.305  MG  . "MAGNESIUM ION"                          "[Mg++]"                                         ?                                     NON-POLYMER                   
"C8 H15 N O6"   221.208 NAG y 2-acetamido-2-deoxy-beta-D-glucopyranose CC(=O)N[C@H]1[C@H](O)O[C@H](CO)[C@@H](O)[C@@H]1O 
;N-acetyl-beta-D-glucosamine; 2-acetamido-2-deoxy-beta-D-glucose; 2-acetamido-2-deoxy-D-glucose;
2-acetamido-2-deoxy-glucose; N-ACETYL-D-GLUCOSAMINE
;
"D-saccharide, beta linking"  
"C9 H11 N O2"   165.189 PHE y PHENYLALANINE                            N[C@@H](Cc1ccccc1)C(O)=O                         ?                                     "L-PEPTIDE LINKING"           
"C5 H9 N O2"    115.130 PRO y PROLINE                                  OC(=O)[C@@H]1CCCN1                               ?                                     "L-PEPTIDE LINKING"           
"C3 H7 N O3"    105.093 SER y SERINE                                   N[C@@H](CO)C(O)=O                                ?                                     "L-PEPTIDE LINKING"           
"C4 H9 N O3"    119.119 THR y THREONINE                                C[C@@H](O)[C@H](N)C(O)=O                         ?                                     "L-PEPTIDE LINKING"           
"C11 H12 N2 O2" 204.225 TRP y TRYPTOPHAN                               N[C@@H](Cc1c[nH]c2ccccc12)C(O)=O                 ?                                     "L-PEPTIDE LINKING"           
"C9 H11 N O3"   181.189 TYR y TYROSINE                                 N[C@@H](Cc1ccc(O)cc1)C(O)=O                      ?                                     "L-PEPTIDE LINKING"           
"C5 H11 N O2"   117.146 VAL y VALINE                                   CC(C)[C@H](N)C(O)=O                              ?                                     "L-PEPTIDE LINKING"           
#
_citation.book_publisher          ?
_citation.country                 UK
_citation.id                      primary
_citation.journal_full            Nature
_citation.journal_id_ASTM         NATUAS
_citation.journal_id_CSD          0006
_citation.journal_id_ISSN         0028-0836
_citation.journal_volume          ?
_citation.page_first              ?
_citation.page_last               ?
_citation.pdbx_database_id_DOI    ?
_citation.pdbx_database_id_PubMed ?
_citation.title                   "Accurate structure prediction of biomolecular interactions with AlphaFold 3"
_citation.year                    2024
#
loop_
_citation_author.citation_id
_citation_author.name
_citation_author.ordinal
primary "Google DeepMind" 1 
primary "Isomorphic Labs" 2 
#
loop_
_entity.id
_entity.pdbx_description
_entity.type
1 . polymer     
2 . non-polymer 
3 . branched    
4 . branched    
#
_entity_poly.entity_id      1
_entity_poly.pdbx_strand_id A
_entity_poly.type           polypeptide(L)
#
loop_
_entity_poly_seq.entity_id
_entity_poly_seq.hetero
_entity_poly_seq.mon_id
_entity_poly_seq.num
1 n PHE 1   
1 n GLU 2   
1 n MET 3   
1 n TRP 4   
1 n GLN 5   
1 n LEU 6   
1 n THR 7   
1 n ASP 8   
1 n ILE 9   
1 n HIS 10  
1 n LEU 11  
1 n ASP 12  
1 n PRO 13  
1 n MET 14  
1 n TYR 15  
1 n THR 16  
1 n VAL 17  
1 n GLY 18  
1 n SER 19  
1 n ASP 20  
1 n PRO 21  
1 n LEU 22  
1 n LYS 23  
1 n LEU 24  
1 n CYS 25  
1 n ARG 26  
1 n GLU 27  
1 n GLY 28  
1 n LYS 29  
1 n GLY 30  
1 n ASN 31  
1 n ALA 32  
1 n GLY 33  
1 n LYS 34  
1 n TYR 35  
1 n GLY 36  
1 n ASP 37  
1 n TYR 38  
1 n SER 39  
1 n CYS 40  
1 n ASP 41  
1 n ALA 42  
1 n ASN 43  
1 n MET 44  
1 n ALA 45  
1 n LEU 46  
1 n LEU 47  
1 n ASP 48  
1 n SER 49  
1 n LEU 50  
1 n VAL 51  
1 n LYS 52  
1 n PHE 53  
1 n ILE 54  
1 n LYS 55  
1 n ARG 56  
1 n ASN 57  
1 n THR 58  
1 n ASP 59  
1 n VAL 60  
1 n ASN 61  
1 n GLY 62  
1 n LYS 63  
1 n VAL 64  
1 n MET 65  
1 n VAL 66  
1 n TYR 67  
1 n ASN 68  
1 n GLY 69  
1 n ASP 70  
1 n ILE 71  
1 n VAL 72  
1 n SER 73  
1 n ARG 74  
1 n ALA 75  
1 n ILE 76  
1 n PRO 77  
1 n LYS 78  
1 n TYR 79  
1 n ASN 80  
1 n LEU 81  
1 n ASP 82  
1 n TYR 83  
1 n VAL 84  
1 n LYS 85  
1 n GLN 86  
1 n SER 87  
1 n ILE 88  
1 n VAL 89  
1 n ASN 90  
1 n ALA 91  
1 n THR 92  
1 n ALA 93  
1 n LEU 94  
1 n LEU 95  
1 n LYS 96  
1 n LYS 97  
1 n PHE 98  
1 n GLU 99  
1 n ASP 100 
1 n PHE 101 
1 n PHE 102 
1 n ILE 103 
1 n ILE 104 
1 n PRO 105 
1 n MET 106 
1 n LEU 107 
1 n GLY 108 
1 n ASN 109 
1 n HIS 110 
1 n ASP 111 
1 n VAL 112 
1 n TYR 113 
1 n PRO 114 
1 n ALA 115 
1 n ASN 116 
1 n GLN 117 
1 n MET 118 
1 n ALA 119 
1 n ILE 120 
1 n ASN 121 
1 n SER 122 
1 n GLN 123 
1 n TRP 124 
1 n ILE 125 
1 n PHE 126 
1 n GLN 127 
1 n PHE 128 
1 n ALA 129 
1 n ALA 130 
1 n GLU 131 
1 n GLN 132 
1 n PHE 133 
1 n ALA 134 
1 n PRO 135 
1 n PHE 136 
1 n LEU 137 
1 n SER 138 
1 n GLN 139 
1 n ASN 140 
1 n ALA 141 
1 n ILE 142 
1 n GLU 143 
1 n SER 144 
1 n PHE 145 
1 n LYS 146 
1 n HIS 147 
1 n GLY 148 
1 n GLY 149 
1 n TYR 150 
1 n TYR 151 
1 n THR 152 
1 n MET 153 
1 n PRO 154 
1 n PHE 155 
1 n PRO 156 
1 n ALA 157 
1 n HIS 158 
1 n LEU 159 
1 n GLY 160 
1 n ILE 161 
1 n LYS 162 
1 n VAL 163 
1 n PRO 164 
1 n LEU 165 
1 n ASN 166 
1 n ALA 167 
1 n VAL 168 
1 n VAL 169 
1 n LEU 170 
1 n ASN 171 
1 n THR 172 
1 n VAL 173 
1 n LEU 174 
1 n TYR 175 
1 n TYR 176 
1 n ASN 177 
1 n TYR 178 
1 n ASN 179 
1 n LYS 180 
1 n GLN 181 
1 n THR 182 
1 n MET 183 
1 n ASP 184 
1 n SER 185 
1 n THR 186 
1 n ASP 187 
1 n PRO 188 
1 n LEU 189 
1 n GLY 190 
1 n GLN 191 
1 n PHE 192 
1 n GLU 193 
1 n TRP 194 
1 n PHE 195 
1 n LYS 196 
1 n THR 197 
1 n VAL 198 
1 n MET 199 
1 n ASP 200 
1 n GLY 201 
1 n TYR 202 
1 n ARG 203 
1 n LYS 204 
1 n THR 205 
1 n GLY 206 
1 n GLN 207 
1 n ARG 208 
1 n ALA 209 
1 n ILE 210 
1 n VAL 211 
1 n SER 212 
1 n MET 213 
1 n HIS 214 
1 n ILE 215 
1 n CYS 216 
1 n PRO 217 
1 n GLY 218 
1 n VAL 219 
1 n ALA 220 
1 n GLU 221 
1 n ARG 222 
1 n PHE 223 
1 n ASN 224 
1 n TYR 225 
1 n SER 226 
1 n ASP 227 
1 n GLN 228 
1 n LEU 229 
1 n TYR 230 
1 n PRO 231 
1 n GLN 232 
1 n TYR 233 
1 n ASN 234 
1 n ASP 235 
1 n ARG 236 
1 n LEU 237 
1 n VAL 238 
1 n ASP 239 
1 n SER 240 
1 n LEU 241 
1 n ALA 242 
1 n GLU 243 
1 n TYR 244 
1 n ASN 245 
1 n ASP 246 
1 n VAL 247 
1 n ILE 248 
1 n LEU 249 
1 n GLY 250 
1 n VAL 251 
1 n LEU 252 
1 n CYS 253 
1 n GLY 254 
1 n HIS 255 
1 n LEU 256 
1 n HIS 257 
1 n THR 258 
1 n ASP 259 
1 n THR 260 
1 n PHE 261 
1 n ARG 262 
1 n ILE 263 
1 n LEU 264 
1 n SER 265 
1 n LYS 266 
1 n GLY 267 
1 n ASN 268 
1 n LYS 269 
1 n LYS 270 
1 n VAL 271 
1 n MET 272 
1 n ALA 273 
1 n PHE 274 
1 n ILE 275 
1 n GLY 276 
1 n PRO 277 
1 n SER 278 
1 n VAL 279 
1 n ASP 280 
1 n THR 281 
1 n TRP 282 
1 n LEU 283 
1 n GLY 284 
1 n THR 285 
1 n SER 286 
1 n PRO 287 
1 n SER 288 
1 n ILE 289 
1 n ARG 290 
1 n LYS 291 
1 n TYR 292 
1 n ASP 293 
1 n VAL 294 
1 n GLY 295 
1 n ASN 296 
1 n GLY 297 
1 n GLN 298 
1 n GLY 299 
1 n TYR 300 
1 n MET 301 
1 n LYS 302 
1 n GLU 303 
1 n PHE 304 
1 n LYS 305 
1 n ASN 306 
1 n TYR 307 
1 n HIS 308 
1 n PHE 309 
1 n GLN 310 
1 n LEU 311 
1 n ARG 312 
1 n PRO 313 
1 n LYS 314 
1 n LYS 315 
1 n ASP 316 
1 n LYS 317 
1 n LEU 318 
1 n LYS 319 
1 n PRO 320 
1 n LYS 321 
1 n THR 322 
1 n THR 323 
1 n ILE 324 
1 n LYS 325 
1 n GLN 326 
1 n PRO 327 
1 n SER 328 
1 n ASP 329 
1 n GLY 330 
1 n PHE 331 
1 n ASN 332 
1 n LYS 333 
1 n TRP 334 
1 n LYS 335 
1 n PHE 336 
1 n ASN 337 
1 n TYR 338 
1 n GLY 339 
1 n SER 340 
1 n SER 341 
1 n SER 342 
1 n GLU 343 
1 n TYR 344 
1 n GLY 345 
1 n LEU 346 
1 n LYS 347 
1 n GLU 348 
1 n LEU 349 
1 n SER 350 
1 n PRO 351 
1 n LYS 352 
1 n GLU 353 
1 n PHE 354 
1 n GLU 355 
1 n ILE 356 
1 n LEU 357 
1 n ALA 358 
1 n ALA 359 
1 n ARG 360 
1 n MET 361 
1 n ASP 362 
1 n LYS 363 
1 n ASP 364 
1 n LEU 365 
1 n GLN 366 
1 n LEU 367 
1 n PHE 368 
1 n ASN 369 
1 n LYS 370 
1 n TYR 371 
1 n HIS 372 
1 n LEU 373 
1 n HIS 374 
1 n PHE 375 
1 n ARG 376 
1 n ALA 377 
1 n ASP 378 
1 n THR 379 
1 n PRO 380 
1 n GLY 381 
1 n PHE 382 
1 n THR 383 
#
_ma_data.content_type "model coordinates"
_ma_data.id           1
_ma_data.name         Model
#
_ma_model_list.data_id          1
_ma_model_list.model_group_id   1
_ma_model_list.model_group_name "AlphaFold-beta-20231127 (7a14c934-fe78-43c1-a552-7fb305b0ebd1 @ 2024-08-29 17:30:08)"
_ma_model_list.model_id         1
_ma_model_list.model_name       "Top ranked model"
_ma_model_list.model_type       "Ab initio model"
_ma_model_list.ordinal_id       1
#
loop_
_ma_protocol_step.method_type
_ma_protocol_step.ordinal_id
_ma_protocol_step.protocol_id
_ma_protocol_step.step_id
"coevolution MSA" 1 1 1 
"template search" 2 1 2 
modeling          3 1 3 
#
loop_
_ma_qa_metric.id
_ma_qa_metric.mode
_ma_qa_metric.name
_ma_qa_metric.software_group_id
_ma_qa_metric.type
1 global pLDDT 1 pLDDT 
2 local  pLDDT 1 pLDDT 
#
_ma_qa_metric_global.metric_id    1
_ma_qa_metric_global.metric_value 89.92
_ma_qa_metric_global.model_id     1
_ma_qa_metric_global.ordinal_id   1
#
_ma_software_group.group_id    1
_ma_software_group.ordinal_id  1
_ma_software_group.software_id 1
#
loop_
_ma_target_entity.data_id
_ma_target_entity.entity_id
_ma_target_entity.origin
1 1 . 
1 2 . 
1 3 . 
1 4 . 
#
loop_
_ma_target_entity_instance.asym_id
_ma_target_entity_instance.details
_ma_target_entity_instance.entity_id
A . 1 
B . 2 
C . 3 
D . 4 
#
loop_
_pdbx_branch_scheme.asym_id
_pdbx_branch_scheme.auth_asym_id
_pdbx_branch_scheme.auth_seq_num
_pdbx_branch_scheme.entity_id
_pdbx_branch_scheme.hetero
_pdbx_branch_scheme.mon_id
_pdbx_branch_scheme.num
_pdbx_branch_scheme.pdb_asym_id
_pdbx_branch_scheme.pdb_ins_code
_pdbx_branch_scheme.pdb_seq_num
C C 1 3 n NAG 1 C . 1 
C C 2 3 n NAG 2 C . 2 
C C 3 3 n MAN 3 C . 3 
C C 4 3 n MAN 4 C . 4 
C C 5 3 n MAN 5 C . 5 
C C 6 3 n MAN 6 C . 6 
C C 7 3 n MAN 7 C . 7 
C C 8 3 n MAN 8 C . 8 
D D 1 4 n NAG 1 D . 1 
D D 2 4 n NAG 2 D . 2 
D D 3 4 n MAN 3 D . 3 
D D 4 4 n MAN 4 D . 4 
D D 5 4 n MAN 5 D . 5 
D D 6 4 n MAN 6 D . 6 
D D 7 4 n MAN 7 D . 7 
D D 8 4 n MAN 8 D . 8 
#
loop_
_pdbx_data_usage.details
_pdbx_data_usage.id
_pdbx_data_usage.type
_pdbx_data_usage.url
;NON-COMMERCIAL USE ONLY, BY USING THIS FILE YOU AGREE TO THE TERMS OF USE FOUND
AT alphafoldserver.com/output-terms.
;
1 license    ? 
;THE INFORMATION IS NOT INTENDED FOR, HAS NOT BEEN VALIDATED FOR, AND IS NOT
APPROVED FOR CLINICAL USE. IT SHOULD NOT BE USED FOR CLINICAL PURPOSE OR RELIED
ON FOR MEDICAL OR OTHER PROFESSIONAL ADVICE. IT IS THEORETICAL MODELLING ONLY
AND CAUTION SHOULD BE EXERCISED IN ITS USE. IT IS PROVIDED "AS-IS" WITHOUT ANY
WARRANTY OF ANY KIND, WHETHER EXPRESSED OR IMPLIED. NO WARRANTY IS GIVEN THAT
USE OF THE INFORMATION SHALL NOT INFRINGE THE RIGHTS OF ANY THIRD PARTY.
;
2 disclaimer ? 
#
_pdbx_nonpoly_scheme.asym_id       B
_pdbx_nonpoly_scheme.auth_seq_num  1
_pdbx_nonpoly_scheme.entity_id     2
_pdbx_nonpoly_scheme.mon_id        MG
_pdbx_nonpoly_scheme.pdb_ins_code  .
_pdbx_nonpoly_scheme.pdb_seq_num   1
_pdbx_nonpoly_scheme.pdb_strand_id B
#
loop_
_pdbx_poly_seq_scheme.asym_id
_pdbx_poly_seq_scheme.auth_seq_num
_pdbx_poly_seq_scheme.entity_id
_pdbx_poly_seq_scheme.hetero
_pdbx_poly_seq_scheme.mon_id
_pdbx_poly_seq_scheme.pdb_ins_code
_pdbx_poly_seq_scheme.pdb_seq_num
_pdbx_poly_seq_scheme.pdb_strand_id
_pdbx_poly_seq_scheme.seq_id
A 1   1 n PHE . 1   A 1   
A 2   1 n GLU . 2   A 2   
A 3   1 n MET . 3   A 3   
A 4   1 n TRP . 4   A 4   
A 5   1 n GLN . 5   A 5   
A 6   1 n LEU . 6   A 6   
A 7   1 n THR . 7   A 7   
A 8   1 n ASP . 8   A 8   
A 9   1 n ILE . 9   A 9   
A 10  1 n HIS . 10  A 10  
A 11  1 n LEU . 11  A 11  
A 12  1 n ASP . 12  A 12  
A 13  1 n PRO . 13  A 13  
A 14  1 n MET . 14  A 14  
A 15  1 n TYR . 15  A 15  
A 16  1 n THR . 16  A 16  
A 17  1 n VAL . 17  A 17  
A 18  1 n GLY . 18  A 18  
A 19  1 n SER . 19  A 19  
A 20  1 n ASP . 20  A 20  
A 21  1 n PRO . 21  A 21  
A 22  1 n LEU . 22  A 22  
A 23  1 n LYS . 23  A 23  
A 24  1 n LEU . 24  A 24  
A 25  1 n CYS . 25  A 25  
A 26  1 n ARG . 26  A 26  
A 27  1 n GLU . 27  A 27  
A 28  1 n GLY . 28  A 28  
A 29  1 n LYS . 29  A 29  
A 30  1 n GLY . 30  A 30  
A 31  1 n ASN . 31  A 31  
A 32  1 n ALA . 32  A 32  
A 33  1 n GLY . 33  A 33  
A 34  1 n LYS . 34  A 34  
A 35  1 n TYR . 35  A 35  
A 36  1 n GLY . 36  A 36  
A 37  1 n ASP . 37  A 37  
A 38  1 n TYR . 38  A 38  
A 39  1 n SER . 39  A 39  
A 40  1 n CYS . 40  A 40  
A 41  1 n ASP . 41  A 41  
A 42  1 n ALA . 42  A 42  
A 43  1 n ASN . 43  A 43  
A 44  1 n MET . 44  A 44  
A 45  1 n ALA . 45  A 45  
A 46  1 n LEU . 46  A 46  
A 47  1 n LEU . 47  A 47  
A 48  1 n ASP . 48  A 48  
A 49  1 n SER . 49  A 49  
A 50  1 n LEU . 50  A 50  
A 51  1 n VAL . 51  A 51  
A 52  1 n LYS . 52  A 52  
A 53  1 n PHE . 53  A 53  
A 54  1 n ILE . 54  A 54  
A 55  1 n LYS . 55  A 55  
A 56  1 n ARG . 56  A 56  
A 57  1 n ASN . 57  A 57  
A 58  1 n THR . 58  A 58  
A 59  1 n ASP . 59  A 59  
A 60  1 n VAL . 60  A 60  
A 61  1 n ASN . 61  A 61  
A 62  1 n GLY . 62  A 62  
A 63  1 n LYS . 63  A 63  
A 64  1 n VAL . 64  A 64  
A 65  1 n MET . 65  A 65  
A 66  1 n VAL . 66  A 66  
A 67  1 n TYR . 67  A 67  
A 68  1 n ASN . 68  A 68  
A 69  1 n GLY . 69  A 69  
A 70  1 n ASP . 70  A 70  
A 71  1 n ILE . 71  A 71  
A 72  1 n VAL . 72  A 72  
A 73  1 n SER . 73  A 73  
A 74  1 n ARG . 74  A 74  
A 75  1 n ALA . 75  A 75  
A 76  1 n ILE . 76  A 76  
A 77  1 n PRO . 77  A 77  
A 78  1 n LYS . 78  A 78  
A 79  1 n TYR . 79  A 79  
A 80  1 n ASN . 80  A 80  
A 81  1 n LEU . 81  A 81  
A 82  1 n ASP . 82  A 82  
A 83  1 n TYR . 83  A 83  
A 84  1 n VAL . 84  A 84  
A 85  1 n LYS . 85  A 85  
A 86  1 n GLN . 86  A 86  
A 87  1 n SER . 87  A 87  
A 88  1 n ILE . 88  A 88  
A 89  1 n VAL . 89  A 89  
A 90  1 n ASN . 90  A 90  
A 91  1 n ALA . 91  A 91  
A 92  1 n THR . 92  A 92  
A 93  1 n ALA . 93  A 93  
A 94  1 n LEU . 94  A 94  
A 95  1 n LEU . 95  A 95  
A 96  1 n LYS . 96  A 96  
A 97  1 n LYS . 97  A 97  
A 98  1 n PHE . 98  A 98  
A 99  1 n GLU . 99  A 99  
A 100 1 n ASP . 100 A 100 
A 101 1 n PHE . 101 A 101 
A 102 1 n PHE . 102 A 102 
A 103 1 n ILE . 103 A 103 
A 104 1 n ILE . 104 A 104 
A 105 1 n PRO . 105 A 105 
A 106 1 n MET . 106 A 106 
A 107 1 n LEU . 107 A 107 
A 108 1 n GLY . 108 A 108 
A 109 1 n ASN . 109 A 109 
A 110 1 n HIS . 110 A 110 
A 111 1 n ASP . 111 A 111 
A 112 1 n VAL . 112 A 112 
A 113 1 n TYR . 113 A 113 
A 114 1 n PRO . 114 A 114 
A 115 1 n ALA . 115 A 115 
A 116 1 n ASN . 116 A 116 
A 117 1 n GLN . 117 A 117 
A 118 1 n MET . 118 A 118 
A 119 1 n ALA . 119 A 119 
A 120 1 n ILE . 120 A 120 
A 121 1 n ASN . 121 A 121 
A 122 1 n SER . 122 A 122 
A 123 1 n GLN . 123 A 123 
A 124 1 n TRP . 124 A 124 
A 125 1 n ILE . 125 A 125 
A 126 1 n PHE . 126 A 126 
A 127 1 n GLN . 127 A 127 
A 128 1 n PHE . 128 A 128 
A 129 1 n ALA . 129 A 129 
A 130 1 n ALA . 130 A 130 
A 131 1 n GLU . 131 A 131 
A 132 1 n GLN . 132 A 132 
A 133 1 n PHE . 133 A 133 
A 134 1 n ALA . 134 A 134 
A 135 1 n PRO . 135 A 135 
A 136 1 n PHE . 136 A 136 
A 137 1 n LEU . 137 A 137 
A 138 1 n SER . 138 A 138 
A 139 1 n GLN . 139 A 139 
A 140 1 n ASN . 140 A 140 
A 141 1 n ALA . 141 A 141 
A 142 1 n ILE . 142 A 142 
A 143 1 n GLU . 143 A 143 
A 144 1 n SER . 144 A 144 
A 145 1 n PHE . 145 A 145 
A 146 1 n LYS . 146 A 146 
A 147 1 n HIS . 147 A 147 
A 148 1 n GLY . 148 A 148 
A 149 1 n GLY . 149 A 149 
A 150 1 n TYR . 150 A 150 
A 151 1 n TYR . 151 A 151 
A 152 1 n THR . 152 A 152 
A 153 1 n MET . 153 A 153 
A 154 1 n PRO . 154 A 154 
A 155 1 n PHE . 155 A 155 
A 156 1 n PRO . 156 A 156 
A 157 1 n ALA . 157 A 157 
A 158 1 n HIS . 158 A 158 
A 159 1 n LEU . 159 A 159 
A 160 1 n GLY . 160 A 160 
A 161 1 n ILE . 161 A 161 
A 162 1 n LYS . 162 A 162 
A 163 1 n VAL . 163 A 163 
A 164 1 n PRO . 164 A 164 
A 165 1 n LEU . 165 A 165 
A 166 1 n ASN . 166 A 166 
A 167 1 n ALA . 167 A 167 
A 168 1 n VAL . 168 A 168 
A 169 1 n VAL . 169 A 169 
A 170 1 n LEU . 170 A 170 
A 171 1 n ASN . 171 A 171 
A 172 1 n THR . 172 A 172 
A 173 1 n VAL . 173 A 173 
A 174 1 n LEU . 174 A 174 
A 175 1 n TYR . 175 A 175 
A 176 1 n TYR . 176 A 176 
A 177 1 n ASN . 177 A 177 
A 178 1 n TYR . 178 A 178 
A 179 1 n ASN . 179 A 179 
A 180 1 n LYS . 180 A 180 
A 181 1 n GLN . 181 A 181 
A 182 1 n THR . 182 A 182 
A 183 1 n MET . 183 A 183 
A 184 1 n ASP . 184 A 184 
A 185 1 n SER . 185 A 185 
A 186 1 n THR . 186 A 186 
A 187 1 n ASP . 187 A 187 
A 188 1 n PRO . 188 A 188 
A 189 1 n LEU . 189 A 189 
A 190 1 n GLY . 190 A 190 
A 191 1 n GLN . 191 A 191 
A 192 1 n PHE . 192 A 192 
A 193 1 n GLU . 193 A 193 
A 194 1 n TRP . 194 A 194 
A 195 1 n PHE . 195 A 195 
A 196 1 n LYS . 196 A 196 
A 197 1 n THR . 197 A 197 
A 198 1 n VAL . 198 A 198 
A 199 1 n MET . 199 A 199 
A 200 1 n ASP . 200 A 200 
A 201 1 n GLY . 201 A 201 
A 202 1 n TYR . 202 A 202 
A 203 1 n ARG . 203 A 203 
A 204 1 n LYS . 204 A 204 
A 205 1 n THR . 205 A 205 
A 206 1 n GLY . 206 A 206 
A 207 1 n GLN . 207 A 207 
A 208 1 n ARG . 208 A 208 
A 209 1 n ALA . 209 A 209 
A 210 1 n ILE . 210 A 210 
A 211 1 n VAL . 211 A 211 
A 212 1 n SER . 212 A 212 
A 213 1 n MET . 213 A 213 
A 214 1 n HIS . 214 A 214 
A 215 1 n ILE . 215 A 215 
A 216 1 n CYS . 216 A 216 
A 217 1 n PRO . 217 A 217 
A 218 1 n GLY . 218 A 218 
A 219 1 n VAL . 219 A 219 
A 220 1 n ALA . 220 A 220 
A 221 1 n GLU . 221 A 221 
A 222 1 n ARG . 222 A 222 
A 223 1 n PHE . 223 A 223 
A 224 1 n ASN . 224 A 224 
A 225 1 n TYR . 225 A 225 
A 226 1 n SER . 226 A 226 
A 227 1 n ASP . 227 A 227 
A 228 1 n GLN . 228 A 228 
A 229 1 n LEU . 229 A 229 
A 230 1 n TYR . 230 A 230 
A 231 1 n PRO . 231 A 231 
A 232 1 n GLN . 232 A 232 
A 233 1 n TYR . 233 A 233 
A 234 1 n ASN . 234 A 234 
A 235 1 n ASP . 235 A 235 
A 236 1 n ARG . 236 A 236 
A 237 1 n LEU . 237 A 237 
A 238 1 n VAL . 238 A 238 
A 239 1 n ASP . 239 A 239 
A 240 1 n SER . 240 A 240 
A 241 1 n LEU . 241 A 241 
A 242 1 n ALA . 242 A 242 
A 243 1 n GLU . 243 A 243 
A 244 1 n TYR . 244 A 244 
A 245 1 n ASN . 245 A 245 
A 246 1 n ASP . 246 A 246 
A 247 1 n VAL . 247 A 247 
A 248 1 n ILE . 248 A 248 
A 249 1 n LEU . 249 A 249 
A 250 1 n GLY . 250 A 250 
A 251 1 n VAL . 251 A 251 
A 252 1 n LEU . 252 A 252 
A 253 1 n CYS . 253 A 253 
A 254 1 n GLY . 254 A 254 
A 255 1 n HIS . 255 A 255 
A 256 1 n LEU . 256 A 256 
A 257 1 n HIS . 257 A 257 
A 258 1 n THR . 258 A 258 
A 259 1 n ASP . 259 A 259 
A 260 1 n THR . 260 A 260 
A 261 1 n PHE . 261 A 261 
A 262 1 n ARG . 262 A 262 
A 263 1 n ILE . 263 A 263 
A 264 1 n LEU . 264 A 264 
A 265 1 n SER . 265 A 265 
A 266 1 n LYS . 266 A 266 
A 267 1 n GLY . 267 A 267 
A 268 1 n ASN . 268 A 268 
A 269 1 n LYS . 269 A 269 
A 270 1 n LYS . 270 A 270 
A 271 1 n VAL . 271 A 271 
A 272 1 n MET . 272 A 272 
A 273 1 n ALA . 273 A 273 
A 274 1 n PHE . 274 A 274 
A 275 1 n ILE . 275 A 275 
A 276 1 n GLY . 276 A 276 
A 277 1 n PRO . 277 A 277 
A 278 1 n SER . 278 A 278 
A 279 1 n VAL . 279 A 279 
A 280 1 n ASP . 280 A 280 
A 281 1 n THR . 281 A 281 
A 282 1 n TRP . 282 A 282 
A 283 1 n LEU . 283 A 283 
A 284 1 n GLY . 284 A 284 
A 285 1 n THR . 285 A 285 
A 286 1 n SER . 286 A 286 
A 287 1 n PRO . 287 A 287 
A 288 1 n SER . 288 A 288 
A 289 1 n ILE . 289 A 289 
A 290 1 n ARG . 290 A 290 
A 291 1 n LYS . 291 A 291 
A 292 1 n TYR . 292 A 292 
A 293 1 n ASP . 293 A 293 
A 294 1 n VAL . 294 A 294 
A 295 1 n GLY . 295 A 295 
A 296 1 n ASN . 296 A 296 
A 297 1 n GLY . 297 A 297 
A 298 1 n GLN . 298 A 298 
A 299 1 n GLY . 299 A 299 
A 300 1 n TYR . 300 A 300 
A 301 1 n MET . 301 A 301 
A 302 1 n LYS . 302 A 302 
A 303 1 n GLU . 303 A 303 
A 304 1 n PHE . 304 A 304 
A 305 1 n LYS . 305 A 305 
A 306 1 n ASN . 306 A 306 
A 307 1 n TYR . 307 A 307 
A 308 1 n HIS . 308 A 308 
A 309 1 n PHE . 309 A 309 
A 310 1 n GLN . 310 A 310 
A 311 1 n LEU . 311 A 311 
A 312 1 n ARG . 312 A 312 
A 313 1 n PRO . 313 A 313 
A 314 1 n LYS . 314 A 314 
A 315 1 n LYS . 315 A 315 
A 316 1 n ASP . 316 A 316 
A 317 1 n LYS . 317 A 317 
A 318 1 n LEU . 318 A 318 
A 319 1 n LYS . 319 A 319 
A 320 1 n PRO . 320 A 320 
A 321 1 n LYS . 321 A 321 
A 322 1 n THR . 322 A 322 
A 323 1 n THR . 323 A 323 
A 324 1 n ILE . 324 A 324 
A 325 1 n LYS . 325 A 325 
A 326 1 n GLN . 326 A 326 
A 327 1 n PRO . 327 A 327 
A 328 1 n SER . 328 A 328 
A 329 1 n ASP . 329 A 329 
A 330 1 n GLY . 330 A 330 
A 331 1 n PHE . 331 A 331 
A 332 1 n ASN . 332 A 332 
A 333 1 n LYS . 333 A 333 
A 334 1 n TRP . 334 A 334 
A 335 1 n LYS . 335 A 335 
A 336 1 n PHE . 336 A 336 
A 337 1 n ASN . 337 A 337 
A 338 1 n TYR . 338 A 338 
A 339 1 n GLY . 339 A 339 
A 340 1 n SER . 340 A 340 
A 341 1 n SER . 341 A 341 
A 342 1 n SER . 342 A 342 
A 343 1 n GLU . 343 A 343 
A 344 1 n TYR . 344 A 344 
A 345 1 n GLY . 345 A 345 
A 346 1 n LEU . 346 A 346 
A 347 1 n LYS . 347 A 347 
A 348 1 n GLU . 348 A 348 
A 349 1 n LEU . 349 A 349 
A 350 1 n SER . 350 A 350 
A 351 1 n PRO . 351 A 351 
A 352 1 n LYS . 352 A 352 
A 353 1 n GLU . 353 A 353 
A 354 1 n PHE . 354 A 354 
A 355 1 n GLU . 355 A 355 
A 356 1 n ILE . 356 A 356 
A 357 1 n LEU . 357 A 357 
A 358 1 n ALA . 358 A 358 
A 359 1 n ALA . 359 A 359 
A 360 1 n ARG . 360 A 360 
A 361 1 n MET . 361 A 361 
A 362 1 n ASP . 362 A 362 
A 363 1 n LYS . 363 A 363 
A 364 1 n ASP . 364 A 364 
A 365 1 n LEU . 365 A 365 
A 366 1 n GLN . 366 A 366 
A 367 1 n LEU . 367 A 367 
A 368 1 n PHE . 368 A 368 
A 369 1 n ASN . 369 A 369 
A 370 1 n LYS . 370 A 370 
A 371 1 n TYR . 371 A 371 
A 372 1 n HIS . 372 A 372 
A 373 1 n LEU . 373 A 373 
A 374 1 n HIS . 374 A 374 
A 375 1 n PHE . 375 A 375 
A 376 1 n ARG . 376 A 376 
A 377 1 n ALA . 377 A 377 
A 378 1 n ASP . 378 A 378 
A 379 1 n THR . 379 A 379 
A 380 1 n PRO . 380 A 380 
A 381 1 n GLY . 381 A 381 
A 382 1 n PHE . 382 A 382 
A 383 1 n THR . 383 A 383 
#
_software.classification other
_software.date           ?
_software.description    "Structure prediction"
_software.name           AlphaFold
_software.pdbx_ordinal   1
_software.type           package
_software.version        "AlphaFold-beta-20231127 (7a14c934-fe78-43c1-a552-7fb305b0ebd1 @ 2024-08-29 17:30:08)"
#
loop_
_struct_asym.entity_id
_struct_asym.id
1 A 
2 B 
3 C 
4 D 
#
loop_
_struct_conn.conn_type_id
_struct_conn.id
_struct_conn.pdbx_ptnr1_PDB_ins_code
_struct_conn.pdbx_ptnr1_label_alt_id
_struct_conn.pdbx_ptnr2_PDB_ins_code
_struct_conn.pdbx_ptnr2_label_alt_id
_struct_conn.pdbx_role
_struct_conn.pdbx_value_order
_struct_conn.ptnr1_auth_asym_id
_struct_conn.ptnr1_auth_seq_id
_struct_conn.ptnr1_label_asym_id
_struct_conn.ptnr1_label_atom_id
_struct_conn.ptnr1_label_comp_id
_struct_conn.ptnr1_label_seq_id
_struct_conn.ptnr1_symmetry
_struct_conn.ptnr2_auth_asym_id
_struct_conn.ptnr2_auth_seq_id
_struct_conn.ptnr2_label_asym_id
_struct_conn.ptnr2_label_atom_id
_struct_conn.ptnr2_label_comp_id
_struct_conn.ptnr2_label_seq_id
_struct_conn.ptnr2_symmetry
covale covale1  ? ? ? ? ? ? C 1 C C1 NAG . 1_555 A 90  A ND2 ASN 90  1_555 
covale covale2  ? ? ? ? ? ? D 1 D C1 NAG . 1_555 A 224 A ND2 ASN 224 1_555 
covale covale3  ? ? ? ? ? ? C 1 C O4 NAG . 1_555 C 2   C C1  NAG .   1_555 
covale covale4  ? ? ? ? ? ? C 2 C O4 NAG . 1_555 C 3   C C1  MAN .   1_555 
covale covale5  ? ? ? ? ? ? C 3 C O2 MAN . 1_555 C 4   C C1  MAN .   1_555 
covale covale6  ? ? ? ? ? ? C 4 C O2 MAN . 1_555 C 5   C C1  MAN .   1_555 
covale covale7  ? ? ? ? ? ? C 4 C O6 MAN . 1_555 C 6   C C1  MAN .   1_555 
covale covale8  ? ? ? ? ? ? C 6 C O2 MAN . 1_555 C 7   C C1  MAN .   1_555 
covale covale9  ? ? ? ? ? ? C 6 C O6 MAN . 1_555 C 8   C C1  MAN .   1_555 
covale covale10 ? ? ? ? ? ? D 1 D O4 NAG . 1_555 D 2   D C1  NAG .   1_555 
covale covale11 ? ? ? ? ? ? D 2 D O4 NAG . 1_555 D 3   D C1  MAN .   1_555 
covale covale12 ? ? ? ? ? ? D 3 D O2 MAN . 1_555 D 4   D C1  MAN .   1_555 
covale covale13 ? ? ? ? ? ? D 4 D O2 MAN . 1_555 D 5   D C1  MAN .   1_555 
covale covale14 ? ? ? ? ? ? D 4 D O6 MAN . 1_555 D 6   D C1  MAN .   1_555 
covale covale15 ? ? ? ? ? ? D 6 D O2 MAN . 1_555 D 7   D C1  MAN .   1_555 
covale covale16 ? ? ? ? ? ? D 6 D O6 MAN . 1_555 D 8   D C1  MAN .   1_555 
#
_struct_conn_type.criteria  ?
_struct_conn_type.id        covale
_struct_conn_type.reference ?
#
loop_
_atom_site.group_PDB
_atom_site.id
_atom_site.type_symbol
_atom_site.label_atom_id
_atom_site.label_alt_id
_atom_site.label_comp_id
_atom_site.label_asym_id
_atom_site.label_entity_id
_atom_site.label_seq_id
_atom_site.pdbx_PDB_ins_code
_atom_site.Cartn_x
_atom_site.Cartn_y
_atom_site.Cartn_z
_atom_site.occupancy
_atom_site.B_iso_or_equiv
_atom_site.auth_seq_id
_atom_site.auth_asym_id
_atom_site.pdbx_PDB_model_num
ATOM   1    N  N   . PHE A 1 1   ? -13.047 -7.853  10.918  1.00 96.74 1   A 1 
ATOM   2    C  CA  . PHE A 1 1   ? -13.119 -7.762  9.457   1.00 97.85 1   A 1 
ATOM   3    C  C   . PHE A 1 1   ? -11.724 -7.820  8.848   1.00 98.29 1   A 1 
ATOM   4    O  O   . PHE A 1 1   ? -10.728 -7.730  9.571   1.00 97.87 1   A 1 
ATOM   5    C  CB  . PHE A 1 1   ? -13.834 -6.479  9.019   1.00 97.26 1   A 1 
ATOM   6    C  CG  . PHE A 1 1   ? -13.083 -5.209  9.344   1.00 97.78 1   A 1 
ATOM   7    C  CD1 . PHE A 1 1   ? -13.159 -4.632  10.610  1.00 97.36 1   A 1 
ATOM   8    C  CD2 . PHE A 1 1   ? -12.325 -4.575  8.371   1.00 97.23 1   A 1 
ATOM   9    C  CE1 . PHE A 1 1   ? -12.492 -3.456  10.904  1.00 96.58 1   A 1 
ATOM   10   C  CE2 . PHE A 1 1   ? -11.650 -3.389  8.650   1.00 96.57 1   A 1 
ATOM   11   C  CZ  . PHE A 1 1   ? -11.729 -2.830  9.921   1.00 97.13 1   A 1 
ATOM   12   N  N   . GLU A 1 2   ? -11.650 -7.991  7.523   1.00 98.45 2   A 1 
ATOM   13   C  CA  . GLU A 1 2   ? -10.370 -8.027  6.838   1.00 98.56 2   A 1 
ATOM   14   C  C   . GLU A 1 2   ? -10.231 -6.786  5.959   1.00 98.65 2   A 1 
ATOM   15   O  O   . GLU A 1 2   ? -11.226 -6.213  5.503   1.00 98.38 2   A 1 
ATOM   16   C  CB  . GLU A 1 2   ? -10.244 -9.293  5.999   1.00 98.18 2   A 1 
ATOM   17   C  CG  . GLU A 1 2   ? -10.228 -10.565 6.840   1.00 95.62 2   A 1 
ATOM   18   C  CD  . GLU A 1 2   ? -9.942  -11.812 6.016   1.00 94.06 2   A 1 
ATOM   19   O  OE1 . GLU A 1 2   ? -10.568 -11.976 4.949   1.00 88.13 2   A 1 
ATOM   20   O  OE2 . GLU A 1 2   ? -9.093  -12.611 6.441   1.00 87.69 2   A 1 
ATOM   21   N  N   . MET A 1 3   ? -8.979  -6.387  5.715   1.00 98.83 3   A 1 
ATOM   22   C  CA  . MET A 1 3   ? -8.714  -5.170  4.967   1.00 98.85 3   A 1 
ATOM   23   C  C   . MET A 1 3   ? -7.466  -5.308  4.098   1.00 98.96 3   A 1 
ATOM   24   O  O   . MET A 1 3   ? -6.404  -5.694  4.578   1.00 98.84 3   A 1 
ATOM   25   C  CB  . MET A 1 3   ? -8.544  -4.003  5.942   1.00 98.68 3   A 1 
ATOM   26   C  CG  . MET A 1 3   ? -8.113  -2.688  5.319   1.00 98.16 3   A 1 
ATOM   27   S  SD  . MET A 1 3   ? -8.097  -1.340  6.530   1.00 97.55 3   A 1 
ATOM   28   C  CE  . MET A 1 3   ? -6.736  -1.845  7.574   1.00 92.93 3   A 1 
ATOM   29   N  N   . TRP A 1 4   ? -7.612  -4.990  2.814   1.00 98.91 4   A 1 
ATOM   30   C  CA  . TRP A 1 4   ? -6.490  -5.042  1.885   1.00 98.97 4   A 1 
ATOM   31   C  C   . TRP A 1 4   ? -5.672  -3.751  1.936   1.00 98.91 4   A 1 
ATOM   32   O  O   . TRP A 1 4   ? -6.207  -2.678  2.211   1.00 98.86 4   A 1 
ATOM   33   C  CB  . TRP A 1 4   ? -6.989  -5.239  0.454   1.00 98.91 4   A 1 
ATOM   34   C  CG  . TRP A 1 4   ? -7.707  -6.527  0.208   1.00 98.91 4   A 1 
ATOM   35   C  CD1 . TRP A 1 4   ? -9.051  -6.748  0.303   1.00 98.74 4   A 1 
ATOM   36   C  CD2 . TRP A 1 4   ? -7.124  -7.772  -0.194  1.00 98.87 4   A 1 
ATOM   37   N  NE1 . TRP A 1 4   ? -9.339  -8.052  -0.007  1.00 98.67 4   A 1 
ATOM   38   C  CE2 . TRP A 1 4   ? -8.177  -8.708  -0.316  1.00 98.78 4   A 1 
ATOM   39   C  CE3 . TRP A 1 4   ? -5.811  -8.189  -0.457  1.00 98.77 4   A 1 
ATOM   40   C  CZ2 . TRP A 1 4   ? -7.953  -10.029 -0.706  1.00 98.58 4   A 1 
ATOM   41   C  CZ3 . TRP A 1 4   ? -5.592  -9.512  -0.837  1.00 98.53 4   A 1 
ATOM   42   C  CH2 . TRP A 1 4   ? -6.663  -10.412 -0.957  1.00 98.45 4   A 1 
ATOM   43   N  N   . GLN A 1 5   ? -4.365  -3.875  1.661   1.00 98.92 5   A 1 
ATOM   44   C  CA  . GLN A 1 5   ? -3.496  -2.709  1.574   1.00 98.82 5   A 1 
ATOM   45   C  C   . GLN A 1 5   ? -2.859  -2.739  0.184   1.00 98.88 5   A 1 
ATOM   46   O  O   . GLN A 1 5   ? -2.014  -3.586  -0.102  1.00 98.70 5   A 1 
ATOM   47   C  CB  . GLN A 1 5   ? -2.407  -2.735  2.650   1.00 98.79 5   A 1 
ATOM   48   C  CG  . GLN A 1 5   ? -1.476  -1.530  2.571   1.00 98.57 5   A 1 
ATOM   49   C  CD  . GLN A 1 5   ? -0.342  -1.582  3.575   1.00 98.54 5   A 1 
ATOM   50   O  OE1 . GLN A 1 5   ? -0.025  -2.638  4.132   1.00 94.29 5   A 1 
ATOM   51   N  NE2 . GLN A 1 5   ? 0.302   -0.437  3.798   1.00 93.86 5   A 1 
ATOM   52   N  N   . LEU A 1 6   ? -3.280  -1.814  -0.662  1.00 98.87 6   A 1 
ATOM   53   C  CA  . LEU A 1 6   ? -2.800  -1.719  -2.037  1.00 98.84 6   A 1 
ATOM   54   C  C   . LEU A 1 6   ? -1.895  -0.496  -2.140  1.00 98.77 6   A 1 
ATOM   55   O  O   . LEU A 1 6   ? -2.349  0.630   -1.950  1.00 98.36 6   A 1 
ATOM   56   C  CB  . LEU A 1 6   ? -4.003  -1.576  -2.979  1.00 98.68 6   A 1 
ATOM   57   C  CG  . LEU A 1 6   ? -3.728  -1.360  -4.467  1.00 98.27 6   A 1 
ATOM   58   C  CD1 . LEU A 1 6   ? -2.995  -2.561  -5.046  1.00 97.64 6   A 1 
ATOM   59   C  CD2 . LEU A 1 6   ? -5.058  -1.145  -5.183  1.00 97.46 6   A 1 
ATOM   60   N  N   . THR A 1 7   ? -0.618  -0.713  -2.450  1.00 98.64 7   A 1 
ATOM   61   C  CA  . THR A 1 7   ? 0.307   0.415   -2.466  1.00 98.62 7   A 1 
ATOM   62   C  C   . THR A 1 7   ? 1.346   0.360   -3.576  1.00 98.53 7   A 1 
ATOM   63   O  O   . THR A 1 7   ? 1.737   -0.717  -4.035  1.00 98.11 7   A 1 
ATOM   64   C  CB  . THR A 1 7   ? 1.031   0.538   -1.103  1.00 98.21 7   A 1 
ATOM   65   O  OG1 . THR A 1 7   ? 1.757   1.766   -1.038  1.00 95.64 7   A 1 
ATOM   66   C  CG2 . THR A 1 7   ? 1.989   -0.634  -0.890  1.00 96.13 7   A 1 
ATOM   67   N  N   . ASP A 1 8   ? 1.779   1.554   -3.999  1.00 98.67 8   A 1 
ATOM   68   C  CA  . ASP A 1 8   ? 2.850   1.717   -4.967  1.00 98.66 8   A 1 
ATOM   69   C  C   . ASP A 1 8   ? 2.692   0.874   -6.230  1.00 98.66 8   A 1 
ATOM   70   O  O   . ASP A 1 8   ? 3.495   -0.015  -6.515  1.00 97.94 8   A 1 
ATOM   71   C  CB  . ASP A 1 8   ? 4.188   1.443   -4.289  1.00 98.50 8   A 1 
ATOM   72   C  CG  . ASP A 1 8   ? 4.463   2.432   -3.176  1.00 98.31 8   A 1 
ATOM   73   O  OD1 . ASP A 1 8   ? 4.037   2.177   -2.028  1.00 96.64 8   A 1 
ATOM   74   O  OD2 . ASP A 1 8   ? 5.084   3.477   -3.455  1.00 96.97 8   A 1 
ATOM   75   N  N   . ILE A 1 9   ? 1.656   1.190   -6.983  1.00 98.30 9   A 1 
ATOM   76   C  CA  . ILE A 1 9   ? 1.388   0.493   -8.230  1.00 98.28 9   A 1 
ATOM   77   C  C   . ILE A 1 9   ? 2.345   0.941   -9.329  1.00 98.12 9   A 1 
ATOM   78   O  O   . ILE A 1 9   ? 2.915   0.117   -10.040 1.00 97.44 9   A 1 
ATOM   79   C  CB  . ILE A 1 9   ? -0.065  0.727   -8.684  1.00 98.17 9   A 1 
ATOM   80   C  CG1 . ILE A 1 9   ? -1.043  0.179   -7.634  1.00 96.80 9   A 1 
ATOM   81   C  CG2 . ILE A 1 9   ? -0.307  0.061   -10.037 1.00 96.53 9   A 1 
ATOM   82   C  CD1 . ILE A 1 9   ? -2.491  0.521   -7.910  1.00 95.48 9   A 1 
ATOM   83   N  N   . HIS A 1 10  ? 2.529   2.263   -9.472  1.00 97.93 10  A 1 
ATOM   84   C  CA  . HIS A 1 10  ? 3.371   2.837   -10.514 1.00 97.74 10  A 1 
ATOM   85   C  C   . HIS A 1 10  ? 3.054   2.215   -11.876 1.00 97.62 10  A 1 
ATOM   86   O  O   . HIS A 1 10  ? 3.916   1.604   -12.516 1.00 96.44 10  A 1 
ATOM   87   C  CB  . HIS A 1 10  ? 4.849   2.645   -10.174 1.00 97.46 10  A 1 
ATOM   88   C  CG  . HIS A 1 10  ? 5.296   3.401   -8.960  1.00 97.59 10  A 1 
ATOM   89   N  ND1 . HIS A 1 10  ? 5.523   4.758   -8.965  1.00 96.09 10  A 1 
ATOM   90   C  CD2 . HIS A 1 10  ? 5.563   2.980   -7.704  1.00 96.53 10  A 1 
ATOM   91   C  CE1 . HIS A 1 10  ? 5.908   5.152   -7.763  1.00 96.36 10  A 1 
ATOM   92   N  NE2 . HIS A 1 10  ? 5.942   4.089   -6.972  1.00 96.55 10  A 1 
ATOM   93   N  N   . LEU A 1 11  ? 1.827   2.371   -12.291 1.00 97.49 11  A 1 
ATOM   94   C  CA  . LEU A 1 11  ? 1.355   1.816   -13.553 1.00 97.31 11  A 1 
ATOM   95   C  C   . LEU A 1 11  ? 1.925   2.528   -14.777 1.00 97.19 11  A 1 
ATOM   96   O  O   . LEU A 1 11  ? 1.818   3.746   -14.904 1.00 96.23 11  A 1 
ATOM   97   C  CB  . LEU A 1 11  ? -0.175  1.875   -13.612 1.00 96.79 11  A 1 
ATOM   98   C  CG  . LEU A 1 11  ? -0.816  1.408   -14.920 1.00 95.16 11  A 1 
ATOM   99   C  CD1 . LEU A 1 11  ? -0.508  -0.067  -15.145 1.00 92.51 11  A 1 
ATOM   100  C  CD2 . LEU A 1 11  ? -2.316  1.647   -14.864 1.00 91.84 11  A 1 
ATOM   101  N  N   . ASP A 1 12  ? 2.517   1.752   -15.674 1.00 96.90 12  A 1 
ATOM   102  C  CA  . ASP A 1 12  ? 3.034   2.300   -16.921 1.00 96.58 12  A 1 
ATOM   103  C  C   . ASP A 1 12  ? 2.131   1.831   -18.058 1.00 96.53 12  A 1 
ATOM   104  O  O   . ASP A 1 12  ? 2.189   0.667   -18.465 1.00 96.06 12  A 1 
ATOM   105  C  CB  . ASP A 1 12  ? 4.466   1.828   -17.166 1.00 95.97 12  A 1 
ATOM   106  C  CG  . ASP A 1 12  ? 5.064   2.438   -18.436 1.00 95.38 12  A 1 
ATOM   107  O  OD1 . ASP A 1 12  ? 4.356   3.199   -19.117 1.00 94.17 12  A 1 
ATOM   108  O  OD2 . ASP A 1 12  ? 6.235   2.156   -18.727 1.00 93.47 12  A 1 
ATOM   109  N  N   . PRO A 1 13  ? 1.307   2.718   -18.588 1.00 95.75 13  A 1 
ATOM   110  C  CA  . PRO A 1 13  ? 0.397   2.346   -19.673 1.00 95.04 13  A 1 
ATOM   111  C  C   . PRO A 1 13  ? 1.111   2.031   -20.983 1.00 95.10 13  A 1 
ATOM   112  O  O   . PRO A 1 13  ? 0.511   1.466   -21.888 1.00 94.18 13  A 1 
ATOM   113  C  CB  . PRO A 1 13  ? -0.519  3.566   -19.792 1.00 94.05 13  A 1 
ATOM   114  C  CG  . PRO A 1 13  ? 0.382   4.698   -19.415 1.00 92.51 13  A 1 
ATOM   115  C  CD  . PRO A 1 13  ? 1.157   4.148   -18.238 1.00 94.72 13  A 1 
ATOM   116  N  N   . MET A 1 14  ? 2.385   2.402   -21.070 1.00 95.25 14  A 1 
ATOM   117  C  CA  . MET A 1 14  ? 3.147   2.178   -22.295 1.00 95.00 14  A 1 
ATOM   118  C  C   . MET A 1 14  ? 3.929   0.865   -22.298 1.00 95.95 14  A 1 
ATOM   119  O  O   . MET A 1 14  ? 4.578   0.531   -23.290 1.00 95.55 14  A 1 
ATOM   120  C  CB  . MET A 1 14  ? 4.108   3.347   -22.532 1.00 93.70 14  A 1 
ATOM   121  C  CG  . MET A 1 14  ? 3.412   4.676   -22.784 1.00 90.02 14  A 1 
ATOM   122  S  SD  . MET A 1 14  ? 4.578   6.017   -23.088 1.00 83.95 14  A 1 
ATOM   123  C  CE  . MET A 1 14  ? 5.297   5.495   -24.656 1.00 73.60 14  A 1 
ATOM   124  N  N   . TYR A 1 15  ? 3.860   0.125   -21.190 1.00 95.98 15  A 1 
ATOM   125  C  CA  . TYR A 1 15  ? 4.582   -1.142  -21.098 1.00 96.60 15  A 1 
ATOM   126  C  C   . TYR A 1 15  ? 4.230   -2.021  -22.293 1.00 96.68 15  A 1 
ATOM   127  O  O   . TYR A 1 15  ? 3.058   -2.232  -22.606 1.00 96.00 15  A 1 
ATOM   128  C  CB  . TYR A 1 15  ? 4.236   -1.861  -19.798 1.00 96.84 15  A 1 
ATOM   129  C  CG  . TYR A 1 15  ? 5.050   -3.125  -19.576 1.00 97.34 15  A 1 
ATOM   130  C  CD1 . TYR A 1 15  ? 4.752   -4.305  -20.248 1.00 97.11 15  A 1 
ATOM   131  C  CD2 . TYR A 1 15  ? 6.126   -3.135  -18.693 1.00 97.09 15  A 1 
ATOM   132  C  CE1 . TYR A 1 15  ? 5.502   -5.459  -20.054 1.00 96.92 15  A 1 
ATOM   133  C  CE2 . TYR A 1 15  ? 6.883   -4.274  -18.487 1.00 96.96 15  A 1 
ATOM   134  C  CZ  . TYR A 1 15  ? 6.577   -5.433  -19.174 1.00 97.25 15  A 1 
ATOM   135  O  OH  . TYR A 1 15  ? 7.321   -6.575  -18.974 1.00 96.93 15  A 1 
ATOM   136  N  N   . THR A 1 16  ? 5.259   -2.534  -22.952 1.00 96.93 16  A 1 
ATOM   137  C  CA  . THR A 1 16  ? 5.069   -3.361  -24.135 1.00 97.29 16  A 1 
ATOM   138  C  C   . THR A 1 16  ? 5.781   -4.704  -23.986 1.00 97.53 16  A 1 
ATOM   139  O  O   . THR A 1 16  ? 6.992   -4.760  -23.784 1.00 97.18 16  A 1 
ATOM   140  C  CB  . THR A 1 16  ? 5.604   -2.647  -25.390 1.00 96.86 16  A 1 
ATOM   141  O  OG1 . THR A 1 16  ? 4.931   -1.398  -25.552 1.00 93.83 16  A 1 
ATOM   142  C  CG2 . THR A 1 16  ? 5.396   -3.499  -26.629 1.00 93.49 16  A 1 
ATOM   143  N  N   . VAL A 1 17  ? 5.025   -5.781  -24.082 1.00 97.44 17  A 1 
ATOM   144  C  CA  . VAL A 1 17  ? 5.595   -7.122  -23.985 1.00 97.48 17  A 1 
ATOM   145  C  C   . VAL A 1 17  ? 6.596   -7.330  -25.122 1.00 97.46 17  A 1 
ATOM   146  O  O   . VAL A 1 17  ? 6.330   -6.974  -26.268 1.00 96.61 17  A 1 
ATOM   147  C  CB  . VAL A 1 17  ? 4.495   -8.197  -24.069 1.00 96.98 17  A 1 
ATOM   148  C  CG1 . VAL A 1 17  ? 5.110   -9.591  -24.012 1.00 95.41 17  A 1 
ATOM   149  C  CG2 . VAL A 1 17  ? 3.502   -8.008  -22.927 1.00 95.74 17  A 1 
ATOM   150  N  N   . GLY A 1 18  ? 7.749   -7.897  -24.782 1.00 97.09 18  A 1 
ATOM   151  C  CA  . GLY A 1 18  ? 8.764   -8.149  -25.793 1.00 96.92 18  A 1 
ATOM   152  C  C   . GLY A 1 18  ? 9.683   -6.976  -26.071 1.00 97.33 18  A 1 
ATOM   153  O  O   . GLY A 1 18  ? 10.541  -7.054  -26.948 1.00 96.27 18  A 1 
ATOM   154  N  N   . SER A 1 19  ? 9.503   -5.886  -25.336 1.00 97.18 19  A 1 
ATOM   155  C  CA  . SER A 1 19  ? 10.348  -4.716  -25.504 1.00 97.05 19  A 1 
ATOM   156  C  C   . SER A 1 19  ? 11.643  -4.876  -24.699 1.00 96.96 19  A 1 
ATOM   157  O  O   . SER A 1 19  ? 11.856  -5.896  -24.043 1.00 96.52 19  A 1 
ATOM   158  C  CB  . SER A 1 19  ? 9.607   -3.458  -25.053 1.00 96.88 19  A 1 
ATOM   159  O  OG  . SER A 1 19  ? 9.262   -3.534  -23.689 1.00 95.48 19  A 1 
ATOM   160  N  N   . ASP A 1 20  ? 12.500  -3.856  -24.760 1.00 96.50 20  A 1 
ATOM   161  C  CA  . ASP A 1 20  ? 13.788  -3.871  -24.083 1.00 96.42 20  A 1 
ATOM   162  C  C   . ASP A 1 20  ? 13.680  -3.321  -22.661 1.00 96.19 20  A 1 
ATOM   163  O  O   . ASP A 1 20  ? 13.358  -2.150  -22.469 1.00 95.57 20  A 1 
ATOM   164  C  CB  . ASP A 1 20  ? 14.783  -3.033  -24.896 1.00 96.25 20  A 1 
ATOM   165  C  CG  . ASP A 1 20  ? 16.207  -3.118  -24.370 1.00 95.89 20  A 1 
ATOM   166  O  OD1 . ASP A 1 20  ? 16.425  -3.684  -23.284 1.00 94.40 20  A 1 
ATOM   167  O  OD2 . ASP A 1 20  ? 17.117  -2.612  -25.062 1.00 94.16 20  A 1 
ATOM   168  N  N   . PRO A 1 21  ? 13.959  -4.144  -21.647 1.00 96.11 21  A 1 
ATOM   169  C  CA  . PRO A 1 21  ? 13.900  -3.691  -20.257 1.00 95.20 21  A 1 
ATOM   170  C  C   . PRO A 1 21  ? 14.820  -2.510  -19.977 1.00 94.50 21  A 1 
ATOM   171  O  O   . PRO A 1 21  ? 14.547  -1.700  -19.090 1.00 93.04 21  A 1 
ATOM   172  C  CB  . PRO A 1 21  ? 14.312  -4.930  -19.464 1.00 94.52 21  A 1 
ATOM   173  C  CG  . PRO A 1 21  ? 13.813  -6.057  -20.319 1.00 93.79 21  A 1 
ATOM   174  C  CD  . PRO A 1 21  ? 14.187  -5.606  -21.713 1.00 95.56 21  A 1 
ATOM   175  N  N   . LEU A 1 22  ? 15.909  -2.397  -20.740 1.00 95.17 22  A 1 
ATOM   176  C  CA  . LEU A 1 22  ? 16.840  -1.290  -20.559 1.00 94.30 22  A 1 
ATOM   177  C  C   . LEU A 1 22  ? 16.275  0.004   -21.131 1.00 93.85 22  A 1 
ATOM   178  O  O   . LEU A 1 22  ? 16.825  1.081   -20.906 1.00 92.14 22  A 1 
ATOM   179  C  CB  . LEU A 1 22  ? 18.192  -1.606  -21.208 1.00 93.80 22  A 1 
ATOM   180  C  CG  . LEU A 1 22  ? 18.974  -2.767  -20.578 1.00 91.06 22  A 1 
ATOM   181  C  CD1 . LEU A 1 22  ? 20.282  -2.988  -21.331 1.00 86.74 22  A 1 
ATOM   182  C  CD2 . LEU A 1 22  ? 19.245  -2.464  -19.105 1.00 85.92 22  A 1 
ATOM   183  N  N   . LYS A 1 23  ? 15.174  -0.104  -21.854 1.00 93.97 23  A 1 
ATOM   184  C  CA  . LYS A 1 23  ? 14.491  1.061   -22.410 1.00 94.01 23  A 1 
ATOM   185  C  C   . LYS A 1 23  ? 13.115  1.192   -21.774 1.00 94.10 23  A 1 
ATOM   186  O  O   . LYS A 1 23  ? 12.123  1.515   -22.439 1.00 93.12 23  A 1 
ATOM   187  C  CB  . LYS A 1 23  ? 14.392  0.945   -23.935 1.00 94.22 23  A 1 
ATOM   188  C  CG  . LYS A 1 23  ? 15.741  0.990   -24.628 1.00 93.17 23  A 1 
ATOM   189  C  CD  . LYS A 1 23  ? 15.613  1.019   -26.137 1.00 88.36 23  A 1 
ATOM   190  C  CE  . LYS A 1 23  ? 16.979  1.121   -26.795 1.00 83.35 23  A 1 
ATOM   191  N  NZ  . LYS A 1 23  ? 16.894  1.201   -28.276 1.00 74.10 23  A 1 
ATOM   192  N  N   . LEU A 1 24  ? 13.068  0.929   -20.465 1.00 94.42 24  A 1 
ATOM   193  C  CA  . LEU A 1 24  ? 11.856  1.061   -19.661 1.00 94.12 24  A 1 
ATOM   194  C  C   . LEU A 1 24  ? 10.701  0.154   -20.089 1.00 94.85 24  A 1 
ATOM   195  O  O   . LEU A 1 24  ? 9.549   0.401   -19.747 1.00 93.83 24  A 1 
ATOM   196  C  CB  . LEU A 1 24  ? 11.381  2.520   -19.651 1.00 92.73 24  A 1 
ATOM   197  C  CG  . LEU A 1 24  ? 12.435  3.556   -19.239 1.00 90.35 24  A 1 
ATOM   198  C  CD1 . LEU A 1 24  ? 11.848  4.954   -19.316 1.00 87.34 24  A 1 
ATOM   199  C  CD2 . LEU A 1 24  ? 12.944  3.262   -17.841 1.00 86.48 24  A 1 
ATOM   200  N  N   . CYS A 1 25  ? 11.025  -0.898  -20.830 1.00 95.21 25  A 1 
ATOM   201  C  CA  . CYS A 1 25  ? 10.012  -1.828  -21.314 1.00 95.72 25  A 1 
ATOM   202  C  C   . CYS A 1 25  ? 8.972   -1.117  -22.186 1.00 95.80 25  A 1 
ATOM   203  O  O   . CYS A 1 25  ? 7.797   -1.490  -22.196 1.00 95.10 25  A 1 
ATOM   204  C  CB  . CYS A 1 25  ? 9.313   -2.531  -20.145 1.00 95.82 25  A 1 
ATOM   205  S  SG  . CYS A 1 25  ? 10.385  -3.559  -19.130 1.00 95.54 25  A 1 
ATOM   206  N  N   . ARG A 1 26  ? 9.425   -0.093  -22.904 1.00 95.55 26  A 1 
ATOM   207  C  CA  . ARG A 1 26  ? 8.530   0.664   -23.775 1.00 95.10 26  A 1 
ATOM   208  C  C   . ARG A 1 26  ? 8.933   0.601   -25.238 1.00 95.28 26  A 1 
ATOM   209  O  O   . ARG A 1 26  ? 8.084   0.671   -26.124 1.00 93.92 26  A 1 
ATOM   210  C  CB  . ARG A 1 26  ? 8.495   2.129   -23.339 1.00 93.87 26  A 1 
ATOM   211  C  CG  . ARG A 1 26  ? 7.914   2.379   -21.963 1.00 92.21 26  A 1 
ATOM   212  C  CD  . ARG A 1 26  ? 7.969   3.854   -21.608 1.00 90.15 26  A 1 
ATOM   213  N  NE  . ARG A 1 26  ? 7.313   4.137   -20.341 1.00 88.21 26  A 1 
ATOM   214  C  CZ  . ARG A 1 26  ? 7.250   5.339   -19.776 1.00 87.07 26  A 1 
ATOM   215  N  NH1 . ARG A 1 26  ? 7.810   6.386   -20.363 1.00 82.74 26  A 1 
ATOM   216  N  NH2 . ARG A 1 26  ? 6.634   5.492   -18.618 1.00 81.55 26  A 1 
ATOM   217  N  N   . GLU A 1 27  ? 10.234  0.485   -25.481 1.00 95.42 27  A 1 
ATOM   218  C  CA  . GLU A 1 27  ? 10.753  0.511   -26.845 1.00 95.59 27  A 1 
ATOM   219  C  C   . GLU A 1 27  ? 11.715  -0.631  -27.112 1.00 96.45 27  A 1 
ATOM   220  O  O   . GLU A 1 27  ? 12.111  -1.367  -26.209 1.00 95.56 27  A 1 
ATOM   221  C  CB  . GLU A 1 27  ? 11.473  1.837   -27.100 1.00 93.09 27  A 1 
ATOM   222  C  CG  . GLU A 1 27  ? 10.632  3.075   -26.839 1.00 86.17 27  A 1 
ATOM   223  C  CD  . GLU A 1 27  ? 11.445  4.361   -26.944 1.00 84.68 27  A 1 
ATOM   224  O  OE1 . GLU A 1 27  ? 12.608  4.297   -27.375 1.00 77.74 27  A 1 
ATOM   225  O  OE2 . GLU A 1 27  ? 10.902  5.424   -26.582 1.00 77.86 27  A 1 
ATOM   226  N  N   . GLY A 1 28  ? 12.110  -0.762  -28.380 1.00 95.68 28  A 1 
ATOM   227  C  CA  . GLY A 1 28  ? 13.082  -1.759  -28.766 1.00 96.28 28  A 1 
ATOM   228  C  C   . GLY A 1 28  ? 12.592  -3.193  -28.702 1.00 97.05 28  A 1 
ATOM   229  O  O   . GLY A 1 28  ? 11.401  -3.457  -28.514 1.00 95.81 28  A 1 
ATOM   230  N  N   . LYS A 1 29  ? 13.539  -4.114  -28.864 1.00 96.75 29  A 1 
ATOM   231  C  CA  . LYS A 1 29  ? 13.242  -5.541  -28.828 1.00 96.82 29  A 1 
ATOM   232  C  C   . LYS A 1 29  ? 13.971  -6.157  -27.639 1.00 96.73 29  A 1 
ATOM   233  O  O   . LYS A 1 29  ? 15.129  -5.834  -27.376 1.00 94.29 29  A 1 
ATOM   234  C  CB  . LYS A 1 29  ? 13.713  -6.216  -30.117 1.00 95.68 29  A 1 
ATOM   235  C  CG  . LYS A 1 29  ? 13.095  -5.657  -31.389 1.00 86.39 29  A 1 
ATOM   236  C  CD  . LYS A 1 29  ? 11.611  -5.973  -31.477 1.00 78.91 29  A 1 
ATOM   237  C  CE  . LYS A 1 29  ? 11.041  -5.508  -32.805 1.00 69.00 29  A 1 
ATOM   238  N  NZ  . LYS A 1 29  ? 9.600   -5.850  -32.945 1.00 59.24 29  A 1 
ATOM   239  N  N   . GLY A 1 30  ? 13.290  -7.029  -26.922 1.00 96.46 30  A 1 
ATOM   240  C  CA  . GLY A 1 30  ? 13.893  -7.655  -25.769 1.00 96.09 30  A 1 
ATOM   241  C  C   . GLY A 1 30  ? 13.007  -8.724  -25.178 1.00 96.35 30  A 1 
ATOM   242  O  O   . GLY A 1 30  ? 12.153  -9.287  -25.859 1.00 94.93 30  A 1 
ATOM   243  N  N   . ASN A 1 31  ? 13.208  -8.999  -23.895 1.00 95.93 31  A 1 
ATOM   244  C  CA  . ASN A 1 31  ? 12.454  -10.044 -23.231 1.00 95.14 31  A 1 
ATOM   245  C  C   . ASN A 1 31  ? 11.545  -9.552  -22.101 1.00 95.72 31  A 1 
ATOM   246  O  O   . ASN A 1 31  ? 11.326  -10.263 -21.123 1.00 94.28 31  A 1 
ATOM   247  C  CB  . ASN A 1 31  ? 13.408  -11.114 -22.700 1.00 92.34 31  A 1 
ATOM   248  C  CG  . ASN A 1 31  ? 14.490  -10.535 -21.811 1.00 87.34 31  A 1 
ATOM   249  O  OD1 . ASN A 1 31  ? 14.396  -9.402  -21.356 1.00 76.47 31  A 1 
ATOM   250  N  ND2 . ASN A 1 31  ? 15.538  -11.322 -21.554 1.00 79.57 31  A 1 
ATOM   251  N  N   . ALA A 1 32  ? 11.024  -8.336  -22.235 1.00 96.44 32  A 1 
ATOM   252  C  CA  . ALA A 1 32  ? 10.098  -7.801  -21.245 1.00 96.74 32  A 1 
ATOM   253  C  C   . ALA A 1 32  ? 8.931   -8.788  -21.157 1.00 96.71 32  A 1 
ATOM   254  O  O   . ALA A 1 32  ? 8.293   -9.095  -22.166 1.00 96.15 32  A 1 
ATOM   255  C  CB  . ALA A 1 32  ? 9.611   -6.418  -21.663 1.00 96.68 32  A 1 
ATOM   256  N  N   . GLY A 1 33  ? 8.663   -9.286  -19.953 1.00 96.65 33  A 1 
ATOM   257  C  CA  . GLY A 1 33  ? 7.639   -10.291 -19.753 1.00 96.46 33  A 1 
ATOM   258  C  C   . GLY A 1 33  ? 6.192   -9.835  -19.868 1.00 97.04 33  A 1 
ATOM   259  O  O   . GLY A 1 33  ? 5.891   -8.644  -19.802 1.00 96.72 33  A 1 
ATOM   260  N  N   . LYS A 1 34  ? 5.313   -10.803 -20.022 1.00 96.86 34  A 1 
ATOM   261  C  CA  . LYS A 1 34  ? 3.885   -10.528 -20.146 1.00 97.09 34  A 1 
ATOM   262  C  C   . LYS A 1 34  ? 3.311   -9.773  -18.954 1.00 97.51 34  A 1 
ATOM   263  O  O   . LYS A 1 34  ? 2.490   -8.868  -19.119 1.00 97.21 34  A 1 
ATOM   264  C  CB  . LYS A 1 34  ? 3.107   -11.832 -20.326 1.00 96.52 34  A 1 
ATOM   265  C  CG  . LYS A 1 34  ? 1.597   -11.658 -20.401 1.00 93.87 34  A 1 
ATOM   266  C  CD  . LYS A 1 34  ? 0.881   -12.984 -20.588 1.00 90.68 34  A 1 
ATOM   267  C  CE  . LYS A 1 34  ? -0.623  -12.792 -20.651 1.00 85.16 34  A 1 
ATOM   268  N  NZ  . LYS A 1 34  ? -1.338  -14.086 -20.830 1.00 77.49 34  A 1 
ATOM   269  N  N   . TYR A 1 35  ? 3.763   -10.141 -17.748 1.00 97.83 35  A 1 
ATOM   270  C  CA  . TYR A 1 35  ? 3.240   -9.531  -16.531 1.00 98.04 35  A 1 
ATOM   271  C  C   . TYR A 1 35  ? 4.178   -8.537  -15.862 1.00 98.08 35  A 1 
ATOM   272  O  O   . TYR A 1 35  ? 3.911   -8.082  -14.748 1.00 97.24 35  A 1 
ATOM   273  C  CB  . TYR A 1 35  ? 2.856   -10.626 -15.540 1.00 98.04 35  A 1 
ATOM   274  C  CG  . TYR A 1 35  ? 1.728   -11.504 -16.025 1.00 98.06 35  A 1 
ATOM   275  C  CD1 . TYR A 1 35  ? 0.416   -11.036 -16.022 1.00 97.49 35  A 1 
ATOM   276  C  CD2 . TYR A 1 35  ? 1.978   -12.782 -16.502 1.00 97.48 35  A 1 
ATOM   277  C  CE1 . TYR A 1 35  ? -0.629  -11.835 -16.484 1.00 97.07 35  A 1 
ATOM   278  C  CE2 . TYR A 1 35  ? 0.937   -13.586 -16.970 1.00 97.15 35  A 1 
ATOM   279  C  CZ  . TYR A 1 35  ? -0.362  -13.107 -16.956 1.00 97.28 35  A 1 
ATOM   280  O  OH  . TYR A 1 35  ? -1.389  -13.885 -17.417 1.00 96.37 35  A 1 
ATOM   281  N  N   . GLY A 1 36  ? 5.262   -8.191  -16.540 1.00 97.70 36  A 1 
ATOM   282  C  CA  . GLY A 1 36  ? 6.176   -7.223  -15.979 1.00 97.63 36  A 1 
ATOM   283  C  C   . GLY A 1 36  ? 7.635   -7.614  -16.064 1.00 97.58 36  A 1 
ATOM   284  O  O   . GLY A 1 36  ? 7.987   -8.663  -16.613 1.00 96.64 36  A 1 
ATOM   285  N  N   . ASP A 1 37  ? 8.479   -6.745  -15.507 1.00 97.13 37  A 1 
ATOM   286  C  CA  . ASP A 1 37  ? 9.914   -6.946  -15.516 1.00 97.07 37  A 1 
ATOM   287  C  C   . ASP A 1 37  ? 10.470  -6.225  -14.296 1.00 96.92 37  A 1 
ATOM   288  O  O   . ASP A 1 37  ? 10.031  -5.127  -13.973 1.00 96.17 37  A 1 
ATOM   289  C  CB  . ASP A 1 37  ? 10.522  -6.363  -16.800 1.00 96.59 37  A 1 
ATOM   290  C  CG  . ASP A 1 37  ? 11.978  -6.716  -16.965 1.00 95.80 37  A 1 
ATOM   291  O  OD1 . ASP A 1 37  ? 12.816  -6.133  -16.252 1.00 93.15 37  A 1 
ATOM   292  O  OD2 . ASP A 1 37  ? 12.282  -7.582  -17.806 1.00 92.65 37  A 1 
ATOM   293  N  N   . TYR A 1 38  ? 11.440  -6.845  -13.626 1.00 96.35 38  A 1 
ATOM   294  C  CA  . TYR A 1 38  ? 11.997  -6.246  -12.421 1.00 95.81 38  A 1 
ATOM   295  C  C   . TYR A 1 38  ? 12.781  -4.955  -12.659 1.00 95.27 38  A 1 
ATOM   296  O  O   . TYR A 1 38  ? 13.219  -4.311  -11.703 1.00 92.78 38  A 1 
ATOM   297  C  CB  . TYR A 1 38  ? 12.866  -7.274  -11.685 1.00 95.57 38  A 1 
ATOM   298  C  CG  . TYR A 1 38  ? 12.059  -8.399  -11.078 1.00 95.95 38  A 1 
ATOM   299  C  CD1 . TYR A 1 38  ? 11.072  -8.139  -10.125 1.00 95.22 38  A 1 
ATOM   300  C  CD2 . TYR A 1 38  ? 12.259  -9.725  -11.457 1.00 95.36 38  A 1 
ATOM   301  C  CE1 . TYR A 1 38  ? 10.311  -9.163  -9.570  1.00 94.95 38  A 1 
ATOM   302  C  CE2 . TYR A 1 38  ? 11.499  -10.759 -10.908 1.00 94.89 38  A 1 
ATOM   303  C  CZ  . TYR A 1 38  ? 10.533  -10.476 -9.968  1.00 95.43 38  A 1 
ATOM   304  O  OH  . TYR A 1 38  ? 9.781   -11.481 -9.418  1.00 94.37 38  A 1 
ATOM   305  N  N   . SER A 1 39  ? 12.951  -4.580  -13.906 1.00 95.23 39  A 1 
ATOM   306  C  CA  . SER A 1 39  ? 13.627  -3.332  -14.261 1.00 94.87 39  A 1 
ATOM   307  C  C   . SER A 1 39  ? 12.635  -2.259  -14.704 1.00 95.09 39  A 1 
ATOM   308  O  O   . SER A 1 39  ? 13.033  -1.149  -15.061 1.00 92.69 39  A 1 
ATOM   309  C  CB  . SER A 1 39  ? 14.639  -3.564  -15.384 1.00 93.51 39  A 1 
ATOM   310  O  OG  . SER A 1 39  ? 15.683  -4.419  -14.969 1.00 86.79 39  A 1 
ATOM   311  N  N   . CYS A 1 40  ? 11.353  -2.580  -14.669 1.00 96.18 40  A 1 
ATOM   312  C  CA  . CYS A 1 40  ? 10.324  -1.666  -15.145 1.00 96.46 40  A 1 
ATOM   313  C  C   . CYS A 1 40  ? 9.143   -1.521  -14.190 1.00 96.75 40  A 1 
ATOM   314  O  O   . CYS A 1 40  ? 8.982   -2.319  -13.267 1.00 96.05 40  A 1 
ATOM   315  C  CB  . CYS A 1 40  ? 9.807   -2.152  -16.506 1.00 96.22 40  A 1 
ATOM   316  S  SG  . CYS A 1 40  ? 11.079  -2.308  -17.779 1.00 95.66 40  A 1 
ATOM   317  N  N   . ASP A 1 41  ? 8.315   -0.507  -14.419 1.00 96.74 41  A 1 
ATOM   318  C  CA  . ASP A 1 41  ? 7.120   -0.311  -13.618 1.00 97.03 41  A 1 
ATOM   319  C  C   . ASP A 1 41  ? 6.042   -1.304  -14.063 1.00 97.35 41  A 1 
ATOM   320  O  O   . ASP A 1 41  ? 6.141   -1.908  -15.130 1.00 96.79 41  A 1 
ATOM   321  C  CB  . ASP A 1 41  ? 6.611   1.121   -13.725 1.00 96.56 41  A 1 
ATOM   322  C  CG  . ASP A 1 41  ? 7.328   2.067   -12.777 1.00 95.92 41  A 1 
ATOM   323  O  OD1 . ASP A 1 41  ? 7.760   1.616   -11.695 1.00 93.88 41  A 1 
ATOM   324  O  OD2 . ASP A 1 41  ? 7.442   3.262   -13.105 1.00 93.54 41  A 1 
ATOM   325  N  N   . ALA A 1 42  ? 5.022   -1.454  -13.233 1.00 97.63 42  A 1 
ATOM   326  C  CA  . ALA A 1 42  ? 3.947   -2.417  -13.471 1.00 97.93 42  A 1 
ATOM   327  C  C   . ALA A 1 42  ? 3.132   -2.167  -14.737 1.00 97.88 42  A 1 
ATOM   328  O  O   . ALA A 1 42  ? 2.982   -1.028  -15.184 1.00 97.18 42  A 1 
ATOM   329  C  CB  . ALA A 1 42  ? 3.029   -2.467  -12.258 1.00 97.67 42  A 1 
ATOM   330  N  N   . ASN A 1 43  ? 2.598   -3.245  -15.305 1.00 97.80 43  A 1 
ATOM   331  C  CA  . ASN A 1 43  ? 1.774   -3.146  -16.500 1.00 97.98 43  A 1 
ATOM   332  C  C   . ASN A 1 43  ? 0.319   -3.521  -16.238 1.00 98.14 43  A 1 
ATOM   333  O  O   . ASN A 1 43  ? -0.022  -4.026  -15.169 1.00 97.59 43  A 1 
ATOM   334  C  CB  . ASN A 1 43  ? 2.361   -3.988  -17.645 1.00 97.15 43  A 1 
ATOM   335  C  CG  . ASN A 1 43  ? 2.187   -5.478  -17.426 1.00 97.34 43  A 1 
ATOM   336  O  OD1 . ASN A 1 43  ? 1.887   -5.942  -16.338 1.00 93.50 43  A 1 
ATOM   337  N  ND2 . ASN A 1 43  ? 2.379   -6.244  -18.496 1.00 93.80 43  A 1 
ATOM   338  N  N   . MET A 1 44  ? -0.537  -3.270  -17.209 1.00 98.12 44  A 1 
ATOM   339  C  CA  . MET A 1 44  ? -1.960  -3.547  -17.063 1.00 98.02 44  A 1 
ATOM   340  C  C   . MET A 1 44  ? -2.310  -5.024  -16.899 1.00 98.33 44  A 1 
ATOM   341  O  O   . MET A 1 44  ? -3.242  -5.362  -16.171 1.00 98.14 44  A 1 
ATOM   342  C  CB  . MET A 1 44  ? -2.736  -2.982  -18.256 1.00 97.43 44  A 1 
ATOM   343  C  CG  . MET A 1 44  ? -2.939  -1.479  -18.202 1.00 93.00 44  A 1 
ATOM   344  S  SD  . MET A 1 44  ? -3.832  -0.955  -16.714 1.00 89.60 44  A 1 
ATOM   345  C  CE  . MET A 1 44  ? -5.342  -1.914  -16.836 1.00 79.71 44  A 1 
ATOM   346  N  N   . ALA A 1 45  ? -1.585  -5.896  -17.577 1.00 98.21 45  A 1 
ATOM   347  C  CA  . ALA A 1 45  ? -1.857  -7.325  -17.467 1.00 98.32 45  A 1 
ATOM   348  C  C   . ALA A 1 45  ? -1.725  -7.775  -16.013 1.00 98.44 45  A 1 
ATOM   349  O  O   . ALA A 1 45  ? -2.538  -8.548  -15.509 1.00 98.18 45  A 1 
ATOM   350  C  CB  . ALA A 1 45  ? -0.905  -8.119  -18.363 1.00 98.04 45  A 1 
ATOM   351  N  N   . LEU A 1 46  ? -0.693  -7.279  -15.344 1.00 98.40 46  A 1 
ATOM   352  C  CA  . LEU A 1 46  ? -0.474  -7.618  -13.942 1.00 98.53 46  A 1 
ATOM   353  C  C   . LEU A 1 46  ? -1.619  -7.094  -13.077 1.00 98.64 46  A 1 
ATOM   354  O  O   . LEU A 1 46  ? -2.148  -7.818  -12.232 1.00 98.61 46  A 1 
ATOM   355  C  CB  . LEU A 1 46  ? 0.851   -7.024  -13.450 1.00 98.54 46  A 1 
ATOM   356  C  CG  . LEU A 1 46  ? 1.153   -7.241  -11.957 1.00 98.33 46  A 1 
ATOM   357  C  CD1 . LEU A 1 46  ? 1.438   -8.708  -11.695 1.00 97.85 46  A 1 
ATOM   358  C  CD2 . LEU A 1 46  ? 2.332   -6.377  -11.543 1.00 97.79 46  A 1 
ATOM   359  N  N   . LEU A 1 47  ? -2.011  -5.849  -13.297 1.00 98.63 47  A 1 
ATOM   360  C  CA  . LEU A 1 47  ? -3.090  -5.258  -12.514 1.00 98.54 47  A 1 
ATOM   361  C  C   . LEU A 1 47  ? -4.418  -5.968  -12.732 1.00 98.65 47  A 1 
ATOM   362  O  O   . LEU A 1 47  ? -5.184  -6.155  -11.793 1.00 98.44 47  A 1 
ATOM   363  C  CB  . LEU A 1 47  ? -3.239  -3.769  -12.828 1.00 98.05 47  A 1 
ATOM   364  C  CG  . LEU A 1 47  ? -2.097  -2.871  -12.350 1.00 92.69 47  A 1 
ATOM   365  C  CD1 . LEU A 1 47  ? -2.471  -1.416  -12.572 1.00 88.20 47  A 1 
ATOM   366  C  CD2 . LEU A 1 47  ? -1.804  -3.121  -10.883 1.00 88.88 47  A 1 
ATOM   367  N  N   . ASP A 1 48  ? -4.690  -6.365  -13.966 1.00 98.55 48  A 1 
ATOM   368  C  CA  . ASP A 1 48  ? -5.923  -7.083  -14.247 1.00 98.48 48  A 1 
ATOM   369  C  C   . ASP A 1 48  ? -5.954  -8.384  -13.450 1.00 98.50 48  A 1 
ATOM   370  O  O   . ASP A 1 48  ? -6.980  -8.760  -12.894 1.00 98.43 48  A 1 
ATOM   371  C  CB  . ASP A 1 48  ? -6.051  -7.397  -15.742 1.00 98.10 48  A 1 
ATOM   372  C  CG  . ASP A 1 48  ? -6.361  -6.161  -16.570 1.00 94.46 48  A 1 
ATOM   373  O  OD1 . ASP A 1 48  ? -6.868  -5.163  -16.012 1.00 91.19 48  A 1 
ATOM   374  O  OD2 . ASP A 1 48  ? -6.117  -6.196  -17.791 1.00 90.37 48  A 1 
ATOM   375  N  N   . SER A 1 49  ? -4.812  -9.062  -13.371 1.00 98.59 49  A 1 
ATOM   376  C  CA  . SER A 1 49  ? -4.731  -10.312 -12.623 1.00 98.58 49  A 1 
ATOM   377  C  C   . SER A 1 49  ? -4.892  -10.055 -11.125 1.00 98.79 49  A 1 
ATOM   378  O  O   . SER A 1 49  ? -5.483  -10.868 -10.407 1.00 98.59 49  A 1 
ATOM   379  C  CB  . SER A 1 49  ? -3.394  -11.024 -12.898 1.00 98.06 49  A 1 
ATOM   380  O  OG  . SER A 1 49  ? -2.314  -10.367 -12.259 1.00 92.60 49  A 1 
ATOM   381  N  N   . LEU A 1 50  ? -4.387  -8.919  -10.651 1.00 98.68 50  A 1 
ATOM   382  C  CA  . LEU A 1 50  ? -4.494  -8.573  -9.240  1.00 98.76 50  A 1 
ATOM   383  C  C   . LEU A 1 50  ? -5.933  -8.281  -8.840  1.00 98.81 50  A 1 
ATOM   384  O  O   . LEU A 1 50  ? -6.401  -8.727  -7.794  1.00 98.80 50  A 1 
ATOM   385  C  CB  . LEU A 1 50  ? -3.613  -7.368  -8.909  1.00 98.78 50  A 1 
ATOM   386  C  CG  . LEU A 1 50  ? -3.688  -6.846  -7.468  1.00 98.58 50  A 1 
ATOM   387  C  CD1 . LEU A 1 50  ? -3.341  -7.952  -6.485  1.00 98.27 50  A 1 
ATOM   388  C  CD2 . LEU A 1 50  ? -2.745  -5.663  -7.302  1.00 98.24 50  A 1 
ATOM   389  N  N   . VAL A 1 51  ? -6.636  -7.531  -9.675  1.00 98.87 51  A 1 
ATOM   390  C  CA  . VAL A 1 51  ? -8.031  -7.209  -9.400  1.00 98.76 51  A 1 
ATOM   391  C  C   . VAL A 1 51  ? -8.846  -8.500  -9.261  1.00 98.85 51  A 1 
ATOM   392  O  O   . VAL A 1 51  ? -9.637  -8.649  -8.327  1.00 98.72 51  A 1 
ATOM   393  C  CB  . VAL A 1 51  ? -8.638  -6.336  -10.525 1.00 98.65 51  A 1 
ATOM   394  C  CG1 . VAL A 1 51  ? -10.142 -6.192  -10.335 1.00 98.09 51  A 1 
ATOM   395  C  CG2 . VAL A 1 51  ? -7.978  -4.969  -10.523 1.00 98.19 51  A 1 
ATOM   396  N  N   . LYS A 1 52  ? -8.640  -9.427  -10.173 1.00 98.79 52  A 1 
ATOM   397  C  CA  . LYS A 1 52  ? -9.358  -10.692 -10.134 1.00 98.64 52  A 1 
ATOM   398  C  C   . LYS A 1 52  ? -8.994  -11.488 -8.886  1.00 98.78 52  A 1 
ATOM   399  O  O   . LYS A 1 52  ? -9.857  -12.094 -8.250  1.00 98.51 52  A 1 
ATOM   400  C  CB  . LYS A 1 52  ? -9.047  -11.519 -11.393 1.00 98.37 52  A 1 
ATOM   401  C  CG  . LYS A 1 52  ? -9.581  -10.898 -12.675 1.00 92.24 52  A 1 
ATOM   402  C  CD  . LYS A 1 52  ? -9.208  -11.714 -13.891 1.00 88.18 52  A 1 
ATOM   403  C  CE  . LYS A 1 52  ? -9.716  -11.057 -15.161 1.00 76.99 52  A 1 
ATOM   404  N  NZ  . LYS A 1 52  ? -9.312  -11.808 -16.390 1.00 69.26 52  A 1 
ATOM   405  N  N   . PHE A 1 53  ? -7.719  -11.490 -8.516  1.00 98.79 53  A 1 
ATOM   406  C  CA  . PHE A 1 53  ? -7.260  -12.207 -7.339  1.00 98.72 53  A 1 
ATOM   407  C  C   . PHE A 1 53  ? -7.888  -11.653 -6.065  1.00 98.85 53  A 1 
ATOM   408  O  O   . PHE A 1 53  ? -8.372  -12.406 -5.220  1.00 98.69 53  A 1 
ATOM   409  C  CB  . PHE A 1 53  ? -5.738  -12.145 -7.225  1.00 98.76 53  A 1 
ATOM   410  C  CG  . PHE A 1 53  ? -5.195  -12.863 -6.020  1.00 98.73 53  A 1 
ATOM   411  C  CD1 . PHE A 1 53  ? -5.114  -14.255 -6.001  1.00 98.45 53  A 1 
ATOM   412  C  CD2 . PHE A 1 53  ? -4.797  -12.159 -4.888  1.00 98.46 53  A 1 
ATOM   413  C  CE1 . PHE A 1 53  ? -4.647  -14.923 -4.886  1.00 98.15 53  A 1 
ATOM   414  C  CE2 . PHE A 1 53  ? -4.332  -12.827 -3.762  1.00 98.13 53  A 1 
ATOM   415  C  CZ  . PHE A 1 53  ? -4.254  -14.208 -3.758  1.00 98.20 53  A 1 
ATOM   416  N  N   . ILE A 1 54  ? -7.869  -10.329 -5.921  1.00 98.82 54  A 1 
ATOM   417  C  CA  . ILE A 1 54  ? -8.434  -9.693  -4.743  1.00 98.82 54  A 1 
ATOM   418  C  C   . ILE A 1 54  ? -9.921  -10.009 -4.613  1.00 98.71 54  A 1 
ATOM   419  O  O   . ILE A 1 54  ? -10.400 -10.369 -3.542  1.00 98.59 54  A 1 
ATOM   420  C  CB  . ILE A 1 54  ? -8.217  -8.168  -4.771  1.00 98.84 54  A 1 
ATOM   421  C  CG1 . ILE A 1 54  ? -6.728  -7.854  -4.598  1.00 98.66 54  A 1 
ATOM   422  C  CG2 . ILE A 1 54  ? -9.034  -7.486  -3.676  1.00 98.68 54  A 1 
ATOM   423  C  CD1 . ILE A 1 54  ? -6.380  -6.379  -4.731  1.00 98.34 54  A 1 
ATOM   424  N  N   . LYS A 1 55  ? -10.649 -9.880  -5.713  1.00 98.64 55  A 1 
ATOM   425  C  CA  . LYS A 1 55  ? -12.085 -10.156 -5.688  1.00 98.47 55  A 1 
ATOM   426  C  C   . LYS A 1 55  ? -12.384 -11.598 -5.290  1.00 98.27 55  A 1 
ATOM   427  O  O   . LYS A 1 55  ? -13.318 -11.860 -4.538  1.00 97.50 55  A 1 
ATOM   428  C  CB  . LYS A 1 55  ? -12.708 -9.853  -7.046  1.00 97.87 55  A 1 
ATOM   429  C  CG  . LYS A 1 55  ? -12.835 -8.366  -7.350  1.00 95.93 55  A 1 
ATOM   430  C  CD  . LYS A 1 55  ? -13.608 -8.143  -8.632  1.00 93.60 55  A 1 
ATOM   431  C  CE  . LYS A 1 55  ? -13.895 -6.678  -8.860  1.00 89.67 55  A 1 
ATOM   432  N  NZ  . LYS A 1 55  ? -14.736 -6.460  -10.076 1.00 86.86 55  A 1 
ATOM   433  N  N   . ARG A 1 56  ? -11.598 -12.533 -5.799  1.00 98.48 56  A 1 
ATOM   434  C  CA  . ARG A 1 56  ? -11.804 -13.946 -5.498  1.00 98.29 56  A 1 
ATOM   435  C  C   . ARG A 1 56  ? -11.443 -14.302 -4.058  1.00 98.31 56  A 1 
ATOM   436  O  O   . ARG A 1 56  ? -11.889 -15.320 -3.532  1.00 97.52 56  A 1 
ATOM   437  C  CB  . ARG A 1 56  ? -10.986 -14.828 -6.441  1.00 97.56 56  A 1 
ATOM   438  C  CG  . ARG A 1 56  ? -11.523 -14.885 -7.851  1.00 86.87 56  A 1 
ATOM   439  C  CD  . ARG A 1 56  ? -10.786 -15.931 -8.664  1.00 85.70 56  A 1 
ATOM   440  N  NE  . ARG A 1 56  ? -11.382 -16.138 -9.980  1.00 76.50 56  A 1 
ATOM   441  C  CZ  . ARG A 1 56  ? -11.015 -17.073 -10.842 1.00 70.87 56  A 1 
ATOM   442  N  NH1 . ARG A 1 56  ? -10.035 -17.903 -10.537 1.00 63.81 56  A 1 
ATOM   443  N  NH2 . ARG A 1 56  ? -11.622 -17.178 -12.003 1.00 63.65 56  A 1 
ATOM   444  N  N   . ASN A 1 57  ? -10.634 -13.460 -3.427  1.00 98.43 57  A 1 
ATOM   445  C  CA  . ASN A 1 57  ? -10.184 -13.731 -2.071  1.00 98.49 57  A 1 
ATOM   446  C  C   . ASN A 1 57  ? -10.712 -12.741 -1.038  1.00 98.34 57  A 1 
ATOM   447  O  O   . ASN A 1 57  ? -10.079 -12.500 -0.013  1.00 97.67 57  A 1 
ATOM   448  C  CB  . ASN A 1 57  ? -8.653  -13.775 -2.042  1.00 98.34 57  A 1 
ATOM   449  C  CG  . ASN A 1 57  ? -8.105  -15.000 -2.730  1.00 97.63 57  A 1 
ATOM   450  O  OD1 . ASN A 1 57  ? -7.990  -16.067 -2.129  1.00 89.94 57  A 1 
ATOM   451  N  ND2 . ASN A 1 57  ? -7.794  -14.865 -4.006  1.00 90.02 57  A 1 
ATOM   452  N  N   . THR A 1 58  ? -11.878 -12.186 -1.314  1.00 98.39 58  A 1 
ATOM   453  C  CA  . THR A 1 58  ? -12.516 -11.252 -0.403  1.00 98.26 58  A 1 
ATOM   454  C  C   . THR A 1 58  ? -13.894 -11.797 -0.015  1.00 97.75 58  A 1 
ATOM   455  O  O   . THR A 1 58  ? -14.716 -12.075 -0.878  1.00 96.15 58  A 1 
ATOM   456  C  CB  . THR A 1 58  ? -12.700 -9.872  -1.060  1.00 97.97 58  A 1 
ATOM   457  O  OG1 . THR A 1 58  ? -11.423 -9.315  -1.362  1.00 95.46 58  A 1 
ATOM   458  C  CG2 . THR A 1 58  ? -13.453 -8.935  -0.130  1.00 96.26 58  A 1 
ATOM   459  N  N   . ASP A 1 59  ? -14.112 -11.958 1.302   1.00 96.87 59  A 1 
ATOM   460  C  CA  . ASP A 1 59  ? -15.412 -12.421 1.752   1.00 95.81 59  A 1 
ATOM   461  C  C   . ASP A 1 59  ? -16.305 -11.228 2.072   1.00 95.93 59  A 1 
ATOM   462  O  O   . ASP A 1 59  ? -15.917 -10.078 1.882   1.00 92.79 59  A 1 
ATOM   463  C  CB  . ASP A 1 59  ? -15.286 -13.360 2.963   1.00 92.98 59  A 1 
ATOM   464  C  CG  . ASP A 1 59  ? -14.629 -12.711 4.160   1.00 83.97 59  A 1 
ATOM   465  O  OD1 . ASP A 1 59  ? -14.779 -11.495 4.356   1.00 78.49 59  A 1 
ATOM   466  O  OD2 . ASP A 1 59  ? -13.977 -13.445 4.934   1.00 78.19 59  A 1 
ATOM   467  N  N   . VAL A 1 60  ? -17.520 -11.512 2.572   1.00 95.02 60  A 1 
ATOM   468  C  CA  . VAL A 1 60  ? -18.486 -10.465 2.853   1.00 94.40 60  A 1 
ATOM   469  C  C   . VAL A 1 60  ? -17.986 -9.408  3.842   1.00 94.80 60  A 1 
ATOM   470  O  O   . VAL A 1 60  ? -18.376 -8.247  3.764   1.00 92.37 60  A 1 
ATOM   471  C  CB  . VAL A 1 60  ? -19.811 -11.076 3.376   1.00 92.34 60  A 1 
ATOM   472  C  CG1 . VAL A 1 60  ? -19.594 -11.747 4.718   1.00 81.94 60  A 1 
ATOM   473  C  CG2 . VAL A 1 60  ? -20.891 -10.010 3.465   1.00 82.59 60  A 1 
ATOM   474  N  N   . ASN A 1 61  ? -17.095 -9.797  4.753   1.00 95.57 61  A 1 
ATOM   475  C  CA  . ASN A 1 61  ? -16.546 -8.857  5.725   1.00 95.95 61  A 1 
ATOM   476  C  C   . ASN A 1 61  ? -15.121 -8.427  5.400   1.00 97.08 61  A 1 
ATOM   477  O  O   . ASN A 1 61  ? -14.380 -7.986  6.279   1.00 95.14 61  A 1 
ATOM   478  C  CB  . ASN A 1 61  ? -16.595 -9.470  7.131   1.00 92.76 61  A 1 
ATOM   479  C  CG  . ASN A 1 61  ? -18.005 -9.644  7.636   1.00 85.26 61  A 1 
ATOM   480  O  OD1 . ASN A 1 61  ? -18.842 -8.757  7.492   1.00 74.76 61  A 1 
ATOM   481  N  ND2 . ASN A 1 61  ? -18.279 -10.789 8.239   1.00 74.61 61  A 1 
ATOM   482  N  N   . GLY A 1 62  ? -14.737 -8.555  4.128   1.00 96.93 62  A 1 
ATOM   483  C  CA  . GLY A 1 62  ? -13.393 -8.179  3.722   1.00 97.74 62  A 1 
ATOM   484  C  C   . GLY A 1 62  ? -13.348 -7.119  2.637   1.00 98.39 62  A 1 
ATOM   485  O  O   . GLY A 1 62  ? -12.298 -6.871  2.054   1.00 97.83 62  A 1 
ATOM   486  N  N   . LYS A 1 63  ? -14.501 -6.507  2.359   1.00 98.13 63  A 1 
ATOM   487  C  CA  . LYS A 1 63  ? -14.584 -5.482  1.323   1.00 98.24 63  A 1 
ATOM   488  C  C   . LYS A 1 63  ? -14.117 -4.124  1.844   1.00 98.44 63  A 1 
ATOM   489  O  O   . LYS A 1 63  ? -14.877 -3.154  1.899   1.00 98.05 63  A 1 
ATOM   490  C  CB  . LYS A 1 63  ? -16.008 -5.398  0.777   1.00 98.00 63  A 1 
ATOM   491  C  CG  . LYS A 1 63  ? -16.454 -6.666  0.086   1.00 96.87 63  A 1 
ATOM   492  C  CD  . LYS A 1 63  ? -17.862 -6.555  -0.472  1.00 94.43 63  A 1 
ATOM   493  C  CE  . LYS A 1 63  ? -18.263 -7.836  -1.168  1.00 89.86 63  A 1 
ATOM   494  N  NZ  . LYS A 1 63  ? -19.654 -7.752  -1.722  1.00 82.56 63  A 1 
ATOM   495  N  N   . VAL A 1 64  ? -12.841 -4.091  2.234   1.00 98.65 64  A 1 
ATOM   496  C  CA  . VAL A 1 64  ? -12.225 -2.891  2.774   1.00 98.73 64  A 1 
ATOM   497  C  C   . VAL A 1 64  ? -10.826 -2.799  2.188   1.00 98.82 64  A 1 
ATOM   498  O  O   . VAL A 1 64  ? -10.123 -3.802  2.070   1.00 98.80 64  A 1 
ATOM   499  C  CB  . VAL A 1 64  ? -12.119 -2.957  4.317   1.00 98.60 64  A 1 
ATOM   500  C  CG1 . VAL A 1 64  ? -11.580 -1.640  4.859   1.00 97.97 64  A 1 
ATOM   501  C  CG2 . VAL A 1 64  ? -13.482 -3.261  4.925   1.00 97.96 64  A 1 
ATOM   502  N  N   . MET A 1 65  ? -10.422 -1.590  1.806   1.00 98.82 65  A 1 
ATOM   503  C  CA  . MET A 1 65  ? -9.109  -1.422  1.193   1.00 98.96 65  A 1 
ATOM   504  C  C   . MET A 1 65  ? -8.499  -0.050  1.452   1.00 98.90 65  A 1 
ATOM   505  O  O   . MET A 1 65  ? -9.155  0.972   1.277   1.00 98.85 65  A 1 
ATOM   506  C  CB  . MET A 1 65  ? -9.198  -1.640  -0.315  1.00 98.79 65  A 1 
ATOM   507  C  CG  . MET A 1 65  ? -7.897  -1.410  -1.070  1.00 98.28 65  A 1 
ATOM   508  S  SD  . MET A 1 65  ? -8.074  -1.638  -2.848  1.00 98.11 65  A 1 
ATOM   509  C  CE  . MET A 1 65  ? -8.278  -3.411  -2.936  1.00 95.07 65  A 1 
ATOM   510  N  N   . VAL A 1 66  ? -7.236  -0.066  1.869   1.00 98.95 66  A 1 
ATOM   511  C  CA  . VAL A 1 66  ? -6.486  1.169   2.007   1.00 98.90 66  A 1 
ATOM   512  C  C   . VAL A 1 66  ? -5.641  1.262   0.746   1.00 98.93 66  A 1 
ATOM   513  O  O   . VAL A 1 66  ? -4.877  0.349   0.433   1.00 98.77 66  A 1 
ATOM   514  C  CB  . VAL A 1 66  ? -5.550  1.150   3.237   1.00 98.74 66  A 1 
ATOM   515  C  CG1 . VAL A 1 66  ? -4.675  2.398   3.236   1.00 96.47 66  A 1 
ATOM   516  C  CG2 . VAL A 1 66  ? -6.373  1.088   4.514   1.00 96.51 66  A 1 
ATOM   517  N  N   . TYR A 1 67  ? -5.802  2.359   0.012   1.00 98.85 67  A 1 
ATOM   518  C  CA  . TYR A 1 67  ? -5.020  2.585   -1.191  1.00 98.85 67  A 1 
ATOM   519  C  C   . TYR A 1 67  ? -3.933  3.597   -0.825  1.00 98.77 67  A 1 
ATOM   520  O  O   . TYR A 1 67  ? -4.209  4.781   -0.629  1.00 98.43 67  A 1 
ATOM   521  C  CB  . TYR A 1 67  ? -5.921  3.135   -2.308  1.00 98.57 67  A 1 
ATOM   522  C  CG  . TYR A 1 67  ? -5.150  3.646   -3.500  1.00 98.12 67  A 1 
ATOM   523  C  CD1 . TYR A 1 67  ? -4.409  2.782   -4.298  1.00 96.85 67  A 1 
ATOM   524  C  CD2 . TYR A 1 67  ? -5.131  5.000   -3.791  1.00 96.82 67  A 1 
ATOM   525  C  CE1 . TYR A 1 67  ? -3.667  3.256   -5.374  1.00 95.41 67  A 1 
ATOM   526  C  CE2 . TYR A 1 67  ? -4.394  5.485   -4.862  1.00 95.43 67  A 1 
ATOM   527  C  CZ  . TYR A 1 67  ? -3.657  4.615   -5.644  1.00 95.49 67  A 1 
ATOM   528  O  OH  . TYR A 1 67  ? -2.918  5.096   -6.694  1.00 93.29 67  A 1 
ATOM   529  N  N   . ASN A 1 68  ? -2.691  3.110   -0.710  1.00 98.57 68  A 1 
ATOM   530  C  CA  . ASN A 1 68  ? -1.581  3.912   -0.211  1.00 98.46 68  A 1 
ATOM   531  C  C   . ASN A 1 68  ? -0.837  4.799   -1.199  1.00 98.46 68  A 1 
ATOM   532  O  O   . ASN A 1 68  ? 0.263   5.279   -0.890  1.00 96.92 68  A 1 
ATOM   533  C  CB  . ASN A 1 68  ? -0.580  3.012   0.521   1.00 97.64 68  A 1 
ATOM   534  C  CG  . ASN A 1 68  ? -0.954  2.754   1.961   1.00 97.62 68  A 1 
ATOM   535  O  OD1 . ASN A 1 68  ? -1.763  1.866   2.250   1.00 90.74 68  A 1 
ATOM   536  N  ND2 . ASN A 1 68  ? -0.377  3.515   2.870   1.00 90.52 68  A 1 
ATOM   537  N  N   . GLY A 1 69  ? -1.421  5.053   -2.363  1.00 98.36 69  A 1 
ATOM   538  C  CA  . GLY A 1 69  ? -0.830  6.003   -3.295  1.00 98.22 69  A 1 
ATOM   539  C  C   . GLY A 1 69  ? 0.247   5.519   -4.253  1.00 98.32 69  A 1 
ATOM   540  O  O   . GLY A 1 69  ? 0.542   4.327   -4.335  1.00 97.27 69  A 1 
ATOM   541  N  N   . ASP A 1 70  ? 0.829   6.489   -4.975  1.00 97.92 70  A 1 
ATOM   542  C  CA  . ASP A 1 70  ? 1.854   6.264   -5.990  1.00 97.86 70  A 1 
ATOM   543  C  C   . ASP A 1 70  ? 1.388   5.432   -7.184  1.00 97.80 70  A 1 
ATOM   544  O  O   . ASP A 1 70  ? 1.926   4.356   -7.473  1.00 95.78 70  A 1 
ATOM   545  C  CB  . ASP A 1 70  ? 3.127   5.684   -5.375  1.00 97.53 70  A 1 
ATOM   546  C  CG  . ASP A 1 70  ? 4.164   6.766   -5.110  1.00 97.06 70  A 1 
ATOM   547  O  OD1 . ASP A 1 70  ? 3.845   7.971   -5.248  1.00 94.82 70  A 1 
ATOM   548  O  OD2 . ASP A 1 70  ? 5.325   6.418   -4.780  1.00 95.20 70  A 1 
ATOM   549  N  N   . ILE A 1 71  ? 0.408   5.973   -7.902  1.00 97.25 71  A 1 
ATOM   550  C  CA  . ILE A 1 71  ? -0.066  5.352   -9.120  1.00 96.92 71  A 1 
ATOM   551  C  C   . ILE A 1 71  ? 0.835   5.747   -10.295 1.00 96.83 71  A 1 
ATOM   552  O  O   . ILE A 1 71  ? 1.010   4.985   -11.238 1.00 96.23 71  A 1 
ATOM   553  C  CB  . ILE A 1 71  ? -1.527  5.779   -9.450  1.00 95.92 71  A 1 
ATOM   554  C  CG1 . ILE A 1 71  ? -2.024  5.109   -10.731 1.00 94.54 71  A 1 
ATOM   555  C  CG2 . ILE A 1 71  ? -1.615  7.303   -9.610  1.00 94.45 71  A 1 
ATOM   556  C  CD1 . ILE A 1 71  ? -2.166  3.599   -10.627 1.00 92.77 71  A 1 
ATOM   557  N  N   . VAL A 1 72  ? 1.411   6.942   -10.230 1.00 95.54 72  A 1 
ATOM   558  C  CA  . VAL A 1 72  ? 2.233   7.461   -11.316 1.00 95.07 72  A 1 
ATOM   559  C  C   . VAL A 1 72  ? 3.515   6.666   -11.531 1.00 95.28 72  A 1 
ATOM   560  O  O   . VAL A 1 72  ? 4.249   6.383   -10.591 1.00 94.37 72  A 1 
ATOM   561  C  CB  . VAL A 1 72  ? 2.590   8.945   -11.082 1.00 93.43 72  A 1 
ATOM   562  C  CG1 . VAL A 1 72  ? 3.410   9.486   -12.253 1.00 90.07 72  A 1 
ATOM   563  C  CG2 . VAL A 1 72  ? 1.325   9.772   -10.906 1.00 90.99 72  A 1 
ATOM   564  N  N   . SER A 1 73  ? 3.778   6.327   -12.792 1.00 95.16 73  A 1 
ATOM   565  C  CA  . SER A 1 73  ? 4.997   5.615   -13.150 1.00 94.29 73  A 1 
ATOM   566  C  C   . SER A 1 73  ? 6.199   6.480   -12.781 1.00 93.14 73  A 1 
ATOM   567  O  O   . SER A 1 73  ? 6.159   7.698   -12.935 1.00 88.91 73  A 1 
ATOM   568  C  CB  . SER A 1 73  ? 5.030   5.322   -14.653 1.00 92.65 73  A 1 
ATOM   569  O  OG  . SER A 1 73  ? 6.283   4.806   -15.053 1.00 86.54 73  A 1 
ATOM   570  N  N   . ARG A 1 74  ? 7.266   5.842   -12.291 1.00 90.21 74  A 1 
ATOM   571  C  CA  . ARG A 1 74  ? 8.452   6.576   -11.870 1.00 85.64 74  A 1 
ATOM   572  C  C   . ARG A 1 74  ? 9.365   6.964   -13.025 1.00 83.45 74  A 1 
ATOM   573  O  O   . ARG A 1 74  ? 10.340  7.690   -12.839 1.00 77.02 74  A 1 
ATOM   574  C  CB  . ARG A 1 74  ? 9.223   5.752   -10.840 1.00 82.44 74  A 1 
ATOM   575  C  CG  . ARG A 1 74  ? 8.397   5.401   -9.613  1.00 77.50 74  A 1 
ATOM   576  C  CD  . ARG A 1 74  ? 9.195   4.660   -8.557  1.00 75.59 74  A 1 
ATOM   577  N  NE  . ARG A 1 74  ? 9.816   3.451   -9.085  1.00 76.38 74  A 1 
ATOM   578  C  CZ  . ARG A 1 74  ? 11.109  3.299   -9.298  1.00 75.93 74  A 1 
ATOM   579  N  NH1 . ARG A 1 74  ? 11.947  4.287   -9.019  1.00 68.61 74  A 1 
ATOM   580  N  NH2 . ARG A 1 74  ? 11.572  2.162   -9.798  1.00 69.60 74  A 1 
ATOM   581  N  N   . ALA A 1 75  ? 9.048   6.492   -14.229 1.00 83.97 75  A 1 
ATOM   582  C  CA  . ALA A 1 75  ? 9.856   6.805   -15.401 1.00 79.48 75  A 1 
ATOM   583  C  C   . ALA A 1 75  ? 9.761   8.286   -15.746 1.00 79.72 75  A 1 
ATOM   584  O  O   . ALA A 1 75  ? 8.675   8.864   -15.752 1.00 73.50 75  A 1 
ATOM   585  C  CB  . ALA A 1 75  ? 9.409   5.964   -16.587 1.00 74.24 75  A 1 
ATOM   586  N  N   . ILE A 1 76  ? 10.910  8.905   -16.027 1.00 76.41 76  A 1 
ATOM   587  C  CA  . ILE A 1 76  ? 10.952  10.316  -16.376 1.00 73.67 76  A 1 
ATOM   588  C  C   . ILE A 1 76  ? 10.264  10.659  -17.700 1.00 75.79 76  A 1 
ATOM   589  O  O   . ILE A 1 76  ? 9.553   11.663  -17.784 1.00 70.28 76  A 1 
ATOM   590  C  CB  . ILE A 1 76  ? 12.412  10.833  -16.404 1.00 66.63 76  A 1 
ATOM   591  C  CG1 . ILE A 1 76  ? 13.036  10.673  -15.021 1.00 60.61 76  A 1 
ATOM   592  C  CG2 . ILE A 1 76  ? 12.468  12.289  -16.841 1.00 59.01 76  A 1 
ATOM   593  C  CD1 . ILE A 1 76  ? 12.308  11.419  -13.924 1.00 55.14 76  A 1 
ATOM   594  N  N   . PRO A 1 77  ? 10.463  9.861   -18.747 1.00 74.88 77  A 1 
ATOM   595  C  CA  . PRO A 1 77  ? 9.808   10.152  -20.020 1.00 72.56 77  A 1 
ATOM   596  C  C   . PRO A 1 77  ? 8.292   10.276  -19.885 1.00 75.97 77  A 1 
ATOM   597  O  O   . PRO A 1 77  ? 7.650   9.452   -19.225 1.00 71.42 77  A 1 
ATOM   598  C  CB  . PRO A 1 77  ? 10.200  8.964   -20.890 1.00 66.75 77  A 1 
ATOM   599  C  CG  . PRO A 1 77  ? 11.550  8.590   -20.364 1.00 64.96 77  A 1 
ATOM   600  C  CD  . PRO A 1 77  ? 11.365  8.710   -18.866 1.00 68.25 77  A 1 
ATOM   601  N  N   . LYS A 1 78  ? 7.732   11.326  -20.510 1.00 77.13 78  A 1 
ATOM   602  C  CA  . LYS A 1 78  ? 6.290   11.576  -20.505 1.00 77.61 78  A 1 
ATOM   603  C  C   . LYS A 1 78  ? 5.746   12.075  -19.169 1.00 80.60 78  A 1 
ATOM   604  O  O   . LYS A 1 78  ? 4.547   12.309  -19.034 1.00 77.23 78  A 1 
ATOM   605  C  CB  . LYS A 1 78  ? 5.526   10.317  -20.926 1.00 73.73 78  A 1 
ATOM   606  C  CG  . LYS A 1 78  ? 5.936   9.792   -22.301 1.00 68.53 78  A 1 
ATOM   607  C  CD  . LYS A 1 78  ? 4.815   9.850   -23.288 1.00 64.80 78  A 1 
ATOM   608  C  CE  . LYS A 1 78  ? 5.246   9.344   -24.647 1.00 59.26 78  A 1 
ATOM   609  N  NZ  . LYS A 1 78  ? 4.123   9.330   -25.634 1.00 51.59 78  A 1 
ATOM   610  N  N   . TYR A 1 79  ? 6.619   12.239  -18.171 1.00 84.84 79  A 1 
ATOM   611  C  CA  . TYR A 1 79  ? 6.185   12.736  -16.870 1.00 85.57 79  A 1 
ATOM   612  C  C   . TYR A 1 79  ? 5.908   14.239  -16.959 1.00 87.69 79  A 1 
ATOM   613  O  O   . TYR A 1 79  ? 6.817   15.035  -17.175 1.00 86.22 79  A 1 
ATOM   614  C  CB  . TYR A 1 79  ? 7.251   12.465  -15.812 1.00 82.76 79  A 1 
ATOM   615  C  CG  . TYR A 1 79  ? 6.894   12.970  -14.434 1.00 80.41 79  A 1 
ATOM   616  C  CD1 . TYR A 1 79  ? 5.899   12.352  -13.683 1.00 76.96 79  A 1 
ATOM   617  C  CD2 . TYR A 1 79  ? 7.542   14.073  -13.890 1.00 77.34 79  A 1 
ATOM   618  C  CE1 . TYR A 1 79  ? 5.555   12.816  -12.418 1.00 72.69 79  A 1 
ATOM   619  C  CE2 . TYR A 1 79  ? 7.204   14.542  -12.626 1.00 72.69 79  A 1 
ATOM   620  C  CZ  . TYR A 1 79  ? 6.217   13.910  -11.897 1.00 73.18 79  A 1 
ATOM   621  O  OH  . TYR A 1 79  ? 5.880   14.377  -10.644 1.00 68.14 79  A 1 
ATOM   622  N  N   . ASN A 1 80  ? 4.653   14.616  -16.793 1.00 90.17 80  A 1 
ATOM   623  C  CA  . ASN A 1 80  ? 4.253   16.014  -16.828 1.00 91.05 80  A 1 
ATOM   624  C  C   . ASN A 1 80  ? 2.909   16.179  -16.117 1.00 92.29 80  A 1 
ATOM   625  O  O   . ASN A 1 80  ? 2.331   15.199  -15.635 1.00 92.07 80  A 1 
ATOM   626  C  CB  . ASN A 1 80  ? 4.177   16.517  -18.278 1.00 89.36 80  A 1 
ATOM   627  C  CG  . ASN A 1 80  ? 3.258   15.687  -19.146 1.00 88.53 80  A 1 
ATOM   628  O  OD1 . ASN A 1 80  ? 2.118   15.405  -18.785 1.00 83.81 80  A 1 
ATOM   629  N  ND2 . ASN A 1 80  ? 3.743   15.296  -20.316 1.00 83.24 80  A 1 
ATOM   630  N  N   . LEU A 1 81  ? 2.434   17.410  -16.043 1.00 91.94 81  A 1 
ATOM   631  C  CA  . LEU A 1 81  ? 1.180   17.706  -15.349 1.00 92.79 81  A 1 
ATOM   632  C  C   . LEU A 1 81  ? -0.009  16.885  -15.835 1.00 93.90 81  A 1 
ATOM   633  O  O   . LEU A 1 81  ? -0.703  16.253  -15.032 1.00 93.72 81  A 1 
ATOM   634  C  CB  . LEU A 1 81  ? 0.867   19.201  -15.474 1.00 91.21 81  A 1 
ATOM   635  C  CG  . LEU A 1 81  ? -0.443  19.671  -14.833 1.00 87.27 81  A 1 
ATOM   636  C  CD1 . LEU A 1 81  ? -0.408  19.398  -13.340 1.00 81.69 81  A 1 
ATOM   637  C  CD2 . LEU A 1 81  ? -0.637  21.158  -15.093 1.00 81.50 81  A 1 
ATOM   638  N  N   . ASP A 1 82  ? -0.245  16.883  -17.132 1.00 94.14 82  A 1 
ATOM   639  C  CA  . ASP A 1 82  ? -1.387  16.157  -17.673 1.00 94.62 82  A 1 
ATOM   640  C  C   . ASP A 1 82  ? -1.266  14.654  -17.444 1.00 95.40 82  A 1 
ATOM   641  O  O   . ASP A 1 82  ? -2.265  13.973  -17.204 1.00 95.12 82  A 1 
ATOM   642  C  CB  . ASP A 1 82  ? -1.547  16.442  -19.167 1.00 93.93 82  A 1 
ATOM   643  C  CG  . ASP A 1 82  ? -2.011  17.867  -19.446 1.00 86.43 82  A 1 
ATOM   644  O  OD1 . ASP A 1 82  ? -2.616  18.489  -18.551 1.00 81.25 82  A 1 
ATOM   645  O  OD2 . ASP A 1 82  ? -1.780  18.353  -20.568 1.00 79.63 82  A 1 
ATOM   646  N  N   . TYR A 1 83  ? -0.054  14.141  -17.504 1.00 95.00 83  A 1 
ATOM   647  C  CA  . TYR A 1 83  ? 0.187   12.718  -17.284 1.00 95.04 83  A 1 
ATOM   648  C  C   . TYR A 1 83  ? -0.182  12.337  -15.850 1.00 95.78 83  A 1 
ATOM   649  O  O   . TYR A 1 83  ? -0.815  11.303  -15.613 1.00 95.53 83  A 1 
ATOM   650  C  CB  . TYR A 1 83  ? 1.654   12.390  -17.557 1.00 94.14 83  A 1 
ATOM   651  C  CG  . TYR A 1 83  ? 1.996   10.925  -17.415 1.00 91.32 83  A 1 
ATOM   652  C  CD1 . TYR A 1 83  ? 1.774   10.023  -18.456 1.00 87.91 83  A 1 
ATOM   653  C  CD2 . TYR A 1 83  ? 2.544   10.436  -16.237 1.00 87.09 83  A 1 
ATOM   654  C  CE1 . TYR A 1 83  ? 2.086   8.679   -18.327 1.00 84.31 83  A 1 
ATOM   655  C  CE2 . TYR A 1 83  ? 2.856   9.083   -16.095 1.00 83.86 83  A 1 
ATOM   656  C  CZ  . TYR A 1 83  ? 2.629   8.213   -17.143 1.00 83.40 83  A 1 
ATOM   657  O  OH  . TYR A 1 83  ? 2.939   6.885   -17.007 1.00 79.89 83  A 1 
ATOM   658  N  N   . VAL A 1 84  ? 0.218   13.174  -14.899 1.00 95.96 84  A 1 
ATOM   659  C  CA  . VAL A 1 84  ? -0.091  12.919  -13.489 1.00 96.45 84  A 1 
ATOM   660  C  C   . VAL A 1 84  ? -1.600  12.948  -13.259 1.00 97.17 84  A 1 
ATOM   661  O  O   . VAL A 1 84  ? -2.152  12.071  -12.587 1.00 97.19 84  A 1 
ATOM   662  C  CB  . VAL A 1 84  ? 0.598   13.955  -12.572 1.00 96.06 84  A 1 
ATOM   663  C  CG1 . VAL A 1 84  ? 0.083   13.826  -11.138 1.00 94.77 84  A 1 
ATOM   664  C  CG2 . VAL A 1 84  ? 2.105   13.749  -12.605 1.00 94.94 84  A 1 
ATOM   665  N  N   . LYS A 1 85  ? -2.269  13.948  -13.813 1.00 96.76 85  A 1 
ATOM   666  C  CA  . LYS A 1 85  ? -3.714  14.069  -13.648 1.00 97.01 85  A 1 
ATOM   667  C  C   . LYS A 1 85  ? -4.427  12.857  -14.241 1.00 97.48 85  A 1 
ATOM   668  O  O   . LYS A 1 85  ? -5.349  12.311  -13.634 1.00 97.48 85  A 1 
ATOM   669  C  CB  . LYS A 1 85  ? -4.210  15.363  -14.283 1.00 97.02 85  A 1 
ATOM   670  C  CG  . LYS A 1 85  ? -3.695  16.618  -13.577 1.00 95.77 85  A 1 
ATOM   671  C  CD  . LYS A 1 85  ? -4.139  17.907  -14.256 1.00 93.62 85  A 1 
ATOM   672  C  CE  . LYS A 1 85  ? -5.621  18.158  -14.071 1.00 88.93 85  A 1 
ATOM   673  N  NZ  . LYS A 1 85  ? -6.025  19.467  -14.658 1.00 82.61 85  A 1 
ATOM   674  N  N   . GLN A 1 86  ? -3.998  12.434  -15.420 1.00 97.24 86  A 1 
ATOM   675  C  CA  . GLN A 1 86  ? -4.611  11.281  -16.062 1.00 97.15 86  A 1 
ATOM   676  C  C   . GLN A 1 86  ? -4.368  10.011  -15.245 1.00 97.48 86  A 1 
ATOM   677  O  O   . GLN A 1 86  ? -5.228  9.126   -15.182 1.00 97.26 86  A 1 
ATOM   678  C  CB  . GLN A 1 86  ? -4.063  11.094  -17.476 1.00 96.41 86  A 1 
ATOM   679  C  CG  . GLN A 1 86  ? -4.758  9.977   -18.256 1.00 87.81 86  A 1 
ATOM   680  C  CD  . GLN A 1 86  ? -6.246  10.234  -18.423 1.00 82.01 86  A 1 
ATOM   681  O  OE1 . GLN A 1 86  ? -6.647  11.225  -19.024 1.00 74.45 86  A 1 
ATOM   682  N  NE2 . GLN A 1 86  ? -7.065  9.348   -17.891 1.00 70.30 86  A 1 
ATOM   683  N  N   . SER A 1 87  ? -3.194  9.914   -14.617 1.00 97.29 87  A 1 
ATOM   684  C  CA  . SER A 1 87  ? -2.873  8.750   -13.794 1.00 97.31 87  A 1 
ATOM   685  C  C   . SER A 1 87  ? -3.825  8.654   -12.608 1.00 97.71 87  A 1 
ATOM   686  O  O   . SER A 1 87  ? -4.245  7.559   -12.230 1.00 97.58 87  A 1 
ATOM   687  C  CB  . SER A 1 87  ? -1.429  8.837   -13.288 1.00 96.86 87  A 1 
ATOM   688  O  OG  . SER A 1 87  ? -0.509  8.728   -14.355 1.00 91.49 87  A 1 
ATOM   689  N  N   . ILE A 1 88  ? -4.168  9.800   -12.014 1.00 97.91 88  A 1 
ATOM   690  C  CA  . ILE A 1 88  ? -5.075  9.817   -10.884 1.00 98.15 88  A 1 
ATOM   691  C  C   . ILE A 1 88  ? -6.483  9.442   -11.332 1.00 98.34 88  A 1 
ATOM   692  O  O   . ILE A 1 88  ? -7.202  8.727   -10.631 1.00 98.19 88  A 1 
ATOM   693  C  CB  . ILE A 1 88  ? -5.068  11.201  -10.201 1.00 97.88 88  A 1 
ATOM   694  C  CG1 . ILE A 1 88  ? -3.677  11.453  -9.595  1.00 95.98 88  A 1 
ATOM   695  C  CG2 . ILE A 1 88  ? -6.140  11.286  -9.119  1.00 96.94 88  A 1 
ATOM   696  C  CD1 . ILE A 1 88  ? -3.467  12.853  -9.065  1.00 89.00 88  A 1 
ATOM   697  N  N   . VAL A 1 89  ? -6.875  9.912   -12.504 1.00 98.43 89  A 1 
ATOM   698  C  CA  . VAL A 1 89  ? -8.176  9.543   -13.062 1.00 98.49 89  A 1 
ATOM   699  C  C   . VAL A 1 89  ? -8.216  8.028   -13.231 1.00 98.40 89  A 1 
ATOM   700  O  O   . VAL A 1 89  ? -9.207  7.370   -12.894 1.00 98.10 89  A 1 
ATOM   701  C  CB  . VAL A 1 89  ? -8.400  10.214  -14.437 1.00 98.31 89  A 1 
ATOM   702  C  CG1 . VAL A 1 89  ? -9.635  9.635   -15.119 1.00 97.39 89  A 1 
ATOM   703  C  CG2 . VAL A 1 89  ? -8.561  11.716  -14.262 1.00 97.44 89  A 1 
ATOM   704  N  N   . ASN A 1 90  ? -7.101  7.465   -13.757 1.00 97.71 90  A 1 
ATOM   705  C  CA  . ASN A 1 90  ? -6.993  6.077   -13.958 1.00 97.38 90  A 1 
ATOM   706  C  C   . ASN A 1 90  ? -6.970  5.265   -12.693 1.00 97.60 90  A 1 
ATOM   707  O  O   . ASN A 1 90  ? -7.472  4.189   -12.624 1.00 96.83 90  A 1 
ATOM   708  C  CB  . ASN A 1 90  ? -5.811  5.768   -14.858 1.00 96.41 90  A 1 
ATOM   709  C  CG  . ASN A 1 90  ? -5.988  6.199   -16.209 1.00 94.71 90  A 1 
ATOM   710  O  OD1 . ASN A 1 90  ? -6.988  6.860   -16.584 1.00 92.20 90  A 1 
ATOM   711  N  ND2 . ASN A 1 90  ? -5.375  6.058   -17.105 1.00 91.17 90  A 1 
ATOM   712  N  N   . ALA A 1 91  ? -6.379  5.806   -11.631 1.00 97.60 91  A 1 
ATOM   713  C  CA  . ALA A 1 91  ? -6.332  5.138   -10.344 1.00 97.89 91  A 1 
ATOM   714  C  C   . ALA A 1 91  ? -7.754  5.001   -9.807  1.00 98.26 91  A 1 
ATOM   715  O  O   . ALA A 1 91  ? -8.132  3.967   -9.258  1.00 98.11 91  A 1 
ATOM   716  C  CB  . ALA A 1 91  ? -5.480  5.928   -9.362  1.00 97.44 91  A 1 
ATOM   717  N  N   . THR A 1 92  ? -8.547  6.048   -9.976  1.00 98.22 92  A 1 
ATOM   718  C  CA  . THR A 1 92  ? -9.935  6.035   -9.526  1.00 98.26 92  A 1 
ATOM   719  C  C   . THR A 1 92  ? -10.726 4.964   -10.272 1.00 98.40 92  A 1 
ATOM   720  O  O   . THR A 1 92  ? -11.524 4.235   -9.678  1.00 98.27 92  A 1 
ATOM   721  C  CB  . THR A 1 92  ? -10.592 7.409   -9.744  1.00 97.92 92  A 1 
ATOM   722  O  OG1 . THR A 1 92  ? -9.908  8.387   -8.954  1.00 94.70 92  A 1 
ATOM   723  C  CG2 . THR A 1 92  ? -12.061 7.381   -9.336  1.00 94.60 92  A 1 
ATOM   724  N  N   . ALA A 1 93  ? -10.499 4.854   -11.575 1.00 98.48 93  A 1 
ATOM   725  C  CA  . ALA A 1 93  ? -11.183 3.852   -12.383 1.00 98.49 93  A 1 
ATOM   726  C  C   . ALA A 1 93  ? -10.827 2.447   -11.886 1.00 98.51 93  A 1 
ATOM   727  O  O   . ALA A 1 93  ? -11.680 1.567   -11.824 1.00 98.21 93  A 1 
ATOM   728  C  CB  . ALA A 1 93  ? -10.798 4.006   -13.852 1.00 98.12 93  A 1 
ATOM   729  N  N   . LEU A 1 94  ? -9.564  2.254   -11.525 1.00 98.31 94  A 1 
ATOM   730  C  CA  . LEU A 1 94  ? -9.110  0.972   -11.003 1.00 98.43 94  A 1 
ATOM   731  C  C   . LEU A 1 94  ? -9.817  0.648   -9.687  1.00 98.61 94  A 1 
ATOM   732  O  O   . LEU A 1 94  ? -10.329 -0.458  -9.500  1.00 98.49 94  A 1 
ATOM   733  C  CB  . LEU A 1 94  ? -7.596  1.003   -10.771 1.00 98.05 94  A 1 
ATOM   734  C  CG  . LEU A 1 94  ? -6.997  -0.231  -10.074 1.00 96.44 94  A 1 
ATOM   735  C  CD1 . LEU A 1 94  ? -7.087  -1.430  -10.992 1.00 93.84 94  A 1 
ATOM   736  C  CD2 . LEU A 1 94  ? -5.554  0.046   -9.686  1.00 93.38 94  A 1 
ATOM   737  N  N   . LEU A 1 95  ? -9.859  1.616   -8.782  1.00 98.69 95  A 1 
ATOM   738  C  CA  . LEU A 1 95  ? -10.488 1.417   -7.485  1.00 98.68 95  A 1 
ATOM   739  C  C   . LEU A 1 95  ? -11.986 1.156   -7.594  1.00 98.74 95  A 1 
ATOM   740  O  O   . LEU A 1 95  ? -12.549 0.418   -6.791  1.00 98.59 95  A 1 
ATOM   741  C  CB  . LEU A 1 95  ? -10.214 2.621   -6.577  1.00 98.68 95  A 1 
ATOM   742  C  CG  . LEU A 1 95  ? -8.737  2.841   -6.231  1.00 98.43 95  A 1 
ATOM   743  C  CD1 . LEU A 1 95  ? -8.560  4.140   -5.455  1.00 98.08 95  A 1 
ATOM   744  C  CD2 . LEU A 1 95  ? -8.217  1.659   -5.419  1.00 97.85 95  A 1 
ATOM   745  N  N   . LYS A 1 96  ? -12.619 1.753   -8.594  1.00 98.73 96  A 1 
ATOM   746  C  CA  . LYS A 1 96  ? -14.051 1.548   -8.790  1.00 98.66 96  A 1 
ATOM   747  C  C   . LYS A 1 96  ? -14.386 0.107   -9.174  1.00 98.68 96  A 1 
ATOM   748  O  O   . LYS A 1 96  ? -15.539 -0.308  -9.073  1.00 98.25 96  A 1 
ATOM   749  C  CB  . LYS A 1 96  ? -14.586 2.505   -9.862  1.00 98.49 96  A 1 
ATOM   750  C  CG  . LYS A 1 96  ? -14.751 3.931   -9.391  1.00 96.48 96  A 1 
ATOM   751  C  CD  . LYS A 1 96  ? -15.337 4.809   -10.482 1.00 92.03 96  A 1 
ATOM   752  C  CE  . LYS A 1 96  ? -15.589 6.227   -9.997  1.00 85.48 96  A 1 
ATOM   753  N  NZ  . LYS A 1 96  ? -16.132 7.095   -11.070 1.00 76.95 96  A 1 
ATOM   754  N  N   . LYS A 1 97  ? -13.384 -0.648  -9.602  1.00 98.72 97  A 1 
ATOM   755  C  CA  . LYS A 1 97  ? -13.604 -2.044  -9.962  1.00 98.62 97  A 1 
ATOM   756  C  C   . LYS A 1 97  ? -13.927 -2.878  -8.724  1.00 98.52 97  A 1 
ATOM   757  O  O   . LYS A 1 97  ? -14.502 -3.963  -8.830  1.00 98.14 97  A 1 
ATOM   758  C  CB  . LYS A 1 97  ? -12.369 -2.621  -10.665 1.00 98.53 97  A 1 
ATOM   759  C  CG  . LYS A 1 97  ? -12.094 -2.010  -12.023 1.00 97.71 97  A 1 
ATOM   760  C  CD  . LYS A 1 97  ? -10.848 -2.620  -12.664 1.00 94.81 97  A 1 
ATOM   761  C  CE  . LYS A 1 97  ? -10.561 -2.004  -14.022 1.00 91.19 97  A 1 
ATOM   762  N  NZ  . LYS A 1 97  ? -11.659 -2.239  -15.001 1.00 82.33 97  A 1 
ATOM   763  N  N   . PHE A 1 98  ? -13.564 -2.373  -7.556  1.00 98.65 98  A 1 
ATOM   764  C  CA  . PHE A 1 98  ? -13.849 -3.061  -6.302  1.00 98.60 98  A 1 
ATOM   765  C  C   . PHE A 1 98  ? -15.191 -2.550  -5.765  1.00 98.39 98  A 1 
ATOM   766  O  O   . PHE A 1 98  ? -15.247 -1.764  -4.816  1.00 97.59 98  A 1 
ATOM   767  C  CB  . PHE A 1 98  ? -12.723 -2.815  -5.303  1.00 98.59 98  A 1 
ATOM   768  C  CG  . PHE A 1 98  ? -11.381 -3.311  -5.783  1.00 98.69 98  A 1 
ATOM   769  C  CD1 . PHE A 1 98  ? -11.123 -4.674  -5.864  1.00 98.42 98  A 1 
ATOM   770  C  CD2 . PHE A 1 98  ? -10.404 -2.414  -6.204  1.00 98.42 98  A 1 
ATOM   771  C  CE1 . PHE A 1 98  ? -9.905  -5.138  -6.345  1.00 98.15 98  A 1 
ATOM   772  C  CE2 . PHE A 1 98  ? -9.182  -2.873  -6.685  1.00 98.16 98  A 1 
ATOM   773  C  CZ  . PHE A 1 98  ? -8.932  -4.239  -6.754  1.00 98.32 98  A 1 
ATOM   774  N  N   . GLU A 1 99  ? -16.254 -2.997  -6.397  1.00 97.63 99  A 1 
ATOM   775  C  CA  . GLU A 1 99  ? -17.600 -2.570  -6.050  1.00 96.57 99  A 1 
ATOM   776  C  C   . GLU A 1 99  ? -17.976 -2.927  -4.610  1.00 95.91 99  A 1 
ATOM   777  O  O   . GLU A 1 99  ? -17.665 -4.004  -4.120  1.00 91.96 99  A 1 
ATOM   778  C  CB  . GLU A 1 99  ? -18.600 -3.183  -7.022  1.00 94.73 99  A 1 
ATOM   779  C  CG  . GLU A 1 99  ? -18.348 -2.799  -8.472  1.00 84.53 99  A 1 
ATOM   780  C  CD  . GLU A 1 99  ? -19.331 -3.441  -9.438  1.00 79.40 99  A 1 
ATOM   781  O  OE1 . GLU A 1 99  ? -20.112 -4.308  -9.006  1.00 72.53 99  A 1 
ATOM   782  O  OE2 . GLU A 1 99  ? -19.309 -3.081  -10.631 1.00 72.79 99  A 1 
ATOM   783  N  N   . ASP A 1 100 ? -18.627 -1.980  -3.949  1.00 96.62 100 A 1 
ATOM   784  C  CA  . ASP A 1 100 ? -19.080 -2.130  -2.569  1.00 96.68 100 A 1 
ATOM   785  C  C   . ASP A 1 100 ? -17.965 -2.146  -1.528  1.00 97.47 100 A 1 
ATOM   786  O  O   . ASP A 1 100 ? -18.215 -2.401  -0.350  1.00 96.20 100 A 1 
ATOM   787  C  CB  . ASP A 1 100 ? -19.945 -3.391  -2.412  1.00 94.55 100 A 1 
ATOM   788  C  CG  . ASP A 1 100 ? -21.194 -3.346  -3.272  1.00 87.75 100 A 1 
ATOM   789  O  OD1 . ASP A 1 100 ? -21.814 -2.277  -3.369  1.00 81.84 100 A 1 
ATOM   790  O  OD2 . ASP A 1 100 ? -21.550 -4.391  -3.846  1.00 81.19 100 A 1 
ATOM   791  N  N   . PHE A 1 101 ? -16.738 -1.874  -1.939  1.00 98.27 101 A 1 
ATOM   792  C  CA  . PHE A 1 101 ? -15.619 -1.807  -1.004  1.00 98.46 101 A 1 
ATOM   793  C  C   . PHE A 1 101 ? -15.610 -0.457  -0.292  1.00 98.47 101 A 1 
ATOM   794  O  O   . PHE A 1 101 ? -15.957 0.569   -0.881  1.00 98.06 101 A 1 
ATOM   795  C  CB  . PHE A 1 101 ? -14.277 -1.956  -1.729  1.00 98.49 101 A 1 
ATOM   796  C  CG  . PHE A 1 101 ? -13.812 -3.377  -1.905  1.00 98.53 101 A 1 
ATOM   797  C  CD1 . PHE A 1 101 ? -14.602 -4.319  -2.553  1.00 98.09 101 A 1 
ATOM   798  C  CD2 . PHE A 1 101 ? -12.557 -3.762  -1.448  1.00 98.08 101 A 1 
ATOM   799  C  CE1 . PHE A 1 101 ? -14.150 -5.618  -2.737  1.00 97.82 101 A 1 
ATOM   800  C  CE2 . PHE A 1 101 ? -12.094 -5.059  -1.634  1.00 97.90 101 A 1 
ATOM   801  C  CZ  . PHE A 1 101 ? -12.892 -5.989  -2.281  1.00 98.30 101 A 1 
ATOM   802  N  N   . PHE A 1 102 ? -15.188 -0.462  0.969   1.00 98.62 102 A 1 
ATOM   803  C  CA  . PHE A 1 102 ? -14.949 0.771   1.701   1.00 98.61 102 A 1 
ATOM   804  C  C   . PHE A 1 102 ? -13.496 1.079   1.375   1.00 98.79 102 A 1 
ATOM   805  O  O   . PHE A 1 102 ? -12.584 0.386   1.836   1.00 98.69 102 A 1 
ATOM   806  C  CB  . PHE A 1 102 ? -15.127 0.558   3.206   1.00 98.60 102 A 1 
ATOM   807  C  CG  . PHE A 1 102 ? -14.808 1.780   4.037   1.00 98.61 102 A 1 
ATOM   808  C  CD1 . PHE A 1 102 ? -15.595 2.919   3.942   1.00 98.35 102 A 1 
ATOM   809  C  CD2 . PHE A 1 102 ? -13.720 1.787   4.899   1.00 98.36 102 A 1 
ATOM   810  C  CE1 . PHE A 1 102 ? -15.304 4.046   4.701   1.00 98.08 102 A 1 
ATOM   811  C  CE2 . PHE A 1 102 ? -13.425 2.903   5.662   1.00 98.13 102 A 1 
ATOM   812  C  CZ  . PHE A 1 102 ? -14.220 4.034   5.562   1.00 98.26 102 A 1 
ATOM   813  N  N   . ILE A 1 103 ? -13.268 2.085   0.540   1.00 98.86 103 A 1 
ATOM   814  C  CA  . ILE A 1 103 ? -11.933 2.419   0.073   1.00 98.83 103 A 1 
ATOM   815  C  C   . ILE A 1 103 ? -11.397 3.703   0.698   1.00 98.92 103 A 1 
ATOM   816  O  O   . ILE A 1 103 ? -12.099 4.711   0.778   1.00 98.81 103 A 1 
ATOM   817  C  CB  . ILE A 1 103 ? -11.922 2.532   -1.467  1.00 98.68 103 A 1 
ATOM   818  C  CG1 . ILE A 1 103 ? -12.270 1.164   -2.060  1.00 96.77 103 A 1 
ATOM   819  C  CG2 . ILE A 1 103 ? -10.569 3.006   -1.971  1.00 98.14 103 A 1 
ATOM   820  C  CD1 . ILE A 1 103 ? -12.416 1.147   -3.569  1.00 90.24 103 A 1 
ATOM   821  N  N   . ILE A 1 104 ? -10.149 3.635   1.147   1.00 98.97 104 A 1 
ATOM   822  C  CA  . ILE A 1 104 ? -9.483  4.762   1.790   1.00 98.95 104 A 1 
ATOM   823  C  C   . ILE A 1 104 ? -8.312  5.199   0.909   1.00 98.92 104 A 1 
ATOM   824  O  O   . ILE A 1 104 ? -7.210  4.662   1.017   1.00 98.82 104 A 1 
ATOM   825  C  CB  . ILE A 1 104 ? -8.955  4.333   3.178   1.00 98.87 104 A 1 
ATOM   826  C  CG1 . ILE A 1 104 ? -10.105 3.743   4.010   1.00 98.51 104 A 1 
ATOM   827  C  CG2 . ILE A 1 104 ? -8.322  5.507   3.903   1.00 98.64 104 A 1 
ATOM   828  C  CD1 . ILE A 1 104 ? -9.640  2.889   5.175   1.00 97.23 104 A 1 
ATOM   829  N  N   . PRO A 1 105 ? -8.527  6.171   0.013   1.00 98.80 105 A 1 
ATOM   830  C  CA  . PRO A 1 105 ? -7.500  6.614   -0.928  1.00 98.86 105 A 1 
ATOM   831  C  C   . PRO A 1 105 ? -6.588  7.715   -0.409  1.00 98.88 105 A 1 
ATOM   832  O  O   . PRO A 1 105 ? -6.949  8.462   0.504   1.00 98.64 105 A 1 
ATOM   833  C  CB  . PRO A 1 105 ? -8.330  7.089   -2.112  1.00 98.76 105 A 1 
ATOM   834  C  CG  . PRO A 1 105 ? -9.503  7.737   -1.432  1.00 98.31 105 A 1 
ATOM   835  C  CD  . PRO A 1 105 ? -9.832  6.785   -0.296  1.00 98.77 105 A 1 
ATOM   836  N  N   . MET A 1 106 ? -5.404  7.818   -1.003  1.00 98.78 106 A 1 
ATOM   837  C  CA  . MET A 1 106 ? -4.460  8.874   -0.654  1.00 98.51 106 A 1 
ATOM   838  C  C   . MET A 1 106 ? -3.508  9.131   -1.816  1.00 98.66 106 A 1 
ATOM   839  O  O   . MET A 1 106 ? -3.527  8.407   -2.814  1.00 98.14 106 A 1 
ATOM   840  C  CB  . MET A 1 106 ? -3.655  8.495   0.599   1.00 96.83 106 A 1 
ATOM   841  C  CG  . MET A 1 106 ? -2.614  7.414   0.358   1.00 93.28 106 A 1 
ATOM   842  S  SD  . MET A 1 106 ? -1.693  6.978   1.855   1.00 95.18 106 A 1 
ATOM   843  C  CE  . MET A 1 106 ? -2.957  6.120   2.771   1.00 90.65 106 A 1 
ATOM   844  N  N   . LEU A 1 107 ? -2.686  10.164  -1.674  1.00 98.55 107 A 1 
ATOM   845  C  CA  . LEU A 1 107 ? -1.701  10.515  -2.684  1.00 98.40 107 A 1 
ATOM   846  C  C   . LEU A 1 107 ? -0.302  10.124  -2.233  1.00 98.49 107 A 1 
ATOM   847  O  O   . LEU A 1 107 ? 0.015   10.200  -1.045  1.00 97.99 107 A 1 
ATOM   848  C  CB  . LEU A 1 107 ? -1.725  12.021  -2.951  1.00 98.12 107 A 1 
ATOM   849  C  CG  . LEU A 1 107 ? -2.991  12.599  -3.592  1.00 97.85 107 A 1 
ATOM   850  C  CD1 . LEU A 1 107 ? -2.940  14.122  -3.521  1.00 97.24 107 A 1 
ATOM   851  C  CD2 . LEU A 1 107 ? -3.103  12.129  -5.031  1.00 96.90 107 A 1 
ATOM   852  N  N   . GLY A 1 108 ? 0.531   9.707   -3.182  1.00 98.41 108 A 1 
ATOM   853  C  CA  . GLY A 1 108 ? 1.921   9.400   -2.906  1.00 98.39 108 A 1 
ATOM   854  C  C   . GLY A 1 108 ? 2.780   10.552  -3.411  1.00 98.01 108 A 1 
ATOM   855  O  O   . GLY A 1 108 ? 2.275   11.486  -4.030  1.00 97.37 108 A 1 
ATOM   856  N  N   . ASN A 1 109 ? 4.087   10.495  -3.160  1.00 97.99 109 A 1 
ATOM   857  C  CA  . ASN A 1 109 ? 4.982   11.577  -3.570  1.00 97.58 109 A 1 
ATOM   858  C  C   . ASN A 1 109 ? 5.144   11.734  -5.080  1.00 97.25 109 A 1 
ATOM   859  O  O   . ASN A 1 109 ? 5.591   12.779  -5.546  1.00 96.27 109 A 1 
ATOM   860  C  CB  . ASN A 1 109 ? 6.358   11.427  -2.904  1.00 97.35 109 A 1 
ATOM   861  C  CG  . ASN A 1 109 ? 7.032   10.114  -3.229  1.00 97.21 109 A 1 
ATOM   862  O  OD1 . ASN A 1 109 ? 6.587   9.059   -2.798  1.00 95.01 109 A 1 
ATOM   863  N  ND2 . ASN A 1 109 ? 8.121   10.190  -3.989  1.00 94.36 109 A 1 
ATOM   864  N  N   . HIS A 1 110 ? 4.791   10.709  -5.842  1.00 97.23 110 A 1 
ATOM   865  C  CA  . HIS A 1 110 ? 4.864   10.808  -7.296  1.00 96.99 110 A 1 
ATOM   866  C  C   . HIS A 1 110 ? 3.547   11.287  -7.901  1.00 96.93 110 A 1 
ATOM   867  O  O   . HIS A 1 110 ? 3.485   11.596  -9.091  1.00 96.05 110 A 1 
ATOM   868  C  CB  . HIS A 1 110 ? 5.232   9.454   -7.906  1.00 96.73 110 A 1 
ATOM   869  C  CG  . HIS A 1 110 ? 6.658   9.050   -7.668  1.00 96.26 110 A 1 
ATOM   870  N  ND1 . HIS A 1 110 ? 7.687   9.489   -8.458  1.00 90.92 110 A 1 
ATOM   871  C  CD2 . HIS A 1 110 ? 7.217   8.276   -6.724  1.00 90.55 110 A 1 
ATOM   872  C  CE1 . HIS A 1 110 ? 8.829   8.993   -8.012  1.00 91.01 110 A 1 
ATOM   873  N  NE2 . HIS A 1 110 ? 8.575   8.256   -6.958  1.00 92.38 110 A 1 
ATOM   874  N  N   . ASP A 1 111 ? 2.504   11.353  -7.074  1.00 96.96 111 A 1 
ATOM   875  C  CA  . ASP A 1 111 ? 1.186   11.741  -7.555  1.00 97.08 111 A 1 
ATOM   876  C  C   . ASP A 1 111 ? 0.963   13.250  -7.584  1.00 96.98 111 A 1 
ATOM   877  O  O   . ASP A 1 111 ? -0.105  13.742  -7.222  1.00 95.88 111 A 1 
ATOM   878  C  CB  . ASP A 1 111 ? 0.107   11.057  -6.710  1.00 97.33 111 A 1 
ATOM   879  C  CG  . ASP A 1 111 ? 0.236   9.542   -6.731  1.00 97.56 111 A 1 
ATOM   880  O  OD1 . ASP A 1 111 ? 0.693   8.997   -7.761  1.00 96.51 111 A 1 
ATOM   881  O  OD2 . ASP A 1 111 ? -0.123  8.903   -5.721  1.00 96.73 111 A 1 
ATOM   882  N  N   . VAL A 1 112 ? 1.983   13.981  -8.033  1.00 96.23 112 A 1 
ATOM   883  C  CA  . VAL A 1 112 ? 1.921   15.436  -8.140  1.00 95.77 112 A 1 
ATOM   884  C  C   . VAL A 1 112 ? 3.008   15.869  -9.122  1.00 95.16 112 A 1 
ATOM   885  O  O   . VAL A 1 112 ? 3.955   15.128  -9.376  1.00 94.60 112 A 1 
ATOM   886  C  CB  . VAL A 1 112 ? 2.154   16.115  -6.764  1.00 95.61 112 A 1 
ATOM   887  C  CG1 . VAL A 1 112 ? 3.561   15.822  -6.254  1.00 93.88 112 A 1 
ATOM   888  C  CG2 . VAL A 1 112 ? 1.924   17.619  -6.867  1.00 94.11 112 A 1 
ATOM   889  N  N   . TYR A 1 113 ? 2.848   17.066  -9.712  1.00 94.58 113 A 1 
ATOM   890  C  CA  . TYR A 1 113 ? 3.858   17.583  -10.626 1.00 93.81 113 A 1 
ATOM   891  C  C   . TYR A 1 113 ? 4.222   19.006  -10.231 1.00 93.27 113 A 1 
ATOM   892  O  O   . TYR A 1 113 ? 3.343   19.855  -10.086 1.00 90.65 113 A 1 
ATOM   893  C  CB  . TYR A 1 113 ? 3.347   17.564  -12.068 1.00 92.93 113 A 1 
ATOM   894  C  CG  . TYR A 1 113 ? 4.378   18.065  -13.052 1.00 92.10 113 A 1 
ATOM   895  C  CD1 . TYR A 1 113 ? 4.508   19.427  -13.338 1.00 90.31 113 A 1 
ATOM   896  C  CD2 . TYR A 1 113 ? 5.275   17.186  -13.656 1.00 90.05 113 A 1 
ATOM   897  C  CE1 . TYR A 1 113 ? 5.488   19.892  -14.199 1.00 88.07 113 A 1 
ATOM   898  C  CE2 . TYR A 1 113 ? 6.259   17.643  -14.518 1.00 88.11 113 A 1 
ATOM   899  C  CZ  . TYR A 1 113 ? 6.359   18.995  -14.792 1.00 87.78 113 A 1 
ATOM   900  O  OH  . TYR A 1 113 ? 7.341   19.448  -15.645 1.00 85.07 113 A 1 
ATOM   901  N  N   . PRO A 1 114 ? 5.515   19.290  -10.072 1.00 93.29 114 A 1 
ATOM   902  C  CA  . PRO A 1 114 ? 6.641   18.349  -10.131 1.00 93.16 114 A 1 
ATOM   903  C  C   . PRO A 1 114 ? 6.587   17.340  -8.992  1.00 93.78 114 A 1 
ATOM   904  O  O   . PRO A 1 114 ? 5.954   17.581  -7.968  1.00 92.72 114 A 1 
ATOM   905  C  CB  . PRO A 1 114 ? 7.870   19.251  -10.004 1.00 91.42 114 A 1 
ATOM   906  C  CG  . PRO A 1 114 ? 7.405   20.593  -10.466 1.00 89.23 114 A 1 
ATOM   907  C  CD  . PRO A 1 114 ? 5.996   20.673  -9.932  1.00 91.41 114 A 1 
ATOM   908  N  N   . ALA A 1 115 ? 7.262   16.225  -9.166  1.00 93.81 115 A 1 
ATOM   909  C  CA  . ALA A 1 115 ? 7.265   15.175  -8.156  1.00 94.31 115 A 1 
ATOM   910  C  C   . ALA A 1 115 ? 7.718   15.698  -6.798  1.00 95.02 115 A 1 
ATOM   911  O  O   . ALA A 1 115 ? 8.592   16.563  -6.711  1.00 94.25 115 A 1 
ATOM   912  C  CB  . ALA A 1 115 ? 8.163   14.018  -8.588  1.00 93.47 115 A 1 
ATOM   913  N  N   . ASN A 1 116 ? 7.109   15.188  -5.739  1.00 95.53 116 A 1 
ATOM   914  C  CA  . ASN A 1 116 ? 7.446   15.516  -4.353  1.00 95.82 116 A 1 
ATOM   915  C  C   . ASN A 1 116 ? 7.018   16.891  -3.862  1.00 96.12 116 A 1 
ATOM   916  O  O   . ASN A 1 116 ? 6.984   17.124  -2.649  1.00 95.18 116 A 1 
ATOM   917  C  CB  . ASN A 1 116 ? 8.956   15.365  -4.108  1.00 95.59 116 A 1 
ATOM   918  C  CG  . ASN A 1 116 ? 9.508   14.048  -4.622  1.00 95.30 116 A 1 
ATOM   919  O  OD1 . ASN A 1 116 ? 8.883   13.001  -4.482  1.00 91.75 116 A 1 
ATOM   920  N  ND2 . ASN A 1 116 ? 10.690  14.103  -5.218  1.00 91.40 116 A 1 
ATOM   921  N  N   . GLN A 1 117 ? 6.699   17.791  -4.762  1.00 95.67 117 A 1 
ATOM   922  C  CA  . GLN A 1 117 ? 6.362   19.160  -4.385  1.00 95.10 117 A 1 
ATOM   923  C  C   . GLN A 1 117 ? 4.867   19.290  -4.083  1.00 94.79 117 A 1 
ATOM   924  O  O   . GLN A 1 117 ? 4.051   19.520  -4.968  1.00 92.58 117 A 1 
ATOM   925  C  CB  . GLN A 1 117 ? 6.771   20.123  -5.495  1.00 94.49 117 A 1 
ATOM   926  C  CG  . GLN A 1 117 ? 8.204   19.907  -6.005  1.00 93.46 117 A 1 
ATOM   927  C  CD  . GLN A 1 117 ? 9.227   19.824  -4.891  1.00 93.49 117 A 1 
ATOM   928  O  OE1 . GLN A 1 117 ? 9.273   20.676  -4.002  1.00 88.67 117 A 1 
ATOM   929  N  NE2 . GLN A 1 117 ? 10.052  18.782  -4.917  1.00 87.44 117 A 1 
ATOM   930  N  N   . MET A 1 118 ? 4.528   19.146  -2.808  1.00 94.59 118 A 1 
ATOM   931  C  CA  . MET A 1 118 ? 3.133   19.131  -2.401  1.00 94.26 118 A 1 
ATOM   932  C  C   . MET A 1 118 ? 2.870   19.973  -1.150  1.00 93.38 118 A 1 
ATOM   933  O  O   . MET A 1 118 ? 3.294   19.606  -0.055  1.00 86.93 118 A 1 
ATOM   934  C  CB  . MET A 1 118 ? 2.713   17.676  -2.146  1.00 92.37 118 A 1 
ATOM   935  C  CG  . MET A 1 118 ? 1.233   17.443  -2.034  1.00 87.87 118 A 1 
ATOM   936  S  SD  . MET A 1 118 ? 0.831   15.691  -1.757  1.00 89.82 118 A 1 
ATOM   937  C  CE  . MET A 1 118 ? 1.248   14.979  -3.348  1.00 85.20 118 A 1 
ATOM   938  N  N   . ALA A 1 119 ? 2.180   21.091  -1.332  1.00 91.37 119 A 1 
ATOM   939  C  CA  . ALA A 1 119 ? 1.813   21.975  -0.232  1.00 90.52 119 A 1 
ATOM   940  C  C   . ALA A 1 119 ? 0.900   23.076  -0.776  1.00 89.99 119 A 1 
ATOM   941  O  O   . ALA A 1 119 ? 0.137   22.850  -1.708  1.00 81.32 119 A 1 
ATOM   942  C  CB  . ALA A 1 119 ? 3.049   22.562  0.436   1.00 85.15 119 A 1 
ATOM   943  N  N   . ILE A 1 120 ? 0.995   24.277  -0.203  1.00 84.01 120 A 1 
ATOM   944  C  CA  . ILE A 1 120 ? 0.114   25.369  -0.604  1.00 80.58 120 A 1 
ATOM   945  C  C   . ILE A 1 120 ? 0.259   25.769  -2.074  1.00 80.76 120 A 1 
ATOM   946  O  O   . ILE A 1 120 ? -0.731  26.087  -2.733  1.00 74.72 120 A 1 
ATOM   947  C  CB  . ILE A 1 120 ? 0.325   26.613  0.305   1.00 75.24 120 A 1 
ATOM   948  C  CG1 . ILE A 1 120 ? -0.753  27.657  0.040   1.00 67.24 120 A 1 
ATOM   949  C  CG2 . ILE A 1 120 ? 1.722   27.199  0.091   1.00 65.90 120 A 1 
ATOM   950  C  CD1 . ILE A 1 120 ? -2.161  27.186  0.390   1.00 61.29 120 A 1 
ATOM   951  N  N   . ASN A 1 121 ? 1.487   25.753  -2.594  1.00 79.94 121 A 1 
ATOM   952  C  CA  . ASN A 1 121 ? 1.712   26.150  -3.981  1.00 76.90 121 A 1 
ATOM   953  C  C   . ASN A 1 121 ? 1.271   25.094  -4.995  1.00 78.47 121 A 1 
ATOM   954  O  O   . ASN A 1 121 ? 1.287   25.341  -6.202  1.00 74.08 121 A 1 
ATOM   955  C  CB  . ASN A 1 121 ? 3.184   26.510  -4.210  1.00 73.80 121 A 1 
ATOM   956  C  CG  . ASN A 1 121 ? 3.594   27.762  -3.468  1.00 67.93 121 A 1 
ATOM   957  O  OD1 . ASN A 1 121 ? 2.770   28.625  -3.175  1.00 61.94 121 A 1 
ATOM   958  N  ND2 . ASN A 1 121 ? 4.887   27.880  -3.172  1.00 61.48 121 A 1 
ATOM   959  N  N   . SER A 1 122 ? 0.891   23.923  -4.509  1.00 81.19 122 A 1 
ATOM   960  C  CA  . SER A 1 122 ? 0.412   22.853  -5.375  1.00 79.07 122 A 1 
ATOM   961  C  C   . SER A 1 122 ? -0.949  22.359  -4.885  1.00 83.31 122 A 1 
ATOM   962  O  O   . SER A 1 122 ? -1.292  21.194  -5.041  1.00 79.16 122 A 1 
ATOM   963  C  CB  . SER A 1 122 ? 1.421   21.702  -5.413  1.00 71.60 122 A 1 
ATOM   964  O  OG  . SER A 1 122 ? 1.754   21.282  -4.103  1.00 66.81 122 A 1 
ATOM   965  N  N   . GLN A 1 123 ? -1.715  23.262  -4.284  1.00 89.44 123 A 1 
ATOM   966  C  CA  . GLN A 1 123 ? -3.018  22.897  -3.729  1.00 90.68 123 A 1 
ATOM   967  C  C   . GLN A 1 123 ? -3.968  22.337  -4.789  1.00 93.43 123 A 1 
ATOM   968  O  O   . GLN A 1 123 ? -4.938  21.646  -4.472  1.00 91.63 123 A 1 
ATOM   969  C  CB  . GLN A 1 123 ? -3.654  24.097  -3.033  1.00 86.95 123 A 1 
ATOM   970  C  CG  . GLN A 1 123 ? -4.893  23.760  -2.204  1.00 77.49 123 A 1 
ATOM   971  C  CD  . GLN A 1 123 ? -5.342  24.912  -1.330  1.00 72.32 123 A 1 
ATOM   972  O  OE1 . GLN A 1 123 ? -5.236  26.080  -1.712  1.00 66.30 123 A 1 
ATOM   973  N  NE2 . GLN A 1 123 ? -5.852  24.588  -0.147  1.00 62.53 123 A 1 
ATOM   974  N  N   . TRP A 1 124 ? -3.668  22.621  -6.061  1.00 93.73 124 A 1 
ATOM   975  C  CA  . TRP A 1 124 ? -4.488  22.096  -7.150  1.00 94.99 124 A 1 
ATOM   976  C  C   . TRP A 1 124 ? -4.585  20.579  -7.091  1.00 96.24 124 A 1 
ATOM   977  O  O   . TRP A 1 124 ? -5.607  20.001  -7.468  1.00 95.66 124 A 1 
ATOM   978  C  CB  . TRP A 1 124 ? -3.901  22.507  -8.512  1.00 93.33 124 A 1 
ATOM   979  C  CG  . TRP A 1 124 ? -2.569  21.889  -8.802  1.00 90.57 124 A 1 
ATOM   980  C  CD1 . TRP A 1 124 ? -1.334  22.410  -8.537  1.00 86.22 124 A 1 
ATOM   981  C  CD2 . TRP A 1 124 ? -2.328  20.592  -9.386  1.00 90.30 124 A 1 
ATOM   982  N  NE1 . TRP A 1 124 ? -0.349  21.538  -8.911  1.00 83.02 124 A 1 
ATOM   983  C  CE2 . TRP A 1 124 ? -0.924  20.398  -9.438  1.00 87.35 124 A 1 
ATOM   984  C  CE3 . TRP A 1 124 ? -3.164  19.577  -9.879  1.00 84.10 124 A 1 
ATOM   985  C  CZ2 . TRP A 1 124 ? -0.344  19.235  -9.953  1.00 84.25 124 A 1 
ATOM   986  C  CZ3 . TRP A 1 124 ? -2.590  18.414  -10.394 1.00 83.56 124 A 1 
ATOM   987  C  CH2 . TRP A 1 124 ? -1.196  18.255  -10.420 1.00 82.87 124 A 1 
ATOM   988  N  N   . ILE A 1 125 ? -3.540  19.927  -6.606  1.00 95.80 125 A 1 
ATOM   989  C  CA  . ILE A 1 125 ? -3.536  18.469  -6.556  1.00 96.60 125 A 1 
ATOM   990  C  C   . ILE A 1 125 ? -4.550  17.938  -5.552  1.00 97.59 125 A 1 
ATOM   991  O  O   . ILE A 1 125 ? -5.165  16.894  -5.774  1.00 97.55 125 A 1 
ATOM   992  C  CB  . ILE A 1 125 ? -2.126  17.896  -6.236  1.00 95.52 125 A 1 
ATOM   993  C  CG1 . ILE A 1 125 ? -2.099  16.395  -6.519  1.00 91.98 125 A 1 
ATOM   994  C  CG2 . ILE A 1 125 ? -1.736  18.164  -4.778  1.00 91.52 125 A 1 
ATOM   995  C  CD1 . ILE A 1 125 ? -2.384  16.026  -7.947  1.00 87.25 125 A 1 
ATOM   996  N  N   . PHE A 1 126 ? -4.738  18.652  -4.442  1.00 96.92 126 A 1 
ATOM   997  C  CA  . PHE A 1 126 ? -5.693  18.217  -3.432  1.00 97.49 126 A 1 
ATOM   998  C  C   . PHE A 1 126 ? -7.122  18.376  -3.953  1.00 97.71 126 A 1 
ATOM   999  O  O   . PHE A 1 126 ? -7.964  17.506  -3.750  1.00 97.55 126 A 1 
ATOM   1000 C  CB  . PHE A 1 126 ? -5.513  19.018  -2.134  1.00 97.31 126 A 1 
ATOM   1001 C  CG  . PHE A 1 126 ? -4.109  19.011  -1.606  1.00 97.39 126 A 1 
ATOM   1002 C  CD1 . PHE A 1 126 ? -3.359  17.834  -1.543  1.00 96.32 126 A 1 
ATOM   1003 C  CD2 . PHE A 1 126 ? -3.513  20.195  -1.167  1.00 96.17 126 A 1 
ATOM   1004 C  CE1 . PHE A 1 126 ? -2.057  17.835  -1.063  1.00 95.61 126 A 1 
ATOM   1005 C  CE2 . PHE A 1 126 ? -2.214  20.202  -0.681  1.00 95.54 126 A 1 
ATOM   1006 C  CZ  . PHE A 1 126 ? -1.486  19.018  -0.632  1.00 96.17 126 A 1 
ATOM   1007 N  N   . GLN A 1 127 ? -7.368  19.487  -4.634  1.00 97.30 127 A 1 
ATOM   1008 C  CA  . GLN A 1 127 ? -8.686  19.751  -5.217  1.00 97.36 127 A 1 
ATOM   1009 C  C   . GLN A 1 127 ? -8.995  18.705  -6.288  1.00 97.94 127 A 1 
ATOM   1010 O  O   . GLN A 1 127 ? -10.074 18.105  -6.292  1.00 97.80 127 A 1 
ATOM   1011 C  CB  . GLN A 1 127 ? -8.720  21.150  -5.825  1.00 96.48 127 A 1 
ATOM   1012 C  CG  . GLN A 1 127 ? -9.992  21.482  -6.611  1.00 88.50 127 A 1 
ATOM   1013 C  CD  . GLN A 1 127 ? -11.221 21.594  -5.726  1.00 81.66 127 A 1 
ATOM   1014 O  OE1 . GLN A 1 127 ? -11.140 22.011  -4.576  1.00 73.68 127 A 1 
ATOM   1015 N  NE2 . GLN A 1 127 ? -12.374 21.236  -6.278  1.00 69.46 127 A 1 
ATOM   1016 N  N   . PHE A 1 128 ? -8.039  18.497  -7.185  1.00 97.65 128 A 1 
ATOM   1017 C  CA  . PHE A 1 128 ? -8.223  17.553  -8.276  1.00 97.96 128 A 1 
ATOM   1018 C  C   . PHE A 1 128 ? -8.423  16.123  -7.777  1.00 98.25 128 A 1 
ATOM   1019 O  O   . PHE A 1 128 ? -9.354  15.433  -8.187  1.00 98.16 128 A 1 
ATOM   1020 C  CB  . PHE A 1 128 ? -7.030  17.595  -9.230  1.00 97.76 128 A 1 
ATOM   1021 C  CG  . PHE A 1 128 ? -7.182  16.696  -10.436 1.00 97.79 128 A 1 
ATOM   1022 C  CD1 . PHE A 1 128 ? -7.941  17.093  -11.521 1.00 97.28 128 A 1 
ATOM   1023 C  CD2 . PHE A 1 128 ? -6.579  15.448  -10.459 1.00 97.24 128 A 1 
ATOM   1024 C  CE1 . PHE A 1 128 ? -8.110  16.260  -12.620 1.00 96.70 128 A 1 
ATOM   1025 C  CE2 . PHE A 1 128 ? -6.736  14.600  -11.561 1.00 96.76 128 A 1 
ATOM   1026 C  CZ  . PHE A 1 128 ? -7.502  15.009  -12.639 1.00 96.89 128 A 1 
ATOM   1027 N  N   . ALA A 1 129 ? -7.539  15.663  -6.889  1.00 98.15 129 A 1 
ATOM   1028 C  CA  . ALA A 1 129 ? -7.629  14.308  -6.368  1.00 98.31 129 A 1 
ATOM   1029 C  C   . ALA A 1 129 ? -8.908  14.099  -5.559  1.00 98.56 129 A 1 
ATOM   1030 O  O   . ALA A 1 129 ? -9.523  13.039  -5.626  1.00 98.57 129 A 1 
ATOM   1031 C  CB  . ALA A 1 129 ? -6.402  13.985  -5.523  1.00 98.19 129 A 1 
ATOM   1032 N  N   . ALA A 1 130 ? -9.309  15.109  -4.799  1.00 98.40 130 A 1 
ATOM   1033 C  CA  . ALA A 1 130 ? -10.531 15.009  -4.010  1.00 98.58 130 A 1 
ATOM   1034 C  C   . ALA A 1 130 ? -11.727 14.816  -4.936  1.00 98.62 130 A 1 
ATOM   1035 O  O   . ALA A 1 130 ? -12.643 14.051  -4.628  1.00 98.57 130 A 1 
ATOM   1036 C  CB  . ALA A 1 130 ? -10.727 16.262  -3.159  1.00 98.34 130 A 1 
ATOM   1037 N  N   . GLU A 1 131 ? -11.720 15.509  -6.070  1.00 98.55 131 A 1 
ATOM   1038 C  CA  . GLU A 1 131 ? -12.805 15.385  -7.045  1.00 98.57 131 A 1 
ATOM   1039 C  C   . GLU A 1 131 ? -12.832 13.981  -7.642  1.00 98.69 131 A 1 
ATOM   1040 O  O   . GLU A 1 131 ? -13.898 13.405  -7.850  1.00 98.39 131 A 1 
ATOM   1041 C  CB  . GLU A 1 131 ? -12.639 16.429  -8.155  1.00 97.91 131 A 1 
ATOM   1042 C  CG  . GLU A 1 131 ? -12.839 17.860  -7.678  1.00 88.03 131 A 1 
ATOM   1043 C  CD  . GLU A 1 131 ? -12.529 18.896  -8.750  1.00 81.37 131 A 1 
ATOM   1044 O  OE1 . GLU A 1 131 ? -11.975 18.525  -9.812  1.00 75.88 131 A 1 
ATOM   1045 O  OE2 . GLU A 1 131 ? -12.828 20.092  -8.527  1.00 76.08 131 A 1 
ATOM   1046 N  N   . GLN A 1 132 ? -11.663 13.431  -7.910  1.00 98.61 132 A 1 
ATOM   1047 C  CA  . GLN A 1 132 ? -11.583 12.087  -8.486  1.00 98.66 132 A 1 
ATOM   1048 C  C   . GLN A 1 132 ? -11.949 11.018  -7.470  1.00 98.73 132 A 1 
ATOM   1049 O  O   . GLN A 1 132 ? -12.674 10.074  -7.777  1.00 98.55 132 A 1 
ATOM   1050 C  CB  . GLN A 1 132 ? -10.178 11.821  -9.037  1.00 98.57 132 A 1 
ATOM   1051 C  CG  . GLN A 1 132 ? -9.749  12.755  -10.166 1.00 97.48 132 A 1 
ATOM   1052 C  CD  . GLN A 1 132 ? -10.761 12.789  -11.296 1.00 96.59 132 A 1 
ATOM   1053 O  OE1 . GLN A 1 132 ? -11.218 11.745  -11.754 1.00 89.89 132 A 1 
ATOM   1054 N  NE2 . GLN A 1 132 ? -11.110 13.985  -11.737 1.00 88.31 132 A 1 
ATOM   1055 N  N   . PHE A 1 133 ? -11.456 11.163  -6.229  1.00 98.85 133 A 1 
ATOM   1056 C  CA  . PHE A 1 133 ? -11.721 10.189  -5.175  1.00 98.88 133 A 1 
ATOM   1057 C  C   . PHE A 1 133 ? -13.078 10.389  -4.489  1.00 98.86 133 A 1 
ATOM   1058 O  O   . PHE A 1 133 ? -13.445 9.598   -3.608  1.00 98.65 133 A 1 
ATOM   1059 C  CB  . PHE A 1 133 ? -10.625 10.252  -4.097  1.00 98.80 133 A 1 
ATOM   1060 C  CG  . PHE A 1 133 ? -9.248  9.860   -4.583  1.00 98.76 133 A 1 
ATOM   1061 C  CD1 . PHE A 1 133 ? -9.074  8.916   -5.585  1.00 98.39 133 A 1 
ATOM   1062 C  CD2 . PHE A 1 133 ? -8.121  10.418  -3.987  1.00 98.25 133 A 1 
ATOM   1063 C  CE1 . PHE A 1 133 ? -7.796  8.542   -5.998  1.00 97.90 133 A 1 
ATOM   1064 C  CE2 . PHE A 1 133 ? -6.848  10.048  -4.390  1.00 97.84 133 A 1 
ATOM   1065 C  CZ  . PHE A 1 133 ? -6.681  9.112   -5.398  1.00 98.03 133 A 1 
ATOM   1066 N  N   . ALA A 1 134 ? -13.805 11.417  -4.867  1.00 98.80 134 A 1 
ATOM   1067 C  CA  . ALA A 1 134 ? -15.090 11.742  -4.254  1.00 98.73 134 A 1 
ATOM   1068 C  C   . ALA A 1 134 ? -16.037 10.559  -4.032  1.00 98.78 134 A 1 
ATOM   1069 O  O   . ALA A 1 134 ? -16.675 10.480  -2.984  1.00 98.43 134 A 1 
ATOM   1070 C  CB  . ALA A 1 134 ? -15.793 12.840  -5.059  1.00 98.49 134 A 1 
ATOM   1071 N  N   . PRO A 1 135 ? -16.153 9.632   -4.989  1.00 98.64 135 A 1 
ATOM   1072 C  CA  . PRO A 1 135 ? -17.056 8.489   -4.795  1.00 98.57 135 A 1 
ATOM   1073 C  C   . PRO A 1 135 ? -16.744 7.653   -3.560  1.00 98.56 135 A 1 
ATOM   1074 O  O   . PRO A 1 135 ? -17.610 6.944   -3.046  1.00 98.10 135 A 1 
ATOM   1075 C  CB  . PRO A 1 135 ? -16.873 7.676   -6.075  1.00 97.92 135 A 1 
ATOM   1076 C  CG  . PRO A 1 135 ? -16.514 8.709   -7.089  1.00 96.29 135 A 1 
ATOM   1077 C  CD  . PRO A 1 135 ? -15.573 9.611   -6.340  1.00 98.14 135 A 1 
ATOM   1078 N  N   . PHE A 1 136 ? -15.495 7.732   -3.073  1.00 98.76 136 A 1 
ATOM   1079 C  CA  . PHE A 1 136 ? -15.076 6.946   -1.918  1.00 98.86 136 A 1 
ATOM   1080 C  C   . PHE A 1 136 ? -15.057 7.735   -0.615  1.00 98.80 136 A 1 
ATOM   1081 O  O   . PHE A 1 136 ? -14.874 7.156   0.461   1.00 98.49 136 A 1 
ATOM   1082 C  CB  . PHE A 1 136 ? -13.671 6.385   -2.153  1.00 98.77 136 A 1 
ATOM   1083 C  CG  . PHE A 1 136 ? -13.460 5.791   -3.525  1.00 98.76 136 A 1 
ATOM   1084 C  CD1 . PHE A 1 136 ? -14.213 4.703   -3.946  1.00 98.43 136 A 1 
ATOM   1085 C  CD2 . PHE A 1 136 ? -12.517 6.336   -4.388  1.00 98.39 136 A 1 
ATOM   1086 C  CE1 . PHE A 1 136 ? -14.030 4.161   -5.210  1.00 98.01 136 A 1 
ATOM   1087 C  CE2 . PHE A 1 136 ? -12.325 5.796   -5.652  1.00 98.00 136 A 1 
ATOM   1088 C  CZ  . PHE A 1 136 ? -13.080 4.708   -6.067  1.00 98.15 136 A 1 
ATOM   1089 N  N   . LEU A 1 137 ? -15.235 9.024   -0.704  1.00 98.81 137 A 1 
ATOM   1090 C  CA  . LEU A 1 137 ? -15.107 9.894   0.461   1.00 98.79 137 A 1 
ATOM   1091 C  C   . LEU A 1 137 ? -16.414 10.494  0.972   1.00 98.77 137 A 1 
ATOM   1092 O  O   . LEU A 1 137 ? -17.329 10.765  0.203   1.00 98.38 137 A 1 
ATOM   1093 C  CB  . LEU A 1 137 ? -14.142 11.035  0.136   1.00 98.75 137 A 1 
ATOM   1094 C  CG  . LEU A 1 137 ? -12.749 10.654  -0.368  1.00 98.57 137 A 1 
ATOM   1095 C  CD1 . LEU A 1 137 ? -12.001 11.918  -0.808  1.00 98.31 137 A 1 
ATOM   1096 C  CD2 . LEU A 1 137 ? -11.978 9.931   0.718   1.00 98.15 137 A 1 
ATOM   1097 N  N   . SER A 1 138 ? -16.465 10.704  2.290   1.00 98.72 138 A 1 
ATOM   1098 C  CA  . SER A 1 138 ? -17.602 11.388  2.894   1.00 98.68 138 A 1 
ATOM   1099 C  C   . SER A 1 138 ? -17.421 12.869  2.563   1.00 98.66 138 A 1 
ATOM   1100 O  O   . SER A 1 138 ? -16.330 13.293  2.181   1.00 98.48 138 A 1 
ATOM   1101 C  CB  . SER A 1 138 ? -17.606 11.196  4.407   1.00 98.31 138 A 1 
ATOM   1102 O  OG  . SER A 1 138 ? -16.471 11.803  4.997   1.00 97.26 138 A 1 
ATOM   1103 N  N   . GLN A 1 139 ? -18.470 13.661  2.734   1.00 98.55 139 A 1 
ATOM   1104 C  CA  . GLN A 1 139 ? -18.379 15.090  2.427   1.00 98.47 139 A 1 
ATOM   1105 C  C   . GLN A 1 139 ? -17.312 15.768  3.282   1.00 98.51 139 A 1 
ATOM   1106 O  O   . GLN A 1 139 ? -16.550 16.596  2.794   1.00 98.19 139 A 1 
ATOM   1107 C  CB  . GLN A 1 139 ? -19.734 15.769  2.649   1.00 98.15 139 A 1 
ATOM   1108 C  CG  . GLN A 1 139 ? -19.738 17.261  2.296   1.00 91.23 139 A 1 
ATOM   1109 C  CD  . GLN A 1 139 ? -19.268 17.531  0.878   1.00 86.88 139 A 1 
ATOM   1110 O  OE1 . GLN A 1 139 ? -19.624 16.804  -0.054  1.00 81.26 139 A 1 
ATOM   1111 N  NE2 . GLN A 1 139 ? -18.473 18.575  0.709   1.00 78.43 139 A 1 
ATOM   1112 N  N   . ASN A 1 140 ? -17.257 15.411  4.577   1.00 98.41 140 A 1 
ATOM   1113 C  CA  . ASN A 1 140 ? -16.258 16.000  5.456   1.00 98.36 140 A 1 
ATOM   1114 C  C   . ASN A 1 140 ? -14.848 15.607  5.015   1.00 98.50 140 A 1 
ATOM   1115 O  O   . ASN A 1 140 ? -13.923 16.414  5.070   1.00 98.25 140 A 1 
ATOM   1116 C  CB  . ASN A 1 140 ? -16.479 15.567  6.907   1.00 97.54 140 A 1 
ATOM   1117 C  CG  . ASN A 1 140 ? -17.692 16.232  7.537   1.00 85.62 140 A 1 
ATOM   1118 O  OD1 . ASN A 1 140 ? -18.178 17.258  7.055   1.00 74.78 140 A 1 
ATOM   1119 N  ND2 . ASN A 1 140 ? -18.181 15.660  8.628   1.00 75.40 140 A 1 
ATOM   1120 N  N   . ALA A 1 141 ? -14.689 14.367  4.565   1.00 98.77 141 A 1 
ATOM   1121 C  CA  . ALA A 1 141 ? -13.393 13.891  4.098   1.00 98.83 141 A 1 
ATOM   1122 C  C   . ALA A 1 141 ? -12.969 14.653  2.841   1.00 98.81 141 A 1 
ATOM   1123 O  O   . ALA A 1 141 ? -11.798 14.992  2.682   1.00 98.70 141 A 1 
ATOM   1124 C  CB  . ALA A 1 141 ? -13.441 12.399  3.828   1.00 98.81 141 A 1 
ATOM   1125 N  N   . ILE A 1 142 ? -13.917 14.902  1.956   1.00 98.75 142 A 1 
ATOM   1126 C  CA  . ILE A 1 142 ? -13.630 15.637  0.727   1.00 98.63 142 A 1 
ATOM   1127 C  C   . ILE A 1 142 ? -13.120 17.037  1.058   1.00 98.46 142 A 1 
ATOM   1128 O  O   . ILE A 1 142 ? -12.124 17.495  0.504   1.00 98.22 142 A 1 
ATOM   1129 C  CB  . ILE A 1 142 ? -14.896 15.749  -0.168  1.00 98.64 142 A 1 
ATOM   1130 C  CG1 . ILE A 1 142 ? -15.247 14.374  -0.733  1.00 98.10 142 A 1 
ATOM   1131 C  CG2 . ILE A 1 142 ? -14.670 16.757  -1.296  1.00 98.12 142 A 1 
ATOM   1132 C  CD1 . ILE A 1 142 ? -16.569 14.333  -1.486  1.00 96.49 142 A 1 
ATOM   1133 N  N   . GLU A 1 143 ? -13.807 17.723  1.973   1.00 98.47 143 A 1 
ATOM   1134 C  CA  . GLU A 1 143 ? -13.420 19.071  2.353   1.00 98.14 143 A 1 
ATOM   1135 C  C   . GLU A 1 143 ? -12.026 19.101  2.985   1.00 98.03 143 A 1 
ATOM   1136 O  O   . GLU A 1 143 ? -11.224 19.988  2.706   1.00 97.61 143 A 1 
ATOM   1137 C  CB  . GLU A 1 143 ? -14.461 19.657  3.318   1.00 97.96 143 A 1 
ATOM   1138 C  CG  . GLU A 1 143 ? -15.824 19.860  2.666   1.00 92.51 143 A 1 
ATOM   1139 C  CD  . GLU A 1 143 ? -16.883 20.355  3.646   1.00 86.32 143 A 1 
ATOM   1140 O  OE1 . GLU A 1 143 ? -16.541 20.601  4.823   1.00 79.31 143 A 1 
ATOM   1141 O  OE2 . GLU A 1 143 ? -18.048 20.491  3.236   1.00 81.00 143 A 1 
ATOM   1142 N  N   . SER A 1 144 ? -11.744 18.111  3.817   1.00 98.17 144 A 1 
ATOM   1143 C  CA  . SER A 1 144 ? -10.436 18.038  4.465   1.00 98.17 144 A 1 
ATOM   1144 C  C   . SER A 1 144 ? -9.352  17.710  3.435   1.00 98.03 144 A 1 
ATOM   1145 O  O   . SER A 1 144 ? -8.264  18.298  3.449   1.00 97.71 144 A 1 
ATOM   1146 C  CB  . SER A 1 144 ? -10.460 16.968  5.565   1.00 98.18 144 A 1 
ATOM   1147 O  OG  . SER A 1 144 ? -9.270  16.995  6.323   1.00 93.83 144 A 1 
ATOM   1148 N  N   . PHE A 1 145 ? -9.661  16.793  2.538   1.00 98.35 145 A 1 
ATOM   1149 C  CA  . PHE A 1 145 ? -8.723  16.391  1.487   1.00 98.49 145 A 1 
ATOM   1150 C  C   . PHE A 1 145 ? -8.345  17.590  0.619   1.00 98.19 145 A 1 
ATOM   1151 O  O   . PHE A 1 145 ? -7.178  17.770  0.264   1.00 97.78 145 A 1 
ATOM   1152 C  CB  . PHE A 1 145 ? -9.348  15.281  0.630   1.00 98.41 145 A 1 
ATOM   1153 C  CG  . PHE A 1 145 ? -8.343  14.482  -0.172  1.00 98.51 145 A 1 
ATOM   1154 C  CD1 . PHE A 1 145 ? -7.618  15.072  -1.197  1.00 98.15 145 A 1 
ATOM   1155 C  CD2 . PHE A 1 145 ? -8.136  13.137  0.096   1.00 98.07 145 A 1 
ATOM   1156 C  CE1 . PHE A 1 145 ? -6.692  14.332  -1.934  1.00 97.75 145 A 1 
ATOM   1157 C  CE2 . PHE A 1 145 ? -7.221  12.397  -0.634  1.00 97.73 145 A 1 
ATOM   1158 C  CZ  . PHE A 1 145 ? -6.494  12.994  -1.654  1.00 98.08 145 A 1 
ATOM   1159 N  N   . LYS A 1 146 ? -9.341  18.399  0.281   1.00 97.96 146 A 1 
ATOM   1160 C  CA  . LYS A 1 146 ? -9.099  19.575  -0.556  1.00 97.52 146 A 1 
ATOM   1161 C  C   . LYS A 1 146 ? -8.137  20.562  0.094   1.00 97.09 146 A 1 
ATOM   1162 O  O   . LYS A 1 146 ? -7.435  21.299  -0.600  1.00 96.56 146 A 1 
ATOM   1163 C  CB  . LYS A 1 146 ? -10.420 20.288  -0.876  1.00 97.48 146 A 1 
ATOM   1164 C  CG  . LYS A 1 146 ? -11.291 19.551  -1.876  1.00 95.90 146 A 1 
ATOM   1165 C  CD  . LYS A 1 146 ? -12.570 20.327  -2.178  1.00 93.70 146 A 1 
ATOM   1166 C  CE  . LYS A 1 146 ? -13.399 19.628  -3.232  1.00 88.54 146 A 1 
ATOM   1167 N  NZ  . LYS A 1 146 ? -14.672 20.365  -3.521  1.00 83.03 146 A 1 
ATOM   1168 N  N   . HIS A 1 147 ? -8.099  20.568  1.422   1.00 97.12 147 A 1 
ATOM   1169 C  CA  . HIS A 1 147 ? -7.209  21.478  2.141   1.00 96.91 147 A 1 
ATOM   1170 C  C   . HIS A 1 147 ? -5.757  21.017  2.099   1.00 96.98 147 A 1 
ATOM   1171 O  O   . HIS A 1 147 ? -4.865  21.791  1.767   1.00 96.19 147 A 1 
ATOM   1172 C  CB  . HIS A 1 147 ? -7.661  21.617  3.596   1.00 96.54 147 A 1 
ATOM   1173 C  CG  . HIS A 1 147 ? -6.724  22.445  4.430   1.00 93.33 147 A 1 
ATOM   1174 N  ND1 . HIS A 1 147 ? -6.510  23.781  4.197   1.00 84.17 147 A 1 
ATOM   1175 C  CD2 . HIS A 1 147 ? -5.920  22.119  5.468   1.00 84.35 147 A 1 
ATOM   1176 C  CE1 . HIS A 1 147 ? -5.619  24.245  5.058   1.00 84.86 147 A 1 
ATOM   1177 N  NE2 . HIS A 1 147 ? -5.248  23.251  5.845   1.00 86.23 147 A 1 
ATOM   1178 N  N   . GLY A 1 148 ? -5.515  19.744  2.449   1.00 97.50 148 A 1 
ATOM   1179 C  CA  . GLY A 1 148 ? -4.147  19.265  2.512   1.00 97.61 148 A 1 
ATOM   1180 C  C   . GLY A 1 148 ? -3.901  17.798  2.195   1.00 97.93 148 A 1 
ATOM   1181 O  O   . GLY A 1 148 ? -2.794  17.312  2.381   1.00 97.77 148 A 1 
ATOM   1182 N  N   . GLY A 1 149 ? -4.927  17.106  1.716   1.00 98.03 149 A 1 
ATOM   1183 C  CA  . GLY A 1 149 ? -4.765  15.697  1.372   1.00 98.16 149 A 1 
ATOM   1184 C  C   . GLY A 1 149 ? -4.891  14.741  2.547   1.00 98.49 149 A 1 
ATOM   1185 O  O   . GLY A 1 149 ? -4.616  13.552  2.415   1.00 98.36 149 A 1 
ATOM   1186 N  N   . TYR A 1 150 ? -5.330  15.251  3.697   1.00 98.41 150 A 1 
ATOM   1187 C  CA  . TYR A 1 150 ? -5.525  14.412  4.880   1.00 98.52 150 A 1 
ATOM   1188 C  C   . TYR A 1 150 ? -6.986  14.469  5.315   1.00 98.61 150 A 1 
ATOM   1189 O  O   . TYR A 1 150 ? -7.689  15.446  5.037   1.00 98.52 150 A 1 
ATOM   1190 C  CB  . TYR A 1 150 ? -4.601  14.855  6.020   1.00 98.37 150 A 1 
ATOM   1191 C  CG  . TYR A 1 150 ? -4.688  16.314  6.427   1.00 98.37 150 A 1 
ATOM   1192 C  CD1 . TYR A 1 150 ? -5.692  16.772  7.280   1.00 97.97 150 A 1 
ATOM   1193 C  CD2 . TYR A 1 150 ? -3.730  17.232  6.000   1.00 97.93 150 A 1 
ATOM   1194 C  CE1 . TYR A 1 150 ? -5.748  18.103  7.679   1.00 97.64 150 A 1 
ATOM   1195 C  CE2 . TYR A 1 150 ? -3.778  18.564  6.390   1.00 97.67 150 A 1 
ATOM   1196 C  CZ  . TYR A 1 150 ? -4.788  18.998  7.234   1.00 97.81 150 A 1 
ATOM   1197 O  OH  . TYR A 1 150 ? -4.835  20.313  7.640   1.00 97.15 150 A 1 
ATOM   1198 N  N   . TYR A 1 151 ? -7.451  13.417  5.978   1.00 98.85 151 A 1 
ATOM   1199 C  CA  . TYR A 1 151 ? -8.860  13.330  6.364   1.00 98.94 151 A 1 
ATOM   1200 C  C   . TYR A 1 151 ? -9.132  12.129  7.258   1.00 98.96 151 A 1 
ATOM   1201 O  O   . TYR A 1 151 ? -8.237  11.319  7.525   1.00 98.91 151 A 1 
ATOM   1202 C  CB  . TYR A 1 151 ? -9.735  13.219  5.104   1.00 98.88 151 A 1 
ATOM   1203 C  CG  . TYR A 1 151 ? -9.492  11.942  4.320   1.00 98.90 151 A 1 
ATOM   1204 C  CD1 . TYR A 1 151 ? -8.462  11.858  3.385   1.00 98.83 151 A 1 
ATOM   1205 C  CD2 . TYR A 1 151 ? -10.288 10.812  4.518   1.00 98.79 151 A 1 
ATOM   1206 C  CE1 . TYR A 1 151 ? -8.225  10.689  2.668   1.00 98.77 151 A 1 
ATOM   1207 C  CE2 . TYR A 1 151 ? -10.063 9.632   3.808   1.00 98.78 151 A 1 
ATOM   1208 C  CZ  . TYR A 1 151 ? -9.032  9.572   2.889   1.00 98.87 151 A 1 
ATOM   1209 O  OH  . TYR A 1 151 ? -8.815  8.411   2.178   1.00 98.79 151 A 1 
ATOM   1210 N  N   . THR A 1 152 ? -10.368 12.011  7.716   1.00 98.96 152 A 1 
ATOM   1211 C  CA  . THR A 1 152 ? -10.801 10.867  8.512   1.00 98.93 152 A 1 
ATOM   1212 C  C   . THR A 1 152 ? -12.164 10.401  8.019   1.00 98.90 152 A 1 
ATOM   1213 O  O   . THR A 1 152 ? -12.933 11.187  7.453   1.00 98.69 152 A 1 
ATOM   1214 C  CB  . THR A 1 152 ? -10.941 11.189  10.017  1.00 98.66 152 A 1 
ATOM   1215 O  OG1 . THR A 1 152 ? -12.060 12.055  10.224  1.00 96.43 152 A 1 
ATOM   1216 C  CG2 . THR A 1 152 ? -9.682  11.863  10.546  1.00 96.79 152 A 1 
ATOM   1217 N  N   . MET A 1 153 ? -12.453 9.121   8.231   1.00 98.89 153 A 1 
ATOM   1218 C  CA  . MET A 1 153 ? -13.745 8.534   7.911   1.00 98.81 153 A 1 
ATOM   1219 C  C   . MET A 1 153 ? -13.972 7.364   8.853   1.00 98.83 153 A 1 
ATOM   1220 O  O   . MET A 1 153 ? -13.054 6.586   9.106   1.00 98.62 153 A 1 
ATOM   1221 C  CB  . MET A 1 153 ? -13.809 7.997   6.472   1.00 98.20 153 A 1 
ATOM   1222 C  CG  . MET A 1 153 ? -13.812 9.054   5.379   1.00 94.06 153 A 1 
ATOM   1223 S  SD  . MET A 1 153 ? -14.369 8.376   3.796   1.00 96.12 153 A 1 
ATOM   1224 C  CE  . MET A 1 153 ? -13.106 7.157   3.453   1.00 91.19 153 A 1 
ATOM   1225 N  N   . PRO A 1 154 ? -15.186 7.215   9.381   1.00 98.64 154 A 1 
ATOM   1226 C  CA  . PRO A 1 154 ? -15.452 6.083   10.267  1.00 98.59 154 A 1 
ATOM   1227 C  C   . PRO A 1 154 ? -15.600 4.808   9.453   1.00 98.53 154 A 1 
ATOM   1228 O  O   . PRO A 1 154 ? -16.157 4.820   8.356   1.00 98.20 154 A 1 
ATOM   1229 C  CB  . PRO A 1 154 ? -16.767 6.480   10.940  1.00 97.90 154 A 1 
ATOM   1230 C  CG  . PRO A 1 154 ? -17.456 7.289   9.885   1.00 95.29 154 A 1 
ATOM   1231 C  CD  . PRO A 1 154 ? -16.345 8.120   9.291   1.00 98.04 154 A 1 
ATOM   1232 N  N   . PHE A 1 155 ? -15.090 3.700   9.981   1.00 98.38 155 A 1 
ATOM   1233 C  CA  . PHE A 1 155 ? -15.263 2.426   9.300   1.00 98.34 155 A 1 
ATOM   1234 C  C   . PHE A 1 155 ? -16.741 2.052   9.407   1.00 98.07 155 A 1 
ATOM   1235 O  O   . PHE A 1 155 ? -17.384 2.344   10.418  1.00 97.53 155 A 1 
ATOM   1236 C  CB  . PHE A 1 155 ? -14.412 1.329   9.953   1.00 98.42 155 A 1 
ATOM   1237 C  CG  . PHE A 1 155 ? -12.963 1.340   9.532   1.00 98.61 155 A 1 
ATOM   1238 C  CD1 . PHE A 1 155 ? -12.037 2.124   10.206  1.00 98.40 155 A 1 
ATOM   1239 C  CD2 . PHE A 1 155 ? -12.545 0.568   8.456   1.00 98.37 155 A 1 
ATOM   1240 C  CE1 . PHE A 1 155 ? -10.692 2.134   9.813   1.00 98.22 155 A 1 
ATOM   1241 C  CE2 . PHE A 1 155 ? -11.206 0.567   8.063   1.00 98.24 155 A 1 
ATOM   1242 C  CZ  . PHE A 1 155 ? -10.291 1.351   8.748   1.00 98.45 155 A 1 
ATOM   1243 N  N   . PRO A 1 156 ? -17.300 1.400   8.390   1.00 97.75 156 A 1 
ATOM   1244 C  CA  . PRO A 1 156 ? -18.708 1.002   8.404   1.00 97.21 156 A 1 
ATOM   1245 C  C   . PRO A 1 156 ? -19.046 0.085   9.583   1.00 97.05 156 A 1 
ATOM   1246 O  O   . PRO A 1 156 ? -18.309 -0.857  9.870   1.00 95.93 156 A 1 
ATOM   1247 C  CB  . PRO A 1 156 ? -18.871 0.273   7.065   1.00 96.49 156 A 1 
ATOM   1248 C  CG  . PRO A 1 156 ? -17.863 0.941   6.187   1.00 95.01 156 A 1 
ATOM   1249 C  CD  . PRO A 1 156 ? -16.667 1.100   7.090   1.00 97.38 156 A 1 
ATOM   1250 N  N   . ALA A 1 157 ? -20.149 0.360   10.245  1.00 94.80 157 A 1 
ATOM   1251 C  CA  . ALA A 1 157 ? -20.569 -0.423  11.396  1.00 93.51 157 A 1 
ATOM   1252 C  C   . ALA A 1 157 ? -20.895 -1.876  11.064  1.00 93.42 157 A 1 
ATOM   1253 O  O   . ALA A 1 157 ? -20.730 -2.765  11.909  1.00 90.53 157 A 1 
ATOM   1254 C  CB  . ALA A 1 157 ? -21.772 0.237   12.065  1.00 91.12 157 A 1 
ATOM   1255 N  N   . HIS A 1 158 ? -21.348 -2.135  9.844   1.00 93.39 158 A 1 
ATOM   1256 C  CA  . HIS A 1 158 ? -21.735 -3.485  9.449   1.00 92.80 158 A 1 
ATOM   1257 C  C   . HIS A 1 158 ? -20.573 -4.479  9.399   1.00 93.93 158 A 1 
ATOM   1258 O  O   . HIS A 1 158 ? -20.784 -5.671  9.193   1.00 92.36 158 A 1 
ATOM   1259 C  CB  . HIS A 1 158 ? -22.458 -3.475  8.095   1.00 90.76 158 A 1 
ATOM   1260 C  CG  . HIS A 1 158 ? -21.568 -3.157  6.930   1.00 87.55 158 A 1 
ATOM   1261 N  ND1 . HIS A 1 158 ? -21.559 -1.932  6.315   1.00 77.49 158 A 1 
ATOM   1262 C  CD2 . HIS A 1 158 ? -20.678 -3.915  6.268   1.00 77.13 158 A 1 
ATOM   1263 C  CE1 . HIS A 1 158 ? -20.689 -1.945  5.323   1.00 75.93 158 A 1 
ATOM   1264 N  NE2 . HIS A 1 158 ? -20.138 -3.137  5.271   1.00 78.04 158 A 1 
ATOM   1265 N  N   . LEU A 1 159 ? -19.349 -3.995  9.595   1.00 96.03 159 A 1 
ATOM   1266 C  CA  . LEU A 1 159 ? -18.172 -4.859  9.569   1.00 96.08 159 A 1 
ATOM   1267 C  C   . LEU A 1 159 ? -17.996 -5.664  10.857  1.00 95.58 159 A 1 
ATOM   1268 O  O   . LEU A 1 159 ? -17.070 -6.473  10.971  1.00 93.06 159 A 1 
ATOM   1269 C  CB  . LEU A 1 159 ? -16.912 -4.032  9.297   1.00 96.12 159 A 1 
ATOM   1270 C  CG  . LEU A 1 159 ? -16.831 -3.375  7.921   1.00 96.38 159 A 1 
ATOM   1271 C  CD1 . LEU A 1 159 ? -15.624 -2.445  7.862   1.00 95.79 159 A 1 
ATOM   1272 C  CD2 . LEU A 1 159 ? -16.733 -4.448  6.839   1.00 95.76 159 A 1 
ATOM   1273 N  N   . GLY A 1 160 ? -18.862 -5.442  11.828  1.00 95.14 160 A 1 
ATOM   1274 C  CA  . GLY A 1 160 ? -18.775 -6.182  13.081  1.00 94.81 160 A 1 
ATOM   1275 C  C   . GLY A 1 160 ? -17.854 -5.530  14.092  1.00 95.52 160 A 1 
ATOM   1276 O  O   . GLY A 1 160 ? -17.341 -6.190  14.995  1.00 92.71 160 A 1 
ATOM   1277 N  N   . ILE A 1 161 ? -17.640 -4.237  13.950  1.00 95.94 161 A 1 
ATOM   1278 C  CA  . ILE A 1 161 ? -16.776 -3.482  14.848  1.00 95.96 161 A 1 
ATOM   1279 C  C   . ILE A 1 161 ? -17.478 -3.263  16.193  1.00 96.13 161 A 1 
ATOM   1280 O  O   . ILE A 1 161 ? -18.625 -2.835  16.237  1.00 94.35 161 A 1 
ATOM   1281 C  CB  . ILE A 1 161 ? -16.427 -2.118  14.224  1.00 93.85 161 A 1 
ATOM   1282 C  CG1 . ILE A 1 161 ? -15.686 -2.338  12.901  1.00 87.09 161 A 1 
ATOM   1283 C  CG2 . ILE A 1 161 ? -15.582 -1.296  15.184  1.00 85.31 161 A 1 
ATOM   1284 C  CD1 . ILE A 1 161 ? -15.544 -1.084  12.060  1.00 85.15 161 A 1 
ATOM   1285 N  N   . LYS A 1 162 ? -16.767 -3.580  17.280  1.00 95.87 162 A 1 
ATOM   1286 C  CA  . LYS A 1 162 ? -17.346 -3.446  18.612  1.00 95.86 162 A 1 
ATOM   1287 C  C   . LYS A 1 162 ? -16.905 -2.181  19.343  1.00 95.90 162 A 1 
ATOM   1288 O  O   . LYS A 1 162 ? -17.451 -1.839  20.395  1.00 93.08 162 A 1 
ATOM   1289 C  CB  . LYS A 1 162 ? -17.019 -4.682  19.446  1.00 94.75 162 A 1 
ATOM   1290 C  CG  . LYS A 1 162 ? -17.654 -5.957  18.915  1.00 92.10 162 A 1 
ATOM   1291 C  CD  . LYS A 1 162 ? -17.432 -7.136  19.842  1.00 84.04 162 A 1 
ATOM   1292 C  CE  . LYS A 1 162 ? -18.140 -8.375  19.326  1.00 78.31 162 A 1 
ATOM   1293 N  NZ  . LYS A 1 162 ? -17.970 -9.539  20.232  1.00 68.00 162 A 1 
ATOM   1294 N  N   . VAL A 1 163 ? -15.923 -1.490  18.784  1.00 95.71 163 A 1 
ATOM   1295 C  CA  . VAL A 1 163 ? -15.448 -0.229  19.330  1.00 95.99 163 A 1 
ATOM   1296 C  C   . VAL A 1 163 ? -15.398 0.735   18.144  1.00 96.62 163 A 1 
ATOM   1297 O  O   . VAL A 1 163 ? -14.837 0.389   17.105  1.00 95.58 163 A 1 
ATOM   1298 C  CB  . VAL A 1 163 ? -14.030 -0.357  19.932  1.00 93.61 163 A 1 
ATOM   1299 C  CG1 . VAL A 1 163 ? -13.539 1.008   20.399  1.00 84.60 163 A 1 
ATOM   1300 C  CG2 . VAL A 1 163 ? -14.041 -1.338  21.095  1.00 85.45 163 A 1 
ATOM   1301 N  N   . PRO A 1 164 ? -15.973 1.935   18.280  1.00 97.22 164 A 1 
ATOM   1302 C  CA  . PRO A 1 164 ? -15.960 2.886   17.172  1.00 97.44 164 A 1 
ATOM   1303 C  C   . PRO A 1 164 ? -14.549 3.016   16.590  1.00 97.86 164 A 1 
ATOM   1304 O  O   . PRO A 1 164 ? -13.614 3.394   17.293  1.00 97.33 164 A 1 
ATOM   1305 C  CB  . PRO A 1 164 ? -16.435 4.188   17.821  1.00 96.56 164 A 1 
ATOM   1306 C  CG  . PRO A 1 164 ? -17.395 3.690   18.865  1.00 94.49 164 A 1 
ATOM   1307 C  CD  . PRO A 1 164 ? -16.673 2.501   19.450  1.00 96.62 164 A 1 
ATOM   1308 N  N   . LEU A 1 165 ? -14.418 2.690   15.311  1.00 98.25 165 A 1 
ATOM   1309 C  CA  . LEU A 1 165 ? -13.121 2.696   14.652  1.00 98.37 165 A 1 
ATOM   1310 C  C   . LEU A 1 165 ? -13.102 3.652   13.473  1.00 98.43 165 A 1 
ATOM   1311 O  O   . LEU A 1 165 ? -14.037 3.686   12.674  1.00 98.38 165 A 1 
ATOM   1312 C  CB  . LEU A 1 165 ? -12.777 1.280   14.185  1.00 98.29 165 A 1 
ATOM   1313 C  CG  . LEU A 1 165 ? -11.419 1.056   13.533  1.00 97.91 165 A 1 
ATOM   1314 C  CD1 . LEU A 1 165 ? -10.310 1.297   14.552  1.00 97.36 165 A 1 
ATOM   1315 C  CD2 . LEU A 1 165 ? -11.340 -0.370  13.001  1.00 97.37 165 A 1 
ATOM   1316 N  N   . ASN A 1 166 ? -12.031 4.421   13.365  1.00 98.65 166 A 1 
ATOM   1317 C  CA  . ASN A 1 166 ? -11.910 5.412   12.308  1.00 98.71 166 A 1 
ATOM   1318 C  C   . ASN A 1 166 ? -10.672 5.228   11.441  1.00 98.86 166 A 1 
ATOM   1319 O  O   . ASN A 1 166 ? -9.620  4.818   11.925  1.00 98.75 166 A 1 
ATOM   1320 C  CB  . ASN A 1 166 ? -11.866 6.810   12.914  1.00 98.69 166 A 1 
ATOM   1321 C  CG  . ASN A 1 166 ? -13.108 7.148   13.708  1.00 98.58 166 A 1 
ATOM   1322 O  OD1 . ASN A 1 166 ? -14.097 7.611   13.149  1.00 94.20 166 A 1 
ATOM   1323 N  ND2 . ASN A 1 166 ? -13.058 6.912   15.012  1.00 93.86 166 A 1 
ATOM   1324 N  N   . ALA A 1 167 ? -10.812 5.543   10.155  1.00 98.89 167 A 1 
ATOM   1325 C  CA  . ALA A 1 167 ? -9.681  5.540   9.241   1.00 98.87 167 A 1 
ATOM   1326 C  C   . ALA A 1 167 ? -9.157  6.967   9.267   1.00 98.97 167 A 1 
ATOM   1327 O  O   . ALA A 1 167 ? -9.926  7.918   9.100   1.00 98.87 167 A 1 
ATOM   1328 C  CB  . ALA A 1 167 ? -10.134 5.170   7.837   1.00 98.81 167 A 1 
ATOM   1329 N  N   . VAL A 1 168 ? -7.863  7.126   9.504   1.00 98.97 168 A 1 
ATOM   1330 C  CA  . VAL A 1 168 ? -7.240  8.442   9.532   1.00 98.99 168 A 1 
ATOM   1331 C  C   . VAL A 1 168 ? -6.105  8.454   8.521   1.00 98.94 168 A 1 
ATOM   1332 O  O   . VAL A 1 168 ? -5.172  7.668   8.621   1.00 98.94 168 A 1 
ATOM   1333 C  CB  . VAL A 1 168 ? -6.677  8.770   10.932  1.00 98.93 168 A 1 
ATOM   1334 C  CG1 . VAL A 1 168 ? -5.995  10.129  10.919  1.00 98.73 168 A 1 
ATOM   1335 C  CG2 . VAL A 1 168 ? -7.806  8.749   11.966  1.00 98.76 168 A 1 
ATOM   1336 N  N   . VAL A 1 169 ? -6.198  9.347   7.546   1.00 98.98 169 A 1 
ATOM   1337 C  CA  . VAL A 1 169 ? -5.172  9.460   6.516   1.00 98.92 169 A 1 
ATOM   1338 C  C   . VAL A 1 169 ? -4.345  10.720  6.722   1.00 98.94 169 A 1 
ATOM   1339 O  O   . VAL A 1 169 ? -4.887  11.818  6.814   1.00 98.87 169 A 1 
ATOM   1340 C  CB  . VAL A 1 169 ? -5.805  9.500   5.105   1.00 98.93 169 A 1 
ATOM   1341 C  CG1 . VAL A 1 169 ? -4.752  9.826   4.053   1.00 98.61 169 A 1 
ATOM   1342 C  CG2 . VAL A 1 169 ? -6.449  8.155   4.802   1.00 98.64 169 A 1 
ATOM   1343 N  N   . LEU A 1 170 ? -3.025  10.543  6.793   1.00 98.95 170 A 1 
ATOM   1344 C  CA  . LEU A 1 170 ? -2.108  11.665  6.926   1.00 98.97 170 A 1 
ATOM   1345 C  C   . LEU A 1 170 ? -1.342  11.834  5.622   1.00 98.81 170 A 1 
ATOM   1346 O  O   . LEU A 1 170 ? -0.946  10.856  4.997   1.00 98.73 170 A 1 
ATOM   1347 C  CB  . LEU A 1 170 ? -1.107  11.427  8.060   1.00 98.91 170 A 1 
ATOM   1348 C  CG  . LEU A 1 170 ? -1.674  11.348  9.484   1.00 98.65 170 A 1 
ATOM   1349 C  CD1 . LEU A 1 170 ? -0.531  11.132  10.472  1.00 98.30 170 A 1 
ATOM   1350 C  CD2 . LEU A 1 170 ? -2.432  12.625  9.814   1.00 98.16 170 A 1 
ATOM   1351 N  N   . ASN A 1 171 ? -1.139  13.089  5.220   1.00 98.73 171 A 1 
ATOM   1352 C  CA  . ASN A 1 171 ? -0.365  13.378  4.019   1.00 98.66 171 A 1 
ATOM   1353 C  C   . ASN A 1 171 ? 1.075   13.657  4.433   1.00 98.62 171 A 1 
ATOM   1354 O  O   . ASN A 1 171 ? 1.461   14.794  4.671   1.00 98.35 171 A 1 
ATOM   1355 C  CB  . ASN A 1 171 ? -0.944  14.590  3.288   1.00 98.42 171 A 1 
ATOM   1356 C  CG  . ASN A 1 171 ? -0.163  14.932  2.039   1.00 98.24 171 A 1 
ATOM   1357 O  OD1 . ASN A 1 171 ? 0.768   14.222  1.663   1.00 96.71 171 A 1 
ATOM   1358 N  ND2 . ASN A 1 171 ? -0.540  16.018  1.389   1.00 95.88 171 A 1 
ATOM   1359 N  N   . THR A 1 172 ? 1.875   12.593  4.522   1.00 98.75 172 A 1 
ATOM   1360 C  CA  . THR A 1 172 ? 3.261   12.753  4.933   1.00 98.72 172 A 1 
ATOM   1361 C  C   . THR A 1 172 ? 4.181   13.167  3.800   1.00 98.66 172 A 1 
ATOM   1362 O  O   . THR A 1 172 ? 5.376   13.372  4.017   1.00 98.41 172 A 1 
ATOM   1363 C  CB  . THR A 1 172 ? 3.804   11.470  5.598   1.00 98.75 172 A 1 
ATOM   1364 O  OG1 . THR A 1 172 ? 3.558   10.344  4.755   1.00 98.28 172 A 1 
ATOM   1365 C  CG2 . THR A 1 172 ? 3.120   11.257  6.937   1.00 97.86 172 A 1 
ATOM   1366 N  N   . VAL A 1 173 ? 3.641   13.332  2.598   1.00 98.62 173 A 1 
ATOM   1367 C  CA  . VAL A 1 173 ? 4.440   13.864  1.499   1.00 98.45 173 A 1 
ATOM   1368 C  C   . VAL A 1 173 ? 4.785   15.308  1.866   1.00 98.38 173 A 1 
ATOM   1369 O  O   . VAL A 1 173 ? 5.780   15.863  1.404   1.00 97.96 173 A 1 
ATOM   1370 C  CB  . VAL A 1 173 ? 3.680   13.828  0.158   1.00 98.25 173 A 1 
ATOM   1371 C  CG1 . VAL A 1 173 ? 4.521   14.455  -0.950  1.00 97.75 173 A 1 
ATOM   1372 C  CG2 . VAL A 1 173 ? 3.339   12.387  -0.206  1.00 97.78 173 A 1 
ATOM   1373 N  N   . LEU A 1 174 ? 3.980   15.909  2.738   1.00 98.35 174 A 1 
ATOM   1374 C  CA  . LEU A 1 174 ? 4.242   17.267  3.214   1.00 98.17 174 A 1 
ATOM   1375 C  C   . LEU A 1 174 ? 5.549   17.304  4.004   1.00 98.18 174 A 1 
ATOM   1376 O  O   . LEU A 1 174 ? 6.194   18.348  4.102   1.00 97.90 174 A 1 
ATOM   1377 C  CB  . LEU A 1 174 ? 3.107   17.750  4.121   1.00 98.03 174 A 1 
ATOM   1378 C  CG  . LEU A 1 174 ? 1.717   17.906  3.491   1.00 97.69 174 A 1 
ATOM   1379 C  CD1 . LEU A 1 174 ? 0.722   18.361  4.551   1.00 97.27 174 A 1 
ATOM   1380 C  CD2 . LEU A 1 174 ? 1.770   18.913  2.345   1.00 97.12 174 A 1 
ATOM   1381 N  N   . TYR A 1 175 ? 5.937   16.161  4.555   1.00 98.45 175 A 1 
ATOM   1382 C  CA  . TYR A 1 175 ? 7.141   16.074  5.381   1.00 98.54 175 A 1 
ATOM   1383 C  C   . TYR A 1 175 ? 8.342   15.453  4.671   1.00 98.57 175 A 1 
ATOM   1384 O  O   . TYR A 1 175 ? 9.436   15.394  5.236   1.00 98.20 175 A 1 
ATOM   1385 C  CB  . TYR A 1 175 ? 6.847   15.256  6.643   1.00 98.54 175 A 1 
ATOM   1386 C  CG  . TYR A 1 175 ? 5.601   15.687  7.390   1.00 98.63 175 A 1 
ATOM   1387 C  CD1 . TYR A 1 175 ? 5.244   17.026  7.480   1.00 98.46 175 A 1 
ATOM   1388 C  CD2 . TYR A 1 175 ? 4.786   14.742  8.014   1.00 98.47 175 A 1 
ATOM   1389 C  CE1 . TYR A 1 175 ? 4.100   17.426  8.171   1.00 98.42 175 A 1 
ATOM   1390 C  CE2 . TYR A 1 175 ? 3.651   15.126  8.710   1.00 98.42 175 A 1 
ATOM   1391 C  CZ  . TYR A 1 175 ? 3.306   16.468  8.785   1.00 98.55 175 A 1 
ATOM   1392 O  OH  . TYR A 1 175 ? 2.188   16.851  9.477   1.00 98.36 175 A 1 
ATOM   1393 N  N   . TYR A 1 176 ? 8.151   14.993  3.456   1.00 98.42 176 A 1 
ATOM   1394 C  CA  . TYR A 1 176 ? 9.206   14.350  2.678   1.00 98.38 176 A 1 
ATOM   1395 C  C   . TYR A 1 176 ? 10.376  15.315  2.473   1.00 98.20 176 A 1 
ATOM   1396 O  O   . TYR A 1 176 ? 10.170  16.482  2.119   1.00 97.89 176 A 1 
ATOM   1397 C  CB  . TYR A 1 176 ? 8.633   13.912  1.331   1.00 98.18 176 A 1 
ATOM   1398 C  CG  . TYR A 1 176 ? 9.487   12.948  0.528   1.00 97.99 176 A 1 
ATOM   1399 C  CD1 . TYR A 1 176 ? 10.342  12.037  1.140   1.00 97.17 176 A 1 
ATOM   1400 C  CD2 . TYR A 1 176 ? 9.381   12.918  -0.854  1.00 97.14 176 A 1 
ATOM   1401 C  CE1 . TYR A 1 176 ? 11.081  11.131  0.395   1.00 96.56 176 A 1 
ATOM   1402 C  CE2 . TYR A 1 176 ? 10.111  12.012  -1.614  1.00 96.52 176 A 1 
ATOM   1403 C  CZ  . TYR A 1 176 ? 10.956  11.123  -0.985  1.00 96.62 176 A 1 
ATOM   1404 O  OH  . TYR A 1 176 ? 11.679  10.224  -1.743  1.00 95.62 176 A 1 
ATOM   1405 N  N   . ASN A 1 177 ? 11.607  14.846  2.680   1.00 98.22 177 A 1 
ATOM   1406 C  CA  . ASN A 1 177 ? 12.754  15.739  2.584   1.00 97.87 177 A 1 
ATOM   1407 C  C   . ASN A 1 177 ? 13.141  16.164  1.165   1.00 97.79 177 A 1 
ATOM   1408 O  O   . ASN A 1 177 ? 14.131  16.863  0.985   1.00 96.57 177 A 1 
ATOM   1409 C  CB  . ASN A 1 177 ? 13.965  15.179  3.348   1.00 96.88 177 A 1 
ATOM   1410 C  CG  . ASN A 1 177 ? 14.417  13.831  2.846   1.00 95.74 177 A 1 
ATOM   1411 O  OD1 . ASN A 1 177 ? 14.128  13.441  1.722   1.00 90.08 177 A 1 
ATOM   1412 N  ND2 . ASN A 1 177 ? 15.141  13.117  3.696   1.00 89.06 177 A 1 
ATOM   1413 N  N   . TYR A 1 178 ? 12.354  15.755  0.177   1.00 97.80 178 A 1 
ATOM   1414 C  CA  . TYR A 1 178 ? 12.549  16.225  -1.188  1.00 97.35 178 A 1 
ATOM   1415 C  C   . TYR A 1 178 ? 11.466  17.246  -1.538  1.00 97.24 178 A 1 
ATOM   1416 O  O   . TYR A 1 178 ? 11.427  17.771  -2.649  1.00 95.82 178 A 1 
ATOM   1417 C  CB  . TYR A 1 178 ? 12.506  15.064  -2.192  1.00 96.76 178 A 1 
ATOM   1418 C  CG  . TYR A 1 178 ? 13.756  14.212  -2.218  1.00 95.58 178 A 1 
ATOM   1419 C  CD1 . TYR A 1 178 ? 15.023  14.793  -2.275  1.00 92.07 178 A 1 
ATOM   1420 C  CD2 . TYR A 1 178 ? 13.673  12.829  -2.190  1.00 91.88 178 A 1 
ATOM   1421 C  CE1 . TYR A 1 178 ? 16.166  14.015  -2.305  1.00 90.41 178 A 1 
ATOM   1422 C  CE2 . TYR A 1 178 ? 14.818  12.037  -2.225  1.00 90.55 178 A 1 
ATOM   1423 C  CZ  . TYR A 1 178 ? 16.063  12.634  -2.277  1.00 91.14 178 A 1 
ATOM   1424 O  OH  . TYR A 1 178 ? 17.189  11.864  -2.301  1.00 88.72 178 A 1 
ATOM   1425 N  N   . ASN A 1 179 ? 10.586  17.537  -0.574  1.00 97.09 179 A 1 
ATOM   1426 C  CA  . ASN A 1 179 ? 9.515   18.509  -0.767  1.00 97.21 179 A 1 
ATOM   1427 C  C   . ASN A 1 179 ? 10.045  19.881  -0.358  1.00 97.13 179 A 1 
ATOM   1428 O  O   . ASN A 1 179 ? 10.041  20.237  0.819   1.00 96.59 179 A 1 
ATOM   1429 C  CB  . ASN A 1 179 ? 8.302   18.128  0.082   1.00 97.25 179 A 1 
ATOM   1430 C  CG  . ASN A 1 179 ? 7.102   19.021  -0.173  1.00 97.49 179 A 1 
ATOM   1431 O  OD1 . ASN A 1 179 ? 7.221   20.096  -0.763  1.00 96.18 179 A 1 
ATOM   1432 N  ND2 . ASN A 1 179 ? 5.928   18.575  0.270   1.00 95.97 179 A 1 
ATOM   1433 N  N   . LYS A 1 180 ? 10.499  20.653  -1.338  1.00 96.68 180 A 1 
ATOM   1434 C  CA  . LYS A 1 180 ? 11.088  21.965  -1.077  1.00 96.02 180 A 1 
ATOM   1435 C  C   . LYS A 1 180 ? 10.100  23.010  -0.578  1.00 95.81 180 A 1 
ATOM   1436 O  O   . LYS A 1 180 ? 10.505  24.023  -0.015  1.00 93.84 180 A 1 
ATOM   1437 C  CB  . LYS A 1 180 ? 11.791  22.478  -2.340  1.00 95.51 180 A 1 
ATOM   1438 C  CG  . LYS A 1 180 ? 12.931  21.589  -2.810  1.00 91.29 180 A 1 
ATOM   1439 C  CD  . LYS A 1 180 ? 13.589  22.148  -4.065  1.00 81.78 180 A 1 
ATOM   1440 C  CE  . LYS A 1 180 ? 14.731  21.270  -4.535  1.00 74.37 180 A 1 
ATOM   1441 N  NZ  . LYS A 1 180 ? 15.375  21.803  -5.773  1.00 63.49 180 A 1 
ATOM   1442 N  N   . GLN A 1 181 ? 8.819   22.766  -0.766  1.00 96.00 181 A 1 
ATOM   1443 C  CA  . GLN A 1 181 ? 7.803   23.725  -0.347  1.00 95.29 181 A 1 
ATOM   1444 C  C   . GLN A 1 181 ? 7.630   23.801  1.166   1.00 95.25 181 A 1 
ATOM   1445 O  O   . GLN A 1 181 ? 7.105   24.784  1.684   1.00 92.77 181 A 1 
ATOM   1446 C  CB  . GLN A 1 181 ? 6.451   23.393  -0.985  1.00 93.89 181 A 1 
ATOM   1447 C  CG  . GLN A 1 181 ? 6.414   23.561  -2.499  1.00 90.17 181 A 1 
ATOM   1448 C  CD  . GLN A 1 181 ? 5.008   23.423  -3.052  1.00 85.59 181 A 1 
ATOM   1449 O  OE1 . GLN A 1 181 ? 4.029   23.678  -2.355  1.00 77.74 181 A 1 
ATOM   1450 N  NE2 . GLN A 1 181 ? 4.906   23.031  -4.308  1.00 74.96 181 A 1 
ATOM   1451 N  N   . THR A 1 182 ? 8.060   22.763  1.869   1.00 96.47 182 A 1 
ATOM   1452 C  CA  . THR A 1 182 ? 7.827   22.687  3.306   1.00 96.58 182 A 1 
ATOM   1453 C  C   . THR A 1 182 ? 9.082   22.607  4.171   1.00 96.37 182 A 1 
ATOM   1454 O  O   . THR A 1 182 ? 8.980   22.473  5.392   1.00 95.20 182 A 1 
ATOM   1455 C  CB  . THR A 1 182 ? 6.961   21.461  3.631   1.00 96.50 182 A 1 
ATOM   1456 O  OG1 . THR A 1 182 ? 7.628   20.278  3.170   1.00 95.61 182 A 1 
ATOM   1457 C  CG2 . THR A 1 182 ? 5.605   21.560  2.944   1.00 95.39 182 A 1 
ATOM   1458 N  N   . MET A 1 183 ? 10.255  22.707  3.567   1.00 95.77 183 A 1 
ATOM   1459 C  CA  . MET A 1 183 ? 11.500  22.524  4.301   1.00 94.65 183 A 1 
ATOM   1460 C  C   . MET A 1 183 ? 11.718  23.468  5.483   1.00 94.07 183 A 1 
ATOM   1461 O  O   . MET A 1 183 ? 12.371  23.086  6.457   1.00 90.81 183 A 1 
ATOM   1462 C  CB  . MET A 1 183 ? 12.691  22.622  3.342   1.00 92.62 183 A 1 
ATOM   1463 C  CG  . MET A 1 183 ? 12.863  23.970  2.664   1.00 86.43 183 A 1 
ATOM   1464 S  SD  . MET A 1 183 ? 14.259  23.947  1.516   1.00 83.11 183 A 1 
ATOM   1465 C  CE  . MET A 1 183 ? 14.245  25.642  0.940   1.00 73.40 183 A 1 
ATOM   1466 N  N   . ASP A 1 184 ? 11.159  24.664  5.419   1.00 94.53 184 A 1 
ATOM   1467 C  CA  . ASP A 1 184 ? 11.347  25.631  6.497   1.00 93.50 184 A 1 
ATOM   1468 C  C   . ASP A 1 184 ? 10.104  25.885  7.335   1.00 93.35 184 A 1 
ATOM   1469 O  O   . ASP A 1 184 ? 10.062  26.825  8.128   1.00 88.88 184 A 1 
ATOM   1470 C  CB  . ASP A 1 184 ? 11.856  26.960  5.926   1.00 91.70 184 A 1 
ATOM   1471 C  CG  . ASP A 1 184 ? 13.213  26.838  5.270   1.00 87.00 184 A 1 
ATOM   1472 O  OD1 . ASP A 1 184 ? 14.100  26.188  5.858   1.00 81.69 184 A 1 
ATOM   1473 O  OD2 . ASP A 1 184 ? 13.388  27.399  4.177   1.00 81.34 184 A 1 
ATOM   1474 N  N   . SER A 1 185 ? 9.104   25.047  7.188   1.00 93.94 185 A 1 
ATOM   1475 C  CA  . SER A 1 185 ? 7.865   25.209  7.939   1.00 94.08 185 A 1 
ATOM   1476 C  C   . SER A 1 185 ? 7.938   24.462  9.275   1.00 94.30 185 A 1 
ATOM   1477 O  O   . SER A 1 185 ? 8.899   23.746  9.547   1.00 90.91 185 A 1 
ATOM   1478 C  CB  . SER A 1 185 ? 6.679   24.688  7.119   1.00 91.85 185 A 1 
ATOM   1479 O  OG  . SER A 1 185 ? 5.451   24.965  7.753   1.00 83.31 185 A 1 
ATOM   1480 N  N   . THR A 1 186 ? 6.915   24.650  10.108  1.00 95.89 186 A 1 
ATOM   1481 C  CA  . THR A 1 186 ? 6.849   23.968  11.394  1.00 95.82 186 A 1 
ATOM   1482 C  C   . THR A 1 186 ? 5.658   23.021  11.442  1.00 96.33 186 A 1 
ATOM   1483 O  O   . THR A 1 186 ? 5.739   21.950  12.029  1.00 93.61 186 A 1 
ATOM   1484 C  CB  . THR A 1 186 ? 6.734   24.978  12.562  1.00 94.15 186 A 1 
ATOM   1485 O  OG1 . THR A 1 186 ? 5.608   25.836  12.347  1.00 88.81 186 A 1 
ATOM   1486 C  CG2 . THR A 1 186 ? 7.994   25.822  12.662  1.00 87.21 186 A 1 
ATOM   1487 N  N   . ASP A 1 187 ? 4.545   23.419  10.812  1.00 96.92 187 A 1 
ATOM   1488 C  CA  . ASP A 1 187 ? 3.349   22.582  10.765  1.00 97.50 187 A 1 
ATOM   1489 C  C   . ASP A 1 187 ? 2.653   22.798  9.424   1.00 97.51 187 A 1 
ATOM   1490 O  O   . ASP A 1 187 ? 1.641   23.494  9.350   1.00 96.89 187 A 1 
ATOM   1491 C  CB  . ASP A 1 187 ? 2.402   22.933  11.917  1.00 97.50 187 A 1 
ATOM   1492 C  CG  . ASP A 1 187 ? 1.228   21.956  12.013  1.00 97.99 187 A 1 
ATOM   1493 O  OD1 . ASP A 1 187 ? 1.240   20.935  11.301  1.00 97.69 187 A 1 
ATOM   1494 O  OD2 . ASP A 1 187 ? 0.317   22.216  12.816  1.00 97.71 187 A 1 
ATOM   1495 N  N   . PRO A 1 188 ? 3.193   22.225  8.348   1.00 97.43 188 A 1 
ATOM   1496 C  CA  . PRO A 1 188 ? 2.639   22.381  7.009   1.00 97.41 188 A 1 
ATOM   1497 C  C   . PRO A 1 188 ? 1.142   22.109  6.932   1.00 97.62 188 A 1 
ATOM   1498 O  O   . PRO A 1 188 ? 0.681   21.025  7.294   1.00 97.37 188 A 1 
ATOM   1499 C  CB  . PRO A 1 188 ? 3.450   21.389  6.175   1.00 97.02 188 A 1 
ATOM   1500 C  CG  . PRO A 1 188 ? 4.773   21.351  6.876   1.00 95.91 188 A 1 
ATOM   1501 C  CD  . PRO A 1 188 ? 4.390   21.361  8.332   1.00 97.33 188 A 1 
ATOM   1502 N  N   . LEU A 1 189 ? 0.403   23.117  6.478   1.00 97.13 189 A 1 
ATOM   1503 C  CA  . LEU A 1 189 ? -1.047  23.020  6.312   1.00 97.08 189 A 1 
ATOM   1504 C  C   . LEU A 1 189 ? -1.784  22.618  7.588   1.00 97.27 189 A 1 
ATOM   1505 O  O   . LEU A 1 189 ? -2.914  22.122  7.524   1.00 96.73 189 A 1 
ATOM   1506 C  CB  . LEU A 1 189 ? -1.383  22.072  5.153   1.00 96.83 189 A 1 
ATOM   1507 C  CG  . LEU A 1 189 ? -0.868  22.546  3.790   1.00 96.01 189 A 1 
ATOM   1508 C  CD1 . LEU A 1 189 ? -1.186  21.517  2.712   1.00 94.71 189 A 1 
ATOM   1509 C  CD2 . LEU A 1 189 ? -1.483  23.896  3.435   1.00 94.36 189 A 1 
ATOM   1510 N  N   . GLY A 1 190 ? -1.149  22.830  8.744   1.00 97.34 190 A 1 
ATOM   1511 C  CA  . GLY A 1 190 ? -1.780  22.575  10.026  1.00 97.53 190 A 1 
ATOM   1512 C  C   . GLY A 1 190 ? -2.101  21.128  10.364  1.00 98.06 190 A 1 
ATOM   1513 O  O   . GLY A 1 190 ? -2.931  20.861  11.233  1.00 97.96 190 A 1 
ATOM   1514 N  N   . GLN A 1 191 ? -1.447  20.205  9.687   1.00 98.08 191 A 1 
ATOM   1515 C  CA  . GLN A 1 191 ? -1.748  18.789  9.884   1.00 98.46 191 A 1 
ATOM   1516 C  C   . GLN A 1 191 ? -1.468  18.257  11.293  1.00 98.61 191 A 1 
ATOM   1517 O  O   . GLN A 1 191 ? -2.245  17.477  11.822  1.00 98.72 191 A 1 
ATOM   1518 C  CB  . GLN A 1 191 ? -1.014  17.931  8.861   1.00 98.21 191 A 1 
ATOM   1519 C  CG  . GLN A 1 191 ? -1.401  16.453  8.923   1.00 97.95 191 A 1 
ATOM   1520 C  CD  . GLN A 1 191 ? -0.850  15.640  7.771   1.00 98.33 191 A 1 
ATOM   1521 O  OE1 . GLN A 1 191 ? -1.579  14.880  7.135   1.00 93.37 191 A 1 
ATOM   1522 N  NE2 . GLN A 1 191 ? 0.438   15.792  7.492   1.00 94.47 191 A 1 
ATOM   1523 N  N   . PHE A 1 192 ? -0.360  18.679  11.909  1.00 98.70 192 A 1 
ATOM   1524 C  CA  . PHE A 1 192 ? -0.044  18.201  13.243  1.00 98.82 192 A 1 
ATOM   1525 C  C   . PHE A 1 192 ? -1.104  18.615  14.266  1.00 98.85 192 A 1 
ATOM   1526 O  O   . PHE A 1 192 ? -1.557  17.798  15.060  1.00 98.82 192 A 1 
ATOM   1527 C  CB  . PHE A 1 192 ? 1.336   18.699  13.694  1.00 98.81 192 A 1 
ATOM   1528 C  CG  . PHE A 1 192 ? 2.489   17.924  13.114  1.00 98.80 192 A 1 
ATOM   1529 C  CD1 . PHE A 1 192 ? 2.633   16.560  13.379  1.00 98.54 192 A 1 
ATOM   1530 C  CD2 . PHE A 1 192 ? 3.435   18.553  12.318  1.00 98.52 192 A 1 
ATOM   1531 C  CE1 . PHE A 1 192 ? 3.695   15.844  12.848  1.00 98.32 192 A 1 
ATOM   1532 C  CE2 . PHE A 1 192 ? 4.502   17.836  11.787  1.00 98.27 192 A 1 
ATOM   1533 C  CZ  . PHE A 1 192 ? 4.632   16.478  12.049  1.00 98.44 192 A 1 
ATOM   1534 N  N   . GLU A 1 193 ? -1.483  19.886  14.245  1.00 98.70 193 A 1 
ATOM   1535 C  CA  . GLU A 1 193 ? -2.499  20.364  15.178  1.00 98.78 193 A 1 
ATOM   1536 C  C   . GLU A 1 193 ? -3.851  19.719  14.892  1.00 98.83 193 A 1 
ATOM   1537 O  O   . GLU A 1 193 ? -4.597  19.384  15.812  1.00 98.76 193 A 1 
ATOM   1538 C  CB  . GLU A 1 193 ? -2.614  21.887  15.116  1.00 98.49 193 A 1 
ATOM   1539 C  CG  . GLU A 1 193 ? -1.436  22.613  15.747  1.00 90.36 193 A 1 
ATOM   1540 C  CD  . GLU A 1 193 ? -1.221  22.222  17.206  1.00 81.50 193 A 1 
ATOM   1541 O  OE1 . GLU A 1 193 ? -2.218  22.108  17.943  1.00 75.98 193 A 1 
ATOM   1542 O  OE2 . GLU A 1 193 ? -0.057  22.037  17.605  1.00 75.39 193 A 1 
ATOM   1543 N  N   . TRP A 1 194 ? -4.164  19.537  13.612  1.00 98.76 194 A 1 
ATOM   1544 C  CA  . TRP A 1 194 ? -5.406  18.883  13.213  1.00 98.88 194 A 1 
ATOM   1545 C  C   . TRP A 1 194 ? -5.429  17.452  13.745  1.00 98.81 194 A 1 
ATOM   1546 O  O   . TRP A 1 194 ? -6.427  16.999  14.302  1.00 98.83 194 A 1 
ATOM   1547 C  CB  . TRP A 1 194 ? -5.517  18.873  11.681  1.00 98.79 194 A 1 
ATOM   1548 C  CG  . TRP A 1 194 ? -6.619  18.002  11.146  1.00 98.80 194 A 1 
ATOM   1549 C  CD1 . TRP A 1 194 ? -7.930  18.339  10.975  1.00 98.66 194 A 1 
ATOM   1550 C  CD2 . TRP A 1 194 ? -6.494  16.648  10.698  1.00 98.80 194 A 1 
ATOM   1551 N  NE1 . TRP A 1 194 ? -8.629  17.277  10.450  1.00 98.62 194 A 1 
ATOM   1552 C  CE2 . TRP A 1 194 ? -7.774  16.230  10.268  1.00 98.73 194 A 1 
ATOM   1553 C  CE3 . TRP A 1 194 ? -5.422  15.737  10.617  1.00 98.74 194 A 1 
ATOM   1554 C  CZ2 . TRP A 1 194 ? -8.007  14.942  9.768   1.00 98.62 194 A 1 
ATOM   1555 C  CZ3 . TRP A 1 194 ? -5.660  14.463  10.119  1.00 98.65 194 A 1 
ATOM   1556 C  CH2 . TRP A 1 194 ? -6.944  14.079  9.702   1.00 98.62 194 A 1 
ATOM   1557 N  N   . PHE A 1 195 ? -4.325  16.746  13.589  1.00 98.82 195 A 1 
ATOM   1558 C  CA  . PHE A 1 195 ? -4.212  15.365  14.051  1.00 98.93 195 A 1 
ATOM   1559 C  C   . PHE A 1 195 ? -4.405  15.280  15.558  1.00 98.94 195 A 1 
ATOM   1560 O  O   . PHE A 1 195 ? -5.080  14.386  16.060  1.00 98.88 195 A 1 
ATOM   1561 C  CB  . PHE A 1 195 ? -2.846  14.794  13.665  1.00 98.91 195 A 1 
ATOM   1562 C  CG  . PHE A 1 195 ? -2.660  13.345  14.036  1.00 98.92 195 A 1 
ATOM   1563 C  CD1 . PHE A 1 195 ? -3.341  12.342  13.357  1.00 98.79 195 A 1 
ATOM   1564 C  CD2 . PHE A 1 195 ? -1.802  12.987  15.064  1.00 98.78 195 A 1 
ATOM   1565 C  CE1 . PHE A 1 195 ? -3.169  11.004  13.686  1.00 98.67 195 A 1 
ATOM   1566 C  CE2 . PHE A 1 195 ? -1.622  11.646  15.406  1.00 98.67 195 A 1 
ATOM   1567 C  CZ  . PHE A 1 195 ? -2.308  10.662  14.712  1.00 98.79 195 A 1 
ATOM   1568 N  N   . LYS A 1 196 ? -3.798  16.218  16.286  1.00 98.87 196 A 1 
ATOM   1569 C  CA  . LYS A 1 196 ? -3.932  16.245  17.738  1.00 98.87 196 A 1 
ATOM   1570 C  C   . LYS A 1 196 ? -5.391  16.431  18.147  1.00 98.87 196 A 1 
ATOM   1571 O  O   . LYS A 1 196 ? -5.885  15.760  19.048  1.00 98.81 196 A 1 
ATOM   1572 C  CB  . LYS A 1 196 ? -3.087  17.377  18.333  1.00 98.71 196 A 1 
ATOM   1573 C  CG  . LYS A 1 196 ? -3.121  17.432  19.857  1.00 96.32 196 A 1 
ATOM   1574 C  CD  . LYS A 1 196 ? -2.226  18.545  20.394  1.00 94.07 196 A 1 
ATOM   1575 C  CE  . LYS A 1 196 ? -2.177  18.525  21.914  1.00 87.14 196 A 1 
ATOM   1576 N  NZ  . LYS A 1 196 ? -3.520  18.720  22.527  1.00 79.90 196 A 1 
ATOM   1577 N  N   . THR A 1 197 ? -6.075  17.333  17.470  1.00 98.97 197 A 1 
ATOM   1578 C  CA  . THR A 1 197 ? -7.485  17.597  17.757  1.00 98.88 197 A 1 
ATOM   1579 C  C   . THR A 1 197 ? -8.333  16.348  17.515  1.00 98.97 197 A 1 
ATOM   1580 O  O   . THR A 1 197 ? -9.181  15.990  18.332  1.00 98.79 197 A 1 
ATOM   1581 C  CB  . THR A 1 197 ? -8.011  18.751  16.890  1.00 98.72 197 A 1 
ATOM   1582 O  OG1 . THR A 1 197 ? -7.319  19.960  17.236  1.00 96.29 197 A 1 
ATOM   1583 C  CG2 . THR A 1 197 ? -9.508  18.956  17.102  1.00 95.70 197 A 1 
ATOM   1584 N  N   . VAL A 1 198 ? -8.088  15.688  16.390  1.00 98.92 198 A 1 
ATOM   1585 C  CA  . VAL A 1 198 ? -8.813  14.472  16.043  1.00 98.90 198 A 1 
ATOM   1586 C  C   . VAL A 1 198 ? -8.573  13.365  17.070  1.00 98.96 198 A 1 
ATOM   1587 O  O   . VAL A 1 198 ? -9.510  12.751  17.579  1.00 98.85 198 A 1 
ATOM   1588 C  CB  . VAL A 1 198 ? -8.410  13.968  14.635  1.00 98.84 198 A 1 
ATOM   1589 C  CG1 . VAL A 1 198 ? -8.960  12.569  14.384  1.00 98.35 198 A 1 
ATOM   1590 C  CG2 . VAL A 1 198 ? -8.921  14.933  13.575  1.00 98.45 198 A 1 
ATOM   1591 N  N   . MET A 1 199 ? -7.307  13.118  17.383  1.00 98.99 199 A 1 
ATOM   1592 C  CA  . MET A 1 199 ? -6.956  12.063  18.319  1.00 98.93 199 A 1 
ATOM   1593 C  C   . MET A 1 199 ? -7.443  12.347  19.741  1.00 98.99 199 A 1 
ATOM   1594 O  O   . MET A 1 199 ? -7.881  11.429  20.446  1.00 98.83 199 A 1 
ATOM   1595 C  CB  . MET A 1 199 ? -5.447  11.843  18.321  1.00 98.89 199 A 1 
ATOM   1596 C  CG  . MET A 1 199 ? -4.915  11.233  17.030  1.00 98.41 199 A 1 
ATOM   1597 S  SD  . MET A 1 199 ? -5.485  9.528   16.797  1.00 98.11 199 A 1 
ATOM   1598 C  CE  . MET A 1 199 ? -5.864  9.537   15.058  1.00 95.10 199 A 1 
ATOM   1599 N  N   . ASP A 1 200 ? -7.377  13.598  20.166  1.00 98.98 200 A 1 
ATOM   1600 C  CA  . ASP A 1 200 ? -7.873  13.955  21.495  1.00 98.92 200 A 1 
ATOM   1601 C  C   . ASP A 1 200 ? -9.366  13.644  21.571  1.00 98.82 200 A 1 
ATOM   1602 O  O   . ASP A 1 200 ? -9.862  13.156  22.586  1.00 98.71 200 A 1 
ATOM   1603 C  CB  . ASP A 1 200 ? -7.648  15.443  21.791  1.00 98.83 200 A 1 
ATOM   1604 C  CG  . ASP A 1 200 ? -6.209  15.757  22.174  1.00 98.36 200 A 1 
ATOM   1605 O  OD1 . ASP A 1 200 ? -5.447  14.819  22.487  1.00 96.78 200 A 1 
ATOM   1606 O  OD2 . ASP A 1 200 ? -5.853  16.949  22.178  1.00 96.78 200 A 1 
ATOM   1607 N  N   . GLY A 1 201 ? -10.070 13.914  20.481  1.00 98.89 201 A 1 
ATOM   1608 C  CA  . GLY A 1 201 ? -11.495 13.641  20.417  1.00 98.82 201 A 1 
ATOM   1609 C  C   . GLY A 1 201 ? -11.789 12.151  20.519  1.00 98.80 201 A 1 
ATOM   1610 O  O   . GLY A 1 201 ? -12.704 11.737  21.228  1.00 98.61 201 A 1 
ATOM   1611 N  N   . TYR A 1 202 ? -11.012 11.357  19.812  1.00 98.87 202 A 1 
ATOM   1612 C  CA  . TYR A 1 202 ? -11.196 9.910   19.842  1.00 98.85 202 A 1 
ATOM   1613 C  C   . TYR A 1 202 ? -10.908 9.359   21.240  1.00 98.77 202 A 1 
ATOM   1614 O  O   . TYR A 1 202 ? -11.643 8.519   21.754  1.00 98.53 202 A 1 
ATOM   1615 C  CB  . TYR A 1 202 ? -10.276 9.219   18.828  1.00 98.83 202 A 1 
ATOM   1616 C  CG  . TYR A 1 202 ? -10.621 9.465   17.372  1.00 98.84 202 A 1 
ATOM   1617 C  CD1 . TYR A 1 202 ? -11.859 9.961   16.979  1.00 98.68 202 A 1 
ATOM   1618 C  CD2 . TYR A 1 202 ? -9.691  9.162   16.380  1.00 98.69 202 A 1 
ATOM   1619 C  CE1 . TYR A 1 202 ? -12.165 10.167  15.636  1.00 98.62 202 A 1 
ATOM   1620 C  CE2 . TYR A 1 202 ? -9.987  9.356   15.037  1.00 98.62 202 A 1 
ATOM   1621 C  CZ  . TYR A 1 202 ? -11.220 9.862   14.670  1.00 98.73 202 A 1 
ATOM   1622 O  OH  . TYR A 1 202 ? -11.514 10.057  13.336  1.00 98.47 202 A 1 
ATOM   1623 N  N   . ARG A 1 203 ? -9.834  9.830   21.846  1.00 98.72 203 A 1 
ATOM   1624 C  CA  . ARG A 1 203 ? -9.463  9.378   23.186  1.00 98.79 203 A 1 
ATOM   1625 C  C   . ARG A 1 203 ? -10.563 9.708   24.185  1.00 98.65 203 A 1 
ATOM   1626 O  O   . ARG A 1 203 ? -10.933 8.869   25.008  1.00 98.17 203 A 1 
ATOM   1627 C  CB  . ARG A 1 203 ? -8.148  10.043  23.617  1.00 98.36 203 A 1 
ATOM   1628 C  CG  . ARG A 1 203 ? -7.775  9.802   25.078  1.00 97.12 203 A 1 
ATOM   1629 C  CD  . ARG A 1 203 ? -6.418  10.430  25.399  1.00 96.54 203 A 1 
ATOM   1630 N  NE  . ARG A 1 203 ? -5.313  9.658   24.857  1.00 96.02 203 A 1 
ATOM   1631 C  CZ  . ARG A 1 203 ? -4.070  10.125  24.687  1.00 96.98 203 A 1 
ATOM   1632 N  NH1 . ARG A 1 203 ? -3.794  11.385  24.978  1.00 91.88 203 A 1 
ATOM   1633 N  NH2 . ARG A 1 203 ? -3.129  9.332   24.213  1.00 91.80 203 A 1 
ATOM   1634 N  N   . LYS A 1 204 ? -11.080 10.916  24.120  1.00 98.78 204 A 1 
ATOM   1635 C  CA  . LYS A 1 204 ? -12.116 11.360  25.043  1.00 98.62 204 A 1 
ATOM   1636 C  C   . LYS A 1 204 ? -13.407 10.556  24.919  1.00 98.68 204 A 1 
ATOM   1637 O  O   . LYS A 1 204 ? -14.104 10.340  25.912  1.00 98.05 204 A 1 
ATOM   1638 C  CB  . LYS A 1 204 ? -12.415 12.844  24.819  1.00 98.39 204 A 1 
ATOM   1639 C  CG  . LYS A 1 204 ? -13.449 13.428  25.767  1.00 88.76 204 A 1 
ATOM   1640 C  CD  . LYS A 1 204 ? -13.661 14.919  25.523  1.00 86.33 204 A 1 
ATOM   1641 C  CE  . LYS A 1 204 ? -14.670 15.507  26.481  1.00 74.69 204 A 1 
ATOM   1642 N  NZ  . LYS A 1 204 ? -14.883 16.961  26.253  1.00 66.81 204 A 1 
ATOM   1643 N  N   . THR A 1 205 ? -13.708 10.093  23.710  1.00 98.43 205 A 1 
ATOM   1644 C  CA  . THR A 1 205 ? -14.946 9.349   23.463  1.00 98.29 205 A 1 
ATOM   1645 C  C   . THR A 1 205 ? -14.747 7.843   23.345  1.00 98.05 205 A 1 
ATOM   1646 O  O   . THR A 1 205 ? -15.675 7.114   22.996  1.00 97.12 205 A 1 
ATOM   1647 C  CB  . THR A 1 205 ? -15.638 9.869   22.193  1.00 97.93 205 A 1 
ATOM   1648 O  OG1 . THR A 1 205 ? -14.734 9.798   21.086  1.00 96.40 205 A 1 
ATOM   1649 C  CG2 . THR A 1 205 ? -16.075 11.315  22.387  1.00 95.73 205 A 1 
ATOM   1650 N  N   . GLY A 1 206 ? -13.539 7.363   23.645  1.00 98.11 206 A 1 
ATOM   1651 C  CA  . GLY A 1 206 ? -13.271 5.934   23.605  1.00 97.85 206 A 1 
ATOM   1652 C  C   . GLY A 1 206 ? -13.239 5.306   22.224  1.00 97.82 206 A 1 
ATOM   1653 O  O   . GLY A 1 206 ? -13.467 4.108   22.072  1.00 96.80 206 A 1 
ATOM   1654 N  N   . GLN A 1 207 ? -12.937 6.113   21.206  1.00 98.11 207 A 1 
ATOM   1655 C  CA  . GLN A 1 207 ? -12.855 5.620   19.839  1.00 98.12 207 A 1 
ATOM   1656 C  C   . GLN A 1 207 ? -11.439 5.149   19.535  1.00 98.24 207 A 1 
ATOM   1657 O  O   . GLN A 1 207 ? -10.501 5.433   20.283  1.00 98.02 207 A 1 
ATOM   1658 C  CB  . GLN A 1 207 ? -13.262 6.713   18.848  1.00 97.98 207 A 1 
ATOM   1659 C  CG  . GLN A 1 207 ? -14.681 7.229   19.042  1.00 97.15 207 A 1 
ATOM   1660 C  CD  . GLN A 1 207 ? -15.120 8.160   17.931  1.00 97.03 207 A 1 
ATOM   1661 O  OE1 . GLN A 1 207 ? -15.135 7.763   16.766  1.00 91.20 207 A 1 
ATOM   1662 N  NE2 . GLN A 1 207 ? -15.473 9.385   18.282  1.00 90.96 207 A 1 
ATOM   1663 N  N   . ARG A 1 208 ? -11.291 4.421   18.444  1.00 98.31 208 A 1 
ATOM   1664 C  CA  . ARG A 1 208 ? -9.990  3.916   18.029  1.00 98.47 208 A 1 
ATOM   1665 C  C   . ARG A 1 208 ? -9.737  4.314   16.583  1.00 98.66 208 A 1 
ATOM   1666 O  O   . ARG A 1 208 ? -10.646 4.756   15.879  1.00 98.48 208 A 1 
ATOM   1667 C  CB  . ARG A 1 208 ? -9.939  2.391   18.176  1.00 98.00 208 A 1 
ATOM   1668 C  CG  . ARG A 1 208 ? -10.122 1.903   19.605  1.00 95.31 208 A 1 
ATOM   1669 C  CD  . ARG A 1 208 ? -8.912  2.255   20.458  1.00 89.56 208 A 1 
ATOM   1670 N  NE  . ARG A 1 208 ? -9.047  1.777   21.839  1.00 84.83 208 A 1 
ATOM   1671 C  CZ  . ARG A 1 208 ? -9.615  2.462   22.824  1.00 79.05 208 A 1 
ATOM   1672 N  NH1 . ARG A 1 208 ? -10.100 3.672   22.592  1.00 72.82 208 A 1 
ATOM   1673 N  NH2 . ARG A 1 208 ? -9.697  1.944   24.039  1.00 75.81 208 A 1 
ATOM   1674 N  N   . ALA A 1 209 ? -8.488  4.151   16.140  1.00 98.65 209 A 1 
ATOM   1675 C  CA  . ALA A 1 209 ? -8.127  4.545   14.787  1.00 98.76 209 A 1 
ATOM   1676 C  C   . ALA A 1 209 ? -7.055  3.683   14.155  1.00 98.84 209 A 1 
ATOM   1677 O  O   . ALA A 1 209 ? -6.196  3.120   14.847  1.00 98.72 209 A 1 
ATOM   1678 C  CB  . ALA A 1 209 ? -7.658  6.000   14.785  1.00 98.71 209 A 1 
ATOM   1679 N  N   . ILE A 1 210 ? -7.145  3.566   12.845  1.00 98.84 210 A 1 
ATOM   1680 C  CA  . ILE A 1 210 ? -6.107  2.933   12.061  1.00 98.95 210 A 1 
ATOM   1681 C  C   . ILE A 1 210 ? -5.609  4.083   11.193  1.00 98.97 210 A 1 
ATOM   1682 O  O   . ILE A 1 210 ? -6.375  4.669   10.422  1.00 98.91 210 A 1 
ATOM   1683 C  CB  . ILE A 1 210 ? -6.642  1.784   11.179  1.00 98.82 210 A 1 
ATOM   1684 C  CG1 . ILE A 1 210 ? -7.064  0.616   12.074  1.00 98.34 210 A 1 
ATOM   1685 C  CG2 . ILE A 1 210 ? -5.564  1.345   10.189  1.00 98.56 210 A 1 
ATOM   1686 C  CD1 . ILE A 1 210 ? -7.670  -0.553  11.325  1.00 96.94 210 A 1 
ATOM   1687 N  N   . VAL A 1 211 ? -4.334  4.420   11.345  1.00 98.91 211 A 1 
ATOM   1688 C  CA  . VAL A 1 211 ? -3.748  5.540   10.618  1.00 98.95 211 A 1 
ATOM   1689 C  C   . VAL A 1 211 ? -2.998  5.051   9.384   1.00 98.98 211 A 1 
ATOM   1690 O  O   . VAL A 1 211 ? -2.322  4.026   9.430   1.00 98.91 211 A 1 
ATOM   1691 C  CB  . VAL A 1 211 ? -2.784  6.326   11.530  1.00 98.92 211 A 1 
ATOM   1692 C  CG1 . VAL A 1 211 ? -2.197  7.525   10.782  1.00 98.65 211 A 1 
ATOM   1693 C  CG2 . VAL A 1 211 ? -3.512  6.797   12.789  1.00 98.66 211 A 1 
ATOM   1694 N  N   . SER A 1 212 ? -3.125  5.785   8.281   1.00 98.91 212 A 1 
ATOM   1695 C  CA  . SER A 1 212 ? -2.426  5.436   7.051   1.00 98.98 212 A 1 
ATOM   1696 C  C   . SER A 1 212 ? -1.729  6.663   6.483   1.00 98.95 212 A 1 
ATOM   1697 O  O   . SER A 1 212 ? -2.222  7.783   6.608   1.00 98.84 212 A 1 
ATOM   1698 C  CB  . SER A 1 212 ? -3.405  4.877   6.014   1.00 98.66 212 A 1 
ATOM   1699 O  OG  . SER A 1 212 ? -4.011  3.680   6.474   1.00 86.07 212 A 1 
ATOM   1700 N  N   . MET A 1 213 ? -0.573  6.446   5.864   1.00 98.94 213 A 1 
ATOM   1701 C  CA  . MET A 1 213 ? 0.211   7.513   5.269   1.00 98.90 213 A 1 
ATOM   1702 C  C   . MET A 1 213 ? 1.113   6.887   4.220   1.00 98.99 213 A 1 
ATOM   1703 O  O   . MET A 1 213 ? 1.455   5.708   4.309   1.00 98.65 213 A 1 
ATOM   1704 C  CB  . MET A 1 213 ? 1.056   8.216   6.343   1.00 98.48 213 A 1 
ATOM   1705 C  CG  . MET A 1 213 ? 2.037   7.288   7.052   1.00 97.76 213 A 1 
ATOM   1706 S  SD  . MET A 1 213 ? 2.738   8.000   8.556   1.00 98.13 213 A 1 
ATOM   1707 C  CE  . MET A 1 213 ? 1.311   7.977   9.623   1.00 95.71 213 A 1 
ATOM   1708 N  N   . HIS A 1 214 ? 1.496   7.671   3.216   1.00 98.86 214 A 1 
ATOM   1709 C  CA  . HIS A 1 214 ? 2.341   7.106   2.174   1.00 98.89 214 A 1 
ATOM   1710 C  C   . HIS A 1 214 ? 3.757   6.849   2.679   1.00 98.71 214 A 1 
ATOM   1711 O  O   . HIS A 1 214 ? 4.297   5.760   2.500   1.00 98.35 214 A 1 
ATOM   1712 C  CB  . HIS A 1 214 ? 2.389   8.018   0.953   1.00 98.73 214 A 1 
ATOM   1713 C  CG  . HIS A 1 214 ? 3.137   7.412   -0.194  1.00 98.68 214 A 1 
ATOM   1714 N  ND1 . HIS A 1 214 ? 2.732   6.263   -0.821  1.00 97.69 214 A 1 
ATOM   1715 C  CD2 . HIS A 1 214 ? 4.297   7.777   -0.795  1.00 97.78 214 A 1 
ATOM   1716 C  CE1 . HIS A 1 214 ? 3.596   5.942   -1.768  1.00 97.73 214 A 1 
ATOM   1717 N  NE2 . HIS A 1 214 ? 4.559   6.846   -1.768  1.00 97.81 214 A 1 
ATOM   1718 N  N   . ILE A 1 215 ? 4.345   7.862   3.307   1.00 98.85 215 A 1 
ATOM   1719 C  CA  . ILE A 1 215 ? 5.721   7.757   3.793   1.00 98.83 215 A 1 
ATOM   1720 C  C   . ILE A 1 215 ? 5.783   7.673   5.316   1.00 98.85 215 A 1 
ATOM   1721 O  O   . ILE A 1 215 ? 5.420   8.621   6.015   1.00 98.74 215 A 1 
ATOM   1722 C  CB  . ILE A 1 215 ? 6.568   8.958   3.319   1.00 98.72 215 A 1 
ATOM   1723 C  CG1 . ILE A 1 215 ? 6.396   9.167   1.809   1.00 98.21 215 A 1 
ATOM   1724 C  CG2 . ILE A 1 215 ? 8.038   8.729   3.674   1.00 98.17 215 A 1 
ATOM   1725 C  CD1 . ILE A 1 215 ? 7.129   10.382  1.265   1.00 97.43 215 A 1 
ATOM   1726 N  N   . CYS A 1 216 ? 6.254   6.551   5.827   1.00 98.65 216 A 1 
ATOM   1727 C  CA  . CYS A 1 216 ? 6.405   6.344   7.256   1.00 98.53 216 A 1 
ATOM   1728 C  C   . CYS A 1 216 ? 7.617   7.115   7.771   1.00 98.51 216 A 1 
ATOM   1729 O  O   . CYS A 1 216 ? 8.559   7.381   7.014   1.00 97.72 216 A 1 
ATOM   1730 C  CB  . CYS A 1 216 ? 6.639   4.861   7.543   1.00 97.52 216 A 1 
ATOM   1731 S  SG  . CYS A 1 216 ? 5.280   3.937   8.312   1.00 94.22 216 A 1 
ATOM   1732 N  N   . PRO A 1 217 ? 7.634   7.482   9.054   1.00 98.62 217 A 1 
ATOM   1733 C  CA  . PRO A 1 217 ? 8.828   8.104   9.603   1.00 98.50 217 A 1 
ATOM   1734 C  C   . PRO A 1 217 ? 9.898   7.019   9.668   1.00 98.43 217 A 1 
ATOM   1735 O  O   . PRO A 1 217 ? 9.581   5.828   9.674   1.00 97.47 217 A 1 
ATOM   1736 C  CB  . PRO A 1 217 ? 8.383   8.561   10.992  1.00 97.98 217 A 1 
ATOM   1737 C  CG  . PRO A 1 217 ? 7.292   7.595   11.340  1.00 96.12 217 A 1 
ATOM   1738 C  CD  . PRO A 1 217 ? 6.551   7.419   10.045  1.00 98.28 217 A 1 
ATOM   1739 N  N   . GLY A 1 218 ? 11.171  7.419   9.700   1.00 98.15 218 A 1 
ATOM   1740 C  CA  . GLY A 1 218 ? 12.240  6.448   9.738   1.00 97.96 218 A 1 
ATOM   1741 C  C   . GLY A 1 218 ? 13.163  6.571   8.540   1.00 98.20 218 A 1 
ATOM   1742 O  O   . GLY A 1 218 ? 13.259  7.631   7.922   1.00 97.17 218 A 1 
ATOM   1743 N  N   . VAL A 1 219 ? 13.846  5.484   8.220   1.00 98.04 219 A 1 
ATOM   1744 C  CA  . VAL A 1 219 ? 14.827  5.485   7.142   1.00 97.93 219 A 1 
ATOM   1745 C  C   . VAL A 1 219 ? 14.546  4.420   6.093   1.00 97.97 219 A 1 
ATOM   1746 O  O   . VAL A 1 219 ? 13.686  3.562   6.276   1.00 97.27 219 A 1 
ATOM   1747 C  CB  . VAL A 1 219 ? 16.246  5.265   7.702   1.00 97.28 219 A 1 
ATOM   1748 C  CG1 . VAL A 1 219 ? 16.587  6.349   8.718   1.00 95.07 219 A 1 
ATOM   1749 C  CG2 . VAL A 1 219 ? 16.351  3.881   8.339   1.00 94.98 219 A 1 
ATOM   1750 N  N   . ALA A 1 220 ? 15.305  4.489   4.987   1.00 97.61 220 A 1 
ATOM   1751 C  CA  . ALA A 1 220 ? 15.186  3.508   3.923   1.00 97.40 220 A 1 
ATOM   1752 C  C   . ALA A 1 220 ? 16.428  2.623   3.969   1.00 97.35 220 A 1 
ATOM   1753 O  O   . ALA A 1 220 ? 17.515  3.050   3.576   1.00 96.20 220 A 1 
ATOM   1754 C  CB  . ALA A 1 220 ? 15.078  4.199   2.572   1.00 97.09 220 A 1 
ATOM   1755 N  N   . GLU A 1 221 ? 16.276  1.409   4.451   1.00 96.26 221 A 1 
ATOM   1756 C  CA  . GLU A 1 221 ? 17.393  0.480   4.600   1.00 95.42 221 A 1 
ATOM   1757 C  C   . GLU A 1 221 ? 18.172  0.239   3.309   1.00 95.32 221 A 1 
ATOM   1758 O  O   . GLU A 1 221 ? 19.398  0.178   3.325   1.00 93.03 221 A 1 
ATOM   1759 C  CB  . GLU A 1 221 ? 16.902  -0.868  5.146   1.00 93.67 221 A 1 
ATOM   1760 C  CG  . GLU A 1 221 ? 16.336  -0.829  6.557   1.00 91.01 221 A 1 
ATOM   1761 C  CD  . GLU A 1 221 ? 14.842  -0.580  6.597   1.00 92.64 221 A 1 
ATOM   1762 O  OE1 . GLU A 1 221 ? 14.295  0.086   5.690   1.00 89.18 221 A 1 
ATOM   1763 O  OE2 . GLU A 1 221 ? 14.206  -1.061  7.558   1.00 90.11 221 A 1 
ATOM   1764 N  N   . ARG A 1 222 ? 17.447  0.101   2.201   1.00 94.86 222 A 1 
ATOM   1765 C  CA  . ARG A 1 222 ? 18.092  -0.200  0.929   1.00 93.78 222 A 1 
ATOM   1766 C  C   . ARG A 1 222 ? 18.865  0.975   0.335   1.00 94.03 222 A 1 
ATOM   1767 O  O   . ARG A 1 222 ? 19.663  0.794   -0.578  1.00 92.38 222 A 1 
ATOM   1768 C  CB  . ARG A 1 222 ? 17.054  -0.688  -0.088  1.00 91.94 222 A 1 
ATOM   1769 C  CG  . ARG A 1 222 ? 16.363  -1.980  0.312   1.00 86.27 222 A 1 
ATOM   1770 C  CD  . ARG A 1 222 ? 15.284  -2.351  -0.685  1.00 86.34 222 A 1 
ATOM   1771 N  NE  . ARG A 1 222 ? 15.828  -2.763  -1.964  1.00 84.16 222 A 1 
ATOM   1772 C  CZ  . ARG A 1 222 ? 15.097  -2.969  -3.061  1.00 84.17 222 A 1 
ATOM   1773 N  NH1 . ARG A 1 222 ? 13.789  -2.773  -3.037  1.00 78.39 222 A 1 
ATOM   1774 N  NH2 . ARG A 1 222 ? 15.670  -3.362  -4.181  1.00 75.89 222 A 1 
ATOM   1775 N  N   . PHE A 1 223 ? 18.624  2.174   0.852   1.00 95.73 223 A 1 
ATOM   1776 C  CA  . PHE A 1 223 ? 19.281  3.367   0.336   1.00 95.62 223 A 1 
ATOM   1777 C  C   . PHE A 1 223 ? 20.101  4.056   1.421   1.00 96.36 223 A 1 
ATOM   1778 O  O   . PHE A 1 223 ? 19.935  5.235   1.708   1.00 94.69 223 A 1 
ATOM   1779 C  CB  . PHE A 1 223 ? 18.233  4.302   -0.253  1.00 94.49 223 A 1 
ATOM   1780 C  CG  . PHE A 1 223 ? 17.408  3.654   -1.333  1.00 92.05 223 A 1 
ATOM   1781 C  CD1 . PHE A 1 223 ? 17.962  3.384   -2.575  1.00 87.95 223 A 1 
ATOM   1782 C  CD2 . PHE A 1 223 ? 16.097  3.264   -1.089  1.00 88.14 223 A 1 
ATOM   1783 C  CE1 . PHE A 1 223 ? 17.228  2.736   -3.568  1.00 86.65 223 A 1 
ATOM   1784 C  CE2 . PHE A 1 223 ? 15.352  2.615   -2.075  1.00 86.00 223 A 1 
ATOM   1785 C  CZ  . PHE A 1 223 ? 15.920  2.350   -3.314  1.00 85.86 223 A 1 
ATOM   1786 N  N   . ASN A 1 224 ? 21.084  3.299   2.023   1.00 95.05 224 A 1 
ATOM   1787 C  CA  . ASN A 1 224 ? 21.970  3.664   2.999   1.00 96.01 224 A 1 
ATOM   1788 C  C   . ASN A 1 224 ? 21.379  4.198   4.266   1.00 96.63 224 A 1 
ATOM   1789 O  O   . ASN A 1 224 ? 21.914  5.055   4.951   1.00 94.81 224 A 1 
ATOM   1790 C  CB  . ASN A 1 224 ? 23.015  4.614   2.479   1.00 94.90 224 A 1 
ATOM   1791 C  CG  . ASN A 1 224 ? 24.296  4.420   2.997   1.00 92.17 224 A 1 
ATOM   1792 O  OD1 . ASN A 1 224 ? 24.608  3.379   3.626   1.00 87.29 224 A 1 
ATOM   1793 N  ND2 . ASN A 1 224 ? 25.201  4.972   2.955   1.00 87.73 224 A 1 
ATOM   1794 N  N   . TYR A 1 225 ? 20.204  3.652   4.627   1.00 96.62 225 A 1 
ATOM   1795 C  CA  . TYR A 1 225 ? 19.485  4.050   5.822   1.00 96.70 225 A 1 
ATOM   1796 C  C   . TYR A 1 225 ? 19.242  5.560   5.800   1.00 97.14 225 A 1 
ATOM   1797 O  O   . TYR A 1 225 ? 19.378  6.240   6.816   1.00 95.63 225 A 1 
ATOM   1798 C  CB  . TYR A 1 225 ? 20.263  3.648   7.077   1.00 95.87 225 A 1 
ATOM   1799 C  CG  . TYR A 1 225 ? 20.429  2.151   7.221   1.00 94.21 225 A 1 
ATOM   1800 C  CD1 . TYR A 1 225 ? 21.460  1.488   6.581   1.00 91.71 225 A 1 
ATOM   1801 C  CD2 . TYR A 1 225 ? 19.525  1.407   7.971   1.00 92.19 225 A 1 
ATOM   1802 C  CE1 . TYR A 1 225 ? 21.595  0.105   6.685   1.00 90.07 225 A 1 
ATOM   1803 C  CE2 . TYR A 1 225 ? 19.651  0.024   8.088   1.00 89.96 225 A 1 
ATOM   1804 C  CZ  . TYR A 1 225 ? 20.683  -0.620  7.442   1.00 89.95 225 A 1 
ATOM   1805 O  OH  . TYR A 1 225 ? 20.815  -1.985  7.545   1.00 86.60 225 A 1 
ATOM   1806 N  N   . SER A 1 226 ? 18.889  6.061   4.620   1.00 97.22 226 A 1 
ATOM   1807 C  CA  . SER A 1 226 ? 18.654  7.487   4.431   1.00 97.15 226 A 1 
ATOM   1808 C  C   . SER A 1 226 ? 17.328  7.952   5.019   1.00 97.50 226 A 1 
ATOM   1809 O  O   . SER A 1 226 ? 16.316  7.260   4.920   1.00 97.07 226 A 1 
ATOM   1810 C  CB  . SER A 1 226 ? 18.699  7.823   2.945   1.00 96.22 226 A 1 
ATOM   1811 O  OG  . SER A 1 226 ? 17.732  7.077   2.227   1.00 91.67 226 A 1 
ATOM   1812 N  N   . ASP A 1 227 ? 17.350  9.141   5.629   1.00 97.54 227 A 1 
ATOM   1813 C  CA  . ASP A 1 227 ? 16.139  9.729   6.173   1.00 97.52 227 A 1 
ATOM   1814 C  C   . ASP A 1 227 ? 15.164  9.990   5.032   1.00 97.84 227 A 1 
ATOM   1815 O  O   . ASP A 1 227 ? 15.576  10.378  3.936   1.00 97.11 227 A 1 
ATOM   1816 C  CB  . ASP A 1 227 ? 16.432  11.055  6.874   1.00 96.64 227 A 1 
ATOM   1817 C  CG  . ASP A 1 227 ? 17.256  10.881  8.127   1.00 92.85 227 A 1 
ATOM   1818 O  OD1 . ASP A 1 227 ? 17.079  9.874   8.842   1.00 87.68 227 A 1 
ATOM   1819 O  OD2 . ASP A 1 227 ? 18.078  11.781  8.420   1.00 87.37 227 A 1 
ATOM   1820 N  N   . GLN A 1 228 ? 13.878  9.775   5.299   1.00 98.17 228 A 1 
ATOM   1821 C  CA  . GLN A 1 228 ? 12.853  10.020  4.300   1.00 98.28 228 A 1 
ATOM   1822 C  C   . GLN A 1 228 ? 12.119  11.332  4.565   1.00 98.42 228 A 1 
ATOM   1823 O  O   . GLN A 1 228 ? 11.694  12.016  3.641   1.00 97.72 228 A 1 
ATOM   1824 C  CB  . GLN A 1 228 ? 11.863  8.861   4.274   1.00 97.88 228 A 1 
ATOM   1825 C  CG  . GLN A 1 228 ? 12.496  7.543   3.897   1.00 96.96 228 A 1 
ATOM   1826 C  CD  . GLN A 1 228 ? 13.171  7.625   2.544   1.00 96.57 228 A 1 
ATOM   1827 O  OE1 . GLN A 1 228 ? 12.508  7.755   1.520   1.00 89.42 228 A 1 
ATOM   1828 N  NE2 . GLN A 1 228 ? 14.494  7.577   2.536   1.00 88.79 228 A 1 
ATOM   1829 N  N   . LEU A 1 229 ? 11.994  11.690  5.834   1.00 98.59 229 A 1 
ATOM   1830 C  CA  . LEU A 1 229 ? 11.313  12.916  6.214   1.00 98.55 229 A 1 
ATOM   1831 C  C   . LEU A 1 229 ? 12.310  13.914  6.796   1.00 98.43 229 A 1 
ATOM   1832 O  O   . LEU A 1 229 ? 13.349  13.526  7.325   1.00 98.04 229 A 1 
ATOM   1833 C  CB  . LEU A 1 229 ? 10.230  12.620  7.256   1.00 98.62 229 A 1 
ATOM   1834 C  CG  . LEU A 1 229 ? 9.237   11.497  6.930   1.00 98.29 229 A 1 
ATOM   1835 C  CD1 . LEU A 1 229 ? 8.213   11.389  8.052   1.00 98.04 229 A 1 
ATOM   1836 C  CD2 . LEU A 1 229 ? 8.550   11.767  5.602   1.00 97.99 229 A 1 
ATOM   1837 N  N   . TYR A 1 230 ? 11.984  15.209  6.705   1.00 98.56 230 A 1 
ATOM   1838 C  CA  . TYR A 1 230 ? 12.831  16.216  7.333   1.00 98.42 230 A 1 
ATOM   1839 C  C   . TYR A 1 230 ? 12.891  15.870  8.823   1.00 98.43 230 A 1 
ATOM   1840 O  O   . TYR A 1 230 ? 11.875  15.486  9.400   1.00 98.17 230 A 1 
ATOM   1841 C  CB  . TYR A 1 230 ? 12.226  17.613  7.168   1.00 98.20 230 A 1 
ATOM   1842 C  CG  . TYR A 1 230 ? 12.358  18.202  5.776   1.00 98.08 230 A 1 
ATOM   1843 C  CD1 . TYR A 1 230 ? 13.604  18.570  5.283   1.00 97.37 230 A 1 
ATOM   1844 C  CD2 . TYR A 1 230 ? 11.243  18.417  4.979   1.00 97.48 230 A 1 
ATOM   1845 C  CE1 . TYR A 1 230 ? 13.732  19.138  4.014   1.00 96.93 230 A 1 
ATOM   1846 C  CE2 . TYR A 1 230 ? 11.354  18.987  3.712   1.00 96.95 230 A 1 
ATOM   1847 C  CZ  . TYR A 1 230 ? 12.603  19.341  3.241   1.00 97.08 230 A 1 
ATOM   1848 O  OH  . TYR A 1 230 ? 12.724  19.906  1.989   1.00 95.90 230 A 1 
ATOM   1849 N  N   . PRO A 1 231 ? 14.056  16.005  9.455   1.00 98.16 231 A 1 
ATOM   1850 C  CA  . PRO A 1 231 ? 14.210  15.656  10.876  1.00 97.75 231 A 1 
ATOM   1851 C  C   . PRO A 1 231 ? 13.157  16.250  11.800  1.00 97.91 231 A 1 
ATOM   1852 O  O   . PRO A 1 231 ? 12.634  15.554  12.676  1.00 97.55 231 A 1 
ATOM   1853 C  CB  . PRO A 1 231 ? 15.616  16.161  11.205  1.00 96.81 231 A 1 
ATOM   1854 C  CG  . PRO A 1 231 ? 16.349  15.981  9.908   1.00 94.23 231 A 1 
ATOM   1855 C  CD  . PRO A 1 231 ? 15.344  16.432  8.874   1.00 97.01 231 A 1 
ATOM   1856 N  N   . GLN A 1 232 ? 12.851  17.536  11.626  1.00 97.96 232 A 1 
ATOM   1857 C  CA  . GLN A 1 232 ? 11.886  18.192  12.498  1.00 97.69 232 A 1 
ATOM   1858 C  C   . GLN A 1 232 ? 10.487  17.596  12.372  1.00 98.01 232 A 1 
ATOM   1859 O  O   . GLN A 1 232 ? 9.722   17.586  13.335  1.00 97.64 232 A 1 
ATOM   1860 C  CB  . GLN A 1 232 ? 11.845  19.704  12.233  1.00 96.59 232 A 1 
ATOM   1861 C  CG  . GLN A 1 232 ? 11.279  20.124  10.883  1.00 93.28 232 A 1 
ATOM   1862 C  CD  . GLN A 1 232 ? 12.352  20.257  9.810   1.00 93.55 232 A 1 
ATOM   1863 O  OE1 . GLN A 1 232 ? 13.357  19.541  9.825   1.00 88.39 232 A 1 
ATOM   1864 N  NE2 . GLN A 1 232 ? 12.133  21.175  8.878   1.00 87.49 232 A 1 
ATOM   1865 N  N   . TYR A 1 233 ? 10.144  17.099  11.184  1.00 98.44 233 A 1 
ATOM   1866 C  CA  . TYR A 1 233 ? 8.835   16.485  10.987  1.00 98.68 233 A 1 
ATOM   1867 C  C   . TYR A 1 233 ? 8.856   15.018  11.390  1.00 98.70 233 A 1 
ATOM   1868 O  O   . TYR A 1 233 ? 7.888   14.515  11.959  1.00 98.59 233 A 1 
ATOM   1869 C  CB  . TYR A 1 233 ? 8.393   16.614  9.526   1.00 98.56 233 A 1 
ATOM   1870 C  CG  . TYR A 1 233 ? 8.313   18.037  9.021   1.00 98.53 233 A 1 
ATOM   1871 C  CD1 . TYR A 1 233 ? 7.826   19.065  9.831   1.00 98.10 233 A 1 
ATOM   1872 C  CD2 . TYR A 1 233 ? 8.730   18.358  7.730   1.00 98.13 233 A 1 
ATOM   1873 C  CE1 . TYR A 1 233 ? 7.767   20.372  9.372   1.00 97.83 233 A 1 
ATOM   1874 C  CE2 . TYR A 1 233 ? 8.669   19.663  7.262   1.00 97.82 233 A 1 
ATOM   1875 C  CZ  . TYR A 1 233 ? 8.191   20.662  8.085   1.00 97.97 233 A 1 
ATOM   1876 O  OH  . TYR A 1 233 ? 8.145   21.958  7.626   1.00 97.25 233 A 1 
ATOM   1877 N  N   . ASN A 1 234 ? 9.951   14.346  11.105  1.00 98.67 234 A 1 
ATOM   1878 C  CA  . ASN A 1 234 ? 10.087  12.938  11.456  1.00 98.64 234 A 1 
ATOM   1879 C  C   . ASN A 1 234 ? 9.898   12.723  12.951  1.00 98.78 234 A 1 
ATOM   1880 O  O   . ASN A 1 234 ? 9.085   11.902  13.377  1.00 98.72 234 A 1 
ATOM   1881 C  CB  . ASN A 1 234 ? 11.463  12.414  11.047  1.00 98.54 234 A 1 
ATOM   1882 C  CG  . ASN A 1 234 ? 11.622  10.938  11.318  1.00 98.43 234 A 1 
ATOM   1883 O  OD1 . ASN A 1 234 ? 11.258  10.096  10.488  1.00 95.86 234 A 1 
ATOM   1884 N  ND2 . ASN A 1 234 ? 12.155  10.597  12.481  1.00 95.99 234 A 1 
ATOM   1885 N  N   . ASP A 1 235 ? 10.660  13.467  13.746  1.00 98.47 235 A 1 
ATOM   1886 C  CA  . ASP A 1 235 ? 10.594  13.320  15.195  1.00 98.23 235 A 1 
ATOM   1887 C  C   . ASP A 1 235 ? 9.224   13.700  15.743  1.00 98.53 235 A 1 
ATOM   1888 O  O   . ASP A 1 235 ? 8.696   13.024  16.632  1.00 98.29 235 A 1 
ATOM   1889 C  CB  . ASP A 1 235 ? 11.683  14.155  15.865  1.00 97.38 235 A 1 
ATOM   1890 C  CG  . ASP A 1 235 ? 13.089  13.709  15.473  1.00 93.47 235 A 1 
ATOM   1891 O  OD1 . ASP A 1 235 ? 13.235  12.596  14.929  1.00 90.29 235 A 1 
ATOM   1892 O  OD2 . ASP A 1 235 ? 14.038  14.478  15.712  1.00 89.48 235 A 1 
ATOM   1893 N  N   . ARG A 1 236 ? 8.656   14.779  15.225  1.00 98.59 236 A 1 
ATOM   1894 C  CA  . ARG A 1 236 ? 7.351   15.219  15.691  1.00 98.65 236 A 1 
ATOM   1895 C  C   . ARG A 1 236 ? 6.270   14.209  15.311  1.00 98.73 236 A 1 
ATOM   1896 O  O   . ARG A 1 236 ? 5.321   13.989  16.070  1.00 98.68 236 A 1 
ATOM   1897 C  CB  . ARG A 1 236 ? 7.016   16.599  15.116  1.00 98.40 236 A 1 
ATOM   1898 C  CG  . ARG A 1 236 ? 5.756   17.218  15.716  1.00 96.87 236 A 1 
ATOM   1899 C  CD  . ARG A 1 236 ? 5.567   18.649  15.240  1.00 95.72 236 A 1 
ATOM   1900 N  NE  . ARG A 1 236 ? 4.394   19.273  15.838  1.00 94.54 236 A 1 
ATOM   1901 C  CZ  . ARG A 1 236 ? 3.979   20.513  15.584  1.00 93.50 236 A 1 
ATOM   1902 N  NH1 . ARG A 1 236 ? 4.646   21.277  14.732  1.00 91.37 236 A 1 
ATOM   1903 N  NH2 . ARG A 1 236 ? 2.901   20.981  16.180  1.00 90.14 236 A 1 
ATOM   1904 N  N   . LEU A 1 237 ? 6.398   13.604  14.133  1.00 98.74 237 A 1 
ATOM   1905 C  CA  . LEU A 1 237 ? 5.421   12.611  13.687  1.00 98.84 237 A 1 
ATOM   1906 C  C   . LEU A 1 237 ? 5.486   11.361  14.558  1.00 98.87 237 A 1 
ATOM   1907 O  O   . LEU A 1 237 ? 4.451   10.816  14.953  1.00 98.85 237 A 1 
ATOM   1908 C  CB  . LEU A 1 237 ? 5.659   12.239  12.218  1.00 98.83 237 A 1 
ATOM   1909 C  CG  . LEU A 1 237 ? 4.700   11.205  11.617  1.00 98.64 237 A 1 
ATOM   1910 C  CD1 . LEU A 1 237 ? 3.267   11.699  11.721  1.00 98.40 237 A 1 
ATOM   1911 C  CD2 . LEU A 1 237 ? 5.079   10.953  10.160  1.00 98.40 237 A 1 
ATOM   1912 N  N   . VAL A 1 238 ? 6.697   10.907  14.873  1.00 98.83 238 A 1 
ATOM   1913 C  CA  . VAL A 1 238 ? 6.854   9.743   15.735  1.00 98.85 238 A 1 
ATOM   1914 C  C   . VAL A 1 238 ? 6.214   10.026  17.092  1.00 98.84 238 A 1 
ATOM   1915 O  O   . VAL A 1 238 ? 5.451   9.204   17.615  1.00 98.80 238 A 1 
ATOM   1916 C  CB  . VAL A 1 238 ? 8.350   9.379   15.935  1.00 98.73 238 A 1 
ATOM   1917 C  CG1 . VAL A 1 238 ? 8.494   8.296   17.007  1.00 98.29 238 A 1 
ATOM   1918 C  CG2 . VAL A 1 238 ? 8.937   8.894   14.616  1.00 98.35 238 A 1 
ATOM   1919 N  N   . ASP A 1 239 ? 6.520   11.193  17.659  1.00 98.81 239 A 1 
ATOM   1920 C  CA  . ASP A 1 239 ? 5.956   11.568  18.951  1.00 98.72 239 A 1 
ATOM   1921 C  C   . ASP A 1 239 ? 4.429   11.671  18.884  1.00 98.89 239 A 1 
ATOM   1922 O  O   . ASP A 1 239 ? 3.732   11.209  19.783  1.00 98.63 239 A 1 
ATOM   1923 C  CB  . ASP A 1 239 ? 6.520   12.911  19.432  1.00 98.41 239 A 1 
ATOM   1924 C  CG  . ASP A 1 239 ? 7.952   12.807  19.925  1.00 95.72 239 A 1 
ATOM   1925 O  OD1 . ASP A 1 239 ? 8.479   11.680  20.040  1.00 93.06 239 A 1 
ATOM   1926 O  OD2 . ASP A 1 239 ? 8.551   13.862  20.207  1.00 92.58 239 A 1 
ATOM   1927 N  N   . SER A 1 240 ? 3.931   12.278  17.818  1.00 98.78 240 A 1 
ATOM   1928 C  CA  . SER A 1 240 ? 2.489   12.457  17.650  1.00 98.79 240 A 1 
ATOM   1929 C  C   . SER A 1 240 ? 1.751   11.127  17.567  1.00 98.87 240 A 1 
ATOM   1930 O  O   . SER A 1 240 ? 0.673   10.972  18.143  1.00 98.63 240 A 1 
ATOM   1931 C  CB  . SER A 1 240 ? 2.196   13.292  16.397  1.00 98.37 240 A 1 
ATOM   1932 O  OG  . SER A 1 240 ? 2.706   14.608  16.534  1.00 93.64 240 A 1 
ATOM   1933 N  N   . LEU A 1 241 ? 2.324   10.177  16.841  1.00 98.87 241 A 1 
ATOM   1934 C  CA  . LEU A 1 241 ? 1.694   8.875   16.693  1.00 98.81 241 A 1 
ATOM   1935 C  C   . LEU A 1 241 ? 1.792   8.061   17.981  1.00 98.89 241 A 1 
ATOM   1936 O  O   . LEU A 1 241 ? 0.800   7.500   18.448  1.00 98.75 241 A 1 
ATOM   1937 C  CB  . LEU A 1 241 ? 2.337   8.107   15.532  1.00 98.88 241 A 1 
ATOM   1938 C  CG  . LEU A 1 241 ? 2.092   8.701   14.145  1.00 98.75 241 A 1 
ATOM   1939 C  CD1 . LEU A 1 241 ? 3.001   8.035   13.113  1.00 98.56 241 A 1 
ATOM   1940 C  CD2 . LEU A 1 241 ? 0.625   8.517   13.753  1.00 98.42 241 A 1 
ATOM   1941 N  N   . ALA A 1 242 ? 2.986   7.993   18.567  1.00 98.83 242 A 1 
ATOM   1942 C  CA  . ALA A 1 242 ? 3.196   7.218   19.785  1.00 98.89 242 A 1 
ATOM   1943 C  C   . ALA A 1 242 ? 2.373   7.743   20.962  1.00 98.70 242 A 1 
ATOM   1944 O  O   . ALA A 1 242 ? 1.934   6.965   21.813  1.00 98.47 242 A 1 
ATOM   1945 C  CB  . ALA A 1 242 ? 4.677   7.195   20.146  1.00 98.71 242 A 1 
ATOM   1946 N  N   . GLU A 1 243 ? 2.164   9.052   21.008  1.00 98.76 243 A 1 
ATOM   1947 C  CA  . GLU A 1 243 ? 1.398   9.681   22.085  1.00 98.68 243 A 1 
ATOM   1948 C  C   . GLU A 1 243 ? -0.002  9.096   22.185  1.00 98.73 243 A 1 
ATOM   1949 O  O   . GLU A 1 243 ? -0.582  9.027   23.272  1.00 98.26 243 A 1 
ATOM   1950 C  CB  . GLU A 1 243 ? 1.315   11.192  21.848  1.00 98.09 243 A 1 
ATOM   1951 C  CG  . GLU A 1 243 ? 0.430   11.960  22.845  1.00 92.69 243 A 1 
ATOM   1952 C  CD  . GLU A 1 243 ? 0.951   11.886  24.266  1.00 89.25 243 A 1 
ATOM   1953 O  OE1 . GLU A 1 243 ? 2.173   11.764  24.460  1.00 84.33 243 A 1 
ATOM   1954 O  OE2 . GLU A 1 243 ? 0.125   11.965  25.198  1.00 83.71 243 A 1 
ATOM   1955 N  N   . TYR A 1 244 ? -0.542  8.651   21.059  1.00 98.89 244 A 1 
ATOM   1956 C  CA  . TYR A 1 244 ? -1.886  8.092   21.029  1.00 98.87 244 A 1 
ATOM   1957 C  C   . TYR A 1 244 ? -1.897  6.571   20.854  1.00 98.74 244 A 1 
ATOM   1958 O  O   . TYR A 1 244 ? -2.722  6.023   20.118  1.00 98.49 244 A 1 
ATOM   1959 C  CB  . TYR A 1 244 ? -2.698  8.783   19.935  1.00 98.83 244 A 1 
ATOM   1960 C  CG  . TYR A 1 244 ? -2.904  10.255  20.224  1.00 98.83 244 A 1 
ATOM   1961 C  CD1 . TYR A 1 244 ? -3.890  10.674  21.121  1.00 98.59 244 A 1 
ATOM   1962 C  CD2 . TYR A 1 244 ? -2.073  11.218  19.661  1.00 98.61 244 A 1 
ATOM   1963 C  CE1 . TYR A 1 244 ? -4.045  12.022  21.439  1.00 98.37 244 A 1 
ATOM   1964 C  CE2 . TYR A 1 244 ? -2.222  12.568  19.976  1.00 98.40 244 A 1 
ATOM   1965 C  CZ  . TYR A 1 244 ? -3.206  12.956  20.868  1.00 98.49 244 A 1 
ATOM   1966 O  OH  . TYR A 1 244 ? -3.356  14.289  21.186  1.00 97.86 244 A 1 
ATOM   1967 N  N   . ASN A 1 245 ? -0.978  5.905   21.542  1.00 98.76 245 A 1 
ATOM   1968 C  CA  . ASN A 1 245 ? -0.896  4.452   21.480  1.00 98.54 245 A 1 
ATOM   1969 C  C   . ASN A 1 245 ? -2.144  3.772   22.026  1.00 98.45 245 A 1 
ATOM   1970 O  O   . ASN A 1 245 ? -2.401  2.602   21.734  1.00 97.62 245 A 1 
ATOM   1971 C  CB  . ASN A 1 245 ? 0.342   3.952   22.234  1.00 98.14 245 A 1 
ATOM   1972 C  CG  . ASN A 1 245 ? 0.242   4.170   23.728  1.00 97.81 245 A 1 
ATOM   1973 O  OD1 . ASN A 1 245 ? -0.074  5.267   24.199  1.00 94.24 245 A 1 
ATOM   1974 N  ND2 . ASN A 1 245 ? 0.511   3.127   24.495  1.00 93.26 245 A 1 
ATOM   1975 N  N   . ASP A 1 246 ? -2.913  4.494   22.831  1.00 98.36 246 A 1 
ATOM   1976 C  CA  . ASP A 1 246 ? -4.153  3.968   23.390  1.00 98.18 246 A 1 
ATOM   1977 C  C   . ASP A 1 246 ? -5.313  4.110   22.408  1.00 98.29 246 A 1 
ATOM   1978 O  O   . ASP A 1 246 ? -6.377  3.533   22.611  1.00 97.54 246 A 1 
ATOM   1979 C  CB  . ASP A 1 246 ? -4.494  4.693   24.708  1.00 97.79 246 A 1 
ATOM   1980 C  CG  . ASP A 1 246 ? -4.628  6.197   24.513  1.00 97.30 246 A 1 
ATOM   1981 O  OD1 . ASP A 1 246 ? -3.785  6.809   23.829  1.00 95.72 246 A 1 
ATOM   1982 O  OD2 . ASP A 1 246 ? -5.589  6.772   25.073  1.00 95.08 246 A 1 
ATOM   1983 N  N   . VAL A 1 247 ? -5.098  4.871   21.351  1.00 98.57 247 A 1 
ATOM   1984 C  CA  . VAL A 1 247 ? -6.124  5.103   20.334  1.00 98.67 247 A 1 
ATOM   1985 C  C   . VAL A 1 247 ? -5.803  4.396   19.016  1.00 98.63 247 A 1 
ATOM   1986 O  O   . VAL A 1 247 ? -6.687  3.823   18.376  1.00 98.51 247 A 1 
ATOM   1987 C  CB  . VAL A 1 247 ? -6.279  6.621   20.046  1.00 98.64 247 A 1 
ATOM   1988 C  CG1 . VAL A 1 247 ? -7.269  6.855   18.912  1.00 98.28 247 A 1 
ATOM   1989 C  CG2 . VAL A 1 247 ? -6.725  7.346   21.302  1.00 98.25 247 A 1 
ATOM   1990 N  N   . ILE A 1 248 ? -4.543  4.428   18.626  1.00 98.73 248 A 1 
ATOM   1991 C  CA  . ILE A 1 248 ? -4.109  3.869   17.351  1.00 98.80 248 A 1 
ATOM   1992 C  C   . ILE A 1 248 ? -3.811  2.372   17.405  1.00 98.75 248 A 1 
ATOM   1993 O  O   . ILE A 1 248 ? -2.921  1.929   18.129  1.00 98.54 248 A 1 
ATOM   1994 C  CB  . ILE A 1 248 ? -2.864  4.624   16.843  1.00 98.84 248 A 1 
ATOM   1995 C  CG1 . ILE A 1 248 ? -3.195  6.117   16.681  1.00 98.69 248 A 1 
ATOM   1996 C  CG2 . ILE A 1 248 ? -2.379  4.030   15.527  1.00 98.71 248 A 1 
ATOM   1997 C  CD1 . ILE A 1 248 ? -1.993  6.986   16.361  1.00 98.61 248 A 1 
ATOM   1998 N  N   . LEU A 1 249 ? -4.551  1.603   16.613  1.00 98.76 249 A 1 
ATOM   1999 C  CA  . LEU A 1 249 ? -4.359  0.156   16.555  1.00 98.55 249 A 1 
ATOM   2000 C  C   . LEU A 1 249 ? -3.157  -0.204  15.687  1.00 98.61 249 A 1 
ATOM   2001 O  O   . LEU A 1 249 ? -2.562  -1.266  15.853  1.00 98.04 249 A 1 
ATOM   2002 C  CB  . LEU A 1 249 ? -5.606  -0.526  15.992  1.00 98.20 249 A 1 
ATOM   2003 C  CG  . LEU A 1 249 ? -6.924  -0.273  16.739  1.00 97.08 249 A 1 
ATOM   2004 C  CD1 . LEU A 1 249 ? -8.026  -1.126  16.123  1.00 95.89 249 A 1 
ATOM   2005 C  CD2 . LEU A 1 249 ? -6.768  -0.595  18.219  1.00 95.78 249 A 1 
ATOM   2006 N  N   . GLY A 1 250 ? -2.813  0.681   14.758  1.00 98.73 250 A 1 
ATOM   2007 C  CA  . GLY A 1 250 ? -1.700  0.428   13.867  1.00 98.82 250 A 1 
ATOM   2008 C  C   . GLY A 1 250 ? -1.607  1.490   12.790  1.00 98.99 250 A 1 
ATOM   2009 O  O   . GLY A 1 250 ? -2.567  2.220   12.544  1.00 98.83 250 A 1 
ATOM   2010 N  N   . VAL A 1 251 ? -0.436  1.578   12.154  1.00 98.90 251 A 1 
ATOM   2011 C  CA  . VAL A 1 251 ? -0.197  2.533   11.080  1.00 98.96 251 A 1 
ATOM   2012 C  C   . VAL A 1 251 ? 0.184   1.770   9.817   1.00 98.98 251 A 1 
ATOM   2013 O  O   . VAL A 1 251 ? 0.980   0.833   9.877   1.00 98.87 251 A 1 
ATOM   2014 C  CB  . VAL A 1 251 ? 0.952   3.500   11.454  1.00 98.90 251 A 1 
ATOM   2015 C  CG1 . VAL A 1 251 ? 1.193   4.498   10.328  1.00 98.67 251 A 1 
ATOM   2016 C  CG2 . VAL A 1 251 ? 0.623   4.238   12.747  1.00 98.65 251 A 1 
ATOM   2017 N  N   . LEU A 1 252 ? -0.390  2.166   8.678   1.00 98.98 252 A 1 
ATOM   2018 C  CA  . LEU A 1 252 ? -0.089  1.529   7.408   1.00 98.97 252 A 1 
ATOM   2019 C  C   . LEU A 1 252 ? 0.638   2.502   6.494   1.00 98.90 252 A 1 
ATOM   2020 O  O   . LEU A 1 252 ? 0.190   3.628   6.298   1.00 98.77 252 A 1 
ATOM   2021 C  CB  . LEU A 1 252 ? -1.374  1.050   6.729   1.00 98.85 252 A 1 
ATOM   2022 C  CG  . LEU A 1 252 ? -2.309  0.163   7.558   1.00 97.39 252 A 1 
ATOM   2023 C  CD1 . LEU A 1 252 ? -3.461  -0.309  6.696   1.00 92.39 252 A 1 
ATOM   2024 C  CD2 . LEU A 1 252 ? -1.556  -1.031  8.127   1.00 92.73 252 A 1 
ATOM   2025 N  N   . CYS A 1 253 ? 1.771   2.056   5.934   1.00 98.80 253 A 1 
ATOM   2026 C  CA  . CYS A 1 253 ? 2.580   2.890   5.052   1.00 98.86 253 A 1 
ATOM   2027 C  C   . CYS A 1 253 ? 2.998   2.146   3.794   1.00 98.81 253 A 1 
ATOM   2028 O  O   . CYS A 1 253 ? 2.881   0.923   3.712   1.00 98.31 253 A 1 
ATOM   2029 C  CB  . CYS A 1 253 ? 3.859   3.346   5.767   1.00 98.41 253 A 1 
ATOM   2030 S  SG  . CYS A 1 253 ? 3.673   4.228   7.316   1.00 97.41 253 A 1 
ATOM   2031 N  N   . GLY A 1 254 ? 3.498   2.895   2.819   1.00 98.75 254 A 1 
ATOM   2032 C  CA  . GLY A 1 254 ? 4.018   2.313   1.591   1.00 98.69 254 A 1 
ATOM   2033 C  C   . GLY A 1 254 ? 5.361   2.966   1.292   1.00 98.58 254 A 1 
ATOM   2034 O  O   . GLY A 1 254 ? 6.223   3.046   2.169   1.00 97.63 254 A 1 
ATOM   2035 N  N   . HIS A 1 255 ? 5.530   3.447   0.054   1.00 98.30 255 A 1 
ATOM   2036 C  CA  . HIS A 1 255 ? 6.697   4.235   -0.364  1.00 98.16 255 A 1 
ATOM   2037 C  C   . HIS A 1 255 ? 8.007   3.480   -0.580  1.00 98.09 255 A 1 
ATOM   2038 O  O   . HIS A 1 255 ? 8.681   3.694   -1.578  1.00 96.85 255 A 1 
ATOM   2039 C  CB  . HIS A 1 255 ? 6.925   5.379   0.632   1.00 97.58 255 A 1 
ATOM   2040 C  CG  . HIS A 1 255 ? 8.082   6.266   0.294   1.00 97.65 255 A 1 
ATOM   2041 N  ND1 . HIS A 1 255 ? 8.138   6.996   -0.865  1.00 95.73 255 A 1 
ATOM   2042 C  CD2 . HIS A 1 255 ? 9.209   6.541   0.975   1.00 95.38 255 A 1 
ATOM   2043 C  CE1 . HIS A 1 255 ? 9.272   7.688   -0.892  1.00 95.31 255 A 1 
ATOM   2044 N  NE2 . HIS A 1 255 ? 9.946   7.427   0.218   1.00 95.64 255 A 1 
ATOM   2045 N  N   . LEU A 1 256 ? 8.391   2.613   0.351   1.00 98.12 256 A 1 
ATOM   2046 C  CA  . LEU A 1 256 ? 9.677   1.929   0.236   1.00 97.72 256 A 1 
ATOM   2047 C  C   . LEU A 1 256 ? 9.664   0.702   -0.663  1.00 97.39 256 A 1 
ATOM   2048 O  O   . LEU A 1 256 ? 10.723  0.207   -1.055  1.00 95.74 256 A 1 
ATOM   2049 C  CB  . LEU A 1 256 ? 10.197  1.536   1.628   1.00 97.62 256 A 1 
ATOM   2050 C  CG  . LEU A 1 256 ? 10.427  2.695   2.601   1.00 97.06 256 A 1 
ATOM   2051 C  CD1 . LEU A 1 256 ? 11.061  2.167   3.881   1.00 96.41 256 A 1 
ATOM   2052 C  CD2 . LEU A 1 256 ? 11.316  3.757   1.975   1.00 96.44 256 A 1 
ATOM   2053 N  N   . HIS A 1 257 ? 8.474   0.209   -1.003  1.00 97.21 257 A 1 
ATOM   2054 C  CA  . HIS A 1 257 ? 8.294   -0.955  -1.875  1.00 97.30 257 A 1 
ATOM   2055 C  C   . HIS A 1 257 ? 8.745   -2.271  -1.249  1.00 97.42 257 A 1 
ATOM   2056 O  O   . HIS A 1 257 ? 8.710   -3.313  -1.898  1.00 96.16 257 A 1 
ATOM   2057 C  CB  . HIS A 1 257 ? 9.025   -0.756  -3.207  1.00 96.87 257 A 1 
ATOM   2058 C  CG  . HIS A 1 257 ? 8.477   0.368   -4.037  1.00 97.06 257 A 1 
ATOM   2059 N  ND1 . HIS A 1 257 ? 8.377   0.292   -5.409  1.00 94.71 257 A 1 
ATOM   2060 C  CD2 . HIS A 1 257 ? 8.002   1.585   -3.699  1.00 94.57 257 A 1 
ATOM   2061 C  CE1 . HIS A 1 257 ? 7.869   1.420   -5.879  1.00 94.58 257 A 1 
ATOM   2062 N  NE2 . HIS A 1 257 ? 7.631   2.212   -4.857  1.00 95.06 257 A 1 
ATOM   2063 N  N   . THR A 1 258 ? 9.161   -2.215  0.014   1.00 97.45 258 A 1 
ATOM   2064 C  CA  . THR A 1 258 ? 9.618   -3.407  0.710   1.00 97.49 258 A 1 
ATOM   2065 C  C   . THR A 1 258 ? 8.679   -3.779  1.855   1.00 97.86 258 A 1 
ATOM   2066 O  O   . THR A 1 258 ? 7.854   -2.978  2.290   1.00 97.30 258 A 1 
ATOM   2067 C  CB  . THR A 1 258 ? 11.034  -3.202  1.279   1.00 96.39 258 A 1 
ATOM   2068 O  OG1 . THR A 1 258 ? 11.093  -1.965  2.002   1.00 92.99 258 A 1 
ATOM   2069 C  CG2 . THR A 1 258 ? 12.057  -3.181  0.161   1.00 92.26 258 A 1 
ATOM   2070 N  N   . ASP A 1 259 ? 8.824   -5.014  2.331   1.00 97.86 259 A 1 
ATOM   2071 C  CA  . ASP A 1 259 ? 8.001   -5.543  3.412   1.00 98.13 259 A 1 
ATOM   2072 C  C   . ASP A 1 259 ? 8.789   -5.419  4.715   1.00 98.06 259 A 1 
ATOM   2073 O  O   . ASP A 1 259 ? 9.699   -6.200  4.978   1.00 97.56 259 A 1 
ATOM   2074 C  CB  . ASP A 1 259 ? 7.674   -7.006  3.108   1.00 98.09 259 A 1 
ATOM   2075 C  CG  . ASP A 1 259 ? 6.978   -7.723  4.250   1.00 98.06 259 A 1 
ATOM   2076 O  OD1 . ASP A 1 259 ? 6.706   -7.107  5.303   1.00 97.03 259 A 1 
ATOM   2077 O  OD2 . ASP A 1 259 ? 6.704   -8.931  4.092   1.00 96.83 259 A 1 
ATOM   2078 N  N   . THR A 1 260 ? 8.439   -4.435  5.531   1.00 98.18 260 A 1 
ATOM   2079 C  CA  . THR A 1 260 ? 9.123   -4.250  6.798   1.00 98.29 260 A 1 
ATOM   2080 C  C   . THR A 1 260 ? 8.205   -3.533  7.786   1.00 98.40 260 A 1 
ATOM   2081 O  O   . THR A 1 260 ? 7.025   -3.315  7.505   1.00 98.28 260 A 1 
ATOM   2082 C  CB  . THR A 1 260 ? 10.455  -3.482  6.626   1.00 97.46 260 A 1 
ATOM   2083 O  OG1 . THR A 1 260 ? 11.180  -3.504  7.851   1.00 93.24 260 A 1 
ATOM   2084 C  CG2 . THR A 1 260 ? 10.215  -2.052  6.180   1.00 94.23 260 A 1 
ATOM   2085 N  N   . PHE A 1 261 ? 8.752   -3.178  8.946   1.00 98.40 261 A 1 
ATOM   2086 C  CA  . PHE A 1 261 ? 7.950   -2.539  9.974   1.00 98.49 261 A 1 
ATOM   2087 C  C   . PHE A 1 261 ? 8.761   -1.532  10.774  1.00 98.48 261 A 1 
ATOM   2088 O  O   . PHE A 1 261 ? 9.990   -1.495  10.697  1.00 98.06 261 A 1 
ATOM   2089 C  CB  . PHE A 1 261 ? 7.372   -3.593  10.927  1.00 98.32 261 A 1 
ATOM   2090 C  CG  . PHE A 1 261 ? 8.427   -4.392  11.653  1.00 98.36 261 A 1 
ATOM   2091 C  CD1 . PHE A 1 261 ? 8.946   -5.558  11.091  1.00 97.79 261 A 1 
ATOM   2092 C  CD2 . PHE A 1 261 ? 8.900   -3.992  12.895  1.00 97.61 261 A 1 
ATOM   2093 C  CE1 . PHE A 1 261 ? 9.926   -6.294  11.746  1.00 97.06 261 A 1 
ATOM   2094 C  CE2 . PHE A 1 261 ? 9.879   -4.726  13.560  1.00 97.12 261 A 1 
ATOM   2095 C  CZ  . PHE A 1 261 ? 10.394  -5.878  12.988  1.00 97.36 261 A 1 
ATOM   2096 N  N   . ARG A 1 262 ? 8.058   -0.716  11.551  1.00 98.61 262 A 1 
ATOM   2097 C  CA  . ARG A 1 262 ? 8.676   0.280   12.414  1.00 98.63 262 A 1 
ATOM   2098 C  C   . ARG A 1 262 ? 7.955   0.263   13.746  1.00 98.72 262 A 1 
ATOM   2099 O  O   . ARG A 1 262 ? 6.737   0.131   13.802  1.00 98.60 262 A 1 
ATOM   2100 C  CB  . ARG A 1 262 ? 8.556   1.687   11.800  1.00 98.34 262 A 1 
ATOM   2101 C  CG  . ARG A 1 262 ? 9.134   1.833   10.402  1.00 97.30 262 A 1 
ATOM   2102 C  CD  . ARG A 1 262 ? 10.649  1.909   10.427  1.00 95.83 262 A 1 
ATOM   2103 N  NE  . ARG A 1 262 ? 11.210  2.080   9.092   1.00 96.12 262 A 1 
ATOM   2104 C  CZ  . ARG A 1 262 ? 11.788  1.119   8.377   1.00 96.23 262 A 1 
ATOM   2105 N  NH1 . ARG A 1 262 ? 11.881  -0.111  8.857   1.00 93.04 262 A 1 
ATOM   2106 N  NH2 . ARG A 1 262 ? 12.279  1.378   7.174   1.00 93.65 262 A 1 
ATOM   2107 N  N   . ILE A 1 263 ? 8.720   0.391   14.821  1.00 98.56 263 A 1 
ATOM   2108 C  CA  . ILE A 1 263 ? 8.141   0.492   16.154  1.00 98.53 263 A 1 
ATOM   2109 C  C   . ILE A 1 263 ? 8.352   1.949   16.545  1.00 98.67 263 A 1 
ATOM   2110 O  O   . ILE A 1 263 ? 9.472   2.362   16.855  1.00 98.29 263 A 1 
ATOM   2111 C  CB  . ILE A 1 263 ? 8.842   -0.443  17.162  1.00 98.43 263 A 1 
ATOM   2112 C  CG1 . ILE A 1 263 ? 8.758   -1.898  16.668  1.00 97.84 263 A 1 
ATOM   2113 C  CG2 . ILE A 1 263 ? 8.183   -0.308  18.531  1.00 97.88 263 A 1 
ATOM   2114 C  CD1 . ILE A 1 263 ? 9.482   -2.898  17.548  1.00 96.41 263 A 1 
ATOM   2115 N  N   . LEU A 1 264 ? 7.279   2.732   16.494  1.00 98.73 264 A 1 
ATOM   2116 C  CA  . LEU A 1 264 ? 7.345   4.146   16.796  1.00 98.78 264 A 1 
ATOM   2117 C  C   . LEU A 1 264 ? 7.183   4.359   18.296  1.00 98.61 264 A 1 
ATOM   2118 O  O   . LEU A 1 264 ? 6.178   3.957   18.880  1.00 98.37 264 A 1 
ATOM   2119 C  CB  . LEU A 1 264 ? 6.233   4.877   16.039  1.00 98.64 264 A 1 
ATOM   2120 C  CG  . LEU A 1 264 ? 6.160   4.546   14.539  1.00 98.11 264 A 1 
ATOM   2121 C  CD1 . LEU A 1 264 ? 5.002   5.301   13.890  1.00 97.16 264 A 1 
ATOM   2122 C  CD2 . LEU A 1 264 ? 7.479   4.902   13.855  1.00 96.90 264 A 1 
ATOM   2123 N  N   . SER A 1 265 ? 8.183   4.989   18.928  1.00 98.51 265 A 1 
ATOM   2124 C  CA  . SER A 1 265 ? 8.185   5.144   20.376  1.00 98.30 265 A 1 
ATOM   2125 C  C   . SER A 1 265 ? 8.410   6.560   20.889  1.00 98.43 265 A 1 
ATOM   2126 O  O   . SER A 1 265 ? 9.159   7.338   20.304  1.00 97.88 265 A 1 
ATOM   2127 C  CB  . SER A 1 265 ? 9.255   4.246   20.995  1.00 96.80 265 A 1 
ATOM   2128 O  OG  . SER A 1 265 ? 9.114   2.899   20.590  1.00 82.20 265 A 1 
ATOM   2129 N  N   . LYS A 1 266 ? 7.735   6.870   21.984  1.00 98.25 266 A 1 
ATOM   2130 C  CA  . LYS A 1 266 ? 7.925   8.108   22.711  1.00 97.92 266 A 1 
ATOM   2131 C  C   . LYS A 1 266 ? 7.892   7.668   24.163  1.00 97.84 266 A 1 
ATOM   2132 O  O   . LYS A 1 266 ? 6.826   7.465   24.741  1.00 96.54 266 A 1 
ATOM   2133 C  CB  . LYS A 1 266 ? 6.806   9.115   22.444  1.00 97.27 266 A 1 
ATOM   2134 C  CG  . LYS A 1 266 ? 6.999   10.419  23.215  1.00 95.16 266 A 1 
ATOM   2135 C  CD  . LYS A 1 266 ? 5.857   11.400  22.981  1.00 92.80 266 A 1 
ATOM   2136 C  CE  . LYS A 1 266 ? 6.079   12.686  23.756  1.00 87.75 266 A 1 
ATOM   2137 N  NZ  . LYS A 1 266 ? 4.955   13.641  23.585  1.00 80.55 266 A 1 
ATOM   2138 N  N   . GLY A 1 267 ? 9.077   7.463   24.733  1.00 97.06 267 A 1 
ATOM   2139 C  CA  . GLY A 1 267 ? 9.138   6.943   26.083  1.00 96.57 267 A 1 
ATOM   2140 C  C   . GLY A 1 267 ? 8.644   5.512   26.062  1.00 97.06 267 A 1 
ATOM   2141 O  O   . GLY A 1 267 ? 9.105   4.701   25.260  1.00 95.24 267 A 1 
ATOM   2142 N  N   . ASN A 1 268 ? 7.677   5.209   26.925  1.00 97.64 268 A 1 
ATOM   2143 C  CA  . ASN A 1 268 ? 7.117   3.868   26.970  1.00 97.32 268 A 1 
ATOM   2144 C  C   . ASN A 1 268 ? 5.867   3.718   26.110  1.00 97.75 268 A 1 
ATOM   2145 O  O   . ASN A 1 268 ? 5.245   2.659   26.096  1.00 96.49 268 A 1 
ATOM   2146 C  CB  . ASN A 1 268 ? 6.799   3.475   28.420  1.00 95.81 268 A 1 
ATOM   2147 C  CG  . ASN A 1 268 ? 5.756   4.367   29.059  1.00 87.11 268 A 1 
ATOM   2148 O  OD1 . ASN A 1 268 ? 5.370   5.390   28.502  1.00 75.93 268 A 1 
ATOM   2149 N  ND2 . ASN A 1 268 ? 5.285   3.969   30.240  1.00 76.43 268 A 1 
ATOM   2150 N  N   . LYS A 1 269 ? 5.513   4.773   25.376  1.00 98.49 269 A 1 
ATOM   2151 C  CA  . LYS A 1 269 ? 4.345   4.731   24.498  1.00 98.56 269 A 1 
ATOM   2152 C  C   . LYS A 1 269 ? 4.804   4.281   23.116  1.00 98.65 269 A 1 
ATOM   2153 O  O   . LYS A 1 269 ? 5.715   4.884   22.537  1.00 98.29 269 A 1 
ATOM   2154 C  CB  . LYS A 1 269 ? 3.688   6.099   24.414  1.00 98.29 269 A 1 
ATOM   2155 C  CG  . LYS A 1 269 ? 3.156   6.596   25.753  1.00 97.17 269 A 1 
ATOM   2156 C  CD  . LYS A 1 269 ? 2.507   7.960   25.622  1.00 94.88 269 A 1 
ATOM   2157 C  CE  . LYS A 1 269 ? 1.995   8.452   26.962  1.00 89.19 269 A 1 
ATOM   2158 N  NZ  . LYS A 1 269 ? 1.354   9.786   26.868  1.00 82.57 269 A 1 
ATOM   2159 N  N   . LYS A 1 270 ? 4.181   3.226   22.599  1.00 98.61 270 A 1 
ATOM   2160 C  CA  . LYS A 1 270 ? 4.599   2.657   21.320  1.00 98.63 270 A 1 
ATOM   2161 C  C   . LYS A 1 270 ? 3.442   2.326   20.387  1.00 98.77 270 A 1 
ATOM   2162 O  O   . LYS A 1 270 ? 2.362   1.951   20.832  1.00 98.38 270 A 1 
ATOM   2163 C  CB  . LYS A 1 270 ? 5.425   1.390   21.579  1.00 98.44 270 A 1 
ATOM   2164 C  CG  . LYS A 1 270 ? 6.629   1.624   22.488  1.00 97.77 270 A 1 
ATOM   2165 C  CD  . LYS A 1 270 ? 7.272   0.325   22.926  1.00 96.45 270 A 1 
ATOM   2166 C  CE  . LYS A 1 270 ? 8.418   0.596   23.891  1.00 93.32 270 A 1 
ATOM   2167 N  NZ  . LYS A 1 270 ? 9.003   -0.659  24.432  1.00 87.20 270 A 1 
ATOM   2168 N  N   . VAL A 1 271 ? 3.702   2.466   19.095  1.00 98.75 271 A 1 
ATOM   2169 C  CA  . VAL A 1 271 ? 2.722   2.169   18.058  1.00 98.83 271 A 1 
ATOM   2170 C  C   . VAL A 1 271 ? 3.426   1.441   16.916  1.00 98.80 271 A 1 
ATOM   2171 O  O   . VAL A 1 271 ? 4.564   1.763   16.583  1.00 98.57 271 A 1 
ATOM   2172 C  CB  . VAL A 1 271 ? 2.072   3.459   17.507  1.00 98.20 271 A 1 
ATOM   2173 C  CG1 . VAL A 1 271 ? 1.245   3.162   16.262  1.00 92.91 271 A 1 
ATOM   2174 C  CG2 . VAL A 1 271 ? 1.191   4.097   18.569  1.00 92.88 271 A 1 
ATOM   2175 N  N   . MET A 1 272 ? 2.758   0.449   16.333  1.00 98.84 272 A 1 
ATOM   2176 C  CA  . MET A 1 272 ? 3.320   -0.276  15.208  1.00 98.86 272 A 1 
ATOM   2177 C  C   . MET A 1 272 ? 2.992   0.384   13.874  1.00 98.82 272 A 1 
ATOM   2178 O  O   . MET A 1 272 ? 1.867   0.845   13.662  1.00 98.78 272 A 1 
ATOM   2179 C  CB  . MET A 1 272 ? 2.787   -1.717  15.160  1.00 98.68 272 A 1 
ATOM   2180 C  CG  . MET A 1 272 ? 3.393   -2.652  16.190  1.00 97.38 272 A 1 
ATOM   2181 S  SD  . MET A 1 272 ? 5.199   -2.705  16.091  1.00 98.11 272 A 1 
ATOM   2182 C  CE  . MET A 1 272 ? 5.462   -3.148  14.374  1.00 96.29 272 A 1 
ATOM   2183 N  N   . ALA A 1 273 ? 3.972   0.412   12.976  1.00 98.80 273 A 1 
ATOM   2184 C  CA  . ALA A 1 273 ? 3.773   0.916   11.628  1.00 98.84 273 A 1 
ATOM   2185 C  C   . ALA A 1 273 ? 4.209   -0.196  10.681  1.00 98.84 273 A 1 
ATOM   2186 O  O   . ALA A 1 273 ? 5.288   -0.768  10.838  1.00 98.61 273 A 1 
ATOM   2187 C  CB  . ALA A 1 273 ? 4.585   2.181   11.388  1.00 98.80 273 A 1 
ATOM   2188 N  N   . PHE A 1 274 ? 3.363   -0.504  9.716   1.00 98.88 274 A 1 
ATOM   2189 C  CA  . PHE A 1 274 ? 3.641   -1.565  8.762   1.00 98.86 274 A 1 
ATOM   2190 C  C   . PHE A 1 274 ? 3.855   -1.009  7.366   1.00 98.80 274 A 1 
ATOM   2191 O  O   . PHE A 1 274 ? 2.977   -0.349  6.813   1.00 98.69 274 A 1 
ATOM   2192 C  CB  . PHE A 1 274 ? 2.486   -2.563  8.748   1.00 98.80 274 A 1 
ATOM   2193 C  CG  . PHE A 1 274 ? 2.144   -3.095  10.116  1.00 98.74 274 A 1 
ATOM   2194 C  CD1 . PHE A 1 274 ? 2.935   -4.068  10.710  1.00 98.20 274 A 1 
ATOM   2195 C  CD2 . PHE A 1 274 ? 1.066   -2.575  10.825  1.00 98.17 274 A 1 
ATOM   2196 C  CE1 . PHE A 1 274 ? 2.665   -4.527  11.987  1.00 97.63 274 A 1 
ATOM   2197 C  CE2 . PHE A 1 274 ? 0.783   -3.029  12.110  1.00 97.66 274 A 1 
ATOM   2198 C  CZ  . PHE A 1 274 ? 1.587   -4.002  12.689  1.00 97.90 274 A 1 
ATOM   2199 N  N   . ILE A 1 275 ? 5.031   -1.256  6.808   1.00 98.72 275 A 1 
ATOM   2200 C  CA  . ILE A 1 275 ? 5.343   -0.808  5.465   1.00 98.77 275 A 1 
ATOM   2201 C  C   . ILE A 1 275 ? 5.012   -1.959  4.527   1.00 98.63 275 A 1 
ATOM   2202 O  O   . ILE A 1 275 ? 5.691   -2.989  4.526   1.00 98.25 275 A 1 
ATOM   2203 C  CB  . ILE A 1 275 ? 6.823   -0.400  5.342   1.00 98.55 275 A 1 
ATOM   2204 C  CG1 . ILE A 1 275 ? 7.100   0.762   6.308   1.00 97.63 275 A 1 
ATOM   2205 C  CG2 . ILE A 1 275 ? 7.148   -0.003  3.913   1.00 97.79 275 A 1 
ATOM   2206 C  CD1 . ILE A 1 275 ? 8.558   1.165   6.406   1.00 93.54 275 A 1 
ATOM   2207 N  N   . GLY A 1 276 ? 3.944   -1.788  3.758   1.00 98.53 276 A 1 
ATOM   2208 C  CA  . GLY A 1 276 ? 3.496   -2.834  2.867   1.00 98.47 276 A 1 
ATOM   2209 C  C   . GLY A 1 276 ? 4.287   -2.924  1.570   1.00 98.44 276 A 1 
ATOM   2210 O  O   . GLY A 1 276 ? 4.693   -1.908  1.011   1.00 97.45 276 A 1 
ATOM   2211 N  N   . PRO A 1 277 ? 4.512   -4.148  1.080   1.00 98.48 277 A 1 
ATOM   2212 C  CA  . PRO A 1 277 ? 5.242   -4.339  -0.173  1.00 98.32 277 A 1 
ATOM   2213 C  C   . PRO A 1 277 ? 4.440   -3.811  -1.362  1.00 98.49 277 A 1 
ATOM   2214 O  O   . PRO A 1 277 ? 3.213   -3.814  -1.347  1.00 97.94 277 A 1 
ATOM   2215 C  CB  . PRO A 1 277 ? 5.431   -5.856  -0.232  1.00 97.62 277 A 1 
ATOM   2216 C  CG  . PRO A 1 277 ? 4.215   -6.373  0.478   1.00 96.65 277 A 1 
ATOM   2217 C  CD  . PRO A 1 277 ? 4.070   -5.431  1.652   1.00 97.75 277 A 1 
ATOM   2218 N  N   . SER A 1 278 ? 5.151   -3.352  -2.369  1.00 98.25 278 A 1 
ATOM   2219 C  CA  . SER A 1 278 ? 4.532   -2.750  -3.547  1.00 98.46 278 A 1 
ATOM   2220 C  C   . SER A 1 278 ? 4.006   -3.717  -4.594  1.00 98.52 278 A 1 
ATOM   2221 O  O   . SER A 1 278 ? 4.389   -4.889  -4.634  1.00 98.33 278 A 1 
ATOM   2222 C  CB  . SER A 1 278 ? 5.544   -1.831  -4.226  1.00 97.83 278 A 1 
ATOM   2223 O  OG  . SER A 1 278 ? 6.638   -2.591  -4.727  1.00 96.35 278 A 1 
ATOM   2224 N  N   . VAL A 1 279 ? 3.139   -3.196  -5.438  1.00 98.41 279 A 1 
ATOM   2225 C  CA  . VAL A 1 279 ? 2.696   -3.929  -6.613  1.00 98.44 279 A 1 
ATOM   2226 C  C   . VAL A 1 279 ? 3.816   -3.745  -7.641  1.00 98.34 279 A 1 
ATOM   2227 O  O   . VAL A 1 279 ? 4.126   -4.643  -8.417  1.00 97.84 279 A 1 
ATOM   2228 C  CB  . VAL A 1 279 ? 1.390   -3.354  -7.188  1.00 98.36 279 A 1 
ATOM   2229 C  CG1 . VAL A 1 279 ? 1.072   -4.002  -8.536  1.00 97.52 279 A 1 
ATOM   2230 C  CG2 . VAL A 1 279 ? 0.248   -3.588  -6.208  1.00 97.58 279 A 1 
ATOM   2231 N  N   . ASP A 1 280 ? 4.437   -2.567  -7.630  1.00 98.24 280 A 1 
ATOM   2232 C  CA  . ASP A 1 280 ? 5.504   -2.226  -8.561  1.00 98.01 280 A 1 
ATOM   2233 C  C   . ASP A 1 280 ? 6.707   -3.165  -8.490  1.00 98.03 280 A 1 
ATOM   2234 O  O   . ASP A 1 280 ? 7.014   -3.726  -7.434  1.00 96.80 280 A 1 
ATOM   2235 C  CB  . ASP A 1 280 ? 5.977   -0.787  -8.313  1.00 97.25 280 A 1 
ATOM   2236 C  CG  . ASP A 1 280 ? 6.873   -0.258  -9.415  1.00 96.70 280 A 1 
ATOM   2237 O  OD1 . ASP A 1 280 ? 6.683   -0.648  -10.580 1.00 93.72 280 A 1 
ATOM   2238 O  OD2 . ASP A 1 280 ? 7.758   0.576   -9.119  1.00 93.24 280 A 1 
ATOM   2239 N  N   . THR A 1 281 ? 7.372   -3.335  -9.620  1.00 97.25 281 A 1 
ATOM   2240 C  CA  . THR A 1 281 ? 8.500   -4.252  -9.755  1.00 96.81 281 A 1 
ATOM   2241 C  C   . THR A 1 281 ? 9.857   -3.593  -9.951  1.00 96.06 281 A 1 
ATOM   2242 O  O   . THR A 1 281 ? 10.881  -4.251  -9.790  1.00 93.09 281 A 1 
ATOM   2243 C  CB  . THR A 1 281 ? 8.285   -5.167  -10.969 1.00 96.16 281 A 1 
ATOM   2244 O  OG1 . THR A 1 281 ? 7.902   -4.364  -12.093 1.00 93.03 281 A 1 
ATOM   2245 C  CG2 . THR A 1 281 ? 7.201   -6.186  -10.695 1.00 93.37 281 A 1 
ATOM   2246 N  N   . TRP A 1 282 ? 9.873   -2.311  -10.303 1.00 95.18 282 A 1 
ATOM   2247 C  CA  . TRP A 1 282 ? 11.116  -1.657  -10.705 1.00 93.27 282 A 1 
ATOM   2248 C  C   . TRP A 1 282 ? 12.296  -1.769  -9.735  1.00 91.24 282 A 1 
ATOM   2249 O  O   . TRP A 1 282 ? 13.442  -1.894  -10.168 1.00 85.30 282 A 1 
ATOM   2250 C  CB  . TRP A 1 282 ? 10.866  -0.185  -11.034 1.00 91.18 282 A 1 
ATOM   2251 C  CG  . TRP A 1 282 ? 11.845  0.390   -12.023 1.00 89.40 282 A 1 
ATOM   2252 C  CD1 . TRP A 1 282 ? 13.076  -0.087  -12.351 1.00 82.60 282 A 1 
ATOM   2253 C  CD2 . TRP A 1 282 ? 11.660  1.562   -12.835 1.00 85.13 282 A 1 
ATOM   2254 N  NE1 . TRP A 1 282 ? 13.671  0.701   -13.298 1.00 78.77 282 A 1 
ATOM   2255 C  CE2 . TRP A 1 282 ? 12.823  1.721   -13.615 1.00 81.80 282 A 1 
ATOM   2256 C  CE3 . TRP A 1 282 ? 10.617  2.480   -12.976 1.00 76.79 282 A 1 
ATOM   2257 C  CZ2 . TRP A 1 282 ? 12.964  2.777   -14.520 1.00 79.25 282 A 1 
ATOM   2258 C  CZ3 . TRP A 1 282 ? 10.767  3.526   -13.875 1.00 73.75 282 A 1 
ATOM   2259 C  CH2 . TRP A 1 282 ? 11.931  3.671   -14.636 1.00 74.94 282 A 1 
ATOM   2260 N  N   . LEU A 1 283 ? 12.039  -1.742  -8.447  1.00 91.61 283 A 1 
ATOM   2261 C  CA  . LEU A 1 283 ? 13.130  -1.822  -7.482  1.00 90.06 283 A 1 
ATOM   2262 C  C   . LEU A 1 283 ? 13.571  -3.253  -7.187  1.00 90.13 283 A 1 
ATOM   2263 O  O   . LEU A 1 283 ? 14.341  -3.496  -6.256  1.00 86.25 283 A 1 
ATOM   2264 C  CB  . LEU A 1 283 ? 12.751  -1.103  -6.185  1.00 87.97 283 A 1 
ATOM   2265 C  CG  . LEU A 1 283 ? 12.537  0.404   -6.316  1.00 85.71 283 A 1 
ATOM   2266 C  CD1 . LEU A 1 283 ? 12.244  1.009   -4.954  1.00 81.40 283 A 1 
ATOM   2267 C  CD2 . LEU A 1 283 ? 13.763  1.062   -6.937  1.00 81.26 283 A 1 
ATOM   2268 N  N   . GLY A 1 284 ? 13.084  -4.190  -7.989  1.00 92.62 284 A 1 
ATOM   2269 C  CA  . GLY A 1 284 ? 13.498  -5.567  -7.817  1.00 92.69 284 A 1 
ATOM   2270 C  C   . GLY A 1 284 ? 12.732  -6.322  -6.745  1.00 93.99 284 A 1 
ATOM   2271 O  O   . GLY A 1 284 ? 13.325  -7.046  -5.949  1.00 91.18 284 A 1 
ATOM   2272 N  N   . THR A 1 285 ? 11.425  -6.143  -6.725  1.00 95.64 285 A 1 
ATOM   2273 C  CA  . THR A 1 285 ? 10.574  -6.844  -5.768  1.00 96.14 285 A 1 
ATOM   2274 C  C   . THR A 1 285 ? 9.383   -7.441  -6.507  1.00 96.87 285 A 1 
ATOM   2275 O  O   . THR A 1 285 ? 8.854   -6.847  -7.445  1.00 95.83 285 A 1 
ATOM   2276 C  CB  . THR A 1 285 ? 10.049  -5.904  -4.662  1.00 94.49 285 A 1 
ATOM   2277 O  OG1 . THR A 1 285 ? 9.382   -4.785  -5.250  1.00 86.84 285 A 1 
ATOM   2278 C  CG2 . THR A 1 285 ? 11.199  -5.410  -3.803  1.00 84.63 285 A 1 
ATOM   2279 N  N   . SER A 1 286 ? 8.971   -8.626  -6.087  1.00 97.16 286 A 1 
ATOM   2280 C  CA  . SER A 1 286 ? 7.834   -9.284  -6.708  1.00 97.52 286 A 1 
ATOM   2281 C  C   . SER A 1 286 ? 6.547   -8.535  -6.369  1.00 98.05 286 A 1 
ATOM   2282 O  O   . SER A 1 286 ? 6.358   -8.129  -5.223  1.00 97.84 286 A 1 
ATOM   2283 C  CB  . SER A 1 286 ? 7.717   -10.725 -6.218  1.00 96.99 286 A 1 
ATOM   2284 O  OG  . SER A 1 286 ? 8.800   -11.508 -6.678  1.00 94.00 286 A 1 
ATOM   2285 N  N   . PRO A 1 287 ? 5.657   -8.354  -7.344  1.00 98.10 287 A 1 
ATOM   2286 C  CA  . PRO A 1 287 ? 4.380   -7.689  -7.086  1.00 98.34 287 A 1 
ATOM   2287 C  C   . PRO A 1 287 ? 3.730   -8.341  -5.870  1.00 98.58 287 A 1 
ATOM   2288 O  O   . PRO A 1 287 ? 3.721   -9.564  -5.749  1.00 98.30 287 A 1 
ATOM   2289 C  CB  . PRO A 1 287 ? 3.591   -7.963  -8.355  1.00 98.04 287 A 1 
ATOM   2290 C  CG  . PRO A 1 287 ? 4.647   -7.994  -9.417  1.00 96.79 287 A 1 
ATOM   2291 C  CD  . PRO A 1 287 ? 5.799   -8.730  -8.762  1.00 97.97 287 A 1 
ATOM   2292 N  N   . SER A 1 288 ? 3.214   -7.516  -4.969  1.00 98.74 288 A 1 
ATOM   2293 C  CA  . SER A 1 288 ? 2.628   -8.038  -3.746  1.00 98.72 288 A 1 
ATOM   2294 C  C   . SER A 1 288 ? 1.363   -7.313  -3.322  1.00 98.82 288 A 1 
ATOM   2295 O  O   . SER A 1 288 ? 1.128   -6.168  -3.703  1.00 98.69 288 A 1 
ATOM   2296 C  CB  . SER A 1 288 ? 3.647   -7.950  -2.599  1.00 98.45 288 A 1 
ATOM   2297 O  OG  . SER A 1 288 ? 4.811   -8.698  -2.877  1.00 96.28 288 A 1 
ATOM   2298 N  N   . ILE A 1 289 ? 0.557   -8.012  -2.522  1.00 98.75 289 A 1 
ATOM   2299 C  CA  . ILE A 1 289 ? -0.650  -7.429  -1.961  1.00 98.77 289 A 1 
ATOM   2300 C  C   . ILE A 1 289 ? -0.787  -8.022  -0.560  1.00 98.87 289 A 1 
ATOM   2301 O  O   . ILE A 1 289 ? -0.498  -9.200  -0.341  1.00 98.70 289 A 1 
ATOM   2302 C  CB  . ILE A 1 289 ? -1.898  -7.757  -2.823  1.00 98.57 289 A 1 
ATOM   2303 C  CG1 . ILE A 1 289 ? -3.118  -6.989  -2.289  1.00 97.36 289 A 1 
ATOM   2304 C  CG2 . ILE A 1 289 ? -2.176  -9.258  -2.859  1.00 97.78 289 A 1 
ATOM   2305 C  CD1 . ILE A 1 289 ? -3.073  -5.514  -2.551  1.00 97.13 289 A 1 
ATOM   2306 N  N   . ARG A 1 290 ? -1.214  -7.189  0.392   1.00 98.85 290 A 1 
ATOM   2307 C  CA  . ARG A 1 290 ? -1.347  -7.618  1.776   1.00 98.86 290 A 1 
ATOM   2308 C  C   . ARG A 1 290 ? -2.794  -7.518  2.249   1.00 98.92 290 A 1 
ATOM   2309 O  O   . ARG A 1 290 ? -3.499  -6.569  1.910   1.00 98.87 290 A 1 
ATOM   2310 C  CB  . ARG A 1 290 ? -0.446  -6.770  2.677   1.00 98.63 290 A 1 
ATOM   2311 C  CG  . ARG A 1 290 ? -0.658  -6.984  4.176   1.00 97.85 290 A 1 
ATOM   2312 C  CD  . ARG A 1 290 ? 0.395   -6.273  5.008   1.00 97.39 290 A 1 
ATOM   2313 N  NE  . ARG A 1 290 ? 1.711   -6.882  4.845   1.00 97.05 290 A 1 
ATOM   2314 C  CZ  . ARG A 1 290 ? 2.805   -6.486  5.488   1.00 97.69 290 A 1 
ATOM   2315 N  NH1 . ARG A 1 290 ? 2.745   -5.470  6.333   1.00 94.66 290 A 1 
ATOM   2316 N  NH2 . ARG A 1 290 ? 3.959   -7.107  5.283   1.00 94.95 290 A 1 
ATOM   2317 N  N   . LYS A 1 291 ? -3.199  -8.495  3.045   1.00 98.85 291 A 1 
ATOM   2318 C  CA  . LYS A 1 291 ? -4.534  -8.480  3.629   1.00 98.89 291 A 1 
ATOM   2319 C  C   . LYS A 1 291 ? -4.411  -8.639  5.142   1.00 98.88 291 A 1 
ATOM   2320 O  O   . LYS A 1 291 ? -3.770  -9.573  5.631   1.00 98.69 291 A 1 
ATOM   2321 C  CB  . LYS A 1 291 ? -5.402  -9.602  3.054   1.00 98.58 291 A 1 
ATOM   2322 C  CG  . LYS A 1 291 ? -6.849  -9.572  3.562   1.00 97.26 291 A 1 
ATOM   2323 C  CD  . LYS A 1 291 ? -7.745  -10.561 2.831   1.00 95.87 291 A 1 
ATOM   2324 C  CE  . LYS A 1 291 ? -7.344  -11.992 3.089   1.00 91.67 291 A 1 
ATOM   2325 N  NZ  . LYS A 1 291 ? -8.297  -12.948 2.444   1.00 89.75 291 A 1 
ATOM   2326 N  N   . TYR A 1 292 ? -5.018  -7.720  5.876   1.00 98.89 292 A 1 
ATOM   2327 C  CA  . TYR A 1 292 ? -4.996  -7.745  7.331   1.00 98.84 292 A 1 
ATOM   2328 C  C   . TYR A 1 292 ? -6.259  -8.358  7.898   1.00 98.85 292 A 1 
ATOM   2329 O  O   . TYR A 1 292 ? -7.351  -8.175  7.350   1.00 98.63 292 A 1 
ATOM   2330 C  CB  . TYR A 1 292 ? -4.885  -6.329  7.900   1.00 98.86 292 A 1 
ATOM   2331 C  CG  . TYR A 1 292 ? -3.603  -5.602  7.586   1.00 98.87 292 A 1 
ATOM   2332 C  CD1 . TYR A 1 292 ? -2.517  -5.651  8.466   1.00 98.70 292 A 1 
ATOM   2333 C  CD2 . TYR A 1 292 ? -3.467  -4.854  6.421   1.00 98.68 292 A 1 
ATOM   2334 C  CE1 . TYR A 1 292 ? -1.339  -4.987  8.191   1.00 98.58 292 A 1 
ATOM   2335 C  CE2 . TYR A 1 292 ? -2.285  -4.186  6.130   1.00 98.58 292 A 1 
ATOM   2336 C  CZ  . TYR A 1 292 ? -1.226  -4.257  7.021   1.00 98.72 292 A 1 
ATOM   2337 O  OH  . TYR A 1 292 ? -0.046  -3.598  6.740   1.00 98.44 292 A 1 
ATOM   2338 N  N   . ASP A 1 293 ? -6.099  -9.088  9.010   1.00 98.77 293 A 1 
ATOM   2339 C  CA  . ASP A 1 293 ? -7.234  -9.553  9.789   1.00 98.66 293 A 1 
ATOM   2340 C  C   . ASP A 1 293 ? -7.262  -8.502  10.892  1.00 98.62 293 A 1 
ATOM   2341 O  O   . ASP A 1 293 ? -6.491  -8.560  11.851  1.00 98.37 293 A 1 
ATOM   2342 C  CB  . ASP A 1 293 ? -6.984  -10.944 10.373  1.00 98.34 293 A 1 
ATOM   2343 C  CG  . ASP A 1 293 ? -8.132  -11.416 11.253  1.00 97.20 293 A 1 
ATOM   2344 O  OD1 . ASP A 1 293 ? -9.025  -10.607 11.567  1.00 95.16 293 A 1 
ATOM   2345 O  OD2 . ASP A 1 293 ? -8.130  -12.609 11.640  1.00 94.03 293 A 1 
ATOM   2346 N  N   . VAL A 1 294 ? -8.114  -7.506  10.730  1.00 98.50 294 A 1 
ATOM   2347 C  CA  . VAL A 1 294 ? -8.185  -6.394  11.672  1.00 98.46 294 A 1 
ATOM   2348 C  C   . VAL A 1 294 ? -8.810  -6.771  13.007  1.00 98.29 294 A 1 
ATOM   2349 O  O   . VAL A 1 294 ? -8.370  -6.311  14.063  1.00 97.45 294 A 1 
ATOM   2350 C  CB  . VAL A 1 294 ? -8.975  -5.213  11.067  1.00 98.34 294 A 1 
ATOM   2351 C  CG1 . VAL A 1 294 ? -9.040  -4.054  12.054  1.00 97.69 294 A 1 
ATOM   2352 C  CG2 . VAL A 1 294 ? -8.306  -4.757  9.773   1.00 97.85 294 A 1 
ATOM   2353 N  N   . GLY A 1 295 ? -9.827  -7.615  12.956  1.00 97.68 295 A 1 
ATOM   2354 C  CA  . GLY A 1 295 ? -10.524 -7.978  14.172  1.00 97.22 295 A 1 
ATOM   2355 C  C   . GLY A 1 295 ? -11.735 -7.074  14.354  1.00 97.27 295 A 1 
ATOM   2356 O  O   . GLY A 1 295 ? -12.239 -6.498  13.392  1.00 95.37 295 A 1 
ATOM   2357 N  N   . ASN A 1 296 ? -12.195 -6.937  15.594  1.00 97.02 296 A 1 
ATOM   2358 C  CA  . ASN A 1 296 ? -13.375 -6.126  15.872  1.00 96.64 296 A 1 
ATOM   2359 C  C   . ASN A 1 296 ? -13.075 -4.765  16.497  1.00 96.59 296 A 1 
ATOM   2360 O  O   . ASN A 1 296 ? -13.986 -4.062  16.935  1.00 94.21 296 A 1 
ATOM   2361 C  CB  . ASN A 1 296 ? -14.343 -6.894  16.774  1.00 95.16 296 A 1 
ATOM   2362 C  CG  . ASN A 1 296 ? -13.718 -7.296  18.094  1.00 94.14 296 A 1 
ATOM   2363 O  OD1 . ASN A 1 296 ? -12.696 -6.748  18.509  1.00 90.19 296 A 1 
ATOM   2364 N  ND2 . ASN A 1 296 ? -14.340 -8.265  18.768  1.00 88.62 296 A 1 
ATOM   2365 N  N   . GLY A 1 297 ? -11.795 -4.402  16.550  1.00 95.90 297 A 1 
ATOM   2366 C  CA  . GLY A 1 297 ? -11.412 -3.108  17.088  1.00 95.94 297 A 1 
ATOM   2367 C  C   . GLY A 1 297 ? -11.183 -3.056  18.588  1.00 96.30 297 A 1 
ATOM   2368 O  O   . GLY A 1 297 ? -10.789 -2.016  19.117  1.00 94.31 297 A 1 
ATOM   2369 N  N   . GLN A 1 298 ? -11.412 -4.163  19.283  1.00 95.43 298 A 1 
ATOM   2370 C  CA  . GLN A 1 298 ? -11.225 -4.197  20.729  1.00 94.50 298 A 1 
ATOM   2371 C  C   . GLN A 1 298 ? -9.757  -4.330  21.132  1.00 93.98 298 A 1 
ATOM   2372 O  O   . GLN A 1 298 ? -9.405  -4.169  22.295  1.00 89.08 298 A 1 
ATOM   2373 C  CB  . GLN A 1 298 ? -12.041 -5.338  21.348  1.00 92.71 298 A 1 
ATOM   2374 C  CG  . GLN A 1 298 ? -13.547 -5.172  21.212  1.00 89.49 298 A 1 
ATOM   2375 C  CD  . GLN A 1 298 ? -14.314 -6.245  21.964  1.00 86.89 298 A 1 
ATOM   2376 O  OE1 . GLN A 1 298 ? -14.033 -7.431  21.827  1.00 79.18 298 A 1 
ATOM   2377 N  NE2 . GLN A 1 298 ? -15.278 -5.823  22.763  1.00 76.88 298 A 1 
ATOM   2378 N  N   . GLY A 1 299 ? -8.907  -4.644  20.170  1.00 94.93 299 A 1 
ATOM   2379 C  CA  . GLY A 1 299 ? -7.494  -4.787  20.449  1.00 95.45 299 A 1 
ATOM   2380 C  C   . GLY A 1 299 ? -6.673  -4.573  19.192  1.00 97.10 299 A 1 
ATOM   2381 O  O   . GLY A 1 299 ? -7.191  -4.074  18.190  1.00 96.15 299 A 1 
ATOM   2382 N  N   . TYR A 1 300 ? -5.400  -4.941  19.237  1.00 98.00 300 A 1 
ATOM   2383 C  CA  . TYR A 1 300 ? -4.529  -4.805  18.079  1.00 98.26 300 A 1 
ATOM   2384 C  C   . TYR A 1 300 ? -5.021  -5.692  16.942  1.00 98.36 300 A 1 
ATOM   2385 O  O   . TYR A 1 300 ? -5.746  -6.654  17.160  1.00 97.80 300 A 1 
ATOM   2386 C  CB  . TYR A 1 300 ? -3.101  -5.210  18.445  1.00 98.09 300 A 1 
ATOM   2387 C  CG  . TYR A 1 300 ? -2.420  -4.260  19.398  1.00 98.07 300 A 1 
ATOM   2388 C  CD1 . TYR A 1 300 ? -1.997  -3.005  18.975  1.00 97.07 300 A 1 
ATOM   2389 C  CD2 . TYR A 1 300 ? -2.201  -4.613  20.729  1.00 97.04 300 A 1 
ATOM   2390 C  CE1 . TYR A 1 300 ? -1.373  -2.121  19.852  1.00 96.27 300 A 1 
ATOM   2391 C  CE2 . TYR A 1 300 ? -1.582  -3.741  21.613  1.00 96.49 300 A 1 
ATOM   2392 C  CZ  . TYR A 1 300 ? -1.166  -2.495  21.168  1.00 96.97 300 A 1 
ATOM   2393 O  OH  . TYR A 1 300 ? -0.550  -1.628  22.031  1.00 95.77 300 A 1 
ATOM   2394 N  N   . MET A 1 301 ? -4.613  -5.363  15.725  1.00 98.49 301 A 1 
ATOM   2395 C  CA  . MET A 1 301 ? -4.963  -6.189  14.585  1.00 98.50 301 A 1 
ATOM   2396 C  C   . MET A 1 301 ? -4.372  -7.577  14.839  1.00 98.66 301 A 1 
ATOM   2397 O  O   . MET A 1 301 ? -3.333  -7.707  15.492  1.00 98.41 301 A 1 
ATOM   2398 C  CB  . MET A 1 301 ? -4.410  -5.572  13.301  1.00 98.49 301 A 1 
ATOM   2399 C  CG  . MET A 1 301 ? -5.072  -4.236  12.948  1.00 97.96 301 A 1 
ATOM   2400 S  SD  . MET A 1 301 ? -4.614  -3.608  11.328  1.00 97.55 301 A 1 
ATOM   2401 C  CE  . MET A 1 301 ? -2.970  -3.007  11.656  1.00 92.67 301 A 1 
ATOM   2402 N  N   . LYS A 1 302 ? -5.042  -8.608  14.327  1.00 98.50 302 A 1 
ATOM   2403 C  CA  . LYS A 1 302 ? -4.650  -9.986  14.612  1.00 98.40 302 A 1 
ATOM   2404 C  C   . LYS A 1 302 ? -3.449  -10.488 13.823  1.00 98.57 302 A 1 
ATOM   2405 O  O   . LYS A 1 302 ? -2.503  -11.042 14.397  1.00 97.93 302 A 1 
ATOM   2406 C  CB  . LYS A 1 302 ? -5.851  -10.914 14.375  1.00 97.91 302 A 1 
ATOM   2407 C  CG  . LYS A 1 302 ? -7.120  -10.470 15.085  1.00 94.19 302 A 1 
ATOM   2408 C  CD  . LYS A 1 302 ? -6.894  -10.295 16.588  1.00 82.68 302 A 1 
ATOM   2409 C  CE  . LYS A 1 302 ? -8.149  -9.800  17.273  1.00 75.96 302 A 1 
ATOM   2410 N  NZ  . LYS A 1 302 ? -7.941  -9.611  18.734  1.00 63.73 302 A 1 
ATOM   2411 N  N   . GLU A 1 303 ? -3.477  -10.300 12.522  1.00 98.62 303 A 1 
ATOM   2412 C  CA  . GLU A 1 303 ? -2.386  -10.766 11.672  1.00 98.58 303 A 1 
ATOM   2413 C  C   . GLU A 1 303 ? -2.514  -10.176 10.285  1.00 98.79 303 A 1 
ATOM   2414 O  O   . GLU A 1 303 ? -3.497  -9.491  9.980   1.00 98.60 303 A 1 
ATOM   2415 C  CB  . GLU A 1 303 ? -2.400  -12.302 11.559  1.00 97.11 303 A 1 
ATOM   2416 C  CG  . GLU A 1 303 ? -3.571  -12.840 10.731  1.00 91.26 303 A 1 
ATOM   2417 C  CD  . GLU A 1 303 ? -3.435  -14.313 10.383  1.00 90.46 303 A 1 
ATOM   2418 O  OE1 . GLU A 1 303 ? -2.287  -14.804 10.320  1.00 85.02 303 A 1 
ATOM   2419 O  OE2 . GLU A 1 303 ? -4.460  -14.969 10.163  1.00 84.50 303 A 1 
ATOM   2420 N  N   . PHE A 1 304 ? -1.504  -10.418 9.456   1.00 98.76 304 A 1 
ATOM   2421 C  CA  . PHE A 1 304 ? -1.596  -10.056 8.058   1.00 98.77 304 A 1 
ATOM   2422 C  C   . PHE A 1 304 ? -1.087  -11.228 7.231   1.00 98.88 304 A 1 
ATOM   2423 O  O   . PHE A 1 304 ? -0.321  -12.069 7.728   1.00 98.57 304 A 1 
ATOM   2424 C  CB  . PHE A 1 304 ? -0.824  -8.757  7.724   1.00 98.69 304 A 1 
ATOM   2425 C  CG  . PHE A 1 304 ? 0.673   -8.847  7.912   1.00 98.69 304 A 1 
ATOM   2426 C  CD1 . PHE A 1 304 ? 1.473   -9.588  7.044   1.00 98.00 304 A 1 
ATOM   2427 C  CD2 . PHE A 1 304 ? 1.297   -8.127  8.929   1.00 97.86 304 A 1 
ATOM   2428 C  CE1 . PHE A 1 304 ? 2.863   -9.633  7.207   1.00 97.31 304 A 1 
ATOM   2429 C  CE2 . PHE A 1 304 ? 2.676   -8.167  9.097   1.00 97.17 304 A 1 
ATOM   2430 C  CZ  . PHE A 1 304 ? 3.465   -8.925  8.236   1.00 97.77 304 A 1 
ATOM   2431 N  N   . LYS A 1 305 ? -1.540  -11.296 5.998   1.00 98.75 305 A 1 
ATOM   2432 C  CA  . LYS A 1 305 ? -1.124  -12.334 5.078   1.00 98.77 305 A 1 
ATOM   2433 C  C   . LYS A 1 305 ? -0.671  -11.650 3.800   1.00 98.72 305 A 1 
ATOM   2434 O  O   . LYS A 1 305 ? -1.370  -10.785 3.276   1.00 98.60 305 A 1 
ATOM   2435 C  CB  . LYS A 1 305 ? -2.281  -13.293 4.777   1.00 98.51 305 A 1 
ATOM   2436 C  CG  . LYS A 1 305 ? -2.722  -14.112 5.974   1.00 97.47 305 A 1 
ATOM   2437 C  CD  . LYS A 1 305 ? -3.913  -14.999 5.635   1.00 95.28 305 A 1 
ATOM   2438 C  CE  . LYS A 1 305 ? -4.362  -15.799 6.839   1.00 90.81 305 A 1 
ATOM   2439 N  NZ  . LYS A 1 305 ? -5.570  -16.621 6.551   1.00 82.51 305 A 1 
ATOM   2440 N  N   . ASN A 1 306 ? 0.506   -12.032 3.317   1.00 98.83 306 A 1 
ATOM   2441 C  CA  . ASN A 1 306 ? 1.027   -11.476 2.083   1.00 98.75 306 A 1 
ATOM   2442 C  C   . ASN A 1 306 ? 0.842   -12.463 0.940   1.00 98.78 306 A 1 
ATOM   2443 O  O   . ASN A 1 306 ? 0.966   -13.679 1.123   1.00 98.30 306 A 1 
ATOM   2444 C  CB  . ASN A 1 306 ? 2.517   -11.148 2.204   1.00 98.43 306 A 1 
ATOM   2445 C  CG  . ASN A 1 306 ? 2.772   -9.845  2.935   1.00 96.97 306 A 1 
ATOM   2446 O  OD1 . ASN A 1 306 ? 1.848   -9.188  3.402   1.00 88.91 306 A 1 
ATOM   2447 N  ND2 . ASN A 1 306 ? 4.039   -9.469  3.016   1.00 88.14 306 A 1 
ATOM   2448 N  N   . TYR A 1 307 ? 0.550   -11.919 -0.227  1.00 98.77 307 A 1 
ATOM   2449 C  CA  . TYR A 1 307 ? 0.401   -12.707 -1.435  1.00 98.73 307 A 1 
ATOM   2450 C  C   . TYR A 1 307 ? 1.323   -12.046 -2.449  1.00 98.72 307 A 1 
ATOM   2451 O  O   . TYR A 1 307 ? 1.461   -10.832 -2.477  1.00 98.51 307 A 1 
ATOM   2452 C  CB  . TYR A 1 307 ? -1.043  -12.679 -1.934  1.00 98.76 307 A 1 
ATOM   2453 C  CG  . TYR A 1 307 ? -2.050  -13.125 -0.897  1.00 98.73 307 A 1 
ATOM   2454 C  CD1 . TYR A 1 307 ? -2.541  -12.235 0.049   1.00 98.41 307 A 1 
ATOM   2455 C  CD2 . TYR A 1 307 ? -2.481  -14.449 -0.840  1.00 98.41 307 A 1 
ATOM   2456 C  CE1 . TYR A 1 307 ? -3.436  -12.644 1.027   1.00 98.12 307 A 1 
ATOM   2457 C  CE2 . TYR A 1 307 ? -3.379  -14.868 0.128   1.00 98.18 307 A 1 
ATOM   2458 C  CZ  . TYR A 1 307 ? -3.857  -13.967 1.060   1.00 98.27 307 A 1 
ATOM   2459 O  OH  . TYR A 1 307 ? -4.740  -14.372 2.024   1.00 97.64 307 A 1 
ATOM   2460 N  N   . HIS A 1 308 ? 1.977   -12.859 -3.271  1.00 98.43 308 A 1 
ATOM   2461 C  CA  . HIS A 1 308 ? 2.884   -12.287 -4.256  1.00 98.36 308 A 1 
ATOM   2462 C  C   . HIS A 1 308 ? 2.781   -12.960 -5.620  1.00 98.42 308 A 1 
ATOM   2463 O  O   . HIS A 1 308 ? 2.123   -13.986 -5.776  1.00 98.08 308 A 1 
ATOM   2464 C  CB  . HIS A 1 308 ? 4.333   -12.318 -3.745  1.00 97.56 308 A 1 
ATOM   2465 C  CG  . HIS A 1 308 ? 4.887   -13.689 -3.513  1.00 97.36 308 A 1 
ATOM   2466 N  ND1 . HIS A 1 308 ? 6.209   -13.899 -3.164  1.00 90.79 308 A 1 
ATOM   2467 C  CD2 . HIS A 1 308 ? 4.315   -14.915 -3.571  1.00 90.14 308 A 1 
ATOM   2468 C  CE1 . HIS A 1 308 ? 6.433   -15.191 -3.020  1.00 92.22 308 A 1 
ATOM   2469 N  NE2 . HIS A 1 308 ? 5.300   -15.825 -3.262  1.00 93.19 308 A 1 
ATOM   2470 N  N   . PHE A 1 309 ? 3.437   -12.331 -6.595  1.00 98.11 309 A 1 
ATOM   2471 C  CA  . PHE A 1 309 ? 3.391   -12.760 -7.982  1.00 98.10 309 A 1 
ATOM   2472 C  C   . PHE A 1 309 ? 4.838   -12.811 -8.468  1.00 97.79 309 A 1 
ATOM   2473 O  O   . PHE A 1 309 ? 5.401   -11.804 -8.890  1.00 96.64 309 A 1 
ATOM   2474 C  CB  . PHE A 1 309 ? 2.564   -11.739 -8.777  1.00 98.04 309 A 1 
ATOM   2475 C  CG  . PHE A 1 309 ? 2.236   -12.145 -10.191 1.00 98.27 309 A 1 
ATOM   2476 C  CD1 . PHE A 1 309 ? 3.192   -12.109 -11.198 1.00 97.87 309 A 1 
ATOM   2477 C  CD2 . PHE A 1 309 ? 0.933   -12.504 -10.522 1.00 97.86 309 A 1 
ATOM   2478 C  CE1 . PHE A 1 309 ? 2.864   -12.440 -12.503 1.00 97.46 309 A 1 
ATOM   2479 C  CE2 . PHE A 1 309 ? 0.597   -12.827 -11.833 1.00 97.47 309 A 1 
ATOM   2480 C  CZ  . PHE A 1 309 ? 1.557   -12.798 -12.826 1.00 97.77 309 A 1 
ATOM   2481 N  N   . GLN A 1 310 ? 5.457   -13.974 -8.377  1.00 97.16 310 A 1 
ATOM   2482 C  CA  . GLN A 1 310 ? 6.836   -14.115 -8.803  1.00 96.64 310 A 1 
ATOM   2483 C  C   . GLN A 1 310 ? 6.900   -14.216 -10.327 1.00 96.50 310 A 1 
ATOM   2484 O  O   . GLN A 1 310 ? 6.354   -15.146 -10.914 1.00 95.61 310 A 1 
ATOM   2485 C  CB  . GLN A 1 310 ? 7.472   -15.354 -8.159  1.00 95.81 310 A 1 
ATOM   2486 C  CG  . GLN A 1 310 ? 7.592   -15.259 -6.644  1.00 94.00 310 A 1 
ATOM   2487 C  CD  . GLN A 1 310 ? 8.132   -16.527 -6.023  1.00 93.59 310 A 1 
ATOM   2488 O  OE1 . GLN A 1 310 ? 7.595   -17.611 -6.250  1.00 87.53 310 A 1 
ATOM   2489 N  NE2 . GLN A 1 310 ? 9.197   -16.411 -5.235  1.00 85.96 310 A 1 
ATOM   2490 N  N   . LEU A 1 311 ? 7.562   -13.245 -10.939 1.00 96.15 311 A 1 
ATOM   2491 C  CA  . LEU A 1 311 ? 7.711   -13.240 -12.385 1.00 95.64 311 A 1 
ATOM   2492 C  C   . LEU A 1 311 ? 8.584   -14.417 -12.805 1.00 94.28 311 A 1 
ATOM   2493 O  O   . LEU A 1 311 ? 9.586   -14.716 -12.155 1.00 92.78 311 A 1 
ATOM   2494 C  CB  . LEU A 1 311 ? 8.335   -11.924 -12.854 1.00 95.86 311 A 1 
ATOM   2495 C  CG  . LEU A 1 311 ? 7.549   -10.648 -12.522 1.00 95.46 311 A 1 
ATOM   2496 C  CD1 . LEU A 1 311 ? 8.311   -9.428  -13.037 1.00 94.44 311 A 1 
ATOM   2497 C  CD2 . LEU A 1 311 ? 6.160   -10.711 -13.146 1.00 93.81 311 A 1 
ATOM   2498 N  N   . ARG A 1 312 ? 8.208   -15.068 -13.903 1.00 93.32 312 A 1 
ATOM   2499 C  CA  . ARG A 1 312 ? 8.956   -16.212 -14.395 1.00 91.91 312 A 1 
ATOM   2500 C  C   . ARG A 1 312 ? 10.402  -15.820 -14.710 1.00 90.95 312 A 1 
ATOM   2501 O  O   . ARG A 1 312 ? 10.636  -14.861 -15.444 1.00 89.07 312 A 1 
ATOM   2502 C  CB  . ARG A 1 312 ? 8.287   -16.784 -15.645 1.00 90.95 312 A 1 
ATOM   2503 C  CG  . ARG A 1 312 ? 8.864   -18.113 -16.093 1.00 87.79 312 A 1 
ATOM   2504 C  CD  . ARG A 1 312 ? 8.178   -18.615 -17.362 1.00 85.00 312 A 1 
ATOM   2505 N  NE  . ARG A 1 312 ? 6.724   -18.606 -17.246 1.00 82.62 312 A 1 
ATOM   2506 C  CZ  . ARG A 1 312 ? 6.015   -19.456 -16.509 1.00 81.63 312 A 1 
ATOM   2507 N  NH1 . ARG A 1 312 ? 6.624   -20.410 -15.827 1.00 71.74 312 A 1 
ATOM   2508 N  NH2 . ARG A 1 312 ? 4.705   -19.345 -16.452 1.00 76.92 312 A 1 
ATOM   2509 N  N   . PRO A 1 313 ? 11.371  -16.566 -14.164 1.00 89.05 313 A 1 
ATOM   2510 C  CA  . PRO A 1 313 ? 12.784  -16.275 -14.433 1.00 86.63 313 A 1 
ATOM   2511 C  C   . PRO A 1 313 ? 13.082  -16.330 -15.921 1.00 85.77 313 A 1 
ATOM   2512 O  O   . PRO A 1 313 ? 12.521  -17.147 -16.644 1.00 81.98 313 A 1 
ATOM   2513 C  CB  . PRO A 1 313 ? 13.516  -17.376 -13.667 1.00 83.58 313 A 1 
ATOM   2514 C  CG  . PRO A 1 313 ? 12.605  -17.667 -12.517 1.00 82.88 313 A 1 
ATOM   2515 C  CD  . PRO A 1 313 ? 11.241  -17.645 -13.164 1.00 86.30 313 A 1 
ATOM   2516 N  N   . LYS A 1 314 ? 13.985  -15.451 -16.365 1.00 84.65 314 A 1 
ATOM   2517 C  CA  . LYS A 1 314 ? 14.369  -15.409 -17.765 1.00 82.66 314 A 1 
ATOM   2518 C  C   . LYS A 1 314 ? 15.583  -16.291 -18.021 1.00 79.41 314 A 1 
ATOM   2519 O  O   . LYS A 1 314 ? 16.373  -16.547 -17.126 1.00 71.53 314 A 1 
ATOM   2520 C  CB  . LYS A 1 314 ? 14.704  -13.981 -18.181 1.00 79.22 314 A 1 
ATOM   2521 C  CG  . LYS A 1 314 ? 13.545  -13.010 -18.063 1.00 78.70 314 A 1 
ATOM   2522 C  CD  . LYS A 1 314 ? 13.995  -11.620 -18.450 1.00 76.16 314 A 1 
ATOM   2523 C  CE  . LYS A 1 314 ? 12.864  -10.623 -18.366 1.00 72.71 314 A 1 
ATOM   2524 N  NZ  . LYS A 1 314 ? 13.316  -9.260  -18.749 1.00 67.94 314 A 1 
ATOM   2525 N  N   . LYS A 1 315 ? 15.724  -16.748 -19.248 1.00 74.11 315 A 1 
ATOM   2526 C  CA  . LYS A 1 315 ? 16.867  -17.566 -19.623 1.00 72.35 315 A 1 
ATOM   2527 C  C   . LYS A 1 315 ? 18.106  -16.685 -19.700 1.00 71.33 315 A 1 
ATOM   2528 O  O   . LYS A 1 315 ? 18.016  -15.478 -19.931 1.00 63.35 315 A 1 
ATOM   2529 C  CB  . LYS A 1 315 ? 16.634  -18.237 -20.979 1.00 65.87 315 A 1 
ATOM   2530 C  CG  . LYS A 1 315 ? 16.513  -17.268 -22.139 1.00 59.19 315 A 1 
ATOM   2531 C  CD  . LYS A 1 315 ? 16.289  -17.990 -23.456 1.00 53.83 315 A 1 
ATOM   2532 C  CE  . LYS A 1 315 ? 16.172  -17.025 -24.618 1.00 47.07 315 A 1 
ATOM   2533 N  NZ  . LYS A 1 315 ? 15.940  -17.729 -25.903 1.00 41.91 315 A 1 
ATOM   2534 N  N   . ASP A 1 316 ? 19.283  -17.297 -19.499 1.00 59.64 316 A 1 
ATOM   2535 C  CA  . ASP A 1 316 ? 20.550  -16.584 -19.590 1.00 57.62 316 A 1 
ATOM   2536 C  C   . ASP A 1 316 ? 21.018  -16.708 -21.037 1.00 55.81 316 A 1 
ATOM   2537 O  O   . ASP A 1 316 ? 21.140  -17.810 -21.565 1.00 51.21 316 A 1 
ATOM   2538 C  CB  . ASP A 1 316 ? 21.568  -17.224 -18.641 1.00 52.70 316 A 1 
ATOM   2539 C  CG  . ASP A 1 316 ? 22.858  -16.430 -18.537 1.00 47.51 316 A 1 
ATOM   2540 O  OD1 . ASP A 1 316 ? 23.283  -15.831 -19.548 1.00 44.57 316 A 1 
ATOM   2541 O  OD2 . ASP A 1 316 ? 23.455  -16.415 -17.443 1.00 43.13 316 A 1 
ATOM   2542 N  N   . LYS A 1 317 ? 21.296  -15.570 -21.672 1.00 54.77 317 A 1 
ATOM   2543 C  CA  . LYS A 1 317 ? 21.745  -15.578 -23.067 1.00 54.87 317 A 1 
ATOM   2544 C  C   . LYS A 1 317 ? 23.034  -16.376 -23.253 1.00 54.69 317 A 1 
ATOM   2545 O  O   . LYS A 1 317 ? 23.265  -16.933 -24.323 1.00 51.50 317 A 1 
ATOM   2546 C  CB  . LYS A 1 317 ? 21.944  -14.148 -23.563 1.00 51.26 317 A 1 
ATOM   2547 C  CG  . LYS A 1 317 ? 20.657  -13.349 -23.667 1.00 47.00 317 A 1 
ATOM   2548 C  CD  . LYS A 1 317 ? 20.908  -11.949 -24.209 1.00 43.49 317 A 1 
ATOM   2549 C  CE  . LYS A 1 317 ? 19.627  -11.159 -24.316 1.00 38.31 317 A 1 
ATOM   2550 N  NZ  . LYS A 1 317 ? 19.864  -9.790  -24.845 1.00 34.54 317 A 1 
ATOM   2551 N  N   . LEU A 1 318 ? 23.858  -16.421 -22.200 1.00 50.88 318 A 1 
ATOM   2552 C  CA  . LEU A 1 318 ? 25.113  -17.162 -22.264 1.00 49.83 318 A 1 
ATOM   2553 C  C   . LEU A 1 318 ? 24.915  -18.627 -21.904 1.00 48.66 318 A 1 
ATOM   2554 O  O   . LEU A 1 318 ? 25.831  -19.441 -22.045 1.00 44.95 318 A 1 
ATOM   2555 C  CB  . LEU A 1 318 ? 26.146  -16.526 -21.334 1.00 46.74 318 A 1 
ATOM   2556 C  CG  . LEU A 1 318 ? 26.535  -15.084 -21.663 1.00 43.68 318 A 1 
ATOM   2557 C  CD1 . LEU A 1 318 ? 27.558  -14.568 -20.659 1.00 40.48 318 A 1 
ATOM   2558 C  CD2 . LEU A 1 318 ? 27.093  -15.000 -23.084 1.00 42.68 318 A 1 
ATOM   2559 N  N   . LYS A 1 319 ? 23.721  -18.958 -21.432 1.00 52.33 319 A 1 
ATOM   2560 C  CA  . LYS A 1 319 ? 23.364  -20.330 -21.095 1.00 53.01 319 A 1 
ATOM   2561 C  C   . LYS A 1 319 ? 21.963  -20.583 -21.658 1.00 51.74 319 A 1 
ATOM   2562 O  O   . LYS A 1 319 ? 21.000  -20.785 -20.921 1.00 49.30 319 A 1 
ATOM   2563 C  CB  . LYS A 1 319 ? 23.354  -20.525 -19.575 1.00 50.46 319 A 1 
ATOM   2564 C  CG  . LYS A 1 319 ? 24.691  -20.249 -18.913 1.00 46.21 319 A 1 
ATOM   2565 C  CD  . LYS A 1 319 ? 24.621  -20.454 -17.414 1.00 43.21 319 A 1 
ATOM   2566 C  CE  . LYS A 1 319 ? 25.956  -20.148 -16.757 1.00 38.84 319 A 1 
ATOM   2567 N  NZ  . LYS A 1 319 ? 25.911  -20.347 -15.289 1.00 34.62 319 A 1 
ATOM   2568 N  N   . PRO A 1 320 ? 21.845  -20.565 -22.986 1.00 51.00 320 A 1 
ATOM   2569 C  CA  . PRO A 1 320 ? 20.557  -20.710 -23.669 1.00 50.82 320 A 1 
ATOM   2570 C  C   . PRO A 1 320 ? 19.787  -22.000 -23.398 1.00 52.35 320 A 1 
ATOM   2571 O  O   . PRO A 1 320 ? 18.588  -22.059 -23.650 1.00 50.42 320 A 1 
ATOM   2572 C  CB  . PRO A 1 320 ? 20.932  -20.558 -25.149 1.00 46.89 320 A 1 
ATOM   2573 C  CG  . PRO A 1 320 ? 22.320  -21.086 -25.207 1.00 45.72 320 A 1 
ATOM   2574 C  CD  . PRO A 1 320 ? 22.955  -20.525 -23.954 1.00 50.37 320 A 1 
ATOM   2575 N  N   . LYS A 1 321 ? 20.478  -23.002 -22.877 1.00 51.82 321 A 1 
ATOM   2576 C  CA  . LYS A 1 321 ? 19.815  -24.275 -22.601 1.00 51.96 321 A 1 
ATOM   2577 C  C   . LYS A 1 321 ? 19.322  -24.387 -21.161 1.00 51.62 321 A 1 
ATOM   2578 O  O   . LYS A 1 321 ? 18.897  -25.459 -20.731 1.00 48.84 321 A 1 
ATOM   2579 C  CB  . LYS A 1 321 ? 20.758  -25.433 -22.945 1.00 48.87 321 A 1 
ATOM   2580 C  CG  . LYS A 1 321 ? 21.113  -25.501 -24.420 1.00 45.09 321 A 1 
ATOM   2581 C  CD  . LYS A 1 321 ? 21.994  -26.692 -24.731 1.00 42.14 321 A 1 
ATOM   2582 C  CE  . LYS A 1 321 ? 22.324  -26.739 -26.214 1.00 37.20 321 A 1 
ATOM   2583 N  NZ  . LYS A 1 321 ? 23.186  -27.899 -26.556 1.00 33.58 321 A 1 
ATOM   2584 N  N   . THR A 1 322 ? 19.374  -23.282 -20.427 1.00 51.83 322 A 1 
ATOM   2585 C  CA  . THR A 1 322 ? 18.884  -23.270 -19.052 1.00 52.79 322 A 1 
ATOM   2586 C  C   . THR A 1 322 ? 17.389  -23.577 -19.084 1.00 53.08 322 A 1 
ATOM   2587 O  O   . THR A 1 322 ? 16.654  -23.035 -19.902 1.00 50.28 322 A 1 
ATOM   2588 C  CB  . THR A 1 322 ? 19.102  -21.899 -18.400 1.00 49.26 322 A 1 
ATOM   2589 O  OG1 . THR A 1 322 ? 20.500  -21.636 -18.296 1.00 44.98 322 A 1 
ATOM   2590 C  CG2 . THR A 1 322 ? 18.482  -21.871 -16.997 1.00 43.87 322 A 1 
ATOM   2591 N  N   . THR A 1 323 ? 16.960  -24.463 -18.182 1.00 53.79 323 A 1 
ATOM   2592 C  CA  . THR A 1 323 ? 15.557  -24.842 -18.117 1.00 54.74 323 A 1 
ATOM   2593 C  C   . THR A 1 323 ? 14.682  -23.645 -17.760 1.00 55.10 323 A 1 
ATOM   2594 O  O   . THR A 1 323 ? 14.961  -22.919 -16.809 1.00 52.79 323 A 1 
ATOM   2595 C  CB  . THR A 1 323 ? 15.334  -25.948 -17.081 1.00 50.88 323 A 1 
ATOM   2596 O  OG1 . THR A 1 323 ? 16.118  -27.095 -17.432 1.00 46.72 323 A 1 
ATOM   2597 C  CG2 . THR A 1 323 ? 13.862  -26.343 -17.027 1.00 45.51 323 A 1 
ATOM   2598 N  N   . ILE A 1 324 ? 13.622  -23.443 -18.545 1.00 56.18 324 A 1 
ATOM   2599 C  CA  . ILE A 1 324 ? 12.688  -22.363 -18.293 1.00 57.08 324 A 1 
ATOM   2600 C  C   . ILE A 1 324 ? 11.501  -22.902 -17.505 1.00 57.08 324 A 1 
ATOM   2601 O  O   . ILE A 1 324 ? 10.899  -23.902 -17.903 1.00 54.35 324 A 1 
ATOM   2602 C  CB  . ILE A 1 324 ? 12.186  -21.738 -19.617 1.00 53.92 324 A 1 
ATOM   2603 C  CG1 . ILE A 1 324 ? 13.365  -21.233 -20.450 1.00 51.07 324 A 1 
ATOM   2604 C  CG2 . ILE A 1 324 ? 11.205  -20.605 -19.338 1.00 49.72 324 A 1 
ATOM   2605 C  CD1 . ILE A 1 324 ? 14.200  -20.177 -19.765 1.00 47.92 324 A 1 
ATOM   2606 N  N   . LYS A 1 325 ? 11.184  -22.250 -16.392 1.00 57.37 325 A 1 
ATOM   2607 C  CA  . LYS A 1 325 ? 10.078  -22.678 -15.545 1.00 58.00 325 A 1 
ATOM   2608 C  C   . LYS A 1 325 ? 8.757   -22.641 -16.304 1.00 57.46 325 A 1 
ATOM   2609 O  O   . LYS A 1 325 ? 8.555   -21.815 -17.201 1.00 55.34 325 A 1 
ATOM   2610 C  CB  . LYS A 1 325 ? 9.986   -21.792 -14.303 1.00 55.96 325 A 1 
ATOM   2611 C  CG  . LYS A 1 325 ? 11.224  -21.819 -13.419 1.00 53.65 325 A 1 
ATOM   2612 C  CD  . LYS A 1 325 ? 11.416  -23.165 -12.754 1.00 51.07 325 A 1 
ATOM   2613 C  CE  . LYS A 1 325 ? 12.612  -23.151 -11.821 1.00 47.77 325 A 1 
ATOM   2614 N  NZ  . LYS A 1 325 ? 12.802  -24.466 -11.124 1.00 43.23 325 A 1 
ATOM   2615 N  N   . GLN A 1 326 ? 7.853   -23.543 -15.934 1.00 60.31 326 A 1 
ATOM   2616 C  CA  . GLN A 1 326 ? 6.553   -23.640 -16.581 1.00 59.90 326 A 1 
ATOM   2617 C  C   . GLN A 1 326 ? 5.457   -23.114 -15.660 1.00 60.08 326 A 1 
ATOM   2618 O  O   . GLN A 1 326 ? 5.672   -22.948 -14.464 1.00 56.98 326 A 1 
ATOM   2619 C  CB  . GLN A 1 326 ? 6.282   -25.103 -16.949 1.00 56.47 326 A 1 
ATOM   2620 C  CG  . GLN A 1 326 ? 7.299   -25.683 -17.919 1.00 53.35 326 A 1 
ATOM   2621 C  CD  . GLN A 1 326 ? 7.313   -24.942 -19.243 1.00 48.93 326 A 1 
ATOM   2622 O  OE1 . GLN A 1 326 ? 8.345   -24.444 -19.671 1.00 47.81 326 A 1 
ATOM   2623 N  NE2 . GLN A 1 326 ? 6.161   -24.869 -19.875 1.00 45.68 326 A 1 
ATOM   2624 N  N   . PRO A 1 327 ? 4.275   -22.844 -16.205 1.00 60.69 327 A 1 
ATOM   2625 C  CA  . PRO A 1 327 ? 3.160   -22.342 -15.395 1.00 60.87 327 A 1 
ATOM   2626 C  C   . PRO A 1 327 ? 2.870   -23.192 -14.162 1.00 64.26 327 A 1 
ATOM   2627 O  O   . PRO A 1 327 ? 2.508   -22.664 -13.111 1.00 61.13 327 A 1 
ATOM   2628 C  CB  . PRO A 1 327 ? 1.992   -22.337 -16.381 1.00 56.11 327 A 1 
ATOM   2629 C  CG  . PRO A 1 327 ? 2.655   -22.042 -17.681 1.00 54.02 327 A 1 
ATOM   2630 C  CD  . PRO A 1 327 ? 3.909   -22.895 -17.630 1.00 56.00 327 A 1 
ATOM   2631 N  N   . SER A 1 328 ? 3.029   -24.498 -14.288 1.00 65.33 328 A 1 
ATOM   2632 C  CA  . SER A 1 328 ? 2.772   -25.404 -13.183 1.00 67.96 328 A 1 
ATOM   2633 C  C   . SER A 1 328 ? 3.738   -25.206 -12.017 1.00 72.01 328 A 1 
ATOM   2634 O  O   . SER A 1 328 ? 3.480   -25.688 -10.914 1.00 66.63 328 A 1 
ATOM   2635 C  CB  . SER A 1 328 ? 2.841   -26.863 -13.660 1.00 59.89 328 A 1 
ATOM   2636 O  OG  . SER A 1 328 ? 4.115   -27.161 -14.194 1.00 52.63 328 A 1 
ATOM   2637 N  N   . ASP A 1 329 ? 4.827   -24.481 -12.243 1.00 76.50 329 A 1 
ATOM   2638 C  CA  . ASP A 1 329 ? 5.810   -24.226 -11.199 1.00 79.68 329 A 1 
ATOM   2639 C  C   . ASP A 1 329 ? 5.395   -23.091 -10.267 1.00 83.77 329 A 1 
ATOM   2640 O  O   . ASP A 1 329 ? 6.071   -22.808 -9.275  1.00 80.20 329 A 1 
ATOM   2641 C  CB  . ASP A 1 329 ? 7.180   -23.926 -11.813 1.00 71.72 329 A 1 
ATOM   2642 C  CG  . ASP A 1 329 ? 7.757   -25.112 -12.560 1.00 68.10 329 A 1 
ATOM   2643 O  OD1 . ASP A 1 329 ? 7.605   -26.251 -12.081 1.00 63.36 329 A 1 
ATOM   2644 O  OD2 . ASP A 1 329 ? 8.370   -24.891 -13.625 1.00 63.87 329 A 1 
ATOM   2645 N  N   . GLY A 1 330 ? 4.290   -22.422 -10.594 1.00 84.61 330 A 1 
ATOM   2646 C  CA  . GLY A 1 330 ? 3.786   -21.360 -9.742  1.00 88.48 330 A 1 
ATOM   2647 C  C   . GLY A 1 330 ? 4.172   -19.937 -10.107 1.00 92.08 330 A 1 
ATOM   2648 O  O   . GLY A 1 330 ? 3.757   -18.995 -9.440  1.00 90.18 330 A 1 
ATOM   2649 N  N   . PHE A 1 331 ? 4.962   -19.762 -11.163 1.00 92.87 331 A 1 
ATOM   2650 C  CA  . PHE A 1 331 ? 5.357   -18.424 -11.588 1.00 93.80 331 A 1 
ATOM   2651 C  C   . PHE A 1 331 ? 4.236   -17.766 -12.392 1.00 94.54 331 A 1 
ATOM   2652 O  O   . PHE A 1 331 ? 3.372   -18.444 -12.941 1.00 93.54 331 A 1 
ATOM   2653 C  CB  . PHE A 1 331 ? 6.635   -18.477 -12.417 1.00 92.78 331 A 1 
ATOM   2654 C  CG  . PHE A 1 331 ? 7.848   -18.898 -11.638 1.00 92.30 331 A 1 
ATOM   2655 C  CD1 . PHE A 1 331 ? 8.473   -18.010 -10.772 1.00 90.14 331 A 1 
ATOM   2656 C  CD2 . PHE A 1 331 ? 8.347   -20.189 -11.751 1.00 90.27 331 A 1 
ATOM   2657 C  CE1 . PHE A 1 331 ? 9.575   -18.404 -10.030 1.00 89.23 331 A 1 
ATOM   2658 C  CE2 . PHE A 1 331 ? 9.453   -20.593 -11.012 1.00 89.25 331 A 1 
ATOM   2659 C  CZ  . PHE A 1 331 ? 10.070  -19.698 -10.149 1.00 89.61 331 A 1 
ATOM   2660 N  N   . ASN A 1 332 ? 4.273   -16.434 -12.430 1.00 94.96 332 A 1 
ATOM   2661 C  CA  . ASN A 1 332 ? 3.260   -15.660 -13.141 1.00 95.52 332 A 1 
ATOM   2662 C  C   . ASN A 1 332 ? 1.843   -15.939 -12.637 1.00 96.26 332 A 1 
ATOM   2663 O  O   . ASN A 1 332 ? 0.885   -15.948 -13.410 1.00 95.19 332 A 1 
ATOM   2664 C  CB  . ASN A 1 332 ? 3.334   -15.909 -14.650 1.00 94.45 332 A 1 
ATOM   2665 C  CG  . ASN A 1 332 ? 4.559   -15.257 -15.284 1.00 93.32 332 A 1 
ATOM   2666 O  OD1 . ASN A 1 332 ? 5.286   -14.504 -14.642 1.00 89.38 332 A 1 
ATOM   2667 N  ND2 . ASN A 1 332 ? 4.783   -15.530 -16.565 1.00 88.87 332 A 1 
ATOM   2668 N  N   . LYS A 1 333 ? 1.735   -16.166 -11.324 1.00 96.45 333 A 1 
ATOM   2669 C  CA  . LYS A 1 333 ? 0.444   -16.414 -10.689 1.00 96.52 333 A 1 
ATOM   2670 C  C   . LYS A 1 333 ? 0.463   -15.830 -9.285  1.00 97.47 333 A 1 
ATOM   2671 O  O   . LYS A 1 333 ? 1.478   -15.894 -8.593  1.00 97.02 333 A 1 
ATOM   2672 C  CB  . LYS A 1 333 ? 0.153   -17.916 -10.578 1.00 94.34 333 A 1 
ATOM   2673 C  CG  . LYS A 1 333 ? 0.018   -18.650 -11.896 1.00 86.19 333 A 1 
ATOM   2674 C  CD  . LYS A 1 333 ? -0.286  -20.127 -11.646 1.00 83.60 333 A 1 
ATOM   2675 C  CE  . LYS A 1 333 ? -0.386  -20.909 -12.949 1.00 72.22 333 A 1 
ATOM   2676 N  NZ  . LYS A 1 333 ? -1.464  -20.410 -13.831 1.00 64.98 333 A 1 
ATOM   2677 N  N   . TRP A 1 334 ? -0.662  -15.254 -8.862  1.00 97.72 334 A 1 
ATOM   2678 C  CA  . TRP A 1 334 ? -0.778  -14.748 -7.506  1.00 98.13 334 A 1 
ATOM   2679 C  C   . TRP A 1 334 ? -0.928  -15.941 -6.571  1.00 97.91 334 A 1 
ATOM   2680 O  O   . TRP A 1 334 ? -1.717  -16.848 -6.834  1.00 97.40 334 A 1 
ATOM   2681 C  CB  . TRP A 1 334 ? -1.995  -13.829 -7.367  1.00 98.28 334 A 1 
ATOM   2682 C  CG  . TRP A 1 334 ? -1.780  -12.495 -8.009  1.00 98.45 334 A 1 
ATOM   2683 C  CD1 . TRP A 1 334 ? -2.206  -12.091 -9.237  1.00 98.03 334 A 1 
ATOM   2684 C  CD2 . TRP A 1 334 ? -1.041  -11.401 -7.459  1.00 98.48 334 A 1 
ATOM   2685 N  NE1 . TRP A 1 334 ? -1.782  -10.809 -9.489  1.00 98.12 334 A 1 
ATOM   2686 C  CE2 . TRP A 1 334 ? -1.061  -10.360 -8.420  1.00 98.35 334 A 1 
ATOM   2687 C  CE3 . TRP A 1 334 ? -0.359  -11.196 -6.253  1.00 98.43 334 A 1 
ATOM   2688 C  CZ2 . TRP A 1 334 ? -0.424  -9.141  -8.201  1.00 98.26 334 A 1 
ATOM   2689 C  CZ3 . TRP A 1 334 ? 0.276   -9.971  -6.041  1.00 98.18 334 A 1 
ATOM   2690 C  CH2 . TRP A 1 334 ? 0.241   -8.960  -7.013  1.00 98.18 334 A 1 
ATOM   2691 N  N   . LYS A 1 335 ? -0.167  -15.939 -5.479  1.00 97.98 335 A 1 
ATOM   2692 C  CA  . LYS A 1 335 ? -0.243  -17.026 -4.521  1.00 97.53 335 A 1 
ATOM   2693 C  C   . LYS A 1 335 ? 0.129   -16.546 -3.128  1.00 98.03 335 A 1 
ATOM   2694 O  O   . LYS A 1 335 ? 0.768   -15.513 -2.962  1.00 97.79 335 A 1 
ATOM   2695 C  CB  . LYS A 1 335 ? 0.687   -18.168 -4.943  1.00 95.46 335 A 1 
ATOM   2696 C  CG  . LYS A 1 335 ? 2.144   -17.783 -5.067  1.00 90.20 335 A 1 
ATOM   2697 C  CD  . LYS A 1 335 ? 2.989   -18.950 -5.580  1.00 88.44 335 A 1 
ATOM   2698 C  CE  . LYS A 1 335 ? 4.440   -18.560 -5.748  1.00 80.25 335 A 1 
ATOM   2699 N  NZ  . LYS A 1 335 ? 5.251   -19.688 -6.279  1.00 73.73 335 A 1 
ATOM   2700 N  N   . PHE A 1 336 ? -0.281  -17.312 -2.140  1.00 97.82 336 A 1 
ATOM   2701 C  CA  . PHE A 1 336 ? 0.026   -17.008 -0.754  1.00 97.83 336 A 1 
ATOM   2702 C  C   . PHE A 1 336 ? 1.537   -17.025 -0.546  1.00 97.75 336 A 1 
ATOM   2703 O  O   . PHE A 1 336 ? 2.218   -17.958 -0.989  1.00 97.16 336 A 1 
ATOM   2704 C  CB  . PHE A 1 336 ? -0.636  -18.048 0.155   1.00 97.73 336 A 1 
ATOM   2705 C  CG  . PHE A 1 336 ? -0.292  -17.905 1.613   1.00 97.90 336 A 1 
ATOM   2706 C  CD1 . PHE A 1 336 ? -0.813  -16.854 2.358   1.00 97.33 336 A 1 
ATOM   2707 C  CD2 . PHE A 1 336 ? 0.538   -18.826 2.236   1.00 97.29 336 A 1 
ATOM   2708 C  CE1 . PHE A 1 336 ? -0.510  -16.727 3.710   1.00 96.67 336 A 1 
ATOM   2709 C  CE2 . PHE A 1 336 ? 0.849   -18.706 3.590   1.00 96.75 336 A 1 
ATOM   2710 C  CZ  . PHE A 1 336 ? 0.322   -17.655 4.324   1.00 97.03 336 A 1 
ATOM   2711 N  N   . ASN A 1 337 ? 2.062   -15.991 0.108   1.00 97.95 337 A 1 
ATOM   2712 C  CA  . ASN A 1 337 ? 3.485   -15.939 0.410   1.00 97.74 337 A 1 
ATOM   2713 C  C   . ASN A 1 337 ? 3.692   -16.390 1.851   1.00 97.64 337 A 1 
ATOM   2714 O  O   . ASN A 1 337 ? 4.246   -17.462 2.104   1.00 96.69 337 A 1 
ATOM   2715 C  CB  . ASN A 1 337 ? 4.041   -14.523 0.193   1.00 97.04 337 A 1 
ATOM   2716 C  CG  . ASN A 1 337 ? 5.539   -14.462 0.413   1.00 96.11 337 A 1 
ATOM   2717 O  OD1 . ASN A 1 337 ? 6.188   -15.459 0.713   1.00 92.82 337 A 1 
ATOM   2718 N  ND2 . ASN A 1 337 ? 6.105   -13.271 0.260   1.00 91.60 337 A 1 
ATOM   2719 N  N   . TYR A 1 338 ? 3.221   -15.589 2.814   1.00 98.17 338 A 1 
ATOM   2720 C  CA  . TYR A 1 338 ? 3.326   -15.965 4.213   1.00 98.28 338 A 1 
ATOM   2721 C  C   . TYR A 1 338 ? 2.360   -15.164 5.071   1.00 98.45 338 A 1 
ATOM   2722 O  O   . TYR A 1 338 ? 1.830   -14.137 4.641   1.00 98.36 338 A 1 
ATOM   2723 C  CB  . TYR A 1 338 ? 4.757   -15.761 4.727   1.00 97.97 338 A 1 
ATOM   2724 C  CG  . TYR A 1 338 ? 5.091   -14.313 5.058   1.00 98.17 338 A 1 
ATOM   2725 C  CD1 . TYR A 1 338 ? 5.570   -13.443 4.077   1.00 97.69 338 A 1 
ATOM   2726 C  CD2 . TYR A 1 338 ? 4.916   -13.819 6.347   1.00 97.74 338 A 1 
ATOM   2727 C  CE1 . TYR A 1 338 ? 5.861   -12.109 4.378   1.00 97.14 338 A 1 
ATOM   2728 C  CE2 . TYR A 1 338 ? 5.204   -12.487 6.659   1.00 97.41 338 A 1 
ATOM   2729 C  CZ  . TYR A 1 338 ? 5.675   -11.642 5.673   1.00 97.79 338 A 1 
ATOM   2730 O  OH  . TYR A 1 338 ? 5.966   -10.333 5.983   1.00 97.21 338 A 1 
ATOM   2731 N  N   . GLY A 1 339 ? 2.150   -15.647 6.297   1.00 98.39 339 A 1 
ATOM   2732 C  CA  . GLY A 1 339 ? 1.305   -14.962 7.253   1.00 98.34 339 A 1 
ATOM   2733 C  C   . GLY A 1 339 ? 2.149   -14.565 8.446   1.00 98.44 339 A 1 
ATOM   2734 O  O   . GLY A 1 339 ? 3.070   -15.288 8.830   1.00 97.71 339 A 1 
ATOM   2735 N  N   . SER A 1 340 ? 1.847   -13.417 9.052   1.00 98.31 340 A 1 
ATOM   2736 C  CA  . SER A 1 340 ? 2.615   -12.949 10.200  1.00 98.23 340 A 1 
ATOM   2737 C  C   . SER A 1 340 ? 2.593   -13.940 11.357  1.00 98.08 340 A 1 
ATOM   2738 O  O   . SER A 1 340 ? 3.592   -14.125 12.055  1.00 97.38 340 A 1 
ATOM   2739 C  CB  . SER A 1 340 ? 2.081   -11.593 10.672  1.00 98.06 340 A 1 
ATOM   2740 O  OG  . SER A 1 340 ? 0.719   -11.665 11.043  1.00 97.68 340 A 1 
ATOM   2741 N  N   . SER A 1 341 ? 1.465   -14.583 11.549  1.00 98.03 341 A 1 
ATOM   2742 C  CA  . SER A 1 341 ? 1.322   -15.553 12.636  1.00 97.66 341 A 1 
ATOM   2743 C  C   . SER A 1 341 ? 2.080   -16.850 12.356  1.00 97.49 341 A 1 
ATOM   2744 O  O   . SER A 1 341 ? 2.890   -17.295 13.165  1.00 96.19 341 A 1 
ATOM   2745 C  CB  . SER A 1 341 ? -0.157  -15.861 12.878  1.00 96.93 341 A 1 
ATOM   2746 O  OG  . SER A 1 341 ? -0.297  -16.825 13.911  1.00 84.11 341 A 1 
ATOM   2747 N  N   . SER A 1 342 ? 1.822   -17.456 11.210  1.00 97.53 342 A 1 
ATOM   2748 C  CA  . SER A 1 342 ? 2.453   -18.723 10.859  1.00 97.08 342 A 1 
ATOM   2749 C  C   . SER A 1 342 ? 3.966   -18.616 10.643  1.00 97.15 342 A 1 
ATOM   2750 O  O   . SER A 1 342 ? 4.712   -19.533 10.985  1.00 95.57 342 A 1 
ATOM   2751 C  CB  . SER A 1 342 ? 1.800   -19.321 9.612   1.00 95.65 342 A 1 
ATOM   2752 O  OG  . SER A 1 342 ? 1.946   -18.467 8.496   1.00 87.70 342 A 1 
ATOM   2753 N  N   . GLU A 1 343 ? 4.410   -17.512 10.073  1.00 97.40 343 A 1 
ATOM   2754 C  CA  . GLU A 1 343 ? 5.832   -17.342 9.762   1.00 97.21 343 A 1 
ATOM   2755 C  C   . GLU A 1 343 ? 6.686   -16.875 10.940  1.00 97.27 343 A 1 
ATOM   2756 O  O   . GLU A 1 343 ? 7.811   -17.347 11.117  1.00 95.55 343 A 1 
ATOM   2757 C  CB  . GLU A 1 343 ? 6.004   -16.360 8.603   1.00 96.00 343 A 1 
ATOM   2758 C  CG  . GLU A 1 343 ? 7.381   -16.383 7.946   1.00 92.51 343 A 1 
ATOM   2759 C  CD  . GLU A 1 343 ? 7.593   -17.606 7.067   1.00 94.69 343 A 1 
ATOM   2760 O  OE1 . GLU A 1 343 ? 8.490   -17.554 6.202   1.00 91.00 343 A 1 
ATOM   2761 O  OE2 . GLU A 1 343 ? 6.864   -18.604 7.223   1.00 91.09 343 A 1 
ATOM   2762 N  N   . TYR A 1 344 ? 6.159   -15.938 11.722  1.00 97.99 344 A 1 
ATOM   2763 C  CA  . TYR A 1 344 ? 6.921   -15.360 12.821  1.00 97.98 344 A 1 
ATOM   2764 C  C   . TYR A 1 344 ? 6.417   -15.690 14.218  1.00 97.89 344 A 1 
ATOM   2765 O  O   . TYR A 1 344 ? 7.052   -15.334 15.209  1.00 96.27 344 A 1 
ATOM   2766 C  CB  . TYR A 1 344 ? 6.974   -13.837 12.658  1.00 97.76 344 A 1 
ATOM   2767 C  CG  . TYR A 1 344 ? 7.584   -13.363 11.358  1.00 97.99 344 A 1 
ATOM   2768 C  CD1 . TYR A 1 344 ? 8.816   -13.850 10.916  1.00 97.32 344 A 1 
ATOM   2769 C  CD2 . TYR A 1 344 ? 6.942   -12.406 10.580  1.00 97.40 344 A 1 
ATOM   2770 C  CE1 . TYR A 1 344 ? 9.387   -13.399 9.734   1.00 96.83 344 A 1 
ATOM   2771 C  CE2 . TYR A 1 344 ? 7.511   -11.945 9.394   1.00 96.93 344 A 1 
ATOM   2772 C  CZ  . TYR A 1 344 ? 8.730   -12.441 8.974   1.00 97.32 344 A 1 
ATOM   2773 O  OH  . TYR A 1 344 ? 9.302   -11.984 7.805   1.00 96.42 344 A 1 
ATOM   2774 N  N   . GLY A 1 345 ? 5.294   -16.372 14.296  1.00 96.72 345 A 1 
ATOM   2775 C  CA  . GLY A 1 345 ? 4.751   -16.731 15.596  1.00 96.49 345 A 1 
ATOM   2776 C  C   . GLY A 1 345 ? 4.125   -15.558 16.340  1.00 97.23 345 A 1 
ATOM   2777 O  O   . GLY A 1 345 ? 3.938   -15.620 17.551  1.00 95.55 345 A 1 
ATOM   2778 N  N   . LEU A 1 346 ? 3.804   -14.496 15.621  1.00 97.67 346 A 1 
ATOM   2779 C  CA  . LEU A 1 346 ? 3.207   -13.318 16.231  1.00 97.71 346 A 1 
ATOM   2780 C  C   . LEU A 1 346 ? 1.778   -13.612 16.684  1.00 97.72 346 A 1 
ATOM   2781 O  O   . LEU A 1 346 ? 0.969   -14.120 15.913  1.00 96.90 346 A 1 
ATOM   2782 C  CB  . LEU A 1 346 ? 3.197   -12.154 15.235  1.00 97.32 346 A 1 
ATOM   2783 C  CG  . LEU A 1 346 ? 4.574   -11.685 14.757  1.00 96.51 346 A 1 
ATOM   2784 C  CD1 . LEU A 1 346 ? 4.419   -10.708 13.595  1.00 95.27 346 A 1 
ATOM   2785 C  CD2 . LEU A 1 346 ? 5.326   -11.023 15.902  1.00 95.10 346 A 1 
ATOM   2786 N  N   . LYS A 1 347 ? 1.488   -13.303 17.951  1.00 97.84 347 A 1 
ATOM   2787 C  CA  . LYS A 1 347 ? 0.157   -13.539 18.498  1.00 97.65 347 A 1 
ATOM   2788 C  C   . LYS A 1 347 ? -0.810  -12.422 18.092  1.00 97.86 347 A 1 
ATOM   2789 O  O   . LYS A 1 347 ? -2.021  -12.621 18.067  1.00 96.57 347 A 1 
ATOM   2790 C  CB  . LYS A 1 347 ? 0.230   -13.639 20.022  1.00 96.88 347 A 1 
ATOM   2791 C  CG  . LYS A 1 347 ? 1.084   -14.795 20.510  1.00 92.40 347 A 1 
ATOM   2792 C  CD  . LYS A 1 347 ? 1.153   -14.837 22.029  1.00 85.74 347 A 1 
ATOM   2793 C  CE  . LYS A 1 347 ? 2.014   -15.990 22.509  1.00 77.36 347 A 1 
ATOM   2794 N  NZ  . LYS A 1 347 ? 2.101   -16.048 23.989  1.00 67.32 347 A 1 
ATOM   2795 N  N   . GLU A 1 348 ? -0.248  -11.269 17.777  1.00 98.43 348 A 1 
ATOM   2796 C  CA  . GLU A 1 348 ? -1.022  -10.117 17.343  1.00 98.44 348 A 1 
ATOM   2797 C  C   . GLU A 1 348 ? -0.033  -9.100  16.768  1.00 98.62 348 A 1 
ATOM   2798 O  O   . GLU A 1 348 ? 1.182   -9.245  16.931  1.00 98.43 348 A 1 
ATOM   2799 C  CB  . GLU A 1 348 ? -1.795  -9.489  18.512  1.00 97.62 348 A 1 
ATOM   2800 C  CG  . GLU A 1 348 ? -0.883  -8.976  19.628  1.00 95.97 348 A 1 
ATOM   2801 C  CD  . GLU A 1 348 ? -1.658  -8.407  20.810  1.00 96.11 348 A 1 
ATOM   2802 O  OE1 . GLU A 1 348 ? -2.904  -8.524  20.829  1.00 92.55 348 A 1 
ATOM   2803 O  OE2 . GLU A 1 348 ? -1.016  -7.849  21.723  1.00 93.06 348 A 1 
ATOM   2804 N  N   . LEU A 1 349 ? -0.543  -8.080  16.087  1.00 98.79 349 A 1 
ATOM   2805 C  CA  . LEU A 1 349 ? 0.327   -7.068  15.495  1.00 98.70 349 A 1 
ATOM   2806 C  C   . LEU A 1 349 ? 0.540   -5.899  16.458  1.00 98.76 349 A 1 
ATOM   2807 O  O   . LEU A 1 349 ? 0.132   -4.770  16.195  1.00 98.52 349 A 1 
ATOM   2808 C  CB  . LEU A 1 349 ? -0.283  -6.579  14.170  1.00 98.74 349 A 1 
ATOM   2809 C  CG  . LEU A 1 349 ? -0.543  -7.683  13.141  1.00 98.50 349 A 1 
ATOM   2810 C  CD1 . LEU A 1 349 ? -1.097  -7.096  11.851  1.00 98.27 349 A 1 
ATOM   2811 C  CD2 . LEU A 1 349 ? 0.749   -8.452  12.853  1.00 98.18 349 A 1 
ATOM   2812 N  N   . SER A 1 350 ? 1.195   -6.206  17.577  1.00 98.72 350 A 1 
ATOM   2813 C  CA  . SER A 1 350 ? 1.445   -5.223  18.623  1.00 98.67 350 A 1 
ATOM   2814 C  C   . SER A 1 350 ? 2.930   -4.896  18.778  1.00 98.76 350 A 1 
ATOM   2815 O  O   . SER A 1 350 ? 3.791   -5.686  18.370  1.00 98.56 350 A 1 
ATOM   2816 C  CB  . SER A 1 350 ? 0.918   -5.745  19.959  1.00 98.47 350 A 1 
ATOM   2817 O  OG  . SER A 1 350 ? 1.676   -6.868  20.387  1.00 97.99 350 A 1 
ATOM   2818 N  N   . PRO A 1 351 ? 3.246   -3.757  19.391  1.00 98.73 351 A 1 
ATOM   2819 C  CA  . PRO A 1 351 ? 4.643   -3.400  19.630  1.00 98.69 351 A 1 
ATOM   2820 C  C   . PRO A 1 351 ? 5.365   -4.479  20.434  1.00 98.62 351 A 1 
ATOM   2821 O  O   . PRO A 1 351 ? 6.516   -4.809  20.148  1.00 98.38 351 A 1 
ATOM   2822 C  CB  . PRO A 1 351 ? 4.537   -2.082  20.406  1.00 98.52 351 A 1 
ATOM   2823 C  CG  . PRO A 1 351 ? 3.297   -1.464  19.842  1.00 97.84 351 A 1 
ATOM   2824 C  CD  . PRO A 1 351 ? 2.348   -2.639  19.748  1.00 98.58 351 A 1 
ATOM   2825 N  N   . LYS A 1 352 ? 4.694   -5.029  21.442  1.00 98.55 352 A 1 
ATOM   2826 C  CA  . LYS A 1 352 ? 5.287   -6.064  22.282  1.00 98.34 352 A 1 
ATOM   2827 C  C   . LYS A 1 352 ? 5.713   -7.277  21.457  1.00 98.56 352 A 1 
ATOM   2828 O  O   . LYS A 1 352 ? 6.833   -7.783  21.608  1.00 98.20 352 A 1 
ATOM   2829 C  CB  . LYS A 1 352 ? 4.302   -6.505  23.369  1.00 97.67 352 A 1 
ATOM   2830 C  CG  . LYS A 1 352 ? 4.823   -7.625  24.256  1.00 87.00 352 A 1 
ATOM   2831 C  CD  . LYS A 1 352 ? 3.790   -8.053  25.286  1.00 82.95 352 A 1 
ATOM   2832 C  CE  . LYS A 1 352 ? 4.298   -9.202  26.138  1.00 69.82 352 A 1 
ATOM   2833 N  NZ  . LYS A 1 352 ? 3.280   -9.647  27.134  1.00 63.41 352 A 1 
ATOM   2834 N  N   . GLU A 1 353 ? 4.826   -7.745  20.591  1.00 98.52 353 A 1 
ATOM   2835 C  CA  . GLU A 1 353 ? 5.122   -8.905  19.754  1.00 98.57 353 A 1 
ATOM   2836 C  C   . GLU A 1 353 ? 6.258   -8.631  18.775  1.00 98.68 353 A 1 
ATOM   2837 O  O   . GLU A 1 353 ? 7.114   -9.488  18.552  1.00 98.33 353 A 1 
ATOM   2838 C  CB  . GLU A 1 353 ? 3.869   -9.352  18.997  1.00 98.45 353 A 1 
ATOM   2839 C  CG  . GLU A 1 353 ? 2.821   -10.014 19.876  1.00 97.53 353 A 1 
ATOM   2840 C  CD  . GLU A 1 353 ? 3.296   -11.347 20.423  1.00 97.67 353 A 1 
ATOM   2841 O  OE1 . GLU A 1 353 ? 3.597   -12.240 19.612  1.00 95.32 353 A 1 
ATOM   2842 O  OE2 . GLU A 1 353 ? 3.362   -11.492 21.658  1.00 95.23 353 A 1 
ATOM   2843 N  N   . PHE A 1 354 ? 6.274   -7.443  18.184  1.00 98.71 354 A 1 
ATOM   2844 C  CA  . PHE A 1 354 ? 7.339   -7.131  17.239  1.00 98.71 354 A 1 
ATOM   2845 C  C   . PHE A 1 354 ? 8.674   -6.853  17.918  1.00 98.66 354 A 1 
ATOM   2846 O  O   . PHE A 1 354 ? 9.724   -7.073  17.330  1.00 98.28 354 A 1 
ATOM   2847 C  CB  . PHE A 1 354 ? 6.930   -5.971  16.334  1.00 98.67 354 A 1 
ATOM   2848 C  CG  . PHE A 1 354 ? 6.096   -6.398  15.154  1.00 98.70 354 A 1 
ATOM   2849 C  CD1 . PHE A 1 354 ? 4.720   -6.545  15.261  1.00 98.34 354 A 1 
ATOM   2850 C  CD2 . PHE A 1 354 ? 6.711   -6.715  13.943  1.00 98.30 354 A 1 
ATOM   2851 C  CE1 . PHE A 1 354 ? 3.968   -6.991  14.189  1.00 97.95 354 A 1 
ATOM   2852 C  CE2 . PHE A 1 354 ? 5.958   -7.157  12.873  1.00 97.91 354 A 1 
ATOM   2853 C  CZ  . PHE A 1 354 ? 4.584   -7.301  12.994  1.00 98.20 354 A 1 
ATOM   2854 N  N   . GLU A 1 355 ? 8.655   -6.383  19.165  1.00 98.58 355 A 1 
ATOM   2855 C  CA  . GLU A 1 355 ? 9.902   -6.190  19.904  1.00 98.41 355 A 1 
ATOM   2856 C  C   . GLU A 1 355 ? 10.501  -7.566  20.181  1.00 98.40 355 A 1 
ATOM   2857 O  O   . GLU A 1 355 ? 11.713  -7.756  20.104  1.00 98.14 355 A 1 
ATOM   2858 C  CB  . GLU A 1 355 ? 9.654   -5.442  21.213  1.00 98.18 355 A 1 
ATOM   2859 C  CG  . GLU A 1 355 ? 9.314   -3.980  21.012  1.00 95.54 355 A 1 
ATOM   2860 C  CD  . GLU A 1 355 ? 9.163   -3.228  22.324  1.00 94.07 355 A 1 
ATOM   2861 O  OE1 . GLU A 1 355 ? 8.688   -3.845  23.306  1.00 88.59 355 A 1 
ATOM   2862 O  OE2 . GLU A 1 355 ? 9.514   -2.037  22.367  1.00 88.92 355 A 1 
ATOM   2863 N  N   . ILE A 1 356 ? 9.649   -8.524  20.488  1.00 98.49 356 A 1 
ATOM   2864 C  CA  . ILE A 1 356 ? 10.090  -9.891  20.730  1.00 98.25 356 A 1 
ATOM   2865 C  C   . ILE A 1 356 ? 10.659  -10.461 19.436  1.00 98.37 356 A 1 
ATOM   2866 O  O   . ILE A 1 356 ? 11.704  -11.110 19.438  1.00 98.10 356 A 1 
ATOM   2867 C  CB  . ILE A 1 356 ? 8.927   -10.776 21.235  1.00 98.05 356 A 1 
ATOM   2868 C  CG1 . ILE A 1 356 ? 8.524   -10.337 22.648  1.00 96.88 356 A 1 
ATOM   2869 C  CG2 . ILE A 1 356 ? 9.325   -12.251 21.222  1.00 96.86 356 A 1 
ATOM   2870 C  CD1 . ILE A 1 356 ? 7.286   -11.042 23.188  1.00 94.25 356 A 1 
ATOM   2871 N  N   . LEU A 1 357 ? 9.977   -10.220 18.326  1.00 98.34 357 A 1 
ATOM   2872 C  CA  . LEU A 1 357 ? 10.443  -10.697 17.024  1.00 98.33 357 A 1 
ATOM   2873 C  C   . LEU A 1 357 ? 11.808  -10.107 16.677  1.00 98.36 357 A 1 
ATOM   2874 O  O   . LEU A 1 357 ? 12.702  -10.819 16.225  1.00 98.15 357 A 1 
ATOM   2875 C  CB  . LEU A 1 357 ? 9.436   -10.346 15.928  1.00 98.27 357 A 1 
ATOM   2876 C  CG  . LEU A 1 357 ? 9.853   -10.716 14.496  1.00 98.00 357 A 1 
ATOM   2877 C  CD1 . LEU A 1 357 ? 10.049  -12.223 14.390  1.00 97.42 357 A 1 
ATOM   2878 C  CD2 . LEU A 1 357 ? 8.792   -10.251 13.504  1.00 97.35 357 A 1 
ATOM   2879 N  N   . ALA A 1 358 ? 11.963  -8.802  16.891  1.00 98.30 358 A 1 
ATOM   2880 C  CA  . ALA A 1 358 ? 13.225  -8.135  16.594  1.00 98.01 358 A 1 
ATOM   2881 C  C   . ALA A 1 358 ? 14.358  -8.730  17.429  1.00 98.13 358 A 1 
ATOM   2882 O  O   . ALA A 1 358 ? 15.456  -8.974  16.925  1.00 97.81 358 A 1 
ATOM   2883 C  CB  . ALA A 1 358 ? 13.103  -6.636  16.858  1.00 97.62 358 A 1 
ATOM   2884 N  N   . ALA A 1 359 ? 14.089  -8.971  18.698  1.00 98.27 359 A 1 
ATOM   2885 C  CA  . ALA A 1 359 ? 15.083  -9.549  19.591  1.00 98.26 359 A 1 
ATOM   2886 C  C   . ALA A 1 359 ? 15.445  -10.961 19.138  1.00 98.36 359 A 1 
ATOM   2887 O  O   . ALA A 1 359 ? 16.611  -11.353 19.172  1.00 97.93 359 A 1 
ATOM   2888 C  CB  . ALA A 1 359 ? 14.563  -9.563  21.023  1.00 98.11 359 A 1 
ATOM   2889 N  N   . ARG A 1 360 ? 14.449  -11.727 18.719  1.00 98.38 360 A 1 
ATOM   2890 C  CA  . ARG A 1 360 ? 14.684  -13.094 18.249  1.00 98.27 360 A 1 
ATOM   2891 C  C   . ARG A 1 360 ? 15.539  -13.096 16.989  1.00 98.30 360 A 1 
ATOM   2892 O  O   . ARG A 1 360 ? 16.467  -13.897 16.861  1.00 97.95 360 A 1 
ATOM   2893 C  CB  . ARG A 1 360 ? 13.348  -13.798 17.969  1.00 97.84 360 A 1 
ATOM   2894 C  CG  . ARG A 1 360 ? 12.546  -14.150 19.211  1.00 92.63 360 A 1 
ATOM   2895 C  CD  . ARG A 1 360 ? 11.186  -14.740 18.813  1.00 91.38 360 A 1 
ATOM   2896 N  NE  . ARG A 1 360 ? 11.324  -15.930 17.992  1.00 87.27 360 A 1 
ATOM   2897 C  CZ  . ARG A 1 360 ? 10.408  -16.387 17.147  1.00 85.26 360 A 1 
ATOM   2898 N  NH1 . ARG A 1 360 ? 9.269   -15.739 16.997  1.00 79.05 360 A 1 
ATOM   2899 N  NH2 . ARG A 1 360 ? 10.634  -17.482 16.445  1.00 77.33 360 A 1 
ATOM   2900 N  N   . MET A 1 361 ? 15.248  -12.191 16.059  1.00 98.19 361 A 1 
ATOM   2901 C  CA  . MET A 1 361 ? 16.008  -12.129 14.810  1.00 97.99 361 A 1 
ATOM   2902 C  C   . MET A 1 361 ? 17.463  -11.737 15.049  1.00 98.04 361 A 1 
ATOM   2903 O  O   . MET A 1 361 ? 18.345  -12.124 14.285  1.00 97.44 361 A 1 
ATOM   2904 C  CB  . MET A 1 361 ? 15.362  -11.154 13.824  1.00 97.03 361 A 1 
ATOM   2905 C  CG  . MET A 1 361 ? 14.014  -11.631 13.291  1.00 94.51 361 A 1 
ATOM   2906 S  SD  . MET A 1 361 ? 13.428  -10.694 11.863  1.00 94.23 361 A 1 
ATOM   2907 C  CE  . MET A 1 361 ? 13.164  -9.084  12.587  1.00 88.38 361 A 1 
ATOM   2908 N  N   . ASP A 1 362 ? 17.703  -10.982 16.104  1.00 97.82 362 A 1 
ATOM   2909 C  CA  . ASP A 1 362 ? 19.066  -10.568 16.426  1.00 97.61 362 A 1 
ATOM   2910 C  C   . ASP A 1 362 ? 19.895  -11.753 16.901  1.00 97.67 362 A 1 
ATOM   2911 O  O   . ASP A 1 362 ? 21.129  -11.740 16.806  1.00 96.77 362 A 1 
ATOM   2912 C  CB  . ASP A 1 362 ? 19.042  -9.488  17.517  1.00 97.01 362 A 1 
ATOM   2913 C  CG  . ASP A 1 362 ? 20.412  -8.885  17.776  1.00 88.91 362 A 1 
ATOM   2914 O  OD1 . ASP A 1 362 ? 20.988  -8.308  16.832  1.00 83.89 362 A 1 
ATOM   2915 O  OD2 . ASP A 1 362 ? 20.901  -8.987  18.911  1.00 81.84 362 A 1 
ATOM   2916 N  N   . LYS A 1 363 ? 19.224  -12.785 17.386  1.00 97.74 363 A 1 
ATOM   2917 C  CA  . LYS A 1 363 ? 19.902  -13.979 17.897  1.00 97.62 363 A 1 
ATOM   2918 C  C   . LYS A 1 363 ? 19.757  -15.196 16.994  1.00 97.81 363 A 1 
ATOM   2919 O  O   . LYS A 1 363 ? 20.524  -16.154 17.110  1.00 96.63 363 A 1 
ATOM   2920 C  CB  . LYS A 1 363 ? 19.340  -14.335 19.277  1.00 96.80 363 A 1 
ATOM   2921 C  CG  . LYS A 1 363 ? 19.348  -13.212 20.301  1.00 91.47 363 A 1 
ATOM   2922 C  CD  . LYS A 1 363 ? 20.757  -12.838 20.719  1.00 84.91 363 A 1 
ATOM   2923 C  CE  . LYS A 1 363 ? 20.737  -11.802 21.826  1.00 75.19 363 A 1 
ATOM   2924 N  NZ  . LYS A 1 363 ? 22.109  -11.436 22.286  1.00 65.65 363 A 1 
ATOM   2925 N  N   . ASP A 1 364 ? 18.794  -15.163 16.100  1.00 97.78 364 A 1 
ATOM   2926 C  CA  . ASP A 1 364 ? 18.488  -16.295 15.241  1.00 97.70 364 A 1 
ATOM   2927 C  C   . ASP A 1 364 ? 18.639  -15.918 13.764  1.00 97.80 364 A 1 
ATOM   2928 O  O   . ASP A 1 364 ? 17.744  -15.305 13.179  1.00 97.44 364 A 1 
ATOM   2929 C  CB  . ASP A 1 364 ? 17.052  -16.756 15.534  1.00 97.19 364 A 1 
ATOM   2930 C  CG  . ASP A 1 364 ? 16.680  -18.048 14.826  1.00 96.61 364 A 1 
ATOM   2931 O  OD1 . ASP A 1 364 ? 17.317  -18.400 13.812  1.00 94.75 364 A 1 
ATOM   2932 O  OD2 . ASP A 1 364 ? 15.724  -18.705 15.288  1.00 93.71 364 A 1 
ATOM   2933 N  N   . LEU A 1 365 ? 19.764  -16.291 13.169  1.00 97.55 365 A 1 
ATOM   2934 C  CA  . LEU A 1 365 ? 20.034  -15.963 11.776  1.00 97.33 365 A 1 
ATOM   2935 C  C   . LEU A 1 365 ? 19.015  -16.580 10.815  1.00 97.23 365 A 1 
ATOM   2936 O  O   . LEU A 1 365 ? 18.651  -15.960 9.815   1.00 96.91 365 A 1 
ATOM   2937 C  CB  . LEU A 1 365 ? 21.448  -16.402 11.381  1.00 96.83 365 A 1 
ATOM   2938 C  CG  . LEU A 1 365 ? 21.887  -16.053 9.961   1.00 91.92 365 A 1 
ATOM   2939 C  CD1 . LEU A 1 365 ? 21.809  -14.545 9.748   1.00 88.85 365 A 1 
ATOM   2940 C  CD2 . LEU A 1 365 ? 23.307  -16.556 9.724   1.00 88.97 365 A 1 
ATOM   2941 N  N   . GLN A 1 366 ? 18.576  -17.802 11.112  1.00 97.37 366 A 1 
ATOM   2942 C  CA  . GLN A 1 366 ? 17.599  -18.456 10.248  1.00 96.84 366 A 1 
ATOM   2943 C  C   . GLN A 1 366 ? 16.295  -17.662 10.220  1.00 97.08 366 A 1 
ATOM   2944 O  O   . GLN A 1 366 ? 15.670  -17.517 9.173   1.00 96.29 366 A 1 
ATOM   2945 C  CB  . GLN A 1 366 ? 17.329  -19.885 10.729  1.00 96.36 366 A 1 
ATOM   2946 C  CG  . GLN A 1 366 ? 18.489  -20.836 10.471  1.00 84.57 366 A 1 
ATOM   2947 C  CD  . GLN A 1 366 ? 18.171  -22.253 10.888  1.00 77.82 366 A 1 
ATOM   2948 O  OE1 . GLN A 1 366 ? 17.056  -22.736 10.666  1.00 70.02 366 A 1 
ATOM   2949 N  NE2 . GLN A 1 366 ? 19.141  -22.934 11.480  1.00 67.95 366 A 1 
ATOM   2950 N  N   . LEU A 1 367 ? 15.900  -17.146 11.377  1.00 97.27 367 A 1 
ATOM   2951 C  CA  . LEU A 1 367 ? 14.686  -16.349 11.458  1.00 97.39 367 A 1 
ATOM   2952 C  C   . LEU A 1 367 ? 14.871  -15.023 10.721  1.00 97.56 367 A 1 
ATOM   2953 O  O   . LEU A 1 367 ? 13.989  -14.583 9.989   1.00 97.27 367 A 1 
ATOM   2954 C  CB  . LEU A 1 367 ? 14.318  -16.080 12.922  1.00 97.32 367 A 1 
ATOM   2955 C  CG  . LEU A 1 367 ? 13.044  -15.263 13.151  1.00 96.48 367 A 1 
ATOM   2956 C  CD1 . LEU A 1 367 ? 11.847  -15.982 12.556  1.00 95.50 367 A 1 
ATOM   2957 C  CD2 . LEU A 1 367 ? 12.844  -15.059 14.650  1.00 95.52 367 A 1 
ATOM   2958 N  N   . PHE A 1 368 ? 16.029  -14.402 10.902  1.00 97.45 368 A 1 
ATOM   2959 C  CA  . PHE A 1 368 ? 16.303  -13.150 10.212  1.00 97.28 368 A 1 
ATOM   2960 C  C   . PHE A 1 368 ? 16.293  -13.361 8.700   1.00 97.08 368 A 1 
ATOM   2961 O  O   . PHE A 1 368 ? 15.830  -12.504 7.946   1.00 96.85 368 A 1 
ATOM   2962 C  CB  . PHE A 1 368 ? 17.649  -12.560 10.624  1.00 96.84 368 A 1 
ATOM   2963 C  CG  . PHE A 1 368 ? 17.990  -11.289 9.895   1.00 96.19 368 A 1 
ATOM   2964 C  CD1 . PHE A 1 368 ? 17.418  -10.079 10.273  1.00 94.85 368 A 1 
ATOM   2965 C  CD2 . PHE A 1 368 ? 18.841  -11.305 8.792   1.00 94.84 368 A 1 
ATOM   2966 C  CE1 . PHE A 1 368 ? 17.686  -8.909  9.568   1.00 93.43 368 A 1 
ATOM   2967 C  CE2 . PHE A 1 368 ? 19.117  -10.143 8.085   1.00 93.54 368 A 1 
ATOM   2968 C  CZ  . PHE A 1 368 ? 18.538  -8.941  8.473   1.00 93.34 368 A 1 
ATOM   2969 N  N   . ASN A 1 369 ? 16.832  -14.508 8.260   1.00 96.75 369 A 1 
ATOM   2970 C  CA  . ASN A 1 369 ? 16.863  -14.798 6.833   1.00 96.32 369 A 1 
ATOM   2971 C  C   . ASN A 1 369 ? 15.461  -14.903 6.245   1.00 96.39 369 A 1 
ATOM   2972 O  O   . ASN A 1 369 ? 15.249  -14.563 5.085   1.00 96.08 369 A 1 
ATOM   2973 C  CB  . ASN A 1 369 ? 17.658  -16.074 6.558   1.00 96.02 369 A 1 
ATOM   2974 C  CG  . ASN A 1 369 ? 19.161  -15.874 6.707   1.00 92.83 369 A 1 
ATOM   2975 O  OD1 . ASN A 1 369 ? 19.655  -14.756 6.664   1.00 87.96 369 A 1 
ATOM   2976 N  ND2 . ASN A 1 369 ? 19.888  -16.976 6.860   1.00 86.87 369 A 1 
ATOM   2977 N  N   . LYS A 1 370 ? 14.507  -15.353 7.045   1.00 96.56 370 A 1 
ATOM   2978 C  CA  . LYS A 1 370 ? 13.122  -15.425 6.583   1.00 96.53 370 A 1 
ATOM   2979 C  C   . LYS A 1 370 ? 12.632  -14.002 6.337   1.00 97.12 370 A 1 
ATOM   2980 O  O   . LYS A 1 370 ? 12.059  -13.700 5.287   1.00 96.75 370 A 1 
ATOM   2981 C  CB  . LYS A 1 370 ? 12.216  -16.085 7.635   1.00 95.02 370 A 1 
ATOM   2982 C  CG  . LYS A 1 370 ? 12.365  -17.584 7.748   1.00 85.21 370 A 1 
ATOM   2983 C  CD  . LYS A 1 370 ? 11.323  -18.139 8.715   1.00 85.28 370 A 1 
ATOM   2984 C  CE  . LYS A 1 370 ? 11.392  -19.652 8.821   1.00 77.78 370 A 1 
ATOM   2985 N  NZ  . LYS A 1 370 ? 10.356  -20.165 9.738   1.00 73.08 370 A 1 
ATOM   2986 N  N   . TYR A 1 371 ? 12.883  -13.131 7.307   1.00 97.04 371 A 1 
ATOM   2987 C  CA  . TYR A 1 371 ? 12.500  -11.730 7.182   1.00 97.12 371 A 1 
ATOM   2988 C  C   . TYR A 1 371 ? 13.178  -11.092 5.980   1.00 97.22 371 A 1 
ATOM   2989 O  O   . TYR A 1 371 ? 12.549  -10.373 5.205   1.00 97.15 371 A 1 
ATOM   2990 C  CB  . TYR A 1 371 ? 12.874  -10.971 8.460   1.00 97.30 371 A 1 
ATOM   2991 C  CG  . TYR A 1 371 ? 12.927  -9.468  8.280   1.00 97.24 371 A 1 
ATOM   2992 C  CD1 . TYR A 1 371 ? 11.765  -8.696  8.304   1.00 96.50 371 A 1 
ATOM   2993 C  CD2 . TYR A 1 371 ? 14.140  -8.820  8.048   1.00 96.62 371 A 1 
ATOM   2994 C  CE1 . TYR A 1 371 ? 11.816  -7.321  8.106   1.00 95.84 371 A 1 
ATOM   2995 C  CE2 . TYR A 1 371 ? 14.201  -7.450  7.843   1.00 95.92 371 A 1 
ATOM   2996 C  CZ  . TYR A 1 371 ? 13.037  -6.706  7.878   1.00 96.12 371 A 1 
ATOM   2997 O  OH  . TYR A 1 371 ? 13.102  -5.342  7.671   1.00 94.91 371 A 1 
ATOM   2998 N  N   . HIS A 1 372 ? 14.470  -11.363 5.823   1.00 96.42 372 A 1 
ATOM   2999 C  CA  . HIS A 1 372 ? 15.240  -10.786 4.721   1.00 95.80 372 A 1 
ATOM   3000 C  C   . HIS A 1 372 ? 14.687  -11.220 3.370   1.00 95.97 372 A 1 
ATOM   3001 O  O   . HIS A 1 372 ? 14.627  -10.427 2.430   1.00 95.51 372 A 1 
ATOM   3002 C  CB  . HIS A 1 372 ? 16.705  -11.205 4.840   1.00 94.62 372 A 1 
ATOM   3003 C  CG  . HIS A 1 372 ? 17.604  -10.553 3.842   1.00 92.08 372 A 1 
ATOM   3004 N  ND1 . HIS A 1 372 ? 17.925  -9.219  3.876   1.00 82.22 372 A 1 
ATOM   3005 C  CD2 . HIS A 1 372 ? 18.240  -11.058 2.756   1.00 81.58 372 A 1 
ATOM   3006 C  CE1 . HIS A 1 372 ? 18.719  -8.920  2.864   1.00 82.21 372 A 1 
ATOM   3007 N  NE2 . HIS A 1 372 ? 18.929  -10.018 2.165   1.00 84.07 372 A 1 
ATOM   3008 N  N   . LEU A 1 373 ? 14.288  -12.484 3.266   1.00 96.30 373 A 1 
ATOM   3009 C  CA  . LEU A 1 373 ? 13.715  -12.987 2.023   1.00 96.34 373 A 1 
ATOM   3010 C  C   . LEU A 1 373 ? 12.383  -12.302 1.738   1.00 96.79 373 A 1 
ATOM   3011 O  O   . LEU A 1 373 ? 12.129  -11.861 0.618   1.00 96.14 373 A 1 
ATOM   3012 C  CB  . LEU A 1 373 ? 13.521  -14.499 2.119   1.00 95.62 373 A 1 
ATOM   3013 C  CG  . LEU A 1 373 ? 13.040  -15.209 0.849   1.00 86.55 373 A 1 
ATOM   3014 C  CD1 . LEU A 1 373 ? 14.085  -15.087 -0.245  1.00 83.87 373 A 1 
ATOM   3015 C  CD2 . LEU A 1 373 ? 12.762  -16.679 1.160   1.00 83.75 373 A 1 
ATOM   3016 N  N   . HIS A 1 374 ? 11.539  -12.206 2.762   1.00 96.95 374 A 1 
ATOM   3017 C  CA  . HIS A 1 374 ? 10.236  -11.568 2.599   1.00 97.16 374 A 1 
ATOM   3018 C  C   . HIS A 1 374 ? 10.348  -10.060 2.391   1.00 97.29 374 A 1 
ATOM   3019 O  O   . HIS A 1 374 ? 9.468   -9.440  1.797   1.00 96.83 374 A 1 
ATOM   3020 C  CB  . HIS A 1 374 ? 9.350   -11.849 3.820   1.00 97.00 374 A 1 
ATOM   3021 C  CG  . HIS A 1 374 ? 9.056   -13.306 4.033   1.00 97.20 374 A 1 
ATOM   3022 N  ND1 . HIS A 1 374 ? 8.774   -14.173 2.997   1.00 93.87 374 A 1 
ATOM   3023 C  CD2 . HIS A 1 374 ? 8.975   -14.035 5.161   1.00 93.83 374 A 1 
ATOM   3024 C  CE1 . HIS A 1 374 ? 8.552   -15.376 3.479   1.00 95.16 374 A 1 
ATOM   3025 N  NE2 . HIS A 1 374 ? 8.661   -15.324 4.794   1.00 95.18 374 A 1 
ATOM   3026 N  N   . PHE A 1 375 ? 11.431  -9.468  2.867   1.00 96.33 375 A 1 
ATOM   3027 C  CA  . PHE A 1 375 ? 11.691  -8.035  2.715   1.00 95.66 375 A 1 
ATOM   3028 C  C   . PHE A 1 375 ? 11.559  -7.625  1.246   1.00 95.38 375 A 1 
ATOM   3029 O  O   . PHE A 1 375 ? 11.058  -6.547  0.942   1.00 94.61 375 A 1 
ATOM   3030 C  CB  . PHE A 1 375 ? 13.099  -7.723  3.236   1.00 95.41 375 A 1 
ATOM   3031 C  CG  . PHE A 1 375 ? 13.513  -6.277  3.139   1.00 95.87 375 A 1 
ATOM   3032 C  CD1 . PHE A 1 375 ? 13.018  -5.335  4.025   1.00 95.49 375 A 1 
ATOM   3033 C  CD2 . PHE A 1 375 ? 14.428  -5.876  2.172   1.00 95.59 375 A 1 
ATOM   3034 C  CE1 . PHE A 1 375 ? 13.429  -4.007  3.958   1.00 94.56 375 A 1 
ATOM   3035 C  CE2 . PHE A 1 375 ? 14.847  -4.545  2.095   1.00 94.73 375 A 1 
ATOM   3036 C  CZ  . PHE A 1 375 ? 14.347  -3.607  2.993   1.00 94.83 375 A 1 
ATOM   3037 N  N   . ARG A 1 376 ? 11.995  -8.512  0.345   1.00 95.83 376 A 1 
ATOM   3038 C  CA  . ARG A 1 376 ? 11.894  -8.250  -1.084  1.00 95.32 376 A 1 
ATOM   3039 C  C   . ARG A 1 376 ? 10.870  -9.171  -1.743  1.00 95.71 376 A 1 
ATOM   3040 O  O   . ARG A 1 376 ? 10.965  -9.511  -2.919  1.00 93.79 376 A 1 
ATOM   3041 C  CB  . ARG A 1 376 ? 13.272  -8.405  -1.753  1.00 93.28 376 A 1 
ATOM   3042 C  CG  . ARG A 1 376 ? 14.303  -7.423  -1.225  1.00 86.98 376 A 1 
ATOM   3043 C  CD  . ARG A 1 376 ? 15.681  -7.611  -1.836  1.00 86.12 376 A 1 
ATOM   3044 N  NE  . ARG A 1 376 ? 15.823  -6.964  -3.129  1.00 82.39 376 A 1 
ATOM   3045 C  CZ  . ARG A 1 376 ? 16.994  -6.620  -3.663  1.00 80.87 376 A 1 
ATOM   3046 N  NH1 . ARG A 1 376 ? 18.120  -6.862  -3.013  1.00 74.19 376 A 1 
ATOM   3047 N  NH2 . ARG A 1 376 ? 17.030  -6.033  -4.846  1.00 72.42 376 A 1 
ATOM   3048 N  N   . ALA A 1 377 ? 9.877   -9.568  -0.958  1.00 95.96 377 A 1 
ATOM   3049 C  CA  . ALA A 1 377 ? 8.775   -10.388 -1.449  1.00 96.32 377 A 1 
ATOM   3050 C  C   . ALA A 1 377 ? 9.206   -11.686 -2.120  1.00 96.56 377 A 1 
ATOM   3051 O  O   . ALA A 1 377 ? 8.598   -12.128 -3.098  1.00 94.84 377 A 1 
ATOM   3052 C  CB  . ALA A 1 377 ? 7.893   -9.564  -2.393  1.00 95.81 377 A 1 
ATOM   3053 N  N   . ASP A 1 378 ? 10.252  -12.303 -1.586  1.00 95.12 378 A 1 
ATOM   3054 C  CA  . ASP A 1 378 ? 10.754  -13.583 -2.094  1.00 94.57 378 A 1 
ATOM   3055 C  C   . ASP A 1 378 ? 11.033  -13.534 -3.595  1.00 94.17 378 A 1 
ATOM   3056 O  O   . ASP A 1 378 ? 10.755  -14.483 -4.330  1.00 91.40 378 A 1 
ATOM   3057 C  CB  . ASP A 1 378 ? 9.749   -14.702 -1.793  1.00 94.15 378 A 1 
ATOM   3058 C  CG  . ASP A 1 378 ? 9.513   -14.891 -0.311  1.00 93.54 378 A 1 
ATOM   3059 O  OD1 . ASP A 1 378 ? 9.114   -13.920 0.362   1.00 89.77 378 A 1 
ATOM   3060 O  OD2 . ASP A 1 378 ? 9.711   -16.018 0.189   1.00 90.89 378 A 1 
ATOM   3061 N  N   . THR A 1 379 ? 11.578  -12.411 -4.051  1.00 94.15 379 A 1 
ATOM   3062 C  CA  . THR A 1 379 ? 11.871  -12.232 -5.470  1.00 92.71 379 A 1 
ATOM   3063 C  C   . THR A 1 379 ? 12.941  -13.209 -5.959  1.00 90.75 379 A 1 
ATOM   3064 O  O   . THR A 1 379 ? 14.025  -13.281 -5.376  1.00 88.40 379 A 1 
ATOM   3065 C  CB  . THR A 1 379 ? 12.326  -10.801 -5.750  1.00 91.87 379 A 1 
ATOM   3066 O  OG1 . THR A 1 379 ? 11.293  -9.897  -5.353  1.00 87.32 379 A 1 
ATOM   3067 C  CG2 . THR A 1 379 ? 12.607  -10.611 -7.239  1.00 87.85 379 A 1 
ATOM   3068 N  N   . PRO A 1 380 ? 12.659  -13.947 -7.028  1.00 89.84 380 A 1 
ATOM   3069 C  CA  . PRO A 1 380 ? 13.626  -14.899 -7.575  1.00 86.56 380 A 1 
ATOM   3070 C  C   . PRO A 1 380 ? 14.941  -14.240 -7.958  1.00 83.97 380 A 1 
ATOM   3071 O  O   . PRO A 1 380 ? 14.950  -13.194 -8.603  1.00 77.18 380 A 1 
ATOM   3072 C  CB  . PRO A 1 380 ? 12.907  -15.463 -8.800  1.00 83.60 380 A 1 
ATOM   3073 C  CG  . PRO A 1 380 ? 11.463  -15.353 -8.439  1.00 83.89 380 A 1 
ATOM   3074 C  CD  . PRO A 1 380 ? 11.377  -14.017 -7.760  1.00 87.72 380 A 1 
ATOM   3075 N  N   . GLY A 1 381 ? 16.052  -14.856 -7.543  1.00 80.59 381 A 1 
ATOM   3076 C  CA  . GLY A 1 381 ? 17.364  -14.337 -7.899  1.00 76.67 381 A 1 
ATOM   3077 C  C   . GLY A 1 381 ? 17.925  -13.264 -6.990  1.00 74.28 381 A 1 
ATOM   3078 O  O   . GLY A 1 381 ? 19.046  -12.804 -7.197  1.00 68.53 381 A 1 
ATOM   3079 N  N   . PHE A 1 382 ? 17.155  -12.853 -5.991  1.00 75.45 382 A 1 
ATOM   3080 C  CA  . PHE A 1 382 ? 17.613  -11.831 -5.049  1.00 70.13 382 A 1 
ATOM   3081 C  C   . PHE A 1 382 ? 17.758  -12.410 -3.644  1.00 65.90 382 A 1 
ATOM   3082 O  O   . PHE A 1 382 ? 17.034  -13.318 -3.257  1.00 59.96 382 A 1 
ATOM   3083 C  CB  . PHE A 1 382 ? 16.644  -10.648 -5.009  1.00 66.52 382 A 1 
ATOM   3084 C  CG  . PHE A 1 382 ? 16.609  -9.854  -6.282  1.00 63.94 382 A 1 
ATOM   3085 C  CD1 . PHE A 1 382 ? 15.877  -10.292 -7.376  1.00 60.08 382 A 1 
ATOM   3086 C  CD2 . PHE A 1 382 ? 17.313  -8.660  -6.387  1.00 59.01 382 A 1 
ATOM   3087 C  CE1 . PHE A 1 382 ? 15.851  -9.553  -8.566  1.00 55.55 382 A 1 
ATOM   3088 C  CE2 . PHE A 1 382 ? 17.289  -7.919  -7.565  1.00 55.40 382 A 1 
ATOM   3089 C  CZ  . PHE A 1 382 ? 16.562  -8.371  -8.649  1.00 55.19 382 A 1 
ATOM   3090 N  N   . THR A 1 383 ? 18.730  -11.875 -2.906  1.00 59.99 383 A 1 
ATOM   3091 C  CA  . THR A 1 383 ? 18.962  -12.336 -1.546  1.00 58.15 383 A 1 
ATOM   3092 C  C   . THR A 1 383 ? 18.702  -11.200 -0.551  1.00 54.38 383 A 1 
ATOM   3093 O  O   . THR A 1 383 ? 18.551  -10.043 -0.969  1.00 50.02 383 A 1 
ATOM   3094 C  CB  . THR A 1 383 ? 20.403  -12.835 -1.353  1.00 52.66 383 A 1 
ATOM   3095 O  OG1 . THR A 1 383 ? 21.307  -11.776 -1.652  1.00 49.04 383 A 1 
ATOM   3096 C  CG2 . THR A 1 383 ? 20.680  -14.010 -2.267  1.00 47.49 383 A 1 
ATOM   3097 O  OXT . THR A 1 383 ? 18.648  -11.492 0.666   1.00 47.42 383 A 1 
HETATM 3098 MG MG  . MG  B 2 .   ? 6.470   4.408   -4.794  1.00 85.00 1   B 1 
HETATM 3099 C  C1  . NAG C 3 .   ? -5.123  6.004   -18.472 1.00 94.84 1   C 1 
HETATM 3100 C  C2  . NAG C 3 .   ? -3.760  5.941   -19.087 1.00 95.16 1   C 1 
HETATM 3101 C  C3  . NAG C 3 .   ? -3.875  5.939   -20.594 1.00 94.24 1   C 1 
HETATM 3102 C  C4  . NAG C 3 .   ? -4.833  4.838   -21.037 1.00 93.99 1   C 1 
HETATM 3103 C  C5  . NAG C 3 .   ? -6.159  4.948   -20.295 1.00 94.10 1   C 1 
HETATM 3104 C  C6  . NAG C 3 .   ? -7.083  3.798   -20.608 1.00 90.93 1   C 1 
HETATM 3105 C  C7  . NAG C 3 .   ? -2.068  6.974   -17.700 1.00 94.11 1   C 1 
HETATM 3106 C  C8  . NAG C 3 .   ? -1.266  8.206   -17.394 1.00 92.11 1   C 1 
HETATM 3107 N  N2  . NAG C 3 .   ? -2.940  7.067   -18.690 1.00 93.44 1   C 1 
HETATM 3108 O  O3  . NAG C 3 .   ? -2.593  5.728   -21.144 1.00 92.84 1   C 1 
HETATM 3109 O  O4  . NAG C 3 .   ? -5.090  5.002   -22.428 1.00 93.09 1   C 1 
HETATM 3110 O  O5  . NAG C 3 .   ? -5.900  4.923   -18.901 1.00 94.70 1   C 1 
HETATM 3111 O  O6  . NAG C 3 .   ? -8.337  4.018   -20.033 1.00 86.56 1   C 1 
HETATM 3112 O  O7  . NAG C 3 .   ? -1.899  5.955   -17.060 1.00 91.95 1   C 1 
HETATM 3113 C  C1  . NAG C 3 .   ? -4.689  3.922   -23.207 1.00 91.81 2   C 1 
HETATM 3114 C  C2  . NAG C 3 .   ? -5.457  3.952   -24.520 1.00 90.00 2   C 1 
HETATM 3115 C  C3  . NAG C 3 .   ? -4.999  2.833   -25.425 1.00 87.72 2   C 1 
HETATM 3116 C  C4  . NAG C 3 .   ? -3.495  2.811   -25.544 1.00 88.60 2   C 1 
HETATM 3117 C  C5  . NAG C 3 .   ? -2.868  2.856   -24.161 1.00 88.33 2   C 1 
HETATM 3118 C  C6  . NAG C 3 .   ? -1.363  2.943   -24.209 1.00 84.75 2   C 1 
HETATM 3119 C  C7  . NAG C 3 .   ? -7.732  4.807   -24.249 1.00 88.36 2   C 1 
HETATM 3120 C  C8  . NAG C 3 .   ? -9.156  4.480   -23.860 1.00 82.56 2   C 1 
HETATM 3121 N  N2  . NAG C 3 .   ? -6.885  3.796   -24.249 1.00 88.27 2   C 1 
HETATM 3122 O  O3  . NAG C 3 .   ? -5.578  3.013   -26.700 1.00 85.25 2   C 1 
HETATM 3123 O  O4  . NAG C 3 .   ? -3.164  1.578   -26.172 1.00 86.50 2   C 1 
HETATM 3124 O  O5  . NAG C 3 .   ? -3.317  3.985   -23.457 1.00 90.83 2   C 1 
HETATM 3125 O  O6  . NAG C 3 .   ? -0.961  4.122   -24.851 1.00 80.96 2   C 1 
HETATM 3126 O  O7  . NAG C 3 .   ? -7.408  5.942   -24.522 1.00 83.50 2   C 1 
HETATM 3127 C  C1  . MAN C 3 .   ? -2.355  1.599   -27.197 1.00 84.44 3   C 1 
HETATM 3128 C  C2  . MAN C 3 .   ? -1.854  0.181   -27.425 1.00 80.22 3   C 1 
HETATM 3129 C  C3  . MAN C 3 .   ? -0.817  0.232   -28.521 1.00 72.60 3   C 1 
HETATM 3130 C  C4  . MAN C 3 .   ? -1.405  0.880   -29.762 1.00 73.62 3   C 1 
HETATM 3131 C  C5  . MAN C 3 .   ? -1.947  2.239   -29.416 1.00 74.46 3   C 1 
HETATM 3132 C  C6  . MAN C 3 .   ? -2.673  2.893   -30.570 1.00 67.60 3   C 1 
HETATM 3133 O  O2  . MAN C 3 .   ? -2.876  -0.739  -27.841 1.00 77.46 3   C 1 
HETATM 3134 O  O3  . MAN C 3 .   ? -0.381  -1.056  -28.812 1.00 70.48 3   C 1 
HETATM 3135 O  O4  . MAN C 3 .   ? -0.395  1.029   -30.723 1.00 67.16 3   C 1 
HETATM 3136 O  O5  . MAN C 3 .   ? -2.917  2.122   -28.376 1.00 81.81 3   C 1 
HETATM 3137 O  O6  . MAN C 3 .   ? -3.757  2.095   -30.944 1.00 61.23 3   C 1 
HETATM 3138 C  C1  . MAN C 3 .   ? -3.814  -1.181  -26.907 1.00 73.82 4   C 1 
HETATM 3139 C  C2  . MAN C 3 .   ? -4.262  -2.646  -27.035 1.00 67.64 4   C 1 
HETATM 3140 C  C3  . MAN C 3 .   ? -4.918  -2.855  -28.393 1.00 61.33 4   C 1 
HETATM 3141 C  C4  . MAN C 3 .   ? -6.083  -1.883  -28.561 1.00 59.58 4   C 1 
HETATM 3142 C  C5  . MAN C 3 .   ? -5.522  -0.472  -28.411 1.00 64.47 4   C 1 
HETATM 3143 C  C6  . MAN C 3 .   ? -6.604  0.568   -28.585 1.00 53.37 4   C 1 
HETATM 3144 O  O2  . MAN C 3 .   ? -5.226  -2.955  -26.075 1.00 66.19 4   C 1 
HETATM 3145 O  O3  . MAN C 3 .   ? -5.414  -4.190  -28.467 1.00 56.79 4   C 1 
HETATM 3146 O  O4  . MAN C 3 .   ? -6.654  -2.060  -29.843 1.00 48.07 4   C 1 
HETATM 3147 O  O5  . MAN C 3 .   ? -4.930  -0.348  -27.108 1.00 67.98 4   C 1 
HETATM 3148 O  O6  . MAN C 3 .   ? -7.527  0.514   -27.526 1.00 53.55 4   C 1 
HETATM 3149 C  C1  . MAN C 3 .   ? -4.774  -3.844  -25.092 1.00 67.77 5   C 1 
HETATM 3150 C  C2  . MAN C 3 .   ? -5.986  -4.553  -24.467 1.00 61.00 5   C 1 
HETATM 3151 C  C3  . MAN C 3 .   ? -6.905  -3.514  -23.845 1.00 65.20 5   C 1 
HETATM 3152 C  C4  . MAN C 3 .   ? -6.135  -2.655  -22.841 1.00 61.94 5   C 1 
HETATM 3153 C  C5  . MAN C 3 .   ? -4.878  -2.061  -23.519 1.00 68.54 5   C 1 
HETATM 3154 C  C6  . MAN C 3 .   ? -4.016  -1.323  -22.536 1.00 59.51 5   C 1 
HETATM 3155 O  O2  . MAN C 3 .   ? -5.566  -5.453  -23.447 1.00 55.50 5   C 1 
HETATM 3156 O  O3  . MAN C 3 .   ? -7.993  -4.151  -23.188 1.00 56.07 5   C 1 
HETATM 3157 O  O4  . MAN C 3 .   ? -6.973  -1.614  -22.391 1.00 58.20 5   C 1 
HETATM 3158 O  O5  . MAN C 3 .   ? -4.096  -3.091  -24.111 1.00 64.74 5   C 1 
HETATM 3159 O  O6  . MAN C 3 .   ? -2.925  -0.745  -23.245 1.00 55.19 5   C 1 
HETATM 3160 C  C1  . MAN C 3 .   ? -8.573  1.429   -27.837 1.00 49.87 6   C 1 
HETATM 3161 C  C2  . MAN C 3 .   ? -9.368  1.686   -26.566 1.00 56.60 6   C 1 
HETATM 3162 C  C3  . MAN C 3 .   ? -10.012 0.360   -26.141 1.00 54.88 6   C 1 
HETATM 3163 C  C4  . MAN C 3 .   ? -10.897 -0.177  -27.256 1.00 48.24 6   C 1 
HETATM 3164 C  C5  . MAN C 3 .   ? -10.069 -0.306  -28.536 1.00 39.72 6   C 1 
HETATM 3165 C  C6  . MAN C 3 .   ? -10.953 -0.648  -29.716 1.00 16.60 6   C 1 
HETATM 3166 O  O2  . MAN C 3 .   ? -10.423 2.599   -26.793 1.00 50.72 6   C 1 
HETATM 3167 O  O3  . MAN C 3 .   ? -10.803 0.562   -24.983 1.00 51.65 6   C 1 
HETATM 3168 O  O4  . MAN C 3 .   ? -11.411 -1.441  -26.878 1.00 39.39 6   C 1 
HETATM 3169 O  O5  . MAN C 3 .   ? -9.439  0.949   -28.851 1.00 46.19 6   C 1 
HETATM 3170 O  O6  . MAN C 3 .   ? -11.941 0.366   -29.857 1.00 10.70 6   C 1 
HETATM 3171 C  C1  . MAN C 3 .   ? -10.108 4.018   -26.795 1.00 40.90 7   C 1 
HETATM 3172 C  C2  . MAN C 3 .   ? -11.416 4.791   -26.563 1.00 35.09 7   C 1 
HETATM 3173 C  C3  . MAN C 3 .   ? -12.319 4.624   -27.770 1.00 29.47 7   C 1 
HETATM 3174 C  C4  . MAN C 3 .   ? -11.590 5.050   -29.024 1.00 27.11 7   C 1 
HETATM 3175 C  C5  . MAN C 3 .   ? -10.272 4.296   -29.152 1.00 32.81 7   C 1 
HETATM 3176 C  C6  . MAN C 3 .   ? -9.461  4.801   -30.328 1.00 17.44 7   C 1 
HETATM 3177 O  O2  . MAN C 3 .   ? -11.150 6.169   -26.376 1.00 30.07 7   C 1 
HETATM 3178 O  O3  . MAN C 3 .   ? -13.490 5.407   -27.616 1.00 18.47 7   C 1 
HETATM 3179 O  O4  . MAN C 3 .   ? -12.402 4.782   -30.150 1.00 12.86 7   C 1 
HETATM 3180 O  O5  . MAN C 3 .   ? -9.475  4.477   -27.980 1.00 43.75 7   C 1 
HETATM 3181 O  O6  . MAN C 3 .   ? -8.284  4.029   -30.474 1.00 17.01 7   C 1 
HETATM 3182 C  C1  . MAN C 3 .   ? -12.920 0.159   -30.873 1.00 5.36  8   C 1 
HETATM 3183 C  C2  . MAN C 3 .   ? -13.722 1.466   -30.956 1.00 6.02  8   C 1 
HETATM 3184 C  C3  . MAN C 3 .   ? -14.505 1.660   -29.650 1.00 6.67  8   C 1 
HETATM 3185 C  C4  . MAN C 3 .   ? -15.350 0.438   -29.321 1.00 5.83  8   C 1 
HETATM 3186 C  C5  . MAN C 3 .   ? -14.466 -0.812  -29.327 1.00 8.82  8   C 1 
HETATM 3187 C  C6  . MAN C 3 .   ? -15.294 -2.061  -29.133 1.00 4.33  8   C 1 
HETATM 3188 O  O2  . MAN C 3 .   ? -14.643 1.417   -32.044 1.00 5.49  8   C 1 
HETATM 3189 O  O3  . MAN C 3 .   ? -15.334 2.811   -29.737 1.00 6.58  8   C 1 
HETATM 3190 O  O4  . MAN C 3 .   ? -15.961 0.579   -28.066 1.00 7.18  8   C 1 
HETATM 3191 O  O5  . MAN C 3 .   ? -13.776 -0.929  -30.574 1.00 7.68  8   C 1 
HETATM 3192 O  O6  . MAN C 3 .   ? -14.434 -3.191  -29.095 1.00 4.07  8   C 1 
HETATM 3193 C  C1  . NAG D 4 .   ? 26.547  5.207   3.028   1.00 84.19 1   D 1 
HETATM 3194 C  C2  . NAG D 4 .   ? 27.406  6.148   2.230   1.00 81.49 1   D 1 
HETATM 3195 C  C3  . NAG D 4 .   ? 28.865  5.916   2.578   1.00 76.09 1   D 1 
HETATM 3196 C  C4  . NAG D 4 .   ? 29.093  5.962   4.093   1.00 75.41 1   D 1 
HETATM 3197 C  C5  . NAG D 4 .   ? 28.122  5.041   4.792   1.00 75.07 1   D 1 
HETATM 3198 C  C6  . NAG D 4 .   ? 28.226  5.142   6.319   1.00 68.37 1   D 1 
HETATM 3199 C  C7  . NAG D 4 .   ? 26.646  6.842   0.033   1.00 75.07 1   D 1 
HETATM 3200 C  C8  . NAG D 4 .   ? 26.526  6.482   -1.421  1.00 66.13 1   D 1 
HETATM 3201 N  N2  . NAG D 4 .   ? 27.214  5.947   0.808   1.00 77.20 1   D 1 
HETATM 3202 O  O3  . NAG D 4 .   ? 29.665  6.910   1.965   1.00 71.58 1   D 1 
HETATM 3203 O  O4  . NAG D 4 .   ? 30.419  5.523   4.361   1.00 75.17 1   D 1 
HETATM 3204 O  O5  . NAG D 4 .   ? 26.802  5.385   4.419   1.00 78.19 1   D 1 
HETATM 3205 O  O6  . NAG D 4 .   ? 27.974  6.466   6.757   1.00 62.30 1   D 1 
HETATM 3206 O  O7  . NAG D 4 .   ? 26.234  7.912   0.453   1.00 68.38 1   D 1 
HETATM 3207 C  C1  . NAG D 4 .   ? 31.219  6.432   5.133   1.00 70.29 2   D 1 
HETATM 3208 C  C2  . NAG D 4 .   ? 32.383  5.641   5.699   1.00 59.54 2   D 1 
HETATM 3209 C  C3  . NAG D 4 .   ? 33.354  6.564   6.402   1.00 51.97 2   D 1 
HETATM 3210 C  C4  . NAG D 4 .   ? 33.714  7.730   5.511   1.00 44.63 2   D 1 
HETATM 3211 C  C5  . NAG D 4 .   ? 32.446  8.412   5.033   1.00 60.47 2   D 1 
HETATM 3212 C  C6  . NAG D 4 .   ? 32.711  9.570   4.117   1.00 42.05 2   D 1 
HETATM 3213 C  C7  . NAG D 4 .   ? 31.854  3.376   6.387   1.00 57.76 2   D 1 
HETATM 3214 C  C8  . NAG D 4 .   ? 31.336  2.484   7.467   1.00 46.25 2   D 1 
HETATM 3215 N  N2  . NAG D 4 .   ? 31.917  4.656   6.661   1.00 61.33 2   D 1 
HETATM 3216 O  O3  . NAG D 4 .   ? 34.504  5.854   6.748   1.00 46.83 2   D 1 
HETATM 3217 O  O4  . NAG D 4 .   ? 34.458  8.665   6.282   1.00 38.89 2   D 1 
HETATM 3218 O  O5  . NAG D 4 .   ? 31.667  7.468   4.315   1.00 63.67 2   D 1 
HETATM 3219 O  O6  . NAG D 4 .   ? 33.369  9.148   2.955   1.00 28.70 2   D 1 
HETATM 3220 O  O7  . NAG D 4 .   ? 32.185  2.923   5.304   1.00 48.96 2   D 1 
HETATM 3221 C  C1  . MAN D 4 .   ? 35.753  8.785   5.888   1.00 11.88 3   D 1 
HETATM 3222 C  C2  . MAN D 4 .   ? 36.371  10.078  6.443   1.00 8.91  3   D 1 
HETATM 3223 C  C3  . MAN D 4 .   ? 37.766  10.165  5.932   1.00 4.31  3   D 1 
HETATM 3224 C  C4  . MAN D 4 .   ? 38.543  8.897   6.301   1.00 4.55  3   D 1 
HETATM 3225 C  C5  . MAN D 4 .   ? 37.803  7.655   5.795   1.00 4.81  3   D 1 
HETATM 3226 C  C6  . MAN D 4 .   ? 38.445  6.356   6.249   1.00 3.15  3   D 1 
HETATM 3227 O  O2  . MAN D 4 .   ? 36.379  10.023  7.861   1.00 7.81  3   D 1 
HETATM 3228 O  O3  . MAN D 4 .   ? 38.403  11.312  6.474   1.00 3.88  3   D 1 
HETATM 3229 O  O4  . MAN D 4 .   ? 39.820  8.934   5.710   1.00 4.68  3   D 1 
HETATM 3230 O  O5  . MAN D 4 .   ? 36.484  7.663   6.310   1.00 9.95  3   D 1 
HETATM 3231 O  O6  . MAN D 4 .   ? 38.324  6.214   7.635   1.00 3.78  3   D 1 
HETATM 3232 C  C1  . MAN D 4 .   ? 35.813  11.125  8.456   1.00 4.99  4   D 1 
HETATM 3233 C  C2  . MAN D 4 .   ? 36.344  11.245  9.891   1.00 3.39  4   D 1 
HETATM 3234 C  C3  . MAN D 4 .   ? 35.861  10.026  10.686  1.00 2.91  4   D 1 
HETATM 3235 C  C4  . MAN D 4 .   ? 34.340  9.956   10.645  1.00 8.36  4   D 1 
HETATM 3236 C  C5  . MAN D 4 .   ? 33.885  9.918   9.185   1.00 11.05 4   D 1 
HETATM 3237 C  C6  . MAN D 4 .   ? 32.393  10.018  9.101   1.00 11.86 4   D 1 
HETATM 3238 O  O2  . MAN D 4 .   ? 35.797  12.394  10.506  1.00 3.21  4   D 1 
HETATM 3239 O  O3  . MAN D 4 .   ? 36.305  10.162  12.040  1.00 2.89  4   D 1 
HETATM 3240 O  O4  . MAN D 4 .   ? 33.914  8.780   11.306  1.00 6.85  4   D 1 
HETATM 3241 O  O5  . MAN D 4 .   ? 34.400  11.047  8.471   1.00 9.14  4   D 1 
HETATM 3242 O  O6  . MAN D 4 .   ? 31.978  11.216  9.724   1.00 9.30  4   D 1 
HETATM 3243 C  C1  . MAN D 4 .   ? 36.642  13.529  10.415  1.00 2.64  5   D 1 
HETATM 3244 C  C2  . MAN D 4 .   ? 36.187  14.485  11.516  1.00 2.48  5   D 1 
HETATM 3245 C  C3  . MAN D 4 .   ? 34.756  14.942  11.221  1.00 1.96  5   D 1 
HETATM 3246 C  C4  . MAN D 4 .   ? 34.661  15.530  9.829   1.00 3.04  5   D 1 
HETATM 3247 C  C5  . MAN D 4 .   ? 35.199  14.534  8.804   1.00 3.07  5   D 1 
HETATM 3248 C  C6  . MAN D 4 .   ? 35.233  15.121  7.411   1.00 2.87  5   D 1 
HETATM 3249 O  O2  . MAN D 4 .   ? 37.032  15.628  11.576  1.00 2.76  5   D 1 
HETATM 3250 O  O3  . MAN D 4 .   ? 34.357  15.912  12.192  1.00 2.00  5   D 1 
HETATM 3251 O  O4  . MAN D 4 .   ? 33.322  15.853  9.543   1.00 3.04  5   D 1 
HETATM 3252 O  O5  . MAN D 4 .   ? 36.539  14.137  9.147   1.00 2.99  5   D 1 
HETATM 3253 O  O6  . MAN D 4 .   ? 35.646  14.129  6.498   1.00 2.30  5   D 1 
HETATM 3254 C  C1  . MAN D 4 .   ? 30.657  11.434  9.685   1.00 11.81 6   D 1 
HETATM 3255 C  C2  . MAN D 4 .   ? 30.367  12.823  10.291  1.00 11.80 6   D 1 
HETATM 3256 C  C3  . MAN D 4 .   ? 30.770  12.796  11.772  1.00 7.97  6   D 1 
HETATM 3257 C  C4  . MAN D 4 .   ? 30.038  11.672  12.493  1.00 13.37 6   D 1 
HETATM 3258 C  C5  . MAN D 4 .   ? 30.336  10.346  11.786  1.00 11.53 6   D 1 
HETATM 3259 C  C6  . MAN D 4 .   ? 29.495  9.215   12.357  1.00 12.92 6   D 1 
HETATM 3260 O  O2  . MAN D 4 .   ? 29.000  13.102  10.251  1.00 18.38 6   D 1 
HETATM 3261 O  O3  . MAN D 4 .   ? 30.456  14.045  12.370  1.00 6.79  6   D 1 
HETATM 3262 O  O4  . MAN D 4 .   ? 30.487  11.598  13.825  1.00 5.66  6   D 1 
HETATM 3263 O  O5  . MAN D 4 .   ? 29.964  10.439  10.393  1.00 23.34 6   D 1 
HETATM 3264 O  O6  . MAN D 4 .   ? 28.133  9.578   12.230  1.00 12.51 6   D 1 
HETATM 3265 C  C1  . MAN D 4 .   ? 28.578  13.767  9.090   1.00 13.73 7   D 1 
HETATM 3266 C  C2  . MAN D 4 .   ? 27.290  14.500  9.443   1.00 16.09 7   D 1 
HETATM 3267 C  C3  . MAN D 4 .   ? 26.211  13.471  9.805   1.00 18.06 7   D 1 
HETATM 3268 C  C4  . MAN D 4 .   ? 26.048  12.452  8.691   1.00 20.57 7   D 1 
HETATM 3269 C  C5  . MAN D 4 .   ? 27.397  11.826  8.360   1.00 22.75 7   D 1 
HETATM 3270 C  C6  . MAN D 4 .   ? 27.324  10.918  7.148   1.00 21.31 7   D 1 
HETATM 3271 O  O2  . MAN D 4 .   ? 26.846  15.255  8.326   1.00 15.71 7   D 1 
HETATM 3272 O  O3  . MAN D 4 .   ? 24.976  14.124  10.039  1.00 16.78 7   D 1 
HETATM 3273 O  O4  . MAN D 4 .   ? 25.159  11.439  9.108   1.00 22.35 7   D 1 
HETATM 3274 O  O5  . MAN D 4 .   ? 28.365  12.849  8.040   1.00 23.10 7   D 1 
HETATM 3275 O  O6  . MAN D 4 .   ? 28.587  10.298  6.932   1.00 18.92 7   D 1 
HETATM 3276 C  C1  . MAN D 4 .   ? 27.154  8.607   12.639  1.00 12.72 8   D 1 
HETATM 3277 C  C2  . MAN D 4 .   ? 25.795  9.172   12.208  1.00 17.99 8   D 1 
HETATM 3278 C  C3  . MAN D 4 .   ? 25.508  10.450  13.000  1.00 16.10 8   D 1 
HETATM 3279 C  C4  . MAN D 4 .   ? 25.624  10.197  14.483  1.00 15.00 8   D 1 
HETATM 3280 C  C5  . MAN D 4 .   ? 26.990  9.580   14.806  1.00 11.46 8   D 1 
HETATM 3281 C  C6  . MAN D 4 .   ? 27.103  9.194   16.268  1.00 10.15 8   D 1 
HETATM 3282 O  O2  . MAN D 4 .   ? 24.765  8.233   12.494  1.00 19.32 8   D 1 
HETATM 3283 O  O3  . MAN D 4 .   ? 24.230  10.950  12.666  1.00 17.14 8   D 1 
HETATM 3284 O  O4  . MAN D 4 .   ? 25.499  11.407  15.200  1.00 12.19 8   D 1 
HETATM 3285 O  O5  . MAN D 4 .   ? 27.186  8.399   14.031  1.00 15.69 8   D 1 
HETATM 3286 O  O6  . MAN D 4 .   ? 28.405  8.692   16.519  1.00 5.51  8   D 1 
#
