# Supplementary material for: Theoretical Study of Sphingomyelinases from Entamoeba histolytica and Trichomonas vaginalis Sheds Light on the Evolution of Enzymes Needed for Survival and Colonization
Source: Pathogens. 2025 Jan 5;14(1):32. doi: 10.3390/pathogens14010032 (PMC11768322; doi:10.3390/pathogens14010032)
Supplement: Supplementary file 1 [file pathogens-14-00032-s001.zip › Supplementary structural Files/CIF files aSMase6/aSmase6 no signal peptide no c terminal/aSmase6 no signal peptide no c terminal glycosilated Mg/fold_smase6nosingnoctermmg_model_3.cif]

# By using this file you agree to the legally binding terms of use found at alphafoldserver.com/output-terms
data_67aa486a3d596147
#
_entry.id 67aa486a3d596147
#
loop_
_atom_type.symbol
C  
MG 
N  
O  
S  
#
loop_
_audit_author.name
_audit_author.pdbx_ordinal
"Google DeepMind" 1 
"Isomorphic Labs" 2 
#
_audit_conform.dict_location https://raw.githubusercontent.com/ihmwg/ModelCIF/master/dist/mmcif_ma.dic
_audit_conform.dict_name     mmcif_ma.dic
_audit_conform.dict_version  1.4.5
#
loop_
_chem_comp.formula
_chem_comp.formula_weight
_chem_comp.id
_chem_comp.mon_nstd_flag
_chem_comp.name
_chem_comp.pdbx_smiles
_chem_comp.pdbx_synonyms
_chem_comp.type
"C3 H7 N O2"    89.093  ALA y ALANINE                                  C[C@H](N)C(O)=O                                  ?                                     "L-PEPTIDE LINKING"           
"C6 H15 N4 O2"  175.209 ARG y ARGININE                                 N[C@@H](CCCNC(N)=[NH2+])C(O)=O                   ?                                     "L-PEPTIDE LINKING"           
"C4 H8 N2 O3"   132.118 ASN y ASPARAGINE                               N[C@@H](CC(N)=O)C(O)=O                           ?                                     "L-PEPTIDE LINKING"           
"C4 H7 N O4"    133.103 ASP y "ASPARTIC ACID"                          N[C@@H](CC(O)=O)C(O)=O                           ?                                     "L-PEPTIDE LINKING"           
"C3 H7 N O2 S"  121.158 CYS y CYSTEINE                                 N[C@@H](CS)C(O)=O                                ?                                     "L-PEPTIDE LINKING"           
"C5 H10 N2 O3"  146.144 GLN y GLUTAMINE                                N[C@@H](CCC(N)=O)C(O)=O                          ?                                     "L-PEPTIDE LINKING"           
"C5 H9 N O4"    147.129 GLU y "GLUTAMIC ACID"                          N[C@@H](CCC(O)=O)C(O)=O                          ?                                     "L-PEPTIDE LINKING"           
"C2 H5 N O2"    75.067  GLY y GLYCINE                                  NCC(O)=O                                         ?                                     "PEPTIDE LINKING"             
"C6 H10 N3 O2"  156.162 HIS y HISTIDINE                                N[C@@H](Cc1c[nH]c[nH+]1)C(O)=O                   ?                                     "L-PEPTIDE LINKING"           
"C6 H13 N O2"   131.173 ILE y ISOLEUCINE                               CC[C@H](C)[C@H](N)C(O)=O                         ?                                     "L-PEPTIDE LINKING"           
"C6 H13 N O2"   131.173 LEU y LEUCINE                                  CC(C)C[C@H](N)C(O)=O                             ?                                     "L-PEPTIDE LINKING"           
"C6 H15 N2 O2"  147.195 LYS y LYSINE                                   N[C@@H](CCCC[NH3+])C(O)=O                        ?                                     "L-PEPTIDE LINKING"           
"C6 H12 O6"     180.156 MAN y alpha-D-mannopyranose                    OC[C@H]1O[C@H](O)[C@@H](O)[C@@H](O)[C@@H]1O      "alpha-D-mannose; D-mannose; mannose" "D-saccharide, alpha linking" 
"C5 H11 N O2 S" 149.211 MET y METHIONINE                               CSCC[C@H](N)C(O)=O                               ?                                     "L-PEPTIDE LINKING"           
Mg              24.305  MG  . "MAGNESIUM ION"                          "[Mg++]"                                         ?                                     NON-POLYMER                   
"C8 H15 N O6"   221.208 NAG y 2-acetamido-2-deoxy-beta-D-glucopyranose CC(=O)N[C@H]1[C@H](O)O[C@H](CO)[C@@H](O)[C@@H]1O 
;N-acetyl-beta-D-glucosamine; 2-acetamido-2-deoxy-beta-D-glucose; 2-acetamido-2-deoxy-D-glucose;
2-acetamido-2-deoxy-glucose; N-ACETYL-D-GLUCOSAMINE
;
"D-saccharide, beta linking"  
"C9 H11 N O2"   165.189 PHE y PHENYLALANINE                            N[C@@H](Cc1ccccc1)C(O)=O                         ?                                     "L-PEPTIDE LINKING"           
"C5 H9 N O2"    115.130 PRO y PROLINE                                  OC(=O)[C@@H]1CCCN1                               ?                                     "L-PEPTIDE LINKING"           
"C3 H7 N O3"    105.093 SER y SERINE                                   N[C@@H](CO)C(O)=O                                ?                                     "L-PEPTIDE LINKING"           
"C4 H9 N O3"    119.119 THR y THREONINE                                C[C@@H](O)[C@H](N)C(O)=O                         ?                                     "L-PEPTIDE LINKING"           
"C11 H12 N2 O2" 204.225 TRP y TRYPTOPHAN                               N[C@@H](Cc1c[nH]c2ccccc12)C(O)=O                 ?                                     "L-PEPTIDE LINKING"           
"C9 H11 N O3"   181.189 TYR y TYROSINE                                 N[C@@H](Cc1ccc(O)cc1)C(O)=O                      ?                                     "L-PEPTIDE LINKING"           
"C5 H11 N O2"   117.146 VAL y VALINE                                   CC(C)[C@H](N)C(O)=O                              ?                                     "L-PEPTIDE LINKING"           
#
_citation.book_publisher          ?
_citation.country                 UK
_citation.id                      primary
_citation.journal_full            Nature
_citation.journal_id_ASTM         NATUAS
_citation.journal_id_CSD          0006
_citation.journal_id_ISSN         0028-0836
_citation.journal_volume          ?
_citation.page_first              ?
_citation.page_last               ?
_citation.pdbx_database_id_DOI    ?
_citation.pdbx_database_id_PubMed ?
_citation.title                   "Accurate structure prediction of biomolecular interactions with AlphaFold 3"
_citation.year                    2024
#
loop_
_citation_author.citation_id
_citation_author.name
_citation_author.ordinal
primary "Google DeepMind" 1 
primary "Isomorphic Labs" 2 
#
loop_
_entity.id
_entity.pdbx_description
_entity.type
1 . polymer     
2 . non-polymer 
3 . branched    
4 . branched    
#
_entity_poly.entity_id      1
_entity_poly.pdbx_strand_id A
_entity_poly.type           polypeptide(L)
#
loop_
_entity_poly_seq.entity_id
_entity_poly_seq.hetero
_entity_poly_seq.mon_id
_entity_poly_seq.num
1 n PHE 1   
1 n GLU 2   
1 n MET 3   
1 n TRP 4   
1 n GLN 5   
1 n LEU 6   
1 n THR 7   
1 n ASP 8   
1 n ILE 9   
1 n HIS 10  
1 n LEU 11  
1 n ASP 12  
1 n PRO 13  
1 n MET 14  
1 n TYR 15  
1 n THR 16  
1 n VAL 17  
1 n GLY 18  
1 n SER 19  
1 n ASP 20  
1 n PRO 21  
1 n LEU 22  
1 n LYS 23  
1 n LEU 24  
1 n CYS 25  
1 n ARG 26  
1 n GLU 27  
1 n GLY 28  
1 n LYS 29  
1 n GLY 30  
1 n ASN 31  
1 n ALA 32  
1 n GLY 33  
1 n LYS 34  
1 n TYR 35  
1 n GLY 36  
1 n ASP 37  
1 n TYR 38  
1 n SER 39  
1 n CYS 40  
1 n ASP 41  
1 n ALA 42  
1 n ASN 43  
1 n MET 44  
1 n ALA 45  
1 n LEU 46  
1 n LEU 47  
1 n ASP 48  
1 n SER 49  
1 n LEU 50  
1 n VAL 51  
1 n LYS 52  
1 n PHE 53  
1 n ILE 54  
1 n LYS 55  
1 n ARG 56  
1 n ASN 57  
1 n THR 58  
1 n ASP 59  
1 n VAL 60  
1 n ASN 61  
1 n GLY 62  
1 n LYS 63  
1 n VAL 64  
1 n MET 65  
1 n VAL 66  
1 n TYR 67  
1 n ASN 68  
1 n GLY 69  
1 n ASP 70  
1 n ILE 71  
1 n VAL 72  
1 n SER 73  
1 n ARG 74  
1 n ALA 75  
1 n ILE 76  
1 n PRO 77  
1 n LYS 78  
1 n TYR 79  
1 n ASN 80  
1 n LEU 81  
1 n ASP 82  
1 n TYR 83  
1 n VAL 84  
1 n LYS 85  
1 n GLN 86  
1 n SER 87  
1 n ILE 88  
1 n VAL 89  
1 n ASN 90  
1 n ALA 91  
1 n THR 92  
1 n ALA 93  
1 n LEU 94  
1 n LEU 95  
1 n LYS 96  
1 n LYS 97  
1 n PHE 98  
1 n GLU 99  
1 n ASP 100 
1 n PHE 101 
1 n PHE 102 
1 n ILE 103 
1 n ILE 104 
1 n PRO 105 
1 n MET 106 
1 n LEU 107 
1 n GLY 108 
1 n ASN 109 
1 n HIS 110 
1 n ASP 111 
1 n VAL 112 
1 n TYR 113 
1 n PRO 114 
1 n ALA 115 
1 n ASN 116 
1 n GLN 117 
1 n MET 118 
1 n ALA 119 
1 n ILE 120 
1 n ASN 121 
1 n SER 122 
1 n GLN 123 
1 n TRP 124 
1 n ILE 125 
1 n PHE 126 
1 n GLN 127 
1 n PHE 128 
1 n ALA 129 
1 n ALA 130 
1 n GLU 131 
1 n GLN 132 
1 n PHE 133 
1 n ALA 134 
1 n PRO 135 
1 n PHE 136 
1 n LEU 137 
1 n SER 138 
1 n GLN 139 
1 n ASN 140 
1 n ALA 141 
1 n ILE 142 
1 n GLU 143 
1 n SER 144 
1 n PHE 145 
1 n LYS 146 
1 n HIS 147 
1 n GLY 148 
1 n GLY 149 
1 n TYR 150 
1 n TYR 151 
1 n THR 152 
1 n MET 153 
1 n PRO 154 
1 n PHE 155 
1 n PRO 156 
1 n ALA 157 
1 n HIS 158 
1 n LEU 159 
1 n GLY 160 
1 n ILE 161 
1 n LYS 162 
1 n VAL 163 
1 n PRO 164 
1 n LEU 165 
1 n ASN 166 
1 n ALA 167 
1 n VAL 168 
1 n VAL 169 
1 n LEU 170 
1 n ASN 171 
1 n THR 172 
1 n VAL 173 
1 n LEU 174 
1 n TYR 175 
1 n TYR 176 
1 n ASN 177 
1 n TYR 178 
1 n ASN 179 
1 n LYS 180 
1 n GLN 181 
1 n THR 182 
1 n MET 183 
1 n ASP 184 
1 n SER 185 
1 n THR 186 
1 n ASP 187 
1 n PRO 188 
1 n LEU 189 
1 n GLY 190 
1 n GLN 191 
1 n PHE 192 
1 n GLU 193 
1 n TRP 194 
1 n PHE 195 
1 n LYS 196 
1 n THR 197 
1 n VAL 198 
1 n MET 199 
1 n ASP 200 
1 n GLY 201 
1 n TYR 202 
1 n ARG 203 
1 n LYS 204 
1 n THR 205 
1 n GLY 206 
1 n GLN 207 
1 n ARG 208 
1 n ALA 209 
1 n ILE 210 
1 n VAL 211 
1 n SER 212 
1 n MET 213 
1 n HIS 214 
1 n ILE 215 
1 n CYS 216 
1 n PRO 217 
1 n GLY 218 
1 n VAL 219 
1 n ALA 220 
1 n GLU 221 
1 n ARG 222 
1 n PHE 223 
1 n ASN 224 
1 n TYR 225 
1 n SER 226 
1 n ASP 227 
1 n GLN 228 
1 n LEU 229 
1 n TYR 230 
1 n PRO 231 
1 n GLN 232 
1 n TYR 233 
1 n ASN 234 
1 n ASP 235 
1 n ARG 236 
1 n LEU 237 
1 n VAL 238 
1 n ASP 239 
1 n SER 240 
1 n LEU 241 
1 n ALA 242 
1 n GLU 243 
1 n TYR 244 
1 n ASN 245 
1 n ASP 246 
1 n VAL 247 
1 n ILE 248 
1 n LEU 249 
1 n GLY 250 
1 n VAL 251 
1 n LEU 252 
1 n CYS 253 
1 n GLY 254 
1 n HIS 255 
1 n LEU 256 
1 n HIS 257 
1 n THR 258 
1 n ASP 259 
1 n THR 260 
1 n PHE 261 
1 n ARG 262 
1 n ILE 263 
1 n LEU 264 
1 n SER 265 
1 n LYS 266 
1 n GLY 267 
1 n ASN 268 
1 n LYS 269 
1 n LYS 270 
1 n VAL 271 
1 n MET 272 
1 n ALA 273 
1 n PHE 274 
1 n ILE 275 
1 n GLY 276 
1 n PRO 277 
1 n SER 278 
1 n VAL 279 
1 n ASP 280 
1 n THR 281 
1 n TRP 282 
1 n LEU 283 
1 n GLY 284 
1 n THR 285 
1 n SER 286 
1 n PRO 287 
1 n SER 288 
1 n ILE 289 
1 n ARG 290 
1 n LYS 291 
1 n TYR 292 
1 n ASP 293 
1 n VAL 294 
1 n GLY 295 
1 n ASN 296 
1 n GLY 297 
1 n GLN 298 
1 n GLY 299 
1 n TYR 300 
1 n MET 301 
1 n LYS 302 
1 n GLU 303 
1 n PHE 304 
1 n LYS 305 
1 n ASN 306 
1 n TYR 307 
1 n HIS 308 
1 n PHE 309 
1 n GLN 310 
1 n LEU 311 
1 n ARG 312 
1 n PRO 313 
1 n LYS 314 
1 n LYS 315 
1 n ASP 316 
1 n LYS 317 
1 n LEU 318 
1 n LYS 319 
1 n PRO 320 
1 n LYS 321 
1 n THR 322 
1 n THR 323 
1 n ILE 324 
1 n LYS 325 
1 n GLN 326 
1 n PRO 327 
1 n SER 328 
1 n ASP 329 
1 n GLY 330 
1 n PHE 331 
1 n ASN 332 
1 n LYS 333 
1 n TRP 334 
1 n LYS 335 
1 n PHE 336 
1 n ASN 337 
1 n TYR 338 
1 n GLY 339 
1 n SER 340 
1 n SER 341 
1 n SER 342 
1 n GLU 343 
1 n TYR 344 
1 n GLY 345 
1 n LEU 346 
1 n LYS 347 
1 n GLU 348 
1 n LEU 349 
1 n SER 350 
1 n PRO 351 
1 n LYS 352 
1 n GLU 353 
1 n PHE 354 
1 n GLU 355 
1 n ILE 356 
1 n LEU 357 
1 n ALA 358 
1 n ALA 359 
1 n ARG 360 
1 n MET 361 
1 n ASP 362 
1 n LYS 363 
1 n ASP 364 
1 n LEU 365 
1 n GLN 366 
1 n LEU 367 
1 n PHE 368 
1 n ASN 369 
1 n LYS 370 
1 n TYR 371 
1 n HIS 372 
1 n LEU 373 
1 n HIS 374 
1 n PHE 375 
1 n ARG 376 
1 n ALA 377 
1 n ASP 378 
1 n THR 379 
1 n PRO 380 
1 n GLY 381 
1 n PHE 382 
1 n THR 383 
#
_ma_data.content_type "model coordinates"
_ma_data.id           1
_ma_data.name         Model
#
_ma_model_list.data_id          1
_ma_model_list.model_group_id   1
_ma_model_list.model_group_name "AlphaFold-beta-20231127 (7a14c934-fe78-43c1-a552-7fb305b0ebd1 @ 2024-08-29 17:30:08)"
_ma_model_list.model_id         1
_ma_model_list.model_name       "Top ranked model"
_ma_model_list.model_type       "Ab initio model"
_ma_model_list.ordinal_id       1
#
loop_
_ma_protocol_step.method_type
_ma_protocol_step.ordinal_id
_ma_protocol_step.protocol_id
_ma_protocol_step.step_id
"coevolution MSA" 1 1 1 
"template search" 2 1 2 
modeling          3 1 3 
#
loop_
_ma_qa_metric.id
_ma_qa_metric.mode
_ma_qa_metric.name
_ma_qa_metric.software_group_id
_ma_qa_metric.type
1 global pLDDT 1 pLDDT 
2 local  pLDDT 1 pLDDT 
#
_ma_qa_metric_global.metric_id    1
_ma_qa_metric_global.metric_value 89.35
_ma_qa_metric_global.model_id     1
_ma_qa_metric_global.ordinal_id   1
#
_ma_software_group.group_id    1
_ma_software_group.ordinal_id  1
_ma_software_group.software_id 1
#
loop_
_ma_target_entity.data_id
_ma_target_entity.entity_id
_ma_target_entity.origin
1 1 . 
1 2 . 
1 3 . 
1 4 . 
#
loop_
_ma_target_entity_instance.asym_id
_ma_target_entity_instance.details
_ma_target_entity_instance.entity_id
A . 1 
B . 2 
C . 3 
D . 4 
#
loop_
_pdbx_branch_scheme.asym_id
_pdbx_branch_scheme.auth_asym_id
_pdbx_branch_scheme.auth_seq_num
_pdbx_branch_scheme.entity_id
_pdbx_branch_scheme.hetero
_pdbx_branch_scheme.mon_id
_pdbx_branch_scheme.num
_pdbx_branch_scheme.pdb_asym_id
_pdbx_branch_scheme.pdb_ins_code
_pdbx_branch_scheme.pdb_seq_num
C C 1 3 n NAG 1 C . 1 
C C 2 3 n NAG 2 C . 2 
C C 3 3 n MAN 3 C . 3 
C C 4 3 n MAN 4 C . 4 
C C 5 3 n MAN 5 C . 5 
C C 6 3 n MAN 6 C . 6 
C C 7 3 n MAN 7 C . 7 
C C 8 3 n MAN 8 C . 8 
D D 1 4 n NAG 1 D . 1 
D D 2 4 n NAG 2 D . 2 
D D 3 4 n MAN 3 D . 3 
D D 4 4 n MAN 4 D . 4 
D D 5 4 n MAN 5 D . 5 
D D 6 4 n MAN 6 D . 6 
D D 7 4 n MAN 7 D . 7 
D D 8 4 n MAN 8 D . 8 
#
loop_
_pdbx_data_usage.details
_pdbx_data_usage.id
_pdbx_data_usage.type
_pdbx_data_usage.url
;NON-COMMERCIAL USE ONLY, BY USING THIS FILE YOU AGREE TO THE TERMS OF USE FOUND
AT alphafoldserver.com/output-terms.
;
1 license    ? 
;THE INFORMATION IS NOT INTENDED FOR, HAS NOT BEEN VALIDATED FOR, AND IS NOT
APPROVED FOR CLINICAL USE. IT SHOULD NOT BE USED FOR CLINICAL PURPOSE OR RELIED
ON FOR MEDICAL OR OTHER PROFESSIONAL ADVICE. IT IS THEORETICAL MODELLING ONLY
AND CAUTION SHOULD BE EXERCISED IN ITS USE. IT IS PROVIDED "AS-IS" WITHOUT ANY
WARRANTY OF ANY KIND, WHETHER EXPRESSED OR IMPLIED. NO WARRANTY IS GIVEN THAT
USE OF THE INFORMATION SHALL NOT INFRINGE THE RIGHTS OF ANY THIRD PARTY.
;
2 disclaimer ? 
#
_pdbx_nonpoly_scheme.asym_id       B
_pdbx_nonpoly_scheme.auth_seq_num  1
_pdbx_nonpoly_scheme.entity_id     2
_pdbx_nonpoly_scheme.mon_id        MG
_pdbx_nonpoly_scheme.pdb_ins_code  .
_pdbx_nonpoly_scheme.pdb_seq_num   1
_pdbx_nonpoly_scheme.pdb_strand_id B
#
loop_
_pdbx_poly_seq_scheme.asym_id
_pdbx_poly_seq_scheme.auth_seq_num
_pdbx_poly_seq_scheme.entity_id
_pdbx_poly_seq_scheme.hetero
_pdbx_poly_seq_scheme.mon_id
_pdbx_poly_seq_scheme.pdb_ins_code
_pdbx_poly_seq_scheme.pdb_seq_num
_pdbx_poly_seq_scheme.pdb_strand_id
_pdbx_poly_seq_scheme.seq_id
A 1   1 n PHE . 1   A 1   
A 2   1 n GLU . 2   A 2   
A 3   1 n MET . 3   A 3   
A 4   1 n TRP . 4   A 4   
A 5   1 n GLN . 5   A 5   
A 6   1 n LEU . 6   A 6   
A 7   1 n THR . 7   A 7   
A 8   1 n ASP . 8   A 8   
A 9   1 n ILE . 9   A 9   
A 10  1 n HIS . 10  A 10  
A 11  1 n LEU . 11  A 11  
A 12  1 n ASP . 12  A 12  
A 13  1 n PRO . 13  A 13  
A 14  1 n MET . 14  A 14  
A 15  1 n TYR . 15  A 15  
A 16  1 n THR . 16  A 16  
A 17  1 n VAL . 17  A 17  
A 18  1 n GLY . 18  A 18  
A 19  1 n SER . 19  A 19  
A 20  1 n ASP . 20  A 20  
A 21  1 n PRO . 21  A 21  
A 22  1 n LEU . 22  A 22  
A 23  1 n LYS . 23  A 23  
A 24  1 n LEU . 24  A 24  
A 25  1 n CYS . 25  A 25  
A 26  1 n ARG . 26  A 26  
A 27  1 n GLU . 27  A 27  
A 28  1 n GLY . 28  A 28  
A 29  1 n LYS . 29  A 29  
A 30  1 n GLY . 30  A 30  
A 31  1 n ASN . 31  A 31  
A 32  1 n ALA . 32  A 32  
A 33  1 n GLY . 33  A 33  
A 34  1 n LYS . 34  A 34  
A 35  1 n TYR . 35  A 35  
A 36  1 n GLY . 36  A 36  
A 37  1 n ASP . 37  A 37  
A 38  1 n TYR . 38  A 38  
A 39  1 n SER . 39  A 39  
A 40  1 n CYS . 40  A 40  
A 41  1 n ASP . 41  A 41  
A 42  1 n ALA . 42  A 42  
A 43  1 n ASN . 43  A 43  
A 44  1 n MET . 44  A 44  
A 45  1 n ALA . 45  A 45  
A 46  1 n LEU . 46  A 46  
A 47  1 n LEU . 47  A 47  
A 48  1 n ASP . 48  A 48  
A 49  1 n SER . 49  A 49  
A 50  1 n LEU . 50  A 50  
A 51  1 n VAL . 51  A 51  
A 52  1 n LYS . 52  A 52  
A 53  1 n PHE . 53  A 53  
A 54  1 n ILE . 54  A 54  
A 55  1 n LYS . 55  A 55  
A 56  1 n ARG . 56  A 56  
A 57  1 n ASN . 57  A 57  
A 58  1 n THR . 58  A 58  
A 59  1 n ASP . 59  A 59  
A 60  1 n VAL . 60  A 60  
A 61  1 n ASN . 61  A 61  
A 62  1 n GLY . 62  A 62  
A 63  1 n LYS . 63  A 63  
A 64  1 n VAL . 64  A 64  
A 65  1 n MET . 65  A 65  
A 66  1 n VAL . 66  A 66  
A 67  1 n TYR . 67  A 67  
A 68  1 n ASN . 68  A 68  
A 69  1 n GLY . 69  A 69  
A 70  1 n ASP . 70  A 70  
A 71  1 n ILE . 71  A 71  
A 72  1 n VAL . 72  A 72  
A 73  1 n SER . 73  A 73  
A 74  1 n ARG . 74  A 74  
A 75  1 n ALA . 75  A 75  
A 76  1 n ILE . 76  A 76  
A 77  1 n PRO . 77  A 77  
A 78  1 n LYS . 78  A 78  
A 79  1 n TYR . 79  A 79  
A 80  1 n ASN . 80  A 80  
A 81  1 n LEU . 81  A 81  
A 82  1 n ASP . 82  A 82  
A 83  1 n TYR . 83  A 83  
A 84  1 n VAL . 84  A 84  
A 85  1 n LYS . 85  A 85  
A 86  1 n GLN . 86  A 86  
A 87  1 n SER . 87  A 87  
A 88  1 n ILE . 88  A 88  
A 89  1 n VAL . 89  A 89  
A 90  1 n ASN . 90  A 90  
A 91  1 n ALA . 91  A 91  
A 92  1 n THR . 92  A 92  
A 93  1 n ALA . 93  A 93  
A 94  1 n LEU . 94  A 94  
A 95  1 n LEU . 95  A 95  
A 96  1 n LYS . 96  A 96  
A 97  1 n LYS . 97  A 97  
A 98  1 n PHE . 98  A 98  
A 99  1 n GLU . 99  A 99  
A 100 1 n ASP . 100 A 100 
A 101 1 n PHE . 101 A 101 
A 102 1 n PHE . 102 A 102 
A 103 1 n ILE . 103 A 103 
A 104 1 n ILE . 104 A 104 
A 105 1 n PRO . 105 A 105 
A 106 1 n MET . 106 A 106 
A 107 1 n LEU . 107 A 107 
A 108 1 n GLY . 108 A 108 
A 109 1 n ASN . 109 A 109 
A 110 1 n HIS . 110 A 110 
A 111 1 n ASP . 111 A 111 
A 112 1 n VAL . 112 A 112 
A 113 1 n TYR . 113 A 113 
A 114 1 n PRO . 114 A 114 
A 115 1 n ALA . 115 A 115 
A 116 1 n ASN . 116 A 116 
A 117 1 n GLN . 117 A 117 
A 118 1 n MET . 118 A 118 
A 119 1 n ALA . 119 A 119 
A 120 1 n ILE . 120 A 120 
A 121 1 n ASN . 121 A 121 
A 122 1 n SER . 122 A 122 
A 123 1 n GLN . 123 A 123 
A 124 1 n TRP . 124 A 124 
A 125 1 n ILE . 125 A 125 
A 126 1 n PHE . 126 A 126 
A 127 1 n GLN . 127 A 127 
A 128 1 n PHE . 128 A 128 
A 129 1 n ALA . 129 A 129 
A 130 1 n ALA . 130 A 130 
A 131 1 n GLU . 131 A 131 
A 132 1 n GLN . 132 A 132 
A 133 1 n PHE . 133 A 133 
A 134 1 n ALA . 134 A 134 
A 135 1 n PRO . 135 A 135 
A 136 1 n PHE . 136 A 136 
A 137 1 n LEU . 137 A 137 
A 138 1 n SER . 138 A 138 
A 139 1 n GLN . 139 A 139 
A 140 1 n ASN . 140 A 140 
A 141 1 n ALA . 141 A 141 
A 142 1 n ILE . 142 A 142 
A 143 1 n GLU . 143 A 143 
A 144 1 n SER . 144 A 144 
A 145 1 n PHE . 145 A 145 
A 146 1 n LYS . 146 A 146 
A 147 1 n HIS . 147 A 147 
A 148 1 n GLY . 148 A 148 
A 149 1 n GLY . 149 A 149 
A 150 1 n TYR . 150 A 150 
A 151 1 n TYR . 151 A 151 
A 152 1 n THR . 152 A 152 
A 153 1 n MET . 153 A 153 
A 154 1 n PRO . 154 A 154 
A 155 1 n PHE . 155 A 155 
A 156 1 n PRO . 156 A 156 
A 157 1 n ALA . 157 A 157 
A 158 1 n HIS . 158 A 158 
A 159 1 n LEU . 159 A 159 
A 160 1 n GLY . 160 A 160 
A 161 1 n ILE . 161 A 161 
A 162 1 n LYS . 162 A 162 
A 163 1 n VAL . 163 A 163 
A 164 1 n PRO . 164 A 164 
A 165 1 n LEU . 165 A 165 
A 166 1 n ASN . 166 A 166 
A 167 1 n ALA . 167 A 167 
A 168 1 n VAL . 168 A 168 
A 169 1 n VAL . 169 A 169 
A 170 1 n LEU . 170 A 170 
A 171 1 n ASN . 171 A 171 
A 172 1 n THR . 172 A 172 
A 173 1 n VAL . 173 A 173 
A 174 1 n LEU . 174 A 174 
A 175 1 n TYR . 175 A 175 
A 176 1 n TYR . 176 A 176 
A 177 1 n ASN . 177 A 177 
A 178 1 n TYR . 178 A 178 
A 179 1 n ASN . 179 A 179 
A 180 1 n LYS . 180 A 180 
A 181 1 n GLN . 181 A 181 
A 182 1 n THR . 182 A 182 
A 183 1 n MET . 183 A 183 
A 184 1 n ASP . 184 A 184 
A 185 1 n SER . 185 A 185 
A 186 1 n THR . 186 A 186 
A 187 1 n ASP . 187 A 187 
A 188 1 n PRO . 188 A 188 
A 189 1 n LEU . 189 A 189 
A 190 1 n GLY . 190 A 190 
A 191 1 n GLN . 191 A 191 
A 192 1 n PHE . 192 A 192 
A 193 1 n GLU . 193 A 193 
A 194 1 n TRP . 194 A 194 
A 195 1 n PHE . 195 A 195 
A 196 1 n LYS . 196 A 196 
A 197 1 n THR . 197 A 197 
A 198 1 n VAL . 198 A 198 
A 199 1 n MET . 199 A 199 
A 200 1 n ASP . 200 A 200 
A 201 1 n GLY . 201 A 201 
A 202 1 n TYR . 202 A 202 
A 203 1 n ARG . 203 A 203 
A 204 1 n LYS . 204 A 204 
A 205 1 n THR . 205 A 205 
A 206 1 n GLY . 206 A 206 
A 207 1 n GLN . 207 A 207 
A 208 1 n ARG . 208 A 208 
A 209 1 n ALA . 209 A 209 
A 210 1 n ILE . 210 A 210 
A 211 1 n VAL . 211 A 211 
A 212 1 n SER . 212 A 212 
A 213 1 n MET . 213 A 213 
A 214 1 n HIS . 214 A 214 
A 215 1 n ILE . 215 A 215 
A 216 1 n CYS . 216 A 216 
A 217 1 n PRO . 217 A 217 
A 218 1 n GLY . 218 A 218 
A 219 1 n VAL . 219 A 219 
A 220 1 n ALA . 220 A 220 
A 221 1 n GLU . 221 A 221 
A 222 1 n ARG . 222 A 222 
A 223 1 n PHE . 223 A 223 
A 224 1 n ASN . 224 A 224 
A 225 1 n TYR . 225 A 225 
A 226 1 n SER . 226 A 226 
A 227 1 n ASP . 227 A 227 
A 228 1 n GLN . 228 A 228 
A 229 1 n LEU . 229 A 229 
A 230 1 n TYR . 230 A 230 
A 231 1 n PRO . 231 A 231 
A 232 1 n GLN . 232 A 232 
A 233 1 n TYR . 233 A 233 
A 234 1 n ASN . 234 A 234 
A 235 1 n ASP . 235 A 235 
A 236 1 n ARG . 236 A 236 
A 237 1 n LEU . 237 A 237 
A 238 1 n VAL . 238 A 238 
A 239 1 n ASP . 239 A 239 
A 240 1 n SER . 240 A 240 
A 241 1 n LEU . 241 A 241 
A 242 1 n ALA . 242 A 242 
A 243 1 n GLU . 243 A 243 
A 244 1 n TYR . 244 A 244 
A 245 1 n ASN . 245 A 245 
A 246 1 n ASP . 246 A 246 
A 247 1 n VAL . 247 A 247 
A 248 1 n ILE . 248 A 248 
A 249 1 n LEU . 249 A 249 
A 250 1 n GLY . 250 A 250 
A 251 1 n VAL . 251 A 251 
A 252 1 n LEU . 252 A 252 
A 253 1 n CYS . 253 A 253 
A 254 1 n GLY . 254 A 254 
A 255 1 n HIS . 255 A 255 
A 256 1 n LEU . 256 A 256 
A 257 1 n HIS . 257 A 257 
A 258 1 n THR . 258 A 258 
A 259 1 n ASP . 259 A 259 
A 260 1 n THR . 260 A 260 
A 261 1 n PHE . 261 A 261 
A 262 1 n ARG . 262 A 262 
A 263 1 n ILE . 263 A 263 
A 264 1 n LEU . 264 A 264 
A 265 1 n SER . 265 A 265 
A 266 1 n LYS . 266 A 266 
A 267 1 n GLY . 267 A 267 
A 268 1 n ASN . 268 A 268 
A 269 1 n LYS . 269 A 269 
A 270 1 n LYS . 270 A 270 
A 271 1 n VAL . 271 A 271 
A 272 1 n MET . 272 A 272 
A 273 1 n ALA . 273 A 273 
A 274 1 n PHE . 274 A 274 
A 275 1 n ILE . 275 A 275 
A 276 1 n GLY . 276 A 276 
A 277 1 n PRO . 277 A 277 
A 278 1 n SER . 278 A 278 
A 279 1 n VAL . 279 A 279 
A 280 1 n ASP . 280 A 280 
A 281 1 n THR . 281 A 281 
A 282 1 n TRP . 282 A 282 
A 283 1 n LEU . 283 A 283 
A 284 1 n GLY . 284 A 284 
A 285 1 n THR . 285 A 285 
A 286 1 n SER . 286 A 286 
A 287 1 n PRO . 287 A 287 
A 288 1 n SER . 288 A 288 
A 289 1 n ILE . 289 A 289 
A 290 1 n ARG . 290 A 290 
A 291 1 n LYS . 291 A 291 
A 292 1 n TYR . 292 A 292 
A 293 1 n ASP . 293 A 293 
A 294 1 n VAL . 294 A 294 
A 295 1 n GLY . 295 A 295 
A 296 1 n ASN . 296 A 296 
A 297 1 n GLY . 297 A 297 
A 298 1 n GLN . 298 A 298 
A 299 1 n GLY . 299 A 299 
A 300 1 n TYR . 300 A 300 
A 301 1 n MET . 301 A 301 
A 302 1 n LYS . 302 A 302 
A 303 1 n GLU . 303 A 303 
A 304 1 n PHE . 304 A 304 
A 305 1 n LYS . 305 A 305 
A 306 1 n ASN . 306 A 306 
A 307 1 n TYR . 307 A 307 
A 308 1 n HIS . 308 A 308 
A 309 1 n PHE . 309 A 309 
A 310 1 n GLN . 310 A 310 
A 311 1 n LEU . 311 A 311 
A 312 1 n ARG . 312 A 312 
A 313 1 n PRO . 313 A 313 
A 314 1 n LYS . 314 A 314 
A 315 1 n LYS . 315 A 315 
A 316 1 n ASP . 316 A 316 
A 317 1 n LYS . 317 A 317 
A 318 1 n LEU . 318 A 318 
A 319 1 n LYS . 319 A 319 
A 320 1 n PRO . 320 A 320 
A 321 1 n LYS . 321 A 321 
A 322 1 n THR . 322 A 322 
A 323 1 n THR . 323 A 323 
A 324 1 n ILE . 324 A 324 
A 325 1 n LYS . 325 A 325 
A 326 1 n GLN . 326 A 326 
A 327 1 n PRO . 327 A 327 
A 328 1 n SER . 328 A 328 
A 329 1 n ASP . 329 A 329 
A 330 1 n GLY . 330 A 330 
A 331 1 n PHE . 331 A 331 
A 332 1 n ASN . 332 A 332 
A 333 1 n LYS . 333 A 333 
A 334 1 n TRP . 334 A 334 
A 335 1 n LYS . 335 A 335 
A 336 1 n PHE . 336 A 336 
A 337 1 n ASN . 337 A 337 
A 338 1 n TYR . 338 A 338 
A 339 1 n GLY . 339 A 339 
A 340 1 n SER . 340 A 340 
A 341 1 n SER . 341 A 341 
A 342 1 n SER . 342 A 342 
A 343 1 n GLU . 343 A 343 
A 344 1 n TYR . 344 A 344 
A 345 1 n GLY . 345 A 345 
A 346 1 n LEU . 346 A 346 
A 347 1 n LYS . 347 A 347 
A 348 1 n GLU . 348 A 348 
A 349 1 n LEU . 349 A 349 
A 350 1 n SER . 350 A 350 
A 351 1 n PRO . 351 A 351 
A 352 1 n LYS . 352 A 352 
A 353 1 n GLU . 353 A 353 
A 354 1 n PHE . 354 A 354 
A 355 1 n GLU . 355 A 355 
A 356 1 n ILE . 356 A 356 
A 357 1 n LEU . 357 A 357 
A 358 1 n ALA . 358 A 358 
A 359 1 n ALA . 359 A 359 
A 360 1 n ARG . 360 A 360 
A 361 1 n MET . 361 A 361 
A 362 1 n ASP . 362 A 362 
A 363 1 n LYS . 363 A 363 
A 364 1 n ASP . 364 A 364 
A 365 1 n LEU . 365 A 365 
A 366 1 n GLN . 366 A 366 
A 367 1 n LEU . 367 A 367 
A 368 1 n PHE . 368 A 368 
A 369 1 n ASN . 369 A 369 
A 370 1 n LYS . 370 A 370 
A 371 1 n TYR . 371 A 371 
A 372 1 n HIS . 372 A 372 
A 373 1 n LEU . 373 A 373 
A 374 1 n HIS . 374 A 374 
A 375 1 n PHE . 375 A 375 
A 376 1 n ARG . 376 A 376 
A 377 1 n ALA . 377 A 377 
A 378 1 n ASP . 378 A 378 
A 379 1 n THR . 379 A 379 
A 380 1 n PRO . 380 A 380 
A 381 1 n GLY . 381 A 381 
A 382 1 n PHE . 382 A 382 
A 383 1 n THR . 383 A 383 
#
_software.classification other
_software.date           ?
_software.description    "Structure prediction"
_software.name           AlphaFold
_software.pdbx_ordinal   1
_software.type           package
_software.version        "AlphaFold-beta-20231127 (7a14c934-fe78-43c1-a552-7fb305b0ebd1 @ 2024-08-29 17:30:08)"
#
loop_
_struct_asym.entity_id
_struct_asym.id
1 A 
2 B 
3 C 
4 D 
#
loop_
_struct_conn.conn_type_id
_struct_conn.id
_struct_conn.pdbx_ptnr1_PDB_ins_code
_struct_conn.pdbx_ptnr1_label_alt_id
_struct_conn.pdbx_ptnr2_PDB_ins_code
_struct_conn.pdbx_ptnr2_label_alt_id
_struct_conn.pdbx_role
_struct_conn.pdbx_value_order
_struct_conn.ptnr1_auth_asym_id
_struct_conn.ptnr1_auth_seq_id
_struct_conn.ptnr1_label_asym_id
_struct_conn.ptnr1_label_atom_id
_struct_conn.ptnr1_label_comp_id
_struct_conn.ptnr1_label_seq_id
_struct_conn.ptnr1_symmetry
_struct_conn.ptnr2_auth_asym_id
_struct_conn.ptnr2_auth_seq_id
_struct_conn.ptnr2_label_asym_id
_struct_conn.ptnr2_label_atom_id
_struct_conn.ptnr2_label_comp_id
_struct_conn.ptnr2_label_seq_id
_struct_conn.ptnr2_symmetry
covale covale1  ? ? ? ? ? ? C 1 C C1 NAG . 1_555 A 90  A ND2 ASN 90  1_555 
covale covale2  ? ? ? ? ? ? D 1 D C1 NAG . 1_555 A 224 A ND2 ASN 224 1_555 
covale covale3  ? ? ? ? ? ? C 1 C O4 NAG . 1_555 C 2   C C1  NAG .   1_555 
covale covale4  ? ? ? ? ? ? C 2 C O4 NAG . 1_555 C 3   C C1  MAN .   1_555 
covale covale5  ? ? ? ? ? ? C 3 C O2 MAN . 1_555 C 4   C C1  MAN .   1_555 
covale covale6  ? ? ? ? ? ? C 4 C O2 MAN . 1_555 C 5   C C1  MAN .   1_555 
covale covale7  ? ? ? ? ? ? C 4 C O6 MAN . 1_555 C 6   C C1  MAN .   1_555 
covale covale8  ? ? ? ? ? ? C 6 C O2 MAN . 1_555 C 7   C C1  MAN .   1_555 
covale covale9  ? ? ? ? ? ? C 6 C O6 MAN . 1_555 C 8   C C1  MAN .   1_555 
covale covale10 ? ? ? ? ? ? D 1 D O4 NAG . 1_555 D 2   D C1  NAG .   1_555 
covale covale11 ? ? ? ? ? ? D 2 D O4 NAG . 1_555 D 3   D C1  MAN .   1_555 
covale covale12 ? ? ? ? ? ? D 3 D O2 MAN . 1_555 D 4   D C1  MAN .   1_555 
covale covale13 ? ? ? ? ? ? D 4 D O2 MAN . 1_555 D 5   D C1  MAN .   1_555 
covale covale14 ? ? ? ? ? ? D 4 D O6 MAN . 1_555 D 6   D C1  MAN .   1_555 
covale covale15 ? ? ? ? ? ? D 6 D O2 MAN . 1_555 D 7   D C1  MAN .   1_555 
covale covale16 ? ? ? ? ? ? D 6 D O6 MAN . 1_555 D 8   D C1  MAN .   1_555 
#
_struct_conn_type.criteria  ?
_struct_conn_type.id        covale
_struct_conn_type.reference ?
#
loop_
_atom_site.group_PDB
_atom_site.id
_atom_site.type_symbol
_atom_site.label_atom_id
_atom_site.label_alt_id
_atom_site.label_comp_id
_atom_site.label_asym_id
_atom_site.label_entity_id
_atom_site.label_seq_id
_atom_site.pdbx_PDB_ins_code
_atom_site.Cartn_x
_atom_site.Cartn_y
_atom_site.Cartn_z
_atom_site.occupancy
_atom_site.B_iso_or_equiv
_atom_site.auth_seq_id
_atom_site.auth_asym_id
_atom_site.pdbx_PDB_model_num
ATOM   1    N  N   . PHE A 1 1   ? 2.111   7.626   19.731  1.00 96.52 1   A 1 
ATOM   2    C  CA  . PHE A 1 1   ? 3.333   7.172   19.062  1.00 97.78 1   A 1 
ATOM   3    C  C   . PHE A 1 1   ? 3.227   7.381   17.560  1.00 98.19 1   A 1 
ATOM   4    O  O   . PHE A 1 1   ? 2.143   7.671   17.041  1.00 97.73 1   A 1 
ATOM   5    C  CB  . PHE A 1 1   ? 3.619   5.701   19.383  1.00 97.08 1   A 1 
ATOM   6    C  CG  . PHE A 1 1   ? 2.627   4.726   18.796  1.00 97.64 1   A 1 
ATOM   7    C  CD1 . PHE A 1 1   ? 2.899   4.083   17.589  1.00 97.18 1   A 1 
ATOM   8    C  CD2 . PHE A 1 1   ? 1.443   4.426   19.453  1.00 97.04 1   A 1 
ATOM   9    C  CE1 . PHE A 1 1   ? 2.008   3.172   17.053  1.00 96.32 1   A 1 
ATOM   10   C  CE2 . PHE A 1 1   ? 0.544   3.515   18.911  1.00 96.32 1   A 1 
ATOM   11   C  CZ  . PHE A 1 1   ? 0.822   2.889   17.711  1.00 96.91 1   A 1 
ATOM   12   N  N   . GLU A 1 2   ? 4.344   7.253   16.857  1.00 98.35 2   A 1 
ATOM   13   C  CA  . GLU A 1 2   ? 4.359   7.401   15.409  1.00 98.46 2   A 1 
ATOM   14   C  C   . GLU A 1 2   ? 4.645   6.058   14.736  1.00 98.57 2   A 1 
ATOM   15   O  O   . GLU A 1 2   ? 5.279   5.178   15.321  1.00 98.25 2   A 1 
ATOM   16   C  CB  . GLU A 1 2   ? 5.394   8.443   14.981  1.00 98.06 2   A 1 
ATOM   17   C  CG  . GLU A 1 2   ? 5.039   9.861   15.413  1.00 95.25 2   A 1 
ATOM   18   C  CD  . GLU A 1 2   ? 6.025   10.899  14.894  1.00 93.63 2   A 1 
ATOM   19   O  OE1 . GLU A 1 2   ? 7.241   10.629  14.914  1.00 87.30 2   A 1 
ATOM   20   O  OE2 . GLU A 1 2   ? 5.571   11.979  14.470  1.00 87.21 2   A 1 
ATOM   21   N  N   . MET A 1 3   ? 4.183   5.924   13.488  1.00 98.73 3   A 1 
ATOM   22   C  CA  . MET A 1 3   ? 4.291   4.649   12.780  1.00 98.88 3   A 1 
ATOM   23   C  C   . MET A 1 3   ? 4.494   4.865   11.291  1.00 98.87 3   A 1 
ATOM   24   O  O   . MET A 1 3   ? 3.719   5.566   10.646  1.00 98.80 3   A 1 
ATOM   25   C  CB  . MET A 1 3   ? 3.037   3.805   13.029  1.00 98.61 3   A 1 
ATOM   26   C  CG  . MET A 1 3   ? 3.008   2.485   12.273  1.00 98.06 3   A 1 
ATOM   27   S  SD  . MET A 1 3   ? 1.582   1.468   12.730  1.00 97.37 3   A 1 
ATOM   28   C  CE  . MET A 1 3   ? 0.235   2.484   12.124  1.00 92.47 3   A 1 
ATOM   29   N  N   . TRP A 1 4   ? 5.545   4.253   10.742  1.00 98.82 4   A 1 
ATOM   30   C  CA  . TRP A 1 4   ? 5.815   4.328   9.309   1.00 98.96 4   A 1 
ATOM   31   C  C   . TRP A 1 4   ? 4.985   3.302   8.537   1.00 98.92 4   A 1 
ATOM   32   O  O   . TRP A 1 4   ? 4.667   2.231   9.055   1.00 98.81 4   A 1 
ATOM   33   C  CB  . TRP A 1 4   ? 7.297   4.072   9.032   1.00 98.88 4   A 1 
ATOM   34   C  CG  . TRP A 1 4   ? 8.227   5.087   9.620   1.00 98.88 4   A 1 
ATOM   35   C  CD1 . TRP A 1 4   ? 8.839   5.037   10.839  1.00 98.67 4   A 1 
ATOM   36   C  CD2 . TRP A 1 4   ? 8.677   6.304   9.001   1.00 98.83 4   A 1 
ATOM   37   N  NE1 . TRP A 1 4   ? 9.632   6.141   11.022  1.00 98.57 4   A 1 
ATOM   38   C  CE2 . TRP A 1 4   ? 9.547   6.939   9.916   1.00 98.71 4   A 1 
ATOM   39   C  CE3 . TRP A 1 4   ? 8.415   6.925   7.774   1.00 98.69 4   A 1 
ATOM   40   C  CZ2 . TRP A 1 4   ? 10.168  8.158   9.626   1.00 98.46 4   A 1 
ATOM   41   C  CZ3 . TRP A 1 4   ? 9.035   8.140   7.498   1.00 98.40 4   A 1 
ATOM   42   C  CH2 . TRP A 1 4   ? 9.896   8.737   8.419   1.00 98.29 4   A 1 
ATOM   43   N  N   . GLN A 1 5   ? 4.644   3.639   7.291   1.00 98.81 5   A 1 
ATOM   44   C  CA  . GLN A 1 5   ? 4.004   2.693   6.384   1.00 98.80 5   A 1 
ATOM   45   C  C   . GLN A 1 5   ? 4.881   2.514   5.150   1.00 98.88 5   A 1 
ATOM   46   O  O   . GLN A 1 5   ? 4.986   3.422   4.327   1.00 98.56 5   A 1 
ATOM   47   C  CB  . GLN A 1 5   ? 2.610   3.162   5.977   1.00 98.70 5   A 1 
ATOM   48   C  CG  . GLN A 1 5   ? 1.879   2.170   5.078   1.00 98.44 5   A 1 
ATOM   49   C  CD  . GLN A 1 5   ? 0.531   2.679   4.592   1.00 98.42 5   A 1 
ATOM   50   O  OE1 . GLN A 1 5   ? 0.237   3.874   4.667   1.00 93.91 5   A 1 
ATOM   51   N  NE2 . GLN A 1 5   ? -0.285  1.775   4.065   1.00 93.50 5   A 1 
ATOM   52   N  N   . LEU A 1 6   ? 5.500   1.353   5.035   1.00 98.86 6   A 1 
ATOM   53   C  CA  . LEU A 1 6   ? 6.408   1.033   3.945   1.00 98.73 6   A 1 
ATOM   54   C  C   . LEU A 1 6   ? 5.725   0.032   3.024   1.00 98.65 6   A 1 
ATOM   55   O  O   . LEU A 1 6   ? 5.435   -1.097  3.434   1.00 98.12 6   A 1 
ATOM   56   C  CB  . LEU A 1 6   ? 7.708   0.444   4.510   1.00 98.53 6   A 1 
ATOM   57   C  CG  . LEU A 1 6   ? 8.757   -0.058  3.524   1.00 98.07 6   A 1 
ATOM   58   C  CD1 . LEU A 1 6   ? 9.277   1.075   2.656   1.00 97.25 6   A 1 
ATOM   59   C  CD2 . LEU A 1 6   ? 9.900   -0.724  4.277   1.00 97.02 6   A 1 
ATOM   60   N  N   . THR A 1 7   ? 5.459   0.430   1.781   1.00 98.51 7   A 1 
ATOM   61   C  CA  . THR A 1 7   ? 4.672   -0.436  0.904   1.00 98.44 7   A 1 
ATOM   62   C  C   . THR A 1 7   ? 5.134   -0.414  -0.547  1.00 98.32 7   A 1 
ATOM   63   O  O   . THR A 1 7   ? 5.651   0.593   -1.035  1.00 97.70 7   A 1 
ATOM   64   C  CB  . THR A 1 7   ? 3.172   -0.078  0.973   1.00 97.86 7   A 1 
ATOM   65   O  OG1 . THR A 1 7   ? 2.400   -1.078  0.301   1.00 94.92 7   A 1 
ATOM   66   C  CG2 . THR A 1 7   ? 2.907   1.287   0.352   1.00 95.48 7   A 1 
ATOM   67   N  N   . ASP A 1 8   ? 4.948   -1.557  -1.221  1.00 98.49 8   A 1 
ATOM   68   C  CA  . ASP A 1 8   ? 5.160   -1.686  -2.652  1.00 98.39 8   A 1 
ATOM   69   C  C   . ASP A 1 8   ? 6.543   -1.214  -3.108  1.00 98.37 8   A 1 
ATOM   70   O  O   . ASP A 1 8   ? 6.679   -0.263  -3.884  1.00 97.48 8   A 1 
ATOM   71   C  CB  . ASP A 1 8   ? 4.059   -0.957  -3.410  1.00 98.20 8   A 1 
ATOM   72   C  CG  . ASP A 1 8   ? 2.703   -1.587  -3.175  1.00 97.93 8   A 1 
ATOM   73   O  OD1 . ASP A 1 8   ? 2.363   -2.566  -3.873  1.00 95.75 8   A 1 
ATOM   74   O  OD2 . ASP A 1 8   ? 1.977   -1.119  -2.271  1.00 96.17 8   A 1 
ATOM   75   N  N   . ILE A 1 9   ? 7.560   -1.901  -2.612  1.00 98.13 9   A 1 
ATOM   76   C  CA  . ILE A 1 9   ? 8.938   -1.572  -2.952  1.00 97.98 9   A 1 
ATOM   77   C  C   . ILE A 1 9   ? 9.285   -2.051  -4.357  1.00 97.61 9   A 1 
ATOM   78   O  O   . ILE A 1 9   ? 9.869   -1.309  -5.145  1.00 96.73 9   A 1 
ATOM   79   C  CB  . ILE A 1 9   ? 9.919   -2.189  -1.935  1.00 97.83 9   A 1 
ATOM   80   C  CG1 . ILE A 1 9   ? 9.646   -1.638  -0.526  1.00 96.27 9   A 1 
ATOM   81   C  CG2 . ILE A 1 9   ? 11.363  -1.900  -2.346  1.00 95.90 9   A 1 
ATOM   82   C  CD1 . ILE A 1 9   ? 10.440  -2.319  0.560   1.00 94.80 9   A 1 
ATOM   83   N  N   . HIS A 1 10  ? 8.923   -3.295  -4.679  1.00 97.44 10  A 1 
ATOM   84   C  CA  . HIS A 1 10  ? 9.247   -3.916  -5.956  1.00 97.30 10  A 1 
ATOM   85   C  C   . HIS A 1 10  ? 10.725  -3.722  -6.309  1.00 97.23 10  A 1 
ATOM   86   O  O   . HIS A 1 10  ? 11.063  -3.124  -7.333  1.00 95.82 10  A 1 
ATOM   87   C  CB  . HIS A 1 10  ? 8.356   -3.378  -7.071  1.00 96.94 10  A 1 
ATOM   88   C  CG  . HIS A 1 10  ? 6.904   -3.719  -6.908  1.00 97.08 10  A 1 
ATOM   89   N  ND1 . HIS A 1 10  ? 6.387   -4.949  -7.238  1.00 95.12 10  A 1 
ATOM   90   C  CD2 . HIS A 1 10  ? 5.867   -2.975  -6.460  1.00 95.68 10  A 1 
ATOM   91   C  CE1 . HIS A 1 10  ? 5.089   -4.959  -6.999  1.00 95.52 10  A 1 
ATOM   92   N  NE2 . HIS A 1 10  ? 4.746   -3.771  -6.524  1.00 95.77 10  A 1 
ATOM   93   N  N   . LEU A 1 11  ? 11.590  -4.222  -5.452  1.00 97.29 11  A 1 
ATOM   94   C  CA  . LEU A 1 11  ? 13.027  -4.045  -5.597  1.00 97.10 11  A 1 
ATOM   95   C  C   . LEU A 1 11  ? 13.596  -4.890  -6.737  1.00 96.99 11  A 1 
ATOM   96   O  O   . LEU A 1 11  ? 13.400  -6.107  -6.774  1.00 95.99 11  A 1 
ATOM   97   C  CB  . LEU A 1 11  ? 13.739  -4.405  -4.291  1.00 96.53 11  A 1 
ATOM   98   C  CG  . LEU A 1 11  ? 15.265  -4.298  -4.297  1.00 94.82 11  A 1 
ATOM   99   C  CD1 . LEU A 1 11  ? 15.701  -2.862  -4.533  1.00 92.07 11  A 1 
ATOM   100  C  CD2 . LEU A 1 11  ? 15.833  -4.826  -2.987  1.00 91.40 11  A 1 
ATOM   101  N  N   . ASP A 1 12  ? 14.306  -4.245  -7.655  1.00 96.80 12  A 1 
ATOM   102  C  CA  . ASP A 1 12  ? 14.953  -4.936  -8.759  1.00 96.58 12  A 1 
ATOM   103  C  C   . ASP A 1 12  ? 16.464  -4.953  -8.552  1.00 96.40 12  A 1 
ATOM   104  O  O   . ASP A 1 12  ? 17.128  -3.930  -8.733  1.00 95.86 12  A 1 
ATOM   105  C  CB  . ASP A 1 12  ? 14.614  -4.270  -10.092 1.00 95.91 12  A 1 
ATOM   106  C  CG  . ASP A 1 12  ? 15.165  -5.038  -11.293 1.00 95.27 12  A 1 
ATOM   107  O  OD1 . ASP A 1 12  ? 15.858  -6.053  -11.086 1.00 93.86 12  A 1 
ATOM   108  O  OD2 . ASP A 1 12  ? 14.892  -4.622  -12.431 1.00 93.12 12  A 1 
ATOM   109  N  N   . PRO A 1 13  ? 17.035  -6.101  -8.195  1.00 95.85 13  A 1 
ATOM   110  C  CA  . PRO A 1 13  ? 18.475  -6.198  -7.966  1.00 95.10 13  A 1 
ATOM   111  C  C   . PRO A 1 13  ? 19.291  -6.075  -9.252  1.00 95.12 13  A 1 
ATOM   112  O  O   . PRO A 1 13  ? 20.498  -5.874  -9.191  1.00 94.06 13  A 1 
ATOM   113  C  CB  . PRO A 1 13  ? 18.644  -7.585  -7.342  1.00 94.07 13  A 1 
ATOM   114  C  CG  . PRO A 1 13  ? 17.512  -8.374  -7.894  1.00 92.50 13  A 1 
ATOM   115  C  CD  . PRO A 1 13  ? 16.360  -7.408  -7.993  1.00 94.76 13  A 1 
ATOM   116  N  N   . MET A 1 14  ? 18.625  -6.190  -10.395 1.00 95.38 14  A 1 
ATOM   117  C  CA  . MET A 1 14  ? 19.307  -6.141  -11.684 1.00 95.04 14  A 1 
ATOM   118  C  C   . MET A 1 14  ? 19.344  -4.734  -12.288 1.00 95.99 14  A 1 
ATOM   119  O  O   . MET A 1 14  ? 19.932  -4.532  -13.349 1.00 95.38 14  A 1 
ATOM   120  C  CB  . MET A 1 14  ? 18.639  -7.103  -12.677 1.00 93.77 14  A 1 
ATOM   121  C  CG  . MET A 1 14  ? 18.692  -8.567  -12.254 1.00 90.00 14  A 1 
ATOM   122  S  SD  . MET A 1 14  ? 20.373  -9.197  -12.149 1.00 83.92 14  A 1 
ATOM   123  C  CE  . MET A 1 14  ? 20.896  -9.120  -13.856 1.00 73.45 14  A 1 
ATOM   124  N  N   . TYR A 1 15  ? 18.722  -3.775  -11.615 1.00 95.58 15  A 1 
ATOM   125  C  CA  . TYR A 1 15  ? 18.695  -2.399  -12.113 1.00 96.23 15  A 1 
ATOM   126  C  C   . TYR A 1 15  ? 20.107  -1.908  -12.407 1.00 96.25 15  A 1 
ATOM   127  O  O   . TYR A 1 15  ? 21.004  -2.034  -11.572 1.00 95.45 15  A 1 
ATOM   128  C  CB  . TYR A 1 15  ? 18.017  -1.468  -11.103 1.00 96.50 15  A 1 
ATOM   129  C  CG  . TYR A 1 15  ? 17.833  -0.050  -11.608 1.00 97.08 15  A 1 
ATOM   130  C  CD1 . TYR A 1 15  ? 16.595  0.387   -12.072 1.00 96.81 15  A 1 
ATOM   131  C  CD2 . TYR A 1 15  ? 18.890  0.853   -11.619 1.00 96.79 15  A 1 
ATOM   132  C  CE1 . TYR A 1 15  ? 16.421  1.678   -12.529 1.00 96.58 15  A 1 
ATOM   133  C  CE2 . TYR A 1 15  ? 18.729  2.149   -12.085 1.00 96.62 15  A 1 
ATOM   134  C  CZ  . TYR A 1 15  ? 17.490  2.557   -12.541 1.00 96.97 15  A 1 
ATOM   135  O  OH  . TYR A 1 15  ? 17.318  3.842   -13.004 1.00 96.61 15  A 1 
ATOM   136  N  N   . THR A 1 16  ? 20.293  -1.343  -13.602 1.00 96.61 16  A 1 
ATOM   137  C  CA  . THR A 1 16  ? 21.605  -0.871  -14.034 1.00 96.99 16  A 1 
ATOM   138  C  C   . THR A 1 16  ? 21.538  0.594   -14.446 1.00 97.23 16  A 1 
ATOM   139  O  O   . THR A 1 16  ? 20.776  0.963   -15.333 1.00 96.77 16  A 1 
ATOM   140  C  CB  . THR A 1 16  ? 22.132  -1.708  -15.208 1.00 96.48 16  A 1 
ATOM   141  O  OG1 . THR A 1 16  ? 22.200  -3.085  -14.834 1.00 93.13 16  A 1 
ATOM   142  C  CG2 . THR A 1 16  ? 23.516  -1.235  -15.629 1.00 92.81 16  A 1 
ATOM   143  N  N   . VAL A 1 17  ? 22.338  1.431   -13.799 1.00 97.11 17  A 1 
ATOM   144  C  CA  . VAL A 1 17  ? 22.399  2.847   -14.136 1.00 97.15 17  A 1 
ATOM   145  C  C   . VAL A 1 17  ? 22.894  3.025   -15.572 1.00 97.19 17  A 1 
ATOM   146  O  O   . VAL A 1 17  ? 23.854  2.378   -15.984 1.00 96.08 17  A 1 
ATOM   147  C  CB  . VAL A 1 17  ? 23.330  3.606   -13.167 1.00 96.56 17  A 1 
ATOM   148  C  CG1 . VAL A 1 17  ? 23.411  5.081   -13.546 1.00 94.54 17  A 1 
ATOM   149  C  CG2 . VAL A 1 17  ? 22.842  3.453   -11.732 1.00 94.93 17  A 1 
ATOM   150  N  N   . GLY A 1 18  ? 22.225  3.888   -16.327 1.00 96.58 18  A 1 
ATOM   151  C  CA  . GLY A 1 18  ? 22.612  4.148   -17.705 1.00 96.52 18  A 1 
ATOM   152  C  C   . GLY A 1 18  ? 22.034  3.170   -18.708 1.00 97.04 18  A 1 
ATOM   153  O  O   . GLY A 1 18  ? 22.360  3.221   -19.891 1.00 95.75 18  A 1 
ATOM   154  N  N   . SER A 1 19  ? 21.183  2.263   -18.239 1.00 96.76 19  A 1 
ATOM   155  C  CA  . SER A 1 19  ? 20.534  1.299   -19.111 1.00 96.78 19  A 1 
ATOM   156  C  C   . SER A 1 19  ? 19.299  1.907   -19.775 1.00 96.56 19  A 1 
ATOM   157  O  O   . SER A 1 19  ? 18.970  3.073   -19.555 1.00 96.04 19  A 1 
ATOM   158  C  CB  . SER A 1 19  ? 20.148  0.051   -18.329 1.00 96.44 19  A 1 
ATOM   159  O  OG  . SER A 1 19  ? 19.217  0.356   -17.308 1.00 94.69 19  A 1 
ATOM   160  N  N   . ASP A 1 20  ? 18.619  1.102   -20.597 1.00 96.11 20  A 1 
ATOM   161  C  CA  . ASP A 1 20  ? 17.450  1.541   -21.346 1.00 96.10 20  A 1 
ATOM   162  C  C   . ASP A 1 20  ? 16.176  1.332   -20.524 1.00 95.85 20  A 1 
ATOM   163  O  O   . ASP A 1 20  ? 15.826  0.196   -20.204 1.00 95.24 20  A 1 
ATOM   164  C  CB  . ASP A 1 20  ? 17.358  0.761   -22.661 1.00 95.92 20  A 1 
ATOM   165  C  CG  . ASP A 1 20  ? 16.282  1.295   -23.596 1.00 95.47 20  A 1 
ATOM   166  O  OD1 . ASP A 1 20  ? 15.459  2.131   -23.174 1.00 93.83 20  A 1 
ATOM   167  O  OD2 . ASP A 1 20  ? 16.264  0.872   -24.771 1.00 93.57 20  A 1 
ATOM   168  N  N   . PRO A 1 21  ? 15.469  2.417   -20.176 1.00 95.62 21  A 1 
ATOM   169  C  CA  . PRO A 1 21  ? 14.227  2.302   -19.412 1.00 94.71 21  A 1 
ATOM   170  C  C   . PRO A 1 21  ? 13.167  1.456   -20.110 1.00 94.12 21  A 1 
ATOM   171  O  O   . PRO A 1 21  ? 12.316  0.866   -19.447 1.00 92.61 21  A 1 
ATOM   172  C  CB  . PRO A 1 21  ? 13.759  3.755   -19.279 1.00 93.95 21  A 1 
ATOM   173  C  CG  . PRO A 1 21  ? 15.018  4.557   -19.355 1.00 93.24 21  A 1 
ATOM   174  C  CD  . PRO A 1 21  ? 15.869  3.823   -20.356 1.00 95.12 21  A 1 
ATOM   175  N  N   . LEU A 1 22  ? 13.217  1.379   -21.437 1.00 94.78 22  A 1 
ATOM   176  C  CA  . LEU A 1 22  ? 12.270  0.565   -22.188 1.00 93.81 22  A 1 
ATOM   177  C  C   . LEU A 1 22  ? 12.627  -0.914  -22.132 1.00 93.46 22  A 1 
ATOM   178  O  O   . LEU A 1 22  ? 11.862  -1.759  -22.597 1.00 91.74 22  A 1 
ATOM   179  C  CB  . LEU A 1 22  ? 12.192  1.032   -23.645 1.00 93.32 22  A 1 
ATOM   180  C  CG  . LEU A 1 22  ? 11.653  2.450   -23.861 1.00 90.53 22  A 1 
ATOM   181  C  CD1 . LEU A 1 22  ? 11.647  2.800   -25.344 1.00 86.32 22  A 1 
ATOM   182  C  CD2 . LEU A 1 22  ? 10.256  2.581   -23.272 1.00 85.45 22  A 1 
ATOM   183  N  N   . LYS A 1 23  ? 13.786  -1.226  -21.559 1.00 94.19 23  A 1 
ATOM   184  C  CA  . LYS A 1 23  ? 14.215  -2.606  -21.375 1.00 94.11 23  A 1 
ATOM   185  C  C   . LYS A 1 23  ? 14.372  -2.932  -19.891 1.00 94.21 23  A 1 
ATOM   186  O  O   . LYS A 1 23  ? 15.340  -3.562  -19.468 1.00 93.00 23  A 1 
ATOM   187  C  CB  . LYS A 1 23  ? 15.524  -2.868  -22.134 1.00 94.29 23  A 1 
ATOM   188  C  CG  . LYS A 1 23  ? 15.382  -2.709  -23.638 1.00 93.18 23  A 1 
ATOM   189  C  CD  . LYS A 1 23  ? 16.680  -3.031  -24.367 1.00 88.13 23  A 1 
ATOM   190  C  CE  . LYS A 1 23  ? 16.503  -2.906  -25.872 1.00 82.92 23  A 1 
ATOM   191  N  NZ  . LYS A 1 23  ? 17.749  -3.217  -26.615 1.00 73.60 23  A 1 
ATOM   192  N  N   . LEU A 1 24  ? 13.389  -2.465  -19.107 1.00 94.53 24  A 1 
ATOM   193  C  CA  . LEU A 1 24  ? 13.304  -2.730  -17.675 1.00 94.14 24  A 1 
ATOM   194  C  C   . LEU A 1 24  ? 14.461  -2.149  -16.866 1.00 94.77 24  A 1 
ATOM   195  O  O   . LEU A 1 24  ? 14.672  -2.521  -15.716 1.00 93.54 24  A 1 
ATOM   196  C  CB  . LEU A 1 24  ? 13.187  -4.234  -17.398 1.00 92.71 24  A 1 
ATOM   197  C  CG  . LEU A 1 24  ? 11.989  -4.952  -18.028 1.00 90.25 24  A 1 
ATOM   198  C  CD1 . LEU A 1 24  ? 12.083  -6.451  -17.783 1.00 86.99 24  A 1 
ATOM   199  C  CD2 . LEU A 1 24  ? 10.686  -4.400  -17.479 1.00 86.14 24  A 1 
ATOM   200  N  N   . CYS A 1 25  ? 15.211  -1.225  -17.474 1.00 95.13 25  A 1 
ATOM   201  C  CA  . CYS A 1 25  ? 16.393  -0.654  -16.829 1.00 95.62 25  A 1 
ATOM   202  C  C   . CYS A 1 25  ? 17.411  -1.723  -16.438 1.00 95.74 25  A 1 
ATOM   203  O  O   . CYS A 1 25  ? 18.106  -1.596  -15.430 1.00 94.86 25  A 1 
ATOM   204  C  CB  . CYS A 1 25  ? 15.996  0.169   -15.596 1.00 95.69 25  A 1 
ATOM   205  S  SG  . CYS A 1 25  ? 14.956  1.600   -15.938 1.00 95.28 25  A 1 
ATOM   206  N  N   . ARG A 1 26  ? 17.487  -2.783  -17.248 1.00 95.56 26  A 1 
ATOM   207  C  CA  . ARG A 1 26  ? 18.395  -3.885  -16.952 1.00 95.03 26  A 1 
ATOM   208  C  C   . ARG A 1 26  ? 19.471  -4.070  -18.015 1.00 95.19 26  A 1 
ATOM   209  O  O   . ARG A 1 26  ? 20.538  -4.602  -17.739 1.00 93.49 26  A 1 
ATOM   210  C  CB  . ARG A 1 26  ? 17.610  -5.193  -16.797 1.00 93.79 26  A 1 
ATOM   211  C  CG  . ARG A 1 26  ? 16.695  -5.229  -15.590 1.00 92.10 26  A 1 
ATOM   212  C  CD  . ARG A 1 26  ? 16.101  -6.608  -15.402 1.00 90.01 26  A 1 
ATOM   213  N  NE  . ARG A 1 26  ? 15.336  -6.704  -14.166 1.00 88.00 26  A 1 
ATOM   214  C  CZ  . ARG A 1 26  ? 14.894  -7.839  -13.637 1.00 86.77 26  A 1 
ATOM   215  N  NH1 . ARG A 1 26  ? 15.130  -8.994  -14.238 1.00 82.40 26  A 1 
ATOM   216  N  NH2 . ARG A 1 26  ? 14.213  -7.824  -12.502 1.00 81.14 26  A 1 
ATOM   217  N  N   . GLU A 1 27  ? 19.192  -3.640  -19.236 1.00 95.21 27  A 1 
ATOM   218  C  CA  . GLU A 1 27  ? 20.126  -3.833  -20.331 1.00 95.39 27  A 1 
ATOM   219  C  C   . GLU A 1 27  ? 20.051  -2.689  -21.330 1.00 96.26 27  A 1 
ATOM   220  O  O   . GLU A 1 27  ? 19.225  -1.783  -21.190 1.00 95.25 27  A 1 
ATOM   221  C  CB  . GLU A 1 27  ? 19.850  -5.166  -21.037 1.00 92.92 27  A 1 
ATOM   222  C  CG  . GLU A 1 27  ? 18.461  -5.260  -21.640 1.00 85.78 27  A 1 
ATOM   223  C  CD  . GLU A 1 27  ? 18.178  -6.633  -22.237 1.00 84.28 27  A 1 
ATOM   224  O  OE1 . GLU A 1 27  ? 18.466  -7.631  -21.559 1.00 76.95 27  A 1 
ATOM   225  O  OE2 . GLU A 1 27  ? 17.676  -6.691  -23.368 1.00 77.53 27  A 1 
ATOM   226  N  N   . GLY A 1 28  ? 20.917  -2.723  -22.344 1.00 95.29 28  A 1 
ATOM   227  C  CA  . GLY A 1 28  ? 20.951  -1.691  -23.348 1.00 95.95 28  A 1 
ATOM   228  C  C   . GLY A 1 28  ? 21.562  -0.411  -22.823 1.00 96.79 28  A 1 
ATOM   229  O  O   . GLY A 1 28  ? 22.089  -0.366  -21.708 1.00 95.23 28  A 1 
ATOM   230  N  N   . LYS A 1 29  ? 21.493  0.642   -23.634 1.00 96.35 29  A 1 
ATOM   231  C  CA  . LYS A 1 29  ? 22.006  1.945   -23.252 1.00 96.51 29  A 1 
ATOM   232  C  C   . LYS A 1 29  ? 20.894  2.982   -23.235 1.00 96.41 29  A 1 
ATOM   233  O  O   . LYS A 1 29  ? 20.043  3.008   -24.130 1.00 93.74 29  A 1 
ATOM   234  C  CB  . LYS A 1 29  ? 23.122  2.392   -24.199 1.00 95.25 29  A 1 
ATOM   235  C  CG  . LYS A 1 29  ? 24.404  1.590   -24.069 1.00 85.84 29  A 1 
ATOM   236  C  CD  . LYS A 1 29  ? 25.511  2.184   -24.923 1.00 78.40 29  A 1 
ATOM   237  C  CE  . LYS A 1 29  ? 26.819  1.446   -24.722 1.00 68.28 29  A 1 
ATOM   238  N  NZ  . LYS A 1 29  ? 27.926  2.049   -25.512 1.00 58.78 29  A 1 
ATOM   239  N  N   . GLY A 1 30  ? 20.900  3.832   -22.226 1.00 95.96 30  A 1 
ATOM   240  C  CA  . GLY A 1 30  ? 19.893  4.861   -22.096 1.00 95.58 30  A 1 
ATOM   241  C  C   . GLY A 1 30  ? 20.216  5.797   -20.955 1.00 95.96 30  A 1 
ATOM   242  O  O   . GLY A 1 30  ? 21.377  5.982   -20.606 1.00 94.31 30  A 1 
ATOM   243  N  N   . ASN A 1 31  ? 19.169  6.377   -20.366 1.00 95.34 31  A 1 
ATOM   244  C  CA  . ASN A 1 31  ? 19.356  7.365   -19.313 1.00 94.44 31  A 1 
ATOM   245  C  C   . ASN A 1 31  ? 18.714  6.957   -17.989 1.00 95.02 31  A 1 
ATOM   246  O  O   . ASN A 1 31  ? 18.240  7.808   -17.240 1.00 93.41 31  A 1 
ATOM   247  C  CB  . ASN A 1 31  ? 18.830  8.728   -19.772 1.00 91.42 31  A 1 
ATOM   248  C  CG  . ASN A 1 31  ? 17.420  8.654   -20.319 1.00 86.05 31  A 1 
ATOM   249  O  OD1 . ASN A 1 31  ? 16.701  7.690   -20.090 1.00 74.80 31  A 1 
ATOM   250  N  ND2 . ASN A 1 31  ? 17.010  9.690   -21.048 1.00 78.22 31  A 1 
ATOM   251  N  N   . ALA A 1 32  ? 18.675  5.667   -17.703 1.00 95.84 32  A 1 
ATOM   252  C  CA  . ALA A 1 32  ? 18.190  5.184   -16.417 1.00 96.24 32  A 1 
ATOM   253  C  C   . ALA A 1 32  ? 19.013  5.829   -15.304 1.00 96.24 32  A 1 
ATOM   254  O  O   . ALA A 1 32  ? 20.238  5.715   -15.284 1.00 95.48 32  A 1 
ATOM   255  C  CB  . ALA A 1 32  ? 18.279  3.667   -16.345 1.00 96.14 32  A 1 
ATOM   256  N  N   . GLY A 1 33  ? 18.347  6.521   -14.387 1.00 96.06 33  A 1 
ATOM   257  C  CA  . GLY A 1 33  ? 19.010  7.315   -13.376 1.00 95.89 33  A 1 
ATOM   258  C  C   . GLY A 1 33  ? 19.621  6.518   -12.232 1.00 96.52 33  A 1 
ATOM   259  O  O   . GLY A 1 33  ? 19.305  5.348   -12.031 1.00 96.09 33  A 1 
ATOM   260  N  N   . LYS A 1 34  ? 20.485  7.183   -11.475 1.00 96.38 34  A 1 
ATOM   261  C  CA  . LYS A 1 34  ? 21.165  6.540   -10.349 1.00 96.67 34  A 1 
ATOM   262  C  C   . LYS A 1 34  ? 20.195  5.988   -9.315  1.00 97.11 34  A 1 
ATOM   263  O  O   . LYS A 1 34  ? 20.406  4.905   -8.764  1.00 96.68 34  A 1 
ATOM   264  C  CB  . LYS A 1 34  ? 22.124  7.527   -9.677  1.00 95.99 34  A 1 
ATOM   265  C  CG  . LYS A 1 34  ? 22.844  6.962   -8.460  1.00 92.86 34  A 1 
ATOM   266  C  CD  . LYS A 1 34  ? 23.810  7.967   -7.860  1.00 89.44 34  A 1 
ATOM   267  C  CE  . LYS A 1 34  ? 24.509  7.389   -6.635  1.00 83.37 34  A 1 
ATOM   268  N  NZ  . LYS A 1 34  ? 25.471  8.350   -6.036  1.00 75.58 34  A 1 
ATOM   269  N  N   . TYR A 1 35  ? 19.112  6.739   -9.061  1.00 97.34 35  A 1 
ATOM   270  C  CA  . TYR A 1 35  ? 18.159  6.369   -8.016  1.00 97.60 35  A 1 
ATOM   271  C  C   . TYR A 1 35  ? 16.853  5.792   -8.562  1.00 97.68 35  A 1 
ATOM   272  O  O   . TYR A 1 35  ? 15.896  5.601   -7.814  1.00 96.54 35  A 1 
ATOM   273  C  CB  . TYR A 1 35  ? 17.867  7.570   -7.117  1.00 97.63 35  A 1 
ATOM   274  C  CG  . TYR A 1 35  ? 19.077  8.049   -6.356  1.00 97.69 35  A 1 
ATOM   275  C  CD1 . TYR A 1 35  ? 19.525  7.366   -5.235  1.00 96.94 35  A 1 
ATOM   276  C  CD2 . TYR A 1 35  ? 19.766  9.178   -6.762  1.00 96.94 35  A 1 
ATOM   277  C  CE1 . TYR A 1 35  ? 20.637  7.797   -4.530  1.00 96.46 35  A 1 
ATOM   278  C  CE2 . TYR A 1 35  ? 20.881  9.621   -6.062  1.00 96.59 35  A 1 
ATOM   279  C  CZ  . TYR A 1 35  ? 21.310  8.923   -4.950  1.00 96.81 35  A 1 
ATOM   280  O  OH  . TYR A 1 35  ? 22.411  9.353   -4.260  1.00 95.82 35  A 1 
ATOM   281  N  N   . GLY A 1 36  ? 16.820  5.507   -9.858  1.00 97.32 36  A 1 
ATOM   282  C  CA  . GLY A 1 36  ? 15.648  4.893   -10.441 1.00 97.11 36  A 1 
ATOM   283  C  C   . GLY A 1 36  ? 15.143  5.592   -11.691 1.00 97.07 36  A 1 
ATOM   284  O  O   . GLY A 1 36  ? 15.730  6.558   -12.173 1.00 96.08 36  A 1 
ATOM   285  N  N   . ASP A 1 37  ? 14.033  5.075   -12.206 1.00 96.52 37  A 1 
ATOM   286  C  CA  . ASP A 1 37  ? 13.401  5.605   -13.403 1.00 96.49 37  A 1 
ATOM   287  C  C   . ASP A 1 37  ? 11.900  5.354   -13.290 1.00 96.33 37  A 1 
ATOM   288  O  O   . ASP A 1 37  ? 11.484  4.303   -12.814 1.00 95.33 37  A 1 
ATOM   289  C  CB  . ASP A 1 37  ? 13.960  4.925   -14.656 1.00 95.91 37  A 1 
ATOM   290  C  CG  . ASP A 1 37  ? 13.476  5.573   -15.931 1.00 95.02 37  A 1 
ATOM   291  O  OD1 . ASP A 1 37  ? 12.335  5.283   -16.352 1.00 92.10 37  A 1 
ATOM   292  O  OD2 . ASP A 1 37  ? 14.233  6.365   -16.518 1.00 91.55 37  A 1 
ATOM   293  N  N   . TYR A 1 38  ? 11.100  6.319   -13.743 1.00 95.49 38  A 1 
ATOM   294  C  CA  . TYR A 1 38  ? 9.653   6.208   -13.602 1.00 94.82 38  A 1 
ATOM   295  C  C   . TYR A 1 38  ? 9.030   5.103   -14.467 1.00 94.16 38  A 1 
ATOM   296  O  O   . TYR A 1 38  ? 7.828   4.832   -14.356 1.00 91.63 38  A 1 
ATOM   297  C  CB  . TYR A 1 38  ? 8.986   7.557   -13.907 1.00 94.51 38  A 1 
ATOM   298  C  CG  . TYR A 1 38  ? 9.245   8.602   -12.850 1.00 94.87 38  A 1 
ATOM   299  C  CD1 . TYR A 1 38  ? 8.868   8.395   -11.531 1.00 94.01 38  A 1 
ATOM   300  C  CD2 . TYR A 1 38  ? 9.860   9.812   -13.165 1.00 94.19 38  A 1 
ATOM   301  C  CE1 . TYR A 1 38  ? 9.099   9.355   -10.555 1.00 93.69 38  A 1 
ATOM   302  C  CE2 . TYR A 1 38  ? 10.094  10.776  -12.194 1.00 93.61 38  A 1 
ATOM   303  C  CZ  . TYR A 1 38  ? 9.713   10.544  -10.891 1.00 94.25 38  A 1 
ATOM   304  O  OH  . TYR A 1 38  ? 9.933   11.488  -9.927  1.00 92.99 38  A 1 
ATOM   305  N  N   . SER A 1 39  ? 9.836   4.473   -15.299 1.00 94.42 39  A 1 
ATOM   306  C  CA  . SER A 1 39  ? 9.375   3.366   -16.133 1.00 94.18 39  A 1 
ATOM   307  C  C   . SER A 1 39  ? 9.835   2.012   -15.607 1.00 94.46 39  A 1 
ATOM   308  O  O   . SER A 1 39  ? 9.552   0.976   -16.210 1.00 92.22 39  A 1 
ATOM   309  C  CB  . SER A 1 39  ? 9.864   3.534   -17.573 1.00 92.77 39  A 1 
ATOM   310  O  OG  . SER A 1 39  ? 9.345   4.713   -18.160 1.00 85.93 39  A 1 
ATOM   311  N  N   . CYS A 1 40  ? 10.534  2.010   -14.475 1.00 95.68 40  A 1 
ATOM   312  C  CA  . CYS A 1 40  ? 11.130  0.789   -13.944 1.00 96.08 40  A 1 
ATOM   313  C  C   . CYS A 1 40  ? 10.856  0.600   -12.451 1.00 96.26 40  A 1 
ATOM   314  O  O   . CYS A 1 40  ? 10.422  1.518   -11.768 1.00 95.45 40  A 1 
ATOM   315  C  CB  . CYS A 1 40  ? 12.646  0.807   -14.182 1.00 95.81 40  A 1 
ATOM   316  S  SG  . CYS A 1 40  ? 13.120  0.926   -15.921 1.00 95.21 40  A 1 
ATOM   317  N  N   . ASP A 1 41  ? 11.121  -0.608  -11.961 1.00 96.30 41  A 1 
ATOM   318  C  CA  . ASP A 1 41  ? 11.013  -0.895  -10.533 1.00 96.70 41  A 1 
ATOM   319  C  C   . ASP A 1 41  ? 12.181  -0.261  -9.771  1.00 97.07 41  A 1 
ATOM   320  O  O   . ASP A 1 41  ? 13.192  0.114   -10.365 1.00 96.29 41  A 1 
ATOM   321  C  CB  . ASP A 1 41  ? 10.963  -2.392  -10.280 1.00 96.15 41  A 1 
ATOM   322  C  CG  . ASP A 1 41  ? 9.573   -2.981  -10.504 1.00 95.38 41  A 1 
ATOM   323  O  OD1 . ASP A 1 41  ? 8.581   -2.263  -10.282 1.00 92.88 41  A 1 
ATOM   324  O  OD2 . ASP A 1 41  ? 9.487   -4.158  -10.892 1.00 92.49 41  A 1 
ATOM   325  N  N   . ALA A 1 42  ? 12.030  -0.160  -8.457  1.00 97.31 42  A 1 
ATOM   326  C  CA  . ALA A 1 42  ? 13.001  0.524   -7.609  1.00 97.50 42  A 1 
ATOM   327  C  C   . ALA A 1 42  ? 14.350  -0.184  -7.555  1.00 97.46 42  A 1 
ATOM   328  O  O   . ALA A 1 42  ? 14.431  -1.403  -7.706  1.00 96.62 42  A 1 
ATOM   329  C  CB  . ALA A 1 42  ? 12.440  0.684   -6.200  1.00 97.24 42  A 1 
ATOM   330  N  N   . ASN A 1 43  ? 15.416  0.590   -7.346  1.00 97.42 43  A 1 
ATOM   331  C  CA  . ASN A 1 43  ? 16.759  0.034   -7.241  1.00 97.47 43  A 1 
ATOM   332  C  C   . ASN A 1 43  ? 17.324  0.133   -5.827  1.00 97.63 43  A 1 
ATOM   333  O  O   . ASN A 1 43  ? 16.741  0.776   -4.955  1.00 96.99 43  A 1 
ATOM   334  C  CB  . ASN A 1 43  ? 17.708  0.688   -8.262  1.00 96.35 43  A 1 
ATOM   335  C  CG  . ASN A 1 43  ? 18.064  2.120   -7.901  1.00 96.65 43  A 1 
ATOM   336  O  OD1 . ASN A 1 43  ? 17.461  2.737   -7.038  1.00 92.08 43  A 1 
ATOM   337  N  ND2 . ASN A 1 43  ? 19.076  2.653   -8.582  1.00 92.65 43  A 1 
ATOM   338  N  N   . MET A 1 44  ? 18.460  -0.511  -5.605  1.00 97.82 44  A 1 
ATOM   339  C  CA  . MET A 1 44  ? 19.044  -0.582  -4.271  1.00 97.74 44  A 1 
ATOM   340  C  C   . MET A 1 44  ? 19.545  0.770   -3.767  1.00 98.01 44  A 1 
ATOM   341  O  O   . MET A 1 44  ? 19.463  1.060   -2.573  1.00 97.86 44  A 1 
ATOM   342  C  CB  . MET A 1 44  ? 20.186  -1.599  -4.246  1.00 97.03 44  A 1 
ATOM   343  C  CG  . MET A 1 44  ? 20.738  -1.874  -2.860  1.00 92.24 44  A 1 
ATOM   344  S  SD  . MET A 1 44  ? 19.496  -2.609  -1.737  1.00 88.68 44  A 1 
ATOM   345  C  CE  . MET A 1 44  ? 19.335  -4.253  -2.448  1.00 78.72 44  A 1 
ATOM   346  N  N   . ALA A 1 45  ? 20.063  1.597   -4.664  1.00 97.84 45  A 1 
ATOM   347  C  CA  . ALA A 1 45  ? 20.554  2.917   -4.278  1.00 97.92 45  A 1 
ATOM   348  C  C   . ALA A 1 45  ? 19.448  3.749   -3.641  1.00 98.22 45  A 1 
ATOM   349  O  O   . ALA A 1 45  ? 19.651  4.406   -2.621  1.00 97.87 45  A 1 
ATOM   350  C  CB  . ALA A 1 45  ? 21.142  3.641   -5.483  1.00 97.70 45  A 1 
ATOM   351  N  N   . LEU A 1 46  ? 18.267  3.711   -4.242  1.00 98.01 46  A 1 
ATOM   352  C  CA  . LEU A 1 46  ? 17.107  4.410   -3.702  1.00 98.34 46  A 1 
ATOM   353  C  C   . LEU A 1 46  ? 16.734  3.860   -2.330  1.00 98.43 46  A 1 
ATOM   354  O  O   . LEU A 1 46  ? 16.454  4.615   -1.400  1.00 98.41 46  A 1 
ATOM   355  C  CB  . LEU A 1 46  ? 15.914  4.283   -4.653  1.00 98.27 46  A 1 
ATOM   356  C  CG  . LEU A 1 46  ? 14.594  4.880   -4.139  1.00 98.00 46  A 1 
ATOM   357  C  CD1 . LEU A 1 46  ? 14.668  6.392   -4.107  1.00 97.35 46  A 1 
ATOM   358  C  CD2 . LEU A 1 46  ? 13.433  4.408   -5.006  1.00 97.27 46  A 1 
ATOM   359  N  N   . LEU A 1 47  ? 16.741  2.541   -2.210  1.00 98.42 47  A 1 
ATOM   360  C  CA  . LEU A 1 47  ? 16.359  1.882   -0.971  1.00 98.33 47  A 1 
ATOM   361  C  C   . LEU A 1 47  ? 17.333  2.206   0.161   1.00 98.56 47  A 1 
ATOM   362  O  O   . LEU A 1 47  ? 16.915  2.446   1.293   1.00 98.25 47  A 1 
ATOM   363  C  CB  . LEU A 1 47  ? 16.270  0.369   -1.176  1.00 97.62 47  A 1 
ATOM   364  C  CG  . LEU A 1 47  ? 15.123  -0.330  -0.448  1.00 91.83 47  A 1 
ATOM   365  C  CD1 . LEU A 1 47  ? 13.795  0.267   -0.858  1.00 87.18 47  A 1 
ATOM   366  C  CD2 . LEU A 1 47  ? 15.156  -1.819  -0.753  1.00 87.75 47  A 1 
ATOM   367  N  N   . ASP A 1 48  ? 18.623  2.215   -0.145  1.00 98.35 48  A 1 
ATOM   368  C  CA  . ASP A 1 48  ? 19.635  2.586   0.842   1.00 98.36 48  A 1 
ATOM   369  C  C   . ASP A 1 48  ? 19.392  4.008   1.343   1.00 98.52 48  A 1 
ATOM   370  O  O   . ASP A 1 48  ? 19.513  4.294   2.531   1.00 98.39 48  A 1 
ATOM   371  C  CB  . ASP A 1 48  ? 21.044  2.478   0.246   1.00 97.97 48  A 1 
ATOM   372  C  CG  . ASP A 1 48  ? 21.476  1.033   0.049   1.00 94.10 48  A 1 
ATOM   373  O  OD1 . ASP A 1 48  ? 20.895  0.133   0.685   1.00 90.63 48  A 1 
ATOM   374  O  OD2 . ASP A 1 48  ? 22.421  0.806   -0.738  1.00 89.80 48  A 1 
ATOM   375  N  N   . SER A 1 49  ? 19.037  4.900   0.426   1.00 98.37 49  A 1 
ATOM   376  C  CA  . SER A 1 49  ? 18.734  6.285   0.765   1.00 98.46 49  A 1 
ATOM   377  C  C   . SER A 1 49  ? 17.497  6.367   1.656   1.00 98.66 49  A 1 
ATOM   378  O  O   . SER A 1 49  ? 17.450  7.155   2.603   1.00 98.47 49  A 1 
ATOM   379  C  CB  . SER A 1 49  ? 18.524  7.114   -0.505  1.00 97.91 49  A 1 
ATOM   380  O  OG  . SER A 1 49  ? 18.259  8.467   -0.202  1.00 92.36 49  A 1 
ATOM   381  N  N   . LEU A 1 50  ? 16.494  5.539   1.361   1.00 98.55 50  A 1 
ATOM   382  C  CA  . LEU A 1 50  ? 15.259  5.512   2.143   1.00 98.67 50  A 1 
ATOM   383  C  C   . LEU A 1 50  ? 15.506  5.027   3.562   1.00 98.73 50  A 1 
ATOM   384  O  O   . LEU A 1 50  ? 15.010  5.616   4.529   1.00 98.69 50  A 1 
ATOM   385  C  CB  . LEU A 1 50  ? 14.213  4.627   1.459   1.00 98.65 50  A 1 
ATOM   386  C  CG  . LEU A 1 50  ? 12.900  4.429   2.224   1.00 98.40 50  A 1 
ATOM   387  C  CD1 . LEU A 1 50  ? 12.234  5.763   2.516   1.00 97.92 50  A 1 
ATOM   388  C  CD2 . LEU A 1 50  ? 11.965  3.521   1.441   1.00 97.89 50  A 1 
ATOM   389  N  N   . VAL A 1 51  ? 16.263  3.946   3.701   1.00 98.75 51  A 1 
ATOM   390  C  CA  . VAL A 1 51  ? 16.586  3.406   5.018   1.00 98.76 51  A 1 
ATOM   391  C  C   . VAL A 1 51  ? 17.269  4.466   5.874   1.00 98.79 51  A 1 
ATOM   392  O  O   . VAL A 1 51  ? 16.922  4.667   7.040   1.00 98.63 51  A 1 
ATOM   393  C  CB  . VAL A 1 51  ? 17.486  2.158   4.907   1.00 98.55 51  A 1 
ATOM   394  C  CG1 . VAL A 1 51  ? 17.991  1.734   6.283   1.00 97.90 51  A 1 
ATOM   395  C  CG2 . VAL A 1 51  ? 16.719  1.016   4.253   1.00 98.02 51  A 1 
ATOM   396  N  N   . LYS A 1 52  ? 18.242  5.155   5.285   1.00 98.65 52  A 1 
ATOM   397  C  CA  . LYS A 1 52  ? 18.967  6.202   5.982   1.00 98.64 52  A 1 
ATOM   398  C  C   . LYS A 1 52  ? 18.029  7.329   6.407   1.00 98.65 52  A 1 
ATOM   399  O  O   . LYS A 1 52  ? 18.117  7.834   7.535   1.00 98.42 52  A 1 
ATOM   400  C  CB  . LYS A 1 52  ? 20.083  6.753   5.084   1.00 98.26 52  A 1 
ATOM   401  C  CG  . LYS A 1 52  ? 20.937  7.833   5.726   1.00 91.86 52  A 1 
ATOM   402  C  CD  . LYS A 1 52  ? 22.047  8.289   4.798   1.00 87.84 52  A 1 
ATOM   403  C  CE  . LYS A 1 52  ? 22.899  9.373   5.422   1.00 76.40 52  A 1 
ATOM   404  N  NZ  . LYS A 1 52  ? 24.001  9.828   4.512   1.00 68.50 52  A 1 
ATOM   405  N  N   . PHE A 1 53  ? 17.107  7.714   5.525   1.00 98.68 53  A 1 
ATOM   406  C  CA  . PHE A 1 53  ? 16.156  8.783   5.809   1.00 98.74 53  A 1 
ATOM   407  C  C   . PHE A 1 53  ? 15.213  8.420   6.951   1.00 98.79 53  A 1 
ATOM   408  O  O   . PHE A 1 53  ? 14.981  9.218   7.859   1.00 98.59 53  A 1 
ATOM   409  C  CB  . PHE A 1 53  ? 15.352  9.136   4.557   1.00 98.66 53  A 1 
ATOM   410  C  CG  . PHE A 1 53  ? 14.296  10.189  4.793   1.00 98.63 53  A 1 
ATOM   411  C  CD1 . PHE A 1 53  ? 14.641  11.527  4.865   1.00 98.28 53  A 1 
ATOM   412  C  CD2 . PHE A 1 53  ? 12.961  9.835   4.945   1.00 98.29 53  A 1 
ATOM   413  C  CE1 . PHE A 1 53  ? 13.683  12.495  5.083   1.00 97.90 53  A 1 
ATOM   414  C  CE2 . PHE A 1 53  ? 11.995  10.794  5.170   1.00 97.88 53  A 1 
ATOM   415  C  CZ  . PHE A 1 53  ? 12.353  12.128  5.237   1.00 97.97 53  A 1 
ATOM   416  N  N   . ILE A 1 54  ? 14.649  7.212   6.897   1.00 98.72 54  A 1 
ATOM   417  C  CA  . ILE A 1 54  ? 13.710  6.763   7.921   1.00 98.72 54  A 1 
ATOM   418  C  C   . ILE A 1 54  ? 14.371  6.732   9.297   1.00 98.63 54  A 1 
ATOM   419  O  O   . ILE A 1 54  ? 13.827  7.250   10.265  1.00 98.45 54  A 1 
ATOM   420  C  CB  . ILE A 1 54  ? 13.135  5.374   7.584   1.00 98.76 54  A 1 
ATOM   421  C  CG1 . ILE A 1 54  ? 12.224  5.457   6.362   1.00 98.52 54  A 1 
ATOM   422  C  CG2 . ILE A 1 54  ? 12.362  4.804   8.779   1.00 98.56 54  A 1 
ATOM   423  C  CD1 . ILE A 1 54  ? 11.695  4.118   5.878   1.00 98.13 54  A 1 
ATOM   424  N  N   . LYS A 1 55  ? 15.550  6.134   9.376   1.00 98.61 55  A 1 
ATOM   425  C  CA  . LYS A 1 55  ? 16.241  6.006   10.649  1.00 98.36 55  A 1 
ATOM   426  C  C   . LYS A 1 55  ? 16.629  7.367   11.221  1.00 98.25 55  A 1 
ATOM   427  O  O   . LYS A 1 55  ? 16.608  7.572   12.430  1.00 97.40 55  A 1 
ATOM   428  C  CB  . LYS A 1 55  ? 17.468  5.103   10.492  1.00 97.87 55  A 1 
ATOM   429  C  CG  . LYS A 1 55  ? 17.123  3.662   10.126  1.00 96.23 55  A 1 
ATOM   430  C  CD  . LYS A 1 55  ? 18.352  2.796   9.930   1.00 93.99 55  A 1 
ATOM   431  C  CE  . LYS A 1 55  ? 19.006  2.449   11.245  1.00 90.11 55  A 1 
ATOM   432  N  NZ  . LYS A 1 55  ? 20.121  1.463   11.067  1.00 87.20 55  A 1 
ATOM   433  N  N   . ARG A 1 56  ? 16.966  8.298   10.341  1.00 98.45 56  A 1 
ATOM   434  C  CA  . ARG A 1 56  ? 17.350  9.640   10.768  1.00 98.28 56  A 1 
ATOM   435  C  C   . ARG A 1 56  ? 16.153  10.438  11.269  1.00 98.22 56  A 1 
ATOM   436  O  O   . ARG A 1 56  ? 16.296  11.365  12.070  1.00 97.34 56  A 1 
ATOM   437  C  CB  . ARG A 1 56  ? 18.038  10.389  9.628   1.00 97.43 56  A 1 
ATOM   438  C  CG  . ARG A 1 56  ? 18.611  11.741  10.024  1.00 86.58 56  A 1 
ATOM   439  C  CD  . ARG A 1 56  ? 19.340  12.396  8.872   1.00 85.30 56  A 1 
ATOM   440  N  NE  . ARG A 1 56  ? 19.950  13.673  9.244   1.00 75.88 56  A 1 
ATOM   441  C  CZ  . ARG A 1 56  ? 20.648  14.453  8.430   1.00 70.16 56  A 1 
ATOM   442  N  NH1 . ARG A 1 56  ? 20.841  14.087  7.171   1.00 63.20 56  A 1 
ATOM   443  N  NH2 . ARG A 1 56  ? 21.150  15.586  8.872   1.00 62.84 56  A 1 
ATOM   444  N  N   . ASN A 1 57  ? 14.957  10.073  10.813  1.00 98.34 57  A 1 
ATOM   445  C  CA  . ASN A 1 57  ? 13.742  10.798  11.155  1.00 98.27 57  A 1 
ATOM   446  C  C   . ASN A 1 57  ? 12.801  10.006  12.061  1.00 98.11 57  A 1 
ATOM   447  O  O   . ASN A 1 57  ? 11.586  10.205  12.041  1.00 97.27 57  A 1 
ATOM   448  C  CB  . ASN A 1 57  ? 13.019  11.245  9.877   1.00 98.13 57  A 1 
ATOM   449  C  CG  . ASN A 1 57  ? 13.755  12.340  9.149   1.00 97.27 57  A 1 
ATOM   450  O  OD1 . ASN A 1 57  ? 13.565  13.528  9.418   1.00 89.24 57  A 1 
ATOM   451  N  ND2 . ASN A 1 57  ? 14.615  11.955  8.224   1.00 89.24 57  A 1 
ATOM   452  N  N   . THR A 1 58  ? 13.362  9.113   12.853  1.00 98.26 58  A 1 
ATOM   453  C  CA  . THR A 1 58  ? 12.603  8.306   13.795  1.00 98.09 58  A 1 
ATOM   454  C  C   . THR A 1 58  ? 13.131  8.512   15.212  1.00 97.49 58  A 1 
ATOM   455  O  O   . THR A 1 58  ? 14.323  8.341   15.453  1.00 95.65 58  A 1 
ATOM   456  C  CB  . THR A 1 58  ? 12.684  6.811   13.440  1.00 97.81 58  A 1 
ATOM   457  O  OG1 . THR A 1 58  ? 12.126  6.586   12.146  1.00 95.16 58  A 1 
ATOM   458  C  CG2 . THR A 1 58  ? 11.930  5.980   14.465  1.00 95.96 58  A 1 
ATOM   459  N  N   . ASP A 1 59  ? 12.230  8.887   16.136  1.00 96.16 59  A 1 
ATOM   460  C  CA  . ASP A 1 59  ? 12.623  8.973   17.534  1.00 94.91 59  A 1 
ATOM   461  C  C   . ASP A 1 59  ? 12.243  7.687   18.261  1.00 95.30 59  A 1 
ATOM   462  O  O   . ASP A 1 59  ? 11.771  6.730   17.648  1.00 92.56 59  A 1 
ATOM   463  C  CB  . ASP A 1 59  ? 12.003  10.205  18.212  1.00 91.43 59  A 1 
ATOM   464  C  CG  . ASP A 1 59  ? 10.487  10.206  18.184  1.00 82.76 59  A 1 
ATOM   465  O  OD1 . ASP A 1 59  ? 9.877   9.137   18.026  1.00 76.48 59  A 1 
ATOM   466  O  OD2 . ASP A 1 59  ? 9.901   11.301  18.336  1.00 76.52 59  A 1 
ATOM   467  N  N   . VAL A 1 60  ? 12.454  7.659   19.578  1.00 94.40 60  A 1 
ATOM   468  C  CA  . VAL A 1 60  ? 12.228  6.456   20.373  1.00 93.83 60  A 1 
ATOM   469  C  C   . VAL A 1 60  ? 10.800  5.924   20.232  1.00 94.33 60  A 1 
ATOM   470  O  O   . VAL A 1 60  ? 10.582  4.713   20.129  1.00 92.29 60  A 1 
ATOM   471  C  CB  . VAL A 1 60  ? 12.546  6.700   21.863  1.00 91.83 60  A 1 
ATOM   472  C  CG1 . VAL A 1 60  ? 12.197  5.486   22.698  1.00 82.23 60  A 1 
ATOM   473  C  CG2 . VAL A 1 60  ? 14.016  7.058   22.032  1.00 82.89 60  A 1 
ATOM   474  N  N   . ASN A 1 61  ? 9.824   6.822   20.216  1.00 95.35 61  A 1 
ATOM   475  C  CA  . ASN A 1 61  ? 8.420   6.429   20.121  1.00 95.68 61  A 1 
ATOM   476  C  C   . ASN A 1 61  ? 7.917   6.345   18.679  1.00 96.78 61  A 1 
ATOM   477  O  O   . ASN A 1 61  ? 6.713   6.298   18.435  1.00 94.59 61  A 1 
ATOM   478  C  CB  . ASN A 1 61  ? 7.541   7.393   20.925  1.00 92.45 61  A 1 
ATOM   479  C  CG  . ASN A 1 61  ? 7.778   7.284   22.416  1.00 84.81 61  A 1 
ATOM   480  O  OD1 . ASN A 1 61  ? 8.016   6.203   22.939  1.00 74.23 61  A 1 
ATOM   481  N  ND2 . ASN A 1 61  ? 7.713   8.413   23.106  1.00 74.26 61  A 1 
ATOM   482  N  N   . GLY A 1 62  ? 8.857   6.327   17.723  1.00 96.51 62  A 1 
ATOM   483  C  CA  . GLY A 1 62  ? 8.506   6.227   16.318  1.00 97.43 62  A 1 
ATOM   484  C  C   . GLY A 1 62  ? 9.045   4.969   15.660  1.00 98.25 62  A 1 
ATOM   485  O  O   . GLY A 1 62  ? 8.932   4.801   14.449  1.00 97.60 62  A 1 
ATOM   486  N  N   . LYS A 1 63  ? 9.643   4.091   16.466  1.00 98.03 63  A 1 
ATOM   487  C  CA  . LYS A 1 63  ? 10.220  2.851   15.946  1.00 98.24 63  A 1 
ATOM   488  C  C   . LYS A 1 63  ? 9.142   1.785   15.743  1.00 98.30 63  A 1 
ATOM   489  O  O   . LYS A 1 63  ? 9.164   0.714   16.365  1.00 97.97 63  A 1 
ATOM   490  C  CB  . LYS A 1 63  ? 11.327  2.348   16.873  1.00 97.92 63  A 1 
ATOM   491  C  CG  . LYS A 1 63  ? 12.535  3.254   16.915  1.00 96.78 63  A 1 
ATOM   492  C  CD  . LYS A 1 63  ? 13.653  2.680   17.771  1.00 94.28 63  A 1 
ATOM   493  C  CE  . LYS A 1 63  ? 14.867  3.579   17.751  1.00 89.56 63  A 1 
ATOM   494  N  NZ  . LYS A 1 63  ? 15.995  3.017   18.560  1.00 82.13 63  A 1 
ATOM   495  N  N   . VAL A 1 64  ? 8.204   2.109   14.869  1.00 98.67 64  A 1 
ATOM   496  C  CA  . VAL A 1 64  ? 7.092   1.233   14.531  1.00 98.73 64  A 1 
ATOM   497  C  C   . VAL A 1 64  ? 6.884   1.305   13.027  1.00 98.83 64  A 1 
ATOM   498  O  O   . VAL A 1 64  ? 6.942   2.387   12.440  1.00 98.77 64  A 1 
ATOM   499  C  CB  . VAL A 1 64  ? 5.791   1.658   15.248  1.00 98.51 64  A 1 
ATOM   500  C  CG1 . VAL A 1 64  ? 4.675   0.660   14.968  1.00 97.74 64  A 1 
ATOM   501  C  CG2 . VAL A 1 64  ? 6.016   1.783   16.751  1.00 97.74 64  A 1 
ATOM   502  N  N   . MET A 1 65  ? 6.654   0.159   12.394  1.00 98.83 65  A 1 
ATOM   503  C  CA  . MET A 1 65  ? 6.519   0.141   10.944  1.00 98.88 65  A 1 
ATOM   504  C  C   . MET A 1 65  ? 5.598   -0.965  10.459  1.00 98.91 65  A 1 
ATOM   505  O  O   . MET A 1 65  ? 5.764   -2.127  10.819  1.00 98.81 65  A 1 
ATOM   506  C  CB  . MET A 1 65  ? 7.888   -0.010  10.274  1.00 98.74 65  A 1 
ATOM   507  C  CG  . MET A 1 65  ? 7.837   -0.119  8.758   1.00 98.19 65  A 1 
ATOM   508  S  SD  . MET A 1 65  ? 9.470   -0.270  8.015   1.00 97.99 65  A 1 
ATOM   509  C  CE  . MET A 1 65  ? 10.125  1.363   8.307   1.00 94.63 65  A 1 
ATOM   510  N  N   . VAL A 1 66  ? 4.625   -0.580  9.635   1.00 98.88 66  A 1 
ATOM   511  C  CA  . VAL A 1 66  ? 3.828   -1.554  8.902   1.00 98.81 66  A 1 
ATOM   512  C  C   . VAL A 1 66  ? 4.491   -1.775  7.550   1.00 98.82 66  A 1 
ATOM   513  O  O   . VAL A 1 66  ? 4.696   -0.829  6.792   1.00 98.70 66  A 1 
ATOM   514  C  CB  . VAL A 1 66  ? 2.380   -1.079  8.689   1.00 98.68 66  A 1 
ATOM   515  C  CG1 . VAL A 1 66  ? 1.617   -2.078  7.824   1.00 96.12 66  A 1 
ATOM   516  C  CG2 . VAL A 1 66  ? 1.680   -0.893  10.023  1.00 96.19 66  A 1 
ATOM   517  N  N   . TYR A 1 67  ? 4.853   -3.022  7.269   1.00 98.86 67  A 1 
ATOM   518  C  CA  . TYR A 1 67  ? 5.422   -3.381  5.980   1.00 98.78 67  A 1 
ATOM   519  C  C   . TYR A 1 67  ? 4.320   -4.021  5.139   1.00 98.78 67  A 1 
ATOM   520  O  O   . TYR A 1 67  ? 3.915   -5.155  5.393   1.00 98.29 67  A 1 
ATOM   521  C  CB  . TYR A 1 67  ? 6.610   -4.332  6.168   1.00 98.49 67  A 1 
ATOM   522  C  CG  . TYR A 1 67  ? 7.108   -4.935  4.880   1.00 97.97 67  A 1 
ATOM   523  C  CD1 . TYR A 1 67  ? 7.679   -4.143  3.901   1.00 96.50 67  A 1 
ATOM   524  C  CD2 . TYR A 1 67  ? 6.987   -6.295  4.648   1.00 96.49 67  A 1 
ATOM   525  C  CE1 . TYR A 1 67  ? 8.128   -4.691  2.706   1.00 94.84 67  A 1 
ATOM   526  C  CE2 . TYR A 1 67  ? 7.431   -6.849  3.463   1.00 94.88 67  A 1 
ATOM   527  C  CZ  . TYR A 1 67  ? 7.998   -6.048  2.489   1.00 94.94 67  A 1 
ATOM   528  O  OH  . TYR A 1 67  ? 8.428   -6.595  1.321   1.00 92.60 67  A 1 
ATOM   529  N  N   . ASN A 1 68  ? 3.830   -3.282  4.137   1.00 98.48 68  A 1 
ATOM   530  C  CA  . ASN A 1 68  ? 2.616   -3.644  3.414   1.00 98.37 68  A 1 
ATOM   531  C  C   . ASN A 1 68  ? 2.805   -4.568  2.211   1.00 98.39 68  A 1 
ATOM   532  O  O   . ASN A 1 68  ? 1.882   -4.732  1.405   1.00 96.55 68  A 1 
ATOM   533  C  CB  . ASN A 1 68  ? 1.868   -2.378  2.979   1.00 97.43 68  A 1 
ATOM   534  C  CG  . ASN A 1 68  ? 0.811   -1.948  3.977   1.00 97.43 68  A 1 
ATOM   535  O  OD1 . ASN A 1 68  ? 1.063   -1.097  4.833   1.00 90.11 68  A 1 
ATOM   536  N  ND2 . ASN A 1 68  ? -0.369  -2.527  3.866   1.00 89.99 68  A 1 
ATOM   537  N  N   . GLY A 1 69  ? 3.976   -5.170  2.067   1.00 98.16 69  A 1 
ATOM   538  C  CA  . GLY A 1 69  ? 4.183   -6.187  1.052   1.00 98.14 69  A 1 
ATOM   539  C  C   . GLY A 1 69  ? 4.630   -5.703  -0.318  1.00 98.10 69  A 1 
ATOM   540  O  O   . GLY A 1 69  ? 4.945   -4.528  -0.507  1.00 96.87 69  A 1 
ATOM   541  N  N   . ASP A 1 70  ? 4.649   -6.650  -1.279  1.00 97.60 70  A 1 
ATOM   542  C  CA  . ASP A 1 70  ? 5.076   -6.433  -2.659  1.00 97.69 70  A 1 
ATOM   543  C  C   . ASP A 1 70  ? 6.545   -6.013  -2.798  1.00 97.43 70  A 1 
ATOM   544  O  O   . ASP A 1 70  ? 6.863   -4.950  -3.331  1.00 94.98 70  A 1 
ATOM   545  C  CB  . ASP A 1 70  ? 4.147   -5.451  -3.377  1.00 97.24 70  A 1 
ATOM   546  C  CG  . ASP A 1 70  ? 3.119   -6.173  -4.233  1.00 96.71 70  A 1 
ATOM   547  O  OD1 . ASP A 1 70  ? 2.979   -7.412  -4.097  1.00 94.19 70  A 1 
ATOM   548  O  OD2 . ASP A 1 70  ? 2.453   -5.510  -5.060  1.00 94.52 70  A 1 
ATOM   549  N  N   . ILE A 1 71  ? 7.427   -6.891  -2.342  1.00 96.97 71  A 1 
ATOM   550  C  CA  . ILE A 1 71  ? 8.857   -6.711  -2.524  1.00 96.61 71  A 1 
ATOM   551  C  C   . ILE A 1 71  ? 9.294   -7.163  -3.918  1.00 96.51 71  A 1 
ATOM   552  O  O   . ILE A 1 71  ? 10.260  -6.647  -4.473  1.00 95.79 71  A 1 
ATOM   553  C  CB  . ILE A 1 71  ? 9.666   -7.486  -1.454  1.00 95.58 71  A 1 
ATOM   554  C  CG1 . ILE A 1 71  ? 11.168  -7.254  -1.624  1.00 94.07 71  A 1 
ATOM   555  C  CG2 . ILE A 1 71  ? 9.368   -8.985  -1.521  1.00 93.97 71  A 1 
ATOM   556  C  CD1 . ILE A 1 71  ? 11.615  -5.830  -1.335  1.00 92.24 71  A 1 
ATOM   557  N  N   . VAL A 1 72  ? 8.574   -8.133  -4.487  1.00 95.14 72  A 1 
ATOM   558  C  CA  . VAL A 1 72  ? 9.011   -8.782  -5.719  1.00 94.75 72  A 1 
ATOM   559  C  C   . VAL A 1 72  ? 8.910   -7.866  -6.939  1.00 94.96 72  A 1 
ATOM   560  O  O   . VAL A 1 72  ? 7.861   -7.278  -7.201  1.00 93.91 72  A 1 
ATOM   561  C  CB  . VAL A 1 72  ? 8.213   -10.074 -5.979  1.00 93.19 72  A 1 
ATOM   562  C  CG1 . VAL A 1 72  ? 8.675   -10.735 -7.273  1.00 89.37 72  A 1 
ATOM   563  C  CG2 . VAL A 1 72  ? 8.361   -11.036 -4.809  1.00 90.28 72  A 1 
ATOM   564  N  N   . SER A 1 73  ? 10.013  -7.767  -7.682  1.00 94.75 73  A 1 
ATOM   565  C  CA  . SER A 1 73  ? 10.034  -7.037  -8.941  1.00 93.79 73  A 1 
ATOM   566  C  C   . SER A 1 73  ? 9.226   -7.795  -9.991  1.00 92.52 73  A 1 
ATOM   567  O  O   . SER A 1 73  ? 9.128   -9.020  -9.944  1.00 87.86 73  A 1 
ATOM   568  C  CB  . SER A 1 73  ? 11.469  -6.838  -9.427  1.00 92.04 73  A 1 
ATOM   569  O  OG  . SER A 1 73  ? 11.512  -6.173  -10.674 1.00 85.45 73  A 1 
ATOM   570  N  N   . ARG A 1 74  ? 8.657   -7.064  -10.951 1.00 89.33 74  A 1 
ATOM   571  C  CA  . ARG A 1 74  ? 7.702   -7.642  -11.901 1.00 84.93 74  A 1 
ATOM   572  C  C   . ARG A 1 74  ? 8.328   -8.179  -13.181 1.00 83.47 74  A 1 
ATOM   573  O  O   . ARG A 1 74  ? 7.624   -8.449  -14.154 1.00 76.61 74  A 1 
ATOM   574  C  CB  . ARG A 1 74  ? 6.658   -6.591  -12.261 1.00 80.51 74  A 1 
ATOM   575  C  CG  . ARG A 1 74  ? 6.031   -5.909  -11.069 1.00 74.21 74  A 1 
ATOM   576  C  CD  . ARG A 1 74  ? 5.202   -4.733  -11.499 1.00 71.08 74  A 1 
ATOM   577  N  NE  . ARG A 1 74  ? 4.688   -3.988  -10.358 1.00 70.39 74  A 1 
ATOM   578  C  CZ  . ARG A 1 74  ? 3.908   -2.918  -10.454 1.00 67.91 74  A 1 
ATOM   579  N  NH1 . ARG A 1 74  ? 3.554   -2.468  -11.648 1.00 61.45 74  A 1 
ATOM   580  N  NH2 . ARG A 1 74  ? 3.492   -2.302  -9.367  1.00 61.39 74  A 1 
ATOM   581  N  N   . ALA A 1 75  ? 9.645   -8.330  -13.198 1.00 83.69 75  A 1 
ATOM   582  C  CA  . ALA A 1 75  ? 10.336  -8.689  -14.441 1.00 80.45 75  A 1 
ATOM   583  C  C   . ALA A 1 75  ? 10.222  -10.163 -14.806 1.00 81.32 75  A 1 
ATOM   584  O  O   . ALA A 1 75  ? 10.799  -11.028 -14.147 1.00 75.95 75  A 1 
ATOM   585  C  CB  . ALA A 1 75  ? 11.797  -8.270  -14.363 1.00 75.72 75  A 1 
ATOM   586  N  N   . ILE A 1 76  ? 9.480   -10.432 -15.871 1.00 78.01 76  A 1 
ATOM   587  C  CA  . ILE A 1 76  ? 9.420   -11.745 -16.501 1.00 75.78 76  A 1 
ATOM   588  C  C   . ILE A 1 76  ? 10.453  -11.723 -17.629 1.00 77.96 76  A 1 
ATOM   589  O  O   . ILE A 1 76  ? 10.562  -10.705 -18.329 1.00 72.85 76  A 1 
ATOM   590  C  CB  . ILE A 1 76  ? 7.998   -12.009 -17.045 1.00 69.11 76  A 1 
ATOM   591  C  CG1 . ILE A 1 76  ? 6.995   -12.044 -15.882 1.00 63.05 76  A 1 
ATOM   592  C  CG2 . ILE A 1 76  ? 7.930   -13.285 -17.871 1.00 61.43 76  A 1 
ATOM   593  C  CD1 . ILE A 1 76  ? 5.553   -12.118 -16.303 1.00 57.50 76  A 1 
ATOM   594  N  N   . PRO A 1 77  ? 11.237  -12.788 -17.832 1.00 76.36 77  A 1 
ATOM   595  C  CA  . PRO A 1 77  ? 11.074  -14.176 -17.384 1.00 74.68 77  A 1 
ATOM   596  C  C   . PRO A 1 77  ? 11.823  -14.569 -16.104 1.00 78.36 77  A 1 
ATOM   597  O  O   . PRO A 1 77  ? 11.716  -15.722 -15.684 1.00 73.85 77  A 1 
ATOM   598  C  CB  . PRO A 1 77  ? 11.632  -14.970 -18.565 1.00 68.17 77  A 1 
ATOM   599  C  CG  . PRO A 1 77  ? 12.750  -14.123 -19.060 1.00 66.24 77  A 1 
ATOM   600  C  CD  . PRO A 1 77  ? 12.275  -12.697 -18.887 1.00 69.84 77  A 1 
ATOM   601  N  N   . LYS A 1 78  ? 12.570  -13.668 -15.487 1.00 80.82 78  A 1 
ATOM   602  C  CA  . LYS A 1 78  ? 13.299  -14.020 -14.270 1.00 81.04 78  A 1 
ATOM   603  C  C   . LYS A 1 78  ? 12.369  -14.359 -13.119 1.00 83.42 78  A 1 
ATOM   604  O  O   . LYS A 1 78  ? 12.754  -15.043 -12.171 1.00 80.18 78  A 1 
ATOM   605  C  CB  . LYS A 1 78  ? 14.243  -12.881 -13.846 1.00 77.74 78  A 1 
ATOM   606  C  CG  . LYS A 1 78  ? 15.534  -12.826 -14.653 1.00 72.69 78  A 1 
ATOM   607  C  CD  . LYS A 1 78  ? 16.491  -11.798 -14.085 1.00 68.57 78  A 1 
ATOM   608  C  CE  . LYS A 1 78  ? 17.811  -11.822 -14.837 1.00 63.41 78  A 1 
ATOM   609  N  NZ  . LYS A 1 78  ? 18.545  -13.099 -14.657 1.00 54.94 78  A 1 
ATOM   610  N  N   . TYR A 1 79  ? 11.128  -13.870 -13.190 1.00 86.74 79  A 1 
ATOM   611  C  CA  . TYR A 1 79  ? 10.123  -14.134 -12.169 1.00 87.05 79  A 1 
ATOM   612  C  C   . TYR A 1 79  ? 9.781   -15.625 -12.117 1.00 88.88 79  A 1 
ATOM   613  O  O   . TYR A 1 79  ? 9.202   -16.174 -13.056 1.00 87.26 79  A 1 
ATOM   614  C  CB  . TYR A 1 79  ? 8.874   -13.305 -12.456 1.00 84.38 79  A 1 
ATOM   615  C  CG  . TYR A 1 79  ? 7.712   -13.554 -11.529 1.00 82.08 79  A 1 
ATOM   616  C  CD1 . TYR A 1 79  ? 7.754   -13.143 -10.203 1.00 78.56 79  A 1 
ATOM   617  C  CD2 . TYR A 1 79  ? 6.565   -14.180 -11.990 1.00 79.06 79  A 1 
ATOM   618  C  CE1 . TYR A 1 79  ? 6.679   -13.361 -9.351  1.00 74.09 79  A 1 
ATOM   619  C  CE2 . TYR A 1 79  ? 5.484   -14.402 -11.140 1.00 74.11 79  A 1 
ATOM   620  C  CZ  . TYR A 1 79  ? 5.555   -13.985 -9.829  1.00 74.44 79  A 1 
ATOM   621  O  OH  . TYR A 1 79  ? 4.484   -14.204 -8.987  1.00 69.52 79  A 1 
ATOM   622  N  N   . ASN A 1 80  ? 10.161  -16.283 -11.021 1.00 90.85 80  A 1 
ATOM   623  C  CA  . ASN A 1 80  ? 9.871   -17.690 -10.815 1.00 91.69 80  A 1 
ATOM   624  C  C   . ASN A 1 80  ? 9.871   -18.011 -9.326  1.00 92.75 80  A 1 
ATOM   625  O  O   . ASN A 1 80  ? 10.027  -17.111 -8.489  1.00 92.65 80  A 1 
ATOM   626  C  CB  . ASN A 1 80  ? 10.872  -18.568 -11.579 1.00 90.18 80  A 1 
ATOM   627  C  CG  . ASN A 1 80  ? 12.313  -18.281 -11.197 1.00 89.47 80  A 1 
ATOM   628  O  OD1 . ASN A 1 80  ? 12.643  -18.077 -10.030 1.00 84.93 80  A 1 
ATOM   629  N  ND2 . ASN A 1 80  ? 13.205  -18.284 -12.183 1.00 84.22 80  A 1 
ATOM   630  N  N   . LEU A 1 81  ? 9.693   -19.276 -8.983  1.00 92.31 81  A 1 
ATOM   631  C  CA  . LEU A 1 81  ? 9.591   -19.695 -7.585  1.00 93.07 81  A 1 
ATOM   632  C  C   . LEU A 1 81  ? 10.800  -19.290 -6.748  1.00 94.10 81  A 1 
ATOM   633  O  O   . LEU A 1 81  ? 10.654  -18.663 -5.692  1.00 93.96 81  A 1 
ATOM   634  C  CB  . LEU A 1 81  ? 9.385   -21.213 -7.514  1.00 91.60 81  A 1 
ATOM   635  C  CG  . LEU A 1 81  ? 9.304   -21.823 -6.115  1.00 87.67 81  A 1 
ATOM   636  C  CD1 . LEU A 1 81  ? 8.120   -21.241 -5.359  1.00 82.26 81  A 1 
ATOM   637  C  CD2 . LEU A 1 81  ? 9.185   -23.339 -6.199  1.00 81.98 81  A 1 
ATOM   638  N  N   . ASP A 1 82  ? 11.992  -19.635 -7.220  1.00 94.52 82  A 1 
ATOM   639  C  CA  . ASP A 1 82  ? 13.208  -19.334 -6.478  1.00 95.03 82  A 1 
ATOM   640  C  C   . ASP A 1 82  ? 13.438  -17.830 -6.362  1.00 95.80 82  A 1 
ATOM   641  O  O   . ASP A 1 82  ? 13.929  -17.339 -5.344  1.00 95.47 82  A 1 
ATOM   642  C  CB  . ASP A 1 82  ? 14.420  -20.002 -7.136  1.00 94.33 82  A 1 
ATOM   643  C  CG  . ASP A 1 82  ? 14.414  -21.514 -6.962  1.00 86.73 82  A 1 
ATOM   644  O  OD1 . ASP A 1 82  ? 13.780  -22.007 -6.010  1.00 81.53 82  A 1 
ATOM   645  O  OD2 . ASP A 1 82  ? 15.053  -22.200 -7.780  1.00 79.95 82  A 1 
ATOM   646  N  N   . TYR A 1 83  ? 13.077  -17.093 -7.399  1.00 95.44 83  A 1 
ATOM   647  C  CA  . TYR A 1 83  ? 13.211  -15.643 -7.418  1.00 95.53 83  A 1 
ATOM   648  C  C   . TYR A 1 83  ? 12.341  -15.008 -6.335  1.00 96.17 83  A 1 
ATOM   649  O  O   . TYR A 1 83  ? 12.785  -14.101 -5.617  1.00 95.82 83  A 1 
ATOM   650  C  CB  . TYR A 1 83  ? 12.839  -15.099 -8.798  1.00 94.66 83  A 1 
ATOM   651  C  CG  . TYR A 1 83  ? 13.019  -13.607 -8.957  1.00 91.81 83  A 1 
ATOM   652  C  CD1 . TYR A 1 83  ? 14.250  -13.066 -9.326  1.00 88.32 83  A 1 
ATOM   653  C  CD2 . TYR A 1 83  ? 11.959  -12.733 -8.763  1.00 87.57 83  A 1 
ATOM   654  C  CE1 . TYR A 1 83  ? 14.420  -11.704 -9.488  1.00 84.79 83  A 1 
ATOM   655  C  CE2 . TYR A 1 83  ? 12.121  -11.364 -8.916  1.00 84.46 83  A 1 
ATOM   656  C  CZ  . TYR A 1 83  ? 13.348  -10.851 -9.280  1.00 84.03 83  A 1 
ATOM   657  O  OH  . TYR A 1 83  ? 13.508  -9.495  -9.435  1.00 80.86 83  A 1 
ATOM   658  N  N   . VAL A 1 84  ? 11.104  -15.481 -6.220  1.00 96.19 84  A 1 
ATOM   659  C  CA  . VAL A 1 84  ? 10.186  -14.977 -5.206  1.00 96.69 84  A 1 
ATOM   660  C  C   . VAL A 1 84  ? 10.703  -15.280 -3.801  1.00 97.28 84  A 1 
ATOM   661  O  O   . VAL A 1 84  ? 10.708  -14.404 -2.931  1.00 97.23 84  A 1 
ATOM   662  C  CB  . VAL A 1 84  ? 8.768   -15.573 -5.378  1.00 96.23 84  A 1 
ATOM   663  C  CG1 . VAL A 1 84  ? 7.882   -15.225 -4.183  1.00 94.90 84  A 1 
ATOM   664  C  CG2 . VAL A 1 84  ? 8.140   -15.060 -6.667  1.00 95.07 84  A 1 
ATOM   665  N  N   . LYS A 1 85  ? 11.146  -16.507 -3.576  1.00 96.87 85  A 1 
ATOM   666  C  CA  . LYS A 1 85  ? 11.653  -16.905 -2.265  1.00 97.12 85  A 1 
ATOM   667  C  C   . LYS A 1 85  ? 12.869  -16.058 -1.870  1.00 97.48 85  A 1 
ATOM   668  O  O   . LYS A 1 85  ? 12.971  -15.609 -0.728  1.00 97.50 85  A 1 
ATOM   669  C  CB  . LYS A 1 85  ? 12.003  -18.397 -2.255  1.00 97.09 85  A 1 
ATOM   670  C  CG  . LYS A 1 85  ? 10.790  -19.307 -2.411  1.00 95.86 85  A 1 
ATOM   671  C  CD  . LYS A 1 85  ? 11.165  -20.781 -2.410  1.00 93.74 85  A 1 
ATOM   672  C  CE  . LYS A 1 85  ? 11.548  -21.266 -1.026  1.00 89.13 85  A 1 
ATOM   673  N  NZ  . LYS A 1 85  ? 11.781  -22.734 -0.996  1.00 82.83 85  A 1 
ATOM   674  N  N   . GLN A 1 86  ? 13.782  -15.853 -2.808  1.00 97.31 86  A 1 
ATOM   675  C  CA  . GLN A 1 86  ? 14.960  -15.038 -2.541  1.00 97.28 86  A 1 
ATOM   676  C  C   . GLN A 1 86  ? 14.581  -13.588 -2.255  1.00 97.57 86  A 1 
ATOM   677  O  O   . GLN A 1 86  ? 15.222  -12.915 -1.444  1.00 97.27 86  A 1 
ATOM   678  C  CB  . GLN A 1 86  ? 15.940  -15.102 -3.710  1.00 96.53 86  A 1 
ATOM   679  C  CG  . GLN A 1 86  ? 17.270  -14.397 -3.444  1.00 88.03 86  A 1 
ATOM   680  C  CD  . GLN A 1 86  ? 18.014  -14.992 -2.265  1.00 82.32 86  A 1 
ATOM   681  O  OE1 . GLN A 1 86  ? 18.283  -16.188 -2.226  1.00 74.76 86  A 1 
ATOM   682  N  NE2 . GLN A 1 86  ? 18.353  -14.156 -1.301  1.00 70.64 86  A 1 
ATOM   683  N  N   . SER A 1 87  ? 13.529  -13.103 -2.923  1.00 97.27 87  A 1 
ATOM   684  C  CA  . SER A 1 87  ? 13.044  -11.741 -2.689  1.00 97.34 87  A 1 
ATOM   685  C  C   . SER A 1 87  ? 12.539  -11.576 -1.260  1.00 97.70 87  A 1 
ATOM   686  O  O   . SER A 1 87  ? 12.766  -10.545 -0.634  1.00 97.51 87  A 1 
ATOM   687  C  CB  . SER A 1 87  ? 11.928  -11.390 -3.677  1.00 96.88 87  A 1 
ATOM   688  O  OG  . SER A 1 87  ? 12.425  -11.335 -5.005  1.00 91.22 87  A 1 
ATOM   689  N  N   . ILE A 1 88  ? 11.846  -12.600 -0.742  1.00 97.82 88  A 1 
ATOM   690  C  CA  . ILE A 1 88  ? 11.357  -12.570 0.632   1.00 98.07 88  A 1 
ATOM   691  C  C   . ILE A 1 88  ? 12.519  -12.588 1.617   1.00 98.22 88  A 1 
ATOM   692  O  O   . ILE A 1 88  ? 12.515  -11.864 2.615   1.00 98.07 88  A 1 
ATOM   693  C  CB  . ILE A 1 88  ? 10.404  -13.751 0.921   1.00 97.71 88  A 1 
ATOM   694  C  CG1 . ILE A 1 88  ? 9.200   -13.714 -0.031  1.00 95.64 88  A 1 
ATOM   695  C  CG2 . ILE A 1 88  ? 9.934   -13.725 2.371   1.00 96.66 88  A 1 
ATOM   696  C  CD1 . ILE A 1 88  ? 8.373   -12.454 0.073   1.00 88.13 88  A 1 
ATOM   697  N  N   . VAL A 1 89  ? 13.519  -13.404 1.339   1.00 98.21 89  A 1 
ATOM   698  C  CA  . VAL A 1 89  ? 14.735  -13.424 2.151   1.00 98.38 89  A 1 
ATOM   699  C  C   . VAL A 1 89  ? 15.366  -12.039 2.195   1.00 98.21 89  A 1 
ATOM   700  O  O   . VAL A 1 89  ? 15.751  -11.546 3.258   1.00 97.95 89  A 1 
ATOM   701  C  CB  . VAL A 1 89  ? 15.756  -14.446 1.608   1.00 98.19 89  A 1 
ATOM   702  C  CG1 . VAL A 1 89  ? 17.088  -14.317 2.339   1.00 97.16 89  A 1 
ATOM   703  C  CG2 . VAL A 1 89  ? 15.217  -15.864 1.740   1.00 97.22 89  A 1 
ATOM   704  N  N   . ASN A 1 90  ? 15.472  -11.405 1.003   1.00 97.43 90  A 1 
ATOM   705  C  CA  . ASN A 1 90  ? 16.031  -10.115 0.895   1.00 97.17 90  A 1 
ATOM   706  C  C   . ASN A 1 90  ? 15.222  -9.042  1.563   1.00 97.41 90  A 1 
ATOM   707  O  O   . ASN A 1 90  ? 15.739  -8.110  2.101   1.00 96.46 90  A 1 
ATOM   708  C  CB  . ASN A 1 90  ? 16.325  -9.799  -0.559  1.00 96.06 90  A 1 
ATOM   709  C  CG  . ASN A 1 90  ? 17.392  -10.589 -1.120  1.00 94.27 90  A 1 
ATOM   710  O  OD1 . ASN A 1 90  ? 17.959  -11.522 -0.494  1.00 91.56 90  A 1 
ATOM   711  N  ND2 . ASN A 1 90  ? 17.906  -10.546 -2.090  1.00 90.63 90  A 1 
ATOM   712  N  N   . ALA A 1 91  ? 13.882  -9.169  1.565   1.00 97.30 91  A 1 
ATOM   713  C  CA  . ALA A 1 91  ? 12.997  -8.232  2.241   1.00 97.56 91  A 1 
ATOM   714  C  C   . ALA A 1 91  ? 13.235  -8.271  3.746   1.00 98.06 91  A 1 
ATOM   715  O  O   . ALA A 1 91  ? 13.259  -7.231  4.410   1.00 97.85 91  A 1 
ATOM   716  C  CB  . ALA A 1 91  ? 11.538  -8.561  1.934   1.00 97.10 91  A 1 
ATOM   717  N  N   . THR A 1 92  ? 13.427  -9.469  4.291   1.00 97.91 92  A 1 
ATOM   718  C  CA  . THR A 1 92  ? 13.701  -9.633  5.708   1.00 98.07 92  A 1 
ATOM   719  C  C   . THR A 1 92  ? 15.014  -8.955  6.094   1.00 98.21 92  A 1 
ATOM   720  O  O   . THR A 1 92  ? 15.100  -8.289  7.124   1.00 98.05 92  A 1 
ATOM   721  C  CB  . THR A 1 92  ? 13.754  -11.121 6.090   1.00 97.65 92  A 1 
ATOM   722  O  OG1 . THR A 1 92  ? 12.478  -11.718 5.832   1.00 94.14 92  A 1 
ATOM   723  C  CG2 . THR A 1 92  ? 14.086  -11.295 7.572   1.00 94.02 92  A 1 
ATOM   724  N  N   . ALA A 1 93  ? 16.033  -9.113  5.255   1.00 98.38 93  A 1 
ATOM   725  C  CA  . ALA A 1 93  ? 17.317  -8.470  5.485   1.00 98.26 93  A 1 
ATOM   726  C  C   . ALA A 1 93  ? 17.169  -6.950  5.510   1.00 98.31 93  A 1 
ATOM   727  O  O   . ALA A 1 93  ? 17.789  -6.270  6.327   1.00 97.99 93  A 1 
ATOM   728  C  CB  . ALA A 1 93  ? 18.320  -8.891  4.415   1.00 97.94 93  A 1 
ATOM   729  N  N   . LEU A 1 94  ? 16.324  -6.428  4.621   1.00 98.23 94  A 1 
ATOM   730  C  CA  . LEU A 1 94  ? 16.041  -4.996  4.583   1.00 98.22 94  A 1 
ATOM   731  C  C   . LEU A 1 94  ? 15.377  -4.532  5.876   1.00 98.54 94  A 1 
ATOM   732  O  O   . LEU A 1 94  ? 15.798  -3.543  6.476   1.00 98.34 94  A 1 
ATOM   733  C  CB  . LEU A 1 94  ? 15.136  -4.674  3.394   1.00 97.82 94  A 1 
ATOM   734  C  CG  . LEU A 1 94  ? 14.563  -3.250  3.355   1.00 96.03 94  A 1 
ATOM   735  C  CD1 . LEU A 1 94  ? 15.667  -2.251  3.102   1.00 93.16 94  A 1 
ATOM   736  C  CD2 . LEU A 1 94  ? 13.480  -3.144  2.288   1.00 92.65 94  A 1 
ATOM   737  N  N   . LEU A 1 95  ? 14.353  -5.256  6.322   1.00 98.45 95  A 1 
ATOM   738  C  CA  . LEU A 1 95  ? 13.617  -4.882  7.523   1.00 98.59 95  A 1 
ATOM   739  C  C   . LEU A 1 95  ? 14.487  -4.956  8.778   1.00 98.64 95  A 1 
ATOM   740  O  O   . LEU A 1 95  ? 14.291  -4.188  9.715   1.00 98.48 95  A 1 
ATOM   741  C  CB  . LEU A 1 95  ? 12.373  -5.763  7.676   1.00 98.56 95  A 1 
ATOM   742  C  CG  . LEU A 1 95  ? 11.316  -5.594  6.579   1.00 98.27 95  A 1 
ATOM   743  C  CD1 . LEU A 1 95  ? 10.193  -6.606  6.746   1.00 97.83 95  A 1 
ATOM   744  C  CD2 . LEU A 1 95  ? 10.770  -4.172  6.581   1.00 97.57 95  A 1 
ATOM   745  N  N   . LYS A 1 96  ? 15.444  -5.879  8.782   1.00 98.62 96  A 1 
ATOM   746  C  CA  . LYS A 1 96  ? 16.344  -6.022  9.921   1.00 98.66 96  A 1 
ATOM   747  C  C   . LYS A 1 96  ? 17.258  -4.807  10.097  1.00 98.56 96  A 1 
ATOM   748  O  O   . LYS A 1 96  ? 17.840  -4.623  11.161  1.00 98.18 96  A 1 
ATOM   749  C  CB  . LYS A 1 96  ? 17.185  -7.293  9.783   1.00 98.42 96  A 1 
ATOM   750  C  CG  . LYS A 1 96  ? 16.436  -8.569  10.106  1.00 96.24 96  A 1 
ATOM   751  C  CD  . LYS A 1 96  ? 17.340  -9.782  9.995   1.00 91.69 96  A 1 
ATOM   752  C  CE  . LYS A 1 96  ? 16.625  -11.062 10.394  1.00 84.87 96  A 1 
ATOM   753  N  NZ  . LYS A 1 96  ? 17.500  -12.251 10.255  1.00 76.26 96  A 1 
ATOM   754  N  N   . LYS A 1 97  ? 17.377  -3.983  9.063   1.00 98.60 97  A 1 
ATOM   755  C  CA  . LYS A 1 97  ? 18.175  -2.761  9.151   1.00 98.54 97  A 1 
ATOM   756  C  C   . LYS A 1 97  ? 17.534  -1.750  10.090  1.00 98.54 97  A 1 
ATOM   757  O  O   . LYS A 1 97  ? 18.209  -0.854  10.598  1.00 98.03 97  A 1 
ATOM   758  C  CB  . LYS A 1 97  ? 18.370  -2.148  7.763   1.00 98.44 97  A 1 
ATOM   759  C  CG  . LYS A 1 97  ? 19.215  -2.996  6.832   1.00 97.56 97  A 1 
ATOM   760  C  CD  . LYS A 1 97  ? 19.407  -2.324  5.481   1.00 94.43 97  A 1 
ATOM   761  C  CE  . LYS A 1 97  ? 20.269  -3.164  4.566   1.00 90.63 97  A 1 
ATOM   762  N  NZ  . LYS A 1 97  ? 20.471  -2.519  3.237   1.00 81.52 97  A 1 
ATOM   763  N  N   . PHE A 1 98  ? 16.238  -1.882  10.320  1.00 98.65 98  A 1 
ATOM   764  C  CA  . PHE A 1 98  ? 15.527  -1.028  11.260  1.00 98.52 98  A 1 
ATOM   765  C  C   . PHE A 1 98  ? 15.577  -1.658  12.653  1.00 98.39 98  A 1 
ATOM   766  O  O   . PHE A 1 98  ? 14.608  -2.245  13.132  1.00 97.44 98  A 1 
ATOM   767  C  CB  . PHE A 1 98  ? 14.087  -0.803  10.799  1.00 98.52 98  A 1 
ATOM   768  C  CG  . PHE A 1 98  ? 13.980  -0.173  9.441   1.00 98.63 98  A 1 
ATOM   769  C  CD1 . PHE A 1 98  ? 14.283  1.169   9.261   1.00 98.31 98  A 1 
ATOM   770  C  CD2 . PHE A 1 98  ? 13.604  -0.923  8.341   1.00 98.30 98  A 1 
ATOM   771  C  CE1 . PHE A 1 98  ? 14.206  1.753   8.013   1.00 97.97 98  A 1 
ATOM   772  C  CE2 . PHE A 1 98  ? 13.521  -0.342  7.083   1.00 97.99 98  A 1 
ATOM   773  C  CZ  . PHE A 1 98  ? 13.816  0.998   6.917   1.00 98.16 98  A 1 
ATOM   774  N  N   . GLU A 1 99  ? 16.724  -1.534  13.292  1.00 97.53 99  A 1 
ATOM   775  C  CA  . GLU A 1 99  ? 16.981  -2.173  14.574  1.00 96.57 99  A 1 
ATOM   776  C  C   . GLU A 1 99  ? 16.028  -1.676  15.655  1.00 95.84 99  A 1 
ATOM   777  O  O   . GLU A 1 99  ? 15.778  -0.478  15.777  1.00 91.84 99  A 1 
ATOM   778  C  CB  . GLU A 1 99  ? 18.432  -1.933  14.998  1.00 94.67 99  A 1 
ATOM   779  C  CG  . GLU A 1 99  ? 19.453  -2.511  14.031  1.00 84.44 99  A 1 
ATOM   780  C  CD  . GLU A 1 99  ? 20.883  -2.205  14.434  1.00 79.17 99  A 1 
ATOM   781  O  OE1 . GLU A 1 99  ? 21.074  -1.471  15.426  1.00 72.08 99  A 1 
ATOM   782  O  OE2 . GLU A 1 99  ? 21.805  -2.687  13.756  1.00 72.74 99  A 1 
ATOM   783  N  N   . ASP A 1 100 ? 15.487  -2.619  16.426  1.00 96.62 100 A 1 
ATOM   784  C  CA  . ASP A 1 100 ? 14.607  -2.331  17.549  1.00 96.66 100 A 1 
ATOM   785  C  C   . ASP A 1 100 ? 13.244  -1.775  17.144  1.00 97.48 100 A 1 
ATOM   786  O  O   . ASP A 1 100 ? 12.481  -1.309  17.986  1.00 96.15 100 A 1 
ATOM   787  C  CB  . ASP A 1 100 ? 15.282  -1.364  18.534  1.00 94.54 100 A 1 
ATOM   788  C  CG  . ASP A 1 100 ? 16.569  -1.933  19.104  1.00 87.68 100 A 1 
ATOM   789  O  OD1 . ASP A 1 100 ? 16.618  -3.138  19.389  1.00 81.74 100 A 1 
ATOM   790  O  OD2 . ASP A 1 100 ? 17.539  -1.168  19.256  1.00 81.13 100 A 1 
ATOM   791  N  N   . PHE A 1 101 ? 12.915  -1.826  15.853  1.00 98.27 101 A 1 
ATOM   792  C  CA  . PHE A 1 101 ? 11.584  -1.436  15.386  1.00 98.46 101 A 1 
ATOM   793  C  C   . PHE A 1 101 ? 10.572  -2.549  15.673  1.00 98.48 101 A 1 
ATOM   794  O  O   . PHE A 1 101 ? 10.902  -3.735  15.605  1.00 98.00 101 A 1 
ATOM   795  C  CB  . PHE A 1 101 ? 11.575  -1.159  13.881  1.00 98.45 101 A 1 
ATOM   796  C  CG  . PHE A 1 101 ? 11.951  0.250   13.498  1.00 98.50 101 A 1 
ATOM   797  C  CD1 . PHE A 1 101 ? 11.100  1.020   12.711  1.00 98.00 101 A 1 
ATOM   798  C  CD2 . PHE A 1 101 ? 13.155  0.807   13.903  1.00 97.99 101 A 1 
ATOM   799  C  CE1 . PHE A 1 101 ? 11.438  2.305   12.337  1.00 97.68 101 A 1 
ATOM   800  C  CE2 . PHE A 1 101 ? 13.498  2.095   13.545  1.00 97.77 101 A 1 
ATOM   801  C  CZ  . PHE A 1 101 ? 12.641  2.846   12.755  1.00 98.21 101 A 1 
ATOM   802  N  N   . PHE A 1 102 ? 9.337   -2.157  15.984  1.00 98.52 102 A 1 
ATOM   803  C  CA  . PHE A 1 102 ? 8.217   -3.081  15.995  1.00 98.62 102 A 1 
ATOM   804  C  C   . PHE A 1 102 ? 7.712   -3.185  14.566  1.00 98.78 102 A 1 
ATOM   805  O  O   . PHE A 1 102 ? 7.087   -2.255  14.047  1.00 98.66 102 A 1 
ATOM   806  C  CB  . PHE A 1 102 ? 7.114   -2.588  16.938  1.00 98.56 102 A 1 
ATOM   807  C  CG  . PHE A 1 102 ? 5.911   -3.485  17.014  1.00 98.57 102 A 1 
ATOM   808  C  CD1 . PHE A 1 102 ? 6.002   -4.740  17.588  1.00 98.29 102 A 1 
ATOM   809  C  CD2 . PHE A 1 102 ? 4.688   -3.064  16.510  1.00 98.29 102 A 1 
ATOM   810  C  CE1 . PHE A 1 102 ? 4.894   -5.569  17.661  1.00 97.99 102 A 1 
ATOM   811  C  CE2 . PHE A 1 102 ? 3.576   -3.887  16.579  1.00 98.04 102 A 1 
ATOM   812  C  CZ  . PHE A 1 102 ? 3.681   -5.136  17.156  1.00 98.18 102 A 1 
ATOM   813  N  N   . ILE A 1 103 ? 8.009   -4.305  13.913  1.00 98.78 103 A 1 
ATOM   814  C  CA  . ILE A 1 103 ? 7.702   -4.496  12.499  1.00 98.81 103 A 1 
ATOM   815  C  C   . ILE A 1 103 ? 6.460   -5.352  12.324  1.00 98.83 103 A 1 
ATOM   816  O  O   . ILE A 1 103 ? 6.328   -6.398  12.961  1.00 98.75 103 A 1 
ATOM   817  C  CB  . ILE A 1 103 ? 8.880   -5.158  11.749  1.00 98.58 103 A 1 
ATOM   818  C  CG1 . ILE A 1 103 ? 10.170  -4.341  11.916  1.00 96.52 103 A 1 
ATOM   819  C  CG2 . ILE A 1 103 ? 8.549   -5.342  10.273  1.00 97.98 103 A 1 
ATOM   820  C  CD1 . ILE A 1 103 ? 10.164  -3.017  11.188  1.00 89.71 103 A 1 
ATOM   821  N  N   . ILE A 1 104 ? 5.548   -4.911  11.454  1.00 98.85 104 A 1 
ATOM   822  C  CA  . ILE A 1 104 ? 4.330   -5.645  11.141  1.00 98.88 104 A 1 
ATOM   823  C  C   . ILE A 1 104 ? 4.367   -6.041  9.667   1.00 98.82 104 A 1 
ATOM   824  O  O   . ILE A 1 104 ? 3.914   -5.286  8.807   1.00 98.77 104 A 1 
ATOM   825  C  CB  . ILE A 1 104 ? 3.077   -4.788  11.425  1.00 98.84 104 A 1 
ATOM   826  C  CG1 . ILE A 1 104 ? 3.104   -4.271  12.874  1.00 98.43 104 A 1 
ATOM   827  C  CG2 . ILE A 1 104 ? 1.803   -5.584  11.173  1.00 98.58 104 A 1 
ATOM   828  C  CD1 . ILE A 1 104 ? 2.200   -3.080  13.115  1.00 97.00 104 A 1 
ATOM   829  N  N   . PRO A 1 105 ? 4.929   -7.218  9.347   1.00 98.81 105 A 1 
ATOM   830  C  CA  . PRO A 1 105 ? 5.124   -7.629  7.954   1.00 98.87 105 A 1 
ATOM   831  C  C   . PRO A 1 105 ? 3.913   -8.335  7.346   1.00 98.86 105 A 1 
ATOM   832  O  O   . PRO A 1 105 ? 3.092   -8.903  8.064   1.00 98.58 105 A 1 
ATOM   833  C  CB  . PRO A 1 105 ? 6.301   -8.589  8.048   1.00 98.70 105 A 1 
ATOM   834  C  CG  . PRO A 1 105 ? 6.125   -9.236  9.385   1.00 98.21 105 A 1 
ATOM   835  C  CD  . PRO A 1 105 ? 5.557   -8.166  10.286  1.00 98.71 105 A 1 
ATOM   836  N  N   . MET A 1 106 ? 3.813   -8.296  6.015   1.00 98.69 106 A 1 
ATOM   837  C  CA  . MET A 1 106 ? 2.763   -9.006  5.299   1.00 98.52 106 A 1 
ATOM   838  C  C   . MET A 1 106 ? 3.222   -9.324  3.877   1.00 98.66 106 A 1 
ATOM   839  O  O   . MET A 1 106 ? 4.287   -8.883  3.449   1.00 98.03 106 A 1 
ATOM   840  C  CB  . MET A 1 106 ? 1.468   -8.190  5.257   1.00 96.81 106 A 1 
ATOM   841  C  CG  . MET A 1 106 ? 1.516   -6.998  4.305   1.00 93.30 106 A 1 
ATOM   842  S  SD  . MET A 1 106 ? -0.037  -6.068  4.253   1.00 95.09 106 A 1 
ATOM   843  C  CE  . MET A 1 106 ? -0.067  -5.384  5.902   1.00 90.38 106 A 1 
ATOM   844  N  N   . LEU A 1 107 ? 2.398   -10.095 3.165   1.00 98.56 107 A 1 
ATOM   845  C  CA  . LEU A 1 107 ? 2.671   -10.441 1.776   1.00 98.44 107 A 1 
ATOM   846  C  C   . LEU A 1 107 ? 1.760   -9.668  0.838   1.00 98.49 107 A 1 
ATOM   847  O  O   . LEU A 1 107 ? 0.590   -9.442  1.140   1.00 97.95 107 A 1 
ATOM   848  C  CB  . LEU A 1 107 ? 2.477   -11.936 1.546   1.00 98.07 107 A 1 
ATOM   849  C  CG  . LEU A 1 107 ? 3.441   -12.888 2.264   1.00 97.81 107 A 1 
ATOM   850  C  CD1 . LEU A 1 107 ? 2.939   -14.322 2.157   1.00 97.14 107 A 1 
ATOM   851  C  CD2 . LEU A 1 107 ? 4.839   -12.759 1.693   1.00 96.78 107 A 1 
ATOM   852  N  N   . GLY A 1 108 ? 2.299   -9.261  -0.309  1.00 98.33 108 A 1 
ATOM   853  C  CA  . GLY A 1 108 ? 1.510   -8.663  -1.371  1.00 98.27 108 A 1 
ATOM   854  C  C   . GLY A 1 108 ? 1.183   -9.684  -2.444  1.00 97.93 108 A 1 
ATOM   855  O  O   . GLY A 1 108 ? 1.624   -10.833 -2.378  1.00 97.23 108 A 1 
ATOM   856  N  N   . ASN A 1 109 ? 0.427   -9.277  -3.462  1.00 97.89 109 A 1 
ATOM   857  C  CA  . ASN A 1 109 ? -0.016  -10.197 -4.500  1.00 97.45 109 A 1 
ATOM   858  C  C   . ASN A 1 109 ? 1.110   -10.653 -5.426  1.00 97.19 109 A 1 
ATOM   859  O  O   . ASN A 1 109 ? 0.964   -11.646 -6.136  1.00 96.00 109 A 1 
ATOM   860  C  CB  . ASN A 1 109 ? -1.166  -9.596  -5.316  1.00 97.13 109 A 1 
ATOM   861  C  CG  . ASN A 1 109 ? -0.801  -8.285  -5.975  1.00 96.92 109 A 1 
ATOM   862  O  OD1 . ASN A 1 109 ? -0.595  -7.275  -5.305  1.00 94.53 109 A 1 
ATOM   863  N  ND2 . ASN A 1 109 ? -0.730  -8.295  -7.303  1.00 93.83 109 A 1 
ATOM   864  N  N   . HIS A 1 110 ? 2.228   -9.937  -5.428  1.00 97.14 110 A 1 
ATOM   865  C  CA  . HIS A 1 110 ? 3.386   -10.337 -6.226  1.00 96.76 110 A 1 
ATOM   866  C  C   . HIS A 1 110 ? 4.352   -11.225 -5.444  1.00 96.84 110 A 1 
ATOM   867  O  O   . HIS A 1 110 ? 5.284   -11.785 -6.021  1.00 95.80 110 A 1 
ATOM   868  C  CB  . HIS A 1 110 ? 4.132   -9.114  -6.760  1.00 96.43 110 A 1 
ATOM   869  C  CG  . HIS A 1 110 ? 3.412   -8.395  -7.863  1.00 95.86 110 A 1 
ATOM   870  N  ND1 . HIS A 1 110 ? 3.499   -8.787  -9.173  1.00 90.13 110 A 1 
ATOM   871  C  CD2 . HIS A 1 110 ? 2.598   -7.332  -7.844  1.00 89.71 110 A 1 
ATOM   872  C  CE1 . HIS A 1 110 ? 2.760   -7.988  -9.922  1.00 90.11 110 A 1 
ATOM   873  N  NE2 . HIS A 1 110 ? 2.200   -7.092  -9.143  1.00 91.57 110 A 1 
ATOM   874  N  N   . ASP A 1 111 ? 4.112   -11.362 -4.137  1.00 97.06 111 A 1 
ATOM   875  C  CA  . ASP A 1 111 ? 5.020   -12.106 -3.269  1.00 97.17 111 A 1 
ATOM   876  C  C   . ASP A 1 111 ? 4.694   -13.600 -3.222  1.00 97.05 111 A 1 
ATOM   877  O  O   . ASP A 1 111 ? 4.756   -14.236 -2.171  1.00 95.93 111 A 1 
ATOM   878  C  CB  . ASP A 1 111 ? 5.025   -11.508 -1.863  1.00 97.36 111 A 1 
ATOM   879  C  CG  . ASP A 1 111 ? 5.455   -10.051 -1.851  1.00 97.57 111 A 1 
ATOM   880  O  OD1 . ASP A 1 111 ? 6.215   -9.654  -2.748  1.00 96.42 111 A 1 
ATOM   881  O  OD2 . ASP A 1 111 ? 5.030   -9.314  -0.937  1.00 96.65 111 A 1 
ATOM   882  N  N   . VAL A 1 112 ? 4.344   -14.155 -4.379  1.00 96.22 112 A 1 
ATOM   883  C  CA  . VAL A 1 112 ? 4.015   -15.572 -4.521  1.00 95.85 112 A 1 
ATOM   884  C  C   . VAL A 1 112 ? 4.207   -15.952 -5.983  1.00 95.19 112 A 1 
ATOM   885  O  O   . VAL A 1 112 ? 4.193   -15.096 -6.863  1.00 94.57 112 A 1 
ATOM   886  C  CB  . VAL A 1 112 ? 2.569   -15.865 -4.074  1.00 95.58 112 A 1 
ATOM   887  C  CG1 . VAL A 1 112 ? 1.563   -15.177 -4.990  1.00 93.77 112 A 1 
ATOM   888  C  CG2 . VAL A 1 112 ? 2.311   -17.368 -4.025  1.00 94.02 112 A 1 
ATOM   889  N  N   . TYR A 1 113 ? 4.419   -17.259 -6.239  1.00 94.49 113 A 1 
ATOM   890  C  CA  . TYR A 1 113 ? 4.535   -17.731 -7.616  1.00 93.73 113 A 1 
ATOM   891  C  C   . TYR A 1 113 ? 3.566   -18.878 -7.870  1.00 93.09 113 A 1 
ATOM   892  O  O   . TYR A 1 113 ? 3.561   -19.852 -7.120  1.00 90.09 113 A 1 
ATOM   893  C  CB  . TYR A 1 113 ? 5.964   -18.184 -7.920  1.00 92.82 113 A 1 
ATOM   894  C  CG  . TYR A 1 113 ? 6.119   -18.661 -9.339  1.00 92.01 113 A 1 
ATOM   895  C  CD1 . TYR A 1 113 ? 6.369   -17.759 -10.373 1.00 90.16 113 A 1 
ATOM   896  C  CD2 . TYR A 1 113 ? 5.993   -20.014 -9.669  1.00 89.91 113 A 1 
ATOM   897  C  CE1 . TYR A 1 113 ? 6.494   -18.187 -11.678 1.00 87.81 113 A 1 
ATOM   898  C  CE2 . TYR A 1 113 ? 6.112   -20.445 -10.976 1.00 87.83 113 A 1 
ATOM   899  C  CZ  . TYR A 1 113 ? 6.369   -19.526 -11.977 1.00 87.54 113 A 1 
ATOM   900  O  OH  . TYR A 1 113 ? 6.492   -19.953 -13.279 1.00 84.84 113 A 1 
ATOM   901  N  N   . PRO A 1 114 ? 2.772   -18.796 -8.936  1.00 93.08 114 A 1 
ATOM   902  C  CA  . PRO A 1 114 ? 2.618   -17.641 -9.827  1.00 92.96 114 A 1 
ATOM   903  C  C   . PRO A 1 114 ? 1.979   -16.451 -9.123  1.00 93.68 114 A 1 
ATOM   904  O  O   . PRO A 1 114 ? 1.334   -16.620 -8.088  1.00 92.44 114 A 1 
ATOM   905  C  CB  . PRO A 1 114 ? 1.688   -18.162 -10.929 1.00 91.05 114 A 1 
ATOM   906  C  CG  . PRO A 1 114 ? 1.792   -19.648 -10.868 1.00 88.76 114 A 1 
ATOM   907  C  CD  . PRO A 1 114 ? 2.003   -19.951 -9.417  1.00 90.93 114 A 1 
ATOM   908  N  N   . ALA A 1 115 ? 2.161   -15.270 -9.673  1.00 93.40 115 A 1 
ATOM   909  C  CA  . ALA A 1 115 ? 1.631   -14.061 -9.061  1.00 94.04 115 A 1 
ATOM   910  C  C   . ALA A 1 115 ? 0.126   -14.156 -8.834  1.00 94.80 115 A 1 
ATOM   911  O  O   . ALA A 1 115 ? -0.600  -14.736 -9.644  1.00 93.93 115 A 1 
ATOM   912  C  CB  . ALA A 1 115 ? 1.948   -12.839 -9.923  1.00 92.99 115 A 1 
ATOM   913  N  N   . ASN A 1 116 ? -0.339  -13.615 -7.708  1.00 95.23 116 A 1 
ATOM   914  C  CA  . ASN A 1 116 ? -1.757  -13.525 -7.351  1.00 95.61 116 A 1 
ATOM   915  C  C   . ASN A 1 116 ? -2.382  -14.831 -6.871  1.00 96.01 116 A 1 
ATOM   916  O  O   . ASN A 1 116 ? -3.449  -14.815 -6.259  1.00 95.13 116 A 1 
ATOM   917  C  CB  . ASN A 1 116 ? -2.593  -12.982 -8.517  1.00 95.34 116 A 1 
ATOM   918  C  CG  . ASN A 1 116 ? -2.012  -11.708 -9.110  1.00 95.08 116 A 1 
ATOM   919  O  OD1 . ASN A 1 116 ? -1.546  -10.830 -8.391  1.00 91.39 116 A 1 
ATOM   920  N  ND2 . ASN A 1 116 ? -2.045  -11.603 -10.431 1.00 91.05 116 A 1 
ATOM   921  N  N   . GLN A 1 117 ? -1.740  -15.961 -7.141  1.00 95.66 117 A 1 
ATOM   922  C  CA  . GLN A 1 117 ? -2.314  -17.263 -6.820  1.00 95.13 117 A 1 
ATOM   923  C  C   . GLN A 1 117 ? -1.917  -17.684 -5.402  1.00 94.85 117 A 1 
ATOM   924  O  O   . GLN A 1 117 ? -0.902  -18.345 -5.189  1.00 92.53 117 A 1 
ATOM   925  C  CB  . GLN A 1 117 ? -1.870  -18.316 -7.835  1.00 94.47 117 A 1 
ATOM   926  C  CG  . GLN A 1 117 ? -2.014  -17.862 -9.293  1.00 93.39 117 A 1 
ATOM   927  C  CD  . GLN A 1 117 ? -3.382  -17.298 -9.602  1.00 93.36 117 A 1 
ATOM   928  O  OE1 . GLN A 1 117 ? -4.410  -17.896 -9.277  1.00 88.35 117 A 1 
ATOM   929  N  NE2 . GLN A 1 117 ? -3.414  -16.124 -10.225 1.00 87.12 117 A 1 
ATOM   930  N  N   . MET A 1 118 ? -2.741  -17.294 -4.433  1.00 94.38 118 A 1 
ATOM   931  C  CA  . MET A 1 118 ? -2.400  -17.467 -3.025  1.00 94.17 118 A 1 
ATOM   932  C  C   . MET A 1 118 ? -3.569  -18.052 -2.229  1.00 92.98 118 A 1 
ATOM   933  O  O   . MET A 1 118 ? -4.569  -17.378 -2.010  1.00 86.33 118 A 1 
ATOM   934  C  CB  . MET A 1 118 ? -1.971  -16.129 -2.423  1.00 92.21 118 A 1 
ATOM   935  C  CG  . MET A 1 118 ? -1.410  -16.214 -1.027  1.00 87.75 118 A 1 
ATOM   936  S  SD  . MET A 1 118 ? -0.935  -14.595 -0.357  1.00 89.68 118 A 1 
ATOM   937  C  CE  . MET A 1 118 ? 0.442   -14.168 -1.413  1.00 85.06 118 A 1 
ATOM   938  N  N   . ALA A 1 119 ? -3.426  -19.309 -1.812  1.00 91.36 119 A 1 
ATOM   939  C  CA  . ALA A 1 119 ? -4.413  -19.982 -0.968  1.00 90.33 119 A 1 
ATOM   940  C  C   . ALA A 1 119 ? -3.847  -21.325 -0.497  1.00 89.75 119 A 1 
ATOM   941  O  O   . ALA A 1 119 ? -2.649  -21.444 -0.250  1.00 80.82 119 A 1 
ATOM   942  C  CB  . ALA A 1 119 ? -5.728  -20.169 -1.710  1.00 84.66 119 A 1 
ATOM   943  N  N   . ILE A 1 120 ? -4.709  -22.332 -0.380  1.00 83.51 120 A 1 
ATOM   944  C  CA  . ILE A 1 120 ? -4.292  -23.634 0.129   1.00 80.16 120 A 1 
ATOM   945  C  C   . ILE A 1 120 ? -3.203  -24.274 -0.728  1.00 80.38 120 A 1 
ATOM   946  O  O   . ILE A 1 120 ? -2.217  -24.801 -0.205  1.00 74.29 120 A 1 
ATOM   947  C  CB  . ILE A 1 120 ? -5.500  -24.595 0.245   1.00 74.61 120 A 1 
ATOM   948  C  CG1 . ILE A 1 120 ? -6.520  -24.043 1.235   1.00 66.62 120 A 1 
ATOM   949  C  CG2 . ILE A 1 120 ? -5.032  -25.987 0.672   1.00 65.30 120 A 1 
ATOM   950  C  CD1 . ILE A 1 120 ? -7.794  -24.864 1.338   1.00 60.66 120 A 1 
ATOM   951  N  N   . ASN A 1 121 ? -3.368  -24.223 -2.042  1.00 79.70 121 A 1 
ATOM   952  C  CA  . ASN A 1 121 ? -2.416  -24.862 -2.952  1.00 76.92 121 A 1 
ATOM   953  C  C   . ASN A 1 121 ? -1.065  -24.155 -2.991  1.00 78.57 121 A 1 
ATOM   954  O  O   . ASN A 1 121 ? -0.103  -24.682 -3.545  1.00 73.97 121 A 1 
ATOM   955  C  CB  . ASN A 1 121 ? -3.002  -24.947 -4.366  1.00 73.60 121 A 1 
ATOM   956  C  CG  . ASN A 1 121 ? -4.172  -25.898 -4.450  1.00 67.69 121 A 1 
ATOM   957  O  OD1 . ASN A 1 121 ? -4.347  -26.766 -3.596  1.00 61.66 121 A 1 
ATOM   958  N  ND2 . ASN A 1 121 ? -4.984  -25.747 -5.493  1.00 61.22 121 A 1 
ATOM   959  N  N   . SER A 1 122 ? -0.995  -22.955 -2.419  1.00 81.28 122 A 1 
ATOM   960  C  CA  . SER A 1 122 ? 0.249   -22.206 -2.362  1.00 79.57 122 A 1 
ATOM   961  C  C   . SER A 1 122 ? 0.636   -21.892 -0.911  1.00 83.61 122 A 1 
ATOM   962  O  O   . SER A 1 122 ? 1.288   -20.891 -0.638  1.00 79.33 122 A 1 
ATOM   963  C  CB  . SER A 1 122 ? 0.142   -20.916 -3.173  1.00 72.15 122 A 1 
ATOM   964  O  OG  . SER A 1 122 ? -0.961  -20.139 -2.750  1.00 67.14 122 A 1 
ATOM   965  N  N   . GLN A 1 123 ? 0.230   -22.764 0.015   1.00 89.31 123 A 1 
ATOM   966  C  CA  . GLN A 1 123 ? 0.502   -22.532 1.433   1.00 90.56 123 A 1 
ATOM   967  C  C   . GLN A 1 123 ? 2.001   -22.483 1.724   1.00 93.43 123 A 1 
ATOM   968  O  O   . GLN A 1 123 ? 2.428   -21.967 2.760   1.00 91.61 123 A 1 
ATOM   969  C  CB  . GLN A 1 123 ? -0.157  -23.604 2.304   1.00 86.77 123 A 1 
ATOM   970  C  CG  . GLN A 1 123 ? -0.170  -23.256 3.794   1.00 77.28 123 A 1 
ATOM   971  C  CD  . GLN A 1 123 ? -0.824  -24.319 4.649   1.00 72.00 123 A 1 
ATOM   972  O  OE1 . GLN A 1 123 ? -0.891  -25.487 4.266   1.00 65.91 123 A 1 
ATOM   973  N  NE2 . GLN A 1 123 ? -1.306  -23.922 5.820   1.00 62.20 123 A 1 
ATOM   974  N  N   . TRP A 1 124 ? 2.800   -23.005 0.796   1.00 93.53 124 A 1 
ATOM   975  C  CA  . TRP A 1 124 ? 4.252   -22.960 0.935   1.00 94.76 124 A 1 
ATOM   976  C  C   . TRP A 1 124 ? 4.740   -21.531 1.182   1.00 96.13 124 A 1 
ATOM   977  O  O   . TRP A 1 124 ? 5.710   -21.331 1.914   1.00 95.60 124 A 1 
ATOM   978  C  CB  . TRP A 1 124 ? 4.934   -23.530 -0.317  1.00 93.04 124 A 1 
ATOM   979  C  CG  . TRP A 1 124 ? 4.721   -22.705 -1.547  1.00 90.13 124 A 1 
ATOM   980  C  CD1 . TRP A 1 124 ? 3.751   -22.869 -2.493  1.00 85.49 124 A 1 
ATOM   981  C  CD2 . TRP A 1 124 ? 5.499   -21.569 -1.970  1.00 89.79 124 A 1 
ATOM   982  N  NE1 . TRP A 1 124 ? 3.871   -21.912 -3.469  1.00 82.11 124 A 1 
ATOM   983  C  CE2 . TRP A 1 124 ? 4.931   -21.094 -3.175  1.00 86.65 124 A 1 
ATOM   984  C  CE3 . TRP A 1 124 ? 6.617   -20.908 -1.444  1.00 83.31 124 A 1 
ATOM   985  C  CZ2 . TRP A 1 124 ? 5.442   -19.990 -3.860  1.00 83.51 124 A 1 
ATOM   986  C  CZ3 . TRP A 1 124 ? 7.125   -19.799 -2.127  1.00 82.71 124 A 1 
ATOM   987  C  CH2 . TRP A 1 124 ? 6.540   -19.360 -3.313  1.00 82.04 124 A 1 
ATOM   988  N  N   . ILE A 1 125 ? 4.073   -20.550 0.597   1.00 95.61 125 A 1 
ATOM   989  C  CA  . ILE A 1 125 ? 4.508   -19.169 0.753   1.00 96.53 125 A 1 
ATOM   990  C  C   . ILE A 1 125 ? 4.243   -18.659 2.167   1.00 97.48 125 A 1 
ATOM   991  O  O   . ILE A 1 125 ? 5.027   -17.874 2.708   1.00 97.52 125 A 1 
ATOM   992  C  CB  . ILE A 1 125 ? 3.850   -18.219 -0.290  1.00 95.45 125 A 1 
ATOM   993  C  CG1 . ILE A 1 125 ? 4.529   -16.841 -0.249  1.00 91.88 125 A 1 
ATOM   994  C  CG2 . ILE A 1 125 ? 2.343   -18.073 -0.058  1.00 91.44 125 A 1 
ATOM   995  C  CD1 . ILE A 1 125 ? 6.015   -16.868 -0.542  1.00 87.01 125 A 1 
ATOM   996  N  N   . PHE A 1 126 ? 3.149   -19.114 2.789   1.00 97.00 126 A 1 
ATOM   997  C  CA  . PHE A 1 126 ? 2.855   -18.727 4.161   1.00 97.47 126 A 1 
ATOM   998  C  C   . PHE A 1 126 ? 3.877   -19.343 5.118   1.00 97.72 126 A 1 
ATOM   999  O  O   . PHE A 1 126 ? 4.357   -18.668 6.033   1.00 97.58 126 A 1 
ATOM   1000 C  CB  . PHE A 1 126 ? 1.439   -19.170 4.569   1.00 97.34 126 A 1 
ATOM   1001 C  CG  . PHE A 1 126 ? 0.359   -18.687 3.647   1.00 97.43 126 A 1 
ATOM   1002 C  CD1 . PHE A 1 126 ? 0.361   -17.390 3.145   1.00 96.34 126 A 1 
ATOM   1003 C  CD2 . PHE A 1 126 ? -0.688  -19.531 3.281   1.00 96.19 126 A 1 
ATOM   1004 C  CE1 . PHE A 1 126 ? -0.637  -16.949 2.298   1.00 95.61 126 A 1 
ATOM   1005 C  CE2 . PHE A 1 126 ? -1.691  -19.100 2.440   1.00 95.52 126 A 1 
ATOM   1006 C  CZ  . PHE A 1 126 ? -1.663  -17.807 1.944   1.00 96.16 126 A 1 
ATOM   1007 N  N   . GLN A 1 127 ? 4.196   -20.611 4.896   1.00 97.33 127 A 1 
ATOM   1008 C  CA  . GLN A 1 127 ? 5.191   -21.312 5.712   1.00 97.37 127 A 1 
ATOM   1009 C  C   . GLN A 1 127 ? 6.561   -20.643 5.569   1.00 97.93 127 A 1 
ATOM   1010 O  O   . GLN A 1 127 ? 7.224   -20.343 6.569   1.00 97.76 127 A 1 
ATOM   1011 C  CB  . GLN A 1 127 ? 5.282   -22.779 5.292   1.00 96.44 127 A 1 
ATOM   1012 C  CG  . GLN A 1 127 ? 4.005   -23.579 5.521   1.00 88.26 127 A 1 
ATOM   1013 C  CD  . GLN A 1 127 ? 3.824   -23.992 6.973   1.00 81.23 127 A 1 
ATOM   1014 O  OE1 . GLN A 1 127 ? 4.794   -24.063 7.734   1.00 73.25 127 A 1 
ATOM   1015 N  NE2 . GLN A 1 127 ? 2.591   -24.276 7.358   1.00 69.04 127 A 1 
ATOM   1016 N  N   . PHE A 1 128 ? 6.960   -20.403 4.332   1.00 97.68 128 A 1 
ATOM   1017 C  CA  . PHE A 1 128 ? 8.271   -19.829 4.052   1.00 97.96 128 A 1 
ATOM   1018 C  C   . PHE A 1 128 ? 8.394   -18.406 4.586   1.00 98.29 128 A 1 
ATOM   1019 O  O   . PHE A 1 128 ? 9.373   -18.065 5.254   1.00 98.15 128 A 1 
ATOM   1020 C  CB  . PHE A 1 128 ? 8.557   -19.855 2.546   1.00 97.76 128 A 1 
ATOM   1021 C  CG  . PHE A 1 128 ? 9.929   -19.354 2.183   1.00 97.78 128 A 1 
ATOM   1022 C  CD1 . PHE A 1 128 ? 11.032  -20.178 2.270   1.00 97.24 128 A 1 
ATOM   1023 C  CD2 . PHE A 1 128 ? 10.105  -18.047 1.754   1.00 97.20 128 A 1 
ATOM   1024 C  CE1 . PHE A 1 128 ? 12.296  -19.717 1.940   1.00 96.64 128 A 1 
ATOM   1025 C  CE2 . PHE A 1 128 ? 11.374  -17.575 1.417   1.00 96.69 128 A 1 
ATOM   1026 C  CZ  . PHE A 1 128 ? 12.468  -18.412 1.514   1.00 96.84 128 A 1 
ATOM   1027 N  N   . ALA A 1 129 ? 7.406   -17.567 4.295   1.00 98.09 129 A 1 
ATOM   1028 C  CA  . ALA A 1 129 ? 7.431   -16.177 4.727   1.00 98.22 129 A 1 
ATOM   1029 C  C   . ALA A 1 129 ? 7.382   -16.060 6.249   1.00 98.59 129 A 1 
ATOM   1030 O  O   . ALA A 1 129 ? 8.042   -15.201 6.831   1.00 98.53 129 A 1 
ATOM   1031 C  CB  . ALA A 1 129 ? 6.292   -15.393 4.087   1.00 98.13 129 A 1 
ATOM   1032 N  N   . ALA A 1 130 ? 6.596   -16.919 6.896   1.00 98.30 130 A 1 
ATOM   1033 C  CA  . ALA A 1 130 ? 6.520   -16.919 8.349   1.00 98.47 130 A 1 
ATOM   1034 C  C   . ALA A 1 130 ? 7.883   -17.216 8.962   1.00 98.61 130 A 1 
ATOM   1035 O  O   . ALA A 1 130 ? 8.269   -16.618 9.966   1.00 98.52 130 A 1 
ATOM   1036 C  CB  . ALA A 1 130 ? 5.490   -17.937 8.839   1.00 98.31 130 A 1 
ATOM   1037 N  N   . GLU A 1 131 ? 8.618   -18.149 8.352   1.00 98.58 131 A 1 
ATOM   1038 C  CA  . GLU A 1 131 ? 9.961   -18.485 8.816   1.00 98.48 131 A 1 
ATOM   1039 C  C   . GLU A 1 131 ? 10.921  -17.313 8.642   1.00 98.67 131 A 1 
ATOM   1040 O  O   . GLU A 1 131 ? 11.749  -17.043 9.508   1.00 98.35 131 A 1 
ATOM   1041 C  CB  . GLU A 1 131 ? 10.488  -19.715 8.072   1.00 97.86 131 A 1 
ATOM   1042 C  CG  . GLU A 1 131 ? 9.751   -21.005 8.420   1.00 87.95 131 A 1 
ATOM   1043 C  CD  . GLU A 1 131 ? 10.216  -22.187 7.579   1.00 81.10 131 A 1 
ATOM   1044 O  OE1 . GLU A 1 131 ? 11.077  -22.002 6.691   1.00 75.46 131 A 1 
ATOM   1045 O  OE2 . GLU A 1 131 ? 9.707   -23.308 7.808   1.00 75.89 131 A 1 
ATOM   1046 N  N   . GLN A 1 132 ? 10.796  -16.606 7.529   1.00 98.64 132 A 1 
ATOM   1047 C  CA  . GLN A 1 132 ? 11.655  -15.458 7.266   1.00 98.67 132 A 1 
ATOM   1048 C  C   . GLN A 1 132 ? 11.312  -14.277 8.171   1.00 98.62 132 A 1 
ATOM   1049 O  O   . GLN A 1 132 ? 12.200  -13.608 8.701   1.00 98.47 132 A 1 
ATOM   1050 C  CB  . GLN A 1 132 ? 11.569  -15.039 5.796   1.00 98.51 132 A 1 
ATOM   1051 C  CG  . GLN A 1 132 ? 12.044  -16.105 4.813   1.00 97.38 132 A 1 
ATOM   1052 C  CD  . GLN A 1 132 ? 13.449  -16.581 5.108   1.00 96.46 132 A 1 
ATOM   1053 O  OE1 . GLN A 1 132 ? 14.347  -15.776 5.345   1.00 89.62 132 A 1 
ATOM   1054 N  NE2 . GLN A 1 132 ? 13.639  -17.893 5.105   1.00 88.06 132 A 1 
ATOM   1055 N  N   . PHE A 1 133 ? 10.012  -14.018 8.358   1.00 98.75 133 A 1 
ATOM   1056 C  CA  . PHE A 1 133 ? 9.545   -12.900 9.172   1.00 98.85 133 A 1 
ATOM   1057 C  C   . PHE A 1 133 ? 9.552   -13.213 10.674  1.00 98.86 133 A 1 
ATOM   1058 O  O   . PHE A 1 133 ? 9.225   -12.341 11.491  1.00 98.60 133 A 1 
ATOM   1059 C  CB  . PHE A 1 133 ? 8.121   -12.489 8.765   1.00 98.75 133 A 1 
ATOM   1060 C  CG  . PHE A 1 133 ? 8.020   -11.907 7.377   1.00 98.70 133 A 1 
ATOM   1061 C  CD1 . PHE A 1 133 ? 9.068   -11.187 6.826   1.00 98.27 133 A 1 
ATOM   1062 C  CD2 . PHE A 1 133 ? 6.856   -12.057 6.631   1.00 98.10 133 A 1 
ATOM   1063 C  CE1 . PHE A 1 133 ? 8.971   -10.637 5.546   1.00 97.69 133 A 1 
ATOM   1064 C  CE2 . PHE A 1 133 ? 6.748   -11.516 5.368   1.00 97.62 133 A 1 
ATOM   1065 C  CZ  . PHE A 1 133 ? 7.804   -10.807 4.821   1.00 97.86 133 A 1 
ATOM   1066 N  N   . ALA A 1 134 ? 9.910   -14.437 11.046  1.00 98.70 134 A 1 
ATOM   1067 C  CA  . ALA A 1 134 ? 9.869   -14.894 12.430  1.00 98.72 134 A 1 
ATOM   1068 C  C   . ALA A 1 134 ? 10.495  -13.937 13.453  1.00 98.78 134 A 1 
ATOM   1069 O  O   . ALA A 1 134 ? 9.943   -13.764 14.540  1.00 98.39 134 A 1 
ATOM   1070 C  CB  . ALA A 1 134 ? 10.500  -16.284 12.548  1.00 98.45 134 A 1 
ATOM   1071 N  N   . PRO A 1 135 ? 11.632  -13.305 13.140  1.00 98.63 135 A 1 
ATOM   1072 C  CA  . PRO A 1 135 ? 12.240  -12.383 14.107  1.00 98.47 135 A 1 
ATOM   1073 C  C   . PRO A 1 135 ? 11.336  -11.213 14.505  1.00 98.59 135 A 1 
ATOM   1074 O  O   . PRO A 1 135 ? 11.555  -10.599 15.546  1.00 98.00 135 A 1 
ATOM   1075 C  CB  . PRO A 1 135 ? 13.484  -11.862 13.377  1.00 97.84 135 A 1 
ATOM   1076 C  CG  . PRO A 1 135 ? 13.829  -12.951 12.417  1.00 96.16 135 A 1 
ATOM   1077 C  CD  . PRO A 1 135 ? 12.502  -13.487 11.965  1.00 98.07 135 A 1 
ATOM   1078 N  N   . PHE A 1 136 ? 10.311  -10.917 13.681  1.00 98.79 136 A 1 
ATOM   1079 C  CA  . PHE A 1 136 ? 9.414   -9.796  13.940  1.00 98.78 136 A 1 
ATOM   1080 C  C   . PHE A 1 136 ? 8.080   -10.229 14.547  1.00 98.73 136 A 1 
ATOM   1081 O  O   . PHE A 1 136 ? 7.286   -9.385  14.972  1.00 98.45 136 A 1 
ATOM   1082 C  CB  . PHE A 1 136 ? 9.136   -9.024  12.646  1.00 98.74 136 A 1 
ATOM   1083 C  CG  . PHE A 1 136 ? 10.369  -8.719  11.831  1.00 98.72 136 A 1 
ATOM   1084 C  CD1 . PHE A 1 136 ? 11.362  -7.902  12.337  1.00 98.35 136 A 1 
ATOM   1085 C  CD2 . PHE A 1 136 ? 10.518  -9.251  10.559  1.00 98.31 136 A 1 
ATOM   1086 C  CE1 . PHE A 1 136 ? 12.499  -7.618  11.590  1.00 97.87 136 A 1 
ATOM   1087 C  CE2 . PHE A 1 136 ? 11.648  -8.971  9.809   1.00 97.86 136 A 1 
ATOM   1088 C  CZ  . PHE A 1 136 ? 12.639  -8.154  10.325  1.00 98.03 136 A 1 
ATOM   1089 N  N   . LEU A 1 137 ? 7.831   -11.524 14.599  1.00 98.70 137 A 1 
ATOM   1090 C  CA  . LEU A 1 137 ? 6.521   -12.046 14.972  1.00 98.78 137 A 1 
ATOM   1091 C  C   . LEU A 1 137 ? 6.528   -12.775 16.312  1.00 98.65 137 A 1 
ATOM   1092 O  O   . LEU A 1 137 ? 7.517   -13.400 16.686  1.00 98.34 137 A 1 
ATOM   1093 C  CB  . LEU A 1 137 ? 6.009   -13.001 13.889  1.00 98.73 137 A 1 
ATOM   1094 C  CG  . LEU A 1 137 ? 5.879   -12.439 12.466  1.00 98.54 137 A 1 
ATOM   1095 C  CD1 . LEU A 1 137 ? 5.501   -13.559 11.495  1.00 98.25 137 A 1 
ATOM   1096 C  CD2 . LEU A 1 137 ? 4.851   -11.323 12.427  1.00 98.10 137 A 1 
ATOM   1097 N  N   . SER A 1 138 ? 5.399   -12.689 17.024  1.00 98.72 138 A 1 
ATOM   1098 C  CA  . SER A 1 138 ? 5.186   -13.514 18.202  1.00 98.69 138 A 1 
ATOM   1099 C  C   . SER A 1 138 ? 4.940   -14.948 17.752  1.00 98.69 138 A 1 
ATOM   1100 O  O   . SER A 1 138 ? 4.629   -15.195 16.587  1.00 98.45 138 A 1 
ATOM   1101 C  CB  . SER A 1 138 ? 3.997   -13.013 19.012  1.00 98.27 138 A 1 
ATOM   1102 O  OG  . SER A 1 138 ? 2.790   -13.190 18.300  1.00 97.17 138 A 1 
ATOM   1103 N  N   . GLN A 1 139 ? 5.046   -15.902 18.669  1.00 98.56 139 A 1 
ATOM   1104 C  CA  . GLN A 1 139 ? 4.843   -17.306 18.324  1.00 98.49 139 A 1 
ATOM   1105 C  C   . GLN A 1 139 ? 3.437   -17.552 17.789  1.00 98.51 139 A 1 
ATOM   1106 O  O   . GLN A 1 139 ? 3.248   -18.281 16.817  1.00 98.17 139 A 1 
ATOM   1107 C  CB  . GLN A 1 139 ? 5.118   -18.210 19.523  1.00 98.12 139 A 1 
ATOM   1108 C  CG  . GLN A 1 139 ? 5.020   -19.702 19.211  1.00 91.10 139 A 1 
ATOM   1109 C  CD  . GLN A 1 139 ? 5.963   -20.122 18.099  1.00 86.61 139 A 1 
ATOM   1110 O  OE1 . GLN A 1 139 ? 7.105   -19.648 18.016  1.00 80.86 139 A 1 
ATOM   1111 N  NE2 . GLN A 1 139 ? 5.501   -21.011 17.231  1.00 77.97 139 A 1 
ATOM   1112 N  N   . ASN A 1 140 ? 2.435   -16.928 18.431  1.00 98.44 140 A 1 
ATOM   1113 C  CA  . ASN A 1 140 ? 1.060   -17.067 17.972  1.00 98.35 140 A 1 
ATOM   1114 C  C   . ASN A 1 140 ? 0.876   -16.471 16.574  1.00 98.54 140 A 1 
ATOM   1115 O  O   . ASN A 1 140 ? 0.150   -17.024 15.746  1.00 98.24 140 A 1 
ATOM   1116 C  CB  . ASN A 1 140 ? 0.093   -16.398 18.956  1.00 97.50 140 A 1 
ATOM   1117 C  CG  . ASN A 1 140 ? -0.075  -17.190 20.245  1.00 85.70 140 A 1 
ATOM   1118 O  OD1 . ASN A 1 140 ? 0.298   -18.361 20.317  1.00 74.73 140 A 1 
ATOM   1119 N  ND2 . ASN A 1 140 ? -0.637  -16.548 21.259  1.00 75.26 140 A 1 
ATOM   1120 N  N   . ALA A 1 141 ? 1.542   -15.354 16.319  1.00 98.66 141 A 1 
ATOM   1121 C  CA  . ALA A 1 141 ? 1.474   -14.712 15.011  1.00 98.72 141 A 1 
ATOM   1122 C  C   . ALA A 1 141 ? 2.105   -15.597 13.938  1.00 98.83 141 A 1 
ATOM   1123 O  O   . ALA A 1 141 ? 1.597   -15.684 12.823  1.00 98.69 141 A 1 
ATOM   1124 C  CB  . ALA A 1 141 ? 2.143   -13.349 15.048  1.00 98.80 141 A 1 
ATOM   1125 N  N   . ILE A 1 142 ? 3.210   -16.239 14.278  1.00 98.75 142 A 1 
ATOM   1126 C  CA  . ILE A 1 142 ? 3.879   -17.157 13.354  1.00 98.60 142 A 1 
ATOM   1127 C  C   . ILE A 1 142 ? 2.943   -18.295 12.956  1.00 98.57 142 A 1 
ATOM   1128 O  O   . ILE A 1 142 ? 2.812   -18.622 11.783  1.00 98.22 142 A 1 
ATOM   1129 C  CB  . ILE A 1 142 ? 5.174   -17.732 13.975  1.00 98.63 142 A 1 
ATOM   1130 C  CG1 . ILE A 1 142 ? 6.227   -16.633 14.114  1.00 98.08 142 A 1 
ATOM   1131 C  CG2 . ILE A 1 142 ? 5.716   -18.882 13.125  1.00 98.09 142 A 1 
ATOM   1132 C  CD1 . ILE A 1 142 ? 7.467   -17.057 14.887  1.00 96.49 142 A 1 
ATOM   1133 N  N   . GLU A 1 143 ? 2.288   -18.899 13.947  1.00 98.47 143 A 1 
ATOM   1134 C  CA  . GLU A 1 143 ? 1.390   -20.020 13.693  1.00 98.12 143 A 1 
ATOM   1135 C  C   . GLU A 1 143 ? 0.203   -19.597 12.825  1.00 98.03 143 A 1 
ATOM   1136 O  O   . GLU A 1 143 ? -0.209  -20.326 11.920  1.00 97.58 143 A 1 
ATOM   1137 C  CB  . GLU A 1 143 ? 0.898   -20.609 15.023  1.00 97.95 143 A 1 
ATOM   1138 C  CG  . GLU A 1 143 ? 2.009   -21.249 15.850  1.00 92.51 143 A 1 
ATOM   1139 C  CD  . GLU A 1 143 ? 1.537   -21.699 17.225  1.00 86.20 143 A 1 
ATOM   1140 O  OE1 . GLU A 1 143 ? 0.335   -21.544 17.528  1.00 79.01 143 A 1 
ATOM   1141 O  OE2 . GLU A 1 143 ? 2.369   -22.207 17.997  1.00 80.72 143 A 1 
ATOM   1142 N  N   . SER A 1 144 ? -0.328  -18.418 13.097  1.00 98.17 144 A 1 
ATOM   1143 C  CA  . SER A 1 144 ? -1.443  -17.896 12.315  1.00 98.16 144 A 1 
ATOM   1144 C  C   . SER A 1 144 ? -1.003  -17.554 10.888  1.00 98.00 144 A 1 
ATOM   1145 O  O   . SER A 1 144 ? -1.705  -17.855 9.914   1.00 97.74 144 A 1 
ATOM   1146 C  CB  . SER A 1 144 ? -2.043  -16.663 12.992  1.00 98.21 144 A 1 
ATOM   1147 O  OG  . SER A 1 144 ? -3.236  -16.258 12.356  1.00 93.93 144 A 1 
ATOM   1148 N  N   . PHE A 1 145 ? 0.164   -16.949 10.771  1.00 98.45 145 A 1 
ATOM   1149 C  CA  . PHE A 1 145 ? 0.734   -16.591 9.469   1.00 98.47 145 A 1 
ATOM   1150 C  C   . PHE A 1 145 ? 0.917   -17.832 8.602   1.00 98.26 145 A 1 
ATOM   1151 O  O   . PHE A 1 145 ? 0.606   -17.821 7.403   1.00 97.81 145 A 1 
ATOM   1152 C  CB  . PHE A 1 145 ? 2.070   -15.856 9.658   1.00 98.43 145 A 1 
ATOM   1153 C  CG  . PHE A 1 145 ? 2.502   -15.040 8.463   1.00 98.52 145 A 1 
ATOM   1154 C  CD1 . PHE A 1 145 ? 2.591   -13.656 8.551   1.00 98.12 145 A 1 
ATOM   1155 C  CD2 . PHE A 1 145 ? 2.837   -15.642 7.264   1.00 98.03 145 A 1 
ATOM   1156 C  CE1 . PHE A 1 145 ? 2.988   -12.891 7.461   1.00 97.65 145 A 1 
ATOM   1157 C  CE2 . PHE A 1 145 ? 3.227   -14.888 6.168   1.00 97.61 145 A 1 
ATOM   1158 C  CZ  . PHE A 1 145 ? 3.309   -13.513 6.263   1.00 98.00 145 A 1 
ATOM   1159 N  N   . LYS A 1 146 ? 1.420   -18.903 9.212   1.00 98.06 146 A 1 
ATOM   1160 C  CA  . LYS A 1 146 ? 1.657   -20.153 8.487   1.00 97.61 146 A 1 
ATOM   1161 C  C   . LYS A 1 146 ? 0.369   -20.742 7.917   1.00 97.19 146 A 1 
ATOM   1162 O  O   . LYS A 1 146 ? 0.401   -21.448 6.906   1.00 96.57 146 A 1 
ATOM   1163 C  CB  . LYS A 1 146 ? 2.343   -21.183 9.389   1.00 97.51 146 A 1 
ATOM   1164 C  CG  . LYS A 1 146 ? 3.818   -20.914 9.633   1.00 95.87 146 A 1 
ATOM   1165 C  CD  . LYS A 1 146 ? 4.456   -22.008 10.478  1.00 93.64 146 A 1 
ATOM   1166 C  CE  . LYS A 1 146 ? 5.947   -21.802 10.616  1.00 88.42 146 A 1 
ATOM   1167 N  NZ  . LYS A 1 146 ? 6.588   -22.864 11.448  1.00 82.85 146 A 1 
ATOM   1168 N  N   . HIS A 1 147 ? -0.763  -20.443 8.554   1.00 97.13 147 A 1 
ATOM   1169 C  CA  . HIS A 1 147 ? -2.047  -20.954 8.090   1.00 96.91 147 A 1 
ATOM   1170 C  C   . HIS A 1 147 ? -2.542  -20.215 6.855   1.00 96.97 147 A 1 
ATOM   1171 O  O   . HIS A 1 147 ? -2.934  -20.838 5.862   1.00 96.21 147 A 1 
ATOM   1172 C  CB  . HIS A 1 147 ? -3.092  -20.876 9.199   1.00 96.51 147 A 1 
ATOM   1173 C  CG  . HIS A 1 147 ? -4.468  -21.270 8.743   1.00 93.18 147 A 1 
ATOM   1174 N  ND1 . HIS A 1 147 ? -4.781  -22.546 8.362   1.00 83.91 147 A 1 
ATOM   1175 C  CD2 . HIS A 1 147 ? -5.600  -20.545 8.604   1.00 83.93 147 A 1 
ATOM   1176 C  CE1 . HIS A 1 147 ? -6.058  -22.599 8.003   1.00 84.36 147 A 1 
ATOM   1177 N  NE2 . HIS A 1 147 ? -6.575  -21.394 8.144   1.00 85.78 147 A 1 
ATOM   1178 N  N   . GLY A 1 148 ? -2.530  -18.870 6.894   1.00 97.54 148 A 1 
ATOM   1179 C  CA  . GLY A 1 148 ? -3.109  -18.104 5.798   1.00 97.51 148 A 1 
ATOM   1180 C  C   . GLY A 1 148 ? -2.525  -16.723 5.547   1.00 97.92 148 A 1 
ATOM   1181 O  O   . GLY A 1 148 ? -3.051  -15.971 4.734   1.00 97.74 148 A 1 
ATOM   1182 N  N   . GLY A 1 149 ? -1.444  -16.385 6.246   1.00 98.00 149 A 1 
ATOM   1183 C  CA  . GLY A 1 149 ? -0.807  -15.094 6.044   1.00 98.19 149 A 1 
ATOM   1184 C  C   . GLY A 1 149 ? -1.455  -13.954 6.809   1.00 98.46 149 A 1 
ATOM   1185 O  O   . GLY A 1 149 ? -1.125  -12.786 6.598   1.00 98.34 149 A 1 
ATOM   1186 N  N   . TYR A 1 150 ? -2.381  -14.277 7.707   1.00 98.41 150 A 1 
ATOM   1187 C  CA  . TYR A 1 150 ? -3.025  -13.287 8.565   1.00 98.52 150 A 1 
ATOM   1188 C  C   . TYR A 1 150 ? -2.726  -13.563 10.031  1.00 98.61 150 A 1 
ATOM   1189 O  O   . TYR A 1 150 ? -2.454  -14.706 10.404  1.00 98.49 150 A 1 
ATOM   1190 C  CB  . TYR A 1 150 ? -4.542  -13.236 8.312   1.00 98.37 150 A 1 
ATOM   1191 C  CG  . TYR A 1 150 ? -5.283  -14.550 8.492   1.00 98.36 150 A 1 
ATOM   1192 C  CD1 . TYR A 1 150 ? -5.655  -15.002 9.757   1.00 97.92 150 A 1 
ATOM   1193 C  CD2 . TYR A 1 150 ? -5.645  -15.321 7.392   1.00 97.87 150 A 1 
ATOM   1194 C  CE1 . TYR A 1 150 ? -6.352  -16.193 9.918   1.00 97.55 150 A 1 
ATOM   1195 C  CE2 . TYR A 1 150 ? -6.337  -16.508 7.546   1.00 97.57 150 A 1 
ATOM   1196 C  CZ  . TYR A 1 150 ? -6.691  -16.942 8.811   1.00 97.73 150 A 1 
ATOM   1197 O  OH  . TYR A 1 150 ? -7.389  -18.114 8.970   1.00 97.02 150 A 1 
ATOM   1198 N  N   . TYR A 1 151 ? -2.777  -12.521 10.866  1.00 98.85 151 A 1 
ATOM   1199 C  CA  . TYR A 1 151 ? -2.392  -12.661 12.270  1.00 98.93 151 A 1 
ATOM   1200 C  C   . TYR A 1 151 ? -2.664  -11.383 13.054  1.00 98.95 151 A 1 
ATOM   1201 O  O   . TYR A 1 151 ? -3.056  -10.365 12.482  1.00 98.91 151 A 1 
ATOM   1202 C  CB  . TYR A 1 151 ? -0.900  -13.019 12.383  1.00 98.85 151 A 1 
ATOM   1203 C  CG  . TYR A 1 151 ? 0.022   -11.921 11.893  1.00 98.89 151 A 1 
ATOM   1204 C  CD1 . TYR A 1 151 ? 0.557   -10.986 12.770  1.00 98.79 151 A 1 
ATOM   1205 C  CD2 . TYR A 1 151 ? 0.359   -11.822 10.543  1.00 98.74 151 A 1 
ATOM   1206 C  CE1 . TYR A 1 151 ? 1.405   -9.982  12.325  1.00 98.71 151 A 1 
ATOM   1207 C  CE2 . TYR A 1 151 ? 1.203   -10.817 10.086  1.00 98.73 151 A 1 
ATOM   1208 C  CZ  . TYR A 1 151 ? 1.726   -9.896  10.982  1.00 98.84 151 A 1 
ATOM   1209 O  OH  . TYR A 1 151 ? 2.573   -8.898  10.542  1.00 98.74 151 A 1 
ATOM   1210 N  N   . THR A 1 152 ? -2.466  -11.446 14.363  1.00 98.97 152 A 1 
ATOM   1211 C  CA  . THR A 1 152 ? -2.538  -10.271 15.221  1.00 98.92 152 A 1 
ATOM   1212 C  C   . THR A 1 152 ? -1.327  -10.215 16.144  1.00 98.92 152 A 1 
ATOM   1213 O  O   . THR A 1 152 ? -0.740  -11.251 16.476  1.00 98.66 152 A 1 
ATOM   1214 C  CB  . THR A 1 152 ? -3.806  -10.253 16.101  1.00 98.64 152 A 1 
ATOM   1215 O  OG1 . THR A 1 152 ? -3.729  -11.292 17.077  1.00 96.47 152 A 1 
ATOM   1216 C  CG2 . THR A 1 152 ? -5.060  -10.445 15.258  1.00 96.74 152 A 1 
ATOM   1217 N  N   . MET A 1 153 ? -0.958  -9.001  16.550  1.00 98.86 153 A 1 
ATOM   1218 C  CA  . MET A 1 153 ? 0.068   -8.779  17.555  1.00 98.73 153 A 1 
ATOM   1219 C  C   . MET A 1 153 ? -0.262  -7.515  18.333  1.00 98.80 153 A 1 
ATOM   1220 O  O   . MET A 1 153 ? -0.659  -6.518  17.740  1.00 98.61 153 A 1 
ATOM   1221 C  CB  . MET A 1 153 ? 1.465   -8.618  16.936  1.00 98.17 153 A 1 
ATOM   1222 C  CG  . MET A 1 153 ? 2.077   -9.891  16.365  1.00 94.09 153 A 1 
ATOM   1223 S  SD  . MET A 1 153 ? 3.851   -9.714  16.055  1.00 96.02 153 A 1 
ATOM   1224 C  CE  . MET A 1 153 ? 3.893   -8.349  14.895  1.00 90.93 153 A 1 
ATOM   1225 N  N   . PRO A 1 154 ? -0.110  -7.536  19.656  1.00 98.63 154 A 1 
ATOM   1226 C  CA  . PRO A 1 154 ? -0.330  -6.315  20.428  1.00 98.59 154 A 1 
ATOM   1227 C  C   . PRO A 1 154 ? 0.810   -5.322  20.217  1.00 98.50 154 A 1 
ATOM   1228 O  O   . PRO A 1 154 ? 1.971   -5.727  20.130  1.00 98.16 154 A 1 
ATOM   1229 C  CB  . PRO A 1 154 ? -0.349  -6.812  21.876  1.00 97.89 154 A 1 
ATOM   1230 C  CG  . PRO A 1 154 ? 0.499   -8.045  21.855  1.00 95.24 154 A 1 
ATOM   1231 C  CD  . PRO A 1 154 ? 0.268   -8.678  20.510  1.00 98.03 154 A 1 
ATOM   1232 N  N   . PHE A 1 155 ? 0.480   -4.043  20.113  1.00 98.35 155 A 1 
ATOM   1233 C  CA  . PHE A 1 155 ? 1.508   -3.014  20.064  1.00 98.30 155 A 1 
ATOM   1234 C  C   . PHE A 1 155 ? 2.237   -2.970  21.407  1.00 98.07 155 A 1 
ATOM   1235 O  O   . PHE A 1 155 ? 1.617   -3.194  22.453  1.00 97.48 155 A 1 
ATOM   1236 C  CB  . PHE A 1 155 ? 0.904   -1.642  19.742  1.00 98.41 155 A 1 
ATOM   1237 C  CG  . PHE A 1 155 ? 0.577   -1.433  18.290  1.00 98.60 155 A 1 
ATOM   1238 C  CD1 . PHE A 1 155 ? 1.518   -0.897  17.424  1.00 98.36 155 A 1 
ATOM   1239 C  CD2 . PHE A 1 155 ? -0.676  -1.778  17.790  1.00 98.32 155 A 1 
ATOM   1240 C  CE1 . PHE A 1 155 ? 1.215   -0.694  16.080  1.00 98.15 155 A 1 
ATOM   1241 C  CE2 . PHE A 1 155 ? -0.979  -1.582  16.451  1.00 98.16 155 A 1 
ATOM   1242 C  CZ  . PHE A 1 155 ? -0.030  -1.037  15.599  1.00 98.41 155 A 1 
ATOM   1243 N  N   . PRO A 1 156 ? 3.545   -2.700  21.407  1.00 97.76 156 A 1 
ATOM   1244 C  CA  . PRO A 1 156 ? 4.333   -2.640  22.647  1.00 97.24 156 A 1 
ATOM   1245 C  C   . PRO A 1 156 ? 3.774   -1.620  23.635  1.00 96.96 156 A 1 
ATOM   1246 O  O   . PRO A 1 156 ? 3.387   -0.521  23.245  1.00 95.79 156 A 1 
ATOM   1247 C  CB  . PRO A 1 156 ? 5.719   -2.218  22.153  1.00 96.37 156 A 1 
ATOM   1248 C  CG  . PRO A 1 156 ? 5.783   -2.709  20.746  1.00 94.88 156 A 1 
ATOM   1249 C  CD  . PRO A 1 156 ? 4.387   -2.536  20.209  1.00 97.31 156 A 1 
ATOM   1250 N  N   . ALA A 1 157 ? 3.754   -1.985  24.905  1.00 94.74 157 A 1 
ATOM   1251 C  CA  . ALA A 1 157 ? 3.184   -1.139  25.952  1.00 93.43 157 A 1 
ATOM   1252 C  C   . ALA A 1 157 ? 3.967   0.160   26.153  1.00 93.42 157 A 1 
ATOM   1253 O  O   . ALA A 1 157 ? 3.402   1.171   26.568  1.00 90.50 157 A 1 
ATOM   1254 C  CB  . ALA A 1 157 ? 3.094   -1.908  27.264  1.00 91.00 157 A 1 
ATOM   1255 N  N   . HIS A 1 158 ? 5.257   0.143   25.859  1.00 93.36 158 A 1 
ATOM   1256 C  CA  . HIS A 1 158 ? 6.121   1.290   26.111  1.00 92.90 158 A 1 
ATOM   1257 C  C   . HIS A 1 158 ? 5.857   2.467   25.170  1.00 93.94 158 A 1 
ATOM   1258 O  O   . HIS A 1 158 ? 6.475   3.525   25.305  1.00 92.49 158 A 1 
ATOM   1259 C  CB  . HIS A 1 158 ? 7.602   0.879   26.025  1.00 90.91 158 A 1 
ATOM   1260 C  CG  . HIS A 1 158 ? 8.040   0.467   24.651  1.00 87.75 158 A 1 
ATOM   1261 N  ND1 . HIS A 1 158 ? 8.274   1.366   23.649  1.00 77.78 158 A 1 
ATOM   1262 C  CD2 . HIS A 1 158 ? 8.298   -0.746  24.130  1.00 77.40 158 A 1 
ATOM   1263 C  CE1 . HIS A 1 158 ? 8.647   0.738   22.554  1.00 76.38 158 A 1 
ATOM   1264 N  NE2 . HIS A 1 158 ? 8.678   -0.558  22.815  1.00 78.48 158 A 1 
ATOM   1265 N  N   . LEU A 1 159 ? 4.937   2.300   24.218  1.00 96.03 159 A 1 
ATOM   1266 C  CA  . LEU A 1 159 ? 4.626   3.352   23.251  1.00 96.08 159 A 1 
ATOM   1267 C  C   . LEU A 1 159 ? 3.696   4.431   23.812  1.00 95.49 159 A 1 
ATOM   1268 O  O   . LEU A 1 159 ? 3.364   5.395   23.123  1.00 92.89 159 A 1 
ATOM   1269 C  CB  . LEU A 1 159 ? 4.024   2.748   21.981  1.00 96.04 159 A 1 
ATOM   1270 C  CG  . LEU A 1 159 ? 4.945   1.852   21.149  1.00 96.31 159 A 1 
ATOM   1271 C  CD1 . LEU A 1 159 ? 4.168   1.192   20.020  1.00 95.72 159 A 1 
ATOM   1272 C  CD2 . LEU A 1 159 ? 6.114   2.665   20.595  1.00 95.69 159 A 1 
ATOM   1273 N  N   . GLY A 1 160 ? 3.267   4.269   25.057  1.00 95.02 160 A 1 
ATOM   1274 C  CA  . GLY A 1 160 ? 2.395   5.254   25.680  1.00 94.80 160 A 1 
ATOM   1275 C  C   . GLY A 1 160 ? 0.930   5.056   25.335  1.00 95.41 160 A 1 
ATOM   1276 O  O   . GLY A 1 160 ? 0.142   6.004   25.356  1.00 92.63 160 A 1 
ATOM   1277 N  N   . ILE A 1 161 ? 0.553   3.824   25.043  1.00 95.93 161 A 1 
ATOM   1278 C  CA  . ILE A 1 161 ? -0.815  3.489   24.668  1.00 95.88 161 A 1 
ATOM   1279 C  C   . ILE A 1 161 ? -1.708  3.438   25.915  1.00 96.04 161 A 1 
ATOM   1280 O  O   . ILE A 1 161 ? -1.372  2.792   26.902  1.00 94.23 161 A 1 
ATOM   1281 C  CB  . ILE A 1 161 ? -0.861  2.141   23.932  1.00 93.76 161 A 1 
ATOM   1282 C  CG1 . ILE A 1 161 ? -0.028  2.217   22.650  1.00 86.94 161 A 1 
ATOM   1283 C  CG2 . ILE A 1 161 ? -2.292  1.733   23.624  1.00 85.20 161 A 1 
ATOM   1284 C  CD1 . ILE A 1 161 ? 0.269   0.871   22.015  1.00 84.90 161 A 1 
ATOM   1285 N  N   . LYS A 1 162 ? -2.856  4.128   25.852  1.00 95.75 162 A 1 
ATOM   1286 C  CA  . LYS A 1 162 ? -3.762  4.223   26.990  1.00 95.78 162 A 1 
ATOM   1287 C  C   . LYS A 1 162 ? -4.821  3.125   26.982  1.00 95.81 162 A 1 
ATOM   1288 O  O   . LYS A 1 162 ? -5.381  2.775   28.026  1.00 92.86 162 A 1 
ATOM   1289 C  CB  . LYS A 1 162 ? -4.448  5.587   27.004  1.00 94.69 162 A 1 
ATOM   1290 C  CG  . LYS A 1 162 ? -3.492  6.762   27.114  1.00 92.20 162 A 1 
ATOM   1291 C  CD  . LYS A 1 162 ? -2.759  6.777   28.444  1.00 84.37 162 A 1 
ATOM   1292 C  CE  . LYS A 1 162 ? -1.879  8.010   28.576  1.00 78.76 162 A 1 
ATOM   1293 N  NZ  . LYS A 1 162 ? -1.185  8.064   29.893  1.00 68.52 162 A 1 
ATOM   1294 N  N   . VAL A 1 163 ? -5.112  2.595   25.801  1.00 95.72 163 A 1 
ATOM   1295 C  CA  . VAL A 1 163 ? -6.052  1.492   25.635  1.00 95.98 163 A 1 
ATOM   1296 C  C   . VAL A 1 163 ? -5.334  0.376   24.882  1.00 96.73 163 A 1 
ATOM   1297 O  O   . VAL A 1 163 ? -4.637  0.669   23.910  1.00 95.60 163 A 1 
ATOM   1298 C  CB  . VAL A 1 163 ? -7.303  1.923   24.843  1.00 93.71 163 A 1 
ATOM   1299 C  CG1 . VAL A 1 163 ? -8.237  0.745   24.611  1.00 84.72 163 A 1 
ATOM   1300 C  CG2 . VAL A 1 163 ? -8.032  3.045   25.579  1.00 85.57 163 A 1 
ATOM   1301 N  N   . PRO A 1 164 ? -5.491  -0.890  25.306  1.00 97.32 164 A 1 
ATOM   1302 C  CA  . PRO A 1 164 ? -4.831  -1.995  24.612  1.00 97.40 164 A 1 
ATOM   1303 C  C   . PRO A 1 164 ? -5.067  -1.915  23.104  1.00 97.85 164 A 1 
ATOM   1304 O  O   . PRO A 1 164 ? -6.211  -1.944  22.647  1.00 97.35 164 A 1 
ATOM   1305 C  CB  . PRO A 1 164 ? -5.486  -3.235  25.215  1.00 96.64 164 A 1 
ATOM   1306 C  CG  . PRO A 1 164 ? -5.847  -2.816  26.600  1.00 94.60 164 A 1 
ATOM   1307 C  CD  . PRO A 1 164 ? -6.264  -1.372  26.478  1.00 96.73 164 A 1 
ATOM   1308 N  N   . LEU A 1 165 ? -3.979  -1.813  22.343  1.00 98.26 165 A 1 
ATOM   1309 C  CA  . LEU A 1 165 ? -4.054  -1.629  20.903  1.00 98.49 165 A 1 
ATOM   1310 C  C   . LEU A 1 165 ? -3.366  -2.781  20.193  1.00 98.52 165 A 1 
ATOM   1311 O  O   . LEU A 1 165 ? -2.261  -3.178  20.565  1.00 98.38 165 A 1 
ATOM   1312 C  CB  . LEU A 1 165 ? -3.411  -0.297  20.507  1.00 98.33 165 A 1 
ATOM   1313 C  CG  . LEU A 1 165 ? -3.439  0.073   19.027  1.00 97.93 165 A 1 
ATOM   1314 C  CD1 . LEU A 1 165 ? -4.866  0.277   18.548  1.00 97.31 165 A 1 
ATOM   1315 C  CD2 . LEU A 1 165 ? -2.613  1.334   18.779  1.00 97.33 165 A 1 
ATOM   1316 N  N   . ASN A 1 166 ? -4.013  -3.314  19.163  1.00 98.69 166 A 1 
ATOM   1317 C  CA  . ASN A 1 166 ? -3.502  -4.467  18.448  1.00 98.72 166 A 1 
ATOM   1318 C  C   . ASN A 1 166 ? -3.299  -4.199  16.959  1.00 98.87 166 A 1 
ATOM   1319 O  O   . ASN A 1 166 ? -4.088  -3.500  16.335  1.00 98.75 166 A 1 
ATOM   1320 C  CB  . ASN A 1 166 ? -4.447  -5.656  18.610  1.00 98.71 166 A 1 
ATOM   1321 C  CG  . ASN A 1 166 ? -4.623  -6.063  20.063  1.00 98.60 166 A 1 
ATOM   1322 O  OD1 . ASN A 1 166 ? -3.855  -6.859  20.587  1.00 93.99 166 A 1 
ATOM   1323 N  ND2 . ASN A 1 166 ? -5.642  -5.509  20.705  1.00 93.60 166 A 1 
ATOM   1324 N  N   . ALA A 1 167 ? -2.225  -4.763  16.415  1.00 98.85 167 A 1 
ATOM   1325 C  CA  . ALA A 1 167 ? -2.035  -4.787  14.973  1.00 98.86 167 A 1 
ATOM   1326 C  C   . ALA A 1 167 ? -2.741  -6.019  14.434  1.00 98.99 167 A 1 
ATOM   1327 O  O   . ALA A 1 167 ? -2.518  -7.127  14.914  1.00 98.85 167 A 1 
ATOM   1328 C  CB  . ALA A 1 167 ? -0.551  -4.830  14.629  1.00 98.79 167 A 1 
ATOM   1329 N  N   . VAL A 1 168 ? -3.618  -5.827  13.453  1.00 98.97 168 A 1 
ATOM   1330 C  CA  . VAL A 1 168 ? -4.340  -6.927  12.832  1.00 98.96 168 A 1 
ATOM   1331 C  C   . VAL A 1 168 ? -4.034  -6.934  11.341  1.00 98.94 168 A 1 
ATOM   1332 O  O   . VAL A 1 168 ? -4.343  -5.973  10.637  1.00 98.92 168 A 1 
ATOM   1333 C  CB  . VAL A 1 168 ? -5.859  -6.803  13.045  1.00 98.91 168 A 1 
ATOM   1334 C  CG1 . VAL A 1 168 ? -6.589  -7.945  12.355  1.00 98.67 168 A 1 
ATOM   1335 C  CG2 . VAL A 1 168 ? -6.186  -6.791  14.535  1.00 98.71 168 A 1 
ATOM   1336 N  N   . VAL A 1 169 ? -3.423  -8.009  10.865  1.00 98.99 169 A 1 
ATOM   1337 C  CA  . VAL A 1 169 ? -3.058  -8.129  9.460   1.00 98.91 169 A 1 
ATOM   1338 C  C   . VAL A 1 169 ? -4.004  -9.092  8.751   1.00 98.94 169 A 1 
ATOM   1339 O  O   . VAL A 1 169 ? -4.139  -10.245 9.162   1.00 98.84 169 A 1 
ATOM   1340 C  CB  . VAL A 1 169 ? -1.609  -8.615  9.290   1.00 98.90 169 A 1 
ATOM   1341 C  CG1 . VAL A 1 169 ? -1.301  -8.917  7.824   1.00 98.53 169 A 1 
ATOM   1342 C  CG2 . VAL A 1 169 ? -0.648  -7.562  9.824   1.00 98.57 169 A 1 
ATOM   1343 N  N   . LEU A 1 170 ? -4.657  -8.612  7.702   1.00 98.96 170 A 1 
ATOM   1344 C  CA  . LEU A 1 170 ? -5.513  -9.444  6.868   1.00 98.95 170 A 1 
ATOM   1345 C  C   . LEU A 1 170 ? -4.833  -9.735  5.541   1.00 98.81 170 A 1 
ATOM   1346 O  O   . LEU A 1 170 ? -4.186  -8.861  4.956   1.00 98.68 170 A 1 
ATOM   1347 C  CB  . LEU A 1 170 ? -6.857  -8.759  6.601   1.00 98.88 170 A 1 
ATOM   1348 C  CG  . LEU A 1 170 ? -7.757  -8.503  7.814   1.00 98.58 170 A 1 
ATOM   1349 C  CD1 . LEU A 1 170 ? -9.045  -7.811  7.376   1.00 98.17 170 A 1 
ATOM   1350 C  CD2 . LEU A 1 170 ? -8.079  -9.811  8.524   1.00 98.00 170 A 1 
ATOM   1351 N  N   . ASN A 1 171 ? -4.968  -10.973 5.064   1.00 98.72 171 A 1 
ATOM   1352 C  CA  . ASN A 1 171 ? -4.445  -11.357 3.765   1.00 98.67 171 A 1 
ATOM   1353 C  C   . ASN A 1 171 ? -5.543  -11.211 2.716   1.00 98.52 171 A 1 
ATOM   1354 O  O   . ASN A 1 171 ? -6.278  -12.152 2.426   1.00 98.26 171 A 1 
ATOM   1355 C  CB  . ASN A 1 171 ? -3.919  -12.791 3.796   1.00 98.37 171 A 1 
ATOM   1356 C  CG  . ASN A 1 171 ? -3.328  -13.214 2.466   1.00 98.20 171 A 1 
ATOM   1357 O  OD1 . ASN A 1 171 ? -3.232  -12.425 1.529   1.00 96.52 171 A 1 
ATOM   1358 N  ND2 . ASN A 1 171 ? -2.933  -14.476 2.378   1.00 95.65 171 A 1 
ATOM   1359 N  N   . THR A 1 172 ? -5.654  -10.015 2.136   1.00 98.75 172 A 1 
ATOM   1360 C  CA  . THR A 1 172 ? -6.702  -9.755  1.153   1.00 98.73 172 A 1 
ATOM   1361 C  C   . THR A 1 172 ? -6.317  -10.203 -0.248  1.00 98.55 172 A 1 
ATOM   1362 O  O   . THR A 1 172 ? -7.121  -10.106 -1.171  1.00 98.26 172 A 1 
ATOM   1363 C  CB  . THR A 1 172 ? -7.110  -8.273  1.130   1.00 98.67 172 A 1 
ATOM   1364 O  OG1 . THR A 1 172 ? -5.948  -7.451  0.990   1.00 98.08 172 A 1 
ATOM   1365 C  CG2 . THR A 1 172 ? -7.833  -7.905  2.417   1.00 97.65 172 A 1 
ATOM   1366 N  N   . VAL A 1 173 ? -5.099  -10.710 -0.411  1.00 98.51 173 A 1 
ATOM   1367 C  CA  . VAL A 1 173 ? -4.731  -11.345 -1.683  1.00 98.35 173 A 1 
ATOM   1368 C  C   . VAL A 1 173 ? -5.622  -12.559 -1.912  1.00 98.27 173 A 1 
ATOM   1369 O  O   . VAL A 1 173 ? -5.874  -12.959 -3.047  1.00 97.86 173 A 1 
ATOM   1370 C  CB  . VAL A 1 173 ? -3.244  -11.751 -1.710  1.00 98.18 173 A 1 
ATOM   1371 C  CG1 . VAL A 1 173 ? -2.890  -12.407 -3.038  1.00 97.59 173 A 1 
ATOM   1372 C  CG2 . VAL A 1 173 ? -2.353  -10.538 -1.475  1.00 97.63 173 A 1 
ATOM   1373 N  N   . LEU A 1 174 ? -6.141  -13.132 -0.822  1.00 98.29 174 A 1 
ATOM   1374 C  CA  . LEU A 1 174 ? -7.101  -14.227 -0.908  1.00 98.19 174 A 1 
ATOM   1375 C  C   . LEU A 1 174 ? -8.372  -13.799 -1.641  1.00 98.16 174 A 1 
ATOM   1376 O  O   . LEU A 1 174 ? -9.065  -14.627 -2.226  1.00 97.76 174 A 1 
ATOM   1377 C  CB  . LEU A 1 174 ? -7.469  -14.738 0.485   1.00 97.99 174 A 1 
ATOM   1378 C  CG  . LEU A 1 174 ? -6.343  -15.330 1.343   1.00 97.66 174 A 1 
ATOM   1379 C  CD1 . LEU A 1 174 ? -6.877  -15.730 2.710   1.00 97.20 174 A 1 
ATOM   1380 C  CD2 . LEU A 1 174 ? -5.709  -16.525 0.642   1.00 97.06 174 A 1 
ATOM   1381 N  N   . TYR A 1 175 ? -8.660  -12.497 -1.616  1.00 98.36 175 A 1 
ATOM   1382 C  CA  . TYR A 1 175 ? -9.894  -11.973 -2.206  1.00 98.41 175 A 1 
ATOM   1383 C  C   . TYR A 1 175 ? -9.670  -11.283 -3.551  1.00 98.49 175 A 1 
ATOM   1384 O  O   . TYR A 1 175 ? -10.628 -10.847 -4.190  1.00 97.97 175 A 1 
ATOM   1385 C  CB  . TYR A 1 175 ? -10.556 -10.985 -1.236  1.00 98.46 175 A 1 
ATOM   1386 C  CG  . TYR A 1 175 ? -10.722 -11.501 0.177   1.00 98.57 175 A 1 
ATOM   1387 C  CD1 . TYR A 1 175 ? -11.030 -12.835 0.422   1.00 98.37 175 A 1 
ATOM   1388 C  CD2 . TYR A 1 175 ? -10.575 -10.652 1.266   1.00 98.38 175 A 1 
ATOM   1389 C  CE1 . TYR A 1 175 ? -11.180 -13.312 1.719   1.00 98.32 175 A 1 
ATOM   1390 C  CE2 . TYR A 1 175 ? -10.735 -11.114 2.559   1.00 98.31 175 A 1 
ATOM   1391 C  CZ  . TYR A 1 175 ? -11.036 -12.443 2.780   1.00 98.49 175 A 1 
ATOM   1392 O  OH  . TYR A 1 175 ? -11.192 -12.910 4.061   1.00 98.28 175 A 1 
ATOM   1393 N  N   . TYR A 1 176 ? -8.433  -11.182 -3.984  1.00 98.44 176 A 1 
ATOM   1394 C  CA  . TYR A 1 176 ? -8.068  -10.512 -5.235  1.00 98.29 176 A 1 
ATOM   1395 C  C   . TYR A 1 176 ? -8.726  -11.215 -6.421  1.00 98.10 176 A 1 
ATOM   1396 O  O   . TYR A 1 176 ? -8.700  -12.439 -6.514  1.00 97.72 176 A 1 
ATOM   1397 C  CB  . TYR A 1 176 ? -6.548  -10.512 -5.385  1.00 98.08 176 A 1 
ATOM   1398 C  CG  . TYR A 1 176 ? -5.987  -9.555  -6.423  1.00 97.85 176 A 1 
ATOM   1399 C  CD1 . TYR A 1 176 ? -6.637  -8.375  -6.762  1.00 96.82 176 A 1 
ATOM   1400 C  CD2 . TYR A 1 176 ? -4.766  -9.824  -7.032  1.00 96.81 176 A 1 
ATOM   1401 C  CE1 . TYR A 1 176 ? -6.103  -7.497  -7.691  1.00 96.11 176 A 1 
ATOM   1402 C  CE2 . TYR A 1 176 ? -4.219  -8.952  -7.958  1.00 96.07 176 A 1 
ATOM   1403 C  CZ  . TYR A 1 176 ? -4.890  -7.792  -8.288  1.00 96.22 176 A 1 
ATOM   1404 O  OH  . TYR A 1 176 ? -4.346  -6.927  -9.204  1.00 95.13 176 A 1 
ATOM   1405 N  N   . ASN A 1 177 ? -9.300  -10.448 -7.344  1.00 98.02 177 A 1 
ATOM   1406 C  CA  . ASN A 1 177 ? -10.042 -11.053 -8.448  1.00 97.67 177 A 1 
ATOM   1407 C  C   . ASN A 1 177 ? -9.155  -11.663 -9.536  1.00 97.59 177 A 1 
ATOM   1408 O  O   . ASN A 1 177 ? -9.664  -12.186 -10.527 1.00 96.28 177 A 1 
ATOM   1409 C  CB  . ASN A 1 177 ? -11.056 -10.062 -9.051  1.00 96.42 177 A 1 
ATOM   1410 C  CG  . ASN A 1 177 ? -10.410 -8.808  -9.596  1.00 95.20 177 A 1 
ATOM   1411 O  OD1 . ASN A 1 177 ? -9.204  -8.748  -9.805  1.00 89.25 177 A 1 
ATOM   1412 N  ND2 . ASN A 1 177 ? -11.232 -7.794  -9.826  1.00 88.27 177 A 1 
ATOM   1413 N  N   . TYR A 1 178 ? -7.842  -11.612 -9.344  1.00 97.62 178 A 1 
ATOM   1414 C  CA  . TYR A 1 178 ? -6.916  -12.335 -10.210 1.00 97.07 178 A 1 
ATOM   1415 C  C   . TYR A 1 178 ? -6.456  -13.637 -9.554  1.00 97.03 178 A 1 
ATOM   1416 O  O   . TYR A 1 178 ? -5.692  -14.408 -10.150 1.00 95.45 178 A 1 
ATOM   1417 C  CB  . TYR A 1 178 ? -5.692  -11.474 -10.551 1.00 96.48 178 A 1 
ATOM   1418 C  CG  . TYR A 1 178 ? -5.959  -10.321 -11.501 1.00 95.23 178 A 1 
ATOM   1419 C  CD1 . TYR A 1 178 ? -7.056  -10.321 -12.350 1.00 91.58 178 A 1 
ATOM   1420 C  CD2 . TYR A 1 178 ? -5.088  -9.235  -11.563 1.00 91.41 178 A 1 
ATOM   1421 C  CE1 . TYR A 1 178 ? -7.290  -9.273  -13.225 1.00 89.89 178 A 1 
ATOM   1422 C  CE2 . TYR A 1 178 ? -5.301  -8.179  -12.443 1.00 89.97 178 A 1 
ATOM   1423 C  CZ  . TYR A 1 178 ? -6.410  -8.206  -13.264 1.00 90.63 178 A 1 
ATOM   1424 O  OH  . TYR A 1 178 ? -6.635  -7.165  -14.131 1.00 88.21 178 A 1 
ATOM   1425 N  N   . ASN A 1 179 ? -6.921  -13.891 -8.335  1.00 96.89 179 A 1 
ATOM   1426 C  CA  . ASN A 1 179 ? -6.566  -15.101 -7.593  1.00 97.00 179 A 1 
ATOM   1427 C  C   . ASN A 1 179 ? -7.568  -16.209 -7.916  1.00 96.91 179 A 1 
ATOM   1428 O  O   . ASN A 1 179 ? -8.638  -16.287 -7.317  1.00 96.27 179 A 1 
ATOM   1429 C  CB  . ASN A 1 179 ? -6.548  -14.818 -6.094  1.00 97.06 179 A 1 
ATOM   1430 C  CG  . ASN A 1 179 ? -6.054  -15.993 -5.272  1.00 97.33 179 A 1 
ATOM   1431 O  OD1 . ASN A 1 179 ? -5.905  -17.107 -5.772  1.00 95.97 179 A 1 
ATOM   1432 N  ND2 . ASN A 1 179 ? -5.806  -15.751 -3.983  1.00 95.75 179 A 1 
ATOM   1433 N  N   . LYS A 1 180 ? -7.206  -17.069 -8.860  1.00 96.48 180 A 1 
ATOM   1434 C  CA  . LYS A 1 180 ? -8.130  -18.095 -9.327  1.00 95.84 180 A 1 
ATOM   1435 C  C   . LYS A 1 180 ? -8.327  -19.228 -8.326  1.00 95.54 180 A 1 
ATOM   1436 O  O   . LYS A 1 180 ? -9.250  -20.029 -8.462  1.00 93.47 180 A 1 
ATOM   1437 C  CB  . LYS A 1 180 ? -7.662  -18.663 -10.675 1.00 95.25 180 A 1 
ATOM   1438 C  CG  . LYS A 1 180 ? -7.706  -17.647 -11.810 1.00 90.87 180 A 1 
ATOM   1439 C  CD  . LYS A 1 180 ? -7.409  -18.290 -13.150 1.00 81.25 180 A 1 
ATOM   1440 C  CE  . LYS A 1 180 ? -7.553  -17.287 -14.289 1.00 73.72 180 A 1 
ATOM   1441 N  NZ  . LYS A 1 180 ? -7.328  -17.924 -15.624 1.00 62.78 180 A 1 
ATOM   1442 N  N   . GLN A 1 181 ? -7.485  -19.293 -7.301  1.00 95.91 181 A 1 
ATOM   1443 C  CA  . GLN A 1 181 ? -7.600  -20.344 -6.297  1.00 95.07 181 A 1 
ATOM   1444 C  C   . GLN A 1 181 ? -8.801  -20.140 -5.378  1.00 95.06 181 A 1 
ATOM   1445 O  O   . GLN A 1 181 ? -9.249  -21.084 -4.723  1.00 92.38 181 A 1 
ATOM   1446 C  CB  . GLN A 1 181 ? -6.322  -20.431 -5.448  1.00 93.71 181 A 1 
ATOM   1447 C  CG  . GLN A 1 181 ? -5.097  -20.920 -6.202  1.00 90.09 181 A 1 
ATOM   1448 C  CD  . GLN A 1 181 ? -3.947  -21.272 -5.268  1.00 85.48 181 A 1 
ATOM   1449 O  OE1 . GLN A 1 181 ? -4.151  -21.519 -4.085  1.00 77.61 181 A 1 
ATOM   1450 N  NE2 . GLN A 1 181 ? -2.740  -21.308 -5.804  1.00 74.81 181 A 1 
ATOM   1451 N  N   . THR A 1 182 ? -9.325  -18.923 -5.324  1.00 96.26 182 A 1 
ATOM   1452 C  CA  . THR A 1 182 ? -10.360 -18.587 -4.347  1.00 96.37 182 A 1 
ATOM   1453 C  C   . THR A 1 182 ? -11.665 -18.092 -4.962  1.00 96.15 182 A 1 
ATOM   1454 O  O   . THR A 1 182 ? -12.589 -17.725 -4.232  1.00 94.82 182 A 1 
ATOM   1455 C  CB  . THR A 1 182 ? -9.857  -17.512 -3.365  1.00 96.21 182 A 1 
ATOM   1456 O  OG1 . THR A 1 182 ? -9.462  -16.347 -4.102  1.00 95.25 182 A 1 
ATOM   1457 C  CG2 . THR A 1 182 ? -8.662  -18.023 -2.569  1.00 95.07 182 A 1 
ATOM   1458 N  N   . MET A 1 183 ? -11.767 -18.096 -6.277  1.00 95.46 183 A 1 
ATOM   1459 C  CA  . MET A 1 183 ? -12.923 -17.502 -6.951  1.00 94.26 183 A 1 
ATOM   1460 C  C   . MET A 1 183 ? -14.253 -18.167 -6.594  1.00 93.56 183 A 1 
ATOM   1461 O  O   . MET A 1 183 ? -15.293 -17.524 -6.618  1.00 89.75 183 A 1 
ATOM   1462 C  CB  . MET A 1 183 ? -12.730 -17.519 -8.472  1.00 92.14 183 A 1 
ATOM   1463 C  CG  . MET A 1 183 ? -12.695 -18.908 -9.093  1.00 85.70 183 A 1 
ATOM   1464 S  SD  . MET A 1 183 ? -12.815 -18.867 -10.899 1.00 82.35 183 A 1 
ATOM   1465 C  CE  . MET A 1 183 ? -11.423 -17.826 -11.312 1.00 72.62 183 A 1 
ATOM   1466 N  N   . ASP A 1 184 ? -14.210 -19.441 -6.236  1.00 93.71 184 A 1 
ATOM   1467 C  CA  . ASP A 1 184 ? -15.432 -20.199 -5.961  1.00 92.53 184 A 1 
ATOM   1468 C  C   . ASP A 1 184 ? -15.654 -20.460 -4.477  1.00 92.58 184 A 1 
ATOM   1469 O  O   . ASP A 1 184 ? -16.568 -21.191 -4.094  1.00 87.91 184 A 1 
ATOM   1470 C  CB  . ASP A 1 184 ? -15.407 -21.530 -6.714  1.00 90.22 184 A 1 
ATOM   1471 C  CG  . ASP A 1 184 ? -15.388 -21.355 -8.219  1.00 85.20 184 A 1 
ATOM   1472 O  OD1 . ASP A 1 184 ? -16.103 -20.470 -8.728  1.00 79.55 184 A 1 
ATOM   1473 O  OD2 . ASP A 1 184 ? -14.659 -22.105 -8.892  1.00 79.44 184 A 1 
ATOM   1474 N  N   . SER A 1 185 ? -14.836 -19.848 -3.629  1.00 93.30 185 A 1 
ATOM   1475 C  CA  . SER A 1 185 ? -14.943 -20.058 -2.191  1.00 93.66 185 A 1 
ATOM   1476 C  C   . SER A 1 185 ? -15.884 -19.031 -1.552  1.00 94.12 185 A 1 
ATOM   1477 O  O   . SER A 1 185 ? -16.305 -18.069 -2.199  1.00 90.80 185 A 1 
ATOM   1478 C  CB  . SER A 1 185 ? -13.564 -19.972 -1.535  1.00 91.44 185 A 1 
ATOM   1479 O  OG  . SER A 1 185 ? -13.603 -20.321 -0.167  1.00 82.97 185 A 1 
ATOM   1480 N  N   . THR A 1 186 ? -16.218 -19.242 -0.279  1.00 95.68 186 A 1 
ATOM   1481 C  CA  . THR A 1 186 ? -17.053 -18.307 0.463   1.00 95.71 186 A 1 
ATOM   1482 C  C   . THR A 1 186 ? -16.286 -17.656 1.599   1.00 96.33 186 A 1 
ATOM   1483 O  O   . THR A 1 186 ? -16.520 -16.501 1.940   1.00 93.68 186 A 1 
ATOM   1484 C  CB  . THR A 1 186 ? -18.304 -19.004 1.036   1.00 94.02 186 A 1 
ATOM   1485 O  OG1 . THR A 1 186 ? -17.907 -20.091 1.874   1.00 88.69 186 A 1 
ATOM   1486 C  CG2 . THR A 1 186 ? -19.192 -19.532 -0.091  1.00 87.09 186 A 1 
ATOM   1487 N  N   . ASP A 1 187 ? -15.358 -18.408 2.214   1.00 96.92 187 A 1 
ATOM   1488 C  CA  . ASP A 1 187 ? -14.515 -17.884 3.283   1.00 97.41 187 A 1 
ATOM   1489 C  C   . ASP A 1 187 ? -13.124 -18.511 3.195   1.00 97.44 187 A 1 
ATOM   1490 O  O   . ASP A 1 187 ? -12.789 -19.404 3.978   1.00 96.81 187 A 1 
ATOM   1491 C  CB  . ASP A 1 187 ? -15.143 -18.168 4.653   1.00 97.42 187 A 1 
ATOM   1492 C  CG  . ASP A 1 187 ? -14.388 -17.476 5.787   1.00 97.92 187 A 1 
ATOM   1493 O  OD1 . ASP A 1 187 ? -13.509 -16.640 5.500   1.00 97.63 187 A 1 
ATOM   1494 O  OD2 . ASP A 1 187 ? -14.692 -17.761 6.953   1.00 97.65 187 A 1 
ATOM   1495 N  N   . PRO A 1 188 ? -12.310 -18.069 2.232   1.00 97.41 188 A 1 
ATOM   1496 C  CA  . PRO A 1 188 ? -10.986 -18.650 1.998   1.00 97.42 188 A 1 
ATOM   1497 C  C   . PRO A 1 188 ? -10.142 -18.697 3.266   1.00 97.61 188 A 1 
ATOM   1498 O  O   . PRO A 1 188 ? -9.918  -17.665 3.902   1.00 97.33 188 A 1 
ATOM   1499 C  CB  . PRO A 1 188 ? -10.369 -17.719 0.954   1.00 96.99 188 A 1 
ATOM   1500 C  CG  . PRO A 1 188 ? -11.539 -17.156 0.220   1.00 95.92 188 A 1 
ATOM   1501 C  CD  . PRO A 1 188 ? -12.605 -16.989 1.269   1.00 97.30 188 A 1 
ATOM   1502 N  N   . LEU A 1 189 ? -9.711  -19.913 3.621   1.00 97.13 189 A 1 
ATOM   1503 C  CA  . LEU A 1 189 ? -8.851  -20.148 4.784   1.00 97.08 189 A 1 
ATOM   1504 C  C   . LEU A 1 189 ? -9.462  -19.652 6.092   1.00 97.26 189 A 1 
ATOM   1505 O  O   . LEU A 1 189 ? -8.747  -19.449 7.079   1.00 96.75 189 A 1 
ATOM   1506 C  CB  . LEU A 1 189 ? -7.459  -19.549 4.558   1.00 96.81 189 A 1 
ATOM   1507 C  CG  . LEU A 1 189 ? -6.645  -20.227 3.451   1.00 95.94 189 A 1 
ATOM   1508 C  CD1 . LEU A 1 189 ? -5.359  -19.466 3.174   1.00 94.51 189 A 1 
ATOM   1509 C  CD2 . LEU A 1 189 ? -6.345  -21.673 3.828   1.00 94.18 189 A 1 
ATOM   1510 N  N   . GLY A 1 190 ? -10.786 -19.446 6.110   1.00 97.42 190 A 1 
ATOM   1511 C  CA  . GLY A 1 190 ? -11.511 -19.103 7.325   1.00 97.62 190 A 1 
ATOM   1512 C  C   . GLY A 1 190 ? -11.224 -17.719 7.884   1.00 98.16 190 A 1 
ATOM   1513 O  O   . GLY A 1 190 ? -11.458 -17.462 9.065   1.00 97.99 190 A 1 
ATOM   1514 N  N   . GLN A 1 191 ? -10.723 -16.822 7.043   1.00 98.19 191 A 1 
ATOM   1515 C  CA  . GLN A 1 191 ? -10.287 -15.508 7.517   1.00 98.49 191 A 1 
ATOM   1516 C  C   . GLN A 1 191 ? -11.439 -14.641 8.037   1.00 98.64 191 A 1 
ATOM   1517 O  O   . GLN A 1 191 ? -11.283 -13.947 9.036   1.00 98.72 191 A 1 
ATOM   1518 C  CB  . GLN A 1 191 ? -9.519  -14.763 6.440   1.00 98.16 191 A 1 
ATOM   1519 C  CG  . GLN A 1 191 ? -8.938  -13.433 6.911   1.00 97.88 191 A 1 
ATOM   1520 C  CD  . GLN A 1 191 ? -7.995  -12.798 5.910   1.00 98.29 191 A 1 
ATOM   1521 O  OE1 . GLN A 1 191 ? -6.858  -12.462 6.243   1.00 93.18 191 A 1 
ATOM   1522 N  NE2 . GLN A 1 191 ? -8.464  -12.630 4.681   1.00 94.27 191 A 1 
ATOM   1523 N  N   . PHE A 1 192 ? -12.594 -14.660 7.366   1.00 98.71 192 A 1 
ATOM   1524 C  CA  . PHE A 1 192 ? -13.730 -13.864 7.810   1.00 98.80 192 A 1 
ATOM   1525 C  C   . PHE A 1 192 ? -14.205 -14.291 9.192   1.00 98.86 192 A 1 
ATOM   1526 O  O   . PHE A 1 192 ? -14.445 -13.459 10.061  1.00 98.80 192 A 1 
ATOM   1527 C  CB  . PHE A 1 192 ? -14.890 -13.946 6.810   1.00 98.78 192 A 1 
ATOM   1528 C  CG  . PHE A 1 192 ? -14.716 -13.090 5.584   1.00 98.76 192 A 1 
ATOM   1529 C  CD1 . PHE A 1 192 ? -14.602 -11.708 5.693   1.00 98.44 192 A 1 
ATOM   1530 C  CD2 . PHE A 1 192 ? -14.679 -13.656 4.323   1.00 98.42 192 A 1 
ATOM   1531 C  CE1 . PHE A 1 192 ? -14.438 -10.911 4.569   1.00 98.18 192 A 1 
ATOM   1532 C  CE2 . PHE A 1 192 ? -14.523 -12.873 3.198   1.00 98.11 192 A 1 
ATOM   1533 C  CZ  . PHE A 1 192 ? -14.402 -11.495 3.315   1.00 98.31 192 A 1 
ATOM   1534 N  N   . GLU A 1 193 ? -14.349 -15.603 9.391   1.00 98.70 193 A 1 
ATOM   1535 C  CA  . GLU A 1 193 ? -14.776 -16.136 10.684  1.00 98.78 193 A 1 
ATOM   1536 C  C   . GLU A 1 193 ? -13.747 -15.811 11.767  1.00 98.82 193 A 1 
ATOM   1537 O  O   . GLU A 1 193 ? -14.101 -15.416 12.881  1.00 98.75 193 A 1 
ATOM   1538 C  CB  . GLU A 1 193 ? -14.999 -17.650 10.601  1.00 98.49 193 A 1 
ATOM   1539 C  CG  . GLU A 1 193 ? -15.489 -18.279 11.895  1.00 90.26 193 A 1 
ATOM   1540 C  CD  . GLU A 1 193 ? -15.749 -19.777 11.768  1.00 80.88 193 A 1 
ATOM   1541 O  OE1 . GLU A 1 193 ? -15.485 -20.337 10.685  1.00 75.11 193 A 1 
ATOM   1542 O  OE2 . GLU A 1 193 ? -16.220 -20.379 12.747  1.00 74.84 193 A 1 
ATOM   1543 N  N   . TRP A 1 194 ? -12.480 -15.970 11.429  1.00 98.77 194 A 1 
ATOM   1544 C  CA  . TRP A 1 194 ? -11.379 -15.647 12.339  1.00 98.89 194 A 1 
ATOM   1545 C  C   . TRP A 1 194 ? -11.401 -14.172 12.732  1.00 98.82 194 A 1 
ATOM   1546 O  O   . TRP A 1 194 ? -11.268 -13.830 13.910  1.00 98.83 194 A 1 
ATOM   1547 C  CB  . TRP A 1 194 ? -10.041 -16.002 11.683  1.00 98.78 194 A 1 
ATOM   1548 C  CG  . TRP A 1 194 ? -8.829  -15.516 12.431  1.00 98.80 194 A 1 
ATOM   1549 C  CD1 . TRP A 1 194 ? -8.170  -16.155 13.435  1.00 98.64 194 A 1 
ATOM   1550 C  CD2 . TRP A 1 194 ? -8.118  -14.292 12.199  1.00 98.79 194 A 1 
ATOM   1551 N  NE1 . TRP A 1 194 ? -7.096  -15.403 13.853  1.00 98.59 194 A 1 
ATOM   1552 C  CE2 . TRP A 1 194 ? -7.037  -14.254 13.112  1.00 98.71 194 A 1 
ATOM   1553 C  CE3 . TRP A 1 194 ? -8.287  -13.218 11.308  1.00 98.71 194 A 1 
ATOM   1554 C  CZ2 . TRP A 1 194 ? -6.137  -13.186 13.160  1.00 98.59 194 A 1 
ATOM   1555 C  CZ3 . TRP A 1 194 ? -7.386  -12.156 11.367  1.00 98.61 194 A 1 
ATOM   1556 C  CH2 . TRP A 1 194 ? -6.331  -12.155 12.282  1.00 98.57 194 A 1 
ATOM   1557 N  N   . PHE A 1 195 ? -11.598 -13.305 11.759  1.00 98.81 195 A 1 
ATOM   1558 C  CA  . PHE A 1 195 ? -11.625 -11.866 11.985  1.00 98.92 195 A 1 
ATOM   1559 C  C   . PHE A 1 195 ? -12.760 -11.473 12.929  1.00 98.92 195 A 1 
ATOM   1560 O  O   . PHE A 1 195 ? -12.581 -10.657 13.831  1.00 98.86 195 A 1 
ATOM   1561 C  CB  . PHE A 1 195 ? -11.743 -11.114 10.662  1.00 98.89 195 A 1 
ATOM   1562 C  CG  . PHE A 1 195 ? -11.738 -9.612  10.805  1.00 98.90 195 A 1 
ATOM   1563 C  CD1 . PHE A 1 195 ? -10.567 -8.934  11.102  1.00 98.74 195 A 1 
ATOM   1564 C  CD2 . PHE A 1 195 ? -12.902 -8.883  10.630  1.00 98.73 195 A 1 
ATOM   1565 C  CE1 . PHE A 1 195 ? -10.556 -7.555  11.227  1.00 98.59 195 A 1 
ATOM   1566 C  CE2 . PHE A 1 195 ? -12.897 -7.501  10.748  1.00 98.59 195 A 1 
ATOM   1567 C  CZ  . PHE A 1 195 ? -11.720 -6.835  11.052  1.00 98.74 195 A 1 
ATOM   1568 N  N   . LYS A 1 196 ? -13.936 -12.062 12.709  1.00 98.86 196 A 1 
ATOM   1569 C  CA  . LYS A 1 196 ? -15.089 -11.787 13.558  1.00 98.85 196 A 1 
ATOM   1570 C  C   . LYS A 1 196 ? -14.814 -12.181 15.004  1.00 98.87 196 A 1 
ATOM   1571 O  O   . LYS A 1 196 ? -15.144 -11.451 15.934  1.00 98.79 196 A 1 
ATOM   1572 C  CB  . LYS A 1 196 ? -16.327 -12.531 13.044  1.00 98.69 196 A 1 
ATOM   1573 C  CG  . LYS A 1 196 ? -17.599 -12.213 13.829  1.00 96.20 196 A 1 
ATOM   1574 C  CD  . LYS A 1 196 ? -18.796 -12.986 13.290  1.00 93.90 196 A 1 
ATOM   1575 C  CE  . LYS A 1 196 ? -20.081 -12.532 13.959  1.00 86.64 196 A 1 
ATOM   1576 N  NZ  . LYS A 1 196 ? -20.035 -12.661 15.440  1.00 79.15 196 A 1 
ATOM   1577 N  N   . THR A 1 197 ? -14.207 -13.347 15.190  1.00 98.95 197 A 1 
ATOM   1578 C  CA  . THR A 1 197 ? -13.869 -13.839 16.527  1.00 98.85 197 A 1 
ATOM   1579 C  C   . THR A 1 197 ? -12.892 -12.887 17.229  1.00 98.96 197 A 1 
ATOM   1580 O  O   . THR A 1 197 ? -13.078 -12.553 18.404  1.00 98.77 197 A 1 
ATOM   1581 C  CB  . THR A 1 197 ? -13.253 -15.245 16.458  1.00 98.72 197 A 1 
ATOM   1582 O  OG1 . THR A 1 197 ? -14.222 -16.160 15.926  1.00 96.35 197 A 1 
ATOM   1583 C  CG2 . THR A 1 197 ? -12.822 -15.724 17.841  1.00 95.76 197 A 1 
ATOM   1584 N  N   . VAL A 1 198 ? -11.872 -12.455 16.497  1.00 98.90 198 A 1 
ATOM   1585 C  CA  . VAL A 1 198 ? -10.882 -11.531 17.036  1.00 98.93 198 A 1 
ATOM   1586 C  C   . VAL A 1 198 ? -11.518 -10.195 17.425  1.00 98.96 198 A 1 
ATOM   1587 O  O   . VAL A 1 198 ? -11.307 -9.693  18.531  1.00 98.83 198 A 1 
ATOM   1588 C  CB  . VAL A 1 198 ? -9.732  -11.289 16.023  1.00 98.81 198 A 1 
ATOM   1589 C  CG1 . VAL A 1 198 ? -8.847  -10.130 16.467  1.00 98.27 198 A 1 
ATOM   1590 C  CG2 . VAL A 1 198 ? -8.904  -12.558 15.854  1.00 98.38 198 A 1 
ATOM   1591 N  N   . MET A 1 199 ? -12.309 -9.631  16.528  1.00 98.95 199 A 1 
ATOM   1592 C  CA  . MET A 1 199 ? -12.937 -8.333  16.765  1.00 98.92 199 A 1 
ATOM   1593 C  C   . MET A 1 199 ? -13.961 -8.389  17.899  1.00 98.96 199 A 1 
ATOM   1594 O  O   . MET A 1 199 ? -14.045 -7.457  18.705  1.00 98.80 199 A 1 
ATOM   1595 C  CB  . MET A 1 199 ? -13.602 -7.823  15.485  1.00 98.87 199 A 1 
ATOM   1596 C  CG  . MET A 1 199 ? -12.620 -7.433  14.387  1.00 98.36 199 A 1 
ATOM   1597 S  SD  . MET A 1 199 ? -11.596 -6.007  14.823  1.00 98.03 199 A 1 
ATOM   1598 C  CE  . MET A 1 199 ? -9.966  -6.694  14.611  1.00 94.72 199 A 1 
ATOM   1599 N  N   . ASP A 1 200 ? -14.736 -9.464  17.970  1.00 98.95 200 A 1 
ATOM   1600 C  CA  . ASP A 1 200 ? -15.680 -9.646  19.063  1.00 98.93 200 A 1 
ATOM   1601 C  C   . ASP A 1 200 ? -14.947 -9.651  20.404  1.00 98.82 200 A 1 
ATOM   1602 O  O   . ASP A 1 200 ? -15.404 -9.049  21.370  1.00 98.70 200 A 1 
ATOM   1603 C  CB  . ASP A 1 200 ? -16.472 -10.953 18.897  1.00 98.82 200 A 1 
ATOM   1604 C  CG  . ASP A 1 200 ? -17.566 -10.849 17.846  1.00 98.31 200 A 1 
ATOM   1605 O  OD1 . ASP A 1 200 ? -17.915 -9.723  17.451  1.00 96.64 200 A 1 
ATOM   1606 O  OD2 . ASP A 1 200 ? -18.087 -11.904 17.441  1.00 96.62 200 A 1 
ATOM   1607 N  N   . GLY A 1 201 ? -13.806 -10.316 20.443  1.00 98.85 201 A 1 
ATOM   1608 C  CA  . GLY A 1 201 ? -12.987 -10.368 21.646  1.00 98.80 201 A 1 
ATOM   1609 C  C   . GLY A 1 201 ? -12.485 -8.995  22.051  1.00 98.83 201 A 1 
ATOM   1610 O  O   . GLY A 1 201 ? -12.516 -8.635  23.225  1.00 98.60 201 A 1 
ATOM   1611 N  N   . TYR A 1 202 ? -12.021 -8.223  21.078  1.00 98.87 202 A 1 
ATOM   1612 C  CA  . TYR A 1 202 ? -11.534 -6.874  21.340  1.00 98.89 202 A 1 
ATOM   1613 C  C   . TYR A 1 202 ? -12.661 -5.984  21.866  1.00 98.75 202 A 1 
ATOM   1614 O  O   . TYR A 1 202 ? -12.468 -5.220  22.809  1.00 98.53 202 A 1 
ATOM   1615 C  CB  . TYR A 1 202 ? -10.936 -6.253  20.074  1.00 98.82 202 A 1 
ATOM   1616 C  CG  . TYR A 1 202 ? -9.630  -6.869  19.609  1.00 98.84 202 A 1 
ATOM   1617 C  CD1 . TYR A 1 202 ? -8.887  -7.706  20.428  1.00 98.64 202 A 1 
ATOM   1618 C  CD2 . TYR A 1 202 ? -9.130  -6.585  18.340  1.00 98.65 202 A 1 
ATOM   1619 C  CE1 . TYR A 1 202 ? -7.687  -8.258  20.001  1.00 98.58 202 A 1 
ATOM   1620 C  CE2 . TYR A 1 202 ? -7.934  -7.126  17.907  1.00 98.58 202 A 1 
ATOM   1621 C  CZ  . TYR A 1 202 ? -7.217  -7.965  18.737  1.00 98.70 202 A 1 
ATOM   1622 O  OH  . TYR A 1 202 ? -6.024  -8.509  18.302  1.00 98.42 202 A 1 
ATOM   1623 N  N   . ARG A 1 203 ? -13.829 -6.083  21.249  1.00 98.81 203 A 1 
ATOM   1624 C  CA  . ARG A 1 203 ? -14.982 -5.273  21.651  1.00 98.76 203 A 1 
ATOM   1625 C  C   . ARG A 1 203 ? -15.380 -5.564  23.096  1.00 98.68 203 A 1 
ATOM   1626 O  O   . ARG A 1 203 ? -15.641 -4.646  23.871  1.00 98.17 203 A 1 
ATOM   1627 C  CB  . ARG A 1 203 ? -16.164 -5.524  20.711  1.00 98.43 203 A 1 
ATOM   1628 C  CG  . ARG A 1 203 ? -17.452 -4.830  21.132  1.00 97.30 203 A 1 
ATOM   1629 C  CD  . ARG A 1 203 ? -18.559 -5.076  20.099  1.00 96.65 203 A 1 
ATOM   1630 N  NE  . ARG A 1 203 ? -18.375 -4.275  18.900  1.00 96.06 203 A 1 
ATOM   1631 C  CZ  . ARG A 1 203 ? -18.965 -4.523  17.730  1.00 96.99 203 A 1 
ATOM   1632 N  NH1 . ARG A 1 203 ? -19.756 -5.580  17.590  1.00 91.71 203 A 1 
ATOM   1633 N  NH2 . ARG A 1 203 ? -18.763 -3.720  16.698  1.00 91.66 203 A 1 
ATOM   1634 N  N   . LYS A 1 204 ? -15.430 -6.838  23.460  1.00 98.79 204 A 1 
ATOM   1635 C  CA  . LYS A 1 204 ? -15.852 -7.239  24.801  1.00 98.60 204 A 1 
ATOM   1636 C  C   . LYS A 1 204 ? -14.869 -6.795  25.878  1.00 98.65 204 A 1 
ATOM   1637 O  O   . LYS A 1 204 ? -15.262 -6.559  27.018  1.00 97.99 204 A 1 
ATOM   1638 C  CB  . LYS A 1 204 ? -16.035 -8.760  24.867  1.00 98.37 204 A 1 
ATOM   1639 C  CG  . LYS A 1 204 ? -17.234 -9.280  24.103  1.00 88.55 204 A 1 
ATOM   1640 C  CD  . LYS A 1 204 ? -17.364 -10.792 24.233  1.00 86.24 204 A 1 
ATOM   1641 C  CE  . LYS A 1 204 ? -18.568 -11.315 23.472  1.00 74.43 204 A 1 
ATOM   1642 N  NZ  . LYS A 1 204 ? -18.705 -12.795 23.588  1.00 66.56 204 A 1 
ATOM   1643 N  N   . THR A 1 205 ? -13.597 -6.669  25.513  1.00 98.44 205 A 1 
ATOM   1644 C  CA  . THR A 1 205 ? -12.554 -6.334  26.474  1.00 98.26 205 A 1 
ATOM   1645 C  C   . THR A 1 205 ? -12.068 -4.892  26.345  1.00 98.08 205 A 1 
ATOM   1646 O  O   . THR A 1 205 ? -11.113 -4.489  27.010  1.00 97.06 205 A 1 
ATOM   1647 C  CB  . THR A 1 205 ? -11.353 -7.286  26.350  1.00 97.95 205 A 1 
ATOM   1648 O  OG1 . THR A 1 205 ? -10.874 -7.283  25.007  1.00 96.47 205 A 1 
ATOM   1649 C  CG2 . THR A 1 205 ? -11.763 -8.699  26.734  1.00 95.82 205 A 1 
ATOM   1650 N  N   . GLY A 1 206 ? -12.730 -4.110  25.492  1.00 98.10 206 A 1 
ATOM   1651 C  CA  . GLY A 1 206 ? -12.406 -2.695  25.348  1.00 97.85 206 A 1 
ATOM   1652 C  C   . GLY A 1 206 ? -11.073 -2.421  24.668  1.00 97.83 206 A 1 
ATOM   1653 O  O   . GLY A 1 206 ? -10.451 -1.384  24.898  1.00 96.74 206 A 1 
ATOM   1654 N  N   . GLN A 1 207 ? -10.644 -3.340  23.821  1.00 98.14 207 A 1 
ATOM   1655 C  CA  . GLN A 1 207 ? -9.406  -3.178  23.071  1.00 98.24 207 A 1 
ATOM   1656 C  C   . GLN A 1 207 ? -9.665  -2.479  21.739  1.00 98.32 207 A 1 
ATOM   1657 O  O   . GLN A 1 207 ? -10.806 -2.382  21.284  1.00 98.03 207 A 1 
ATOM   1658 C  CB  . GLN A 1 207 ? -8.726  -4.528  22.840  1.00 97.98 207 A 1 
ATOM   1659 C  CG  . GLN A 1 207 ? -8.411  -5.295  24.108  1.00 97.13 207 A 1 
ATOM   1660 C  CD  . GLN A 1 207 ? -7.557  -6.528  23.860  1.00 97.03 207 A 1 
ATOM   1661 O  OE1 . GLN A 1 207 ? -6.501  -6.424  23.242  1.00 91.14 207 A 1 
ATOM   1662 N  NE2 . GLN A 1 207 ? -8.002  -7.674  24.331  1.00 90.82 207 A 1 
ATOM   1663 N  N   . ARG A 1 208 ? -8.605  -1.987  21.134  1.00 98.42 208 A 1 
ATOM   1664 C  CA  . ARG A 1 208 ? -8.702  -1.333  19.836  1.00 98.49 208 A 1 
ATOM   1665 C  C   . ARG A 1 208 ? -7.749  -1.996  18.848  1.00 98.67 208 A 1 
ATOM   1666 O  O   . ARG A 1 208 ? -6.886  -2.780  19.234  1.00 98.50 208 A 1 
ATOM   1667 C  CB  . ARG A 1 208 ? -8.377  0.156   19.962  1.00 98.05 208 A 1 
ATOM   1668 C  CG  . ARG A 1 208 ? -9.328  0.926   20.871  1.00 95.31 208 A 1 
ATOM   1669 C  CD  . ARG A 1 208 ? -10.718 1.010   20.265  1.00 89.50 208 A 1 
ATOM   1670 N  NE  . ARG A 1 208 ? -11.639 1.788   21.102  1.00 84.62 208 A 1 
ATOM   1671 C  CZ  . ARG A 1 208 ? -12.407 1.278   22.055  1.00 78.75 208 A 1 
ATOM   1672 N  NH1 . ARG A 1 208 ? -12.378 -0.020  22.293  1.00 72.58 208 A 1 
ATOM   1673 N  NH2 . ARG A 1 208 ? -13.206 2.066   22.768  1.00 75.66 208 A 1 
ATOM   1674 N  N   . ALA A 1 209 ? -7.918  -1.670  17.565  1.00 98.67 209 A 1 
ATOM   1675 C  CA  . ALA A 1 209 ? -7.109  -2.291  16.526  1.00 98.77 209 A 1 
ATOM   1676 C  C   . ALA A 1 209 ? -6.792  -1.351  15.375  1.00 98.80 209 A 1 
ATOM   1677 O  O   . ALA A 1 209 ? -7.604  -0.487  15.021  1.00 98.72 209 A 1 
ATOM   1678 C  CB  . ALA A 1 209 ? -7.803  -3.543  15.991  1.00 98.71 209 A 1 
ATOM   1679 N  N   . ILE A 1 210 ? -5.613  -1.509  14.829  1.00 98.81 210 A 1 
ATOM   1680 C  CA  . ILE A 1 210 ? -5.270  -0.925  13.549  1.00 98.87 210 A 1 
ATOM   1681 C  C   . ILE A 1 210 ? -5.133  -2.083  12.571  1.00 98.98 210 A 1 
ATOM   1682 O  O   . ILE A 1 210 ? -4.301  -2.968  12.767  1.00 98.90 210 A 1 
ATOM   1683 C  CB  . ILE A 1 210 ? -3.957  -0.113  13.609  1.00 98.79 210 A 1 
ATOM   1684 C  CG1 . ILE A 1 210 ? -4.133  1.098   14.528  1.00 98.26 210 A 1 
ATOM   1685 C  CG2 . ILE A 1 210 ? -3.538  0.333   12.210  1.00 98.51 210 A 1 
ATOM   1686 C  CD1 . ILE A 1 210 ? -2.866  1.895   14.753  1.00 96.71 210 A 1 
ATOM   1687 N  N   . VAL A 1 211 ? -5.974  -2.083  11.539  1.00 98.93 211 A 1 
ATOM   1688 C  CA  . VAL A 1 211 ? -6.000  -3.176  10.574  1.00 98.99 211 A 1 
ATOM   1689 C  C   . VAL A 1 211 ? -5.158  -2.827  9.359   1.00 98.97 211 A 1 
ATOM   1690 O  O   . VAL A 1 211 ? -5.211  -1.702  8.866   1.00 98.89 211 A 1 
ATOM   1691 C  CB  . VAL A 1 211 ? -7.443  -3.499  10.138  1.00 98.90 211 A 1 
ATOM   1692 C  CG1 . VAL A 1 211 ? -7.463  -4.664  9.154   1.00 98.57 211 A 1 
ATOM   1693 C  CG2 . VAL A 1 211 ? -8.308  -3.827  11.355  1.00 98.59 211 A 1 
ATOM   1694 N  N   . SER A 1 212 ? -4.372  -3.797  8.878   1.00 98.93 212 A 1 
ATOM   1695 C  CA  . SER A 1 212 ? -3.558  -3.596  7.690   1.00 98.99 212 A 1 
ATOM   1696 C  C   . SER A 1 212 ? -3.790  -4.726  6.693   1.00 98.96 212 A 1 
ATOM   1697 O  O   . SER A 1 212 ? -4.005  -5.871  7.076   1.00 98.79 212 A 1 
ATOM   1698 C  CB  . SER A 1 212 ? -2.076  -3.517  8.053   1.00 98.60 212 A 1 
ATOM   1699 O  OG  . SER A 1 212 ? -1.815  -2.429  8.918   1.00 86.13 212 A 1 
ATOM   1700 N  N   . MET A 1 213 ? -3.750  -4.391  5.408   1.00 98.90 213 A 1 
ATOM   1701 C  CA  . MET A 1 213 ? -3.950  -5.353  4.342   1.00 98.82 213 A 1 
ATOM   1702 C  C   . MET A 1 213 ? -3.301  -4.806  3.078   1.00 98.89 213 A 1 
ATOM   1703 O  O   . MET A 1 213 ? -3.146  -3.595  2.926   1.00 98.53 213 A 1 
ATOM   1704 C  CB  . MET A 1 213 ? -5.444  -5.600  4.103   1.00 98.36 213 A 1 
ATOM   1705 C  CG  . MET A 1 213 ? -6.209  -4.348  3.691   1.00 97.64 213 A 1 
ATOM   1706 S  SD  . MET A 1 213 ? -8.002  -4.534  3.783   1.00 98.00 213 A 1 
ATOM   1707 C  CE  . MET A 1 213 ? -8.242  -4.664  5.533   1.00 95.28 213 A 1 
ATOM   1708 N  N   . HIS A 1 214 ? -2.907  -5.703  2.165   1.00 98.79 214 A 1 
ATOM   1709 C  CA  . HIS A 1 214 ? -2.249  -5.222  0.954   1.00 98.75 214 A 1 
ATOM   1710 C  C   . HIS A 1 214 ? -3.244  -4.549  0.010   1.00 98.61 214 A 1 
ATOM   1711 O  O   . HIS A 1 214 ? -3.001  -3.444  -0.475  1.00 98.14 214 A 1 
ATOM   1712 C  CB  . HIS A 1 214 ? -1.528  -6.352  0.237   1.00 98.60 214 A 1 
ATOM   1713 C  CG  . HIS A 1 214 ? -0.723  -5.880  -0.934  1.00 98.54 214 A 1 
ATOM   1714 N  ND1 . HIS A 1 214 ? 0.347   -5.031  -0.806  1.00 97.23 214 A 1 
ATOM   1715 C  CD2 . HIS A 1 214 ? -0.859  -6.116  -2.262  1.00 97.37 214 A 1 
ATOM   1716 C  CE1 . HIS A 1 214 ? 0.853   -4.770  -2.002  1.00 97.34 214 A 1 
ATOM   1717 N  NE2 . HIS A 1 214 ? 0.135   -5.416  -2.901  1.00 97.45 214 A 1 
ATOM   1718 N  N   . ILE A 1 215 ? -4.363  -5.224  -0.238  1.00 98.79 215 A 1 
ATOM   1719 C  CA  . ILE A 1 215 ? -5.361  -4.728  -1.189  1.00 98.74 215 A 1 
ATOM   1720 C  C   . ILE A 1 215 ? -6.625  -4.268  -0.470  1.00 98.77 215 A 1 
ATOM   1721 O  O   . ILE A 1 215 ? -7.326  -5.073  0.150   1.00 98.63 215 A 1 
ATOM   1722 C  CB  . ILE A 1 215 ? -5.727  -5.806  -2.230  1.00 98.60 215 A 1 
ATOM   1723 C  CG1 . ILE A 1 215 ? -4.465  -6.398  -2.856  1.00 97.98 215 A 1 
ATOM   1724 C  CG2 . ILE A 1 215 ? -6.637  -5.208  -3.305  1.00 97.95 215 A 1 
ATOM   1725 C  CD1 . ILE A 1 215 ? -4.724  -7.522  -3.845  1.00 97.08 215 A 1 
ATOM   1726 N  N   . CYS A 1 216 ? -6.930  -2.989  -0.556  1.00 98.55 216 A 1 
ATOM   1727 C  CA  . CYS A 1 216 ? -8.123  -2.411  0.035   1.00 98.31 216 A 1 
ATOM   1728 C  C   . CYS A 1 216 ? -9.369  -2.778  -0.773  1.00 98.41 216 A 1 
ATOM   1729 O  O   . CYS A 1 216 ? -9.282  -3.025  -1.983  1.00 97.46 216 A 1 
ATOM   1730 C  CB  . CYS A 1 216 ? -8.004  -0.887  0.077   1.00 97.15 216 A 1 
ATOM   1731 S  SG  . CYS A 1 216 ? -7.829  -0.152  1.721   1.00 93.73 216 A 1 
ATOM   1732 N  N   . PRO A 1 217 ? -10.541 -2.825  -0.137  1.00 98.53 217 A 1 
ATOM   1733 C  CA  . PRO A 1 217 ? -11.783 -2.944  -0.897  1.00 98.43 217 A 1 
ATOM   1734 C  C   . PRO A 1 217 ? -11.961 -1.723  -1.796  1.00 98.30 217 A 1 
ATOM   1735 O  O   . PRO A 1 217 ? -11.430 -0.657  -1.489  1.00 97.20 217 A 1 
ATOM   1736 C  CB  . PRO A 1 217 ? -12.869 -2.964  0.184   1.00 97.76 217 A 1 
ATOM   1737 C  CG  . PRO A 1 217 ? -12.164 -3.308  1.452   1.00 95.74 217 A 1 
ATOM   1738 C  CD  . PRO A 1 217 ? -10.782 -2.741  1.310   1.00 98.09 217 A 1 
ATOM   1739 N  N   . GLY A 1 218 ? -12.693 -1.876  -2.896  1.00 97.98 218 A 1 
ATOM   1740 C  CA  . GLY A 1 218 ? -12.959 -0.765  -3.786  1.00 97.79 218 A 1 
ATOM   1741 C  C   . GLY A 1 218 ? -12.361 -0.958  -5.166  1.00 97.90 218 A 1 
ATOM   1742 O  O   . GLY A 1 218 ? -12.136 -2.082  -5.610  1.00 96.75 218 A 1 
ATOM   1743 N  N   . VAL A 1 219 ? -12.114 0.157   -5.844  1.00 97.60 219 A 1 
ATOM   1744 C  CA  . VAL A 1 219 ? -11.662 0.138   -7.231  1.00 97.42 219 A 1 
ATOM   1745 C  C   . VAL A 1 219 ? -10.319 0.845   -7.392  1.00 97.58 219 A 1 
ATOM   1746 O  O   . VAL A 1 219 ? -9.846  1.515   -6.477  1.00 96.74 219 A 1 
ATOM   1747 C  CB  . VAL A 1 219 ? -12.694 0.791   -8.159  1.00 96.63 219 A 1 
ATOM   1748 C  CG1 . VAL A 1 219 ? -14.022 0.050   -8.094  1.00 93.93 219 A 1 
ATOM   1749 C  CG2 . VAL A 1 219 ? -12.879 2.261   -7.791  1.00 93.92 219 A 1 
ATOM   1750 N  N   . ALA A 1 220 ? -9.722  0.677   -8.578  1.00 97.10 220 A 1 
ATOM   1751 C  CA  . ALA A 1 220 ? -8.473  1.351   -8.908  1.00 96.90 220 A 1 
ATOM   1752 C  C   . ALA A 1 220 ? -8.747  2.492   -9.883  1.00 96.89 220 A 1 
ATOM   1753 O  O   . ALA A 1 220 ? -9.033  2.248   -11.058 1.00 95.51 220 A 1 
ATOM   1754 C  CB  . ALA A 1 220 ? -7.477  0.366   -9.507  1.00 96.42 220 A 1 
ATOM   1755 N  N   . GLU A 1 221 ? -8.660  3.724   -9.407  1.00 95.66 221 A 1 
ATOM   1756 C  CA  . GLU A 1 221 ? -8.984  4.898   -10.215 1.00 94.80 221 A 1 
ATOM   1757 C  C   . GLU A 1 221 ? -8.161  4.976   -11.499 1.00 94.60 221 A 1 
ATOM   1758 O  O   . GLU A 1 221 ? -8.693  5.275   -12.563 1.00 92.23 221 A 1 
ATOM   1759 C  CB  . GLU A 1 221 ? -8.777  6.178   -9.405  1.00 92.82 221 A 1 
ATOM   1760 C  CG  . GLU A 1 221 ? -9.719  6.362   -8.230  1.00 89.83 221 A 1 
ATOM   1761 C  CD  . GLU A 1 221 ? -9.183  5.773   -6.942  1.00 91.57 221 A 1 
ATOM   1762 O  OE1 . GLU A 1 221 ? -8.429  4.781   -6.974  1.00 87.84 221 A 1 
ATOM   1763 O  OE2 . GLU A 1 221 ? -9.532  6.317   -5.872  1.00 88.93 221 A 1 
ATOM   1764 N  N   . ARG A 1 222 ? -6.860  4.699   -11.385 1.00 93.77 222 A 1 
ATOM   1765 C  CA  . ARG A 1 222 ? -5.963  4.840   -12.527 1.00 92.59 222 A 1 
ATOM   1766 C  C   . ARG A 1 222 ? -6.166  3.757   -13.571 1.00 92.74 222 A 1 
ATOM   1767 O  O   . ARG A 1 222 ? -5.742  3.908   -14.717 1.00 90.94 222 A 1 
ATOM   1768 C  CB  . ARG A 1 222 ? -4.503  4.833   -12.064 1.00 90.70 222 A 1 
ATOM   1769 C  CG  . ARG A 1 222 ? -4.123  6.022   -11.201 1.00 84.93 222 A 1 
ATOM   1770 C  CD  . ARG A 1 222 ? -2.697  5.901   -10.709 1.00 84.89 222 A 1 
ATOM   1771 N  NE  . ARG A 1 222 ? -1.722  6.108   -11.765 1.00 82.48 222 A 1 
ATOM   1772 C  CZ  . ARG A 1 222 ? -0.411  5.887   -11.627 1.00 82.17 222 A 1 
ATOM   1773 N  NH1 . ARG A 1 222 ? 0.070   5.425   -10.485 1.00 76.44 222 A 1 
ATOM   1774 N  NH2 . ARG A 1 222 ? 0.412   6.118   -12.633 1.00 73.77 222 A 1 
ATOM   1775 N  N   . PHE A 1 223 ? -6.801  2.659   -13.190 1.00 94.84 223 A 1 
ATOM   1776 C  CA  . PHE A 1 223 ? -7.060  1.560   -14.112 1.00 94.72 223 A 1 
ATOM   1777 C  C   . PHE A 1 223 ? -8.556  1.435   -14.380 1.00 95.77 223 A 1 
ATOM   1778 O  O   . PHE A 1 223 ? -9.142  0.362   -14.282 1.00 93.97 223 A 1 
ATOM   1779 C  CB  . PHE A 1 223 ? -6.466  0.266   -13.577 1.00 93.50 223 A 1 
ATOM   1780 C  CG  . PHE A 1 223 ? -4.980  0.331   -13.403 1.00 90.73 223 A 1 
ATOM   1781 C  CD1 . PHE A 1 223 ? -4.139  0.220   -14.499 1.00 86.47 223 A 1 
ATOM   1782 C  CD2 . PHE A 1 223 ? -4.416  0.519   -12.157 1.00 86.59 223 A 1 
ATOM   1783 C  CE1 . PHE A 1 223 ? -2.766  0.294   -14.360 1.00 85.05 223 A 1 
ATOM   1784 C  CE2 . PHE A 1 223 ? -3.035  0.592   -11.999 1.00 84.20 223 A 1 
ATOM   1785 C  CZ  . PHE A 1 223 ? -2.211  0.475   -13.100 1.00 84.12 223 A 1 
ATOM   1786 N  N   . ASN A 1 224 ? -9.138  2.574   -14.790 1.00 94.17 224 A 1 
ATOM   1787 C  CA  . ASN A 1 224 ? -10.460 2.759   -15.173 1.00 95.23 224 A 1 
ATOM   1788 C  C   . ASN A 1 224 ? -11.494 2.311   -14.200 1.00 95.84 224 A 1 
ATOM   1789 O  O   . ASN A 1 224 ? -12.529 1.771   -14.523 1.00 93.96 224 A 1 
ATOM   1790 C  CB  . ASN A 1 224 ? -10.674 2.204   -16.556 1.00 93.92 224 A 1 
ATOM   1791 C  CG  . ASN A 1 224 ? -9.906  2.898   -17.516 1.00 90.97 224 A 1 
ATOM   1792 O  OD1 . ASN A 1 224 ? -9.225  3.866   -17.218 1.00 85.94 224 A 1 
ATOM   1793 N  ND2 . ASN A 1 224 ? -9.753  2.817   -18.547 1.00 86.84 224 A 1 
ATOM   1794 N  N   . TYR A 1 225 ? -11.245 2.562   -12.882 1.00 95.83 225 A 1 
ATOM   1795 C  CA  . TYR A 1 225 ? -12.135 2.241   -11.780 1.00 96.04 225 A 1 
ATOM   1796 C  C   . TYR A 1 225 ? -12.497 0.758   -11.767 1.00 96.52 225 A 1 
ATOM   1797 O  O   . TYR A 1 225 ? -13.633 0.383   -11.485 1.00 94.70 225 A 1 
ATOM   1798 C  CB  . TYR A 1 225 ? -13.392 3.112   -11.831 1.00 95.09 225 A 1 
ATOM   1799 C  CG  . TYR A 1 225 ? -13.099 4.570   -11.546 1.00 93.40 225 A 1 
ATOM   1800 C  CD1 . TYR A 1 225 ? -13.181 5.067   -10.254 1.00 90.69 225 A 1 
ATOM   1801 C  CD2 . TYR A 1 225 ? -12.735 5.434   -12.559 1.00 91.34 225 A 1 
ATOM   1802 C  CE1 . TYR A 1 225 ? -12.904 6.395   -9.973  1.00 89.12 225 A 1 
ATOM   1803 C  CE2 . TYR A 1 225 ? -12.448 6.773   -12.294 1.00 88.99 225 A 1 
ATOM   1804 C  CZ  . TYR A 1 225 ? -12.543 7.242   -10.997 1.00 89.08 225 A 1 
ATOM   1805 O  OH  . TYR A 1 225 ? -12.270 8.566   -10.723 1.00 85.74 225 A 1 
ATOM   1806 N  N   . SER A 1 226 ? -11.502 -0.082  -12.060 1.00 96.72 226 A 1 
ATOM   1807 C  CA  . SER A 1 226 ? -11.701 -1.526  -12.105 1.00 96.55 226 A 1 
ATOM   1808 C  C   . SER A 1 226 ? -11.765 -2.124  -10.703 1.00 97.00 226 A 1 
ATOM   1809 O  O   . SER A 1 226 ? -11.024 -1.716  -9.810  1.00 96.46 226 A 1 
ATOM   1810 C  CB  . SER A 1 226 ? -10.586 -2.190  -12.901 1.00 95.42 226 A 1 
ATOM   1811 O  OG  . SER A 1 226 ? -9.320  -1.884  -12.354 1.00 90.23 226 A 1 
ATOM   1812 N  N   . ASP A 1 227 ? -12.673 -3.095  -10.514 1.00 97.11 227 A 1 
ATOM   1813 C  CA  . ASP A 1 227 ? -12.768 -3.807  -9.251  1.00 97.02 227 A 1 
ATOM   1814 C  C   . ASP A 1 227 ? -11.457 -4.529  -8.955  1.00 97.52 227 A 1 
ATOM   1815 O  O   . ASP A 1 227 ? -10.822 -5.067  -9.861  1.00 96.50 227 A 1 
ATOM   1816 C  CB  . ASP A 1 227 ? -13.905 -4.828  -9.288  1.00 96.03 227 A 1 
ATOM   1817 C  CG  . ASP A 1 227 ? -15.270 -4.179  -9.392  1.00 91.91 227 A 1 
ATOM   1818 O  OD1 . ASP A 1 227 ? -15.449 -3.058  -8.881  1.00 86.23 227 A 1 
ATOM   1819 O  OD2 . ASP A 1 227 ? -16.180 -4.803  -9.986  1.00 86.09 227 A 1 
ATOM   1820 N  N   . GLN A 1 228 ? -11.060 -4.540  -7.684  1.00 97.78 228 A 1 
ATOM   1821 C  CA  . GLN A 1 228 ? -9.834  -5.215  -7.277  1.00 97.85 228 A 1 
ATOM   1822 C  C   . GLN A 1 228 ? -10.111 -6.555  -6.595  1.00 98.10 228 A 1 
ATOM   1823 O  O   . GLN A 1 228 ? -9.337  -7.497  -6.739  1.00 97.13 228 A 1 
ATOM   1824 C  CB  . GLN A 1 228 ? -9.016  -4.315  -6.348  1.00 97.40 228 A 1 
ATOM   1825 C  CG  . GLN A 1 228 ? -8.562  -3.022  -7.000  1.00 96.44 228 A 1 
ATOM   1826 C  CD  . GLN A 1 228 ? -7.751  -3.290  -8.251  1.00 96.20 228 A 1 
ATOM   1827 O  OE1 . GLN A 1 228 ? -6.641  -3.796  -8.178  1.00 88.58 228 A 1 
ATOM   1828 N  NE2 . GLN A 1 228 ? -8.318  -2.966  -9.406  1.00 88.00 228 A 1 
ATOM   1829 N  N   . LEU A 1 229 ? -11.216 -6.634  -5.867  1.00 98.39 229 A 1 
ATOM   1830 C  CA  . LEU A 1 229 ? -11.590 -7.861  -5.184  1.00 98.37 229 A 1 
ATOM   1831 C  C   . LEU A 1 229 ? -12.824 -8.484  -5.841  1.00 98.22 229 A 1 
ATOM   1832 O  O   . LEU A 1 229 ? -13.623 -7.781  -6.450  1.00 97.65 229 A 1 
ATOM   1833 C  CB  . LEU A 1 229 ? -11.876 -7.591  -3.706  1.00 98.38 229 A 1 
ATOM   1834 C  CG  . LEU A 1 229 ? -10.799 -6.835  -2.915  1.00 98.03 229 A 1 
ATOM   1835 C  CD1 . LEU A 1 229 ? -11.221 -6.693  -1.458  1.00 97.72 229 A 1 
ATOM   1836 C  CD2 . LEU A 1 229 ? -9.457  -7.541  -3.017  1.00 97.74 229 A 1 
ATOM   1837 N  N   . TYR A 1 230 ? -12.966 -9.805  -5.714  1.00 98.47 230 A 1 
ATOM   1838 C  CA  . TYR A 1 230 ? -14.202 -10.449 -6.136  1.00 98.21 230 A 1 
ATOM   1839 C  C   . TYR A 1 230 ? -15.375 -9.783  -5.414  1.00 98.24 230 A 1 
ATOM   1840 O  O   . TYR A 1 230 ? -15.263 -9.486  -4.221  1.00 97.90 230 A 1 
ATOM   1841 C  CB  . TYR A 1 230 ? -14.183 -11.941 -5.808  1.00 97.95 230 A 1 
ATOM   1842 C  CG  . TYR A 1 230 ? -13.251 -12.773 -6.674  1.00 97.83 230 A 1 
ATOM   1843 C  CD1 . TYR A 1 230 ? -13.500 -12.942 -8.024  1.00 96.99 230 A 1 
ATOM   1844 C  CD2 . TYR A 1 230 ? -12.140 -13.404 -6.122  1.00 97.20 230 A 1 
ATOM   1845 C  CE1 . TYR A 1 230 ? -12.658 -13.716 -8.818  1.00 96.55 230 A 1 
ATOM   1846 C  CE2 . TYR A 1 230 ? -11.295 -14.176 -6.903  1.00 96.60 230 A 1 
ATOM   1847 C  CZ  . TYR A 1 230 ? -11.562 -14.327 -8.248  1.00 96.80 230 A 1 
ATOM   1848 O  OH  . TYR A 1 230 ? -10.723 -15.095 -9.024  1.00 95.45 230 A 1 
ATOM   1849 N  N   . PRO A 1 231 ? -16.484 -9.545  -6.105  1.00 97.89 231 A 1 
ATOM   1850 C  CA  . PRO A 1 231 ? -17.623 -8.823  -5.521  1.00 97.49 231 A 1 
ATOM   1851 C  C   . PRO A 1 231 ? -18.104 -9.409  -4.198  1.00 97.72 231 A 1 
ATOM   1852 O  O   . PRO A 1 231 ? -18.396 -8.655  -3.264  1.00 97.25 231 A 1 
ATOM   1853 C  CB  . PRO A 1 231 ? -18.706 -8.953  -6.595  1.00 96.31 231 A 1 
ATOM   1854 C  CG  . PRO A 1 231 ? -17.947 -9.076  -7.874  1.00 93.52 231 A 1 
ATOM   1855 C  CD  . PRO A 1 231 ? -16.711 -9.863  -7.530  1.00 96.55 231 A 1 
ATOM   1856 N  N   . GLN A 1 232 ? -18.196 -10.737 -4.104  1.00 97.69 232 A 1 
ATOM   1857 C  CA  . GLN A 1 232 ? -18.703 -11.380 -2.897  1.00 97.48 232 A 1 
ATOM   1858 C  C   . GLN A 1 232 ? -17.775 -11.163 -1.700  1.00 97.82 232 A 1 
ATOM   1859 O  O   . GLN A 1 232 ? -18.225 -11.113 -0.560  1.00 97.44 232 A 1 
ATOM   1860 C  CB  . GLN A 1 232 ? -18.931 -12.879 -3.129  1.00 96.26 232 A 1 
ATOM   1861 C  CG  . GLN A 1 232 ? -17.678 -13.721 -3.327  1.00 92.72 232 A 1 
ATOM   1862 C  CD  . GLN A 1 232 ? -17.259 -13.822 -4.788  1.00 92.96 232 A 1 
ATOM   1863 O  OE1 . GLN A 1 232 ? -17.537 -12.926 -5.589  1.00 87.58 232 A 1 
ATOM   1864 N  NE2 . GLN A 1 232 ? -16.599 -14.916 -5.139  1.00 86.69 232 A 1 
ATOM   1865 N  N   . TYR A 1 233 ? -16.475 -11.033 -1.961  1.00 98.43 233 A 1 
ATOM   1866 C  CA  . TYR A 1 233 ? -15.514 -10.773 -0.891  1.00 98.56 233 A 1 
ATOM   1867 C  C   . TYR A 1 233 ? -15.431 -9.289  -0.578  1.00 98.63 233 A 1 
ATOM   1868 O  O   . TYR A 1 233 ? -15.307 -8.902  0.586   1.00 98.52 233 A 1 
ATOM   1869 C  CB  . TYR A 1 233 ? -14.129 -11.304 -1.255  1.00 98.47 233 A 1 
ATOM   1870 C  CG  . TYR A 1 233 ? -14.082 -12.790 -1.531  1.00 98.46 233 A 1 
ATOM   1871 C  CD1 . TYR A 1 233 ? -14.847 -13.684 -0.789  1.00 97.95 233 A 1 
ATOM   1872 C  CD2 . TYR A 1 233 ? -13.261 -13.307 -2.535  1.00 98.00 233 A 1 
ATOM   1873 C  CE1 . TYR A 1 233 ? -14.812 -15.042 -1.042  1.00 97.66 233 A 1 
ATOM   1874 C  CE2 . TYR A 1 233 ? -13.217 -14.667 -2.793  1.00 97.65 233 A 1 
ATOM   1875 C  CZ  . TYR A 1 233 ? -13.993 -15.524 -2.049  1.00 97.84 233 A 1 
ATOM   1876 O  OH  . TYR A 1 233 ? -13.959 -16.878 -2.311  1.00 97.06 233 A 1 
ATOM   1877 N  N   . ASN A 1 234 ? -15.494 -8.457  -1.602  1.00 98.56 234 A 1 
ATOM   1878 C  CA  . ASN A 1 234 ? -15.438 -7.012  -1.427  1.00 98.50 234 A 1 
ATOM   1879 C  C   . ASN A 1 234 ? -16.526 -6.514  -0.487  1.00 98.67 234 A 1 
ATOM   1880 O  O   . ASN A 1 234 ? -16.250 -5.815  0.496   1.00 98.63 234 A 1 
ATOM   1881 C  CB  . ASN A 1 234 ? -15.556 -6.302  -2.780  1.00 98.41 234 A 1 
ATOM   1882 C  CG  . ASN A 1 234 ? -15.370 -4.809  -2.667  1.00 98.32 234 A 1 
ATOM   1883 O  OD1 . ASN A 1 234 ? -14.244 -4.305  -2.726  1.00 95.48 234 A 1 
ATOM   1884 N  ND2 . ASN A 1 234 ? -16.465 -4.078  -2.510  1.00 95.69 234 A 1 
ATOM   1885 N  N   . ASP A 1 235 ? -17.780 -6.886  -0.786  1.00 98.36 235 A 1 
ATOM   1886 C  CA  . ASP A 1 235 ? -18.908 -6.432  0.010   1.00 98.10 235 A 1 
ATOM   1887 C  C   . ASP A 1 235 ? -18.836 -6.960  1.438   1.00 98.40 235 A 1 
ATOM   1888 O  O   . ASP A 1 235 ? -19.113 -6.237  2.394   1.00 98.17 235 A 1 
ATOM   1889 C  CB  . ASP A 1 235 ? -20.224 -6.849  -0.648  1.00 97.15 235 A 1 
ATOM   1890 C  CG  . ASP A 1 235 ? -20.438 -6.191  -1.999  1.00 93.04 235 A 1 
ATOM   1891 O  OD1 . ASP A 1 235 ? -19.717 -5.228  -2.318  1.00 89.69 235 A 1 
ATOM   1892 O  OD2 . ASP A 1 235 ? -21.332 -6.643  -2.744  1.00 88.83 235 A 1 
ATOM   1893 N  N   . ARG A 1 236 ? -18.464 -8.225  1.579   1.00 98.59 236 A 1 
ATOM   1894 C  CA  . ARG A 1 236 ? -18.366 -8.835  2.901   1.00 98.65 236 A 1 
ATOM   1895 C  C   . ARG A 1 236 ? -17.247 -8.197  3.721   1.00 98.70 236 A 1 
ATOM   1896 O  O   . ARG A 1 236 ? -17.386 -8.021  4.939   1.00 98.61 236 A 1 
ATOM   1897 C  CB  . ARG A 1 236 ? -18.143 -10.344 2.777   1.00 98.33 236 A 1 
ATOM   1898 C  CG  . ARG A 1 236 ? -18.239 -11.090 4.099   1.00 96.72 236 A 1 
ATOM   1899 C  CD  . ARG A 1 236 ? -18.145 -12.593 3.895   1.00 95.49 236 A 1 
ATOM   1900 N  NE  . ARG A 1 236 ? -18.282 -13.334 5.150   1.00 94.22 236 A 1 
ATOM   1901 C  CZ  . ARG A 1 236 ? -18.205 -14.660 5.263   1.00 93.01 236 A 1 
ATOM   1902 N  NH1 . ARG A 1 236 ? -17.991 -15.406 4.187   1.00 90.87 236 A 1 
ATOM   1903 N  NH2 . ARG A 1 236 ? -18.345 -15.230 6.441   1.00 89.53 236 A 1 
ATOM   1904 N  N   . LEU A 1 237 ? -16.144 -7.855  3.069   1.00 98.73 237 A 1 
ATOM   1905 C  CA  . LEU A 1 237 ? -15.019 -7.233  3.752   1.00 98.71 237 A 1 
ATOM   1906 C  C   . LEU A 1 237 ? -15.372 -5.827  4.222   1.00 98.88 237 A 1 
ATOM   1907 O  O   . LEU A 1 237 ? -15.051 -5.443  5.352   1.00 98.80 237 A 1 
ATOM   1908 C  CB  . LEU A 1 237 ? -13.782 -7.191  2.840   1.00 98.77 237 A 1 
ATOM   1909 C  CG  . LEU A 1 237 ? -12.514 -6.591  3.448   1.00 98.54 237 A 1 
ATOM   1910 C  CD1 . LEU A 1 237 ? -12.117 -7.333  4.710   1.00 98.21 237 A 1 
ATOM   1911 C  CD2 . LEU A 1 237 ? -11.378 -6.623  2.423   1.00 98.22 237 A 1 
ATOM   1912 N  N   . VAL A 1 238 ? -16.044 -5.056  3.368   1.00 98.84 238 A 1 
ATOM   1913 C  CA  . VAL A 1 238 ? -16.494 -3.720  3.751   1.00 98.87 238 A 1 
ATOM   1914 C  C   . VAL A 1 238 ? -17.418 -3.802  4.964   1.00 98.82 238 A 1 
ATOM   1915 O  O   . VAL A 1 238 ? -17.241 -3.060  5.938   1.00 98.75 238 A 1 
ATOM   1916 C  CB  . VAL A 1 238 ? -17.222 -3.005  2.585   1.00 98.65 238 A 1 
ATOM   1917 C  CG1 . VAL A 1 238 ? -17.869 -1.711  3.065   1.00 98.13 238 A 1 
ATOM   1918 C  CG2 . VAL A 1 238 ? -16.241 -2.721  1.455   1.00 98.20 238 A 1 
ATOM   1919 N  N   . ASP A 1 239 ? -18.394 -4.710  4.912   1.00 98.72 239 A 1 
ATOM   1920 C  CA  . ASP A 1 239 ? -19.323 -4.890  6.021   1.00 98.63 239 A 1 
ATOM   1921 C  C   . ASP A 1 239 ? -18.598 -5.320  7.292   1.00 98.75 239 A 1 
ATOM   1922 O  O   . ASP A 1 239 ? -18.882 -4.820  8.381   1.00 98.57 239 A 1 
ATOM   1923 C  CB  . ASP A 1 239 ? -20.399 -5.928  5.670   1.00 98.32 239 A 1 
ATOM   1924 C  CG  . ASP A 1 239 ? -21.427 -5.400  4.683   1.00 95.45 239 A 1 
ATOM   1925 O  OD1 . ASP A 1 239 ? -21.423 -4.180  4.402   1.00 92.74 239 A 1 
ATOM   1926 O  OD2 . ASP A 1 239 ? -22.235 -6.201  4.195   1.00 92.20 239 A 1 
ATOM   1927 N  N   . SER A 1 240 ? -17.654 -6.250  7.145   1.00 98.76 240 A 1 
ATOM   1928 C  CA  . SER A 1 240 ? -16.917 -6.778  8.290   1.00 98.76 240 A 1 
ATOM   1929 C  C   . SER A 1 240 ? -16.092 -5.693  8.978   1.00 98.89 240 A 1 
ATOM   1930 O  O   . SER A 1 240 ? -16.036 -5.634  10.205  1.00 98.57 240 A 1 
ATOM   1931 C  CB  . SER A 1 240 ? -15.996 -7.926  7.858   1.00 98.27 240 A 1 
ATOM   1932 O  OG  . SER A 1 240 ? -16.751 -9.028  7.386   1.00 92.97 240 A 1 
ATOM   1933 N  N   . LEU A 1 241 ? -15.459 -4.839  8.196   1.00 98.86 241 A 1 
ATOM   1934 C  CA  . LEU A 1 241 ? -14.636 -3.771  8.747   1.00 98.82 241 A 1 
ATOM   1935 C  C   . LEU A 1 241 ? -15.496 -2.678  9.384   1.00 98.89 241 A 1 
ATOM   1936 O  O   . LEU A 1 241 ? -15.240 -2.258  10.508  1.00 98.69 241 A 1 
ATOM   1937 C  CB  . LEU A 1 241 ? -13.738 -3.179  7.663   1.00 98.84 241 A 1 
ATOM   1938 C  CG  . LEU A 1 241 ? -12.646 -4.111  7.129   1.00 98.70 241 A 1 
ATOM   1939 C  CD1 . LEU A 1 241 ? -11.998 -3.527  5.874   1.00 98.46 241 A 1 
ATOM   1940 C  CD2 . LEU A 1 241 ? -11.588 -4.365  8.200   1.00 98.30 241 A 1 
ATOM   1941 N  N   . ALA A 1 242 ? -16.526 -2.229  8.667   1.00 98.81 242 A 1 
ATOM   1942 C  CA  . ALA A 1 242 ? -17.387 -1.160  9.152   1.00 98.85 242 A 1 
ATOM   1943 C  C   . ALA A 1 242 ? -18.153 -1.561  10.415  1.00 98.74 242 A 1 
ATOM   1944 O  O   . ALA A 1 242 ? -18.418 -0.722  11.279  1.00 98.41 242 A 1 
ATOM   1945 C  CB  . ALA A 1 242 ? -18.362 -0.718  8.066   1.00 98.66 242 A 1 
ATOM   1946 N  N   . GLU A 1 243 ? -18.490 -2.843  10.525  1.00 98.79 243 A 1 
ATOM   1947 C  CA  . GLU A 1 243 ? -19.235 -3.356  11.671  1.00 98.69 243 A 1 
ATOM   1948 C  C   . GLU A 1 243 ? -18.492 -3.109  12.972  1.00 98.74 243 A 1 
ATOM   1949 O  O   . GLU A 1 243 ? -19.108 -2.945  14.031  1.00 98.25 243 A 1 
ATOM   1950 C  CB  . GLU A 1 243 ? -19.508 -4.856  11.490  1.00 98.10 243 A 1 
ATOM   1951 C  CG  . GLU A 1 243 ? -20.209 -5.526  12.676  1.00 92.72 243 A 1 
ATOM   1952 C  CD  . GLU A 1 243 ? -21.622 -5.010  12.882  1.00 89.14 243 A 1 
ATOM   1953 O  OE1 . GLU A 1 243 ? -22.248 -4.538  11.909  1.00 83.99 243 A 1 
ATOM   1954 O  OE2 . GLU A 1 243 ? -22.117 -5.081  14.022  1.00 83.58 243 A 1 
ATOM   1955 N  N   . TYR A 1 244 ? -17.167 -3.061  12.906  1.00 98.89 244 A 1 
ATOM   1956 C  CA  . TYR A 1 244 ? -16.341 -2.866  14.089  1.00 98.85 244 A 1 
ATOM   1957 C  C   . TYR A 1 244 ? -15.696 -1.483  14.132  1.00 98.74 244 A 1 
ATOM   1958 O  O   . TYR A 1 244 ? -14.530 -1.333  14.506  1.00 98.48 244 A 1 
ATOM   1959 C  CB  . TYR A 1 244 ? -15.292 -3.976  14.182  1.00 98.81 244 A 1 
ATOM   1960 C  CG  . TYR A 1 244 ? -15.910 -5.339  14.396  1.00 98.82 244 A 1 
ATOM   1961 C  CD1 . TYR A 1 244 ? -16.292 -5.758  15.669  1.00 98.56 244 A 1 
ATOM   1962 C  CD2 . TYR A 1 244 ? -16.143 -6.201  13.334  1.00 98.58 244 A 1 
ATOM   1963 C  CE1 . TYR A 1 244 ? -16.884 -6.992  15.878  1.00 98.32 244 A 1 
ATOM   1964 C  CE2 . TYR A 1 244 ? -16.735 -7.436  13.533  1.00 98.35 244 A 1 
ATOM   1965 C  CZ  . TYR A 1 244 ? -17.102 -7.827  14.801  1.00 98.44 244 A 1 
ATOM   1966 O  OH  . TYR A 1 244 ? -17.685 -9.050  15.005  1.00 97.75 244 A 1 
ATOM   1967 N  N   . ASN A 1 245 ? -16.471 -0.470  13.752  1.00 98.77 245 A 1 
ATOM   1968 C  CA  . ASN A 1 245 ? -15.993 0.909   13.758  1.00 98.54 245 A 1 
ATOM   1969 C  C   . ASN A 1 245 ? -15.670 1.406   15.161  1.00 98.48 245 A 1 
ATOM   1970 O  O   . ASN A 1 245 ? -14.951 2.390   15.326  1.00 97.60 245 A 1 
ATOM   1971 C  CB  . ASN A 1 245 ? -17.023 1.835   13.102  1.00 98.13 245 A 1 
ATOM   1972 C  CG  . ASN A 1 245 ? -18.286 1.981   13.934  1.00 97.80 245 A 1 
ATOM   1973 O  OD1 . ASN A 1 245 ? -18.879 1.001   14.373  1.00 94.09 245 A 1 
ATOM   1974 N  ND2 . ASN A 1 245 ? -18.708 3.219   14.152  1.00 93.15 245 A 1 
ATOM   1975 N  N   . ASP A 1 246 ? -16.212 0.727   16.173  1.00 98.39 246 A 1 
ATOM   1976 C  CA  . ASP A 1 246 ? -15.940 1.061   17.567  1.00 98.17 246 A 1 
ATOM   1977 C  C   . ASP A 1 246 ? -14.615 0.470   18.045  1.00 98.26 246 A 1 
ATOM   1978 O  O   . ASP A 1 246 ? -14.111 0.827   19.105  1.00 97.43 246 A 1 
ATOM   1979 C  CB  . ASP A 1 246 ? -17.085 0.578   18.470  1.00 97.74 246 A 1 
ATOM   1980 C  CG  . ASP A 1 246 ? -17.318 -0.920  18.354  1.00 97.22 246 A 1 
ATOM   1981 O  OD1 . ASP A 1 246 ? -17.322 -1.452  17.228  1.00 95.60 246 A 1 
ATOM   1982 O  OD2 . ASP A 1 246 ? -17.510 -1.574  19.403  1.00 94.97 246 A 1 
ATOM   1983 N  N   . VAL A 1 247 ? -14.057 -0.433  17.260  1.00 98.55 247 A 1 
ATOM   1984 C  CA  . VAL A 1 247 ? -12.800 -1.107  17.595  1.00 98.67 247 A 1 
ATOM   1985 C  C   . VAL A 1 247 ? -11.653 -0.641  16.703  1.00 98.73 247 A 1 
ATOM   1986 O  O   . VAL A 1 247 ? -10.528 -0.436  17.162  1.00 98.50 247 A 1 
ATOM   1987 C  CB  . VAL A 1 247 ? -12.943 -2.642  17.467  1.00 98.64 247 A 1 
ATOM   1988 C  CG1 . VAL A 1 247 ? -11.605 -3.334  17.706  1.00 98.23 247 A 1 
ATOM   1989 C  CG2 . VAL A 1 247 ? -13.993 -3.163  18.448  1.00 98.20 247 A 1 
ATOM   1990 N  N   . ILE A 1 248 ? -11.938 -0.456  15.423  1.00 98.73 248 A 1 
ATOM   1991 C  CA  . ILE A 1 248 ? -10.908 -0.160  14.428  1.00 98.81 248 A 1 
ATOM   1992 C  C   . ILE A 1 248 ? -10.632 1.341   14.316  1.00 98.75 248 A 1 
ATOM   1993 O  O   . ILE A 1 248 ? -11.514 2.115   13.953  1.00 98.53 248 A 1 
ATOM   1994 C  CB  . ILE A 1 248 ? -11.307 -0.725  13.050  1.00 98.83 248 A 1 
ATOM   1995 C  CG1 . ILE A 1 248 ? -11.484 -2.240  13.136  1.00 98.65 248 A 1 
ATOM   1996 C  CG2 . ILE A 1 248 ? -10.271 -0.355  11.997  1.00 98.69 248 A 1 
ATOM   1997 C  CD1 . ILE A 1 248 ? -12.053 -2.873  11.875  1.00 98.56 248 A 1 
ATOM   1998 N  N   . LEU A 1 249 ? -9.398  1.728   14.609  1.00 98.78 249 A 1 
ATOM   1999 C  CA  . LEU A 1 249 ? -8.989  3.131   14.506  1.00 98.68 249 A 1 
ATOM   2000 C  C   . LEU A 1 249 ? -8.779  3.550   13.055  1.00 98.62 249 A 1 
ATOM   2001 O  O   . LEU A 1 249 ? -8.930  4.716   12.714  1.00 98.00 249 A 1 
ATOM   2002 C  CB  . LEU A 1 249 ? -7.704  3.377   15.300  1.00 98.19 249 A 1 
ATOM   2003 C  CG  . LEU A 1 249 ? -7.720  3.008   16.787  1.00 97.04 249 A 1 
ATOM   2004 C  CD1 . LEU A 1 249 ? -6.413  3.425   17.438  1.00 95.76 249 A 1 
ATOM   2005 C  CD2 . LEU A 1 249 ? -8.904  3.646   17.495  1.00 95.65 249 A 1 
ATOM   2006 N  N   . GLY A 1 250 ? -8.420  2.584   12.217  1.00 98.72 250 A 1 
ATOM   2007 C  CA  . GLY A 1 250 ? -8.162  2.854   10.813  1.00 98.81 250 A 1 
ATOM   2008 C  C   . GLY A 1 250 ? -7.606  1.632   10.114  1.00 98.86 250 A 1 
ATOM   2009 O  O   . GLY A 1 250 ? -7.150  0.688   10.762  1.00 98.81 250 A 1 
ATOM   2010 N  N   . VAL A 1 251 ? -7.650  1.659   8.782   1.00 98.94 251 A 1 
ATOM   2011 C  CA  . VAL A 1 251 ? -7.145  0.572   7.953   1.00 98.99 251 A 1 
ATOM   2012 C  C   . VAL A 1 251 ? -6.031  1.095   7.056   1.00 98.97 251 A 1 
ATOM   2013 O  O   . VAL A 1 251 ? -6.168  2.161   6.456   1.00 98.82 251 A 1 
ATOM   2014 C  CB  . VAL A 1 251 ? -8.270  -0.034  7.082   1.00 98.86 251 A 1 
ATOM   2015 C  CG1 . VAL A 1 251 ? -7.731  -1.182  6.232   1.00 98.57 251 A 1 
ATOM   2016 C  CG2 . VAL A 1 251 ? -9.421  -0.516  7.951   1.00 98.56 251 A 1 
ATOM   2017 N  N   . LEU A 1 252 ? -4.929  0.347   6.966   1.00 98.99 252 A 1 
ATOM   2018 C  CA  . LEU A 1 252 ? -3.811  0.729   6.115   1.00 98.98 252 A 1 
ATOM   2019 C  C   . LEU A 1 252 ? -3.669  -0.245  4.950   1.00 98.94 252 A 1 
ATOM   2020 O  O   . LEU A 1 252 ? -3.624  -1.457  5.156   1.00 98.69 252 A 1 
ATOM   2021 C  CB  . LEU A 1 252 ? -2.506  0.759   6.918   1.00 98.81 252 A 1 
ATOM   2022 C  CG  . LEU A 1 252 ? -2.494  1.611   8.189   1.00 97.23 252 A 1 
ATOM   2023 C  CD1 . LEU A 1 252 ? -1.097  1.649   8.786   1.00 91.79 252 A 1 
ATOM   2024 C  CD2 . LEU A 1 252 ? -2.981  3.025   7.911   1.00 92.20 252 A 1 
ATOM   2025 N  N   . CYS A 1 253 ? -3.603  0.298   3.728   1.00 98.80 253 A 1 
ATOM   2026 C  CA  . CYS A 1 253 ? -3.504  -0.510  2.522   1.00 98.78 253 A 1 
ATOM   2027 C  C   . CYS A 1 253 ? -2.391  -0.009  1.608   1.00 98.73 253 A 1 
ATOM   2028 O  O   . CYS A 1 253 ? -1.899  1.105   1.752   1.00 98.08 253 A 1 
ATOM   2029 C  CB  . CYS A 1 253 ? -4.814  -0.481  1.730   1.00 98.29 253 A 1 
ATOM   2030 S  SG  . CYS A 1 253 ? -6.279  -1.046  2.607   1.00 97.25 253 A 1 
ATOM   2031 N  N   . GLY A 1 254 ? -2.006  -0.855  0.650   1.00 98.58 254 A 1 
ATOM   2032 C  CA  . GLY A 1 254 ? -1.061  -0.472  -0.387  1.00 98.48 254 A 1 
ATOM   2033 C  C   . GLY A 1 254 ? -1.620  -0.838  -1.750  1.00 98.26 254 A 1 
ATOM   2034 O  O   . GLY A 1 254 ? -2.759  -0.501  -2.062  1.00 97.13 254 A 1 
ATOM   2035 N  N   . HIS A 1 255 ? -0.810  -1.536  -2.562  1.00 98.01 255 A 1 
ATOM   2036 C  CA  . HIS A 1 255 ? -1.233  -2.151  -3.821  1.00 97.69 255 A 1 
ATOM   2037 C  C   . HIS A 1 255 ? -1.413  -1.192  -4.999  1.00 97.57 255 A 1 
ATOM   2038 O  O   . HIS A 1 255 ? -0.953  -1.481  -6.098  1.00 96.09 255 A 1 
ATOM   2039 C  CB  . HIS A 1 255 ? -2.527  -2.964  -3.615  1.00 97.02 255 A 1 
ATOM   2040 C  CG  . HIS A 1 255 ? -3.032  -3.629  -4.855  1.00 97.14 255 A 1 
ATOM   2041 N  ND1 . HIS A 1 255 ? -2.307  -4.566  -5.541  1.00 94.97 255 A 1 
ATOM   2042 C  CD2 . HIS A 1 255 ? -4.200  -3.496  -5.514  1.00 94.54 255 A 1 
ATOM   2043 C  CE1 . HIS A 1 255 ? -3.001  -4.984  -6.587  1.00 94.41 255 A 1 
ATOM   2044 N  NE2 . HIS A 1 255 ? -4.156  -4.348  -6.601  1.00 94.81 255 A 1 
ATOM   2045 N  N   . LEU A 1 256 ? -2.078  -0.059  -4.795  1.00 97.62 256 A 1 
ATOM   2046 C  CA  . LEU A 1 256 ? -2.388  0.831   -5.910  1.00 97.03 256 A 1 
ATOM   2047 C  C   . LEU A 1 256 ? -1.256  1.787   -6.255  1.00 96.45 256 A 1 
ATOM   2048 O  O   . LEU A 1 256 ? -1.267  2.410   -7.319  1.00 94.47 256 A 1 
ATOM   2049 C  CB  . LEU A 1 256 ? -3.672  1.628   -5.622  1.00 96.89 256 A 1 
ATOM   2050 C  CG  . LEU A 1 256 ? -4.943  0.812   -5.443  1.00 96.25 256 A 1 
ATOM   2051 C  CD1 . LEU A 1 256 ? -6.149  1.739   -5.317  1.00 95.47 256 A 1 
ATOM   2052 C  CD2 . LEU A 1 256 ? -5.146  -0.156  -6.601  1.00 95.54 256 A 1 
ATOM   2053 N  N   . HIS A 1 257 ? -0.271  1.912   -5.358  1.00 96.44 257 A 1 
ATOM   2054 C  CA  . HIS A 1 257 ? 0.905   2.774   -5.552  1.00 96.41 257 A 1 
ATOM   2055 C  C   . HIS A 1 257 ? 0.579   4.262   -5.524  1.00 96.60 257 A 1 
ATOM   2056 O  O   . HIS A 1 257 ? 1.444   5.097   -5.761  1.00 95.16 257 A 1 
ATOM   2057 C  CB  . HIS A 1 257 ? 1.622   2.434   -6.865  1.00 95.90 257 A 1 
ATOM   2058 C  CG  . HIS A 1 257 ? 2.226   1.062   -6.897  1.00 96.09 257 A 1 
ATOM   2059 N  ND1 . HIS A 1 257 ? 3.415   0.786   -7.532  1.00 93.07 257 A 1 
ATOM   2060 C  CD2 . HIS A 1 257 ? 1.806   -0.110  -6.379  1.00 93.05 257 A 1 
ATOM   2061 C  CE1 . HIS A 1 257 ? 3.696   -0.495  -7.406  1.00 93.04 257 A 1 
ATOM   2062 N  NE2 . HIS A 1 257 ? 2.740   -1.055  -6.711  1.00 93.71 257 A 1 
ATOM   2063 N  N   . THR A 1 258 ? -0.677  4.583   -5.221  1.00 96.68 258 A 1 
ATOM   2064 C  CA  . THR A 1 258 ? -1.121  5.970   -5.189  1.00 96.65 258 A 1 
ATOM   2065 C  C   . THR A 1 258 ? -1.524  6.399   -3.779  1.00 97.26 258 A 1 
ATOM   2066 O  O   . THR A 1 258 ? -1.702  5.574   -2.889  1.00 96.57 258 A 1 
ATOM   2067 C  CB  . THR A 1 258 ? -2.311  6.201   -6.134  1.00 95.41 258 A 1 
ATOM   2068 O  OG1 . THR A 1 258 ? -3.299  5.182   -5.928  1.00 91.55 258 A 1 
ATOM   2069 C  CG2 . THR A 1 258 ? -1.854  6.169   -7.576  1.00 90.67 258 A 1 
ATOM   2070 N  N   . ASP A 1 259 ? -1.666  7.708   -3.595  1.00 97.38 259 A 1 
ATOM   2071 C  CA  . ASP A 1 259 ? -2.032  8.307   -2.319  1.00 97.71 259 A 1 
ATOM   2072 C  C   . ASP A 1 259 ? -3.515  8.653   -2.351  1.00 97.76 259 A 1 
ATOM   2073 O  O   . ASP A 1 259 ? -3.921  9.652   -2.936  1.00 97.14 259 A 1 
ATOM   2074 C  CB  . ASP A 1 259 ? -1.172  9.552   -2.095  1.00 97.70 259 A 1 
ATOM   2075 C  CG  . ASP A 1 259 ? -1.575  10.346  -0.864  1.00 97.70 259 A 1 
ATOM   2076 O  OD1 . ASP A 1 259 ? -2.497  9.937   -0.130  1.00 96.47 259 A 1 
ATOM   2077 O  OD2 . ASP A 1 259 ? -0.949  11.400  -0.628  1.00 96.27 259 A 1 
ATOM   2078 N  N   . THR A 1 260 ? -4.332  7.817   -1.718  1.00 97.89 260 A 1 
ATOM   2079 C  CA  . THR A 1 260 ? -5.769  8.076   -1.683  1.00 97.95 260 A 1 
ATOM   2080 C  C   . THR A 1 260 ? -6.391  7.425   -0.443  1.00 98.21 260 A 1 
ATOM   2081 O  O   . THR A 1 260 ? -5.689  6.903   0.420   1.00 98.04 260 A 1 
ATOM   2082 C  CB  . THR A 1 260 ? -6.464  7.593   -2.972  1.00 97.09 260 A 1 
ATOM   2083 O  OG1 . THR A 1 260 ? -7.820  8.045   -2.992  1.00 92.73 260 A 1 
ATOM   2084 C  CG2 . THR A 1 260 ? -6.423  6.077   -3.085  1.00 93.72 260 A 1 
ATOM   2085 N  N   . PHE A 1 261 ? -7.724  7.464   -0.357  1.00 98.24 261 A 1 
ATOM   2086 C  CA  . PHE A 1 261 ? -8.419  6.942   0.814   1.00 98.29 261 A 1 
ATOM   2087 C  C   . PHE A 1 261 ? -9.756  6.322   0.436   1.00 98.28 261 A 1 
ATOM   2088 O  O   . PHE A 1 261 ? -10.269 6.536   -0.666  1.00 97.82 261 A 1 
ATOM   2089 C  CB  . PHE A 1 261 ? -8.624  8.050   1.847   1.00 98.12 261 A 1 
ATOM   2090 C  CG  . PHE A 1 261 ? -9.474  9.195   1.354   1.00 98.18 261 A 1 
ATOM   2091 C  CD1 . PHE A 1 261 ? -10.851 9.188   1.518   1.00 97.47 261 A 1 
ATOM   2092 C  CD2 . PHE A 1 261 ? -8.885  10.284  0.727   1.00 97.27 261 A 1 
ATOM   2093 C  CE1 . PHE A 1 261 ? -11.630 10.243  1.066   1.00 96.62 261 A 1 
ATOM   2094 C  CE2 . PHE A 1 261 ? -9.657  11.344  0.264   1.00 96.69 261 A 1 
ATOM   2095 C  CZ  . PHE A 1 261 ? -11.028 11.324  0.435   1.00 97.00 261 A 1 
ATOM   2096 N  N   . ARG A 1 262 ? -10.321 5.555   1.365   1.00 98.50 262 A 1 
ATOM   2097 C  CA  . ARG A 1 262 ? -11.630 4.947   1.203   1.00 98.54 262 A 1 
ATOM   2098 C  C   . ARG A 1 262 ? -12.423 5.131   2.487   1.00 98.64 262 A 1 
ATOM   2099 O  O   . ARG A 1 262 ? -11.875 5.014   3.582   1.00 98.52 262 A 1 
ATOM   2100 C  CB  . ARG A 1 262 ? -11.508 3.447   0.896   1.00 98.18 262 A 1 
ATOM   2101 C  CG  . ARG A 1 262 ? -10.651 3.113   -0.314  1.00 97.00 262 A 1 
ATOM   2102 C  CD  . ARG A 1 262 ? -11.391 3.360   -1.615  1.00 95.34 262 A 1 
ATOM   2103 N  NE  . ARG A 1 262 ? -10.595 3.007   -2.785  1.00 95.70 262 A 1 
ATOM   2104 C  CZ  . ARG A 1 262 ? -9.944  3.867   -3.557  1.00 95.83 262 A 1 
ATOM   2105 N  NH1 . ARG A 1 262 ? -9.993  5.164   -3.293  1.00 92.30 262 A 1 
ATOM   2106 N  NH2 . ARG A 1 262 ? -9.251  3.444   -4.607  1.00 93.01 262 A 1 
ATOM   2107 N  N   . ILE A 1 263 ? -13.710 5.427   2.340   1.00 98.45 263 A 1 
ATOM   2108 C  CA  . ILE A 1 263 ? -14.614 5.477   3.484   1.00 98.41 263 A 1 
ATOM   2109 C  C   . ILE A 1 263 ? -15.495 4.237   3.422   1.00 98.55 263 A 1 
ATOM   2110 O  O   . ILE A 1 263 ? -16.411 4.154   2.600   1.00 98.14 263 A 1 
ATOM   2111 C  CB  . ILE A 1 263 ? -15.480 6.751   3.477   1.00 98.32 263 A 1 
ATOM   2112 C  CG1 . ILE A 1 263 ? -14.591 7.996   3.391   1.00 97.67 263 A 1 
ATOM   2113 C  CG2 . ILE A 1 263 ? -16.347 6.803   4.727   1.00 97.71 263 A 1 
ATOM   2114 C  CD1 . ILE A 1 263 ? -15.352 9.307   3.282   1.00 96.13 263 A 1 
ATOM   2115 N  N   . LEU A 1 264 ? -15.194 3.263   4.279   1.00 98.60 264 A 1 
ATOM   2116 C  CA  . LEU A 1 264 ? -15.903 1.998   4.282   1.00 98.67 264 A 1 
ATOM   2117 C  C   . LEU A 1 264 ? -17.143 2.106   5.170   1.00 98.62 264 A 1 
ATOM   2118 O  O   . LEU A 1 264 ? -17.024 2.386   6.364   1.00 98.32 264 A 1 
ATOM   2119 C  CB  . LEU A 1 264 ? -14.989 0.885   4.791   1.00 98.58 264 A 1 
ATOM   2120 C  CG  . LEU A 1 264 ? -13.618 0.801   4.105   1.00 98.02 264 A 1 
ATOM   2121 C  CD1 . LEU A 1 264 ? -12.766 -0.298  4.723   1.00 96.97 264 A 1 
ATOM   2122 C  CD2 . LEU A 1 264 ? -13.776 0.566   2.601   1.00 96.70 264 A 1 
ATOM   2123 N  N   . SER A 1 265 ? -18.329 1.883   4.589   1.00 98.42 265 A 1 
ATOM   2124 C  CA  . SER A 1 265 ? -19.578 2.130   5.299   1.00 98.22 265 A 1 
ATOM   2125 C  C   . SER A 1 265 ? -20.537 0.944   5.302   1.00 98.40 265 A 1 
ATOM   2126 O  O   . SER A 1 265 ? -20.644 0.214   4.323   1.00 97.79 265 A 1 
ATOM   2127 C  CB  . SER A 1 265 ? -20.299 3.339   4.695   1.00 96.72 265 A 1 
ATOM   2128 O  OG  . SER A 1 265 ? -19.480 4.492   4.711   1.00 82.00 265 A 1 
ATOM   2129 N  N   . LYS A 1 266 ? -21.205 0.767   6.432   1.00 98.19 266 A 1 
ATOM   2130 C  CA  . LYS A 1 266 ? -22.319 -0.154  6.559   1.00 97.92 266 A 1 
ATOM   2131 C  C   . LYS A 1 266 ? -23.372 0.554   7.395   1.00 97.74 266 A 1 
ATOM   2132 O  O   . LYS A 1 266 ? -23.284 0.583   8.625   1.00 96.47 266 A 1 
ATOM   2133 C  CB  . LYS A 1 266 ? -21.894 -1.462  7.219   1.00 97.21 266 A 1 
ATOM   2134 C  CG  . LYS A 1 266 ? -23.027 -2.479  7.370   1.00 95.01 266 A 1 
ATOM   2135 C  CD  . LYS A 1 266 ? -22.569 -3.728  8.106   1.00 92.53 266 A 1 
ATOM   2136 C  CE  . LYS A 1 266 ? -23.705 -4.735  8.243   1.00 87.32 266 A 1 
ATOM   2137 N  NZ  . LYS A 1 266 ? -23.287 -5.941  8.997   1.00 80.08 266 A 1 
ATOM   2138 N  N   . GLY A 1 267 ? -24.357 1.151   6.725   1.00 97.09 267 A 1 
ATOM   2139 C  CA  . GLY A 1 267 ? -25.315 1.984   7.423   1.00 96.48 267 A 1 
ATOM   2140 C  C   . GLY A 1 267 ? -24.610 3.211   7.978   1.00 96.98 267 A 1 
ATOM   2141 O  O   . GLY A 1 267 ? -23.918 3.919   7.253   1.00 95.12 267 A 1 
ATOM   2142 N  N   . ASN A 1 268 ? -24.770 3.440   9.280   1.00 97.51 268 A 1 
ATOM   2143 C  CA  . ASN A 1 268 ? -24.139 4.575   9.933   1.00 97.22 268 A 1 
ATOM   2144 C  C   . ASN A 1 268 ? -22.745 4.248   10.464  1.00 97.79 268 A 1 
ATOM   2145 O  O   . ASN A 1 268 ? -22.044 5.125   10.958  1.00 96.40 268 A 1 
ATOM   2146 C  CB  . ASN A 1 268 ? -25.024 5.080   11.078  1.00 95.55 268 A 1 
ATOM   2147 C  CG  . ASN A 1 268 ? -26.336 5.661   10.589  1.00 86.26 268 A 1 
ATOM   2148 O  OD1 . ASN A 1 268 ? -26.387 6.301   9.538   1.00 75.05 268 A 1 
ATOM   2149 N  ND2 . ASN A 1 268 ? -27.396 5.450   11.347  1.00 75.84 268 A 1 
ATOM   2150 N  N   . LYS A 1 269 ? -22.349 2.983   10.362  1.00 98.39 269 A 1 
ATOM   2151 C  CA  . LYS A 1 269 ? -21.043 2.561   10.841  1.00 98.45 269 A 1 
ATOM   2152 C  C   . LYS A 1 269 ? -20.001 2.752   9.738   1.00 98.57 269 A 1 
ATOM   2153 O  O   . LYS A 1 269 ? -20.167 2.251   8.630   1.00 98.24 269 A 1 
ATOM   2154 C  CB  . LYS A 1 269 ? -21.070 1.101   11.284  1.00 98.23 269 A 1 
ATOM   2155 C  CG  . LYS A 1 269 ? -22.008 0.850   12.458  1.00 97.07 269 A 1 
ATOM   2156 C  CD  . LYS A 1 269 ? -21.950 -0.596  12.913  1.00 94.73 269 A 1 
ATOM   2157 C  CE  . LYS A 1 269 ? -22.858 -0.835  14.103  1.00 88.84 269 A 1 
ATOM   2158 N  NZ  . LYS A 1 269 ? -22.787 -2.231  14.600  1.00 82.10 269 A 1 
ATOM   2159 N  N   . LYS A 1 270 ? -18.925 3.486   10.065  1.00 98.62 270 A 1 
ATOM   2160 C  CA  . LYS A 1 270 ? -17.928 3.837   9.070   1.00 98.60 270 A 1 
ATOM   2161 C  C   . LYS A 1 270 ? -16.504 3.687   9.597   1.00 98.77 270 A 1 
ATOM   2162 O  O   . LYS A 1 270 ? -16.239 3.925   10.770  1.00 98.37 270 A 1 
ATOM   2163 C  CB  . LYS A 1 270 ? -18.152 5.265   8.571   1.00 98.40 270 A 1 
ATOM   2164 C  CG  . LYS A 1 270 ? -19.526 5.485   7.955   1.00 97.73 270 A 1 
ATOM   2165 C  CD  . LYS A 1 270 ? -19.788 6.938   7.632   1.00 96.36 270 A 1 
ATOM   2166 C  CE  . LYS A 1 270 ? -21.198 7.122   7.106   1.00 93.07 270 A 1 
ATOM   2167 N  NZ  . LYS A 1 270 ? -21.530 8.546   6.844   1.00 86.75 270 A 1 
ATOM   2168 N  N   . VAL A 1 271 ? -15.603 3.295   8.706   1.00 98.88 271 A 1 
ATOM   2169 C  CA  . VAL A 1 271 ? -14.188 3.139   9.026   1.00 98.84 271 A 1 
ATOM   2170 C  C   . VAL A 1 271 ? -13.346 3.737   7.901   1.00 98.83 271 A 1 
ATOM   2171 O  O   . VAL A 1 271 ? -13.689 3.596   6.730   1.00 98.52 271 A 1 
ATOM   2172 C  CB  . VAL A 1 271 ? -13.812 1.653   9.222   1.00 98.22 271 A 1 
ATOM   2173 C  CG1 . VAL A 1 271 ? -12.298 1.478   9.294   1.00 92.95 271 A 1 
ATOM   2174 C  CG2 . VAL A 1 271 ? -14.460 1.102   10.472  1.00 92.77 271 A 1 
ATOM   2175 N  N   . MET A 1 272 ? -12.256 4.412   8.259   1.00 98.70 272 A 1 
ATOM   2176 C  CA  . MET A 1 272 ? -11.347 4.962   7.261   1.00 98.77 272 A 1 
ATOM   2177 C  C   . MET A 1 272 ? -10.301 3.950   6.821   1.00 98.83 272 A 1 
ATOM   2178 O  O   . MET A 1 272 ? -9.740  3.223   7.647   1.00 98.74 272 A 1 
ATOM   2179 C  CB  . MET A 1 272 ? -10.626 6.203   7.796   1.00 98.62 272 A 1 
ATOM   2180 C  CG  . MET A 1 272 ? -11.499 7.450   7.870   1.00 97.19 272 A 1 
ATOM   2181 S  SD  . MET A 1 272 ? -12.262 7.863   6.287   1.00 97.99 272 A 1 
ATOM   2182 C  CE  . MET A 1 272 ? -10.834 8.000   5.212   1.00 95.88 272 A 1 
ATOM   2183 N  N   . ALA A 1 273 ? -10.031 3.919   5.518   1.00 98.83 273 A 1 
ATOM   2184 C  CA  . ALA A 1 273 ? -8.939  3.132   4.971   1.00 98.83 273 A 1 
ATOM   2185 C  C   . ALA A 1 273 ? -8.013  4.055   4.190   1.00 98.70 273 A 1 
ATOM   2186 O  O   . ALA A 1 273 ? -8.475  4.874   3.391   1.00 98.46 273 A 1 
ATOM   2187 C  CB  . ALA A 1 273 ? -9.462  2.010   4.089   1.00 98.73 273 A 1 
ATOM   2188 N  N   . PHE A 1 274 ? -6.713  3.925   4.423   1.00 98.88 274 A 1 
ATOM   2189 C  CA  . PHE A 1 274 ? -5.723  4.785   3.791   1.00 98.87 274 A 1 
ATOM   2190 C  C   . PHE A 1 274 ? -4.813  3.985   2.881   1.00 98.83 274 A 1 
ATOM   2191 O  O   . PHE A 1 274 ? -4.150  3.048   3.327   1.00 98.59 274 A 1 
ATOM   2192 C  CB  . PHE A 1 274 ? -4.904  5.515   4.852   1.00 98.72 274 A 1 
ATOM   2193 C  CG  . PHE A 1 274 ? -5.751  6.250   5.858   1.00 98.66 274 A 1 
ATOM   2194 C  CD1 . PHE A 1 274 ? -6.329  7.466   5.537   1.00 98.02 274 A 1 
ATOM   2195 C  CD2 . PHE A 1 274 ? -5.987  5.701   7.104   1.00 98.00 274 A 1 
ATOM   2196 C  CE1 . PHE A 1 274 ? -7.122  8.134   6.443   1.00 97.40 274 A 1 
ATOM   2197 C  CE2 . PHE A 1 274 ? -6.781  6.371   8.023   1.00 97.44 274 A 1 
ATOM   2198 C  CZ  . PHE A 1 274 ? -7.348  7.587   7.689   1.00 97.73 274 A 1 
ATOM   2199 N  N   . ILE A 1 275 ? -4.794  4.343   1.604   1.00 98.61 275 A 1 
ATOM   2200 C  CA  . ILE A 1 275 ? -3.925  3.690   0.638   1.00 98.68 275 A 1 
ATOM   2201 C  C   . ILE A 1 275 ? -2.640  4.501   0.535   1.00 98.52 275 A 1 
ATOM   2202 O  O   . ILE A 1 275 ? -2.641  5.627   0.035   1.00 98.00 275 A 1 
ATOM   2203 C  CB  . ILE A 1 275 ? -4.609  3.560   -0.731  1.00 98.37 275 A 1 
ATOM   2204 C  CG1 . ILE A 1 275 ? -5.877  2.706   -0.588  1.00 97.30 275 A 1 
ATOM   2205 C  CG2 . ILE A 1 275 ? -3.663  2.950   -1.749  1.00 97.43 275 A 1 
ATOM   2206 C  CD1 . ILE A 1 275 ? -6.742  2.644   -1.832  1.00 92.73 275 A 1 
ATOM   2207 N  N   . GLY A 1 276 ? -1.560  3.931   1.040   1.00 98.31 276 A 1 
ATOM   2208 C  CA  . GLY A 1 276 ? -0.291  4.631   1.091   1.00 98.28 276 A 1 
ATOM   2209 C  C   . GLY A 1 276 ? 0.466   4.586   -0.231  1.00 98.10 276 A 1 
ATOM   2210 O  O   . GLY A 1 276 ? 0.426   3.581   -0.936  1.00 96.98 276 A 1 
ATOM   2211 N  N   . PRO A 1 277 ? 1.162   5.680   -0.570  1.00 98.18 277 A 1 
ATOM   2212 C  CA  . PRO A 1 277 ? 1.936   5.732   -1.811  1.00 98.00 277 A 1 
ATOM   2213 C  C   . PRO A 1 277 ? 3.139   4.792   -1.763  1.00 98.18 277 A 1 
ATOM   2214 O  O   . PRO A 1 277 ? 3.691   4.541   -0.696  1.00 97.50 277 A 1 
ATOM   2215 C  CB  . PRO A 1 277 ? 2.385   7.193   -1.878  1.00 97.19 277 A 1 
ATOM   2216 C  CG  . PRO A 1 277 ? 2.442   7.622   -0.450  1.00 96.08 277 A 1 
ATOM   2217 C  CD  . PRO A 1 277 ? 1.300   6.917   0.222   1.00 97.34 277 A 1 
ATOM   2218 N  N   . SER A 1 278 ? 3.532   4.293   -2.921  1.00 97.87 278 A 1 
ATOM   2219 C  CA  . SER A 1 278 ? 4.570   3.278   -3.020  1.00 98.09 278 A 1 
ATOM   2220 C  C   . SER A 1 278 ? 5.991   3.841   -3.014  1.00 98.32 278 A 1 
ATOM   2221 O  O   . SER A 1 278 ? 6.212   5.018   -3.293  1.00 98.00 278 A 1 
ATOM   2222 C  CB  . SER A 1 278 ? 4.376   2.469   -4.300  1.00 97.24 278 A 1 
ATOM   2223 O  OG  . SER A 1 278 ? 4.537   3.297   -5.440  1.00 95.32 278 A 1 
ATOM   2224 N  N   . VAL A 1 279 ? 6.942   2.977   -2.693  1.00 98.12 279 A 1 
ATOM   2225 C  CA  . VAL A 1 279 ? 8.344   3.264   -2.947  1.00 98.12 279 A 1 
ATOM   2226 C  C   . VAL A 1 279 ? 8.624   3.092   -4.438  1.00 97.90 279 A 1 
ATOM   2227 O  O   . VAL A 1 279 ? 9.404   3.829   -5.033  1.00 97.18 279 A 1 
ATOM   2228 C  CB  . VAL A 1 279 ? 9.264   2.333   -2.140  1.00 98.02 279 A 1 
ATOM   2229 C  CG1 . VAL A 1 279 ? 10.730  2.566   -2.507  1.00 96.96 279 A 1 
ATOM   2230 C  CG2 . VAL A 1 279 ? 9.057   2.547   -0.645  1.00 97.07 279 A 1 
ATOM   2231 N  N   . ASP A 1 280 ? 7.962   2.108   -5.044  1.00 97.71 280 A 1 
ATOM   2232 C  CA  . ASP A 1 280 ? 8.164   1.769   -6.450  1.00 97.40 280 A 1 
ATOM   2233 C  C   . ASP A 1 280 ? 7.843   2.917   -7.397  1.00 97.42 280 A 1 
ATOM   2234 O  O   . ASP A 1 280 ? 6.945   3.718   -7.154  1.00 95.84 280 A 1 
ATOM   2235 C  CB  . ASP A 1 280 ? 7.303   0.559   -6.815  1.00 96.43 280 A 1 
ATOM   2236 C  CG  . ASP A 1 280 ? 7.666   -0.037  -8.171  1.00 95.82 280 A 1 
ATOM   2237 O  OD1 . ASP A 1 280 ? 8.837   0.097   -8.584  1.00 92.43 280 A 1 
ATOM   2238 O  OD2 . ASP A 1 280 ? 6.786   -0.642  -8.814  1.00 91.88 280 A 1 
ATOM   2239 N  N   . THR A 1 281 ? 8.586   2.987   -8.497  1.00 96.17 281 A 1 
ATOM   2240 C  CA  . THR A 1 281 ? 8.430   4.030   -9.503  1.00 95.53 281 A 1 
ATOM   2241 C  C   . THR A 1 281 ? 7.721   3.547   -10.765 1.00 94.47 281 A 1 
ATOM   2242 O  O   . THR A 1 281 ? 7.406   4.344   -11.638 1.00 91.15 281 A 1 
ATOM   2243 C  CB  . THR A 1 281 ? 9.796   4.591   -9.917  1.00 94.66 281 A 1 
ATOM   2244 O  OG1 . THR A 1 281 ? 10.710  3.506   -10.127 1.00 90.82 281 A 1 
ATOM   2245 C  CG2 . THR A 1 281 ? 10.349  5.509   -8.846  1.00 91.23 281 A 1 
ATOM   2246 N  N   . TRP A 1 282 ? 7.462   2.242   -10.852 1.00 93.47 282 A 1 
ATOM   2247 C  CA  . TRP A 1 282 ? 6.971   1.613   -12.077 1.00 90.97 282 A 1 
ATOM   2248 C  C   . TRP A 1 282 ? 5.778   2.314   -12.725 1.00 88.91 282 A 1 
ATOM   2249 O  O   . TRP A 1 282 ? 5.723   2.469   -13.948 1.00 82.14 282 A 1 
ATOM   2250 C  CB  . TRP A 1 282 ? 6.609   0.150   -11.818 1.00 87.85 282 A 1 
ATOM   2251 C  CG  . TRP A 1 282 ? 6.096   -0.576  -13.029 1.00 85.43 282 A 1 
ATOM   2252 C  CD1 . TRP A 1 282 ? 4.791   -0.722  -13.409 1.00 76.77 282 A 1 
ATOM   2253 C  CD2 . TRP A 1 282 ? 6.876   -1.257  -14.024 1.00 79.86 282 A 1 
ATOM   2254 N  NE1 . TRP A 1 282 ? 4.711   -1.440  -14.577 1.00 73.06 282 A 1 
ATOM   2255 C  CE2 . TRP A 1 282 ? 5.976   -1.779  -14.977 1.00 75.85 282 A 1 
ATOM   2256 C  CE3 . TRP A 1 282 ? 8.249   -1.465  -14.187 1.00 70.50 282 A 1 
ATOM   2257 C  CZ2 . TRP A 1 282 ? 6.418   -2.510  -16.087 1.00 72.76 282 A 1 
ATOM   2258 C  CZ3 . TRP A 1 282 ? 8.677   -2.193  -15.293 1.00 66.99 282 A 1 
ATOM   2259 C  CH2 . TRP A 1 282 ? 7.769   -2.711  -16.227 1.00 68.45 282 A 1 
ATOM   2260 N  N   . LEU A 1 283 ? 4.814   2.741   -11.929 1.00 89.01 283 A 1 
ATOM   2261 C  CA  . LEU A 1 283 ? 3.589   3.337   -12.461 1.00 87.56 283 A 1 
ATOM   2262 C  C   . LEU A 1 283 ? 3.690   4.853   -12.637 1.00 88.20 283 A 1 
ATOM   2263 O  O   . LEU A 1 283 ? 2.675   5.534   -12.803 1.00 84.10 283 A 1 
ATOM   2264 C  CB  . LEU A 1 283 ? 2.394   2.979   -11.571 1.00 84.69 283 A 1 
ATOM   2265 C  CG  . LEU A 1 283 ? 2.072   1.491   -11.465 1.00 81.48 283 A 1 
ATOM   2266 C  CD1 . LEU A 1 283 ? 0.860   1.262   -10.573 1.00 76.16 283 A 1 
ATOM   2267 C  CD2 . LEU A 1 283 ? 1.844   0.891   -12.847 1.00 76.27 283 A 1 
ATOM   2268 N  N   . GLY A 1 284 ? 4.903   5.372   -12.605 1.00 90.94 284 A 1 
ATOM   2269 C  CA  . GLY A 1 284 ? 5.102   6.798   -12.813 1.00 91.38 284 A 1 
ATOM   2270 C  C   . GLY A 1 284 ? 4.760   7.634   -11.597 1.00 92.69 284 A 1 
ATOM   2271 O  O   . GLY A 1 284 ? 4.120   8.674   -11.715 1.00 89.93 284 A 1 
ATOM   2272 N  N   . THR A 1 285 ? 5.177   7.172   -10.425 1.00 94.54 285 A 1 
ATOM   2273 C  CA  . THR A 1 285 ? 4.970   7.911   -9.186  1.00 95.12 285 A 1 
ATOM   2274 C  C   . THR A 1 285 ? 6.301   8.049   -8.444  1.00 95.87 285 A 1 
ATOM   2275 O  O   . THR A 1 285 ? 7.122   7.138   -8.452  1.00 94.67 285 A 1 
ATOM   2276 C  CB  . THR A 1 285 ? 3.948   7.225   -8.263  1.00 93.41 285 A 1 
ATOM   2277 O  OG1 . THR A 1 285 ? 4.333   5.865   -8.038  1.00 85.61 285 A 1 
ATOM   2278 C  CG2 . THR A 1 285 ? 2.566   7.253   -8.890  1.00 83.65 285 A 1 
ATOM   2279 N  N   . SER A 1 286 ? 6.496   9.194   -7.812  1.00 96.36 286 A 1 
ATOM   2280 C  CA  . SER A 1 286 ? 7.712   9.436   -7.060  1.00 96.93 286 A 1 
ATOM   2281 C  C   . SER A 1 286 ? 7.778   8.528   -5.840  1.00 97.66 286 A 1 
ATOM   2282 O  O   . SER A 1 286 ? 6.779   8.384   -5.133  1.00 97.29 286 A 1 
ATOM   2283 C  CB  . SER A 1 286 ? 7.791   10.898  -6.614  1.00 96.32 286 A 1 
ATOM   2284 O  OG  . SER A 1 286 ? 7.913   11.764  -7.723  1.00 93.01 286 A 1 
ATOM   2285 N  N   . PRO A 1 287 ? 8.928   7.902   -5.586  1.00 97.71 287 A 1 
ATOM   2286 C  CA  . PRO A 1 287 ? 9.104   7.093   -4.373  1.00 98.02 287 A 1 
ATOM   2287 C  C   . PRO A 1 287 ? 8.620   7.860   -3.153  1.00 98.29 287 A 1 
ATOM   2288 O  O   . PRO A 1 287 ? 8.929   9.039   -3.003  1.00 97.96 287 A 1 
ATOM   2289 C  CB  . PRO A 1 287 ? 10.611  6.878   -4.312  1.00 97.56 287 A 1 
ATOM   2290 C  CG  . PRO A 1 287 ? 11.042  6.912   -5.748  1.00 96.07 287 A 1 
ATOM   2291 C  CD  . PRO A 1 287 ? 10.145  7.926   -6.409  1.00 97.46 287 A 1 
ATOM   2292 N  N   . SER A 1 288 ? 7.843   7.190   -2.310  1.00 98.43 288 A 1 
ATOM   2293 C  CA  . SER A 1 288 ? 7.230   7.857   -1.174  1.00 98.63 288 A 1 
ATOM   2294 C  C   . SER A 1 288 ? 7.247   6.996   0.085   1.00 98.71 288 A 1 
ATOM   2295 O  O   . SER A 1 288 ? 7.313   5.775   0.018   1.00 98.53 288 A 1 
ATOM   2296 C  CB  . SER A 1 288 ? 5.776   8.237   -1.496  1.00 98.21 288 A 1 
ATOM   2297 O  OG  . SER A 1 288 ? 5.707   9.125   -2.595  1.00 95.79 288 A 1 
ATOM   2298 N  N   . ILE A 1 289 ? 7.187   7.671   1.229   1.00 98.68 289 A 1 
ATOM   2299 C  CA  . ILE A 1 289 ? 7.056   7.001   2.510   1.00 98.65 289 A 1 
ATOM   2300 C  C   . ILE A 1 289 ? 6.140   7.848   3.379   1.00 98.67 289 A 1 
ATOM   2301 O  O   . ILE A 1 289 ? 6.178   9.080   3.330   1.00 98.56 289 A 1 
ATOM   2302 C  CB  . ILE A 1 289 ? 8.439   6.801   3.186   1.00 98.40 289 A 1 
ATOM   2303 C  CG1 . ILE A 1 289 ? 8.301   5.929   4.435   1.00 97.02 289 A 1 
ATOM   2304 C  CG2 . ILE A 1 289 ? 9.096   8.142   3.517   1.00 97.52 289 A 1 
ATOM   2305 C  CD1 . ILE A 1 289 ? 8.097   4.472   4.144   1.00 96.79 289 A 1 
ATOM   2306 N  N   . ARG A 1 290 ? 5.292   7.181   4.187   1.00 98.88 290 A 1 
ATOM   2307 C  CA  . ARG A 1 290 ? 4.318   7.876   5.022   1.00 98.88 290 A 1 
ATOM   2308 C  C   . ARG A 1 290 ? 4.564   7.578   6.495   1.00 98.90 290 A 1 
ATOM   2309 O  O   . ARG A 1 290 ? 4.875   6.447   6.869   1.00 98.81 290 A 1 
ATOM   2310 C  CB  . ARG A 1 290 ? 2.892   7.474   4.637   1.00 98.54 290 A 1 
ATOM   2311 C  CG  . ARG A 1 290 ? 1.810   7.995   5.582   1.00 97.73 290 A 1 
ATOM   2312 C  CD  . ARG A 1 290 ? 0.417   7.724   5.056   1.00 97.12 290 A 1 
ATOM   2313 N  NE  . ARG A 1 290 ? 0.105   8.548   3.890   1.00 96.66 290 A 1 
ATOM   2314 C  CZ  . ARG A 1 290 ? -1.059  8.531   3.252   1.00 97.35 290 A 1 
ATOM   2315 N  NH1 . ARG A 1 290 ? -2.031  7.722   3.654   1.00 93.86 290 A 1 
ATOM   2316 N  NH2 . ARG A 1 290 ? -1.258  9.317   2.202   1.00 94.21 290 A 1 
ATOM   2317 N  N   . LYS A 1 291 ? 4.396   8.606   7.322   1.00 98.89 291 A 1 
ATOM   2318 C  CA  . LYS A 1 291 ? 4.492   8.438   8.765   1.00 98.87 291 A 1 
ATOM   2319 C  C   . LYS A 1 291 ? 3.218   8.944   9.422   1.00 98.79 291 A 1 
ATOM   2320 O  O   . LYS A 1 291 ? 2.806   10.081  9.197   1.00 98.59 291 A 1 
ATOM   2321 C  CB  . LYS A 1 291 ? 5.715   9.170   9.324   1.00 98.49 291 A 1 
ATOM   2322 C  CG  . LYS A 1 291 ? 5.948   8.917   10.814  1.00 97.03 291 A 1 
ATOM   2323 C  CD  . LYS A 1 291 ? 7.287   9.474   11.286  1.00 95.55 291 A 1 
ATOM   2324 C  CE  . LYS A 1 291 ? 7.328   10.981  11.238  1.00 91.00 291 A 1 
ATOM   2325 N  NZ  . LYS A 1 291 ? 8.597   11.516  11.816  1.00 89.01 291 A 1 
ATOM   2326 N  N   . TYR A 1 292 ? 2.593   8.096   10.235  1.00 98.87 292 A 1 
ATOM   2327 C  CA  . TYR A 1 292 ? 1.378   8.448   10.955  1.00 98.82 292 A 1 
ATOM   2328 C  C   . TYR A 1 292 ? 1.680   8.904   12.378  1.00 98.75 292 A 1 
ATOM   2329 O  O   . TYR A 1 292 ? 2.575   8.357   13.029  1.00 98.55 292 A 1 
ATOM   2330 C  CB  . TYR A 1 292 ? 0.422   7.255   11.038  1.00 98.83 292 A 1 
ATOM   2331 C  CG  . TYR A 1 292 ? -0.137  6.791   9.715   1.00 98.85 292 A 1 
ATOM   2332 C  CD1 . TYR A 1 292 ? -1.369  7.246   9.256   1.00 98.64 292 A 1 
ATOM   2333 C  CD2 . TYR A 1 292 ? 0.561   5.887   8.925   1.00 98.62 292 A 1 
ATOM   2334 C  CE1 . TYR A 1 292 ? -1.889  6.822   8.050   1.00 98.49 292 A 1 
ATOM   2335 C  CE2 . TYR A 1 292 ? 0.049   5.456   7.711   1.00 98.50 292 A 1 
ATOM   2336 C  CZ  . TYR A 1 292 ? -1.174  5.928   7.280   1.00 98.66 292 A 1 
ATOM   2337 O  OH  . TYR A 1 292 ? -1.692  5.500   6.079   1.00 98.31 292 A 1 
ATOM   2338 N  N   . ASP A 1 293 ? 0.931   9.908   12.838  1.00 98.68 293 A 1 
ATOM   2339 C  CA  . ASP A 1 293 ? 0.852   10.212  14.254  1.00 98.67 293 A 1 
ATOM   2340 C  C   . ASP A 1 293 ? -0.371  9.453   14.761  1.00 98.60 293 A 1 
ATOM   2341 O  O   . ASP A 1 293 ? -1.503  9.886   14.560  1.00 98.29 293 A 1 
ATOM   2342 C  CB  . ASP A 1 293 ? 0.711   11.720  14.487  1.00 98.28 293 A 1 
ATOM   2343 C  CG  . ASP A 1 293 ? 0.625   12.080  15.966  1.00 97.10 293 A 1 
ATOM   2344 O  OD1 . ASP A 1 293 ? 0.545   11.172  16.815  1.00 94.99 293 A 1 
ATOM   2345 O  OD2 . ASP A 1 293 ? 0.640   13.294  16.277  1.00 93.84 293 A 1 
ATOM   2346 N  N   . VAL A 1 294 ? -0.142  8.306   15.384  1.00 98.54 294 A 1 
ATOM   2347 C  CA  . VAL A 1 294 ? -1.235  7.421   15.789  1.00 98.49 294 A 1 
ATOM   2348 C  C   . VAL A 1 294 ? -1.967  7.953   17.010  1.00 98.17 294 A 1 
ATOM   2349 O  O   . VAL A 1 294 ? -3.191  7.855   17.106  1.00 97.26 294 A 1 
ATOM   2350 C  CB  . VAL A 1 294 ? -0.717  6.002   16.079  1.00 98.28 294 A 1 
ATOM   2351 C  CG1 . VAL A 1 294 ? -1.854  5.102   16.545  1.00 97.58 294 A 1 
ATOM   2352 C  CG2 . VAL A 1 294 ? -0.059  5.418   14.839  1.00 97.77 294 A 1 
ATOM   2353 N  N   . GLY A 1 295 ? -1.225  8.537   17.941  1.00 97.57 295 A 1 
ATOM   2354 C  CA  . GLY A 1 295 ? -1.802  8.971   19.197  1.00 97.11 295 A 1 
ATOM   2355 C  C   . GLY A 1 295 ? -1.671  7.893   20.255  1.00 97.07 295 A 1 
ATOM   2356 O  O   . GLY A 1 295 ? -0.778  7.055   20.193  1.00 95.10 295 A 1 
ATOM   2357 N  N   . ASN A 1 296 ? -2.587  7.894   21.235  1.00 96.83 296 A 1 
ATOM   2358 C  CA  . ASN A 1 296 ? -2.499  6.965   22.357  1.00 96.50 296 A 1 
ATOM   2359 C  C   . ASN A 1 296 ? -3.497  5.806   22.272  1.00 96.58 296 A 1 
ATOM   2360 O  O   . ASN A 1 296 ? -3.628  5.025   23.214  1.00 94.22 296 A 1 
ATOM   2361 C  CB  . ASN A 1 296 ? -2.681  7.704   23.685  1.00 94.82 296 A 1 
ATOM   2362 C  CG  . ASN A 1 296 ? -4.026  8.382   23.798  1.00 93.56 296 A 1 
ATOM   2363 O  OD1 . ASN A 1 296 ? -4.926  8.171   22.983  1.00 89.30 296 A 1 
ATOM   2364 N  ND2 . ASN A 1 296 ? -4.185  9.210   24.835  1.00 87.84 296 A 1 
ATOM   2365 N  N   . GLY A 1 297 ? -4.215  5.708   21.152  1.00 96.03 297 A 1 
ATOM   2366 C  CA  . GLY A 1 297 ? -5.130  4.596   20.932  1.00 96.12 297 A 1 
ATOM   2367 C  C   . GLY A 1 297 ? -6.543  4.814   21.440  1.00 96.63 297 A 1 
ATOM   2368 O  O   . GLY A 1 297 ? -7.407  3.955   21.262  1.00 94.87 297 A 1 
ATOM   2369 N  N   . GLN A 1 298 ? -6.805  5.959   22.066  1.00 95.80 298 A 1 
ATOM   2370 C  CA  . GLN A 1 298 ? -8.128  6.244   22.619  1.00 95.02 298 A 1 
ATOM   2371 C  C   . GLN A 1 298 ? -9.091  6.812   21.575  1.00 94.47 298 A 1 
ATOM   2372 O  O   . GLN A 1 298 ? -10.299 6.865   21.800  1.00 89.67 298 A 1 
ATOM   2373 C  CB  . GLN A 1 298 ? -8.020  7.208   23.806  1.00 93.23 298 A 1 
ATOM   2374 C  CG  . GLN A 1 298 ? -7.405  6.583   25.048  1.00 89.71 298 A 1 
ATOM   2375 C  CD  . GLN A 1 298 ? -7.353  7.545   26.222  1.00 87.08 298 A 1 
ATOM   2376 O  OE1 . GLN A 1 298 ? -6.880  8.677   26.085  1.00 79.21 298 A 1 
ATOM   2377 N  NE2 . GLN A 1 298 ? -7.834  7.105   27.372  1.00 76.93 298 A 1 
ATOM   2378 N  N   . GLY A 1 299 ? -8.565  7.238   20.438  1.00 95.41 299 A 1 
ATOM   2379 C  CA  . GLY A 1 299 ? -9.391  7.790   19.379  1.00 95.88 299 A 1 
ATOM   2380 C  C   . GLY A 1 299 ? -8.767  7.562   18.016  1.00 97.33 299 A 1 
ATOM   2381 O  O   . GLY A 1 299 ? -7.824  6.779   17.878  1.00 96.36 299 A 1 
ATOM   2382 N  N   . TYR A 1 300 ? -9.297  8.250   17.006  1.00 98.00 300 A 1 
ATOM   2383 C  CA  . TYR A 1 300 ? -8.760  8.145   15.663  1.00 98.27 300 A 1 
ATOM   2384 C  C   . TYR A 1 300 ? -7.322  8.642   15.614  1.00 98.39 300 A 1 
ATOM   2385 O  O   . TYR A 1 300 ? -6.899  9.443   16.449  1.00 97.79 300 A 1 
ATOM   2386 C  CB  . TYR A 1 300 ? -9.613  8.948   14.678  1.00 98.10 300 A 1 
ATOM   2387 C  CG  . TYR A 1 300 ? -11.017 8.429   14.525  1.00 98.06 300 A 1 
ATOM   2388 C  CD1 . TYR A 1 300 ? -11.269 7.253   13.835  1.00 96.99 300 A 1 
ATOM   2389 C  CD2 . TYR A 1 300 ? -12.097 9.113   15.076  1.00 96.96 300 A 1 
ATOM   2390 C  CE1 . TYR A 1 300 ? -12.567 6.767   13.685  1.00 96.12 300 A 1 
ATOM   2391 C  CE2 . TYR A 1 300 ? -13.391 8.635   14.938  1.00 96.34 300 A 1 
ATOM   2392 C  CZ  . TYR A 1 300 ? -13.620 7.463   14.242  1.00 96.85 300 A 1 
ATOM   2393 O  OH  . TYR A 1 300 ? -14.889 6.990   14.102  1.00 95.54 300 A 1 
ATOM   2394 N  N   . MET A 1 301 ? -6.567  8.170   14.632  1.00 98.47 301 A 1 
ATOM   2395 C  CA  . MET A 1 301 ? -5.212  8.664   14.413  1.00 98.52 301 A 1 
ATOM   2396 C  C   . MET A 1 301 ? -5.259  10.164  14.138  1.00 98.65 301 A 1 
ATOM   2397 O  O   . MET A 1 301 ? -6.240  10.678  13.597  1.00 98.40 301 A 1 
ATOM   2398 C  CB  . MET A 1 301 ? -4.553  7.899   13.275  1.00 98.48 301 A 1 
ATOM   2399 C  CG  . MET A 1 301 ? -4.331  6.417   13.579  1.00 97.96 301 A 1 
ATOM   2400 S  SD  . MET A 1 301 ? -3.404  5.547   12.308  1.00 97.53 301 A 1 
ATOM   2401 C  CE  . MET A 1 301 ? -4.620  5.423   11.016  1.00 92.38 301 A 1 
ATOM   2402 N  N   . LYS A 1 302 ? -4.195  10.868  14.516  1.00 98.51 302 A 1 
ATOM   2403 C  CA  . LYS A 1 302 ? -4.199  12.333  14.488  1.00 98.43 302 A 1 
ATOM   2404 C  C   . LYS A 1 302 ? -3.941  12.896  13.103  1.00 98.47 302 A 1 
ATOM   2405 O  O   . LYS A 1 302 ? -4.680  13.761  12.622  1.00 97.87 302 A 1 
ATOM   2406 C  CB  . LYS A 1 302 ? -3.168  12.871  15.484  1.00 97.88 302 A 1 
ATOM   2407 C  CG  . LYS A 1 302 ? -3.325  12.329  16.898  1.00 94.05 302 A 1 
ATOM   2408 C  CD  . LYS A 1 302 ? -4.729  12.612  17.442  1.00 82.27 302 A 1 
ATOM   2409 C  CE  . LYS A 1 302 ? -4.887  12.068  18.849  1.00 75.59 302 A 1 
ATOM   2410 N  NZ  . LYS A 1 302 ? -6.244  12.337  19.394  1.00 63.33 302 A 1 
ATOM   2411 N  N   . GLU A 1 303 ? -2.889  12.432  12.459  1.00 98.52 303 A 1 
ATOM   2412 C  CA  . GLU A 1 303 ? -2.520  12.931  11.133  1.00 98.48 303 A 1 
ATOM   2413 C  C   . GLU A 1 303 ? -1.510  12.003  10.481  1.00 98.77 303 A 1 
ATOM   2414 O  O   . GLU A 1 303 ? -1.010  11.069  11.112  1.00 98.51 303 A 1 
ATOM   2415 C  CB  . GLU A 1 303 ? -1.924  14.343  11.227  1.00 96.99 303 A 1 
ATOM   2416 C  CG  . GLU A 1 303 ? -0.591  14.389  11.970  1.00 91.23 303 A 1 
ATOM   2417 C  CD  . GLU A 1 303 ? 0.086   15.754  11.893  1.00 90.40 303 A 1 
ATOM   2418 O  OE1 . GLU A 1 303 ? -0.313  16.567  11.040  1.00 84.61 303 A 1 
ATOM   2419 O  OE2 . GLU A 1 303 ? 1.018   15.995  12.678  1.00 84.56 303 A 1 
ATOM   2420 N  N   . PHE A 1 304 ? -1.228  12.248  9.201   1.00 98.79 304 A 1 
ATOM   2421 C  CA  . PHE A 1 304 ? -0.097  11.606  8.548   1.00 98.75 304 A 1 
ATOM   2422 C  C   . PHE A 1 304 ? 0.727   12.644  7.806   1.00 98.77 304 A 1 
ATOM   2423 O  O   . PHE A 1 304 ? 0.225   13.717  7.448   1.00 98.46 304 A 1 
ATOM   2424 C  CB  . PHE A 1 304 ? -0.537  10.466  7.610   1.00 98.60 304 A 1 
ATOM   2425 C  CG  . PHE A 1 304 ? -1.376  10.915  6.437   1.00 98.60 304 A 1 
ATOM   2426 C  CD1 . PHE A 1 304 ? -0.811  11.569  5.352   1.00 97.72 304 A 1 
ATOM   2427 C  CD2 . PHE A 1 304 ? -2.740  10.643  6.404   1.00 97.56 304 A 1 
ATOM   2428 C  CE1 . PHE A 1 304 ? -1.584  11.968  4.270   1.00 96.90 304 A 1 
ATOM   2429 C  CE2 . PHE A 1 304 ? -3.512  11.037  5.325   1.00 96.74 304 A 1 
ATOM   2430 C  CZ  . PHE A 1 304 ? -2.937  11.705  4.253   1.00 97.46 304 A 1 
ATOM   2431 N  N   . LYS A 1 305 ? 1.990   12.324  7.592   1.00 98.66 305 A 1 
ATOM   2432 C  CA  . LYS A 1 305 ? 2.885   13.163  6.822   1.00 98.68 305 A 1 
ATOM   2433 C  C   . LYS A 1 305 ? 3.548   12.323  5.741   1.00 98.61 305 A 1 
ATOM   2434 O  O   . LYS A 1 305 ? 4.055   11.237  6.032   1.00 98.48 305 A 1 
ATOM   2435 C  CB  . LYS A 1 305 ? 3.942   13.807  7.720   1.00 98.39 305 A 1 
ATOM   2436 C  CG  . LYS A 1 305 ? 3.378   14.812  8.719   1.00 97.27 305 A 1 
ATOM   2437 C  CD  . LYS A 1 305 ? 4.470   15.404  9.591   1.00 94.97 305 A 1 
ATOM   2438 C  CE  . LYS A 1 305 ? 3.897   16.408  10.569  1.00 90.41 305 A 1 
ATOM   2439 N  NZ  . LYS A 1 305 ? 4.940   16.992  11.457  1.00 82.02 305 A 1 
ATOM   2440 N  N   . ASN A 1 306 ? 3.525   12.817  4.507   1.00 98.73 306 A 1 
ATOM   2441 C  CA  . ASN A 1 306 ? 4.161   12.128  3.401   1.00 98.69 306 A 1 
ATOM   2442 C  C   . ASN A 1 306 ? 5.504   12.750  3.061   1.00 98.57 306 A 1 
ATOM   2443 O  O   . ASN A 1 306 ? 5.675   13.970  3.114   1.00 98.05 306 A 1 
ATOM   2444 C  CB  . ASN A 1 306 ? 3.275   12.142  2.150   1.00 98.30 306 A 1 
ATOM   2445 C  CG  . ASN A 1 306 ? 2.134   11.151  2.234   1.00 96.90 306 A 1 
ATOM   2446 O  OD1 . ASN A 1 306 ? 2.012   10.402  3.204   1.00 88.75 306 A 1 
ATOM   2447 N  ND2 . ASN A 1 306 ? 1.299   11.137  1.209   1.00 88.06 306 A 1 
ATOM   2448 N  N   . TYR A 1 307 ? 6.449   11.901  2.708   1.00 98.59 307 A 1 
ATOM   2449 C  CA  . TYR A 1 307 ? 7.755   12.310  2.235   1.00 98.62 307 A 1 
ATOM   2450 C  C   . TYR A 1 307 ? 7.984   11.648  0.887   1.00 98.53 307 A 1 
ATOM   2451 O  O   . TYR A 1 307 ? 7.548   10.520  0.665   1.00 98.27 307 A 1 
ATOM   2452 C  CB  . TYR A 1 307 ? 8.844   11.897  3.229   1.00 98.63 307 A 1 
ATOM   2453 C  CG  . TYR A 1 307 ? 8.588   12.368  4.641   1.00 98.61 307 A 1 
ATOM   2454 C  CD1 . TYR A 1 307 ? 9.156   13.544  5.115   1.00 98.22 307 A 1 
ATOM   2455 C  CD2 . TYR A 1 307 ? 7.776   11.640  5.500   1.00 98.22 307 A 1 
ATOM   2456 C  CE1 . TYR A 1 307 ? 8.919   13.979  6.405   1.00 97.86 307 A 1 
ATOM   2457 C  CE2 . TYR A 1 307 ? 7.529   12.074  6.790   1.00 97.95 307 A 1 
ATOM   2458 C  CZ  . TYR A 1 307 ? 8.107   13.241  7.246   1.00 98.06 307 A 1 
ATOM   2459 O  OH  . TYR A 1 307 ? 7.866   13.668  8.522   1.00 97.37 307 A 1 
ATOM   2460 N  N   . HIS A 1 308 ? 8.642   12.348  -0.034  1.00 98.14 308 A 1 
ATOM   2461 C  CA  . HIS A 1 308 ? 8.866   11.772  -1.354  1.00 98.05 308 A 1 
ATOM   2462 C  C   . HIS A 1 308 ? 10.257  12.080  -1.904  1.00 98.10 308 A 1 
ATOM   2463 O  O   . HIS A 1 308 ? 10.999  12.879  -1.341  1.00 97.70 308 A 1 
ATOM   2464 C  CB  . HIS A 1 308 ? 7.771   12.198  -2.343  1.00 96.99 308 A 1 
ATOM   2465 C  CG  . HIS A 1 308 ? 7.754   13.667  -2.649  1.00 96.71 308 A 1 
ATOM   2466 N  ND1 . HIS A 1 308 ? 6.898   14.214  -3.590  1.00 89.27 308 A 1 
ATOM   2467 C  CD2 . HIS A 1 308 ? 8.471   14.699  -2.153  1.00 88.85 308 A 1 
ATOM   2468 C  CE1 . HIS A 1 308 ? 7.094   15.514  -3.660  1.00 91.08 308 A 1 
ATOM   2469 N  NE2 . HIS A 1 308 ? 8.044   15.833  -2.795  1.00 92.31 308 A 1 
ATOM   2470 N  N   . PHE A 1 309 ? 10.583  11.400  -2.997  1.00 97.82 309 A 1 
ATOM   2471 C  CA  . PHE A 1 309 ? 11.897  11.465  -3.624  1.00 97.61 309 A 1 
ATOM   2472 C  C   . PHE A 1 309 ? 11.672  11.721  -5.113  1.00 97.18 309 A 1 
ATOM   2473 O  O   . PHE A 1 309 ? 11.450  10.785  -5.881  1.00 95.75 309 A 1 
ATOM   2474 C  CB  . PHE A 1 309 ? 12.631  10.145  -3.379  1.00 97.58 309 A 1 
ATOM   2475 C  CG  . PHE A 1 309 ? 14.084  10.138  -3.783  1.00 97.89 309 A 1 
ATOM   2476 C  CD1 . PHE A 1 309 ? 15.085  10.161  -2.820  1.00 97.38 309 A 1 
ATOM   2477 C  CD2 . PHE A 1 309 ? 14.455  10.055  -5.113  1.00 97.38 309 A 1 
ATOM   2478 C  CE1 . PHE A 1 309 ? 16.416  10.116  -3.170  1.00 96.86 309 A 1 
ATOM   2479 C  CE2 . PHE A 1 309 ? 15.802  10.018  -5.480  1.00 96.88 309 A 1 
ATOM   2480 C  CZ  . PHE A 1 309 ? 16.783  10.048  -4.507  1.00 97.28 309 A 1 
ATOM   2481 N  N   . GLN A 1 310 ? 11.688  12.985  -5.518  1.00 96.55 310 A 1 
ATOM   2482 C  CA  . GLN A 1 310 ? 11.468  13.321  -6.914  1.00 95.91 310 A 1 
ATOM   2483 C  C   . GLN A 1 310 ? 12.747  13.092  -7.724  1.00 95.60 310 A 1 
ATOM   2484 O  O   . GLN A 1 310 ? 13.772  13.720  -7.471  1.00 94.54 310 A 1 
ATOM   2485 C  CB  . GLN A 1 310 ? 11.006  14.770  -7.059  1.00 94.96 310 A 1 
ATOM   2486 C  CG  . GLN A 1 310 ? 9.617   15.032  -6.504  1.00 92.94 310 A 1 
ATOM   2487 C  CD  . GLN A 1 310 ? 9.226   16.500  -6.546  1.00 92.51 310 A 1 
ATOM   2488 O  OE1 . GLN A 1 310 ? 9.960   17.353  -6.055  1.00 86.13 310 A 1 
ATOM   2489 N  NE2 . GLN A 1 310 ? 8.078   16.794  -7.138  1.00 84.54 310 A 1 
ATOM   2490 N  N   . LEU A 1 311 ? 12.671  12.175  -8.681  1.00 95.28 311 A 1 
ATOM   2491 C  CA  . LEU A 1 311 ? 13.807  11.889  -9.545  1.00 94.63 311 A 1 
ATOM   2492 C  C   . LEU A 1 311 ? 14.094  13.088  -10.439 1.00 93.15 311 A 1 
ATOM   2493 O  O   . LEU A 1 311 ? 13.174  13.747  -10.922 1.00 91.36 311 A 1 
ATOM   2494 C  CB  . LEU A 1 311 ? 13.533  10.649  -10.402 1.00 94.91 311 A 1 
ATOM   2495 C  CG  . LEU A 1 311 ? 13.255  9.354   -9.644  1.00 94.57 311 A 1 
ATOM   2496 C  CD1 . LEU A 1 311 ? 12.937  8.222   -10.622 1.00 93.36 311 A 1 
ATOM   2497 C  CD2 . LEU A 1 311 ? 14.434  8.978   -8.765  1.00 92.64 311 A 1 
ATOM   2498 N  N   . ARG A 1 312 ? 15.381  13.359  -10.670 1.00 92.10 312 A 1 
ATOM   2499 C  CA  . ARG A 1 312 ? 15.778  14.492  -11.493 1.00 90.61 312 A 1 
ATOM   2500 C  C   . ARG A 1 312 ? 15.241  14.334  -12.916 1.00 89.65 312 A 1 
ATOM   2501 O  O   . ARG A 1 312 ? 15.443  13.294  -13.538 1.00 87.62 312 A 1 
ATOM   2502 C  CB  . ARG A 1 312 ? 17.304  14.630  -11.527 1.00 89.47 312 A 1 
ATOM   2503 C  CG  . ARG A 1 312 ? 17.776  15.912  -12.181 1.00 85.90 312 A 1 
ATOM   2504 C  CD  . ARG A 1 312 ? 19.296  15.984  -12.230 1.00 82.93 312 A 1 
ATOM   2505 N  NE  . ARG A 1 312 ? 19.914  15.687  -10.937 1.00 80.35 312 A 1 
ATOM   2506 C  CZ  . ARG A 1 312 ? 19.972  16.531  -9.915  1.00 78.74 312 A 1 
ATOM   2507 N  NH1 . ARG A 1 312 ? 19.449  17.734  -10.026 1.00 69.11 312 A 1 
ATOM   2508 N  NH2 . ARG A 1 312 ? 20.544  16.158  -8.782  1.00 74.05 312 A 1 
ATOM   2509 N  N   . PRO A 1 313 ? 14.536  15.358  -13.443 1.00 87.98 313 A 1 
ATOM   2510 C  CA  . PRO A 1 313 ? 14.021  15.301  -14.809 1.00 85.63 313 A 1 
ATOM   2511 C  C   . PRO A 1 313 ? 15.140  15.106  -15.822 1.00 84.76 313 A 1 
ATOM   2512 O  O   . PRO A 1 313 ? 16.261  15.559  -15.610 1.00 80.86 313 A 1 
ATOM   2513 C  CB  . PRO A 1 313 ? 13.360  16.670  -15.000 1.00 82.71 313 A 1 
ATOM   2514 C  CG  . PRO A 1 313 ? 12.991  17.096  -13.616 1.00 81.90 313 A 1 
ATOM   2515 C  CD  . PRO A 1 313 ? 14.102  16.582  -12.745 1.00 85.33 313 A 1 
ATOM   2516 N  N   . LYS A 1 314 ? 14.814  14.429  -16.927 1.00 83.79 314 A 1 
ATOM   2517 C  CA  . LYS A 1 314 ? 15.797  14.138  -17.958 1.00 81.66 314 A 1 
ATOM   2518 C  C   . LYS A 1 314 ? 15.755  15.163  -19.087 1.00 78.31 314 A 1 
ATOM   2519 O  O   . LYS A 1 314 ? 14.705  15.731  -19.379 1.00 70.63 314 A 1 
ATOM   2520 C  CB  . LYS A 1 314 ? 15.566  12.740  -18.530 1.00 78.34 314 A 1 
ATOM   2521 C  CG  . LYS A 1 314 ? 15.696  11.623  -17.505 1.00 77.75 314 A 1 
ATOM   2522 C  CD  . LYS A 1 314 ? 15.339  10.294  -18.130 1.00 75.14 314 A 1 
ATOM   2523 C  CE  . LYS A 1 314 ? 15.468  9.166   -17.134 1.00 71.63 314 A 1 
ATOM   2524 N  NZ  . LYS A 1 314 ? 15.095  7.859   -17.731 1.00 66.92 314 A 1 
ATOM   2525 N  N   . LYS A 1 315 ? 16.899  15.388  -19.717 1.00 73.02 315 A 1 
ATOM   2526 C  CA  . LYS A 1 315 ? 16.972  16.265  -20.873 1.00 71.09 315 A 1 
ATOM   2527 C  C   . LYS A 1 315 ? 16.440  15.555  -22.112 1.00 70.12 315 A 1 
ATOM   2528 O  O   . LYS A 1 315 ? 16.481  14.331  -22.209 1.00 62.31 315 A 1 
ATOM   2529 C  CB  . LYS A 1 315 ? 18.407  16.717  -21.129 1.00 64.53 315 A 1 
ATOM   2530 C  CG  . LYS A 1 315 ? 19.020  17.563  -20.024 1.00 57.76 315 A 1 
ATOM   2531 C  CD  . LYS A 1 315 ? 20.444  17.951  -20.370 1.00 52.37 315 A 1 
ATOM   2532 C  CE  . LYS A 1 315 ? 21.069  18.797  -19.285 1.00 45.62 315 A 1 
ATOM   2533 N  NZ  . LYS A 1 315 ? 22.475  19.166  -19.617 1.00 40.62 315 A 1 
ATOM   2534 N  N   . ASP A 1 316 ? 15.941  16.355  -23.077 1.00 59.73 316 A 1 
ATOM   2535 C  CA  . ASP A 1 316 ? 15.540  15.847  -24.376 1.00 57.82 316 A 1 
ATOM   2536 C  C   . ASP A 1 316 ? 16.466  16.458  -25.421 1.00 56.14 316 A 1 
ATOM   2537 O  O   . ASP A 1 316 ? 16.389  17.653  -25.705 1.00 51.44 316 A 1 
ATOM   2538 C  CB  . ASP A 1 316 ? 14.083  16.206  -24.674 1.00 53.21 316 A 1 
ATOM   2539 C  CG  . ASP A 1 316 ? 13.550  15.543  -25.934 1.00 48.05 316 A 1 
ATOM   2540 O  OD1 . ASP A 1 316 ? 14.356  15.144  -26.800 1.00 45.19 316 A 1 
ATOM   2541 O  OD2 . ASP A 1 316 ? 12.313  15.417  -26.053 1.00 43.52 316 A 1 
ATOM   2542 N  N   . LYS A 1 317 ? 17.346  15.642  -26.005 1.00 51.07 317 A 1 
ATOM   2543 C  CA  . LYS A 1 317 ? 18.350  16.123  -26.947 1.00 50.99 317 A 1 
ATOM   2544 C  C   . LYS A 1 317 ? 17.731  16.700  -28.219 1.00 50.69 317 A 1 
ATOM   2545 O  O   . LYS A 1 317 ? 18.379  17.465  -28.931 1.00 47.48 317 A 1 
ATOM   2546 C  CB  . LYS A 1 317 ? 19.315  14.992  -27.308 1.00 47.43 317 A 1 
ATOM   2547 C  CG  . LYS A 1 317 ? 20.135  14.486  -26.138 1.00 43.05 317 A 1 
ATOM   2548 C  CD  . LYS A 1 317 ? 21.054  13.353  -26.556 1.00 39.75 317 A 1 
ATOM   2549 C  CE  . LYS A 1 317 ? 21.860  12.835  -25.386 1.00 34.60 317 A 1 
ATOM   2550 N  NZ  . LYS A 1 317 ? 22.755  11.716  -25.778 1.00 30.92 317 A 1 
ATOM   2551 N  N   . LEU A 1 318 ? 16.479  16.336  -28.491 1.00 48.29 318 A 1 
ATOM   2552 C  CA  . LEU A 1 318 ? 15.794  16.808  -29.692 1.00 47.44 318 A 1 
ATOM   2553 C  C   . LEU A 1 318 ? 15.034  18.108  -29.465 1.00 46.27 318 A 1 
ATOM   2554 O  O   . LEU A 1 318 ? 14.461  18.671  -30.398 1.00 42.52 318 A 1 
ATOM   2555 C  CB  . LEU A 1 318 ? 14.846  15.726  -30.215 1.00 44.48 318 A 1 
ATOM   2556 C  CG  . LEU A 1 318 ? 15.492  14.401  -30.604 1.00 41.70 318 A 1 
ATOM   2557 C  CD1 . LEU A 1 318 ? 14.440  13.403  -31.067 1.00 38.52 318 A 1 
ATOM   2558 C  CD2 . LEU A 1 318 ? 16.536  14.612  -31.695 1.00 40.02 318 A 1 
ATOM   2559 N  N   . LYS A 1 319 ? 15.025  18.588  -28.232 1.00 48.62 319 A 1 
ATOM   2560 C  CA  . LYS A 1 319 ? 14.325  19.820  -27.892 1.00 49.61 319 A 1 
ATOM   2561 C  C   . LYS A 1 319 ? 15.273  20.775  -27.154 1.00 48.60 319 A 1 
ATOM   2562 O  O   . LYS A 1 319 ? 15.597  20.545  -25.990 1.00 46.17 319 A 1 
ATOM   2563 C  CB  . LYS A 1 319 ? 13.101  19.526  -27.029 1.00 47.69 319 A 1 
ATOM   2564 C  CG  . LYS A 1 319 ? 12.065  18.652  -27.726 1.00 43.61 319 A 1 
ATOM   2565 C  CD  . LYS A 1 319 ? 10.882  18.363  -26.821 1.00 41.23 319 A 1 
ATOM   2566 C  CE  . LYS A 1 319 ? 9.863   17.483  -27.521 1.00 37.07 319 A 1 
ATOM   2567 N  NZ  . LYS A 1 319 ? 8.710   17.161  -26.654 1.00 33.29 319 A 1 
ATOM   2568 N  N   . PRO A 1 320 ? 15.692  21.848  -27.812 1.00 48.92 320 A 1 
ATOM   2569 C  CA  . PRO A 1 320 ? 16.672  22.785  -27.266 1.00 48.52 320 A 1 
ATOM   2570 C  C   . PRO A 1 320 ? 16.376  23.286  -25.854 1.00 50.19 320 A 1 
ATOM   2571 O  O   . PRO A 1 320 ? 17.294  23.421  -25.048 1.00 48.30 320 A 1 
ATOM   2572 C  CB  . PRO A 1 320 ? 16.645  23.946  -28.270 1.00 44.40 320 A 1 
ATOM   2573 C  CG  . PRO A 1 320 ? 16.267  23.307  -29.553 1.00 43.39 320 A 1 
ATOM   2574 C  CD  . PRO A 1 320 ? 15.291  22.216  -29.189 1.00 48.41 320 A 1 
ATOM   2575 N  N   . LYS A 1 321 ? 15.104  23.539  -25.551 1.00 49.11 321 A 1 
ATOM   2576 C  CA  . LYS A 1 321 ? 14.746  24.105  -24.256 1.00 49.47 321 A 1 
ATOM   2577 C  C   . LYS A 1 321 ? 14.971  23.136  -23.090 1.00 48.73 321 A 1 
ATOM   2578 O  O   . LYS A 1 321 ? 14.970  23.545  -21.936 1.00 46.01 321 A 1 
ATOM   2579 C  CB  . LYS A 1 321 ? 13.288  24.585  -24.256 1.00 47.16 321 A 1 
ATOM   2580 C  CG  . LYS A 1 321 ? 12.257  23.481  -24.323 1.00 43.69 321 A 1 
ATOM   2581 C  CD  . LYS A 1 321 ? 10.839  24.045  -24.211 1.00 41.34 321 A 1 
ATOM   2582 C  CE  . LYS A 1 321 ? 9.801   22.957  -24.195 1.00 36.61 321 A 1 
ATOM   2583 N  NZ  . LYS A 1 321 ? 8.429   23.511  -24.039 1.00 33.52 321 A 1 
ATOM   2584 N  N   . THR A 1 322 ? 15.158  21.866  -23.400 1.00 48.43 322 A 1 
ATOM   2585 C  CA  . THR A 1 322 ? 15.366  20.851  -22.363 1.00 49.35 322 A 1 
ATOM   2586 C  C   . THR A 1 322 ? 16.816  20.377  -22.282 1.00 48.99 322 A 1 
ATOM   2587 O  O   . THR A 1 322 ? 17.131  19.452  -21.531 1.00 46.40 322 A 1 
ATOM   2588 C  CB  . THR A 1 322 ? 14.464  19.629  -22.586 1.00 46.58 322 A 1 
ATOM   2589 O  OG1 . THR A 1 322 ? 14.829  18.976  -23.806 1.00 42.76 322 A 1 
ATOM   2590 C  CG2 . THR A 1 322 ? 12.998  20.036  -22.652 1.00 41.82 322 A 1 
ATOM   2591 N  N   . THR A 1 323 ? 17.702  21.008  -23.045 1.00 43.86 323 A 1 
ATOM   2592 C  CA  . THR A 1 323 ? 19.100  20.594  -23.087 1.00 45.02 323 A 1 
ATOM   2593 C  C   . THR A 1 323 ? 19.985  21.386  -22.133 1.00 45.42 323 A 1 
ATOM   2594 O  O   . THR A 1 323 ? 21.166  21.074  -21.975 1.00 43.15 323 A 1 
ATOM   2595 C  CB  . THR A 1 323 ? 19.685  20.706  -24.502 1.00 41.52 323 A 1 
ATOM   2596 O  OG1 . THR A 1 323 ? 19.613  22.060  -24.947 1.00 37.93 323 A 1 
ATOM   2597 C  CG2 . THR A 1 323 ? 18.925  19.815  -25.471 1.00 37.28 323 A 1 
ATOM   2598 N  N   . ILE A 1 324 ? 19.426  22.421  -21.498 1.00 46.59 324 A 1 
ATOM   2599 C  CA  . ILE A 1 324 ? 20.195  23.208  -20.544 1.00 47.25 324 A 1 
ATOM   2600 C  C   . ILE A 1 324 ? 20.311  22.460  -19.219 1.00 48.09 324 A 1 
ATOM   2601 O  O   . ILE A 1 324 ? 19.496  21.582  -18.917 1.00 45.31 324 A 1 
ATOM   2602 C  CB  . ILE A 1 324 ? 19.558  24.594  -20.297 1.00 43.67 324 A 1 
ATOM   2603 C  CG1 . ILE A 1 324 ? 18.153  24.453  -19.738 1.00 40.30 324 A 1 
ATOM   2604 C  CG2 . ILE A 1 324 ? 19.548  25.398  -21.596 1.00 40.52 324 A 1 
ATOM   2605 C  CD1 . ILE A 1 324 ? 17.493  25.770  -19.366 1.00 37.45 324 A 1 
ATOM   2606 N  N   . LYS A 1 325 ? 21.305  22.807  -18.435 1.00 51.99 325 A 1 
ATOM   2607 C  CA  . LYS A 1 325 ? 21.519  22.174  -17.138 1.00 52.20 325 A 1 
ATOM   2608 C  C   . LYS A 1 325 ? 20.320  22.433  -16.229 1.00 53.05 325 A 1 
ATOM   2609 O  O   . LYS A 1 325 ? 19.882  23.566  -16.067 1.00 50.09 325 A 1 
ATOM   2610 C  CB  . LYS A 1 325 ? 22.809  22.693  -16.496 1.00 48.39 325 A 1 
ATOM   2611 C  CG  . LYS A 1 325 ? 23.205  21.957  -15.225 1.00 43.56 325 A 1 
ATOM   2612 C  CD  . LYS A 1 325 ? 24.627  22.330  -14.796 1.00 40.50 325 A 1 
ATOM   2613 C  CE  . LYS A 1 325 ? 25.653  21.880  -15.807 1.00 35.80 325 A 1 
ATOM   2614 N  NZ  . LYS A 1 325 ? 27.048  22.205  -15.396 1.00 31.45 325 A 1 
ATOM   2615 N  N   . GLN A 1 326 ? 19.790  21.365  -15.636 1.00 54.00 326 A 1 
ATOM   2616 C  CA  . GLN A 1 326 ? 18.592  21.476  -14.820 1.00 54.34 326 A 1 
ATOM   2617 C  C   . GLN A 1 326 ? 18.924  21.753  -13.355 1.00 54.98 326 A 1 
ATOM   2618 O  O   . GLN A 1 326 ? 20.016  21.427  -12.886 1.00 52.11 326 A 1 
ATOM   2619 C  CB  . GLN A 1 326 ? 17.747  20.204  -14.946 1.00 50.94 326 A 1 
ATOM   2620 C  CG  . GLN A 1 326 ? 17.368  19.864  -16.377 1.00 46.90 326 A 1 
ATOM   2621 C  CD  . GLN A 1 326 ? 16.071  19.102  -16.489 1.00 43.91 326 A 1 
ATOM   2622 O  OE1 . GLN A 1 326 ? 15.205  19.220  -15.635 1.00 42.67 326 A 1 
ATOM   2623 N  NE2 . GLN A 1 326 ? 15.938  18.325  -17.551 1.00 40.93 326 A 1 
ATOM   2624 N  N   . PRO A 1 327 ? 17.978  22.362  -12.627 1.00 53.95 327 A 1 
ATOM   2625 C  CA  . PRO A 1 327 ? 18.181  22.656  -11.209 1.00 53.97 327 A 1 
ATOM   2626 C  C   . PRO A 1 327 ? 18.457  21.384  -10.403 1.00 55.29 327 A 1 
ATOM   2627 O  O   . PRO A 1 327 ? 17.913  20.325  -10.717 1.00 52.83 327 A 1 
ATOM   2628 C  CB  . PRO A 1 327 ? 16.847  23.276  -10.785 1.00 50.75 327 A 1 
ATOM   2629 C  CG  . PRO A 1 327 ? 16.254  23.809  -12.047 1.00 49.95 327 A 1 
ATOM   2630 C  CD  . PRO A 1 327 ? 16.675  22.847  -13.118 1.00 51.72 327 A 1 
ATOM   2631 N  N   . SER A 1 328 ? 19.292  21.514  -9.391  1.00 58.73 328 A 1 
ATOM   2632 C  CA  . SER A 1 328 ? 19.644  20.370  -8.553  1.00 60.15 328 A 1 
ATOM   2633 C  C   . SER A 1 328 ? 18.858  20.351  -7.248  1.00 63.90 328 A 1 
ATOM   2634 O  O   . SER A 1 328 ? 18.600  19.288  -6.684  1.00 59.20 328 A 1 
ATOM   2635 C  CB  . SER A 1 328 ? 21.147  20.376  -8.258  1.00 53.71 328 A 1 
ATOM   2636 O  OG  . SER A 1 328 ? 21.514  21.561  -7.576  1.00 47.91 328 A 1 
ATOM   2637 N  N   . ASP A 1 329 ? 18.460  21.527  -6.769  1.00 65.22 329 A 1 
ATOM   2638 C  CA  . ASP A 1 329 ? 17.745  21.632  -5.505  1.00 68.56 329 A 1 
ATOM   2639 C  C   . ASP A 1 329 ? 16.406  20.901  -5.536  1.00 75.39 329 A 1 
ATOM   2640 O  O   . ASP A 1 329 ? 15.592  21.104  -6.443  1.00 70.68 329 A 1 
ATOM   2641 C  CB  . ASP A 1 329 ? 17.523  23.102  -5.142  1.00 58.85 329 A 1 
ATOM   2642 C  CG  . ASP A 1 329 ? 18.797  23.793  -4.700  1.00 52.50 329 A 1 
ATOM   2643 O  OD1 . ASP A 1 329 ? 19.777  23.096  -4.373  1.00 48.71 329 A 1 
ATOM   2644 O  OD2 . ASP A 1 329 ? 18.807  25.041  -4.665  1.00 47.54 329 A 1 
ATOM   2645 N  N   . GLY A 1 330 ? 16.195  20.043  -4.541  1.00 80.04 330 A 1 
ATOM   2646 C  CA  . GLY A 1 330 ? 14.920  19.368  -4.388  1.00 85.49 330 A 1 
ATOM   2647 C  C   . GLY A 1 330 ? 14.821  18.021  -5.078  1.00 90.07 330 A 1 
ATOM   2648 O  O   . GLY A 1 330 ? 13.925  17.235  -4.778  1.00 88.09 330 A 1 
ATOM   2649 N  N   . PHE A 1 331 ? 15.731  17.734  -5.996  1.00 91.15 331 A 1 
ATOM   2650 C  CA  . PHE A 1 331 ? 15.710  16.471  -6.732  1.00 92.21 331 A 1 
ATOM   2651 C  C   . PHE A 1 331 ? 16.699  15.455  -6.161  1.00 92.94 331 A 1 
ATOM   2652 O  O   . PHE A 1 331 ? 17.697  15.816  -5.545  1.00 91.54 331 A 1 
ATOM   2653 C  CB  . PHE A 1 331 ? 16.003  16.698  -8.217  1.00 90.75 331 A 1 
ATOM   2654 C  CG  . PHE A 1 331 ? 14.962  17.516  -8.927  1.00 90.05 331 A 1 
ATOM   2655 C  CD1 . PHE A 1 331 ? 13.675  17.028  -9.102  1.00 87.23 331 A 1 
ATOM   2656 C  CD2 . PHE A 1 331 ? 15.268  18.770  -9.428  1.00 87.38 331 A 1 
ATOM   2657 C  CE1 . PHE A 1 331 ? 12.719  17.775  -9.752  1.00 86.13 331 A 1 
ATOM   2658 C  CE2 . PHE A 1 331 ? 14.318  19.526  -10.083 1.00 86.09 331 A 1 
ATOM   2659 C  CZ  . PHE A 1 331 ? 13.037  19.030  -10.253 1.00 86.65 331 A 1 
ATOM   2660 N  N   . ASN A 1 332 ? 16.388  14.185  -6.386  1.00 93.66 332 A 1 
ATOM   2661 C  CA  . ASN A 1 332 ? 17.240  13.082  -5.959  1.00 94.40 332 A 1 
ATOM   2662 C  C   . ASN A 1 332 ? 17.568  13.106  -4.464  1.00 95.36 332 A 1 
ATOM   2663 O  O   . ASN A 1 332 ? 18.675  12.773  -4.047  1.00 94.00 332 A 1 
ATOM   2664 C  CB  . ASN A 1 332 ? 18.531  13.041  -6.780  1.00 92.85 332 A 1 
ATOM   2665 C  CG  . ASN A 1 332 ? 18.300  12.519  -8.190  1.00 91.35 332 A 1 
ATOM   2666 O  OD1 . ASN A 1 332 ? 17.196  12.097  -8.545  1.00 86.51 332 A 1 
ATOM   2667 N  ND2 . ASN A 1 332 ? 19.344  12.536  -9.008  1.00 86.10 332 A 1 
ATOM   2668 N  N   . LYS A 1 333 ? 16.575  13.498  -3.660  1.00 95.36 333 A 1 
ATOM   2669 C  CA  . LYS A 1 333 ? 16.711  13.448  -2.215  1.00 95.82 333 A 1 
ATOM   2670 C  C   . LYS A 1 333 ? 15.340  13.386  -1.557  1.00 96.87 333 A 1 
ATOM   2671 O  O   . LYS A 1 333 ? 14.358  13.889  -2.099  1.00 96.34 333 A 1 
ATOM   2672 C  CB  . LYS A 1 333 ? 17.491  14.657  -1.689  1.00 93.47 333 A 1 
ATOM   2673 C  CG  . LYS A 1 333 ? 16.778  15.988  -1.831  1.00 85.61 333 A 1 
ATOM   2674 C  CD  . LYS A 1 333 ? 17.594  17.108  -1.198  1.00 83.14 333 A 1 
ATOM   2675 C  CE  . LYS A 1 333 ? 16.857  18.438  -1.227  1.00 72.28 333 A 1 
ATOM   2676 N  NZ  . LYS A 1 333 ? 17.647  19.520  -0.582  1.00 65.05 333 A 1 
ATOM   2677 N  N   . TRP A 1 334 ? 15.272  12.740  -0.398  1.00 97.33 334 A 1 
ATOM   2678 C  CA  . TRP A 1 334 ? 14.027  12.641  0.347   1.00 97.84 334 A 1 
ATOM   2679 C  C   . TRP A 1 334 ? 13.679  13.983  0.985   1.00 97.62 334 A 1 
ATOM   2680 O  O   . TRP A 1 334 ? 14.540  14.649  1.552   1.00 96.98 334 A 1 
ATOM   2681 C  CB  . TRP A 1 334 ? 14.134  11.556  1.420   1.00 98.04 334 A 1 
ATOM   2682 C  CG  . TRP A 1 334 ? 14.203  10.181  0.842   1.00 98.25 334 A 1 
ATOM   2683 C  CD1 . TRP A 1 334 ? 15.322  9.435   0.623   1.00 97.69 334 A 1 
ATOM   2684 C  CD2 . TRP A 1 334 ? 13.103  9.398   0.368   1.00 98.28 334 A 1 
ATOM   2685 N  NE1 . TRP A 1 334 ? 14.991  8.239   0.046   1.00 97.79 334 A 1 
ATOM   2686 C  CE2 . TRP A 1 334 ? 13.635  8.189   -0.119  1.00 98.11 334 A 1 
ATOM   2687 C  CE3 . TRP A 1 334 ? 11.721  9.604   0.312   1.00 98.20 334 A 1 
ATOM   2688 C  CZ2 . TRP A 1 334 ? 12.830  7.188   -0.659  1.00 98.00 334 A 1 
ATOM   2689 C  CZ3 . TRP A 1 334 ? 10.919  8.603   -0.226  1.00 97.87 334 A 1 
ATOM   2690 C  CH2 . TRP A 1 334 ? 11.479  7.417   -0.706  1.00 97.85 334 A 1 
ATOM   2691 N  N   . LYS A 1 335 ? 12.412  14.372  0.886   1.00 97.59 335 A 1 
ATOM   2692 C  CA  . LYS A 1 335 ? 11.963  15.626  1.467   1.00 96.91 335 A 1 
ATOM   2693 C  C   . LYS A 1 335 ? 10.493  15.542  1.842   1.00 97.52 335 A 1 
ATOM   2694 O  O   . LYS A 1 335 ? 9.752   14.705  1.333   1.00 97.36 335 A 1 
ATOM   2695 C  CB  . LYS A 1 335 ? 12.184  16.791  0.495   1.00 94.66 335 A 1 
ATOM   2696 C  CG  . LYS A 1 335 ? 11.444  16.660  -0.821  1.00 89.21 335 A 1 
ATOM   2697 C  CD  . LYS A 1 335 ? 11.718  17.845  -1.747  1.00 87.49 335 A 1 
ATOM   2698 C  CE  . LYS A 1 335 ? 10.976  17.713  -3.052  1.00 79.20 335 A 1 
ATOM   2699 N  NZ  . LYS A 1 335 ? 11.210  18.880  -3.948  1.00 72.44 335 A 1 
ATOM   2700 N  N   . PHE A 1 336 ? 10.081  16.417  2.747   1.00 97.43 336 A 1 
ATOM   2701 C  CA  . PHE A 1 336 ? 8.695   16.512  3.158   1.00 97.40 336 A 1 
ATOM   2702 C  C   . PHE A 1 336 ? 7.814   16.888  1.964   1.00 97.26 336 A 1 
ATOM   2703 O  O   . PHE A 1 336 ? 8.133   17.808  1.223   1.00 96.55 336 A 1 
ATOM   2704 C  CB  . PHE A 1 336 ? 8.550   17.554  4.271   1.00 97.24 336 A 1 
ATOM   2705 C  CG  . PHE A 1 336 ? 7.136   17.811  4.701   1.00 97.49 336 A 1 
ATOM   2706 C  CD1 . PHE A 1 336 ? 6.449   16.882  5.460   1.00 96.83 336 A 1 
ATOM   2707 C  CD2 . PHE A 1 336 ? 6.500   18.994  4.362   1.00 96.79 336 A 1 
ATOM   2708 C  CE1 . PHE A 1 336 ? 5.144   17.123  5.871   1.00 96.08 336 A 1 
ATOM   2709 C  CE2 . PHE A 1 336 ? 5.200   19.247  4.765   1.00 96.17 336 A 1 
ATOM   2710 C  CZ  . PHE A 1 336 ? 4.522   18.304  5.521   1.00 96.50 336 A 1 
ATOM   2711 N  N   . ASN A 1 337 ? 6.718   16.149  1.781   1.00 97.69 337 A 1 
ATOM   2712 C  CA  . ASN A 1 337 ? 5.771   16.461  0.718   1.00 97.32 337 A 1 
ATOM   2713 C  C   . ASN A 1 337 ? 4.615   17.284  1.288   1.00 97.20 337 A 1 
ATOM   2714 O  O   . ASN A 1 337 ? 4.488   18.473  0.993   1.00 96.00 337 A 1 
ATOM   2715 C  CB  . ASN A 1 337 ? 5.255   15.174  0.052   1.00 96.53 337 A 1 
ATOM   2716 C  CG  . ASN A 1 337 ? 4.382   15.467  -1.153  1.00 95.45 337 A 1 
ATOM   2717 O  OD1 . ASN A 1 337 ? 4.034   16.606  -1.437  1.00 91.84 337 A 1 
ATOM   2718 N  ND2 . ASN A 1 337 ? 4.006   14.421  -1.871  1.00 90.70 337 A 1 
ATOM   2719 N  N   . TYR A 1 338 ? 3.778   16.644  2.116   1.00 97.89 338 A 1 
ATOM   2720 C  CA  . TYR A 1 338 ? 2.673   17.355  2.752   1.00 98.09 338 A 1 
ATOM   2721 C  C   . TYR A 1 338 ? 2.161   16.591  3.973   1.00 98.36 338 A 1 
ATOM   2722 O  O   . TYR A 1 338 ? 2.448   15.402  4.138   1.00 98.21 338 A 1 
ATOM   2723 C  CB  . TYR A 1 338 ? 1.520   17.578  1.758   1.00 97.61 338 A 1 
ATOM   2724 C  CG  . TYR A 1 338 ? 0.652   16.360  1.543   1.00 97.80 338 A 1 
ATOM   2725 C  CD1 . TYR A 1 338 ? -0.516  16.180  2.277   1.00 97.15 338 A 1 
ATOM   2726 C  CD2 . TYR A 1 338 ? 0.987   15.384  0.614   1.00 97.21 338 A 1 
ATOM   2727 C  CE1 . TYR A 1 338 ? -1.322  15.071  2.088   1.00 96.37 338 A 1 
ATOM   2728 C  CE2 . TYR A 1 338 ? 0.193   14.263  0.423   1.00 96.79 338 A 1 
ATOM   2729 C  CZ  . TYR A 1 338 ? -0.959  14.114  1.163   1.00 97.30 338 A 1 
ATOM   2730 O  OH  . TYR A 1 338 ? -1.760  13.013  0.977   1.00 96.56 338 A 1 
ATOM   2731 N  N   . GLY A 1 339 ? 1.393   17.288  4.807   1.00 98.18 339 A 1 
ATOM   2732 C  CA  . GLY A 1 339 ? 0.743   16.670  5.945   1.00 98.11 339 A 1 
ATOM   2733 C  C   . GLY A 1 339 ? -0.764  16.768  5.812   1.00 98.21 339 A 1 
ATOM   2734 O  O   . GLY A 1 339 ? -1.282  17.735  5.254   1.00 97.46 339 A 1 
ATOM   2735 N  N   . SER A 1 340 ? -1.488  15.776  6.325   1.00 98.11 340 A 1 
ATOM   2736 C  CA  . SER A 1 340 ? -2.944  15.748  6.206   1.00 98.02 340 A 1 
ATOM   2737 C  C   . SER A 1 340 ? -3.588  16.961  6.877   1.00 97.95 340 A 1 
ATOM   2738 O  O   . SER A 1 340 ? -4.580  17.503  6.384   1.00 97.23 340 A 1 
ATOM   2739 C  CB  . SER A 1 340 ? -3.498  14.458  6.815   1.00 97.95 340 A 1 
ATOM   2740 O  OG  . SER A 1 340 ? -3.159  14.338  8.182   1.00 97.56 340 A 1 
ATOM   2741 N  N   . SER A 1 341 ? -3.027  17.384  7.984   1.00 97.81 341 A 1 
ATOM   2742 C  CA  . SER A 1 341 ? -3.567  18.523  8.728   1.00 97.47 341 A 1 
ATOM   2743 C  C   . SER A 1 341 ? -3.297  19.849  8.015   1.00 97.26 341 A 1 
ATOM   2744 O  O   . SER A 1 341 ? -4.214  20.633  7.780   1.00 95.97 341 A 1 
ATOM   2745 C  CB  . SER A 1 341 ? -2.986  18.566  10.140  1.00 96.74 341 A 1 
ATOM   2746 O  OG  . SER A 1 341 ? -3.471  19.694  10.848  1.00 84.00 341 A 1 
ATOM   2747 N  N   . SER A 1 342 ? -2.046  20.098  7.662   1.00 97.33 342 A 1 
ATOM   2748 C  CA  . SER A 1 342 ? -1.659  21.370  7.055   1.00 96.86 342 A 1 
ATOM   2749 C  C   . SER A 1 342 ? -2.215  21.537  5.640   1.00 96.97 342 A 1 
ATOM   2750 O  O   . SER A 1 342 ? -2.531  22.652  5.220   1.00 95.24 342 A 1 
ATOM   2751 C  CB  . SER A 1 342 ? -0.130  21.508  7.028   1.00 95.34 342 A 1 
ATOM   2752 O  OG  . SER A 1 342 ? 0.461   20.474  6.277   1.00 87.23 342 A 1 
ATOM   2753 N  N   . GLU A 1 343 ? -2.343  20.440  4.914   1.00 97.12 343 A 1 
ATOM   2754 C  CA  . GLU A 1 343 ? -2.753  20.502  3.510   1.00 96.93 343 A 1 
ATOM   2755 C  C   . GLU A 1 343 ? -4.266  20.512  3.325   1.00 97.09 343 A 1 
ATOM   2756 O  O   . GLU A 1 343 ? -4.785  21.212  2.456   1.00 95.10 343 A 1 
ATOM   2757 C  CB  . GLU A 1 343 ? -2.147  19.337  2.728   1.00 95.53 343 A 1 
ATOM   2758 C  CG  . GLU A 1 343 ? -2.158  19.509  1.213   1.00 91.76 343 A 1 
ATOM   2759 C  CD  . GLU A 1 343 ? -1.087  20.481  0.731   1.00 94.11 343 A 1 
ATOM   2760 O  OE1 . GLU A 1 343 ? -0.618  21.320  1.523   1.00 90.16 343 A 1 
ATOM   2761 O  OE2 . GLU A 1 343 ? -0.702  20.406  -0.451  1.00 90.35 343 A 1 
ATOM   2762 N  N   . TYR A 1 344 ? -4.980  19.731  4.135   1.00 97.76 344 A 1 
ATOM   2763 C  CA  . TYR A 1 344 ? -6.416  19.564  3.956   1.00 97.77 344 A 1 
ATOM   2764 C  C   . TYR A 1 344 ? -7.248  20.086  5.123   1.00 97.76 344 A 1 
ATOM   2765 O  O   . TYR A 1 344 ? -8.480  20.106  5.053   1.00 95.98 344 A 1 
ATOM   2766 C  CB  . TYR A 1 344 ? -6.752  18.082  3.719   1.00 97.55 344 A 1 
ATOM   2767 C  CG  . TYR A 1 344 ? -6.095  17.489  2.498   1.00 97.78 344 A 1 
ATOM   2768 C  CD1 . TYR A 1 344 ? -6.162  18.125  1.261   1.00 96.99 344 A 1 
ATOM   2769 C  CD2 . TYR A 1 344 ? -5.424  16.275  2.571   1.00 97.08 344 A 1 
ATOM   2770 C  CE1 . TYR A 1 344 ? -5.570  17.573  0.132   1.00 96.37 344 A 1 
ATOM   2771 C  CE2 . TYR A 1 344 ? -4.832  15.715  1.455   1.00 96.48 344 A 1 
ATOM   2772 C  CZ  . TYR A 1 344 ? -4.905  16.367  0.231   1.00 96.94 344 A 1 
ATOM   2773 O  OH  . TYR A 1 344 ? -4.318  15.816  -0.881  1.00 95.90 344 A 1 
ATOM   2774 N  N   . GLY A 1 345 ? -6.595  20.511  6.180   1.00 96.52 345 A 1 
ATOM   2775 C  CA  . GLY A 1 345 ? -7.305  21.037  7.339   1.00 96.39 345 A 1 
ATOM   2776 C  C   . GLY A 1 345 ? -8.006  19.970  8.164   1.00 97.13 345 A 1 
ATOM   2777 O  O   . GLY A 1 345 ? -8.929  20.269  8.918   1.00 95.48 345 A 1 
ATOM   2778 N  N   . LEU A 1 346 ? -7.575  18.733  8.028   1.00 97.56 346 A 1 
ATOM   2779 C  CA  . LEU A 1 346 ? -8.172  17.618  8.753   1.00 97.63 346 A 1 
ATOM   2780 C  C   . LEU A 1 346 ? -7.824  17.699  10.238  1.00 97.73 346 A 1 
ATOM   2781 O  O   . LEU A 1 346 ? -6.658  17.833  10.602  1.00 96.87 346 A 1 
ATOM   2782 C  CB  . LEU A 1 346 ? -7.703  16.280  8.183   1.00 97.26 346 A 1 
ATOM   2783 C  CG  . LEU A 1 346 ? -8.056  16.014  6.719   1.00 96.51 346 A 1 
ATOM   2784 C  CD1 . LEU A 1 346 ? -7.302  14.796  6.199   1.00 95.23 346 A 1 
ATOM   2785 C  CD2 . LEU A 1 346 ? -9.559  15.804  6.565   1.00 95.09 346 A 1 
ATOM   2786 N  N   . LYS A 1 347 ? -8.853  17.635  11.087  1.00 97.73 347 A 1 
ATOM   2787 C  CA  . LYS A 1 347 ? -8.645  17.679  12.534  1.00 97.58 347 A 1 
ATOM   2788 C  C   . LYS A 1 347 ? -8.132  16.335  13.055  1.00 97.79 347 A 1 
ATOM   2789 O  O   . LYS A 1 347 ? -7.406  16.274  14.041  1.00 96.46 347 A 1 
ATOM   2790 C  CB  . LYS A 1 347 ? -9.947  18.064  13.253  1.00 96.86 347 A 1 
ATOM   2791 C  CG  . LYS A 1 347 ? -10.443 19.463  12.928  1.00 92.47 347 A 1 
ATOM   2792 C  CD  . LYS A 1 347 ? -11.736 19.772  13.684  1.00 85.79 347 A 1 
ATOM   2793 C  CE  . LYS A 1 347 ? -12.168 21.214  13.480  1.00 77.58 347 A 1 
ATOM   2794 N  NZ  . LYS A 1 347 ? -12.404 21.543  12.059  1.00 67.50 347 A 1 
ATOM   2795 N  N   . GLU A 1 348 ? -8.531  15.278  12.385  1.00 98.34 348 A 1 
ATOM   2796 C  CA  . GLU A 1 348 ? -8.094  13.926  12.700  1.00 98.41 348 A 1 
ATOM   2797 C  C   . GLU A 1 348 ? -8.397  13.023  11.504  1.00 98.62 348 A 1 
ATOM   2798 O  O   . GLU A 1 348 ? -9.057  13.448  10.551  1.00 98.40 348 A 1 
ATOM   2799 C  CB  . GLU A 1 348 ? -8.810  13.397  13.951  1.00 97.59 348 A 1 
ATOM   2800 C  CG  . GLU A 1 348 ? -10.325 13.309  13.774  1.00 95.92 348 A 1 
ATOM   2801 C  CD  . GLU A 1 348 ? -11.049 12.854  15.036  1.00 96.08 348 A 1 
ATOM   2802 O  OE1 . GLU A 1 348 ? -10.375 12.631  16.069  1.00 92.29 348 A 1 
ATOM   2803 O  OE2 . GLU A 1 348 ? -12.283 12.720  14.990  1.00 93.00 348 A 1 
ATOM   2804 N  N   . LEU A 1 349 ? -7.921  11.790  11.542  1.00 98.68 349 A 1 
ATOM   2805 C  CA  . LEU A 1 349 ? -8.134  10.867  10.431  1.00 98.73 349 A 1 
ATOM   2806 C  C   . LEU A 1 349 ? -9.398  10.035  10.648  1.00 98.75 349 A 1 
ATOM   2807 O  O   . LEU A 1 349 ? -9.357  8.810   10.767  1.00 98.51 349 A 1 
ATOM   2808 C  CB  . LEU A 1 349 ? -6.908  9.961   10.255  1.00 98.73 349 A 1 
ATOM   2809 C  CG  . LEU A 1 349 ? -5.584  10.698  10.019  1.00 98.49 349 A 1 
ATOM   2810 C  CD1 . LEU A 1 349 ? -4.430  9.721   9.839   1.00 98.22 349 A 1 
ATOM   2811 C  CD2 . LEU A 1 349 ? -5.684  11.626  8.809   1.00 98.12 349 A 1 
ATOM   2812 N  N   . SER A 1 350 ? -10.539 10.727  10.686  1.00 98.70 350 A 1 
ATOM   2813 C  CA  . SER A 1 350 ? -11.823 10.107  10.949  1.00 98.66 350 A 1 
ATOM   2814 C  C   . SER A 1 350 ? -12.739 10.137  9.717   1.00 98.67 350 A 1 
ATOM   2815 O  O   . SER A 1 350 ? -12.547 10.974  8.823   1.00 98.52 350 A 1 
ATOM   2816 C  CB  . SER A 1 350 ? -12.528 10.816  12.109  1.00 98.44 350 A 1 
ATOM   2817 O  OG  . SER A 1 350 ? -12.895 12.137  11.741  1.00 97.95 350 A 1 
ATOM   2818 N  N   . PRO A 1 351 ? -13.727 9.249   9.663   1.00 98.72 351 A 1 
ATOM   2819 C  CA  . PRO A 1 351 ? -14.692 9.262   8.558   1.00 98.66 351 A 1 
ATOM   2820 C  C   . PRO A 1 351 ? -15.381 10.614  8.391   1.00 98.52 351 A 1 
ATOM   2821 O  O   . PRO A 1 351 ? -15.565 11.076  7.264   1.00 98.32 351 A 1 
ATOM   2822 C  CB  . PRO A 1 351 ? -15.699 8.175   8.952   1.00 98.48 351 A 1 
ATOM   2823 C  CG  . PRO A 1 351 ? -14.900 7.224   9.777   1.00 97.80 351 A 1 
ATOM   2824 C  CD  . PRO A 1 351 ? -13.939 8.089   10.553  1.00 98.56 351 A 1 
ATOM   2825 N  N   . LYS A 1 352 ? -15.754 11.249  9.496   1.00 98.59 352 A 1 
ATOM   2826 C  CA  . LYS A 1 352 ? -16.445 12.527  9.440   1.00 98.30 352 A 1 
ATOM   2827 C  C   . LYS A 1 352 ? -15.587 13.606  8.781   1.00 98.46 352 A 1 
ATOM   2828 O  O   . LYS A 1 352 ? -16.072 14.374  7.938   1.00 98.16 352 A 1 
ATOM   2829 C  CB  . LYS A 1 352 ? -16.867 12.977  10.848  1.00 97.65 352 A 1 
ATOM   2830 C  CG  . LYS A 1 352 ? -17.742 14.222  10.859  1.00 86.87 352 A 1 
ATOM   2831 C  CD  . LYS A 1 352 ? -18.207 14.559  12.270  1.00 82.83 352 A 1 
ATOM   2832 C  CE  . LYS A 1 352 ? -19.146 15.757  12.262  1.00 69.69 352 A 1 
ATOM   2833 N  NZ  . LYS A 1 352 ? -20.370 15.517  11.460  1.00 63.22 352 A 1 
ATOM   2834 N  N   . GLU A 1 353 ? -14.318 13.662  9.143   1.00 98.54 353 A 1 
ATOM   2835 C  CA  . GLU A 1 353 ? -13.400 14.649  8.576   1.00 98.56 353 A 1 
ATOM   2836 C  C   . GLU A 1 353 ? -13.183 14.417  7.085   1.00 98.56 353 A 1 
ATOM   2837 O  O   . GLU A 1 353 ? -13.122 15.366  6.295   1.00 98.23 353 A 1 
ATOM   2838 C  CB  . GLU A 1 353 ? -12.061 14.629  9.314   1.00 98.41 353 A 1 
ATOM   2839 C  CG  . GLU A 1 353 ? -12.117 15.254  10.698  1.00 97.45 353 A 1 
ATOM   2840 C  CD  . GLU A 1 353 ? -12.387 16.742  10.647  1.00 97.60 353 A 1 
ATOM   2841 O  OE1 . GLU A 1 353 ? -11.586 17.463  10.031  1.00 95.06 353 A 1 
ATOM   2842 O  OE2 . GLU A 1 353 ? -13.406 17.180  11.215  1.00 95.03 353 A 1 
ATOM   2843 N  N   . PHE A 1 354 ? -13.067 13.157  6.682   1.00 98.61 354 A 1 
ATOM   2844 C  CA  . PHE A 1 354 ? -12.838 12.850  5.271   1.00 98.64 354 A 1 
ATOM   2845 C  C   . PHE A 1 354 ? -14.109 12.999  4.430   1.00 98.55 354 A 1 
ATOM   2846 O  O   . PHE A 1 354 ? -14.029 13.278  3.244   1.00 98.10 354 A 1 
ATOM   2847 C  CB  . PHE A 1 354 ? -12.235 11.454  5.121   1.00 98.59 354 A 1 
ATOM   2848 C  CG  . PHE A 1 354 ? -10.740 11.438  5.257   1.00 98.63 354 A 1 
ATOM   2849 C  CD1 . PHE A 1 354 ? -9.930  11.642  4.150   1.00 98.19 354 A 1 
ATOM   2850 C  CD2 . PHE A 1 354 ? -10.137 11.247  6.492   1.00 98.14 354 A 1 
ATOM   2851 C  CE1 . PHE A 1 354 ? -8.556  11.648  4.267   1.00 97.74 354 A 1 
ATOM   2852 C  CE2 . PHE A 1 354 ? -8.768  11.257  6.611   1.00 97.68 354 A 1 
ATOM   2853 C  CZ  . PHE A 1 354 ? -7.971  11.454  5.504   1.00 98.04 354 A 1 
ATOM   2854 N  N   . GLU A 1 355 ? -15.278 12.824  5.040   1.00 98.59 355 A 1 
ATOM   2855 C  CA  . GLU A 1 355 ? -16.528 13.103  4.346   1.00 98.41 355 A 1 
ATOM   2856 C  C   . GLU A 1 355 ? -16.643 14.587  4.034   1.00 98.33 355 A 1 
ATOM   2857 O  O   . GLU A 1 355 ? -17.095 14.978  2.955   1.00 98.04 355 A 1 
ATOM   2858 C  CB  . GLU A 1 355 ? -17.727 12.643  5.183   1.00 98.14 355 A 1 
ATOM   2859 C  CG  . GLU A 1 355 ? -17.909 11.133  5.197   1.00 95.52 355 A 1 
ATOM   2860 C  CD  . GLU A 1 355 ? -19.109 10.698  6.017   1.00 94.00 355 A 1 
ATOM   2861 O  OE1 . GLU A 1 355 ? -19.469 11.413  6.975   1.00 88.22 355 A 1 
ATOM   2862 O  OE2 . GLU A 1 355 ? -19.690 9.641   5.704   1.00 88.70 355 A 1 
ATOM   2863 N  N   . ILE A 1 356 ? -16.222 15.409  4.980   1.00 98.35 356 A 1 
ATOM   2864 C  CA  . ILE A 1 356 ? -16.195 16.854  4.775   1.00 98.17 356 A 1 
ATOM   2865 C  C   . ILE A 1 356 ? -15.208 17.216  3.666   1.00 98.25 356 A 1 
ATOM   2866 O  O   . ILE A 1 356 ? -15.512 18.027  2.793   1.00 97.90 356 A 1 
ATOM   2867 C  CB  . ILE A 1 356 ? -15.825 17.597  6.080   1.00 97.94 356 A 1 
ATOM   2868 C  CG1 . ILE A 1 356 ? -16.935 17.426  7.113   1.00 96.74 356 A 1 
ATOM   2869 C  CG2 . ILE A 1 356 ? -15.570 19.075  5.808   1.00 96.73 356 A 1 
ATOM   2870 C  CD1 . ILE A 1 356 ? -16.591 17.967  8.491   1.00 94.12 356 A 1 
ATOM   2871 N  N   . LEU A 1 357 ? -14.040 16.592  3.689   1.00 98.12 357 A 1 
ATOM   2872 C  CA  . LEU A 1 357 ? -13.022 16.832  2.661   1.00 98.11 357 A 1 
ATOM   2873 C  C   . LEU A 1 357 ? -13.531 16.439  1.274   1.00 98.29 357 A 1 
ATOM   2874 O  O   . LEU A 1 357 ? -13.351 17.184  0.310   1.00 97.95 357 A 1 
ATOM   2875 C  CB  . LEU A 1 357 ? -11.738 16.067  2.982   1.00 98.13 357 A 1 
ATOM   2876 C  CG  . LEU A 1 357 ? -10.622 16.174  1.934   1.00 97.81 357 A 1 
ATOM   2877 C  CD1 . LEU A 1 357 ? -10.182 17.620  1.767   1.00 97.11 357 A 1 
ATOM   2878 C  CD2 . LEU A 1 357 ? -9.436  15.299  2.320   1.00 97.02 357 A 1 
ATOM   2879 N  N   . ALA A 1 358 ? -14.167 15.276  1.177   1.00 98.11 358 A 1 
ATOM   2880 C  CA  . ALA A 1 358 ? -14.697 14.803  -0.088  1.00 97.81 358 A 1 
ATOM   2881 C  C   . ALA A 1 358 ? -15.755 15.758  -0.642  1.00 97.94 358 A 1 
ATOM   2882 O  O   . ALA A 1 358 ? -15.776 16.058  -1.836  1.00 97.53 358 A 1 
ATOM   2883 C  CB  . ALA A 1 358 ? -15.282 13.401  0.074   1.00 97.35 358 A 1 
ATOM   2884 N  N   . ALA A 1 359 ? -16.620 16.243  0.234   1.00 98.06 359 A 1 
ATOM   2885 C  CA  . ALA A 1 359 ? -17.660 17.186  -0.167  1.00 98.05 359 A 1 
ATOM   2886 C  C   . ALA A 1 359 ? -17.047 18.500  -0.650  1.00 98.19 359 A 1 
ATOM   2887 O  O   . ALA A 1 359 ? -17.525 19.094  -1.623  1.00 97.62 359 A 1 
ATOM   2888 C  CB  . ALA A 1 359 ? -18.622 17.438  0.989   1.00 97.91 359 A 1 
ATOM   2889 N  N   . ARG A 1 360 ? -15.999 18.951  0.019   1.00 98.15 360 A 1 
ATOM   2890 C  CA  . ARG A 1 360 ? -15.309 20.176  -0.374  1.00 98.07 360 A 1 
ATOM   2891 C  C   . ARG A 1 360 ? -14.665 20.028  -1.743  1.00 98.11 360 A 1 
ATOM   2892 O  O   . ARG A 1 360 ? -14.781 20.913  -2.599  1.00 97.71 360 A 1 
ATOM   2893 C  CB  . ARG A 1 360 ? -14.252 20.559  0.666   1.00 97.61 360 A 1 
ATOM   2894 C  CG  . ARG A 1 360 ? -14.809 21.071  1.981   1.00 92.10 360 A 1 
ATOM   2895 C  CD  . ARG A 1 360 ? -13.673 21.302  2.985   1.00 90.84 360 A 1 
ATOM   2896 N  NE  . ARG A 1 360 ? -12.674 22.232  2.472   1.00 86.57 360 A 1 
ATOM   2897 C  CZ  . ARG A 1 360 ? -11.399 22.264  2.858   1.00 84.50 360 A 1 
ATOM   2898 N  NH1 . ARG A 1 360 ? -10.957 21.412  3.755   1.00 78.25 360 A 1 
ATOM   2899 N  NH2 . ARG A 1 360 ? -10.568 23.149  2.325   1.00 76.35 360 A 1 
ATOM   2900 N  N   . MET A 1 361 ? -13.983 18.908  -1.977  1.00 97.97 361 A 1 
ATOM   2901 C  CA  . MET A 1 361 ? -13.307 18.673  -3.247  1.00 97.59 361 A 1 
ATOM   2902 C  C   . MET A 1 361 ? -14.297 18.580  -4.404  1.00 97.70 361 A 1 
ATOM   2903 O  O   . MET A 1 361 ? -13.963 18.923  -5.540  1.00 96.97 361 A 1 
ATOM   2904 C  CB  . MET A 1 361 ? -12.460 17.402  -3.186  1.00 96.65 361 A 1 
ATOM   2905 C  CG  . MET A 1 361 ? -11.234 17.518  -2.286  1.00 94.01 361 A 1 
ATOM   2906 S  SD  . MET A 1 361 ? -10.056 16.169  -2.503  1.00 93.69 361 A 1 
ATOM   2907 C  CE  . MET A 1 361 ? -11.053 14.747  -2.083  1.00 87.39 361 A 1 
ATOM   2908 N  N   . ASP A 1 362 ? -15.505 18.131  -4.117  1.00 97.40 362 A 1 
ATOM   2909 C  CA  . ASP A 1 362 ? -16.525 18.001  -5.145  1.00 97.11 362 A 1 
ATOM   2910 C  C   . ASP A 1 362 ? -16.953 19.355  -5.699  1.00 97.05 362 A 1 
ATOM   2911 O  O   . ASP A 1 362 ? -17.470 19.445  -6.819  1.00 95.86 362 A 1 
ATOM   2912 C  CB  . ASP A 1 362 ? -17.750 17.264  -4.580  1.00 96.59 362 A 1 
ATOM   2913 C  CG  . ASP A 1 362 ? -18.752 16.877  -5.651  1.00 88.51 362 A 1 
ATOM   2914 O  OD1 . ASP A 1 362 ? -18.364 16.167  -6.602  1.00 83.24 362 A 1 
ATOM   2915 O  OD2 . ASP A 1 362 ? -19.919 17.280  -5.542  1.00 81.25 362 A 1 
ATOM   2916 N  N   . LYS A 1 363 ? -16.718 20.410  -4.929  1.00 97.33 363 A 1 
ATOM   2917 C  CA  . LYS A 1 363 ? -17.139 21.750  -5.328  1.00 97.14 363 A 1 
ATOM   2918 C  C   . LYS A 1 363 ? -15.978 22.739  -5.430  1.00 97.44 363 A 1 
ATOM   2919 O  O   . LYS A 1 363 ? -16.164 23.882  -5.854  1.00 95.74 363 A 1 
ATOM   2920 C  CB  . LYS A 1 363 ? -18.191 22.282  -4.349  1.00 95.94 363 A 1 
ATOM   2921 C  CG  . LYS A 1 363 ? -19.467 21.456  -4.303  1.00 90.40 363 A 1 
ATOM   2922 C  CD  . LYS A 1 363 ? -20.489 22.063  -3.363  1.00 84.10 363 A 1 
ATOM   2923 C  CE  . LYS A 1 363 ? -21.775 21.249  -3.363  1.00 74.53 363 A 1 
ATOM   2924 N  NZ  . LYS A 1 363 ? -22.819 21.841  -2.484  1.00 65.02 363 A 1 
ATOM   2925 N  N   . ASP A 1 364 ? -14.795 22.304  -5.059  1.00 97.37 364 A 1 
ATOM   2926 C  CA  . ASP A 1 364 ? -13.604 23.157  -5.082  1.00 97.44 364 A 1 
ATOM   2927 C  C   . ASP A 1 364 ? -12.547 22.501  -5.965  1.00 97.53 364 A 1 
ATOM   2928 O  O   . ASP A 1 364 ? -11.795 21.634  -5.510  1.00 97.09 364 A 1 
ATOM   2929 C  CB  . ASP A 1 364 ? -13.083 23.366  -3.661  1.00 96.84 364 A 1 
ATOM   2930 C  CG  . ASP A 1 364 ? -11.949 24.385  -3.596  1.00 96.22 364 A 1 
ATOM   2931 O  OD1 . ASP A 1 364 ? -11.300 24.646  -4.628  1.00 94.14 364 A 1 
ATOM   2932 O  OD2 . ASP A 1 364 ? -11.707 24.923  -2.492  1.00 93.06 364 A 1 
ATOM   2933 N  N   . LEU A 1 365 ? -12.486 22.929  -7.229  1.00 97.36 365 A 1 
ATOM   2934 C  CA  . LEU A 1 365 ? -11.582 22.319  -8.200  1.00 97.04 365 A 1 
ATOM   2935 C  C   . LEU A 1 365 ? -10.113 22.478  -7.796  1.00 96.92 365 A 1 
ATOM   2936 O  O   . LEU A 1 365 ? -9.308  21.576  -8.007  1.00 96.56 365 A 1 
ATOM   2937 C  CB  . LEU A 1 365 ? -11.802 22.912  -9.593  1.00 96.51 365 A 1 
ATOM   2938 C  CG  . LEU A 1 365 ? -10.961 22.327  -10.718 1.00 91.31 365 A 1 
ATOM   2939 C  CD1 . LEU A 1 365 ? -11.199 20.827  -10.834 1.00 88.10 365 A 1 
ATOM   2940 C  CD2 . LEU A 1 365 ? -11.271 23.026  -12.038 1.00 88.25 365 A 1 
ATOM   2941 N  N   . GLN A 1 366 ? -9.777  23.640  -7.220  1.00 96.98 366 A 1 
ATOM   2942 C  CA  . GLN A 1 366 ? -8.400  23.880  -6.808  1.00 96.41 366 A 1 
ATOM   2943 C  C   . GLN A 1 366 ? -7.988  22.909  -5.705  1.00 96.67 366 A 1 
ATOM   2944 O  O   . GLN A 1 366 ? -6.859  22.409  -5.693  1.00 95.86 366 A 1 
ATOM   2945 C  CB  . GLN A 1 366 ? -8.229  25.326  -6.336  1.00 95.92 366 A 1 
ATOM   2946 C  CG  . GLN A 1 366 ? -6.782  25.730  -6.121  1.00 84.09 366 A 1 
ATOM   2947 C  CD  . GLN A 1 366 ? -6.629  27.191  -5.775  1.00 77.32 366 A 1 
ATOM   2948 O  OE1 . GLN A 1 366 ? -7.428  27.752  -5.027  1.00 69.42 366 A 1 
ATOM   2949 N  NE2 . GLN A 1 366 ? -5.601  27.825  -6.322  1.00 67.46 366 A 1 
ATOM   2950 N  N   . LEU A 1 367 ? -8.902  22.638  -4.789  1.00 96.86 367 A 1 
ATOM   2951 C  CA  . LEU A 1 367 ? -8.642  21.680  -3.714  1.00 97.05 367 A 1 
ATOM   2952 C  C   . LEU A 1 367 ? -8.518  20.268  -4.272  1.00 97.18 367 A 1 
ATOM   2953 O  O   . LEU A 1 367 ? -7.636  19.510  -3.864  1.00 96.89 367 A 1 
ATOM   2954 C  CB  . LEU A 1 367 ? -9.758  21.736  -2.667  1.00 96.94 367 A 1 
ATOM   2955 C  CG  . LEU A 1 367 ? -9.608  20.791  -1.474  1.00 95.95 367 A 1 
ATOM   2956 C  CD1 . LEU A 1 367 ? -8.325  21.087  -0.710  1.00 94.86 367 A 1 
ATOM   2957 C  CD2 . LEU A 1 367 ? -10.813 20.902  -0.559  1.00 94.90 367 A 1 
ATOM   2958 N  N   . PHE A 1 368 ? -9.395  19.918  -5.208  1.00 97.06 368 A 1 
ATOM   2959 C  CA  . PHE A 1 368 ? -9.308  18.604  -5.834  1.00 96.66 368 A 1 
ATOM   2960 C  C   . PHE A 1 368 ? -7.997  18.439  -6.594  1.00 96.48 368 A 1 
ATOM   2961 O  O   . PHE A 1 368 ? -7.379  17.378  -6.548  1.00 96.26 368 A 1 
ATOM   2962 C  CB  . PHE A 1 368 ? -10.477 18.352  -6.781  1.00 96.22 368 A 1 
ATOM   2963 C  CG  . PHE A 1 368 ? -10.349 17.060  -7.548  1.00 95.48 368 A 1 
ATOM   2964 C  CD1 . PHE A 1 368 ? -10.698 15.855  -6.959  1.00 94.08 368 A 1 
ATOM   2965 C  CD2 . PHE A 1 368 ? -9.853  17.043  -8.841  1.00 94.04 368 A 1 
ATOM   2966 C  CE1 . PHE A 1 368 ? -10.561 14.658  -7.649  1.00 92.45 368 A 1 
ATOM   2967 C  CE2 . PHE A 1 368 ? -9.711  15.854  -9.537  1.00 92.56 368 A 1 
ATOM   2968 C  CZ  . PHE A 1 368 ? -10.071 14.659  -8.940  1.00 92.33 368 A 1 
ATOM   2969 N  N   . ASN A 1 369 ? -7.586  19.487  -7.310  1.00 96.16 369 A 1 
ATOM   2970 C  CA  . ASN A 1 369 ? -6.336  19.438  -8.058  1.00 95.62 369 A 1 
ATOM   2971 C  C   . ASN A 1 369 ? -5.141  19.235  -7.132  1.00 95.67 369 A 1 
ATOM   2972 O  O   . ASN A 1 369 ? -4.164  18.585  -7.502  1.00 95.40 369 A 1 
ATOM   2973 C  CB  . ASN A 1 369 ? -6.158  20.710  -8.887  1.00 95.32 369 A 1 
ATOM   2974 C  CG  . ASN A 1 369 ? -7.062  20.744  -10.112 1.00 91.89 369 A 1 
ATOM   2975 O  OD1 . ASN A 1 369 ? -7.568  19.718  -10.542 1.00 87.02 369 A 1 
ATOM   2976 N  ND2 . ASN A 1 369 ? -7.243  21.935  -10.682 1.00 85.84 369 A 1 
ATOM   2977 N  N   . LYS A 1 370 ? -5.228  19.802  -5.932  1.00 96.26 370 A 1 
ATOM   2978 C  CA  . LYS A 1 370 ? -4.187  19.594  -4.936  1.00 96.13 370 A 1 
ATOM   2979 C  C   . LYS A 1 370 ? -4.135  18.122  -4.523  1.00 96.74 370 A 1 
ATOM   2980 O  O   . LYS A 1 370 ? -3.058  17.522  -4.473  1.00 96.30 370 A 1 
ATOM   2981 C  CB  . LYS A 1 370 ? -4.441  20.484  -3.713  1.00 94.72 370 A 1 
ATOM   2982 C  CG  . LYS A 1 370 ? -3.394  20.343  -2.624  1.00 84.48 370 A 1 
ATOM   2983 C  CD  . LYS A 1 370 ? -3.689  21.273  -1.447  1.00 84.46 370 A 1 
ATOM   2984 C  CE  . LYS A 1 370 ? -3.518  22.732  -1.826  1.00 76.74 370 A 1 
ATOM   2985 N  NZ  . LYS A 1 370 ? -3.700  23.620  -0.664  1.00 72.06 370 A 1 
ATOM   2986 N  N   . TYR A 1 371 ? -5.304  17.552  -4.255  1.00 96.42 371 A 1 
ATOM   2987 C  CA  . TYR A 1 371 ? -5.401  16.128  -3.945  1.00 96.60 371 A 1 
ATOM   2988 C  C   . TYR A 1 371 ? -4.879  15.280  -5.098  1.00 96.61 371 A 1 
ATOM   2989 O  O   . TYR A 1 371 ? -4.136  14.321  -4.897  1.00 96.50 371 A 1 
ATOM   2990 C  CB  . TYR A 1 371 ? -6.855  15.748  -3.629  1.00 96.78 371 A 1 
ATOM   2991 C  CG  . TYR A 1 371 ? -7.151  14.271  -3.795  1.00 96.71 371 A 1 
ATOM   2992 C  CD1 . TYR A 1 371 ? -6.874  13.361  -2.780  1.00 95.92 371 A 1 
ATOM   2993 C  CD2 . TYR A 1 371 ? -7.707  13.784  -4.977  1.00 96.07 371 A 1 
ATOM   2994 C  CE1 . TYR A 1 371 ? -7.142  12.016  -2.942  1.00 95.13 371 A 1 
ATOM   2995 C  CE2 . TYR A 1 371 ? -7.976  12.444  -5.143  1.00 95.23 371 A 1 
ATOM   2996 C  CZ  . TYR A 1 371 ? -7.696  11.559  -4.121  1.00 95.42 371 A 1 
ATOM   2997 O  OH  . TYR A 1 371 ? -7.963  10.222  -4.293  1.00 94.10 371 A 1 
ATOM   2998 N  N   . HIS A 1 372 ? -5.259  15.653  -6.317  1.00 95.61 372 A 1 
ATOM   2999 C  CA  . HIS A 1 372 ? -4.864  14.912  -7.506  1.00 94.84 372 A 1 
ATOM   3000 C  C   . HIS A 1 372 ? -3.350  14.930  -7.700  1.00 94.98 372 A 1 
ATOM   3001 O  O   . HIS A 1 372 ? -2.750  13.938  -8.115  1.00 94.41 372 A 1 
ATOM   3002 C  CB  . HIS A 1 372 ? -5.560  15.484  -8.742  1.00 93.53 372 A 1 
ATOM   3003 C  CG  . HIS A 1 372 ? -5.324  14.702  -9.988  1.00 91.00 372 A 1 
ATOM   3004 N  ND1 . HIS A 1 372 ? -4.350  15.019  -10.900 1.00 81.28 372 A 1 
ATOM   3005 C  CD2 . HIS A 1 372 ? -5.938  13.597  -10.473 1.00 80.65 372 A 1 
ATOM   3006 C  CE1 . HIS A 1 372 ? -4.367  14.152  -11.902 1.00 81.27 372 A 1 
ATOM   3007 N  NE2 . HIS A 1 372 ? -5.321  13.275  -11.665 1.00 83.04 372 A 1 
ATOM   3008 N  N   . LEU A 1 373 ? -2.732  16.069  -7.407  1.00 95.50 373 A 1 
ATOM   3009 C  CA  . LEU A 1 373 ? -1.283  16.181  -7.490  1.00 95.41 373 A 1 
ATOM   3010 C  C   . LEU A 1 373 ? -0.607  15.225  -6.508  1.00 95.66 373 A 1 
ATOM   3011 O  O   . LEU A 1 373 ? 0.331   14.517  -6.868  1.00 94.91 373 A 1 
ATOM   3012 C  CB  . LEU A 1 373 ? -0.850  17.622  -7.215  1.00 94.74 373 A 1 
ATOM   3013 C  CG  . LEU A 1 373 ? 0.629   17.949  -7.395  1.00 85.24 373 A 1 
ATOM   3014 C  CD1 . LEU A 1 373 ? 1.040   17.781  -8.852  1.00 82.58 373 A 1 
ATOM   3015 C  CD2 . LEU A 1 373 ? 0.925   19.365  -6.916  1.00 82.39 373 A 1 
ATOM   3016 N  N   . HIS A 1 374 ? -1.101  15.197  -5.277  1.00 96.25 374 A 1 
ATOM   3017 C  CA  . HIS A 1 374 ? -0.547  14.311  -4.260  1.00 96.39 374 A 1 
ATOM   3018 C  C   . HIS A 1 374 ? -0.879  12.841  -4.543  1.00 96.56 374 A 1 
ATOM   3019 O  O   . HIS A 1 374 ? -0.115  11.942  -4.189  1.00 95.84 374 A 1 
ATOM   3020 C  CB  . HIS A 1 374 ? -1.062  14.700  -2.871  1.00 96.15 374 A 1 
ATOM   3021 C  CG  . HIS A 1 374 ? -0.637  16.075  -2.437  1.00 96.44 374 A 1 
ATOM   3022 N  ND1 . HIS A 1 374 ? 0.615   16.588  -2.680  1.00 92.51 374 A 1 
ATOM   3023 C  CD2 . HIS A 1 374 ? -1.305  17.027  -1.752  1.00 92.34 374 A 1 
ATOM   3024 C  CE1 . HIS A 1 374 ? 0.702   17.801  -2.182  1.00 94.04 374 A 1 
ATOM   3025 N  NE2 . HIS A 1 374 ? -0.449  18.096  -1.606  1.00 94.04 374 A 1 
ATOM   3026 N  N   . PHE A 1 375 ? -2.012  12.604  -5.187  1.00 95.23 375 A 1 
ATOM   3027 C  CA  . PHE A 1 375 ? -2.414  11.269  -5.624  1.00 94.28 375 A 1 
ATOM   3028 C  C   . PHE A 1 375 ? -1.297  10.616  -6.432  1.00 93.66 375 A 1 
ATOM   3029 O  O   . PHE A 1 375 ? -1.062  9.413   -6.324  1.00 92.49 375 A 1 
ATOM   3030 C  CB  . PHE A 1 375 ? -3.710  11.380  -6.449  1.00 93.96 375 A 1 
ATOM   3031 C  CG  . PHE A 1 375 ? -4.191  10.082  -7.044  1.00 94.53 375 A 1 
ATOM   3032 C  CD1 . PHE A 1 375 ? -4.926  9.187   -6.287  1.00 94.13 375 A 1 
ATOM   3033 C  CD2 . PHE A 1 375 ? -3.944  9.780   -8.379  1.00 94.30 375 A 1 
ATOM   3034 C  CE1 . PHE A 1 375 ? -5.393  8.009   -6.839  1.00 92.95 375 A 1 
ATOM   3035 C  CE2 . PHE A 1 375 ? -4.404  8.596   -8.941  1.00 93.18 375 A 1 
ATOM   3036 C  CZ  . PHE A 1 375 ? -5.136  7.710   -8.170  1.00 93.26 375 A 1 
ATOM   3037 N  N   . ARG A 1 376 ? -0.591  11.422  -7.226  1.00 93.81 376 A 1 
ATOM   3038 C  CA  . ARG A 1 376 ? 0.525   10.961  -8.044  1.00 93.14 376 A 1 
ATOM   3039 C  C   . ARG A 1 376 ? 1.878   11.253  -7.389  1.00 93.63 376 A 1 
ATOM   3040 O  O   . ARG A 1 376 ? 2.921   11.218  -8.048  1.00 91.15 376 A 1 
ATOM   3041 C  CB  . ARG A 1 376 ? 0.470   11.611  -9.435  1.00 90.29 376 A 1 
ATOM   3042 C  CG  . ARG A 1 376 ? -0.817  11.333  -10.204 1.00 83.36 376 A 1 
ATOM   3043 C  CD  . ARG A 1 376 ? -0.906  9.865   -10.606 1.00 82.42 376 A 1 
ATOM   3044 N  NE  . ARG A 1 376 ? 0.131   9.466   -11.546 1.00 78.59 376 A 1 
ATOM   3045 C  CZ  . ARG A 1 376 ? 0.021   9.540   -12.864 1.00 76.39 376 A 1 
ATOM   3046 N  NH1 . ARG A 1 376 ? -1.094  10.001  -13.407 1.00 69.97 376 A 1 
ATOM   3047 N  NH2 . ARG A 1 376 ? 1.026   9.158   -13.635 1.00 67.59 376 A 1 
ATOM   3048 N  N   . ALA A 1 377 ? 1.861   11.552  -6.107  1.00 94.65 377 A 1 
ATOM   3049 C  CA  . ALA A 1 377 ? 3.081   11.837  -5.345  1.00 94.93 377 A 1 
ATOM   3050 C  C   . ALA A 1 377 ? 3.876   13.011  -5.929  1.00 95.47 377 A 1 
ATOM   3051 O  O   . ALA A 1 377 ? 5.104   13.036  -5.867  1.00 93.11 377 A 1 
ATOM   3052 C  CB  . ALA A 1 377 ? 3.962   10.588  -5.242  1.00 93.93 377 A 1 
ATOM   3053 N  N   . ASP A 1 378 ? 3.162   13.975  -6.490  1.00 93.34 378 A 1 
ATOM   3054 C  CA  . ASP A 1 378 ? 3.765   15.177  -7.051  1.00 93.06 378 A 1 
ATOM   3055 C  C   . ASP A 1 378 ? 4.864   14.851  -8.060  1.00 92.55 378 A 1 
ATOM   3056 O  O   . ASP A 1 378 ? 5.904   15.519  -8.119  1.00 89.55 378 A 1 
ATOM   3057 C  CB  . ASP A 1 378 ? 4.323   16.075  -5.941  1.00 92.62 378 A 1 
ATOM   3058 C  CG  . ASP A 1 378 ? 3.252   16.547  -4.990  1.00 91.90 378 A 1 
ATOM   3059 O  OD1 . ASP A 1 378 ? 2.902   17.746  -5.022  1.00 87.62 378 A 1 
ATOM   3060 O  OD2 . ASP A 1 378 ? 2.740   15.723  -4.192  1.00 88.91 378 A 1 
ATOM   3061 N  N   . THR A 1 379 ? 4.635   13.816  -8.867  1.00 92.68 379 A 1 
ATOM   3062 C  CA  . THR A 1 379 ? 5.646   13.348  -9.816  1.00 91.12 379 A 1 
ATOM   3063 C  C   . THR A 1 379 ? 5.794   14.328  -10.990 1.00 89.15 379 A 1 
ATOM   3064 O  O   . THR A 1 379 ? 4.803   14.623  -11.670 1.00 86.57 379 A 1 
ATOM   3065 C  CB  . THR A 1 379 ? 5.292   11.965  -10.352 1.00 89.97 379 A 1 
ATOM   3066 O  OG1 . THR A 1 379 ? 5.201   11.054  -9.260  1.00 84.94 379 A 1 
ATOM   3067 C  CG2 . THR A 1 379 ? 6.368   11.481  -11.321 1.00 85.14 379 A 1 
ATOM   3068 N  N   . PRO A 1 380 ? 7.005   14.823  -11.250 1.00 87.64 380 A 1 
ATOM   3069 C  CA  . PRO A 1 380 ? 7.222   15.750  -12.348 1.00 84.26 380 A 1 
ATOM   3070 C  C   . PRO A 1 380 ? 6.877   15.148  -13.706 1.00 81.55 380 A 1 
ATOM   3071 O  O   . PRO A 1 380 ? 7.296   14.038  -14.014 1.00 74.35 380 A 1 
ATOM   3072 C  CB  . PRO A 1 380 ? 8.728   16.046  -12.270 1.00 81.01 380 A 1 
ATOM   3073 C  CG  . PRO A 1 380 ? 9.098   15.759  -10.857 1.00 81.33 380 A 1 
ATOM   3074 C  CD  . PRO A 1 380 ? 8.231   14.599  -10.461 1.00 85.41 380 A 1 
ATOM   3075 N  N   . GLY A 1 381 ? 6.092   15.887  -14.503 1.00 77.59 381 A 1 
ATOM   3076 C  CA  . GLY A 1 381 ? 5.774   15.464  -15.856 1.00 73.49 381 A 1 
ATOM   3077 C  C   . GLY A 1 381 ? 4.612   14.489  -15.967 1.00 70.89 381 A 1 
ATOM   3078 O  O   . GLY A 1 381 ? 4.291   14.033  -17.064 1.00 65.37 381 A 1 
ATOM   3079 N  N   . PHE A 1 382 ? 3.979   14.171  -14.850 1.00 71.67 382 A 1 
ATOM   3080 C  CA  . PHE A 1 382 ? 2.842   13.260  -14.843 1.00 66.72 382 A 1 
ATOM   3081 C  C   . PHE A 1 382 ? 1.601   13.928  -14.259 1.00 62.61 382 A 1 
ATOM   3082 O  O   . PHE A 1 382 ? 1.702   14.730  -13.335 1.00 57.12 382 A 1 
ATOM   3083 C  CB  . PHE A 1 382 ? 3.158   11.991  -14.043 1.00 63.05 382 A 1 
ATOM   3084 C  CG  . PHE A 1 382 ? 4.188   11.115  -14.688 1.00 60.66 382 A 1 
ATOM   3085 C  CD1 . PHE A 1 382 ? 3.807   10.029  -15.455 1.00 56.89 382 A 1 
ATOM   3086 C  CD2 . PHE A 1 382 ? 5.539   11.369  -14.523 1.00 55.45 382 A 1 
ATOM   3087 C  CE1 . PHE A 1 382 ? 4.751   9.213   -16.056 1.00 52.51 382 A 1 
ATOM   3088 C  CE2 . PHE A 1 382 ? 6.490   10.562  -15.123 1.00 52.34 382 A 1 
ATOM   3089 C  CZ  . PHE A 1 382 ? 6.094   9.483   -15.886 1.00 51.94 382 A 1 
ATOM   3090 N  N   . THR A 1 383 ? 0.434   13.589  -14.805 1.00 57.67 383 A 1 
ATOM   3091 C  CA  . THR A 1 383 ? -0.829  14.144  -14.317 1.00 55.58 383 A 1 
ATOM   3092 C  C   . THR A 1 383 ? -1.823  13.029  -14.004 1.00 52.15 383 A 1 
ATOM   3093 O  O   . THR A 1 383 ? -2.865  13.295  -13.392 1.00 47.66 383 A 1 
ATOM   3094 C  CB  . THR A 1 383 ? -1.460  15.085  -15.353 1.00 50.48 383 A 1 
ATOM   3095 O  OG1 . THR A 1 383 ? -1.685  14.376  -16.565 1.00 46.86 383 A 1 
ATOM   3096 C  CG2 . THR A 1 383 ? -0.533  16.260  -15.634 1.00 45.54 383 A 1 
ATOM   3097 O  OXT . THR A 1 383 ? -1.583  11.873  -14.332 1.00 45.11 383 A 1 
HETATM 3098 MG MG  . MG  B 2 .   ? 2.523   -3.426  -5.878  1.00 84.89 1   B 1 
HETATM 3099 C  C1  . NAG C 3 .   ? 18.940  -10.774 -3.008  1.00 94.58 1   C 1 
HETATM 3100 C  C2  . NAG C 3 .   ? 18.824  -10.583 -4.510  1.00 94.94 1   C 1 
HETATM 3101 C  C3  . NAG C 3 .   ? 20.124  -10.954 -5.200  1.00 94.00 1   C 1 
HETATM 3102 C  C4  . NAG C 3 .   ? 21.307  -10.228 -4.546  1.00 93.68 1   C 1 
HETATM 3103 C  C5  . NAG C 3 .   ? 21.289  -10.460 -3.041  1.00 93.79 1   C 1 
HETATM 3104 C  C6  . NAG C 3 .   ? 22.380  -9.694  -2.322  1.00 90.67 1   C 1 
HETATM 3105 C  C7  . NAG C 3 .   ? 16.546  -10.890 -5.292  1.00 94.01 1   C 1 
HETATM 3106 C  C8  . NAG C 3 .   ? 15.544  -11.810 -5.918  1.00 91.90 1   C 1 
HETATM 3107 N  N2  . NAG C 3 .   ? 17.763  -11.385 -5.076  1.00 93.17 1   C 1 
HETATM 3108 O  O3  . NAG C 3 .   ? 20.045  -10.604 -6.564  1.00 92.72 1   C 1 
HETATM 3109 O  O4  . NAG C 3 .   ? 22.521  -10.750 -5.076  1.00 93.05 1   C 1 
HETATM 3110 O  O5  . NAG C 3 .   ? 20.034  -10.038 -2.512  1.00 94.39 1   C 1 
HETATM 3111 O  O6  . NAG C 3 .   ? 22.270  -8.310  -2.581  1.00 86.88 1   C 1 
HETATM 3112 O  O7  . NAG C 3 .   ? 16.235  -9.748  -5.008  1.00 91.63 1   C 1 
HETATM 3113 C  C1  . NAG C 3 .   ? 23.256  -9.847  -5.853  1.00 91.86 2   C 1 
HETATM 3114 C  C2  . NAG C 3 .   ? 24.711  -10.274 -5.924  1.00 90.31 2   C 1 
HETATM 3115 C  C3  . NAG C 3 .   ? 25.493  -9.381  -6.855  1.00 87.88 2   C 1 
HETATM 3116 C  C4  . NAG C 3 .   ? 24.790  -9.220  -8.184  1.00 88.89 2   C 1 
HETATM 3117 C  C5  . NAG C 3 .   ? 23.340  -8.864  -7.964  1.00 88.25 2   C 1 
HETATM 3118 C  C6  . NAG C 3 .   ? 22.562  -8.800  -9.248  1.00 84.49 2   C 1 
HETATM 3119 C  C7  . NAG C 3 .   ? 25.591  -11.280 -3.870  1.00 89.46 2   C 1 
HETATM 3120 C  C8  . NAG C 3 .   ? 26.164  -11.027 -2.502  1.00 83.88 2   C 1 
HETATM 3121 N  N2  . NAG C 3 .   ? 25.307  -10.212 -4.590  1.00 88.79 2   C 1 
HETATM 3122 O  O3  . NAG C 3 .   ? 26.772  -9.937  -7.054  1.00 86.02 2   C 1 
HETATM 3123 O  O4  . NAG C 3 .   ? 25.440  -8.157  -8.860  1.00 86.97 2   C 1 
HETATM 3124 O  O5  . NAG C 3 .   ? 22.714  -9.819  -7.151  1.00 90.77 2   C 1 
HETATM 3125 O  O6  . NAG C 3 .   ? 22.554  -10.054 -9.870  1.00 80.58 2   C 1 
HETATM 3126 O  O7  . NAG C 3 .   ? 25.388  -12.411 -4.254  1.00 84.76 2   C 1 
HETATM 3127 C  C1  . MAN C 3 .   ? 25.877  -8.369  -10.087 1.00 84.79 3   C 1 
HETATM 3128 C  C2  . MAN C 3 .   ? 26.107  -6.987  -10.691 1.00 81.14 3   C 1 
HETATM 3129 C  C3  . MAN C 3 .   ? 26.443  -7.179  -12.164 1.00 73.98 3   C 1 
HETATM 3130 C  C4  . MAN C 3 .   ? 27.633  -8.086  -12.302 1.00 74.52 3   C 1 
HETATM 3131 C  C5  . MAN C 3 .   ? 27.383  -9.386  -11.586 1.00 75.47 3   C 1 
HETATM 3132 C  C6  . MAN C 3 .   ? 28.616  -10.251 -11.550 1.00 70.64 3   C 1 
HETATM 3133 O  O2  . MAN C 3 .   ? 27.198  -6.269  -10.090 1.00 79.23 3   C 1 
HETATM 3134 O  O3  . MAN C 3 .   ? 26.710  -5.939  -12.747 1.00 71.73 3   C 1 
HETATM 3135 O  O4  . MAN C 3 .   ? 27.844  -8.356  -13.652 1.00 68.48 3   C 1 
HETATM 3136 O  O5  . MAN C 3 .   ? 27.040  -9.147  -10.223 1.00 82.53 3   C 1 
HETATM 3137 O  O6  . MAN C 3 .   ? 28.357  -11.413 -10.824 1.00 64.52 3   C 1 
HETATM 3138 C  C1  . MAN C 3 .   ? 27.136  -5.880  -8.765  1.00 74.91 4   C 1 
HETATM 3139 C  C2  . MAN C 3 .   ? 27.737  -4.503  -8.417  1.00 68.86 4   C 1 
HETATM 3140 C  C3  . MAN C 3 .   ? 29.219  -4.511  -8.724  1.00 63.24 4   C 1 
HETATM 3141 C  C4  . MAN C 3 .   ? 29.893  -5.653  -7.974  1.00 61.93 4   C 1 
HETATM 3142 C  C5  . MAN C 3 .   ? 29.224  -6.952  -8.387  1.00 66.04 4   C 1 
HETATM 3143 C  C6  . MAN C 3 .   ? 29.831  -8.139  -7.710  1.00 53.66 4   C 1 
HETATM 3144 O  O2  . MAN C 3 .   ? 27.630  -4.239  -7.046  1.00 67.70 4   C 1 
HETATM 3145 O  O3  . MAN C 3 .   ? 29.794  -3.269  -8.308  1.00 58.41 4   C 1 
HETATM 3146 O  O4  . MAN C 3 .   ? 31.260  -5.689  -8.310  1.00 49.43 4   C 1 
HETATM 3147 O  O5  . MAN C 3 .   ? 27.819  -6.865  -8.052  1.00 69.57 4   C 1 
HETATM 3148 O  O6  . MAN C 3 .   ? 29.546  -8.098  -6.328  1.00 52.89 4   C 1 
HETATM 3149 C  C1  . MAN C 3 .   ? 26.543  -3.426  -6.757  1.00 68.24 5   C 1 
HETATM 3150 C  C2  . MAN C 3 .   ? 26.877  -2.538  -5.550  1.00 62.17 5   C 1 
HETATM 3151 C  C3  . MAN C 3 .   ? 27.158  -3.412  -4.323  1.00 65.50 5   C 1 
HETATM 3152 C  C4  . MAN C 3 .   ? 25.990  -4.373  -4.080  1.00 61.86 5   C 1 
HETATM 3153 C  C5  . MAN C 3 .   ? 25.713  -5.181  -5.352  1.00 68.61 5   C 1 
HETATM 3154 C  C6  . MAN C 3 .   ? 24.512  -6.089  -5.211  1.00 60.95 5   C 1 
HETATM 3155 O  O2  . MAN C 3 .   ? 25.799  -1.678  -5.242  1.00 56.39 5   C 1 
HETATM 3156 O  O3  . MAN C 3 .   ? 27.352  -2.602  -3.177  1.00 56.86 5   C 1 
HETATM 3157 O  O4  . MAN C 3 .   ? 26.319  -5.250  -3.015  1.00 57.98 5   C 1 
HETATM 3158 O  O5  . MAN C 3 .   ? 25.463  -4.291  -6.450  1.00 63.75 5   C 1 
HETATM 3159 O  O6  . MAN C 3 .   ? 23.344  -5.339  -5.170  1.00 56.13 5   C 1 
HETATM 3160 C  C1  . MAN C 3 .   ? 30.080  -9.284  -5.759  1.00 45.93 6   C 1 
HETATM 3161 C  C2  . MAN C 3 .   ? 29.436  -9.495  -4.387  1.00 54.38 6   C 1 
HETATM 3162 C  C3  . MAN C 3 .   ? 29.867  -8.345  -3.461  1.00 51.88 6   C 1 
HETATM 3163 C  C4  . MAN C 3 .   ? 31.383  -8.256  -3.393  1.00 43.73 6   C 1 
HETATM 3164 C  C5  . MAN C 3 .   ? 31.946  -8.132  -4.809  1.00 36.06 6   C 1 
HETATM 3165 C  C6  . MAN C 3 .   ? 33.458  -8.192  -4.805  1.00 13.39 6   C 1 
HETATM 3166 O  O2  . MAN C 3 .   ? 29.890  -10.689 -3.796  1.00 47.28 6   C 1 
HETATM 3167 O  O3  . MAN C 3 .   ? 29.357  -8.562  -2.161  1.00 49.10 6   C 1 
HETATM 3168 O  O4  . MAN C 3 .   ? 31.746  -7.137  -2.617  1.00 32.60 6   C 1 
HETATM 3169 O  O5  . MAN C 3 .   ? 31.483  -9.209  -5.622  1.00 43.55 6   C 1 
HETATM 3170 O  O6  . MAN C 3 .   ? 33.841  -9.452  -4.271  1.00 8.35  6   C 1 
HETATM 3171 C  C1  . MAN C 3 .   ? 29.162  -11.882 -4.186  1.00 40.34 7   C 1 
HETATM 3172 C  C2  . MAN C 3 .   ? 29.307  -12.897 -3.050  1.00 37.32 7   C 1 
HETATM 3173 C  C3  . MAN C 3 .   ? 30.749  -13.364 -2.963  1.00 28.19 7   C 1 
HETATM 3174 C  C4  . MAN C 3 .   ? 31.237  -13.872 -4.316  1.00 25.57 7   C 1 
HETATM 3175 C  C5  . MAN C 3 .   ? 30.993  -12.817 -5.387  1.00 35.16 7   C 1 
HETATM 3176 C  C6  . MAN C 3 .   ? 31.335  -13.345 -6.769  1.00 16.36 7   C 1 
HETATM 3177 O  O2  . MAN C 3 .   ? 28.486  -14.039 -3.295  1.00 32.26 7   C 1 
HETATM 3178 O  O3  . MAN C 3 .   ? 30.882  -14.391 -1.994  1.00 17.95 7   C 1 
HETATM 3179 O  O4  . MAN C 3 .   ? 32.609  -14.163 -4.229  1.00 12.39 7   C 1 
HETATM 3180 O  O5  . MAN C 3 .   ? 29.624  -12.427 -5.412  1.00 46.53 7   C 1 
HETATM 3181 O  O6  . MAN C 3 .   ? 31.236  -12.297 -7.723  1.00 15.35 7   C 1 
HETATM 3182 C  C1  . MAN C 3 .   ? 35.271  -9.604  -4.182  1.00 4.60  8   C 1 
HETATM 3183 C  C2  . MAN C 3 .   ? 35.466  -11.092 -3.871  1.00 4.97  8   C 1 
HETATM 3184 C  C3  . MAN C 3 .   ? 34.931  -11.412 -2.474  1.00 5.38  8   C 1 
HETATM 3185 C  C4  . MAN C 3 .   ? 35.505  -10.471 -1.441  1.00 4.48  8   C 1 
HETATM 3186 C  C5  . MAN C 3 .   ? 35.265  -9.022  -1.870  1.00 6.93  8   C 1 
HETATM 3187 C  C6  . MAN C 3 .   ? 35.924  -8.052  -0.918  1.00 3.60  8   C 1 
HETATM 3188 O  O2  . MAN C 3 .   ? 36.865  -11.414 -3.903  1.00 4.74  8   C 1 
HETATM 3189 O  O3  . MAN C 3 .   ? 35.206  -12.762 -2.131  1.00 5.14  8   C 1 
HETATM 3190 O  O4  . MAN C 3 .   ? 34.898  -10.702 -0.192  1.00 4.82  8   C 1 
HETATM 3191 O  O5  . MAN C 3 .   ? 35.819  -8.799  -3.169  1.00 5.90  8   C 1 
HETATM 3192 O  O6  . MAN C 3 .   ? 35.576  -6.731  -1.282  1.00 3.33  8   C 1 
HETATM 3193 C  C1  . NAG D 4 .   ? -9.244  3.249   -19.762 1.00 82.60 1   D 1 
HETATM 3194 C  C2  . NAG D 4 .   ? -8.208  2.603   -20.661 1.00 77.75 1   D 1 
HETATM 3195 C  C3  . NAG D 4 .   ? -7.576  3.616   -21.593 1.00 73.34 1   D 1 
HETATM 3196 C  C4  . NAG D 4 .   ? -8.621  4.462   -22.325 1.00 73.09 1   D 1 
HETATM 3197 C  C5  . NAG D 4 .   ? -9.611  5.037   -21.300 1.00 75.66 1   D 1 
HETATM 3198 C  C6  . NAG D 4 .   ? -10.749 5.796   -21.971 1.00 69.40 1   D 1 
HETATM 3199 C  C7  . NAG D 4 .   ? -7.110  0.670   -19.718 1.00 72.35 1   D 1 
HETATM 3200 C  C8  . NAG D 4 .   ? -5.928  0.165   -18.946 1.00 63.18 1   D 1 
HETATM 3201 N  N2  . NAG D 4 .   ? -7.165  1.960   -19.919 1.00 72.95 1   D 1 
HETATM 3202 O  O3  . NAG D 4 .   ? -6.790  2.946   -22.548 1.00 68.88 1   D 1 
HETATM 3203 O  O4  . NAG D 4 .   ? -7.974  5.530   -23.011 1.00 74.53 1   D 1 
HETATM 3204 O  O5  . NAG D 4 .   ? -10.176 3.988   -20.494 1.00 77.31 1   D 1 
HETATM 3205 O  O6  . NAG D 4 .   ? -11.432 4.955   -22.877 1.00 63.82 1   D 1 
HETATM 3206 O  O7  . NAG D 4 .   ? -7.965  -0.093  -20.132 1.00 67.26 1   D 1 
HETATM 3207 C  C1  . NAG D 4 .   ? -8.091  5.485   -24.421 1.00 69.44 2   D 1 
HETATM 3208 C  C2  . NAG D 4 .   ? -7.872  6.878   -24.983 1.00 59.89 2   D 1 
HETATM 3209 C  C3  . NAG D 4 .   ? -7.807  6.862   -26.495 1.00 57.63 2   D 1 
HETATM 3210 C  C4  . NAG D 4 .   ? -6.882  5.771   -26.997 1.00 48.37 2   D 1 
HETATM 3211 C  C5  . NAG D 4 .   ? -7.220  4.464   -26.314 1.00 60.31 2   D 1 
HETATM 3212 C  C6  . NAG D 4 .   ? -6.294  3.352   -26.701 1.00 50.99 2   D 1 
HETATM 3213 C  C7  . NAG D 4 .   ? -8.817  8.743   -23.695 1.00 60.74 2   D 1 
HETATM 3214 C  C8  . NAG D 4 .   ? -10.043 9.526   -23.363 1.00 52.60 2   D 1 
HETATM 3215 N  N2  . NAG D 4 .   ? -8.952  7.764   -24.574 1.00 61.48 2   D 1 
HETATM 3216 O  O3  . NAG D 4 .   ? -7.339  8.105   -26.955 1.00 54.35 2   D 1 
HETATM 3217 O  O4  . NAG D 4 .   ? -7.122  5.642   -28.406 1.00 41.59 2   D 1 
HETATM 3218 O  O5  . NAG D 4 .   ? -7.138  4.614   -24.924 1.00 64.62 2   D 1 
HETATM 3219 O  O6  . NAG D 4 .   ? -4.977  3.632   -26.305 1.00 45.94 2   D 1 
HETATM 3220 O  O7  . NAG D 4 .   ? -7.777  8.981   -23.150 1.00 57.24 2   D 1 
HETATM 3221 C  C1  . MAN D 4 .   ? -6.101  5.556   -29.211 1.00 13.60 3   D 1 
HETATM 3222 C  C2  . MAN D 4 .   ? -6.601  5.030   -30.532 1.00 10.79 3   D 1 
HETATM 3223 C  C3  . MAN D 4 .   ? -5.388  4.810   -31.417 1.00 5.32  3   D 1 
HETATM 3224 C  C4  . MAN D 4 .   ? -4.560  6.074   -31.503 1.00 6.01  3   D 1 
HETATM 3225 C  C5  . MAN D 4 .   ? -4.170  6.541   -30.135 1.00 6.79  3   D 1 
HETATM 3226 C  C6  . MAN D 4 .   ? -3.435  7.866   -30.107 1.00 4.93  3   D 1 
HETATM 3227 O  O2  . MAN D 4 .   ? -7.467  5.949   -31.217 1.00 9.84  3   D 1 
HETATM 3228 O  O3  . MAN D 4 .   ? -5.806  4.404   -32.684 1.00 4.59  3   D 1 
HETATM 3229 O  O4  . MAN D 4 .   ? -3.378  5.808   -32.230 1.00 5.46  3   D 1 
HETATM 3230 O  O5  . MAN D 4 .   ? -5.361  6.744   -29.361 1.00 13.43 3   D 1 
HETATM 3231 O  O6  . MAN D 4 .   ? -4.221  8.861   -30.686 1.00 5.22  3   D 1 
HETATM 3232 C  C1  . MAN D 4 .   ? -8.694  6.292   -30.663 1.00 5.90  4   D 1 
HETATM 3233 C  C2  . MAN D 4 .   ? -9.793  6.499   -31.715 1.00 3.36  4   D 1 
HETATM 3234 C  C3  . MAN D 4 .   ? -9.424  7.690   -32.590 1.00 2.89  4   D 1 
HETATM 3235 C  C4  . MAN D 4 .   ? -9.160  8.927   -31.734 1.00 3.52  4   D 1 
HETATM 3236 C  C5  . MAN D 4 .   ? -8.042  8.596   -30.746 1.00 5.28  4   D 1 
HETATM 3237 C  C6  . MAN D 4 .   ? -7.685  9.768   -29.905 1.00 3.78  4   D 1 
HETATM 3238 O  O2  . MAN D 4 .   ? -11.009 6.823   -31.103 1.00 5.00  4   D 1 
HETATM 3239 O  O3  . MAN D 4 .   ? -10.508 7.946   -33.484 1.00 3.01  4   D 1 
HETATM 3240 O  O4  . MAN D 4 .   ? -8.754  10.010  -32.563 1.00 3.37  4   D 1 
HETATM 3241 O  O5  . MAN D 4 .   ? -8.497  7.500   -29.950 1.00 6.22  4   D 1 
HETATM 3242 O  O6  . MAN D 4 .   ? -8.714  10.047  -28.987 1.00 4.98  4   D 1 
HETATM 3243 C  C1  . MAN D 4 .   ? -11.837 5.717   -31.082 1.00 4.08  5   D 1 
HETATM 3244 C  C2  . MAN D 4 .   ? -13.263 6.229   -31.199 1.00 3.55  5   D 1 
HETATM 3245 C  C3  . MAN D 4 .   ? -13.567 7.156   -30.032 1.00 3.29  5   D 1 
HETATM 3246 C  C4  . MAN D 4 .   ? -13.248 6.467   -28.708 1.00 6.56  5   D 1 
HETATM 3247 C  C5  . MAN D 4 .   ? -11.829 5.932   -28.714 1.00 7.64  5   D 1 
HETATM 3248 C  C6  . MAN D 4 .   ? -11.521 5.139   -27.464 1.00 8.00  5   D 1 
HETATM 3249 O  O2  . MAN D 4 .   ? -14.167 5.139   -31.173 1.00 2.97  5   D 1 
HETATM 3250 O  O3  . MAN D 4 .   ? -14.926 7.560   -30.064 1.00 2.83  5   D 1 
HETATM 3251 O  O4  . MAN D 4 .   ? -13.416 7.380   -27.655 1.00 7.19  5   D 1 
HETATM 3252 O  O5  . MAN D 4 .   ? -11.624 5.084   -29.845 1.00 5.67  5   D 1 
HETATM 3253 O  O6  . MAN D 4 .   ? -10.618 4.112   -27.760 1.00 6.62  5   D 1 
HETATM 3254 C  C1  . MAN D 4 .   ? -8.243  11.082  -28.124 1.00 7.09  6   D 1 
HETATM 3255 C  C2  . MAN D 4 .   ? -9.208  11.185  -26.934 1.00 11.15 6   D 1 
HETATM 3256 C  C3  . MAN D 4 .   ? -10.582 11.599  -27.469 1.00 5.96  6   D 1 
HETATM 3257 C  C4  . MAN D 4 .   ? -10.476 12.911  -28.230 1.00 5.59  6   D 1 
HETATM 3258 C  C5  . MAN D 4 .   ? -9.423  12.769  -29.348 1.00 4.55  6   D 1 
HETATM 3259 C  C6  . MAN D 4 .   ? -9.148  14.095  -30.005 1.00 2.88  6   D 1 
HETATM 3260 O  O2  . MAN D 4 .   ? -8.810  12.193  -26.047 1.00 13.65 6   D 1 
HETATM 3261 O  O3  . MAN D 4 .   ? -11.492 11.746  -26.402 1.00 6.36  6   D 1 
HETATM 3262 O  O4  . MAN D 4 .   ? -11.726 13.227  -28.806 1.00 3.25  6   D 1 
HETATM 3263 O  O5  . MAN D 4 .   ? -8.172  12.326  -28.786 1.00 8.46  6   D 1 
HETATM 3264 O  O6  . MAN D 4 .   ? -8.614  14.977  -29.035 1.00 2.89  6   D 1 
HETATM 3265 C  C1  . MAN D 4 .   ? -7.823  11.814  -25.059 1.00 11.99 7   D 1 
HETATM 3266 C  C2  . MAN D 4 .   ? -8.018  12.745  -23.864 1.00 11.09 7   D 1 
HETATM 3267 C  C3  . MAN D 4 .   ? -7.610  14.168  -24.246 1.00 7.69  7   D 1 
HETATM 3268 C  C4  . MAN D 4 .   ? -6.204  14.179  -24.811 1.00 7.78  7   D 1 
HETATM 3269 C  C5  . MAN D 4 .   ? -6.083  13.183  -25.955 1.00 8.51  7   D 1 
HETATM 3270 C  C6  . MAN D 4 .   ? -4.667  13.062  -26.463 1.00 4.68  7   D 1 
HETATM 3271 O  O2  . MAN D 4 .   ? -7.187  12.322  -22.797 1.00 10.46 7   D 1 
HETATM 3272 O  O3  . MAN D 4 .   ? -7.684  15.010  -23.114 1.00 5.48  7   D 1 
HETATM 3273 O  O4  . MAN D 4 .   ? -5.892  15.463  -25.279 1.00 5.20  7   D 1 
HETATM 3274 O  O5  . MAN D 4 .   ? -6.488  11.877  -25.544 1.00 16.33 7   D 1 
HETATM 3275 O  O6  . MAN D 4 .   ? -4.620  12.182  -27.571 1.00 3.78  7   D 1 
HETATM 3276 C  C1  . MAN D 4 .   ? -8.358  16.281  -29.511 1.00 2.29  8   D 1 
HETATM 3277 C  C2  . MAN D 4 .   ? -7.597  16.982  -28.386 1.00 2.17  8   D 1 
HETATM 3278 C  C3  . MAN D 4 .   ? -8.523  17.172  -27.175 1.00 1.98  8   D 1 
HETATM 3279 C  C4  . MAN D 4 .   ? -9.797  17.875  -27.589 1.00 2.17  8   D 1 
HETATM 3280 C  C5  . MAN D 4 .   ? -10.450 17.121  -28.749 1.00 2.27  8   D 1 
HETATM 3281 C  C6  . MAN D 4 .   ? -11.675 17.846  -29.251 1.00 1.84  8   D 1 
HETATM 3282 O  O2  . MAN D 4 .   ? -7.139  18.258  -28.805 1.00 2.69  8   D 1 
HETATM 3283 O  O3  . MAN D 4 .   ? -7.869  17.901  -26.167 1.00 2.34  8   D 1 
HETATM 3284 O  O4  . MAN D 4 .   ? -10.692 17.913  -26.503 1.00 2.33  8   D 1 
HETATM 3285 O  O5  . MAN D 4 .   ? -9.531  16.994  -29.831 1.00 2.59  8   D 1 
HETATM 3286 O  O6  . MAN D 4 .   ? -12.298 17.073  -30.252 1.00 1.72  8   D 1 
#
