# Supplementary material for: Theoretical Study of Sphingomyelinases from Entamoeba histolytica and Trichomonas vaginalis Sheds Light on the Evolution of Enzymes Needed for Survival and Colonization
Source: Pathogens. 2025 Jan 5;14(1):32. doi: 10.3390/pathogens14010032 (PMC11768322; doi:10.3390/pathogens14010032)
Supplement: Supplementary file 1 [file pathogens-14-00032-s001.zip › Supplementary structural Files/CIF files aSMase6/aSmase6 no signal peptide no c terminal/aSmase6 no signal peptide no c terminal glycosilated Mg/fold_smase6nosingnoctermmg_model_4.cif]

# By using this file you agree to the legally binding terms of use found at alphafoldserver.com/output-terms
data_67aa486a3d596147
#
_entry.id 67aa486a3d596147
#
loop_
_atom_type.symbol
C  
MG 
N  
O  
S  
#
loop_
_audit_author.name
_audit_author.pdbx_ordinal
"Google DeepMind" 1 
"Isomorphic Labs" 2 
#
_audit_conform.dict_location https://raw.githubusercontent.com/ihmwg/ModelCIF/master/dist/mmcif_ma.dic
_audit_conform.dict_name     mmcif_ma.dic
_audit_conform.dict_version  1.4.5
#
loop_
_chem_comp.formula
_chem_comp.formula_weight
_chem_comp.id
_chem_comp.mon_nstd_flag
_chem_comp.name
_chem_comp.pdbx_smiles
_chem_comp.pdbx_synonyms
_chem_comp.type
"C3 H7 N O2"    89.093  ALA y ALANINE                                  C[C@H](N)C(O)=O                                  ?                                     "L-PEPTIDE LINKING"           
"C6 H15 N4 O2"  175.209 ARG y ARGININE                                 N[C@@H](CCCNC(N)=[NH2+])C(O)=O                   ?                                     "L-PEPTIDE LINKING"           
"C4 H8 N2 O3"   132.118 ASN y ASPARAGINE                               N[C@@H](CC(N)=O)C(O)=O                           ?                                     "L-PEPTIDE LINKING"           
"C4 H7 N O4"    133.103 ASP y "ASPARTIC ACID"                          N[C@@H](CC(O)=O)C(O)=O                           ?                                     "L-PEPTIDE LINKING"           
"C3 H7 N O2 S"  121.158 CYS y CYSTEINE                                 N[C@@H](CS)C(O)=O                                ?                                     "L-PEPTIDE LINKING"           
"C5 H10 N2 O3"  146.144 GLN y GLUTAMINE                                N[C@@H](CCC(N)=O)C(O)=O                          ?                                     "L-PEPTIDE LINKING"           
"C5 H9 N O4"    147.129 GLU y "GLUTAMIC ACID"                          N[C@@H](CCC(O)=O)C(O)=O                          ?                                     "L-PEPTIDE LINKING"           
"C2 H5 N O2"    75.067  GLY y GLYCINE                                  NCC(O)=O                                         ?                                     "PEPTIDE LINKING"             
"C6 H10 N3 O2"  156.162 HIS y HISTIDINE                                N[C@@H](Cc1c[nH]c[nH+]1)C(O)=O                   ?                                     "L-PEPTIDE LINKING"           
"C6 H13 N O2"   131.173 ILE y ISOLEUCINE                               CC[C@H](C)[C@H](N)C(O)=O                         ?                                     "L-PEPTIDE LINKING"           
"C6 H13 N O2"   131.173 LEU y LEUCINE                                  CC(C)C[C@H](N)C(O)=O                             ?                                     "L-PEPTIDE LINKING"           
"C6 H15 N2 O2"  147.195 LYS y LYSINE                                   N[C@@H](CCCC[NH3+])C(O)=O                        ?                                     "L-PEPTIDE LINKING"           
"C6 H12 O6"     180.156 MAN y alpha-D-mannopyranose                    OC[C@H]1O[C@H](O)[C@@H](O)[C@@H](O)[C@@H]1O      "alpha-D-mannose; D-mannose; mannose" "D-saccharide, alpha linking" 
"C5 H11 N O2 S" 149.211 MET y METHIONINE                               CSCC[C@H](N)C(O)=O                               ?                                     "L-PEPTIDE LINKING"           
Mg              24.305  MG  . "MAGNESIUM ION"                          "[Mg++]"                                         ?                                     NON-POLYMER                   
"C8 H15 N O6"   221.208 NAG y 2-acetamido-2-deoxy-beta-D-glucopyranose CC(=O)N[C@H]1[C@H](O)O[C@H](CO)[C@@H](O)[C@@H]1O 
;N-acetyl-beta-D-glucosamine; 2-acetamido-2-deoxy-beta-D-glucose; 2-acetamido-2-deoxy-D-glucose;
2-acetamido-2-deoxy-glucose; N-ACETYL-D-GLUCOSAMINE
;
"D-saccharide, beta linking"  
"C9 H11 N O2"   165.189 PHE y PHENYLALANINE                            N[C@@H](Cc1ccccc1)C(O)=O                         ?                                     "L-PEPTIDE LINKING"           
"C5 H9 N O2"    115.130 PRO y PROLINE                                  OC(=O)[C@@H]1CCCN1                               ?                                     "L-PEPTIDE LINKING"           
"C3 H7 N O3"    105.093 SER y SERINE                                   N[C@@H](CO)C(O)=O                                ?                                     "L-PEPTIDE LINKING"           
"C4 H9 N O3"    119.119 THR y THREONINE                                C[C@@H](O)[C@H](N)C(O)=O                         ?                                     "L-PEPTIDE LINKING"           
"C11 H12 N2 O2" 204.225 TRP y TRYPTOPHAN                               N[C@@H](Cc1c[nH]c2ccccc12)C(O)=O                 ?                                     "L-PEPTIDE LINKING"           
"C9 H11 N O3"   181.189 TYR y TYROSINE                                 N[C@@H](Cc1ccc(O)cc1)C(O)=O                      ?                                     "L-PEPTIDE LINKING"           
"C5 H11 N O2"   117.146 VAL y VALINE                                   CC(C)[C@H](N)C(O)=O                              ?                                     "L-PEPTIDE LINKING"           
#
_citation.book_publisher          ?
_citation.country                 UK
_citation.id                      primary
_citation.journal_full            Nature
_citation.journal_id_ASTM         NATUAS
_citation.journal_id_CSD          0006
_citation.journal_id_ISSN         0028-0836
_citation.journal_volume          ?
_citation.page_first              ?
_citation.page_last               ?
_citation.pdbx_database_id_DOI    ?
_citation.pdbx_database_id_PubMed ?
_citation.title                   "Accurate structure prediction of biomolecular interactions with AlphaFold 3"
_citation.year                    2024
#
loop_
_citation_author.citation_id
_citation_author.name
_citation_author.ordinal
primary "Google DeepMind" 1 
primary "Isomorphic Labs" 2 
#
loop_
_entity.id
_entity.pdbx_description
_entity.type
1 . polymer     
2 . non-polymer 
3 . branched    
4 . branched    
#
_entity_poly.entity_id      1
_entity_poly.pdbx_strand_id A
_entity_poly.type           polypeptide(L)
#
loop_
_entity_poly_seq.entity_id
_entity_poly_seq.hetero
_entity_poly_seq.mon_id
_entity_poly_seq.num
1 n PHE 1   
1 n GLU 2   
1 n MET 3   
1 n TRP 4   
1 n GLN 5   
1 n LEU 6   
1 n THR 7   
1 n ASP 8   
1 n ILE 9   
1 n HIS 10  
1 n LEU 11  
1 n ASP 12  
1 n PRO 13  
1 n MET 14  
1 n TYR 15  
1 n THR 16  
1 n VAL 17  
1 n GLY 18  
1 n SER 19  
1 n ASP 20  
1 n PRO 21  
1 n LEU 22  
1 n LYS 23  
1 n LEU 24  
1 n CYS 25  
1 n ARG 26  
1 n GLU 27  
1 n GLY 28  
1 n LYS 29  
1 n GLY 30  
1 n ASN 31  
1 n ALA 32  
1 n GLY 33  
1 n LYS 34  
1 n TYR 35  
1 n GLY 36  
1 n ASP 37  
1 n TYR 38  
1 n SER 39  
1 n CYS 40  
1 n ASP 41  
1 n ALA 42  
1 n ASN 43  
1 n MET 44  
1 n ALA 45  
1 n LEU 46  
1 n LEU 47  
1 n ASP 48  
1 n SER 49  
1 n LEU 50  
1 n VAL 51  
1 n LYS 52  
1 n PHE 53  
1 n ILE 54  
1 n LYS 55  
1 n ARG 56  
1 n ASN 57  
1 n THR 58  
1 n ASP 59  
1 n VAL 60  
1 n ASN 61  
1 n GLY 62  
1 n LYS 63  
1 n VAL 64  
1 n MET 65  
1 n VAL 66  
1 n TYR 67  
1 n ASN 68  
1 n GLY 69  
1 n ASP 70  
1 n ILE 71  
1 n VAL 72  
1 n SER 73  
1 n ARG 74  
1 n ALA 75  
1 n ILE 76  
1 n PRO 77  
1 n LYS 78  
1 n TYR 79  
1 n ASN 80  
1 n LEU 81  
1 n ASP 82  
1 n TYR 83  
1 n VAL 84  
1 n LYS 85  
1 n GLN 86  
1 n SER 87  
1 n ILE 88  
1 n VAL 89  
1 n ASN 90  
1 n ALA 91  
1 n THR 92  
1 n ALA 93  
1 n LEU 94  
1 n LEU 95  
1 n LYS 96  
1 n LYS 97  
1 n PHE 98  
1 n GLU 99  
1 n ASP 100 
1 n PHE 101 
1 n PHE 102 
1 n ILE 103 
1 n ILE 104 
1 n PRO 105 
1 n MET 106 
1 n LEU 107 
1 n GLY 108 
1 n ASN 109 
1 n HIS 110 
1 n ASP 111 
1 n VAL 112 
1 n TYR 113 
1 n PRO 114 
1 n ALA 115 
1 n ASN 116 
1 n GLN 117 
1 n MET 118 
1 n ALA 119 
1 n ILE 120 
1 n ASN 121 
1 n SER 122 
1 n GLN 123 
1 n TRP 124 
1 n ILE 125 
1 n PHE 126 
1 n GLN 127 
1 n PHE 128 
1 n ALA 129 
1 n ALA 130 
1 n GLU 131 
1 n GLN 132 
1 n PHE 133 
1 n ALA 134 
1 n PRO 135 
1 n PHE 136 
1 n LEU 137 
1 n SER 138 
1 n GLN 139 
1 n ASN 140 
1 n ALA 141 
1 n ILE 142 
1 n GLU 143 
1 n SER 144 
1 n PHE 145 
1 n LYS 146 
1 n HIS 147 
1 n GLY 148 
1 n GLY 149 
1 n TYR 150 
1 n TYR 151 
1 n THR 152 
1 n MET 153 
1 n PRO 154 
1 n PHE 155 
1 n PRO 156 
1 n ALA 157 
1 n HIS 158 
1 n LEU 159 
1 n GLY 160 
1 n ILE 161 
1 n LYS 162 
1 n VAL 163 
1 n PRO 164 
1 n LEU 165 
1 n ASN 166 
1 n ALA 167 
1 n VAL 168 
1 n VAL 169 
1 n LEU 170 
1 n ASN 171 
1 n THR 172 
1 n VAL 173 
1 n LEU 174 
1 n TYR 175 
1 n TYR 176 
1 n ASN 177 
1 n TYR 178 
1 n ASN 179 
1 n LYS 180 
1 n GLN 181 
1 n THR 182 
1 n MET 183 
1 n ASP 184 
1 n SER 185 
1 n THR 186 
1 n ASP 187 
1 n PRO 188 
1 n LEU 189 
1 n GLY 190 
1 n GLN 191 
1 n PHE 192 
1 n GLU 193 
1 n TRP 194 
1 n PHE 195 
1 n LYS 196 
1 n THR 197 
1 n VAL 198 
1 n MET 199 
1 n ASP 200 
1 n GLY 201 
1 n TYR 202 
1 n ARG 203 
1 n LYS 204 
1 n THR 205 
1 n GLY 206 
1 n GLN 207 
1 n ARG 208 
1 n ALA 209 
1 n ILE 210 
1 n VAL 211 
1 n SER 212 
1 n MET 213 
1 n HIS 214 
1 n ILE 215 
1 n CYS 216 
1 n PRO 217 
1 n GLY 218 
1 n VAL 219 
1 n ALA 220 
1 n GLU 221 
1 n ARG 222 
1 n PHE 223 
1 n ASN 224 
1 n TYR 225 
1 n SER 226 
1 n ASP 227 
1 n GLN 228 
1 n LEU 229 
1 n TYR 230 
1 n PRO 231 
1 n GLN 232 
1 n TYR 233 
1 n ASN 234 
1 n ASP 235 
1 n ARG 236 
1 n LEU 237 
1 n VAL 238 
1 n ASP 239 
1 n SER 240 
1 n LEU 241 
1 n ALA 242 
1 n GLU 243 
1 n TYR 244 
1 n ASN 245 
1 n ASP 246 
1 n VAL 247 
1 n ILE 248 
1 n LEU 249 
1 n GLY 250 
1 n VAL 251 
1 n LEU 252 
1 n CYS 253 
1 n GLY 254 
1 n HIS 255 
1 n LEU 256 
1 n HIS 257 
1 n THR 258 
1 n ASP 259 
1 n THR 260 
1 n PHE 261 
1 n ARG 262 
1 n ILE 263 
1 n LEU 264 
1 n SER 265 
1 n LYS 266 
1 n GLY 267 
1 n ASN 268 
1 n LYS 269 
1 n LYS 270 
1 n VAL 271 
1 n MET 272 
1 n ALA 273 
1 n PHE 274 
1 n ILE 275 
1 n GLY 276 
1 n PRO 277 
1 n SER 278 
1 n VAL 279 
1 n ASP 280 
1 n THR 281 
1 n TRP 282 
1 n LEU 283 
1 n GLY 284 
1 n THR 285 
1 n SER 286 
1 n PRO 287 
1 n SER 288 
1 n ILE 289 
1 n ARG 290 
1 n LYS 291 
1 n TYR 292 
1 n ASP 293 
1 n VAL 294 
1 n GLY 295 
1 n ASN 296 
1 n GLY 297 
1 n GLN 298 
1 n GLY 299 
1 n TYR 300 
1 n MET 301 
1 n LYS 302 
1 n GLU 303 
1 n PHE 304 
1 n LYS 305 
1 n ASN 306 
1 n TYR 307 
1 n HIS 308 
1 n PHE 309 
1 n GLN 310 
1 n LEU 311 
1 n ARG 312 
1 n PRO 313 
1 n LYS 314 
1 n LYS 315 
1 n ASP 316 
1 n LYS 317 
1 n LEU 318 
1 n LYS 319 
1 n PRO 320 
1 n LYS 321 
1 n THR 322 
1 n THR 323 
1 n ILE 324 
1 n LYS 325 
1 n GLN 326 
1 n PRO 327 
1 n SER 328 
1 n ASP 329 
1 n GLY 330 
1 n PHE 331 
1 n ASN 332 
1 n LYS 333 
1 n TRP 334 
1 n LYS 335 
1 n PHE 336 
1 n ASN 337 
1 n TYR 338 
1 n GLY 339 
1 n SER 340 
1 n SER 341 
1 n SER 342 
1 n GLU 343 
1 n TYR 344 
1 n GLY 345 
1 n LEU 346 
1 n LYS 347 
1 n GLU 348 
1 n LEU 349 
1 n SER 350 
1 n PRO 351 
1 n LYS 352 
1 n GLU 353 
1 n PHE 354 
1 n GLU 355 
1 n ILE 356 
1 n LEU 357 
1 n ALA 358 
1 n ALA 359 
1 n ARG 360 
1 n MET 361 
1 n ASP 362 
1 n LYS 363 
1 n ASP 364 
1 n LEU 365 
1 n GLN 366 
1 n LEU 367 
1 n PHE 368 
1 n ASN 369 
1 n LYS 370 
1 n TYR 371 
1 n HIS 372 
1 n LEU 373 
1 n HIS 374 
1 n PHE 375 
1 n ARG 376 
1 n ALA 377 
1 n ASP 378 
1 n THR 379 
1 n PRO 380 
1 n GLY 381 
1 n PHE 382 
1 n THR 383 
#
_ma_data.content_type "model coordinates"
_ma_data.id           1
_ma_data.name         Model
#
_ma_model_list.data_id          1
_ma_model_list.model_group_id   1
_ma_model_list.model_group_name "AlphaFold-beta-20231127 (7a14c934-fe78-43c1-a552-7fb305b0ebd1 @ 2024-08-29 17:30:08)"
_ma_model_list.model_id         1
_ma_model_list.model_name       "Top ranked model"
_ma_model_list.model_type       "Ab initio model"
_ma_model_list.ordinal_id       1
#
loop_
_ma_protocol_step.method_type
_ma_protocol_step.ordinal_id
_ma_protocol_step.protocol_id
_ma_protocol_step.step_id
"coevolution MSA" 1 1 1 
"template search" 2 1 2 
modeling          3 1 3 
#
loop_
_ma_qa_metric.id
_ma_qa_metric.mode
_ma_qa_metric.name
_ma_qa_metric.software_group_id
_ma_qa_metric.type
1 global pLDDT 1 pLDDT 
2 local  pLDDT 1 pLDDT 
#
_ma_qa_metric_global.metric_id    1
_ma_qa_metric_global.metric_value 89.44
_ma_qa_metric_global.model_id     1
_ma_qa_metric_global.ordinal_id   1
#
_ma_software_group.group_id    1
_ma_software_group.ordinal_id  1
_ma_software_group.software_id 1
#
loop_
_ma_target_entity.data_id
_ma_target_entity.entity_id
_ma_target_entity.origin
1 1 . 
1 2 . 
1 3 . 
1 4 . 
#
loop_
_ma_target_entity_instance.asym_id
_ma_target_entity_instance.details
_ma_target_entity_instance.entity_id
A . 1 
B . 2 
C . 3 
D . 4 
#
loop_
_pdbx_branch_scheme.asym_id
_pdbx_branch_scheme.auth_asym_id
_pdbx_branch_scheme.auth_seq_num
_pdbx_branch_scheme.entity_id
_pdbx_branch_scheme.hetero
_pdbx_branch_scheme.mon_id
_pdbx_branch_scheme.num
_pdbx_branch_scheme.pdb_asym_id
_pdbx_branch_scheme.pdb_ins_code
_pdbx_branch_scheme.pdb_seq_num
C C 1 3 n NAG 1 C . 1 
C C 2 3 n NAG 2 C . 2 
C C 3 3 n MAN 3 C . 3 
C C 4 3 n MAN 4 C . 4 
C C 5 3 n MAN 5 C . 5 
C C 6 3 n MAN 6 C . 6 
C C 7 3 n MAN 7 C . 7 
C C 8 3 n MAN 8 C . 8 
D D 1 4 n NAG 1 D . 1 
D D 2 4 n NAG 2 D . 2 
D D 3 4 n MAN 3 D . 3 
D D 4 4 n MAN 4 D . 4 
D D 5 4 n MAN 5 D . 5 
D D 6 4 n MAN 6 D . 6 
D D 7 4 n MAN 7 D . 7 
D D 8 4 n MAN 8 D . 8 
#
loop_
_pdbx_data_usage.details
_pdbx_data_usage.id
_pdbx_data_usage.type
_pdbx_data_usage.url
;NON-COMMERCIAL USE ONLY, BY USING THIS FILE YOU AGREE TO THE TERMS OF USE FOUND
AT alphafoldserver.com/output-terms.
;
1 license    ? 
;THE INFORMATION IS NOT INTENDED FOR, HAS NOT BEEN VALIDATED FOR, AND IS NOT
APPROVED FOR CLINICAL USE. IT SHOULD NOT BE USED FOR CLINICAL PURPOSE OR RELIED
ON FOR MEDICAL OR OTHER PROFESSIONAL ADVICE. IT IS THEORETICAL MODELLING ONLY
AND CAUTION SHOULD BE EXERCISED IN ITS USE. IT IS PROVIDED "AS-IS" WITHOUT ANY
WARRANTY OF ANY KIND, WHETHER EXPRESSED OR IMPLIED. NO WARRANTY IS GIVEN THAT
USE OF THE INFORMATION SHALL NOT INFRINGE THE RIGHTS OF ANY THIRD PARTY.
;
2 disclaimer ? 
#
_pdbx_nonpoly_scheme.asym_id       B
_pdbx_nonpoly_scheme.auth_seq_num  1
_pdbx_nonpoly_scheme.entity_id     2
_pdbx_nonpoly_scheme.mon_id        MG
_pdbx_nonpoly_scheme.pdb_ins_code  .
_pdbx_nonpoly_scheme.pdb_seq_num   1
_pdbx_nonpoly_scheme.pdb_strand_id B
#
loop_
_pdbx_poly_seq_scheme.asym_id
_pdbx_poly_seq_scheme.auth_seq_num
_pdbx_poly_seq_scheme.entity_id
_pdbx_poly_seq_scheme.hetero
_pdbx_poly_seq_scheme.mon_id
_pdbx_poly_seq_scheme.pdb_ins_code
_pdbx_poly_seq_scheme.pdb_seq_num
_pdbx_poly_seq_scheme.pdb_strand_id
_pdbx_poly_seq_scheme.seq_id
A 1   1 n PHE . 1   A 1   
A 2   1 n GLU . 2   A 2   
A 3   1 n MET . 3   A 3   
A 4   1 n TRP . 4   A 4   
A 5   1 n GLN . 5   A 5   
A 6   1 n LEU . 6   A 6   
A 7   1 n THR . 7   A 7   
A 8   1 n ASP . 8   A 8   
A 9   1 n ILE . 9   A 9   
A 10  1 n HIS . 10  A 10  
A 11  1 n LEU . 11  A 11  
A 12  1 n ASP . 12  A 12  
A 13  1 n PRO . 13  A 13  
A 14  1 n MET . 14  A 14  
A 15  1 n TYR . 15  A 15  
A 16  1 n THR . 16  A 16  
A 17  1 n VAL . 17  A 17  
A 18  1 n GLY . 18  A 18  
A 19  1 n SER . 19  A 19  
A 20  1 n ASP . 20  A 20  
A 21  1 n PRO . 21  A 21  
A 22  1 n LEU . 22  A 22  
A 23  1 n LYS . 23  A 23  
A 24  1 n LEU . 24  A 24  
A 25  1 n CYS . 25  A 25  
A 26  1 n ARG . 26  A 26  
A 27  1 n GLU . 27  A 27  
A 28  1 n GLY . 28  A 28  
A 29  1 n LYS . 29  A 29  
A 30  1 n GLY . 30  A 30  
A 31  1 n ASN . 31  A 31  
A 32  1 n ALA . 32  A 32  
A 33  1 n GLY . 33  A 33  
A 34  1 n LYS . 34  A 34  
A 35  1 n TYR . 35  A 35  
A 36  1 n GLY . 36  A 36  
A 37  1 n ASP . 37  A 37  
A 38  1 n TYR . 38  A 38  
A 39  1 n SER . 39  A 39  
A 40  1 n CYS . 40  A 40  
A 41  1 n ASP . 41  A 41  
A 42  1 n ALA . 42  A 42  
A 43  1 n ASN . 43  A 43  
A 44  1 n MET . 44  A 44  
A 45  1 n ALA . 45  A 45  
A 46  1 n LEU . 46  A 46  
A 47  1 n LEU . 47  A 47  
A 48  1 n ASP . 48  A 48  
A 49  1 n SER . 49  A 49  
A 50  1 n LEU . 50  A 50  
A 51  1 n VAL . 51  A 51  
A 52  1 n LYS . 52  A 52  
A 53  1 n PHE . 53  A 53  
A 54  1 n ILE . 54  A 54  
A 55  1 n LYS . 55  A 55  
A 56  1 n ARG . 56  A 56  
A 57  1 n ASN . 57  A 57  
A 58  1 n THR . 58  A 58  
A 59  1 n ASP . 59  A 59  
A 60  1 n VAL . 60  A 60  
A 61  1 n ASN . 61  A 61  
A 62  1 n GLY . 62  A 62  
A 63  1 n LYS . 63  A 63  
A 64  1 n VAL . 64  A 64  
A 65  1 n MET . 65  A 65  
A 66  1 n VAL . 66  A 66  
A 67  1 n TYR . 67  A 67  
A 68  1 n ASN . 68  A 68  
A 69  1 n GLY . 69  A 69  
A 70  1 n ASP . 70  A 70  
A 71  1 n ILE . 71  A 71  
A 72  1 n VAL . 72  A 72  
A 73  1 n SER . 73  A 73  
A 74  1 n ARG . 74  A 74  
A 75  1 n ALA . 75  A 75  
A 76  1 n ILE . 76  A 76  
A 77  1 n PRO . 77  A 77  
A 78  1 n LYS . 78  A 78  
A 79  1 n TYR . 79  A 79  
A 80  1 n ASN . 80  A 80  
A 81  1 n LEU . 81  A 81  
A 82  1 n ASP . 82  A 82  
A 83  1 n TYR . 83  A 83  
A 84  1 n VAL . 84  A 84  
A 85  1 n LYS . 85  A 85  
A 86  1 n GLN . 86  A 86  
A 87  1 n SER . 87  A 87  
A 88  1 n ILE . 88  A 88  
A 89  1 n VAL . 89  A 89  
A 90  1 n ASN . 90  A 90  
A 91  1 n ALA . 91  A 91  
A 92  1 n THR . 92  A 92  
A 93  1 n ALA . 93  A 93  
A 94  1 n LEU . 94  A 94  
A 95  1 n LEU . 95  A 95  
A 96  1 n LYS . 96  A 96  
A 97  1 n LYS . 97  A 97  
A 98  1 n PHE . 98  A 98  
A 99  1 n GLU . 99  A 99  
A 100 1 n ASP . 100 A 100 
A 101 1 n PHE . 101 A 101 
A 102 1 n PHE . 102 A 102 
A 103 1 n ILE . 103 A 103 
A 104 1 n ILE . 104 A 104 
A 105 1 n PRO . 105 A 105 
A 106 1 n MET . 106 A 106 
A 107 1 n LEU . 107 A 107 
A 108 1 n GLY . 108 A 108 
A 109 1 n ASN . 109 A 109 
A 110 1 n HIS . 110 A 110 
A 111 1 n ASP . 111 A 111 
A 112 1 n VAL . 112 A 112 
A 113 1 n TYR . 113 A 113 
A 114 1 n PRO . 114 A 114 
A 115 1 n ALA . 115 A 115 
A 116 1 n ASN . 116 A 116 
A 117 1 n GLN . 117 A 117 
A 118 1 n MET . 118 A 118 
A 119 1 n ALA . 119 A 119 
A 120 1 n ILE . 120 A 120 
A 121 1 n ASN . 121 A 121 
A 122 1 n SER . 122 A 122 
A 123 1 n GLN . 123 A 123 
A 124 1 n TRP . 124 A 124 
A 125 1 n ILE . 125 A 125 
A 126 1 n PHE . 126 A 126 
A 127 1 n GLN . 127 A 127 
A 128 1 n PHE . 128 A 128 
A 129 1 n ALA . 129 A 129 
A 130 1 n ALA . 130 A 130 
A 131 1 n GLU . 131 A 131 
A 132 1 n GLN . 132 A 132 
A 133 1 n PHE . 133 A 133 
A 134 1 n ALA . 134 A 134 
A 135 1 n PRO . 135 A 135 
A 136 1 n PHE . 136 A 136 
A 137 1 n LEU . 137 A 137 
A 138 1 n SER . 138 A 138 
A 139 1 n GLN . 139 A 139 
A 140 1 n ASN . 140 A 140 
A 141 1 n ALA . 141 A 141 
A 142 1 n ILE . 142 A 142 
A 143 1 n GLU . 143 A 143 
A 144 1 n SER . 144 A 144 
A 145 1 n PHE . 145 A 145 
A 146 1 n LYS . 146 A 146 
A 147 1 n HIS . 147 A 147 
A 148 1 n GLY . 148 A 148 
A 149 1 n GLY . 149 A 149 
A 150 1 n TYR . 150 A 150 
A 151 1 n TYR . 151 A 151 
A 152 1 n THR . 152 A 152 
A 153 1 n MET . 153 A 153 
A 154 1 n PRO . 154 A 154 
A 155 1 n PHE . 155 A 155 
A 156 1 n PRO . 156 A 156 
A 157 1 n ALA . 157 A 157 
A 158 1 n HIS . 158 A 158 
A 159 1 n LEU . 159 A 159 
A 160 1 n GLY . 160 A 160 
A 161 1 n ILE . 161 A 161 
A 162 1 n LYS . 162 A 162 
A 163 1 n VAL . 163 A 163 
A 164 1 n PRO . 164 A 164 
A 165 1 n LEU . 165 A 165 
A 166 1 n ASN . 166 A 166 
A 167 1 n ALA . 167 A 167 
A 168 1 n VAL . 168 A 168 
A 169 1 n VAL . 169 A 169 
A 170 1 n LEU . 170 A 170 
A 171 1 n ASN . 171 A 171 
A 172 1 n THR . 172 A 172 
A 173 1 n VAL . 173 A 173 
A 174 1 n LEU . 174 A 174 
A 175 1 n TYR . 175 A 175 
A 176 1 n TYR . 176 A 176 
A 177 1 n ASN . 177 A 177 
A 178 1 n TYR . 178 A 178 
A 179 1 n ASN . 179 A 179 
A 180 1 n LYS . 180 A 180 
A 181 1 n GLN . 181 A 181 
A 182 1 n THR . 182 A 182 
A 183 1 n MET . 183 A 183 
A 184 1 n ASP . 184 A 184 
A 185 1 n SER . 185 A 185 
A 186 1 n THR . 186 A 186 
A 187 1 n ASP . 187 A 187 
A 188 1 n PRO . 188 A 188 
A 189 1 n LEU . 189 A 189 
A 190 1 n GLY . 190 A 190 
A 191 1 n GLN . 191 A 191 
A 192 1 n PHE . 192 A 192 
A 193 1 n GLU . 193 A 193 
A 194 1 n TRP . 194 A 194 
A 195 1 n PHE . 195 A 195 
A 196 1 n LYS . 196 A 196 
A 197 1 n THR . 197 A 197 
A 198 1 n VAL . 198 A 198 
A 199 1 n MET . 199 A 199 
A 200 1 n ASP . 200 A 200 
A 201 1 n GLY . 201 A 201 
A 202 1 n TYR . 202 A 202 
A 203 1 n ARG . 203 A 203 
A 204 1 n LYS . 204 A 204 
A 205 1 n THR . 205 A 205 
A 206 1 n GLY . 206 A 206 
A 207 1 n GLN . 207 A 207 
A 208 1 n ARG . 208 A 208 
A 209 1 n ALA . 209 A 209 
A 210 1 n ILE . 210 A 210 
A 211 1 n VAL . 211 A 211 
A 212 1 n SER . 212 A 212 
A 213 1 n MET . 213 A 213 
A 214 1 n HIS . 214 A 214 
A 215 1 n ILE . 215 A 215 
A 216 1 n CYS . 216 A 216 
A 217 1 n PRO . 217 A 217 
A 218 1 n GLY . 218 A 218 
A 219 1 n VAL . 219 A 219 
A 220 1 n ALA . 220 A 220 
A 221 1 n GLU . 221 A 221 
A 222 1 n ARG . 222 A 222 
A 223 1 n PHE . 223 A 223 
A 224 1 n ASN . 224 A 224 
A 225 1 n TYR . 225 A 225 
A 226 1 n SER . 226 A 226 
A 227 1 n ASP . 227 A 227 
A 228 1 n GLN . 228 A 228 
A 229 1 n LEU . 229 A 229 
A 230 1 n TYR . 230 A 230 
A 231 1 n PRO . 231 A 231 
A 232 1 n GLN . 232 A 232 
A 233 1 n TYR . 233 A 233 
A 234 1 n ASN . 234 A 234 
A 235 1 n ASP . 235 A 235 
A 236 1 n ARG . 236 A 236 
A 237 1 n LEU . 237 A 237 
A 238 1 n VAL . 238 A 238 
A 239 1 n ASP . 239 A 239 
A 240 1 n SER . 240 A 240 
A 241 1 n LEU . 241 A 241 
A 242 1 n ALA . 242 A 242 
A 243 1 n GLU . 243 A 243 
A 244 1 n TYR . 244 A 244 
A 245 1 n ASN . 245 A 245 
A 246 1 n ASP . 246 A 246 
A 247 1 n VAL . 247 A 247 
A 248 1 n ILE . 248 A 248 
A 249 1 n LEU . 249 A 249 
A 250 1 n GLY . 250 A 250 
A 251 1 n VAL . 251 A 251 
A 252 1 n LEU . 252 A 252 
A 253 1 n CYS . 253 A 253 
A 254 1 n GLY . 254 A 254 
A 255 1 n HIS . 255 A 255 
A 256 1 n LEU . 256 A 256 
A 257 1 n HIS . 257 A 257 
A 258 1 n THR . 258 A 258 
A 259 1 n ASP . 259 A 259 
A 260 1 n THR . 260 A 260 
A 261 1 n PHE . 261 A 261 
A 262 1 n ARG . 262 A 262 
A 263 1 n ILE . 263 A 263 
A 264 1 n LEU . 264 A 264 
A 265 1 n SER . 265 A 265 
A 266 1 n LYS . 266 A 266 
A 267 1 n GLY . 267 A 267 
A 268 1 n ASN . 268 A 268 
A 269 1 n LYS . 269 A 269 
A 270 1 n LYS . 270 A 270 
A 271 1 n VAL . 271 A 271 
A 272 1 n MET . 272 A 272 
A 273 1 n ALA . 273 A 273 
A 274 1 n PHE . 274 A 274 
A 275 1 n ILE . 275 A 275 
A 276 1 n GLY . 276 A 276 
A 277 1 n PRO . 277 A 277 
A 278 1 n SER . 278 A 278 
A 279 1 n VAL . 279 A 279 
A 280 1 n ASP . 280 A 280 
A 281 1 n THR . 281 A 281 
A 282 1 n TRP . 282 A 282 
A 283 1 n LEU . 283 A 283 
A 284 1 n GLY . 284 A 284 
A 285 1 n THR . 285 A 285 
A 286 1 n SER . 286 A 286 
A 287 1 n PRO . 287 A 287 
A 288 1 n SER . 288 A 288 
A 289 1 n ILE . 289 A 289 
A 290 1 n ARG . 290 A 290 
A 291 1 n LYS . 291 A 291 
A 292 1 n TYR . 292 A 292 
A 293 1 n ASP . 293 A 293 
A 294 1 n VAL . 294 A 294 
A 295 1 n GLY . 295 A 295 
A 296 1 n ASN . 296 A 296 
A 297 1 n GLY . 297 A 297 
A 298 1 n GLN . 298 A 298 
A 299 1 n GLY . 299 A 299 
A 300 1 n TYR . 300 A 300 
A 301 1 n MET . 301 A 301 
A 302 1 n LYS . 302 A 302 
A 303 1 n GLU . 303 A 303 
A 304 1 n PHE . 304 A 304 
A 305 1 n LYS . 305 A 305 
A 306 1 n ASN . 306 A 306 
A 307 1 n TYR . 307 A 307 
A 308 1 n HIS . 308 A 308 
A 309 1 n PHE . 309 A 309 
A 310 1 n GLN . 310 A 310 
A 311 1 n LEU . 311 A 311 
A 312 1 n ARG . 312 A 312 
A 313 1 n PRO . 313 A 313 
A 314 1 n LYS . 314 A 314 
A 315 1 n LYS . 315 A 315 
A 316 1 n ASP . 316 A 316 
A 317 1 n LYS . 317 A 317 
A 318 1 n LEU . 318 A 318 
A 319 1 n LYS . 319 A 319 
A 320 1 n PRO . 320 A 320 
A 321 1 n LYS . 321 A 321 
A 322 1 n THR . 322 A 322 
A 323 1 n THR . 323 A 323 
A 324 1 n ILE . 324 A 324 
A 325 1 n LYS . 325 A 325 
A 326 1 n GLN . 326 A 326 
A 327 1 n PRO . 327 A 327 
A 328 1 n SER . 328 A 328 
A 329 1 n ASP . 329 A 329 
A 330 1 n GLY . 330 A 330 
A 331 1 n PHE . 331 A 331 
A 332 1 n ASN . 332 A 332 
A 333 1 n LYS . 333 A 333 
A 334 1 n TRP . 334 A 334 
A 335 1 n LYS . 335 A 335 
A 336 1 n PHE . 336 A 336 
A 337 1 n ASN . 337 A 337 
A 338 1 n TYR . 338 A 338 
A 339 1 n GLY . 339 A 339 
A 340 1 n SER . 340 A 340 
A 341 1 n SER . 341 A 341 
A 342 1 n SER . 342 A 342 
A 343 1 n GLU . 343 A 343 
A 344 1 n TYR . 344 A 344 
A 345 1 n GLY . 345 A 345 
A 346 1 n LEU . 346 A 346 
A 347 1 n LYS . 347 A 347 
A 348 1 n GLU . 348 A 348 
A 349 1 n LEU . 349 A 349 
A 350 1 n SER . 350 A 350 
A 351 1 n PRO . 351 A 351 
A 352 1 n LYS . 352 A 352 
A 353 1 n GLU . 353 A 353 
A 354 1 n PHE . 354 A 354 
A 355 1 n GLU . 355 A 355 
A 356 1 n ILE . 356 A 356 
A 357 1 n LEU . 357 A 357 
A 358 1 n ALA . 358 A 358 
A 359 1 n ALA . 359 A 359 
A 360 1 n ARG . 360 A 360 
A 361 1 n MET . 361 A 361 
A 362 1 n ASP . 362 A 362 
A 363 1 n LYS . 363 A 363 
A 364 1 n ASP . 364 A 364 
A 365 1 n LEU . 365 A 365 
A 366 1 n GLN . 366 A 366 
A 367 1 n LEU . 367 A 367 
A 368 1 n PHE . 368 A 368 
A 369 1 n ASN . 369 A 369 
A 370 1 n LYS . 370 A 370 
A 371 1 n TYR . 371 A 371 
A 372 1 n HIS . 372 A 372 
A 373 1 n LEU . 373 A 373 
A 374 1 n HIS . 374 A 374 
A 375 1 n PHE . 375 A 375 
A 376 1 n ARG . 376 A 376 
A 377 1 n ALA . 377 A 377 
A 378 1 n ASP . 378 A 378 
A 379 1 n THR . 379 A 379 
A 380 1 n PRO . 380 A 380 
A 381 1 n GLY . 381 A 381 
A 382 1 n PHE . 382 A 382 
A 383 1 n THR . 383 A 383 
#
_software.classification other
_software.date           ?
_software.description    "Structure prediction"
_software.name           AlphaFold
_software.pdbx_ordinal   1
_software.type           package
_software.version        "AlphaFold-beta-20231127 (7a14c934-fe78-43c1-a552-7fb305b0ebd1 @ 2024-08-29 17:30:08)"
#
loop_
_struct_asym.entity_id
_struct_asym.id
1 A 
2 B 
3 C 
4 D 
#
loop_
_struct_conn.conn_type_id
_struct_conn.id
_struct_conn.pdbx_ptnr1_PDB_ins_code
_struct_conn.pdbx_ptnr1_label_alt_id
_struct_conn.pdbx_ptnr2_PDB_ins_code
_struct_conn.pdbx_ptnr2_label_alt_id
_struct_conn.pdbx_role
_struct_conn.pdbx_value_order
_struct_conn.ptnr1_auth_asym_id
_struct_conn.ptnr1_auth_seq_id
_struct_conn.ptnr1_label_asym_id
_struct_conn.ptnr1_label_atom_id
_struct_conn.ptnr1_label_comp_id
_struct_conn.ptnr1_label_seq_id
_struct_conn.ptnr1_symmetry
_struct_conn.ptnr2_auth_asym_id
_struct_conn.ptnr2_auth_seq_id
_struct_conn.ptnr2_label_asym_id
_struct_conn.ptnr2_label_atom_id
_struct_conn.ptnr2_label_comp_id
_struct_conn.ptnr2_label_seq_id
_struct_conn.ptnr2_symmetry
covale covale1  ? ? ? ? ? ? C 1 C C1 NAG . 1_555 A 90  A ND2 ASN 90  1_555 
covale covale2  ? ? ? ? ? ? D 1 D C1 NAG . 1_555 A 224 A ND2 ASN 224 1_555 
covale covale3  ? ? ? ? ? ? C 1 C O4 NAG . 1_555 C 2   C C1  NAG .   1_555 
covale covale4  ? ? ? ? ? ? C 2 C O4 NAG . 1_555 C 3   C C1  MAN .   1_555 
covale covale5  ? ? ? ? ? ? C 3 C O2 MAN . 1_555 C 4   C C1  MAN .   1_555 
covale covale6  ? ? ? ? ? ? C 4 C O2 MAN . 1_555 C 5   C C1  MAN .   1_555 
covale covale7  ? ? ? ? ? ? C 4 C O6 MAN . 1_555 C 6   C C1  MAN .   1_555 
covale covale8  ? ? ? ? ? ? C 6 C O2 MAN . 1_555 C 7   C C1  MAN .   1_555 
covale covale9  ? ? ? ? ? ? C 6 C O6 MAN . 1_555 C 8   C C1  MAN .   1_555 
covale covale10 ? ? ? ? ? ? D 1 D O4 NAG . 1_555 D 2   D C1  NAG .   1_555 
covale covale11 ? ? ? ? ? ? D 2 D O4 NAG . 1_555 D 3   D C1  MAN .   1_555 
covale covale12 ? ? ? ? ? ? D 3 D O2 MAN . 1_555 D 4   D C1  MAN .   1_555 
covale covale13 ? ? ? ? ? ? D 4 D O2 MAN . 1_555 D 5   D C1  MAN .   1_555 
covale covale14 ? ? ? ? ? ? D 4 D O6 MAN . 1_555 D 6   D C1  MAN .   1_555 
covale covale15 ? ? ? ? ? ? D 6 D O2 MAN . 1_555 D 7   D C1  MAN .   1_555 
covale covale16 ? ? ? ? ? ? D 6 D O6 MAN . 1_555 D 8   D C1  MAN .   1_555 
#
_struct_conn_type.criteria  ?
_struct_conn_type.id        covale
_struct_conn_type.reference ?
#
loop_
_atom_site.group_PDB
_atom_site.id
_atom_site.type_symbol
_atom_site.label_atom_id
_atom_site.label_alt_id
_atom_site.label_comp_id
_atom_site.label_asym_id
_atom_site.label_entity_id
_atom_site.label_seq_id
_atom_site.pdbx_PDB_ins_code
_atom_site.Cartn_x
_atom_site.Cartn_y
_atom_site.Cartn_z
_atom_site.occupancy
_atom_site.B_iso_or_equiv
_atom_site.auth_seq_id
_atom_site.auth_asym_id
_atom_site.pdbx_PDB_model_num
ATOM   1    N  N   . PHE A 1 1   ? -4.655  15.130  -12.893 1.00 96.63 1   A 1 
ATOM   2    C  CA  . PHE A 1 1   ? -5.309  14.898  -11.605 1.00 97.77 1   A 1 
ATOM   3    C  C   . PHE A 1 1   ? -4.328  14.255  -10.628 1.00 98.16 1   A 1 
ATOM   4    O  O   . PHE A 1 1   ? -3.258  13.799  -11.036 1.00 97.77 1   A 1 
ATOM   5    C  CB  . PHE A 1 1   ? -6.554  14.028  -11.779 1.00 97.20 1   A 1 
ATOM   6    C  CG  . PHE A 1 1   ? -6.269  12.593  -12.176 1.00 97.74 1   A 1 
ATOM   7    C  CD1 . PHE A 1 1   ? -6.172  11.595  -11.199 1.00 97.31 1   A 1 
ATOM   8    C  CD2 . PHE A 1 1   ? -6.132  12.236  -13.512 1.00 97.18 1   A 1 
ATOM   9    C  CE1 . PHE A 1 1   ? -5.946  10.271  -11.559 1.00 96.52 1   A 1 
ATOM   10   C  CE2 . PHE A 1 1   ? -5.901  10.905  -13.876 1.00 96.51 1   A 1 
ATOM   11   C  CZ  . PHE A 1 1   ? -5.804  9.921   -12.903 1.00 97.10 1   A 1 
ATOM   12   N  N   . GLU A 1 2   ? -4.675  14.232  -9.345  1.00 98.36 2   A 1 
ATOM   13   C  CA  . GLU A 1 2   ? -3.823  13.622  -8.336  1.00 98.46 2   A 1 
ATOM   14   C  C   . GLU A 1 2   ? -4.487  12.350  -7.820  1.00 98.58 2   A 1 
ATOM   15   O  O   . GLU A 1 2   ? -5.713  12.221  -7.844  1.00 98.27 2   A 1 
ATOM   16   C  CB  . GLU A 1 2   ? -3.572  14.600  -7.192  1.00 98.08 2   A 1 
ATOM   17   C  CG  . GLU A 1 2   ? -2.823  15.852  -7.623  1.00 95.39 2   A 1 
ATOM   18   C  CD  . GLU A 1 2   ? -2.435  16.735  -6.447  1.00 93.84 2   A 1 
ATOM   19   O  OE1 . GLU A 1 2   ? -3.312  17.030  -5.607  1.00 87.81 2   A 1 
ATOM   20   O  OE2 . GLU A 1 2   ? -1.250  17.123  -6.362  1.00 87.47 2   A 1 
ATOM   21   N  N   . MET A 1 3   ? -3.656  11.420  -7.340  1.00 98.70 3   A 1 
ATOM   22   C  CA  . MET A 1 3   ? -4.165  10.137  -6.876  1.00 98.86 3   A 1 
ATOM   23   C  C   . MET A 1 3   ? -3.370  9.615   -5.687  1.00 98.86 3   A 1 
ATOM   24   O  O   . MET A 1 3   ? -2.143  9.538   -5.734  1.00 98.80 3   A 1 
ATOM   25   C  CB  . MET A 1 3   ? -4.107  9.134   -8.032  1.00 98.62 3   A 1 
ATOM   26   C  CG  . MET A 1 3   ? -4.470  7.704   -7.675  1.00 98.07 3   A 1 
ATOM   27   S  SD  . MET A 1 3   ? -4.518  6.642   -9.140  1.00 97.43 3   A 1 
ATOM   28   C  CE  . MET A 1 3   ? -2.776  6.574   -9.554  1.00 92.60 3   A 1 
ATOM   29   N  N   . TRP A 1 4   ? -4.075  9.241   -4.621  1.00 98.84 4   A 1 
ATOM   30   C  CA  . TRP A 1 4   ? -3.434  8.697   -3.431  1.00 98.96 4   A 1 
ATOM   31   C  C   . TRP A 1 4   ? -3.217  7.192   -3.577  1.00 98.91 4   A 1 
ATOM   32   O  O   . TRP A 1 4   ? -3.977  6.511   -4.265  1.00 98.82 4   A 1 
ATOM   33   C  CB  . TRP A 1 4   ? -4.308  8.930   -2.195  1.00 98.89 4   A 1 
ATOM   34   C  CG  . TRP A 1 4   ? -4.532  10.367  -1.833  1.00 98.89 4   A 1 
ATOM   35   C  CD1 . TRP A 1 4   ? -5.566  11.163  -2.240  1.00 98.69 4   A 1 
ATOM   36   C  CD2 . TRP A 1 4   ? -3.720  11.167  -0.968  1.00 98.84 4   A 1 
ATOM   37   N  NE1 . TRP A 1 4   ? -5.449  12.412  -1.684  1.00 98.61 4   A 1 
ATOM   38   C  CE2 . TRP A 1 4   ? -4.325  12.446  -0.897  1.00 98.74 4   A 1 
ATOM   39   C  CE3 . TRP A 1 4   ? -2.539  10.930  -0.241  1.00 98.72 4   A 1 
ATOM   40   C  CZ2 . TRP A 1 4   ? -3.786  13.480  -0.125  1.00 98.52 4   A 1 
ATOM   41   C  CZ3 . TRP A 1 4   ? -2.007  11.969  0.525   1.00 98.45 4   A 1 
ATOM   42   C  CH2 . TRP A 1 4   ? -2.632  13.223  0.576   1.00 98.36 4   A 1 
ATOM   43   N  N   . GLN A 1 5   ? -2.162  6.681   -2.912  1.00 98.82 5   A 1 
ATOM   44   C  CA  . GLN A 1 5   ? -1.900  5.244   -2.903  1.00 98.82 5   A 1 
ATOM   45   C  C   . GLN A 1 5   ? -1.854  4.832   -1.433  1.00 98.89 5   A 1 
ATOM   46   O  O   . GLN A 1 5   ? -0.907  5.154   -0.722  1.00 98.61 5   A 1 
ATOM   47   C  CB  . GLN A 1 5   ? -0.569  4.915   -3.583  1.00 98.72 5   A 1 
ATOM   48   C  CG  . GLN A 1 5   ? -0.240  3.425   -3.521  1.00 98.47 5   A 1 
ATOM   49   C  CD  . GLN A 1 5   ? 1.101   3.088   -4.136  1.00 98.46 5   A 1 
ATOM   50   O  OE1 . GLN A 1 5   ? 1.982   3.934   -4.273  1.00 93.99 5   A 1 
ATOM   51   N  NE2 . GLN A 1 5   ? 1.279   1.813   -4.494  1.00 93.61 5   A 1 
ATOM   52   N  N   . LEU A 1 6   ? -2.882  4.123   -0.995  1.00 98.89 6   A 1 
ATOM   53   C  CA  . LEU A 1 6   ? -3.005  3.668   0.384   1.00 98.70 6   A 1 
ATOM   54   C  C   . LEU A 1 6   ? -2.724  2.173   0.403   1.00 98.76 6   A 1 
ATOM   55   O  O   . LEU A 1 6   ? -3.473  1.390   -0.179  1.00 98.20 6   A 1 
ATOM   56   C  CB  . LEU A 1 6   ? -4.425  3.949   0.885   1.00 98.59 6   A 1 
ATOM   57   C  CG  . LEU A 1 6   ? -4.810  3.464   2.281   1.00 98.15 6   A 1 
ATOM   58   C  CD1 . LEU A 1 6   ? -3.938  4.146   3.331   1.00 97.45 6   A 1 
ATOM   59   C  CD2 . LEU A 1 6   ? -6.282  3.782   2.529   1.00 97.23 6   A 1 
ATOM   60   N  N   . THR A 1 7   ? -1.645  1.768   1.070   1.00 98.50 7   A 1 
ATOM   61   C  CA  . THR A 1 7   ? -1.284  0.352   1.057   1.00 98.53 7   A 1 
ATOM   62   C  C   . THR A 1 7   ? -0.765  -0.195  2.381   1.00 98.41 7   A 1 
ATOM   63   O  O   . THR A 1 7   ? -0.191  0.533   3.193   1.00 97.85 7   A 1 
ATOM   64   C  CB  . THR A 1 7   ? -0.226  0.086   -0.044  1.00 97.95 7   A 1 
ATOM   65   O  OG1 . THR A 1 7   ? -0.050  -1.327  -0.213  1.00 95.12 7   A 1 
ATOM   66   C  CG2 . THR A 1 7   ? 1.109   0.730   0.324   1.00 95.70 7   A 1 
ATOM   67   N  N   . ASP A 1 8   ? -0.989  -1.497  2.580   1.00 98.45 8   A 1 
ATOM   68   C  CA  . ASP A 1 8   ? -0.504  -2.227  3.737   1.00 98.45 8   A 1 
ATOM   69   C  C   . ASP A 1 8   ? -0.783  -1.565  5.083   1.00 98.49 8   A 1 
ATOM   70   O  O   . ASP A 1 8   ? 0.132   -1.178  5.812   1.00 97.59 8   A 1 
ATOM   71   C  CB  . ASP A 1 8   ? 0.985   -2.496  3.567   1.00 98.22 8   A 1 
ATOM   72   C  CG  . ASP A 1 8   ? 1.257   -3.383  2.372   1.00 97.97 8   A 1 
ATOM   73   O  OD1 . ASP A 1 8   ? 1.164   -4.622  2.517   1.00 96.04 8   A 1 
ATOM   74   O  OD2 . ASP A 1 8   ? 1.543   -2.847  1.276   1.00 96.41 8   A 1 
ATOM   75   N  N   . ILE A 1 9   ? -2.064  -1.465  5.404   1.00 98.23 9   A 1 
ATOM   76   C  CA  . ILE A 1 9   ? -2.484  -0.875  6.666   1.00 98.09 9   A 1 
ATOM   77   C  C   . ILE A 1 9   ? -2.251  -1.840  7.827   1.00 97.83 9   A 1 
ATOM   78   O  O   . ILE A 1 9   ? -1.716  -1.454  8.867   1.00 97.05 9   A 1 
ATOM   79   C  CB  . ILE A 1 9   ? -3.977  -0.494  6.623   1.00 97.92 9   A 1 
ATOM   80   C  CG1 . ILE A 1 9   ? -4.223  0.550   5.523   1.00 96.42 9   A 1 
ATOM   81   C  CG2 . ILE A 1 9   ? -4.420  0.044   7.983   1.00 96.10 9   A 1 
ATOM   82   C  CD1 . ILE A 1 9   ? -5.685  0.871   5.297   1.00 95.03 9   A 1 
ATOM   83   N  N   . HIS A 1 10  ? -2.645  -3.108  7.650   1.00 97.73 10  A 1 
ATOM   84   C  CA  . HIS A 1 10  ? -2.535  -4.127  8.688   1.00 97.50 10  A 1 
ATOM   85   C  C   . HIS A 1 10  ? -3.076  -3.599  10.020  1.00 97.43 10  A 1 
ATOM   86   O  O   . HIS A 1 10  ? -2.360  -3.544  11.026  1.00 96.15 10  A 1 
ATOM   87   C  CB  . HIS A 1 10  ? -1.081  -4.564  8.855   1.00 97.16 10  A 1 
ATOM   88   C  CG  . HIS A 1 10  ? -0.532  -5.299  7.668   1.00 97.26 10  A 1 
ATOM   89   N  ND1 . HIS A 1 10  ? -0.845  -6.623  7.397   1.00 95.55 10  A 1 
ATOM   90   C  CD2 . HIS A 1 10  ? 0.307   -4.903  6.684   1.00 96.03 10  A 1 
ATOM   91   C  CE1 . HIS A 1 10  ? -0.219  -7.006  6.294   1.00 95.83 10  A 1 
ATOM   92   N  NE2 . HIS A 1 10  ? 0.482   -5.982  5.842   1.00 96.04 10  A 1 
ATOM   93   N  N   . LEU A 1 11  ? -4.336  -3.209  10.009  1.00 97.36 11  A 1 
ATOM   94   C  CA  . LEU A 1 11  ? -4.991  -2.665  11.190  1.00 97.10 11  A 1 
ATOM   95   C  C   . LEU A 1 11  ? -5.227  -3.704  12.283  1.00 96.99 11  A 1 
ATOM   96   O  O   . LEU A 1 11  ? -5.825  -4.748  12.044  1.00 96.05 11  A 1 
ATOM   97   C  CB  . LEU A 1 11  ? -6.339  -2.048  10.794  1.00 96.62 11  A 1 
ATOM   98   C  CG  . LEU A 1 11  ? -7.193  -1.493  11.939  1.00 94.92 11  A 1 
ATOM   99   C  CD1 . LEU A 1 11  ? -6.461  -0.342  12.627  1.00 92.18 11  A 1 
ATOM   100  C  CD2 . LEU A 1 11  ? -8.536  -1.030  11.396  1.00 91.52 11  A 1 
ATOM   101  N  N   . ASP A 1 12  ? -4.756  -3.396  13.483  1.00 96.83 12  A 1 
ATOM   102  C  CA  . ASP A 1 12  ? -4.962  -4.277  14.618  1.00 96.55 12  A 1 
ATOM   103  C  C   . ASP A 1 12  ? -5.955  -3.610  15.576  1.00 96.42 12  A 1 
ATOM   104  O  O   . ASP A 1 12  ? -5.602  -2.679  16.293  1.00 95.88 12  A 1 
ATOM   105  C  CB  . ASP A 1 12  ? -3.645  -4.533  15.354  1.00 95.86 12  A 1 
ATOM   106  C  CG  . ASP A 1 12  ? -3.810  -5.503  16.525  1.00 95.22 12  A 1 
ATOM   107  O  OD1 . ASP A 1 12  ? -4.943  -5.974  16.748  1.00 93.87 12  A 1 
ATOM   108  O  OD2 . ASP A 1 12  ? -2.811  -5.794  17.199  1.00 93.12 12  A 1 
ATOM   109  N  N   . PRO A 1 13  ? -7.190  -4.086  15.590  1.00 95.67 13  A 1 
ATOM   110  C  CA  . PRO A 1 13  ? -8.205  -3.504  16.467  1.00 94.91 13  A 1 
ATOM   111  C  C   . PRO A 1 13  ? -7.938  -3.749  17.951  1.00 95.04 13  A 1 
ATOM   112  O  O   . PRO A 1 13  ? -8.551  -3.112  18.802  1.00 93.97 13  A 1 
ATOM   113  C  CB  . PRO A 1 13  ? -9.496  -4.162  15.987  1.00 93.87 13  A 1 
ATOM   114  C  CG  . PRO A 1 13  ? -9.035  -5.519  15.576  1.00 92.24 13  A 1 
ATOM   115  C  CD  . PRO A 1 13  ? -7.752  -5.223  14.819  1.00 94.55 13  A 1 
ATOM   116  N  N   . MET A 1 14  ? -7.034  -4.674  18.245  1.00 95.18 14  A 1 
ATOM   117  C  CA  . MET A 1 14  ? -6.720  -5.006  19.631  1.00 94.82 14  A 1 
ATOM   118  C  C   . MET A 1 14  ? -5.546  -4.213  20.198  1.00 95.88 14  A 1 
ATOM   119  O  O   . MET A 1 14  ? -5.195  -4.380  21.370  1.00 95.30 14  A 1 
ATOM   120  C  CB  . MET A 1 14  ? -6.434  -6.505  19.743  1.00 93.47 14  A 1 
ATOM   121  C  CG  . MET A 1 14  ? -7.642  -7.379  19.428  1.00 89.64 14  A 1 
ATOM   122  S  SD  . MET A 1 14  ? -7.267  -9.150  19.539  1.00 83.46 14  A 1 
ATOM   123  C  CE  . MET A 1 14  ? -6.994  -9.331  21.306  1.00 73.11 14  A 1 
ATOM   124  N  N   . TYR A 1 15  ? -4.957  -3.345  19.381  1.00 95.66 15  A 1 
ATOM   125  C  CA  . TYR A 1 15  ? -3.824  -2.537  19.839  1.00 96.33 15  A 1 
ATOM   126  C  C   . TYR A 1 15  ? -4.232  -1.800  21.113  1.00 96.38 15  A 1 
ATOM   127  O  O   . TYR A 1 15  ? -5.279  -1.152  21.166  1.00 95.57 15  A 1 
ATOM   128  C  CB  . TYR A 1 15  ? -3.420  -1.529  18.771  1.00 96.55 15  A 1 
ATOM   129  C  CG  . TYR A 1 15  ? -2.189  -0.722  19.137  1.00 97.12 15  A 1 
ATOM   130  C  CD1 . TYR A 1 15  ? -0.935  -1.047  18.620  1.00 96.84 15  A 1 
ATOM   131  C  CD2 . TYR A 1 15  ? -2.277  0.353   20.024  1.00 96.83 15  A 1 
ATOM   132  C  CE1 . TYR A 1 15  ? 0.200   -0.325  18.973  1.00 96.63 15  A 1 
ATOM   133  C  CE2 . TYR A 1 15  ? -1.147  1.083   20.389  1.00 96.66 15  A 1 
ATOM   134  C  CZ  . TYR A 1 15  ? 0.088   0.739   19.859  1.00 97.00 15  A 1 
ATOM   135  O  OH  . TYR A 1 15  ? 1.211   1.453   20.217  1.00 96.63 15  A 1 
ATOM   136  N  N   . THR A 1 16  ? -3.386  -1.886  22.132  1.00 96.74 16  A 1 
ATOM   137  C  CA  . THR A 1 16  ? -3.670  -1.253  23.416  1.00 97.06 16  A 1 
ATOM   138  C  C   . THR A 1 16  ? -2.527  -0.327  23.839  1.00 97.30 16  A 1 
ATOM   139  O  O   . THR A 1 16  ? -1.388  -0.759  23.991  1.00 96.93 16  A 1 
ATOM   140  C  CB  . THR A 1 16  ? -3.891  -2.311  24.510  1.00 96.63 16  A 1 
ATOM   141  O  OG1 . THR A 1 16  ? -4.969  -3.171  24.131  1.00 93.39 16  A 1 
ATOM   142  C  CG2 . THR A 1 16  ? -4.218  -1.647  25.840  1.00 93.08 16  A 1 
ATOM   143  N  N   . VAL A 1 17  ? -2.844  0.945   24.031  1.00 97.32 17  A 1 
ATOM   144  C  CA  . VAL A 1 17  ? -1.848  1.913   24.461  1.00 97.39 17  A 1 
ATOM   145  C  C   . VAL A 1 17  ? -1.304  1.512   25.833  1.00 97.47 17  A 1 
ATOM   146  O  O   . VAL A 1 17  ? -2.062  1.135   26.718  1.00 96.37 17  A 1 
ATOM   147  C  CB  . VAL A 1 17  ? -2.459  3.327   24.551  1.00 96.76 17  A 1 
ATOM   148  C  CG1 . VAL A 1 17  ? -1.410  4.326   25.026  1.00 94.86 17  A 1 
ATOM   149  C  CG2 . VAL A 1 17  ? -2.997  3.741   23.186  1.00 95.24 17  A 1 
ATOM   150  N  N   . GLY A 1 18  ? 0.011   1.592   25.987  1.00 96.98 18  A 1 
ATOM   151  C  CA  . GLY A 1 18  ? 0.617   1.247   27.256  1.00 96.90 18  A 1 
ATOM   152  C  C   . GLY A 1 18  ? 0.920   -0.234  27.431  1.00 97.42 18  A 1 
ATOM   153  O  O   . GLY A 1 18  ? 1.396   -0.654  28.484  1.00 96.30 18  A 1 
ATOM   154  N  N   . SER A 1 19  ? 0.638   -1.030  26.396  1.00 97.17 19  A 1 
ATOM   155  C  CA  . SER A 1 19  ? 0.905   -2.460  26.453  1.00 97.05 19  A 1 
ATOM   156  C  C   . SER A 1 19  ? 2.369   -2.743  26.100  1.00 96.88 19  A 1 
ATOM   157  O  O   . SER A 1 19  ? 3.142   -1.827  25.817  1.00 96.37 19  A 1 
ATOM   158  C  CB  . SER A 1 19  ? -0.016  -3.204  25.482  1.00 96.74 19  A 1 
ATOM   159  O  OG  . SER A 1 19  ? 0.211   -2.789  24.151  1.00 95.14 19  A 1 
ATOM   160  N  N   . ASP A 1 20  ? 2.736   -4.028  26.117  1.00 96.51 20  A 1 
ATOM   161  C  CA  . ASP A 1 20  ? 4.097   -4.460  25.826  1.00 96.40 20  A 1 
ATOM   162  C  C   . ASP A 1 20  ? 4.302   -4.689  24.327  1.00 96.08 20  A 1 
ATOM   163  O  O   . ASP A 1 20  ? 3.673   -5.561  23.740  1.00 95.45 20  A 1 
ATOM   164  C  CB  . ASP A 1 20  ? 4.374   -5.756  26.597  1.00 96.17 20  A 1 
ATOM   165  C  CG  . ASP A 1 20  ? 5.826   -6.202  26.510  1.00 95.75 20  A 1 
ATOM   166  O  OD1 . ASP A 1 20  ? 6.593   -5.637  25.705  1.00 94.14 20  A 1 
ATOM   167  O  OD2 . ASP A 1 20  ? 6.203   -7.128  27.260  1.00 93.86 20  A 1 
ATOM   168  N  N   . PRO A 1 21  ? 5.194   -3.921  23.705  1.00 95.81 21  A 1 
ATOM   169  C  CA  . PRO A 1 21  ? 5.467   -4.075  22.272  1.00 94.83 21  A 1 
ATOM   170  C  C   . PRO A 1 21  ? 5.947   -5.472  21.907  1.00 94.10 21  A 1 
ATOM   171  O  O   . PRO A 1 21  ? 5.743   -5.941  20.783  1.00 92.63 21  A 1 
ATOM   172  C  CB  . PRO A 1 21  ? 6.534   -3.017  22.004  1.00 94.04 21  A 1 
ATOM   173  C  CG  . PRO A 1 21  ? 6.189   -1.939  22.989  1.00 93.33 21  A 1 
ATOM   174  C  CD  . PRO A 1 21  ? 5.893   -2.734  24.238  1.00 95.20 21  A 1 
ATOM   175  N  N   . LEU A 1 22  ? 6.582   -6.163  22.861  1.00 94.75 22  A 1 
ATOM   176  C  CA  . LEU A 1 22  ? 7.072   -7.513  22.618  1.00 93.81 22  A 1 
ATOM   177  C  C   . LEU A 1 22  ? 5.938   -8.528  22.672  1.00 93.48 22  A 1 
ATOM   178  O  O   . LEU A 1 22  ? 6.131   -9.704  22.360  1.00 91.73 22  A 1 
ATOM   179  C  CB  . LEU A 1 22  ? 8.164   -7.877  23.626  1.00 93.28 22  A 1 
ATOM   180  C  CG  . LEU A 1 22  ? 9.448   -7.045  23.524  1.00 90.56 22  A 1 
ATOM   181  C  CD1 . LEU A 1 22  ? 10.443  -7.500  24.587  1.00 86.38 22  A 1 
ATOM   182  C  CD2 . LEU A 1 22  ? 10.048  -7.190  22.130  1.00 85.44 22  A 1 
ATOM   183  N  N   . LYS A 1 23  ? 4.749   -8.069  23.060  1.00 93.88 23  A 1 
ATOM   184  C  CA  . LYS A 1 23  ? 3.566   -8.924  23.108  1.00 93.94 23  A 1 
ATOM   185  C  C   . LYS A 1 23  ? 2.525   -8.387  22.135  1.00 94.02 23  A 1 
ATOM   186  O  O   . LYS A 1 23  ? 1.326   -8.337  22.438  1.00 92.90 23  A 1 
ATOM   187  C  CB  . LYS A 1 23  ? 3.004   -8.989  24.532  1.00 94.04 23  A 1 
ATOM   188  C  CG  . LYS A 1 23  ? 3.914   -9.729  25.495  1.00 93.01 23  A 1 
ATOM   189  C  CD  . LYS A 1 23  ? 3.257   -9.954  26.846  1.00 88.11 23  A 1 
ATOM   190  C  CE  . LYS A 1 23  ? 4.145   -10.794 27.747  1.00 82.91 23  A 1 
ATOM   191  N  NZ  . LYS A 1 23  ? 3.500   -11.085 29.052  1.00 73.60 23  A 1 
ATOM   192  N  N   . LEU A 1 24  ? 3.002   -7.975  20.951  1.00 94.12 24  A 1 
ATOM   193  C  CA  . LEU A 1 24  ? 2.153   -7.470  19.876  1.00 93.82 24  A 1 
ATOM   194  C  C   . LEU A 1 24  ? 1.363   -6.208  20.215  1.00 94.46 24  A 1 
ATOM   195  O  O   . LEU A 1 24  ? 0.410   -5.860  19.521  1.00 93.40 24  A 1 
ATOM   196  C  CB  . LEU A 1 24  ? 1.186   -8.561  19.405  1.00 92.37 24  A 1 
ATOM   197  C  CG  . LEU A 1 24  ? 1.822   -9.897  18.999  1.00 89.91 24  A 1 
ATOM   198  C  CD1 . LEU A 1 24  ? 0.743   -10.894 18.633  1.00 86.68 24  A 1 
ATOM   199  C  CD2 . LEU A 1 24  ? 2.777   -9.683  17.832  1.00 85.78 24  A 1 
ATOM   200  N  N   . CYS A 1 25  ? 1.755   -5.525  21.291  1.00 95.02 25  A 1 
ATOM   201  C  CA  . CYS A 1 25  ? 1.062   -4.312  21.717  1.00 95.52 25  A 1 
ATOM   202  C  C   . CYS A 1 25  ? -0.406  -4.619  22.035  1.00 95.62 25  A 1 
ATOM   203  O  O   . CYS A 1 25  ? -1.278  -3.776  21.831  1.00 94.78 25  A 1 
ATOM   204  C  CB  . CYS A 1 25  ? 1.136   -3.235  20.621  1.00 95.57 25  A 1 
ATOM   205  S  SG  . CYS A 1 25  ? 2.797   -2.619  20.266  1.00 95.22 25  A 1 
ATOM   206  N  N   . ARG A 1 26  ? -0.657  -5.831  22.527  1.00 95.38 26  A 1 
ATOM   207  C  CA  . ARG A 1 26  ? -2.019  -6.234  22.861  1.00 94.94 26  A 1 
ATOM   208  C  C   . ARG A 1 26  ? -2.222  -6.521  24.341  1.00 95.07 26  A 1 
ATOM   209  O  O   . ARG A 1 26  ? -3.324  -6.361  24.862  1.00 93.51 26  A 1 
ATOM   210  C  CB  . ARG A 1 26  ? -2.404  -7.478  22.061  1.00 93.59 26  A 1 
ATOM   211  C  CG  . ARG A 1 26  ? -2.517  -7.248  20.564  1.00 91.88 26  A 1 
ATOM   212  C  CD  . ARG A 1 26  ? -2.987  -8.509  19.862  1.00 89.76 26  A 1 
ATOM   213  N  NE  . ARG A 1 26  ? -3.339  -8.256  18.469  1.00 87.76 26  A 1 
ATOM   214  C  CZ  . ARG A 1 26  ? -3.921  -9.139  17.666  1.00 86.50 26  A 1 
ATOM   215  N  NH1 . ARG A 1 26  ? -4.206  -10.352 18.101  1.00 82.17 26  A 1 
ATOM   216  N  NH2 . ARG A 1 26  ? -4.214  -8.806  16.418  1.00 80.88 26  A 1 
ATOM   217  N  N   . GLU A 1 27  ? -1.171  -6.952  25.016  1.00 95.21 27  A 1 
ATOM   218  C  CA  . GLU A 1 27  ? -1.275  -7.284  26.435  1.00 95.38 27  A 1 
ATOM   219  C  C   . GLU A 1 27  ? -0.019  -6.905  27.191  1.00 96.29 27  A 1 
ATOM   220  O  O   . GLU A 1 27  ? 0.942   -6.396  26.611  1.00 95.32 27  A 1 
ATOM   221  C  CB  . GLU A 1 27  ? -1.542  -8.787  26.588  1.00 92.81 27  A 1 
ATOM   222  C  CG  . GLU A 1 27  ? -0.478  -9.667  25.947  1.00 85.77 27  A 1 
ATOM   223  C  CD  . GLU A 1 27  ? -0.813  -11.152 26.032  1.00 84.27 27  A 1 
ATOM   224  O  OE1 . GLU A 1 27  ? -1.890  -11.497 26.537  1.00 77.26 27  A 1 
ATOM   225  O  OE2 . GLU A 1 27  ? 0.019   -11.968 25.577  1.00 77.58 27  A 1 
ATOM   226  N  N   . GLY A 1 28  ? -0.033  -7.143  28.503  1.00 95.56 28  A 1 
ATOM   227  C  CA  . GLY A 1 28  ? 1.105   -6.804  29.329  1.00 96.28 28  A 1 
ATOM   228  C  C   . GLY A 1 28  ? 1.201   -5.304  29.547  1.00 97.07 28  A 1 
ATOM   229  O  O   . GLY A 1 28  ? 0.311   -4.549  29.159  1.00 95.67 28  A 1 
ATOM   230  N  N   . LYS A 1 29  ? 2.295   -4.875  30.166  1.00 96.76 29  A 1 
ATOM   231  C  CA  . LYS A 1 29  ? 2.528   -3.463  30.421  1.00 96.90 29  A 1 
ATOM   232  C  C   . LYS A 1 29  ? 3.834   -3.027  29.775  1.00 96.90 29  A 1 
ATOM   233  O  O   . LYS A 1 29  ? 4.840   -3.734  29.861  1.00 94.37 29  A 1 
ATOM   234  C  CB  . LYS A 1 29  ? 2.582   -3.198  31.928  1.00 95.78 29  A 1 
ATOM   235  C  CG  . LYS A 1 29  ? 1.267   -3.464  32.647  1.00 86.50 29  A 1 
ATOM   236  C  CD  . LYS A 1 29  ? 1.369   -3.129  34.124  1.00 79.15 29  A 1 
ATOM   237  C  CE  . LYS A 1 29  ? 0.053   -3.360  34.839  1.00 69.08 29  A 1 
ATOM   238  N  NZ  . LYS A 1 29  ? 0.132   -3.033  36.286  1.00 59.22 29  A 1 
ATOM   239  N  N   . GLY A 1 30  ? 3.806   -1.886  29.120  1.00 96.57 30  A 1 
ATOM   240  C  CA  . GLY A 1 30  ? 4.991   -1.385  28.456  1.00 96.18 30  A 1 
ATOM   241  C  C   . GLY A 1 30  ? 4.790   0.035   27.980  1.00 96.45 30  A 1 
ATOM   242  O  O   . GLY A 1 30  ? 4.003   0.781   28.546  1.00 94.91 30  A 1 
ATOM   243  N  N   . ASN A 1 31  ? 5.505   0.403   26.914  1.00 95.94 31  A 1 
ATOM   244  C  CA  . ASN A 1 31  ? 5.412   1.753   26.396  1.00 95.04 31  A 1 
ATOM   245  C  C   . ASN A 1 31  ? 4.866   1.864   24.968  1.00 95.53 31  A 1 
ATOM   246  O  O   . ASN A 1 31  ? 5.296   2.712   24.196  1.00 93.91 31  A 1 
ATOM   247  C  CB  . ASN A 1 31  ? 6.787   2.425   26.474  1.00 92.20 31  A 1 
ATOM   248  C  CG  . ASN A 1 31  ? 7.881   1.579   25.857  1.00 87.17 31  A 1 
ATOM   249  O  OD1 . ASN A 1 31  ? 7.618   0.683   25.064  1.00 76.26 31  A 1 
ATOM   250  N  ND2 . ASN A 1 31  ? 9.128   1.864   26.228  1.00 79.27 31  A 1 
ATOM   251  N  N   . ALA A 1 32  ? 3.907   1.007   24.630  1.00 96.12 32  A 1 
ATOM   252  C  CA  . ALA A 1 32  ? 3.282   1.067   23.315  1.00 96.44 32  A 1 
ATOM   253  C  C   . ALA A 1 32  ? 2.634   2.449   23.212  1.00 96.44 32  A 1 
ATOM   254  O  O   . ALA A 1 32  ? 1.835   2.830   24.065  1.00 95.69 32  A 1 
ATOM   255  C  CB  . ALA A 1 32  ? 2.227   -0.028  23.182  1.00 96.38 32  A 1 
ATOM   256  N  N   . GLY A 1 33  ? 2.994   3.211   22.179  1.00 96.27 33  A 1 
ATOM   257  C  CA  . GLY A 1 33  ? 2.497   4.560   22.004  1.00 95.99 33  A 1 
ATOM   258  C  C   . GLY A 1 33  ? 1.055   4.724   21.557  1.00 96.60 33  A 1 
ATOM   259  O  O   . GLY A 1 33  ? 0.431   3.785   21.064  1.00 96.16 33  A 1 
ATOM   260  N  N   . LYS A 1 34  ? 0.548   5.938   21.718  1.00 96.56 34  A 1 
ATOM   261  C  CA  . LYS A 1 34  ? -0.826  6.251   21.337  1.00 96.67 34  A 1 
ATOM   262  C  C   . LYS A 1 34  ? -1.126  5.997   19.867  1.00 97.23 34  A 1 
ATOM   263  O  O   . LYS A 1 34  ? -2.198  5.497   19.523  1.00 96.78 34  A 1 
ATOM   264  C  CB  . LYS A 1 34  ? -1.145  7.710   21.664  1.00 95.91 34  A 1 
ATOM   265  C  CG  . LYS A 1 34  ? -2.548  8.136   21.250  1.00 92.30 34  A 1 
ATOM   266  C  CD  . LYS A 1 34  ? -2.830  9.588   21.615  1.00 88.57 34  A 1 
ATOM   267  C  CE  . LYS A 1 34  ? -4.236  9.987   21.181  1.00 81.88 34  A 1 
ATOM   268  N  NZ  . LYS A 1 34  ? -4.540  11.399  21.545  1.00 73.80 34  A 1 
ATOM   269  N  N   . TYR A 1 35  ? -0.171  6.332   18.990  1.00 97.41 35  A 1 
ATOM   270  C  CA  . TYR A 1 35  ? -0.367  6.180   17.554  1.00 97.73 35  A 1 
ATOM   271  C  C   . TYR A 1 35  ? 0.326   4.966   16.939  1.00 97.89 35  A 1 
ATOM   272  O  O   . TYR A 1 35  ? 0.360   4.822   15.717  1.00 96.86 35  A 1 
ATOM   273  C  CB  . TYR A 1 35  ? 0.082   7.448   16.839  1.00 97.77 35  A 1 
ATOM   274  C  CG  . TYR A 1 35  ? -0.749  8.659   17.195  1.00 97.81 35  A 1 
ATOM   275  C  CD1 . TYR A 1 35  ? -2.033  8.817   16.679  1.00 97.16 35  A 1 
ATOM   276  C  CD2 . TYR A 1 35  ? -0.255  9.623   18.066  1.00 97.15 35  A 1 
ATOM   277  C  CE1 . TYR A 1 35  ? -2.813  9.921   17.020  1.00 96.70 35  A 1 
ATOM   278  C  CE2 . TYR A 1 35  ? -1.026  10.729  18.420  1.00 96.80 35  A 1 
ATOM   279  C  CZ  . TYR A 1 35  ? -2.302  10.873  17.894  1.00 96.97 35  A 1 
ATOM   280  O  OH  . TYR A 1 35  ? -3.067  11.955  18.237  1.00 96.00 35  A 1 
ATOM   281  N  N   . GLY A 1 36  ? 0.871   4.102   17.784  1.00 97.42 36  A 1 
ATOM   282  C  CA  . GLY A 1 36  ? 1.525   2.914   17.273  1.00 97.32 36  A 1 
ATOM   283  C  C   . GLY A 1 36  ? 2.900   2.646   17.858  1.00 97.15 36  A 1 
ATOM   284  O  O   . GLY A 1 36  ? 3.376   3.373   18.730  1.00 96.14 36  A 1 
ATOM   285  N  N   . ASP A 1 37  ? 3.533   1.586   17.346  1.00 96.73 37  A 1 
ATOM   286  C  CA  . ASP A 1 37  ? 4.853   1.178   17.791  1.00 96.67 37  A 1 
ATOM   287  C  C   . ASP A 1 37  ? 5.528   0.494   16.608  1.00 96.52 37  A 1 
ATOM   288  O  O   . ASP A 1 37  ? 4.874   -0.236  15.865  1.00 95.61 37  A 1 
ATOM   289  C  CB  . ASP A 1 37  ? 4.737   0.189   18.955  1.00 96.11 37  A 1 
ATOM   290  C  CG  . ASP A 1 37  ? 6.070   -0.104  19.597  1.00 95.30 37  A 1 
ATOM   291  O  OD1 . ASP A 1 37  ? 6.373   0.521   20.632  1.00 92.52 37  A 1 
ATOM   292  O  OD2 . ASP A 1 37  ? 6.813   -0.950  19.073  1.00 92.03 37  A 1 
ATOM   293  N  N   . TYR A 1 38  ? 6.820   0.725   16.442  1.00 95.89 38  A 1 
ATOM   294  C  CA  . TYR A 1 38  ? 7.538   0.142   15.315  1.00 95.23 38  A 1 
ATOM   295  C  C   . TYR A 1 38  ? 7.685   -1.383  15.358  1.00 94.58 38  A 1 
ATOM   296  O  O   . TYR A 1 38  ? 8.235   -1.974  14.428  1.00 91.92 38  A 1 
ATOM   297  C  CB  . TYR A 1 38  ? 8.911   0.803   15.176  1.00 94.88 38  A 1 
ATOM   298  C  CG  . TYR A 1 38  ? 8.829   2.244   14.697  1.00 95.27 38  A 1 
ATOM   299  C  CD1 . TYR A 1 38  ? 8.221   2.552   13.479  1.00 94.47 38  A 1 
ATOM   300  C  CD2 . TYR A 1 38  ? 9.338   3.291   15.461  1.00 94.63 38  A 1 
ATOM   301  C  CE1 . TYR A 1 38  ? 8.119   3.872   13.038  1.00 94.17 38  A 1 
ATOM   302  C  CE2 . TYR A 1 38  ? 9.244   4.616   15.025  1.00 94.08 38  A 1 
ATOM   303  C  CZ  . TYR A 1 38  ? 8.633   4.897   13.812  1.00 94.69 38  A 1 
ATOM   304  O  OH  . TYR A 1 38  ? 8.530   6.194   13.375  1.00 93.50 38  A 1 
ATOM   305  N  N   . SER A 1 39  ? 7.195   -2.000  16.411  1.00 94.63 39  A 1 
ATOM   306  C  CA  . SER A 1 39  ? 7.234   -3.455  16.532  1.00 94.26 39  A 1 
ATOM   307  C  C   . SER A 1 39  ? 5.841   -4.065  16.377  1.00 94.65 39  A 1 
ATOM   308  O  O   . SER A 1 39  ? 5.674   -5.278  16.459  1.00 92.14 39  A 1 
ATOM   309  C  CB  . SER A 1 39  ? 7.805   -3.866  17.896  1.00 92.84 39  A 1 
ATOM   310  O  OG  . SER A 1 39  ? 9.153   -3.470  18.028  1.00 85.96 39  A 1 
ATOM   311  N  N   . CYS A 1 40  ? 4.845   -3.215  16.145  1.00 95.86 40  A 1 
ATOM   312  C  CA  . CYS A 1 40  ? 3.466   -3.675  16.043  1.00 96.16 40  A 1 
ATOM   313  C  C   . CYS A 1 40  ? 2.719   -3.154  14.817  1.00 96.45 40  A 1 
ATOM   314  O  O   . CYS A 1 40  ? 3.185   -2.248  14.135  1.00 95.69 40  A 1 
ATOM   315  C  CB  . CYS A 1 40  ? 2.708   -3.248  17.304  1.00 95.90 40  A 1 
ATOM   316  S  SG  . CYS A 1 40  ? 3.424   -3.832  18.858  1.00 95.26 40  A 1 
ATOM   317  N  N   . ASP A 1 41  ? 1.548   -3.747  14.544  1.00 96.52 41  A 1 
ATOM   318  C  CA  . ASP A 1 41  ? 0.727   -3.305  13.430  1.00 96.82 41  A 1 
ATOM   319  C  C   . ASP A 1 41  ? 0.020   -1.999  13.793  1.00 97.16 41  A 1 
ATOM   320  O  O   . ASP A 1 41  ? -0.050  -1.629  14.960  1.00 96.51 41  A 1 
ATOM   321  C  CB  . ASP A 1 41  ? -0.298  -4.374  13.049  1.00 96.25 41  A 1 
ATOM   322  C  CG  . ASP A 1 41  ? 0.287   -5.468  12.166  1.00 95.51 41  A 1 
ATOM   323  O  OD1 . ASP A 1 41  ? 1.186   -5.159  11.361  1.00 93.19 41  A 1 
ATOM   324  O  OD2 . ASP A 1 41  ? -0.174  -6.622  12.269  1.00 92.79 41  A 1 
ATOM   325  N  N   . ALA A 1 42  ? -0.505  -1.320  12.774  1.00 97.43 42  A 1 
ATOM   326  C  CA  . ALA A 1 42  ? -1.168  -0.031  12.951  1.00 97.60 42  A 1 
ATOM   327  C  C   . ALA A 1 42  ? -2.424  -0.072  13.811  1.00 97.69 42  A 1 
ATOM   328  O  O   . ALA A 1 42  ? -3.124  -1.082  13.867  1.00 96.84 42  A 1 
ATOM   329  C  CB  . ALA A 1 42  ? -1.491  0.563   11.584  1.00 97.33 42  A 1 
ATOM   330  N  N   . ASN A 1 43  ? -2.719  1.041   14.488  1.00 97.61 43  A 1 
ATOM   331  C  CA  . ASN A 1 43  ? -3.908  1.139   15.326  1.00 97.68 43  A 1 
ATOM   332  C  C   . ASN A 1 43  ? -4.908  2.148   14.770  1.00 97.80 43  A 1 
ATOM   333  O  O   . ASN A 1 43  ? -4.601  2.907   13.853  1.00 97.26 43  A 1 
ATOM   334  C  CB  . ASN A 1 43  ? -3.535  1.482   16.779  1.00 96.66 43  A 1 
ATOM   335  C  CG  . ASN A 1 43  ? -3.020  2.891   16.948  1.00 96.90 43  A 1 
ATOM   336  O  OD1 . ASN A 1 43  ? -2.802  3.625   15.992  1.00 92.56 43  A 1 
ATOM   337  N  ND2 . ASN A 1 43  ? -2.833  3.289   18.204  1.00 93.05 43  A 1 
ATOM   338  N  N   . MET A 1 44  ? -6.113  2.144   15.328  1.00 98.01 44  A 1 
ATOM   339  C  CA  . MET A 1 44  ? -7.166  3.032   14.853  1.00 97.90 44  A 1 
ATOM   340  C  C   . MET A 1 44  ? -6.874  4.518   15.028  1.00 98.24 44  A 1 
ATOM   341  O  O   . MET A 1 44  ? -7.260  5.330   14.191  1.00 98.01 44  A 1 
ATOM   342  C  CB  . MET A 1 44  ? -8.492  2.693   15.542  1.00 97.28 44  A 1 
ATOM   343  C  CG  . MET A 1 44  ? -9.691  3.421   14.963  1.00 92.81 44  A 1 
ATOM   344  S  SD  . MET A 1 44  ? -9.953  3.080   13.176  1.00 89.44 44  A 1 
ATOM   345  C  CE  . MET A 1 44  ? -10.660 1.420   13.265  1.00 79.55 44  A 1 
ATOM   346  N  N   . ALA A 1 45  ? -6.206  4.884   16.108  1.00 98.00 45  A 1 
ATOM   347  C  CA  . ALA A 1 45  ? -5.884  6.284   16.349  1.00 98.12 45  A 1 
ATOM   348  C  C   . ALA A 1 45  ? -5.056  6.831   15.187  1.00 98.31 45  A 1 
ATOM   349  O  O   . ALA A 1 45  ? -5.278  7.947   14.713  1.00 97.97 45  A 1 
ATOM   350  C  CB  . ALA A 1 45  ? -5.114  6.438   17.662  1.00 97.82 45  A 1 
ATOM   351  N  N   . LEU A 1 46  ? -4.103  6.033   14.715  1.00 98.22 46  A 1 
ATOM   352  C  CA  . LEU A 1 46  ? -3.263  6.437   13.596  1.00 98.42 46  A 1 
ATOM   353  C  C   . LEU A 1 46  ? -4.102  6.594   12.330  1.00 98.54 46  A 1 
ATOM   354  O  O   . LEU A 1 46  ? -3.968  7.579   11.606  1.00 98.49 46  A 1 
ATOM   355  C  CB  . LEU A 1 46  ? -2.159  5.398   13.352  1.00 98.39 46  A 1 
ATOM   356  C  CG  . LEU A 1 46  ? -1.270  5.666   12.123  1.00 98.14 46  A 1 
ATOM   357  C  CD1 . LEU A 1 46  ? -0.408  6.894   12.372  1.00 97.55 46  A 1 
ATOM   358  C  CD2 . LEU A 1 46  ? -0.407  4.445   11.843  1.00 97.47 46  A 1 
ATOM   359  N  N   . LEU A 1 47  ? -4.973  5.629   12.070  1.00 98.40 47  A 1 
ATOM   360  C  CA  . LEU A 1 47  ? -5.813  5.686   10.878  1.00 98.40 47  A 1 
ATOM   361  C  C   . LEU A 1 47  ? -6.758  6.881   10.898  1.00 98.58 47  A 1 
ATOM   362  O  O   . LEU A 1 47  ? -6.993  7.502   9.868   1.00 98.31 47  A 1 
ATOM   363  C  CB  . LEU A 1 47  ? -6.617  4.399   10.703  1.00 97.84 47  A 1 
ATOM   364  C  CG  . LEU A 1 47  ? -5.818  3.128   10.409  1.00 92.27 47  A 1 
ATOM   365  C  CD1 . LEU A 1 47  ? -6.772  2.031   9.953   1.00 87.78 47  A 1 
ATOM   366  C  CD2 . LEU A 1 47  ? -4.773  3.386   9.333   1.00 88.39 47  A 1 
ATOM   367  N  N   . ASP A 1 48  ? -7.294  7.201   12.065  1.00 98.46 48  A 1 
ATOM   368  C  CA  . ASP A 1 48  ? -8.188  8.347   12.166  1.00 98.36 48  A 1 
ATOM   369  C  C   . ASP A 1 48  ? -7.431  9.617   11.777  1.00 98.50 48  A 1 
ATOM   370  O  O   . ASP A 1 48  ? -7.965  10.480  11.090  1.00 98.37 48  A 1 
ATOM   371  C  CB  . ASP A 1 48  ? -8.732  8.498   13.599  1.00 98.03 48  A 1 
ATOM   372  C  CG  . ASP A 1 48  ? -9.768  7.444   13.942  1.00 94.23 48  A 1 
ATOM   373  O  OD1 . ASP A 1 48  ? -10.381 6.860   13.021  1.00 90.85 48  A 1 
ATOM   374  O  OD2 . ASP A 1 48  ? -9.986  7.209   15.150  1.00 90.07 48  A 1 
ATOM   375  N  N   . SER A 1 49  ? -6.177  9.720   12.205  1.00 98.36 49  A 1 
ATOM   376  C  CA  . SER A 1 49  ? -5.371  10.888  11.880  1.00 98.37 49  A 1 
ATOM   377  C  C   . SER A 1 49  ? -5.043  10.913  10.384  1.00 98.67 49  A 1 
ATOM   378  O  O   . SER A 1 49  ? -4.955  11.980  9.779   1.00 98.47 49  A 1 
ATOM   379  C  CB  . SER A 1 49  ? -4.075  10.904  12.708  1.00 97.84 49  A 1 
ATOM   380  O  OG  . SER A 1 49  ? -3.161  9.917   12.263  1.00 92.11 49  A 1 
ATOM   381  N  N   . LEU A 1 50  ? -4.864  9.737   9.791   1.00 98.59 50  A 1 
ATOM   382  C  CA  . LEU A 1 50  ? -4.550  9.647   8.366   1.00 98.75 50  A 1 
ATOM   383  C  C   . LEU A 1 50  ? -5.741  10.075  7.520   1.00 98.72 50  A 1 
ATOM   384  O  O   . LEU A 1 50  ? -5.584  10.801  6.535   1.00 98.72 50  A 1 
ATOM   385  C  CB  . LEU A 1 50  ? -4.142  8.215   7.992   1.00 98.69 50  A 1 
ATOM   386  C  CG  . LEU A 1 50  ? -3.872  7.960   6.500   1.00 98.45 50  A 1 
ATOM   387  C  CD1 . LEU A 1 50  ? -2.783  8.893   5.997   1.00 98.05 50  A 1 
ATOM   388  C  CD2 . LEU A 1 50  ? -3.466  6.504   6.304   1.00 98.02 50  A 1 
ATOM   389  N  N   . VAL A 1 51  ? -6.927  9.630   7.896   1.00 98.76 51  A 1 
ATOM   390  C  CA  . VAL A 1 51  ? -8.137  9.996   7.166   1.00 98.77 51  A 1 
ATOM   391  C  C   . VAL A 1 51  ? -8.287  11.516  7.150   1.00 98.76 51  A 1 
ATOM   392  O  O   . VAL A 1 51  ? -8.550  12.113  6.100   1.00 98.65 51  A 1 
ATOM   393  C  CB  . VAL A 1 51  ? -9.396  9.365   7.810   1.00 98.56 51  A 1 
ATOM   394  C  CG1 . VAL A 1 51  ? -10.657 9.927   7.161   1.00 97.91 51  A 1 
ATOM   395  C  CG2 . VAL A 1 51  ? -9.349  7.851   7.636   1.00 98.03 51  A 1 
ATOM   396  N  N   . LYS A 1 52  ? -8.104  12.143  8.301   1.00 98.69 52  A 1 
ATOM   397  C  CA  . LYS A 1 52  ? -8.217  13.597  8.391   1.00 98.50 52  A 1 
ATOM   398  C  C   . LYS A 1 52  ? -7.162  14.275  7.527   1.00 98.66 52  A 1 
ATOM   399  O  O   . LYS A 1 52  ? -7.446  15.250  6.831   1.00 98.43 52  A 1 
ATOM   400  C  CB  . LYS A 1 52  ? -8.057  14.056  9.846   1.00 98.24 52  A 1 
ATOM   401  C  CG  . LYS A 1 52  ? -9.207  13.650  10.755  1.00 91.97 52  A 1 
ATOM   402  C  CD  . LYS A 1 52  ? -9.002  14.170  12.165  1.00 87.88 52  A 1 
ATOM   403  C  CE  . LYS A 1 52  ? -10.149 13.775  13.073  1.00 76.63 52  A 1 
ATOM   404  N  NZ  . LYS A 1 52  ? -9.958  14.278  14.470  1.00 68.83 52  A 1 
ATOM   405  N  N   . PHE A 1 53  ? -5.927  13.767  7.556   1.00 98.65 53  A 1 
ATOM   406  C  CA  . PHE A 1 53  ? -4.842  14.337  6.774   1.00 98.74 53  A 1 
ATOM   407  C  C   . PHE A 1 53  ? -5.122  14.278  5.279   1.00 98.79 53  A 1 
ATOM   408  O  O   . PHE A 1 53  ? -4.968  15.266  4.570   1.00 98.61 53  A 1 
ATOM   409  C  CB  . PHE A 1 53  ? -3.527  13.617  7.072   1.00 98.68 53  A 1 
ATOM   410  C  CG  . PHE A 1 53  ? -2.355  14.150  6.288   1.00 98.66 53  A 1 
ATOM   411  C  CD1 . PHE A 1 53  ? -1.782  15.377  6.619   1.00 98.33 53  A 1 
ATOM   412  C  CD2 . PHE A 1 53  ? -1.854  13.453  5.191   1.00 98.34 53  A 1 
ATOM   413  C  CE1 . PHE A 1 53  ? -0.732  15.900  5.876   1.00 98.00 53  A 1 
ATOM   414  C  CE2 . PHE A 1 53  ? -0.805  13.967  4.439   1.00 97.98 53  A 1 
ATOM   415  C  CZ  . PHE A 1 53  ? -0.240  15.191  4.779   1.00 98.06 53  A 1 
ATOM   416  N  N   . ILE A 1 54  ? -5.521  13.097  4.804   1.00 98.70 54  A 1 
ATOM   417  C  CA  . ILE A 1 54  ? -5.804  12.925  3.383   1.00 98.72 54  A 1 
ATOM   418  C  C   . ILE A 1 54  ? -6.915  13.861  2.912   1.00 98.62 54  A 1 
ATOM   419  O  O   . ILE A 1 54  ? -6.782  14.530  1.891   1.00 98.51 54  A 1 
ATOM   420  C  CB  . ILE A 1 54  ? -6.194  11.461  3.069   1.00 98.79 54  A 1 
ATOM   421  C  CG1 . ILE A 1 54  ? -4.979  10.551  3.262   1.00 98.57 54  A 1 
ATOM   422  C  CG2 . ILE A 1 54  ? -6.726  11.348  1.638   1.00 98.61 54  A 1 
ATOM   423  C  CD1 . ILE A 1 54  ? -5.280  9.072   3.094   1.00 98.21 54  A 1 
ATOM   424  N  N   . LYS A 1 55  ? -8.009  13.918  3.667   1.00 98.63 55  A 1 
ATOM   425  C  CA  . LYS A 1 55  ? -9.134  14.761  3.287   1.00 98.39 55  A 1 
ATOM   426  C  C   . LYS A 1 55  ? -8.789  16.247  3.278   1.00 98.15 55  A 1 
ATOM   427  O  O   . LYS A 1 55  ? -9.290  16.997  2.453   1.00 97.38 55  A 1 
ATOM   428  C  CB  . LYS A 1 55  ? -10.328 14.473  4.201   1.00 97.86 55  A 1 
ATOM   429  C  CG  . LYS A 1 55  ? -10.822 13.027  4.082   1.00 96.14 55  A 1 
ATOM   430  C  CD  . LYS A 1 55  ? -11.989 12.715  5.011   1.00 93.91 55  A 1 
ATOM   431  C  CE  . LYS A 1 55  ? -13.267 13.347  4.525   1.00 90.06 55  A 1 
ATOM   432  N  NZ  . LYS A 1 55  ? -14.437 12.905  5.360   1.00 87.19 55  A 1 
ATOM   433  N  N   . ARG A 1 56  ? -7.909  16.666  4.185   1.00 98.46 56  A 1 
ATOM   434  C  CA  . ARG A 1 56  ? -7.507  18.068  4.250   1.00 98.17 56  A 1 
ATOM   435  C  C   . ARG A 1 56  ? -6.474  18.426  3.181   1.00 98.21 56  A 1 
ATOM   436  O  O   . ARG A 1 56  ? -6.214  19.601  2.934   1.00 97.30 56  A 1 
ATOM   437  C  CB  . ARG A 1 56  ? -6.942  18.412  5.635   1.00 97.42 56  A 1 
ATOM   438  C  CG  . ARG A 1 56  ? -7.979  18.360  6.745   1.00 86.67 56  A 1 
ATOM   439  C  CD  . ARG A 1 56  ? -7.416  18.890  8.058   1.00 85.44 56  A 1 
ATOM   440  N  NE  . ARG A 1 56  ? -7.080  20.307  7.971   1.00 76.29 56  A 1 
ATOM   441  C  CZ  . ARG A 1 56  ? -6.617  21.042  8.984   1.00 70.71 56  A 1 
ATOM   442  N  NH1 . ARG A 1 56  ? -6.431  20.491  10.171  1.00 63.68 56  A 1 
ATOM   443  N  NH2 . ARG A 1 56  ? -6.344  22.319  8.800   1.00 63.46 56  A 1 
ATOM   444  N  N   . ASN A 1 57  ? -5.889  17.409  2.556   1.00 98.30 57  A 1 
ATOM   445  C  CA  . ASN A 1 57  ? -4.876  17.631  1.538   1.00 98.28 57  A 1 
ATOM   446  C  C   . ASN A 1 57  ? -5.285  17.102  0.165   1.00 98.24 57  A 1 
ATOM   447  O  O   . ASN A 1 57  ? -4.447  16.679  -0.628  1.00 97.42 57  A 1 
ATOM   448  C  CB  . ASN A 1 57  ? -3.550  17.000  1.985   1.00 98.20 57  A 1 
ATOM   449  C  CG  . ASN A 1 57  ? -2.893  17.783  3.099   1.00 97.42 57  A 1 
ATOM   450  O  OD1 . ASN A 1 57  ? -2.208  18.774  2.855   1.00 89.53 57  A 1 
ATOM   451  N  ND2 . ASN A 1 57  ? -3.123  17.365  4.331   1.00 89.61 57  A 1 
ATOM   452  N  N   . THR A 1 58  ? -6.579  17.156  -0.105  1.00 98.29 58  A 1 
ATOM   453  C  CA  . THR A 1 58  ? -7.123  16.702  -1.378  1.00 98.06 58  A 1 
ATOM   454  C  C   . THR A 1 58  ? -8.013  17.796  -1.969  1.00 97.55 58  A 1 
ATOM   455  O  O   . THR A 1 58  ? -8.942  18.257  -1.313  1.00 95.78 58  A 1 
ATOM   456  C  CB  . THR A 1 58  ? -7.974  15.433  -1.192  1.00 97.84 58  A 1 
ATOM   457  O  OG1 . THR A 1 58  ? -7.159  14.371  -0.692  1.00 95.13 58  A 1 
ATOM   458  C  CG2 . THR A 1 58  ? -8.599  15.009  -2.512  1.00 96.01 58  A 1 
ATOM   459  N  N   . ASP A 1 59  ? -7.704  18.212  -3.210  1.00 96.55 59  A 1 
ATOM   460  C  CA  . ASP A 1 59  ? -8.549  19.203  -3.852  1.00 95.33 59  A 1 
ATOM   461  C  C   . ASP A 1 59  ? -9.574  18.503  -4.732  1.00 95.60 59  A 1 
ATOM   462  O  O   . ASP A 1 59  ? -9.639  17.270  -4.763  1.00 92.70 59  A 1 
ATOM   463  C  CB  . ASP A 1 59  ? -7.716  20.210  -4.668  1.00 92.12 59  A 1 
ATOM   464  C  CG  . ASP A 1 59  ? -6.890  19.563  -5.755  1.00 83.24 59  A 1 
ATOM   465  O  OD1 . ASP A 1 59  ? -7.291  18.522  -6.292  1.00 77.27 59  A 1 
ATOM   466  O  OD2 . ASP A 1 59  ? -5.827  20.137  -6.097  1.00 77.23 59  A 1 
ATOM   467  N  N   . VAL A 1 60  ? -10.377 19.287  -5.452  1.00 94.84 60  A 1 
ATOM   468  C  CA  . VAL A 1 60  ? -11.433 18.736  -6.288  1.00 94.20 60  A 1 
ATOM   469  C  C   . VAL A 1 60  ? -10.981 17.677  -7.297  1.00 94.82 60  A 1 
ATOM   470  O  O   . VAL A 1 60  ? -11.705 16.725  -7.560  1.00 92.53 60  A 1 
ATOM   471  C  CB  . VAL A 1 60  ? -12.196 19.873  -7.030  1.00 92.26 60  A 1 
ATOM   472  C  CG1 . VAL A 1 60  ? -11.265 20.572  -8.000  1.00 82.21 60  A 1 
ATOM   473  C  CG2 . VAL A 1 60  ? -13.407 19.305  -7.743  1.00 82.82 60  A 1 
ATOM   474  N  N   . ASN A 1 61  ? -9.773  17.824  -7.849  1.00 95.49 61  A 1 
ATOM   475  C  CA  . ASN A 1 61  ? -9.264  16.845  -8.805  1.00 95.98 61  A 1 
ATOM   476  C  C   . ASN A 1 61  ? -8.285  15.855  -8.180  1.00 96.86 61  A 1 
ATOM   477  O  O   . ASN A 1 61  ? -7.493  15.225  -8.885  1.00 94.95 61  A 1 
ATOM   478  C  CB  . ASN A 1 61  ? -8.609  17.551  -9.996  1.00 93.15 61  A 1 
ATOM   479  C  CG  . ASN A 1 61  ? -9.608  18.260  -10.874 1.00 86.61 61  A 1 
ATOM   480  O  OD1 . ASN A 1 61  ? -10.727 17.790  -11.068 1.00 76.85 61  A 1 
ATOM   481  N  ND2 . ASN A 1 61  ? -9.211  19.396  -11.422 1.00 76.38 61  A 1 
ATOM   482  N  N   . GLY A 1 62  ? -8.342  15.721  -6.854  1.00 96.73 62  A 1 
ATOM   483  C  CA  . GLY A 1 62  ? -7.461  14.798  -6.167  1.00 97.53 62  A 1 
ATOM   484  C  C   . GLY A 1 62  ? -8.215  13.714  -5.412  1.00 98.28 62  A 1 
ATOM   485  O  O   . GLY A 1 62  ? -7.617  12.948  -4.666  1.00 97.63 62  A 1 
ATOM   486  N  N   . LYS A 1 63  ? -9.533  13.666  -5.612  1.00 98.01 63  A 1 
ATOM   487  C  CA  . LYS A 1 63  ? -10.363 12.672  -4.941  1.00 98.21 63  A 1 
ATOM   488  C  C   . LYS A 1 63  ? -10.297 11.324  -5.662  1.00 98.32 63  A 1 
ATOM   489  O  O   . LYS A 1 63  ? -11.305 10.814  -6.164  1.00 97.97 63  A 1 
ATOM   490  C  CB  . LYS A 1 63  ? -11.809 13.163  -4.856  1.00 97.91 63  A 1 
ATOM   491  C  CG  . LYS A 1 63  ? -11.972 14.387  -3.977  1.00 96.76 63  A 1 
ATOM   492  C  CD  . LYS A 1 63  ? -13.432 14.788  -3.844  1.00 94.24 63  A 1 
ATOM   493  C  CE  . LYS A 1 63  ? -13.575 15.982  -2.922  1.00 89.56 63  A 1 
ATOM   494  N  NZ  . LYS A 1 63  ? -15.010 16.380  -2.757  1.00 82.12 63  A 1 
ATOM   495  N  N   . VAL A 1 64  ? -9.084  10.771  -5.705  1.00 98.68 64  A 1 
ATOM   496  C  CA  . VAL A 1 64  ? -8.830  9.493   -6.361  1.00 98.73 64  A 1 
ATOM   497  C  C   . VAL A 1 64  ? -7.890  8.713   -5.459  1.00 98.84 64  A 1 
ATOM   498  O  O   . VAL A 1 64  ? -6.947  9.265   -4.895  1.00 98.75 64  A 1 
ATOM   499  C  CB  . VAL A 1 64  ? -8.156  9.695   -7.737  1.00 98.53 64  A 1 
ATOM   500  C  CG1 . VAL A 1 64  ? -7.996  8.352   -8.436  1.00 97.82 64  A 1 
ATOM   501  C  CG2 . VAL A 1 64  ? -8.985  10.642  -8.591  1.00 97.80 64  A 1 
ATOM   502  N  N   . MET A 1 65  ? -8.150  7.411   -5.304  1.00 98.82 65  A 1 
ATOM   503  C  CA  . MET A 1 65  ? -7.318  6.599   -4.429  1.00 98.88 65  A 1 
ATOM   504  C  C   . MET A 1 65  ? -7.232  5.137   -4.844  1.00 98.90 65  A 1 
ATOM   505  O  O   . MET A 1 65  ? -8.248  4.505   -5.130  1.00 98.82 65  A 1 
ATOM   506  C  CB  . MET A 1 65  ? -7.839  6.673   -2.999  1.00 98.76 65  A 1 
ATOM   507  C  CG  . MET A 1 65  ? -7.101  5.783   -1.999  1.00 98.21 65  A 1 
ATOM   508  S  SD  . MET A 1 65  ? -7.811  5.863   -0.350  1.00 98.02 65  A 1 
ATOM   509  C  CE  . MET A 1 65  ? -7.255  7.482   0.171   1.00 94.76 65  A 1 
ATOM   510  N  N   . VAL A 1 66  ? -6.002  4.628   -4.868  1.00 98.95 66  A 1 
ATOM   511  C  CA  . VAL A 1 66  ? -5.787  3.216   -5.134  1.00 98.84 66  A 1 
ATOM   512  C  C   . VAL A 1 66  ? -5.560  2.608   -3.754  1.00 98.80 66  A 1 
ATOM   513  O  O   . VAL A 1 66  ? -4.668  3.033   -3.021  1.00 98.73 66  A 1 
ATOM   514  C  CB  . VAL A 1 66  ? -4.534  2.968   -6.002  1.00 98.69 66  A 1 
ATOM   515  C  CG1 . VAL A 1 66  ? -4.249  1.464   -6.066  1.00 96.23 66  A 1 
ATOM   516  C  CG2 . VAL A 1 66  ? -4.752  3.516   -7.398  1.00 96.26 66  A 1 
ATOM   517  N  N   . TYR A 1 67  ? -6.385  1.629   -3.398  1.00 98.89 67  A 1 
ATOM   518  C  CA  . TYR A 1 67  ? -6.246  0.943   -2.124  1.00 98.75 67  A 1 
ATOM   519  C  C   . TYR A 1 67  ? -5.555  -0.380  -2.441  1.00 98.75 67  A 1 
ATOM   520  O  O   . TYR A 1 67  ? -6.166  -1.288  -3.013  1.00 98.34 67  A 1 
ATOM   521  C  CB  . TYR A 1 67  ? -7.632  0.708   -1.501  1.00 98.51 67  A 1 
ATOM   522  C  CG  . TYR A 1 67  ? -7.609  -0.229  -0.320  1.00 98.05 67  A 1 
ATOM   523  C  CD1 . TYR A 1 67  ? -6.912  0.094   0.844   1.00 96.71 67  A 1 
ATOM   524  C  CD2 . TYR A 1 67  ? -8.246  -1.453  -0.388  1.00 96.67 67  A 1 
ATOM   525  C  CE1 . TYR A 1 67  ? -6.844  -0.786  1.909   1.00 95.21 67  A 1 
ATOM   526  C  CE2 . TYR A 1 67  ? -8.193  -2.346  0.675   1.00 95.23 67  A 1 
ATOM   527  C  CZ  . TYR A 1 67  ? -7.487  -2.014  1.814   1.00 95.31 67  A 1 
ATOM   528  O  OH  . TYR A 1 67  ? -7.416  -2.902  2.854   1.00 93.10 67  A 1 
ATOM   529  N  N   . ASN A 1 68  ? -4.269  -0.480  -2.092  1.00 98.46 68  A 1 
ATOM   530  C  CA  . ASN A 1 68  ? -3.435  -1.634  -2.433  1.00 98.39 68  A 1 
ATOM   531  C  C   . ASN A 1 68  ? -3.513  -2.899  -1.579  1.00 98.37 68  A 1 
ATOM   532  O  O   . ASN A 1 68  ? -2.675  -3.786  -1.721  1.00 96.61 68  A 1 
ATOM   533  C  CB  . ASN A 1 68  ? -1.969  -1.195  -2.536  1.00 97.38 68  A 1 
ATOM   534  C  CG  . ASN A 1 68  ? -1.583  -0.751  -3.928  1.00 97.38 68  A 1 
ATOM   535  O  OD1 . ASN A 1 68  ? -1.666  0.434   -4.257  1.00 90.38 68  A 1 
ATOM   536  N  ND2 . ASN A 1 68  ? -1.153  -1.692  -4.753  1.00 90.18 68  A 1 
ATOM   537  N  N   . GLY A 1 69  ? -4.512  -2.999  -0.711  1.00 98.15 69  A 1 
ATOM   538  C  CA  . GLY A 1 69  ? -4.681  -4.219  0.056   1.00 98.10 69  A 1 
ATOM   539  C  C   . GLY A 1 69  ? -3.928  -4.381  1.365   1.00 98.14 69  A 1 
ATOM   540  O  O   . GLY A 1 69  ? -3.256  -3.459  1.830   1.00 96.92 69  A 1 
ATOM   541  N  N   . ASP A 1 70  ? -4.052  -5.588  1.945   1.00 97.71 70  A 1 
ATOM   542  C  CA  . ASP A 1 70  ? -3.450  -5.958  3.220   1.00 97.67 70  A 1 
ATOM   543  C  C   . ASP A 1 70  ? -3.961  -5.153  4.418   1.00 97.51 70  A 1 
ATOM   544  O  O   . ASP A 1 70  ? -3.202  -4.448  5.094   1.00 95.11 70  A 1 
ATOM   545  C  CB  . ASP A 1 70  ? -1.922  -5.919  3.146   1.00 97.20 70  A 1 
ATOM   546  C  CG  . ASP A 1 70  ? -1.335  -7.305  2.913   1.00 96.66 70  A 1 
ATOM   547  O  OD1 . ASP A 1 70  ? -2.107  -8.253  2.628   1.00 94.27 70  A 1 
ATOM   548  O  OD2 . ASP A 1 70  ? -0.099  -7.462  3.035   1.00 94.63 70  A 1 
ATOM   549  N  N   . ILE A 1 71  ? -5.250  -5.312  4.694   1.00 96.88 71  A 1 
ATOM   550  C  CA  . ILE A 1 71  ? -5.864  -4.679  5.851   1.00 96.52 71  A 1 
ATOM   551  C  C   . ILE A 1 71  ? -5.686  -5.560  7.083   1.00 96.40 71  A 1 
ATOM   552  O  O   . ILE A 1 71  ? -5.602  -5.069  8.203   1.00 95.69 71  A 1 
ATOM   553  C  CB  . ILE A 1 71  ? -7.380  -4.444  5.615   1.00 95.42 71  A 1 
ATOM   554  C  CG1 . ILE A 1 71  ? -8.028  -3.786  6.833   1.00 93.98 71  A 1 
ATOM   555  C  CG2 . ILE A 1 71  ? -8.087  -5.772  5.332   1.00 93.91 71  A 1 
ATOM   556  C  CD1 . ILE A 1 71  ? -7.534  -2.366  7.105   1.00 92.14 71  A 1 
ATOM   557  N  N   . VAL A 1 72  ? -5.626  -6.876  6.878   1.00 95.04 72  A 1 
ATOM   558  C  CA  . VAL A 1 72  ? -5.522  -7.830  7.976   1.00 94.55 72  A 1 
ATOM   559  C  C   . VAL A 1 72  ? -4.222  -7.744  8.776   1.00 94.79 72  A 1 
ATOM   560  O  O   . VAL A 1 72  ? -3.129  -7.733  8.214   1.00 93.78 72  A 1 
ATOM   561  C  CB  . VAL A 1 72  ? -5.696  -9.276  7.468   1.00 92.76 72  A 1 
ATOM   562  C  CG1 . VAL A 1 72  ? -5.661  -10.259 8.639   1.00 89.06 72  A 1 
ATOM   563  C  CG2 . VAL A 1 72  ? -7.021  -9.416  6.720   1.00 90.02 72  A 1 
ATOM   564  N  N   . SER A 1 73  ? -4.368  -7.699  10.098  1.00 94.67 73  A 1 
ATOM   565  C  CA  . SER A 1 73  ? -3.227  -7.656  11.004  1.00 93.57 73  A 1 
ATOM   566  C  C   . SER A 1 73  ? -2.447  -8.968  10.913  1.00 92.33 73  A 1 
ATOM   567  O  O   . SER A 1 73  ? -3.031  -10.019 10.661  1.00 87.67 73  A 1 
ATOM   568  C  CB  . SER A 1 73  ? -3.699  -7.447  12.440  1.00 91.90 73  A 1 
ATOM   569  O  OG  . SER A 1 73  ? -2.639  -7.622  13.371  1.00 85.40 73  A 1 
ATOM   570  N  N   . ARG A 1 74  ? -1.140  -8.899  11.133  1.00 89.72 74  A 1 
ATOM   571  C  CA  . ARG A 1 74  ? -0.284  -10.079 11.047  1.00 85.21 74  A 1 
ATOM   572  C  C   . ARG A 1 74  ? -0.220  -10.925 12.319  1.00 83.37 74  A 1 
ATOM   573  O  O   . ARG A 1 74  ? 0.511   -11.911 12.377  1.00 76.12 74  A 1 
ATOM   574  C  CB  . ARG A 1 74  ? 1.132   -9.650  10.655  1.00 81.14 74  A 1 
ATOM   575  C  CG  . ARG A 1 74  ? 1.242   -8.958  9.308   1.00 74.89 74  A 1 
ATOM   576  C  CD  . ARG A 1 74  ? 2.655   -8.453  9.065   1.00 72.29 74  A 1 
ATOM   577  N  NE  . ARG A 1 74  ? 3.636   -9.541  9.055   1.00 71.96 74  A 1 
ATOM   578  C  CZ  . ARG A 1 74  ? 3.911   -10.290 7.998   1.00 70.33 74  A 1 
ATOM   579  N  NH1 . ARG A 1 74  ? 3.290   -10.079 6.844   1.00 63.43 74  A 1 
ATOM   580  N  NH2 . ARG A 1 74  ? 4.812   -11.261 8.087   1.00 63.70 74  A 1 
ATOM   581  N  N   . ALA A 1 75  ? -0.996  -10.554 13.340  1.00 82.35 75  A 1 
ATOM   582  C  CA  . ALA A 1 75  ? -0.997  -11.294 14.603  1.00 78.35 75  A 1 
ATOM   583  C  C   . ALA A 1 75  ? -1.691  -12.645 14.442  1.00 79.11 75  A 1 
ATOM   584  O  O   . ALA A 1 75  ? -2.920  -12.731 14.457  1.00 73.46 75  A 1 
ATOM   585  C  CB  . ALA A 1 75  ? -1.674  -10.472 15.689  1.00 73.01 75  A 1 
ATOM   586  N  N   . ILE A 1 76  ? -0.903  -13.711 14.311  1.00 76.03 76  A 1 
ATOM   587  C  CA  . ILE A 1 76  ? -1.402  -15.067 14.101  1.00 73.66 76  A 1 
ATOM   588  C  C   . ILE A 1 76  ? -2.375  -15.654 15.130  1.00 75.86 76  A 1 
ATOM   589  O  O   . ILE A 1 76  ? -3.343  -16.314 14.744  1.00 70.50 76  A 1 
ATOM   590  C  CB  . ILE A 1 76  ? -0.215  -16.045 13.922  1.00 66.65 76  A 1 
ATOM   591  C  CG1 . ILE A 1 76  ? 0.701   -15.548 12.809  1.00 60.61 76  A 1 
ATOM   592  C  CG2 . ILE A 1 76  ? -0.719  -17.449 13.599  1.00 58.87 76  A 1 
ATOM   593  C  CD1 . ILE A 1 76  ? 0.008   -15.373 11.476  1.00 55.05 76  A 1 
ATOM   594  N  N   . PRO A 1 77  ? -2.154  -15.450 16.430  1.00 75.85 77  A 1 
ATOM   595  C  CA  . PRO A 1 77  ? -3.061  -16.008 17.443  1.00 73.97 77  A 1 
ATOM   596  C  C   . PRO A 1 77  ? -4.553  -15.770 17.225  1.00 77.18 77  A 1 
ATOM   597  O  O   . PRO A 1 77  ? -5.369  -16.625 17.564  1.00 72.63 77  A 1 
ATOM   598  C  CB  . PRO A 1 77  ? -2.554  -15.382 18.733  1.00 68.20 77  A 1 
ATOM   599  C  CG  . PRO A 1 77  ? -1.086  -15.276 18.494  1.00 66.27 77  A 1 
ATOM   600  C  CD  . PRO A 1 77  ? -1.031  -14.753 17.070  1.00 69.57 77  A 1 
ATOM   601  N  N   . LYS A 1 78  ? -4.917  -14.620 16.687  1.00 77.03 78  A 1 
ATOM   602  C  CA  . LYS A 1 78  ? -6.324  -14.287 16.460  1.00 77.31 78  A 1 
ATOM   603  C  C   . LYS A 1 78  ? -6.743  -14.424 15.002  1.00 80.00 78  A 1 
ATOM   604  O  O   . LYS A 1 78  ? -7.855  -14.058 14.627  1.00 76.64 78  A 1 
ATOM   605  C  CB  . LYS A 1 78  ? -6.603  -12.856 16.934  1.00 73.78 78  A 1 
ATOM   606  C  CG  . LYS A 1 78  ? -6.405  -12.650 18.422  1.00 69.53 78  A 1 
ATOM   607  C  CD  . LYS A 1 78  ? -7.403  -13.465 19.225  1.00 65.95 78  A 1 
ATOM   608  C  CE  . LYS A 1 78  ? -7.248  -13.211 20.718  1.00 60.92 78  A 1 
ATOM   609  N  NZ  . LYS A 1 78  ? -8.228  -13.989 21.524  1.00 53.04 78  A 1 
ATOM   610  N  N   . TYR A 1 79  ? -5.852  -14.945 14.172  1.00 85.12 79  A 1 
ATOM   611  C  CA  . TYR A 1 79  ? -6.114  -15.092 12.744  1.00 85.99 79  A 1 
ATOM   612  C  C   . TYR A 1 79  ? -7.023  -16.272 12.407  1.00 87.85 79  A 1 
ATOM   613  O  O   . TYR A 1 79  ? -6.687  -17.423 12.675  1.00 86.32 79  A 1 
ATOM   614  C  CB  . TYR A 1 79  ? -4.771  -15.254 12.031  1.00 83.21 79  A 1 
ATOM   615  C  CG  . TYR A 1 79  ? -4.848  -15.246 10.522  1.00 80.89 79  A 1 
ATOM   616  C  CD1 . TYR A 1 79  ? -5.147  -14.081 9.830   1.00 77.50 79  A 1 
ATOM   617  C  CD2 . TYR A 1 79  ? -4.585  -16.401 9.799   1.00 77.88 79  A 1 
ATOM   618  C  CE1 . TYR A 1 79  ? -5.185  -14.059 8.440   1.00 73.15 79  A 1 
ATOM   619  C  CE2 . TYR A 1 79  ? -4.623  -16.392 8.411   1.00 73.09 79  A 1 
ATOM   620  C  CZ  . TYR A 1 79  ? -4.922  -15.224 7.739   1.00 73.50 79  A 1 
ATOM   621  O  OH  . TYR A 1 79  ? -4.951  -15.217 6.363   1.00 68.61 79  A 1 
ATOM   622  N  N   . ASN A 1 80  ? -8.180  -15.987 11.814  1.00 90.38 80  A 1 
ATOM   623  C  CA  . ASN A 1 80  ? -9.118  -17.022 11.393  1.00 91.07 80  A 1 
ATOM   624  C  C   . ASN A 1 80  ? -10.060 -16.475 10.323  1.00 92.15 80  A 1 
ATOM   625  O  O   . ASN A 1 80  ? -9.996  -15.291 9.978   1.00 92.01 80  A 1 
ATOM   626  C  CB  . ASN A 1 80  ? -9.910  -17.564 12.594  1.00 89.43 80  A 1 
ATOM   627  C  CG  . ASN A 1 80  ? -10.671 -16.488 13.340  1.00 88.56 80  A 1 
ATOM   628  O  OD1 . ASN A 1 80  ? -11.370 -15.677 12.751  1.00 83.91 80  A 1 
ATOM   629  N  ND2 . ASN A 1 80  ? -10.547 -16.497 14.662  1.00 83.34 80  A 1 
ATOM   630  N  N   . LEU A 1 81  ? -10.923 -17.338 9.793   1.00 91.82 81  A 1 
ATOM   631  C  CA  . LEU A 1 81  ? -11.853 -16.958 8.732   1.00 92.58 81  A 1 
ATOM   632  C  C   . LEU A 1 81  ? -12.726 -15.744 9.058   1.00 93.72 81  A 1 
ATOM   633  O  O   . LEU A 1 81  ? -12.788 -14.797 8.266   1.00 93.51 81  A 1 
ATOM   634  C  CB  . LEU A 1 81  ? -12.750 -18.150 8.382   1.00 90.93 81  A 1 
ATOM   635  C  CG  . LEU A 1 81  ? -13.765 -17.934 7.256   1.00 86.94 81  A 1 
ATOM   636  C  CD1 . LEU A 1 81  ? -13.028 -17.619 5.961   1.00 81.28 81  A 1 
ATOM   637  C  CD2 . LEU A 1 81  ? -14.611 -19.183 7.081   1.00 81.06 81  A 1 
ATOM   638  N  N   . ASP A 1 82  ? -13.393 -15.774 10.204  1.00 93.93 82  A 1 
ATOM   639  C  CA  . ASP A 1 82  ? -14.273 -14.670 10.570  1.00 94.42 82  A 1 
ATOM   640  C  C   . ASP A 1 82  ? -13.502 -13.370 10.773  1.00 95.30 82  A 1 
ATOM   641  O  O   . ASP A 1 82  ? -14.001 -12.290 10.457  1.00 94.93 82  A 1 
ATOM   642  C  CB  . ASP A 1 82  ? -15.063 -15.011 11.839  1.00 93.73 82  A 1 
ATOM   643  C  CG  . ASP A 1 82  ? -16.098 -16.102 11.604  1.00 86.22 82  A 1 
ATOM   644  O  OD1 . ASP A 1 82  ? -16.616 -16.203 10.476  1.00 80.95 82  A 1 
ATOM   645  O  OD2 . ASP A 1 82  ? -16.391 -16.844 12.558  1.00 79.31 82  A 1 
ATOM   646  N  N   . TYR A 1 83  ? -12.288 -13.476 11.277  1.00 94.82 83  A 1 
ATOM   647  C  CA  . TYR A 1 83  ? -11.449 -12.305 11.504  1.00 94.91 83  A 1 
ATOM   648  C  C   . TYR A 1 83  ? -11.137 -11.632 10.166  1.00 95.68 83  A 1 
ATOM   649  O  O   . TYR A 1 83  ? -11.202 -10.405 10.043  1.00 95.36 83  A 1 
ATOM   650  C  CB  . TYR A 1 83  ? -10.149 -12.720 12.195  1.00 93.97 83  A 1 
ATOM   651  C  CG  . TYR A 1 83  ? -9.259  -11.557 12.595  1.00 91.12 83  A 1 
ATOM   652  C  CD1 . TYR A 1 83  ? -9.374  -10.965 13.853  1.00 87.64 83  A 1 
ATOM   653  C  CD2 . TYR A 1 83  ? -8.310  -11.054 11.713  1.00 86.84 83  A 1 
ATOM   654  C  CE1 . TYR A 1 83  ? -8.564  -9.901  14.223  1.00 84.08 83  A 1 
ATOM   655  C  CE2 . TYR A 1 83  ? -7.498  -9.982  12.068  1.00 83.64 83  A 1 
ATOM   656  C  CZ  . TYR A 1 83  ? -7.623  -9.410  13.323  1.00 83.21 83  A 1 
ATOM   657  O  OH  . TYR A 1 83  ? -6.816  -8.355  13.677  1.00 79.78 83  A 1 
ATOM   658  N  N   . VAL A 1 84  ? -10.799 -12.445 9.164   1.00 95.87 84  A 1 
ATOM   659  C  CA  . VAL A 1 84  ? -10.489 -11.916 7.842   1.00 96.37 84  A 1 
ATOM   660  C  C   . VAL A 1 84  ? -11.712 -11.245 7.218   1.00 96.97 84  A 1 
ATOM   661  O  O   . VAL A 1 84  ? -11.618 -10.145 6.673   1.00 97.01 84  A 1 
ATOM   662  C  CB  . VAL A 1 84  ? -9.969  -13.027 6.898   1.00 95.88 84  A 1 
ATOM   663  C  CG1 . VAL A 1 84  ? -9.858  -12.504 5.468   1.00 94.53 84  A 1 
ATOM   664  C  CG2 . VAL A 1 84  ? -8.615  -13.518 7.383   1.00 94.72 84  A 1 
ATOM   665  N  N   . LYS A 1 85  ? -12.863 -11.905 7.308   1.00 96.68 85  A 1 
ATOM   666  C  CA  . LYS A 1 85  ? -14.086 -11.340 6.750   1.00 96.92 85  A 1 
ATOM   667  C  C   . LYS A 1 85  ? -14.398 -9.995  7.402   1.00 97.39 85  A 1 
ATOM   668  O  O   . LYS A 1 85  ? -14.734 -9.031  6.719   1.00 97.34 85  A 1 
ATOM   669  C  CB  . LYS A 1 85  ? -15.268 -12.294 6.950   1.00 96.96 85  A 1 
ATOM   670  C  CG  . LYS A 1 85  ? -15.242 -13.514 6.042   1.00 95.70 85  A 1 
ATOM   671  C  CD  . LYS A 1 85  ? -16.523 -14.320 6.192   1.00 93.58 85  A 1 
ATOM   672  C  CE  . LYS A 1 85  ? -16.576 -15.481 5.208   1.00 88.88 85  A 1 
ATOM   673  N  NZ  . LYS A 1 85  ? -17.844 -16.251 5.338   1.00 82.61 85  A 1 
ATOM   674  N  N   . GLN A 1 86  ? -14.297 -9.943  8.724   1.00 97.12 86  A 1 
ATOM   675  C  CA  . GLN A 1 86  ? -14.579 -8.707  9.440   1.00 97.09 86  A 1 
ATOM   676  C  C   . GLN A 1 86  ? -13.586 -7.614  9.055   1.00 97.35 86  A 1 
ATOM   677  O  O   . GLN A 1 86  ? -13.933 -6.436  9.005   1.00 97.14 86  A 1 
ATOM   678  C  CB  . GLN A 1 86  ? -14.538 -8.937  10.950  1.00 96.28 86  A 1 
ATOM   679  C  CG  . GLN A 1 86  ? -15.004 -7.731  11.765  1.00 87.62 86  A 1 
ATOM   680  C  CD  . GLN A 1 86  ? -16.419 -7.309  11.425  1.00 81.91 86  A 1 
ATOM   681  O  OE1 . GLN A 1 86  ? -17.347 -8.104  11.495  1.00 74.35 86  A 1 
ATOM   682  N  NE2 . GLN A 1 86  ? -16.588 -6.052  11.052  1.00 70.25 86  A 1 
ATOM   683  N  N   . SER A 1 87  ? -12.340 -8.009  8.778   1.00 97.15 87  A 1 
ATOM   684  C  CA  . SER A 1 87  ? -11.317 -7.042  8.382   1.00 97.24 87  A 1 
ATOM   685  C  C   . SER A 1 87  ? -11.686 -6.401  7.043   1.00 97.61 87  A 1 
ATOM   686  O  O   . SER A 1 87  ? -11.487 -5.207  6.846   1.00 97.43 87  A 1 
ATOM   687  C  CB  . SER A 1 87  ? -9.952  -7.718  8.268   1.00 96.70 87  A 1 
ATOM   688  O  OG  . SER A 1 87  ? -9.483  -8.128  9.539   1.00 90.91 87  A 1 
ATOM   689  N  N   . ILE A 1 88  ? -12.240 -7.204  6.122   1.00 97.84 88  A 1 
ATOM   690  C  CA  . ILE A 1 88  ? -12.642 -6.692  4.818   1.00 98.07 88  A 1 
ATOM   691  C  C   . ILE A 1 88  ? -13.817 -5.733  4.998   1.00 98.22 88  A 1 
ATOM   692  O  O   . ILE A 1 88  ? -13.879 -4.683  4.356   1.00 98.04 88  A 1 
ATOM   693  C  CB  . ILE A 1 88  ? -13.056 -7.833  3.866   1.00 97.62 88  A 1 
ATOM   694  C  CG1 . ILE A 1 88  ? -11.867 -8.784  3.627   1.00 95.54 88  A 1 
ATOM   695  C  CG2 . ILE A 1 88  ? -13.556 -7.272  2.542   1.00 96.55 88  A 1 
ATOM   696  C  CD1 . ILE A 1 88  ? -10.655 -8.113  3.026   1.00 88.12 88  A 1 
ATOM   697  N  N   . VAL A 1 89  ? -14.746 -6.091  5.875   1.00 98.23 89  A 1 
ATOM   698  C  CA  . VAL A 1 89  ? -15.888 -5.226  6.159   1.00 98.36 89  A 1 
ATOM   699  C  C   . VAL A 1 89  ? -15.382 -3.896  6.702   1.00 98.33 89  A 1 
ATOM   700  O  O   . VAL A 1 89  ? -15.838 -2.823  6.301   1.00 97.99 89  A 1 
ATOM   701  C  CB  . VAL A 1 89  ? -16.831 -5.874  7.204   1.00 98.20 89  A 1 
ATOM   702  C  CG1 . VAL A 1 89  ? -17.891 -4.877  7.654   1.00 97.22 89  A 1 
ATOM   703  C  CG2 . VAL A 1 89  ? -17.493 -7.106  6.608   1.00 97.27 89  A 1 
ATOM   704  N  N   . ASN A 1 90  ? -14.398 -3.975  7.640   1.00 97.52 90  A 1 
ATOM   705  C  CA  . ASN A 1 90  ? -13.833 -2.825  8.214   1.00 97.27 90  A 1 
ATOM   706  C  C   . ASN A 1 90  ? -13.057 -1.974  7.257   1.00 97.53 90  A 1 
ATOM   707  O  O   . ASN A 1 90  ? -13.047 -0.786  7.344   1.00 96.68 90  A 1 
ATOM   708  C  CB  . ASN A 1 90  ? -13.016 -3.209  9.434   1.00 96.18 90  A 1 
ATOM   709  C  CG  . ASN A 1 90  ? -13.818 -3.675  10.529  1.00 94.40 90  A 1 
ATOM   710  O  OD1 . ASN A 1 90  ? -15.064 -3.842  10.435  1.00 91.77 90  A 1 
ATOM   711  N  ND2 . ASN A 1 90  ? -13.564 -3.946  11.558  1.00 90.82 90  A 1 
ATOM   712  N  N   . ALA A 1 91  ? -12.394 -2.592  6.274   1.00 97.43 91  A 1 
ATOM   713  C  CA  . ALA A 1 91  ? -11.634 -1.864  5.271   1.00 97.65 91  A 1 
ATOM   714  C  C   . ALA A 1 91  ? -12.610 -1.042  4.432   1.00 98.18 91  A 1 
ATOM   715  O  O   . ALA A 1 91  ? -12.344 0.116   4.100   1.00 97.94 91  A 1 
ATOM   716  C  CB  . ALA A 1 91  ? -10.872 -2.834  4.371   1.00 97.23 91  A 1 
ATOM   717  N  N   . THR A 1 92  ? -13.756 -1.633  4.101   1.00 98.03 92  A 1 
ATOM   718  C  CA  . THR A 1 92  ? -14.772 -0.953  3.320   1.00 98.18 92  A 1 
ATOM   719  C  C   . THR A 1 92  ? -15.312 0.261   4.077   1.00 98.32 92  A 1 
ATOM   720  O  O   . THR A 1 92  ? -15.500 1.329   3.501   1.00 98.14 92  A 1 
ATOM   721  C  CB  . THR A 1 92  ? -15.934 -1.907  2.979   1.00 97.76 92  A 1 
ATOM   722  O  OG1 . THR A 1 92  ? -15.441 -2.981  2.175   1.00 94.42 92  A 1 
ATOM   723  C  CG2 . THR A 1 92  ? -17.032 -1.173  2.211   1.00 94.31 92  A 1 
ATOM   724  N  N   . ALA A 1 93  ? -15.544 0.088   5.372   1.00 98.35 93  A 1 
ATOM   725  C  CA  . ALA A 1 93  ? -16.041 1.185   6.198   1.00 98.38 93  A 1 
ATOM   726  C  C   . ALA A 1 93  ? -15.031 2.334   6.214   1.00 98.41 93  A 1 
ATOM   727  O  O   . ALA A 1 93  ? -15.404 3.501   6.163   1.00 98.10 93  A 1 
ATOM   728  C  CB  . ALA A 1 93  ? -16.304 0.690   7.618   1.00 98.05 93  A 1 
ATOM   729  N  N   . LEU A 1 94  ? -13.750 1.979   6.273   1.00 98.22 94  A 1 
ATOM   730  C  CA  . LEU A 1 94  ? -12.689 2.980   6.274   1.00 98.22 94  A 1 
ATOM   731  C  C   . LEU A 1 94  ? -12.682 3.752   4.956   1.00 98.52 94  A 1 
ATOM   732  O  O   . LEU A 1 94  ? -12.635 4.982   4.944   1.00 98.39 94  A 1 
ATOM   733  C  CB  . LEU A 1 94  ? -11.327 2.302   6.467   1.00 97.88 94  A 1 
ATOM   734  C  CG  . LEU A 1 94  ? -10.094 3.211   6.330   1.00 96.17 94  A 1 
ATOM   735  C  CD1 . LEU A 1 94  ? -10.065 4.200   7.479   1.00 93.44 94  A 1 
ATOM   736  C  CD2 . LEU A 1 94  ? -8.829  2.357   6.331   1.00 92.95 94  A 1 
ATOM   737  N  N   . LEU A 1 95  ? -12.749 3.032   3.839   1.00 98.58 95  A 1 
ATOM   738  C  CA  . LEU A 1 95  ? -12.735 3.655   2.530   1.00 98.66 95  A 1 
ATOM   739  C  C   . LEU A 1 95  ? -13.953 4.549   2.286   1.00 98.62 95  A 1 
ATOM   740  O  O   . LEU A 1 95  ? -13.862 5.548   1.582   1.00 98.51 95  A 1 
ATOM   741  C  CB  . LEU A 1 95  ? -12.631 2.586   1.436   1.00 98.59 95  A 1 
ATOM   742  C  CG  . LEU A 1 95  ? -11.324 1.777   1.460   1.00 98.32 95  A 1 
ATOM   743  C  CD1 . LEU A 1 95  ? -11.378 0.659   0.429   1.00 97.91 95  A 1 
ATOM   744  C  CD2 . LEU A 1 95  ? -10.140 2.701   1.192   1.00 97.66 95  A 1 
ATOM   745  N  N   . LYS A 1 96  ? -15.088 4.177   2.875   1.00 98.72 96  A 1 
ATOM   746  C  CA  . LYS A 1 96  ? -16.294 4.978   2.714   1.00 98.67 96  A 1 
ATOM   747  C  C   . LYS A 1 96  ? -16.179 6.353   3.367   1.00 98.58 96  A 1 
ATOM   748  O  O   . LYS A 1 96  ? -16.967 7.250   3.074   1.00 98.17 96  A 1 
ATOM   749  C  CB  . LYS A 1 96  ? -17.506 4.242   3.298   1.00 98.43 96  A 1 
ATOM   750  C  CG  . LYS A 1 96  ? -18.007 3.098   2.434   1.00 96.34 96  A 1 
ATOM   751  C  CD  . LYS A 1 96  ? -19.238 2.442   3.033   1.00 91.89 96  A 1 
ATOM   752  C  CE  . LYS A 1 96  ? -19.791 1.351   2.135   1.00 85.28 96  A 1 
ATOM   753  N  NZ  . LYS A 1 96  ? -20.980 0.687   2.740   1.00 76.74 96  A 1 
ATOM   754  N  N   . LYS A 1 97  ? -15.190 6.524   4.232   1.00 98.64 97  A 1 
ATOM   755  C  CA  . LYS A 1 97  ? -14.981 7.818   4.879   1.00 98.52 97  A 1 
ATOM   756  C  C   . LYS A 1 97  ? -14.491 8.853   3.875   1.00 98.50 97  A 1 
ATOM   757  O  O   . LYS A 1 97  ? -14.602 10.062  4.108   1.00 98.04 97  A 1 
ATOM   758  C  CB  . LYS A 1 97  ? -13.967 7.685   6.027   1.00 98.46 97  A 1 
ATOM   759  C  CG  . LYS A 1 97  ? -14.458 6.841   7.180   1.00 97.59 97  A 1 
ATOM   760  C  CD  . LYS A 1 97  ? -13.396 6.740   8.281   1.00 94.56 97  A 1 
ATOM   761  C  CE  . LYS A 1 97  ? -13.867 5.874   9.435   1.00 90.83 97  A 1 
ATOM   762  N  NZ  . LYS A 1 97  ? -15.085 6.416   10.106  1.00 81.88 97  A 1 
ATOM   763  N  N   . PHE A 1 98  ? -13.954 8.385   2.751   1.00 98.68 98  A 1 
ATOM   764  C  CA  . PHE A 1 98  ? -13.479 9.278   1.704   1.00 98.50 98  A 1 
ATOM   765  C  C   . PHE A 1 98  ? -14.620 9.513   0.711   1.00 98.26 98  A 1 
ATOM   766  O  O   . PHE A 1 98  ? -14.630 8.982   -0.403  1.00 97.40 98  A 1 
ATOM   767  C  CB  . PHE A 1 98  ? -12.266 8.657   1.003   1.00 98.52 98  A 1 
ATOM   768  C  CG  . PHE A 1 98  ? -11.093 8.433   1.924   1.00 98.63 98  A 1 
ATOM   769  C  CD1 . PHE A 1 98  ? -10.378 9.514   2.430   1.00 98.33 98  A 1 
ATOM   770  C  CD2 . PHE A 1 98  ? -10.739 7.148   2.322   1.00 98.33 98  A 1 
ATOM   771  C  CE1 . PHE A 1 98  ? -9.330  9.318   3.320   1.00 98.02 98  A 1 
ATOM   772  C  CE2 . PHE A 1 98  ? -9.686  6.947   3.208   1.00 98.04 98  A 1 
ATOM   773  C  CZ  . PHE A 1 98  ? -8.977  8.031   3.707   1.00 98.20 98  A 1 
ATOM   774  N  N   . GLU A 1 99  ? -15.593 10.300  1.146   1.00 97.52 99  A 1 
ATOM   775  C  CA  . GLU A 1 99  ? -16.762 10.593  0.338   1.00 96.46 99  A 1 
ATOM   776  C  C   . GLU A 1 99  ? -16.429 11.246  -0.997  1.00 95.70 99  A 1 
ATOM   777  O  O   . GLU A 1 99  ? -15.569 12.113  -1.085  1.00 91.71 99  A 1 
ATOM   778  C  CB  . GLU A 1 99  ? -17.712 11.506  1.135   1.00 94.46 99  A 1 
ATOM   779  C  CG  . GLU A 1 99  ? -18.261 10.852  2.396   1.00 84.11 99  A 1 
ATOM   780  C  CD  . GLU A 1 99  ? -19.136 11.793  3.211   1.00 78.88 99  A 1 
ATOM   781  O  OE1 . GLU A 1 99  ? -19.504 12.866  2.691   1.00 71.92 99  A 1 
ATOM   782  O  OE2 . GLU A 1 99  ? -19.452 11.454  4.365   1.00 72.28 99  A 1 
ATOM   783  N  N   . ASP A 1 100 ? -17.115 10.782  -2.037  1.00 96.64 100 A 1 
ATOM   784  C  CA  . ASP A 1 100 ? -16.950 11.286  -3.391  1.00 96.68 100 A 1 
ATOM   785  C  C   . ASP A 1 100 ? -15.616 10.935  -4.056  1.00 97.46 100 A 1 
ATOM   786  O  O   . ASP A 1 100 ? -15.305 11.439  -5.133  1.00 96.13 100 A 1 
ATOM   787  C  CB  . ASP A 1 100 ? -17.146 12.813  -3.432  1.00 94.53 100 A 1 
ATOM   788  C  CG  . ASP A 1 100 ? -18.504 13.233  -2.910  1.00 87.68 100 A 1 
ATOM   789  O  OD1 . ASP A 1 100 ? -19.512 12.610  -3.294  1.00 81.75 100 A 1 
ATOM   790  O  OD2 . ASP A 1 100 ? -18.566 14.181  -2.110  1.00 81.10 100 A 1 
ATOM   791  N  N   . PHE A 1 101 ? -14.834 10.067  -3.435  1.00 98.25 101 A 1 
ATOM   792  C  CA  . PHE A 1 101 ? -13.562 9.633   -4.018  1.00 98.45 101 A 1 
ATOM   793  C  C   . PHE A 1 101 ? -13.799 8.512   -5.024  1.00 98.46 101 A 1 
ATOM   794  O  O   . PHE A 1 101 ? -14.703 7.693   -4.858  1.00 98.03 101 A 1 
ATOM   795  C  CB  . PHE A 1 101 ? -12.618 9.083   -2.936  1.00 98.45 101 A 1 
ATOM   796  C  CG  . PHE A 1 101 ? -11.736 10.113  -2.281  1.00 98.49 101 A 1 
ATOM   797  C  CD1 . PHE A 1 101 ? -12.282 11.222  -1.643  1.00 98.00 101 A 1 
ATOM   798  C  CD2 . PHE A 1 101 ? -10.358 9.938   -2.268  1.00 97.99 101 A 1 
ATOM   799  C  CE1 . PHE A 1 101 ? -11.459 12.142  -1.002  1.00 97.69 101 A 1 
ATOM   800  C  CE2 . PHE A 1 101 ? -9.528  10.854  -1.622  1.00 97.77 101 A 1 
ATOM   801  C  CZ  . PHE A 1 101 ? -10.078 11.957  -0.992  1.00 98.22 101 A 1 
ATOM   802  N  N   . PHE A 1 102 ? -12.963 8.477   -6.073  1.00 98.51 102 A 1 
ATOM   803  C  CA  . PHE A 1 102 ? -12.985 7.381   -7.030  1.00 98.63 102 A 1 
ATOM   804  C  C   . PHE A 1 102 ? -11.990 6.412   -6.398  1.00 98.77 102 A 1 
ATOM   805  O  O   . PHE A 1 102 ? -10.784 6.670   -6.386  1.00 98.66 102 A 1 
ATOM   806  C  CB  . PHE A 1 102 ? -12.477 7.842   -8.402  1.00 98.56 102 A 1 
ATOM   807  C  CG  . PHE A 1 102 ? -12.371 6.725   -9.409  1.00 98.58 102 A 1 
ATOM   808  C  CD1 . PHE A 1 102 ? -13.511 6.054   -9.850  1.00 98.32 102 A 1 
ATOM   809  C  CD2 . PHE A 1 102 ? -11.135 6.338   -9.914  1.00 98.32 102 A 1 
ATOM   810  C  CE1 . PHE A 1 102 ? -13.415 5.021   -10.777 1.00 98.04 102 A 1 
ATOM   811  C  CE2 . PHE A 1 102 ? -11.031 5.306   -10.839 1.00 98.09 102 A 1 
ATOM   812  C  CZ  . PHE A 1 102 ? -12.173 4.654   -11.272 1.00 98.23 102 A 1 
ATOM   813  N  N   . ILE A 1 103 ? -12.495 5.321   -5.834  1.00 98.88 103 A 1 
ATOM   814  C  CA  . ILE A 1 103 ? -11.653 4.359   -5.143  1.00 98.81 103 A 1 
ATOM   815  C  C   . ILE A 1 103 ? -11.451 3.057   -5.910  1.00 98.82 103 A 1 
ATOM   816  O  O   . ILE A 1 103 ? -12.402 2.479   -6.441  1.00 98.77 103 A 1 
ATOM   817  C  CB  . ILE A 1 103 ? -12.238 4.057   -3.743  1.00 98.62 103 A 1 
ATOM   818  C  CG1 . ILE A 1 103 ? -12.239 5.352   -2.921  1.00 96.56 103 A 1 
ATOM   819  C  CG2 . ILE A 1 103 ? -11.436 2.974   -3.036  1.00 98.02 103 A 1 
ATOM   820  C  CD1 . ILE A 1 103 ? -12.915 5.245   -1.564  1.00 89.72 103 A 1 
ATOM   821  N  N   . ILE A 1 104 ? -10.193 2.613   -5.975  1.00 98.89 104 A 1 
ATOM   822  C  CA  . ILE A 1 104 ? -9.816  1.395   -6.684  1.00 98.87 104 A 1 
ATOM   823  C  C   . ILE A 1 104 ? -9.298  0.386   -5.658  1.00 98.81 104 A 1 
ATOM   824  O  O   . ILE A 1 104 ? -8.113  0.383   -5.319  1.00 98.78 104 A 1 
ATOM   825  C  CB  . ILE A 1 104 ? -8.693  1.717   -7.703  1.00 98.85 104 A 1 
ATOM   826  C  CG1 . ILE A 1 104 ? -9.145  2.864   -8.631  1.00 98.44 104 A 1 
ATOM   827  C  CG2 . ILE A 1 104 ? -8.336  0.482   -8.517  1.00 98.59 104 A 1 
ATOM   828  C  CD1 . ILE A 1 104 ? -8.005  3.535   -9.367  1.00 97.00 104 A 1 
ATOM   829  N  N   . PRO A 1 105 ? -10.170 -0.481  -5.133  1.00 98.83 105 A 1 
ATOM   830  C  CA  . PRO A 1 105 ? -9.798  -1.459  -4.108  1.00 98.89 105 A 1 
ATOM   831  C  C   . PRO A 1 105 ? -9.241  -2.778  -4.628  1.00 98.87 105 A 1 
ATOM   832  O  O   . PRO A 1 105 ? -9.490  -3.164  -5.768  1.00 98.60 105 A 1 
ATOM   833  C  CB  . PRO A 1 105 ? -11.112 -1.662  -3.367  1.00 98.72 105 A 1 
ATOM   834  C  CG  . PRO A 1 105 ? -12.110 -1.643  -4.489  1.00 98.24 105 A 1 
ATOM   835  C  CD  . PRO A 1 105 ? -11.637 -0.474  -5.344  1.00 98.73 105 A 1 
ATOM   836  N  N   . MET A 1 106 ? -8.481  -3.469  -3.777  1.00 98.68 106 A 1 
ATOM   837  C  CA  . MET A 1 106 ? -7.931  -4.772  -4.124  1.00 98.54 106 A 1 
ATOM   838  C  C   . MET A 1 106 ? -7.635  -5.564  -2.851  1.00 98.69 106 A 1 
ATOM   839  O  O   . MET A 1 106 ? -7.754  -5.038  -1.742  1.00 98.03 106 A 1 
ATOM   840  C  CB  . MET A 1 106 ? -6.637  -4.629  -4.940  1.00 96.70 106 A 1 
ATOM   841  C  CG  . MET A 1 106 ? -5.434  -4.166  -4.129  1.00 92.93 106 A 1 
ATOM   842  S  SD  . MET A 1 106 ? -3.900  -4.118  -5.101  1.00 94.84 106 A 1 
ATOM   843  C  CE  . MET A 1 106 ? -4.232  -2.713  -6.152  1.00 90.13 106 A 1 
ATOM   844  N  N   . LEU A 1 107 ? -7.256  -6.824  -3.031  1.00 98.57 107 A 1 
ATOM   845  C  CA  . LEU A 1 107 ? -6.917  -7.700  -1.915  1.00 98.30 107 A 1 
ATOM   846  C  C   . LEU A 1 107 ? -5.412  -7.939  -1.860  1.00 98.37 107 A 1 
ATOM   847  O  O   . LEU A 1 107 ? -4.753  -8.018  -2.888  1.00 97.91 107 A 1 
ATOM   848  C  CB  . LEU A 1 107 ? -7.620  -9.047  -2.061  1.00 98.04 107 A 1 
ATOM   849  C  CG  . LEU A 1 107 ? -9.155  -9.061  -1.967  1.00 97.75 107 A 1 
ATOM   850  C  CD1 . LEU A 1 107 ? -9.674  -10.418 -2.420  1.00 97.09 107 A 1 
ATOM   851  C  CD2 . LEU A 1 107 ? -9.576  -8.768  -0.543  1.00 96.74 107 A 1 
ATOM   852  N  N   . GLY A 1 108 ? -4.881  -8.066  -0.644  1.00 98.30 108 A 1 
ATOM   853  C  CA  . GLY A 1 108 ? -3.474  -8.359  -0.451  1.00 98.28 108 A 1 
ATOM   854  C  C   . GLY A 1 108 ? -3.349  -9.825  -0.044  1.00 97.81 108 A 1 
ATOM   855  O  O   . GLY A 1 108 ? -4.355  -10.513 0.129   1.00 97.18 108 A 1 
ATOM   856  N  N   . ASN A 1 109 ? -2.122  -10.322 0.112   1.00 97.87 109 A 1 
ATOM   857  C  CA  . ASN A 1 109 ? -1.908  -11.724 0.472   1.00 97.37 109 A 1 
ATOM   858  C  C   . ASN A 1 109 ? -2.379  -12.113 1.870   1.00 97.08 109 A 1 
ATOM   859  O  O   . ASN A 1 109 ? -2.555  -13.292 2.158   1.00 95.97 109 A 1 
ATOM   860  C  CB  . ASN A 1 109 ? -0.437  -12.126 0.284   1.00 97.06 109 A 1 
ATOM   861  C  CG  . ASN A 1 109 ? 0.512   -11.289 1.105   1.00 96.86 109 A 1 
ATOM   862  O  OD1 . ASN A 1 109 ? 0.647   -10.087 0.875   1.00 94.53 109 A 1 
ATOM   863  N  ND2 . ASN A 1 109 ? 1.189   -11.925 2.054   1.00 93.81 109 A 1 
ATOM   864  N  N   . HIS A 1 110 ? -2.595  -11.124 2.734   1.00 97.01 110 A 1 
ATOM   865  C  CA  . HIS A 1 110 ? -3.093  -11.414 4.078   1.00 96.66 110 A 1 
ATOM   866  C  C   . HIS A 1 110 ? -4.612  -11.307 4.155   1.00 96.74 110 A 1 
ATOM   867  O  O   . HIS A 1 110 ? -5.211  -11.661 5.170   1.00 95.80 110 A 1 
ATOM   868  C  CB  . HIS A 1 110 ? -2.467  -10.453 5.091   1.00 96.40 110 A 1 
ATOM   869  C  CG  . HIS A 1 110 ? -1.034  -10.766 5.410   1.00 95.86 110 A 1 
ATOM   870  N  ND1 . HIS A 1 110 ? -0.676  -11.734 6.308   1.00 90.40 110 A 1 
ATOM   871  C  CD2 . HIS A 1 110 ? 0.114   -10.259 4.929   1.00 90.03 110 A 1 
ATOM   872  C  CE1 . HIS A 1 110 ? 0.642   -11.818 6.366   1.00 90.46 110 A 1 
ATOM   873  N  NE2 . HIS A 1 110 ? 1.147   -10.935 5.537   1.00 91.86 110 A 1 
ATOM   874  N  N   . ASP A 1 111 ? -5.233  -10.835 3.075   1.00 96.89 111 A 1 
ATOM   875  C  CA  . ASP A 1 111 ? -6.676  -10.654 3.048   1.00 96.96 111 A 1 
ATOM   876  C  C   . ASP A 1 111 ? -7.455  -11.895 2.628   1.00 96.78 111 A 1 
ATOM   877  O  O   . ASP A 1 111 ? -8.439  -11.819 1.890   1.00 95.77 111 A 1 
ATOM   878  C  CB  . ASP A 1 111 ? -7.031  -9.473  2.137   1.00 97.24 111 A 1 
ATOM   879  C  CG  . ASP A 1 111 ? -6.357  -8.181  2.574   1.00 97.50 111 A 1 
ATOM   880  O  OD1 . ASP A 1 111 ? -6.153  -8.003  3.790   1.00 96.43 111 A 1 
ATOM   881  O  OD2 . ASP A 1 111 ? -6.043  -7.349  1.699   1.00 96.65 111 A 1 
ATOM   882  N  N   . VAL A 1 112 ? -7.013  -13.057 3.113   1.00 96.10 112 A 1 
ATOM   883  C  CA  . VAL A 1 112 ? -7.664  -14.329 2.818   1.00 95.68 112 A 1 
ATOM   884  C  C   . VAL A 1 112 ? -7.245  -15.309 3.905   1.00 95.09 112 A 1 
ATOM   885  O  O   . VAL A 1 112 ? -6.230  -15.118 4.571   1.00 94.44 112 A 1 
ATOM   886  C  CB  . VAL A 1 112 ? -7.232  -14.880 1.432   1.00 95.48 112 A 1 
ATOM   887  C  CG1 . VAL A 1 112 ? -5.742  -15.205 1.423   1.00 93.71 112 A 1 
ATOM   888  C  CG2 . VAL A 1 112 ? -8.050  -16.124 1.081   1.00 93.95 112 A 1 
ATOM   889  N  N   . TYR A 1 113 ? -8.059  -16.358 4.113   1.00 94.49 113 A 1 
ATOM   890  C  CA  . TYR A 1 113 ? -7.733  -17.368 5.117   1.00 93.73 113 A 1 
ATOM   891  C  C   . TYR A 1 113 ? -7.753  -18.744 4.471   1.00 93.15 113 A 1 
ATOM   892  O  O   . TYR A 1 113 ? -8.755  -19.127 3.867   1.00 90.41 113 A 1 
ATOM   893  C  CB  . TYR A 1 113 ? -8.744  -17.332 6.263   1.00 92.85 113 A 1 
ATOM   894  C  CG  . TYR A 1 113 ? -8.412  -18.321 7.354   1.00 92.06 113 A 1 
ATOM   895  C  CD1 . TYR A 1 113 ? -7.468  -18.013 8.342   1.00 90.29 113 A 1 
ATOM   896  C  CD2 . TYR A 1 113 ? -8.992  -19.592 7.380   1.00 90.03 113 A 1 
ATOM   897  C  CE1 . TYR A 1 113 ? -7.116  -18.929 9.309   1.00 88.05 113 A 1 
ATOM   898  C  CE2 . TYR A 1 113 ? -8.643  -20.522 8.352   1.00 88.09 113 A 1 
ATOM   899  C  CZ  . TYR A 1 113 ? -7.702  -20.183 9.318   1.00 87.78 113 A 1 
ATOM   900  O  OH  . TYR A 1 113 ? -7.349  -21.102 10.279  1.00 85.11 113 A 1 
ATOM   901  N  N   . PRO A 1 114 ? -6.676  -19.515 4.593   1.00 93.05 114 A 1 
ATOM   902  C  CA  . PRO A 1 114 ? -5.400  -19.166 5.232   1.00 92.98 114 A 1 
ATOM   903  C  C   . PRO A 1 114 ? -4.651  -18.111 4.424   1.00 93.59 114 A 1 
ATOM   904  O  O   . PRO A 1 114 ? -4.905  -17.935 3.232   1.00 92.47 114 A 1 
ATOM   905  C  CB  . PRO A 1 114 ? -4.633  -20.495 5.244   1.00 91.17 114 A 1 
ATOM   906  C  CG  . PRO A 1 114 ? -5.703  -21.537 5.215   1.00 88.99 114 A 1 
ATOM   907  C  CD  . PRO A 1 114 ? -6.709  -20.952 4.249   1.00 91.17 114 A 1 
ATOM   908  N  N   . ALA A 1 115 ? -3.739  -17.425 5.070   1.00 93.40 115 A 1 
ATOM   909  C  CA  . ALA A 1 115 ? -2.974  -16.378 4.406   1.00 93.93 115 A 1 
ATOM   910  C  C   . ALA A 1 115 ? -2.242  -16.904 3.172   1.00 94.64 115 A 1 
ATOM   911  O  O   . ALA A 1 115 ? -1.785  -18.050 3.146   1.00 93.83 115 A 1 
ATOM   912  C  CB  . ALA A 1 115 ? -1.966  -15.760 5.374   1.00 93.04 115 A 1 
ATOM   913  N  N   . ASN A 1 116 ? -2.154  -16.079 2.135   1.00 95.14 116 A 1 
ATOM   914  C  CA  . ASN A 1 116 ? -1.466  -16.392 0.888   1.00 95.41 116 A 1 
ATOM   915  C  C   . ASN A 1 116 ? -2.152  -17.400 -0.029  1.00 95.94 116 A 1 
ATOM   916  O  O   . ASN A 1 116 ? -1.825  -17.478 -1.215  1.00 95.03 116 A 1 
ATOM   917  C  CB  . ASN A 1 116 ? -0.035  -16.891 1.157   1.00 95.19 116 A 1 
ATOM   918  C  CG  . ASN A 1 116 ? 0.736   -15.982 2.104   1.00 94.84 116 A 1 
ATOM   919  O  OD1 . ASN A 1 116 ? 0.667   -14.763 2.004   1.00 91.11 116 A 1 
ATOM   920  N  ND2 . ASN A 1 116 ? 1.474   -16.590 3.021   1.00 90.71 116 A 1 
ATOM   921  N  N   . GLN A 1 117 ? -3.089  -18.160 0.496   1.00 95.46 117 A 1 
ATOM   922  C  CA  . GLN A 1 117 ? -3.758  -19.201 -0.288  1.00 94.91 117 A 1 
ATOM   923  C  C   . GLN A 1 117 ? -4.985  -18.639 -1.009  1.00 94.58 117 A 1 
ATOM   924  O  O   . GLN A 1 117 ? -6.092  -18.633 -0.481  1.00 92.30 117 A 1 
ATOM   925  C  CB  . GLN A 1 117 ? -4.159  -20.362 0.623   1.00 94.25 117 A 1 
ATOM   926  C  CG  . GLN A 1 117 ? -3.033  -20.850 1.544   1.00 93.15 117 A 1 
ATOM   927  C  CD  . GLN A 1 117 ? -1.725  -21.070 0.817   1.00 93.16 117 A 1 
ATOM   928  O  OE1 . GLN A 1 117 ? -1.666  -21.775 -0.194  1.00 88.22 117 A 1 
ATOM   929  N  NE2 . GLN A 1 117 ? -0.657  -20.462 1.322   1.00 86.96 117 A 1 
ATOM   930  N  N   . MET A 1 118 ? -4.761  -18.163 -2.235  1.00 94.17 118 A 1 
ATOM   931  C  CA  . MET A 1 118 ? -5.820  -17.525 -2.997  1.00 93.89 118 A 1 
ATOM   932  C  C   . MET A 1 118 ? -5.929  -18.036 -4.435  1.00 92.66 118 A 1 
ATOM   933  O  O   . MET A 1 118 ? -5.019  -17.824 -5.239  1.00 85.92 118 A 1 
ATOM   934  C  CB  . MET A 1 118 ? -5.582  -16.017 -3.001  1.00 91.91 118 A 1 
ATOM   935  C  CG  . MET A 1 118 ? -6.729  -15.186 -3.510  1.00 87.54 118 A 1 
ATOM   936  S  SD  . MET A 1 118 ? -6.346  -13.408 -3.482  1.00 89.47 118 A 1 
ATOM   937  C  CE  . MET A 1 118 ? -6.395  -13.069 -1.727  1.00 84.81 118 A 1 
ATOM   938  N  N   . ALA A 1 119 ? -7.034  -18.705 -4.741  1.00 90.59 119 A 1 
ATOM   939  C  CA  . ALA A 1 119 ? -7.303  -19.219 -6.081  1.00 89.53 119 A 1 
ATOM   940  C  C   . ALA A 1 119 ? -8.708  -19.821 -6.098  1.00 89.29 119 A 1 
ATOM   941  O  O   . ALA A 1 119 ? -9.594  -19.353 -5.391  1.00 80.20 119 A 1 
ATOM   942  C  CB  . ALA A 1 119 ? -6.258  -20.256 -6.476  1.00 83.53 119 A 1 
ATOM   943  N  N   . ILE A 1 120 ? -8.910  -20.871 -6.899  1.00 83.03 120 A 1 
ATOM   944  C  CA  . ILE A 1 120 ? -10.229 -21.481 -7.012  1.00 79.66 120 A 1 
ATOM   945  C  C   . ILE A 1 120 ? -10.756 -22.075 -5.710  1.00 80.08 120 A 1 
ATOM   946  O  O   . ILE A 1 120 ? -11.950 -21.974 -5.424  1.00 74.20 120 A 1 
ATOM   947  C  CB  . ILE A 1 120 ? -10.230 -22.570 -8.129  1.00 74.17 120 A 1 
ATOM   948  C  CG1 . ILE A 1 120 ? -11.661 -23.021 -8.420  1.00 66.38 120 A 1 
ATOM   949  C  CG2 . ILE A 1 120 ? -9.355  -23.756 -7.708  1.00 65.19 120 A 1 
ATOM   950  C  CD1 . ILE A 1 120 ? -12.546 -21.912 -8.979  1.00 60.58 120 A 1 
ATOM   951  N  N   . ASN A 1 121 ? -9.880  -22.681 -4.910  1.00 79.34 121 A 1 
ATOM   952  C  CA  . ASN A 1 121 ? -10.312 -23.282 -3.648  1.00 76.41 121 A 1 
ATOM   953  C  C   . ASN A 1 121 ? -10.668 -22.255 -2.582  1.00 78.17 121 A 1 
ATOM   954  O  O   . ASN A 1 121 ? -11.219 -22.608 -1.537  1.00 73.67 121 A 1 
ATOM   955  C  CB  . ASN A 1 121 ? -9.241  -24.243 -3.111  1.00 73.08 121 A 1 
ATOM   956  C  CG  . ASN A 1 121 ? -9.043  -25.454 -3.998  1.00 67.26 121 A 1 
ATOM   957  O  OD1 . ASN A 1 121 ? -9.959  -25.880 -4.701  1.00 61.45 121 A 1 
ATOM   958  N  ND2 . ASN A 1 121 ? -7.847  -26.026 -3.961  1.00 60.87 121 A 1 
ATOM   959  N  N   . SER A 1 122 ? -10.348 -20.995 -2.835  1.00 81.28 122 A 1 
ATOM   960  C  CA  . SER A 1 122 ? -10.657 -19.918 -1.908  1.00 79.47 122 A 1 
ATOM   961  C  C   . SER A 1 122 ? -11.433 -18.823 -2.631  1.00 83.63 122 A 1 
ATOM   962  O  O   . SER A 1 122 ? -11.357 -17.649 -2.284  1.00 79.26 122 A 1 
ATOM   963  C  CB  . SER A 1 122 ? -9.363  -19.349 -1.299  1.00 72.00 122 A 1 
ATOM   964  O  OG  . SER A 1 122 ? -8.445  -18.989 -2.315  1.00 66.91 122 A 1 
ATOM   965  N  N   . GLN A 1 123 ? -12.187 -19.234 -3.660  1.00 89.54 123 A 1 
ATOM   966  C  CA  . GLN A 1 123 ? -12.969 -18.300 -4.475  1.00 90.59 123 A 1 
ATOM   967  C  C   . GLN A 1 123 ? -13.957 -17.487 -3.643  1.00 93.20 123 A 1 
ATOM   968  O  O   . GLN A 1 123 ? -14.375 -16.398 -4.029  1.00 91.53 123 A 1 
ATOM   969  C  CB  . GLN A 1 123 ? -13.709 -19.078 -5.567  1.00 86.96 123 A 1 
ATOM   970  C  CG  . GLN A 1 123 ? -14.246 -18.243 -6.741  1.00 77.64 123 A 1 
ATOM   971  C  CD  . GLN A 1 123 ? -15.527 -17.521 -6.420  1.00 72.53 123 A 1 
ATOM   972  O  OE1 . GLN A 1 123 ? -16.328 -17.980 -5.598  1.00 66.57 123 A 1 
ATOM   973  N  NE2 . GLN A 1 123 ? -15.748 -16.393 -7.078  1.00 62.80 123 A 1 
ATOM   974  N  N   . TRP A 1 124 ? -14.305 -18.012 -2.473  1.00 93.52 124 A 1 
ATOM   975  C  CA  . TRP A 1 124 ? -15.233 -17.319 -1.586  1.00 94.78 124 A 1 
ATOM   976  C  C   . TRP A 1 124 ? -14.769 -15.897 -1.265  1.00 96.11 124 A 1 
ATOM   977  O  O   . TRP A 1 124 ? -15.596 -15.007 -1.069  1.00 95.54 124 A 1 
ATOM   978  C  CB  . TRP A 1 124 ? -15.405 -18.096 -0.272  1.00 93.13 124 A 1 
ATOM   979  C  CG  . TRP A 1 124 ? -14.147 -18.188 0.538   1.00 90.33 124 A 1 
ATOM   980  C  CD1 . TRP A 1 124 ? -13.201 -19.175 0.488   1.00 86.02 124 A 1 
ATOM   981  C  CD2 . TRP A 1 124 ? -13.668 -17.226 1.497   1.00 90.09 124 A 1 
ATOM   982  N  NE1 . TRP A 1 124 ? -12.173 -18.883 1.346   1.00 82.80 124 A 1 
ATOM   983  C  CE2 . TRP A 1 124 ? -12.421 -17.690 1.979   1.00 87.14 124 A 1 
ATOM   984  C  CE3 . TRP A 1 124 ? -14.171 -16.016 2.000   1.00 83.89 124 A 1 
ATOM   985  C  CZ2 . TRP A 1 124 ? -11.666 -16.980 2.921   1.00 84.09 124 A 1 
ATOM   986  C  CZ3 . TRP A 1 124 ? -13.418 -15.302 2.943   1.00 83.41 124 A 1 
ATOM   987  C  CH2 . TRP A 1 124 ? -12.190 -15.790 3.390   1.00 82.70 124 A 1 
ATOM   988  N  N   . ILE A 1 125 ? -13.466 -15.696 -1.208  1.00 95.61 125 A 1 
ATOM   989  C  CA  . ILE A 1 125 ? -12.951 -14.375 -0.867  1.00 96.40 125 A 1 
ATOM   990  C  C   . ILE A 1 125 ? -13.240 -13.344 -1.954  1.00 97.36 125 A 1 
ATOM   991  O  O   . ILE A 1 125 ? -13.466 -12.171 -1.659  1.00 97.41 125 A 1 
ATOM   992  C  CB  . ILE A 1 125 ? -11.424 -14.401 -0.558  1.00 95.30 125 A 1 
ATOM   993  C  CG1 . ILE A 1 125 ? -10.983 -13.066 0.054   1.00 91.65 125 A 1 
ATOM   994  C  CG2 . ILE A 1 125 ? -10.619 -14.687 -1.831  1.00 91.19 125 A 1 
ATOM   995  C  CD1 . ILE A 1 125 ? -11.691 -12.711 1.342   1.00 86.70 125 A 1 
ATOM   996  N  N   . PHE A 1 126 ? -13.239 -13.778 -3.214  1.00 96.81 126 A 1 
ATOM   997  C  CA  . PHE A 1 126 ? -13.512 -12.860 -4.311  1.00 97.38 126 A 1 
ATOM   998  C  C   . PHE A 1 126 ? -14.978 -12.436 -4.290  1.00 97.60 126 A 1 
ATOM   999  O  O   . PHE A 1 126 ? -15.300 -11.270 -4.505  1.00 97.45 126 A 1 
ATOM   1000 C  CB  . PHE A 1 126 ? -13.174 -13.512 -5.663  1.00 97.22 126 A 1 
ATOM   1001 C  CG  . PHE A 1 126 ? -11.775 -14.045 -5.751  1.00 97.31 126 A 1 
ATOM   1002 C  CD1 . PHE A 1 126 ? -10.684 -13.298 -5.295  1.00 96.21 126 A 1 
ATOM   1003 C  CD2 . PHE A 1 126 ? -11.532 -15.311 -6.290  1.00 96.05 126 A 1 
ATOM   1004 C  CE1 . PHE A 1 126 ? -9.387  -13.796 -5.364  1.00 95.48 126 A 1 
ATOM   1005 C  CE2 . PHE A 1 126 ? -10.239 -15.816 -6.366  1.00 95.39 126 A 1 
ATOM   1006 C  CZ  . PHE A 1 126 ? -9.169  -15.059 -5.901  1.00 96.04 126 A 1 
ATOM   1007 N  N   . GLN A 1 127 ? -15.854 -13.396 -4.021  1.00 97.20 127 A 1 
ATOM   1008 C  CA  . GLN A 1 127 ? -17.286 -13.124 -3.943  1.00 97.26 127 A 1 
ATOM   1009 C  C   . GLN A 1 127 ? -17.568 -12.189 -2.768  1.00 97.84 127 A 1 
ATOM   1010 O  O   . GLN A 1 127 ? -18.268 -11.185 -2.914  1.00 97.70 127 A 1 
ATOM   1011 C  CB  . GLN A 1 127 ? -18.052 -14.439 -3.756  1.00 96.34 127 A 1 
ATOM   1012 C  CG  . GLN A 1 127 ? -19.557 -14.290 -3.502  1.00 88.24 127 A 1 
ATOM   1013 C  CD  . GLN A 1 127 ? -20.299 -13.688 -4.683  1.00 81.32 127 A 1 
ATOM   1014 O  OE1 . GLN A 1 127 ? -19.976 -13.959 -5.839  1.00 73.43 127 A 1 
ATOM   1015 N  NE2 . GLN A 1 127 ? -21.310 -12.884 -4.395  1.00 69.20 127 A 1 
ATOM   1016 N  N   . PHE A 1 128 ? -17.016 -12.536 -1.607  1.00 97.57 128 A 1 
ATOM   1017 C  CA  . PHE A 1 128 ? -17.223 -11.737 -0.408  1.00 97.88 128 A 1 
ATOM   1018 C  C   . PHE A 1 128 ? -16.680 -10.322 -0.549  1.00 98.17 128 A 1 
ATOM   1019 O  O   . PHE A 1 128 ? -17.372 -9.342  -0.257  1.00 98.09 128 A 1 
ATOM   1020 C  CB  . PHE A 1 128 ? -16.563 -12.417 0.797   1.00 97.69 128 A 1 
ATOM   1021 C  CG  . PHE A 1 128 ? -16.826 -11.714 2.109   1.00 97.72 128 A 1 
ATOM   1022 C  CD1 . PHE A 1 128 ? -18.029 -11.893 2.777   1.00 97.17 128 A 1 
ATOM   1023 C  CD2 . PHE A 1 128 ? -15.878 -10.856 2.654   1.00 97.13 128 A 1 
ATOM   1024 C  CE1 . PHE A 1 128 ? -18.287 -11.229 3.974   1.00 96.56 128 A 1 
ATOM   1025 C  CE2 . PHE A 1 128 ? -16.129 -10.185 3.858   1.00 96.62 128 A 1 
ATOM   1026 C  CZ  . PHE A 1 128 ? -17.337 -10.375 4.517   1.00 96.76 128 A 1 
ATOM   1027 N  N   . ALA A 1 129 ? -15.430 -10.197 -0.988  1.00 98.06 129 A 1 
ATOM   1028 C  CA  . ALA A 1 129 ? -14.808 -8.889  -1.138  1.00 98.23 129 A 1 
ATOM   1029 C  C   . ALA A 1 129 ? -15.517 -8.041  -2.193  1.00 98.55 129 A 1 
ATOM   1030 O  O   . ALA A 1 129 ? -15.663 -6.834  -2.024  1.00 98.51 129 A 1 
ATOM   1031 C  CB  . ALA A 1 129 ? -13.325 -9.045  -1.486  1.00 98.11 129 A 1 
ATOM   1032 N  N   . ALA A 1 130 ? -15.959 -8.676  -3.281  1.00 98.34 130 A 1 
ATOM   1033 C  CA  . ALA A 1 130 ? -16.652 -7.947  -4.333  1.00 98.45 130 A 1 
ATOM   1034 C  C   . ALA A 1 130 ? -17.940 -7.342  -3.776  1.00 98.50 130 A 1 
ATOM   1035 O  O   . ALA A 1 130 ? -18.304 -6.214  -4.116  1.00 98.50 130 A 1 
ATOM   1036 C  CB  . ALA A 1 130 ? -16.979 -8.877  -5.501  1.00 98.28 130 A 1 
ATOM   1037 N  N   . GLU A 1 131 ? -18.627 -8.094  -2.922  1.00 98.55 131 A 1 
ATOM   1038 C  CA  . GLU A 1 131 ? -19.871 -7.619  -2.321  1.00 98.47 131 A 1 
ATOM   1039 C  C   . GLU A 1 131 ? -19.593 -6.447  -1.380  1.00 98.69 131 A 1 
ATOM   1040 O  O   . GLU A 1 131 ? -20.357 -5.487  -1.331  1.00 98.31 131 A 1 
ATOM   1041 C  CB  . GLU A 1 131 ? -20.561 -8.758  -1.563  1.00 97.79 131 A 1 
ATOM   1042 C  CG  . GLU A 1 131 ? -21.023 -9.892  -2.474  1.00 87.84 131 A 1 
ATOM   1043 C  CD  . GLU A 1 131 ? -21.632 -11.063 -1.711  1.00 81.23 131 A 1 
ATOM   1044 O  OE1 . GLU A 1 131 ? -21.446 -11.147 -0.477  1.00 75.66 131 A 1 
ATOM   1045 O  OE2 . GLU A 1 131 ? -22.289 -11.909 -2.361  1.00 75.85 131 A 1 
ATOM   1046 N  N   . GLN A 1 132 ? -18.496 -6.525  -0.642  1.00 98.63 132 A 1 
ATOM   1047 C  CA  . GLN A 1 132 ? -18.140 -5.450  0.285   1.00 98.69 132 A 1 
ATOM   1048 C  C   . GLN A 1 132 ? -17.669 -4.203  -0.457  1.00 98.71 132 A 1 
ATOM   1049 O  O   . GLN A 1 132 ? -18.055 -3.085  -0.117  1.00 98.49 132 A 1 
ATOM   1050 C  CB  . GLN A 1 132 ? -17.047 -5.916  1.256   1.00 98.51 132 A 1 
ATOM   1051 C  CG  . GLN A 1 132 ? -17.463 -7.066  2.172   1.00 97.35 132 A 1 
ATOM   1052 C  CD  . GLN A 1 132 ? -18.732 -6.761  2.944   1.00 96.41 132 A 1 
ATOM   1053 O  OE1 . GLN A 1 132 ? -18.859 -5.699  3.551   1.00 89.57 132 A 1 
ATOM   1054 N  NE2 . GLN A 1 132 ? -19.677 -7.693  2.916   1.00 87.97 132 A 1 
ATOM   1055 N  N   . PHE A 1 133 ? -16.838 -4.392  -1.494  1.00 98.75 133 A 1 
ATOM   1056 C  CA  . PHE A 1 133 ? -16.309 -3.272  -2.267  1.00 98.88 133 A 1 
ATOM   1057 C  C   . PHE A 1 133 ? -17.285 -2.749  -3.331  1.00 98.87 133 A 1 
ATOM   1058 O  O   . PHE A 1 133 ? -16.973 -1.770  -4.022  1.00 98.61 133 A 1 
ATOM   1059 C  CB  . PHE A 1 133 ? -15.004 -3.675  -2.972  1.00 98.76 133 A 1 
ATOM   1060 C  CG  . PHE A 1 133 ? -13.859 -4.002  -2.036  1.00 98.71 133 A 1 
ATOM   1061 C  CD1 . PHE A 1 133 ? -13.706 -3.341  -0.818  1.00 98.30 133 A 1 
ATOM   1062 C  CD2 . PHE A 1 133 ? -12.901 -4.937  -2.407  1.00 98.15 133 A 1 
ATOM   1063 C  CE1 . PHE A 1 133 ? -12.623 -3.624  0.017   1.00 97.77 133 A 1 
ATOM   1064 C  CE2 . PHE A 1 133 ? -11.820 -5.222  -1.584  1.00 97.70 133 A 1 
ATOM   1065 C  CZ  . PHE A 1 133 ? -11.676 -4.565  -0.366  1.00 97.92 133 A 1 
ATOM   1066 N  N   . ALA A 1 134 ? -18.433 -3.387  -3.474  1.00 98.73 134 A 1 
ATOM   1067 C  CA  . ALA A 1 134 ? -19.421 -3.017  -4.482  1.00 98.73 134 A 1 
ATOM   1068 C  C   . ALA A 1 134 ? -19.698 -1.508  -4.617  1.00 98.78 134 A 1 
ATOM   1069 O  O   . ALA A 1 134 ? -19.817 -1.016  -5.738  1.00 98.35 134 A 1 
ATOM   1070 C  CB  . ALA A 1 134 ? -20.730 -3.766  -4.232  1.00 98.41 134 A 1 
ATOM   1071 N  N   . PRO A 1 135 ? -19.785 -0.769  -3.508  1.00 98.61 135 A 1 
ATOM   1072 C  CA  . PRO A 1 135 ? -20.051 0.672   -3.607  1.00 98.47 135 A 1 
ATOM   1073 C  C   . PRO A 1 135 ? -19.012 1.441   -4.417  1.00 98.55 135 A 1 
ATOM   1074 O  O   . PRO A 1 135 ? -19.296 2.531   -4.923  1.00 98.02 135 A 1 
ATOM   1075 C  CB  . PRO A 1 135 ? -20.069 1.125   -2.145  1.00 97.84 135 A 1 
ATOM   1076 C  CG  . PRO A 1 135 ? -20.556 -0.088  -1.424  1.00 96.16 135 A 1 
ATOM   1077 C  CD  . PRO A 1 135 ? -19.795 -1.199  -2.101  1.00 98.07 135 A 1 
ATOM   1078 N  N   . PHE A 1 136 ? -17.805 0.880   -4.545  1.00 98.77 136 A 1 
ATOM   1079 C  CA  . PHE A 1 136 ? -16.730 1.542   -5.273  1.00 98.75 136 A 1 
ATOM   1080 C  C   . PHE A 1 136 ? -16.532 1.014   -6.695  1.00 98.70 136 A 1 
ATOM   1081 O  O   . PHE A 1 136 ? -15.775 1.600   -7.479  1.00 98.45 136 A 1 
ATOM   1082 C  CB  . PHE A 1 136 ? -15.407 1.367   -4.518  1.00 98.74 136 A 1 
ATOM   1083 C  CG  . PHE A 1 136 ? -15.494 1.627   -3.037  1.00 98.72 136 A 1 
ATOM   1084 C  CD1 . PHE A 1 136 ? -15.866 2.877   -2.554  1.00 98.36 136 A 1 
ATOM   1085 C  CD2 . PHE A 1 136 ? -15.224 0.608   -2.129  1.00 98.32 136 A 1 
ATOM   1086 C  CE1 . PHE A 1 136 ? -15.966 3.113   -1.186  1.00 97.92 136 A 1 
ATOM   1087 C  CE2 . PHE A 1 136 ? -15.318 0.838   -0.761  1.00 97.90 136 A 1 
ATOM   1088 C  CZ  . PHE A 1 136 ? -15.686 2.094   -0.289  1.00 98.07 136 A 1 
ATOM   1089 N  N   . LEU A 1 137 ? -17.186 -0.067  -7.020  1.00 98.74 137 A 1 
ATOM   1090 C  CA  . LEU A 1 137 ? -16.987 -0.721  -8.311  1.00 98.77 137 A 1 
ATOM   1091 C  C   . LEU A 1 137 ? -18.132 -0.597  -9.306  1.00 98.67 137 A 1 
ATOM   1092 O  O   . LEU A 1 137 ? -19.297 -0.496  -8.927  1.00 98.32 137 A 1 
ATOM   1093 C  CB  . LEU A 1 137 ? -16.715 -2.214  -8.071  1.00 98.71 137 A 1 
ATOM   1094 C  CG  . LEU A 1 137 ? -15.577 -2.575  -7.109  1.00 98.53 137 A 1 
ATOM   1095 C  CD1 . LEU A 1 137 ? -15.595 -4.084  -6.849  1.00 98.24 137 A 1 
ATOM   1096 C  CD2 . LEU A 1 137 ? -14.245 -2.144  -7.702  1.00 98.08 137 A 1 
ATOM   1097 N  N   . SER A 1 138 ? -17.783 -0.620  -10.590 1.00 98.72 138 A 1 
ATOM   1098 C  CA  . SER A 1 138 ? -18.781 -0.599  -11.651 1.00 98.55 138 A 1 
ATOM   1099 C  C   . SER A 1 138 ? -19.330 -2.025  -11.690 1.00 98.66 138 A 1 
ATOM   1100 O  O   . SER A 1 138 ? -18.714 -2.948  -11.156 1.00 98.42 138 A 1 
ATOM   1101 C  CB  . SER A 1 138 ? -18.137 -0.259  -12.994 1.00 98.25 138 A 1 
ATOM   1102 O  OG  . SER A 1 138 ? -17.213 -1.254  -13.374 1.00 97.14 138 A 1 
ATOM   1103 N  N   . GLN A 1 139 ? -20.473 -2.223  -12.343 1.00 98.59 139 A 1 
ATOM   1104 C  CA  . GLN A 1 139 ? -21.064 -3.552  -12.414 1.00 98.46 139 A 1 
ATOM   1105 C  C   . GLN A 1 139 ? -20.115 -4.553  -13.081 1.00 98.43 139 A 1 
ATOM   1106 O  O   . GLN A 1 139 ? -19.987 -5.688  -12.632 1.00 98.12 139 A 1 
ATOM   1107 C  CB  . GLN A 1 139 ? -22.388 -3.513  -13.183 1.00 98.11 139 A 1 
ATOM   1108 C  CG  . GLN A 1 139 ? -23.149 -4.836  -13.180 1.00 90.93 139 A 1 
ATOM   1109 C  CD  . GLN A 1 139 ? -23.405 -5.355  -11.774 1.00 86.34 139 A 1 
ATOM   1110 O  OE1 . GLN A 1 139 ? -23.833 -4.618  -10.892 1.00 80.58 139 A 1 
ATOM   1111 N  NE2 . GLN A 1 139 ? -23.138 -6.644  -11.556 1.00 77.68 139 A 1 
ATOM   1112 N  N   . ASN A 1 140 ? -19.456 -4.128  -14.166 1.00 98.43 140 A 1 
ATOM   1113 C  CA  . ASN A 1 140 ? -18.523 -5.016  -14.854 1.00 98.25 140 A 1 
ATOM   1114 C  C   . ASN A 1 140 ? -17.339 -5.366  -13.955 1.00 98.53 140 A 1 
ATOM   1115 O  O   . ASN A 1 140 ? -16.859 -6.503  -13.961 1.00 98.21 140 A 1 
ATOM   1116 C  CB  . ASN A 1 140 ? -18.006 -4.375  -16.148 1.00 97.44 140 A 1 
ATOM   1117 C  CG  . ASN A 1 140 ? -19.069 -4.305  -17.230 1.00 85.59 140 A 1 
ATOM   1118 O  OD1 . ASN A 1 140 ? -20.045 -5.054  -17.213 1.00 74.71 140 A 1 
ATOM   1119 N  ND2 . ASN A 1 140 ? -18.872 -3.411  -18.189 1.00 75.21 140 A 1 
ATOM   1120 N  N   . ALA A 1 141 ? -16.875 -4.398  -13.172 1.00 98.65 141 A 1 
ATOM   1121 C  CA  . ALA A 1 141 ? -15.757 -4.627  -12.268 1.00 98.74 141 A 1 
ATOM   1122 C  C   . ALA A 1 141 ? -16.153 -5.633  -11.186 1.00 98.73 141 A 1 
ATOM   1123 O  O   . ALA A 1 141 ? -15.348 -6.482  -10.803 1.00 98.66 141 A 1 
ATOM   1124 C  CB  . ALA A 1 141 ? -15.311 -3.315  -11.634 1.00 98.79 141 A 1 
ATOM   1125 N  N   . ILE A 1 142 ? -17.379 -5.526  -10.704 1.00 98.78 142 A 1 
ATOM   1126 C  CA  . ILE A 1 142 ? -17.868 -6.445  -9.677  1.00 98.63 142 A 1 
ATOM   1127 C  C   . ILE A 1 142 ? -17.845 -7.883  -10.193 1.00 98.48 142 A 1 
ATOM   1128 O  O   . ILE A 1 142 ? -17.376 -8.790  -9.515  1.00 98.13 142 A 1 
ATOM   1129 C  CB  . ILE A 1 142 ? -19.313 -6.080  -9.243  1.00 98.58 142 A 1 
ATOM   1130 C  CG1 . ILE A 1 142 ? -19.295 -4.759  -8.471  1.00 98.04 142 A 1 
ATOM   1131 C  CG2 . ILE A 1 142 ? -19.914 -7.196  -8.381  1.00 98.06 142 A 1 
ATOM   1132 C  CD1 . ILE A 1 142 ? -20.678 -4.220  -8.132  1.00 96.42 142 A 1 
ATOM   1133 N  N   . GLU A 1 143 ? -18.353 -8.087  -11.409 1.00 98.39 143 A 1 
ATOM   1134 C  CA  . GLU A 1 143 ? -18.390 -9.426  -11.988 1.00 98.04 143 A 1 
ATOM   1135 C  C   . GLU A 1 143 ? -16.990 -9.996  -12.181 1.00 97.91 143 A 1 
ATOM   1136 O  O   . GLU A 1 143 ? -16.744 -11.174 -11.926 1.00 97.47 143 A 1 
ATOM   1137 C  CB  . GLU A 1 143 ? -19.140 -9.404  -13.320 1.00 97.83 143 A 1 
ATOM   1138 C  CG  . GLU A 1 143 ? -20.616 -9.039  -13.199 1.00 92.25 143 A 1 
ATOM   1139 C  CD  . GLU A 1 143 ? -21.350 -9.923  -12.198 1.00 85.98 143 A 1 
ATOM   1140 O  OE1 . GLU A 1 143 ? -21.200 -11.158 -12.269 1.00 78.92 143 A 1 
ATOM   1141 O  OE2 . GLU A 1 143 ? -22.074 -9.374  -11.346 1.00 80.43 143 A 1 
ATOM   1142 N  N   . SER A 1 144 ? -16.072 -9.163  -12.633 1.00 98.07 144 A 1 
ATOM   1143 C  CA  . SER A 1 144 ? -14.696 -9.599  -12.858 1.00 98.05 144 A 1 
ATOM   1144 C  C   . SER A 1 144 ? -14.022 -9.917  -11.516 1.00 97.93 144 A 1 
ATOM   1145 O  O   . SER A 1 144 ? -13.315 -10.920 -11.388 1.00 97.64 144 A 1 
ATOM   1146 C  CB  . SER A 1 144 ? -13.915 -8.521  -13.598 1.00 98.10 144 A 1 
ATOM   1147 O  OG  . SER A 1 144 ? -12.632 -8.982  -13.966 1.00 93.87 144 A 1 
ATOM   1148 N  N   . PHE A 1 145 ? -14.258 -9.062  -10.529 1.00 98.36 145 A 1 
ATOM   1149 C  CA  . PHE A 1 145 ? -13.679 -9.248  -9.201  1.00 98.39 145 A 1 
ATOM   1150 C  C   . PHE A 1 145 ? -14.133 -10.576 -8.608  1.00 98.16 145 A 1 
ATOM   1151 O  O   . PHE A 1 145 ? -13.335 -11.312 -8.009  1.00 97.72 145 A 1 
ATOM   1152 C  CB  . PHE A 1 145 ? -14.096 -8.086  -8.285  1.00 98.37 145 A 1 
ATOM   1153 C  CG  . PHE A 1 145 ? -13.223 -7.926  -7.061  1.00 98.47 145 A 1 
ATOM   1154 C  CD1 . PHE A 1 145 ? -12.457 -6.768  -6.894  1.00 98.08 145 A 1 
ATOM   1155 C  CD2 . PHE A 1 145 ? -13.159 -8.898  -6.078  1.00 97.99 145 A 1 
ATOM   1156 C  CE1 . PHE A 1 145 ? -11.646 -6.595  -5.770  1.00 97.64 145 A 1 
ATOM   1157 C  CE2 . PHE A 1 145 ? -12.348 -8.740  -4.959  1.00 97.61 145 A 1 
ATOM   1158 C  CZ  . PHE A 1 145 ? -11.590 -7.596  -4.803  1.00 98.00 145 A 1 
ATOM   1159 N  N   . LYS A 1 146 ? -15.409 -10.890 -8.785  1.00 97.99 146 A 1 
ATOM   1160 C  CA  . LYS A 1 146 ? -15.964 -12.138 -8.252  1.00 97.40 146 A 1 
ATOM   1161 C  C   . LYS A 1 146 ? -15.276 -13.367 -8.842  1.00 96.95 146 A 1 
ATOM   1162 O  O   . LYS A 1 146 ? -15.198 -14.409 -8.195  1.00 96.45 146 A 1 
ATOM   1163 C  CB  . LYS A 1 146 ? -17.472 -12.228 -8.531  1.00 97.42 146 A 1 
ATOM   1164 C  CG  . LYS A 1 146 ? -18.316 -11.299 -7.687  1.00 95.77 146 A 1 
ATOM   1165 C  CD  . LYS A 1 146 ? -19.799 -11.478 -8.006  1.00 93.55 146 A 1 
ATOM   1166 C  CE  . LYS A 1 146 ? -20.665 -10.611 -7.113  1.00 88.38 146 A 1 
ATOM   1167 N  NZ  . LYS A 1 146 ? -22.121 -10.765 -7.442  1.00 82.88 146 A 1 
ATOM   1168 N  N   . HIS A 1 147 ? -14.770 -13.236 -10.066 1.00 97.00 147 A 1 
ATOM   1169 C  CA  . HIS A 1 147 ? -14.105 -14.351 -10.732 1.00 96.82 147 A 1 
ATOM   1170 C  C   . HIS A 1 147 ? -12.713 -14.626 -10.164 1.00 96.85 147 A 1 
ATOM   1171 O  O   . HIS A 1 147 ? -12.385 -15.762 -9.832  1.00 96.06 147 A 1 
ATOM   1172 C  CB  . HIS A 1 147 ? -14.002 -14.089 -12.232 1.00 96.39 147 A 1 
ATOM   1173 C  CG  . HIS A 1 147 ? -13.288 -15.175 -12.977 1.00 93.12 147 A 1 
ATOM   1174 N  ND1 . HIS A 1 147 ? -13.776 -16.454 -13.075 1.00 83.96 147 A 1 
ATOM   1175 C  CD2 . HIS A 1 147 ? -12.102 -15.181 -13.627 1.00 84.04 147 A 1 
ATOM   1176 C  CE1 . HIS A 1 147 ? -12.924 -17.203 -13.760 1.00 84.57 147 A 1 
ATOM   1177 N  NE2 . HIS A 1 147 ? -11.899 -16.448 -14.107 1.00 85.89 147 A 1 
ATOM   1178 N  N   . GLY A 1 148 ? -11.889 -13.569 -10.065 1.00 97.43 148 A 1 
ATOM   1179 C  CA  . GLY A 1 148 ? -10.529 -13.769 -9.589  1.00 97.44 148 A 1 
ATOM   1180 C  C   . GLY A 1 148 ? -9.855  -12.625 -8.856  1.00 97.90 148 A 1 
ATOM   1181 O  O   . GLY A 1 148 ? -8.653  -12.681 -8.595  1.00 97.68 148 A 1 
ATOM   1182 N  N   . GLY A 1 149 ? -10.619 -11.594 -8.520  1.00 97.91 149 A 1 
ATOM   1183 C  CA  . GLY A 1 149 ? -10.046 -10.465 -7.799  1.00 98.15 149 A 1 
ATOM   1184 C  C   . GLY A 1 149 ? -9.361  -9.429  -8.679  1.00 98.45 149 A 1 
ATOM   1185 O  O   . GLY A 1 149 ? -8.709  -8.512  -8.174  1.00 98.30 149 A 1 
ATOM   1186 N  N   . TYR A 1 150 ? -9.511  -9.560  -9.995  1.00 98.43 150 A 1 
ATOM   1187 C  CA  . TYR A 1 150 ? -8.925  -8.609  -10.931 1.00 98.52 150 A 1 
ATOM   1188 C  C   . TYR A 1 150 ? -10.039 -7.943  -11.740 1.00 98.63 150 A 1 
ATOM   1189 O  O   . TYR A 1 150 ? -11.105 -8.527  -11.927 1.00 98.48 150 A 1 
ATOM   1190 C  CB  . TYR A 1 150 ? -7.912  -9.297  -11.852 1.00 98.32 150 A 1 
ATOM   1191 C  CG  . TYR A 1 150 ? -8.419  -10.504 -12.620 1.00 98.32 150 A 1 
ATOM   1192 C  CD1 . TYR A 1 150 ? -9.177  -10.355 -13.788 1.00 97.89 150 A 1 
ATOM   1193 C  CD2 . TYR A 1 150 ? -8.099  -11.801 -12.206 1.00 97.84 150 A 1 
ATOM   1194 C  CE1 . TYR A 1 150 ? -9.603  -11.468 -14.516 1.00 97.53 150 A 1 
ATOM   1195 C  CE2 . TYR A 1 150 ? -8.518  -12.913 -12.924 1.00 97.56 150 A 1 
ATOM   1196 C  CZ  . TYR A 1 150 ? -9.269  -12.741 -14.082 1.00 97.72 150 A 1 
ATOM   1197 O  OH  . TYR A 1 150 ? -9.677  -13.840 -14.809 1.00 97.02 150 A 1 
ATOM   1198 N  N   . TYR A 1 151 ? -9.784  -6.720  -12.219 1.00 98.85 151 A 1 
ATOM   1199 C  CA  . TYR A 1 151 ? -10.812 -5.974  -12.945 1.00 98.83 151 A 1 
ATOM   1200 C  C   . TYR A 1 151 ? -10.272 -4.669  -13.519 1.00 98.98 151 A 1 
ATOM   1201 O  O   . TYR A 1 151 ? -9.102  -4.316  -13.308 1.00 98.90 151 A 1 
ATOM   1202 C  CB  . TYR A 1 151 ? -11.975 -5.652  -11.996 1.00 98.85 151 A 1 
ATOM   1203 C  CG  . TYR A 1 151 ? -11.584 -4.708  -10.871 1.00 98.89 151 A 1 
ATOM   1204 C  CD1 . TYR A 1 151 ? -11.763 -3.329  -10.996 1.00 98.80 151 A 1 
ATOM   1205 C  CD2 . TYR A 1 151 ? -11.008 -5.192  -9.687  1.00 98.76 151 A 1 
ATOM   1206 C  CE1 . TYR A 1 151 ? -11.383 -2.457  -9.974  1.00 98.73 151 A 1 
ATOM   1207 C  CE2 . TYR A 1 151 ? -10.619 -4.329  -8.660  1.00 98.75 151 A 1 
ATOM   1208 C  CZ  . TYR A 1 151 ? -10.811 -2.963  -8.813  1.00 98.85 151 A 1 
ATOM   1209 O  OH  . TYR A 1 151 ? -10.433 -2.094  -7.799  1.00 98.75 151 A 1 
ATOM   1210 N  N   . THR A 1 152 ? -11.117 -3.956  -14.245 1.00 98.96 152 A 1 
ATOM   1211 C  CA  . THR A 1 152 ? -10.761 -2.661  -14.804 1.00 98.90 152 A 1 
ATOM   1212 C  C   . THR A 1 152 ? -11.925 -1.696  -14.612 1.00 98.83 152 A 1 
ATOM   1213 O  O   . THR A 1 152 ? -13.083 -2.121  -14.504 1.00 98.65 152 A 1 
ATOM   1214 C  CB  . THR A 1 152 ? -10.460 -2.712  -16.323 1.00 98.62 152 A 1 
ATOM   1215 O  OG1 . THR A 1 152 ? -11.676 -2.950  -17.045 1.00 96.39 152 A 1 
ATOM   1216 C  CG2 . THR A 1 152 ? -9.461  -3.819  -16.639 1.00 96.69 152 A 1 
ATOM   1217 N  N   . MET A 1 153 ? -11.612 -0.404  -14.576 1.00 98.89 153 A 1 
ATOM   1218 C  CA  . MET A 1 153 ? -12.614 0.652   -14.463 1.00 98.71 153 A 1 
ATOM   1219 C  C   . MET A 1 153 ? -12.021 1.897   -15.101 1.00 98.84 153 A 1 
ATOM   1220 O  O   . MET A 1 153 ? -10.853 2.215   -14.885 1.00 98.59 153 A 1 
ATOM   1221 C  CB  . MET A 1 153 ? -12.959 0.986   -13.004 1.00 98.14 153 A 1 
ATOM   1222 C  CG  . MET A 1 153 ? -13.769 -0.057  -12.256 1.00 94.15 153 A 1 
ATOM   1223 S  SD  . MET A 1 153 ? -14.561 0.646   -10.780 1.00 96.18 153 A 1 
ATOM   1224 C  CE  . MET A 1 153 ? -13.136 1.063   -9.769  1.00 91.17 153 A 1 
ATOM   1225 N  N   . PRO A 1 154 ? -12.812 2.630   -15.887 1.00 98.61 154 A 1 
ATOM   1226 C  CA  . PRO A 1 154 ? -12.285 3.842   -16.502 1.00 98.45 154 A 1 
ATOM   1227 C  C   . PRO A 1 154 ? -12.223 4.958   -15.470 1.00 98.50 154 A 1 
ATOM   1228 O  O   . PRO A 1 154 ? -13.092 5.063   -14.604 1.00 98.17 154 A 1 
ATOM   1229 C  CB  . PRO A 1 154 ? -13.306 4.133   -17.602 1.00 97.84 154 A 1 
ATOM   1230 C  CG  . PRO A 1 154 ? -14.590 3.630   -16.996 1.00 95.14 154 A 1 
ATOM   1231 C  CD  . PRO A 1 154 ? -14.183 2.323   -16.352 1.00 97.98 154 A 1 
ATOM   1232 N  N   . PHE A 1 155 ? -11.191 5.787   -15.547 1.00 98.37 155 A 1 
ATOM   1233 C  CA  . PHE A 1 155 ? -11.085 6.912   -14.626 1.00 98.34 155 A 1 
ATOM   1234 C  C   . PHE A 1 155 ? -12.165 7.918   -15.043 1.00 98.08 155 A 1 
ATOM   1235 O  O   . PHE A 1 155 ? -12.448 8.066   -16.235 1.00 97.47 155 A 1 
ATOM   1236 C  CB  . PHE A 1 155 ? -9.701  7.567   -14.735 1.00 98.39 155 A 1 
ATOM   1237 C  CG  . PHE A 1 155 ? -8.627  6.869   -13.937 1.00 98.59 155 A 1 
ATOM   1238 C  CD1 . PHE A 1 155 ? -8.429  7.185   -12.596 1.00 98.34 155 A 1 
ATOM   1239 C  CD2 . PHE A 1 155 ? -7.829  5.893   -14.525 1.00 98.30 155 A 1 
ATOM   1240 C  CE1 . PHE A 1 155 ? -7.438  6.544   -11.844 1.00 98.13 155 A 1 
ATOM   1241 C  CE2 . PHE A 1 155 ? -6.840  5.242   -13.783 1.00 98.15 155 A 1 
ATOM   1242 C  CZ  . PHE A 1 155 ? -6.650  5.574   -12.448 1.00 98.40 155 A 1 
ATOM   1243 N  N   . PRO A 1 156 ? -12.782 8.613   -14.083 1.00 97.77 156 A 1 
ATOM   1244 C  CA  . PRO A 1 156 ? -13.831 9.597   -14.378 1.00 97.21 156 A 1 
ATOM   1245 C  C   . PRO A 1 156 ? -13.368 10.677  -15.357 1.00 96.98 156 A 1 
ATOM   1246 O  O   . PRO A 1 156 ? -12.269 11.219  -15.232 1.00 95.88 156 A 1 
ATOM   1247 C  CB  . PRO A 1 156 ? -14.148 10.179  -12.998 1.00 96.43 156 A 1 
ATOM   1248 C  CG  . PRO A 1 156 ? -13.894 9.017   -12.087 1.00 94.94 156 A 1 
ATOM   1249 C  CD  . PRO A 1 156 ? -12.606 8.445   -12.628 1.00 97.35 156 A 1 
ATOM   1250 N  N   . ALA A 1 157 ? -14.203 10.985  -16.326 1.00 94.70 157 A 1 
ATOM   1251 C  CA  . ALA A 1 157 ? -13.884 11.991  -17.336 1.00 93.33 157 A 1 
ATOM   1252 C  C   . ALA A 1 157 ? -13.683 13.396  -16.775 1.00 93.32 157 A 1 
ATOM   1253 O  O   . ALA A 1 157 ? -12.923 14.187  -17.332 1.00 90.37 157 A 1 
ATOM   1254 C  CB  . ALA A 1 157 ? -14.972 12.013  -18.405 1.00 90.86 157 A 1 
ATOM   1255 N  N   . HIS A 1 158 ? -14.340 13.703  -15.662 1.00 93.27 158 A 1 
ATOM   1256 C  CA  . HIS A 1 158 ? -14.240 15.034  -15.069 1.00 92.71 158 A 1 
ATOM   1257 C  C   . HIS A 1 158 ? -12.885 15.360  -14.440 1.00 93.84 158 A 1 
ATOM   1258 O  O   . HIS A 1 158 ? -12.680 16.464  -13.945 1.00 92.32 158 A 1 
ATOM   1259 C  CB  . HIS A 1 158 ? -15.357 15.229  -14.023 1.00 90.67 158 A 1 
ATOM   1260 C  CG  . HIS A 1 158 ? -15.215 14.347  -12.816 1.00 87.42 158 A 1 
ATOM   1261 N  ND1 . HIS A 1 158 ? -14.255 14.551  -11.858 1.00 77.36 158 A 1 
ATOM   1262 C  CD2 . HIS A 1 158 ? -15.925 13.276  -12.412 1.00 76.97 158 A 1 
ATOM   1263 C  CE1 . HIS A 1 158 ? -14.361 13.640  -10.917 1.00 75.80 158 A 1 
ATOM   1264 N  NE2 . HIS A 1 158 ? -15.372 12.841  -11.226 1.00 77.89 158 A 1 
ATOM   1265 N  N   . LEU A 1 159 ? -11.962 14.408  -14.474 1.00 95.94 159 A 1 
ATOM   1266 C  CA  . LEU A 1 159 ? -10.625 14.620  -13.912 1.00 95.98 159 A 1 
ATOM   1267 C  C   . LEU A 1 159 ? -9.680  15.369  -14.850 1.00 95.49 159 A 1 
ATOM   1268 O  O   . LEU A 1 159 ? -8.518  15.607  -14.514 1.00 92.83 159 A 1 
ATOM   1269 C  CB  . LEU A 1 159 ? -10.007 13.277  -13.513 1.00 95.97 159 A 1 
ATOM   1270 C  CG  . LEU A 1 159 ? -10.700 12.525  -12.376 1.00 96.25 159 A 1 
ATOM   1271 C  CD1 . LEU A 1 159 ? -10.068 11.150  -12.203 1.00 95.63 159 A 1 
ATOM   1272 C  CD2 . LEU A 1 159 ? -10.602 13.334  -11.086 1.00 95.59 159 A 1 
ATOM   1273 N  N   . GLY A 1 160 ? -10.172 15.741  -16.026 1.00 95.00 160 A 1 
ATOM   1274 C  CA  . GLY A 1 160 ? -9.339  16.487  -16.966 1.00 94.72 160 A 1 
ATOM   1275 C  C   . GLY A 1 160 ? -8.431  15.597  -17.802 1.00 95.44 160 A 1 
ATOM   1276 O  O   . GLY A 1 160 ? -7.396  16.043  -18.294 1.00 92.56 160 A 1 
ATOM   1277 N  N   . ILE A 1 161 ? -8.820  14.349  -17.976 1.00 95.80 161 A 1 
ATOM   1278 C  CA  . ILE A 1 161 ? -8.046  13.382  -18.749 1.00 95.87 161 A 1 
ATOM   1279 C  C   . ILE A 1 161 ? -8.202  13.658  -20.250 1.00 96.04 161 A 1 
ATOM   1280 O  O   . ILE A 1 161 ? -9.316  13.821  -20.743 1.00 94.20 161 A 1 
ATOM   1281 C  CB  . ILE A 1 161 ? -8.525  11.948  -18.437 1.00 93.65 161 A 1 
ATOM   1282 C  CG1 . ILE A 1 161 ? -8.299  11.656  -16.946 1.00 86.78 161 A 1 
ATOM   1283 C  CG2 . ILE A 1 161 ? -7.784  10.942  -19.299 1.00 85.05 161 A 1 
ATOM   1284 C  CD1 . ILE A 1 161 ? -8.970  10.384  -16.453 1.00 84.79 161 A 1 
ATOM   1285 N  N   . LYS A 1 162 ? -7.068  13.719  -20.960 1.00 95.69 162 A 1 
ATOM   1286 C  CA  . LYS A 1 162 ? -7.078  14.018  -22.391 1.00 95.75 162 A 1 
ATOM   1287 C  C   . LYS A 1 162 ? -7.060  12.767  -23.277 1.00 95.73 162 A 1 
ATOM   1288 O  O   . LYS A 1 162 ? -7.392  12.832  -24.459 1.00 92.81 162 A 1 
ATOM   1289 C  CB  . LYS A 1 162 ? -5.879  14.901  -22.740 1.00 94.61 162 A 1 
ATOM   1290 C  CG  . LYS A 1 162 ? -5.916  16.275  -22.076 1.00 92.12 162 A 1 
ATOM   1291 C  CD  . LYS A 1 162 ? -7.121  17.076  -22.550 1.00 84.35 162 A 1 
ATOM   1292 C  CE  . LYS A 1 162 ? -7.102  18.496  -21.984 1.00 78.74 162 A 1 
ATOM   1293 N  NZ  . LYS A 1 162 ? -7.194  18.504  -20.512 1.00 68.49 162 A 1 
ATOM   1294 N  N   . VAL A 1 163 ? -6.661  11.641  -22.691 1.00 95.73 163 A 1 
ATOM   1295 C  CA  . VAL A 1 163 ? -6.629  10.364  -23.402 1.00 95.99 163 A 1 
ATOM   1296 C  C   . VAL A 1 163 ? -7.371  9.376   -22.512 1.00 96.63 163 A 1 
ATOM   1297 O  O   . VAL A 1 163 ? -7.113  9.323   -21.314 1.00 95.48 163 A 1 
ATOM   1298 C  CB  . VAL A 1 163 ? -5.177  9.868   -23.606 1.00 93.72 163 A 1 
ATOM   1299 C  CG1 . VAL A 1 163 ? -5.187  8.486   -24.241 1.00 84.95 163 A 1 
ATOM   1300 C  CG2 . VAL A 1 163 ? -4.409  10.851  -24.477 1.00 85.81 163 A 1 
ATOM   1301 N  N   . PRO A 1 164 ? -8.292  8.577   -23.078 1.00 97.20 164 A 1 
ATOM   1302 C  CA  . PRO A 1 164 ? -9.035  7.614   -22.265 1.00 97.30 164 A 1 
ATOM   1303 C  C   . PRO A 1 164 ? -8.081  6.823   -21.368 1.00 97.89 164 A 1 
ATOM   1304 O  O   . PRO A 1 164 ? -7.173  6.149   -21.855 1.00 97.27 164 A 1 
ATOM   1305 C  CB  . PRO A 1 164 ? -9.720  6.731   -23.314 1.00 96.40 164 A 1 
ATOM   1306 C  CG  . PRO A 1 164 ? -10.003 7.708   -24.412 1.00 94.15 164 A 1 
ATOM   1307 C  CD  . PRO A 1 164 ? -8.710  8.496   -24.496 1.00 96.48 164 A 1 
ATOM   1308 N  N   . LEU A 1 165 ? -8.285  6.925   -20.050 1.00 98.18 165 A 1 
ATOM   1309 C  CA  . LEU A 1 165 ? -7.417  6.265   -19.089 1.00 98.37 165 A 1 
ATOM   1310 C  C   . LEU A 1 165 ? -8.193  5.282   -18.220 1.00 98.41 165 A 1 
ATOM   1311 O  O   . LEU A 1 165 ? -9.294  5.584   -17.762 1.00 98.35 165 A 1 
ATOM   1312 C  CB  . LEU A 1 165 ? -6.744  7.325   -18.207 1.00 98.27 165 A 1 
ATOM   1313 C  CG  . LEU A 1 165 ? -5.744  6.849   -17.154 1.00 97.86 165 A 1 
ATOM   1314 C  CD1 . LEU A 1 165 ? -4.542  6.210   -17.835 1.00 97.24 165 A 1 
ATOM   1315 C  CD2 . LEU A 1 165 ? -5.301  8.035   -16.310 1.00 97.25 165 A 1 
ATOM   1316 N  N   . ASN A 1 166 ? -7.609  4.116   -18.013 1.00 98.69 166 A 1 
ATOM   1317 C  CA  . ASN A 1 166 ? -8.261  3.076   -17.241 1.00 98.74 166 A 1 
ATOM   1318 C  C   . ASN A 1 166 ? -7.443  2.575   -16.052 1.00 98.87 166 A 1 
ATOM   1319 O  O   . ASN A 1 166 ? -6.220  2.530   -16.108 1.00 98.74 166 A 1 
ATOM   1320 C  CB  . ASN A 1 166 ? -8.567  1.878   -18.136 1.00 98.69 166 A 1 
ATOM   1321 C  CG  . ASN A 1 166 ? -9.479  2.232   -19.292 1.00 98.57 166 A 1 
ATOM   1322 O  OD1 . ASN A 1 166 ? -10.698 2.225   -19.148 1.00 93.98 166 A 1 
ATOM   1323 N  ND2 . ASN A 1 166 ? -8.887  2.550   -20.438 1.00 93.60 166 A 1 
ATOM   1324 N  N   . ALA A 1 167 ? -8.139  2.207   -14.976 1.00 98.86 167 A 1 
ATOM   1325 C  CA  . ALA A 1 167 ? -7.491  1.633   -13.810 1.00 98.87 167 A 1 
ATOM   1326 C  C   . ALA A 1 167 ? -7.585  0.132   -14.046 1.00 98.95 167 A 1 
ATOM   1327 O  O   . ALA A 1 167 ? -8.668  -0.393  -14.326 1.00 98.85 167 A 1 
ATOM   1328 C  CB  . ALA A 1 167 ? -8.248  2.008   -12.538 1.00 98.78 167 A 1 
ATOM   1329 N  N   . VAL A 1 168 ? -6.454  -0.558  -13.975 1.00 98.98 168 A 1 
ATOM   1330 C  CA  . VAL A 1 168 ? -6.424  -2.006  -14.166 1.00 98.96 168 A 1 
ATOM   1331 C  C   . VAL A 1 168 ? -5.823  -2.649  -12.925 1.00 98.94 168 A 1 
ATOM   1332 O  O   . VAL A 1 168 ? -4.680  -2.363  -12.565 1.00 98.92 168 A 1 
ATOM   1333 C  CB  . VAL A 1 168 ? -5.571  -2.391  -15.395 1.00 98.91 168 A 1 
ATOM   1334 C  CG1 . VAL A 1 168 ? -5.522  -3.904  -15.550 1.00 98.67 168 A 1 
ATOM   1335 C  CG2 . VAL A 1 168 ? -6.152  -1.750  -16.656 1.00 98.71 168 A 1 
ATOM   1336 N  N   . VAL A 1 169 ? -6.599  -3.505  -12.268 1.00 98.96 169 A 1 
ATOM   1337 C  CA  . VAL A 1 169 ? -6.135  -4.181  -11.063 1.00 98.91 169 A 1 
ATOM   1338 C  C   . VAL A 1 169 ? -5.842  -5.648  -11.344 1.00 98.93 169 A 1 
ATOM   1339 O  O   . VAL A 1 169 ? -6.694  -6.373  -11.854 1.00 98.84 169 A 1 
ATOM   1340 C  CB  . VAL A 1 169 ? -7.192  -4.088  -9.941  1.00 98.91 169 A 1 
ATOM   1341 C  CG1 . VAL A 1 169 ? -6.788  -4.959  -8.750  1.00 98.54 169 A 1 
ATOM   1342 C  CG2 . VAL A 1 169 ? -7.346  -2.639  -9.501  1.00 98.58 169 A 1 
ATOM   1343 N  N   . LEU A 1 170 ? -4.623  -6.073  -11.013 1.00 98.95 170 A 1 
ATOM   1344 C  CA  . LEU A 1 170 ? -4.220  -7.463  -11.187 1.00 98.99 170 A 1 
ATOM   1345 C  C   . LEU A 1 170 ? -4.098  -8.107  -9.813  1.00 98.82 170 A 1 
ATOM   1346 O  O   . LEU A 1 170 ? -3.625  -7.483  -8.865  1.00 98.67 170 A 1 
ATOM   1347 C  CB  . LEU A 1 170 ? -2.870  -7.565  -11.900 1.00 98.88 170 A 1 
ATOM   1348 C  CG  . LEU A 1 170 ? -2.798  -7.084  -13.351 1.00 98.57 170 A 1 
ATOM   1349 C  CD1 . LEU A 1 170 ? -1.378  -7.280  -13.876 1.00 98.17 170 A 1 
ATOM   1350 C  CD2 . LEU A 1 170 ? -3.783  -7.872  -14.201 1.00 98.01 170 A 1 
ATOM   1351 N  N   . ASN A 1 171 ? -4.527  -9.369  -9.720  1.00 98.72 171 A 1 
ATOM   1352 C  CA  . ASN A 1 171 ? -4.420  -10.102 -8.468  1.00 98.68 171 A 1 
ATOM   1353 C  C   . ASN A 1 171 ? -3.150  -10.948 -8.536  1.00 98.53 171 A 1 
ATOM   1354 O  O   . ASN A 1 171 ? -3.171  -12.103 -8.953  1.00 98.24 171 A 1 
ATOM   1355 C  CB  . ASN A 1 171 ? -5.633  -11.013 -8.274  1.00 98.33 171 A 1 
ATOM   1356 C  CG  . ASN A 1 171 ? -5.549  -11.818 -6.987  1.00 98.14 171 A 1 
ATOM   1357 O  OD1 . ASN A 1 171 ? -4.616  -11.660 -6.204  1.00 96.47 171 A 1 
ATOM   1358 N  ND2 . ASN A 1 171 ? -6.528  -12.675 -6.766  1.00 95.59 171 A 1 
ATOM   1359 N  N   . THR A 1 172 ? -2.023  -10.360 -8.115  1.00 98.69 172 A 1 
ATOM   1360 C  CA  . THR A 1 172 ? -0.751  -11.070 -8.165  1.00 98.61 172 A 1 
ATOM   1361 C  C   . THR A 1 172 ? -0.529  -11.995 -6.974  1.00 98.59 172 A 1 
ATOM   1362 O  O   . THR A 1 172 ? 0.488   -12.682 -6.908  1.00 98.25 172 A 1 
ATOM   1363 C  CB  . THR A 1 172 ? 0.440   -10.103 -8.296  1.00 98.67 172 A 1 
ATOM   1364 O  OG1 . THR A 1 172 ? 0.360   -9.092  -7.292  1.00 98.12 172 A 1 
ATOM   1365 C  CG2 . THR A 1 172 ? 0.418   -9.447  -9.676  1.00 97.69 172 A 1 
ATOM   1366 N  N   . VAL A 1 173 ? -1.481  -12.037 -6.050  1.00 98.50 173 A 1 
ATOM   1367 C  CA  . VAL A 1 173 ? -1.380  -12.978 -4.935  1.00 98.39 173 A 1 
ATOM   1368 C  C   . VAL A 1 173 ? -1.484  -14.372 -5.550  1.00 98.17 173 A 1 
ATOM   1369 O  O   . VAL A 1 173 ? -1.004  -15.354 -4.995  1.00 97.80 173 A 1 
ATOM   1370 C  CB  . VAL A 1 173 ? -2.507  -12.765 -3.898  1.00 98.13 173 A 1 
ATOM   1371 C  CG1 . VAL A 1 173 ? -2.422  -13.828 -2.805  1.00 97.56 173 A 1 
ATOM   1372 C  CG2 . VAL A 1 173 ? -2.393  -11.375 -3.283  1.00 97.61 173 A 1 
ATOM   1373 N  N   . LEU A 1 174 ? -2.100  -14.448 -6.732  1.00 98.18 174 A 1 
ATOM   1374 C  CA  . LEU A 1 174 ? -2.226  -15.713 -7.447  1.00 98.08 174 A 1 
ATOM   1375 C  C   . LEU A 1 174 ? -0.850  -16.248 -7.843  1.00 98.07 174 A 1 
ATOM   1376 O  O   . LEU A 1 174 ? -0.671  -17.452 -8.020  1.00 97.69 174 A 1 
ATOM   1377 C  CB  . LEU A 1 174 ? -3.066  -15.538 -8.721  1.00 97.90 174 A 1 
ATOM   1378 C  CG  . LEU A 1 174 ? -4.533  -15.130 -8.554  1.00 97.56 174 A 1 
ATOM   1379 C  CD1 . LEU A 1 174 ? -5.168  -14.952 -9.926  1.00 97.10 174 A 1 
ATOM   1380 C  CD2 . LEU A 1 174 ? -5.286  -16.189 -7.756  1.00 96.94 174 A 1 
ATOM   1381 N  N   . TYR A 1 175 ? 0.115   -15.344 -7.969  1.00 98.29 175 A 1 
ATOM   1382 C  CA  . TYR A 1 175 ? 1.465   -15.727 -8.390  1.00 98.33 175 A 1 
ATOM   1383 C  C   . TYR A 1 175 ? 2.490   -15.783 -7.260  1.00 98.36 175 A 1 
ATOM   1384 O  O   . TYR A 1 175 ? 3.636   -16.171 -7.478  1.00 97.93 175 A 1 
ATOM   1385 C  CB  . TYR A 1 175 ? 1.967   -14.745 -9.453  1.00 98.40 175 A 1 
ATOM   1386 C  CG  . TYR A 1 175 ? 0.986   -14.489 -10.584 1.00 98.52 175 A 1 
ATOM   1387 C  CD1 . TYR A 1 175 ? 0.203   -15.516 -11.106 1.00 98.32 175 A 1 
ATOM   1388 C  CD2 . TYR A 1 175 ? 0.852   -13.210 -11.130 1.00 98.34 175 A 1 
ATOM   1389 C  CE1 . TYR A 1 175 ? -0.701  -15.285 -12.144 1.00 98.29 175 A 1 
ATOM   1390 C  CE2 . TYR A 1 175 ? -0.039  -12.969 -12.172 1.00 98.28 175 A 1 
ATOM   1391 C  CZ  . TYR A 1 175 ? -0.815  -14.004 -12.675 1.00 98.46 175 A 1 
ATOM   1392 O  OH  . TYR A 1 175 ? -1.697  -13.768 -13.701 1.00 98.24 175 A 1 
ATOM   1393 N  N   . TYR A 1 176 ? 2.092   -15.409 -6.066  1.00 98.30 176 A 1 
ATOM   1394 C  CA  . TYR A 1 176 ? 2.976   -15.394 -4.902  1.00 98.28 176 A 1 
ATOM   1395 C  C   . TYR A 1 176 ? 3.521   -16.801 -4.634  1.00 98.00 176 A 1 
ATOM   1396 O  O   . TYR A 1 176 ? 2.766   -17.773 -4.629  1.00 97.62 176 A 1 
ATOM   1397 C  CB  . TYR A 1 176 ? 2.185   -14.896 -3.692  1.00 98.00 176 A 1 
ATOM   1398 C  CG  . TYR A 1 176 ? 3.011   -14.479 -2.485  1.00 97.80 176 A 1 
ATOM   1399 C  CD1 . TYR A 1 176 ? 4.300   -13.979 -2.609  1.00 96.91 176 A 1 
ATOM   1400 C  CD2 . TYR A 1 176 ? 2.445   -14.538 -1.215  1.00 96.89 176 A 1 
ATOM   1401 C  CE1 . TYR A 1 176 ? 5.016   -13.552 -1.500  1.00 96.26 176 A 1 
ATOM   1402 C  CE2 . TYR A 1 176 ? 3.151   -14.111 -0.098  1.00 96.23 176 A 1 
ATOM   1403 C  CZ  . TYR A 1 176 ? 4.436   -13.619 -0.243  1.00 96.31 176 A 1 
ATOM   1404 O  OH  . TYR A 1 176 ? 5.130   -13.198 0.868   1.00 95.29 176 A 1 
ATOM   1405 N  N   . ASN A 1 177 ? 4.832   -16.918 -4.399  1.00 97.91 177 A 1 
ATOM   1406 C  CA  . ASN A 1 177 ? 5.425   -18.233 -4.203  1.00 97.48 177 A 1 
ATOM   1407 C  C   . ASN A 1 177 ? 5.099   -18.915 -2.866  1.00 97.46 177 A 1 
ATOM   1408 O  O   . ASN A 1 177 ? 5.614   -19.992 -2.584  1.00 96.05 177 A 1 
ATOM   1409 C  CB  . ASN A 1 177 ? 6.947   -18.207 -4.445  1.00 96.19 177 A 1 
ATOM   1410 C  CG  . ASN A 1 177 ? 7.681   -17.251 -3.549  1.00 94.86 177 A 1 
ATOM   1411 O  OD1 . ASN A 1 177 ? 7.217   -16.908 -2.466  1.00 88.88 177 A 1 
ATOM   1412 N  ND2 . ASN A 1 177 ? 8.848   -16.824 -4.000  1.00 87.95 177 A 1 
ATOM   1413 N  N   . TYR A 1 178 ? 4.242   -18.299 -2.068  1.00 97.43 178 A 1 
ATOM   1414 C  CA  . TYR A 1 178 ? 3.772   -18.912 -0.830  1.00 96.97 178 A 1 
ATOM   1415 C  C   . TYR A 1 178 ? 2.337   -19.387 -1.032  1.00 96.91 178 A 1 
ATOM   1416 O  O   . TYR A 1 178 ? 1.718   -19.940 -0.126  1.00 95.44 178 A 1 
ATOM   1417 C  CB  . TYR A 1 178 ? 3.828   -17.915 0.341   1.00 96.25 178 A 1 
ATOM   1418 C  CG  . TYR A 1 178 ? 5.215   -17.716 0.913   1.00 94.86 178 A 1 
ATOM   1419 C  CD1 . TYR A 1 178 ? 5.878   -18.763 1.551   1.00 91.05 178 A 1 
ATOM   1420 C  CD2 . TYR A 1 178 ? 5.856   -16.490 0.814   1.00 90.76 178 A 1 
ATOM   1421 C  CE1 . TYR A 1 178 ? 7.160   -18.587 2.077   1.00 89.20 178 A 1 
ATOM   1422 C  CE2 . TYR A 1 178 ? 7.138   -16.304 1.339   1.00 89.28 178 A 1 
ATOM   1423 C  CZ  . TYR A 1 178 ? 7.779   -17.356 1.969   1.00 89.94 178 A 1 
ATOM   1424 O  OH  . TYR A 1 178 ? 9.040   -17.188 2.478   1.00 87.40 178 A 1 
ATOM   1425 N  N   . ASN A 1 179 ? 1.805   -19.170 -2.249  1.00 96.79 179 A 1 
ATOM   1426 C  CA  . ASN A 1 179 ? 0.446   -19.582 -2.594  1.00 96.90 179 A 1 
ATOM   1427 C  C   . ASN A 1 179 ? 0.526   -20.986 -3.186  1.00 96.83 179 A 1 
ATOM   1428 O  O   . ASN A 1 179 ? 0.787   -21.160 -4.371  1.00 96.29 179 A 1 
ATOM   1429 C  CB  . ASN A 1 179 ? -0.150  -18.613 -3.614  1.00 96.99 179 A 1 
ATOM   1430 C  CG  . ASN A 1 179 ? -1.602  -18.909 -3.926  1.00 97.25 179 A 1 
ATOM   1431 O  OD1 . ASN A 1 179 ? -2.117  -19.983 -3.609  1.00 95.80 179 A 1 
ATOM   1432 N  ND2 . ASN A 1 179 ? -2.280  -17.951 -4.550  1.00 95.59 179 A 1 
ATOM   1433 N  N   . LYS A 1 180 ? 0.278   -21.992 -2.350  1.00 96.39 180 A 1 
ATOM   1434 C  CA  . LYS A 1 180 ? 0.352   -23.385 -2.781  1.00 95.71 180 A 1 
ATOM   1435 C  C   . LYS A 1 180 ? -0.740  -23.804 -3.758  1.00 95.42 180 A 1 
ATOM   1436 O  O   . LYS A 1 180 ? -0.601  -24.807 -4.449  1.00 93.33 180 A 1 
ATOM   1437 C  CB  . LYS A 1 180 ? 0.335   -24.309 -1.559  1.00 95.12 180 A 1 
ATOM   1438 C  CG  . LYS A 1 180 ? 1.496   -24.100 -0.609  1.00 90.82 180 A 1 
ATOM   1439 C  CD  . LYS A 1 180 ? 1.430   -25.047 0.576   1.00 81.25 180 A 1 
ATOM   1440 C  CE  . LYS A 1 180 ? 2.605   -24.845 1.516   1.00 73.78 180 A 1 
ATOM   1441 N  NZ  . LYS A 1 180 ? 2.544   -25.766 2.691   1.00 62.98 180 A 1 
ATOM   1442 N  N   . GLN A 1 181 ? -1.812  -23.040 -3.832  1.00 95.73 181 A 1 
ATOM   1443 C  CA  . GLN A 1 181 ? -2.920  -23.365 -4.726  1.00 94.86 181 A 1 
ATOM   1444 C  C   . GLN A 1 181 ? -2.589  -23.190 -6.201  1.00 94.98 181 A 1 
ATOM   1445 O  O   . GLN A 1 181 ? -3.241  -23.783 -7.057  1.00 92.44 181 A 1 
ATOM   1446 C  CB  . GLN A 1 181 ? -4.148  -22.512 -4.394  1.00 93.46 181 A 1 
ATOM   1447 C  CG  . GLN A 1 181 ? -4.848  -22.890 -3.100  1.00 89.66 181 A 1 
ATOM   1448 C  CD  . GLN A 1 181 ? -6.170  -22.160 -2.940  1.00 84.99 181 A 1 
ATOM   1449 O  OE1 . GLN A 1 181 ? -6.882  -21.933 -3.918  1.00 77.25 181 A 1 
ATOM   1450 N  NE2 . GLN A 1 181 ? -6.512  -21.802 -1.714  1.00 74.44 181 A 1 
ATOM   1451 N  N   . THR A 1 182 ? -1.593  -22.373 -6.501  1.00 96.07 182 A 1 
ATOM   1452 C  CA  . THR A 1 182 ? -1.265  -22.072 -7.886  1.00 96.15 182 A 1 
ATOM   1453 C  C   . THR A 1 182 ? 0.114   -22.512 -8.367  1.00 95.98 182 A 1 
ATOM   1454 O  O   . THR A 1 182 ? 0.488   -22.242 -9.508  1.00 94.63 182 A 1 
ATOM   1455 C  CB  . THR A 1 182 ? -1.376  -20.552 -8.135  1.00 96.10 182 A 1 
ATOM   1456 O  OG1 . THR A 1 182 ? -0.476  -19.873 -7.250  1.00 95.07 182 A 1 
ATOM   1457 C  CG2 . THR A 1 182 ? -2.798  -20.073 -7.855  1.00 94.87 182 A 1 
ATOM   1458 N  N   . MET A 1 183 ? 0.867   -23.193 -7.516  1.00 95.26 183 A 1 
ATOM   1459 C  CA  . MET A 1 183 ? 2.220   -23.601 -7.877  1.00 94.09 183 A 1 
ATOM   1460 C  C   . MET A 1 183 ? 2.329   -24.487 -9.113  1.00 93.19 183 A 1 
ATOM   1461 O  O   . MET A 1 183 ? 3.348   -24.469 -9.797  1.00 89.31 183 A 1 
ATOM   1462 C  CB  . MET A 1 183 ? 2.896   -24.288 -6.684  1.00 91.94 183 A 1 
ATOM   1463 C  CG  . MET A 1 183 ? 2.258   -25.595 -6.256  1.00 85.47 183 A 1 
ATOM   1464 S  SD  . MET A 1 183 ? 3.069   -26.268 -4.768  1.00 82.24 183 A 1 
ATOM   1465 C  CE  . MET A 1 183 ? 4.687   -26.659 -5.435  1.00 72.64 183 A 1 
ATOM   1466 N  N   . ASP A 1 184 ? 1.273   -25.245 -9.414  1.00 93.21 184 A 1 
ATOM   1467 C  CA  . ASP A 1 184 ? 1.296   -26.140 -10.570 1.00 91.81 184 A 1 
ATOM   1468 C  C   . ASP A 1 184 ? 0.433   -25.662 -11.738 1.00 91.86 184 A 1 
ATOM   1469 O  O   . ASP A 1 184 ? 0.191   -26.413 -12.679 1.00 87.21 184 A 1 
ATOM   1470 C  CB  . ASP A 1 184 ? 0.834   -27.542 -10.159 1.00 89.37 184 A 1 
ATOM   1471 C  CG  . ASP A 1 184 ? 1.726   -28.166 -9.104  1.00 84.14 184 A 1 
ATOM   1472 O  OD1 . ASP A 1 184 ? 2.963   -28.129 -9.268  1.00 78.32 184 A 1 
ATOM   1473 O  OD2 . ASP A 1 184 ? 1.185   -28.685 -8.118  1.00 78.35 184 A 1 
ATOM   1474 N  N   . SER A 1 185 ? -0.005  -24.414 -11.686 1.00 92.93 185 A 1 
ATOM   1475 C  CA  . SER A 1 185 ? -0.840  -23.862 -12.742 1.00 93.27 185 A 1 
ATOM   1476 C  C   . SER A 1 185 ? -0.030  -23.168 -13.831 1.00 93.84 185 A 1 
ATOM   1477 O  O   . SER A 1 185 ? 1.170   -22.910 -13.672 1.00 90.38 185 A 1 
ATOM   1478 C  CB  . SER A 1 185 ? -1.847  -22.876 -12.147 1.00 90.96 185 A 1 
ATOM   1479 O  OG  . SER A 1 185 ? -2.699  -23.514 -11.212 1.00 82.48 185 A 1 
ATOM   1480 N  N   . THR A 1 186 ? -0.696  -22.865 -14.940 1.00 95.46 186 A 1 
ATOM   1481 C  CA  . THR A 1 186 ? -0.067  -22.186 -16.060 1.00 95.64 186 A 1 
ATOM   1482 C  C   . THR A 1 186 ? -0.573  -20.750 -16.147 1.00 96.20 186 A 1 
ATOM   1483 O  O   . THR A 1 186 ? 0.204   -19.812 -16.284 1.00 93.45 186 A 1 
ATOM   1484 C  CB  . THR A 1 186 ? -0.364  -22.905 -17.391 1.00 93.84 186 A 1 
ATOM   1485 O  OG1 . THR A 1 186 ? 0.149   -24.242 -17.339 1.00 88.59 186 A 1 
ATOM   1486 C  CG2 . THR A 1 186 ? 0.276   -22.166 -18.552 1.00 86.99 186 A 1 
ATOM   1487 N  N   . ASP A 1 187 ? -1.903  -20.594 -16.050 1.00 96.70 187 A 1 
ATOM   1488 C  CA  . ASP A 1 187 ? -2.525  -19.280 -16.097 1.00 97.31 187 A 1 
ATOM   1489 C  C   . ASP A 1 187 ? -3.660  -19.267 -15.072 1.00 97.34 187 A 1 
ATOM   1490 O  O   . ASP A 1 187 ? -4.831  -19.408 -15.433 1.00 96.68 187 A 1 
ATOM   1491 C  CB  . ASP A 1 187 ? -3.080  -19.002 -17.501 1.00 97.27 187 A 1 
ATOM   1492 C  CG  . ASP A 1 187 ? -3.619  -17.582 -17.638 1.00 97.80 187 A 1 
ATOM   1493 O  OD1 . ASP A 1 187 ? -3.414  -16.771 -16.712 1.00 97.50 187 A 1 
ATOM   1494 O  OD2 . ASP A 1 187 ? -4.228  -17.281 -18.679 1.00 97.52 187 A 1 
ATOM   1495 N  N   . PRO A 1 188 ? -3.320  -19.119 -13.783 1.00 97.30 188 A 1 
ATOM   1496 C  CA  . PRO A 1 188 ? -4.306  -19.109 -12.700 1.00 97.31 188 A 1 
ATOM   1497 C  C   . PRO A 1 188 ? -5.499  -18.194 -12.957 1.00 97.52 188 A 1 
ATOM   1498 O  O   . PRO A 1 188 ? -5.342  -16.989 -13.151 1.00 97.22 188 A 1 
ATOM   1499 C  CB  . PRO A 1 188 ? -3.482  -18.669 -11.490 1.00 96.80 188 A 1 
ATOM   1500 C  CG  . PRO A 1 188 ? -2.127  -19.226 -11.786 1.00 95.64 188 A 1 
ATOM   1501 C  CD  . PRO A 1 188 ? -1.956  -18.913 -13.252 1.00 97.13 188 A 1 
ATOM   1502 N  N   . LEU A 1 189 ? -6.688  -18.807 -12.971 1.00 96.93 189 A 1 
ATOM   1503 C  CA  . LEU A 1 189 ? -7.941  -18.082 -13.177 1.00 96.98 189 A 1 
ATOM   1504 C  C   . LEU A 1 189 ? -7.975  -17.255 -14.464 1.00 97.07 189 A 1 
ATOM   1505 O  O   . LEU A 1 189 ? -8.757  -16.312 -14.581 1.00 96.56 189 A 1 
ATOM   1506 C  CB  . LEU A 1 189 ? -8.246  -17.207 -11.957 1.00 96.68 189 A 1 
ATOM   1507 C  CG  . LEU A 1 189 ? -8.484  -18.001 -10.664 1.00 95.83 189 A 1 
ATOM   1508 C  CD1 . LEU A 1 189 ? -8.696  -17.053 -9.492  1.00 94.44 189 A 1 
ATOM   1509 C  CD2 . LEU A 1 189 ? -9.690  -18.917 -10.828 1.00 94.09 189 A 1 
ATOM   1510 N  N   . GLY A 1 190 ? -7.123  -17.624 -15.431 1.00 97.21 190 A 1 
ATOM   1511 C  CA  . GLY A 1 190 ? -7.109  -16.965 -16.725 1.00 97.43 190 A 1 
ATOM   1512 C  C   . GLY A 1 190 ? -6.706  -15.494 -16.755 1.00 98.05 190 A 1 
ATOM   1513 O  O   . GLY A 1 190 ? -7.009  -14.789 -17.719 1.00 97.90 190 A 1 
ATOM   1514 N  N   . GLN A 1 191 ? -6.026  -15.042 -15.718 1.00 97.95 191 A 1 
ATOM   1515 C  CA  . GLN A 1 191 ? -5.647  -13.630 -15.632 1.00 98.39 191 A 1 
ATOM   1516 C  C   . GLN A 1 191 ? -4.699  -13.148 -16.731 1.00 98.60 191 A 1 
ATOM   1517 O  O   . GLN A 1 191 ? -4.856  -12.039 -17.232 1.00 98.67 191 A 1 
ATOM   1518 C  CB  . GLN A 1 191 ? -5.041  -13.317 -14.264 1.00 98.07 191 A 1 
ATOM   1519 C  CG  . GLN A 1 191 ? -4.797  -11.827 -14.049 1.00 97.82 191 A 1 
ATOM   1520 C  CD  . GLN A 1 191 ? -4.386  -11.478 -12.633 1.00 98.23 191 A 1 
ATOM   1521 O  OE1 . GLN A 1 191 ? -4.988  -10.614 -11.998 1.00 93.18 191 A 1 
ATOM   1522 N  NE2 . GLN A 1 191 ? -3.356  -12.146 -12.130 1.00 94.33 191 A 1 
ATOM   1523 N  N   . PHE A 1 192 ? -3.716  -13.965 -17.127 1.00 98.70 192 A 1 
ATOM   1524 C  CA  . PHE A 1 192 ? -2.788  -13.544 -18.164 1.00 98.80 192 A 1 
ATOM   1525 C  C   . PHE A 1 192 ? -3.499  -13.320 -19.502 1.00 98.86 192 A 1 
ATOM   1526 O  O   . PHE A 1 192 ? -3.274  -12.317 -20.167 1.00 98.77 192 A 1 
ATOM   1527 C  CB  . PHE A 1 192 ? -1.658  -14.567 -18.344 1.00 98.76 192 A 1 
ATOM   1528 C  CG  . PHE A 1 192 ? -0.574  -14.471 -17.299 1.00 98.74 192 A 1 
ATOM   1529 C  CD1 . PHE A 1 192 ? 0.180   -13.303 -17.164 1.00 98.42 192 A 1 
ATOM   1530 C  CD2 . PHE A 1 192 ? -0.301  -15.544 -16.459 1.00 98.40 192 A 1 
ATOM   1531 C  CE1 . PHE A 1 192 ? 1.182   -13.206 -16.203 1.00 98.17 192 A 1 
ATOM   1532 C  CE2 . PHE A 1 192 ? 0.702   -15.450 -15.496 1.00 98.11 192 A 1 
ATOM   1533 C  CZ  . PHE A 1 192 ? 1.442   -14.283 -15.361 1.00 98.30 192 A 1 
ATOM   1534 N  N   . GLU A 1 193 ? -4.356  -14.272 -19.898 1.00 98.71 193 A 1 
ATOM   1535 C  CA  . GLU A 1 193 ? -5.088  -14.134 -21.155 1.00 98.76 193 A 1 
ATOM   1536 C  C   . GLU A 1 193 ? -6.063  -12.960 -21.079 1.00 98.81 193 A 1 
ATOM   1537 O  O   . GLU A 1 193 ? -6.242  -12.221 -22.046 1.00 98.73 193 A 1 
ATOM   1538 C  CB  . GLU A 1 193 ? -5.844  -15.418 -21.481 1.00 98.48 193 A 1 
ATOM   1539 C  CG  . GLU A 1 193 ? -4.954  -16.544 -21.976 1.00 90.30 193 A 1 
ATOM   1540 C  CD  . GLU A 1 193 ? -4.152  -16.152 -23.210 1.00 81.42 193 A 1 
ATOM   1541 O  OE1 . GLU A 1 193 ? -4.739  -15.567 -24.140 1.00 75.78 193 A 1 
ATOM   1542 O  OE2 . GLU A 1 193 ? -2.937  -16.430 -23.248 1.00 75.44 193 A 1 
ATOM   1543 N  N   . TRP A 1 194 ? -6.684  -12.786 -19.926 1.00 98.66 194 A 1 
ATOM   1544 C  CA  . TRP A 1 194 ? -7.615  -11.677 -19.707 1.00 98.76 194 A 1 
ATOM   1545 C  C   . TRP A 1 194 ? -6.875  -10.351 -19.862 1.00 98.80 194 A 1 
ATOM   1546 O  O   . TRP A 1 194 ? -7.347  -9.442  -20.545 1.00 98.80 194 A 1 
ATOM   1547 C  CB  . TRP A 1 194 ? -8.215  -11.776 -18.301 1.00 98.75 194 A 1 
ATOM   1548 C  CG  . TRP A 1 194 ? -8.996  -10.569 -17.876 1.00 98.77 194 A 1 
ATOM   1549 C  CD1 . TRP A 1 194 ? -10.309 -10.289 -18.154 1.00 98.61 194 A 1 
ATOM   1550 C  CD2 . TRP A 1 194 ? -8.513  -9.466  -17.093 1.00 98.77 194 A 1 
ATOM   1551 N  NE1 . TRP A 1 194 ? -10.667 -9.088  -17.591 1.00 98.56 194 A 1 
ATOM   1552 C  CE2 . TRP A 1 194 ? -9.588  -8.562  -16.937 1.00 98.69 194 A 1 
ATOM   1553 C  CE3 . TRP A 1 194 ? -7.274  -9.156  -16.504 1.00 98.70 194 A 1 
ATOM   1554 C  CZ2 . TRP A 1 194 ? -9.460  -7.369  -16.212 1.00 98.58 194 A 1 
ATOM   1555 C  CZ3 . TRP A 1 194 ? -7.153  -7.969  -15.787 1.00 98.60 194 A 1 
ATOM   1556 C  CH2 . TRP A 1 194 ? -8.235  -7.094  -15.646 1.00 98.57 194 A 1 
ATOM   1557 N  N   . PHE A 1 195 ? -5.710  -10.248 -19.246 1.00 98.80 195 A 1 
ATOM   1558 C  CA  . PHE A 1 195 ? -4.906  -9.030  -19.306 1.00 98.93 195 A 1 
ATOM   1559 C  C   . PHE A 1 195 ? -4.511  -8.707  -20.741 1.00 98.91 195 A 1 
ATOM   1560 O  O   . PHE A 1 195 ? -4.560  -7.556  -21.164 1.00 98.86 195 A 1 
ATOM   1561 C  CB  . PHE A 1 195 ? -3.646  -9.189  -18.449 1.00 98.89 195 A 1 
ATOM   1562 C  CG  . PHE A 1 195 ? -2.810  -7.941  -18.356 1.00 98.90 195 A 1 
ATOM   1563 C  CD1 . PHE A 1 195 ? -3.271  -6.821  -17.667 1.00 98.74 195 A 1 
ATOM   1564 C  CD2 . PHE A 1 195 ? -1.561  -7.879  -18.952 1.00 98.74 195 A 1 
ATOM   1565 C  CE1 . PHE A 1 195 ? -2.498  -5.667  -17.571 1.00 98.60 195 A 1 
ATOM   1566 C  CE2 . PHE A 1 195 ? -0.774  -6.735  -18.859 1.00 98.60 195 A 1 
ATOM   1567 C  CZ  . PHE A 1 195 ? -1.255  -5.624  -18.171 1.00 98.74 195 A 1 
ATOM   1568 N  N   . LYS A 1 196 ? -4.109  -9.739  -21.487 1.00 98.88 196 A 1 
ATOM   1569 C  CA  . LYS A 1 196 ? -3.729  -9.545  -22.884 1.00 98.88 196 A 1 
ATOM   1570 C  C   . LYS A 1 196 ? -4.898  -9.004  -23.694 1.00 98.87 196 A 1 
ATOM   1571 O  O   . LYS A 1 196 ? -4.737  -8.079  -24.491 1.00 98.78 196 A 1 
ATOM   1572 C  CB  . LYS A 1 196 ? -3.255  -10.874 -23.496 1.00 98.68 196 A 1 
ATOM   1573 C  CG  . LYS A 1 196 ? -2.985  -10.795 -24.994 1.00 96.20 196 A 1 
ATOM   1574 C  CD  . LYS A 1 196 ? -2.450  -12.123 -25.542 1.00 93.89 196 A 1 
ATOM   1575 C  CE  . LYS A 1 196 ? -2.397  -12.104 -27.058 1.00 86.72 196 A 1 
ATOM   1576 N  NZ  . LYS A 1 196 ? -1.650  -10.933 -27.605 1.00 79.20 196 A 1 
ATOM   1577 N  N   . THR A 1 197 ? -6.077  -9.561  -23.475 1.00 98.98 197 A 1 
ATOM   1578 C  CA  . THR A 1 197 ? -7.274  -9.123  -24.188 1.00 98.85 197 A 1 
ATOM   1579 C  C   . THR A 1 197 ? -7.592  -7.662  -23.876 1.00 98.96 197 A 1 
ATOM   1580 O  O   . THR A 1 197 ? -7.889  -6.871  -24.776 1.00 98.75 197 A 1 
ATOM   1581 C  CB  . THR A 1 197 ? -8.486  -9.999  -23.818 1.00 98.69 197 A 1 
ATOM   1582 O  OG1 . THR A 1 197 ? -8.247  -11.342 -24.245 1.00 96.20 197 A 1 
ATOM   1583 C  CG2 . THR A 1 197 ? -9.756  -9.483  -24.485 1.00 95.56 197 A 1 
ATOM   1584 N  N   . VAL A 1 198 ? -7.511  -7.312  -22.594 1.00 98.91 198 A 1 
ATOM   1585 C  CA  . VAL A 1 198 ? -7.776  -5.948  -22.159 1.00 98.90 198 A 1 
ATOM   1586 C  C   . VAL A 1 198 ? -6.775  -4.962  -22.766 1.00 98.99 198 A 1 
ATOM   1587 O  O   . VAL A 1 198 ? -7.158  -3.938  -23.338 1.00 98.82 198 A 1 
ATOM   1588 C  CB  . VAL A 1 198 ? -7.729  -5.837  -20.614 1.00 98.80 198 A 1 
ATOM   1589 C  CG1 . VAL A 1 198 ? -7.737  -4.376  -20.181 1.00 98.24 198 A 1 
ATOM   1590 C  CG2 . VAL A 1 198 ? -8.915  -6.574  -20.009 1.00 98.35 198 A 1 
ATOM   1591 N  N   . MET A 1 199 ? -5.494  -5.279  -22.658 1.00 98.96 199 A 1 
ATOM   1592 C  CA  . MET A 1 199 ? -4.445  -4.400  -23.173 1.00 98.94 199 A 1 
ATOM   1593 C  C   . MET A 1 199 ? -4.483  -4.269  -24.694 1.00 98.96 199 A 1 
ATOM   1594 O  O   . MET A 1 199 ? -4.257  -3.184  -25.235 1.00 98.79 199 A 1 
ATOM   1595 C  CB  . MET A 1 199 ? -3.077  -4.889  -22.723 1.00 98.85 199 A 1 
ATOM   1596 C  CG  . MET A 1 199 ? -2.824  -4.749  -21.223 1.00 98.31 199 A 1 
ATOM   1597 S  SD  . MET A 1 199 ? -2.737  -3.019  -20.689 1.00 97.99 199 A 1 
ATOM   1598 C  CE  . MET A 1 199 ? -3.860  -3.047  -19.306 1.00 94.72 199 A 1 
ATOM   1599 N  N   . ASP A 1 200 ? -4.757  -5.367  -25.384 1.00 98.98 200 A 1 
ATOM   1600 C  CA  . ASP A 1 200 ? -4.842  -5.318  -26.843 1.00 98.81 200 A 1 
ATOM   1601 C  C   . ASP A 1 200 ? -5.974  -4.370  -27.236 1.00 98.83 200 A 1 
ATOM   1602 O  O   . ASP A 1 200 ? -5.855  -3.606  -28.195 1.00 98.68 200 A 1 
ATOM   1603 C  CB  . ASP A 1 200 ? -5.113  -6.706  -27.441 1.00 98.80 200 A 1 
ATOM   1604 C  CG  . ASP A 1 200 ? -3.872  -7.588  -27.477 1.00 98.27 200 A 1 
ATOM   1605 O  OD1 . ASP A 1 200 ? -2.751  -7.061  -27.342 1.00 96.54 200 A 1 
ATOM   1606 O  OD2 . ASP A 1 200 ? -4.035  -8.806  -27.673 1.00 96.53 200 A 1 
ATOM   1607 N  N   . GLY A 1 201 ? -7.065  -4.425  -26.486 1.00 98.88 201 A 1 
ATOM   1608 C  CA  . GLY A 1 201 ? -8.202  -3.565  -26.748 1.00 98.82 201 A 1 
ATOM   1609 C  C   . GLY A 1 201 ? -7.853  -2.097  -26.546 1.00 98.84 201 A 1 
ATOM   1610 O  O   . GLY A 1 201 ? -8.232  -1.246  -27.352 1.00 98.59 201 A 1 
ATOM   1611 N  N   . TYR A 1 202 ? -7.124  -1.805  -25.479 1.00 98.85 202 A 1 
ATOM   1612 C  CA  . TYR A 1 202 ? -6.726  -0.432  -25.193 1.00 98.87 202 A 1 
ATOM   1613 C  C   . TYR A 1 202 ? -5.779  0.089   -26.274 1.00 98.75 202 A 1 
ATOM   1614 O  O   . TYR A 1 202 ? -5.919  1.217   -26.741 1.00 98.53 202 A 1 
ATOM   1615 C  CB  . TYR A 1 202 ? -6.034  -0.337  -23.827 1.00 98.82 202 A 1 
ATOM   1616 C  CG  . TYR A 1 202 ? -6.929  -0.563  -22.625 1.00 98.83 202 A 1 
ATOM   1617 C  CD1 . TYR A 1 202 ? -8.323  -0.496  -22.721 1.00 98.63 202 A 1 
ATOM   1618 C  CD2 . TYR A 1 202 ? -6.369  -0.803  -21.374 1.00 98.64 202 A 1 
ATOM   1619 C  CE1 . TYR A 1 202 ? -9.136  -0.681  -21.602 1.00 98.57 202 A 1 
ATOM   1620 C  CE2 . TYR A 1 202 ? -7.168  -0.985  -20.250 1.00 98.56 202 A 1 
ATOM   1621 C  CZ  . TYR A 1 202 ? -8.552  -0.926  -20.364 1.00 98.69 202 A 1 
ATOM   1622 O  OH  . TYR A 1 202 ? -9.342  -1.104  -19.247 1.00 98.39 202 A 1 
ATOM   1623 N  N   . ARG A 1 203 ? -4.822  -0.736  -26.659 1.00 98.72 203 A 1 
ATOM   1624 C  CA  . ARG A 1 203 ? -3.858  -0.343  -27.685 1.00 98.79 203 A 1 
ATOM   1625 C  C   . ARG A 1 203 ? -4.568  -0.035  -29.001 1.00 98.69 203 A 1 
ATOM   1626 O  O   . ARG A 1 203 ? -4.280  0.969   -29.651 1.00 98.18 203 A 1 
ATOM   1627 C  CB  . ARG A 1 203 ? -2.828  -1.459  -27.901 1.00 98.38 203 A 1 
ATOM   1628 C  CG  . ARG A 1 203 ? -1.887  -1.224  -29.081 1.00 97.25 203 A 1 
ATOM   1629 C  CD  . ARG A 1 203 ? -0.851  -2.352  -29.178 1.00 96.63 203 A 1 
ATOM   1630 N  NE  . ARG A 1 203 ? 0.182   -2.230  -28.159 1.00 96.04 203 A 1 
ATOM   1631 C  CZ  . ARG A 1 203 ? 0.988   -3.229  -27.795 1.00 96.95 203 A 1 
ATOM   1632 N  NH1 . ARG A 1 203 ? 0.861   -4.430  -28.336 1.00 91.84 203 A 1 
ATOM   1633 N  NH2 . ARG A 1 203 ? 1.927   -3.016  -26.886 1.00 91.78 203 A 1 
ATOM   1634 N  N   . LYS A 1 204 ? -5.486  -0.907  -29.387 1.00 98.78 204 A 1 
ATOM   1635 C  CA  . LYS A 1 204 ? -6.217  -0.737  -30.632 1.00 98.63 204 A 1 
ATOM   1636 C  C   . LYS A 1 204 ? -7.063  0.531   -30.667 1.00 98.67 204 A 1 
ATOM   1637 O  O   . LYS A 1 204 ? -7.236  1.140   -31.721 1.00 98.00 204 A 1 
ATOM   1638 C  CB  . LYS A 1 204 ? -7.107  -1.957  -30.885 1.00 98.35 204 A 1 
ATOM   1639 C  CG  . LYS A 1 204 ? -7.885  -1.907  -32.189 1.00 88.63 204 A 1 
ATOM   1640 C  CD  . LYS A 1 204 ? -8.723  -3.164  -32.395 1.00 86.19 204 A 1 
ATOM   1641 C  CE  . LYS A 1 204 ? -9.483  -3.121  -33.700 1.00 74.51 204 A 1 
ATOM   1642 N  NZ  . LYS A 1 204 ? -10.298 -4.356  -33.919 1.00 66.65 204 A 1 
ATOM   1643 N  N   . THR A 1 205 ? -7.574  0.937   -29.510 1.00 98.42 205 A 1 
ATOM   1644 C  CA  . THR A 1 205 ? -8.423  2.124   -29.431 1.00 98.29 205 A 1 
ATOM   1645 C  C   . THR A 1 205 ? -7.724  3.359   -28.869 1.00 98.09 205 A 1 
ATOM   1646 O  O   . THR A 1 205 ? -8.365  4.370   -28.589 1.00 97.12 205 A 1 
ATOM   1647 C  CB  . THR A 1 205 ? -9.679  1.830   -28.587 1.00 97.93 205 A 1 
ATOM   1648 O  OG1 . THR A 1 205 ? -9.292  1.347   -27.296 1.00 96.37 205 A 1 
ATOM   1649 C  CG2 . THR A 1 205 ? -10.540 0.767   -29.274 1.00 95.69 205 A 1 
ATOM   1650 N  N   . GLY A 1 206 ? -6.398  3.277   -28.715 1.00 98.13 206 A 1 
ATOM   1651 C  CA  . GLY A 1 206 ? -5.635  4.421   -28.227 1.00 97.87 206 A 1 
ATOM   1652 C  C   . GLY A 1 206 ? -5.861  4.806   -26.773 1.00 97.83 206 A 1 
ATOM   1653 O  O   . GLY A 1 206 ? -5.667  5.959   -26.396 1.00 96.83 206 A 1 
ATOM   1654 N  N   . GLN A 1 207 ? -6.249  3.843   -25.962 1.00 98.21 207 A 1 
ATOM   1655 C  CA  . GLN A 1 207 ? -6.482  4.091   -24.541 1.00 98.22 207 A 1 
ATOM   1656 C  C   . GLN A 1 207 ? -5.215  3.815   -23.740 1.00 98.30 207 A 1 
ATOM   1657 O  O   . GLN A 1 207 ? -4.306  3.122   -24.207 1.00 98.03 207 A 1 
ATOM   1658 C  CB  . GLN A 1 207 ? -7.620  3.211   -24.019 1.00 98.00 207 A 1 
ATOM   1659 C  CG  . GLN A 1 207 ? -8.954  3.435   -24.716 1.00 97.15 207 A 1 
ATOM   1660 C  CD  . GLN A 1 207 ? -10.094 2.699   -24.038 1.00 97.02 207 A 1 
ATOM   1661 O  OE1 . GLN A 1 207 ? -10.385 2.955   -22.872 1.00 91.11 207 A 1 
ATOM   1662 N  NE2 . GLN A 1 207 ? -10.725 1.785   -24.760 1.00 90.78 207 A 1 
ATOM   1663 N  N   . ARG A 1 208 ? -5.154  4.367   -22.535 1.00 98.44 208 A 1 
ATOM   1664 C  CA  . ARG A 1 208 ? -4.001  4.185   -21.661 1.00 98.45 208 A 1 
ATOM   1665 C  C   . ARG A 1 208 ? -4.466  3.534   -20.361 1.00 98.67 208 A 1 
ATOM   1666 O  O   . ARG A 1 208 ? -5.661  3.446   -20.091 1.00 98.46 208 A 1 
ATOM   1667 C  CB  . ARG A 1 208 ? -3.341  5.532   -21.352 1.00 98.00 208 A 1 
ATOM   1668 C  CG  . ARG A 1 208 ? -2.794  6.266   -22.573 1.00 95.22 208 A 1 
ATOM   1669 C  CD  . ARG A 1 208 ? -1.610  5.515   -23.185 1.00 89.46 208 A 1 
ATOM   1670 N  NE  . ARG A 1 208 ? -1.087  6.195   -24.377 1.00 84.66 208 A 1 
ATOM   1671 C  CZ  . ARG A 1 208 ? -0.349  7.303   -24.357 1.00 78.81 208 A 1 
ATOM   1672 N  NH1 . ARG A 1 208 ? -0.031  7.868   -23.206 1.00 72.54 208 A 1 
ATOM   1673 N  NH2 . ARG A 1 208 ? 0.066   7.850   -25.494 1.00 75.61 208 A 1 
ATOM   1674 N  N   . ALA A 1 209 ? -3.494  3.093   -19.545 1.00 98.65 209 A 1 
ATOM   1675 C  CA  . ALA A 1 209 ? -3.832  2.433   -18.291 1.00 98.76 209 A 1 
ATOM   1676 C  C   . ALA A 1 209 ? -2.801  2.615   -17.196 1.00 98.80 209 A 1 
ATOM   1677 O  O   . ALA A 1 209 ? -1.610  2.786   -17.472 1.00 98.72 209 A 1 
ATOM   1678 C  CB  . ALA A 1 209 ? -4.040  0.943   -18.538 1.00 98.69 209 A 1 
ATOM   1679 N  N   . ILE A 1 210 ? -3.289  2.602   -15.974 1.00 98.81 210 A 1 
ATOM   1680 C  CA  . ILE A 1 210 ? -2.423  2.638   -14.805 1.00 98.85 210 A 1 
ATOM   1681 C  C   . ILE A 1 210 ? -2.753  1.292   -14.163 1.00 98.98 210 A 1 
ATOM   1682 O  O   . ILE A 1 210 ? -3.905  1.029   -13.807 1.00 98.90 210 A 1 
ATOM   1683 C  CB  . ILE A 1 210 ? -2.774  3.795   -13.843 1.00 98.79 210 A 1 
ATOM   1684 C  CG1 . ILE A 1 210 ? -2.375  5.121   -14.486 1.00 98.27 210 A 1 
ATOM   1685 C  CG2 . ILE A 1 210 ? -2.041  3.594   -12.512 1.00 98.51 210 A 1 
ATOM   1686 C  CD1 . ILE A 1 210 ? -2.706  6.347   -13.652 1.00 96.76 210 A 1 
ATOM   1687 N  N   . VAL A 1 211 ? -1.739  0.439   -14.043 1.00 98.94 211 A 1 
ATOM   1688 C  CA  . VAL A 1 211 ? -1.926  -0.898  -13.482 1.00 98.97 211 A 1 
ATOM   1689 C  C   . VAL A 1 211 ? -1.547  -0.932  -12.006 1.00 98.95 211 A 1 
ATOM   1690 O  O   . VAL A 1 211 ? -0.565  -0.312  -11.597 1.00 98.89 211 A 1 
ATOM   1691 C  CB  . VAL A 1 211 ? -1.076  -1.926  -14.247 1.00 98.89 211 A 1 
ATOM   1692 C  CG1 . VAL A 1 211 ? -1.305  -3.331  -13.688 1.00 98.58 211 A 1 
ATOM   1693 C  CG2 . VAL A 1 211 ? -1.428  -1.897  -15.736 1.00 98.59 211 A 1 
ATOM   1694 N  N   . SER A 1 212 ? -2.328  -1.657  -11.209 1.00 98.94 212 A 1 
ATOM   1695 C  CA  . SER A 1 212 ? -2.048  -1.790  -9.785  1.00 98.98 212 A 1 
ATOM   1696 C  C   . SER A 1 212 ? -2.128  -3.256  -9.382  1.00 98.98 212 A 1 
ATOM   1697 O  O   . SER A 1 212 ? -2.931  -4.018  -9.922  1.00 98.80 212 A 1 
ATOM   1698 C  CB  . SER A 1 212 ? -3.047  -0.974  -8.962  1.00 98.60 212 A 1 
ATOM   1699 O  OG  . SER A 1 212 ? -2.930  0.406   -9.232  1.00 85.75 212 A 1 
ATOM   1700 N  N   . MET A 1 213 ? -1.278  -3.654  -8.433  1.00 98.92 213 A 1 
ATOM   1701 C  CA  . MET A 1 213 ? -1.225  -5.024  -7.951  1.00 98.84 213 A 1 
ATOM   1702 C  C   . MET A 1 213 ? -0.589  -4.986  -6.571  1.00 98.89 213 A 1 
ATOM   1703 O  O   . MET A 1 213 ? 0.172   -4.069  -6.252  1.00 98.57 213 A 1 
ATOM   1704 C  CB  . MET A 1 213 ? -0.376  -5.885  -8.900  1.00 98.40 213 A 1 
ATOM   1705 C  CG  . MET A 1 213 ? 1.062   -5.394  -9.045  1.00 97.67 213 A 1 
ATOM   1706 S  SD  . MET A 1 213 ? 1.952   -6.182  -10.414 1.00 98.02 213 A 1 
ATOM   1707 C  CE  . MET A 1 213 ? 1.155   -5.402  -11.804 1.00 95.40 213 A 1 
ATOM   1708 N  N   . HIS A 1 214 ? -0.904  -5.979  -5.746  1.00 98.89 214 A 1 
ATOM   1709 C  CA  . HIS A 1 214 ? -0.338  -5.979  -4.410  1.00 98.79 214 A 1 
ATOM   1710 C  C   . HIS A 1 214 ? 1.149   -6.331  -4.413  1.00 98.70 214 A 1 
ATOM   1711 O  O   . HIS A 1 214 ? 1.958   -5.639  -3.799  1.00 98.22 214 A 1 
ATOM   1712 C  CB  . HIS A 1 214 ? -1.086  -6.955  -3.502  1.00 98.65 214 A 1 
ATOM   1713 C  CG  . HIS A 1 214 ? -0.653  -6.871  -2.068  1.00 98.59 214 A 1 
ATOM   1714 N  ND1 . HIS A 1 214 ? -0.803  -5.733  -1.316  1.00 97.42 214 A 1 
ATOM   1715 C  CD2 . HIS A 1 214 ? -0.024  -7.768  -1.273  1.00 97.54 214 A 1 
ATOM   1716 C  CE1 . HIS A 1 214 ? -0.295  -5.928  -0.111  1.00 97.49 214 A 1 
ATOM   1717 N  NE2 . HIS A 1 214 ? 0.189   -7.157  -0.061  1.00 97.58 214 A 1 
ATOM   1718 N  N   . ILE A 1 215 ? 1.495   -7.412  -5.109  1.00 98.76 215 A 1 
ATOM   1719 C  CA  . ILE A 1 215 ? 2.885   -7.872  -5.159  1.00 98.70 215 A 1 
ATOM   1720 C  C   . ILE A 1 215 ? 3.526   -7.664  -6.526  1.00 98.75 215 A 1 
ATOM   1721 O  O   . ILE A 1 215 ? 3.105   -8.257  -7.519  1.00 98.65 215 A 1 
ATOM   1722 C  CB  . ILE A 1 215 ? 2.972   -9.374  -4.787  1.00 98.62 215 A 1 
ATOM   1723 C  CG1 . ILE A 1 215 ? 2.217   -9.634  -3.478  1.00 98.03 215 A 1 
ATOM   1724 C  CG2 . ILE A 1 215 ? 4.440   -9.787  -4.660  1.00 97.99 215 A 1 
ATOM   1725 C  CD1 . ILE A 1 215 ? 2.149   -11.105 -3.090  1.00 97.13 215 A 1 
ATOM   1726 N  N   . CYS A 1 216 ? 4.558   -6.849  -6.583  1.00 98.55 216 A 1 
ATOM   1727 C  CA  . CYS A 1 216 ? 5.286   -6.568  -7.805  1.00 98.32 216 A 1 
ATOM   1728 C  C   . CYS A 1 216 ? 6.206   -7.748  -8.133  1.00 98.40 216 A 1 
ATOM   1729 O  O   . CYS A 1 216 ? 6.629   -8.477  -7.237  1.00 97.40 216 A 1 
ATOM   1730 C  CB  . CYS A 1 216 ? 6.172   -5.330  -7.616  1.00 97.14 216 A 1 
ATOM   1731 S  SG  . CYS A 1 216 ? 5.647   -3.771  -8.378  1.00 93.70 216 A 1 
ATOM   1732 N  N   . PRO A 1 217 ? 6.537   -7.945  -9.409  1.00 98.50 217 A 1 
ATOM   1733 C  CA  . PRO A 1 217 ? 7.476   -9.011  -9.744  1.00 98.30 217 A 1 
ATOM   1734 C  C   . PRO A 1 217 ? 8.841   -8.527  -9.258  1.00 98.10 217 A 1 
ATOM   1735 O  O   . PRO A 1 217 ? 9.041   -7.329  -9.049  1.00 96.99 217 A 1 
ATOM   1736 C  CB  . PRO A 1 217 ? 7.390   -9.087  -11.269 1.00 97.67 217 A 1 
ATOM   1737 C  CG  . PRO A 1 217 ? 7.024   -7.685  -11.651 1.00 95.76 217 A 1 
ATOM   1738 C  CD  . PRO A 1 217 ? 6.004   -7.297  -10.624 1.00 98.05 217 A 1 
ATOM   1739 N  N   . GLY A 1 218 ? 9.778   -9.453  -9.051  1.00 97.78 218 A 1 
ATOM   1740 C  CA  . GLY A 1 218 ? 11.091  -9.061  -8.572  1.00 97.57 218 A 1 
ATOM   1741 C  C   . GLY A 1 218 ? 11.410  -9.656  -7.214  1.00 97.82 218 A 1 
ATOM   1742 O  O   . GLY A 1 218 ? 10.810  -10.652 -6.807  1.00 96.57 218 A 1 
ATOM   1743 N  N   . VAL A 1 219 ? 12.364  -9.048  -6.517  1.00 97.50 219 A 1 
ATOM   1744 C  CA  . VAL A 1 219 ? 12.807  -9.551  -5.222  1.00 97.31 219 A 1 
ATOM   1745 C  C   . VAL A 1 219 ? 12.561  -8.559  -4.087  1.00 97.48 219 A 1 
ATOM   1746 O  O   . VAL A 1 219 ? 12.218  -7.405  -4.320  1.00 96.62 219 A 1 
ATOM   1747 C  CB  . VAL A 1 219 ? 14.311  -9.892  -5.252  1.00 96.52 219 A 1 
ATOM   1748 C  CG1 . VAL A 1 219 ? 14.594  -10.913 -6.340  1.00 93.74 219 A 1 
ATOM   1749 C  CG2 . VAL A 1 219 ? 15.130  -8.623  -5.487  1.00 93.71 219 A 1 
ATOM   1750 N  N   . ALA A 1 220 ? 12.751  -9.045  -2.852  1.00 96.81 220 A 1 
ATOM   1751 C  CA  . ALA A 1 220 ? 12.580  -8.217  -1.670  1.00 96.60 220 A 1 
ATOM   1752 C  C   . ALA A 1 220 ? 13.964  -7.967  -1.073  1.00 96.56 220 A 1 
ATOM   1753 O  O   . ALA A 1 220 ? 14.582  -8.880  -0.526  1.00 95.13 220 A 1 
ATOM   1754 C  CB  . ALA A 1 220 ? 11.688  -8.922  -0.656  1.00 96.08 220 A 1 
ATOM   1755 N  N   . GLU A 1 221 ? 14.445  -6.748  -1.180  1.00 95.17 221 A 1 
ATOM   1756 C  CA  . GLU A 1 221 ? 15.766  -6.377  -0.687  1.00 94.10 221 A 1 
ATOM   1757 C  C   . GLU A 1 221 ? 16.002  -6.706  0.789   1.00 94.11 221 A 1 
ATOM   1758 O  O   . GLU A 1 221 ? 17.063  -7.204  1.154   1.00 91.56 221 A 1 
ATOM   1759 C  CB  . GLU A 1 221 ? 16.018  -4.879  -0.899  1.00 91.92 221 A 1 
ATOM   1760 C  CG  . GLU A 1 221 ? 16.105  -4.443  -2.351  1.00 88.52 221 A 1 
ATOM   1761 C  CD  . GLU A 1 221 ? 14.766  -4.033  -2.935  1.00 90.37 221 A 1 
ATOM   1762 O  OE1 . GLU A 1 221 ? 13.709  -4.523  -2.474  1.00 86.46 221 A 1 
ATOM   1763 O  OE2 . GLU A 1 221 ? 14.773  -3.210  -3.869  1.00 87.51 221 A 1 
ATOM   1764 N  N   . ARG A 1 222 ? 15.004  -6.431  1.624   1.00 93.38 222 A 1 
ATOM   1765 C  CA  . ARG A 1 222 ? 15.145  -6.663  3.056   1.00 92.07 222 A 1 
ATOM   1766 C  C   . ARG A 1 222 ? 15.055  -8.126  3.471   1.00 92.21 222 A 1 
ATOM   1767 O  O   . ARG A 1 222 ? 15.414  -8.473  4.592   1.00 90.35 222 A 1 
ATOM   1768 C  CB  . ARG A 1 222 ? 14.093  -5.856  3.829   1.00 90.09 222 A 1 
ATOM   1769 C  CG  . ARG A 1 222 ? 14.204  -4.357  3.649   1.00 84.15 222 A 1 
ATOM   1770 C  CD  . ARG A 1 222 ? 13.119  -3.632  4.410   1.00 84.14 222 A 1 
ATOM   1771 N  NE  . ARG A 1 222 ? 13.288  -3.735  5.850   1.00 81.67 222 A 1 
ATOM   1772 C  CZ  . ARG A 1 222 ? 12.404  -3.290  6.742   1.00 81.21 222 A 1 
ATOM   1773 N  NH1 . ARG A 1 222 ? 11.279  -2.720  6.339   1.00 75.48 222 A 1 
ATOM   1774 N  NH2 . ARG A 1 222 ? 12.646  -3.414  8.032   1.00 72.69 222 A 1 
ATOM   1775 N  N   . PHE A 1 223 ? 14.572  -8.975  2.570   1.00 94.31 223 A 1 
ATOM   1776 C  CA  . PHE A 1 223 ? 14.426  -10.391 2.873   1.00 94.11 223 A 1 
ATOM   1777 C  C   . PHE A 1 223 ? 15.338  -11.245 2.004   1.00 95.25 223 A 1 
ATOM   1778 O  O   . PHE A 1 223 ? 14.893  -12.174 1.335   1.00 93.22 223 A 1 
ATOM   1779 C  CB  . PHE A 1 223 ? 12.963  -10.789 2.691   1.00 92.66 223 A 1 
ATOM   1780 C  CG  . PHE A 1 223 ? 12.019  -9.976  3.532   1.00 89.47 223 A 1 
ATOM   1781 C  CD1 . PHE A 1 223 ? 12.109  -9.986  4.921   1.00 84.50 223 A 1 
ATOM   1782 C  CD2 . PHE A 1 223 ? 11.074  -9.143  2.940   1.00 84.57 223 A 1 
ATOM   1783 C  CE1 . PHE A 1 223 ? 11.280  -9.193  5.708   1.00 82.75 223 A 1 
ATOM   1784 C  CE2 . PHE A 1 223 ? 10.229  -8.354  3.718   1.00 81.80 223 A 1 
ATOM   1785 C  CZ  . PHE A 1 223 ? 10.339  -8.373  5.103   1.00 81.65 223 A 1 
ATOM   1786 N  N   . ASN A 1 224 ? 16.658  -10.951 2.072   1.00 93.57 224 A 1 
ATOM   1787 C  CA  . ASN A 1 224 ? 17.692  -11.578 1.372   1.00 94.91 224 A 1 
ATOM   1788 C  C   . ASN A 1 224 ? 17.564  -11.625 -0.110  1.00 95.63 224 A 1 
ATOM   1789 O  O   . ASN A 1 224 ? 18.041  -12.531 -0.779  1.00 93.60 224 A 1 
ATOM   1790 C  CB  . ASN A 1 224 ? 17.944  -12.960 1.926   1.00 93.62 224 A 1 
ATOM   1791 C  CG  . ASN A 1 224 ? 18.461  -12.956 3.231   1.00 90.67 224 A 1 
ATOM   1792 O  OD1 . ASN A 1 224 ? 18.737  -11.914 3.825   1.00 85.51 224 A 1 
ATOM   1793 N  ND2 . ASN A 1 224 ? 18.742  -13.721 3.907   1.00 86.39 224 A 1 
ATOM   1794 N  N   . TYR A 1 225 ? 16.921  -10.592 -0.705  1.00 95.73 225 A 1 
ATOM   1795 C  CA  . TYR A 1 225 ? 16.736  -10.466 -2.141  1.00 95.93 225 A 1 
ATOM   1796 C  C   . TYR A 1 225 ? 15.997  -11.693 -2.664  1.00 96.43 225 A 1 
ATOM   1797 O  O   . TYR A 1 225 ? 16.262  -12.181 -3.757  1.00 94.62 225 A 1 
ATOM   1798 C  CB  . TYR A 1 225 ? 18.090  -10.328 -2.841  1.00 95.01 225 A 1 
ATOM   1799 C  CG  . TYR A 1 225 ? 18.818  -9.059  -2.457  1.00 93.28 225 A 1 
ATOM   1800 C  CD1 . TYR A 1 225 ? 18.523  -7.856  -3.081  1.00 90.65 225 A 1 
ATOM   1801 C  CD2 . TYR A 1 225 ? 19.771  -9.069  -1.447  1.00 91.27 225 A 1 
ATOM   1802 C  CE1 . TYR A 1 225 ? 19.163  -6.677  -2.711  1.00 88.99 225 A 1 
ATOM   1803 C  CE2 . TYR A 1 225 ? 20.414  -7.893  -1.065  1.00 88.87 225 A 1 
ATOM   1804 C  CZ  . TYR A 1 225 ? 20.105  -6.703  -1.697  1.00 88.95 225 A 1 
ATOM   1805 O  OH  . TYR A 1 225 ? 20.734  -5.535  -1.326  1.00 85.53 225 A 1 
ATOM   1806 N  N   . SER A 1 226 ? 15.056  -12.192 -1.851  1.00 96.50 226 A 1 
ATOM   1807 C  CA  . SER A 1 226 ? 14.280  -13.372 -2.203  1.00 96.25 226 A 1 
ATOM   1808 C  C   . SER A 1 226 ? 13.183  -13.093 -3.226  1.00 96.84 226 A 1 
ATOM   1809 O  O   . SER A 1 226 ? 12.552  -12.041 -3.200  1.00 96.13 226 A 1 
ATOM   1810 C  CB  . SER A 1 226 ? 13.649  -13.965 -0.945  1.00 94.84 226 A 1 
ATOM   1811 O  OG  . SER A 1 226 ? 12.803  -13.024 -0.311  1.00 89.02 226 A 1 
ATOM   1812 N  N   . ASP A 1 227 ? 12.974  -14.058 -4.134  1.00 96.91 227 A 1 
ATOM   1813 C  CA  . ASP A 1 227 ? 11.926  -13.944 -5.138  1.00 96.91 227 A 1 
ATOM   1814 C  C   . ASP A 1 227 ? 10.580  -13.906 -4.428  1.00 97.41 227 A 1 
ATOM   1815 O  O   . ASP A 1 227 ? 10.378  -14.589 -3.429  1.00 96.45 227 A 1 
ATOM   1816 C  CB  . ASP A 1 227 ? 11.947  -15.137 -6.092  1.00 96.04 227 A 1 
ATOM   1817 C  CG  . ASP A 1 227 ? 13.211  -15.198 -6.922  1.00 92.12 227 A 1 
ATOM   1818 O  OD1 . ASP A 1 227 ? 13.650  -14.155 -7.438  1.00 86.66 227 A 1 
ATOM   1819 O  OD2 . ASP A 1 227 ? 13.763  -16.314 -7.069  1.00 86.54 227 A 1 
ATOM   1820 N  N   . GLN A 1 228 ? 9.656   -13.096 -4.958  1.00 97.87 228 A 1 
ATOM   1821 C  CA  . GLN A 1 228 ? 8.327   -12.989 -4.373  1.00 97.85 228 A 1 
ATOM   1822 C  C   . GLN A 1 228 ? 7.301   -13.803 -5.140  1.00 98.11 228 A 1 
ATOM   1823 O  O   . GLN A 1 228 ? 6.342   -14.321 -4.557  1.00 97.20 228 A 1 
ATOM   1824 C  CB  . GLN A 1 228 ? 7.903   -11.521 -4.330  1.00 97.41 228 A 1 
ATOM   1825 C  CG  . GLN A 1 228 ? 8.799   -10.660 -3.467  1.00 96.39 228 A 1 
ATOM   1826 C  CD  . GLN A 1 228 ? 8.848   -11.174 -2.043  1.00 96.09 228 A 1 
ATOM   1827 O  OE1 . GLN A 1 228 ? 7.856   -11.106 -1.320  1.00 88.54 228 A 1 
ATOM   1828 N  NE2 . GLN A 1 228 ? 9.991   -11.709 -1.638  1.00 87.90 228 A 1 
ATOM   1829 N  N   . LEU A 1 229 ? 7.502   -13.947 -6.443  1.00 98.38 229 A 1 
ATOM   1830 C  CA  . LEU A 1 229 ? 6.576   -14.711 -7.277  1.00 98.39 229 A 1 
ATOM   1831 C  C   . LEU A 1 229 ? 7.247   -15.972 -7.807  1.00 98.10 229 A 1 
ATOM   1832 O  O   . LEU A 1 229 ? 8.469   -16.029 -7.920  1.00 97.66 229 A 1 
ATOM   1833 C  CB  . LEU A 1 229 ? 6.112   -13.855 -8.458  1.00 98.40 229 A 1 
ATOM   1834 C  CG  . LEU A 1 229 ? 5.585   -12.446 -8.143  1.00 98.03 229 A 1 
ATOM   1835 C  CD1 . LEU A 1 229 ? 5.145   -11.779 -9.442  1.00 97.73 229 A 1 
ATOM   1836 C  CD2 . LEU A 1 229 ? 4.421   -12.528 -7.170  1.00 97.72 229 A 1 
ATOM   1837 N  N   . TYR A 1 230 ? 6.442   -16.981 -8.140  1.00 98.49 230 A 1 
ATOM   1838 C  CA  . TYR A 1 230 ? 6.994   -18.198 -8.724  1.00 98.23 230 A 1 
ATOM   1839 C  C   . TYR A 1 230 ? 7.691   -17.757 -10.016 1.00 98.21 230 A 1 
ATOM   1840 O  O   . TYR A 1 230 ? 7.174   -16.896 -10.732 1.00 97.91 230 A 1 
ATOM   1841 C  CB  . TYR A 1 230 ? 5.875   -19.185 -9.073  1.00 97.91 230 A 1 
ATOM   1842 C  CG  . TYR A 1 230 ? 5.284   -19.916 -7.880  1.00 97.77 230 A 1 
ATOM   1843 C  CD1 . TYR A 1 230 ? 6.043   -20.837 -7.167  1.00 96.93 230 A 1 
ATOM   1844 C  CD2 . TYR A 1 230 ? 3.963   -19.706 -7.494  1.00 97.09 230 A 1 
ATOM   1845 C  CE1 . TYR A 1 230 ? 5.497   -21.532 -6.090  1.00 96.45 230 A 1 
ATOM   1846 C  CE2 . TYR A 1 230 ? 3.408   -20.393 -6.421  1.00 96.49 230 A 1 
ATOM   1847 C  CZ  . TYR A 1 230 ? 4.183   -21.306 -5.725  1.00 96.67 230 A 1 
ATOM   1848 O  OH  . TYR A 1 230 ? 3.634   -21.995 -4.656  1.00 95.31 230 A 1 
ATOM   1849 N  N   . PRO A 1 231 ? 8.856   -18.329 -10.328 1.00 97.89 231 A 1 
ATOM   1850 C  CA  . PRO A 1 231 ? 9.618   -17.959 -11.528 1.00 97.37 231 A 1 
ATOM   1851 C  C   . PRO A 1 231 ? 8.822   -17.885 -12.822 1.00 97.61 231 A 1 
ATOM   1852 O  O   . PRO A 1 231 ? 8.953   -16.917 -13.579 1.00 97.24 231 A 1 
ATOM   1853 C  CB  . PRO A 1 231 ? 10.715  -19.019 -11.576 1.00 96.32 231 A 1 
ATOM   1854 C  CG  . PRO A 1 231 ? 10.972  -19.297 -10.125 1.00 93.54 231 A 1 
ATOM   1855 C  CD  . PRO A 1 231 ? 9.575   -19.362 -9.551  1.00 96.52 231 A 1 
ATOM   1856 N  N   . GLN A 1 232 ? 7.998   -18.903 -13.094 1.00 97.66 232 A 1 
ATOM   1857 C  CA  . GLN A 1 232 ? 7.225   -18.924 -14.330 1.00 97.35 232 A 1 
ATOM   1858 C  C   . GLN A 1 232 ? 6.225   -17.777 -14.426 1.00 97.80 232 A 1 
ATOM   1859 O  O   . GLN A 1 232 ? 5.955   -17.275 -15.508 1.00 97.46 232 A 1 
ATOM   1860 C  CB  . GLN A 1 232 ? 6.501   -20.272 -14.497 1.00 96.19 232 A 1 
ATOM   1861 C  CG  . GLN A 1 232 ? 5.356   -20.525 -13.529 1.00 92.65 232 A 1 
ATOM   1862 C  CD  . GLN A 1 232 ? 5.797   -21.254 -12.267 1.00 92.91 232 A 1 
ATOM   1863 O  OE1 . GLN A 1 232 ? 6.923   -21.091 -11.790 1.00 87.66 232 A 1 
ATOM   1864 N  NE2 . GLN A 1 232 ? 4.901   -22.078 -11.728 1.00 86.71 232 A 1 
ATOM   1865 N  N   . TYR A 1 233 ? 5.679   -17.355 -13.276 1.00 98.33 233 A 1 
ATOM   1866 C  CA  . TYR A 1 233 ? 4.726   -16.254 -13.284 1.00 98.47 233 A 1 
ATOM   1867 C  C   . TYR A 1 233 ? 5.449   -14.915 -13.285 1.00 98.62 233 A 1 
ATOM   1868 O  O   . TYR A 1 233 ? 5.009   -13.960 -13.929 1.00 98.46 233 A 1 
ATOM   1869 C  CB  . TYR A 1 233 ? 3.801   -16.327 -12.059 1.00 98.40 233 A 1 
ATOM   1870 C  CG  . TYR A 1 233 ? 2.985   -17.600 -11.972 1.00 98.38 233 A 1 
ATOM   1871 C  CD1 . TYR A 1 233 ? 2.416   -18.178 -13.106 1.00 97.86 233 A 1 
ATOM   1872 C  CD2 . TYR A 1 233 ? 2.776   -18.224 -10.741 1.00 97.91 233 A 1 
ATOM   1873 C  CE1 . TYR A 1 233 ? 1.678   -19.346 -13.024 1.00 97.56 233 A 1 
ATOM   1874 C  CE2 . TYR A 1 233 ? 2.032   -19.397 -10.649 1.00 97.55 233 A 1 
ATOM   1875 C  CZ  . TYR A 1 233 ? 1.489   -19.954 -11.790 1.00 97.74 233 A 1 
ATOM   1876 O  OH  . TYR A 1 233 ? 0.761   -21.124 -11.699 1.00 96.95 233 A 1 
ATOM   1877 N  N   . ASN A 1 234 ? 6.561   -14.849 -12.574 1.00 98.56 234 A 1 
ATOM   1878 C  CA  . ASN A 1 234 ? 7.348   -13.619 -12.509 1.00 98.54 234 A 1 
ATOM   1879 C  C   . ASN A 1 234 ? 7.771   -13.171 -13.901 1.00 98.69 234 A 1 
ATOM   1880 O  O   . ASN A 1 234 ? 7.536   -12.026 -14.296 1.00 98.62 234 A 1 
ATOM   1881 C  CB  . ASN A 1 234 ? 8.589   -13.823 -11.642 1.00 98.37 234 A 1 
ATOM   1882 C  CG  . ASN A 1 234 ? 9.368   -12.550 -11.449 1.00 98.26 234 A 1 
ATOM   1883 O  OD1 . ASN A 1 234 ? 9.078   -11.755 -10.550 1.00 95.32 234 A 1 
ATOM   1884 N  ND2 . ASN A 1 234 ? 10.368  -12.322 -12.290 1.00 95.46 234 A 1 
ATOM   1885 N  N   . ASP A 1 235 ? 8.407   -14.082 -14.632 1.00 98.29 235 A 1 
ATOM   1886 C  CA  . ASP A 1 235 ? 8.885   -13.755 -15.969 1.00 98.04 235 A 1 
ATOM   1887 C  C   . ASP A 1 235 ? 7.747   -13.399 -16.919 1.00 98.41 235 A 1 
ATOM   1888 O  O   . ASP A 1 235 ? 7.857   -12.450 -17.701 1.00 98.10 235 A 1 
ATOM   1889 C  CB  . ASP A 1 235 ? 9.695   -14.919 -16.546 1.00 97.04 235 A 1 
ATOM   1890 C  CG  . ASP A 1 235 ? 10.949  -15.215 -15.731 1.00 92.91 235 A 1 
ATOM   1891 O  OD1 . ASP A 1 235 ? 11.368  -14.355 -14.931 1.00 89.51 235 A 1 
ATOM   1892 O  OD2 . ASP A 1 235 ? 11.512  -16.316 -15.897 1.00 88.68 235 A 1 
ATOM   1893 N  N   . ARG A 1 236 ? 6.661   -14.160 -16.856 1.00 98.48 236 A 1 
ATOM   1894 C  CA  . ARG A 1 236 ? 5.529   -13.899 -17.732 1.00 98.55 236 A 1 
ATOM   1895 C  C   . ARG A 1 236 ? 4.868   -12.566 -17.399 1.00 98.71 236 A 1 
ATOM   1896 O  O   . ARG A 1 236 ? 4.415   -11.848 -18.291 1.00 98.60 236 A 1 
ATOM   1897 C  CB  . ARG A 1 236 ? 4.500   -15.034 -17.631 1.00 98.25 236 A 1 
ATOM   1898 C  CG  . ARG A 1 236 ? 3.391   -14.946 -18.672 1.00 96.59 236 A 1 
ATOM   1899 C  CD  . ARG A 1 236 ? 2.495   -16.171 -18.636 1.00 95.35 236 A 1 
ATOM   1900 N  NE  . ARG A 1 236 ? 1.467   -16.124 -19.673 1.00 94.09 236 A 1 
ATOM   1901 C  CZ  . ARG A 1 236 ? 0.537   -17.059 -19.862 1.00 92.96 236 A 1 
ATOM   1902 N  NH1 . ARG A 1 236 ? 0.496   -18.130 -19.080 1.00 90.75 236 A 1 
ATOM   1903 N  NH2 . ARG A 1 236 ? -0.351  -16.918 -20.824 1.00 89.39 236 A 1 
ATOM   1904 N  N   . LEU A 1 237 ? 4.815   -12.220 -16.114 1.00 98.64 237 A 1 
ATOM   1905 C  CA  . LEU A 1 237 ? 4.215   -10.960 -15.693 1.00 98.74 237 A 1 
ATOM   1906 C  C   . LEU A 1 237 ? 5.055   -9.775  -16.163 1.00 98.89 237 A 1 
ATOM   1907 O  O   . LEU A 1 237 ? 4.522   -8.781  -16.660 1.00 98.79 237 A 1 
ATOM   1908 C  CB  . LEU A 1 237 ? 4.051   -10.910 -14.171 1.00 98.76 237 A 1 
ATOM   1909 C  CG  . LEU A 1 237 ? 3.426   -9.631  -13.596 1.00 98.53 237 A 1 
ATOM   1910 C  CD1 . LEU A 1 237 ? 2.044   -9.414  -14.200 1.00 98.21 237 A 1 
ATOM   1911 C  CD2 . LEU A 1 237 ? 3.328   -9.754  -12.079 1.00 98.22 237 A 1 
ATOM   1912 N  N   . VAL A 1 238 ? 6.375   -9.884  -16.012 1.00 98.84 238 A 1 
ATOM   1913 C  CA  . VAL A 1 238 ? 7.262   -8.818  -16.463 1.00 98.77 238 A 1 
ATOM   1914 C  C   . VAL A 1 238 ? 7.084   -8.611  -17.966 1.00 98.83 238 A 1 
ATOM   1915 O  O   . VAL A 1 238 ? 6.944   -7.479  -18.430 1.00 98.73 238 A 1 
ATOM   1916 C  CB  . VAL A 1 238 ? 8.748   -9.147  -16.165 1.00 98.62 238 A 1 
ATOM   1917 C  CG1 . VAL A 1 238 ? 9.667   -8.113  -16.825 1.00 98.06 238 A 1 
ATOM   1918 C  CG2 . VAL A 1 238 ? 8.977   -9.151  -14.657 1.00 98.15 238 A 1 
ATOM   1919 N  N   . ASP A 1 239 ? 7.079   -9.715  -18.720 1.00 98.71 239 A 1 
ATOM   1920 C  CA  . ASP A 1 239 ? 6.908   -9.631  -20.166 1.00 98.64 239 A 1 
ATOM   1921 C  C   . ASP A 1 239 ? 5.546   -9.041  -20.532 1.00 98.75 239 A 1 
ATOM   1922 O  O   . ASP A 1 239 ? 5.444   -8.211  -21.433 1.00 98.54 239 A 1 
ATOM   1923 C  CB  . ASP A 1 239 ? 7.038   -11.013 -20.820 1.00 98.24 239 A 1 
ATOM   1924 C  CG  . ASP A 1 239 ? 8.473   -11.527 -20.849 1.00 95.18 239 A 1 
ATOM   1925 O  OD1 . ASP A 1 239 ? 9.400   -10.745 -20.562 1.00 92.34 239 A 1 
ATOM   1926 O  OD2 . ASP A 1 239 ? 8.658   -12.711 -21.177 1.00 91.82 239 A 1 
ATOM   1927 N  N   . SER A 1 240 ? 4.509   -9.481  -19.824 1.00 98.78 240 A 1 
ATOM   1928 C  CA  . SER A 1 240 ? 3.154   -8.998  -20.089 1.00 98.69 240 A 1 
ATOM   1929 C  C   . SER A 1 240 ? 3.020   -7.495  -19.856 1.00 98.87 240 A 1 
ATOM   1930 O  O   . SER A 1 240 ? 2.364   -6.799  -20.634 1.00 98.54 240 A 1 
ATOM   1931 C  CB  . SER A 1 240 ? 2.143   -9.741  -19.210 1.00 98.24 240 A 1 
ATOM   1932 O  OG  . SER A 1 240 ? 2.094   -11.121 -19.543 1.00 93.18 240 A 1 
ATOM   1933 N  N   . LEU A 1 241 ? 3.636   -7.004  -18.791 1.00 98.87 241 A 1 
ATOM   1934 C  CA  . LEU A 1 241 ? 3.563   -5.580  -18.483 1.00 98.80 241 A 1 
ATOM   1935 C  C   . LEU A 1 241 ? 4.413   -4.755  -19.450 1.00 98.85 241 A 1 
ATOM   1936 O  O   . LEU A 1 241 ? 3.941   -3.760  -20.002 1.00 98.68 241 A 1 
ATOM   1937 C  CB  . LEU A 1 241 ? 4.015   -5.337  -17.038 1.00 98.83 241 A 1 
ATOM   1938 C  CG  . LEU A 1 241 ? 3.096   -5.922  -15.960 1.00 98.68 241 A 1 
ATOM   1939 C  CD1 . LEU A 1 241 ? 3.783   -5.861  -14.596 1.00 98.45 241 A 1 
ATOM   1940 C  CD2 . LEU A 1 241 ? 1.785   -5.146  -15.923 1.00 98.28 241 A 1 
ATOM   1941 N  N   . ALA A 1 242 ? 5.667   -5.165  -19.655 1.00 98.84 242 A 1 
ATOM   1942 C  CA  . ALA A 1 242 ? 6.567   -4.435  -20.536 1.00 98.77 242 A 1 
ATOM   1943 C  C   . ALA A 1 242 ? 6.073   -4.406  -21.986 1.00 98.73 242 A 1 
ATOM   1944 O  O   . ALA A 1 242 ? 6.292   -3.421  -22.695 1.00 98.36 242 A 1 
ATOM   1945 C  CB  . ALA A 1 242 ? 7.969   -5.037  -20.470 1.00 98.63 242 A 1 
ATOM   1946 N  N   . GLU A 1 243 ? 5.412   -5.473  -22.410 1.00 98.77 243 A 1 
ATOM   1947 C  CA  . GLU A 1 243 ? 4.891   -5.578  -23.777 1.00 98.56 243 A 1 
ATOM   1948 C  C   . GLU A 1 243 ? 3.961   -4.423  -24.112 1.00 98.61 243 A 1 
ATOM   1949 O  O   . GLU A 1 243 ? 3.890   -3.991  -25.263 1.00 98.11 243 A 1 
ATOM   1950 C  CB  . GLU A 1 243 ? 4.146   -6.905  -23.943 1.00 97.88 243 A 1 
ATOM   1951 C  CG  . GLU A 1 243 ? 3.447   -7.104  -25.295 1.00 92.21 243 A 1 
ATOM   1952 C  CD  . GLU A 1 243 ? 4.419   -7.112  -26.458 1.00 88.77 243 A 1 
ATOM   1953 O  OE1 . GLU A 1 243 ? 5.570   -7.568  -26.293 1.00 83.70 243 A 1 
ATOM   1954 O  OE2 . GLU A 1 243 ? 4.028   -6.675  -27.559 1.00 83.10 243 A 1 
ATOM   1955 N  N   . TYR A 1 244 ? 3.270   -3.902  -23.105 1.00 98.89 244 A 1 
ATOM   1956 C  CA  . TYR A 1 244 ? 2.338   -2.808  -23.314 1.00 98.86 244 A 1 
ATOM   1957 C  C   . TYR A 1 244 ? 2.834   -1.474  -22.755 1.00 98.74 244 A 1 
ATOM   1958 O  O   . TYR A 1 244 ? 2.066   -0.701  -22.176 1.00 98.44 244 A 1 
ATOM   1959 C  CB  . TYR A 1 244 ? 0.979   -3.180  -22.711 1.00 98.79 244 A 1 
ATOM   1960 C  CG  . TYR A 1 244 ? 0.343   -4.369  -23.400 1.00 98.81 244 A 1 
ATOM   1961 C  CD1 . TYR A 1 244 ? -0.306  -4.219  -24.626 1.00 98.53 244 A 1 
ATOM   1962 C  CD2 . TYR A 1 244 ? 0.455   -5.648  -22.866 1.00 98.55 244 A 1 
ATOM   1963 C  CE1 . TYR A 1 244 ? -0.830  -5.315  -25.304 1.00 98.29 244 A 1 
ATOM   1964 C  CE2 . TYR A 1 244 ? -0.060  -6.752  -23.541 1.00 98.33 244 A 1 
ATOM   1965 C  CZ  . TYR A 1 244 ? -0.706  -6.584  -24.758 1.00 98.43 244 A 1 
ATOM   1966 O  OH  . TYR A 1 244 ? -1.211  -7.672  -25.428 1.00 97.74 244 A 1 
ATOM   1967 N  N   . ASN A 1 245 ? 4.121   -1.209  -22.945 1.00 98.69 245 A 1 
ATOM   1968 C  CA  . ASN A 1 245 ? 4.712   0.036   -22.466 1.00 98.53 245 A 1 
ATOM   1969 C  C   . ASN A 1 245 ? 4.103   1.262   -23.141 1.00 98.46 245 A 1 
ATOM   1970 O  O   . ASN A 1 245 ? 4.220   2.378   -22.629 1.00 97.58 245 A 1 
ATOM   1971 C  CB  . ASN A 1 245 ? 6.228   0.027   -22.685 1.00 98.06 245 A 1 
ATOM   1972 C  CG  . ASN A 1 245 ? 6.609   0.186   -24.140 1.00 97.72 245 A 1 
ATOM   1973 O  OD1 . ASN A 1 245 ? 7.125   1.219   -24.563 1.00 93.93 245 A 1 
ATOM   1974 N  ND2 . ASN A 1 245 ? 6.369   -0.843  -24.928 1.00 93.01 245 A 1 
ATOM   1975 N  N   . ASP A 1 246 ? 3.465   1.057   -24.286 1.00 98.39 246 A 1 
ATOM   1976 C  CA  . ASP A 1 246 ? 2.826   2.143   -25.015 1.00 98.18 246 A 1 
ATOM   1977 C  C   . ASP A 1 246 ? 1.426   2.426   -24.469 1.00 98.16 246 A 1 
ATOM   1978 O  O   . ASP A 1 246 ? 0.808   3.426   -24.820 1.00 97.44 246 A 1 
ATOM   1979 C  CB  . ASP A 1 246 ? 2.745   1.805   -26.516 1.00 97.71 246 A 1 
ATOM   1980 C  CG  . ASP A 1 246 ? 1.983   0.515   -26.774 1.00 97.18 246 A 1 
ATOM   1981 O  OD1 . ASP A 1 246 ? 2.216   -0.488  -26.072 1.00 95.53 246 A 1 
ATOM   1982 O  OD2 . ASP A 1 246 ? 1.151   0.497   -27.712 1.00 94.89 246 A 1 
ATOM   1983 N  N   . VAL A 1 247 ? 0.939   1.544   -23.609 1.00 98.57 247 A 1 
ATOM   1984 C  CA  . VAL A 1 247 ? -0.384  1.683   -23.013 1.00 98.69 247 A 1 
ATOM   1985 C  C   . VAL A 1 247 ? -0.299  2.012   -21.525 1.00 98.64 247 A 1 
ATOM   1986 O  O   . VAL A 1 247 ? -1.048  2.841   -21.011 1.00 98.47 247 A 1 
ATOM   1987 C  CB  . VAL A 1 247 ? -1.196  0.371   -23.174 1.00 98.61 247 A 1 
ATOM   1988 C  CG1 . VAL A 1 247 ? -2.538  0.478   -22.450 1.00 98.19 247 A 1 
ATOM   1989 C  CG2 . VAL A 1 247 ? -1.418  0.066   -24.648 1.00 98.17 247 A 1 
ATOM   1990 N  N   . ILE A 1 248 ? 0.626   1.364   -20.831 1.00 98.71 248 A 1 
ATOM   1991 C  CA  . ILE A 1 248 ? 0.785   1.523   -19.386 1.00 98.81 248 A 1 
ATOM   1992 C  C   . ILE A 1 248 ? 1.637   2.734   -18.978 1.00 98.76 248 A 1 
ATOM   1993 O  O   . ILE A 1 248 ? 2.813   2.819   -19.313 1.00 98.51 248 A 1 
ATOM   1994 C  CB  . ILE A 1 248 ? 1.397   0.247   -18.775 1.00 98.82 248 A 1 
ATOM   1995 C  CG1 . ILE A 1 248 ? 0.486   -0.953  -19.081 1.00 98.63 248 A 1 
ATOM   1996 C  CG2 . ILE A 1 248 ? 1.591   0.413   -17.281 1.00 98.67 248 A 1 
ATOM   1997 C  CD1 . ILE A 1 248 ? 1.066   -2.296  -18.680 1.00 98.54 248 A 1 
ATOM   1998 N  N   . LEU A 1 249 ? 1.027   3.641   -18.230 1.00 98.76 249 A 1 
ATOM   1999 C  CA  . LEU A 1 249 ? 1.723   4.840   -17.757 1.00 98.58 249 A 1 
ATOM   2000 C  C   . LEU A 1 249 ? 2.591   4.518   -16.547 1.00 98.54 249 A 1 
ATOM   2001 O  O   . LEU A 1 249 ? 3.576   5.206   -16.280 1.00 97.96 249 A 1 
ATOM   2002 C  CB  . LEU A 1 249 ? 0.718   5.925   -17.373 1.00 98.15 249 A 1 
ATOM   2003 C  CG  . LEU A 1 249 ? -0.266  6.382   -18.464 1.00 96.99 249 A 1 
ATOM   2004 C  CD1 . LEU A 1 249 ? -1.093  7.540   -17.934 1.00 95.72 249 A 1 
ATOM   2005 C  CD2 . LEU A 1 249 ? 0.490   6.794   -19.714 1.00 95.61 249 A 1 
ATOM   2006 N  N   . GLY A 1 250 ? 2.220   3.473   -15.814 1.00 98.74 250 A 1 
ATOM   2007 C  CA  . GLY A 1 250 ? 2.967   3.094   -14.628 1.00 98.71 250 A 1 
ATOM   2008 C  C   . GLY A 1 250 ? 2.251   1.993   -13.872 1.00 98.86 250 A 1 
ATOM   2009 O  O   . GLY A 1 250 ? 1.061   1.745   -14.092 1.00 98.79 250 A 1 
ATOM   2010 N  N   . VAL A 1 251 ? 2.983   1.324   -12.973 1.00 98.90 251 A 1 
ATOM   2011 C  CA  . VAL A 1 251 ? 2.438   0.244   -12.163 1.00 98.99 251 A 1 
ATOM   2012 C  C   . VAL A 1 251 ? 2.594   0.604   -10.689 1.00 98.95 251 A 1 
ATOM   2013 O  O   . VAL A 1 251 ? 3.646   1.085   -10.276 1.00 98.83 251 A 1 
ATOM   2014 C  CB  . VAL A 1 251 ? 3.179   -1.082  -12.437 1.00 98.87 251 A 1 
ATOM   2015 C  CG1 . VAL A 1 251 ? 2.599   -2.200  -11.576 1.00 98.58 251 A 1 
ATOM   2016 C  CG2 . VAL A 1 251 ? 3.084   -1.450  -13.914 1.00 98.57 251 A 1 
ATOM   2017 N  N   . LEU A 1 252 ? 1.539   0.380   -9.903  1.00 98.96 252 A 1 
ATOM   2018 C  CA  . LEU A 1 252 ? 1.588   0.663   -8.472  1.00 98.97 252 A 1 
ATOM   2019 C  C   . LEU A 1 252 ? 1.516   -0.628  -7.679  1.00 98.92 252 A 1 
ATOM   2020 O  O   . LEU A 1 252 ? 0.643   -1.462  -7.914  1.00 98.71 252 A 1 
ATOM   2021 C  CB  . LEU A 1 252 ? 0.415   1.572   -8.071  1.00 98.81 252 A 1 
ATOM   2022 C  CG  . LEU A 1 252 ? 0.246   2.881   -8.842  1.00 97.22 252 A 1 
ATOM   2023 C  CD1 . LEU A 1 252 ? -0.861  3.705   -8.202  1.00 91.89 252 A 1 
ATOM   2024 C  CD2 . LEU A 1 252 ? 1.544   3.676   -8.840  1.00 92.29 252 A 1 
ATOM   2025 N  N   . CYS A 1 253 ? 2.453   -0.795  -6.730  1.00 98.82 253 A 1 
ATOM   2026 C  CA  . CYS A 1 253 ? 2.515   -1.992  -5.908  1.00 98.77 253 A 1 
ATOM   2027 C  C   . CYS A 1 253 ? 2.689   -1.665  -4.431  1.00 98.70 253 A 1 
ATOM   2028 O  O   . CYS A 1 253 ? 3.018   -0.533  -4.074  1.00 98.11 253 A 1 
ATOM   2029 C  CB  . CYS A 1 253 ? 3.705   -2.874  -6.320  1.00 98.28 253 A 1 
ATOM   2030 S  SG  . CYS A 1 253 ? 3.778   -3.474  -8.010  1.00 97.23 253 A 1 
ATOM   2031 N  N   . GLY A 1 254 ? 2.469   -2.657  -3.580  1.00 98.69 254 A 1 
ATOM   2032 C  CA  . GLY A 1 254 ? 2.668   -2.503  -2.150  1.00 98.45 254 A 1 
ATOM   2033 C  C   . GLY A 1 254 ? 3.451   -3.715  -1.670  1.00 98.36 254 A 1 
ATOM   2034 O  O   . GLY A 1 254 ? 4.472   -4.064  -2.254  1.00 97.20 254 A 1 
ATOM   2035 N  N   . HIS A 1 255 ? 2.954   -4.382  -0.621  1.00 98.03 255 A 1 
ATOM   2036 C  CA  . HIS A 1 255 ? 3.526   -5.628  -0.103  1.00 97.69 255 A 1 
ATOM   2037 C  C   . HIS A 1 255 ? 4.840   -5.559  0.661   1.00 97.57 255 A 1 
ATOM   2038 O  O   . HIS A 1 255 ? 4.972   -6.161  1.718   1.00 96.18 255 A 1 
ATOM   2039 C  CB  . HIS A 1 255 ? 3.657   -6.638  -1.255  1.00 97.01 255 A 1 
ATOM   2040 C  CG  . HIS A 1 255 ? 4.181   -7.976  -0.846  1.00 97.10 255 A 1 
ATOM   2041 N  ND1 . HIS A 1 255 ? 3.544   -8.780  0.064   1.00 94.98 255 A 1 
ATOM   2042 C  CD2 . HIS A 1 255 ? 5.284   -8.653  -1.238  1.00 94.54 255 A 1 
ATOM   2043 C  CE1 . HIS A 1 255 ? 4.235   -9.900  0.226   1.00 94.42 255 A 1 
ATOM   2044 N  NE2 . HIS A 1 255 ? 5.298   -9.850  -0.552  1.00 94.78 255 A 1 
ATOM   2045 N  N   . LEU A 1 256 ? 5.830   -4.849  0.133   1.00 97.61 256 A 1 
ATOM   2046 C  CA  . LEU A 1 256 ? 7.133   -4.793  0.785   1.00 97.02 256 A 1 
ATOM   2047 C  C   . LEU A 1 256 ? 7.242   -3.818  1.950   1.00 96.45 256 A 1 
ATOM   2048 O  O   . LEU A 1 256 ? 8.189   -3.888  2.735   1.00 94.48 256 A 1 
ATOM   2049 C  CB  . LEU A 1 256 ? 8.233   -4.483  -0.244  1.00 96.92 256 A 1 
ATOM   2050 C  CG  . LEU A 1 256 ? 8.369   -5.469  -1.399  1.00 96.33 256 A 1 
ATOM   2051 C  CD1 . LEU A 1 256 ? 9.574   -5.094  -2.251  1.00 95.54 256 A 1 
ATOM   2052 C  CD2 . LEU A 1 256 ? 8.523   -6.890  -0.869  1.00 95.52 256 A 1 
ATOM   2053 N  N   . HIS A 1 257 ? 6.273   -2.904  2.073   1.00 96.54 257 A 1 
ATOM   2054 C  CA  . HIS A 1 257 ? 6.235   -1.912  3.147   1.00 96.50 257 A 1 
ATOM   2055 C  C   . HIS A 1 257 ? 7.337   -0.861  3.062   1.00 96.72 257 A 1 
ATOM   2056 O  O   . HIS A 1 257 ? 7.458   -0.011  3.939   1.00 95.30 257 A 1 
ATOM   2057 C  CB  . HIS A 1 257 ? 6.311   -2.597  4.519   1.00 96.05 257 A 1 
ATOM   2058 C  CG  . HIS A 1 257 ? 5.121   -3.454  4.842   1.00 96.24 257 A 1 
ATOM   2059 N  ND1 . HIS A 1 257 ? 4.613   -3.550  6.123   1.00 93.46 257 A 1 
ATOM   2060 C  CD2 . HIS A 1 257 ? 4.342   -4.237  4.069   1.00 93.41 257 A 1 
ATOM   2061 C  CE1 . HIS A 1 257 ? 3.575   -4.368  6.115   1.00 93.42 257 A 1 
ATOM   2062 N  NE2 . HIS A 1 257 ? 3.387   -4.794  4.888   1.00 94.00 257 A 1 
ATOM   2063 N  N   . THR A 1 258 ? 8.131   -0.915  1.993   1.00 96.76 258 A 1 
ATOM   2064 C  CA  . THR A 1 258 ? 9.219   0.031   1.810   1.00 96.69 258 A 1 
ATOM   2065 C  C   . THR A 1 258 ? 9.023   0.872   0.552   1.00 97.29 258 A 1 
ATOM   2066 O  O   . THR A 1 258 ? 8.204   0.549   -0.311  1.00 96.54 258 A 1 
ATOM   2067 C  CB  . THR A 1 258 ? 10.576  -0.686  1.729   1.00 95.33 258 A 1 
ATOM   2068 O  OG1 . THR A 1 258 ? 10.492  -1.789  0.814   1.00 91.48 258 A 1 
ATOM   2069 C  CG2 . THR A 1 258 ? 10.983  -1.198  3.096   1.00 90.62 258 A 1 
ATOM   2070 N  N   . ASP A 1 259 ? 9.785   1.957   0.457   1.00 97.45 259 A 1 
ATOM   2071 C  CA  . ASP A 1 259 ? 9.704   2.893   -0.659  1.00 97.70 259 A 1 
ATOM   2072 C  C   . ASP A 1 259 ? 10.808  2.565   -1.667  1.00 97.76 259 A 1 
ATOM   2073 O  O   . ASP A 1 259 ? 11.980  2.862   -1.439  1.00 97.14 259 A 1 
ATOM   2074 C  CB  . ASP A 1 259 ? 9.874   4.311   -0.106  1.00 97.74 259 A 1 
ATOM   2075 C  CG  . ASP A 1 259 ? 9.959   5.377   -1.180  1.00 97.78 259 A 1 
ATOM   2076 O  OD1 . ASP A 1 259 ? 9.895   5.060   -2.388  1.00 96.62 259 A 1 
ATOM   2077 O  OD2 . ASP A 1 259 ? 10.094  6.558   -0.807  1.00 96.46 259 A 1 
ATOM   2078 N  N   . THR A 1 260 ? 10.434  1.954   -2.785  1.00 97.86 260 A 1 
ATOM   2079 C  CA  . THR A 1 260 ? 11.415  1.619   -3.811  1.00 97.85 260 A 1 
ATOM   2080 C  C   . THR A 1 260 ? 10.723  1.523   -5.171  1.00 98.20 260 A 1 
ATOM   2081 O  O   . THR A 1 260 ? 9.535   1.829   -5.300  1.00 98.02 260 A 1 
ATOM   2082 C  CB  . THR A 1 260 ? 12.157  0.303   -3.475  1.00 96.89 260 A 1 
ATOM   2083 O  OG1 . THR A 1 260 ? 13.252  0.129   -4.378  1.00 92.08 260 A 1 
ATOM   2084 C  CG2 . THR A 1 260 ? 11.228  -0.893  -3.545  1.00 93.14 260 A 1 
ATOM   2085 N  N   . PHE A 1 261 ? 11.473  1.106   -6.193  1.00 98.11 261 A 1 
ATOM   2086 C  CA  . PHE A 1 261 ? 10.932  1.026   -7.537  1.00 98.25 261 A 1 
ATOM   2087 C  C   . PHE A 1 261 ? 11.520  -0.133  -8.329  1.00 98.16 261 A 1 
ATOM   2088 O  O   . PHE A 1 261 ? 12.516  -0.733  -7.928  1.00 97.74 261 A 1 
ATOM   2089 C  CB  . PHE A 1 261 ? 11.197  2.339   -8.272  1.00 98.06 261 A 1 
ATOM   2090 C  CG  . PHE A 1 261 ? 12.663  2.658   -8.443  1.00 98.12 261 A 1 
ATOM   2091 C  CD1 . PHE A 1 261 ? 13.376  2.181   -9.540  1.00 97.39 261 A 1 
ATOM   2092 C  CD2 . PHE A 1 261 ? 13.335  3.427   -7.499  1.00 97.19 261 A 1 
ATOM   2093 C  CE1 . PHE A 1 261 ? 14.738  2.460   -9.694  1.00 96.55 261 A 1 
ATOM   2094 C  CE2 . PHE A 1 261 ? 14.697  3.710   -7.641  1.00 96.62 261 A 1 
ATOM   2095 C  CZ  . PHE A 1 261 ? 15.398  3.229   -8.741  1.00 96.92 261 A 1 
ATOM   2096 N  N   . ARG A 1 262 ? 10.899  -0.430  -9.466  1.00 98.43 262 A 1 
ATOM   2097 C  CA  . ARG A 1 262 ? 11.340  -1.496  -10.347 1.00 98.43 262 A 1 
ATOM   2098 C  C   . ARG A 1 262 ? 11.203  -1.025  -11.783 1.00 98.64 262 A 1 
ATOM   2099 O  O   . ARG A 1 262 ? 10.241  -0.337  -12.126 1.00 98.45 262 A 1 
ATOM   2100 C  CB  . ARG A 1 262 ? 10.470  -2.756  -10.161 1.00 98.03 262 A 1 
ATOM   2101 C  CG  . ARG A 1 262 ? 10.404  -3.294  -8.734  1.00 96.72 262 A 1 
ATOM   2102 C  CD  . ARG A 1 262 ? 11.660  -4.064  -8.369  1.00 94.99 262 A 1 
ATOM   2103 N  NE  . ARG A 1 262 ? 11.592  -4.617  -7.016  1.00 95.35 262 A 1 
ATOM   2104 C  CZ  . ARG A 1 262 ? 12.215  -4.123  -5.953  1.00 95.51 262 A 1 
ATOM   2105 N  NH1 . ARG A 1 262 ? 12.982  -3.045  -6.068  1.00 91.67 262 A 1 
ATOM   2106 N  NH2 . ARG A 1 262 ? 12.093  -4.702  -4.766  1.00 92.49 262 A 1 
ATOM   2107 N  N   . ILE A 1 263 ? 12.176  -1.381  -12.615 1.00 98.38 263 A 1 
ATOM   2108 C  CA  . ILE A 1 263 ? 12.121  -1.049  -14.032 1.00 98.40 263 A 1 
ATOM   2109 C  C   . ILE A 1 263 ? 11.888  -2.394  -14.715 1.00 98.46 263 A 1 
ATOM   2110 O  O   . ILE A 1 263 ? 12.789  -3.227  -14.790 1.00 98.09 263 A 1 
ATOM   2111 C  CB  . ILE A 1 263 ? 13.444  -0.427  -14.531 1.00 98.27 263 A 1 
ATOM   2112 C  CG1 . ILE A 1 263 ? 13.758  0.844   -13.724 1.00 97.61 263 A 1 
ATOM   2113 C  CG2 . ILE A 1 263 ? 13.330  -0.097  -16.018 1.00 97.64 263 A 1 
ATOM   2114 C  CD1 . ILE A 1 263 ? 15.079  1.503   -14.078 1.00 96.01 263 A 1 
ATOM   2115 N  N   . LEU A 1 264 ? 10.660  -2.617  -15.180 1.00 98.63 264 A 1 
ATOM   2116 C  CA  . LEU A 1 264 ? 10.293  -3.871  -15.815 1.00 98.68 264 A 1 
ATOM   2117 C  C   . LEU A 1 264 ? 10.588  -3.792  -17.309 1.00 98.62 264 A 1 
ATOM   2118 O  O   . LEU A 1 264 ? 10.114  -2.891  -18.001 1.00 98.26 264 A 1 
ATOM   2119 C  CB  . LEU A 1 264 ? 8.808   -4.136  -15.583 1.00 98.53 264 A 1 
ATOM   2120 C  CG  . LEU A 1 264 ? 8.356   -4.019  -14.117 1.00 97.93 264 A 1 
ATOM   2121 C  CD1 . LEU A 1 264 ? 6.858   -4.288  -14.005 1.00 96.81 264 A 1 
ATOM   2122 C  CD2 . LEU A 1 264 ? 9.140   -5.011  -13.253 1.00 96.54 264 A 1 
ATOM   2123 N  N   . SER A 1 265 ? 11.393  -4.749  -17.814 1.00 98.41 265 A 1 
ATOM   2124 C  CA  . SER A 1 265 ? 11.803  -4.719  -19.210 1.00 98.20 265 A 1 
ATOM   2125 C  C   . SER A 1 265 ? 11.642  -6.009  -20.003 1.00 98.33 265 A 1 
ATOM   2126 O  O   . SER A 1 265 ? 11.746  -7.106  -19.453 1.00 97.68 265 A 1 
ATOM   2127 C  CB  . SER A 1 265 ? 13.273  -4.294  -19.304 1.00 96.72 265 A 1 
ATOM   2128 O  OG  . SER A 1 265 ? 13.527  -3.098  -18.595 1.00 82.37 265 A 1 
ATOM   2129 N  N   . LYS A 1 266 ? 11.389  -5.849  -21.292 1.00 98.07 266 A 1 
ATOM   2130 C  CA  . LYS A 1 266 ? 11.302  -6.942  -22.237 1.00 97.83 266 A 1 
ATOM   2131 C  C   . LYS A 1 266 ? 11.932  -6.349  -23.484 1.00 97.64 266 A 1 
ATOM   2132 O  O   . LYS A 1 266 ? 11.293  -5.605  -24.227 1.00 96.36 266 A 1 
ATOM   2133 C  CB  . LYS A 1 266 ? 9.856   -7.342  -22.530 1.00 97.06 266 A 1 
ATOM   2134 C  CG  . LYS A 1 266 ? 9.753   -8.464  -23.564 1.00 94.94 266 A 1 
ATOM   2135 C  CD  . LYS A 1 266 ? 8.309   -8.795  -23.912 1.00 92.49 266 A 1 
ATOM   2136 C  CE  . LYS A 1 266 ? 8.250   -9.886  -24.965 1.00 87.39 266 A 1 
ATOM   2137 N  NZ  . LYS A 1 266 ? 6.845   -10.190 -25.367 1.00 80.17 266 A 1 
ATOM   2138 N  N   . GLY A 1 267 ? 13.215  -6.646  -23.684 1.00 96.89 267 A 1 
ATOM   2139 C  CA  . GLY A 1 267 ? 13.914  -6.058  -24.805 1.00 96.39 267 A 1 
ATOM   2140 C  C   . GLY A 1 267 ? 14.044  -4.574  -24.531 1.00 96.89 267 A 1 
ATOM   2141 O  O   . GLY A 1 267 ? 14.493  -4.177  -23.457 1.00 94.99 267 A 1 
ATOM   2142 N  N   . ASN A 1 268 ? 13.629  -3.755  -25.492 1.00 97.42 268 A 1 
ATOM   2143 C  CA  . ASN A 1 268 ? 13.694  -2.313  -25.313 1.00 97.12 268 A 1 
ATOM   2144 C  C   . ASN A 1 268 ? 12.408  -1.717  -24.744 1.00 97.67 268 A 1 
ATOM   2145 O  O   . ASN A 1 268 ? 12.324  -0.517  -24.508 1.00 96.24 268 A 1 
ATOM   2146 C  CB  . ASN A 1 268 ? 14.020  -1.630  -26.649 1.00 95.36 268 A 1 
ATOM   2147 C  CG  . ASN A 1 268 ? 15.402  -1.990  -27.166 1.00 86.12 268 A 1 
ATOM   2148 O  OD1 . ASN A 1 268 ? 16.380  -1.951  -26.419 1.00 74.82 268 A 1 
ATOM   2149 N  ND2 . ASN A 1 268 ? 15.484  -2.333  -28.440 1.00 75.59 268 A 1 
ATOM   2150 N  N   . LYS A 1 269 ? 11.408  -2.569  -24.512 1.00 98.37 269 A 1 
ATOM   2151 C  CA  . LYS A 1 269 ? 10.143  -2.106  -23.958 1.00 98.49 269 A 1 
ATOM   2152 C  C   . LYS A 1 269 ? 10.248  -2.093  -22.436 1.00 98.55 269 A 1 
ATOM   2153 O  O   . LYS A 1 269 ? 10.623  -3.093  -21.824 1.00 98.19 269 A 1 
ATOM   2154 C  CB  . LYS A 1 269 ? 9.000   -3.025  -24.393 1.00 98.20 269 A 1 
ATOM   2155 C  CG  . LYS A 1 269 ? 8.770   -3.026  -25.897 1.00 97.02 269 A 1 
ATOM   2156 C  CD  . LYS A 1 269 ? 7.591   -3.902  -26.275 1.00 94.70 269 A 1 
ATOM   2157 C  CE  . LYS A 1 269 ? 7.348   -3.870  -27.767 1.00 88.86 269 A 1 
ATOM   2158 N  NZ  . LYS A 1 269 ? 6.172   -4.692  -28.162 1.00 82.12 269 A 1 
ATOM   2159 N  N   . LYS A 1 270 ? 9.926   -0.942  -21.829 1.00 98.61 270 A 1 
ATOM   2160 C  CA  . LYS A 1 270 ? 10.047  -0.791  -20.384 1.00 98.60 270 A 1 
ATOM   2161 C  C   . LYS A 1 270 ? 8.882   -0.042  -19.752 1.00 98.69 270 A 1 
ATOM   2162 O  O   . LYS A 1 270 ? 8.293   0.838   -20.370 1.00 98.31 270 A 1 
ATOM   2163 C  CB  . LYS A 1 270 ? 11.346  -0.042  -20.057 1.00 98.35 270 A 1 
ATOM   2164 C  CG  . LYS A 1 270 ? 12.600  -0.668  -20.651 1.00 97.63 270 A 1 
ATOM   2165 C  CD  . LYS A 1 270 ? 13.807  0.228   -20.465 1.00 96.24 270 A 1 
ATOM   2166 C  CE  . LYS A 1 270 ? 15.037  -0.383  -21.117 1.00 92.95 270 A 1 
ATOM   2167 N  NZ  . LYS A 1 270 ? 16.226  0.516   -21.032 1.00 86.68 270 A 1 
ATOM   2168 N  N   . VAL A 1 271 ? 8.566   -0.400  -18.505 1.00 98.77 271 A 1 
ATOM   2169 C  CA  . VAL A 1 271 ? 7.527   0.277   -17.744 1.00 98.73 271 A 1 
ATOM   2170 C  C   . VAL A 1 271 ? 8.023   0.415   -16.308 1.00 98.70 271 A 1 
ATOM   2171 O  O   . VAL A 1 271 ? 8.819   -0.398  -15.841 1.00 98.48 271 A 1 
ATOM   2172 C  CB  . VAL A 1 271 ? 6.177   -0.499  -17.725 1.00 98.16 271 A 1 
ATOM   2173 C  CG1 . VAL A 1 271 ? 5.598   -0.570  -19.129 1.00 93.23 271 A 1 
ATOM   2174 C  CG2 . VAL A 1 271 ? 6.375   -1.893  -17.150 1.00 92.98 271 A 1 
ATOM   2175 N  N   . MET A 1 272 ? 7.565   1.459   -15.627 1.00 98.74 272 A 1 
ATOM   2176 C  CA  . MET A 1 272 ? 7.952   1.682   -14.243 1.00 98.78 272 A 1 
ATOM   2177 C  C   . MET A 1 272 ? 6.947   1.078   -13.272 1.00 98.84 272 A 1 
ATOM   2178 O  O   . MET A 1 272 ? 5.741   1.119   -13.511 1.00 98.73 272 A 1 
ATOM   2179 C  CB  . MET A 1 272 ? 8.058   3.179   -13.939 1.00 98.60 272 A 1 
ATOM   2180 C  CG  . MET A 1 272 ? 9.275   3.873   -14.542 1.00 97.17 272 A 1 
ATOM   2181 S  SD  . MET A 1 272 ? 10.830  3.089   -14.036 1.00 97.97 272 A 1 
ATOM   2182 C  CE  . MET A 1 272 ? 10.723  3.202   -12.246 1.00 95.79 272 A 1 
ATOM   2183 N  N   . ALA A 1 273 ? 7.459   0.524   -12.178 1.00 98.82 273 A 1 
ATOM   2184 C  CA  . ALA A 1 273 ? 6.618   -0.026  -11.122 1.00 98.80 273 A 1 
ATOM   2185 C  C   . ALA A 1 273 ? 7.070   0.666   -9.844  1.00 98.71 273 A 1 
ATOM   2186 O  O   . ALA A 1 273 ? 8.268   0.707   -9.540  1.00 98.47 273 A 1 
ATOM   2187 C  CB  . ALA A 1 273 ? 6.791   -1.535  -11.014 1.00 98.73 273 A 1 
ATOM   2188 N  N   . PHE A 1 274 ? 6.122   1.224   -9.104  1.00 98.89 274 A 1 
ATOM   2189 C  CA  . PHE A 1 274 ? 6.424   1.926   -7.869  1.00 98.85 274 A 1 
ATOM   2190 C  C   . PHE A 1 274 ? 5.887   1.181   -6.661  1.00 98.81 274 A 1 
ATOM   2191 O  O   . PHE A 1 274 ? 4.684   0.926   -6.568  1.00 98.60 274 A 1 
ATOM   2192 C  CB  . PHE A 1 274 ? 5.822   3.329   -7.924  1.00 98.72 274 A 1 
ATOM   2193 C  CG  . PHE A 1 274 ? 6.236   4.110   -9.150  1.00 98.66 274 A 1 
ATOM   2194 C  CD1 . PHE A 1 274 ? 7.513   4.645   -9.239  1.00 98.04 274 A 1 
ATOM   2195 C  CD2 . PHE A 1 274 ? 5.367   4.238   -10.225 1.00 98.01 274 A 1 
ATOM   2196 C  CE1 . PHE A 1 274 ? 7.926   5.315   -10.383 1.00 97.43 274 A 1 
ATOM   2197 C  CE2 . PHE A 1 274 ? 5.775   4.903   -11.380 1.00 97.47 274 A 1 
ATOM   2198 C  CZ  . PHE A 1 274 ? 7.055   5.438   -11.457 1.00 97.76 274 A 1 
ATOM   2199 N  N   . ILE A 1 275 ? 6.780   0.831   -5.743  1.00 98.60 275 A 1 
ATOM   2200 C  CA  . ILE A 1 275 ? 6.381   0.136   -4.532  1.00 98.59 275 A 1 
ATOM   2201 C  C   . ILE A 1 275 ? 6.204   1.207   -3.463  1.00 98.53 275 A 1 
ATOM   2202 O  O   . ILE A 1 275 ? 7.177   1.803   -2.993  1.00 98.01 275 A 1 
ATOM   2203 C  CB  . ILE A 1 275 ? 7.451   -0.892  -4.110  1.00 98.34 275 A 1 
ATOM   2204 C  CG1 . ILE A 1 275 ? 7.597   -1.935  -5.228  1.00 97.26 275 A 1 
ATOM   2205 C  CG2 . ILE A 1 275 ? 7.058   -1.553  -2.802  1.00 97.40 275 A 1 
ATOM   2206 C  CD1 . ILE A 1 275 ? 8.725   -2.932  -5.020  1.00 92.77 275 A 1 
ATOM   2207 N  N   . GLY A 1 276 ? 4.949   1.464   -3.106  1.00 98.43 276 A 1 
ATOM   2208 C  CA  . GLY A 1 276 ? 4.650   2.494   -2.136  1.00 98.29 276 A 1 
ATOM   2209 C  C   . GLY A 1 276 ? 4.866   2.084   -0.689  1.00 98.10 276 A 1 
ATOM   2210 O  O   . GLY A 1 276 ? 4.643   0.933   -0.325  1.00 97.06 276 A 1 
ATOM   2211 N  N   . PRO A 1 277 ? 5.306   3.028   0.154   1.00 98.25 277 A 1 
ATOM   2212 C  CA  . PRO A 1 277 ? 5.535   2.747   1.570   1.00 98.04 277 A 1 
ATOM   2213 C  C   . PRO A 1 277 ? 4.215   2.469   2.293   1.00 98.25 277 A 1 
ATOM   2214 O  O   . PRO A 1 277 ? 3.168   2.995   1.925   1.00 97.61 277 A 1 
ATOM   2215 C  CB  . PRO A 1 277 ? 6.212   4.020   2.067   1.00 97.26 277 A 1 
ATOM   2216 C  CG  . PRO A 1 277 ? 5.594   5.080   1.207   1.00 96.16 277 A 1 
ATOM   2217 C  CD  . PRO A 1 277 ? 5.595   4.447   -0.164  1.00 97.41 277 A 1 
ATOM   2218 N  N   . SER A 1 278 ? 4.284   1.620   3.305   1.00 97.96 278 A 1 
ATOM   2219 C  CA  . SER A 1 278 ? 3.104   1.216   4.057   1.00 98.17 278 A 1 
ATOM   2220 C  C   . SER A 1 278 ? 2.642   2.159   5.157   1.00 98.32 278 A 1 
ATOM   2221 O  O   . SER A 1 278 ? 3.390   3.033   5.606   1.00 98.08 278 A 1 
ATOM   2222 C  CB  . SER A 1 278 ? 3.365   -0.146  4.699   1.00 97.26 278 A 1 
ATOM   2223 O  OG  . SER A 1 278 ? 4.396   -0.037  5.673   1.00 95.36 278 A 1 
ATOM   2224 N  N   . VAL A 1 279 ? 1.407   1.972   5.574   1.00 98.20 279 A 1 
ATOM   2225 C  CA  . VAL A 1 279 ? 0.867   2.701   6.714   1.00 98.21 279 A 1 
ATOM   2226 C  C   . VAL A 1 279 ? 1.370   1.926   7.930   1.00 98.03 279 A 1 
ATOM   2227 O  O   . VAL A 1 279 ? 1.704   2.502   8.959   1.00 97.34 279 A 1 
ATOM   2228 C  CB  . VAL A 1 279 ? -0.677  2.687   6.720   1.00 98.08 279 A 1 
ATOM   2229 C  CG1 . VAL A 1 279 ? -1.201  3.255   8.039   1.00 97.05 279 A 1 
ATOM   2230 C  CG2 . VAL A 1 279 ? -1.211  3.505   5.550   1.00 97.14 279 A 1 
ATOM   2231 N  N   . ASP A 1 280 ? 1.435   0.602   7.793   1.00 97.80 280 A 1 
ATOM   2232 C  CA  . ASP A 1 280 ? 1.878   -0.285  8.866   1.00 97.53 280 A 1 
ATOM   2233 C  C   . ASP A 1 280 ? 3.284   0.017   9.379   1.00 97.52 280 A 1 
ATOM   2234 O  O   . ASP A 1 280 ? 4.172   0.396   8.621   1.00 95.99 280 A 1 
ATOM   2235 C  CB  . ASP A 1 280 ? 1.817   -1.737  8.380   1.00 96.52 280 A 1 
ATOM   2236 C  CG  . ASP A 1 280 ? 1.979   -2.756  9.507   1.00 95.93 280 A 1 
ATOM   2237 O  OD1 . ASP A 1 280 ? 1.658   -2.420  10.659  1.00 92.62 280 A 1 
ATOM   2238 O  OD2 . ASP A 1 280 ? 2.409   -3.888  9.222   1.00 92.11 280 A 1 
ATOM   2239 N  N   . THR A 1 281 ? 3.471   -0.157  10.687  1.00 96.46 281 A 1 
ATOM   2240 C  CA  . THR A 1 281 ? 4.738   0.112   11.353  1.00 95.84 281 A 1 
ATOM   2241 C  C   . THR A 1 281 ? 5.529   -1.150  11.689  1.00 94.76 281 A 1 
ATOM   2242 O  O   . THR A 1 281 ? 6.688   -1.062  12.085  1.00 91.47 281 A 1 
ATOM   2243 C  CB  . THR A 1 281 ? 4.492   0.859   12.673  1.00 95.00 281 A 1 
ATOM   2244 O  OG1 . THR A 1 281 ? 3.445   0.185   13.401  1.00 91.37 281 A 1 
ATOM   2245 C  CG2 . THR A 1 281 ? 4.068   2.288   12.406  1.00 91.81 281 A 1 
ATOM   2246 N  N   . TRP A 1 282 ? 4.894   -2.307  11.541  1.00 93.35 282 A 1 
ATOM   2247 C  CA  . TRP A 1 282 ? 5.493   -3.600  11.902  1.00 90.65 282 A 1 
ATOM   2248 C  C   . TRP A 1 282 ? 6.969   -3.808  11.580  1.00 88.43 282 A 1 
ATOM   2249 O  O   . TRP A 1 282 ? 7.739   -4.223  12.450  1.00 81.34 282 A 1 
ATOM   2250 C  CB  . TRP A 1 282 ? 4.680   -4.732  11.275  1.00 87.30 282 A 1 
ATOM   2251 C  CG  . TRP A 1 282 ? 5.094   -6.104  11.724  1.00 84.73 282 A 1 
ATOM   2252 C  CD1 . TRP A 1 282 ? 6.121   -6.863  11.236  1.00 75.90 282 A 1 
ATOM   2253 C  CD2 . TRP A 1 282 ? 4.495   -6.883  12.774  1.00 78.96 282 A 1 
ATOM   2254 N  NE1 . TRP A 1 282 ? 6.200   -8.059  11.916  1.00 72.27 282 A 1 
ATOM   2255 C  CE2 . TRP A 1 282 ? 5.213   -8.098  12.862  1.00 74.82 282 A 1 
ATOM   2256 C  CE3 . TRP A 1 282 ? 3.413   -6.661  13.635  1.00 69.57 282 A 1 
ATOM   2257 C  CZ2 . TRP A 1 282 ? 4.874   -9.091  13.794  1.00 71.49 282 A 1 
ATOM   2258 C  CZ3 . TRP A 1 282 ? 3.082   -7.655  14.553  1.00 66.27 282 A 1 
ATOM   2259 C  CH2 . TRP A 1 282 ? 3.810   -8.858  14.625  1.00 67.59 282 A 1 
ATOM   2260 N  N   . LEU A 1 283 ? 7.374   -3.534  10.356  1.00 88.31 283 A 1 
ATOM   2261 C  CA  . LEU A 1 283 ? 8.755   -3.762  9.949   1.00 86.57 283 A 1 
ATOM   2262 C  C   . LEU A 1 283 ? 9.698   -2.581  10.183  1.00 87.13 283 A 1 
ATOM   2263 O  O   . LEU A 1 283 ? 10.747  -2.475  9.538   1.00 82.66 283 A 1 
ATOM   2264 C  CB  . LEU A 1 283 ? 8.793   -4.190  8.482   1.00 83.13 283 A 1 
ATOM   2265 C  CG  . LEU A 1 283 ? 8.014   -5.465  8.165   1.00 79.54 283 A 1 
ATOM   2266 C  CD1 . LEU A 1 283 ? 8.102   -5.776  6.678   1.00 73.75 283 A 1 
ATOM   2267 C  CD2 . LEU A 1 283 ? 8.562   -6.629  8.987   1.00 74.03 283 A 1 
ATOM   2268 N  N   . GLY A 1 284 ? 9.333   -1.719  11.115  1.00 90.64 284 A 1 
ATOM   2269 C  CA  . GLY A 1 284 ? 10.204  -0.603  11.438  1.00 91.08 284 A 1 
ATOM   2270 C  C   . GLY A 1 284 ? 10.203  0.520   10.415  1.00 92.55 284 A 1 
ATOM   2271 O  O   . GLY A 1 284 ? 11.256  1.058   10.087  1.00 89.78 284 A 1 
ATOM   2272 N  N   . THR A 1 285 ? 9.026   0.868   9.915   1.00 94.74 285 A 1 
ATOM   2273 C  CA  . THR A 1 285 ? 8.902   1.953   8.950   1.00 95.34 285 A 1 
ATOM   2274 C  C   . THR A 1 285 ? 7.830   2.923   9.429   1.00 96.25 285 A 1 
ATOM   2275 O  O   . THR A 1 285 ? 6.786   2.516   9.930   1.00 95.04 285 A 1 
ATOM   2276 C  CB  . THR A 1 285 ? 8.511   1.441   7.545   1.00 93.54 285 A 1 
ATOM   2277 O  OG1 . THR A 1 285 ? 7.305   0.668   7.629   1.00 85.52 285 A 1 
ATOM   2278 C  CG2 . THR A 1 285 ? 9.623   0.563   6.982   1.00 83.35 285 A 1 
ATOM   2279 N  N   . SER A 1 286 ? 8.097   4.211   9.290   1.00 96.65 286 A 1 
ATOM   2280 C  CA  . SER A 1 286 ? 7.144   5.225   9.707   1.00 97.10 286 A 1 
ATOM   2281 C  C   . SER A 1 286 ? 5.897   5.167   8.832   1.00 97.88 286 A 1 
ATOM   2282 O  O   . SER A 1 286 ? 6.006   5.033   7.612   1.00 97.54 286 A 1 
ATOM   2283 C  CB  . SER A 1 286 ? 7.768   6.617   9.597   1.00 96.52 286 A 1 
ATOM   2284 O  OG  . SER A 1 286 ? 8.820   6.780   10.521  1.00 93.27 286 A 1 
ATOM   2285 N  N   . PRO A 1 287 ? 4.707   5.274   9.433   1.00 97.80 287 A 1 
ATOM   2286 C  CA  . PRO A 1 287 ? 3.467   5.259   8.660   1.00 98.11 287 A 1 
ATOM   2287 C  C   . PRO A 1 287 ? 3.603   6.254   7.510   1.00 98.45 287 A 1 
ATOM   2288 O  O   . PRO A 1 287 ? 4.089   7.369   7.704   1.00 98.13 287 A 1 
ATOM   2289 C  CB  . PRO A 1 287 ? 2.423   5.702   9.672   1.00 97.72 287 A 1 
ATOM   2290 C  CG  . PRO A 1 287 ? 2.941   5.108   10.953  1.00 96.25 287 A 1 
ATOM   2291 C  CD  . PRO A 1 287 ? 4.432   5.390   10.878  1.00 97.61 287 A 1 
ATOM   2292 N  N   . SER A 1 288 ? 3.199   5.837   6.318   1.00 98.52 288 A 1 
ATOM   2293 C  CA  . SER A 1 288 ? 3.339   6.700   5.154   1.00 98.64 288 A 1 
ATOM   2294 C  C   . SER A 1 288 ? 2.154   6.649   4.204   1.00 98.72 288 A 1 
ATOM   2295 O  O   . SER A 1 288 ? 1.381   5.692   4.195   1.00 98.59 288 A 1 
ATOM   2296 C  CB  . SER A 1 288 ? 4.601   6.321   4.370   1.00 98.30 288 A 1 
ATOM   2297 O  OG  . SER A 1 288 ? 5.763   6.428   5.164   1.00 96.08 288 A 1 
ATOM   2298 N  N   . ILE A 1 289 ? 2.024   7.707   3.404   1.00 98.77 289 A 1 
ATOM   2299 C  CA  . ILE A 1 289 ? 0.977   7.791   2.398   1.00 98.76 289 A 1 
ATOM   2300 C  C   . ILE A 1 289 ? 1.600   8.536   1.221   1.00 98.78 289 A 1 
ATOM   2301 O  O   . ILE A 1 289 ? 2.346   9.496   1.409   1.00 98.63 289 A 1 
ATOM   2302 C  CB  . ILE A 1 289 ? -0.268  8.540   2.935   1.00 98.50 289 A 1 
ATOM   2303 C  CG1 . ILE A 1 289 ? -1.412  8.456   1.916   1.00 97.22 289 A 1 
ATOM   2304 C  CG2 . ILE A 1 289 ? 0.061   9.997   3.261   1.00 97.68 289 A 1 
ATOM   2305 C  CD1 . ILE A 1 289 ? -2.005  7.082   1.772   1.00 97.01 289 A 1 
ATOM   2306 N  N   . ARG A 1 290 ? 1.298   8.082   0.002   1.00 98.89 290 A 1 
ATOM   2307 C  CA  . ARG A 1 290 ? 1.855   8.687   -1.196  1.00 98.89 290 A 1 
ATOM   2308 C  C   . ARG A 1 290 ? 0.767   9.284   -2.083  1.00 98.93 290 A 1 
ATOM   2309 O  O   . ARG A 1 290 ? -0.325  8.723   -2.210  1.00 98.83 290 A 1 
ATOM   2310 C  CB  . ARG A 1 290 ? 2.646   7.650   -1.995  1.00 98.56 290 A 1 
ATOM   2311 C  CG  . ARG A 1 290 ? 3.101   8.116   -3.379  1.00 97.74 290 A 1 
ATOM   2312 C  CD  . ARG A 1 290 ? 4.013   7.103   -4.044  1.00 97.24 290 A 1 
ATOM   2313 N  NE  . ARG A 1 290 ? 5.301   7.009   -3.366  1.00 96.86 290 A 1 
ATOM   2314 C  CZ  . ARG A 1 290 ? 6.300   6.220   -3.760  1.00 97.53 290 A 1 
ATOM   2315 N  NH1 . ARG A 1 290 ? 6.147   5.445   -4.818  1.00 94.31 290 A 1 
ATOM   2316 N  NH2 . ARG A 1 290 ? 7.439   6.206   -3.088  1.00 94.62 290 A 1 
ATOM   2317 N  N   . LYS A 1 291 ? 1.083   10.415  -2.697  1.00 98.85 291 A 1 
ATOM   2318 C  CA  . LYS A 1 291 ? 0.153   11.053  -3.622  1.00 98.88 291 A 1 
ATOM   2319 C  C   . LYS A 1 291 ? 0.876   11.320  -4.933  1.00 98.86 291 A 1 
ATOM   2320 O  O   . LYS A 1 291 ? 1.959   11.906  -4.948  1.00 98.61 291 A 1 
ATOM   2321 C  CB  . LYS A 1 291 ? -0.396  12.359  -3.040  1.00 98.47 291 A 1 
ATOM   2322 C  CG  . LYS A 1 291 ? -1.472  12.997  -3.926  1.00 96.96 291 A 1 
ATOM   2323 C  CD  . LYS A 1 291 ? -2.171  14.177  -3.241  1.00 95.54 291 A 1 
ATOM   2324 C  CE  . LYS A 1 291 ? -1.242  15.336  -2.998  1.00 91.16 291 A 1 
ATOM   2325 N  NZ  . LYS A 1 291 ? -1.969  16.503  -2.423  1.00 89.22 291 A 1 
ATOM   2326 N  N   . TYR A 1 292 ? 0.280   10.882  -6.031  1.00 98.87 292 A 1 
ATOM   2327 C  CA  . TYR A 1 292 ? 0.847   11.072  -7.356  1.00 98.83 292 A 1 
ATOM   2328 C  C   . TYR A 1 292 ? 0.209   12.233  -8.095  1.00 98.78 292 A 1 
ATOM   2329 O  O   . TYR A 1 292 ? -0.995  12.484  -7.942  1.00 98.55 292 A 1 
ATOM   2330 C  CB  . TYR A 1 292 ? 0.637   9.823   -8.217  1.00 98.83 292 A 1 
ATOM   2331 C  CG  . TYR A 1 292 ? 1.340   8.574   -7.740  1.00 98.84 292 A 1 
ATOM   2332 C  CD1 . TYR A 1 292 ? 2.581   8.206   -8.271  1.00 98.65 292 A 1 
ATOM   2333 C  CD2 . TYR A 1 292 ? 0.759   7.741   -6.786  1.00 98.63 292 A 1 
ATOM   2334 C  CE1 . TYR A 1 292 ? 3.232   7.059   -7.848  1.00 98.51 292 A 1 
ATOM   2335 C  CE2 . TYR A 1 292 ? 1.405   6.591   -6.351  1.00 98.52 292 A 1 
ATOM   2336 C  CZ  . TYR A 1 292 ? 2.635   6.249   -6.892  1.00 98.67 292 A 1 
ATOM   2337 O  OH  . TYR A 1 292 ? 3.283   5.105   -6.467  1.00 98.35 292 A 1 
ATOM   2338 N  N   . ASP A 1 293 ? 1.018   12.920  -8.898  1.00 98.66 293 A 1 
ATOM   2339 C  CA  . ASP A 1 293 ? 0.519   13.951  -9.792  1.00 98.55 293 A 1 
ATOM   2340 C  C   . ASP A 1 293 ? 0.506   13.142  -11.085 1.00 98.62 293 A 1 
ATOM   2341 O  O   . ASP A 1 293 ? 1.539   12.969  -11.733 1.00 98.28 293 A 1 
ATOM   2342 C  CB  . ASP A 1 293 ? 1.496   15.122  -9.905  1.00 98.24 293 A 1 
ATOM   2343 C  CG  . ASP A 1 293 ? 1.028   16.165  -10.914 1.00 96.99 293 A 1 
ATOM   2344 O  OD1 . ASP A 1 293 ? 0.077   15.888  -11.672 1.00 94.75 293 A 1 
ATOM   2345 O  OD2 . ASP A 1 293 ? 1.623   17.262  -10.949 1.00 93.54 293 A 1 
ATOM   2346 N  N   . VAL A 1 294 ? -0.649  12.608  -11.432 1.00 98.52 294 A 1 
ATOM   2347 C  CA  . VAL A 1 294 ? -0.782  11.762  -12.611 1.00 98.48 294 A 1 
ATOM   2348 C  C   . VAL A 1 294 ? -0.677  12.513  -13.934 1.00 98.17 294 A 1 
ATOM   2349 O  O   . VAL A 1 294 ? -0.078  12.024  -14.893 1.00 97.28 294 A 1 
ATOM   2350 C  CB  . VAL A 1 294 ? -2.126  10.999  -12.591 1.00 98.27 294 A 1 
ATOM   2351 C  CG1 . VAL A 1 294 ? -2.254  10.113  -13.822 1.00 97.55 294 A 1 
ATOM   2352 C  CG2 . VAL A 1 294 ? -2.216  10.155  -11.323 1.00 97.74 294 A 1 
ATOM   2353 N  N   . GLY A 1 295 ? -1.248  13.706  -13.971 1.00 97.58 295 A 1 
ATOM   2354 C  CA  . GLY A 1 295 ? -1.235  14.465  -15.203 1.00 97.12 295 A 1 
ATOM   2355 C  C   . GLY A 1 295 ? -2.545  14.226  -15.944 1.00 97.19 295 A 1 
ATOM   2356 O  O   . GLY A 1 295 ? -3.528  13.797  -15.357 1.00 95.19 295 A 1 
ATOM   2357 N  N   . ASN A 1 296 ? -2.556  14.492  -17.259 1.00 96.94 296 A 1 
ATOM   2358 C  CA  . ASN A 1 296 ? -3.761  14.321  -18.052 1.00 96.53 296 A 1 
ATOM   2359 C  C   . ASN A 1 296 ? -3.829  13.019  -18.857 1.00 96.57 296 A 1 
ATOM   2360 O  O   . ASN A 1 296 ? -4.710  12.852  -19.700 1.00 94.25 296 A 1 
ATOM   2361 C  CB  . ASN A 1 296 ? -3.946  15.507  -19.003 1.00 94.98 296 A 1 
ATOM   2362 C  CG  . ASN A 1 296 ? -2.777  15.680  -19.949 1.00 93.81 296 A 1 
ATOM   2363 O  OD1 . ASN A 1 296 ? -1.993  14.757  -20.170 1.00 89.62 296 A 1 
ATOM   2364 N  ND2 . ASN A 1 296 ? -2.657  16.880  -20.517 1.00 88.21 296 A 1 
ATOM   2365 N  N   . GLY A 1 297 ? -2.886  12.117  -18.608 1.00 96.00 297 A 1 
ATOM   2366 C  CA  . GLY A 1 297 ? -2.890  10.838  -19.295 1.00 96.01 297 A 1 
ATOM   2367 C  C   . GLY A 1 297 ? -2.192  10.783  -20.645 1.00 96.51 297 A 1 
ATOM   2368 O  O   . GLY A 1 297 ? -2.103  9.716   -21.254 1.00 94.70 297 A 1 
ATOM   2369 N  N   . GLN A 1 298 ? -1.681  11.923  -21.120 1.00 95.83 298 A 1 
ATOM   2370 C  CA  . GLN A 1 298 ? -1.008  11.959  -22.416 1.00 95.02 298 A 1 
ATOM   2371 C  C   . GLN A 1 298 ? 0.415   11.404  -22.346 1.00 94.48 298 A 1 
ATOM   2372 O  O   . GLN A 1 298 ? 0.998   11.036  -23.364 1.00 89.52 298 A 1 
ATOM   2373 C  CB  . GLN A 1 298 ? -0.971  13.392  -22.956 1.00 93.35 298 A 1 
ATOM   2374 C  CG  . GLN A 1 298 ? -2.350  13.996  -23.208 1.00 89.82 298 A 1 
ATOM   2375 C  CD  . GLN A 1 298 ? -2.270  15.361  -23.866 1.00 87.24 298 A 1 
ATOM   2376 O  OE1 . GLN A 1 298 ? -1.489  16.220  -23.444 1.00 79.24 298 A 1 
ATOM   2377 N  NE2 . GLN A 1 298 ? -3.073  15.571  -24.891 1.00 77.15 298 A 1 
ATOM   2378 N  N   . GLY A 1 299 ? 0.980   11.348  -21.146 1.00 95.23 299 A 1 
ATOM   2379 C  CA  . GLY A 1 299 ? 2.331   10.842  -20.982 1.00 95.77 299 A 1 
ATOM   2380 C  C   . GLY A 1 299 ? 2.518   10.199  -19.623 1.00 97.21 299 A 1 
ATOM   2381 O  O   . GLY A 1 299 ? 1.543   9.878   -18.942 1.00 96.23 299 A 1 
ATOM   2382 N  N   . TYR A 1 300 ? 3.779   10.011  -19.222 1.00 98.03 300 A 1 
ATOM   2383 C  CA  . TYR A 1 300 ? 4.084   9.419   -17.931 1.00 98.26 300 A 1 
ATOM   2384 C  C   . TYR A 1 300 ? 3.581   10.303  -16.796 1.00 98.35 300 A 1 
ATOM   2385 O  O   . TYR A 1 300 ? 3.379   11.504  -16.972 1.00 97.74 300 A 1 
ATOM   2386 C  CB  . TYR A 1 300 ? 5.598   9.238   -17.775 1.00 98.05 300 A 1 
ATOM   2387 C  CG  . TYR A 1 300 ? 6.195   8.229   -18.721 1.00 98.01 300 A 1 
ATOM   2388 C  CD1 . TYR A 1 300 ? 5.947   6.866   -18.561 1.00 96.93 300 A 1 
ATOM   2389 C  CD2 . TYR A 1 300 ? 7.005   8.632   -19.787 1.00 96.90 300 A 1 
ATOM   2390 C  CE1 . TYR A 1 300 ? 6.499   5.923   -19.434 1.00 96.08 300 A 1 
ATOM   2391 C  CE2 . TYR A 1 300 ? 7.552   7.700   -20.668 1.00 96.31 300 A 1 
ATOM   2392 C  CZ  . TYR A 1 300 ? 7.294   6.348   -20.485 1.00 96.82 300 A 1 
ATOM   2393 O  OH  . TYR A 1 300 ? 7.841   5.425   -21.341 1.00 95.52 300 A 1 
ATOM   2394 N  N   . MET A 1 301 ? 3.393   9.706   -15.623 1.00 98.48 301 A 1 
ATOM   2395 C  CA  . MET A 1 301 ? 2.971   10.479  -14.464 1.00 98.51 301 A 1 
ATOM   2396 C  C   . MET A 1 301 ? 4.086   11.484  -14.185 1.00 98.55 301 A 1 
ATOM   2397 O  O   . MET A 1 301 ? 5.255   11.224  -14.479 1.00 98.35 301 A 1 
ATOM   2398 C  CB  . MET A 1 301 ? 2.738   9.549   -13.272 1.00 98.43 301 A 1 
ATOM   2399 C  CG  . MET A 1 301 ? 1.557   8.601   -13.475 1.00 97.87 301 A 1 
ATOM   2400 S  SD  . MET A 1 301 ? 1.115   7.670   -12.001 1.00 97.45 301 A 1 
ATOM   2401 C  CE  . MET A 1 301 ? 2.359   6.395   -12.035 1.00 92.36 301 A 1 
ATOM   2402 N  N   . LYS A 1 302 ? 3.724   12.635  -13.629 1.00 98.50 302 A 1 
ATOM   2403 C  CA  . LYS A 1 302 ? 4.684   13.714  -13.400 1.00 98.30 302 A 1 
ATOM   2404 C  C   . LYS A 1 302 ? 5.592   13.549  -12.191 1.00 98.46 302 A 1 
ATOM   2405 O  O   . LYS A 1 302 ? 6.814   13.706  -12.298 1.00 97.82 302 A 1 
ATOM   2406 C  CB  . LYS A 1 302 ? 3.932   15.049  -13.289 1.00 97.81 302 A 1 
ATOM   2407 C  CG  . LYS A 1 302 ? 2.970   15.314  -14.443 1.00 93.80 302 A 1 
ATOM   2408 C  CD  . LYS A 1 302 ? 3.681   15.230  -15.792 1.00 81.89 302 A 1 
ATOM   2409 C  CE  . LYS A 1 302 ? 2.708   15.442  -16.937 1.00 75.04 302 A 1 
ATOM   2410 N  NZ  . LYS A 1 302 ? 3.383   15.343  -18.262 1.00 62.88 302 A 1 
ATOM   2411 N  N   . GLU A 1 303 ? 5.014   13.236  -11.052 1.00 98.54 303 A 1 
ATOM   2412 C  CA  . GLU A 1 303 ? 5.794   13.095  -9.823  1.00 98.47 303 A 1 
ATOM   2413 C  C   . GLU A 1 303 ? 4.963   12.451  -8.736  1.00 98.79 303 A 1 
ATOM   2414 O  O   . GLU A 1 303 ? 3.763   12.216  -8.912  1.00 98.53 303 A 1 
ATOM   2415 C  CB  . GLU A 1 303 ? 6.264   14.470  -9.332  1.00 96.97 303 A 1 
ATOM   2416 C  CG  . GLU A 1 303 ? 5.121   15.312  -8.742  1.00 91.00 303 A 1 
ATOM   2417 C  CD  . GLU A 1 303 ? 5.599   16.614  -8.116  1.00 90.21 303 A 1 
ATOM   2418 O  OE1 . GLU A 1 303 ? 6.730   16.635  -7.574  1.00 84.68 303 A 1 
ATOM   2419 O  OE2 . GLU A 1 303 ? 4.848   17.601  -8.149  1.00 84.24 303 A 1 
ATOM   2420 N  N   . PHE A 1 304 ? 5.606   12.163  -7.611  1.00 98.78 304 A 1 
ATOM   2421 C  CA  . PHE A 1 304 ? 4.887   11.669  -6.449  1.00 98.78 304 A 1 
ATOM   2422 C  C   . PHE A 1 304 ? 5.458   12.377  -5.232  1.00 98.76 304 A 1 
ATOM   2423 O  O   . PHE A 1 304 ? 6.615   12.828  -5.242  1.00 98.47 304 A 1 
ATOM   2424 C  CB  . PHE A 1 304 ? 4.965   10.133  -6.302  1.00 98.61 304 A 1 
ATOM   2425 C  CG  . PHE A 1 304 ? 6.347   9.589   -6.013  1.00 98.61 304 A 1 
ATOM   2426 C  CD1 . PHE A 1 304 ? 6.968   9.798   -4.779  1.00 97.78 304 A 1 
ATOM   2427 C  CD2 . PHE A 1 304 ? 7.001   8.794   -6.948  1.00 97.62 304 A 1 
ATOM   2428 C  CE1 . PHE A 1 304 ? 8.224   9.255   -4.497  1.00 97.00 304 A 1 
ATOM   2429 C  CE2 . PHE A 1 304 ? 8.250   8.246   -6.682  1.00 96.85 304 A 1 
ATOM   2430 C  CZ  . PHE A 1 304 ? 8.868   8.477   -5.454  1.00 97.55 304 A 1 
ATOM   2431 N  N   . LYS A 1 305 ? 4.644   12.504  -4.201  1.00 98.69 305 A 1 
ATOM   2432 C  CA  . LYS A 1 305 ? 5.052   13.137  -2.969  1.00 98.68 305 A 1 
ATOM   2433 C  C   . LYS A 1 305 ? 4.705   12.192  -1.837  1.00 98.71 305 A 1 
ATOM   2434 O  O   . LYS A 1 305 ? 3.593   11.665  -1.781  1.00 98.53 305 A 1 
ATOM   2435 C  CB  . LYS A 1 305 ? 4.327   14.471  -2.775  1.00 98.43 305 A 1 
ATOM   2436 C  CG  . LYS A 1 305 ? 4.713   15.538  -3.786  1.00 97.30 305 A 1 
ATOM   2437 C  CD  . LYS A 1 305 ? 3.949   16.832  -3.549  1.00 95.05 305 A 1 
ATOM   2438 C  CE  . LYS A 1 305 ? 4.348   17.897  -4.553  1.00 90.50 305 A 1 
ATOM   2439 N  NZ  . LYS A 1 305 ? 3.586   19.161  -4.356  1.00 82.20 305 A 1 
ATOM   2440 N  N   . ASN A 1 306 ? 5.666   11.966  -0.944  1.00 98.73 306 A 1 
ATOM   2441 C  CA  . ASN A 1 306 ? 5.440   11.096  0.196   1.00 98.66 306 A 1 
ATOM   2442 C  C   . ASN A 1 306 ? 5.236   11.924  1.454   1.00 98.69 306 A 1 
ATOM   2443 O  O   . ASN A 1 306 ? 5.872   12.962  1.644   1.00 98.18 306 A 1 
ATOM   2444 C  CB  . ASN A 1 306 ? 6.625   10.150  0.421   1.00 98.31 306 A 1 
ATOM   2445 C  CG  . ASN A 1 306 ? 6.657   9.000   -0.562  1.00 96.78 306 A 1 
ATOM   2446 O  OD1 . ASN A 1 306 ? 5.756   8.842   -1.390  1.00 88.66 306 A 1 
ATOM   2447 N  ND2 . ASN A 1 306 ? 7.687   8.175   -0.464  1.00 87.89 306 A 1 
ATOM   2448 N  N   . TYR A 1 307 ? 4.347   11.446  2.306   1.00 98.69 307 A 1 
ATOM   2449 C  CA  . TYR A 1 307 ? 4.046   12.086  3.574   1.00 98.64 307 A 1 
ATOM   2450 C  C   . TYR A 1 307 ? 4.221   10.987  4.607   1.00 98.63 307 A 1 
ATOM   2451 O  O   . TYR A 1 307 ? 3.892   9.828   4.352   1.00 98.39 307 A 1 
ATOM   2452 C  CB  . TYR A 1 307 ? 2.604   12.598  3.584   1.00 98.68 307 A 1 
ATOM   2453 C  CG  . TYR A 1 307 ? 2.299   13.575  2.472   1.00 98.66 307 A 1 
ATOM   2454 C  CD1 . TYR A 1 307 ? 2.470   14.945  2.646   1.00 98.30 307 A 1 
ATOM   2455 C  CD2 . TYR A 1 307 ? 1.875   13.120  1.221   1.00 98.30 307 A 1 
ATOM   2456 C  CE1 . TYR A 1 307 ? 2.221   15.840  1.614   1.00 97.97 307 A 1 
ATOM   2457 C  CE2 . TYR A 1 307 ? 1.625   14.005  0.179   1.00 98.05 307 A 1 
ATOM   2458 C  CZ  . TYR A 1 307 ? 1.800   15.370  0.383   1.00 98.15 307 A 1 
ATOM   2459 O  OH  . TYR A 1 307 ? 1.554   16.243  -0.644  1.00 97.49 307 A 1 
ATOM   2460 N  N   . HIS A 1 308 ? 4.757   11.338  5.771   1.00 98.31 308 A 1 
ATOM   2461 C  CA  . HIS A 1 308 ? 4.946   10.324  6.800   1.00 98.15 308 A 1 
ATOM   2462 C  C   . HIS A 1 308 ? 4.573   10.817  8.191   1.00 98.21 308 A 1 
ATOM   2463 O  O   . HIS A 1 308 ? 4.308   12.002  8.406   1.00 97.85 308 A 1 
ATOM   2464 C  CB  . HIS A 1 308 ? 6.384   9.787   6.783   1.00 97.25 308 A 1 
ATOM   2465 C  CG  . HIS A 1 308 ? 7.434   10.813  7.091   1.00 97.01 308 A 1 
ATOM   2466 N  ND1 . HIS A 1 308 ? 8.778   10.491  7.170   1.00 89.77 308 A 1 
ATOM   2467 C  CD2 . HIS A 1 308 ? 7.350   12.142  7.337   1.00 89.22 308 A 1 
ATOM   2468 C  CE1 . HIS A 1 308 ? 9.476   11.578  7.457   1.00 91.53 308 A 1 
ATOM   2469 N  NE2 . HIS A 1 308 ? 8.629   12.586  7.560   1.00 92.65 308 A 1 
ATOM   2470 N  N   . PHE A 1 309 ? 4.534   9.868   9.130   1.00 98.00 309 A 1 
ATOM   2471 C  CA  . PHE A 1 309 ? 4.134   10.128  10.501  1.00 97.82 309 A 1 
ATOM   2472 C  C   . PHE A 1 309 ? 5.203   9.481   11.382  1.00 97.46 309 A 1 
ATOM   2473 O  O   . PHE A 1 309 ? 5.150   8.288   11.658  1.00 96.08 309 A 1 
ATOM   2474 C  CB  . PHE A 1 309 ? 2.763   9.478   10.733  1.00 97.77 309 A 1 
ATOM   2475 C  CG  . PHE A 1 309 ? 2.116   9.809   12.055  1.00 98.05 309 A 1 
ATOM   2476 C  CD1 . PHE A 1 309 ? 1.050   10.707  12.107  1.00 97.59 309 A 1 
ATOM   2477 C  CD2 . PHE A 1 309 ? 2.500   9.170   13.221  1.00 97.58 309 A 1 
ATOM   2478 C  CE1 . PHE A 1 309 ? 0.393   10.969  13.300  1.00 97.11 309 A 1 
ATOM   2479 C  CE2 . PHE A 1 309 ? 1.842   9.431   14.429  1.00 97.12 309 A 1 
ATOM   2480 C  CZ  . PHE A 1 309 ? 0.786   10.325  14.466  1.00 97.46 309 A 1 
ATOM   2481 N  N   . GLN A 1 310 ? 6.187   10.261  11.806  1.00 96.88 310 A 1 
ATOM   2482 C  CA  . GLN A 1 310 ? 7.255   9.729   12.643  1.00 96.23 310 A 1 
ATOM   2483 C  C   . GLN A 1 310 ? 6.760   9.624   14.081  1.00 96.02 310 A 1 
ATOM   2484 O  O   . GLN A 1 310 ? 6.420   10.623  14.709  1.00 94.95 310 A 1 
ATOM   2485 C  CB  . GLN A 1 310 ? 8.487   10.633  12.568  1.00 95.37 310 A 1 
ATOM   2486 C  CG  . GLN A 1 310 ? 9.143   10.663  11.192  1.00 93.47 310 A 1 
ATOM   2487 C  CD  . GLN A 1 310 ? 10.322  11.613  11.128  1.00 93.10 310 A 1 
ATOM   2488 O  OE1 . GLN A 1 310 ? 10.181  12.802  11.410  1.00 86.77 310 A 1 
ATOM   2489 N  NE2 . GLN A 1 310 ? 11.487  11.089  10.761  1.00 85.27 310 A 1 
ATOM   2490 N  N   . LEU A 1 311 ? 6.715   8.394   14.587  1.00 95.76 311 A 1 
ATOM   2491 C  CA  . LEU A 1 311 ? 6.269   8.155   15.952  1.00 95.11 311 A 1 
ATOM   2492 C  C   . LEU A 1 311 ? 7.265   8.776   16.926  1.00 93.75 311 A 1 
ATOM   2493 O  O   . LEU A 1 311 ? 8.475   8.701   16.724  1.00 92.09 311 A 1 
ATOM   2494 C  CB  . LEU A 1 311 ? 6.152   6.656   16.217  1.00 95.38 311 A 1 
ATOM   2495 C  CG  . LEU A 1 311 ? 5.161   5.885   15.340  1.00 94.96 311 A 1 
ATOM   2496 C  CD1 . LEU A 1 311 ? 5.206   4.401   15.700  1.00 93.79 311 A 1 
ATOM   2497 C  CD2 . LEU A 1 311 ? 3.757   6.433   15.545  1.00 93.13 311 A 1 
ATOM   2498 N  N   . ARG A 1 312 ? 6.748   9.378   17.995  1.00 92.70 312 A 1 
ATOM   2499 C  CA  . ARG A 1 312 ? 7.602   10.006  18.992  1.00 91.21 312 A 1 
ATOM   2500 C  C   . ARG A 1 312 ? 8.534   8.959   19.605  1.00 90.35 312 A 1 
ATOM   2501 O  O   . ARG A 1 312 ? 8.080   7.915   20.074  1.00 88.27 312 A 1 
ATOM   2502 C  CB  . ARG A 1 312 ? 6.743   10.649  20.092  1.00 90.16 312 A 1 
ATOM   2503 C  CG  . ARG A 1 312 ? 7.549   11.363  21.164  1.00 86.80 312 A 1 
ATOM   2504 C  CD  . ARG A 1 312 ? 6.631   12.047  22.166  1.00 83.88 312 A 1 
ATOM   2505 N  NE  . ARG A 1 312 ? 5.804   13.079  21.540  1.00 81.36 312 A 1 
ATOM   2506 C  CZ  . ARG A 1 312 ? 6.256   14.231  21.076  1.00 80.01 312 A 1 
ATOM   2507 N  NH1 . ARG A 1 312 ? 7.545   14.527  21.178  1.00 70.29 312 A 1 
ATOM   2508 N  NH2 . ARG A 1 312 ? 5.438   15.096  20.507  1.00 75.27 312 A 1 
ATOM   2509 N  N   . PRO A 1 313 ? 9.844   9.225   19.594  1.00 88.86 313 A 1 
ATOM   2510 C  CA  . PRO A 1 313 ? 10.817  8.294   20.163  1.00 86.62 313 A 1 
ATOM   2511 C  C   . PRO A 1 313 ? 10.543  8.029   21.637  1.00 85.78 313 A 1 
ATOM   2512 O  O   . PRO A 1 313 ? 10.132  8.923   22.371  1.00 81.95 313 A 1 
ATOM   2513 C  CB  . PRO A 1 313 ? 12.150  9.007   19.956  1.00 83.59 313 A 1 
ATOM   2514 C  CG  . PRO A 1 313 ? 11.919  9.798   18.705  1.00 82.70 313 A 1 
ATOM   2515 C  CD  . PRO A 1 313 ? 10.536  10.355  18.932  1.00 86.13 313 A 1 
ATOM   2516 N  N   . LYS A 1 314 ? 10.771  6.782   22.067  1.00 84.39 314 A 1 
ATOM   2517 C  CA  . LYS A 1 314 ? 10.566  6.416   23.454  1.00 82.29 314 A 1 
ATOM   2518 C  C   . LYS A 1 314 ? 11.746  6.939   24.281  1.00 79.03 314 A 1 
ATOM   2519 O  O   . LYS A 1 314 ? 12.831  7.132   23.755  1.00 71.44 314 A 1 
ATOM   2520 C  CB  . LYS A 1 314 ? 10.461  4.901   23.589  1.00 78.70 314 A 1 
ATOM   2521 C  CG  . LYS A 1 314 ? 9.284   4.304   22.836  1.00 78.15 314 A 1 
ATOM   2522 C  CD  . LYS A 1 314 ? 9.278   2.795   22.942  1.00 75.51 314 A 1 
ATOM   2523 C  CE  . LYS A 1 314 ? 8.118   2.195   22.177  1.00 71.93 314 A 1 
ATOM   2524 N  NZ  . LYS A 1 314 ? 8.120   0.710   22.243  1.00 67.03 314 A 1 
ATOM   2525 N  N   . LYS A 1 315 ? 11.524  7.129   25.572  1.00 74.03 315 A 1 
ATOM   2526 C  CA  . LYS A 1 315 ? 12.565  7.637   26.467  1.00 71.88 315 A 1 
ATOM   2527 C  C   . LYS A 1 315 ? 13.840  6.793   26.426  1.00 70.30 315 A 1 
ATOM   2528 O  O   . LYS A 1 315 ? 14.938  7.331   26.434  1.00 62.34 315 A 1 
ATOM   2529 C  CB  . LYS A 1 315 ? 12.046  7.712   27.906  1.00 65.57 315 A 1 
ATOM   2530 C  CG  . LYS A 1 315 ? 10.941  8.727   28.112  1.00 59.14 315 A 1 
ATOM   2531 C  CD  . LYS A 1 315 ? 10.520  8.783   29.565  1.00 53.54 315 A 1 
ATOM   2532 C  CE  . LYS A 1 315 ? 9.429   9.811   29.788  1.00 46.86 315 A 1 
ATOM   2533 N  NZ  . LYS A 1 315 ? 9.006   9.878   31.217  1.00 41.76 315 A 1 
ATOM   2534 N  N   . ASP A 1 316 ? 13.691  5.486   26.386  1.00 61.20 316 A 1 
ATOM   2535 C  CA  . ASP A 1 316 ? 14.835  4.584   26.352  1.00 59.32 316 A 1 
ATOM   2536 C  C   . ASP A 1 316 ? 15.602  4.591   25.029  1.00 58.23 316 A 1 
ATOM   2537 O  O   . ASP A 1 316 ? 16.665  3.973   24.922  1.00 53.67 316 A 1 
ATOM   2538 C  CB  . ASP A 1 316 ? 14.406  3.155   26.679  1.00 54.46 316 A 1 
ATOM   2539 C  CG  . ASP A 1 316 ? 13.436  2.594   25.666  1.00 49.68 316 A 1 
ATOM   2540 O  OD1 . ASP A 1 316 ? 13.641  1.460   25.207  1.00 46.80 316 A 1 
ATOM   2541 O  OD2 . ASP A 1 316 ? 12.456  3.287   25.336  1.00 45.19 316 A 1 
ATOM   2542 N  N   . LYS A 1 317 ? 15.057  5.281   24.039  1.00 54.46 317 A 1 
ATOM   2543 C  CA  . LYS A 1 317 ? 15.710  5.357   22.739  1.00 54.89 317 A 1 
ATOM   2544 C  C   . LYS A 1 317 ? 16.268  6.752   22.467  1.00 54.19 317 A 1 
ATOM   2545 O  O   . LYS A 1 317 ? 16.830  7.013   21.404  1.00 51.89 317 A 1 
ATOM   2546 C  CB  . LYS A 1 317 ? 14.729  4.958   21.633  1.00 52.87 317 A 1 
ATOM   2547 C  CG  . LYS A 1 317 ? 14.310  3.502   21.688  1.00 50.28 317 A 1 
ATOM   2548 C  CD  . LYS A 1 317 ? 13.460  3.110   20.500  1.00 47.49 317 A 1 
ATOM   2549 C  CE  . LYS A 1 317 ? 13.106  1.637   20.548  1.00 43.84 317 A 1 
ATOM   2550 N  NZ  . LYS A 1 317 ? 12.310  1.214   19.377  1.00 40.45 317 A 1 
ATOM   2551 N  N   . LEU A 1 318 ? 16.116  7.637   23.433  1.00 53.95 318 A 1 
ATOM   2552 C  CA  . LEU A 1 318 ? 16.615  8.998   23.303  1.00 53.33 318 A 1 
ATOM   2553 C  C   . LEU A 1 318 ? 17.966  9.131   23.995  1.00 52.39 318 A 1 
ATOM   2554 O  O   . LEU A 1 318 ? 18.282  8.395   24.921  1.00 48.37 318 A 1 
ATOM   2555 C  CB  . LEU A 1 318 ? 15.641  9.988   23.942  1.00 50.23 318 A 1 
ATOM   2556 C  CG  . LEU A 1 318 ? 14.259  10.133  23.309  1.00 47.60 318 A 1 
ATOM   2557 C  CD1 . LEU A 1 318 ? 13.400  11.053  24.175  1.00 44.36 318 A 1 
ATOM   2558 C  CD2 . LEU A 1 318 ? 14.399  10.698  21.906  1.00 44.66 318 A 1 
ATOM   2559 N  N   . LYS A 1 319 ? 18.765  10.093  23.531  1.00 53.40 319 A 1 
ATOM   2560 C  CA  . LYS A 1 319 ? 20.064  10.335  24.150  1.00 54.31 319 A 1 
ATOM   2561 C  C   . LYS A 1 319 ? 19.777  10.912  25.537  1.00 53.31 319 A 1 
ATOM   2562 O  O   . LYS A 1 319 ? 18.752  11.567  25.739  1.00 50.47 319 A 1 
ATOM   2563 C  CB  . LYS A 1 319 ? 20.882  11.308  23.301  1.00 51.42 319 A 1 
ATOM   2564 C  CG  . LYS A 1 319 ? 21.288  10.730  21.955  1.00 47.22 319 A 1 
ATOM   2565 C  CD  . LYS A 1 319 ? 22.167  11.673  21.163  1.00 44.41 319 A 1 
ATOM   2566 C  CE  . LYS A 1 319 ? 22.588  11.047  19.851  1.00 39.92 319 A 1 
ATOM   2567 N  NZ  . LYS A 1 319 ? 23.474  11.937  19.060  1.00 35.77 319 A 1 
ATOM   2568 N  N   . PRO A 1 320 ? 20.669  10.687  26.492  1.00 52.31 320 A 1 
ATOM   2569 C  CA  . PRO A 1 320 ? 20.528  11.165  27.870  1.00 52.00 320 A 1 
ATOM   2570 C  C   . PRO A 1 320 ? 19.928  12.551  28.091  1.00 54.08 320 A 1 
ATOM   2571 O  O   . PRO A 1 320 ? 19.031  12.717  28.917  1.00 51.98 320 A 1 
ATOM   2572 C  CB  . PRO A 1 320 ? 21.953  11.054  28.416  1.00 47.36 320 A 1 
ATOM   2573 C  CG  . PRO A 1 320 ? 22.467  9.849   27.712  1.00 46.22 320 A 1 
ATOM   2574 C  CD  . PRO A 1 320 ? 21.988  10.054  26.287  1.00 51.66 320 A 1 
ATOM   2575 N  N   . LYS A 1 321 ? 20.433  13.533  27.353  1.00 52.73 321 A 1 
ATOM   2576 C  CA  . LYS A 1 321 ? 19.967  14.907  27.526  1.00 52.79 321 A 1 
ATOM   2577 C  C   . LYS A 1 321 ? 18.849  15.322  26.570  1.00 52.71 321 A 1 
ATOM   2578 O  O   . LYS A 1 321 ? 18.467  16.494  26.523  1.00 49.68 321 A 1 
ATOM   2579 C  CB  . LYS A 1 321 ? 21.147  15.862  27.378  1.00 49.11 321 A 1 
ATOM   2580 C  CG  . LYS A 1 321 ? 22.288  15.598  28.342  1.00 45.17 321 A 1 
ATOM   2581 C  CD  . LYS A 1 321 ? 23.443  16.556  28.117  1.00 41.99 321 A 1 
ATOM   2582 C  CE  . LYS A 1 321 ? 24.580  16.281  29.081  1.00 36.71 321 A 1 
ATOM   2583 N  NZ  . LYS A 1 321 ? 25.733  17.190  28.867  1.00 32.99 321 A 1 
ATOM   2584 N  N   . THR A 1 322 ? 18.316  14.364  25.811  1.00 50.52 322 A 1 
ATOM   2585 C  CA  . THR A 1 322 ? 17.274  14.661  24.842  1.00 51.55 322 A 1 
ATOM   2586 C  C   . THR A 1 322 ? 15.856  14.500  25.389  1.00 51.35 322 A 1 
ATOM   2587 O  O   . THR A 1 322 ? 15.542  13.516  26.058  1.00 48.87 322 A 1 
ATOM   2588 C  CB  . THR A 1 322 ? 17.404  13.766  23.601  1.00 48.74 322 A 1 
ATOM   2589 O  OG1 . THR A 1 322 ? 18.686  13.948  23.013  1.00 44.91 322 A 1 
ATOM   2590 C  CG2 . THR A 1 322 ? 16.321  14.108  22.567  1.00 44.01 322 A 1 
ATOM   2591 N  N   . THR A 1 323 ? 15.012  15.498  25.113  1.00 51.48 323 A 1 
ATOM   2592 C  CA  . THR A 1 323 ? 13.621  15.455  25.526  1.00 52.43 323 A 1 
ATOM   2593 C  C   . THR A 1 323 ? 12.781  15.918  24.342  1.00 52.61 323 A 1 
ATOM   2594 O  O   . THR A 1 323 ? 13.130  16.879  23.650  1.00 50.29 323 A 1 
ATOM   2595 C  CB  . THR A 1 323 ? 13.327  16.378  26.726  1.00 48.57 323 A 1 
ATOM   2596 O  OG1 . THR A 1 323 ? 13.660  17.727  26.392  1.00 44.64 323 A 1 
ATOM   2597 C  CG2 . THR A 1 323 ? 14.138  15.950  27.940  1.00 43.54 323 A 1 
ATOM   2598 N  N   . ILE A 1 324 ? 11.684  15.215  24.081  1.00 51.15 324 A 1 
ATOM   2599 C  CA  . ILE A 1 324 ? 10.788  15.553  22.988  1.00 51.68 324 A 1 
ATOM   2600 C  C   . ILE A 1 324 ? 9.380   15.601  23.567  1.00 50.88 324 A 1 
ATOM   2601 O  O   . ILE A 1 324 ? 8.716   14.567  23.700  1.00 48.49 324 A 1 
ATOM   2602 C  CB  . ILE A 1 324 ? 10.860  14.494  21.875  1.00 49.65 324 A 1 
ATOM   2603 C  CG1 . ILE A 1 324 ? 12.303  14.370  21.379  1.00 47.75 324 A 1 
ATOM   2604 C  CG2 . ILE A 1 324 ? 9.930   14.870  20.725  1.00 46.92 324 A 1 
ATOM   2605 C  CD1 . ILE A 1 324 ? 12.515  13.295  20.332  1.00 45.56 324 A 1 
ATOM   2606 N  N   . LYS A 1 325 ? 8.948   16.809  23.940  1.00 55.69 325 A 1 
ATOM   2607 C  CA  . LYS A 1 325 ? 7.638   16.971  24.565  1.00 55.92 325 A 1 
ATOM   2608 C  C   . LYS A 1 325 ? 6.764   18.059  23.946  1.00 55.79 325 A 1 
ATOM   2609 O  O   . LYS A 1 325 ? 5.576   18.141  24.237  1.00 52.91 325 A 1 
ATOM   2610 C  CB  . LYS A 1 325 ? 7.826   17.279  26.056  1.00 52.85 325 A 1 
ATOM   2611 C  CG  . LYS A 1 325 ? 8.660   16.259  26.807  1.00 49.23 325 A 1 
ATOM   2612 C  CD  . LYS A 1 325 ? 8.873   16.678  28.249  1.00 46.51 325 A 1 
ATOM   2613 C  CE  . LYS A 1 325 ? 9.733   15.677  29.000  1.00 42.45 325 A 1 
ATOM   2614 N  NZ  . LYS A 1 325 ? 9.984   16.091  30.412  1.00 38.60 325 A 1 
ATOM   2615 N  N   . GLN A 1 326 ? 7.342   18.895  23.092  1.00 53.72 326 A 1 
ATOM   2616 C  CA  . GLN A 1 326 ? 6.597   19.989  22.479  1.00 53.03 326 A 1 
ATOM   2617 C  C   . GLN A 1 326 ? 5.675   19.548  21.337  1.00 53.26 326 A 1 
ATOM   2618 O  O   . GLN A 1 326 ? 6.072   18.739  20.503  1.00 49.89 326 A 1 
ATOM   2619 C  CB  . GLN A 1 326 ? 7.568   21.052  21.957  1.00 49.07 326 A 1 
ATOM   2620 C  CG  . GLN A 1 326 ? 8.467   21.681  23.022  1.00 44.97 326 A 1 
ATOM   2621 C  CD  . GLN A 1 326 ? 7.673   22.310  24.148  1.00 41.48 326 A 1 
ATOM   2622 O  OE1 . GLN A 1 326 ? 6.646   22.937  23.924  1.00 40.57 326 A 1 
ATOM   2623 N  NE2 . GLN A 1 326 ? 8.149   22.136  25.372  1.00 39.01 326 A 1 
ATOM   2624 N  N   . PRO A 1 327 ? 4.460   20.081  21.303  1.00 55.38 327 A 1 
ATOM   2625 C  CA  . PRO A 1 327 ? 3.501   19.756  20.244  1.00 55.67 327 A 1 
ATOM   2626 C  C   . PRO A 1 327 ? 4.015   20.163  18.864  1.00 58.45 327 A 1 
ATOM   2627 O  O   . PRO A 1 327 ? 3.572   19.625  17.848  1.00 55.61 327 A 1 
ATOM   2628 C  CB  . PRO A 1 327 ? 2.257   20.558  20.643  1.00 51.20 327 A 1 
ATOM   2629 C  CG  . PRO A 1 327 ? 2.365   20.644  22.128  1.00 49.55 327 A 1 
ATOM   2630 C  CD  . PRO A 1 327 ? 3.835   20.920  22.340  1.00 51.54 327 A 1 
ATOM   2631 N  N   . SER A 1 328 ? 4.938   21.109  18.835  1.00 61.64 328 A 1 
ATOM   2632 C  CA  . SER A 1 328 ? 5.484   21.617  17.586  1.00 64.47 328 A 1 
ATOM   2633 C  C   . SER A 1 328 ? 6.776   20.934  17.142  1.00 69.21 328 A 1 
ATOM   2634 O  O   . SER A 1 328 ? 7.394   21.366  16.177  1.00 64.13 328 A 1 
ATOM   2635 C  CB  . SER A 1 328 ? 5.729   23.123  17.718  1.00 56.33 328 A 1 
ATOM   2636 O  OG  . SER A 1 328 ? 6.693   23.393  18.723  1.00 49.13 328 A 1 
ATOM   2637 N  N   . ASP A 1 329 ? 7.176   19.860  17.801  1.00 75.00 329 A 1 
ATOM   2638 C  CA  . ASP A 1 329 ? 8.428   19.195  17.458  1.00 78.26 329 A 1 
ATOM   2639 C  C   . ASP A 1 329 ? 8.369   18.286  16.223  1.00 82.06 329 A 1 
ATOM   2640 O  O   . ASP A 1 329 ? 9.383   17.713  15.825  1.00 78.17 329 A 1 
ATOM   2641 C  CB  . ASP A 1 329 ? 8.984   18.418  18.667  1.00 70.87 329 A 1 
ATOM   2642 C  CG  . ASP A 1 329 ? 8.031   17.347  19.178  1.00 67.32 329 A 1 
ATOM   2643 O  OD1 . ASP A 1 329 ? 7.283   16.768  18.369  1.00 62.82 329 A 1 
ATOM   2644 O  OD2 . ASP A 1 329 ? 8.066   17.081  20.393  1.00 63.07 329 A 1 
ATOM   2645 N  N   . GLY A 1 330 ? 7.189   18.167  15.615  1.00 83.62 330 A 1 
ATOM   2646 C  CA  . GLY A 1 330 ? 7.065   17.363  14.409  1.00 87.28 330 A 1 
ATOM   2647 C  C   . GLY A 1 330 ? 6.754   15.884  14.556  1.00 90.89 330 A 1 
ATOM   2648 O  O   . GLY A 1 330 ? 6.443   15.212  13.573  1.00 88.86 330 A 1 
ATOM   2649 N  N   . PHE A 1 331 ? 6.825   15.356  15.763  1.00 91.57 331 A 1 
ATOM   2650 C  CA  . PHE A 1 331 ? 6.532   13.943  15.985  1.00 92.62 331 A 1 
ATOM   2651 C  C   . PHE A 1 331 ? 5.036   13.724  16.184  1.00 93.54 331 A 1 
ATOM   2652 O  O   . PHE A 1 331 ? 4.305   14.639  16.566  1.00 92.38 331 A 1 
ATOM   2653 C  CB  . PHE A 1 331 ? 7.304   13.415  17.193  1.00 91.17 331 A 1 
ATOM   2654 C  CG  . PHE A 1 331 ? 8.783   13.305  16.958  1.00 90.45 331 A 1 
ATOM   2655 C  CD1 . PHE A 1 331 ? 9.301   12.281  16.166  1.00 87.79 331 A 1 
ATOM   2656 C  CD2 . PHE A 1 331 ? 9.661   14.232  17.513  1.00 87.92 331 A 1 
ATOM   2657 C  CE1 . PHE A 1 331 ? 10.661  12.189  15.924  1.00 86.68 331 A 1 
ATOM   2658 C  CE2 . PHE A 1 331 ? 11.031  14.144  17.266  1.00 86.61 331 A 1 
ATOM   2659 C  CZ  . PHE A 1 331 ? 11.536  13.122  16.474  1.00 87.13 331 A 1 
ATOM   2660 N  N   . ASN A 1 332 ? 4.582   12.497  15.904  1.00 94.19 332 A 1 
ATOM   2661 C  CA  . ASN A 1 332 ? 3.180   12.144  16.036  1.00 94.91 332 A 1 
ATOM   2662 C  C   . ASN A 1 332 ? 2.260   13.059  15.225  1.00 95.77 332 A 1 
ATOM   2663 O  O   . ASN A 1 332 ? 1.152   13.390  15.650  1.00 94.48 332 A 1 
ATOM   2664 C  CB  . ASN A 1 332 ? 2.745   12.152  17.509  1.00 93.72 332 A 1 
ATOM   2665 C  CG  . ASN A 1 332 ? 3.279   10.950  18.273  1.00 92.48 332 A 1 
ATOM   2666 O  OD1 . ASN A 1 332 ? 3.847   10.025  17.691  1.00 88.13 332 A 1 
ATOM   2667 N  ND2 . ASN A 1 332 ? 3.090   10.950  19.587  1.00 87.71 332 A 1 
ATOM   2668 N  N   . LYS A 1 333 ? 2.738   13.458  14.038  1.00 96.09 333 A 1 
ATOM   2669 C  CA  . LYS A 1 333 ? 1.959   14.294  13.136  1.00 96.24 333 A 1 
ATOM   2670 C  C   . LYS A 1 333 ? 2.306   13.967  11.687  1.00 97.15 333 A 1 
ATOM   2671 O  O   . LYS A 1 333 ? 3.453   13.669  11.370  1.00 96.72 333 A 1 
ATOM   2672 C  CB  . LYS A 1 333 ? 2.254   15.782  13.369  1.00 94.03 333 A 1 
ATOM   2673 C  CG  . LYS A 1 333 ? 1.711   16.351  14.665  1.00 85.77 333 A 1 
ATOM   2674 C  CD  . LYS A 1 333 ? 1.938   17.855  14.714  1.00 83.06 333 A 1 
ATOM   2675 C  CE  . LYS A 1 333 ? 1.322   18.467  15.969  1.00 71.84 333 A 1 
ATOM   2676 N  NZ  . LYS A 1 333 ? 1.489   19.940  15.996  1.00 64.60 333 A 1 
ATOM   2677 N  N   . TRP A 1 334 ? 1.305   14.002  10.806  1.00 97.42 334 A 1 
ATOM   2678 C  CA  . TRP A 1 334 ? 1.539   13.756  9.397   1.00 97.90 334 A 1 
ATOM   2679 C  C   . TRP A 1 334 ? 2.212   14.992  8.804   1.00 97.70 334 A 1 
ATOM   2680 O  O   . TRP A 1 334 ? 1.801   16.114  9.070   1.00 97.13 334 A 1 
ATOM   2681 C  CB  . TRP A 1 334 ? 0.221   13.490  8.665   1.00 98.10 334 A 1 
ATOM   2682 C  CG  . TRP A 1 334 ? -0.351  12.135  8.966   1.00 98.31 334 A 1 
ATOM   2683 C  CD1 . TRP A 1 334 ? -1.317  11.833  9.877   1.00 97.82 334 A 1 
ATOM   2684 C  CD2 . TRP A 1 334 ? 0.072   10.892  8.396   1.00 98.36 334 A 1 
ATOM   2685 N  NE1 . TRP A 1 334 ? -1.537  10.480  9.904   1.00 97.94 334 A 1 
ATOM   2686 C  CE2 . TRP A 1 334 ? -0.693  9.872   9.006   1.00 98.22 334 A 1 
ATOM   2687 C  CE3 . TRP A 1 334 ? 1.022   10.539  7.426   1.00 98.30 334 A 1 
ATOM   2688 C  CZ2 . TRP A 1 334 ? -0.529  8.524   8.683   1.00 98.14 334 A 1 
ATOM   2689 C  CZ3 . TRP A 1 334 ? 1.179   9.194   7.102   1.00 98.02 334 A 1 
ATOM   2690 C  CH2 . TRP A 1 334 ? 0.411   8.200   7.730   1.00 98.03 334 A 1 
ATOM   2691 N  N   . LYS A 1 335 ? 3.246   14.775  8.004   1.00 97.79 335 A 1 
ATOM   2692 C  CA  . LYS A 1 335 ? 3.958   15.876  7.378   1.00 97.22 335 A 1 
ATOM   2693 C  C   . LYS A 1 335 ? 4.608   15.441  6.078   1.00 97.83 335 A 1 
ATOM   2694 O  O   . LYS A 1 335 ? 4.810   14.253  5.833   1.00 97.60 335 A 1 
ATOM   2695 C  CB  . LYS A 1 335 ? 5.021   16.423  8.335   1.00 95.04 335 A 1 
ATOM   2696 C  CG  . LYS A 1 335 ? 6.074   15.407  8.744   1.00 89.81 335 A 1 
ATOM   2697 C  CD  . LYS A 1 335 ? 7.043   15.989  9.769   1.00 88.06 335 A 1 
ATOM   2698 C  CE  . LYS A 1 335 ? 8.068   14.964  10.212  1.00 79.89 335 A 1 
ATOM   2699 N  NZ  . LYS A 1 335 ? 8.994   15.516  11.234  1.00 73.30 335 A 1 
ATOM   2700 N  N   . PHE A 1 336 ? 4.932   16.420  5.245   1.00 97.62 336 A 1 
ATOM   2701 C  CA  . PHE A 1 336 ? 5.581   16.163  3.978   1.00 97.62 336 A 1 
ATOM   2702 C  C   . PHE A 1 336 ? 6.945   15.530  4.217   1.00 97.58 336 A 1 
ATOM   2703 O  O   . PHE A 1 336 ? 7.706   15.994  5.068   1.00 96.83 336 A 1 
ATOM   2704 C  CB  . PHE A 1 336 ? 5.754   17.486  3.220   1.00 97.48 336 A 1 
ATOM   2705 C  CG  . PHE A 1 336 ? 6.507   17.364  1.929   1.00 97.69 336 A 1 
ATOM   2706 C  CD1 . PHE A 1 336 ? 5.948   16.706  0.841   1.00 97.06 336 A 1 
ATOM   2707 C  CD2 . PHE A 1 336 ? 7.772   17.934  1.788   1.00 97.02 336 A 1 
ATOM   2708 C  CE1 . PHE A 1 336 ? 6.633   16.608  -0.367  1.00 96.32 336 A 1 
ATOM   2709 C  CE2 . PHE A 1 336 ? 8.465   17.840  0.583   1.00 96.42 336 A 1 
ATOM   2710 C  CZ  . PHE A 1 336 ? 7.891   17.178  -0.498  1.00 96.73 336 A 1 
ATOM   2711 N  N   . ASN A 1 337 ? 7.246   14.454  3.489   1.00 97.85 337 A 1 
ATOM   2712 C  CA  . ASN A 1 337 ? 8.541   13.794  3.616   1.00 97.53 337 A 1 
ATOM   2713 C  C   . ASN A 1 337 ? 9.435   14.280  2.473   1.00 97.53 337 A 1 
ATOM   2714 O  O   . ASN A 1 337 ? 10.408  14.996  2.704   1.00 96.38 337 A 1 
ATOM   2715 C  CB  . ASN A 1 337 ? 8.378   12.269  3.566   1.00 96.72 337 A 1 
ATOM   2716 C  CG  . ASN A 1 337 ? 9.694   11.548  3.796   1.00 95.64 337 A 1 
ATOM   2717 O  OD1 . ASN A 1 337 ? 10.751  12.148  3.869   1.00 92.06 337 A 1 
ATOM   2718 N  ND2 . ASN A 1 337 ? 9.629   10.229  3.913   1.00 90.86 337 A 1 
ATOM   2719 N  N   . TYR A 1 338 ? 9.090   13.906  1.237   1.00 97.98 338 A 1 
ATOM   2720 C  CA  . TYR A 1 338 ? 9.868   14.331  0.086   1.00 98.15 338 A 1 
ATOM   2721 C  C   . TYR A 1 338 ? 9.083   14.137  -1.208  1.00 98.39 338 A 1 
ATOM   2722 O  O   . TYR A 1 338 ? 8.084   13.417  -1.240  1.00 98.25 338 A 1 
ATOM   2723 C  CB  . TYR A 1 338 ? 11.191  13.560  0.013   1.00 97.74 338 A 1 
ATOM   2724 C  CG  . TYR A 1 338 ? 11.069  12.171  -0.600  1.00 97.95 338 A 1 
ATOM   2725 C  CD1 . TYR A 1 338 ? 11.241  11.982  -1.974  1.00 97.36 338 A 1 
ATOM   2726 C  CD2 . TYR A 1 338 ? 10.781  11.059  0.184   1.00 97.42 338 A 1 
ATOM   2727 C  CE1 . TYR A 1 338 ? 11.127  10.719  -2.551  1.00 96.69 338 A 1 
ATOM   2728 C  CE2 . TYR A 1 338 ? 10.659  9.791   -0.382  1.00 97.03 338 A 1 
ATOM   2729 C  CZ  . TYR A 1 338 ? 10.833  9.628   -1.742  1.00 97.50 338 A 1 
ATOM   2730 O  OH  . TYR A 1 338 ? 10.720  8.379   -2.320  1.00 96.82 338 A 1 
ATOM   2731 N  N   . GLY A 1 339 ? 9.560   14.779  -2.271  1.00 98.18 339 A 1 
ATOM   2732 C  CA  . GLY A 1 339 ? 8.934   14.658  -3.570  1.00 98.23 339 A 1 
ATOM   2733 C  C   . GLY A 1 339 ? 9.943   14.071  -4.541  1.00 98.23 339 A 1 
ATOM   2734 O  O   . GLY A 1 339 ? 11.133  14.351  -4.442  1.00 97.51 339 A 1 
ATOM   2735 N  N   . SER A 1 340 ? 9.480   13.260  -5.489  1.00 98.14 340 A 1 
ATOM   2736 C  CA  . SER A 1 340 ? 10.376  12.641  -6.461  1.00 98.02 340 A 1 
ATOM   2737 C  C   . SER A 1 340 ? 11.160  13.670  -7.271  1.00 97.88 340 A 1 
ATOM   2738 O  O   . SER A 1 340 ? 12.332  13.469  -7.586  1.00 97.15 340 A 1 
ATOM   2739 C  CB  . SER A 1 340 ? 9.581   11.738  -7.411  1.00 97.86 340 A 1 
ATOM   2740 O  OG  . SER A 1 340 ? 8.591   12.467  -8.115  1.00 97.43 340 A 1 
ATOM   2741 N  N   . SER A 1 341 ? 10.515  14.770  -7.598  1.00 97.81 341 A 1 
ATOM   2742 C  CA  . SER A 1 341 ? 11.155  15.814  -8.387  1.00 97.35 341 A 1 
ATOM   2743 C  C   . SER A 1 341 ? 12.189  16.604  -7.584  1.00 97.17 341 A 1 
ATOM   2744 O  O   . SER A 1 341 ? 13.341  16.742  -7.998  1.00 95.89 341 A 1 
ATOM   2745 C  CB  . SER A 1 341 ? 10.099  16.776  -8.939  1.00 96.67 341 A 1 
ATOM   2746 O  OG  . SER A 1 341 ? 10.713  17.822  -9.669  1.00 84.22 341 A 1 
ATOM   2747 N  N   . SER A 1 342 ? 11.776  17.119  -6.431  1.00 97.32 342 A 1 
ATOM   2748 C  CA  . SER A 1 342 ? 12.676  17.914  -5.599  1.00 96.75 342 A 1 
ATOM   2749 C  C   . SER A 1 342 ? 13.838  17.130  -4.994  1.00 96.96 342 A 1 
ATOM   2750 O  O   . SER A 1 342 ? 14.943  17.650  -4.852  1.00 95.21 342 A 1 
ATOM   2751 C  CB  . SER A 1 342 ? 11.887  18.598  -4.474  1.00 95.26 342 A 1 
ATOM   2752 O  OG  . SER A 1 342 ? 11.272  17.644  -3.634  1.00 87.21 342 A 1 
ATOM   2753 N  N   . GLU A 1 343 ? 13.599  15.879  -4.639  1.00 97.13 343 A 1 
ATOM   2754 C  CA  . GLU A 1 343 ? 14.632  15.064  -3.999  1.00 96.94 343 A 1 
ATOM   2755 C  C   . GLU A 1 343 ? 15.603  14.388  -4.962  1.00 97.09 343 A 1 
ATOM   2756 O  O   . GLU A 1 343 ? 16.807  14.320  -4.685  1.00 95.17 343 A 1 
ATOM   2757 C  CB  . GLU A 1 343 ? 13.993  13.999  -3.109  1.00 95.53 343 A 1 
ATOM   2758 C  CG  . GLU A 1 343 ? 14.973  13.294  -2.172  1.00 91.80 343 A 1 
ATOM   2759 C  CD  . GLU A 1 343 ? 15.343  14.157  -0.973  1.00 94.14 343 A 1 
ATOM   2760 O  OE1 . GLU A 1 343 ? 15.411  15.390  -1.110  1.00 90.24 343 A 1 
ATOM   2761 O  OE2 . GLU A 1 343 ? 15.567  13.590  0.111   1.00 90.45 343 A 1 
ATOM   2762 N  N   . TYR A 1 344 ? 15.088  13.874  -6.076  1.00 97.75 344 A 1 
ATOM   2763 C  CA  . TYR A 1 344 ? 15.928  13.149  -7.023  1.00 97.77 344 A 1 
ATOM   2764 C  C   . TYR A 1 344 ? 16.143  13.828  -8.373  1.00 97.65 344 A 1 
ATOM   2765 O  O   . TYR A 1 344 ? 16.917  13.342  -9.196  1.00 95.92 344 A 1 
ATOM   2766 C  CB  . TYR A 1 344 ? 15.347  11.751  -7.255  1.00 97.53 344 A 1 
ATOM   2767 C  CG  . TYR A 1 344 ? 15.190  10.921  -6.000  1.00 97.78 344 A 1 
ATOM   2768 C  CD1 . TYR A 1 344 ? 16.250  10.755  -5.108  1.00 97.01 344 A 1 
ATOM   2769 C  CD2 . TYR A 1 344 ? 13.980  10.290  -5.712  1.00 97.10 344 A 1 
ATOM   2770 C  CE1 . TYR A 1 344 ? 16.114  9.975   -3.958  1.00 96.45 344 A 1 
ATOM   2771 C  CE2 . TYR A 1 344 ? 13.832  9.512   -4.566  1.00 96.56 344 A 1 
ATOM   2772 C  CZ  . TYR A 1 344 ? 14.900  9.352   -3.699  1.00 97.03 344 A 1 
ATOM   2773 O  OH  . TYR A 1 344 ? 14.759  8.579   -2.562  1.00 96.04 344 A 1 
ATOM   2774 N  N   . GLY A 1 345 ? 15.468  14.936  -8.585  1.00 96.40 345 A 1 
ATOM   2775 C  CA  . GLY A 1 345 ? 15.621  15.642  -9.844  1.00 96.19 345 A 1 
ATOM   2776 C  C   . GLY A 1 345 ? 14.918  14.969  -11.011 1.00 97.02 345 A 1 
ATOM   2777 O  O   . GLY A 1 345 ? 15.231  15.235  -12.172 1.00 95.26 345 A 1 
ATOM   2778 N  N   . LEU A 1 346 ? 13.972  14.097  -10.719 1.00 97.48 346 A 1 
ATOM   2779 C  CA  . LEU A 1 346 ? 13.233  13.388  -11.754 1.00 97.64 346 A 1 
ATOM   2780 C  C   . LEU A 1 346 ? 12.297  14.344  -12.488 1.00 97.61 346 A 1 
ATOM   2781 O  O   . LEU A 1 346 ? 11.507  15.053  -11.868 1.00 96.81 346 A 1 
ATOM   2782 C  CB  . LEU A 1 346 ? 12.418  12.242  -11.134 1.00 97.18 346 A 1 
ATOM   2783 C  CG  . LEU A 1 346 ? 13.241  11.157  -10.429 1.00 96.41 346 A 1 
ATOM   2784 C  CD1 . LEU A 1 346 ? 12.314  10.227  -9.652  1.00 95.13 346 A 1 
ATOM   2785 C  CD2 . LEU A 1 346 ? 14.035  10.362  -11.461 1.00 94.97 346 A 1 
ATOM   2786 N  N   . LYS A 1 347 ? 12.405  14.364  -13.821 1.00 97.71 347 A 1 
ATOM   2787 C  CA  . LYS A 1 347 ? 11.561  15.233  -14.638 1.00 97.55 347 A 1 
ATOM   2788 C  C   . LYS A 1 347 ? 10.171  14.644  -14.814 1.00 97.78 347 A 1 
ATOM   2789 O  O   . LYS A 1 347 ? 9.199   15.364  -15.036 1.00 96.43 347 A 1 
ATOM   2790 C  CB  . LYS A 1 347 ? 12.221  15.461  -16.006 1.00 96.83 347 A 1 
ATOM   2791 C  CG  . LYS A 1 347 ? 13.575  16.143  -15.920 1.00 92.49 347 A 1 
ATOM   2792 C  CD  . LYS A 1 347 ? 14.198  16.308  -17.298 1.00 85.84 347 A 1 
ATOM   2793 C  CE  . LYS A 1 347 ? 15.557  16.978  -17.202 1.00 77.69 347 A 1 
ATOM   2794 N  NZ  . LYS A 1 347 ? 16.199  17.135  -18.545 1.00 67.69 347 A 1 
ATOM   2795 N  N   . GLU A 1 348 ? 10.090  13.324  -14.704 1.00 98.30 348 A 1 
ATOM   2796 C  CA  . GLU A 1 348 ? 8.832   12.605  -14.821 1.00 98.30 348 A 1 
ATOM   2797 C  C   . GLU A 1 348 ? 9.073   11.183  -14.308 1.00 98.54 348 A 1 
ATOM   2798 O  O   . GLU A 1 348 ? 10.223  10.774  -14.111 1.00 98.36 348 A 1 
ATOM   2799 C  CB  . GLU A 1 348 ? 8.346   12.560  -16.282 1.00 97.46 348 A 1 
ATOM   2800 C  CG  . GLU A 1 348 ? 9.314   11.822  -17.210 1.00 95.63 348 A 1 
ATOM   2801 C  CD  . GLU A 1 348 ? 8.843   11.806  -18.660 1.00 95.85 348 A 1 
ATOM   2802 O  OE1 . GLU A 1 348 ? 7.796   12.426  -18.966 1.00 92.08 348 A 1 
ATOM   2803 O  OE2 . GLU A 1 348 ? 9.514   11.167  -19.488 1.00 92.70 348 A 1 
ATOM   2804 N  N   . LEU A 1 349 ? 8.013   10.440  -14.074 1.00 98.67 349 A 1 
ATOM   2805 C  CA  . LEU A 1 349 ? 8.143   9.073   -13.563 1.00 98.74 349 A 1 
ATOM   2806 C  C   . LEU A 1 349 ? 8.240   8.069   -14.723 1.00 98.79 349 A 1 
ATOM   2807 O  O   . LEU A 1 349 ? 7.369   7.215   -14.895 1.00 98.47 349 A 1 
ATOM   2808 C  CB  . LEU A 1 349 ? 6.946   8.747   -12.658 1.00 98.70 349 A 1 
ATOM   2809 C  CG  . LEU A 1 349 ? 6.764   9.715   -11.481 1.00 98.44 349 A 1 
ATOM   2810 C  CD1 . LEU A 1 349 ? 5.583   9.288   -10.620 1.00 98.16 349 A 1 
ATOM   2811 C  CD2 . LEU A 1 349 ? 8.041   9.766   -10.636 1.00 98.06 349 A 1 
ATOM   2812 N  N   . SER A 1 350 ? 9.322   8.176   -15.490 1.00 98.64 350 A 1 
ATOM   2813 C  CA  . SER A 1 350 ? 9.547   7.314   -16.642 1.00 98.68 350 A 1 
ATOM   2814 C  C   . SER A 1 350 ? 10.764  6.400   -16.479 1.00 98.65 350 A 1 
ATOM   2815 O  O   . SER A 1 350 ? 11.642  6.669   -15.649 1.00 98.49 350 A 1 
ATOM   2816 C  CB  . SER A 1 350 ? 9.763   8.179   -17.893 1.00 98.41 350 A 1 
ATOM   2817 O  OG  . SER A 1 350 ? 10.976  8.913   -17.783 1.00 97.87 350 A 1 
ATOM   2818 N  N   . PRO A 1 351 ? 10.839  5.335   -17.265 1.00 98.70 351 A 1 
ATOM   2819 C  CA  . PRO A 1 351 ? 11.991  4.429   -17.201 1.00 98.66 351 A 1 
ATOM   2820 C  C   . PRO A 1 351 ? 13.299  5.174   -17.429 1.00 98.54 351 A 1 
ATOM   2821 O  O   . PRO A 1 351 ? 14.293  4.923   -16.749 1.00 98.28 351 A 1 
ATOM   2822 C  CB  . PRO A 1 351 ? 11.691  3.410   -18.308 1.00 98.43 351 A 1 
ATOM   2823 C  CG  . PRO A 1 351 ? 10.196  3.335   -18.290 1.00 97.68 351 A 1 
ATOM   2824 C  CD  . PRO A 1 351 ? 9.798   4.793   -18.163 1.00 98.51 351 A 1 
ATOM   2825 N  N   . LYS A 1 352 ? 13.303  6.091   -18.396 1.00 98.57 352 A 1 
ATOM   2826 C  CA  . LYS A 1 352 ? 14.504  6.855   -18.721 1.00 98.31 352 A 1 
ATOM   2827 C  C   . LYS A 1 352 ? 15.012  7.634   -17.502 1.00 98.48 352 A 1 
ATOM   2828 O  O   . LYS A 1 352 ? 16.210  7.603   -17.199 1.00 98.11 352 A 1 
ATOM   2829 C  CB  . LYS A 1 352 ? 14.225  7.837   -19.864 1.00 97.57 352 A 1 
ATOM   2830 C  CG  . LYS A 1 352 ? 15.419  8.711   -20.232 1.00 86.72 352 A 1 
ATOM   2831 C  CD  . LYS A 1 352 ? 15.075  9.677   -21.352 1.00 82.69 352 A 1 
ATOM   2832 C  CE  . LYS A 1 352 ? 16.265  10.563  -21.690 1.00 69.58 352 A 1 
ATOM   2833 N  NZ  . LYS A 1 352 ? 15.941  11.526  -22.779 1.00 63.06 352 A 1 
ATOM   2834 N  N   . GLU A 1 353 ? 14.114  8.330   -16.822 1.00 98.51 353 A 1 
ATOM   2835 C  CA  . GLU A 1 353 ? 14.494  9.117   -15.649 1.00 98.45 353 A 1 
ATOM   2836 C  C   . GLU A 1 353 ? 15.002  8.243   -14.508 1.00 98.59 353 A 1 
ATOM   2837 O  O   . GLU A 1 353 ? 15.971  8.599   -13.833 1.00 98.19 353 A 1 
ATOM   2838 C  CB  . GLU A 1 353 ? 13.319  9.969   -15.179 1.00 98.35 353 A 1 
ATOM   2839 C  CG  . GLU A 1 353 ? 12.997  11.142  -16.098 1.00 97.33 353 A 1 
ATOM   2840 C  CD  . GLU A 1 353 ? 14.121  12.154  -16.144 1.00 97.53 353 A 1 
ATOM   2841 O  OE1 . GLU A 1 353 ? 14.467  12.706  -15.081 1.00 94.91 353 A 1 
ATOM   2842 O  OE2 . GLU A 1 353 ? 14.663  12.394  -17.239 1.00 94.85 353 A 1 
ATOM   2843 N  N   . PHE A 1 354 ? 14.366  7.111   -14.280 1.00 98.62 354 A 1 
ATOM   2844 C  CA  . PHE A 1 354 ? 14.811  6.239   -13.201 1.00 98.64 354 A 1 
ATOM   2845 C  C   . PHE A 1 354 ? 16.098  5.494   -13.539 1.00 98.59 354 A 1 
ATOM   2846 O  O   . PHE A 1 354 ? 16.856  5.136   -12.647 1.00 98.07 354 A 1 
ATOM   2847 C  CB  . PHE A 1 354 ? 13.704  5.265   -12.796 1.00 98.57 354 A 1 
ATOM   2848 C  CG  . PHE A 1 354 ? 12.709  5.867   -11.834 1.00 98.61 354 A 1 
ATOM   2849 C  CD1 . PHE A 1 354 ? 11.621  6.602   -12.283 1.00 98.17 354 A 1 
ATOM   2850 C  CD2 . PHE A 1 354 ? 12.915  5.759   -10.458 1.00 98.12 354 A 1 
ATOM   2851 C  CE1 . PHE A 1 354 ? 10.748  7.209   -11.397 1.00 97.72 354 A 1 
ATOM   2852 C  CE2 . PHE A 1 354 ? 12.042  6.362   -9.567  1.00 97.67 354 A 1 
ATOM   2853 C  CZ  . PHE A 1 354 ? 10.954  7.088   -10.026 1.00 98.03 354 A 1 
ATOM   2854 N  N   . GLU A 1 355 ? 16.368  5.266   -14.820 1.00 98.47 355 A 1 
ATOM   2855 C  CA  . GLU A 1 355 ? 17.623  4.620   -15.210 1.00 98.34 355 A 1 
ATOM   2856 C  C   . GLU A 1 355 ? 18.753  5.606   -14.920 1.00 98.30 355 A 1 
ATOM   2857 O  O   . GLU A 1 355 ? 19.829  5.217   -14.473 1.00 97.98 355 A 1 
ATOM   2858 C  CB  . GLU A 1 355 ? 17.609  4.250   -16.692 1.00 98.06 355 A 1 
ATOM   2859 C  CG  . GLU A 1 355 ? 16.619  3.143   -17.028 1.00 95.29 355 A 1 
ATOM   2860 C  CD  . GLU A 1 355 ? 16.675  2.728   -18.484 1.00 93.78 355 A 1 
ATOM   2861 O  OE1 . GLU A 1 355 ? 16.870  3.616   -19.354 1.00 88.15 355 A 1 
ATOM   2862 O  OE2 . GLU A 1 355 ? 16.522  1.523   -18.757 1.00 88.56 355 A 1 
ATOM   2863 N  N   . ILE A 1 356 ? 18.494  6.880   -15.156 1.00 98.27 356 A 1 
ATOM   2864 C  CA  . ILE A 1 356 ? 19.477  7.922   -14.889 1.00 98.17 356 A 1 
ATOM   2865 C  C   . ILE A 1 356 ? 19.711  7.996   -13.382 1.00 98.27 356 A 1 
ATOM   2866 O  O   . ILE A 1 356 ? 20.853  8.099   -12.925 1.00 97.86 356 A 1 
ATOM   2867 C  CB  . ILE A 1 356 ? 18.994  9.293   -15.415 1.00 97.86 356 A 1 
ATOM   2868 C  CG1 . ILE A 1 356 ? 18.985  9.285   -16.947 1.00 96.61 356 A 1 
ATOM   2869 C  CG2 . ILE A 1 356 ? 19.896  10.419  -14.891 1.00 96.60 356 A 1 
ATOM   2870 C  CD1 . ILE A 1 356 ? 18.389  10.541  -17.574 1.00 93.88 356 A 1 
ATOM   2871 N  N   . LEU A 1 357 ? 18.632  7.940   -12.604 1.00 98.12 357 A 1 
ATOM   2872 C  CA  . LEU A 1 357 ? 18.740  7.988   -11.149 1.00 98.10 357 A 1 
ATOM   2873 C  C   . LEU A 1 357 ? 19.552  6.810   -10.620 1.00 98.19 357 A 1 
ATOM   2874 O  O   . LEU A 1 357 ? 20.420  6.976   -9.764  1.00 97.93 357 A 1 
ATOM   2875 C  CB  . LEU A 1 357 ? 17.342  7.978   -10.507 1.00 98.09 357 A 1 
ATOM   2876 C  CG  . LEU A 1 357 ? 17.319  7.942   -8.974  1.00 97.76 357 A 1 
ATOM   2877 C  CD1 . LEU A 1 357 ? 18.012  9.179   -8.411  1.00 97.08 357 A 1 
ATOM   2878 C  CD2 . LEU A 1 357 ? 15.875  7.879   -8.484  1.00 96.99 357 A 1 
ATOM   2879 N  N   . ALA A 1 358 ? 19.268  5.614   -11.129 1.00 98.11 358 A 1 
ATOM   2880 C  CA  . ALA A 1 358 ? 19.980  4.417   -10.700 1.00 97.82 358 A 1 
ATOM   2881 C  C   . ALA A 1 358 ? 21.472  4.539   -11.006 1.00 97.93 358 A 1 
ATOM   2882 O  O   . ALA A 1 358 ? 22.316  4.187   -10.180 1.00 97.51 358 A 1 
ATOM   2883 C  CB  . ALA A 1 358 ? 19.397  3.183   -11.383 1.00 97.24 358 A 1 
ATOM   2884 N  N   . ALA A 1 359 ? 21.792  5.045   -12.183 1.00 98.07 359 A 1 
ATOM   2885 C  CA  . ALA A 1 359 ? 23.184  5.211   -12.590 1.00 98.06 359 A 1 
ATOM   2886 C  C   . ALA A 1 359 ? 23.881  6.229   -11.682 1.00 98.18 359 A 1 
ATOM   2887 O  O   . ALA A 1 359 ? 25.039  6.047   -11.306 1.00 97.61 359 A 1 
ATOM   2888 C  CB  . ALA A 1 359 ? 23.259  5.665   -14.047 1.00 97.86 359 A 1 
ATOM   2889 N  N   . ARG A 1 360 ? 23.172  7.292   -11.329 1.00 98.19 360 A 1 
ATOM   2890 C  CA  . ARG A 1 360 ? 23.733  8.320   -10.460 1.00 98.06 360 A 1 
ATOM   2891 C  C   . ARG A 1 360 ? 24.006  7.772   -9.067  1.00 98.12 360 A 1 
ATOM   2892 O  O   . ARG A 1 360 ? 25.064  8.009   -8.486  1.00 97.70 360 A 1 
ATOM   2893 C  CB  . ARG A 1 360 ? 22.776  9.519   -10.362 1.00 97.59 360 A 1 
ATOM   2894 C  CG  . ARG A 1 360 ? 22.683  10.364  -11.629 1.00 91.98 360 A 1 
ATOM   2895 C  CD  . ARG A 1 360 ? 21.607  11.445  -11.461 1.00 90.80 360 A 1 
ATOM   2896 N  NE  . ARG A 1 360 ? 21.872  12.313  -10.324 1.00 86.53 360 A 1 
ATOM   2897 C  CZ  . ARG A 1 360 ? 20.947  13.014  -9.667  1.00 84.45 360 A 1 
ATOM   2898 N  NH1 . ARG A 1 360 ? 19.680  12.945  -10.035 1.00 78.19 360 A 1 
ATOM   2899 N  NH2 . ARG A 1 360 ? 21.295  13.772  -8.640  1.00 76.24 360 A 1 
ATOM   2900 N  N   . MET A 1 361 ? 23.057  7.021   -8.516  1.00 97.97 361 A 1 
ATOM   2901 C  CA  . MET A 1 361 ? 23.224  6.458   -7.178  1.00 97.55 361 A 1 
ATOM   2902 C  C   . MET A 1 361 ? 24.373  5.457   -7.113  1.00 97.74 361 A 1 
ATOM   2903 O  O   . MET A 1 361 ? 24.992  5.283   -6.064  1.00 97.01 361 A 1 
ATOM   2904 C  CB  . MET A 1 361 ? 21.934  5.790   -6.698  1.00 96.67 361 A 1 
ATOM   2905 C  CG  . MET A 1 361 ? 20.787  6.766   -6.463  1.00 94.16 361 A 1 
ATOM   2906 S  SD  . MET A 1 361 ? 19.413  6.042   -5.531  1.00 93.94 361 A 1 
ATOM   2907 C  CE  . MET A 1 361 ? 18.796  4.837   -6.703  1.00 87.92 361 A 1 
ATOM   2908 N  N   . ASP A 1 362 ? 24.656  4.814   -8.226  1.00 97.53 362 A 1 
ATOM   2909 C  CA  . ASP A 1 362 ? 25.737  3.840   -8.273  1.00 97.22 362 A 1 
ATOM   2910 C  C   . ASP A 1 362 ? 27.098  4.505   -8.093  1.00 97.17 362 A 1 
ATOM   2911 O  O   . ASP A 1 362 ? 28.063  3.863   -7.665  1.00 95.95 362 A 1 
ATOM   2912 C  CB  . ASP A 1 362 ? 25.707  3.086   -9.610  1.00 96.65 362 A 1 
ATOM   2913 C  CG  . ASP A 1 362 ? 26.714  1.947   -9.666  1.00 88.47 362 A 1 
ATOM   2914 O  OD1 . ASP A 1 362 ? 26.599  1.019   -8.840  1.00 83.12 362 A 1 
ATOM   2915 O  OD2 . ASP A 1 362 ? 27.607  1.987   -10.534 1.00 81.14 362 A 1 
ATOM   2916 N  N   . LYS A 1 363 ? 27.169  5.793   -8.399  1.00 97.30 363 A 1 
ATOM   2917 C  CA  . LYS A 1 363 ? 28.424  6.528   -8.286  1.00 97.11 363 A 1 
ATOM   2918 C  C   . LYS A 1 363 ? 28.397  7.670   -7.279  1.00 97.44 363 A 1 
ATOM   2919 O  O   . LYS A 1 363 ? 29.429  8.282   -6.988  1.00 95.68 363 A 1 
ATOM   2920 C  CB  . LYS A 1 363 ? 28.823  7.074   -9.663  1.00 95.95 363 A 1 
ATOM   2921 C  CG  . LYS A 1 363 ? 29.030  6.011   -10.721 1.00 90.39 363 A 1 
ATOM   2922 C  CD  . LYS A 1 363 ? 29.437  6.612   -12.053 1.00 84.13 363 A 1 
ATOM   2923 C  CE  . LYS A 1 363 ? 29.667  5.539   -13.096 1.00 74.53 363 A 1 
ATOM   2924 N  NZ  . LYS A 1 363 ? 30.084  6.107   -14.406 1.00 64.99 363 A 1 
ATOM   2925 N  N   . ASP A 1 364 ? 27.232  7.965   -6.738  1.00 97.27 364 A 1 
ATOM   2926 C  CA  . ASP A 1 364 ? 27.072  9.059   -5.784  1.00 97.31 364 A 1 
ATOM   2927 C  C   . ASP A 1 364 ? 26.517  8.498   -4.465  1.00 97.51 364 A 1 
ATOM   2928 O  O   . ASP A 1 364 ? 25.307  8.308   -4.328  1.00 97.06 364 A 1 
ATOM   2929 C  CB  . ASP A 1 364 ? 26.117  10.107  -6.360  1.00 96.75 364 A 1 
ATOM   2930 C  CG  . ASP A 1 364 ? 26.036  11.363  -5.502  1.00 96.17 364 A 1 
ATOM   2931 O  OD1 . ASP A 1 364 ? 26.296  11.294  -4.287  1.00 94.10 364 A 1 
ATOM   2932 O  OD2 . ASP A 1 364 ? 25.691  12.428  -6.062  1.00 93.05 364 A 1 
ATOM   2933 N  N   . LEU A 1 365 ? 27.412  8.255   -3.511  1.00 97.25 365 A 1 
ATOM   2934 C  CA  . LEU A 1 365 ? 27.007  7.696   -2.228  1.00 96.91 365 A 1 
ATOM   2935 C  C   . LEU A 1 365 ? 26.035  8.588   -1.459  1.00 96.82 365 A 1 
ATOM   2936 O  O   . LEU A 1 365 ? 25.127  8.087   -0.796  1.00 96.54 365 A 1 
ATOM   2937 C  CB  . LEU A 1 365 ? 28.237  7.412   -1.354  1.00 96.44 365 A 1 
ATOM   2938 C  CG  . LEU A 1 365 ? 27.977  6.726   -0.018  1.00 91.23 365 A 1 
ATOM   2939 C  CD1 . LEU A 1 365 ? 27.287  5.380   -0.257  1.00 87.99 365 A 1 
ATOM   2940 C  CD2 . LEU A 1 365 ? 29.301  6.517   0.713   1.00 88.20 365 A 1 
ATOM   2941 N  N   . GLN A 1 366 ? 26.224  9.900   -1.538  1.00 96.99 366 A 1 
ATOM   2942 C  CA  . GLN A 1 366 ? 25.336  10.814  -0.837  1.00 96.42 366 A 1 
ATOM   2943 C  C   . GLN A 1 366 ? 23.918  10.703  -1.377  1.00 96.66 366 A 1 
ATOM   2944 O  O   . GLN A 1 366 ? 22.949  10.733  -0.616  1.00 95.87 366 A 1 
ATOM   2945 C  CB  . GLN A 1 366 ? 25.827  12.259  -0.989  1.00 95.82 366 A 1 
ATOM   2946 C  CG  . GLN A 1 366 ? 27.146  12.546  -0.277  1.00 83.76 366 A 1 
ATOM   2947 C  CD  . GLN A 1 366 ? 27.080  12.243  1.209   1.00 76.92 366 A 1 
ATOM   2948 O  OE1 . GLN A 1 366 ? 26.090  12.539  1.877   1.00 69.11 366 A 1 
ATOM   2949 N  NE2 . GLN A 1 366 ? 28.143  11.655  1.742   1.00 67.00 366 A 1 
ATOM   2950 N  N   . LEU A 1 367 ? 23.793  10.565  -2.687  1.00 96.95 367 A 1 
ATOM   2951 C  CA  . LEU A 1 367 ? 22.482  10.424  -3.311  1.00 97.05 367 A 1 
ATOM   2952 C  C   . LEU A 1 367 ? 21.856  9.087   -2.909  1.00 97.29 367 A 1 
ATOM   2953 O  O   . LEU A 1 367 ? 20.673  9.024   -2.594  1.00 96.98 367 A 1 
ATOM   2954 C  CB  . LEU A 1 367 ? 22.602  10.508  -4.835  1.00 96.99 367 A 1 
ATOM   2955 C  CG  . LEU A 1 367 ? 21.292  10.376  -5.617  1.00 96.02 367 A 1 
ATOM   2956 C  CD1 . LEU A 1 367 ? 20.335  11.488  -5.222  1.00 94.92 367 A 1 
ATOM   2957 C  CD2 . LEU A 1 367 ? 21.593  10.437  -7.110  1.00 94.95 367 A 1 
ATOM   2958 N  N   . PHE A 1 368 ? 22.666  8.037   -2.920  1.00 97.28 368 A 1 
ATOM   2959 C  CA  . PHE A 1 368 ? 22.154  6.730   -2.530  1.00 96.97 368 A 1 
ATOM   2960 C  C   . PHE A 1 368 ? 21.680  6.750   -1.083  1.00 96.77 368 A 1 
ATOM   2961 O  O   . PHE A 1 368 ? 20.673  6.128   -0.745  1.00 96.48 368 A 1 
ATOM   2962 C  CB  . PHE A 1 368 ? 23.224  5.648   -2.683  1.00 96.45 368 A 1 
ATOM   2963 C  CG  . PHE A 1 368 ? 22.763  4.290   -2.209  1.00 95.70 368 A 1 
ATOM   2964 C  CD1 . PHE A 1 368 ? 21.902  3.520   -2.991  1.00 94.21 368 A 1 
ATOM   2965 C  CD2 . PHE A 1 368 ? 23.126  3.814   -0.951  1.00 94.18 368 A 1 
ATOM   2966 C  CE1 . PHE A 1 368 ? 21.418  2.297   -2.526  1.00 92.62 368 A 1 
ATOM   2967 C  CE2 . PHE A 1 368 ? 22.644  2.596   -0.485  1.00 92.72 368 A 1 
ATOM   2968 C  CZ  . PHE A 1 368 ? 21.789  1.838   -1.272  1.00 92.48 368 A 1 
ATOM   2969 N  N   . ASN A 1 369 ? 22.421  7.458   -0.228  1.00 96.45 369 A 1 
ATOM   2970 C  CA  . ASN A 1 369 ? 22.044  7.530   1.182   1.00 95.94 369 A 1 
ATOM   2971 C  C   . ASN A 1 369 ? 20.687  8.204   1.363   1.00 95.96 369 A 1 
ATOM   2972 O  O   . ASN A 1 369 ? 19.949  7.867   2.293   1.00 95.76 369 A 1 
ATOM   2973 C  CB  . ASN A 1 369 ? 23.113  8.264   1.992   1.00 95.68 369 A 1 
ATOM   2974 C  CG  . ASN A 1 369 ? 24.368  7.419   2.203   1.00 92.56 369 A 1 
ATOM   2975 O  OD1 . ASN A 1 369 ? 24.322  6.198   2.108   1.00 87.56 369 A 1 
ATOM   2976 N  ND2 . ASN A 1 369 ? 25.474  8.080   2.518   1.00 86.49 369 A 1 
ATOM   2977 N  N   . LYS A 1 370 ? 20.349  9.133   0.488   1.00 96.39 370 A 1 
ATOM   2978 C  CA  . LYS A 1 370 ? 19.048  9.789   0.559   1.00 96.22 370 A 1 
ATOM   2979 C  C   . LYS A 1 370 ? 17.974  8.752   0.250   1.00 96.83 370 A 1 
ATOM   2980 O  O   . LYS A 1 370 ? 16.973  8.641   0.957   1.00 96.46 370 A 1 
ATOM   2981 C  CB  . LYS A 1 370 ? 18.945  10.936  -0.460  1.00 94.75 370 A 1 
ATOM   2982 C  CG  . LYS A 1 370 ? 19.748  12.163  -0.103  1.00 84.79 370 A 1 
ATOM   2983 C  CD  . LYS A 1 370 ? 19.483  13.278  -1.110  1.00 84.92 370 A 1 
ATOM   2984 C  CE  . LYS A 1 370 ? 20.251  14.544  -0.759  1.00 77.27 370 A 1 
ATOM   2985 N  NZ  . LYS A 1 370 ? 19.976  15.626  -1.728  1.00 72.55 370 A 1 
ATOM   2986 N  N   . TYR A 1 371 ? 18.205  7.986   -0.805  1.00 96.64 371 A 1 
ATOM   2987 C  CA  . TYR A 1 371 ? 17.276  6.931   -1.198  1.00 96.70 371 A 1 
ATOM   2988 C  C   . TYR A 1 371 ? 17.132  5.917   -0.070  1.00 96.73 371 A 1 
ATOM   2989 O  O   . TYR A 1 371 ? 16.029  5.490   0.259   1.00 96.66 371 A 1 
ATOM   2990 C  CB  . TYR A 1 371 ? 17.785  6.228   -2.463  1.00 96.89 371 A 1 
ATOM   2991 C  CG  . TYR A 1 371 ? 17.171  4.863   -2.697  1.00 96.81 371 A 1 
ATOM   2992 C  CD1 . TYR A 1 371 ? 15.902  4.724   -3.261  1.00 96.00 371 A 1 
ATOM   2993 C  CD2 . TYR A 1 371 ? 17.854  3.709   -2.313  1.00 96.15 371 A 1 
ATOM   2994 C  CE1 . TYR A 1 371 ? 15.332  3.466   -3.436  1.00 95.24 371 A 1 
ATOM   2995 C  CE2 . TYR A 1 371 ? 17.290  2.450   -2.481  1.00 95.34 371 A 1 
ATOM   2996 C  CZ  . TYR A 1 371 ? 16.034  2.334   -3.047  1.00 95.52 371 A 1 
ATOM   2997 O  OH  . TYR A 1 371 ? 15.477  1.083   -3.201  1.00 94.18 371 A 1 
ATOM   2998 N  N   . HIS A 1 372 ? 18.261  5.526   0.521   1.00 95.92 372 A 1 
ATOM   2999 C  CA  . HIS A 1 372 ? 18.258  4.536   1.591   1.00 95.11 372 A 1 
ATOM   3000 C  C   . HIS A 1 372 ? 17.485  5.029   2.809   1.00 95.39 372 A 1 
ATOM   3001 O  O   . HIS A 1 372 ? 16.800  4.259   3.481   1.00 94.78 372 A 1 
ATOM   3002 C  CB  . HIS A 1 372 ? 19.693  4.187   1.986   1.00 93.83 372 A 1 
ATOM   3003 C  CG  . HIS A 1 372 ? 19.791  3.045   2.939   1.00 91.16 372 A 1 
ATOM   3004 N  ND1 . HIS A 1 372 ? 20.025  3.207   4.286   1.00 81.05 372 A 1 
ATOM   3005 C  CD2 . HIS A 1 372 ? 19.672  1.714   2.748   1.00 80.41 372 A 1 
ATOM   3006 C  CE1 . HIS A 1 372 ? 20.044  2.025   4.887   1.00 80.98 372 A 1 
ATOM   3007 N  NE2 . HIS A 1 372 ? 19.828  1.096   3.971   1.00 82.86 372 A 1 
ATOM   3008 N  N   . LEU A 1 373 ? 17.607  6.322   3.100   1.00 95.80 373 A 1 
ATOM   3009 C  CA  . LEU A 1 373 ? 16.883  6.909   4.222   1.00 95.74 373 A 1 
ATOM   3010 C  C   . LEU A 1 373 ? 15.378  6.854   3.952   1.00 96.18 373 A 1 
ATOM   3011 O  O   . LEU A 1 373 ? 14.598  6.458   4.818   1.00 95.43 373 A 1 
ATOM   3012 C  CB  . LEU A 1 373 ? 17.319  8.362   4.422   1.00 95.04 373 A 1 
ATOM   3013 C  CG  . LEU A 1 373 ? 16.633  9.141   5.550   1.00 85.62 373 A 1 
ATOM   3014 C  CD1 . LEU A 1 373 ? 16.988  8.518   6.893   1.00 82.84 373 A 1 
ATOM   3015 C  CD2 . LEU A 1 373 ? 17.078  10.599  5.502   1.00 82.68 373 A 1 
ATOM   3016 N  N   . HIS A 1 374 ? 14.987  7.248   2.739   1.00 96.35 374 A 1 
ATOM   3017 C  CA  . HIS A 1 374 ? 13.574  7.240   2.370   1.00 96.59 374 A 1 
ATOM   3018 C  C   . HIS A 1 374 ? 13.027  5.824   2.198   1.00 96.79 374 A 1 
ATOM   3019 O  O   . HIS A 1 374 ? 11.823  5.598   2.325   1.00 96.20 374 A 1 
ATOM   3020 C  CB  . HIS A 1 374 ? 13.362  8.027   1.071   1.00 96.35 374 A 1 
ATOM   3021 C  CG  . HIS A 1 374 ? 13.735  9.478   1.177   1.00 96.66 374 A 1 
ATOM   3022 N  ND1 . HIS A 1 374 ? 13.408  10.262  2.266   1.00 93.03 374 A 1 
ATOM   3023 C  CD2 . HIS A 1 374 ? 14.403  10.283  0.327   1.00 92.86 374 A 1 
ATOM   3024 C  CE1 . HIS A 1 374 ? 13.859  11.478  2.083   1.00 94.51 374 A 1 
ATOM   3025 N  NE2 . HIS A 1 374 ? 14.470  11.529  0.913   1.00 94.52 374 A 1 
ATOM   3026 N  N   . PHE A 1 375 ? 13.902  4.869   1.922   1.00 95.30 375 A 1 
ATOM   3027 C  CA  . PHE A 1 375 ? 13.521  3.471   1.764   1.00 94.26 375 A 1 
ATOM   3028 C  C   . PHE A 1 375 ? 12.702  3.016   2.973   1.00 93.76 375 A 1 
ATOM   3029 O  O   . PHE A 1 375 ? 11.754  2.248   2.834   1.00 92.91 375 A 1 
ATOM   3030 C  CB  . PHE A 1 375 ? 14.786  2.614   1.627   1.00 93.99 375 A 1 
ATOM   3031 C  CG  . PHE A 1 375 ? 14.529  1.144   1.409   1.00 94.66 375 A 1 
ATOM   3032 C  CD1 . PHE A 1 375 ? 14.077  0.677   0.184   1.00 94.32 375 A 1 
ATOM   3033 C  CD2 . PHE A 1 375 ? 14.778  0.226   2.422   1.00 94.52 375 A 1 
ATOM   3034 C  CE1 . PHE A 1 375 ? 13.879  -0.688  -0.033  1.00 93.22 375 A 1 
ATOM   3035 C  CE2 . PHE A 1 375 ? 14.579  -1.144  2.220   1.00 93.47 375 A 1 
ATOM   3036 C  CZ  . PHE A 1 375 ? 14.132  -1.600  0.992   1.00 93.52 375 A 1 
ATOM   3037 N  N   . ARG A 1 376 ? 13.069  3.519   4.151   1.00 94.92 376 A 1 
ATOM   3038 C  CA  . ARG A 1 376 ? 12.349  3.187   5.386   1.00 94.31 376 A 1 
ATOM   3039 C  C   . ARG A 1 376 ? 11.535  4.368   5.893   1.00 94.64 376 A 1 
ATOM   3040 O  O   . ARG A 1 376 ? 11.259  4.492   7.087   1.00 92.52 376 A 1 
ATOM   3041 C  CB  . ARG A 1 376 ? 13.317  2.734   6.478   1.00 92.06 376 A 1 
ATOM   3042 C  CG  . ARG A 1 376 ? 13.952  1.389   6.243   1.00 85.59 376 A 1 
ATOM   3043 C  CD  . ARG A 1 376 ? 14.391  0.770   7.562   1.00 84.65 376 A 1 
ATOM   3044 N  NE  . ARG A 1 376 ? 15.133  -0.466  7.387   1.00 80.79 376 A 1 
ATOM   3045 C  CZ  . ARG A 1 376 ? 15.376  -1.334  8.358   1.00 78.86 376 A 1 
ATOM   3046 N  NH1 . ARG A 1 376 ? 14.926  -1.106  9.580   1.00 72.32 376 A 1 
ATOM   3047 N  NH2 . ARG A 1 376 ? 16.076  -2.424  8.102   1.00 70.22 376 A 1 
ATOM   3048 N  N   . ALA A 1 377 ? 11.149  5.248   4.992   1.00 95.05 377 A 1 
ATOM   3049 C  CA  . ALA A 1 377 ? 10.320  6.400   5.336   1.00 95.31 377 A 1 
ATOM   3050 C  C   . ALA A 1 377 ? 10.915  7.284   6.430   1.00 95.78 377 A 1 
ATOM   3051 O  O   . ALA A 1 377 ? 10.195  7.820   7.276   1.00 93.88 377 A 1 
ATOM   3052 C  CB  . ALA A 1 377 ? 8.919   5.933   5.741   1.00 94.61 377 A 1 
ATOM   3053 N  N   . ASP A 1 378 ? 12.238  7.436   6.405   1.00 94.04 378 A 1 
ATOM   3054 C  CA  . ASP A 1 378 ? 12.947  8.293   7.358   1.00 93.58 378 A 1 
ATOM   3055 C  C   . ASP A 1 378 ? 12.611  7.950   8.809   1.00 92.97 378 A 1 
ATOM   3056 O  O   . ASP A 1 378 ? 12.482  8.835   9.660   1.00 90.02 378 A 1 
ATOM   3057 C  CB  . ASP A 1 378 ? 12.612  9.761   7.088   1.00 93.16 378 A 1 
ATOM   3058 C  CG  . ASP A 1 378 ? 13.009  10.193  5.692   1.00 92.50 378 A 1 
ATOM   3059 O  OD1 . ASP A 1 378 ? 14.014  10.921  5.559   1.00 88.44 378 A 1 
ATOM   3060 O  OD2 . ASP A 1 378 ? 12.326  9.805   4.725   1.00 89.76 378 A 1 
ATOM   3061 N  N   . THR A 1 379 ? 12.473  6.661   9.087   1.00 93.47 379 A 1 
ATOM   3062 C  CA  . THR A 1 379 ? 12.142  6.206   10.433  1.00 91.71 379 A 1 
ATOM   3063 C  C   . THR A 1 379 ? 13.290  6.487   11.410  1.00 89.67 379 A 1 
ATOM   3064 O  O   . THR A 1 379 ? 14.438  6.125   11.142  1.00 86.99 379 A 1 
ATOM   3065 C  CB  . THR A 1 379 ? 11.838  4.708   10.438  1.00 90.56 379 A 1 
ATOM   3066 O  OG1 . THR A 1 379 ? 10.728  4.453   9.573   1.00 85.67 379 A 1 
ATOM   3067 C  CG2 . THR A 1 379 ? 11.494  4.237   11.848  1.00 86.02 379 A 1 
ATOM   3068 N  N   . PRO A 1 380 ? 12.987  7.111   12.552  1.00 88.52 380 A 1 
ATOM   3069 C  CA  . PRO A 1 380 ? 14.012  7.400   13.553  1.00 85.17 380 A 1 
ATOM   3070 C  C   . PRO A 1 380 ? 14.746  6.138   13.983  1.00 82.66 380 A 1 
ATOM   3071 O  O   . PRO A 1 380 ? 14.120  5.126   14.292  1.00 75.66 380 A 1 
ATOM   3072 C  CB  . PRO A 1 380 ? 13.210  8.015   14.699  1.00 81.81 380 A 1 
ATOM   3073 C  CG  . PRO A 1 380 ? 12.090  8.704   13.988  1.00 82.16 380 A 1 
ATOM   3074 C  CD  . PRO A 1 380 ? 11.686  7.688   12.951  1.00 86.23 380 A 1 
ATOM   3075 N  N   . GLY A 1 381 ? 16.083  6.199   13.987  1.00 79.16 381 A 1 
ATOM   3076 C  CA  . GLY A 1 381 ? 16.874  5.053   14.389  1.00 75.35 381 A 1 
ATOM   3077 C  C   . GLY A 1 381 ? 17.299  4.141   13.256  1.00 73.38 381 A 1 
ATOM   3078 O  O   . GLY A 1 381 ? 18.077  3.215   13.457  1.00 67.69 381 A 1 
ATOM   3079 N  N   . PHE A 1 382 ? 16.786  4.391   12.056  1.00 74.15 382 A 1 
ATOM   3080 C  CA  . PHE A 1 382 ? 17.112  3.581   10.889  1.00 69.23 382 A 1 
ATOM   3081 C  C   . PHE A 1 382 ? 17.694  4.445   9.779   1.00 65.24 382 A 1 
ATOM   3082 O  O   . PHE A 1 382 ? 16.986  5.208   9.134   1.00 59.49 382 A 1 
ATOM   3083 C  CB  . PHE A 1 382 ? 15.862  2.869   10.377  1.00 65.51 382 A 1 
ATOM   3084 C  CG  . PHE A 1 382 ? 15.294  1.873   11.345  1.00 62.95 382 A 1 
ATOM   3085 C  CD1 . PHE A 1 382 ? 15.755  0.565   11.375  1.00 59.19 382 A 1 
ATOM   3086 C  CD2 . PHE A 1 382 ? 14.296  2.246   12.240  1.00 58.05 382 A 1 
ATOM   3087 C  CE1 . PHE A 1 382 ? 15.241  -0.359  12.282  1.00 54.63 382 A 1 
ATOM   3088 C  CE2 . PHE A 1 382 ? 13.776  1.333   13.151  1.00 54.46 382 A 1 
ATOM   3089 C  CZ  . PHE A 1 382 ? 14.249  0.027   13.168  1.00 54.14 382 A 1 
ATOM   3090 N  N   . THR A 1 383 ? 19.003  4.315   9.567   1.00 60.46 383 A 1 
ATOM   3091 C  CA  . THR A 1 383 ? 19.671  5.081   8.525   1.00 58.87 383 A 1 
ATOM   3092 C  C   . THR A 1 383 ? 20.586  4.177   7.691   1.00 54.86 383 A 1 
ATOM   3093 O  O   . THR A 1 383 ? 20.855  3.033   8.108   1.00 50.55 383 A 1 
ATOM   3094 C  CB  . THR A 1 383 ? 20.518  6.220   9.123   1.00 53.31 383 A 1 
ATOM   3095 O  OG1 . THR A 1 383 ? 21.480  5.663   10.005  1.00 49.70 383 A 1 
ATOM   3096 C  CG2 . THR A 1 383 ? 19.635  7.197   9.877   1.00 48.11 383 A 1 
ATOM   3097 O  OXT . THR A 1 383 ? 21.033  4.630   6.615   1.00 48.17 383 A 1 
HETATM 3098 MG MG  . MG  B 2 .   ? 1.615   -6.194  3.879   1.00 84.70 1   B 1 
HETATM 3099 C  C1  . NAG C 3 .   ? -13.805 -4.183  12.914  1.00 94.47 1   C 1 
HETATM 3100 C  C2  . NAG C 3 .   ? -12.838 -4.842  13.863  1.00 94.73 1   C 1 
HETATM 3101 C  C3  . NAG C 3 .   ? -13.486 -4.984  15.234  1.00 93.71 1   C 1 
HETATM 3102 C  C4  . NAG C 3 .   ? -14.051 -3.628  15.686  1.00 93.58 1   C 1 
HETATM 3103 C  C5  . NAG C 3 .   ? -14.975 -3.063  14.613  1.00 93.65 1   C 1 
HETATM 3104 C  C6  . NAG C 3 .   ? -15.516 -1.689  14.945  1.00 90.07 1   C 1 
HETATM 3105 C  C7  . NAG C 3 .   ? -11.305 -6.351  12.739  1.00 93.67 1   C 1 
HETATM 3106 C  C8  . NAG C 3 .   ? -10.986 -7.769  12.368  1.00 91.45 1   C 1 
HETATM 3107 N  N2  . NAG C 3 .   ? -12.436 -6.162  13.411  1.00 92.85 1   C 1 
HETATM 3108 O  O3  . NAG C 3 .   ? -12.523 -5.440  16.162  1.00 92.51 1   C 1 
HETATM 3109 O  O4  . NAG C 3 .   ? -14.819 -3.836  16.879  1.00 92.70 1   C 1 
HETATM 3110 O  O5  . NAG C 3 .   ? -14.234 -2.951  13.399  1.00 94.22 1   C 1 
HETATM 3111 O  O6  . NAG C 3 .   ? -14.451 -0.781  15.194  1.00 85.91 1   C 1 
HETATM 3112 O  O7  . NAG C 3 .   ? -10.554 -5.439  12.438  1.00 91.27 1   C 1 
HETATM 3113 C  C1  . NAG C 3 .   ? -14.344 -3.142  17.965  1.00 91.71 2   C 1 
HETATM 3114 C  C2  . NAG C 3 .   ? -15.460 -2.995  18.994  1.00 89.91 2   C 1 
HETATM 3115 C  C3  . NAG C 3 .   ? -14.953 -2.274  20.219  1.00 87.39 2   C 1 
HETATM 3116 C  C4  . NAG C 3 .   ? -13.677 -2.896  20.720  1.00 88.33 2   C 1 
HETATM 3117 C  C5  . NAG C 3 .   ? -12.682 -3.089  19.578  1.00 88.15 2   C 1 
HETATM 3118 C  C6  . NAG C 3 .   ? -11.455 -3.847  20.014  1.00 84.06 2   C 1 
HETATM 3119 C  C7  . NAG C 3 .   ? -17.654 -2.781  17.931  1.00 88.26 2   C 1 
HETATM 3120 C  C8  . NAG C 3 .   ? -18.658 -1.843  17.300  1.00 82.03 2   C 1 
HETATM 3121 N  N2  . NAG C 3 .   ? -16.550 -2.221  18.402  1.00 88.04 2   C 1 
HETATM 3122 O  O3  . NAG C 3 .   ? -15.938 -2.337  21.224  1.00 84.93 2   C 1 
HETATM 3123 O  O4  . NAG C 3 .   ? -13.119 -1.965  21.644  1.00 86.13 2   C 1 
HETATM 3124 O  O5  . NAG C 3 .   ? -13.269 -3.838  18.544  1.00 90.67 2   C 1 
HETATM 3125 O  O6  . NAG C 3 .   ? -11.795 -5.129  20.464  1.00 80.05 2   C 1 
HETATM 3126 O  O7  . NAG C 3 .   ? -17.856 -3.973  17.962  1.00 82.92 2   C 1 
HETATM 3127 C  C1  . MAN C 3 .   ? -12.864 -2.382  22.869  1.00 83.12 3   C 1 
HETATM 3128 C  C2  . MAN C 3 .   ? -11.937 -1.326  23.449  1.00 78.51 3   C 1 
HETATM 3129 C  C3  . MAN C 3 .   ? -11.486 -1.823  24.814  1.00 71.35 3   C 1 
HETATM 3130 C  C4  . MAN C 3 .   ? -12.687 -2.105  25.685  1.00 71.86 3   C 1 
HETATM 3131 C  C5  . MAN C 3 .   ? -13.617 -3.076  24.998  1.00 73.07 3   C 1 
HETATM 3132 C  C6  . MAN C 3 .   ? -14.919 -3.253  25.730  1.00 67.06 3   C 1 
HETATM 3133 O  O2  . MAN C 3 .   ? -12.569 -0.041  23.640  1.00 77.20 3   C 1 
HETATM 3134 O  O3  . MAN C 3 .   ? -10.673 -0.859  25.418  1.00 69.65 3   C 1 
HETATM 3135 O  O4  . MAN C 3 .   ? -12.261 -2.694  26.886  1.00 65.96 3   C 1 
HETATM 3136 O  O5  . MAN C 3 .   ? -13.981 -2.568  23.705  1.00 80.87 3   C 1 
HETATM 3137 O  O6  . MAN C 3 .   ? -15.693 -4.223  25.091  1.00 61.72 3   C 1 
HETATM 3138 C  C1  . MAN C 3 .   ? -13.058 0.713   22.547  1.00 73.20 4   C 1 
HETATM 3139 C  C2  . MAN C 3 .   ? -12.929 2.254   22.640  1.00 67.19 4   C 1 
HETATM 3140 C  C3  . MAN C 3 .   ? -13.712 2.731   23.856  1.00 61.58 4   C 1 
HETATM 3141 C  C4  . MAN C 3 .   ? -15.175 2.300   23.740  1.00 59.76 4   C 1 
HETATM 3142 C  C5  . MAN C 3 .   ? -15.193 0.775   23.616  1.00 64.25 4   C 1 
HETATM 3143 C  C6  . MAN C 3 .   ? -16.604 0.241   23.467  1.00 53.51 4   C 1 
HETATM 3144 O  O2  . MAN C 3 .   ? -13.507 2.876   21.520  1.00 65.83 4   C 1 
HETATM 3145 O  O3  . MAN C 3 .   ? -13.653 4.156   23.927  1.00 57.09 4   C 1 
HETATM 3146 O  O4  . MAN C 3 .   ? -15.883 2.696   24.882  1.00 48.87 4   C 1 
HETATM 3147 O  O5  . MAN C 3 .   ? -14.426 0.382   22.459  1.00 67.65 4   C 1 
HETATM 3148 O  O6  . MAN C 3 .   ? -17.123 0.581   22.198  1.00 53.40 4   C 1 
HETATM 3149 C  C1  . MAN C 3 .   ? -12.586 3.585   20.719  1.00 66.99 5   C 1 
HETATM 3150 C  C2  . MAN C 3 .   ? -13.327 4.724   20.018  1.00 61.04 5   C 1 
HETATM 3151 C  C3  . MAN C 3 .   ? -14.418 4.132   19.127  1.00 64.81 5   C 1 
HETATM 3152 C  C4  . MAN C 3 .   ? -13.817 3.122   18.133  1.00 61.74 5   C 1 
HETATM 3153 C  C5  . MAN C 3 .   ? -13.003 2.061   18.916  1.00 69.09 5   C 1 
HETATM 3154 C  C6  . MAN C 3 .   ? -12.264 1.131   17.974  1.00 59.56 5   C 1 
HETATM 3155 O  O2  . MAN C 3 .   ? -12.433 5.477   19.206  1.00 55.30 5   C 1 
HETATM 3156 O  O3  . MAN C 3 .   ? -15.073 5.172   18.400  1.00 55.72 5   C 1 
HETATM 3157 O  O4  . MAN C 3 .   ? -14.856 2.485   17.415  1.00 58.67 5   C 1 
HETATM 3158 O  O5  . MAN C 3 .   ? -12.036 2.694   19.772  1.00 63.81 5   C 1 
HETATM 3159 O  O6  . MAN C 3 .   ? -11.540 0.194   18.764  1.00 54.81 5   C 1 
HETATM 3160 C  C1  . MAN C 3 .   ? -18.360 -0.093  22.059  1.00 48.86 6   C 1 
HETATM 3161 C  C2  . MAN C 3 .   ? -18.771 -0.050  20.587  1.00 56.15 6   C 1 
HETATM 3162 C  C3  . MAN C 3 .   ? -19.020 1.422   20.215  1.00 53.78 6   C 1 
HETATM 3163 C  C4  . MAN C 3 .   ? -20.100 2.018   21.118  1.00 46.61 6   C 1 
HETATM 3164 C  C5  . MAN C 3 .   ? -19.683 1.846   22.583  1.00 36.52 6   C 1 
HETATM 3165 C  C6  . MAN C 3 .   ? -20.815 2.235   23.505  1.00 13.72 6   C 1 
HETATM 3166 O  O2  . MAN C 3 .   ? -19.982 -0.746  20.367  1.00 51.08 6   C 1 
HETATM 3167 O  O3  . MAN C 3 .   ? -19.456 1.516   18.861  1.00 51.26 6   C 1 
HETATM 3168 O  O4  . MAN C 3 .   ? -20.267 3.397   20.830  1.00 34.58 6   C 1 
HETATM 3169 O  O5  . MAN C 3 .   ? -19.391 0.463   22.861  1.00 44.79 6   C 1 
HETATM 3170 O  O6  . MAN C 3 .   ? -21.945 1.415   23.200  1.00 9.37  6   C 1 
HETATM 3171 C  C1  . MAN C 3 .   ? -19.937 -2.192  20.195  1.00 42.84 7   C 1 
HETATM 3172 C  C2  . MAN C 3 .   ? -21.224 -2.660  19.486  1.00 38.28 7   C 1 
HETATM 3173 C  C3  . MAN C 3 .   ? -22.416 -2.492  20.425  1.00 32.03 7   C 1 
HETATM 3174 C  C4  . MAN C 3 .   ? -22.154 -3.205  21.755  1.00 29.40 7   C 1 
HETATM 3175 C  C5  . MAN C 3 .   ? -20.825 -2.713  22.352  1.00 37.83 7   C 1 
HETATM 3176 C  C6  . MAN C 3 .   ? -20.463 -3.504  23.602  1.00 20.28 7   C 1 
HETATM 3177 O  O2  . MAN C 3 .   ? -21.119 -4.034  19.145  1.00 33.23 7   C 1 
HETATM 3178 O  O3  . MAN C 3 .   ? -23.586 -3.011  19.834  1.00 19.88 7   C 1 
HETATM 3179 O  O4  . MAN C 3 .   ? -23.211 -2.934  22.647  1.00 14.99 7   C 1 
HETATM 3180 O  O5  . MAN C 3 .   ? -19.749 -2.900  21.411  1.00 46.41 7   C 1 
HETATM 3181 O  O6  . MAN C 3 .   ? -19.297 -2.971  24.204  1.00 19.86 7   C 1 
HETATM 3182 C  C1  . MAN C 3 .   ? -23.108 1.592   23.987  1.00 5.03  8   C 1 
HETATM 3183 C  C2  . MAN C 3 .   ? -24.046 0.434   23.588  1.00 5.78  8   C 1 
HETATM 3184 C  C3  . MAN C 3 .   ? -24.480 0.617   22.119  1.00 6.85  8   C 1 
HETATM 3185 C  C4  . MAN C 3 .   ? -25.078 2.001   21.894  1.00 5.12  8   C 1 
HETATM 3186 C  C5  . MAN C 3 .   ? -24.085 3.073   22.382  1.00 7.34  8   C 1 
HETATM 3187 C  C6  . MAN C 3 .   ? -24.707 4.453   22.296  1.00 3.65  8   C 1 
HETATM 3188 O  O2  . MAN C 3 .   ? -25.218 0.448   24.417  1.00 5.28  8   C 1 
HETATM 3189 O  O3  . MAN C 3 .   ? -25.425 -0.385  21.755  1.00 6.85  8   C 1 
HETATM 3190 O  O4  . MAN C 3 .   ? -25.338 2.195   20.521  1.00 6.08  8   C 1 
HETATM 3191 O  O5  . MAN C 3 .   ? -23.727 2.840   23.753  1.00 6.43  8   C 1 
HETATM 3192 O  O6  . MAN C 3 .   ? -23.787 5.400   22.796  1.00 3.38  8   C 1 
HETATM 3193 C  C1  . NAG D 4 .   ? 19.253  -14.357 5.018   1.00 82.36 1   D 1 
HETATM 3194 C  C2  . NAG D 4 .   ? 18.676  -15.625 5.614   1.00 78.66 1   D 1 
HETATM 3195 C  C3  . NAG D 4 .   ? 19.374  -15.947 6.912   1.00 73.91 1   D 1 
HETATM 3196 C  C4  . NAG D 4 .   ? 20.893  -15.926 6.733   1.00 74.47 1   D 1 
HETATM 3197 C  C5  . NAG D 4 .   ? 21.313  -14.591 6.116   1.00 75.81 1   D 1 
HETATM 3198 C  C6  . NAG D 4 .   ? 22.810  -14.518 5.850   1.00 69.35 1   D 1 
HETATM 3199 C  C7  . NAG D 4 .   ? 16.348  -16.141 5.216   1.00 69.53 1   D 1 
HETATM 3200 C  C8  . NAG D 4 .   ? 14.925  -15.922 5.665   1.00 61.63 1   D 1 
HETATM 3201 N  N2  . NAG D 4 .   ? 17.263  -15.504 5.901   1.00 72.20 1   D 1 
HETATM 3202 O  O3  . NAG D 4 .   ? 18.966  -17.236 7.353   1.00 69.81 1   D 1 
HETATM 3203 O  O4  . NAG D 4 .   ? 21.494  -16.062 8.021   1.00 74.23 1   D 1 
HETATM 3204 O  O5  . NAG D 4 .   ? 20.646  -14.431 4.863   1.00 77.04 1   D 1 
HETATM 3205 O  O6  . NAG D 4 .   ? 23.223  -15.583 5.016   1.00 63.73 1   D 1 
HETATM 3206 O  O7  . NAG D 4 .   ? 16.602  -16.872 4.269   1.00 64.86 1   D 1 
HETATM 3207 C  C1  . NAG D 4 .   ? 22.354  -17.200 8.157   1.00 66.34 2   D 1 
HETATM 3208 C  C2  . NAG D 4 .   ? 23.230  -16.986 9.378   1.00 53.52 2   D 1 
HETATM 3209 C  C3  . NAG D 4 .   ? 24.079  -18.202 9.628   1.00 48.61 2   D 1 
HETATM 3210 C  C4  . NAG D 4 .   ? 23.232  -19.458 9.657   1.00 42.29 2   D 1 
HETATM 3211 C  C5  . NAG D 4 .   ? 22.374  -19.538 8.393   1.00 55.41 2   D 1 
HETATM 3212 C  C6  . NAG D 4 .   ? 21.443  -20.714 8.411   1.00 45.13 2   D 1 
HETATM 3213 C  C7  . NAG D 4 .   ? 23.899  -14.682 9.785   1.00 55.08 2   D 1 
HETATM 3214 C  C8  . NAG D 4 .   ? 24.879  -13.574 9.484   1.00 42.52 2   D 1 
HETATM 3215 N  N2  . NAG D 4 .   ? 24.112  -15.831 9.185   1.00 58.14 2   D 1 
HETATM 3216 O  O3  . NAG D 4 .   ? 24.743  -18.050 10.861  1.00 42.91 2   D 1 
HETATM 3217 O  O4  . NAG D 4 .   ? 24.105  -20.591 9.677   1.00 36.35 2   D 1 
HETATM 3218 O  O5  . NAG D 4 .   ? 21.585  -18.365 8.314   1.00 61.52 2   D 1 
HETATM 3219 O  O6  . NAG D 4 .   ? 20.831  -20.875 7.157   1.00 38.35 2   D 1 
HETATM 3220 O  O7  . NAG D 4 .   ? 22.972  -14.498 10.553  1.00 49.79 2   D 1 
HETATM 3221 C  C1  . MAN D 4 .   ? 24.028  -21.326 10.841  1.00 10.93 3   D 1 
HETATM 3222 C  C2  . MAN D 4 .   ? 24.575  -22.733 10.583  1.00 8.23  3   D 1 
HETATM 3223 C  C3  . MAN D 4 .   ? 24.429  -23.518 11.876  1.00 4.34  3   D 1 
HETATM 3224 C  C4  . MAN D 4 .   ? 25.140  -22.778 13.007  1.00 4.71  3   D 1 
HETATM 3225 C  C5  . MAN D 4 .   ? 24.612  -21.344 13.119  1.00 4.65  3   D 1 
HETATM 3226 C  C6  . MAN D 4 .   ? 25.394  -20.525 14.123  1.00 3.23  3   D 1 
HETATM 3227 O  O2  . MAN D 4 .   ? 25.952  -22.606 10.222  1.00 7.17  3   D 1 
HETATM 3228 O  O3  . MAN D 4 .   ? 24.984  -24.809 11.700  1.00 3.79  3   D 1 
HETATM 3229 O  O4  . MAN D 4 .   ? 24.893  -23.451 14.213  1.00 4.65  3   D 1 
HETATM 3230 O  O5  . MAN D 4 .   ? 24.755  -20.693 11.859  1.00 9.08  3   D 1 
HETATM 3231 O  O6  . MAN D 4 .   ? 24.933  -19.194 14.159  1.00 3.95  3   D 1 
HETATM 3232 C  C1  . MAN D 4 .   ? 26.369  -23.379 9.136   1.00 4.44  4   D 1 
HETATM 3233 C  C2  . MAN D 4 .   ? 27.902  -23.390 9.093   1.00 3.14  4   D 1 
HETATM 3234 C  C3  . MAN D 4 .   ? 28.385  -21.967 8.805   1.00 2.52  4   D 1 
HETATM 3235 C  C4  . MAN D 4 .   ? 27.796  -21.489 7.475   1.00 5.73  4   D 1 
HETATM 3236 C  C5  . MAN D 4 .   ? 26.263  -21.590 7.541   1.00 8.20  4   D 1 
HETATM 3237 C  C6  . MAN D 4 .   ? 25.656  -21.333 6.193   1.00 6.63  4   D 1 
HETATM 3238 O  O2  . MAN D 4 .   ? 28.348  -24.206 8.025   1.00 3.05  4   D 1 
HETATM 3239 O  O3  . MAN D 4 .   ? 29.802  -21.965 8.725   1.00 2.73  4   D 1 
HETATM 3240 O  O4  . MAN D 4 .   ? 28.166  -20.139 7.236   1.00 5.04  4   D 1 
HETATM 3241 O  O5  . MAN D 4 .   ? 25.856  -22.924 7.892   1.00 5.77  4   D 1 
HETATM 3242 O  O6  . MAN D 4 .   ? 26.152  -22.300 5.272   1.00 5.35  4   D 1 
HETATM 3243 C  C1  . MAN D 4 .   ? 28.578  -25.554 8.375   1.00 2.68  5   D 1 
HETATM 3244 C  C2  . MAN D 4 .   ? 29.623  -26.078 7.389   1.00 2.46  5   D 1 
HETATM 3245 C  C3  . MAN D 4 .   ? 29.034  -26.085 5.978   1.00 1.89  5   D 1 
HETATM 3246 C  C4  . MAN D 4 .   ? 27.722  -26.856 5.946   1.00 2.69  5   D 1 
HETATM 3247 C  C5  . MAN D 4 .   ? 26.766  -26.284 6.996   1.00 2.45  5   D 1 
HETATM 3248 C  C6  . MAN D 4 .   ? 25.488  -27.093 7.093   1.00 2.41  5   D 1 
HETATM 3249 O  O2  . MAN D 4 .   ? 30.001  -27.403 7.750   1.00 2.66  5   D 1 
HETATM 3250 O  O3  . MAN D 4 .   ? 29.959  -26.677 5.064   1.00 1.78  5   D 1 
HETATM 3251 O  O4  . MAN D 4 .   ? 27.138  -26.771 4.662   1.00 2.27  5   D 1 
HETATM 3252 O  O5  . MAN D 4 .   ? 27.388  -26.321 8.295   1.00 2.79  5   D 1 
HETATM 3253 O  O6  . MAN D 4 .   ? 24.596  -26.471 7.992   1.00 2.02  5   D 1 
HETATM 3254 C  C1  . MAN D 4 .   ? 25.575  -22.295 4.046   1.00 5.52  6   D 1 
HETATM 3255 C  C2  . MAN D 4 .   ? 26.059  -23.527 3.247   1.00 5.25  6   D 1 
HETATM 3256 C  C3  . MAN D 4 .   ? 27.581  -23.390 3.044   1.00 4.25  6   D 1 
HETATM 3257 C  C4  . MAN D 4 .   ? 27.894  -22.079 2.337   1.00 5.13  6   D 1 
HETATM 3258 C  C5  . MAN D 4 .   ? 27.318  -20.911 3.159   1.00 5.55  6   D 1 
HETATM 3259 C  C6  . MAN D 4 .   ? 27.456  -19.609 2.415   1.00 5.30  6   D 1 
HETATM 3260 O  O2  . MAN D 4 .   ? 25.476  -23.578 1.977   1.00 6.85  6   D 1 
HETATM 3261 O  O3  . MAN D 4 .   ? 28.055  -24.477 2.271   1.00 3.27  6   D 1 
HETATM 3262 O  O4  . MAN D 4 .   ? 29.308  -21.924 2.241   1.00 2.93  6   D 1 
HETATM 3263 O  O5  . MAN D 4 .   ? 25.895  -21.121 3.353   1.00 9.20  6   D 1 
HETATM 3264 O  O6  . MAN D 4 .   ? 26.723  -19.712 1.202   1.00 4.68  6   D 1 
HETATM 3265 C  C1  . MAN D 4 .   ? 24.237  -24.240 1.908   1.00 4.81  7   D 1 
HETATM 3266 C  C2  . MAN D 4 .   ? 24.055  -24.756 0.486   1.00 3.94  7   D 1 
HETATM 3267 C  C3  . MAN D 4 .   ? 23.982  -23.579 -0.480  1.00 3.58  7   D 1 
HETATM 3268 C  C4  . MAN D 4 .   ? 22.887  -22.606 -0.055  1.00 6.90  7   D 1 
HETATM 3269 C  C5  . MAN D 4 .   ? 23.111  -22.186 1.399   1.00 7.80  7   D 1 
HETATM 3270 C  C6  . MAN D 4 .   ? 21.978  -21.354 1.941   1.00 9.88  7   D 1 
HETATM 3271 O  O2  . MAN D 4 .   ? 22.851  -25.512 0.402   1.00 4.89  7   D 1 
HETATM 3272 O  O3  . MAN D 4 .   ? 23.708  -24.043 -1.798  1.00 3.72  7   D 1 
HETATM 3273 O  O4  . MAN D 4 .   ? 22.924  -21.462 -0.869  1.00 7.66  7   D 1 
HETATM 3274 O  O5  . MAN D 4 .   ? 23.181  -23.357 2.252   1.00 8.35  7   D 1 
HETATM 3275 O  O6  . MAN D 4 .   ? 22.256  -20.959 3.277   1.00 9.06  7   D 1 
HETATM 3276 C  C1  . MAN D 4 .   ? 26.828  -18.611 0.303   1.00 4.26  8   D 1 
HETATM 3277 C  C2  . MAN D 4 .   ? 25.781  -18.892 -0.800  1.00 5.32  8   D 1 
HETATM 3278 C  C3  . MAN D 4 .   ? 26.198  -20.139 -1.601  1.00 3.26  8   D 1 
HETATM 3279 C  C4  . MAN D 4 .   ? 27.624  -19.997 -2.106  1.00 4.02  8   D 1 
HETATM 3280 C  C5  . MAN D 4 .   ? 28.564  -19.698 -0.917  1.00 3.49  8   D 1 
HETATM 3281 C  C6  . MAN D 4 .   ? 29.995  -19.463 -1.353  1.00 2.93  8   D 1 
HETATM 3282 O  O2  . MAN D 4 .   ? 25.710  -17.789 -1.694  1.00 7.41  8   D 1 
HETATM 3283 O  O3  . MAN D 4 .   ? 25.309  -20.367 -2.677  1.00 4.19  8   D 1 
HETATM 3284 O  O4  . MAN D 4 .   ? 28.034  -21.194 -2.734  1.00 2.97  8   D 1 
HETATM 3285 O  O5  . MAN D 4 .   ? 28.119  -18.510 -0.241  1.00 4.95  8   D 1 
HETATM 3286 O  O6  . MAN D 4 .   ? 30.083  -18.327 -2.172  1.00 2.57  8   D 1 
#
