# Supplementary material for: Theoretical Study of Sphingomyelinases from Entamoeba histolytica and Trichomonas vaginalis Sheds Light on the Evolution of Enzymes Needed for Survival and Colonization
Source: Pathogens. 2025 Jan 5;14(1):32. doi: 10.3390/pathogens14010032 (PMC11768322; doi:10.3390/pathogens14010032)
Supplement: Supplementary file 1 [file pathogens-14-00032-s001.zip › Supplementary structural Files/CIF files aSMase6/aSmase6 no signal peptide no c terminal/aSmase6 no signal peptide no c terminal glycosilated Zn/fold_smasa6nosignoctermglyzn_model_0.cif]

# By using this file you agree to the legally binding terms of use found at alphafoldserver.com/output-terms
data_7b0ef35ff7c8663a
#
_entry.id 7b0ef35ff7c8663a
#
loop_
_atom_type.symbol
C  
N  
O  
S  
ZN 
#
loop_
_audit_author.name
_audit_author.pdbx_ordinal
"Google DeepMind" 1 
"Isomorphic Labs" 2 
#
_audit_conform.dict_location https://raw.githubusercontent.com/ihmwg/ModelCIF/master/dist/mmcif_ma.dic
_audit_conform.dict_name     mmcif_ma.dic
_audit_conform.dict_version  1.4.5
#
loop_
_chem_comp.formula
_chem_comp.formula_weight
_chem_comp.id
_chem_comp.mon_nstd_flag
_chem_comp.name
_chem_comp.pdbx_smiles
_chem_comp.pdbx_synonyms
_chem_comp.type
"C3 H7 N O2"    89.093  ALA y ALANINE                                  C[C@H](N)C(O)=O                                  ?                                     "L-PEPTIDE LINKING"           
"C6 H15 N4 O2"  175.209 ARG y ARGININE                                 N[C@@H](CCCNC(N)=[NH2+])C(O)=O                   ?                                     "L-PEPTIDE LINKING"           
"C4 H8 N2 O3"   132.118 ASN y ASPARAGINE                               N[C@@H](CC(N)=O)C(O)=O                           ?                                     "L-PEPTIDE LINKING"           
"C4 H7 N O4"    133.103 ASP y "ASPARTIC ACID"                          N[C@@H](CC(O)=O)C(O)=O                           ?                                     "L-PEPTIDE LINKING"           
"C3 H7 N O2 S"  121.158 CYS y CYSTEINE                                 N[C@@H](CS)C(O)=O                                ?                                     "L-PEPTIDE LINKING"           
"C5 H10 N2 O3"  146.144 GLN y GLUTAMINE                                N[C@@H](CCC(N)=O)C(O)=O                          ?                                     "L-PEPTIDE LINKING"           
"C5 H9 N O4"    147.129 GLU y "GLUTAMIC ACID"                          N[C@@H](CCC(O)=O)C(O)=O                          ?                                     "L-PEPTIDE LINKING"           
"C2 H5 N O2"    75.067  GLY y GLYCINE                                  NCC(O)=O                                         ?                                     "PEPTIDE LINKING"             
"C6 H10 N3 O2"  156.162 HIS y HISTIDINE                                N[C@@H](Cc1c[nH]c[nH+]1)C(O)=O                   ?                                     "L-PEPTIDE LINKING"           
"C6 H13 N O2"   131.173 ILE y ISOLEUCINE                               CC[C@H](C)[C@H](N)C(O)=O                         ?                                     "L-PEPTIDE LINKING"           
"C6 H13 N O2"   131.173 LEU y LEUCINE                                  CC(C)C[C@H](N)C(O)=O                             ?                                     "L-PEPTIDE LINKING"           
"C6 H15 N2 O2"  147.195 LYS y LYSINE                                   N[C@@H](CCCC[NH3+])C(O)=O                        ?                                     "L-PEPTIDE LINKING"           
"C6 H12 O6"     180.156 MAN y alpha-D-mannopyranose                    OC[C@H]1O[C@H](O)[C@@H](O)[C@@H](O)[C@@H]1O      "alpha-D-mannose; D-mannose; mannose" "D-saccharide, alpha linking" 
"C5 H11 N O2 S" 149.211 MET y METHIONINE                               CSCC[C@H](N)C(O)=O                               ?                                     "L-PEPTIDE LINKING"           
"C8 H15 N O6"   221.208 NAG y 2-acetamido-2-deoxy-beta-D-glucopyranose CC(=O)N[C@H]1[C@H](O)O[C@H](CO)[C@@H](O)[C@@H]1O 
;N-acetyl-beta-D-glucosamine; 2-acetamido-2-deoxy-beta-D-glucose; 2-acetamido-2-deoxy-D-glucose;
2-acetamido-2-deoxy-glucose; N-ACETYL-D-GLUCOSAMINE
;
"D-saccharide, beta linking"  
"C9 H11 N O2"   165.189 PHE y PHENYLALANINE                            N[C@@H](Cc1ccccc1)C(O)=O                         ?                                     "L-PEPTIDE LINKING"           
"C5 H9 N O2"    115.130 PRO y PROLINE                                  OC(=O)[C@@H]1CCCN1                               ?                                     "L-PEPTIDE LINKING"           
"C3 H7 N O3"    105.093 SER y SERINE                                   N[C@@H](CO)C(O)=O                                ?                                     "L-PEPTIDE LINKING"           
"C4 H9 N O3"    119.119 THR y THREONINE                                C[C@@H](O)[C@H](N)C(O)=O                         ?                                     "L-PEPTIDE LINKING"           
"C11 H12 N2 O2" 204.225 TRP y TRYPTOPHAN                               N[C@@H](Cc1c[nH]c2ccccc12)C(O)=O                 ?                                     "L-PEPTIDE LINKING"           
"C9 H11 N O3"   181.189 TYR y TYROSINE                                 N[C@@H](Cc1ccc(O)cc1)C(O)=O                      ?                                     "L-PEPTIDE LINKING"           
"C5 H11 N O2"   117.146 VAL y VALINE                                   CC(C)[C@H](N)C(O)=O                              ?                                     "L-PEPTIDE LINKING"           
Zn              65.409  ZN  . "ZINC ION"                               "[Zn++]"                                         ?                                     NON-POLYMER                   
#
_citation.book_publisher          ?
_citation.country                 UK
_citation.id                      primary
_citation.journal_full            Nature
_citation.journal_id_ASTM         NATUAS
_citation.journal_id_CSD          0006
_citation.journal_id_ISSN         0028-0836
_citation.journal_volume          ?
_citation.page_first              ?
_citation.page_last               ?
_citation.pdbx_database_id_DOI    ?
_citation.pdbx_database_id_PubMed ?
_citation.title                   "Accurate structure prediction of biomolecular interactions with AlphaFold 3"
_citation.year                    2024
#
loop_
_citation_author.citation_id
_citation_author.name
_citation_author.ordinal
primary "Google DeepMind" 1 
primary "Isomorphic Labs" 2 
#
loop_
_entity.id
_entity.pdbx_description
_entity.type
1 . polymer     
2 . non-polymer 
3 . branched    
4 . branched    
#
_entity_poly.entity_id      1
_entity_poly.pdbx_strand_id A
_entity_poly.type           polypeptide(L)
#
loop_
_entity_poly_seq.entity_id
_entity_poly_seq.hetero
_entity_poly_seq.mon_id
_entity_poly_seq.num
1 n PHE 1   
1 n GLU 2   
1 n MET 3   
1 n TRP 4   
1 n GLN 5   
1 n LEU 6   
1 n THR 7   
1 n ASP 8   
1 n ILE 9   
1 n HIS 10  
1 n LEU 11  
1 n ASP 12  
1 n PRO 13  
1 n MET 14  
1 n TYR 15  
1 n THR 16  
1 n VAL 17  
1 n GLY 18  
1 n SER 19  
1 n ASP 20  
1 n PRO 21  
1 n LEU 22  
1 n LYS 23  
1 n LEU 24  
1 n CYS 25  
1 n ARG 26  
1 n GLU 27  
1 n GLY 28  
1 n LYS 29  
1 n GLY 30  
1 n ASN 31  
1 n ALA 32  
1 n GLY 33  
1 n LYS 34  
1 n TYR 35  
1 n GLY 36  
1 n ASP 37  
1 n TYR 38  
1 n SER 39  
1 n CYS 40  
1 n ASP 41  
1 n ALA 42  
1 n ASN 43  
1 n MET 44  
1 n ALA 45  
1 n LEU 46  
1 n LEU 47  
1 n ASP 48  
1 n SER 49  
1 n LEU 50  
1 n VAL 51  
1 n LYS 52  
1 n PHE 53  
1 n ILE 54  
1 n LYS 55  
1 n ARG 56  
1 n ASN 57  
1 n THR 58  
1 n ASP 59  
1 n VAL 60  
1 n ASN 61  
1 n GLY 62  
1 n LYS 63  
1 n VAL 64  
1 n MET 65  
1 n VAL 66  
1 n TYR 67  
1 n ASN 68  
1 n GLY 69  
1 n ASP 70  
1 n ILE 71  
1 n VAL 72  
1 n SER 73  
1 n ARG 74  
1 n ALA 75  
1 n ILE 76  
1 n PRO 77  
1 n LYS 78  
1 n TYR 79  
1 n ASN 80  
1 n LEU 81  
1 n ASP 82  
1 n TYR 83  
1 n VAL 84  
1 n LYS 85  
1 n GLN 86  
1 n SER 87  
1 n ILE 88  
1 n VAL 89  
1 n ASN 90  
1 n ALA 91  
1 n THR 92  
1 n ALA 93  
1 n LEU 94  
1 n LEU 95  
1 n LYS 96  
1 n LYS 97  
1 n PHE 98  
1 n GLU 99  
1 n ASP 100 
1 n PHE 101 
1 n PHE 102 
1 n ILE 103 
1 n ILE 104 
1 n PRO 105 
1 n MET 106 
1 n LEU 107 
1 n GLY 108 
1 n ASN 109 
1 n HIS 110 
1 n ASP 111 
1 n VAL 112 
1 n TYR 113 
1 n PRO 114 
1 n ALA 115 
1 n ASN 116 
1 n GLN 117 
1 n MET 118 
1 n ALA 119 
1 n ILE 120 
1 n ASN 121 
1 n SER 122 
1 n GLN 123 
1 n TRP 124 
1 n ILE 125 
1 n PHE 126 
1 n GLN 127 
1 n PHE 128 
1 n ALA 129 
1 n ALA 130 
1 n GLU 131 
1 n GLN 132 
1 n PHE 133 
1 n ALA 134 
1 n PRO 135 
1 n PHE 136 
1 n LEU 137 
1 n SER 138 
1 n GLN 139 
1 n ASN 140 
1 n ALA 141 
1 n ILE 142 
1 n GLU 143 
1 n SER 144 
1 n PHE 145 
1 n LYS 146 
1 n HIS 147 
1 n GLY 148 
1 n GLY 149 
1 n TYR 150 
1 n TYR 151 
1 n THR 152 
1 n MET 153 
1 n PRO 154 
1 n PHE 155 
1 n PRO 156 
1 n ALA 157 
1 n HIS 158 
1 n LEU 159 
1 n GLY 160 
1 n ILE 161 
1 n LYS 162 
1 n VAL 163 
1 n PRO 164 
1 n LEU 165 
1 n ASN 166 
1 n ALA 167 
1 n VAL 168 
1 n VAL 169 
1 n LEU 170 
1 n ASN 171 
1 n THR 172 
1 n VAL 173 
1 n LEU 174 
1 n TYR 175 
1 n TYR 176 
1 n ASN 177 
1 n TYR 178 
1 n ASN 179 
1 n LYS 180 
1 n GLN 181 
1 n THR 182 
1 n MET 183 
1 n ASP 184 
1 n SER 185 
1 n THR 186 
1 n ASP 187 
1 n PRO 188 
1 n LEU 189 
1 n GLY 190 
1 n GLN 191 
1 n PHE 192 
1 n GLU 193 
1 n TRP 194 
1 n PHE 195 
1 n LYS 196 
1 n THR 197 
1 n VAL 198 
1 n MET 199 
1 n ASP 200 
1 n GLY 201 
1 n TYR 202 
1 n ARG 203 
1 n LYS 204 
1 n THR 205 
1 n GLY 206 
1 n GLN 207 
1 n ARG 208 
1 n ALA 209 
1 n ILE 210 
1 n VAL 211 
1 n SER 212 
1 n MET 213 
1 n HIS 214 
1 n ILE 215 
1 n CYS 216 
1 n PRO 217 
1 n GLY 218 
1 n VAL 219 
1 n ALA 220 
1 n GLU 221 
1 n ARG 222 
1 n PHE 223 
1 n ASN 224 
1 n TYR 225 
1 n SER 226 
1 n ASP 227 
1 n GLN 228 
1 n LEU 229 
1 n TYR 230 
1 n PRO 231 
1 n GLN 232 
1 n TYR 233 
1 n ASN 234 
1 n ASP 235 
1 n ARG 236 
1 n LEU 237 
1 n VAL 238 
1 n ASP 239 
1 n SER 240 
1 n LEU 241 
1 n ALA 242 
1 n GLU 243 
1 n TYR 244 
1 n ASN 245 
1 n ASP 246 
1 n VAL 247 
1 n ILE 248 
1 n LEU 249 
1 n GLY 250 
1 n VAL 251 
1 n LEU 252 
1 n CYS 253 
1 n GLY 254 
1 n HIS 255 
1 n LEU 256 
1 n HIS 257 
1 n THR 258 
1 n ASP 259 
1 n THR 260 
1 n PHE 261 
1 n ARG 262 
1 n ILE 263 
1 n LEU 264 
1 n SER 265 
1 n LYS 266 
1 n GLY 267 
1 n ASN 268 
1 n LYS 269 
1 n LYS 270 
1 n VAL 271 
1 n MET 272 
1 n ALA 273 
1 n PHE 274 
1 n ILE 275 
1 n GLY 276 
1 n PRO 277 
1 n SER 278 
1 n VAL 279 
1 n ASP 280 
1 n THR 281 
1 n TRP 282 
1 n LEU 283 
1 n GLY 284 
1 n THR 285 
1 n SER 286 
1 n PRO 287 
1 n SER 288 
1 n ILE 289 
1 n ARG 290 
1 n LYS 291 
1 n TYR 292 
1 n ASP 293 
1 n VAL 294 
1 n GLY 295 
1 n ASN 296 
1 n GLY 297 
1 n GLN 298 
1 n GLY 299 
1 n TYR 300 
1 n MET 301 
1 n LYS 302 
1 n GLU 303 
1 n PHE 304 
1 n LYS 305 
1 n ASN 306 
1 n TYR 307 
1 n HIS 308 
1 n PHE 309 
1 n GLN 310 
1 n LEU 311 
1 n ARG 312 
1 n PRO 313 
1 n LYS 314 
1 n LYS 315 
1 n ASP 316 
1 n LYS 317 
1 n LEU 318 
1 n LYS 319 
1 n PRO 320 
1 n LYS 321 
1 n THR 322 
1 n THR 323 
1 n ILE 324 
1 n LYS 325 
1 n GLN 326 
1 n PRO 327 
1 n SER 328 
1 n ASP 329 
1 n GLY 330 
1 n PHE 331 
1 n ASN 332 
1 n LYS 333 
1 n TRP 334 
1 n LYS 335 
1 n PHE 336 
1 n ASN 337 
1 n TYR 338 
1 n GLY 339 
1 n SER 340 
1 n SER 341 
1 n SER 342 
1 n GLU 343 
1 n TYR 344 
1 n GLY 345 
1 n LEU 346 
1 n LYS 347 
1 n GLU 348 
1 n LEU 349 
1 n SER 350 
1 n PRO 351 
1 n LYS 352 
1 n GLU 353 
1 n PHE 354 
1 n GLU 355 
1 n ILE 356 
1 n LEU 357 
1 n ALA 358 
1 n ALA 359 
1 n ARG 360 
1 n MET 361 
1 n ASP 362 
1 n LYS 363 
1 n ASP 364 
1 n LEU 365 
1 n GLN 366 
1 n LEU 367 
1 n PHE 368 
1 n ASN 369 
1 n LYS 370 
1 n TYR 371 
1 n HIS 372 
1 n LEU 373 
1 n HIS 374 
1 n PHE 375 
1 n ARG 376 
1 n ALA 377 
1 n ASP 378 
1 n THR 379 
1 n PRO 380 
1 n GLY 381 
1 n PHE 382 
1 n THR 383 
#
_ma_data.content_type "model coordinates"
_ma_data.id           1
_ma_data.name         Model
#
_ma_model_list.data_id          1
_ma_model_list.model_group_id   1
_ma_model_list.model_group_name "AlphaFold-beta-20231127 (7a14c934-fe78-43c1-a552-7fb305b0ebd1 @ 2024-08-30 16:38:30)"
_ma_model_list.model_id         1
_ma_model_list.model_name       "Top ranked model"
_ma_model_list.model_type       "Ab initio model"
_ma_model_list.ordinal_id       1
#
loop_
_ma_protocol_step.method_type
_ma_protocol_step.ordinal_id
_ma_protocol_step.protocol_id
_ma_protocol_step.step_id
"coevolution MSA" 1 1 1 
"template search" 2 1 2 
modeling          3 1 3 
#
loop_
_ma_qa_metric.id
_ma_qa_metric.mode
_ma_qa_metric.name
_ma_qa_metric.software_group_id
_ma_qa_metric.type
1 global pLDDT 1 pLDDT 
2 local  pLDDT 1 pLDDT 
#
_ma_qa_metric_global.metric_id    1
_ma_qa_metric_global.metric_value 89.52
_ma_qa_metric_global.model_id     1
_ma_qa_metric_global.ordinal_id   1
#
_ma_software_group.group_id    1
_ma_software_group.ordinal_id  1
_ma_software_group.software_id 1
#
loop_
_ma_target_entity.data_id
_ma_target_entity.entity_id
_ma_target_entity.origin
1 1 . 
1 2 . 
1 3 . 
1 4 . 
#
loop_
_ma_target_entity_instance.asym_id
_ma_target_entity_instance.details
_ma_target_entity_instance.entity_id
A . 1 
B . 2 
C . 3 
D . 4 
#
loop_
_pdbx_branch_scheme.asym_id
_pdbx_branch_scheme.auth_asym_id
_pdbx_branch_scheme.auth_seq_num
_pdbx_branch_scheme.entity_id
_pdbx_branch_scheme.hetero
_pdbx_branch_scheme.mon_id
_pdbx_branch_scheme.num
_pdbx_branch_scheme.pdb_asym_id
_pdbx_branch_scheme.pdb_ins_code
_pdbx_branch_scheme.pdb_seq_num
C C 1 3 n NAG 1 C . 1 
C C 2 3 n NAG 2 C . 2 
C C 3 3 n MAN 3 C . 3 
C C 4 3 n MAN 4 C . 4 
C C 5 3 n MAN 5 C . 5 
C C 6 3 n MAN 6 C . 6 
C C 7 3 n MAN 7 C . 7 
C C 8 3 n MAN 8 C . 8 
D D 1 4 n NAG 1 D . 1 
D D 2 4 n NAG 2 D . 2 
D D 3 4 n MAN 3 D . 3 
D D 4 4 n MAN 4 D . 4 
D D 5 4 n MAN 5 D . 5 
D D 6 4 n MAN 6 D . 6 
D D 7 4 n MAN 7 D . 7 
D D 8 4 n MAN 8 D . 8 
#
loop_
_pdbx_data_usage.details
_pdbx_data_usage.id
_pdbx_data_usage.type
_pdbx_data_usage.url
;NON-COMMERCIAL USE ONLY, BY USING THIS FILE YOU AGREE TO THE TERMS OF USE FOUND
AT alphafoldserver.com/output-terms.
;
1 license    ? 
;THE INFORMATION IS NOT INTENDED FOR, HAS NOT BEEN VALIDATED FOR, AND IS NOT
APPROVED FOR CLINICAL USE. IT SHOULD NOT BE USED FOR CLINICAL PURPOSE OR RELIED
ON FOR MEDICAL OR OTHER PROFESSIONAL ADVICE. IT IS THEORETICAL MODELLING ONLY
AND CAUTION SHOULD BE EXERCISED IN ITS USE. IT IS PROVIDED "AS-IS" WITHOUT ANY
WARRANTY OF ANY KIND, WHETHER EXPRESSED OR IMPLIED. NO WARRANTY IS GIVEN THAT
USE OF THE INFORMATION SHALL NOT INFRINGE THE RIGHTS OF ANY THIRD PARTY.
;
2 disclaimer ? 
#
_pdbx_nonpoly_scheme.asym_id       B
_pdbx_nonpoly_scheme.auth_seq_num  1
_pdbx_nonpoly_scheme.entity_id     2
_pdbx_nonpoly_scheme.mon_id        ZN
_pdbx_nonpoly_scheme.pdb_ins_code  .
_pdbx_nonpoly_scheme.pdb_seq_num   1
_pdbx_nonpoly_scheme.pdb_strand_id B
#
loop_
_pdbx_poly_seq_scheme.asym_id
_pdbx_poly_seq_scheme.auth_seq_num
_pdbx_poly_seq_scheme.entity_id
_pdbx_poly_seq_scheme.hetero
_pdbx_poly_seq_scheme.mon_id
_pdbx_poly_seq_scheme.pdb_ins_code
_pdbx_poly_seq_scheme.pdb_seq_num
_pdbx_poly_seq_scheme.pdb_strand_id
_pdbx_poly_seq_scheme.seq_id
A 1   1 n PHE . 1   A 1   
A 2   1 n GLU . 2   A 2   
A 3   1 n MET . 3   A 3   
A 4   1 n TRP . 4   A 4   
A 5   1 n GLN . 5   A 5   
A 6   1 n LEU . 6   A 6   
A 7   1 n THR . 7   A 7   
A 8   1 n ASP . 8   A 8   
A 9   1 n ILE . 9   A 9   
A 10  1 n HIS . 10  A 10  
A 11  1 n LEU . 11  A 11  
A 12  1 n ASP . 12  A 12  
A 13  1 n PRO . 13  A 13  
A 14  1 n MET . 14  A 14  
A 15  1 n TYR . 15  A 15  
A 16  1 n THR . 16  A 16  
A 17  1 n VAL . 17  A 17  
A 18  1 n GLY . 18  A 18  
A 19  1 n SER . 19  A 19  
A 20  1 n ASP . 20  A 20  
A 21  1 n PRO . 21  A 21  
A 22  1 n LEU . 22  A 22  
A 23  1 n LYS . 23  A 23  
A 24  1 n LEU . 24  A 24  
A 25  1 n CYS . 25  A 25  
A 26  1 n ARG . 26  A 26  
A 27  1 n GLU . 27  A 27  
A 28  1 n GLY . 28  A 28  
A 29  1 n LYS . 29  A 29  
A 30  1 n GLY . 30  A 30  
A 31  1 n ASN . 31  A 31  
A 32  1 n ALA . 32  A 32  
A 33  1 n GLY . 33  A 33  
A 34  1 n LYS . 34  A 34  
A 35  1 n TYR . 35  A 35  
A 36  1 n GLY . 36  A 36  
A 37  1 n ASP . 37  A 37  
A 38  1 n TYR . 38  A 38  
A 39  1 n SER . 39  A 39  
A 40  1 n CYS . 40  A 40  
A 41  1 n ASP . 41  A 41  
A 42  1 n ALA . 42  A 42  
A 43  1 n ASN . 43  A 43  
A 44  1 n MET . 44  A 44  
A 45  1 n ALA . 45  A 45  
A 46  1 n LEU . 46  A 46  
A 47  1 n LEU . 47  A 47  
A 48  1 n ASP . 48  A 48  
A 49  1 n SER . 49  A 49  
A 50  1 n LEU . 50  A 50  
A 51  1 n VAL . 51  A 51  
A 52  1 n LYS . 52  A 52  
A 53  1 n PHE . 53  A 53  
A 54  1 n ILE . 54  A 54  
A 55  1 n LYS . 55  A 55  
A 56  1 n ARG . 56  A 56  
A 57  1 n ASN . 57  A 57  
A 58  1 n THR . 58  A 58  
A 59  1 n ASP . 59  A 59  
A 60  1 n VAL . 60  A 60  
A 61  1 n ASN . 61  A 61  
A 62  1 n GLY . 62  A 62  
A 63  1 n LYS . 63  A 63  
A 64  1 n VAL . 64  A 64  
A 65  1 n MET . 65  A 65  
A 66  1 n VAL . 66  A 66  
A 67  1 n TYR . 67  A 67  
A 68  1 n ASN . 68  A 68  
A 69  1 n GLY . 69  A 69  
A 70  1 n ASP . 70  A 70  
A 71  1 n ILE . 71  A 71  
A 72  1 n VAL . 72  A 72  
A 73  1 n SER . 73  A 73  
A 74  1 n ARG . 74  A 74  
A 75  1 n ALA . 75  A 75  
A 76  1 n ILE . 76  A 76  
A 77  1 n PRO . 77  A 77  
A 78  1 n LYS . 78  A 78  
A 79  1 n TYR . 79  A 79  
A 80  1 n ASN . 80  A 80  
A 81  1 n LEU . 81  A 81  
A 82  1 n ASP . 82  A 82  
A 83  1 n TYR . 83  A 83  
A 84  1 n VAL . 84  A 84  
A 85  1 n LYS . 85  A 85  
A 86  1 n GLN . 86  A 86  
A 87  1 n SER . 87  A 87  
A 88  1 n ILE . 88  A 88  
A 89  1 n VAL . 89  A 89  
A 90  1 n ASN . 90  A 90  
A 91  1 n ALA . 91  A 91  
A 92  1 n THR . 92  A 92  
A 93  1 n ALA . 93  A 93  
A 94  1 n LEU . 94  A 94  
A 95  1 n LEU . 95  A 95  
A 96  1 n LYS . 96  A 96  
A 97  1 n LYS . 97  A 97  
A 98  1 n PHE . 98  A 98  
A 99  1 n GLU . 99  A 99  
A 100 1 n ASP . 100 A 100 
A 101 1 n PHE . 101 A 101 
A 102 1 n PHE . 102 A 102 
A 103 1 n ILE . 103 A 103 
A 104 1 n ILE . 104 A 104 
A 105 1 n PRO . 105 A 105 
A 106 1 n MET . 106 A 106 
A 107 1 n LEU . 107 A 107 
A 108 1 n GLY . 108 A 108 
A 109 1 n ASN . 109 A 109 
A 110 1 n HIS . 110 A 110 
A 111 1 n ASP . 111 A 111 
A 112 1 n VAL . 112 A 112 
A 113 1 n TYR . 113 A 113 
A 114 1 n PRO . 114 A 114 
A 115 1 n ALA . 115 A 115 
A 116 1 n ASN . 116 A 116 
A 117 1 n GLN . 117 A 117 
A 118 1 n MET . 118 A 118 
A 119 1 n ALA . 119 A 119 
A 120 1 n ILE . 120 A 120 
A 121 1 n ASN . 121 A 121 
A 122 1 n SER . 122 A 122 
A 123 1 n GLN . 123 A 123 
A 124 1 n TRP . 124 A 124 
A 125 1 n ILE . 125 A 125 
A 126 1 n PHE . 126 A 126 
A 127 1 n GLN . 127 A 127 
A 128 1 n PHE . 128 A 128 
A 129 1 n ALA . 129 A 129 
A 130 1 n ALA . 130 A 130 
A 131 1 n GLU . 131 A 131 
A 132 1 n GLN . 132 A 132 
A 133 1 n PHE . 133 A 133 
A 134 1 n ALA . 134 A 134 
A 135 1 n PRO . 135 A 135 
A 136 1 n PHE . 136 A 136 
A 137 1 n LEU . 137 A 137 
A 138 1 n SER . 138 A 138 
A 139 1 n GLN . 139 A 139 
A 140 1 n ASN . 140 A 140 
A 141 1 n ALA . 141 A 141 
A 142 1 n ILE . 142 A 142 
A 143 1 n GLU . 143 A 143 
A 144 1 n SER . 144 A 144 
A 145 1 n PHE . 145 A 145 
A 146 1 n LYS . 146 A 146 
A 147 1 n HIS . 147 A 147 
A 148 1 n GLY . 148 A 148 
A 149 1 n GLY . 149 A 149 
A 150 1 n TYR . 150 A 150 
A 151 1 n TYR . 151 A 151 
A 152 1 n THR . 152 A 152 
A 153 1 n MET . 153 A 153 
A 154 1 n PRO . 154 A 154 
A 155 1 n PHE . 155 A 155 
A 156 1 n PRO . 156 A 156 
A 157 1 n ALA . 157 A 157 
A 158 1 n HIS . 158 A 158 
A 159 1 n LEU . 159 A 159 
A 160 1 n GLY . 160 A 160 
A 161 1 n ILE . 161 A 161 
A 162 1 n LYS . 162 A 162 
A 163 1 n VAL . 163 A 163 
A 164 1 n PRO . 164 A 164 
A 165 1 n LEU . 165 A 165 
A 166 1 n ASN . 166 A 166 
A 167 1 n ALA . 167 A 167 
A 168 1 n VAL . 168 A 168 
A 169 1 n VAL . 169 A 169 
A 170 1 n LEU . 170 A 170 
A 171 1 n ASN . 171 A 171 
A 172 1 n THR . 172 A 172 
A 173 1 n VAL . 173 A 173 
A 174 1 n LEU . 174 A 174 
A 175 1 n TYR . 175 A 175 
A 176 1 n TYR . 176 A 176 
A 177 1 n ASN . 177 A 177 
A 178 1 n TYR . 178 A 178 
A 179 1 n ASN . 179 A 179 
A 180 1 n LYS . 180 A 180 
A 181 1 n GLN . 181 A 181 
A 182 1 n THR . 182 A 182 
A 183 1 n MET . 183 A 183 
A 184 1 n ASP . 184 A 184 
A 185 1 n SER . 185 A 185 
A 186 1 n THR . 186 A 186 
A 187 1 n ASP . 187 A 187 
A 188 1 n PRO . 188 A 188 
A 189 1 n LEU . 189 A 189 
A 190 1 n GLY . 190 A 190 
A 191 1 n GLN . 191 A 191 
A 192 1 n PHE . 192 A 192 
A 193 1 n GLU . 193 A 193 
A 194 1 n TRP . 194 A 194 
A 195 1 n PHE . 195 A 195 
A 196 1 n LYS . 196 A 196 
A 197 1 n THR . 197 A 197 
A 198 1 n VAL . 198 A 198 
A 199 1 n MET . 199 A 199 
A 200 1 n ASP . 200 A 200 
A 201 1 n GLY . 201 A 201 
A 202 1 n TYR . 202 A 202 
A 203 1 n ARG . 203 A 203 
A 204 1 n LYS . 204 A 204 
A 205 1 n THR . 205 A 205 
A 206 1 n GLY . 206 A 206 
A 207 1 n GLN . 207 A 207 
A 208 1 n ARG . 208 A 208 
A 209 1 n ALA . 209 A 209 
A 210 1 n ILE . 210 A 210 
A 211 1 n VAL . 211 A 211 
A 212 1 n SER . 212 A 212 
A 213 1 n MET . 213 A 213 
A 214 1 n HIS . 214 A 214 
A 215 1 n ILE . 215 A 215 
A 216 1 n CYS . 216 A 216 
A 217 1 n PRO . 217 A 217 
A 218 1 n GLY . 218 A 218 
A 219 1 n VAL . 219 A 219 
A 220 1 n ALA . 220 A 220 
A 221 1 n GLU . 221 A 221 
A 222 1 n ARG . 222 A 222 
A 223 1 n PHE . 223 A 223 
A 224 1 n ASN . 224 A 224 
A 225 1 n TYR . 225 A 225 
A 226 1 n SER . 226 A 226 
A 227 1 n ASP . 227 A 227 
A 228 1 n GLN . 228 A 228 
A 229 1 n LEU . 229 A 229 
A 230 1 n TYR . 230 A 230 
A 231 1 n PRO . 231 A 231 
A 232 1 n GLN . 232 A 232 
A 233 1 n TYR . 233 A 233 
A 234 1 n ASN . 234 A 234 
A 235 1 n ASP . 235 A 235 
A 236 1 n ARG . 236 A 236 
A 237 1 n LEU . 237 A 237 
A 238 1 n VAL . 238 A 238 
A 239 1 n ASP . 239 A 239 
A 240 1 n SER . 240 A 240 
A 241 1 n LEU . 241 A 241 
A 242 1 n ALA . 242 A 242 
A 243 1 n GLU . 243 A 243 
A 244 1 n TYR . 244 A 244 
A 245 1 n ASN . 245 A 245 
A 246 1 n ASP . 246 A 246 
A 247 1 n VAL . 247 A 247 
A 248 1 n ILE . 248 A 248 
A 249 1 n LEU . 249 A 249 
A 250 1 n GLY . 250 A 250 
A 251 1 n VAL . 251 A 251 
A 252 1 n LEU . 252 A 252 
A 253 1 n CYS . 253 A 253 
A 254 1 n GLY . 254 A 254 
A 255 1 n HIS . 255 A 255 
A 256 1 n LEU . 256 A 256 
A 257 1 n HIS . 257 A 257 
A 258 1 n THR . 258 A 258 
A 259 1 n ASP . 259 A 259 
A 260 1 n THR . 260 A 260 
A 261 1 n PHE . 261 A 261 
A 262 1 n ARG . 262 A 262 
A 263 1 n ILE . 263 A 263 
A 264 1 n LEU . 264 A 264 
A 265 1 n SER . 265 A 265 
A 266 1 n LYS . 266 A 266 
A 267 1 n GLY . 267 A 267 
A 268 1 n ASN . 268 A 268 
A 269 1 n LYS . 269 A 269 
A 270 1 n LYS . 270 A 270 
A 271 1 n VAL . 271 A 271 
A 272 1 n MET . 272 A 272 
A 273 1 n ALA . 273 A 273 
A 274 1 n PHE . 274 A 274 
A 275 1 n ILE . 275 A 275 
A 276 1 n GLY . 276 A 276 
A 277 1 n PRO . 277 A 277 
A 278 1 n SER . 278 A 278 
A 279 1 n VAL . 279 A 279 
A 280 1 n ASP . 280 A 280 
A 281 1 n THR . 281 A 281 
A 282 1 n TRP . 282 A 282 
A 283 1 n LEU . 283 A 283 
A 284 1 n GLY . 284 A 284 
A 285 1 n THR . 285 A 285 
A 286 1 n SER . 286 A 286 
A 287 1 n PRO . 287 A 287 
A 288 1 n SER . 288 A 288 
A 289 1 n ILE . 289 A 289 
A 290 1 n ARG . 290 A 290 
A 291 1 n LYS . 291 A 291 
A 292 1 n TYR . 292 A 292 
A 293 1 n ASP . 293 A 293 
A 294 1 n VAL . 294 A 294 
A 295 1 n GLY . 295 A 295 
A 296 1 n ASN . 296 A 296 
A 297 1 n GLY . 297 A 297 
A 298 1 n GLN . 298 A 298 
A 299 1 n GLY . 299 A 299 
A 300 1 n TYR . 300 A 300 
A 301 1 n MET . 301 A 301 
A 302 1 n LYS . 302 A 302 
A 303 1 n GLU . 303 A 303 
A 304 1 n PHE . 304 A 304 
A 305 1 n LYS . 305 A 305 
A 306 1 n ASN . 306 A 306 
A 307 1 n TYR . 307 A 307 
A 308 1 n HIS . 308 A 308 
A 309 1 n PHE . 309 A 309 
A 310 1 n GLN . 310 A 310 
A 311 1 n LEU . 311 A 311 
A 312 1 n ARG . 312 A 312 
A 313 1 n PRO . 313 A 313 
A 314 1 n LYS . 314 A 314 
A 315 1 n LYS . 315 A 315 
A 316 1 n ASP . 316 A 316 
A 317 1 n LYS . 317 A 317 
A 318 1 n LEU . 318 A 318 
A 319 1 n LYS . 319 A 319 
A 320 1 n PRO . 320 A 320 
A 321 1 n LYS . 321 A 321 
A 322 1 n THR . 322 A 322 
A 323 1 n THR . 323 A 323 
A 324 1 n ILE . 324 A 324 
A 325 1 n LYS . 325 A 325 
A 326 1 n GLN . 326 A 326 
A 327 1 n PRO . 327 A 327 
A 328 1 n SER . 328 A 328 
A 329 1 n ASP . 329 A 329 
A 330 1 n GLY . 330 A 330 
A 331 1 n PHE . 331 A 331 
A 332 1 n ASN . 332 A 332 
A 333 1 n LYS . 333 A 333 
A 334 1 n TRP . 334 A 334 
A 335 1 n LYS . 335 A 335 
A 336 1 n PHE . 336 A 336 
A 337 1 n ASN . 337 A 337 
A 338 1 n TYR . 338 A 338 
A 339 1 n GLY . 339 A 339 
A 340 1 n SER . 340 A 340 
A 341 1 n SER . 341 A 341 
A 342 1 n SER . 342 A 342 
A 343 1 n GLU . 343 A 343 
A 344 1 n TYR . 344 A 344 
A 345 1 n GLY . 345 A 345 
A 346 1 n LEU . 346 A 346 
A 347 1 n LYS . 347 A 347 
A 348 1 n GLU . 348 A 348 
A 349 1 n LEU . 349 A 349 
A 350 1 n SER . 350 A 350 
A 351 1 n PRO . 351 A 351 
A 352 1 n LYS . 352 A 352 
A 353 1 n GLU . 353 A 353 
A 354 1 n PHE . 354 A 354 
A 355 1 n GLU . 355 A 355 
A 356 1 n ILE . 356 A 356 
A 357 1 n LEU . 357 A 357 
A 358 1 n ALA . 358 A 358 
A 359 1 n ALA . 359 A 359 
A 360 1 n ARG . 360 A 360 
A 361 1 n MET . 361 A 361 
A 362 1 n ASP . 362 A 362 
A 363 1 n LYS . 363 A 363 
A 364 1 n ASP . 364 A 364 
A 365 1 n LEU . 365 A 365 
A 366 1 n GLN . 366 A 366 
A 367 1 n LEU . 367 A 367 
A 368 1 n PHE . 368 A 368 
A 369 1 n ASN . 369 A 369 
A 370 1 n LYS . 370 A 370 
A 371 1 n TYR . 371 A 371 
A 372 1 n HIS . 372 A 372 
A 373 1 n LEU . 373 A 373 
A 374 1 n HIS . 374 A 374 
A 375 1 n PHE . 375 A 375 
A 376 1 n ARG . 376 A 376 
A 377 1 n ALA . 377 A 377 
A 378 1 n ASP . 378 A 378 
A 379 1 n THR . 379 A 379 
A 380 1 n PRO . 380 A 380 
A 381 1 n GLY . 381 A 381 
A 382 1 n PHE . 382 A 382 
A 383 1 n THR . 383 A 383 
#
_software.classification other
_software.date           ?
_software.description    "Structure prediction"
_software.name           AlphaFold
_software.pdbx_ordinal   1
_software.type           package
_software.version        "AlphaFold-beta-20231127 (7a14c934-fe78-43c1-a552-7fb305b0ebd1 @ 2024-08-30 16:38:30)"
#
loop_
_struct_asym.entity_id
_struct_asym.id
1 A 
2 B 
3 C 
4 D 
#
loop_
_struct_conn.conn_type_id
_struct_conn.id
_struct_conn.pdbx_ptnr1_PDB_ins_code
_struct_conn.pdbx_ptnr1_label_alt_id
_struct_conn.pdbx_ptnr2_PDB_ins_code
_struct_conn.pdbx_ptnr2_label_alt_id
_struct_conn.pdbx_role
_struct_conn.pdbx_value_order
_struct_conn.ptnr1_auth_asym_id
_struct_conn.ptnr1_auth_seq_id
_struct_conn.ptnr1_label_asym_id
_struct_conn.ptnr1_label_atom_id
_struct_conn.ptnr1_label_comp_id
_struct_conn.ptnr1_label_seq_id
_struct_conn.ptnr1_symmetry
_struct_conn.ptnr2_auth_asym_id
_struct_conn.ptnr2_auth_seq_id
_struct_conn.ptnr2_label_asym_id
_struct_conn.ptnr2_label_atom_id
_struct_conn.ptnr2_label_comp_id
_struct_conn.ptnr2_label_seq_id
_struct_conn.ptnr2_symmetry
covale covale1  ? ? ? ? ? ? C 1 C C1 NAG . 1_555 A 90  A ND2 ASN 90  1_555 
covale covale2  ? ? ? ? ? ? D 1 D C1 NAG . 1_555 A 224 A ND2 ASN 224 1_555 
covale covale3  ? ? ? ? ? ? C 1 C O4 NAG . 1_555 C 2   C C1  NAG .   1_555 
covale covale4  ? ? ? ? ? ? C 2 C O4 NAG . 1_555 C 3   C C1  MAN .   1_555 
covale covale5  ? ? ? ? ? ? C 3 C O2 MAN . 1_555 C 4   C C1  MAN .   1_555 
covale covale6  ? ? ? ? ? ? C 4 C O2 MAN . 1_555 C 5   C C1  MAN .   1_555 
covale covale7  ? ? ? ? ? ? C 4 C O6 MAN . 1_555 C 6   C C1  MAN .   1_555 
covale covale8  ? ? ? ? ? ? C 6 C O2 MAN . 1_555 C 7   C C1  MAN .   1_555 
covale covale9  ? ? ? ? ? ? C 6 C O6 MAN . 1_555 C 8   C C1  MAN .   1_555 
covale covale10 ? ? ? ? ? ? D 1 D O4 NAG . 1_555 D 2   D C1  NAG .   1_555 
covale covale11 ? ? ? ? ? ? D 2 D O4 NAG . 1_555 D 3   D C1  MAN .   1_555 
covale covale12 ? ? ? ? ? ? D 3 D O2 MAN . 1_555 D 4   D C1  MAN .   1_555 
covale covale13 ? ? ? ? ? ? D 4 D O2 MAN . 1_555 D 5   D C1  MAN .   1_555 
covale covale14 ? ? ? ? ? ? D 4 D O6 MAN . 1_555 D 6   D C1  MAN .   1_555 
covale covale15 ? ? ? ? ? ? D 6 D O2 MAN . 1_555 D 7   D C1  MAN .   1_555 
covale covale16 ? ? ? ? ? ? D 6 D O6 MAN . 1_555 D 8   D C1  MAN .   1_555 
#
_struct_conn_type.criteria  ?
_struct_conn_type.id        covale
_struct_conn_type.reference ?
#
loop_
_atom_site.group_PDB
_atom_site.id
_atom_site.type_symbol
_atom_site.label_atom_id
_atom_site.label_alt_id
_atom_site.label_comp_id
_atom_site.label_asym_id
_atom_site.label_entity_id
_atom_site.label_seq_id
_atom_site.pdbx_PDB_ins_code
_atom_site.Cartn_x
_atom_site.Cartn_y
_atom_site.Cartn_z
_atom_site.occupancy
_atom_site.B_iso_or_equiv
_atom_site.auth_seq_id
_atom_site.auth_asym_id
_atom_site.pdbx_PDB_model_num
ATOM   1    N  N   . PHE A 1 1   ? 2.934   8.752   -18.806 1.00 96.53 1   A 1 
ATOM   2    C  CA  . PHE A 1 1   ? 1.623   8.178   -18.484 1.00 97.65 1   A 1 
ATOM   3    C  C   . PHE A 1 1   ? 1.337   8.320   -16.997 1.00 98.09 1   A 1 
ATOM   4    O  O   . PHE A 1 1   ? 2.226   8.692   -16.228 1.00 97.66 1   A 1 
ATOM   5    C  CB  . PHE A 1 1   ? 1.557   6.703   -18.896 1.00 96.98 1   A 1 
ATOM   6    C  CG  . PHE A 1 1   ? 2.455   5.793   -18.095 1.00 97.57 1   A 1 
ATOM   7    C  CD1 . PHE A 1 1   ? 3.805   5.653   -18.420 1.00 97.00 1   A 1 
ATOM   8    C  CD2 . PHE A 1 1   ? 1.951   5.053   -17.036 1.00 96.88 1   A 1 
ATOM   9    C  CE1 . PHE A 1 1   ? 4.632   4.803   -17.703 1.00 96.07 1   A 1 
ATOM   10   C  CE2 . PHE A 1 1   ? 2.770   4.199   -16.310 1.00 96.12 1   A 1 
ATOM   11   C  CZ  . PHE A 1 1   ? 4.108   4.071   -16.639 1.00 96.80 1   A 1 
ATOM   12   N  N   . GLU A 1 2   ? 0.096   8.054   -16.598 1.00 98.35 2   A 1 
ATOM   13   C  CA  . GLU A 1 2   ? -0.280  8.133   -15.197 1.00 98.46 2   A 1 
ATOM   14   C  C   . GLU A 1 2   ? -0.578  6.739   -14.655 1.00 98.55 2   A 1 
ATOM   15   O  O   . GLU A 1 2   ? -0.977  5.840   -15.395 1.00 98.33 2   A 1 
ATOM   16   C  CB  . GLU A 1 2   ? -1.502  9.047   -15.022 1.00 98.06 2   A 1 
ATOM   17   C  CG  . GLU A 1 2   ? -1.240  10.485  -15.452 1.00 95.12 2   A 1 
ATOM   18   C  CD  . GLU A 1 2   ? -2.417  11.409  -15.174 1.00 93.34 2   A 1 
ATOM   19   O  OE1 . GLU A 1 2   ? -3.571  10.962  -15.317 1.00 86.83 2   A 1 
ATOM   20   O  OE2 . GLU A 1 2   ? -2.172  12.574  -14.823 1.00 86.37 2   A 1 
ATOM   21   N  N   . MET A 1 3   ? -0.382  6.578   -13.340 1.00 98.80 3   A 1 
ATOM   22   C  CA  . MET A 1 3   ? -0.552  5.276   -12.712 1.00 98.85 3   A 1 
ATOM   23   C  C   . MET A 1 3   ? -1.131  5.405   -11.307 1.00 98.86 3   A 1 
ATOM   24   O  O   . MET A 1 3   ? -0.609  6.143   -10.473 1.00 98.83 3   A 1 
ATOM   25   C  CB  . MET A 1 3   ? 0.800   4.565   -12.656 1.00 98.70 3   A 1 
ATOM   26   C  CG  . MET A 1 3   ? 0.811   3.249   -11.901 1.00 98.22 3   A 1 
ATOM   27   S  SD  . MET A 1 3   ? 2.424   2.432   -11.989 1.00 97.67 3   A 1 
ATOM   28   C  CE  . MET A 1 3   ? 3.418   3.537   -10.996 1.00 92.93 3   A 1 
ATOM   29   N  N   . TRP A 1 4   ? -2.211  4.672   -11.042 1.00 98.94 4   A 1 
ATOM   30   C  CA  . TRP A 1 4   ? -2.827  4.675   -9.732  1.00 98.97 4   A 1 
ATOM   31   C  C   . TRP A 1 4   ? -2.129  3.693   -8.795  1.00 98.91 4   A 1 
ATOM   32   O  O   . TRP A 1 4   ? -1.591  2.684   -9.235  1.00 98.85 4   A 1 
ATOM   33   C  CB  . TRP A 1 4   ? -4.308  4.271   -9.837  1.00 98.91 4   A 1 
ATOM   34   C  CG  . TRP A 1 4   ? -5.161  5.208   -10.631 1.00 98.90 4   A 1 
ATOM   35   C  CD1 . TRP A 1 4   ? -5.445  5.138   -11.968 1.00 98.71 4   A 1 
ATOM   36   C  CD2 . TRP A 1 4   ? -5.876  6.352   -10.133 1.00 98.85 4   A 1 
ATOM   37   N  NE1 . TRP A 1 4   ? -6.283  6.162   -12.331 1.00 98.63 4   A 1 
ATOM   38   C  CE2 . TRP A 1 4   ? -6.564  6.927   -11.226 1.00 98.74 4   A 1 
ATOM   39   C  CE3 . TRP A 1 4   ? -5.995  6.949   -8.868  1.00 98.74 4   A 1 
ATOM   40   C  CZ2 . TRP A 1 4   ? -7.367  8.061   -11.092 1.00 98.52 4   A 1 
ATOM   41   C  CZ3 . TRP A 1 4   ? -6.794  8.082   -8.734  1.00 98.47 4   A 1 
ATOM   42   C  CH2 . TRP A 1 4   ? -7.460  8.621   -9.838  1.00 98.38 4   A 1 
ATOM   43   N  N   . GLN A 1 5   ? -2.157  4.004   -7.485  1.00 98.92 5   A 1 
ATOM   44   C  CA  . GLN A 1 5   ? -1.631  3.097   -6.475  1.00 98.92 5   A 1 
ATOM   45   C  C   . GLN A 1 5   ? -2.768  2.821   -5.497  1.00 98.98 5   A 1 
ATOM   46   O  O   . GLN A 1 5   ? -3.158  3.700   -4.735  1.00 98.75 5   A 1 
ATOM   47   C  CB  . GLN A 1 5   ? -0.437  3.711   -5.735  1.00 98.84 5   A 1 
ATOM   48   C  CG  . GLN A 1 5   ? 0.120   2.788   -4.651  1.00 98.61 5   A 1 
ATOM   49   C  CD  . GLN A 1 5   ? 1.239   3.418   -3.846  1.00 98.56 5   A 1 
ATOM   50   O  OE1 . GLN A 1 5   ? 1.415   4.632   -3.832  1.00 94.16 5   A 1 
ATOM   51   N  NE2 . GLN A 1 5   ? 2.001   2.578   -3.146  1.00 93.78 5   A 1 
ATOM   52   N  N   . LEU A 1 6   ? -3.286  1.606   -5.545  1.00 98.97 6   A 1 
ATOM   53   C  CA  . LEU A 1 6   ? -4.399  1.193   -4.699  1.00 98.80 6   A 1 
ATOM   54   C  C   . LEU A 1 6   ? -3.856  0.239   -3.642  1.00 98.87 6   A 1 
ATOM   55   O  O   . LEU A 1 6   ? -3.396  -0.851  -3.969  1.00 98.49 6   A 1 
ATOM   56   C  CB  . LEU A 1 6   ? -5.452  0.497   -5.564  1.00 98.72 6   A 1 
ATOM   57   C  CG  . LEU A 1 6   ? -6.671  -0.118  -4.870  1.00 98.25 6   A 1 
ATOM   58   C  CD1 . LEU A 1 6   ? -7.452  0.962   -4.133  1.00 97.73 6   A 1 
ATOM   59   C  CD2 . LEU A 1 6   ? -7.546  -0.801  -5.908  1.00 97.51 6   A 1 
ATOM   60   N  N   . THR A 1 7   ? -3.919  0.649   -2.382  1.00 98.70 7   A 1 
ATOM   61   C  CA  . THR A 1 7   ? -3.319  -0.179  -1.336  1.00 98.73 7   A 1 
ATOM   62   C  C   . THR A 1 7   ? -4.123  -0.250  -0.045  1.00 98.71 7   A 1 
ATOM   63   O  O   . THR A 1 7   ? -4.844  0.686   0.310   1.00 98.27 7   A 1 
ATOM   64   C  CB  . THR A 1 7   ? -1.888  0.322   -1.012  1.00 98.46 7   A 1 
ATOM   65   O  OG1 . THR A 1 7   ? -1.220  -0.625  -0.179  1.00 96.25 7   A 1 
ATOM   66   C  CG2 . THR A 1 7   ? -1.930  1.678   -0.316  1.00 96.73 7   A 1 
ATOM   67   N  N   . ASP A 1 8   ? -3.994  -1.392  0.643   1.00 98.67 8   A 1 
ATOM   68   C  CA  . ASP A 1 8   ? -4.587  -1.603  1.946   1.00 98.66 8   A 1 
ATOM   69   C  C   . ASP A 1 8   ? -6.072  -1.283  2.030   1.00 98.66 8   A 1 
ATOM   70   O  O   . ASP A 1 8   ? -6.496  -0.374  2.748   1.00 97.96 8   A 1 
ATOM   71   C  CB  . ASP A 1 8   ? -3.794  -0.817  2.992   1.00 98.47 8   A 1 
ATOM   72   C  CG  . ASP A 1 8   ? -2.368  -1.304  3.092   1.00 98.23 8   A 1 
ATOM   73   O  OD1 . ASP A 1 8   ? -2.133  -2.316  3.786   1.00 96.70 8   A 1 
ATOM   74   O  OD2 . ASP A 1 8   ? -1.478  -0.698  2.458   1.00 96.85 8   A 1 
ATOM   75   N  N   . ILE A 1 9   ? -6.849  -2.050  1.285   1.00 98.53 9   A 1 
ATOM   76   C  CA  . ILE A 1 9   ? -8.293  -1.876  1.282   1.00 98.48 9   A 1 
ATOM   77   C  C   . ILE A 1 9   ? -8.914  -2.448  2.551   1.00 98.23 9   A 1 
ATOM   78   O  O   . ILE A 1 9   ? -9.747  -1.796  3.184   1.00 97.40 9   A 1 
ATOM   79   C  CB  . ILE A 1 9   ? -8.922  -2.569  0.053   1.00 98.36 9   A 1 
ATOM   80   C  CG1 . ILE A 1 9   ? -8.391  -1.926  -1.240  1.00 97.37 9   A 1 
ATOM   81   C  CG2 . ILE A 1 9   ? -10.442 -2.463  0.112   1.00 97.28 9   A 1 
ATOM   82   C  CD1 . ILE A 1 9   ? -8.830  -2.640  -2.496  1.00 96.30 9   A 1 
ATOM   83   N  N   . HIS A 1 10  ? -8.506  -3.653  2.935   1.00 97.83 10  A 1 
ATOM   84   C  CA  . HIS A 1 10  ? -9.059  -4.350  4.099   1.00 97.50 10  A 1 
ATOM   85   C  C   . HIS A 1 10  ? -10.588 -4.301  4.098   1.00 97.33 10  A 1 
ATOM   86   O  O   . HIS A 1 10  ? -11.214 -3.785  5.024   1.00 96.11 10  A 1 
ATOM   87   C  CB  . HIS A 1 10  ? -8.516  -3.739  5.393   1.00 97.17 10  A 1 
ATOM   88   C  CG  . HIS A 1 10  ? -7.037  -3.909  5.576   1.00 97.26 10  A 1 
ATOM   89   N  ND1 . HIS A 1 10  ? -6.473  -5.089  6.015   1.00 96.03 10  A 1 
ATOM   90   C  CD2 . HIS A 1 10  ? -6.014  -3.047  5.390   1.00 96.38 10  A 1 
ATOM   91   C  CE1 . HIS A 1 10  ? -5.155  -4.948  6.086   1.00 96.05 10  A 1 
ATOM   92   N  NE2 . HIS A 1 10  ? -4.852  -3.716  5.711   1.00 96.22 10  A 1 
ATOM   93   N  N   . LEU A 1 11  ? -11.164 -4.833  3.041   1.00 97.39 11  A 1 
ATOM   94   C  CA  . LEU A 1 11  ? -12.610 -4.842  2.877   1.00 97.10 11  A 1 
ATOM   95   C  C   . LEU A 1 11  ? -13.309 -5.780  3.851   1.00 96.89 11  A 1 
ATOM   96   O  O   . LEU A 1 11  ? -12.979 -6.958  3.944   1.00 95.95 11  A 1 
ATOM   97   C  CB  . LEU A 1 11  ? -12.969 -5.255  1.443   1.00 96.55 11  A 1 
ATOM   98   C  CG  . LEU A 1 11  ? -14.465 -5.428  1.150   1.00 94.80 11  A 1 
ATOM   99   C  CD1 . LEU A 1 11  ? -15.188 -4.098  1.324   1.00 92.23 11  A 1 
ATOM   100  C  CD2 . LEU A 1 11  ? -14.649 -5.963  -0.255  1.00 91.42 11  A 1 
ATOM   101  N  N   . ASP A 1 12  ? -14.276 -5.237  4.574   1.00 96.53 12  A 1 
ATOM   102  C  CA  . ASP A 1 12  ? -15.083 -6.041  5.478   1.00 96.18 12  A 1 
ATOM   103  C  C   . ASP A 1 12  ? -16.491 -6.145  4.895   1.00 96.12 12  A 1 
ATOM   104  O  O   . ASP A 1 12  ? -17.271 -5.200  4.974   1.00 95.54 12  A 1 
ATOM   105  C  CB  . ASP A 1 12  ? -15.144 -5.409  6.868   1.00 95.28 12  A 1 
ATOM   106  C  CG  . ASP A 1 12  ? -15.913 -6.281  7.861   1.00 94.50 12  A 1 
ATOM   107  O  OD1 . ASP A 1 12  ? -16.409 -7.354  7.460   1.00 93.16 12  A 1 
ATOM   108  O  OD2 . ASP A 1 12  ? -16.000 -5.895  9.041   1.00 92.25 12  A 1 
ATOM   109  N  N   . PRO A 1 13  ? -16.829 -7.294  4.326   1.00 95.05 13  A 1 
ATOM   110  C  CA  . PRO A 1 13  ? -18.156 -7.467  3.730   1.00 94.31 13  A 1 
ATOM   111  C  C   . PRO A 1 13  ? -19.280 -7.463  4.757   1.00 94.34 13  A 1 
ATOM   112  O  O   . PRO A 1 13  ? -20.451 -7.351  4.390   1.00 93.28 13  A 1 
ATOM   113  C  CB  . PRO A 1 13  ? -18.040 -8.814  3.010   1.00 93.20 13  A 1 
ATOM   114  C  CG  . PRO A 1 13  ? -17.071 -9.571  3.859   1.00 91.52 13  A 1 
ATOM   115  C  CD  . PRO A 1 13  ? -16.031 -8.525  4.202   1.00 93.98 13  A 1 
ATOM   116  N  N   . MET A 1 14  ? -18.928 -7.587  6.031   1.00 94.55 14  A 1 
ATOM   117  C  CA  . MET A 1 14  ? -19.929 -7.626  7.090   1.00 94.22 14  A 1 
ATOM   118  C  C   . MET A 1 14  ? -20.230 -6.251  7.690   1.00 95.25 14  A 1 
ATOM   119  O  O   . MET A 1 14  ? -21.069 -6.135  8.585   1.00 94.76 14  A 1 
ATOM   120  C  CB  . MET A 1 14  ? -19.486 -8.582  8.189   1.00 92.69 14  A 1 
ATOM   121  C  CG  . MET A 1 14  ? -19.405 -10.034 7.731   1.00 88.35 14  A 1 
ATOM   122  S  SD  . MET A 1 14  ? -18.823 -11.145 9.031   1.00 81.84 14  A 1 
ATOM   123  C  CE  . MET A 1 14  ? -20.118 -10.966 10.251  1.00 72.81 14  A 1 
ATOM   124  N  N   . TYR A 1 15  ? -19.558 -5.211  7.190   1.00 95.58 15  A 1 
ATOM   125  C  CA  . TYR A 1 15  ? -19.783 -3.861  7.704   1.00 96.23 15  A 1 
ATOM   126  C  C   . TYR A 1 15  ? -21.278 -3.535  7.620   1.00 96.28 15  A 1 
ATOM   127  O  O   . TYR A 1 15  ? -21.901 -3.711  6.578   1.00 95.56 15  A 1 
ATOM   128  C  CB  . TYR A 1 15  ? -18.980 -2.847  6.900   1.00 96.49 15  A 1 
ATOM   129  C  CG  . TYR A 1 15  ? -19.086 -1.427  7.433   1.00 96.96 15  A 1 
ATOM   130  C  CD1 . TYR A 1 15  ? -20.212 -0.648  7.185   1.00 96.70 15  A 1 
ATOM   131  C  CD2 . TYR A 1 15  ? -18.061 -0.874  8.189   1.00 96.64 15  A 1 
ATOM   132  C  CE1 . TYR A 1 15  ? -20.321 0.644   7.681   1.00 96.46 15  A 1 
ATOM   133  C  CE2 . TYR A 1 15  ? -18.152 0.424   8.686   1.00 96.47 15  A 1 
ATOM   134  C  CZ  . TYR A 1 15  ? -19.285 1.174   8.433   1.00 96.77 15  A 1 
ATOM   135  O  OH  . TYR A 1 15  ? -19.386 2.463   8.926   1.00 96.35 15  A 1 
ATOM   136  N  N   . THR A 1 16  ? -21.823 -3.058  8.721   1.00 96.54 16  A 1 
ATOM   137  C  CA  . THR A 1 16  ? -23.246 -2.746  8.789   1.00 96.89 16  A 1 
ATOM   138  C  C   . THR A 1 16  ? -23.470 -1.299  9.221   1.00 97.10 16  A 1 
ATOM   139  O  O   . THR A 1 16  ? -23.033 -0.886  10.293  1.00 96.71 16  A 1 
ATOM   140  C  CB  . THR A 1 16  ? -23.954 -3.689  9.780   1.00 96.31 16  A 1 
ATOM   141  O  OG1 . THR A 1 16  ? -23.759 -5.044  9.381   1.00 92.95 16  A 1 
ATOM   142  C  CG2 . THR A 1 16  ? -25.450 -3.391  9.832   1.00 92.95 16  A 1 
ATOM   143  N  N   . VAL A 1 17  ? -24.147 -0.539  8.379   1.00 97.12 17  A 1 
ATOM   144  C  CA  . VAL A 1 17  ? -24.454 0.849   8.698   1.00 97.18 17  A 1 
ATOM   145  C  C   . VAL A 1 17  ? -25.327 0.910   9.952   1.00 97.06 17  A 1 
ATOM   146  O  O   . VAL A 1 17  ? -26.270 0.146   10.091  1.00 96.04 17  A 1 
ATOM   147  C  CB  . VAL A 1 17  ? -25.193 1.533   7.529   1.00 96.50 17  A 1 
ATOM   148  C  CG1 . VAL A 1 17  ? -25.540 2.975   7.889   1.00 94.63 17  A 1 
ATOM   149  C  CG2 . VAL A 1 17  ? -24.323 1.501   6.276   1.00 94.96 17  A 1 
ATOM   150  N  N   . GLY A 1 18  ? -24.987 1.823   10.850  1.00 96.69 18  A 1 
ATOM   151  C  CA  . GLY A 1 18  ? -25.759 1.969   12.069  1.00 96.60 18  A 1 
ATOM   152  C  C   . GLY A 1 18  ? -25.355 1.024   13.189  1.00 96.92 18  A 1 
ATOM   153  O  O   . GLY A 1 18  ? -25.984 1.008   14.249  1.00 95.84 18  A 1 
ATOM   154  N  N   . SER A 1 19  ? -24.308 0.237   12.960  1.00 96.78 19  A 1 
ATOM   155  C  CA  . SER A 1 19  ? -23.825 -0.686  13.972  1.00 96.55 19  A 1 
ATOM   156  C  C   . SER A 1 19  ? -22.890 0.028   14.948  1.00 96.36 19  A 1 
ATOM   157  O  O   . SER A 1 19  ? -22.635 1.230   14.818  1.00 95.78 19  A 1 
ATOM   158  C  CB  . SER A 1 19  ? -23.096 -1.860  13.317  1.00 96.28 19  A 1 
ATOM   159  O  OG  . SER A 1 19  ? -21.966 -1.414  12.599  1.00 94.63 19  A 1 
ATOM   160  N  N   . ASP A 1 20  ? -22.382 -0.721  15.923  1.00 96.11 20  A 1 
ATOM   161  C  CA  . ASP A 1 20  ? -21.495 -0.185  16.947  1.00 96.00 20  A 1 
ATOM   162  C  C   . ASP A 1 20  ? -20.030 -0.254  16.504  1.00 95.49 20  A 1 
ATOM   163  O  O   . ASP A 1 20  ? -19.493 -1.340  16.312  1.00 94.81 20  A 1 
ATOM   164  C  CB  . ASP A 1 20  ? -21.689 -0.984  18.238  1.00 95.78 20  A 1 
ATOM   165  C  CG  . ASP A 1 20  ? -20.930 -0.403  19.419  1.00 95.37 20  A 1 
ATOM   166  O  OD1 . ASP A 1 20  ? -20.133 0.539   19.234  1.00 93.81 20  A 1 
ATOM   167  O  OD2 . ASP A 1 20  ? -21.142 -0.888  20.547  1.00 93.50 20  A 1 
ATOM   168  N  N   . PRO A 1 21  ? -19.372 0.894   16.356  1.00 95.11 21  A 1 
ATOM   169  C  CA  . PRO A 1 21  ? -17.957 0.911   15.954  1.00 94.13 21  A 1 
ATOM   170  C  C   . PRO A 1 21  ? -17.061 0.139   16.916  1.00 93.40 21  A 1 
ATOM   171  O  O   . PRO A 1 21  ? -16.022 -0.387  16.515  1.00 91.80 21  A 1 
ATOM   172  C  CB  . PRO A 1 21  ? -17.619 2.397   15.933  1.00 93.19 21  A 1 
ATOM   173  C  CG  . PRO A 1 21  ? -18.924 3.039   15.564  1.00 92.57 21  A 1 
ATOM   174  C  CD  . PRO A 1 21  ? -19.924 2.265   16.388  1.00 94.53 21  A 1 
ATOM   175  N  N   . LEU A 1 22  ? -17.462 0.059   18.185  1.00 94.27 22  A 1 
ATOM   176  C  CA  . LEU A 1 22  ? -16.674 -0.675  19.169  1.00 93.41 22  A 1 
ATOM   177  C  C   . LEU A 1 22  ? -16.829 -2.178  18.993  1.00 92.95 22  A 1 
ATOM   178  O  O   . LEU A 1 22  ? -16.101 -2.962  19.600  1.00 91.26 22  A 1 
ATOM   179  C  CB  . LEU A 1 22  ? -17.082 -0.265  20.591  1.00 93.11 22  A 1 
ATOM   180  C  CG  . LEU A 1 22  ? -16.795 1.196   20.961  1.00 90.35 22  A 1 
ATOM   181  C  CD1 . LEU A 1 22  ? -17.254 1.466   22.391  1.00 86.76 22  A 1 
ATOM   182  C  CD2 . LEU A 1 22  ? -15.308 1.488   20.812  1.00 85.86 22  A 1 
ATOM   183  N  N   . LYS A 1 23  ? -17.779 -2.577  18.147  1.00 93.57 23  A 1 
ATOM   184  C  CA  . LYS A 1 23  ? -17.989 -3.985  17.827  1.00 93.44 23  A 1 
ATOM   185  C  C   . LYS A 1 23  ? -17.660 -4.222  16.360  1.00 93.42 23  A 1 
ATOM   186  O  O   . LYS A 1 23  ? -18.344 -4.964  15.661  1.00 92.25 23  A 1 
ATOM   187  C  CB  . LYS A 1 23  ? -19.441 -4.395  18.138  1.00 93.41 23  A 1 
ATOM   188  C  CG  . LYS A 1 23  ? -19.763 -4.391  19.618  1.00 92.40 23  A 1 
ATOM   189  C  CD  . LYS A 1 23  ? -21.187 -4.854  19.884  1.00 87.65 23  A 1 
ATOM   190  C  CE  . LYS A 1 23  ? -21.485 -4.899  21.378  1.00 82.60 23  A 1 
ATOM   191  N  NZ  . LYS A 1 23  ? -20.625 -5.863  22.104  1.00 73.59 23  A 1 
ATOM   192  N  N   . LEU A 1 24  ? -16.588 -3.558  15.907  1.00 93.62 24  A 1 
ATOM   193  C  CA  . LEU A 1 24  ? -16.072 -3.698  14.555  1.00 93.32 24  A 1 
ATOM   194  C  C   . LEU A 1 24  ? -17.046 -3.288  13.440  1.00 93.95 24  A 1 
ATOM   195  O  O   . LEU A 1 24  ? -16.894 -3.683  12.290  1.00 92.76 24  A 1 
ATOM   196  C  CB  . LEU A 1 24  ? -15.608 -5.140  14.308  1.00 91.75 24  A 1 
ATOM   197  C  CG  . LEU A 1 24  ? -14.614 -5.694  15.333  1.00 89.11 24  A 1 
ATOM   198  C  CD1 . LEU A 1 24  ? -14.301 -7.151  15.033  1.00 85.88 24  A 1 
ATOM   199  C  CD2 . LEU A 1 24  ? -13.336 -4.860  15.334  1.00 84.65 24  A 1 
ATOM   200  N  N   . CYS A 1 25  ? -18.042 -2.482  13.803  1.00 94.42 25  A 1 
ATOM   201  C  CA  . CYS A 1 25  ? -19.038 -2.027  12.839  1.00 94.82 25  A 1 
ATOM   202  C  C   . CYS A 1 25  ? -19.783 -3.204  12.196  1.00 94.82 25  A 1 
ATOM   203  O  O   . CYS A 1 25  ? -20.189 -3.129  11.034  1.00 94.00 25  A 1 
ATOM   204  C  CB  . CYS A 1 25  ? -18.384 -1.167  11.746  1.00 94.89 25  A 1 
ATOM   205  S  SG  . CYS A 1 25  ? -17.623 0.358   12.334  1.00 94.63 25  A 1 
ATOM   206  N  N   . ARG A 1 26  ? -19.953 -4.272  12.963  1.00 94.95 26  A 1 
ATOM   207  C  CA  . ARG A 1 26  ? -20.629 -5.455  12.443  1.00 94.44 26  A 1 
ATOM   208  C  C   . ARG A 1 26  ? -21.941 -5.769  13.162  1.00 94.68 26  A 1 
ATOM   209  O  O   . ARG A 1 26  ? -22.853 -6.332  12.568  1.00 92.98 26  A 1 
ATOM   210  C  CB  . ARG A 1 26  ? -19.714 -6.677  12.562  1.00 93.18 26  A 1 
ATOM   211  C  CG  . ARG A 1 26  ? -18.515 -6.652  11.639  1.00 91.59 26  A 1 
ATOM   212  C  CD  . ARG A 1 26  ? -17.703 -7.923  11.780  1.00 89.33 26  A 1 
ATOM   213  N  NE  . ARG A 1 26  ? -16.708 -8.058  10.727  1.00 86.77 26  A 1 
ATOM   214  C  CZ  . ARG A 1 26  ? -15.937 -9.117  10.542  1.00 84.75 26  A 1 
ATOM   215  N  NH1 . ARG A 1 26  ? -16.028 -10.148 11.368  1.00 81.27 26  A 1 
ATOM   216  N  NH2 . ARG A 1 26  ? -15.074 -9.155  9.543   1.00 79.24 26  A 1 
ATOM   217  N  N   . GLU A 1 27  ? -22.020 -5.395  14.427  1.00 94.81 27  A 1 
ATOM   218  C  CA  . GLU A 1 27  ? -23.214 -5.699  15.205  1.00 94.79 27  A 1 
ATOM   219  C  C   . GLU A 1 27  ? -23.505 -4.613  16.226  1.00 95.75 27  A 1 
ATOM   220  O  O   . GLU A 1 27  ? -22.769 -3.629  16.338  1.00 94.38 27  A 1 
ATOM   221  C  CB  . GLU A 1 27  ? -23.041 -7.057  15.900  1.00 92.08 27  A 1 
ATOM   222  C  CG  . GLU A 1 27  ? -21.821 -7.141  16.788  1.00 84.54 27  A 1 
ATOM   223  C  CD  . GLU A 1 27  ? -21.534 -8.564  17.264  1.00 83.20 27  A 1 
ATOM   224  O  OE1 . GLU A 1 27  ? -22.468 -9.391  17.259  1.00 77.11 27  A 1 
ATOM   225  O  OE2 . GLU A 1 27  ? -20.385 -8.849  17.639  1.00 76.70 27  A 1 
ATOM   226  N  N   . GLY A 1 28  ? -24.596 -4.782  16.959  1.00 94.88 28  A 1 
ATOM   227  C  CA  . GLY A 1 28  ? -24.986 -3.801  17.944  1.00 95.78 28  A 1 
ATOM   228  C  C   . GLY A 1 28  ? -25.586 -2.578  17.270  1.00 96.75 28  A 1 
ATOM   229  O  O   . GLY A 1 28  ? -25.812 -2.556  16.066  1.00 95.23 28  A 1 
ATOM   230  N  N   . LYS A 1 29  ? -25.851 -1.547  18.071  1.00 96.45 29  A 1 
ATOM   231  C  CA  . LYS A 1 29  ? -26.397 -0.304  17.554  1.00 96.50 29  A 1 
ATOM   232  C  C   . LYS A 1 29  ? -25.444 0.846   17.844  1.00 96.40 29  A 1 
ATOM   233  O  O   . LYS A 1 29  ? -24.891 0.944   18.943  1.00 93.86 29  A 1 
ATOM   234  C  CB  . LYS A 1 29  ? -27.754 -0.014  18.172  1.00 95.31 29  A 1 
ATOM   235  C  CG  . LYS A 1 29  ? -28.852 -0.987  17.750  1.00 85.29 29  A 1 
ATOM   236  C  CD  . LYS A 1 29  ? -30.198 -0.577  18.325  1.00 78.47 29  A 1 
ATOM   237  C  CE  . LYS A 1 29  ? -31.302 -1.509  17.861  1.00 68.81 29  A 1 
ATOM   238  N  NZ  . LYS A 1 29  ? -32.634 -1.105  18.400  1.00 59.67 29  A 1 
ATOM   239  N  N   . GLY A 1 30  ? -25.251 1.701   16.865  1.00 95.96 30  A 1 
ATOM   240  C  CA  . GLY A 1 30  ? -24.354 2.823   17.028  1.00 95.49 30  A 1 
ATOM   241  C  C   . GLY A 1 30  ? -24.454 3.775   15.858  1.00 95.75 30  A 1 
ATOM   242  O  O   . GLY A 1 30  ? -25.481 3.840   15.191  1.00 94.10 30  A 1 
ATOM   243  N  N   . ASN A 1 31  ? -23.364 4.496   15.603  1.00 95.24 31  A 1 
ATOM   244  C  CA  . ASN A 1 31  ? -23.371 5.475   14.531  1.00 94.34 31  A 1 
ATOM   245  C  C   . ASN A 1 31  ? -22.372 5.188   13.410  1.00 94.93 31  A 1 
ATOM   246  O  O   . ASN A 1 31  ? -21.833 6.107   12.809  1.00 93.22 31  A 1 
ATOM   247  C  CB  . ASN A 1 31  ? -23.113 6.875   15.109  1.00 91.30 31  A 1 
ATOM   248  C  CG  . ASN A 1 31  ? -21.858 6.938   15.954  1.00 85.84 31  A 1 
ATOM   249  O  OD1 . ASN A 1 31  ? -21.041 6.021   15.940  1.00 74.37 31  A 1 
ATOM   250  N  ND2 . ASN A 1 31  ? -21.697 8.026   16.685  1.00 78.27 31  A 1 
ATOM   251  N  N   . ALA A 1 32  ? -22.143 3.911   13.127  1.00 95.62 32  A 1 
ATOM   252  C  CA  . ALA A 1 32  ? -21.262 3.537   12.031  1.00 96.04 32  A 1 
ATOM   253  C  C   . ALA A 1 32  ? -21.855 4.148   10.758  1.00 96.14 32  A 1 
ATOM   254  O  O   . ALA A 1 32  ? -23.015 3.916   10.429  1.00 95.46 32  A 1 
ATOM   255  C  CB  . ALA A 1 32  ? -21.185 2.019   11.908  1.00 95.81 32  A 1 
ATOM   256  N  N   . GLY A 1 33  ? -21.053 4.938   10.048  1.00 95.95 33  A 1 
ATOM   257  C  CA  . GLY A 1 33  ? -21.512 5.643   8.868   1.00 95.76 33  A 1 
ATOM   258  C  C   . GLY A 1 33  ? -21.708 4.816   7.610   1.00 96.40 33  A 1 
ATOM   259  O  O   . GLY A 1 33  ? -21.217 3.688   7.506   1.00 96.09 33  A 1 
ATOM   260  N  N   . LYS A 1 34  ? -22.411 5.396   6.651   1.00 96.46 34  A 1 
ATOM   261  C  CA  . LYS A 1 34  ? -22.681 4.721   5.388   1.00 96.59 34  A 1 
ATOM   262  C  C   . LYS A 1 34  ? -21.412 4.319   4.636   1.00 97.03 34  A 1 
ATOM   263  O  O   . LYS A 1 34  ? -21.337 3.225   4.072   1.00 96.69 34  A 1 
ATOM   264  C  CB  . LYS A 1 34  ? -23.529 5.609   4.478   1.00 96.05 34  A 1 
ATOM   265  C  CG  . LYS A 1 34  ? -23.797 5.005   3.105   1.00 93.00 34  A 1 
ATOM   266  C  CD  . LYS A 1 34  ? -24.636 5.920   2.234   1.00 89.28 34  A 1 
ATOM   267  C  CE  . LYS A 1 34  ? -24.874 5.300   0.862   1.00 83.16 34  A 1 
ATOM   268  N  NZ  . LYS A 1 34  ? -25.685 6.183   -0.016  1.00 74.67 34  A 1 
ATOM   269  N  N   . TYR A 1 35  ? -20.408 5.210   4.642   1.00 97.31 35  A 1 
ATOM   270  C  CA  . TYR A 1 35  ? -19.177 4.961   3.900   1.00 97.63 35  A 1 
ATOM   271  C  C   . TYR A 1 35  ? -18.003 4.496   4.746   1.00 97.68 35  A 1 
ATOM   272  O  O   . TYR A 1 35  ? -16.884 4.365   4.240   1.00 96.55 35  A 1 
ATOM   273  C  CB  . TYR A 1 35  ? -18.792 6.214   3.119   1.00 97.61 35  A 1 
ATOM   274  C  CG  . TYR A 1 35  ? -19.792 6.582   2.057   1.00 97.64 35  A 1 
ATOM   275  C  CD1 . TYR A 1 35  ? -19.867 5.863   0.871   1.00 97.04 35  A 1 
ATOM   276  C  CD2 . TYR A 1 35  ? -20.673 7.644   2.241   1.00 97.01 35  A 1 
ATOM   277  C  CE1 . TYR A 1 35  ? -20.795 6.182   -0.114  1.00 96.58 35  A 1 
ATOM   278  C  CE2 . TYR A 1 35  ? -21.606 7.973   1.265   1.00 96.66 35  A 1 
ATOM   279  C  CZ  . TYR A 1 35  ? -21.663 7.238   0.092   1.00 96.80 35  A 1 
ATOM   280  O  OH  . TYR A 1 35  ? -22.585 7.555   -0.867  1.00 95.85 35  A 1 
ATOM   281  N  N   . GLY A 1 36  ? -18.248 4.237   6.019   1.00 97.12 36  A 1 
ATOM   282  C  CA  . GLY A 1 36  ? -17.179 3.764   6.871   1.00 96.92 36  A 1 
ATOM   283  C  C   . GLY A 1 36  ? -17.112 4.419   8.231   1.00 96.88 36  A 1 
ATOM   284  O  O   . GLY A 1 36  ? -17.944 5.261   8.578   1.00 95.91 36  A 1 
ATOM   285  N  N   . ASP A 1 37  ? -16.091 4.017   8.997   1.00 96.33 37  A 1 
ATOM   286  C  CA  . ASP A 1 37  ? -15.880 4.523   10.338  1.00 96.17 37  A 1 
ATOM   287  C  C   . ASP A 1 37  ? -14.386 4.440   10.615  1.00 95.92 37  A 1 
ATOM   288  O  O   . ASP A 1 37  ? -13.750 3.456   10.242  1.00 95.11 37  A 1 
ATOM   289  C  CB  . ASP A 1 37  ? -16.659 3.671   11.347  1.00 95.63 37  A 1 
ATOM   290  C  CG  . ASP A 1 37  ? -16.662 4.278   12.730  1.00 94.77 37  A 1 
ATOM   291  O  OD1 . ASP A 1 37  ? -15.612 4.225   13.404  1.00 91.94 37  A 1 
ATOM   292  O  OD2 . ASP A 1 37  ? -17.706 4.810   13.145  1.00 91.29 37  A 1 
ATOM   293  N  N   . TYR A 1 38  ? -13.836 5.456   11.251  1.00 95.25 38  A 1 
ATOM   294  C  CA  . TYR A 1 38  ? -12.402 5.483   11.514  1.00 94.53 38  A 1 
ATOM   295  C  C   . TYR A 1 38  ? -11.904 4.414   12.489  1.00 93.57 38  A 1 
ATOM   296  O  O   . TYR A 1 38  ? -10.696 4.303   12.715  1.00 90.67 38  A 1 
ATOM   297  C  CB  . TYR A 1 38  ? -11.987 6.877   11.988  1.00 94.25 38  A 1 
ATOM   298  C  CG  . TYR A 1 38  ? -12.074 7.921   10.895  1.00 94.69 38  A 1 
ATOM   299  C  CD1 . TYR A 1 38  ? -11.328 7.792   9.723   1.00 93.87 38  A 1 
ATOM   300  C  CD2 . TYR A 1 38  ? -12.898 9.032   11.022  1.00 94.01 38  A 1 
ATOM   301  C  CE1 . TYR A 1 38  ? -11.407 8.738   8.710   1.00 93.56 38  A 1 
ATOM   302  C  CE2 . TYR A 1 38  ? -12.981 9.995   10.014  1.00 93.49 38  A 1 
ATOM   303  C  CZ  . TYR A 1 38  ? -12.234 9.835   8.863   1.00 94.04 38  A 1 
ATOM   304  O  OH  . TYR A 1 38  ? -12.301 10.772  7.856   1.00 92.78 38  A 1 
ATOM   305  N  N   . SER A 1 39  ? -12.816 3.642   13.048  1.00 93.93 39  A 1 
ATOM   306  C  CA  . SER A 1 39  ? -12.448 2.549   13.942  1.00 93.47 39  A 1 
ATOM   307  C  C   . SER A 1 39  ? -12.654 1.185   13.290  1.00 93.79 39  A 1 
ATOM   308  O  O   . SER A 1 39  ? -12.433 0.155   13.917  1.00 91.26 39  A 1 
ATOM   309  C  CB  . SER A 1 39  ? -13.276 2.612   15.233  1.00 91.90 39  A 1 
ATOM   310  O  OG  . SER A 1 39  ? -12.997 3.790   15.962  1.00 84.40 39  A 1 
ATOM   311  N  N   . CYS A 1 40  ? -13.067 1.190   12.029  1.00 95.38 40  A 1 
ATOM   312  C  CA  . CYS A 1 40  ? -13.373 -0.049  11.327  1.00 95.66 40  A 1 
ATOM   313  C  C   . CYS A 1 40  ? -12.724 -0.155  9.951   1.00 95.95 40  A 1 
ATOM   314  O  O   . CYS A 1 40  ? -12.215 0.831   9.416   1.00 95.19 40  A 1 
ATOM   315  C  CB  . CYS A 1 40  ? -14.889 -0.181  11.182  1.00 95.45 40  A 1 
ATOM   316  S  SG  . CYS A 1 40  ? -15.801 -0.167  12.739  1.00 94.95 40  A 1 
ATOM   317  N  N   . ASP A 1 41  ? -12.750 -1.356  9.377   1.00 96.42 41  A 1 
ATOM   318  C  CA  . ASP A 1 41  ? -12.224 -1.566  8.038   1.00 96.62 41  A 1 
ATOM   319  C  C   . ASP A 1 41  ? -13.212 -1.041  6.997   1.00 96.95 41  A 1 
ATOM   320  O  O   . ASP A 1 41  ? -14.376 -0.792  7.299   1.00 96.20 41  A 1 
ATOM   321  C  CB  . ASP A 1 41  ? -11.928 -3.043  7.795   1.00 96.01 41  A 1 
ATOM   322  C  CG  . ASP A 1 41  ? -10.612 -3.485  8.405   1.00 95.23 41  A 1 
ATOM   323  O  OD1 . ASP A 1 41  ? -9.687  -2.660  8.478   1.00 93.00 41  A 1 
ATOM   324  O  OD2 . ASP A 1 41  ? -10.498 -4.666  8.782   1.00 92.42 41  A 1 
ATOM   325  N  N   . ALA A 1 42  ? -12.738 -0.883  5.772   1.00 97.23 42  A 1 
ATOM   326  C  CA  . ALA A 1 42  ? -13.531 -0.335  4.684   1.00 97.50 42  A 1 
ATOM   327  C  C   . ALA A 1 42  ? -14.748 -1.182  4.310   1.00 97.48 42  A 1 
ATOM   328  O  O   . ALA A 1 42  ? -14.739 -2.403  4.459   1.00 96.73 42  A 1 
ATOM   329  C  CB  . ALA A 1 42  ? -12.647 -0.127  3.459   1.00 97.29 42  A 1 
ATOM   330  N  N   . ASN A 1 43  ? -15.791 -0.520  3.815   1.00 97.51 43  A 1 
ATOM   331  C  CA  . ASN A 1 43  ? -16.998 -1.213  3.393   1.00 97.68 43  A 1 
ATOM   332  C  C   . ASN A 1 43  ? -17.202 -1.121  1.881   1.00 97.90 43  A 1 
ATOM   333  O  O   . ASN A 1 43  ? -16.504 -0.374  1.191   1.00 97.39 43  A 1 
ATOM   334  C  CB  . ASN A 1 43  ? -18.230 -0.703  4.149   1.00 96.70 43  A 1 
ATOM   335  C  CG  . ASN A 1 43  ? -18.638 0.702   3.753   1.00 96.85 43  A 1 
ATOM   336  O  OD1 . ASN A 1 43  ? -17.973 1.378   2.977   1.00 92.51 43  A 1 
ATOM   337  N  ND2 . ASN A 1 43  ? -19.763 1.150   4.291   1.00 92.80 43  A 1 
ATOM   338  N  N   . MET A 1 44  ? -18.153 -1.886  1.372   1.00 98.01 44  A 1 
ATOM   339  C  CA  . MET A 1 44  ? -18.404 -1.924  -0.061  1.00 97.90 44  A 1 
ATOM   340  C  C   . MET A 1 44  ? -18.919 -0.602  -0.634  1.00 98.24 44  A 1 
ATOM   341  O  O   . MET A 1 44  ? -18.598 -0.251  -1.769  1.00 97.96 44  A 1 
ATOM   342  C  CB  . MET A 1 44  ? -19.380 -3.045  -0.401  1.00 97.27 44  A 1 
ATOM   343  C  CG  . MET A 1 44  ? -19.567 -3.281  -1.894  1.00 92.24 44  A 1 
ATOM   344  S  SD  . MET A 1 44  ? -18.003 -3.633  -2.771  1.00 88.42 44  A 1 
ATOM   345  C  CE  . MET A 1 44  ? -17.551 -5.210  -2.042  1.00 79.16 44  A 1 
ATOM   346  N  N   . ALA A 1 45  ? -19.707 0.123   0.130   1.00 98.00 45  A 1 
ATOM   347  C  CA  . ALA A 1 45  ? -20.232 1.402   -0.344  1.00 98.12 45  A 1 
ATOM   348  C  C   . ALA A 1 45  ? -19.080 2.341   -0.683  1.00 98.31 45  A 1 
ATOM   349  O  O   . ALA A 1 45  ? -19.103 3.035   -1.702  1.00 97.98 45  A 1 
ATOM   350  C  CB  . ALA A 1 45  ? -21.139 2.028   0.718   1.00 97.76 45  A 1 
ATOM   351  N  N   . LEU A 1 46  ? -18.069 2.356   0.173   1.00 98.32 46  A 1 
ATOM   352  C  CA  . LEU A 1 46  ? -16.896 3.189   -0.061  1.00 98.52 46  A 1 
ATOM   353  C  C   . LEU A 1 46  ? -16.158 2.737   -1.318  1.00 98.64 46  A 1 
ATOM   354  O  O   . LEU A 1 46  ? -15.769 3.560   -2.150  1.00 98.52 46  A 1 
ATOM   355  C  CB  . LEU A 1 46  ? -15.947 3.129   1.144   1.00 98.44 46  A 1 
ATOM   356  C  CG  . LEU A 1 46  ? -14.634 3.907   0.982   1.00 98.18 46  A 1 
ATOM   357  C  CD1 . LEU A 1 46  ? -14.912 5.400   0.975   1.00 97.68 46  A 1 
ATOM   358  C  CD2 . LEU A 1 46  ? -13.679 3.542   2.109   1.00 97.55 46  A 1 
ATOM   359  N  N   . LEU A 1 47  ? -15.965 1.430   -1.461  1.00 98.40 47  A 1 
ATOM   360  C  CA  . LEU A 1 47  ? -15.266 0.903   -2.629  1.00 98.40 47  A 1 
ATOM   361  C  C   . LEU A 1 47  ? -16.008 1.183   -3.925  1.00 98.55 47  A 1 
ATOM   362  O  O   . LEU A 1 47  ? -15.385 1.500   -4.937  1.00 98.25 47  A 1 
ATOM   363  C  CB  . LEU A 1 47  ? -15.029 -0.603  -2.479  1.00 97.84 47  A 1 
ATOM   364  C  CG  . LEU A 1 47  ? -13.985 -1.007  -1.446  1.00 92.29 47  A 1 
ATOM   365  C  CD1 . LEU A 1 47  ? -13.801 -2.518  -1.471  1.00 88.42 47  A 1 
ATOM   366  C  CD2 . LEU A 1 47  ? -12.658 -0.319  -1.735  1.00 88.83 47  A 1 
ATOM   367  N  N   . ASP A 1 48  ? -17.327 1.084   -3.904  1.00 98.45 48  A 1 
ATOM   368  C  CA  . ASP A 1 48  ? -18.111 1.378   -5.097  1.00 98.38 48  A 1 
ATOM   369  C  C   . ASP A 1 48  ? -17.876 2.827   -5.514  1.00 98.40 48  A 1 
ATOM   370  O  O   . ASP A 1 48  ? -17.717 3.126   -6.696  1.00 98.29 48  A 1 
ATOM   371  C  CB  . ASP A 1 48  ? -19.606 1.156   -4.847  1.00 97.96 48  A 1 
ATOM   372  C  CG  . ASP A 1 48  ? -19.966 -0.318  -4.769  1.00 93.47 48  A 1 
ATOM   373  O  OD1 . ASP A 1 48  ? -19.196 -1.171  -5.262  1.00 90.38 48  A 1 
ATOM   374  O  OD2 . ASP A 1 48  ? -21.052 -0.627  -4.222  1.00 89.38 48  A 1 
ATOM   375  N  N   . SER A 1 49  ? -17.821 3.729   -4.540  1.00 98.49 49  A 1 
ATOM   376  C  CA  . SER A 1 49  ? -17.594 5.142   -4.831  1.00 98.48 49  A 1 
ATOM   377  C  C   . SER A 1 49  ? -16.167 5.356   -5.352  1.00 98.69 49  A 1 
ATOM   378  O  O   . SER A 1 49  ? -15.933 6.213   -6.197  1.00 98.44 49  A 1 
ATOM   379  C  CB  . SER A 1 49  ? -17.839 5.998   -3.583  1.00 97.83 49  A 1 
ATOM   380  O  OG  . SER A 1 49  ? -16.809 5.843   -2.632  1.00 92.08 49  A 1 
ATOM   381  N  N   . LEU A 1 50  ? -15.221 4.571   -4.847  1.00 98.68 50  A 1 
ATOM   382  C  CA  . LEU A 1 50  ? -13.828 4.688   -5.277  1.00 98.76 50  A 1 
ATOM   383  C  C   . LEU A 1 50  ? -13.651 4.234   -6.718  1.00 98.82 50  A 1 
ATOM   384  O  O   . LEU A 1 50  ? -12.980 4.897   -7.508  1.00 98.75 50  A 1 
ATOM   385  C  CB  . LEU A 1 50  ? -12.912 3.870   -4.360  1.00 98.73 50  A 1 
ATOM   386  C  CG  . LEU A 1 50  ? -11.428 3.831   -4.753  1.00 98.49 50  A 1 
ATOM   387  C  CD1 . LEU A 1 50  ? -10.862 5.244   -4.820  1.00 98.13 50  A 1 
ATOM   388  C  CD2 . LEU A 1 50  ? -10.655 2.998   -3.741  1.00 98.04 50  A 1 
ATOM   389  N  N   . VAL A 1 51  ? -14.254 3.107   -7.057  1.00 98.77 51  A 1 
ATOM   390  C  CA  . VAL A 1 51  ? -14.170 2.596   -8.424  1.00 98.76 51  A 1 
ATOM   391  C  C   . VAL A 1 51  ? -14.704 3.633   -9.400  1.00 98.75 51  A 1 
ATOM   392  O  O   . VAL A 1 51  ? -14.090 3.910   -10.435 1.00 98.64 51  A 1 
ATOM   393  C  CB  . VAL A 1 51  ? -14.969 1.279   -8.573  1.00 98.58 51  A 1 
ATOM   394  C  CG1 . VAL A 1 51  ? -15.045 0.866   -10.040 1.00 97.89 51  A 1 
ATOM   395  C  CG2 . VAL A 1 51  ? -14.311 0.175   -7.760  1.00 98.02 51  A 1 
ATOM   396  N  N   . LYS A 1 52  ? -15.851 4.220   -9.069  1.00 98.69 52  A 1 
ATOM   397  C  CA  . LYS A 1 52  ? -16.461 5.239   -9.918  1.00 98.50 52  A 1 
ATOM   398  C  C   . LYS A 1 52  ? -15.548 6.451   -10.054 1.00 98.68 52  A 1 
ATOM   399  O  O   . LYS A 1 52  ? -15.372 6.996   -11.152 1.00 98.38 52  A 1 
ATOM   400  C  CB  . LYS A 1 52  ? -17.814 5.661   -9.335  1.00 98.26 52  A 1 
ATOM   401  C  CG  . LYS A 1 52  ? -18.566 6.677   -10.173 1.00 92.46 52  A 1 
ATOM   402  C  CD  . LYS A 1 52  ? -19.924 6.995   -9.573  1.00 88.89 52  A 1 
ATOM   403  C  CE  . LYS A 1 52  ? -20.689 7.997   -10.419 1.00 78.76 52  A 1 
ATOM   404  N  NZ  . LYS A 1 52  ? -22.034 8.303   -9.836  1.00 70.34 52  A 1 
ATOM   405  N  N   . PHE A 1 53  ? -14.942 6.875   -8.950  1.00 98.79 53  A 1 
ATOM   406  C  CA  . PHE A 1 53  ? -14.044 8.023   -8.956  1.00 98.74 53  A 1 
ATOM   407  C  C   . PHE A 1 53  ? -12.811 7.782   -9.824  1.00 98.75 53  A 1 
ATOM   408  O  O   . PHE A 1 53  ? -12.427 8.631   -10.627 1.00 98.60 53  A 1 
ATOM   409  C  CB  . PHE A 1 53  ? -13.604 8.366   -7.533  1.00 98.71 53  A 1 
ATOM   410  C  CG  . PHE A 1 53  ? -12.651 9.538   -7.457  1.00 98.66 53  A 1 
ATOM   411  C  CD1 . PHE A 1 53  ? -13.124 10.833  -7.596  1.00 98.33 53  A 1 
ATOM   412  C  CD2 . PHE A 1 53  ? -11.290 9.331   -7.289  1.00 98.33 53  A 1 
ATOM   413  C  CE1 . PHE A 1 53  ? -12.259 11.915  -7.558  1.00 97.93 53  A 1 
ATOM   414  C  CE2 . PHE A 1 53  ? -10.411 10.406  -7.255  1.00 97.91 53  A 1 
ATOM   415  C  CZ  . PHE A 1 53  ? -10.896 11.699  -7.387  1.00 97.97 53  A 1 
ATOM   416  N  N   . ILE A 1 54  ? -12.176 6.623   -9.643  1.00 98.80 54  A 1 
ATOM   417  C  CA  . ILE A 1 54  ? -10.985 6.298   -10.406 1.00 98.82 54  A 1 
ATOM   418  C  C   . ILE A 1 54  ? -11.277 6.276   -11.905 1.00 98.72 54  A 1 
ATOM   419  O  O   . ILE A 1 54  ? -10.540 6.860   -12.698 1.00 98.56 54  A 1 
ATOM   420  C  CB  . ILE A 1 54  ? -10.392 4.940   -9.968  1.00 98.84 54  A 1 
ATOM   421  C  CG1 . ILE A 1 54  ? -9.825  5.057   -8.552  1.00 98.63 54  A 1 
ATOM   422  C  CG2 . ILE A 1 54  ? -9.294  4.494   -10.945 1.00 98.66 54  A 1 
ATOM   423  C  CD1 . ILE A 1 54  ? -9.321  3.741   -7.977  1.00 98.28 54  A 1 
ATOM   424  N  N   . LYS A 1 55  ? -12.354 5.611   -12.289 1.00 98.63 55  A 1 
ATOM   425  C  CA  . LYS A 1 55  ? -12.720 5.532   -13.700 1.00 98.37 55  A 1 
ATOM   426  C  C   . LYS A 1 55  ? -12.958 6.906   -14.302 1.00 98.17 55  A 1 
ATOM   427  O  O   . LYS A 1 55  ? -12.527 7.184   -15.419 1.00 97.21 55  A 1 
ATOM   428  C  CB  . LYS A 1 55  ? -13.965 4.666   -13.880 1.00 97.73 55  A 1 
ATOM   429  C  CG  . LYS A 1 55  ? -13.720 3.176   -13.731 1.00 95.76 55  A 1 
ATOM   430  C  CD  . LYS A 1 55  ? -14.964 2.387   -14.087 1.00 93.29 55  A 1 
ATOM   431  C  CE  . LYS A 1 55  ? -14.688 0.911   -14.160 1.00 89.36 55  A 1 
ATOM   432  N  NZ  . LYS A 1 55  ? -15.889 0.142   -14.605 1.00 85.99 55  A 1 
ATOM   433  N  N   . ARG A 1 56  ? -13.649 7.769   -13.570 1.00 98.38 56  A 1 
ATOM   434  C  CA  . ARG A 1 56  ? -13.964 9.098   -14.066 1.00 98.19 56  A 1 
ATOM   435  C  C   . ARG A 1 56  ? -12.733 9.984   -14.177 1.00 98.11 56  A 1 
ATOM   436  O  O   . ARG A 1 56  ? -12.701 10.926  -14.967 1.00 97.23 56  A 1 
ATOM   437  C  CB  . ARG A 1 56  ? -15.002 9.778   -13.169 1.00 97.42 56  A 1 
ATOM   438  C  CG  . ARG A 1 56  ? -15.603 11.035  -13.786 1.00 87.37 56  A 1 
ATOM   439  C  CD  . ARG A 1 56  ? -16.618 11.688  -12.859 1.00 86.23 56  A 1 
ATOM   440  N  NE  . ARG A 1 56  ? -17.352 12.763  -13.521 1.00 77.48 56  A 1 
ATOM   441  C  CZ  . ARG A 1 56  ? -16.830 13.933  -13.864 1.00 71.96 56  A 1 
ATOM   442  N  NH1 . ARG A 1 56  ? -15.564 14.198  -13.604 1.00 64.07 56  A 1 
ATOM   443  N  NH2 . ARG A 1 56  ? -17.571 14.846  -14.480 1.00 64.41 56  A 1 
ATOM   444  N  N   . ASN A 1 57  ? -11.701 9.671   -13.392 1.00 98.30 57  A 1 
ATOM   445  C  CA  . ASN A 1 57  ? -10.486 10.479  -13.380 1.00 98.29 57  A 1 
ATOM   446  C  C   . ASN A 1 57  ? -9.282  9.796   -14.029 1.00 98.24 57  A 1 
ATOM   447  O  O   . ASN A 1 57  ? -8.137  10.095  -13.689 1.00 97.36 57  A 1 
ATOM   448  C  CB  . ASN A 1 57  ? -10.168 10.896  -11.947 1.00 98.18 57  A 1 
ATOM   449  C  CG  . ASN A 1 57  ? -11.156 11.916  -11.417 1.00 97.48 57  A 1 
ATOM   450  O  OD1 . ASN A 1 57  ? -10.998 13.118  -11.637 1.00 89.99 57  A 1 
ATOM   451  N  ND2 . ASN A 1 57  ? -12.187 11.446  -10.743 1.00 89.75 57  A 1 
ATOM   452  N  N   . THR A 1 58  ? -9.553  8.913   -14.969 1.00 98.29 58  A 1 
ATOM   453  C  CA  . THR A 1 58  ? -8.506  8.218   -15.702 1.00 98.16 58  A 1 
ATOM   454  C  C   . THR A 1 58  ? -8.645  8.536   -17.191 1.00 97.55 58  A 1 
ATOM   455  O  O   . THR A 1 58  ? -9.702  8.312   -17.769 1.00 95.57 58  A 1 
ATOM   456  C  CB  . THR A 1 58  ? -8.610  6.695   -15.506 1.00 97.80 58  A 1 
ATOM   457  O  OG1 . THR A 1 58  ? -8.389  6.370   -14.134 1.00 94.69 58  A 1 
ATOM   458  C  CG2 . THR A 1 58  ? -7.573  5.973   -16.361 1.00 95.71 58  A 1 
ATOM   459  N  N   . ASP A 1 59  ? -7.569  9.068   -17.787 1.00 96.57 59  A 1 
ATOM   460  C  CA  . ASP A 1 59  ? -7.610  9.344   -19.215 1.00 95.43 59  A 1 
ATOM   461  C  C   . ASP A 1 59  ? -7.039  8.159   -19.990 1.00 95.50 59  A 1 
ATOM   462  O  O   . ASP A 1 59  ? -6.696  7.132   -19.410 1.00 92.11 59  A 1 
ATOM   463  C  CB  . ASP A 1 59  ? -6.881  10.644  -19.557 1.00 92.26 59  A 1 
ATOM   464  C  CG  . ASP A 1 59  ? -5.407  10.622  -19.201 1.00 83.35 59  A 1 
ATOM   465  O  OD1 . ASP A 1 59  ? -4.815  9.538   -19.109 1.00 77.52 59  A 1 
ATOM   466  O  OD2 . ASP A 1 59  ? -4.836  11.725  -19.026 1.00 77.57 59  A 1 
ATOM   467  N  N   . VAL A 1 60  ? -6.937  8.309   -21.311 1.00 94.84 60  A 1 
ATOM   468  C  CA  . VAL A 1 60  ? -6.472  7.227   -22.172 1.00 94.10 60  A 1 
ATOM   469  C  C   . VAL A 1 60  ? -5.093  6.684   -21.791 1.00 94.52 60  A 1 
ATOM   470  O  O   . VAL A 1 60  ? -4.827  5.497   -21.950 1.00 91.97 60  A 1 
ATOM   471  C  CB  . VAL A 1 60  ? -6.476  7.667   -23.657 1.00 92.23 60  A 1 
ATOM   472  C  CG1 . VAL A 1 60  ? -5.479  8.786   -23.881 1.00 81.88 60  A 1 
ATOM   473  C  CG2 . VAL A 1 60  ? -6.187  6.485   -24.558 1.00 82.34 60  A 1 
ATOM   474  N  N   . ASN A 1 61  ? -4.216  7.547   -21.268 1.00 95.17 61  A 1 
ATOM   475  C  CA  . ASN A 1 61  ? -2.882  7.112   -20.869 1.00 95.55 61  A 1 
ATOM   476  C  C   . ASN A 1 61  ? -2.735  6.945   -19.355 1.00 96.68 61  A 1 
ATOM   477  O  O   . ASN A 1 61  ? -1.627  6.985   -18.820 1.00 94.66 61  A 1 
ATOM   478  C  CB  . ASN A 1 61  ? -1.830  8.101   -21.380 1.00 92.53 61  A 1 
ATOM   479  C  CG  . ASN A 1 61  ? -1.692  8.074   -22.889 1.00 85.44 61  A 1 
ATOM   480  O  OD1 . ASN A 1 61  ? -1.780  7.020   -23.514 1.00 74.83 61  A 1 
ATOM   481  N  ND2 . ASN A 1 61  ? -1.470  9.234   -23.481 1.00 74.26 61  A 1 
ATOM   482  N  N   . GLY A 1 62  ? -3.860  6.749   -18.674 1.00 96.83 62  A 1 
ATOM   483  C  CA  . GLY A 1 62  ? -3.826  6.585   -17.234 1.00 97.63 62  A 1 
ATOM   484  C  C   . GLY A 1 62  ? -4.412  5.268   -16.750 1.00 98.29 62  A 1 
ATOM   485  O  O   . GLY A 1 62  ? -4.636  5.092   -15.554 1.00 97.68 62  A 1 
ATOM   486  N  N   . LYS A 1 63  ? -4.670  4.355   -17.678 1.00 98.21 63  A 1 
ATOM   487  C  CA  . LYS A 1 63  ? -5.239  3.056   -17.328 1.00 98.21 63  A 1 
ATOM   488  C  C   . LYS A 1 63  ? -4.166  2.091   -16.842 1.00 98.42 63  A 1 
ATOM   489  O  O   . LYS A 1 63  ? -3.917  1.037   -17.435 1.00 98.06 63  A 1 
ATOM   490  C  CB  . LYS A 1 63  ? -5.997  2.471   -18.525 1.00 97.95 63  A 1 
ATOM   491  C  CG  . LYS A 1 63  ? -7.191  3.296   -18.939 1.00 96.70 63  A 1 
ATOM   492  C  CD  . LYS A 1 63  ? -7.941  2.669   -20.092 1.00 94.15 63  A 1 
ATOM   493  C  CE  . LYS A 1 63  ? -9.152  3.503   -20.473 1.00 89.07 63  A 1 
ATOM   494  N  NZ  . LYS A 1 63  ? -9.907  2.896   -21.607 1.00 81.44 63  A 1 
ATOM   495  N  N   . VAL A 1 64  ? -3.523  2.478   -15.734 1.00 98.65 64  A 1 
ATOM   496  C  CA  . VAL A 1 64  ? -2.459  1.694   -15.132 1.00 98.73 64  A 1 
ATOM   497  C  C   . VAL A 1 64  ? -2.666  1.732   -13.620 1.00 98.84 64  A 1 
ATOM   498  O  O   . VAL A 1 64  ? -3.000  2.775   -13.060 1.00 98.79 64  A 1 
ATOM   499  C  CB  . VAL A 1 64  ? -1.070  2.275   -15.458 1.00 98.64 64  A 1 
ATOM   500  C  CG1 . VAL A 1 64  ? 0.024   1.375   -14.916 1.00 98.09 64  A 1 
ATOM   501  C  CG2 . VAL A 1 64  ? -0.912  2.443   -16.969 1.00 98.05 64  A 1 
ATOM   502  N  N   . MET A 1 65  ? -2.473  0.599   -12.961 1.00 98.82 65  A 1 
ATOM   503  C  CA  . MET A 1 65  ? -2.689  0.540   -11.525 1.00 98.96 65  A 1 
ATOM   504  C  C   . MET A 1 65  ? -1.824  -0.491  -10.826 1.00 98.90 65  A 1 
ATOM   505  O  O   . MET A 1 65  ? -1.747  -1.643  -11.258 1.00 98.86 65  A 1 
ATOM   506  C  CB  . MET A 1 65  ? -4.158  0.236   -11.233 1.00 98.81 65  A 1 
ATOM   507  C  CG  . MET A 1 65  ? -4.484  0.043   -9.750  1.00 98.38 65  A 1 
ATOM   508  S  SD  . MET A 1 65  ? -6.215  -0.349  -9.466  1.00 98.20 65  A 1 
ATOM   509  C  CE  . MET A 1 65  ? -6.979  1.225   -9.821  1.00 95.62 65  A 1 
ATOM   510  N  N   . VAL A 1 66  ? -1.179  -0.058  -9.745  1.00 98.95 66  A 1 
ATOM   511  C  CA  . VAL A 1 66  ? -0.444  -0.975  -8.897  1.00 98.94 66  A 1 
ATOM   512  C  C   . VAL A 1 66  ? -1.394  -1.297  -7.750  1.00 98.90 66  A 1 
ATOM   513  O  O   . VAL A 1 66  ? -1.864  -0.402  -7.054  1.00 98.79 66  A 1 
ATOM   514  C  CB  . VAL A 1 66  ? 0.836   -0.345  -8.318  1.00 98.76 66  A 1 
ATOM   515  C  CG1 . VAL A 1 66  ? 1.474   -1.295  -7.313  1.00 96.78 66  A 1 
ATOM   516  C  CG2 . VAL A 1 66  ? 1.817   -0.039  -9.442  1.00 96.92 66  A 1 
ATOM   517  N  N   . TYR A 1 67  ? -1.691  -2.579  -7.580  1.00 98.95 67  A 1 
ATOM   518  C  CA  . TYR A 1 67  ? -2.557  -3.018  -6.495  1.00 98.85 67  A 1 
ATOM   519  C  C   . TYR A 1 67  ? -1.634  -3.566  -5.409  1.00 98.87 67  A 1 
ATOM   520  O  O   . TYR A 1 67  ? -1.078  -4.658  -5.548  1.00 98.55 67  A 1 
ATOM   521  C  CB  . TYR A 1 67  ? -3.527  -4.095  -6.992  1.00 98.72 67  A 1 
ATOM   522  C  CG  . TYR A 1 67  ? -4.291  -4.760  -5.882  1.00 98.51 67  A 1 
ATOM   523  C  CD1 . TYR A 1 67  ? -5.238  -4.055  -5.149  1.00 97.76 67  A 1 
ATOM   524  C  CD2 . TYR A 1 67  ? -4.036  -6.078  -5.543  1.00 97.67 67  A 1 
ATOM   525  C  CE1 . TYR A 1 67  ? -5.918  -4.661  -4.091  1.00 96.80 67  A 1 
ATOM   526  C  CE2 . TYR A 1 67  ? -4.700  -6.687  -4.494  1.00 96.78 67  A 1 
ATOM   527  C  CZ  . TYR A 1 67  ? -5.638  -5.976  -3.770  1.00 96.95 67  A 1 
ATOM   528  O  OH  . TYR A 1 67  ? -6.292  -6.574  -2.719  1.00 95.39 67  A 1 
ATOM   529  N  N   . ASN A 1 68  ? -1.461  -2.788  -4.336  1.00 98.67 68  A 1 
ATOM   530  C  CA  . ASN A 1 68  ? -0.478  -3.092  -3.293  1.00 98.66 68  A 1 
ATOM   531  C  C   . ASN A 1 68  ? -0.865  -4.074  -2.192  1.00 98.66 68  A 1 
ATOM   532  O  O   . ASN A 1 68  ? -0.194  -4.140  -1.163  1.00 97.25 68  A 1 
ATOM   533  C  CB  . ASN A 1 68  ? 0.015   -1.788  -2.659  1.00 97.93 68  A 1 
ATOM   534  C  CG  . ASN A 1 68  ? 1.230   -1.218  -3.348  1.00 97.66 68  A 1 
ATOM   535  O  OD1 . ASN A 1 68  ? 1.110   -0.443  -4.301  1.00 89.71 68  A 1 
ATOM   536  N  ND2 . ASN A 1 68  ? 2.407   -1.580  -2.873  1.00 89.66 68  A 1 
ATOM   537  N  N   . GLY A 1 69  ? -1.918  -4.851  -2.402  1.00 98.56 69  A 1 
ATOM   538  C  CA  . GLY A 1 69  ? -2.257  -5.888  -1.441  1.00 98.50 69  A 1 
ATOM   539  C  C   . GLY A 1 69  ? -3.081  -5.503  -0.226  1.00 98.54 69  A 1 
ATOM   540  O  O   . GLY A 1 69  ? -3.545  -4.370  -0.104  1.00 97.68 69  A 1 
ATOM   541  N  N   . ASP A 1 70  ? -3.244  -6.486  0.674   1.00 98.21 70  A 1 
ATOM   542  C  CA  . ASP A 1 70  ? -4.027  -6.353  1.901   1.00 98.16 70  A 1 
ATOM   543  C  C   . ASP A 1 70  ? -5.515  -6.092  1.671   1.00 98.11 70  A 1 
ATOM   544  O  O   . ASP A 1 70  ? -6.078  -5.097  2.142   1.00 96.34 70  A 1 
ATOM   545  C  CB  . ASP A 1 70  ? -3.420  -5.310  2.837   1.00 97.67 70  A 1 
ATOM   546  C  CG  . ASP A 1 70  ? -2.586  -5.958  3.942   1.00 97.08 70  A 1 
ATOM   547  O  OD1 . ASP A 1 70  ? -2.330  -7.182  3.866   1.00 94.89 70  A 1 
ATOM   548  O  OD2 . ASP A 1 70  ? -2.203  -5.244  4.897   1.00 95.08 70  A 1 
ATOM   549  N  N   . ILE A 1 71  ? -6.147  -7.025  0.989   1.00 98.05 71  A 1 
ATOM   550  C  CA  . ILE A 1 71  ? -7.587  -6.980  0.785   1.00 97.82 71  A 1 
ATOM   551  C  C   . ILE A 1 71  ? -8.305  -7.523  2.015   1.00 97.70 71  A 1 
ATOM   552  O  O   . ILE A 1 71  ? -9.415  -7.097  2.335   1.00 96.93 71  A 1 
ATOM   553  C  CB  . ILE A 1 71  ? -8.010  -7.806  -0.453  1.00 97.41 71  A 1 
ATOM   554  C  CG1 . ILE A 1 71  ? -9.526  -7.744  -0.667  1.00 96.11 71  A 1 
ATOM   555  C  CG2 . ILE A 1 71  ? -7.587  -9.270  -0.303  1.00 96.21 71  A 1 
ATOM   556  C  CD1 . ILE A 1 71  ? -10.040 -6.360  -1.029  1.00 94.91 71  A 1 
ATOM   557  N  N   . VAL A 1 72  ? -7.675  -8.469  2.705   1.00 96.44 72  A 1 
ATOM   558  C  CA  . VAL A 1 72  ? -8.304  -9.134  3.841   1.00 95.97 72  A 1 
ATOM   559  C  C   . VAL A 1 72  ? -8.553  -8.216  5.024   1.00 95.88 72  A 1 
ATOM   560  O  O   . VAL A 1 72  ? -7.661  -7.509  5.488   1.00 94.56 72  A 1 
ATOM   561  C  CB  . VAL A 1 72  ? -7.474  -10.343 4.313   1.00 94.66 72  A 1 
ATOM   562  C  CG1 . VAL A 1 72  ? -8.180  -11.063 5.449   1.00 92.19 72  A 1 
ATOM   563  C  CG2 . VAL A 1 72  ? -7.230  -11.304 3.157   1.00 92.78 72  A 1 
ATOM   564  N  N   . SER A 1 73  ? -9.792  -8.247  5.515   1.00 95.36 73  A 1 
ATOM   565  C  CA  . SER A 1 73  ? -10.163 -7.464  6.683   1.00 94.19 73  A 1 
ATOM   566  C  C   . SER A 1 73  ? -9.383  -7.958  7.895   1.00 92.93 73  A 1 
ATOM   567  O  O   . SER A 1 73  ? -9.141  -9.157  8.040   1.00 88.13 73  A 1 
ATOM   568  C  CB  . SER A 1 73  ? -11.661 -7.593  6.961   1.00 92.07 73  A 1 
ATOM   569  O  OG  . SER A 1 73  ? -11.998 -6.990  8.198   1.00 83.71 73  A 1 
ATOM   570  N  N   . ARG A 1 74  ? -9.001  -7.028  8.755   1.00 88.22 74  A 1 
ATOM   571  C  CA  . ARG A 1 74  ? -8.238  -7.341  9.959   1.00 82.91 74  A 1 
ATOM   572  C  C   . ARG A 1 74  ? -9.124  -7.875  11.071  1.00 80.05 74  A 1 
ATOM   573  O  O   . ARG A 1 74  ? -8.638  -8.422  12.057  1.00 70.81 74  A 1 
ATOM   574  C  CB  . ARG A 1 74  ? -7.556  -6.069  10.436  1.00 78.18 74  A 1 
ATOM   575  C  CG  . ARG A 1 74  ? -6.156  -6.234  10.917  1.00 71.97 74  A 1 
ATOM   576  C  CD  . ARG A 1 74  ? -5.555  -4.875  11.223  1.00 68.87 74  A 1 
ATOM   577  N  NE  . ARG A 1 74  ? -5.953  -3.888  10.229  1.00 67.79 74  A 1 
ATOM   578  C  CZ  . ARG A 1 74  ? -5.314  -2.751  10.004  1.00 65.49 74  A 1 
ATOM   579  N  NH1 . ARG A 1 74  ? -4.235  -2.453  10.703  1.00 59.78 74  A 1 
ATOM   580  N  NH2 . ARG A 1 74  ? -5.754  -1.912  9.086   1.00 59.65 74  A 1 
ATOM   581  N  N   . ALA A 1 75  ? -10.422 -7.677  10.906  1.00 76.77 75  A 1 
ATOM   582  C  CA  . ALA A 1 75  ? -11.392 -7.991  11.952  1.00 72.98 75  A 1 
ATOM   583  C  C   . ALA A 1 75  ? -11.556 -9.467  12.321  1.00 74.41 75  A 1 
ATOM   584  O  O   . ALA A 1 75  ? -11.661 -10.341 11.465  1.00 69.10 75  A 1 
ATOM   585  C  CB  . ALA A 1 75  ? -12.741 -7.388  11.598  1.00 66.72 75  A 1 
ATOM   586  N  N   . ILE A 1 76  ? -11.612 -9.705  13.622  1.00 71.73 76  A 1 
ATOM   587  C  CA  . ILE A 1 76  ? -11.855 -11.018 14.203  1.00 68.87 76  A 1 
ATOM   588  C  C   . ILE A 1 76  ? -13.372 -11.123 14.366  1.00 70.69 76  A 1 
ATOM   589  O  O   . ILE A 1 76  ? -14.031 -10.102 14.599  1.00 63.81 76  A 1 
ATOM   590  C  CB  . ILE A 1 76  ? -11.148 -11.110 15.585  1.00 60.96 76  A 1 
ATOM   591  C  CG1 . ILE A 1 76  ? -9.629  -11.057 15.404  1.00 55.00 76  A 1 
ATOM   592  C  CG2 . ILE A 1 76  ? -11.549 -12.361 16.350  1.00 53.23 76  A 1 
ATOM   593  C  CD1 . ILE A 1 76  ? -9.065  -12.189 14.598  1.00 49.19 76  A 1 
ATOM   594  N  N   . PRO A 1 77  ? -13.958 -12.299 14.223  1.00 71.98 77  A 1 
ATOM   595  C  CA  . PRO A 1 77  ? -13.367 -13.641 14.164  1.00 69.86 77  A 1 
ATOM   596  C  C   . PRO A 1 77  ? -13.177 -14.218 12.762  1.00 73.57 77  A 1 
ATOM   597  O  O   . PRO A 1 77  ? -12.572 -15.278 12.613  1.00 68.87 77  A 1 
ATOM   598  C  CB  . PRO A 1 77  ? -14.369 -14.483 14.951  1.00 62.61 77  A 1 
ATOM   599  C  CG  . PRO A 1 77  ? -15.670 -13.898 14.514  1.00 60.99 77  A 1 
ATOM   600  C  CD  . PRO A 1 77  ? -15.408 -12.391 14.481  1.00 65.20 77  A 1 
ATOM   601  N  N   . LYS A 1 78  ? -13.687 -13.535 11.742  1.00 75.73 78  A 1 
ATOM   602  C  CA  . LYS A 1 78  ? -13.568 -14.053 10.384  1.00 75.61 78  A 1 
ATOM   603  C  C   . LYS A 1 78  ? -12.177 -13.881 9.784   1.00 78.00 78  A 1 
ATOM   604  O  O   . LYS A 1 78  ? -11.933 -12.994 8.967   1.00 74.71 78  A 1 
ATOM   605  C  CB  . LYS A 1 78  ? -14.611 -13.405 9.470   1.00 71.90 78  A 1 
ATOM   606  C  CG  . LYS A 1 78  ? -16.048 -13.788 9.784   1.00 66.56 78  A 1 
ATOM   607  C  CD  . LYS A 1 78  ? -16.292 -15.256 9.498   1.00 63.89 78  A 1 
ATOM   608  C  CE  . LYS A 1 78  ? -17.741 -15.638 9.770   1.00 57.41 78  A 1 
ATOM   609  N  NZ  . LYS A 1 78  ? -18.002 -17.087 9.462   1.00 50.16 78  A 1 
ATOM   610  N  N   . TYR A 1 79  ? -11.254 -14.737 10.200  1.00 84.32 79  A 1 
ATOM   611  C  CA  . TYR A 1 79  ? -9.913  -14.734 9.637   1.00 84.57 79  A 1 
ATOM   612  C  C   . TYR A 1 79  ? -9.427  -16.177 9.624   1.00 86.09 79  A 1 
ATOM   613  O  O   . TYR A 1 79  ? -8.756  -16.638 10.553  1.00 83.40 79  A 1 
ATOM   614  C  CB  . TYR A 1 79  ? -8.970  -13.838 10.445  1.00 81.86 79  A 1 
ATOM   615  C  CG  . TYR A 1 79  ? -7.849  -13.272 9.608   1.00 80.30 79  A 1 
ATOM   616  C  CD1 . TYR A 1 79  ? -6.869  -14.096 9.062   1.00 75.24 79  A 1 
ATOM   617  C  CD2 . TYR A 1 79  ? -7.786  -11.908 9.327   1.00 76.06 79  A 1 
ATOM   618  C  CE1 . TYR A 1 79  ? -5.853  -13.582 8.256   1.00 70.97 79  A 1 
ATOM   619  C  CE2 . TYR A 1 79  ? -6.786  -11.378 8.531   1.00 71.23 79  A 1 
ATOM   620  C  CZ  . TYR A 1 79  ? -5.822  -12.218 7.998   1.00 70.98 79  A 1 
ATOM   621  O  OH  . TYR A 1 79  ? -4.819  -11.699 7.203   1.00 65.74 79  A 1 
ATOM   622  N  N   . ASN A 1 80  ? -9.792  -16.891 8.568   1.00 89.17 80  A 1 
ATOM   623  C  CA  . ASN A 1 80  ? -9.400  -18.280 8.405   1.00 89.95 80  A 1 
ATOM   624  C  C   . ASN A 1 80  ? -9.085  -18.537 6.928   1.00 91.59 80  A 1 
ATOM   625  O  O   . ASN A 1 80  ? -9.177  -17.628 6.103   1.00 91.49 80  A 1 
ATOM   626  C  CB  . ASN A 1 80  ? -10.504 -19.221 8.914   1.00 87.85 80  A 1 
ATOM   627  C  CG  . ASN A 1 80  ? -11.852 -18.956 8.285   1.00 87.09 80  A 1 
ATOM   628  O  OD1 . ASN A 1 80  ? -11.965 -18.690 7.094   1.00 82.50 80  A 1 
ATOM   629  N  ND2 . ASN A 1 80  ? -12.909 -19.047 9.087   1.00 82.48 80  A 1 
ATOM   630  N  N   . LEU A 1 81  ? -8.708  -19.762 6.619   1.00 91.22 81  A 1 
ATOM   631  C  CA  . LEU A 1 81  ? -8.329  -20.130 5.262   1.00 92.29 81  A 1 
ATOM   632  C  C   . LEU A 1 81  ? -9.373  -19.767 4.207   1.00 93.42 81  A 1 
ATOM   633  O  O   . LEU A 1 81  ? -9.050  -19.111 3.211   1.00 93.18 81  A 1 
ATOM   634  C  CB  . LEU A 1 81  ? -8.017  -21.624 5.194   1.00 90.72 81  A 1 
ATOM   635  C  CG  . LEU A 1 81  ? -7.609  -22.172 3.833   1.00 87.77 81  A 1 
ATOM   636  C  CD1 . LEU A 1 81  ? -6.343  -21.476 3.359   1.00 82.48 81  A 1 
ATOM   637  C  CD2 . LEU A 1 81  ? -7.372  -23.672 3.934   1.00 82.29 81  A 1 
ATOM   638  N  N   . ASP A 1 82  ? -10.607 -20.185 4.423   1.00 93.23 82  A 1 
ATOM   639  C  CA  . ASP A 1 82  ? -11.654 -19.917 3.449   1.00 93.82 82  A 1 
ATOM   640  C  C   . ASP A 1 82  ? -11.931 -18.426 3.284   1.00 94.80 82  A 1 
ATOM   641  O  O   . ASP A 1 82  ? -12.186 -17.949 2.182   1.00 94.49 82  A 1 
ATOM   642  C  CB  . ASP A 1 82  ? -12.950 -20.641 3.841   1.00 92.86 82  A 1 
ATOM   643  C  CG  . ASP A 1 82  ? -12.842 -22.153 3.719   1.00 84.73 82  A 1 
ATOM   644  O  OD1 . ASP A 1 82  ? -12.003 -22.629 2.932   1.00 79.32 82  A 1 
ATOM   645  O  OD2 . ASP A 1 82  ? -13.608 -22.854 4.406   1.00 78.08 82  A 1 
ATOM   646  N  N   . TYR A 1 83  ? -11.872 -17.699 4.382   1.00 94.22 83  A 1 
ATOM   647  C  CA  . TYR A 1 83  ? -12.108 -16.262 4.355   1.00 94.41 83  A 1 
ATOM   648  C  C   . TYR A 1 83  ? -11.038 -15.557 3.528   1.00 95.18 83  A 1 
ATOM   649  O  O   . TYR A 1 83  ? -11.336 -14.664 2.723   1.00 94.92 83  A 1 
ATOM   650  C  CB  . TYR A 1 83  ? -12.131 -15.706 5.775   1.00 93.43 83  A 1 
ATOM   651  C  CG  . TYR A 1 83  ? -12.520 -14.248 5.867   1.00 92.20 83  A 1 
ATOM   652  C  CD1 . TYR A 1 83  ? -13.853 -13.856 5.780   1.00 90.19 83  A 1 
ATOM   653  C  CD2 . TYR A 1 83  ? -11.554 -13.259 6.043   1.00 89.60 83  A 1 
ATOM   654  C  CE1 . TYR A 1 83  ? -14.219 -12.523 5.869   1.00 88.02 83  A 1 
ATOM   655  C  CE2 . TYR A 1 83  ? -11.911 -11.921 6.129   1.00 87.95 83  A 1 
ATOM   656  C  CZ  . TYR A 1 83  ? -13.246 -11.553 6.042   1.00 87.94 83  A 1 
ATOM   657  O  OH  . TYR A 1 83  ? -13.601 -10.229 6.130   1.00 84.89 83  A 1 
ATOM   658  N  N   . VAL A 1 84  ? -9.787  -15.955 3.726   1.00 95.76 84  A 1 
ATOM   659  C  CA  . VAL A 1 84  ? -8.680  -15.364 2.978   1.00 96.15 84  A 1 
ATOM   660  C  C   . VAL A 1 84  ? -8.807  -15.668 1.488   1.00 96.87 84  A 1 
ATOM   661  O  O   . VAL A 1 84  ? -8.639  -14.782 0.649   1.00 96.95 84  A 1 
ATOM   662  C  CB  . VAL A 1 84  ? -7.322  -15.868 3.501   1.00 95.71 84  A 1 
ATOM   663  C  CG1 . VAL A 1 84  ? -6.187  -15.420 2.577   1.00 94.40 84  A 1 
ATOM   664  C  CG2 . VAL A 1 84  ? -7.081  -15.334 4.909   1.00 94.55 84  A 1 
ATOM   665  N  N   . LYS A 1 85  ? -9.112  -16.925 1.158   1.00 96.56 85  A 1 
ATOM   666  C  CA  . LYS A 1 85  ? -9.264  -17.308 -0.240  1.00 96.92 85  A 1 
ATOM   667  C  C   . LYS A 1 85  ? -10.375 -16.496 -0.903  1.00 97.38 85  A 1 
ATOM   668  O  O   . LYS A 1 85  ? -10.198 -15.981 -2.005  1.00 97.38 85  A 1 
ATOM   669  C  CB  . LYS A 1 85  ? -9.586  -18.802 -0.357  1.00 96.82 85  A 1 
ATOM   670  C  CG  . LYS A 1 85  ? -8.398  -19.718 -0.091  1.00 95.46 85  A 1 
ATOM   671  C  CD  . LYS A 1 85  ? -8.784  -21.169 -0.331  1.00 93.25 85  A 1 
ATOM   672  C  CE  . LYS A 1 85  ? -7.597  -22.098 -0.186  1.00 88.53 85  A 1 
ATOM   673  N  NZ  . LYS A 1 85  ? -7.979  -23.518 -0.420  1.00 82.10 85  A 1 
ATOM   674  N  N   . GLN A 1 86  ? -11.515 -16.389 -0.238  1.00 96.82 86  A 1 
ATOM   675  C  CA  . GLN A 1 86  ? -12.640 -15.646 -0.798  1.00 96.85 86  A 1 
ATOM   676  C  C   . GLN A 1 86  ? -12.313 -14.161 -0.950  1.00 97.18 86  A 1 
ATOM   677  O  O   . GLN A 1 86  ? -12.763 -13.512 -1.888  1.00 96.94 86  A 1 
ATOM   678  C  CB  . GLN A 1 86  ? -13.883 -15.811 0.073   1.00 95.97 86  A 1 
ATOM   679  C  CG  . GLN A 1 86  ? -15.154 -15.256 -0.564  1.00 87.49 86  A 1 
ATOM   680  C  CD  . GLN A 1 86  ? -15.460 -15.907 -1.904  1.00 81.34 86  A 1 
ATOM   681  O  OE1 . GLN A 1 86  ? -15.558 -17.126 -1.996  1.00 74.35 86  A 1 
ATOM   682  N  NE2 . GLN A 1 86  ? -15.597 -15.092 -2.936  1.00 69.58 86  A 1 
ATOM   683  N  N   . SER A 1 87  ? -11.514 -13.627 -0.021  1.00 97.19 87  A 1 
ATOM   684  C  CA  . SER A 1 87  ? -11.118 -12.220 -0.093  1.00 97.34 87  A 1 
ATOM   685  C  C   . SER A 1 87  ? -10.287 -11.964 -1.351  1.00 97.81 87  A 1 
ATOM   686  O  O   . SER A 1 87  ? -10.451 -10.939 -2.014  1.00 97.67 87  A 1 
ATOM   687  C  CB  . SER A 1 87  ? -10.307 -11.822 1.141   1.00 96.74 87  A 1 
ATOM   688  O  OG  . SER A 1 87  ? -11.112 -11.838 2.304   1.00 91.39 87  A 1 
ATOM   689  N  N   . ILE A 1 88  ? -9.411  -12.910 -1.692  1.00 98.04 88  A 1 
ATOM   690  C  CA  . ILE A 1 88  ? -8.576  -12.772 -2.876  1.00 98.25 88  A 1 
ATOM   691  C  C   . ILE A 1 88  ? -9.426  -12.894 -4.132  1.00 98.42 88  A 1 
ATOM   692  O  O   . ILE A 1 88  ? -9.220  -12.166 -5.108  1.00 98.24 88  A 1 
ATOM   693  C  CB  . ILE A 1 88  ? -7.441  -13.814 -2.870  1.00 98.00 88  A 1 
ATOM   694  C  CG1 . ILE A 1 88  ? -6.503  -13.527 -1.686  1.00 96.19 88  A 1 
ATOM   695  C  CG2 . ILE A 1 88  ? -6.667  -13.784 -4.182  1.00 97.12 88  A 1 
ATOM   696  C  CD1 . ILE A 1 88  ? -5.465  -14.594 -1.444  1.00 89.16 88  A 1 
ATOM   697  N  N   . VAL A 1 89  ? -10.392 -13.797 -4.111  1.00 98.43 89  A 1 
ATOM   698  C  CA  . VAL A 1 89  ? -11.315 -13.942 -5.231  1.00 98.59 89  A 1 
ATOM   699  C  C   . VAL A 1 89  ? -12.047 -12.619 -5.438  1.00 98.43 89  A 1 
ATOM   700  O  O   . VAL A 1 89  ? -12.197 -12.135 -6.562  1.00 98.22 89  A 1 
ATOM   701  C  CB  . VAL A 1 89  ? -12.344 -15.061 -4.967  1.00 98.37 89  A 1 
ATOM   702  C  CG1 . VAL A 1 89  ? -13.454 -15.035 -6.015  1.00 97.46 89  A 1 
ATOM   703  C  CG2 . VAL A 1 89  ? -11.654 -16.419 -4.974  1.00 97.51 89  A 1 
ATOM   704  N  N   . ASN A 1 90  ? -12.503 -12.014 -4.308  1.00 97.92 90  A 1 
ATOM   705  C  CA  . ASN A 1 90  ? -13.190 -10.792 -4.347  1.00 97.68 90  A 1 
ATOM   706  C  C   . ASN A 1 90  ? -12.345 -9.631  -4.784  1.00 97.93 90  A 1 
ATOM   707  O  O   . ASN A 1 90  ? -12.798 -8.731  -5.413  1.00 97.27 90  A 1 
ATOM   708  C  CB  . ASN A 1 90  ? -13.875 -10.536 -3.016  1.00 96.65 90  A 1 
ATOM   709  C  CG  . ASN A 1 90  ? -14.956 -11.434 -2.742  1.00 95.11 90  A 1 
ATOM   710  O  OD1 . ASN A 1 90  ? -15.221 -12.423 -3.475  1.00 92.40 90  A 1 
ATOM   711  N  ND2 . ASN A 1 90  ? -15.704 -11.468 -1.943  1.00 91.44 90  A 1 
ATOM   712  N  N   . ALA A 1 91  ? -11.056 -9.654  -4.457  1.00 98.23 91  A 1 
ATOM   713  C  CA  . ALA A 1 91  ? -10.131 -8.610  -4.869  1.00 98.39 91  A 1 
ATOM   714  C  C   . ALA A 1 91  ? -10.006 -8.638  -6.395  1.00 98.56 91  A 1 
ATOM   715  O  O   . ALA A 1 91  ? -9.985  -7.596  -7.048  1.00 98.42 91  A 1 
ATOM   716  C  CB  . ALA A 1 91  ? -8.763  -8.817  -4.232  1.00 98.12 91  A 1 
ATOM   717  N  N   . THR A 1 92  ? -9.939  -9.838  -6.962  1.00 98.43 92  A 1 
ATOM   718  C  CA  . THR A 1 92  ? -9.838  -9.994  -8.404  1.00 98.46 92  A 1 
ATOM   719  C  C   . THR A 1 92  ? -11.094 -9.443  -9.088  1.00 98.52 92  A 1 
ATOM   720  O  O   . THR A 1 92  ? -11.008 -8.763  -10.110 1.00 98.30 92  A 1 
ATOM   721  C  CB  . THR A 1 92  ? -9.643  -11.469 -8.788  1.00 98.17 92  A 1 
ATOM   722  O  OG1 . THR A 1 92  ? -8.386  -11.923 -8.272  1.00 94.58 92  A 1 
ATOM   723  C  CG2 . THR A 1 92  ? -9.651  -11.648 -10.300 1.00 94.32 92  A 1 
ATOM   724  N  N   . ALA A 1 93  ? -12.254 -9.727  -8.511  1.00 98.58 93  A 1 
ATOM   725  C  CA  . ALA A 1 93  ? -13.516 -9.232  -9.058  1.00 98.39 93  A 1 
ATOM   726  C  C   . ALA A 1 93  ? -13.522 -7.703  -9.046  1.00 98.41 93  A 1 
ATOM   727  O  O   . ALA A 1 93  ? -13.988 -7.071  -9.995  1.00 98.07 93  A 1 
ATOM   728  C  CB  . ALA A 1 93  ? -14.688 -9.773  -8.249  1.00 98.11 93  A 1 
ATOM   729  N  N   . LEU A 1 94  ? -12.987 -7.121  -7.980  1.00 98.42 94  A 1 
ATOM   730  C  CA  . LEU A 1 94  ? -12.900 -5.665  -7.866  1.00 98.42 94  A 1 
ATOM   731  C  C   . LEU A 1 94  ? -11.989 -5.097  -8.953  1.00 98.52 94  A 1 
ATOM   732  O  O   . LEU A 1 94  ? -12.351 -4.143  -9.643  1.00 98.41 94  A 1 
ATOM   733  C  CB  . LEU A 1 94  ? -12.355 -5.276  -6.492  1.00 98.11 94  A 1 
ATOM   734  C  CG  . LEU A 1 94  ? -12.041 -3.795  -6.283  1.00 96.56 94  A 1 
ATOM   735  C  CD1 . LEU A 1 94  ? -13.325 -2.987  -6.293  1.00 93.97 94  A 1 
ATOM   736  C  CD2 . LEU A 1 94  ? -11.291 -3.598  -4.974  1.00 93.41 94  A 1 
ATOM   737  N  N   . LEU A 1 95  ? -10.818 -5.696  -9.117  1.00 98.69 95  A 1 
ATOM   738  C  CA  . LEU A 1 95  ? -9.857  -5.221  -10.104 1.00 98.68 95  A 1 
ATOM   739  C  C   . LEU A 1 95  ? -10.363 -5.364  -11.535 1.00 98.62 95  A 1 
ATOM   740  O  O   . LEU A 1 95  ? -10.020 -4.555  -12.400 1.00 98.51 95  A 1 
ATOM   741  C  CB  . LEU A 1 95  ? -8.522  -5.957  -9.935  1.00 98.67 95  A 1 
ATOM   742  C  CG  . LEU A 1 95  ? -7.819  -5.689  -8.596  1.00 98.42 95  A 1 
ATOM   743  C  CD1 . LEU A 1 95  ? -6.573  -6.559  -8.470  1.00 98.11 95  A 1 
ATOM   744  C  CD2 . LEU A 1 95  ? -7.455  -4.215  -8.486  1.00 97.88 95  A 1 
ATOM   745  N  N   . LYS A 1 96  ? -11.183 -6.374  -11.788 1.00 98.62 96  A 1 
ATOM   746  C  CA  . LYS A 1 96  ? -11.733 -6.579  -13.119 1.00 98.56 96  A 1 
ATOM   747  C  C   . LYS A 1 96  ? -12.671 -5.437  -13.532 1.00 98.58 96  A 1 
ATOM   748  O  O   . LYS A 1 96  ? -12.949 -5.266  -14.720 1.00 98.08 96  A 1 
ATOM   749  C  CB  . LYS A 1 96  ? -12.497 -7.905  -13.193 1.00 98.41 96  A 1 
ATOM   750  C  CG  . LYS A 1 96  ? -11.602 -9.131  -13.291 1.00 96.00 96  A 1 
ATOM   751  C  CD  . LYS A 1 96  ? -12.428 -10.400 -13.417 1.00 91.35 96  A 1 
ATOM   752  C  CE  . LYS A 1 96  ? -11.547 -11.627 -13.607 1.00 84.45 96  A 1 
ATOM   753  N  NZ  . LYS A 1 96  ? -12.356 -12.874 -13.704 1.00 75.56 96  A 1 
ATOM   754  N  N   . LYS A 1 97  ? -13.126 -4.653  -12.565 1.00 98.64 97  A 1 
ATOM   755  C  CA  . LYS A 1 97  ? -14.000 -3.529  -12.868 1.00 98.42 97  A 1 
ATOM   756  C  C   . LYS A 1 97  ? -13.242 -2.440  -13.625 1.00 98.40 97  A 1 
ATOM   757  O  O   . LYS A 1 97  ? -13.846 -1.602  -14.295 1.00 97.84 97  A 1 
ATOM   758  C  CB  . LYS A 1 97  ? -14.591 -2.948  -11.572 1.00 98.34 97  A 1 
ATOM   759  C  CG  . LYS A 1 97  ? -15.528 -3.888  -10.853 1.00 97.38 97  A 1 
ATOM   760  C  CD  . LYS A 1 97  ? -16.051 -3.256  -9.562  1.00 94.42 97  A 1 
ATOM   761  C  CE  . LYS A 1 97  ? -16.979 -4.205  -8.811  1.00 90.87 97  A 1 
ATOM   762  N  NZ  . LYS A 1 97  ? -18.215 -4.531  -9.583  1.00 82.62 97  A 1 
ATOM   763  N  N   . PHE A 1 98  ? -11.922 -2.446  -13.523 1.00 98.55 98  A 1 
ATOM   764  C  CA  . PHE A 1 98  ? -11.096 -1.480  -14.229 1.00 98.40 98  A 1 
ATOM   765  C  C   . PHE A 1 98  ? -10.724 -2.062  -15.598 1.00 97.99 98  A 1 
ATOM   766  O  O   . PHE A 1 98  ? -9.616  -2.558  -15.812 1.00 96.47 98  A 1 
ATOM   767  C  CB  . PHE A 1 98  ? -9.848  -1.162  -13.408 1.00 98.44 98  A 1 
ATOM   768  C  CG  . PHE A 1 98  ? -10.160 -0.556  -12.064 1.00 98.60 98  A 1 
ATOM   769  C  CD1 . PHE A 1 98  ? -10.662 0.737   -11.972 1.00 98.27 98  A 1 
ATOM   770  C  CD2 . PHE A 1 98  ? -10.004 -1.293  -10.894 1.00 98.27 98  A 1 
ATOM   771  C  CE1 . PHE A 1 98  ? -10.994 1.281   -10.746 1.00 97.99 98  A 1 
ATOM   772  C  CE2 . PHE A 1 98  ? -10.331 -0.752  -9.666  1.00 98.01 98  A 1 
ATOM   773  C  CZ  . PHE A 1 98  ? -10.828 0.543   -9.584  1.00 98.19 98  A 1 
ATOM   774  N  N   . GLU A 1 99  ? -11.687 -2.022  -16.501 1.00 96.72 99  A 1 
ATOM   775  C  CA  . GLU A 1 99  ? -11.530 -2.586  -17.836 1.00 95.27 99  A 1 
ATOM   776  C  C   . GLU A 1 99  ? -10.386 -1.962  -18.621 1.00 94.30 99  A 1 
ATOM   777  O  O   . GLU A 1 99  ? -10.217 -0.749  -18.650 1.00 89.06 99  A 1 
ATOM   778  C  CB  . GLU A 1 99  ? -12.839 -2.440  -18.609 1.00 92.93 99  A 1 
ATOM   779  C  CG  . GLU A 1 99  ? -14.024 -3.105  -17.925 1.00 83.56 99  A 1 
ATOM   780  C  CD  . GLU A 1 99  ? -15.329 -2.893  -18.671 1.00 79.18 99  A 1 
ATOM   781  O  OE1 . GLU A 1 99  ? -15.352 -2.094  -19.629 1.00 72.41 99  A 1 
ATOM   782  O  OE2 . GLU A 1 99  ? -16.325 -3.525  -18.298 1.00 72.29 99  A 1 
ATOM   783  N  N   . ASP A 1 100 ? -9.596  -2.824  -19.251 1.00 95.94 100 A 1 
ATOM   784  C  CA  . ASP A 1 100 ? -8.462  -2.418  -20.084 1.00 96.08 100 A 1 
ATOM   785  C  C   . ASP A 1 100 ? -7.310  -1.775  -19.320 1.00 97.07 100 A 1 
ATOM   786  O  O   . ASP A 1 100 ? -6.404  -1.212  -19.929 1.00 95.59 100 A 1 
ATOM   787  C  CB  . ASP A 1 100 ? -8.927  -1.480  -21.205 1.00 93.46 100 A 1 
ATOM   788  C  CG  . ASP A 1 100 ? -9.956  -2.134  -22.106 1.00 86.09 100 A 1 
ATOM   789  O  OD1 . ASP A 1 100 ? -9.768  -3.304  -22.495 1.00 79.07 100 A 1 
ATOM   790  O  OD2 . ASP A 1 100 ? -10.963 -1.474  -22.429 1.00 79.45 100 A 1 
ATOM   791  N  N   . PHE A 1 101 ? -7.315  -1.860  -18.001 1.00 98.17 101 A 1 
ATOM   792  C  CA  . PHE A 1 101 ? -6.215  -1.330  -17.192 1.00 98.46 101 A 1 
ATOM   793  C  C   . PHE A 1 101 ? -5.057  -2.325  -17.190 1.00 98.47 101 A 1 
ATOM   794  O  O   . PHE A 1 101 ? -5.271  -3.536  -17.211 1.00 97.94 101 A 1 
ATOM   795  C  CB  . PHE A 1 101 ? -6.645  -1.116  -15.736 1.00 98.41 101 A 1 
ATOM   796  C  CG  . PHE A 1 101 ? -7.212  0.236   -15.441 1.00 98.46 101 A 1 
ATOM   797  C  CD1 . PHE A 1 101 ? -8.302  0.731   -16.146 1.00 97.99 101 A 1 
ATOM   798  C  CD2 . PHE A 1 101 ? -6.688  1.007   -14.406 1.00 97.98 101 A 1 
ATOM   799  C  CE1 . PHE A 1 101 ? -8.848  1.970   -15.836 1.00 97.73 101 A 1 
ATOM   800  C  CE2 . PHE A 1 101 ? -7.233  2.246   -14.083 1.00 97.82 101 A 1 
ATOM   801  C  CZ  . PHE A 1 101 ? -8.318  2.731   -14.802 1.00 98.23 101 A 1 
ATOM   802  N  N   . PHE A 1 102 ? -3.837  -1.797  -17.142 1.00 98.51 102 A 1 
ATOM   803  C  CA  . PHE A 1 102 ? -2.659  -2.630  -16.948 1.00 98.63 102 A 1 
ATOM   804  C  C   . PHE A 1 102 ? -2.541  -2.685  -15.425 1.00 98.79 102 A 1 
ATOM   805  O  O   . PHE A 1 102 ? -2.205  -1.691  -14.784 1.00 98.70 102 A 1 
ATOM   806  C  CB  . PHE A 1 102 ? -1.415  -1.979  -17.560 1.00 98.59 102 A 1 
ATOM   807  C  CG  . PHE A 1 102 ? -0.147  -2.745  -17.311 1.00 98.57 102 A 1 
ATOM   808  C  CD1 . PHE A 1 102 ? 0.054   -3.993  -17.901 1.00 98.29 102 A 1 
ATOM   809  C  CD2 . PHE A 1 102 ? 0.843   -2.233  -16.486 1.00 98.28 102 A 1 
ATOM   810  C  CE1 . PHE A 1 102 ? 1.220   -4.710  -17.674 1.00 97.97 102 A 1 
ATOM   811  C  CE2 . PHE A 1 102 ? 2.016   -2.945  -16.256 1.00 98.03 102 A 1 
ATOM   812  C  CZ  . PHE A 1 102 ? 2.201   -4.177  -16.853 1.00 98.16 102 A 1 
ATOM   813  N  N   . ILE A 1 103 ? -2.850  -3.839  -14.852 1.00 98.86 103 A 1 
ATOM   814  C  CA  . ILE A 1 103 ? -2.875  -3.993  -13.397 1.00 98.81 103 A 1 
ATOM   815  C  C   . ILE A 1 103 ? -1.706  -4.827  -12.887 1.00 98.92 103 A 1 
ATOM   816  O  O   . ILE A 1 103 ? -1.391  -5.880  -13.439 1.00 98.79 103 A 1 
ATOM   817  C  CB  . ILE A 1 103 ? -4.212  -4.607  -12.948 1.00 98.68 103 A 1 
ATOM   818  C  CG1 . ILE A 1 103 ? -5.349  -3.641  -13.307 1.00 96.93 103 A 1 
ATOM   819  C  CG2 . ILE A 1 103 ? -4.209  -4.899  -11.455 1.00 98.18 103 A 1 
ATOM   820  C  CD1 . ILE A 1 103 ? -6.745  -4.161  -13.027 1.00 91.21 103 A 1 
ATOM   821  N  N   . ILE A 1 104 ? -1.072  -4.332  -11.827 1.00 98.97 104 A 1 
ATOM   822  C  CA  . ILE A 1 104 ? 0.078   -4.983  -11.213 1.00 98.95 104 A 1 
ATOM   823  C  C   . ILE A 1 104 ? -0.314  -5.411  -9.797  1.00 98.91 104 A 1 
ATOM   824  O  O   . ILE A 1 104 ? -0.173  -4.636  -8.853  1.00 98.83 104 A 1 
ATOM   825  C  CB  . ILE A 1 104 ? 1.269   -4.001  -11.154 1.00 98.88 104 A 1 
ATOM   826  C  CG1 . ILE A 1 104 ? 1.566   -3.451  -12.558 1.00 98.52 104 A 1 
ATOM   827  C  CG2 . ILE A 1 104 ? 2.507   -4.679  -10.575 1.00 98.65 104 A 1 
ATOM   828  C  CD1 . ILE A 1 104 ? 2.350   -2.163  -12.548 1.00 97.25 104 A 1 
ATOM   829  N  N   . PRO A 1 105 ? -0.825  -6.630  -9.630  1.00 98.93 105 A 1 
ATOM   830  C  CA  . PRO A 1 105 ? -1.294  -7.109  -8.322  1.00 98.86 105 A 1 
ATOM   831  C  C   . PRO A 1 105 ? -0.223  -7.743  -7.450  1.00 98.88 105 A 1 
ATOM   832  O  O   . PRO A 1 105 ? 0.801   -8.220  -7.941  1.00 98.64 105 A 1 
ATOM   833  C  CB  . PRO A 1 105 ? -2.360  -8.124  -8.718  1.00 98.76 105 A 1 
ATOM   834  C  CG  . PRO A 1 105 ? -1.760  -8.765  -9.933  1.00 98.29 105 A 1 
ATOM   835  C  CD  . PRO A 1 105 ? -1.158  -7.592  -10.696 1.00 98.78 105 A 1 
ATOM   836  N  N   . MET A 1 106 ? -0.468  -7.760  -6.141  1.00 98.78 106 A 1 
ATOM   837  C  CA  . MET A 1 106 ? 0.444   -8.390  -5.195  1.00 98.64 106 A 1 
ATOM   838  C  C   . MET A 1 106 ? -0.323  -8.795  -3.940  1.00 98.76 106 A 1 
ATOM   839  O  O   . MET A 1 106 ? -1.494  -8.471  -3.785  1.00 98.24 106 A 1 
ATOM   840  C  CB  . MET A 1 106 ? 1.589   -7.443  -4.813  1.00 97.02 106 A 1 
ATOM   841  C  CG  . MET A 1 106 ? 1.178   -6.322  -3.869  1.00 93.71 106 A 1 
ATOM   842  S  SD  . MET A 1 106 ? 2.561   -5.261  -3.384  1.00 95.87 106 A 1 
ATOM   843  C  CE  . MET A 1 106 ? 2.896   -4.440  -4.926  1.00 91.77 106 A 1 
ATOM   844  N  N   . LEU A 1 107 ? 0.369   -9.508  -3.058  1.00 98.65 107 A 1 
ATOM   845  C  CA  . LEU A 1 107 ? -0.206  -9.935  -1.792  1.00 98.50 107 A 1 
ATOM   846  C  C   . LEU A 1 107 ? 0.367   -9.122  -0.645  1.00 98.59 107 A 1 
ATOM   847  O  O   . LEU A 1 107 ? 1.537   -8.751  -0.664  1.00 98.16 107 A 1 
ATOM   848  C  CB  . LEU A 1 107 ? 0.090   -11.414 -1.546  1.00 98.28 107 A 1 
ATOM   849  C  CG  . LEU A 1 107 ? -0.558  -12.427 -2.498  1.00 98.02 107 A 1 
ATOM   850  C  CD1 . LEU A 1 107 ? 0.058   -13.796 -2.272  1.00 97.47 107 A 1 
ATOM   851  C  CD2 . LEU A 1 107 ? -2.055  -12.461 -2.284  1.00 97.16 107 A 1 
ATOM   852  N  N   . GLY A 1 108 ? -0.464  -8.853  0.359   1.00 98.50 108 A 1 
ATOM   853  C  CA  . GLY A 1 108 ? -0.026  -8.170  1.563   1.00 98.49 108 A 1 
ATOM   854  C  C   . GLY A 1 108 ? 0.118   -9.193  2.681   1.00 98.11 108 A 1 
ATOM   855  O  O   . GLY A 1 108 ? -0.172  -10.370 2.491   1.00 97.48 108 A 1 
ATOM   856  N  N   . ASN A 1 109 ? 0.572   -8.758  3.854   1.00 98.09 109 A 1 
ATOM   857  C  CA  . ASN A 1 109 ? 0.785   -9.677  4.969   1.00 97.58 109 A 1 
ATOM   858  C  C   . ASN A 1 109 ? -0.482  -10.284 5.547   1.00 97.35 109 A 1 
ATOM   859  O  O   . ASN A 1 109 ? -0.425  -11.291 6.255   1.00 96.30 109 A 1 
ATOM   860  C  CB  . ASN A 1 109 ? 1.608   -9.008  6.082   1.00 97.31 109 A 1 
ATOM   861  C  CG  . ASN A 1 109 ? 0.946   -7.773  6.636   1.00 97.13 109 A 1 
ATOM   862  O  OD1 . ASN A 1 109 ? 0.819   -6.768  5.947   1.00 94.86 109 A 1 
ATOM   863  N  ND2 . ASN A 1 109 ? 0.538   -7.840  7.901   1.00 94.20 109 A 1 
ATOM   864  N  N   . HIS A 1 110 ? -1.635  -9.690  5.255   1.00 97.21 110 A 1 
ATOM   865  C  CA  . HIS A 1 110 ? -2.897  -10.245 5.720   1.00 96.79 110 A 1 
ATOM   866  C  C   . HIS A 1 110 ? -3.539  -11.157 4.676   1.00 96.84 110 A 1 
ATOM   867  O  O   . HIS A 1 110 ? -4.536  -11.823 4.955   1.00 95.90 110 A 1 
ATOM   868  C  CB  . HIS A 1 110 ? -3.873  -9.123  6.083   1.00 96.45 110 A 1 
ATOM   869  C  CG  . HIS A 1 110 ? -3.543  -8.421  7.362   1.00 95.81 110 A 1 
ATOM   870  N  ND1 . HIS A 1 110 ? -3.907  -8.905  8.600   1.00 90.42 110 A 1 
ATOM   871  C  CD2 . HIS A 1 110 ? -2.860  -7.277  7.599   1.00 89.98 110 A 1 
ATOM   872  C  CE1 . HIS A 1 110 ? -3.465  -8.087  9.537   1.00 89.95 110 A 1 
ATOM   873  N  NE2 . HIS A 1 110 ? -2.824  -7.098  8.959   1.00 91.47 110 A 1 
ATOM   874  N  N   . ASP A 1 111 ? -2.949  -11.198 3.487   1.00 97.16 111 A 1 
ATOM   875  C  CA  . ASP A 1 111 ? -3.504  -11.997 2.400   1.00 97.38 111 A 1 
ATOM   876  C  C   . ASP A 1 111 ? -3.029  -13.452 2.399   1.00 97.18 111 A 1 
ATOM   877  O  O   . ASP A 1 111 ? -2.767  -14.041 1.350   1.00 96.18 111 A 1 
ATOM   878  C  CB  . ASP A 1 111 ? -3.195  -11.336 1.058   1.00 97.59 111 A 1 
ATOM   879  C  CG  . ASP A 1 111 ? -3.773  -9.935  0.963   1.00 97.83 111 A 1 
ATOM   880  O  OD1 . ASP A 1 111 ? -4.808  -9.672  1.605   1.00 97.05 111 A 1 
ATOM   881  O  OD2 . ASP A 1 111 ? -3.191  -9.102  0.237   1.00 97.19 111 A 1 
ATOM   882  N  N   . VAL A 1 112 ? -2.931  -14.034 3.590   1.00 96.70 112 A 1 
ATOM   883  C  CA  . VAL A 1 112 ? -2.500  -15.413 3.748   1.00 96.27 112 A 1 
ATOM   884  C  C   . VAL A 1 112 ? -3.021  -15.904 5.101   1.00 95.66 112 A 1 
ATOM   885  O  O   . VAL A 1 112 ? -3.345  -15.102 5.975   1.00 94.77 112 A 1 
ATOM   886  C  CB  . VAL A 1 112 ? -0.956  -15.542 3.706   1.00 96.04 112 A 1 
ATOM   887  C  CG1 . VAL A 1 112 ? -0.324  -14.811 4.884   1.00 94.80 112 A 1 
ATOM   888  C  CG2 . VAL A 1 112 ? -0.537  -17.015 3.706   1.00 94.91 112 A 1 
ATOM   889  N  N   . TYR A 1 113 ? -3.122  -17.231 5.256   1.00 94.78 113 A 1 
ATOM   890  C  CA  . TYR A 1 113 ? -3.552  -17.793 6.529   1.00 93.83 113 A 1 
ATOM   891  C  C   . TYR A 1 113 ? -2.571  -18.863 6.970   1.00 93.27 113 A 1 
ATOM   892  O  O   . TYR A 1 113 ? -2.261  -19.779 6.198   1.00 90.55 113 A 1 
ATOM   893  C  CB  . TYR A 1 113 ? -4.946  -18.406 6.416   1.00 92.76 113 A 1 
ATOM   894  C  CG  . TYR A 1 113 ? -5.409  -18.988 7.727   1.00 91.69 113 A 1 
ATOM   895  C  CD1 . TYR A 1 113 ? -5.914  -18.163 8.736   1.00 89.76 113 A 1 
ATOM   896  C  CD2 . TYR A 1 113 ? -5.280  -20.354 8.003   1.00 89.30 113 A 1 
ATOM   897  C  CE1 . TYR A 1 113 ? -6.287  -18.677 9.967   1.00 87.22 113 A 1 
ATOM   898  C  CE2 . TYR A 1 113 ? -5.645  -20.872 9.232   1.00 87.29 113 A 1 
ATOM   899  C  CZ  . TYR A 1 113 ? -6.149  -20.034 10.206  1.00 86.78 113 A 1 
ATOM   900  O  OH  . TYR A 1 113 ? -6.509  -20.542 11.428  1.00 83.77 113 A 1 
ATOM   901  N  N   . PRO A 1 114 ? -2.083  -18.789 8.209   1.00 93.29 114 A 1 
ATOM   902  C  CA  . PRO A 1 114 ? -2.295  -17.708 9.175   1.00 93.16 114 A 1 
ATOM   903  C  C   . PRO A 1 114 ? -1.670  -16.400 8.688   1.00 93.78 114 A 1 
ATOM   904  O  O   . PRO A 1 114 ? -0.747  -16.417 7.883   1.00 92.94 114 A 1 
ATOM   905  C  CB  . PRO A 1 114 ? -1.593  -18.208 10.438  1.00 91.45 114 A 1 
ATOM   906  C  CG  . PRO A 1 114 ? -1.589  -19.694 10.297  1.00 89.23 114 A 1 
ATOM   907  C  CD  . PRO A 1 114 ? -1.337  -19.900 8.824   1.00 91.40 114 A 1 
ATOM   908  N  N   . ALA A 1 115 ? -2.167  -15.293 9.204   1.00 93.60 115 A 1 
ATOM   909  C  CA  . ALA A 1 115 ? -1.660  -13.990 8.807   1.00 94.23 115 A 1 
ATOM   910  C  C   . ALA A 1 115 ? -0.147  -13.893 9.010   1.00 95.04 115 A 1 
ATOM   911  O  O   . ALA A 1 115 ? 0.396   -14.437 9.964   1.00 94.32 115 A 1 
ATOM   912  C  CB  . ALA A 1 115 ? -2.354  -12.887 9.597   1.00 93.34 115 A 1 
ATOM   913  N  N   . ASN A 1 116 ? 0.528   -13.216 8.083   1.00 95.64 116 A 1 
ATOM   914  C  CA  . ASN A 1 116 ? 1.971   -12.978 8.129   1.00 95.91 116 A 1 
ATOM   915  C  C   . ASN A 1 116 ? 2.859   -14.169 7.792   1.00 96.34 116 A 1 
ATOM   916  O  O   . ASN A 1 116 ? 4.040   -13.994 7.504   1.00 95.52 116 A 1 
ATOM   917  C  CB  . ASN A 1 116 ? 2.402   -12.423 9.493   1.00 95.78 116 A 1 
ATOM   918  C  CG  . ASN A 1 116 ? 1.564   -11.246 9.952   1.00 95.43 116 A 1 
ATOM   919  O  OD1 . ASN A 1 116 ? 1.225   -10.368 9.154   1.00 92.46 116 A 1 
ATOM   920  N  ND2 . ASN A 1 116 ? 1.227   -11.218 11.228  1.00 91.92 116 A 1 
ATOM   921  N  N   . GLN A 1 117 ? 2.305   -15.369 7.823   1.00 95.97 117 A 1 
ATOM   922  C  CA  . GLN A 1 117 ? 3.098   -16.576 7.593   1.00 95.51 117 A 1 
ATOM   923  C  C   . GLN A 1 117 ? 3.093   -16.959 6.116   1.00 95.09 117 A 1 
ATOM   924  O  O   . GLN A 1 117 ? 2.266   -17.750 5.661   1.00 93.04 117 A 1 
ATOM   925  C  CB  . GLN A 1 117 ? 2.566   -17.720 8.443   1.00 94.97 117 A 1 
ATOM   926  C  CG  . GLN A 1 117 ? 2.296   -17.351 9.908   1.00 94.05 117 A 1 
ATOM   927  C  CD  . GLN A 1 117 ? 3.456   -16.620 10.559  1.00 94.01 117 A 1 
ATOM   928  O  OE1 . GLN A 1 117 ? 4.612   -17.046 10.463  1.00 89.72 117 A 1 
ATOM   929  N  NE2 . GLN A 1 117 ? 3.158   -15.514 11.227  1.00 88.60 117 A 1 
ATOM   930  N  N   . MET A 1 118 ? 4.032   -16.393 5.369   1.00 94.59 118 A 1 
ATOM   931  C  CA  . MET A 1 118 ? 4.080   -16.581 3.931   1.00 94.06 118 A 1 
ATOM   932  C  C   . MET A 1 118 ? 5.479   -16.970 3.449   1.00 92.98 118 A 1 
ATOM   933  O  O   . MET A 1 118 ? 6.387   -16.157 3.464   1.00 85.13 118 A 1 
ATOM   934  C  CB  . MET A 1 118 ? 3.641   -15.290 3.241   1.00 91.64 118 A 1 
ATOM   935  C  CG  . MET A 1 118 ? 3.470   -15.384 1.747   1.00 87.18 118 A 1 
ATOM   936  S  SD  . MET A 1 118 ? 3.036   -13.786 0.997   1.00 89.34 118 A 1 
ATOM   937  C  CE  . MET A 1 118 ? 1.403   -13.511 1.663   1.00 84.87 118 A 1 
ATOM   938  N  N   . ALA A 1 119 ? 5.620   -18.226 3.020   1.00 91.07 119 A 1 
ATOM   939  C  CA  . ALA A 1 119 ? 6.893   -18.713 2.500   1.00 89.63 119 A 1 
ATOM   940  C  C   . ALA A 1 119 ? 6.739   -20.134 1.954   1.00 88.79 119 A 1 
ATOM   941  O  O   . ALA A 1 119 ? 5.724   -20.470 1.356   1.00 78.31 119 A 1 
ATOM   942  C  CB  . ALA A 1 119 ? 7.965   -18.657 3.582   1.00 84.18 119 A 1 
ATOM   943  N  N   . ILE A 1 120 ? 7.756   -20.955 2.179   1.00 83.03 120 A 1 
ATOM   944  C  CA  . ILE A 1 120 ? 7.772   -22.324 1.666   1.00 78.48 120 A 1 
ATOM   945  C  C   . ILE A 1 120 ? 6.589   -23.172 2.118   1.00 78.66 120 A 1 
ATOM   946  O  O   . ILE A 1 120 ? 5.964   -23.861 1.305   1.00 71.46 120 A 1 
ATOM   947  C  CB  . ILE A 1 120 ? 9.089   -23.030 2.047   1.00 72.67 120 A 1 
ATOM   948  C  CG1 . ILE A 1 120 ? 10.284  -22.269 1.471   1.00 65.58 120 A 1 
ATOM   949  C  CG2 . ILE A 1 120 ? 9.081   -24.475 1.549   1.00 64.51 120 A 1 
ATOM   950  C  CD1 . ILE A 1 120 ? 11.633  -22.794 1.922   1.00 59.74 120 A 1 
ATOM   951  N  N   . ASN A 1 121 ? 6.267   -23.113 3.397   1.00 78.84 121 A 1 
ATOM   952  C  CA  . ASN A 1 121 ? 5.175   -23.930 3.930   1.00 75.01 121 A 1 
ATOM   953  C  C   . ASN A 1 121 ? 3.784   -23.401 3.599   1.00 77.17 121 A 1 
ATOM   954  O  O   . ASN A 1 121 ? 2.785   -24.024 3.941   1.00 72.48 121 A 1 
ATOM   955  C  CB  . ASN A 1 121 ? 5.325   -24.086 5.449   1.00 71.51 121 A 1 
ATOM   956  C  CG  . ASN A 1 121 ? 6.580   -24.830 5.835   1.00 66.53 121 A 1 
ATOM   957  O  OD1 . ASN A 1 121 ? 7.071   -25.681 5.095   1.00 61.12 121 A 1 
ATOM   958  N  ND2 . ASN A 1 121 ? 7.116   -24.516 7.007   1.00 59.83 121 A 1 
ATOM   959  N  N   . SER A 1 122 ? 3.720   -22.254 2.940   1.00 80.99 122 A 1 
ATOM   960  C  CA  . SER A 1 122 ? 2.444   -21.671 2.557   1.00 78.67 122 A 1 
ATOM   961  C  C   . SER A 1 122 ? 2.422   -21.365 1.055   1.00 83.03 122 A 1 
ATOM   962  O  O   . SER A 1 122 ? 1.794   -20.410 0.614   1.00 78.34 122 A 1 
ATOM   963  C  CB  . SER A 1 122 ? 2.167   -20.403 3.366   1.00 71.79 122 A 1 
ATOM   964  O  OG  . SER A 1 122 ? 3.246   -19.500 3.284   1.00 66.92 122 A 1 
ATOM   965  N  N   . GLN A 1 123 ? 3.115   -22.190 0.277   1.00 88.54 123 A 1 
ATOM   966  C  CA  . GLN A 1 123 ? 3.179   -21.984 -1.169  1.00 89.88 123 A 1 
ATOM   967  C  C   . GLN A 1 123 ? 1.797   -22.002 -1.811  1.00 92.70 123 A 1 
ATOM   968  O  O   . GLN A 1 123 ? 1.596   -21.464 -2.898  1.00 91.13 123 A 1 
ATOM   969  C  CB  . GLN A 1 123 ? 4.065   -23.045 -1.825  1.00 86.06 123 A 1 
ATOM   970  C  CG  . GLN A 1 123 ? 4.291   -22.819 -3.322  1.00 76.23 123 A 1 
ATOM   971  C  CD  . GLN A 1 123 ? 5.232   -23.833 -3.942  1.00 71.02 123 A 1 
ATOM   972  O  OE1 . GLN A 1 123 ? 5.232   -25.005 -3.557  1.00 65.01 123 A 1 
ATOM   973  N  NE2 . GLN A 1 123 ? 6.031   -23.387 -4.899  1.00 61.20 123 A 1 
ATOM   974  N  N   . TRP A 1 124 ? 0.833   -22.609 -1.122  1.00 93.72 124 A 1 
ATOM   975  C  CA  . TRP A 1 124 ? -0.530  -22.653 -1.629  1.00 94.89 124 A 1 
ATOM   976  C  C   . TRP A 1 124 ? -1.053  -21.256 -1.947  1.00 96.11 124 A 1 
ATOM   977  O  O   . TRP A 1 124 ? -1.833  -21.088 -2.889  1.00 95.57 124 A 1 
ATOM   978  C  CB  . TRP A 1 124 ? -1.470  -23.323 -0.614  1.00 93.35 124 A 1 
ATOM   979  C  CG  . TRP A 1 124 ? -1.678  -22.523 0.638   1.00 90.42 124 A 1 
ATOM   980  C  CD1 . TRP A 1 124 ? -0.977  -22.623 1.802   1.00 85.71 124 A 1 
ATOM   981  C  CD2 . TRP A 1 124 ? -2.640  -21.472 0.842   1.00 90.17 124 A 1 
ATOM   982  N  NE1 . TRP A 1 124 ? -1.433  -21.703 2.716   1.00 82.49 124 A 1 
ATOM   983  C  CE2 . TRP A 1 124 ? -2.450  -20.979 2.152   1.00 87.23 124 A 1 
ATOM   984  C  CE3 . TRP A 1 124 ? -3.641  -20.899 0.042   1.00 83.52 124 A 1 
ATOM   985  C  CZ2 . TRP A 1 124 ? -3.223  -19.940 2.675   1.00 84.12 124 A 1 
ATOM   986  C  CZ3 . TRP A 1 124 ? -4.409  -19.862 0.565   1.00 83.54 124 A 1 
ATOM   987  C  CH2 . TRP A 1 124 ? -4.194  -19.392 1.867   1.00 82.80 124 A 1 
ATOM   988  N  N   . ILE A 1 125 ? -0.632  -20.271 -1.181  1.00 95.61 125 A 1 
ATOM   989  C  CA  . ILE A 1 125 ? -1.129  -18.912 -1.394  1.00 96.50 125 A 1 
ATOM   990  C  C   . ILE A 1 125 ? -0.615  -18.324 -2.710  1.00 97.49 125 A 1 
ATOM   991  O  O   . ILE A 1 125 ? -1.322  -17.577 -3.375  1.00 97.45 125 A 1 
ATOM   992  C  CB  . ILE A 1 125 ? -0.769  -17.964 -0.216  1.00 95.63 125 A 1 
ATOM   993  C  CG1 . ILE A 1 125 ? -1.575  -16.669 -0.326  1.00 93.04 125 A 1 
ATOM   994  C  CG2 . ILE A 1 125 ? 0.730   -17.647 -0.183  1.00 92.83 125 A 1 
ATOM   995  C  CD1 . ILE A 1 125 ? -3.073  -16.867 -0.299  1.00 89.49 125 A 1 
ATOM   996  N  N   . PHE A 1 126 ? 0.616   -18.663 -3.083  1.00 97.11 126 A 1 
ATOM   997  C  CA  . PHE A 1 126 ? 1.175   -18.155 -4.326  1.00 97.49 126 A 1 
ATOM   998  C  C   . PHE A 1 126 ? 0.476   -18.804 -5.518  1.00 97.70 126 A 1 
ATOM   999  O  O   . PHE A 1 126 ? 0.162   -18.131 -6.502  1.00 97.39 126 A 1 
ATOM   1000 C  CB  . PHE A 1 126 ? 2.684   -18.422 -4.392  1.00 97.27 126 A 1 
ATOM   1001 C  CG  . PHE A 1 126 ? 3.452   -17.922 -3.193  1.00 97.38 126 A 1 
ATOM   1002 C  CD1 . PHE A 1 126 ? 3.211   -16.654 -2.671  1.00 96.20 126 A 1 
ATOM   1003 C  CD2 . PHE A 1 126 ? 4.415   -18.725 -2.587  1.00 96.04 126 A 1 
ATOM   1004 C  CE1 . PHE A 1 126 ? 3.907   -16.199 -1.562  1.00 95.46 126 A 1 
ATOM   1005 C  CE2 . PHE A 1 126 ? 5.118   -18.274 -1.486  1.00 95.36 126 A 1 
ATOM   1006 C  CZ  . PHE A 1 126 ? 4.866   -17.009 -0.963  1.00 96.04 126 A 1 
ATOM   1007 N  N   . GLN A 1 127 ? 0.227   -20.096 -5.415  1.00 97.10 127 A 1 
ATOM   1008 C  CA  . GLN A 1 127 ? -0.468  -20.829 -6.471  1.00 97.26 127 A 1 
ATOM   1009 C  C   . GLN A 1 127 ? -1.892  -20.296 -6.621  1.00 97.84 127 A 1 
ATOM   1010 O  O   . GLN A 1 127 ? -2.336  -19.996 -7.732  1.00 97.61 127 A 1 
ATOM   1011 C  CB  . GLN A 1 127 ? -0.502  -22.321 -6.124  1.00 96.21 127 A 1 
ATOM   1012 C  CG  . GLN A 1 127 ? -1.264  -23.198 -7.120  1.00 86.24 127 A 1 
ATOM   1013 C  CD  . GLN A 1 127 ? -0.519  -23.370 -8.435  1.00 80.53 127 A 1 
ATOM   1014 O  OE1 . GLN A 1 127 ? 0.708   -23.398 -8.469  1.00 73.24 127 A 1 
ATOM   1015 N  NE2 . GLN A 1 127 ? -1.266  -23.507 -9.513  1.00 68.57 127 A 1 
ATOM   1016 N  N   . PHE A 1 128 ? -2.588  -20.177 -5.495  1.00 97.65 128 A 1 
ATOM   1017 C  CA  . PHE A 1 128 ? -3.970  -19.709 -5.506  1.00 97.96 128 A 1 
ATOM   1018 C  C   . PHE A 1 128 ? -4.092  -18.279 -6.025  1.00 98.25 128 A 1 
ATOM   1019 O  O   . PHE A 1 128 ? -4.910  -17.988 -6.897  1.00 98.07 128 A 1 
ATOM   1020 C  CB  . PHE A 1 128 ? -4.572  -19.798 -4.102  1.00 97.77 128 A 1 
ATOM   1021 C  CG  . PHE A 1 128 ? -6.031  -19.419 -4.039  1.00 97.78 128 A 1 
ATOM   1022 C  CD1 . PHE A 1 128 ? -7.008  -20.317 -4.432  1.00 97.23 128 A 1 
ATOM   1023 C  CD2 . PHE A 1 128 ? -6.413  -18.156 -3.611  1.00 97.13 128 A 1 
ATOM   1024 C  CE1 . PHE A 1 128 ? -8.355  -19.963 -4.395  1.00 96.55 128 A 1 
ATOM   1025 C  CE2 . PHE A 1 128 ? -7.761  -17.797 -3.572  1.00 96.63 128 A 1 
ATOM   1026 C  CZ  . PHE A 1 128 ? -8.730  -18.701 -3.964  1.00 96.77 128 A 1 
ATOM   1027 N  N   . ALA A 1 129 ? -3.281  -17.375 -5.481  1.00 98.25 129 A 1 
ATOM   1028 C  CA  . ALA A 1 129 ? -3.335  -15.977 -5.890  1.00 98.33 129 A 1 
ATOM   1029 C  C   . ALA A 1 129 ? -2.949  -15.806 -7.357  1.00 98.66 129 A 1 
ATOM   1030 O  O   . ALA A 1 129 ? -3.533  -14.986 -8.069  1.00 98.57 129 A 1 
ATOM   1031 C  CB  . ALA A 1 129 ? -2.437  -15.125 -4.996  1.00 98.22 129 A 1 
ATOM   1032 N  N   . ALA A 1 130 ? -1.961  -16.572 -7.814  1.00 98.34 130 A 1 
ATOM   1033 C  CA  . ALA A 1 130 ? -1.537  -16.490 -9.205  1.00 98.48 130 A 1 
ATOM   1034 C  C   . ALA A 1 130 ? -2.696  -16.884 -10.119 1.00 98.60 130 A 1 
ATOM   1035 O  O   . ALA A 1 130 ? -2.896  -16.285 -11.172 1.00 98.51 130 A 1 
ATOM   1036 C  CB  . ALA A 1 130 ? -0.344  -17.403 -9.454  1.00 98.26 130 A 1 
ATOM   1037 N  N   . GLU A 1 131 ? -3.455  -17.896 -9.710  1.00 98.55 131 A 1 
ATOM   1038 C  CA  . GLU A 1 131 ? -4.599  -18.346 -10.491 1.00 98.47 131 A 1 
ATOM   1039 C  C   . GLU A 1 131 ? -5.694  -17.285 -10.522 1.00 98.69 131 A 1 
ATOM   1040 O  O   . GLU A 1 131 ? -6.327  -17.062 -11.549 1.00 98.37 131 A 1 
ATOM   1041 C  CB  . GLU A 1 131 ? -5.151  -19.654 -9.903  1.00 97.86 131 A 1 
ATOM   1042 C  CG  . GLU A 1 131 ? -4.203  -20.836 -10.059 1.00 86.77 131 A 1 
ATOM   1043 C  CD  . GLU A 1 131 ? -4.665  -22.083 -9.326  1.00 80.53 131 A 1 
ATOM   1044 O  OE1 . GLU A 1 131 ? -5.619  -21.987 -8.520  1.00 75.83 131 A 1 
ATOM   1045 O  OE2 . GLU A 1 131 ? -4.070  -23.157 -9.549  1.00 75.88 131 A 1 
ATOM   1046 N  N   . GLN A 1 132 ? -5.902  -16.613 -9.400  1.00 98.63 132 A 1 
ATOM   1047 C  CA  . GLN A 1 132 ? -6.921  -15.571 -9.330  1.00 98.66 132 A 1 
ATOM   1048 C  C   . GLN A 1 132 ? -6.499  -14.326 -10.112 1.00 98.71 132 A 1 
ATOM   1049 O  O   . GLN A 1 132 ? -7.288  -13.744 -10.847 1.00 98.50 132 A 1 
ATOM   1050 C  CB  . GLN A 1 132 ? -7.222  -15.191 -7.879  1.00 98.55 132 A 1 
ATOM   1051 C  CG  . GLN A 1 132 ? -7.763  -16.343 -7.029  1.00 97.42 132 A 1 
ATOM   1052 C  CD  . GLN A 1 132 ? -8.936  -17.041 -7.682  1.00 96.47 132 A 1 
ATOM   1053 O  OE1 . GLN A 1 132 ? -9.887  -16.396 -8.124  1.00 89.51 132 A 1 
ATOM   1054 N  NE2 . GLN A 1 132 ? -8.870  -18.360 -7.750  1.00 87.97 132 A 1 
ATOM   1055 N  N   . PHE A 1 133 ? -5.234  -13.916 -9.961  1.00 98.85 133 A 1 
ATOM   1056 C  CA  . PHE A 1 133 ? -4.722  -12.730 -10.635 1.00 98.88 133 A 1 
ATOM   1057 C  C   . PHE A 1 133 ? -4.309  -12.981 -12.087 1.00 98.86 133 A 1 
ATOM   1058 O  O   . PHE A 1 133 ? -3.891  -12.050 -12.785 1.00 98.58 133 A 1 
ATOM   1059 C  CB  . PHE A 1 133 ? -3.508  -12.168 -9.881  1.00 98.78 133 A 1 
ATOM   1060 C  CG  . PHE A 1 133 ? -3.823  -11.628 -8.501  1.00 98.74 133 A 1 
ATOM   1061 C  CD1 . PHE A 1 133 ? -5.014  -10.975 -8.235  1.00 98.35 133 A 1 
ATOM   1062 C  CD2 . PHE A 1 133 ? -2.888  -11.738 -7.479  1.00 98.19 133 A 1 
ATOM   1063 C  CE1 . PHE A 1 133 ? -5.283  -10.459 -6.970  1.00 97.82 133 A 1 
ATOM   1064 C  CE2 . PHE A 1 133 ? -3.141  -11.220 -6.218  1.00 97.74 133 A 1 
ATOM   1065 C  CZ  . PHE A 1 133 ? -4.340  -10.578 -5.957  1.00 97.97 133 A 1 
ATOM   1066 N  N   . ALA A 1 134 ? -4.413  -14.221 -12.541 1.00 98.73 134 A 1 
ATOM   1067 C  CA  . ALA A 1 134 ? -4.009  -14.597 -13.889 1.00 98.73 134 A 1 
ATOM   1068 C  C   . ALA A 1 134 ? -4.477  -13.661 -15.010 1.00 98.78 134 A 1 
ATOM   1069 O  O   . ALA A 1 134 ? -3.711  -13.376 -15.930 1.00 98.37 134 A 1 
ATOM   1070 C  CB  . ALA A 1 134 ? -4.449  -16.030 -14.188 1.00 98.43 134 A 1 
ATOM   1071 N  N   . PRO A 1 135 ? -5.720  -13.153 -14.954 1.00 98.61 135 A 1 
ATOM   1072 C  CA  . PRO A 1 135 ? -6.192  -12.255 -16.010 1.00 98.47 135 A 1 
ATOM   1073 C  C   . PRO A 1 135 ? -5.333  -10.997 -16.176 1.00 98.46 135 A 1 
ATOM   1074 O  O   . PRO A 1 135 ? -5.355  -10.372 -17.243 1.00 97.96 135 A 1 
ATOM   1075 C  CB  . PRO A 1 135 ? -7.610  -11.903 -15.571 1.00 97.75 135 A 1 
ATOM   1076 C  CG  . PRO A 1 135 ? -8.041  -13.110 -14.803 1.00 96.14 135 A 1 
ATOM   1077 C  CD  . PRO A 1 135 ? -6.808  -13.466 -14.014 1.00 98.03 135 A 1 
ATOM   1078 N  N   . PHE A 1 136 ? -4.587  -10.626 -15.139 1.00 98.76 136 A 1 
ATOM   1079 C  CA  . PHE A 1 136 ? -3.774  -9.419  -15.171 1.00 98.76 136 A 1 
ATOM   1080 C  C   . PHE A 1 136 ? -2.291  -9.683  -15.417 1.00 98.70 136 A 1 
ATOM   1081 O  O   . PHE A 1 136 ? -1.513  -8.753  -15.611 1.00 98.46 136 A 1 
ATOM   1082 C  CB  . PHE A 1 136 ? -3.912  -8.665  -13.850 1.00 98.75 136 A 1 
ATOM   1083 C  CG  . PHE A 1 136 ? -5.331  -8.547  -13.347 1.00 98.73 136 A 1 
ATOM   1084 C  CD1 . PHE A 1 136 ? -6.285  -7.843  -14.073 1.00 98.37 136 A 1 
ATOM   1085 C  CD2 . PHE A 1 136 ? -5.705  -9.159  -12.157 1.00 98.34 136 A 1 
ATOM   1086 C  CE1 . PHE A 1 136 ? -7.595  -7.756  -13.625 1.00 97.92 136 A 1 
ATOM   1087 C  CE2 . PHE A 1 136 ? -7.012  -9.074  -11.703 1.00 97.92 136 A 1 
ATOM   1088 C  CZ  . PHE A 1 136 ? -7.968  -8.367  -12.428 1.00 98.07 136 A 1 
ATOM   1089 N  N   . LEU A 1 137 ? -1.906  -10.938 -15.399 1.00 98.74 137 A 1 
ATOM   1090 C  CA  . LEU A 1 137 ? -0.502  -11.306 -15.493 1.00 98.79 137 A 1 
ATOM   1091 C  C   . LEU A 1 137 ? -0.098  -11.975 -16.801 1.00 98.67 137 A 1 
ATOM   1092 O  O   . LEU A 1 137 ? -0.891  -12.687 -17.413 1.00 98.34 137 A 1 
ATOM   1093 C  CB  . LEU A 1 137 ? -0.142  -12.243 -14.334 1.00 98.73 137 A 1 
ATOM   1094 C  CG  . LEU A 1 137 ? -0.439  -11.749 -12.911 1.00 98.54 137 A 1 
ATOM   1095 C  CD1 . LEU A 1 137 ? -0.190  -12.883 -11.917 1.00 98.27 137 A 1 
ATOM   1096 C  CD2 . LEU A 1 137 ? 0.433   -10.548 -12.593 1.00 98.09 137 A 1 
ATOM   1097 N  N   . SER A 1 138 ? 1.150   -11.751 -17.200 1.00 98.62 138 A 1 
ATOM   1098 C  CA  . SER A 1 138 ? 1.698   -12.434 -18.364 1.00 98.58 138 A 1 
ATOM   1099 C  C   . SER A 1 138 ? 1.978   -13.860 -17.903 1.00 98.66 138 A 1 
ATOM   1100 O  O   . SER A 1 138 ? 2.042   -14.132 -16.703 1.00 98.40 138 A 1 
ATOM   1101 C  CB  . SER A 1 138 ? 2.997   -11.772 -18.814 1.00 98.20 138 A 1 
ATOM   1102 O  OG  . SER A 1 138 ? 3.997   -11.901 -17.827 1.00 96.99 138 A 1 
ATOM   1103 N  N   . GLN A 1 139 ? 2.172   -14.780 -18.844 1.00 98.45 139 A 1 
ATOM   1104 C  CA  . GLN A 1 139 ? 2.438   -16.165 -18.478 1.00 98.37 139 A 1 
ATOM   1105 C  C   . GLN A 1 139 ? 3.703   -16.286 -17.632 1.00 98.43 139 A 1 
ATOM   1106 O  O   . GLN A 1 139 ? 3.745   -17.048 -16.668 1.00 97.96 139 A 1 
ATOM   1107 C  CB  . GLN A 1 139 ? 2.574   -17.034 -19.732 1.00 97.97 139 A 1 
ATOM   1108 C  CG  . GLN A 1 139 ? 2.721   -18.527 -19.434 1.00 90.25 139 A 1 
ATOM   1109 C  CD  . GLN A 1 139 ? 1.588   -19.061 -18.581 1.00 85.62 139 A 1 
ATOM   1110 O  OE1 . GLN A 1 139 ? 0.418   -18.741 -18.803 1.00 79.88 139 A 1 
ATOM   1111 N  NE2 . GLN A 1 139 ? 1.924   -19.877 -17.599 1.00 76.56 139 A 1 
ATOM   1112 N  N   . ASN A 1 140 ? 4.751   -15.515 -17.990 1.00 98.33 140 A 1 
ATOM   1113 C  CA  . ASN A 1 140 ? 5.988   -15.549 -17.220 1.00 98.26 140 A 1 
ATOM   1114 C  C   . ASN A 1 140 ? 5.767   -15.033 -15.803 1.00 98.43 140 A 1 
ATOM   1115 O  O   . ASN A 1 140 ? 6.312   -15.570 -14.836 1.00 98.08 140 A 1 
ATOM   1116 C  CB  . ASN A 1 140 ? 7.081   -14.722 -17.903 1.00 97.30 140 A 1 
ATOM   1117 C  CG  . ASN A 1 140 ? 7.617   -15.392 -19.163 1.00 85.63 140 A 1 
ATOM   1118 O  OD1 . ASN A 1 140 ? 7.448   -16.590 -19.364 1.00 74.60 140 A 1 
ATOM   1119 N  ND2 . ASN A 1 140 ? 8.281   -14.609 -20.000 1.00 75.20 140 A 1 
ATOM   1120 N  N   . ALA A 1 141 ? 4.946   -13.998 -15.672 1.00 98.67 141 A 1 
ATOM   1121 C  CA  . ALA A 1 141 ? 4.646   -13.432 -14.362 1.00 98.74 141 A 1 
ATOM   1122 C  C   . ALA A 1 141 ? 3.871   -14.433 -13.510 1.00 98.73 141 A 1 
ATOM   1123 O  O   . ALA A 1 141 ? 4.097   -14.535 -12.306 1.00 98.62 141 A 1 
ATOM   1124 C  CB  . ALA A 1 141 ? 3.853   -12.139 -14.513 1.00 98.75 141 A 1 
ATOM   1125 N  N   . ILE A 1 142 ? 2.964   -15.164 -14.136 1.00 98.75 142 A 1 
ATOM   1126 C  CA  . ILE A 1 142 ? 2.182   -16.174 -13.423 1.00 98.63 142 A 1 
ATOM   1127 C  C   . ILE A 1 142 ? 3.099   -17.241 -12.835 1.00 98.46 142 A 1 
ATOM   1128 O  O   . ILE A 1 142 ? 2.978   -17.599 -11.670 1.00 98.10 142 A 1 
ATOM   1129 C  CB  . ILE A 1 142 ? 1.151   -16.844 -14.364 1.00 98.60 142 A 1 
ATOM   1130 C  CG1 . ILE A 1 142 ? 0.050   -15.846 -14.725 1.00 97.97 142 A 1 
ATOM   1131 C  CG2 . ILE A 1 142 ? 0.543   -18.090 -13.708 1.00 97.99 142 A 1 
ATOM   1132 C  CD1 . ILE A 1 142 ? -0.920  -16.342 -15.787 1.00 96.31 142 A 1 
ATOM   1133 N  N   . GLU A 1 143 ? 4.027   -17.734 -13.642 1.00 98.37 143 A 1 
ATOM   1134 C  CA  . GLU A 1 143 ? 4.949   -18.770 -13.174 1.00 98.04 143 A 1 
ATOM   1135 C  C   . GLU A 1 143 ? 5.834   -18.260 -12.041 1.00 97.91 143 A 1 
ATOM   1136 O  O   . GLU A 1 143 ? 6.096   -18.980 -11.073 1.00 97.39 143 A 1 
ATOM   1137 C  CB  . GLU A 1 143 ? 5.803   -19.277 -14.332 1.00 97.75 143 A 1 
ATOM   1138 C  CG  . GLU A 1 143 ? 5.013   -20.004 -15.415 1.00 91.69 143 A 1 
ATOM   1139 C  CD  . GLU A 1 143 ? 4.165   -21.140 -14.847 1.00 86.31 143 A 1 
ATOM   1140 O  OE1 . GLU A 1 143 ? 4.693   -21.923 -14.026 1.00 79.92 143 A 1 
ATOM   1141 O  OE2 . GLU A 1 143 ? 2.981   -21.240 -15.218 1.00 80.60 143 A 1 
ATOM   1142 N  N   . SER A 1 144 ? 6.286   -17.032 -12.153 1.00 98.07 144 A 1 
ATOM   1143 C  CA  . SER A 1 144 ? 7.133   -16.446 -11.117 1.00 98.17 144 A 1 
ATOM   1144 C  C   . SER A 1 144 ? 6.321   -16.235 -9.827  1.00 98.03 144 A 1 
ATOM   1145 O  O   . SER A 1 144 ? 6.797   -16.523 -8.729  1.00 97.67 144 A 1 
ATOM   1146 C  CB  . SER A 1 144 ? 7.713   -15.118 -11.598 1.00 98.11 144 A 1 
ATOM   1147 O  OG  . SER A 1 144 ? 8.653   -14.607 -10.673 1.00 93.86 144 A 1 
ATOM   1148 N  N   . PHE A 1 145 ? 5.100   -15.758 -9.984  1.00 98.35 145 A 1 
ATOM   1149 C  CA  . PHE A 1 145 ? 4.210   -15.519 -8.848  1.00 98.39 145 A 1 
ATOM   1150 C  C   . PHE A 1 145 ? 3.965   -16.819 -8.086  1.00 98.19 145 A 1 
ATOM   1151 O  O   . PHE A 1 145 ? 3.977   -16.841 -6.855  1.00 97.66 145 A 1 
ATOM   1152 C  CB  . PHE A 1 145 ? 2.880   -14.920 -9.338  1.00 98.37 145 A 1 
ATOM   1153 C  CG  . PHE A 1 145 ? 2.091   -14.199 -8.263  1.00 98.45 145 A 1 
ATOM   1154 C  CD1 . PHE A 1 145 ? 1.593   -14.887 -7.163  1.00 98.03 145 A 1 
ATOM   1155 C  CD2 . PHE A 1 145 ? 1.835   -12.841 -8.368  1.00 97.91 145 A 1 
ATOM   1156 C  CE1 . PHE A 1 145 ? 0.869   -14.223 -6.175  1.00 97.56 145 A 1 
ATOM   1157 C  CE2 . PHE A 1 145 ? 1.107   -12.177 -7.389  1.00 97.50 145 A 1 
ATOM   1158 C  CZ  . PHE A 1 145 ? 0.621   -12.864 -6.288  1.00 97.92 145 A 1 
ATOM   1159 N  N   . LYS A 1 146 ? 3.749   -17.898 -8.832  1.00 97.96 146 A 1 
ATOM   1160 C  CA  . LYS A 1 146 ? 3.497   -19.200 -8.221  1.00 97.40 146 A 1 
ATOM   1161 C  C   . LYS A 1 146 ? 4.665   -19.663 -7.353  1.00 96.99 146 A 1 
ATOM   1162 O  O   . LYS A 1 146 ? 4.475   -20.387 -6.382  1.00 96.35 146 A 1 
ATOM   1163 C  CB  . LYS A 1 146 ? 3.228   -20.259 -9.297  1.00 97.28 146 A 1 
ATOM   1164 C  CG  . LYS A 1 146 ? 1.870   -20.135 -9.971  1.00 95.38 146 A 1 
ATOM   1165 C  CD  . LYS A 1 146 ? 1.681   -21.227 -11.016 1.00 93.36 146 A 1 
ATOM   1166 C  CE  . LYS A 1 146 ? 0.308   -21.155 -11.648 1.00 87.95 146 A 1 
ATOM   1167 N  NZ  . LYS A 1 146 ? 0.132   -22.204 -12.705 1.00 82.67 146 A 1 
ATOM   1168 N  N   . HIS A 1 147 ? 5.873   -19.226 -7.709  1.00 97.00 147 A 1 
ATOM   1169 C  CA  . HIS A 1 147 ? 7.059   -19.623 -6.963  1.00 96.72 147 A 1 
ATOM   1170 C  C   . HIS A 1 147 ? 7.161   -18.922 -5.608  1.00 96.78 147 A 1 
ATOM   1171 O  O   . HIS A 1 147 ? 7.387   -19.569 -4.586  1.00 95.78 147 A 1 
ATOM   1172 C  CB  . HIS A 1 147 ? 8.317   -19.342 -7.780  1.00 96.15 147 A 1 
ATOM   1173 C  CG  . HIS A 1 147 ? 9.587   -19.663 -7.045  1.00 91.87 147 A 1 
ATOM   1174 N  ND1 . HIS A 1 147 ? 9.938   -20.947 -6.689  1.00 81.62 147 A 1 
ATOM   1175 C  CD2 . HIS A 1 147 ? 10.577  -18.865 -6.575  1.00 82.16 147 A 1 
ATOM   1176 C  CE1 . HIS A 1 147 ? 11.086  -20.925 -6.042  1.00 82.63 147 A 1 
ATOM   1177 N  NE2 . HIS A 1 147 ? 11.495  -19.678 -5.950  1.00 84.68 147 A 1 
ATOM   1178 N  N   . GLY A 1 148 ? 6.989   -17.590 -5.603  1.00 97.43 148 A 1 
ATOM   1179 C  CA  . GLY A 1 148 ? 7.156   -16.859 -4.358  1.00 97.54 148 A 1 
ATOM   1180 C  C   . GLY A 1 148 ? 6.396   -15.551 -4.216  1.00 97.90 148 A 1 
ATOM   1181 O  O   . GLY A 1 148 ? 6.636   -14.800 -3.281  1.00 97.75 148 A 1 
ATOM   1182 N  N   . GLY A 1 149 ? 5.478   -15.276 -5.134  1.00 98.01 149 A 1 
ATOM   1183 C  CA  . GLY A 1 149 ? 4.704   -14.056 -5.054  1.00 98.26 149 A 1 
ATOM   1184 C  C   . GLY A 1 149 ? 5.398   -12.822 -5.615  1.00 98.59 149 A 1 
ATOM   1185 O  O   . GLY A 1 149 ? 4.917   -11.699 -5.440  1.00 98.38 149 A 1 
ATOM   1186 N  N   . TYR A 1 150 ? 6.520   -13.019 -6.297  1.00 98.53 150 A 1 
ATOM   1187 C  CA  . TYR A 1 150 ? 7.249   -11.918 -6.915  1.00 98.52 150 A 1 
ATOM   1188 C  C   . TYR A 1 150 ? 7.345   -12.156 -8.418  1.00 98.63 150 A 1 
ATOM   1189 O  O   . TYR A 1 150 ? 7.302   -13.308 -8.874  1.00 98.47 150 A 1 
ATOM   1190 C  CB  . TYR A 1 150 ? 8.640   -11.759 -6.297  1.00 98.39 150 A 1 
ATOM   1191 C  CG  . TYR A 1 150 ? 9.516   -12.994 -6.304  1.00 98.35 150 A 1 
ATOM   1192 C  CD1 . TYR A 1 150 ? 10.225  -13.374 -7.444  1.00 97.92 150 A 1 
ATOM   1193 C  CD2 . TYR A 1 150 ? 9.671   -13.764 -5.153  1.00 97.83 150 A 1 
ATOM   1194 C  CE1 . TYR A 1 150 ? 11.058  -14.490 -7.441  1.00 97.50 150 A 1 
ATOM   1195 C  CE2 . TYR A 1 150 ? 10.500  -14.884 -5.136  1.00 97.52 150 A 1 
ATOM   1196 C  CZ  . TYR A 1 150 ? 11.194  -15.241 -6.292  1.00 97.65 150 A 1 
ATOM   1197 O  OH  . TYR A 1 150 ? 12.019  -16.341 -6.273  1.00 96.89 150 A 1 
ATOM   1198 N  N   . TYR A 1 151 ? 7.464   -11.086 -9.194  1.00 98.85 151 A 1 
ATOM   1199 C  CA  . TYR A 1 151 ? 7.491   -11.203 -10.645 1.00 98.93 151 A 1 
ATOM   1200 C  C   . TYR A 1 151 ? 7.797   -9.870  -11.317 1.00 98.96 151 A 1 
ATOM   1201 O  O   . TYR A 1 151 ? 7.931   -8.844  -10.652 1.00 98.90 151 A 1 
ATOM   1202 C  CB  . TYR A 1 151 ? 6.131   -11.706 -11.153 1.00 98.89 151 A 1 
ATOM   1203 C  CG  . TYR A 1 151 ? 4.995   -10.725 -10.895 1.00 98.91 151 A 1 
ATOM   1204 C  CD1 . TYR A 1 151 ? 4.327   -10.699 -9.668  1.00 98.83 151 A 1 
ATOM   1205 C  CD2 . TYR A 1 151 ? 4.609   -9.812  -11.873 1.00 98.79 151 A 1 
ATOM   1206 C  CE1 . TYR A 1 151 ? 3.301   -9.790  -9.422  1.00 98.76 151 A 1 
ATOM   1207 C  CE2 . TYR A 1 151 ? 3.578   -8.894  -11.642 1.00 98.77 151 A 1 
ATOM   1208 C  CZ  . TYR A 1 151 ? 2.929   -8.888  -10.412 1.00 98.86 151 A 1 
ATOM   1209 O  OH  . TYR A 1 151 ? 1.918   -7.994  -10.185 1.00 98.75 151 A 1 
ATOM   1210 N  N   . THR A 1 152 ? 7.909   -9.896  -12.634 1.00 98.96 152 A 1 
ATOM   1211 C  CA  . THR A 1 152 ? 8.107   -8.688  -13.420 1.00 98.90 152 A 1 
ATOM   1212 C  C   . THR A 1 152 ? 7.189   -8.723  -14.633 1.00 98.83 152 A 1 
ATOM   1213 O  O   . THR A 1 152 ? 6.802   -9.801  -15.097 1.00 98.64 152 A 1 
ATOM   1214 C  CB  . THR A 1 152 ? 9.559   -8.537  -13.943 1.00 98.64 152 A 1 
ATOM   1215 O  OG1 . THR A 1 152 ? 9.819   -9.533  -14.939 1.00 96.19 152 A 1 
ATOM   1216 C  CG2 . THR A 1 152 ? 10.558  -8.686  -12.809 1.00 96.49 152 A 1 
ATOM   1217 N  N   . MET A 1 153 ? 6.841   -7.542  -15.133 1.00 98.89 153 A 1 
ATOM   1218 C  CA  . MET A 1 153 ? 6.044   -7.399  -16.346 1.00 98.71 153 A 1 
ATOM   1219 C  C   . MET A 1 153 ? 6.425   -6.072  -16.987 1.00 98.84 153 A 1 
ATOM   1220 O  O   . MET A 1 153 ? 6.540   -5.066  -16.293 1.00 98.59 153 A 1 
ATOM   1221 C  CB  . MET A 1 153 ? 4.535   -7.379  -16.070 1.00 98.24 153 A 1 
ATOM   1222 C  CG  . MET A 1 153 ? 3.930   -8.715  -15.675 1.00 94.20 153 A 1 
ATOM   1223 S  SD  . MET A 1 153 ? 2.129   -8.726  -15.893 1.00 95.61 153 A 1 
ATOM   1224 C  CE  . MET A 1 153 ? 1.619   -7.451  -14.739 1.00 90.20 153 A 1 
ATOM   1225 N  N   . PRO A 1 154 ? 6.605   -6.044  -18.300 1.00 98.61 154 A 1 
ATOM   1226 C  CA  . PRO A 1 154 ? 6.942   -4.779  -18.956 1.00 98.59 154 A 1 
ATOM   1227 C  C   . PRO A 1 154 ? 5.697   -3.899  -19.053 1.00 98.50 154 A 1 
ATOM   1228 O  O   . PRO A 1 154 ? 4.593   -4.396  -19.272 1.00 98.20 154 A 1 
ATOM   1229 C  CB  . PRO A 1 154 ? 7.427   -5.222  -20.331 1.00 97.89 154 A 1 
ATOM   1230 C  CG  . PRO A 1 154 ? 6.634   -6.467  -20.591 1.00 95.30 154 A 1 
ATOM   1231 C  CD  . PRO A 1 154 ? 6.626   -7.170  -19.255 1.00 98.05 154 A 1 
ATOM   1232 N  N   . PHE A 1 155 ? 5.875   -2.595  -18.872 1.00 98.48 155 A 1 
ATOM   1233 C  CA  . PHE A 1 155 ? 4.754   -1.683  -19.029 1.00 98.44 155 A 1 
ATOM   1234 C  C   . PHE A 1 155 ? 4.415   -1.641  -20.521 1.00 98.17 155 A 1 
ATOM   1235 O  O   . PHE A 1 155 ? 5.308   -1.730  -21.360 1.00 97.61 155 A 1 
ATOM   1236 C  CB  . PHE A 1 155 ? 5.128   -0.280  -18.547 1.00 98.47 155 A 1 
ATOM   1237 C  CG  . PHE A 1 155 ? 5.046   -0.098  -17.052 1.00 98.63 155 A 1 
ATOM   1238 C  CD1 . PHE A 1 155 ? 3.847   0.258   -16.460 1.00 98.41 155 A 1 
ATOM   1239 C  CD2 . PHE A 1 155 ? 6.164   -0.286  -16.253 1.00 98.37 155 A 1 
ATOM   1240 C  CE1 . PHE A 1 155 ? 3.758   0.429   -15.076 1.00 98.20 155 A 1 
ATOM   1241 C  CE2 . PHE A 1 155 ? 6.082   -0.121  -14.871 1.00 98.21 155 A 1 
ATOM   1242 C  CZ  . PHE A 1 155 ? 4.880   0.240   -14.288 1.00 98.43 155 A 1 
ATOM   1243 N  N   . PRO A 1 156 ? 3.134   -1.511  -20.881 1.00 97.85 156 A 1 
ATOM   1244 C  CA  . PRO A 1 156 ? 2.720   -1.466  -22.279 1.00 97.21 156 A 1 
ATOM   1245 C  C   . PRO A 1 156 ? 3.392   -0.330  -23.055 1.00 96.95 156 A 1 
ATOM   1246 O  O   . PRO A 1 156 ? 3.475   0.795   -22.572 1.00 95.64 156 A 1 
ATOM   1247 C  CB  . PRO A 1 156 ? 1.207   -1.263  -22.191 1.00 96.34 156 A 1 
ATOM   1248 C  CG  . PRO A 1 156 ? 0.851   -1.926  -20.891 1.00 95.05 156 A 1 
ATOM   1249 C  CD  . PRO A 1 156 ? 1.969   -1.512  -19.974 1.00 97.34 156 A 1 
ATOM   1250 N  N   . ALA A 1 157 ? 3.855   -0.631  -24.246 1.00 94.40 157 A 1 
ATOM   1251 C  CA  . ALA A 1 157 ? 4.536   0.358   -25.080 1.00 92.93 157 A 1 
ATOM   1252 C  C   . ALA A 1 157 ? 3.640   1.517   -25.507 1.00 92.82 157 A 1 
ATOM   1253 O  O   . ALA A 1 157 ? 4.128   2.631   -25.718 1.00 89.20 157 A 1 
ATOM   1254 C  CB  . ALA A 1 157 ? 5.127   -0.322  -26.311 1.00 90.12 157 A 1 
ATOM   1255 N  N   . HIS A 1 158 ? 2.343   1.273   -25.627 1.00 92.49 158 A 1 
ATOM   1256 C  CA  . HIS A 1 158 ? 1.419   2.310   -26.081 1.00 92.01 158 A 1 
ATOM   1257 C  C   . HIS A 1 158 ? 1.242   3.457   -25.092 1.00 93.14 158 A 1 
ATOM   1258 O  O   . HIS A 1 158 ? 0.568   4.444   -25.393 1.00 91.22 158 A 1 
ATOM   1259 C  CB  . HIS A 1 158 ? 0.052   1.706   -26.417 1.00 89.74 158 A 1 
ATOM   1260 C  CG  . HIS A 1 158 ? -0.722  1.245   -25.219 1.00 85.92 158 A 1 
ATOM   1261 N  ND1 . HIS A 1 158 ? -0.795  -0.079  -24.850 1.00 76.01 158 A 1 
ATOM   1262 C  CD2 . HIS A 1 158 ? -1.466  1.922   -24.322 1.00 75.41 158 A 1 
ATOM   1263 C  CE1 . HIS A 1 158 ? -1.543  -0.189  -23.766 1.00 73.68 158 A 1 
ATOM   1264 N  NE2 . HIS A 1 158 ? -1.964  1.013   -23.419 1.00 75.75 158 A 1 
ATOM   1265 N  N   . LEU A 1 159 ? 1.847   3.345   -23.908 1.00 95.64 159 A 1 
ATOM   1266 C  CA  . LEU A 1 159 ? 1.750   4.392   -22.898 1.00 95.68 159 A 1 
ATOM   1267 C  C   . LEU A 1 159 ? 2.675   5.585   -23.172 1.00 94.98 159 A 1 
ATOM   1268 O  O   . LEU A 1 159 ? 2.696   6.547   -22.405 1.00 91.64 159 A 1 
ATOM   1269 C  CB  . LEU A 1 159 ? 2.045   3.814   -21.513 1.00 95.56 159 A 1 
ATOM   1270 C  CG  . LEU A 1 159 ? 1.047   2.780   -20.985 1.00 95.88 159 A 1 
ATOM   1271 C  CD1 . LEU A 1 159 ? 1.562   2.176   -19.689 1.00 95.18 159 A 1 
ATOM   1272 C  CD2 . LEU A 1 159 ? -0.313  3.433   -20.773 1.00 95.16 159 A 1 
ATOM   1273 N  N   . GLY A 1 160 ? 3.439   5.511   -24.248 1.00 94.50 160 A 1 
ATOM   1274 C  CA  . GLY A 1 160 ? 4.329   6.610   -24.597 1.00 94.42 160 A 1 
ATOM   1275 C  C   . GLY A 1 160 ? 5.689   6.513   -23.933 1.00 95.24 160 A 1 
ATOM   1276 O  O   . GLY A 1 160 ? 6.404   7.507   -23.810 1.00 92.10 160 A 1 
ATOM   1277 N  N   . ILE A 1 161 ? 6.056   5.323   -23.514 1.00 95.80 161 A 1 
ATOM   1278 C  CA  . ILE A 1 161 ? 7.334   5.073   -22.862 1.00 95.86 161 A 1 
ATOM   1279 C  C   . ILE A 1 161 ? 8.466   5.155   -23.889 1.00 95.94 161 A 1 
ATOM   1280 O  O   . ILE A 1 161 ? 8.375   4.575   -24.965 1.00 93.83 161 A 1 
ATOM   1281 C  CB  . ILE A 1 161 ? 7.332   3.686   -22.188 1.00 93.81 161 A 1 
ATOM   1282 C  CG1 . ILE A 1 161 ? 6.246   3.649   -21.107 1.00 87.06 161 A 1 
ATOM   1283 C  CG2 . ILE A 1 161 ? 8.691   3.375   -21.593 1.00 85.32 161 A 1 
ATOM   1284 C  CD1 . ILE A 1 161 ? 5.954   2.266   -20.571 1.00 84.94 161 A 1 
ATOM   1285 N  N   . LYS A 1 162 ? 9.526   5.893   -23.528 1.00 95.57 162 A 1 
ATOM   1286 C  CA  . LYS A 1 162 ? 10.642  6.097   -24.449 1.00 95.56 162 A 1 
ATOM   1287 C  C   . LYS A 1 162 ? 11.825  5.155   -24.227 1.00 95.53 162 A 1 
ATOM   1288 O  O   . LYS A 1 162 ? 12.695  5.032   -25.091 1.00 92.06 162 A 1 
ATOM   1289 C  CB  . LYS A 1 162 ? 11.119  7.547   -24.374 1.00 94.29 162 A 1 
ATOM   1290 C  CG  . LYS A 1 162 ? 10.037  8.563   -24.729 1.00 91.65 162 A 1 
ATOM   1291 C  CD  . LYS A 1 162 ? 9.472   8.321   -26.120 1.00 84.27 162 A 1 
ATOM   1292 C  CE  . LYS A 1 162 ? 8.394   9.332   -26.458 1.00 78.44 162 A 1 
ATOM   1293 N  NZ  . LYS A 1 162 ? 7.808   9.094   -27.807 1.00 68.33 162 A 1 
ATOM   1294 N  N   . VAL A 1 163 ? 11.860  4.512   -23.066 1.00 95.43 163 A 1 
ATOM   1295 C  CA  . VAL A 1 163 ? 12.879  3.513   -22.777 1.00 95.79 163 A 1 
ATOM   1296 C  C   . VAL A 1 163 ? 12.137  2.340   -22.141 1.00 96.33 163 A 1 
ATOM   1297 O  O   . VAL A 1 163 ? 11.135  2.552   -21.456 1.00 94.90 163 A 1 
ATOM   1298 C  CB  . VAL A 1 163 ? 13.968  4.020   -21.795 1.00 93.32 163 A 1 
ATOM   1299 C  CG1 . VAL A 1 163 ? 14.711  5.195   -22.405 1.00 85.20 163 A 1 
ATOM   1300 C  CG2 . VAL A 1 163 ? 13.355  4.412   -20.463 1.00 85.83 163 A 1 
ATOM   1301 N  N   . PRO A 1 164 ? 12.597  1.107   -22.352 1.00 97.20 164 A 1 
ATOM   1302 C  CA  . PRO A 1 164 ? 11.904  -0.044  -21.774 1.00 97.30 164 A 1 
ATOM   1303 C  C   . PRO A 1 164 ? 11.725  0.127   -20.268 1.00 97.76 164 A 1 
ATOM   1304 O  O   . PRO A 1 164 ? 12.697  0.330   -19.541 1.00 97.21 164 A 1 
ATOM   1305 C  CB  . PRO A 1 164 ? 12.838  -1.212  -22.115 1.00 96.37 164 A 1 
ATOM   1306 C  CG  . PRO A 1 164 ? 13.466  -0.783  -23.407 1.00 94.29 164 A 1 
ATOM   1307 C  CD  . PRO A 1 164 ? 13.756  0.678   -23.165 1.00 96.54 164 A 1 
ATOM   1308 N  N   . LEU A 1 165 ? 10.473  0.059   -19.817 1.00 98.25 165 A 1 
ATOM   1309 C  CA  . LEU A 1 165 ? 10.163  0.231   -18.405 1.00 98.47 165 A 1 
ATOM   1310 C  C   . LEU A 1 165 ? 9.420   -0.999  -17.901 1.00 98.51 165 A 1 
ATOM   1311 O  O   . LEU A 1 165 ? 8.479   -1.474  -18.539 1.00 98.40 165 A 1 
ATOM   1312 C  CB  . LEU A 1 165 ? 9.305   1.478   -18.205 1.00 98.32 165 A 1 
ATOM   1313 C  CG  . LEU A 1 165 ? 8.902   1.823   -16.766 1.00 97.91 165 A 1 
ATOM   1314 C  CD1 . LEU A 1 165 ? 10.136  2.136   -15.942 1.00 97.27 165 A 1 
ATOM   1315 C  CD2 . LEU A 1 165 ? 7.949   3.012   -16.773 1.00 97.27 165 A 1 
ATOM   1316 N  N   . ASN A 1 166 ? 9.852   -1.509  -16.754 1.00 98.65 166 A 1 
ATOM   1317 C  CA  . ASN A 1 166 ? 9.265   -2.715  -16.196 1.00 98.74 166 A 1 
ATOM   1318 C  C   . ASN A 1 166 ? 8.667   -2.543  -14.811 1.00 98.86 166 A 1 
ATOM   1319 O  O   . ASN A 1 166 ? 9.169   -1.774  -13.996 1.00 98.75 166 A 1 
ATOM   1320 C  CB  . ASN A 1 166 ? 10.329  -3.815  -16.122 1.00 98.69 166 A 1 
ATOM   1321 C  CG  . ASN A 1 166 ? 10.905  -4.167  -17.479 1.00 98.55 166 A 1 
ATOM   1322 O  OD1 . ASN A 1 166 ? 10.351  -4.997  -18.190 1.00 93.96 166 A 1 
ATOM   1323 N  ND2 . ASN A 1 166 ? 12.015  -3.532  -17.836 1.00 93.63 166 A 1 
ATOM   1324 N  N   . ALA A 1 167 ? 7.592   -3.274  -14.559 1.00 98.89 167 A 1 
ATOM   1325 C  CA  . ALA A 1 167 ? 6.986   -3.316  -13.239 1.00 98.87 167 A 1 
ATOM   1326 C  C   . ALA A 1 167 ? 7.652   -4.504  -12.555 1.00 98.97 167 A 1 
ATOM   1327 O  O   . ALA A 1 167 ? 7.681   -5.604  -13.102 1.00 98.85 167 A 1 
ATOM   1328 C  CB  . ALA A 1 167 ? 5.488   -3.542  -13.342 1.00 98.81 167 A 1 
ATOM   1329 N  N   . VAL A 1 168 ? 8.224   -4.272  -11.376 1.00 98.97 168 A 1 
ATOM   1330 C  CA  . VAL A 1 168 ? 8.867   -5.333  -10.617 1.00 98.99 168 A 1 
ATOM   1331 C  C   . VAL A 1 168 ? 8.194   -5.413  -9.255  1.00 98.94 168 A 1 
ATOM   1332 O  O   . VAL A 1 168 ? 8.180   -4.440  -8.512  1.00 98.92 168 A 1 
ATOM   1333 C  CB  . VAL A 1 168 ? 10.372  -5.059  -10.422 1.00 98.93 168 A 1 
ATOM   1334 C  CG1 . VAL A 1 168 ? 11.008  -6.153  -9.580  1.00 98.72 168 A 1 
ATOM   1335 C  CG2 . VAL A 1 168 ? 11.068  -4.966  -11.784 1.00 98.74 168 A 1 
ATOM   1336 N  N   . VAL A 1 169 ? 7.636   -6.573  -8.940  1.00 98.98 169 A 1 
ATOM   1337 C  CA  . VAL A 1 169 ? 6.962   -6.770  -7.663  1.00 98.91 169 A 1 
ATOM   1338 C  C   . VAL A 1 169 ? 7.790   -7.672  -6.762  1.00 98.93 169 A 1 
ATOM   1339 O  O   . VAL A 1 169 ? 8.160   -8.779  -7.148  1.00 98.84 169 A 1 
ATOM   1340 C  CB  . VAL A 1 169 ? 5.563   -7.395  -7.864  1.00 98.91 169 A 1 
ATOM   1341 C  CG1 . VAL A 1 169 ? 4.954   -7.793  -6.521  1.00 98.54 169 A 1 
ATOM   1342 C  CG2 . VAL A 1 169 ? 4.658   -6.404  -8.577  1.00 98.56 169 A 1 
ATOM   1343 N  N   . LEU A 1 170 ? 8.080   -7.185  -5.551  1.00 98.95 170 A 1 
ATOM   1344 C  CA  . LEU A 1 170 ? 8.806   -7.963  -4.564  1.00 98.97 170 A 1 
ATOM   1345 C  C   . LEU A 1 170 ? 7.851   -8.371  -3.453  1.00 98.92 170 A 1 
ATOM   1346 O  O   . LEU A 1 170 ? 7.007   -7.586  -3.025  1.00 98.73 170 A 1 
ATOM   1347 C  CB  . LEU A 1 170 ? 9.957   -7.152  -3.959  1.00 98.90 170 A 1 
ATOM   1348 C  CG  . LEU A 1 170 ? 11.107  -6.762  -4.894  1.00 98.65 170 A 1 
ATOM   1349 C  CD1 . LEU A 1 170 ? 12.162  -5.999  -4.108  1.00 98.32 170 A 1 
ATOM   1350 C  CD2 . LEU A 1 170 ? 11.714  -8.005  -5.528  1.00 98.15 170 A 1 
ATOM   1351 N  N   . ASN A 1 171 ? 7.998   -9.609  -2.984  1.00 98.82 171 A 1 
ATOM   1352 C  CA  . ASN A 1 171 ? 7.182   -10.095 -1.880  1.00 98.76 171 A 1 
ATOM   1353 C  C   . ASN A 1 171 ? 7.966   -9.889  -0.589  1.00 98.63 171 A 1 
ATOM   1354 O  O   . ASN A 1 171 ? 8.687   -10.770 -0.131  1.00 98.35 171 A 1 
ATOM   1355 C  CB  . ASN A 1 171 ? 6.857   -11.573 -2.063  1.00 98.45 171 A 1 
ATOM   1356 C  CG  . ASN A 1 171 ? 6.025   -12.122 -0.927  1.00 98.25 171 A 1 
ATOM   1357 O  OD1 . ASN A 1 171 ? 5.614   -11.390 -0.031  1.00 96.77 171 A 1 
ATOM   1358 N  ND2 . ASN A 1 171 ? 5.763   -13.421 -0.952  1.00 95.83 171 A 1 
ATOM   1359 N  N   . THR A 1 172 ? 7.818   -8.698  0.009   1.00 98.75 172 A 1 
ATOM   1360 C  CA  . THR A 1 172 ? 8.543   -8.397  1.236   1.00 98.71 172 A 1 
ATOM   1361 C  C   . THR A 1 172 ? 7.869   -8.948  2.482   1.00 98.66 172 A 1 
ATOM   1362 O  O   . THR A 1 172 ? 8.397   -8.802  3.582   1.00 98.37 172 A 1 
ATOM   1363 C  CB  . THR A 1 172 ? 8.770   -6.883  1.397   1.00 98.75 172 A 1 
ATOM   1364 O  OG1 . THR A 1 172 ? 7.533   -6.182  1.256   1.00 98.22 172 A 1 
ATOM   1365 C  CG2 . THR A 1 172 ? 9.752   -6.393  0.342   1.00 97.77 172 A 1 
ATOM   1366 N  N   . VAL A 1 173 ? 6.726   -9.613  2.318   1.00 98.60 173 A 1 
ATOM   1367 C  CA  . VAL A 1 173 ? 6.098   -10.281 3.455   1.00 98.45 173 A 1 
ATOM   1368 C  C   . VAL A 1 173 ? 7.037   -11.406 3.879   1.00 98.38 173 A 1 
ATOM   1369 O  O   . VAL A 1 173 ? 7.031   -11.839 5.031   1.00 97.90 173 A 1 
ATOM   1370 C  CB  . VAL A 1 173 ? 4.708   -10.855 3.089   1.00 98.24 173 A 1 
ATOM   1371 C  CG1 . VAL A 1 173 ? 4.117   -11.597 4.273   1.00 97.73 173 A 1 
ATOM   1372 C  CG2 . VAL A 1 173 ? 3.784   -9.733  2.659   1.00 97.74 173 A 1 
ATOM   1373 N  N   . LEU A 1 174 ? 7.886   -11.859 2.959   1.00 98.35 174 A 1 
ATOM   1374 C  CA  . LEU A 1 174 ? 8.878   -12.884 3.264   1.00 98.17 174 A 1 
ATOM   1375 C  C   . LEU A 1 174 ? 9.871   -12.384 4.303   1.00 98.18 174 A 1 
ATOM   1376 O  O   . LEU A 1 174 ? 10.468  -13.173 5.034   1.00 97.79 174 A 1 
ATOM   1377 C  CB  . LEU A 1 174 ? 9.644   -13.290 2.000   1.00 98.00 174 A 1 
ATOM   1378 C  CG  . LEU A 1 174 ? 8.848   -13.928 0.858   1.00 97.67 174 A 1 
ATOM   1379 C  CD1 . LEU A 1 174 ? 9.776   -14.212 -0.316  1.00 97.19 174 A 1 
ATOM   1380 C  CD2 . LEU A 1 174 ? 8.187   -15.214 1.333   1.00 97.03 174 A 1 
ATOM   1381 N  N   . TYR A 1 175 ? 10.034  -11.058 4.368   1.00 98.35 175 A 1 
ATOM   1382 C  CA  . TYR A 1 175 ? 11.002  -10.453 5.281   1.00 98.43 175 A 1 
ATOM   1383 C  C   . TYR A 1 175 ? 10.374  -9.843  6.532   1.00 98.47 175 A 1 
ATOM   1384 O  O   . TYR A 1 175 ? 11.087  -9.343  7.408   1.00 98.04 175 A 1 
ATOM   1385 C  CB  . TYR A 1 175 ? 11.796  -9.372  4.547   1.00 98.46 175 A 1 
ATOM   1386 C  CG  . TYR A 1 175 ? 12.351  -9.799  3.207   1.00 98.56 175 A 1 
ATOM   1387 C  CD1 . TYR A 1 175 ? 12.859  -11.081 3.011   1.00 98.38 175 A 1 
ATOM   1388 C  CD2 . TYR A 1 175 ? 12.383  -8.913  2.135   1.00 98.40 175 A 1 
ATOM   1389 C  CE1 . TYR A 1 175 ? 13.370  -11.481 1.780   1.00 98.34 175 A 1 
ATOM   1390 C  CE2 . TYR A 1 175 ? 12.900  -9.290  0.905   1.00 98.35 175 A 1 
ATOM   1391 C  CZ  . TYR A 1 175 ? 13.392  -10.572 0.730   1.00 98.48 175 A 1 
ATOM   1392 O  OH  . TYR A 1 175 ? 13.903  -10.954 -0.484  1.00 98.27 175 A 1 
ATOM   1393 N  N   . TYR A 1 176 ? 9.061   -9.870  6.623   1.00 98.40 176 A 1 
ATOM   1394 C  CA  . TYR A 1 176 ? 8.339   -9.287  7.749   1.00 98.38 176 A 1 
ATOM   1395 C  C   . TYR A 1 176 ? 8.750   -9.961  9.064   1.00 98.20 176 A 1 
ATOM   1396 O  O   . TYR A 1 176 ? 8.834   -11.187 9.133   1.00 97.75 176 A 1 
ATOM   1397 C  CB  . TYR A 1 176 ? 6.835   -9.456  7.511   1.00 98.14 176 A 1 
ATOM   1398 C  CG  . TYR A 1 176 ? 5.925   -8.612  8.385   1.00 97.95 176 A 1 
ATOM   1399 C  CD1 . TYR A 1 176 ? 6.323   -7.374  8.886   1.00 97.24 176 A 1 
ATOM   1400 C  CD2 . TYR A 1 176 ? 4.632   -9.039  8.652   1.00 97.17 176 A 1 
ATOM   1401 C  CE1 . TYR A 1 176 ? 5.462   -6.596  9.644   1.00 96.58 176 A 1 
ATOM   1402 C  CE2 . TYR A 1 176 ? 3.756   -8.262  9.402   1.00 96.52 176 A 1 
ATOM   1403 C  CZ  . TYR A 1 176 ? 4.171   -7.046  9.901   1.00 96.56 176 A 1 
ATOM   1404 O  OH  . TYR A 1 176 ? 3.312   -6.280  10.643  1.00 95.56 176 A 1 
ATOM   1405 N  N   . ASN A 1 177 ? 9.003   -9.170  10.102  1.00 98.21 177 A 1 
ATOM   1406 C  CA  . ASN A 1 177 ? 9.469   -9.740  11.363  1.00 97.77 177 A 1 
ATOM   1407 C  C   . ASN A 1 177 ? 8.420   -10.515 12.157  1.00 97.69 177 A 1 
ATOM   1408 O  O   . ASN A 1 177 ? 8.717   -11.015 13.240  1.00 96.39 177 A 1 
ATOM   1409 C  CB  . ASN A 1 177 ? 10.143  -8.668  12.241  1.00 96.80 177 A 1 
ATOM   1410 C  CG  . ASN A 1 177 ? 9.240   -7.500  12.542  1.00 95.65 177 A 1 
ATOM   1411 O  OD1 . ASN A 1 177 ? 8.026   -7.579  12.423  1.00 89.83 177 A 1 
ATOM   1412 N  ND2 . ASN A 1 177 ? 9.857   -6.398  12.947  1.00 88.83 177 A 1 
ATOM   1413 N  N   . TYR A 1 178 ? 7.212   -10.627 11.615  1.00 97.63 178 A 1 
ATOM   1414 C  CA  . TYR A 1 178 ? 6.173   -11.453 12.226  1.00 97.15 178 A 1 
ATOM   1415 C  C   . TYR A 1 178 ? 6.024   -12.754 11.436  1.00 97.11 178 A 1 
ATOM   1416 O  O   . TYR A 1 178 ? 5.203   -13.604 11.781  1.00 95.64 178 A 1 
ATOM   1417 C  CB  . TYR A 1 178 ? 4.833   -10.711 12.256  1.00 96.51 178 A 1 
ATOM   1418 C  CG  . TYR A 1 178 ? 4.729   -9.663  13.342  1.00 95.28 178 A 1 
ATOM   1419 C  CD1 . TYR A 1 178 ? 4.616   -10.032 14.675  1.00 92.22 178 A 1 
ATOM   1420 C  CD2 . TYR A 1 178 ? 4.759   -8.310  13.028  1.00 92.01 178 A 1 
ATOM   1421 C  CE1 . TYR A 1 178 ? 4.530   -9.071  15.683  1.00 90.58 178 A 1 
ATOM   1422 C  CE2 . TYR A 1 178 ? 4.677   -7.343  14.025  1.00 90.64 178 A 1 
ATOM   1423 C  CZ  . TYR A 1 178 ? 4.558   -7.727  15.349  1.00 90.92 178 A 1 
ATOM   1424 O  OH  . TYR A 1 178 ? 4.480   -6.773  16.335  1.00 88.65 178 A 1 
ATOM   1425 N  N   . ASN A 1 179 ? 6.825   -12.905 10.381  1.00 97.09 179 A 1 
ATOM   1426 C  CA  . ASN A 1 179 ? 6.788   -14.103 9.542   1.00 97.20 179 A 1 
ATOM   1427 C  C   . ASN A 1 179 ? 7.774   -15.125 10.107  1.00 96.93 179 A 1 
ATOM   1428 O  O   . ASN A 1 179 ? 8.971   -15.067 9.825   1.00 96.23 179 A 1 
ATOM   1429 C  CB  . ASN A 1 179 ? 7.154   -13.741 8.107   1.00 97.24 179 A 1 
ATOM   1430 C  CG  . ASN A 1 179 ? 6.995   -14.909 7.148   1.00 97.46 179 A 1 
ATOM   1431 O  OD1 . ASN A 1 179 ? 6.865   -16.063 7.559   1.00 96.30 179 A 1 
ATOM   1432 N  ND2 . ASN A 1 179 ? 6.998   -14.607 5.853   1.00 96.04 179 A 1 
ATOM   1433 N  N   . LYS A 1 180 ? 7.262   -16.061 10.902  1.00 96.48 180 A 1 
ATOM   1434 C  CA  . LYS A 1 180 ? 8.105   -17.059 11.545  1.00 95.81 180 A 1 
ATOM   1435 C  C   . LYS A 1 180 ? 8.721   -18.080 10.593  1.00 95.52 180 A 1 
ATOM   1436 O  O   . LYS A 1 180 ? 9.686   -18.745 10.941  1.00 93.20 180 A 1 
ATOM   1437 C  CB  . LYS A 1 180 ? 7.305   -17.797 12.627  1.00 95.16 180 A 1 
ATOM   1438 C  CG  . LYS A 1 180 ? 6.804   -16.896 13.739  1.00 91.16 180 A 1 
ATOM   1439 C  CD  . LYS A 1 180 ? 6.031   -17.685 14.784  1.00 83.60 180 A 1 
ATOM   1440 C  CE  . LYS A 1 180 ? 5.549   -16.792 15.914  1.00 75.79 180 A 1 
ATOM   1441 N  NZ  . LYS A 1 180 ? 4.793   -17.561 16.935  1.00 65.10 180 A 1 
ATOM   1442 N  N   . GLN A 1 181 ? 8.178   -18.180 9.389   1.00 95.63 181 A 1 
ATOM   1443 C  CA  . GLN A 1 181 ? 8.683   -19.148 8.419   1.00 94.79 181 A 1 
ATOM   1444 C  C   . GLN A 1 181 ? 10.048  -18.786 7.841   1.00 94.75 181 A 1 
ATOM   1445 O  O   . GLN A 1 181 ? 10.744  -19.645 7.305   1.00 91.59 181 A 1 
ATOM   1446 C  CB  . GLN A 1 181 ? 7.689   -19.321 7.269   1.00 93.36 181 A 1 
ATOM   1447 C  CG  . GLN A 1 181 ? 6.388   -19.999 7.660   1.00 89.87 181 A 1 
ATOM   1448 C  CD  . GLN A 1 181 ? 5.526   -20.323 6.454   1.00 85.27 181 A 1 
ATOM   1449 O  OE1 . GLN A 1 181 ? 6.044   -20.535 5.356   1.00 77.39 181 A 1 
ATOM   1450 N  NE2 . GLN A 1 181 ? 4.219   -20.367 6.653   1.00 74.62 181 A 1 
ATOM   1451 N  N   . THR A 1 182 ? 10.422  -17.516 7.931   1.00 96.07 182 A 1 
ATOM   1452 C  CA  . THR A 1 182 ? 11.644  -17.050 7.291   1.00 96.08 182 A 1 
ATOM   1453 C  C   . THR A 1 182 ? 12.706  -16.468 8.215   1.00 95.57 182 A 1 
ATOM   1454 O  O   . THR A 1 182 ? 13.751  -16.017 7.749   1.00 93.77 182 A 1 
ATOM   1455 C  CB  . THR A 1 182 ? 11.307  -15.975 6.236   1.00 95.94 182 A 1 
ATOM   1456 O  OG1 . THR A 1 182 ? 10.628  -14.888 6.880   1.00 94.46 182 A 1 
ATOM   1457 C  CG2 . THR A 1 182 ? 10.397  -16.550 5.159   1.00 94.43 182 A 1 
ATOM   1458 N  N   . MET A 1 183 ? 12.461  -16.486 9.519   1.00 94.87 183 A 1 
ATOM   1459 C  CA  . MET A 1 183 ? 13.378  -15.873 10.471  1.00 93.55 183 A 1 
ATOM   1460 C  C   . MET A 1 183 ? 14.802  -16.417 10.452  1.00 92.57 183 A 1 
ATOM   1461 O  O   . MET A 1 183 ? 15.746  -15.688 10.758  1.00 88.05 183 A 1 
ATOM   1462 C  CB  . MET A 1 183 ? 12.806  -15.973 11.887  1.00 91.29 183 A 1 
ATOM   1463 C  CG  . MET A 1 183 ? 12.588  -17.386 12.383  1.00 85.13 183 A 1 
ATOM   1464 S  SD  . MET A 1 183 ? 11.695  -17.418 13.964  1.00 81.79 183 A 1 
ATOM   1465 C  CE  . MET A 1 183 ? 12.880  -16.608 15.032  1.00 72.44 183 A 1 
ATOM   1466 N  N   . ASP A 1 184 ? 14.958  -17.671 10.059  1.00 92.71 184 A 1 
ATOM   1467 C  CA  . ASP A 1 184 ? 16.283  -18.286 10.037  1.00 91.41 184 A 1 
ATOM   1468 C  C   . ASP A 1 184 ? 16.868  -18.481 8.641   1.00 91.15 184 A 1 
ATOM   1469 O  O   . ASP A 1 184 ? 17.915  -19.104 8.484   1.00 85.66 184 A 1 
ATOM   1470 C  CB  . ASP A 1 184 ? 16.247  -19.639 10.755  1.00 89.08 184 A 1 
ATOM   1471 C  CG  . ASP A 1 184 ? 15.844  -19.514 12.214  1.00 84.04 184 A 1 
ATOM   1472 O  OD1 . ASP A 1 184 ? 16.347  -18.603 12.897  1.00 78.59 184 A 1 
ATOM   1473 O  OD2 . ASP A 1 184 ? 15.033  -20.335 12.673  1.00 78.60 184 A 1 
ATOM   1474 N  N   . SER A 1 185 ? 16.210  -17.941 7.635   1.00 91.93 185 A 1 
ATOM   1475 C  CA  . SER A 1 185 ? 16.681  -18.065 6.265   1.00 91.58 185 A 1 
ATOM   1476 C  C   . SER A 1 185 ? 17.654  -16.942 5.918   1.00 91.54 185 A 1 
ATOM   1477 O  O   . SER A 1 185 ? 17.779  -15.962 6.652   1.00 86.46 185 A 1 
ATOM   1478 C  CB  . SER A 1 185 ? 15.497  -18.039 5.296   1.00 88.58 185 A 1 
ATOM   1479 O  OG  . SER A 1 185 ? 14.608  -19.120 5.542   1.00 78.82 185 A 1 
ATOM   1480 N  N   . THR A 1 186 ? 18.348  -17.100 4.794   1.00 93.69 186 A 1 
ATOM   1481 C  CA  . THR A 1 186 ? 19.270  -16.071 4.330   1.00 93.74 186 A 1 
ATOM   1482 C  C   . THR A 1 186 ? 18.728  -15.396 3.076   1.00 94.60 186 A 1 
ATOM   1483 O  O   . THR A 1 186 ? 18.894  -14.197 2.892   1.00 90.57 186 A 1 
ATOM   1484 C  CB  . THR A 1 186 ? 20.661  -16.662 4.018   1.00 91.06 186 A 1 
ATOM   1485 O  OG1 . THR A 1 186 ? 20.533  -17.745 3.090   1.00 84.10 186 A 1 
ATOM   1486 C  CG2 . THR A 1 186 ? 21.315  -17.179 5.298   1.00 82.94 186 A 1 
ATOM   1487 N  N   . ASP A 1 187 ? 18.064  -16.172 2.214   1.00 96.60 187 A 1 
ATOM   1488 C  CA  . ASP A 1 187 ? 17.461  -15.644 0.996   1.00 97.21 187 A 1 
ATOM   1489 C  C   . ASP A 1 187 ? 16.161  -16.404 0.733   1.00 97.24 187 A 1 
ATOM   1490 O  O   . ASP A 1 187 ? 16.114  -17.290 -0.122  1.00 96.51 187 A 1 
ATOM   1491 C  CB  . ASP A 1 187 ? 18.416  -15.799 -0.189  1.00 97.23 187 A 1 
ATOM   1492 C  CG  . ASP A 1 187 ? 17.892  -15.105 -1.444  1.00 97.79 187 A 1 
ATOM   1493 O  OD1 . ASP A 1 187 ? 16.902  -14.360 -1.348  1.00 97.44 187 A 1 
ATOM   1494 O  OD2 . ASP A 1 187 ? 18.493  -15.302 -2.521  1.00 97.40 187 A 1 
ATOM   1495 N  N   . PRO A 1 188 ? 15.105  -16.083 1.482   1.00 97.40 188 A 1 
ATOM   1496 C  CA  . PRO A 1 188 ? 13.819  -16.763 1.348   1.00 97.41 188 A 1 
ATOM   1497 C  C   . PRO A 1 188 ? 13.327  -16.854 -0.088  1.00 97.62 188 A 1 
ATOM   1498 O  O   . PRO A 1 188 ? 13.172  -15.837 -0.768  1.00 97.36 188 A 1 
ATOM   1499 C  CB  . PRO A 1 188 ? 12.887  -15.923 2.221   1.00 96.91 188 A 1 
ATOM   1500 C  CG  . PRO A 1 188 ? 13.795  -15.386 3.281   1.00 95.73 188 A 1 
ATOM   1501 C  CD  . PRO A 1 188 ? 15.045  -15.031 2.511   1.00 97.22 188 A 1 
ATOM   1502 N  N   . LEU A 1 189 ? 13.104  -18.085 -0.539  1.00 97.03 189 A 1 
ATOM   1503 C  CA  . LEU A 1 189 ? 12.608  -18.363 -1.888  1.00 97.08 189 A 1 
ATOM   1504 C  C   . LEU A 1 189 ? 13.474  -17.755 -2.989  1.00 97.17 189 A 1 
ATOM   1505 O  O   . LEU A 1 189 ? 13.012  -17.559 -4.113  1.00 96.57 189 A 1 
ATOM   1506 C  CB  . LEU A 1 189 ? 11.149  -17.910 -2.015  1.00 96.71 189 A 1 
ATOM   1507 C  CG  . LEU A 1 189 ? 10.173  -18.696 -1.129  1.00 95.78 189 A 1 
ATOM   1508 C  CD1 . LEU A 1 189 ? 8.770   -18.110 -1.231  1.00 94.08 189 A 1 
ATOM   1509 C  CD2 . LEU A 1 189 ? 10.159  -20.157 -1.545  1.00 93.66 189 A 1 
ATOM   1510 N  N   . GLY A 1 190 ? 14.741  -17.460 -2.664  1.00 97.21 190 A 1 
ATOM   1511 C  CA  . GLY A 1 190 ? 15.690  -16.958 -3.646  1.00 97.43 190 A 1 
ATOM   1512 C  C   . GLY A 1 190 ? 15.407  -15.585 -4.229  1.00 98.06 190 A 1 
ATOM   1513 O  O   . GLY A 1 190 ? 15.924  -15.243 -5.291  1.00 97.90 190 A 1 
ATOM   1514 N  N   . GLN A 1 191 ? 14.590  -14.799 -3.547  1.00 97.98 191 A 1 
ATOM   1515 C  CA  . GLN A 1 191 ? 14.189  -13.498 -4.072  1.00 98.36 191 A 1 
ATOM   1516 C  C   . GLN A 1 191 ? 15.331  -12.499 -4.248  1.00 98.60 191 A 1 
ATOM   1517 O  O   . GLN A 1 191 ? 15.361  -11.767 -5.233  1.00 98.65 191 A 1 
ATOM   1518 C  CB  . GLN A 1 191 ? 13.091  -12.878 -3.213  1.00 98.09 191 A 1 
ATOM   1519 C  CG  . GLN A 1 191 ? 12.505  -11.605 -3.822  1.00 97.80 191 A 1 
ATOM   1520 C  CD  . GLN A 1 191 ? 11.292  -11.092 -3.080  1.00 98.21 191 A 1 
ATOM   1521 O  OE1 . GLN A 1 191 ? 10.262  -10.807 -3.692  1.00 93.48 191 A 1 
ATOM   1522 N  NE2 . GLN A 1 191 ? 11.405  -10.969 -1.766  1.00 94.69 191 A 1 
ATOM   1523 N  N   . PHE A 1 192 ? 16.277  -12.452 -3.310  1.00 98.70 192 A 1 
ATOM   1524 C  CA  . PHE A 1 192 ? 17.385  -11.512 -3.430  1.00 98.80 192 A 1 
ATOM   1525 C  C   . PHE A 1 192 ? 18.240  -11.808 -4.664  1.00 98.85 192 A 1 
ATOM   1526 O  O   . PHE A 1 192 ? 18.572  -10.900 -5.423  1.00 98.76 192 A 1 
ATOM   1527 C  CB  . PHE A 1 192 ? 18.264  -11.524 -2.176  1.00 98.76 192 A 1 
ATOM   1528 C  CG  . PHE A 1 192 ? 17.700  -10.728 -1.027  1.00 98.73 192 A 1 
ATOM   1529 C  CD1 . PHE A 1 192 ? 17.496  -9.355  -1.142  1.00 98.44 192 A 1 
ATOM   1530 C  CD2 . PHE A 1 192 ? 17.380  -11.342 0.176   1.00 98.42 192 A 1 
ATOM   1531 C  CE1 . PHE A 1 192 ? 16.975  -8.618  -0.089  1.00 98.20 192 A 1 
ATOM   1532 C  CE2 . PHE A 1 192 ? 16.858  -10.604 1.242   1.00 98.15 192 A 1 
ATOM   1533 C  CZ  . PHE A 1 192 ? 16.652  -9.247  1.103   1.00 98.30 192 A 1 
ATOM   1534 N  N   . GLU A 1 193 ? 18.593  -13.074 -4.852  1.00 98.61 193 A 1 
ATOM   1535 C  CA  . GLU A 1 193 ? 19.400  -13.444 -6.015  1.00 98.68 193 A 1 
ATOM   1536 C  C   . GLU A 1 193 ? 18.612  -13.233 -7.304  1.00 98.71 193 A 1 
ATOM   1537 O  O   . GLU A 1 193 ? 19.169  -12.795 -8.318  1.00 98.68 193 A 1 
ATOM   1538 C  CB  . GLU A 1 193 ? 19.862  -14.898 -5.912  1.00 98.33 193 A 1 
ATOM   1539 C  CG  . GLU A 1 193 ? 20.947  -15.125 -4.873  1.00 89.34 193 A 1 
ATOM   1540 C  CD  . GLU A 1 193 ? 22.186  -14.275 -5.129  1.00 80.42 193 A 1 
ATOM   1541 O  OE1 . GLU A 1 193 ? 22.580  -14.130 -6.304  1.00 75.16 193 A 1 
ATOM   1542 O  OE2 . GLU A 1 193 ? 22.761  -13.759 -4.154  1.00 74.17 193 A 1 
ATOM   1543 N  N   . TRP A 1 194 ? 17.326  -13.531 -7.273  1.00 98.76 194 A 1 
ATOM   1544 C  CA  . TRP A 1 194 ? 16.457  -13.327 -8.429  1.00 98.78 194 A 1 
ATOM   1545 C  C   . TRP A 1 194 ? 16.421  -11.843 -8.787  1.00 98.80 194 A 1 
ATOM   1546 O  O   . TRP A 1 194 ? 16.541  -11.474 -9.953  1.00 98.81 194 A 1 
ATOM   1547 C  CB  . TRP A 1 194 ? 15.042  -13.819 -8.108  1.00 98.76 194 A 1 
ATOM   1548 C  CG  . TRP A 1 194 ? 14.007  -13.456 -9.137  1.00 98.78 194 A 1 
ATOM   1549 C  CD1 . TRP A 1 194 ? 13.717  -14.129 -10.285 1.00 98.62 194 A 1 
ATOM   1550 C  CD2 . TRP A 1 194 ? 13.126  -12.323 -9.094  1.00 98.77 194 A 1 
ATOM   1551 N  NE1 . TRP A 1 194 ? 12.704  -13.487 -10.962 1.00 98.57 194 A 1 
ATOM   1552 C  CE2 . TRP A 1 194 ? 12.319  -12.380 -10.258 1.00 98.68 194 A 1 
ATOM   1553 C  CE3 . TRP A 1 194 ? 12.937  -11.269 -8.184  1.00 98.70 194 A 1 
ATOM   1554 C  CZ2 . TRP A 1 194 ? 11.336  -11.416 -10.540 1.00 98.55 194 A 1 
ATOM   1555 C  CZ3 . TRP A 1 194 ? 11.957  -10.314 -8.468  1.00 98.59 194 A 1 
ATOM   1556 C  CH2 . TRP A 1 194 ? 11.180  -10.400 -9.623  1.00 98.55 194 A 1 
ATOM   1557 N  N   . PHE A 1 195 ? 16.260  -10.996 -7.784  1.00 98.80 195 A 1 
ATOM   1558 C  CA  . PHE A 1 195 ? 16.201  -9.555  -7.990  1.00 98.93 195 A 1 
ATOM   1559 C  C   . PHE A 1 195 ? 17.500  -9.040  -8.604  1.00 98.91 195 A 1 
ATOM   1560 O  O   . PHE A 1 195 ? 17.488  -8.209  -9.510  1.00 98.87 195 A 1 
ATOM   1561 C  CB  . PHE A 1 195 ? 15.929  -8.842  -6.663  1.00 98.91 195 A 1 
ATOM   1562 C  CG  . PHE A 1 195 ? 15.746  -7.356  -6.801  1.00 98.92 195 A 1 
ATOM   1563 C  CD1 . PHE A 1 195 ? 14.610  -6.829  -7.407  1.00 98.79 195 A 1 
ATOM   1564 C  CD2 . PHE A 1 195 ? 16.702  -6.476  -6.311  1.00 98.78 195 A 1 
ATOM   1565 C  CE1 . PHE A 1 195 ? 14.433  -5.461  -7.524  1.00 98.65 195 A 1 
ATOM   1566 C  CE2 . PHE A 1 195 ? 16.530  -5.104  -6.426  1.00 98.65 195 A 1 
ATOM   1567 C  CZ  . PHE A 1 195 ? 15.391  -4.594  -7.029  1.00 98.75 195 A 1 
ATOM   1568 N  N   . LYS A 1 196 ? 18.623  -9.538  -8.103  1.00 98.87 196 A 1 
ATOM   1569 C  CA  . LYS A 1 196 ? 19.919  -9.142  -8.631  1.00 98.87 196 A 1 
ATOM   1570 C  C   . LYS A 1 196 ? 20.037  -9.500  -10.103 1.00 98.87 196 A 1 
ATOM   1571 O  O   . LYS A 1 196 ? 20.503  -8.698  -10.912 1.00 98.79 196 A 1 
ATOM   1572 C  CB  . LYS A 1 196 ? 21.047  -9.824  -7.838  1.00 98.67 196 A 1 
ATOM   1573 C  CG  . LYS A 1 196 ? 22.439  -9.604  -8.422  1.00 96.41 196 A 1 
ATOM   1574 C  CD  . LYS A 1 196 ? 23.509  -10.276 -7.569  1.00 93.90 196 A 1 
ATOM   1575 C  CE  . LYS A 1 196 ? 24.853  -10.287 -8.284  1.00 86.74 196 A 1 
ATOM   1576 N  NZ  . LYS A 1 196 ? 25.298  -8.932  -8.703  1.00 78.75 196 A 1 
ATOM   1577 N  N   . THR A 1 197 ? 19.603  -10.701 -10.450 1.00 98.87 197 A 1 
ATOM   1578 C  CA  . THR A 1 197 ? 19.660  -11.155 -11.836 1.00 98.88 197 A 1 
ATOM   1579 C  C   . THR A 1 197 ? 18.789  -10.276 -12.740 1.00 98.97 197 A 1 
ATOM   1580 O  O   . THR A 1 197 ? 19.213  -9.878  -13.823 1.00 98.75 197 A 1 
ATOM   1581 C  CB  . THR A 1 197 ? 19.196  -12.623 -11.948 1.00 98.68 197 A 1 
ATOM   1582 O  OG1 . THR A 1 197 ? 20.099  -13.465 -11.224 1.00 95.73 197 A 1 
ATOM   1583 C  CG2 . THR A 1 197 ? 19.147  -13.072 -13.403 1.00 95.20 197 A 1 
ATOM   1584 N  N   . VAL A 1 198 ? 17.581  -9.972  -12.268 1.00 98.91 198 A 1 
ATOM   1585 C  CA  . VAL A 1 198 ? 16.664  -9.132  -13.026 1.00 98.90 198 A 1 
ATOM   1586 C  C   . VAL A 1 198 ? 17.241  -7.730  -13.229 1.00 98.96 198 A 1 
ATOM   1587 O  O   . VAL A 1 198 ? 17.266  -7.210  -14.350 1.00 98.82 198 A 1 
ATOM   1588 C  CB  . VAL A 1 198 ? 15.295  -9.026  -12.308 1.00 98.81 198 A 1 
ATOM   1589 C  CG1 . VAL A 1 198 ? 14.438  -7.936  -12.940 1.00 98.34 198 A 1 
ATOM   1590 C  CG2 . VAL A 1 198 ? 14.573  -10.367 -12.370 1.00 98.41 198 A 1 
ATOM   1591 N  N   . MET A 1 199 ? 17.719  -7.127  -12.160 1.00 98.99 199 A 1 
ATOM   1592 C  CA  . MET A 1 199 ? 18.254  -5.773  -12.231 1.00 98.94 199 A 1 
ATOM   1593 C  C   . MET A 1 199 ? 19.537  -5.698  -13.070 1.00 98.99 199 A 1 
ATOM   1594 O  O   . MET A 1 199 ? 19.732  -4.741  -13.813 1.00 98.81 199 A 1 
ATOM   1595 C  CB  . MET A 1 199 ? 18.525  -5.237  -10.822 1.00 98.89 199 A 1 
ATOM   1596 C  CG  . MET A 1 199 ? 17.258  -4.967  -10.018 1.00 98.49 199 A 1 
ATOM   1597 S  SD  . MET A 1 199 ? 16.300  -3.590  -10.674 1.00 98.15 199 A 1 
ATOM   1598 C  CE  . MET A 1 199 ? 14.692  -4.337  -10.825 1.00 95.41 199 A 1 
ATOM   1599 N  N   . ASP A 1 200 ? 20.390  -6.697  -12.948 1.00 98.98 200 A 1 
ATOM   1600 C  CA  . ASP A 1 200 ? 21.609  -6.725  -13.754 1.00 98.81 200 A 1 
ATOM   1601 C  C   . ASP A 1 200 ? 21.235  -6.773  -15.236 1.00 98.83 200 A 1 
ATOM   1602 O  O   . ASP A 1 200 ? 21.861  -6.119  -16.065 1.00 98.64 200 A 1 
ATOM   1603 C  CB  . ASP A 1 200 ? 22.475  -7.941  -13.412 1.00 98.80 200 A 1 
ATOM   1604 C  CG  . ASP A 1 200 ? 23.261  -7.768  -12.119 1.00 98.24 200 A 1 
ATOM   1605 O  OD1 . ASP A 1 200 ? 23.393  -6.621  -11.642 1.00 96.66 200 A 1 
ATOM   1606 O  OD2 . ASP A 1 200 ? 23.767  -8.783  -11.601 1.00 96.64 200 A 1 
ATOM   1607 N  N   . GLY A 1 201 ? 20.204  -7.547  -15.545 1.00 98.89 201 A 1 
ATOM   1608 C  CA  . GLY A 1 201 ? 19.731  -7.657  -16.911 1.00 98.82 201 A 1 
ATOM   1609 C  C   . GLY A 1 201 ? 19.195  -6.333  -17.435 1.00 98.84 201 A 1 
ATOM   1610 O  O   . GLY A 1 201 ? 19.489  -5.942  -18.572 1.00 98.50 201 A 1 
ATOM   1611 N  N   . TYR A 1 202 ? 18.433  -5.640  -16.609 1.00 98.87 202 A 1 
ATOM   1612 C  CA  . TYR A 1 202 ? 17.882  -4.348  -17.008 1.00 98.85 202 A 1 
ATOM   1613 C  C   . TYR A 1 202 ? 18.997  -3.330  -17.224 1.00 98.77 202 A 1 
ATOM   1614 O  O   . TYR A 1 202 ? 18.982  -2.582  -18.199 1.00 98.41 202 A 1 
ATOM   1615 C  CB  . TYR A 1 202 ? 16.915  -3.819  -15.942 1.00 98.80 202 A 1 
ATOM   1616 C  CG  . TYR A 1 202 ? 15.602  -4.580  -15.822 1.00 98.81 202 A 1 
ATOM   1617 C  CD1 . TYR A 1 202 ? 15.176  -5.463  -16.816 1.00 98.60 202 A 1 
ATOM   1618 C  CD2 . TYR A 1 202 ? 14.779  -4.384  -14.721 1.00 98.60 202 A 1 
ATOM   1619 C  CE1 . TYR A 1 202 ? 13.960  -6.141  -16.703 1.00 98.52 202 A 1 
ATOM   1620 C  CE2 . TYR A 1 202 ? 13.563  -5.048  -14.602 1.00 98.52 202 A 1 
ATOM   1621 C  CZ  . TYR A 1 202 ? 13.156  -5.927  -15.590 1.00 98.65 202 A 1 
ATOM   1622 O  OH  . TYR A 1 202 ? 11.960  -6.585  -15.469 1.00 98.34 202 A 1 
ATOM   1623 N  N   . ARG A 1 203 ? 19.957  -3.301  -16.317 1.00 98.72 203 A 1 
ATOM   1624 C  CA  . ARG A 1 203 ? 21.077  -2.368  -16.421 1.00 98.69 203 A 1 
ATOM   1625 C  C   . ARG A 1 203 ? 21.860  -2.622  -17.713 1.00 98.55 203 A 1 
ATOM   1626 O  O   . ARG A 1 203 ? 22.206  -1.687  -18.429 1.00 98.08 203 A 1 
ATOM   1627 C  CB  . ARG A 1 203 ? 22.002  -2.510  -15.209 1.00 98.34 203 A 1 
ATOM   1628 C  CG  . ARG A 1 203 ? 23.299  -1.719  -15.311 1.00 97.27 203 A 1 
ATOM   1629 C  CD  . ARG A 1 203 ? 24.138  -1.904  -14.046 1.00 96.61 203 A 1 
ATOM   1630 N  NE  . ARG A 1 203 ? 23.601  -1.155  -12.922 1.00 95.89 203 A 1 
ATOM   1631 C  CZ  . ARG A 1 203 ? 23.895  -1.401  -11.637 1.00 96.79 203 A 1 
ATOM   1632 N  NH1 . ARG A 1 203 ? 24.694  -2.405  -11.321 1.00 91.60 203 A 1 
ATOM   1633 N  NH2 . ARG A 1 203 ? 23.383  -0.643  -10.684 1.00 91.80 203 A 1 
ATOM   1634 N  N   . LYS A 1 204 ? 22.124  -3.887  -17.985 1.00 98.78 204 A 1 
ATOM   1635 C  CA  . LYS A 1 204 ? 22.887  -4.263  -19.171 1.00 98.53 204 A 1 
ATOM   1636 C  C   . LYS A 1 204 ? 22.194  -3.893  -20.475 1.00 98.58 204 A 1 
ATOM   1637 O  O   . LYS A 1 204 ? 22.856  -3.554  -21.459 1.00 97.86 204 A 1 
ATOM   1638 C  CB  . LYS A 1 204 ? 23.170  -5.772  -19.142 1.00 98.24 204 A 1 
ATOM   1639 C  CG  . LYS A 1 204 ? 24.030  -6.276  -20.294 1.00 88.91 204 A 1 
ATOM   1640 C  CD  . LYS A 1 204 ? 24.305  -7.768  -20.159 1.00 86.15 204 A 1 
ATOM   1641 C  CE  . LYS A 1 204 ? 25.188  -8.274  -21.285 1.00 74.88 204 A 1 
ATOM   1642 N  NZ  . LYS A 1 204 ? 25.487  -9.726  -21.144 1.00 66.27 204 A 1 
ATOM   1643 N  N   . THR A 1 205 ? 20.868  -3.932  -20.478 1.00 98.42 205 A 1 
ATOM   1644 C  CA  . THR A 1 205 ? 20.102  -3.644  -21.686 1.00 98.29 205 A 1 
ATOM   1645 C  C   . THR A 1 205 ? 19.450  -2.264  -21.695 1.00 98.05 205 A 1 
ATOM   1646 O  O   . THR A 1 205 ? 18.632  -1.964  -22.565 1.00 97.01 205 A 1 
ATOM   1647 C  CB  . THR A 1 205 ? 19.020  -4.717  -21.903 1.00 97.89 205 A 1 
ATOM   1648 O  OG1 . THR A 1 205 ? 18.180  -4.795  -20.744 1.00 96.23 205 A 1 
ATOM   1649 C  CG2 . THR A 1 205 ? 19.664  -6.072  -22.154 1.00 95.58 205 A 1 
ATOM   1650 N  N   . GLY A 1 206 ? 19.825  -1.413  -20.742 1.00 98.13 206 A 1 
ATOM   1651 C  CA  . GLY A 1 206 ? 19.296  -0.059  -20.701 1.00 97.85 206 A 1 
ATOM   1652 C  C   . GLY A 1 206 ? 17.823  0.064   -20.341 1.00 97.83 206 A 1 
ATOM   1653 O  O   . GLY A 1 206 ? 17.171  1.036   -20.728 1.00 96.79 206 A 1 
ATOM   1654 N  N   . GLN A 1 207 ? 17.311  -0.896  -19.596 1.00 98.21 207 A 1 
ATOM   1655 C  CA  . GLN A 1 207 ? 15.917  -0.868  -19.168 1.00 98.22 207 A 1 
ATOM   1656 C  C   . GLN A 1 207 ? 15.795  -0.223  -17.791 1.00 98.30 207 A 1 
ATOM   1657 O  O   . GLN A 1 207 ? 16.774  -0.139  -17.041 1.00 98.04 207 A 1 
ATOM   1658 C  CB  . GLN A 1 207 ? 15.344  -2.286  -19.127 1.00 98.00 207 A 1 
ATOM   1659 C  CG  . GLN A 1 207 ? 15.416  -3.027  -20.449 1.00 97.11 207 A 1 
ATOM   1660 C  CD  . GLN A 1 207 ? 14.661  -4.337  -20.427 1.00 96.98 207 A 1 
ATOM   1661 O  OE1 . GLN A 1 207 ? 13.460  -4.356  -20.149 1.00 91.16 207 A 1 
ATOM   1662 N  NE2 . GLN A 1 207 ? 15.348  -5.431  -20.708 1.00 90.68 207 A 1 
ATOM   1663 N  N   . ARG A 1 208 ? 14.593  0.245   -17.472 1.00 98.44 208 A 1 
ATOM   1664 C  CA  . ARG A 1 208 ? 14.333  0.875   -16.187 1.00 98.47 208 A 1 
ATOM   1665 C  C   . ARG A 1 208 ? 13.217  0.111   -15.485 1.00 98.66 208 A 1 
ATOM   1666 O  O   . ARG A 1 208 ? 12.544  -0.730  -16.090 1.00 98.47 208 A 1 
ATOM   1667 C  CB  . ARG A 1 208 ? 13.930  2.344   -16.378 1.00 98.04 208 A 1 
ATOM   1668 C  CG  . ARG A 1 208 ? 14.955  3.185   -17.133 1.00 95.38 208 A 1 
ATOM   1669 C  CD  . ARG A 1 208 ? 15.842  3.980   -16.213 1.00 89.77 208 A 1 
ATOM   1670 N  NE  . ARG A 1 208 ? 16.881  4.707   -16.940 1.00 84.84 208 A 1 
ATOM   1671 C  CZ  . ARG A 1 208 ? 16.905  6.019   -17.148 1.00 78.61 208 A 1 
ATOM   1672 N  NH1 . ARG A 1 208 ? 15.942  6.794   -16.663 1.00 72.29 208 A 1 
ATOM   1673 N  NH2 . ARG A 1 208 ? 17.883  6.561   -17.836 1.00 75.47 208 A 1 
ATOM   1674 N  N   . ALA A 1 209 ? 13.012  0.414   -14.198 1.00 98.75 209 A 1 
ATOM   1675 C  CA  . ALA A 1 209 ? 11.997  -0.289  -13.430 1.00 98.86 209 A 1 
ATOM   1676 C  C   . ALA A 1 209 ? 11.342  0.547   -12.348 1.00 98.80 209 A 1 
ATOM   1677 O  O   . ALA A 1 209 ? 11.961  1.471   -11.804 1.00 98.76 209 A 1 
ATOM   1678 C  CB  . ALA A 1 209 ? 12.607  -1.536  -12.791 1.00 98.74 209 A 1 
ATOM   1679 N  N   . ILE A 1 210 ? 10.097  0.226   -12.077 1.00 98.81 210 A 1 
ATOM   1680 C  CA  . ILE A 1 210 ? 9.383   0.794   -10.952 1.00 98.95 210 A 1 
ATOM   1681 C  C   . ILE A 1 210 ? 9.121   -0.428  -10.083 1.00 98.97 210 A 1 
ATOM   1682 O  O   . ILE A 1 210 ? 8.456   -1.379  -10.513 1.00 98.89 210 A 1 
ATOM   1683 C  CB  . ILE A 1 210 ? 8.054   1.459   -11.371 1.00 98.82 210 A 1 
ATOM   1684 C  CG1 . ILE A 1 210 ? 8.358   2.736   -12.165 1.00 98.30 210 A 1 
ATOM   1685 C  CG2 . ILE A 1 210 ? 7.218   1.788   -10.129 1.00 98.55 210 A 1 
ATOM   1686 C  CD1 . ILE A 1 210 ? 7.126   3.441   -12.708 1.00 96.82 210 A 1 
ATOM   1687 N  N   . VAL A 1 211 ? 9.665   -0.418  -8.874  1.00 98.94 211 A 1 
ATOM   1688 C  CA  . VAL A 1 211 ? 9.539   -1.549  -7.962  1.00 98.95 211 A 1 
ATOM   1689 C  C   . VAL A 1 211 ? 8.397   -1.324  -6.980  1.00 98.98 211 A 1 
ATOM   1690 O  O   . VAL A 1 211 ? 8.227   -0.221  -6.462  1.00 98.89 211 A 1 
ATOM   1691 C  CB  . VAL A 1 211 ? 10.852  -1.766  -7.180  1.00 98.91 211 A 1 
ATOM   1692 C  CG1 . VAL A 1 211 ? 10.725  -2.967  -6.248  1.00 98.61 211 A 1 
ATOM   1693 C  CG2 . VAL A 1 211 ? 12.014  -1.976  -8.153  1.00 98.60 211 A 1 
ATOM   1694 N  N   . SER A 1 212 ? 7.613   -2.370  -6.729  1.00 98.94 212 A 1 
ATOM   1695 C  CA  . SER A 1 212 ? 6.516   -2.285  -5.784  1.00 98.98 212 A 1 
ATOM   1696 C  C   . SER A 1 212 ? 6.612   -3.430  -4.783  1.00 98.95 212 A 1 
ATOM   1697 O  O   . SER A 1 212 ? 7.045   -4.532  -5.127  1.00 98.83 212 A 1 
ATOM   1698 C  CB  . SER A 1 212 ? 5.168   -2.340  -6.506  1.00 98.78 212 A 1 
ATOM   1699 O  OG  . SER A 1 212 ? 5.019   -1.257  -7.403  1.00 93.94 212 A 1 
ATOM   1700 N  N   . MET A 1 213 ? 6.216   -3.163  -3.544  1.00 98.92 213 A 1 
ATOM   1701 C  CA  . MET A 1 213 ? 6.253   -4.151  -2.484  1.00 98.94 213 A 1 
ATOM   1702 C  C   . MET A 1 213 ? 5.251   -3.722  -1.426  1.00 98.99 213 A 1 
ATOM   1703 O  O   . MET A 1 213 ? 4.932   -2.542  -1.308  1.00 98.70 213 A 1 
ATOM   1704 C  CB  . MET A 1 213 ? 7.659   -4.238  -1.877  1.00 98.61 213 A 1 
ATOM   1705 C  CG  . MET A 1 213 ? 8.138   -2.931  -1.256  1.00 97.92 213 A 1 
ATOM   1706 S  SD  . MET A 1 213 ? 9.909   -2.919  -0.870  1.00 98.18 213 A 1 
ATOM   1707 C  CE  . MET A 1 213 ? 10.602  -2.896  -2.511  1.00 95.82 213 A 1 
ATOM   1708 N  N   . HIS A 1 214 ? 4.757   -4.679  -0.661  1.00 98.86 214 A 1 
ATOM   1709 C  CA  . HIS A 1 214 ? 3.771   -4.312  0.349   1.00 98.89 214 A 1 
ATOM   1710 C  C   . HIS A 1 214 ? 4.418   -3.600  1.530   1.00 98.80 214 A 1 
ATOM   1711 O  O   . HIS A 1 214 ? 3.965   -2.536  1.944   1.00 98.28 214 A 1 
ATOM   1712 C  CB  . HIS A 1 214 ? 3.011   -5.545  0.845   1.00 98.73 214 A 1 
ATOM   1713 C  CG  . HIS A 1 214 ? 1.873   -5.193  1.763   1.00 98.68 214 A 1 
ATOM   1714 N  ND1 . HIS A 1 214 ? 0.794   -4.453  1.348   1.00 97.83 214 A 1 
ATOM   1715 C  CD2 . HIS A 1 214 ? 1.683   -5.436  3.081   1.00 97.95 214 A 1 
ATOM   1716 C  CE1 . HIS A 1 214 ? -0.025  -4.258  2.364   1.00 97.73 214 A 1 
ATOM   1717 N  NE2 . HIS A 1 214 ? 0.496   -4.843  3.436   1.00 97.83 214 A 1 
ATOM   1718 N  N   . ILE A 1 215 ? 5.483   -4.187  2.067   1.00 98.85 215 A 1 
ATOM   1719 C  CA  . ILE A 1 215 ? 6.159   -3.628  3.235   1.00 98.80 215 A 1 
ATOM   1720 C  C   . ILE A 1 215 ? 7.524   -3.039  2.866   1.00 98.85 215 A 1 
ATOM   1721 O  O   . ILE A 1 215 ? 8.427   -3.759  2.445   1.00 98.77 215 A 1 
ATOM   1722 C  CB  . ILE A 1 215 ? 6.350   -4.699  4.330   1.00 98.74 215 A 1 
ATOM   1723 C  CG1 . ILE A 1 215 ? 5.018   -5.409  4.612   1.00 98.20 215 A 1 
ATOM   1724 C  CG2 . ILE A 1 215 ? 6.898   -4.053  5.600   1.00 98.16 215 A 1 
ATOM   1725 C  CD1 . ILE A 1 215 ? 5.129   -6.564  5.596   1.00 97.38 215 A 1 
ATOM   1726 N  N   . CYS A 1 216 ? 7.673   -1.744  3.046   1.00 98.65 216 A 1 
ATOM   1727 C  CA  . CYS A 1 216 ? 8.921   -1.053  2.775   1.00 98.52 216 A 1 
ATOM   1728 C  C   . CYS A 1 216 ? 9.928   -1.337  3.883   1.00 98.60 216 A 1 
ATOM   1729 O  O   . CYS A 1 216 ? 9.548   -1.600  5.021   1.00 97.71 216 A 1 
ATOM   1730 C  CB  . CYS A 1 216 ? 8.677   0.460   2.722   1.00 97.62 216 A 1 
ATOM   1731 S  SG  . CYS A 1 216 ? 8.779   1.257   1.100   1.00 94.90 216 A 1 
ATOM   1732 N  N   . PRO A 1 217 ? 11.227  -1.274  3.581   1.00 98.60 217 A 1 
ATOM   1733 C  CA  . PRO A 1 217 ? 12.214  -1.407  4.647   1.00 98.50 217 A 1 
ATOM   1734 C  C   . PRO A 1 217 ? 12.123  -0.133  5.482   1.00 98.40 217 A 1 
ATOM   1735 O  O   . PRO A 1 217 ? 11.622  0.890   5.011   1.00 97.37 217 A 1 
ATOM   1736 C  CB  . PRO A 1 217 ? 13.540  -1.505  3.892   1.00 98.01 217 A 1 
ATOM   1737 C  CG  . PRO A 1 217 ? 13.275  -0.753  2.627   1.00 96.15 217 A 1 
ATOM   1738 C  CD  . PRO A 1 217 ? 11.871  -1.147  2.261   1.00 98.31 217 A 1 
ATOM   1739 N  N   . GLY A 1 218 ? 12.594  -0.191  6.727   1.00 98.15 218 A 1 
ATOM   1740 C  CA  . GLY A 1 218 ? 12.519  0.967   7.592   1.00 97.86 218 A 1 
ATOM   1741 C  C   . GLY A 1 218 ? 11.654  0.703   8.813   1.00 98.02 218 A 1 
ATOM   1742 O  O   . GLY A 1 218 ? 11.491  -0.444  9.234   1.00 96.85 218 A 1 
ATOM   1743 N  N   . VAL A 1 219 ? 11.108  1.766   9.378   1.00 98.00 219 A 1 
ATOM   1744 C  CA  . VAL A 1 219 ? 10.324  1.661   10.602  1.00 97.91 219 A 1 
ATOM   1745 C  C   . VAL A 1 219 ? 8.934   2.262   10.450  1.00 97.97 219 A 1 
ATOM   1746 O  O   . VAL A 1 219 ? 8.633   2.923   9.462   1.00 96.90 219 A 1 
ATOM   1747 C  CB  . VAL A 1 219 ? 11.041  2.364   11.769  1.00 97.13 219 A 1 
ATOM   1748 C  CG1 . VAL A 1 219 ? 12.413  1.748   11.995  1.00 94.55 219 A 1 
ATOM   1749 C  CG2 . VAL A 1 219 ? 11.162  3.862   11.490  1.00 94.64 219 A 1 
ATOM   1750 N  N   . ALA A 1 220 ? 8.088   2.015   11.462  1.00 97.51 220 A 1 
ATOM   1751 C  CA  . ALA A 1 220 ? 6.747   2.568   11.485  1.00 97.30 220 A 1 
ATOM   1752 C  C   . ALA A 1 220 ? 6.728   3.711   12.496  1.00 97.15 220 A 1 
ATOM   1753 O  O   . ALA A 1 220 ? 6.770   3.478   13.704  1.00 95.63 220 A 1 
ATOM   1754 C  CB  . ALA A 1 220 ? 5.738   1.496   11.879  1.00 96.85 220 A 1 
ATOM   1755 N  N   . GLU A 1 221 ? 6.664   4.936   12.009  1.00 95.86 221 A 1 
ATOM   1756 C  CA  . GLU A 1 221 ? 6.693   6.125   12.851  1.00 94.60 221 A 1 
ATOM   1757 C  C   . GLU A 1 221 ? 5.624   6.132   13.949  1.00 94.61 221 A 1 
ATOM   1758 O  O   . GLU A 1 221 ? 5.901   6.513   15.085  1.00 92.01 221 A 1 
ATOM   1759 C  CB  . GLU A 1 221 ? 6.548   7.394   12.007  1.00 92.15 221 A 1 
ATOM   1760 C  CG  . GLU A 1 221 ? 7.695   7.669   11.059  1.00 88.50 221 A 1 
ATOM   1761 C  CD  . GLU A 1 221 ? 7.495   7.062   9.683   1.00 90.42 221 A 1 
ATOM   1762 O  OE1 . GLU A 1 221 ? 6.871   5.984   9.563   1.00 86.14 221 A 1 
ATOM   1763 O  OE2 . GLU A 1 221 ? 7.971   7.672   8.702   1.00 87.05 221 A 1 
ATOM   1764 N  N   . ARG A 1 222 ? 4.415   5.704   13.586  1.00 93.76 222 A 1 
ATOM   1765 C  CA  . ARG A 1 222 ? 3.314   5.731   14.540  1.00 92.68 222 A 1 
ATOM   1766 C  C   . ARG A 1 222 ? 3.381   4.625   15.582  1.00 92.91 222 A 1 
ATOM   1767 O  O   . ARG A 1 222 ? 2.674   4.678   16.587  1.00 90.91 222 A 1 
ATOM   1768 C  CB  . ARG A 1 222 ? 1.970   5.634   13.807  1.00 90.40 222 A 1 
ATOM   1769 C  CG  . ARG A 1 222 ? 1.641   6.832   12.941  1.00 83.85 222 A 1 
ATOM   1770 C  CD  . ARG A 1 222 ? 0.276   6.686   12.300  1.00 84.00 222 A 1 
ATOM   1771 N  NE  . ARG A 1 222 ? -0.792  6.657   13.285  1.00 81.26 222 A 1 
ATOM   1772 C  CZ  . ARG A 1 222 ? -2.074  6.420   12.997  1.00 80.75 222 A 1 
ATOM   1773 N  NH1 . ARG A 1 222 ? -2.450  6.171   11.753  1.00 75.15 222 A 1 
ATOM   1774 N  NH2 . ARG A 1 222 ? -2.975  6.422   13.957  1.00 72.60 222 A 1 
ATOM   1775 N  N   . PHE A 1 223 ? 4.229   3.632   15.360  1.00 94.81 223 A 1 
ATOM   1776 C  CA  . PHE A 1 223 ? 4.326   2.495   16.269  1.00 94.71 223 A 1 
ATOM   1777 C  C   . PHE A 1 223 ? 5.727   2.350   16.850  1.00 95.86 223 A 1 
ATOM   1778 O  O   . PHE A 1 223 ? 6.387   1.325   16.692  1.00 93.97 223 A 1 
ATOM   1779 C  CB  . PHE A 1 223 ? 3.880   1.232   15.540  1.00 93.46 223 A 1 
ATOM   1780 C  CG  . PHE A 1 223 ? 2.475   1.325   15.009  1.00 90.58 223 A 1 
ATOM   1781 C  CD1 . PHE A 1 223 ? 1.385   1.231   15.867  1.00 86.13 223 A 1 
ATOM   1782 C  CD2 . PHE A 1 223 ? 2.240   1.569   13.663  1.00 86.14 223 A 1 
ATOM   1783 C  CE1 . PHE A 1 223 ? 0.085   1.373   15.402  1.00 84.57 223 A 1 
ATOM   1784 C  CE2 . PHE A 1 223 ? 0.943   1.712   13.181  1.00 83.94 223 A 1 
ATOM   1785 C  CZ  . PHE A 1 223 ? -0.144  1.615   14.048  1.00 83.81 223 A 1 
ATOM   1786 N  N   . ASN A 1 224 ? 6.178   3.398   17.618  1.00 94.85 224 A 1 
ATOM   1787 C  CA  . ASN A 1 224 ? 7.381   3.528   18.261  1.00 96.01 224 A 1 
ATOM   1788 C  C   . ASN A 1 224 ? 8.605   3.366   17.415  1.00 96.63 224 A 1 
ATOM   1789 O  O   . ASN A 1 224 ? 9.662   2.969   17.843  1.00 94.74 224 A 1 
ATOM   1790 C  CB  . ASN A 1 224 ? 7.454   2.630   19.479  1.00 94.90 224 A 1 
ATOM   1791 C  CG  . ASN A 1 224 ? 7.972   3.239   20.616  1.00 92.31 224 A 1 
ATOM   1792 O  OD1 . ASN A 1 224 ? 8.117   4.461   20.675  1.00 87.29 224 A 1 
ATOM   1793 N  ND2 . ASN A 1 224 ? 8.272   2.916   21.583  1.00 87.75 224 A 1 
ATOM   1794 N  N   . TYR A 1 225 ? 8.465   3.712   16.132  1.00 96.23 225 A 1 
ATOM   1795 C  CA  . TYR A 1 225 ? 9.547   3.587   15.164  1.00 96.43 225 A 1 
ATOM   1796 C  C   . TYR A 1 225 ? 10.038  2.142   15.144  1.00 97.03 225 A 1 
ATOM   1797 O  O   . TYR A 1 225 ? 11.237  1.878   15.057  1.00 95.41 225 A 1 
ATOM   1798 C  CB  . TYR A 1 225 ? 10.698  4.539   15.499  1.00 95.57 225 A 1 
ATOM   1799 C  CG  . TYR A 1 225 ? 10.319  6.003   15.339  1.00 93.73 225 A 1 
ATOM   1800 C  CD1 . TYR A 1 225 ? 9.655   6.677   16.346  1.00 91.29 225 A 1 
ATOM   1801 C  CD2 . TYR A 1 225 ? 10.615  6.681   14.161  1.00 91.77 225 A 1 
ATOM   1802 C  CE1 . TYR A 1 225 ? 9.281   8.010   16.187  1.00 89.64 225 A 1 
ATOM   1803 C  CE2 . TYR A 1 225 ? 10.251  8.015   13.988  1.00 89.39 225 A 1 
ATOM   1804 C  CZ  . TYR A 1 225 ? 9.583   8.671   15.004  1.00 89.53 225 A 1 
ATOM   1805 O  OH  . TYR A 1 225 ? 9.219   9.991   14.849  1.00 86.03 225 A 1 
ATOM   1806 N  N   . SER A 1 226 ? 9.085   1.215   15.239  1.00 97.10 226 A 1 
ATOM   1807 C  CA  . SER A 1 226 ? 9.400   -0.206  15.274  1.00 97.05 226 A 1 
ATOM   1808 C  C   . SER A 1 226 ? 9.808   -0.766  13.925  1.00 97.54 226 A 1 
ATOM   1809 O  O   . SER A 1 226 ? 9.256   -0.397  12.893  1.00 96.80 226 A 1 
ATOM   1810 C  CB  . SER A 1 226 ? 8.199   -0.983  15.802  1.00 95.89 226 A 1 
ATOM   1811 O  OG  . SER A 1 226 ? 7.057   -0.754  15.002  1.00 90.36 226 A 1 
ATOM   1812 N  N   . ASP A 1 227 ? 10.808  -1.655  13.943  1.00 97.61 227 A 1 
ATOM   1813 C  CA  . ASP A 1 227 ? 11.256  -2.314  12.728  1.00 97.51 227 A 1 
ATOM   1814 C  C   . ASP A 1 227 ? 10.108  -3.122  12.153  1.00 97.81 227 A 1 
ATOM   1815 O  O   . ASP A 1 227 ? 9.324   -3.728  12.886  1.00 97.07 227 A 1 
ATOM   1816 C  CB  . ASP A 1 227 ? 12.421  -3.259  13.015  1.00 96.56 227 A 1 
ATOM   1817 C  CG  . ASP A 1 227 ? 13.676  -2.531  13.449  1.00 92.62 227 A 1 
ATOM   1818 O  OD1 . ASP A 1 227 ? 13.881  -1.370  13.042  1.00 88.09 227 A 1 
ATOM   1819 O  OD2 . ASP A 1 227 ? 14.477  -3.139  14.191  1.00 87.60 227 A 1 
ATOM   1820 N  N   . GLN A 1 228 ? 10.008  -3.132  10.817  1.00 98.17 228 A 1 
ATOM   1821 C  CA  . GLN A 1 228 ? 8.968   -3.896  10.147  1.00 98.28 228 A 1 
ATOM   1822 C  C   . GLN A 1 228 ? 9.521   -5.187  9.568   1.00 98.41 228 A 1 
ATOM   1823 O  O   . GLN A 1 228 ? 8.828   -6.194  9.493   1.00 97.69 228 A 1 
ATOM   1824 C  CB  . GLN A 1 228 ? 8.334   -3.055  9.040   1.00 97.82 228 A 1 
ATOM   1825 C  CG  . GLN A 1 228 ? 7.662   -1.797  9.555   1.00 96.62 228 A 1 
ATOM   1826 C  CD  . GLN A 1 228 ? 6.594   -2.127  10.580  1.00 95.88 228 A 1 
ATOM   1827 O  OE1 . GLN A 1 228 ? 5.571   -2.716  10.242  1.00 87.93 228 A 1 
ATOM   1828 N  NE2 . GLN A 1 228 ? 6.842   -1.773  11.830  1.00 87.60 228 A 1 
ATOM   1829 N  N   . LEU A 1 229 ? 10.787  -5.166  9.173   1.00 98.59 229 A 1 
ATOM   1830 C  CA  . LEU A 1 229 ? 11.436  -6.337  8.606   1.00 98.65 229 A 1 
ATOM   1831 C  C   . LEU A 1 229 ? 12.527  -6.832  9.549   1.00 98.40 229 A 1 
ATOM   1832 O  O   . LEU A 1 229 ? 13.046  -6.075  10.356  1.00 97.95 229 A 1 
ATOM   1833 C  CB  . LEU A 1 229 ? 12.064  -5.990  7.253   1.00 98.64 229 A 1 
ATOM   1834 C  CG  . LEU A 1 229 ? 11.168  -5.285  6.227   1.00 98.31 229 A 1 
ATOM   1835 C  CD1 . LEU A 1 229 ? 11.953  -5.057  4.941   1.00 98.12 229 A 1 
ATOM   1836 C  CD2 . LEU A 1 229 ? 9.919   -6.106  5.954   1.00 98.01 229 A 1 
ATOM   1837 N  N   . TYR A 1 230 ? 12.868  -8.122  9.440   1.00 98.46 230 A 1 
ATOM   1838 C  CA  . TYR A 1 230 ? 13.978  -8.653  10.224  1.00 98.33 230 A 1 
ATOM   1839 C  C   . TYR A 1 230 ? 15.205  -7.820  9.841   1.00 98.31 230 A 1 
ATOM   1840 O  O   . TYR A 1 230 ? 15.389  -7.508  8.665   1.00 98.00 230 A 1 
ATOM   1841 C  CB  . TYR A 1 230 ? 14.229  -10.115 9.885   1.00 98.02 230 A 1 
ATOM   1842 C  CG  . TYR A 1 230 ? 13.212  -11.078 10.467  1.00 97.85 230 A 1 
ATOM   1843 C  CD1 . TYR A 1 230 ? 13.137  -11.293 11.840  1.00 97.10 230 A 1 
ATOM   1844 C  CD2 . TYR A 1 230 ? 12.347  -11.794 9.643   1.00 97.19 230 A 1 
ATOM   1845 C  CE1 . TYR A 1 230 ? 12.228  -12.190 12.380  1.00 96.62 230 A 1 
ATOM   1846 C  CE2 . TYR A 1 230 ? 11.425  -12.693 10.178  1.00 96.62 230 A 1 
ATOM   1847 C  CZ  . TYR A 1 230 ? 11.373  -12.887 11.542  1.00 96.76 230 A 1 
ATOM   1848 O  OH  . TYR A 1 230 ? 10.472  -13.778 12.069  1.00 95.56 230 A 1 
ATOM   1849 N  N   . PRO A 1 231 ? 16.036  -7.448  10.812  1.00 97.96 231 A 1 
ATOM   1850 C  CA  . PRO A 1 231 ? 17.217  -6.609  10.542  1.00 97.65 231 A 1 
ATOM   1851 C  C   . PRO A 1 231 ? 18.091  -7.066  9.375   1.00 97.91 231 A 1 
ATOM   1852 O  O   . PRO A 1 231 ? 18.501  -6.247  8.552   1.00 97.60 231 A 1 
ATOM   1853 C  CB  . PRO A 1 231 ? 17.971  -6.642  11.872  1.00 96.61 231 A 1 
ATOM   1854 C  CG  . PRO A 1 231 ? 16.870  -6.753  12.881  1.00 93.95 231 A 1 
ATOM   1855 C  CD  . PRO A 1 231 ? 15.923  -7.745  12.256  1.00 96.78 231 A 1 
ATOM   1856 N  N   . GLN A 1 232 ? 18.369  -8.371  9.301   1.00 97.56 232 A 1 
ATOM   1857 C  CA  . GLN A 1 232 ? 19.222  -8.882  8.231   1.00 97.39 232 A 1 
ATOM   1858 C  C   . GLN A 1 232 ? 18.600  -8.691  6.851   1.00 97.90 232 A 1 
ATOM   1859 O  O   . GLN A 1 232 ? 19.309  -8.450  5.878   1.00 97.49 232 A 1 
ATOM   1860 C  CB  . GLN A 1 232 ? 19.555  -10.361 8.466   1.00 96.12 232 A 1 
ATOM   1861 C  CG  . GLN A 1 232 ? 18.388  -11.334 8.354   1.00 91.68 232 A 1 
ATOM   1862 C  CD  . GLN A 1 232 ? 17.673  -11.558 9.676   1.00 91.48 232 A 1 
ATOM   1863 O  OE1 . GLN A 1 232 ? 17.608  -10.672 10.528  1.00 86.23 232 A 1 
ATOM   1864 N  NE2 . GLN A 1 232 ? 17.121  -12.756 9.844   1.00 84.74 232 A 1 
ATOM   1865 N  N   . TYR A 1 233 ? 17.271  -8.789  6.768   1.00 98.33 233 A 1 
ATOM   1866 C  CA  . TYR A 1 233 ? 16.601  -8.602  5.489   1.00 98.58 233 A 1 
ATOM   1867 C  C   . TYR A 1 233 ? 16.419  -7.120  5.189   1.00 98.62 233 A 1 
ATOM   1868 O  O   . TYR A 1 233 ? 16.518  -6.703  4.035   1.00 98.48 233 A 1 
ATOM   1869 C  CB  . TYR A 1 233 ? 15.232  -9.297  5.484   1.00 98.38 233 A 1 
ATOM   1870 C  CG  . TYR A 1 233 ? 15.302  -10.796 5.700   1.00 98.27 233 A 1 
ATOM   1871 C  CD1 . TYR A 1 233 ? 16.320  -11.560 5.138   1.00 97.61 233 A 1 
ATOM   1872 C  CD2 . TYR A 1 233 ? 14.341  -11.445 6.467   1.00 97.64 233 A 1 
ATOM   1873 C  CE1 . TYR A 1 233 ? 16.389  -12.932 5.346   1.00 97.14 233 A 1 
ATOM   1874 C  CE2 . TYR A 1 233 ? 14.399  -12.814 6.681   1.00 97.13 233 A 1 
ATOM   1875 C  CZ  . TYR A 1 233 ? 15.431  -13.555 6.121   1.00 97.27 233 A 1 
ATOM   1876 O  OH  . TYR A 1 233 ? 15.493  -14.913 6.342   1.00 96.13 233 A 1 
ATOM   1877 N  N   . ASN A 1 234 ? 16.162  -6.335  6.218   1.00 98.67 234 A 1 
ATOM   1878 C  CA  . ASN A 1 234 ? 15.986  -4.901  6.055   1.00 98.64 234 A 1 
ATOM   1879 C  C   . ASN A 1 234 ? 17.222  -4.278  5.417   1.00 98.78 234 A 1 
ATOM   1880 O  O   . ASN A 1 234 ? 17.131  -3.575  4.409   1.00 98.69 234 A 1 
ATOM   1881 C  CB  . ASN A 1 234 ? 15.721  -4.236  7.399   1.00 98.48 234 A 1 
ATOM   1882 C  CG  . ASN A 1 234 ? 15.419  -2.762  7.262   1.00 98.36 234 A 1 
ATOM   1883 O  OD1 . ASN A 1 234 ? 14.281  -2.368  7.012   1.00 95.83 234 A 1 
ATOM   1884 N  ND2 . ASN A 1 234 ? 16.439  -1.929  7.422   1.00 95.94 234 A 1 
ATOM   1885 N  N   . ASP A 1 235 ? 18.386  -4.541  6.017   1.00 98.37 235 A 1 
ATOM   1886 C  CA  . ASP A 1 235 ? 19.632  -3.975  5.517   1.00 98.14 235 A 1 
ATOM   1887 C  C   . ASP A 1 235 ? 19.950  -4.456  4.105   1.00 98.41 235 A 1 
ATOM   1888 O  O   . ASP A 1 235 ? 20.370  -3.671  3.254   1.00 98.18 235 A 1 
ATOM   1889 C  CB  . ASP A 1 235 ? 20.792  -4.315  6.450   1.00 97.26 235 A 1 
ATOM   1890 C  CG  . ASP A 1 235 ? 20.633  -3.692  7.828   1.00 93.20 235 A 1 
ATOM   1891 O  OD1 . ASP A 1 235 ? 19.801  -2.782  7.994   1.00 90.22 235 A 1 
ATOM   1892 O  OD2 . ASP A 1 235 ? 21.350  -4.124  8.757   1.00 89.61 235 A 1 
ATOM   1893 N  N   . ARG A 1 236 ? 19.744  -5.746  3.864   1.00 98.59 236 A 1 
ATOM   1894 C  CA  . ARG A 1 236 ? 20.035  -6.300  2.543   1.00 98.65 236 A 1 
ATOM   1895 C  C   . ARG A 1 236 ? 19.093  -5.744  1.488   1.00 98.71 236 A 1 
ATOM   1896 O  O   . ARG A 1 236 ? 19.493  -5.512  0.347   1.00 98.65 236 A 1 
ATOM   1897 C  CB  . ARG A 1 236 ? 19.947  -7.836  2.579   1.00 98.31 236 A 1 
ATOM   1898 C  CG  . ARG A 1 236 ? 20.463  -8.490  1.311   1.00 96.68 236 A 1 
ATOM   1899 C  CD  . ARG A 1 236 ? 20.523  -9.999  1.446   1.00 95.21 236 A 1 
ATOM   1900 N  NE  . ARG A 1 236 ? 21.067  -10.631 0.244   1.00 93.58 236 A 1 
ATOM   1901 C  CZ  . ARG A 1 236 ? 21.188  -11.948 0.062   1.00 91.89 236 A 1 
ATOM   1902 N  NH1 . ARG A 1 236 ? 20.794  -12.785 1.016   1.00 89.65 236 A 1 
ATOM   1903 N  NH2 . ARG A 1 236 ? 21.696  -12.406 -1.056  1.00 88.20 236 A 1 
ATOM   1904 N  N   . LEU A 1 237 ? 17.827  -5.522  1.853   1.00 98.74 237 A 1 
ATOM   1905 C  CA  . LEU A 1 237 ? 16.856  -4.976  0.916   1.00 98.84 237 A 1 
ATOM   1906 C  C   . LEU A 1 237 ? 17.195  -3.533  0.556   1.00 98.87 237 A 1 
ATOM   1907 O  O   . LEU A 1 237 ? 17.131  -3.144  -0.612  1.00 98.85 237 A 1 
ATOM   1908 C  CB  . LEU A 1 237 ? 15.439  -5.055  1.493   1.00 98.83 237 A 1 
ATOM   1909 C  CG  . LEU A 1 237 ? 14.316  -4.534  0.595   1.00 98.62 237 A 1 
ATOM   1910 C  CD1 . LEU A 1 237 ? 14.303  -5.284  -0.729  1.00 98.35 237 A 1 
ATOM   1911 C  CD2 . LEU A 1 237 ? 12.979  -4.695  1.307   1.00 98.34 237 A 1 
ATOM   1912 N  N   . VAL A 1 238 ? 17.570  -2.740  1.561   1.00 98.84 238 A 1 
ATOM   1913 C  CA  . VAL A 1 238 ? 17.955  -1.356  1.305   1.00 98.85 238 A 1 
ATOM   1914 C  C   . VAL A 1 238 ? 19.149  -1.324  0.350   1.00 98.83 238 A 1 
ATOM   1915 O  O   . VAL A 1 238 ? 19.148  -0.579  -0.628  1.00 98.80 238 A 1 
ATOM   1916 C  CB  . VAL A 1 238 ? 18.315  -0.612  2.615   1.00 98.75 238 A 1 
ATOM   1917 C  CG1 . VAL A 1 238 ? 18.913  0.759   2.304   1.00 98.26 238 A 1 
ATOM   1918 C  CG2 . VAL A 1 238 ? 17.079  -0.448  3.476   1.00 98.33 238 A 1 
ATOM   1919 N  N   . ASP A 1 239 ? 20.158  -2.144  0.639   1.00 98.71 239 A 1 
ATOM   1920 C  CA  . ASP A 1 239 ? 21.341  -2.204  -0.214  1.00 98.74 239 A 1 
ATOM   1921 C  C   . ASP A 1 239 ? 20.982  -2.668  -1.627  1.00 98.79 239 A 1 
ATOM   1922 O  O   . ASP A 1 239 ? 21.475  -2.118  -2.607  1.00 98.56 239 A 1 
ATOM   1923 C  CB  . ASP A 1 239 ? 22.389  -3.157  0.368   1.00 98.27 239 A 1 
ATOM   1924 C  CG  . ASP A 1 239 ? 23.105  -2.577  1.581   1.00 94.93 239 A 1 
ATOM   1925 O  OD1 . ASP A 1 239 ? 22.946  -1.379  1.864   1.00 92.38 239 A 1 
ATOM   1926 O  OD2 . ASP A 1 239 ? 23.843  -3.339  2.233   1.00 91.87 239 A 1 
ATOM   1927 N  N   . SER A 1 240 ? 20.131  -3.684  -1.714  1.00 98.78 240 A 1 
ATOM   1928 C  CA  . SER A 1 240 ? 19.735  -4.230  -3.003  1.00 98.79 240 A 1 
ATOM   1929 C  C   . SER A 1 240 ? 19.003  -3.206  -3.870  1.00 98.87 240 A 1 
ATOM   1930 O  O   . SER A 1 240 ? 19.227  -3.137  -5.080  1.00 98.58 240 A 1 
ATOM   1931 C  CB  . SER A 1 240 ? 18.840  -5.462  -2.813  1.00 98.37 240 A 1 
ATOM   1932 O  OG  . SER A 1 240 ? 19.547  -6.511  -2.178  1.00 94.31 240 A 1 
ATOM   1933 N  N   . LEU A 1 241 ? 18.135  -2.418  -3.251  1.00 98.87 241 A 1 
ATOM   1934 C  CA  . LEU A 1 241 ? 17.386  -1.408  -3.990  1.00 98.80 241 A 1 
ATOM   1935 C  C   . LEU A 1 241 ? 18.274  -0.228  -4.383  1.00 98.89 241 A 1 
ATOM   1936 O  O   . LEU A 1 241 ? 18.278  0.197   -5.536  1.00 98.75 241 A 1 
ATOM   1937 C  CB  . LEU A 1 241 ? 16.196  -0.921  -3.155  1.00 98.88 241 A 1 
ATOM   1938 C  CG  . LEU A 1 241 ? 15.105  -1.968  -2.904  1.00 98.75 241 A 1 
ATOM   1939 C  CD1 . LEU A 1 241 ? 14.124  -1.464  -1.852  1.00 98.54 241 A 1 
ATOM   1940 C  CD2 . LEU A 1 241 ? 14.378  -2.290  -4.202  1.00 98.39 241 A 1 
ATOM   1941 N  N   . ALA A 1 242 ? 19.035  0.299   -3.421  1.00 98.84 242 A 1 
ATOM   1942 C  CA  . ALA A 1 242 ? 19.893  1.450   -3.679  1.00 98.89 242 A 1 
ATOM   1943 C  C   . ALA A 1 242 ? 20.987  1.146   -4.708  1.00 98.73 242 A 1 
ATOM   1944 O  O   . ALA A 1 242 ? 21.373  2.031   -5.474  1.00 98.48 242 A 1 
ATOM   1945 C  CB  . ALA A 1 242 ? 20.517  1.946   -2.378  1.00 98.72 242 A 1 
ATOM   1946 N  N   . GLU A 1 243 ? 21.460  -0.087  -4.722  1.00 98.76 243 A 1 
ATOM   1947 C  CA  . GLU A 1 243 ? 22.513  -0.506  -5.649  1.00 98.68 243 A 1 
ATOM   1948 C  C   . GLU A 1 243 ? 22.111  -0.270  -7.098  1.00 98.61 243 A 1 
ATOM   1949 O  O   . GLU A 1 243 ? 22.957  -0.001  -7.955  1.00 98.16 243 A 1 
ATOM   1950 C  CB  . GLU A 1 243 ? 22.840  -1.987  -5.433  1.00 97.98 243 A 1 
ATOM   1951 C  CG  . GLU A 1 243 ? 23.859  -2.581  -6.411  1.00 92.71 243 A 1 
ATOM   1952 C  CD  . GLU A 1 243 ? 25.233  -1.957  -6.275  1.00 89.74 243 A 1 
ATOM   1953 O  OE1 . GLU A 1 243 ? 25.584  -1.498  -5.174  1.00 84.76 243 A 1 
ATOM   1954 O  OE2 . GLU A 1 243 ? 25.976  -1.940  -7.272  1.00 84.12 243 A 1 
ATOM   1955 N  N   . TYR A 1 244 ? 20.812  -0.353  -7.366  1.00 98.89 244 A 1 
ATOM   1956 C  CA  . TYR A 1 244 ? 20.310  -0.174  -8.722  1.00 98.87 244 A 1 
ATOM   1957 C  C   . TYR A 1 244 ? 19.562  1.143   -8.910  1.00 98.74 244 A 1 
ATOM   1958 O  O   . TYR A 1 244 ? 18.535  1.201   -9.592  1.00 98.44 244 A 1 
ATOM   1959 C  CB  . TYR A 1 244 ? 19.427  -1.372  -9.096  1.00 98.80 244 A 1 
ATOM   1960 C  CG  . TYR A 1 244 ? 20.216  -2.660  -9.155  1.00 98.80 244 A 1 
ATOM   1961 C  CD1 . TYR A 1 244 ? 20.986  -2.972  -10.281 1.00 98.50 244 A 1 
ATOM   1962 C  CD2 . TYR A 1 244 ? 20.250  -3.534  -8.075  1.00 98.51 244 A 1 
ATOM   1963 C  CE1 . TYR A 1 244 ? 21.758  -4.121  -10.326 1.00 98.21 244 A 1 
ATOM   1964 C  CE2 . TYR A 1 244 ? 21.024  -4.687  -8.115  1.00 98.25 244 A 1 
ATOM   1965 C  CZ  . TYR A 1 244 ? 21.779  -4.974  -9.236  1.00 98.33 244 A 1 
ATOM   1966 O  OH  . TYR A 1 244 ? 22.553  -6.110  -9.276  1.00 97.54 244 A 1 
ATOM   1967 N  N   . ASN A 1 245 ? 20.088  2.206   -8.319  1.00 98.66 245 A 1 
ATOM   1968 C  CA  . ASN A 1 245 ? 19.489  3.525   -8.433  1.00 98.43 245 A 1 
ATOM   1969 C  C   . ASN A 1 245 ? 19.487  4.043   -9.863  1.00 98.35 245 A 1 
ATOM   1970 O  O   . ASN A 1 245 ? 18.738  4.958   -10.199 1.00 97.25 245 A 1 
ATOM   1971 C  CB  . ASN A 1 245 ? 20.205  4.525   -7.517  1.00 97.90 245 A 1 
ATOM   1972 C  CG  . ASN A 1 245 ? 21.604  4.842   -7.986  1.00 97.55 245 A 1 
ATOM   1973 O  OD1 . ASN A 1 245 ? 22.391  3.951   -8.282  1.00 93.80 245 A 1 
ATOM   1974 N  ND2 . ASN A 1 245 ? 21.919  6.126   -8.043  1.00 92.84 245 A 1 
ATOM   1975 N  N   . ASP A 1 246 ? 20.340  3.473   -10.708 1.00 98.36 246 A 1 
ATOM   1976 C  CA  . ASP A 1 246 ? 20.402  3.852   -12.109 1.00 98.18 246 A 1 
ATOM   1977 C  C   . ASP A 1 246 ? 19.302  3.173   -12.924 1.00 98.29 246 A 1 
ATOM   1978 O  O   . ASP A 1 246 ? 19.014  3.576   -14.049 1.00 97.45 246 A 1 
ATOM   1979 C  CB  . ASP A 1 246 ? 21.777  3.504   -12.697 1.00 97.75 246 A 1 
ATOM   1980 C  CG  . ASP A 1 246 ? 22.106  2.025   -12.558 1.00 97.19 246 A 1 
ATOM   1981 O  OD1 . ASP A 1 246 ? 21.912  1.455   -11.469 1.00 95.50 246 A 1 
ATOM   1982 O  OD2 . ASP A 1 246 ? 22.586  1.428   -13.549 1.00 94.86 246 A 1 
ATOM   1983 N  N   . VAL A 1 247 ? 18.697  2.148   -12.355 1.00 98.57 247 A 1 
ATOM   1984 C  CA  . VAL A 1 247 ? 17.634  1.399   -13.018 1.00 98.77 247 A 1 
ATOM   1985 C  C   . VAL A 1 247 ? 16.259  1.721   -12.430 1.00 98.74 247 A 1 
ATOM   1986 O  O   . VAL A 1 247 ? 15.279  1.872   -13.155 1.00 98.55 247 A 1 
ATOM   1987 C  CB  . VAL A 1 247 ? 17.874  -0.127  -12.886 1.00 98.66 247 A 1 
ATOM   1988 C  CG1 . VAL A 1 247 ? 16.710  -0.911  -13.477 1.00 98.27 247 A 1 
ATOM   1989 C  CG2 . VAL A 1 247 ? 19.177  -0.510  -13.564 1.00 98.22 247 A 1 
ATOM   1990 N  N   . ILE A 1 248 ? 16.191  1.830   -11.107 1.00 98.81 248 A 1 
ATOM   1991 C  CA  . ILE A 1 248 ? 14.929  2.043   -10.404 1.00 98.81 248 A 1 
ATOM   1992 C  C   . ILE A 1 248 ? 14.503  3.513   -10.345 1.00 98.75 248 A 1 
ATOM   1993 O  O   . ILE A 1 248 ? 15.190  4.346   -9.759  1.00 98.59 248 A 1 
ATOM   1994 C  CB  . ILE A 1 248 ? 15.024  1.474   -8.974  1.00 98.86 248 A 1 
ATOM   1995 C  CG1 . ILE A 1 248 ? 15.344  -0.025  -9.037  1.00 98.69 248 A 1 
ATOM   1996 C  CG2 . ILE A 1 248 ? 13.731  1.722   -8.214  1.00 98.72 248 A 1 
ATOM   1997 C  CD1 . ILE A 1 248 ? 15.651  -0.657  -7.688  1.00 98.58 248 A 1 
ATOM   1998 N  N   . LEU A 1 249 ? 13.347  3.802   -10.935 1.00 98.76 249 A 1 
ATOM   1999 C  CA  . LEU A 1 249 ? 12.806  5.156   -10.933 1.00 98.65 249 A 1 
ATOM   2000 C  C   . LEU A 1 249 ? 12.152  5.486   -9.601  1.00 98.64 249 A 1 
ATOM   2001 O  O   . LEU A 1 249 ? 12.038  6.651   -9.227  1.00 97.94 249 A 1 
ATOM   2002 C  CB  . LEU A 1 249 ? 11.783  5.326   -12.059 1.00 98.24 249 A 1 
ATOM   2003 C  CG  . LEU A 1 249 ? 12.277  5.058   -13.487 1.00 97.41 249 A 1 
ATOM   2004 C  CD1 . LEU A 1 249 ? 11.161  5.370   -14.475 1.00 96.39 249 A 1 
ATOM   2005 C  CD2 . LEU A 1 249 ? 13.509  5.903   -13.789 1.00 96.22 249 A 1 
ATOM   2006 N  N   . GLY A 1 250 ? 11.712  4.461   -8.885  1.00 98.84 250 A 1 
ATOM   2007 C  CA  . GLY A 1 250 ? 11.053  4.658   -7.613  1.00 98.81 250 A 1 
ATOM   2008 C  C   . GLY A 1 250 ? 10.497  3.355   -7.082  1.00 98.99 250 A 1 
ATOM   2009 O  O   . GLY A 1 250 ? 10.336  2.384   -7.823  1.00 98.82 250 A 1 
ATOM   2010 N  N   . VAL A 1 251 ? 10.196  3.339   -5.779  1.00 98.90 251 A 1 
ATOM   2011 C  CA  . VAL A 1 251 ? 9.635   2.169   -5.114  1.00 98.96 251 A 1 
ATOM   2012 C  C   . VAL A 1 251 ? 8.288   2.552   -4.514  1.00 98.98 251 A 1 
ATOM   2013 O  O   . VAL A 1 251 ? 8.163   3.608   -3.898  1.00 98.85 251 A 1 
ATOM   2014 C  CB  . VAL A 1 251 ? 10.576  1.674   -3.990  1.00 98.90 251 A 1 
ATOM   2015 C  CG1 . VAL A 1 251 ? 9.974   0.450   -3.303  1.00 98.66 251 A 1 
ATOM   2016 C  CG2 . VAL A 1 251 ? 11.953  1.347   -4.557  1.00 98.65 251 A 1 
ATOM   2017 N  N   . LEU A 1 252 ? 7.290   1.696   -4.704  1.00 98.98 252 A 1 
ATOM   2018 C  CA  . LEU A 1 252 ? 5.963   1.947   -4.149  1.00 98.97 252 A 1 
ATOM   2019 C  C   . LEU A 1 252 ? 5.652   0.928   -3.066  1.00 98.92 252 A 1 
ATOM   2020 O  O   . LEU A 1 252 ? 5.799   -0.276  -3.274  1.00 98.77 252 A 1 
ATOM   2021 C  CB  . LEU A 1 252 ? 4.899   1.869   -5.249  1.00 98.84 252 A 1 
ATOM   2022 C  CG  . LEU A 1 252 ? 5.126   2.727   -6.498  1.00 97.51 252 A 1 
ATOM   2023 C  CD1 . LEU A 1 252 ? 3.910   2.637   -7.412  1.00 93.15 252 A 1 
ATOM   2024 C  CD2 . LEU A 1 252 ? 5.390   4.175   -6.118  1.00 93.16 252 A 1 
ATOM   2025 N  N   . CYS A 1 253 ? 5.212   1.420   -1.900  1.00 98.92 253 A 1 
ATOM   2026 C  CA  . CYS A 1 253 ? 4.890   0.560   -0.769  1.00 98.86 253 A 1 
ATOM   2027 C  C   . CYS A 1 253 ? 3.549   0.924   -0.147  1.00 98.80 253 A 1 
ATOM   2028 O  O   . CYS A 1 253 ? 3.000   1.990   -0.414  1.00 98.35 253 A 1 
ATOM   2029 C  CB  . CYS A 1 253 ? 5.960   0.691   0.328   1.00 98.54 253 A 1 
ATOM   2030 S  SG  . CYS A 1 253 ? 7.646   0.287   -0.117  1.00 97.63 253 A 1 
ATOM   2031 N  N   . GLY A 1 254 ? 3.035   0.028   0.682   1.00 98.75 254 A 1 
ATOM   2032 C  CA  . GLY A 1 254 ? 1.812   0.272   1.421   1.00 98.69 254 A 1 
ATOM   2033 C  C   . GLY A 1 254 ? 2.041   -0.126  2.867   1.00 98.58 254 A 1 
ATOM   2034 O  O   . GLY A 1 254 ? 3.043   0.272   3.467   1.00 97.56 254 A 1 
ATOM   2035 N  N   . HIS A 1 255 ? 1.134   -0.923  3.427   1.00 98.13 255 A 1 
ATOM   2036 C  CA  . HIS A 1 255 ? 1.272   -1.513  4.761   1.00 97.86 255 A 1 
ATOM   2037 C  C   . HIS A 1 255 ? 1.074   -0.589  5.956   1.00 97.69 255 A 1 
ATOM   2038 O  O   . HIS A 1 255 ? 0.367   -0.939  6.896   1.00 96.03 255 A 1 
ATOM   2039 C  CB  . HIS A 1 255 ? 2.637   -2.210  4.877   1.00 97.37 255 A 1 
ATOM   2040 C  CG  . HIS A 1 255 ? 2.879   -2.872  6.191   1.00 97.49 255 A 1 
ATOM   2041 N  ND1 . HIS A 1 255 ? 2.103   -3.899  6.671   1.00 95.87 255 A 1 
ATOM   2042 C  CD2 . HIS A 1 255 ? 3.825   -2.653  7.134   1.00 95.80 255 A 1 
ATOM   2043 C  CE1 . HIS A 1 255 ? 2.550   -4.290  7.851   1.00 95.38 255 A 1 
ATOM   2044 N  NE2 . HIS A 1 255 ? 3.601   -3.548  8.164   1.00 95.79 255 A 1 
ATOM   2045 N  N   . LEU A 1 256 ? 1.688   0.587   5.950   1.00 98.01 256 A 1 
ATOM   2046 C  CA  . LEU A 1 256 ? 1.594   1.483   7.096   1.00 97.52 256 A 1 
ATOM   2047 C  C   . LEU A 1 256 ? 0.327   2.329   7.145   1.00 97.09 256 A 1 
ATOM   2048 O  O   . LEU A 1 256 ? 0.015   2.921   8.173   1.00 95.14 256 A 1 
ATOM   2049 C  CB  . LEU A 1 256 ? 2.829   2.390   7.169   1.00 97.42 256 A 1 
ATOM   2050 C  CG  . LEU A 1 256 ? 4.169   1.680   7.326   1.00 96.89 256 A 1 
ATOM   2051 C  CD1 . LEU A 1 256 ? 5.280   2.708   7.512   1.00 96.04 256 A 1 
ATOM   2052 C  CD2 . LEU A 1 256 ? 4.134   0.724   8.511   1.00 95.84 256 A 1 
ATOM   2053 N  N   . HIS A 1 257 ? -0.398  2.389   6.025   1.00 96.94 257 A 1 
ATOM   2054 C  CA  . HIS A 1 257 ? -1.652  3.138   5.919   1.00 96.80 257 A 1 
ATOM   2055 C  C   . HIS A 1 257 ? -1.490  4.651   5.991   1.00 96.92 257 A 1 
ATOM   2056 O  O   . HIS A 1 257 ? -2.480  5.379   5.965   1.00 95.24 257 A 1 
ATOM   2057 C  CB  . HIS A 1 257 ? -2.646  2.683   6.996   1.00 96.44 257 A 1 
ATOM   2058 C  CG  . HIS A 1 257 ? -3.098  1.263   6.844   1.00 96.63 257 A 1 
ATOM   2059 N  ND1 . HIS A 1 257 ? -4.386  0.864   7.137   1.00 94.47 257 A 1 
ATOM   2060 C  CD2 . HIS A 1 257 ? -2.459  0.151   6.431   1.00 94.40 257 A 1 
ATOM   2061 C  CE1 . HIS A 1 257 ? -4.505  -0.432  6.917   1.00 94.32 257 A 1 
ATOM   2062 N  NE2 . HIS A 1 257 ? -3.347  -0.885  6.486   1.00 94.78 257 A 1 
ATOM   2063 N  N   . THR A 1 258 ? -0.248  5.121   6.073   1.00 97.05 258 A 1 
ATOM   2064 C  CA  . THR A 1 258 ? 0.011   6.547   6.148   1.00 96.99 258 A 1 
ATOM   2065 C  C   . THR A 1 258 ? 0.767   7.037   4.914   1.00 97.46 258 A 1 
ATOM   2066 O  O   . THR A 1 258 ? 1.346   6.250   4.168   1.00 96.60 258 A 1 
ATOM   2067 C  CB  . THR A 1 258 ? 0.835   6.896   7.406   1.00 95.50 258 A 1 
ATOM   2068 O  OG1 . THR A 1 258 ? 1.949   6.011   7.519   1.00 91.25 258 A 1 
ATOM   2069 C  CG2 . THR A 1 258 ? -0.030  6.780   8.642   1.00 90.38 258 A 1 
ATOM   2070 N  N   . ASP A 1 259 ? 0.742   8.352   4.714   1.00 97.56 259 A 1 
ATOM   2071 C  CA  . ASP A 1 259 ? 1.378   8.994   3.573   1.00 97.80 259 A 1 
ATOM   2072 C  C   . ASP A 1 259 ? 2.759   9.497   3.984   1.00 97.86 259 A 1 
ATOM   2073 O  O   . ASP A 1 259 ? 2.880   10.528  4.645   1.00 97.21 259 A 1 
ATOM   2074 C  CB  . ASP A 1 259 ? 0.484   10.145  3.105   1.00 97.82 259 A 1 
ATOM   2075 C  CG  . ASP A 1 259 ? 1.118   11.010  2.031   1.00 97.80 259 A 1 
ATOM   2076 O  OD1 . ASP A 1 259 ? 2.248   10.731  1.585   1.00 96.72 259 A 1 
ATOM   2077 O  OD2 . ASP A 1 259 ? 0.458   11.990  1.630   1.00 96.45 259 A 1 
ATOM   2078 N  N   . THR A 1 260 ? 3.793   8.770   3.602   1.00 98.08 260 A 1 
ATOM   2079 C  CA  . THR A 1 260 ? 5.151   9.189   3.927   1.00 98.09 260 A 1 
ATOM   2080 C  C   . THR A 1 260 ? 6.124   8.629   2.885   1.00 98.30 260 A 1 
ATOM   2081 O  O   . THR A 1 260 ? 5.713   8.061   1.883   1.00 98.04 260 A 1 
ATOM   2082 C  CB  . THR A 1 260 ? 5.554   8.748   5.354   1.00 97.13 260 A 1 
ATOM   2083 O  OG1 . THR A 1 260 ? 6.796   9.360   5.710   1.00 92.11 260 A 1 
ATOM   2084 C  CG2 . THR A 1 260 ? 5.664   7.238   5.466   1.00 93.43 260 A 1 
ATOM   2085 N  N   . PHE A 1 261 ? 7.412   8.823   3.133   1.00 98.31 261 A 1 
ATOM   2086 C  CA  . PHE A 1 261 ? 8.419   8.386   2.173   1.00 98.39 261 A 1 
ATOM   2087 C  C   . PHE A 1 261 ? 9.692   7.916   2.861   1.00 98.38 261 A 1 
ATOM   2088 O  O   . PHE A 1 261 ? 9.892   8.138   4.055   1.00 97.90 261 A 1 
ATOM   2089 C  CB  . PHE A 1 261 ? 8.739   9.521   1.199   1.00 98.26 261 A 1 
ATOM   2090 C  CG  . PHE A 1 261 ? 9.300   10.758  1.864   1.00 98.29 261 A 1 
ATOM   2091 C  CD1 . PHE A 1 261 ? 10.668  10.890  2.092   1.00 97.73 261 A 1 
ATOM   2092 C  CD2 . PHE A 1 261 ? 8.462   11.788  2.270   1.00 97.55 261 A 1 
ATOM   2093 C  CE1 . PHE A 1 261 ? 11.189  12.025  2.707   1.00 97.05 261 A 1 
ATOM   2094 C  CE2 . PHE A 1 261 ? 8.971   12.926  2.888   1.00 97.09 261 A 1 
ATOM   2095 C  CZ  . PHE A 1 261 ? 10.329  13.049  3.108   1.00 97.30 261 A 1 
ATOM   2096 N  N   . ARG A 1 262 ? 10.562  7.267   2.088   1.00 98.63 262 A 1 
ATOM   2097 C  CA  . ARG A 1 262 ? 11.841  6.779   2.571   1.00 98.63 262 A 1 
ATOM   2098 C  C   . ARG A 1 262 ? 12.888  7.074   1.511   1.00 98.74 262 A 1 
ATOM   2099 O  O   . ARG A 1 262 ? 12.627  6.931   0.321   1.00 98.59 262 A 1 
ATOM   2100 C  CB  . ARG A 1 262 ? 11.794  5.261   2.804   1.00 98.27 262 A 1 
ATOM   2101 C  CG  . ARG A 1 262 ? 10.689  4.781   3.732   1.00 97.12 262 A 1 
ATOM   2102 C  CD  . ARG A 1 262 ? 11.061  4.982   5.182   1.00 95.62 262 A 1 
ATOM   2103 N  NE  . ARG A 1 262 ? 10.020  4.500   6.096   1.00 95.75 262 A 1 
ATOM   2104 C  CZ  . ARG A 1 262 ? 9.120   5.263   6.693   1.00 95.81 262 A 1 
ATOM   2105 N  NH1 . ARG A 1 262 ? 9.102   6.575   6.497   1.00 92.41 262 A 1 
ATOM   2106 N  NH2 . ARG A 1 262 ? 8.222   4.726   7.506   1.00 92.88 262 A 1 
ATOM   2107 N  N   . ILE A 1 263 ? 14.062  7.488   1.958   1.00 98.56 263 A 1 
ATOM   2108 C  CA  . ILE A 1 263 ? 15.182  7.694   1.056   1.00 98.60 263 A 1 
ATOM   2109 C  C   . ILE A 1 263 ? 16.128  6.535   1.367   1.00 98.67 263 A 1 
ATOM   2110 O  O   . ILE A 1 263 ? 16.793  6.533   2.401   1.00 98.31 263 A 1 
ATOM   2111 C  CB  . ILE A 1 263 ? 15.885  9.041   1.298   1.00 98.45 263 A 1 
ATOM   2112 C  CG1 . ILE A 1 263 ? 14.878  10.189  1.138   1.00 97.80 263 A 1 
ATOM   2113 C  CG2 . ILE A 1 263 ? 17.038  9.208   0.316   1.00 97.90 263 A 1 
ATOM   2114 C  CD1 . ILE A 1 263 ? 15.444  11.571  1.437   1.00 96.31 263 A 1 
ATOM   2115 N  N   . LEU A 1 264 ? 16.143  5.538   0.492   1.00 98.73 264 A 1 
ATOM   2116 C  CA  . LEU A 1 264 ? 16.962  4.353   0.689   1.00 98.78 264 A 1 
ATOM   2117 C  C   . LEU A 1 264 ? 18.353  4.592   0.125   1.00 98.72 264 A 1 
ATOM   2118 O  O   . LEU A 1 264 ? 18.503  4.926   -1.051  1.00 98.41 264 A 1 
ATOM   2119 C  CB  . LEU A 1 264 ? 16.300  3.159   0.005   1.00 98.67 264 A 1 
ATOM   2120 C  CG  . LEU A 1 264 ? 14.828  2.942   0.363   1.00 98.29 264 A 1 
ATOM   2121 C  CD1 . LEU A 1 264 ? 14.270  1.745   -0.388  1.00 97.65 264 A 1 
ATOM   2122 C  CD2 . LEU A 1 264 ? 14.677  2.745   1.869   1.00 97.40 264 A 1 
ATOM   2123 N  N   . SER A 1 265 ? 19.375  4.425   0.973   1.00 98.51 265 A 1 
ATOM   2124 C  CA  . SER A 1 265 ? 20.746  4.730   0.563   1.00 98.30 265 A 1 
ATOM   2125 C  C   . SER A 1 265 ? 21.773  3.633   0.811   1.00 98.43 265 A 1 
ATOM   2126 O  O   . SER A 1 265 ? 21.681  2.879   1.782   1.00 97.85 265 A 1 
ATOM   2127 C  CB  . SER A 1 265 ? 21.226  5.992   1.282   1.00 97.03 265 A 1 
ATOM   2128 O  OG  . SER A 1 265 ? 20.348  7.075   1.086   1.00 82.83 265 A 1 
ATOM   2129 N  N   . LYS A 1 266 ? 22.740  3.563   -0.083  1.00 98.15 266 A 1 
ATOM   2130 C  CA  . LYS A 1 266 ? 23.888  2.682   0.044   1.00 97.93 266 A 1 
ATOM   2131 C  C   . LYS A 1 266 ? 25.041  3.541   -0.463  1.00 97.64 266 A 1 
ATOM   2132 O  O   . LYS A 1 266 ? 25.255  3.662   -1.667  1.00 96.28 266 A 1 
ATOM   2133 C  CB  . LYS A 1 266 ? 23.748  1.424   -0.816  1.00 97.23 266 A 1 
ATOM   2134 C  CG  . LYS A 1 266 ? 24.959  0.502   -0.721  1.00 95.47 266 A 1 
ATOM   2135 C  CD  . LYS A 1 266 ? 24.828  -0.715  -1.634  1.00 93.12 266 A 1 
ATOM   2136 C  CE  . LYS A 1 266 ? 26.055  -1.603  -1.535  1.00 88.45 266 A 1 
ATOM   2137 N  NZ  . LYS A 1 266 ? 25.961  -2.764  -2.456  1.00 81.31 266 A 1 
ATOM   2138 N  N   . GLY A 1 267 ? 25.747  4.170   0.466   1.00 97.06 267 A 1 
ATOM   2139 C  CA  . GLY A 1 267 ? 26.791  5.083   0.065   1.00 96.47 267 A 1 
ATOM   2140 C  C   . GLY A 1 267 ? 26.133  6.286   -0.585  1.00 96.96 267 A 1 
ATOM   2141 O  O   . GLY A 1 267 ? 25.214  6.880   -0.020  1.00 94.83 267 A 1 
ATOM   2142 N  N   . ASN A 1 268 ? 26.580  6.619   -1.792  1.00 97.42 268 A 1 
ATOM   2143 C  CA  . ASN A 1 268 ? 25.998  7.740   -2.516  1.00 97.22 268 A 1 
ATOM   2144 C  C   . ASN A 1 268 ? 24.857  7.323   -3.437  1.00 97.75 268 A 1 
ATOM   2145 O  O   . ASN A 1 268 ? 24.235  8.171   -4.082  1.00 96.34 268 A 1 
ATOM   2146 C  CB  . ASN A 1 268 ? 27.082  8.457   -3.335  1.00 95.52 268 A 1 
ATOM   2147 C  CG  . ASN A 1 268 ? 28.139  9.101   -2.458  1.00 86.27 268 A 1 
ATOM   2148 O  OD1 . ASN A 1 268 ? 27.830  9.694   -1.433  1.00 74.90 268 A 1 
ATOM   2149 N  ND2 . ASN A 1 268 ? 29.393  8.993   -2.877  1.00 75.84 268 A 1 
ATOM   2150 N  N   . LYS A 1 269 ? 24.566  6.028   -3.491  1.00 98.39 269 A 1 
ATOM   2151 C  CA  . LYS A 1 269 ? 23.476  5.531   -4.327  1.00 98.56 269 A 1 
ATOM   2152 C  C   . LYS A 1 269 ? 22.174  5.616   -3.544  1.00 98.65 269 A 1 
ATOM   2153 O  O   . LYS A 1 269 ? 22.085  5.135   -2.412  1.00 98.29 269 A 1 
ATOM   2154 C  CB  . LYS A 1 269 ? 23.741  4.090   -4.752  1.00 98.25 269 A 1 
ATOM   2155 C  CG  . LYS A 1 269 ? 24.988  3.930   -5.605  1.00 96.95 269 A 1 
ATOM   2156 C  CD  . LYS A 1 269 ? 25.185  2.490   -6.039  1.00 94.47 269 A 1 
ATOM   2157 C  CE  . LYS A 1 269 ? 26.418  2.344   -6.904  1.00 88.41 269 A 1 
ATOM   2158 N  NZ  . LYS A 1 269 ? 26.605  0.947   -7.373  1.00 81.56 269 A 1 
ATOM   2159 N  N   . LYS A 1 270 ? 21.172  6.243   -4.146  1.00 98.71 270 A 1 
ATOM   2160 C  CA  . LYS A 1 270 ? 19.905  6.450   -3.467  1.00 98.70 270 A 1 
ATOM   2161 C  C   . LYS A 1 270 ? 18.697  6.212   -4.361  1.00 98.77 270 A 1 
ATOM   2162 O  O   . LYS A 1 270 ? 18.752  6.470   -5.565  1.00 98.42 270 A 1 
ATOM   2163 C  CB  . LYS A 1 270 ? 19.837  7.882   -2.926  1.00 98.45 270 A 1 
ATOM   2164 C  CG  . LYS A 1 270 ? 20.983  8.261   -1.999  1.00 97.75 270 A 1 
ATOM   2165 C  CD  . LYS A 1 270 ? 20.994  9.747   -1.694  1.00 96.43 270 A 1 
ATOM   2166 C  CE  . LYS A 1 270 ? 22.188  10.119  -0.837  1.00 93.14 270 A 1 
ATOM   2167 N  NZ  . LYS A 1 270 ? 22.297  11.585  -0.621  1.00 86.70 270 A 1 
ATOM   2168 N  N   . VAL A 1 271 ? 17.608  5.730   -3.764  1.00 98.85 271 A 1 
ATOM   2169 C  CA  . VAL A 1 271 ? 16.346  5.545   -4.470  1.00 98.83 271 A 1 
ATOM   2170 C  C   . VAL A 1 271 ? 15.227  5.986   -3.544  1.00 98.80 271 A 1 
ATOM   2171 O  O   . VAL A 1 271 ? 15.353  5.909   -2.320  1.00 98.57 271 A 1 
ATOM   2172 C  CB  . VAL A 1 271 ? 16.088  4.072   -4.895  1.00 98.27 271 A 1 
ATOM   2173 C  CG1 . VAL A 1 271 ? 17.118  3.635   -5.918  1.00 92.14 271 A 1 
ATOM   2174 C  CG2 . VAL A 1 271 ? 16.092  3.160   -3.682  1.00 92.23 271 A 1 
ATOM   2175 N  N   . MET A 1 272 ? 14.133  6.464   -4.130  1.00 98.84 272 A 1 
ATOM   2176 C  CA  . MET A 1 272 ? 12.985  6.896   -3.348  1.00 98.86 272 A 1 
ATOM   2177 C  C   . MET A 1 272 ? 11.971  5.775   -3.187  1.00 98.84 272 A 1 
ATOM   2178 O  O   . MET A 1 272 ? 11.721  5.011   -4.119  1.00 98.75 272 A 1 
ATOM   2179 C  CB  . MET A 1 272 ? 12.276  8.080   -4.022  1.00 98.70 272 A 1 
ATOM   2180 C  CG  . MET A 1 272 ? 13.012  9.402   -3.906  1.00 97.61 272 A 1 
ATOM   2181 S  SD  . MET A 1 272 ? 13.341  9.855   -2.195  1.00 98.09 272 A 1 
ATOM   2182 C  CE  . MET A 1 272 ? 11.700  9.831   -1.491  1.00 96.27 272 A 1 
ATOM   2183 N  N   . ALA A 1 273 ? 11.385  5.691   -1.996  1.00 98.82 273 A 1 
ATOM   2184 C  CA  . ALA A 1 273 ? 10.315  4.746   -1.727  1.00 98.80 273 A 1 
ATOM   2185 C  C   . ALA A 1 273 ? 9.136   5.576   -1.219  1.00 98.81 273 A 1 
ATOM   2186 O  O   . ALA A 1 273 ? 9.300   6.409   -0.327  1.00 98.55 273 A 1 
ATOM   2187 C  CB  . ALA A 1 273 ? 10.735  3.715   -0.691  1.00 98.79 273 A 1 
ATOM   2188 N  N   . PHE A 1 274 ? 7.972   5.350   -1.794  1.00 98.88 274 A 1 
ATOM   2189 C  CA  . PHE A 1 274 ? 6.772   6.089   -1.423  1.00 98.86 274 A 1 
ATOM   2190 C  C   . PHE A 1 274 ? 5.757   5.174   -0.761  1.00 98.81 274 A 1 
ATOM   2191 O  O   . PHE A 1 274 ? 5.316   4.196   -1.362  1.00 98.69 274 A 1 
ATOM   2192 C  CB  . PHE A 1 274 ? 6.158   6.731   -2.664  1.00 98.80 274 A 1 
ATOM   2193 C  CG  . PHE A 1 274 ? 7.129   7.551   -3.458  1.00 98.73 274 A 1 
ATOM   2194 C  CD1 . PHE A 1 274 ? 7.507   8.815   -3.025  1.00 98.21 274 A 1 
ATOM   2195 C  CD2 . PHE A 1 274 ? 7.705   7.042   -4.619  1.00 98.19 274 A 1 
ATOM   2196 C  CE1 . PHE A 1 274 ? 8.431   9.570   -3.733  1.00 97.64 274 A 1 
ATOM   2197 C  CE2 . PHE A 1 274 ? 8.638   7.786   -5.327  1.00 97.65 274 A 1 
ATOM   2198 C  CZ  . PHE A 1 274 ? 9.000   9.048   -4.883  1.00 97.87 274 A 1 
ATOM   2199 N  N   . ILE A 1 275 ? 5.406   5.491   0.477   1.00 98.70 275 A 1 
ATOM   2200 C  CA  . ILE A 1 275 ? 4.408   4.721   1.196   1.00 98.77 275 A 1 
ATOM   2201 C  C   . ILE A 1 275 ? 3.069   5.411   0.960   1.00 98.63 275 A 1 
ATOM   2202 O  O   . ILE A 1 275 ? 2.828   6.507   1.471   1.00 98.16 275 A 1 
ATOM   2203 C  CB  . ILE A 1 275 ? 4.735   4.646   2.697   1.00 98.47 275 A 1 
ATOM   2204 C  CG1 . ILE A 1 275 ? 6.076   3.915   2.870   1.00 97.27 275 A 1 
ATOM   2205 C  CG2 . ILE A 1 275 ? 3.629   3.921   3.449   1.00 97.45 275 A 1 
ATOM   2206 C  CD1 . ILE A 1 275 ? 6.602   3.896   4.295   1.00 92.08 275 A 1 
ATOM   2207 N  N   . GLY A 1 276 ? 2.230   4.782   0.146   1.00 98.53 276 A 1 
ATOM   2208 C  CA  . GLY A 1 276 ? 0.952   5.357   -0.202  1.00 98.47 276 A 1 
ATOM   2209 C  C   . GLY A 1 276 ? -0.106  5.181   0.871   1.00 98.40 276 A 1 
ATOM   2210 O  O   . GLY A 1 276 ? -0.155  4.156   1.534   1.00 97.44 276 A 1 
ATOM   2211 N  N   . PRO A 1 277 ? -0.963  6.193   1.047   1.00 98.38 277 A 1 
ATOM   2212 C  CA  . PRO A 1 277 ? -2.032  6.115   2.040   1.00 98.24 277 A 1 
ATOM   2213 C  C   . PRO A 1 277 ? -3.056  5.045   1.669   1.00 98.49 277 A 1 
ATOM   2214 O  O   . PRO A 1 277 ? -3.292  4.775   0.494   1.00 97.88 277 A 1 
ATOM   2215 C  CB  . PRO A 1 277 ? -2.629  7.521   2.021   1.00 97.60 277 A 1 
ATOM   2216 C  CG  . PRO A 1 277 ? -2.413  7.955   0.603   1.00 96.67 277 A 1 
ATOM   2217 C  CD  . PRO A 1 277 ? -1.019  7.460   0.298   1.00 97.70 277 A 1 
ATOM   2218 N  N   . SER A 1 278 ? -3.648  4.440   2.684   1.00 98.25 278 A 1 
ATOM   2219 C  CA  . SER A 1 278 ? -4.595  3.357   2.500   1.00 98.36 278 A 1 
ATOM   2220 C  C   . SER A 1 278 ? -6.018  3.779   2.167   1.00 98.52 278 A 1 
ATOM   2221 O  O   . SER A 1 278 ? -6.414  4.926   2.373   1.00 98.16 278 A 1 
ATOM   2222 C  CB  . SER A 1 278 ? -4.651  2.512   3.771   1.00 97.58 278 A 1 
ATOM   2223 O  OG  . SER A 1 278 ? -5.162  3.286   4.846   1.00 95.96 278 A 1 
ATOM   2224 N  N   . VAL A 1 279 ? -6.771  2.821   1.648   1.00 98.50 279 A 1 
ATOM   2225 C  CA  . VAL A 1 279 ? -8.201  3.008   1.470   1.00 98.41 279 A 1 
ATOM   2226 C  C   . VAL A 1 279 ? -8.820  2.767   2.844   1.00 98.33 279 A 1 
ATOM   2227 O  O   . VAL A 1 279 ? -9.775  3.431   3.245   1.00 97.62 279 A 1 
ATOM   2228 C  CB  . VAL A 1 279 ? -8.784  1.995   0.466   1.00 98.39 279 A 1 
ATOM   2229 C  CG1 . VAL A 1 279 ? -10.317 2.077   0.459   1.00 97.63 279 A 1 
ATOM   2230 C  CG2 . VAL A 1 279 ? -8.242  2.263   -0.925  1.00 97.65 279 A 1 
ATOM   2231 N  N   . ASP A 1 280 ? -8.254  1.816   3.576   1.00 97.80 280 A 1 
ATOM   2232 C  CA  . ASP A 1 280 ? -8.738  1.450   4.902   1.00 97.53 280 A 1 
ATOM   2233 C  C   . ASP A 1 280 ? -8.743  2.603   5.897   1.00 97.52 280 A 1 
ATOM   2234 O  O   . ASP A 1 280 ? -7.878  3.481   5.863   1.00 95.65 280 A 1 
ATOM   2235 C  CB  . ASP A 1 280 ? -7.884  0.305   5.463   1.00 96.50 280 A 1 
ATOM   2236 C  CG  . ASP A 1 280 ? -8.497  -0.351  6.693   1.00 95.84 280 A 1 
ATOM   2237 O  OD1 . ASP A 1 280 ? -9.732  -0.287  6.848   1.00 92.81 280 A 1 
ATOM   2238 O  OD2 . ASP A 1 280 ? -7.740  -0.957  7.480   1.00 92.17 280 A 1 
ATOM   2239 N  N   . THR A 1 281 ? -9.733  2.597   6.784   1.00 96.45 281 A 1 
ATOM   2240 C  CA  . THR A 1 281 ? -9.896  3.631   7.798   1.00 95.74 281 A 1 
ATOM   2241 C  C   . THR A 1 281 ? -9.495  3.180   9.197   1.00 94.66 281 A 1 
ATOM   2242 O  O   . THR A 1 281 ? -9.467  3.995   10.122  1.00 91.10 281 A 1 
ATOM   2243 C  CB  . THR A 1 281 ? -11.369 4.069   7.868   1.00 94.96 281 A 1 
ATOM   2244 O  OG1 . THR A 1 281 ? -12.204 2.901   7.936   1.00 91.50 281 A 1 
ATOM   2245 C  CG2 . THR A 1 281 ? -11.748 4.883   6.645   1.00 91.77 281 A 1 
ATOM   2246 N  N   . TRP A 1 282 ? -9.177  1.901   9.348   1.00 93.48 282 A 1 
ATOM   2247 C  CA  . TRP A 1 282 ? -8.887  1.307   10.656  1.00 90.97 282 A 1 
ATOM   2248 C  C   . TRP A 1 282 ? -7.980  2.113   11.578  1.00 88.93 282 A 1 
ATOM   2249 O  O   . TRP A 1 282 ? -8.259  2.259   12.766  1.00 81.77 282 A 1 
ATOM   2250 C  CB  . TRP A 1 282 ? -8.287  -0.091  10.462  1.00 87.67 282 A 1 
ATOM   2251 C  CG  . TRP A 1 282 ? -8.064  -0.854  11.734  1.00 84.59 282 A 1 
ATOM   2252 C  CD1 . TRP A 1 282 ? -7.019  -0.718  12.597  1.00 75.74 282 A 1 
ATOM   2253 C  CD2 . TRP A 1 282 ? -8.908  -1.882  12.282  1.00 78.75 282 A 1 
ATOM   2254 N  NE1 . TRP A 1 282 ? -7.159  -1.592  13.663  1.00 72.41 282 A 1 
ATOM   2255 C  CE2 . TRP A 1 282 ? -8.303  -2.312  13.487  1.00 75.06 282 A 1 
ATOM   2256 C  CE3 . TRP A 1 282 ? -10.108 -2.467  11.866  1.00 69.10 282 A 1 
ATOM   2257 C  CZ2 . TRP A 1 282 ? -8.876  -3.320  14.280  1.00 71.10 282 A 1 
ATOM   2258 C  CZ3 . TRP A 1 282 ? -10.660 -3.473  12.657  1.00 65.64 282 A 1 
ATOM   2259 C  CH2 . TRP A 1 282 ? -10.052 -3.884  13.841  1.00 66.99 282 A 1 
ATOM   2260 N  N   . LEU A 1 283 ? -6.889  2.641   11.042  1.00 89.51 283 A 1 
ATOM   2261 C  CA  . LEU A 1 283 ? -5.929  3.375   11.863  1.00 87.96 283 A 1 
ATOM   2262 C  C   . LEU A 1 283 ? -6.222  4.864   12.001  1.00 88.13 283 A 1 
ATOM   2263 O  O   . LEU A 1 283 ? -5.355  5.645   12.388  1.00 83.66 283 A 1 
ATOM   2264 C  CB  . LEU A 1 283 ? -4.516  3.158   11.320  1.00 85.21 283 A 1 
ATOM   2265 C  CG  . LEU A 1 283 ? -4.048  1.704   11.301  1.00 82.07 283 A 1 
ATOM   2266 C  CD1 . LEU A 1 283 ? -2.628  1.616   10.757  1.00 77.14 283 A 1 
ATOM   2267 C  CD2 . LEU A 1 283 ? -4.118  1.108   12.703  1.00 77.07 283 A 1 
ATOM   2268 N  N   . GLY A 1 284 ? -7.452  5.251   11.687  1.00 91.14 284 A 1 
ATOM   2269 C  CA  . GLY A 1 284 ? -7.833  6.637   11.846  1.00 91.09 284 A 1 
ATOM   2270 C  C   . GLY A 1 284 ? -7.329  7.554   10.748  1.00 92.29 284 A 1 
ATOM   2271 O  O   . GLY A 1 284 ? -6.870  8.660   11.030  1.00 89.56 284 A 1 
ATOM   2272 N  N   . THR A 1 285 ? -7.404  7.090   9.509   1.00 94.24 285 A 1 
ATOM   2273 C  CA  . THR A 1 285 ? -6.998  7.908   8.372   1.00 94.74 285 A 1 
ATOM   2274 C  C   . THR A 1 285 ? -8.096  7.885   7.324   1.00 95.67 285 A 1 
ATOM   2275 O  O   . THR A 1 285 ? -8.795  6.886   7.153   1.00 94.37 285 A 1 
ATOM   2276 C  CB  . THR A 1 285 ? -5.684  7.401   7.737   1.00 92.55 285 A 1 
ATOM   2277 O  OG1 . THR A 1 285 ? -5.828  6.025   7.352   1.00 83.57 285 A 1 
ATOM   2278 C  CG2 . THR A 1 285 ? -4.536  7.527   8.720   1.00 81.37 285 A 1 
ATOM   2279 N  N   . SER A 1 286 ? -8.263  9.000   6.633   1.00 96.56 286 A 1 
ATOM   2280 C  CA  . SER A 1 286 ? -9.287  9.105   5.605   1.00 97.00 286 A 1 
ATOM   2281 C  C   . SER A 1 286 ? -8.961  8.204   4.419   1.00 97.75 286 A 1 
ATOM   2282 O  O   . SER A 1 286 ? -7.804  8.139   3.995   1.00 97.60 286 A 1 
ATOM   2283 C  CB  . SER A 1 286 ? -9.406  10.548  5.113   1.00 96.36 286 A 1 
ATOM   2284 O  OG  . SER A 1 286 ? -9.877  11.400  6.135   1.00 92.75 286 A 1 
ATOM   2285 N  N   . PRO A 1 287 ? -9.964  7.504   3.873   1.00 97.90 287 A 1 
ATOM   2286 C  CA  . PRO A 1 287 ? -9.743  6.671   2.693   1.00 98.11 287 A 1 
ATOM   2287 C  C   . PRO A 1 287 ? -9.016  7.501   1.644   1.00 98.38 287 A 1 
ATOM   2288 O  O   . PRO A 1 287 ? -9.374  8.658   1.408   1.00 98.13 287 A 1 
ATOM   2289 C  CB  . PRO A 1 287 ? -11.156 6.319   2.253   1.00 97.81 287 A 1 
ATOM   2290 C  CG  . PRO A 1 287 ? -11.908 6.248   3.543   1.00 96.44 287 A 1 
ATOM   2291 C  CD  . PRO A 1 287 ? -11.355 7.412   4.344   1.00 97.69 287 A 1 
ATOM   2292 N  N   . SER A 1 288 ? -7.991  6.924   1.035   1.00 98.62 288 A 1 
ATOM   2293 C  CA  . SER A 1 288 ? -7.193  7.660   0.069   1.00 98.74 288 A 1 
ATOM   2294 C  C   . SER A 1 288 ? -6.788  6.832   -1.136  1.00 98.82 288 A 1 
ATOM   2295 O  O   . SER A 1 288 ? -6.765  5.606   -1.092  1.00 98.68 288 A 1 
ATOM   2296 C  CB  . SER A 1 288 ? -5.923  8.202   0.743   1.00 98.42 288 A 1 
ATOM   2297 O  OG  . SER A 1 288 ? -6.226  9.072   1.816   1.00 96.23 288 A 1 
ATOM   2298 N  N   . ILE A 1 289 ? -6.466  7.538   -2.215  1.00 98.75 289 A 1 
ATOM   2299 C  CA  . ILE A 1 289 ? -5.976  6.906   -3.432  1.00 98.87 289 A 1 
ATOM   2300 C  C   . ILE A 1 289 ? -4.958  7.870   -4.026  1.00 98.87 289 A 1 
ATOM   2301 O  O   . ILE A 1 289 ? -5.136  9.088   -3.969  1.00 98.64 289 A 1 
ATOM   2302 C  CB  . ILE A 1 289 ? -7.131  6.629   -4.433  1.00 98.57 289 A 1 
ATOM   2303 C  CG1 . ILE A 1 289 ? -6.601  5.807   -5.628  1.00 97.00 289 A 1 
ATOM   2304 C  CG2 . ILE A 1 289 ? -7.773  7.927   -4.917  1.00 97.61 289 A 1 
ATOM   2305 C  CD1 . ILE A 1 289 ? -6.300  4.375   -5.291  1.00 96.67 289 A 1 
ATOM   2306 N  N   . ARG A 1 290 ? -3.871  7.328   -4.581  1.00 98.85 290 A 1 
ATOM   2307 C  CA  . ARG A 1 290 ? -2.812  8.145   -5.151  1.00 98.86 290 A 1 
ATOM   2308 C  C   . ARG A 1 290 ? -2.647  7.874   -6.640  1.00 98.93 290 A 1 
ATOM   2309 O  O   . ARG A 1 290 ? -2.764  6.729   -7.087  1.00 98.85 290 A 1 
ATOM   2310 C  CB  . ARG A 1 290 ? -1.489  7.889   -4.424  1.00 98.60 290 A 1 
ATOM   2311 C  CG  . ARG A 1 290 ? -0.274  8.547   -5.076  1.00 97.79 290 A 1 
ATOM   2312 C  CD  . ARG A 1 290 ? 0.966   8.430   -4.215  1.00 97.36 290 A 1 
ATOM   2313 N  NE  . ARG A 1 290 ? 0.874   9.246   -3.005  1.00 96.98 290 A 1 
ATOM   2314 C  CZ  . ARG A 1 290 ? 1.838   9.369   -2.105  1.00 97.57 290 A 1 
ATOM   2315 N  NH1 . ARG A 1 290 ? 2.983   8.712   -2.260  1.00 94.68 290 A 1 
ATOM   2316 N  NH2 . ARG A 1 290 ? 1.672   10.140  -1.045  1.00 94.96 290 A 1 
ATOM   2317 N  N   . LYS A 1 291 ? -2.357  8.929   -7.388  1.00 98.85 291 A 1 
ATOM   2318 C  CA  . LYS A 1 291 ? -2.088  8.798   -8.807  1.00 98.89 291 A 1 
ATOM   2319 C  C   . LYS A 1 291 ? -0.762  9.471   -9.119  1.00 98.88 291 A 1 
ATOM   2320 O  O   . LYS A 1 291 ? -0.536  10.618  -8.747  1.00 98.64 291 A 1 
ATOM   2321 C  CB  . LYS A 1 291 ? -3.211  9.424   -9.641  1.00 98.54 291 A 1 
ATOM   2322 C  CG  . LYS A 1 291 ? -3.037  9.203   -11.146 1.00 97.15 291 A 1 
ATOM   2323 C  CD  . LYS A 1 291 ? -4.257  9.661   -11.944 1.00 95.62 291 A 1 
ATOM   2324 C  CE  . LYS A 1 291 ? -4.477  11.153  -11.868 1.00 90.91 291 A 1 
ATOM   2325 N  NZ  . LYS A 1 291 ? -5.598  11.588  -12.730 1.00 88.86 291 A 1 
ATOM   2326 N  N   . TYR A 1 292 ? 0.120   8.744   -9.803  1.00 98.89 292 A 1 
ATOM   2327 C  CA  . TYR A 1 292 ? 1.427   9.264   -10.180 1.00 98.83 292 A 1 
ATOM   2328 C  C   . TYR A 1 292 ? 1.449   9.707   -11.632 1.00 98.85 292 A 1 
ATOM   2329 O  O   . TYR A 1 292 ? 0.813   9.091   -12.488 1.00 98.56 292 A 1 
ATOM   2330 C  CB  . TYR A 1 292 ? 2.516   8.203   -10.013 1.00 98.84 292 A 1 
ATOM   2331 C  CG  . TYR A 1 292 ? 2.749   7.726   -8.600  1.00 98.86 292 A 1 
ATOM   2332 C  CD1 . TYR A 1 292 ? 1.948   6.735   -8.033  1.00 98.70 292 A 1 
ATOM   2333 C  CD2 . TYR A 1 292 ? 3.786   8.257   -7.838  1.00 98.67 292 A 1 
ATOM   2334 C  CE1 . TYR A 1 292 ? 2.163   6.294   -6.737  1.00 98.58 292 A 1 
ATOM   2335 C  CE2 . TYR A 1 292 ? 4.012   7.819   -6.542  1.00 98.57 292 A 1 
ATOM   2336 C  CZ  . TYR A 1 292 ? 3.194   6.837   -5.995  1.00 98.70 292 A 1 
ATOM   2337 O  OH  . TYR A 1 292 ? 3.420   6.407   -4.707  1.00 98.41 292 A 1 
ATOM   2338 N  N   . ASP A 1 293 ? 2.198   10.783  -11.894 1.00 98.77 293 A 1 
ATOM   2339 C  CA  . ASP A 1 293 ? 2.485   11.198  -13.253 1.00 98.66 293 A 1 
ATOM   2340 C  C   . ASP A 1 293 ? 3.876   10.596  -13.440 1.00 98.62 293 A 1 
ATOM   2341 O  O   . ASP A 1 293 ? 4.876   11.157  -12.979 1.00 98.37 293 A 1 
ATOM   2342 C  CB  . ASP A 1 293 ? 2.524   12.719  -13.382 1.00 98.31 293 A 1 
ATOM   2343 C  CG  . ASP A 1 293 ? 2.855   13.171  -14.799 1.00 97.11 293 A 1 
ATOM   2344 O  OD1 . ASP A 1 293 ? 3.280   12.337  -15.619 1.00 95.13 293 A 1 
ATOM   2345 O  OD2 . ASP A 1 293 ? 2.698   14.377  -15.081 1.00 93.93 293 A 1 
ATOM   2346 N  N   . VAL A 1 294 ? 3.937   9.443   -14.069 1.00 98.52 294 A 1 
ATOM   2347 C  CA  . VAL A 1 294 ? 5.194   8.720   -14.235 1.00 98.46 294 A 1 
ATOM   2348 C  C   . VAL A 1 294 ? 6.130   9.360   -15.252 1.00 98.19 294 A 1 
ATOM   2349 O  O   . VAL A 1 294 ? 7.349   9.380   -15.062 1.00 97.27 294 A 1 
ATOM   2350 C  CB  . VAL A 1 294 ? 4.930   7.259   -14.653 1.00 98.30 294 A 1 
ATOM   2351 C  CG1 . VAL A 1 294 ? 6.249   6.510   -14.830 1.00 97.64 294 A 1 
ATOM   2352 C  CG2 . VAL A 1 294 ? 4.068   6.566   -13.604 1.00 97.81 294 A 1 
ATOM   2353 N  N   . GLY A 1 295 ? 5.557   9.892   -16.319 1.00 97.58 295 A 1 
ATOM   2354 C  CA  . GLY A 1 295 ? 6.379   10.456  -17.373 1.00 97.12 295 A 1 
ATOM   2355 C  C   . GLY A 1 295 ? 6.620   9.391   -18.431 1.00 97.17 295 A 1 
ATOM   2356 O  O   . GLY A 1 295 ? 5.845   8.446   -18.558 1.00 95.11 295 A 1 
ATOM   2357 N  N   . ASN A 1 296 ? 7.707   9.534   -19.189 1.00 97.04 296 A 1 
ATOM   2358 C  CA  . ASN A 1 296 ? 8.008   8.598   -20.261 1.00 96.73 296 A 1 
ATOM   2359 C  C   . ASN A 1 296 ? 9.084   7.562   -19.925 1.00 96.59 296 A 1 
ATOM   2360 O  O   . ASN A 1 296 ? 9.551   6.844   -20.805 1.00 94.31 296 A 1 
ATOM   2361 C  CB  . ASN A 1 296 ? 8.414   9.357   -21.534 1.00 95.27 296 A 1 
ATOM   2362 C  CG  . ASN A 1 296 ? 9.639   10.218  -21.330 1.00 94.34 296 A 1 
ATOM   2363 O  OD1 . ASN A 1 296 ? 10.366  10.078  -20.349 1.00 89.81 296 A 1 
ATOM   2364 N  ND2 . ASN A 1 296 ? 9.874   11.130  -22.274 1.00 88.27 296 A 1 
ATOM   2365 N  N   . GLY A 1 297 ? 9.483   7.506   -18.655 1.00 96.10 297 A 1 
ATOM   2366 C  CA  . GLY A 1 297 ? 10.464  6.526   -18.232 1.00 96.11 297 A 1 
ATOM   2367 C  C   . GLY A 1 297 ? 11.919  6.927   -18.398 1.00 96.51 297 A 1 
ATOM   2368 O  O   . GLY A 1 297 ? 12.813  6.190   -17.983 1.00 94.69 297 A 1 
ATOM   2369 N  N   . GLN A 1 298 ? 12.169  8.092   -18.992 1.00 96.03 298 A 1 
ATOM   2370 C  CA  . GLN A 1 298 ? 13.541  8.537   -19.205 1.00 95.32 298 A 1 
ATOM   2371 C  C   . GLN A 1 298 ? 14.167  9.155   -17.953 1.00 94.78 298 A 1 
ATOM   2372 O  O   . GLN A 1 298 ? 15.382  9.319   -17.873 1.00 89.99 298 A 1 
ATOM   2373 C  CB  . GLN A 1 298 ? 13.600  9.548   -20.357 1.00 93.71 298 A 1 
ATOM   2374 C  CG  . GLN A 1 298 ? 13.228  8.958   -21.715 1.00 89.94 298 A 1 
ATOM   2375 C  CD  . GLN A 1 298 ? 13.412  9.941   -22.842 1.00 87.63 298 A 1 
ATOM   2376 O  OE1 . GLN A 1 298 ? 12.936  11.076  -22.775 1.00 79.59 298 A 1 
ATOM   2377 N  NE2 . GLN A 1 298 ? 14.108  9.522   -23.893 1.00 77.25 298 A 1 
ATOM   2378 N  N   . GLY A 1 299 ? 13.340  9.497   -16.980 1.00 95.43 299 A 1 
ATOM   2379 C  CA  . GLY A 1 299 ? 13.830  10.085  -15.749 1.00 95.85 299 A 1 
ATOM   2380 C  C   . GLY A 1 299 ? 12.941  9.723   -14.580 1.00 97.31 299 A 1 
ATOM   2381 O  O   . GLY A 1 299 ? 12.098  8.837   -14.687 1.00 96.30 299 A 1 
ATOM   2382 N  N   . TYR A 1 300 ? 13.132  10.409  -13.450 1.00 98.03 300 A 1 
ATOM   2383 C  CA  . TYR A 1 300 ? 12.317  10.166  -12.277 1.00 98.26 300 A 1 
ATOM   2384 C  C   . TYR A 1 300 ? 10.858  10.502  -12.563 1.00 98.36 300 A 1 
ATOM   2385 O  O   . TYR A 1 300 ? 10.554  11.284  -13.461 1.00 97.72 300 A 1 
ATOM   2386 C  CB  . TYR A 1 300 ? 12.811  11.016  -11.106 1.00 98.06 300 A 1 
ATOM   2387 C  CG  . TYR A 1 300 ? 14.167  10.616  -10.585 1.00 97.99 300 A 1 
ATOM   2388 C  CD1 . TYR A 1 300 ? 14.330  9.437   -9.860  1.00 96.92 300 A 1 
ATOM   2389 C  CD2 . TYR A 1 300 ? 15.287  11.408  -10.816 1.00 96.87 300 A 1 
ATOM   2390 C  CE1 . TYR A 1 300 ? 15.579  9.057   -9.379  1.00 96.01 300 A 1 
ATOM   2391 C  CE2 . TYR A 1 300 ? 16.543  11.034  -10.342 1.00 96.24 300 A 1 
ATOM   2392 C  CZ  . TYR A 1 300 ? 16.674  9.865   -9.624  1.00 96.73 300 A 1 
ATOM   2393 O  OH  . TYR A 1 300 ? 17.911  9.487   -9.149  1.00 95.43 300 A 1 
ATOM   2394 N  N   . MET A 1 301 ? 9.962   9.919   -11.785 1.00 98.49 301 A 1 
ATOM   2395 C  CA  . MET A 1 301 ? 8.551   10.236  -11.922 1.00 98.61 301 A 1 
ATOM   2396 C  C   . MET A 1 301 ? 8.387   11.733  -11.639 1.00 98.66 301 A 1 
ATOM   2397 O  O   . MET A 1 301 ? 9.137   12.305  -10.844 1.00 98.42 301 A 1 
ATOM   2398 C  CB  . MET A 1 301 ? 7.721   9.389   -10.952 1.00 98.49 301 A 1 
ATOM   2399 C  CG  . MET A 1 301 ? 7.761   7.903   -11.286 1.00 97.90 301 A 1 
ATOM   2400 S  SD  . MET A 1 301 ? 6.636   6.917   -10.276 1.00 97.46 301 A 1 
ATOM   2401 C  CE  . MET A 1 301 ? 7.536   6.851   -8.742  1.00 92.42 301 A 1 
ATOM   2402 N  N   . LYS A 1 302 ? 7.424   12.355  -12.294 1.00 98.50 302 A 1 
ATOM   2403 C  CA  . LYS A 1 302 ? 7.247   13.798  -12.200 1.00 98.40 302 A 1 
ATOM   2404 C  C   . LYS A 1 302 ? 6.593   14.273  -10.907 1.00 98.47 302 A 1 
ATOM   2405 O  O   . LYS A 1 302 ? 7.100   15.174  -10.244 1.00 97.85 302 A 1 
ATOM   2406 C  CB  . LYS A 1 302 ? 6.459   14.285  -13.415 1.00 97.92 302 A 1 
ATOM   2407 C  CG  . LYS A 1 302 ? 7.150   13.973  -14.744 1.00 94.21 302 A 1 
ATOM   2408 C  CD  . LYS A 1 302 ? 6.290   14.354  -15.937 1.00 83.07 302 A 1 
ATOM   2409 C  CE  . LYS A 1 302 ? 6.060   15.850  -16.000 1.00 76.53 302 A 1 
ATOM   2410 N  NZ  . LYS A 1 302 ? 5.230   16.222  -17.187 1.00 64.07 302 A 1 
ATOM   2411 N  N   . GLU A 1 303 ? 5.486   13.660  -10.538 1.00 98.64 303 A 1 
ATOM   2412 C  CA  . GLU A 1 303 ? 4.792   14.035  -9.314  1.00 98.58 303 A 1 
ATOM   2413 C  C   . GLU A 1 303 ? 3.702   13.027  -8.982  1.00 98.79 303 A 1 
ATOM   2414 O  O   . GLU A 1 303 ? 3.445   12.103  -9.763  1.00 98.55 303 A 1 
ATOM   2415 C  CB  . GLU A 1 303 ? 4.159   15.430  -9.436  1.00 97.26 303 A 1 
ATOM   2416 C  CG  . GLU A 1 303 ? 2.854   15.457  -10.227 1.00 92.06 303 A 1 
ATOM   2417 C  CD  . GLU A 1 303 ? 2.015   16.702  -9.943  1.00 91.30 303 A 1 
ATOM   2418 O  OE1 . GLU A 1 303 ? 2.113   17.236  -8.816  1.00 85.78 303 A 1 
ATOM   2419 O  OE2 . GLU A 1 303 ? 1.272   17.133  -10.832 1.00 85.24 303 A 1 
ATOM   2420 N  N   . PHE A 1 304 ? 3.092   13.195  -7.820  1.00 98.76 304 A 1 
ATOM   2421 C  CA  . PHE A 1 304 ? 1.935   12.393  -7.471  1.00 98.77 304 A 1 
ATOM   2422 C  C   . PHE A 1 304 ? 0.854   13.321  -6.938  1.00 98.78 304 A 1 
ATOM   2423 O  O   . PHE A 1 304 ? 1.134   14.436  -6.480  1.00 98.44 304 A 1 
ATOM   2424 C  CB  . PHE A 1 304 ? 2.275   11.282  -6.455  1.00 98.66 304 A 1 
ATOM   2425 C  CG  . PHE A 1 304 ? 2.723   11.780  -5.098  1.00 98.65 304 A 1 
ATOM   2426 C  CD1 . PHE A 1 304 ? 1.835   12.387  -4.215  1.00 97.99 304 A 1 
ATOM   2427 C  CD2 . PHE A 1 304 ? 4.032   11.574  -4.672  1.00 97.81 304 A 1 
ATOM   2428 C  CE1 . PHE A 1 304 ? 2.248   12.814  -2.951  1.00 97.24 304 A 1 
ATOM   2429 C  CE2 . PHE A 1 304 ? 4.454   11.989  -3.414  1.00 97.13 304 A 1 
ATOM   2430 C  CZ  . PHE A 1 304 ? 3.559   12.616  -2.551  1.00 97.63 304 A 1 
ATOM   2431 N  N   . LYS A 1 305 ? -0.378  12.851  -7.025  1.00 98.65 305 A 1 
ATOM   2432 C  CA  . LYS A 1 305 ? -1.516  13.598  -6.525  1.00 98.67 305 A 1 
ATOM   2433 C  C   . LYS A 1 305 ? -2.328  12.656  -5.655  1.00 98.71 305 A 1 
ATOM   2434 O  O   . LYS A 1 305 ? -2.610  11.525  -6.046  1.00 98.50 305 A 1 
ATOM   2435 C  CB  . LYS A 1 305 ? -2.383  14.114  -7.674  1.00 98.42 305 A 1 
ATOM   2436 C  CG  . LYS A 1 305 ? -1.713  15.187  -8.515  1.00 97.33 305 A 1 
ATOM   2437 C  CD  . LYS A 1 305 ? -2.617  15.664  -9.640  1.00 95.09 305 A 1 
ATOM   2438 C  CE  . LYS A 1 305 ? -1.940  16.743  -10.464 1.00 90.56 305 A 1 
ATOM   2439 N  NZ  . LYS A 1 305 ? -2.810  17.197  -11.593 1.00 82.35 305 A 1 
ATOM   2440 N  N   . ASN A 1 306 ? -2.682  13.122  -4.459  1.00 98.73 306 A 1 
ATOM   2441 C  CA  . ASN A 1 306 ? -3.487  12.329  -3.548  1.00 98.65 306 A 1 
ATOM   2442 C  C   . ASN A 1 306 ? -4.928  12.809  -3.566  1.00 98.58 306 A 1 
ATOM   2443 O  O   . ASN A 1 306 ? -5.198  14.007  -3.679  1.00 98.03 306 A 1 
ATOM   2444 C  CB  . ASN A 1 306 ? -2.962  12.422  -2.110  1.00 98.21 306 A 1 
ATOM   2445 C  CG  . ASN A 1 306 ? -1.758  11.530  -1.870  1.00 96.66 306 A 1 
ATOM   2446 O  OD1 . ASN A 1 306 ? -1.271  10.851  -2.772  1.00 88.60 306 A 1 
ATOM   2447 N  ND2 . ASN A 1 306 ? -1.286  11.518  -0.635  1.00 87.66 306 A 1 
ATOM   2448 N  N   . TYR A 1 307 ? -5.835  11.859  -3.448  1.00 98.57 307 A 1 
ATOM   2449 C  CA  . TYR A 1 307 ? -7.256  12.135  -3.380  1.00 98.64 307 A 1 
ATOM   2450 C  C   . TYR A 1 307 ? -7.743  11.434  -2.125  1.00 98.63 307 A 1 
ATOM   2451 O  O   . TYR A 1 307 ? -7.259  10.359  -1.780  1.00 98.29 307 A 1 
ATOM   2452 C  CB  . TYR A 1 307 ? -7.981  11.592  -4.613  1.00 98.67 307 A 1 
ATOM   2453 C  CG  . TYR A 1 307 ? -7.420  12.110  -5.921  1.00 98.64 307 A 1 
ATOM   2454 C  CD1 . TYR A 1 307 ? -6.330  11.489  -6.518  1.00 98.26 307 A 1 
ATOM   2455 C  CD2 . TYR A 1 307 ? -7.963  13.230  -6.543  1.00 98.24 307 A 1 
ATOM   2456 C  CE1 . TYR A 1 307 ? -5.789  11.973  -7.702  1.00 97.89 307 A 1 
ATOM   2457 C  CE2 . TYR A 1 307 ? -7.437  13.720  -7.723  1.00 97.95 307 A 1 
ATOM   2458 C  CZ  . TYR A 1 307 ? -6.348  13.094  -8.309  1.00 98.07 307 A 1 
ATOM   2459 O  OH  . TYR A 1 307 ? -5.814  13.572  -9.476  1.00 97.34 307 A 1 
ATOM   2460 N  N   . HIS A 1 308 ? -8.684  12.054  -1.430  1.00 98.21 308 A 1 
ATOM   2461 C  CA  . HIS A 1 308 ? -9.190  11.431  -0.211  1.00 98.06 308 A 1 
ATOM   2462 C  C   . HIS A 1 308 ? -10.696 11.569  -0.050  1.00 98.11 308 A 1 
ATOM   2463 O  O   . HIS A 1 308 ? -11.355 12.303  -0.794  1.00 97.76 308 A 1 
ATOM   2464 C  CB  . HIS A 1 308 ? -8.452  11.976  1.027   1.00 97.13 308 A 1 
ATOM   2465 C  CG  . HIS A 1 308 ? -8.664  13.437  1.276   1.00 96.90 308 A 1 
ATOM   2466 N  ND1 . HIS A 1 308 ? -8.120  14.081  2.373   1.00 91.02 308 A 1 
ATOM   2467 C  CD2 . HIS A 1 308 ? -9.351  14.387  0.600   1.00 90.25 308 A 1 
ATOM   2468 C  CE1 . HIS A 1 308 ? -8.464  15.359  2.355   1.00 92.15 308 A 1 
ATOM   2469 N  NE2 . HIS A 1 308 ? -9.214  15.569  1.288   1.00 93.10 308 A 1 
ATOM   2470 N  N   . PHE A 1 309 ? -11.222 10.828  0.923   1.00 97.80 309 A 1 
ATOM   2471 C  CA  . PHE A 1 309 ? -12.654 10.763  1.191   1.00 97.72 309 A 1 
ATOM   2472 C  C   . PHE A 1 309 ? -12.810 10.989  2.688   1.00 97.39 309 A 1 
ATOM   2473 O  O   . PHE A 1 309 ? -12.714 10.059  3.482   1.00 96.05 309 A 1 
ATOM   2474 C  CB  . PHE A 1 309 ? -13.164 9.380   0.764   1.00 97.72 309 A 1 
ATOM   2475 C  CG  . PHE A 1 309 ? -14.663 9.222   0.793   1.00 97.97 309 A 1 
ATOM   2476 C  CD1 . PHE A 1 309 ? -15.351 9.057   1.985   1.00 97.50 309 A 1 
ATOM   2477 C  CD2 . PHE A 1 309 ? -15.377 9.172   -0.401  1.00 97.50 309 A 1 
ATOM   2478 C  CE1 . PHE A 1 309 ? -16.729 8.865   1.996   1.00 97.06 309 A 1 
ATOM   2479 C  CE2 . PHE A 1 309 ? -16.759 8.967   -0.398  1.00 97.08 309 A 1 
ATOM   2480 C  CZ  . PHE A 1 309 ? -17.438 8.818   0.803   1.00 97.37 309 A 1 
ATOM   2481 N  N   . GLN A 1 310 ? -13.014 12.232  3.081   1.00 96.36 310 A 1 
ATOM   2482 C  CA  . GLN A 1 310 ? -13.167 12.545  4.496   1.00 95.83 310 A 1 
ATOM   2483 C  C   . GLN A 1 310 ? -14.570 12.166  4.955   1.00 95.72 310 A 1 
ATOM   2484 O  O   . GLN A 1 310 ? -15.566 12.708  4.476   1.00 94.73 310 A 1 
ATOM   2485 C  CB  . GLN A 1 310 ? -12.911 14.038  4.739   1.00 94.87 310 A 1 
ATOM   2486 C  CG  . GLN A 1 310 ? -11.477 14.459  4.471   1.00 92.63 310 A 1 
ATOM   2487 C  CD  . GLN A 1 310 ? -11.266 15.954  4.605   1.00 92.26 310 A 1 
ATOM   2488 O  OE1 . GLN A 1 310 ? -11.985 16.743  3.994   1.00 85.96 310 A 1 
ATOM   2489 N  NE2 . GLN A 1 310 ? -10.298 16.354  5.405   1.00 84.17 310 A 1 
ATOM   2490 N  N   . LEU A 1 311 ? -14.633 11.210  5.884   1.00 95.45 311 A 1 
ATOM   2491 C  CA  . LEU A 1 311 ? -15.906 10.768  6.419   1.00 94.91 311 A 1 
ATOM   2492 C  C   . LEU A 1 311 ? -16.542 11.888  7.235   1.00 93.58 311 A 1 
ATOM   2493 O  O   . LEU A 1 311 ? -15.846 12.584  7.982   1.00 91.74 311 A 1 
ATOM   2494 C  CB  . LEU A 1 311 ? -15.720 9.533   7.299   1.00 95.19 311 A 1 
ATOM   2495 C  CG  . LEU A 1 311 ? -15.128 8.296   6.611   1.00 94.89 311 A 1 
ATOM   2496 C  CD1 . LEU A 1 311 ? -14.932 7.183   7.639   1.00 94.06 311 A 1 
ATOM   2497 C  CD2 . LEU A 1 311 ? -16.042 7.833   5.489   1.00 93.36 311 A 1 
ATOM   2498 N  N   . ARG A 1 312 ? -17.840 12.053  7.097   1.00 92.00 312 A 1 
ATOM   2499 C  CA  . ARG A 1 312 ? -18.547 13.090  7.839   1.00 90.41 312 A 1 
ATOM   2500 C  C   . ARG A 1 312 ? -18.376 12.850  9.340   1.00 89.15 312 A 1 
ATOM   2501 O  O   . ARG A 1 312 ? -18.569 11.730  9.813   1.00 86.61 312 A 1 
ATOM   2502 C  CB  . ARG A 1 312 ? -20.030 13.094  7.466   1.00 89.17 312 A 1 
ATOM   2503 C  CG  . ARG A 1 312 ? -20.839 14.162  8.185   1.00 85.62 312 A 1 
ATOM   2504 C  CD  . ARG A 1 312 ? -22.235 14.292  7.588   1.00 82.67 312 A 1 
ATOM   2505 N  NE  . ARG A 1 312 ? -22.191 14.733  6.200   1.00 79.82 312 A 1 
ATOM   2506 C  CZ  . ARG A 1 312 ? -21.875 15.962  5.804   1.00 77.87 312 A 1 
ATOM   2507 N  NH1 . ARG A 1 312 ? -21.580 16.895  6.699   1.00 68.20 312 A 1 
ATOM   2508 N  NH2 . ARG A 1 312 ? -21.840 16.262  4.520   1.00 72.90 312 A 1 
ATOM   2509 N  N   . PRO A 1 313 ? -18.007 13.883  10.096  1.00 87.25 313 A 1 
ATOM   2510 C  CA  . PRO A 1 313 ? -17.827 13.753  11.539  1.00 84.52 313 A 1 
ATOM   2511 C  C   . PRO A 1 313 ? -19.081 13.217  12.214  1.00 83.77 313 A 1 
ATOM   2512 O  O   . PRO A 1 313 ? -20.202 13.538  11.812  1.00 79.67 313 A 1 
ATOM   2513 C  CB  . PRO A 1 313 ? -17.517 15.177  11.991  1.00 81.32 313 A 1 
ATOM   2514 C  CG  . PRO A 1 313 ? -16.810 15.758  10.806  1.00 80.59 313 A 1 
ATOM   2515 C  CD  . PRO A 1 313 ? -17.624 15.240  9.641   1.00 84.20 313 A 1 
ATOM   2516 N  N   . LYS A 1 314 ? -18.885 12.401  13.249  1.00 81.55 314 A 1 
ATOM   2517 C  CA  . LYS A 1 314 ? -20.005 11.837  13.979  1.00 79.26 314 A 1 
ATOM   2518 C  C   . LYS A 1 314 ? -20.700 12.897  14.822  1.00 75.73 314 A 1 
ATOM   2519 O  O   . LYS A 1 314 ? -20.073 13.867  15.250  1.00 68.23 314 A 1 
ATOM   2520 C  CB  . LYS A 1 314 ? -19.537 10.714  14.900  1.00 75.78 314 A 1 
ATOM   2521 C  CG  . LYS A 1 314 ? -18.993 9.499   14.194  1.00 75.39 314 A 1 
ATOM   2522 C  CD  . LYS A 1 314 ? -18.572 8.448   15.192  1.00 72.58 314 A 1 
ATOM   2523 C  CE  . LYS A 1 314 ? -18.061 7.190   14.513  1.00 68.22 314 A 1 
ATOM   2524 N  NZ  . LYS A 1 314 ? -17.654 6.167   15.503  1.00 63.69 314 A 1 
ATOM   2525 N  N   . LYS A 1 315 ? -21.972 12.693  15.054  1.00 69.03 315 A 1 
ATOM   2526 C  CA  . LYS A 1 315 ? -22.725 13.607  15.901  1.00 66.65 315 A 1 
ATOM   2527 C  C   . LYS A 1 315 ? -22.334 13.358  17.349  1.00 65.70 315 A 1 
ATOM   2528 O  O   . LYS A 1 315 ? -22.111 12.217  17.758  1.00 59.04 315 A 1 
ATOM   2529 C  CB  . LYS A 1 315 ? -24.229 13.392  15.723  1.00 60.76 315 A 1 
ATOM   2530 C  CG  . LYS A 1 315 ? -24.762 13.865  14.376  1.00 55.30 315 A 1 
ATOM   2531 C  CD  . LYS A 1 315 ? -26.277 13.689  14.273  1.00 50.68 315 A 1 
ATOM   2532 C  CE  . LYS A 1 315 ? -26.667 12.229  14.263  1.00 44.44 315 A 1 
ATOM   2533 N  NZ  . LYS A 1 315 ? -28.136 12.056  14.103  1.00 40.50 315 A 1 
ATOM   2534 N  N   . ASP A 1 316 ? -22.254 14.446  18.126  1.00 56.90 316 A 1 
ATOM   2535 C  CA  . ASP A 1 316 ? -21.942 14.360  19.545  1.00 54.52 316 A 1 
ATOM   2536 C  C   . ASP A 1 316 ? -23.219 14.764  20.276  1.00 53.63 316 A 1 
ATOM   2537 O  O   . ASP A 1 316 ? -23.681 15.892  20.143  1.00 49.23 316 A 1 
ATOM   2538 C  CB  . ASP A 1 316 ? -20.794 15.312  19.887  1.00 49.75 316 A 1 
ATOM   2539 C  CG  . ASP A 1 316 ? -20.324 15.177  21.324  1.00 44.82 316 A 1 
ATOM   2540 O  OD1 . ASP A 1 316 ? -21.128 14.780  22.190  1.00 42.33 316 A 1 
ATOM   2541 O  OD2 . ASP A 1 316 ? -19.140 15.473  21.580  1.00 40.94 316 A 1 
ATOM   2542 N  N   . LYS A 1 317 ? -23.784 13.847  21.046  1.00 48.17 317 A 1 
ATOM   2543 C  CA  . LYS A 1 317 ? -25.018 14.120  21.782  1.00 47.47 317 A 1 
ATOM   2544 C  C   . LYS A 1 317 ? -24.895 15.341  22.693  1.00 47.99 317 A 1 
ATOM   2545 O  O   . LYS A 1 317 ? -25.873 16.052  22.913  1.00 45.01 317 A 1 
ATOM   2546 C  CB  . LYS A 1 317 ? -25.421 12.897  22.610  1.00 43.57 317 A 1 
ATOM   2547 C  CG  . LYS A 1 317 ? -25.822 11.692  21.784  1.00 39.32 317 A 1 
ATOM   2548 C  CD  . LYS A 1 317 ? -26.243 10.533  22.669  1.00 35.63 317 A 1 
ATOM   2549 C  CE  . LYS A 1 317 ? -26.654 9.318   21.852  1.00 30.70 317 A 1 
ATOM   2550 N  NZ  . LYS A 1 317 ? -27.052 8.177   22.713  1.00 27.15 317 A 1 
ATOM   2551 N  N   . LEU A 1 318 ? -23.680 15.568  23.207  1.00 45.88 318 A 1 
ATOM   2552 C  CA  . LEU A 1 318 ? -23.457 16.700  24.098  1.00 43.83 318 A 1 
ATOM   2553 C  C   . LEU A 1 318 ? -23.108 17.977  23.343  1.00 43.66 318 A 1 
ATOM   2554 O  O   . LEU A 1 318 ? -23.260 19.080  23.867  1.00 40.43 318 A 1 
ATOM   2555 C  CB  . LEU A 1 318 ? -22.342 16.363  25.091  1.00 40.63 318 A 1 
ATOM   2556 C  CG  . LEU A 1 318 ? -22.592 15.151  25.988  1.00 37.50 318 A 1 
ATOM   2557 C  CD1 . LEU A 1 318 ? -21.385 14.912  26.889  1.00 33.99 318 A 1 
ATOM   2558 C  CD2 . LEU A 1 318 ? -23.848 15.356  26.821  1.00 36.53 318 A 1 
ATOM   2559 N  N   . LYS A 1 319 ? -22.644 17.827  22.118  1.00 48.90 319 A 1 
ATOM   2560 C  CA  . LYS A 1 319 ? -22.285 18.965  21.272  1.00 49.11 319 A 1 
ATOM   2561 C  C   . LYS A 1 319 ? -22.736 18.675  19.842  1.00 48.61 319 A 1 
ATOM   2562 O  O   . LYS A 1 319 ? -21.914 18.515  18.932  1.00 46.18 319 A 1 
ATOM   2563 C  CB  . LYS A 1 319 ? -20.770 19.187  21.300  1.00 46.68 319 A 1 
ATOM   2564 C  CG  . LYS A 1 319 ? -20.209 19.420  22.689  1.00 42.83 319 A 1 
ATOM   2565 C  CD  . LYS A 1 319 ? -18.706 19.589  22.651  1.00 40.01 319 A 1 
ATOM   2566 C  CE  . LYS A 1 319 ? -18.144 19.791  24.048  1.00 35.92 319 A 1 
ATOM   2567 N  NZ  . LYS A 1 319 ? -16.673 19.951  24.031  1.00 32.37 319 A 1 
ATOM   2568 N  N   . PRO A 1 320 ? -24.052 18.615  19.629  1.00 46.71 320 A 1 
ATOM   2569 C  CA  . PRO A 1 320 ? -24.606 18.275  18.319  1.00 46.30 320 A 1 
ATOM   2570 C  C   . PRO A 1 320 ? -24.171 19.143  17.150  1.00 48.05 320 A 1 
ATOM   2571 O  O   . PRO A 1 320 ? -24.105 18.670  16.018  1.00 46.08 320 A 1 
ATOM   2572 C  CB  . PRO A 1 320 ? -26.120 18.344  18.558  1.00 42.80 320 A 1 
ATOM   2573 C  CG  . PRO A 1 320 ? -26.264 19.321  19.665  1.00 41.70 320 A 1 
ATOM   2574 C  CD  . PRO A 1 320 ? -25.111 18.986  20.576  1.00 45.30 320 A 1 
ATOM   2575 N  N   . LYS A 1 321 ? -23.861 20.404  17.413  1.00 47.93 321 A 1 
ATOM   2576 C  CA  . LYS A 1 321 ? -23.472 21.302  16.334  1.00 47.96 321 A 1 
ATOM   2577 C  C   . LYS A 1 321 ? -22.004 21.181  15.919  1.00 47.91 321 A 1 
ATOM   2578 O  O   . LYS A 1 321 ? -21.515 21.970  15.106  1.00 45.07 321 A 1 
ATOM   2579 C  CB  . LYS A 1 321 ? -23.817 22.746  16.693  1.00 45.25 321 A 1 
ATOM   2580 C  CG  . LYS A 1 321 ? -25.313 22.989  16.751  1.00 42.33 321 A 1 
ATOM   2581 C  CD  . LYS A 1 321 ? -25.651 24.458  16.896  1.00 39.79 321 A 1 
ATOM   2582 C  CE  . LYS A 1 321 ? -27.153 24.677  16.856  1.00 35.28 321 A 1 
ATOM   2583 N  NZ  . LYS A 1 321 ? -27.518 26.118  16.950  1.00 32.43 321 A 1 
ATOM   2584 N  N   . THR A 1 322 ? -21.305 20.181  16.452  1.00 48.62 322 A 1 
ATOM   2585 C  CA  . THR A 1 322 ? -19.924 19.942  16.036  1.00 49.39 322 A 1 
ATOM   2586 C  C   . THR A 1 322 ? -19.945 19.115  14.747  1.00 49.78 322 A 1 
ATOM   2587 O  O   . THR A 1 322 ? -18.921 18.933  14.100  1.00 47.22 322 A 1 
ATOM   2588 C  CB  . THR A 1 322 ? -19.117 19.156  17.093  1.00 46.36 322 A 1 
ATOM   2589 O  OG1 . THR A 1 322 ? -19.781 17.931  17.398  1.00 42.62 322 A 1 
ATOM   2590 C  CG2 . THR A 1 322 ? -18.968 19.984  18.366  1.00 41.33 322 A 1 
ATOM   2591 N  N   . THR A 1 323 ? -21.124 18.625  14.383  1.00 50.39 323 A 1 
ATOM   2592 C  CA  . THR A 1 323 ? -21.285 17.841  13.167  1.00 50.93 323 A 1 
ATOM   2593 C  C   . THR A 1 323 ? -21.762 18.749  12.036  1.00 50.91 323 A 1 
ATOM   2594 O  O   . THR A 1 323 ? -22.861 19.300  12.097  1.00 48.73 323 A 1 
ATOM   2595 C  CB  . THR A 1 323 ? -22.296 16.707  13.364  1.00 48.28 323 A 1 
ATOM   2596 O  OG1 . THR A 1 323 ? -21.848 15.834  14.395  1.00 44.91 323 A 1 
ATOM   2597 C  CG2 . THR A 1 323 ? -22.461 15.909  12.066  1.00 43.39 323 A 1 
ATOM   2598 N  N   . ILE A 1 324 ? -20.921 18.898  11.013  1.00 50.28 324 A 1 
ATOM   2599 C  CA  . ILE A 1 324 ? -21.250 19.726  9.864   1.00 50.18 324 A 1 
ATOM   2600 C  C   . ILE A 1 324 ? -22.237 18.997  8.960   1.00 49.78 324 A 1 
ATOM   2601 O  O   . ILE A 1 324 ? -22.082 17.804  8.705   1.00 47.11 324 A 1 
ATOM   2602 C  CB  . ILE A 1 324 ? -19.977 20.086  9.076   1.00 47.76 324 A 1 
ATOM   2603 C  CG1 . ILE A 1 324 ? -18.990 20.806  10.000  1.00 45.42 324 A 1 
ATOM   2604 C  CG2 . ILE A 1 324 ? -20.325 20.961  7.877   1.00 44.70 324 A 1 
ATOM   2605 C  CD1 . ILE A 1 324 ? -17.645 21.081  9.372   1.00 43.09 324 A 1 
ATOM   2606 N  N   . LYS A 1 325 ? -23.243 19.715  8.479   1.00 53.77 325 A 1 
ATOM   2607 C  CA  . LYS A 1 325 ? -24.263 19.107  7.621   1.00 53.72 325 A 1 
ATOM   2608 C  C   . LYS A 1 325 ? -24.471 19.842  6.294   1.00 53.46 325 A 1 
ATOM   2609 O  O   . LYS A 1 325 ? -25.380 19.518  5.540   1.00 50.55 325 A 1 
ATOM   2610 C  CB  . LYS A 1 325 ? -25.594 19.029  8.369   1.00 50.93 325 A 1 
ATOM   2611 C  CG  . LYS A 1 325 ? -25.561 18.186  9.635   1.00 47.59 325 A 1 
ATOM   2612 C  CD  . LYS A 1 325 ? -26.931 18.075  10.273  1.00 44.92 325 A 1 
ATOM   2613 C  CE  . LYS A 1 325 ? -26.891 17.248  11.541  1.00 40.81 325 A 1 
ATOM   2614 N  NZ  . LYS A 1 325 ? -26.014 17.834  12.586  1.00 37.32 325 A 1 
ATOM   2615 N  N   . GLN A 1 326 ? -23.617 20.821  6.002   1.00 51.42 326 A 1 
ATOM   2616 C  CA  . GLN A 1 326 ? -23.739 21.567  4.756   1.00 50.93 326 A 1 
ATOM   2617 C  C   . GLN A 1 326 ? -23.418 20.684  3.546   1.00 51.18 326 A 1 
ATOM   2618 O  O   . GLN A 1 326 ? -22.391 20.011  3.537   1.00 47.63 326 A 1 
ATOM   2619 C  CB  . GLN A 1 326 ? -22.798 22.775  4.763   1.00 47.29 326 A 1 
ATOM   2620 C  CG  . GLN A 1 326 ? -23.082 23.797  5.861   1.00 43.40 326 A 1 
ATOM   2621 C  CD  . GLN A 1 326 ? -24.445 24.441  5.720   1.00 39.65 326 A 1 
ATOM   2622 O  OE1 . GLN A 1 326 ? -24.962 24.596  4.618   1.00 39.04 326 A 1 
ATOM   2623 N  NE2 . GLN A 1 326 ? -25.038 24.821  6.837   1.00 37.34 326 A 1 
ATOM   2624 N  N   . PRO A 1 327 ? -24.277 20.684  2.529   1.00 54.39 327 A 1 
ATOM   2625 C  CA  . PRO A 1 327 ? -24.039 19.872  1.326   1.00 53.97 327 A 1 
ATOM   2626 C  C   . PRO A 1 327 ? -22.726 20.216  0.630   1.00 56.26 327 A 1 
ATOM   2627 O  O   . PRO A 1 327 ? -22.134 19.368  -0.037  1.00 53.25 327 A 1 
ATOM   2628 C  CB  . PRO A 1 327 ? -25.249 20.209  0.446   1.00 49.46 327 A 1 
ATOM   2629 C  CG  . PRO A 1 327 ? -26.319 20.541  1.429   1.00 48.26 327 A 1 
ATOM   2630 C  CD  . PRO A 1 327 ? -25.593 21.344  2.481   1.00 50.76 327 A 1 
ATOM   2631 N  N   . SER A 1 328 ? -22.279 21.452  0.781   1.00 56.64 328 A 1 
ATOM   2632 C  CA  . SER A 1 328 ? -21.056 21.916  0.136   1.00 57.76 328 A 1 
ATOM   2633 C  C   . SER A 1 328 ? -19.796 21.739  0.976   1.00 62.31 328 A 1 
ATOM   2634 O  O   . SER A 1 328 ? -18.723 22.197  0.581   1.00 57.57 328 A 1 
ATOM   2635 C  CB  . SER A 1 328 ? -21.213 23.397  -0.242  1.00 50.23 328 A 1 
ATOM   2636 O  OG  . SER A 1 328 ? -21.380 24.195  0.916   1.00 44.22 328 A 1 
ATOM   2637 N  N   . ASP A 1 329 ? -19.888 21.058  2.108   1.00 69.50 329 A 1 
ATOM   2638 C  CA  . ASP A 1 329 ? -18.731 20.911  2.990   1.00 72.58 329 A 1 
ATOM   2639 C  C   . ASP A 1 329 ? -17.675 19.908  2.520   1.00 77.57 329 A 1 
ATOM   2640 O  O   . ASP A 1 329 ? -16.589 19.830  3.093   1.00 74.40 329 A 1 
ATOM   2641 C  CB  . ASP A 1 329 ? -19.180 20.600  4.430   1.00 64.86 329 A 1 
ATOM   2642 C  CG  . ASP A 1 329 ? -19.938 19.283  4.553   1.00 60.40 329 A 1 
ATOM   2643 O  OD1 . ASP A 1 329 ? -19.765 18.390  3.701   1.00 56.91 329 A 1 
ATOM   2644 O  OD2 . ASP A 1 329 ? -20.704 19.151  5.529   1.00 56.58 329 A 1 
ATOM   2645 N  N   . GLY A 1 330 ? -18.002 19.146  1.470   1.00 80.22 330 A 1 
ATOM   2646 C  CA  . GLY A 1 330 ? -17.032 18.218  0.919   1.00 85.38 330 A 1 
ATOM   2647 C  C   . GLY A 1 330 ? -16.871 16.869  1.597   1.00 89.78 330 A 1 
ATOM   2648 O  O   . GLY A 1 330 ? -16.079 16.043  1.161   1.00 88.01 330 A 1 
ATOM   2649 N  N   . PHE A 1 331 ? -17.628 16.619  2.667   1.00 90.97 331 A 1 
ATOM   2650 C  CA  . PHE A 1 331 ? -17.537 15.333  3.356   1.00 92.22 331 A 1 
ATOM   2651 C  C   . PHE A 1 331 ? -18.254 14.243  2.562   1.00 93.14 331 A 1 
ATOM   2652 O  O   . PHE A 1 331 ? -19.167 14.521  1.785   1.00 92.14 331 A 1 
ATOM   2653 C  CB  . PHE A 1 331 ? -18.128 15.429  4.758   1.00 90.81 331 A 1 
ATOM   2654 C  CG  . PHE A 1 331 ? -17.288 16.212  5.721   1.00 89.99 331 A 1 
ATOM   2655 C  CD1 . PHE A 1 331 ? -16.065 15.721  6.156   1.00 87.43 331 A 1 
ATOM   2656 C  CD2 . PHE A 1 331 ? -17.720 17.444  6.203   1.00 87.47 331 A 1 
ATOM   2657 C  CE1 . PHE A 1 331 ? -15.272 16.447  7.038   1.00 86.20 331 A 1 
ATOM   2658 C  CE2 . PHE A 1 331 ? -16.939 18.174  7.083   1.00 86.12 331 A 1 
ATOM   2659 C  CZ  . PHE A 1 331 ? -15.709 17.683  7.509   1.00 86.47 331 A 1 
ATOM   2660 N  N   . ASN A 1 332 ? -17.812 12.998  2.776   1.00 93.96 332 A 1 
ATOM   2661 C  CA  . ASN A 1 332 ? -18.381 11.850  2.090   1.00 94.71 332 A 1 
ATOM   2662 C  C   . ASN A 1 332 ? -18.327 11.971  0.567   1.00 95.56 332 A 1 
ATOM   2663 O  O   . ASN A 1 332 ? -19.236 11.542  -0.142  1.00 94.26 332 A 1 
ATOM   2664 C  CB  . ASN A 1 332 ? -19.827 11.593  2.537   1.00 93.46 332 A 1 
ATOM   2665 C  CG  . ASN A 1 332 ? -19.901 11.045  3.959   1.00 92.30 332 A 1 
ATOM   2666 O  OD1 . ASN A 1 332 ? -18.898 10.615  4.532   1.00 87.72 332 A 1 
ATOM   2667 N  ND2 . ASN A 1 332 ? -21.100 11.043  4.528   1.00 87.16 332 A 1 
ATOM   2668 N  N   . LYS A 1 333 ? -17.226 12.557  0.080   1.00 95.75 333 A 1 
ATOM   2669 C  CA  . LYS A 1 333 ? -17.008 12.711  -1.349  1.00 96.04 333 A 1 
ATOM   2670 C  C   . LYS A 1 333 ? -15.521 12.559  -1.648  1.00 96.97 333 A 1 
ATOM   2671 O  O   . LYS A 1 333 ? -14.684 13.043  -0.892  1.00 96.43 333 A 1 
ATOM   2672 C  CB  . LYS A 1 333 ? -17.456 14.091  -1.843  1.00 93.72 333 A 1 
ATOM   2673 C  CG  . LYS A 1 333 ? -18.936 14.380  -1.704  1.00 84.92 333 A 1 
ATOM   2674 C  CD  . LYS A 1 333 ? -19.254 15.773  -2.232  1.00 82.28 333 A 1 
ATOM   2675 C  CE  . LYS A 1 333 ? -20.728 16.119  -2.066  1.00 71.48 333 A 1 
ATOM   2676 N  NZ  . LYS A 1 333 ? -21.615 15.187  -2.809  1.00 64.09 333 A 1 
ATOM   2677 N  N   . TRP A 1 334 ? -15.190 11.877  -2.744  1.00 97.32 334 A 1 
ATOM   2678 C  CA  . TRP A 1 334 ? -13.806 11.771  -3.169  1.00 97.90 334 A 1 
ATOM   2679 C  C   . TRP A 1 334 ? -13.409 13.120  -3.755  1.00 97.70 334 A 1 
ATOM   2680 O  O   . TRP A 1 334 ? -14.130 13.685  -4.576  1.00 97.11 334 A 1 
ATOM   2681 C  CB  . TRP A 1 334 ? -13.635 10.675  -4.218  1.00 98.12 334 A 1 
ATOM   2682 C  CG  . TRP A 1 334 ? -13.662 9.300   -3.632  1.00 98.30 334 A 1 
ATOM   2683 C  CD1 . TRP A 1 334 ? -14.719 8.431   -3.606  1.00 97.84 334 A 1 
ATOM   2684 C  CD2 . TRP A 1 334 ? -12.596 8.657   -2.928  1.00 98.32 334 A 1 
ATOM   2685 N  NE1 . TRP A 1 334 ? -14.371 7.284   -2.943  1.00 97.91 334 A 1 
ATOM   2686 C  CE2 . TRP A 1 334 ? -13.070 7.388   -2.513  1.00 98.17 334 A 1 
ATOM   2687 C  CE3 . TRP A 1 334 ? -11.278 9.015   -2.610  1.00 98.26 334 A 1 
ATOM   2688 C  CZ2 . TRP A 1 334 ? -12.285 6.498   -1.789  1.00 98.06 334 A 1 
ATOM   2689 C  CZ3 . TRP A 1 334 ? -10.491 8.119   -1.892  1.00 97.98 334 A 1 
ATOM   2690 C  CH2 . TRP A 1 334 ? -10.996 6.880   -1.490  1.00 97.96 334 A 1 
ATOM   2691 N  N   . LYS A 1 335 ? -12.268 13.637  -3.328  1.00 97.68 335 A 1 
ATOM   2692 C  CA  . LYS A 1 335 ? -11.804 14.924  -3.815  1.00 97.12 335 A 1 
ATOM   2693 C  C   . LYS A 1 335 ? -10.290 15.021  -3.780  1.00 97.63 335 A 1 
ATOM   2694 O  O   . LYS A 1 335 ? -9.625  14.273  -3.068  1.00 97.39 335 A 1 
ATOM   2695 C  CB  . LYS A 1 335 ? -12.416 16.052  -2.971  1.00 94.92 335 A 1 
ATOM   2696 C  CG  . LYS A 1 335 ? -12.067 15.981  -1.500  1.00 90.36 335 A 1 
ATOM   2697 C  CD  . LYS A 1 335 ? -12.775 17.065  -0.697  1.00 88.59 335 A 1 
ATOM   2698 C  CE  . LYS A 1 335 ? -12.444 16.970  0.781   1.00 80.55 335 A 1 
ATOM   2699 N  NZ  . LYS A 1 335 ? -13.153 18.007  1.579   1.00 73.62 335 A 1 
ATOM   2700 N  N   . PHE A 1 336 ? -9.766  15.955  -4.546  1.00 97.62 336 A 1 
ATOM   2701 C  CA  . PHE A 1 336 ? -8.337  16.206  -4.589  1.00 97.62 336 A 1 
ATOM   2702 C  C   . PHE A 1 336 ? -7.856  16.646  -3.204  1.00 97.55 336 A 1 
ATOM   2703 O  O   . PHE A 1 336 ? -8.476  17.507  -2.581  1.00 96.91 336 A 1 
ATOM   2704 C  CB  . PHE A 1 336 ? -8.040  17.299  -5.618  1.00 97.54 336 A 1 
ATOM   2705 C  CG  . PHE A 1 336 ? -6.595  17.715  -5.670  1.00 97.65 336 A 1 
ATOM   2706 C  CD1 . PHE A 1 336 ? -5.636  16.887  -6.240  1.00 97.08 336 A 1 
ATOM   2707 C  CD2 . PHE A 1 336 ? -6.201  18.952  -5.171  1.00 96.98 336 A 1 
ATOM   2708 C  CE1 . PHE A 1 336 ? -4.305  17.275  -6.309  1.00 96.39 336 A 1 
ATOM   2709 C  CE2 . PHE A 1 336 ? -4.873  19.349  -5.233  1.00 96.47 336 A 1 
ATOM   2710 C  CZ  . PHE A 1 336 ? -3.927  18.513  -5.805  1.00 96.71 336 A 1 
ATOM   2711 N  N   . ASN A 1 337 ? -6.769  16.042  -2.737  1.00 97.65 337 A 1 
ATOM   2712 C  CA  . ASN A 1 337 ? -6.203  16.433  -1.452  1.00 97.33 337 A 1 
ATOM   2713 C  C   . ASN A 1 337 ? -5.028  17.371  -1.706  1.00 97.33 337 A 1 
ATOM   2714 O  O   . ASN A 1 337 ? -5.093  18.560  -1.387  1.00 96.20 337 A 1 
ATOM   2715 C  CB  . ASN A 1 337 ? -5.751  15.202  -0.657  1.00 96.61 337 A 1 
ATOM   2716 C  CG  . ASN A 1 337 ? -5.262  15.563  0.736   1.00 95.67 337 A 1 
ATOM   2717 O  OD1 . ASN A 1 337 ? -5.225  16.729  1.110   1.00 92.36 337 A 1 
ATOM   2718 N  ND2 . ASN A 1 337 ? -4.880  14.553  1.511   1.00 91.04 337 A 1 
ATOM   2719 N  N   . TYR A 1 338 ? -3.950  16.849  -2.298  1.00 97.97 338 A 1 
ATOM   2720 C  CA  . TYR A 1 338 ? -2.805  17.683  -2.629  1.00 98.08 338 A 1 
ATOM   2721 C  C   . TYR A 1 338 ? -1.914  17.007  -3.664  1.00 98.35 338 A 1 
ATOM   2722 O  O   . TYR A 1 338 ? -2.018  15.799  -3.899  1.00 98.15 338 A 1 
ATOM   2723 C  CB  . TYR A 1 338 ? -1.975  17.998  -1.380  1.00 97.79 338 A 1 
ATOM   2724 C  CG  . TYR A 1 338 ? -1.070  16.857  -0.940  1.00 98.01 338 A 1 
ATOM   2725 C  CD1 . TYR A 1 338 ? -1.543  15.831  -0.119  1.00 97.57 338 A 1 
ATOM   2726 C  CD2 . TYR A 1 338 ? 0.259   16.804  -1.354  1.00 97.55 338 A 1 
ATOM   2727 C  CE1 . TYR A 1 338 ? -0.712  14.789  0.268   1.00 96.95 338 A 1 
ATOM   2728 C  CE2 . TYR A 1 338 ? 1.098   15.759  -0.975  1.00 97.21 338 A 1 
ATOM   2729 C  CZ  . TYR A 1 338 ? 0.609   14.753  -0.156  1.00 97.55 338 A 1 
ATOM   2730 O  OH  . TYR A 1 338 ? 1.438   13.725  0.220   1.00 96.91 338 A 1 
ATOM   2731 N  N   . GLY A 1 339 ? -1.035  17.798  -4.268  1.00 98.19 339 A 1 
ATOM   2732 C  CA  . GLY A 1 339 ? -0.078  17.292  -5.233  1.00 98.13 339 A 1 
ATOM   2733 C  C   . GLY A 1 339 ? 1.323   17.546  -4.706  1.00 98.23 339 A 1 
ATOM   2734 O  O   . GLY A 1 339 ? 1.569   18.563  -4.060  1.00 97.48 339 A 1 
ATOM   2735 N  N   . SER A 1 340 ? 2.251   16.625  -4.961  1.00 98.24 340 A 1 
ATOM   2736 C  CA  . SER A 1 340 ? 3.619   16.776  -4.473  1.00 98.12 340 A 1 
ATOM   2737 C  C   . SER A 1 340 ? 4.283   18.053  -4.983  1.00 97.98 340 A 1 
ATOM   2738 O  O   . SER A 1 340 ? 5.038   18.704  -4.259  1.00 97.06 340 A 1 
ATOM   2739 C  CB  . SER A 1 340 ? 4.454   15.557  -4.881  1.00 97.95 340 A 1 
ATOM   2740 O  OG  . SER A 1 340 ? 4.485   15.396  -6.287  1.00 97.60 340 A 1 
ATOM   2741 N  N   . SER A 1 341 ? 3.993   18.403  -6.216  1.00 97.81 341 A 1 
ATOM   2742 C  CA  . SER A 1 341 ? 4.583   19.600  -6.816  1.00 97.46 341 A 1 
ATOM   2743 C  C   . SER A 1 341 ? 4.011   20.887  -6.226  1.00 97.29 341 A 1 
ATOM   2744 O  O   . SER A 1 341 ? 4.757   21.753  -5.756  1.00 95.93 341 A 1 
ATOM   2745 C  CB  . SER A 1 341 ? 4.378   19.588  -8.328  1.00 96.78 341 A 1 
ATOM   2746 O  OG  . SER A 1 341 ? 4.905   20.761  -8.911  1.00 84.87 341 A 1 
ATOM   2747 N  N   . SER A 1 342 ? 2.694   21.019  -6.243  1.00 97.32 342 A 1 
ATOM   2748 C  CA  . SER A 1 342 ? 2.053   22.228  -5.746  1.00 96.78 342 A 1 
ATOM   2749 C  C   . SER A 1 342 ? 2.190   22.422  -4.232  1.00 96.85 342 A 1 
ATOM   2750 O  O   . SER A 1 342 ? 2.318   23.549  -3.761  1.00 94.99 342 A 1 
ATOM   2751 C  CB  . SER A 1 342 ? 0.566   22.223  -6.119  1.00 95.24 342 A 1 
ATOM   2752 O  OG  . SER A 1 342 ? -0.108  21.125  -5.537  1.00 87.30 342 A 1 
ATOM   2753 N  N   . GLU A 1 343 ? 2.183   21.330  -3.487  1.00 96.93 343 A 1 
ATOM   2754 C  CA  . GLU A 1 343 ? 2.246   21.419  -2.025  1.00 96.74 343 A 1 
ATOM   2755 C  C   . GLU A 1 343 ? 3.653   21.582  -1.460  1.00 96.87 343 A 1 
ATOM   2756 O  O   . GLU A 1 343 ? 3.856   22.329  -0.508  1.00 94.67 343 A 1 
ATOM   2757 C  CB  . GLU A 1 343 ? 1.585   20.188  -1.404  1.00 95.19 343 A 1 
ATOM   2758 C  CG  . GLU A 1 343 ? 1.222   20.355  0.070   1.00 91.26 343 A 1 
ATOM   2759 C  CD  . GLU A 1 343 ? -0.029  21.202  0.262   1.00 93.68 343 A 1 
ATOM   2760 O  OE1 . GLU A 1 343 ? -0.372  22.006  -0.627  1.00 89.26 343 A 1 
ATOM   2761 O  OE2 . GLU A 1 343 ? -0.679  21.062  1.312   1.00 89.62 343 A 1 
ATOM   2762 N  N   . TYR A 1 344 ? 4.615   20.862  -2.037  1.00 97.79 344 A 1 
ATOM   2763 C  CA  . TYR A 1 344 ? 5.979   20.883  -1.512  1.00 97.78 344 A 1 
ATOM   2764 C  C   . TYR A 1 344 ? 7.015   21.513  -2.431  1.00 97.69 344 A 1 
ATOM   2765 O  O   . TYR A 1 344 ? 8.182   21.646  -2.060  1.00 95.83 344 A 1 
ATOM   2766 C  CB  . TYR A 1 344 ? 6.422   19.454  -1.175  1.00 97.47 344 A 1 
ATOM   2767 C  CG  . TYR A 1 344 ? 5.526   18.748  -0.177  1.00 97.72 344 A 1 
ATOM   2768 C  CD1 . TYR A 1 344 ? 5.151   19.359  1.025   1.00 96.90 344 A 1 
ATOM   2769 C  CD2 . TYR A 1 344 ? 5.063   17.453  -0.422  1.00 97.00 344 A 1 
ATOM   2770 C  CE1 . TYR A 1 344 ? 4.344   18.698  1.947   1.00 96.37 344 A 1 
ATOM   2771 C  CE2 . TYR A 1 344 ? 4.266   16.790  0.498   1.00 96.48 344 A 1 
ATOM   2772 C  CZ  . TYR A 1 344 ? 3.911   17.412  1.675   1.00 96.99 344 A 1 
ATOM   2773 O  OH  . TYR A 1 344 ? 3.117   16.755  2.591   1.00 96.08 344 A 1 
ATOM   2774 N  N   . GLY A 1 345 ? 6.602   21.902  -3.617  1.00 96.20 345 A 1 
ATOM   2775 C  CA  . GLY A 1 345 ? 7.531   22.513  -4.557  1.00 96.09 345 A 1 
ATOM   2776 C  C   . GLY A 1 345 ? 8.521   21.535  -5.157  1.00 96.92 345 A 1 
ATOM   2777 O  O   . GLY A 1 345 ? 9.576   21.936  -5.651  1.00 94.94 345 A 1 
ATOM   2778 N  N   . LEU A 1 346 ? 8.200   20.255  -5.123  1.00 97.27 346 A 1 
ATOM   2779 C  CA  . LEU A 1 346 ? 9.080   19.223  -5.669  1.00 97.34 346 A 1 
ATOM   2780 C  C   . LEU A 1 346 ? 9.108   19.301  -7.188  1.00 97.31 346 A 1 
ATOM   2781 O  O   . LEU A 1 346 ? 8.059   19.318  -7.836  1.00 96.25 346 A 1 
ATOM   2782 C  CB  . LEU A 1 346 ? 8.603   17.838  -5.228  1.00 96.79 346 A 1 
ATOM   2783 C  CG  . LEU A 1 346 ? 8.612   17.581  -3.719  1.00 95.98 346 A 1 
ATOM   2784 C  CD1 . LEU A 1 346 ? 7.900   16.266  -3.408  1.00 94.23 346 A 1 
ATOM   2785 C  CD2 . LEU A 1 346 ? 10.046  17.535  -3.206  1.00 93.83 346 A 1 
ATOM   2786 N  N   . LYS A 1 347 ? 10.317  19.356  -7.748  1.00 97.51 347 A 1 
ATOM   2787 C  CA  . LYS A 1 347 ? 10.474  19.426  -9.203  1.00 97.35 347 A 1 
ATOM   2788 C  C   . LYS A 1 347 ? 10.261  18.054  -9.833  1.00 97.66 347 A 1 
ATOM   2789 O  O   . LYS A 1 347 ? 9.849   17.946  -10.986 1.00 96.18 347 A 1 
ATOM   2790 C  CB  . LYS A 1 347 ? 11.875  19.950  -9.547  1.00 96.46 347 A 1 
ATOM   2791 C  CG  . LYS A 1 347 ? 12.154  21.344  -9.020  1.00 91.65 347 A 1 
ATOM   2792 C  CD  . LYS A 1 347 ? 13.572  21.776  -9.338  1.00 84.77 347 A 1 
ATOM   2793 C  CE  . LYS A 1 347 ? 13.869  23.158  -8.780  1.00 76.70 347 A 1 
ATOM   2794 N  NZ  . LYS A 1 347 ? 15.269  23.583  -9.052  1.00 66.44 347 A 1 
ATOM   2795 N  N   . GLU A 1 348 ? 10.553  17.020  -9.064  1.00 98.30 348 A 1 
ATOM   2796 C  CA  . GLU A 1 348 ? 10.390  15.644  -9.504  1.00 98.40 348 A 1 
ATOM   2797 C  C   . GLU A 1 348 ? 10.446  14.749  -8.265  1.00 98.64 348 A 1 
ATOM   2798 O  O   . GLU A 1 348 ? 10.782  15.223  -7.170  1.00 98.36 348 A 1 
ATOM   2799 C  CB  . GLU A 1 348 ? 11.508  15.245  -10.484 1.00 97.56 348 A 1 
ATOM   2800 C  CG  . GLU A 1 348 ? 12.896  15.326  -9.861  1.00 95.90 348 A 1 
ATOM   2801 C  CD  . GLU A 1 348 ? 14.011  14.980  -10.840 1.00 96.10 348 A 1 
ATOM   2802 O  OE1 . GLU A 1 348 ? 13.726  14.794  -12.050 1.00 92.30 348 A 1 
ATOM   2803 O  OE2 . GLU A 1 348 ? 15.175  14.900  -10.408 1.00 92.97 348 A 1 
ATOM   2804 N  N   . LEU A 1 349 ? 10.108  13.484  -8.413  1.00 98.79 349 A 1 
ATOM   2805 C  CA  . LEU A 1 349 ? 10.128  12.558  -7.289  1.00 98.74 349 A 1 
ATOM   2806 C  C   . LEU A 1 349 ? 11.482  11.851  -7.191  1.00 98.76 349 A 1 
ATOM   2807 O  O   . LEU A 1 349 ? 11.585  10.635  -7.346  1.00 98.52 349 A 1 
ATOM   2808 C  CB  . LEU A 1 349 ? 8.988   11.539  -7.438  1.00 98.74 349 A 1 
ATOM   2809 C  CG  . LEU A 1 349 ? 7.588   12.151  -7.533  1.00 98.52 349 A 1 
ATOM   2810 C  CD1 . LEU A 1 349 ? 6.532   11.059  -7.624  1.00 98.30 349 A 1 
ATOM   2811 C  CD2 . LEU A 1 349 ? 7.314   13.051  -6.334  1.00 98.18 349 A 1 
ATOM   2812 N  N   . SER A 1 350 ? 12.519  12.648  -6.923  1.00 98.74 350 A 1 
ATOM   2813 C  CA  . SER A 1 350 ? 13.884  12.140  -6.840  1.00 98.77 350 A 1 
ATOM   2814 C  C   . SER A 1 350 ? 14.456  12.250  -5.430  1.00 98.76 350 A 1 
ATOM   2815 O  O   . SER A 1 350 ? 13.975  13.039  -4.609  1.00 98.58 350 A 1 
ATOM   2816 C  CB  . SER A 1 350 ? 14.786  12.924  -7.791  1.00 98.49 350 A 1 
ATOM   2817 O  OG  . SER A 1 350 ? 14.908  14.272  -7.365  1.00 98.03 350 A 1 
ATOM   2818 N  N   . PRO A 1 351 ? 15.502  11.479  -5.133  1.00 98.70 351 A 1 
ATOM   2819 C  CA  . PRO A 1 351 ? 16.139  11.563  -3.816  1.00 98.69 351 A 1 
ATOM   2820 C  C   . PRO A 1 351 ? 16.603  12.984  -3.503  1.00 98.64 351 A 1 
ATOM   2821 O  O   . PRO A 1 351 ? 16.448  13.447  -2.369  1.00 98.35 351 A 1 
ATOM   2822 C  CB  . PRO A 1 351 ? 17.316  10.591  -3.944  1.00 98.49 351 A 1 
ATOM   2823 C  CG  . PRO A 1 351 ? 16.786  9.546   -4.882  1.00 97.76 351 A 1 
ATOM   2824 C  CD  . PRO A 1 351 ? 16.055  10.368  -5.923  1.00 98.57 351 A 1 
ATOM   2825 N  N   . LYS A 1 352 ? 17.168  13.667  -4.491  1.00 98.55 352 A 1 
ATOM   2826 C  CA  . LYS A 1 352 ? 17.659  15.031  -4.287  1.00 98.31 352 A 1 
ATOM   2827 C  C   . LYS A 1 352 ? 16.536  15.957  -3.825  1.00 98.46 352 A 1 
ATOM   2828 O  O   . LYS A 1 352 ? 16.703  16.723  -2.876  1.00 98.15 352 A 1 
ATOM   2829 C  CB  . LYS A 1 352 ? 18.281  15.584  -5.575  1.00 97.65 352 A 1 
ATOM   2830 C  CG  . LYS A 1 352 ? 18.903  16.966  -5.396  1.00 87.92 352 A 1 
ATOM   2831 C  CD  . LYS A 1 352 ? 19.432  17.534  -6.708  1.00 83.38 352 A 1 
ATOM   2832 C  CE  . LYS A 1 352 ? 18.303  17.908  -7.641  1.00 70.70 352 A 1 
ATOM   2833 N  NZ  . LYS A 1 352 ? 18.801  18.552  -8.892  1.00 63.65 352 A 1 
ATOM   2834 N  N   . GLU A 1 353 ? 15.401  15.901  -4.504  1.00 98.51 353 A 1 
ATOM   2835 C  CA  . GLU A 1 353 ? 14.270  16.759  -4.164  1.00 98.57 353 A 1 
ATOM   2836 C  C   . GLU A 1 353 ? 13.715  16.445  -2.771  1.00 98.58 353 A 1 
ATOM   2837 O  O   . GLU A 1 353 ? 13.357  17.354  -2.021  1.00 98.25 353 A 1 
ATOM   2838 C  CB  . GLU A 1 353 ? 13.165  16.632  -5.215  1.00 98.38 353 A 1 
ATOM   2839 C  CG  . GLU A 1 353 ? 13.510  17.267  -6.549  1.00 97.29 353 A 1 
ATOM   2840 C  CD  . GLU A 1 353 ? 13.693  18.768  -6.436  1.00 97.30 353 A 1 
ATOM   2841 O  OE1 . GLU A 1 353 ? 12.727  19.447  -6.038  1.00 94.50 353 A 1 
ATOM   2842 O  OE2 . GLU A 1 353 ? 14.790  19.263  -6.751  1.00 94.45 353 A 1 
ATOM   2843 N  N   . PHE A 1 354 ? 13.634  15.165  -2.431  1.00 98.72 354 A 1 
ATOM   2844 C  CA  . PHE A 1 354 ? 13.115  14.800  -1.117  1.00 98.74 354 A 1 
ATOM   2845 C  C   . PHE A 1 354 ? 14.104  15.087  0.013   1.00 98.66 354 A 1 
ATOM   2846 O  O   . PHE A 1 354 ? 13.694  15.333  1.139   1.00 98.26 354 A 1 
ATOM   2847 C  CB  . PHE A 1 354 ? 12.664  13.344  -1.115  1.00 98.66 354 A 1 
ATOM   2848 C  CG  . PHE A 1 354 ? 11.255  13.156  -1.624  1.00 98.66 354 A 1 
ATOM   2849 C  CD1 . PHE A 1 354 ? 10.175  13.308  -0.763  1.00 98.27 354 A 1 
ATOM   2850 C  CD2 . PHE A 1 354 ? 11.016  12.904  -2.963  1.00 98.24 354 A 1 
ATOM   2851 C  CE1 . PHE A 1 354 ? 8.874   13.196  -1.235  1.00 97.86 354 A 1 
ATOM   2852 C  CE2 . PHE A 1 354 ? 9.712   12.794  -3.441  1.00 97.82 354 A 1 
ATOM   2853 C  CZ  . PHE A 1 354 ? 8.640   12.935  -2.575  1.00 98.09 354 A 1 
ATOM   2854 N  N   . GLU A 1 355 ? 15.399  15.077  -0.277  1.00 98.58 355 A 1 
ATOM   2855 C  CA  . GLU A 1 355 ? 16.392  15.433  0.736   1.00 98.44 355 A 1 
ATOM   2856 C  C   . GLU A 1 355 ? 16.239  16.918  1.038   1.00 98.40 355 A 1 
ATOM   2857 O  O   . GLU A 1 355 ? 16.353  17.341  2.188   1.00 98.05 355 A 1 
ATOM   2858 C  CB  . GLU A 1 355 ? 17.809  15.130  0.241   1.00 98.10 355 A 1 
ATOM   2859 C  CG  . GLU A 1 355 ? 18.121  13.642  0.179   1.00 94.75 355 A 1 
ATOM   2860 C  CD  . GLU A 1 355 ? 19.552  13.357  -0.226  1.00 93.22 355 A 1 
ATOM   2861 O  OE1 . GLU A 1 355 ? 20.086  14.094  -1.080  1.00 87.31 355 A 1 
ATOM   2862 O  OE2 . GLU A 1 355 ? 20.135  12.399  0.311   1.00 87.75 355 A 1 
ATOM   2863 N  N   . ILE A 1 356 ? 15.976  17.703  0.013   1.00 98.39 356 A 1 
ATOM   2864 C  CA  . ILE A 1 356 ? 15.765  19.136  0.183   1.00 98.25 356 A 1 
ATOM   2865 C  C   . ILE A 1 356 ? 14.494  19.355  0.999   1.00 98.37 356 A 1 
ATOM   2866 O  O   . ILE A 1 356 ? 14.474  20.180  1.912   1.00 98.03 356 A 1 
ATOM   2867 C  CB  . ILE A 1 356 ? 15.646  19.849  -1.190  1.00 98.00 356 A 1 
ATOM   2868 C  CG1 . ILE A 1 356 ? 17.000  19.838  -1.897  1.00 96.77 356 A 1 
ATOM   2869 C  CG2 . ILE A 1 356 ? 15.144  21.287  -1.002  1.00 96.78 356 A 1 
ATOM   2870 C  CD1 . ILE A 1 356 ? 16.954  20.373  -3.323  1.00 94.31 356 A 1 
ATOM   2871 N  N   . LEU A 1 357 ? 13.447  18.608  0.689   1.00 98.32 357 A 1 
ATOM   2872 C  CA  . LEU A 1 357 ? 12.182  18.726  1.413   1.00 98.30 357 A 1 
ATOM   2873 C  C   . LEU A 1 357 ? 12.369  18.367  2.890   1.00 98.36 357 A 1 
ATOM   2874 O  O   . LEU A 1 357 ? 11.887  19.083  3.768   1.00 98.17 357 A 1 
ATOM   2875 C  CB  . LEU A 1 357 ? 11.120  17.808  0.798   1.00 98.29 357 A 1 
ATOM   2876 C  CG  . LEU A 1 357 ? 9.775   17.771  1.530   1.00 98.01 357 A 1 
ATOM   2877 C  CD1 . LEU A 1 357 ? 9.149   19.157  1.546   1.00 97.39 357 A 1 
ATOM   2878 C  CD2 . LEU A 1 357 ? 8.845   16.768  0.851   1.00 97.29 357 A 1 
ATOM   2879 N  N   . ALA A 1 358 ? 13.072  17.273  3.158   1.00 98.31 358 A 1 
ATOM   2880 C  CA  . ALA A 1 358 ? 13.317  16.846  4.527   1.00 98.12 358 A 1 
ATOM   2881 C  C   . ALA A 1 358 ? 14.097  17.911  5.299   1.00 98.13 358 A 1 
ATOM   2882 O  O   . ALA A 1 358 ? 13.786  18.212  6.454   1.00 97.73 358 A 1 
ATOM   2883 C  CB  . ALA A 1 358 ? 14.074  15.521  4.540   1.00 97.60 358 A 1 
ATOM   2884 N  N   . ALA A 1 359 ? 15.105  18.476  4.663   1.00 98.27 359 A 1 
ATOM   2885 C  CA  . ALA A 1 359 ? 15.921  19.514  5.293   1.00 98.26 359 A 1 
ATOM   2886 C  C   . ALA A 1 359 ? 15.072  20.748  5.594   1.00 98.26 359 A 1 
ATOM   2887 O  O   . ALA A 1 359 ? 15.223  21.376  6.650   1.00 97.79 359 A 1 
ATOM   2888 C  CB  . ALA A 1 359 ? 17.093  19.881  4.394   1.00 98.02 359 A 1 
ATOM   2889 N  N   . ARG A 1 360 ? 14.178  21.096  4.678   1.00 98.28 360 A 1 
ATOM   2890 C  CA  . ARG A 1 360 ? 13.317  22.256  4.871   1.00 98.17 360 A 1 
ATOM   2891 C  C   . ARG A 1 360 ? 12.327  22.030  6.005   1.00 98.22 360 A 1 
ATOM   2892 O  O   . ARG A 1 360 ? 12.096  22.923  6.819   1.00 97.93 360 A 1 
ATOM   2893 C  CB  . ARG A 1 360 ? 12.571  22.590  3.567   1.00 97.79 360 A 1 
ATOM   2894 C  CG  . ARG A 1 360 ? 13.471  23.196  2.502   1.00 92.70 360 A 1 
ATOM   2895 C  CD  . ARG A 1 360 ? 12.695  23.512  1.230   1.00 91.08 360 A 1 
ATOM   2896 N  NE  . ARG A 1 360 ? 13.531  24.185  0.245   1.00 86.00 360 A 1 
ATOM   2897 C  CZ  . ARG A 1 360 ? 13.164  24.473  -0.994  1.00 83.15 360 A 1 
ATOM   2898 N  NH1 . ARG A 1 360 ? 11.955  24.145  -1.426  1.00 76.81 360 A 1 
ATOM   2899 N  NH2 . ARG A 1 360 ? 14.005  25.095  -1.814  1.00 75.08 360 A 1 
ATOM   2900 N  N   . MET A 1 361 ? 11.756  20.838  6.084   1.00 98.19 361 A 1 
ATOM   2901 C  CA  . MET A 1 361 ? 10.803  20.534  7.149   1.00 97.89 361 A 1 
ATOM   2902 C  C   . MET A 1 361 ? 11.484  20.541  8.514   1.00 98.04 361 A 1 
ATOM   2903 O  O   . MET A 1 361 ? 10.852  20.858  9.520   1.00 97.33 361 A 1 
ATOM   2904 C  CB  . MET A 1 361 ? 10.131  19.179  6.914   1.00 96.96 361 A 1 
ATOM   2905 C  CG  . MET A 1 361 ? 9.169   19.163  5.731   1.00 94.13 361 A 1 
ATOM   2906 S  SD  . MET A 1 361 ? 8.104   17.707  5.691   1.00 93.63 361 A 1 
ATOM   2907 C  CE  . MET A 1 361 ? 9.300   16.405  5.440   1.00 87.30 361 A 1 
ATOM   2908 N  N   . ASP A 1 362 ? 12.753  20.201  8.541   1.00 97.63 362 A 1 
ATOM   2909 C  CA  . ASP A 1 362 ? 13.500  20.188  9.789   1.00 97.42 362 A 1 
ATOM   2910 C  C   . ASP A 1 362 ? 13.657  21.598  10.360  1.00 97.47 362 A 1 
ATOM   2911 O  O   . ASP A 1 362 ? 13.859  21.772  11.560  1.00 96.45 362 A 1 
ATOM   2912 C  CB  . ASP A 1 362 ? 14.880  19.558  9.573   1.00 96.99 362 A 1 
ATOM   2913 C  CG  . ASP A 1 362 ? 15.645  19.358  10.865  1.00 92.76 362 A 1 
ATOM   2914 O  OD1 . ASP A 1 362 ? 15.145  18.625  11.747  1.00 88.22 362 A 1 
ATOM   2915 O  OD2 . ASP A 1 362 ? 16.746  19.924  10.999  1.00 86.86 362 A 1 
ATOM   2916 N  N   . LYS A 1 363 ? 13.560  22.596  9.489   1.00 97.60 363 A 1 
ATOM   2917 C  CA  . LYS A 1 363 ? 13.722  23.993  9.900   1.00 97.61 363 A 1 
ATOM   2918 C  C   . LYS A 1 363 ? 12.452  24.822  9.797   1.00 97.84 363 A 1 
ATOM   2919 O  O   . LYS A 1 363 ? 12.406  25.955  10.282  1.00 96.45 363 A 1 
ATOM   2920 C  CB  . LYS A 1 363 ? 14.816  24.647  9.048   1.00 96.86 363 A 1 
ATOM   2921 C  CG  . LYS A 1 363 ? 16.178  23.977  9.137   1.00 92.03 363 A 1 
ATOM   2922 C  CD  . LYS A 1 363 ? 17.186  24.660  8.229   1.00 85.16 363 A 1 
ATOM   2923 C  CE  . LYS A 1 363 ? 18.550  24.003  8.325   1.00 76.38 363 A 1 
ATOM   2924 N  NZ  . LYS A 1 363 ? 19.551  24.654  7.434   1.00 65.99 363 A 1 
ATOM   2925 N  N   . ASP A 1 364 ? 11.421  24.263  9.188   1.00 97.68 364 A 1 
ATOM   2926 C  CA  . ASP A 1 364 ? 10.172  24.976  8.961   1.00 97.71 364 A 1 
ATOM   2927 C  C   . ASP A 1 364 ? 9.012   24.187  9.568   1.00 97.81 364 A 1 
ATOM   2928 O  O   . ASP A 1 364 ? 8.510   23.244  8.962   1.00 97.43 364 A 1 
ATOM   2929 C  CB  . ASP A 1 364 ? 9.966   25.171  7.460   1.00 97.20 364 A 1 
ATOM   2930 C  CG  . ASP A 1 364 ? 8.774   26.054  7.127   1.00 96.72 364 A 1 
ATOM   2931 O  OD1 . ASP A 1 364 ? 7.843   26.158  7.943   1.00 94.89 364 A 1 
ATOM   2932 O  OD2 . ASP A 1 364 ? 8.776   26.635  6.024   1.00 93.93 364 A 1 
ATOM   2933 N  N   . LEU A 1 365 ? 8.601   24.589  10.771  1.00 97.55 365 A 1 
ATOM   2934 C  CA  . LEU A 1 365 ? 7.522   23.888  11.465  1.00 97.31 365 A 1 
ATOM   2935 C  C   . LEU A 1 365 ? 6.207   23.921  10.691  1.00 97.32 365 A 1 
ATOM   2936 O  O   . LEU A 1 365 ? 5.448   22.958  10.706  1.00 96.91 365 A 1 
ATOM   2937 C  CB  . LEU A 1 365 ? 7.311   24.481  12.864  1.00 96.91 365 A 1 
ATOM   2938 C  CG  . LEU A 1 365 ? 6.266   23.793  13.737  1.00 93.02 365 A 1 
ATOM   2939 C  CD1 . LEU A 1 365 ? 6.631   22.326  13.935  1.00 90.12 365 A 1 
ATOM   2940 C  CD2 . LEU A 1 365 ? 6.174   24.500  15.091  1.00 89.86 365 A 1 
ATOM   2941 N  N   . GLN A 1 366 ? 5.944   25.031  10.016  1.00 97.27 366 A 1 
ATOM   2942 C  CA  . GLN A 1 366 ? 4.710   25.152  9.244   1.00 96.82 366 A 1 
ATOM   2943 C  C   . GLN A 1 366 ? 4.698   24.139  8.098   1.00 97.08 366 A 1 
ATOM   2944 O  O   . GLN A 1 366 ? 3.673   23.530  7.816   1.00 96.33 366 A 1 
ATOM   2945 C  CB  . GLN A 1 366 ? 4.557   26.567  8.696   1.00 96.35 366 A 1 
ATOM   2946 C  CG  . GLN A 1 366 ? 4.095   27.587  9.733   1.00 83.70 366 A 1 
ATOM   2947 C  CD  . GLN A 1 366 ? 5.032   27.701  10.917  1.00 77.04 366 A 1 
ATOM   2948 O  OE1 . GLN A 1 366 ? 6.228   27.935  10.748  1.00 69.96 366 A 1 
ATOM   2949 N  NE2 . GLN A 1 366 ? 4.489   27.537  12.115  1.00 67.02 366 A 1 
ATOM   2950 N  N   . LEU A 1 367 ? 5.840   23.969  7.457   1.00 97.27 367 A 1 
ATOM   2951 C  CA  . LEU A 1 367 ? 5.939   23.003  6.371   1.00 97.49 367 A 1 
ATOM   2952 C  C   . LEU A 1 367 ? 5.813   21.584  6.912   1.00 97.56 367 A 1 
ATOM   2953 O  O   . LEU A 1 367 ? 5.141   20.739  6.322   1.00 97.28 367 A 1 
ATOM   2954 C  CB  . LEU A 1 367 ? 7.275   23.163  5.635   1.00 97.38 367 A 1 
ATOM   2955 C  CG  . LEU A 1 367 ? 7.506   22.226  4.443   1.00 96.62 367 A 1 
ATOM   2956 C  CD1 . LEU A 1 367 ? 6.422   22.436  3.399   1.00 95.62 367 A 1 
ATOM   2957 C  CD2 . LEU A 1 367 ? 8.875   22.497  3.845   1.00 95.56 367 A 1 
ATOM   2958 N  N   . PHE A 1 368 ? 6.451   21.318  8.057   1.00 97.45 368 A 1 
ATOM   2959 C  CA  . PHE A 1 368 ? 6.344   19.995  8.660   1.00 97.18 368 A 1 
ATOM   2960 C  C   . PHE A 1 368 ? 4.900   19.702  9.063   1.00 96.98 368 A 1 
ATOM   2961 O  O   . PHE A 1 368 ? 4.419   18.587  8.881   1.00 96.67 368 A 1 
ATOM   2962 C  CB  . PHE A 1 368 ? 7.236   19.868  9.898   1.00 96.62 368 A 1 
ATOM   2963 C  CG  . PHE A 1 368 ? 7.052   18.555  10.622  1.00 95.85 368 A 1 
ATOM   2964 C  CD1 . PHE A 1 368 ? 7.638   17.390  10.128  1.00 94.56 368 A 1 
ATOM   2965 C  CD2 . PHE A 1 368 ? 6.248   18.478  11.749  1.00 94.56 368 A 1 
ATOM   2966 C  CE1 . PHE A 1 368 ? 7.426   16.169  10.753  1.00 93.02 368 A 1 
ATOM   2967 C  CE2 . PHE A 1 368 ? 6.032   17.251  12.382  1.00 93.12 368 A 1 
ATOM   2968 C  CZ  . PHE A 1 368 ? 6.620   16.106  11.884  1.00 92.81 368 A 1 
ATOM   2969 N  N   . ASN A 1 369 ? 4.222   20.695  9.630   1.00 96.65 369 A 1 
ATOM   2970 C  CA  . ASN A 1 369 ? 2.835   20.502  10.039  1.00 96.14 369 A 1 
ATOM   2971 C  C   . ASN A 1 369 ? 1.951   20.193  8.833   1.00 96.09 369 A 1 
ATOM   2972 O  O   . ASN A 1 369 ? 0.980   19.442  8.947   1.00 95.73 369 A 1 
ATOM   2973 C  CB  . ASN A 1 369 ? 2.311   21.728  10.788  1.00 95.79 369 A 1 
ATOM   2974 C  CG  . ASN A 1 369 ? 2.877   21.843  12.191  1.00 92.87 369 A 1 
ATOM   2975 O  OD1 . ASN A 1 369 ? 3.362   20.873  12.762  1.00 88.39 369 A 1 
ATOM   2976 N  ND2 . ASN A 1 369 ? 2.789   23.036  12.771  1.00 87.05 369 A 1 
ATOM   2977 N  N   . LYS A 1 370 ? 2.292   20.779  7.699   1.00 96.56 370 A 1 
ATOM   2978 C  CA  . LYS A 1 370 ? 1.548   20.516  6.474   1.00 96.42 370 A 1 
ATOM   2979 C  C   . LYS A 1 370 ? 1.742   19.043  6.087   1.00 96.83 370 A 1 
ATOM   2980 O  O   . LYS A 1 370 ? 0.787   18.340  5.759   1.00 96.39 370 A 1 
ATOM   2981 C  CB  . LYS A 1 370 ? 2.041   21.429  5.348   1.00 95.30 370 A 1 
ATOM   2982 C  CG  . LYS A 1 370 ? 1.308   21.239  4.033   1.00 85.70 370 A 1 
ATOM   2983 C  CD  . LYS A 1 370 ? 1.838   22.184  2.965   1.00 84.16 370 A 1 
ATOM   2984 C  CE  . LYS A 1 370 ? 1.515   23.641  3.289   1.00 76.15 370 A 1 
ATOM   2985 N  NZ  . LYS A 1 370 ? 1.964   24.543  2.200   1.00 70.11 370 A 1 
ATOM   2986 N  N   . TYR A 1 371 ? 2.988   18.594  6.146   1.00 96.94 371 A 1 
ATOM   2987 C  CA  . TYR A 1 371 ? 3.310   17.193  5.863   1.00 96.90 371 A 1 
ATOM   2988 C  C   . TYR A 1 371 ? 2.586   16.281  6.857   1.00 96.93 371 A 1 
ATOM   2989 O  O   . TYR A 1 371 ? 2.033   15.254  6.487   1.00 96.70 371 A 1 
ATOM   2990 C  CB  . TYR A 1 371 ? 4.823   16.975  5.963   1.00 97.01 371 A 1 
ATOM   2991 C  CG  . TYR A 1 371 ? 5.229   15.537  6.207   1.00 96.96 371 A 1 
ATOM   2992 C  CD1 . TYR A 1 371 ? 5.312   14.616  5.165   1.00 96.32 371 A 1 
ATOM   2993 C  CD2 . TYR A 1 371 ? 5.520   15.092  7.500   1.00 96.41 371 A 1 
ATOM   2994 C  CE1 . TYR A 1 371 ? 5.675   13.296  5.398   1.00 95.66 371 A 1 
ATOM   2995 C  CE2 . TYR A 1 371 ? 5.870   13.778  7.746   1.00 95.72 371 A 1 
ATOM   2996 C  CZ  . TYR A 1 371 ? 5.954   12.883  6.695   1.00 95.90 371 A 1 
ATOM   2997 O  OH  . TYR A 1 371 ? 6.307   11.571  6.950   1.00 94.75 371 A 1 
ATOM   2998 N  N   . HIS A 1 372 ? 2.601   16.669  8.135   1.00 96.12 372 A 1 
ATOM   2999 C  CA  . HIS A 1 372 ? 1.984   15.873  9.182   1.00 95.31 372 A 1 
ATOM   3000 C  C   . HIS A 1 372 ? 0.475   15.740  8.968   1.00 95.37 372 A 1 
ATOM   3001 O  O   . HIS A 1 372 ? -0.110  14.691  9.237   1.00 94.71 372 A 1 
ATOM   3002 C  CB  . HIS A 1 372 ? 2.266   16.492  10.552  1.00 94.13 372 A 1 
ATOM   3003 C  CG  . HIS A 1 372 ? 1.767   15.677  11.696  1.00 91.44 372 A 1 
ATOM   3004 N  ND1 . HIS A 1 372 ? 0.613   15.974  12.385  1.00 81.03 372 A 1 
ATOM   3005 C  CD2 . HIS A 1 372 ? 2.256   14.557  12.272  1.00 80.50 372 A 1 
ATOM   3006 C  CE1 . HIS A 1 372 ? 0.414   15.081  13.330  1.00 81.39 372 A 1 
ATOM   3007 N  NE2 . HIS A 1 372 ? 1.395   14.200  13.286  1.00 83.47 372 A 1 
ATOM   3008 N  N   . LEU A 1 373 ? -0.142  16.809  8.495   1.00 96.00 373 A 1 
ATOM   3009 C  CA  . LEU A 1 373 ? -1.568  16.779  8.204   1.00 95.84 373 A 1 
ATOM   3010 C  C   . LEU A 1 373 ? -1.848  15.767  7.092   1.00 95.99 373 A 1 
ATOM   3011 O  O   . LEU A 1 373 ? -2.768  14.953  7.195   1.00 95.20 373 A 1 
ATOM   3012 C  CB  . LEU A 1 373 ? -2.049  18.164  7.779   1.00 95.05 373 A 1 
ATOM   3013 C  CG  . LEU A 1 373 ? -3.535  18.313  7.434   1.00 86.73 373 A 1 
ATOM   3014 C  CD1 . LEU A 1 373 ? -4.377  18.062  8.678   1.00 84.36 373 A 1 
ATOM   3015 C  CD2 . LEU A 1 373 ? -3.797  19.709  6.881   1.00 83.87 373 A 1 
ATOM   3016 N  N   . HIS A 1 374 ? -1.040  15.816  6.041   1.00 96.55 374 A 1 
ATOM   3017 C  CA  . HIS A 1 374 ? -1.207  14.894  4.927   1.00 96.76 374 A 1 
ATOM   3018 C  C   . HIS A 1 374 ? -0.803  13.464  5.293   1.00 96.79 374 A 1 
ATOM   3019 O  O   . HIS A 1 374 ? -1.327  12.502  4.736   1.00 96.19 374 A 1 
ATOM   3020 C  CB  . HIS A 1 374 ? -0.379  15.359  3.719   1.00 96.52 374 A 1 
ATOM   3021 C  CG  . HIS A 1 374 ? -0.802  16.690  3.175   1.00 96.77 374 A 1 
ATOM   3022 N  ND1 . HIS A 1 374 ? -2.116  17.061  3.036   1.00 93.21 374 A 1 
ATOM   3023 C  CD2 . HIS A 1 374 ? -0.073  17.730  2.715   1.00 93.15 374 A 1 
ATOM   3024 C  CE1 . HIS A 1 374 ? -2.188  18.276  2.525   1.00 94.45 374 A 1 
ATOM   3025 N  NE2 . HIS A 1 374 ? -0.959  18.709  2.314   1.00 94.48 374 A 1 
ATOM   3026 N  N   . PHE A 1 375 ? 0.115   13.328  6.245   1.00 95.80 375 A 1 
ATOM   3027 C  CA  . PHE A 1 375 ? 0.577   12.028  6.720   1.00 95.06 375 A 1 
ATOM   3028 C  C   . PHE A 1 375 ? -0.621  11.169  7.137   1.00 94.68 375 A 1 
ATOM   3029 O  O   . PHE A 1 375 ? -0.637  9.961   6.915   1.00 93.55 375 A 1 
ATOM   3030 C  CB  . PHE A 1 375 ? 1.538   12.243  7.898   1.00 94.73 375 A 1 
ATOM   3031 C  CG  . PHE A 1 375 ? 1.983   10.977  8.598   1.00 94.95 375 A 1 
ATOM   3032 C  CD1 . PHE A 1 375 ? 1.315   10.531  9.725   1.00 94.32 375 A 1 
ATOM   3033 C  CD2 . PHE A 1 375 ? 3.092   10.270  8.144   1.00 94.44 375 A 1 
ATOM   3034 C  CE1 . PHE A 1 375 ? 1.738   9.382   10.393  1.00 93.14 375 A 1 
ATOM   3035 C  CE2 . PHE A 1 375 ? 3.517   9.128   8.812   1.00 93.36 375 A 1 
ATOM   3036 C  CZ  . PHE A 1 375 ? 2.844   8.677   9.938   1.00 93.47 375 A 1 
ATOM   3037 N  N   . ARG A 1 376 ? -1.633  11.816  7.711   1.00 94.92 376 A 1 
ATOM   3038 C  CA  . ARG A 1 376 ? -2.847  11.118  8.118   1.00 94.41 376 A 1 
ATOM   3039 C  C   . ARG A 1 376 ? -4.023  11.458  7.202   1.00 94.94 376 A 1 
ATOM   3040 O  O   . ARG A 1 376 ? -5.188  11.438  7.610   1.00 92.94 376 A 1 
ATOM   3041 C  CB  . ARG A 1 376 ? -3.186  11.425  9.575   1.00 92.02 376 A 1 
ATOM   3042 C  CG  . ARG A 1 376 ? -2.103  10.991  10.539  1.00 84.36 376 A 1 
ATOM   3043 C  CD  . ARG A 1 376 ? -2.579  10.967  11.981  1.00 82.57 376 A 1 
ATOM   3044 N  NE  . ARG A 1 376 ? -1.510  10.568  12.883  1.00 77.49 376 A 1 
ATOM   3045 C  CZ  . ARG A 1 376 ? -1.670  10.219  14.155  1.00 74.16 376 A 1 
ATOM   3046 N  NH1 . ARG A 1 376 ? -2.885  10.214  14.689  1.00 68.28 376 A 1 
ATOM   3047 N  NH2 . ARG A 1 376 ? -0.632  9.880   14.887  1.00 65.58 376 A 1 
ATOM   3048 N  N   . ALA A 1 377 ? -3.712  11.782  5.965   1.00 95.46 377 A 1 
ATOM   3049 C  CA  . ALA A 1 377 ? -4.718  12.060  4.944   1.00 95.81 377 A 1 
ATOM   3050 C  C   . ALA A 1 377 ? -5.731  13.136  5.333   1.00 95.86 377 A 1 
ATOM   3051 O  O   . ALA A 1 377 ? -6.909  13.054  4.982   1.00 93.83 377 A 1 
ATOM   3052 C  CB  . ALA A 1 377 ? -5.440  10.764  4.558   1.00 95.32 377 A 1 
ATOM   3053 N  N   . ASP A 1 378 ? -5.251  14.147  6.044   1.00 94.24 378 A 1 
ATOM   3054 C  CA  . ASP A 1 378 ? -6.085  15.276  6.447   1.00 93.57 378 A 1 
ATOM   3055 C  C   . ASP A 1 378 ? -7.368  14.833  7.156   1.00 92.77 378 A 1 
ATOM   3056 O  O   . ASP A 1 378 ? -8.433  15.426  6.966   1.00 89.61 378 A 1 
ATOM   3057 C  CB  . ASP A 1 378 ? -6.446  16.134  5.226   1.00 93.08 378 A 1 
ATOM   3058 C  CG  . ASP A 1 378 ? -5.228  16.689  4.522   1.00 92.06 378 A 1 
ATOM   3059 O  OD1 . ASP A 1 378 ? -4.402  15.894  4.036   1.00 87.88 378 A 1 
ATOM   3060 O  OD2 . ASP A 1 378 ? -5.092  17.930  4.449   1.00 88.75 378 A 1 
ATOM   3061 N  N   . THR A 1 379 ? -7.252  13.780  7.957   1.00 92.75 379 A 1 
ATOM   3062 C  CA  . THR A 1 379 ? -8.418  13.240  8.656   1.00 90.91 379 A 1 
ATOM   3063 C  C   . THR A 1 379 ? -8.938  14.216  9.712   1.00 88.45 379 A 1 
ATOM   3064 O  O   . THR A 1 379 ? -8.195  14.612  10.616  1.00 85.22 379 A 1 
ATOM   3065 C  CB  . THR A 1 379 ? -8.081  11.906  9.326   1.00 89.85 379 A 1 
ATOM   3066 O  OG1 . THR A 1 379 ? -7.609  10.995  8.332   1.00 84.68 379 A 1 
ATOM   3067 C  CG2 . THR A 1 379 ? -9.315  11.326  9.998   1.00 85.25 379 A 1 
ATOM   3068 N  N   . PRO A 1 380 ? -10.218 14.588  9.623   1.00 86.92 380 A 1 
ATOM   3069 C  CA  . PRO A 1 380 ? -10.802 15.516  10.580  1.00 83.36 380 A 1 
ATOM   3070 C  C   . PRO A 1 380 ? -10.718 15.025  12.019  1.00 80.77 380 A 1 
ATOM   3071 O  O   . PRO A 1 380 ? -11.057 13.879  12.313  1.00 73.22 380 A 1 
ATOM   3072 C  CB  . PRO A 1 380 ? -12.260 15.621  10.117  1.00 79.53 380 A 1 
ATOM   3073 C  CG  . PRO A 1 380 ? -12.178 15.353  8.658   1.00 79.78 380 A 1 
ATOM   3074 C  CD  . PRO A 1 380 ? -11.173 14.235  8.565   1.00 83.89 380 A 1 
ATOM   3075 N  N   . GLY A 1 381 ? -10.242 15.903  12.915  1.00 76.69 381 A 1 
ATOM   3076 C  CA  . GLY A 1 381 ? -10.178 15.574  14.329  1.00 72.67 381 A 1 
ATOM   3077 C  C   . GLY A 1 381 ? -8.970  14.789  14.796  1.00 69.98 381 A 1 
ATOM   3078 O  O   . GLY A 1 381 ? -8.832  14.533  15.992  1.00 64.12 381 A 1 
ATOM   3079 N  N   . PHE A 1 382 ? -8.091  14.411  13.872  1.00 69.75 382 A 1 
ATOM   3080 C  CA  . PHE A 1 382 ? -6.916  13.624  14.236  1.00 64.33 382 A 1 
ATOM   3081 C  C   . PHE A 1 382 ? -5.613  14.408  14.229  1.00 60.24 382 A 1 
ATOM   3082 O  O   . PHE A 1 382 ? -4.580  13.909  14.684  1.00 54.69 382 A 1 
ATOM   3083 C  CB  . PHE A 1 382 ? -6.796  12.410  13.319  1.00 60.52 382 A 1 
ATOM   3084 C  CG  . PHE A 1 382 ? -7.777  11.319  13.639  1.00 58.27 382 A 1 
ATOM   3085 C  CD1 . PHE A 1 382 ? -7.447  10.315  14.537  1.00 53.84 382 A 1 
ATOM   3086 C  CD2 . PHE A 1 382 ? -9.037  11.313  13.069  1.00 52.78 382 A 1 
ATOM   3087 C  CE1 . PHE A 1 382 ? -8.357  9.317   14.853  1.00 48.99 382 A 1 
ATOM   3088 C  CE2 . PHE A 1 382 ? -9.953  10.318  13.383  1.00 49.47 382 A 1 
ATOM   3089 C  CZ  . PHE A 1 382 ? -9.610  9.321   14.278  1.00 48.37 382 A 1 
ATOM   3090 N  N   . THR A 1 383 ? -5.638  15.624  13.724  1.00 55.69 383 A 1 
ATOM   3091 C  CA  . THR A 1 383 ? -4.445  16.478  13.679  1.00 52.25 383 A 1 
ATOM   3092 C  C   . THR A 1 383 ? -4.790  17.910  14.060  1.00 48.68 383 A 1 
ATOM   3093 O  O   . THR A 1 383 ? -3.912  18.780  14.023  1.00 44.65 383 A 1 
ATOM   3094 C  CB  . THR A 1 383 ? -3.796  16.471  12.290  1.00 47.19 383 A 1 
ATOM   3095 O  OG1 . THR A 1 383 ? -4.739  16.934  11.333  1.00 44.95 383 A 1 
ATOM   3096 C  CG2 . THR A 1 383 ? -3.362  15.052  11.909  1.00 43.87 383 A 1 
ATOM   3097 O  OXT . THR A 1 383 ? -5.947  18.169  14.431  1.00 44.24 383 A 1 
HETATM 3098 ZN ZN  . ZN  B 2 .   ? -2.745  -3.121  5.578   1.00 91.11 1   B 1 
HETATM 3099 C  C1  . NAG C 3 .   ? -16.881 -11.841 -1.320  1.00 94.78 1   C 1 
HETATM 3100 C  C2  . NAG C 3 .   ? -17.154 -11.633 0.143   1.00 94.72 1   C 1 
HETATM 3101 C  C3  . NAG C 3 .   ? -18.529 -12.160 0.489   1.00 93.62 1   C 1 
HETATM 3102 C  C4  . NAG C 3 .   ? -19.573 -11.578 -0.484  1.00 93.46 1   C 1 
HETATM 3103 C  C5  . NAG C 3 .   ? -19.151 -11.827 -1.911  1.00 93.71 1   C 1 
HETATM 3104 C  C6  . NAG C 3 .   ? -20.082 -11.210 -2.939  1.00 90.23 1   C 1 
HETATM 3105 C  C7  . NAG C 3 .   ? -15.141 -11.689 1.519   1.00 93.75 1   C 1 
HETATM 3106 C  C8  . NAG C 3 .   ? -14.251 -12.509 2.397   1.00 91.83 1   C 1 
HETATM 3107 N  N2  . NAG C 3 .   ? -16.190 -12.324 0.979   1.00 93.11 1   C 1 
HETATM 3108 O  O3  . NAG C 3 .   ? -18.849 -11.798 1.817   1.00 92.09 1   C 1 
HETATM 3109 O  O4  . NAG C 3 .   ? -20.807 -12.239 -0.262  1.00 92.45 1   C 1 
HETATM 3110 O  O5  . NAG C 3 .   ? -17.863 -11.248 -2.109  1.00 94.35 1   C 1 
HETATM 3111 O  O6  . NAG C 3 .   ? -20.211 -9.818  -2.724  1.00 86.47 1   C 1 
HETATM 3112 O  O7  . NAG C 3 .   ? -14.909 -10.519 1.318   1.00 91.95 1   C 1 
HETATM 3113 C  C1  . NAG C 3 .   ? -21.843 -11.387 0.135   1.00 90.64 2   C 1 
HETATM 3114 C  C2  . NAG C 3 .   ? -23.198 -12.073 -0.083  1.00 89.52 2   C 1 
HETATM 3115 C  C3  . NAG C 3 .   ? -24.310 -11.213 0.416   1.00 86.39 2   C 1 
HETATM 3116 C  C4  . NAG C 3 .   ? -24.045 -10.763 1.823   1.00 86.86 2   C 1 
HETATM 3117 C  C5  . NAG C 3 .   ? -22.665 -10.159 1.936   1.00 86.30 2   C 1 
HETATM 3118 C  C6  . NAG C 3 .   ? -22.293 -9.785  3.343   1.00 82.56 2   C 1 
HETATM 3119 C  C7  . NAG C 3 .   ? -23.207 -13.514 -2.046  1.00 87.72 2   C 1 
HETATM 3120 C  C8  . NAG C 3 .   ? -23.461 -13.622 -3.532  1.00 82.32 2   C 1 
HETATM 3121 N  N2  . NAG C 3 .   ? -23.401 -12.334 -1.508  1.00 87.55 2   C 1 
HETATM 3122 O  O3  . NAG C 3 .   ? -25.517 -11.927 0.355   1.00 85.02 2   C 1 
HETATM 3123 O  O4  . NAG C 3 .   ? -24.997 -9.764  2.143   1.00 85.12 2   C 1 
HETATM 3124 O  O5  . NAG C 3 .   ? -21.697 -11.082 1.493   1.00 89.35 2   C 1 
HETATM 3125 O  O6  . NAG C 3 .   ? -22.292 -10.916 4.161   1.00 79.96 2   C 1 
HETATM 3126 O  O7  . NAG C 3 .   ? -22.844 -14.476 -1.408  1.00 83.00 2   C 1 
HETATM 3127 C  C1  . MAN C 3 .   ? -25.834 -10.125 3.126   1.00 82.66 3   C 1 
HETATM 3128 C  C2  . MAN C 3 .   ? -26.382 -8.836  3.719   1.00 78.51 3   C 1 
HETATM 3129 C  C3  . MAN C 3 .   ? -27.176 -9.212  4.936   1.00 72.50 3   C 1 
HETATM 3130 C  C4  . MAN C 3 .   ? -28.297 -10.155 4.544   1.00 71.57 3   C 1 
HETATM 3131 C  C5  . MAN C 3 .   ? -27.739 -11.365 3.787   1.00 71.89 3   C 1 
HETATM 3132 C  C6  . MAN C 3 .   ? -28.849 -12.187 3.185   1.00 64.17 3   C 1 
HETATM 3133 O  O2  . MAN C 3 .   ? -27.253 -8.165  2.803   1.00 76.95 3   C 1 
HETATM 3134 O  O3  . MAN C 3 .   ? -27.707 -8.049  5.525   1.00 69.11 3   C 1 
HETATM 3135 O  O4  . MAN C 3 .   ? -28.953 -10.620 5.687   1.00 65.30 3   C 1 
HETATM 3136 O  O5  . MAN C 3 .   ? -26.915 -10.940 2.711   1.00 79.27 3   C 1 
HETATM 3137 O  O6  . MAN C 3 .   ? -28.301 -13.202 2.399   1.00 60.90 3   C 1 
HETATM 3138 C  C1  . MAN C 3 .   ? -26.790 -6.986  2.196   1.00 74.14 4   C 1 
HETATM 3139 C  C2  . MAN C 3 .   ? -27.956 -6.027  1.971   1.00 69.47 4   C 1 
HETATM 3140 C  C3  . MAN C 3 .   ? -28.963 -6.694  1.027   1.00 63.83 4   C 1 
HETATM 3141 C  C4  . MAN C 3 .   ? -28.288 -7.054  -0.295  1.00 63.44 4   C 1 
HETATM 3142 C  C5  . MAN C 3 .   ? -27.082 -7.952  0.004   1.00 67.86 4   C 1 
HETATM 3143 C  C6  . MAN C 3 .   ? -26.298 -8.209  -1.248  1.00 63.27 4   C 1 
HETATM 3144 O  O2  . MAN C 3 .   ? -27.535 -4.840  1.318   1.00 67.47 4   C 1 
HETATM 3145 O  O3  . MAN C 3 .   ? -30.037 -5.786  0.765   1.00 57.30 4   C 1 
HETATM 3146 O  O4  . MAN C 3 .   ? -29.189 -7.740  -1.125  1.00 56.85 4   C 1 
HETATM 3147 O  O5  . MAN C 3 .   ? -26.202 -7.304  0.934   1.00 71.49 4   C 1 
HETATM 3148 O  O6  . MAN C 3 .   ? -25.893 -6.959  -1.799  1.00 63.27 4   C 1 
HETATM 3149 C  C1  . MAN C 3 .   ? -26.857 -3.912  2.124   1.00 65.53 5   C 1 
HETATM 3150 C  C2  . MAN C 3 .   ? -27.465 -2.557  1.779   1.00 62.15 5   C 1 
HETATM 3151 C  C3  . MAN C 3 .   ? -27.184 -2.236  0.310   1.00 66.34 5   C 1 
HETATM 3152 C  C4  . MAN C 3 .   ? -25.668 -2.338  0.015   1.00 61.44 5   C 1 
HETATM 3153 C  C5  . MAN C 3 .   ? -25.147 -3.709  0.451   1.00 69.30 5   C 1 
HETATM 3154 C  C6  . MAN C 3 .   ? -23.661 -3.814  0.317   1.00 59.25 5   C 1 
HETATM 3155 O  O2  . MAN C 3 .   ? -26.890 -1.531  2.572   1.00 54.42 5   C 1 
HETATM 3156 O  O3  . MAN C 3 .   ? -27.629 -0.924  -0.008  1.00 57.19 5   C 1 
HETATM 3157 O  O4  . MAN C 3 .   ? -25.437 -2.173  -1.372  1.00 59.45 5   C 1 
HETATM 3158 O  O5  . MAN C 3 .   ? -25.481 -3.929  1.839   1.00 64.70 5   C 1 
HETATM 3159 O  O6  . MAN C 3 .   ? -23.261 -5.135  0.662   1.00 55.69 5   C 1 
HETATM 3160 C  C1  . MAN C 3 .   ? -25.159 -7.101  -2.946  1.00 61.53 6   C 1 
HETATM 3161 C  C2  . MAN C 3 .   ? -24.543 -5.743  -3.305  1.00 63.61 6   C 1 
HETATM 3162 C  C3  . MAN C 3 .   ? -25.670 -4.785  -3.713  1.00 63.66 6   C 1 
HETATM 3163 C  C4  . MAN C 3 .   ? -26.461 -5.379  -4.881  1.00 60.88 6   C 1 
HETATM 3164 C  C5  . MAN C 3 .   ? -26.983 -6.755  -4.479  1.00 58.63 6   C 1 
HETATM 3165 C  C6  . MAN C 3 .   ? -27.634 -7.447  -5.654  1.00 42.61 6   C 1 
HETATM 3166 O  O2  . MAN C 3 .   ? -23.701 -5.850  -4.430  1.00 60.99 6   C 1 
HETATM 3167 O  O3  . MAN C 3 .   ? -25.135 -3.527  -4.103  1.00 58.59 6   C 1 
HETATM 3168 O  O4  . MAN C 3 .   ? -27.551 -4.532  -5.191  1.00 53.93 6   C 1 
HETATM 3169 O  O5  . MAN C 3 .   ? -25.888 -7.593  -4.058  1.00 62.13 6   C 1 
HETATM 3170 O  O6  . MAN C 3 .   ? -26.672 -7.552  -6.708  1.00 40.48 6   C 1 
HETATM 3171 C  C1  . MAN C 3 .   ? -22.457 -6.385  -4.148  1.00 63.31 7   C 1 
HETATM 3172 C  C2  . MAN C 3 .   ? -21.487 -5.767  -5.148  1.00 60.69 7   C 1 
HETATM 3173 C  C3  . MAN C 3 .   ? -21.837 -6.224  -6.557  1.00 63.27 7   C 1 
HETATM 3174 C  C4  . MAN C 3 .   ? -21.879 -7.749  -6.613  1.00 55.78 7   C 1 
HETATM 3175 C  C5  . MAN C 3 .   ? -22.837 -8.274  -5.554  1.00 64.17 7   C 1 
HETATM 3176 C  C6  . MAN C 3 .   ? -22.835 -9.796  -5.483  1.00 48.19 7   C 1 
HETATM 3177 O  O2  . MAN C 3 .   ? -20.164 -6.194  -4.865  1.00 53.59 7   C 1 
HETATM 3178 O  O3  . MAN C 3 .   ? -20.880 -5.738  -7.485  1.00 53.12 7   C 1 
HETATM 3179 O  O4  . MAN C 3 .   ? -22.315 -8.166  -7.897  1.00 53.02 7   C 1 
HETATM 3180 O  O5  . MAN C 3 .   ? -22.452 -7.805  -4.254  1.00 61.91 7   C 1 
HETATM 3181 O  O6  . MAN C 3 .   ? -23.768 -10.237 -4.501  1.00 45.39 7   C 1 
HETATM 3182 C  C1  . MAN C 3 .   ? -27.132 -8.238  -7.860  1.00 30.45 8   C 1 
HETATM 3183 C  C2  . MAN C 3 .   ? -25.896 -8.457  -8.740  1.00 37.77 8   C 1 
HETATM 3184 C  C3  . MAN C 3 .   ? -25.376 -7.098  -9.227  1.00 47.00 8   C 1 
HETATM 3185 C  C4  . MAN C 3 .   ? -26.483 -6.307  -9.906  1.00 34.51 8   C 1 
HETATM 3186 C  C5  . MAN C 3 .   ? -27.694 -6.204  -8.975  1.00 44.14 8   C 1 
HETATM 3187 C  C6  . MAN C 3 .   ? -28.858 -5.539  -9.680  1.00 18.99 8   C 1 
HETATM 3188 O  O2  . MAN C 3 .   ? -26.219 -9.237  -9.887  1.00 30.70 8   C 1 
HETATM 3189 O  O3  . MAN C 3 .   ? -24.284 -7.261  -10.125 1.00 40.81 8   C 1 
HETATM 3190 O  O4  . MAN C 3 .   ? -26.021 -4.996  -10.211 1.00 36.87 8   C 1 
HETATM 3191 O  O5  . MAN C 3 .   ? -28.117 -7.503  -8.565  1.00 34.84 8   C 1 
HETATM 3192 O  O6  . MAN C 3 .   ? -30.037 -5.715  -8.936  1.00 15.87 8   C 1 
HETATM 3193 C  C1  . NAG D 4 .   ? 8.620   3.024   22.933  1.00 85.91 1   D 1 
HETATM 3194 C  C2  . NAG D 4 .   ? 8.446   1.982   24.023  1.00 84.17 1   D 1 
HETATM 3195 C  C3  . NAG D 4 .   ? 8.760   2.599   25.359  1.00 78.81 1   D 1 
HETATM 3196 C  C4  . NAG D 4 .   ? 10.121  3.307   25.341  1.00 78.66 1   D 1 
HETATM 3197 C  C5  . NAG D 4 .   ? 10.206  4.258   24.157  1.00 79.87 1   D 1 
HETATM 3198 C  C6  . NAG D 4 .   ? 11.588  4.905   24.033  1.00 72.32 1   D 1 
HETATM 3199 C  C7  . NAG D 4 .   ? 6.794   0.240   23.729  1.00 77.90 1   D 1 
HETATM 3200 C  C8  . NAG D 4 .   ? 5.338   -0.141  23.821  1.00 68.17 1   D 1 
HETATM 3201 N  N2  . NAG D 4 .   ? 7.090   1.478   24.045  1.00 79.68 1   D 1 
HETATM 3202 O  O3  . NAG D 4 .   ? 8.773   1.596   26.356  1.00 74.60 1   D 1 
HETATM 3203 O  O4  . NAG D 4 .   ? 10.242  4.058   26.544  1.00 78.65 1   D 1 
HETATM 3204 O  O5  . NAG D 4 .   ? 9.933   3.549   22.968  1.00 81.77 1   D 1 
HETATM 3205 O  O6  . NAG D 4 .   ? 12.586  3.920   23.881  1.00 66.77 1   D 1 
HETATM 3206 O  O7  . NAG D 4 .   ? 7.633   -0.582  23.386  1.00 70.44 1   D 1 
HETATM 3207 C  C1  . NAG D 4 .   ? 11.380  3.782   27.351  1.00 67.03 2   D 1 
HETATM 3208 C  C2  . NAG D 4 .   ? 11.503  4.911   28.357  1.00 56.05 2   D 1 
HETATM 3209 C  C3  . NAG D 4 .   ? 12.587  4.628   29.361  1.00 42.18 2   D 1 
HETATM 3210 C  C4  . NAG D 4 .   ? 12.425  3.247   29.943  1.00 34.83 2   D 1 
HETATM 3211 C  C5  . NAG D 4 .   ? 12.361  2.232   28.816  1.00 52.12 2   D 1 
HETATM 3212 C  C6  . NAG D 4 .   ? 12.202  0.824   29.295  1.00 36.33 2   D 1 
HETATM 3213 C  C7  . NAG D 4 .   ? 10.917  7.101   27.469  1.00 55.91 2   D 1 
HETATM 3214 C  C8  . NAG D 4 .   ? 11.385  8.317   26.724  1.00 43.38 2   D 1 
HETATM 3215 N  N2  . NAG D 4 .   ? 11.810  6.159   27.680  1.00 58.93 2   D 1 
HETATM 3216 O  O3  . NAG D 4 .   ? 12.525  5.586   30.376  1.00 37.84 2   D 1 
HETATM 3217 O  O4  . NAG D 4 .   ? 13.581  2.984   30.740  1.00 33.58 2   D 1 
HETATM 3218 O  O5  . NAG D 4 .   ? 11.239  2.550   28.005  1.00 60.16 2   D 1 
HETATM 3219 O  O6  . NAG D 4 .   ? 11.007  0.681   30.007  1.00 30.44 2   D 1 
HETATM 3220 O  O7  . NAG D 4 .   ? 9.758   7.000   27.844  1.00 47.06 2   D 1 
HETATM 3221 C  C1  . MAN D 4 .   ? 13.312  2.782   32.071  1.00 7.34  3   D 1 
HETATM 3222 C  C2  . MAN D 4 .   ? 14.476  2.060   32.742  1.00 5.60  3   D 1 
HETATM 3223 C  C3  . MAN D 4 .   ? 14.106  1.837   34.190  1.00 2.61  3   D 1 
HETATM 3224 C  C4  . MAN D 4 .   ? 13.743  3.168   34.837  1.00 3.05  3   D 1 
HETATM 3225 C  C5  . MAN D 4 .   ? 12.648  3.890   34.033  1.00 3.53  3   D 1 
HETATM 3226 C  C6  . MAN D 4 .   ? 12.410  5.279   34.552  1.00 2.76  3   D 1 
HETATM 3227 O  O2  . MAN D 4 .   ? 15.619  2.903   32.652  1.00 5.53  3   D 1 
HETATM 3228 O  O3  . MAN D 4 .   ? 15.185  1.232   34.869  1.00 3.23  3   D 1 
HETATM 3229 O  O4  . MAN D 4 .   ? 13.266  2.936   36.139  1.00 4.22  3   D 1 
HETATM 3230 O  O5  . MAN D 4 .   ? 13.074  4.009   32.683  1.00 6.80  3   D 1 
HETATM 3231 O  O6  . MAN D 4 .   ? 11.400  5.912   33.804  1.00 4.58  3   D 1 
HETATM 3232 C  C1  . MAN D 4 .   ? 16.802  2.270   32.355  1.00 3.68  4   D 1 
HETATM 3233 C  C2  . MAN D 4 .   ? 17.977  3.262   32.519  1.00 2.78  4   D 1 
HETATM 3234 C  C3  . MAN D 4 .   ? 17.809  4.376   31.488  1.00 2.88  4   D 1 
HETATM 3235 C  C4  . MAN D 4 .   ? 17.759  3.779   30.095  1.00 10.44 4   D 1 
HETATM 3236 C  C5  . MAN D 4 .   ? 16.634  2.762   30.024  1.00 13.29 4   D 1 
HETATM 3237 C  C6  . MAN D 4 .   ? 16.658  2.020   28.730  1.00 13.83 4   D 1 
HETATM 3238 O  O2  . MAN D 4 .   ? 19.202  2.619   32.241  1.00 3.02  4   D 1 
HETATM 3239 O  O3  . MAN D 4 .   ? 18.925  5.254   31.615  1.00 3.13  4   D 1 
HETATM 3240 O  O4  . MAN D 4 .   ? 17.535  4.808   29.156  1.00 10.76 4   D 1 
HETATM 3241 O  O5  . MAN D 4 .   ? 16.773  1.769   31.035  1.00 7.92  4   D 1 
HETATM 3242 O  O6  . MAN D 4 .   ? 17.881  1.307   28.644  1.00 11.46 4   D 1 
HETATM 3243 C  C1  . MAN D 4 .   ? 19.753  1.985   33.364  1.00 2.20  5   D 1 
HETATM 3244 C  C2  . MAN D 4 .   ? 21.266  2.061   33.166  1.00 1.76  5   D 1 
HETATM 3245 C  C3  . MAN D 4 .   ? 21.651  1.241   31.925  1.00 1.75  5   D 1 
HETATM 3246 C  C4  . MAN D 4 .   ? 21.123  -0.174  32.029  1.00 2.36  5   D 1 
HETATM 3247 C  C5  . MAN D 4 .   ? 19.610  -0.135  32.277  1.00 2.50  5   D 1 
HETATM 3248 C  C6  . MAN D 4 .   ? 19.048  -1.515  32.503  1.00 2.58  5   D 1 
HETATM 3249 O  O2  . MAN D 4 .   ? 21.940  1.519   34.301  1.00 2.67  5   D 1 
HETATM 3250 O  O3  . MAN D 4 .   ? 23.073  1.208   31.794  1.00 1.80  5   D 1 
HETATM 3251 O  O4  . MAN D 4 .   ? 21.386  -0.875  30.839  1.00 2.59  5   D 1 
HETATM 3252 O  O5  . MAN D 4 .   ? 19.333  0.631   33.452  1.00 2.20  5   D 1 
HETATM 3253 O  O6  . MAN D 4 .   ? 17.648  -1.442  32.665  1.00 2.33  5   D 1 
HETATM 3254 C  C1  . MAN D 4 .   ? 17.962  0.456   27.614  1.00 10.13 6   D 1 
HETATM 3255 C  C2  . MAN D 4 .   ? 19.247  -0.373  27.728  1.00 9.55  6   D 1 
HETATM 3256 C  C3  . MAN D 4 .   ? 20.447  0.573   27.639  1.00 6.79  6   D 1 
HETATM 3257 C  C4  . MAN D 4 .   ? 20.384  1.374   26.351  1.00 9.87  6   D 1 
HETATM 3258 C  C5  . MAN D 4 .   ? 19.028  2.122   26.291  1.00 10.68 6   D 1 
HETATM 3259 C  C6  . MAN D 4 .   ? 18.852  2.804   24.967  1.00 11.37 6   D 1 
HETATM 3260 O  O2  . MAN D 4 .   ? 19.353  -1.269  26.647  1.00 12.89 6   D 1 
HETATM 3261 O  O3  . MAN D 4 .   ? 21.641  -0.189  27.677  1.00 6.16  6   D 1 
HETATM 3262 O  O4  . MAN D 4 .   ? 21.446  2.312   26.348  1.00 6.00  6   D 1 
HETATM 3263 O  O5  . MAN D 4 .   ? 17.964  1.182   26.404  1.00 19.71 6   D 1 
HETATM 3264 O  O6  . MAN D 4 .   ? 18.878  1.801   23.963  1.00 9.71  6   D 1 
HETATM 3265 C  C1  . MAN D 4 .   ? 18.731  -2.495  26.880  1.00 8.84  7   D 1 
HETATM 3266 C  C2  . MAN D 4 .   ? 19.375  -3.495  25.930  1.00 7.66  7   D 1 
HETATM 3267 C  C3  . MAN D 4 .   ? 19.056  -3.105  24.490  1.00 9.05  7   D 1 
HETATM 3268 C  C4  . MAN D 4 .   ? 17.554  -2.945  24.304  1.00 14.04 7   D 1 
HETATM 3269 C  C5  . MAN D 4 .   ? 16.987  -1.988  25.339  1.00 16.30 7   D 1 
HETATM 3270 C  C6  . MAN D 4 .   ? 15.483  -1.940  25.297  1.00 14.06 7   D 1 
HETATM 3271 O  O2  . MAN D 4 .   ? 18.854  -4.799  26.171  1.00 9.15  7   D 1 
HETATM 3272 O  O3  . MAN D 4 .   ? 19.555  -4.072  23.592  1.00 9.36  7   D 1 
HETATM 3273 O  O4  . MAN D 4 .   ? 17.305  -2.438  23.022  1.00 17.84 7   D 1 
HETATM 3274 O  O5  . MAN D 4 .   ? 17.341  -2.431  26.664  1.00 14.42 7   D 1 
HETATM 3275 O  O6  . MAN D 4 .   ? 15.006  -0.967  26.220  1.00 14.39 7   D 1 
HETATM 3276 C  C1  . MAN D 4 .   ? 18.812  2.281   22.623  1.00 10.98 8   D 1 
HETATM 3277 C  C2  . MAN D 4 .   ? 18.777  0.997   21.756  1.00 13.11 8   D 1 
HETATM 3278 C  C3  . MAN D 4 .   ? 20.107  0.253   21.887  1.00 9.76  8   D 1 
HETATM 3279 C  C4  . MAN D 4 .   ? 21.274  1.182   21.596  1.00 12.01 8   D 1 
HETATM 3280 C  C5  . MAN D 4 .   ? 21.183  2.424   22.489  1.00 9.52  8   D 1 
HETATM 3281 C  C6  . MAN D 4 .   ? 22.274  3.438   22.195  1.00 7.18  8   D 1 
HETATM 3282 O  O2  . MAN D 4 .   ? 18.602  1.345   20.387  1.00 16.57 8   D 1 
HETATM 3283 O  O3  . MAN D 4 .   ? 20.130  -0.869  21.034  1.00 12.44 8   D 1 
HETATM 3284 O  O4  . MAN D 4 .   ? 22.503  0.516   21.831  1.00 8.51  8   D 1 
HETATM 3285 O  O5  . MAN D 4 .   ? 19.930  3.074   22.304  1.00 13.16 8   D 1 
HETATM 3286 O  O6  . MAN D 4 .   ? 22.053  4.057   20.957  1.00 7.79  8   D 1 
#
