# Supplementary material for: Theoretical Study of Sphingomyelinases from Entamoeba histolytica and Trichomonas vaginalis Sheds Light on the Evolution of Enzymes Needed for Survival and Colonization
Source: Pathogens. 2025 Jan 5;14(1):32. doi: 10.3390/pathogens14010032 (PMC11768322; doi:10.3390/pathogens14010032)
Supplement: Supplementary file 1 [file pathogens-14-00032-s001.zip › Supplementary structural Files/CIF files aSMase6/aSmase6 no signal peptide no c terminal/aSmase6 no signal peptide no c terminal glycosilated Zn/fold_smasa6nosignoctermglyzn_model_1.cif]

# By using this file you agree to the legally binding terms of use found at alphafoldserver.com/output-terms
data_7b0ef35ff7c8663a
#
_entry.id 7b0ef35ff7c8663a
#
loop_
_atom_type.symbol
C  
N  
O  
S  
ZN 
#
loop_
_audit_author.name
_audit_author.pdbx_ordinal
"Google DeepMind" 1 
"Isomorphic Labs" 2 
#
_audit_conform.dict_location https://raw.githubusercontent.com/ihmwg/ModelCIF/master/dist/mmcif_ma.dic
_audit_conform.dict_name     mmcif_ma.dic
_audit_conform.dict_version  1.4.5
#
loop_
_chem_comp.formula
_chem_comp.formula_weight
_chem_comp.id
_chem_comp.mon_nstd_flag
_chem_comp.name
_chem_comp.pdbx_smiles
_chem_comp.pdbx_synonyms
_chem_comp.type
"C3 H7 N O2"    89.093  ALA y ALANINE                                  C[C@H](N)C(O)=O                                  ?                                     "L-PEPTIDE LINKING"           
"C6 H15 N4 O2"  175.209 ARG y ARGININE                                 N[C@@H](CCCNC(N)=[NH2+])C(O)=O                   ?                                     "L-PEPTIDE LINKING"           
"C4 H8 N2 O3"   132.118 ASN y ASPARAGINE                               N[C@@H](CC(N)=O)C(O)=O                           ?                                     "L-PEPTIDE LINKING"           
"C4 H7 N O4"    133.103 ASP y "ASPARTIC ACID"                          N[C@@H](CC(O)=O)C(O)=O                           ?                                     "L-PEPTIDE LINKING"           
"C3 H7 N O2 S"  121.158 CYS y CYSTEINE                                 N[C@@H](CS)C(O)=O                                ?                                     "L-PEPTIDE LINKING"           
"C5 H10 N2 O3"  146.144 GLN y GLUTAMINE                                N[C@@H](CCC(N)=O)C(O)=O                          ?                                     "L-PEPTIDE LINKING"           
"C5 H9 N O4"    147.129 GLU y "GLUTAMIC ACID"                          N[C@@H](CCC(O)=O)C(O)=O                          ?                                     "L-PEPTIDE LINKING"           
"C2 H5 N O2"    75.067  GLY y GLYCINE                                  NCC(O)=O                                         ?                                     "PEPTIDE LINKING"             
"C6 H10 N3 O2"  156.162 HIS y HISTIDINE                                N[C@@H](Cc1c[nH]c[nH+]1)C(O)=O                   ?                                     "L-PEPTIDE LINKING"           
"C6 H13 N O2"   131.173 ILE y ISOLEUCINE                               CC[C@H](C)[C@H](N)C(O)=O                         ?                                     "L-PEPTIDE LINKING"           
"C6 H13 N O2"   131.173 LEU y LEUCINE                                  CC(C)C[C@H](N)C(O)=O                             ?                                     "L-PEPTIDE LINKING"           
"C6 H15 N2 O2"  147.195 LYS y LYSINE                                   N[C@@H](CCCC[NH3+])C(O)=O                        ?                                     "L-PEPTIDE LINKING"           
"C6 H12 O6"     180.156 MAN y alpha-D-mannopyranose                    OC[C@H]1O[C@H](O)[C@@H](O)[C@@H](O)[C@@H]1O      "alpha-D-mannose; D-mannose; mannose" "D-saccharide, alpha linking" 
"C5 H11 N O2 S" 149.211 MET y METHIONINE                               CSCC[C@H](N)C(O)=O                               ?                                     "L-PEPTIDE LINKING"           
"C8 H15 N O6"   221.208 NAG y 2-acetamido-2-deoxy-beta-D-glucopyranose CC(=O)N[C@H]1[C@H](O)O[C@H](CO)[C@@H](O)[C@@H]1O 
;N-acetyl-beta-D-glucosamine; 2-acetamido-2-deoxy-beta-D-glucose; 2-acetamido-2-deoxy-D-glucose;
2-acetamido-2-deoxy-glucose; N-ACETYL-D-GLUCOSAMINE
;
"D-saccharide, beta linking"  
"C9 H11 N O2"   165.189 PHE y PHENYLALANINE                            N[C@@H](Cc1ccccc1)C(O)=O                         ?                                     "L-PEPTIDE LINKING"           
"C5 H9 N O2"    115.130 PRO y PROLINE                                  OC(=O)[C@@H]1CCCN1                               ?                                     "L-PEPTIDE LINKING"           
"C3 H7 N O3"    105.093 SER y SERINE                                   N[C@@H](CO)C(O)=O                                ?                                     "L-PEPTIDE LINKING"           
"C4 H9 N O3"    119.119 THR y THREONINE                                C[C@@H](O)[C@H](N)C(O)=O                         ?                                     "L-PEPTIDE LINKING"           
"C11 H12 N2 O2" 204.225 TRP y TRYPTOPHAN                               N[C@@H](Cc1c[nH]c2ccccc12)C(O)=O                 ?                                     "L-PEPTIDE LINKING"           
"C9 H11 N O3"   181.189 TYR y TYROSINE                                 N[C@@H](Cc1ccc(O)cc1)C(O)=O                      ?                                     "L-PEPTIDE LINKING"           
"C5 H11 N O2"   117.146 VAL y VALINE                                   CC(C)[C@H](N)C(O)=O                              ?                                     "L-PEPTIDE LINKING"           
Zn              65.409  ZN  . "ZINC ION"                               "[Zn++]"                                         ?                                     NON-POLYMER                   
#
_citation.book_publisher          ?
_citation.country                 UK
_citation.id                      primary
_citation.journal_full            Nature
_citation.journal_id_ASTM         NATUAS
_citation.journal_id_CSD          0006
_citation.journal_id_ISSN         0028-0836
_citation.journal_volume          ?
_citation.page_first              ?
_citation.page_last               ?
_citation.pdbx_database_id_DOI    ?
_citation.pdbx_database_id_PubMed ?
_citation.title                   "Accurate structure prediction of biomolecular interactions with AlphaFold 3"
_citation.year                    2024
#
loop_
_citation_author.citation_id
_citation_author.name
_citation_author.ordinal
primary "Google DeepMind" 1 
primary "Isomorphic Labs" 2 
#
loop_
_entity.id
_entity.pdbx_description
_entity.type
1 . polymer     
2 . non-polymer 
3 . branched    
4 . branched    
#
_entity_poly.entity_id      1
_entity_poly.pdbx_strand_id A
_entity_poly.type           polypeptide(L)
#
loop_
_entity_poly_seq.entity_id
_entity_poly_seq.hetero
_entity_poly_seq.mon_id
_entity_poly_seq.num
1 n PHE 1   
1 n GLU 2   
1 n MET 3   
1 n TRP 4   
1 n GLN 5   
1 n LEU 6   
1 n THR 7   
1 n ASP 8   
1 n ILE 9   
1 n HIS 10  
1 n LEU 11  
1 n ASP 12  
1 n PRO 13  
1 n MET 14  
1 n TYR 15  
1 n THR 16  
1 n VAL 17  
1 n GLY 18  
1 n SER 19  
1 n ASP 20  
1 n PRO 21  
1 n LEU 22  
1 n LYS 23  
1 n LEU 24  
1 n CYS 25  
1 n ARG 26  
1 n GLU 27  
1 n GLY 28  
1 n LYS 29  
1 n GLY 30  
1 n ASN 31  
1 n ALA 32  
1 n GLY 33  
1 n LYS 34  
1 n TYR 35  
1 n GLY 36  
1 n ASP 37  
1 n TYR 38  
1 n SER 39  
1 n CYS 40  
1 n ASP 41  
1 n ALA 42  
1 n ASN 43  
1 n MET 44  
1 n ALA 45  
1 n LEU 46  
1 n LEU 47  
1 n ASP 48  
1 n SER 49  
1 n LEU 50  
1 n VAL 51  
1 n LYS 52  
1 n PHE 53  
1 n ILE 54  
1 n LYS 55  
1 n ARG 56  
1 n ASN 57  
1 n THR 58  
1 n ASP 59  
1 n VAL 60  
1 n ASN 61  
1 n GLY 62  
1 n LYS 63  
1 n VAL 64  
1 n MET 65  
1 n VAL 66  
1 n TYR 67  
1 n ASN 68  
1 n GLY 69  
1 n ASP 70  
1 n ILE 71  
1 n VAL 72  
1 n SER 73  
1 n ARG 74  
1 n ALA 75  
1 n ILE 76  
1 n PRO 77  
1 n LYS 78  
1 n TYR 79  
1 n ASN 80  
1 n LEU 81  
1 n ASP 82  
1 n TYR 83  
1 n VAL 84  
1 n LYS 85  
1 n GLN 86  
1 n SER 87  
1 n ILE 88  
1 n VAL 89  
1 n ASN 90  
1 n ALA 91  
1 n THR 92  
1 n ALA 93  
1 n LEU 94  
1 n LEU 95  
1 n LYS 96  
1 n LYS 97  
1 n PHE 98  
1 n GLU 99  
1 n ASP 100 
1 n PHE 101 
1 n PHE 102 
1 n ILE 103 
1 n ILE 104 
1 n PRO 105 
1 n MET 106 
1 n LEU 107 
1 n GLY 108 
1 n ASN 109 
1 n HIS 110 
1 n ASP 111 
1 n VAL 112 
1 n TYR 113 
1 n PRO 114 
1 n ALA 115 
1 n ASN 116 
1 n GLN 117 
1 n MET 118 
1 n ALA 119 
1 n ILE 120 
1 n ASN 121 
1 n SER 122 
1 n GLN 123 
1 n TRP 124 
1 n ILE 125 
1 n PHE 126 
1 n GLN 127 
1 n PHE 128 
1 n ALA 129 
1 n ALA 130 
1 n GLU 131 
1 n GLN 132 
1 n PHE 133 
1 n ALA 134 
1 n PRO 135 
1 n PHE 136 
1 n LEU 137 
1 n SER 138 
1 n GLN 139 
1 n ASN 140 
1 n ALA 141 
1 n ILE 142 
1 n GLU 143 
1 n SER 144 
1 n PHE 145 
1 n LYS 146 
1 n HIS 147 
1 n GLY 148 
1 n GLY 149 
1 n TYR 150 
1 n TYR 151 
1 n THR 152 
1 n MET 153 
1 n PRO 154 
1 n PHE 155 
1 n PRO 156 
1 n ALA 157 
1 n HIS 158 
1 n LEU 159 
1 n GLY 160 
1 n ILE 161 
1 n LYS 162 
1 n VAL 163 
1 n PRO 164 
1 n LEU 165 
1 n ASN 166 
1 n ALA 167 
1 n VAL 168 
1 n VAL 169 
1 n LEU 170 
1 n ASN 171 
1 n THR 172 
1 n VAL 173 
1 n LEU 174 
1 n TYR 175 
1 n TYR 176 
1 n ASN 177 
1 n TYR 178 
1 n ASN 179 
1 n LYS 180 
1 n GLN 181 
1 n THR 182 
1 n MET 183 
1 n ASP 184 
1 n SER 185 
1 n THR 186 
1 n ASP 187 
1 n PRO 188 
1 n LEU 189 
1 n GLY 190 
1 n GLN 191 
1 n PHE 192 
1 n GLU 193 
1 n TRP 194 
1 n PHE 195 
1 n LYS 196 
1 n THR 197 
1 n VAL 198 
1 n MET 199 
1 n ASP 200 
1 n GLY 201 
1 n TYR 202 
1 n ARG 203 
1 n LYS 204 
1 n THR 205 
1 n GLY 206 
1 n GLN 207 
1 n ARG 208 
1 n ALA 209 
1 n ILE 210 
1 n VAL 211 
1 n SER 212 
1 n MET 213 
1 n HIS 214 
1 n ILE 215 
1 n CYS 216 
1 n PRO 217 
1 n GLY 218 
1 n VAL 219 
1 n ALA 220 
1 n GLU 221 
1 n ARG 222 
1 n PHE 223 
1 n ASN 224 
1 n TYR 225 
1 n SER 226 
1 n ASP 227 
1 n GLN 228 
1 n LEU 229 
1 n TYR 230 
1 n PRO 231 
1 n GLN 232 
1 n TYR 233 
1 n ASN 234 
1 n ASP 235 
1 n ARG 236 
1 n LEU 237 
1 n VAL 238 
1 n ASP 239 
1 n SER 240 
1 n LEU 241 
1 n ALA 242 
1 n GLU 243 
1 n TYR 244 
1 n ASN 245 
1 n ASP 246 
1 n VAL 247 
1 n ILE 248 
1 n LEU 249 
1 n GLY 250 
1 n VAL 251 
1 n LEU 252 
1 n CYS 253 
1 n GLY 254 
1 n HIS 255 
1 n LEU 256 
1 n HIS 257 
1 n THR 258 
1 n ASP 259 
1 n THR 260 
1 n PHE 261 
1 n ARG 262 
1 n ILE 263 
1 n LEU 264 
1 n SER 265 
1 n LYS 266 
1 n GLY 267 
1 n ASN 268 
1 n LYS 269 
1 n LYS 270 
1 n VAL 271 
1 n MET 272 
1 n ALA 273 
1 n PHE 274 
1 n ILE 275 
1 n GLY 276 
1 n PRO 277 
1 n SER 278 
1 n VAL 279 
1 n ASP 280 
1 n THR 281 
1 n TRP 282 
1 n LEU 283 
1 n GLY 284 
1 n THR 285 
1 n SER 286 
1 n PRO 287 
1 n SER 288 
1 n ILE 289 
1 n ARG 290 
1 n LYS 291 
1 n TYR 292 
1 n ASP 293 
1 n VAL 294 
1 n GLY 295 
1 n ASN 296 
1 n GLY 297 
1 n GLN 298 
1 n GLY 299 
1 n TYR 300 
1 n MET 301 
1 n LYS 302 
1 n GLU 303 
1 n PHE 304 
1 n LYS 305 
1 n ASN 306 
1 n TYR 307 
1 n HIS 308 
1 n PHE 309 
1 n GLN 310 
1 n LEU 311 
1 n ARG 312 
1 n PRO 313 
1 n LYS 314 
1 n LYS 315 
1 n ASP 316 
1 n LYS 317 
1 n LEU 318 
1 n LYS 319 
1 n PRO 320 
1 n LYS 321 
1 n THR 322 
1 n THR 323 
1 n ILE 324 
1 n LYS 325 
1 n GLN 326 
1 n PRO 327 
1 n SER 328 
1 n ASP 329 
1 n GLY 330 
1 n PHE 331 
1 n ASN 332 
1 n LYS 333 
1 n TRP 334 
1 n LYS 335 
1 n PHE 336 
1 n ASN 337 
1 n TYR 338 
1 n GLY 339 
1 n SER 340 
1 n SER 341 
1 n SER 342 
1 n GLU 343 
1 n TYR 344 
1 n GLY 345 
1 n LEU 346 
1 n LYS 347 
1 n GLU 348 
1 n LEU 349 
1 n SER 350 
1 n PRO 351 
1 n LYS 352 
1 n GLU 353 
1 n PHE 354 
1 n GLU 355 
1 n ILE 356 
1 n LEU 357 
1 n ALA 358 
1 n ALA 359 
1 n ARG 360 
1 n MET 361 
1 n ASP 362 
1 n LYS 363 
1 n ASP 364 
1 n LEU 365 
1 n GLN 366 
1 n LEU 367 
1 n PHE 368 
1 n ASN 369 
1 n LYS 370 
1 n TYR 371 
1 n HIS 372 
1 n LEU 373 
1 n HIS 374 
1 n PHE 375 
1 n ARG 376 
1 n ALA 377 
1 n ASP 378 
1 n THR 379 
1 n PRO 380 
1 n GLY 381 
1 n PHE 382 
1 n THR 383 
#
_ma_data.content_type "model coordinates"
_ma_data.id           1
_ma_data.name         Model
#
_ma_model_list.data_id          1
_ma_model_list.model_group_id   1
_ma_model_list.model_group_name "AlphaFold-beta-20231127 (7a14c934-fe78-43c1-a552-7fb305b0ebd1 @ 2024-08-30 16:38:30)"
_ma_model_list.model_id         1
_ma_model_list.model_name       "Top ranked model"
_ma_model_list.model_type       "Ab initio model"
_ma_model_list.ordinal_id       1
#
loop_
_ma_protocol_step.method_type
_ma_protocol_step.ordinal_id
_ma_protocol_step.protocol_id
_ma_protocol_step.step_id
"coevolution MSA" 1 1 1 
"template search" 2 1 2 
modeling          3 1 3 
#
loop_
_ma_qa_metric.id
_ma_qa_metric.mode
_ma_qa_metric.name
_ma_qa_metric.software_group_id
_ma_qa_metric.type
1 global pLDDT 1 pLDDT 
2 local  pLDDT 1 pLDDT 
#
_ma_qa_metric_global.metric_id    1
_ma_qa_metric_global.metric_value 89.29
_ma_qa_metric_global.model_id     1
_ma_qa_metric_global.ordinal_id   1
#
_ma_software_group.group_id    1
_ma_software_group.ordinal_id  1
_ma_software_group.software_id 1
#
loop_
_ma_target_entity.data_id
_ma_target_entity.entity_id
_ma_target_entity.origin
1 1 . 
1 2 . 
1 3 . 
1 4 . 
#
loop_
_ma_target_entity_instance.asym_id
_ma_target_entity_instance.details
_ma_target_entity_instance.entity_id
A . 1 
B . 2 
C . 3 
D . 4 
#
loop_
_pdbx_branch_scheme.asym_id
_pdbx_branch_scheme.auth_asym_id
_pdbx_branch_scheme.auth_seq_num
_pdbx_branch_scheme.entity_id
_pdbx_branch_scheme.hetero
_pdbx_branch_scheme.mon_id
_pdbx_branch_scheme.num
_pdbx_branch_scheme.pdb_asym_id
_pdbx_branch_scheme.pdb_ins_code
_pdbx_branch_scheme.pdb_seq_num
C C 1 3 n NAG 1 C . 1 
C C 2 3 n NAG 2 C . 2 
C C 3 3 n MAN 3 C . 3 
C C 4 3 n MAN 4 C . 4 
C C 5 3 n MAN 5 C . 5 
C C 6 3 n MAN 6 C . 6 
C C 7 3 n MAN 7 C . 7 
C C 8 3 n MAN 8 C . 8 
D D 1 4 n NAG 1 D . 1 
D D 2 4 n NAG 2 D . 2 
D D 3 4 n MAN 3 D . 3 
D D 4 4 n MAN 4 D . 4 
D D 5 4 n MAN 5 D . 5 
D D 6 4 n MAN 6 D . 6 
D D 7 4 n MAN 7 D . 7 
D D 8 4 n MAN 8 D . 8 
#
loop_
_pdbx_data_usage.details
_pdbx_data_usage.id
_pdbx_data_usage.type
_pdbx_data_usage.url
;NON-COMMERCIAL USE ONLY, BY USING THIS FILE YOU AGREE TO THE TERMS OF USE FOUND
AT alphafoldserver.com/output-terms.
;
1 license    ? 
;THE INFORMATION IS NOT INTENDED FOR, HAS NOT BEEN VALIDATED FOR, AND IS NOT
APPROVED FOR CLINICAL USE. IT SHOULD NOT BE USED FOR CLINICAL PURPOSE OR RELIED
ON FOR MEDICAL OR OTHER PROFESSIONAL ADVICE. IT IS THEORETICAL MODELLING ONLY
AND CAUTION SHOULD BE EXERCISED IN ITS USE. IT IS PROVIDED "AS-IS" WITHOUT ANY
WARRANTY OF ANY KIND, WHETHER EXPRESSED OR IMPLIED. NO WARRANTY IS GIVEN THAT
USE OF THE INFORMATION SHALL NOT INFRINGE THE RIGHTS OF ANY THIRD PARTY.
;
2 disclaimer ? 
#
_pdbx_nonpoly_scheme.asym_id       B
_pdbx_nonpoly_scheme.auth_seq_num  1
_pdbx_nonpoly_scheme.entity_id     2
_pdbx_nonpoly_scheme.mon_id        ZN
_pdbx_nonpoly_scheme.pdb_ins_code  .
_pdbx_nonpoly_scheme.pdb_seq_num   1
_pdbx_nonpoly_scheme.pdb_strand_id B
#
loop_
_pdbx_poly_seq_scheme.asym_id
_pdbx_poly_seq_scheme.auth_seq_num
_pdbx_poly_seq_scheme.entity_id
_pdbx_poly_seq_scheme.hetero
_pdbx_poly_seq_scheme.mon_id
_pdbx_poly_seq_scheme.pdb_ins_code
_pdbx_poly_seq_scheme.pdb_seq_num
_pdbx_poly_seq_scheme.pdb_strand_id
_pdbx_poly_seq_scheme.seq_id
A 1   1 n PHE . 1   A 1   
A 2   1 n GLU . 2   A 2   
A 3   1 n MET . 3   A 3   
A 4   1 n TRP . 4   A 4   
A 5   1 n GLN . 5   A 5   
A 6   1 n LEU . 6   A 6   
A 7   1 n THR . 7   A 7   
A 8   1 n ASP . 8   A 8   
A 9   1 n ILE . 9   A 9   
A 10  1 n HIS . 10  A 10  
A 11  1 n LEU . 11  A 11  
A 12  1 n ASP . 12  A 12  
A 13  1 n PRO . 13  A 13  
A 14  1 n MET . 14  A 14  
A 15  1 n TYR . 15  A 15  
A 16  1 n THR . 16  A 16  
A 17  1 n VAL . 17  A 17  
A 18  1 n GLY . 18  A 18  
A 19  1 n SER . 19  A 19  
A 20  1 n ASP . 20  A 20  
A 21  1 n PRO . 21  A 21  
A 22  1 n LEU . 22  A 22  
A 23  1 n LYS . 23  A 23  
A 24  1 n LEU . 24  A 24  
A 25  1 n CYS . 25  A 25  
A 26  1 n ARG . 26  A 26  
A 27  1 n GLU . 27  A 27  
A 28  1 n GLY . 28  A 28  
A 29  1 n LYS . 29  A 29  
A 30  1 n GLY . 30  A 30  
A 31  1 n ASN . 31  A 31  
A 32  1 n ALA . 32  A 32  
A 33  1 n GLY . 33  A 33  
A 34  1 n LYS . 34  A 34  
A 35  1 n TYR . 35  A 35  
A 36  1 n GLY . 36  A 36  
A 37  1 n ASP . 37  A 37  
A 38  1 n TYR . 38  A 38  
A 39  1 n SER . 39  A 39  
A 40  1 n CYS . 40  A 40  
A 41  1 n ASP . 41  A 41  
A 42  1 n ALA . 42  A 42  
A 43  1 n ASN . 43  A 43  
A 44  1 n MET . 44  A 44  
A 45  1 n ALA . 45  A 45  
A 46  1 n LEU . 46  A 46  
A 47  1 n LEU . 47  A 47  
A 48  1 n ASP . 48  A 48  
A 49  1 n SER . 49  A 49  
A 50  1 n LEU . 50  A 50  
A 51  1 n VAL . 51  A 51  
A 52  1 n LYS . 52  A 52  
A 53  1 n PHE . 53  A 53  
A 54  1 n ILE . 54  A 54  
A 55  1 n LYS . 55  A 55  
A 56  1 n ARG . 56  A 56  
A 57  1 n ASN . 57  A 57  
A 58  1 n THR . 58  A 58  
A 59  1 n ASP . 59  A 59  
A 60  1 n VAL . 60  A 60  
A 61  1 n ASN . 61  A 61  
A 62  1 n GLY . 62  A 62  
A 63  1 n LYS . 63  A 63  
A 64  1 n VAL . 64  A 64  
A 65  1 n MET . 65  A 65  
A 66  1 n VAL . 66  A 66  
A 67  1 n TYR . 67  A 67  
A 68  1 n ASN . 68  A 68  
A 69  1 n GLY . 69  A 69  
A 70  1 n ASP . 70  A 70  
A 71  1 n ILE . 71  A 71  
A 72  1 n VAL . 72  A 72  
A 73  1 n SER . 73  A 73  
A 74  1 n ARG . 74  A 74  
A 75  1 n ALA . 75  A 75  
A 76  1 n ILE . 76  A 76  
A 77  1 n PRO . 77  A 77  
A 78  1 n LYS . 78  A 78  
A 79  1 n TYR . 79  A 79  
A 80  1 n ASN . 80  A 80  
A 81  1 n LEU . 81  A 81  
A 82  1 n ASP . 82  A 82  
A 83  1 n TYR . 83  A 83  
A 84  1 n VAL . 84  A 84  
A 85  1 n LYS . 85  A 85  
A 86  1 n GLN . 86  A 86  
A 87  1 n SER . 87  A 87  
A 88  1 n ILE . 88  A 88  
A 89  1 n VAL . 89  A 89  
A 90  1 n ASN . 90  A 90  
A 91  1 n ALA . 91  A 91  
A 92  1 n THR . 92  A 92  
A 93  1 n ALA . 93  A 93  
A 94  1 n LEU . 94  A 94  
A 95  1 n LEU . 95  A 95  
A 96  1 n LYS . 96  A 96  
A 97  1 n LYS . 97  A 97  
A 98  1 n PHE . 98  A 98  
A 99  1 n GLU . 99  A 99  
A 100 1 n ASP . 100 A 100 
A 101 1 n PHE . 101 A 101 
A 102 1 n PHE . 102 A 102 
A 103 1 n ILE . 103 A 103 
A 104 1 n ILE . 104 A 104 
A 105 1 n PRO . 105 A 105 
A 106 1 n MET . 106 A 106 
A 107 1 n LEU . 107 A 107 
A 108 1 n GLY . 108 A 108 
A 109 1 n ASN . 109 A 109 
A 110 1 n HIS . 110 A 110 
A 111 1 n ASP . 111 A 111 
A 112 1 n VAL . 112 A 112 
A 113 1 n TYR . 113 A 113 
A 114 1 n PRO . 114 A 114 
A 115 1 n ALA . 115 A 115 
A 116 1 n ASN . 116 A 116 
A 117 1 n GLN . 117 A 117 
A 118 1 n MET . 118 A 118 
A 119 1 n ALA . 119 A 119 
A 120 1 n ILE . 120 A 120 
A 121 1 n ASN . 121 A 121 
A 122 1 n SER . 122 A 122 
A 123 1 n GLN . 123 A 123 
A 124 1 n TRP . 124 A 124 
A 125 1 n ILE . 125 A 125 
A 126 1 n PHE . 126 A 126 
A 127 1 n GLN . 127 A 127 
A 128 1 n PHE . 128 A 128 
A 129 1 n ALA . 129 A 129 
A 130 1 n ALA . 130 A 130 
A 131 1 n GLU . 131 A 131 
A 132 1 n GLN . 132 A 132 
A 133 1 n PHE . 133 A 133 
A 134 1 n ALA . 134 A 134 
A 135 1 n PRO . 135 A 135 
A 136 1 n PHE . 136 A 136 
A 137 1 n LEU . 137 A 137 
A 138 1 n SER . 138 A 138 
A 139 1 n GLN . 139 A 139 
A 140 1 n ASN . 140 A 140 
A 141 1 n ALA . 141 A 141 
A 142 1 n ILE . 142 A 142 
A 143 1 n GLU . 143 A 143 
A 144 1 n SER . 144 A 144 
A 145 1 n PHE . 145 A 145 
A 146 1 n LYS . 146 A 146 
A 147 1 n HIS . 147 A 147 
A 148 1 n GLY . 148 A 148 
A 149 1 n GLY . 149 A 149 
A 150 1 n TYR . 150 A 150 
A 151 1 n TYR . 151 A 151 
A 152 1 n THR . 152 A 152 
A 153 1 n MET . 153 A 153 
A 154 1 n PRO . 154 A 154 
A 155 1 n PHE . 155 A 155 
A 156 1 n PRO . 156 A 156 
A 157 1 n ALA . 157 A 157 
A 158 1 n HIS . 158 A 158 
A 159 1 n LEU . 159 A 159 
A 160 1 n GLY . 160 A 160 
A 161 1 n ILE . 161 A 161 
A 162 1 n LYS . 162 A 162 
A 163 1 n VAL . 163 A 163 
A 164 1 n PRO . 164 A 164 
A 165 1 n LEU . 165 A 165 
A 166 1 n ASN . 166 A 166 
A 167 1 n ALA . 167 A 167 
A 168 1 n VAL . 168 A 168 
A 169 1 n VAL . 169 A 169 
A 170 1 n LEU . 170 A 170 
A 171 1 n ASN . 171 A 171 
A 172 1 n THR . 172 A 172 
A 173 1 n VAL . 173 A 173 
A 174 1 n LEU . 174 A 174 
A 175 1 n TYR . 175 A 175 
A 176 1 n TYR . 176 A 176 
A 177 1 n ASN . 177 A 177 
A 178 1 n TYR . 178 A 178 
A 179 1 n ASN . 179 A 179 
A 180 1 n LYS . 180 A 180 
A 181 1 n GLN . 181 A 181 
A 182 1 n THR . 182 A 182 
A 183 1 n MET . 183 A 183 
A 184 1 n ASP . 184 A 184 
A 185 1 n SER . 185 A 185 
A 186 1 n THR . 186 A 186 
A 187 1 n ASP . 187 A 187 
A 188 1 n PRO . 188 A 188 
A 189 1 n LEU . 189 A 189 
A 190 1 n GLY . 190 A 190 
A 191 1 n GLN . 191 A 191 
A 192 1 n PHE . 192 A 192 
A 193 1 n GLU . 193 A 193 
A 194 1 n TRP . 194 A 194 
A 195 1 n PHE . 195 A 195 
A 196 1 n LYS . 196 A 196 
A 197 1 n THR . 197 A 197 
A 198 1 n VAL . 198 A 198 
A 199 1 n MET . 199 A 199 
A 200 1 n ASP . 200 A 200 
A 201 1 n GLY . 201 A 201 
A 202 1 n TYR . 202 A 202 
A 203 1 n ARG . 203 A 203 
A 204 1 n LYS . 204 A 204 
A 205 1 n THR . 205 A 205 
A 206 1 n GLY . 206 A 206 
A 207 1 n GLN . 207 A 207 
A 208 1 n ARG . 208 A 208 
A 209 1 n ALA . 209 A 209 
A 210 1 n ILE . 210 A 210 
A 211 1 n VAL . 211 A 211 
A 212 1 n SER . 212 A 212 
A 213 1 n MET . 213 A 213 
A 214 1 n HIS . 214 A 214 
A 215 1 n ILE . 215 A 215 
A 216 1 n CYS . 216 A 216 
A 217 1 n PRO . 217 A 217 
A 218 1 n GLY . 218 A 218 
A 219 1 n VAL . 219 A 219 
A 220 1 n ALA . 220 A 220 
A 221 1 n GLU . 221 A 221 
A 222 1 n ARG . 222 A 222 
A 223 1 n PHE . 223 A 223 
A 224 1 n ASN . 224 A 224 
A 225 1 n TYR . 225 A 225 
A 226 1 n SER . 226 A 226 
A 227 1 n ASP . 227 A 227 
A 228 1 n GLN . 228 A 228 
A 229 1 n LEU . 229 A 229 
A 230 1 n TYR . 230 A 230 
A 231 1 n PRO . 231 A 231 
A 232 1 n GLN . 232 A 232 
A 233 1 n TYR . 233 A 233 
A 234 1 n ASN . 234 A 234 
A 235 1 n ASP . 235 A 235 
A 236 1 n ARG . 236 A 236 
A 237 1 n LEU . 237 A 237 
A 238 1 n VAL . 238 A 238 
A 239 1 n ASP . 239 A 239 
A 240 1 n SER . 240 A 240 
A 241 1 n LEU . 241 A 241 
A 242 1 n ALA . 242 A 242 
A 243 1 n GLU . 243 A 243 
A 244 1 n TYR . 244 A 244 
A 245 1 n ASN . 245 A 245 
A 246 1 n ASP . 246 A 246 
A 247 1 n VAL . 247 A 247 
A 248 1 n ILE . 248 A 248 
A 249 1 n LEU . 249 A 249 
A 250 1 n GLY . 250 A 250 
A 251 1 n VAL . 251 A 251 
A 252 1 n LEU . 252 A 252 
A 253 1 n CYS . 253 A 253 
A 254 1 n GLY . 254 A 254 
A 255 1 n HIS . 255 A 255 
A 256 1 n LEU . 256 A 256 
A 257 1 n HIS . 257 A 257 
A 258 1 n THR . 258 A 258 
A 259 1 n ASP . 259 A 259 
A 260 1 n THR . 260 A 260 
A 261 1 n PHE . 261 A 261 
A 262 1 n ARG . 262 A 262 
A 263 1 n ILE . 263 A 263 
A 264 1 n LEU . 264 A 264 
A 265 1 n SER . 265 A 265 
A 266 1 n LYS . 266 A 266 
A 267 1 n GLY . 267 A 267 
A 268 1 n ASN . 268 A 268 
A 269 1 n LYS . 269 A 269 
A 270 1 n LYS . 270 A 270 
A 271 1 n VAL . 271 A 271 
A 272 1 n MET . 272 A 272 
A 273 1 n ALA . 273 A 273 
A 274 1 n PHE . 274 A 274 
A 275 1 n ILE . 275 A 275 
A 276 1 n GLY . 276 A 276 
A 277 1 n PRO . 277 A 277 
A 278 1 n SER . 278 A 278 
A 279 1 n VAL . 279 A 279 
A 280 1 n ASP . 280 A 280 
A 281 1 n THR . 281 A 281 
A 282 1 n TRP . 282 A 282 
A 283 1 n LEU . 283 A 283 
A 284 1 n GLY . 284 A 284 
A 285 1 n THR . 285 A 285 
A 286 1 n SER . 286 A 286 
A 287 1 n PRO . 287 A 287 
A 288 1 n SER . 288 A 288 
A 289 1 n ILE . 289 A 289 
A 290 1 n ARG . 290 A 290 
A 291 1 n LYS . 291 A 291 
A 292 1 n TYR . 292 A 292 
A 293 1 n ASP . 293 A 293 
A 294 1 n VAL . 294 A 294 
A 295 1 n GLY . 295 A 295 
A 296 1 n ASN . 296 A 296 
A 297 1 n GLY . 297 A 297 
A 298 1 n GLN . 298 A 298 
A 299 1 n GLY . 299 A 299 
A 300 1 n TYR . 300 A 300 
A 301 1 n MET . 301 A 301 
A 302 1 n LYS . 302 A 302 
A 303 1 n GLU . 303 A 303 
A 304 1 n PHE . 304 A 304 
A 305 1 n LYS . 305 A 305 
A 306 1 n ASN . 306 A 306 
A 307 1 n TYR . 307 A 307 
A 308 1 n HIS . 308 A 308 
A 309 1 n PHE . 309 A 309 
A 310 1 n GLN . 310 A 310 
A 311 1 n LEU . 311 A 311 
A 312 1 n ARG . 312 A 312 
A 313 1 n PRO . 313 A 313 
A 314 1 n LYS . 314 A 314 
A 315 1 n LYS . 315 A 315 
A 316 1 n ASP . 316 A 316 
A 317 1 n LYS . 317 A 317 
A 318 1 n LEU . 318 A 318 
A 319 1 n LYS . 319 A 319 
A 320 1 n PRO . 320 A 320 
A 321 1 n LYS . 321 A 321 
A 322 1 n THR . 322 A 322 
A 323 1 n THR . 323 A 323 
A 324 1 n ILE . 324 A 324 
A 325 1 n LYS . 325 A 325 
A 326 1 n GLN . 326 A 326 
A 327 1 n PRO . 327 A 327 
A 328 1 n SER . 328 A 328 
A 329 1 n ASP . 329 A 329 
A 330 1 n GLY . 330 A 330 
A 331 1 n PHE . 331 A 331 
A 332 1 n ASN . 332 A 332 
A 333 1 n LYS . 333 A 333 
A 334 1 n TRP . 334 A 334 
A 335 1 n LYS . 335 A 335 
A 336 1 n PHE . 336 A 336 
A 337 1 n ASN . 337 A 337 
A 338 1 n TYR . 338 A 338 
A 339 1 n GLY . 339 A 339 
A 340 1 n SER . 340 A 340 
A 341 1 n SER . 341 A 341 
A 342 1 n SER . 342 A 342 
A 343 1 n GLU . 343 A 343 
A 344 1 n TYR . 344 A 344 
A 345 1 n GLY . 345 A 345 
A 346 1 n LEU . 346 A 346 
A 347 1 n LYS . 347 A 347 
A 348 1 n GLU . 348 A 348 
A 349 1 n LEU . 349 A 349 
A 350 1 n SER . 350 A 350 
A 351 1 n PRO . 351 A 351 
A 352 1 n LYS . 352 A 352 
A 353 1 n GLU . 353 A 353 
A 354 1 n PHE . 354 A 354 
A 355 1 n GLU . 355 A 355 
A 356 1 n ILE . 356 A 356 
A 357 1 n LEU . 357 A 357 
A 358 1 n ALA . 358 A 358 
A 359 1 n ALA . 359 A 359 
A 360 1 n ARG . 360 A 360 
A 361 1 n MET . 361 A 361 
A 362 1 n ASP . 362 A 362 
A 363 1 n LYS . 363 A 363 
A 364 1 n ASP . 364 A 364 
A 365 1 n LEU . 365 A 365 
A 366 1 n GLN . 366 A 366 
A 367 1 n LEU . 367 A 367 
A 368 1 n PHE . 368 A 368 
A 369 1 n ASN . 369 A 369 
A 370 1 n LYS . 370 A 370 
A 371 1 n TYR . 371 A 371 
A 372 1 n HIS . 372 A 372 
A 373 1 n LEU . 373 A 373 
A 374 1 n HIS . 374 A 374 
A 375 1 n PHE . 375 A 375 
A 376 1 n ARG . 376 A 376 
A 377 1 n ALA . 377 A 377 
A 378 1 n ASP . 378 A 378 
A 379 1 n THR . 379 A 379 
A 380 1 n PRO . 380 A 380 
A 381 1 n GLY . 381 A 381 
A 382 1 n PHE . 382 A 382 
A 383 1 n THR . 383 A 383 
#
_software.classification other
_software.date           ?
_software.description    "Structure prediction"
_software.name           AlphaFold
_software.pdbx_ordinal   1
_software.type           package
_software.version        "AlphaFold-beta-20231127 (7a14c934-fe78-43c1-a552-7fb305b0ebd1 @ 2024-08-30 16:38:30)"
#
loop_
_struct_asym.entity_id
_struct_asym.id
1 A 
2 B 
3 C 
4 D 
#
loop_
_struct_conn.conn_type_id
_struct_conn.id
_struct_conn.pdbx_ptnr1_PDB_ins_code
_struct_conn.pdbx_ptnr1_label_alt_id
_struct_conn.pdbx_ptnr2_PDB_ins_code
_struct_conn.pdbx_ptnr2_label_alt_id
_struct_conn.pdbx_role
_struct_conn.pdbx_value_order
_struct_conn.ptnr1_auth_asym_id
_struct_conn.ptnr1_auth_seq_id
_struct_conn.ptnr1_label_asym_id
_struct_conn.ptnr1_label_atom_id
_struct_conn.ptnr1_label_comp_id
_struct_conn.ptnr1_label_seq_id
_struct_conn.ptnr1_symmetry
_struct_conn.ptnr2_auth_asym_id
_struct_conn.ptnr2_auth_seq_id
_struct_conn.ptnr2_label_asym_id
_struct_conn.ptnr2_label_atom_id
_struct_conn.ptnr2_label_comp_id
_struct_conn.ptnr2_label_seq_id
_struct_conn.ptnr2_symmetry
covale covale1  ? ? ? ? ? ? C 1 C C1 NAG . 1_555 A 90  A ND2 ASN 90  1_555 
covale covale2  ? ? ? ? ? ? D 1 D C1 NAG . 1_555 A 224 A ND2 ASN 224 1_555 
covale covale3  ? ? ? ? ? ? C 1 C O4 NAG . 1_555 C 2   C C1  NAG .   1_555 
covale covale4  ? ? ? ? ? ? C 2 C O4 NAG . 1_555 C 3   C C1  MAN .   1_555 
covale covale5  ? ? ? ? ? ? C 3 C O2 MAN . 1_555 C 4   C C1  MAN .   1_555 
covale covale6  ? ? ? ? ? ? C 4 C O2 MAN . 1_555 C 5   C C1  MAN .   1_555 
covale covale7  ? ? ? ? ? ? C 4 C O6 MAN . 1_555 C 6   C C1  MAN .   1_555 
covale covale8  ? ? ? ? ? ? C 6 C O2 MAN . 1_555 C 7   C C1  MAN .   1_555 
covale covale9  ? ? ? ? ? ? C 6 C O6 MAN . 1_555 C 8   C C1  MAN .   1_555 
covale covale10 ? ? ? ? ? ? D 1 D O4 NAG . 1_555 D 2   D C1  NAG .   1_555 
covale covale11 ? ? ? ? ? ? D 2 D O4 NAG . 1_555 D 3   D C1  MAN .   1_555 
covale covale12 ? ? ? ? ? ? D 3 D O2 MAN . 1_555 D 4   D C1  MAN .   1_555 
covale covale13 ? ? ? ? ? ? D 4 D O2 MAN . 1_555 D 5   D C1  MAN .   1_555 
covale covale14 ? ? ? ? ? ? D 4 D O6 MAN . 1_555 D 6   D C1  MAN .   1_555 
covale covale15 ? ? ? ? ? ? D 6 D O2 MAN . 1_555 D 7   D C1  MAN .   1_555 
covale covale16 ? ? ? ? ? ? D 6 D O6 MAN . 1_555 D 8   D C1  MAN .   1_555 
#
_struct_conn_type.criteria  ?
_struct_conn_type.id        covale
_struct_conn_type.reference ?
#
loop_
_atom_site.group_PDB
_atom_site.id
_atom_site.type_symbol
_atom_site.label_atom_id
_atom_site.label_alt_id
_atom_site.label_comp_id
_atom_site.label_asym_id
_atom_site.label_entity_id
_atom_site.label_seq_id
_atom_site.pdbx_PDB_ins_code
_atom_site.Cartn_x
_atom_site.Cartn_y
_atom_site.Cartn_z
_atom_site.occupancy
_atom_site.B_iso_or_equiv
_atom_site.auth_seq_id
_atom_site.auth_asym_id
_atom_site.pdbx_PDB_model_num
ATOM   1    N  N   . PHE A 1 1   ? 1.670   4.165   19.185  1.00 96.53 1   A 1 
ATOM   2    C  CA  . PHE A 1 1   ? 2.119   2.865   18.686  1.00 97.68 1   A 1 
ATOM   3    C  C   . PHE A 1 1   ? 2.668   3.005   17.275  1.00 98.09 1   A 1 
ATOM   4    O  O   . PHE A 1 1   ? 2.501   4.050   16.633  1.00 97.59 1   A 1 
ATOM   5    C  CB  . PHE A 1 1   ? 0.971   1.851   18.722  1.00 96.88 1   A 1 
ATOM   6    C  CG  . PHE A 1 1   ? -0.139  2.122   17.730  1.00 97.50 1   A 1 
ATOM   7    C  CD1 . PHE A 1 1   ? -0.127  1.496   16.476  1.00 96.93 1   A 1 
ATOM   8    C  CD2 . PHE A 1 1   ? -1.196  2.957   18.044  1.00 96.80 1   A 1 
ATOM   9    C  CE1 . PHE A 1 1   ? -1.161  1.714   15.569  1.00 95.99 1   A 1 
ATOM   10   C  CE2 . PHE A 1 1   ? -2.230  3.181   17.142  1.00 96.05 1   A 1 
ATOM   11   C  CZ  . PHE A 1 1   ? -2.213  2.562   15.900  1.00 96.70 1   A 1 
ATOM   12   N  N   . GLU A 1 2   ? 3.365   1.972   16.789  1.00 98.35 2   A 1 
ATOM   13   C  CA  . GLU A 1 2   ? 3.912   1.983   15.442  1.00 98.46 2   A 1 
ATOM   14   C  C   . GLU A 1 2   ? 3.168   0.979   14.569  1.00 98.57 2   A 1 
ATOM   15   O  O   . GLU A 1 2   ? 2.609   0.003   15.068  1.00 98.26 2   A 1 
ATOM   16   C  CB  . GLU A 1 2   ? 5.412   1.660   15.471  1.00 97.97 2   A 1 
ATOM   17   C  CG  . GLU A 1 2   ? 6.238   2.697   16.225  1.00 94.87 2   A 1 
ATOM   18   C  CD  . GLU A 1 2   ? 7.738   2.450   16.114  1.00 92.97 2   A 1 
ATOM   19   O  OE1 . GLU A 1 2   ? 8.165   1.289   16.295  1.00 86.35 2   A 1 
ATOM   20   O  OE2 . GLU A 1 2   ? 8.472   3.416   15.830  1.00 85.88 2   A 1 
ATOM   21   N  N   . MET A 1 3   ? 3.184   1.229   13.251  1.00 98.70 3   A 1 
ATOM   22   C  CA  . MET A 1 3   ? 2.448   0.384   12.319  1.00 98.88 3   A 1 
ATOM   23   C  C   . MET A 1 3   ? 3.170   0.254   10.978  1.00 98.87 3   A 1 
ATOM   24   O  O   . MET A 1 3   ? 3.547   1.248   10.371  1.00 98.78 3   A 1 
ATOM   25   C  CB  . MET A 1 3   ? 1.054   0.983   12.108  1.00 98.63 3   A 1 
ATOM   26   C  CG  . MET A 1 3   ? 0.209   0.296   11.048  1.00 98.10 3   A 1 
ATOM   27   S  SD  . MET A 1 3   ? -1.480  0.959   10.999  1.00 97.47 3   A 1 
ATOM   28   C  CE  . MET A 1 3   ? -1.183  2.605   10.373  1.00 92.54 3   A 1 
ATOM   29   N  N   . TRP A 1 4   ? 3.358   -0.985  10.529  1.00 98.84 4   A 1 
ATOM   30   C  CA  . TRP A 1 4   ? 3.999   -1.249  9.246   1.00 98.96 4   A 1 
ATOM   31   C  C   . TRP A 1 4   ? 2.994   -1.168  8.102   1.00 98.91 4   A 1 
ATOM   32   O  O   . TRP A 1 4   ? 1.809   -1.456  8.290   1.00 98.80 4   A 1 
ATOM   33   C  CB  . TRP A 1 4   ? 4.624   -2.645  9.245   1.00 98.87 4   A 1 
ATOM   34   C  CG  . TRP A 1 4   ? 5.728   -2.853  10.232  1.00 98.86 4   A 1 
ATOM   35   C  CD1 . TRP A 1 4   ? 5.613   -3.329  11.509  1.00 98.64 4   A 1 
ATOM   36   C  CD2 . TRP A 1 4   ? 7.131   -2.623  10.021  1.00 98.80 4   A 1 
ATOM   37   N  NE1 . TRP A 1 4   ? 6.841   -3.404  12.106  1.00 98.54 4   A 1 
ATOM   38   C  CE2 . TRP A 1 4   ? 7.800   -2.974  11.214  1.00 98.68 4   A 1 
ATOM   39   C  CE3 . TRP A 1 4   ? 7.879   -2.145  8.935   1.00 98.67 4   A 1 
ATOM   40   C  CZ2 . TRP A 1 4   ? 9.189   -2.871  11.349  1.00 98.43 4   A 1 
ATOM   41   C  CZ3 . TRP A 1 4   ? 9.263   -2.042  9.073   1.00 98.37 4   A 1 
ATOM   42   C  CH2 . TRP A 1 4   ? 9.898   -2.402  10.271  1.00 98.26 4   A 1 
ATOM   43   N  N   . GLN A 1 5   ? 3.473   -0.786  6.911   1.00 98.92 5   A 1 
ATOM   44   C  CA  . GLN A 1 5   ? 2.635   -0.777  5.715   1.00 98.82 5   A 1 
ATOM   45   C  C   . GLN A 1 5   ? 3.326   -1.671  4.690   1.00 98.88 5   A 1 
ATOM   46   O  O   . GLN A 1 5   ? 4.376   -1.317  4.156   1.00 98.64 5   A 1 
ATOM   47   C  CB  . GLN A 1 5   ? 2.467   0.636   5.155   1.00 98.75 5   A 1 
ATOM   48   C  CG  . GLN A 1 5   ? 1.630   0.662   3.879   1.00 98.45 5   A 1 
ATOM   49   C  CD  . GLN A 1 5   ? 1.490   2.050   3.280   1.00 98.41 5   A 1 
ATOM   50   O  OE1 . GLN A 1 5   ? 2.282   2.950   3.554   1.00 93.96 5   A 1 
ATOM   51   N  NE2 . GLN A 1 5   ? 0.477   2.222   2.424   1.00 93.44 5   A 1 
ATOM   52   N  N   . LEU A 1 6   ? 2.734   -2.828  4.426   1.00 98.86 6   A 1 
ATOM   53   C  CA  . LEU A 1 6   ? 3.282   -3.804  3.495   1.00 98.70 6   A 1 
ATOM   54   C  C   . LEU A 1 6   ? 2.404   -3.796  2.248   1.00 98.75 6   A 1 
ATOM   55   O  O   . LEU A 1 6   ? 1.228   -4.149  2.312   1.00 98.28 6   A 1 
ATOM   56   C  CB  . LEU A 1 6   ? 3.261   -5.190  4.150   1.00 98.57 6   A 1 
ATOM   57   C  CG  . LEU A 1 6   ? 3.697   -6.399  3.311   1.00 98.03 6   A 1 
ATOM   58   C  CD1 . LEU A 1 6   ? 5.149   -6.234  2.880   1.00 97.40 6   A 1 
ATOM   59   C  CD2 . LEU A 1 6   ? 3.523   -7.663  4.140   1.00 97.13 6   A 1 
ATOM   60   N  N   . THR A 1 7   ? 2.968   -3.392  1.115   1.00 98.60 7   A 1 
ATOM   61   C  CA  . THR A 1 7   ? 2.145   -3.264  -0.086  1.00 98.63 7   A 1 
ATOM   62   C  C   . THR A 1 7   ? 2.824   -3.710  -1.381  1.00 98.51 7   A 1 
ATOM   63   O  O   . THR A 1 7   ? 4.044   -3.622  -1.523  1.00 97.96 7   A 1 
ATOM   64   C  CB  . THR A 1 7   ? 1.660   -1.802  -0.247  1.00 98.17 7   A 1 
ATOM   65   O  OG1 . THR A 1 7   ? 0.681   -1.723  -1.287  1.00 95.46 7   A 1 
ATOM   66   C  CG2 . THR A 1 7   ? 2.829   -0.876  -0.569  1.00 96.02 7   A 1 
ATOM   67   N  N   . ASP A 1 8   ? 1.996   -4.193  -2.315  1.00 98.59 8   A 1 
ATOM   68   C  CA  . ASP A 1 8   ? 2.437   -4.569  -3.650  1.00 98.49 8   A 1 
ATOM   69   C  C   . ASP A 1 8   ? 3.639   -5.507  -3.680  1.00 98.47 8   A 1 
ATOM   70   O  O   . ASP A 1 8   ? 4.708   -5.160  -4.187  1.00 97.63 8   A 1 
ATOM   71   C  CB  . ASP A 1 8   ? 2.704   -3.306  -4.463  1.00 98.27 8   A 1 
ATOM   72   C  CG  . ASP A 1 8   ? 1.454   -2.476  -4.645  1.00 98.00 8   A 1 
ATOM   73   O  OD1 . ASP A 1 8   ? 0.675   -2.762  -5.582  1.00 96.13 8   A 1 
ATOM   74   O  OD2 . ASP A 1 8   ? 1.225   -1.542  -3.842  1.00 96.34 8   A 1 
ATOM   75   N  N   . ILE A 1 9   ? 3.440   -6.694  -3.149  1.00 98.33 9   A 1 
ATOM   76   C  CA  . ILE A 1 9   ? 4.487   -7.706  -3.122  1.00 98.28 9   A 1 
ATOM   77   C  C   . ILE A 1 9   ? 4.691   -8.323  -4.509  1.00 97.93 9   A 1 
ATOM   78   O  O   . ILE A 1 9   ? 5.816   -8.465  -4.973  1.00 96.80 9   A 1 
ATOM   79   C  CB  . ILE A 1 9   ? 4.153   -8.823  -2.114  1.00 98.07 9   A 1 
ATOM   80   C  CG1 . ILE A 1 9   ? 4.063   -8.236  -0.696  1.00 96.82 9   A 1 
ATOM   81   C  CG2 . ILE A 1 9   ? 5.216   -9.917  -2.171  1.00 96.70 9   A 1 
ATOM   82   C  CD1 . ILE A 1 9   ? 3.580   -9.226  0.343   1.00 95.57 9   A 1 
ATOM   83   N  N   . HIS A 1 10  ? 3.586   -8.695  -5.172  1.00 97.53 10  A 1 
ATOM   84   C  CA  . HIS A 1 10  ? 3.625   -9.344  -6.480  1.00 97.20 10  A 1 
ATOM   85   C  C   . HIS A 1 10  ? 4.637   -10.494 -6.498  1.00 97.03 10  A 1 
ATOM   86   O  O   . HIS A 1 10  ? 5.581   -10.511 -7.295  1.00 95.53 10  A 1 
ATOM   87   C  CB  . HIS A 1 10  ? 3.977   -8.326  -7.573  1.00 96.91 10  A 1 
ATOM   88   C  CG  . HIS A 1 10  ? 2.922   -7.275  -7.782  1.00 97.06 10  A 1 
ATOM   89   N  ND1 . HIS A 1 10  ? 1.751   -7.529  -8.462  1.00 95.57 10  A 1 
ATOM   90   C  CD2 . HIS A 1 10  ? 2.870   -5.984  -7.404  1.00 95.99 10  A 1 
ATOM   91   C  CE1 . HIS A 1 10  ? 1.013   -6.432  -8.489  1.00 95.69 10  A 1 
ATOM   92   N  NE2 . HIS A 1 10  ? 1.672   -5.474  -7.857  1.00 95.92 10  A 1 
ATOM   93   N  N   . LEU A 1 11  ? 4.427   -11.449 -5.615  1.00 97.19 11  A 1 
ATOM   94   C  CA  . LEU A 1 11  ? 5.303   -12.607 -5.479  1.00 96.90 11  A 1 
ATOM   95   C  C   . LEU A 1 11  ? 5.250   -13.554 -6.672  1.00 96.79 11  A 1 
ATOM   96   O  O   . LEU A 1 11  ? 4.175   -13.982 -7.089  1.00 95.66 11  A 1 
ATOM   97   C  CB  . LEU A 1 11  ? 4.944   -13.384 -4.211  1.00 96.15 11  A 1 
ATOM   98   C  CG  . LEU A 1 11  ? 5.700   -14.695 -3.981  1.00 94.12 11  A 1 
ATOM   99   C  CD1 . LEU A 1 11  ? 7.183   -14.408 -3.792  1.00 91.10 11  A 1 
ATOM   100  C  CD2 . LEU A 1 11  ? 5.127   -15.408 -2.765  1.00 90.29 11  A 1 
ATOM   101  N  N   . ASP A 1 12  ? 6.415   -13.885 -7.212  1.00 96.53 12  A 1 
ATOM   102  C  CA  . ASP A 1 12  ? 6.502   -14.840 -8.301  1.00 96.18 12  A 1 
ATOM   103  C  C   . ASP A 1 12  ? 7.184   -16.105 -7.772  1.00 96.12 12  A 1 
ATOM   104  O  O   . ASP A 1 12  ? 8.395   -16.130 -7.593  1.00 95.48 12  A 1 
ATOM   105  C  CB  . ASP A 1 12  ? 7.307   -14.274 -9.471  1.00 95.40 12  A 1 
ATOM   106  C  CG  . ASP A 1 12  ? 7.329   -15.226 -10.671 1.00 94.67 12  A 1 
ATOM   107  O  OD1 . ASP A 1 12  ? 6.779   -16.340 -10.559 1.00 93.23 12  A 1 
ATOM   108  O  OD2 . ASP A 1 12  ? 7.886   -14.849 -11.716 1.00 92.33 12  A 1 
ATOM   109  N  N   . PRO A 1 13  ? 6.417   -17.161 -7.540  1.00 95.05 13  A 1 
ATOM   110  C  CA  . PRO A 1 13  ? 6.987   -18.408 -7.023  1.00 94.31 13  A 1 
ATOM   111  C  C   . PRO A 1 13  ? 7.905   -19.117 -8.017  1.00 94.44 13  A 1 
ATOM   112  O  O   . PRO A 1 13  ? 8.652   -20.021 -7.642  1.00 93.34 13  A 1 
ATOM   113  C  CB  . PRO A 1 13  ? 5.748   -19.244 -6.692  1.00 92.93 13  A 1 
ATOM   114  C  CG  . PRO A 1 13  ? 4.753   -18.792 -7.709  1.00 91.05 13  A 1 
ATOM   115  C  CD  . PRO A 1 13  ? 4.963   -17.294 -7.749  1.00 93.66 13  A 1 
ATOM   116  N  N   . MET A 1 14  ? 7.846   -18.704 -9.280  1.00 94.58 14  A 1 
ATOM   117  C  CA  . MET A 1 14  ? 8.663   -19.332 -10.312 1.00 94.42 14  A 1 
ATOM   118  C  C   . MET A 1 14  ? 10.021  -18.654 -10.525 1.00 95.49 14  A 1 
ATOM   119  O  O   . MET A 1 14  ? 10.830  -19.118 -11.324 1.00 95.04 14  A 1 
ATOM   120  C  CB  . MET A 1 14  ? 7.900   -19.335 -11.648 1.00 92.88 14  A 1 
ATOM   121  C  CG  . MET A 1 14  ? 6.670   -20.234 -11.646 1.00 88.42 14  A 1 
ATOM   122  S  SD  . MET A 1 14  ? 7.079   -21.970 -11.393 1.00 81.78 14  A 1 
ATOM   123  C  CE  . MET A 1 14  ? 7.975   -22.344 -12.901 1.00 72.72 14  A 1 
ATOM   124  N  N   . TYR A 1 15  ? 10.278  -17.563 -9.791  1.00 95.48 15  A 1 
ATOM   125  C  CA  . TYR A 1 15  ? 11.539  -16.844 -9.935  1.00 96.13 15  A 1 
ATOM   126  C  C   . TYR A 1 15  ? 12.706  -17.814 -9.759  1.00 96.15 15  A 1 
ATOM   127  O  O   . TYR A 1 15  ? 12.763  -18.572 -8.789  1.00 95.45 15  A 1 
ATOM   128  C  CB  . TYR A 1 15  ? 11.638  -15.722 -8.899  1.00 96.48 15  A 1 
ATOM   129  C  CG  . TYR A 1 15  ? 12.863  -14.851 -9.065  1.00 97.00 15  A 1 
ATOM   130  C  CD1 . TYR A 1 15  ? 12.774  -13.598 -9.676  1.00 96.75 15  A 1 
ATOM   131  C  CD2 . TYR A 1 15  ? 14.118  -15.277 -8.624  1.00 96.68 15  A 1 
ATOM   132  C  CE1 . TYR A 1 15  ? 13.903  -12.801 -9.850  1.00 96.54 15  A 1 
ATOM   133  C  CE2 . TYR A 1 15  ? 15.254  -14.484 -8.800  1.00 96.53 15  A 1 
ATOM   134  C  CZ  . TYR A 1 15  ? 15.140  -13.249 -9.409  1.00 96.87 15  A 1 
ATOM   135  O  OH  . TYR A 1 15  ? 16.258  -12.464 -9.585  1.00 96.48 15  A 1 
ATOM   136  N  N   . THR A 1 16  ? 13.647  -17.764 -10.699 1.00 96.64 16  A 1 
ATOM   137  C  CA  . THR A 1 16  ? 14.808  -18.656 -10.674 1.00 96.99 16  A 1 
ATOM   138  C  C   . THR A 1 16  ? 16.112  -17.871 -10.751 1.00 97.20 16  A 1 
ATOM   139  O  O   . THR A 1 16  ? 16.339  -17.121 -11.695 1.00 96.81 16  A 1 
ATOM   140  C  CB  . THR A 1 16  ? 14.744  -19.649 -11.847 1.00 96.44 16  A 1 
ATOM   141  O  OG1 . THR A 1 16  ? 13.537  -20.407 -11.779 1.00 93.01 16  A 1 
ATOM   142  C  CG2 . THR A 1 16  ? 15.937  -20.600 -11.814 1.00 93.03 16  A 1 
ATOM   143  N  N   . VAL A 1 17  ? 16.970  -18.047 -9.753  1.00 97.12 17  A 1 
ATOM   144  C  CA  . VAL A 1 17  ? 18.264  -17.376 -9.731  1.00 97.15 17  A 1 
ATOM   145  C  C   . VAL A 1 17  ? 19.092  -17.821 -10.939 1.00 97.19 17  A 1 
ATOM   146  O  O   . VAL A 1 17  ? 19.133  -19.007 -11.263 1.00 96.10 17  A 1 
ATOM   147  C  CB  . VAL A 1 17  ? 19.040  -17.707 -8.439  1.00 96.47 17  A 1 
ATOM   148  C  CG1 . VAL A 1 17  ? 20.409  -17.036 -8.454  1.00 94.70 17  A 1 
ATOM   149  C  CG2 . VAL A 1 17  ? 18.234  -17.236 -7.221  1.00 95.03 17  A 1 
ATOM   150  N  N   . GLY A 1 18  ? 19.737  -16.865 -11.595 1.00 96.68 18  A 1 
ATOM   151  C  CA  . GLY A 1 18  ? 20.556  -17.182 -12.753 1.00 96.70 18  A 1 
ATOM   152  C  C   . GLY A 1 18  ? 19.798  -17.274 -14.063 1.00 97.02 18  A 1 
ATOM   153  O  O   . GLY A 1 18  ? 20.377  -17.588 -15.100 1.00 95.98 18  A 1 
ATOM   154  N  N   . SER A 1 19  ? 18.496  -16.999 -14.021 1.00 96.86 19  A 1 
ATOM   155  C  CA  . SER A 1 19  ? 17.677  -17.030 -15.228 1.00 96.78 19  A 1 
ATOM   156  C  C   . SER A 1 19  ? 17.796  -15.710 -15.994 1.00 96.46 19  A 1 
ATOM   157  O  O   . SER A 1 19  ? 18.518  -14.799 -15.582 1.00 95.92 19  A 1 
ATOM   158  C  CB  . SER A 1 19  ? 16.216  -17.294 -14.865 1.00 96.45 19  A 1 
ATOM   159  O  OG  . SER A 1 19  ? 15.703  -16.269 -14.047 1.00 94.85 19  A 1 
ATOM   160  N  N   . ASP A 1 20  ? 17.091  -15.627 -17.118 1.00 96.21 20  A 1 
ATOM   161  C  CA  . ASP A 1 20  ? 17.119  -14.456 -17.980 1.00 96.00 20  A 1 
ATOM   162  C  C   . ASP A 1 20  ? 16.044  -13.435 -17.588 1.00 95.55 20  A 1 
ATOM   163  O  O   . ASP A 1 20  ? 14.855  -13.723 -17.656 1.00 94.82 20  A 1 
ATOM   164  C  CB  . ASP A 1 20  ? 16.890  -14.911 -19.428 1.00 95.83 20  A 1 
ATOM   165  C  CG  . ASP A 1 20  ? 17.087  -13.797 -20.444 1.00 95.40 20  A 1 
ATOM   166  O  OD1 . ASP A 1 20  ? 17.244  -12.622 -20.045 1.00 93.82 20  A 1 
ATOM   167  O  OD2 . ASP A 1 20  ? 17.098  -14.102 -21.653 1.00 93.53 20  A 1 
ATOM   168  N  N   . PRO A 1 21  ? 16.462  -12.234 -17.182 1.00 95.41 21  A 1 
ATOM   169  C  CA  . PRO A 1 21  ? 15.503  -11.192 -16.804 1.00 94.33 21  A 1 
ATOM   170  C  C   . PRO A 1 21  ? 14.534  -10.841 -17.927 1.00 93.60 21  A 1 
ATOM   171  O  O   . PRO A 1 21  ? 13.417  -10.403 -17.678 1.00 91.80 21  A 1 
ATOM   172  C  CB  . PRO A 1 21  ? 16.400  -10.010 -16.437 1.00 93.37 21  A 1 
ATOM   173  C  CG  . PRO A 1 21  ? 17.629  -10.673 -15.897 1.00 92.72 21  A 1 
ATOM   174  C  CD  . PRO A 1 21  ? 17.847  -11.809 -16.874 1.00 94.75 21  A 1 
ATOM   175  N  N   . LEU A 1 22  ? 14.964  -11.044 -19.180 1.00 94.48 22  A 1 
ATOM   176  C  CA  . LEU A 1 22  ? 14.107  -10.759 -20.321 1.00 93.61 22  A 1 
ATOM   177  C  C   . LEU A 1 22  ? 13.042  -11.839 -20.500 1.00 93.16 22  A 1 
ATOM   178  O  O   . LEU A 1 22  ? 12.114  -11.683 -21.295 1.00 91.31 22  A 1 
ATOM   179  C  CB  . LEU A 1 22  ? 14.947  -10.636 -21.602 1.00 93.20 22  A 1 
ATOM   180  C  CG  . LEU A 1 22  ? 15.927  -9.459  -21.639 1.00 90.31 22  A 1 
ATOM   181  C  CD1 . LEU A 1 22  ? 16.708  -9.479  -22.952 1.00 86.55 22  A 1 
ATOM   182  C  CD2 . LEU A 1 22  ? 15.166  -8.148  -21.488 1.00 85.69 22  A 1 
ATOM   183  N  N   . LYS A 1 23  ? 13.174  -12.927 -19.739 1.00 93.59 23  A 1 
ATOM   184  C  CA  . LYS A 1 23  ? 12.197  -14.009 -19.763 1.00 93.44 23  A 1 
ATOM   185  C  C   . LYS A 1 23  ? 11.526  -14.134 -18.401 1.00 93.42 23  A 1 
ATOM   186  O  O   . LYS A 1 23  ? 11.317  -15.233 -17.888 1.00 92.15 23  A 1 
ATOM   187  C  CB  . LYS A 1 23  ? 12.869  -15.325 -20.173 1.00 93.52 23  A 1 
ATOM   188  C  CG  . LYS A 1 23  ? 13.387  -15.305 -21.604 1.00 92.48 23  A 1 
ATOM   189  C  CD  . LYS A 1 23  ? 13.939  -16.650 -22.037 1.00 87.66 23  A 1 
ATOM   190  C  CE  . LYS A 1 23  ? 14.393  -16.606 -23.488 1.00 82.63 23  A 1 
ATOM   191  N  NZ  . LYS A 1 23  ? 14.917  -17.916 -23.958 1.00 73.57 23  A 1 
ATOM   192  N  N   . LEU A 1 24  ? 11.216  -12.969 -17.815 1.00 93.52 24  A 1 
ATOM   193  C  CA  . LEU A 1 24  ? 10.526  -12.876 -16.531 1.00 93.12 24  A 1 
ATOM   194  C  C   . LEU A 1 24  ? 11.264  -13.503 -15.347 1.00 93.87 24  A 1 
ATOM   195  O  O   . LEU A 1 24  ? 10.666  -13.803 -14.321 1.00 92.45 24  A 1 
ATOM   196  C  CB  . LEU A 1 24  ? 9.122   -13.491 -16.644 1.00 91.37 24  A 1 
ATOM   197  C  CG  . LEU A 1 24  ? 8.266   -13.002 -17.819 1.00 88.56 24  A 1 
ATOM   198  C  CD1 . LEU A 1 24  ? 6.912   -13.708 -17.802 1.00 85.02 24  A 1 
ATOM   199  C  CD2 . LEU A 1 24  ? 8.089   -11.492 -17.747 1.00 83.84 24  A 1 
ATOM   200  N  N   . CYS A 1 25  ? 12.580  -13.704 -15.506 1.00 94.62 25  A 1 
ATOM   201  C  CA  . CYS A 1 25  ? 13.395  -14.317 -14.457 1.00 95.12 25  A 1 
ATOM   202  C  C   . CYS A 1 25  ? 12.879  -15.712 -14.092 1.00 95.12 25  A 1 
ATOM   203  O  O   . CYS A 1 25  ? 12.961  -16.137 -12.943 1.00 94.23 25  A 1 
ATOM   204  C  CB  . CYS A 1 25  ? 13.414  -13.432 -13.202 1.00 95.11 25  A 1 
ATOM   205  S  SG  . CYS A 1 25  ? 14.232  -11.830 -13.409 1.00 94.83 25  A 1 
ATOM   206  N  N   . ARG A 1 26  ? 12.340  -16.410 -15.087 1.00 95.16 26  A 1 
ATOM   207  C  CA  . ARG A 1 26  ? 11.806  -17.752 -14.853 1.00 94.74 26  A 1 
ATOM   208  C  C   . ARG A 1 26  ? 12.551  -18.846 -15.604 1.00 94.89 26  A 1 
ATOM   209  O  O   . ARG A 1 26  ? 12.643  -19.973 -15.138 1.00 93.19 26  A 1 
ATOM   210  C  CB  . ARG A 1 26  ? 10.333  -17.809 -15.256 1.00 93.34 26  A 1 
ATOM   211  C  CG  . ARG A 1 26  ? 9.401   -16.998 -14.378 1.00 91.71 26  A 1 
ATOM   212  C  CD  . ARG A 1 26  ? 7.954   -17.182 -14.812 1.00 89.48 26  A 1 
ATOM   213  N  NE  . ARG A 1 26  ? 7.024   -16.551 -13.892 1.00 86.86 26  A 1 
ATOM   214  C  CZ  . ARG A 1 26  ? 5.701   -16.597 -14.007 1.00 84.89 26  A 1 
ATOM   215  N  NH1 . ARG A 1 26  ? 5.145   -17.244 -15.019 1.00 81.38 26  A 1 
ATOM   216  N  NH2 . ARG A 1 26  ? 4.935   -15.996 -13.115 1.00 79.36 26  A 1 
ATOM   217  N  N   . GLU A 1 27  ? 13.090  -18.509 -16.776 1.00 95.11 27  A 1 
ATOM   218  C  CA  . GLU A 1 27  ? 13.770  -19.502 -17.594 1.00 95.09 27  A 1 
ATOM   219  C  C   . GLU A 1 27  ? 14.970  -18.909 -18.321 1.00 96.06 27  A 1 
ATOM   220  O  O   . GLU A 1 27  ? 15.267  -17.714 -18.192 1.00 94.79 27  A 1 
ATOM   221  C  CB  . GLU A 1 27  ? 12.786  -20.101 -18.602 1.00 92.46 27  A 1 
ATOM   222  C  CG  . GLU A 1 27  ? 12.216  -19.090 -19.582 1.00 84.92 27  A 1 
ATOM   223  C  CD  . GLU A 1 27  ? 11.085  -19.678 -20.436 1.00 83.54 27  A 1 
ATOM   224  O  OE1 . GLU A 1 27  ? 10.977  -19.302 -21.610 1.00 77.19 27  A 1 
ATOM   225  O  OE2 . GLU A 1 27  ? 10.330  -20.498 -19.900 1.00 76.95 27  A 1 
ATOM   226  N  N   . GLY A 1 28  ? 15.666  -19.751 -19.076 1.00 94.99 28  A 1 
ATOM   227  C  CA  . GLY A 1 28  ? 16.832  -19.299 -19.800 1.00 95.85 28  A 1 
ATOM   228  C  C   . GLY A 1 28  ? 18.015  -19.095 -18.870 1.00 96.79 28  A 1 
ATOM   229  O  O   . GLY A 1 28  ? 17.959  -19.433 -17.693 1.00 95.37 28  A 1 
ATOM   230  N  N   . LYS A 1 29  ? 19.089  -18.525 -19.413 1.00 96.45 29  A 1 
ATOM   231  C  CA  . LYS A 1 29  ? 20.281  -18.242 -18.628 1.00 96.50 29  A 1 
ATOM   232  C  C   . LYS A 1 29  ? 20.565  -16.752 -18.639 1.00 96.40 29  A 1 
ATOM   233  O  O   . LYS A 1 29  ? 20.484  -16.103 -19.684 1.00 93.97 29  A 1 
ATOM   234  C  CB  . LYS A 1 29  ? 21.482  -19.005 -19.191 1.00 95.33 29  A 1 
ATOM   235  C  CG  . LYS A 1 29  ? 21.372  -20.515 -19.083 1.00 85.39 29  A 1 
ATOM   236  C  CD  . LYS A 1 29  ? 22.619  -21.203 -19.610 1.00 78.51 29  A 1 
ATOM   237  C  CE  . LYS A 1 29  ? 22.521  -22.709 -19.469 1.00 69.00 29  A 1 
ATOM   238  N  NZ  . LYS A 1 29  ? 23.752  -23.399 -19.965 1.00 59.88 29  A 1 
ATOM   239  N  N   . GLY A 1 30  ? 20.884  -16.213 -17.477 1.00 96.06 30  A 1 
ATOM   240  C  CA  . GLY A 1 30  ? 21.157  -14.796 -17.373 1.00 95.58 30  A 1 
ATOM   241  C  C   . GLY A 1 30  ? 21.680  -14.431 -16.007 1.00 95.86 30  A 1 
ATOM   242  O  O   . GLY A 1 30  ? 22.244  -15.265 -15.298 1.00 94.26 30  A 1 
ATOM   243  N  N   . ASN A 1 31  ? 21.479  -13.170 -15.633 1.00 95.34 31  A 1 
ATOM   244  C  CA  . ASN A 1 31  ? 21.986  -12.685 -14.364 1.00 94.54 31  A 1 
ATOM   245  C  C   . ASN A 1 31  ? 20.918  -12.305 -13.338 1.00 95.03 31  A 1 
ATOM   246  O  O   . ASN A 1 31  ? 21.105  -11.384 -12.555 1.00 93.33 31  A 1 
ATOM   247  C  CB  . ASN A 1 31  ? 22.907  -11.488 -14.614 1.00 91.69 31  A 1 
ATOM   248  C  CG  . ASN A 1 31  ? 24.146  -11.862 -15.399 1.00 86.35 31  A 1 
ATOM   249  O  OD1 . ASN A 1 31  ? 24.825  -12.835 -15.078 1.00 75.06 31  A 1 
ATOM   250  N  ND2 . ASN A 1 31  ? 24.447  -11.093 -16.434 1.00 78.63 31  A 1 
ATOM   251  N  N   . ALA A 1 32  ? 19.799  -13.017 -13.333 1.00 95.82 32  A 1 
ATOM   252  C  CA  . ALA A 1 32  ? 18.751  -12.760 -12.358 1.00 96.14 32  A 1 
ATOM   253  C  C   . ALA A 1 32  ? 19.376  -12.994 -10.982 1.00 96.24 32  A 1 
ATOM   254  O  O   . ALA A 1 32  ? 19.907  -14.075 -10.707 1.00 95.54 32  A 1 
ATOM   255  C  CB  . ALA A 1 32  ? 17.574  -13.697 -12.581 1.00 96.01 32  A 1 
ATOM   256  N  N   . GLY A 1 33  ? 19.330  -11.984 -10.121 1.00 96.16 33  A 1 
ATOM   257  C  CA  . GLY A 1 33  ? 19.955  -12.061 -8.809  1.00 95.99 33  A 1 
ATOM   258  C  C   . GLY A 1 33  ? 19.279  -12.945 -7.776  1.00 96.50 33  A 1 
ATOM   259  O  O   . GLY A 1 33  ? 18.116  -13.325 -7.917  1.00 96.16 33  A 1 
ATOM   260  N  N   . LYS A 1 34  ? 20.029  -13.250 -6.725  1.00 96.58 34  A 1 
ATOM   261  C  CA  . LYS A 1 34  ? 19.524  -14.090 -5.640  1.00 96.67 34  A 1 
ATOM   262  C  C   . LYS A 1 34  ? 18.275  -13.527 -4.964  1.00 97.03 34  A 1 
ATOM   263  O  O   . LYS A 1 34  ? 17.352  -14.272 -4.639  1.00 96.78 34  A 1 
ATOM   264  C  CB  . LYS A 1 34  ? 20.609  -14.301 -4.579  1.00 96.10 34  A 1 
ATOM   265  C  CG  . LYS A 1 34  ? 20.173  -15.129 -3.387  1.00 93.15 34  A 1 
ATOM   266  C  CD  . LYS A 1 34  ? 21.309  -15.322 -2.397  1.00 89.37 34  A 1 
ATOM   267  C  CE  . LYS A 1 34  ? 20.855  -16.158 -1.200  1.00 83.37 34  A 1 
ATOM   268  N  NZ  . LYS A 1 34  ? 21.962  -16.355 -0.216  1.00 74.98 34  A 1 
ATOM   269  N  N   . TYR A 1 35  ? 18.248  -12.202 -4.771  1.00 97.41 35  A 1 
ATOM   270  C  CA  . TYR A 1 35  ? 17.130  -11.561 -4.085  1.00 97.63 35  A 1 
ATOM   271  C  C   . TYR A 1 35  ? 16.177  -10.796 -4.991  1.00 97.68 35  A 1 
ATOM   272  O  O   . TYR A 1 35  ? 15.277  -10.103 -4.513  1.00 96.46 35  A 1 
ATOM   273  C  CB  . TYR A 1 35  ? 17.665  -10.637 -2.990  1.00 97.62 35  A 1 
ATOM   274  C  CG  . TYR A 1 35  ? 18.376  -11.370 -1.884  1.00 97.64 35  A 1 
ATOM   275  C  CD1 . TYR A 1 35  ? 17.665  -12.047 -0.899  1.00 97.04 35  A 1 
ATOM   276  C  CD2 . TYR A 1 35  ? 19.770  -11.410 -1.828  1.00 97.00 35  A 1 
ATOM   277  C  CE1 . TYR A 1 35  ? 18.312  -12.748 0.114   1.00 96.55 35  A 1 
ATOM   278  C  CE2 . TYR A 1 35  ? 20.430  -12.106 -0.821  1.00 96.62 35  A 1 
ATOM   279  C  CZ  . TYR A 1 35  ? 19.696  -12.775 0.145   1.00 96.74 35  A 1 
ATOM   280  O  OH  . TYR A 1 35  ? 20.340  -13.468 1.139   1.00 95.73 35  A 1 
ATOM   281  N  N   . GLY A 1 36  ? 16.369  -10.927 -6.300  1.00 97.22 36  A 1 
ATOM   282  C  CA  . GLY A 1 36  ? 15.487  -10.249 -7.227  1.00 97.12 36  A 1 
ATOM   283  C  C   . GLY A 1 36  ? 16.197  -9.564  -8.379  1.00 97.07 36  A 1 
ATOM   284  O  O   . GLY A 1 36  ? 17.422  -9.622  -8.501  1.00 96.05 36  A 1 
ATOM   285  N  N   . ASP A 1 37  ? 15.402  -8.916  -9.228  1.00 96.43 37  A 1 
ATOM   286  C  CA  . ASP A 1 37  ? 15.908  -8.203  -10.383 1.00 96.29 37  A 1 
ATOM   287  C  C   . ASP A 1 37  ? 14.929  -7.063  -10.652 1.00 96.02 37  A 1 
ATOM   288  O  O   . ASP A 1 37  ? 13.721  -7.247  -10.542 1.00 95.14 37  A 1 
ATOM   289  C  CB  . ASP A 1 37  ? 15.972  -9.139  -11.596 1.00 95.75 37  A 1 
ATOM   290  C  CG  . ASP A 1 37  ? 16.696  -8.515  -12.771 1.00 94.88 37  A 1 
ATOM   291  O  OD1 . ASP A 1 37  ? 16.099  -7.644  -13.431 1.00 91.99 37  A 1 
ATOM   292  O  OD2 . ASP A 1 37  ? 17.856  -8.885  -13.019 1.00 91.35 37  A 1 
ATOM   293  N  N   . TYR A 1 38  ? 15.466  -5.899  -10.997 1.00 95.39 38  A 1 
ATOM   294  C  CA  . TYR A 1 38  ? 14.612  -4.736  -11.228 1.00 94.63 38  A 1 
ATOM   295  C  C   . TYR A 1 38  ? 13.675  -4.858  -12.433 1.00 93.66 38  A 1 
ATOM   296  O  O   . TYR A 1 38  ? 12.844  -3.972  -12.661 1.00 90.58 38  A 1 
ATOM   297  C  CB  . TYR A 1 38  ? 15.473  -3.474  -11.352 1.00 94.28 38  A 1 
ATOM   298  C  CG  . TYR A 1 38  ? 16.102  -3.061  -10.038 1.00 94.72 38  A 1 
ATOM   299  C  CD1 . TYR A 1 38  ? 17.491  -2.992  -9.883  1.00 93.83 38  A 1 
ATOM   300  C  CD2 . TYR A 1 38  ? 15.306  -2.746  -8.934  1.00 93.99 38  A 1 
ATOM   301  C  CE1 . TYR A 1 38  ? 18.072  -2.622  -8.671  1.00 93.52 38  A 1 
ATOM   302  C  CE2 . TYR A 1 38  ? 15.876  -2.377  -7.718  1.00 93.42 38  A 1 
ATOM   303  C  CZ  . TYR A 1 38  ? 17.260  -2.320  -7.589  1.00 94.06 38  A 1 
ATOM   304  O  OH  . TYR A 1 38  ? 17.819  -1.960  -6.388  1.00 92.75 38  A 1 
ATOM   305  N  N   . SER A 1 39  ? 13.809  -5.932  -13.186 1.00 94.13 39  A 1 
ATOM   306  C  CA  . SER A 1 39  ? 12.935  -6.177  -14.330 1.00 93.58 39  A 1 
ATOM   307  C  C   . SER A 1 39  ? 11.913  -7.282  -14.054 1.00 93.86 39  A 1 
ATOM   308  O  O   . SER A 1 39  ? 11.133  -7.644  -14.930 1.00 91.05 39  A 1 
ATOM   309  C  CB  . SER A 1 39  ? 13.758  -6.564  -15.569 1.00 91.93 39  A 1 
ATOM   310  O  OG  . SER A 1 39  ? 14.608  -5.505  -15.966 1.00 84.41 39  A 1 
ATOM   311  N  N   . CYS A 1 40  ? 11.928  -7.819  -12.836 1.00 95.28 40  A 1 
ATOM   312  C  CA  . CYS A 1 40  ? 11.048  -8.930  -12.482 1.00 95.58 40  A 1 
ATOM   313  C  C   . CYS A 1 40  ? 10.301  -8.718  -11.167 1.00 95.86 40  A 1 
ATOM   314  O  O   . CYS A 1 40  ? 10.612  -7.805  -10.403 1.00 94.93 40  A 1 
ATOM   315  C  CB  . CYS A 1 40  ? 11.879  -10.212 -12.399 1.00 95.34 40  A 1 
ATOM   316  S  SG  . CYS A 1 40  ? 12.731  -10.664 -13.926 1.00 94.77 40  A 1 
ATOM   317  N  N   . ASP A 1 41  ? 9.316   -9.580  -10.909 1.00 96.32 41  A 1 
ATOM   318  C  CA  . ASP A 1 41  ? 8.569   -9.511  -9.663  1.00 96.52 41  A 1 
ATOM   319  C  C   . ASP A 1 41  ? 9.391   -10.121 -8.526  1.00 96.97 41  A 1 
ATOM   320  O  O   . ASP A 1 41  ? 10.388  -10.803 -8.760  1.00 95.96 41  A 1 
ATOM   321  C  CB  . ASP A 1 41  ? 7.227   -10.227 -9.791  1.00 95.84 41  A 1 
ATOM   322  C  CG  . ASP A 1 41  ? 6.167   -9.370  -10.458 1.00 94.95 41  A 1 
ATOM   323  O  OD1 . ASP A 1 41  ? 6.215   -8.133  -10.305 1.00 92.38 41  A 1 
ATOM   324  O  OD2 . ASP A 1 41  ? 5.265   -9.935  -11.110 1.00 91.77 41  A 1 
ATOM   325  N  N   . ALA A 1 42  ? 8.965   -9.863  -7.295  1.00 97.23 42  A 1 
ATOM   326  C  CA  . ALA A 1 42  ? 9.662   -10.319 -6.098  1.00 97.40 42  A 1 
ATOM   327  C  C   . ALA A 1 42  ? 9.742   -11.843 -5.952  1.00 97.46 42  A 1 
ATOM   328  O  O   . ALA A 1 42  ? 8.850   -12.566 -6.386  1.00 96.47 42  A 1 
ATOM   329  C  CB  . ALA A 1 42  ? 9.009   -9.715  -4.861  1.00 97.13 42  A 1 
ATOM   330  N  N   . ASN A 1 43  ? 10.834  -12.316 -5.326  1.00 97.41 43  A 1 
ATOM   331  C  CA  . ASN A 1 43  ? 11.012  -13.745 -5.095  1.00 97.47 43  A 1 
ATOM   332  C  C   . ASN A 1 43  ? 10.936  -14.092 -3.603  1.00 97.80 43  A 1 
ATOM   333  O  O   . ASN A 1 43  ? 10.917  -13.204 -2.746  1.00 97.19 43  A 1 
ATOM   334  C  CB  . ASN A 1 43  ? 12.327  -14.252 -5.707  1.00 96.44 43  A 1 
ATOM   335  C  CG  . ASN A 1 43  ? 13.560  -13.758 -4.968  1.00 96.69 43  A 1 
ATOM   336  O  OD1 . ASN A 1 43  ? 13.501  -12.941 -4.062  1.00 92.01 43  A 1 
ATOM   337  N  ND2 . ASN A 1 43  ? 14.714  -14.289 -5.365  1.00 92.41 43  A 1 
ATOM   338  N  N   . MET A 1 44  ? 10.886  -15.384 -3.304  1.00 97.81 44  A 1 
ATOM   339  C  CA  . MET A 1 44  ? 10.771  -15.838 -1.921  1.00 97.80 44  A 1 
ATOM   340  C  C   . MET A 1 44  ? 11.971  -15.502 -1.039  1.00 98.04 44  A 1 
ATOM   341  O  O   . MET A 1 44  ? 11.807  -15.244 0.152   1.00 97.83 44  A 1 
ATOM   342  C  CB  . MET A 1 44  ? 10.507  -17.342 -1.873  1.00 97.01 44  A 1 
ATOM   343  C  CG  . MET A 1 44  ? 9.075   -17.744 -2.186  1.00 91.74 44  A 1 
ATOM   344  S  SD  . MET A 1 44  ? 7.860   -16.926 -1.103  1.00 87.82 44  A 1 
ATOM   345  C  CE  . MET A 1 44  ? 8.511   -17.279 0.525   1.00 78.59 44  A 1 
ATOM   346  N  N   . ALA A 1 45  ? 13.161  -15.509 -1.608  1.00 97.90 45  A 1 
ATOM   347  C  CA  . ALA A 1 45  ? 14.358  -15.196 -0.826  1.00 98.02 45  A 1 
ATOM   348  C  C   . ALA A 1 45  ? 14.241  -13.780 -0.260  1.00 98.21 45  A 1 
ATOM   349  O  O   . ALA A 1 45  ? 14.576  -13.534 0.903   1.00 97.91 45  A 1 
ATOM   350  C  CB  . ALA A 1 45  ? 15.612  -15.318 -1.699  1.00 97.66 45  A 1 
ATOM   351  N  N   . LEU A 1 46  ? 13.766  -12.857 -1.083  1.00 98.22 46  A 1 
ATOM   352  C  CA  . LEU A 1 46  ? 13.583  -11.479 -0.643  1.00 98.32 46  A 1 
ATOM   353  C  C   . LEU A 1 46  ? 12.536  -11.395 0.466   1.00 98.54 46  A 1 
ATOM   354  O  O   . LEU A 1 46  ? 12.749  -10.734 1.482   1.00 98.39 46  A 1 
ATOM   355  C  CB  . LEU A 1 46  ? 13.154  -10.591 -1.824  1.00 98.32 46  A 1 
ATOM   356  C  CG  . LEU A 1 46  ? 12.839  -9.130  -1.466  1.00 98.01 46  A 1 
ATOM   357  C  CD1 . LEU A 1 46  ? 14.124  -8.408  -1.070  1.00 97.42 46  A 1 
ATOM   358  C  CD2 . LEU A 1 46  ? 12.184  -8.440  -2.652  1.00 97.29 46  A 1 
ATOM   359  N  N   . LEU A 1 47  ? 11.408  -12.075 0.275   1.00 98.30 47  A 1 
ATOM   360  C  CA  . LEU A 1 47  ? 10.352  -12.050 1.275   1.00 98.20 47  A 1 
ATOM   361  C  C   . LEU A 1 47  ? 10.788  -12.668 2.599   1.00 98.46 47  A 1 
ATOM   362  O  O   . LEU A 1 47  ? 10.433  -12.177 3.665   1.00 98.05 47  A 1 
ATOM   363  C  CB  . LEU A 1 47  ? 9.093   -12.759 0.761   1.00 97.59 47  A 1 
ATOM   364  C  CG  . LEU A 1 47  ? 8.340   -12.048 -0.366  1.00 91.93 47  A 1 
ATOM   365  C  CD1 . LEU A 1 47  ? 7.025   -12.778 -0.624  1.00 87.82 47  A 1 
ATOM   366  C  CD2 . LEU A 1 47  ? 8.064   -10.599 0.005   1.00 88.19 47  A 1 
ATOM   367  N  N   . ASP A 1 48  ? 11.566  -13.742 2.528   1.00 98.35 48  A 1 
ATOM   368  C  CA  . ASP A 1 48  ? 12.056  -14.372 3.755   1.00 98.26 48  A 1 
ATOM   369  C  C   . ASP A 1 48  ? 12.908  -13.370 4.526   1.00 98.30 48  A 1 
ATOM   370  O  O   . ASP A 1 48  ? 12.808  -13.272 5.752   1.00 98.17 48  A 1 
ATOM   371  C  CB  . ASP A 1 48  ? 12.897  -15.617 3.433   1.00 97.78 48  A 1 
ATOM   372  C  CG  . ASP A 1 48  ? 12.046  -16.784 2.964   1.00 93.12 48  A 1 
ATOM   373  O  OD1 . ASP A 1 48  ? 10.828  -16.814 3.244   1.00 89.98 48  A 1 
ATOM   374  O  OD2 . ASP A 1 48  ? 12.610  -17.703 2.325   1.00 88.99 48  A 1 
ATOM   375  N  N   . SER A 1 49  ? 13.739  -12.612 3.814   1.00 98.37 49  A 1 
ATOM   376  C  CA  . SER A 1 49  ? 14.595  -11.618 4.462   1.00 98.26 49  A 1 
ATOM   377  C  C   . SER A 1 49  ? 13.755  -10.473 5.033   1.00 98.56 49  A 1 
ATOM   378  O  O   . SER A 1 49  ? 14.088  -9.911  6.071   1.00 98.35 49  A 1 
ATOM   379  C  CB  . SER A 1 49  ? 15.642  -11.077 3.477   1.00 97.62 49  A 1 
ATOM   380  O  OG  . SER A 1 49  ? 15.060  -10.205 2.530   1.00 91.56 49  A 1 
ATOM   381  N  N   . LEU A 1 50  ? 12.659  -10.132 4.350   1.00 98.55 50  A 1 
ATOM   382  C  CA  . LEU A 1 50  ? 11.785  -9.054  4.803   1.00 98.67 50  A 1 
ATOM   383  C  C   . LEU A 1 50  ? 11.057  -9.433  6.090   1.00 98.72 50  A 1 
ATOM   384  O  O   . LEU A 1 50  ? 10.956  -8.630  7.017   1.00 98.66 50  A 1 
ATOM   385  C  CB  . LEU A 1 50  ? 10.766  -8.690  3.720   1.00 98.62 50  A 1 
ATOM   386  C  CG  . LEU A 1 50  ? 9.726   -7.626  4.096   1.00 98.31 50  A 1 
ATOM   387  C  CD1 . LEU A 1 50  ? 10.424  -6.335  4.513   1.00 97.83 50  A 1 
ATOM   388  C  CD2 . LEU A 1 50  ? 8.811   -7.366  2.908   1.00 97.71 50  A 1 
ATOM   389  N  N   . VAL A 1 51  ? 10.552  -10.655 6.143   1.00 98.75 51  A 1 
ATOM   390  C  CA  . VAL A 1 51  ? 9.855   -11.124 7.335   1.00 98.66 51  A 1 
ATOM   391  C  C   . VAL A 1 51  ? 10.791  -11.043 8.543   1.00 98.79 51  A 1 
ATOM   392  O  O   . VAL A 1 51  ? 10.403  -10.555 9.608   1.00 98.56 51  A 1 
ATOM   393  C  CB  . VAL A 1 51  ? 9.363   -12.577 7.163   1.00 98.45 51  A 1 
ATOM   394  C  CG1 . VAL A 1 51  ? 8.829   -13.128 8.483   1.00 97.66 51  A 1 
ATOM   395  C  CG2 . VAL A 1 51  ? 8.270   -12.626 6.102   1.00 97.81 51  A 1 
ATOM   396  N  N   . LYS A 1 52  ? 12.023  -11.511 8.375   1.00 98.65 52  A 1 
ATOM   397  C  CA  . LYS A 1 52  ? 12.997  -11.475 9.458   1.00 98.50 52  A 1 
ATOM   398  C  C   . LYS A 1 52  ? 13.298  -10.040 9.875   1.00 98.55 52  A 1 
ATOM   399  O  O   . LYS A 1 52  ? 13.382  -9.725  11.069  1.00 98.30 52  A 1 
ATOM   400  C  CB  . LYS A 1 52  ? 14.294  -12.183 9.047   1.00 98.13 52  A 1 
ATOM   401  C  CG  . LYS A 1 52  ? 14.152  -13.680 8.864   1.00 92.20 52  A 1 
ATOM   402  C  CD  . LYS A 1 52  ? 15.471  -14.324 8.469   1.00 88.68 52  A 1 
ATOM   403  C  CE  . LYS A 1 52  ? 15.322  -15.816 8.295   1.00 78.50 52  A 1 
ATOM   404  N  NZ  . LYS A 1 52  ? 16.602  -16.475 7.879   1.00 69.98 52  A 1 
ATOM   405  N  N   . PHE A 1 53  ? 13.453  -9.138  8.896   1.00 98.68 53  A 1 
ATOM   406  C  CA  . PHE A 1 53  ? 13.745  -7.742  9.177   1.00 98.64 53  A 1 
ATOM   407  C  C   . PHE A 1 53  ? 12.630  -7.085  9.982   1.00 98.79 53  A 1 
ATOM   408  O  O   . PHE A 1 53  ? 12.889  -6.403  10.977  1.00 98.53 53  A 1 
ATOM   409  C  CB  . PHE A 1 53  ? 13.960  -6.962  7.876   1.00 98.64 53  A 1 
ATOM   410  C  CG  . PHE A 1 53  ? 14.247  -5.495  8.095   1.00 98.59 53  A 1 
ATOM   411  C  CD1 . PHE A 1 53  ? 15.491  -5.083  8.547   1.00 98.24 53  A 1 
ATOM   412  C  CD2 . PHE A 1 53  ? 13.256  -4.544  7.884   1.00 98.24 53  A 1 
ATOM   413  C  CE1 . PHE A 1 53  ? 15.755  -3.737  8.777   1.00 97.80 53  A 1 
ATOM   414  C  CE2 . PHE A 1 53  ? 13.507  -3.196  8.117   1.00 97.79 53  A 1 
ATOM   415  C  CZ  . PHE A 1 53  ? 14.752  -2.794  8.562   1.00 97.85 53  A 1 
ATOM   416  N  N   . ILE A 1 54  ? 11.385  -7.281  9.549   1.00 98.70 54  A 1 
ATOM   417  C  CA  . ILE A 1 54  ? 10.250  -6.682  10.234  1.00 98.72 54  A 1 
ATOM   418  C  C   . ILE A 1 54  ? 10.144  -7.178  11.678  1.00 98.62 54  A 1 
ATOM   419  O  O   . ILE A 1 54  ? 9.982   -6.387  12.601  1.00 98.42 54  A 1 
ATOM   420  C  CB  . ILE A 1 54  ? 8.935   -6.981  9.484   1.00 98.75 54  A 1 
ATOM   421  C  CG1 . ILE A 1 54  ? 8.917   -6.236  8.143   1.00 98.48 54  A 1 
ATOM   422  C  CG2 . ILE A 1 54  ? 7.723   -6.562  10.333  1.00 98.53 54  A 1 
ATOM   423  C  CD1 . ILE A 1 54  ? 7.726   -6.569  7.256   1.00 98.01 54  A 1 
ATOM   424  N  N   . LYS A 1 55  ? 10.253  -8.489  11.871  1.00 98.53 55  A 1 
ATOM   425  C  CA  . LYS A 1 55  ? 10.134  -9.055  13.209  1.00 98.16 55  A 1 
ATOM   426  C  C   . LYS A 1 55  ? 11.252  -8.610  14.143  1.00 97.95 55  A 1 
ATOM   427  O  O   . LYS A 1 55  ? 11.042  -8.439  15.342  1.00 97.00 55  A 1 
ATOM   428  C  CB  . LYS A 1 55  ? 10.068  -10.586 13.117  1.00 97.60 55  A 1 
ATOM   429  C  CG  . LYS A 1 55  ? 8.842   -11.079 12.337  1.00 95.73 55  A 1 
ATOM   430  C  CD  . LYS A 1 55  ? 8.809   -12.583 12.159  1.00 93.31 55  A 1 
ATOM   431  C  CE  . LYS A 1 55  ? 8.368   -13.288 13.420  1.00 89.43 55  A 1 
ATOM   432  N  NZ  . LYS A 1 55  ? 8.159   -14.752 13.167  1.00 86.12 55  A 1 
ATOM   433  N  N   . ARG A 1 56  ? 12.439  -8.383  13.581  1.00 98.25 56  A 1 
ATOM   434  C  CA  . ARG A 1 56  ? 13.576  -7.942  14.383  1.00 98.08 56  A 1 
ATOM   435  C  C   . ARG A 1 56  ? 13.541  -6.438  14.665  1.00 98.01 56  A 1 
ATOM   436  O  O   . ARG A 1 56  ? 14.274  -5.947  15.529  1.00 97.07 56  A 1 
ATOM   437  C  CB  . ARG A 1 56  ? 14.896  -8.295  13.682  1.00 97.25 56  A 1 
ATOM   438  C  CG  . ARG A 1 56  ? 15.175  -9.785  13.641  1.00 87.10 56  A 1 
ATOM   439  C  CD  . ARG A 1 56  ? 16.387  -10.105 12.783  1.00 85.96 56  A 1 
ATOM   440  N  NE  . ARG A 1 56  ? 16.684  -11.536 12.770  1.00 77.20 56  A 1 
ATOM   441  C  CZ  . ARG A 1 56  ? 17.584  -12.109 11.991  1.00 71.62 56  A 1 
ATOM   442  N  NH1 . ARG A 1 56  ? 18.296  -11.385 11.144  1.00 63.76 56  A 1 
ATOM   443  N  NH2 . ARG A 1 56  ? 17.780  -13.427 12.048  1.00 64.12 56  A 1 
ATOM   444  N  N   . ASN A 1 57  ? 12.696  -5.715  13.946  1.00 98.20 57  A 1 
ATOM   445  C  CA  . ASN A 1 57  ? 12.604  -4.268  14.105  1.00 98.17 57  A 1 
ATOM   446  C  C   . ASN A 1 57  ? 11.221  -3.810  14.561  1.00 98.14 57  A 1 
ATOM   447  O  O   . ASN A 1 57  ? 10.783  -2.703  14.236  1.00 97.21 57  A 1 
ATOM   448  C  CB  . ASN A 1 57  ? 13.008  -3.582  12.805  1.00 98.05 57  A 1 
ATOM   449  C  CG  . ASN A 1 57  ? 14.490  -3.673  12.539  1.00 97.23 57  A 1 
ATOM   450  O  OD1 . ASN A 1 57  ? 15.279  -2.857  13.031  1.00 89.37 57  A 1 
ATOM   451  N  ND2 . ASN A 1 57  ? 14.902  -4.679  11.790  1.00 89.13 57  A 1 
ATOM   452  N  N   . THR A 1 58  ? 10.556  -4.652  15.321  1.00 98.16 58  A 1 
ATOM   453  C  CA  . THR A 1 58  ? 9.240   -4.343  15.857  1.00 97.99 58  A 1 
ATOM   454  C  C   . THR A 1 58  ? 9.293   -4.451  17.383  1.00 97.49 58  A 1 
ATOM   455  O  O   . THR A 1 58  ? 9.660   -5.494  17.914  1.00 95.37 58  A 1 
ATOM   456  C  CB  . THR A 1 58  ? 8.182   -5.327  15.326  1.00 97.61 58  A 1 
ATOM   457  O  OG1 . THR A 1 58  ? 8.063   -5.192  13.908  1.00 94.15 58  A 1 
ATOM   458  C  CG2 . THR A 1 58  ? 6.822   -5.054  15.970  1.00 95.28 58  A 1 
ATOM   459  N  N   . ASP A 1 59  ? 8.937   -3.355  18.069  1.00 96.36 59  A 1 
ATOM   460  C  CA  . ASP A 1 59  ? 8.936   -3.406  19.522  1.00 95.13 59  A 1 
ATOM   461  C  C   . ASP A 1 59  ? 7.560   -3.857  20.028  1.00 94.90 59  A 1 
ATOM   462  O  O   . ASP A 1 59  ? 6.669   -4.163  19.246  1.00 91.15 59  A 1 
ATOM   463  C  CB  . ASP A 1 59  ? 9.336   -2.057  20.141  1.00 92.01 59  A 1 
ATOM   464  C  CG  . ASP A 1 59  ? 8.414   -0.918  19.755  1.00 83.04 59  A 1 
ATOM   465  O  OD1 . ASP A 1 59  ? 7.216   -1.152  19.517  1.00 77.34 59  A 1 
ATOM   466  O  OD2 . ASP A 1 59  ? 8.895   0.238   19.716  1.00 77.34 59  A 1 
ATOM   467  N  N   . VAL A 1 60  ? 7.402   -3.889  21.352  1.00 94.14 60  A 1 
ATOM   468  C  CA  . VAL A 1 60  ? 6.167   -4.359  21.967  1.00 93.30 60  A 1 
ATOM   469  C  C   . VAL A 1 60  ? 4.910   -3.611  21.505  1.00 93.82 60  A 1 
ATOM   470  O  O   . VAL A 1 60  ? 3.827   -4.192  21.446  1.00 90.95 60  A 1 
ATOM   471  C  CB  . VAL A 1 60  ? 6.269   -4.308  23.514  1.00 90.94 60  A 1 
ATOM   472  C  CG1 . VAL A 1 60  ? 6.401   -2.876  23.982  1.00 79.85 60  A 1 
ATOM   473  C  CG2 . VAL A 1 60  ? 5.063   -4.984  24.149  1.00 80.41 60  A 1 
ATOM   474  N  N   . ASN A 1 61  ? 5.060   -2.334  21.150  1.00 94.55 61  A 1 
ATOM   475  C  CA  . ASN A 1 61  ? 3.920   -1.542  20.692  1.00 95.18 61  A 1 
ATOM   476  C  C   . ASN A 1 61  ? 3.909   -1.308  19.185  1.00 96.38 61  A 1 
ATOM   477  O  O   . ASN A 1 61  ? 3.281   -0.369  18.695  1.00 94.23 61  A 1 
ATOM   478  C  CB  . ASN A 1 61  ? 3.903   -0.195  21.424  1.00 91.91 61  A 1 
ATOM   479  C  CG  . ASN A 1 61  ? 3.652   -0.347  22.909  1.00 84.30 61  A 1 
ATOM   480  O  OD1 . ASN A 1 61  ? 4.419   0.146   23.738  1.00 73.57 61  A 1 
ATOM   481  N  ND2 . ASN A 1 61  ? 2.577   -1.025  23.254  1.00 73.25 61  A 1 
ATOM   482  N  N   . GLY A 1 62  ? 4.619   -2.174  18.446  1.00 96.63 62  A 1 
ATOM   483  C  CA  . GLY A 1 62  ? 4.680   -2.021  17.006  1.00 97.43 62  A 1 
ATOM   484  C  C   . GLY A 1 62  ? 4.182   -3.218  16.212  1.00 98.15 62  A 1 
ATOM   485  O  O   . GLY A 1 62  ? 4.410   -3.300  15.011  1.00 97.56 62  A 1 
ATOM   486  N  N   . LYS A 1 63  ? 3.501   -4.143  16.896  1.00 98.11 63  A 1 
ATOM   487  C  CA  . LYS A 1 63  ? 2.977   -5.336  16.233  1.00 98.21 63  A 1 
ATOM   488  C  C   . LYS A 1 63  ? 1.653   -5.044  15.538  1.00 98.32 63  A 1 
ATOM   489  O  O   . LYS A 1 63  ? 0.609   -5.614  15.860  1.00 97.99 63  A 1 
ATOM   490  C  CB  . LYS A 1 63  ? 2.812   -6.465  17.254  1.00 97.86 63  A 1 
ATOM   491  C  CG  . LYS A 1 63  ? 4.122   -6.933  17.857  1.00 96.56 63  A 1 
ATOM   492  C  CD  . LYS A 1 63  ? 3.913   -8.049  18.854  1.00 93.96 63  A 1 
ATOM   493  C  CE  . LYS A 1 63  ? 5.234   -8.528  19.424  1.00 88.78 63  A 1 
ATOM   494  N  NZ  . LYS A 1 63  ? 5.044   -9.621  20.420  1.00 81.09 63  A 1 
ATOM   495  N  N   . VAL A 1 64  ? 1.723   -4.126  14.565  1.00 98.57 64  A 1 
ATOM   496  C  CA  . VAL A 1 64  ? 0.557   -3.701  13.805  1.00 98.73 64  A 1 
ATOM   497  C  C   . VAL A 1 64  ? 0.980   -3.578  12.343  1.00 98.84 64  A 1 
ATOM   498  O  O   . VAL A 1 64  ? 2.071   -3.096  12.040  1.00 98.74 64  A 1 
ATOM   499  C  CB  . VAL A 1 64  ? 0.039   -2.330  14.289  1.00 98.58 64  A 1 
ATOM   500  C  CG1 . VAL A 1 64  ? -1.247  -1.969  13.566  1.00 97.96 64  A 1 
ATOM   501  C  CG2 . VAL A 1 64  ? -0.192  -2.357  15.795  1.00 97.93 64  A 1 
ATOM   502  N  N   . MET A 1 65  ? 0.116   -4.019  11.434  1.00 98.82 65  A 1 
ATOM   503  C  CA  . MET A 1 65  ? 0.460   -3.980  10.017  1.00 98.88 65  A 1 
ATOM   504  C  C   . MET A 1 65  ? -0.744  -3.830  9.101   1.00 98.90 65  A 1 
ATOM   505  O  O   . MET A 1 65  ? -1.738  -4.540  9.254   1.00 98.82 65  A 1 
ATOM   506  C  CB  . MET A 1 65  ? 1.224   -5.246  9.638   1.00 98.76 65  A 1 
ATOM   507  C  CG  . MET A 1 65  ? 1.547   -5.363  8.145   1.00 98.26 65  A 1 
ATOM   508  S  SD  . MET A 1 65  ? 2.395   -6.907  7.742   1.00 98.04 65  A 1 
ATOM   509  C  CE  . MET A 1 65  ? 4.002   -6.595  8.460   1.00 95.17 65  A 1 
ATOM   510  N  N   . VAL A 1 66  ? -0.627  -2.906  8.151   1.00 98.98 66  A 1 
ATOM   511  C  CA  . VAL A 1 66  ? -1.641  -2.756  7.118   1.00 98.84 66  A 1 
ATOM   512  C  C   . VAL A 1 66  ? -1.072  -3.493  5.912   1.00 98.80 66  A 1 
ATOM   513  O  O   . VAL A 1 66  ? 0.033   -3.198  5.459   1.00 98.70 66  A 1 
ATOM   514  C  CB  . VAL A 1 66  ? -1.877  -1.282  6.735   1.00 98.69 66  A 1 
ATOM   515  C  CG1 . VAL A 1 66  ? -2.815  -1.212  5.530   1.00 96.49 66  A 1 
ATOM   516  C  CG2 . VAL A 1 66  ? -2.486  -0.528  7.907   1.00 96.65 66  A 1 
ATOM   517  N  N   . TYR A 1 67  ? -1.818  -4.474  5.412   1.00 98.86 67  A 1 
ATOM   518  C  CA  . TYR A 1 67  ? -1.408  -5.232  4.239   1.00 98.88 67  A 1 
ATOM   519  C  C   . TYR A 1 67  ? -2.232  -4.698  3.076   1.00 98.78 67  A 1 
ATOM   520  O  O   . TYR A 1 67  ? -3.434  -4.969  2.977   1.00 98.37 67  A 1 
ATOM   521  C  CB  . TYR A 1 67  ? -1.672  -6.729  4.467   1.00 98.60 67  A 1 
ATOM   522  C  CG  . TYR A 1 67  ? -1.523  -7.560  3.216   1.00 98.33 67  A 1 
ATOM   523  C  CD1 . TYR A 1 67  ? -0.289  -7.694  2.588   1.00 97.46 67  A 1 
ATOM   524  C  CD2 . TYR A 1 67  ? -2.626  -8.180  2.652   1.00 97.37 67  A 1 
ATOM   525  C  CE1 . TYR A 1 67  ? -0.161  -8.432  1.417   1.00 96.38 67  A 1 
ATOM   526  C  CE2 . TYR A 1 67  ? -2.507  -8.916  1.484   1.00 96.36 67  A 1 
ATOM   527  C  CZ  . TYR A 1 67  ? -1.277  -9.038  0.866   1.00 96.51 67  A 1 
ATOM   528  O  OH  . TYR A 1 67  ? -1.166  -9.760  -0.293  1.00 94.86 67  A 1 
ATOM   529  N  N   . ASN A 1 68  ? -1.588  -3.921  2.193   1.00 98.48 68  A 1 
ATOM   530  C  CA  . ASN A 1 68  ? -2.269  -3.213  1.115   1.00 98.37 68  A 1 
ATOM   531  C  C   . ASN A 1 68  ? -2.563  -3.966  -0.188  1.00 98.49 68  A 1 
ATOM   532  O  O   . ASN A 1 68  ? -2.879  -3.339  -1.198  1.00 96.46 68  A 1 
ATOM   533  C  CB  . ASN A 1 68  ? -1.526  -1.917  0.790   1.00 97.32 68  A 1 
ATOM   534  C  CG  . ASN A 1 68  ? -1.883  -0.785  1.721   1.00 97.01 68  A 1 
ATOM   535  O  OD1 . ASN A 1 68  ? -1.388  -0.710  2.851   1.00 88.62 68  A 1 
ATOM   536  N  ND2 . ASN A 1 68  ? -2.742  0.110   1.265   1.00 88.58 68  A 1 
ATOM   537  N  N   . GLY A 1 69  ? -2.482  -5.290  -0.163  1.00 98.16 69  A 1 
ATOM   538  C  CA  . GLY A 1 69  ? -2.860  -6.060  -1.336  1.00 98.10 69  A 1 
ATOM   539  C  C   . GLY A 1 69  ? -1.845  -6.225  -2.447  1.00 98.24 69  A 1 
ATOM   540  O  O   . GLY A 1 69  ? -0.675  -5.863  -2.309  1.00 97.10 69  A 1 
ATOM   541  N  N   . ASP A 1 70  ? -2.328  -6.790  -3.577  1.00 97.91 70  A 1 
ATOM   542  C  CA  . ASP A 1 70  ? -1.516  -7.096  -4.754  1.00 97.89 70  A 1 
ATOM   543  C  C   . ASP A 1 70  ? -0.408  -8.119  -4.494  1.00 97.71 70  A 1 
ATOM   544  O  O   . ASP A 1 70  ? 0.775   -7.863  -4.728  1.00 95.21 70  A 1 
ATOM   545  C  CB  . ASP A 1 70  ? -0.959  -5.827  -5.393  1.00 97.40 70  A 1 
ATOM   546  C  CG  . ASP A 1 70  ? -1.809  -5.372  -6.580  1.00 96.83 70  A 1 
ATOM   547  O  OD1 . ASP A 1 70  ? -2.872  -5.973  -6.832  1.00 94.36 70  A 1 
ATOM   548  O  OD2 . ASP A 1 70  ? -1.396  -4.413  -7.274  1.00 94.64 70  A 1 
ATOM   549  N  N   . ILE A 1 71  ? -0.824  -9.301  -4.057  1.00 97.67 71  A 1 
ATOM   550  C  CA  . ILE A 1 71  ? 0.094   -10.408 -3.867  1.00 97.42 71  A 1 
ATOM   551  C  C   . ILE A 1 71  ? 0.364   -11.096 -5.203  1.00 97.20 71  A 1 
ATOM   552  O  O   . ILE A 1 71  ? 1.458   -11.601 -5.442  1.00 96.17 71  A 1 
ATOM   553  C  CB  . ILE A 1 71  ? -0.465  -11.455 -2.868  1.00 96.72 71  A 1 
ATOM   554  C  CG1 . ILE A 1 71  ? 0.515   -12.618 -2.689  1.00 95.03 71  A 1 
ATOM   555  C  CG2 . ILE A 1 71  ? -1.807  -12.011 -3.358  1.00 95.11 71  A 1 
ATOM   556  C  CD1 . ILE A 1 71  ? 1.832   -12.224 -2.039  1.00 93.52 71  A 1 
ATOM   557  N  N   . VAL A 1 72  ? -0.634  -11.117 -6.081  1.00 95.84 72  A 1 
ATOM   558  C  CA  . VAL A 1 72  ? -0.520  -11.799 -7.365  1.00 95.35 72  A 1 
ATOM   559  C  C   . VAL A 1 72  ? 0.548   -11.195 -8.265  1.00 95.26 72  A 1 
ATOM   560  O  O   . VAL A 1 72  ? 0.599   -9.988  -8.468  1.00 93.68 72  A 1 
ATOM   561  C  CB  . VAL A 1 72  ? -1.868  -11.814 -8.118  1.00 93.85 72  A 1 
ATOM   562  C  CG1 . VAL A 1 72  ? -1.736  -12.601 -9.415  1.00 90.94 72  A 1 
ATOM   563  C  CG2 . VAL A 1 72  ? -2.950  -12.429 -7.243  1.00 91.66 72  A 1 
ATOM   564  N  N   . SER A 1 73  ? 1.410   -12.063 -8.800  1.00 94.85 73  A 1 
ATOM   565  C  CA  . SER A 1 73  ? 2.470   -11.633 -9.700  1.00 93.69 73  A 1 
ATOM   566  C  C   . SER A 1 73  ? 1.884   -10.977 -10.942 1.00 92.63 73  A 1 
ATOM   567  O  O   . SER A 1 73  ? 0.801   -11.336 -11.399 1.00 87.79 73  A 1 
ATOM   568  C  CB  . SER A 1 73  ? 3.326   -12.828 -10.123 1.00 91.39 73  A 1 
ATOM   569  O  OG  . SER A 1 73  ? 4.250   -12.464 -11.135 1.00 82.87 73  A 1 
ATOM   570  N  N   . ARG A 1 74  ? 2.614   -10.006 -11.488 1.00 88.42 74  A 1 
ATOM   571  C  CA  . ARG A 1 74  ? 2.178   -9.321  -12.700 1.00 83.01 74  A 1 
ATOM   572  C  C   . ARG A 1 74  ? 2.666   -10.070 -13.928 1.00 80.37 74  A 1 
ATOM   573  O  O   . ARG A 1 74  ? 2.164   -9.869  -15.030 1.00 72.12 74  A 1 
ATOM   574  C  CB  . ARG A 1 74  ? 2.726   -7.897  -12.696 1.00 78.78 74  A 1 
ATOM   575  C  CG  . ARG A 1 74  ? 2.226   -7.065  -11.516 1.00 73.33 74  A 1 
ATOM   576  C  CD  . ARG A 1 74  ? 3.067   -5.825  -11.298 1.00 70.69 74  A 1 
ATOM   577  N  NE  . ARG A 1 74  ? 3.005   -4.906  -12.416 1.00 70.34 74  A 1 
ATOM   578  C  CZ  . ARG A 1 74  ? 3.671   -3.759  -12.473 1.00 68.88 74  A 1 
ATOM   579  N  NH1 . ARG A 1 74  ? 4.453   -3.407  -11.467 1.00 62.66 74  A 1 
ATOM   580  N  NH2 . ARG A 1 74  ? 3.547   -2.971  -13.526 1.00 62.68 74  A 1 
ATOM   581  N  N   . ALA A 1 75  ? 3.653   -10.954 -13.731 1.00 78.69 75  A 1 
ATOM   582  C  CA  . ALA A 1 75  ? 4.225   -11.737 -14.820 1.00 74.65 75  A 1 
ATOM   583  C  C   . ALA A 1 75  ? 3.544   -13.100 -14.886 1.00 77.21 75  A 1 
ATOM   584  O  O   . ALA A 1 75  ? 4.108   -14.116 -14.493 1.00 71.98 75  A 1 
ATOM   585  C  CB  . ALA A 1 75  ? 5.730   -11.895 -14.605 1.00 68.63 75  A 1 
ATOM   586  N  N   . ILE A 1 76  ? 2.308   -13.103 -15.391 1.00 75.93 76  A 1 
ATOM   587  C  CA  . ILE A 1 76  ? 1.524   -14.323 -15.473 1.00 72.88 76  A 1 
ATOM   588  C  C   . ILE A 1 76  ? 1.135   -14.626 -16.919 1.00 73.76 76  A 1 
ATOM   589  O  O   . ILE A 1 76  ? 0.351   -13.897 -17.522 1.00 67.25 76  A 1 
ATOM   590  C  CB  . ILE A 1 76  ? 0.241   -14.209 -14.627 1.00 66.74 76  A 1 
ATOM   591  C  CG1 . ILE A 1 76  ? 0.597   -13.823 -13.184 1.00 61.83 76  A 1 
ATOM   592  C  CG2 . ILE A 1 76  ? -0.530  -15.519 -14.664 1.00 61.07 76  A 1 
ATOM   593  C  CD1 . ILE A 1 76  ? -0.605  -13.545 -12.314 1.00 57.42 76  A 1 
ATOM   594  N  N   . PRO A 1 77  ? 1.681   -15.709 -17.485 1.00 73.86 77  A 1 
ATOM   595  C  CA  . PRO A 1 77  ? 1.348   -16.081 -18.860 1.00 70.58 77  A 1 
ATOM   596  C  C   . PRO A 1 77  ? -0.128  -16.426 -19.033 1.00 73.16 77  A 1 
ATOM   597  O  O   . PRO A 1 77  ? -0.751  -16.049 -20.028 1.00 67.66 77  A 1 
ATOM   598  C  CB  . PRO A 1 77  ? 2.272   -17.263 -19.138 1.00 64.07 77  A 1 
ATOM   599  C  CG  . PRO A 1 77  ? 2.486   -17.857 -17.788 1.00 63.01 77  A 1 
ATOM   600  C  CD  . PRO A 1 77  ? 2.632   -16.654 -16.889 1.00 67.37 77  A 1 
ATOM   601  N  N   . LYS A 1 78  ? -0.690  -17.141 -18.061 1.00 73.23 78  A 1 
ATOM   602  C  CA  . LYS A 1 78  ? -2.105  -17.499 -18.081 1.00 71.71 78  A 1 
ATOM   603  C  C   . LYS A 1 78  ? -2.724  -17.149 -16.732 1.00 75.20 78  A 1 
ATOM   604  O  O   . LYS A 1 78  ? -2.765  -17.976 -15.818 1.00 69.55 78  A 1 
ATOM   605  C  CB  . LYS A 1 78  ? -2.289  -18.989 -18.371 1.00 64.42 78  A 1 
ATOM   606  C  CG  . LYS A 1 78  ? -2.089  -19.373 -19.824 1.00 57.11 78  A 1 
ATOM   607  C  CD  . LYS A 1 78  ? -2.535  -20.799 -20.076 1.00 51.79 78  A 1 
ATOM   608  C  CE  . LYS A 1 78  ? -2.439  -21.162 -21.547 1.00 43.72 78  A 1 
ATOM   609  N  NZ  . LYS A 1 78  ? -2.938  -22.544 -21.809 1.00 36.60 78  A 1 
ATOM   610  N  N   . TYR A 1 79  ? -3.195  -15.912 -16.620 1.00 80.82 79  A 1 
ATOM   611  C  CA  . TYR A 1 79  ? -3.815  -15.425 -15.404 1.00 81.45 79  A 1 
ATOM   612  C  C   . TYR A 1 79  ? -5.165  -16.142 -15.256 1.00 83.78 79  A 1 
ATOM   613  O  O   . TYR A 1 79  ? -6.075  -15.916 -16.054 1.00 80.98 79  A 1 
ATOM   614  C  CB  . TYR A 1 79  ? -4.028  -13.912 -15.528 1.00 77.84 79  A 1 
ATOM   615  C  CG  . TYR A 1 79  ? -4.220  -13.178 -14.230 1.00 75.98 79  A 1 
ATOM   616  C  CD1 . TYR A 1 79  ? -3.202  -12.365 -13.721 1.00 70.49 79  A 1 
ATOM   617  C  CD2 . TYR A 1 79  ? -5.406  -13.255 -13.521 1.00 71.43 79  A 1 
ATOM   618  C  CE1 . TYR A 1 79  ? -3.366  -11.659 -12.539 1.00 65.95 79  A 1 
ATOM   619  C  CE2 . TYR A 1 79  ? -5.584  -12.562 -12.334 1.00 66.20 79  A 1 
ATOM   620  C  CZ  . TYR A 1 79  ? -4.559  -11.762 -11.852 1.00 65.78 79  A 1 
ATOM   621  O  OH  . TYR A 1 79  ? -4.730  -11.061 -10.670 1.00 59.80 79  A 1 
ATOM   622  N  N   . ASN A 1 80  ? -5.282  -17.005 -14.250 1.00 87.65 80  A 1 
ATOM   623  C  CA  . ASN A 1 80  ? -6.525  -17.742 -14.063 1.00 88.89 80  A 1 
ATOM   624  C  C   . ASN A 1 80  ? -7.002  -17.808 -12.612 1.00 90.55 80  A 1 
ATOM   625  O  O   . ASN A 1 80  ? -6.300  -17.394 -11.689 1.00 90.57 80  A 1 
ATOM   626  C  CB  . ASN A 1 80  ? -6.395  -19.154 -14.644 1.00 86.77 80  A 1 
ATOM   627  C  CG  . ASN A 1 80  ? -5.297  -19.964 -13.989 1.00 86.06 80  A 1 
ATOM   628  O  OD1 . ASN A 1 80  ? -5.190  -20.041 -12.770 1.00 81.30 80  A 1 
ATOM   629  N  ND2 . ASN A 1 80  ? -4.465  -20.605 -14.806 1.00 81.20 80  A 1 
ATOM   630  N  N   . LEU A 1 81  ? -8.209  -18.326 -12.437 1.00 90.22 81  A 1 
ATOM   631  C  CA  . LEU A 1 81  ? -8.847  -18.428 -11.129 1.00 91.37 81  A 1 
ATOM   632  C  C   . LEU A 1 81  ? -8.028  -19.178 -10.080 1.00 92.92 81  A 1 
ATOM   633  O  O   . LEU A 1 81  ? -7.839  -18.673 -8.972  1.00 92.71 81  A 1 
ATOM   634  C  CB  . LEU A 1 81  ? -10.219 -19.084 -11.284 1.00 89.44 81  A 1 
ATOM   635  C  CG  . LEU A 1 81  ? -11.037 -19.293 -10.011 1.00 85.67 81  A 1 
ATOM   636  C  CD1 . LEU A 1 81  ? -11.336 -17.945 -9.382  1.00 79.72 81  A 1 
ATOM   637  C  CD2 . LEU A 1 81  ? -12.328 -20.018 -10.341 1.00 79.70 81  A 1 
ATOM   638  N  N   . ASP A 1 82  ? -7.553  -20.361 -10.420 1.00 92.53 82  A 1 
ATOM   639  C  CA  . ASP A 1 82  ? -6.804  -21.159 -9.462  1.00 93.12 82  A 1 
ATOM   640  C  C   . ASP A 1 82  ? -5.515  -20.483 -9.002  1.00 94.10 82  A 1 
ATOM   641  O  O   . ASP A 1 82  ? -5.142  -20.567 -7.832  1.00 93.92 82  A 1 
ATOM   642  C  CB  . ASP A 1 82  ? -6.479  -22.540 -10.046 1.00 92.24 82  A 1 
ATOM   643  C  CG  . ASP A 1 82  ? -7.709  -23.417 -10.191 1.00 84.33 82  A 1 
ATOM   644  O  OD1 . ASP A 1 82  ? -8.710  -23.173 -9.491  1.00 79.24 82  A 1 
ATOM   645  O  OD2 . ASP A 1 82  ? -7.670  -24.360 -11.003 1.00 78.06 82  A 1 
ATOM   646  N  N   . TYR A 1 83  ? -4.842  -19.801 -9.926  1.00 93.62 83  A 1 
ATOM   647  C  CA  . TYR A 1 83  ? -3.599  -19.118 -9.597  1.00 93.91 83  A 1 
ATOM   648  C  C   . TYR A 1 83  ? -3.859  -17.988 -8.602  1.00 94.67 83  A 1 
ATOM   649  O  O   . TYR A 1 83  ? -3.109  -17.803 -7.634  1.00 94.36 83  A 1 
ATOM   650  C  CB  . TYR A 1 83  ? -2.946  -18.561 -10.862 1.00 92.95 83  A 1 
ATOM   651  C  CG  . TYR A 1 83  ? -1.532  -18.066 -10.645 1.00 91.70 83  A 1 
ATOM   652  C  CD1 . TYR A 1 83  ? -0.435  -18.908 -10.845 1.00 89.57 83  A 1 
ATOM   653  C  CD2 . TYR A 1 83  ? -1.282  -16.765 -10.223 1.00 89.01 83  A 1 
ATOM   654  C  CE1 . TYR A 1 83  ? 0.861   -18.470 -10.639 1.00 87.45 83  A 1 
ATOM   655  C  CE2 . TYR A 1 83  ? 0.017   -16.308 -10.009 1.00 87.35 83  A 1 
ATOM   656  C  CZ  . TYR A 1 83  ? 1.084   -17.166 -10.219 1.00 87.37 83  A 1 
ATOM   657  O  OH  . TYR A 1 83  ? 2.368   -16.716 -10.008 1.00 84.27 83  A 1 
ATOM   658  N  N   . VAL A 1 84  ? -4.924  -17.227 -8.842  1.00 95.19 84  A 1 
ATOM   659  C  CA  . VAL A 1 84  ? -5.280  -16.131 -7.952  1.00 95.79 84  A 1 
ATOM   660  C  C   . VAL A 1 84  ? -5.637  -16.651 -6.559  1.00 96.58 84  A 1 
ATOM   661  O  O   . VAL A 1 84  ? -5.186  -16.108 -5.548  1.00 96.59 84  A 1 
ATOM   662  C  CB  . VAL A 1 84  ? -6.460  -15.310 -8.518  1.00 95.17 84  A 1 
ATOM   663  C  CG1 . VAL A 1 84  ? -6.944  -14.289 -7.489  1.00 93.62 84  A 1 
ATOM   664  C  CG2 . VAL A 1 84  ? -6.024  -14.595 -9.784  1.00 93.82 84  A 1 
ATOM   665  N  N   . LYS A 1 85  ? -6.445  -17.711 -6.511  1.00 96.07 85  A 1 
ATOM   666  C  CA  . LYS A 1 85  ? -6.837  -18.287 -5.231  1.00 96.52 85  A 1 
ATOM   667  C  C   . LYS A 1 85  ? -5.613  -18.765 -4.446  1.00 96.98 85  A 1 
ATOM   668  O  O   . LYS A 1 85  ? -5.488  -18.503 -3.254  1.00 97.03 85  A 1 
ATOM   669  C  CB  . LYS A 1 85  ? -7.815  -19.449 -5.432  1.00 96.43 85  A 1 
ATOM   670  C  CG  . LYS A 1 85  ? -9.226  -19.019 -5.803  1.00 95.00 85  A 1 
ATOM   671  C  CD  . LYS A 1 85  ? -10.166 -20.211 -5.826  1.00 92.77 85  A 1 
ATOM   672  C  CE  . LYS A 1 85  ? -11.601 -19.787 -6.046  1.00 88.01 85  A 1 
ATOM   673  N  NZ  . LYS A 1 85  ? -12.529 -20.954 -6.036  1.00 81.53 85  A 1 
ATOM   674  N  N   . GLN A 1 86  ? -4.712  -19.487 -5.120  1.00 96.62 86  A 1 
ATOM   675  C  CA  . GLN A 1 86  ? -3.523  -19.999 -4.460  1.00 96.48 86  A 1 
ATOM   676  C  C   . GLN A 1 86  ? -2.629  -18.862 -3.962  1.00 96.77 86  A 1 
ATOM   677  O  O   . GLN A 1 86  ? -2.001  -18.965 -2.908  1.00 96.50 86  A 1 
ATOM   678  C  CB  . GLN A 1 86  ? -2.725  -20.907 -5.404  1.00 95.54 86  A 1 
ATOM   679  C  CG  . GLN A 1 86  ? -1.530  -21.593 -4.734  1.00 86.75 86  A 1 
ATOM   680  C  CD  . GLN A 1 86  ? -1.952  -22.456 -3.556  1.00 80.61 86  A 1 
ATOM   681  O  OE1 . GLN A 1 86  ? -2.801  -23.334 -3.691  1.00 73.80 86  A 1 
ATOM   682  N  NE2 . GLN A 1 86  ? -1.365  -22.201 -2.397  1.00 69.14 86  A 1 
ATOM   683  N  N   . SER A 1 87  ? -2.580  -17.758 -4.723  1.00 96.77 87  A 1 
ATOM   684  C  CA  . SER A 1 87  ? -1.779  -16.604 -4.326  1.00 96.94 87  A 1 
ATOM   685  C  C   . SER A 1 87  ? -2.310  -16.012 -3.018  1.00 97.51 87  A 1 
ATOM   686  O  O   . SER A 1 87  ? -1.533  -15.616 -2.147  1.00 97.43 87  A 1 
ATOM   687  C  CB  . SER A 1 87  ? -1.796  -15.531 -5.416  1.00 96.34 87  A 1 
ATOM   688  O  OG  . SER A 1 87  ? -1.119  -15.977 -6.578  1.00 90.16 87  A 1 
ATOM   689  N  N   . ILE A 1 88  ? -3.638  -15.955 -2.877  1.00 97.64 88  A 1 
ATOM   690  C  CA  . ILE A 1 88  ? -4.244  -15.414 -1.673  1.00 98.07 88  A 1 
ATOM   691  C  C   . ILE A 1 88  ? -4.009  -16.350 -0.495  1.00 98.22 88  A 1 
ATOM   692  O  O   . ILE A 1 88  ? -3.753  -15.901 0.625   1.00 98.04 88  A 1 
ATOM   693  C  CB  . ILE A 1 88  ? -5.759  -15.175 -1.887  1.00 97.68 88  A 1 
ATOM   694  C  CG1 . ILE A 1 88  ? -5.941  -14.072 -2.949  1.00 95.67 88  A 1 
ATOM   695  C  CG2 . ILE A 1 88  ? -6.434  -14.760 -0.580  1.00 96.63 88  A 1 
ATOM   696  C  CD1 . ILE A 1 88  ? -7.364  -13.868 -3.402  1.00 88.09 88  A 1 
ATOM   697  N  N   . VAL A 1 89  ? -4.073  -17.649 -0.741  1.00 98.33 89  A 1 
ATOM   698  C  CA  . VAL A 1 89  ? -3.785  -18.628 0.298   1.00 98.38 89  A 1 
ATOM   699  C  C   . VAL A 1 89  ? -2.355  -18.420 0.792   1.00 98.33 89  A 1 
ATOM   700  O  O   . VAL A 1 89  ? -2.085  -18.417 1.989   1.00 98.01 89  A 1 
ATOM   701  C  CB  . VAL A 1 89  ? -3.943  -20.075 -0.226  1.00 98.18 89  A 1 
ATOM   702  C  CG1 . VAL A 1 89  ? -3.391  -21.073 0.784   1.00 97.17 89  A 1 
ATOM   703  C  CG2 . VAL A 1 89  ? -5.406  -20.370 -0.515  1.00 97.22 89  A 1 
ATOM   704  N  N   . ASN A 1 90  ? -1.425  -18.235 -0.181  1.00 97.62 90  A 1 
ATOM   705  C  CA  . ASN A 1 90  ? -0.071  -18.018 0.131   1.00 97.37 90  A 1 
ATOM   706  C  C   . ASN A 1 90  ? 0.202   -16.725 0.844   1.00 97.73 90  A 1 
ATOM   707  O  O   . ASN A 1 90  ? 1.045   -16.626 1.675   1.00 96.97 90  A 1 
ATOM   708  C  CB  . ASN A 1 90  ? 0.794   -18.177 -1.116  1.00 96.25 90  A 1 
ATOM   709  C  CG  . ASN A 1 90  ? 0.886   -19.523 -1.588  1.00 94.60 90  A 1 
ATOM   710  O  OD1 . ASN A 1 90  ? 0.172   -20.456 -1.104  1.00 91.86 90  A 1 
ATOM   711  N  ND2 . ASN A 1 90  ? 1.507   -19.985 -2.368  1.00 90.92 90  A 1 
ATOM   712  N  N   . ALA A 1 91  ? -0.556  -15.674 0.516   1.00 97.93 91  A 1 
ATOM   713  C  CA  . ALA A 1 91  ? -0.413  -14.379 1.169   1.00 98.16 91  A 1 
ATOM   714  C  C   . ALA A 1 91  ? -0.807  -14.524 2.638   1.00 98.46 91  A 1 
ATOM   715  O  O   . ALA A 1 91  ? -0.168  -13.969 3.527   1.00 98.23 91  A 1 
ATOM   716  C  CB  . ALA A 1 91  ? -1.295  -13.338 0.491   1.00 97.79 91  A 1 
ATOM   717  N  N   . THR A 1 92  ? -1.875  -15.283 2.894   1.00 98.23 92  A 1 
ATOM   718  C  CA  . THR A 1 92  ? -2.340  -15.505 4.252   1.00 98.37 92  A 1 
ATOM   719  C  C   . THR A 1 92  ? -1.278  -16.245 5.069   1.00 98.32 92  A 1 
ATOM   720  O  O   . THR A 1 92  ? -1.022  -15.909 6.224   1.00 98.15 92  A 1 
ATOM   721  C  CB  . THR A 1 92  ? -3.653  -16.309 4.257   1.00 97.96 92  A 1 
ATOM   722  O  OG1 . THR A 1 92  ? -4.669  -15.554 3.584   1.00 94.25 92  A 1 
ATOM   723  C  CG2 . THR A 1 92  ? -4.111  -16.602 5.683   1.00 94.06 92  A 1 
ATOM   724  N  N   . ALA A 1 93  ? -0.649  -17.246 4.456   1.00 98.38 93  A 1 
ATOM   725  C  CA  . ALA A 1 93  ? 0.400   -18.004 5.129   1.00 98.26 93  A 1 
ATOM   726  C  C   . ALA A 1 93  ? 1.564   -17.084 5.494   1.00 98.31 93  A 1 
ATOM   727  O  O   . ALA A 1 93  ? 2.147   -17.197 6.569   1.00 97.95 93  A 1 
ATOM   728  C  CB  . ALA A 1 93  ? 0.884   -19.139 4.231   1.00 97.95 93  A 1 
ATOM   729  N  N   . LEU A 1 94  ? 1.881   -16.158 4.593   1.00 98.22 94  A 1 
ATOM   730  C  CA  . LEU A 1 94  ? 2.955   -15.197 4.832   1.00 98.22 94  A 1 
ATOM   731  C  C   . LEU A 1 94  ? 2.609   -14.297 6.015   1.00 98.42 94  A 1 
ATOM   732  O  O   . LEU A 1 94  ? 3.426   -14.103 6.922   1.00 98.26 94  A 1 
ATOM   733  C  CB  . LEU A 1 94  ? 3.176   -14.335 3.584   1.00 97.82 94  A 1 
ATOM   734  C  CG  . LEU A 1 94  ? 4.166   -13.176 3.729   1.00 95.93 94  A 1 
ATOM   735  C  CD1 . LEU A 1 94  ? 5.579   -13.726 3.893   1.00 93.01 94  A 1 
ATOM   736  C  CD2 . LEU A 1 94  ? 4.092   -12.278 2.495   1.00 92.43 94  A 1 
ATOM   737  N  N   . LEU A 1 95  ? 1.393   -13.761 6.024   1.00 98.55 95  A 1 
ATOM   738  C  CA  . LEU A 1 95  ? 0.960   -12.868 7.091   1.00 98.59 95  A 1 
ATOM   739  C  C   . LEU A 1 95  ? 0.894   -13.563 8.453   1.00 98.62 95  A 1 
ATOM   740  O  O   . LEU A 1 95  ? 1.148   -12.938 9.485   1.00 98.39 95  A 1 
ATOM   741  C  CB  . LEU A 1 95  ? -0.397  -12.251 6.743   1.00 98.54 95  A 1 
ATOM   742  C  CG  . LEU A 1 95  ? -0.380  -11.327 5.512   1.00 98.23 95  A 1 
ATOM   743  C  CD1 . LEU A 1 95  ? -1.803  -10.877 5.170   1.00 97.82 95  A 1 
ATOM   744  C  CD2 . LEU A 1 95  ? 0.509   -10.124 5.778   1.00 97.53 95  A 1 
ATOM   745  N  N   . LYS A 1 96  ? 0.563   -14.847 8.459   1.00 98.62 96  A 1 
ATOM   746  C  CA  . LYS A 1 96  ? 0.474   -15.591 9.713   1.00 98.56 96  A 1 
ATOM   747  C  C   . LYS A 1 96  ? 1.842   -15.745 10.385  1.00 98.46 96  A 1 
ATOM   748  O  O   . LYS A 1 96  ? 1.915   -16.063 11.569  1.00 98.00 96  A 1 
ATOM   749  C  CB  . LYS A 1 96  ? -0.168  -16.960 9.482   1.00 98.32 96  A 1 
ATOM   750  C  CG  . LYS A 1 96  ? -1.655  -16.876 9.145   1.00 95.80 96  A 1 
ATOM   751  C  CD  . LYS A 1 96  ? -2.290  -18.245 8.961   1.00 91.23 96  A 1 
ATOM   752  C  CE  . LYS A 1 96  ? -2.401  -18.996 10.269  1.00 84.20 96  A 1 
ATOM   753  N  NZ  . LYS A 1 96  ? -3.122  -20.296 10.097  1.00 75.35 96  A 1 
ATOM   754  N  N   . LYS A 1 97  ? 2.916   -15.485 9.638   1.00 98.54 97  A 1 
ATOM   755  C  CA  . LYS A 1 97  ? 4.258   -15.576 10.204  1.00 98.42 97  A 1 
ATOM   756  C  C   . LYS A 1 97  ? 4.498   -14.446 11.204  1.00 98.30 97  A 1 
ATOM   757  O  O   . LYS A 1 97  ? 5.425   -14.512 12.012  1.00 97.72 97  A 1 
ATOM   758  C  CB  . LYS A 1 97  ? 5.314   -15.528 9.095   1.00 98.29 97  A 1 
ATOM   759  C  CG  . LYS A 1 97  ? 5.302   -16.742 8.193   1.00 97.29 97  A 1 
ATOM   760  C  CD  . LYS A 1 97  ? 6.403   -16.678 7.146   1.00 94.20 97  A 1 
ATOM   761  C  CE  . LYS A 1 97  ? 6.408   -17.926 6.275   1.00 90.29 97  A 1 
ATOM   762  N  NZ  . LYS A 1 97  ? 7.485   -17.887 5.239   1.00 81.60 97  A 1 
ATOM   763  N  N   . PHE A 1 98  ? 3.658   -13.411 11.159  1.00 98.45 98  A 1 
ATOM   764  C  CA  . PHE A 1 98  ? 3.779   -12.295 12.084  1.00 98.30 98  A 1 
ATOM   765  C  C   . PHE A 1 98  ? 2.997   -12.534 13.379  1.00 97.79 98  A 1 
ATOM   766  O  O   . PHE A 1 98  ? 2.732   -11.600 14.139  1.00 96.03 98  A 1 
ATOM   767  C  CB  . PHE A 1 98  ? 3.350   -10.995 11.405  1.00 98.31 98  A 1 
ATOM   768  C  CG  . PHE A 1 98  ? 4.237   -10.608 10.245  1.00 98.50 98  A 1 
ATOM   769  C  CD1 . PHE A 1 98  ? 3.810   -10.755 8.931   1.00 98.11 98  A 1 
ATOM   770  C  CD2 . PHE A 1 98  ? 5.529   -10.143 10.477  1.00 98.13 98  A 1 
ATOM   771  C  CE1 . PHE A 1 98  ? 4.647   -10.444 7.872   1.00 97.78 98  A 1 
ATOM   772  C  CE2 . PHE A 1 98  ? 6.373   -9.830  9.420   1.00 97.81 98  A 1 
ATOM   773  C  CZ  . PHE A 1 98  ? 5.935   -9.979  8.114   1.00 98.00 98  A 1 
ATOM   774  N  N   . GLU A 1 99  ? 2.661   -13.793 13.598  1.00 96.62 99  A 1 
ATOM   775  C  CA  . GLU A 1 99  ? 2.017   -14.264 14.828  1.00 94.77 99  A 1 
ATOM   776  C  C   . GLU A 1 99  ? 1.002   -13.343 15.502  1.00 93.20 99  A 1 
ATOM   777  O  O   . GLU A 1 99  ? -0.127  -13.226 15.037  1.00 86.70 99  A 1 
ATOM   778  C  CB  . GLU A 1 99  ? 3.107   -14.699 15.806  1.00 92.42 99  A 1 
ATOM   779  C  CG  . GLU A 1 99  ? 3.921   -15.877 15.284  1.00 83.00 99  A 1 
ATOM   780  C  CD  . GLU A 1 99  ? 5.034   -16.312 16.225  1.00 78.59 99  A 1 
ATOM   781  O  OE1 . GLU A 1 99  ? 4.916   -16.088 17.448  1.00 71.56 99  A 1 
ATOM   782  O  OE2 . GLU A 1 99  ? 6.021   -16.890 15.738  1.00 71.81 99  A 1 
ATOM   783  N  N   . ASP A 1 100 ? 1.381   -12.682 16.592  1.00 94.94 100 A 1 
ATOM   784  C  CA  . ASP A 1 100 ? 0.445   -11.858 17.339  1.00 95.06 100 A 1 
ATOM   785  C  C   . ASP A 1 100 ? 0.283   -10.411 16.861  1.00 96.58 100 A 1 
ATOM   786  O  O   . ASP A 1 100 ? -0.138  -9.537  17.627  1.00 94.87 100 A 1 
ATOM   787  C  CB  . ASP A 1 100 ? 0.802   -11.888 18.837  1.00 91.75 100 A 1 
ATOM   788  C  CG  . ASP A 1 100 ? 2.213   -11.411 19.106  1.00 84.00 100 A 1 
ATOM   789  O  OD1 . ASP A 1 100 ? 3.005   -11.267 18.153  1.00 76.15 100 A 1 
ATOM   790  O  OD2 . ASP A 1 100 ? 2.537   -11.196 20.294  1.00 76.88 100 A 1 
ATOM   791  N  N   . PHE A 1 101 ? 0.588   -10.154 15.599  1.00 97.97 101 A 1 
ATOM   792  C  CA  . PHE A 1 101 ? 0.401   -8.820  15.020  1.00 98.26 101 A 1 
ATOM   793  C  C   . PHE A 1 101 ? -1.087  -8.558  14.787  1.00 98.38 101 A 1 
ATOM   794  O  O   . PHE A 1 101 ? -1.853  -9.484  14.506  1.00 97.76 101 A 1 
ATOM   795  C  CB  . PHE A 1 101 ? 1.090   -8.719  13.648  1.00 98.27 101 A 1 
ATOM   796  C  CG  . PHE A 1 101 ? 2.527   -8.290  13.697  1.00 98.34 101 A 1 
ATOM   797  C  CD1 . PHE A 1 101 ? 3.461   -8.978  14.461  1.00 97.79 101 A 1 
ATOM   798  C  CD2 . PHE A 1 101 ? 2.963   -7.223  12.914  1.00 97.77 101 A 1 
ATOM   799  C  CE1 . PHE A 1 101 ? 4.807   -8.598  14.460  1.00 97.49 101 A 1 
ATOM   800  C  CE2 . PHE A 1 101 ? 4.303   -6.841  12.900  1.00 97.59 101 A 1 
ATOM   801  C  CZ  . PHE A 1 101 ? 5.226   -7.527  13.675  1.00 98.06 101 A 1 
ATOM   802  N  N   . PHE A 1 102 ? -1.487  -7.288  14.883  1.00 98.41 102 A 1 
ATOM   803  C  CA  . PHE A 1 102 ? -2.835  -6.878  14.521  1.00 98.53 102 A 1 
ATOM   804  C  C   . PHE A 1 102 ? -2.692  -6.551  13.036  1.00 98.78 102 A 1 
ATOM   805  O  O   . PHE A 1 102 ? -2.031  -5.581  12.665  1.00 98.65 102 A 1 
ATOM   806  C  CB  . PHE A 1 102 ? -3.257  -5.623  15.303  1.00 98.50 102 A 1 
ATOM   807  C  CG  . PHE A 1 102 ? -4.606  -5.088  14.899  1.00 98.49 102 A 1 
ATOM   808  C  CD1 . PHE A 1 102 ? -5.764  -5.819  15.158  1.00 98.18 102 A 1 
ATOM   809  C  CD2 . PHE A 1 102 ? -4.718  -3.860  14.266  1.00 98.17 102 A 1 
ATOM   810  C  CE1 . PHE A 1 102 ? -7.013  -5.328  14.790  1.00 97.83 102 A 1 
ATOM   811  C  CE2 . PHE A 1 102 ? -5.966  -3.357  13.898  1.00 97.90 102 A 1 
ATOM   812  C  CZ  . PHE A 1 102 ? -7.103  -4.095  14.163  1.00 98.04 102 A 1 
ATOM   813  N  N   . ILE A 1 103 ? -3.271  -7.387  12.178  1.00 98.88 103 A 1 
ATOM   814  C  CA  . ILE A 1 103 ? -3.136  -7.230  10.733  1.00 98.81 103 A 1 
ATOM   815  C  C   . ILE A 1 103 ? -4.427  -6.768  10.057  1.00 98.82 103 A 1 
ATOM   816  O  O   . ILE A 1 103 ? -5.510  -7.270  10.352  1.00 98.74 103 A 1 
ATOM   817  C  CB  . ILE A 1 103 ? -2.649  -8.553  10.102  1.00 98.62 103 A 1 
ATOM   818  C  CG1 . ILE A 1 103 ? -1.251  -8.877  10.645  1.00 96.78 103 A 1 
ATOM   819  C  CG2 . ILE A 1 103 ? -2.627  -8.465  8.582   1.00 98.08 103 A 1 
ATOM   820  C  CD1 . ILE A 1 103 ? -0.707  -10.227 10.223  1.00 90.66 103 A 1 
ATOM   821  N  N   . ILE A 1 104 ? -4.286  -5.787  9.161   1.00 98.85 104 A 1 
ATOM   822  C  CA  . ILE A 1 104 ? -5.406  -5.217  8.432   1.00 98.88 104 A 1 
ATOM   823  C  C   . ILE A 1 104 ? -5.227  -5.543  6.952   1.00 98.81 104 A 1 
ATOM   824  O  O   . ILE A 1 104 ? -4.559  -4.813  6.221   1.00 98.78 104 A 1 
ATOM   825  C  CB  . ILE A 1 104 ? -5.428  -3.676  8.628   1.00 98.85 104 A 1 
ATOM   826  C  CG1 . ILE A 1 104 ? -5.449  -3.339  10.128  1.00 98.44 104 A 1 
ATOM   827  C  CG2 . ILE A 1 104 ? -6.628  -3.056  7.921   1.00 98.58 104 A 1 
ATOM   828  C  CD1 . ILE A 1 104 ? -5.010  -1.923  10.440  1.00 97.05 104 A 1 
ATOM   829  N  N   . PRO A 1 105 ? -5.806  -6.659  6.478   1.00 98.83 105 A 1 
ATOM   830  C  CA  . PRO A 1 105 ? -5.642  -7.101  5.092   1.00 98.87 105 A 1 
ATOM   831  C  C   . PRO A 1 105 ? -6.656  -6.531  4.103   1.00 98.86 105 A 1 
ATOM   832  O  O   . PRO A 1 105 ? -7.747  -6.111  4.481   1.00 98.55 105 A 1 
ATOM   833  C  CB  . PRO A 1 105 ? -5.791  -8.614  5.218   1.00 98.69 105 A 1 
ATOM   834  C  CG  . PRO A 1 105 ? -6.873  -8.736  6.251   1.00 98.16 105 A 1 
ATOM   835  C  CD  . PRO A 1 105 ? -6.505  -7.680  7.280   1.00 98.72 105 A 1 
ATOM   836  N  N   . MET A 1 106 ? -6.277  -6.517  2.822   1.00 98.69 106 A 1 
ATOM   837  C  CA  . MET A 1 106 ? -7.164  -6.051  1.767   1.00 98.54 106 A 1 
ATOM   838  C  C   . MET A 1 106 ? -6.776  -6.684  0.436   1.00 98.66 106 A 1 
ATOM   839  O  O   . MET A 1 106 ? -5.761  -7.379  0.345   1.00 98.03 106 A 1 
ATOM   840  C  CB  . MET A 1 106 ? -7.124  -4.519  1.636   1.00 96.71 106 A 1 
ATOM   841  C  CG  . MET A 1 106 ? -5.851  -3.989  0.991   1.00 93.34 106 A 1 
ATOM   842  S  SD  . MET A 1 106 ? -5.848  -2.186  0.816   1.00 95.57 106 A 1 
ATOM   843  C  CE  . MET A 1 106 ? -5.656  -1.697  2.515   1.00 91.21 106 A 1 
ATOM   844  N  N   . LEU A 1 107 ? -7.591  -6.432  -0.587  1.00 98.66 107 A 1 
ATOM   845  C  CA  . LEU A 1 107 ? -7.332  -6.940  -1.926  1.00 98.40 107 A 1 
ATOM   846  C  C   . LEU A 1 107 ? -6.878  -5.816  -2.850  1.00 98.49 107 A 1 
ATOM   847  O  O   . LEU A 1 107 ? -7.339  -4.681  -2.725  1.00 97.97 107 A 1 
ATOM   848  C  CB  . LEU A 1 107 ? -8.599  -7.568  -2.506  1.00 98.10 107 A 1 
ATOM   849  C  CG  . LEU A 1 107 ? -9.133  -8.834  -1.838  1.00 97.79 107 A 1 
ATOM   850  C  CD1 . LEU A 1 107 ? -10.527 -9.133  -2.360  1.00 97.15 107 A 1 
ATOM   851  C  CD2 . LEU A 1 107 ? -8.192  -9.995  -2.100  1.00 96.79 107 A 1 
ATOM   852  N  N   . GLY A 1 108 ? -5.973  -6.138  -3.774  1.00 98.40 108 A 1 
ATOM   853  C  CA  . GLY A 1 108 ? -5.512  -5.179  -4.764  1.00 98.37 108 A 1 
ATOM   854  C  C   . GLY A 1 108 ? -6.173  -5.512  -6.095  1.00 98.01 108 A 1 
ATOM   855  O  O   . GLY A 1 108 ? -6.896  -6.502  -6.200  1.00 97.26 108 A 1 
ATOM   856  N  N   . ASN A 1 109 ? -5.938  -4.704  -7.125  1.00 97.99 109 A 1 
ATOM   857  C  CA  . ASN A 1 109 ? -6.567  -4.926  -8.421  1.00 97.55 109 A 1 
ATOM   858  C  C   . ASN A 1 109 ? -6.117  -6.184  -9.153  1.00 97.19 109 A 1 
ATOM   859  O  O   . ASN A 1 109 ? -6.791  -6.644  -10.078 1.00 96.02 109 A 1 
ATOM   860  C  CB  . ASN A 1 109 ? -6.398  -3.701  -9.332  1.00 97.23 109 A 1 
ATOM   861  C  CG  . ASN A 1 109 ? -4.959  -3.324  -9.562  1.00 97.04 109 A 1 
ATOM   862  O  OD1 . ASN A 1 109 ? -4.268  -2.886  -8.648  1.00 94.61 109 A 1 
ATOM   863  N  ND2 . ASN A 1 109 ? -4.498  -3.479  -10.799 1.00 93.97 109 A 1 
ATOM   864  N  N   . HIS A 1 110 ? -4.984  -6.756  -8.751  1.00 97.11 110 A 1 
ATOM   865  C  CA  . HIS A 1 110 ? -4.515  -7.999  -9.360  1.00 96.56 110 A 1 
ATOM   866  C  C   . HIS A 1 110 ? -4.975  -9.223  -8.580  1.00 96.64 110 A 1 
ATOM   867  O  O   . HIS A 1 110 ? -4.766  -10.356 -9.014  1.00 95.44 110 A 1 
ATOM   868  C  CB  . HIS A 1 110 ? -2.985  -8.002  -9.457  1.00 96.16 110 A 1 
ATOM   869  C  CG  . HIS A 1 110 ? -2.442  -7.115  -10.533 1.00 95.40 110 A 1 
ATOM   870  N  ND1 . HIS A 1 110 ? -2.297  -7.530  -11.837 1.00 89.06 110 A 1 
ATOM   871  C  CD2 . HIS A 1 110 ? -2.029  -5.830  -10.504 1.00 88.61 110 A 1 
ATOM   872  C  CE1 . HIS A 1 110 ? -1.811  -6.534  -12.564 1.00 88.67 110 A 1 
ATOM   873  N  NE2 . HIS A 1 110 ? -1.647  -5.496  -11.786 1.00 90.37 110 A 1 
ATOM   874  N  N   . ASP A 1 111 ? -5.605  -8.993  -7.430  1.00 96.96 111 A 1 
ATOM   875  C  CA  . ASP A 1 111 ? -6.046  -10.090 -6.575  1.00 97.07 111 A 1 
ATOM   876  C  C   . ASP A 1 111 ? -7.449  -10.606 -6.896  1.00 96.75 111 A 1 
ATOM   877  O  O   . ASP A 1 111 ? -8.226  -10.940 -6.000  1.00 95.64 111 A 1 
ATOM   878  C  CB  . ASP A 1 111 ? -5.959  -9.668  -5.111  1.00 97.30 111 A 1 
ATOM   879  C  CG  . ASP A 1 111 ? -4.549  -9.267  -4.709  1.00 97.54 111 A 1 
ATOM   880  O  OD1 . ASP A 1 111 ? -3.586  -9.818  -5.283  1.00 96.59 111 A 1 
ATOM   881  O  OD2 . ASP A 1 111 ? -4.407  -8.410  -3.813  1.00 96.76 111 A 1 
ATOM   882  N  N   . VAL A 1 112 ? -7.773  -10.686 -8.189  1.00 96.30 112 A 1 
ATOM   883  C  CA  . VAL A 1 112 ? -9.070  -11.170 -8.637  1.00 95.85 112 A 1 
ATOM   884  C  C   . VAL A 1 112 ? -8.919  -11.670 -10.069 1.00 95.19 112 A 1 
ATOM   885  O  O   . VAL A 1 112 ? -7.967  -11.313 -10.767 1.00 94.11 112 A 1 
ATOM   886  C  CB  . VAL A 1 112 ? -10.139 -10.045 -8.589  1.00 95.55 112 A 1 
ATOM   887  C  CG1 . VAL A 1 112 ? -9.775  -8.921  -9.559  1.00 94.04 112 A 1 
ATOM   888  C  CG2 . VAL A 1 112 ? -11.523 -10.601 -8.911  1.00 94.20 112 A 1 
ATOM   889  N  N   . TYR A 1 113 ? -9.844  -12.536 -10.497 1.00 94.19 113 A 1 
ATOM   890  C  CA  . TYR A 1 113 ? -9.823  -13.026 -11.875 1.00 93.23 113 A 1 
ATOM   891  C  C   . TYR A 1 113 ? -11.179 -12.777 -12.514 1.00 92.59 113 A 1 
ATOM   892  O  O   . TYR A 1 113 ? -12.209 -13.171 -11.965 1.00 89.41 113 A 1 
ATOM   893  C  CB  . TYR A 1 113 ? -9.517  -14.524 -11.916 1.00 92.04 113 A 1 
ATOM   894  C  CG  . TYR A 1 113 ? -9.620  -15.072 -13.322 1.00 90.84 113 A 1 
ATOM   895  C  CD1 . TYR A 1 113 ? -8.584  -14.874 -14.246 1.00 88.81 113 A 1 
ATOM   896  C  CD2 . TYR A 1 113 ? -10.776 -15.719 -13.766 1.00 88.36 113 A 1 
ATOM   897  C  CE1 . TYR A 1 113 ? -8.695  -15.308 -15.560 1.00 86.12 113 A 1 
ATOM   898  C  CE2 . TYR A 1 113 ? -10.896 -16.153 -15.077 1.00 86.15 113 A 1 
ATOM   899  C  CZ  . TYR A 1 113 ? -9.851  -15.948 -15.964 1.00 85.58 113 A 1 
ATOM   900  O  OH  . TYR A 1 113 ? -9.967  -16.375 -17.267 1.00 82.29 113 A 1 
ATOM   901  N  N   . PRO A 1 114 ? -11.202 -12.146 -13.696 1.00 92.38 114 A 1 
ATOM   902  C  CA  . PRO A 1 114 ? -10.072 -11.541 -14.402 1.00 92.26 114 A 1 
ATOM   903  C  C   . PRO A 1 114 ? -9.527  -10.332 -13.643 1.00 92.98 114 A 1 
ATOM   904  O  O   . PRO A 1 114 ? -10.241 -9.731  -12.846 1.00 91.93 114 A 1 
ATOM   905  C  CB  . PRO A 1 114 ? -10.669 -11.113 -15.746 1.00 90.33 114 A 1 
ATOM   906  C  CG  . PRO A 1 114 ? -11.859 -11.998 -15.923 1.00 88.01 114 A 1 
ATOM   907  C  CD  . PRO A 1 114 ? -12.419 -12.097 -14.524 1.00 90.30 114 A 1 
ATOM   908  N  N   . ALA A 1 115 ? -8.281  -9.977  -13.906 1.00 92.80 115 A 1 
ATOM   909  C  CA  . ALA A 1 115 ? -7.658  -8.847  -13.225 1.00 93.53 115 A 1 
ATOM   910  C  C   . ALA A 1 115 ? -8.495  -7.576  -13.370 1.00 94.44 115 A 1 
ATOM   911  O  O   . ALA A 1 115 ? -9.089  -7.329  -14.419 1.00 93.56 115 A 1 
ATOM   912  C  CB  . ALA A 1 115 ? -6.252  -8.605  -13.774 1.00 92.38 115 A 1 
ATOM   913  N  N   . ASN A 1 116 ? -8.569  -6.785  -12.296 1.00 95.24 116 A 1 
ATOM   914  C  CA  . ASN A 1 116 ? -9.290  -5.519  -12.259 1.00 95.61 116 A 1 
ATOM   915  C  C   . ASN A 1 116 ? -10.809 -5.599  -12.217 1.00 95.94 116 A 1 
ATOM   916  O  O   . ASN A 1 116 ? -11.472 -4.614  -11.894 1.00 95.12 116 A 1 
ATOM   917  C  CB  . ASN A 1 116 ? -8.891  -4.610  -13.440 1.00 95.47 116 A 1 
ATOM   918  C  CG  . ASN A 1 116 ? -7.394  -4.449  -13.582 1.00 95.17 116 A 1 
ATOM   919  O  OD1 . ASN A 1 116 ? -6.675  -4.302  -12.596 1.00 92.05 116 A 1 
ATOM   920  N  ND2 . ASN A 1 116 ? -6.913  -4.467  -14.818 1.00 91.50 116 A 1 
ATOM   921  N  N   . GLN A 1 117 ? -11.360 -6.759  -12.528 1.00 95.56 117 A 1 
ATOM   922  C  CA  . GLN A 1 117 ? -12.813 -6.912  -12.591 1.00 95.11 117 A 1 
ATOM   923  C  C   . GLN A 1 117 ? -13.381 -7.382  -11.252 1.00 94.65 117 A 1 
ATOM   924  O  O   . GLN A 1 117 ? -13.437 -8.572  -10.961 1.00 92.38 117 A 1 
ATOM   925  C  CB  . GLN A 1 117 ? -13.185 -7.897  -13.700 1.00 94.55 117 A 1 
ATOM   926  C  CG  . GLN A 1 117 ? -12.477 -7.622  -15.040 1.00 93.51 117 A 1 
ATOM   927  C  CD  . GLN A 1 117 ? -12.582 -6.180  -15.484 1.00 93.43 117 A 1 
ATOM   928  O  OE1 . GLN A 1 117 ? -13.664 -5.583  -15.477 1.00 88.91 117 A 1 
ATOM   929  N  NE2 . GLN A 1 117 ? -11.453 -5.599  -15.864 1.00 87.72 117 A 1 
ATOM   930  N  N   . MET A 1 118 ? -13.817 -6.418  -10.442 1.00 94.28 118 A 1 
ATOM   931  C  CA  . MET A 1 118 ? -14.273 -6.724  -9.093  1.00 93.77 118 A 1 
ATOM   932  C  C   . MET A 1 118 ? -15.557 -5.992  -8.726  1.00 92.58 118 A 1 
ATOM   933  O  O   . MET A 1 118 ? -15.569 -4.771  -8.610  1.00 84.54 118 A 1 
ATOM   934  C  CB  . MET A 1 118 ? -13.156 -6.349  -8.109  1.00 91.45 118 A 1 
ATOM   935  C  CG  . MET A 1 118 ? -13.350 -6.840  -6.702  1.00 87.02 118 A 1 
ATOM   936  S  SD  . MET A 1 118 ? -11.993 -6.315  -5.604  1.00 89.06 118 A 1 
ATOM   937  C  CE  . MET A 1 118 ? -10.645 -7.322  -6.208  1.00 84.56 118 A 1 
ATOM   938  N  N   . ALA A 1 119 ? -16.635 -6.750  -8.547  1.00 90.56 119 A 1 
ATOM   939  C  CA  . ALA A 1 119 ? -17.925 -6.201  -8.138  1.00 89.13 119 A 1 
ATOM   940  C  C   . ALA A 1 119 ? -18.930 -7.345  -7.970  1.00 88.15 119 A 1 
ATOM   941  O  O   . ALA A 1 119 ? -18.571 -8.431  -7.530  1.00 77.49 119 A 1 
ATOM   942  C  CB  . ALA A 1 119 ? -18.425 -5.175  -9.152  1.00 83.43 119 A 1 
ATOM   943  N  N   . ILE A 1 120 ? -20.186 -7.101  -8.328  1.00 82.03 120 A 1 
ATOM   944  C  CA  . ILE A 1 120 ? -21.235 -8.086  -8.140  1.00 76.96 120 A 1 
ATOM   945  C  C   . ILE A 1 120 ? -21.013 -9.404  -8.882  1.00 77.28 120 A 1 
ATOM   946  O  O   . ILE A 1 120 ? -21.344 -10.478 -8.370  1.00 70.00 120 A 1 
ATOM   947  C  CB  . ILE A 1 120 ? -22.624 -7.493  -8.520  1.00 70.81 120 A 1 
ATOM   948  C  CG1 . ILE A 1 120 ? -23.756 -8.412  -8.055  1.00 64.36 120 A 1 
ATOM   949  C  CG2 . ILE A 1 120 ? -22.706 -7.258  -10.034 1.00 63.40 120 A 1 
ATOM   950  C  CD1 . ILE A 1 120 ? -23.849 -8.551  -6.548  1.00 58.67 120 A 1 
ATOM   951  N  N   . ASN A 1 121 ? -20.438 -9.332  -10.084 1.00 77.84 121 A 1 
ATOM   952  C  CA  . ASN A 1 121 ? -20.204 -10.544 -10.868 1.00 73.81 121 A 1 
ATOM   953  C  C   . ASN A 1 121 ? -19.001 -11.355 -10.395 1.00 76.27 121 A 1 
ATOM   954  O  O   . ASN A 1 121 ? -18.741 -12.442 -10.909 1.00 71.60 121 A 1 
ATOM   955  C  CB  . ASN A 1 121 ? -20.040 -10.204 -12.356 1.00 70.08 121 A 1 
ATOM   956  C  CG  . ASN A 1 121 ? -21.320 -9.683  -12.977 1.00 65.08 121 A 1 
ATOM   957  O  OD1 . ASN A 1 121 ? -22.414 -10.010 -12.542 1.00 59.88 121 A 1 
ATOM   958  N  ND2 . ASN A 1 121 ? -21.167 -8.857  -14.008 1.00 58.38 121 A 1 
ATOM   959  N  N   . SER A 1 122 ? -18.267 -10.823 -9.436  1.00 79.58 122 A 1 
ATOM   960  C  CA  . SER A 1 122 ? -17.096 -11.509 -8.923  1.00 77.07 122 A 1 
ATOM   961  C  C   . SER A 1 122 ? -17.092 -11.560 -7.394  1.00 81.63 122 A 1 
ATOM   962  O  O   . SER A 1 122 ? -16.036 -11.522 -6.762  1.00 76.73 122 A 1 
ATOM   963  C  CB  . SER A 1 122 ? -15.824 -10.822 -9.424  1.00 70.00 122 A 1 
ATOM   964  O  OG  . SER A 1 122 ? -15.842 -9.439  -9.128  1.00 65.28 122 A 1 
ATOM   965  N  N   . GLN A 1 123 ? -18.279 -11.648 -6.787  1.00 87.44 123 A 1 
ATOM   966  C  CA  . GLN A 1 123 ? -18.362 -11.683 -5.332  1.00 88.76 123 A 1 
ATOM   967  C  C   . GLN A 1 123 ? -17.672 -12.900 -4.723  1.00 91.80 123 A 1 
ATOM   968  O  O   . GLN A 1 123 ? -17.395 -12.924 -3.526  1.00 90.20 123 A 1 
ATOM   969  C  CB  . GLN A 1 123 ? -19.814 -11.631 -4.859  1.00 84.82 123 A 1 
ATOM   970  C  CG  . GLN A 1 123 ? -20.402 -10.225 -4.862  1.00 75.19 123 A 1 
ATOM   971  C  CD  . GLN A 1 123 ? -21.491 -10.055 -3.828  1.00 69.90 123 A 1 
ATOM   972  O  OE1 . GLN A 1 123 ? -22.264 -10.982 -3.558  1.00 64.06 123 A 1 
ATOM   973  N  NE2 . GLN A 1 123 ? -21.550 -8.876  -3.216  1.00 60.32 123 A 1 
ATOM   974  N  N   . TRP A 1 124 ? -17.384 -13.907 -5.562  1.00 93.02 124 A 1 
ATOM   975  C  CA  . TRP A 1 124 ? -16.685 -15.089 -5.076  1.00 94.16 124 A 1 
ATOM   976  C  C   . TRP A 1 124 ? -15.355 -14.684 -4.434  1.00 95.51 124 A 1 
ATOM   977  O  O   . TRP A 1 124 ? -14.904 -15.325 -3.485  1.00 94.92 124 A 1 
ATOM   978  C  CB  . TRP A 1 124 ? -16.411 -16.076 -6.221  1.00 92.42 124 A 1 
ATOM   979  C  CG  . TRP A 1 124 ? -15.486 -15.528 -7.275  1.00 89.26 124 A 1 
ATOM   980  C  CD1 . TRP A 1 124 ? -15.845 -14.890 -8.430  1.00 84.54 124 A 1 
ATOM   981  C  CD2 . TRP A 1 124 ? -14.048 -15.533 -7.254  1.00 88.99 124 A 1 
ATOM   982  N  NE1 . TRP A 1 124 ? -14.723 -14.490 -9.121  1.00 81.36 124 A 1 
ATOM   983  C  CE2 . TRP A 1 124 ? -13.606 -14.868 -8.417  1.00 85.94 124 A 1 
ATOM   984  C  CE3 . TRP A 1 124 ? -13.095 -16.035 -6.356  1.00 82.05 124 A 1 
ATOM   985  C  CZ2 . TRP A 1 124 ? -12.250 -14.684 -8.708  1.00 82.57 124 A 1 
ATOM   986  C  CZ3 . TRP A 1 124 ? -11.741 -15.850 -6.645  1.00 82.07 124 A 1 
ATOM   987  C  CH2 . TRP A 1 124 ? -11.333 -15.181 -7.807  1.00 81.38 124 A 1 
ATOM   988  N  N   . ILE A 1 125 ? -14.741 -13.626 -4.941  1.00 95.21 125 A 1 
ATOM   989  C  CA  . ILE A 1 125 ? -13.449 -13.199 -4.410  1.00 96.10 125 A 1 
ATOM   990  C  C   . ILE A 1 125 ? -13.567 -12.654 -2.990  1.00 97.08 125 A 1 
ATOM   991  O  O   . ILE A 1 125 ? -12.673 -12.848 -2.171  1.00 97.10 125 A 1 
ATOM   992  C  CB  . ILE A 1 125 ? -12.767 -12.135 -5.328  1.00 95.01 125 A 1 
ATOM   993  C  CG1 . ILE A 1 125 ? -11.304 -11.940 -4.891  1.00 91.90 125 A 1 
ATOM   994  C  CG2 . ILE A 1 125 ? -13.505 -10.799 -5.266  1.00 91.59 125 A 1 
ATOM   995  C  CD1 . ILE A 1 125 ? -10.468 -13.187 -4.989  1.00 87.85 125 A 1 
ATOM   996  N  N   . PHE A 1 126 ? -14.675 -11.973 -2.692  1.00 96.71 126 A 1 
ATOM   997  C  CA  . PHE A 1 126 ? -14.868 -11.426 -1.359  1.00 97.27 126 A 1 
ATOM   998  C  C   . PHE A 1 126 ? -15.123 -12.551 -0.353  1.00 97.50 126 A 1 
ATOM   999  O  O   . PHE A 1 126 ? -14.606 -12.525 0.762   1.00 97.22 126 A 1 
ATOM   1000 C  CB  . PHE A 1 126 ? -16.035 -10.432 -1.343  1.00 97.01 126 A 1 
ATOM   1001 C  CG  . PHE A 1 126 ? -15.911 -9.337  -2.368  1.00 97.12 126 A 1 
ATOM   1002 C  CD1 . PHE A 1 126 ? -14.710 -8.653  -2.549  1.00 95.91 126 A 1 
ATOM   1003 C  CD2 . PHE A 1 126 ? -16.997 -8.981  -3.166  1.00 95.74 126 A 1 
ATOM   1004 C  CE1 . PHE A 1 126 ? -14.589 -7.653  -3.503  1.00 95.14 126 A 1 
ATOM   1005 C  CE2 . PHE A 1 126 ? -16.887 -7.979  -4.120  1.00 95.04 126 A 1 
ATOM   1006 C  CZ  . PHE A 1 126 ? -15.683 -7.314  -4.295  1.00 95.72 126 A 1 
ATOM   1007 N  N   . GLN A 1 127 ? -15.907 -13.536 -0.766  1.00 96.80 127 A 1 
ATOM   1008 C  CA  . GLN A 1 127 ? -16.204 -14.686 0.082   1.00 96.87 127 A 1 
ATOM   1009 C  C   . GLN A 1 127 ? -14.921 -15.471 0.350   1.00 97.54 127 A 1 
ATOM   1010 O  O   . GLN A 1 127 ? -14.605 -15.792 1.499   1.00 97.35 127 A 1 
ATOM   1011 C  CB  . GLN A 1 127 ? -17.234 -15.591 -0.607  1.00 95.85 127 A 1 
ATOM   1012 C  CG  . GLN A 1 127 ? -17.568 -16.883 0.147   1.00 85.77 127 A 1 
ATOM   1013 C  CD  . GLN A 1 127 ? -18.413 -16.633 1.385   1.00 80.04 127 A 1 
ATOM   1014 O  OE1 . GLN A 1 127 ? -19.251 -15.731 1.414   1.00 72.83 127 A 1 
ATOM   1015 N  NE2 . GLN A 1 127 ? -18.207 -17.456 2.398   1.00 68.17 127 A 1 
ATOM   1016 N  N   . PHE A 1 128 ? -14.185 -15.769 -0.721  1.00 97.48 128 A 1 
ATOM   1017 C  CA  . PHE A 1 128 ? -12.951 -16.539 -0.606  1.00 97.66 128 A 1 
ATOM   1018 C  C   . PHE A 1 128 ? -11.893 -15.825 0.232   1.00 98.09 128 A 1 
ATOM   1019 O  O   . PHE A 1 128 ? -11.301 -16.407 1.140   1.00 97.89 128 A 1 
ATOM   1020 C  CB  . PHE A 1 128 ? -12.386 -16.848 -1.989  1.00 97.53 128 A 1 
ATOM   1021 C  CG  . PHE A 1 128 ? -11.148 -17.715 -1.964  1.00 97.54 128 A 1 
ATOM   1022 C  CD1 . PHE A 1 128 ? -11.244 -19.086 -1.776  1.00 96.95 128 A 1 
ATOM   1023 C  CD2 . PHE A 1 128 ? -9.885  -17.144 -2.093  1.00 96.84 128 A 1 
ATOM   1024 C  CE1 . PHE A 1 128 ? -10.104 -19.878 -1.721  1.00 96.22 128 A 1 
ATOM   1025 C  CE2 . PHE A 1 128 ? -8.735  -17.943 -2.039  1.00 96.28 128 A 1 
ATOM   1026 C  CZ  . PHE A 1 128 ? -8.848  -19.308 -1.858  1.00 96.42 128 A 1 
ATOM   1027 N  N   . ALA A 1 129 ? -11.626 -14.560 -0.088  1.00 97.99 129 A 1 
ATOM   1028 C  CA  . ALA A 1 129 ? -10.613 -13.797 0.635   1.00 98.23 129 A 1 
ATOM   1029 C  C   . ALA A 1 129 ? -10.986 -13.612 2.101   1.00 98.59 129 A 1 
ATOM   1030 O  O   . ALA A 1 129 ? -10.124 -13.662 2.974   1.00 98.45 129 A 1 
ATOM   1031 C  CB  . ALA A 1 129 ? -10.387 -12.446 -0.037  1.00 98.00 129 A 1 
ATOM   1032 N  N   . ALA A 1 130 ? -12.275 -13.401 2.376   1.00 98.24 130 A 1 
ATOM   1033 C  CA  . ALA A 1 130 ? -12.719 -13.228 3.752   1.00 98.37 130 A 1 
ATOM   1034 C  C   . ALA A 1 130 ? -12.434 -14.503 4.546   1.00 98.50 130 A 1 
ATOM   1035 O  O   . ALA A 1 130 ? -12.035 -14.445 5.707   1.00 98.41 130 A 1 
ATOM   1036 C  CB  . ALA A 1 130 ? -14.208 -12.911 3.794   1.00 98.10 130 A 1 
ATOM   1037 N  N   . GLU A 1 131 ? -12.648 -15.658 3.912   1.00 98.48 131 A 1 
ATOM   1038 C  CA  . GLU A 1 131 ? -12.394 -16.941 4.574   1.00 98.38 131 A 1 
ATOM   1039 C  C   . GLU A 1 131 ? -10.904 -17.135 4.828   1.00 98.57 131 A 1 
ATOM   1040 O  O   . GLU A 1 131 ? -10.511 -17.644 5.876   1.00 98.29 131 A 1 
ATOM   1041 C  CB  . GLU A 1 131 ? -12.946 -18.085 3.713   1.00 97.71 131 A 1 
ATOM   1042 C  CG  . GLU A 1 131 ? -14.468 -18.081 3.618   1.00 86.54 131 A 1 
ATOM   1043 C  CD  . GLU A 1 131 ? -15.011 -19.123 2.643   1.00 80.38 131 A 1 
ATOM   1044 O  OE1 . GLU A 1 131 ? -14.213 -19.701 1.875   1.00 75.62 131 A 1 
ATOM   1045 O  OE2 . GLU A 1 131 ? -16.241 -19.343 2.645   1.00 75.72 131 A 1 
ATOM   1046 N  N   . GLN A 1 132 ? -10.072 -16.719 3.883   1.00 98.53 132 A 1 
ATOM   1047 C  CA  . GLN A 1 132 ? -8.628  -16.852 4.045   1.00 98.67 132 A 1 
ATOM   1048 C  C   . GLN A 1 132 ? -8.091  -15.874 5.092   1.00 98.61 132 A 1 
ATOM   1049 O  O   . GLN A 1 132 ? -7.259  -16.240 5.923   1.00 98.42 132 A 1 
ATOM   1050 C  CB  . GLN A 1 132 ? -7.908  -16.628 2.714   1.00 98.46 132 A 1 
ATOM   1051 C  CG  . GLN A 1 132 ? -8.221  -17.675 1.644   1.00 97.19 132 A 1 
ATOM   1052 C  CD  . GLN A 1 132 ? -7.950  -19.082 2.125   1.00 96.18 132 A 1 
ATOM   1053 O  OE1 . GLN A 1 132 ? -6.883  -19.367 2.669   1.00 89.04 132 A 1 
ATOM   1054 N  NE2 . GLN A 1 132 ? -8.914  -19.968 1.937   1.00 87.43 132 A 1 
ATOM   1055 N  N   . PHE A 1 133 ? -8.574  -14.625 5.060   1.00 98.75 133 A 1 
ATOM   1056 C  CA  . PHE A 1 133 ? -8.127  -13.600 5.997   1.00 98.75 133 A 1 
ATOM   1057 C  C   . PHE A 1 133 ? -8.823  -13.683 7.363   1.00 98.76 133 A 1 
ATOM   1058 O  O   . PHE A 1 133 ? -8.511  -12.897 8.268   1.00 98.51 133 A 1 
ATOM   1059 C  CB  . PHE A 1 133 ? -8.366  -12.194 5.422   1.00 98.72 133 A 1 
ATOM   1060 C  CG  . PHE A 1 133 ? -7.544  -11.876 4.191   1.00 98.67 133 A 1 
ATOM   1061 C  CD1 . PHE A 1 133 ? -6.243  -12.345 4.045   1.00 98.22 133 A 1 
ATOM   1062 C  CD2 . PHE A 1 133 ? -8.067  -11.047 3.198   1.00 98.03 133 A 1 
ATOM   1063 C  CE1 . PHE A 1 133 ? -5.490  -12.013 2.925   1.00 97.61 133 A 1 
ATOM   1064 C  CE2 . PHE A 1 133 ? -7.315  -10.714 2.082   1.00 97.53 133 A 1 
ATOM   1065 C  CZ  . PHE A 1 133 ? -6.021  -11.190 1.938   1.00 97.77 133 A 1 
ATOM   1066 N  N   . ALA A 1 134 ? -9.758  -14.601 7.518   1.00 98.73 134 A 1 
ATOM   1067 C  CA  . ALA A 1 134 ? -10.526 -14.747 8.746   1.00 98.63 134 A 1 
ATOM   1068 C  C   . ALA A 1 134 ? -9.713  -14.700 10.053  1.00 98.68 134 A 1 
ATOM   1069 O  O   . ALA A 1 134 ? -10.157 -14.086 11.025  1.00 98.31 134 A 1 
ATOM   1070 C  CB  . ALA A 1 134 ? -11.361 -16.029 8.698   1.00 98.36 134 A 1 
ATOM   1071 N  N   . PRO A 1 135 ? -8.530  -15.327 10.100  1.00 98.51 135 A 1 
ATOM   1072 C  CA  . PRO A 1 135 ? -7.736  -15.290 11.330  1.00 98.37 135 A 1 
ATOM   1073 C  C   . PRO A 1 135 ? -7.378  -13.875 11.791  1.00 98.49 135 A 1 
ATOM   1074 O  O   . PRO A 1 135 ? -7.083  -13.657 12.969  1.00 97.86 135 A 1 
ATOM   1075 C  CB  . PRO A 1 135 ? -6.479  -16.086 10.968  1.00 97.71 135 A 1 
ATOM   1076 C  CG  . PRO A 1 135 ? -6.972  -17.052 9.938   1.00 96.12 135 A 1 
ATOM   1077 C  CD  . PRO A 1 135 ? -7.892  -16.205 9.099   1.00 98.00 135 A 1 
ATOM   1078 N  N   . PHE A 1 136 ? -7.405  -12.908 10.869  1.00 98.79 136 A 1 
ATOM   1079 C  CA  . PHE A 1 136 ? -7.042  -11.530 11.187  1.00 98.78 136 A 1 
ATOM   1080 C  C   . PHE A 1 136 ? -8.245  -10.609 11.385  1.00 98.70 136 A 1 
ATOM   1081 O  O   . PHE A 1 136 ? -8.092  -9.456  11.796  1.00 98.37 136 A 1 
ATOM   1082 C  CB  . PHE A 1 136 ? -6.180  -10.945 10.065  1.00 98.71 136 A 1 
ATOM   1083 C  CG  . PHE A 1 136 ? -5.098  -11.865 9.560   1.00 98.68 136 A 1 
ATOM   1084 C  CD1 . PHE A 1 136 ? -4.089  -12.308 10.411  1.00 98.29 136 A 1 
ATOM   1085 C  CD2 . PHE A 1 136 ? -5.098  -12.290 8.232   1.00 98.25 136 A 1 
ATOM   1086 C  CE1 . PHE A 1 136 ? -3.099  -13.168 9.951   1.00 97.79 136 A 1 
ATOM   1087 C  CE2 . PHE A 1 136 ? -4.108  -13.144 7.772   1.00 97.78 136 A 1 
ATOM   1088 C  CZ  . PHE A 1 136 ? -3.105  -13.589 8.625   1.00 97.94 136 A 1 
ATOM   1089 N  N   . LEU A 1 137 ? -9.426  -11.096 11.088  1.00 98.74 137 A 1 
ATOM   1090 C  CA  . LEU A 1 137 ? -10.628 -10.274 11.113  1.00 98.78 137 A 1 
ATOM   1091 C  C   . LEU A 1 137 ? -11.628 -10.596 12.216  1.00 98.65 137 A 1 
ATOM   1092 O  O   . LEU A 1 137 ? -11.755 -11.736 12.647  1.00 98.21 137 A 1 
ATOM   1093 C  CB  . LEU A 1 137 ? -11.345 -10.387 9.765   1.00 98.66 137 A 1 
ATOM   1094 C  CG  . LEU A 1 137 ? -10.543 -10.055 8.499   1.00 98.44 137 A 1 
ATOM   1095 C  CD1 . LEU A 1 137 ? -11.363 -10.406 7.265   1.00 98.14 137 A 1 
ATOM   1096 C  CD2 . LEU A 1 137 ? -10.164 -8.586  8.499   1.00 97.94 137 A 1 
ATOM   1097 N  N   . SER A 1 138 ? -12.350 -9.559  12.661  1.00 98.62 138 A 1 
ATOM   1098 C  CA  . SER A 1 138 ? -13.416 -9.743  13.629  1.00 98.59 138 A 1 
ATOM   1099 C  C   . SER A 1 138 ? -14.585 -10.334 12.840  1.00 98.69 138 A 1 
ATOM   1100 O  O   . SER A 1 138 ? -14.605 -10.262 11.612  1.00 98.33 138 A 1 
ATOM   1101 C  CB  . SER A 1 138 ? -13.834 -8.404  14.236  1.00 98.13 138 A 1 
ATOM   1102 O  OG  . SER A 1 138 ? -14.392 -7.557  13.248  1.00 96.86 138 A 1 
ATOM   1103 N  N   . GLN A 1 139 ? -15.573 -10.891 13.541  1.00 98.46 139 A 1 
ATOM   1104 C  CA  . GLN A 1 139 ? -16.718 -11.483 12.852  1.00 98.39 139 A 1 
ATOM   1105 C  C   . GLN A 1 139 ? -17.461 -10.444 12.013  1.00 98.33 139 A 1 
ATOM   1106 O  O   . GLN A 1 139 ? -17.886 -10.721 10.894  1.00 97.94 139 A 1 
ATOM   1107 C  CB  . GLN A 1 139 ? -17.679 -12.117 13.860  1.00 97.94 139 A 1 
ATOM   1108 C  CG  . GLN A 1 139 ? -18.836 -12.885 13.218  1.00 90.23 139 A 1 
ATOM   1109 C  CD  . GLN A 1 139 ? -18.355 -13.960 12.254  1.00 85.85 139 A 1 
ATOM   1110 O  OE1 . GLN A 1 139 ? -17.465 -14.745 12.577  1.00 80.11 139 A 1 
ATOM   1111 N  NE2 . GLN A 1 139 ? -18.942 -13.994 11.070  1.00 76.87 139 A 1 
ATOM   1112 N  N   . ASN A 1 140 ? -17.618 -9.223  12.560  1.00 98.33 140 A 1 
ATOM   1113 C  CA  . ASN A 1 140 ? -18.299 -8.169  11.815  1.00 98.15 140 A 1 
ATOM   1114 C  C   . ASN A 1 140 ? -17.515 -7.790  10.561  1.00 98.43 140 A 1 
ATOM   1115 O  O   . ASN A 1 140 ? -18.096 -7.537  9.503   1.00 98.04 140 A 1 
ATOM   1116 C  CB  . ASN A 1 140 ? -18.496 -6.921  12.687  1.00 97.32 140 A 1 
ATOM   1117 C  CG  . ASN A 1 140 ? -19.561 -7.120  13.758  1.00 85.83 140 A 1 
ATOM   1118 O  OD1 . ASN A 1 140 ? -20.420 -7.996  13.642  1.00 75.16 140 A 1 
ATOM   1119 N  ND2 . ASN A 1 140 ? -19.514 -6.293  14.795  1.00 75.57 140 A 1 
ATOM   1120 N  N   . ALA A 1 141 ? -16.190 -7.767  10.679  1.00 98.66 141 A 1 
ATOM   1121 C  CA  . ALA A 1 141 ? -15.340 -7.433  9.542   1.00 98.74 141 A 1 
ATOM   1122 C  C   . ALA A 1 141 ? -15.451 -8.511  8.463   1.00 98.73 141 A 1 
ATOM   1123 O  O   . ALA A 1 141 ? -15.465 -8.203  7.271   1.00 98.57 141 A 1 
ATOM   1124 C  CB  . ALA A 1 141 ? -13.891 -7.280  9.989   1.00 98.72 141 A 1 
ATOM   1125 N  N   . ILE A 1 142 ? -15.535 -9.765  8.884   1.00 98.65 142 A 1 
ATOM   1126 C  CA  . ILE A 1 142 ? -15.665 -10.871 7.939   1.00 98.63 142 A 1 
ATOM   1127 C  C   . ILE A 1 142 ? -16.948 -10.729 7.131   1.00 98.37 142 A 1 
ATOM   1128 O  O   . ILE A 1 142 ? -16.940 -10.862 5.907   1.00 98.01 142 A 1 
ATOM   1129 C  CB  . ILE A 1 142 ? -15.675 -12.230 8.679   1.00 98.55 142 A 1 
ATOM   1130 C  CG1 . ILE A 1 142 ? -14.279 -12.522 9.250   1.00 97.87 142 A 1 
ATOM   1131 C  CG2 . ILE A 1 142 ? -16.102 -13.359 7.736   1.00 97.89 142 A 1 
ATOM   1132 C  CD1 . ILE A 1 142 ? -14.207 -13.747 10.145  1.00 96.11 142 A 1 
ATOM   1133 N  N   . GLU A 1 143 ? -18.060 -10.438 7.806   1.00 98.37 143 A 1 
ATOM   1134 C  CA  . GLU A 1 143 ? -19.342 -10.289 7.123   1.00 98.04 143 A 1 
ATOM   1135 C  C   . GLU A 1 143 ? -19.320 -9.124  6.135   1.00 97.81 143 A 1 
ATOM   1136 O  O   . GLU A 1 143 ? -19.860 -9.224  5.029   1.00 97.30 143 A 1 
ATOM   1137 C  CB  . GLU A 1 143 ? -20.466 -10.100 8.141   1.00 97.67 143 A 1 
ATOM   1138 C  CG  . GLU A 1 143 ? -20.744 -11.339 8.987   1.00 91.25 143 A 1 
ATOM   1139 C  CD  . GLU A 1 143 ? -21.063 -12.557 8.127   1.00 85.82 143 A 1 
ATOM   1140 O  OE1 . GLU A 1 143 ? -21.902 -12.442 7.205   1.00 79.51 143 A 1 
ATOM   1141 O  OE2 . GLU A 1 143 ? -20.464 -13.626 8.369   1.00 80.18 143 A 1 
ATOM   1142 N  N   . SER A 1 144 ? -18.698 -8.026  6.530   1.00 97.97 144 A 1 
ATOM   1143 C  CA  . SER A 1 144 ? -18.619 -6.858  5.654   1.00 98.06 144 A 1 
ATOM   1144 C  C   . SER A 1 144 ? -17.713 -7.149  4.455   1.00 97.93 144 A 1 
ATOM   1145 O  O   . SER A 1 144 ? -18.035 -6.796  3.315   1.00 97.56 144 A 1 
ATOM   1146 C  CB  . SER A 1 144 ? -18.084 -5.656  6.442   1.00 98.03 144 A 1 
ATOM   1147 O  OG  . SER A 1 144 ? -18.136 -4.471  5.663   1.00 93.39 144 A 1 
ATOM   1148 N  N   . PHE A 1 145 ? -16.588 -7.810  4.715   1.00 98.35 145 A 1 
ATOM   1149 C  CA  . PHE A 1 145 ? -15.632 -8.165  3.662   1.00 98.37 145 A 1 
ATOM   1150 C  C   . PHE A 1 145 ? -16.312 -9.055  2.614   1.00 98.06 145 A 1 
ATOM   1151 O  O   . PHE A 1 145 ? -16.115 -8.882  1.409   1.00 97.55 145 A 1 
ATOM   1152 C  CB  . PHE A 1 145 ? -14.425 -8.887  4.273   1.00 98.29 145 A 1 
ATOM   1153 C  CG  . PHE A 1 145 ? -13.192 -8.878  3.396   1.00 98.38 145 A 1 
ATOM   1154 C  CD1 . PHE A 1 145 ? -12.031 -8.223  3.818   1.00 97.91 145 A 1 
ATOM   1155 C  CD2 . PHE A 1 145 ? -13.171 -9.514  2.173   1.00 97.77 145 A 1 
ATOM   1156 C  CE1 . PHE A 1 145 ? -10.888 -8.207  3.026   1.00 97.38 145 A 1 
ATOM   1157 C  CE2 . PHE A 1 145 ? -12.041 -9.495  1.369   1.00 97.31 145 A 1 
ATOM   1158 C  CZ  . PHE A 1 145 ? -10.886 -8.845  1.792   1.00 97.76 145 A 1 
ATOM   1159 N  N   . LYS A 1 146 ? -17.122 -10.003 3.092   1.00 97.86 146 A 1 
ATOM   1160 C  CA  . LYS A 1 146 ? -17.820 -10.921 2.191   1.00 97.30 146 A 1 
ATOM   1161 C  C   . LYS A 1 146 ? -18.753 -10.181 1.231   1.00 96.79 146 A 1 
ATOM   1162 O  O   . LYS A 1 146 ? -18.997 -10.636 0.118   1.00 96.16 146 A 1 
ATOM   1163 C  CB  . LYS A 1 146 ? -18.640 -11.943 2.987   1.00 97.13 146 A 1 
ATOM   1164 C  CG  . LYS A 1 146 ? -17.811 -13.025 3.662   1.00 95.15 146 A 1 
ATOM   1165 C  CD  . LYS A 1 146 ? -18.704 -13.991 4.432   1.00 93.16 146 A 1 
ATOM   1166 C  CE  . LYS A 1 146 ? -17.902 -15.113 5.056   1.00 87.75 146 A 1 
ATOM   1167 N  NZ  . LYS A 1 146 ? -18.772 -16.036 5.856   1.00 82.54 146 A 1 
ATOM   1168 N  N   . HIS A 1 147 ? -19.273 -9.034  1.671   1.00 96.80 147 A 1 
ATOM   1169 C  CA  . HIS A 1 147 ? -20.187 -8.260  0.843   1.00 96.62 147 A 1 
ATOM   1170 C  C   . HIS A 1 147 ? -19.475 -7.513  -0.285  1.00 96.67 147 A 1 
ATOM   1171 O  O   . HIS A 1 147 ? -19.896 -7.582  -1.442  1.00 95.58 147 A 1 
ATOM   1172 C  CB  . HIS A 1 147 ? -20.963 -7.256  1.700   1.00 96.01 147 A 1 
ATOM   1173 C  CG  . HIS A 1 147 ? -21.883 -6.379  0.904   1.00 91.69 147 A 1 
ATOM   1174 N  ND1 . HIS A 1 147 ? -22.971 -6.871  0.218   1.00 81.36 147 A 1 
ATOM   1175 C  CD2 . HIS A 1 147 ? -21.855 -5.050  0.655   1.00 82.00 147 A 1 
ATOM   1176 C  CE1 . HIS A 1 147 ? -23.578 -5.884  -0.417  1.00 82.45 147 A 1 
ATOM   1177 N  NE2 . HIS A 1 147 ? -22.919 -4.764  -0.173  1.00 84.59 147 A 1 
ATOM   1178 N  N   . GLY A 1 148 ? -18.385 -6.798  0.040   1.00 97.43 148 A 1 
ATOM   1179 C  CA  . GLY A 1 148 ? -17.715 -6.005  -0.975  1.00 97.44 148 A 1 
ATOM   1180 C  C   . GLY A 1 148 ? -16.223 -5.760  -0.812  1.00 97.90 148 A 1 
ATOM   1181 O  O   . GLY A 1 148 ? -15.651 -4.960  -1.542  1.00 97.62 148 A 1 
ATOM   1182 N  N   . GLY A 1 149 ? -15.595 -6.441  0.143   1.00 97.91 149 A 1 
ATOM   1183 C  CA  . GLY A 1 149 ? -14.165 -6.269  0.342   1.00 98.19 149 A 1 
ATOM   1184 C  C   . GLY A 1 149 ? -13.783 -5.065  1.193   1.00 98.46 149 A 1 
ATOM   1185 O  O   . GLY A 1 149 ? -12.606 -4.710  1.282   1.00 98.29 149 A 1 
ATOM   1186 N  N   . TYR A 1 150 ? -14.773 -4.438  1.832   1.00 98.43 150 A 1 
ATOM   1187 C  CA  . TYR A 1 150 ? -14.522 -3.296  2.706   1.00 98.52 150 A 1 
ATOM   1188 C  C   . TYR A 1 150 ? -15.023 -3.625  4.112   1.00 98.63 150 A 1 
ATOM   1189 O  O   . TYR A 1 150 ? -15.919 -4.460  4.274   1.00 98.43 150 A 1 
ATOM   1190 C  CB  . TYR A 1 150 ? -15.200 -2.031  2.165   1.00 98.32 150 A 1 
ATOM   1191 C  CG  . TYR A 1 150 ? -16.685 -2.134  1.892   1.00 98.28 150 A 1 
ATOM   1192 C  CD1 . TYR A 1 150 ? -17.627 -2.022  2.914   1.00 97.82 150 A 1 
ATOM   1193 C  CD2 . TYR A 1 150 ? -17.160 -2.301  0.588   1.00 97.74 150 A 1 
ATOM   1194 C  CE1 . TYR A 1 150 ? -18.994 -2.084  2.658   1.00 97.38 150 A 1 
ATOM   1195 C  CE2 . TYR A 1 150 ? -18.526 -2.362  0.316   1.00 97.41 150 A 1 
ATOM   1196 C  CZ  . TYR A 1 150 ? -19.440 -2.249  1.357   1.00 97.55 150 A 1 
ATOM   1197 O  OH  . TYR A 1 150 ? -20.786 -2.299  1.090   1.00 96.77 150 A 1 
ATOM   1198 N  N   . TYR A 1 151 ? -14.442 -2.987  5.122   1.00 98.85 151 A 1 
ATOM   1199 C  CA  . TYR A 1 151 ? -14.793 -3.300  6.506   1.00 98.93 151 A 1 
ATOM   1200 C  C   . TYR A 1 151 ? -14.112 -2.349  7.487   1.00 98.95 151 A 1 
ATOM   1201 O  O   . TYR A 1 151 ? -13.306 -1.504  7.097   1.00 98.89 151 A 1 
ATOM   1202 C  CB  . TYR A 1 151 ? -14.380 -4.735  6.831   1.00 98.87 151 A 1 
ATOM   1203 C  CG  . TYR A 1 151 ? -12.875 -4.954  6.813   1.00 98.89 151 A 1 
ATOM   1204 C  CD1 . TYR A 1 151 ? -12.110 -4.843  7.976   1.00 98.81 151 A 1 
ATOM   1205 C  CD2 . TYR A 1 151 ? -12.211 -5.246  5.620   1.00 98.76 151 A 1 
ATOM   1206 C  CE1 . TYR A 1 151 ? -10.736 -5.020  7.959   1.00 98.73 151 A 1 
ATOM   1207 C  CE2 . TYR A 1 151 ? -10.825 -5.428  5.587   1.00 98.74 151 A 1 
ATOM   1208 C  CZ  . TYR A 1 151 ? -10.093 -5.313  6.764   1.00 98.83 151 A 1 
ATOM   1209 O  OH  . TYR A 1 151 ? -8.733  -5.492  6.742   1.00 98.71 151 A 1 
ATOM   1210 N  N   . THR A 1 152 ? -14.439 -2.503  8.763   1.00 98.87 152 A 1 
ATOM   1211 C  CA  . THR A 1 152 ? -13.796 -1.727  9.821   1.00 98.80 152 A 1 
ATOM   1212 C  C   . THR A 1 152 ? -13.460 -2.654  10.987  1.00 98.83 152 A 1 
ATOM   1213 O  O   . THR A 1 152 ? -14.101 -3.699  11.169  1.00 98.58 152 A 1 
ATOM   1214 C  CB  . THR A 1 152 ? -14.705 -0.603  10.384  1.00 98.58 152 A 1 
ATOM   1215 O  OG1 . THR A 1 152 ? -15.756 -1.165  11.182  1.00 95.92 152 A 1 
ATOM   1216 C  CG2 . THR A 1 152 ? -15.314 0.218   9.258   1.00 96.26 152 A 1 
ATOM   1217 N  N   . MET A 1 153 ? -12.449 -2.271  11.756  1.00 98.86 153 A 1 
ATOM   1218 C  CA  . MET A 1 153 ? -12.056 -2.997  12.959  1.00 98.71 153 A 1 
ATOM   1219 C  C   . MET A 1 153 ? -11.417 -1.983  13.902  1.00 98.74 153 A 1 
ATOM   1220 O  O   . MET A 1 153 ? -10.632 -1.144  13.473  1.00 98.50 153 A 1 
ATOM   1221 C  CB  . MET A 1 153 ? -11.015 -4.090  12.680  1.00 98.04 153 A 1 
ATOM   1222 C  CG  . MET A 1 153 ? -11.537 -5.326  11.964  1.00 93.91 153 A 1 
ATOM   1223 S  SD  . MET A 1 153 ? -10.397 -6.728  12.154  1.00 95.50 153 A 1 
ATOM   1224 C  CE  . MET A 1 153 ? -8.937  -6.123  11.295  1.00 90.11 153 A 1 
ATOM   1225 N  N   . PRO A 1 154 ? -11.735 -2.055  15.188  1.00 98.61 154 A 1 
ATOM   1226 C  CA  . PRO A 1 154 ? -11.115 -1.118  16.130  1.00 98.49 154 A 1 
ATOM   1227 C  C   . PRO A 1 154 ? -9.678  -1.548  16.408  1.00 98.50 154 A 1 
ATOM   1228 O  O   . PRO A 1 154 ? -9.384  -2.743  16.479  1.00 98.13 154 A 1 
ATOM   1229 C  CB  . PRO A 1 154 ? -11.997 -1.249  17.371  1.00 97.79 154 A 1 
ATOM   1230 C  CG  . PRO A 1 154 ? -12.456 -2.682  17.306  1.00 95.13 154 A 1 
ATOM   1231 C  CD  . PRO A 1 154 ? -12.756 -2.894  15.847  1.00 97.96 154 A 1 
ATOM   1232 N  N   . PHE A 1 155 ? -8.778  -0.578  16.547  1.00 98.35 155 A 1 
ATOM   1233 C  CA  . PHE A 1 155 ? -7.400  -0.912  16.894  1.00 98.34 155 A 1 
ATOM   1234 C  C   . PHE A 1 155 ? -7.430  -1.411  18.337  1.00 98.07 155 A 1 
ATOM   1235 O  O   . PHE A 1 155 ? -8.220  -0.919  19.145  1.00 97.45 155 A 1 
ATOM   1236 C  CB  . PHE A 1 155 ? -6.488  0.314   16.785  1.00 98.40 155 A 1 
ATOM   1237 C  CG  . PHE A 1 155 ? -6.049  0.632   15.381  1.00 98.58 155 A 1 
ATOM   1238 C  CD1 . PHE A 1 155 ? -6.802  1.469   14.576  1.00 98.33 155 A 1 
ATOM   1239 C  CD2 . PHE A 1 155 ? -4.877  0.078   14.867  1.00 98.27 155 A 1 
ATOM   1240 C  CE1 . PHE A 1 155 ? -6.386  1.765   13.270  1.00 98.08 155 A 1 
ATOM   1241 C  CE2 . PHE A 1 155 ? -4.455  0.366   13.570  1.00 98.10 155 A 1 
ATOM   1242 C  CZ  . PHE A 1 155 ? -5.217  1.211   12.776  1.00 98.34 155 A 1 
ATOM   1243 N  N   . PRO A 1 156 ? -6.578  -2.383  18.682  1.00 97.66 156 A 1 
ATOM   1244 C  CA  . PRO A 1 156 ? -6.527  -2.928  20.042  1.00 97.01 156 A 1 
ATOM   1245 C  C   . PRO A 1 156 ? -6.254  -1.858  21.101  1.00 96.76 156 A 1 
ATOM   1246 O  O   . PRO A 1 156 ? -5.378  -1.012  20.926  1.00 95.33 156 A 1 
ATOM   1247 C  CB  . PRO A 1 156 ? -5.386  -3.945  19.961  1.00 96.06 156 A 1 
ATOM   1248 C  CG  . PRO A 1 156 ? -5.436  -4.400  18.537  1.00 94.70 156 A 1 
ATOM   1249 C  CD  . PRO A 1 156 ? -5.672  -3.113  17.781  1.00 97.12 156 A 1 
ATOM   1250 N  N   . ALA A 1 157 ? -7.001  -1.900  22.183  1.00 94.20 157 A 1 
ATOM   1251 C  CA  . ALA A 1 157 ? -6.851  -0.933  23.266  1.00 92.73 157 A 1 
ATOM   1252 C  C   . ALA A 1 157 ? -5.483  -0.979  23.950  1.00 92.62 157 A 1 
ATOM   1253 O  O   . ALA A 1 157 ? -5.005  0.036   24.447  1.00 88.96 157 A 1 
ATOM   1254 C  CB  . ALA A 1 157 ? -7.956  -1.134  24.302  1.00 89.83 157 A 1 
ATOM   1255 N  N   . HIS A 1 158 ? -4.856  -2.147  23.967  1.00 92.16 158 A 1 
ATOM   1256 C  CA  . HIS A 1 158 ? -3.566  -2.297  24.633  1.00 91.71 158 A 1 
ATOM   1257 C  C   . HIS A 1 158 ? -2.419  -1.539  23.961  1.00 92.84 158 A 1 
ATOM   1258 O  O   . HIS A 1 158 ? -1.307  -1.508  24.484  1.00 90.85 158 A 1 
ATOM   1259 C  CB  . HIS A 1 158 ? -3.186  -3.777  24.769  1.00 89.30 158 A 1 
ATOM   1260 C  CG  . HIS A 1 158 ? -2.869  -4.449  23.475  1.00 85.19 158 A 1 
ATOM   1261 N  ND1 . HIS A 1 158 ? -3.736  -5.308  22.837  1.00 75.30 158 A 1 
ATOM   1262 C  CD2 . HIS A 1 158 ? -1.764  -4.416  22.699  1.00 74.66 158 A 1 
ATOM   1263 C  CE1 . HIS A 1 158 ? -3.188  -5.751  21.726  1.00 72.85 158 A 1 
ATOM   1264 N  NE2 . HIS A 1 158 ? -1.986  -5.228  21.618  1.00 74.89 158 A 1 
ATOM   1265 N  N   . LEU A 1 159 ? -2.686  -0.922  22.799  1.00 95.24 159 A 1 
ATOM   1266 C  CA  . LEU A 1 159 ? -1.665  -0.162  22.086  1.00 95.38 159 A 1 
ATOM   1267 C  C   . LEU A 1 159 ? -1.424  1.223   22.688  1.00 94.59 159 A 1 
ATOM   1268 O  O   . LEU A 1 159 ? -0.569  1.977   22.212  1.00 91.15 159 A 1 
ATOM   1269 C  CB  . LEU A 1 159 ? -2.041  -0.027  20.610  1.00 95.18 159 A 1 
ATOM   1270 C  CG  . LEU A 1 159 ? -2.068  -1.326  19.795  1.00 95.54 159 A 1 
ATOM   1271 C  CD1 . LEU A 1 159 ? -2.618  -1.052  18.402  1.00 94.82 159 A 1 
ATOM   1272 C  CD2 . LEU A 1 159 ? -0.666  -1.914  19.711  1.00 94.79 159 A 1 
ATOM   1273 N  N   . GLY A 1 160 ? -2.177  1.570   23.719  1.00 94.20 160 A 1 
ATOM   1274 C  CA  . GLY A 1 160 ? -1.997  2.865   24.364  1.00 94.02 160 A 1 
ATOM   1275 C  C   . GLY A 1 160 ? -2.770  3.980   23.689  1.00 94.94 160 A 1 
ATOM   1276 O  O   . GLY A 1 160 ? -2.426  5.156   23.821  1.00 91.69 160 A 1 
ATOM   1277 N  N   . ILE A 1 161 ? -3.825  3.622   22.978  1.00 95.50 161 A 1 
ATOM   1278 C  CA  . ILE A 1 161 ? -4.666  4.585   22.281  1.00 95.58 161 A 1 
ATOM   1279 C  C   . ILE A 1 161 ? -5.527  5.355   23.284  1.00 95.64 161 A 1 
ATOM   1280 O  O   . ILE A 1 161 ? -6.153  4.756   24.154  1.00 93.46 161 A 1 
ATOM   1281 C  CB  . ILE A 1 161 ? -5.568  3.856   21.262  1.00 93.27 161 A 1 
ATOM   1282 C  CG1 . ILE A 1 161 ? -4.685  3.177   20.204  1.00 86.05 161 A 1 
ATOM   1283 C  CG2 . ILE A 1 161 ? -6.535  4.827   20.609  1.00 84.19 161 A 1 
ATOM   1284 C  CD1 . ILE A 1 161 ? -5.417  2.182   19.332  1.00 83.76 161 A 1 
ATOM   1285 N  N   . LYS A 1 162 ? -5.539  6.695   23.148  1.00 95.35 162 A 1 
ATOM   1286 C  CA  . LYS A 1 162 ? -6.278  7.542   24.079  1.00 95.48 162 A 1 
ATOM   1287 C  C   . LYS A 1 162 ? -7.651  7.984   23.579  1.00 95.43 162 A 1 
ATOM   1288 O  O   . LYS A 1 162 ? -8.470  8.486   24.356  1.00 92.20 162 A 1 
ATOM   1289 C  CB  . LYS A 1 162 ? -5.442  8.776   24.431  1.00 94.15 162 A 1 
ATOM   1290 C  CG  . LYS A 1 162 ? -4.095  8.439   25.070  1.00 91.49 162 A 1 
ATOM   1291 C  CD  . LYS A 1 162 ? -4.277  7.617   26.341  1.00 84.09 162 A 1 
ATOM   1292 C  CE  . LYS A 1 162 ? -2.936  7.285   26.976  1.00 78.23 162 A 1 
ATOM   1293 N  NZ  . LYS A 1 162 ? -3.091  6.470   28.207  1.00 68.11 162 A 1 
ATOM   1294 N  N   . VAL A 1 163 ? -7.888  7.800   22.279  1.00 95.53 163 A 1 
ATOM   1295 C  CA  . VAL A 1 163 ? -9.174  8.123   21.671  1.00 95.78 163 A 1 
ATOM   1296 C  C   . VAL A 1 163 ? -9.537  6.906   20.825  1.00 96.43 163 A 1 
ATOM   1297 O  O   . VAL A 1 163 ? -8.684  6.400   20.097  1.00 95.07 163 A 1 
ATOM   1298 C  CB  . VAL A 1 163 ? -9.081  9.366   20.748  1.00 93.42 163 A 1 
ATOM   1299 C  CG1 . VAL A 1 163 ? -10.402 9.585   20.030  1.00 84.97 163 A 1 
ATOM   1300 C  CG2 . VAL A 1 163 ? -8.710  10.597  21.564  1.00 85.68 163 A 1 
ATOM   1301 N  N   . PRO A 1 164 ? -10.788 6.420   20.913  1.00 97.20 164 A 1 
ATOM   1302 C  CA  . PRO A 1 164 ? -11.173 5.243   20.133  1.00 97.30 164 A 1 
ATOM   1303 C  C   . PRO A 1 164 ? -10.735 5.399   18.681  1.00 97.75 164 A 1 
ATOM   1304 O  O   . PRO A 1 164 ? -11.149 6.332   17.991  1.00 97.21 164 A 1 
ATOM   1305 C  CB  . PRO A 1 164 ? -12.692 5.215   20.287  1.00 96.48 164 A 1 
ATOM   1306 C  CG  . PRO A 1 164 ? -12.893 5.746   21.674  1.00 94.58 164 A 1 
ATOM   1307 C  CD  . PRO A 1 164 ? -11.919 6.904   21.734  1.00 96.66 164 A 1 
ATOM   1308 N  N   . LEU A 1 165 ? -9.886  4.472   18.220  1.00 98.26 165 A 1 
ATOM   1309 C  CA  . LEU A 1 165 ? -9.343  4.540   16.867  1.00 98.39 165 A 1 
ATOM   1310 C  C   . LEU A 1 165 ? -9.717  3.298   16.077  1.00 98.41 165 A 1 
ATOM   1311 O  O   . LEU A 1 165 ? -9.601  2.175   16.575  1.00 98.35 165 A 1 
ATOM   1312 C  CB  . LEU A 1 165 ? -7.814  4.676   16.934  1.00 98.26 165 A 1 
ATOM   1313 C  CG  . LEU A 1 165 ? -7.057  4.804   15.615  1.00 97.81 165 A 1 
ATOM   1314 C  CD1 . LEU A 1 165 ? -7.452  6.097   14.911  1.00 97.12 165 A 1 
ATOM   1315 C  CD2 . LEU A 1 165 ? -5.557  4.791   15.895  1.00 97.13 165 A 1 
ATOM   1316 N  N   . ASN A 1 166 ? -10.156 3.503   14.838  1.00 98.69 166 A 1 
ATOM   1317 C  CA  . ASN A 1 166 ? -10.595 2.407   13.993  1.00 98.74 166 A 1 
ATOM   1318 C  C   . ASN A 1 166 ? -9.842  2.284   12.678  1.00 98.87 166 A 1 
ATOM   1319 O  O   . ASN A 1 166 ? -9.460  3.287   12.079  1.00 98.73 166 A 1 
ATOM   1320 C  CB  . ASN A 1 166 ? -12.087 2.564   13.679  1.00 98.67 166 A 1 
ATOM   1321 C  CG  . ASN A 1 166 ? -12.955 2.581   14.921  1.00 98.52 166 A 1 
ATOM   1322 O  OD1 . ASN A 1 166 ? -13.359 1.528   15.408  1.00 93.65 166 A 1 
ATOM   1323 N  ND2 . ASN A 1 166 ? -13.235 3.774   15.429  1.00 93.25 166 A 1 
ATOM   1324 N  N   . ALA A 1 167 ? -9.630  1.049   12.241  1.00 98.85 167 A 1 
ATOM   1325 C  CA  . ALA A 1 167 ? -9.020  0.786   10.947  1.00 98.86 167 A 1 
ATOM   1326 C  C   . ALA A 1 167 ? -10.204 0.666   9.998   1.00 98.99 167 A 1 
ATOM   1327 O  O   . ALA A 1 167 ? -11.133 -0.103  10.255  1.00 98.82 167 A 1 
ATOM   1328 C  CB  . ALA A 1 167 ? -8.240  -0.519  10.980  1.00 98.77 167 A 1 
ATOM   1329 N  N   . VAL A 1 168 ? -10.206 1.446   8.922   1.00 98.97 168 A 1 
ATOM   1330 C  CA  . VAL A 1 168 ? -11.278 1.400   7.938   1.00 98.96 168 A 1 
ATOM   1331 C  C   . VAL A 1 168 ? -10.667 1.070   6.581   1.00 98.94 168 A 1 
ATOM   1332 O  O   . VAL A 1 168 ? -9.813  1.801   6.085   1.00 98.91 168 A 1 
ATOM   1333 C  CB  . VAL A 1 168 ? -12.011 2.754   7.843   1.00 98.91 168 A 1 
ATOM   1334 C  CG1 . VAL A 1 168 ? -13.093 2.691   6.765   1.00 98.68 168 A 1 
ATOM   1335 C  CG2 . VAL A 1 168 ? -12.632 3.109   9.192   1.00 98.70 168 A 1 
ATOM   1336 N  N   . VAL A 1 169 ? -11.096 -0.040  5.992   1.00 98.99 169 A 1 
ATOM   1337 C  CA  . VAL A 1 169 ? -10.587 -0.458  4.689   1.00 98.91 169 A 1 
ATOM   1338 C  C   . VAL A 1 169 ? -11.632 -0.223  3.610   1.00 98.93 169 A 1 
ATOM   1339 O  O   . VAL A 1 169 ? -12.768 -0.693  3.719   1.00 98.81 169 A 1 
ATOM   1340 C  CB  . VAL A 1 169 ? -10.195 -1.952  4.703   1.00 98.88 169 A 1 
ATOM   1341 C  CG1 . VAL A 1 169 ? -9.873  -2.434  3.286   1.00 98.45 169 A 1 
ATOM   1342 C  CG2 . VAL A 1 169 ? -8.992  -2.158  5.610   1.00 98.47 169 A 1 
ATOM   1343 N  N   . LEU A 1 170 ? -11.245 0.511   2.563   1.00 98.96 170 A 1 
ATOM   1344 C  CA  . LEU A 1 170 ? -12.124 0.759   1.433   1.00 98.95 170 A 1 
ATOM   1345 C  C   . LEU A 1 170 ? -11.626 -0.035  0.234   1.00 98.82 170 A 1 
ATOM   1346 O  O   . LEU A 1 170 ? -10.423 -0.116  -0.009  1.00 98.67 170 A 1 
ATOM   1347 C  CB  . LEU A 1 170 ? -12.141 2.250   1.069   1.00 98.87 170 A 1 
ATOM   1348 C  CG  . LEU A 1 170 ? -12.751 3.211   2.092   1.00 98.58 170 A 1 
ATOM   1349 C  CD1 . LEU A 1 170 ? -12.697 4.634   1.549   1.00 98.22 170 A 1 
ATOM   1350 C  CD2 . LEU A 1 170 ? -14.193 2.809   2.385   1.00 98.03 170 A 1 
ATOM   1351 N  N   . ASN A 1 171 ? -12.558 -0.619  -0.522  1.00 98.72 171 A 1 
ATOM   1352 C  CA  . ASN A 1 171 ? -12.203 -1.363  -1.719  1.00 98.67 171 A 1 
ATOM   1353 C  C   . ASN A 1 171 ? -12.313 -0.420  -2.912  1.00 98.63 171 A 1 
ATOM   1354 O  O   . ASN A 1 171 ? -13.355 -0.327  -3.556  1.00 98.27 171 A 1 
ATOM   1355 C  CB  . ASN A 1 171 ? -13.143 -2.554  -1.908  1.00 98.35 171 A 1 
ATOM   1356 C  CG  . ASN A 1 171 ? -12.812 -3.351  -3.157  1.00 98.14 171 A 1 
ATOM   1357 O  OD1 . ASN A 1 171 ? -11.844 -3.060  -3.857  1.00 96.57 171 A 1 
ATOM   1358 N  ND2 . ASN A 1 171 ? -13.615 -4.367  -3.438  1.00 95.58 171 A 1 
ATOM   1359 N  N   . THR A 1 172 ? -11.217 0.292   -3.212  1.00 98.75 172 A 1 
ATOM   1360 C  CA  . THR A 1 172 ? -11.240 1.237   -4.314  1.00 98.71 172 A 1 
ATOM   1361 C  C   . THR A 1 172 ? -11.008 0.591   -5.675  1.00 98.65 172 A 1 
ATOM   1362 O  O   . THR A 1 172 ? -11.038 1.271   -6.702  1.00 98.24 172 A 1 
ATOM   1363 C  CB  . THR A 1 172 ? -10.216 2.377   -4.110  1.00 98.68 172 A 1 
ATOM   1364 O  OG1 . THR A 1 172 ? -8.929  1.830   -3.818  1.00 98.02 172 A 1 
ATOM   1365 C  CG2 . THR A 1 172 ? -10.664 3.259   -2.952  1.00 97.56 172 A 1 
ATOM   1366 N  N   . VAL A 1 173 ? -10.822 -0.728  -5.697  1.00 98.50 173 A 1 
ATOM   1367 C  CA  . VAL A 1 173 ? -10.716 -1.429  -6.975  1.00 98.35 173 A 1 
ATOM   1368 C  C   . VAL A 1 173 ? -12.089 -1.319  -7.643  1.00 98.27 173 A 1 
ATOM   1369 O  O   . VAL A 1 173 ? -12.214 -1.394  -8.863  1.00 97.78 173 A 1 
ATOM   1370 C  CB  . VAL A 1 173 ? -10.335 -2.913  -6.787  1.00 98.14 173 A 1 
ATOM   1371 C  CG1 . VAL A 1 173 ? -10.318 -3.632  -8.134  1.00 97.58 173 A 1 
ATOM   1372 C  CG2 . VAL A 1 173 ? -8.968  -3.021  -6.128  1.00 97.60 173 A 1 
ATOM   1373 N  N   . LEU A 1 174 ? -13.124 -1.091  -6.836  1.00 98.29 174 A 1 
ATOM   1374 C  CA  . LEU A 1 174 ? -14.476 -0.910  -7.354  1.00 98.19 174 A 1 
ATOM   1375 C  C   . LEU A 1 174 ? -14.556 0.353   -8.211  1.00 98.06 174 A 1 
ATOM   1376 O  O   . LEU A 1 174 ? -15.416 0.473   -9.084  1.00 97.69 174 A 1 
ATOM   1377 C  CB  . LEU A 1 174 ? -15.492 -0.793  -6.212  1.00 97.91 174 A 1 
ATOM   1378 C  CG  . LEU A 1 174 ? -15.670 -2.001  -5.292  1.00 97.55 174 A 1 
ATOM   1379 C  CD1 . LEU A 1 174 ? -16.680 -1.667  -4.199  1.00 97.03 174 A 1 
ATOM   1380 C  CD2 . LEU A 1 174 ? -16.140 -3.207  -6.096  1.00 96.86 174 A 1 
ATOM   1381 N  N   . TYR A 1 175 ? -13.645 1.297   -7.957  1.00 98.36 175 A 1 
ATOM   1382 C  CA  . TYR A 1 175 ? -13.646 2.571   -8.676  1.00 98.43 175 A 1 
ATOM   1383 C  C   . TYR A 1 175 ? -12.568 2.687   -9.744  1.00 98.39 175 A 1 
ATOM   1384 O  O   . TYR A 1 175 ? -12.500 3.694   -10.462 1.00 97.98 175 A 1 
ATOM   1385 C  CB  . TYR A 1 175 ? -13.476 3.720   -7.674  1.00 98.43 175 A 1 
ATOM   1386 C  CG  . TYR A 1 175 ? -14.396 3.659   -6.472  1.00 98.54 175 A 1 
ATOM   1387 C  CD1 . TYR A 1 175 ? -15.715 3.228   -6.600  1.00 98.34 175 A 1 
ATOM   1388 C  CD2 . TYR A 1 175 ? -13.950 4.042   -5.216  1.00 98.36 175 A 1 
ATOM   1389 C  CE1 . TYR A 1 175 ? -16.571 3.167   -5.497  1.00 98.29 175 A 1 
ATOM   1390 C  CE2 . TYR A 1 175 ? -14.790 3.996   -4.106  1.00 98.30 175 A 1 
ATOM   1391 C  CZ  . TYR A 1 175 ? -16.098 3.556   -4.253  1.00 98.44 175 A 1 
ATOM   1392 O  OH  . TYR A 1 175 ? -16.928 3.508   -3.166  1.00 98.21 175 A 1 
ATOM   1393 N  N   . TYR A 1 176 ? -11.718 1.681   -9.863  1.00 98.30 176 A 1 
ATOM   1394 C  CA  . TYR A 1 176 ? -10.621 1.679   -10.827 1.00 98.29 176 A 1 
ATOM   1395 C  C   . TYR A 1 176 ? -11.164 1.785   -12.257 1.00 98.10 176 A 1 
ATOM   1396 O  O   . TYR A 1 176 ? -12.113 1.090   -12.614 1.00 97.62 176 A 1 
ATOM   1397 C  CB  . TYR A 1 176 ? -9.822  0.382   -10.657 1.00 98.04 176 A 1 
ATOM   1398 C  CG  . TYR A 1 176 ? -8.474  0.336   -11.348 1.00 97.84 176 A 1 
ATOM   1399 C  CD1 . TYR A 1 176 ? -7.695  1.475   -11.519 1.00 97.09 176 A 1 
ATOM   1400 C  CD2 . TYR A 1 176 ? -7.956  -0.879  -11.782 1.00 97.01 176 A 1 
ATOM   1401 C  CE1 . TYR A 1 176 ? -6.440  1.414   -12.116 1.00 96.39 176 A 1 
ATOM   1402 C  CE2 . TYR A 1 176 ? -6.704  -0.961  -12.377 1.00 96.33 176 A 1 
ATOM   1403 C  CZ  . TYR A 1 176 ? -5.950  0.184   -12.545 1.00 96.36 176 A 1 
ATOM   1404 O  OH  . TYR A 1 176 ? -4.708  0.106   -13.129 1.00 95.32 176 A 1 
ATOM   1405 N  N   . ASN A 1 177 ? -10.560 2.648   -13.080 1.00 98.11 177 A 1 
ATOM   1406 C  CA  . ASN A 1 177 ? -11.077 2.852   -14.427 1.00 97.67 177 A 1 
ATOM   1407 C  C   . ASN A 1 177 ? -10.835 1.704   -15.411 1.00 97.59 177 A 1 
ATOM   1408 O  O   . ASN A 1 177 ? -11.200 1.811   -16.581 1.00 96.25 177 A 1 
ATOM   1409 C  CB  . ASN A 1 177 ? -10.591 4.195   -15.016 1.00 96.67 177 A 1 
ATOM   1410 C  CG  . ASN A 1 177 ? -9.089  4.319   -15.052 1.00 95.57 177 A 1 
ATOM   1411 O  OD1 . ASN A 1 177 ? -8.362  3.331   -15.070 1.00 89.78 177 A 1 
ATOM   1412 N  ND2 . ASN A 1 177 ? -8.618  5.558   -15.076 1.00 88.80 177 A 1 
ATOM   1413 N  N   . TYR A 1 178 ? -10.242 0.611   -14.936 1.00 97.53 178 A 1 
ATOM   1414 C  CA  . TYR A 1 178 ? -10.081 -0.591  -15.751 1.00 96.97 178 A 1 
ATOM   1415 C  C   . TYR A 1 178 ? -11.103 -1.637  -15.315 1.00 96.81 178 A 1 
ATOM   1416 O  O   . TYR A 1 178 ? -11.150 -2.735  -15.864 1.00 95.22 178 A 1 
ATOM   1417 C  CB  . TYR A 1 178 ? -8.663  -1.157  -15.616 1.00 96.34 178 A 1 
ATOM   1418 C  CG  . TYR A 1 178 ? -7.629  -0.459  -16.471 1.00 95.14 178 A 1 
ATOM   1419 C  CD1 . TYR A 1 178 ? -7.512  -0.752  -17.821 1.00 92.17 178 A 1 
ATOM   1420 C  CD2 . TYR A 1 178 ? -6.786  0.499   -15.918 1.00 92.01 178 A 1 
ATOM   1421 C  CE1 . TYR A 1 178 ? -6.568  -0.103  -18.615 1.00 90.58 178 A 1 
ATOM   1422 C  CE2 . TYR A 1 178 ? -5.839  1.157   -16.707 1.00 90.65 178 A 1 
ATOM   1423 C  CZ  . TYR A 1 178 ? -5.735  0.851   -18.054 1.00 90.91 178 A 1 
ATOM   1424 O  OH  . TYR A 1 178 ? -4.804  1.496   -18.830 1.00 88.69 178 A 1 
ATOM   1425 N  N   . ASN A 1 179 ? -11.931 -1.287  -14.320 1.00 96.99 179 A 1 
ATOM   1426 C  CA  . ASN A 1 179 ? -12.961 -2.190  -13.805 1.00 97.00 179 A 1 
ATOM   1427 C  C   . ASN A 1 179 ? -14.246 -1.964  -14.596 1.00 96.83 179 A 1 
ATOM   1428 O  O   . ASN A 1 179 ? -15.014 -1.047  -14.310 1.00 96.06 179 A 1 
ATOM   1429 C  CB  . ASN A 1 179 ? -13.194 -1.924  -12.321 1.00 97.08 179 A 1 
ATOM   1430 C  CG  . ASN A 1 179 ? -14.146 -2.925  -11.684 1.00 97.33 179 A 1 
ATOM   1431 O  OD1 . ASN A 1 179 ? -14.850 -3.658  -12.372 1.00 96.02 179 A 1 
ATOM   1432 N  ND2 . ASN A 1 179 ? -14.163 -2.955  -10.354 1.00 95.73 179 A 1 
ATOM   1433 N  N   . LYS A 1 180 ? -14.478 -2.813  -15.597 1.00 96.28 180 A 1 
ATOM   1434 C  CA  . LYS A 1 180 ? -15.644 -2.679  -16.463 1.00 95.61 180 A 1 
ATOM   1435 C  C   . LYS A 1 180 ? -16.978 -2.972  -15.781 1.00 95.22 180 A 1 
ATOM   1436 O  O   . LYS A 1 180 ? -18.024 -2.573  -16.272 1.00 92.79 180 A 1 
ATOM   1437 C  CB  . LYS A 1 180 ? -15.490 -3.594  -17.684 1.00 94.92 180 A 1 
ATOM   1438 C  CG  . LYS A 1 180 ? -14.262 -3.288  -18.530 1.00 90.91 180 A 1 
ATOM   1439 C  CD  . LYS A 1 180 ? -14.129 -4.269  -19.687 1.00 83.35 180 A 1 
ATOM   1440 C  CE  . LYS A 1 180 ? -12.888 -3.976  -20.520 1.00 75.56 180 A 1 
ATOM   1441 N  NZ  . LYS A 1 180 ? -12.734 -4.952  -21.633 1.00 64.90 180 A 1 
ATOM   1442 N  N   . GLN A 1 181 ? -16.938 -3.658  -14.648 1.00 95.43 181 A 1 
ATOM   1443 C  CA  . GLN A 1 181 ? -18.158 -4.010  -13.935 1.00 94.57 181 A 1 
ATOM   1444 C  C   . GLN A 1 181 ? -18.851 -2.821  -13.276 1.00 94.56 181 A 1 
ATOM   1445 O  O   . GLN A 1 181 ? -20.048 -2.879  -12.991 1.00 91.21 181 A 1 
ATOM   1446 C  CB  . GLN A 1 181 ? -17.869 -5.060  -12.850 1.00 93.08 181 A 1 
ATOM   1447 C  CG  . GLN A 1 181 ? -17.488 -6.433  -13.379 1.00 89.43 181 A 1 
ATOM   1448 C  CD  . GLN A 1 181 ? -17.408 -7.459  -12.262 1.00 84.63 181 A 1 
ATOM   1449 O  OE1 . GLN A 1 181 ? -18.094 -7.338  -11.246 1.00 76.65 181 A 1 
ATOM   1450 N  NE2 . GLN A 1 181 ? -16.583 -8.477  -12.452 1.00 73.90 181 A 1 
ATOM   1451 N  N   . THR A 1 182 ? -18.111 -1.751  -13.026 1.00 95.86 182 A 1 
ATOM   1452 C  CA  . THR A 1 182 ? -18.647 -0.626  -12.266 1.00 95.87 182 A 1 
ATOM   1453 C  C   . THR A 1 182 ? -18.702 0.729   -12.961 1.00 95.35 182 A 1 
ATOM   1454 O  O   . THR A 1 182 ? -19.133 1.712   -12.364 1.00 93.52 182 A 1 
ATOM   1455 C  CB  . THR A 1 182 ? -17.843 -0.444  -10.969 1.00 95.70 182 A 1 
ATOM   1456 O  OG1 . THR A 1 182 ? -16.469 -0.180  -11.309 1.00 94.11 182 A 1 
ATOM   1457 C  CG2 . THR A 1 182 ? -17.906 -1.700  -10.107 1.00 94.09 182 A 1 
ATOM   1458 N  N   . MET A 1 183 ? -18.285 0.792   -14.218 1.00 94.56 183 A 1 
ATOM   1459 C  CA  . MET A 1 183 ? -18.210 2.073   -14.916 1.00 93.26 183 A 1 
ATOM   1460 C  C   . MET A 1 183 ? -19.516 2.857   -14.996 1.00 92.26 183 A 1 
ATOM   1461 O  O   . MET A 1 183 ? -19.493 4.081   -15.035 1.00 87.94 183 A 1 
ATOM   1462 C  CB  . MET A 1 183 ? -17.638 1.874   -16.325 1.00 90.87 183 A 1 
ATOM   1463 C  CG  . MET A 1 183 ? -18.478 1.041   -17.255 1.00 84.77 183 A 1 
ATOM   1464 S  SD  . MET A 1 183 ? -17.661 0.795   -18.855 1.00 81.39 183 A 1 
ATOM   1465 C  CE  . MET A 1 183 ? -17.606 2.483   -19.458 1.00 72.14 183 A 1 
ATOM   1466 N  N   . ASP A 1 184 ? -20.638 2.159   -14.994 1.00 92.71 184 A 1 
ATOM   1467 C  CA  . ASP A 1 184 ? -21.932 2.831   -15.088 1.00 91.41 184 A 1 
ATOM   1468 C  C   . ASP A 1 184 ? -22.769 2.755   -13.817 1.00 91.18 184 A 1 
ATOM   1469 O  O   . ASP A 1 184 ? -23.955 3.082   -13.819 1.00 85.53 184 A 1 
ATOM   1470 C  CB  . ASP A 1 184 ? -22.741 2.254   -16.255 1.00 89.30 184 A 1 
ATOM   1471 C  CG  . ASP A 1 184 ? -22.079 2.506   -17.599 1.00 84.31 184 A 1 
ATOM   1472 O  OD1 . ASP A 1 184 ? -21.652 3.648   -17.852 1.00 78.92 184 A 1 
ATOM   1473 O  OD2 . ASP A 1 184 ? -21.999 1.556   -18.397 1.00 78.89 184 A 1 
ATOM   1474 N  N   . SER A 1 185 ? -22.148 2.348   -12.715 1.00 92.03 185 A 1 
ATOM   1475 C  CA  . SER A 1 185 ? -22.849 2.254   -11.445 1.00 91.56 185 A 1 
ATOM   1476 C  C   . SER A 1 185 ? -22.862 3.616   -10.750 1.00 91.44 185 A 1 
ATOM   1477 O  O   . SER A 1 185 ? -22.105 4.524   -11.117 1.00 86.23 185 A 1 
ATOM   1478 C  CB  . SER A 1 185 ? -22.178 1.225   -10.541 1.00 88.51 185 A 1 
ATOM   1479 O  OG  . SER A 1 185 ? -22.226 -0.076  -11.117 1.00 78.81 185 A 1 
ATOM   1480 N  N   . THR A 1 186 ? -23.733 3.752   -9.748  1.00 93.28 186 A 1 
ATOM   1481 C  CA  . THR A 1 186 ? -23.831 4.995   -8.990  1.00 93.54 186 A 1 
ATOM   1482 C  C   . THR A 1 186 ? -23.037 4.871   -7.691  1.00 94.70 186 A 1 
ATOM   1483 O  O   . THR A 1 186 ? -22.254 5.754   -7.343  1.00 90.96 186 A 1 
ATOM   1484 C  CB  . THR A 1 186 ? -25.296 5.323   -8.657  1.00 90.44 186 A 1 
ATOM   1485 O  OG1 . THR A 1 186 ? -26.038 5.472   -9.872  1.00 83.40 186 A 1 
ATOM   1486 C  CG2 . THR A 1 186 ? -25.380 6.609   -7.854  1.00 81.96 186 A 1 
ATOM   1487 N  N   . ASP A 1 187 ? -23.250 3.765   -6.980  1.00 96.40 187 A 1 
ATOM   1488 C  CA  . ASP A 1 187 ? -22.564 3.503   -5.718  1.00 97.11 187 A 1 
ATOM   1489 C  C   . ASP A 1 187 ? -22.283 1.998   -5.662  1.00 97.14 187 A 1 
ATOM   1490 O  O   . ASP A 1 187 ? -23.029 1.253   -5.030  1.00 96.39 187 A 1 
ATOM   1491 C  CB  . ASP A 1 187 ? -23.450 3.926   -4.540  1.00 97.16 187 A 1 
ATOM   1492 C  CG  . ASP A 1 187 ? -22.733 3.777   -3.197  1.00 97.74 187 A 1 
ATOM   1493 O  OD1 . ASP A 1 187 ? -21.516 3.511   -3.192  1.00 97.39 187 A 1 
ATOM   1494 O  OD2 . ASP A 1 187 ? -23.398 3.944   -2.153  1.00 97.36 187 A 1 
ATOM   1495 N  N   . PRO A 1 188 ? -21.232 1.545   -6.345  1.00 97.30 188 A 1 
ATOM   1496 C  CA  . PRO A 1 188 ? -20.876 0.127   -6.399  1.00 97.31 188 A 1 
ATOM   1497 C  C   . PRO A 1 188 ? -20.883 -0.562  -5.041  1.00 97.62 188 A 1 
ATOM   1498 O  O   . PRO A 1 188 ? -20.153 -0.177  -4.131  1.00 97.24 188 A 1 
ATOM   1499 C  CB  . PRO A 1 188 ? -19.487 0.138   -7.033  1.00 96.81 188 A 1 
ATOM   1500 C  CG  . PRO A 1 188 ? -19.532 1.334   -7.935  1.00 95.66 188 A 1 
ATOM   1501 C  CD  . PRO A 1 188 ? -20.249 2.361   -7.094  1.00 97.15 188 A 1 
ATOM   1502 N  N   . LEU A 1 189 ? -21.745 -1.578  -4.918  1.00 96.93 189 A 1 
ATOM   1503 C  CA  . LEU A 1 189 ? -21.879 -2.368  -3.697  1.00 96.98 189 A 1 
ATOM   1504 C  C   . LEU A 1 189 ? -22.171 -1.529  -2.454  1.00 97.06 189 A 1 
ATOM   1505 O  O   . LEU A 1 189 ? -21.919 -1.964  -1.325  1.00 96.43 189 A 1 
ATOM   1506 C  CB  . LEU A 1 189 ? -20.626 -3.239  -3.491  1.00 96.59 189 A 1 
ATOM   1507 C  CG  . LEU A 1 189 ? -20.443 -4.320  -4.566  1.00 95.66 189 A 1 
ATOM   1508 C  CD1 . LEU A 1 189 ? -19.131 -5.067  -4.352  1.00 93.97 189 A 1 
ATOM   1509 C  CD2 . LEU A 1 189 ? -21.610 -5.294  -4.538  1.00 93.55 189 A 1 
ATOM   1510 N  N   . GLY A 1 190 ? -22.712 -0.319  -2.663  1.00 97.11 190 A 1 
ATOM   1511 C  CA  . GLY A 1 190 ? -23.117 0.546   -1.571  1.00 97.33 190 A 1 
ATOM   1512 C  C   . GLY A 1 190 ? -22.017 1.081   -0.667  1.00 97.96 190 A 1 
ATOM   1513 O  O   . GLY A 1 190 ? -22.288 1.511   0.454   1.00 97.81 190 A 1 
ATOM   1514 N  N   . GLN A 1 191 ? -20.785 1.070   -1.148  1.00 97.89 191 A 1 
ATOM   1515 C  CA  . GLN A 1 191 ? -19.660 1.493   -0.320  1.00 98.29 191 A 1 
ATOM   1516 C  C   . GLN A 1 191 ? -19.688 2.956   0.120   1.00 98.60 191 A 1 
ATOM   1517 O  O   . GLN A 1 191 ? -19.361 3.261   1.264   1.00 98.63 191 A 1 
ATOM   1518 C  CB  . GLN A 1 191 ? -18.331 1.196   -1.014  1.00 98.02 191 A 1 
ATOM   1519 C  CG  . GLN A 1 191 ? -17.119 1.461   -0.127  1.00 97.67 191 A 1 
ATOM   1520 C  CD  . GLN A 1 191 ? -15.815 0.964   -0.718  1.00 98.14 191 A 1 
ATOM   1521 O  OE1 . GLN A 1 191 ? -15.051 0.263   -0.052  1.00 93.15 191 A 1 
ATOM   1522 N  NE2 . GLN A 1 191 ? -15.552 1.324   -1.965  1.00 94.37 191 A 1 
ATOM   1523 N  N   . PHE A 1 192 ? -20.085 3.879   -0.774  1.00 98.60 192 A 1 
ATOM   1524 C  CA  . PHE A 1 192 ? -20.134 5.286   -0.393  1.00 98.70 192 A 1 
ATOM   1525 C  C   . PHE A 1 192 ? -21.140 5.531   0.728   1.00 98.86 192 A 1 
ATOM   1526 O  O   . PHE A 1 192 ? -20.845 6.228   1.697   1.00 98.74 192 A 1 
ATOM   1527 C  CB  . PHE A 1 192 ? -20.475 6.171   -1.598  1.00 98.72 192 A 1 
ATOM   1528 C  CG  . PHE A 1 192 ? -19.299 6.441   -2.511  1.00 98.69 192 A 1 
ATOM   1529 C  CD1 . PHE A 1 192 ? -19.315 6.013   -3.837  1.00 98.37 192 A 1 
ATOM   1530 C  CD2 . PHE A 1 192 ? -18.188 7.121   -2.046  1.00 98.35 192 A 1 
ATOM   1531 C  CE1 . PHE A 1 192 ? -18.236 6.260   -4.673  1.00 98.11 192 A 1 
ATOM   1532 C  CE2 . PHE A 1 192 ? -17.094 7.372   -2.881  1.00 98.06 192 A 1 
ATOM   1533 C  CZ  . PHE A 1 192 ? -17.120 6.944   -4.192  1.00 98.22 192 A 1 
ATOM   1534 N  N   . GLU A 1 193 ? -22.340 4.959   0.595   1.00 98.61 193 A 1 
ATOM   1535 C  CA  . GLU A 1 193 ? -23.371 5.125   1.615   1.00 98.68 193 A 1 
ATOM   1536 C  C   . GLU A 1 193 ? -22.920 4.484   2.926   1.00 98.71 193 A 1 
ATOM   1537 O  O   . GLU A 1 193 ? -23.116 5.042   4.011   1.00 98.65 193 A 1 
ATOM   1538 C  CB  . GLU A 1 193 ? -24.690 4.511   1.148   1.00 98.28 193 A 1 
ATOM   1539 C  CG  . GLU A 1 193 ? -25.824 4.676   2.151   1.00 89.26 193 A 1 
ATOM   1540 C  CD  . GLU A 1 193 ? -27.175 4.214   1.601   1.00 80.60 193 A 1 
ATOM   1541 O  OE1 . GLU A 1 193 ? -27.208 3.672   0.474   1.00 75.33 193 A 1 
ATOM   1542 O  OE2 . GLU A 1 193 ? -28.183 4.401   2.292   1.00 74.52 193 A 1 
ATOM   1543 N  N   . TRP A 1 194 ? -22.305 3.315   2.822   1.00 98.67 194 A 1 
ATOM   1544 C  CA  . TRP A 1 194 ? -21.791 2.598   3.991   1.00 98.79 194 A 1 
ATOM   1545 C  C   . TRP A 1 194 ? -20.729 3.440   4.704   1.00 98.80 194 A 1 
ATOM   1546 O  O   . TRP A 1 194 ? -20.742 3.580   5.926   1.00 98.80 194 A 1 
ATOM   1547 C  CB  . TRP A 1 194 ? -21.189 1.263   3.552   1.00 98.74 194 A 1 
ATOM   1548 C  CG  . TRP A 1 194 ? -20.419 0.536   4.624   1.00 98.76 194 A 1 
ATOM   1549 C  CD1 . TRP A 1 194 ? -20.925 -0.298  5.579   1.00 98.59 194 A 1 
ATOM   1550 C  CD2 . TRP A 1 194 ? -19.004 0.580   4.836   1.00 98.75 194 A 1 
ATOM   1551 N  NE1 . TRP A 1 194 ? -19.907 -0.776  6.371   1.00 98.54 194 A 1 
ATOM   1552 C  CE2 . TRP A 1 194 ? -18.718 -0.259  5.940   1.00 98.66 194 A 1 
ATOM   1553 C  CE3 . TRP A 1 194 ? -17.940 1.244   4.192   1.00 98.67 194 A 1 
ATOM   1554 C  CZ2 . TRP A 1 194 ? -17.405 -0.444  6.421   1.00 98.52 194 A 1 
ATOM   1555 C  CZ3 . TRP A 1 194 ? -16.647 1.055   4.677   1.00 98.56 194 A 1 
ATOM   1556 C  CH2 . TRP A 1 194 ? -16.403 0.217   5.768   1.00 98.52 194 A 1 
ATOM   1557 N  N   . PHE A 1 195 ? -19.811 4.010   3.934   1.00 98.80 195 A 1 
ATOM   1558 C  CA  . PHE A 1 195 ? -18.734 4.825   4.483   1.00 98.93 195 A 1 
ATOM   1559 C  C   . PHE A 1 195 ? -19.291 6.036   5.232   1.00 98.91 195 A 1 
ATOM   1560 O  O   . PHE A 1 195 ? -18.826 6.380   6.319   1.00 98.85 195 A 1 
ATOM   1561 C  CB  . PHE A 1 195 ? -17.795 5.284   3.372   1.00 98.89 195 A 1 
ATOM   1562 C  CG  . PHE A 1 195 ? -16.593 6.045   3.858   1.00 98.90 195 A 1 
ATOM   1563 C  CD1 . PHE A 1 195 ? -15.580 5.405   4.568   1.00 98.75 195 A 1 
ATOM   1564 C  CD2 . PHE A 1 195 ? -16.466 7.404   3.611   1.00 98.75 195 A 1 
ATOM   1565 C  CE1 . PHE A 1 195 ? -14.461 6.101   5.012   1.00 98.60 195 A 1 
ATOM   1566 C  CE2 . PHE A 1 195 ? -15.351 8.107   4.049   1.00 98.60 195 A 1 
ATOM   1567 C  CZ  . PHE A 1 195 ? -14.350 7.459   4.754   1.00 98.72 195 A 1 
ATOM   1568 N  N   . LYS A 1 196 ? -20.290 6.689   4.635   1.00 98.86 196 A 1 
ATOM   1569 C  CA  . LYS A 1 196 ? -20.912 7.846   5.275   1.00 98.85 196 A 1 
ATOM   1570 C  C   . LYS A 1 196 ? -21.540 7.466   6.606   1.00 98.87 196 A 1 
ATOM   1571 O  O   . LYS A 1 196 ? -21.396 8.179   7.595   1.00 98.76 196 A 1 
ATOM   1572 C  CB  . LYS A 1 196 ? -21.979 8.452   4.350   1.00 98.61 196 A 1 
ATOM   1573 C  CG  . LYS A 1 196 ? -22.760 9.598   4.993   1.00 96.31 196 A 1 
ATOM   1574 C  CD  . LYS A 1 196 ? -23.738 10.227  4.003   1.00 93.75 196 A 1 
ATOM   1575 C  CE  . LYS A 1 196 ? -24.652 11.227  4.699   1.00 86.59 196 A 1 
ATOM   1576 N  NZ  . LYS A 1 196 ? -23.907 12.270  5.458   1.00 78.53 196 A 1 
ATOM   1577 N  N   . THR A 1 197 ? -22.217 6.328   6.631   1.00 98.85 197 A 1 
ATOM   1578 C  CA  . THR A 1 197 ? -22.857 5.848   7.851   1.00 98.85 197 A 1 
ATOM   1579 C  C   . THR A 1 197 ? -21.812 5.579   8.943   1.00 98.86 197 A 1 
ATOM   1580 O  O   . THR A 1 197 ? -21.994 5.975   10.094  1.00 98.73 197 A 1 
ATOM   1581 C  CB  . THR A 1 197 ? -23.661 4.560   7.589   1.00 98.65 197 A 1 
ATOM   1582 O  OG1 . THR A 1 197 ? -24.730 4.852   6.672   1.00 95.58 197 A 1 
ATOM   1583 C  CG2 . THR A 1 197 ? -24.243 4.000   8.878   1.00 95.01 197 A 1 
ATOM   1584 N  N   . VAL A 1 198 ? -20.721 4.921   8.560   1.00 98.81 198 A 1 
ATOM   1585 C  CA  . VAL A 1 198 ? -19.647 4.617   9.497   1.00 98.80 198 A 1 
ATOM   1586 C  C   . VAL A 1 198 ? -19.005 5.896   10.045  1.00 98.96 198 A 1 
ATOM   1587 O  O   . VAL A 1 198 ? -18.840 6.052   11.258  1.00 98.80 198 A 1 
ATOM   1588 C  CB  . VAL A 1 198 ? -18.557 3.743   8.827   1.00 98.80 198 A 1 
ATOM   1589 C  CG1 . VAL A 1 198 ? -17.313 3.657   9.710   1.00 98.29 198 A 1 
ATOM   1590 C  CG2 . VAL A 1 198 ? -19.112 2.347   8.555   1.00 98.37 198 A 1 
ATOM   1591 N  N   . MET A 1 199 ? -18.661 6.812   9.152   1.00 98.95 199 A 1 
ATOM   1592 C  CA  . MET A 1 199 ? -18.015 8.060   9.563   1.00 98.94 199 A 1 
ATOM   1593 C  C   . MET A 1 199 ? -18.936 8.939   10.405  1.00 98.96 199 A 1 
ATOM   1594 O  O   . MET A 1 199 ? -18.477 9.577   11.357  1.00 98.78 199 A 1 
ATOM   1595 C  CB  . MET A 1 199 ? -17.532 8.830   8.330   1.00 98.87 199 A 1 
ATOM   1596 C  CG  . MET A 1 199 ? -16.374 8.157   7.602   1.00 98.39 199 A 1 
ATOM   1597 S  SD  . MET A 1 199 ? -14.845 8.161   8.568   1.00 98.04 199 A 1 
ATOM   1598 C  CE  . MET A 1 199 ? -14.356 6.455   8.422   1.00 95.10 199 A 1 
ATOM   1599 N  N   . ASP A 1 200 ? -20.219 8.992   10.064  1.00 98.95 200 A 1 
ATOM   1600 C  CA  . ASP A 1 200 ? -21.168 9.779   10.855  1.00 98.81 200 A 1 
ATOM   1601 C  C   . ASP A 1 200 ? -21.211 9.220   12.272  1.00 98.83 200 A 1 
ATOM   1602 O  O   . ASP A 1 200 ? -21.260 9.974   13.247  1.00 98.62 200 A 1 
ATOM   1603 C  CB  . ASP A 1 200 ? -22.578 9.722   10.247  1.00 98.78 200 A 1 
ATOM   1604 C  CG  . ASP A 1 200 ? -22.743 10.636  9.044   1.00 98.19 200 A 1 
ATOM   1605 O  OD1 . ASP A 1 200 ? -21.887 11.524  8.833   1.00 96.59 200 A 1 
ATOM   1606 O  OD2 . ASP A 1 200 ? -23.748 10.480  8.321   1.00 96.56 200 A 1 
ATOM   1607 N  N   . GLY A 1 201 ? -21.169 7.899   12.378  1.00 98.85 201 A 1 
ATOM   1608 C  CA  . GLY A 1 201 ? -21.177 7.253   13.676  1.00 98.72 201 A 1 
ATOM   1609 C  C   . GLY A 1 201 ? -19.941 7.588   14.491  1.00 98.74 201 A 1 
ATOM   1610 O  O   . GLY A 1 201 ? -20.030 7.876   15.686  1.00 98.49 201 A 1 
ATOM   1611 N  N   . TYR A 1 202 ? -18.783 7.571   13.843  1.00 98.87 202 A 1 
ATOM   1612 C  CA  . TYR A 1 202 ? -17.533 7.890   14.528  1.00 98.89 202 A 1 
ATOM   1613 C  C   . TYR A 1 202 ? -17.536 9.348   14.990  1.00 98.75 202 A 1 
ATOM   1614 O  O   . TYR A 1 202 ? -17.128 9.646   16.112  1.00 98.39 202 A 1 
ATOM   1615 C  CB  . TYR A 1 202 ? -16.330 7.654   13.608  1.00 98.78 202 A 1 
ATOM   1616 C  CG  . TYR A 1 202 ? -16.031 6.198   13.288  1.00 98.80 202 A 1 
ATOM   1617 C  CD1 . TYR A 1 202 ? -16.576 5.153   14.031  1.00 98.56 202 A 1 
ATOM   1618 C  CD2 . TYR A 1 202 ? -15.164 5.877   12.243  1.00 98.56 202 A 1 
ATOM   1619 C  CE1 . TYR A 1 202 ? -16.281 3.826   13.738  1.00 98.46 202 A 1 
ATOM   1620 C  CE2 . TYR A 1 202 ? -14.856 4.562   11.950  1.00 98.46 202 A 1 
ATOM   1621 C  CZ  . TYR A 1 202 ? -15.414 3.530   12.691  1.00 98.61 202 A 1 
ATOM   1622 O  OH  . TYR A 1 202 ? -15.104 2.233   12.393  1.00 98.26 202 A 1 
ATOM   1623 N  N   . ARG A 1 203 ? -17.993 10.248  14.125  1.00 98.72 203 A 1 
ATOM   1624 C  CA  . ARG A 1 203 ? -18.037 11.670  14.462  1.00 98.66 203 A 1 
ATOM   1625 C  C   . ARG A 1 203 ? -18.949 11.899  15.667  1.00 98.58 203 A 1 
ATOM   1626 O  O   . ARG A 1 203 ? -18.594 12.629  16.589  1.00 98.08 203 A 1 
ATOM   1627 C  CB  . ARG A 1 203 ? -18.546 12.476  13.264  1.00 98.33 203 A 1 
ATOM   1628 C  CG  . ARG A 1 203 ? -18.830 13.943  13.574  1.00 97.25 203 A 1 
ATOM   1629 C  CD  . ARG A 1 203 ? -19.288 14.685  12.313  1.00 96.55 203 A 1 
ATOM   1630 N  NE  . ARG A 1 203 ? -18.180 14.948  11.407  1.00 95.76 203 A 1 
ATOM   1631 C  CZ  . ARG A 1 203 ? -18.319 15.255  10.115  1.00 96.70 203 A 1 
ATOM   1632 N  NH1 . ARG A 1 203 ? -19.519 15.295  9.563   1.00 91.40 203 A 1 
ATOM   1633 N  NH2 . ARG A 1 203 ? -17.252 15.511  9.377   1.00 91.62 203 A 1 
ATOM   1634 N  N   . LYS A 1 204 ? -20.121 11.279  15.644  1.00 98.69 204 A 1 
ATOM   1635 C  CA  . LYS A 1 204 ? -21.097 11.430  16.716  1.00 98.53 204 A 1 
ATOM   1636 C  C   . LYS A 1 204 ? -20.583 10.943  18.062  1.00 98.45 204 A 1 
ATOM   1637 O  O   . LYS A 1 204 ? -20.921 11.519  19.108  1.00 97.83 204 A 1 
ATOM   1638 C  CB  . LYS A 1 204 ? -22.380 10.668  16.354  1.00 98.18 204 A 1 
ATOM   1639 C  CG  . LYS A 1 204 ? -23.531 10.844  17.342  1.00 88.81 204 A 1 
ATOM   1640 C  CD  . LYS A 1 204 ? -24.087 12.261  17.279  1.00 86.13 204 A 1 
ATOM   1641 C  CE  . LYS A 1 204 ? -25.309 12.412  18.174  1.00 74.89 204 A 1 
ATOM   1642 N  NZ  . LYS A 1 204 ? -25.895 13.782  18.099  1.00 66.48 204 A 1 
ATOM   1643 N  N   . THR A 1 205 ? -19.746 9.910   18.042  1.00 98.42 205 A 1 
ATOM   1644 C  CA  . THR A 1 205 ? -19.239 9.323   19.279  1.00 98.26 205 A 1 
ATOM   1645 C  C   . THR A 1 205 ? -17.782 9.671   19.588  1.00 98.08 205 A 1 
ATOM   1646 O  O   . THR A 1 205 ? -17.174 9.084   20.480  1.00 96.97 205 A 1 
ATOM   1647 C  CB  . THR A 1 205 ? -19.396 7.793   19.255  1.00 97.82 205 A 1 
ATOM   1648 O  OG1 . THR A 1 205 ? -18.748 7.260   18.098  1.00 95.98 205 A 1 
ATOM   1649 C  CG2 . THR A 1 205 ? -20.877 7.422   19.217  1.00 95.28 205 A 1 
ATOM   1650 N  N   . GLY A 1 206 ? -17.222 10.639  18.851  1.00 98.13 206 A 1 
ATOM   1651 C  CA  . GLY A 1 206 ? -15.859 11.077  19.106  1.00 97.85 206 A 1 
ATOM   1652 C  C   . GLY A 1 206 ? -14.757 10.083  18.797  1.00 97.83 206 A 1 
ATOM   1653 O  O   . GLY A 1 206 ? -13.694 10.112  19.418  1.00 96.79 206 A 1 
ATOM   1654 N  N   . GLN A 1 207 ? -15.008 9.213   17.831  1.00 98.21 207 A 1 
ATOM   1655 C  CA  . GLN A 1 207 ? -14.009 8.220   17.435  1.00 98.22 207 A 1 
ATOM   1656 C  C   . GLN A 1 207 ? -13.190 8.726   16.249  1.00 98.30 207 A 1 
ATOM   1657 O  O   . GLN A 1 207 ? -13.603 9.653   15.544  1.00 98.02 207 A 1 
ATOM   1658 C  CB  . GLN A 1 207 ? -14.692 6.900   17.063  1.00 97.93 207 A 1 
ATOM   1659 C  CG  . GLN A 1 207 ? -15.502 6.285   18.193  1.00 96.85 207 A 1 
ATOM   1660 C  CD  . GLN A 1 207 ? -16.010 4.899   17.852  1.00 96.65 207 A 1 
ATOM   1661 O  OE1 . GLN A 1 207 ? -15.215 4.002   17.563  1.00 90.40 207 A 1 
ATOM   1662 N  NE2 . GLN A 1 207 ? -17.318 4.714   17.887  1.00 89.70 207 A 1 
ATOM   1663 N  N   . ARG A 1 208 ? -12.021 8.138   16.046  1.00 98.44 208 A 1 
ATOM   1664 C  CA  . ARG A 1 208 ? -11.137 8.522   14.952  1.00 98.49 208 A 1 
ATOM   1665 C  C   . ARG A 1 208 ? -10.888 7.309   14.056  1.00 98.67 208 A 1 
ATOM   1666 O  O   . ARG A 1 208 ? -11.209 6.174   14.420  1.00 98.43 208 A 1 
ATOM   1667 C  CB  . ARG A 1 208 ? -9.796  9.033   15.500  1.00 97.97 208 A 1 
ATOM   1668 C  CG  . ARG A 1 208 ? -9.907  10.260  16.402  1.00 95.16 208 A 1 
ATOM   1669 C  CD  . ARG A 1 208 ? -10.306 11.501  15.616  1.00 89.36 208 A 1 
ATOM   1670 N  NE  . ARG A 1 208 ? -10.441 12.677  16.481  1.00 84.44 208 A 1 
ATOM   1671 C  CZ  . ARG A 1 208 ? -9.425  13.382  16.961  1.00 78.14 208 A 1 
ATOM   1672 N  NH1 . ARG A 1 208 ? -8.171  13.061  16.661  1.00 71.75 208 A 1 
ATOM   1673 N  NH2 . ARG A 1 208 ? -9.651  14.416  17.750  1.00 74.90 208 A 1 
ATOM   1674 N  N   . ALA A 1 209 ? -10.299 7.555   12.879  1.00 98.67 209 A 1 
ATOM   1675 C  CA  . ALA A 1 209 ? -10.042 6.471   11.939  1.00 98.77 209 A 1 
ATOM   1676 C  C   . ALA A 1 209 ? -8.811  6.680   11.080  1.00 98.80 209 A 1 
ATOM   1677 O  O   . ALA A 1 209 ? -8.424  7.819   10.791  1.00 98.73 209 A 1 
ATOM   1678 C  CB  . ALA A 1 209 ? -11.254 6.282   11.028  1.00 98.69 209 A 1 
ATOM   1679 N  N   . ILE A 1 210 ? -8.191  5.573   10.718  1.00 98.81 210 A 1 
ATOM   1680 C  CA  . ILE A 1 210 ? -7.097  5.574   9.764   1.00 98.87 210 A 1 
ATOM   1681 C  C   . ILE A 1 210 ? -7.684  4.749   8.619   1.00 98.98 210 A 1 
ATOM   1682 O  O   . ILE A 1 210 ? -8.054  3.592   8.805   1.00 98.88 210 A 1 
ATOM   1683 C  CB  . ILE A 1 210 ? -5.821  4.905   10.318  1.00 98.78 210 A 1 
ATOM   1684 C  CG1 . ILE A 1 210 ? -5.210  5.804   11.396  1.00 98.17 210 A 1 
ATOM   1685 C  CG2 . ILE A 1 210 ? -4.818  4.676   9.182   1.00 98.46 210 A 1 
ATOM   1686 C  CD1 . ILE A 1 210 ? -3.979  5.225   12.067  1.00 96.31 210 A 1 
ATOM   1687 N  N   . VAL A 1 211 ? -7.793  5.372   7.447   1.00 98.94 211 A 1 
ATOM   1688 C  CA  . VAL A 1 211 ? -8.387  4.717   6.288   1.00 98.99 211 A 1 
ATOM   1689 C  C   . VAL A 1 211 ? -7.312  4.147   5.366   1.00 98.97 211 A 1 
ATOM   1690 O  O   . VAL A 1 211 ? -6.293  4.791   5.119   1.00 98.88 211 A 1 
ATOM   1691 C  CB  . VAL A 1 211 ? -9.259  5.711   5.492   1.00 98.90 211 A 1 
ATOM   1692 C  CG1 . VAL A 1 211 ? -9.906  5.018   4.299   1.00 98.60 211 A 1 
ATOM   1693 C  CG2 . VAL A 1 211 ? -10.334 6.308   6.398   1.00 98.59 211 A 1 
ATOM   1694 N  N   . SER A 1 212 ? -7.536  2.930   4.868   1.00 98.94 212 A 1 
ATOM   1695 C  CA  . SER A 1 212 ? -6.597  2.302   3.951   1.00 98.99 212 A 1 
ATOM   1696 C  C   . SER A 1 212 ? -7.335  1.821   2.708   1.00 98.96 212 A 1 
ATOM   1697 O  O   . SER A 1 212 ? -8.488  1.403   2.779   1.00 98.79 212 A 1 
ATOM   1698 C  CB  . SER A 1 212 ? -5.902  1.111   4.624   1.00 98.70 212 A 1 
ATOM   1699 O  OG  . SER A 1 212 ? -5.154  1.516   5.756   1.00 93.13 212 A 1 
ATOM   1700 N  N   . MET A 1 213 ? -6.663  1.901   1.554   1.00 98.92 213 A 1 
ATOM   1701 C  CA  . MET A 1 213 ? -7.236  1.497   0.284   1.00 98.94 213 A 1 
ATOM   1702 C  C   . MET A 1 213 ? -6.087  1.176   -0.655  1.00 98.99 213 A 1 
ATOM   1703 O  O   . MET A 1 213 ? -4.984  1.695   -0.501  1.00 98.59 213 A 1 
ATOM   1704 C  CB  . MET A 1 213 ? -8.097  2.623   -0.298  1.00 98.50 213 A 1 
ATOM   1705 C  CG  . MET A 1 213 ? -7.324  3.912   -0.555  1.00 97.73 213 A 1 
ATOM   1706 S  SD  . MET A 1 213 ? -8.385  5.338   -0.914  1.00 98.04 213 A 1 
ATOM   1707 C  CE  . MET A 1 213 ? -9.108  5.621   0.692   1.00 95.40 213 A 1 
ATOM   1708 N  N   . HIS A 1 214 ? -6.336  0.311   -1.633  1.00 98.89 214 A 1 
ATOM   1709 C  CA  . HIS A 1 214 ? -5.261  -0.048  -2.543  1.00 98.75 214 A 1 
ATOM   1710 C  C   . HIS A 1 214 ? -4.931  1.096   -3.500  1.00 98.60 214 A 1 
ATOM   1711 O  O   . HIS A 1 214 ? -3.772  1.471   -3.650  1.00 98.04 214 A 1 
ATOM   1712 C  CB  . HIS A 1 214 ? -5.615  -1.297  -3.344  1.00 98.60 214 A 1 
ATOM   1713 C  CG  . HIS A 1 214 ? -4.478  -1.797  -4.179  1.00 98.54 214 A 1 
ATOM   1714 N  ND1 . HIS A 1 214 ? -3.297  -2.258  -3.631  1.00 97.43 214 A 1 
ATOM   1715 C  CD2 . HIS A 1 214 ? -4.312  -1.856  -5.524  1.00 97.60 214 A 1 
ATOM   1716 C  CE1 . HIS A 1 214 ? -2.462  -2.581  -4.597  1.00 97.41 214 A 1 
ATOM   1717 N  NE2 . HIS A 1 214 ? -3.051  -2.349  -5.762  1.00 97.54 214 A 1 
ATOM   1718 N  N   . ILE A 1 215 ? -5.962  1.641   -4.146  1.00 98.89 215 A 1 
ATOM   1719 C  CA  . ILE A 1 215 ? -5.771  2.711   -5.127  1.00 98.80 215 A 1 
ATOM   1720 C  C   . ILE A 1 215 ? -6.263  4.061   -4.600  1.00 98.87 215 A 1 
ATOM   1721 O  O   . ILE A 1 215 ? -7.457  4.243   -4.351  1.00 98.71 215 A 1 
ATOM   1722 C  CB  . ILE A 1 215 ? -6.506  2.392   -6.448  1.00 98.67 215 A 1 
ATOM   1723 C  CG1 . ILE A 1 215 ? -6.164  0.969   -6.913  1.00 98.03 215 A 1 
ATOM   1724 C  CG2 . ILE A 1 215 ? -6.126  3.418   -7.516  1.00 98.01 215 A 1 
ATOM   1725 C  CD1 . ILE A 1 215 ? -6.930  0.519   -8.150  1.00 97.13 215 A 1 
ATOM   1726 N  N   . CYS A 1 216 ? -5.356  5.010   -4.455  1.00 98.55 216 A 1 
ATOM   1727 C  CA  . CYS A 1 216 ? -5.684  6.348   -3.992  1.00 98.42 216 A 1 
ATOM   1728 C  C   . CYS A 1 216 ? -6.339  7.147   -5.112  1.00 98.50 216 A 1 
ATOM   1729 O  O   . CYS A 1 216 ? -6.098  6.892   -6.294  1.00 97.51 216 A 1 
ATOM   1730 C  CB  . CYS A 1 216 ? -4.410  7.091   -3.576  1.00 97.36 216 A 1 
ATOM   1731 S  SG  . CYS A 1 216 ? -4.123  7.338   -1.807  1.00 94.61 216 A 1 
ATOM   1732 N  N   . PRO A 1 217 ? -7.171  8.141   -4.776  1.00 98.60 217 A 1 
ATOM   1733 C  CA  . PRO A 1 217 ? -7.715  9.006   -5.822  1.00 98.40 217 A 1 
ATOM   1734 C  C   . PRO A 1 217 ? -6.539  9.847   -6.320  1.00 98.30 217 A 1 
ATOM   1735 O  O   . PRO A 1 217 ? -5.553  10.029  -5.602  1.00 97.22 217 A 1 
ATOM   1736 C  CB  . PRO A 1 217 ? -8.758  9.842   -5.082  1.00 97.92 217 A 1 
ATOM   1737 C  CG  . PRO A 1 217 ? -8.241  9.867   -3.674  1.00 96.09 217 A 1 
ATOM   1738 C  CD  . PRO A 1 217 ? -7.733  8.474   -3.458  1.00 98.24 217 A 1 
ATOM   1739 N  N   . GLY A 1 218 ? -6.634  10.352  -7.556  1.00 98.08 218 A 1 
ATOM   1740 C  CA  . GLY A 1 218 ? -5.546  11.141  -8.105  1.00 97.79 218 A 1 
ATOM   1741 C  C   . GLY A 1 218 ? -4.997  10.531  -9.389  1.00 97.92 218 A 1 
ATOM   1742 O  O   . GLY A 1 218 ? -5.681  9.765   -10.064 1.00 96.71 218 A 1 
ATOM   1743 N  N   . VAL A 1 219 ? -3.762  10.883  -9.716  1.00 97.90 219 A 1 
ATOM   1744 C  CA  . VAL A 1 219 ? -3.133  10.426  -10.955 1.00 97.81 219 A 1 
ATOM   1745 C  C   . VAL A 1 219 ? -1.819  9.698   -10.719 1.00 97.88 219 A 1 
ATOM   1746 O  O   . VAL A 1 219 ? -1.294  9.686   -9.609  1.00 96.74 219 A 1 
ATOM   1747 C  CB  . VAL A 1 219 ? -2.867  11.616  -11.898 1.00 97.01 219 A 1 
ATOM   1748 C  CG1 . VAL A 1 219 ? -4.169  12.340  -12.219 1.00 94.33 219 A 1 
ATOM   1749 C  CG2 . VAL A 1 219 ? -1.862  12.579  -11.265 1.00 94.44 219 A 1 
ATOM   1750 N  N   . ALA A 1 220 ? -1.290  9.085   -11.793 1.00 97.51 220 A 1 
ATOM   1751 C  CA  . ALA A 1 220 ? -0.018  8.386   -11.732 1.00 97.30 220 A 1 
ATOM   1752 C  C   . ALA A 1 220 ? 1.018   9.226   -12.480 1.00 97.19 220 A 1 
ATOM   1753 O  O   . ALA A 1 220 ? 1.015   9.272   -13.709 1.00 95.56 220 A 1 
ATOM   1754 C  CB  . ALA A 1 220 ? -0.143  7.006   -12.371 1.00 96.86 220 A 1 
ATOM   1755 N  N   . GLU A 1 221 ? 1.892   9.884   -11.737 1.00 95.76 221 A 1 
ATOM   1756 C  CA  . GLU A 1 221 ? 2.912   10.761  -12.313 1.00 94.60 221 A 1 
ATOM   1757 C  C   . GLU A 1 221 ? 3.808   10.089  -13.356 1.00 94.61 221 A 1 
ATOM   1758 O  O   . GLU A 1 221 ? 4.124   10.682  -14.379 1.00 91.94 221 A 1 
ATOM   1759 C  CB  . GLU A 1 221 ? 3.796   11.360  -11.215 1.00 92.12 221 A 1 
ATOM   1760 C  CG  . GLU A 1 221 ? 3.090   12.299  -10.247 1.00 88.38 221 A 1 
ATOM   1761 C  CD  . GLU A 1 221 ? 2.527   11.586  -9.027  1.00 90.31 221 A 1 
ATOM   1762 O  OE1 . GLU A 1 221 ? 2.169   10.390  -9.107  1.00 85.91 221 A 1 
ATOM   1763 O  OE2 . GLU A 1 221 ? 2.428   12.248  -7.970  1.00 86.89 221 A 1 
ATOM   1764 N  N   . ARG A 1 222 ? 4.210   8.842   -13.078 1.00 93.87 222 A 1 
ATOM   1765 C  CA  . ARG A 1 222 ? 5.106   8.134   -13.984 1.00 92.79 222 A 1 
ATOM   1766 C  C   . ARG A 1 222 ? 4.454   7.717   -15.291 1.00 93.01 222 A 1 
ATOM   1767 O  O   . ARG A 1 222 ? 5.143   7.404   -16.260 1.00 91.01 222 A 1 
ATOM   1768 C  CB  . ARG A 1 222 ? 5.689   6.893   -13.304 1.00 90.48 222 A 1 
ATOM   1769 C  CG  . ARG A 1 222 ? 6.610   7.193   -12.141 1.00 83.91 222 A 1 
ATOM   1770 C  CD  . ARG A 1 222 ? 7.169   5.919   -11.530 1.00 84.06 222 A 1 
ATOM   1771 N  NE  . ARG A 1 222 ? 8.067   5.216   -12.429 1.00 81.18 222 A 1 
ATOM   1772 C  CZ  . ARG A 1 222 ? 8.619   4.027   -12.170 1.00 80.55 222 A 1 
ATOM   1773 N  NH1 . ARG A 1 222 ? 8.335   3.400   -11.040 1.00 74.87 222 A 1 
ATOM   1774 N  NH2 . ARG A 1 222 ? 9.438   3.474   -13.040 1.00 72.24 222 A 1 
ATOM   1775 N  N   . PHE A 1 223 ? 3.128   7.709   -15.329 1.00 95.11 223 A 1 
ATOM   1776 C  CA  . PHE A 1 223 ? 2.408   7.291   -16.524 1.00 94.91 223 A 1 
ATOM   1777 C  C   . PHE A 1 223 ? 1.552   8.419   -17.087 1.00 95.87 223 A 1 
ATOM   1778 O  O   . PHE A 1 223 ? 0.341   8.276   -17.276 1.00 94.03 223 A 1 
ATOM   1779 C  CB  . PHE A 1 223 ? 1.578   6.056   -16.206 1.00 93.83 223 A 1 
ATOM   1780 C  CG  . PHE A 1 223 ? 2.387   4.925   -15.631 1.00 91.25 223 A 1 
ATOM   1781 C  CD1 . PHE A 1 223 ? 2.327   4.617   -14.272 1.00 87.18 223 A 1 
ATOM   1782 C  CD2 . PHE A 1 223 ? 3.264   4.211   -16.434 1.00 87.30 223 A 1 
ATOM   1783 C  CE1 . PHE A 1 223 ? 3.121   3.614   -13.726 1.00 85.79 223 A 1 
ATOM   1784 C  CE2 . PHE A 1 223 ? 4.073   3.208   -15.903 1.00 85.28 223 A 1 
ATOM   1785 C  CZ  . PHE A 1 223 ? 4.001   2.899   -14.545 1.00 85.14 223 A 1 
ATOM   1786 N  N   . ASN A 1 224 ? 2.196   9.575   -17.435 1.00 94.87 224 A 1 
ATOM   1787 C  CA  . ASN A 1 224 ? 1.679   10.731  -17.969 1.00 96.01 224 A 1 
ATOM   1788 C  C   . ASN A 1 224 ? 0.540   11.331  -17.215 1.00 96.63 224 A 1 
ATOM   1789 O  O   . ASN A 1 224 ? -0.400  11.894  -17.749 1.00 94.62 224 A 1 
ATOM   1790 C  CB  . ASN A 1 224 ? 1.311   10.551  -19.420 1.00 94.78 224 A 1 
ATOM   1791 C  CG  . ASN A 1 224 ? 1.440   11.674  -20.231 1.00 92.11 224 A 1 
ATOM   1792 O  OD1 . ASN A 1 224 ? 2.175   12.645  -19.901 1.00 86.95 224 A 1 
ATOM   1793 N  ND2 . ASN A 1 224 ? 1.096   11.947  -21.199 1.00 87.60 224 A 1 
ATOM   1794 N  N   . TYR A 1 225 ? 0.613   11.242  -15.869 1.00 96.13 225 A 1 
ATOM   1795 C  CA  . TYR A 1 225 ? -0.393  11.805  -14.979 1.00 96.33 225 A 1 
ATOM   1796 C  C   . TYR A 1 225 ? -1.785  11.257  -15.313 1.00 96.83 225 A 1 
ATOM   1797 O  O   . TYR A 1 225 ? -2.772  11.987  -15.313 1.00 95.05 225 A 1 
ATOM   1798 C  CB  . TYR A 1 225 ? -0.393  13.330  -15.064 1.00 95.40 225 A 1 
ATOM   1799 C  CG  . TYR A 1 225 ? 0.926   13.945  -14.645 1.00 93.55 225 A 1 
ATOM   1800 C  CD1 . TYR A 1 225 ? 1.951   14.112  -15.564 1.00 91.08 225 A 1 
ATOM   1801 C  CD2 . TYR A 1 225 ? 1.151   14.313  -13.326 1.00 91.61 225 A 1 
ATOM   1802 C  CE1 . TYR A 1 225 ? 3.182   14.637  -15.175 1.00 89.44 225 A 1 
ATOM   1803 C  CE2 . TYR A 1 225 ? 2.376   14.843  -12.920 1.00 89.20 225 A 1 
ATOM   1804 C  CZ  . TYR A 1 225 ? 3.390   15.002  -13.846 1.00 89.36 225 A 1 
ATOM   1805 O  OH  . TYR A 1 225 ? 4.606   15.519  -13.463 1.00 85.86 225 A 1 
ATOM   1806 N  N   . SER A 1 226 ? -1.836  9.954   -15.603 1.00 97.20 226 A 1 
ATOM   1807 C  CA  . SER A 1 226 ? -3.087  9.301   -15.956 1.00 97.15 226 A 1 
ATOM   1808 C  C   . SER A 1 226 ? -4.016  9.076   -14.768 1.00 97.54 226 A 1 
ATOM   1809 O  O   . SER A 1 226 ? -3.571  8.720   -13.676 1.00 96.78 226 A 1 
ATOM   1810 C  CB  . SER A 1 226 ? -2.799  7.959   -16.628 1.00 96.00 226 A 1 
ATOM   1811 O  OG  . SER A 1 226 ? -2.041  7.120   -15.776 1.00 90.64 226 A 1 
ATOM   1812 N  N   . ASP A 1 227 ? -5.319  9.310   -14.994 1.00 97.51 227 A 1 
ATOM   1813 C  CA  . ASP A 1 227 ? -6.314  9.084   -13.959 1.00 97.41 227 A 1 
ATOM   1814 C  C   . ASP A 1 227 ? -6.332  7.600   -13.612 1.00 97.81 227 A 1 
ATOM   1815 O  O   . ASP A 1 227 ? -6.181  6.750   -14.492 1.00 97.01 227 A 1 
ATOM   1816 C  CB  . ASP A 1 227 ? -7.709  9.486   -14.438 1.00 96.51 227 A 1 
ATOM   1817 C  CG  . ASP A 1 227 ? -7.854  10.982  -14.639 1.00 92.60 227 A 1 
ATOM   1818 O  OD1 . ASP A 1 227 ? -7.244  11.758  -13.873 1.00 87.94 227 A 1 
ATOM   1819 O  OD2 . ASP A 1 227 ? -8.598  11.384  -15.560 1.00 87.64 227 A 1 
ATOM   1820 N  N   . GLN A 1 228 ? -6.518  7.293   -12.326 1.00 98.08 228 A 1 
ATOM   1821 C  CA  . GLN A 1 228 ? -6.570  5.909   -11.879 1.00 98.15 228 A 1 
ATOM   1822 C  C   . GLN A 1 228 ? -8.001  5.448   -11.623 1.00 98.31 228 A 1 
ATOM   1823 O  O   . GLN A 1 228 ? -8.337  4.288   -11.846 1.00 97.52 228 A 1 
ATOM   1824 C  CB  . GLN A 1 228 ? -5.734  5.736   -10.608 1.00 97.74 228 A 1 
ATOM   1825 C  CG  . GLN A 1 228 ? -4.259  6.048   -10.817 1.00 96.64 228 A 1 
ATOM   1826 C  CD  . GLN A 1 228 ? -3.660  5.159   -11.890 1.00 96.08 228 A 1 
ATOM   1827 O  OE1 . GLN A 1 228 ? -3.557  3.947   -11.711 1.00 88.04 228 A 1 
ATOM   1828 N  NE2 . GLN A 1 228 ? -3.287  5.753   -13.015 1.00 87.85 228 A 1 
ATOM   1829 N  N   . LEU A 1 229 ? -8.842  6.364   -11.165 1.00 98.59 229 A 1 
ATOM   1830 C  CA  . LEU A 1 229 ? -10.238 6.043   -10.887 1.00 98.57 229 A 1 
ATOM   1831 C  C   . LEU A 1 229 ? -11.146 6.731   -11.899 1.00 98.30 229 A 1 
ATOM   1832 O  O   . LEU A 1 229 ? -10.770 7.736   -12.497 1.00 97.84 229 A 1 
ATOM   1833 C  CB  . LEU A 1 229 ? -10.611 6.499   -9.476  1.00 98.58 229 A 1 
ATOM   1834 C  CG  . LEU A 1 229 ? -9.695  6.067   -8.323  1.00 98.24 229 A 1 
ATOM   1835 C  CD1 . LEU A 1 229 ? -10.258 6.590   -7.007  1.00 98.04 229 A 1 
ATOM   1836 C  CD2 . LEU A 1 229 ? -9.564  4.554   -8.292  1.00 97.94 229 A 1 
ATOM   1837 N  N   . TYR A 1 230 ? -12.357 6.185   -12.088 1.00 98.47 230 A 1 
ATOM   1838 C  CA  . TYR A 1 230 ? -13.320 6.843   -12.958 1.00 98.33 230 A 1 
ATOM   1839 C  C   . TYR A 1 230 ? -13.551 8.235   -12.343 1.00 98.31 230 A 1 
ATOM   1840 O  O   . TYR A 1 230 ? -13.648 8.356   -11.125 1.00 97.95 230 A 1 
ATOM   1841 C  CB  . TYR A 1 230 ? -14.647 6.079   -12.986 1.00 98.01 230 A 1 
ATOM   1842 C  CG  . TYR A 1 230 ? -14.608 4.808   -13.806 1.00 97.83 230 A 1 
ATOM   1843 C  CD1 . TYR A 1 230 ? -14.706 3.558   -13.203 1.00 97.07 230 A 1 
ATOM   1844 C  CD2 . TYR A 1 230 ? -14.501 4.864   -15.194 1.00 97.17 230 A 1 
ATOM   1845 C  CE1 . TYR A 1 230 ? -14.699 2.393   -13.952 1.00 96.56 230 A 1 
ATOM   1846 C  CE2 . TYR A 1 230 ? -14.488 3.698   -15.959 1.00 96.56 230 A 1 
ATOM   1847 C  CZ  . TYR A 1 230 ? -14.588 2.468   -15.335 1.00 96.69 230 A 1 
ATOM   1848 O  OH  . TYR A 1 230 ? -14.584 1.322   -16.090 1.00 95.40 230 A 1 
ATOM   1849 N  N   . PRO A 1 231 ? -13.629 9.283   -13.169 1.00 97.99 231 A 1 
ATOM   1850 C  CA  . PRO A 1 231 ? -13.802 10.657  -12.682 1.00 97.69 231 A 1 
ATOM   1851 C  C   . PRO A 1 231 ? -14.899 10.848  -11.638 1.00 97.81 231 A 1 
ATOM   1852 O  O   . PRO A 1 231 ? -14.681 11.518  -10.622 1.00 97.53 231 A 1 
ATOM   1853 C  CB  . PRO A 1 231 ? -14.082 11.444  -13.961 1.00 96.65 231 A 1 
ATOM   1854 C  CG  . PRO A 1 231 ? -13.279 10.711  -14.987 1.00 94.05 231 A 1 
ATOM   1855 C  CD  . PRO A 1 231 ? -13.530 9.260   -14.650 1.00 96.85 231 A 1 
ATOM   1856 N  N   . GLN A 1 232 ? -16.079 10.269  -11.879 1.00 97.59 232 A 1 
ATOM   1857 C  CA  . GLN A 1 232 ? -17.188 10.431  -10.947 1.00 97.38 232 A 1 
ATOM   1858 C  C   . GLN A 1 232 ? -16.891 9.821   -9.581  1.00 97.80 232 A 1 
ATOM   1859 O  O   . GLN A 1 232 ? -17.322 10.350  -8.552  1.00 97.43 232 A 1 
ATOM   1860 C  CB  . GLN A 1 232 ? -18.478 9.837   -11.526 1.00 96.12 232 A 1 
ATOM   1861 C  CG  . GLN A 1 232 ? -18.490 8.326   -11.705 1.00 91.71 232 A 1 
ATOM   1862 C  CD  . GLN A 1 232 ? -17.989 7.886   -13.079 1.00 91.52 232 A 1 
ATOM   1863 O  OE1 . GLN A 1 232 ? -17.140 8.541   -13.688 1.00 86.25 232 A 1 
ATOM   1864 N  NE2 . GLN A 1 232 ? -18.519 6.771   -13.562 1.00 84.79 232 A 1 
ATOM   1865 N  N   . TYR A 1 233 ? -16.153 8.708   -9.555  1.00 98.23 233 A 1 
ATOM   1866 C  CA  . TYR A 1 233 ? -15.816 8.075   -8.287  1.00 98.46 233 A 1 
ATOM   1867 C  C   . TYR A 1 233 ? -14.645 8.784   -7.625  1.00 98.52 233 A 1 
ATOM   1868 O  O   . TYR A 1 233 ? -14.611 8.928   -6.404  1.00 98.43 233 A 1 
ATOM   1869 C  CB  . TYR A 1 233 ? -15.476 6.593   -8.489  1.00 98.34 233 A 1 
ATOM   1870 C  CG  . TYR A 1 233 ? -16.608 5.770   -9.069  1.00 98.23 233 A 1 
ATOM   1871 C  CD1 . TYR A 1 233 ? -17.929 6.007   -8.705  1.00 97.53 233 A 1 
ATOM   1872 C  CD2 . TYR A 1 233 ? -16.341 4.748   -9.972  1.00 97.56 233 A 1 
ATOM   1873 C  CE1 . TYR A 1 233 ? -18.970 5.260   -9.246  1.00 97.04 233 A 1 
ATOM   1874 C  CE2 . TYR A 1 233 ? -17.379 3.990   -10.515 1.00 97.04 233 A 1 
ATOM   1875 C  CZ  . TYR A 1 233 ? -18.684 4.260   -10.154 1.00 97.19 233 A 1 
ATOM   1876 O  OH  . TYR A 1 233 ? -19.714 3.509   -10.702 1.00 95.99 233 A 1 
ATOM   1877 N  N   . ASN A 1 234 ? -13.699 9.247   -8.431  1.00 98.56 234 A 1 
ATOM   1878 C  CA  . ASN A 1 234 ? -12.541 9.963   -7.918  1.00 98.64 234 A 1 
ATOM   1879 C  C   . ASN A 1 234 ? -12.982 11.199  -7.129  1.00 98.77 234 A 1 
ATOM   1880 O  O   . ASN A 1 234 ? -12.581 11.387  -5.979  1.00 98.67 234 A 1 
ATOM   1881 C  CB  . ASN A 1 234 ? -11.630 10.401  -9.064  1.00 98.45 234 A 1 
ATOM   1882 C  CG  . ASN A 1 234 ? -10.349 11.039  -8.569  1.00 98.34 234 A 1 
ATOM   1883 O  OD1 . ASN A 1 234 ? -9.367  10.346  -8.286  1.00 95.67 234 A 1 
ATOM   1884 N  ND2 . ASN A 1 234 ? -10.345 12.359  -8.460  1.00 95.77 234 A 1 
ATOM   1885 N  N   . ASP A 1 235 ? -13.805 12.024  -7.763  1.00 98.26 235 A 1 
ATOM   1886 C  CA  . ASP A 1 235 ? -14.272 13.250  -7.119  1.00 98.04 235 A 1 
ATOM   1887 C  C   . ASP A 1 235 ? -15.104 12.972  -5.880  1.00 98.31 235 A 1 
ATOM   1888 O  O   . ASP A 1 235 ? -14.958 13.647  -4.856  1.00 98.12 235 A 1 
ATOM   1889 C  CB  . ASP A 1 235 ? -15.080 14.095  -8.108  1.00 97.20 235 A 1 
ATOM   1890 C  CG  . ASP A 1 235 ? -14.248 14.559  -9.294  1.00 93.08 235 A 1 
ATOM   1891 O  OD1 . ASP A 1 235 ? -13.004 14.472  -9.236  1.00 90.08 235 A 1 
ATOM   1892 O  OD2 . ASP A 1 235 ? -14.841 15.014  -10.293 1.00 89.47 235 A 1 
ATOM   1893 N  N   . ARG A 1 236 ? -15.985 11.982  -5.957  1.00 98.49 236 A 1 
ATOM   1894 C  CA  . ARG A 1 236 ? -16.834 11.645  -4.820  1.00 98.55 236 A 1 
ATOM   1895 C  C   . ARG A 1 236 ? -16.004 11.094  -3.660  1.00 98.71 236 A 1 
ATOM   1896 O  O   . ARG A 1 236 ? -16.297 11.368  -2.493  1.00 98.60 236 A 1 
ATOM   1897 C  CB  . ARG A 1 236 ? -17.910 10.627  -5.233  1.00 98.22 236 A 1 
ATOM   1898 C  CG  . ARG A 1 236 ? -18.967 10.396  -4.170  1.00 96.48 236 A 1 
ATOM   1899 C  CD  . ARG A 1 236 ? -20.088 9.517   -4.694  1.00 95.00 236 A 1 
ATOM   1900 N  NE  . ARG A 1 236 ? -21.141 9.329   -3.700  1.00 93.40 236 A 1 
ATOM   1901 C  CZ  . ARG A 1 236 ? -22.224 8.557   -3.869  1.00 91.81 236 A 1 
ATOM   1902 N  NH1 . ARG A 1 236 ? -22.384 7.902   -5.010  1.00 89.47 236 A 1 
ATOM   1903 N  NH2 . ARG A 1 236 ? -23.110 8.460   -2.915  1.00 87.92 236 A 1 
ATOM   1904 N  N   . LEU A 1 237 ? -14.965 10.313  -3.981  1.00 98.74 237 A 1 
ATOM   1905 C  CA  . LEU A 1 237 ? -14.106 9.751   -2.945  1.00 98.84 237 A 1 
ATOM   1906 C  C   . LEU A 1 237 ? -13.308 10.845  -2.241  1.00 98.88 237 A 1 
ATOM   1907 O  O   . LEU A 1 237 ? -13.189 10.848  -1.013  1.00 98.82 237 A 1 
ATOM   1908 C  CB  . LEU A 1 237 ? -13.151 8.706   -3.542  1.00 98.78 237 A 1 
ATOM   1909 C  CG  . LEU A 1 237 ? -12.193 8.018   -2.556  1.00 98.54 237 A 1 
ATOM   1910 C  CD1 . LEU A 1 237 ? -12.983 7.331   -1.451  1.00 98.25 237 A 1 
ATOM   1911 C  CD2 . LEU A 1 237 ? -11.335 7.008   -3.308  1.00 98.24 237 A 1 
ATOM   1912 N  N   . VAL A 1 238 ? -12.771 11.785  -3.019  1.00 98.84 238 A 1 
ATOM   1913 C  CA  . VAL A 1 238 ? -12.023 12.895  -2.434  1.00 98.87 238 A 1 
ATOM   1914 C  C   . VAL A 1 238 ? -12.935 13.684  -1.489  1.00 98.83 238 A 1 
ATOM   1915 O  O   . VAL A 1 238 ? -12.551 13.990  -0.357  1.00 98.77 238 A 1 
ATOM   1916 C  CB  . VAL A 1 238 ? -11.457 13.844  -3.522  1.00 98.70 238 A 1 
ATOM   1917 C  CG1 . VAL A 1 238 ? -10.870 15.100  -2.876  1.00 98.15 238 A 1 
ATOM   1918 C  CG2 . VAL A 1 238 ? -10.386 13.124  -4.320  1.00 98.24 238 A 1 
ATOM   1919 N  N   . ASP A 1 239 ? -14.147 13.998  -1.955  1.00 98.71 239 A 1 
ATOM   1920 C  CA  . ASP A 1 239 ? -15.098 14.739  -1.132  1.00 98.64 239 A 1 
ATOM   1921 C  C   . ASP A 1 239 ? -15.467 13.960  0.128   1.00 98.75 239 A 1 
ATOM   1922 O  O   . ASP A 1 239 ? -15.541 14.530  1.218   1.00 98.49 239 A 1 
ATOM   1923 C  CB  . ASP A 1 239 ? -16.381 15.048  -1.913  1.00 98.21 239 A 1 
ATOM   1924 C  CG  . ASP A 1 239 ? -16.197 16.160  -2.937  1.00 94.88 239 A 1 
ATOM   1925 O  OD1 . ASP A 1 239 ? -15.158 16.844  -2.915  1.00 92.37 239 A 1 
ATOM   1926 O  OD2 . ASP A 1 239 ? -17.117 16.353  -3.750  1.00 91.79 239 A 1 
ATOM   1927 N  N   . SER A 1 240 ? -15.701 12.660  -0.033  1.00 98.76 240 A 1 
ATOM   1928 C  CA  . SER A 1 240 ? -16.086 11.816  1.095   1.00 98.76 240 A 1 
ATOM   1929 C  C   . SER A 1 240 ? -15.004 11.759  2.173   1.00 98.89 240 A 1 
ATOM   1930 O  O   . SER A 1 240 ? -15.301 11.802  3.363   1.00 98.51 240 A 1 
ATOM   1931 C  CB  . SER A 1 240 ? -16.406 10.396  0.617   1.00 98.25 240 A 1 
ATOM   1932 O  OG  . SER A 1 240 ? -17.541 10.384  -0.226  1.00 93.41 240 A 1 
ATOM   1933 N  N   . LEU A 1 241 ? -13.745 11.655  1.746   1.00 98.86 241 A 1 
ATOM   1934 C  CA  . LEU A 1 241 ? -12.644 11.586  2.694   1.00 98.80 241 A 1 
ATOM   1935 C  C   . LEU A 1 241 ? -12.400 12.936  3.366   1.00 98.89 241 A 1 
ATOM   1936 O  O   . LEU A 1 241 ? -12.284 13.015  4.588   1.00 98.70 241 A 1 
ATOM   1937 C  CB  . LEU A 1 241 ? -11.367 11.112  1.982   1.00 98.85 241 A 1 
ATOM   1938 C  CG  . LEU A 1 241 ? -11.410 9.670   1.465   1.00 98.70 241 A 1 
ATOM   1939 C  CD1 . LEU A 1 241 ? -10.227 9.401   0.545   1.00 98.47 241 A 1 
ATOM   1940 C  CD2 . LEU A 1 241 ? -11.400 8.695   2.645   1.00 98.29 241 A 1 
ATOM   1941 N  N   . ALA A 1 242 ? -12.330 14.009  2.574   1.00 98.84 242 A 1 
ATOM   1942 C  CA  . ALA A 1 242 ? -12.076 15.337  3.111   1.00 98.85 242 A 1 
ATOM   1943 C  C   . ALA A 1 242 ? -13.186 15.815  4.054   1.00 98.73 242 A 1 
ATOM   1944 O  O   . ALA A 1 242 ? -12.917 16.518  5.031   1.00 98.42 242 A 1 
ATOM   1945 C  CB  . ALA A 1 242 ? -11.883 16.341  1.974   1.00 98.65 242 A 1 
ATOM   1946 N  N   . GLU A 1 243 ? -14.426 15.434  3.760   1.00 98.79 243 A 1 
ATOM   1947 C  CA  . GLU A 1 243 ? -15.575 15.830  4.575   1.00 98.69 243 A 1 
ATOM   1948 C  C   . GLU A 1 243 ? -15.410 15.385  6.023   1.00 98.61 243 A 1 
ATOM   1949 O  O   . GLU A 1 243 ? -15.898 16.046  6.945   1.00 98.15 243 A 1 
ATOM   1950 C  CB  . GLU A 1 243 ? -16.860 15.233  3.992   1.00 97.99 243 A 1 
ATOM   1951 C  CG  . GLU A 1 243 ? -18.129 15.459  4.823   1.00 92.82 243 A 1 
ATOM   1952 C  CD  . GLU A 1 243 ? -18.487 16.931  4.951   1.00 89.92 243 A 1 
ATOM   1953 O  OE1 . GLU A 1 243 ? -18.180 17.712  4.027   1.00 84.91 243 A 1 
ATOM   1954 O  OE2 . GLU A 1 243 ? -19.085 17.309  5.975   1.00 84.44 243 A 1 
ATOM   1955 N  N   . TYR A 1 244 ? -14.706 14.277  6.225   1.00 98.79 244 A 1 
ATOM   1956 C  CA  . TYR A 1 244 ? -14.494 13.750  7.565   1.00 98.85 244 A 1 
ATOM   1957 C  C   . TYR A 1 244 ? -13.068 13.957  8.071   1.00 98.74 244 A 1 
ATOM   1958 O  O   . TYR A 1 244 ? -12.485 13.082  8.716   1.00 98.40 244 A 1 
ATOM   1959 C  CB  . TYR A 1 244 ? -14.884 12.266  7.597   1.00 98.78 244 A 1 
ATOM   1960 C  CG  . TYR A 1 244 ? -16.367 12.062  7.378   1.00 98.77 244 A 1 
ATOM   1961 C  CD1 . TYR A 1 244 ? -17.276 12.244  8.421   1.00 98.45 244 A 1 
ATOM   1962 C  CD2 . TYR A 1 244 ? -16.871 11.751  6.116   1.00 98.48 244 A 1 
ATOM   1963 C  CE1 . TYR A 1 244 ? -18.645 12.122  8.217   1.00 98.16 244 A 1 
ATOM   1964 C  CE2 . TYR A 1 244 ? -18.239 11.629  5.903   1.00 98.20 244 A 1 
ATOM   1965 C  CZ  . TYR A 1 244 ? -19.122 11.814  6.956   1.00 98.28 244 A 1 
ATOM   1966 O  OH  . TYR A 1 244 ? -20.473 11.702  6.746   1.00 97.45 244 A 1 
ATOM   1967 N  N   . ASN A 1 245 ? -12.505 15.125  7.782   1.00 98.67 245 A 1 
ATOM   1968 C  CA  . ASN A 1 245 ? -11.158 15.457  8.221   1.00 98.43 245 A 1 
ATOM   1969 C  C   . ASN A 1 245 ? -11.035 15.541  9.738   1.00 98.38 245 A 1 
ATOM   1970 O  O   . ASN A 1 245 ? -9.938  15.499  10.283  1.00 97.38 245 A 1 
ATOM   1971 C  CB  . ASN A 1 245 ? -10.691 16.779  7.588   1.00 98.04 245 A 1 
ATOM   1972 C  CG  . ASN A 1 245 ? -11.426 17.981  8.141   1.00 97.69 245 A 1 
ATOM   1973 O  OD1 . ASN A 1 245 ? -12.655 17.995  8.219   1.00 94.09 245 A 1 
ATOM   1974 N  ND2 . ASN A 1 245 ? -10.677 18.996  8.528   1.00 93.17 245 A 1 
ATOM   1975 N  N   . ASP A 1 246 ? -12.176 15.669  10.413  1.00 98.39 246 A 1 
ATOM   1976 C  CA  . ASP A 1 246 ? -12.200 15.716  11.871  1.00 98.17 246 A 1 
ATOM   1977 C  C   . ASP A 1 246 ? -12.150 14.306  12.467  1.00 98.16 246 A 1 
ATOM   1978 O  O   . ASP A 1 246 ? -11.911 14.137  13.656  1.00 97.39 246 A 1 
ATOM   1979 C  CB  . ASP A 1 246 ? -13.462 16.445  12.359  1.00 97.69 246 A 1 
ATOM   1980 C  CG  . ASP A 1 246 ? -14.740 15.801  11.841  1.00 97.12 246 A 1 
ATOM   1981 O  OD1 . ASP A 1 246 ? -14.822 15.473  10.641  1.00 95.44 246 A 1 
ATOM   1982 O  OD2 . ASP A 1 246 ? -15.686 15.634  12.645  1.00 94.81 246 A 1 
ATOM   1983 N  N   . VAL A 1 247 ? -12.379 13.311  11.627  1.00 98.55 247 A 1 
ATOM   1984 C  CA  . VAL A 1 247 ? -12.373 11.913  12.053  1.00 98.67 247 A 1 
ATOM   1985 C  C   . VAL A 1 247 ? -11.144 11.161  11.540  1.00 98.74 247 A 1 
ATOM   1986 O  O   . VAL A 1 247 ? -10.532 10.378  12.264  1.00 98.50 247 A 1 
ATOM   1987 C  CB  . VAL A 1 247 ? -13.639 11.179  11.540  1.00 98.62 247 A 1 
ATOM   1988 C  CG1 . VAL A 1 247 ? -13.582 9.689   11.892  1.00 98.19 247 A 1 
ATOM   1989 C  CG2 . VAL A 1 247 ? -14.886 11.812  12.137  1.00 98.14 247 A 1 
ATOM   1990 N  N   . ILE A 1 248 ? -10.783 11.401  10.282  1.00 98.71 248 A 1 
ATOM   1991 C  CA  . ILE A 1 248 ? -9.681  10.693  9.630   1.00 98.81 248 A 1 
ATOM   1992 C  C   . ILE A 1 248 ? -8.300  11.294  9.912   1.00 98.75 248 A 1 
ATOM   1993 O  O   . ILE A 1 248 ? -8.029  12.441  9.570   1.00 98.55 248 A 1 
ATOM   1994 C  CB  . ILE A 1 248 ? -9.925  10.647  8.108   1.00 98.84 248 A 1 
ATOM   1995 C  CG1 . ILE A 1 248 ? -11.258 9.945   7.820   1.00 98.64 248 A 1 
ATOM   1996 C  CG2 . ILE A 1 248 ? -8.773  9.934   7.406   1.00 98.69 248 A 1 
ATOM   1997 C  CD1 . ILE A 1 248 ? -11.694 10.009  6.362   1.00 98.51 248 A 1 
ATOM   1998 N  N   . LEU A 1 249 ? -7.431  10.490  10.516  1.00 98.78 249 A 1 
ATOM   1999 C  CA  . LEU A 1 249 ? -6.075  10.929  10.841  1.00 98.58 249 A 1 
ATOM   2000 C  C   . LEU A 1 249 ? -5.155  10.851  9.633   1.00 98.54 249 A 1 
ATOM   2001 O  O   . LEU A 1 249 ? -4.136  11.531  9.570   1.00 97.81 249 A 1 
ATOM   2002 C  CB  . LEU A 1 249 ? -5.493  10.073  11.975  1.00 98.12 249 A 1 
ATOM   2003 C  CG  . LEU A 1 249 ? -6.289  10.039  13.284  1.00 97.20 249 A 1 
ATOM   2004 C  CD1 . LEU A 1 249 ? -5.526  9.219   14.316  1.00 96.11 249 A 1 
ATOM   2005 C  CD2 . LEU A 1 249 ? -6.536  11.450  13.797  1.00 95.97 249 A 1 
ATOM   2006 N  N   . GLY A 1 250 ? -5.513  9.999   8.670   1.00 98.74 250 A 1 
ATOM   2007 C  CA  . GLY A 1 250 ? -4.691  9.824   7.484   1.00 98.81 250 A 1 
ATOM   2008 C  C   . GLY A 1 250 ? -5.196  8.672   6.638   1.00 98.96 250 A 1 
ATOM   2009 O  O   . GLY A 1 250 ? -5.965  7.836   7.111   1.00 98.80 250 A 1 
ATOM   2010 N  N   . VAL A 1 251 ? -4.749  8.637   5.378   1.00 98.90 251 A 1 
ATOM   2011 C  CA  . VAL A 1 251 ? -5.135  7.593   4.441   1.00 98.99 251 A 1 
ATOM   2012 C  C   . VAL A 1 251 ? -3.879  6.893   3.927   1.00 98.97 251 A 1 
ATOM   2013 O  O   . VAL A 1 251 ? -2.889  7.556   3.603   1.00 98.79 251 A 1 
ATOM   2014 C  CB  . VAL A 1 251 ? -5.910  8.187   3.237   1.00 98.87 251 A 1 
ATOM   2015 C  CG1 . VAL A 1 251 ? -6.300  7.087   2.259   1.00 98.60 251 A 1 
ATOM   2016 C  CG2 . VAL A 1 251 ? -7.145  8.938   3.724   1.00 98.59 251 A 1 
ATOM   2017 N  N   . LEU A 1 252 ? -3.912  5.564   3.865   1.00 98.99 252 A 1 
ATOM   2018 C  CA  . LEU A 1 252 ? -2.777  4.793   3.370   1.00 98.98 252 A 1 
ATOM   2019 C  C   . LEU A 1 252 ? -3.148  4.093   2.064   1.00 98.92 252 A 1 
ATOM   2020 O  O   . LEU A 1 252 ? -4.187  3.441   1.982   1.00 98.70 252 A 1 
ATOM   2021 C  CB  . LEU A 1 252 ? -2.346  3.742   4.403   1.00 98.79 252 A 1 
ATOM   2022 C  CG  . LEU A 1 252 ? -2.050  4.244   5.820   1.00 97.27 252 A 1 
ATOM   2023 C  CD1 . LEU A 1 252 ? -1.526  3.100   6.670   1.00 92.39 252 A 1 
ATOM   2024 C  CD2 . LEU A 1 252 ? -1.039  5.383   5.792   1.00 92.46 252 A 1 
ATOM   2025 N  N   . CYS A 1 253 ? -2.284  4.236   1.053   1.00 98.82 253 A 1 
ATOM   2026 C  CA  . CYS A 1 253 ? -2.516  3.634   -0.254  1.00 98.88 253 A 1 
ATOM   2027 C  C   . CYS A 1 253 ? -1.275  2.938   -0.796  1.00 98.70 253 A 1 
ATOM   2028 O  O   . CYS A 1 253 ? -0.174  3.133   -0.298  1.00 98.13 253 A 1 
ATOM   2029 C  CB  . CYS A 1 253 ? -2.925  4.709   -1.276  1.00 98.39 253 A 1 
ATOM   2030 S  SG  . CYS A 1 253 ? -4.367  5.706   -0.903  1.00 97.49 253 A 1 
ATOM   2031 N  N   . GLY A 1 254 ? -1.468  2.122   -1.836  1.00 98.68 254 A 1 
ATOM   2032 C  CA  . GLY A 1 254 ? -0.371  1.457   -2.510  1.00 98.48 254 A 1 
ATOM   2033 C  C   . GLY A 1 254 ? -0.560  1.629   -4.010  1.00 98.36 254 A 1 
ATOM   2034 O  O   . GLY A 1 254 ? -0.797  2.746   -4.480  1.00 97.12 254 A 1 
ATOM   2035 N  N   . HIS A 1 255 ? -0.476  0.525   -4.762  1.00 97.93 255 A 1 
ATOM   2036 C  CA  . HIS A 1 255 ? -0.783  0.495   -6.197  1.00 97.69 255 A 1 
ATOM   2037 C  C   . HIS A 1 255 ? 0.242   1.102   -7.150  1.00 97.47 255 A 1 
ATOM   2038 O  O   . HIS A 1 255 ? 0.574   0.498   -8.165  1.00 95.53 255 A 1 
ATOM   2039 C  CB  . HIS A 1 255 ? -2.152  1.127   -6.443  1.00 97.10 255 A 1 
ATOM   2040 C  CG  . HIS A 1 255 ? -2.582  1.124   -7.873  1.00 97.28 255 A 1 
ATOM   2041 N  ND1 . HIS A 1 255 ? -2.736  -0.027  -8.608  1.00 95.45 255 A 1 
ATOM   2042 C  CD2 . HIS A 1 255 ? -2.900  2.140   -8.702  1.00 95.36 255 A 1 
ATOM   2043 C  CE1 . HIS A 1 255 ? -3.127  0.274   -9.834  1.00 94.94 255 A 1 
ATOM   2044 N  NE2 . HIS A 1 255 ? -3.240  1.593   -9.929  1.00 95.42 255 A 1 
ATOM   2045 N  N   . LEU A 1 256 ? 0.737   2.300   -6.866  1.00 97.81 256 A 1 
ATOM   2046 C  CA  . LEU A 1 256 ? 1.661   2.971   -7.781  1.00 97.22 256 A 1 
ATOM   2047 C  C   . LEU A 1 256 ? 3.119   2.524   -7.656  1.00 96.55 256 A 1 
ATOM   2048 O  O   . LEU A 1 256 ? 3.933   2.826   -8.528  1.00 94.30 256 A 1 
ATOM   2049 C  CB  . LEU A 1 256 ? 1.569   4.491   -7.613  1.00 97.00 256 A 1 
ATOM   2050 C  CG  . LEU A 1 256 ? 0.193   5.103   -7.874  1.00 96.40 256 A 1 
ATOM   2051 C  CD1 . LEU A 1 256 ? 0.279   6.623   -7.784  1.00 95.46 256 A 1 
ATOM   2052 C  CD2 . LEU A 1 256 ? -0.326  4.688   -9.242  1.00 95.32 256 A 1 
ATOM   2053 N  N   . HIS A 1 257 ? 3.446   1.811   -6.579  1.00 96.54 257 A 1 
ATOM   2054 C  CA  . HIS A 1 257 ? 4.798   1.303   -6.320  1.00 96.40 257 A 1 
ATOM   2055 C  C   . HIS A 1 257 ? 5.822   2.402   -6.038  1.00 96.42 257 A 1 
ATOM   2056 O  O   . HIS A 1 257 ? 7.008   2.120   -5.910  1.00 94.18 257 A 1 
ATOM   2057 C  CB  . HIS A 1 257 ? 5.291   0.454   -7.496  1.00 95.86 257 A 1 
ATOM   2058 C  CG  . HIS A 1 257 ? 4.520   -0.816  -7.705  1.00 96.11 257 A 1 
ATOM   2059 N  ND1 . HIS A 1 257 ? 5.096   -1.962  -8.202  1.00 93.30 257 A 1 
ATOM   2060 C  CD2 . HIS A 1 257 ? 3.223   -1.127  -7.488  1.00 93.29 257 A 1 
ATOM   2061 C  CE1 . HIS A 1 257 ? 4.187   -2.911  -8.284  1.00 93.20 257 A 1 
ATOM   2062 N  NE2 . HIS A 1 257 ? 3.043   -2.432  -7.851  1.00 93.84 257 A 1 
ATOM   2063 N  N   . THR A 1 258 ? 5.357   3.643   -5.923  1.00 96.68 258 A 1 
ATOM   2064 C  CA  . THR A 1 258 ? 6.241   4.763   -5.664  1.00 96.45 258 A 1 
ATOM   2065 C  C   . THR A 1 258 ? 5.956   5.399   -4.305  1.00 97.16 258 A 1 
ATOM   2066 O  O   . THR A 1 258 ? 4.925   5.157   -3.692  1.00 96.03 258 A 1 
ATOM   2067 C  CB  . THR A 1 258 ? 6.103   5.846   -6.752  1.00 94.74 258 A 1 
ATOM   2068 O  OG1 . THR A 1 258 ? 4.716   6.141   -6.965  1.00 89.90 258 A 1 
ATOM   2069 C  CG2 . THR A 1 258 ? 6.718   5.361   -8.054  1.00 88.86 258 A 1 
ATOM   2070 N  N   . ASP A 1 259 ? 6.899   6.224   -3.856  1.00 97.48 259 A 1 
ATOM   2071 C  CA  . ASP A 1 259 ? 6.806   6.908   -2.570  1.00 97.70 259 A 1 
ATOM   2072 C  C   . ASP A 1 259 ? 6.361   8.345   -2.823  1.00 97.66 259 A 1 
ATOM   2073 O  O   . ASP A 1 259 ? 7.151   9.185   -3.245  1.00 96.92 259 A 1 
ATOM   2074 C  CB  . ASP A 1 259 ? 8.184   6.868   -1.896  1.00 97.66 259 A 1 
ATOM   2075 C  CG  . ASP A 1 259 ? 8.264   7.695   -0.623  1.00 97.65 259 A 1 
ATOM   2076 O  OD1 . ASP A 1 259 ? 7.261   8.321   -0.225  1.00 96.45 259 A 1 
ATOM   2077 O  OD2 . ASP A 1 259 ? 9.355   7.715   -0.018  1.00 96.17 259 A 1 
ATOM   2078 N  N   . THR A 1 260 ? 5.089   8.631   -2.570  1.00 97.89 260 A 1 
ATOM   2079 C  CA  . THR A 1 260 ? 4.579   9.987   -2.765  1.00 97.75 260 A 1 
ATOM   2080 C  C   . THR A 1 260 ? 3.363   10.212  -1.863  1.00 98.10 260 A 1 
ATOM   2081 O  O   . THR A 1 260 ? 3.025   9.378   -1.030  1.00 97.76 260 A 1 
ATOM   2082 C  CB  . THR A 1 260 ? 4.219   10.243  -4.252  1.00 96.74 260 A 1 
ATOM   2083 O  OG1 . THR A 1 260 ? 3.927   11.634  -4.432  1.00 91.12 260 A 1 
ATOM   2084 C  CG2 . THR A 1 260 ? 3.040   9.398   -4.697  1.00 92.47 260 A 1 
ATOM   2085 N  N   . PHE A 1 261 ? 2.722   11.377  -2.034  1.00 98.11 261 A 1 
ATOM   2086 C  CA  . PHE A 1 261 ? 1.596   11.733  -1.185  1.00 98.19 261 A 1 
ATOM   2087 C  C   . PHE A 1 261 ? 0.541   12.528  -1.940  1.00 98.18 261 A 1 
ATOM   2088 O  O   . PHE A 1 261 ? 0.786   13.011  -3.050  1.00 97.66 261 A 1 
ATOM   2089 C  CB  . PHE A 1 261 ? 2.085   12.535  0.025   1.00 98.04 261 A 1 
ATOM   2090 C  CG  . PHE A 1 261 ? 2.730   13.852  -0.348  1.00 98.06 261 A 1 
ATOM   2091 C  CD1 . PHE A 1 261 ? 1.964   15.012  -0.465  1.00 97.34 261 A 1 
ATOM   2092 C  CD2 . PHE A 1 261 ? 4.101   13.937  -0.583  1.00 97.12 261 A 1 
ATOM   2093 C  CE1 . PHE A 1 261 ? 2.555   16.229  -0.809  1.00 96.51 261 A 1 
ATOM   2094 C  CE2 . PHE A 1 261 ? 4.694   15.145  -0.933  1.00 96.55 261 A 1 
ATOM   2095 C  CZ  . PHE A 1 261 ? 3.925   16.294  -1.046  1.00 96.82 261 A 1 
ATOM   2096 N  N   . ARG A 1 262 ? -0.636  12.665  -1.324  1.00 98.53 262 A 1 
ATOM   2097 C  CA  . ARG A 1 262 ? -1.737  13.423  -1.894  1.00 98.53 262 A 1 
ATOM   2098 C  C   . ARG A 1 262 ? -2.388  14.228  -0.774  1.00 98.74 262 A 1 
ATOM   2099 O  O   . ARG A 1 262 ? -2.534  13.742  0.336   1.00 98.51 262 A 1 
ATOM   2100 C  CB  . ARG A 1 262 ? -2.791  12.480  -2.487  1.00 98.11 262 A 1 
ATOM   2101 C  CG  . ARG A 1 262 ? -2.269  11.493  -3.527  1.00 96.82 262 A 1 
ATOM   2102 C  CD  . ARG A 1 262 ? -2.033  12.169  -4.863  1.00 95.20 262 A 1 
ATOM   2103 N  NE  . ARG A 1 262 ? -1.552  11.224  -5.881  1.00 95.35 262 A 1 
ATOM   2104 C  CZ  . ARG A 1 262 ? -0.315  11.169  -6.348  1.00 95.45 262 A 1 
ATOM   2105 N  NH1 . ARG A 1 262 ? 0.614   12.000  -5.894  1.00 91.67 262 A 1 
ATOM   2106 N  NH2 . ARG A 1 262 ? 0.015   10.281  -7.274  1.00 92.27 262 A 1 
ATOM   2107 N  N   . ILE A 1 263 ? -2.767  15.463  -1.096  1.00 98.45 263 A 1 
ATOM   2108 C  CA  . ILE A 1 263 ? -3.489  16.291  -0.143  1.00 98.50 263 A 1 
ATOM   2109 C  C   . ILE A 1 263 ? -4.907  16.351  -0.704  1.00 98.55 263 A 1 
ATOM   2110 O  O   . ILE A 1 263 ? -5.157  17.006  -1.715  1.00 98.21 263 A 1 
ATOM   2111 C  CB  . ILE A 1 263 ? -2.898  17.717  -0.050  1.00 98.36 263 A 1 
ATOM   2112 C  CG1 . ILE A 1 263 ? -1.421  17.637  0.359   1.00 97.66 263 A 1 
ATOM   2113 C  CG2 . ILE A 1 263 ? -3.691  18.541  0.957   1.00 97.76 263 A 1 
ATOM   2114 C  CD1 . ILE A 1 263 ? -0.710  18.983  0.398   1.00 96.06 263 A 1 
ATOM   2115 N  N   . LEU A 1 264 ? -5.824  15.622  -0.067  1.00 98.63 264 A 1 
ATOM   2116 C  CA  . LEU A 1 264 ? -7.199  15.546  -0.526  1.00 98.67 264 A 1 
ATOM   2117 C  C   . LEU A 1 264 ? -8.017  16.663  0.108   1.00 98.62 264 A 1 
ATOM   2118 O  O   . LEU A 1 264 ? -8.059  16.790  1.332   1.00 98.33 264 A 1 
ATOM   2119 C  CB  . LEU A 1 264 ? -7.780  14.176  -0.154  1.00 98.61 264 A 1 
ATOM   2120 C  CG  . LEU A 1 264 ? -6.916  12.981  -0.582  1.00 98.20 264 A 1 
ATOM   2121 C  CD1 . LEU A 1 264 ? -7.562  11.679  -0.131  1.00 97.53 264 A 1 
ATOM   2122 C  CD2 . LEU A 1 264 ? -6.720  12.988  -2.092  1.00 97.27 264 A 1 
ATOM   2123 N  N   . SER A 1 265 ? -8.672  17.476  -0.737  1.00 98.51 265 A 1 
ATOM   2124 C  CA  . SER A 1 265 ? -9.397  18.642  -0.245  1.00 98.30 265 A 1 
ATOM   2125 C  C   . SER A 1 265 ? -10.832 18.798  -0.726  1.00 98.43 265 A 1 
ATOM   2126 O  O   . SER A 1 265 ? -11.181 18.414  -1.844  1.00 97.73 265 A 1 
ATOM   2127 C  CB  . SER A 1 265 ? -8.642  19.920  -0.630  1.00 96.96 265 A 1 
ATOM   2128 O  OG  . SER A 1 265 ? -7.290  19.876  -0.231  1.00 83.15 265 A 1 
ATOM   2129 N  N   . LYS A 1 266 ? -11.662 19.371  0.141   1.00 98.19 266 A 1 
ATOM   2130 C  CA  . LYS A 1 266 ? -13.029 19.736  -0.175  1.00 97.83 266 A 1 
ATOM   2131 C  C   . LYS A 1 266 ? -13.170 21.095  0.508   1.00 97.64 266 A 1 
ATOM   2132 O  O   . LYS A 1 266 ? -13.390 21.180  1.711   1.00 96.26 266 A 1 
ATOM   2133 C  CB  . LYS A 1 266 ? -14.046 18.752  0.417   1.00 97.16 266 A 1 
ATOM   2134 C  CG  . LYS A 1 266 ? -15.489 19.152  0.128   1.00 95.37 266 A 1 
ATOM   2135 C  CD  . LYS A 1 266 ? -16.493 18.191  0.760   1.00 93.02 266 A 1 
ATOM   2136 C  CE  . LYS A 1 266 ? -17.914 18.635  0.485   1.00 88.37 266 A 1 
ATOM   2137 N  NZ  . LYS A 1 266 ? -18.899 17.744  1.136   1.00 81.26 266 A 1 
ATOM   2138 N  N   . GLY A 1 267 ? -12.987 22.158  -0.272  1.00 96.99 267 A 1 
ATOM   2139 C  CA  . GLY A 1 267 ? -13.001 23.485  0.306   1.00 96.38 267 A 1 
ATOM   2140 C  C   . GLY A 1 267 ? -11.773 23.606  1.193   1.00 96.88 267 A 1 
ATOM   2141 O  O   . GLY A 1 267 ? -10.662 23.299  0.757   1.00 94.81 267 A 1 
ATOM   2142 N  N   . ASN A 1 268 ? -11.968 24.017  2.438   1.00 97.32 268 A 1 
ATOM   2143 C  CA  . ASN A 1 268 ? -10.848 24.130  3.362   1.00 97.12 268 A 1 
ATOM   2144 C  C   . ASN A 1 268 ? -10.654 22.881  4.229   1.00 97.69 268 A 1 
ATOM   2145 O  O   . ASN A 1 268 ? -9.804  22.867  5.111   1.00 96.25 268 A 1 
ATOM   2146 C  CB  . ASN A 1 268 ? -11.004 25.368  4.252   1.00 95.39 268 A 1 
ATOM   2147 C  CG  . ASN A 1 268 ? -12.298 25.379  5.039   1.00 86.43 268 A 1 
ATOM   2148 O  OD1 . ASN A 1 268 ? -13.008 24.379  5.097   1.00 75.26 268 A 1 
ATOM   2149 N  ND2 . ASN A 1 268 ? -12.611 26.525  5.648   1.00 76.07 268 A 1 
ATOM   2150 N  N   . LYS A 1 269 ? -11.441 21.836  3.963   1.00 98.39 269 A 1 
ATOM   2151 C  CA  . LYS A 1 269 ? -11.296 20.586  4.707   1.00 98.45 269 A 1 
ATOM   2152 C  C   . LYS A 1 269 ? -10.283 19.719  3.959   1.00 98.57 269 A 1 
ATOM   2153 O  O   . LYS A 1 269 ? -10.407 19.510  2.751   1.00 98.22 269 A 1 
ATOM   2154 C  CB  . LYS A 1 269 ? -12.636 19.850  4.805   1.00 98.18 269 A 1 
ATOM   2155 C  CG  . LYS A 1 269 ? -13.667 20.574  5.649   1.00 96.77 269 A 1 
ATOM   2156 C  CD  . LYS A 1 269 ? -14.944 19.753  5.777   1.00 94.20 269 A 1 
ATOM   2157 C  CE  . LYS A 1 269 ? -15.957 20.446  6.660   1.00 87.91 269 A 1 
ATOM   2158 N  NZ  . LYS A 1 269 ? -17.187 19.624  6.829   1.00 80.94 269 A 1 
ATOM   2159 N  N   . LYS A 1 270 ? -9.277  19.220  4.688   1.00 98.61 270 A 1 
ATOM   2160 C  CA  . LYS A 1 270 ? -8.216  18.446  4.059   1.00 98.60 270 A 1 
ATOM   2161 C  C   . LYS A 1 270 ? -7.804  17.219  4.862   1.00 98.77 270 A 1 
ATOM   2162 O  O   . LYS A 1 270 ? -7.885  17.202  6.087   1.00 98.35 270 A 1 
ATOM   2163 C  CB  . LYS A 1 270 ? -6.975  19.328  3.856   1.00 98.40 270 A 1 
ATOM   2164 C  CG  . LYS A 1 270 ? -7.220  20.635  3.116   1.00 97.68 270 A 1 
ATOM   2165 C  CD  . LYS A 1 270 ? -5.981  21.517  3.152   1.00 96.35 270 A 1 
ATOM   2166 C  CE  . LYS A 1 270 ? -6.231  22.872  2.515   1.00 92.99 270 A 1 
ATOM   2167 N  NZ  . LYS A 1 270 ? -6.515  22.780  1.068   1.00 86.46 270 A 1 
ATOM   2168 N  N   . VAL A 1 271 ? -7.346  16.183  4.145   1.00 98.78 271 A 1 
ATOM   2169 C  CA  . VAL A 1 271 ? -6.802  14.974  4.766   1.00 98.73 271 A 1 
ATOM   2170 C  C   . VAL A 1 271 ? -5.589  14.542  3.946   1.00 98.80 271 A 1 
ATOM   2171 O  O   . VAL A 1 271 ? -5.519  14.808  2.746   1.00 98.48 271 A 1 
ATOM   2172 C  CB  . VAL A 1 271 ? -7.810  13.796  4.824   1.00 98.16 271 A 1 
ATOM   2173 C  CG1 . VAL A 1 271 ? -8.965  14.137  5.744   1.00 91.97 271 A 1 
ATOM   2174 C  CG2 . VAL A 1 271 ? -8.303  13.450  3.427   1.00 92.19 271 A 1 
ATOM   2175 N  N   . MET A 1 272 ? -4.635  13.886  4.603   1.00 98.74 272 A 1 
ATOM   2176 C  CA  . MET A 1 272 ? -3.450  13.396  3.925   1.00 98.87 272 A 1 
ATOM   2177 C  C   . MET A 1 272 ? -3.606  11.951  3.476   1.00 98.84 272 A 1 
ATOM   2178 O  O   . MET A 1 272 ? -4.197  11.139  4.180   1.00 98.68 272 A 1 
ATOM   2179 C  CB  . MET A 1 272 ? -2.221  13.475  4.837   1.00 98.63 272 A 1 
ATOM   2180 C  CG  . MET A 1 272 ? -1.675  14.879  5.053   1.00 97.41 272 A 1 
ATOM   2181 S  SD  . MET A 1 272 ? -1.252  15.691  3.494   1.00 97.97 272 A 1 
ATOM   2182 C  CE  . MET A 1 272 ? -0.091  14.529  2.781   1.00 95.99 272 A 1 
ATOM   2183 N  N   . ALA A 1 273 ? -3.050  11.641  2.302   1.00 98.82 273 A 1 
ATOM   2184 C  CA  . ALA A 1 273 ? -3.030  10.278  1.793   1.00 98.80 273 A 1 
ATOM   2185 C  C   . ALA A 1 273 ? -1.571  9.971   1.469   1.00 98.71 273 A 1 
ATOM   2186 O  O   . ALA A 1 273 ? -0.892  10.774  0.822   1.00 98.35 273 A 1 
ATOM   2187 C  CB  . ALA A 1 273 ? -3.901  10.139  0.554   1.00 98.71 273 A 1 
ATOM   2188 N  N   . PHE A 1 274 ? -1.092  8.833   1.928   1.00 98.78 274 A 1 
ATOM   2189 C  CA  . PHE A 1 274 ? 0.286   8.431   1.709   1.00 98.77 274 A 1 
ATOM   2190 C  C   . PHE A 1 274 ? 0.368   7.185   0.837   1.00 98.81 274 A 1 
ATOM   2191 O  O   . PHE A 1 274 ? -0.223  6.157   1.166   1.00 98.56 274 A 1 
ATOM   2192 C  CB  . PHE A 1 274 ? 0.961   8.159   3.054   1.00 98.67 274 A 1 
ATOM   2193 C  CG  . PHE A 1 274 ? 0.846   9.303   4.025   1.00 98.58 274 A 1 
ATOM   2194 C  CD1 . PHE A 1 274 ? 1.648   10.426  3.884   1.00 97.92 274 A 1 
ATOM   2195 C  CD2 . PHE A 1 274 ? -0.107  9.274   5.036   1.00 97.89 274 A 1 
ATOM   2196 C  CE1 . PHE A 1 274 ? 1.512   11.507  4.745   1.00 97.24 274 A 1 
ATOM   2197 C  CE2 . PHE A 1 274 ? -0.249  10.355  5.894   1.00 97.28 274 A 1 
ATOM   2198 C  CZ  . PHE A 1 274 ? 0.562   11.472  5.747   1.00 97.55 274 A 1 
ATOM   2199 N  N   . ILE A 1 275 ? 1.089   7.285   -0.273  1.00 98.60 275 A 1 
ATOM   2200 C  CA  . ILE A 1 275 ? 1.266   6.155   -1.169  1.00 98.68 275 A 1 
ATOM   2201 C  C   . ILE A 1 275 ? 2.597   5.512   -0.800  1.00 98.53 275 A 1 
ATOM   2202 O  O   . ILE A 1 275 ? 3.660   6.097   -1.015  1.00 97.90 275 A 1 
ATOM   2203 C  CB  . ILE A 1 275 ? 1.262   6.611   -2.638  1.00 98.30 275 A 1 
ATOM   2204 C  CG1 . ILE A 1 275 ? -0.109  7.233   -2.956  1.00 96.95 275 A 1 
ATOM   2205 C  CG2 . ILE A 1 275 ? 1.536   5.432   -3.558  1.00 97.13 275 A 1 
ATOM   2206 C  CD1 . ILE A 1 275 ? -0.202  7.893   -4.323  1.00 91.45 275 A 1 
ATOM   2207 N  N   . GLY A 1 276 ? 2.525   4.319   -0.214  1.00 98.33 276 A 1 
ATOM   2208 C  CA  . GLY A 1 276 ? 3.715   3.626   0.228   1.00 98.28 276 A 1 
ATOM   2209 C  C   . GLY A 1 276 ? 4.456   2.901   -0.884  1.00 98.20 276 A 1 
ATOM   2210 O  O   . GLY A 1 276 ? 3.842   2.360   -1.799  1.00 97.05 276 A 1 
ATOM   2211 N  N   . PRO A 1 277 ? 5.797   2.880   -0.816  1.00 98.18 277 A 1 
ATOM   2212 C  CA  . PRO A 1 277 ? 6.609   2.202   -1.824  1.00 98.04 277 A 1 
ATOM   2213 C  C   . PRO A 1 277 ? 6.411   0.690   -1.756  1.00 98.28 277 A 1 
ATOM   2214 O  O   . PRO A 1 277 ? 6.151   0.129   -0.692  1.00 97.56 277 A 1 
ATOM   2215 C  CB  . PRO A 1 277 ? 8.032   2.618   -1.469  1.00 97.32 277 A 1 
ATOM   2216 C  CG  . PRO A 1 277 ? 7.970   2.787   0.020   1.00 96.34 277 A 1 
ATOM   2217 C  CD  . PRO A 1 277 ? 6.649   3.488   0.231   1.00 97.47 277 A 1 
ATOM   2218 N  N   . SER A 1 278 ? 6.540   0.033   -2.905  1.00 98.07 278 A 1 
ATOM   2219 C  CA  . SER A 1 278 ? 6.318   -1.399  -3.018  1.00 98.19 278 A 1 
ATOM   2220 C  C   . SER A 1 278 ? 7.477   -2.300  -2.611  1.00 98.32 278 A 1 
ATOM   2221 O  O   . SER A 1 278 ? 8.630   -1.866  -2.522  1.00 97.93 278 A 1 
ATOM   2222 C  CB  . SER A 1 278 ? 5.958   -1.737  -4.466  1.00 97.25 278 A 1 
ATOM   2223 O  OG  . SER A 1 278 ? 7.059   -1.474  -5.318  1.00 95.37 278 A 1 
ATOM   2224 N  N   . VAL A 1 279 ? 7.145   -3.558  -2.378  1.00 98.30 279 A 1 
ATOM   2225 C  CA  . VAL A 1 279 ? 8.157   -4.579  -2.155  1.00 98.21 279 A 1 
ATOM   2226 C  C   . VAL A 1 279 ? 8.614   -4.995  -3.555  1.00 98.03 279 A 1 
ATOM   2227 O  O   . VAL A 1 279 ? 9.789   -5.274  -3.787  1.00 97.14 279 A 1 
ATOM   2228 C  CB  . VAL A 1 279 ? 7.575   -5.809  -1.432  1.00 98.15 279 A 1 
ATOM   2229 C  CG1 . VAL A 1 279 ? 8.596   -6.954  -1.423  1.00 97.20 279 A 1 
ATOM   2230 C  CG2 . VAL A 1 279 ? 7.191   -5.444  -0.012  1.00 97.26 279 A 1 
ATOM   2231 N  N   . ASP A 1 280 ? 7.675   -5.021  -4.497  1.00 97.70 280 A 1 
ATOM   2232 C  CA  . ASP A 1 280 ? 7.937   -5.414  -5.879  1.00 97.43 280 A 1 
ATOM   2233 C  C   . ASP A 1 280 ? 8.996   -4.555  -6.567  1.00 97.32 280 A 1 
ATOM   2234 O  O   . ASP A 1 280 ? 9.105   -3.357  -6.316  1.00 95.16 280 A 1 
ATOM   2235 C  CB  . ASP A 1 280 ? 6.637   -5.365  -6.690  1.00 96.34 280 A 1 
ATOM   2236 C  CG  . ASP A 1 280 ? 6.754   -6.058  -8.044  1.00 95.68 280 A 1 
ATOM   2237 O  OD1 . ASP A 1 280 ? 7.576   -6.984  -8.172  1.00 92.29 280 A 1 
ATOM   2238 O  OD2 . ASP A 1 280 ? 5.997   -5.685  -8.965  1.00 91.71 280 A 1 
ATOM   2239 N  N   . THR A 1 281 ? 9.776   -5.182  -7.444  1.00 96.27 281 A 1 
ATOM   2240 C  CA  . THR A 1 281 ? 10.854  -4.521  -8.170  1.00 95.44 281 A 1 
ATOM   2241 C  C   . THR A 1 281 ? 10.533  -4.270  -9.639  1.00 94.37 281 A 1 
ATOM   2242 O  O   . THR A 1 281 ? 11.320  -3.628  -10.339 1.00 90.54 281 A 1 
ATOM   2243 C  CB  . THR A 1 281 ? 12.132  -5.374  -8.117  1.00 94.60 281 A 1 
ATOM   2244 O  OG1 . THR A 1 281 ? 11.809  -6.733  -8.435  1.00 90.67 281 A 1 
ATOM   2245 C  CG2 . THR A 1 281 ? 12.753  -5.320  -6.729  1.00 90.99 281 A 1 
ATOM   2246 N  N   . TRP A 1 282 ? 9.397   -4.774  -10.105 1.00 93.47 282 A 1 
ATOM   2247 C  CA  . TRP A 1 282 ? 9.024   -4.690  -11.520 1.00 90.77 282 A 1 
ATOM   2248 C  C   . TRP A 1 282 ? 9.183   -3.324  -12.178 1.00 88.53 282 A 1 
ATOM   2249 O  O   . TRP A 1 282 ? 9.653   -3.228  -13.318 1.00 80.98 282 A 1 
ATOM   2250 C  CB  . TRP A 1 282 ? 7.586   -5.174  -11.710 1.00 87.60 282 A 1 
ATOM   2251 C  CG  . TRP A 1 282 ? 7.150   -5.264  -13.141 1.00 84.53 282 A 1 
ATOM   2252 C  CD1 . TRP A 1 282 ? 6.564   -4.282  -13.885 1.00 75.71 282 A 1 
ATOM   2253 C  CD2 . TRP A 1 282 ? 7.285   -6.401  -14.014 1.00 78.96 282 A 1 
ATOM   2254 N  NE1 . TRP A 1 282 ? 6.322   -4.736  -15.173 1.00 72.49 282 A 1 
ATOM   2255 C  CE2 . TRP A 1 282 ? 6.752   -6.025  -15.273 1.00 75.32 282 A 1 
ATOM   2256 C  CE3 . TRP A 1 282 ? 7.794   -7.696  -13.842 1.00 69.38 282 A 1 
ATOM   2257 C  CZ2 . TRP A 1 282 ? 6.721   -6.915  -16.358 1.00 71.67 282 A 1 
ATOM   2258 C  CZ3 . TRP A 1 282 ? 7.749   -8.568  -14.923 1.00 65.74 282 A 1 
ATOM   2259 C  CH2 . TRP A 1 282 ? 7.224   -8.175  -16.156 1.00 67.27 282 A 1 
ATOM   2260 N  N   . LEU A 1 283 ? 8.805   -2.259  -11.487 1.00 88.91 283 A 1 
ATOM   2261 C  CA  . LEU A 1 283 ? 8.884   -0.919  -12.065 1.00 87.16 283 A 1 
ATOM   2262 C  C   . LEU A 1 283 ? 10.216  -0.217  -11.813 1.00 87.43 283 A 1 
ATOM   2263 O  O   . LEU A 1 283 ? 10.312  1.007   -11.935 1.00 83.06 283 A 1 
ATOM   2264 C  CB  . LEU A 1 283 ? 7.725   -0.062  -11.551 1.00 84.46 283 A 1 
ATOM   2265 C  CG  . LEU A 1 283 ? 6.326   -0.550  -11.955 1.00 81.54 283 A 1 
ATOM   2266 C  CD1 . LEU A 1 283 ? 5.271   0.396   -11.404 1.00 76.55 283 A 1 
ATOM   2267 C  CD2 . LEU A 1 283 ? 6.227   -0.635  -13.473 1.00 76.56 283 A 1 
ATOM   2268 N  N   . GLY A 1 284 ? 11.239  -0.998  -11.469 1.00 90.94 284 A 1 
ATOM   2269 C  CA  . GLY A 1 284 ? 12.549  -0.420  -11.261 1.00 90.88 284 A 1 
ATOM   2270 C  C   . GLY A 1 284 ? 12.696  0.337   -9.955  1.00 91.99 284 A 1 
ATOM   2271 O  O   . GLY A 1 284 ? 13.305  1.403   -9.913  1.00 89.11 284 A 1 
ATOM   2272 N  N   . THR A 1 285 ? 12.142  -0.222  -8.887  1.00 94.34 285 A 1 
ATOM   2273 C  CA  . THR A 1 285 ? 12.242  0.404   -7.572  1.00 94.74 285 A 1 
ATOM   2274 C  C   . THR A 1 285 ? 12.780  -0.610  -6.571  1.00 95.57 285 A 1 
ATOM   2275 O  O   . THR A 1 285 ? 12.449  -1.793  -6.622  1.00 94.08 285 A 1 
ATOM   2276 C  CB  . THR A 1 285 ? 10.875  0.919   -7.070  1.00 92.68 285 A 1 
ATOM   2277 O  OG1 . THR A 1 285 ? 9.913   -0.150  -7.096  1.00 83.34 285 A 1 
ATOM   2278 C  CG2 . THR A 1 285 ? 10.382  2.046   -7.957  1.00 81.35 285 A 1 
ATOM   2279 N  N   . SER A 1 286 ? 13.633  -0.143  -5.670  1.00 96.36 286 A 1 
ATOM   2280 C  CA  . SER A 1 286 ? 14.204  -1.017  -4.656  1.00 96.80 286 A 1 
ATOM   2281 C  C   . SER A 1 286 ? 13.110  -1.495  -3.705  1.00 97.56 286 A 1 
ATOM   2282 O  O   . SER A 1 286 ? 12.267  -0.701  -3.287  1.00 97.24 286 A 1 
ATOM   2283 C  CB  . SER A 1 286 ? 15.273  -0.274  -3.850  1.00 96.12 286 A 1 
ATOM   2284 O  OG  . SER A 1 286 ? 16.389  0.059   -4.657  1.00 92.22 286 A 1 
ATOM   2285 N  N   . PRO A 1 287 ? 13.117  -2.789  -3.352  1.00 97.60 287 A 1 
ATOM   2286 C  CA  . PRO A 1 287 ? 12.127  -3.311  -2.405  1.00 97.91 287 A 1 
ATOM   2287 C  C   . PRO A 1 287 ? 12.105  -2.397  -1.183  1.00 98.29 287 A 1 
ATOM   2288 O  O   . PRO A 1 287 ? 13.158  -1.996  -0.686  1.00 97.86 287 A 1 
ATOM   2289 C  CB  . PRO A 1 287 ? 12.678  -4.692  -2.070  1.00 97.50 287 A 1 
ATOM   2290 C  CG  . PRO A 1 287 ? 13.318  -5.121  -3.354  1.00 95.87 287 A 1 
ATOM   2291 C  CD  . PRO A 1 287 ? 14.000  -3.860  -3.843  1.00 97.37 287 A 1 
ATOM   2292 N  N   . SER A 1 288 ? 10.911  -2.059  -0.720  1.00 98.52 288 A 1 
ATOM   2293 C  CA  . SER A 1 288 ? 10.781  -1.145  0.402   1.00 98.64 288 A 1 
ATOM   2294 C  C   . SER A 1 288 ? 9.692   -1.540  1.391   1.00 98.72 288 A 1 
ATOM   2295 O  O   . SER A 1 288 ? 8.763   -2.270  1.058   1.00 98.54 288 A 1 
ATOM   2296 C  CB  . SER A 1 288 ? 10.488  0.272   -0.104  1.00 98.16 288 A 1 
ATOM   2297 O  OG  . SER A 1 288 ? 11.515  0.752   -0.954  1.00 95.27 288 A 1 
ATOM   2298 N  N   . ILE A 1 289 ? 9.830   -1.030  2.609   1.00 98.68 289 A 1 
ATOM   2299 C  CA  . ILE A 1 289 ? 8.834   -1.250  3.649   1.00 98.65 289 A 1 
ATOM   2300 C  C   . ILE A 1 289 ? 8.810   0.034   4.475   1.00 98.77 289 A 1 
ATOM   2301 O  O   . ILE A 1 289 ? 9.851   0.647   4.721   1.00 98.50 289 A 1 
ATOM   2302 C  CB  . ILE A 1 289 ? 9.190   -2.470  4.534   1.00 98.37 289 A 1 
ATOM   2303 C  CG1 . ILE A 1 289 ? 8.030   -2.780  5.496   1.00 96.51 289 A 1 
ATOM   2304 C  CG2 . ILE A 1 289 ? 10.485  -2.248  5.302   1.00 97.25 289 A 1 
ATOM   2305 C  CD1 . ILE A 1 289 ? 6.826   -3.388  4.838   1.00 96.16 289 A 1 
ATOM   2306 N  N   . ARG A 1 290 ? 7.608   0.448   4.897   1.00 98.88 290 A 1 
ATOM   2307 C  CA  . ARG A 1 290 ? 7.448   1.673   5.668   1.00 98.88 290 A 1 
ATOM   2308 C  C   . ARG A 1 290 ? 6.865   1.392   7.046   1.00 98.83 290 A 1 
ATOM   2309 O  O   . ARG A 1 290 ? 5.998   0.535   7.200   1.00 98.79 290 A 1 
ATOM   2310 C  CB  . ARG A 1 290 ? 6.544   2.658   4.916   1.00 98.49 290 A 1 
ATOM   2311 C  CG  . ARG A 1 290 ? 6.144   3.894   5.717   1.00 97.63 290 A 1 
ATOM   2312 C  CD  . ARG A 1 290 ? 5.390   4.904   4.867   1.00 97.19 290 A 1 
ATOM   2313 N  NE  . ARG A 1 290 ? 6.256   5.532   3.869   1.00 96.75 290 A 1 
ATOM   2314 C  CZ  . ARG A 1 290 ? 5.864   6.492   3.033   1.00 97.37 290 A 1 
ATOM   2315 N  NH1 . ARG A 1 290 ? 4.614   6.925   3.058   1.00 94.35 290 A 1 
ATOM   2316 N  NH2 . ARG A 1 290 ? 6.729   7.008   2.169   1.00 94.63 290 A 1 
ATOM   2317 N  N   . LYS A 1 291 ? 7.354   2.140   8.031   1.00 98.89 291 A 1 
ATOM   2318 C  CA  . LYS A 1 291 ? 6.832   2.027   9.388   1.00 98.87 291 A 1 
ATOM   2319 C  C   . LYS A 1 291 ? 6.415   3.409   9.867   1.00 98.79 291 A 1 
ATOM   2320 O  O   . LYS A 1 291 ? 7.198   4.355   9.820   1.00 98.58 291 A 1 
ATOM   2321 C  CB  . LYS A 1 291 ? 7.876   1.426   10.333  1.00 98.48 291 A 1 
ATOM   2322 C  CG  . LYS A 1 291 ? 7.340   1.173   11.740  1.00 97.01 291 A 1 
ATOM   2323 C  CD  . LYS A 1 291 ? 8.327   0.372   12.597  1.00 95.50 291 A 1 
ATOM   2324 C  CE  . LYS A 1 291 ? 9.608   1.130   12.871  1.00 90.76 291 A 1 
ATOM   2325 N  NZ  . LYS A 1 291 ? 10.508  0.374   13.778  1.00 88.72 291 A 1 
ATOM   2326 N  N   . TYR A 1 292 ? 5.170   3.523   10.334  1.00 98.87 292 A 1 
ATOM   2327 C  CA  . TYR A 1 292 ? 4.632   4.782   10.838  1.00 98.83 292 A 1 
ATOM   2328 C  C   . TYR A 1 292 ? 4.680   4.844   12.354  1.00 98.75 292 A 1 
ATOM   2329 O  O   . TYR A 1 292 ? 4.498   3.829   13.028  1.00 98.51 292 A 1 
ATOM   2330 C  CB  . TYR A 1 292 ? 3.168   4.944   10.428  1.00 98.81 292 A 1 
ATOM   2331 C  CG  . TYR A 1 292 ? 2.915   5.090   8.945   1.00 98.83 292 A 1 
ATOM   2332 C  CD1 . TYR A 1 292 ? 2.795   6.349   8.358   1.00 98.64 292 A 1 
ATOM   2333 C  CD2 . TYR A 1 292 ? 2.780   3.967   8.129   1.00 98.61 292 A 1 
ATOM   2334 C  CE1 . TYR A 1 292 ? 2.553   6.490   6.999   1.00 98.49 292 A 1 
ATOM   2335 C  CE2 . TYR A 1 292 ? 2.548   4.098   6.767   1.00 98.48 292 A 1 
ATOM   2336 C  CZ  . TYR A 1 292 ? 2.430   5.362   6.207   1.00 98.62 292 A 1 
ATOM   2337 O  OH  . TYR A 1 292 ? 2.202   5.498   4.855   1.00 98.25 292 A 1 
ATOM   2338 N  N   . ASP A 1 293 ? 4.927   6.057   12.871  1.00 98.78 293 A 1 
ATOM   2339 C  CA  . ASP A 1 293 ? 4.812   6.309   14.295  1.00 98.67 293 A 1 
ATOM   2340 C  C   . ASP A 1 293 ? 3.429   6.962   14.341  1.00 98.62 293 A 1 
ATOM   2341 O  O   . ASP A 1 293 ? 3.279   8.145   14.019  1.00 98.32 293 A 1 
ATOM   2342 C  CB  . ASP A 1 293 ? 5.887   7.288   14.778  1.00 98.26 293 A 1 
ATOM   2343 C  CG  . ASP A 1 293 ? 5.732   7.637   16.254  1.00 97.03 293 A 1 
ATOM   2344 O  OD1 . ASP A 1 293 ? 4.696   7.283   16.855  1.00 94.98 293 A 1 
ATOM   2345 O  OD2 . ASP A 1 293 ? 6.651   8.275   16.808  1.00 93.75 293 A 1 
ATOM   2346 N  N   . VAL A 1 294 ? 2.423   6.187   14.694  1.00 98.42 294 A 1 
ATOM   2347 C  CA  . VAL A 1 294 ? 1.042   6.666   14.706  1.00 98.39 294 A 1 
ATOM   2348 C  C   . VAL A 1 294 ? 0.729   7.617   15.855  1.00 98.17 294 A 1 
ATOM   2349 O  O   . VAL A 1 294 ? 0.014   8.613   15.675  1.00 97.08 294 A 1 
ATOM   2350 C  CB  . VAL A 1 294 ? 0.053   5.487   14.753  1.00 98.23 294 A 1 
ATOM   2351 C  CG1 . VAL A 1 294 ? -1.384  5.999   14.778  1.00 97.49 294 A 1 
ATOM   2352 C  CG2 . VAL A 1 294 ? 0.269   4.579   13.545  1.00 97.70 294 A 1 
ATOM   2353 N  N   . GLY A 1 295 ? 1.262   7.312   17.023  1.00 97.57 295 A 1 
ATOM   2354 C  CA  . GLY A 1 295 ? 0.963   8.124   18.187  1.00 97.02 295 A 1 
ATOM   2355 C  C   . GLY A 1 295 ? -0.173  7.463   18.961  1.00 97.07 295 A 1 
ATOM   2356 O  O   . GLY A 1 295 ? -0.407  6.265   18.828  1.00 95.00 295 A 1 
ATOM   2357 N  N   . ASN A 1 296 ? -0.889  8.250   19.764  1.00 96.94 296 A 1 
ATOM   2358 C  CA  . ASN A 1 296 ? -1.970  7.705   20.579  1.00 96.53 296 A 1 
ATOM   2359 C  C   . ASN A 1 296 ? -3.378  7.949   20.042  1.00 96.48 296 A 1 
ATOM   2360 O  O   . ASN A 1 296 ? -4.360  7.702   20.734  1.00 94.15 296 A 1 
ATOM   2361 C  CB  . ASN A 1 296 ? -1.873  8.245   22.010  1.00 95.09 296 A 1 
ATOM   2362 C  CG  . ASN A 1 296 ? -1.976  9.753   22.073  1.00 94.12 296 A 1 
ATOM   2363 O  OD1 . ASN A 1 296 ? -2.411  10.401  21.121  1.00 89.59 296 A 1 
ATOM   2364 N  ND2 . ASN A 1 296 ? -1.562  10.328  23.201  1.00 88.10 296 A 1 
ATOM   2365 N  N   . GLY A 1 297 ? -3.471  8.452   18.803  1.00 96.00 297 A 1 
ATOM   2366 C  CA  . GLY A 1 297 ? -4.768  8.684   18.193  1.00 96.01 297 A 1 
ATOM   2367 C  C   . GLY A 1 297 ? -5.420  10.022  18.482  1.00 96.41 297 A 1 
ATOM   2368 O  O   . GLY A 1 297 ? -6.492  10.320  17.955  1.00 94.55 297 A 1 
ATOM   2369 N  N   . GLN A 1 298 ? -4.777  10.850  19.306  1.00 95.93 298 A 1 
ATOM   2370 C  CA  . GLN A 1 298 ? -5.347  12.152  19.643  1.00 95.22 298 A 1 
ATOM   2371 C  C   . GLN A 1 298 ? -5.066  13.215  18.584  1.00 94.77 298 A 1 
ATOM   2372 O  O   . GLN A 1 298 ? -5.656  14.297  18.607  1.00 90.14 298 A 1 
ATOM   2373 C  CB  . GLN A 1 298 ? -4.810  12.616  21.005  1.00 93.57 298 A 1 
ATOM   2374 C  CG  . GLN A 1 298 ? -5.224  11.729  22.171  1.00 89.67 298 A 1 
ATOM   2375 C  CD  . GLN A 1 298 ? -4.760  12.269  23.507  1.00 87.31 298 A 1 
ATOM   2376 O  OE1 . GLN A 1 298 ? -3.589  12.609  23.668  1.00 79.24 298 A 1 
ATOM   2377 N  NE2 . GLN A 1 298 ? -5.676  12.343  24.463  1.00 76.98 298 A 1 
ATOM   2378 N  N   . GLY A 1 299 ? -4.160  12.915  17.654  1.00 95.43 299 A 1 
ATOM   2379 C  CA  . GLY A 1 299 ? -3.829  13.857  16.598  1.00 95.98 299 A 1 
ATOM   2380 C  C   . GLY A 1 299 ? -3.310  13.147  15.366  1.00 97.31 299 A 1 
ATOM   2381 O  O   . GLY A 1 299 ? -3.459  11.935  15.236  1.00 96.33 299 A 1 
ATOM   2382 N  N   . TYR A 1 300 ? -2.700  13.909  14.455  1.00 98.03 300 A 1 
ATOM   2383 C  CA  . TYR A 1 300 ? -2.138  13.337  13.243  1.00 98.27 300 A 1 
ATOM   2384 C  C   . TYR A 1 300 ? -1.003  12.380  13.577  1.00 98.39 300 A 1 
ATOM   2385 O  O   . TYR A 1 300 ? -0.393  12.461  14.645  1.00 97.68 300 A 1 
ATOM   2386 C  CB  . TYR A 1 300 ? -1.596  14.444  12.333  1.00 98.05 300 A 1 
ATOM   2387 C  CG  . TYR A 1 300 ? -2.659  15.367  11.796  1.00 97.98 300 A 1 
ATOM   2388 C  CD1 . TYR A 1 300 ? -3.553  14.928  10.820  1.00 96.90 300 A 1 
ATOM   2389 C  CD2 . TYR A 1 300 ? -2.768  16.682  12.253  1.00 96.85 300 A 1 
ATOM   2390 C  CE1 . TYR A 1 300 ? -4.538  15.776  10.321  1.00 95.99 300 A 1 
ATOM   2391 C  CE2 . TYR A 1 300 ? -3.750  17.535  11.756  1.00 96.22 300 A 1 
ATOM   2392 C  CZ  . TYR A 1 300 ? -4.620  17.069  10.796  1.00 96.72 300 A 1 
ATOM   2393 O  OH  . TYR A 1 300 ? -5.597  17.914  10.294  1.00 95.43 300 A 1 
ATOM   2394 N  N   . MET A 1 301 ? -0.702  11.468  12.649  1.00 98.47 301 A 1 
ATOM   2395 C  CA  . MET A 1 301 ? 0.409   10.556  12.842  1.00 98.51 301 A 1 
ATOM   2396 C  C   . MET A 1 301 ? 1.674   11.416  12.927  1.00 98.65 301 A 1 
ATOM   2397 O  O   . MET A 1 301 ? 1.729   12.509  12.351  1.00 98.36 301 A 1 
ATOM   2398 C  CB  . MET A 1 301 ? 0.487   9.567   11.683  1.00 98.43 301 A 1 
ATOM   2399 C  CG  . MET A 1 301 ? -0.696  8.597   11.651  1.00 97.77 301 A 1 
ATOM   2400 S  SD  . MET A 1 301 ? -0.517  7.283   10.428  1.00 97.31 301 A 1 
ATOM   2401 C  CE  . MET A 1 301 ? -0.890  8.169   8.934   1.00 91.85 301 A 1 
ATOM   2402 N  N   . LYS A 1 302 ? 2.673   10.936  13.658  1.00 98.50 302 A 1 
ATOM   2403 C  CA  . LYS A 1 302 ? 3.878   11.722  13.919  1.00 98.30 302 A 1 
ATOM   2404 C  C   . LYS A 1 302 ? 4.914   11.724  12.804  1.00 98.47 302 A 1 
ATOM   2405 O  O   . LYS A 1 302 ? 5.405   12.788  12.409  1.00 97.73 302 A 1 
ATOM   2406 C  CB  . LYS A 1 302 ? 4.522   11.247  15.222  1.00 97.83 302 A 1 
ATOM   2407 C  CG  . LYS A 1 302 ? 3.540   11.120  16.391  1.00 93.97 302 A 1 
ATOM   2408 C  CD  . LYS A 1 302 ? 2.736   12.399  16.588  1.00 82.61 302 A 1 
ATOM   2409 C  CE  . LYS A 1 302 ? 1.699   12.234  17.683  1.00 76.04 302 A 1 
ATOM   2410 N  NZ  . LYS A 1 302 ? 0.854   13.456  17.845  1.00 63.72 302 A 1 
ATOM   2411 N  N   . GLU A 1 303 ? 5.251   10.552  12.299  1.00 98.54 303 A 1 
ATOM   2412 C  CA  . GLU A 1 303 ? 6.250   10.446  11.242  1.00 98.48 303 A 1 
ATOM   2413 C  C   . GLU A 1 303 ? 6.233   9.054   10.636  1.00 98.67 303 A 1 
ATOM   2414 O  O   . GLU A 1 303 ? 5.525   8.167   11.121  1.00 98.50 303 A 1 
ATOM   2415 C  CB  . GLU A 1 303 ? 7.657   10.728  11.792  1.00 97.14 303 A 1 
ATOM   2416 C  CG  . GLU A 1 303 ? 8.206   9.607   12.673  1.00 91.75 303 A 1 
ATOM   2417 C  CD  . GLU A 1 303 ? 9.690   9.764   12.996  1.00 90.96 303 A 1 
ATOM   2418 O  OE1 . GLU A 1 303 ? 10.436  10.260  12.124  1.00 85.47 303 A 1 
ATOM   2419 O  OE2 . GLU A 1 303 ? 10.103  9.384   14.105  1.00 84.84 303 A 1 
ATOM   2420 N  N   . PHE A 1 304 ? 7.007   8.873   9.567   1.00 98.79 304 A 1 
ATOM   2421 C  CA  . PHE A 1 304 ? 7.193   7.550   9.001   1.00 98.75 304 A 1 
ATOM   2422 C  C   . PHE A 1 304 ? 8.676   7.387   8.690   1.00 98.77 304 A 1 
ATOM   2423 O  O   . PHE A 1 304 ? 9.399   8.371   8.512   1.00 98.37 304 A 1 
ATOM   2424 C  CB  . PHE A 1 304 ? 6.321   7.311   7.748   1.00 98.58 304 A 1 
ATOM   2425 C  CG  . PHE A 1 304 ? 6.669   8.175   6.555   1.00 98.56 304 A 1 
ATOM   2426 C  CD1 . PHE A 1 304 ? 7.848   7.989   5.839   1.00 97.81 304 A 1 
ATOM   2427 C  CD2 . PHE A 1 304 ? 5.769   9.139   6.105   1.00 97.60 304 A 1 
ATOM   2428 C  CE1 . PHE A 1 304 ? 8.140   8.763   4.714   1.00 96.98 304 A 1 
ATOM   2429 C  CE2 . PHE A 1 304 ? 6.050   9.915   4.987   1.00 96.86 304 A 1 
ATOM   2430 C  CZ  . PHE A 1 304 ? 7.245   9.732   4.285   1.00 97.41 304 A 1 
ATOM   2431 N  N   . LYS A 1 305 ? 9.116   6.138   8.638   1.00 98.66 305 A 1 
ATOM   2432 C  CA  . LYS A 1 305 ? 10.492  5.819   8.312   1.00 98.58 305 A 1 
ATOM   2433 C  C   . LYS A 1 305 ? 10.461  4.745   7.229   1.00 98.61 305 A 1 
ATOM   2434 O  O   . LYS A 1 305 ? 9.747   3.752   7.360   1.00 98.42 305 A 1 
ATOM   2435 C  CB  . LYS A 1 305 ? 11.245  5.303   9.539   1.00 98.31 305 A 1 
ATOM   2436 C  CG  . LYS A 1 305 ? 11.494  6.371   10.595  1.00 97.17 305 A 1 
ATOM   2437 C  CD  . LYS A 1 305 ? 12.248  5.817   11.793  1.00 94.86 305 A 1 
ATOM   2438 C  CE  . LYS A 1 305 ? 12.504  6.901   12.820  1.00 90.31 305 A 1 
ATOM   2439 N  NZ  . LYS A 1 305 ? 13.221  6.365   14.027  1.00 82.10 305 A 1 
ATOM   2440 N  N   . ASN A 1 306 ? 11.231  4.962   6.164   1.00 98.63 306 A 1 
ATOM   2441 C  CA  . ASN A 1 306 ? 11.310  4.002   5.084   1.00 98.59 306 A 1 
ATOM   2442 C  C   . ASN A 1 306 ? 12.595  3.189   5.184   1.00 98.57 306 A 1 
ATOM   2443 O  O   . ASN A 1 306 ? 13.646  3.710   5.566   1.00 97.91 306 A 1 
ATOM   2444 C  CB  . ASN A 1 306 ? 11.286  4.690   3.713   1.00 98.09 306 A 1 
ATOM   2445 C  CG  . ASN A 1 306 ? 9.889   5.110   3.294   1.00 96.54 306 A 1 
ATOM   2446 O  OD1 . ASN A 1 306 ? 8.916   4.923   4.019   1.00 88.42 306 A 1 
ATOM   2447 N  ND2 . ASN A 1 306 ? 9.794   5.679   2.101   1.00 87.49 306 A 1 
ATOM   2448 N  N   . TYR A 1 307 ? 12.498  1.920   4.823   1.00 98.59 307 A 1 
ATOM   2449 C  CA  . TYR A 1 307 ? 13.628  1.012   4.810   1.00 98.54 307 A 1 
ATOM   2450 C  C   . TYR A 1 307 ? 13.628  0.412   3.412   1.00 98.53 307 A 1 
ATOM   2451 O  O   . TYR A 1 307 ? 12.571  0.160   2.838   1.00 98.14 307 A 1 
ATOM   2452 C  CB  . TYR A 1 307 ? 13.451  -0.086  5.853   1.00 98.58 307 A 1 
ATOM   2453 C  CG  . TYR A 1 307 ? 13.287  0.449   7.260   1.00 98.56 307 A 1 
ATOM   2454 C  CD1 . TYR A 1 307 ? 14.393  0.645   8.086   1.00 98.15 307 A 1 
ATOM   2455 C  CD2 . TYR A 1 307 ? 12.026  0.782   7.750   1.00 98.12 307 A 1 
ATOM   2456 C  CE1 . TYR A 1 307 ? 14.240  1.160   9.370   1.00 97.73 307 A 1 
ATOM   2457 C  CE2 . TYR A 1 307 ? 11.871  1.304   9.028   1.00 97.80 307 A 1 
ATOM   2458 C  CZ  . TYR A 1 307 ? 12.980  1.493   9.841   1.00 97.92 307 A 1 
ATOM   2459 O  OH  . TYR A 1 307 ? 12.825  2.001   11.100  1.00 97.16 307 A 1 
ATOM   2460 N  N   . HIS A 1 308 ? 14.815  0.198   2.847   1.00 98.01 308 A 1 
ATOM   2461 C  CA  . HIS A 1 308 ? 14.877  -0.380  1.510   1.00 97.85 308 A 1 
ATOM   2462 C  C   . HIS A 1 308 ? 15.975  -1.432  1.373   1.00 98.01 308 A 1 
ATOM   2463 O  O   . HIS A 1 308 ? 16.811  -1.600  2.263   1.00 97.63 308 A 1 
ATOM   2464 C  CB  . HIS A 1 308 ? 15.009  0.707   0.436   1.00 96.90 308 A 1 
ATOM   2465 C  CG  . HIS A 1 308 ? 16.282  1.502   0.507   1.00 96.62 308 A 1 
ATOM   2466 N  ND1 . HIS A 1 308 ? 16.582  2.492   -0.415  1.00 90.25 308 A 1 
ATOM   2467 C  CD2 . HIS A 1 308 ? 17.324  1.471   1.367   1.00 89.45 308 A 1 
ATOM   2468 C  CE1 . HIS A 1 308 ? 17.751  3.030   -0.121  1.00 91.49 308 A 1 
ATOM   2469 N  NE2 . HIS A 1 308 ? 18.220  2.419   0.956   1.00 92.55 308 A 1 
ATOM   2470 N  N   . PHE A 1 309 ? 15.931  -2.146  0.246   1.00 97.70 309 A 1 
ATOM   2471 C  CA  . PHE A 1 309 ? 16.826  -3.263  -0.024  1.00 97.62 309 A 1 
ATOM   2472 C  C   . PHE A 1 309 ? 17.392  -3.032  -1.430  1.00 97.18 309 A 1 
ATOM   2473 O  O   . PHE A 1 309 ? 16.772  -3.392  -2.424  1.00 95.58 309 A 1 
ATOM   2474 C  CB  . PHE A 1 309 ? 16.002  -4.555  0.036   1.00 97.58 309 A 1 
ATOM   2475 C  CG  . PHE A 1 309 ? 16.804  -5.828  -0.009  1.00 97.88 309 A 1 
ATOM   2476 C  CD1 . PHE A 1 309 ? 16.979  -6.588  1.144   1.00 97.38 309 A 1 
ATOM   2477 C  CD2 . PHE A 1 309 ? 17.314  -6.316  -1.202  1.00 97.36 309 A 1 
ATOM   2478 C  CE1 . PHE A 1 309 ? 17.656  -7.805  1.111   1.00 96.90 309 A 1 
ATOM   2479 C  CE2 . PHE A 1 309 ? 18.000  -7.534  -1.249  1.00 96.92 309 A 1 
ATOM   2480 C  CZ  . PHE A 1 309 ? 18.163  -8.282  -0.091  1.00 97.25 309 A 1 
ATOM   2481 N  N   . GLN A 1 310 ? 18.562  -2.403  -1.512  1.00 96.45 310 A 1 
ATOM   2482 C  CA  . GLN A 1 310 ? 19.171  -2.137  -2.812  1.00 95.83 310 A 1 
ATOM   2483 C  C   . GLN A 1 310 ? 19.850  -3.408  -3.322  1.00 95.72 310 A 1 
ATOM   2484 O  O   . GLN A 1 310 ? 20.773  -3.925  -2.694  1.00 94.65 310 A 1 
ATOM   2485 C  CB  . GLN A 1 310 ? 20.183  -0.990  -2.696  1.00 94.71 310 A 1 
ATOM   2486 C  CG  . GLN A 1 310 ? 19.545  0.342   -2.324  1.00 92.05 310 A 1 
ATOM   2487 C  CD  . GLN A 1 310 ? 20.556  1.453   -2.119  1.00 91.62 310 A 1 
ATOM   2488 O  OE1 . GLN A 1 310 ? 21.514  1.294   -1.360  1.00 84.77 310 A 1 
ATOM   2489 N  NE2 . GLN A 1 310 ? 20.364  2.567   -2.800  1.00 82.93 310 A 1 
ATOM   2490 N  N   . LEU A 1 311 ? 19.363  -3.907  -4.457  1.00 95.58 311 A 1 
ATOM   2491 C  CA  . LEU A 1 311 ? 19.912  -5.116  -5.050  1.00 95.01 311 A 1 
ATOM   2492 C  C   . LEU A 1 311 ? 21.350  -4.897  -5.499  1.00 93.55 311 A 1 
ATOM   2493 O  O   . LEU A 1 311 ? 21.687  -3.854  -6.060  1.00 91.59 311 A 1 
ATOM   2494 C  CB  . LEU A 1 311 ? 19.055  -5.556  -6.242  1.00 95.15 311 A 1 
ATOM   2495 C  CG  . LEU A 1 311 ? 17.592  -5.878  -5.930  1.00 94.78 311 A 1 
ATOM   2496 C  CD1 . LEU A 1 311 ? 16.853  -6.225  -7.223  1.00 93.83 311 A 1 
ATOM   2497 C  CD2 . LEU A 1 311 ? 17.509  -7.035  -4.944  1.00 93.07 311 A 1 
ATOM   2498 N  N   . ARG A 1 312 ? 22.205  -5.897  -5.254  1.00 92.40 312 A 1 
ATOM   2499 C  CA  . ARG A 1 312 ? 23.607  -5.805  -5.627  1.00 91.01 312 A 1 
ATOM   2500 C  C   . ARG A 1 312 ? 23.744  -5.626  -7.141  1.00 89.75 312 A 1 
ATOM   2501 O  O   . ARG A 1 312 ? 23.141  -6.368  -7.912  1.00 87.48 312 A 1 
ATOM   2502 C  CB  . ARG A 1 312 ? 24.356  -7.068  -5.187  1.00 90.02 312 A 1 
ATOM   2503 C  CG  . ARG A 1 312 ? 25.863  -6.972  -5.365  1.00 86.86 312 A 1 
ATOM   2504 C  CD  . ARG A 1 312 ? 26.553  -8.299  -5.030  1.00 84.09 312 A 1 
ATOM   2505 N  NE  . ARG A 1 312 ? 26.224  -8.782  -3.696  1.00 81.35 312 A 1 
ATOM   2506 C  CZ  . ARG A 1 312 ? 26.665  -8.249  -2.559  1.00 79.72 312 A 1 
ATOM   2507 N  NH1 . ARG A 1 312 ? 27.471  -7.197  -2.587  1.00 69.94 312 A 1 
ATOM   2508 N  NH2 . ARG A 1 312 ? 26.296  -8.766  -1.400  1.00 74.81 312 A 1 
ATOM   2509 N  N   . PRO A 1 313 ? 24.557  -4.650  -7.574  1.00 87.58 313 A 1 
ATOM   2510 C  CA  . PRO A 1 313 ? 24.769  -4.427  -9.010  1.00 84.82 313 A 1 
ATOM   2511 C  C   . PRO A 1 313 ? 25.347  -5.675  -9.660  1.00 84.26 313 A 1 
ATOM   2512 O  O   . PRO A 1 313 ? 26.151  -6.390  -9.051  1.00 80.51 313 A 1 
ATOM   2513 C  CB  . PRO A 1 313 ? 25.755  -3.268  -9.041  1.00 81.64 313 A 1 
ATOM   2514 C  CG  . PRO A 1 313 ? 25.426  -2.498  -7.800  1.00 80.82 313 A 1 
ATOM   2515 C  CD  . PRO A 1 313 ? 25.226  -3.590  -6.779  1.00 84.18 313 A 1 
ATOM   2516 N  N   . LYS A 1 314 ? 24.941  -5.939  -10.895 1.00 83.19 314 A 1 
ATOM   2517 C  CA  . LYS A 1 314 ? 25.433  -7.094  -11.627 1.00 80.96 314 A 1 
ATOM   2518 C  C   . LYS A 1 314 ? 26.853  -6.854  -12.127 1.00 77.63 314 A 1 
ATOM   2519 O  O   . LYS A 1 314 ? 27.223  -5.725  -12.447 1.00 70.06 314 A 1 
ATOM   2520 C  CB  . LYS A 1 314 ? 24.534  -7.387  -12.833 1.00 77.47 314 A 1 
ATOM   2521 C  CG  . LYS A 1 314 ? 23.101  -7.712  -12.487 1.00 76.90 314 A 1 
ATOM   2522 C  CD  . LYS A 1 314 ? 22.276  -7.861  -13.750 1.00 74.08 314 A 1 
ATOM   2523 C  CE  . LYS A 1 314 ? 20.825  -8.164  -13.444 1.00 69.61 314 A 1 
ATOM   2524 N  NZ  . LYS A 1 314 ? 20.009  -8.238  -14.686 1.00 64.83 314 A 1 
ATOM   2525 N  N   . LYS A 1 315 ? 27.643  -7.922  -12.202 1.00 72.73 315 A 1 
ATOM   2526 C  CA  . LYS A 1 315 ? 29.001  -7.812  -12.730 1.00 70.59 315 A 1 
ATOM   2527 C  C   . LYS A 1 315 ? 28.902  -7.769  -14.250 1.00 69.10 315 A 1 
ATOM   2528 O  O   . LYS A 1 315 ? 28.150  -8.534  -14.851 1.00 61.80 315 A 1 
ATOM   2529 C  CB  . LYS A 1 315 ? 29.857  -9.010  -12.307 1.00 64.76 315 A 1 
ATOM   2530 C  CG  . LYS A 1 315 ? 31.260  -8.985  -12.902 1.00 59.07 315 A 1 
ATOM   2531 C  CD  . LYS A 1 315 ? 32.093  -10.183 -12.483 1.00 53.46 315 A 1 
ATOM   2532 C  CE  . LYS A 1 315 ? 33.473  -10.138 -13.101 1.00 46.88 315 A 1 
ATOM   2533 N  NZ  . LYS A 1 315 ? 34.309  -11.293 -12.707 1.00 42.43 315 A 1 
ATOM   2534 N  N   . ASP A 1 316 ? 29.675  -6.860  -14.872 1.00 58.90 316 A 1 
ATOM   2535 C  CA  . ASP A 1 316 ? 29.702  -6.754  -16.325 1.00 56.42 316 A 1 
ATOM   2536 C  C   . ASP A 1 316 ? 30.737  -7.757  -16.832 1.00 55.43 316 A 1 
ATOM   2537 O  O   . ASP A 1 316 ? 31.939  -7.539  -16.706 1.00 50.92 316 A 1 
ATOM   2538 C  CB  . ASP A 1 316 ? 30.093  -5.332  -16.740 1.00 51.57 316 A 1 
ATOM   2539 C  CG  . ASP A 1 316 ? 29.948  -5.091  -18.231 1.00 46.55 316 A 1 
ATOM   2540 O  OD1 . ASP A 1 316 ? 29.994  -6.070  -19.003 1.00 43.89 316 A 1 
ATOM   2541 O  OD2 . ASP A 1 316 ? 29.785  -3.917  -18.622 1.00 42.50 316 A 1 
ATOM   2542 N  N   . LYS A 1 317 ? 30.269  -8.852  -17.414 1.00 51.17 317 A 1 
ATOM   2543 C  CA  . LYS A 1 317 ? 31.159  -9.891  -17.921 1.00 50.89 317 A 1 
ATOM   2544 C  C   . LYS A 1 317 ? 32.048  -9.421  -19.076 1.00 50.99 317 A 1 
ATOM   2545 O  O   . LYS A 1 317 ? 33.055  -10.054 -19.386 1.00 47.99 317 A 1 
ATOM   2546 C  CB  . LYS A 1 317 ? 30.347  -11.115 -18.347 1.00 47.48 317 A 1 
ATOM   2547 C  CG  . LYS A 1 317 ? 29.641  -11.804 -17.194 1.00 43.59 317 A 1 
ATOM   2548 C  CD  . LYS A 1 317 ? 28.918  -13.058 -17.647 1.00 40.21 317 A 1 
ATOM   2549 C  CE  . LYS A 1 317 ? 28.247  -13.762 -16.474 1.00 35.38 317 A 1 
ATOM   2550 N  NZ  . LYS A 1 317 ? 27.555  -15.003 -16.893 1.00 32.04 317 A 1 
ATOM   2551 N  N   . LEU A 1 318 ? 31.654  -8.296  -19.700 1.00 47.89 318 A 1 
ATOM   2552 C  CA  . LEU A 1 318 ? 32.455  -7.748  -20.795 1.00 46.03 318 A 1 
ATOM   2553 C  C   . LEU A 1 318 ? 33.581  -6.867  -20.262 1.00 45.37 318 A 1 
ATOM   2554 O  O   . LEU A 1 318 ? 34.461  -6.453  -21.014 1.00 41.89 318 A 1 
ATOM   2555 C  CB  . LEU A 1 318 ? 31.560  -6.946  -21.747 1.00 43.15 318 A 1 
ATOM   2556 C  CG  . LEU A 1 318 ? 30.451  -7.742  -22.441 1.00 40.23 318 A 1 
ATOM   2557 C  CD1 . LEU A 1 318 ? 29.634  -6.810  -23.333 1.00 36.80 318 A 1 
ATOM   2558 C  CD2 . LEU A 1 318 ? 31.047  -8.876  -23.263 1.00 38.65 318 A 1 
ATOM   2559 N  N   . LYS A 1 319 ? 33.555  -6.591  -18.969 1.00 49.20 319 A 1 
ATOM   2560 C  CA  . LYS A 1 319 ? 34.579  -5.786  -18.316 1.00 49.41 319 A 1 
ATOM   2561 C  C   . LYS A 1 319 ? 35.031  -6.530  -17.054 1.00 48.91 319 A 1 
ATOM   2562 O  O   . LYS A 1 319 ? 34.682  -6.150  -15.932 1.00 46.39 319 A 1 
ATOM   2563 C  CB  . LYS A 1 319 ? 34.023  -4.412  -17.941 1.00 46.90 319 A 1 
ATOM   2564 C  CG  . LYS A 1 319 ? 33.541  -3.611  -19.129 1.00 42.90 319 A 1 
ATOM   2565 C  CD  . LYS A 1 319 ? 32.996  -2.258  -18.700 1.00 39.94 319 A 1 
ATOM   2566 C  CE  . LYS A 1 319 ? 32.488  -1.472  -19.896 1.00 35.60 319 A 1 
ATOM   2567 N  NZ  . LYS A 1 319 ? 31.942  -0.156  -19.498 1.00 31.92 319 A 1 
ATOM   2568 N  N   . PRO A 1 320 ? 35.806  -7.609  -17.226 1.00 48.11 320 A 1 
ATOM   2569 C  CA  . PRO A 1 320 ? 36.271  -8.444  -16.123 1.00 47.50 320 A 1 
ATOM   2570 C  C   . PRO A 1 320 ? 37.042  -7.738  -15.010 1.00 49.79 320 A 1 
ATOM   2571 O  O   . PRO A 1 320 ? 37.115  -8.240  -13.895 1.00 47.68 320 A 1 
ATOM   2572 C  CB  . PRO A 1 320 ? 37.115  -9.518  -16.821 1.00 43.42 320 A 1 
ATOM   2573 C  CG  . PRO A 1 320 ? 37.603  -8.838  -18.048 1.00 42.36 320 A 1 
ATOM   2574 C  CD  . PRO A 1 320 ? 36.403  -8.044  -18.505 1.00 46.61 320 A 1 
ATOM   2575 N  N   . LYS A 1 321 ? 37.607  -6.573  -15.319 1.00 49.13 321 A 1 
ATOM   2576 C  CA  . LYS A 1 321 ? 38.343  -5.816  -14.308 1.00 48.87 321 A 1 
ATOM   2577 C  C   . LYS A 1 321 ? 37.394  -5.186  -13.291 1.00 49.21 321 A 1 
ATOM   2578 O  O   . LYS A 1 321 ? 37.789  -4.878  -12.173 1.00 46.35 321 A 1 
ATOM   2579 C  CB  . LYS A 1 321 ? 39.191  -4.728  -14.961 1.00 45.61 321 A 1 
ATOM   2580 C  CG  . LYS A 1 321 ? 40.349  -5.245  -15.796 1.00 42.31 321 A 1 
ATOM   2581 C  CD  . LYS A 1 321 ? 41.179  -4.098  -16.336 1.00 39.11 321 A 1 
ATOM   2582 C  CE  . LYS A 1 321 ? 42.367  -4.599  -17.139 1.00 34.25 321 A 1 
ATOM   2583 N  NZ  . LYS A 1 321 ? 43.195  -3.472  -17.658 1.00 30.95 321 A 1 
ATOM   2584 N  N   . THR A 1 322 ? 36.141  -5.014  -13.688 1.00 49.62 322 A 1 
ATOM   2585 C  CA  . THR A 1 322 ? 35.143  -4.417  -12.809 1.00 50.15 322 A 1 
ATOM   2586 C  C   . THR A 1 322 ? 34.662  -5.436  -11.778 1.00 50.99 322 A 1 
ATOM   2587 O  O   . THR A 1 322 ? 34.296  -6.559  -12.131 1.00 48.31 322 A 1 
ATOM   2588 C  CB  . THR A 1 322 ? 33.928  -3.914  -13.609 1.00 46.68 322 A 1 
ATOM   2589 O  OG1 . THR A 1 322 ? 34.361  -2.995  -14.613 1.00 42.72 322 A 1 
ATOM   2590 C  CG2 . THR A 1 322 ? 32.932  -3.217  -12.687 1.00 41.46 322 A 1 
ATOM   2591 N  N   . THR A 1 323 ? 34.674  -5.034  -10.518 1.00 54.26 323 A 1 
ATOM   2592 C  CA  . THR A 1 323 ? 34.225  -5.923  -9.453  1.00 55.33 323 A 1 
ATOM   2593 C  C   . THR A 1 323 ? 32.866  -5.481  -8.929  1.00 56.11 323 A 1 
ATOM   2594 O  O   . THR A 1 323 ? 32.508  -4.305  -9.001  1.00 53.87 323 A 1 
ATOM   2595 C  CB  . THR A 1 323 ? 35.218  -5.936  -8.278  1.00 51.43 323 A 1 
ATOM   2596 O  OG1 . THR A 1 323 ? 35.385  -4.605  -7.778  1.00 47.12 323 A 1 
ATOM   2597 C  CG2 . THR A 1 323 ? 36.575  -6.457  -8.739  1.00 45.63 323 A 1 
ATOM   2598 N  N   . ILE A 1 324 ? 32.095  -6.446  -8.410  1.00 55.79 324 A 1 
ATOM   2599 C  CA  . ILE A 1 324 ? 30.794  -6.126  -7.856  1.00 56.05 324 A 1 
ATOM   2600 C  C   . ILE A 1 324 ? 30.958  -5.786  -6.380  1.00 55.59 324 A 1 
ATOM   2601 O  O   . ILE A 1 324 ? 31.978  -6.113  -5.769  1.00 53.14 324 A 1 
ATOM   2602 C  CB  . ILE A 1 324 ? 29.801  -7.310  -7.994  1.00 54.16 324 A 1 
ATOM   2603 C  CG1 . ILE A 1 324 ? 30.352  -8.549  -7.282  1.00 52.09 324 A 1 
ATOM   2604 C  CG2 . ILE A 1 324 ? 29.551  -7.602  -9.467  1.00 50.99 324 A 1 
ATOM   2605 C  CD1 . ILE A 1 324 ? 29.385  -9.724  -7.273  1.00 49.64 324 A 1 
ATOM   2606 N  N   . LYS A 1 325 ? 29.956  -5.138  -5.822  1.00 58.99 325 A 1 
ATOM   2607 C  CA  . LYS A 1 325 ? 29.996  -4.747  -4.416  1.00 59.02 325 A 1 
ATOM   2608 C  C   . LYS A 1 325 ? 29.971  -5.993  -3.532  1.00 58.45 325 A 1 
ATOM   2609 O  O   . LYS A 1 325 ? 29.487  -7.052  -3.930  1.00 56.50 325 A 1 
ATOM   2610 C  CB  . LYS A 1 325 ? 28.800  -3.857  -4.085  1.00 56.90 325 A 1 
ATOM   2611 C  CG  . LYS A 1 325 ? 28.763  -2.550  -4.859  1.00 54.82 325 A 1 
ATOM   2612 C  CD  . LYS A 1 325 ? 29.934  -1.656  -4.513  1.00 51.87 325 A 1 
ATOM   2613 C  CE  . LYS A 1 325 ? 29.858  -0.326  -5.246  1.00 48.05 325 A 1 
ATOM   2614 N  NZ  . LYS A 1 325 ? 31.006  0.579   -4.902  1.00 43.71 325 A 1 
ATOM   2615 N  N   . GLN A 1 326 ? 30.519  -5.857  -2.325  1.00 63.52 326 A 1 
ATOM   2616 C  CA  . GLN A 1 326 ? 30.565  -6.957  -1.379  1.00 62.43 326 A 1 
ATOM   2617 C  C   . GLN A 1 326 ? 29.476  -6.779  -0.318  1.00 62.28 326 A 1 
ATOM   2618 O  O   . GLN A 1 326 ? 28.900  -5.698  -0.206  1.00 58.81 326 A 1 
ATOM   2619 C  CB  . GLN A 1 326 ? 31.955  -7.013  -0.729  1.00 58.85 326 A 1 
ATOM   2620 C  CG  . GLN A 1 326 ? 33.080  -7.243  -1.730  1.00 55.51 326 A 1 
ATOM   2621 C  CD  . GLN A 1 326 ? 32.938  -8.560  -2.459  1.00 50.50 326 A 1 
ATOM   2622 O  OE1 . GLN A 1 326 ? 33.088  -8.629  -3.680  1.00 48.94 326 A 1 
ATOM   2623 N  NE2 . GLN A 1 326 ? 32.643  -9.613  -1.719  1.00 46.69 326 A 1 
ATOM   2624 N  N   . PRO A 1 327 ? 29.196  -7.820  0.451   1.00 62.25 327 A 1 
ATOM   2625 C  CA  . PRO A 1 327 ? 28.167  -7.726  1.494   1.00 61.87 327 A 1 
ATOM   2626 C  C   . PRO A 1 327 ? 28.379  -6.548  2.440   1.00 65.09 327 A 1 
ATOM   2627 O  O   . PRO A 1 327 ? 27.414  -5.937  2.901   1.00 61.90 327 A 1 
ATOM   2628 C  CB  . PRO A 1 327 ? 28.290  -9.070  2.210   1.00 57.16 327 A 1 
ATOM   2629 C  CG  . PRO A 1 327 ? 28.698  -10.000 1.113   1.00 55.43 327 A 1 
ATOM   2630 C  CD  . PRO A 1 327 ? 29.726  -9.189  0.349   1.00 57.37 327 A 1 
ATOM   2631 N  N   . SER A 1 328 ? 29.647  -6.223  2.709   1.00 63.74 328 A 1 
ATOM   2632 C  CA  . SER A 1 328 ? 29.975  -5.124  3.606   1.00 65.05 328 A 1 
ATOM   2633 C  C   . SER A 1 328 ? 29.580  -3.760  3.043   1.00 69.41 328 A 1 
ATOM   2634 O  O   . SER A 1 328 ? 29.529  -2.778  3.780   1.00 64.22 328 A 1 
ATOM   2635 C  CB  . SER A 1 328 ? 31.480  -5.133  3.922   1.00 57.11 328 A 1 
ATOM   2636 O  OG  . SER A 1 328 ? 32.248  -5.006  2.744   1.00 50.79 328 A 1 
ATOM   2637 N  N   . ASP A 1 329 ? 29.283  -3.700  1.745   1.00 75.10 329 A 1 
ATOM   2638 C  CA  . ASP A 1 329 ? 28.903  -2.442  1.107   1.00 78.06 329 A 1 
ATOM   2639 C  C   . ASP A 1 329 ? 27.428  -2.091  1.315   1.00 81.39 329 A 1 
ATOM   2640 O  O   . ASP A 1 329 ? 26.976  -1.015  0.903   1.00 77.57 329 A 1 
ATOM   2641 C  CB  . ASP A 1 329 ? 29.217  -2.489  -0.391  1.00 71.17 329 A 1 
ATOM   2642 C  CG  . ASP A 1 329 ? 30.703  -2.592  -0.674  1.00 67.73 329 A 1 
ATOM   2643 O  OD1 . ASP A 1 329 ? 31.496  -1.950  0.044   1.00 63.32 329 A 1 
ATOM   2644 O  OD2 . ASP A 1 329 ? 31.078  -3.306  -1.627  1.00 63.67 329 A 1 
ATOM   2645 N  N   . GLY A 1 330 ? 26.693  -2.988  1.953   1.00 81.92 330 A 1 
ATOM   2646 C  CA  . GLY A 1 330 ? 25.301  -2.707  2.248   1.00 86.19 330 A 1 
ATOM   2647 C  C   . GLY A 1 330 ? 24.263  -3.160  1.226   1.00 90.17 330 A 1 
ATOM   2648 O  O   . GLY A 1 330 ? 23.069  -2.950  1.421   1.00 88.10 330 A 1 
ATOM   2649 N  N   . PHE A 1 331 ? 24.713  -3.783  0.133   1.00 91.65 331 A 1 
ATOM   2650 C  CA  . PHE A 1 331 ? 23.773  -4.275  -0.870  1.00 92.92 331 A 1 
ATOM   2651 C  C   . PHE A 1 331 ? 23.194  -5.614  -0.419  1.00 93.74 331 A 1 
ATOM   2652 O  O   . PHE A 1 331 ? 23.802  -6.342  0.365   1.00 92.69 331 A 1 
ATOM   2653 C  CB  . PHE A 1 331 ? 24.448  -4.422  -2.230  1.00 91.73 331 A 1 
ATOM   2654 C  CG  . PHE A 1 331 ? 24.765  -3.114  -2.893  1.00 91.03 331 A 1 
ATOM   2655 C  CD1 . PHE A 1 331 ? 26.020  -2.527  -2.741  1.00 88.55 331 A 1 
ATOM   2656 C  CD2 . PHE A 1 331 ? 23.804  -2.456  -3.646  1.00 88.54 331 A 1 
ATOM   2657 C  CE1 . PHE A 1 331 ? 26.303  -1.295  -3.332  1.00 87.31 331 A 1 
ATOM   2658 C  CE2 . PHE A 1 331 ? 24.080  -1.231  -4.234  1.00 87.25 331 A 1 
ATOM   2659 C  CZ  . PHE A 1 331 ? 25.327  -0.646  -4.083  1.00 87.64 331 A 1 
ATOM   2660 N  N   . ASN A 1 332 ? 21.990  -5.921  -0.919  1.00 93.96 332 A 1 
ATOM   2661 C  CA  . ASN A 1 332 ? 21.285  -7.140  -0.557  1.00 94.71 332 A 1 
ATOM   2662 C  C   . ASN A 1 332 ? 21.047  -7.223  0.955   1.00 95.56 332 A 1 
ATOM   2663 O  O   . ASN A 1 332 ? 21.084  -8.305  1.545   1.00 94.31 332 A 1 
ATOM   2664 C  CB  . ASN A 1 332 ? 22.042  -8.386  -1.036  1.00 93.44 332 A 1 
ATOM   2665 C  CG  . ASN A 1 332 ? 21.944  -8.572  -2.544  1.00 92.19 332 A 1 
ATOM   2666 O  OD1 . ASN A 1 332 ? 21.202  -7.870  -3.228  1.00 87.49 332 A 1 
ATOM   2667 N  ND2 . ASN A 1 332 ? 22.700  -9.530  -3.066  1.00 86.89 332 A 1 
ATOM   2668 N  N   . LYS A 1 333 ? 20.792  -6.052  1.562   1.00 95.66 333 A 1 
ATOM   2669 C  CA  . LYS A 1 333 ? 20.521  -5.969  2.991   1.00 95.84 333 A 1 
ATOM   2670 C  C   . LYS A 1 333 ? 19.448  -4.909  3.230   1.00 96.87 333 A 1 
ATOM   2671 O  O   . LYS A 1 333 ? 19.457  -3.859  2.593   1.00 96.32 333 A 1 
ATOM   2672 C  CB  . LYS A 1 333 ? 21.780  -5.558  3.762   1.00 93.59 333 A 1 
ATOM   2673 C  CG  . LYS A 1 333 ? 22.949  -6.530  3.678   1.00 84.73 333 A 1 
ATOM   2674 C  CD  . LYS A 1 333 ? 22.670  -7.809  4.439   1.00 82.09 333 A 1 
ATOM   2675 C  CE  . LYS A 1 333 ? 23.878  -8.731  4.393   1.00 71.25 333 A 1 
ATOM   2676 N  NZ  . LYS A 1 333 ? 23.645  -10.000 5.144   1.00 63.85 333 A 1 
ATOM   2677 N  N   . TRP A 1 334 ? 18.516  -5.186  4.133   1.00 97.22 334 A 1 
ATOM   2678 C  CA  . TRP A 1 334 ? 17.501  -4.203  4.485   1.00 97.70 334 A 1 
ATOM   2679 C  C   . TRP A 1 334 ? 18.178  -3.148  5.358   1.00 97.50 334 A 1 
ATOM   2680 O  O   . TRP A 1 334 ? 18.898  -3.481  6.297   1.00 96.87 334 A 1 
ATOM   2681 C  CB  . TRP A 1 334 ? 16.350  -4.853  5.255   1.00 97.94 334 A 1 
ATOM   2682 C  CG  . TRP A 1 334 ? 15.457  -5.672  4.380   1.00 98.13 334 A 1 
ATOM   2683 C  CD1 . TRP A 1 334 ? 15.477  -7.028  4.206   1.00 97.60 334 A 1 
ATOM   2684 C  CD2 . TRP A 1 334 ? 14.434  -5.179  3.505   1.00 98.15 334 A 1 
ATOM   2685 N  NE1 . TRP A 1 334 ? 14.532  -7.406  3.294   1.00 97.68 334 A 1 
ATOM   2686 C  CE2 . TRP A 1 334 ? 13.874  -6.294  2.837   1.00 97.98 334 A 1 
ATOM   2687 C  CE3 . TRP A 1 334 ? 13.936  -3.900  3.218   1.00 98.08 334 A 1 
ATOM   2688 C  CZ2 . TRP A 1 334 ? 12.849  -6.172  1.907   1.00 97.85 334 A 1 
ATOM   2689 C  CZ3 . TRP A 1 334 ? 12.908  -3.778  2.287   1.00 97.75 334 A 1 
ATOM   2690 C  CH2 . TRP A 1 334 ? 12.377  -4.901  1.639   1.00 97.72 334 A 1 
ATOM   2691 N  N   . LYS A 1 335 ? 17.953  -1.878  5.037   1.00 97.39 335 A 1 
ATOM   2692 C  CA  . LYS A 1 335 ? 18.551  -0.797  5.802   1.00 96.82 335 A 1 
ATOM   2693 C  C   . LYS A 1 335 ? 17.675  0.442   5.791   1.00 97.43 335 A 1 
ATOM   2694 O  O   . LYS A 1 335 ? 16.805  0.597   4.939   1.00 97.16 335 A 1 
ATOM   2695 C  CB  . LYS A 1 335 ? 19.940  -0.464  5.240   1.00 94.41 335 A 1 
ATOM   2696 C  CG  . LYS A 1 335 ? 19.945  -0.059  3.778   1.00 89.71 335 A 1 
ATOM   2697 C  CD  . LYS A 1 335 ? 21.366  0.100   3.249   1.00 88.11 335 A 1 
ATOM   2698 C  CE  . LYS A 1 335 ? 21.371  0.460   1.778   1.00 79.97 335 A 1 
ATOM   2699 N  NZ  . LYS A 1 335 ? 22.761  0.568   1.237   1.00 73.04 335 A 1 
ATOM   2700 N  N   . PHE A 1 336 ? 17.917  1.319   6.745   1.00 97.52 336 A 1 
ATOM   2701 C  CA  . PHE A 1 336 ? 17.188  2.573   6.860   1.00 97.52 336 A 1 
ATOM   2702 C  C   . PHE A 1 336 ? 17.426  3.425   5.619   1.00 97.46 336 A 1 
ATOM   2703 O  O   . PHE A 1 336 ? 18.566  3.583   5.178   1.00 96.78 336 A 1 
ATOM   2704 C  CB  . PHE A 1 336 ? 17.660  3.320   8.108   1.00 97.43 336 A 1 
ATOM   2705 C  CG  . PHE A 1 336 ? 17.030  4.669   8.286   1.00 97.55 336 A 1 
ATOM   2706 C  CD1 . PHE A 1 336 ? 15.692  4.789   8.652   1.00 96.97 336 A 1 
ATOM   2707 C  CD2 . PHE A 1 336 ? 17.779  5.833   8.105   1.00 96.87 336 A 1 
ATOM   2708 C  CE1 . PHE A 1 336 ? 15.110  6.038   8.839   1.00 96.28 336 A 1 
ATOM   2709 C  CE2 . PHE A 1 336 ? 17.203  7.084   8.286   1.00 96.35 336 A 1 
ATOM   2710 C  CZ  . PHE A 1 336 ? 15.873  7.184   8.654   1.00 96.58 336 A 1 
ATOM   2711 N  N   . ASN A 1 337 ? 16.344  3.953   5.043   1.00 97.59 337 A 1 
ATOM   2712 C  CA  . ASN A 1 337 ? 16.461  4.840   3.894   1.00 97.23 337 A 1 
ATOM   2713 C  C   . ASN A 1 337 ? 16.360  6.282   4.387   1.00 97.23 337 A 1 
ATOM   2714 O  O   . ASN A 1 337 ? 17.352  7.014   4.382   1.00 96.03 337 A 1 
ATOM   2715 C  CB  . ASN A 1 337 ? 15.356  4.540   2.861   1.00 96.46 337 A 1 
ATOM   2716 C  CG  . ASN A 1 337 ? 15.495  5.386   1.610   1.00 95.46 337 A 1 
ATOM   2717 O  OD1 . ASN A 1 337 ? 16.359  6.253   1.511   1.00 91.99 337 A 1 
ATOM   2718 N  ND2 . ASN A 1 337 ? 14.633  5.135   0.629   1.00 90.72 337 A 1 
ATOM   2719 N  N   . TYR A 1 338 ? 15.178  6.681   4.850   1.00 97.89 338 A 1 
ATOM   2720 C  CA  . TYR A 1 338 ? 14.998  8.029   5.378   1.00 98.09 338 A 1 
ATOM   2721 C  C   . TYR A 1 338 ? 13.739  8.122   6.235   1.00 98.26 338 A 1 
ATOM   2722 O  O   . TYR A 1 338 ? 12.871  7.250   6.181   1.00 98.07 338 A 1 
ATOM   2723 C  CB  . TYR A 1 338 ? 14.928  9.053   4.239   1.00 97.67 338 A 1 
ATOM   2724 C  CG  . TYR A 1 338 ? 13.572  9.143   3.563   1.00 97.88 338 A 1 
ATOM   2725 C  CD1 . TYR A 1 338 ? 12.622  10.076  3.993   1.00 97.39 338 A 1 
ATOM   2726 C  CD2 . TYR A 1 338 ? 13.235  8.305   2.502   1.00 97.36 338 A 1 
ATOM   2727 C  CE1 . TYR A 1 338 ? 11.373  10.159  3.379   1.00 96.74 338 A 1 
ATOM   2728 C  CE2 . TYR A 1 338 ? 11.988  8.381   1.889   1.00 96.99 338 A 1 
ATOM   2729 C  CZ  . TYR A 1 338 ? 11.059  9.314   2.329   1.00 97.35 338 A 1 
ATOM   2730 O  OH  . TYR A 1 338 ? 9.828   9.405   1.728   1.00 96.63 338 A 1 
ATOM   2731 N  N   . GLY A 1 339 ? 13.652  9.193   7.014   1.00 98.08 339 A 1 
ATOM   2732 C  CA  . GLY A 1 339 ? 12.497  9.432   7.850   1.00 98.13 339 A 1 
ATOM   2733 C  C   . GLY A 1 339 ? 11.864  10.758  7.444   1.00 98.23 339 A 1 
ATOM   2734 O  O   . GLY A 1 339 ? 12.566  11.687  7.051   1.00 97.37 339 A 1 
ATOM   2735 N  N   . SER A 1 340 ? 10.538  10.854  7.528   1.00 98.04 340 A 1 
ATOM   2736 C  CA  . SER A 1 340 ? 9.841   12.075  7.143   1.00 97.92 340 A 1 
ATOM   2737 C  C   . SER A 1 340 ? 10.297  13.291  7.953   1.00 97.75 340 A 1 
ATOM   2738 O  O   . SER A 1 340 ? 10.395  14.398  7.429   1.00 96.91 340 A 1 
ATOM   2739 C  CB  . SER A 1 340 ? 8.325   11.888  7.299   1.00 97.84 340 A 1 
ATOM   2740 O  OG  . SER A 1 340 ? 7.977   11.568  8.629   1.00 97.43 340 A 1 
ATOM   2741 N  N   . SER A 1 341 ? 10.574  13.071  9.214   1.00 97.71 341 A 1 
ATOM   2742 C  CA  . SER A 1 341 ? 11.007  14.161  10.089  1.00 97.37 341 A 1 
ATOM   2743 C  C   . SER A 1 341 ? 12.445  14.594  9.804   1.00 97.16 341 A 1 
ATOM   2744 O  O   . SER A 1 341 ? 12.714  15.777  9.585   1.00 95.81 341 A 1 
ATOM   2745 C  CB  . SER A 1 341 ? 10.882  13.749  11.557  1.00 96.62 341 A 1 
ATOM   2746 O  OG  . SER A 1 341 ? 11.323  14.786  12.405  1.00 84.40 341 A 1 
ATOM   2747 N  N   . SER A 1 342 ? 13.376  13.647  9.806   1.00 97.22 342 A 1 
ATOM   2748 C  CA  . SER A 1 342 ? 14.786  13.966  9.587   1.00 96.66 342 A 1 
ATOM   2749 C  C   . SER A 1 342 ? 15.087  14.463  8.176   1.00 96.77 342 A 1 
ATOM   2750 O  O   . SER A 1 342 ? 15.935  15.338  7.988   1.00 94.91 342 A 1 
ATOM   2751 C  CB  . SER A 1 342 ? 15.655  12.743  9.891   1.00 95.12 342 A 1 
ATOM   2752 O  OG  . SER A 1 342 ? 15.344  11.655  9.040   1.00 87.18 342 A 1 
ATOM   2753 N  N   . GLU A 1 343 ? 14.395  13.919  7.179   1.00 96.73 343 A 1 
ATOM   2754 C  CA  . GLU A 1 343 ? 14.659  14.287  5.781   1.00 96.44 343 A 1 
ATOM   2755 C  C   . GLU A 1 343 ? 13.979  15.577  5.333   1.00 96.49 343 A 1 
ATOM   2756 O  O   . GLU A 1 343 ? 14.563  16.370  4.602   1.00 94.07 343 A 1 
ATOM   2757 C  CB  . GLU A 1 343 ? 14.247  13.142  4.852   1.00 94.80 343 A 1 
ATOM   2758 C  CG  . GLU A 1 343 ? 14.850  13.223  3.456   1.00 90.56 343 A 1 
ATOM   2759 C  CD  . GLU A 1 343 ? 16.307  12.771  3.435   1.00 93.11 343 A 1 
ATOM   2760 O  OE1 . GLU A 1 343 ? 16.995  12.865  4.473   1.00 88.50 343 A 1 
ATOM   2761 O  OE2 . GLU A 1 343 ? 16.769  12.317  2.368   1.00 88.96 343 A 1 
ATOM   2762 N  N   . TYR A 1 344 ? 12.733  15.775  5.755   1.00 97.56 344 A 1 
ATOM   2763 C  CA  . TYR A 1 344 ? 11.965  16.938  5.311   1.00 97.47 344 A 1 
ATOM   2764 C  C   . TYR A 1 344 ? 11.636  17.961  6.394   1.00 97.36 344 A 1 
ATOM   2765 O  O   . TYR A 1 344 ? 11.097  19.026  6.104   1.00 95.44 344 A 1 
ATOM   2766 C  CB  . TYR A 1 344 ? 10.660  16.468  4.660   1.00 97.20 344 A 1 
ATOM   2767 C  CG  . TYR A 1 344 ? 10.854  15.545  3.475   1.00 97.46 344 A 1 
ATOM   2768 C  CD1 . TYR A 1 344 ? 11.718  15.870  2.427   1.00 96.56 344 A 1 
ATOM   2769 C  CD2 . TYR A 1 344 ? 10.140  14.346  3.387   1.00 96.66 344 A 1 
ATOM   2770 C  CE1 . TYR A 1 344 ? 11.879  15.030  1.327   1.00 95.95 344 A 1 
ATOM   2771 C  CE2 . TYR A 1 344 ? 10.290  13.504  2.286   1.00 96.09 344 A 1 
ATOM   2772 C  CZ  . TYR A 1 344 ? 11.156  13.853  1.267   1.00 96.63 344 A 1 
ATOM   2773 O  OH  . TYR A 1 344 ? 11.306  13.019  0.175   1.00 95.64 344 A 1 
ATOM   2774 N  N   . GLY A 1 345 ? 11.978  17.648  7.625   1.00 96.00 345 A 1 
ATOM   2775 C  CA  . GLY A 1 345 ? 11.704  18.565  8.716   1.00 95.79 345 A 1 
ATOM   2776 C  C   . GLY A 1 345 ? 10.232  18.646  9.096   1.00 96.72 345 A 1 
ATOM   2777 O  O   . GLY A 1 345 ? 9.804   19.607  9.737   1.00 94.62 345 A 1 
ATOM   2778 N  N   . LEU A 1 346 ? 9.458   17.645  8.707   1.00 97.06 346 A 1 
ATOM   2779 C  CA  . LEU A 1 346 ? 8.028   17.619  9.010   1.00 97.24 346 A 1 
ATOM   2780 C  C   . LEU A 1 346 ? 7.809   17.405  10.507  1.00 97.21 346 A 1 
ATOM   2781 O  O   . LEU A 1 346 ? 8.394   16.503  11.107  1.00 96.07 346 A 1 
ATOM   2782 C  CB  . LEU A 1 346 ? 7.340   16.502  8.226   1.00 96.56 346 A 1 
ATOM   2783 C  CG  . LEU A 1 346 ? 7.428   16.612  6.700   1.00 95.72 346 A 1 
ATOM   2784 C  CD1 . LEU A 1 346 ? 6.904   15.331  6.051   1.00 93.84 346 A 1 
ATOM   2785 C  CD2 . LEU A 1 346 ? 6.623   17.811  6.215   1.00 93.40 346 A 1 
ATOM   2786 N  N   . LYS A 1 347 ? 6.963   18.252  11.098  1.00 97.51 347 A 1 
ATOM   2787 C  CA  . LYS A 1 347 ? 6.672   18.145  12.529  1.00 97.28 347 A 1 
ATOM   2788 C  C   . LYS A 1 347 ? 5.651   17.046  12.804  1.00 97.59 347 A 1 
ATOM   2789 O  O   . LYS A 1 347 ? 5.611   16.476  13.897  1.00 96.04 347 A 1 
ATOM   2790 C  CB  . LYS A 1 347 ? 6.147   19.487  13.061  1.00 96.37 347 A 1 
ATOM   2791 C  CG  . LYS A 1 347 ? 7.128   20.634  12.909  1.00 91.51 347 A 1 
ATOM   2792 C  CD  . LYS A 1 347 ? 6.537   21.940  13.435  1.00 84.62 347 A 1 
ATOM   2793 C  CE  . LYS A 1 347 ? 7.486   23.105  13.221  1.00 76.47 347 A 1 
ATOM   2794 N  NZ  . LYS A 1 347 ? 8.802   22.894  13.886  1.00 66.23 347 A 1 
ATOM   2795 N  N   . GLU A 1 348 ? 4.823   16.756  11.804  1.00 98.30 348 A 1 
ATOM   2796 C  CA  . GLU A 1 348 ? 3.812   15.715  11.889  1.00 98.30 348 A 1 
ATOM   2797 C  C   . GLU A 1 348 ? 3.306   15.430  10.476  1.00 98.54 348 A 1 
ATOM   2798 O  O   . GLU A 1 348 ? 3.619   16.188  9.539   1.00 98.33 348 A 1 
ATOM   2799 C  CB  . GLU A 1 348 ? 2.647   16.158  12.786  1.00 97.42 348 A 1 
ATOM   2800 C  CG  . GLU A 1 348 ? 1.906   17.385  12.257  1.00 95.60 348 A 1 
ATOM   2801 C  CD  . GLU A 1 348 ? 0.791   17.858  13.187  1.00 95.85 348 A 1 
ATOM   2802 O  OE1 . GLU A 1 348 ? 0.096   18.826  12.827  1.00 91.99 348 A 1 
ATOM   2803 O  OE2 . GLU A 1 348 ? 0.623   17.259  14.261  1.00 92.67 348 A 1 
ATOM   2804 N  N   . LEU A 1 349 ? 2.541   14.370  10.302  1.00 98.68 349 A 1 
ATOM   2805 C  CA  . LEU A 1 349 ? 2.022   14.016  8.981   1.00 98.74 349 A 1 
ATOM   2806 C  C   . LEU A 1 349 ? 0.640   14.640  8.756   1.00 98.75 349 A 1 
ATOM   2807 O  O   . LEU A 1 349 ? -0.363  13.937  8.642   1.00 98.48 349 A 1 
ATOM   2808 C  CB  . LEU A 1 349 ? 1.965   12.492  8.844   1.00 98.71 349 A 1 
ATOM   2809 C  CG  . LEU A 1 349 ? 3.305   11.775  9.064   1.00 98.47 349 A 1 
ATOM   2810 C  CD1 . LEU A 1 349 ? 3.146   10.272  8.879   1.00 98.23 349 A 1 
ATOM   2811 C  CD2 . LEU A 1 349 ? 4.360   12.319  8.105   1.00 98.10 349 A 1 
ATOM   2812 N  N   . SER A 1 350 ? 0.612   15.971  8.685   1.00 98.74 350 A 1 
ATOM   2813 C  CA  . SER A 1 350 ? -0.626  16.717  8.515   1.00 98.66 350 A 1 
ATOM   2814 C  C   . SER A 1 350 ? -0.673  17.479  7.190   1.00 98.67 350 A 1 
ATOM   2815 O  O   . SER A 1 350 ? 0.364   17.736  6.571   1.00 98.53 350 A 1 
ATOM   2816 C  CB  . SER A 1 350 ? -0.779  17.728  9.654   1.00 98.44 350 A 1 
ATOM   2817 O  OG  . SER A 1 350 ? 0.226   18.731  9.568   1.00 97.92 350 A 1 
ATOM   2818 N  N   . PRO A 1 351 ? -1.875  17.860  6.745   1.00 98.70 351 A 1 
ATOM   2819 C  CA  . PRO A 1 351 ? -2.004  18.636  5.508   1.00 98.66 351 A 1 
ATOM   2820 C  C   . PRO A 1 351 ? -1.183  19.924  5.566   1.00 98.54 351 A 1 
ATOM   2821 O  O   . PRO A 1 351 ? -0.540  20.301  4.587   1.00 98.29 351 A 1 
ATOM   2822 C  CB  . PRO A 1 351 ? -3.508  18.920  5.434   1.00 98.45 351 A 1 
ATOM   2823 C  CG  . PRO A 1 351 ? -4.106  17.705  6.068   1.00 97.69 351 A 1 
ATOM   2824 C  CD  . PRO A 1 351 ? -3.199  17.468  7.261   1.00 98.54 351 A 1 
ATOM   2825 N  N   . LYS A 1 352 ? -1.194  20.595  6.714   1.00 98.49 352 A 1 
ATOM   2826 C  CA  . LYS A 1 352 ? -0.458  21.842  6.880   1.00 98.21 352 A 1 
ATOM   2827 C  C   . LYS A 1 352 ? 1.038   21.649  6.638   1.00 98.46 352 A 1 
ATOM   2828 O  O   . LYS A 1 352 ? 1.666   22.432  5.927   1.00 98.08 352 A 1 
ATOM   2829 C  CB  . LYS A 1 352 ? -0.684  22.403  8.289   1.00 97.58 352 A 1 
ATOM   2830 C  CG  . LYS A 1 352 ? 0.044   23.720  8.551   1.00 87.93 352 A 1 
ATOM   2831 C  CD  . LYS A 1 352 ? -0.242  24.238  9.952   1.00 83.32 352 A 1 
ATOM   2832 C  CE  . LYS A 1 352 ? 0.468   25.548  10.220  1.00 70.64 352 A 1 
ATOM   2833 N  NZ  . LYS A 1 352 ? 0.185   26.065  11.584  1.00 63.56 352 A 1 
ATOM   2834 N  N   . GLU A 1 353 ? 1.606   20.611  7.230   1.00 98.51 353 A 1 
ATOM   2835 C  CA  . GLU A 1 353 ? 3.030   20.327  7.069   1.00 98.56 353 A 1 
ATOM   2836 C  C   . GLU A 1 353 ? 3.391   19.961  5.630   1.00 98.56 353 A 1 
ATOM   2837 O  O   . GLU A 1 353 ? 4.424   20.382  5.112   1.00 98.16 353 A 1 
ATOM   2838 C  CB  . GLU A 1 353 ? 3.469   19.216  8.021   1.00 98.33 353 A 1 
ATOM   2839 C  CG  . GLU A 1 353 ? 3.547   19.643  9.480   1.00 97.18 353 A 1 
ATOM   2840 C  CD  . GLU A 1 353 ? 4.635   20.672  9.715   1.00 97.20 353 A 1 
ATOM   2841 O  OE1 . GLU A 1 353 ? 5.822   20.328  9.525   1.00 94.27 353 A 1 
ATOM   2842 O  OE2 . GLU A 1 353 ? 4.306   21.810  10.086  1.00 94.29 353 A 1 
ATOM   2843 N  N   . PHE A 1 354 ? 2.544   19.172  4.976   1.00 98.62 354 A 1 
ATOM   2844 C  CA  . PHE A 1 354 ? 2.834   18.793  3.598   1.00 98.64 354 A 1 
ATOM   2845 C  C   . PHE A 1 354 ? 2.593   19.925  2.607   1.00 98.55 354 A 1 
ATOM   2846 O  O   . PHE A 1 354 ? 3.222   19.970  1.554   1.00 98.11 354 A 1 
ATOM   2847 C  CB  . PHE A 1 354 ? 2.055   17.534  3.211   1.00 98.60 354 A 1 
ATOM   2848 C  CG  . PHE A 1 354 ? 2.731   16.259  3.654   1.00 98.60 354 A 1 
ATOM   2849 C  CD1 . PHE A 1 354 ? 2.499   15.732  4.909   1.00 98.18 354 A 1 
ATOM   2850 C  CD2 . PHE A 1 354 ? 3.648   15.635  2.821   1.00 98.15 354 A 1 
ATOM   2851 C  CE1 . PHE A 1 354 ? 3.171   14.592  5.340   1.00 97.73 354 A 1 
ATOM   2852 C  CE2 . PHE A 1 354 ? 4.324   14.494  3.246   1.00 97.69 354 A 1 
ATOM   2853 C  CZ  . PHE A 1 354 ? 4.085   13.964  4.500   1.00 97.96 354 A 1 
ATOM   2854 N  N   . GLU A 1 355 ? 1.709   20.870  2.930   1.00 98.49 355 A 1 
ATOM   2855 C  CA  . GLU A 1 355 ? 1.499   22.026  2.059   1.00 98.34 355 A 1 
ATOM   2856 C  C   . GLU A 1 355 ? 2.771   22.875  2.125   1.00 98.30 355 A 1 
ATOM   2857 O  O   . GLU A 1 355 ? 3.208   23.431  1.117   1.00 97.91 355 A 1 
ATOM   2858 C  CB  . GLU A 1 355 ? 0.291   22.847  2.523   1.00 97.98 355 A 1 
ATOM   2859 C  CG  . GLU A 1 355 ? -1.046  22.169  2.240   1.00 94.48 355 A 1 
ATOM   2860 C  CD  . GLU A 1 355 ? -2.235  23.006  2.661   1.00 92.86 355 A 1 
ATOM   2861 O  OE1 . GLU A 1 355 ? -2.162  23.626  3.743   1.00 86.95 355 A 1 
ATOM   2862 O  OE2 . GLU A 1 355 ? -3.221  23.039  1.915   1.00 87.35 355 A 1 
ATOM   2863 N  N   . ILE A 1 356 ? 3.369   22.965  3.304   1.00 98.25 356 A 1 
ATOM   2864 C  CA  . ILE A 1 356 ? 4.610   23.706  3.483   1.00 98.17 356 A 1 
ATOM   2865 C  C   . ILE A 1 356 ? 5.729   23.020  2.697   1.00 98.15 356 A 1 
ATOM   2866 O  O   . ILE A 1 356 ? 6.512   23.674  2.025   1.00 97.81 356 A 1 
ATOM   2867 C  CB  . ILE A 1 356 ? 4.997   23.793  4.985   1.00 97.86 356 A 1 
ATOM   2868 C  CG1 . ILE A 1 356 ? 4.004   24.705  5.714   1.00 96.60 356 A 1 
ATOM   2869 C  CG2 . ILE A 1 356 ? 6.425   24.316  5.138   1.00 96.62 356 A 1 
ATOM   2870 C  CD1 . ILE A 1 356 ? 4.183   24.724  7.229   1.00 94.09 356 A 1 
ATOM   2871 N  N   . LEU A 1 357 ? 5.788   21.686  2.780   1.00 98.12 357 A 1 
ATOM   2872 C  CA  . LEU A 1 357 ? 6.803   20.922  2.052   1.00 98.20 357 A 1 
ATOM   2873 C  C   . LEU A 1 357 ? 6.659   21.122  0.545   1.00 98.29 357 A 1 
ATOM   2874 O  O   . LEU A 1 357 ? 7.649   21.330  -0.157  1.00 97.95 357 A 1 
ATOM   2875 C  CB  . LEU A 1 357 ? 6.699   19.431  2.387   1.00 98.12 357 A 1 
ATOM   2876 C  CG  . LEU A 1 357 ? 7.663   18.514  1.620   1.00 97.81 357 A 1 
ATOM   2877 C  CD1 . LEU A 1 357 ? 9.106   18.903  1.926   1.00 97.11 357 A 1 
ATOM   2878 C  CD2 . LEU A 1 357 ? 7.413   17.059  2.011   1.00 96.99 357 A 1 
ATOM   2879 N  N   . ALA A 1 358 ? 5.426   21.071  0.041   1.00 98.11 358 A 1 
ATOM   2880 C  CA  . ALA A 1 358 ? 5.178   21.252  -1.380  1.00 97.82 358 A 1 
ATOM   2881 C  C   . ALA A 1 358 ? 5.628   22.643  -1.832  1.00 97.93 358 A 1 
ATOM   2882 O  O   . ALA A 1 358 ? 6.244   22.796  -2.893  1.00 97.47 358 A 1 
ATOM   2883 C  CB  . ALA A 1 358 ? 3.693   21.059  -1.683  1.00 97.26 358 A 1 
ATOM   2884 N  N   . ALA A 1 359 ? 5.340   23.646  -1.031  1.00 98.06 359 A 1 
ATOM   2885 C  CA  . ALA A 1 359 ? 5.729   25.022  -1.345  1.00 98.15 359 A 1 
ATOM   2886 C  C   . ALA A 1 359 ? 7.249   25.148  -1.362  1.00 98.19 359 A 1 
ATOM   2887 O  O   . ALA A 1 359 ? 7.818   25.843  -2.213  1.00 97.65 359 A 1 
ATOM   2888 C  CB  . ALA A 1 359 ? 5.123   25.989  -0.337  1.00 97.90 359 A 1 
ATOM   2889 N  N   . ARG A 1 360 ? 7.925   24.485  -0.429  1.00 98.15 360 A 1 
ATOM   2890 C  CA  . ARG A 1 360 ? 9.383   24.520  -0.362  1.00 98.07 360 A 1 
ATOM   2891 C  C   . ARG A 1 360 ? 9.996   23.863  -1.594  1.00 98.12 360 A 1 
ATOM   2892 O  O   . ARG A 1 360 ? 10.931  24.395  -2.187  1.00 97.78 360 A 1 
ATOM   2893 C  CB  . ARG A 1 360 ? 9.883   23.812  0.906   1.00 97.63 360 A 1 
ATOM   2894 C  CG  . ARG A 1 360 ? 9.610   24.562  2.203   1.00 92.32 360 A 1 
ATOM   2895 C  CD  . ARG A 1 360 ? 10.052  23.714  3.400   1.00 90.70 360 A 1 
ATOM   2896 N  NE  . ARG A 1 360 ? 11.473  23.375  3.337   1.00 85.68 360 A 1 
ATOM   2897 C  CZ  . ARG A 1 360 ? 12.024  22.320  3.927   1.00 82.90 360 A 1 
ATOM   2898 N  NH1 . ARG A 1 360 ? 11.281  21.490  4.637   1.00 76.50 360 A 1 
ATOM   2899 N  NH2 . ARG A 1 360 ? 13.326  22.097  3.801   1.00 74.65 360 A 1 
ATOM   2900 N  N   . MET A 1 361 ? 9.465   22.701  -1.997  1.00 97.97 361 A 1 
ATOM   2901 C  CA  . MET A 1 361 ? 9.995   21.996  -3.158  1.00 97.69 361 A 1 
ATOM   2902 C  C   . MET A 1 361 ? 9.785   22.789  -4.447  1.00 97.84 361 A 1 
ATOM   2903 O  O   . MET A 1 361 ? 10.568  22.668  -5.389  1.00 97.10 361 A 1 
ATOM   2904 C  CB  . MET A 1 361 ? 9.346   20.610  -3.301  1.00 96.66 361 A 1 
ATOM   2905 C  CG  . MET A 1 361 ? 9.734   19.638  -2.182  1.00 93.71 361 A 1 
ATOM   2906 S  SD  . MET A 1 361 ? 9.297   17.923  -2.538  1.00 93.20 361 A 1 
ATOM   2907 C  CE  . MET A 1 361 ? 7.515   18.011  -2.560  1.00 86.55 361 A 1 
ATOM   2908 N  N   . ASP A 1 362 ? 8.749   23.601  -4.484  1.00 97.53 362 A 1 
ATOM   2909 C  CA  . ASP A 1 362 ? 8.464   24.416  -5.654  1.00 97.32 362 A 1 
ATOM   2910 C  C   . ASP A 1 362 ? 9.542   25.483  -5.858  1.00 97.35 362 A 1 
ATOM   2911 O  O   . ASP A 1 362 ? 9.746   25.964  -6.975  1.00 96.30 362 A 1 
ATOM   2912 C  CB  . ASP A 1 362 ? 7.093   25.092  -5.507  1.00 96.87 362 A 1 
ATOM   2913 C  CG  . ASP A 1 362 ? 6.659   25.831  -6.760  1.00 92.45 362 A 1 
ATOM   2914 O  OD1 . ASP A 1 362 ? 6.601   25.201  -7.834  1.00 87.77 362 A 1 
ATOM   2915 O  OD2 . ASP A 1 362 ? 6.377   27.043  -6.664  1.00 86.46 362 A 1 
ATOM   2916 N  N   . LYS A 1 363 ? 10.237  25.827  -4.787  1.00 97.50 363 A 1 
ATOM   2917 C  CA  . LYS A 1 363 ? 11.278  26.858  -4.835  1.00 97.41 363 A 1 
ATOM   2918 C  C   . LYS A 1 363 ? 12.689  26.334  -4.618  1.00 97.64 363 A 1 
ATOM   2919 O  O   . LYS A 1 363 ? 13.669  27.050  -4.868  1.00 96.26 363 A 1 
ATOM   2920 C  CB  . LYS A 1 363 ? 10.981  27.936  -3.782  1.00 96.68 363 A 1 
ATOM   2921 C  CG  . LYS A 1 363 ? 9.623   28.602  -3.915  1.00 91.84 363 A 1 
ATOM   2922 C  CD  . LYS A 1 363 ? 9.380   29.585  -2.785  1.00 85.04 363 A 1 
ATOM   2923 C  CE  . LYS A 1 363 ? 8.022   30.243  -2.895  1.00 76.22 363 A 1 
ATOM   2924 N  NZ  . LYS A 1 363 ? 7.757   31.183  -1.765  1.00 65.95 363 A 1 
ATOM   2925 N  N   . ASP A 1 364 ? 12.805  25.099  -4.167  1.00 97.47 364 A 1 
ATOM   2926 C  CA  . ASP A 1 364 ? 14.103  24.502  -3.847  1.00 97.51 364 A 1 
ATOM   2927 C  C   . ASP A 1 364 ? 14.323  23.252  -4.696  1.00 97.61 364 A 1 
ATOM   2928 O  O   . ASP A 1 364 ? 13.828  22.175  -4.368  1.00 97.16 364 A 1 
ATOM   2929 C  CB  . ASP A 1 364 ? 14.135  24.156  -2.354  1.00 96.90 364 A 1 
ATOM   2930 C  CG  . ASP A 1 364 ? 15.503  23.680  -1.882  1.00 96.37 364 A 1 
ATOM   2931 O  OD1 . ASP A 1 364 ? 16.315  23.219  -2.708  1.00 94.41 364 A 1 
ATOM   2932 O  OD2 . ASP A 1 364 ? 15.745  23.754  -0.660  1.00 93.43 364 A 1 
ATOM   2933 N  N   . LEU A 1 365 ? 15.087  23.394  -5.784  1.00 97.36 365 A 1 
ATOM   2934 C  CA  . LEU A 1 365 ? 15.338  22.281  -6.692  1.00 97.11 365 A 1 
ATOM   2935 C  C   . LEU A 1 365 ? 16.046  21.103  -6.029  1.00 97.02 365 A 1 
ATOM   2936 O  O   . LEU A 1 365 ? 15.739  19.950  -6.316  1.00 96.56 365 A 1 
ATOM   2937 C  CB  . LEU A 1 365 ? 16.147  22.753  -7.905  1.00 96.63 365 A 1 
ATOM   2938 C  CG  . LEU A 1 365 ? 16.402  21.710  -8.996  1.00 92.55 365 A 1 
ATOM   2939 C  CD1 . LEU A 1 365 ? 15.075  21.186  -9.537  1.00 89.58 365 A 1 
ATOM   2940 C  CD2 . LEU A 1 365 ? 17.220  22.331  -10.129 1.00 89.31 365 A 1 
ATOM   2941 N  N   . GLN A 1 366 ? 17.014  21.388  -5.148  1.00 97.08 366 A 1 
ATOM   2942 C  CA  . GLN A 1 366 ? 17.720  20.310  -4.466  1.00 96.52 366 A 1 
ATOM   2943 C  C   . GLN A 1 366 ? 16.765  19.486  -3.600  1.00 96.77 366 A 1 
ATOM   2944 O  O   . GLN A 1 366 ? 16.872  18.266  -3.539  1.00 96.00 366 A 1 
ATOM   2945 C  CB  . GLN A 1 366 ? 18.856  20.848  -3.595  1.00 95.97 366 A 1 
ATOM   2946 C  CG  . GLN A 1 366 ? 20.074  21.311  -4.384  1.00 83.27 366 A 1 
ATOM   2947 C  CD  . GLN A 1 366 ? 21.319  21.436  -3.528  1.00 76.76 366 A 1 
ATOM   2948 O  OE1 . GLN A 1 366 ? 22.283  22.080  -3.921  1.00 69.57 366 A 1 
ATOM   2949 N  NE2 . GLN A 1 366 ? 21.317  20.806  -2.365  1.00 66.61 366 A 1 
ATOM   2950 N  N   . LEU A 1 367 ? 15.838  20.172  -2.948  1.00 96.86 367 A 1 
ATOM   2951 C  CA  . LEU A 1 367 ? 14.868  19.484  -2.106  1.00 97.05 367 A 1 
ATOM   2952 C  C   . LEU A 1 367 ? 13.939  18.634  -2.968  1.00 97.28 367 A 1 
ATOM   2953 O  O   . LEU A 1 367 ? 13.631  17.493  -2.636  1.00 96.94 367 A 1 
ATOM   2954 C  CB  . LEU A 1 367 ? 14.050  20.489  -1.296  1.00 97.03 367 A 1 
ATOM   2955 C  CG  . LEU A 1 367 ? 12.996  19.890  -0.347  1.00 96.18 367 A 1 
ATOM   2956 C  CD1 . LEU A 1 367 ? 13.668  18.982  0.669   1.00 95.11 367 A 1 
ATOM   2957 C  CD2 . LEU A 1 367 ? 12.254  21.013  0.346   1.00 95.05 367 A 1 
ATOM   2958 N  N   . PHE A 1 368 ? 13.504  19.190  -4.098  1.00 97.16 368 A 1 
ATOM   2959 C  CA  . PHE A 1 368 ? 12.640  18.437  -4.998  1.00 96.86 368 A 1 
ATOM   2960 C  C   . PHE A 1 368 ? 13.369  17.217  -5.543  1.00 96.58 368 A 1 
ATOM   2961 O  O   . PHE A 1 368 ? 12.791  16.132  -5.643  1.00 96.30 368 A 1 
ATOM   2962 C  CB  . PHE A 1 368 ? 12.159  19.287  -6.168  1.00 96.39 368 A 1 
ATOM   2963 C  CG  . PHE A 1 368 ? 11.352  18.514  -7.179  1.00 95.64 368 A 1 
ATOM   2964 C  CD1 . PHE A 1 368 ? 10.017  18.184  -6.921  1.00 94.25 368 A 1 
ATOM   2965 C  CD2 . PHE A 1 368 ? 11.934  18.048  -8.347  1.00 94.30 368 A 1 
ATOM   2966 C  CE1 . PHE A 1 368 ? 9.284   17.414  -7.811  1.00 92.75 368 A 1 
ATOM   2967 C  CE2 . PHE A 1 368 ? 11.205  17.270  -9.248  1.00 92.89 368 A 1 
ATOM   2968 C  CZ  . PHE A 1 368 ? 9.886   16.956  -8.981  1.00 92.59 368 A 1 
ATOM   2969 N  N   . ASN A 1 369 ? 14.641  17.385  -5.917  1.00 96.26 369 A 1 
ATOM   2970 C  CA  . ASN A 1 369 ? 15.410  16.271  -6.452  1.00 95.64 369 A 1 
ATOM   2971 C  C   . ASN A 1 369 ? 15.587  15.166  -5.417  1.00 95.57 369 A 1 
ATOM   2972 O  O   . ASN A 1 369 ? 15.628  13.988  -5.763  1.00 95.21 369 A 1 
ATOM   2973 C  CB  . ASN A 1 369 ? 16.778  16.752  -6.957  1.00 95.32 369 A 1 
ATOM   2974 C  CG  . ASN A 1 369 ? 16.687  17.531  -8.256  1.00 92.24 369 A 1 
ATOM   2975 O  OD1 . ASN A 1 369 ? 15.700  17.448  -8.976  1.00 87.55 369 A 1 
ATOM   2976 N  ND2 . ASN A 1 369 ? 17.741  18.283  -8.575  1.00 86.18 369 A 1 
ATOM   2977 N  N   . LYS A 1 370 ? 15.681  15.554  -4.155  1.00 96.16 370 A 1 
ATOM   2978 C  CA  . LYS A 1 370 ? 15.803  14.571  -3.081  1.00 96.02 370 A 1 
ATOM   2979 C  C   . LYS A 1 370 ? 14.491  13.776  -2.995  1.00 96.43 370 A 1 
ATOM   2980 O  O   . LYS A 1 370 ? 14.499  12.551  -2.879  1.00 95.90 370 A 1 
ATOM   2981 C  CB  . LYS A 1 370 ? 16.086  15.259  -1.745  1.00 94.67 370 A 1 
ATOM   2982 C  CG  . LYS A 1 370 ? 16.184  14.298  -0.566  1.00 85.45 370 A 1 
ATOM   2983 C  CD  . LYS A 1 370 ? 16.583  15.016  0.705   1.00 84.00 370 A 1 
ATOM   2984 C  CE  . LYS A 1 370 ? 18.022  15.511  0.638   1.00 76.22 370 A 1 
ATOM   2985 N  NZ  . LYS A 1 370 ? 18.443  16.146  1.912   1.00 70.18 370 A 1 
ATOM   2986 N  N   . TYR A 1 371 ? 13.375  14.488  -3.068  1.00 96.64 371 A 1 
ATOM   2987 C  CA  . TYR A 1 371 ? 12.060  13.846  -3.060  1.00 96.70 371 A 1 
ATOM   2988 C  C   . TYR A 1 371 ? 11.943  12.899  -4.252  1.00 96.63 371 A 1 
ATOM   2989 O  O   . TYR A 1 371 ? 11.456  11.780  -4.124  1.00 96.43 371 A 1 
ATOM   2990 C  CB  . TYR A 1 371 ? 10.963  14.911  -3.128  1.00 96.80 371 A 1 
ATOM   2991 C  CG  . TYR A 1 371 ? 9.625   14.384  -3.614  1.00 96.74 371 A 1 
ATOM   2992 C  CD1 . TYR A 1 371 ? 8.735   13.738  -2.746  1.00 96.03 371 A 1 
ATOM   2993 C  CD2 . TYR A 1 371 ? 9.251   14.512  -4.956  1.00 96.15 371 A 1 
ATOM   2994 C  CE1 . TYR A 1 371 ? 7.523   13.242  -3.203  1.00 95.35 371 A 1 
ATOM   2995 C  CE2 . TYR A 1 371 ? 8.047   14.008  -5.418  1.00 95.42 371 A 1 
ATOM   2996 C  CZ  . TYR A 1 371 ? 7.179   13.375  -4.543  1.00 95.61 371 A 1 
ATOM   2997 O  OH  . TYR A 1 371 ? 5.981   12.880  -5.011  1.00 94.40 371 A 1 
ATOM   2998 N  N   . HIS A 1 372 ? 12.404  13.361  -5.422  1.00 95.72 372 A 1 
ATOM   2999 C  CA  . HIS A 1 372 ? 12.320  12.564  -6.638  1.00 94.91 372 A 1 
ATOM   3000 C  C   . HIS A 1 372 ? 13.160  11.296  -6.537  1.00 94.98 372 A 1 
ATOM   3001 O  O   . HIS A 1 372 ? 12.795  10.250  -7.073  1.00 94.23 372 A 1 
ATOM   3002 C  CB  . HIS A 1 372 ? 12.761  13.394  -7.841  1.00 93.70 372 A 1 
ATOM   3003 C  CG  . HIS A 1 372 ? 12.453  12.764  -9.158  1.00 91.05 372 A 1 
ATOM   3004 N  ND1 . HIS A 1 372 ? 13.427  12.288  -10.008 1.00 80.57 372 A 1 
ATOM   3005 C  CD2 . HIS A 1 372 ? 11.277  12.518  -9.767  1.00 80.09 372 A 1 
ATOM   3006 C  CE1 . HIS A 1 372 ? 12.864  11.778  -11.089 1.00 80.97 372 A 1 
ATOM   3007 N  NE2 . HIS A 1 372 ? 11.556  11.898  -10.971 1.00 83.02 372 A 1 
ATOM   3008 N  N   . LEU A 1 373 ? 14.298  11.386  -5.853  1.00 95.70 373 A 1 
ATOM   3009 C  CA  . LEU A 1 373 ? 15.149  10.221  -5.656  1.00 95.54 373 A 1 
ATOM   3010 C  C   . LEU A 1 373 ? 14.420  9.204   -4.773  1.00 95.76 373 A 1 
ATOM   3011 O  O   . LEU A 1 373 ? 14.393  8.009   -5.083  1.00 94.77 373 A 1 
ATOM   3012 C  CB  . LEU A 1 373 ? 16.467  10.634  -4.990  1.00 94.64 373 A 1 
ATOM   3013 C  CG  . LEU A 1 373 ? 17.500  9.526   -4.775  1.00 85.58 373 A 1 
ATOM   3014 C  CD1 . LEU A 1 373 ? 17.996  9.013   -6.118  1.00 82.83 373 A 1 
ATOM   3015 C  CD2 . LEU A 1 373 ? 18.663  10.062  -3.947  1.00 82.30 373 A 1 
ATOM   3016 N  N   . HIS A 1 374 ? 13.823  9.682   -3.688  1.00 96.35 374 A 1 
ATOM   3017 C  CA  . HIS A 1 374 ? 13.080  8.805   -2.789  1.00 96.49 374 A 1 
ATOM   3018 C  C   . HIS A 1 374 ? 11.819  8.258   -3.459  1.00 96.56 374 A 1 
ATOM   3019 O  O   . HIS A 1 374 ? 11.353  7.170   -3.123  1.00 95.78 374 A 1 
ATOM   3020 C  CB  . HIS A 1 374 ? 12.686  9.551   -1.510  1.00 96.17 374 A 1 
ATOM   3021 C  CG  . HIS A 1 374 ? 13.849  9.969   -0.662  1.00 96.45 374 A 1 
ATOM   3022 N  ND1 . HIS A 1 374 ? 14.970  9.186   -0.476  1.00 92.57 374 A 1 
ATOM   3023 C  CD2 . HIS A 1 374 ? 14.050  11.081  0.083   1.00 92.46 374 A 1 
ATOM   3024 C  CE1 . HIS A 1 374 ? 15.811  9.799   0.330   1.00 93.89 374 A 1 
ATOM   3025 N  NE2 . HIS A 1 374 ? 15.279  10.952  0.694   1.00 93.95 374 A 1 
ATOM   3026 N  N   . PHE A 1 375 ? 11.280  9.009   -4.411  1.00 95.50 375 A 1 
ATOM   3027 C  CA  . PHE A 1 375 ? 10.089  8.614   -5.164  1.00 94.78 375 A 1 
ATOM   3028 C  C   . PHE A 1 375 ? 10.276  7.208   -5.740  1.00 94.26 375 A 1 
ATOM   3029 O  O   . PHE A 1 375 ? 9.329   6.428   -5.795  1.00 92.95 375 A 1 
ATOM   3030 C  CB  . PHE A 1 375 ? 9.856   9.639   -6.283  1.00 94.45 375 A 1 
ATOM   3031 C  CG  . PHE A 1 375 ? 8.674   9.355   -7.178  1.00 94.74 375 A 1 
ATOM   3032 C  CD1 . PHE A 1 375 ? 7.383   9.627   -6.755  1.00 94.06 375 A 1 
ATOM   3033 C  CD2 . PHE A 1 375 ? 8.869   8.867   -8.464  1.00 94.21 375 A 1 
ATOM   3034 C  CE1 . PHE A 1 375 ? 6.294   9.412   -7.597  1.00 92.80 375 A 1 
ATOM   3035 C  CE2 . PHE A 1 375 ? 7.790   8.645   -9.314  1.00 93.09 375 A 1 
ATOM   3036 C  CZ  . PHE A 1 375 ? 6.498   8.917   -8.886  1.00 93.24 375 A 1 
ATOM   3037 N  N   . ARG A 1 376 ? 11.505  6.889   -6.156  1.00 94.82 376 A 1 
ATOM   3038 C  CA  . ARG A 1 376 ? 11.813  5.570   -6.690  1.00 94.21 376 A 1 
ATOM   3039 C  C   . ARG A 1 376 ? 12.674  4.748   -5.724  1.00 94.54 376 A 1 
ATOM   3040 O  O   . ARG A 1 376 ? 13.448  3.878   -6.131  1.00 92.32 376 A 1 
ATOM   3041 C  CB  . ARG A 1 376 ? 12.509  5.679   -8.050  1.00 92.02 376 A 1 
ATOM   3042 C  CG  . ARG A 1 376 ? 11.650  6.310   -9.124  1.00 84.76 376 A 1 
ATOM   3043 C  CD  . ARG A 1 376 ? 12.228  6.089   -10.513 1.00 83.07 376 A 1 
ATOM   3044 N  NE  . ARG A 1 376 ? 11.437  6.759   -11.540 1.00 78.40 376 A 1 
ATOM   3045 C  CZ  . ARG A 1 376 ? 11.599  6.600   -12.845 1.00 75.36 376 A 1 
ATOM   3046 N  NH1 . ARG A 1 376 ? 12.529  5.771   -13.308 1.00 69.36 376 A 1 
ATOM   3047 N  NH2 . ARG A 1 376 ? 10.833  7.260   -13.689 1.00 66.79 376 A 1 
ATOM   3048 N  N   . ALA A 1 377 ? 12.536  5.031   -4.441  1.00 95.15 377 A 1 
ATOM   3049 C  CA  . ALA A 1 377 ? 13.236  4.289   -3.392  1.00 95.31 377 A 1 
ATOM   3050 C  C   . ALA A 1 377 ? 14.755  4.254   -3.533  1.00 95.37 377 A 1 
ATOM   3051 O  O   . ALA A 1 377 ? 15.397  3.259   -3.195  1.00 92.77 377 A 1 
ATOM   3052 C  CB  . ALA A 1 377 ? 12.671  2.867   -3.297  1.00 94.64 377 A 1 
ATOM   3053 N  N   . ASP A 1 378 ? 15.332  5.348   -4.034  1.00 93.64 378 A 1 
ATOM   3054 C  CA  . ASP A 1 378 ? 16.782  5.479   -4.162  1.00 92.86 378 A 1 
ATOM   3055 C  C   . ASP A 1 378 ? 17.412  4.298   -4.902  1.00 91.95 378 A 1 
ATOM   3056 O  O   . ASP A 1 378 ? 18.490  3.823   -4.539  1.00 88.17 378 A 1 
ATOM   3057 C  CB  . ASP A 1 378 ? 17.421  5.613   -2.778  1.00 92.27 378 A 1 
ATOM   3058 C  CG  . ASP A 1 378 ? 16.857  6.779   -1.994  1.00 91.04 378 A 1 
ATOM   3059 O  OD1 . ASP A 1 378 ? 17.557  7.801   -1.856  1.00 86.23 378 A 1 
ATOM   3060 O  OD2 . ASP A 1 378 ? 15.708  6.685   -1.513  1.00 87.15 378 A 1 
ATOM   3061 N  N   . THR A 1 379 ? 16.737  3.825   -5.942  1.00 91.78 379 A 1 
ATOM   3062 C  CA  . THR A 1 379 ? 17.223  2.693   -6.713  1.00 89.51 379 A 1 
ATOM   3063 C  C   . THR A 1 379 ? 18.518  3.043   -7.462  1.00 87.35 379 A 1 
ATOM   3064 O  O   . THR A 1 379 ? 18.567  4.039   -8.185  1.00 83.95 379 A 1 
ATOM   3065 C  CB  . THR A 1 379 ? 16.167  2.237   -7.731  1.00 87.99 379 A 1 
ATOM   3066 O  OG1 . THR A 1 379 ? 14.965  1.917   -7.029  1.00 82.63 379 A 1 
ATOM   3067 C  CG2 . THR A 1 379 ? 16.655  1.012   -8.490  1.00 83.11 379 A 1 
ATOM   3068 N  N   . PRO A 1 380 ? 19.568  2.224   -7.301  1.00 85.62 380 A 1 
ATOM   3069 C  CA  . PRO A 1 380 ? 20.839  2.471   -7.993  1.00 82.36 380 A 1 
ATOM   3070 C  C   . PRO A 1 380 ? 20.657  2.545   -9.502  1.00 80.15 380 A 1 
ATOM   3071 O  O   . PRO A 1 380 ? 20.009  1.693   -10.103 1.00 73.00 380 A 1 
ATOM   3072 C  CB  . PRO A 1 380 ? 21.691  1.272   -7.586  1.00 78.53 380 A 1 
ATOM   3073 C  CG  . PRO A 1 380 ? 21.173  0.922   -6.235  1.00 78.95 380 A 1 
ATOM   3074 C  CD  . PRO A 1 380 ? 19.681  1.068   -6.401  1.00 82.95 380 A 1 
ATOM   3075 N  N   . GLY A 1 381 ? 21.235  3.593   -10.117 1.00 75.99 381 A 1 
ATOM   3076 C  CA  . GLY A 1 381 ? 21.146  3.747   -11.563 1.00 72.49 381 A 1 
ATOM   3077 C  C   . GLY A 1 381 ? 19.915  4.476   -12.067 1.00 70.49 381 A 1 
ATOM   3078 O  O   . GLY A 1 381 ? 19.769  4.683   -13.272 1.00 64.83 381 A 1 
ATOM   3079 N  N   . PHE A 1 382 ? 19.039  4.865   -11.159 1.00 69.97 382 A 1 
ATOM   3080 C  CA  . PHE A 1 382 ? 17.824  5.586   -11.533 1.00 64.83 382 A 1 
ATOM   3081 C  C   . PHE A 1 382 ? 17.823  6.988   -10.947 1.00 60.64 382 A 1 
ATOM   3082 O  O   . PHE A 1 382 ? 18.274  7.198   -9.820  1.00 55.40 382 A 1 
ATOM   3083 C  CB  . PHE A 1 382 ? 16.571  4.849   -11.048 1.00 61.42 382 A 1 
ATOM   3084 C  CG  . PHE A 1 382 ? 16.320  3.546   -11.756 1.00 59.04 382 A 1 
ATOM   3085 C  CD1 . PHE A 1 382 ? 17.078  2.424   -11.461 1.00 54.69 382 A 1 
ATOM   3086 C  CD2 . PHE A 1 382 ? 15.322  3.451   -12.714 1.00 53.96 382 A 1 
ATOM   3087 C  CE1 . PHE A 1 382 ? 16.852  1.218   -12.125 1.00 49.86 382 A 1 
ATOM   3088 C  CE2 . PHE A 1 382 ? 15.084  2.253   -13.373 1.00 50.45 382 A 1 
ATOM   3089 C  CZ  . PHE A 1 382 ? 15.850  1.136   -13.076 1.00 49.25 382 A 1 
ATOM   3090 N  N   . THR A 1 383 ? 17.338  7.953   -11.729 1.00 57.87 383 A 1 
ATOM   3091 C  CA  . THR A 1 383 ? 17.258  9.336   -11.263 1.00 54.38 383 A 1 
ATOM   3092 C  C   . THR A 1 383 ? 15.813  9.813   -11.289 1.00 50.25 383 A 1 
ATOM   3093 O  O   . THR A 1 383 ? 15.518  10.852  -10.676 1.00 46.06 383 A 1 
ATOM   3094 C  CB  . THR A 1 383 ? 18.100  10.280  -12.141 1.00 48.86 383 A 1 
ATOM   3095 O  OG1 . THR A 1 383 ? 17.658  10.190  -13.490 1.00 46.12 383 A 1 
ATOM   3096 C  CG2 . THR A 1 383 ? 19.573  9.876   -12.078 1.00 44.71 383 A 1 
ATOM   3097 O  OXT . THR A 1 383 ? 14.966  9.150   -11.895 1.00 44.88 383 A 1 
HETATM 3098 ZN ZN  . ZN  B 2 .   ? -2.270  -2.487  -7.943  1.00 92.71 1   B 1 
HETATM 3099 C  C1  . NAG C 3 .   ? 2.179   -20.986 -3.087  1.00 94.64 1   C 1 
HETATM 3100 C  C2  . NAG C 3 .   ? 2.703   -20.856 -4.496  1.00 94.45 1   C 1 
HETATM 3101 C  C3  . NAG C 3 .   ? 3.355   -22.168 -4.936  1.00 93.46 1   C 1 
HETATM 3102 C  C4  . NAG C 3 .   ? 4.395   -22.622 -3.889  1.00 93.40 1   C 1 
HETATM 3103 C  C5  . NAG C 3 .   ? 3.741   -22.670 -2.514  1.00 93.72 1   C 1 
HETATM 3104 C  C6  . NAG C 3 .   ? 4.710   -23.031 -1.401  1.00 90.70 1   C 1 
HETATM 3105 C  C7  . NAG C 3 .   ? 1.463   -19.256 -5.837  1.00 93.08 1   C 1 
HETATM 3106 C  C8  . NAG C 3 .   ? 0.378   -19.033 -6.840  1.00 91.04 1   C 1 
HETATM 3107 N  N2  . NAG C 3 .   ? 1.654   -20.517 -5.426  1.00 92.51 1   C 1 
HETATM 3108 O  O3  . NAG C 3 .   ? 3.971   -21.985 -6.189  1.00 92.33 1   C 1 
HETATM 3109 O  O4  . NAG C 3 .   ? 4.864   -23.924 -4.205  1.00 92.57 1   C 1 
HETATM 3110 O  O5  . NAG C 3 .   ? 3.202   -21.373 -2.210  1.00 94.28 1   C 1 
HETATM 3111 O  O6  . NAG C 3 .   ? 5.769   -22.104 -1.331  1.00 85.86 1   C 1 
HETATM 3112 O  O7  . NAG C 3 .   ? 2.133   -18.317 -5.434  1.00 91.20 1   C 1 
HETATM 3113 C  C1  . NAG C 3 .   ? 6.180   -23.987 -4.697  1.00 91.94 2   C 1 
HETATM 3114 C  C2  . NAG C 3 .   ? 6.766   -25.365 -4.450  1.00 90.36 2   C 1 
HETATM 3115 C  C3  . NAG C 3 .   ? 8.124   -25.500 -5.090  1.00 88.67 2   C 1 
HETATM 3116 C  C4  . NAG C 3 .   ? 8.086   -25.065 -6.538  1.00 89.53 2   C 1 
HETATM 3117 C  C5  . NAG C 3 .   ? 7.443   -23.684 -6.629  1.00 89.30 2   C 1 
HETATM 3118 C  C6  . NAG C 3 .   ? 7.295   -23.195 -8.041  1.00 86.65 2   C 1 
HETATM 3119 C  C7  . NAG C 3 .   ? 6.140   -26.418 -2.328  1.00 88.21 2   C 1 
HETATM 3120 C  C8  . NAG C 3 .   ? 6.414   -26.505 -0.846  1.00 82.42 2   C 1 
HETATM 3121 N  N2  . NAG C 3 .   ? 6.906   -25.596 -3.011  1.00 88.01 2   C 1 
HETATM 3122 O  O3  . NAG C 3 .   ? 8.554   -26.846 -5.015  1.00 86.77 2   C 1 
HETATM 3123 O  O4  . NAG C 3 .   ? 9.437   -24.989 -6.997  1.00 88.19 2   C 1 
HETATM 3124 O  O5  . NAG C 3 .   ? 6.154   -23.719 -6.074  1.00 90.91 2   C 1 
HETATM 3125 O  O6  . NAG C 3 .   ? 6.484   -24.057 -8.782  1.00 82.69 2   C 1 
HETATM 3126 O  O7  . NAG C 3 .   ? 5.248   -27.066 -2.828  1.00 84.09 2   C 1 
HETATM 3127 C  C1  . MAN C 3 .   ? 9.753   -25.609 -8.141  1.00 85.56 3   C 1 
HETATM 3128 C  C2  . MAN C 3 .   ? 11.175  -25.200 -8.529  1.00 82.75 3   C 1 
HETATM 3129 C  C3  . MAN C 3 .   ? 11.478  -25.785 -9.894  1.00 76.66 3   C 1 
HETATM 3130 C  C4  . MAN C 3 .   ? 11.235  -27.281 -9.892  1.00 77.00 3   C 1 
HETATM 3131 C  C5  . MAN C 3 .   ? 9.819   -27.571 -9.432  1.00 77.33 3   C 1 
HETATM 3132 C  C6  . MAN C 3 .   ? 9.530   -29.049 -9.300  1.00 70.91 3   C 1 
HETATM 3133 O  O2  . MAN C 3 .   ? 12.183  -25.685 -7.628  1.00 81.05 3   C 1 
HETATM 3134 O  O3  . MAN C 3 .   ? 12.803  -25.514 -10.246 1.00 74.28 3   C 1 
HETATM 3135 O  O4  . MAN C 3 .   ? 11.388  -27.785 -11.188 1.00 71.24 3   C 1 
HETATM 3136 O  O5  . MAN C 3 .   ? 9.616   -27.013 -8.134  1.00 83.30 3   C 1 
HETATM 3137 O  O6  . MAN C 3 .   ? 10.330  -29.607 -8.305  1.00 66.08 3   C 1 
HETATM 3138 C  C1  . MAN C 3 .   ? 12.246  -25.245 -6.297  1.00 78.36 4   C 1 
HETATM 3139 C  C2  . MAN C 3 .   ? 13.669  -24.933 -5.804  1.00 73.81 4   C 1 
HETATM 3140 C  C3  . MAN C 3 .   ? 14.515  -26.201 -5.832  1.00 69.12 4   C 1 
HETATM 3141 C  C4  . MAN C 3 .   ? 13.829  -27.308 -5.044  1.00 68.92 4   C 1 
HETATM 3142 C  C5  . MAN C 3 .   ? 12.444  -27.528 -5.655  1.00 71.42 4   C 1 
HETATM 3143 C  C6  . MAN C 3 .   ? 11.685  -28.640 -4.984  1.00 61.59 4   C 1 
HETATM 3144 O  O2  . MAN C 3 .   ? 13.642  -24.498 -4.466  1.00 72.28 4   C 1 
HETATM 3145 O  O3  . MAN C 3 .   ? 15.797  -25.918 -5.256  1.00 62.99 4   C 1 
HETATM 3146 O  O4  . MAN C 3 .   ? 14.589  -28.496 -5.133  1.00 57.70 4   C 1 
HETATM 3147 O  O5  . MAN C 3 .   ? 11.700  -26.301 -5.552  1.00 74.67 4   C 1 
HETATM 3148 O  O6  . MAN C 3 .   ? 11.379  -28.298 -3.638  1.00 59.57 4   C 1 
HETATM 3149 C  C1  . MAN C 3 .   ? 13.816  -23.108 -4.394  1.00 72.03 5   C 1 
HETATM 3150 C  C2  . MAN C 3 .   ? 14.682  -22.785 -3.188  1.00 69.20 5   C 1 
HETATM 3151 C  C3  . MAN C 3 .   ? 13.969  -23.243 -1.918  1.00 72.51 5   C 1 
HETATM 3152 C  C4  . MAN C 3 .   ? 12.565  -22.621 -1.846  1.00 68.76 5   C 1 
HETATM 3153 C  C5  . MAN C 3 .   ? 11.793  -22.949 -3.122  1.00 75.46 5   C 1 
HETATM 3154 C  C6  . MAN C 3 .   ? 10.442  -22.270 -3.158  1.00 63.96 5   C 1 
HETATM 3155 O  O2  . MAN C 3 .   ? 14.912  -21.390 -3.100  1.00 61.69 5   C 1 
HETATM 3156 O  O3  . MAN C 3 .   ? 14.707  -22.867 -0.768  1.00 63.48 5   C 1 
HETATM 3157 O  O4  . MAN C 3 .   ? 11.859  -23.141 -0.729  1.00 64.76 5   C 1 
HETATM 3158 O  O5  . MAN C 3 .   ? 12.544  -22.524 -4.266  1.00 69.67 5   C 1 
HETATM 3159 O  O6  . MAN C 3 .   ? 9.822   -22.544 -4.391  1.00 61.07 5   C 1 
HETATM 3160 C  C1  . MAN C 3 .   ? 10.554  -29.336 -3.119  1.00 53.30 6   C 1 
HETATM 3161 C  C2  . MAN C 3 .   ? 9.878   -28.798 -1.852  1.00 60.83 6   C 1 
HETATM 3162 C  C3  . MAN C 3 .   ? 10.970  -28.520 -0.805  1.00 56.60 6   C 1 
HETATM 3163 C  C4  . MAN C 3 .   ? 11.782  -29.786 -0.534  1.00 49.91 6   C 1 
HETATM 3164 C  C5  . MAN C 3 .   ? 12.349  -30.311 -1.861  1.00 44.47 6   C 1 
HETATM 3165 C  C6  . MAN C 3 .   ? 13.030  -31.655 -1.677  1.00 16.70 6   C 1 
HETATM 3166 O  O2  . MAN C 3 .   ? 9.002   -29.763 -1.307  1.00 52.95 6   C 1 
HETATM 3167 O  O3  . MAN C 3 .   ? 10.365  -28.078 0.403   1.00 57.13 6   C 1 
HETATM 3168 O  O4  . MAN C 3 .   ? 12.842  -29.486 0.359   1.00 43.58 6   C 1 
HETATM 3169 O  O5  . MAN C 3 .   ? 11.292  -30.511 -2.809  1.00 52.54 6   C 1 
HETATM 3170 O  O6  . MAN C 3 .   ? 12.110  -32.556 -1.072  1.00 10.77 6   C 1 
HETATM 3171 C  C1  . MAN C 3 .   ? 7.620   -29.698 -1.748  1.00 47.76 7   C 1 
HETATM 3172 C  C2  . MAN C 3 .   ? 6.754   -30.389 -0.688  1.00 45.90 7   C 1 
HETATM 3173 C  C3  . MAN C 3 .   ? 7.030   -31.886 -0.684  1.00 33.15 7   C 1 
HETATM 3174 C  C4  . MAN C 3 .   ? 6.854   -32.460 -2.084  1.00 32.76 7   C 1 
HETATM 3175 C  C5  . MAN C 3 .   ? 7.708   -31.681 -3.084  1.00 43.46 7   C 1 
HETATM 3176 C  C6  . MAN C 3 .   ? 7.448   -32.149 -4.500  1.00 25.06 7   C 1 
HETATM 3177 O  O2  . MAN C 3 .   ? 5.376   -30.191 -0.972  1.00 39.50 7   C 1 
HETATM 3178 O  O3  . MAN C 3 .   ? 6.165   -32.551 0.221   1.00 23.58 7   C 1 
HETATM 3179 O  O4  . MAN C 3 .   ? 7.241   -33.821 -2.087  1.00 19.51 7   C 1 
HETATM 3180 O  O5  . MAN C 3 .   ? 7.389   -30.285 -3.030  1.00 55.03 7   C 1 
HETATM 3181 O  O6  . MAN C 3 .   ? 8.348   -31.524 -5.382  1.00 26.51 7   C 1 
HETATM 3182 C  C1  . MAN C 3 .   ? 12.597  -33.908 -0.920  1.00 5.32  8   C 1 
HETATM 3183 C  C2  . MAN C 3 .   ? 11.375  -34.704 -0.433  1.00 5.13  8   C 1 
HETATM 3184 C  C3  . MAN C 3 .   ? 10.987  -34.238 0.981   1.00 5.41  8   C 1 
HETATM 3185 C  C4  . MAN C 3 .   ? 12.185  -34.277 1.922   1.00 4.35  8   C 1 
HETATM 3186 C  C5  . MAN C 3 .   ? 13.353  -33.495 1.316   1.00 7.00  8   C 1 
HETATM 3187 C  C6  . MAN C 3 .   ? 14.593  -33.609 2.175   1.00 3.41  8   C 1 
HETATM 3188 O  O2  . MAN C 3 .   ? 11.696  -36.107 -0.381  1.00 5.47  8   C 1 
HETATM 3189 O  O3  . MAN C 3 .   ? 9.945   -35.044 1.496   1.00 6.17  8   C 1 
HETATM 3190 O  O4  . MAN C 3 .   ? 11.842  -33.722 3.173   1.00 5.39  8   C 1 
HETATM 3191 O  O5  . MAN C 3 .   ? 13.658  -33.994 0.006   1.00 7.36  8   C 1 
HETATM 3192 O  O6  . MAN C 3 .   ? 15.655  -32.872 1.605   1.00 4.07  8   C 1 
HETATM 3193 C  C1  . NAG D 4 .   ? 0.976   12.583  -22.436 1.00 84.93 1   D 1 
HETATM 3194 C  C2  . NAG D 4 .   ? 0.739   11.937  -23.781 1.00 83.18 1   D 1 
HETATM 3195 C  C3  . NAG D 4 .   ? 0.799   12.948  -24.898 1.00 78.05 1   D 1 
HETATM 3196 C  C4  . NAG D 4 .   ? -0.101  14.161  -24.596 1.00 77.03 1   D 1 
HETATM 3197 C  C5  . NAG D 4 .   ? 0.261   14.716  -23.209 1.00 77.86 1   D 1 
HETATM 3198 C  C6  . NAG D 4 .   ? -0.616  15.905  -22.816 1.00 70.28 1   D 1 
HETATM 3199 C  C7  . NAG D 4 .   ? 1.403   9.632   -24.181 1.00 77.54 1   D 1 
HETATM 3200 C  C8  . NAG D 4 .   ? 2.539   8.680   -24.462 1.00 68.19 1   D 1 
HETATM 3201 N  N2  . NAG D 4 .   ? 1.727   10.892  -24.027 1.00 78.88 1   D 1 
HETATM 3202 O  O3  . NAG D 4 .   ? 0.361   12.354  -26.109 1.00 73.42 1   D 1 
HETATM 3203 O  O4  . NAG D 4 .   ? 0.109   15.149  -25.601 1.00 76.91 1   D 1 
HETATM 3204 O  O5  . NAG D 4 .   ? 0.104   13.693  -22.244 1.00 80.29 1   D 1 
HETATM 3205 O  O6  . NAG D 4 .   ? -1.980  15.553  -22.812 1.00 64.77 1   D 1 
HETATM 3206 O  O7  . NAG D 4 .   ? 0.248   9.237   -24.115 1.00 70.53 1   D 1 
HETATM 3207 C  C1  . NAG D 4 .   ? -1.080  15.538  -26.356 1.00 69.39 2   D 1 
HETATM 3208 C  C2  . NAG D 4 .   ? -0.767  16.761  -27.170 1.00 59.40 2   D 1 
HETATM 3209 C  C3  . NAG D 4 .   ? -1.944  17.140  -28.051 1.00 48.75 2   D 1 
HETATM 3210 C  C4  . NAG D 4 .   ? -2.502  15.933  -28.789 1.00 42.01 2   D 1 
HETATM 3211 C  C5  . NAG D 4 .   ? -2.734  14.808  -27.800 1.00 63.89 2   D 1 
HETATM 3212 C  C6  . NAG D 4 .   ? -3.231  13.551  -28.430 1.00 50.97 2   D 1 
HETATM 3213 C  C7  . NAG D 4 .   ? 0.762   18.381  -26.128 1.00 55.00 2   D 1 
HETATM 3214 C  C8  . NAG D 4 .   ? 0.891   19.520  -25.173 1.00 41.99 2   D 1 
HETATM 3215 N  N2  . NAG D 4 .   ? -0.462  17.894  -26.303 1.00 58.51 2   D 1 
HETATM 3216 O  O3  . NAG D 4 .   ? -1.518  18.117  -28.981 1.00 38.67 2   D 1 
HETATM 3217 O  O4  . NAG D 4 .   ? -3.741  16.354  -29.364 1.00 40.14 2   D 1 
HETATM 3218 O  O5  . NAG D 4 .   ? -1.510  14.497  -27.170 1.00 65.76 2   D 1 
HETATM 3219 O  O6  . NAG D 4 .   ? -2.289  13.032  -29.314 1.00 40.99 2   D 1 
HETATM 3220 O  O7  . NAG D 4 .   ? 1.740   17.919  -26.666 1.00 45.75 2   D 1 
HETATM 3221 C  C1  . MAN D 4 .   ? -4.156  15.928  -30.525 1.00 11.73 3   D 1 
HETATM 3222 C  C2  . MAN D 4 .   ? -5.536  16.469  -30.846 1.00 8.94  3   D 1 
HETATM 3223 C  C3  . MAN D 4 .   ? -6.020  15.764  -32.089 1.00 3.89  3   D 1 
HETATM 3224 C  C4  . MAN D 4 .   ? -5.000  15.931  -33.207 1.00 3.11  3   D 1 
HETATM 3225 C  C5  . MAN D 4 .   ? -3.648  15.445  -32.773 1.00 3.77  3   D 1 
HETATM 3226 C  C6  . MAN D 4 .   ? -2.542  15.710  -33.759 1.00 4.05  3   D 1 
HETATM 3227 O  O2  . MAN D 4 .   ? -5.528  17.877  -31.136 1.00 7.16  3   D 1 
HETATM 3228 O  O3  . MAN D 4 .   ? -7.262  16.264  -32.473 1.00 4.39  3   D 1 
HETATM 3229 O  O4  . MAN D 4 .   ? -5.404  15.174  -34.322 1.00 4.62  3   D 1 
HETATM 3230 O  O5  . MAN D 4 .   ? -3.261  16.150  -31.586 1.00 9.36  3   D 1 
HETATM 3231 O  O6  . MAN D 4 .   ? -2.371  17.083  -33.944 1.00 5.00  3   D 1 
HETATM 3232 C  C1  . MAN D 4 .   ? -5.283  18.783  -30.132 1.00 5.30  4   D 1 
HETATM 3233 C  C2  . MAN D 4 .   ? -6.233  19.980  -30.231 1.00 3.23  4   D 1 
HETATM 3234 C  C3  . MAN D 4 .   ? -5.954  20.737  -31.528 1.00 2.98  4   D 1 
HETATM 3235 C  C4  . MAN D 4 .   ? -4.480  21.142  -31.597 1.00 3.94  4   D 1 
HETATM 3236 C  C5  . MAN D 4 .   ? -3.616  19.883  -31.476 1.00 5.17  4   D 1 
HETATM 3237 C  C6  . MAN D 4 .   ? -2.149  20.198  -31.503 1.00 3.99  4   D 1 
HETATM 3238 O  O2  . MAN D 4 .   ? -5.999  20.889  -29.184 1.00 4.79  4   D 1 
HETATM 3239 O  O3  . MAN D 4 .   ? -6.772  21.895  -31.560 1.00 3.23  4   D 1 
HETATM 3240 O  O4  . MAN D 4 .   ? -4.225  21.772  -32.824 1.00 3.92  4   D 1 
HETATM 3241 O  O5  . MAN D 4 .   ? -3.933  19.235  -30.225 1.00 6.62  4   D 1 
HETATM 3242 O  O6  . MAN D 4 .   ? -1.789  20.996  -30.390 1.00 4.59  4   D 1 
HETATM 3243 C  C1  . MAN D 4 .   ? -6.911  20.712  -28.160 1.00 4.50  5   D 1 
HETATM 3244 C  C2  . MAN D 4 .   ? -7.160  22.080  -27.560 1.00 3.63  5   D 1 
HETATM 3245 C  C3  . MAN D 4 .   ? -5.861  22.621  -26.952 1.00 4.20  5   D 1 
HETATM 3246 C  C4  . MAN D 4 .   ? -5.275  21.617  -25.970 1.00 9.19  5   D 1 
HETATM 3247 C  C5  . MAN D 4 .   ? -5.105  20.265  -26.653 1.00 11.14 5   D 1 
HETATM 3248 C  C6  . MAN D 4 .   ? -4.638  19.210  -25.687 1.00 11.50 5   D 1 
HETATM 3249 O  O2  . MAN D 4 .   ? -8.134  22.000  -26.520 1.00 4.96  5   D 1 
HETATM 3250 O  O3  . MAN D 4 .   ? -6.105  23.867  -26.308 1.00 4.07  5   D 1 
HETATM 3251 O  O4  . MAN D 4 .   ? -4.019  22.097  -25.522 1.00 8.63  5   D 1 
HETATM 3252 O  O5  . MAN D 4 .   ? -6.366  19.834  -27.207 1.00 8.03  5   D 1 
HETATM 3253 O  O6  . MAN D 4 .   ? -4.545  17.973  -26.355 1.00 9.24  5   D 1 
HETATM 3254 C  C1  . MAN D 4 .   ? -0.415  21.268  -30.417 1.00 5.10  6   D 1 
HETATM 3255 C  C2  . MAN D 4 .   ? -0.012  21.795  -29.037 1.00 6.87  6   D 1 
HETATM 3256 C  C3  . MAN D 4 .   ? -0.753  23.120  -28.779 1.00 4.37  6   D 1 
HETATM 3257 C  C4  . MAN D 4 .   ? -0.434  24.120  -29.884 1.00 4.58  6   D 1 
HETATM 3258 C  C5  . MAN D 4 .   ? -0.773  23.477  -31.242 1.00 4.38  6   D 1 
HETATM 3259 C  C6  . MAN D 4 .   ? -0.326  24.355  -32.394 1.00 2.85  6   D 1 
HETATM 3260 O  O2  . MAN D 4 .   ? 1.366   22.076  -28.970 1.00 7.11  6   D 1 
HETATM 3261 O  O3  . MAN D 4 .   ? -0.356  23.661  -27.541 1.00 5.34  6   D 1 
HETATM 3262 O  O4  . MAN D 4 .   ? -1.183  25.289  -29.705 1.00 3.66  6   D 1 
HETATM 3263 O  O5  . MAN D 4 .   ? -0.088  22.230  -31.399 1.00 6.91  6   D 1 
HETATM 3264 O  O6  . MAN D 4 .   ? 1.080   24.547  -32.298 1.00 3.12  6   D 1 
HETATM 3265 C  C1  . MAN D 4 .   ? 2.184   21.017  -28.520 1.00 5.50  7   D 1 
HETATM 3266 C  C2  . MAN D 4 .   ? 3.364   21.631  -27.759 1.00 4.95  7   D 1 
HETATM 3267 C  C3  . MAN D 4 .   ? 4.254   22.414  -28.736 1.00 2.92  7   D 1 
HETATM 3268 C  C4  . MAN D 4 .   ? 4.659   21.519  -29.911 1.00 3.85  7   D 1 
HETATM 3269 C  C5  . MAN D 4 .   ? 3.429   20.911  -30.555 1.00 4.89  7   D 1 
HETATM 3270 C  C6  . MAN D 4 .   ? 3.792   19.919  -31.639 1.00 2.88  7   D 1 
HETATM 3271 O  O2  . MAN D 4 .   ? 4.154   20.610  -27.171 1.00 6.34  7   D 1 
HETATM 3272 O  O3  . MAN D 4 .   ? 5.402   22.907  -28.078 1.00 3.33  7   D 1 
HETATM 3273 O  O4  . MAN D 4 .   ? 5.358   22.298  -30.860 1.00 3.51  7   D 1 
HETATM 3274 O  O5  . MAN D 4 .   ? 2.653   20.201  -29.591 1.00 8.22  7   D 1 
HETATM 3275 O  O6  . MAN D 4 .   ? 2.623   19.424  -32.259 1.00 3.25  7   D 1 
HETATM 3276 C  C1  . MAN D 4 .   ? 1.621   25.328  -33.337 1.00 2.47  8   D 1 
HETATM 3277 C  C2  . MAN D 4 .   ? 3.138   25.212  -33.174 1.00 2.03  8   D 1 
HETATM 3278 C  C3  . MAN D 4 .   ? 3.582   25.934  -31.888 1.00 1.68  8   D 1 
HETATM 3279 C  C4  . MAN D 4 .   ? 3.045   27.365  -31.858 1.00 2.07  8   D 1 
HETATM 3280 C  C5  . MAN D 4 .   ? 1.528   27.356  -32.072 1.00 2.23  8   D 1 
HETATM 3281 C  C6  . MAN D 4 .   ? 0.977   28.764  -32.156 1.00 1.99  8   D 1 
HETATM 3282 O  O2  . MAN D 4 .   ? 3.806   25.832  -34.276 1.00 2.70  8   D 1 
HETATM 3283 O  O3  . MAN D 4 .   ? 4.988   25.931  -31.771 1.00 1.92  8   D 1 
HETATM 3284 O  O4  . MAN D 4 .   ? 3.344   27.974  -30.626 1.00 1.98  8   D 1 
HETATM 3285 O  O5  . MAN D 4 .   ? 1.205   26.687  -33.296 1.00 2.78  8   D 1 
HETATM 3286 O  O6  . MAN D 4 .   ? -0.433  28.730  -32.256 1.00 1.92  8   D 1 
#
