# Supplementary material for: Theoretical Study of Sphingomyelinases from Entamoeba histolytica and Trichomonas vaginalis Sheds Light on the Evolution of Enzymes Needed for Survival and Colonization
Source: Pathogens. 2025 Jan 5;14(1):32. doi: 10.3390/pathogens14010032 (PMC11768322; doi:10.3390/pathogens14010032)
Supplement: Supplementary file 1 [file pathogens-14-00032-s001.zip › Supplementary structural Files/CIF files aSMase6/aSmase6 no signal peptide no c terminal/aSmase6 no signal peptide no c terminal glycosilated Zn/fold_smasa6nosignoctermglyzn_model_2.cif]

# By using this file you agree to the legally binding terms of use found at alphafoldserver.com/output-terms
data_7b0ef35ff7c8663a
#
_entry.id 7b0ef35ff7c8663a
#
loop_
_atom_type.symbol
C  
N  
O  
S  
ZN 
#
loop_
_audit_author.name
_audit_author.pdbx_ordinal
"Google DeepMind" 1 
"Isomorphic Labs" 2 
#
_audit_conform.dict_location https://raw.githubusercontent.com/ihmwg/ModelCIF/master/dist/mmcif_ma.dic
_audit_conform.dict_name     mmcif_ma.dic
_audit_conform.dict_version  1.4.5
#
loop_
_chem_comp.formula
_chem_comp.formula_weight
_chem_comp.id
_chem_comp.mon_nstd_flag
_chem_comp.name
_chem_comp.pdbx_smiles
_chem_comp.pdbx_synonyms
_chem_comp.type
"C3 H7 N O2"    89.093  ALA y ALANINE                                  C[C@H](N)C(O)=O                                  ?                                     "L-PEPTIDE LINKING"           
"C6 H15 N4 O2"  175.209 ARG y ARGININE                                 N[C@@H](CCCNC(N)=[NH2+])C(O)=O                   ?                                     "L-PEPTIDE LINKING"           
"C4 H8 N2 O3"   132.118 ASN y ASPARAGINE                               N[C@@H](CC(N)=O)C(O)=O                           ?                                     "L-PEPTIDE LINKING"           
"C4 H7 N O4"    133.103 ASP y "ASPARTIC ACID"                          N[C@@H](CC(O)=O)C(O)=O                           ?                                     "L-PEPTIDE LINKING"           
"C3 H7 N O2 S"  121.158 CYS y CYSTEINE                                 N[C@@H](CS)C(O)=O                                ?                                     "L-PEPTIDE LINKING"           
"C5 H10 N2 O3"  146.144 GLN y GLUTAMINE                                N[C@@H](CCC(N)=O)C(O)=O                          ?                                     "L-PEPTIDE LINKING"           
"C5 H9 N O4"    147.129 GLU y "GLUTAMIC ACID"                          N[C@@H](CCC(O)=O)C(O)=O                          ?                                     "L-PEPTIDE LINKING"           
"C2 H5 N O2"    75.067  GLY y GLYCINE                                  NCC(O)=O                                         ?                                     "PEPTIDE LINKING"             
"C6 H10 N3 O2"  156.162 HIS y HISTIDINE                                N[C@@H](Cc1c[nH]c[nH+]1)C(O)=O                   ?                                     "L-PEPTIDE LINKING"           
"C6 H13 N O2"   131.173 ILE y ISOLEUCINE                               CC[C@H](C)[C@H](N)C(O)=O                         ?                                     "L-PEPTIDE LINKING"           
"C6 H13 N O2"   131.173 LEU y LEUCINE                                  CC(C)C[C@H](N)C(O)=O                             ?                                     "L-PEPTIDE LINKING"           
"C6 H15 N2 O2"  147.195 LYS y LYSINE                                   N[C@@H](CCCC[NH3+])C(O)=O                        ?                                     "L-PEPTIDE LINKING"           
"C6 H12 O6"     180.156 MAN y alpha-D-mannopyranose                    OC[C@H]1O[C@H](O)[C@@H](O)[C@@H](O)[C@@H]1O      "alpha-D-mannose; D-mannose; mannose" "D-saccharide, alpha linking" 
"C5 H11 N O2 S" 149.211 MET y METHIONINE                               CSCC[C@H](N)C(O)=O                               ?                                     "L-PEPTIDE LINKING"           
"C8 H15 N O6"   221.208 NAG y 2-acetamido-2-deoxy-beta-D-glucopyranose CC(=O)N[C@H]1[C@H](O)O[C@H](CO)[C@@H](O)[C@@H]1O 
;N-acetyl-beta-D-glucosamine; 2-acetamido-2-deoxy-beta-D-glucose; 2-acetamido-2-deoxy-D-glucose;
2-acetamido-2-deoxy-glucose; N-ACETYL-D-GLUCOSAMINE
;
"D-saccharide, beta linking"  
"C9 H11 N O2"   165.189 PHE y PHENYLALANINE                            N[C@@H](Cc1ccccc1)C(O)=O                         ?                                     "L-PEPTIDE LINKING"           
"C5 H9 N O2"    115.130 PRO y PROLINE                                  OC(=O)[C@@H]1CCCN1                               ?                                     "L-PEPTIDE LINKING"           
"C3 H7 N O3"    105.093 SER y SERINE                                   N[C@@H](CO)C(O)=O                                ?                                     "L-PEPTIDE LINKING"           
"C4 H9 N O3"    119.119 THR y THREONINE                                C[C@@H](O)[C@H](N)C(O)=O                         ?                                     "L-PEPTIDE LINKING"           
"C11 H12 N2 O2" 204.225 TRP y TRYPTOPHAN                               N[C@@H](Cc1c[nH]c2ccccc12)C(O)=O                 ?                                     "L-PEPTIDE LINKING"           
"C9 H11 N O3"   181.189 TYR y TYROSINE                                 N[C@@H](Cc1ccc(O)cc1)C(O)=O                      ?                                     "L-PEPTIDE LINKING"           
"C5 H11 N O2"   117.146 VAL y VALINE                                   CC(C)[C@H](N)C(O)=O                              ?                                     "L-PEPTIDE LINKING"           
Zn              65.409  ZN  . "ZINC ION"                               "[Zn++]"                                         ?                                     NON-POLYMER                   
#
_citation.book_publisher          ?
_citation.country                 UK
_citation.id                      primary
_citation.journal_full            Nature
_citation.journal_id_ASTM         NATUAS
_citation.journal_id_CSD          0006
_citation.journal_id_ISSN         0028-0836
_citation.journal_volume          ?
_citation.page_first              ?
_citation.page_last               ?
_citation.pdbx_database_id_DOI    ?
_citation.pdbx_database_id_PubMed ?
_citation.title                   "Accurate structure prediction of biomolecular interactions with AlphaFold 3"
_citation.year                    2024
#
loop_
_citation_author.citation_id
_citation_author.name
_citation_author.ordinal
primary "Google DeepMind" 1 
primary "Isomorphic Labs" 2 
#
loop_
_entity.id
_entity.pdbx_description
_entity.type
1 . polymer     
2 . non-polymer 
3 . branched    
4 . branched    
#
_entity_poly.entity_id      1
_entity_poly.pdbx_strand_id A
_entity_poly.type           polypeptide(L)
#
loop_
_entity_poly_seq.entity_id
_entity_poly_seq.hetero
_entity_poly_seq.mon_id
_entity_poly_seq.num
1 n PHE 1   
1 n GLU 2   
1 n MET 3   
1 n TRP 4   
1 n GLN 5   
1 n LEU 6   
1 n THR 7   
1 n ASP 8   
1 n ILE 9   
1 n HIS 10  
1 n LEU 11  
1 n ASP 12  
1 n PRO 13  
1 n MET 14  
1 n TYR 15  
1 n THR 16  
1 n VAL 17  
1 n GLY 18  
1 n SER 19  
1 n ASP 20  
1 n PRO 21  
1 n LEU 22  
1 n LYS 23  
1 n LEU 24  
1 n CYS 25  
1 n ARG 26  
1 n GLU 27  
1 n GLY 28  
1 n LYS 29  
1 n GLY 30  
1 n ASN 31  
1 n ALA 32  
1 n GLY 33  
1 n LYS 34  
1 n TYR 35  
1 n GLY 36  
1 n ASP 37  
1 n TYR 38  
1 n SER 39  
1 n CYS 40  
1 n ASP 41  
1 n ALA 42  
1 n ASN 43  
1 n MET 44  
1 n ALA 45  
1 n LEU 46  
1 n LEU 47  
1 n ASP 48  
1 n SER 49  
1 n LEU 50  
1 n VAL 51  
1 n LYS 52  
1 n PHE 53  
1 n ILE 54  
1 n LYS 55  
1 n ARG 56  
1 n ASN 57  
1 n THR 58  
1 n ASP 59  
1 n VAL 60  
1 n ASN 61  
1 n GLY 62  
1 n LYS 63  
1 n VAL 64  
1 n MET 65  
1 n VAL 66  
1 n TYR 67  
1 n ASN 68  
1 n GLY 69  
1 n ASP 70  
1 n ILE 71  
1 n VAL 72  
1 n SER 73  
1 n ARG 74  
1 n ALA 75  
1 n ILE 76  
1 n PRO 77  
1 n LYS 78  
1 n TYR 79  
1 n ASN 80  
1 n LEU 81  
1 n ASP 82  
1 n TYR 83  
1 n VAL 84  
1 n LYS 85  
1 n GLN 86  
1 n SER 87  
1 n ILE 88  
1 n VAL 89  
1 n ASN 90  
1 n ALA 91  
1 n THR 92  
1 n ALA 93  
1 n LEU 94  
1 n LEU 95  
1 n LYS 96  
1 n LYS 97  
1 n PHE 98  
1 n GLU 99  
1 n ASP 100 
1 n PHE 101 
1 n PHE 102 
1 n ILE 103 
1 n ILE 104 
1 n PRO 105 
1 n MET 106 
1 n LEU 107 
1 n GLY 108 
1 n ASN 109 
1 n HIS 110 
1 n ASP 111 
1 n VAL 112 
1 n TYR 113 
1 n PRO 114 
1 n ALA 115 
1 n ASN 116 
1 n GLN 117 
1 n MET 118 
1 n ALA 119 
1 n ILE 120 
1 n ASN 121 
1 n SER 122 
1 n GLN 123 
1 n TRP 124 
1 n ILE 125 
1 n PHE 126 
1 n GLN 127 
1 n PHE 128 
1 n ALA 129 
1 n ALA 130 
1 n GLU 131 
1 n GLN 132 
1 n PHE 133 
1 n ALA 134 
1 n PRO 135 
1 n PHE 136 
1 n LEU 137 
1 n SER 138 
1 n GLN 139 
1 n ASN 140 
1 n ALA 141 
1 n ILE 142 
1 n GLU 143 
1 n SER 144 
1 n PHE 145 
1 n LYS 146 
1 n HIS 147 
1 n GLY 148 
1 n GLY 149 
1 n TYR 150 
1 n TYR 151 
1 n THR 152 
1 n MET 153 
1 n PRO 154 
1 n PHE 155 
1 n PRO 156 
1 n ALA 157 
1 n HIS 158 
1 n LEU 159 
1 n GLY 160 
1 n ILE 161 
1 n LYS 162 
1 n VAL 163 
1 n PRO 164 
1 n LEU 165 
1 n ASN 166 
1 n ALA 167 
1 n VAL 168 
1 n VAL 169 
1 n LEU 170 
1 n ASN 171 
1 n THR 172 
1 n VAL 173 
1 n LEU 174 
1 n TYR 175 
1 n TYR 176 
1 n ASN 177 
1 n TYR 178 
1 n ASN 179 
1 n LYS 180 
1 n GLN 181 
1 n THR 182 
1 n MET 183 
1 n ASP 184 
1 n SER 185 
1 n THR 186 
1 n ASP 187 
1 n PRO 188 
1 n LEU 189 
1 n GLY 190 
1 n GLN 191 
1 n PHE 192 
1 n GLU 193 
1 n TRP 194 
1 n PHE 195 
1 n LYS 196 
1 n THR 197 
1 n VAL 198 
1 n MET 199 
1 n ASP 200 
1 n GLY 201 
1 n TYR 202 
1 n ARG 203 
1 n LYS 204 
1 n THR 205 
1 n GLY 206 
1 n GLN 207 
1 n ARG 208 
1 n ALA 209 
1 n ILE 210 
1 n VAL 211 
1 n SER 212 
1 n MET 213 
1 n HIS 214 
1 n ILE 215 
1 n CYS 216 
1 n PRO 217 
1 n GLY 218 
1 n VAL 219 
1 n ALA 220 
1 n GLU 221 
1 n ARG 222 
1 n PHE 223 
1 n ASN 224 
1 n TYR 225 
1 n SER 226 
1 n ASP 227 
1 n GLN 228 
1 n LEU 229 
1 n TYR 230 
1 n PRO 231 
1 n GLN 232 
1 n TYR 233 
1 n ASN 234 
1 n ASP 235 
1 n ARG 236 
1 n LEU 237 
1 n VAL 238 
1 n ASP 239 
1 n SER 240 
1 n LEU 241 
1 n ALA 242 
1 n GLU 243 
1 n TYR 244 
1 n ASN 245 
1 n ASP 246 
1 n VAL 247 
1 n ILE 248 
1 n LEU 249 
1 n GLY 250 
1 n VAL 251 
1 n LEU 252 
1 n CYS 253 
1 n GLY 254 
1 n HIS 255 
1 n LEU 256 
1 n HIS 257 
1 n THR 258 
1 n ASP 259 
1 n THR 260 
1 n PHE 261 
1 n ARG 262 
1 n ILE 263 
1 n LEU 264 
1 n SER 265 
1 n LYS 266 
1 n GLY 267 
1 n ASN 268 
1 n LYS 269 
1 n LYS 270 
1 n VAL 271 
1 n MET 272 
1 n ALA 273 
1 n PHE 274 
1 n ILE 275 
1 n GLY 276 
1 n PRO 277 
1 n SER 278 
1 n VAL 279 
1 n ASP 280 
1 n THR 281 
1 n TRP 282 
1 n LEU 283 
1 n GLY 284 
1 n THR 285 
1 n SER 286 
1 n PRO 287 
1 n SER 288 
1 n ILE 289 
1 n ARG 290 
1 n LYS 291 
1 n TYR 292 
1 n ASP 293 
1 n VAL 294 
1 n GLY 295 
1 n ASN 296 
1 n GLY 297 
1 n GLN 298 
1 n GLY 299 
1 n TYR 300 
1 n MET 301 
1 n LYS 302 
1 n GLU 303 
1 n PHE 304 
1 n LYS 305 
1 n ASN 306 
1 n TYR 307 
1 n HIS 308 
1 n PHE 309 
1 n GLN 310 
1 n LEU 311 
1 n ARG 312 
1 n PRO 313 
1 n LYS 314 
1 n LYS 315 
1 n ASP 316 
1 n LYS 317 
1 n LEU 318 
1 n LYS 319 
1 n PRO 320 
1 n LYS 321 
1 n THR 322 
1 n THR 323 
1 n ILE 324 
1 n LYS 325 
1 n GLN 326 
1 n PRO 327 
1 n SER 328 
1 n ASP 329 
1 n GLY 330 
1 n PHE 331 
1 n ASN 332 
1 n LYS 333 
1 n TRP 334 
1 n LYS 335 
1 n PHE 336 
1 n ASN 337 
1 n TYR 338 
1 n GLY 339 
1 n SER 340 
1 n SER 341 
1 n SER 342 
1 n GLU 343 
1 n TYR 344 
1 n GLY 345 
1 n LEU 346 
1 n LYS 347 
1 n GLU 348 
1 n LEU 349 
1 n SER 350 
1 n PRO 351 
1 n LYS 352 
1 n GLU 353 
1 n PHE 354 
1 n GLU 355 
1 n ILE 356 
1 n LEU 357 
1 n ALA 358 
1 n ALA 359 
1 n ARG 360 
1 n MET 361 
1 n ASP 362 
1 n LYS 363 
1 n ASP 364 
1 n LEU 365 
1 n GLN 366 
1 n LEU 367 
1 n PHE 368 
1 n ASN 369 
1 n LYS 370 
1 n TYR 371 
1 n HIS 372 
1 n LEU 373 
1 n HIS 374 
1 n PHE 375 
1 n ARG 376 
1 n ALA 377 
1 n ASP 378 
1 n THR 379 
1 n PRO 380 
1 n GLY 381 
1 n PHE 382 
1 n THR 383 
#
_ma_data.content_type "model coordinates"
_ma_data.id           1
_ma_data.name         Model
#
_ma_model_list.data_id          1
_ma_model_list.model_group_id   1
_ma_model_list.model_group_name "AlphaFold-beta-20231127 (7a14c934-fe78-43c1-a552-7fb305b0ebd1 @ 2024-08-30 16:38:30)"
_ma_model_list.model_id         1
_ma_model_list.model_name       "Top ranked model"
_ma_model_list.model_type       "Ab initio model"
_ma_model_list.ordinal_id       1
#
loop_
_ma_protocol_step.method_type
_ma_protocol_step.ordinal_id
_ma_protocol_step.protocol_id
_ma_protocol_step.step_id
"coevolution MSA" 1 1 1 
"template search" 2 1 2 
modeling          3 1 3 
#
loop_
_ma_qa_metric.id
_ma_qa_metric.mode
_ma_qa_metric.name
_ma_qa_metric.software_group_id
_ma_qa_metric.type
1 global pLDDT 1 pLDDT 
2 local  pLDDT 1 pLDDT 
#
_ma_qa_metric_global.metric_id    1
_ma_qa_metric_global.metric_value 89.00
_ma_qa_metric_global.model_id     1
_ma_qa_metric_global.ordinal_id   1
#
_ma_software_group.group_id    1
_ma_software_group.ordinal_id  1
_ma_software_group.software_id 1
#
loop_
_ma_target_entity.data_id
_ma_target_entity.entity_id
_ma_target_entity.origin
1 1 . 
1 2 . 
1 3 . 
1 4 . 
#
loop_
_ma_target_entity_instance.asym_id
_ma_target_entity_instance.details
_ma_target_entity_instance.entity_id
A . 1 
B . 2 
C . 3 
D . 4 
#
loop_
_pdbx_branch_scheme.asym_id
_pdbx_branch_scheme.auth_asym_id
_pdbx_branch_scheme.auth_seq_num
_pdbx_branch_scheme.entity_id
_pdbx_branch_scheme.hetero
_pdbx_branch_scheme.mon_id
_pdbx_branch_scheme.num
_pdbx_branch_scheme.pdb_asym_id
_pdbx_branch_scheme.pdb_ins_code
_pdbx_branch_scheme.pdb_seq_num
C C 1 3 n NAG 1 C . 1 
C C 2 3 n NAG 2 C . 2 
C C 3 3 n MAN 3 C . 3 
C C 4 3 n MAN 4 C . 4 
C C 5 3 n MAN 5 C . 5 
C C 6 3 n MAN 6 C . 6 
C C 7 3 n MAN 7 C . 7 
C C 8 3 n MAN 8 C . 8 
D D 1 4 n NAG 1 D . 1 
D D 2 4 n NAG 2 D . 2 
D D 3 4 n MAN 3 D . 3 
D D 4 4 n MAN 4 D . 4 
D D 5 4 n MAN 5 D . 5 
D D 6 4 n MAN 6 D . 6 
D D 7 4 n MAN 7 D . 7 
D D 8 4 n MAN 8 D . 8 
#
loop_
_pdbx_data_usage.details
_pdbx_data_usage.id
_pdbx_data_usage.type
_pdbx_data_usage.url
;NON-COMMERCIAL USE ONLY, BY USING THIS FILE YOU AGREE TO THE TERMS OF USE FOUND
AT alphafoldserver.com/output-terms.
;
1 license    ? 
;THE INFORMATION IS NOT INTENDED FOR, HAS NOT BEEN VALIDATED FOR, AND IS NOT
APPROVED FOR CLINICAL USE. IT SHOULD NOT BE USED FOR CLINICAL PURPOSE OR RELIED
ON FOR MEDICAL OR OTHER PROFESSIONAL ADVICE. IT IS THEORETICAL MODELLING ONLY
AND CAUTION SHOULD BE EXERCISED IN ITS USE. IT IS PROVIDED "AS-IS" WITHOUT ANY
WARRANTY OF ANY KIND, WHETHER EXPRESSED OR IMPLIED. NO WARRANTY IS GIVEN THAT
USE OF THE INFORMATION SHALL NOT INFRINGE THE RIGHTS OF ANY THIRD PARTY.
;
2 disclaimer ? 
#
_pdbx_nonpoly_scheme.asym_id       B
_pdbx_nonpoly_scheme.auth_seq_num  1
_pdbx_nonpoly_scheme.entity_id     2
_pdbx_nonpoly_scheme.mon_id        ZN
_pdbx_nonpoly_scheme.pdb_ins_code  .
_pdbx_nonpoly_scheme.pdb_seq_num   1
_pdbx_nonpoly_scheme.pdb_strand_id B
#
loop_
_pdbx_poly_seq_scheme.asym_id
_pdbx_poly_seq_scheme.auth_seq_num
_pdbx_poly_seq_scheme.entity_id
_pdbx_poly_seq_scheme.hetero
_pdbx_poly_seq_scheme.mon_id
_pdbx_poly_seq_scheme.pdb_ins_code
_pdbx_poly_seq_scheme.pdb_seq_num
_pdbx_poly_seq_scheme.pdb_strand_id
_pdbx_poly_seq_scheme.seq_id
A 1   1 n PHE . 1   A 1   
A 2   1 n GLU . 2   A 2   
A 3   1 n MET . 3   A 3   
A 4   1 n TRP . 4   A 4   
A 5   1 n GLN . 5   A 5   
A 6   1 n LEU . 6   A 6   
A 7   1 n THR . 7   A 7   
A 8   1 n ASP . 8   A 8   
A 9   1 n ILE . 9   A 9   
A 10  1 n HIS . 10  A 10  
A 11  1 n LEU . 11  A 11  
A 12  1 n ASP . 12  A 12  
A 13  1 n PRO . 13  A 13  
A 14  1 n MET . 14  A 14  
A 15  1 n TYR . 15  A 15  
A 16  1 n THR . 16  A 16  
A 17  1 n VAL . 17  A 17  
A 18  1 n GLY . 18  A 18  
A 19  1 n SER . 19  A 19  
A 20  1 n ASP . 20  A 20  
A 21  1 n PRO . 21  A 21  
A 22  1 n LEU . 22  A 22  
A 23  1 n LYS . 23  A 23  
A 24  1 n LEU . 24  A 24  
A 25  1 n CYS . 25  A 25  
A 26  1 n ARG . 26  A 26  
A 27  1 n GLU . 27  A 27  
A 28  1 n GLY . 28  A 28  
A 29  1 n LYS . 29  A 29  
A 30  1 n GLY . 30  A 30  
A 31  1 n ASN . 31  A 31  
A 32  1 n ALA . 32  A 32  
A 33  1 n GLY . 33  A 33  
A 34  1 n LYS . 34  A 34  
A 35  1 n TYR . 35  A 35  
A 36  1 n GLY . 36  A 36  
A 37  1 n ASP . 37  A 37  
A 38  1 n TYR . 38  A 38  
A 39  1 n SER . 39  A 39  
A 40  1 n CYS . 40  A 40  
A 41  1 n ASP . 41  A 41  
A 42  1 n ALA . 42  A 42  
A 43  1 n ASN . 43  A 43  
A 44  1 n MET . 44  A 44  
A 45  1 n ALA . 45  A 45  
A 46  1 n LEU . 46  A 46  
A 47  1 n LEU . 47  A 47  
A 48  1 n ASP . 48  A 48  
A 49  1 n SER . 49  A 49  
A 50  1 n LEU . 50  A 50  
A 51  1 n VAL . 51  A 51  
A 52  1 n LYS . 52  A 52  
A 53  1 n PHE . 53  A 53  
A 54  1 n ILE . 54  A 54  
A 55  1 n LYS . 55  A 55  
A 56  1 n ARG . 56  A 56  
A 57  1 n ASN . 57  A 57  
A 58  1 n THR . 58  A 58  
A 59  1 n ASP . 59  A 59  
A 60  1 n VAL . 60  A 60  
A 61  1 n ASN . 61  A 61  
A 62  1 n GLY . 62  A 62  
A 63  1 n LYS . 63  A 63  
A 64  1 n VAL . 64  A 64  
A 65  1 n MET . 65  A 65  
A 66  1 n VAL . 66  A 66  
A 67  1 n TYR . 67  A 67  
A 68  1 n ASN . 68  A 68  
A 69  1 n GLY . 69  A 69  
A 70  1 n ASP . 70  A 70  
A 71  1 n ILE . 71  A 71  
A 72  1 n VAL . 72  A 72  
A 73  1 n SER . 73  A 73  
A 74  1 n ARG . 74  A 74  
A 75  1 n ALA . 75  A 75  
A 76  1 n ILE . 76  A 76  
A 77  1 n PRO . 77  A 77  
A 78  1 n LYS . 78  A 78  
A 79  1 n TYR . 79  A 79  
A 80  1 n ASN . 80  A 80  
A 81  1 n LEU . 81  A 81  
A 82  1 n ASP . 82  A 82  
A 83  1 n TYR . 83  A 83  
A 84  1 n VAL . 84  A 84  
A 85  1 n LYS . 85  A 85  
A 86  1 n GLN . 86  A 86  
A 87  1 n SER . 87  A 87  
A 88  1 n ILE . 88  A 88  
A 89  1 n VAL . 89  A 89  
A 90  1 n ASN . 90  A 90  
A 91  1 n ALA . 91  A 91  
A 92  1 n THR . 92  A 92  
A 93  1 n ALA . 93  A 93  
A 94  1 n LEU . 94  A 94  
A 95  1 n LEU . 95  A 95  
A 96  1 n LYS . 96  A 96  
A 97  1 n LYS . 97  A 97  
A 98  1 n PHE . 98  A 98  
A 99  1 n GLU . 99  A 99  
A 100 1 n ASP . 100 A 100 
A 101 1 n PHE . 101 A 101 
A 102 1 n PHE . 102 A 102 
A 103 1 n ILE . 103 A 103 
A 104 1 n ILE . 104 A 104 
A 105 1 n PRO . 105 A 105 
A 106 1 n MET . 106 A 106 
A 107 1 n LEU . 107 A 107 
A 108 1 n GLY . 108 A 108 
A 109 1 n ASN . 109 A 109 
A 110 1 n HIS . 110 A 110 
A 111 1 n ASP . 111 A 111 
A 112 1 n VAL . 112 A 112 
A 113 1 n TYR . 113 A 113 
A 114 1 n PRO . 114 A 114 
A 115 1 n ALA . 115 A 115 
A 116 1 n ASN . 116 A 116 
A 117 1 n GLN . 117 A 117 
A 118 1 n MET . 118 A 118 
A 119 1 n ALA . 119 A 119 
A 120 1 n ILE . 120 A 120 
A 121 1 n ASN . 121 A 121 
A 122 1 n SER . 122 A 122 
A 123 1 n GLN . 123 A 123 
A 124 1 n TRP . 124 A 124 
A 125 1 n ILE . 125 A 125 
A 126 1 n PHE . 126 A 126 
A 127 1 n GLN . 127 A 127 
A 128 1 n PHE . 128 A 128 
A 129 1 n ALA . 129 A 129 
A 130 1 n ALA . 130 A 130 
A 131 1 n GLU . 131 A 131 
A 132 1 n GLN . 132 A 132 
A 133 1 n PHE . 133 A 133 
A 134 1 n ALA . 134 A 134 
A 135 1 n PRO . 135 A 135 
A 136 1 n PHE . 136 A 136 
A 137 1 n LEU . 137 A 137 
A 138 1 n SER . 138 A 138 
A 139 1 n GLN . 139 A 139 
A 140 1 n ASN . 140 A 140 
A 141 1 n ALA . 141 A 141 
A 142 1 n ILE . 142 A 142 
A 143 1 n GLU . 143 A 143 
A 144 1 n SER . 144 A 144 
A 145 1 n PHE . 145 A 145 
A 146 1 n LYS . 146 A 146 
A 147 1 n HIS . 147 A 147 
A 148 1 n GLY . 148 A 148 
A 149 1 n GLY . 149 A 149 
A 150 1 n TYR . 150 A 150 
A 151 1 n TYR . 151 A 151 
A 152 1 n THR . 152 A 152 
A 153 1 n MET . 153 A 153 
A 154 1 n PRO . 154 A 154 
A 155 1 n PHE . 155 A 155 
A 156 1 n PRO . 156 A 156 
A 157 1 n ALA . 157 A 157 
A 158 1 n HIS . 158 A 158 
A 159 1 n LEU . 159 A 159 
A 160 1 n GLY . 160 A 160 
A 161 1 n ILE . 161 A 161 
A 162 1 n LYS . 162 A 162 
A 163 1 n VAL . 163 A 163 
A 164 1 n PRO . 164 A 164 
A 165 1 n LEU . 165 A 165 
A 166 1 n ASN . 166 A 166 
A 167 1 n ALA . 167 A 167 
A 168 1 n VAL . 168 A 168 
A 169 1 n VAL . 169 A 169 
A 170 1 n LEU . 170 A 170 
A 171 1 n ASN . 171 A 171 
A 172 1 n THR . 172 A 172 
A 173 1 n VAL . 173 A 173 
A 174 1 n LEU . 174 A 174 
A 175 1 n TYR . 175 A 175 
A 176 1 n TYR . 176 A 176 
A 177 1 n ASN . 177 A 177 
A 178 1 n TYR . 178 A 178 
A 179 1 n ASN . 179 A 179 
A 180 1 n LYS . 180 A 180 
A 181 1 n GLN . 181 A 181 
A 182 1 n THR . 182 A 182 
A 183 1 n MET . 183 A 183 
A 184 1 n ASP . 184 A 184 
A 185 1 n SER . 185 A 185 
A 186 1 n THR . 186 A 186 
A 187 1 n ASP . 187 A 187 
A 188 1 n PRO . 188 A 188 
A 189 1 n LEU . 189 A 189 
A 190 1 n GLY . 190 A 190 
A 191 1 n GLN . 191 A 191 
A 192 1 n PHE . 192 A 192 
A 193 1 n GLU . 193 A 193 
A 194 1 n TRP . 194 A 194 
A 195 1 n PHE . 195 A 195 
A 196 1 n LYS . 196 A 196 
A 197 1 n THR . 197 A 197 
A 198 1 n VAL . 198 A 198 
A 199 1 n MET . 199 A 199 
A 200 1 n ASP . 200 A 200 
A 201 1 n GLY . 201 A 201 
A 202 1 n TYR . 202 A 202 
A 203 1 n ARG . 203 A 203 
A 204 1 n LYS . 204 A 204 
A 205 1 n THR . 205 A 205 
A 206 1 n GLY . 206 A 206 
A 207 1 n GLN . 207 A 207 
A 208 1 n ARG . 208 A 208 
A 209 1 n ALA . 209 A 209 
A 210 1 n ILE . 210 A 210 
A 211 1 n VAL . 211 A 211 
A 212 1 n SER . 212 A 212 
A 213 1 n MET . 213 A 213 
A 214 1 n HIS . 214 A 214 
A 215 1 n ILE . 215 A 215 
A 216 1 n CYS . 216 A 216 
A 217 1 n PRO . 217 A 217 
A 218 1 n GLY . 218 A 218 
A 219 1 n VAL . 219 A 219 
A 220 1 n ALA . 220 A 220 
A 221 1 n GLU . 221 A 221 
A 222 1 n ARG . 222 A 222 
A 223 1 n PHE . 223 A 223 
A 224 1 n ASN . 224 A 224 
A 225 1 n TYR . 225 A 225 
A 226 1 n SER . 226 A 226 
A 227 1 n ASP . 227 A 227 
A 228 1 n GLN . 228 A 228 
A 229 1 n LEU . 229 A 229 
A 230 1 n TYR . 230 A 230 
A 231 1 n PRO . 231 A 231 
A 232 1 n GLN . 232 A 232 
A 233 1 n TYR . 233 A 233 
A 234 1 n ASN . 234 A 234 
A 235 1 n ASP . 235 A 235 
A 236 1 n ARG . 236 A 236 
A 237 1 n LEU . 237 A 237 
A 238 1 n VAL . 238 A 238 
A 239 1 n ASP . 239 A 239 
A 240 1 n SER . 240 A 240 
A 241 1 n LEU . 241 A 241 
A 242 1 n ALA . 242 A 242 
A 243 1 n GLU . 243 A 243 
A 244 1 n TYR . 244 A 244 
A 245 1 n ASN . 245 A 245 
A 246 1 n ASP . 246 A 246 
A 247 1 n VAL . 247 A 247 
A 248 1 n ILE . 248 A 248 
A 249 1 n LEU . 249 A 249 
A 250 1 n GLY . 250 A 250 
A 251 1 n VAL . 251 A 251 
A 252 1 n LEU . 252 A 252 
A 253 1 n CYS . 253 A 253 
A 254 1 n GLY . 254 A 254 
A 255 1 n HIS . 255 A 255 
A 256 1 n LEU . 256 A 256 
A 257 1 n HIS . 257 A 257 
A 258 1 n THR . 258 A 258 
A 259 1 n ASP . 259 A 259 
A 260 1 n THR . 260 A 260 
A 261 1 n PHE . 261 A 261 
A 262 1 n ARG . 262 A 262 
A 263 1 n ILE . 263 A 263 
A 264 1 n LEU . 264 A 264 
A 265 1 n SER . 265 A 265 
A 266 1 n LYS . 266 A 266 
A 267 1 n GLY . 267 A 267 
A 268 1 n ASN . 268 A 268 
A 269 1 n LYS . 269 A 269 
A 270 1 n LYS . 270 A 270 
A 271 1 n VAL . 271 A 271 
A 272 1 n MET . 272 A 272 
A 273 1 n ALA . 273 A 273 
A 274 1 n PHE . 274 A 274 
A 275 1 n ILE . 275 A 275 
A 276 1 n GLY . 276 A 276 
A 277 1 n PRO . 277 A 277 
A 278 1 n SER . 278 A 278 
A 279 1 n VAL . 279 A 279 
A 280 1 n ASP . 280 A 280 
A 281 1 n THR . 281 A 281 
A 282 1 n TRP . 282 A 282 
A 283 1 n LEU . 283 A 283 
A 284 1 n GLY . 284 A 284 
A 285 1 n THR . 285 A 285 
A 286 1 n SER . 286 A 286 
A 287 1 n PRO . 287 A 287 
A 288 1 n SER . 288 A 288 
A 289 1 n ILE . 289 A 289 
A 290 1 n ARG . 290 A 290 
A 291 1 n LYS . 291 A 291 
A 292 1 n TYR . 292 A 292 
A 293 1 n ASP . 293 A 293 
A 294 1 n VAL . 294 A 294 
A 295 1 n GLY . 295 A 295 
A 296 1 n ASN . 296 A 296 
A 297 1 n GLY . 297 A 297 
A 298 1 n GLN . 298 A 298 
A 299 1 n GLY . 299 A 299 
A 300 1 n TYR . 300 A 300 
A 301 1 n MET . 301 A 301 
A 302 1 n LYS . 302 A 302 
A 303 1 n GLU . 303 A 303 
A 304 1 n PHE . 304 A 304 
A 305 1 n LYS . 305 A 305 
A 306 1 n ASN . 306 A 306 
A 307 1 n TYR . 307 A 307 
A 308 1 n HIS . 308 A 308 
A 309 1 n PHE . 309 A 309 
A 310 1 n GLN . 310 A 310 
A 311 1 n LEU . 311 A 311 
A 312 1 n ARG . 312 A 312 
A 313 1 n PRO . 313 A 313 
A 314 1 n LYS . 314 A 314 
A 315 1 n LYS . 315 A 315 
A 316 1 n ASP . 316 A 316 
A 317 1 n LYS . 317 A 317 
A 318 1 n LEU . 318 A 318 
A 319 1 n LYS . 319 A 319 
A 320 1 n PRO . 320 A 320 
A 321 1 n LYS . 321 A 321 
A 322 1 n THR . 322 A 322 
A 323 1 n THR . 323 A 323 
A 324 1 n ILE . 324 A 324 
A 325 1 n LYS . 325 A 325 
A 326 1 n GLN . 326 A 326 
A 327 1 n PRO . 327 A 327 
A 328 1 n SER . 328 A 328 
A 329 1 n ASP . 329 A 329 
A 330 1 n GLY . 330 A 330 
A 331 1 n PHE . 331 A 331 
A 332 1 n ASN . 332 A 332 
A 333 1 n LYS . 333 A 333 
A 334 1 n TRP . 334 A 334 
A 335 1 n LYS . 335 A 335 
A 336 1 n PHE . 336 A 336 
A 337 1 n ASN . 337 A 337 
A 338 1 n TYR . 338 A 338 
A 339 1 n GLY . 339 A 339 
A 340 1 n SER . 340 A 340 
A 341 1 n SER . 341 A 341 
A 342 1 n SER . 342 A 342 
A 343 1 n GLU . 343 A 343 
A 344 1 n TYR . 344 A 344 
A 345 1 n GLY . 345 A 345 
A 346 1 n LEU . 346 A 346 
A 347 1 n LYS . 347 A 347 
A 348 1 n GLU . 348 A 348 
A 349 1 n LEU . 349 A 349 
A 350 1 n SER . 350 A 350 
A 351 1 n PRO . 351 A 351 
A 352 1 n LYS . 352 A 352 
A 353 1 n GLU . 353 A 353 
A 354 1 n PHE . 354 A 354 
A 355 1 n GLU . 355 A 355 
A 356 1 n ILE . 356 A 356 
A 357 1 n LEU . 357 A 357 
A 358 1 n ALA . 358 A 358 
A 359 1 n ALA . 359 A 359 
A 360 1 n ARG . 360 A 360 
A 361 1 n MET . 361 A 361 
A 362 1 n ASP . 362 A 362 
A 363 1 n LYS . 363 A 363 
A 364 1 n ASP . 364 A 364 
A 365 1 n LEU . 365 A 365 
A 366 1 n GLN . 366 A 366 
A 367 1 n LEU . 367 A 367 
A 368 1 n PHE . 368 A 368 
A 369 1 n ASN . 369 A 369 
A 370 1 n LYS . 370 A 370 
A 371 1 n TYR . 371 A 371 
A 372 1 n HIS . 372 A 372 
A 373 1 n LEU . 373 A 373 
A 374 1 n HIS . 374 A 374 
A 375 1 n PHE . 375 A 375 
A 376 1 n ARG . 376 A 376 
A 377 1 n ALA . 377 A 377 
A 378 1 n ASP . 378 A 378 
A 379 1 n THR . 379 A 379 
A 380 1 n PRO . 380 A 380 
A 381 1 n GLY . 381 A 381 
A 382 1 n PHE . 382 A 382 
A 383 1 n THR . 383 A 383 
#
_software.classification other
_software.date           ?
_software.description    "Structure prediction"
_software.name           AlphaFold
_software.pdbx_ordinal   1
_software.type           package
_software.version        "AlphaFold-beta-20231127 (7a14c934-fe78-43c1-a552-7fb305b0ebd1 @ 2024-08-30 16:38:30)"
#
loop_
_struct_asym.entity_id
_struct_asym.id
1 A 
2 B 
3 C 
4 D 
#
loop_
_struct_conn.conn_type_id
_struct_conn.id
_struct_conn.pdbx_ptnr1_PDB_ins_code
_struct_conn.pdbx_ptnr1_label_alt_id
_struct_conn.pdbx_ptnr2_PDB_ins_code
_struct_conn.pdbx_ptnr2_label_alt_id
_struct_conn.pdbx_role
_struct_conn.pdbx_value_order
_struct_conn.ptnr1_auth_asym_id
_struct_conn.ptnr1_auth_seq_id
_struct_conn.ptnr1_label_asym_id
_struct_conn.ptnr1_label_atom_id
_struct_conn.ptnr1_label_comp_id
_struct_conn.ptnr1_label_seq_id
_struct_conn.ptnr1_symmetry
_struct_conn.ptnr2_auth_asym_id
_struct_conn.ptnr2_auth_seq_id
_struct_conn.ptnr2_label_asym_id
_struct_conn.ptnr2_label_atom_id
_struct_conn.ptnr2_label_comp_id
_struct_conn.ptnr2_label_seq_id
_struct_conn.ptnr2_symmetry
covale covale1  ? ? ? ? ? ? C 1 C C1 NAG . 1_555 A 90  A ND2 ASN 90  1_555 
covale covale2  ? ? ? ? ? ? D 1 D C1 NAG . 1_555 A 224 A ND2 ASN 224 1_555 
covale covale3  ? ? ? ? ? ? C 1 C O4 NAG . 1_555 C 2   C C1  NAG .   1_555 
covale covale4  ? ? ? ? ? ? C 2 C O4 NAG . 1_555 C 3   C C1  MAN .   1_555 
covale covale5  ? ? ? ? ? ? C 3 C O2 MAN . 1_555 C 4   C C1  MAN .   1_555 
covale covale6  ? ? ? ? ? ? C 4 C O2 MAN . 1_555 C 5   C C1  MAN .   1_555 
covale covale7  ? ? ? ? ? ? C 4 C O6 MAN . 1_555 C 6   C C1  MAN .   1_555 
covale covale8  ? ? ? ? ? ? C 6 C O2 MAN . 1_555 C 7   C C1  MAN .   1_555 
covale covale9  ? ? ? ? ? ? C 6 C O6 MAN . 1_555 C 8   C C1  MAN .   1_555 
covale covale10 ? ? ? ? ? ? D 1 D O4 NAG . 1_555 D 2   D C1  NAG .   1_555 
covale covale11 ? ? ? ? ? ? D 2 D O4 NAG . 1_555 D 3   D C1  MAN .   1_555 
covale covale12 ? ? ? ? ? ? D 3 D O2 MAN . 1_555 D 4   D C1  MAN .   1_555 
covale covale13 ? ? ? ? ? ? D 4 D O2 MAN . 1_555 D 5   D C1  MAN .   1_555 
covale covale14 ? ? ? ? ? ? D 4 D O6 MAN . 1_555 D 6   D C1  MAN .   1_555 
covale covale15 ? ? ? ? ? ? D 6 D O2 MAN . 1_555 D 7   D C1  MAN .   1_555 
covale covale16 ? ? ? ? ? ? D 6 D O6 MAN . 1_555 D 8   D C1  MAN .   1_555 
#
_struct_conn_type.criteria  ?
_struct_conn_type.id        covale
_struct_conn_type.reference ?
#
loop_
_atom_site.group_PDB
_atom_site.id
_atom_site.type_symbol
_atom_site.label_atom_id
_atom_site.label_alt_id
_atom_site.label_comp_id
_atom_site.label_asym_id
_atom_site.label_entity_id
_atom_site.label_seq_id
_atom_site.pdbx_PDB_ins_code
_atom_site.Cartn_x
_atom_site.Cartn_y
_atom_site.Cartn_z
_atom_site.occupancy
_atom_site.B_iso_or_equiv
_atom_site.auth_seq_id
_atom_site.auth_asym_id
_atom_site.pdbx_PDB_model_num
ATOM   1    N  N   . PHE A 1 1   ? 17.835  5.670   10.518  1.00 96.32 1   A 1 
ATOM   2    C  CA  . PHE A 1 1   ? 17.903  4.480   9.668   1.00 97.58 1   A 1 
ATOM   3    C  C   . PHE A 1 1   ? 16.964  4.638   8.478   1.00 97.96 1   A 1 
ATOM   4    O  O   . PHE A 1 1   ? 16.148  5.567   8.442   1.00 97.51 1   A 1 
ATOM   5    C  CB  . PHE A 1 1   ? 17.562  3.211   10.463  1.00 96.79 1   A 1 
ATOM   6    C  CG  . PHE A 1 1   ? 16.128  3.128   10.921  1.00 97.45 1   A 1 
ATOM   7    C  CD1 . PHE A 1 1   ? 15.713  3.742   12.098  1.00 96.84 1   A 1 
ATOM   8    C  CD2 . PHE A 1 1   ? 15.192  2.403   10.193  1.00 96.69 1   A 1 
ATOM   9    C  CE1 . PHE A 1 1   ? 14.404  3.654   12.533  1.00 95.89 1   A 1 
ATOM   10   C  CE2 . PHE A 1 1   ? 13.877  2.304   10.624  1.00 95.93 1   A 1 
ATOM   11   C  CZ  . PHE A 1 1   ? 13.484  2.931   11.791  1.00 96.64 1   A 1 
ATOM   12   N  N   . GLU A 1 2   ? 17.101  3.754   7.482   1.00 98.28 2   A 1 
ATOM   13   C  CA  . GLU A 1 2   ? 16.255  3.775   6.300   1.00 98.35 2   A 1 
ATOM   14   C  C   . GLU A 1 2   ? 15.316  2.571   6.297   1.00 98.49 2   A 1 
ATOM   15   O  O   . GLU A 1 2   ? 15.621  1.523   6.870   1.00 98.16 2   A 1 
ATOM   16   C  CB  . GLU A 1 2   ? 17.108  3.797   5.028   1.00 97.85 2   A 1 
ATOM   17   C  CG  . GLU A 1 2   ? 17.895  5.085   4.850   1.00 94.58 2   A 1 
ATOM   18   C  CD  . GLU A 1 2   ? 18.696  5.109   3.550   1.00 92.67 2   A 1 
ATOM   19   O  OE1 . GLU A 1 2   ? 19.285  4.068   3.194   1.00 86.01 2   A 1 
ATOM   20   O  OE2 . GLU A 1 2   ? 18.721  6.167   2.892   1.00 85.58 2   A 1 
ATOM   21   N  N   . MET A 1 3   ? 14.169  2.727   5.618   1.00 98.73 3   A 1 
ATOM   22   C  CA  . MET A 1 3   ? 13.133  1.698   5.626   1.00 98.78 3   A 1 
ATOM   23   C  C   . MET A 1 3   ? 12.419  1.655   4.286   1.00 98.88 3   A 1 
ATOM   24   O  O   . MET A 1 3   ? 11.901  2.669   3.815   1.00 98.75 3   A 1 
ATOM   25   C  CB  . MET A 1 3   ? 12.135  1.965   6.757   1.00 98.57 3   A 1 
ATOM   26   C  CG  . MET A 1 3   ? 10.980  0.978   6.815   1.00 97.99 3   A 1 
ATOM   27   S  SD  . MET A 1 3   ? 9.921   1.248   8.270   1.00 97.32 3   A 1 
ATOM   28   C  CE  . MET A 1 3   ? 9.229   2.849   7.879   1.00 92.08 3   A 1 
ATOM   29   N  N   . TRP A 1 4   ? 12.373  0.471   3.665   1.00 98.82 4   A 1 
ATOM   30   C  CA  . TRP A 1 4   ? 11.653  0.270   2.414   1.00 98.89 4   A 1 
ATOM   31   C  C   . TRP A 1 4   ? 10.168  0.031   2.666   1.00 98.82 4   A 1 
ATOM   32   O  O   . TRP A 1 4   ? 9.779   -0.521  3.701   1.00 98.77 4   A 1 
ATOM   33   C  CB  . TRP A 1 4   ? 12.229  -0.930  1.656   1.00 98.85 4   A 1 
ATOM   34   C  CG  . TRP A 1 4   ? 13.658  -0.771  1.222   1.00 98.83 4   A 1 
ATOM   35   C  CD1 . TRP A 1 4   ? 14.773  -1.162  1.905   1.00 98.57 4   A 1 
ATOM   36   C  CD2 . TRP A 1 4   ? 14.126  -0.190  -0.002  1.00 98.76 4   A 1 
ATOM   37   N  NE1 . TRP A 1 4   ? 15.906  -0.861  1.191   1.00 98.45 4   A 1 
ATOM   38   C  CE2 . TRP A 1 4   ? 15.541  -0.261  0.008   1.00 98.62 4   A 1 
ATOM   39   C  CE3 . TRP A 1 4   ? 13.493  0.386   -1.112  1.00 98.61 4   A 1 
ATOM   40   C  CZ2 . TRP A 1 4   ? 16.320  0.217   -1.043  1.00 98.35 4   A 1 
ATOM   41   C  CZ3 . TRP A 1 4   ? 14.276  0.864   -2.164  1.00 98.26 4   A 1 
ATOM   42   C  CH2 . TRP A 1 4   ? 15.668  0.775   -2.114  1.00 98.15 4   A 1 
ATOM   43   N  N   . GLN A 1 5   ? 9.324   0.441   1.702   1.00 98.81 5   A 1 
ATOM   44   C  CA  . GLN A 1 5   ? 7.903   0.135   1.714   1.00 98.80 5   A 1 
ATOM   45   C  C   . GLN A 1 5   ? 7.546   -0.629  0.449   1.00 98.89 5   A 1 
ATOM   46   O  O   . GLN A 1 5   ? 7.575   -0.060  -0.650  1.00 98.57 5   A 1 
ATOM   47   C  CB  . GLN A 1 5   ? 7.064   1.411   1.830   1.00 98.71 5   A 1 
ATOM   48   C  CG  . GLN A 1 5   ? 5.569   1.133   1.932   1.00 98.38 5   A 1 
ATOM   49   C  CD  . GLN A 1 5   ? 4.728   2.400   1.936   1.00 98.36 5   A 1 
ATOM   50   O  OE1 . GLN A 1 5   ? 5.203   3.485   1.596   1.00 93.68 5   A 1 
ATOM   51   N  NE2 . GLN A 1 5   ? 3.460   2.270   2.311   1.00 93.28 5   A 1 
ATOM   52   N  N   . LEU A 1 6   ? 7.228   -1.902  0.598   1.00 98.87 6   A 1 
ATOM   53   C  CA  . LEU A 1 6   ? 6.903   -2.797  -0.503  1.00 98.73 6   A 1 
ATOM   54   C  C   . LEU A 1 6   ? 5.411   -3.110  -0.446  1.00 98.78 6   A 1 
ATOM   55   O  O   . LEU A 1 6   ? 4.952   -3.748  0.505   1.00 98.21 6   A 1 
ATOM   56   C  CB  . LEU A 1 6   ? 7.738   -4.077  -0.396  1.00 98.54 6   A 1 
ATOM   57   C  CG  . LEU A 1 6   ? 7.461   -5.198  -1.405  1.00 98.00 6   A 1 
ATOM   58   C  CD1 . LEU A 1 6   ? 7.739   -4.725  -2.823  1.00 97.33 6   A 1 
ATOM   59   C  CD2 . LEU A 1 6   ? 8.307   -6.423  -1.074  1.00 97.05 6   A 1 
ATOM   60   N  N   . THR A 1 7   ? 4.654   -2.662  -1.448  1.00 98.51 7   A 1 
ATOM   61   C  CA  . THR A 1 7   ? 3.201   -2.781  -1.363  1.00 98.54 7   A 1 
ATOM   62   C  C   . THR A 1 7   ? 2.562   -3.156  -2.699  1.00 98.42 7   A 1 
ATOM   63   O  O   . THR A 1 7   ? 3.067   -2.779  -3.765  1.00 97.77 7   A 1 
ATOM   64   C  CB  . THR A 1 7   ? 2.568   -1.486  -0.806  1.00 98.05 7   A 1 
ATOM   65   O  OG1 . THR A 1 7   ? 1.193   -1.701  -0.511  1.00 95.18 7   A 1 
ATOM   66   C  CG2 . THR A 1 7   ? 2.706   -0.327  -1.793  1.00 95.82 7   A 1 
ATOM   67   N  N   . ASP A 1 8   ? 1.463   -3.909  -2.623  1.00 98.45 8   A 1 
ATOM   68   C  CA  . ASP A 1 8   ? 0.587   -4.199  -3.751  1.00 98.49 8   A 1 
ATOM   69   C  C   . ASP A 1 8   ? 1.336   -4.806  -4.937  1.00 98.36 8   A 1 
ATOM   70   O  O   . ASP A 1 8   ? 1.401   -4.237  -6.028  1.00 97.48 8   A 1 
ATOM   71   C  CB  . ASP A 1 8   ? -0.182  -2.939  -4.150  1.00 98.20 8   A 1 
ATOM   72   C  CG  . ASP A 1 8   ? -1.097  -2.476  -3.044  1.00 97.92 8   A 1 
ATOM   73   O  OD1 . ASP A 1 8   ? -2.217  -3.019  -2.930  1.00 95.94 8   A 1 
ATOM   74   O  OD2 . ASP A 1 8   ? -0.703  -1.578  -2.271  1.00 96.13 8   A 1 
ATOM   75   N  N   . ILE A 1 9   ? 1.897   -5.994  -4.704  1.00 98.23 9   A 1 
ATOM   76   C  CA  . ILE A 1 9   ? 2.643   -6.707  -5.736  1.00 98.17 9   A 1 
ATOM   77   C  C   . ILE A 1 9   ? 1.694   -7.331  -6.759  1.00 97.71 9   A 1 
ATOM   78   O  O   . ILE A 1 9   ? 1.911   -7.207  -7.964  1.00 96.43 9   A 1 
ATOM   79   C  CB  . ILE A 1 9   ? 3.544   -7.787  -5.110  1.00 98.01 9   A 1 
ATOM   80   C  CG1 . ILE A 1 9   ? 4.580   -7.147  -4.172  1.00 96.77 9   A 1 
ATOM   81   C  CG2 . ILE A 1 9   ? 4.236   -8.598  -6.203  1.00 96.62 9   A 1 
ATOM   82   C  CD1 . ILE A 1 9   ? 5.387   -8.151  -3.368  1.00 95.57 9   A 1 
ATOM   83   N  N   . HIS A 1 10  ? 0.642   -8.005  -6.282  1.00 97.44 10  A 1 
ATOM   84   C  CA  . HIS A 1 10  ? -0.307  -8.729  -7.128  1.00 97.10 10  A 1 
ATOM   85   C  C   . HIS A 1 10  ? 0.422   -9.602  -8.153  1.00 97.03 10  A 1 
ATOM   86   O  O   . HIS A 1 10  ? 0.270   -9.439  -9.369  1.00 95.38 10  A 1 
ATOM   87   C  CB  . HIS A 1 10  ? -1.276  -7.766  -7.820  1.00 96.74 10  A 1 
ATOM   88   C  CG  . HIS A 1 10  ? -2.161  -7.005  -6.868  1.00 96.93 10  A 1 
ATOM   89   N  ND1 . HIS A 1 10  ? -3.293  -7.554  -6.304  1.00 95.27 10  A 1 
ATOM   90   C  CD2 . HIS A 1 10  ? -2.073  -5.737  -6.412  1.00 95.74 10  A 1 
ATOM   91   C  CE1 . HIS A 1 10  ? -3.873  -6.643  -5.530  1.00 95.48 10  A 1 
ATOM   92   N  NE2 . HIS A 1 10  ? -3.152  -5.529  -5.576  1.00 95.76 10  A 1 
ATOM   93   N  N   . LEU A 1 11  ? 1.230   -10.529 -7.649  1.00 97.28 11  A 1 
ATOM   94   C  CA  . LEU A 1 11  ? 2.067   -11.371 -8.493  1.00 97.00 11  A 1 
ATOM   95   C  C   . LEU A 1 11  ? 1.233   -12.390 -9.265  1.00 96.86 11  A 1 
ATOM   96   O  O   . LEU A 1 11  ? 0.459   -13.148 -8.678  1.00 95.76 11  A 1 
ATOM   97   C  CB  . LEU A 1 11  ? 3.107   -12.103 -7.639  1.00 96.45 11  A 1 
ATOM   98   C  CG  . LEU A 1 11  ? 3.978   -13.125 -8.370  1.00 94.68 11  A 1 
ATOM   99   C  CD1 . LEU A 1 11  ? 4.814   -12.450 -9.450  1.00 91.88 11  A 1 
ATOM   100  C  CD2 . LEU A 1 11  ? 4.860   -13.869 -7.384  1.00 91.14 11  A 1 
ATOM   101  N  N   . ASP A 1 12  ? 1.412   -12.423 -10.588 1.00 96.60 12  A 1 
ATOM   102  C  CA  . ASP A 1 12  ? 0.751   -13.408 -11.429 1.00 96.29 12  A 1 
ATOM   103  C  C   . ASP A 1 12  ? 1.771   -14.434 -11.916 1.00 96.10 12  A 1 
ATOM   104  O  O   . ASP A 1 12  ? 2.566   -14.138 -12.813 1.00 95.51 12  A 1 
ATOM   105  C  CB  . ASP A 1 12  ? 0.066   -12.738 -12.622 1.00 95.44 12  A 1 
ATOM   106  C  CG  . ASP A 1 12  ? -0.763  -13.718 -13.444 1.00 94.68 12  A 1 
ATOM   107  O  OD1 . ASP A 1 12  ? -0.773  -14.920 -13.112 1.00 93.21 12  A 1 
ATOM   108  O  OD2 . ASP A 1 12  ? -1.417  -13.278 -14.410 1.00 92.30 12  A 1 
ATOM   109  N  N   . PRO A 1 13  ? 1.756   -15.648 -11.363 1.00 95.28 13  A 1 
ATOM   110  C  CA  . PRO A 1 13  ? 2.719   -16.664 -11.789 1.00 94.50 13  A 1 
ATOM   111  C  C   . PRO A 1 13  ? 2.457   -17.185 -13.196 1.00 94.52 13  A 1 
ATOM   112  O  O   . PRO A 1 13  ? 3.322   -17.851 -13.766 1.00 93.25 13  A 1 
ATOM   113  C  CB  . PRO A 1 13  ? 2.530   -17.785 -10.754 1.00 93.28 13  A 1 
ATOM   114  C  CG  . PRO A 1 13  ? 1.107   -17.640 -10.320 1.00 91.48 13  A 1 
ATOM   115  C  CD  . PRO A 1 13  ? 0.842   -16.154 -10.324 1.00 94.06 13  A 1 
ATOM   116  N  N   . MET A 1 14  ? 1.290   -16.894 -13.765 1.00 94.87 14  A 1 
ATOM   117  C  CA  . MET A 1 14  ? 0.930   -17.372 -15.097 1.00 94.54 14  A 1 
ATOM   118  C  C   . MET A 1 14  ? 1.234   -16.361 -16.196 1.00 95.56 14  A 1 
ATOM   119  O  O   . MET A 1 14  ? 0.961   -16.636 -17.371 1.00 95.00 14  A 1 
ATOM   120  C  CB  . MET A 1 14  ? -0.556  -17.764 -15.131 1.00 93.02 14  A 1 
ATOM   121  C  CG  . MET A 1 14  ? -0.896  -18.918 -14.204 1.00 88.52 14  A 1 
ATOM   122  S  SD  . MET A 1 14  ? -2.628  -19.415 -14.294 1.00 81.92 14  A 1 
ATOM   123  C  CE  . MET A 1 14  ? -2.752  -19.963 -15.994 1.00 72.81 14  A 1 
ATOM   124  N  N   . TYR A 1 15  ? 1.803   -15.201 -15.834 1.00 95.45 15  A 1 
ATOM   125  C  CA  . TYR A 1 15  ? 2.162   -14.196 -16.828 1.00 96.23 15  A 1 
ATOM   126  C  C   . TYR A 1 15  ? 3.058   -14.820 -17.899 1.00 96.29 15  A 1 
ATOM   127  O  O   . TYR A 1 15  ? 4.057   -15.468 -17.588 1.00 95.37 15  A 1 
ATOM   128  C  CB  . TYR A 1 15  ? 2.867   -13.015 -16.173 1.00 96.53 15  A 1 
ATOM   129  C  CG  . TYR A 1 15  ? 3.176   -11.872 -17.126 1.00 97.08 15  A 1 
ATOM   130  C  CD1 . TYR A 1 15  ? 4.260   -11.932 -17.990 1.00 96.80 15  A 1 
ATOM   131  C  CD2 . TYR A 1 15  ? 2.381   -10.735 -17.154 1.00 96.73 15  A 1 
ATOM   132  C  CE1 . TYR A 1 15  ? 4.540   -10.895 -18.869 1.00 96.57 15  A 1 
ATOM   133  C  CE2 . TYR A 1 15  ? 2.658   -9.687  -18.021 1.00 96.56 15  A 1 
ATOM   134  C  CZ  . TYR A 1 15  ? 3.732   -9.774  -18.881 1.00 96.93 15  A 1 
ATOM   135  O  OH  . TYR A 1 15  ? 4.015   -8.739  -19.742 1.00 96.54 15  A 1 
ATOM   136  N  N   . THR A 1 16  ? 2.711   -14.598 -19.161 1.00 96.61 16  A 1 
ATOM   137  C  CA  . THR A 1 16  ? 3.426   -15.194 -20.278 1.00 96.88 16  A 1 
ATOM   138  C  C   . THR A 1 16  ? 3.866   -14.105 -21.254 1.00 97.23 16  A 1 
ATOM   139  O  O   . THR A 1 16  ? 3.035   -13.358 -21.774 1.00 96.66 16  A 1 
ATOM   140  C  CB  . THR A 1 16  ? 2.556   -16.226 -21.010 1.00 96.31 16  A 1 
ATOM   141  O  OG1 . THR A 1 16  ? 2.159   -17.245 -20.094 1.00 92.73 16  A 1 
ATOM   142  C  CG2 . THR A 1 16  ? 3.312   -16.864 -22.166 1.00 92.74 16  A 1 
ATOM   143  N  N   . VAL A 1 17  ? 5.162   -14.009 -21.507 1.00 96.91 17  A 1 
ATOM   144  C  CA  . VAL A 1 17  ? 5.690   -13.039 -22.455 1.00 96.98 17  A 1 
ATOM   145  C  C   . VAL A 1 17  ? 5.144   -13.343 -23.851 1.00 96.95 17  A 1 
ATOM   146  O  O   . VAL A 1 17  ? 5.107   -14.497 -24.275 1.00 95.71 17  A 1 
ATOM   147  C  CB  . VAL A 1 17  ? 7.233   -13.060 -22.468 1.00 96.28 17  A 1 
ATOM   148  C  CG1 . VAL A 1 17  ? 7.781   -12.066 -23.487 1.00 94.26 17  A 1 
ATOM   149  C  CG2 . VAL A 1 17  ? 7.773   -12.744 -21.075 1.00 94.62 17  A 1 
ATOM   150  N  N   . GLY A 1 18  ? 4.719   -12.297 -24.558 1.00 96.49 18  A 1 
ATOM   151  C  CA  . GLY A 1 18  ? 4.181   -12.456 -25.895 1.00 96.52 18  A 1 
ATOM   152  C  C   . GLY A 1 18  ? 2.713   -12.830 -25.950 1.00 97.04 18  A 1 
ATOM   153  O  O   . GLY A 1 18  ? 2.187   -13.093 -27.033 1.00 95.85 18  A 1 
ATOM   154  N  N   . SER A 1 19  ? 2.043   -12.863 -24.791 1.00 96.76 19  A 1 
ATOM   155  C  CA  . SER A 1 19  ? 0.617   -13.157 -24.739 1.00 96.65 19  A 1 
ATOM   156  C  C   . SER A 1 19  ? -0.202  -11.889 -24.976 1.00 96.58 19  A 1 
ATOM   157  O  O   . SER A 1 19  ? 0.339   -10.807 -25.199 1.00 95.94 19  A 1 
ATOM   158  C  CB  . SER A 1 19  ? 0.257   -13.790 -23.394 1.00 96.29 19  A 1 
ATOM   159  O  OG  . SER A 1 19  ? 0.525   -12.892 -22.331 1.00 94.21 19  A 1 
ATOM   160  N  N   . ASP A 1 20  ? -1.533  -12.041 -24.935 1.00 96.11 20  A 1 
ATOM   161  C  CA  . ASP A 1 20  ? -2.472  -10.963 -25.213 1.00 96.00 20  A 1 
ATOM   162  C  C   . ASP A 1 20  ? -2.800  -10.202 -23.931 1.00 95.69 20  A 1 
ATOM   163  O  O   . ASP A 1 20  ? -3.384  -10.772 -23.010 1.00 94.91 20  A 1 
ATOM   164  C  CB  . ASP A 1 20  ? -3.747  -11.550 -25.829 1.00 95.78 20  A 1 
ATOM   165  C  CG  . ASP A 1 20  ? -4.730  -10.486 -26.292 1.00 95.28 20  A 1 
ATOM   166  O  OD1 . ASP A 1 20  ? -4.496  -9.282  -26.047 1.00 93.60 20  A 1 
ATOM   167  O  OD2 . ASP A 1 20  ? -5.750  -10.860 -26.907 1.00 93.25 20  A 1 
ATOM   168  N  N   . PRO A 1 21  ? -2.449  -8.915  -23.842 1.00 95.52 21  A 1 
ATOM   169  C  CA  . PRO A 1 21  ? -2.783  -8.128  -22.644 1.00 94.41 21  A 1 
ATOM   170  C  C   . PRO A 1 21  ? -4.273  -8.060  -22.356 1.00 93.72 21  A 1 
ATOM   171  O  O   . PRO A 1 21  ? -4.668  -7.897  -21.199 1.00 91.95 21  A 1 
ATOM   172  C  CB  . PRO A 1 21  ? -2.220  -6.742  -22.958 1.00 93.51 21  A 1 
ATOM   173  C  CG  . PRO A 1 21  ? -1.093  -7.005  -23.917 1.00 92.85 21  A 1 
ATOM   174  C  CD  . PRO A 1 21  ? -1.589  -8.146  -24.769 1.00 94.90 21  A 1 
ATOM   175  N  N   . LEU A 1 22  ? -5.117  -8.185  -23.376 1.00 94.58 22  A 1 
ATOM   176  C  CA  . LEU A 1 22  ? -6.558  -8.193  -23.173 1.00 93.61 22  A 1 
ATOM   177  C  C   . LEU A 1 22  ? -7.043  -9.490  -22.544 1.00 93.19 22  A 1 
ATOM   178  O  O   . LEU A 1 22  ? -8.196  -9.579  -22.109 1.00 91.29 22  A 1 
ATOM   179  C  CB  . LEU A 1 22  ? -7.289  -7.953  -24.499 1.00 93.25 22  A 1 
ATOM   180  C  CG  . LEU A 1 22  ? -7.033  -6.590  -25.160 1.00 90.37 22  A 1 
ATOM   181  C  CD1 . LEU A 1 22  ? -7.765  -6.502  -26.491 1.00 86.64 22  A 1 
ATOM   182  C  CD2 . LEU A 1 22  ? -7.470  -5.462  -24.238 1.00 85.80 22  A 1 
ATOM   183  N  N   . LYS A 1 23  ? -6.176  -10.510 -22.469 1.00 93.56 23  A 1 
ATOM   184  C  CA  . LYS A 1 23  ? -6.473  -11.777 -21.808 1.00 93.31 23  A 1 
ATOM   185  C  C   . LYS A 1 23  ? -5.578  -11.966 -20.590 1.00 93.41 23  A 1 
ATOM   186  O  O   . LYS A 1 23  ? -5.076  -13.062 -20.327 1.00 91.95 23  A 1 
ATOM   187  C  CB  . LYS A 1 23  ? -6.335  -12.942 -22.792 1.00 93.25 23  A 1 
ATOM   188  C  CG  . LYS A 1 23  ? -7.318  -12.865 -23.950 1.00 92.21 23  A 1 
ATOM   189  C  CD  . LYS A 1 23  ? -7.234  -14.088 -24.847 1.00 87.21 23  A 1 
ATOM   190  C  CE  . LYS A 1 23  ? -8.270  -14.021 -25.960 1.00 82.09 23  A 1 
ATOM   191  N  NZ  . LYS A 1 23  ? -8.235  -15.213 -26.837 1.00 72.88 23  A 1 
ATOM   192  N  N   . LEU A 1 24  ? -5.375  -10.872 -19.842 1.00 93.83 24  A 1 
ATOM   193  C  CA  . LEU A 1 24  ? -4.629  -10.848 -18.585 1.00 93.54 24  A 1 
ATOM   194  C  C   . LEU A 1 24  ? -3.160  -11.249 -18.741 1.00 94.18 24  A 1 
ATOM   195  O  O   . LEU A 1 24  ? -2.517  -11.636 -17.775 1.00 92.79 24  A 1 
ATOM   196  C  CB  . LEU A 1 24  ? -5.306  -11.724 -17.528 1.00 92.00 24  A 1 
ATOM   197  C  CG  . LEU A 1 24  ? -6.787  -11.440 -17.246 1.00 89.43 24  A 1 
ATOM   198  C  CD1 . LEU A 1 24  ? -7.317  -12.383 -16.168 1.00 86.05 24  A 1 
ATOM   199  C  CD2 . LEU A 1 24  ? -6.995  -9.990  -16.833 1.00 84.88 24  A 1 
ATOM   200  N  N   . CYS A 1 25  ? -2.625  -11.143 -19.963 1.00 94.83 25  A 1 
ATOM   201  C  CA  . CYS A 1 25  ? -1.246  -11.533 -20.254 1.00 95.32 25  A 1 
ATOM   202  C  C   . CYS A 1 25  ? -0.976  -13.003 -19.928 1.00 95.24 25  A 1 
ATOM   203  O  O   . CYS A 1 25  ? 0.127   -13.363 -19.508 1.00 94.21 25  A 1 
ATOM   204  C  CB  . CYS A 1 25  ? -0.256  -10.625 -19.516 1.00 95.35 25  A 1 
ATOM   205  S  SG  . CYS A 1 25  ? -0.372  -8.874  -19.954 1.00 95.07 25  A 1 
ATOM   206  N  N   . ARG A 1 26  ? -1.981  -13.848 -20.130 1.00 95.29 26  A 1 
ATOM   207  C  CA  . ARG A 1 26  ? -1.853  -15.281 -19.849 1.00 94.73 26  A 1 
ATOM   208  C  C   . ARG A 1 26  ? -2.063  -16.152 -21.079 1.00 94.86 26  A 1 
ATOM   209  O  O   . ARG A 1 26  ? -1.484  -17.228 -21.177 1.00 92.86 26  A 1 
ATOM   210  C  CB  . ARG A 1 26  ? -2.857  -15.697 -18.772 1.00 93.48 26  A 1 
ATOM   211  C  CG  . ARG A 1 26  ? -2.630  -15.053 -17.426 1.00 91.91 26  A 1 
ATOM   212  C  CD  . ARG A 1 26  ? -3.677  -15.513 -16.424 1.00 89.72 26  A 1 
ATOM   213  N  NE  . ARG A 1 26  ? -3.406  -15.016 -15.088 1.00 87.13 26  A 1 
ATOM   214  C  CZ  . ARG A 1 26  ? -4.144  -15.274 -14.024 1.00 85.17 26  A 1 
ATOM   215  N  NH1 . ARG A 1 26  ? -5.226  -16.030 -14.125 1.00 81.62 26  A 1 
ATOM   216  N  NH2 . ARG A 1 26  ? -3.812  -14.782 -12.839 1.00 79.51 26  A 1 
ATOM   217  N  N   . GLU A 1 27  ? -2.903  -15.694 -22.008 1.00 94.81 27  A 1 
ATOM   218  C  CA  . GLU A 1 27  ? -3.310  -16.500 -23.152 1.00 94.89 27  A 1 
ATOM   219  C  C   . GLU A 1 27  ? -3.166  -15.717 -24.447 1.00 95.78 27  A 1 
ATOM   220  O  O   . GLU A 1 27  ? -2.914  -14.510 -24.449 1.00 94.23 27  A 1 
ATOM   221  C  CB  . GLU A 1 27  ? -4.773  -16.952 -22.993 1.00 92.16 27  A 1 
ATOM   222  C  CG  . GLU A 1 27  ? -5.058  -17.708 -21.713 1.00 84.67 27  A 1 
ATOM   223  C  CD  . GLU A 1 27  ? -6.541  -18.032 -21.535 1.00 83.31 27  A 1 
ATOM   224  O  OE1 . GLU A 1 27  ? -7.327  -17.777 -22.475 1.00 76.89 27  A 1 
ATOM   225  O  OE2 . GLU A 1 27  ? -6.905  -18.547 -20.472 1.00 76.70 27  A 1 
ATOM   226  N  N   . GLY A 1 28  ? -3.326  -16.420 -25.567 1.00 94.55 28  A 1 
ATOM   227  C  CA  . GLY A 1 28  ? -3.343  -15.787 -26.870 1.00 95.58 28  A 1 
ATOM   228  C  C   . GLY A 1 28  ? -1.982  -15.299 -27.317 1.00 96.55 28  A 1 
ATOM   229  O  O   . GLY A 1 28  ? -0.947  -15.640 -26.750 1.00 94.99 28  A 1 
ATOM   230  N  N   . LYS A 1 29  ? -1.999  -14.474 -28.368 1.00 96.48 29  A 1 
ATOM   231  C  CA  . LYS A 1 29  ? -0.801  -13.891 -28.951 1.00 96.51 29  A 1 
ATOM   232  C  C   . LYS A 1 29  ? -0.897  -12.375 -28.873 1.00 96.51 29  A 1 
ATOM   233  O  O   . LYS A 1 29  ? -1.952  -11.803 -29.151 1.00 93.85 29  A 1 
ATOM   234  C  CB  . LYS A 1 29  ? -0.653  -14.320 -30.416 1.00 95.23 29  A 1 
ATOM   235  C  CG  . LYS A 1 29  ? -0.549  -15.827 -30.634 1.00 85.23 29  A 1 
ATOM   236  C  CD  . LYS A 1 29  ? 0.887   -16.293 -30.644 1.00 78.51 29  A 1 
ATOM   237  C  CE  . LYS A 1 29  ? 0.985   -17.745 -31.050 1.00 68.81 29  A 1 
ATOM   238  N  NZ  . LYS A 1 29  ? 2.399   -18.194 -31.224 1.00 59.65 29  A 1 
ATOM   239  N  N   . GLY A 1 30  ? 0.201   -11.740 -28.493 1.00 95.99 30  A 1 
ATOM   240  C  CA  . GLY A 1 30  ? 0.217   -10.295 -28.384 1.00 95.58 30  A 1 
ATOM   241  C  C   . GLY A 1 30  ? 1.605   -9.783  -28.070 1.00 95.99 30  A 1 
ATOM   242  O  O   . GLY A 1 30  ? 2.600   -10.433 -28.367 1.00 94.16 30  A 1 
ATOM   243  N  N   . ASN A 1 31  ? 1.659   -8.606  -27.446 1.00 95.34 31  A 1 
ATOM   244  C  CA  . ASN A 1 31  ? 2.929   -7.947  -27.173 1.00 94.44 31  A 1 
ATOM   245  C  C   . ASN A 1 31  ? 3.161   -7.717  -25.677 1.00 95.02 31  A 1 
ATOM   246  O  O   . ASN A 1 31  ? 3.774   -6.728  -25.288 1.00 93.23 31  A 1 
ATOM   247  C  CB  . ASN A 1 31  ? 3.017   -6.629  -27.953 1.00 91.41 31  A 1 
ATOM   248  C  CG  . ASN A 1 31  ? 1.811   -5.735  -27.752 1.00 86.02 31  A 1 
ATOM   249  O  OD1 . ASN A 1 31  ? 1.024   -5.933  -26.827 1.00 74.49 31  A 1 
ATOM   250  N  ND2 . ASN A 1 31  ? 1.656   -4.747  -28.619 1.00 78.20 31  A 1 
ATOM   251  N  N   . ALA A 1 32  ? 2.676   -8.624  -24.833 1.00 95.74 32  A 1 
ATOM   252  C  CA  . ALA A 1 32  ? 2.970   -8.572  -23.407 1.00 96.04 32  A 1 
ATOM   253  C  C   . ALA A 1 32  ? 4.484   -8.608  -23.209 1.00 96.14 32  A 1 
ATOM   254  O  O   . ALA A 1 32  ? 5.167   -9.509  -23.698 1.00 95.32 32  A 1 
ATOM   255  C  CB  . ALA A 1 32  ? 2.298   -9.734  -22.683 1.00 95.84 32  A 1 
ATOM   256  N  N   . GLY A 1 33  ? 5.018   -7.617  -22.486 1.00 95.98 33  A 1 
ATOM   257  C  CA  . GLY A 1 33  ? 6.452   -7.429  -22.372 1.00 95.76 33  A 1 
ATOM   258  C  C   . GLY A 1 33  ? 7.131   -8.369  -21.385 1.00 96.42 33  A 1 
ATOM   259  O  O   . GLY A 1 33  ? 6.483   -9.021  -20.564 1.00 95.92 33  A 1 
ATOM   260  N  N   . LYS A 1 34  ? 8.461   -8.414  -21.464 1.00 96.35 34  A 1 
ATOM   261  C  CA  . LYS A 1 34  ? 9.246   -9.304  -20.608 1.00 96.45 34  A 1 
ATOM   262  C  C   . LYS A 1 34  ? 9.038   -9.023  -19.122 1.00 96.91 34  A 1 
ATOM   263  O  O   . LYS A 1 34  ? 8.945   -9.952  -18.317 1.00 96.52 34  A 1 
ATOM   264  C  CB  . LYS A 1 34  ? 10.734  -9.195  -20.948 1.00 95.80 34  A 1 
ATOM   265  C  CG  . LYS A 1 34  ? 11.639  -10.043 -20.062 1.00 92.40 34  A 1 
ATOM   266  C  CD  . LYS A 1 34  ? 13.103  -9.921  -20.466 1.00 88.24 34  A 1 
ATOM   267  C  CE  . LYS A 1 34  ? 13.992  -10.772 -19.560 1.00 81.75 34  A 1 
ATOM   268  N  NZ  . LYS A 1 34  ? 15.428  -10.669 -19.927 1.00 73.12 34  A 1 
ATOM   269  N  N   . TYR A 1 35  ? 8.962   -7.733  -18.750 1.00 97.24 35  A 1 
ATOM   270  C  CA  . TYR A 1 35  ? 8.888   -7.329  -17.347 1.00 97.40 35  A 1 
ATOM   271  C  C   . TYR A 1 35  ? 7.496   -6.883  -16.920 1.00 97.48 35  A 1 
ATOM   272  O  O   . TYR A 1 35  ? 7.326   -6.385  -15.801 1.00 96.11 35  A 1 
ATOM   273  C  CB  . TYR A 1 35  ? 9.907   -6.221  -17.066 1.00 97.45 35  A 1 
ATOM   274  C  CG  . TYR A 1 35  ? 11.340  -6.681  -17.204 1.00 97.48 35  A 1 
ATOM   275  C  CD1 . TYR A 1 35  ? 11.939  -7.452  -16.215 1.00 96.80 35  A 1 
ATOM   276  C  CD2 . TYR A 1 35  ? 12.092  -6.345  -18.320 1.00 96.78 35  A 1 
ATOM   277  C  CE1 . TYR A 1 35  ? 13.253  -7.879  -16.333 1.00 96.29 35  A 1 
ATOM   278  C  CE2 . TYR A 1 35  ? 13.414  -6.763  -18.445 1.00 96.39 35  A 1 
ATOM   279  C  CZ  . TYR A 1 35  ? 13.981  -7.532  -17.452 1.00 96.54 35  A 1 
ATOM   280  O  OH  . TYR A 1 35  ? 15.276  -7.954  -17.569 1.00 95.50 35  A 1 
ATOM   281  N  N   . GLY A 1 36  ? 6.499   -7.063  -17.782 1.00 97.02 36  A 1 
ATOM   282  C  CA  . GLY A 1 36  ? 5.143   -6.704  -17.433 1.00 96.81 36  A 1 
ATOM   283  C  C   . GLY A 1 36  ? 4.433   -5.931  -18.522 1.00 96.89 36  A 1 
ATOM   284  O  O   . GLY A 1 36  ? 4.970   -5.689  -19.605 1.00 95.87 36  A 1 
ATOM   285  N  N   . ASP A 1 37  ? 3.192   -5.551  -18.207 1.00 96.32 37  A 1 
ATOM   286  C  CA  . ASP A 1 37  ? 2.338   -4.806  -19.113 1.00 96.17 37  A 1 
ATOM   287  C  C   . ASP A 1 37  ? 1.404   -3.948  -18.268 1.00 95.93 37  A 1 
ATOM   288  O  O   . ASP A 1 37  ? 0.924   -4.407  -17.229 1.00 94.89 37  A 1 
ATOM   289  C  CB  . ASP A 1 37  ? 1.532   -5.756  -20.009 1.00 95.57 37  A 1 
ATOM   290  C  CG  . ASP A 1 37  ? 0.829   -5.041  -21.138 1.00 94.70 37  A 1 
ATOM   291  O  OD1 . ASP A 1 37  ? -0.198  -4.373  -20.873 1.00 91.71 37  A 1 
ATOM   292  O  OD2 . ASP A 1 37  ? 1.293   -5.145  -22.285 1.00 91.12 37  A 1 
ATOM   293  N  N   . TYR A 1 38  ? 1.153   -2.715  -18.707 1.00 95.15 38  A 1 
ATOM   294  C  CA  . TYR A 1 38  ? 0.328   -1.804  -17.923 1.00 94.42 38  A 1 
ATOM   295  C  C   . TYR A 1 38  ? -1.143  -2.225  -17.838 1.00 93.48 38  A 1 
ATOM   296  O  O   . TYR A 1 38  ? -1.923  -1.585  -17.127 1.00 90.48 38  A 1 
ATOM   297  C  CB  . TYR A 1 38  ? 0.439   -0.381  -18.482 1.00 94.00 38  A 1 
ATOM   298  C  CG  . TYR A 1 38  ? 1.786   0.263   -18.216 1.00 94.43 38  A 1 
ATOM   299  C  CD1 . TYR A 1 38  ? 2.240   0.464   -16.914 1.00 93.50 38  A 1 
ATOM   300  C  CD2 . TYR A 1 38  ? 2.604   0.675   -19.258 1.00 93.65 38  A 1 
ATOM   301  C  CE1 . TYR A 1 38  ? 3.472   1.051   -16.664 1.00 93.17 38  A 1 
ATOM   302  C  CE2 . TYR A 1 38  ? 3.839   1.269   -19.020 1.00 93.05 38  A 1 
ATOM   303  C  CZ  . TYR A 1 38  ? 4.264   1.449   -17.717 1.00 93.69 38  A 1 
ATOM   304  O  OH  . TYR A 1 38  ? 5.481   2.034   -17.466 1.00 92.28 38  A 1 
ATOM   305  N  N   . SER A 1 39  ? -1.512  -3.287  -18.537 1.00 94.02 39  A 1 
ATOM   306  C  CA  . SER A 1 39  ? -2.859  -3.847  -18.459 1.00 93.45 39  A 1 
ATOM   307  C  C   . SER A 1 39  ? -2.927  -5.115  -17.613 1.00 93.88 39  A 1 
ATOM   308  O  O   . SER A 1 39  ? -3.996  -5.711  -17.489 1.00 91.08 39  A 1 
ATOM   309  C  CB  . SER A 1 39  ? -3.395  -4.153  -19.866 1.00 91.87 39  A 1 
ATOM   310  O  OG  . SER A 1 39  ? -3.437  -2.984  -20.663 1.00 84.18 39  A 1 
ATOM   311  N  N   . CYS A 1 40  ? -1.802  -5.536  -17.031 1.00 95.36 40  A 1 
ATOM   312  C  CA  . CYS A 1 40  ? -1.715  -6.817  -16.343 1.00 95.68 40  A 1 
ATOM   313  C  C   . CYS A 1 40  ? -1.033  -6.695  -14.984 1.00 95.85 40  A 1 
ATOM   314  O  O   . CYS A 1 40  ? -0.384  -5.687  -14.686 1.00 94.84 40  A 1 
ATOM   315  C  CB  . CYS A 1 40  ? -0.961  -7.827  -17.212 1.00 95.48 40  A 1 
ATOM   316  S  SG  . CYS A 1 40  ? -1.739  -8.143  -18.818 1.00 94.93 40  A 1 
ATOM   317  N  N   . ASP A 1 41  ? -1.179  -7.733  -14.151 1.00 96.40 41  A 1 
ATOM   318  C  CA  . ASP A 1 41  ? -0.493  -7.808  -12.867 1.00 96.60 41  A 1 
ATOM   319  C  C   . ASP A 1 41  ? 0.990   -8.126  -13.059 1.00 96.97 41  A 1 
ATOM   320  O  O   . ASP A 1 41  ? 1.421   -8.554  -14.126 1.00 95.95 41  A 1 
ATOM   321  C  CB  . ASP A 1 41  ? -1.152  -8.838  -11.958 1.00 95.92 41  A 1 
ATOM   322  C  CG  . ASP A 1 41  ? -2.406  -8.311  -11.275 1.00 95.06 41  A 1 
ATOM   323  O  OD1 . ASP A 1 41  ? -2.493  -7.091  -11.044 1.00 92.43 41  A 1 
ATOM   324  O  OD2 . ASP A 1 41  ? -3.293  -9.125  -10.948 1.00 91.85 41  A 1 
ATOM   325  N  N   . ALA A 1 42  ? 1.764   -7.928  -11.994 1.00 97.11 42  A 1 
ATOM   326  C  CA  . ALA A 1 42  ? 3.217   -8.058  -12.044 1.00 97.40 42  A 1 
ATOM   327  C  C   . ALA A 1 42  ? 3.667   -9.504  -12.274 1.00 97.35 42  A 1 
ATOM   328  O  O   . ALA A 1 42  ? 2.994   -10.447 -11.869 1.00 96.43 42  A 1 
ATOM   329  C  CB  . ALA A 1 42  ? 3.837   -7.512  -10.765 1.00 97.01 42  A 1 
ATOM   330  N  N   . ASN A 1 43  ? 4.836   -9.665  -12.911 1.00 97.32 43  A 1 
ATOM   331  C  CA  . ASN A 1 43  ? 5.388   -10.987 -13.176 1.00 97.37 43  A 1 
ATOM   332  C  C   . ASN A 1 43  ? 6.668   -11.239 -12.378 1.00 97.73 43  A 1 
ATOM   333  O  O   . ASN A 1 43  ? 7.222   -10.332 -11.748 1.00 97.09 43  A 1 
ATOM   334  C  CB  . ASN A 1 43  ? 5.609   -11.205 -14.683 1.00 96.29 43  A 1 
ATOM   335  C  CG  . ASN A 1 43  ? 6.771   -10.407 -15.249 1.00 96.54 43  A 1 
ATOM   336  O  OD1 . ASN A 1 43  ? 7.417   -9.616  -14.574 1.00 91.63 43  A 1 
ATOM   337  N  ND2 . ASN A 1 43  ? 7.064   -10.639 -16.524 1.00 92.18 43  A 1 
ATOM   338  N  N   . MET A 1 44  ? 7.144   -12.478 -12.401 1.00 97.72 44  A 1 
ATOM   339  C  CA  . MET A 1 44  ? 8.293   -12.871 -11.594 1.00 97.74 44  A 1 
ATOM   340  C  C   . MET A 1 44  ? 9.589   -12.215 -12.070 1.00 98.01 44  A 1 
ATOM   341  O  O   . MET A 1 44  ? 10.463  -11.905 -11.257 1.00 97.74 44  A 1 
ATOM   342  C  CB  . MET A 1 44  ? 8.443   -14.393 -11.579 1.00 96.93 44  A 1 
ATOM   343  C  CG  . MET A 1 44  ? 9.547   -14.902 -10.662 1.00 91.70 44  A 1 
ATOM   344  S  SD  . MET A 1 44  ? 9.311   -14.419 -8.932  1.00 87.80 44  A 1 
ATOM   345  C  CE  . MET A 1 44  ? 7.902   -15.418 -8.483  1.00 78.58 44  A 1 
ATOM   346  N  N   . ALA A 1 45  ? 9.739   -11.999 -13.371 1.00 97.84 45  A 1 
ATOM   347  C  CA  . ALA A 1 45  ? 10.943  -11.358 -13.896 1.00 97.92 45  A 1 
ATOM   348  C  C   . ALA A 1 45  ? 11.112  -9.965  -13.295 1.00 98.12 45  A 1 
ATOM   349  O  O   . ALA A 1 45  ? 12.228  -9.564  -12.929 1.00 97.81 45  A 1 
ATOM   350  C  CB  . ALA A 1 45  ? 10.878  -11.280 -15.418 1.00 97.55 45  A 1 
ATOM   351  N  N   . LEU A 1 46  ? 10.017  -9.221  -13.183 1.00 98.11 46  A 1 
ATOM   352  C  CA  . LEU A 1 46  ? 10.048  -7.904  -12.563 1.00 98.34 46  A 1 
ATOM   353  C  C   . LEU A 1 46  ? 10.444  -8.002  -11.091 1.00 98.43 46  A 1 
ATOM   354  O  O   . LEU A 1 46  ? 11.289  -7.234  -10.616 1.00 98.34 46  A 1 
ATOM   355  C  CB  . LEU A 1 46  ? 8.680   -7.220  -12.699 1.00 98.24 46  A 1 
ATOM   356  C  CG  . LEU A 1 46  ? 8.555   -5.847  -12.025 1.00 97.90 46  A 1 
ATOM   357  C  CD1 . LEU A 1 46  ? 9.393   -4.819  -12.760 1.00 97.26 46  A 1 
ATOM   358  C  CD2 . LEU A 1 46  ? 7.100   -5.419  -11.970 1.00 97.12 46  A 1 
ATOM   359  N  N   . LEU A 1 47  ? 9.855   -8.945  -10.360 1.00 98.22 47  A 1 
ATOM   360  C  CA  . LEU A 1 47  ? 10.158  -9.105  -8.936  1.00 98.23 47  A 1 
ATOM   361  C  C   . LEU A 1 47  ? 11.609  -9.511  -8.712  1.00 98.37 47  A 1 
ATOM   362  O  O   . LEU A 1 47  ? 12.245  -9.023  -7.776  1.00 98.01 47  A 1 
ATOM   363  C  CB  . LEU A 1 47  ? 9.219   -10.131 -8.295  1.00 97.51 47  A 1 
ATOM   364  C  CG  . LEU A 1 47  ? 7.782   -9.678  -8.075  1.00 91.81 47  A 1 
ATOM   365  C  CD1 . LEU A 1 47  ? 7.003   -10.766 -7.349  1.00 87.72 47  A 1 
ATOM   366  C  CD2 . LEU A 1 47  ? 7.739   -8.386  -7.273  1.00 88.06 47  A 1 
ATOM   367  N  N   . ASP A 1 48  ? 12.140  -10.397 -9.552  1.00 98.27 48  A 1 
ATOM   368  C  CA  . ASP A 1 48  ? 13.546  -10.779 -9.441  1.00 98.19 48  A 1 
ATOM   369  C  C   . ASP A 1 48  ? 14.447  -9.555  -9.584  1.00 98.32 48  A 1 
ATOM   370  O  O   . ASP A 1 48  ? 15.411  -9.390  -8.839  1.00 98.11 48  A 1 
ATOM   371  C  CB  . ASP A 1 48  ? 13.909  -11.826 -10.503 1.00 97.68 48  A 1 
ATOM   372  C  CG  . ASP A 1 48  ? 13.336  -13.198 -10.190 1.00 92.81 48  A 1 
ATOM   373  O  OD1 . ASP A 1 48  ? 12.963  -13.456 -9.027  1.00 89.62 48  A 1 
ATOM   374  O  OD2 . ASP A 1 48  ? 13.273  -14.033 -11.121 1.00 88.59 48  A 1 
ATOM   375  N  N   . SER A 1 49  ? 14.122  -8.667  -10.527 1.00 98.26 49  A 1 
ATOM   376  C  CA  . SER A 1 49  ? 14.898  -7.445  -10.718 1.00 98.28 49  A 1 
ATOM   377  C  C   . SER A 1 49  ? 14.744  -6.501  -9.532  1.00 98.58 49  A 1 
ATOM   378  O  O   . SER A 1 49  ? 15.697  -5.815  -9.155  1.00 98.26 49  A 1 
ATOM   379  C  CB  . SER A 1 49  ? 14.488  -6.757  -12.029 1.00 97.51 49  A 1 
ATOM   380  O  OG  . SER A 1 49  ? 13.245  -6.098  -11.905 1.00 91.17 49  A 1 
ATOM   381  N  N   . LEU A 1 50  ? 13.555  -6.476  -8.917  1.00 98.49 50  A 1 
ATOM   382  C  CA  . LEU A 1 50  ? 13.306  -5.613  -7.765  1.00 98.65 50  A 1 
ATOM   383  C  C   . LEU A 1 50  ? 14.093  -6.079  -6.546  1.00 98.63 50  A 1 
ATOM   384  O  O   . LEU A 1 50  ? 14.685  -5.266  -5.830  1.00 98.60 50  A 1 
ATOM   385  C  CB  . LEU A 1 50  ? 11.810  -5.563  -7.448  1.00 98.58 50  A 1 
ATOM   386  C  CG  . LEU A 1 50  ? 11.412  -4.750  -6.212  1.00 98.27 50  A 1 
ATOM   387  C  CD1 . LEU A 1 50  ? 11.890  -3.312  -6.329  1.00 97.75 50  A 1 
ATOM   388  C  CD2 . LEU A 1 50  ? 9.905   -4.793  -6.009  1.00 97.63 50  A 1 
ATOM   389  N  N   . VAL A 1 51  ? 14.108  -7.391  -6.298  1.00 98.66 51  A 1 
ATOM   390  C  CA  . VAL A 1 51  ? 14.865  -7.941  -5.177  1.00 98.68 51  A 1 
ATOM   391  C  C   . VAL A 1 51  ? 16.334  -7.556  -5.299  1.00 98.67 51  A 1 
ATOM   392  O  O   . VAL A 1 51  ? 16.958  -7.097  -4.330  1.00 98.44 51  A 1 
ATOM   393  C  CB  . VAL A 1 51  ? 14.704  -9.473  -5.102  1.00 98.35 51  A 1 
ATOM   394  C  CG1 . VAL A 1 51  ? 15.667  -10.072 -4.085  1.00 97.48 51  A 1 
ATOM   395  C  CG2 . VAL A 1 51  ? 13.271  -9.837  -4.739  1.00 97.65 51  A 1 
ATOM   396  N  N   . LYS A 1 52  ? 16.904  -7.724  -6.497  1.00 98.59 52  A 1 
ATOM   397  C  CA  . LYS A 1 52  ? 18.297  -7.370  -6.720  1.00 98.44 52  A 1 
ATOM   398  C  C   . LYS A 1 52  ? 18.523  -5.876  -6.511  1.00 98.46 52  A 1 
ATOM   399  O  O   . LYS A 1 52  ? 19.518  -5.466  -5.899  1.00 98.16 52  A 1 
ATOM   400  C  CB  . LYS A 1 52  ? 18.734  -7.785  -8.132  1.00 98.00 52  A 1 
ATOM   401  C  CG  . LYS A 1 52  ? 18.806  -9.288  -8.335  1.00 91.82 52  A 1 
ATOM   402  C  CD  . LYS A 1 52  ? 19.212  -9.645  -9.758  1.00 88.30 52  A 1 
ATOM   403  C  CE  . LYS A 1 52  ? 19.272  -11.141 -9.957  1.00 78.02 52  A 1 
ATOM   404  N  NZ  . LYS A 1 52  ? 19.627  -11.517 -11.362 1.00 69.42 52  A 1 
ATOM   405  N  N   . PHE A 1 53  ? 17.604  -5.039  -6.994  1.00 98.58 53  A 1 
ATOM   406  C  CA  . PHE A 1 53  ? 17.736  -3.595  -6.854  1.00 98.64 53  A 1 
ATOM   407  C  C   . PHE A 1 53  ? 17.727  -3.176  -5.386  1.00 98.67 53  A 1 
ATOM   408  O  O   . PHE A 1 53  ? 18.567  -2.385  -4.951  1.00 98.43 53  A 1 
ATOM   409  C  CB  . PHE A 1 53  ? 16.623  -2.871  -7.615  1.00 98.55 53  A 1 
ATOM   410  C  CG  . PHE A 1 53  ? 16.661  -1.372  -7.452  1.00 98.50 53  A 1 
ATOM   411  C  CD1 . PHE A 1 53  ? 17.571  -0.610  -8.167  1.00 98.09 53  A 1 
ATOM   412  C  CD2 . PHE A 1 53  ? 15.802  -0.734  -6.576  1.00 98.09 53  A 1 
ATOM   413  C  CE1 . PHE A 1 53  ? 17.624  0.758   -8.020  1.00 97.62 53  A 1 
ATOM   414  C  CE2 . PHE A 1 53  ? 15.848  0.638   -6.413  1.00 97.61 53  A 1 
ATOM   415  C  CZ  . PHE A 1 53  ? 16.756  1.388   -7.136  1.00 97.69 53  A 1 
ATOM   416  N  N   . ILE A 1 54  ? 16.773  -3.699  -4.606  1.00 98.62 54  A 1 
ATOM   417  C  CA  . ILE A 1 54  ? 16.666  -3.350  -3.194  1.00 98.62 54  A 1 
ATOM   418  C  C   . ILE A 1 54  ? 17.934  -3.749  -2.445  1.00 98.53 54  A 1 
ATOM   419  O  O   . ILE A 1 54  ? 18.493  -2.959  -1.685  1.00 98.32 54  A 1 
ATOM   420  C  CB  . ILE A 1 54  ? 15.426  -3.998  -2.562  1.00 98.71 54  A 1 
ATOM   421  C  CG1 . ILE A 1 54  ? 14.148  -3.368  -3.129  1.00 98.43 54  A 1 
ATOM   422  C  CG2 . ILE A 1 54  ? 15.455  -3.852  -1.032  1.00 98.47 54  A 1 
ATOM   423  C  CD1 . ILE A 1 54  ? 12.864  -4.061  -2.695  1.00 97.95 54  A 1 
ATOM   424  N  N   . LYS A 1 55  ? 18.409  -4.979  -2.666  1.00 98.41 55  A 1 
ATOM   425  C  CA  . LYS A 1 55  ? 19.582  -5.466  -1.943  1.00 98.09 55  A 1 
ATOM   426  C  C   . LYS A 1 55  ? 20.838  -4.681  -2.298  1.00 97.86 55  A 1 
ATOM   427  O  O   . LYS A 1 55  ? 21.704  -4.482  -1.448  1.00 96.82 55  A 1 
ATOM   428  C  CB  . LYS A 1 55  ? 19.772  -6.968  -2.211  1.00 97.44 55  A 1 
ATOM   429  C  CG  . LYS A 1 55  ? 18.636  -7.823  -1.648  1.00 95.52 55  A 1 
ATOM   430  C  CD  . LYS A 1 55  ? 18.759  -9.291  -2.025  1.00 93.04 55  A 1 
ATOM   431  C  CE  . LYS A 1 55  ? 19.674  -10.035 -1.084  1.00 89.12 55  A 1 
ATOM   432  N  NZ  . LYS A 1 55  ? 19.590  -11.515 -1.286  1.00 85.71 55  A 1 
ATOM   433  N  N   . ARG A 1 56  ? 20.924  -4.200  -3.543  1.00 98.19 56  A 1 
ATOM   434  C  CA  . ARG A 1 56  ? 22.082  -3.418  -3.973  1.00 97.87 56  A 1 
ATOM   435  C  C   . ARG A 1 56  ? 22.013  -1.964  -3.536  1.00 97.82 56  A 1 
ATOM   436  O  O   . ARG A 1 56  ? 23.014  -1.249  -3.610  1.00 96.92 56  A 1 
ATOM   437  C  CB  . ARG A 1 56  ? 22.229  -3.487  -5.499  1.00 97.08 56  A 1 
ATOM   438  C  CG  . ARG A 1 56  ? 22.681  -4.842  -6.002  1.00 86.82 56  A 1 
ATOM   439  C  CD  . ARG A 1 56  ? 22.651  -4.909  -7.520  1.00 85.63 56  A 1 
ATOM   440  N  NE  . ARG A 1 56  ? 23.087  -6.211  -8.015  1.00 76.83 56  A 1 
ATOM   441  C  CZ  . ARG A 1 56  ? 23.031  -6.589  -9.284  1.00 71.27 56  A 1 
ATOM   442  N  NH1 . ARG A 1 56  ? 22.566  -5.771  -10.208 1.00 63.46 56  A 1 
ATOM   443  N  NH2 . ARG A 1 56  ? 23.446  -7.805  -9.636  1.00 63.84 56  A 1 
ATOM   444  N  N   . ASN A 1 57  ? 20.845  -1.507  -3.077  1.00 98.14 57  A 1 
ATOM   445  C  CA  . ASN A 1 57  ? 20.645  -0.120  -2.678  1.00 98.05 57  A 1 
ATOM   446  C  C   . ASN A 1 57  ? 20.226  -0.001  -1.213  1.00 97.91 57  A 1 
ATOM   447  O  O   . ASN A 1 57  ? 19.489  0.914   -0.840  1.00 97.05 57  A 1 
ATOM   448  C  CB  . ASN A 1 57  ? 19.629  0.556   -3.598  1.00 97.95 57  A 1 
ATOM   449  C  CG  . ASN A 1 57  ? 20.177  0.785   -4.990  1.00 97.09 57  A 1 
ATOM   450  O  OD1 . ASN A 1 57  ? 20.786  1.821   -5.267  1.00 89.06 57  A 1 
ATOM   451  N  ND2 . ASN A 1 57  ? 19.988  -0.183  -5.868  1.00 88.82 57  A 1 
ATOM   452  N  N   . THR A 1 58  ? 20.707  -0.925  -0.387  1.00 98.06 58  A 1 
ATOM   453  C  CA  . THR A 1 58  ? 20.428  -0.930  1.037   1.00 97.86 58  A 1 
ATOM   454  C  C   . THR A 1 58  ? 21.741  -0.845  1.815   1.00 97.36 58  A 1 
ATOM   455  O  O   . THR A 1 58  ? 22.611  -1.698  1.644   1.00 95.17 58  A 1 
ATOM   456  C  CB  . THR A 1 58  ? 19.660  -2.191  1.446   1.00 97.46 58  A 1 
ATOM   457  O  OG1 . THR A 1 58  ? 18.403  -2.230  0.778   1.00 93.86 58  A 1 
ATOM   458  C  CG2 . THR A 1 58  ? 19.415  -2.212  2.955   1.00 95.04 58  A 1 
ATOM   459  N  N   . ASP A 1 59  ? 21.869  0.185   2.660   1.00 96.49 59  A 1 
ATOM   460  C  CA  . ASP A 1 59  ? 23.030  0.339   3.519   1.00 95.21 59  A 1 
ATOM   461  C  C   . ASP A 1 59  ? 22.899  -0.532  4.762   1.00 95.10 59  A 1 
ATOM   462  O  O   . ASP A 1 59  ? 21.881  -1.182  4.994   1.00 91.45 59  A 1 
ATOM   463  C  CB  . ASP A 1 59  ? 23.207  1.809   3.910   1.00 92.36 59  A 1 
ATOM   464  C  CG  . ASP A 1 59  ? 23.569  2.691   2.725   1.00 83.28 59  A 1 
ATOM   465  O  OD1 . ASP A 1 59  ? 24.301  2.221   1.828   1.00 77.80 59  A 1 
ATOM   466  O  OD2 . ASP A 1 59  ? 23.129  3.858   2.695   1.00 77.75 59  A 1 
ATOM   467  N  N   . VAL A 1 60  ? 23.954  -0.542  5.596   1.00 94.50 60  A 1 
ATOM   468  C  CA  . VAL A 1 60  ? 23.974  -1.348  6.811   1.00 93.73 60  A 1 
ATOM   469  C  C   . VAL A 1 60  ? 22.757  -1.050  7.698   1.00 94.33 60  A 1 
ATOM   470  O  O   . VAL A 1 60  ? 22.127  -1.958  8.228   1.00 91.55 60  A 1 
ATOM   471  C  CB  . VAL A 1 60  ? 25.280  -1.117  7.598   1.00 91.60 60  A 1 
ATOM   472  C  CG1 . VAL A 1 60  ? 25.246  -1.845  8.926   1.00 80.96 60  A 1 
ATOM   473  C  CG2 . VAL A 1 60  ? 26.474  -1.574  6.776   1.00 81.41 60  A 1 
ATOM   474  N  N   . ASN A 1 61  ? 22.419  0.237   7.834   1.00 94.68 61  A 1 
ATOM   475  C  CA  . ASN A 1 61  ? 21.291  0.655   8.655   1.00 95.26 61  A 1 
ATOM   476  C  C   . ASN A 1 61  ? 20.008  0.847   7.847   1.00 96.36 61  A 1 
ATOM   477  O  O   . ASN A 1 61  ? 19.121  1.601   8.245   1.00 94.28 61  A 1 
ATOM   478  C  CB  . ASN A 1 61  ? 21.638  1.938   9.418   1.00 92.36 61  A 1 
ATOM   479  C  CG  . ASN A 1 61  ? 22.716  1.721   10.453  1.00 85.59 61  A 1 
ATOM   480  O  OD1 . ASN A 1 61  ? 22.825  0.653   11.050  1.00 75.49 61  A 1 
ATOM   481  N  ND2 . ASN A 1 61  ? 23.533  2.738   10.683  1.00 74.94 61  A 1 
ATOM   482  N  N   . GLY A 1 62  ? 19.900  0.161   6.691   1.00 96.51 62  A 1 
ATOM   483  C  CA  . GLY A 1 62  ? 18.724  0.257   5.845   1.00 97.33 62  A 1 
ATOM   484  C  C   . GLY A 1 62  ? 18.013  -1.066  5.620   1.00 98.07 62  A 1 
ATOM   485  O  O   . GLY A 1 62  ? 17.124  -1.149  4.770   1.00 97.36 62  A 1 
ATOM   486  N  N   . LYS A 1 63  ? 18.410  -2.108  6.364   1.00 98.03 63  A 1 
ATOM   487  C  CA  . LYS A 1 63  ? 17.819  -3.440  6.200   1.00 98.14 63  A 1 
ATOM   488  C  C   . LYS A 1 63  ? 16.513  -3.546  6.982   1.00 98.20 63  A 1 
ATOM   489  O  O   . LYS A 1 63  ? 16.368  -4.348  7.912   1.00 97.86 63  A 1 
ATOM   490  C  CB  . LYS A 1 63  ? 18.819  -4.518  6.624   1.00 97.73 63  A 1 
ATOM   491  C  CG  . LYS A 1 63  ? 20.057  -4.573  5.750   1.00 96.39 63  A 1 
ATOM   492  C  CD  . LYS A 1 63  ? 20.999  -5.676  6.184   1.00 93.68 63  A 1 
ATOM   493  C  CE  . LYS A 1 63  ? 22.215  -5.754  5.280   1.00 88.44 63  A 1 
ATOM   494  N  NZ  . LYS A 1 63  ? 23.144  -6.844  5.682   1.00 80.69 63  A 1 
ATOM   495  N  N   . VAL A 1 64  ? 15.553  -2.711  6.583   1.00 98.57 64  A 1 
ATOM   496  C  CA  . VAL A 1 64  ? 14.242  -2.631  7.216   1.00 98.63 64  A 1 
ATOM   497  C  C   . VAL A 1 64  ? 13.197  -2.512  6.119   1.00 98.83 64  A 1 
ATOM   498  O  O   . VAL A 1 64  ? 13.398  -1.797  5.135   1.00 98.70 64  A 1 
ATOM   499  C  CB  . VAL A 1 64  ? 14.136  -1.423  8.172   1.00 98.50 64  A 1 
ATOM   500  C  CG1 . VAL A 1 64  ? 12.817  -1.438  8.921   1.00 97.81 64  A 1 
ATOM   501  C  CG2 . VAL A 1 64  ? 15.300  -1.414  9.156   1.00 97.78 64  A 1 
ATOM   502  N  N   . MET A 1 65  ? 12.073  -3.221  6.265   1.00 98.83 65  A 1 
ATOM   503  C  CA  . MET A 1 65  ? 11.049  -3.224  5.226   1.00 98.89 65  A 1 
ATOM   504  C  C   . MET A 1 65  ? 9.664   -3.420  5.811   1.00 98.81 65  A 1 
ATOM   505  O  O   . MET A 1 65  ? 9.432   -4.352  6.582   1.00 98.78 65  A 1 
ATOM   506  C  CB  . MET A 1 65  ? 11.332  -4.314  4.189   1.00 98.72 65  A 1 
ATOM   507  C  CG  . MET A 1 65  ? 10.262  -4.438  3.106   1.00 98.19 65  A 1 
ATOM   508  S  SD  . MET A 1 65  ? 10.650  -5.701  1.881   1.00 97.97 65  A 1 
ATOM   509  C  CE  . MET A 1 65  ? 12.018  -4.927  1.033   1.00 94.95 65  A 1 
ATOM   510  N  N   . VAL A 1 66  ? 8.737   -2.534  5.426   1.00 98.89 66  A 1 
ATOM   511  C  CA  . VAL A 1 66  ? 7.323   -2.751  5.666   1.00 98.81 66  A 1 
ATOM   512  C  C   . VAL A 1 66  ? 6.738   -3.426  4.435   1.00 98.82 66  A 1 
ATOM   513  O  O   . VAL A 1 66  ? 6.850   -2.895  3.324   1.00 98.67 66  A 1 
ATOM   514  C  CB  . VAL A 1 66  ? 6.577   -1.433  5.953   1.00 98.64 66  A 1 
ATOM   515  C  CG1 . VAL A 1 66  ? 5.084   -1.694  6.112   1.00 96.37 66  A 1 
ATOM   516  C  CG2 . VAL A 1 66  ? 7.129   -0.774  7.206   1.00 96.50 66  A 1 
ATOM   517  N  N   . TYR A 1 67  ? 6.139   -4.598  4.624   1.00 98.87 67  A 1 
ATOM   518  C  CA  . TYR A 1 67  ? 5.471   -5.313  3.540   1.00 98.87 67  A 1 
ATOM   519  C  C   . TYR A 1 67  ? 3.969   -5.086  3.685   1.00 98.78 67  A 1 
ATOM   520  O  O   . TYR A 1 67  ? 3.331   -5.618  4.598   1.00 98.37 67  A 1 
ATOM   521  C  CB  . TYR A 1 67  ? 5.825   -6.803  3.584   1.00 98.57 67  A 1 
ATOM   522  C  CG  . TYR A 1 67  ? 4.989   -7.635  2.637   1.00 98.28 67  A 1 
ATOM   523  C  CD1 . TYR A 1 67  ? 5.157   -7.527  1.266   1.00 97.33 67  A 1 
ATOM   524  C  CD2 . TYR A 1 67  ? 4.020   -8.494  3.128   1.00 97.25 67  A 1 
ATOM   525  C  CE1 . TYR A 1 67  ? 4.373   -8.276  0.392   1.00 96.19 67  A 1 
ATOM   526  C  CE2 . TYR A 1 67  ? 3.235   -9.235  2.268   1.00 96.16 67  A 1 
ATOM   527  C  CZ  . TYR A 1 67  ? 3.412   -9.127  0.902   1.00 96.32 67  A 1 
ATOM   528  O  OH  . TYR A 1 67  ? 2.632   -9.861  0.046   1.00 94.60 67  A 1 
ATOM   529  N  N   . ASN A 1 68  ? 3.396   -4.271  2.780   1.00 98.49 68  A 1 
ATOM   530  C  CA  . ASN A 1 68  ? 2.050   -3.734  2.940   1.00 98.48 68  A 1 
ATOM   531  C  C   . ASN A 1 68  ? 0.937   -4.601  2.346   1.00 98.48 68  A 1 
ATOM   532  O  O   . ASN A 1 68  ? -0.192  -4.124  2.191   1.00 96.68 68  A 1 
ATOM   533  C  CB  . ASN A 1 68  ? 1.975   -2.322  2.351   1.00 97.49 68  A 1 
ATOM   534  C  CG  . ASN A 1 68  ? 2.188   -1.239  3.392   1.00 97.16 68  A 1 
ATOM   535  O  OD1 . ASN A 1 68  ? 3.315   -0.832  3.663   1.00 88.68 68  A 1 
ATOM   536  N  ND2 . ASN A 1 68  ? 1.102   -0.764  3.974   1.00 88.61 68  A 1 
ATOM   537  N  N   . GLY A 1 69  ? 1.212   -5.860  2.026   1.00 98.37 69  A 1 
ATOM   538  C  CA  . GLY A 1 69  ? 0.174   -6.794  1.624   1.00 98.34 69  A 1 
ATOM   539  C  C   . GLY A 1 69  ? -0.193  -6.779  0.148   1.00 98.30 69  A 1 
ATOM   540  O  O   . GLY A 1 69  ? 0.460   -6.137  -0.675  1.00 97.23 69  A 1 
ATOM   541  N  N   . ASP A 1 70  ? -1.278  -7.511  -0.181  1.00 97.90 70  A 1 
ATOM   542  C  CA  . ASP A 1 70  ? -1.824  -7.683  -1.525  1.00 97.85 70  A 1 
ATOM   543  C  C   . ASP A 1 70  ? -0.855  -8.379  -2.485  1.00 97.73 70  A 1 
ATOM   544  O  O   . ASP A 1 70  ? -0.476  -7.849  -3.533  1.00 95.11 70  A 1 
ATOM   545  C  CB  . ASP A 1 70  ? -2.339  -6.360  -2.091  1.00 97.38 70  A 1 
ATOM   546  C  CG  . ASP A 1 70  ? -3.851  -6.222  -1.937  1.00 96.78 70  A 1 
ATOM   547  O  OD1 . ASP A 1 70  ? -4.461  -7.028  -1.196  1.00 94.24 70  A 1 
ATOM   548  O  OD2 . ASP A 1 70  ? -4.438  -5.312  -2.569  1.00 94.49 70  A 1 
ATOM   549  N  N   . ILE A 1 71  ? -0.497  -9.609  -2.140  1.00 97.75 71  A 1 
ATOM   550  C  CA  . ILE A 1 71  ? 0.284   -10.464 -3.024  1.00 97.41 71  A 1 
ATOM   551  C  C   . ILE A 1 71  ? -0.582  -11.108 -4.099  1.00 97.21 71  A 1 
ATOM   552  O  O   . ILE A 1 71  ? -0.107  -11.402 -5.194  1.00 96.14 71  A 1 
ATOM   553  C  CB  . ILE A 1 71  ? 1.029   -11.559 -2.218  1.00 96.81 71  A 1 
ATOM   554  C  CG1 . ILE A 1 71  ? 1.949   -12.393 -3.117  1.00 95.15 71  A 1 
ATOM   555  C  CG2 . ILE A 1 71  ? 0.053   -12.482 -1.489  1.00 95.21 71  A 1 
ATOM   556  C  CD1 . ILE A 1 71  ? 3.118   -11.622 -3.703  1.00 93.73 71  A 1 
ATOM   557  N  N   . VAL A 1 72  ? -1.865  -11.339 -3.801  1.00 95.84 72  A 1 
ATOM   558  C  CA  . VAL A 1 72  ? -2.720  -12.139 -4.673  1.00 95.39 72  A 1 
ATOM   559  C  C   . VAL A 1 72  ? -3.079  -11.372 -5.941  1.00 95.39 72  A 1 
ATOM   560  O  O   . VAL A 1 72  ? -3.548  -10.232 -5.873  1.00 93.65 72  A 1 
ATOM   561  C  CB  . VAL A 1 72  ? -4.000  -12.589 -3.938  1.00 93.84 72  A 1 
ATOM   562  C  CG1 . VAL A 1 72  ? -4.869  -13.449 -4.852  1.00 90.57 72  A 1 
ATOM   563  C  CG2 . VAL A 1 72  ? -3.651  -13.351 -2.668  1.00 91.32 72  A 1 
ATOM   564  N  N   . SER A 1 73  ? -2.865  -12.007 -7.098  1.00 95.08 73  A 1 
ATOM   565  C  CA  . SER A 1 73  ? -3.241  -11.399 -8.369  1.00 94.15 73  A 1 
ATOM   566  C  C   . SER A 1 73  ? -4.752  -11.438 -8.557  1.00 93.22 73  A 1 
ATOM   567  O  O   . SER A 1 73  ? -5.457  -12.230 -7.922  1.00 88.60 73  A 1 
ATOM   568  C  CB  . SER A 1 73  ? -2.549  -12.112 -9.533  1.00 91.98 73  A 1 
ATOM   569  O  OG  . SER A 1 73  ? -3.117  -13.388 -9.763  1.00 83.43 73  A 1 
ATOM   570  N  N   . ARG A 1 74  ? -5.251  -10.576 -9.450  1.00 88.83 74  A 1 
ATOM   571  C  CA  . ARG A 1 74  ? -6.683  -10.526 -9.747  1.00 84.63 74  A 1 
ATOM   572  C  C   . ARG A 1 74  ? -7.023  -11.599 -10.785 1.00 83.48 74  A 1 
ATOM   573  O  O   . ARG A 1 74  ? -7.395  -11.307 -11.922 1.00 76.58 74  A 1 
ATOM   574  C  CB  . ARG A 1 74  ? -7.069  -9.128  -10.221 1.00 79.81 74  A 1 
ATOM   575  C  CG  . ARG A 1 74  ? -6.812  -8.056  -9.163  1.00 73.46 74  A 1 
ATOM   576  C  CD  . ARG A 1 74  ? -7.031  -6.658  -9.703  1.00 69.53 74  A 1 
ATOM   577  N  NE  . ARG A 1 74  ? -6.706  -5.634  -8.719  1.00 68.90 74  A 1 
ATOM   578  C  CZ  . ARG A 1 74  ? -7.567  -5.112  -7.853  1.00 66.08 74  A 1 
ATOM   579  N  NH1 . ARG A 1 74  ? -8.829  -5.519  -7.846  1.00 60.39 74  A 1 
ATOM   580  N  NH2 . ARG A 1 74  ? -7.165  -4.196  -6.992  1.00 59.86 74  A 1 
ATOM   581  N  N   . ALA A 1 75  ? -6.876  -12.858 -10.372 1.00 82.37 75  A 1 
ATOM   582  C  CA  . ALA A 1 75  ? -7.002  -13.995 -11.276 1.00 79.65 75  A 1 
ATOM   583  C  C   . ALA A 1 75  ? -8.452  -14.440 -11.423 1.00 81.12 75  A 1 
ATOM   584  O  O   . ALA A 1 75  ? -9.151  -14.660 -10.433 1.00 76.44 75  A 1 
ATOM   585  C  CB  . ALA A 1 75  ? -6.149  -15.158 -10.780 1.00 75.91 75  A 1 
ATOM   586  N  N   . ILE A 1 76  ? -8.895  -14.589 -12.664 1.00 77.81 76  A 1 
ATOM   587  C  CA  . ILE A 1 76  ? -10.209 -15.133 -12.981 1.00 74.95 76  A 1 
ATOM   588  C  C   . ILE A 1 76  ? -10.013 -16.207 -14.049 1.00 76.69 76  A 1 
ATOM   589  O  O   . ILE A 1 76  ? -9.377  -15.935 -15.067 1.00 70.12 76  A 1 
ATOM   590  C  CB  . ILE A 1 76  ? -11.171 -14.037 -13.501 1.00 67.71 76  A 1 
ATOM   591  C  CG1 . ILE A 1 76  ? -11.325 -12.908 -12.467 1.00 61.58 76  A 1 
ATOM   592  C  CG2 . ILE A 1 76  ? -12.524 -14.646 -13.861 1.00 59.61 76  A 1 
ATOM   593  C  CD1 . ILE A 1 76  ? -12.125 -11.730 -12.965 1.00 55.44 76  A 1 
ATOM   594  N  N   . PRO A 1 77  ? -10.518 -17.428 -13.832 1.00 76.29 77  A 1 
ATOM   595  C  CA  . PRO A 1 77  ? -11.311 -17.902 -12.699 1.00 74.45 77  A 1 
ATOM   596  C  C   . PRO A 1 77  ? -10.485 -18.593 -11.607 1.00 77.98 77  A 1 
ATOM   597  O  O   . PRO A 1 77  ? -11.062 -19.263 -10.751 1.00 73.11 77  A 1 
ATOM   598  C  CB  . PRO A 1 77  ? -12.253 -18.911 -13.359 1.00 67.68 77  A 1 
ATOM   599  C  CG  . PRO A 1 77  ? -11.400 -19.535 -14.419 1.00 66.36 77  A 1 
ATOM   600  C  CD  . PRO A 1 77  ? -10.463 -18.445 -14.904 1.00 70.99 77  A 1 
ATOM   601  N  N   . LYS A 1 78  ? -9.181  -18.453 -11.609 1.00 82.92 78  A 1 
ATOM   602  C  CA  . LYS A 1 78  ? -8.313  -19.244 -10.724 1.00 82.14 78  A 1 
ATOM   603  C  C   . LYS A 1 78  ? -8.347  -18.792 -9.265  1.00 83.42 78  A 1 
ATOM   604  O  O   . LYS A 1 78  ? -7.825  -19.482 -8.391  1.00 79.56 78  A 1 
ATOM   605  C  CB  . LYS A 1 78  ? -6.874  -19.223 -11.253 1.00 78.90 78  A 1 
ATOM   606  C  CG  . LYS A 1 78  ? -5.979  -20.284 -10.630 1.00 71.74 78  A 1 
ATOM   607  C  CD  . LYS A 1 78  ? -4.630  -20.365 -11.327 1.00 68.31 78  A 1 
ATOM   608  C  CE  . LYS A 1 78  ? -3.775  -21.464 -10.722 1.00 61.84 78  A 1 
ATOM   609  N  NZ  . LYS A 1 78  ? -2.453  -21.599 -11.416 1.00 53.45 78  A 1 
ATOM   610  N  N   . TYR A 1 79  ? -8.943  -17.636 -8.972  1.00 87.04 79  A 1 
ATOM   611  C  CA  . TYR A 1 79  ? -8.989  -17.106 -7.614  1.00 86.65 79  A 1 
ATOM   612  C  C   . TYR A 1 79  ? -9.833  -18.020 -6.724  1.00 87.99 79  A 1 
ATOM   613  O  O   . TYR A 1 79  ? -11.059 -18.065 -6.845  1.00 85.01 79  A 1 
ATOM   614  C  CB  . TYR A 1 79  ? -9.555  -15.682 -7.619  1.00 83.78 79  A 1 
ATOM   615  C  CG  . TYR A 1 79  ? -9.229  -14.865 -6.389  1.00 81.85 79  A 1 
ATOM   616  C  CD1 . TYR A 1 79  ? -9.652  -15.259 -5.127  1.00 76.62 79  A 1 
ATOM   617  C  CD2 . TYR A 1 79  ? -8.510  -13.679 -6.485  1.00 77.29 79  A 1 
ATOM   618  C  CE1 . TYR A 1 79  ? -9.361  -14.505 -3.998  1.00 71.96 79  A 1 
ATOM   619  C  CE2 . TYR A 1 79  ? -8.212  -12.920 -5.376  1.00 72.34 79  A 1 
ATOM   620  C  CZ  . TYR A 1 79  ? -8.645  -13.340 -4.130  1.00 72.02 79  A 1 
ATOM   621  O  OH  . TYR A 1 79  ? -8.359  -12.575 -3.009  1.00 66.74 79  A 1 
ATOM   622  N  N   . ASN A 1 80  ? -9.173  -18.753 -5.828  1.00 90.36 80  A 1 
ATOM   623  C  CA  . ASN A 1 80  ? -9.850  -19.643 -4.891  1.00 90.99 80  A 1 
ATOM   624  C  C   . ASN A 1 80  ? -9.005  -19.788 -3.624  1.00 92.35 80  A 1 
ATOM   625  O  O   . ASN A 1 80  ? -7.939  -19.173 -3.495  1.00 92.23 80  A 1 
ATOM   626  C  CB  . ASN A 1 80  ? -10.160 -20.999 -5.537  1.00 89.18 80  A 1 
ATOM   627  C  CG  . ASN A 1 80  ? -8.917  -21.731 -6.012  1.00 88.58 80  A 1 
ATOM   628  O  OD1 . ASN A 1 80  ? -7.875  -21.720 -5.365  1.00 83.84 80  A 1 
ATOM   629  N  ND2 . ASN A 1 80  ? -9.021  -22.403 -7.150  1.00 83.28 80  A 1 
ATOM   630  N  N   . LEU A 1 81  ? -9.493  -20.576 -2.665  1.00 91.71 81  A 1 
ATOM   631  C  CA  . LEU A 1 81  ? -8.851  -20.715 -1.358  1.00 92.57 81  A 1 
ATOM   632  C  C   . LEU A 1 81  ? -7.406  -21.195 -1.468  1.00 93.70 81  A 1 
ATOM   633  O  O   . LEU A 1 81  ? -6.498  -20.593 -0.877  1.00 93.46 81  A 1 
ATOM   634  C  CB  . LEU A 1 81  ? -9.662  -21.668 -0.483  1.00 91.19 81  A 1 
ATOM   635  C  CG  . LEU A 1 81  ? -9.087  -21.980 0.898   1.00 88.38 81  A 1 
ATOM   636  C  CD1 . LEU A 1 81  ? -8.973  -20.710 1.722   1.00 83.12 81  A 1 
ATOM   637  C  CD2 . LEU A 1 81  ? -9.949  -23.005 1.613   1.00 83.00 81  A 1 
ATOM   638  N  N   . ASP A 1 82  ? -7.173  -22.259 -2.228  1.00 93.82 82  A 1 
ATOM   639  C  CA  . ASP A 1 82  ? -5.833  -22.817 -2.347  1.00 94.43 82  A 1 
ATOM   640  C  C   . ASP A 1 82  ? -4.882  -21.851 -3.050  1.00 95.20 82  A 1 
ATOM   641  O  O   . ASP A 1 82  ? -3.699  -21.774 -2.712  1.00 94.86 82  A 1 
ATOM   642  C  CB  . ASP A 1 82  ? -5.878  -24.155 -3.099  1.00 93.67 82  A 1 
ATOM   643  C  CG  . ASP A 1 82  ? -6.511  -25.262 -2.276  1.00 85.74 82  A 1 
ATOM   644  O  OD1 . ASP A 1 82  ? -6.515  -25.167 -1.033  1.00 80.29 82  A 1 
ATOM   645  O  OD2 . ASP A 1 82  ? -7.000  -26.239 -2.881  1.00 79.12 82  A 1 
ATOM   646  N  N   . TYR A 1 83  ? -5.391  -21.100 -4.019  1.00 94.94 83  A 1 
ATOM   647  C  CA  . TYR A 1 83  ? -4.594  -20.116 -4.736  1.00 94.93 83  A 1 
ATOM   648  C  C   . TYR A 1 83  ? -4.137  -19.001 -3.798  1.00 95.57 83  A 1 
ATOM   649  O  O   . TYR A 1 83  ? -2.979  -18.566 -3.848  1.00 95.15 83  A 1 
ATOM   650  C  CB  . TYR A 1 83  ? -5.394  -19.552 -5.912  1.00 94.07 83  A 1 
ATOM   651  C  CG  . TYR A 1 83  ? -4.628  -18.588 -6.789  1.00 92.94 83  A 1 
ATOM   652  C  CD1 . TYR A 1 83  ? -3.710  -19.054 -7.721  1.00 90.78 83  A 1 
ATOM   653  C  CD2 . TYR A 1 83  ? -4.841  -17.219 -6.698  1.00 90.23 83  A 1 
ATOM   654  C  CE1 . TYR A 1 83  ? -3.013  -18.177 -8.536  1.00 88.71 83  A 1 
ATOM   655  C  CE2 . TYR A 1 83  ? -4.145  -16.335 -7.518  1.00 88.63 83  A 1 
ATOM   656  C  CZ  . TYR A 1 83  ? -3.239  -16.818 -8.429  1.00 88.85 83  A 1 
ATOM   657  O  OH  . TYR A 1 83  ? -2.551  -15.946 -9.240  1.00 86.07 83  A 1 
ATOM   658  N  N   . VAL A 1 84  ? -5.036  -18.540 -2.927  1.00 95.88 84  A 1 
ATOM   659  C  CA  . VAL A 1 84  ? -4.694  -17.510 -1.954  1.00 96.39 84  A 1 
ATOM   660  C  C   . VAL A 1 84  ? -3.638  -18.023 -0.975  1.00 96.98 84  A 1 
ATOM   661  O  O   . VAL A 1 84  ? -2.656  -17.340 -0.685  1.00 96.98 84  A 1 
ATOM   662  C  CB  . VAL A 1 84  ? -5.946  -17.014 -1.200  1.00 95.83 84  A 1 
ATOM   663  C  CG1 . VAL A 1 84  ? -5.566  -16.105 -0.042  1.00 94.34 84  A 1 
ATOM   664  C  CG2 . VAL A 1 84  ? -6.872  -16.279 -2.162  1.00 94.54 84  A 1 
ATOM   665  N  N   . LYS A 1 85  ? -3.837  -19.240 -0.460  1.00 96.56 85  A 1 
ATOM   666  C  CA  . LYS A 1 85  ? -2.873  -19.834 0.469   1.00 96.82 85  A 1 
ATOM   667  C  C   . LYS A 1 85  ? -1.491  -19.947 -0.185  1.00 97.29 85  A 1 
ATOM   668  O  O   . LYS A 1 85  ? -0.482  -19.590 0.430   1.00 97.19 85  A 1 
ATOM   669  C  CB  . LYS A 1 85  ? -3.352  -21.208 0.941   1.00 96.72 85  A 1 
ATOM   670  C  CG  . LYS A 1 85  ? -4.505  -21.159 1.931   1.00 95.25 85  A 1 
ATOM   671  C  CD  . LYS A 1 85  ? -4.846  -22.553 2.432   1.00 92.95 85  A 1 
ATOM   672  C  CE  . LYS A 1 85  ? -5.893  -22.521 3.527   1.00 88.03 85  A 1 
ATOM   673  N  NZ  . LYS A 1 85  ? -6.217  -23.880 4.025   1.00 81.49 85  A 1 
ATOM   674  N  N   . GLN A 1 86  ? -1.442  -20.451 -1.418  1.00 96.91 86  A 1 
ATOM   675  C  CA  . GLN A 1 86  ? -0.176  -20.610 -2.114  1.00 96.89 86  A 1 
ATOM   676  C  C   . GLN A 1 86  ? 0.495   -19.259 -2.370  1.00 97.19 86  A 1 
ATOM   677  O  O   . GLN A 1 86  ? 1.722   -19.139 -2.324  1.00 96.88 86  A 1 
ATOM   678  C  CB  . GLN A 1 86  ? -0.374  -21.353 -3.435  1.00 96.01 86  A 1 
ATOM   679  C  CG  . GLN A 1 86  ? 0.931   -21.741 -4.128  1.00 87.30 86  A 1 
ATOM   680  C  CD  . GLN A 1 86  ? 1.776   -22.670 -3.279  1.00 81.24 86  A 1 
ATOM   681  O  OE1 . GLN A 1 86  ? 1.342   -23.749 -2.906  1.00 74.23 86  A 1 
ATOM   682  N  NE2 . GLN A 1 86  ? 2.994   -22.250 -2.979  1.00 69.57 86  A 1 
ATOM   683  N  N   . SER A 1 87  ? -0.315  -18.215 -2.629  1.00 97.05 87  A 1 
ATOM   684  C  CA  . SER A 1 87  ? 0.223   -16.873 -2.836  1.00 97.14 87  A 1 
ATOM   685  C  C   . SER A 1 87  ? 0.914   -16.362 -1.576  1.00 97.60 87  A 1 
ATOM   686  O  O   . SER A 1 87  ? 1.969   -15.723 -1.652  1.00 97.49 87  A 1 
ATOM   687  C  CB  . SER A 1 87  ? -0.891  -15.909 -3.247  1.00 96.61 87  A 1 
ATOM   688  O  OG  . SER A 1 87  ? -1.424  -16.254 -4.514  1.00 91.38 87  A 1 
ATOM   689  N  N   . ILE A 1 88  ? 0.336   -16.633 -0.397  1.00 97.72 88  A 1 
ATOM   690  C  CA  . ILE A 1 88  ? 0.929   -16.204 0.867   1.00 98.06 88  A 1 
ATOM   691  C  C   . ILE A 1 88  ? 2.215   -16.978 1.136   1.00 98.22 88  A 1 
ATOM   692  O  O   . ILE A 1 88  ? 3.207   -16.408 1.601   1.00 98.01 88  A 1 
ATOM   693  C  CB  . ILE A 1 88  ? -0.078  -16.364 2.017   1.00 97.68 88  A 1 
ATOM   694  C  CG1 . ILE A 1 88  ? -1.270  -15.415 1.793   1.00 95.65 88  A 1 
ATOM   695  C  CG2 . ILE A 1 88  ? 0.571   -16.094 3.369   1.00 96.66 88  A 1 
ATOM   696  C  CD1 . ILE A 1 88  ? -2.450  -15.673 2.699   1.00 88.30 88  A 1 
ATOM   697  N  N   . VAL A 1 89  ? 2.230   -18.277 0.834   1.00 98.21 89  A 1 
ATOM   698  C  CA  . VAL A 1 89  ? 3.454   -19.065 0.926   1.00 98.27 89  A 1 
ATOM   699  C  C   . VAL A 1 89  ? 4.544   -18.461 0.052   1.00 98.31 89  A 1 
ATOM   700  O  O   . VAL A 1 89  ? 5.697   -18.304 0.473   1.00 97.98 89  A 1 
ATOM   701  C  CB  . VAL A 1 89  ? 3.190   -20.535 0.534   1.00 98.13 89  A 1 
ATOM   702  C  CG1 . VAL A 1 89  ? 4.499   -21.312 0.429   1.00 97.03 89  A 1 
ATOM   703  C  CG2 . VAL A 1 89  ? 2.264   -21.203 1.540   1.00 97.08 89  A 1 
ATOM   704  N  N   . ASN A 1 90  ? 4.170   -18.101 -1.213  1.00 97.53 90  A 1 
ATOM   705  C  CA  . ASN A 1 90  ? 5.074   -17.531 -2.123  1.00 97.28 90  A 1 
ATOM   706  C  C   . ASN A 1 90  ? 5.549   -16.161 -1.728  1.00 97.61 90  A 1 
ATOM   707  O  O   . ASN A 1 90  ? 6.662   -15.798 -1.958  1.00 96.88 90  A 1 
ATOM   708  C  CB  . ASN A 1 90  ? 4.490   -17.558 -3.528  1.00 96.12 90  A 1 
ATOM   709  C  CG  . ASN A 1 90  ? 4.415   -18.874 -4.100  1.00 94.39 90  A 1 
ATOM   710  O  OD1 . ASN A 1 90  ? 4.742   -19.904 -3.437  1.00 91.44 90  A 1 
ATOM   711  N  ND2 . ASN A 1 90  ? 4.133   -19.241 -5.104  1.00 90.56 90  A 1 
ATOM   712  N  N   . ALA A 1 91  ? 4.701   -15.343 -1.076  1.00 97.80 91  A 1 
ATOM   713  C  CA  . ALA A 1 91  ? 5.091   -14.042 -0.552  1.00 98.06 91  A 1 
ATOM   714  C  C   . ALA A 1 91  ? 6.152   -14.201 0.535   1.00 98.38 91  A 1 
ATOM   715  O  O   . ALA A 1 91  ? 7.125   -13.450 0.583   1.00 98.12 91  A 1 
ATOM   716  C  CB  . ALA A 1 91  ? 3.876   -13.300 -0.000  1.00 97.69 91  A 1 
ATOM   717  N  N   . THR A 1 92  ? 5.977   -15.201 1.414   1.00 98.21 92  A 1 
ATOM   718  C  CA  . THR A 1 92  ? 6.945   -15.475 2.461   1.00 98.26 92  A 1 
ATOM   719  C  C   . THR A 1 92  ? 8.296   -15.864 1.869   1.00 98.31 92  A 1 
ATOM   720  O  O   . THR A 1 92  ? 9.345   -15.402 2.330   1.00 98.06 92  A 1 
ATOM   721  C  CB  . THR A 1 92  ? 6.430   -16.591 3.388   1.00 97.87 92  A 1 
ATOM   722  O  OG1 . THR A 1 92  ? 5.205   -16.172 3.989   1.00 94.04 92  A 1 
ATOM   723  C  CG2 . THR A 1 92  ? 7.441   -16.900 4.485   1.00 93.78 92  A 1 
ATOM   724  N  N   . ALA A 1 93  ? 8.289   -16.701 0.824   1.00 98.36 93  A 1 
ATOM   725  C  CA  . ALA A 1 93  ? 9.519   -17.088 0.148   1.00 98.29 93  A 1 
ATOM   726  C  C   . ALA A 1 93  ? 10.220  -15.876 -0.456  1.00 98.21 93  A 1 
ATOM   727  O  O   . ALA A 1 93  ? 11.449  -15.767 -0.402  1.00 97.82 93  A 1 
ATOM   728  C  CB  . ALA A 1 93  ? 9.219   -18.129 -0.932  1.00 97.86 93  A 1 
ATOM   729  N  N   . LEU A 1 94  ? 9.444   -14.948 -1.017  1.00 98.23 94  A 1 
ATOM   730  C  CA  . LEU A 1 94  ? 10.000  -13.709 -1.559  1.00 98.22 94  A 1 
ATOM   731  C  C   . LEU A 1 94  ? 10.659  -12.879 -0.460  1.00 98.44 94  A 1 
ATOM   732  O  O   . LEU A 1 94  ? 11.791  -12.412 -0.611  1.00 98.21 94  A 1 
ATOM   733  C  CB  . LEU A 1 94  ? 8.900   -12.903 -2.242  1.00 97.77 94  A 1 
ATOM   734  C  CG  . LEU A 1 94  ? 9.292   -11.510 -2.752  1.00 95.96 94  A 1 
ATOM   735  C  CD1 . LEU A 1 94  ? 10.245  -11.623 -3.929  1.00 93.17 94  A 1 
ATOM   736  C  CD2 . LEU A 1 94  ? 8.056   -10.714 -3.140  1.00 92.55 94  A 1 
ATOM   737  N  N   . LEU A 1 95  ? 9.972   -12.709 0.675   1.00 98.47 95  A 1 
ATOM   738  C  CA  . LEU A 1 95  ? 10.495  -11.902 1.771   1.00 98.57 95  A 1 
ATOM   739  C  C   . LEU A 1 95  ? 11.737  -12.526 2.395   1.00 98.54 95  A 1 
ATOM   740  O  O   . LEU A 1 95  ? 12.628  -11.808 2.855   1.00 98.31 95  A 1 
ATOM   741  C  CB  . LEU A 1 95  ? 9.405   -11.682 2.826   1.00 98.48 95  A 1 
ATOM   742  C  CG  . LEU A 1 95  ? 8.201   -10.856 2.358   1.00 98.16 95  A 1 
ATOM   743  C  CD1 . LEU A 1 95  ? 7.117   -10.826 3.428   1.00 97.72 95  A 1 
ATOM   744  C  CD2 . LEU A 1 95  ? 8.627   -9.439  1.988   1.00 97.41 95  A 1 
ATOM   745  N  N   . LYS A 1 96  ? 11.811  -13.862 2.400   1.00 98.52 96  A 1 
ATOM   746  C  CA  . LYS A 1 96  ? 12.973  -14.549 2.950   1.00 98.48 96  A 1 
ATOM   747  C  C   . LYS A 1 96  ? 14.250  -14.275 2.150   1.00 98.35 96  A 1 
ATOM   748  O  O   . LYS A 1 96  ? 15.351  -14.507 2.651   1.00 97.87 96  A 1 
ATOM   749  C  CB  . LYS A 1 96  ? 12.724  -16.056 3.014   1.00 98.22 96  A 1 
ATOM   750  C  CG  . LYS A 1 96  ? 11.864  -16.492 4.193   1.00 95.55 96  A 1 
ATOM   751  C  CD  . LYS A 1 96  ? 11.721  -18.004 4.234   1.00 90.90 96  A 1 
ATOM   752  C  CE  . LYS A 1 96  ? 10.992  -18.461 5.486   1.00 83.67 96  A 1 
ATOM   753  N  NZ  . LYS A 1 96  ? 10.840  -19.941 5.535   1.00 74.84 96  A 1 
ATOM   754  N  N   . LYS A 1 97  ? 14.120  -13.769 0.923   1.00 98.50 97  A 1 
ATOM   755  C  CA  . LYS A 1 97  ? 15.289  -13.410 0.133   1.00 98.34 97  A 1 
ATOM   756  C  C   . LYS A 1 97  ? 16.012  -12.202 0.713   1.00 98.24 97  A 1 
ATOM   757  O  O   . LYS A 1 97  ? 17.183  -11.969 0.399   1.00 97.54 97  A 1 
ATOM   758  C  CB  . LYS A 1 97  ? 14.883  -13.143 -1.323  1.00 98.18 97  A 1 
ATOM   759  C  CG  . LYS A 1 97  ? 14.353  -14.377 -2.027  1.00 97.14 97  A 1 
ATOM   760  C  CD  . LYS A 1 97  ? 13.978  -14.087 -3.475  1.00 93.94 97  A 1 
ATOM   761  C  CE  . LYS A 1 97  ? 13.473  -15.348 -4.169  1.00 89.96 97  A 1 
ATOM   762  N  NZ  . LYS A 1 97  ? 13.090  -15.095 -5.590  1.00 81.19 97  A 1 
ATOM   763  N  N   . PHE A 1 98  ? 15.336  -11.423 1.568   1.00 98.38 98  A 1 
ATOM   764  C  CA  . PHE A 1 98  ? 15.950  -10.323 2.290   1.00 98.02 98  A 1 
ATOM   765  C  C   . PHE A 1 98  ? 16.413  -10.847 3.657   1.00 97.16 98  A 1 
ATOM   766  O  O   . PHE A 1 98  ? 15.804  -10.573 4.692   1.00 95.06 98  A 1 
ATOM   767  C  CB  . PHE A 1 98  ? 14.969  -9.161  2.426   1.00 98.08 98  A 1 
ATOM   768  C  CG  . PHE A 1 98  ? 14.436  -8.661  1.101   1.00 98.37 98  A 1 
ATOM   769  C  CD1 . PHE A 1 98  ? 15.225  -7.879  0.269   1.00 97.94 98  A 1 
ATOM   770  C  CD2 . PHE A 1 98  ? 13.155  -8.994  0.681   1.00 97.95 98  A 1 
ATOM   771  C  CE1 . PHE A 1 98  ? 14.742  -7.435  -0.947  1.00 97.60 98  A 1 
ATOM   772  C  CE2 . PHE A 1 98  ? 12.668  -8.551  -0.531  1.00 97.65 98  A 1 
ATOM   773  C  CZ  . PHE A 1 98  ? 13.463  -7.766  -1.351  1.00 97.88 98  A 1 
ATOM   774  N  N   . GLU A 1 99  ? 17.506  -11.634 3.640   1.00 95.53 99  A 1 
ATOM   775  C  CA  . GLU A 1 99  ? 17.871  -12.516 4.748   1.00 93.25 99  A 1 
ATOM   776  C  C   . GLU A 1 99  ? 18.100  -11.798 6.073   1.00 91.84 99  A 1 
ATOM   777  O  O   . GLU A 1 99  ? 17.701  -12.303 7.126   1.00 85.12 99  A 1 
ATOM   778  C  CB  . GLU A 1 99  ? 19.114  -13.326 4.377   1.00 90.01 99  A 1 
ATOM   779  C  CG  . GLU A 1 99  ? 18.886  -14.267 3.200   1.00 80.20 99  A 1 
ATOM   780  C  CD  . GLU A 1 99  ? 20.138  -15.012 2.779   1.00 75.36 99  A 1 
ATOM   781  O  OE1 . GLU A 1 99  ? 21.181  -14.880 3.456   1.00 68.48 99  A 1 
ATOM   782  O  OE2 . GLU A 1 99  ? 20.078  -15.733 1.768   1.00 68.51 99  A 1 
ATOM   783  N  N   . ASP A 1 100 ? 18.730  -10.619 6.045   1.00 94.92 100 A 1 
ATOM   784  C  CA  . ASP A 1 100 ? 19.094  -9.916  7.265   1.00 94.97 100 A 1 
ATOM   785  C  C   . ASP A 1 100 ? 18.175  -8.733  7.567   1.00 96.49 100 A 1 
ATOM   786  O  O   . ASP A 1 100 ? 18.501  -7.890  8.410   1.00 94.66 100 A 1 
ATOM   787  C  CB  . ASP A 1 100 ? 20.550  -9.435  7.182   1.00 91.35 100 A 1 
ATOM   788  C  CG  . ASP A 1 100 ? 21.530  -10.571 7.020   1.00 82.84 100 A 1 
ATOM   789  O  OD1 . ASP A 1 100 ? 21.393  -11.590 7.729   1.00 74.08 100 A 1 
ATOM   790  O  OD2 . ASP A 1 100 ? 22.442  -10.449 6.178   1.00 75.14 100 A 1 
ATOM   791  N  N   . PHE A 1 101 ? 17.020  -8.660  6.903   1.00 97.86 101 A 1 
ATOM   792  C  CA  . PHE A 1 101 ? 16.113  -7.523  7.059   1.00 98.17 101 A 1 
ATOM   793  C  C   . PHE A 1 101 ? 15.178  -7.704  8.252   1.00 98.26 101 A 1 
ATOM   794  O  O   . PHE A 1 101 ? 14.734  -8.812  8.556   1.00 97.62 101 A 1 
ATOM   795  C  CB  . PHE A 1 101 ? 15.260  -7.331  5.799   1.00 98.18 101 A 1 
ATOM   796  C  CG  . PHE A 1 101 ? 15.925  -6.562  4.690   1.00 98.27 101 A 1 
ATOM   797  C  CD1 . PHE A 1 101 ? 17.147  -6.953  4.176   1.00 97.65 101 A 1 
ATOM   798  C  CD2 . PHE A 1 101 ? 15.304  -5.446  4.143   1.00 97.62 101 A 1 
ATOM   799  C  CE1 . PHE A 1 101 ? 17.746  -6.252  3.142   1.00 97.32 101 A 1 
ATOM   800  C  CE2 . PHE A 1 101 ? 15.895  -4.734  3.107   1.00 97.43 101 A 1 
ATOM   801  C  CZ  . PHE A 1 101 ? 17.123  -5.136  2.607   1.00 97.95 101 A 1 
ATOM   802  N  N   . PHE A 1 102 ? 14.882  -6.588  8.920   1.00 98.42 102 A 1 
ATOM   803  C  CA  . PHE A 1 102 ? 13.761  -6.518  9.858   1.00 98.52 102 A 1 
ATOM   804  C  C   . PHE A 1 102 ? 12.504  -6.258  9.032   1.00 98.65 102 A 1 
ATOM   805  O  O   . PHE A 1 102 ? 12.335  -5.176  8.468   1.00 98.60 102 A 1 
ATOM   806  C  CB  . PHE A 1 102 ? 13.993  -5.404  10.886  1.00 98.45 102 A 1 
ATOM   807  C  CG  . PHE A 1 102 ? 12.871  -5.232  11.873  1.00 98.44 102 A 1 
ATOM   808  C  CD1 . PHE A 1 102 ? 12.639  -6.189  12.851  1.00 98.10 102 A 1 
ATOM   809  C  CD2 . PHE A 1 102 ? 12.056  -4.114  11.826  1.00 98.08 102 A 1 
ATOM   810  C  CE1 . PHE A 1 102 ? 11.614  -6.029  13.769  1.00 97.71 102 A 1 
ATOM   811  C  CE2 . PHE A 1 102 ? 11.026  -3.942  12.741  1.00 97.79 102 A 1 
ATOM   812  C  CZ  . PHE A 1 102 ? 10.809  -4.904  13.709  1.00 97.94 102 A 1 
ATOM   813  N  N   . ILE A 1 103 ? 11.638  -7.266  8.921   1.00 98.75 103 A 1 
ATOM   814  C  CA  . ILE A 1 103 ? 10.485  -7.223  8.023   1.00 98.81 103 A 1 
ATOM   815  C  C   . ILE A 1 103 ? 9.200   -7.136  8.830   1.00 98.83 103 A 1 
ATOM   816  O  O   . ILE A 1 103 ? 9.021   -7.871  9.812   1.00 98.70 103 A 1 
ATOM   817  C  CB  . ILE A 1 103 ? 10.475  -8.440  7.082   1.00 98.54 103 A 1 
ATOM   818  C  CG1 . ILE A 1 103 ? 11.687  -8.377  6.147   1.00 96.61 103 A 1 
ATOM   819  C  CG2 . ILE A 1 103 ? 9.180   -8.510  6.275   1.00 97.94 103 A 1 
ATOM   820  C  CD1 . ILE A 1 103 ? 11.867  -9.588  5.252   1.00 90.58 103 A 1 
ATOM   821  N  N   . ILE A 1 104 ? 8.313   -6.234  8.415   1.00 98.88 104 A 1 
ATOM   822  C  CA  . ILE A 1 104 ? 7.041   -5.984  9.080   1.00 98.86 104 A 1 
ATOM   823  C  C   . ILE A 1 104 ? 5.926   -6.369  8.114   1.00 98.82 104 A 1 
ATOM   824  O  O   . ILE A 1 104 ? 5.487   -5.549  7.303   1.00 98.75 104 A 1 
ATOM   825  C  CB  . ILE A 1 104 ? 6.928   -4.493  9.487   1.00 98.81 104 A 1 
ATOM   826  C  CG1 . ILE A 1 104 ? 8.119   -4.080  10.363  1.00 98.35 104 A 1 
ATOM   827  C  CG2 . ILE A 1 104 ? 5.613   -4.225  10.217  1.00 98.52 104 A 1 
ATOM   828  C  CD1 . ILE A 1 104 ? 8.389   -2.590  10.360  1.00 96.85 104 A 1 
ATOM   829  N  N   . PRO A 1 105 ? 5.447   -7.630  8.147   1.00 98.81 105 A 1 
ATOM   830  C  CA  . PRO A 1 105 ? 4.465   -8.107  7.170   1.00 98.89 105 A 1 
ATOM   831  C  C   . PRO A 1 105 ? 3.024   -7.847  7.586   1.00 98.79 105 A 1 
ATOM   832  O  O   . PRO A 1 105 ? 2.722   -7.702  8.773   1.00 98.49 105 A 1 
ATOM   833  C  CB  . PRO A 1 105 ? 4.744   -9.608  7.112   1.00 98.63 105 A 1 
ATOM   834  C  CG  . PRO A 1 105 ? 5.180   -9.936  8.506   1.00 98.06 105 A 1 
ATOM   835  C  CD  . PRO A 1 105 ? 5.943   -8.724  9.002   1.00 98.67 105 A 1 
ATOM   836  N  N   . MET A 1 106 ? 2.125   -7.799  6.599   1.00 98.68 106 A 1 
ATOM   837  C  CA  . MET A 1 106 ? 0.700   -7.659  6.859   1.00 98.52 106 A 1 
ATOM   838  C  C   . MET A 1 106 ? -0.101  -8.277  5.716   1.00 98.66 106 A 1 
ATOM   839  O  O   . MET A 1 106 ? 0.458   -8.694  4.703   1.00 98.05 106 A 1 
ATOM   840  C  CB  . MET A 1 106 ? 0.308   -6.182  7.043   1.00 96.61 106 A 1 
ATOM   841  C  CG  . MET A 1 106 ? 0.284   -5.387  5.743   1.00 93.25 106 A 1 
ATOM   842  S  SD  . MET A 1 106 ? -0.153  -3.642  5.976   1.00 95.50 106 A 1 
ATOM   843  C  CE  . MET A 1 106 ? 1.271   -3.069  6.876   1.00 91.07 106 A 1 
ATOM   844  N  N   . LEU A 1 107 ? -1.421  -8.329  5.903   1.00 98.56 107 A 1 
ATOM   845  C  CA  . LEU A 1 107 ? -2.342  -8.823  4.890   1.00 98.44 107 A 1 
ATOM   846  C  C   . LEU A 1 107 ? -3.080  -7.667  4.231   1.00 98.48 107 A 1 
ATOM   847  O  O   . LEU A 1 107 ? -3.448  -6.695  4.896   1.00 97.91 107 A 1 
ATOM   848  C  CB  . LEU A 1 107 ? -3.362  -9.781  5.509   1.00 98.07 107 A 1 
ATOM   849  C  CG  . LEU A 1 107 ? -2.820  -11.102 6.063   1.00 97.80 107 A 1 
ATOM   850  C  CD1 . LEU A 1 107 ? -3.891  -11.801 6.881   1.00 97.17 107 A 1 
ATOM   851  C  CD2 . LEU A 1 107 ? -2.329  -11.993 4.934   1.00 96.80 107 A 1 
ATOM   852  N  N   . GLY A 1 108 ? -3.303  -7.771  2.922   1.00 98.43 108 A 1 
ATOM   853  C  CA  . GLY A 1 108 ? -4.162  -6.854  2.191   1.00 98.25 108 A 1 
ATOM   854  C  C   . GLY A 1 108 ? -5.542  -7.447  1.985   1.00 97.93 108 A 1 
ATOM   855  O  O   . GLY A 1 108 ? -5.819  -8.582  2.367   1.00 97.16 108 A 1 
ATOM   856  N  N   . ASN A 1 109 ? -6.443  -6.676  1.367   1.00 97.95 109 A 1 
ATOM   857  C  CA  . ASN A 1 109 ? -7.830  -7.105  1.212   1.00 97.56 109 A 1 
ATOM   858  C  C   . ASN A 1 109 ? -8.002  -8.226  0.195   1.00 97.28 109 A 1 
ATOM   859  O  O   . ASN A 1 109 ? -9.048  -8.884  0.175   1.00 96.07 109 A 1 
ATOM   860  C  CB  . ASN A 1 109 ? -8.734  -5.917  0.853   1.00 97.19 109 A 1 
ATOM   861  C  CG  . ASN A 1 109 ? -8.323  -5.225  -0.427  1.00 96.96 109 A 1 
ATOM   862  O  OD1 . ASN A 1 109 ? -7.284  -4.582  -0.489  1.00 94.33 109 A 1 
ATOM   863  N  ND2 . ASN A 1 109 ? -9.162  -5.341  -1.454  1.00 93.67 109 A 1 
ATOM   864  N  N   . HIS A 1 110 ? -6.991  -8.470  -0.651  1.00 97.04 110 A 1 
ATOM   865  C  CA  . HIS A 1 110 ? -7.040  -9.594  -1.576  1.00 96.58 110 A 1 
ATOM   866  C  C   . HIS A 1 110 ? -6.380  -10.853 -1.009  1.00 96.64 110 A 1 
ATOM   867  O  O   . HIS A 1 110 ? -6.465  -11.919 -1.620  1.00 95.44 110 A 1 
ATOM   868  C  CB  . HIS A 1 110 ? -6.387  -9.219  -2.910  1.00 96.12 110 A 1 
ATOM   869  C  CG  . HIS A 1 110 ? -7.180  -8.235  -3.707  1.00 95.34 110 A 1 
ATOM   870  N  ND1 . HIS A 1 110 ? -8.221  -8.608  -4.532  1.00 88.73 110 A 1 
ATOM   871  C  CD2 . HIS A 1 110 ? -7.102  -6.889  -3.785  1.00 88.33 110 A 1 
ATOM   872  C  CE1 . HIS A 1 110 ? -8.742  -7.524  -5.092  1.00 88.52 110 A 1 
ATOM   873  N  NE2 . HIS A 1 110 ? -8.085  -6.472  -4.654  1.00 90.30 110 A 1 
ATOM   874  N  N   . ASP A 1 111 ? -5.754  -10.737 0.163   1.00 97.09 111 A 1 
ATOM   875  C  CA  . ASP A 1 111 ? -5.006  -11.843 0.751   1.00 97.17 111 A 1 
ATOM   876  C  C   . ASP A 1 111 ? -5.901  -12.736 1.626   1.00 96.97 111 A 1 
ATOM   877  O  O   . ASP A 1 111 ? -5.484  -13.237 2.673   1.00 95.73 111 A 1 
ATOM   878  C  CB  . ASP A 1 111 ? -3.819  -11.313 1.553   1.00 97.39 111 A 1 
ATOM   879  C  CG  . ASP A 1 111 ? -2.845  -10.536 0.687   1.00 97.61 111 A 1 
ATOM   880  O  OD1 . ASP A 1 111 ? -2.760  -10.815 -0.526  1.00 96.53 111 A 1 
ATOM   881  O  OD2 . ASP A 1 111 ? -2.155  -9.639  1.225   1.00 96.69 111 A 1 
ATOM   882  N  N   . VAL A 1 112 ? -7.139  -12.948 1.185   1.00 96.72 112 A 1 
ATOM   883  C  CA  . VAL A 1 112 ? -8.112  -13.792 1.874   1.00 96.26 112 A 1 
ATOM   884  C  C   . VAL A 1 112 ? -9.109  -14.289 0.836   1.00 95.67 112 A 1 
ATOM   885  O  O   . VAL A 1 112 ? -9.252  -13.686 -0.240  1.00 94.70 112 A 1 
ATOM   886  C  CB  . VAL A 1 112 ? -8.823  -13.027 3.014   1.00 95.91 112 A 1 
ATOM   887  C  CG1 . VAL A 1 112 ? -9.656  -11.874 2.465   1.00 94.26 112 A 1 
ATOM   888  C  CG2 . VAL A 1 112 ? -9.687  -13.965 3.859   1.00 94.36 112 A 1 
ATOM   889  N  N   . TYR A 1 113 ? -9.785  -15.403 1.139   1.00 94.75 113 A 1 
ATOM   890  C  CA  . TYR A 1 113 ? -10.827 -15.911 0.246   1.00 94.03 113 A 1 
ATOM   891  C  C   . TYR A 1 113 ? -12.107 -16.168 1.030   1.00 93.38 113 A 1 
ATOM   892  O  O   . TYR A 1 113 ? -12.080 -16.884 2.037   1.00 90.38 113 A 1 
ATOM   893  C  CB  . TYR A 1 113 ? -10.379 -17.197 -0.452  1.00 93.01 113 A 1 
ATOM   894  C  CG  . TYR A 1 113 ? -11.413 -17.696 -1.426  1.00 92.00 113 A 1 
ATOM   895  C  CD1 . TYR A 1 113 ? -11.487 -17.173 -2.713  1.00 89.96 113 A 1 
ATOM   896  C  CD2 . TYR A 1 113 ? -12.349 -18.663 -1.054  1.00 89.52 113 A 1 
ATOM   897  C  CE1 . TYR A 1 113 ? -12.447 -17.607 -3.615  1.00 87.40 113 A 1 
ATOM   898  C  CE2 . TYR A 1 113 ? -13.313 -19.101 -1.946  1.00 87.47 113 A 1 
ATOM   899  C  CZ  . TYR A 1 113 ? -13.356 -18.573 -3.217  1.00 87.02 113 A 1 
ATOM   900  O  OH  . TYR A 1 113 ? -14.312 -19.008 -4.112  1.00 84.12 113 A 1 
ATOM   901  N  N   . PRO A 1 114 ? -13.250 -15.621 0.585   1.00 93.49 114 A 1 
ATOM   902  C  CA  . PRO A 1 114 ? -13.393 -14.686 -0.532  1.00 93.38 114 A 1 
ATOM   903  C  C   . PRO A 1 114 ? -12.718 -13.345 -0.254  1.00 93.85 114 A 1 
ATOM   904  O  O   . PRO A 1 114 ? -12.509 -12.979 0.896   1.00 92.84 114 A 1 
ATOM   905  C  CB  . PRO A 1 114 ? -14.910 -14.501 -0.663  1.00 91.64 114 A 1 
ATOM   906  C  CG  . PRO A 1 114 ? -15.509 -15.690 0.011   1.00 89.42 114 A 1 
ATOM   907  C  CD  . PRO A 1 114 ? -14.560 -16.015 1.131   1.00 91.61 114 A 1 
ATOM   908  N  N   . ALA A 1 115 ? -12.389 -12.623 -1.316  1.00 93.60 115 A 1 
ATOM   909  C  CA  . ALA A 1 115 ? -11.711 -11.337 -1.180  1.00 94.24 115 A 1 
ATOM   910  C  C   . ALA A 1 115 ? -12.505 -10.387 -0.291  1.00 94.90 115 A 1 
ATOM   911  O  O   . ALA A 1 115 ? -13.735 -10.387 -0.296  1.00 94.05 115 A 1 
ATOM   912  C  CB  . ALA A 1 115 ? -11.492 -10.712 -2.558  1.00 93.30 115 A 1 
ATOM   913  N  N   . ASN A 1 116 ? -11.785 -9.588  0.507   1.00 95.63 116 A 1 
ATOM   914  C  CA  . ASN A 1 116 ? -12.330 -8.552  1.374   1.00 95.91 116 A 1 
ATOM   915  C  C   . ASN A 1 116 ? -12.992 -9.067  2.652   1.00 96.21 116 A 1 
ATOM   916  O  O   . ASN A 1 116 ? -13.206 -8.293  3.582   1.00 95.20 116 A 1 
ATOM   917  C  CB  . ASN A 1 116 ? -13.320 -7.639  0.638   1.00 95.75 116 A 1 
ATOM   918  C  CG  . ASN A 1 116 ? -12.774 -7.119  -0.675  1.00 95.44 116 A 1 
ATOM   919  O  OD1 . ASN A 1 116 ? -11.601 -6.761  -0.783  1.00 92.06 116 A 1 
ATOM   920  N  ND2 . ASN A 1 116 ? -13.627 -7.061  -1.692  1.00 91.46 116 A 1 
ATOM   921  N  N   . GLN A 1 117 ? -13.324 -10.353 2.714   1.00 95.86 117 A 1 
ATOM   922  C  CA  . GLN A 1 117 ? -14.099 -10.908 3.826   1.00 95.43 117 A 1 
ATOM   923  C  C   . GLN A 1 117 ? -13.163 -11.450 4.903   1.00 95.06 117 A 1 
ATOM   924  O  O   . GLN A 1 117 ? -12.741 -12.606 4.870   1.00 92.75 117 A 1 
ATOM   925  C  CB  . GLN A 1 117 ? -15.045 -12.000 3.333   1.00 94.84 117 A 1 
ATOM   926  C  CG  . GLN A 1 117 ? -15.869 -11.602 2.095   1.00 93.86 117 A 1 
ATOM   927  C  CD  . GLN A 1 117 ? -16.592 -10.281 2.266   1.00 93.84 117 A 1 
ATOM   928  O  OE1 . GLN A 1 117 ? -17.255 -10.045 3.279   1.00 89.14 117 A 1 
ATOM   929  N  NE2 . GLN A 1 117 ? -16.453 -9.404  1.280   1.00 88.09 117 A 1 
ATOM   930  N  N   . MET A 1 118 ? -12.843 -10.599 5.880   1.00 94.45 118 A 1 
ATOM   931  C  CA  . MET A 1 118 ? -11.811 -10.908 6.866   1.00 94.16 118 A 1 
ATOM   932  C  C   . MET A 1 118 ? -12.290 -10.521 8.270   1.00 93.16 118 A 1 
ATOM   933  O  O   . MET A 1 118 ? -12.341 -9.341  8.601   1.00 85.69 118 A 1 
ATOM   934  C  CB  . MET A 1 118 ? -10.517 -10.165 6.512   1.00 91.79 118 A 1 
ATOM   935  C  CG  . MET A 1 118 ? -9.315  -10.579 7.329   1.00 87.39 118 A 1 
ATOM   936  S  SD  . MET A 1 118 ? -7.821  -9.652  6.866   1.00 89.54 118 A 1 
ATOM   937  C  CE  . MET A 1 118 ? -7.483  -10.296 5.237   1.00 85.10 118 A 1 
ATOM   938  N  N   . ALA A 1 119 ? -12.632 -11.525 9.072   1.00 91.56 119 A 1 
ATOM   939  C  CA  . ALA A 1 119 ? -13.010 -11.332 10.472  1.00 90.53 119 A 1 
ATOM   940  C  C   . ALA A 1 119 ? -13.233 -12.698 11.132  1.00 89.67 119 A 1 
ATOM   941  O  O   . ALA A 1 119 ? -12.460 -13.626 10.919  1.00 79.79 119 A 1 
ATOM   942  C  CB  . ALA A 1 119 ? -14.250 -10.446 10.590  1.00 85.50 119 A 1 
ATOM   943  N  N   . ILE A 1 120 ? -14.295 -12.831 11.933  1.00 83.91 120 A 1 
ATOM   944  C  CA  . ILE A 1 120 ? -14.501 -14.024 12.739  1.00 79.28 120 A 1 
ATOM   945  C  C   . ILE A 1 120 ? -14.736 -15.265 11.889  1.00 79.27 120 A 1 
ATOM   946  O  O   . ILE A 1 120 ? -14.293 -16.368 12.247  1.00 72.31 120 A 1 
ATOM   947  C  CB  . ILE A 1 120 ? -15.655 -13.806 13.749  1.00 73.86 120 A 1 
ATOM   948  C  CG1 . ILE A 1 120 ? -15.698 -14.932 14.781  1.00 66.88 120 A 1 
ATOM   949  C  CG2 . ILE A 1 120 ? -16.999 -13.668 13.025  1.00 66.04 120 A 1 
ATOM   950  C  CD1 . ILE A 1 120 ? -16.590 -14.633 15.971  1.00 61.38 120 A 1 
ATOM   951  N  N   . ASN A 1 121 ? -15.417 -15.121 10.748  1.00 80.00 121 A 1 
ATOM   952  C  CA  . ASN A 1 121 ? -15.709 -16.265 9.885   1.00 76.32 121 A 1 
ATOM   953  C  C   . ASN A 1 121 ? -14.537 -16.629 8.970   1.00 78.36 121 A 1 
ATOM   954  O  O   . ASN A 1 121 ? -14.623 -17.591 8.210   1.00 73.75 121 A 1 
ATOM   955  C  CB  . ASN A 1 121 ? -16.967 -15.995 9.047   1.00 73.20 121 A 1 
ATOM   956  C  CG  . ASN A 1 121 ? -18.224 -15.917 9.890   1.00 68.15 121 A 1 
ATOM   957  O  OD1 . ASN A 1 121 ? -18.299 -16.506 10.964  1.00 62.62 121 A 1 
ATOM   958  N  ND2 . ASN A 1 121 ? -19.217 -15.185 9.408   1.00 61.22 121 A 1 
ATOM   959  N  N   . SER A 1 122 ? -13.449 -15.867 9.043   1.00 81.59 122 A 1 
ATOM   960  C  CA  . SER A 1 122 ? -12.242 -16.141 8.271   1.00 79.35 122 A 1 
ATOM   961  C  C   . SER A 1 122 ? -11.013 -16.186 9.180   1.00 83.11 122 A 1 
ATOM   962  O  O   . SER A 1 122 ? -9.914  -15.813 8.777   1.00 78.44 122 A 1 
ATOM   963  C  CB  . SER A 1 122 ? -12.066 -15.108 7.156   1.00 72.95 122 A 1 
ATOM   964  O  OG  . SER A 1 122 ? -12.122 -13.793 7.678   1.00 67.78 122 A 1 
ATOM   965  N  N   . GLN A 1 123 ? -11.201 -16.660 10.424  1.00 88.61 123 A 1 
ATOM   966  C  CA  . GLN A 1 123 ? -10.117 -16.734 11.399  1.00 89.76 123 A 1 
ATOM   967  C  C   . GLN A 1 123 ? -8.935  -17.536 10.871  1.00 92.63 123 A 1 
ATOM   968  O  O   . GLN A 1 123 ? -7.783  -17.314 11.272  1.00 91.01 123 A 1 
ATOM   969  C  CB  . GLN A 1 123 ? -10.625 -17.347 12.701  1.00 85.87 123 A 1 
ATOM   970  C  CG  . GLN A 1 123 ? -9.647  -17.267 13.876  1.00 75.92 123 A 1 
ATOM   971  C  CD  . GLN A 1 123 ? -9.478  -15.851 14.394  1.00 70.46 123 A 1 
ATOM   972  O  OE1 . GLN A 1 123 ? -10.385 -15.022 14.284  1.00 64.50 123 A 1 
ATOM   973  N  NE2 . GLN A 1 123 ? -8.316  -15.568 14.974  1.00 60.52 123 A 1 
ATOM   974  N  N   . TRP A 1 124 ? -9.198  -18.470 9.950   1.00 93.43 124 A 1 
ATOM   975  C  CA  . TRP A 1 124 ? -8.155  -19.308 9.373   1.00 94.56 124 A 1 
ATOM   976  C  C   . TRP A 1 124 ? -7.039  -18.474 8.747   1.00 95.93 124 A 1 
ATOM   977  O  O   . TRP A 1 124 ? -5.873  -18.889 8.768   1.00 95.30 124 A 1 
ATOM   978  C  CB  . TRP A 1 124 ? -8.755  -20.249 8.317   1.00 92.90 124 A 1 
ATOM   979  C  CG  . TRP A 1 124 ? -9.238  -19.544 7.080   1.00 89.97 124 A 1 
ATOM   980  C  CD1 . TRP A 1 124 ? -10.501 -19.094 6.830   1.00 85.08 124 A 1 
ATOM   981  C  CD2 . TRP A 1 124 ? -8.451  -19.196 5.924   1.00 89.64 124 A 1 
ATOM   982  N  NE1 . TRP A 1 124 ? -10.552 -18.482 5.599   1.00 81.75 124 A 1 
ATOM   983  C  CE2 . TRP A 1 124 ? -9.306  -18.527 5.023   1.00 86.58 124 A 1 
ATOM   984  C  CE3 . TRP A 1 124 ? -7.106  -19.388 5.570   1.00 82.95 124 A 1 
ATOM   985  C  CZ2 . TRP A 1 124 ? -8.865  -18.048 3.788   1.00 83.58 124 A 1 
ATOM   986  C  CZ3 . TRP A 1 124 ? -6.665  -18.900 4.333   1.00 82.83 124 A 1 
ATOM   987  C  CH2 . TRP A 1 124 ? -7.541  -18.243 3.467   1.00 82.18 124 A 1 
ATOM   988  N  N   . ILE A 1 125 ? -7.368  -17.311 8.189   1.00 95.41 125 A 1 
ATOM   989  C  CA  . ILE A 1 125 ? -6.361  -16.524 7.473   1.00 96.33 125 A 1 
ATOM   990  C  C   . ILE A 1 125 ? -5.324  -15.955 8.445   1.00 97.29 125 A 1 
ATOM   991  O  O   . ILE A 1 125 ? -4.142  -15.868 8.117   1.00 97.26 125 A 1 
ATOM   992  C  CB  . ILE A 1 125 ? -7.004  -15.392 6.627   1.00 95.31 125 A 1 
ATOM   993  C  CG1 . ILE A 1 125 ? -5.956  -14.787 5.678   1.00 92.53 125 A 1 
ATOM   994  C  CG2 . ILE A 1 125 ? -7.609  -14.291 7.508   1.00 92.30 125 A 1 
ATOM   995  C  CD1 . ILE A 1 125 ? -5.373  -15.768 4.695   1.00 88.81 125 A 1 
ATOM   996  N  N   . PHE A 1 126 ? -5.753  -15.575 9.657   1.00 96.90 126 A 1 
ATOM   997  C  CA  . PHE A 1 126 ? -4.832  -15.028 10.640  1.00 97.39 126 A 1 
ATOM   998  C  C   . PHE A 1 126 ? -3.890  -16.111 11.153  1.00 97.62 126 A 1 
ATOM   999  O  O   . PHE A 1 126 ? -2.686  -15.880 11.297  1.00 97.26 126 A 1 
ATOM   1000 C  CB  . PHE A 1 126 ? -5.600  -14.380 11.793  1.00 97.10 126 A 1 
ATOM   1001 C  CG  . PHE A 1 126 ? -6.614  -13.362 11.361  1.00 97.24 126 A 1 
ATOM   1002 C  CD1 . PHE A 1 126 ? -6.271  -12.339 10.476  1.00 95.89 126 A 1 
ATOM   1003 C  CD2 . PHE A 1 126 ? -7.921  -13.408 11.840  1.00 95.70 126 A 1 
ATOM   1004 C  CE1 . PHE A 1 126 ? -7.208  -11.398 10.073  1.00 95.08 126 A 1 
ATOM   1005 C  CE2 . PHE A 1 126 ? -8.860  -12.468 11.441  1.00 94.98 126 A 1 
ATOM   1006 C  CZ  . PHE A 1 126 ? -8.504  -11.462 10.556  1.00 95.76 126 A 1 
ATOM   1007 N  N   . GLN A 1 127 ? -4.434  -17.305 11.412  1.00 97.03 127 A 1 
ATOM   1008 C  CA  . GLN A 1 127 ? -3.614  -18.435 11.846  1.00 97.09 127 A 1 
ATOM   1009 C  C   . GLN A 1 127 ? -2.623  -18.829 10.747  1.00 97.73 127 A 1 
ATOM   1010 O  O   . GLN A 1 127 ? -1.425  -18.996 11.011  1.00 97.51 127 A 1 
ATOM   1011 C  CB  . GLN A 1 127 ? -4.508  -19.623 12.210  1.00 96.01 127 A 1 
ATOM   1012 C  CG  . GLN A 1 127 ? -3.748  -20.902 12.570  1.00 85.94 127 A 1 
ATOM   1013 C  CD  . GLN A 1 127 ? -3.003  -20.789 13.892  1.00 80.21 127 A 1 
ATOM   1014 O  OE1 . GLN A 1 127 ? -3.444  -20.090 14.806  1.00 72.94 127 A 1 
ATOM   1015 N  NE2 . GLN A 1 127 ? -1.886  -21.478 13.995  1.00 68.17 127 A 1 
ATOM   1016 N  N   . PHE A 1 128 ? -3.117  -18.965 9.524   1.00 97.57 128 A 1 
ATOM   1017 C  CA  . PHE A 1 128 ? -2.281  -19.397 8.406   1.00 97.89 128 A 1 
ATOM   1018 C  C   . PHE A 1 128 ? -1.180  -18.380 8.108   1.00 98.15 128 A 1 
ATOM   1019 O  O   . PHE A 1 128 ? -0.010  -18.742 7.974   1.00 97.95 128 A 1 
ATOM   1020 C  CB  . PHE A 1 128 ? -3.138  -19.639 7.159   1.00 97.66 128 A 1 
ATOM   1021 C  CG  . PHE A 1 128 ? -2.363  -20.155 5.980   1.00 97.68 128 A 1 
ATOM   1022 C  CD1 . PHE A 1 128 ? -2.068  -21.505 5.865   1.00 97.07 128 A 1 
ATOM   1023 C  CD2 . PHE A 1 128 ? -1.920  -19.293 4.992   1.00 96.96 128 A 1 
ATOM   1024 C  CE1 . PHE A 1 128 ? -1.350  -21.985 4.775   1.00 96.33 128 A 1 
ATOM   1025 C  CE2 . PHE A 1 128 ? -1.195  -19.767 3.895   1.00 96.41 128 A 1 
ATOM   1026 C  CZ  . PHE A 1 128 ? -0.912  -21.114 3.795   1.00 96.57 128 A 1 
ATOM   1027 N  N   . ALA A 1 129 ? -1.544  -17.105 8.009   1.00 97.97 129 A 1 
ATOM   1028 C  CA  . ALA A 1 129 ? -0.567  -16.071 7.696   1.00 98.22 129 A 1 
ATOM   1029 C  C   . ALA A 1 129 ? 0.452   -15.906 8.826   1.00 98.45 129 A 1 
ATOM   1030 O  O   . ALA A 1 129 ? 1.633   -15.685 8.566   1.00 98.41 129 A 1 
ATOM   1031 C  CB  . ALA A 1 129 ? -1.270  -14.750 7.405   1.00 97.97 129 A 1 
ATOM   1032 N  N   . ALA A 1 130 ? 0.007   -16.016 10.082  1.00 98.20 130 A 1 
ATOM   1033 C  CA  . ALA A 1 130 ? 0.926   -15.938 11.209  1.00 98.36 130 A 1 
ATOM   1034 C  C   . ALA A 1 130 ? 1.958   -17.061 11.143  1.00 98.51 130 A 1 
ATOM   1035 O  O   . ALA A 1 130 ? 3.132   -16.849 11.443  1.00 98.39 130 A 1 
ATOM   1036 C  CB  . ALA A 1 130 ? 0.161   -15.992 12.528  1.00 98.09 130 A 1 
ATOM   1037 N  N   . GLU A 1 131 ? 1.519   -18.270 10.758  1.00 98.48 131 A 1 
ATOM   1038 C  CA  . GLU A 1 131 ? 2.429   -19.402 10.615  1.00 98.36 131 A 1 
ATOM   1039 C  C   . GLU A 1 131 ? 3.439   -19.166 9.495   1.00 98.59 131 A 1 
ATOM   1040 O  O   . GLU A 1 131 ? 4.618   -19.478 9.633   1.00 98.27 131 A 1 
ATOM   1041 C  CB  . GLU A 1 131 ? 1.638   -20.689 10.363  1.00 97.72 131 A 1 
ATOM   1042 C  CG  . GLU A 1 131 ? 0.866   -21.174 11.583  1.00 86.47 131 A 1 
ATOM   1043 C  CD  . GLU A 1 131 ? -0.089  -22.323 11.276  1.00 80.21 131 A 1 
ATOM   1044 O  OE1 . GLU A 1 131 ? -0.228  -22.683 10.085  1.00 75.38 131 A 1 
ATOM   1045 O  OE2 . GLU A 1 131 ? -0.697  -22.854 12.221  1.00 75.64 131 A 1 
ATOM   1046 N  N   . GLN A 1 132 ? 2.985   -18.600 8.379   1.00 98.54 132 A 1 
ATOM   1047 C  CA  . GLN A 1 132 ? 3.879   -18.328 7.254   1.00 98.55 132 A 1 
ATOM   1048 C  C   . GLN A 1 132 ? 4.850   -17.191 7.576   1.00 98.62 132 A 1 
ATOM   1049 O  O   . GLN A 1 132 ? 6.039   -17.285 7.274   1.00 98.34 132 A 1 
ATOM   1050 C  CB  . GLN A 1 132 ? 3.079   -18.004 5.989   1.00 98.40 132 A 1 
ATOM   1051 C  CG  . GLN A 1 132 ? 2.199   -19.148 5.496   1.00 97.10 132 A 1 
ATOM   1052 C  CD  . GLN A 1 132 ? 2.980   -20.429 5.285   1.00 96.11 132 A 1 
ATOM   1053 O  OE1 . GLN A 1 132 ? 4.031   -20.434 4.649   1.00 88.82 132 A 1 
ATOM   1054 N  NE2 . GLN A 1 132 ? 2.476   -21.528 5.835   1.00 87.37 132 A 1 
ATOM   1055 N  N   . PHE A 1 133 ? 4.353   -16.113 8.203   1.00 98.75 133 A 1 
ATOM   1056 C  CA  . PHE A 1 133 ? 5.163   -14.942 8.518   1.00 98.79 133 A 1 
ATOM   1057 C  C   . PHE A 1 133 ? 5.980   -15.107 9.803   1.00 98.79 133 A 1 
ATOM   1058 O  O   . PHE A 1 133 ? 6.758   -14.207 10.160  1.00 98.44 133 A 1 
ATOM   1059 C  CB  . PHE A 1 133 ? 4.283   -13.693 8.647   1.00 98.68 133 A 1 
ATOM   1060 C  CG  . PHE A 1 133 ? 3.616   -13.251 7.359   1.00 98.62 133 A 1 
ATOM   1061 C  CD1 . PHE A 1 133 ? 4.215   -13.458 6.130   1.00 98.13 133 A 1 
ATOM   1062 C  CD2 . PHE A 1 133 ? 2.388   -12.594 7.398   1.00 97.92 133 A 1 
ATOM   1063 C  CE1 . PHE A 1 133 ? 3.607   -13.042 4.956   1.00 97.49 133 A 1 
ATOM   1064 C  CE2 . PHE A 1 133 ? 1.778   -12.170 6.229   1.00 97.40 133 A 1 
ATOM   1065 C  CZ  . PHE A 1 133 ? 2.383   -12.393 5.006   1.00 97.69 133 A 1 
ATOM   1066 N  N   . ALA A 1 134 ? 5.824   -16.232 10.508  1.00 98.70 134 A 1 
ATOM   1067 C  CA  . ALA A 1 134 ? 6.466   -16.448 11.800  1.00 98.62 134 A 1 
ATOM   1068 C  C   . ALA A 1 134 ? 7.974   -16.142 11.829  1.00 98.68 134 A 1 
ATOM   1069 O  O   . ALA A 1 134 ? 8.455   -15.585 12.823  1.00 98.22 134 A 1 
ATOM   1070 C  CB  . ALA A 1 134 ? 6.207   -17.882 12.284  1.00 98.32 134 A 1 
ATOM   1071 N  N   . PRO A 1 135 ? 8.756   -16.468 10.782  1.00 98.53 135 A 1 
ATOM   1072 C  CA  . PRO A 1 135 ? 10.189  -16.157 10.815  1.00 98.28 135 A 1 
ATOM   1073 C  C   . PRO A 1 135 ? 10.493  -14.666 10.981  1.00 98.39 135 A 1 
ATOM   1074 O  O   . PRO A 1 135 ? 11.604  -14.315 11.392  1.00 97.73 135 A 1 
ATOM   1075 C  CB  . PRO A 1 135 ? 10.703  -16.666 9.470   1.00 97.58 135 A 1 
ATOM   1076 C  CG  . PRO A 1 135 ? 9.738   -17.746 9.092   1.00 95.93 135 A 1 
ATOM   1077 C  CD  . PRO A 1 135 ? 8.412   -17.258 9.592   1.00 97.91 135 A 1 
ATOM   1078 N  N   . PHE A 1 136 ? 9.535   -13.788 10.665  1.00 98.69 136 A 1 
ATOM   1079 C  CA  . PHE A 1 136 ? 9.737   -12.344 10.746  1.00 98.75 136 A 1 
ATOM   1080 C  C   . PHE A 1 136 ? 9.153   -11.726 12.018  1.00 98.63 136 A 1 
ATOM   1081 O  O   . PHE A 1 136 ? 9.379   -10.542 12.280  1.00 98.28 136 A 1 
ATOM   1082 C  CB  . PHE A 1 136 ? 9.113   -11.654 9.528   1.00 98.64 136 A 1 
ATOM   1083 C  CG  . PHE A 1 136 ? 9.417   -12.323 8.214   1.00 98.61 136 A 1 
ATOM   1084 C  CD1 . PHE A 1 136 ? 10.718  -12.410 7.744   1.00 98.17 136 A 1 
ATOM   1085 C  CD2 . PHE A 1 136 ? 8.388   -12.874 7.452   1.00 98.14 136 A 1 
ATOM   1086 C  CE1 . PHE A 1 136 ? 10.997  -13.035 6.545   1.00 97.64 136 A 1 
ATOM   1087 C  CE2 . PHE A 1 136 ? 8.665   -13.495 6.254   1.00 97.63 136 A 1 
ATOM   1088 C  CZ  . PHE A 1 136 ? 9.968   -13.579 5.786   1.00 97.82 136 A 1 
ATOM   1089 N  N   . LEU A 1 137 ? 8.412   -12.494 12.793  1.00 98.60 137 A 1 
ATOM   1090 C  CA  . LEU A 1 137 ? 7.621   -11.969 13.900  1.00 98.69 137 A 1 
ATOM   1091 C  C   . LEU A 1 137 ? 8.160   -12.422 15.252  1.00 98.55 137 A 1 
ATOM   1092 O  O   . LEU A 1 137 ? 8.669   -13.535 15.391  1.00 98.12 137 A 1 
ATOM   1093 C  CB  . LEU A 1 137 ? 6.158   -12.407 13.767  1.00 98.60 137 A 1 
ATOM   1094 C  CG  . LEU A 1 137 ? 5.423   -11.973 12.488  1.00 98.36 137 A 1 
ATOM   1095 C  CD1 . LEU A 1 137 ? 4.025   -12.589 12.453  1.00 98.02 137 A 1 
ATOM   1096 C  CD2 . LEU A 1 137 ? 5.343   -10.460 12.403  1.00 97.80 137 A 1 
ATOM   1097 N  N   . SER A 1 138 ? 8.025   -11.552 16.247  1.00 98.52 138 A 1 
ATOM   1098 C  CA  . SER A 1 138 ? 8.288   -11.935 17.626  1.00 98.46 138 A 1 
ATOM   1099 C  C   . SER A 1 138 ? 7.173   -12.848 18.125  1.00 98.57 138 A 1 
ATOM   1100 O  O   . SER A 1 138 ? 6.100   -12.924 17.530  1.00 98.27 138 A 1 
ATOM   1101 C  CB  . SER A 1 138 ? 8.384   -10.695 18.518  1.00 98.03 138 A 1 
ATOM   1102 O  OG  . SER A 1 138 ? 7.129   -10.061 18.627  1.00 96.71 138 A 1 
ATOM   1103 N  N   . GLN A 1 139 ? 7.426   -13.536 19.242  1.00 98.26 139 A 1 
ATOM   1104 C  CA  . GLN A 1 139 ? 6.435   -14.448 19.807  1.00 98.16 139 A 1 
ATOM   1105 C  C   . GLN A 1 139 ? 5.123   -13.722 20.110  1.00 98.21 139 A 1 
ATOM   1106 O  O   . GLN A 1 139 ? 4.038   -14.219 19.795  1.00 97.80 139 A 1 
ATOM   1107 C  CB  . GLN A 1 139 ? 6.988   -15.101 21.076  1.00 97.66 139 A 1 
ATOM   1108 C  CG  . GLN A 1 139 ? 6.072   -16.157 21.679  1.00 89.27 139 A 1 
ATOM   1109 C  CD  . GLN A 1 139 ? 6.656   -16.788 22.928  1.00 84.12 139 A 1 
ATOM   1110 O  OE1 . GLN A 1 139 ? 7.567   -16.246 23.552  1.00 78.06 139 A 1 
ATOM   1111 N  NE2 . GLN A 1 139 ? 6.135   -17.942 23.310  1.00 74.37 139 A 1 
ATOM   1112 N  N   . ASN A 1 140 ? 5.218   -12.533 20.724  1.00 98.24 140 A 1 
ATOM   1113 C  CA  . ASN A 1 140 ? 4.024   -11.765 21.048  1.00 98.15 140 A 1 
ATOM   1114 C  C   . ASN A 1 140 ? 3.301   -11.307 19.787  1.00 98.44 140 A 1 
ATOM   1115 O  O   . ASN A 1 140 ? 2.064   -11.292 19.739  1.00 97.98 140 A 1 
ATOM   1116 C  CB  . ASN A 1 140 ? 4.385   -10.556 21.914  1.00 97.19 140 A 1 
ATOM   1117 C  CG  . ASN A 1 140 ? 4.788   -10.948 23.325  1.00 85.67 140 A 1 
ATOM   1118 O  OD1 . ASN A 1 140 ? 4.505   -12.053 23.783  1.00 74.88 140 A 1 
ATOM   1119 N  ND2 . ASN A 1 140 ? 5.458   -10.037 24.025  1.00 75.34 140 A 1 
ATOM   1120 N  N   . ALA A 1 141 ? 4.050   -10.930 18.743  1.00 98.59 141 A 1 
ATOM   1121 C  CA  . ALA A 1 141 ? 3.452   -10.496 17.487  1.00 98.62 141 A 1 
ATOM   1122 C  C   . ALA A 1 141 ? 2.706   -11.647 16.812  1.00 98.63 141 A 1 
ATOM   1123 O  O   . ALA A 1 141 ? 1.640   -11.437 16.231  1.00 98.52 141 A 1 
ATOM   1124 C  CB  . ALA A 1 141 ? 4.521   -9.935  16.559  1.00 98.68 141 A 1 
ATOM   1125 N  N   . ILE A 1 142 ? 3.255   -12.858 16.894  1.00 98.65 142 A 1 
ATOM   1126 C  CA  . ILE A 1 142 ? 2.595   -14.036 16.321  1.00 98.50 142 A 1 
ATOM   1127 C  C   . ILE A 1 142 ? 1.233   -14.255 16.976  1.00 98.38 142 A 1 
ATOM   1128 O  O   . ILE A 1 142 ? 0.232   -14.454 16.288  1.00 97.96 142 A 1 
ATOM   1129 C  CB  . ILE A 1 142 ? 3.485   -15.288 16.475  1.00 98.50 142 A 1 
ATOM   1130 C  CG1 . ILE A 1 142 ? 4.703   -15.189 15.562  1.00 97.76 142 A 1 
ATOM   1131 C  CG2 . ILE A 1 142 ? 2.687   -16.566 16.165  1.00 97.78 142 A 1 
ATOM   1132 C  CD1 . ILE A 1 142 ? 5.768   -16.253 15.825  1.00 95.88 142 A 1 
ATOM   1133 N  N   . GLU A 1 143 ? 1.185   -14.200 18.304  1.00 98.38 143 A 1 
ATOM   1134 C  CA  . GLU A 1 143 ? -0.071  -14.435 19.014  1.00 97.92 143 A 1 
ATOM   1135 C  C   . GLU A 1 143 ? -1.098  -13.346 18.704  1.00 97.83 143 A 1 
ATOM   1136 O  O   . GLU A 1 143 ? -2.289  -13.636 18.537  1.00 97.30 143 A 1 
ATOM   1137 C  CB  . GLU A 1 143 ? 0.181   -14.537 20.516  1.00 97.63 143 A 1 
ATOM   1138 C  CG  . GLU A 1 143 ? 1.040   -15.738 20.908  1.00 91.27 143 A 1 
ATOM   1139 C  CD  . GLU A 1 143 ? 0.484   -17.049 20.356  1.00 85.89 143 A 1 
ATOM   1140 O  OE1 . GLU A 1 143 ? -0.731  -17.296 20.514  1.00 79.47 143 A 1 
ATOM   1141 O  OE2 . GLU A 1 143 ? 1.264   -17.810 19.751  1.00 80.02 143 A 1 
ATOM   1142 N  N   . SER A 1 144 ? -0.650  -12.103 18.604  1.00 97.97 144 A 1 
ATOM   1143 C  CA  . SER A 1 144 ? -1.552  -11.004 18.258  1.00 98.07 144 A 1 
ATOM   1144 C  C   . SER A 1 144 ? -2.054  -11.136 16.820  1.00 97.90 144 A 1 
ATOM   1145 O  O   . SER A 1 144 ? -3.241  -10.927 16.540  1.00 97.51 144 A 1 
ATOM   1146 C  CB  . SER A 1 144 ? -0.843  -9.667  18.465  1.00 97.97 144 A 1 
ATOM   1147 O  OG  . SER A 1 144 ? -1.743  -8.580  18.314  1.00 93.08 144 A 1 
ATOM   1148 N  N   . PHE A 1 145 ? -1.160  -11.507 15.904  1.00 98.36 145 A 1 
ATOM   1149 C  CA  . PHE A 1 145 ? -1.514  -11.712 14.499  1.00 98.37 145 A 1 
ATOM   1150 C  C   . PHE A 1 145 ? -2.588  -12.794 14.366  1.00 98.15 145 A 1 
ATOM   1151 O  O   . PHE A 1 145 ? -3.546  -12.636 13.602  1.00 97.60 145 A 1 
ATOM   1152 C  CB  . PHE A 1 145 ? -0.267  -12.075 13.689  1.00 98.31 145 A 1 
ATOM   1153 C  CG  . PHE A 1 145 ? -0.382  -11.793 12.205  1.00 98.38 145 A 1 
ATOM   1154 C  CD1 . PHE A 1 145 ? -1.306  -12.461 11.418  1.00 97.88 145 A 1 
ATOM   1155 C  CD2 . PHE A 1 145 ? 0.459   -10.873 11.600  1.00 97.71 145 A 1 
ATOM   1156 C  CE1 . PHE A 1 145 ? -1.415  -12.206 10.062  1.00 97.29 145 A 1 
ATOM   1157 C  CE2 . PHE A 1 145 ? 0.366   -10.613 10.243  1.00 97.21 145 A 1 
ATOM   1158 C  CZ  . PHE A 1 145 ? -0.576  -11.282 9.464   1.00 97.71 145 A 1 
ATOM   1159 N  N   . LYS A 1 146 ? -2.423  -13.885 15.117  1.00 97.87 146 A 1 
ATOM   1160 C  CA  . LYS A 1 146 ? -3.393  -14.985 15.083  1.00 97.41 146 A 1 
ATOM   1161 C  C   . LYS A 1 146 ? -4.791  -14.521 15.479  1.00 96.99 146 A 1 
ATOM   1162 O  O   . LYS A 1 146 ? -5.787  -15.071 15.003  1.00 96.36 146 A 1 
ATOM   1163 C  CB  . LYS A 1 146 ? -2.955  -16.118 16.015  1.00 97.24 146 A 1 
ATOM   1164 C  CG  . LYS A 1 146 ? -1.789  -16.949 15.509  1.00 95.22 146 A 1 
ATOM   1165 C  CD  . LYS A 1 146 ? -1.387  -17.980 16.547  1.00 93.26 146 A 1 
ATOM   1166 C  CE  . LYS A 1 146 ? -0.220  -18.825 16.083  1.00 87.79 146 A 1 
ATOM   1167 N  NZ  . LYS A 1 146 ? 0.253   -19.748 17.167  1.00 82.53 146 A 1 
ATOM   1168 N  N   . HIS A 1 147 ? -4.870  -13.515 16.345  1.00 97.03 147 A 1 
ATOM   1169 C  CA  . HIS A 1 147 ? -6.164  -13.024 16.816  1.00 96.71 147 A 1 
ATOM   1170 C  C   . HIS A 1 147 ? -6.890  -12.210 15.750  1.00 96.75 147 A 1 
ATOM   1171 O  O   . HIS A 1 147 ? -8.075  -12.431 15.500  1.00 95.72 147 A 1 
ATOM   1172 C  CB  . HIS A 1 147 ? -5.986  -12.203 18.091  1.00 96.17 147 A 1 
ATOM   1173 C  CG  . HIS A 1 147 ? -7.269  -11.623 18.604  1.00 92.21 147 A 1 
ATOM   1174 N  ND1 . HIS A 1 147 ? -8.275  -12.397 19.141  1.00 82.00 147 A 1 
ATOM   1175 C  CD2 . HIS A 1 147 ? -7.712  -10.346 18.662  1.00 82.65 147 A 1 
ATOM   1176 C  CE1 . HIS A 1 147 ? -9.285  -11.617 19.504  1.00 83.18 147 A 1 
ATOM   1177 N  NE2 . HIS A 1 147 ? -8.967  -10.369 19.221  1.00 85.20 147 A 1 
ATOM   1178 N  N   . GLY A 1 148 ? -6.188  -11.249 15.108  1.00 97.44 148 A 1 
ATOM   1179 C  CA  . GLY A 1 148 ? -6.864  -10.357 14.178  1.00 97.51 148 A 1 
ATOM   1180 C  C   . GLY A 1 148 ? -6.011  -9.745  13.087  1.00 97.92 148 A 1 
ATOM   1181 O  O   . GLY A 1 148 ? -6.477  -8.855  12.378  1.00 97.66 148 A 1 
ATOM   1182 N  N   . GLY A 1 149 ? -4.766  -10.206 12.930  1.00 97.90 149 A 1 
ATOM   1183 C  CA  . GLY A 1 149 ? -3.902  -9.676  11.889  1.00 98.15 149 A 1 
ATOM   1184 C  C   . GLY A 1 149 ? -3.229  -8.355  12.235  1.00 98.45 149 A 1 
ATOM   1185 O  O   . GLY A 1 149 ? -2.639  -7.714  11.355  1.00 98.28 149 A 1 
ATOM   1186 N  N   . TYR A 1 150 ? -3.297  -7.937  13.499  1.00 98.41 150 A 1 
ATOM   1187 C  CA  . TYR A 1 150 ? -2.635  -6.724  13.978  1.00 98.42 150 A 1 
ATOM   1188 C  C   . TYR A 1 150 ? -1.644  -7.074  15.086  1.00 98.61 150 A 1 
ATOM   1189 O  O   . TYR A 1 150 ? -1.807  -8.088  15.780  1.00 98.36 150 A 1 
ATOM   1190 C  CB  . TYR A 1 150 ? -3.655  -5.691  14.462  1.00 98.32 150 A 1 
ATOM   1191 C  CG  . TYR A 1 150 ? -4.618  -6.166  15.539  1.00 98.30 150 A 1 
ATOM   1192 C  CD1 . TYR A 1 150 ? -4.248  -6.175  16.883  1.00 97.81 150 A 1 
ATOM   1193 C  CD2 . TYR A 1 150 ? -5.914  -6.575  15.217  1.00 97.71 150 A 1 
ATOM   1194 C  CE1 . TYR A 1 150 ? -5.125  -6.588  17.872  1.00 97.36 150 A 1 
ATOM   1195 C  CE2 . TYR A 1 150 ? -6.799  -6.994  16.198  1.00 97.39 150 A 1 
ATOM   1196 C  CZ  . TYR A 1 150 ? -6.406  -6.999  17.534  1.00 97.58 150 A 1 
ATOM   1197 O  OH  . TYR A 1 150 ? -7.277  -7.403  18.507  1.00 96.79 150 A 1 
ATOM   1198 N  N   . TYR A 1 151 ? -0.613  -6.237  15.264  1.00 98.85 151 A 1 
ATOM   1199 C  CA  . TYR A 1 151 ? 0.446   -6.550  16.220  1.00 98.83 151 A 1 
ATOM   1200 C  C   . TYR A 1 151 ? 1.412   -5.375  16.357  1.00 98.98 151 A 1 
ATOM   1201 O  O   . TYR A 1 151 ? 1.328   -4.392  15.619  1.00 98.86 151 A 1 
ATOM   1202 C  CB  . TYR A 1 151 ? 1.218   -7.805  15.784  1.00 98.84 151 A 1 
ATOM   1203 C  CG  . TYR A 1 151 ? 1.970   -7.642  14.470  1.00 98.87 151 A 1 
ATOM   1204 C  CD1 . TYR A 1 151 ? 3.304   -7.244  14.461  1.00 98.76 151 A 1 
ATOM   1205 C  CD2 . TYR A 1 151 ? 1.345   -7.889  13.254  1.00 98.70 151 A 1 
ATOM   1206 C  CE1 . TYR A 1 151 ? 3.997   -7.097  13.272  1.00 98.66 151 A 1 
ATOM   1207 C  CE2 . TYR A 1 151 ? 2.028   -7.741  12.050  1.00 98.67 151 A 1 
ATOM   1208 C  CZ  . TYR A 1 151 ? 3.361   -7.349  12.067  1.00 98.80 151 A 1 
ATOM   1209 O  OH  . TYR A 1 151 ? 4.046   -7.203  10.887  1.00 98.65 151 A 1 
ATOM   1210 N  N   . THR A 1 152 ? 2.337   -5.492  17.308  1.00 98.88 152 A 1 
ATOM   1211 C  CA  . THR A 1 152 ? 3.434   -4.550  17.462  1.00 98.82 152 A 1 
ATOM   1212 C  C   . THR A 1 152 ? 4.755   -5.303  17.568  1.00 98.82 152 A 1 
ATOM   1213 O  O   . THR A 1 152 ? 4.791   -6.453  18.013  1.00 98.52 152 A 1 
ATOM   1214 C  CB  . THR A 1 152 ? 3.286   -3.658  18.710  1.00 98.51 152 A 1 
ATOM   1215 O  OG1 . THR A 1 152 ? 3.458   -4.447  19.894  1.00 95.57 152 A 1 
ATOM   1216 C  CG2 . THR A 1 152 ? 1.918   -2.996  18.748  1.00 95.96 152 A 1 
ATOM   1217 N  N   . MET A 1 153 ? 5.840   -4.647  17.156  1.00 98.89 153 A 1 
ATOM   1218 C  CA  . MET A 1 153 ? 7.196   -5.139  17.363  1.00 98.63 153 A 1 
ATOM   1219 C  C   . MET A 1 153 ? 8.120   -3.941  17.559  1.00 98.70 153 A 1 
ATOM   1220 O  O   . MET A 1 153 ? 8.011   -2.959  16.829  1.00 98.45 153 A 1 
ATOM   1221 C  CB  . MET A 1 153 ? 7.708   -5.959  16.176  1.00 97.86 153 A 1 
ATOM   1222 C  CG  . MET A 1 153 ? 7.043   -7.322  16.007  1.00 93.29 153 A 1 
ATOM   1223 S  SD  . MET A 1 153 ? 7.960   -8.402  14.872  1.00 95.09 153 A 1 
ATOM   1224 C  CE  . MET A 1 153 ? 7.887   -7.472  13.343  1.00 89.56 153 A 1 
ATOM   1225 N  N   . PRO A 1 154 ? 9.049   -4.006  18.519  1.00 98.63 154 A 1 
ATOM   1226 C  CA  . PRO A 1 154 ? 10.026  -2.924  18.646  1.00 98.46 154 A 1 
ATOM   1227 C  C   . PRO A 1 154 ? 11.032  -2.966  17.498  1.00 98.40 154 A 1 
ATOM   1228 O  O   . PRO A 1 154 ? 11.460  -4.037  17.076  1.00 98.08 154 A 1 
ATOM   1229 C  CB  . PRO A 1 154 ? 10.710  -3.216  19.986  1.00 97.66 154 A 1 
ATOM   1230 C  CG  . PRO A 1 154 ? 10.573  -4.699  20.158  1.00 94.84 154 A 1 
ATOM   1231 C  CD  . PRO A 1 154 ? 9.254   -5.069  19.518  1.00 97.84 154 A 1 
ATOM   1232 N  N   . PHE A 1 155 ? 11.395  -1.793  16.986  1.00 98.37 155 A 1 
ATOM   1233 C  CA  . PHE A 1 155 ? 12.478  -1.725  16.012  1.00 98.30 155 A 1 
ATOM   1234 C  C   . PHE A 1 155 ? 13.788  -2.129  16.693  1.00 98.05 155 A 1 
ATOM   1235 O  O   . PHE A 1 155 ? 14.003  -1.793  17.857  1.00 97.38 155 A 1 
ATOM   1236 C  CB  . PHE A 1 155 ? 12.592  -0.321  15.413  1.00 98.35 155 A 1 
ATOM   1237 C  CG  . PHE A 1 155 ? 11.579  -0.014  14.343  1.00 98.54 155 A 1 
ATOM   1238 C  CD1 . PHE A 1 155 ? 11.835  -0.335  13.024  1.00 98.27 155 A 1 
ATOM   1239 C  CD2 . PHE A 1 155 ? 10.368  0.596   14.667  1.00 98.20 155 A 1 
ATOM   1240 C  CE1 . PHE A 1 155 ? 10.906  -0.052  12.028  1.00 98.00 155 A 1 
ATOM   1241 C  CE2 . PHE A 1 155 ? 9.434   0.878   13.676  1.00 98.01 155 A 1 
ATOM   1242 C  CZ  . PHE A 1 155 ? 9.707   0.555   12.360  1.00 98.27 155 A 1 
ATOM   1243 N  N   . PRO A 1 156 ? 14.679  -2.846  15.994  1.00 97.56 156 A 1 
ATOM   1244 C  CA  . PRO A 1 156 ? 15.943  -3.280  16.591  1.00 96.94 156 A 1 
ATOM   1245 C  C   . PRO A 1 156 ? 16.796  -2.102  17.070  1.00 96.66 156 A 1 
ATOM   1246 O  O   . PRO A 1 156 ? 16.916  -1.088  16.380  1.00 95.16 156 A 1 
ATOM   1247 C  CB  . PRO A 1 156 ? 16.637  -4.035  15.455  1.00 95.96 156 A 1 
ATOM   1248 C  CG  . PRO A 1 156 ? 15.517  -4.506  14.585  1.00 94.55 156 A 1 
ATOM   1249 C  CD  . PRO A 1 156 ? 14.482  -3.414  14.653  1.00 97.05 156 A 1 
ATOM   1250 N  N   . ALA A 1 157 ? 17.403  -2.251  18.232  1.00 94.04 157 A 1 
ATOM   1251 C  CA  . ALA A 1 157 ? 18.179  -1.172  18.838  1.00 92.53 157 A 1 
ATOM   1252 C  C   . ALA A 1 157 ? 19.412  -0.803  18.025  1.00 92.52 157 A 1 
ATOM   1253 O  O   . ALA A 1 157 ? 19.866  0.345   18.065  1.00 88.77 157 A 1 
ATOM   1254 C  CB  . ALA A 1 157 ? 18.584  -1.559  20.261  1.00 89.69 157 A 1 
ATOM   1255 N  N   . HIS A 1 158 ? 19.962  -1.748  17.259  1.00 91.96 158 A 1 
ATOM   1256 C  CA  . HIS A 1 158 ? 21.197  -1.517  16.519  1.00 91.50 158 A 1 
ATOM   1257 C  C   . HIS A 1 158 ? 21.018  -0.571  15.334  1.00 92.64 158 A 1 
ATOM   1258 O  O   . HIS A 1 158 ? 21.996  -0.241  14.658  1.00 90.64 158 A 1 
ATOM   1259 C  CB  . HIS A 1 158 ? 21.796  -2.849  16.044  1.00 89.03 158 A 1 
ATOM   1260 C  CG  . HIS A 1 158 ? 20.955  -3.562  15.027  1.00 84.93 158 A 1 
ATOM   1261 N  ND1 . HIS A 1 158 ? 20.166  -4.645  15.329  1.00 74.99 158 A 1 
ATOM   1262 C  CD2 . HIS A 1 158 ? 20.799  -3.354  13.697  1.00 74.39 158 A 1 
ATOM   1263 C  CE1 . HIS A 1 158 ? 19.554  -5.072  14.240  1.00 72.56 158 A 1 
ATOM   1264 N  NE2 . HIS A 1 158 ? 19.918  -4.299  13.231  1.00 74.60 158 A 1 
ATOM   1265 N  N   . LEU A 1 159 ? 19.788  -0.112  15.071  1.00 95.13 159 A 1 
ATOM   1266 C  CA  . LEU A 1 159 ? 19.519  0.816   13.973  1.00 95.17 159 A 1 
ATOM   1267 C  C   . LEU A 1 159 ? 19.884  2.267   14.318  1.00 94.35 159 A 1 
ATOM   1268 O  O   . LEU A 1 159 ? 19.692  3.158   13.484  1.00 90.81 159 A 1 
ATOM   1269 C  CB  . LEU A 1 159 ? 18.052  0.727   13.555  1.00 95.03 159 A 1 
ATOM   1270 C  CG  . LEU A 1 159 ? 17.603  -0.609  12.946  1.00 95.43 159 A 1 
ATOM   1271 C  CD1 . LEU A 1 159 ? 16.093  -0.618  12.752  1.00 94.67 159 A 1 
ATOM   1272 C  CD2 . LEU A 1 159 ? 18.315  -0.865  11.623  1.00 94.64 159 A 1 
ATOM   1273 N  N   . GLY A 1 160 ? 20.382  2.510   15.508  1.00 93.92 160 A 1 
ATOM   1274 C  CA  . GLY A 1 160 ? 20.761  3.861   15.910  1.00 93.70 160 A 1 
ATOM   1275 C  C   . GLY A 1 160 ? 19.607  4.683   16.447  1.00 94.61 160 A 1 
ATOM   1276 O  O   . GLY A 1 160 ? 19.651  5.916   16.409  1.00 91.33 160 A 1 
ATOM   1277 N  N   . ILE A 1 161 ? 18.576  4.023   16.951  1.00 95.33 161 A 1 
ATOM   1278 C  CA  . ILE A 1 161 ? 17.388  4.688   17.478  1.00 95.39 161 A 1 
ATOM   1279 C  C   . ILE A 1 161 ? 17.703  5.311   18.840  1.00 95.44 161 A 1 
ATOM   1280 O  O   . ILE A 1 161 ? 18.286  4.667   19.708  1.00 93.17 161 A 1 
ATOM   1281 C  CB  . ILE A 1 161 ? 16.225  3.688   17.591  1.00 93.04 161 A 1 
ATOM   1282 C  CG1 . ILE A 1 161 ? 15.832  3.181   16.197  1.00 85.78 161 A 1 
ATOM   1283 C  CG2 . ILE A 1 161 ? 15.028  4.312   18.291  1.00 83.90 161 A 1 
ATOM   1284 C  CD1 . ILE A 1 161 ? 15.011  1.912   16.211  1.00 83.57 161 A 1 
ATOM   1285 N  N   . LYS A 1 162 ? 17.312  6.590   18.999  1.00 95.16 162 A 1 
ATOM   1286 C  CA  . LYS A 1 162 ? 17.599  7.336   20.228  1.00 95.18 162 A 1 
ATOM   1287 C  C   . LYS A 1 162 ? 16.423  7.353   21.199  1.00 95.21 162 A 1 
ATOM   1288 O  O   . LYS A 1 162 ? 16.597  7.653   22.380  1.00 91.88 162 A 1 
ATOM   1289 C  CB  . LYS A 1 162 ? 18.001  8.767   19.885  1.00 93.81 162 A 1 
ATOM   1290 C  CG  . LYS A 1 162 ? 19.260  8.879   19.034  1.00 91.18 162 A 1 
ATOM   1291 C  CD  . LYS A 1 162 ? 20.494  8.404   19.790  1.00 83.72 162 A 1 
ATOM   1292 C  CE  . LYS A 1 162 ? 21.758  8.622   18.969  1.00 77.84 162 A 1 
ATOM   1293 N  NZ  . LYS A 1 162 ? 22.978  8.189   19.702  1.00 67.76 162 A 1 
ATOM   1294 N  N   . VAL A 1 163 ? 15.226  7.049   20.700  1.00 95.32 163 A 1 
ATOM   1295 C  CA  . VAL A 1 163 ? 14.021  6.947   21.508  1.00 95.69 163 A 1 
ATOM   1296 C  C   . VAL A 1 163 ? 13.378  5.609   21.182  1.00 96.33 163 A 1 
ATOM   1297 O  O   . VAL A 1 163 ? 13.320  5.237   20.011  1.00 94.90 163 A 1 
ATOM   1298 C  CB  . VAL A 1 163 ? 13.037  8.102   21.209  1.00 93.30 163 A 1 
ATOM   1299 C  CG1 . VAL A 1 163 ? 11.739  7.927   21.975  1.00 84.92 163 A 1 
ATOM   1300 C  CG2 . VAL A 1 163 ? 13.675  9.444   21.537  1.00 85.67 163 A 1 
ATOM   1301 N  N   . PRO A 1 164 ? 12.880  4.856   22.185  1.00 97.12 164 A 1 
ATOM   1302 C  CA  . PRO A 1 164 ? 12.247  3.565   21.885  1.00 97.20 164 A 1 
ATOM   1303 C  C   . PRO A 1 164 ? 11.174  3.716   20.814  1.00 97.69 164 A 1 
ATOM   1304 O  O   . PRO A 1 164 ? 10.228  4.489   20.969  1.00 97.10 164 A 1 
ATOM   1305 C  CB  . PRO A 1 164 ? 11.652  3.143   23.233  1.00 96.34 164 A 1 
ATOM   1306 C  CG  . PRO A 1 164 ? 12.534  3.803   24.247  1.00 94.45 164 A 1 
ATOM   1307 C  CD  . PRO A 1 164 ? 12.921  5.122   23.637  1.00 96.54 164 A 1 
ATOM   1308 N  N   . LEU A 1 165 ? 11.336  2.972   19.714  1.00 98.18 165 A 1 
ATOM   1309 C  CA  . LEU A 1 165 ? 10.476  3.093   18.546  1.00 98.37 165 A 1 
ATOM   1310 C  C   . LEU A 1 165 ? 9.867   1.738   18.222  1.00 98.42 165 A 1 
ATOM   1311 O  O   . LEU A 1 165 ? 10.566  0.722   18.219  1.00 98.28 165 A 1 
ATOM   1312 C  CB  . LEU A 1 165 ? 11.273  3.624   17.351  1.00 98.18 165 A 1 
ATOM   1313 C  CG  . LEU A 1 165 ? 10.508  3.837   16.047  1.00 97.69 165 A 1 
ATOM   1314 C  CD1 . LEU A 1 165 ? 9.460   4.927   16.212  1.00 96.95 165 A 1 
ATOM   1315 C  CD2 . LEU A 1 165 ? 11.467  4.192   14.924  1.00 96.95 165 A 1 
ATOM   1316 N  N   . ASN A 1 166 ? 8.558   1.731   17.936  1.00 98.67 166 A 1 
ATOM   1317 C  CA  . ASN A 1 166 ? 7.822   0.499   17.697  1.00 98.72 166 A 1 
ATOM   1318 C  C   . ASN A 1 166 ? 7.142   0.503   16.337  1.00 98.85 166 A 1 
ATOM   1319 O  O   . ASN A 1 166 ? 6.601   1.520   15.902  1.00 98.69 166 A 1 
ATOM   1320 C  CB  . ASN A 1 166 ? 6.774   0.282   18.788  1.00 98.62 166 A 1 
ATOM   1321 C  CG  . ASN A 1 166 ? 7.388   0.181   20.171  1.00 98.46 166 A 1 
ATOM   1322 O  OD1 . ASN A 1 166 ? 7.782   -0.898  20.600  1.00 93.41 166 A 1 
ATOM   1323 N  ND2 . ASN A 1 166 ? 7.472   1.305   20.864  1.00 92.93 166 A 1 
ATOM   1324 N  N   . ALA A 1 167 ? 7.161   -0.652  15.673  1.00 98.85 167 A 1 
ATOM   1325 C  CA  . ALA A 1 167 ? 6.329   -0.885  14.500  1.00 98.85 167 A 1 
ATOM   1326 C  C   . ALA A 1 167 ? 4.960   -1.344  14.978  1.00 98.86 167 A 1 
ATOM   1327 O  O   . ALA A 1 167 ? 4.858   -2.283  15.768  1.00 98.79 167 A 1 
ATOM   1328 C  CB  . ALA A 1 167 ? 6.959   -1.925  13.595  1.00 98.73 167 A 1 
ATOM   1329 N  N   . VAL A 1 168 ? 3.900   -0.675  14.517  1.00 98.98 168 A 1 
ATOM   1330 C  CA  . VAL A 1 168 ? 2.529   -1.025  14.868  1.00 98.95 168 A 1 
ATOM   1331 C  C   . VAL A 1 168 ? 1.770   -1.295  13.580  1.00 98.94 168 A 1 
ATOM   1332 O  O   . VAL A 1 168 ? 1.682   -0.420  12.716  1.00 98.88 168 A 1 
ATOM   1333 C  CB  . VAL A 1 168 ? 1.837   0.092   15.671  1.00 98.88 168 A 1 
ATOM   1334 C  CG1 . VAL A 1 168 ? 0.400   -0.290  15.989  1.00 98.60 168 A 1 
ATOM   1335 C  CG2 . VAL A 1 168 ? 2.613   0.381   16.959  1.00 98.62 168 A 1 
ATOM   1336 N  N   . VAL A 1 169 ? 1.233   -2.500  13.438  1.00 98.99 169 A 1 
ATOM   1337 C  CA  . VAL A 1 169 ? 0.470   -2.887  12.254  1.00 98.91 169 A 1 
ATOM   1338 C  C   . VAL A 1 169 ? -1.006  -2.970  12.618  1.00 98.94 169 A 1 
ATOM   1339 O  O   . VAL A 1 169 ? -1.381  -3.690  13.545  1.00 98.77 169 A 1 
ATOM   1340 C  CB  . VAL A 1 169 ? 0.956   -4.226  11.679  1.00 98.85 169 A 1 
ATOM   1341 C  CG1 . VAL A 1 169 ? 0.011   -4.728  10.590  1.00 98.34 169 A 1 
ATOM   1342 C  CG2 . VAL A 1 169 ? 2.364   -4.073  11.129  1.00 98.36 169 A 1 
ATOM   1343 N  N   . LEU A 1 170 ? -1.838  -2.225  11.885  1.00 98.97 170 A 1 
ATOM   1344 C  CA  . LEU A 1 170 ? -3.284  -2.289  12.024  1.00 98.87 170 A 1 
ATOM   1345 C  C   . LEU A 1 170 ? -3.884  -3.032  10.839  1.00 98.81 170 A 1 
ATOM   1346 O  O   . LEU A 1 170 ? -3.472  -2.840  9.698   1.00 98.64 170 A 1 
ATOM   1347 C  CB  . LEU A 1 170 ? -3.899  -0.888  12.108  1.00 98.85 170 A 1 
ATOM   1348 C  CG  . LEU A 1 170 ? -3.509  -0.037  13.324  1.00 98.53 170 A 1 
ATOM   1349 C  CD1 . LEU A 1 170 ? -4.204  1.318   13.251  1.00 98.12 170 A 1 
ATOM   1350 C  CD2 . LEU A 1 170 ? -3.870  -0.750  14.618  1.00 97.90 170 A 1 
ATOM   1351 N  N   . ASN A 1 171 ? -4.878  -3.888  11.125  1.00 98.72 171 A 1 
ATOM   1352 C  CA  . ASN A 1 171 ? -5.613  -4.586  10.082  1.00 98.67 171 A 1 
ATOM   1353 C  C   . ASN A 1 171 ? -6.846  -3.775  9.715   1.00 98.52 171 A 1 
ATOM   1354 O  O   . ASN A 1 171 ? -7.925  -3.956  10.281  1.00 98.24 171 A 1 
ATOM   1355 C  CB  . ASN A 1 171 ? -5.998  -5.990  10.545  1.00 98.36 171 A 1 
ATOM   1356 C  CG  . ASN A 1 171 ? -6.735  -6.770  9.477   1.00 98.17 171 A 1 
ATOM   1357 O  OD1 . ASN A 1 171 ? -6.916  -6.294  8.354   1.00 96.55 171 A 1 
ATOM   1358 N  ND2 . ASN A 1 171 ? -7.166  -7.978  9.808   1.00 95.58 171 A 1 
ATOM   1359 N  N   . THR A 1 172 ? -6.694  -2.846  8.761   1.00 98.69 172 A 1 
ATOM   1360 C  CA  . THR A 1 172 ? -7.811  -2.003  8.350   1.00 98.63 172 A 1 
ATOM   1361 C  C   . THR A 1 172 ? -8.705  -2.663  7.320   1.00 98.58 172 A 1 
ATOM   1362 O  O   . THR A 1 172 ? -9.736  -2.093  6.952   1.00 98.14 172 A 1 
ATOM   1363 C  CB  . THR A 1 172 ? -7.322  -0.643  7.823   1.00 98.63 172 A 1 
ATOM   1364 O  OG1 . THR A 1 172 ? -6.329  -0.838  6.824   1.00 97.90 172 A 1 
ATOM   1365 C  CG2 . THR A 1 172 ? -6.737  0.178   8.967   1.00 97.43 172 A 1 
ATOM   1366 N  N   . VAL A 1 173 ? -8.363  -3.876  6.873   1.00 98.51 173 A 1 
ATOM   1367 C  CA  . VAL A 1 173 ? -9.303  -4.659  6.069   1.00 98.35 173 A 1 
ATOM   1368 C  C   . VAL A 1 173 ? -10.560 -4.949  6.885   1.00 98.27 173 A 1 
ATOM   1369 O  O   . VAL A 1 173 ? -11.649 -5.103  6.332   1.00 97.75 173 A 1 
ATOM   1370 C  CB  . VAL A 1 173 ? -8.663  -5.970  5.569   1.00 98.14 173 A 1 
ATOM   1371 C  CG1 . VAL A 1 173 ? -9.646  -6.766  4.719   1.00 97.52 173 A 1 
ATOM   1372 C  CG2 . VAL A 1 173 ? -7.402  -5.670  4.764   1.00 97.55 173 A 1 
ATOM   1373 N  N   . LEU A 1 174 ? -10.440 -4.963  8.216   1.00 98.28 174 A 1 
ATOM   1374 C  CA  . LEU A 1 174 ? -11.594 -5.107  9.095   1.00 98.08 174 A 1 
ATOM   1375 C  C   . LEU A 1 174 ? -12.585 -3.961  8.935   1.00 98.09 174 A 1 
ATOM   1376 O  O   . LEU A 1 174 ? -13.776 -4.129  9.202   1.00 97.61 174 A 1 
ATOM   1377 C  CB  . LEU A 1 174 ? -11.148 -5.173  10.563  1.00 97.90 174 A 1 
ATOM   1378 C  CG  . LEU A 1 174 ? -10.231 -6.329  10.953  1.00 97.53 174 A 1 
ATOM   1379 C  CD1 . LEU A 1 174 ? -9.842  -6.217  12.425  1.00 96.99 174 A 1 
ATOM   1380 C  CD2 . LEU A 1 174 ? -10.897 -7.672  10.682  1.00 96.80 174 A 1 
ATOM   1381 N  N   . TYR A 1 175 ? -12.111 -2.800  8.476   1.00 98.27 175 A 1 
ATOM   1382 C  CA  . TYR A 1 175 ? -12.945 -1.607  8.354   1.00 98.31 175 A 1 
ATOM   1383 C  C   . TYR A 1 175 ? -13.360 -1.313  6.912   1.00 98.37 175 A 1 
ATOM   1384 O  O   . TYR A 1 175 ? -14.124 -0.373  6.672   1.00 97.82 175 A 1 
ATOM   1385 C  CB  . TYR A 1 175 ? -12.217 -0.394  8.933   1.00 98.39 175 A 1 
ATOM   1386 C  CG  . TYR A 1 175 ? -11.651 -0.604  10.318  1.00 98.52 175 A 1 
ATOM   1387 C  CD1 . TYR A 1 175 ? -12.328 -1.360  11.266  1.00 98.30 175 A 1 
ATOM   1388 C  CD2 . TYR A 1 175 ? -10.436 -0.035  10.687  1.00 98.31 175 A 1 
ATOM   1389 C  CE1 . TYR A 1 175 ? -11.816 -1.557  12.545  1.00 98.24 175 A 1 
ATOM   1390 C  CE2 . TYR A 1 175 ? -9.915  -0.213  11.959  1.00 98.25 175 A 1 
ATOM   1391 C  CZ  . TYR A 1 175 ? -10.602 -0.974  12.888  1.00 98.42 175 A 1 
ATOM   1392 O  OH  . TYR A 1 175 ? -10.097 -1.158  14.143  1.00 98.18 175 A 1 
ATOM   1393 N  N   . TYR A 1 176 ? -12.874 -2.085  5.959   1.00 98.34 176 A 1 
ATOM   1394 C  CA  . TYR A 1 176 ? -13.151 -1.882  4.541   1.00 98.19 176 A 1 
ATOM   1395 C  C   . TYR A 1 176 ? -14.654 -2.020  4.272   1.00 97.90 176 A 1 
ATOM   1396 O  O   . TYR A 1 176 ? -15.288 -2.964  4.753   1.00 97.38 176 A 1 
ATOM   1397 C  CB  . TYR A 1 176 ? -12.360 -2.902  3.722   1.00 97.93 176 A 1 
ATOM   1398 C  CG  . TYR A 1 176 ? -12.272 -2.641  2.228   1.00 97.72 176 A 1 
ATOM   1399 C  CD1 . TYR A 1 176 ? -12.319 -1.359  1.703   1.00 96.78 176 A 1 
ATOM   1400 C  CD2 . TYR A 1 176 ? -12.085 -3.700  1.350   1.00 96.70 176 A 1 
ATOM   1401 C  CE1 . TYR A 1 176 ? -12.200 -1.132  0.339   1.00 96.03 176 A 1 
ATOM   1402 C  CE2 . TYR A 1 176 ? -11.964 -3.493  -0.016  1.00 95.95 176 A 1 
ATOM   1403 C  CZ  . TYR A 1 176 ? -12.026 -2.205  -0.517  1.00 96.04 176 A 1 
ATOM   1404 O  OH  . TYR A 1 176 ? -11.906 -1.998  -1.869  1.00 94.94 176 A 1 
ATOM   1405 N  N   . ASN A 1 177 ? -15.229 -1.101  3.497   1.00 98.02 177 A 1 
ATOM   1406 C  CA  . ASN A 1 177 ? -16.676 -1.102  3.304   1.00 97.47 177 A 1 
ATOM   1407 C  C   . ASN A 1 177 ? -17.175 -2.207  2.371   1.00 97.49 177 A 1 
ATOM   1408 O  O   . ASN A 1 177 ? -18.379 -2.329  2.165   1.00 95.99 177 A 1 
ATOM   1409 C  CB  . ASN A 1 177 ? -17.176 0.284   2.849   1.00 96.10 177 A 1 
ATOM   1410 C  CG  . ASN A 1 177 ? -16.549 0.754   1.550   1.00 94.81 177 A 1 
ATOM   1411 O  OD1 . ASN A 1 177 ? -15.980 -0.025  0.787   1.00 88.56 177 A 1 
ATOM   1412 N  ND2 . ASN A 1 177 ? -16.655 2.049   1.301   1.00 87.74 177 A 1 
ATOM   1413 N  N   . TYR A 1 178 ? -16.265 -3.032  1.835   1.00 97.42 178 A 1 
ATOM   1414 C  CA  . TYR A 1 178 ? -16.649 -4.250  1.130   1.00 96.85 178 A 1 
ATOM   1415 C  C   . TYR A 1 178 ? -16.544 -5.491  2.019   1.00 96.73 178 A 1 
ATOM   1416 O  O   . TYR A 1 178 ? -16.835 -6.602  1.568   1.00 94.97 178 A 1 
ATOM   1417 C  CB  . TYR A 1 178 ? -15.805 -4.436  -0.136  1.00 96.16 178 A 1 
ATOM   1418 C  CG  . TYR A 1 178 ? -16.136 -3.464  -1.247  1.00 94.81 178 A 1 
ATOM   1419 C  CD1 . TYR A 1 178 ? -17.271 -3.645  -2.026  1.00 91.49 178 A 1 
ATOM   1420 C  CD2 . TYR A 1 178 ? -15.325 -2.368  -1.507  1.00 91.30 178 A 1 
ATOM   1421 C  CE1 . TYR A 1 178 ? -17.584 -2.760  -3.049  1.00 89.81 178 A 1 
ATOM   1422 C  CE2 . TYR A 1 178 ? -15.630 -1.477  -2.528  1.00 89.86 178 A 1 
ATOM   1423 C  CZ  . TYR A 1 178 ? -16.762 -1.679  -3.295  1.00 90.20 178 A 1 
ATOM   1424 O  OH  . TYR A 1 178 ? -17.072 -0.797  -4.300  1.00 87.98 178 A 1 
ATOM   1425 N  N   . ASN A 1 179 ? -16.134 -5.313  3.284   1.00 96.95 179 A 1 
ATOM   1426 C  CA  . ASN A 1 179 ? -16.029 -6.413  4.241   1.00 97.10 179 A 1 
ATOM   1427 C  C   . ASN A 1 179 ? -17.372 -6.576  4.953   1.00 96.81 179 A 1 
ATOM   1428 O  O   . ASN A 1 179 ? -17.669 -5.865  5.915   1.00 95.99 179 A 1 
ATOM   1429 C  CB  . ASN A 1 179 ? -14.907 -6.146  5.235   1.00 97.08 179 A 1 
ATOM   1430 C  CG  . ASN A 1 179 ? -14.657 -7.314  6.174   1.00 97.34 179 A 1 
ATOM   1431 O  OD1 . ASN A 1 179 ? -15.450 -8.255  6.250   1.00 95.94 179 A 1 
ATOM   1432 N  ND2 . ASN A 1 179 ? -13.540 -7.263  6.894   1.00 95.64 179 A 1 
ATOM   1433 N  N   . LYS A 1 180 ? -18.182 -7.519  4.476   1.00 96.46 180 A 1 
ATOM   1434 C  CA  . LYS A 1 180 ? -19.534 -7.691  4.997   1.00 95.74 180 A 1 
ATOM   1435 C  C   . LYS A 1 180 ? -19.560 -8.317  6.388   1.00 95.34 180 A 1 
ATOM   1436 O  O   . LYS A 1 180 ? -20.584 -8.280  7.058   1.00 92.91 180 A 1 
ATOM   1437 C  CB  . LYS A 1 180 ? -20.371 -8.531  4.022   1.00 95.03 180 A 1 
ATOM   1438 C  CG  . LYS A 1 180 ? -20.556 -7.882  2.660   1.00 90.99 180 A 1 
ATOM   1439 C  CD  . LYS A 1 180 ? -21.400 -8.748  1.739   1.00 83.55 180 A 1 
ATOM   1440 C  CE  . LYS A 1 180 ? -21.598 -8.076  0.382   1.00 75.79 180 A 1 
ATOM   1441 N  NZ  . LYS A 1 180 ? -22.433 -8.904  -0.526  1.00 65.11 180 A 1 
ATOM   1442 N  N   . GLN A 1 181 ? -18.442 -8.882  6.843   1.00 95.61 181 A 1 
ATOM   1443 C  CA  . GLN A 1 181 ? -18.402 -9.554  8.139   1.00 94.78 181 A 1 
ATOM   1444 C  C   . GLN A 1 181 ? -18.354 -8.572  9.310   1.00 94.66 181 A 1 
ATOM   1445 O  O   . GLN A 1 181 ? -18.609 -8.965  10.448  1.00 91.30 181 A 1 
ATOM   1446 C  CB  . GLN A 1 181 ? -17.192 -10.487 8.222   1.00 93.25 181 A 1 
ATOM   1447 C  CG  . GLN A 1 181 ? -17.228 -11.646 7.235   1.00 89.83 181 A 1 
ATOM   1448 C  CD  . GLN A 1 181 ? -16.135 -12.662 7.501   1.00 85.36 181 A 1 
ATOM   1449 O  OE1 . GLN A 1 181 ? -15.616 -12.756 8.615   1.00 77.51 181 A 1 
ATOM   1450 N  NE2 . GLN A 1 181 ? -15.779 -13.437 6.484   1.00 74.71 181 A 1 
ATOM   1451 N  N   . THR A 1 182 ? -18.016 -7.304  9.057   1.00 95.95 182 A 1 
ATOM   1452 C  CA  . THR A 1 182 ? -17.774 -6.339  10.122  1.00 95.98 182 A 1 
ATOM   1453 C  C   . THR A 1 182 ? -18.722 -5.142  10.098  1.00 95.47 182 A 1 
ATOM   1454 O  O   . THR A 1 182 ? -18.585 -4.236  10.923  1.00 93.51 182 A 1 
ATOM   1455 C  CB  . THR A 1 182 ? -16.323 -5.830  10.076  1.00 95.78 182 A 1 
ATOM   1456 O  OG1 . THR A 1 182 ? -16.076 -5.245  8.787   1.00 94.09 182 A 1 
ATOM   1457 C  CG2 . THR A 1 182 ? -15.342 -6.971  10.295  1.00 94.05 182 A 1 
ATOM   1458 N  N   . MET A 1 183 ? -19.690 -5.143  9.186   1.00 94.65 183 A 1 
ATOM   1459 C  CA  . MET A 1 183 ? -20.570 -3.987  8.993   1.00 93.37 183 A 1 
ATOM   1460 C  C   . MET A 1 183 ? -21.331 -3.608  10.264  1.00 92.36 183 A 1 
ATOM   1461 O  O   . MET A 1 183 ? -21.516 -2.422  10.544  1.00 87.54 183 A 1 
ATOM   1462 C  CB  . MET A 1 183 ? -21.559 -4.283  7.864   1.00 90.77 183 A 1 
ATOM   1463 C  CG  . MET A 1 183 ? -22.474 -3.120  7.513   1.00 84.09 183 A 1 
ATOM   1464 S  SD  . MET A 1 183 ? -23.579 -3.497  6.135   1.00 80.62 183 A 1 
ATOM   1465 C  CE  . MET A 1 183 ? -24.601 -4.772  6.872   1.00 71.29 183 A 1 
ATOM   1466 N  N   . ASP A 1 184 ? -21.745 -4.602  11.046  1.00 92.31 184 A 1 
ATOM   1467 C  CA  . ASP A 1 184 ? -22.593 -4.367  12.208  1.00 91.03 184 A 1 
ATOM   1468 C  C   . ASP A 1 184 ? -21.831 -4.369  13.530  1.00 90.97 184 A 1 
ATOM   1469 O  O   . ASP A 1 184 ? -22.442 -4.283  14.596  1.00 85.64 184 A 1 
ATOM   1470 C  CB  . ASP A 1 184 ? -23.711 -5.420  12.258  1.00 88.69 184 A 1 
ATOM   1471 C  CG  . ASP A 1 184 ? -24.621 -5.361  11.040  1.00 83.71 184 A 1 
ATOM   1472 O  OD1 . ASP A 1 184 ? -24.951 -4.240  10.599  1.00 78.16 184 A 1 
ATOM   1473 O  OD2 . ASP A 1 184 ? -24.996 -6.429  10.535  1.00 78.27 184 A 1 
ATOM   1474 N  N   . SER A 1 185 ? -20.512 -4.454  13.480  1.00 92.00 185 A 1 
ATOM   1475 C  CA  . SER A 1 185 ? -19.702 -4.444  14.691  1.00 91.79 185 A 1 
ATOM   1476 C  C   . SER A 1 185 ? -19.399 -3.012  15.119  1.00 91.82 185 A 1 
ATOM   1477 O  O   . SER A 1 185 ? -19.468 -2.076  14.315  1.00 87.14 185 A 1 
ATOM   1478 C  CB  . SER A 1 185 ? -18.400 -5.212  14.466  1.00 88.78 185 A 1 
ATOM   1479 O  OG  . SER A 1 185 ? -17.610 -5.260  15.643  1.00 79.04 185 A 1 
ATOM   1480 N  N   . THR A 1 186 ? -19.074 -2.831  16.408  1.00 93.75 186 A 1 
ATOM   1481 C  CA  . THR A 1 186 ? -18.651 -1.524  16.904  1.00 93.91 186 A 1 
ATOM   1482 C  C   . THR A 1 186 ? -17.138 -1.444  17.051  1.00 94.83 186 A 1 
ATOM   1483 O  O   . THR A 1 186 ? -16.566 -0.360  16.948  1.00 90.81 186 A 1 
ATOM   1484 C  CB  . THR A 1 186 ? -19.304 -1.203  18.258  1.00 91.17 186 A 1 
ATOM   1485 O  OG1 . THR A 1 186 ? -19.003 -2.242  19.199  1.00 84.15 186 A 1 
ATOM   1486 C  CG2 . THR A 1 186 ? -20.823 -1.106  18.110  1.00 82.99 186 A 1 
ATOM   1487 N  N   . ASP A 1 187 ? -16.484 -2.585  17.296  1.00 96.52 187 A 1 
ATOM   1488 C  CA  . ASP A 1 187 ? -15.032 -2.655  17.421  1.00 97.11 187 A 1 
ATOM   1489 C  C   . ASP A 1 187 ? -14.566 -4.031  16.948  1.00 97.14 187 A 1 
ATOM   1490 O  O   . ASP A 1 187 ? -14.306 -4.914  17.772  1.00 96.35 187 A 1 
ATOM   1491 C  CB  . ASP A 1 187 ? -14.598 -2.384  18.860  1.00 97.12 187 A 1 
ATOM   1492 C  CG  . ASP A 1 187 ? -13.078 -2.286  18.995  1.00 97.70 187 A 1 
ATOM   1493 O  OD1 . ASP A 1 187 ? -12.383 -2.279  17.962  1.00 97.30 187 A 1 
ATOM   1494 O  OD2 . ASP A 1 187 ? -12.592 -2.203  20.142  1.00 97.25 187 A 1 
ATOM   1495 N  N   . PRO A 1 188 ? -14.471 -4.250  15.631  1.00 97.41 188 A 1 
ATOM   1496 C  CA  . PRO A 1 188 ? -14.142 -5.573  15.100  1.00 97.32 188 A 1 
ATOM   1497 C  C   . PRO A 1 188 ? -12.859 -6.138  15.689  1.00 97.51 188 A 1 
ATOM   1498 O  O   . PRO A 1 188 ? -11.797 -5.510  15.609  1.00 97.17 188 A 1 
ATOM   1499 C  CB  . PRO A 1 188 ? -14.016 -5.333  13.595  1.00 96.79 188 A 1 
ATOM   1500 C  CG  . PRO A 1 188 ? -14.897 -4.154  13.333  1.00 95.58 188 A 1 
ATOM   1501 C  CD  . PRO A 1 188 ? -14.761 -3.287  14.559  1.00 97.16 188 A 1 
ATOM   1502 N  N   . LEU A 1 189 ? -12.981 -7.315  16.311  1.00 96.93 189 A 1 
ATOM   1503 C  CA  . LEU A 1 189 ? -11.870 -8.038  16.922  1.00 96.98 189 A 1 
ATOM   1504 C  C   . LEU A 1 189 ? -11.112 -7.211  17.966  1.00 97.07 189 A 1 
ATOM   1505 O  O   . LEU A 1 189 ? -9.960  -7.511  18.285  1.00 96.38 189 A 1 
ATOM   1506 C  CB  . LEU A 1 189 ? -10.920 -8.587  15.848  1.00 96.58 189 A 1 
ATOM   1507 C  CG  . LEU A 1 189 ? -11.560 -9.590  14.877  1.00 95.63 189 A 1 
ATOM   1508 C  CD1 . LEU A 1 189 ? -10.563 -10.028 13.817  1.00 93.82 189 A 1 
ATOM   1509 C  CD2 . LEU A 1 189 ? -12.098 -10.804 15.626  1.00 93.42 189 A 1 
ATOM   1510 N  N   . GLY A 1 190 ? -11.752 -6.172  18.511  1.00 97.12 190 A 1 
ATOM   1511 C  CA  . GLY A 1 190 ? -11.207 -5.391  19.609  1.00 97.32 190 A 1 
ATOM   1512 C  C   . GLY A 1 190 ? -10.024 -4.507  19.256  1.00 97.98 190 A 1 
ATOM   1513 O  O   . GLY A 1 190 ? -9.294  -4.071  20.148  1.00 97.82 190 A 1 
ATOM   1514 N  N   . GLN A 1 191 ? -9.823  -4.226  17.966  1.00 97.85 191 A 1 
ATOM   1515 C  CA  . GLN A 1 191 ? -8.614  -3.524  17.536  1.00 98.29 191 A 1 
ATOM   1516 C  C   . GLN A 1 191 ? -8.537  -2.087  18.042  1.00 98.64 191 A 1 
ATOM   1517 O  O   . GLN A 1 191 ? -7.458  -1.619  18.406  1.00 98.62 191 A 1 
ATOM   1518 C  CB  . GLN A 1 191 ? -8.498  -3.555  16.014  1.00 97.99 191 A 1 
ATOM   1519 C  CG  . GLN A 1 191 ? -7.210  -2.916  15.492  1.00 97.63 191 A 1 
ATOM   1520 C  CD  . GLN A 1 191 ? -6.989  -3.139  14.013  1.00 98.13 191 A 1 
ATOM   1521 O  OE1 . GLN A 1 191 ? -5.901  -3.545  13.593  1.00 93.27 191 A 1 
ATOM   1522 N  NE2 . GLN A 1 191 ? -8.009  -2.878  13.205  1.00 94.43 191 A 1 
ATOM   1523 N  N   . PHE A 1 192 ? -9.662  -1.353  18.088  1.00 98.61 192 A 1 
ATOM   1524 C  CA  . PHE A 1 192 ? -9.639  0.029   18.551  1.00 98.70 192 A 1 
ATOM   1525 C  C   . PHE A 1 192 ? -9.208  0.125   20.015  1.00 98.85 192 A 1 
ATOM   1526 O  O   . PHE A 1 192 ? -8.351  0.935   20.370  1.00 98.70 192 A 1 
ATOM   1527 C  CB  . PHE A 1 192 ? -10.995 0.702   18.354  1.00 98.69 192 A 1 
ATOM   1528 C  CG  . PHE A 1 192 ? -11.262 1.166   16.948  1.00 98.66 192 A 1 
ATOM   1529 C  CD1 . PHE A 1 192 ? -10.457 2.121   16.345  1.00 98.29 192 A 1 
ATOM   1530 C  CD2 . PHE A 1 192 ? -12.332 0.658   16.227  1.00 98.26 192 A 1 
ATOM   1531 C  CE1 . PHE A 1 192 ? -10.704 2.549   15.050  1.00 97.99 192 A 1 
ATOM   1532 C  CE2 . PHE A 1 192 ? -12.589 1.082   14.926  1.00 97.93 192 A 1 
ATOM   1533 C  CZ  . PHE A 1 192 ? -11.767 2.029   14.342  1.00 98.12 192 A 1 
ATOM   1534 N  N   . GLU A 1 193 ? -9.806  -0.702  20.877  1.00 98.60 193 A 1 
ATOM   1535 C  CA  . GLU A 1 193 ? -9.452  -0.683  22.293  1.00 98.58 193 A 1 
ATOM   1536 C  C   . GLU A 1 193 ? -8.018  -1.169  22.509  1.00 98.72 193 A 1 
ATOM   1537 O  O   . GLU A 1 193 ? -7.291  -0.629  23.351  1.00 98.62 193 A 1 
ATOM   1538 C  CB  . GLU A 1 193 ? -10.431 -1.525  23.107  1.00 98.21 193 A 1 
ATOM   1539 C  CG  . GLU A 1 193 ? -11.830 -0.934  23.176  1.00 89.03 193 A 1 
ATOM   1540 C  CD  . GLU A 1 193 ? -11.851 0.470   23.771  1.00 80.19 193 A 1 
ATOM   1541 O  OE1 . GLU A 1 193 ? -11.120 0.709   24.759  1.00 74.81 193 A 1 
ATOM   1542 O  OE2 . GLU A 1 193 ? -12.582 1.328   23.251  1.00 73.96 193 A 1 
ATOM   1543 N  N   . TRP A 1 194 ? -7.602  -2.174  21.743  1.00 98.68 194 A 1 
ATOM   1544 C  CA  . TRP A 1 194 ? -6.224  -2.652  21.789  1.00 98.76 194 A 1 
ATOM   1545 C  C   . TRP A 1 194 ? -5.249  -1.540  21.404  1.00 98.82 194 A 1 
ATOM   1546 O  O   . TRP A 1 194 ? -4.252  -1.313  22.084  1.00 98.77 194 A 1 
ATOM   1547 C  CB  . TRP A 1 194 ? -6.066  -3.858  20.851  1.00 98.71 194 A 1 
ATOM   1548 C  CG  . TRP A 1 194 ? -4.645  -4.307  20.642  1.00 98.72 194 A 1 
ATOM   1549 C  CD1 . TRP A 1 194 ? -3.936  -5.167  21.418  1.00 98.53 194 A 1 
ATOM   1550 C  CD2 . TRP A 1 194 ? -3.776  -3.909  19.569  1.00 98.71 194 A 1 
ATOM   1551 N  NE1 . TRP A 1 194 ? -2.675  -5.348  20.899  1.00 98.46 194 A 1 
ATOM   1552 C  CE2 . TRP A 1 194 ? -2.541  -4.589  19.764  1.00 98.61 194 A 1 
ATOM   1553 C  CE3 . TRP A 1 194 ? -3.911  -3.065  18.464  1.00 98.62 194 A 1 
ATOM   1554 C  CZ2 . TRP A 1 194 ? -1.455  -4.432  18.886  1.00 98.45 194 A 1 
ATOM   1555 C  CZ3 . TRP A 1 194 ? -2.826  -2.916  17.597  1.00 98.48 194 A 1 
ATOM   1556 C  CH2 . TRP A 1 194 ? -1.627  -3.597  17.822  1.00 98.43 194 A 1 
ATOM   1557 N  N   . PHE A 1 195 ? -5.546  -0.828  20.323  1.00 98.81 195 A 1 
ATOM   1558 C  CA  . PHE A 1 195 ? -4.698  0.255   19.849  1.00 98.82 195 A 1 
ATOM   1559 C  C   . PHE A 1 195 ? -4.583  1.359   20.895  1.00 98.82 195 A 1 
ATOM   1560 O  O   . PHE A 1 195 ? -3.493  1.882   21.144  1.00 98.82 195 A 1 
ATOM   1561 C  CB  . PHE A 1 195 ? -5.236  0.806   18.530  1.00 98.86 195 A 1 
ATOM   1562 C  CG  . PHE A 1 195 ? -4.393  1.896   17.933  1.00 98.88 195 A 1 
ATOM   1563 C  CD1 . PHE A 1 195 ? -3.174  1.607   17.324  1.00 98.70 195 A 1 
ATOM   1564 C  CD2 . PHE A 1 195 ? -4.814  3.221   17.960  1.00 98.69 195 A 1 
ATOM   1565 C  CE1 . PHE A 1 195 ? -2.401  2.608   16.766  1.00 98.51 195 A 1 
ATOM   1566 C  CE2 . PHE A 1 195 ? -4.042  4.225   17.395  1.00 98.51 195 A 1 
ATOM   1567 C  CZ  . PHE A 1 195 ? -2.833  3.922   16.802  1.00 98.66 195 A 1 
ATOM   1568 N  N   . LYS A 1 196 ? -5.709  1.715   21.516  1.00 98.89 196 A 1 
ATOM   1569 C  CA  . LYS A 1 196 ? -5.702  2.731   22.564  1.00 98.78 196 A 1 
ATOM   1570 C  C   . LYS A 1 196 ? -4.805  2.322   23.724  1.00 98.88 196 A 1 
ATOM   1571 O  O   . LYS A 1 196 ? -4.022  3.125   24.234  1.00 98.73 196 A 1 
ATOM   1572 C  CB  . LYS A 1 196 ? -7.128  2.987   23.067  1.00 98.56 196 A 1 
ATOM   1573 C  CG  . LYS A 1 196 ? -7.222  4.083   24.124  1.00 96.12 196 A 1 
ATOM   1574 C  CD  . LYS A 1 196 ? -8.654  4.268   24.607  1.00 93.49 196 A 1 
ATOM   1575 C  CE  . LYS A 1 196 ? -8.755  5.446   25.568  1.00 86.18 196 A 1 
ATOM   1576 N  NZ  . LYS A 1 196 ? -7.869  5.292   26.760  1.00 78.19 196 A 1 
ATOM   1577 N  N   . THR A 1 197 ? -4.905  1.059   24.145  1.00 98.88 197 A 1 
ATOM   1578 C  CA  . THR A 1 197 ? -4.082  0.546   25.245  1.00 98.88 197 A 1 
ATOM   1579 C  C   . THR A 1 197 ? -2.593  0.616   24.888  1.00 98.86 197 A 1 
ATOM   1580 O  O   . THR A 1 197 ? -1.774  1.035   25.707  1.00 98.70 197 A 1 
ATOM   1581 C  CB  . THR A 1 197 ? -4.484  -0.900  25.586  1.00 98.61 197 A 1 
ATOM   1582 O  OG1 . THR A 1 197 ? -5.852  -0.923  26.014  1.00 95.40 197 A 1 
ATOM   1583 C  CG2 . THR A 1 197 ? -3.606  -1.467  26.688  1.00 94.78 197 A 1 
ATOM   1584 N  N   . VAL A 1 198 ? -2.253  0.205   23.655  1.00 98.80 198 A 1 
ATOM   1585 C  CA  . VAL A 1 198 ? -0.871  0.238   23.198  1.00 98.83 198 A 1 
ATOM   1586 C  C   . VAL A 1 198 ? -0.337  1.671   23.170  1.00 98.89 198 A 1 
ATOM   1587 O  O   . VAL A 1 198 ? 0.746   1.955   23.688  1.00 98.77 198 A 1 
ATOM   1588 C  CB  . VAL A 1 198 ? -0.745  -0.424  21.810  1.00 98.76 198 A 1 
ATOM   1589 C  CG1 . VAL A 1 198 ? 0.618   -0.146  21.186  1.00 98.19 198 A 1 
ATOM   1590 C  CG2 . VAL A 1 198 ? -0.982  -1.931  21.915  1.00 98.28 198 A 1 
ATOM   1591 N  N   . MET A 1 199 ? -1.096  2.586   22.573  1.00 98.95 199 A 1 
ATOM   1592 C  CA  . MET A 1 199 ? -0.656  3.968   22.431  1.00 98.92 199 A 1 
ATOM   1593 C  C   . MET A 1 199 ? -0.560  4.672   23.787  1.00 98.86 199 A 1 
ATOM   1594 O  O   . MET A 1 199 ? 0.378   5.450   24.009  1.00 98.76 199 A 1 
ATOM   1595 C  CB  . MET A 1 199 ? -1.607  4.738   21.513  1.00 98.85 199 A 1 
ATOM   1596 C  CG  . MET A 1 199 ? -1.548  4.299   20.053  1.00 98.35 199 A 1 
ATOM   1597 S  SD  . MET A 1 199 ? 0.025   4.694   19.260  1.00 97.97 199 A 1 
ATOM   1598 C  CE  . MET A 1 199 ? 0.574   3.059   18.792  1.00 94.84 199 A 1 
ATOM   1599 N  N   . ASP A 1 200 ? -1.505  4.416   24.685  1.00 98.89 200 A 1 
ATOM   1600 C  CA  . ASP A 1 200 ? -1.434  4.976   26.031  1.00 98.83 200 A 1 
ATOM   1601 C  C   . ASP A 1 200 ? -0.157  4.527   26.737  1.00 98.82 200 A 1 
ATOM   1602 O  O   . ASP A 1 200 ? 0.506   5.319   27.409  1.00 98.57 200 A 1 
ATOM   1603 C  CB  . ASP A 1 200 ? -2.659  4.569   26.865  1.00 98.75 200 A 1 
ATOM   1604 C  CG  . ASP A 1 200 ? -3.914  5.349   26.500  1.00 98.11 200 A 1 
ATOM   1605 O  OD1 . ASP A 1 200 ? -3.803  6.392   25.829  1.00 96.39 200 A 1 
ATOM   1606 O  OD2 . ASP A 1 200 ? -5.012  4.918   26.912  1.00 96.35 200 A 1 
ATOM   1607 N  N   . GLY A 1 201 ? 0.201   3.259   26.556  1.00 98.85 201 A 1 
ATOM   1608 C  CA  . GLY A 1 201 ? 1.427   2.733   27.138  1.00 98.70 201 A 1 
ATOM   1609 C  C   . GLY A 1 201 ? 2.670   3.407   26.566  1.00 98.73 201 A 1 
ATOM   1610 O  O   . GLY A 1 201 ? 3.594   3.752   27.312  1.00 98.44 201 A 1 
ATOM   1611 N  N   . TYR A 1 202 ? 2.694   3.608   25.265  1.00 98.88 202 A 1 
ATOM   1612 C  CA  . TYR A 1 202 ? 3.820   4.279   24.623  1.00 98.78 202 A 1 
ATOM   1613 C  C   . TYR A 1 202 ? 3.948   5.724   25.105  1.00 98.69 202 A 1 
ATOM   1614 O  O   . TYR A 1 202 ? 5.047   6.188   25.419  1.00 98.34 202 A 1 
ATOM   1615 C  CB  . TYR A 1 202 ? 3.671   4.250   23.101  1.00 98.75 202 A 1 
ATOM   1616 C  CG  . TYR A 1 202 ? 3.833   2.887   22.453  1.00 98.77 202 A 1 
ATOM   1617 C  CD1 . TYR A 1 202 ? 4.387   1.811   23.132  1.00 98.50 202 A 1 
ATOM   1618 C  CD2 . TYR A 1 202 ? 3.425   2.684   21.132  1.00 98.50 202 A 1 
ATOM   1619 C  CE1 . TYR A 1 202 ? 4.531   0.569   22.528  1.00 98.39 202 A 1 
ATOM   1620 C  CE2 . TYR A 1 202 ? 3.567   1.451   20.522  1.00 98.38 202 A 1 
ATOM   1621 C  CZ  . TYR A 1 202 ? 4.120   0.392   21.217  1.00 98.56 202 A 1 
ATOM   1622 O  OH  . TYR A 1 202 ? 4.253   -0.828  20.610  1.00 98.16 202 A 1 
ATOM   1623 N  N   . ARG A 1 203 ? 2.825   6.437   25.168  1.00 98.71 203 A 1 
ATOM   1624 C  CA  . ARG A 1 203 ? 2.827   7.824   25.628  1.00 98.69 203 A 1 
ATOM   1625 C  C   . ARG A 1 203 ? 3.352   7.913   27.064  1.00 98.57 203 A 1 
ATOM   1626 O  O   . ARG A 1 203 ? 4.164   8.782   27.383  1.00 98.02 203 A 1 
ATOM   1627 C  CB  . ARG A 1 203 ? 1.419   8.414   25.526  1.00 98.29 203 A 1 
ATOM   1628 C  CG  . ARG A 1 203 ? 1.277   9.799   26.143  1.00 97.26 203 A 1 
ATOM   1629 C  CD  . ARG A 1 203 ? -0.156  10.323  25.973  1.00 96.54 203 A 1 
ATOM   1630 N  NE  . ARG A 1 203 ? -0.404  10.796  24.615  1.00 95.75 203 A 1 
ATOM   1631 C  CZ  . ARG A 1 203 ? -1.616  10.964  24.079  1.00 96.67 203 A 1 
ATOM   1632 N  NH1 . ARG A 1 203 ? -2.701  10.656  24.778  1.00 91.39 203 A 1 
ATOM   1633 N  NH2 . ARG A 1 203 ? -1.743  11.425  22.851  1.00 91.64 203 A 1 
ATOM   1634 N  N   . LYS A 1 204 ? 2.889   7.004   27.910  1.00 98.66 204 A 1 
ATOM   1635 C  CA  . LYS A 1 204 ? 3.247   7.023   29.325  1.00 98.50 204 A 1 
ATOM   1636 C  C   . LYS A 1 204 ? 4.735   6.768   29.541  1.00 98.46 204 A 1 
ATOM   1637 O  O   . LYS A 1 204 ? 5.322   7.281   30.505  1.00 97.72 204 A 1 
ATOM   1638 C  CB  . LYS A 1 204 ? 2.412   5.981   30.072  1.00 98.11 204 A 1 
ATOM   1639 C  CG  . LYS A 1 204 ? 2.349   6.166   31.580  1.00 88.53 204 A 1 
ATOM   1640 C  CD  . LYS A 1 204 ? 1.358   5.174   32.188  1.00 85.78 204 A 1 
ATOM   1641 C  CE  . LYS A 1 204 ? 1.025   5.525   33.622  1.00 74.42 204 A 1 
ATOM   1642 N  NZ  . LYS A 1 204 ? -0.028  4.624   34.185  1.00 65.98 204 A 1 
ATOM   1643 N  N   . THR A 1 205 ? 5.357   5.987   28.652  1.00 98.34 205 A 1 
ATOM   1644 C  CA  . THR A 1 205 ? 6.756   5.585   28.801  1.00 98.15 205 A 1 
ATOM   1645 C  C   . THR A 1 205 ? 7.680   6.296   27.819  1.00 97.98 205 A 1 
ATOM   1646 O  O   . THR A 1 205 ? 8.862   5.951   27.722  1.00 96.86 205 A 1 
ATOM   1647 C  CB  . THR A 1 205 ? 6.904   4.066   28.640  1.00 97.73 205 A 1 
ATOM   1648 O  OG1 . THR A 1 205 ? 6.374   3.657   27.380  1.00 95.83 205 A 1 
ATOM   1649 C  CG2 . THR A 1 205 ? 6.162   3.339   29.756  1.00 95.09 205 A 1 
ATOM   1650 N  N   . GLY A 1 206 ? 7.168   7.306   27.082  1.00 98.00 206 A 1 
ATOM   1651 C  CA  . GLY A 1 206 ? 7.996   8.089   26.182  1.00 97.76 206 A 1 
ATOM   1652 C  C   . GLY A 1 206 ? 8.443   7.363   24.931  1.00 97.73 206 A 1 
ATOM   1653 O  O   . GLY A 1 206 ? 9.472   7.707   24.345  1.00 96.72 206 A 1 
ATOM   1654 N  N   . GLN A 1 207 ? 7.676   6.360   24.504  1.00 98.14 207 A 1 
ATOM   1655 C  CA  . GLN A 1 207 ? 7.985   5.612   23.296  1.00 98.24 207 A 1 
ATOM   1656 C  C   . GLN A 1 207 ? 7.283   6.222   22.087  1.00 98.32 207 A 1 
ATOM   1657 O  O   . GLN A 1 207 ? 6.313   6.981   22.223  1.00 97.96 207 A 1 
ATOM   1658 C  CB  . GLN A 1 207 ? 7.580   4.140   23.446  1.00 97.88 207 A 1 
ATOM   1659 C  CG  . GLN A 1 207 ? 8.203   3.442   24.638  1.00 96.84 207 A 1 
ATOM   1660 C  CD  . GLN A 1 207 ? 7.949   1.953   24.643  1.00 96.67 207 A 1 
ATOM   1661 O  OE1 . GLN A 1 207 ? 8.202   1.275   23.649  1.00 90.41 207 A 1 
ATOM   1662 N  NE2 . GLN A 1 207 ? 7.451   1.428   25.753  1.00 89.77 207 A 1 
ATOM   1663 N  N   . ARG A 1 208 ? 7.784   5.898   20.895  1.00 98.32 208 A 1 
ATOM   1664 C  CA  . ARG A 1 208 ? 7.207   6.385   19.646  1.00 98.47 208 A 1 
ATOM   1665 C  C   . ARG A 1 208 ? 6.803   5.205   18.771  1.00 98.68 208 A 1 
ATOM   1666 O  O   . ARG A 1 208 ? 7.168   4.060   19.037  1.00 98.39 208 A 1 
ATOM   1667 C  CB  . ARG A 1 208 ? 8.209   7.276   18.902  1.00 97.92 208 A 1 
ATOM   1668 C  CG  . ARG A 1 208 ? 8.758   8.416   19.735  1.00 95.12 208 A 1 
ATOM   1669 C  CD  . ARG A 1 208 ? 8.100   9.730   19.415  1.00 89.39 208 A 1 
ATOM   1670 N  NE  . ARG A 1 208 ? 8.705   10.831  20.149  1.00 84.44 208 A 1 
ATOM   1671 C  CZ  . ARG A 1 208 ? 8.671   12.117  19.794  1.00 78.21 208 A 1 
ATOM   1672 N  NH1 . ARG A 1 208 ? 8.032   12.487  18.692  1.00 71.79 208 A 1 
ATOM   1673 N  NH2 . ARG A 1 208 ? 9.259   13.026  20.537  1.00 74.94 208 A 1 
ATOM   1674 N  N   . ALA A 1 209 ? 6.050   5.503   17.702  1.00 98.65 209 A 1 
ATOM   1675 C  CA  . ALA A 1 209 ? 5.545   4.458   16.827  1.00 98.77 209 A 1 
ATOM   1676 C  C   . ALA A 1 209 ? 5.481   4.907   15.379  1.00 98.80 209 A 1 
ATOM   1677 O  O   . ALA A 1 209 ? 5.220   6.081   15.087  1.00 98.68 209 A 1 
ATOM   1678 C  CB  . ALA A 1 209 ? 4.159   3.993   17.282  1.00 98.65 209 A 1 
ATOM   1679 N  N   . ILE A 1 210 ? 5.731   3.968   14.480  1.00 98.81 210 A 1 
ATOM   1680 C  CA  . ILE A 1 210 ? 5.384   4.109   13.077  1.00 98.89 210 A 1 
ATOM   1681 C  C   . ILE A 1 210 ? 4.267   3.109   12.812  1.00 98.96 210 A 1 
ATOM   1682 O  O   . ILE A 1 210 ? 4.440   1.902   13.027  1.00 98.85 210 A 1 
ATOM   1683 C  CB  . ILE A 1 210 ? 6.594   3.849   12.156  1.00 98.74 210 A 1 
ATOM   1684 C  CG1 . ILE A 1 210 ? 7.652   4.933   12.372  1.00 98.09 210 A 1 
ATOM   1685 C  CG2 . ILE A 1 210 ? 6.154   3.804   10.694  1.00 98.40 210 A 1 
ATOM   1686 C  CD1 . ILE A 1 210 ? 8.956   4.691   11.642  1.00 96.18 210 A 1 
ATOM   1687 N  N   . VAL A 1 211 ? 3.114   3.613   12.373  1.00 98.83 211 A 1 
ATOM   1688 C  CA  . VAL A 1 211 ? 1.930   2.777   12.167  1.00 98.96 211 A 1 
ATOM   1689 C  C   . VAL A 1 211 ? 1.811   2.431   10.691  1.00 98.98 211 A 1 
ATOM   1690 O  O   . VAL A 1 211 ? 1.993   3.287   9.828   1.00 98.84 211 A 1 
ATOM   1691 C  CB  . VAL A 1 211 ? 0.656   3.495   12.654  1.00 98.85 211 A 1 
ATOM   1692 C  CG1 . VAL A 1 211 ? -0.569  2.613   12.457  1.00 98.47 211 A 1 
ATOM   1693 C  CG2 . VAL A 1 211 ? 0.791   3.882   14.126  1.00 98.44 211 A 1 
ATOM   1694 N  N   . SER A 1 212 ? 1.504   1.158   10.396  1.00 98.93 212 A 1 
ATOM   1695 C  CA  . SER A 1 212 ? 1.301   0.708   9.027   1.00 98.96 212 A 1 
ATOM   1696 C  C   . SER A 1 212 ? -0.040  -0.002  8.905   1.00 98.97 212 A 1 
ATOM   1697 O  O   . SER A 1 212 ? -0.478  -0.687  9.828   1.00 98.75 212 A 1 
ATOM   1698 C  CB  . SER A 1 212 ? 2.429   -0.224  8.577   1.00 98.64 212 A 1 
ATOM   1699 O  OG  . SER A 1 212 ? 3.683   0.432   8.621   1.00 93.01 212 A 1 
ATOM   1700 N  N   . MET A 1 213 ? -0.698  0.171   7.753   1.00 98.90 213 A 1 
ATOM   1701 C  CA  . MET A 1 213 ? -1.984  -0.445  7.481   1.00 98.82 213 A 1 
ATOM   1702 C  C   . MET A 1 213 ? -2.147  -0.557  5.976   1.00 98.86 213 A 1 
ATOM   1703 O  O   . MET A 1 213 ? -1.548  0.214   5.217   1.00 98.52 213 A 1 
ATOM   1704 C  CB  . MET A 1 213 ? -3.127  0.382   8.085   1.00 98.36 213 A 1 
ATOM   1705 C  CG  . MET A 1 213 ? -3.222  1.795   7.519   1.00 97.46 213 A 1 
ATOM   1706 S  SD  . MET A 1 213 ? -4.295  2.898   8.475   1.00 97.84 213 A 1 
ATOM   1707 C  CE  . MET A 1 213 ? -3.343  3.067   9.974   1.00 94.83 213 A 1 
ATOM   1708 N  N   . HIS A 1 214 ? -2.965  -1.517  5.525   1.00 98.88 214 A 1 
ATOM   1709 C  CA  . HIS A 1 214 ? -3.132  -1.660  4.085   1.00 98.79 214 A 1 
ATOM   1710 C  C   . HIS A 1 214 ? -3.988  -0.540  3.503   1.00 98.61 214 A 1 
ATOM   1711 O  O   . HIS A 1 214 ? -3.605  0.092   2.521   1.00 97.95 214 A 1 
ATOM   1712 C  CB  . HIS A 1 214 ? -3.737  -3.024  3.740   1.00 98.57 214 A 1 
ATOM   1713 C  CG  . HIS A 1 214 ? -3.788  -3.277  2.262   1.00 98.52 214 A 1 
ATOM   1714 N  ND1 . HIS A 1 214 ? -2.660  -3.376  1.482   1.00 97.31 214 A 1 
ATOM   1715 C  CD2 . HIS A 1 214 ? -4.843  -3.410  1.420   1.00 97.50 214 A 1 
ATOM   1716 C  CE1 . HIS A 1 214 ? -3.013  -3.571  0.223   1.00 97.31 214 A 1 
ATOM   1717 N  NE2 . HIS A 1 214 ? -4.335  -3.597  0.156   1.00 97.47 214 A 1 
ATOM   1718 N  N   . ILE A 1 215 ? -5.143  -0.282  4.121   1.00 98.77 215 A 1 
ATOM   1719 C  CA  . ILE A 1 215 ? -6.105  0.695   3.615   1.00 98.74 215 A 1 
ATOM   1720 C  C   . ILE A 1 215 ? -6.133  1.917   4.533   1.00 98.76 215 A 1 
ATOM   1721 O  O   . ILE A 1 215 ? -6.540  1.819   5.695   1.00 98.65 215 A 1 
ATOM   1722 C  CB  . ILE A 1 215 ? -7.520  0.098   3.486   1.00 98.61 215 A 1 
ATOM   1723 C  CG1 . ILE A 1 215 ? -7.477  -1.235  2.721   1.00 97.90 215 A 1 
ATOM   1724 C  CG2 . ILE A 1 215 ? -8.454  1.090   2.807   1.00 97.85 215 A 1 
ATOM   1725 C  CD1 . ILE A 1 215 ? -8.823  -1.937  2.616   1.00 96.92 215 A 1 
ATOM   1726 N  N   . CYS A 1 216 ? -5.719  3.060   4.018   1.00 98.46 216 A 1 
ATOM   1727 C  CA  . CYS A 1 216 ? -5.768  4.316   4.746   1.00 98.31 216 A 1 
ATOM   1728 C  C   . CYS A 1 216 ? -7.210  4.792   4.902   1.00 98.41 216 A 1 
ATOM   1729 O  O   . CYS A 1 216 ? -8.057  4.521   4.045   1.00 97.29 216 A 1 
ATOM   1730 C  CB  . CYS A 1 216 ? -4.968  5.388   3.993   1.00 97.04 216 A 1 
ATOM   1731 S  SG  . CYS A 1 216 ? -3.369  5.868   4.699   1.00 94.09 216 A 1 
ATOM   1732 N  N   . PRO A 1 217 ? -7.537  5.533   5.971   1.00 98.53 217 A 1 
ATOM   1733 C  CA  . PRO A 1 217 ? -8.814  6.233   6.005   1.00 98.43 217 A 1 
ATOM   1734 C  C   . PRO A 1 217 ? -8.847  7.319   4.932   1.00 98.20 217 A 1 
ATOM   1735 O  O   . PRO A 1 217 ? -7.799  7.791   4.488   1.00 97.03 217 A 1 
ATOM   1736 C  CB  . PRO A 1 217 ? -8.864  6.838   7.407   1.00 97.83 217 A 1 
ATOM   1737 C  CG  . PRO A 1 217 ? -7.428  7.009   7.784   1.00 95.93 217 A 1 
ATOM   1738 C  CD  . PRO A 1 217 ? -6.711  5.847   7.146   1.00 98.17 217 A 1 
ATOM   1739 N  N   . GLY A 1 218 ? -10.051 7.706   4.512   1.00 97.85 218 A 1 
ATOM   1740 C  CA  . GLY A 1 218 ? -10.217 8.705   3.476   1.00 97.55 218 A 1 
ATOM   1741 C  C   . GLY A 1 218 ? -10.860 8.124   2.231   1.00 97.70 218 A 1 
ATOM   1742 O  O   . GLY A 1 218 ? -11.596 7.136   2.300   1.00 96.32 218 A 1 
ATOM   1743 N  N   . VAL A 1 219 ? -10.585 8.751   1.093   1.00 97.70 219 A 1 
ATOM   1744 C  CA  . VAL A 1 219 ? -11.239 8.404   -0.164  1.00 97.52 219 A 1 
ATOM   1745 C  C   . VAL A 1 219 ? -10.213 8.029   -1.229  1.00 97.55 219 A 1 
ATOM   1746 O  O   . VAL A 1 219 ? -9.023  8.288   -1.081  1.00 96.38 219 A 1 
ATOM   1747 C  CB  . VAL A 1 219 ? -12.117 9.562   -0.683  1.00 96.53 219 A 1 
ATOM   1748 C  CG1 . VAL A 1 219 ? -13.195 9.915   0.337   1.00 93.39 219 A 1 
ATOM   1749 C  CG2 . VAL A 1 219 ? -11.262 10.788  -1.007  1.00 93.54 219 A 1 
ATOM   1750 N  N   . ALA A 1 220 ? -10.704 7.408   -2.311  1.00 97.10 220 A 1 
ATOM   1751 C  CA  . ALA A 1 220 ? -9.893  7.102   -3.478  1.00 96.90 220 A 1 
ATOM   1752 C  C   . ALA A 1 220 ? -10.183 8.138   -4.555  1.00 96.89 220 A 1 
ATOM   1753 O  O   . ALA A 1 220 ? -11.158 8.018   -5.300  1.00 95.09 220 A 1 
ATOM   1754 C  CB  . ALA A 1 220 ? -10.186 5.694   -3.982  1.00 96.29 220 A 1 
ATOM   1755 N  N   . GLU A 1 221 ? -9.352  9.182   -4.630  1.00 95.78 221 A 1 
ATOM   1756 C  CA  . GLU A 1 221 ? -9.619  10.295  -5.527  1.00 94.70 221 A 1 
ATOM   1757 C  C   . GLU A 1 221 ? -9.594  9.884   -6.999  1.00 94.50 221 A 1 
ATOM   1758 O  O   . GLU A 1 221 ? -10.285 10.479  -7.821  1.00 91.92 221 A 1 
ATOM   1759 C  CB  . GLU A 1 221 ? -8.638  11.457  -5.277  1.00 92.76 221 A 1 
ATOM   1760 C  CG  . GLU A 1 221 ? -7.158  11.107  -5.331  1.00 89.76 221 A 1 
ATOM   1761 C  CD  . GLU A 1 221 ? -6.620  10.673  -3.973  1.00 91.79 221 A 1 
ATOM   1762 O  OE1 . GLU A 1 221 ? -6.953  9.564   -3.515  1.00 87.63 221 A 1 
ATOM   1763 O  OE2 . GLU A 1 221 ? -5.862  11.449  -3.357  1.00 88.64 221 A 1 
ATOM   1764 N  N   . ARG A 1 222 ? -8.821  8.845   -7.333  1.00 93.48 222 A 1 
ATOM   1765 C  CA  . ARG A 1 222 ? -8.770  8.366   -8.708  1.00 92.05 222 A 1 
ATOM   1766 C  C   . ARG A 1 222 ? -10.057 7.647   -9.105  1.00 92.04 222 A 1 
ATOM   1767 O  O   . ARG A 1 222 ? -10.382 7.566   -10.294 1.00 89.82 222 A 1 
ATOM   1768 C  CB  . ARG A 1 222 ? -7.568  7.446   -8.903  1.00 89.94 222 A 1 
ATOM   1769 C  CG  . ARG A 1 222 ? -7.315  7.079   -10.360 1.00 83.72 222 A 1 
ATOM   1770 C  CD  . ARG A 1 222 ? -6.086  6.218   -10.500 1.00 83.88 222 A 1 
ATOM   1771 N  NE  . ARG A 1 222 ? -5.856  5.834   -11.894 1.00 81.13 222 A 1 
ATOM   1772 C  CZ  . ARG A 1 222 ? -4.917  4.989   -12.303 1.00 80.52 222 A 1 
ATOM   1773 N  NH1 . ARG A 1 222 ? -4.099  4.427   -11.425 1.00 74.80 222 A 1 
ATOM   1774 N  NH2 . ARG A 1 222 ? -4.800  4.706   -13.580 1.00 72.13 222 A 1 
ATOM   1775 N  N   . PHE A 1 223 ? -10.784 7.121   -8.125  1.00 94.24 223 A 1 
ATOM   1776 C  CA  . PHE A 1 223 ? -12.014 6.368   -8.363  1.00 93.82 223 A 1 
ATOM   1777 C  C   . PHE A 1 223 ? -13.209 7.129   -7.800  1.00 95.06 223 A 1 
ATOM   1778 O  O   . PHE A 1 223 ? -13.949 6.642   -6.952  1.00 92.87 223 A 1 
ATOM   1779 C  CB  . PHE A 1 223 ? -11.888 4.965   -7.779  1.00 92.42 223 A 1 
ATOM   1780 C  CG  . PHE A 1 223 ? -10.726 4.200   -8.337  1.00 89.19 223 A 1 
ATOM   1781 C  CD1 . PHE A 1 223 ? -10.742 3.748   -9.643  1.00 84.71 223 A 1 
ATOM   1782 C  CD2 . PHE A 1 223 ? -9.609  3.947   -7.563  1.00 84.95 223 A 1 
ATOM   1783 C  CE1 . PHE A 1 223 ? -9.671  3.056   -10.178 1.00 83.23 223 A 1 
ATOM   1784 C  CE2 . PHE A 1 223 ? -8.531  3.248   -8.082  1.00 82.47 223 A 1 
ATOM   1785 C  CZ  . PHE A 1 223 ? -8.556  2.797   -9.389  1.00 82.39 223 A 1 
ATOM   1786 N  N   . ASN A 1 224 ? -13.434 8.359   -8.342  1.00 93.75 224 A 1 
ATOM   1787 C  CA  . ASN A 1 224 ? -14.448 9.260   -8.060  1.00 95.13 224 A 1 
ATOM   1788 C  C   . ASN A 1 224 ? -14.622 9.646   -6.629  1.00 95.94 224 A 1 
ATOM   1789 O  O   . ASN A 1 224 ? -15.695 9.935   -6.151  1.00 93.73 224 A 1 
ATOM   1790 C  CB  . ASN A 1 224 ? -15.747 8.801   -8.672  1.00 93.81 224 A 1 
ATOM   1791 C  CG  . ASN A 1 224 ? -15.847 9.120   -10.038 1.00 91.07 224 A 1 
ATOM   1792 O  OD1 . ASN A 1 224 ? -14.900 9.572   -10.670 1.00 85.76 224 A 1 
ATOM   1793 N  ND2 . ASN A 1 224 ? -16.618 9.086   -10.758 1.00 86.72 224 A 1 
ATOM   1794 N  N   . TYR A 1 225 ? -13.497 9.726   -5.849  1.00 95.63 225 A 1 
ATOM   1795 C  CA  . TYR A 1 225 ? -13.482 10.145  -4.448  1.00 95.94 225 A 1 
ATOM   1796 C  C   . TYR A 1 225 ? -14.352 9.241   -3.579  1.00 96.52 225 A 1 
ATOM   1797 O  O   . TYR A 1 225 ? -15.011 9.695   -2.643  1.00 94.44 225 A 1 
ATOM   1798 C  CB  . TYR A 1 225 ? -13.903 11.615  -4.309  1.00 94.91 225 A 1 
ATOM   1799 C  CG  . TYR A 1 225 ? -12.996 12.558  -5.085  1.00 92.90 225 A 1 
ATOM   1800 C  CD1 . TYR A 1 225 ? -11.824 13.035  -4.519  1.00 90.23 225 A 1 
ATOM   1801 C  CD2 . TYR A 1 225 ? -13.315 12.953  -6.374  1.00 90.88 225 A 1 
ATOM   1802 C  CE1 . TYR A 1 225 ? -10.987 13.888  -5.218  1.00 88.56 225 A 1 
ATOM   1803 C  CE2 . TYR A 1 225 ? -12.482 13.808  -7.088  1.00 88.30 225 A 1 
ATOM   1804 C  CZ  . TYR A 1 225 ? -11.323 14.274  -6.503  1.00 88.57 225 A 1 
ATOM   1805 O  OH  . TYR A 1 225 ? -10.488 15.123  -7.199  1.00 84.97 225 A 1 
ATOM   1806 N  N   . SER A 1 226 ? -14.348 7.929   -3.886  1.00 96.62 226 A 1 
ATOM   1807 C  CA  . SER A 1 226 ? -15.187 6.974   -3.180  1.00 96.55 226 A 1 
ATOM   1808 C  C   . SER A 1 226 ? -14.617 6.640   -1.808  1.00 97.00 226 A 1 
ATOM   1809 O  O   . SER A 1 226 ? -13.408 6.476   -1.647  1.00 96.17 226 A 1 
ATOM   1810 C  CB  . SER A 1 226 ? -15.345 5.702   -4.005  1.00 95.24 226 A 1 
ATOM   1811 O  OG  . SER A 1 226 ? -14.085 5.155   -4.341  1.00 89.36 226 A 1 
ATOM   1812 N  N   . ASP A 1 227 ? -15.513 6.545   -0.799  1.00 97.21 227 A 1 
ATOM   1813 C  CA  . ASP A 1 227 ? -15.115 6.123   0.531   1.00 97.12 227 A 1 
ATOM   1814 C  C   . ASP A 1 227 ? -14.555 4.706   0.491   1.00 97.52 227 A 1 
ATOM   1815 O  O   . ASP A 1 227 ? -15.053 3.845   -0.244  1.00 96.49 227 A 1 
ATOM   1816 C  CB  . ASP A 1 227 ? -16.304 6.163   1.493   1.00 96.06 227 A 1 
ATOM   1817 C  CG  . ASP A 1 227 ? -16.794 7.579   1.744   1.00 91.95 227 A 1 
ATOM   1818 O  OD1 . ASP A 1 227 ? -15.961 8.494   1.862   1.00 86.95 227 A 1 
ATOM   1819 O  OD2 . ASP A 1 227 ? -18.029 7.765   1.835   1.00 86.73 227 A 1 
ATOM   1820 N  N   . GLN A 1 228 ? -13.510 4.455   1.294   1.00 97.86 228 A 1 
ATOM   1821 C  CA  . GLN A 1 228 ? -12.886 3.140   1.360   1.00 97.87 228 A 1 
ATOM   1822 C  C   . GLN A 1 228 ? -13.293 2.363   2.604   1.00 98.10 228 A 1 
ATOM   1823 O  O   . GLN A 1 228 ? -13.438 1.142   2.558   1.00 97.11 228 A 1 
ATOM   1824 C  CB  . GLN A 1 228 ? -11.365 3.283   1.307   1.00 97.36 228 A 1 
ATOM   1825 C  CG  . GLN A 1 228 ? -10.858 3.929   0.030   1.00 96.02 228 A 1 
ATOM   1826 C  CD  . GLN A 1 228 ? -11.285 3.152   -1.193  1.00 95.34 228 A 1 
ATOM   1827 O  OE1 . GLN A 1 228 ? -10.808 2.044   -1.426  1.00 86.88 228 A 1 
ATOM   1828 N  NE2 . GLN A 1 228 ? -12.199 3.713   -1.969  1.00 86.68 228 A 1 
ATOM   1829 N  N   . LEU A 1 229 ? -13.488 3.059   3.722   1.00 98.38 229 A 1 
ATOM   1830 C  CA  . LEU A 1 229 ? -13.874 2.431   4.973   1.00 98.37 229 A 1 
ATOM   1831 C  C   . LEU A 1 229 ? -15.324 2.769   5.306   1.00 98.12 229 A 1 
ATOM   1832 O  O   . LEU A 1 229 ? -15.854 3.789   4.856   1.00 97.59 229 A 1 
ATOM   1833 C  CB  . LEU A 1 229 ? -12.955 2.889   6.108   1.00 98.42 229 A 1 
ATOM   1834 C  CG  . LEU A 1 229 ? -11.445 2.771   5.863   1.00 98.05 229 A 1 
ATOM   1835 C  CD1 . LEU A 1 229 ? -10.681 3.205   7.106   1.00 97.80 229 A 1 
ATOM   1836 C  CD2 . LEU A 1 229 ? -11.063 1.358   5.470   1.00 97.69 229 A 1 
ATOM   1837 N  N   . TYR A 1 230 ? -15.978 1.908   6.105   1.00 98.39 230 A 1 
ATOM   1838 C  CA  . TYR A 1 230 ? -17.281 2.264   6.655   1.00 98.11 230 A 1 
ATOM   1839 C  C   . TYR A 1 230 ? -17.149 3.599   7.400   1.00 98.14 230 A 1 
ATOM   1840 O  O   . TYR A 1 230 ? -16.175 3.803   8.123   1.00 97.74 230 A 1 
ATOM   1841 C  CB  . TYR A 1 230 ? -17.778 1.190   7.614   1.00 97.82 230 A 1 
ATOM   1842 C  CG  . TYR A 1 230 ? -18.236 -0.092  6.942   1.00 97.65 230 A 1 
ATOM   1843 C  CD1 . TYR A 1 230 ? -19.392 -0.120  6.169   1.00 96.82 230 A 1 
ATOM   1844 C  CD2 . TYR A 1 230 ? -17.531 -1.276  7.114   1.00 96.96 230 A 1 
ATOM   1845 C  CE1 . TYR A 1 230 ? -19.821 -1.293  5.575   1.00 96.32 230 A 1 
ATOM   1846 C  CE2 . TYR A 1 230 ? -17.961 -2.459  6.523   1.00 96.33 230 A 1 
ATOM   1847 C  CZ  . TYR A 1 230 ? -19.100 -2.460  5.752   1.00 96.49 230 A 1 
ATOM   1848 O  OH  . TYR A 1 230 ? -19.529 -3.621  5.164   1.00 95.15 230 A 1 
ATOM   1849 N  N   . PRO A 1 231 ? -18.111 4.523   7.244   1.00 97.77 231 A 1 
ATOM   1850 C  CA  . PRO A 1 231 ? -17.978 5.861   7.841   1.00 97.48 231 A 1 
ATOM   1851 C  C   . PRO A 1 231 ? -17.675 5.853   9.333   1.00 97.72 231 A 1 
ATOM   1852 O  O   . PRO A 1 231 ? -16.833 6.633   9.800   1.00 97.37 231 A 1 
ATOM   1853 C  CB  . PRO A 1 231 ? -19.336 6.513   7.547   1.00 96.45 231 A 1 
ATOM   1854 C  CG  . PRO A 1 231 ? -19.793 5.851   6.288   1.00 93.93 231 A 1 
ATOM   1855 C  CD  . PRO A 1 231 ? -19.311 4.430   6.388   1.00 96.69 231 A 1 
ATOM   1856 N  N   . GLN A 1 232 ? -18.334 4.971   10.101  1.00 97.49 232 A 1 
ATOM   1857 C  CA  . GLN A 1 232 ? -18.125 4.944   11.541  1.00 97.15 232 A 1 
ATOM   1858 C  C   . GLN A 1 232 ? -16.708 4.500   11.903  1.00 97.72 232 A 1 
ATOM   1859 O  O   . GLN A 1 232 ? -16.148 4.968   12.897  1.00 97.32 232 A 1 
ATOM   1860 C  CB  . GLN A 1 232 ? -19.167 4.039   12.218  1.00 95.87 232 A 1 
ATOM   1861 C  CG  . GLN A 1 232 ? -19.077 2.546   11.902  1.00 91.25 232 A 1 
ATOM   1862 C  CD  . GLN A 1 232 ? -19.864 2.149   10.657  1.00 91.00 232 A 1 
ATOM   1863 O  OE1 . GLN A 1 232 ? -20.109 2.962   9.766   1.00 85.61 232 A 1 
ATOM   1864 N  NE2 . GLN A 1 232 ? -20.260 0.883   10.597  1.00 84.14 232 A 1 
ATOM   1865 N  N   . TYR A 1 233 ? -16.124 3.602   11.107  1.00 98.23 233 A 1 
ATOM   1866 C  CA  . TYR A 1 233 ? -14.750 3.164   11.346  1.00 98.47 233 A 1 
ATOM   1867 C  C   . TYR A 1 233 ? -13.755 4.197   10.835  1.00 98.53 233 A 1 
ATOM   1868 O  O   . TYR A 1 233 ? -12.718 4.424   11.466  1.00 98.35 233 A 1 
ATOM   1869 C  CB  . TYR A 1 233 ? -14.487 1.806   10.688  1.00 98.28 233 A 1 
ATOM   1870 C  CG  . TYR A 1 233 ? -15.378 0.683   11.182  1.00 98.18 233 A 1 
ATOM   1871 C  CD1 . TYR A 1 233 ? -15.792 0.616   12.504  1.00 97.42 233 A 1 
ATOM   1872 C  CD2 . TYR A 1 233 ? -15.794 -0.316  10.309  1.00 97.46 233 A 1 
ATOM   1873 C  CE1 . TYR A 1 233 ? -16.616 -0.406  12.949  1.00 96.90 233 A 1 
ATOM   1874 C  CE2 . TYR A 1 233 ? -16.613 -1.342  10.747  1.00 96.91 233 A 1 
ATOM   1875 C  CZ  . TYR A 1 233 ? -17.025 -1.389  12.064  1.00 97.09 233 A 1 
ATOM   1876 O  OH  . TYR A 1 233 ? -17.842 -2.408  12.496  1.00 95.84 233 A 1 
ATOM   1877 N  N   . ASN A 1 234 ? -14.058 4.817   9.705   1.00 98.45 234 A 1 
ATOM   1878 C  CA  . ASN A 1 234 ? -13.198 5.858   9.151   1.00 98.50 234 A 1 
ATOM   1879 C  C   . ASN A 1 234 ? -12.986 6.984   10.155  1.00 98.68 234 A 1 
ATOM   1880 O  O   . ASN A 1 234 ? -11.850 7.360   10.451  1.00 98.58 234 A 1 
ATOM   1881 C  CB  . ASN A 1 234 ? -13.804 6.408   7.861   1.00 98.32 234 A 1 
ATOM   1882 C  CG  . ASN A 1 234 ? -12.896 7.413   7.185   1.00 98.21 234 A 1 
ATOM   1883 O  OD1 . ASN A 1 234 ? -12.035 7.044   6.384   1.00 95.28 234 A 1 
ATOM   1884 N  ND2 . ASN A 1 234 ? -13.079 8.688   7.491   1.00 95.38 234 A 1 
ATOM   1885 N  N   . ASP A 1 235 ? -14.094 7.521   10.688  1.00 98.29 235 A 1 
ATOM   1886 C  CA  . ASP A 1 235 ? -14.011 8.644   11.610  1.00 97.90 235 A 1 
ATOM   1887 C  C   . ASP A 1 235 ? -13.279 8.253   12.891  1.00 98.30 235 A 1 
ATOM   1888 O  O   . ASP A 1 235 ? -12.441 9.013   13.391  1.00 98.03 235 A 1 
ATOM   1889 C  CB  . ASP A 1 235 ? -15.414 9.168   11.936  1.00 97.03 235 A 1 
ATOM   1890 C  CG  . ASP A 1 235 ? -16.124 9.742   10.715  1.00 92.80 235 A 1 
ATOM   1891 O  OD1 . ASP A 1 235 ? -15.460 9.963   9.678   1.00 89.73 235 A 1 
ATOM   1892 O  OD2 . ASP A 1 235 ? -17.343 9.978   10.798  1.00 89.06 235 A 1 
ATOM   1893 N  N   . ARG A 1 236 ? -13.585 7.070   13.429  1.00 98.35 236 A 1 
ATOM   1894 C  CA  . ARG A 1 236 ? -12.945 6.618   14.657  1.00 98.49 236 A 1 
ATOM   1895 C  C   . ARG A 1 236 ? -11.459 6.368   14.449  1.00 98.60 236 A 1 
ATOM   1896 O  O   . ARG A 1 236 ? -10.642 6.634   15.339  1.00 98.54 236 A 1 
ATOM   1897 C  CB  . ARG A 1 236 ? -13.643 5.352   15.188  1.00 98.15 236 A 1 
ATOM   1898 C  CG  . ARG A 1 236 ? -13.186 4.951   16.580  1.00 96.41 236 A 1 
ATOM   1899 C  CD  . ARG A 1 236 ? -14.023 3.804   17.127  1.00 94.91 236 A 1 
ATOM   1900 N  NE  . ARG A 1 236 ? -13.609 3.429   18.482  1.00 93.19 236 A 1 
ATOM   1901 C  CZ  . ARG A 1 236 ? -14.128 2.418   19.181  1.00 91.43 236 A 1 
ATOM   1902 N  NH1 . ARG A 1 236 ? -15.088 1.671   18.653  1.00 89.16 236 A 1 
ATOM   1903 N  NH2 . ARG A 1 236 ? -13.685 2.163   20.391  1.00 87.53 236 A 1 
ATOM   1904 N  N   . LEU A 1 237 ? -11.075 5.850   13.269  1.00 98.63 237 A 1 
ATOM   1905 C  CA  . LEU A 1 237 ? -9.669  5.594   12.967  1.00 98.71 237 A 1 
ATOM   1906 C  C   . LEU A 1 237 ? -8.893  6.897   12.838  1.00 98.86 237 A 1 
ATOM   1907 O  O   . LEU A 1 237 ? -7.787  7.019   13.368  1.00 98.77 237 A 1 
ATOM   1908 C  CB  . LEU A 1 237 ? -9.544  4.751   11.694  1.00 98.74 237 A 1 
ATOM   1909 C  CG  . LEU A 1 237 ? -8.121  4.393   11.267  1.00 98.46 237 A 1 
ATOM   1910 C  CD1 . LEU A 1 237 ? -7.393  3.635   12.367  1.00 98.12 237 A 1 
ATOM   1911 C  CD2 . LEU A 1 237 ? -8.156  3.567   9.987   1.00 98.11 237 A 1 
ATOM   1912 N  N   . VAL A 1 238 ? -9.467  7.887   12.140  1.00 98.84 238 A 1 
ATOM   1913 C  CA  . VAL A 1 238 ? -8.825  9.196   12.019  1.00 98.79 238 A 1 
ATOM   1914 C  C   . VAL A 1 238 ? -8.606  9.804   13.402  1.00 98.82 238 A 1 
ATOM   1915 O  O   . VAL A 1 238 ? -7.508  10.262  13.724  1.00 98.70 238 A 1 
ATOM   1916 C  CB  . VAL A 1 238 ? -9.648  10.151  11.128  1.00 98.62 238 A 1 
ATOM   1917 C  CG1 . VAL A 1 238 ? -9.090  11.568  11.186  1.00 97.97 238 A 1 
ATOM   1918 C  CG2 . VAL A 1 238 ? -9.657  9.654   9.691   1.00 98.07 238 A 1 
ATOM   1919 N  N   . ASP A 1 239 ? -9.652  9.788   14.235  1.00 98.72 239 A 1 
ATOM   1920 C  CA  . ASP A 1 239 ? -9.546  10.322  15.592  1.00 98.63 239 A 1 
ATOM   1921 C  C   . ASP A 1 239 ? -8.504  9.565   16.406  1.00 98.77 239 A 1 
ATOM   1922 O  O   . ASP A 1 239 ? -7.712  10.169  17.137  1.00 98.44 239 A 1 
ATOM   1923 C  CB  . ASP A 1 239 ? -10.900 10.270  16.304  1.00 98.12 239 A 1 
ATOM   1924 C  CG  . ASP A 1 239 ? -11.870 11.339  15.825  1.00 94.65 239 A 1 
ATOM   1925 O  OD1 . ASP A 1 239 ? -11.456 12.215  15.037  1.00 92.01 239 A 1 
ATOM   1926 O  OD2 . ASP A 1 239 ? -13.035 11.304  16.251  1.00 91.44 239 A 1 
ATOM   1927 N  N   . SER A 1 240 ? -8.502  8.230   16.289  1.00 98.76 240 A 1 
ATOM   1928 C  CA  . SER A 1 240 ? -7.585  7.396   17.060  1.00 98.69 240 A 1 
ATOM   1929 C  C   . SER A 1 240 ? -6.129  7.675   16.690  1.00 98.75 240 A 1 
ATOM   1930 O  O   . SER A 1 240 ? -5.257  7.712   17.556  1.00 98.44 240 A 1 
ATOM   1931 C  CB  . SER A 1 240 ? -7.899  5.917   16.851  1.00 98.17 240 A 1 
ATOM   1932 O  OG  . SER A 1 240 ? -9.183  5.590   17.350  1.00 93.15 240 A 1 
ATOM   1933 N  N   . LEU A 1 241 ? -5.862  7.864   15.400  1.00 98.77 241 A 1 
ATOM   1934 C  CA  . LEU A 1 241 ? -4.501  8.129   14.950  1.00 98.82 241 A 1 
ATOM   1935 C  C   . LEU A 1 241 ? -4.063  9.545   15.328  1.00 98.87 241 A 1 
ATOM   1936 O  O   . LEU A 1 241 ? -2.976  9.742   15.866  1.00 98.63 241 A 1 
ATOM   1937 C  CB  . LEU A 1 241 ? -4.400  7.912   13.438  1.00 98.80 241 A 1 
ATOM   1938 C  CG  . LEU A 1 241 ? -4.577  6.468   12.972  1.00 98.63 241 A 1 
ATOM   1939 C  CD1 . LEU A 1 241 ? -4.767  6.406   11.458  1.00 98.34 241 A 1 
ATOM   1940 C  CD2 . LEU A 1 241 ? -3.385  5.610   13.390  1.00 98.12 241 A 1 
ATOM   1941 N  N   . ALA A 1 242 ? -4.913  10.539  15.052  1.00 98.81 242 A 1 
ATOM   1942 C  CA  . ALA A 1 242 ? -4.562  11.929  15.317  1.00 98.78 242 A 1 
ATOM   1943 C  C   . ALA A 1 242 ? -4.388  12.203  16.815  1.00 98.74 242 A 1 
ATOM   1944 O  O   . ALA A 1 242 ? -3.559  13.038  17.200  1.00 98.30 242 A 1 
ATOM   1945 C  CB  . ALA A 1 242 ? -5.613  12.867  14.723  1.00 98.58 242 A 1 
ATOM   1946 N  N   . GLU A 1 243 ? -5.154  11.500  17.653  1.00 98.68 243 A 1 
ATOM   1947 C  CA  . GLU A 1 243 ? -5.091  11.697  19.101  1.00 98.59 243 A 1 
ATOM   1948 C  C   . GLU A 1 243 ? -3.688  11.425  19.639  1.00 98.64 243 A 1 
ATOM   1949 O  O   . GLU A 1 243 ? -3.271  12.031  20.633  1.00 98.05 243 A 1 
ATOM   1950 C  CB  . GLU A 1 243 ? -6.112  10.783  19.796  1.00 97.88 243 A 1 
ATOM   1951 C  CG  . GLU A 1 243 ? -6.062  10.812  21.323  1.00 92.44 243 A 1 
ATOM   1952 C  CD  . GLU A 1 243 ? -6.405  12.180  21.898  1.00 89.45 243 A 1 
ATOM   1953 O  OE1 . GLU A 1 243 ? -7.238  12.890  21.303  1.00 84.31 243 A 1 
ATOM   1954 O  OE2 . GLU A 1 243 ? -5.843  12.538  22.942  1.00 83.86 243 A 1 
ATOM   1955 N  N   . TYR A 1 244 ? -2.944  10.540  18.977  1.00 98.79 244 A 1 
ATOM   1956 C  CA  . TYR A 1 244 ? -1.601  10.167  19.409  1.00 98.76 244 A 1 
ATOM   1957 C  C   . TYR A 1 244 ? -0.525  10.765  18.506  1.00 98.74 244 A 1 
ATOM   1958 O  O   . TYR A 1 244 ? 0.479   10.119  18.197  1.00 98.31 244 A 1 
ATOM   1959 C  CB  . TYR A 1 244 ? -1.494  8.635   19.502  1.00 98.74 244 A 1 
ATOM   1960 C  CG  . TYR A 1 244 ? -2.403  8.070   20.564  1.00 98.74 244 A 1 
ATOM   1961 C  CD1 . TYR A 1 244 ? -2.035  8.087   21.906  1.00 98.38 244 A 1 
ATOM   1962 C  CD2 . TYR A 1 244 ? -3.645  7.541   20.238  1.00 98.41 244 A 1 
ATOM   1963 C  CE1 . TYR A 1 244 ? -2.871  7.594   22.889  1.00 98.07 244 A 1 
ATOM   1964 C  CE2 . TYR A 1 244 ? -4.494  7.043   21.219  1.00 98.11 244 A 1 
ATOM   1965 C  CZ  . TYR A 1 244 ? -4.099  7.071   22.545  1.00 98.21 244 A 1 
ATOM   1966 O  OH  . TYR A 1 244 ? -4.934  6.580   23.515  1.00 97.36 244 A 1 
ATOM   1967 N  N   . ASN A 1 245 ? -0.729  12.019  18.087  1.00 98.68 245 A 1 
ATOM   1968 C  CA  . ASN A 1 245 ? 0.232   12.718  17.243  1.00 98.34 245 A 1 
ATOM   1969 C  C   . ASN A 1 245 ? 1.571   12.936  17.944  1.00 98.29 245 A 1 
ATOM   1970 O  O   . ASN A 1 245 ? 2.584   13.176  17.287  1.00 97.19 245 A 1 
ATOM   1971 C  CB  . ASN A 1 245 ? -0.336  14.060  16.781  1.00 97.83 245 A 1 
ATOM   1972 C  CG  . ASN A 1 245 ? -0.448  15.069  17.907  1.00 97.47 245 A 1 
ATOM   1973 O  OD1 . ASN A 1 245 ? -1.003  14.786  18.965  1.00 93.54 245 A 1 
ATOM   1974 N  ND2 . ASN A 1 245 ? 0.078   16.260  17.688  1.00 92.63 245 A 1 
ATOM   1975 N  N   . ASP A 1 246 ? 1.584   12.863  19.278  1.00 98.36 246 A 1 
ATOM   1976 C  CA  . ASP A 1 246 ? 2.809   12.969  20.056  1.00 98.09 246 A 1 
ATOM   1977 C  C   . ASP A 1 246 ? 3.590   11.661  20.084  1.00 98.16 246 A 1 
ATOM   1978 O  O   . ASP A 1 246 ? 4.767   11.647  20.458  1.00 97.30 246 A 1 
ATOM   1979 C  CB  . ASP A 1 246 ? 2.488   13.413  21.488  1.00 97.60 246 A 1 
ATOM   1980 C  CG  . ASP A 1 246 ? 1.527   12.465  22.189  1.00 97.03 246 A 1 
ATOM   1981 O  OD1 . ASP A 1 246 ? 0.531   12.039  21.571  1.00 95.24 246 A 1 
ATOM   1982 O  OD2 . ASP A 1 246 ? 1.762   12.143  23.374  1.00 94.57 246 A 1 
ATOM   1983 N  N   . VAL A 1 247 ? 2.958   10.556  19.687  1.00 98.55 247 A 1 
ATOM   1984 C  CA  . VAL A 1 247 ? 3.572   9.229   19.671  1.00 98.68 247 A 1 
ATOM   1985 C  C   . VAL A 1 247 ? 3.893   8.784   18.251  1.00 98.63 247 A 1 
ATOM   1986 O  O   . VAL A 1 247 ? 4.957   8.210   17.993  1.00 98.45 247 A 1 
ATOM   1987 C  CB  . VAL A 1 247 ? 2.645   8.191   20.354  1.00 98.59 247 A 1 
ATOM   1988 C  CG1 . VAL A 1 247 ? 3.231   6.788   20.248  1.00 98.10 247 A 1 
ATOM   1989 C  CG2 . VAL A 1 247 ? 2.414   8.564   21.809  1.00 98.05 247 A 1 
ATOM   1990 N  N   . ILE A 1 248 ? 2.989   9.046   17.313  1.00 98.73 248 A 1 
ATOM   1991 C  CA  . ILE A 1 248 ? 3.076   8.502   15.958  1.00 98.71 248 A 1 
ATOM   1992 C  C   . ILE A 1 248 ? 3.905   9.423   15.062  1.00 98.78 248 A 1 
ATOM   1993 O  O   . ILE A 1 248 ? 3.547   10.580  14.838  1.00 98.49 248 A 1 
ATOM   1994 C  CB  . ILE A 1 248 ? 1.669   8.291   15.361  1.00 98.80 248 A 1 
ATOM   1995 C  CG1 . ILE A 1 248 ? 0.893   7.270   16.204  1.00 98.58 248 A 1 
ATOM   1996 C  CG2 . ILE A 1 248 ? 1.756   7.852   13.910  1.00 98.63 248 A 1 
ATOM   1997 C  CD1 . ILE A 1 248 ? -0.573  7.141   15.827  1.00 98.44 248 A 1 
ATOM   1998 N  N   . LEU A 1 249 ? 5.010   8.884   14.529  1.00 98.66 249 A 1 
ATOM   1999 C  CA  . LEU A 1 249 ? 5.870   9.639   13.619  1.00 98.55 249 A 1 
ATOM   2000 C  C   . LEU A 1 249 ? 5.277   9.724   12.219  1.00 98.52 249 A 1 
ATOM   2001 O  O   . LEU A 1 249 ? 5.571   10.661  11.476  1.00 97.77 249 A 1 
ATOM   2002 C  CB  . LEU A 1 249 ? 7.256   9.001   13.539  1.00 98.07 249 A 1 
ATOM   2003 C  CG  . LEU A 1 249 ? 8.013   8.837   14.869  1.00 97.18 249 A 1 
ATOM   2004 C  CD1 . LEU A 1 249 ? 9.402   8.276   14.603  1.00 96.10 249 A 1 
ATOM   2005 C  CD2 . LEU A 1 249 ? 8.108   10.161  15.612  1.00 95.94 249 A 1 
ATOM   2006 N  N   . GLY A 1 250 ? 4.451   8.751   11.841  1.00 98.72 250 A 1 
ATOM   2007 C  CA  . GLY A 1 250 ? 3.849   8.708   10.523  1.00 98.71 250 A 1 
ATOM   2008 C  C   . GLY A 1 250 ? 3.100   7.405   10.322  1.00 98.89 250 A 1 
ATOM   2009 O  O   . GLY A 1 250 ? 3.308   6.432   11.052  1.00 98.76 250 A 1 
ATOM   2010 N  N   . VAL A 1 251 ? 2.228   7.390   9.302   1.00 98.84 251 A 1 
ATOM   2011 C  CA  . VAL A 1 251 ? 1.421   6.226   8.949   1.00 98.85 251 A 1 
ATOM   2012 C  C   . VAL A 1 251 ? 1.748   5.824   7.516   1.00 98.85 251 A 1 
ATOM   2013 O  O   . VAL A 1 251 ? 1.837   6.685   6.633   1.00 98.76 251 A 1 
ATOM   2014 C  CB  . VAL A 1 251 ? -0.089  6.530   9.085   1.00 98.83 251 A 1 
ATOM   2015 C  CG1 . VAL A 1 251 ? -0.923  5.303   8.732   1.00 98.51 251 A 1 
ATOM   2016 C  CG2 . VAL A 1 251 ? -0.407  7.004   10.501  1.00 98.51 251 A 1 
ATOM   2017 N  N   . LEU A 1 252 ? 1.931   4.526   7.276   1.00 98.99 252 A 1 
ATOM   2018 C  CA  . LEU A 1 252 ? 2.224   4.000   5.945   1.00 98.97 252 A 1 
ATOM   2019 C  C   . LEU A 1 252 ? 1.063   3.144   5.460   1.00 98.94 252 A 1 
ATOM   2020 O  O   . LEU A 1 252 ? 0.617   2.240   6.162   1.00 98.63 252 A 1 
ATOM   2021 C  CB  . LEU A 1 252 ? 3.516   3.177   5.954   1.00 98.76 252 A 1 
ATOM   2022 C  CG  . LEU A 1 252 ? 4.841   3.938   5.841   1.00 97.22 252 A 1 
ATOM   2023 C  CD1 . LEU A 1 252 ? 5.025   4.946   6.955   1.00 92.50 252 A 1 
ATOM   2024 C  CD2 . LEU A 1 252 ? 6.015   2.960   5.826   1.00 92.49 252 A 1 
ATOM   2025 N  N   . CYS A 1 253 ? 0.581   3.428   4.239   1.00 98.80 253 A 1 
ATOM   2026 C  CA  . CYS A 1 253 ? -0.543  2.722   3.643   1.00 98.76 253 A 1 
ATOM   2027 C  C   . CYS A 1 253 ? -0.229  2.295   2.209   1.00 98.73 253 A 1 
ATOM   2028 O  O   . CYS A 1 253 ? 0.700   2.803   1.584   1.00 98.01 253 A 1 
ATOM   2029 C  CB  . CYS A 1 253 ? -1.797  3.607   3.605   1.00 98.27 253 A 1 
ATOM   2030 S  SG  . CYS A 1 253 ? -2.357  4.273   5.173   1.00 97.22 253 A 1 
ATOM   2031 N  N   . GLY A 1 254 ? -1.038  1.368   1.687   1.00 98.56 254 A 1 
ATOM   2032 C  CA  . GLY A 1 254 ? -0.983  0.963   0.292   1.00 98.39 254 A 1 
ATOM   2033 C  C   . GLY A 1 254 ? -2.371  1.021   -0.328  1.00 98.18 254 A 1 
ATOM   2034 O  O   . GLY A 1 254 ? -3.074  2.027   -0.201  1.00 96.84 254 A 1 
ATOM   2035 N  N   . HIS A 1 255 ? -2.772  -0.060  -1.000  1.00 97.81 255 A 1 
ATOM   2036 C  CA  . HIS A 1 255 ? -4.145  -0.305  -1.474  1.00 97.45 255 A 1 
ATOM   2037 C  C   . HIS A 1 255 ? -4.534  0.475   -2.731  1.00 97.28 255 A 1 
ATOM   2038 O  O   . HIS A 1 255 ? -5.117  -0.099  -3.646  1.00 95.14 255 A 1 
ATOM   2039 C  CB  . HIS A 1 255 ? -5.155  -0.038  -0.346  1.00 96.85 255 A 1 
ATOM   2040 C  CG  . HIS A 1 255 ? -6.581  -0.242  -0.745  1.00 97.05 255 A 1 
ATOM   2041 N  ND1 . HIS A 1 255 ? -7.084  -1.455  -1.165  1.00 95.04 255 A 1 
ATOM   2042 C  CD2 . HIS A 1 255 ? -7.623  0.614   -0.779  1.00 94.95 255 A 1 
ATOM   2043 C  CE1 . HIS A 1 255 ? -8.373  -1.338  -1.436  1.00 94.51 255 A 1 
ATOM   2044 N  NE2 . HIS A 1 255 ? -8.731  -0.082  -1.213  1.00 95.05 255 A 1 
ATOM   2045 N  N   . LEU A 1 256 ? -4.245  1.774   -2.796  1.00 97.62 256 A 1 
ATOM   2046 C  CA  . LEU A 1 256 ? -4.705  2.590   -3.915  1.00 96.93 256 A 1 
ATOM   2047 C  C   . LEU A 1 256 ? -3.787  2.528   -5.132  1.00 96.28 256 A 1 
ATOM   2048 O  O   . LEU A 1 256 ? -4.167  2.975   -6.213  1.00 93.92 256 A 1 
ATOM   2049 C  CB  . LEU A 1 256 ? -4.884  4.048   -3.479  1.00 96.73 256 A 1 
ATOM   2050 C  CG  . LEU A 1 256 ? -5.929  4.298   -2.393  1.00 96.06 256 A 1 
ATOM   2051 C  CD1 . LEU A 1 256 ? -6.094  5.797   -2.158  1.00 95.02 256 A 1 
ATOM   2052 C  CD2 . LEU A 1 256 ? -7.265  3.672   -2.753  1.00 94.88 256 A 1 
ATOM   2053 N  N   . HIS A 1 257 ? -2.576  1.981   -4.970  1.00 96.14 257 A 1 
ATOM   2054 C  CA  . HIS A 1 257 ? -1.586  1.816   -6.038  1.00 96.01 257 A 1 
ATOM   2055 C  C   . HIS A 1 257 ? -0.995  3.131   -6.544  1.00 96.10 257 A 1 
ATOM   2056 O  O   . HIS A 1 257 ? -0.195  3.130   -7.471  1.00 93.93 257 A 1 
ATOM   2057 C  CB  . HIS A 1 257 ? -2.169  1.034   -7.225  1.00 95.46 257 A 1 
ATOM   2058 C  CG  . HIS A 1 257 ? -2.523  -0.388  -6.901  1.00 95.79 257 A 1 
ATOM   2059 N  ND1 . HIS A 1 257 ? -2.459  -1.400  -7.845  1.00 92.77 257 A 1 
ATOM   2060 C  CD2 . HIS A 1 257 ? -2.937  -0.980  -5.761  1.00 92.85 257 A 1 
ATOM   2061 C  CE1 . HIS A 1 257 ? -2.832  -2.537  -7.285  1.00 92.81 257 A 1 
ATOM   2062 N  NE2 . HIS A 1 257 ? -3.122  -2.307  -6.024  1.00 93.53 257 A 1 
ATOM   2063 N  N   . THR A 1 258 ? -1.382  4.248   -5.921  1.00 96.36 258 A 1 
ATOM   2064 C  CA  . THR A 1 258 ? -0.931  5.567   -6.343  1.00 96.27 258 A 1 
ATOM   2065 C  C   . THR A 1 258 ? -0.101  6.237   -5.254  1.00 96.97 258 A 1 
ATOM   2066 O  O   . THR A 1 258 ? -0.146  5.856   -4.085  1.00 95.88 258 A 1 
ATOM   2067 C  CB  . THR A 1 258 ? -2.122  6.471   -6.705  1.00 94.48 258 A 1 
ATOM   2068 O  OG1 . THR A 1 258 ? -3.112  6.397   -5.674  1.00 89.42 258 A 1 
ATOM   2069 C  CG2 . THR A 1 258 ? -2.734  6.035   -8.024  1.00 88.30 258 A 1 
ATOM   2070 N  N   . ASP A 1 259 ? 0.665   7.244   -5.661  1.00 97.08 259 A 1 
ATOM   2071 C  CA  . ASP A 1 259 ? 1.561   7.996   -4.783  1.00 97.41 259 A 1 
ATOM   2072 C  C   . ASP A 1 259 ? 0.833   9.248   -4.307  1.00 97.46 259 A 1 
ATOM   2073 O  O   . ASP A 1 259 ? 0.702   10.226  -5.044  1.00 96.72 259 A 1 
ATOM   2074 C  CB  . ASP A 1 259 ? 2.836   8.332   -5.562  1.00 97.36 259 A 1 
ATOM   2075 C  CG  . ASP A 1 259 ? 3.775   9.277   -4.821  1.00 97.37 259 A 1 
ATOM   2076 O  OD1 . ASP A 1 259 ? 3.503   9.654   -3.669  1.00 96.07 259 A 1 
ATOM   2077 O  OD2 . ASP A 1 259 ? 4.809   9.641   -5.425  1.00 95.78 259 A 1 
ATOM   2078 N  N   . THR A 1 260 ? 0.347   9.222   -3.067  1.00 97.69 260 A 1 
ATOM   2079 C  CA  . THR A 1 260 ? -0.337  10.382  -2.512  1.00 97.69 260 A 1 
ATOM   2080 C  C   . THR A 1 260 ? -0.213  10.374  -0.986  1.00 98.01 260 A 1 
ATOM   2081 O  O   . THR A 1 260 ? 0.524   9.567   -0.416  1.00 97.69 260 A 1 
ATOM   2082 C  CB  . THR A 1 260 ? -1.816  10.433  -2.961  1.00 96.58 260 A 1 
ATOM   2083 O  OG1 . THR A 1 260 ? -2.389  11.686  -2.588  1.00 91.31 260 A 1 
ATOM   2084 C  CG2 . THR A 1 260 ? -2.623  9.291   -2.375  1.00 92.51 260 A 1 
ATOM   2085 N  N   . PHE A 1 261 ? -0.905  11.308  -0.326  1.00 98.04 261 A 1 
ATOM   2086 C  CA  . PHE A 1 261 ? -0.798  11.457  1.121   1.00 98.09 261 A 1 
ATOM   2087 C  C   . PHE A 1 261 ? -2.131  11.888  1.713   1.00 98.09 261 A 1 
ATOM   2088 O  O   . PHE A 1 261 ? -3.037  12.334  1.004   1.00 97.52 261 A 1 
ATOM   2089 C  CB  . PHE A 1 261 ? 0.300   12.466  1.488   1.00 97.92 261 A 1 
ATOM   2090 C  CG  . PHE A 1 261 ? 0.047   13.863  0.969   1.00 97.96 261 A 1 
ATOM   2091 C  CD1 . PHE A 1 261 ? -0.660  14.783  1.731   1.00 97.21 261 A 1 
ATOM   2092 C  CD2 . PHE A 1 261 ? 0.527   14.262  -0.272  1.00 96.97 261 A 1 
ATOM   2093 C  CE1 . PHE A 1 261 ? -0.888  16.076  1.268   1.00 96.34 261 A 1 
ATOM   2094 C  CE2 . PHE A 1 261 ? 0.299   15.544  -0.741  1.00 96.39 261 A 1 
ATOM   2095 C  CZ  . PHE A 1 261 ? -0.405  16.456  0.023   1.00 96.67 261 A 1 
ATOM   2096 N  N   . ARG A 1 262 ? -2.244  11.749  3.033   1.00 98.40 262 A 1 
ATOM   2097 C  CA  . ARG A 1 262 ? -3.401  12.195  3.798   1.00 98.44 262 A 1 
ATOM   2098 C  C   . ARG A 1 262 ? -2.920  12.922  5.038   1.00 98.64 262 A 1 
ATOM   2099 O  O   . ARG A 1 262 ? -1.958  12.504  5.675   1.00 98.41 262 A 1 
ATOM   2100 C  CB  . ARG A 1 262 ? -4.282  11.008  4.210   1.00 97.95 262 A 1 
ATOM   2101 C  CG  . ARG A 1 262 ? -4.728  10.103  3.076   1.00 96.59 262 A 1 
ATOM   2102 C  CD  . ARG A 1 262 ? -5.835  10.741  2.260   1.00 94.87 262 A 1 
ATOM   2103 N  NE  . ARG A 1 262 ? -6.310  9.873   1.180   1.00 95.03 262 A 1 
ATOM   2104 C  CZ  . ARG A 1 262 ? -6.003  10.013  -0.103  1.00 95.14 262 A 1 
ATOM   2105 N  NH1 . ARG A 1 262 ? -5.217  10.999  -0.512  1.00 91.12 262 A 1 
ATOM   2106 N  NH2 . ARG A 1 262 ? -6.490  9.171   -0.998  1.00 91.84 262 A 1 
ATOM   2107 N  N   . ILE A 1 263 ? -3.602  14.012  5.380   1.00 98.35 263 A 1 
ATOM   2108 C  CA  . ILE A 1 263 ? -3.366  14.719  6.639   1.00 98.31 263 A 1 
ATOM   2109 C  C   . ILE A 1 263 ? -4.539  14.383  7.554   1.00 98.45 263 A 1 
ATOM   2110 O  O   . ILE A 1 263 ? -5.661  14.856  7.338   1.00 97.97 263 A 1 
ATOM   2111 C  CB  . ILE A 1 263 ? -3.244  16.236  6.432   1.00 98.22 263 A 1 
ATOM   2112 C  CG1 . ILE A 1 263 ? -2.158  16.548  5.389   1.00 97.47 263 A 1 
ATOM   2113 C  CG2 . ILE A 1 263 ? -2.924  16.920  7.759   1.00 97.57 263 A 1 
ATOM   2114 C  CD1 . ILE A 1 263 ? -2.073  18.019  4.995   1.00 95.81 263 A 1 
ATOM   2115 N  N   . LEU A 1 264 ? -4.292  13.528  8.542   1.00 98.50 264 A 1 
ATOM   2116 C  CA  . LEU A 1 264 ? -5.335  13.054  9.446   1.00 98.58 264 A 1 
ATOM   2117 C  C   . LEU A 1 264 ? -5.403  13.987  10.649  1.00 98.52 264 A 1 
ATOM   2118 O  O   . LEU A 1 264 ? -4.402  14.179  11.336  1.00 98.18 264 A 1 
ATOM   2119 C  CB  . LEU A 1 264 ? -5.044  11.620  9.882   1.00 98.48 264 A 1 
ATOM   2120 C  CG  . LEU A 1 264 ? -4.771  10.630  8.745   1.00 98.04 264 A 1 
ATOM   2121 C  CD1 . LEU A 1 264 ? -4.447  9.256   9.301   1.00 97.29 264 A 1 
ATOM   2122 C  CD2 . LEU A 1 264 ? -5.951  10.558  7.788   1.00 97.01 264 A 1 
ATOM   2123 N  N   . SER A 1 265 ? -6.585  14.569  10.901  1.00 98.32 265 A 1 
ATOM   2124 C  CA  . SER A 1 265 ? -6.727  15.633  11.892  1.00 98.12 265 A 1 
ATOM   2125 C  C   . SER A 1 265 ? -7.854  15.369  12.882  1.00 98.30 265 A 1 
ATOM   2126 O  O   . SER A 1 265 ? -8.916  14.863  12.523  1.00 97.53 265 A 1 
ATOM   2127 C  CB  . SER A 1 265 ? -6.978  16.981  11.209  1.00 96.44 265 A 1 
ATOM   2128 O  OG  . SER A 1 265 ? -5.936  17.305  10.312  1.00 81.81 265 A 1 
ATOM   2129 N  N   . LYS A 1 266 ? -7.604  15.734  14.132  1.00 97.97 266 A 1 
ATOM   2130 C  CA  . LYS A 1 266 ? -8.618  15.802  15.176  1.00 97.62 266 A 1 
ATOM   2131 C  C   . LYS A 1 266 ? -8.367  17.100  15.923  1.00 97.44 266 A 1 
ATOM   2132 O  O   . LYS A 1 266 ? -7.484  17.172  16.782  1.00 95.95 266 A 1 
ATOM   2133 C  CB  . LYS A 1 266 ? -8.539  14.590  16.116  1.00 96.90 266 A 1 
ATOM   2134 C  CG  . LYS A 1 266 ? -9.577  14.612  17.231  1.00 94.99 266 A 1 
ATOM   2135 C  CD  . LYS A 1 266 ? -9.368  13.452  18.207  1.00 92.55 266 A 1 
ATOM   2136 C  CE  . LYS A 1 266 ? -10.390 13.479  19.325  1.00 87.66 266 A 1 
ATOM   2137 N  NZ  . LYS A 1 266 ? -10.142 12.406  20.315  1.00 80.49 266 A 1 
ATOM   2138 N  N   . GLY A 1 267 ? -9.131  18.141  15.578  1.00 96.85 267 A 1 
ATOM   2139 C  CA  . GLY A 1 267 ? -8.855  19.460  16.118  1.00 96.29 267 A 1 
ATOM   2140 C  C   . GLY A 1 267 ? -7.495  19.939  15.643  1.00 96.78 267 A 1 
ATOM   2141 O  O   . GLY A 1 267 ? -7.213  19.958  14.448  1.00 94.64 267 A 1 
ATOM   2142 N  N   . ASN A 1 268 ? -6.639  20.303  16.601  1.00 97.21 268 A 1 
ATOM   2143 C  CA  . ASN A 1 268 ? -5.297  20.766  16.279  1.00 97.02 268 A 1 
ATOM   2144 C  C   . ASN A 1 268 ? -4.266  19.637  16.266  1.00 97.55 268 A 1 
ATOM   2145 O  O   . ASN A 1 268 ? -3.089  19.884  16.007  1.00 96.10 268 A 1 
ATOM   2146 C  CB  . ASN A 1 268 ? -4.861  21.857  17.269  1.00 95.23 268 A 1 
ATOM   2147 C  CG  . ASN A 1 268 ? -4.787  21.365  18.703  1.00 85.97 268 A 1 
ATOM   2148 O  OD1 . ASN A 1 268 ? -5.335  20.322  19.050  1.00 74.85 268 A 1 
ATOM   2149 N  ND2 . ASN A 1 268 ? -4.104  22.130  19.556  1.00 75.71 268 A 1 
ATOM   2150 N  N   . LYS A 1 269 ? -4.695  18.395  16.519  1.00 98.25 269 A 1 
ATOM   2151 C  CA  . LYS A 1 269 ? -3.797  17.244  16.502  1.00 98.35 269 A 1 
ATOM   2152 C  C   . LYS A 1 269 ? -3.809  16.623  15.116  1.00 98.47 269 A 1 
ATOM   2153 O  O   . LYS A 1 269 ? -4.868  16.335  14.561  1.00 98.08 269 A 1 
ATOM   2154 C  CB  . LYS A 1 269 ? -4.218  16.216  17.551  1.00 98.03 269 A 1 
ATOM   2155 C  CG  . LYS A 1 269 ? -4.154  16.737  18.977  1.00 96.56 269 A 1 
ATOM   2156 C  CD  . LYS A 1 269 ? -4.522  15.651  19.980  1.00 93.97 269 A 1 
ATOM   2157 C  CE  . LYS A 1 269 ? -4.420  16.150  21.400  1.00 87.68 269 A 1 
ATOM   2158 N  NZ  . LYS A 1 269 ? -4.724  15.085  22.386  1.00 80.71 269 A 1 
ATOM   2159 N  N   . LYS A 1 270 ? -2.603  16.409  14.552  1.00 98.52 270 A 1 
ATOM   2160 C  CA  . LYS A 1 270 ? -2.481  15.949  13.176  1.00 98.50 270 A 1 
ATOM   2161 C  C   . LYS A 1 270 ? -1.367  14.921  13.035  1.00 98.67 270 A 1 
ATOM   2162 O  O   . LYS A 1 270 ? -0.341  15.015  13.704  1.00 98.27 270 A 1 
ATOM   2163 C  CB  . LYS A 1 270 ? -2.220  17.126  12.235  1.00 98.27 270 A 1 
ATOM   2164 C  CG  . LYS A 1 270 ? -3.311  18.194  12.256  1.00 97.48 270 A 1 
ATOM   2165 C  CD  . LYS A 1 270 ? -2.908  19.442  11.490  1.00 96.07 270 A 1 
ATOM   2166 C  CE  . LYS A 1 270 ? -3.972  20.515  11.625  1.00 92.68 270 A 1 
ATOM   2167 N  NZ  . LYS A 1 270 ? -3.547  21.812  11.042  1.00 86.16 270 A 1 
ATOM   2168 N  N   . VAL A 1 271 ? -1.578  13.944  12.140  1.00 98.76 271 A 1 
ATOM   2169 C  CA  . VAL A 1 271 ? -0.546  12.986  11.759  1.00 98.74 271 A 1 
ATOM   2170 C  C   . VAL A 1 271 ? -0.563  12.812  10.241  1.00 98.73 271 A 1 
ATOM   2171 O  O   . VAL A 1 271 ? -1.596  12.996  9.597   1.00 98.39 271 A 1 
ATOM   2172 C  CB  . VAL A 1 271 ? -0.714  11.606  12.437  1.00 98.05 271 A 1 
ATOM   2173 C  CG1 . VAL A 1 271 ? -0.560  11.722  13.945  1.00 91.73 271 A 1 
ATOM   2174 C  CG2 . VAL A 1 271 ? -2.058  10.985  12.078  1.00 91.80 271 A 1 
ATOM   2175 N  N   . MET A 1 272 ? 0.598   12.468  9.678   1.00 98.70 272 A 1 
ATOM   2176 C  CA  . MET A 1 272 ? 0.712   12.225  8.247   1.00 98.77 272 A 1 
ATOM   2177 C  C   . MET A 1 272 ? 0.511   10.752  7.924   1.00 98.83 272 A 1 
ATOM   2178 O  O   . MET A 1 272 ? 1.002   9.876   8.636   1.00 98.64 272 A 1 
ATOM   2179 C  CB  . MET A 1 272 ? 2.086   12.652  7.723   1.00 98.55 272 A 1 
ATOM   2180 C  CG  . MET A 1 272 ? 2.273   14.158  7.624   1.00 97.15 272 A 1 
ATOM   2181 S  SD  . MET A 1 272 ? 0.990   14.962  6.647   1.00 97.82 272 A 1 
ATOM   2182 C  CE  . MET A 1 272 ? 1.095   14.066  5.097   1.00 95.60 272 A 1 
ATOM   2183 N  N   . ALA A 1 273 ? -0.196  10.490  6.822   1.00 98.73 273 A 1 
ATOM   2184 C  CA  . ALA A 1 273 ? -0.298  9.153   6.259   1.00 98.73 273 A 1 
ATOM   2185 C  C   . ALA A 1 273 ? 0.200   9.192   4.819   1.00 98.60 273 A 1 
ATOM   2186 O  O   . ALA A 1 273 ? -0.162  10.090  4.051   1.00 98.30 273 A 1 
ATOM   2187 C  CB  . ALA A 1 273 ? -1.728  8.638   6.327   1.00 98.67 273 A 1 
ATOM   2188 N  N   . PHE A 1 274 ? 1.030   8.223   4.455   1.00 98.76 274 A 1 
ATOM   2189 C  CA  . PHE A 1 274 ? 1.649   8.164   3.139   1.00 98.77 274 A 1 
ATOM   2190 C  C   . PHE A 1 274 ? 1.178   6.922   2.408   1.00 98.83 274 A 1 
ATOM   2191 O  O   . PHE A 1 274 ? 1.364   5.801   2.895   1.00 98.52 274 A 1 
ATOM   2192 C  CB  . PHE A 1 274 ? 3.170   8.162   3.262   1.00 98.65 274 A 1 
ATOM   2193 C  CG  . PHE A 1 274 ? 3.703   9.320   4.067   1.00 98.56 274 A 1 
ATOM   2194 C  CD1 . PHE A 1 274 ? 3.799   10.579  3.508   1.00 97.89 274 A 1 
ATOM   2195 C  CD2 . PHE A 1 274 ? 4.067   9.142   5.394   1.00 97.85 274 A 1 
ATOM   2196 C  CE1 . PHE A 1 274 ? 4.262   11.647  4.247   1.00 97.20 274 A 1 
ATOM   2197 C  CE2 . PHE A 1 274 ? 4.534   10.204  6.137   1.00 97.23 274 A 1 
ATOM   2198 C  CZ  . PHE A 1 274 ? 4.631   11.461  5.563   1.00 97.52 274 A 1 
ATOM   2199 N  N   . ILE A 1 275 ? 0.548   7.114   1.252   1.00 98.61 275 A 1 
ATOM   2200 C  CA  . ILE A 1 275 ? 0.099   6.012   0.420   1.00 98.56 275 A 1 
ATOM   2201 C  C   . ILE A 1 275 ? 1.190   5.742   -0.606  1.00 98.42 275 A 1 
ATOM   2202 O  O   . ILE A 1 275 ? 1.443   6.559   -1.494  1.00 97.84 275 A 1 
ATOM   2203 C  CB  . ILE A 1 275 ? -1.248  6.330   -0.245  1.00 98.21 275 A 1 
ATOM   2204 C  CG1 . ILE A 1 275 ? -2.319  6.534   0.837   1.00 96.83 275 A 1 
ATOM   2205 C  CG2 . ILE A 1 275 ? -1.655  5.215   -1.196  1.00 97.02 275 A 1 
ATOM   2206 C  CD1 . ILE A 1 275 ? -3.628  7.096   0.336   1.00 91.34 275 A 1 
ATOM   2207 N  N   . GLY A 1 276 ? 1.872   4.602   -0.450  1.00 98.21 276 A 1 
ATOM   2208 C  CA  . GLY A 1 276 ? 2.998   4.271   -1.295  1.00 98.15 276 A 1 
ATOM   2209 C  C   . GLY A 1 276 ? 2.569   3.692   -2.630  1.00 98.10 276 A 1 
ATOM   2210 O  O   . GLY A 1 276 ? 1.589   2.953   -2.709  1.00 96.94 276 A 1 
ATOM   2211 N  N   . PRO A 1 277 ? 3.308   4.002   -3.710  1.00 98.08 277 A 1 
ATOM   2212 C  CA  . PRO A 1 277 ? 2.973   3.467   -5.029  1.00 97.90 277 A 1 
ATOM   2213 C  C   . PRO A 1 277 ? 3.242   1.965   -5.103  1.00 98.18 277 A 1 
ATOM   2214 O  O   . PRO A 1 277 ? 4.116   1.441   -4.421  1.00 97.41 277 A 1 
ATOM   2215 C  CB  . PRO A 1 277 ? 3.898   4.244   -5.970  1.00 97.15 277 A 1 
ATOM   2216 C  CG  . PRO A 1 277 ? 5.082   4.579   -5.114  1.00 96.09 277 A 1 
ATOM   2217 C  CD  . PRO A 1 277 ? 4.517   4.847   -3.744  1.00 97.31 277 A 1 
ATOM   2218 N  N   . SER A 1 278 ? 2.478   1.284   -5.955  1.00 97.88 278 A 1 
ATOM   2219 C  CA  . SER A 1 278 ? 2.499   -0.164  -6.039  1.00 97.95 278 A 1 
ATOM   2220 C  C   . SER A 1 278 ? 3.618   -0.699  -6.922  1.00 98.22 278 A 1 
ATOM   2221 O  O   . SER A 1 278 ? 4.159   0.000   -7.782  1.00 97.79 278 A 1 
ATOM   2222 C  CB  . SER A 1 278 ? 1.164   -0.671  -6.590  1.00 97.02 278 A 1 
ATOM   2223 O  OG  . SER A 1 278 ? 0.952   -0.186  -7.904  1.00 95.17 278 A 1 
ATOM   2224 N  N   . VAL A 1 279 ? 3.957   -1.975  -6.712  1.00 98.22 279 A 1 
ATOM   2225 C  CA  . VAL A 1 279 ? 4.721   -2.726  -7.694  1.00 98.12 279 A 1 
ATOM   2226 C  C   . VAL A 1 279 ? 3.827   -3.069  -8.882  1.00 97.80 279 A 1 
ATOM   2227 O  O   . VAL A 1 279 ? 4.275   -3.076  -10.034 1.00 96.93 279 A 1 
ATOM   2228 C  CB  . VAL A 1 279 ? 5.295   -4.014  -7.077  1.00 98.05 279 A 1 
ATOM   2229 C  CG1 . VAL A 1 279 ? 6.011   -4.858  -8.132  1.00 97.10 279 A 1 
ATOM   2230 C  CG2 . VAL A 1 279 ? 6.251   -3.678  -5.942  1.00 97.15 279 A 1 
ATOM   2231 N  N   . ASP A 1 280 ? 2.554   -3.337  -8.612  1.00 97.51 280 A 1 
ATOM   2232 C  CA  . ASP A 1 280 ? 1.603   -3.761  -9.634  1.00 97.10 280 A 1 
ATOM   2233 C  C   . ASP A 1 280 ? 1.419   -2.716  -10.735 1.00 97.22 280 A 1 
ATOM   2234 O  O   . ASP A 1 280 ? 1.502   -1.515  -10.499 1.00 94.94 280 A 1 
ATOM   2235 C  CB  . ASP A 1 280 ? 0.246   -4.059  -8.982  1.00 95.84 280 A 1 
ATOM   2236 C  CG  . ASP A 1 280 ? -0.725  -4.761  -9.924  1.00 95.18 280 A 1 
ATOM   2237 O  OD1 . ASP A 1 280 ? -0.261  -5.504  -10.802 1.00 91.30 280 A 1 
ATOM   2238 O  OD2 . ASP A 1 280 ? -1.945  -4.556  -9.766  1.00 90.83 280 A 1 
ATOM   2239 N  N   . THR A 1 281 ? 1.147   -3.199  -11.951 1.00 95.97 281 A 1 
ATOM   2240 C  CA  . THR A 1 281 ? 1.013   -2.358  -13.138 1.00 95.33 281 A 1 
ATOM   2241 C  C   . THR A 1 281 ? -0.413  -2.245  -13.658 1.00 94.38 281 A 1 
ATOM   2242 O  O   . THR A 1 281 ? -0.670  -1.392  -14.517 1.00 90.77 281 A 1 
ATOM   2243 C  CB  . THR A 1 281 ? 1.874   -2.907  -14.273 1.00 94.48 281 A 1 
ATOM   2244 O  OG1 . THR A 1 281 ? 1.666   -4.318  -14.393 1.00 90.53 281 A 1 
ATOM   2245 C  CG2 . THR A 1 281 ? 3.348   -2.643  -14.013 1.00 90.79 281 A 1 
ATOM   2246 N  N   . TRP A 1 282 ? -1.345  -3.062  -13.171 1.00 93.67 282 A 1 
ATOM   2247 C  CA  . TRP A 1 282 ? -2.657  -3.190  -13.804 1.00 91.37 282 A 1 
ATOM   2248 C  C   . TRP A 1 282 ? -3.403  -1.861  -13.922 1.00 89.41 282 A 1 
ATOM   2249 O  O   . TRP A 1 282 ? -4.072  -1.605  -14.920 1.00 82.88 282 A 1 
ATOM   2250 C  CB  . TRP A 1 282 ? -3.518  -4.201  -13.043 1.00 88.78 282 A 1 
ATOM   2251 C  CG  . TRP A 1 282 ? -4.666  -4.757  -13.852 1.00 86.11 282 A 1 
ATOM   2252 C  CD1 . TRP A 1 282 ? -5.340  -4.154  -14.864 1.00 78.17 282 A 1 
ATOM   2253 C  CD2 . TRP A 1 282 ? -5.278  -6.053  -13.706 1.00 81.16 282 A 1 
ATOM   2254 N  NE1 . TRP A 1 282 ? -6.333  -4.969  -15.359 1.00 74.72 282 A 1 
ATOM   2255 C  CE2 . TRP A 1 282 ? -6.311  -6.143  -14.659 1.00 77.81 282 A 1 
ATOM   2256 C  CE3 . TRP A 1 282 ? -5.045  -7.138  -12.849 1.00 71.96 282 A 1 
ATOM   2257 C  CZ2 . TRP A 1 282 ? -7.113  -7.285  -14.778 1.00 74.61 282 A 1 
ATOM   2258 C  CZ3 . TRP A 1 282 ? -5.846  -8.261  -12.977 1.00 68.41 282 A 1 
ATOM   2259 C  CH2 . TRP A 1 282 ? -6.858  -8.329  -13.924 1.00 69.90 282 A 1 
ATOM   2260 N  N   . LEU A 1 283 ? -3.292  -0.995  -12.935 1.00 89.51 283 A 1 
ATOM   2261 C  CA  . LEU A 1 283 ? -4.001  0.282   -12.963 1.00 87.96 283 A 1 
ATOM   2262 C  C   . LEU A 1 283 ? -3.271  1.354   -13.763 1.00 88.30 283 A 1 
ATOM   2263 O  O   . LEU A 1 283 ? -3.598  2.540   -13.665 1.00 83.80 283 A 1 
ATOM   2264 C  CB  . LEU A 1 283 ? -4.274  0.766   -11.535 1.00 85.29 283 A 1 
ATOM   2265 C  CG  . LEU A 1 283 ? -5.140  -0.172  -10.686 1.00 82.04 283 A 1 
ATOM   2266 C  CD1 . LEU A 1 283 ? -5.418  0.446   -9.322  1.00 76.82 283 A 1 
ATOM   2267 C  CD2 . LEU A 1 283 ? -6.441  -0.510  -11.398 1.00 76.87 283 A 1 
ATOM   2268 N  N   . GLY A 1 284 ? -2.292  0.950   -14.567 1.00 90.74 284 A 1 
ATOM   2269 C  CA  . GLY A 1 284 ? -1.604  1.878   -15.443 1.00 90.79 284 A 1 
ATOM   2270 C  C   . GLY A 1 284 ? -0.563  2.711   -14.732 1.00 92.09 284 A 1 
ATOM   2271 O  O   . GLY A 1 284 ? -0.431  3.906   -15.011 1.00 89.29 284 A 1 
ATOM   2272 N  N   . THR A 1 285 ? 0.177   2.099   -13.817 1.00 94.14 285 A 1 
ATOM   2273 C  CA  . THR A 1 285 ? 1.244   2.783   -13.091 1.00 94.52 285 A 1 
ATOM   2274 C  C   . THR A 1 285 ? 2.543   2.003   -13.217 1.00 95.48 285 A 1 
ATOM   2275 O  O   . THR A 1 285 ? 2.548   0.772   -13.228 1.00 93.96 285 A 1 
ATOM   2276 C  CB  . THR A 1 285 ? 0.898   2.961   -11.599 1.00 92.48 285 A 1 
ATOM   2277 O  OG1 . THR A 1 285 ? 0.601   1.685   -11.018 1.00 83.21 285 A 1 
ATOM   2278 C  CG2 . THR A 1 285 ? -0.296  3.873   -11.434 1.00 81.24 285 A 1 
ATOM   2279 N  N   . SER A 1 286 ? 3.650   2.731   -13.324 1.00 96.06 286 A 1 
ATOM   2280 C  CA  . SER A 1 286 ? 4.956   2.098   -13.396 1.00 96.63 286 A 1 
ATOM   2281 C  C   . SER A 1 286 ? 5.288   1.413   -12.080 1.00 97.38 286 A 1 
ATOM   2282 O  O   . SER A 1 286 ? 5.069   1.996   -11.015 1.00 97.09 286 A 1 
ATOM   2283 C  CB  . SER A 1 286 ? 6.039   3.138   -13.714 1.00 95.82 286 A 1 
ATOM   2284 O  OG  . SER A 1 286 ? 5.868   3.681   -15.004 1.00 91.72 286 A 1 
ATOM   2285 N  N   . PRO A 1 287 ? 5.815   0.173   -12.120 1.00 97.51 287 A 1 
ATOM   2286 C  CA  . PRO A 1 287 ? 6.277   -0.480  -10.896 1.00 97.82 287 A 1 
ATOM   2287 C  C   . PRO A 1 287 ? 7.146   0.460   -10.070 1.00 98.18 287 A 1 
ATOM   2288 O  O   . PRO A 1 287 ? 8.023   1.132   -10.617 1.00 97.76 287 A 1 
ATOM   2289 C  CB  . PRO A 1 287 ? 7.085   -1.667  -11.408 1.00 97.38 287 A 1 
ATOM   2290 C  CG  . PRO A 1 287 ? 6.470   -1.984  -12.732 1.00 95.73 287 A 1 
ATOM   2291 C  CD  . PRO A 1 287 ? 6.017   -0.664  -13.302 1.00 97.24 287 A 1 
ATOM   2292 N  N   . SER A 1 288 ? 6.887   0.513   -8.769  1.00 98.43 288 A 1 
ATOM   2293 C  CA  . SER A 1 288 ? 7.556   1.469   -7.908  1.00 98.53 288 A 1 
ATOM   2294 C  C   . SER A 1 288 ? 7.926   0.859   -6.568  1.00 98.71 288 A 1 
ATOM   2295 O  O   . SER A 1 288 ? 7.313   -0.102  -6.105  1.00 98.47 288 A 1 
ATOM   2296 C  CB  . SER A 1 288 ? 6.672   2.702   -7.676  1.00 98.04 288 A 1 
ATOM   2297 O  OG  . SER A 1 288 ? 6.415   3.384   -8.889  1.00 95.02 288 A 1 
ATOM   2298 N  N   . ILE A 1 289 ? 8.946   1.450   -5.940  1.00 98.69 289 A 1 
ATOM   2299 C  CA  . ILE A 1 289 ? 9.352   1.104   -4.589  1.00 98.66 289 A 1 
ATOM   2300 C  C   . ILE A 1 289 ? 9.784   2.392   -3.902  1.00 98.66 289 A 1 
ATOM   2301 O  O   . ILE A 1 289 ? 10.376  3.275   -4.530  1.00 98.43 289 A 1 
ATOM   2302 C  CB  . ILE A 1 289 ? 10.486  0.041   -4.594  1.00 98.30 289 A 1 
ATOM   2303 C  CG1 . ILE A 1 289 ? 10.766  -0.458  -3.175  1.00 96.32 289 A 1 
ATOM   2304 C  CG2 . ILE A 1 289 ? 11.760  0.595   -5.241  1.00 97.13 289 A 1 
ATOM   2305 C  CD1 . ILE A 1 289 ? 9.750   -1.445  -2.665  1.00 95.93 289 A 1 
ATOM   2306 N  N   . ARG A 1 290 ? 9.469   2.515   -2.603  1.00 98.88 290 A 1 
ATOM   2307 C  CA  . ARG A 1 290 ? 9.775   3.717   -1.836  1.00 98.88 290 A 1 
ATOM   2308 C  C   . ARG A 1 290 ? 10.713  3.387   -0.686  1.00 98.80 290 A 1 
ATOM   2309 O  O   . ARG A 1 290 ? 10.583  2.342   -0.047  1.00 98.76 290 A 1 
ATOM   2310 C  CB  . ARG A 1 290 ? 8.491   4.367   -1.306  1.00 98.41 290 A 1 
ATOM   2311 C  CG  . ARG A 1 290 ? 8.729   5.540   -0.362  1.00 97.46 290 A 1 
ATOM   2312 C  CD  . ARG A 1 290 ? 7.436   6.253   -0.002  1.00 96.95 290 A 1 
ATOM   2313 N  NE  . ARG A 1 290 ? 6.895   7.013   -1.132  1.00 96.50 290 A 1 
ATOM   2314 C  CZ  . ARG A 1 290 ? 5.809   7.777   -1.073  1.00 97.18 290 A 1 
ATOM   2315 N  NH1 . ARG A 1 290 ? 5.135   7.887   0.057   1.00 93.93 290 A 1 
ATOM   2316 N  NH2 . ARG A 1 290 ? 5.405   8.429   -2.152  1.00 94.23 290 A 1 
ATOM   2317 N  N   . LYS A 1 291 ? 11.649  4.296   -0.426  1.00 98.86 291 A 1 
ATOM   2318 C  CA  . LYS A 1 291 ? 12.543  4.179   0.720   1.00 98.77 291 A 1 
ATOM   2319 C  C   . LYS A 1 291 ? 12.455  5.445   1.551   1.00 98.76 291 A 1 
ATOM   2320 O  O   . LYS A 1 291 ? 12.587  6.553   1.029   1.00 98.51 291 A 1 
ATOM   2321 C  CB  . LYS A 1 291 ? 13.984  3.923   0.273   1.00 98.39 291 A 1 
ATOM   2322 C  CG  . LYS A 1 291 ? 14.934  3.619   1.428   1.00 96.79 291 A 1 
ATOM   2323 C  CD  . LYS A 1 291 ? 16.316  3.187   0.935   1.00 95.22 291 A 1 
ATOM   2324 C  CE  . LYS A 1 291 ? 17.073  4.313   0.263   1.00 90.32 291 A 1 
ATOM   2325 N  NZ  . LYS A 1 291 ? 18.476  3.950   -0.012  1.00 88.29 291 A 1 
ATOM   2326 N  N   . TYR A 1 292 ? 12.233  5.285   2.859   1.00 98.87 292 A 1 
ATOM   2327 C  CA  . TYR A 1 292 ? 12.154  6.402   3.794   1.00 98.82 292 A 1 
ATOM   2328 C  C   . TYR A 1 292 ? 13.476  6.575   4.531   1.00 98.76 292 A 1 
ATOM   2329 O  O   . TYR A 1 292 ? 14.117  5.586   4.902   1.00 98.44 292 A 1 
ATOM   2330 C  CB  . TYR A 1 292 ? 11.051  6.179   4.832   1.00 98.77 292 A 1 
ATOM   2331 C  CG  . TYR A 1 292 ? 9.653   6.124   4.270   1.00 98.80 292 A 1 
ATOM   2332 C  CD1 . TYR A 1 292 ? 9.133   4.939   3.756   1.00 98.58 292 A 1 
ATOM   2333 C  CD2 . TYR A 1 292 ? 8.845   7.255   4.263   1.00 98.55 292 A 1 
ATOM   2334 C  CE1 . TYR A 1 292 ? 7.848   4.883   3.240   1.00 98.41 292 A 1 
ATOM   2335 C  CE2 . TYR A 1 292 ? 7.555   7.208   3.751   1.00 98.41 292 A 1 
ATOM   2336 C  CZ  . TYR A 1 292 ? 7.066   6.023   3.245   1.00 98.57 292 A 1 
ATOM   2337 O  OH  . TYR A 1 292 ? 5.789   5.972   2.738   1.00 98.17 292 A 1 
ATOM   2338 N  N   . ASP A 1 293 ? 13.870  7.835   4.741   1.00 98.67 293 A 1 
ATOM   2339 C  CA  . ASP A 1 293 ? 14.889  8.176   5.726   1.00 98.59 293 A 1 
ATOM   2340 C  C   . ASP A 1 293 ? 14.133  8.475   7.018   1.00 98.50 293 A 1 
ATOM   2341 O  O   . ASP A 1 293 ? 13.548  9.556   7.174   1.00 98.20 293 A 1 
ATOM   2342 C  CB  . ASP A 1 293 ? 15.720  9.371   5.262   1.00 98.17 293 A 1 
ATOM   2343 C  CG  . ASP A 1 293 ? 16.811  9.761   6.256   1.00 96.85 293 A 1 
ATOM   2344 O  OD1 . ASP A 1 293 ? 16.872  9.180   7.360   1.00 94.74 293 A 1 
ATOM   2345 O  OD2 . ASP A 1 293 ? 17.606  10.664  5.923   1.00 93.50 293 A 1 
ATOM   2346 N  N   . VAL A 1 294 ? 14.108  7.510   7.932   1.00 98.44 294 A 1 
ATOM   2347 C  CA  . VAL A 1 294 ? 13.312  7.630   9.150   1.00 98.27 294 A 1 
ATOM   2348 C  C   . VAL A 1 294 ? 13.981  8.569   10.151  1.00 97.95 294 A 1 
ATOM   2349 O  O   . VAL A 1 294 ? 13.305  9.350   10.832  1.00 96.84 294 A 1 
ATOM   2350 C  CB  . VAL A 1 294 ? 13.076  6.249   9.792   1.00 98.11 294 A 1 
ATOM   2351 C  CG1 . VAL A 1 294 ? 12.289  6.385   11.092  1.00 97.29 294 A 1 
ATOM   2352 C  CG2 . VAL A 1 294 ? 12.333  5.341   8.819   1.00 97.53 294 A 1 
ATOM   2353 N  N   . GLY A 1 295 ? 15.302  8.512   10.227  1.00 97.37 295 A 1 
ATOM   2354 C  CA  . GLY A 1 295 ? 16.034  9.247   11.241  1.00 96.81 295 A 1 
ATOM   2355 C  C   . GLY A 1 295 ? 16.245  8.395   12.481  1.00 96.88 295 A 1 
ATOM   2356 O  O   . GLY A 1 295 ? 16.295  7.169   12.407  1.00 94.71 295 A 1 
ATOM   2357 N  N   . ASN A 1 296 ? 16.364  9.055   13.640  1.00 96.73 296 A 1 
ATOM   2358 C  CA  . ASN A 1 296 ? 16.687  8.357   14.885  1.00 96.30 296 A 1 
ATOM   2359 C  C   . ASN A 1 296 ? 15.492  8.202   15.819  1.00 96.25 296 A 1 
ATOM   2360 O  O   . ASN A 1 296 ? 15.656  7.786   16.963  1.00 93.84 296 A 1 
ATOM   2361 C  CB  . ASN A 1 296 ? 17.829  9.077   15.611  1.00 94.71 296 A 1 
ATOM   2362 C  CG  . ASN A 1 296 ? 17.487  10.510  15.982  1.00 93.57 296 A 1 
ATOM   2363 O  OD1 . ASN A 1 296 ? 16.340  10.934  15.900  1.00 88.67 296 A 1 
ATOM   2364 N  ND2 . ASN A 1 296 ? 18.504  11.272  16.387  1.00 87.36 296 A 1 
ATOM   2365 N  N   . GLY A 1 297 ? 14.285  8.542   15.342  1.00 95.73 297 A 1 
ATOM   2366 C  CA  . GLY A 1 297 ? 13.074  8.369   16.125  1.00 95.82 297 A 1 
ATOM   2367 C  C   . GLY A 1 297 ? 12.722  9.537   17.034  1.00 96.23 297 A 1 
ATOM   2368 O  O   . GLY A 1 297 ? 11.680  9.508   17.684  1.00 94.30 297 A 1 
ATOM   2369 N  N   . GLN A 1 298 ? 13.567  10.575  17.080  1.00 95.70 298 A 1 
ATOM   2370 C  CA  . GLN A 1 298 ? 13.311  11.718  17.954  1.00 95.02 298 A 1 
ATOM   2371 C  C   . GLN A 1 298 ? 12.301  12.707  17.371  1.00 94.45 298 A 1 
ATOM   2372 O  O   . GLN A 1 298 ? 11.738  13.522  18.104  1.00 89.71 298 A 1 
ATOM   2373 C  CB  . GLN A 1 298 ? 14.622  12.452  18.265  1.00 93.29 298 A 1 
ATOM   2374 C  CG  . GLN A 1 298 ? 15.581  11.659  19.145  1.00 89.32 298 A 1 
ATOM   2375 C  CD  . GLN A 1 298 ? 16.850  12.419  19.459  1.00 86.90 298 A 1 
ATOM   2376 O  OE1 . GLN A 1 298 ? 17.437  13.064  18.587  1.00 78.82 298 A 1 
ATOM   2377 N  NE2 . GLN A 1 298 ? 17.293  12.352  20.707  1.00 76.52 298 A 1 
ATOM   2378 N  N   . GLY A 1 299 ? 12.064  12.647  16.060  1.00 95.31 299 A 1 
ATOM   2379 C  CA  . GLY A 1 299 ? 11.123  13.545  15.413  1.00 95.79 299 A 1 
ATOM   2380 C  C   . GLY A 1 299 ? 10.491  12.900  14.203  1.00 97.13 299 A 1 
ATOM   2381 O  O   . GLY A 1 299 ? 10.539  11.682  14.035  1.00 96.13 299 A 1 
ATOM   2382 N  N   . TYR A 1 300 ? 9.887   13.735  13.342  1.00 97.80 300 A 1 
ATOM   2383 C  CA  . TYR A 1 300 ? 9.269   13.248  12.121  1.00 98.09 300 A 1 
ATOM   2384 C  C   . TYR A 1 300 ? 10.307  12.618  11.201  1.00 98.18 300 A 1 
ATOM   2385 O  O   . TYR A 1 300 ? 11.499  12.923  11.271  1.00 97.47 300 A 1 
ATOM   2386 C  CB  . TYR A 1 300 ? 8.564   14.390  11.385  1.00 97.88 300 A 1 
ATOM   2387 C  CG  . TYR A 1 300 ? 7.390   14.974  12.140  1.00 97.81 300 A 1 
ATOM   2388 C  CD1 . TYR A 1 300 ? 6.213   14.253  12.290  1.00 96.63 300 A 1 
ATOM   2389 C  CD2 . TYR A 1 300 ? 7.460   16.241  12.712  1.00 96.56 300 A 1 
ATOM   2390 C  CE1 . TYR A 1 300 ? 5.130   14.777  12.990  1.00 95.63 300 A 1 
ATOM   2391 C  CE2 . TYR A 1 300 ? 6.386   16.777  13.406  1.00 95.89 300 A 1 
ATOM   2392 C  CZ  . TYR A 1 300 ? 5.233   16.034  13.535  1.00 96.42 300 A 1 
ATOM   2393 O  OH  . TYR A 1 300 ? 4.159   16.557  14.226  1.00 95.05 300 A 1 
ATOM   2394 N  N   . MET A 1 301 ? 9.850   11.718  10.332  1.00 98.39 301 A 1 
ATOM   2395 C  CA  . MET A 1 301 ? 10.713  11.160  9.303   1.00 98.42 301 A 1 
ATOM   2396 C  C   . MET A 1 301 ? 11.243  12.293  8.421   1.00 98.55 301 A 1 
ATOM   2397 O  O   . MET A 1 301 ? 10.590  13.324  8.249   1.00 98.25 301 A 1 
ATOM   2398 C  CB  . MET A 1 301 ? 9.959   10.113  8.486   1.00 98.32 301 A 1 
ATOM   2399 C  CG  . MET A 1 301 ? 9.539   8.896   9.302   1.00 97.61 301 A 1 
ATOM   2400 S  SD  . MET A 1 301 ? 8.852   7.563   8.299   1.00 97.14 301 A 1 
ATOM   2401 C  CE  . MET A 1 301 ? 7.256   8.235   7.875   1.00 91.62 301 A 1 
ATOM   2402 N  N   . LYS A 1 302 ? 12.437  12.091  7.857   1.00 98.41 302 A 1 
ATOM   2403 C  CA  . LYS A 1 302 ? 13.147  13.182  7.184   1.00 98.23 302 A 1 
ATOM   2404 C  C   . LYS A 1 302 ? 12.700  13.358  5.738   1.00 98.39 302 A 1 
ATOM   2405 O  O   . LYS A 1 302 ? 12.398  14.474  5.306   1.00 97.56 302 A 1 
ATOM   2406 C  CB  . LYS A 1 302 ? 14.657  12.935  7.250   1.00 97.67 302 A 1 
ATOM   2407 C  CG  . LYS A 1 302 ? 15.189  12.706  8.669   1.00 93.65 302 A 1 
ATOM   2408 C  CD  . LYS A 1 302 ? 14.788  13.841  9.600   1.00 82.20 302 A 1 
ATOM   2409 C  CE  . LYS A 1 302 ? 15.271  13.587  11.022  1.00 75.46 302 A 1 
ATOM   2410 N  NZ  . LYS A 1 302 ? 14.803  14.647  11.963  1.00 63.19 302 A 1 
ATOM   2411 N  N   . GLU A 1 303 ? 12.666  12.276  4.979   1.00 98.42 303 A 1 
ATOM   2412 C  CA  . GLU A 1 303 ? 12.287  12.335  3.575   1.00 98.35 303 A 1 
ATOM   2413 C  C   . GLU A 1 303 ? 11.966  10.934  3.070   1.00 98.69 303 A 1 
ATOM   2414 O  O   . GLU A 1 303 ? 12.198  9.941   3.764   1.00 98.43 303 A 1 
ATOM   2415 C  CB  . GLU A 1 303 ? 13.410  12.943  2.714   1.00 96.88 303 A 1 
ATOM   2416 C  CG  . GLU A 1 303 ? 14.697  12.128  2.711   1.00 90.88 303 A 1 
ATOM   2417 C  CD  . GLU A 1 303 ? 15.749  12.667  1.745   1.00 90.02 303 A 1 
ATOM   2418 O  OE1 . GLU A 1 303 ? 15.374  13.415  0.819   1.00 84.42 303 A 1 
ATOM   2419 O  OE2 . GLU A 1 303 ? 16.931  12.334  1.916   1.00 83.89 303 A 1 
ATOM   2420 N  N   . PHE A 1 304 ? 11.409  10.869  1.863   1.00 98.69 304 A 1 
ATOM   2421 C  CA  . PHE A 1 304 ? 11.324  9.606   1.146   1.00 98.69 304 A 1 
ATOM   2422 C  C   . PHE A 1 304 ? 11.859  9.782   -0.264  1.00 98.69 304 A 1 
ATOM   2423 O  O   . PHE A 1 304 ? 11.890  10.896  -0.806  1.00 98.23 304 A 1 
ATOM   2424 C  CB  . PHE A 1 304 ? 9.894   9.030   1.137   1.00 98.47 304 A 1 
ATOM   2425 C  CG  . PHE A 1 304 ? 8.875   9.881   0.403   1.00 98.45 304 A 1 
ATOM   2426 C  CD1 . PHE A 1 304 ? 8.842   9.931   -0.983  1.00 97.57 304 A 1 
ATOM   2427 C  CD2 . PHE A 1 304 ? 7.912   10.593  1.108   1.00 97.34 304 A 1 
ATOM   2428 C  CE1 . PHE A 1 304 ? 7.901   10.701  -1.657  1.00 96.63 304 A 1 
ATOM   2429 C  CE2 . PHE A 1 304 ? 6.962   11.360  0.442   1.00 96.52 304 A 1 
ATOM   2430 C  CZ  . PHE A 1 304 ? 6.955   11.415  -0.944  1.00 97.14 304 A 1 
ATOM   2431 N  N   . LYS A 1 305 ? 12.284  8.676   -0.855  1.00 98.59 305 A 1 
ATOM   2432 C  CA  . LYS A 1 305 ? 12.741  8.640   -2.233  1.00 98.57 305 A 1 
ATOM   2433 C  C   . LYS A 1 305 ? 11.994  7.535   -2.956  1.00 98.51 305 A 1 
ATOM   2434 O  O   . LYS A 1 305 ? 11.915  6.406   -2.464  1.00 98.35 305 A 1 
ATOM   2435 C  CB  . LYS A 1 305 ? 14.252  8.408   -2.311  1.00 98.21 305 A 1 
ATOM   2436 C  CG  . LYS A 1 305 ? 15.071  9.552   -1.739  1.00 96.95 305 A 1 
ATOM   2437 C  CD  . LYS A 1 305 ? 16.564  9.256   -1.788  1.00 94.55 305 A 1 
ATOM   2438 C  CE  . LYS A 1 305 ? 17.364  10.406  -1.205  1.00 89.80 305 A 1 
ATOM   2439 N  NZ  . LYS A 1 305 ? 18.830  10.107  -1.179  1.00 81.49 305 A 1 
ATOM   2440 N  N   . ASN A 1 306 ? 11.436  7.861   -4.126  1.00 98.53 306 A 1 
ATOM   2441 C  CA  . ASN A 1 306 ? 10.755  6.881   -4.956  1.00 98.47 306 A 1 
ATOM   2442 C  C   . ASN A 1 306 ? 11.662  6.423   -6.085  1.00 98.35 306 A 1 
ATOM   2443 O  O   . ASN A 1 306 ? 12.402  7.215   -6.672  1.00 97.70 306 A 1 
ATOM   2444 C  CB  . ASN A 1 306 ? 9.461   7.450   -5.549  1.00 97.93 306 A 1 
ATOM   2445 C  CG  . ASN A 1 306 ? 8.328   7.499   -4.550  1.00 96.29 306 A 1 
ATOM   2446 O  OD1 . ASN A 1 306 ? 8.475   7.100   -3.392  1.00 88.08 306 A 1 
ATOM   2447 N  ND2 . ASN A 1 306 ? 7.178   7.985   -4.989  1.00 87.19 306 A 1 
ATOM   2448 N  N   . TYR A 1 307 ? 11.588  5.136   -6.377  1.00 98.47 307 A 1 
ATOM   2449 C  CA  . TYR A 1 307 ? 12.261  4.523   -7.512  1.00 98.42 307 A 1 
ATOM   2450 C  C   . TYR A 1 307 ? 11.203  3.840   -8.362  1.00 98.33 307 A 1 
ATOM   2451 O  O   . TYR A 1 307 ? 10.226  3.311   -7.837  1.00 97.95 307 A 1 
ATOM   2452 C  CB  . TYR A 1 307 ? 13.314  3.516   -7.037  1.00 98.48 307 A 1 
ATOM   2453 C  CG  . TYR A 1 307 ? 14.308  4.090   -6.055  1.00 98.47 307 A 1 
ATOM   2454 C  CD1 . TYR A 1 307 ? 14.016  4.125   -4.694  1.00 98.00 307 A 1 
ATOM   2455 C  CD2 . TYR A 1 307 ? 15.528  4.606   -6.476  1.00 97.96 307 A 1 
ATOM   2456 C  CE1 . TYR A 1 307 ? 14.922  4.659   -3.785  1.00 97.55 307 A 1 
ATOM   2457 C  CE2 . TYR A 1 307 ? 16.431  5.136   -5.578  1.00 97.64 307 A 1 
ATOM   2458 C  CZ  . TYR A 1 307 ? 16.136  5.160   -4.233  1.00 97.79 307 A 1 
ATOM   2459 O  OH  . TYR A 1 307 ? 17.025  5.682   -3.333  1.00 96.99 307 A 1 
ATOM   2460 N  N   . HIS A 1 308 ? 11.384  3.876   -9.677  1.00 97.94 308 A 1 
ATOM   2461 C  CA  . HIS A 1 308 ? 10.386  3.268   -10.558 1.00 97.79 308 A 1 
ATOM   2462 C  C   . HIS A 1 308 ? 11.032  2.538   -11.729 1.00 97.80 308 A 1 
ATOM   2463 O  O   . HIS A 1 308 ? 12.235  2.653   -11.978 1.00 97.48 308 A 1 
ATOM   2464 C  CB  . HIS A 1 308 ? 9.346   4.295   -11.035 1.00 96.56 308 A 1 
ATOM   2465 C  CG  . HIS A 1 308 ? 9.892   5.378   -11.923 1.00 96.25 308 A 1 
ATOM   2466 N  ND1 . HIS A 1 308 ? 9.078   6.322   -12.528 1.00 89.51 308 A 1 
ATOM   2467 C  CD2 . HIS A 1 308 ? 11.153  5.679   -12.305 1.00 88.90 308 A 1 
ATOM   2468 C  CE1 . HIS A 1 308 ? 9.818   7.145   -13.244 1.00 90.87 308 A 1 
ATOM   2469 N  NE2 . HIS A 1 308 ? 11.082  6.779   -13.129 1.00 92.07 308 A 1 
ATOM   2470 N  N   . PHE A 1 309 ? 10.202  1.756   -12.418 1.00 97.52 309 A 1 
ATOM   2471 C  CA  . PHE A 1 309 ? 10.611  0.871   -13.507 1.00 97.41 309 A 1 
ATOM   2472 C  C   . PHE A 1 309 ? 9.673   1.156   -14.674 1.00 96.88 309 A 1 
ATOM   2473 O  O   . PHE A 1 309 ? 8.587   0.579   -14.769 1.00 95.37 309 A 1 
ATOM   2474 C  CB  . PHE A 1 309 ? 10.529  -0.583  -13.022 1.00 97.40 309 A 1 
ATOM   2475 C  CG  . PHE A 1 309 ? 11.120  -1.606  -13.959 1.00 97.73 309 A 1 
ATOM   2476 C  CD1 . PHE A 1 309 ? 10.456  -2.001  -15.108 1.00 97.23 309 A 1 
ATOM   2477 C  CD2 . PHE A 1 309 ? 12.332  -2.211  -13.654 1.00 97.21 309 A 1 
ATOM   2478 C  CE1 . PHE A 1 309 ? 10.989  -2.975  -15.942 1.00 96.76 309 A 1 
ATOM   2479 C  CE2 . PHE A 1 309 ? 12.871  -3.196  -14.476 1.00 96.77 309 A 1 
ATOM   2480 C  CZ  . PHE A 1 309 ? 12.201  -3.574  -15.630 1.00 97.13 309 A 1 
ATOM   2481 N  N   . GLN A 1 310 ? 10.064  2.081   -15.543 1.00 96.16 310 A 1 
ATOM   2482 C  CA  . GLN A 1 310 ? 9.227   2.424   -16.684 1.00 95.41 310 A 1 
ATOM   2483 C  C   . GLN A 1 310 ? 9.348   1.331   -17.742 1.00 95.30 310 A 1 
ATOM   2484 O  O   . GLN A 1 310 ? 10.428  1.089   -18.282 1.00 94.14 310 A 1 
ATOM   2485 C  CB  . GLN A 1 310 ? 9.620   3.788   -17.255 1.00 94.36 310 A 1 
ATOM   2486 C  CG  . GLN A 1 310 ? 9.267   4.951   -16.337 1.00 91.76 310 A 1 
ATOM   2487 C  CD  . GLN A 1 310 ? 9.753   6.294   -16.867 1.00 91.38 310 A 1 
ATOM   2488 O  OE1 . GLN A 1 310 ? 10.909  6.437   -17.250 1.00 84.60 310 A 1 
ATOM   2489 N  NE2 . GLN A 1 310 ? 8.875   7.277   -16.888 1.00 82.86 310 A 1 
ATOM   2490 N  N   . LEU A 1 311 ? 8.227   0.645   -18.004 1.00 95.07 311 A 1 
ATOM   2491 C  CA  . LEU A 1 311 ? 8.208   -0.416  -18.994 1.00 94.43 311 A 1 
ATOM   2492 C  C   . LEU A 1 311 ? 8.476   0.146   -20.384 1.00 92.95 311 A 1 
ATOM   2493 O  O   . LEU A 1 311 ? 8.006   1.235   -20.729 1.00 90.85 311 A 1 
ATOM   2494 C  CB  . LEU A 1 311 ? 6.867   -1.148  -18.973 1.00 94.66 311 A 1 
ATOM   2495 C  CG  . LEU A 1 311 ? 6.482   -1.842  -17.656 1.00 94.34 311 A 1 
ATOM   2496 C  CD1 . LEU A 1 311 ? 5.095   -2.455  -17.767 1.00 93.36 311 A 1 
ATOM   2497 C  CD2 . LEU A 1 311 ? 7.511   -2.901  -17.286 1.00 92.57 311 A 1 
ATOM   2498 N  N   . ARG A 1 312 ? 9.230   -0.602  -21.183 1.00 91.60 312 A 1 
ATOM   2499 C  CA  . ARG A 1 312 ? 9.552   -0.177  -22.535 1.00 90.11 312 A 1 
ATOM   2500 C  C   . ARG A 1 312 ? 8.272   0.006   -23.342 1.00 88.98 312 A 1 
ATOM   2501 O  O   . ARG A 1 312 ? 7.435   -0.901  -23.383 1.00 86.50 312 A 1 
ATOM   2502 C  CB  . ARG A 1 312 ? 10.468  -1.204  -23.211 1.00 88.93 312 A 1 
ATOM   2503 C  CG  . ARG A 1 312 ? 10.854  -0.829  -24.629 1.00 85.51 312 A 1 
ATOM   2504 C  CD  . ARG A 1 312 ? 11.895  -1.796  -25.197 1.00 82.57 312 A 1 
ATOM   2505 N  NE  . ARG A 1 312 ? 13.085  -1.872  -24.369 1.00 79.77 312 A 1 
ATOM   2506 C  CZ  . ARG A 1 312 ? 14.016  -0.921  -24.268 1.00 77.79 312 A 1 
ATOM   2507 N  NH1 . ARG A 1 312 ? 13.884  0.202   -24.946 1.00 68.28 312 A 1 
ATOM   2508 N  NH2 . ARG A 1 312 ? 15.060  -1.084  -23.479 1.00 72.89 312 A 1 
ATOM   2509 N  N   . PRO A 1 313 ? 8.085   1.168   -23.996 1.00 87.29 313 A 1 
ATOM   2510 C  CA  . PRO A 1 313 ? 6.899   1.369   -24.829 1.00 85.03 313 A 1 
ATOM   2511 C  C   . PRO A 1 313 ? 6.810   0.326   -25.935 1.00 84.36 313 A 1 
ATOM   2512 O  O   . PRO A 1 313 ? 7.829   -0.115  -26.471 1.00 80.55 313 A 1 
ATOM   2513 C  CB  . PRO A 1 313 ? 7.085   2.769   -25.413 1.00 81.81 313 A 1 
ATOM   2514 C  CG  . PRO A 1 313 ? 7.967   3.465   -24.425 1.00 80.94 313 A 1 
ATOM   2515 C  CD  . PRO A 1 313 ? 8.901   2.399   -23.922 1.00 84.48 313 A 1 
ATOM   2516 N  N   . LYS A 1 314 ? 5.581   -0.073  -26.253 1.00 82.75 314 A 1 
ATOM   2517 C  CA  . LYS A 1 314 ? 5.366   -1.019  -27.333 1.00 80.69 314 A 1 
ATOM   2518 C  C   . LYS A 1 314 ? 5.746   -0.378  -28.667 1.00 77.31 314 A 1 
ATOM   2519 O  O   . LYS A 1 314 ? 5.641   0.836   -28.837 1.00 69.89 314 A 1 
ATOM   2520 C  CB  . LYS A 1 314 ? 3.913   -1.496  -27.338 1.00 77.12 314 A 1 
ATOM   2521 C  CG  . LYS A 1 314 ? 3.548   -2.255  -26.078 1.00 76.55 314 A 1 
ATOM   2522 C  CD  . LYS A 1 314 ? 2.089   -2.663  -26.042 1.00 73.71 314 A 1 
ATOM   2523 C  CE  . LYS A 1 314 ? 1.786   -3.437  -24.764 1.00 69.16 314 A 1 
ATOM   2524 N  NZ  . LYS A 1 314 ? 0.370   -3.851  -24.669 1.00 64.42 314 A 1 
ATOM   2525 N  N   . LYS A 1 315 ? 6.188   -1.204  -29.620 1.00 72.72 315 A 1 
ATOM   2526 C  CA  . LYS A 1 315 ? 6.711   -0.695  -30.889 1.00 70.17 315 A 1 
ATOM   2527 C  C   . LYS A 1 315 ? 5.703   0.184   -31.624 1.00 68.62 315 A 1 
ATOM   2528 O  O   . LYS A 1 315 ? 6.075   1.200   -32.209 1.00 61.29 315 A 1 
ATOM   2529 C  CB  . LYS A 1 315 ? 7.142   -1.861  -31.786 1.00 64.30 315 A 1 
ATOM   2530 C  CG  . LYS A 1 315 ? 8.355   -2.616  -31.275 1.00 58.56 315 A 1 
ATOM   2531 C  CD  . LYS A 1 315 ? 8.752   -3.741  -32.225 1.00 53.01 315 A 1 
ATOM   2532 C  CE  . LYS A 1 315 ? 9.965   -4.496  -31.723 1.00 46.38 315 A 1 
ATOM   2533 N  NZ  . LYS A 1 315 ? 10.337  -5.609  -32.629 1.00 42.04 315 A 1 
ATOM   2534 N  N   . ASP A 1 316 ? 4.425   -0.187  -31.590 1.00 59.83 316 A 1 
ATOM   2535 C  CA  . ASP A 1 316 ? 3.396   0.562   -32.299 1.00 57.32 316 A 1 
ATOM   2536 C  C   . ASP A 1 316 ? 3.031   1.879   -31.604 1.00 56.54 316 A 1 
ATOM   2537 O  O   . ASP A 1 316 ? 2.255   2.662   -32.150 1.00 52.10 316 A 1 
ATOM   2538 C  CB  . ASP A 1 316 ? 2.140   -0.297  -32.490 1.00 52.48 316 A 1 
ATOM   2539 C  CG  . ASP A 1 316 ? 1.495   -0.710  -31.175 1.00 47.74 316 A 1 
ATOM   2540 O  OD1 . ASP A 1 316 ? 2.157   -0.617  -30.123 1.00 45.21 316 A 1 
ATOM   2541 O  OD2 . ASP A 1 316 ? 0.328   -1.138  -31.195 1.00 43.93 316 A 1 
ATOM   2542 N  N   . LYS A 1 317 ? 3.591   2.123   -30.417 1.00 52.57 317 A 1 
ATOM   2543 C  CA  . LYS A 1 317 ? 3.371   3.374   -29.694 1.00 52.47 317 A 1 
ATOM   2544 C  C   . LYS A 1 317 ? 4.515   4.367   -29.887 1.00 51.87 317 A 1 
ATOM   2545 O  O   . LYS A 1 317 ? 4.423   5.515   -29.442 1.00 49.57 317 A 1 
ATOM   2546 C  CB  . LYS A 1 317 ? 3.184   3.099   -28.193 1.00 50.49 317 A 1 
ATOM   2547 C  CG  . LYS A 1 317 ? 2.060   2.132   -27.859 1.00 48.11 317 A 1 
ATOM   2548 C  CD  . LYS A 1 317 ? 0.700   2.720   -28.195 1.00 45.49 317 A 1 
ATOM   2549 C  CE  . LYS A 1 317 ? -0.424  1.796   -27.739 1.00 42.04 317 A 1 
ATOM   2550 N  NZ  . LYS A 1 317 ? -1.763  2.347   -28.056 1.00 39.14 317 A 1 
ATOM   2551 N  N   . LEU A 1 318 ? 5.591   3.948   -30.544 1.00 50.75 318 A 1 
ATOM   2552 C  CA  . LEU A 1 318 ? 6.753   4.800   -30.755 1.00 49.74 318 A 1 
ATOM   2553 C  C   . LEU A 1 318 ? 6.585   5.672   -31.992 1.00 48.75 318 A 1 
ATOM   2554 O  O   . LEU A 1 318 ? 5.869   5.314   -32.933 1.00 45.12 318 A 1 
ATOM   2555 C  CB  . LEU A 1 318 ? 8.021   3.947   -30.891 1.00 47.01 318 A 1 
ATOM   2556 C  CG  . LEU A 1 318 ? 8.401   3.098   -29.681 1.00 44.40 318 A 1 
ATOM   2557 C  CD1 . LEU A 1 318 ? 9.593   2.204   -30.008 1.00 41.20 318 A 1 
ATOM   2558 C  CD2 . LEU A 1 318 ? 8.724   3.983   -28.482 1.00 41.48 318 A 1 
ATOM   2559 N  N   . LYS A 1 319 ? 7.268   6.819   -31.997 1.00 49.12 319 A 1 
ATOM   2560 C  CA  . LYS A 1 319 ? 7.324   7.669   -33.188 1.00 49.21 319 A 1 
ATOM   2561 C  C   . LYS A 1 319 ? 7.979   6.887   -34.328 1.00 48.60 319 A 1 
ATOM   2562 O  O   . LYS A 1 319 ? 8.831   6.029   -34.087 1.00 45.90 319 A 1 
ATOM   2563 C  CB  . LYS A 1 319 ? 8.114   8.947   -32.904 1.00 46.73 319 A 1 
ATOM   2564 C  CG  . LYS A 1 319 ? 7.535   9.823   -31.808 1.00 42.89 319 A 1 
ATOM   2565 C  CD  . LYS A 1 319 ? 6.339   10.622  -32.291 1.00 40.30 319 A 1 
ATOM   2566 C  CE  . LYS A 1 319 ? 5.877   11.615  -31.233 1.00 36.15 319 A 1 
ATOM   2567 N  NZ  . LYS A 1 319 ? 4.748   12.448  -31.702 1.00 32.58 319 A 1 
ATOM   2568 N  N   . PRO A 1 320 ? 7.621   7.180   -35.571 1.00 47.22 320 A 1 
ATOM   2569 C  CA  . PRO A 1 320 ? 8.153   6.414   -36.708 1.00 46.42 320 A 1 
ATOM   2570 C  C   . PRO A 1 320 ? 9.675   6.337   -36.766 1.00 48.67 320 A 1 
ATOM   2571 O  O   . PRO A 1 320 ? 10.222  5.309   -37.154 1.00 46.43 320 A 1 
ATOM   2572 C  CB  . PRO A 1 320 ? 7.582   7.158   -37.922 1.00 41.96 320 A 1 
ATOM   2573 C  CG  . PRO A 1 320 ? 6.321   7.768   -37.427 1.00 40.83 320 A 1 
ATOM   2574 C  CD  . PRO A 1 320 ? 6.589   8.151   -35.994 1.00 45.09 320 A 1 
ATOM   2575 N  N   . LYS A 1 321 ? 10.351  7.417   -36.375 1.00 48.11 321 A 1 
ATOM   2576 C  CA  . LYS A 1 321 ? 11.810  7.476   -36.462 1.00 47.68 321 A 1 
ATOM   2577 C  C   . LYS A 1 321 ? 12.500  7.101   -35.151 1.00 48.03 321 A 1 
ATOM   2578 O  O   . LYS A 1 321 ? 13.730  7.165   -35.067 1.00 45.02 321 A 1 
ATOM   2579 C  CB  . LYS A 1 321 ? 12.261  8.864   -36.918 1.00 44.32 321 A 1 
ATOM   2580 C  CG  . LYS A 1 321 ? 11.831  9.211   -38.332 1.00 41.01 321 A 1 
ATOM   2581 C  CD  . LYS A 1 321 ? 12.387  10.559  -38.757 1.00 38.02 321 A 1 
ATOM   2582 C  CE  . LYS A 1 321 ? 12.003  10.880  -40.193 1.00 33.28 321 A 1 
ATOM   2583 N  NZ  . LYS A 1 321 ? 12.549  12.194  -40.643 1.00 30.13 321 A 1 
ATOM   2584 N  N   . THR A 1 322 ? 11.735  6.709   -34.139 1.00 47.33 322 A 1 
ATOM   2585 C  CA  . THR A 1 322 ? 12.321  6.351   -32.853 1.00 47.79 322 A 1 
ATOM   2586 C  C   . THR A 1 322 ? 13.070  5.027   -32.950 1.00 47.79 322 A 1 
ATOM   2587 O  O   . THR A 1 322 ? 12.519  4.028   -33.427 1.00 45.42 322 A 1 
ATOM   2588 C  CB  . THR A 1 322 ? 11.241  6.245   -31.764 1.00 45.46 322 A 1 
ATOM   2589 O  OG1 . THR A 1 322 ? 10.593  7.500   -31.609 1.00 42.14 322 A 1 
ATOM   2590 C  CG2 . THR A 1 322 ? 11.862  5.831   -30.424 1.00 41.04 322 A 1 
ATOM   2591 N  N   . THR A 1 323 ? 14.327  5.026   -32.506 1.00 48.17 323 A 1 
ATOM   2592 C  CA  . THR A 1 323 ? 15.119  3.809   -32.441 1.00 48.62 323 A 1 
ATOM   2593 C  C   . THR A 1 323 ? 15.388  3.471   -30.980 1.00 48.82 323 A 1 
ATOM   2594 O  O   . THR A 1 323 ? 15.644  4.355   -30.158 1.00 46.45 323 A 1 
ATOM   2595 C  CB  . THR A 1 323 ? 16.449  3.949   -33.189 1.00 45.07 323 A 1 
ATOM   2596 O  OG1 . THR A 1 323 ? 17.190  5.056   -32.669 1.00 41.31 323 A 1 
ATOM   2597 C  CG2 . THR A 1 323 ? 16.204  4.179   -34.676 1.00 40.04 323 A 1 
ATOM   2598 N  N   . ILE A 1 324 ? 15.294  2.186   -30.648 1.00 50.36 324 A 1 
ATOM   2599 C  CA  . ILE A 1 324 ? 15.531  1.727   -29.286 1.00 50.58 324 A 1 
ATOM   2600 C  C   . ILE A 1 324 ? 17.023  1.544   -29.068 1.00 50.38 324 A 1 
ATOM   2601 O  O   . ILE A 1 324 ? 17.682  0.806   -29.807 1.00 47.64 324 A 1 
ATOM   2602 C  CB  . ILE A 1 324 ? 14.776  0.410   -29.015 1.00 47.73 324 A 1 
ATOM   2603 C  CG1 . ILE A 1 324 ? 13.268  0.633   -29.167 1.00 45.03 324 A 1 
ATOM   2604 C  CG2 . ILE A 1 324 ? 15.112  -0.115  -27.628 1.00 44.23 324 A 1 
ATOM   2605 C  CD1 . ILE A 1 324 ? 12.440  -0.632  -29.063 1.00 42.34 324 A 1 
ATOM   2606 N  N   . LYS A 1 325 ? 17.560  2.230   -28.045 1.00 51.77 325 A 1 
ATOM   2607 C  CA  . LYS A 1 325 ? 18.988  2.166   -27.738 1.00 51.90 325 A 1 
ATOM   2608 C  C   . LYS A 1 325 ? 19.194  1.360   -26.454 1.00 51.96 325 A 1 
ATOM   2609 O  O   . LYS A 1 325 ? 19.380  1.909   -25.369 1.00 49.38 325 A 1 
ATOM   2610 C  CB  . LYS A 1 325 ? 19.569  3.569   -27.600 1.00 49.45 325 A 1 
ATOM   2611 C  CG  . LYS A 1 325 ? 19.477  4.406   -28.864 1.00 46.28 325 A 1 
ATOM   2612 C  CD  . LYS A 1 325 ? 20.114  5.772   -28.676 1.00 43.32 325 A 1 
ATOM   2613 C  CE  . LYS A 1 325 ? 20.045  6.599   -29.947 1.00 39.48 325 A 1 
ATOM   2614 N  NZ  . LYS A 1 325 ? 20.687  7.943   -29.791 1.00 35.25 325 A 1 
ATOM   2615 N  N   . GLN A 1 326 ? 19.144  0.039   -26.568 1.00 55.60 326 A 1 
ATOM   2616 C  CA  . GLN A 1 326 ? 19.352  -0.833  -25.419 1.00 55.34 326 A 1 
ATOM   2617 C  C   . GLN A 1 326 ? 20.843  -0.962  -25.121 1.00 55.65 326 A 1 
ATOM   2618 O  O   . GLN A 1 326 ? 21.662  -0.978  -26.045 1.00 52.39 326 A 1 
ATOM   2619 C  CB  . GLN A 1 326 ? 18.753  -2.211  -25.680 1.00 52.09 326 A 1 
ATOM   2620 C  CG  . GLN A 1 326 ? 17.265  -2.204  -25.964 1.00 49.00 326 A 1 
ATOM   2621 C  CD  . GLN A 1 326 ? 16.689  -3.593  -26.091 1.00 44.89 326 A 1 
ATOM   2622 O  OE1 . GLN A 1 326 ? 16.958  -4.475  -25.275 1.00 44.20 326 A 1 
ATOM   2623 N  NE2 . GLN A 1 326 ? 15.885  -3.820  -27.116 1.00 42.22 326 A 1 
ATOM   2624 N  N   . PRO A 1 327 ? 21.220  -1.085  -23.852 1.00 56.45 327 A 1 
ATOM   2625 C  CA  . PRO A 1 327 ? 20.351  -1.080  -22.668 1.00 55.55 327 A 1 
ATOM   2626 C  C   . PRO A 1 327 ? 20.330  0.258   -21.923 1.00 57.56 327 A 1 
ATOM   2627 O  O   . PRO A 1 327 ? 19.910  0.307   -20.771 1.00 54.38 327 A 1 
ATOM   2628 C  CB  . PRO A 1 327 ? 21.010  -2.149  -21.792 1.00 51.21 327 A 1 
ATOM   2629 C  CG  . PRO A 1 327 ? 22.477  -1.956  -22.074 1.00 50.14 327 A 1 
ATOM   2630 C  CD  . PRO A 1 327 ? 22.586  -1.491  -23.517 1.00 52.06 327 A 1 
ATOM   2631 N  N   . SER A 1 328 ? 20.764  1.335   -22.581 1.00 59.73 328 A 1 
ATOM   2632 C  CA  . SER A 1 328 ? 21.020  2.603   -21.901 1.00 60.79 328 A 1 
ATOM   2633 C  C   . SER A 1 328 ? 19.925  3.650   -22.101 1.00 65.10 328 A 1 
ATOM   2634 O  O   . SER A 1 328 ? 20.138  4.825   -21.797 1.00 60.05 328 A 1 
ATOM   2635 C  CB  . SER A 1 328 ? 22.367  3.175   -22.352 1.00 53.22 328 A 1 
ATOM   2636 O  OG  . SER A 1 328 ? 22.383  3.382   -23.758 1.00 47.38 328 A 1 
ATOM   2637 N  N   . ASP A 1 329 ? 18.743  3.267   -22.574 1.00 72.42 329 A 1 
ATOM   2638 C  CA  . ASP A 1 329 ? 17.681  4.228   -22.851 1.00 75.45 329 A 1 
ATOM   2639 C  C   . ASP A 1 329 ? 16.759  4.484   -21.654 1.00 79.15 329 A 1 
ATOM   2640 O  O   . ASP A 1 329 ? 15.813  5.267   -21.764 1.00 75.38 329 A 1 
ATOM   2641 C  CB  . ASP A 1 329 ? 16.863  3.791   -24.077 1.00 68.23 329 A 1 
ATOM   2642 C  CG  . ASP A 1 329 ? 16.201  2.424   -23.907 1.00 64.36 329 A 1 
ATOM   2643 O  OD1 . ASP A 1 329 ? 16.200  1.882   -22.790 1.00 60.43 329 A 1 
ATOM   2644 O  OD2 . ASP A 1 329 ? 15.689  1.906   -24.921 1.00 60.51 329 A 1 
ATOM   2645 N  N   . GLY A 1 330 ? 17.028  3.845   -20.514 1.00 81.24 330 A 1 
ATOM   2646 C  CA  . GLY A 1 330 ? 16.291  4.095   -19.292 1.00 85.49 330 A 1 
ATOM   2647 C  C   . GLY A 1 330 ? 15.047  3.251   -19.093 1.00 89.28 330 A 1 
ATOM   2648 O  O   . GLY A 1 330 ? 14.465  3.256   -18.003 1.00 87.21 330 A 1 
ATOM   2649 N  N   . PHE A 1 331 ? 14.610  2.515   -20.113 1.00 90.85 331 A 1 
ATOM   2650 C  CA  . PHE A 1 331 ? 13.454  1.638   -19.989 1.00 91.91 331 A 1 
ATOM   2651 C  C   . PHE A 1 331 ? 13.856  0.269   -19.443 1.00 92.94 331 A 1 
ATOM   2652 O  O   . PHE A 1 331 ? 14.997  -0.170  -19.606 1.00 91.79 331 A 1 
ATOM   2653 C  CB  . PHE A 1 331 ? 12.741  1.480   -21.335 1.00 90.34 331 A 1 
ATOM   2654 C  CG  . PHE A 1 331 ? 12.140  2.744   -21.861 1.00 89.40 331 A 1 
ATOM   2655 C  CD1 . PHE A 1 331 ? 11.089  3.361   -21.194 1.00 86.71 331 A 1 
ATOM   2656 C  CD2 . PHE A 1 331 ? 12.611  3.322   -23.030 1.00 86.70 331 A 1 
ATOM   2657 C  CE1 . PHE A 1 331 ? 10.531  4.536   -21.678 1.00 85.36 331 A 1 
ATOM   2658 C  CE2 . PHE A 1 331 ? 12.066  4.493   -23.522 1.00 85.21 331 A 1 
ATOM   2659 C  CZ  . PHE A 1 331 ? 11.016  5.104   -22.850 1.00 85.61 331 A 1 
ATOM   2660 N  N   . ASN A 1 332 ? 12.899  -0.406  -18.803 1.00 93.17 332 A 1 
ATOM   2661 C  CA  . ASN A 1 332 ? 13.118  -1.728  -18.228 1.00 94.10 332 A 1 
ATOM   2662 C  C   . ASN A 1 332 ? 14.298  -1.739  -17.252 1.00 95.05 332 A 1 
ATOM   2663 O  O   . ASN A 1 332 ? 15.051  -2.717  -17.171 1.00 93.82 332 A 1 
ATOM   2664 C  CB  . ASN A 1 332 ? 13.308  -2.783  -19.323 1.00 92.86 332 A 1 
ATOM   2665 C  CG  . ASN A 1 332 ? 12.025  -3.055  -20.095 1.00 91.60 332 A 1 
ATOM   2666 O  OD1 . ASN A 1 332 ? 10.946  -2.585  -19.736 1.00 86.96 332 A 1 
ATOM   2667 N  ND2 . ASN A 1 332 ? 12.134  -3.828  -21.169 1.00 86.40 332 A 1 
ATOM   2668 N  N   . LYS A 1 333 ? 14.454  -0.630  -16.494 1.00 95.15 333 A 1 
ATOM   2669 C  CA  . LYS A 1 333 ? 15.504  -0.501  -15.499 1.00 95.42 333 A 1 
ATOM   2670 C  C   . LYS A 1 333 ? 14.938  0.210   -14.270 1.00 96.49 333 A 1 
ATOM   2671 O  O   . LYS A 1 333 ? 14.180  1.168   -14.401 1.00 95.90 333 A 1 
ATOM   2672 C  CB  . LYS A 1 333 ? 16.683  0.316   -16.034 1.00 92.86 333 A 1 
ATOM   2673 C  CG  . LYS A 1 333 ? 17.414  -0.291  -17.225 1.00 83.78 333 A 1 
ATOM   2674 C  CD  . LYS A 1 333 ? 18.247  -1.491  -16.820 1.00 81.13 333 A 1 
ATOM   2675 C  CE  . LYS A 1 333 ? 19.043  -2.023  -17.996 1.00 70.32 333 A 1 
ATOM   2676 N  NZ  . LYS A 1 333 ? 19.862  -3.213  -17.639 1.00 63.01 333 A 1 
ATOM   2677 N  N   . TRP A 1 334 ? 15.294  -0.253  -13.074 1.00 97.03 334 A 1 
ATOM   2678 C  CA  . TRP A 1 334 ? 14.971  0.460   -11.850 1.00 97.54 334 A 1 
ATOM   2679 C  C   . TRP A 1 334 ? 15.843  1.709   -11.761 1.00 97.32 334 A 1 
ATOM   2680 O  O   . TRP A 1 334 ? 17.059  1.636   -11.920 1.00 96.64 334 A 1 
ATOM   2681 C  CB  . TRP A 1 334 ? 15.191  -0.432  -10.623 1.00 97.81 334 A 1 
ATOM   2682 C  CG  . TRP A 1 334 ? 14.150  -1.498  -10.491 1.00 98.04 334 A 1 
ATOM   2683 C  CD1 . TRP A 1 334 ? 14.270  -2.813  -10.836 1.00 97.50 334 A 1 
ATOM   2684 C  CD2 . TRP A 1 334 ? 12.813  -1.335  -10.006 1.00 98.09 334 A 1 
ATOM   2685 N  NE1 . TRP A 1 334 ? 13.100  -3.477  -10.591 1.00 97.59 334 A 1 
ATOM   2686 C  CE2 . TRP A 1 334 ? 12.180  -2.598  -10.082 1.00 97.92 334 A 1 
ATOM   2687 C  CE3 . TRP A 1 334 ? 12.084  -0.247  -9.513  1.00 98.03 334 A 1 
ATOM   2688 C  CZ2 . TRP A 1 334 ? 10.863  -2.794  -9.692  1.00 97.82 334 A 1 
ATOM   2689 C  CZ3 . TRP A 1 334 ? 10.763  -0.442  -9.122  1.00 97.69 334 A 1 
ATOM   2690 C  CH2 . TRP A 1 334 ? 10.172  -1.706  -9.209  1.00 97.68 334 A 1 
ATOM   2691 N  N   . LYS A 1 335 ? 15.216  2.856   -11.515 1.00 97.17 335 A 1 
ATOM   2692 C  CA  . LYS A 1 335 ? 15.944  4.112   -11.428 1.00 96.51 335 A 1 
ATOM   2693 C  C   . LYS A 1 335 ? 15.260  5.060   -10.457 1.00 97.22 335 A 1 
ATOM   2694 O  O   . LYS A 1 335 ? 14.076  4.910   -10.146 1.00 96.94 335 A 1 
ATOM   2695 C  CB  . LYS A 1 335 ? 16.061  4.768   -12.817 1.00 94.12 335 A 1 
ATOM   2696 C  CG  . LYS A 1 335 ? 14.734  5.087   -13.472 1.00 89.41 335 A 1 
ATOM   2697 C  CD  . LYS A 1 335 ? 14.921  5.626   -14.890 1.00 87.74 335 A 1 
ATOM   2698 C  CE  . LYS A 1 335 ? 13.588  5.908   -15.551 1.00 79.58 335 A 1 
ATOM   2699 N  NZ  . LYS A 1 335 ? 13.753  6.408   -16.946 1.00 72.60 335 A 1 
ATOM   2700 N  N   . PHE A 1 336 ? 16.018  6.028   -9.984  1.00 97.43 336 A 1 
ATOM   2701 C  CA  . PHE A 1 336 ? 15.492  7.069   -9.110  1.00 97.40 336 A 1 
ATOM   2702 C  C   . PHE A 1 336 ? 14.410  7.868   -9.829  1.00 97.25 336 A 1 
ATOM   2703 O  O   . PHE A 1 336 ? 14.598  8.284   -10.976 1.00 96.48 336 A 1 
ATOM   2704 C  CB  . PHE A 1 336 ? 16.635  7.986   -8.662  1.00 97.21 336 A 1 
ATOM   2705 C  CG  . PHE A 1 336 ? 16.195  9.156   -7.832  1.00 97.34 336 A 1 
ATOM   2706 C  CD1 . PHE A 1 336 ? 15.837  8.984   -6.499  1.00 96.72 336 A 1 
ATOM   2707 C  CD2 . PHE A 1 336 ? 16.161  10.434  -8.368  1.00 96.60 336 A 1 
ATOM   2708 C  CE1 . PHE A 1 336 ? 15.449  10.065  -5.722  1.00 95.95 336 A 1 
ATOM   2709 C  CE2 . PHE A 1 336 ? 15.776  11.521  -7.600  1.00 96.03 336 A 1 
ATOM   2710 C  CZ  . PHE A 1 336 ? 15.422  11.331  -6.278  1.00 96.27 336 A 1 
ATOM   2711 N  N   . ASN A 1 337 ? 13.266  8.056   -9.163  1.00 97.35 337 A 1 
ATOM   2712 C  CA  . ASN A 1 337 ? 12.199  8.883   -9.708  1.00 96.92 337 A 1 
ATOM   2713 C  C   . ASN A 1 337 ? 12.290  10.287  -9.119  1.00 96.80 337 A 1 
ATOM   2714 O  O   . ASN A 1 337 ? 12.647  11.239  -9.822  1.00 95.51 337 A 1 
ATOM   2715 C  CB  . ASN A 1 337 ? 10.824  8.246   -9.438  1.00 96.08 337 A 1 
ATOM   2716 C  CG  . ASN A 1 337 ? 9.695   9.013   -10.098 1.00 95.03 337 A 1 
ATOM   2717 O  OD1 . ASN A 1 337 ? 9.900   10.036  -10.729 1.00 91.49 337 A 1 
ATOM   2718 N  ND2 . ASN A 1 337 ? 8.471   8.508   -9.946  1.00 90.33 337 A 1 
ATOM   2719 N  N   . TYR A 1 338 ? 11.996  10.426  -7.816  1.00 97.55 338 A 1 
ATOM   2720 C  CA  . TYR A 1 338 ? 12.111  11.727  -7.166  1.00 97.78 338 A 1 
ATOM   2721 C  C   . TYR A 1 338 ? 12.213  11.552  -5.651  1.00 98.09 338 A 1 
ATOM   2722 O  O   . TYR A 1 338 ? 11.892  10.488  -5.107  1.00 97.88 338 A 1 
ATOM   2723 C  CB  . TYR A 1 338 ? 10.918  12.632  -7.516  1.00 97.36 338 A 1 
ATOM   2724 C  CG  . TYR A 1 338 ? 9.649   12.316  -6.742  1.00 97.59 338 A 1 
ATOM   2725 C  CD1 . TYR A 1 338 ? 9.352   12.990  -5.562  1.00 97.05 338 A 1 
ATOM   2726 C  CD2 . TYR A 1 338 ? 8.749   11.355  -7.190  1.00 97.01 338 A 1 
ATOM   2727 C  CE1 . TYR A 1 338 ? 8.194   12.709  -4.846  1.00 96.29 338 A 1 
ATOM   2728 C  CE2 . TYR A 1 338 ? 7.590   11.071  -6.479  1.00 96.60 338 A 1 
ATOM   2729 C  CZ  . TYR A 1 338 ? 7.312   11.747  -5.306  1.00 97.01 338 A 1 
ATOM   2730 O  OH  . TYR A 1 338 ? 6.176   11.479  -4.600  1.00 96.20 338 A 1 
ATOM   2731 N  N   . GLY A 1 339 ? 12.652  12.610  -4.981  1.00 97.87 339 A 1 
ATOM   2732 C  CA  . GLY A 1 339 ? 12.685  12.661  -3.529  1.00 97.81 339 A 1 
ATOM   2733 C  C   . GLY A 1 339 ? 11.754  13.745  -3.009  1.00 97.91 339 A 1 
ATOM   2734 O  O   . GLY A 1 339 ? 11.574  14.786  -3.644  1.00 96.96 339 A 1 
ATOM   2735 N  N   . SER A 1 340 ? 11.152  13.522  -1.841  1.00 97.81 340 A 1 
ATOM   2736 C  CA  . SER A 1 340 ? 10.194  14.465  -1.282  1.00 97.72 340 A 1 
ATOM   2737 C  C   . SER A 1 340 ? 10.836  15.828  -1.015  1.00 97.48 340 A 1 
ATOM   2738 O  O   . SER A 1 340 ? 10.200  16.870  -1.203  1.00 96.52 340 A 1 
ATOM   2739 C  CB  . SER A 1 340 ? 9.601   13.908  0.017   1.00 97.60 340 A 1 
ATOM   2740 O  OG  . SER A 1 340 ? 10.607  13.635  0.973   1.00 97.14 340 A 1 
ATOM   2741 N  N   . SER A 1 341 ? 12.096  15.830  -0.599  1.00 97.41 341 A 1 
ATOM   2742 C  CA  . SER A 1 341 ? 12.789  17.082  -0.307  1.00 96.96 341 A 1 
ATOM   2743 C  C   . SER A 1 341 ? 13.134  17.840  -1.584  1.00 96.66 341 A 1 
ATOM   2744 O  O   . SER A 1 341 ? 12.818  19.025  -1.720  1.00 95.16 341 A 1 
ATOM   2745 C  CB  . SER A 1 341 ? 14.055  16.801  0.507   1.00 96.20 341 A 1 
ATOM   2746 O  OG  . SER A 1 341 ? 14.762  18.003  0.763   1.00 83.82 341 A 1 
ATOM   2747 N  N   . SER A 1 342 ? 13.774  17.172  -2.544  1.00 96.73 342 A 1 
ATOM   2748 C  CA  . SER A 1 342 ? 14.235  17.837  -3.753  1.00 95.95 342 A 1 
ATOM   2749 C  C   . SER A 1 342 ? 13.071  18.267  -4.646  1.00 96.15 342 A 1 
ATOM   2750 O  O   . SER A 1 342 ? 13.155  19.291  -5.322  1.00 94.09 342 A 1 
ATOM   2751 C  CB  . SER A 1 342 ? 15.178  16.920  -4.534  1.00 94.26 342 A 1 
ATOM   2752 O  OG  . SER A 1 342 ? 14.544  15.713  -4.907  1.00 85.98 342 A 1 
ATOM   2753 N  N   . GLU A 1 343 ? 11.977  17.498  -4.654  1.00 96.32 343 A 1 
ATOM   2754 C  CA  . GLU A 1 343 ? 10.871  17.772  -5.574  1.00 96.13 343 A 1 
ATOM   2755 C  C   . GLU A 1 343 ? 9.882   18.801  -5.038  1.00 96.15 343 A 1 
ATOM   2756 O  O   . GLU A 1 343 ? 9.383   19.636  -5.798  1.00 93.64 343 A 1 
ATOM   2757 C  CB  . GLU A 1 343 ? 10.127  16.477  -5.907  1.00 94.50 343 A 1 
ATOM   2758 C  CG  . GLU A 1 343 ? 9.204   16.580  -7.118  1.00 90.28 343 A 1 
ATOM   2759 C  CD  . GLU A 1 343 ? 9.975   16.628  -8.436  1.00 92.95 343 A 1 
ATOM   2760 O  OE1 . GLU A 1 343 ? 9.388   16.215  -9.463  1.00 88.30 343 A 1 
ATOM   2761 O  OE2 . GLU A 1 343 ? 11.142  17.069  -8.457  1.00 88.73 343 A 1 
ATOM   2762 N  N   . TYR A 1 344 ? 9.601   18.756  -3.739  1.00 97.29 344 A 1 
ATOM   2763 C  CA  . TYR A 1 344 ? 8.563   19.602  -3.157  1.00 97.27 344 A 1 
ATOM   2764 C  C   . TYR A 1 344 ? 9.097   20.618  -2.151  1.00 97.07 344 A 1 
ATOM   2765 O  O   . TYR A 1 344 ? 8.332   21.441  -1.647  1.00 94.91 344 A 1 
ATOM   2766 C  CB  . TYR A 1 344 ? 7.488   18.736  -2.491  1.00 96.88 344 A 1 
ATOM   2767 C  CG  . TYR A 1 344 ? 6.777   17.795  -3.442  1.00 97.16 344 A 1 
ATOM   2768 C  CD1 . TYR A 1 344 ? 6.232   18.251  -4.638  1.00 96.13 344 A 1 
ATOM   2769 C  CD2 . TYR A 1 344 ? 6.636   16.443  -3.128  1.00 96.25 344 A 1 
ATOM   2770 C  CE1 . TYR A 1 344 ? 5.572   17.388  -5.503  1.00 95.46 344 A 1 
ATOM   2771 C  CE2 . TYR A 1 344 ? 5.967   15.579  -3.986  1.00 95.61 344 A 1 
ATOM   2772 C  CZ  . TYR A 1 344 ? 5.441   16.053  -5.166  1.00 96.24 344 A 1 
ATOM   2773 O  OH  . TYR A 1 344 ? 4.783   15.198  -6.022  1.00 95.19 344 A 1 
ATOM   2774 N  N   . GLY A 1 345 ? 10.380  20.572  -1.855  1.00 95.32 345 A 1 
ATOM   2775 C  CA  . GLY A 1 345 ? 10.966  21.497  -0.897  1.00 95.15 345 A 1 
ATOM   2776 C  C   . GLY A 1 345 ? 10.589  21.199  0.547   1.00 96.23 345 A 1 
ATOM   2777 O  O   . GLY A 1 345 ? 10.692  22.085  1.398   1.00 93.86 345 A 1 
ATOM   2778 N  N   . LEU A 1 346 ? 10.161  19.978  0.827   1.00 96.69 346 A 1 
ATOM   2779 C  CA  . LEU A 1 346 ? 9.746   19.599  2.171   1.00 96.83 346 A 1 
ATOM   2780 C  C   . LEU A 1 346 ? 10.960  19.486  3.087   1.00 96.93 346 A 1 
ATOM   2781 O  O   . LEU A 1 346 ? 11.943  18.823  2.744   1.00 95.67 346 A 1 
ATOM   2782 C  CB  . LEU A 1 346 ? 8.987   18.270  2.147   1.00 96.11 346 A 1 
ATOM   2783 C  CG  . LEU A 1 346 ? 7.714   18.244  1.296   1.00 95.39 346 A 1 
ATOM   2784 C  CD1 . LEU A 1 346 ? 7.193   16.820  1.155   1.00 93.43 346 A 1 
ATOM   2785 C  CD2 . LEU A 1 346 ? 6.642   19.141  1.900   1.00 92.94 346 A 1 
ATOM   2786 N  N   . LYS A 1 347 ? 10.886  20.142  4.253   1.00 97.23 347 A 1 
ATOM   2787 C  CA  . LYS A 1 347 ? 11.975  20.087  5.225   1.00 96.95 347 A 1 
ATOM   2788 C  C   . LYS A 1 347 ? 11.950  18.780  6.021   1.00 97.36 347 A 1 
ATOM   2789 O  O   . LYS A 1 347 ? 12.988  18.320  6.489   1.00 95.69 347 A 1 
ATOM   2790 C  CB  . LYS A 1 347 ? 11.887  21.286  6.180   1.00 95.88 347 A 1 
ATOM   2791 C  CG  . LYS A 1 347 ? 11.996  22.633  5.481   1.00 90.67 347 A 1 
ATOM   2792 C  CD  . LYS A 1 347 ? 11.826  23.776  6.469   1.00 83.54 347 A 1 
ATOM   2793 C  CE  . LYS A 1 347 ? 11.906  25.117  5.772   1.00 75.13 347 A 1 
ATOM   2794 N  NZ  . LYS A 1 347 ? 11.716  26.252  6.720   1.00 64.79 347 A 1 
ATOM   2795 N  N   . GLU A 1 348 ? 10.774  18.203  6.171   1.00 98.14 348 A 1 
ATOM   2796 C  CA  . GLU A 1 348 ? 10.562  16.941  6.865   1.00 98.21 348 A 1 
ATOM   2797 C  C   . GLU A 1 348 ? 9.180   16.426  6.485   1.00 98.42 348 A 1 
ATOM   2798 O  O   . GLU A 1 348 ? 8.389   17.133  5.844   1.00 98.20 348 A 1 
ATOM   2799 C  CB  . GLU A 1 348 ? 10.671  17.126  8.390   1.00 97.21 348 A 1 
ATOM   2800 C  CG  . GLU A 1 348 ? 9.617   18.077  8.940   1.00 95.28 348 A 1 
ATOM   2801 C  CD  . GLU A 1 348 ? 9.756   18.345  10.436  1.00 95.59 348 A 1 
ATOM   2802 O  OE1 . GLU A 1 348 ? 10.736  17.853  11.052  1.00 91.57 348 A 1 
ATOM   2803 O  OE2 . GLU A 1 348 ? 8.900   19.050  10.984  1.00 92.35 348 A 1 
ATOM   2804 N  N   . LEU A 1 349 ? 8.863   15.194  6.875   1.00 98.67 349 A 1 
ATOM   2805 C  CA  . LEU A 1 349 ? 7.572   14.588  6.546   1.00 98.63 349 A 1 
ATOM   2806 C  C   . LEU A 1 349 ? 6.563   14.838  7.667   1.00 98.69 349 A 1 
ATOM   2807 O  O   . LEU A 1 349 ? 6.059   13.915  8.306   1.00 98.38 349 A 1 
ATOM   2808 C  CB  . LEU A 1 349 ? 7.751   13.091  6.276   1.00 98.65 349 A 1 
ATOM   2809 C  CG  . LEU A 1 349 ? 8.712   12.744  5.132   1.00 98.39 349 A 1 
ATOM   2810 C  CD1 . LEU A 1 349 ? 8.798   11.233  4.936   1.00 98.09 349 A 1 
ATOM   2811 C  CD2 . LEU A 1 349 ? 8.301   13.421  3.835   1.00 97.94 349 A 1 
ATOM   2812 N  N   . SER A 1 350 ? 6.256   16.122  7.897   1.00 98.60 350 A 1 
ATOM   2813 C  CA  . SER A 1 350 ? 5.382   16.547  8.978   1.00 98.69 350 A 1 
ATOM   2814 C  C   . SER A 1 350 ? 4.069   17.118  8.449   1.00 98.66 350 A 1 
ATOM   2815 O  O   . SER A 1 350 ? 3.999   17.571  7.300   1.00 98.43 350 A 1 
ATOM   2816 C  CB  . SER A 1 350 ? 6.078   17.602  9.850   1.00 98.32 350 A 1 
ATOM   2817 O  OG  . SER A 1 350 ? 6.260   18.803  9.126   1.00 97.72 350 A 1 
ATOM   2818 N  N   . PRO A 1 351 ? 3.009   17.123  9.272   1.00 98.62 351 A 1 
ATOM   2819 C  CA  . PRO A 1 351 ? 1.745   17.735  8.859   1.00 98.56 351 A 1 
ATOM   2820 C  C   . PRO A 1 351 ? 1.900   19.188  8.424   1.00 98.42 351 A 1 
ATOM   2821 O  O   . PRO A 1 351 ? 1.285   19.605  7.441   1.00 98.15 351 A 1 
ATOM   2822 C  CB  . PRO A 1 351 ? 0.865   17.621  10.109  1.00 98.35 351 A 1 
ATOM   2823 C  CG  . PRO A 1 351 ? 1.396   16.414  10.818  1.00 97.56 351 A 1 
ATOM   2824 C  CD  . PRO A 1 351 ? 2.882   16.450  10.577  1.00 98.46 351 A 1 
ATOM   2825 N  N   . LYS A 1 352 ? 2.725   19.963  9.128   1.00 98.39 352 A 1 
ATOM   2826 C  CA  . LYS A 1 352 ? 2.924   21.369  8.788   1.00 98.10 352 A 1 
ATOM   2827 C  C   . LYS A 1 352 ? 3.483   21.528  7.378   1.00 98.36 352 A 1 
ATOM   2828 O  O   . LYS A 1 352 ? 3.003   22.362  6.599   1.00 97.94 352 A 1 
ATOM   2829 C  CB  . LYS A 1 352 ? 3.859   22.036  9.812   1.00 97.42 352 A 1 
ATOM   2830 C  CG  . LYS A 1 352 ? 4.119   23.505  9.536   1.00 87.58 352 A 1 
ATOM   2831 C  CD  . LYS A 1 352 ? 5.039   24.116  10.587  1.00 83.05 352 A 1 
ATOM   2832 C  CE  . LYS A 1 352 ? 5.308   25.582  10.307  1.00 70.32 352 A 1 
ATOM   2833 N  NZ  . LYS A 1 352 ? 6.189   26.194  11.335  1.00 63.16 352 A 1 
ATOM   2834 N  N   . GLU A 1 353 ? 4.482   20.730  7.032   1.00 98.44 353 A 1 
ATOM   2835 C  CA  . GLU A 1 353 ? 5.102   20.816  5.715   1.00 98.38 353 A 1 
ATOM   2836 C  C   . GLU A 1 353 ? 4.133   20.398  4.614   1.00 98.36 353 A 1 
ATOM   2837 O  O   . GLU A 1 353 ? 4.089   21.017  3.544   1.00 98.00 353 A 1 
ATOM   2838 C  CB  . GLU A 1 353 ? 6.372   19.962  5.668   1.00 98.19 353 A 1 
ATOM   2839 C  CG  . GLU A 1 353 ? 7.522   20.527  6.488   1.00 96.88 353 A 1 
ATOM   2840 C  CD  . GLU A 1 353 ? 8.044   21.826  5.921   1.00 96.91 353 A 1 
ATOM   2841 O  OE1 . GLU A 1 353 ? 8.560   21.806  4.784   1.00 93.69 353 A 1 
ATOM   2842 O  OE2 . GLU A 1 353 ? 7.934   22.863  6.604   1.00 93.70 353 A 1 
ATOM   2843 N  N   . PHE A 1 354 ? 3.339   19.359  4.857   1.00 98.51 354 A 1 
ATOM   2844 C  CA  . PHE A 1 354 ? 2.395   18.899  3.842   1.00 98.54 354 A 1 
ATOM   2845 C  C   . PHE A 1 354 ? 1.175   19.813  3.727   1.00 98.47 354 A 1 
ATOM   2846 O  O   . PHE A 1 354 ? 0.581   19.906  2.651   1.00 97.91 354 A 1 
ATOM   2847 C  CB  . PHE A 1 354 ? 1.988   17.448  4.105   1.00 98.48 354 A 1 
ATOM   2848 C  CG  . PHE A 1 354 ? 2.956   16.452  3.525   1.00 98.49 354 A 1 
ATOM   2849 C  CD1 . PHE A 1 354 ? 2.820   16.017  2.222   1.00 97.98 354 A 1 
ATOM   2850 C  CD2 . PHE A 1 354 ? 4.014   15.975  4.280   1.00 97.94 354 A 1 
ATOM   2851 C  CE1 . PHE A 1 354 ? 3.719   15.122  1.676   1.00 97.46 354 A 1 
ATOM   2852 C  CE2 . PHE A 1 354 ? 4.919   15.080  3.741   1.00 97.43 354 A 1 
ATOM   2853 C  CZ  . PHE A 1 354 ? 4.768   14.642  2.440   1.00 97.76 354 A 1 
ATOM   2854 N  N   . GLU A 1 355 ? 0.796   20.510  4.793   1.00 98.36 355 A 1 
ATOM   2855 C  CA  . GLU A 1 355 ? -0.254  21.522  4.700   1.00 98.11 355 A 1 
ATOM   2856 C  C   . GLU A 1 355 ? 0.202   22.679  3.812   1.00 98.13 355 A 1 
ATOM   2857 O  O   . GLU A 1 355 ? -0.576  23.200  3.006   1.00 97.70 355 A 1 
ATOM   2858 C  CB  . GLU A 1 355 ? -0.642  22.029  6.089   1.00 97.78 355 A 1 
ATOM   2859 C  CG  . GLU A 1 355 ? -1.514  21.048  6.863   1.00 94.23 355 A 1 
ATOM   2860 C  CD  . GLU A 1 355 ? -1.970  21.586  8.206   1.00 92.67 355 A 1 
ATOM   2861 O  OE1 . GLU A 1 355 ? -1.181  22.291  8.864   1.00 86.74 355 A 1 
ATOM   2862 O  OE2 . GLU A 1 355 ? -3.109  21.305  8.591   1.00 87.23 355 A 1 
ATOM   2863 N  N   . ILE A 1 356 ? 1.458   23.070  3.940   1.00 98.15 356 A 1 
ATOM   2864 C  CA  . ILE A 1 356 ? 2.023   24.100  3.076   1.00 97.96 356 A 1 
ATOM   2865 C  C   . ILE A 1 356 ? 2.023   23.630  1.630   1.00 98.05 356 A 1 
ATOM   2866 O  O   . ILE A 1 356 ? 1.646   24.374  0.719   1.00 97.59 356 A 1 
ATOM   2867 C  CB  . ILE A 1 356 ? 3.450   24.480  3.543   1.00 97.65 356 A 1 
ATOM   2868 C  CG1 . ILE A 1 356 ? 3.390   25.199  4.890   1.00 96.25 356 A 1 
ATOM   2869 C  CG2 . ILE A 1 356 ? 4.146   25.345  2.495   1.00 96.24 356 A 1 
ATOM   2870 C  CD1 . ILE A 1 356 ? 4.745   25.393  5.553   1.00 93.47 356 A 1 
ATOM   2871 N  N   . LEU A 1 357 ? 2.419   22.373  1.398   1.00 97.92 357 A 1 
ATOM   2872 C  CA  . LEU A 1 357 ? 2.435   21.811  0.048   1.00 97.91 357 A 1 
ATOM   2873 C  C   . LEU A 1 357 ? 1.034   21.778  -0.561  1.00 97.97 357 A 1 
ATOM   2874 O  O   . LEU A 1 357 ? 0.845   22.156  -1.716  1.00 97.71 357 A 1 
ATOM   2875 C  CB  . LEU A 1 357 ? 3.045   20.407  0.064   1.00 97.89 357 A 1 
ATOM   2876 C  CG  . LEU A 1 357 ? 3.069   19.687  -1.289  1.00 97.54 357 A 1 
ATOM   2877 C  CD1 . LEU A 1 357 ? 3.902   20.461  -2.296  1.00 96.74 357 A 1 
ATOM   2878 C  CD2 . LEU A 1 357 ? 3.612   18.269  -1.128  1.00 96.60 357 A 1 
ATOM   2879 N  N   . ALA A 1 358 ? 0.042   21.331  0.221   1.00 97.91 358 A 1 
ATOM   2880 C  CA  . ALA A 1 358 ? -1.329  21.265  -0.261  1.00 97.61 358 A 1 
ATOM   2881 C  C   . ALA A 1 358 ? -1.853  22.655  -0.619  1.00 97.64 358 A 1 
ATOM   2882 O  O   . ALA A 1 358 ? -2.508  22.834  -1.656  1.00 97.16 358 A 1 
ATOM   2883 C  CB  . ALA A 1 358 ? -2.228  20.612  0.795   1.00 97.05 358 A 1 
ATOM   2884 N  N   . ALA A 1 359 ? -1.564  23.643  0.205   1.00 97.85 359 A 1 
ATOM   2885 C  CA  . ALA A 1 359 ? -1.988  25.015  -0.061  1.00 97.78 359 A 1 
ATOM   2886 C  C   . ALA A 1 359 ? -1.325  25.552  -1.325  1.00 97.85 359 A 1 
ATOM   2887 O  O   . ALA A 1 359 ? -1.959  26.270  -2.115  1.00 97.25 359 A 1 
ATOM   2888 C  CB  . ALA A 1 359 ? -1.673  25.911  1.134   1.00 97.59 359 A 1 
ATOM   2889 N  N   . ARG A 1 360 ? -0.058  25.225  -1.544  1.00 97.88 360 A 1 
ATOM   2890 C  CA  . ARG A 1 360 ? 0.645   25.642  -2.755  1.00 97.75 360 A 1 
ATOM   2891 C  C   . ARG A 1 360 ? 0.018   25.018  -3.996  1.00 97.71 360 A 1 
ATOM   2892 O  O   . ARG A 1 360 ? -0.209  25.701  -4.994  1.00 97.31 360 A 1 
ATOM   2893 C  CB  . ARG A 1 360 ? 2.133   25.274  -2.661  1.00 97.18 360 A 1 
ATOM   2894 C  CG  . ARG A 1 360 ? 2.932   26.126  -1.682  1.00 91.31 360 A 1 
ATOM   2895 C  CD  . ARG A 1 360 ? 4.343   25.566  -1.498  1.00 89.69 360 A 1 
ATOM   2896 N  NE  . ARG A 1 360 ? 5.087   25.521  -2.755  1.00 84.39 360 A 1 
ATOM   2897 C  CZ  . ARG A 1 360 ? 6.090   24.691  -3.018  1.00 81.36 360 A 1 
ATOM   2898 N  NH1 . ARG A 1 360 ? 6.484   23.810  -2.114  1.00 75.01 360 A 1 
ATOM   2899 N  NH2 . ARG A 1 360 ? 6.695   24.722  -4.204  1.00 73.02 360 A 1 
ATOM   2900 N  N   . MET A 1 361 ? -0.282  23.716  -3.942  1.00 97.58 361 A 1 
ATOM   2901 C  CA  . MET A 1 361 ? -0.873  23.031  -5.088  1.00 97.18 361 A 1 
ATOM   2902 C  C   . MET A 1 361 ? -2.266  23.563  -5.415  1.00 97.30 361 A 1 
ATOM   2903 O  O   . MET A 1 361 ? -2.669  23.569  -6.578  1.00 96.51 361 A 1 
ATOM   2904 C  CB  . MET A 1 361 ? -0.939  21.524  -4.841  1.00 96.12 361 A 1 
ATOM   2905 C  CG  . MET A 1 361 ? 0.433   20.845  -4.841  1.00 93.10 361 A 1 
ATOM   2906 S  SD  . MET A 1 361 ? 0.339   19.043  -4.881  1.00 92.67 361 A 1 
ATOM   2907 C  CE  . MET A 1 361 ? -0.491  18.691  -3.339  1.00 86.04 361 A 1 
ATOM   2908 N  N   . ASP A 1 362 ? -2.989  24.022  -4.398  1.00 96.90 362 A 1 
ATOM   2909 C  CA  . ASP A 1 362 ? -4.324  24.575  -4.605  1.00 96.81 362 A 1 
ATOM   2910 C  C   . ASP A 1 362 ? -4.288  25.852  -5.443  1.00 96.75 362 A 1 
ATOM   2911 O  O   . ASP A 1 362 ? -5.278  26.201  -6.089  1.00 95.58 362 A 1 
ATOM   2912 C  CB  . ASP A 1 362 ? -4.991  24.848  -3.251  1.00 96.39 362 A 1 
ATOM   2913 C  CG  . ASP A 1 362 ? -6.448  25.242  -3.379  1.00 92.07 362 A 1 
ATOM   2914 O  OD1 . ASP A 1 362 ? -7.225  24.466  -3.971  1.00 87.29 362 A 1 
ATOM   2915 O  OD2 . ASP A 1 362 ? -6.819  26.316  -2.879  1.00 86.08 362 A 1 
ATOM   2916 N  N   . LYS A 1 363 ? -3.149  26.535  -5.441  1.00 96.83 363 A 1 
ATOM   2917 C  CA  . LYS A 1 363 ? -3.012  27.816  -6.141  1.00 96.64 363 A 1 
ATOM   2918 C  C   . LYS A 1 363 ? -2.038  27.766  -7.315  1.00 96.84 363 A 1 
ATOM   2919 O  O   . LYS A 1 363 ? -1.984  28.715  -8.106  1.00 94.93 363 A 1 
ATOM   2920 C  CB  . LYS A 1 363 ? -2.564  28.902  -5.152  1.00 95.78 363 A 1 
ATOM   2921 C  CG  . LYS A 1 363 ? -3.542  29.159  -4.014  1.00 90.74 363 A 1 
ATOM   2922 C  CD  . LYS A 1 363 ? -3.025  30.236  -3.073  1.00 84.07 363 A 1 
ATOM   2923 C  CE  . LYS A 1 363 ? -4.020  30.526  -1.966  1.00 75.23 363 A 1 
ATOM   2924 N  NZ  . LYS A 1 363 ? -3.537  31.590  -1.037  1.00 65.14 363 A 1 
ATOM   2925 N  N   . ASP A 1 364 ? -1.292  26.692  -7.455  1.00 96.55 364 A 1 
ATOM   2926 C  CA  . ASP A 1 364 ? -0.248  26.556  -8.466  1.00 96.54 364 A 1 
ATOM   2927 C  C   . ASP A 1 364 ? -0.523  25.308  -9.297  1.00 96.73 364 A 1 
ATOM   2928 O  O   . ASP A 1 364 ? -0.178  24.198  -8.893  1.00 96.08 364 A 1 
ATOM   2929 C  CB  . ASP A 1 364 ? 1.127   26.501  -7.794  1.00 95.61 364 A 1 
ATOM   2930 C  CG  . ASP A 1 364 ? 2.278   26.507  -8.802  1.00 94.83 364 A 1 
ATOM   2931 O  OD1 . ASP A 1 364 ? 2.056   26.188  -9.988  1.00 92.34 364 A 1 
ATOM   2932 O  OD2 . ASP A 1 364 ? 3.409   26.817  -8.378  1.00 91.10 364 A 1 
ATOM   2933 N  N   . LEU A 1 365 ? -1.141  25.502  -10.470 1.00 96.45 365 A 1 
ATOM   2934 C  CA  . LEU A 1 365 ? -1.527  24.376  -11.315 1.00 96.14 365 A 1 
ATOM   2935 C  C   . LEU A 1 365 ? -0.315  23.599  -11.813 1.00 96.02 365 A 1 
ATOM   2936 O  O   . LEU A 1 365 ? -0.372  22.375  -11.959 1.00 95.59 365 A 1 
ATOM   2937 C  CB  . LEU A 1 365 ? -2.369  24.874  -12.498 1.00 95.56 365 A 1 
ATOM   2938 C  CG  . LEU A 1 365 ? -2.906  23.797  -13.445 1.00 91.19 365 A 1 
ATOM   2939 C  CD1 . LEU A 1 365 ? -3.773  22.794  -12.688 1.00 87.94 365 A 1 
ATOM   2940 C  CD2 . LEU A 1 365 ? -3.698  24.438  -14.578 1.00 87.79 365 A 1 
ATOM   2941 N  N   . GLN A 1 366 ? 0.799   24.301  -12.085 1.00 96.05 366 A 1 
ATOM   2942 C  CA  . GLN A 1 366 ? 2.006   23.618  -12.542 1.00 95.41 366 A 1 
ATOM   2943 C  C   . GLN A 1 366 ? 2.545   22.679  -11.465 1.00 95.79 366 A 1 
ATOM   2944 O  O   . GLN A 1 366 ? 2.980   21.568  -11.764 1.00 94.99 366 A 1 
ATOM   2945 C  CB  . GLN A 1 366 ? 3.071   24.635  -12.949 1.00 94.91 366 A 1 
ATOM   2946 C  CG  . GLN A 1 366 ? 2.749   25.381  -14.235 1.00 82.26 366 A 1 
ATOM   2947 C  CD  . GLN A 1 366 ? 3.865   26.308  -14.667 1.00 75.84 366 A 1 
ATOM   2948 O  OE1 . GLN A 1 366 ? 4.764   26.630  -13.887 1.00 68.29 366 A 1 
ATOM   2949 N  NE2 . GLN A 1 366 ? 3.828   26.742  -15.917 1.00 65.48 366 A 1 
ATOM   2950 N  N   . LEU A 1 367 ? 2.507   23.121  -10.212 1.00 96.08 367 A 1 
ATOM   2951 C  CA  . LEU A 1 367 ? 2.944   22.279  -9.105  1.00 96.39 367 A 1 
ATOM   2952 C  C   . LEU A 1 367 ? 2.003   21.092  -8.933  1.00 96.55 367 A 1 
ATOM   2953 O  O   . LEU A 1 367 ? 2.448   19.959  -8.722  1.00 96.21 367 A 1 
ATOM   2954 C  CB  . LEU A 1 367 ? 3.019   23.093  -7.817  1.00 96.28 367 A 1 
ATOM   2955 C  CG  . LEU A 1 367 ? 3.471   22.331  -6.563  1.00 95.30 367 A 1 
ATOM   2956 C  CD1 . LEU A 1 367 ? 4.862   21.755  -6.750  1.00 94.07 367 A 1 
ATOM   2957 C  CD2 . LEU A 1 367 ? 3.436   23.247  -5.351  1.00 93.95 367 A 1 
ATOM   2958 N  N   . PHE A 1 368 ? 0.697   21.331  -9.039  1.00 96.57 368 A 1 
ATOM   2959 C  CA  . PHE A 1 368 ? -0.260  20.240  -8.947  1.00 96.17 368 A 1 
ATOM   2960 C  C   . PHE A 1 368 ? -0.047  19.229  -10.071 1.00 95.86 368 A 1 
ATOM   2961 O  O   . PHE A 1 368 ? -0.116  18.022  -9.843  1.00 95.55 368 A 1 
ATOM   2962 C  CB  . PHE A 1 368 ? -1.703  20.749  -8.989  1.00 95.55 368 A 1 
ATOM   2963 C  CG  . PHE A 1 368 ? -2.713  19.637  -9.046  1.00 94.68 368 A 1 
ATOM   2964 C  CD1 . PHE A 1 368 ? -3.074  18.952  -7.891  1.00 93.05 368 A 1 
ATOM   2965 C  CD2 . PHE A 1 368 ? -3.275  19.251  -10.248 1.00 93.04 368 A 1 
ATOM   2966 C  CE1 . PHE A 1 368 ? -3.986  17.910  -7.940  1.00 91.37 368 A 1 
ATOM   2967 C  CE2 . PHE A 1 368 ? -4.193  18.204  -10.307 1.00 91.49 368 A 1 
ATOM   2968 C  CZ  . PHE A 1 368 ? -4.545  17.541  -9.152  1.00 91.18 368 A 1 
ATOM   2969 N  N   . ASN A 1 369 ? 0.201   19.715  -11.292 1.00 95.39 369 A 1 
ATOM   2970 C  CA  . ASN A 1 369 ? 0.425   18.815  -12.422 1.00 94.72 369 A 1 
ATOM   2971 C  C   . ASN A 1 369 ? 1.660   17.946  -12.207 1.00 94.77 369 A 1 
ATOM   2972 O  O   . ASN A 1 369 ? 1.682   16.784  -12.624 1.00 94.41 369 A 1 
ATOM   2973 C  CB  . ASN A 1 369 ? 0.545   19.619  -13.722 1.00 94.30 369 A 1 
ATOM   2974 C  CG  . ASN A 1 369 ? -0.786  20.156  -14.207 1.00 91.01 369 A 1 
ATOM   2975 O  OD1 . ASN A 1 369 ? -1.843  19.710  -13.776 1.00 86.26 369 A 1 
ATOM   2976 N  ND2 . ASN A 1 369 ? -0.743  21.113  -15.133 1.00 84.81 369 A 1 
ATOM   2977 N  N   . LYS A 1 370 ? 2.681   18.500  -11.559 1.00 95.37 370 A 1 
ATOM   2978 C  CA  . LYS A 1 370 ? 3.874   17.717  -11.233 1.00 95.23 370 A 1 
ATOM   2979 C  C   . LYS A 1 370 ? 3.530   16.618  -10.220 1.00 95.94 370 A 1 
ATOM   2980 O  O   . LYS A 1 370 ? 3.927   15.462  -10.383 1.00 95.39 370 A 1 
ATOM   2981 C  CB  . LYS A 1 370 ? 4.983   18.621  -10.698 1.00 93.82 370 A 1 
ATOM   2982 C  CG  . LYS A 1 370 ? 6.295   17.891  -10.458 1.00 84.58 370 A 1 
ATOM   2983 C  CD  . LYS A 1 370 ? 7.450   18.858  -10.244 1.00 83.09 370 A 1 
ATOM   2984 C  CE  . LYS A 1 370 ? 7.348   19.581  -8.904  1.00 75.14 370 A 1 
ATOM   2985 N  NZ  . LYS A 1 370 ? 8.590   20.351  -8.615  1.00 69.03 370 A 1 
ATOM   2986 N  N   . TYR A 1 371 ? 2.774   16.993  -9.185  1.00 96.02 371 A 1 
ATOM   2987 C  CA  . TYR A 1 371 ? 2.283   16.010  -8.224  1.00 96.20 371 A 1 
ATOM   2988 C  C   . TYR A 1 371 ? 1.449   14.939  -8.923  1.00 96.21 371 A 1 
ATOM   2989 O  O   . TYR A 1 371 ? 1.583   13.748  -8.642  1.00 95.99 371 A 1 
ATOM   2990 C  CB  . TYR A 1 371 ? 1.467   16.704  -7.129  1.00 96.36 371 A 1 
ATOM   2991 C  CG  . TYR A 1 371 ? 0.492   15.792  -6.408  1.00 96.35 371 A 1 
ATOM   2992 C  CD1 . TYR A 1 371 ? 0.909   14.991  -5.354  1.00 95.62 371 A 1 
ATOM   2993 C  CD2 . TYR A 1 371 ? -0.842  15.726  -6.794  1.00 95.73 371 A 1 
ATOM   2994 C  CE1 . TYR A 1 371 ? 0.023   14.154  -4.697  1.00 94.93 371 A 1 
ATOM   2995 C  CE2 . TYR A 1 371 ? -1.735  14.888  -6.151  1.00 95.01 371 A 1 
ATOM   2996 C  CZ  . TYR A 1 371 ? -1.300  14.104  -5.100  1.00 95.24 371 A 1 
ATOM   2997 O  OH  . TYR A 1 371 ? -2.191  13.272  -4.465  1.00 94.08 371 A 1 
ATOM   2998 N  N   . HIS A 1 372 ? 0.583   15.360  -9.843  1.00 95.21 372 A 1 
ATOM   2999 C  CA  . HIS A 1 372 ? -0.297  14.433  -10.544 1.00 94.24 372 A 1 
ATOM   3000 C  C   . HIS A 1 372 ? 0.489   13.452  -11.406 1.00 94.26 372 A 1 
ATOM   3001 O  O   . HIS A 1 372 ? 0.115   12.283  -11.542 1.00 93.58 372 A 1 
ATOM   3002 C  CB  . HIS A 1 372 ? -1.305  15.210  -11.393 1.00 93.02 372 A 1 
ATOM   3003 C  CG  . HIS A 1 372 ? -2.334  14.345  -12.035 1.00 90.35 372 A 1 
ATOM   3004 N  ND1 . HIS A 1 372 ? -2.383  14.112  -13.391 1.00 80.05 372 A 1 
ATOM   3005 C  CD2 . HIS A 1 372 ? -3.358  13.647  -11.500 1.00 79.58 372 A 1 
ATOM   3006 C  CE1 . HIS A 1 372 ? -3.394  13.310  -13.667 1.00 80.41 372 A 1 
ATOM   3007 N  NE2 . HIS A 1 372 ? -4.007  13.004  -12.538 1.00 82.36 372 A 1 
ATOM   3008 N  N   . LEU A 1 373 ? 1.587   13.915  -12.007 1.00 95.10 373 A 1 
ATOM   3009 C  CA  . LEU A 1 373 ? 2.463   13.032  -12.765 1.00 94.91 373 A 1 
ATOM   3010 C  C   . LEU A 1 373 ? 3.074   11.962  -11.854 1.00 95.16 373 A 1 
ATOM   3011 O  O   . LEU A 1 373 ? 3.082   10.775  -12.195 1.00 94.17 373 A 1 
ATOM   3012 C  CB  . LEU A 1 373 ? 3.555   13.844  -13.451 1.00 93.92 373 A 1 
ATOM   3013 C  CG  . LEU A 1 373 ? 4.537   13.067  -14.336 1.00 84.82 373 A 1 
ATOM   3014 C  CD1 . LEU A 1 373 ? 3.808   12.451  -15.525 1.00 82.11 373 A 1 
ATOM   3015 C  CD2 . LEU A 1 373 ? 5.658   13.982  -14.811 1.00 81.55 373 A 1 
ATOM   3016 N  N   . HIS A 1 374 ? 3.562   12.376  -10.683 1.00 95.87 374 A 1 
ATOM   3017 C  CA  . HIS A 1 374 ? 4.117   11.427  -9.722  1.00 95.97 374 A 1 
ATOM   3018 C  C   . HIS A 1 374 ? 3.044   10.521  -9.124  1.00 96.07 374 A 1 
ATOM   3019 O  O   . HIS A 1 374 ? 3.317   9.361   -8.793  1.00 95.20 374 A 1 
ATOM   3020 C  CB  . HIS A 1 374 ? 4.854   12.178  -8.605  1.00 95.68 374 A 1 
ATOM   3021 C  CG  . HIS A 1 374 ? 6.062   12.924  -9.071  1.00 95.98 374 A 1 
ATOM   3022 N  ND1 . HIS A 1 374 ? 6.969   12.412  -9.972  1.00 91.68 374 A 1 
ATOM   3023 C  CD2 . HIS A 1 374 ? 6.531   14.150  -8.734  1.00 91.53 374 A 1 
ATOM   3024 C  CE1 . HIS A 1 374 ? 7.934   13.291  -10.185 1.00 93.18 374 A 1 
ATOM   3025 N  NE2 . HIS A 1 374 ? 7.692   14.357  -9.441  1.00 93.26 374 A 1 
ATOM   3026 N  N   . PHE A 1 375 ? 1.827   11.025  -8.982  1.00 95.13 375 A 1 
ATOM   3027 C  CA  . PHE A 1 375 ? 0.671   10.253  -8.534  1.00 94.29 375 A 1 
ATOM   3028 C  C   . PHE A 1 375 ? 0.529   8.969   -9.351  1.00 93.65 375 A 1 
ATOM   3029 O  O   . PHE A 1 375 ? 0.169   7.919   -8.817  1.00 92.27 375 A 1 
ATOM   3030 C  CB  . PHE A 1 375 ? -0.578  11.139  -8.641  1.00 93.91 375 A 1 
ATOM   3031 C  CG  . PHE A 1 375 ? -1.879  10.477  -8.242  1.00 94.23 375 A 1 
ATOM   3032 C  CD1 . PHE A 1 375 ? -2.254  10.407  -6.913  1.00 93.47 375 A 1 
ATOM   3033 C  CD2 . PHE A 1 375 ? -2.737  9.974   -9.208  1.00 93.63 375 A 1 
ATOM   3034 C  CE1 . PHE A 1 375 ? -3.461  9.834   -6.543  1.00 92.16 375 A 1 
ATOM   3035 C  CE2 . PHE A 1 375 ? -3.945  9.392   -8.850  1.00 92.46 375 A 1 
ATOM   3036 C  CZ  . PHE A 1 375 ? -4.313  9.326   -7.514  1.00 92.66 375 A 1 
ATOM   3037 N  N   . ARG A 1 376 ? 0.836   9.042   -10.643 1.00 93.81 376 A 1 
ATOM   3038 C  CA  . ARG A 1 376 ? 0.789   7.906   -11.561 1.00 93.14 376 A 1 
ATOM   3039 C  C   . ARG A 1 376 ? 2.169   7.295   -11.804 1.00 93.53 376 A 1 
ATOM   3040 O  O   . ARG A 1 376 ? 2.368   6.560   -12.780 1.00 90.86 376 A 1 
ATOM   3041 C  CB  . ARG A 1 376 ? 0.163   8.338   -12.900 1.00 90.45 376 A 1 
ATOM   3042 C  CG  . ARG A 1 376 ? -1.275  8.829   -12.787 1.00 82.80 376 A 1 
ATOM   3043 C  CD  . ARG A 1 376 ? -2.249  7.666   -12.657 1.00 81.23 376 A 1 
ATOM   3044 N  NE  . ARG A 1 376 ? -2.240  6.791   -13.827 1.00 76.23 376 A 1 
ATOM   3045 C  CZ  . ARG A 1 376 ? -2.982  6.972   -14.912 1.00 72.77 376 A 1 
ATOM   3046 N  NH1 . ARG A 1 376 ? -3.823  8.006   -14.998 1.00 67.15 376 A 1 
ATOM   3047 N  NH2 . ARG A 1 376 ? -2.890  6.135   -15.926 1.00 64.09 376 A 1 
ATOM   3048 N  N   . ALA A 1 377 ? 3.132   7.592   -10.940 1.00 94.55 377 A 1 
ATOM   3049 C  CA  . ALA A 1 377 ? 4.488   7.043   -11.018 1.00 94.83 377 A 1 
ATOM   3050 C  C   . ALA A 1 377 ? 5.178   7.354   -12.355 1.00 94.89 377 A 1 
ATOM   3051 O  O   . ALA A 1 377 ? 5.969   6.555   -12.856 1.00 92.07 377 A 1 
ATOM   3052 C  CB  . ALA A 1 377 ? 4.486   5.536   -10.743 1.00 94.09 377 A 1 
ATOM   3053 N  N   . ASP A 1 378 ? 4.869   8.518   -12.913 1.00 93.14 378 A 1 
ATOM   3054 C  CA  . ASP A 1 378 ? 5.494   8.998   -14.149 1.00 92.36 378 A 1 
ATOM   3055 C  C   . ASP A 1 378 ? 5.384   7.979   -15.280 1.00 91.27 378 A 1 
ATOM   3056 O  O   . ASP A 1 378 ? 6.331   7.771   -16.047 1.00 87.43 378 A 1 
ATOM   3057 C  CB  . ASP A 1 378 ? 6.957   9.384   -13.900 1.00 91.75 378 A 1 
ATOM   3058 C  CG  . ASP A 1 378 ? 7.089   10.504  -12.893 1.00 90.39 378 A 1 
ATOM   3059 O  OD1 . ASP A 1 378 ? 7.361   11.655  -13.305 1.00 85.35 378 A 1 
ATOM   3060 O  OD2 . ASP A 1 378 ? 6.928   10.252  -11.678 1.00 86.23 378 A 1 
ATOM   3061 N  N   . THR A 1 379 ? 4.221   7.341   -15.385 1.00 91.28 379 A 1 
ATOM   3062 C  CA  . THR A 1 379 ? 4.021   6.287   -16.373 1.00 88.92 379 A 1 
ATOM   3063 C  C   . THR A 1 379 ? 3.996   6.873   -17.791 1.00 86.78 379 A 1 
ATOM   3064 O  O   . THR A 1 379 ? 3.218   7.795   -18.060 1.00 83.18 379 A 1 
ATOM   3065 C  CB  . THR A 1 379 ? 2.717   5.540   -16.101 1.00 87.18 379 A 1 
ATOM   3066 O  OG1 . THR A 1 379 ? 2.781   4.963   -14.798 1.00 81.52 379 A 1 
ATOM   3067 C  CG2 . THR A 1 379 ? 2.506   4.435   -17.129 1.00 81.89 379 A 1 
ATOM   3068 N  N   . PRO A 1 380 ? 4.815   6.351   -18.710 1.00 84.64 380 A 1 
ATOM   3069 C  CA  . PRO A 1 380 ? 4.826   6.874   -20.075 1.00 81.25 380 A 1 
ATOM   3070 C  C   . PRO A 1 380 ? 3.477   6.726   -20.763 1.00 78.97 380 A 1 
ATOM   3071 O  O   . PRO A 1 380 ? 2.829   5.684   -20.663 1.00 71.66 380 A 1 
ATOM   3072 C  CB  . PRO A 1 380 ? 5.890   6.031   -20.775 1.00 77.26 380 A 1 
ATOM   3073 C  CG  . PRO A 1 380 ? 6.762   5.538   -19.677 1.00 77.54 380 A 1 
ATOM   3074 C  CD  . PRO A 1 380 ? 5.848   5.329   -18.508 1.00 81.59 380 A 1 
ATOM   3075 N  N   . GLY A 1 381 ? 3.049   7.788   -21.472 1.00 74.38 381 A 1 
ATOM   3076 C  CA  . GLY A 1 381 ? 1.831   7.745   -22.259 1.00 70.55 381 A 1 
ATOM   3077 C  C   . GLY A 1 381 ? 0.552   8.023   -21.498 1.00 68.05 381 A 1 
ATOM   3078 O  O   . GLY A 1 381 ? -0.531  7.956   -22.087 1.00 62.42 381 A 1 
ATOM   3079 N  N   . PHE A 1 382 ? 0.648   8.330   -20.203 1.00 68.45 382 A 1 
ATOM   3080 C  CA  . PHE A 1 382 ? -0.517  8.642   -19.385 1.00 63.12 382 A 1 
ATOM   3081 C  C   . PHE A 1 382 ? -0.380  10.018  -18.753 1.00 59.21 382 A 1 
ATOM   3082 O  O   . PHE A 1 382 ? 0.723   10.488  -18.480 1.00 53.88 382 A 1 
ATOM   3083 C  CB  . PHE A 1 382 ? -0.728  7.587   -18.294 1.00 59.41 382 A 1 
ATOM   3084 C  CG  . PHE A 1 382 ? -1.090  6.232   -18.826 1.00 57.18 382 A 1 
ATOM   3085 C  CD1 . PHE A 1 382 ? -2.417  5.889   -19.029 1.00 52.69 382 A 1 
ATOM   3086 C  CD2 . PHE A 1 382 ? -0.109  5.306   -19.121 1.00 51.84 382 A 1 
ATOM   3087 C  CE1 . PHE A 1 382 ? -2.758  4.635   -19.522 1.00 47.84 382 A 1 
ATOM   3088 C  CE2 . PHE A 1 382 ? -0.445  4.049   -19.616 1.00 48.37 382 A 1 
ATOM   3089 C  CZ  . PHE A 1 382 ? -1.771  3.717   -19.815 1.00 47.16 382 A 1 
ATOM   3090 N  N   . THR A 1 383 ? -1.522  10.658  -18.539 1.00 55.39 383 A 1 
ATOM   3091 C  CA  . THR A 1 383 ? -1.559  11.954  -17.864 1.00 51.76 383 A 1 
ATOM   3092 C  C   . THR A 1 383 ? -2.418  11.857  -16.597 1.00 47.95 383 A 1 
ATOM   3093 O  O   . THR A 1 383 ? -3.248  10.949  -16.478 1.00 43.75 383 A 1 
ATOM   3094 C  CB  . THR A 1 383 ? -2.126  13.052  -18.777 1.00 46.65 383 A 1 
ATOM   3095 O  OG1 . THR A 1 383 ? -3.422  12.675  -19.218 1.00 44.20 383 A 1 
ATOM   3096 C  CG2 . THR A 1 383 ? -1.224  13.266  -19.985 1.00 42.98 383 A 1 
ATOM   3097 O  OXT . THR A 1 383 ? -2.241  12.701  -15.698 1.00 42.93 383 A 1 
HETATM 3098 ZN ZN  . ZN  B 2 .   ? -3.695  -3.838  -4.235  1.00 90.38 1   B 1 
HETATM 3099 C  C1  . NAG C 3 .   ? 4.023   -20.162 -6.168  1.00 94.41 1   C 1 
HETATM 3100 C  C2  . NAG C 3 .   ? 3.133   -19.986 -7.379  1.00 94.36 1   C 1 
HETATM 3101 C  C3  . NAG C 3 .   ? 3.270   -21.166 -8.315  1.00 93.35 1   C 1 
HETATM 3102 C  C4  . NAG C 3 .   ? 4.767   -21.444 -8.613  1.00 93.00 1   C 1 
HETATM 3103 C  C5  . NAG C 3 .   ? 5.535   -21.576 -7.310  1.00 93.18 1   C 1 
HETATM 3104 C  C6  . NAG C 3 .   ? 7.025   -21.775 -7.508  1.00 89.89 1   C 1 
HETATM 3105 C  C7  . NAG C 3 .   ? 1.173   -18.642 -6.827  1.00 93.51 1   C 1 
HETATM 3106 C  C8  . NAG C 3 .   ? -0.281  -18.647 -6.478  1.00 91.59 1   C 1 
HETATM 3107 N  N2  . NAG C 3 .   ? 1.744   -19.841 -7.005  1.00 92.64 1   C 1 
HETATM 3108 O  O3  . NAG C 3 .   ? 2.579   -20.887 -9.515  1.00 92.06 1   C 1 
HETATM 3109 O  O4  . NAG C 3 .   ? 4.872   -22.673 -9.331  1.00 92.13 1   C 1 
HETATM 3110 O  O5  . NAG C 3 .   ? 5.358   -20.383 -6.554  1.00 93.91 1   C 1 
HETATM 3111 O  O6  . NAG C 3 .   ? 7.577   -20.722 -8.264  1.00 85.61 1   C 1 
HETATM 3112 O  O7  . NAG C 3 .   ? 1.780   -17.600 -6.948  1.00 90.98 1   C 1 
HETATM 3113 C  C1  . NAG C 3 .   ? 5.472   -22.548 -10.608 1.00 89.85 2   C 1 
HETATM 3114 C  C2  . NAG C 3 .   ? 5.962   -23.915 -11.082 1.00 88.13 2   C 1 
HETATM 3115 C  C3  . NAG C 3 .   ? 6.573   -23.822 -12.464 1.00 84.17 2   C 1 
HETATM 3116 C  C4  . NAG C 3 .   ? 5.638   -23.095 -13.409 1.00 85.27 2   C 1 
HETATM 3117 C  C5  . NAG C 3 .   ? 5.140   -21.800 -12.792 1.00 84.60 2   C 1 
HETATM 3118 C  C6  . NAG C 3 .   ? 4.096   -21.115 -13.630 1.00 79.80 2   C 1 
HETATM 3119 C  C7  . NAG C 3 .   ? 6.706   -25.433 -9.308  1.00 87.39 2   C 1 
HETATM 3120 C  C8  . NAG C 3 .   ? 7.847   -25.855 -8.419  1.00 81.29 2   C 1 
HETATM 3121 N  N2  . NAG C 3 .   ? 6.966   -24.461 -10.160 1.00 86.36 2   C 1 
HETATM 3122 O  O3  . NAG C 3 .   ? 6.841   -25.107 -12.946 1.00 82.61 2   C 1 
HETATM 3123 O  O4  . NAG C 3 .   ? 6.376   -22.786 -14.592 1.00 83.03 2   C 1 
HETATM 3124 O  O5  . NAG C 3 .   ? 4.550   -22.038 -11.537 1.00 88.26 2   C 1 
HETATM 3125 O  O6  . NAG C 3 .   ? 2.968   -21.926 -13.762 1.00 76.58 2   C 1 
HETATM 3126 O  O7  . NAG C 3 .   ? 5.618   -25.962 -9.224  1.00 82.08 2   C 1 
HETATM 3127 C  C1  . MAN C 3 .   ? 5.989   -23.457 -15.706 1.00 81.02 3   C 1 
HETATM 3128 C  C2  . MAN C 3 .   ? 6.413   -22.645 -16.922 1.00 76.15 3   C 1 
HETATM 3129 C  C3  . MAN C 3 .   ? 5.782   -23.274 -18.129 1.00 69.66 3   C 1 
HETATM 3130 C  C4  . MAN C 3 .   ? 6.234   -24.709 -18.247 1.00 67.88 3   C 1 
HETATM 3131 C  C5  . MAN C 3 .   ? 5.938   -25.461 -16.960 1.00 69.42 3   C 1 
HETATM 3132 C  C6  . MAN C 3 .   ? 6.567   -26.837 -16.958 1.00 62.78 3   C 1 
HETATM 3133 O  O2  . MAN C 3 .   ? 7.833   -22.649 -17.155 1.00 73.71 3   C 1 
HETATM 3134 O  O3  . MAN C 3 .   ? 6.125   -22.563 -19.289 1.00 66.54 3   C 1 
HETATM 3135 O  O4  . MAN C 3 .   ? 5.555   -25.337 -19.301 1.00 63.13 3   C 1 
HETATM 3136 O  O5  . MAN C 3 .   ? 6.492   -24.772 -15.840 1.00 76.11 3   C 1 
HETATM 3137 O  O6  . MAN C 3 .   ? 6.158   -27.528 -15.805 1.00 58.45 3   C 1 
HETATM 3138 C  C1  . MAN C 3 .   ? 8.753   -21.907 -16.363 1.00 69.66 4   C 1 
HETATM 3139 C  C2  . MAN C 3 .   ? 9.854   -21.235 -17.204 1.00 65.29 4   C 1 
HETATM 3140 C  C3  . MAN C 3 .   ? 10.618  -22.323 -17.959 1.00 59.61 4   C 1 
HETATM 3141 C  C4  . MAN C 3 .   ? 11.240  -23.280 -16.959 1.00 58.11 4   C 1 
HETATM 3142 C  C5  . MAN C 3 .   ? 10.146  -23.847 -16.064 1.00 61.76 4   C 1 
HETATM 3143 C  C6  . MAN C 3 .   ? 10.742  -24.659 -14.965 1.00 53.35 4   C 1 
HETATM 3144 O  O2  . MAN C 3 .   ? 10.805  -20.604 -16.392 1.00 62.60 4   C 1 
HETATM 3145 O  O3  . MAN C 3 .   ? 11.649  -21.715 -18.746 1.00 54.08 4   C 1 
HETATM 3146 O  O4  . MAN C 3 .   ? 11.868  -24.351 -17.653 1.00 47.58 4   C 1 
HETATM 3147 O  O5  . MAN C 3 .   ? 9.387   -22.779 -15.457 1.00 65.93 4   C 1 
HETATM 3148 O  O6  . MAN C 3 .   ? 9.707   -25.327 -14.277 1.00 49.50 4   C 1 
HETATM 3149 C  C1  . MAN C 3 .   ? 10.716  -19.184 -16.455 1.00 63.86 5   C 1 
HETATM 3150 C  C2  . MAN C 3 .   ? 12.131  -18.616 -16.602 1.00 59.39 5   C 1 
HETATM 3151 C  C3  . MAN C 3 .   ? 12.976  -18.989 -15.380 1.00 62.25 5   C 1 
HETATM 3152 C  C4  . MAN C 3 .   ? 12.273  -18.553 -14.096 1.00 58.77 5   C 1 
HETATM 3153 C  C5  . MAN C 3 .   ? 10.852  -19.100 -14.060 1.00 65.88 5   C 1 
HETATM 3154 C  C6  . MAN C 3 .   ? 10.088  -18.570 -12.863 1.00 56.93 5   C 1 
HETATM 3155 O  O2  . MAN C 3 .   ? 12.108  -17.196 -16.697 1.00 53.99 5   C 1 
HETATM 3156 O  O3  . MAN C 3 .   ? 14.257  -18.378 -15.438 1.00 53.92 5   C 1 
HETATM 3157 O  O4  . MAN C 3 .   ? 13.004  -19.027 -12.983 1.00 55.17 5   C 1 
HETATM 3158 O  O5  . MAN C 3 .   ? 10.140  -18.727 -15.250 1.00 62.34 5   C 1 
HETATM 3159 O  O6  . MAN C 3 .   ? 8.813   -19.199 -12.828 1.00 53.77 5   C 1 
HETATM 3160 C  C1  . MAN C 3 .   ? 10.024  -26.662 -13.879 1.00 43.12 6   C 1 
HETATM 3161 C  C2  . MAN C 3 .   ? 9.792   -26.663 -12.348 1.00 50.65 6   C 1 
HETATM 3162 C  C3  . MAN C 3 .   ? 11.000  -26.045 -11.665 1.00 51.51 6   C 1 
HETATM 3163 C  C4  . MAN C 3 .   ? 12.274  -26.784 -12.067 1.00 45.72 6   C 1 
HETATM 3164 C  C5  . MAN C 3 .   ? 12.405  -26.771 -13.578 1.00 37.64 6   C 1 
HETATM 3165 C  C6  . MAN C 3 .   ? 13.572  -27.610 -14.039 1.00 18.23 6   C 1 
HETATM 3166 O  O2  . MAN C 3 .   ? 9.698   -27.977 -11.860 1.00 42.85 6   C 1 
HETATM 3167 O  O3  . MAN C 3 .   ? 10.832  -26.110 -10.257 1.00 50.56 6   C 1 
HETATM 3168 O  O4  . MAN C 3 .   ? 13.393  -26.149 -11.483 1.00 40.24 6   C 1 
HETATM 3169 O  O5  . MAN C 3 .   ? 11.247  -27.327 -14.183 1.00 45.42 6   C 1 
HETATM 3170 O  O6  . MAN C 3 .   ? 13.367  -28.951 -13.584 1.00 10.53 6   C 1 
HETATM 3171 C  C1  . MAN C 3 .   ? 8.359   -28.540 -11.958 1.00 32.70 7   C 1 
HETATM 3172 C  C2  . MAN C 3 .   ? 8.140   -29.349 -10.670 1.00 35.20 7   C 1 
HETATM 3173 C  C3  . MAN C 3 .   ? 9.117   -30.531 -10.630 1.00 25.28 7   C 1 
HETATM 3174 C  C4  . MAN C 3 .   ? 9.036   -31.332 -11.921 1.00 20.22 7   C 1 
HETATM 3175 C  C5  . MAN C 3 .   ? 9.232   -30.417 -13.117 1.00 24.34 7   C 1 
HETATM 3176 C  C6  . MAN C 3 .   ? 9.082   -31.134 -14.438 1.00 12.26 7   C 1 
HETATM 3177 O  O2  . MAN C 3 .   ? 6.810   -29.859 -10.634 1.00 30.74 7   C 1 
HETATM 3178 O  O3  . MAN C 3 .   ? 8.844   -31.365 -9.519  1.00 18.80 7   C 1 
HETATM 3179 O  O4  . MAN C 3 .   ? 10.020  -32.342 -11.908 1.00 13.40 7   C 1 
HETATM 3180 O  O5  . MAN C 3 .   ? 8.270   -29.358 -13.103 1.00 38.87 7   C 1 
HETATM 3181 O  O6  . MAN C 3 .   ? 7.747   -31.252 -14.808 1.00 11.16 7   C 1 
HETATM 3182 C  C1  . MAN C 3 .   ? 14.421  -29.833 -14.021 1.00 6.05  8   C 1 
HETATM 3183 C  C2  . MAN C 3 .   ? 13.898  -31.252 -13.752 1.00 5.39  8   C 1 
HETATM 3184 C  C3  . MAN C 3 .   ? 13.775  -31.483 -12.243 1.00 5.50  8   C 1 
HETATM 3185 C  C4  . MAN C 3 .   ? 15.062  -31.134 -11.523 1.00 5.17  8   C 1 
HETATM 3186 C  C5  . MAN C 3 .   ? 15.508  -29.724 -11.892 1.00 7.39  8   C 1 
HETATM 3187 C  C6  . MAN C 3 .   ? 16.844  -29.367 -11.273 1.00 4.97  8   C 1 
HETATM 3188 O  O2  . MAN C 3 .   ? 14.806  -32.226 -14.280 1.00 5.98  8   C 1 
HETATM 3189 O  O3  . MAN C 3 .   ? 13.400  -32.824 -11.972 1.00 6.40  8   C 1 
HETATM 3190 O  O4  . MAN C 3 .   ? 14.888  -31.221 -10.120 1.00 6.63  8   C 1 
HETATM 3191 O  O5  . MAN C 3 .   ? 15.616  -29.603 -13.311 1.00 9.00  8   C 1 
HETATM 3192 O  O6  . MAN C 3 .   ? 17.182  -28.027 -11.597 1.00 6.12  8   C 1 
HETATM 3193 C  C1  . NAG D 4 .   ? -17.303 9.361   -11.932 1.00 85.37 1   D 1 
HETATM 3194 C  C2  . NAG D 4 .   ? -18.196 8.419   -12.687 1.00 83.73 1   D 1 
HETATM 3195 C  C3  . NAG D 4 .   ? -18.675 9.028   -13.973 1.00 78.65 1   D 1 
HETATM 3196 C  C4  . NAG D 4 .   ? -19.243 10.423  -13.746 1.00 79.31 1   D 1 
HETATM 3197 C  C5  . NAG D 4 .   ? -18.216 11.267  -13.002 1.00 80.83 1   D 1 
HETATM 3198 C  C6  . NAG D 4 .   ? -18.717 12.673  -12.697 1.00 74.24 1   D 1 
HETATM 3199 C  C7  . NAG D 4 .   ? -17.813 6.027   -12.400 1.00 75.94 1   D 1 
HETATM 3200 C  C8  . NAG D 4 .   ? -17.052 4.824   -12.868 1.00 66.46 1   D 1 
HETATM 3201 N  N2  . NAG D 4 .   ? -17.531 7.168   -12.992 1.00 78.12 1   D 1 
HETATM 3202 O  O3  . NAG D 4 .   ? -19.679 8.204   -14.535 1.00 74.28 1   D 1 
HETATM 3203 O  O4  . NAG D 4 .   ? -19.549 11.019  -14.998 1.00 78.78 1   D 1 
HETATM 3204 O  O5  . NAG D 4 .   ? -17.894 10.624  -11.774 1.00 81.02 1   D 1 
HETATM 3205 O  O6  . NAG D 4 .   ? -19.880 12.617  -11.911 1.00 68.67 1   D 1 
HETATM 3206 O  O7  . NAG D 4 .   ? -18.654 5.933   -11.524 1.00 69.21 1   D 1 
HETATM 3207 C  C1  . NAG D 4 .   ? -20.947 11.363  -15.124 1.00 68.48 2   D 1 
HETATM 3208 C  C2  . NAG D 4 .   ? -21.130 12.382  -16.231 1.00 53.42 2   D 1 
HETATM 3209 C  C3  . NAG D 4 .   ? -22.601 12.684  -16.432 1.00 46.62 2   D 1 
HETATM 3210 C  C4  . NAG D 4 .   ? -23.389 11.411  -16.596 1.00 37.05 2   D 1 
HETATM 3211 C  C5  . NAG D 4 .   ? -23.067 10.470  -15.454 1.00 55.29 2   D 1 
HETATM 3212 C  C6  . NAG D 4 .   ? -23.749 9.148   -15.574 1.00 43.86 2   D 1 
HETATM 3213 C  C7  . NAG D 4 .   ? -19.273 13.965  -16.465 1.00 59.63 2   D 1 
HETATM 3214 C  C8  . NAG D 4 .   ? -18.644 15.230  -15.966 1.00 47.83 2   D 1 
HETATM 3215 N  N2  . NAG D 4 .   ? -20.415 13.616  -15.903 1.00 59.40 2   D 1 
HETATM 3216 O  O3  . NAG D 4 .   ? -22.761 13.503  -17.567 1.00 40.93 2   D 1 
HETATM 3217 O  O4  . NAG D 4 .   ? -24.770 11.733  -16.541 1.00 37.54 2   D 1 
HETATM 3218 O  O5  . NAG D 4 .   ? -21.690 10.215  -15.415 1.00 58.41 2   D 1 
HETATM 3219 O  O6  . NAG D 4 .   ? -23.328 8.484   -16.736 1.00 34.02 2   D 1 
HETATM 3220 O  O7  . NAG D 4 .   ? -18.739 13.299  -17.323 1.00 52.90 2   D 1 
HETATM 3221 C  C1  . MAN D 4 .   ? -25.468 11.326  -17.605 1.00 8.51  3   D 1 
HETATM 3222 C  C2  . MAN D 4 .   ? -26.921 11.178  -17.194 1.00 7.21  3   D 1 
HETATM 3223 C  C3  . MAN D 4 .   ? -27.650 10.582  -18.370 1.00 3.55  3   D 1 
HETATM 3224 C  C4  . MAN D 4 .   ? -27.467 11.452  -19.584 1.00 3.82  3   D 1 
HETATM 3225 C  C5  . MAN D 4 .   ? -26.011 11.672  -19.890 1.00 4.64  3   D 1 
HETATM 3226 C  C6  . MAN D 4 .   ? -25.788 12.700  -20.970 1.00 4.05  3   D 1 
HETATM 3227 O  O2  . MAN D 4 .   ? -27.563 12.415  -16.899 1.00 7.00  3   D 1 
HETATM 3228 O  O3  . MAN D 4 .   ? -29.010 10.449  -18.046 1.00 4.16  3   D 1 
HETATM 3229 O  O4  . MAN D 4 .   ? -28.063 10.834  -20.703 1.00 5.64  3   D 1 
HETATM 3230 O  O5  . MAN D 4 .   ? -25.371 12.185  -18.722 1.00 8.84  3   D 1 
HETATM 3231 O  O6  . MAN D 4 .   ? -24.410 12.833  -21.221 1.00 5.77  3   D 1 
HETATM 3232 C  C1  . MAN D 4 .   ? -27.238 13.186  -15.749 1.00 5.02  4   D 1 
HETATM 3233 C  C2  . MAN D 4 .   ? -28.486 13.928  -15.239 1.00 3.13  4   D 1 
HETATM 3234 C  C3  . MAN D 4 .   ? -28.945 14.927  -16.301 1.00 2.91  4   D 1 
HETATM 3235 C  C4  . MAN D 4 .   ? -27.816 15.850  -16.675 1.00 4.09  4   D 1 
HETATM 3236 C  C5  . MAN D 4 .   ? -26.679 14.980  -17.196 1.00 4.75  4   D 1 
HETATM 3237 C  C6  . MAN D 4 .   ? -25.565 15.797  -17.737 1.00 4.66  4   D 1 
HETATM 3238 O  O2  . MAN D 4 .   ? -28.198 14.670  -14.095 1.00 5.71  4   D 1 
HETATM 3239 O  O3  . MAN D 4 .   ? -30.031 15.686  -15.777 1.00 3.27  4   D 1 
HETATM 3240 O  O4  . MAN D 4 .   ? -28.245 16.742  -17.673 1.00 3.82  4   D 1 
HETATM 3241 O  O5  . MAN D 4 .   ? -26.267 14.123  -16.119 1.00 5.56  4   D 1 
HETATM 3242 O  O6  . MAN D 4 .   ? -24.732 16.278  -16.693 1.00 5.97  4   D 1 
HETATM 3243 C  C1  . MAN D 4 .   ? -28.708 14.057  -12.940 1.00 4.06  5   D 1 
HETATM 3244 C  C2  . MAN D 4 .   ? -29.567 15.090  -12.215 1.00 3.04  5   D 1 
HETATM 3245 C  C3  . MAN D 4 .   ? -28.683 16.269  -11.814 1.00 2.97  5   D 1 
HETATM 3246 C  C4  . MAN D 4 .   ? -27.484 15.796  -11.012 1.00 6.85  5   D 1 
HETATM 3247 C  C5  . MAN D 4 .   ? -26.741 14.728  -11.789 1.00 9.61  5   D 1 
HETATM 3248 C  C6  . MAN D 4 .   ? -25.612 14.127  -11.004 1.00 8.87  5   D 1 
HETATM 3249 O  O2  . MAN D 4 .   ? -30.129 14.521  -11.031 1.00 3.77  5   D 1 
HETATM 3250 O  O3  . MAN D 4 .   ? -29.429 17.207  -11.046 1.00 3.15  5   D 1 
HETATM 3251 O  O4  . MAN D 4 .   ? -26.625 16.889  -10.767 1.00 6.43  5   D 1 
HETATM 3252 O  O5  . MAN D 4 .   ? -27.635 13.663  -12.146 1.00 6.26  5   D 1 
HETATM 3253 O  O6  . MAN D 4 .   ? -24.958 13.167  -11.818 1.00 6.34  5   D 1 
HETATM 3254 C  C1  . MAN D 4 .   ? -23.821 17.136  -17.378 1.00 6.65  6   D 1 
HETATM 3255 C  C2  . MAN D 4 .   ? -22.511 17.227  -16.585 1.00 11.78 6   D 1 
HETATM 3256 C  C3  . MAN D 4 .   ? -22.815 17.849  -15.222 1.00 9.78  6   D 1 
HETATM 3257 C  C4  . MAN D 4 .   ? -23.477 19.203  -15.380 1.00 7.74  6   D 1 
HETATM 3258 C  C5  . MAN D 4 .   ? -24.723 19.046  -16.255 1.00 6.02  6   D 1 
HETATM 3259 C  C6  . MAN D 4 .   ? -25.318 20.384  -16.584 1.00 3.73  6   D 1 
HETATM 3260 O  O2  . MAN D 4 .   ? -21.588 18.075  -17.212 1.00 12.56 6   D 1 
HETATM 3261 O  O3  . MAN D 4 .   ? -21.608 17.993  -14.500 1.00 8.25  6   D 1 
HETATM 3262 O  O4  . MAN D 4 .   ? -23.840 19.713  -14.117 1.00 5.39  6   D 1 
HETATM 3263 O  O5  . MAN D 4 .   ? -24.377 18.435  -17.494 1.00 10.06 6   D 1 
HETATM 3264 O  O6  . MAN D 4 .   ? -24.340 21.127  -17.301 1.00 3.84  6   D 1 
HETATM 3265 C  C1  . MAN D 4 .   ? -20.787 17.397  -18.227 1.00 6.80  7   D 1 
HETATM 3266 C  C2  . MAN D 4 .   ? -19.418 18.088  -18.189 1.00 6.33  7   D 1 
HETATM 3267 C  C3  . MAN D 4 .   ? -19.568 19.537  -18.647 1.00 3.91  7   D 1 
HETATM 3268 C  C4  . MAN D 4 .   ? -20.264 19.606  -20.002 1.00 3.92  7   D 1 
HETATM 3269 C  C5  . MAN D 4 .   ? -21.569 18.829  -19.963 1.00 4.74  7   D 1 
HETATM 3270 C  C6  . MAN D 4 .   ? -22.199 18.757  -21.339 1.00 2.53  7   D 1 
HETATM 3271 O  O2  . MAN D 4 .   ? -18.523 17.425  -19.070 1.00 7.36  7   D 1 
HETATM 3272 O  O3  . MAN D 4 .   ? -18.310 20.162  -18.718 1.00 4.09  7   D 1 
HETATM 3273 O  O4  . MAN D 4 .   ? -20.517 20.950  -20.336 1.00 3.53  7   D 1 
HETATM 3274 O  O5  . MAN D 4 .   ? -21.362 17.496  -19.518 1.00 7.40  7   D 1 
HETATM 3275 O  O6  . MAN D 4 .   ? -23.373 17.988  -21.277 1.00 2.81  7   D 1 
HETATM 3276 C  C1  . MAN D 4 .   ? -24.860 22.374  -17.789 1.00 2.69  8   D 1 
HETATM 3277 C  C2  . MAN D 4 .   ? -23.828 22.881  -18.783 1.00 2.17  8   D 1 
HETATM 3278 C  C3  . MAN D 4 .   ? -22.519 23.219  -18.067 1.00 1.74  8   D 1 
HETATM 3279 C  C4  . MAN D 4 .   ? -22.760 24.138  -16.881 1.00 2.32  8   D 1 
HETATM 3280 C  C5  . MAN D 4 .   ? -23.837 23.554  -15.986 1.00 2.51  8   D 1 
HETATM 3281 C  C6  . MAN D 4 .   ? -24.187 24.495  -14.853 1.00 2.10  8   D 1 
HETATM 3282 O  O2  . MAN D 4 .   ? -24.301 24.074  -19.425 1.00 2.88  8   D 1 
HETATM 3283 O  O3  . MAN D 4 .   ? -21.596 23.799  -18.958 1.00 2.11  8   D 1 
HETATM 3284 O  O4  . MAN D 4 .   ? -21.580 24.319  -16.159 1.00 2.45  8   D 1 
HETATM 3285 O  O5  . MAN D 4 .   ? -25.027 23.300  -16.729 1.00 3.14  8   D 1 
HETATM 3286 O  O6  . MAN D 4 .   ? -25.185 23.906  -14.036 1.00 2.05  8   D 1 
#
