# Supplementary material for: Theoretical Study of Sphingomyelinases from Entamoeba histolytica and Trichomonas vaginalis Sheds Light on the Evolution of Enzymes Needed for Survival and Colonization
Source: Pathogens. 2025 Jan 5;14(1):32. doi: 10.3390/pathogens14010032 (PMC11768322; doi:10.3390/pathogens14010032)
Supplement: Supplementary file 1 [file pathogens-14-00032-s001.zip › Supplementary structural Files/CIF files aSMase6/aSmase6 no signal peptide no c terminal/aSmase6 no signal peptide no c terminal glycosilated Zn/fold_smasa6nosignoctermglyzn_model_3.cif]

# By using this file you agree to the legally binding terms of use found at alphafoldserver.com/output-terms
data_7b0ef35ff7c8663a
#
_entry.id 7b0ef35ff7c8663a
#
loop_
_atom_type.symbol
C  
N  
O  
S  
ZN 
#
loop_
_audit_author.name
_audit_author.pdbx_ordinal
"Google DeepMind" 1 
"Isomorphic Labs" 2 
#
_audit_conform.dict_location https://raw.githubusercontent.com/ihmwg/ModelCIF/master/dist/mmcif_ma.dic
_audit_conform.dict_name     mmcif_ma.dic
_audit_conform.dict_version  1.4.5
#
loop_
_chem_comp.formula
_chem_comp.formula_weight
_chem_comp.id
_chem_comp.mon_nstd_flag
_chem_comp.name
_chem_comp.pdbx_smiles
_chem_comp.pdbx_synonyms
_chem_comp.type
"C3 H7 N O2"    89.093  ALA y ALANINE                                  C[C@H](N)C(O)=O                                  ?                                     "L-PEPTIDE LINKING"           
"C6 H15 N4 O2"  175.209 ARG y ARGININE                                 N[C@@H](CCCNC(N)=[NH2+])C(O)=O                   ?                                     "L-PEPTIDE LINKING"           
"C4 H8 N2 O3"   132.118 ASN y ASPARAGINE                               N[C@@H](CC(N)=O)C(O)=O                           ?                                     "L-PEPTIDE LINKING"           
"C4 H7 N O4"    133.103 ASP y "ASPARTIC ACID"                          N[C@@H](CC(O)=O)C(O)=O                           ?                                     "L-PEPTIDE LINKING"           
"C3 H7 N O2 S"  121.158 CYS y CYSTEINE                                 N[C@@H](CS)C(O)=O                                ?                                     "L-PEPTIDE LINKING"           
"C5 H10 N2 O3"  146.144 GLN y GLUTAMINE                                N[C@@H](CCC(N)=O)C(O)=O                          ?                                     "L-PEPTIDE LINKING"           
"C5 H9 N O4"    147.129 GLU y "GLUTAMIC ACID"                          N[C@@H](CCC(O)=O)C(O)=O                          ?                                     "L-PEPTIDE LINKING"           
"C2 H5 N O2"    75.067  GLY y GLYCINE                                  NCC(O)=O                                         ?                                     "PEPTIDE LINKING"             
"C6 H10 N3 O2"  156.162 HIS y HISTIDINE                                N[C@@H](Cc1c[nH]c[nH+]1)C(O)=O                   ?                                     "L-PEPTIDE LINKING"           
"C6 H13 N O2"   131.173 ILE y ISOLEUCINE                               CC[C@H](C)[C@H](N)C(O)=O                         ?                                     "L-PEPTIDE LINKING"           
"C6 H13 N O2"   131.173 LEU y LEUCINE                                  CC(C)C[C@H](N)C(O)=O                             ?                                     "L-PEPTIDE LINKING"           
"C6 H15 N2 O2"  147.195 LYS y LYSINE                                   N[C@@H](CCCC[NH3+])C(O)=O                        ?                                     "L-PEPTIDE LINKING"           
"C6 H12 O6"     180.156 MAN y alpha-D-mannopyranose                    OC[C@H]1O[C@H](O)[C@@H](O)[C@@H](O)[C@@H]1O      "alpha-D-mannose; D-mannose; mannose" "D-saccharide, alpha linking" 
"C5 H11 N O2 S" 149.211 MET y METHIONINE                               CSCC[C@H](N)C(O)=O                               ?                                     "L-PEPTIDE LINKING"           
"C8 H15 N O6"   221.208 NAG y 2-acetamido-2-deoxy-beta-D-glucopyranose CC(=O)N[C@H]1[C@H](O)O[C@H](CO)[C@@H](O)[C@@H]1O 
;N-acetyl-beta-D-glucosamine; 2-acetamido-2-deoxy-beta-D-glucose; 2-acetamido-2-deoxy-D-glucose;
2-acetamido-2-deoxy-glucose; N-ACETYL-D-GLUCOSAMINE
;
"D-saccharide, beta linking"  
"C9 H11 N O2"   165.189 PHE y PHENYLALANINE                            N[C@@H](Cc1ccccc1)C(O)=O                         ?                                     "L-PEPTIDE LINKING"           
"C5 H9 N O2"    115.130 PRO y PROLINE                                  OC(=O)[C@@H]1CCCN1                               ?                                     "L-PEPTIDE LINKING"           
"C3 H7 N O3"    105.093 SER y SERINE                                   N[C@@H](CO)C(O)=O                                ?                                     "L-PEPTIDE LINKING"           
"C4 H9 N O3"    119.119 THR y THREONINE                                C[C@@H](O)[C@H](N)C(O)=O                         ?                                     "L-PEPTIDE LINKING"           
"C11 H12 N2 O2" 204.225 TRP y TRYPTOPHAN                               N[C@@H](Cc1c[nH]c2ccccc12)C(O)=O                 ?                                     "L-PEPTIDE LINKING"           
"C9 H11 N O3"   181.189 TYR y TYROSINE                                 N[C@@H](Cc1ccc(O)cc1)C(O)=O                      ?                                     "L-PEPTIDE LINKING"           
"C5 H11 N O2"   117.146 VAL y VALINE                                   CC(C)[C@H](N)C(O)=O                              ?                                     "L-PEPTIDE LINKING"           
Zn              65.409  ZN  . "ZINC ION"                               "[Zn++]"                                         ?                                     NON-POLYMER                   
#
_citation.book_publisher          ?
_citation.country                 UK
_citation.id                      primary
_citation.journal_full            Nature
_citation.journal_id_ASTM         NATUAS
_citation.journal_id_CSD          0006
_citation.journal_id_ISSN         0028-0836
_citation.journal_volume          ?
_citation.page_first              ?
_citation.page_last               ?
_citation.pdbx_database_id_DOI    ?
_citation.pdbx_database_id_PubMed ?
_citation.title                   "Accurate structure prediction of biomolecular interactions with AlphaFold 3"
_citation.year                    2024
#
loop_
_citation_author.citation_id
_citation_author.name
_citation_author.ordinal
primary "Google DeepMind" 1 
primary "Isomorphic Labs" 2 
#
loop_
_entity.id
_entity.pdbx_description
_entity.type
1 . polymer     
2 . non-polymer 
3 . branched    
4 . branched    
#
_entity_poly.entity_id      1
_entity_poly.pdbx_strand_id A
_entity_poly.type           polypeptide(L)
#
loop_
_entity_poly_seq.entity_id
_entity_poly_seq.hetero
_entity_poly_seq.mon_id
_entity_poly_seq.num
1 n PHE 1   
1 n GLU 2   
1 n MET 3   
1 n TRP 4   
1 n GLN 5   
1 n LEU 6   
1 n THR 7   
1 n ASP 8   
1 n ILE 9   
1 n HIS 10  
1 n LEU 11  
1 n ASP 12  
1 n PRO 13  
1 n MET 14  
1 n TYR 15  
1 n THR 16  
1 n VAL 17  
1 n GLY 18  
1 n SER 19  
1 n ASP 20  
1 n PRO 21  
1 n LEU 22  
1 n LYS 23  
1 n LEU 24  
1 n CYS 25  
1 n ARG 26  
1 n GLU 27  
1 n GLY 28  
1 n LYS 29  
1 n GLY 30  
1 n ASN 31  
1 n ALA 32  
1 n GLY 33  
1 n LYS 34  
1 n TYR 35  
1 n GLY 36  
1 n ASP 37  
1 n TYR 38  
1 n SER 39  
1 n CYS 40  
1 n ASP 41  
1 n ALA 42  
1 n ASN 43  
1 n MET 44  
1 n ALA 45  
1 n LEU 46  
1 n LEU 47  
1 n ASP 48  
1 n SER 49  
1 n LEU 50  
1 n VAL 51  
1 n LYS 52  
1 n PHE 53  
1 n ILE 54  
1 n LYS 55  
1 n ARG 56  
1 n ASN 57  
1 n THR 58  
1 n ASP 59  
1 n VAL 60  
1 n ASN 61  
1 n GLY 62  
1 n LYS 63  
1 n VAL 64  
1 n MET 65  
1 n VAL 66  
1 n TYR 67  
1 n ASN 68  
1 n GLY 69  
1 n ASP 70  
1 n ILE 71  
1 n VAL 72  
1 n SER 73  
1 n ARG 74  
1 n ALA 75  
1 n ILE 76  
1 n PRO 77  
1 n LYS 78  
1 n TYR 79  
1 n ASN 80  
1 n LEU 81  
1 n ASP 82  
1 n TYR 83  
1 n VAL 84  
1 n LYS 85  
1 n GLN 86  
1 n SER 87  
1 n ILE 88  
1 n VAL 89  
1 n ASN 90  
1 n ALA 91  
1 n THR 92  
1 n ALA 93  
1 n LEU 94  
1 n LEU 95  
1 n LYS 96  
1 n LYS 97  
1 n PHE 98  
1 n GLU 99  
1 n ASP 100 
1 n PHE 101 
1 n PHE 102 
1 n ILE 103 
1 n ILE 104 
1 n PRO 105 
1 n MET 106 
1 n LEU 107 
1 n GLY 108 
1 n ASN 109 
1 n HIS 110 
1 n ASP 111 
1 n VAL 112 
1 n TYR 113 
1 n PRO 114 
1 n ALA 115 
1 n ASN 116 
1 n GLN 117 
1 n MET 118 
1 n ALA 119 
1 n ILE 120 
1 n ASN 121 
1 n SER 122 
1 n GLN 123 
1 n TRP 124 
1 n ILE 125 
1 n PHE 126 
1 n GLN 127 
1 n PHE 128 
1 n ALA 129 
1 n ALA 130 
1 n GLU 131 
1 n GLN 132 
1 n PHE 133 
1 n ALA 134 
1 n PRO 135 
1 n PHE 136 
1 n LEU 137 
1 n SER 138 
1 n GLN 139 
1 n ASN 140 
1 n ALA 141 
1 n ILE 142 
1 n GLU 143 
1 n SER 144 
1 n PHE 145 
1 n LYS 146 
1 n HIS 147 
1 n GLY 148 
1 n GLY 149 
1 n TYR 150 
1 n TYR 151 
1 n THR 152 
1 n MET 153 
1 n PRO 154 
1 n PHE 155 
1 n PRO 156 
1 n ALA 157 
1 n HIS 158 
1 n LEU 159 
1 n GLY 160 
1 n ILE 161 
1 n LYS 162 
1 n VAL 163 
1 n PRO 164 
1 n LEU 165 
1 n ASN 166 
1 n ALA 167 
1 n VAL 168 
1 n VAL 169 
1 n LEU 170 
1 n ASN 171 
1 n THR 172 
1 n VAL 173 
1 n LEU 174 
1 n TYR 175 
1 n TYR 176 
1 n ASN 177 
1 n TYR 178 
1 n ASN 179 
1 n LYS 180 
1 n GLN 181 
1 n THR 182 
1 n MET 183 
1 n ASP 184 
1 n SER 185 
1 n THR 186 
1 n ASP 187 
1 n PRO 188 
1 n LEU 189 
1 n GLY 190 
1 n GLN 191 
1 n PHE 192 
1 n GLU 193 
1 n TRP 194 
1 n PHE 195 
1 n LYS 196 
1 n THR 197 
1 n VAL 198 
1 n MET 199 
1 n ASP 200 
1 n GLY 201 
1 n TYR 202 
1 n ARG 203 
1 n LYS 204 
1 n THR 205 
1 n GLY 206 
1 n GLN 207 
1 n ARG 208 
1 n ALA 209 
1 n ILE 210 
1 n VAL 211 
1 n SER 212 
1 n MET 213 
1 n HIS 214 
1 n ILE 215 
1 n CYS 216 
1 n PRO 217 
1 n GLY 218 
1 n VAL 219 
1 n ALA 220 
1 n GLU 221 
1 n ARG 222 
1 n PHE 223 
1 n ASN 224 
1 n TYR 225 
1 n SER 226 
1 n ASP 227 
1 n GLN 228 
1 n LEU 229 
1 n TYR 230 
1 n PRO 231 
1 n GLN 232 
1 n TYR 233 
1 n ASN 234 
1 n ASP 235 
1 n ARG 236 
1 n LEU 237 
1 n VAL 238 
1 n ASP 239 
1 n SER 240 
1 n LEU 241 
1 n ALA 242 
1 n GLU 243 
1 n TYR 244 
1 n ASN 245 
1 n ASP 246 
1 n VAL 247 
1 n ILE 248 
1 n LEU 249 
1 n GLY 250 
1 n VAL 251 
1 n LEU 252 
1 n CYS 253 
1 n GLY 254 
1 n HIS 255 
1 n LEU 256 
1 n HIS 257 
1 n THR 258 
1 n ASP 259 
1 n THR 260 
1 n PHE 261 
1 n ARG 262 
1 n ILE 263 
1 n LEU 264 
1 n SER 265 
1 n LYS 266 
1 n GLY 267 
1 n ASN 268 
1 n LYS 269 
1 n LYS 270 
1 n VAL 271 
1 n MET 272 
1 n ALA 273 
1 n PHE 274 
1 n ILE 275 
1 n GLY 276 
1 n PRO 277 
1 n SER 278 
1 n VAL 279 
1 n ASP 280 
1 n THR 281 
1 n TRP 282 
1 n LEU 283 
1 n GLY 284 
1 n THR 285 
1 n SER 286 
1 n PRO 287 
1 n SER 288 
1 n ILE 289 
1 n ARG 290 
1 n LYS 291 
1 n TYR 292 
1 n ASP 293 
1 n VAL 294 
1 n GLY 295 
1 n ASN 296 
1 n GLY 297 
1 n GLN 298 
1 n GLY 299 
1 n TYR 300 
1 n MET 301 
1 n LYS 302 
1 n GLU 303 
1 n PHE 304 
1 n LYS 305 
1 n ASN 306 
1 n TYR 307 
1 n HIS 308 
1 n PHE 309 
1 n GLN 310 
1 n LEU 311 
1 n ARG 312 
1 n PRO 313 
1 n LYS 314 
1 n LYS 315 
1 n ASP 316 
1 n LYS 317 
1 n LEU 318 
1 n LYS 319 
1 n PRO 320 
1 n LYS 321 
1 n THR 322 
1 n THR 323 
1 n ILE 324 
1 n LYS 325 
1 n GLN 326 
1 n PRO 327 
1 n SER 328 
1 n ASP 329 
1 n GLY 330 
1 n PHE 331 
1 n ASN 332 
1 n LYS 333 
1 n TRP 334 
1 n LYS 335 
1 n PHE 336 
1 n ASN 337 
1 n TYR 338 
1 n GLY 339 
1 n SER 340 
1 n SER 341 
1 n SER 342 
1 n GLU 343 
1 n TYR 344 
1 n GLY 345 
1 n LEU 346 
1 n LYS 347 
1 n GLU 348 
1 n LEU 349 
1 n SER 350 
1 n PRO 351 
1 n LYS 352 
1 n GLU 353 
1 n PHE 354 
1 n GLU 355 
1 n ILE 356 
1 n LEU 357 
1 n ALA 358 
1 n ALA 359 
1 n ARG 360 
1 n MET 361 
1 n ASP 362 
1 n LYS 363 
1 n ASP 364 
1 n LEU 365 
1 n GLN 366 
1 n LEU 367 
1 n PHE 368 
1 n ASN 369 
1 n LYS 370 
1 n TYR 371 
1 n HIS 372 
1 n LEU 373 
1 n HIS 374 
1 n PHE 375 
1 n ARG 376 
1 n ALA 377 
1 n ASP 378 
1 n THR 379 
1 n PRO 380 
1 n GLY 381 
1 n PHE 382 
1 n THR 383 
#
_ma_data.content_type "model coordinates"
_ma_data.id           1
_ma_data.name         Model
#
_ma_model_list.data_id          1
_ma_model_list.model_group_id   1
_ma_model_list.model_group_name "AlphaFold-beta-20231127 (7a14c934-fe78-43c1-a552-7fb305b0ebd1 @ 2024-08-30 16:38:30)"
_ma_model_list.model_id         1
_ma_model_list.model_name       "Top ranked model"
_ma_model_list.model_type       "Ab initio model"
_ma_model_list.ordinal_id       1
#
loop_
_ma_protocol_step.method_type
_ma_protocol_step.ordinal_id
_ma_protocol_step.protocol_id
_ma_protocol_step.step_id
"coevolution MSA" 1 1 1 
"template search" 2 1 2 
modeling          3 1 3 
#
loop_
_ma_qa_metric.id
_ma_qa_metric.mode
_ma_qa_metric.name
_ma_qa_metric.software_group_id
_ma_qa_metric.type
1 global pLDDT 1 pLDDT 
2 local  pLDDT 1 pLDDT 
#
_ma_qa_metric_global.metric_id    1
_ma_qa_metric_global.metric_value 89.26
_ma_qa_metric_global.model_id     1
_ma_qa_metric_global.ordinal_id   1
#
_ma_software_group.group_id    1
_ma_software_group.ordinal_id  1
_ma_software_group.software_id 1
#
loop_
_ma_target_entity.data_id
_ma_target_entity.entity_id
_ma_target_entity.origin
1 1 . 
1 2 . 
1 3 . 
1 4 . 
#
loop_
_ma_target_entity_instance.asym_id
_ma_target_entity_instance.details
_ma_target_entity_instance.entity_id
A . 1 
B . 2 
C . 3 
D . 4 
#
loop_
_pdbx_branch_scheme.asym_id
_pdbx_branch_scheme.auth_asym_id
_pdbx_branch_scheme.auth_seq_num
_pdbx_branch_scheme.entity_id
_pdbx_branch_scheme.hetero
_pdbx_branch_scheme.mon_id
_pdbx_branch_scheme.num
_pdbx_branch_scheme.pdb_asym_id
_pdbx_branch_scheme.pdb_ins_code
_pdbx_branch_scheme.pdb_seq_num
C C 1 3 n NAG 1 C . 1 
C C 2 3 n NAG 2 C . 2 
C C 3 3 n MAN 3 C . 3 
C C 4 3 n MAN 4 C . 4 
C C 5 3 n MAN 5 C . 5 
C C 6 3 n MAN 6 C . 6 
C C 7 3 n MAN 7 C . 7 
C C 8 3 n MAN 8 C . 8 
D D 1 4 n NAG 1 D . 1 
D D 2 4 n NAG 2 D . 2 
D D 3 4 n MAN 3 D . 3 
D D 4 4 n MAN 4 D . 4 
D D 5 4 n MAN 5 D . 5 
D D 6 4 n MAN 6 D . 6 
D D 7 4 n MAN 7 D . 7 
D D 8 4 n MAN 8 D . 8 
#
loop_
_pdbx_data_usage.details
_pdbx_data_usage.id
_pdbx_data_usage.type
_pdbx_data_usage.url
;NON-COMMERCIAL USE ONLY, BY USING THIS FILE YOU AGREE TO THE TERMS OF USE FOUND
AT alphafoldserver.com/output-terms.
;
1 license    ? 
;THE INFORMATION IS NOT INTENDED FOR, HAS NOT BEEN VALIDATED FOR, AND IS NOT
APPROVED FOR CLINICAL USE. IT SHOULD NOT BE USED FOR CLINICAL PURPOSE OR RELIED
ON FOR MEDICAL OR OTHER PROFESSIONAL ADVICE. IT IS THEORETICAL MODELLING ONLY
AND CAUTION SHOULD BE EXERCISED IN ITS USE. IT IS PROVIDED "AS-IS" WITHOUT ANY
WARRANTY OF ANY KIND, WHETHER EXPRESSED OR IMPLIED. NO WARRANTY IS GIVEN THAT
USE OF THE INFORMATION SHALL NOT INFRINGE THE RIGHTS OF ANY THIRD PARTY.
;
2 disclaimer ? 
#
_pdbx_nonpoly_scheme.asym_id       B
_pdbx_nonpoly_scheme.auth_seq_num  1
_pdbx_nonpoly_scheme.entity_id     2
_pdbx_nonpoly_scheme.mon_id        ZN
_pdbx_nonpoly_scheme.pdb_ins_code  .
_pdbx_nonpoly_scheme.pdb_seq_num   1
_pdbx_nonpoly_scheme.pdb_strand_id B
#
loop_
_pdbx_poly_seq_scheme.asym_id
_pdbx_poly_seq_scheme.auth_seq_num
_pdbx_poly_seq_scheme.entity_id
_pdbx_poly_seq_scheme.hetero
_pdbx_poly_seq_scheme.mon_id
_pdbx_poly_seq_scheme.pdb_ins_code
_pdbx_poly_seq_scheme.pdb_seq_num
_pdbx_poly_seq_scheme.pdb_strand_id
_pdbx_poly_seq_scheme.seq_id
A 1   1 n PHE . 1   A 1   
A 2   1 n GLU . 2   A 2   
A 3   1 n MET . 3   A 3   
A 4   1 n TRP . 4   A 4   
A 5   1 n GLN . 5   A 5   
A 6   1 n LEU . 6   A 6   
A 7   1 n THR . 7   A 7   
A 8   1 n ASP . 8   A 8   
A 9   1 n ILE . 9   A 9   
A 10  1 n HIS . 10  A 10  
A 11  1 n LEU . 11  A 11  
A 12  1 n ASP . 12  A 12  
A 13  1 n PRO . 13  A 13  
A 14  1 n MET . 14  A 14  
A 15  1 n TYR . 15  A 15  
A 16  1 n THR . 16  A 16  
A 17  1 n VAL . 17  A 17  
A 18  1 n GLY . 18  A 18  
A 19  1 n SER . 19  A 19  
A 20  1 n ASP . 20  A 20  
A 21  1 n PRO . 21  A 21  
A 22  1 n LEU . 22  A 22  
A 23  1 n LYS . 23  A 23  
A 24  1 n LEU . 24  A 24  
A 25  1 n CYS . 25  A 25  
A 26  1 n ARG . 26  A 26  
A 27  1 n GLU . 27  A 27  
A 28  1 n GLY . 28  A 28  
A 29  1 n LYS . 29  A 29  
A 30  1 n GLY . 30  A 30  
A 31  1 n ASN . 31  A 31  
A 32  1 n ALA . 32  A 32  
A 33  1 n GLY . 33  A 33  
A 34  1 n LYS . 34  A 34  
A 35  1 n TYR . 35  A 35  
A 36  1 n GLY . 36  A 36  
A 37  1 n ASP . 37  A 37  
A 38  1 n TYR . 38  A 38  
A 39  1 n SER . 39  A 39  
A 40  1 n CYS . 40  A 40  
A 41  1 n ASP . 41  A 41  
A 42  1 n ALA . 42  A 42  
A 43  1 n ASN . 43  A 43  
A 44  1 n MET . 44  A 44  
A 45  1 n ALA . 45  A 45  
A 46  1 n LEU . 46  A 46  
A 47  1 n LEU . 47  A 47  
A 48  1 n ASP . 48  A 48  
A 49  1 n SER . 49  A 49  
A 50  1 n LEU . 50  A 50  
A 51  1 n VAL . 51  A 51  
A 52  1 n LYS . 52  A 52  
A 53  1 n PHE . 53  A 53  
A 54  1 n ILE . 54  A 54  
A 55  1 n LYS . 55  A 55  
A 56  1 n ARG . 56  A 56  
A 57  1 n ASN . 57  A 57  
A 58  1 n THR . 58  A 58  
A 59  1 n ASP . 59  A 59  
A 60  1 n VAL . 60  A 60  
A 61  1 n ASN . 61  A 61  
A 62  1 n GLY . 62  A 62  
A 63  1 n LYS . 63  A 63  
A 64  1 n VAL . 64  A 64  
A 65  1 n MET . 65  A 65  
A 66  1 n VAL . 66  A 66  
A 67  1 n TYR . 67  A 67  
A 68  1 n ASN . 68  A 68  
A 69  1 n GLY . 69  A 69  
A 70  1 n ASP . 70  A 70  
A 71  1 n ILE . 71  A 71  
A 72  1 n VAL . 72  A 72  
A 73  1 n SER . 73  A 73  
A 74  1 n ARG . 74  A 74  
A 75  1 n ALA . 75  A 75  
A 76  1 n ILE . 76  A 76  
A 77  1 n PRO . 77  A 77  
A 78  1 n LYS . 78  A 78  
A 79  1 n TYR . 79  A 79  
A 80  1 n ASN . 80  A 80  
A 81  1 n LEU . 81  A 81  
A 82  1 n ASP . 82  A 82  
A 83  1 n TYR . 83  A 83  
A 84  1 n VAL . 84  A 84  
A 85  1 n LYS . 85  A 85  
A 86  1 n GLN . 86  A 86  
A 87  1 n SER . 87  A 87  
A 88  1 n ILE . 88  A 88  
A 89  1 n VAL . 89  A 89  
A 90  1 n ASN . 90  A 90  
A 91  1 n ALA . 91  A 91  
A 92  1 n THR . 92  A 92  
A 93  1 n ALA . 93  A 93  
A 94  1 n LEU . 94  A 94  
A 95  1 n LEU . 95  A 95  
A 96  1 n LYS . 96  A 96  
A 97  1 n LYS . 97  A 97  
A 98  1 n PHE . 98  A 98  
A 99  1 n GLU . 99  A 99  
A 100 1 n ASP . 100 A 100 
A 101 1 n PHE . 101 A 101 
A 102 1 n PHE . 102 A 102 
A 103 1 n ILE . 103 A 103 
A 104 1 n ILE . 104 A 104 
A 105 1 n PRO . 105 A 105 
A 106 1 n MET . 106 A 106 
A 107 1 n LEU . 107 A 107 
A 108 1 n GLY . 108 A 108 
A 109 1 n ASN . 109 A 109 
A 110 1 n HIS . 110 A 110 
A 111 1 n ASP . 111 A 111 
A 112 1 n VAL . 112 A 112 
A 113 1 n TYR . 113 A 113 
A 114 1 n PRO . 114 A 114 
A 115 1 n ALA . 115 A 115 
A 116 1 n ASN . 116 A 116 
A 117 1 n GLN . 117 A 117 
A 118 1 n MET . 118 A 118 
A 119 1 n ALA . 119 A 119 
A 120 1 n ILE . 120 A 120 
A 121 1 n ASN . 121 A 121 
A 122 1 n SER . 122 A 122 
A 123 1 n GLN . 123 A 123 
A 124 1 n TRP . 124 A 124 
A 125 1 n ILE . 125 A 125 
A 126 1 n PHE . 126 A 126 
A 127 1 n GLN . 127 A 127 
A 128 1 n PHE . 128 A 128 
A 129 1 n ALA . 129 A 129 
A 130 1 n ALA . 130 A 130 
A 131 1 n GLU . 131 A 131 
A 132 1 n GLN . 132 A 132 
A 133 1 n PHE . 133 A 133 
A 134 1 n ALA . 134 A 134 
A 135 1 n PRO . 135 A 135 
A 136 1 n PHE . 136 A 136 
A 137 1 n LEU . 137 A 137 
A 138 1 n SER . 138 A 138 
A 139 1 n GLN . 139 A 139 
A 140 1 n ASN . 140 A 140 
A 141 1 n ALA . 141 A 141 
A 142 1 n ILE . 142 A 142 
A 143 1 n GLU . 143 A 143 
A 144 1 n SER . 144 A 144 
A 145 1 n PHE . 145 A 145 
A 146 1 n LYS . 146 A 146 
A 147 1 n HIS . 147 A 147 
A 148 1 n GLY . 148 A 148 
A 149 1 n GLY . 149 A 149 
A 150 1 n TYR . 150 A 150 
A 151 1 n TYR . 151 A 151 
A 152 1 n THR . 152 A 152 
A 153 1 n MET . 153 A 153 
A 154 1 n PRO . 154 A 154 
A 155 1 n PHE . 155 A 155 
A 156 1 n PRO . 156 A 156 
A 157 1 n ALA . 157 A 157 
A 158 1 n HIS . 158 A 158 
A 159 1 n LEU . 159 A 159 
A 160 1 n GLY . 160 A 160 
A 161 1 n ILE . 161 A 161 
A 162 1 n LYS . 162 A 162 
A 163 1 n VAL . 163 A 163 
A 164 1 n PRO . 164 A 164 
A 165 1 n LEU . 165 A 165 
A 166 1 n ASN . 166 A 166 
A 167 1 n ALA . 167 A 167 
A 168 1 n VAL . 168 A 168 
A 169 1 n VAL . 169 A 169 
A 170 1 n LEU . 170 A 170 
A 171 1 n ASN . 171 A 171 
A 172 1 n THR . 172 A 172 
A 173 1 n VAL . 173 A 173 
A 174 1 n LEU . 174 A 174 
A 175 1 n TYR . 175 A 175 
A 176 1 n TYR . 176 A 176 
A 177 1 n ASN . 177 A 177 
A 178 1 n TYR . 178 A 178 
A 179 1 n ASN . 179 A 179 
A 180 1 n LYS . 180 A 180 
A 181 1 n GLN . 181 A 181 
A 182 1 n THR . 182 A 182 
A 183 1 n MET . 183 A 183 
A 184 1 n ASP . 184 A 184 
A 185 1 n SER . 185 A 185 
A 186 1 n THR . 186 A 186 
A 187 1 n ASP . 187 A 187 
A 188 1 n PRO . 188 A 188 
A 189 1 n LEU . 189 A 189 
A 190 1 n GLY . 190 A 190 
A 191 1 n GLN . 191 A 191 
A 192 1 n PHE . 192 A 192 
A 193 1 n GLU . 193 A 193 
A 194 1 n TRP . 194 A 194 
A 195 1 n PHE . 195 A 195 
A 196 1 n LYS . 196 A 196 
A 197 1 n THR . 197 A 197 
A 198 1 n VAL . 198 A 198 
A 199 1 n MET . 199 A 199 
A 200 1 n ASP . 200 A 200 
A 201 1 n GLY . 201 A 201 
A 202 1 n TYR . 202 A 202 
A 203 1 n ARG . 203 A 203 
A 204 1 n LYS . 204 A 204 
A 205 1 n THR . 205 A 205 
A 206 1 n GLY . 206 A 206 
A 207 1 n GLN . 207 A 207 
A 208 1 n ARG . 208 A 208 
A 209 1 n ALA . 209 A 209 
A 210 1 n ILE . 210 A 210 
A 211 1 n VAL . 211 A 211 
A 212 1 n SER . 212 A 212 
A 213 1 n MET . 213 A 213 
A 214 1 n HIS . 214 A 214 
A 215 1 n ILE . 215 A 215 
A 216 1 n CYS . 216 A 216 
A 217 1 n PRO . 217 A 217 
A 218 1 n GLY . 218 A 218 
A 219 1 n VAL . 219 A 219 
A 220 1 n ALA . 220 A 220 
A 221 1 n GLU . 221 A 221 
A 222 1 n ARG . 222 A 222 
A 223 1 n PHE . 223 A 223 
A 224 1 n ASN . 224 A 224 
A 225 1 n TYR . 225 A 225 
A 226 1 n SER . 226 A 226 
A 227 1 n ASP . 227 A 227 
A 228 1 n GLN . 228 A 228 
A 229 1 n LEU . 229 A 229 
A 230 1 n TYR . 230 A 230 
A 231 1 n PRO . 231 A 231 
A 232 1 n GLN . 232 A 232 
A 233 1 n TYR . 233 A 233 
A 234 1 n ASN . 234 A 234 
A 235 1 n ASP . 235 A 235 
A 236 1 n ARG . 236 A 236 
A 237 1 n LEU . 237 A 237 
A 238 1 n VAL . 238 A 238 
A 239 1 n ASP . 239 A 239 
A 240 1 n SER . 240 A 240 
A 241 1 n LEU . 241 A 241 
A 242 1 n ALA . 242 A 242 
A 243 1 n GLU . 243 A 243 
A 244 1 n TYR . 244 A 244 
A 245 1 n ASN . 245 A 245 
A 246 1 n ASP . 246 A 246 
A 247 1 n VAL . 247 A 247 
A 248 1 n ILE . 248 A 248 
A 249 1 n LEU . 249 A 249 
A 250 1 n GLY . 250 A 250 
A 251 1 n VAL . 251 A 251 
A 252 1 n LEU . 252 A 252 
A 253 1 n CYS . 253 A 253 
A 254 1 n GLY . 254 A 254 
A 255 1 n HIS . 255 A 255 
A 256 1 n LEU . 256 A 256 
A 257 1 n HIS . 257 A 257 
A 258 1 n THR . 258 A 258 
A 259 1 n ASP . 259 A 259 
A 260 1 n THR . 260 A 260 
A 261 1 n PHE . 261 A 261 
A 262 1 n ARG . 262 A 262 
A 263 1 n ILE . 263 A 263 
A 264 1 n LEU . 264 A 264 
A 265 1 n SER . 265 A 265 
A 266 1 n LYS . 266 A 266 
A 267 1 n GLY . 267 A 267 
A 268 1 n ASN . 268 A 268 
A 269 1 n LYS . 269 A 269 
A 270 1 n LYS . 270 A 270 
A 271 1 n VAL . 271 A 271 
A 272 1 n MET . 272 A 272 
A 273 1 n ALA . 273 A 273 
A 274 1 n PHE . 274 A 274 
A 275 1 n ILE . 275 A 275 
A 276 1 n GLY . 276 A 276 
A 277 1 n PRO . 277 A 277 
A 278 1 n SER . 278 A 278 
A 279 1 n VAL . 279 A 279 
A 280 1 n ASP . 280 A 280 
A 281 1 n THR . 281 A 281 
A 282 1 n TRP . 282 A 282 
A 283 1 n LEU . 283 A 283 
A 284 1 n GLY . 284 A 284 
A 285 1 n THR . 285 A 285 
A 286 1 n SER . 286 A 286 
A 287 1 n PRO . 287 A 287 
A 288 1 n SER . 288 A 288 
A 289 1 n ILE . 289 A 289 
A 290 1 n ARG . 290 A 290 
A 291 1 n LYS . 291 A 291 
A 292 1 n TYR . 292 A 292 
A 293 1 n ASP . 293 A 293 
A 294 1 n VAL . 294 A 294 
A 295 1 n GLY . 295 A 295 
A 296 1 n ASN . 296 A 296 
A 297 1 n GLY . 297 A 297 
A 298 1 n GLN . 298 A 298 
A 299 1 n GLY . 299 A 299 
A 300 1 n TYR . 300 A 300 
A 301 1 n MET . 301 A 301 
A 302 1 n LYS . 302 A 302 
A 303 1 n GLU . 303 A 303 
A 304 1 n PHE . 304 A 304 
A 305 1 n LYS . 305 A 305 
A 306 1 n ASN . 306 A 306 
A 307 1 n TYR . 307 A 307 
A 308 1 n HIS . 308 A 308 
A 309 1 n PHE . 309 A 309 
A 310 1 n GLN . 310 A 310 
A 311 1 n LEU . 311 A 311 
A 312 1 n ARG . 312 A 312 
A 313 1 n PRO . 313 A 313 
A 314 1 n LYS . 314 A 314 
A 315 1 n LYS . 315 A 315 
A 316 1 n ASP . 316 A 316 
A 317 1 n LYS . 317 A 317 
A 318 1 n LEU . 318 A 318 
A 319 1 n LYS . 319 A 319 
A 320 1 n PRO . 320 A 320 
A 321 1 n LYS . 321 A 321 
A 322 1 n THR . 322 A 322 
A 323 1 n THR . 323 A 323 
A 324 1 n ILE . 324 A 324 
A 325 1 n LYS . 325 A 325 
A 326 1 n GLN . 326 A 326 
A 327 1 n PRO . 327 A 327 
A 328 1 n SER . 328 A 328 
A 329 1 n ASP . 329 A 329 
A 330 1 n GLY . 330 A 330 
A 331 1 n PHE . 331 A 331 
A 332 1 n ASN . 332 A 332 
A 333 1 n LYS . 333 A 333 
A 334 1 n TRP . 334 A 334 
A 335 1 n LYS . 335 A 335 
A 336 1 n PHE . 336 A 336 
A 337 1 n ASN . 337 A 337 
A 338 1 n TYR . 338 A 338 
A 339 1 n GLY . 339 A 339 
A 340 1 n SER . 340 A 340 
A 341 1 n SER . 341 A 341 
A 342 1 n SER . 342 A 342 
A 343 1 n GLU . 343 A 343 
A 344 1 n TYR . 344 A 344 
A 345 1 n GLY . 345 A 345 
A 346 1 n LEU . 346 A 346 
A 347 1 n LYS . 347 A 347 
A 348 1 n GLU . 348 A 348 
A 349 1 n LEU . 349 A 349 
A 350 1 n SER . 350 A 350 
A 351 1 n PRO . 351 A 351 
A 352 1 n LYS . 352 A 352 
A 353 1 n GLU . 353 A 353 
A 354 1 n PHE . 354 A 354 
A 355 1 n GLU . 355 A 355 
A 356 1 n ILE . 356 A 356 
A 357 1 n LEU . 357 A 357 
A 358 1 n ALA . 358 A 358 
A 359 1 n ALA . 359 A 359 
A 360 1 n ARG . 360 A 360 
A 361 1 n MET . 361 A 361 
A 362 1 n ASP . 362 A 362 
A 363 1 n LYS . 363 A 363 
A 364 1 n ASP . 364 A 364 
A 365 1 n LEU . 365 A 365 
A 366 1 n GLN . 366 A 366 
A 367 1 n LEU . 367 A 367 
A 368 1 n PHE . 368 A 368 
A 369 1 n ASN . 369 A 369 
A 370 1 n LYS . 370 A 370 
A 371 1 n TYR . 371 A 371 
A 372 1 n HIS . 372 A 372 
A 373 1 n LEU . 373 A 373 
A 374 1 n HIS . 374 A 374 
A 375 1 n PHE . 375 A 375 
A 376 1 n ARG . 376 A 376 
A 377 1 n ALA . 377 A 377 
A 378 1 n ASP . 378 A 378 
A 379 1 n THR . 379 A 379 
A 380 1 n PRO . 380 A 380 
A 381 1 n GLY . 381 A 381 
A 382 1 n PHE . 382 A 382 
A 383 1 n THR . 383 A 383 
#
_software.classification other
_software.date           ?
_software.description    "Structure prediction"
_software.name           AlphaFold
_software.pdbx_ordinal   1
_software.type           package
_software.version        "AlphaFold-beta-20231127 (7a14c934-fe78-43c1-a552-7fb305b0ebd1 @ 2024-08-30 16:38:30)"
#
loop_
_struct_asym.entity_id
_struct_asym.id
1 A 
2 B 
3 C 
4 D 
#
loop_
_struct_conn.conn_type_id
_struct_conn.id
_struct_conn.pdbx_ptnr1_PDB_ins_code
_struct_conn.pdbx_ptnr1_label_alt_id
_struct_conn.pdbx_ptnr2_PDB_ins_code
_struct_conn.pdbx_ptnr2_label_alt_id
_struct_conn.pdbx_role
_struct_conn.pdbx_value_order
_struct_conn.ptnr1_auth_asym_id
_struct_conn.ptnr1_auth_seq_id
_struct_conn.ptnr1_label_asym_id
_struct_conn.ptnr1_label_atom_id
_struct_conn.ptnr1_label_comp_id
_struct_conn.ptnr1_label_seq_id
_struct_conn.ptnr1_symmetry
_struct_conn.ptnr2_auth_asym_id
_struct_conn.ptnr2_auth_seq_id
_struct_conn.ptnr2_label_asym_id
_struct_conn.ptnr2_label_atom_id
_struct_conn.ptnr2_label_comp_id
_struct_conn.ptnr2_label_seq_id
_struct_conn.ptnr2_symmetry
covale covale1  ? ? ? ? ? ? C 1 C C1 NAG . 1_555 A 90  A ND2 ASN 90  1_555 
covale covale2  ? ? ? ? ? ? D 1 D C1 NAG . 1_555 A 224 A ND2 ASN 224 1_555 
covale covale3  ? ? ? ? ? ? C 1 C O4 NAG . 1_555 C 2   C C1  NAG .   1_555 
covale covale4  ? ? ? ? ? ? C 2 C O4 NAG . 1_555 C 3   C C1  MAN .   1_555 
covale covale5  ? ? ? ? ? ? C 3 C O2 MAN . 1_555 C 4   C C1  MAN .   1_555 
covale covale6  ? ? ? ? ? ? C 4 C O2 MAN . 1_555 C 5   C C1  MAN .   1_555 
covale covale7  ? ? ? ? ? ? C 4 C O6 MAN . 1_555 C 6   C C1  MAN .   1_555 
covale covale8  ? ? ? ? ? ? C 6 C O2 MAN . 1_555 C 7   C C1  MAN .   1_555 
covale covale9  ? ? ? ? ? ? C 6 C O6 MAN . 1_555 C 8   C C1  MAN .   1_555 
covale covale10 ? ? ? ? ? ? D 1 D O4 NAG . 1_555 D 2   D C1  NAG .   1_555 
covale covale11 ? ? ? ? ? ? D 2 D O4 NAG . 1_555 D 3   D C1  MAN .   1_555 
covale covale12 ? ? ? ? ? ? D 3 D O2 MAN . 1_555 D 4   D C1  MAN .   1_555 
covale covale13 ? ? ? ? ? ? D 4 D O2 MAN . 1_555 D 5   D C1  MAN .   1_555 
covale covale14 ? ? ? ? ? ? D 4 D O6 MAN . 1_555 D 6   D C1  MAN .   1_555 
covale covale15 ? ? ? ? ? ? D 6 D O2 MAN . 1_555 D 7   D C1  MAN .   1_555 
covale covale16 ? ? ? ? ? ? D 6 D O6 MAN . 1_555 D 8   D C1  MAN .   1_555 
#
_struct_conn_type.criteria  ?
_struct_conn_type.id        covale
_struct_conn_type.reference ?
#
loop_
_atom_site.group_PDB
_atom_site.id
_atom_site.type_symbol
_atom_site.label_atom_id
_atom_site.label_alt_id
_atom_site.label_comp_id
_atom_site.label_asym_id
_atom_site.label_entity_id
_atom_site.label_seq_id
_atom_site.pdbx_PDB_ins_code
_atom_site.Cartn_x
_atom_site.Cartn_y
_atom_site.Cartn_z
_atom_site.occupancy
_atom_site.B_iso_or_equiv
_atom_site.auth_seq_id
_atom_site.auth_asym_id
_atom_site.pdbx_PDB_model_num
ATOM   1    N  N   . PHE A 1 1   ? -0.229  -21.150 7.307   1.00 96.22 1   A 1 
ATOM   2    C  CA  . PHE A 1 1   ? -0.493  -20.723 5.931   1.00 97.48 1   A 1 
ATOM   3    C  C   . PHE A 1 1   ? 0.245   -19.431 5.622   1.00 97.99 1   A 1 
ATOM   4    O  O   . PHE A 1 1   ? 0.790   -18.796 6.532   1.00 97.47 1   A 1 
ATOM   5    C  CB  . PHE A 1 1   ? -2.001  -20.557 5.702   1.00 96.64 1   A 1 
ATOM   6    C  CG  . PHE A 1 1   ? -2.625  -19.402 6.449   1.00 97.29 1   A 1 
ATOM   7    C  CD1 . PHE A 1 1   ? -2.777  -18.162 5.834   1.00 96.71 1   A 1 
ATOM   8    C  CD2 . PHE A 1 1   ? -3.090  -19.553 7.747   1.00 96.57 1   A 1 
ATOM   9    C  CE1 . PHE A 1 1   ? -3.370  -17.098 6.508   1.00 95.67 1   A 1 
ATOM   10   C  CE2 . PHE A 1 1   ? -3.679  -18.493 8.429   1.00 95.76 1   A 1 
ATOM   11   C  CZ  . PHE A 1 1   ? -3.822  -17.261 7.805   1.00 96.43 1   A 1 
ATOM   12   N  N   . GLU A 1 2   ? 0.295   -19.049 4.350   1.00 98.25 2   A 1 
ATOM   13   C  CA  . GLU A 1 2   ? 0.943   -17.814 3.943   1.00 98.36 2   A 1 
ATOM   14   C  C   . GLU A 1 2   ? -0.095  -16.803 3.455   1.00 98.57 2   A 1 
ATOM   15   O  O   . GLU A 1 2   ? -1.167  -17.173 2.987   1.00 98.21 2   A 1 
ATOM   16   C  CB  . GLU A 1 2   ? 1.979   -18.088 2.849   1.00 97.88 2   A 1 
ATOM   17   C  CG  . GLU A 1 2   ? 3.156   -18.927 3.331   1.00 94.58 2   A 1 
ATOM   18   C  CD  . GLU A 1 2   ? 4.236   -19.100 2.259   1.00 92.61 2   A 1 
ATOM   19   O  OE1 . GLU A 1 2   ? 3.878   -19.290 1.084   1.00 86.06 2   A 1 
ATOM   20   O  OE2 . GLU A 1 2   ? 5.429   -19.040 2.613   1.00 85.37 2   A 1 
ATOM   21   N  N   . MET A 1 3   ? 0.259   -15.513 3.561   1.00 98.73 3   A 1 
ATOM   22   C  CA  . MET A 1 3   ? -0.682  -14.453 3.236   1.00 98.88 3   A 1 
ATOM   23   C  C   . MET A 1 3   ? 0.036   -13.248 2.627   1.00 98.87 3   A 1 
ATOM   24   O  O   . MET A 1 3   ? 0.989   -12.733 3.203   1.00 98.78 3   A 1 
ATOM   25   C  CB  . MET A 1 3   ? -1.448  -14.029 4.489   1.00 98.61 3   A 1 
ATOM   26   C  CG  . MET A 1 3   ? -2.396  -12.857 4.294   1.00 98.09 3   A 1 
ATOM   27   S  SD  . MET A 1 3   ? -3.373  -12.512 5.782   1.00 97.47 3   A 1 
ATOM   28   C  CE  . MET A 1 3   ? -2.101  -11.957 6.907   1.00 92.42 3   A 1 
ATOM   29   N  N   . TRP A 1 4   ? -0.433  -12.796 1.464   1.00 98.82 4   A 1 
ATOM   30   C  CA  . TRP A 1 4   ? 0.126   -11.621 0.804   1.00 98.96 4   A 1 
ATOM   31   C  C   . TRP A 1 4   ? -0.475  -10.336 1.354   1.00 98.92 4   A 1 
ATOM   32   O  O   . TRP A 1 4   ? -1.632  -10.312 1.779   1.00 98.81 4   A 1 
ATOM   33   C  CB  . TRP A 1 4   ? -0.133  -11.684 -0.702  1.00 98.88 4   A 1 
ATOM   34   C  CG  . TRP A 1 4   ? 0.504   -12.843 -1.402  1.00 98.87 4   A 1 
ATOM   35   C  CD1 . TRP A 1 4   ? -0.042  -14.078 -1.631  1.00 98.65 4   A 1 
ATOM   36   C  CD2 . TRP A 1 4   ? 1.810   -12.879 -2.001  1.00 98.81 4   A 1 
ATOM   37   N  NE1 . TRP A 1 4   ? 0.836   -14.875 -2.316  1.00 98.55 4   A 1 
ATOM   38   C  CE2 . TRP A 1 4   ? 1.984   -14.163 -2.566  1.00 98.69 4   A 1 
ATOM   39   C  CE3 . TRP A 1 4   ? 2.848   -11.946 -2.115  1.00 98.68 4   A 1 
ATOM   40   C  CZ2 . TRP A 1 4   ? 3.151   -14.539 -3.231  1.00 98.45 4   A 1 
ATOM   41   C  CZ3 . TRP A 1 4   ? 4.017   -12.324 -2.777  1.00 98.39 4   A 1 
ATOM   42   C  CH2 . TRP A 1 4   ? 4.150   -13.605 -3.328  1.00 98.29 4   A 1 
ATOM   43   N  N   . GLN A 1 5   ? 0.317   -9.255  1.336   1.00 98.91 5   A 1 
ATOM   44   C  CA  . GLN A 1 5   ? -0.184  -7.923  1.675   1.00 98.90 5   A 1 
ATOM   45   C  C   . GLN A 1 5   ? 0.040   -7.006  0.479   1.00 98.88 5   A 1 
ATOM   46   O  O   . GLN A 1 5   ? 1.174   -6.681  0.145   1.00 98.69 5   A 1 
ATOM   47   C  CB  . GLN A 1 5   ? 0.523   -7.363  2.909   1.00 98.78 5   A 1 
ATOM   48   C  CG  . GLN A 1 5   ? 0.027   -5.974  3.301   1.00 98.51 5   A 1 
ATOM   49   C  CD  . GLN A 1 5   ? 0.794   -5.368  4.467   1.00 98.47 5   A 1 
ATOM   50   O  OE1 . GLN A 1 5   ? 1.897   -5.802  4.800   1.00 93.90 5   A 1 
ATOM   51   N  NE2 . GLN A 1 5   ? 0.211   -4.340  5.080   1.00 93.47 5   A 1 
ATOM   52   N  N   . LEU A 1 6   ? -1.051  -6.612  -0.158  1.00 98.86 6   A 1 
ATOM   53   C  CA  . LEU A 1 6   ? -1.009  -5.758  -1.339  1.00 98.83 6   A 1 
ATOM   54   C  C   . LEU A 1 6   ? -1.545  -4.384  -0.957  1.00 98.85 6   A 1 
ATOM   55   O  O   . LEU A 1 6   ? -2.714  -4.248  -0.618  1.00 98.40 6   A 1 
ATOM   56   C  CB  . LEU A 1 6   ? -1.873  -6.379  -2.446  1.00 98.66 6   A 1 
ATOM   57   C  CG  . LEU A 1 6   ? -2.069  -5.581  -3.739  1.00 98.17 6   A 1 
ATOM   58   C  CD1 . LEU A 1 6   ? -0.731  -5.329  -4.412  1.00 97.62 6   A 1 
ATOM   59   C  CD2 . LEU A 1 6   ? -3.005  -6.340  -4.667  1.00 97.40 6   A 1 
ATOM   60   N  N   . THR A 1 7   ? -0.688  -3.368  -1.002  1.00 98.71 7   A 1 
ATOM   61   C  CA  . THR A 1 7   ? -1.100  -2.053  -0.515  1.00 98.64 7   A 1 
ATOM   62   C  C   . THR A 1 7   ? -0.588  -0.891  -1.360  1.00 98.62 7   A 1 
ATOM   63   O  O   . THR A 1 7   ? 0.479   -0.977  -1.970  1.00 98.17 7   A 1 
ATOM   64   C  CB  . THR A 1 7   ? -0.671  -1.851  0.959   1.00 98.35 7   A 1 
ATOM   65   O  OG1 . THR A 1 7   ? -1.298  -0.686  1.493   1.00 95.97 7   A 1 
ATOM   66   C  CG2 . THR A 1 7   ? 0.844   -1.721  1.075   1.00 96.48 7   A 1 
ATOM   67   N  N   . ASP A 1 8   ? -1.383  0.188   -1.382  1.00 98.69 8   A 1 
ATOM   68   C  CA  . ASP A 1 8   ? -0.993  1.450   -2.007  1.00 98.69 8   A 1 
ATOM   69   C  C   . ASP A 1 8   ? -0.520  1.304   -3.443  1.00 98.67 8   A 1 
ATOM   70   O  O   . ASP A 1 8   ? 0.641   1.568   -3.773  1.00 97.90 8   A 1 
ATOM   71   C  CB  . ASP A 1 8   ? 0.058   2.137   -1.140  1.00 98.46 8   A 1 
ATOM   72   C  CG  . ASP A 1 8   ? -0.476  2.472   0.240   1.00 98.25 8   A 1 
ATOM   73   O  OD1 . ASP A 1 8   ? -0.345  1.631   1.150   1.00 96.61 8   A 1 
ATOM   74   O  OD2 . ASP A 1 8   ? -1.042  3.577   0.399   1.00 96.81 8   A 1 
ATOM   75   N  N   . ILE A 1 9   ? -1.439  0.888   -4.302  1.00 98.43 9   A 1 
ATOM   76   C  CA  . ILE A 1 9   ? -1.134  0.719   -5.716  1.00 98.38 9   A 1 
ATOM   77   C  C   . ILE A 1 9   ? -1.082  2.066   -6.437  1.00 98.11 9   A 1 
ATOM   78   O  O   . ILE A 1 9   ? -0.147  2.335   -7.186  1.00 97.25 9   A 1 
ATOM   79   C  CB  . ILE A 1 9   ? -2.173  -0.192  -6.398  1.00 98.28 9   A 1 
ATOM   80   C  CG1 . ILE A 1 9   ? -2.143  -1.593  -5.767  1.00 97.26 9   A 1 
ATOM   81   C  CG2 . ILE A 1 9   ? -1.902  -0.277  -7.898  1.00 97.19 9   A 1 
ATOM   82   C  CD1 . ILE A 1 9   ? -3.237  -2.513  -6.266  1.00 96.23 9   A 1 
ATOM   83   N  N   . HIS A 1 10  ? -2.090  2.909   -6.203  1.00 97.74 10  A 1 
ATOM   84   C  CA  . HIS A 1 10  ? -2.201  4.213   -6.857  1.00 97.50 10  A 1 
ATOM   85   C  C   . HIS A 1 10  ? -2.000  4.105   -8.371  1.00 97.33 10  A 1 
ATOM   86   O  O   . HIS A 1 10  ? -1.087  4.705   -8.946  1.00 96.00 10  A 1 
ATOM   87   C  CB  . HIS A 1 10  ? -1.202  5.201   -6.255  1.00 97.15 10  A 1 
ATOM   88   C  CG  . HIS A 1 10  ? -1.452  5.540   -4.819  1.00 97.31 10  A 1 
ATOM   89   N  ND1 . HIS A 1 10  ? -2.423  6.431   -4.422  1.00 95.93 10  A 1 
ATOM   90   C  CD2 . HIS A 1 10  ? -0.847  5.110   -3.687  1.00 96.33 10  A 1 
ATOM   91   C  CE1 . HIS A 1 10  ? -2.408  6.539   -3.099  1.00 96.07 10  A 1 
ATOM   92   N  NE2 . HIS A 1 10  ? -1.459  5.746   -2.630  1.00 96.29 10  A 1 
ATOM   93   N  N   . LEU A 1 11  ? -2.863  3.333   -9.000  1.00 97.39 11  A 1 
ATOM   94   C  CA  . LEU A 1 11  ? -2.777  3.085   -10.435 1.00 97.10 11  A 1 
ATOM   95   C  C   . LEU A 1 11  ? -3.114  4.319   -11.264 1.00 96.99 11  A 1 
ATOM   96   O  O   . LEU A 1 11  ? -4.171  4.925   -11.079 1.00 95.94 11  A 1 
ATOM   97   C  CB  . LEU A 1 11  ? -3.722  1.944   -10.825 1.00 96.58 11  A 1 
ATOM   98   C  CG  . LEU A 1 11  ? -3.848  1.665   -12.326 1.00 94.76 11  A 1 
ATOM   99   C  CD1 . LEU A 1 11  ? -2.506  1.216   -12.893 1.00 91.97 11  A 1 
ATOM   100  C  CD2 . LEU A 1 11  ? -4.914  0.614   -12.571 1.00 91.17 11  A 1 
ATOM   101  N  N   . ASP A 1 12  ? -2.225  4.678   -12.171 1.00 96.80 12  A 1 
ATOM   102  C  CA  . ASP A 1 12  ? -2.482  5.764   -13.101 1.00 96.38 12  A 1 
ATOM   103  C  C   . ASP A 1 12  ? -2.677  5.201   -14.504 1.00 96.30 12  A 1 
ATOM   104  O  O   . ASP A 1 12  ? -1.711  4.823   -15.162 1.00 95.75 12  A 1 
ATOM   105  C  CB  . ASP A 1 12  ? -1.324  6.774   -13.108 1.00 95.58 12  A 1 
ATOM   106  C  CG  . ASP A 1 12  ? -1.612  7.988   -13.984 1.00 94.83 12  A 1 
ATOM   107  O  OD1 . ASP A 1 12  ? -2.692  8.035   -14.606 1.00 93.43 12  A 1 
ATOM   108  O  OD2 . ASP A 1 12  ? -0.757  8.891   -14.043 1.00 92.51 12  A 1 
ATOM   109  N  N   . PRO A 1 13  ? -3.917  5.151   -14.980 1.00 95.35 13  A 1 
ATOM   110  C  CA  . PRO A 1 13  ? -4.186  4.603   -16.309 1.00 94.60 13  A 1 
ATOM   111  C  C   . PRO A 1 13  ? -3.644  5.475   -17.438 1.00 94.62 13  A 1 
ATOM   112  O  O   . PRO A 1 13  ? -3.570  5.024   -18.579 1.00 93.47 13  A 1 
ATOM   113  C  CB  . PRO A 1 13  ? -5.718  4.529   -16.355 1.00 93.36 13  A 1 
ATOM   114  C  CG  . PRO A 1 13  ? -6.155  5.632   -15.453 1.00 91.62 13  A 1 
ATOM   115  C  CD  . PRO A 1 13  ? -5.158  5.613   -14.328 1.00 94.14 13  A 1 
ATOM   116  N  N   . MET A 1 14  ? -3.260  6.708   -17.115 1.00 94.98 14  A 1 
ATOM   117  C  CA  . MET A 1 14  ? -2.756  7.637   -18.124 1.00 94.64 14  A 1 
ATOM   118  C  C   . MET A 1 14  ? -1.236  7.616   -18.258 1.00 95.69 14  A 1 
ATOM   119  O  O   . MET A 1 14  ? -0.678  8.334   -19.095 1.00 95.06 14  A 1 
ATOM   120  C  CB  . MET A 1 14  ? -3.221  9.063   -17.802 1.00 93.13 14  A 1 
ATOM   121  C  CG  . MET A 1 14  ? -4.724  9.244   -17.876 1.00 88.75 14  A 1 
ATOM   122  S  SD  . MET A 1 14  ? -5.380  8.909   -19.518 1.00 82.19 14  A 1 
ATOM   123  C  CE  . MET A 1 14  ? -4.606  10.207  -20.483 1.00 73.11 14  A 1 
ATOM   124  N  N   . TYR A 1 15  ? -0.559  6.798   -17.448 1.00 95.68 15  A 1 
ATOM   125  C  CA  . TYR A 1 15  ? 0.895   6.710   -17.516 1.00 96.43 15  A 1 
ATOM   126  C  C   . TYR A 1 15  ? 1.336   6.410   -18.949 1.00 96.35 15  A 1 
ATOM   127  O  O   . TYR A 1 15  ? 0.829   5.486   -19.587 1.00 95.54 15  A 1 
ATOM   128  C  CB  . TYR A 1 15  ? 1.414   5.628   -16.572 1.00 96.64 15  A 1 
ATOM   129  C  CG  . TYR A 1 15  ? 2.930   5.557   -16.516 1.00 97.17 15  A 1 
ATOM   130  C  CD1 . TYR A 1 15  ? 3.635   6.136   -15.462 1.00 96.92 15  A 1 
ATOM   131  C  CD2 . TYR A 1 15  ? 3.656   4.923   -17.519 1.00 96.86 15  A 1 
ATOM   132  C  CE1 . TYR A 1 15  ? 5.019   6.084   -15.411 1.00 96.71 15  A 1 
ATOM   133  C  CE2 . TYR A 1 15  ? 5.048   4.866   -17.474 1.00 96.72 15  A 1 
ATOM   134  C  CZ  . TYR A 1 15  ? 5.718   5.449   -16.418 1.00 97.04 15  A 1 
ATOM   135  O  OH  . TYR A 1 15  ? 7.092   5.396   -16.373 1.00 96.68 15  A 1 
ATOM   136  N  N   . THR A 1 16  ? 2.287   7.192   -19.435 1.00 96.71 16  A 1 
ATOM   137  C  CA  . THR A 1 16  ? 2.759   7.054   -20.807 1.00 96.99 16  A 1 
ATOM   138  C  C   . THR A 1 16  ? 4.273   6.868   -20.841 1.00 97.33 16  A 1 
ATOM   139  O  O   . THR A 1 16  ? 5.016   7.708   -20.349 1.00 96.84 16  A 1 
ATOM   140  C  CB  . THR A 1 16  ? 2.375   8.285   -21.645 1.00 96.41 16  A 1 
ATOM   141  O  OG1 . THR A 1 16  ? 0.959   8.451   -21.636 1.00 93.08 16  A 1 
ATOM   142  C  CG2 . THR A 1 16  ? 2.850   8.125   -23.081 1.00 93.08 16  A 1 
ATOM   143  N  N   . VAL A 1 17  ? 4.722   5.770   -21.421 1.00 96.91 17  A 1 
ATOM   144  C  CA  . VAL A 1 17  ? 6.149   5.507   -21.556 1.00 96.95 17  A 1 
ATOM   145  C  C   . VAL A 1 17  ? 6.800   6.587   -22.420 1.00 96.99 17  A 1 
ATOM   146  O  O   . VAL A 1 17  ? 6.267   6.964   -23.457 1.00 95.98 17  A 1 
ATOM   147  C  CB  . VAL A 1 17  ? 6.403   4.124   -22.187 1.00 96.34 17  A 1 
ATOM   148  C  CG1 . VAL A 1 17  ? 7.900   3.878   -22.353 1.00 94.62 17  A 1 
ATOM   149  C  CG2 . VAL A 1 17  ? 5.776   3.033   -21.327 1.00 94.95 17  A 1 
ATOM   150  N  N   . GLY A 1 18  ? 7.942   7.079   -21.966 1.00 96.48 18  A 1 
ATOM   151  C  CA  . GLY A 1 18  ? 8.656   8.099   -22.711 1.00 96.52 18  A 1 
ATOM   152  C  C   . GLY A 1 18  ? 8.203   9.518   -22.441 1.00 96.94 18  A 1 
ATOM   153  O  O   . GLY A 1 18  ? 8.699   10.459  -23.060 1.00 95.93 18  A 1 
ATOM   154  N  N   . SER A 1 19  ? 7.258   9.680   -21.521 1.00 96.86 19  A 1 
ATOM   155  C  CA  . SER A 1 19  ? 6.770   11.003  -21.152 1.00 96.78 19  A 1 
ATOM   156  C  C   . SER A 1 19  ? 7.686   11.660  -20.121 1.00 96.56 19  A 1 
ATOM   157  O  O   . SER A 1 19  ? 8.697   11.081  -19.706 1.00 96.04 19  A 1 
ATOM   158  C  CB  . SER A 1 19  ? 5.347   10.912  -20.604 1.00 96.45 19  A 1 
ATOM   159  O  OG  . SER A 1 19  ? 5.303   10.118  -19.435 1.00 94.84 19  A 1 
ATOM   160  N  N   . ASP A 1 20  ? 7.330   12.877  -19.713 1.00 96.31 20  A 1 
ATOM   161  C  CA  . ASP A 1 20  ? 8.118   13.667  -18.776 1.00 96.10 20  A 1 
ATOM   162  C  C   . ASP A 1 20  ? 7.700   13.372  -17.330 1.00 95.65 20  A 1 
ATOM   163  O  O   . ASP A 1 20  ? 6.568   13.648  -16.950 1.00 95.05 20  A 1 
ATOM   164  C  CB  . ASP A 1 20  ? 7.928   15.155  -19.085 1.00 95.90 20  A 1 
ATOM   165  C  CG  . ASP A 1 20  ? 8.838   16.050  -18.264 1.00 95.52 20  A 1 
ATOM   166  O  OD1 . ASP A 1 20  ? 9.535   15.559  -17.353 1.00 94.06 20  A 1 
ATOM   167  O  OD2 . ASP A 1 20  ? 8.856   17.272  -18.538 1.00 93.70 20  A 1 
ATOM   168  N  N   . PRO A 1 21  ? 8.606   12.822  -16.519 1.00 95.72 21  A 1 
ATOM   169  C  CA  . PRO A 1 21  ? 8.292   12.536  -15.117 1.00 94.71 21  A 1 
ATOM   170  C  C   . PRO A 1 21  ? 7.863   13.774  -14.333 1.00 94.02 21  A 1 
ATOM   171  O  O   . PRO A 1 21  ? 7.107   13.666  -13.369 1.00 92.43 21  A 1 
ATOM   172  C  CB  . PRO A 1 21  ? 9.599   11.968  -14.569 1.00 93.84 21  A 1 
ATOM   173  C  CG  . PRO A 1 21  ? 10.237  11.329  -15.768 1.00 93.20 21  A 1 
ATOM   174  C  CD  . PRO A 1 21  ? 9.934   12.286  -16.891 1.00 95.10 21  A 1 
ATOM   175  N  N   . LEU A 1 22  ? 8.329   14.953  -14.746 1.00 94.68 22  A 1 
ATOM   176  C  CA  . LEU A 1 22  ? 7.949   16.193  -14.086 1.00 93.91 22  A 1 
ATOM   177  C  C   . LEU A 1 22  ? 6.522   16.607  -14.437 1.00 93.46 22  A 1 
ATOM   178  O  O   . LEU A 1 22  ? 5.965   17.519  -13.828 1.00 91.80 22  A 1 
ATOM   179  C  CB  . LEU A 1 22  ? 8.924   17.320  -14.443 1.00 93.55 22  A 1 
ATOM   180  C  CG  . LEU A 1 22  ? 10.368  17.115  -13.974 1.00 90.77 22  A 1 
ATOM   181  C  CD1 . LEU A 1 22  ? 11.236  18.290  -14.415 1.00 87.14 22  A 1 
ATOM   182  C  CD2 . LEU A 1 22  ? 10.412  16.950  -12.466 1.00 86.30 22  A 1 
ATOM   183  N  N   . LYS A 1 23  ? 5.926   15.923  -15.407 1.00 93.89 23  A 1 
ATOM   184  C  CA  . LYS A 1 23  ? 4.540   16.162  -15.798 1.00 93.71 23  A 1 
ATOM   185  C  C   . LYS A 1 23  ? 3.689   14.924  -15.520 1.00 93.71 23  A 1 
ATOM   186  O  O   . LYS A 1 23  ? 2.853   14.526  -16.330 1.00 92.45 23  A 1 
ATOM   187  C  CB  . LYS A 1 23  ? 4.457   16.567  -17.271 1.00 93.73 23  A 1 
ATOM   188  C  CG  . LYS A 1 23  ? 5.165   17.879  -17.578 1.00 92.69 23  A 1 
ATOM   189  C  CD  . LYS A 1 23  ? 4.994   18.302  -19.026 1.00 87.96 23  A 1 
ATOM   190  C  CE  . LYS A 1 23  ? 5.681   19.632  -19.296 1.00 82.86 23  A 1 
ATOM   191  N  NZ  . LYS A 1 23  ? 5.512   20.082  -20.699 1.00 73.73 23  A 1 
ATOM   192  N  N   . LEU A 1 24  ? 3.936   14.312  -14.355 1.00 94.13 24  A 1 
ATOM   193  C  CA  . LEU A 1 24  ? 3.187   13.154  -13.878 1.00 93.74 24  A 1 
ATOM   194  C  C   . LEU A 1 24  ? 3.300   11.920  -14.773 1.00 94.37 24  A 1 
ATOM   195  O  O   . LEU A 1 24  ? 2.483   11.005  -14.693 1.00 92.97 24  A 1 
ATOM   196  C  CB  . LEU A 1 24  ? 1.701   13.512  -13.679 1.00 92.18 24  A 1 
ATOM   197  C  CG  . LEU A 1 24  ? 1.410   14.707  -12.770 1.00 89.57 24  A 1 
ATOM   198  C  CD1 . LEU A 1 24  ? -0.094  14.946  -12.688 1.00 86.11 24  A 1 
ATOM   199  C  CD2 . LEU A 1 24  ? 1.989   14.474  -11.382 1.00 84.94 24  A 1 
ATOM   200  N  N   . CYS A 1 25  ? 4.331   11.893  -15.623 1.00 95.03 25  A 1 
ATOM   201  C  CA  . CYS A 1 25  ? 4.517   10.794  -16.565 1.00 95.42 25  A 1 
ATOM   202  C  C   . CYS A 1 25  ? 3.312   10.619  -17.490 1.00 95.44 25  A 1 
ATOM   203  O  O   . CYS A 1 25  ? 2.963   9.502   -17.872 1.00 94.45 25  A 1 
ATOM   204  C  CB  . CYS A 1 25  ? 4.800   9.483   -15.817 1.00 95.50 25  A 1 
ATOM   205  S  SG  . CYS A 1 25  ? 6.325   9.473   -14.852 1.00 95.30 25  A 1 
ATOM   206  N  N   . ARG A 1 26  ? 2.678   11.735  -17.834 1.00 95.36 26  A 1 
ATOM   207  C  CA  . ARG A 1 26  ? 1.500   11.691  -18.702 1.00 94.83 26  A 1 
ATOM   208  C  C   . ARG A 1 26  ? 1.686   12.467  -19.993 1.00 94.99 26  A 1 
ATOM   209  O  O   . ARG A 1 26  ? 1.166   12.085  -21.037 1.00 93.24 26  A 1 
ATOM   210  C  CB  . ARG A 1 26  ? 0.279   12.254  -17.964 1.00 93.60 26  A 1 
ATOM   211  C  CG  . ARG A 1 26  ? -0.162  11.442  -16.768 1.00 92.04 26  A 1 
ATOM   212  C  CD  . ARG A 1 26  ? -1.354  12.092  -16.082 1.00 89.86 26  A 1 
ATOM   213  N  NE  . ARG A 1 26  ? -1.835  11.305  -14.955 1.00 87.37 26  A 1 
ATOM   214  C  CZ  . ARG A 1 26  ? -2.796  11.685  -14.127 1.00 85.52 26  A 1 
ATOM   215  N  NH1 . ARG A 1 26  ? -3.397  12.852  -14.293 1.00 81.91 26  A 1 
ATOM   216  N  NH2 . ARG A 1 26  ? -3.169  10.897  -13.125 1.00 79.99 26  A 1 
ATOM   217  N  N   . GLU A 1 27  ? 2.441   13.557  -19.929 1.00 95.11 27  A 1 
ATOM   218  C  CA  . GLU A 1 27  ? 2.618   14.437  -21.082 1.00 95.19 27  A 1 
ATOM   219  C  C   . GLU A 1 27  ? 4.085   14.739  -21.339 1.00 96.06 27  A 1 
ATOM   220  O  O   . GLU A 1 27  ? 4.958   14.375  -20.553 1.00 94.72 27  A 1 
ATOM   221  C  CB  . GLU A 1 27  ? 1.853   15.754  -20.863 1.00 92.53 27  A 1 
ATOM   222  C  CG  . GLU A 1 27  ? 0.369   15.599  -20.576 1.00 85.06 27  A 1 
ATOM   223  C  CD  . GLU A 1 27  ? -0.411  15.065  -21.766 1.00 83.74 27  A 1 
ATOM   224  O  OE1 . GLU A 1 27  ? 0.107   15.144  -22.900 1.00 77.55 27  A 1 
ATOM   225  O  OE2 . GLU A 1 27  ? -1.539  14.578  -21.564 1.00 77.07 27  A 1 
ATOM   226  N  N   . GLY A 1 28  ? 4.348   15.419  -22.447 1.00 95.09 28  A 1 
ATOM   227  C  CA  . GLY A 1 28  ? 5.699   15.820  -22.779 1.00 95.85 28  A 1 
ATOM   228  C  C   . GLY A 1 28  ? 6.576   14.650  -23.187 1.00 96.79 28  A 1 
ATOM   229  O  O   . GLY A 1 28  ? 6.098   13.539  -23.407 1.00 95.33 28  A 1 
ATOM   230  N  N   . LYS A 1 29  ? 7.878   14.929  -23.293 1.00 96.45 29  A 1 
ATOM   231  C  CA  . LYS A 1 29  ? 8.843   13.906  -23.654 1.00 96.51 29  A 1 
ATOM   232  C  C   . LYS A 1 29  ? 9.925   13.812  -22.596 1.00 96.51 29  A 1 
ATOM   233  O  O   . LYS A 1 29  ? 10.433  14.833  -22.116 1.00 94.07 29  A 1 
ATOM   234  C  CB  . LYS A 1 29  ? 9.459   14.204  -25.017 1.00 95.27 29  A 1 
ATOM   235  C  CG  . LYS A 1 29  ? 8.481   14.119  -26.175 1.00 84.98 29  A 1 
ATOM   236  C  CD  . LYS A 1 29  ? 9.170   14.345  -27.510 1.00 78.18 29  A 1 
ATOM   237  C  CE  . LYS A 1 29  ? 8.199   14.209  -28.663 1.00 68.57 29  A 1 
ATOM   238  N  NZ  . LYS A 1 29  ? 8.867   14.401  -29.988 1.00 59.44 29  A 1 
ATOM   239  N  N   . GLY A 1 30  ? 10.279  12.591  -22.228 1.00 95.96 30  A 1 
ATOM   240  C  CA  . GLY A 1 30  ? 11.294  12.374  -21.226 1.00 95.58 30  A 1 
ATOM   241  C  C   . GLY A 1 30  ? 11.682  10.914  -21.164 1.00 95.86 30  A 1 
ATOM   242  O  O   . GLY A 1 30  ? 11.567  10.196  -22.152 1.00 94.28 30  A 1 
ATOM   243  N  N   . ASN A 1 31  ? 12.112  10.468  -19.986 1.00 95.34 31  A 1 
ATOM   244  C  CA  . ASN A 1 31  ? 12.575  9.101   -19.838 1.00 94.44 31  A 1 
ATOM   245  C  C   . ASN A 1 31  ? 11.725  8.265   -18.883 1.00 94.92 31  A 1 
ATOM   246  O  O   . ASN A 1 31  ? 12.231  7.386   -18.198 1.00 93.33 31  A 1 
ATOM   247  C  CB  . ASN A 1 31  ? 14.041  9.097   -19.389 1.00 91.48 31  A 1 
ATOM   248  C  CG  . ASN A 1 31  ? 14.292  9.976   -18.183 1.00 86.28 31  A 1 
ATOM   249  O  OD1 . ASN A 1 31  ? 13.362  10.337  -17.467 1.00 75.17 31  A 1 
ATOM   250  N  ND2 . ASN A 1 31  ? 15.549  10.321  -17.949 1.00 78.76 31  A 1 
ATOM   251  N  N   . ALA A 1 32  ? 10.424  8.533   -18.829 1.00 95.64 32  A 1 
ATOM   252  C  CA  . ALA A 1 32  ? 9.513   7.715   -18.040 1.00 96.04 32  A 1 
ATOM   253  C  C   . ALA A 1 32  ? 9.625   6.270   -18.528 1.00 96.24 32  A 1 
ATOM   254  O  O   . ALA A 1 32  ? 9.452   5.997   -19.714 1.00 95.55 32  A 1 
ATOM   255  C  CB  . ALA A 1 32  ? 8.085   8.225   -18.178 1.00 95.87 32  A 1 
ATOM   256  N  N   . GLY A 1 33  ? 9.924   5.355   -17.610 1.00 95.96 33  A 1 
ATOM   257  C  CA  . GLY A 1 33  ? 10.212  3.976   -17.965 1.00 95.69 33  A 1 
ATOM   258  C  C   . GLY A 1 33  ? 9.011   3.103   -18.296 1.00 96.32 33  A 1 
ATOM   259  O  O   . GLY A 1 33  ? 7.871   3.450   -18.004 1.00 96.01 33  A 1 
ATOM   260  N  N   . LYS A 1 34  ? 9.297   1.953   -18.887 1.00 96.18 34  A 1 
ATOM   261  C  CA  . LYS A 1 34  ? 8.252   1.005   -19.282 1.00 96.37 34  A 1 
ATOM   262  C  C   . LYS A 1 34  ? 7.384   0.551   -18.106 1.00 96.81 34  A 1 
ATOM   263  O  O   . LYS A 1 34  ? 6.169   0.432   -18.233 1.00 96.58 34  A 1 
ATOM   264  C  CB  . LYS A 1 34  ? 8.874   -0.225  -19.949 1.00 95.78 34  A 1 
ATOM   265  C  CG  . LYS A 1 34  ? 7.881   -1.310  -20.320 1.00 92.86 34  A 1 
ATOM   266  C  CD  . LYS A 1 34  ? 8.570   -2.498  -20.969 1.00 89.15 34  A 1 
ATOM   267  C  CE  . LYS A 1 34  ? 7.575   -3.599  -21.320 1.00 83.38 34  A 1 
ATOM   268  N  NZ  . LYS A 1 34  ? 8.247   -4.778  -21.937 1.00 75.17 34  A 1 
ATOM   269  N  N   . TYR A 1 35  ? 8.018   0.316   -16.945 1.00 97.24 35  A 1 
ATOM   270  C  CA  . TYR A 1 35  ? 7.317   -0.212  -15.780 1.00 97.50 35  A 1 
ATOM   271  C  C   . TYR A 1 35  ? 7.070   0.822   -14.690 1.00 97.58 35  A 1 
ATOM   272  O  O   . TYR A 1 35  ? 6.633   0.481   -13.589 1.00 96.50 35  A 1 
ATOM   273  C  CB  . TYR A 1 35  ? 8.077   -1.406  -15.205 1.00 97.55 35  A 1 
ATOM   274  C  CG  . TYR A 1 35  ? 8.102   -2.601  -16.130 1.00 97.60 35  A 1 
ATOM   275  C  CD1 . TYR A 1 35  ? 6.980   -3.415  -16.266 1.00 97.07 35  A 1 
ATOM   276  C  CD2 . TYR A 1 35  ? 9.238   -2.912  -16.863 1.00 97.00 35  A 1 
ATOM   277  C  CE1 . TYR A 1 35  ? 6.995   -4.510  -17.113 1.00 96.62 35  A 1 
ATOM   278  C  CE2 . TYR A 1 35  ? 9.254   -4.010  -17.714 1.00 96.71 35  A 1 
ATOM   279  C  CZ  . TYR A 1 35  ? 8.133   -4.806  -17.836 1.00 96.82 35  A 1 
ATOM   280  O  OH  . TYR A 1 35  ? 8.144   -5.889  -18.673 1.00 95.95 35  A 1 
ATOM   281  N  N   . GLY A 1 36  ? 7.346   2.086   -14.988 1.00 97.22 36  A 1 
ATOM   282  C  CA  . GLY A 1 36  ? 7.107   3.131   -14.013 1.00 97.11 36  A 1 
ATOM   283  C  C   . GLY A 1 36  ? 8.260   4.106   -13.859 1.00 97.07 36  A 1 
ATOM   284  O  O   . GLY A 1 36  ? 9.274   4.019   -14.551 1.00 96.17 36  A 1 
ATOM   285  N  N   . ASP A 1 37  ? 8.076   5.040   -12.922 1.00 96.52 37  A 1 
ATOM   286  C  CA  . ASP A 1 37  ? 9.070   6.052   -12.632 1.00 96.49 37  A 1 
ATOM   287  C  C   . ASP A 1 37  ? 8.930   6.419   -11.158 1.00 96.23 37  A 1 
ATOM   288  O  O   . ASP A 1 37  ? 7.817   6.500   -10.645 1.00 95.42 37  A 1 
ATOM   289  C  CB  . ASP A 1 37  ? 8.852   7.290   -13.508 1.00 95.88 37  A 1 
ATOM   290  C  CG  . ASP A 1 37  ? 9.967   8.300   -13.385 1.00 95.09 37  A 1 
ATOM   291  O  OD1 . ASP A 1 37  ? 10.011  9.017   -12.364 1.00 92.36 37  A 1 
ATOM   292  O  OD2 . ASP A 1 37  ? 10.809  8.372   -14.302 1.00 91.81 37  A 1 
ATOM   293  N  N   . TYR A 1 38  ? 10.056  6.639   -10.488 1.00 95.59 38  A 1 
ATOM   294  C  CA  . TYR A 1 38  ? 10.022  6.919   -9.059  1.00 94.92 38  A 1 
ATOM   295  C  C   . TYR A 1 38  ? 9.384   8.266   -8.694  1.00 94.26 38  A 1 
ATOM   296  O  O   . TYR A 1 38  ? 9.203   8.563   -7.512  1.00 91.59 38  A 1 
ATOM   297  C  CB  . TYR A 1 38  ? 11.436  6.830   -8.471  1.00 94.64 38  A 1 
ATOM   298  C  CG  . TYR A 1 38  ? 11.953  5.411   -8.399  1.00 95.05 38  A 1 
ATOM   299  C  CD1 . TYR A 1 38  ? 11.295  4.447   -7.641  1.00 94.20 38  A 1 
ATOM   300  C  CD2 . TYR A 1 38  ? 13.096  5.023   -9.090  1.00 94.33 38  A 1 
ATOM   301  C  CE1 . TYR A 1 38  ? 11.762  3.139   -7.570  1.00 93.89 38  A 1 
ATOM   302  C  CE2 . TYR A 1 38  ? 13.573  3.717   -9.021  1.00 93.78 38  A 1 
ATOM   303  C  CZ  . TYR A 1 38  ? 12.902  2.783   -8.264  1.00 94.40 38  A 1 
ATOM   304  O  OH  . TYR A 1 38  ? 13.357  1.494   -8.189  1.00 93.14 38  A 1 
ATOM   305  N  N   . SER A 1 39  ? 9.043   9.057   -9.696  1.00 94.52 39  A 1 
ATOM   306  C  CA  . SER A 1 39  ? 8.360   10.331  -9.476  1.00 94.18 39  A 1 
ATOM   307  C  C   . SER A 1 39  ? 6.874   10.263  -9.812  1.00 94.46 39  A 1 
ATOM   308  O  O   . SER A 1 39  ? 6.162   11.253  -9.686  1.00 91.93 39  A 1 
ATOM   309  C  CB  . SER A 1 39  ? 9.011   11.439  -10.310 1.00 92.65 39  A 1 
ATOM   310  O  OG  . SER A 1 39  ? 10.359  11.646  -9.931  1.00 85.30 39  A 1 
ATOM   311  N  N   . CYS A 1 40  ? 6.412   9.088   -10.227 1.00 95.78 40  A 1 
ATOM   312  C  CA  . CYS A 1 40  ? 5.038   8.934   -10.687 1.00 96.08 40  A 1 
ATOM   313  C  C   . CYS A 1 40  ? 4.319   7.748   -10.044 1.00 96.36 40  A 1 
ATOM   314  O  O   . CYS A 1 40  ? 4.940   6.904   -9.399  1.00 95.50 40  A 1 
ATOM   315  C  CB  . CYS A 1 40  ? 5.027   8.766   -12.212 1.00 95.82 40  A 1 
ATOM   316  S  SG  . CYS A 1 40  ? 5.763   10.153  -13.111 1.00 95.32 40  A 1 
ATOM   317  N  N   . ASP A 1 41  ? 2.996   7.699   -10.220 1.00 96.70 41  A 1 
ATOM   318  C  CA  . ASP A 1 41  ? 2.211   6.570   -9.732  1.00 96.90 41  A 1 
ATOM   319  C  C   . ASP A 1 41  ? 2.390   5.353   -10.635 1.00 97.27 41  A 1 
ATOM   320  O  O   . ASP A 1 41  ? 2.885   5.460   -11.756 1.00 96.41 41  A 1 
ATOM   321  C  CB  . ASP A 1 41  ? 0.736   6.948   -9.623  1.00 96.30 41  A 1 
ATOM   322  C  CG  . ASP A 1 41  ? 0.419   7.737   -8.365  1.00 95.52 41  A 1 
ATOM   323  O  OD1 . ASP A 1 41  ? 1.092   7.513   -7.339  1.00 93.11 41  A 1 
ATOM   324  O  OD2 . ASP A 1 41  ? -0.514  8.561   -8.396  1.00 92.56 41  A 1 
ATOM   325  N  N   . ALA A 1 42  ? 1.974   4.193   -10.141 1.00 97.41 42  A 1 
ATOM   326  C  CA  . ALA A 1 42  ? 2.174   2.926   -10.830 1.00 97.60 42  A 1 
ATOM   327  C  C   . ALA A 1 42  ? 1.392   2.814   -12.141 1.00 97.66 42  A 1 
ATOM   328  O  O   . ALA A 1 42  ? 0.327   3.402   -12.298 1.00 96.77 42  A 1 
ATOM   329  C  CB  . ALA A 1 42  ? 1.796   1.770   -9.903  1.00 97.36 42  A 1 
ATOM   330  N  N   . ASN A 1 43  ? 1.935   2.039   -13.085 1.00 97.62 43  A 1 
ATOM   331  C  CA  . ASN A 1 43  ? 1.270   1.822   -14.363 1.00 97.67 43  A 1 
ATOM   332  C  C   . ASN A 1 43  ? 0.776   0.385   -14.531 1.00 97.93 43  A 1 
ATOM   333  O  O   . ASN A 1 43  ? 1.083   -0.493  -13.725 1.00 97.39 43  A 1 
ATOM   334  C  CB  . ASN A 1 43  ? 2.179   2.230   -15.535 1.00 96.74 43  A 1 
ATOM   335  C  CG  . ASN A 1 43  ? 3.337   1.281   -15.755 1.00 96.95 43  A 1 
ATOM   336  O  OD1 . ASN A 1 43  ? 3.586   0.364   -14.985 1.00 92.54 43  A 1 
ATOM   337  N  ND2 . ASN A 1 43  ? 4.059   1.490   -16.852 1.00 92.84 43  A 1 
ATOM   338  N  N   . MET A 1 44  ? 0.001   0.147   -15.586 1.00 97.92 44  A 1 
ATOM   339  C  CA  . MET A 1 44  ? -0.595  -1.160  -15.823 1.00 97.84 44  A 1 
ATOM   340  C  C   . MET A 1 44  ? 0.422   -2.260  -16.107 1.00 98.11 44  A 1 
ATOM   341  O  O   . MET A 1 44  ? 0.237   -3.406  -15.702 1.00 97.89 44  A 1 
ATOM   342  C  CB  . MET A 1 44  ? -1.605  -1.089  -16.969 1.00 97.07 44  A 1 
ATOM   343  C  CG  . MET A 1 44  ? -2.908  -0.410  -16.605 1.00 91.81 44  A 1 
ATOM   344  S  SD  . MET A 1 44  ? -3.816  -1.305  -15.323 1.00 87.78 44  A 1 
ATOM   345  C  CE  . MET A 1 44  ? -4.176  -2.853  -16.148 1.00 78.49 44  A 1 
ATOM   346  N  N   . ALA A 1 45  ? 1.488   -1.926  -16.816 1.00 97.84 45  A 1 
ATOM   347  C  CA  . ALA A 1 45  ? 2.513   -2.916  -17.135 1.00 97.92 45  A 1 
ATOM   348  C  C   . ALA A 1 45  ? 3.104   -3.512  -15.864 1.00 98.22 45  A 1 
ATOM   349  O  O   . ALA A 1 45  ? 3.325   -4.722  -15.769 1.00 97.94 45  A 1 
ATOM   350  C  CB  . ALA A 1 45  ? 3.613   -2.283  -17.991 1.00 97.64 45  A 1 
ATOM   351  N  N   . LEU A 1 46  ? 3.353   -2.657  -14.875 1.00 98.21 46  A 1 
ATOM   352  C  CA  . LEU A 1 46  ? 3.880   -3.111  -13.600 1.00 98.44 46  A 1 
ATOM   353  C  C   . LEU A 1 46  ? 2.895   -4.043  -12.893 1.00 98.53 46  A 1 
ATOM   354  O  O   . LEU A 1 46  ? 3.275   -5.101  -12.390 1.00 98.49 46  A 1 
ATOM   355  C  CB  . LEU A 1 46  ? 4.203   -1.915  -12.697 1.00 98.39 46  A 1 
ATOM   356  C  CG  . LEU A 1 46  ? 4.704   -2.267  -11.286 1.00 98.11 46  A 1 
ATOM   357  C  CD1 . LEU A 1 46  ? 6.092   -2.886  -11.364 1.00 97.56 46  A 1 
ATOM   358  C  CD2 . LEU A 1 46  ? 4.717   -1.022  -10.413 1.00 97.43 46  A 1 
ATOM   359  N  N   . LEU A 1 47  ? 1.625   -3.656  -12.867 1.00 98.42 47  A 1 
ATOM   360  C  CA  . LEU A 1 47  ? 0.607   -4.465  -12.204 1.00 98.33 47  A 1 
ATOM   361  C  C   . LEU A 1 47  ? 0.425   -5.821  -12.877 1.00 98.56 47  A 1 
ATOM   362  O  O   . LEU A 1 47  ? 0.251   -6.829  -12.197 1.00 98.16 47  A 1 
ATOM   363  C  CB  . LEU A 1 47  ? -0.728  -3.717  -12.159 1.00 97.72 47  A 1 
ATOM   364  C  CG  . LEU A 1 47  ? -0.759  -2.473  -11.276 1.00 91.90 47  A 1 
ATOM   365  C  CD1 . LEU A 1 47  ? -2.172  -1.905  -11.237 1.00 87.87 47  A 1 
ATOM   366  C  CD2 . LEU A 1 47  ? -0.302  -2.807  -9.861  1.00 88.29 47  A 1 
ATOM   367  N  N   . ASP A 1 48  ? 0.460   -5.844  -14.203 1.00 98.45 48  A 1 
ATOM   368  C  CA  . ASP A 1 48  ? 0.349   -7.106  -14.924 1.00 98.26 48  A 1 
ATOM   369  C  C   . ASP A 1 48  ? 1.479   -8.052  -14.519 1.00 98.42 48  A 1 
ATOM   370  O  O   . ASP A 1 48  ? 1.261   -9.241  -14.304 1.00 98.25 48  A 1 
ATOM   371  C  CB  . ASP A 1 48  ? 0.387   -6.877  -16.440 1.00 97.83 48  A 1 
ATOM   372  C  CG  . ASP A 1 48  ? -0.886  -6.239  -16.960 1.00 93.11 48  A 1 
ATOM   373  O  OD1 . ASP A 1 48  ? -1.929  -6.306  -16.278 1.00 89.99 48  A 1 
ATOM   374  O  OD2 . ASP A 1 48  ? -0.848  -5.673  -18.081 1.00 89.06 48  A 1 
ATOM   375  N  N   . SER A 1 49  ? 2.685   -7.513  -14.388 1.00 98.37 49  A 1 
ATOM   376  C  CA  . SER A 1 49  ? 3.827   -8.320  -13.985 1.00 98.36 49  A 1 
ATOM   377  C  C   . SER A 1 49  ? 3.693   -8.790  -12.535 1.00 98.66 49  A 1 
ATOM   378  O  O   . SER A 1 49  ? 4.118   -9.889  -12.191 1.00 98.38 49  A 1 
ATOM   379  C  CB  . SER A 1 49  ? 5.139   -7.537  -14.173 1.00 97.74 49  A 1 
ATOM   380  O  OG  . SER A 1 49  ? 5.285   -6.534  -13.189 1.00 91.76 49  A 1 
ATOM   381  N  N   . LEU A 1 50  ? 3.080   -7.961  -11.693 1.00 98.65 50  A 1 
ATOM   382  C  CA  . LEU A 1 50  ? 2.891   -8.305  -10.286 1.00 98.77 50  A 1 
ATOM   383  C  C   . LEU A 1 50  ? 1.904   -9.457  -10.123 1.00 98.73 50  A 1 
ATOM   384  O  O   . LEU A 1 50  ? 2.137   -10.384 -9.346  1.00 98.69 50  A 1 
ATOM   385  C  CB  . LEU A 1 50  ? 2.410   -7.089  -9.491  1.00 98.69 50  A 1 
ATOM   386  C  CG  . LEU A 1 50  ? 2.090   -7.334  -8.011  1.00 98.43 50  A 1 
ATOM   387  C  CD1 . LEU A 1 50  ? 3.302   -7.893  -7.283  1.00 98.00 50  A 1 
ATOM   388  C  CD2 . LEU A 1 50  ? 1.625   -6.040  -7.354  1.00 97.90 50  A 1 
ATOM   389  N  N   . VAL A 1 51  ? 0.809   -9.402  -10.860 1.00 98.75 51  A 1 
ATOM   390  C  CA  . VAL A 1 51  ? -0.194  -10.466 -10.807 1.00 98.66 51  A 1 
ATOM   391  C  C   . VAL A 1 51  ? 0.441   -11.806 -11.166 1.00 98.79 51  A 1 
ATOM   392  O  O   . VAL A 1 51  ? 0.241   -12.812 -10.478 1.00 98.54 51  A 1 
ATOM   393  C  CB  . VAL A 1 51  ? -1.375  -10.177 -11.753 1.00 98.46 51  A 1 
ATOM   394  C  CG1 . VAL A 1 51  ? -2.306  -11.381 -11.843 1.00 97.69 51  A 1 
ATOM   395  C  CG2 . VAL A 1 51  ? -2.146  -8.956  -11.270 1.00 97.83 51  A 1 
ATOM   396  N  N   . LYS A 1 52  ? 1.215   -11.819 -12.245 1.00 98.65 52  A 1 
ATOM   397  C  CA  . LYS A 1 52  ? 1.885   -13.042 -12.672 1.00 98.44 52  A 1 
ATOM   398  C  C   . LYS A 1 52  ? 2.872   -13.531 -11.617 1.00 98.55 52  A 1 
ATOM   399  O  O   . LYS A 1 52  ? 2.949   -14.734 -11.333 1.00 98.24 52  A 1 
ATOM   400  C  CB  . LYS A 1 52  ? 2.617   -12.817 -14.001 1.00 98.12 52  A 1 
ATOM   401  C  CG  . LYS A 1 52  ? 1.694   -12.567 -15.183 1.00 92.14 52  A 1 
ATOM   402  C  CD  . LYS A 1 52  ? 2.470   -12.370 -16.472 1.00 88.82 52  A 1 
ATOM   403  C  CE  . LYS A 1 52  ? 1.547   -12.130 -17.640 1.00 78.75 52  A 1 
ATOM   404  N  NZ  . LYS A 1 52  ? 2.295   -11.931 -18.924 1.00 70.37 52  A 1 
ATOM   405  N  N   . PHE A 1 53  ? 3.609   -12.614 -11.006 1.00 98.68 53  A 1 
ATOM   406  C  CA  . PHE A 1 53  ? 4.593   -12.968 -9.988  1.00 98.64 53  A 1 
ATOM   407  C  C   . PHE A 1 53  ? 3.925   -13.608 -8.766  1.00 98.69 53  A 1 
ATOM   408  O  O   . PHE A 1 53  ? 4.386   -14.633 -8.269  1.00 98.50 53  A 1 
ATOM   409  C  CB  . PHE A 1 53  ? 5.398   -11.747 -9.557  1.00 98.63 53  A 1 
ATOM   410  C  CG  . PHE A 1 53  ? 6.413   -12.037 -8.477  1.00 98.59 53  A 1 
ATOM   411  C  CD1 . PHE A 1 53  ? 7.611   -12.661 -8.791  1.00 98.23 53  A 1 
ATOM   412  C  CD2 . PHE A 1 53  ? 6.148   -11.719 -7.152  1.00 98.23 53  A 1 
ATOM   413  C  CE1 . PHE A 1 53  ? 8.536   -12.948 -7.808  1.00 97.80 53  A 1 
ATOM   414  C  CE2 . PHE A 1 53  ? 7.074   -12.008 -6.162  1.00 97.79 53  A 1 
ATOM   415  C  CZ  . PHE A 1 53  ? 8.272   -12.623 -6.485  1.00 97.87 53  A 1 
ATOM   416  N  N   . ILE A 1 54  ? 2.858   -12.981 -8.282  1.00 98.72 54  A 1 
ATOM   417  C  CA  . ILE A 1 54  ? 2.159   -13.496 -7.119  1.00 98.72 54  A 1 
ATOM   418  C  C   . ILE A 1 54  ? 1.614   -14.904 -7.377  1.00 98.63 54  A 1 
ATOM   419  O  O   . ILE A 1 54  ? 1.781   -15.798 -6.559  1.00 98.43 54  A 1 
ATOM   420  C  CB  . ILE A 1 54  ? 1.006   -12.554 -6.692  1.00 98.76 54  A 1 
ATOM   421  C  CG1 . ILE A 1 54  ? 1.575   -11.237 -6.158  1.00 98.52 54  A 1 
ATOM   422  C  CG2 . ILE A 1 54  ? 0.126   -13.221 -5.627  1.00 98.55 54  A 1 
ATOM   423  C  CD1 . ILE A 1 54  ? 0.526   -10.186 -5.841  1.00 98.14 54  A 1 
ATOM   424  N  N   . LYS A 1 55  ? 0.978   -15.090 -8.526  1.00 98.51 55  A 1 
ATOM   425  C  CA  . LYS A 1 55  ? 0.421   -16.393 -8.864  1.00 98.16 55  A 1 
ATOM   426  C  C   . LYS A 1 55  ? 1.489   -17.485 -8.937  1.00 97.95 55  A 1 
ATOM   427  O  O   . LYS A 1 55  ? 1.272   -18.606 -8.481  1.00 96.95 55  A 1 
ATOM   428  C  CB  . LYS A 1 55  ? -0.345  -16.325 -10.187 1.00 97.53 55  A 1 
ATOM   429  C  CG  . LYS A 1 55  ? -1.667  -15.579 -10.099 1.00 95.48 55  A 1 
ATOM   430  C  CD  . LYS A 1 55  ? -2.442  -15.674 -11.400 1.00 93.03 55  A 1 
ATOM   431  C  CE  . LYS A 1 55  ? -3.820  -15.068 -11.278 1.00 89.01 55  A 1 
ATOM   432  N  NZ  . LYS A 1 55  ? -4.618  -15.224 -12.529 1.00 85.65 55  A 1 
ATOM   433  N  N   . ARG A 1 56  ? 2.641   -17.155 -9.503  1.00 98.15 56  A 1 
ATOM   434  C  CA  . ARG A 1 56  ? 3.727   -18.127 -9.642  1.00 97.98 56  A 1 
ATOM   435  C  C   . ARG A 1 56  ? 4.400   -18.443 -8.313  1.00 97.92 56  A 1 
ATOM   436  O  O   . ARG A 1 56  ? 5.081   -19.459 -8.185  1.00 96.95 56  A 1 
ATOM   437  C  CB  . ARG A 1 56  ? 4.778   -17.621 -10.636 1.00 97.20 56  A 1 
ATOM   438  C  CG  . ARG A 1 56  ? 4.287   -17.536 -12.067 1.00 87.16 56  A 1 
ATOM   439  C  CD  . ARG A 1 56  ? 5.390   -17.117 -13.029 1.00 86.08 56  A 1 
ATOM   440  N  NE  . ARG A 1 56  ? 6.436   -18.119 -13.168 1.00 77.57 56  A 1 
ATOM   441  C  CZ  . ARG A 1 56  ? 7.605   -18.093 -12.522 1.00 72.09 56  A 1 
ATOM   442  N  NH1 . ARG A 1 56  ? 7.880   -17.110 -11.685 1.00 64.24 56  A 1 
ATOM   443  N  NH2 . ARG A 1 56  ? 8.494   -19.059 -12.713 1.00 64.83 56  A 1 
ATOM   444  N  N   . ASN A 1 57  ? 4.208   -17.582 -7.319  1.00 98.24 57  A 1 
ATOM   445  C  CA  . ASN A 1 57  ? 4.850   -17.754 -6.021  1.00 98.17 57  A 1 
ATOM   446  C  C   . ASN A 1 57  ? 3.853   -18.020 -4.890  1.00 98.01 57  A 1 
ATOM   447  O  O   . ASN A 1 57  ? 4.115   -17.697 -3.734  1.00 97.17 57  A 1 
ATOM   448  C  CB  . ASN A 1 57  ? 5.720   -16.538 -5.701  1.00 98.05 57  A 1 
ATOM   449  C  CG  . ASN A 1 57  ? 6.959   -16.478 -6.568  1.00 97.28 57  A 1 
ATOM   450  O  OD1 . ASN A 1 57  ? 7.995   -17.056 -6.234  1.00 89.54 57  A 1 
ATOM   451  N  ND2 . ASN A 1 57  ? 6.860   -15.792 -7.696  1.00 89.24 57  A 1 
ATOM   452  N  N   . THR A 1 58  ? 2.728   -18.617 -5.242  1.00 98.16 58  A 1 
ATOM   453  C  CA  . THR A 1 58  ? 1.695   -18.962 -4.278  1.00 97.99 58  A 1 
ATOM   454  C  C   . THR A 1 58  ? 1.359   -20.448 -4.386  1.00 97.29 58  A 1 
ATOM   455  O  O   . THR A 1 58  ? 1.052   -20.932 -5.470  1.00 95.03 58  A 1 
ATOM   456  C  CB  . THR A 1 58  ? 0.418   -18.141 -4.518  1.00 97.58 58  A 1 
ATOM   457  O  OG1 . THR A 1 58  ? 0.694   -16.752 -4.364  1.00 94.14 58  A 1 
ATOM   458  C  CG2 . THR A 1 58  ? -0.676  -18.547 -3.531  1.00 95.25 58  A 1 
ATOM   459  N  N   . ASP A 1 59  ? 1.424   -21.163 -3.252  1.00 96.06 59  A 1 
ATOM   460  C  CA  . ASP A 1 59  ? 1.003   -22.557 -3.255  1.00 94.71 59  A 1 
ATOM   461  C  C   . ASP A 1 59  ? -0.426  -22.671 -2.736  1.00 95.00 59  A 1 
ATOM   462  O  O   . ASP A 1 59  ? -1.083  -21.666 -2.465  1.00 91.74 59  A 1 
ATOM   463  C  CB  . ASP A 1 59  ? 1.968   -23.437 -2.447  1.00 91.32 59  A 1 
ATOM   464  C  CG  . ASP A 1 59  ? 2.056   -23.051 -0.982  1.00 82.70 59  A 1 
ATOM   465  O  OD1 . ASP A 1 59  ? 1.114   -22.438 -0.451  1.00 76.42 59  A 1 
ATOM   466  O  OD2 . ASP A 1 59  ? 3.075   -23.397 -0.344  1.00 76.70 59  A 1 
ATOM   467  N  N   . VAL A 1 60  ? -0.916  -23.905 -2.595  1.00 94.20 60  A 1 
ATOM   468  C  CA  . VAL A 1 60  ? -2.304  -24.132 -2.213  1.00 93.53 60  A 1 
ATOM   469  C  C   . VAL A 1 60  ? -2.657  -23.517 -0.851  1.00 93.93 60  A 1 
ATOM   470  O  O   . VAL A 1 60  ? -3.793  -23.122 -0.622  1.00 91.52 60  A 1 
ATOM   471  C  CB  . VAL A 1 60  ? -2.632  -25.646 -2.204  1.00 91.61 60  A 1 
ATOM   472  C  CG1 . VAL A 1 60  ? -1.812  -26.370 -1.152  1.00 81.96 60  A 1 
ATOM   473  C  CG2 . VAL A 1 60  ? -4.120  -25.869 -1.979  1.00 82.43 60  A 1 
ATOM   474  N  N   . ASN A 1 61  ? -1.675  -23.411 0.037   1.00 94.55 61  A 1 
ATOM   475  C  CA  . ASN A 1 61  ? -1.905  -22.844 1.368   1.00 95.08 61  A 1 
ATOM   476  C  C   . ASN A 1 61  ? -1.494  -21.374 1.462   1.00 96.38 61  A 1 
ATOM   477  O  O   . ASN A 1 61  ? -1.384  -20.825 2.558   1.00 94.13 61  A 1 
ATOM   478  C  CB  . ASN A 1 61  ? -1.162  -23.661 2.422   1.00 91.48 61  A 1 
ATOM   479  C  CG  . ASN A 1 61  ? -1.714  -25.061 2.571   1.00 83.47 61  A 1 
ATOM   480  O  OD1 . ASN A 1 61  ? -2.927  -25.260 2.591   1.00 72.47 61  A 1 
ATOM   481  N  ND2 . ASN A 1 61  ? -0.832  -26.039 2.684   1.00 72.39 61  A 1 
ATOM   482  N  N   . GLY A 1 62  ? -1.269  -20.737 0.306   1.00 96.51 62  A 1 
ATOM   483  C  CA  . GLY A 1 62  ? -0.858  -19.346 0.291   1.00 97.33 62  A 1 
ATOM   484  C  C   . GLY A 1 62  ? -1.811  -18.437 -0.470  1.00 98.15 62  A 1 
ATOM   485  O  O   . GLY A 1 62  ? -1.489  -17.282 -0.727  1.00 97.52 62  A 1 
ATOM   486  N  N   . LYS A 1 63  ? -2.986  -18.968 -0.837  1.00 98.13 63  A 1 
ATOM   487  C  CA  . LYS A 1 63  ? -3.966  -18.194 -1.591  1.00 98.24 63  A 1 
ATOM   488  C  C   . LYS A 1 63  ? -4.798  -17.315 -0.661  1.00 98.30 63  A 1 
ATOM   489  O  O   . LYS A 1 63  ? -6.016  -17.463 -0.533  1.00 97.99 63  A 1 
ATOM   490  C  CB  . LYS A 1 63  ? -4.856  -19.125 -2.415  1.00 97.84 63  A 1 
ATOM   491  C  CG  . LYS A 1 63  ? -4.097  -19.872 -3.495  1.00 96.55 63  A 1 
ATOM   492  C  CD  . LYS A 1 63  ? -5.011  -20.739 -4.339  1.00 93.96 63  A 1 
ATOM   493  C  CE  . LYS A 1 63  ? -4.226  -21.449 -5.433  1.00 88.82 63  A 1 
ATOM   494  N  NZ  . LYS A 1 63  ? -5.097  -22.308 -6.278  1.00 81.21 63  A 1 
ATOM   495  N  N   . VAL A 1 64  ? -4.100  -16.398 0.004   1.00 98.67 64  A 1 
ATOM   496  C  CA  . VAL A 1 64  ? -4.704  -15.472 0.952   1.00 98.73 64  A 1 
ATOM   497  C  C   . VAL A 1 64  ? -4.076  -14.100 0.727   1.00 98.83 64  A 1 
ATOM   498  O  O   . VAL A 1 64  ? -2.869  -13.988 0.527   1.00 98.75 64  A 1 
ATOM   499  C  CB  . VAL A 1 64  ? -4.457  -15.908 2.408   1.00 98.58 64  A 1 
ATOM   500  C  CG1 . VAL A 1 64  ? -5.197  -14.996 3.374   1.00 97.96 64  A 1 
ATOM   501  C  CG2 . VAL A 1 64  ? -4.896  -17.354 2.618   1.00 97.93 64  A 1 
ATOM   502  N  N   . MET A 1 65  ? -4.894  -13.054 0.753   1.00 98.83 65  A 1 
ATOM   503  C  CA  . MET A 1 65  ? -4.379  -11.716 0.483   1.00 98.88 65  A 1 
ATOM   504  C  C   . MET A 1 65  ? -5.152  -10.635 1.215   1.00 98.91 65  A 1 
ATOM   505  O  O   . MET A 1 65  ? -6.379  -10.595 1.166   1.00 98.83 65  A 1 
ATOM   506  C  CB  . MET A 1 65  ? -4.406  -11.437 -1.015  1.00 98.78 65  A 1 
ATOM   507  C  CG  . MET A 1 65  ? -3.982  -10.019 -1.403  1.00 98.32 65  A 1 
ATOM   508  S  SD  . MET A 1 65  ? -4.044  -9.726  -3.182  1.00 98.14 65  A 1 
ATOM   509  C  CE  . MET A 1 65  ? -2.686  -10.742 -3.736  1.00 95.40 65  A 1 
ATOM   510  N  N   . VAL A 1 66  ? -4.411  -9.756  1.891   1.00 98.98 66  A 1 
ATOM   511  C  CA  . VAL A 1 66  ? -5.001  -8.549  2.447   1.00 98.91 66  A 1 
ATOM   512  C  C   . VAL A 1 66  ? -4.769  -7.441  1.423   1.00 98.92 66  A 1 
ATOM   513  O  O   . VAL A 1 66  ? -3.633  -7.143  1.065   1.00 98.75 66  A 1 
ATOM   514  C  CB  . VAL A 1 66  ? -4.343  -8.147  3.783   1.00 98.72 66  A 1 
ATOM   515  C  CG1 . VAL A 1 66  ? -4.887  -6.795  4.244   1.00 96.70 66  A 1 
ATOM   516  C  CG2 . VAL A 1 66  ? -4.612  -9.207  4.837   1.00 96.81 66  A 1 
ATOM   517  N  N   . TYR A 1 67  ? -5.865  -6.856  0.942   1.00 98.86 67  A 1 
ATOM   518  C  CA  . TYR A 1 67  ? -5.780  -5.723  0.032   1.00 98.88 67  A 1 
ATOM   519  C  C   . TYR A 1 67  ? -5.951  -4.457  0.867   1.00 98.88 67  A 1 
ATOM   520  O  O   . TYR A 1 67  ? -7.045  -4.164  1.348   1.00 98.49 67  A 1 
ATOM   521  C  CB  . TYR A 1 67  ? -6.849  -5.820  -1.059  1.00 98.66 67  A 1 
ATOM   522  C  CG  . TYR A 1 67  ? -6.960  -4.561  -1.882  1.00 98.44 67  A 1 
ATOM   523  C  CD1 . TYR A 1 67  ? -5.942  -4.196  -2.750  1.00 97.64 67  A 1 
ATOM   524  C  CD2 . TYR A 1 67  ? -8.059  -3.733  -1.758  1.00 97.58 67  A 1 
ATOM   525  C  CE1 . TYR A 1 67  ? -6.019  -3.019  -3.489  1.00 96.67 67  A 1 
ATOM   526  C  CE2 . TYR A 1 67  ? -8.147  -2.557  -2.487  1.00 96.65 67  A 1 
ATOM   527  C  CZ  . TYR A 1 67  ? -7.131  -2.201  -3.346  1.00 96.82 67  A 1 
ATOM   528  O  OH  . TYR A 1 67  ? -7.207  -1.038  -4.059  1.00 95.26 67  A 1 
ATOM   529  N  N   . ASN A 1 68  ? -4.849  -3.710  1.040   1.00 98.58 68  A 1 
ATOM   530  C  CA  . ASN A 1 68  ? -4.775  -2.638  2.027   1.00 98.57 68  A 1 
ATOM   531  C  C   . ASN A 1 68  ? -5.190  -1.247  1.556   1.00 98.59 68  A 1 
ATOM   532  O  O   . ASN A 1 68  ? -4.911  -0.259  2.238   1.00 97.09 68  A 1 
ATOM   533  C  CB  . ASN A 1 68  ? -3.364  -2.585  2.619   1.00 97.86 68  A 1 
ATOM   534  C  CG  . ASN A 1 68  ? -3.317  -2.997  4.075   1.00 97.61 68  A 1 
ATOM   535  O  OD1 . ASN A 1 68  ? -2.910  -4.113  4.409   1.00 89.81 68  A 1 
ATOM   536  N  ND2 . ASN A 1 68  ? -3.725  -2.103  4.953   1.00 89.67 68  A 1 
ATOM   537  N  N   . GLY A 1 69  ? -5.856  -1.154  0.411   1.00 98.46 69  A 1 
ATOM   538  C  CA  . GLY A 1 69  ? -6.411  0.114   -0.033  1.00 98.44 69  A 1 
ATOM   539  C  C   . GLY A 1 69  ? -5.506  1.023   -0.849  1.00 98.50 69  A 1 
ATOM   540  O  O   . GLY A 1 69  ? -4.374  0.676   -1.170  1.00 97.66 69  A 1 
ATOM   541  N  N   . ASP A 1 70  ? -6.046  2.215   -1.173  1.00 98.10 70  A 1 
ATOM   542  C  CA  . ASP A 1 70  ? -5.379  3.249   -1.964  1.00 98.09 70  A 1 
ATOM   543  C  C   . ASP A 1 70  ? -5.068  2.845   -3.411  1.00 97.93 70  A 1 
ATOM   544  O  O   . ASP A 1 70  ? -3.917  2.795   -3.838  1.00 95.61 70  A 1 
ATOM   545  C  CB  . ASP A 1 70  ? -4.126  3.761   -1.253  1.00 97.63 70  A 1 
ATOM   546  C  CG  . ASP A 1 70  ? -4.376  5.088   -0.538  1.00 97.16 70  A 1 
ATOM   547  O  OD1 . ASP A 1 70  ? -5.552  5.511   -0.443  1.00 94.95 70  A 1 
ATOM   548  O  OD2 . ASP A 1 70  ? -3.397  5.716   -0.079  1.00 95.31 70  A 1 
ATOM   549  N  N   . ILE A 1 71  ? -6.132  2.606   -4.164  1.00 97.77 71  A 1 
ATOM   550  C  CA  . ILE A 1 71  ? -6.015  2.348   -5.588  1.00 97.51 71  A 1 
ATOM   551  C  C   . ILE A 1 71  ? -5.948  3.647   -6.385  1.00 97.41 71  A 1 
ATOM   552  O  O   . ILE A 1 71  ? -5.354  3.701   -7.460  1.00 96.56 71  A 1 
ATOM   553  C  CB  . ILE A 1 71  ? -7.212  1.494   -6.104  1.00 96.90 71  A 1 
ATOM   554  C  CG1 . ILE A 1 71  ? -7.055  1.168   -7.590  1.00 95.42 71  A 1 
ATOM   555  C  CG2 . ILE A 1 71  ? -8.540  2.221   -5.878  1.00 95.41 71  A 1 
ATOM   556  C  CD1 . ILE A 1 71  ? -5.879  0.262   -7.911  1.00 94.04 71  A 1 
ATOM   557  N  N   . VAL A 1 72  ? -6.551  4.706   -5.851  1.00 96.14 72  A 1 
ATOM   558  C  CA  . VAL A 1 72  ? -6.707  5.955   -6.599  1.00 95.65 72  A 1 
ATOM   559  C  C   . VAL A 1 72  ? -5.409  6.739   -6.740  1.00 95.66 72  A 1 
ATOM   560  O  O   . VAL A 1 72  ? -4.732  7.024   -5.759  1.00 94.12 72  A 1 
ATOM   561  C  CB  . VAL A 1 72  ? -7.780  6.856   -5.951  1.00 94.27 72  A 1 
ATOM   562  C  CG1 . VAL A 1 72  ? -8.014  8.096   -6.802  1.00 91.57 72  A 1 
ATOM   563  C  CG2 . VAL A 1 72  ? -9.080  6.092   -5.759  1.00 92.15 72  A 1 
ATOM   564  N  N   . SER A 1 73  ? -5.074  7.097   -7.978  1.00 95.45 73  A 1 
ATOM   565  C  CA  . SER A 1 73  ? -3.909  7.927   -8.252  1.00 94.49 73  A 1 
ATOM   566  C  C   . SER A 1 73  ? -4.244  9.395   -8.014  1.00 93.42 73  A 1 
ATOM   567  O  O   . SER A 1 73  ? -5.394  9.742   -7.728  1.00 88.46 73  A 1 
ATOM   568  C  CB  . SER A 1 73  ? -3.422  7.726   -9.682  1.00 92.23 73  A 1 
ATOM   569  O  OG  . SER A 1 73  ? -4.297  8.346   -10.610 1.00 83.87 73  A 1 
ATOM   570  N  N   . ARG A 1 74  ? -3.259  10.270  -8.154  1.00 88.33 74  A 1 
ATOM   571  C  CA  . ARG A 1 74  ? -3.477  11.700  -7.934  1.00 83.03 74  A 1 
ATOM   572  C  C   . ARG A 1 74  ? -4.429  12.286  -8.968  1.00 80.97 74  A 1 
ATOM   573  O  O   . ARG A 1 74  ? -5.195  13.192  -8.670  1.00 73.54 74  A 1 
ATOM   574  C  CB  . ARG A 1 74  ? -2.145  12.454  -7.934  1.00 78.57 74  A 1 
ATOM   575  C  CG  . ARG A 1 74  ? -1.441  12.463  -6.572  1.00 72.44 74  A 1 
ATOM   576  C  CD  . ARG A 1 74  ? -1.088  11.073  -6.085  1.00 69.21 74  A 1 
ATOM   577  N  NE  . ARG A 1 74  ? -0.465  11.095  -4.772  1.00 68.64 74  A 1 
ATOM   578  C  CZ  . ARG A 1 74  ? -0.013  10.023  -4.132  1.00 66.27 74  A 1 
ATOM   579  N  NH1 . ARG A 1 74  ? -0.111  8.824   -4.694  1.00 60.81 74  A 1 
ATOM   580  N  NH2 . ARG A 1 74  ? 0.537   10.143  -2.939  1.00 60.23 74  A 1 
ATOM   581  N  N   . ALA A 1 75  ? -4.359  11.755  -10.190 1.00 79.79 75  A 1 
ATOM   582  C  CA  . ALA A 1 75  ? -5.330  12.083  -11.238 1.00 76.25 75  A 1 
ATOM   583  C  C   . ALA A 1 75  ? -5.617  13.569  -11.425 1.00 78.62 75  A 1 
ATOM   584  O  O   . ALA A 1 75  ? -6.774  13.989  -11.485 1.00 73.62 75  A 1 
ATOM   585  C  CB  . ALA A 1 75  ? -6.641  11.338  -10.977 1.00 71.01 75  A 1 
ATOM   586  N  N   . ILE A 1 76  ? -4.560  14.375  -11.530 1.00 76.71 76  A 1 
ATOM   587  C  CA  . ILE A 1 76  ? -4.736  15.793  -11.816 1.00 73.68 76  A 1 
ATOM   588  C  C   . ILE A 1 76  ? -4.798  15.976  -13.328 1.00 74.96 76  A 1 
ATOM   589  O  O   . ILE A 1 76  ? -3.906  15.504  -14.041 1.00 67.88 76  A 1 
ATOM   590  C  CB  . ILE A 1 76  ? -3.574  16.634  -11.236 1.00 66.39 76  A 1 
ATOM   591  C  CG1 . ILE A 1 76  ? -3.458  16.406  -9.721  1.00 60.14 76  A 1 
ATOM   592  C  CG2 . ILE A 1 76  ? -3.766  18.107  -11.554 1.00 58.28 76  A 1 
ATOM   593  C  CD1 . ILE A 1 76  ? -4.696  16.791  -8.951  1.00 54.13 76  A 1 
ATOM   594  N  N   . PRO A 1 77  ? -5.825  16.640  -13.841 1.00 74.76 77  A 1 
ATOM   595  C  CA  . PRO A 1 77  ? -6.887  17.382  -13.154 1.00 72.28 77  A 1 
ATOM   596  C  C   . PRO A 1 77  ? -8.216  16.632  -13.052 1.00 75.96 77  A 1 
ATOM   597  O  O   . PRO A 1 77  ? -9.245  17.240  -12.756 1.00 71.12 77  A 1 
ATOM   598  C  CB  . PRO A 1 77  ? -7.044  18.615  -14.040 1.00 65.09 77  A 1 
ATOM   599  C  CG  . PRO A 1 77  ? -6.881  18.046  -15.417 1.00 63.87 77  A 1 
ATOM   600  C  CD  . PRO A 1 77  ? -5.838  16.945  -15.284 1.00 68.34 77  A 1 
ATOM   601  N  N   . LYS A 1 78  ? -8.216  15.327  -13.304 1.00 79.62 78  A 1 
ATOM   602  C  CA  . LYS A 1 78  ? -9.475  14.578  -13.344 1.00 79.34 78  A 1 
ATOM   603  C  C   . LYS A 1 78  ? -9.745  13.727  -12.105 1.00 81.52 78  A 1 
ATOM   604  O  O   . LYS A 1 78  ? -10.179 12.572  -12.210 1.00 77.44 78  A 1 
ATOM   605  C  CB  . LYS A 1 78  ? -9.521  13.705  -14.599 1.00 74.96 78  A 1 
ATOM   606  C  CG  . LYS A 1 78  ? -9.509  14.509  -15.890 1.00 67.32 78  A 1 
ATOM   607  C  CD  . LYS A 1 78  ? -9.658  13.611  -17.108 1.00 63.22 78  A 1 
ATOM   608  C  CE  . LYS A 1 78  ? -9.686  14.429  -18.391 1.00 55.97 78  A 1 
ATOM   609  N  NZ  . LYS A 1 78  ? -9.852  13.565  -19.601 1.00 48.04 78  A 1 
ATOM   610  N  N   . TYR A 1 79  ? -9.514  14.300  -10.920 1.00 85.34 79  A 1 
ATOM   611  C  CA  . TYR A 1 79  ? -9.842  13.614  -9.680  1.00 85.35 79  A 1 
ATOM   612  C  C   . TYR A 1 79  ? -11.242 14.039  -9.252  1.00 86.78 79  A 1 
ATOM   613  O  O   . TYR A 1 79  ? -11.447 15.166  -8.796  1.00 83.80 79  A 1 
ATOM   614  C  CB  . TYR A 1 79  ? -8.818  13.945  -8.590  1.00 82.38 79  A 1 
ATOM   615  C  CG  . TYR A 1 79  ? -8.916  13.050  -7.371  1.00 80.61 79  A 1 
ATOM   616  C  CD1 . TYR A 1 79  ? -9.849  13.296  -6.369  1.00 75.17 79  A 1 
ATOM   617  C  CD2 . TYR A 1 79  ? -8.073  11.955  -7.223  1.00 75.97 79  A 1 
ATOM   618  C  CE1 . TYR A 1 79  ? -9.943  12.472  -5.253  1.00 70.64 79  A 1 
ATOM   619  C  CE2 . TYR A 1 79  ? -8.153  11.125  -6.118  1.00 70.95 79  A 1 
ATOM   620  C  CZ  . TYR A 1 79  ? -9.090  11.394  -5.134  1.00 70.71 79  A 1 
ATOM   621  O  OH  . TYR A 1 79  ? -9.172  10.577  -4.023  1.00 65.29 79  A 1 
ATOM   622  N  N   . ASN A 1 80  ? -12.207 13.142  -9.420  1.00 89.75 80  A 1 
ATOM   623  C  CA  . ASN A 1 80  ? -13.587 13.442  -9.065  1.00 90.49 80  A 1 
ATOM   624  C  C   . ASN A 1 80  ? -14.324 12.170  -8.649  1.00 91.85 80  A 1 
ATOM   625  O  O   . ASN A 1 80  ? -13.730 11.091  -8.580  1.00 91.88 80  A 1 
ATOM   626  C  CB  . ASN A 1 80  ? -14.299 14.143  -10.232 1.00 88.61 80  A 1 
ATOM   627  C  CG  . ASN A 1 80  ? -14.268 13.335  -11.512 1.00 87.89 80  A 1 
ATOM   628  O  OD1 . ASN A 1 80  ? -14.338 12.112  -11.511 1.00 83.32 80  A 1 
ATOM   629  N  ND2 . ASN A 1 80  ? -14.176 14.025  -12.646 1.00 82.92 80  A 1 
ATOM   630  N  N   . LEU A 1 81  ? -15.607 12.308  -8.367  1.00 91.21 81  A 1 
ATOM   631  C  CA  . LEU A 1 81  ? -16.423 11.185  -7.901  1.00 92.27 81  A 1 
ATOM   632  C  C   . LEU A 1 81  ? -16.385 9.995   -8.851  1.00 93.50 81  A 1 
ATOM   633  O  O   . LEU A 1 81  ? -16.144 8.859   -8.422  1.00 93.31 81  A 1 
ATOM   634  C  CB  . LEU A 1 81  ? -17.870 11.653  -7.696  1.00 90.62 81  A 1 
ATOM   635  C  CG  . LEU A 1 81  ? -18.875 10.576  -7.295  1.00 87.32 81  A 1 
ATOM   636  C  CD1 . LEU A 1 81  ? -18.465 9.943   -5.982  1.00 81.80 81  A 1 
ATOM   637  C  CD2 . LEU A 1 81  ? -20.265 11.177  -7.183  1.00 81.62 81  A 1 
ATOM   638  N  N   . ASP A 1 82  ? -16.615 10.243  -10.137 1.00 93.42 82  A 1 
ATOM   639  C  CA  . ASP A 1 82  ? -16.635 9.165   -11.112 1.00 94.03 82  A 1 
ATOM   640  C  C   . ASP A 1 82  ? -15.278 8.482   -11.237 1.00 94.90 82  A 1 
ATOM   641  O  O   . ASP A 1 82  ? -15.196 7.264   -11.406 1.00 94.63 82  A 1 
ATOM   642  C  CB  . ASP A 1 82  ? -17.081 9.685   -12.483 1.00 93.22 82  A 1 
ATOM   643  C  CG  . ASP A 1 82  ? -18.555 10.052  -12.521 1.00 85.20 82  A 1 
ATOM   644  O  OD1 . ASP A 1 82  ? -19.319 9.543   -11.674 1.00 80.11 82  A 1 
ATOM   645  O  OD2 . ASP A 1 82  ? -18.943 10.840  -13.398 1.00 78.94 82  A 1 
ATOM   646  N  N   . TYR A 1 83  ? -14.212 9.263   -11.143 1.00 94.64 83  A 1 
ATOM   647  C  CA  . TYR A 1 83  ? -12.858 8.727   -11.228 1.00 94.73 83  A 1 
ATOM   648  C  C   . TYR A 1 83  ? -12.583 7.778   -10.060 1.00 95.47 83  A 1 
ATOM   649  O  O   . TYR A 1 83  ? -12.011 6.696   -10.245 1.00 95.08 83  A 1 
ATOM   650  C  CB  . TYR A 1 83  ? -11.838 9.861   -11.249 1.00 93.97 83  A 1 
ATOM   651  C  CG  . TYR A 1 83  ? -10.429 9.411   -11.573 1.00 92.95 83  A 1 
ATOM   652  C  CD1 . TYR A 1 83  ? -9.947  9.446   -12.883 1.00 90.99 83  A 1 
ATOM   653  C  CD2 . TYR A 1 83  ? -9.580  8.953   -10.575 1.00 90.54 83  A 1 
ATOM   654  C  CE1 . TYR A 1 83  ? -8.669  9.031   -13.187 1.00 89.08 83  A 1 
ATOM   655  C  CE2 . TYR A 1 83  ? -8.284  8.532   -10.868 1.00 89.02 83  A 1 
ATOM   656  C  CZ  . TYR A 1 83  ? -7.838  8.572   -12.172 1.00 89.18 83  A 1 
ATOM   657  O  OH  . TYR A 1 83  ? -6.558  8.159   -12.469 1.00 86.38 83  A 1 
ATOM   658  N  N   . VAL A 1 84  ? -12.982 8.186   -8.862  1.00 95.79 84  A 1 
ATOM   659  C  CA  . VAL A 1 84  ? -12.797 7.356   -7.679  1.00 96.19 84  A 1 
ATOM   660  C  C   . VAL A 1 84  ? -13.595 6.055   -7.789  1.00 96.88 84  A 1 
ATOM   661  O  O   . VAL A 1 84  ? -13.078 4.971   -7.512  1.00 96.92 84  A 1 
ATOM   662  C  CB  . VAL A 1 84  ? -13.197 8.107   -6.394  1.00 95.70 84  A 1 
ATOM   663  C  CG1 . VAL A 1 84  ? -13.187 7.168   -5.193  1.00 94.38 84  A 1 
ATOM   664  C  CG2 . VAL A 1 84  ? -12.246 9.269   -6.154  1.00 94.55 84  A 1 
ATOM   665  N  N   . LYS A 1 85  ? -14.853 6.162   -8.210  1.00 96.47 85  A 1 
ATOM   666  C  CA  . LYS A 1 85  ? -15.688 4.978   -8.378  1.00 96.82 85  A 1 
ATOM   667  C  C   . LYS A 1 85  ? -15.067 4.010   -9.382  1.00 97.18 85  A 1 
ATOM   668  O  O   . LYS A 1 85  ? -15.010 2.807   -9.142  1.00 97.24 85  A 1 
ATOM   669  C  CB  . LYS A 1 85  ? -17.093 5.369   -8.830  1.00 96.71 85  A 1 
ATOM   670  C  CG  . LYS A 1 85  ? -17.955 5.991   -7.735  1.00 95.33 85  A 1 
ATOM   671  C  CD  . LYS A 1 85  ? -19.377 6.217   -8.220  1.00 93.13 85  A 1 
ATOM   672  C  CE  . LYS A 1 85  ? -20.277 6.710   -7.109  1.00 88.44 85  A 1 
ATOM   673  N  NZ  . LYS A 1 85  ? -21.674 6.913   -7.577  1.00 82.00 85  A 1 
ATOM   674  N  N   . GLN A 1 86  ? -14.616 4.537   -10.515 1.00 96.81 86  A 1 
ATOM   675  C  CA  . GLN A 1 86  ? -14.016 3.702   -11.542 1.00 96.78 86  A 1 
ATOM   676  C  C   . GLN A 1 86  ? -12.735 3.036   -11.045 1.00 97.07 86  A 1 
ATOM   677  O  O   . GLN A 1 86  ? -12.432 1.896   -11.404 1.00 96.79 86  A 1 
ATOM   678  C  CB  . GLN A 1 86  ? -13.732 4.518   -12.805 1.00 95.90 86  A 1 
ATOM   679  C  CG  . GLN A 1 86  ? -13.330 3.665   -14.005 1.00 87.21 86  A 1 
ATOM   680  C  CD  . GLN A 1 86  ? -14.391 2.643   -14.378 1.00 81.09 86  A 1 
ATOM   681  O  OE1 . GLN A 1 86  ? -14.094 1.467   -14.578 1.00 74.11 86  A 1 
ATOM   682  N  NE2 . GLN A 1 86  ? -15.631 3.092   -14.484 1.00 69.54 86  A 1 
ATOM   683  N  N   . SER A 1 87  ? -11.975 3.756   -10.211 1.00 97.07 87  A 1 
ATOM   684  C  CA  . SER A 1 87  ? -10.752 3.195   -9.637  1.00 97.14 87  A 1 
ATOM   685  C  C   . SER A 1 87  ? -11.067 1.985   -8.758  1.00 97.70 87  A 1 
ATOM   686  O  O   . SER A 1 87  ? -10.348 0.987   -8.776  1.00 97.61 87  A 1 
ATOM   687  C  CB  . SER A 1 87  ? -10.012 4.247   -8.814  1.00 96.61 87  A 1 
ATOM   688  O  OG  . SER A 1 87  ? -9.499  5.274   -9.641  1.00 90.91 87  A 1 
ATOM   689  N  N   . ILE A 1 88  ? -12.155 2.069   -7.988  1.00 97.82 88  A 1 
ATOM   690  C  CA  . ILE A 1 88  ? -12.563 0.969   -7.126  1.00 98.17 88  A 1 
ATOM   691  C  C   . ILE A 1 88  ? -13.041 -0.218  -7.959  1.00 98.32 88  A 1 
ATOM   692  O  O   . ILE A 1 88  ? -12.747 -1.371  -7.645  1.00 98.14 88  A 1 
ATOM   693  C  CB  . ILE A 1 88  ? -13.655 1.416   -6.140  1.00 97.83 88  A 1 
ATOM   694  C  CG1 . ILE A 1 88  ? -13.078 2.481   -5.188  1.00 95.90 88  A 1 
ATOM   695  C  CG2 . ILE A 1 88  ? -14.201 0.237   -5.340  1.00 96.86 88  A 1 
ATOM   696  C  CD1 . ILE A 1 88  ? -14.106 3.159   -4.313  1.00 88.58 88  A 1 
ATOM   697  N  N   . VAL A 1 89  ? -13.764 0.066   -9.034  1.00 98.31 89  A 1 
ATOM   698  C  CA  . VAL A 1 89  ? -14.178 -0.981  -9.960  1.00 98.48 89  A 1 
ATOM   699  C  C   . VAL A 1 89  ? -12.943 -1.689  -10.516 1.00 98.41 89  A 1 
ATOM   700  O  O   . VAL A 1 89  ? -12.893 -2.921  -10.596 1.00 98.12 89  A 1 
ATOM   701  C  CB  . VAL A 1 89  ? -15.007 -0.399  -11.126 1.00 98.27 89  A 1 
ATOM   702  C  CG1 . VAL A 1 89  ? -15.234 -1.452  -12.207 1.00 97.30 89  A 1 
ATOM   703  C  CG2 . VAL A 1 89  ? -16.342 0.120   -10.612 1.00 97.35 89  A 1 
ATOM   704  N  N   . ASN A 1 90  ? -11.921 -0.885  -10.891 1.00 97.73 90  A 1 
ATOM   705  C  CA  . ASN A 1 90  ? -10.720 -1.398  -11.414 1.00 97.47 90  A 1 
ATOM   706  C  C   . ASN A 1 90  ? -9.924  -2.202  -10.428 1.00 97.81 90  A 1 
ATOM   707  O  O   . ASN A 1 90  ? -9.326  -3.171  -10.750 1.00 97.20 90  A 1 
ATOM   708  C  CB  . ASN A 1 90  ? -9.906  -0.283  -12.045 1.00 96.40 90  A 1 
ATOM   709  C  CG  . ASN A 1 90  ? -10.478 0.249   -13.247 1.00 94.74 90  A 1 
ATOM   710  O  OD1 . ASN A 1 90  ? -11.592 -0.146  -13.682 1.00 91.99 90  A 1 
ATOM   711  N  ND2 . ASN A 1 90  ? -10.132 0.985   -13.978 1.00 91.09 90  A 1 
ATOM   712  N  N   . ALA A 1 91  ? -9.929  -1.802  -9.161  1.00 98.00 91  A 1 
ATOM   713  C  CA  . ALA A 1 91  ? -9.262  -2.543  -8.101  1.00 98.26 91  A 1 
ATOM   714  C  C   . ALA A 1 91  ? -9.926  -3.907  -7.930  1.00 98.46 91  A 1 
ATOM   715  O  O   . ALA A 1 91  ? -9.254  -4.925  -7.770  1.00 98.30 91  A 1 
ATOM   716  C  CB  . ALA A 1 91  ? -9.310  -1.770  -6.797  1.00 97.95 91  A 1 
ATOM   717  N  N   . THR A 1 92  ? -11.254 -3.930  -7.967  1.00 98.31 92  A 1 
ATOM   718  C  CA  . THR A 1 92  ? -12.002 -5.168  -7.848  1.00 98.37 92  A 1 
ATOM   719  C  C   . THR A 1 92  ? -11.676 -6.126  -8.995  1.00 98.41 92  A 1 
ATOM   720  O  O   . THR A 1 92  ? -11.494 -7.324  -8.788  1.00 98.18 92  A 1 
ATOM   721  C  CB  . THR A 1 92  ? -13.514 -4.894  -7.809  1.00 98.01 92  A 1 
ATOM   722  O  OG1 . THR A 1 92  ? -13.818 -4.075  -6.679  1.00 94.31 92  A 1 
ATOM   723  C  CG2 . THR A 1 92  ? -14.305 -6.194  -7.707  1.00 94.06 92  A 1 
ATOM   724  N  N   . ALA A 1 93  ? -11.599 -5.588  -10.209 1.00 98.48 93  A 1 
ATOM   725  C  CA  . ALA A 1 93  ? -11.247 -6.393  -11.375 1.00 98.26 93  A 1 
ATOM   726  C  C   . ALA A 1 93  ? -9.859  -7.007  -11.210 1.00 98.31 93  A 1 
ATOM   727  O  O   . ALA A 1 93  ? -9.639  -8.165  -11.571 1.00 97.95 93  A 1 
ATOM   728  C  CB  . ALA A 1 93  ? -11.306 -5.540  -12.636 1.00 97.97 93  A 1 
ATOM   729  N  N   . LEU A 1 94  ? -8.939  -6.230  -10.657 1.00 98.33 94  A 1 
ATOM   730  C  CA  . LEU A 1 94  ? -7.595  -6.725  -10.392 1.00 98.32 94  A 1 
ATOM   731  C  C   . LEU A 1 94  ? -7.622  -7.876  -9.392  1.00 98.54 94  A 1 
ATOM   732  O  O   . LEU A 1 94  ? -7.004  -8.920  -9.615  1.00 98.34 94  A 1 
ATOM   733  C  CB  . LEU A 1 94  ? -6.716  -5.590  -9.854  1.00 97.94 94  A 1 
ATOM   734  C  CG  . LEU A 1 94  ? -5.306  -5.981  -9.400  1.00 96.20 94  A 1 
ATOM   735  C  CD1 . LEU A 1 94  ? -4.470  -6.391  -10.603 1.00 93.56 94  A 1 
ATOM   736  C  CD2 . LEU A 1 94  ? -4.650  -4.825  -8.663  1.00 92.99 94  A 1 
ATOM   737  N  N   . LEU A 1 95  ? -8.354  -7.701  -8.301  1.00 98.55 95  A 1 
ATOM   738  C  CA  . LEU A 1 95  ? -8.429  -8.716  -7.264  1.00 98.69 95  A 1 
ATOM   739  C  C   . LEU A 1 95  ? -9.109  -9.992  -7.750  1.00 98.64 95  A 1 
ATOM   740  O  O   . LEU A 1 95  ? -8.757  -11.094 -7.315  1.00 98.47 95  A 1 
ATOM   741  C  CB  . LEU A 1 95  ? -9.153  -8.161  -6.033  1.00 98.62 95  A 1 
ATOM   742  C  CG  . LEU A 1 95  ? -8.432  -7.000  -5.329  1.00 98.35 95  A 1 
ATOM   743  C  CD1 . LEU A 1 95  ? -9.289  -6.442  -4.199  1.00 97.99 95  A 1 
ATOM   744  C  CD2 . LEU A 1 95  ? -7.082  -7.463  -4.804  1.00 97.75 95  A 1 
ATOM   745  N  N   . LYS A 1 96  ? -10.073 -9.852  -8.657  1.00 98.62 96  A 1 
ATOM   746  C  CA  . LYS A 1 96  ? -10.768 -11.010 -9.200  1.00 98.56 96  A 1 
ATOM   747  C  C   . LYS A 1 96  ? -9.843  -11.931 -10.000 1.00 98.46 96  A 1 
ATOM   748  O  O   . LYS A 1 96  ? -10.165 -13.092 -10.230 1.00 98.01 96  A 1 
ATOM   749  C  CB  . LYS A 1 96  ? -11.948 -10.578 -10.072 1.00 98.31 96  A 1 
ATOM   750  C  CG  . LYS A 1 96  ? -13.159 -10.098 -9.282  1.00 95.71 96  A 1 
ATOM   751  C  CD  . LYS A 1 96  ? -14.301 -9.717  -10.205 1.00 91.11 96  A 1 
ATOM   752  C  CE  . LYS A 1 96  ? -15.543 -9.314  -9.427  1.00 84.00 96  A 1 
ATOM   753  N  NZ  . LYS A 1 96  ? -16.655 -8.898  -10.321 1.00 75.16 96  A 1 
ATOM   754  N  N   . LYS A 1 97  ? -8.695  -11.407 -10.415 1.00 98.60 97  A 1 
ATOM   755  C  CA  . LYS A 1 97  ? -7.723  -12.219 -11.135 1.00 98.44 97  A 1 
ATOM   756  C  C   . LYS A 1 97  ? -7.129  -13.296 -10.228 1.00 98.34 97  A 1 
ATOM   757  O  O   . LYS A 1 97  ? -6.610  -14.306 -10.703 1.00 97.72 97  A 1 
ATOM   758  C  CB  . LYS A 1 97  ? -6.618  -11.341 -11.722 1.00 98.28 97  A 1 
ATOM   759  C  CG  . LYS A 1 97  ? -7.116  -10.400 -12.800 1.00 97.28 97  A 1 
ATOM   760  C  CD  . LYS A 1 97  ? -5.990  -9.566  -13.394 1.00 94.18 97  A 1 
ATOM   761  C  CE  . LYS A 1 97  ? -6.515  -8.654  -14.497 1.00 90.38 97  A 1 
ATOM   762  N  NZ  . LYS A 1 97  ? -5.433  -7.823  -15.102 1.00 81.83 97  A 1 
ATOM   763  N  N   . PHE A 1 98  ? -7.220  -13.095 -8.919  1.00 98.45 98  A 1 
ATOM   764  C  CA  . PHE A 1 98  ? -6.798  -14.083 -7.941  1.00 98.12 98  A 1 
ATOM   765  C  C   . PHE A 1 98  ? -8.039  -14.876 -7.519  1.00 97.39 98  A 1 
ATOM   766  O  O   . PHE A 1 98  ? -8.478  -14.815 -6.370  1.00 95.34 98  A 1 
ATOM   767  C  CB  . PHE A 1 98  ? -6.143  -13.400 -6.744  1.00 98.23 98  A 1 
ATOM   768  C  CG  . PHE A 1 98  ? -4.971  -12.514 -7.109  1.00 98.49 98  A 1 
ATOM   769  C  CD1 . PHE A 1 98  ? -3.748  -13.072 -7.453  1.00 98.14 98  A 1 
ATOM   770  C  CD2 . PHE A 1 98  ? -5.103  -11.134 -7.122  1.00 98.15 98  A 1 
ATOM   771  C  CE1 . PHE A 1 98  ? -2.679  -12.264 -7.807  1.00 97.86 98  A 1 
ATOM   772  C  CE2 . PHE A 1 98  ? -4.035  -10.323 -7.467  1.00 97.90 98  A 1 
ATOM   773  C  CZ  . PHE A 1 98  ? -2.818  -10.887 -7.811  1.00 98.09 98  A 1 
ATOM   774  N  N   . GLU A 1 99  ? -8.603  -15.606 -8.482  1.00 95.23 99  A 1 
ATOM   775  C  CA  . GLU A 1 99  ? -9.941  -16.186 -8.341  1.00 92.77 99  A 1 
ATOM   776  C  C   . GLU A 1 99  ? -10.118 -17.193 -7.210  1.00 91.64 99  A 1 
ATOM   777  O  O   . GLU A 1 99  ? -11.222 -17.338 -6.688  1.00 85.00 99  A 1 
ATOM   778  C  CB  . GLU A 1 99  ? -10.369 -16.817 -9.664  1.00 89.16 99  A 1 
ATOM   779  C  CG  . GLU A 1 99  ? -9.410  -17.847 -10.219 1.00 79.27 99  A 1 
ATOM   780  C  CD  . GLU A 1 99  ? -9.852  -18.350 -11.592 1.00 74.20 99  A 1 
ATOM   781  O  OE1 . GLU A 1 99  ? -10.978 -18.875 -11.691 1.00 67.37 99  A 1 
ATOM   782  O  OE2 . GLU A 1 99  ? -9.081  -18.201 -12.546 1.00 67.23 99  A 1 
ATOM   783  N  N   . ASP A 1 100 ? -9.057  -17.870 -6.812  1.00 94.92 100 A 1 
ATOM   784  C  CA  . ASP A 1 100 ? -9.165  -18.869 -5.751  1.00 95.06 100 A 1 
ATOM   785  C  C   . ASP A 1 100 ? -8.627  -18.373 -4.410  1.00 96.58 100 A 1 
ATOM   786  O  O   . ASP A 1 100 ? -8.446  -19.153 -3.477  1.00 94.80 100 A 1 
ATOM   787  C  CB  . ASP A 1 100 ? -8.428  -20.154 -6.152  1.00 91.37 100 A 1 
ATOM   788  C  CG  . ASP A 1 100 ? -9.073  -20.843 -7.332  1.00 83.08 100 A 1 
ATOM   789  O  OD1 . ASP A 1 100 ? -10.315 -20.890 -7.399  1.00 74.26 100 A 1 
ATOM   790  O  OD2 . ASP A 1 100 ? -8.328  -21.344 -8.201  1.00 75.28 100 A 1 
ATOM   791  N  N   . PHE A 1 101 ? -8.378  -17.066 -4.310  1.00 98.07 101 A 1 
ATOM   792  C  CA  . PHE A 1 101 ? -7.827  -16.477 -3.092  1.00 98.26 101 A 1 
ATOM   793  C  C   . PHE A 1 101 ? -8.903  -16.079 -2.089  1.00 98.28 101 A 1 
ATOM   794  O  O   . PHE A 1 101 ? -10.003 -15.679 -2.470  1.00 97.73 101 A 1 
ATOM   795  C  CB  . PHE A 1 101 ? -7.002  -15.221 -3.416  1.00 98.28 101 A 1 
ATOM   796  C  CG  . PHE A 1 101 ? -5.599  -15.489 -3.883  1.00 98.36 101 A 1 
ATOM   797  C  CD1 . PHE A 1 101 ? -5.341  -16.331 -4.954  1.00 97.83 101 A 1 
ATOM   798  C  CD2 . PHE A 1 101 ? -4.522  -14.858 -3.262  1.00 97.81 101 A 1 
ATOM   799  C  CE1 . PHE A 1 101 ? -4.041  -16.551 -5.395  1.00 97.55 101 A 1 
ATOM   800  C  CE2 . PHE A 1 101 ? -3.222  -15.069 -3.700  1.00 97.65 101 A 1 
ATOM   801  C  CZ  . PHE A 1 101 ? -2.980  -15.917 -4.766  1.00 98.09 101 A 1 
ATOM   802  N  N   . PHE A 1 102 ? -8.558  -16.167 -0.801  1.00 98.42 102 A 1 
ATOM   803  C  CA  . PHE A 1 102 ? -9.355  -15.557 0.253   1.00 98.52 102 A 1 
ATOM   804  C  C   . PHE A 1 102 ? -8.846  -14.121 0.344   1.00 98.78 102 A 1 
ATOM   805  O  O   . PHE A 1 102 ? -7.711  -13.884 0.761   1.00 98.64 102 A 1 
ATOM   806  C  CB  . PHE A 1 102 ? -9.152  -16.291 1.583   1.00 98.48 102 A 1 
ATOM   807  C  CG  . PHE A 1 102 ? -9.883  -15.667 2.741   1.00 98.48 102 A 1 
ATOM   808  C  CD1 . PHE A 1 102 ? -11.272 -15.704 2.806   1.00 98.16 102 A 1 
ATOM   809  C  CD2 . PHE A 1 102 ? -9.188  -15.049 3.769   1.00 98.16 102 A 1 
ATOM   810  C  CE1 . PHE A 1 102 ? -11.951 -15.139 3.874   1.00 97.81 102 A 1 
ATOM   811  C  CE2 . PHE A 1 102 ? -9.858  -14.479 4.849   1.00 97.88 102 A 1 
ATOM   812  C  CZ  . PHE A 1 102 ? -11.241 -14.530 4.893   1.00 98.02 102 A 1 
ATOM   813  N  N   . ILE A 1 103 ? -9.668  -13.171 -0.085  1.00 98.88 103 A 1 
ATOM   814  C  CA  . ILE A 1 103 ? -9.246  -11.777 -0.192  1.00 98.81 103 A 1 
ATOM   815  C  C   . ILE A 1 103 ? -9.941  -10.906 0.851   1.00 98.83 103 A 1 
ATOM   816  O  O   . ILE A 1 103 ? -11.152 -11.001 1.047   1.00 98.76 103 A 1 
ATOM   817  C  CB  . ILE A 1 103 ? -9.509  -11.239 -1.609  1.00 98.63 103 A 1 
ATOM   818  C  CG1 . ILE A 1 103 ? -8.641  -12.011 -2.610  1.00 96.85 103 A 1 
ATOM   819  C  CG2 . ILE A 1 103 ? -9.222  -9.744  -1.698  1.00 98.09 103 A 1 
ATOM   820  C  CD1 . ILE A 1 103 ? -8.886  -11.662 -4.068  1.00 91.08 103 A 1 
ATOM   821  N  N   . ILE A 1 104 ? -9.145  -10.067 1.513   1.00 98.85 104 A 1 
ATOM   822  C  CA  . ILE A 1 104 ? -9.631  -9.174  2.562   1.00 98.98 104 A 1 
ATOM   823  C  C   . ILE A 1 104 ? -9.448  -7.729  2.095   1.00 98.92 104 A 1 
ATOM   824  O  O   . ILE A 1 104 ? -8.385  -7.144  2.288   1.00 98.80 104 A 1 
ATOM   825  C  CB  . ILE A 1 104 ? -8.839  -9.410  3.864   1.00 98.85 104 A 1 
ATOM   826  C  CG1 . ILE A 1 104 ? -8.898  -10.892 4.259   1.00 98.45 104 A 1 
ATOM   827  C  CG2 . ILE A 1 104 ? -9.375  -8.533  4.996   1.00 98.59 104 A 1 
ATOM   828  C  CD1 . ILE A 1 104 ? -7.783  -11.315 5.195   1.00 97.11 104 A 1 
ATOM   829  N  N   . PRO A 1 105 ? -10.473 -7.142  1.459   1.00 98.81 105 A 1 
ATOM   830  C  CA  . PRO A 1 105 ? -10.356 -5.793  0.889   1.00 98.87 105 A 1 
ATOM   831  C  C   . PRO A 1 105 ? -10.689 -4.672  1.866   1.00 98.86 105 A 1 
ATOM   832  O  O   . PRO A 1 105 ? -11.407 -4.876  2.842   1.00 98.58 105 A 1 
ATOM   833  C  CB  . PRO A 1 105 ? -11.369 -5.832  -0.251  1.00 98.71 105 A 1 
ATOM   834  C  CG  . PRO A 1 105 ? -12.461 -6.698  0.295   1.00 98.19 105 A 1 
ATOM   835  C  CD  . PRO A 1 105 ? -11.747 -7.776  1.084   1.00 98.74 105 A 1 
ATOM   836  N  N   . MET A 1 106 ? -10.162 -3.473  1.591   1.00 98.79 106 A 1 
ATOM   837  C  CA  . MET A 1 106 ? -10.477 -2.292  2.387   1.00 98.62 106 A 1 
ATOM   838  C  C   . MET A 1 106 ? -10.289 -1.031  1.552   1.00 98.76 106 A 1 
ATOM   839  O  O   . MET A 1 106 ? -9.821  -1.089  0.415   1.00 98.16 106 A 1 
ATOM   840  C  CB  . MET A 1 106 ? -9.592  -2.219  3.641   1.00 96.79 106 A 1 
ATOM   841  C  CG  . MET A 1 106 ? -8.162  -1.771  3.365   1.00 93.46 106 A 1 
ATOM   842  S  SD  . MET A 1 106 ? -7.152  -1.648  4.861   1.00 95.71 106 A 1 
ATOM   843  C  CE  . MET A 1 106 ? -7.038  -3.364  5.312   1.00 91.39 106 A 1 
ATOM   844  N  N   . LEU A 1 107 ? -10.661 0.105   2.136   1.00 98.66 107 A 1 
ATOM   845  C  CA  . LEU A 1 107 ? -10.499 1.401   1.494   1.00 98.54 107 A 1 
ATOM   846  C  C   . LEU A 1 107 ? -9.352  2.178   2.130   1.00 98.59 107 A 1 
ATOM   847  O  O   . LEU A 1 107 ? -9.136  2.097   3.335   1.00 98.05 107 A 1 
ATOM   848  C  CB  . LEU A 1 107 ? -11.777 2.225   1.612   1.00 98.14 107 A 1 
ATOM   849  C  CG  . LEU A 1 107 ? -13.022 1.701   0.885   1.00 97.83 107 A 1 
ATOM   850  C  CD1 . LEU A 1 107 ? -14.244 2.482   1.331   1.00 97.22 107 A 1 
ATOM   851  C  CD2 . LEU A 1 107 ? -12.830 1.792   -0.618  1.00 96.88 107 A 1 
ATOM   852  N  N   . GLY A 1 108 ? -8.628  2.935   1.310   1.00 98.43 108 A 1 
ATOM   853  C  CA  . GLY A 1 108 ? -7.599  3.835   1.794   1.00 98.37 108 A 1 
ATOM   854  C  C   . GLY A 1 108 ? -8.118  5.261   1.789   1.00 98.03 108 A 1 
ATOM   855  O  O   . GLY A 1 108 ? -9.238  5.527   1.355   1.00 97.34 108 A 1 
ATOM   856  N  N   . ASN A 1 109 ? -7.311  6.216   2.261   1.00 98.09 109 A 1 
ATOM   857  C  CA  . ASN A 1 109 ? -7.753  7.603   2.370   1.00 97.65 109 A 1 
ATOM   858  C  C   . ASN A 1 109 ? -7.939  8.301   1.029   1.00 97.39 109 A 1 
ATOM   859  O  O   . ASN A 1 109 ? -8.598  9.338   0.951   1.00 96.27 109 A 1 
ATOM   860  C  CB  . ASN A 1 109 ? -6.805  8.413   3.263   1.00 97.35 109 A 1 
ATOM   861  C  CG  . ASN A 1 109 ? -5.389  8.431   2.750   1.00 97.21 109 A 1 
ATOM   862  O  OD1 . ASN A 1 109 ? -4.707  7.411   2.746   1.00 94.83 109 A 1 
ATOM   863  N  ND2 . ASN A 1 109 ? -4.929  9.601   2.328   1.00 94.23 109 A 1 
ATOM   864  N  N   . HIS A 1 110 ? -7.365  7.733   -0.033  1.00 97.24 110 A 1 
ATOM   865  C  CA  . HIS A 1 110 ? -7.566  8.294   -1.369  1.00 96.76 110 A 1 
ATOM   866  C  C   . HIS A 1 110 ? -8.756  7.664   -2.086  1.00 96.74 110 A 1 
ATOM   867  O  O   . HIS A 1 110 ? -9.162  8.134   -3.148  1.00 95.81 110 A 1 
ATOM   868  C  CB  . HIS A 1 110 ? -6.306  8.121   -2.222  1.00 96.42 110 A 1 
ATOM   869  C  CG  . HIS A 1 110 ? -5.186  9.031   -1.841  1.00 95.79 110 A 1 
ATOM   870  N  ND1 . HIS A 1 110 ? -5.050  10.300  -2.350  1.00 90.20 110 A 1 
ATOM   871  C  CD2 . HIS A 1 110 ? -4.150  8.859   -0.994  1.00 89.75 110 A 1 
ATOM   872  C  CE1 . HIS A 1 110 ? -3.979  10.876  -1.830  1.00 89.88 110 A 1 
ATOM   873  N  NE2 . HIS A 1 110 ? -3.420  10.021  -1.003  1.00 91.43 110 A 1 
ATOM   874  N  N   . ASP A 1 111 ? -9.324  6.619   -1.498  1.00 97.06 111 A 1 
ATOM   875  C  CA  . ASP A 1 111 ? -10.408 5.885   -2.136  1.00 97.17 111 A 1 
ATOM   876  C  C   . ASP A 1 111 ? -11.789 6.476   -1.835  1.00 96.95 111 A 1 
ATOM   877  O  O   . ASP A 1 111 ? -12.768 5.752   -1.635  1.00 95.98 111 A 1 
ATOM   878  C  CB  . ASP A 1 111 ? -10.361 4.411   -1.726  1.00 97.46 111 A 1 
ATOM   879  C  CG  . ASP A 1 111 ? -9.059  3.751   -2.126  1.00 97.71 111 A 1 
ATOM   880  O  OD1 . ASP A 1 111 ? -8.444  4.188   -3.120  1.00 96.86 111 A 1 
ATOM   881  O  OD2 . ASP A 1 111 ? -8.653  2.780   -1.451  1.00 97.01 111 A 1 
ATOM   882  N  N   . VAL A 1 112 ? -11.863 7.800   -1.818  1.00 96.52 112 A 1 
ATOM   883  C  CA  . VAL A 1 112 ? -13.106 8.521   -1.562  1.00 96.05 112 A 1 
ATOM   884  C  C   . VAL A 1 112 ? -12.983 9.899   -2.193  1.00 95.49 112 A 1 
ATOM   885  O  O   . VAL A 1 112 ? -11.882 10.368  -2.485  1.00 94.60 112 A 1 
ATOM   886  C  CB  . VAL A 1 112 ? -13.381 8.652   -0.046  1.00 95.80 112 A 1 
ATOM   887  C  CG1 . VAL A 1 112 ? -12.317 9.505   0.627   1.00 94.32 112 A 1 
ATOM   888  C  CG2 . VAL A 1 112 ? -14.773 9.229   0.209   1.00 94.46 112 A 1 
ATOM   889  N  N   . TYR A 1 113 ? -14.130 10.542  -2.443  1.00 94.39 113 A 1 
ATOM   890  C  CA  . TYR A 1 113 ? -14.116 11.900  -2.984  1.00 93.43 113 A 1 
ATOM   891  C  C   . TYR A 1 113 ? -14.956 12.821  -2.117  1.00 92.79 113 A 1 
ATOM   892  O  O   . TYR A 1 113 ? -16.129 12.532  -1.864  1.00 89.83 113 A 1 
ATOM   893  C  CB  . TYR A 1 113 ? -14.651 11.917  -4.415  1.00 92.42 113 A 1 
ATOM   894  C  CG  . TYR A 1 113 ? -14.713 13.314  -4.985  1.00 91.40 113 A 1 
ATOM   895  C  CD1 . TYR A 1 113 ? -13.573 13.923  -5.495  1.00 89.53 113 A 1 
ATOM   896  C  CD2 . TYR A 1 113 ? -15.905 14.046  -4.975  1.00 89.13 113 A 1 
ATOM   897  C  CE1 . TYR A 1 113 ? -13.612 15.222  -5.995  1.00 87.02 113 A 1 
ATOM   898  C  CE2 . TYR A 1 113 ? -15.948 15.336  -5.463  1.00 87.06 113 A 1 
ATOM   899  C  CZ  . TYR A 1 113 ? -14.808 15.918  -5.973  1.00 86.61 113 A 1 
ATOM   900  O  OH  . TYR A 1 113 ? -14.846 17.200  -6.466  1.00 83.58 113 A 1 
ATOM   901  N  N   . PRO A 1 114 ? -14.403 13.950  -1.674  1.00 92.88 114 A 1 
ATOM   902  C  CA  . PRO A 1 114 ? -12.992 14.338  -1.797  1.00 92.76 114 A 1 
ATOM   903  C  C   . PRO A 1 114 ? -12.084 13.433  -0.972  1.00 93.38 114 A 1 
ATOM   904  O  O   . PRO A 1 114 ? -12.546 12.777  -0.045  1.00 92.39 114 A 1 
ATOM   905  C  CB  . PRO A 1 114 ? -12.962 15.767  -1.255  1.00 90.90 114 A 1 
ATOM   906  C  CG  . PRO A 1 114 ? -14.371 16.254  -1.342  1.00 88.59 114 A 1 
ATOM   907  C  CD  . PRO A 1 114 ? -15.201 15.025  -1.066  1.00 90.88 114 A 1 
ATOM   908  N  N   . ALA A 1 115 ? -10.813 13.421  -1.317  1.00 93.30 115 A 1 
ATOM   909  C  CA  . ALA A 1 115 ? -9.852  12.576  -0.615  1.00 94.04 115 A 1 
ATOM   910  C  C   . ALA A 1 115 ? -9.874  12.837  0.894   1.00 94.70 115 A 1 
ATOM   911  O  O   . ALA A 1 115 ? -10.056 13.971  1.331   1.00 93.99 115 A 1 
ATOM   912  C  CB  . ALA A 1 115 ? -8.447  12.797  -1.164  1.00 93.19 115 A 1 
ATOM   913  N  N   . ASN A 1 116 ? -9.701  11.771  1.676   1.00 95.43 116 A 1 
ATOM   914  C  CA  . ASN A 1 116 ? -9.611  11.820  3.136   1.00 95.71 116 A 1 
ATOM   915  C  C   . ASN A 1 116 ? -10.934 12.003  3.875   1.00 96.01 116 A 1 
ATOM   916  O  O   . ASN A 1 116 ? -10.997 11.777  5.080   1.00 95.11 116 A 1 
ATOM   917  C  CB  . ASN A 1 116 ? -8.641  12.909  3.604   1.00 95.68 116 A 1 
ATOM   918  C  CG  . ASN A 1 116 ? -7.289  12.825  2.918   1.00 95.42 116 A 1 
ATOM   919  O  OD1 . ASN A 1 116 ? -6.771  11.739  2.672   1.00 92.27 116 A 1 
ATOM   920  N  ND2 . ASN A 1 116 ? -6.710  13.978  2.614   1.00 91.75 116 A 1 
ATOM   921  N  N   . GLN A 1 117 ? -11.978 12.404  3.173   1.00 95.46 117 A 1 
ATOM   922  C  CA  . GLN A 1 117 ? -13.239 12.747  3.832   1.00 94.83 117 A 1 
ATOM   923  C  C   . GLN A 1 117 ? -14.209 11.561  3.888   1.00 94.25 117 A 1 
ATOM   924  O  O   . GLN A 1 117 ? -15.016 11.359  2.986   1.00 91.76 117 A 1 
ATOM   925  C  CB  . GLN A 1 117 ? -13.894 13.932  3.134   1.00 94.20 117 A 1 
ATOM   926  C  CG  . GLN A 1 117 ? -12.939 15.103  2.835   1.00 93.08 117 A 1 
ATOM   927  C  CD  . GLN A 1 117 ? -12.165 15.559  4.056   1.00 92.98 117 A 1 
ATOM   928  O  OE1 . GLN A 1 117 ? -12.721 15.710  5.148   1.00 88.13 117 A 1 
ATOM   929  N  NE2 . GLN A 1 117 ? -10.868 15.783  3.881   1.00 86.89 117 A 1 
ATOM   930  N  N   . MET A 1 118 ? -14.127 10.782  4.965   1.00 93.88 118 A 1 
ATOM   931  C  CA  . MET A 1 118 ? -14.984 9.624   5.157   1.00 93.27 118 A 1 
ATOM   932  C  C   . MET A 1 118 ? -15.767 9.698   6.465   1.00 91.78 118 A 1 
ATOM   933  O  O   . MET A 1 118 ? -15.175 9.798   7.533   1.00 83.48 118 A 1 
ATOM   934  C  CB  . MET A 1 118 ? -14.168 8.324   5.186   1.00 90.90 118 A 1 
ATOM   935  C  CG  . MET A 1 118 ? -13.686 7.828   3.847   1.00 86.86 118 A 1 
ATOM   936  S  SD  . MET A 1 118 ? -13.056 6.140   4.012   1.00 89.03 118 A 1 
ATOM   937  C  CE  . MET A 1 118 ? -12.264 5.913   2.420   1.00 84.76 118 A 1 
ATOM   938  N  N   . ALA A 1 119 ? -17.088 9.644   6.358   1.00 88.86 119 A 1 
ATOM   939  C  CA  . ALA A 1 119 ? -17.978 9.541   7.511   1.00 87.43 119 A 1 
ATOM   940  C  C   . ALA A 1 119 ? -19.418 9.543   7.008   1.00 87.35 119 A 1 
ATOM   941  O  O   . ALA A 1 119 ? -19.699 9.045   5.925   1.00 76.99 119 A 1 
ATOM   942  C  CB  . ALA A 1 119 ? -17.729 10.668  8.505   1.00 80.57 119 A 1 
ATOM   943  N  N   . ILE A 1 120 ? -20.332 10.114  7.784   1.00 80.61 120 A 1 
ATOM   944  C  CA  . ILE A 1 120 ? -21.743 10.096  7.435   1.00 76.46 120 A 1 
ATOM   945  C  C   . ILE A 1 120 ? -22.038 10.823  6.123   1.00 76.98 120 A 1 
ATOM   946  O  O   . ILE A 1 120 ? -22.891 10.387  5.343   1.00 70.10 120 A 1 
ATOM   947  C  CB  . ILE A 1 120 ? -22.608 10.689  8.582   1.00 70.52 120 A 1 
ATOM   948  C  CG1 . ILE A 1 120 ? -24.089 10.467  8.308   1.00 63.77 120 A 1 
ATOM   949  C  CG2 . ILE A 1 120 ? -22.299 12.185  8.778   1.00 63.01 120 A 1 
ATOM   950  C  CD1 . ILE A 1 120 ? -24.493 8.996   8.298   1.00 58.33 120 A 1 
ATOM   951  N  N   . ASN A 1 121 ? -21.329 11.922  5.860   1.00 77.50 121 A 1 
ATOM   952  C  CA  . ASN A 1 121 ? -21.577 12.706  4.651   1.00 73.72 121 A 1 
ATOM   953  C  C   . ASN A 1 121 ? -21.023 12.046  3.389   1.00 76.37 121 A 1 
ATOM   954  O  O   . ASN A 1 121 ? -21.310 12.486  2.279   1.00 71.75 121 A 1 
ATOM   955  C  CB  . ASN A 1 121 ? -20.995 14.118  4.792   1.00 69.84 121 A 1 
ATOM   956  C  CG  . ASN A 1 121 ? -21.742 14.950  5.820   1.00 64.87 121 A 1 
ATOM   957  O  OD1 . ASN A 1 121 ? -22.907 14.709  6.095   1.00 59.79 121 A 1 
ATOM   958  N  ND2 . ASN A 1 121 ? -21.056 15.934  6.383   1.00 58.27 121 A 1 
ATOM   959  N  N   . SER A 1 122 ? -20.230 10.996  3.555   1.00 80.08 122 A 1 
ATOM   960  C  CA  . SER A 1 122 ? -19.679 10.258  2.432   1.00 77.97 122 A 1 
ATOM   961  C  C   . SER A 1 122 ? -20.073 8.776   2.512   1.00 82.21 122 A 1 
ATOM   962  O  O   . SER A 1 122 ? -19.334 7.904   2.075   1.00 77.49 122 A 1 
ATOM   963  C  CB  . SER A 1 122 ? -18.162 10.413  2.371   1.00 71.23 122 A 1 
ATOM   964  O  OG  . SER A 1 122 ? -17.570 10.098  3.614   1.00 66.09 122 A 1 
ATOM   965  N  N   . GLN A 1 123 ? -21.246 8.514   3.072   1.00 88.01 123 A 1 
ATOM   966  C  CA  . GLN A 1 123 ? -21.724 7.143   3.252   1.00 89.26 123 A 1 
ATOM   967  C  C   . GLN A 1 123 ? -21.779 6.373   1.937   1.00 92.13 123 A 1 
ATOM   968  O  O   . GLN A 1 123 ? -21.685 5.140   1.913   1.00 90.58 123 A 1 
ATOM   969  C  CB  . GLN A 1 123 ? -23.108 7.154   3.903   1.00 85.15 123 A 1 
ATOM   970  C  CG  . GLN A 1 123 ? -23.647 5.775   4.275   1.00 75.27 123 A 1 
ATOM   971  C  CD  . GLN A 1 123 ? -24.992 5.843   4.974   1.00 69.66 123 A 1 
ATOM   972  O  OE1 . GLN A 1 123 ? -25.535 6.923   5.204   1.00 63.87 123 A 1 
ATOM   973  N  NE2 . GLN A 1 123 ? -25.537 4.682   5.311   1.00 60.02 123 A 1 
ATOM   974  N  N   . TRP A 1 124 ? -21.901 7.106   0.830   1.00 92.63 124 A 1 
ATOM   975  C  CA  . TRP A 1 124 ? -21.957 6.489   -0.490  1.00 93.96 124 A 1 
ATOM   976  C  C   . TRP A 1 124 ? -20.762 5.576   -0.751  1.00 95.43 124 A 1 
ATOM   977  O  O   . TRP A 1 124 ? -20.895 4.560   -1.437  1.00 94.87 124 A 1 
ATOM   978  C  CB  . TRP A 1 124 ? -22.024 7.569   -1.585  1.00 92.15 124 A 1 
ATOM   979  C  CG  . TRP A 1 124 ? -20.770 8.386   -1.690  1.00 89.19 124 A 1 
ATOM   980  C  CD1 . TRP A 1 124 ? -20.506 9.575   -1.078  1.00 84.63 124 A 1 
ATOM   981  C  CD2 . TRP A 1 124 ? -19.593 8.061   -2.450  1.00 88.94 124 A 1 
ATOM   982  N  NE1 . TRP A 1 124 ? -19.242 10.010  -1.398  1.00 81.20 124 A 1 
ATOM   983  C  CE2 . TRP A 1 124 ? -18.659 9.098   -2.248  1.00 85.92 124 A 1 
ATOM   984  C  CE3 . TRP A 1 124 ? -19.239 6.996   -3.294  1.00 82.30 124 A 1 
ATOM   985  C  CZ2 . TRP A 1 124 ? -17.391 9.103   -2.839  1.00 83.09 124 A 1 
ATOM   986  C  CZ3 . TRP A 1 124 ? -17.975 6.993   -3.886  1.00 82.69 124 A 1 
ATOM   987  C  CH2 . TRP A 1 124 ? -17.074 8.037   -3.650  1.00 81.89 124 A 1 
ATOM   988  N  N   . ILE A 1 125 ? -19.609 5.928   -0.218  1.00 95.01 125 A 1 
ATOM   989  C  CA  . ILE A 1 125 ? -18.403 5.157   -0.494  1.00 96.03 125 A 1 
ATOM   990  C  C   . ILE A 1 125 ? -18.471 3.754   0.114   1.00 97.08 125 A 1 
ATOM   991  O  O   . ILE A 1 125 ? -17.988 2.791   -0.480  1.00 97.17 125 A 1 
ATOM   992  C  CB  . ILE A 1 125 ? -17.120 5.890   -0.013  1.00 95.10 125 A 1 
ATOM   993  C  CG1 . ILE A 1 125 ? -15.877 5.186   -0.571  1.00 92.47 125 A 1 
ATOM   994  C  CG2 . ILE A 1 125 ? -17.047 5.953   1.511   1.00 92.28 125 A 1 
ATOM   995  C  CD1 . ILE A 1 125 ? -15.819 5.154   -2.079  1.00 88.93 125 A 1 
ATOM   996  N  N   . PHE A 1 126 ? -19.083 3.639   1.289   1.00 96.80 126 A 1 
ATOM   997  C  CA  . PHE A 1 126 ? -19.192 2.346   1.943   1.00 97.17 126 A 1 
ATOM   998  C  C   . PHE A 1 126 ? -20.178 1.449   1.205   1.00 97.52 126 A 1 
ATOM   999  O  O   . PHE A 1 126 ? -19.934 0.254   1.033   1.00 97.19 126 A 1 
ATOM   1000 C  CB  . PHE A 1 126 ? -19.609 2.515   3.404   1.00 96.98 126 A 1 
ATOM   1001 C  CG  . PHE A 1 126 ? -18.756 3.490   4.175   1.00 97.07 126 A 1 
ATOM   1002 C  CD1 . PHE A 1 126 ? -17.365 3.430   4.107   1.00 95.84 126 A 1 
ATOM   1003 C  CD2 . PHE A 1 126 ? -19.340 4.469   4.972   1.00 95.66 126 A 1 
ATOM   1004 C  CE1 . PHE A 1 126 ? -16.576 4.330   4.805   1.00 95.07 126 A 1 
ATOM   1005 C  CE2 . PHE A 1 126 ? -18.555 5.369   5.674   1.00 94.96 126 A 1 
ATOM   1006 C  CZ  . PHE A 1 126 ? -17.170 5.305   5.592   1.00 95.66 126 A 1 
ATOM   1007 N  N   . GLN A 1 127 ? -21.285 2.029   0.763   1.00 96.93 127 A 1 
ATOM   1008 C  CA  . GLN A 1 127 ? -22.277 1.287   -0.014  1.00 96.87 127 A 1 
ATOM   1009 C  C   . GLN A 1 127 ? -21.686 0.817   -1.338  1.00 97.63 127 A 1 
ATOM   1010 O  O   . GLN A 1 127 ? -21.796 -0.358  -1.701  1.00 97.39 127 A 1 
ATOM   1011 C  CB  . GLN A 1 127 ? -23.506 2.165   -0.269  1.00 95.79 127 A 1 
ATOM   1012 C  CG  . GLN A 1 127 ? -24.556 1.539   -1.185  1.00 85.63 127 A 1 
ATOM   1013 C  CD  . GLN A 1 127 ? -25.280 0.367   -0.533  1.00 79.92 127 A 1 
ATOM   1014 O  OE1 . GLN A 1 127 ? -25.438 0.326   0.686   1.00 72.70 127 A 1 
ATOM   1015 N  NE2 . GLN A 1 127 ? -25.729 -0.563  -1.353  1.00 68.02 127 A 1 
ATOM   1016 N  N   . PHE A 1 128 ? -21.047 1.742   -2.051  1.00 97.48 128 A 1 
ATOM   1017 C  CA  . PHE A 1 128 ? -20.483 1.429   -3.354  1.00 97.76 128 A 1 
ATOM   1018 C  C   . PHE A 1 128 ? -19.369 0.394   -3.270  1.00 98.19 128 A 1 
ATOM   1019 O  O   . PHE A 1 128 ? -19.345 -0.581  -4.025  1.00 97.98 128 A 1 
ATOM   1020 C  CB  . PHE A 1 128 ? -19.955 2.702   -4.031  1.00 97.61 128 A 1 
ATOM   1021 C  CG  . PHE A 1 128 ? -19.418 2.470   -5.420  1.00 97.62 128 A 1 
ATOM   1022 C  CD1 . PHE A 1 128 ? -20.278 2.378   -6.497  1.00 97.02 128 A 1 
ATOM   1023 C  CD2 . PHE A 1 128 ? -18.056 2.334   -5.636  1.00 96.92 128 A 1 
ATOM   1024 C  CE1 . PHE A 1 128 ? -19.787 2.151   -7.784  1.00 96.32 128 A 1 
ATOM   1025 C  CE2 . PHE A 1 128 ? -17.560 2.107   -6.921  1.00 96.38 128 A 1 
ATOM   1026 C  CZ  . PHE A 1 128 ? -18.427 2.020   -7.993  1.00 96.53 128 A 1 
ATOM   1027 N  N   . ALA A 1 129 ? -18.427 0.600   -2.355  1.00 98.09 129 A 1 
ATOM   1028 C  CA  . ALA A 1 129 ? -17.303 -0.321  -2.210  1.00 98.22 129 A 1 
ATOM   1029 C  C   . ALA A 1 129 ? -17.764 -1.701  -1.757  1.00 98.59 129 A 1 
ATOM   1030 O  O   . ALA A 1 129 ? -17.234 -2.717  -2.209  1.00 98.50 129 A 1 
ATOM   1031 C  CB  . ALA A 1 129 ? -16.271 0.250   -1.244  1.00 98.05 129 A 1 
ATOM   1032 N  N   . ALA A 1 130 ? -18.749 -1.748  -0.868  1.00 98.20 130 A 1 
ATOM   1033 C  CA  . ALA A 1 130 ? -19.283 -3.025  -0.415  1.00 98.37 130 A 1 
ATOM   1034 C  C   . ALA A 1 130 ? -19.877 -3.804  -1.587  1.00 98.51 130 A 1 
ATOM   1035 O  O   . ALA A 1 130 ? -19.718 -5.018  -1.675  1.00 98.44 130 A 1 
ATOM   1036 C  CB  . ALA A 1 130 ? -20.338 -2.808  0.664   1.00 98.12 130 A 1 
ATOM   1037 N  N   . GLU A 1 131 ? -20.561 -3.094  -2.479  1.00 98.48 131 A 1 
ATOM   1038 C  CA  . GLU A 1 131 ? -21.146 -3.722  -3.662  1.00 98.48 131 A 1 
ATOM   1039 C  C   . GLU A 1 131 ? -20.059 -4.264  -4.590  1.00 98.57 131 A 1 
ATOM   1040 O  O   . GLU A 1 131 ? -20.185 -5.361  -5.129  1.00 98.32 131 A 1 
ATOM   1041 C  CB  . GLU A 1 131 ? -22.026 -2.719  -4.416  1.00 97.74 131 A 1 
ATOM   1042 C  CG  . GLU A 1 131 ? -23.295 -2.336  -3.660  1.00 86.54 131 A 1 
ATOM   1043 C  CD  . GLU A 1 131 ? -24.081 -1.226  -4.353  1.00 80.35 131 A 1 
ATOM   1044 O  OE1 . GLU A 1 131 ? -23.562 -0.642  -5.324  1.00 75.65 131 A 1 
ATOM   1045 O  OE2 . GLU A 1 131 ? -25.213 -0.944  -3.910  1.00 75.61 131 A 1 
ATOM   1046 N  N   . GLN A 1 132 ? -18.998 -3.503  -4.761  1.00 98.54 132 A 1 
ATOM   1047 C  CA  . GLN A 1 132 ? -17.900 -3.931  -5.634  1.00 98.67 132 A 1 
ATOM   1048 C  C   . GLN A 1 132 ? -17.121 -5.094  -5.020  1.00 98.62 132 A 1 
ATOM   1049 O  O   . GLN A 1 132 ? -16.783 -6.057  -5.712  1.00 98.44 132 A 1 
ATOM   1050 C  CB  . GLN A 1 132 ? -16.957 -2.763  -5.928  1.00 98.49 132 A 1 
ATOM   1051 C  CG  . GLN A 1 132 ? -17.601 -1.626  -6.721  1.00 97.26 132 A 1 
ATOM   1052 C  CD  . GLN A 1 132 ? -18.182 -2.106  -8.035  1.00 96.29 132 A 1 
ATOM   1053 O  OE1 . GLN A 1 132 ? -17.536 -2.840  -8.778  1.00 89.11 132 A 1 
ATOM   1054 N  NE2 . GLN A 1 132 ? -19.411 -1.694  -8.321  1.00 87.65 132 A 1 
ATOM   1055 N  N   . PHE A 1 133 ? -16.838 -5.016  -3.717  1.00 98.75 133 A 1 
ATOM   1056 C  CA  . PHE A 1 133 ? -16.059 -6.043  -3.031  1.00 98.85 133 A 1 
ATOM   1057 C  C   . PHE A 1 133 ? -16.898 -7.260  -2.623  1.00 98.76 133 A 1 
ATOM   1058 O  O   . PHE A 1 133 ? -16.359 -8.230  -2.080  1.00 98.53 133 A 1 
ATOM   1059 C  CB  . PHE A 1 133 ? -15.396 -5.466  -1.768  1.00 98.75 133 A 1 
ATOM   1060 C  CG  . PHE A 1 133 ? -14.351 -4.411  -2.043  1.00 98.70 133 A 1 
ATOM   1061 C  CD1 . PHE A 1 133 ? -13.556 -4.460  -3.176  1.00 98.31 133 A 1 
ATOM   1062 C  CD2 . PHE A 1 133 ? -14.138 -3.386  -1.128  1.00 98.14 133 A 1 
ATOM   1063 C  CE1 . PHE A 1 133 ? -12.582 -3.497  -3.412  1.00 97.77 133 A 1 
ATOM   1064 C  CE2 . PHE A 1 133 ? -13.160 -2.426  -1.352  1.00 97.69 133 A 1 
ATOM   1065 C  CZ  . PHE A 1 133 ? -12.384 -2.479  -2.493  1.00 97.93 133 A 1 
ATOM   1066 N  N   . ALA A 1 134 ? -18.201 -7.218  -2.874  1.00 98.70 134 A 1 
ATOM   1067 C  CA  . ALA A 1 134 ? -19.121 -8.271  -2.452  1.00 98.62 134 A 1 
ATOM   1068 C  C   . ALA A 1 134 ? -18.665 -9.709  -2.748  1.00 98.68 134 A 1 
ATOM   1069 O  O   . ALA A 1 134 ? -18.844 -10.589 -1.907  1.00 98.28 134 A 1 
ATOM   1070 C  CB  . ALA A 1 134 ? -20.510 -8.025  -3.043  1.00 98.39 134 A 1 
ATOM   1071 N  N   . PRO A 1 135 ? -18.082 -9.976  -3.925  1.00 98.53 135 A 1 
ATOM   1072 C  CA  . PRO A 1 135 ? -17.636 -11.339 -4.224  1.00 98.37 135 A 1 
ATOM   1073 C  C   . PRO A 1 135 ? -16.624 -11.890 -3.217  1.00 98.49 135 A 1 
ATOM   1074 O  O   . PRO A 1 135 ? -16.470 -13.107 -3.103  1.00 97.81 135 A 1 
ATOM   1075 C  CB  . PRO A 1 135 ? -17.006 -11.220 -5.615  1.00 97.64 135 A 1 
ATOM   1076 C  CG  . PRO A 1 135 ? -17.730 -10.065 -6.229  1.00 95.97 135 A 1 
ATOM   1077 C  CD  . PRO A 1 135 ? -17.902 -9.096  -5.094  1.00 97.95 135 A 1 
ATOM   1078 N  N   . PHE A 1 136 ? -15.940 -11.002 -2.488  1.00 98.79 136 A 1 
ATOM   1079 C  CA  . PHE A 1 136 ? -14.914 -11.416 -1.534  1.00 98.78 136 A 1 
ATOM   1080 C  C   . PHE A 1 136 ? -15.416 -11.440 -0.090  1.00 98.73 136 A 1 
ATOM   1081 O  O   . PHE A 1 136 ? -14.713 -11.910 0.804   1.00 98.37 136 A 1 
ATOM   1082 C  CB  . PHE A 1 136 ? -13.710 -10.475 -1.612  1.00 98.70 136 A 1 
ATOM   1083 C  CG  . PHE A 1 136 ? -13.260 -10.147 -3.015  1.00 98.68 136 A 1 
ATOM   1084 C  CD1 . PHE A 1 136 ? -12.825 -11.148 -3.867  1.00 98.29 136 A 1 
ATOM   1085 C  CD2 . PHE A 1 136 ? -13.281 -8.835  -3.472  1.00 98.26 136 A 1 
ATOM   1086 C  CE1 . PHE A 1 136 ? -12.421 -10.850 -5.157  1.00 97.80 136 A 1 
ATOM   1087 C  CE2 . PHE A 1 136 ? -12.874 -8.535  -4.756  1.00 97.79 136 A 1 
ATOM   1088 C  CZ  . PHE A 1 136 ? -12.442 -9.539  -5.610  1.00 97.96 136 A 1 
ATOM   1089 N  N   . LEU A 1 137 ? -16.612 -10.936 0.136   1.00 98.70 137 A 1 
ATOM   1090 C  CA  . LEU A 1 137 ? -17.122 -10.733 1.493   1.00 98.78 137 A 1 
ATOM   1091 C  C   . LEU A 1 137 ? -18.274 -11.666 1.863   1.00 98.65 137 A 1 
ATOM   1092 O  O   . LEU A 1 137 ? -19.096 -12.017 1.026   1.00 98.22 137 A 1 
ATOM   1093 C  CB  . LEU A 1 137 ? -17.576 -9.285  1.662   1.00 98.67 137 A 1 
ATOM   1094 C  CG  . LEU A 1 137 ? -16.546 -8.184  1.393   1.00 98.46 137 A 1 
ATOM   1095 C  CD1 . LEU A 1 137 ? -17.216 -6.814  1.459   1.00 98.19 137 A 1 
ATOM   1096 C  CD2 . LEU A 1 137 ? -15.401 -8.277  2.381   1.00 98.01 137 A 1 
ATOM   1097 N  N   . SER A 1 138 ? -18.325 -12.035 3.143   1.00 98.62 138 A 1 
ATOM   1098 C  CA  . SER A 1 138 ? -19.472 -12.758 3.669   1.00 98.59 138 A 1 
ATOM   1099 C  C   . SER A 1 138 ? -20.632 -11.772 3.774   1.00 98.69 138 A 1 
ATOM   1100 O  O   . SER A 1 138 ? -20.429 -10.557 3.734   1.00 98.37 138 A 1 
ATOM   1101 C  CB  . SER A 1 138 ? -19.161 -13.337 5.051   1.00 98.15 138 A 1 
ATOM   1102 O  OG  . SER A 1 138 ? -18.981 -12.306 5.998   1.00 96.89 138 A 1 
ATOM   1103 N  N   . GLN A 1 139 ? -21.848 -12.285 3.934   1.00 98.46 139 A 1 
ATOM   1104 C  CA  . GLN A 1 139 ? -23.010 -11.408 4.027   1.00 98.39 139 A 1 
ATOM   1105 C  C   . GLN A 1 139 ? -22.907 -10.465 5.226   1.00 98.31 139 A 1 
ATOM   1106 O  O   . GLN A 1 139 ? -23.242 -9.286  5.130   1.00 97.92 139 A 1 
ATOM   1107 C  CB  . GLN A 1 139 ? -24.301 -12.229 4.120   1.00 97.90 139 A 1 
ATOM   1108 C  CG  . GLN A 1 139 ? -25.570 -11.373 4.112   1.00 90.04 139 A 1 
ATOM   1109 C  CD  . GLN A 1 139 ? -25.640 -10.453 2.905   1.00 85.40 139 A 1 
ATOM   1110 O  OE1 . GLN A 1 139 ? -25.387 -10.874 1.778   1.00 79.61 139 A 1 
ATOM   1111 N  NE2 . GLN A 1 139 ? -25.981 -9.198  3.141   1.00 76.26 139 A 1 
ATOM   1112 N  N   . ASN A 1 140 ? -22.451 -10.991 6.371   1.00 98.34 140 A 1 
ATOM   1113 C  CA  . ASN A 1 140 ? -22.278 -10.154 7.555   1.00 98.25 140 A 1 
ATOM   1114 C  C   . ASN A 1 140 ? -21.227 -9.075  7.325   1.00 98.44 140 A 1 
ATOM   1115 O  O   . ASN A 1 140 ? -21.374 -7.934  7.776   1.00 98.08 140 A 1 
ATOM   1116 C  CB  . ASN A 1 140 ? -21.893 -11.005 8.769   1.00 97.35 140 A 1 
ATOM   1117 C  CG  . ASN A 1 140 ? -23.062 -11.803 9.317   1.00 85.84 140 A 1 
ATOM   1118 O  OD1 . ASN A 1 140 ? -24.217 -11.521 9.008   1.00 75.30 140 A 1 
ATOM   1119 N  ND2 . ASN A 1 140 ? -22.762 -12.801 10.134  1.00 75.71 140 A 1 
ATOM   1120 N  N   . ALA A 1 141 ? -20.163 -9.424  6.603   1.00 98.66 141 A 1 
ATOM   1121 C  CA  . ALA A 1 141 ? -19.108 -8.466  6.298   1.00 98.72 141 A 1 
ATOM   1122 C  C   . ALA A 1 141 ? -19.628 -7.357  5.385   1.00 98.73 141 A 1 
ATOM   1123 O  O   . ALA A 1 141 ? -19.288 -6.186  5.560   1.00 98.57 141 A 1 
ATOM   1124 C  CB  . ALA A 1 141 ? -17.924 -9.167  5.646   1.00 98.74 141 A 1 
ATOM   1125 N  N   . ILE A 1 142 ? -20.452 -7.724  4.421   1.00 98.65 142 A 1 
ATOM   1126 C  CA  . ILE A 1 142 ? -21.062 -6.739  3.523   1.00 98.50 142 A 1 
ATOM   1127 C  C   . ILE A 1 142 ? -21.911 -5.749  4.313   1.00 98.27 142 A 1 
ATOM   1128 O  O   . ILE A 1 142 ? -21.806 -4.540  4.127   1.00 97.91 142 A 1 
ATOM   1129 C  CB  . ILE A 1 142 ? -21.930 -7.431  2.445   1.00 98.51 142 A 1 
ATOM   1130 C  CG1 . ILE A 1 142 ? -21.045 -8.233  1.487   1.00 97.88 142 A 1 
ATOM   1131 C  CG2 . ILE A 1 142 ? -22.752 -6.399  1.666   1.00 97.89 142 A 1 
ATOM   1132 C  CD1 . ILE A 1 142 ? -21.820 -9.108  0.509   1.00 96.22 142 A 1 
ATOM   1133 N  N   . GLU A 1 143 ? -22.742 -6.261  5.201   1.00 98.27 143 A 1 
ATOM   1134 C  CA  . GLU A 1 143 ? -23.611 -5.425  6.019   1.00 97.92 143 A 1 
ATOM   1135 C  C   . GLU A 1 143 ? -22.793 -4.441  6.860   1.00 97.73 143 A 1 
ATOM   1136 O  O   . GLU A 1 143 ? -23.119 -3.255  6.946   1.00 97.21 143 A 1 
ATOM   1137 C  CB  . GLU A 1 143 ? -24.486 -6.292  6.929   1.00 97.48 143 A 1 
ATOM   1138 C  CG  . GLU A 1 143 ? -25.556 -5.527  7.694   1.00 90.61 143 A 1 
ATOM   1139 C  CD  . GLU A 1 143 ? -26.702 -5.064  6.800   1.00 84.83 143 A 1 
ATOM   1140 O  OE1 . GLU A 1 143 ? -26.798 -5.557  5.654   1.00 78.57 143 A 1 
ATOM   1141 O  OE2 . GLU A 1 143 ? -27.498 -4.220  7.246   1.00 78.62 143 A 1 
ATOM   1142 N  N   . SER A 1 144 ? -21.736 -4.943  7.466   1.00 97.87 144 A 1 
ATOM   1143 C  CA  . SER A 1 144 ? -20.879 -4.108  8.305   1.00 97.86 144 A 1 
ATOM   1144 C  C   . SER A 1 144 ? -20.107 -3.077  7.469   1.00 97.70 144 A 1 
ATOM   1145 O  O   . SER A 1 144 ? -19.995 -1.908  7.855   1.00 97.43 144 A 1 
ATOM   1146 C  CB  . SER A 1 144 ? -19.902 -4.982  9.091   1.00 97.92 144 A 1 
ATOM   1147 O  OG  . SER A 1 144 ? -19.177 -4.219  10.044  1.00 93.34 144 A 1 
ATOM   1148 N  N   . PHE A 1 145 ? -19.596 -3.509  6.325   1.00 98.25 145 A 1 
ATOM   1149 C  CA  . PHE A 1 145 ? -18.847 -2.629  5.427   1.00 98.27 145 A 1 
ATOM   1150 C  C   . PHE A 1 145 ? -19.714 -1.448  4.985   1.00 97.96 145 A 1 
ATOM   1151 O  O   . PHE A 1 145 ? -19.253 -0.306  4.945   1.00 97.45 145 A 1 
ATOM   1152 C  CB  . PHE A 1 145 ? -18.354 -3.421  4.205   1.00 98.24 145 A 1 
ATOM   1153 C  CG  . PHE A 1 145 ? -17.219 -2.758  3.462   1.00 98.34 145 A 1 
ATOM   1154 C  CD1 . PHE A 1 145 ? -15.962 -3.359  3.410   1.00 97.89 145 A 1 
ATOM   1155 C  CD2 . PHE A 1 145 ? -17.389 -1.552  2.812   1.00 97.76 145 A 1 
ATOM   1156 C  CE1 . PHE A 1 145 ? -14.915 -2.767  2.730   1.00 97.41 145 A 1 
ATOM   1157 C  CE2 . PHE A 1 145 ? -16.336 -0.944  2.136   1.00 97.35 145 A 1 
ATOM   1158 C  CZ  . PHE A 1 145 ? -15.095 -1.550  2.091   1.00 97.80 145 A 1 
ATOM   1159 N  N   . LYS A 1 146 ? -20.973 -1.737  4.670   1.00 97.76 146 A 1 
ATOM   1160 C  CA  . LYS A 1 146 ? -21.897 -0.693  4.223   1.00 97.21 146 A 1 
ATOM   1161 C  C   . LYS A 1 146 ? -22.105 0.384   5.287   1.00 96.69 146 A 1 
ATOM   1162 O  O   . LYS A 1 146 ? -22.395 1.531   4.956   1.00 96.13 146 A 1 
ATOM   1163 C  CB  . LYS A 1 146 ? -23.252 -1.300  3.842   1.00 97.07 146 A 1 
ATOM   1164 C  CG  . LYS A 1 146 ? -23.243 -2.066  2.528   1.00 95.19 146 A 1 
ATOM   1165 C  CD  . LYS A 1 146 ? -24.623 -2.625  2.203   1.00 93.23 146 A 1 
ATOM   1166 C  CE  . LYS A 1 146 ? -24.629 -3.326  0.861   1.00 87.88 146 A 1 
ATOM   1167 N  NZ  . LYS A 1 146 ? -25.972 -3.916  0.544   1.00 82.75 146 A 1 
ATOM   1168 N  N   . HIS A 1 147 ? -21.954 0.006   6.553   1.00 96.73 147 A 1 
ATOM   1169 C  CA  . HIS A 1 147 ? -22.148 0.960   7.642   1.00 96.41 147 A 1 
ATOM   1170 C  C   . HIS A 1 147 ? -20.971 1.925   7.784   1.00 96.47 147 A 1 
ATOM   1171 O  O   . HIS A 1 147 ? -21.168 3.136   7.884   1.00 95.53 147 A 1 
ATOM   1172 C  CB  . HIS A 1 147 ? -22.372 0.218   8.963   1.00 96.01 147 A 1 
ATOM   1173 C  CG  . HIS A 1 147 ? -22.531 1.137   10.140  1.00 92.03 147 A 1 
ATOM   1174 N  ND1 . HIS A 1 147 ? -23.602 1.987   10.286  1.00 81.98 147 A 1 
ATOM   1175 C  CD2 . HIS A 1 147 ? -21.741 1.347   11.221  1.00 82.56 147 A 1 
ATOM   1176 C  CE1 . HIS A 1 147 ? -23.470 2.676   11.404  1.00 83.31 147 A 1 
ATOM   1177 N  NE2 . HIS A 1 147 ? -22.353 2.309   11.991  1.00 85.26 147 A 1 
ATOM   1178 N  N   . GLY A 1 148 ? -19.732 1.389   7.788   1.00 97.34 148 A 1 
ATOM   1179 C  CA  . GLY A 1 148 ? -18.586 2.240   8.027   1.00 97.31 148 A 1 
ATOM   1180 C  C   . GLY A 1 148 ? -17.259 1.790   7.433   1.00 97.72 148 A 1 
ATOM   1181 O  O   . GLY A 1 148 ? -16.224 2.374   7.722   1.00 97.52 148 A 1 
ATOM   1182 N  N   . GLY A 1 149 ? -17.286 0.748   6.604   1.00 97.90 149 A 1 
ATOM   1183 C  CA  . GLY A 1 149 ? -16.069 0.275   5.972   1.00 98.09 149 A 1 
ATOM   1184 C  C   . GLY A 1 149 ? -15.234 -0.664  6.830   1.00 98.36 149 A 1 
ATOM   1185 O  O   . GLY A 1 149 ? -14.089 -0.974  6.489   1.00 98.26 149 A 1 
ATOM   1186 N  N   . TYR A 1 150 ? -15.795 -1.121  7.944   1.00 98.31 150 A 1 
ATOM   1187 C  CA  . TYR A 1 150 ? -15.119 -2.073  8.818   1.00 98.42 150 A 1 
ATOM   1188 C  C   . TYR A 1 150 ? -15.932 -3.369  8.917   1.00 98.51 150 A 1 
ATOM   1189 O  O   . TYR A 1 150 ? -17.153 -3.350  8.747   1.00 98.39 150 A 1 
ATOM   1190 C  CB  . TYR A 1 150 ? -14.880 -1.477  10.208  1.00 98.27 150 A 1 
ATOM   1191 C  CG  . TYR A 1 150 ? -16.101 -0.929  10.913  1.00 98.24 150 A 1 
ATOM   1192 C  CD1 . TYR A 1 150 ? -16.985 -1.762  11.592  1.00 97.78 150 A 1 
ATOM   1193 C  CD2 . TYR A 1 150 ? -16.359 0.441   10.936  1.00 97.70 150 A 1 
ATOM   1194 C  CE1 . TYR A 1 150 ? -18.094 -1.257  12.261  1.00 97.37 150 A 1 
ATOM   1195 C  CE2 . TYR A 1 150 ? -17.465 0.965   11.598  1.00 97.40 150 A 1 
ATOM   1196 C  CZ  . TYR A 1 150 ? -18.331 0.104   12.266  1.00 97.55 150 A 1 
ATOM   1197 O  OH  . TYR A 1 150 ? -19.423 0.615   12.927  1.00 96.78 150 A 1 
ATOM   1198 N  N   . TYR A 1 151 ? -15.260 -4.485  9.179   1.00 98.85 151 A 1 
ATOM   1199 C  CA  . TYR A 1 151 ? -15.935 -5.784  9.190   1.00 98.83 151 A 1 
ATOM   1200 C  C   . TYR A 1 151 ? -15.009 -6.893  9.678   1.00 98.95 151 A 1 
ATOM   1201 O  O   . TYR A 1 151 ? -13.822 -6.669  9.906   1.00 98.89 151 A 1 
ATOM   1202 C  CB  . TYR A 1 151 ? -16.432 -6.127  7.783   1.00 98.87 151 A 1 
ATOM   1203 C  CG  . TYR A 1 151 ? -15.311 -6.342  6.780   1.00 98.89 151 A 1 
ATOM   1204 C  CD1 . TYR A 1 151 ? -14.733 -5.266  6.097   1.00 98.81 151 A 1 
ATOM   1205 C  CD2 . TYR A 1 151 ? -14.826 -7.619  6.518   1.00 98.76 151 A 1 
ATOM   1206 C  CE1 . TYR A 1 151 ? -13.709 -5.459  5.185   1.00 98.73 151 A 1 
ATOM   1207 C  CE2 . TYR A 1 151 ? -13.794 -7.828  5.602   1.00 98.74 151 A 1 
ATOM   1208 C  CZ  . TYR A 1 151 ? -13.238 -6.745  4.937   1.00 98.84 151 A 1 
ATOM   1209 O  OH  . TYR A 1 151 ? -12.227 -6.948  4.036   1.00 98.73 151 A 1 
ATOM   1210 N  N   . THR A 1 152 ? -15.560 -8.089  9.823   1.00 98.97 152 A 1 
ATOM   1211 C  CA  . THR A 1 152 ? -14.779 -9.274  10.156  1.00 98.82 152 A 1 
ATOM   1212 C  C   . THR A 1 152 ? -15.179 -10.435 9.250   1.00 98.82 152 A 1 
ATOM   1213 O  O   . THR A 1 152 ? -16.306 -10.480 8.746   1.00 98.61 152 A 1 
ATOM   1214 C  CB  . THR A 1 152 ? -14.977 -9.732  11.617  1.00 98.61 152 A 1 
ATOM   1215 O  OG1 . THR A 1 152 ? -16.292 -10.271 11.788  1.00 96.11 152 A 1 
ATOM   1216 C  CG2 . THR A 1 152 ? -14.790 -8.567  12.580  1.00 96.41 152 A 1 
ATOM   1217 N  N   . MET A 1 153 ? -14.251 -11.368 9.047   1.00 98.86 153 A 1 
ATOM   1218 C  CA  . MET A 1 153 ? -14.508 -12.607 8.331   1.00 98.73 153 A 1 
ATOM   1219 C  C   . MET A 1 153 ? -13.600 -13.692 8.898   1.00 98.70 153 A 1 
ATOM   1220 O  O   . MET A 1 153 ? -12.428 -13.432 9.165   1.00 98.52 153 A 1 
ATOM   1221 C  CB  . MET A 1 153 ? -14.232 -12.488 6.829   1.00 98.10 153 A 1 
ATOM   1222 C  CG  . MET A 1 153 ? -15.216 -11.625 6.053   1.00 94.15 153 A 1 
ATOM   1223 S  SD  . MET A 1 153 ? -15.078 -11.894 4.262   1.00 95.65 153 A 1 
ATOM   1224 C  CE  . MET A 1 153 ? -13.388 -11.386 3.947   1.00 90.33 153 A 1 
ATOM   1225 N  N   . PRO A 1 154 ? -14.108 -14.907 9.073   1.00 98.63 154 A 1 
ATOM   1226 C  CA  . PRO A 1 154 ? -13.248 -15.990 9.542   1.00 98.49 154 A 1 
ATOM   1227 C  C   . PRO A 1 154 ? -12.327 -16.476 8.421   1.00 98.40 154 A 1 
ATOM   1228 O  O   . PRO A 1 154 ? -12.748 -16.557 7.267   1.00 98.08 154 A 1 
ATOM   1229 C  CB  . PRO A 1 154 ? -14.246 -17.076 9.942   1.00 97.69 154 A 1 
ATOM   1230 C  CG  . PRO A 1 154 ? -15.415 -16.836 9.035   1.00 94.92 154 A 1 
ATOM   1231 C  CD  . PRO A 1 154 ? -15.508 -15.336 8.907   1.00 97.88 154 A 1 
ATOM   1232 N  N   . PHE A 1 155 ? -11.084 -16.778 8.764   1.00 98.25 155 A 1 
ATOM   1233 C  CA  . PHE A 1 155 ? -10.185 -17.378 7.780   1.00 98.20 155 A 1 
ATOM   1234 C  C   . PHE A 1 155 ? -10.686 -18.786 7.463   1.00 97.97 155 A 1 
ATOM   1235 O  O   . PHE A 1 155 ? -11.189 -19.475 8.346   1.00 97.30 155 A 1 
ATOM   1236 C  CB  . PHE A 1 155 ? -8.749  -17.438 8.315   1.00 98.32 155 A 1 
ATOM   1237 C  CG  . PHE A 1 155 ? -8.003  -16.133 8.223   1.00 98.53 155 A 1 
ATOM   1238 C  CD1 . PHE A 1 155 ? -8.061  -15.212 9.258   1.00 98.28 155 A 1 
ATOM   1239 C  CD2 . PHE A 1 155 ? -7.241  -15.835 7.095   1.00 98.23 155 A 1 
ATOM   1240 C  CE1 . PHE A 1 155 ? -7.362  -14.009 9.169   1.00 98.06 155 A 1 
ATOM   1241 C  CE2 . PHE A 1 155 ? -6.544  -14.637 7.003   1.00 98.08 155 A 1 
ATOM   1242 C  CZ  . PHE A 1 155 ? -6.607  -13.722 8.043   1.00 98.33 155 A 1 
ATOM   1243 N  N   . PRO A 1 156 ? -10.562 -19.237 6.204   1.00 97.56 156 A 1 
ATOM   1244 C  CA  . PRO A 1 156 ? -11.011 -20.569 5.805   1.00 96.94 156 A 1 
ATOM   1245 C  C   . PRO A 1 156 ? -10.346 -21.682 6.616   1.00 96.66 156 A 1 
ATOM   1246 O  O   . PRO A 1 156 ? -9.144  -21.633 6.876   1.00 95.24 156 A 1 
ATOM   1247 C  CB  . PRO A 1 156 ? -10.607 -20.648 4.330   1.00 95.86 156 A 1 
ATOM   1248 C  CG  . PRO A 1 156 ? -10.624 -19.226 3.880   1.00 94.45 156 A 1 
ATOM   1249 C  CD  . PRO A 1 156 ? -10.077 -18.456 5.053   1.00 97.01 156 A 1 
ATOM   1250 N  N   . ALA A 1 157 ? -11.125 -22.676 6.995   1.00 94.04 157 A 1 
ATOM   1251 C  CA  . ALA A 1 157 ? -10.624 -23.777 7.810   1.00 92.63 157 A 1 
ATOM   1252 C  C   . ALA A 1 157 ? -9.580  -24.631 7.096   1.00 92.52 157 A 1 
ATOM   1253 O  O   . ALA A 1 157 ? -8.709  -25.218 7.740   1.00 88.85 157 A 1 
ATOM   1254 C  CB  . ALA A 1 157 ? -11.787 -24.656 8.268   1.00 89.84 157 A 1 
ATOM   1255 N  N   . HIS A 1 158 ? -9.647  -24.687 5.769   1.00 91.86 158 A 1 
ATOM   1256 C  CA  . HIS A 1 158 ? -8.742  -25.531 5.000   1.00 91.50 158 A 1 
ATOM   1257 C  C   . HIS A 1 158 ? -7.295  -25.033 4.993   1.00 92.54 158 A 1 
ATOM   1258 O  O   . HIS A 1 158 ? -6.413  -25.700 4.457   1.00 90.60 158 A 1 
ATOM   1259 C  CB  . HIS A 1 158 ? -9.248  -25.683 3.556   1.00 89.11 158 A 1 
ATOM   1260 C  CG  . HIS A 1 158 ? -9.198  -24.412 2.760   1.00 85.25 158 A 1 
ATOM   1261 N  ND1 . HIS A 1 158 ? -8.032  -23.885 2.278   1.00 75.43 158 A 1 
ATOM   1262 C  CD2 . HIS A 1 158 ? -10.179 -23.585 2.340   1.00 74.73 158 A 1 
ATOM   1263 C  CE1 . HIS A 1 158 ? -8.276  -22.775 1.615   1.00 73.08 158 A 1 
ATOM   1264 N  NE2 . HIS A 1 158 ? -9.583  -22.568 1.634   1.00 75.11 158 A 1 
ATOM   1265 N  N   . LEU A 1 159 ? -7.052  -23.874 5.595   1.00 95.23 159 A 1 
ATOM   1266 C  CA  . LEU A 1 159 ? -5.703  -23.316 5.655   1.00 95.28 159 A 1 
ATOM   1267 C  C   . LEU A 1 159 ? -4.821  -23.967 6.720   1.00 94.59 159 A 1 
ATOM   1268 O  O   . LEU A 1 159 ? -3.639  -23.661 6.829   1.00 91.16 159 A 1 
ATOM   1269 C  CB  . LEU A 1 159 ? -5.763  -21.801 5.885   1.00 95.20 159 A 1 
ATOM   1270 C  CG  . LEU A 1 159 ? -6.381  -20.978 4.749   1.00 95.58 159 A 1 
ATOM   1271 C  CD1 . LEU A 1 159 ? -6.525  -19.526 5.176   1.00 94.90 159 A 1 
ATOM   1272 C  CD2 . LEU A 1 159 ? -5.527  -21.087 3.496   1.00 94.87 159 A 1 
ATOM   1273 N  N   . GLY A 1 160 ? -5.406  -24.854 7.507   1.00 94.12 160 A 1 
ATOM   1274 C  CA  . GLY A 1 160 ? -4.634  -25.573 8.510   1.00 93.90 160 A 1 
ATOM   1275 C  C   . GLY A 1 160 ? -4.513  -24.862 9.847   1.00 94.71 160 A 1 
ATOM   1276 O  O   . GLY A 1 160 ? -3.629  -25.178 10.644  1.00 91.55 160 A 1 
ATOM   1277 N  N   . ILE A 1 161 ? -5.387  -23.905 10.105  1.00 95.23 161 A 1 
ATOM   1278 C  CA  . ILE A 1 161 ? -5.384  -23.203 11.385  1.00 95.38 161 A 1 
ATOM   1279 C  C   . ILE A 1 161 ? -5.878  -24.136 12.493  1.00 95.34 161 A 1 
ATOM   1280 O  O   . ILE A 1 161 ? -6.758  -24.970 12.273  1.00 93.05 161 A 1 
ATOM   1281 C  CB  . ILE A 1 161 ? -6.260  -21.934 11.343  1.00 93.17 161 A 1 
ATOM   1282 C  CG1 . ILE A 1 161 ? -7.695  -22.274 10.944  1.00 86.01 161 A 1 
ATOM   1283 C  CG2 . ILE A 1 161 ? -5.661  -20.925 10.369  1.00 84.32 161 A 1 
ATOM   1284 C  CD1 . ILE A 1 161 ? -8.627  -21.072 10.902  1.00 84.05 161 A 1 
ATOM   1285 N  N   . LYS A 1 162 ? -5.282  -23.994 13.684  1.00 95.05 162 A 1 
ATOM   1286 C  CA  . LYS A 1 162 ? -5.609  -24.886 14.792  1.00 94.98 162 A 1 
ATOM   1287 C  C   . LYS A 1 162 ? -6.493  -24.240 15.859  1.00 94.91 162 A 1 
ATOM   1288 O  O   . LYS A 1 162 ? -6.908  -24.899 16.813  1.00 91.17 162 A 1 
ATOM   1289 C  CB  . LYS A 1 162 ? -4.329  -25.441 15.421  1.00 93.56 162 A 1 
ATOM   1290 C  CG  . LYS A 1 162 ? -3.552  -26.348 14.475  1.00 90.90 162 A 1 
ATOM   1291 C  CD  . LYS A 1 162 ? -2.389  -27.033 15.175  1.00 83.36 162 A 1 
ATOM   1292 C  CE  . LYS A 1 162 ? -1.695  -28.007 14.236  1.00 77.39 162 A 1 
ATOM   1293 N  NZ  . LYS A 1 162 ? -0.583  -28.732 14.904  1.00 67.42 162 A 1 
ATOM   1294 N  N   . VAL A 1 163 ? -6.763  -22.949 15.696  1.00 94.82 163 A 1 
ATOM   1295 C  CA  . VAL A 1 163 ? -7.712  -22.235 16.536  1.00 95.18 163 A 1 
ATOM   1296 C  C   . VAL A 1 163 ? -8.502  -21.306 15.621  1.00 96.03 163 A 1 
ATOM   1297 O  O   . VAL A 1 163 ? -7.971  -20.881 14.584  1.00 94.50 163 A 1 
ATOM   1298 C  CB  . VAL A 1 163 ? -7.026  -21.401 17.650  1.00 92.37 163 A 1 
ATOM   1299 C  CG1 . VAL A 1 163 ? -6.252  -22.303 18.594  1.00 83.82 163 A 1 
ATOM   1300 C  CG2 . VAL A 1 163 ? -6.114  -20.345 17.048  1.00 84.53 163 A 1 
ATOM   1301 N  N   . PRO A 1 164 ? -9.749  -20.986 15.961  1.00 96.82 164 A 1 
ATOM   1302 C  CA  . PRO A 1 164 ? -10.526 -20.080 15.111  1.00 97.10 164 A 1 
ATOM   1303 C  C   . PRO A 1 164 ? -9.787  -18.759 14.919  1.00 97.55 164 A 1 
ATOM   1304 O  O   . PRO A 1 164 ? -9.438  -18.087 15.890  1.00 97.01 164 A 1 
ATOM   1305 C  CB  . PRO A 1 164 ? -11.828 -19.892 15.900  1.00 96.08 164 A 1 
ATOM   1306 C  CG  . PRO A 1 164 ? -11.957 -21.163 16.688  1.00 94.01 164 A 1 
ATOM   1307 C  CD  . PRO A 1 164 ? -10.547 -21.474 17.106  1.00 96.25 164 A 1 
ATOM   1308 N  N   . LEU A 1 165 ? -9.539  -18.403 13.655  1.00 98.16 165 A 1 
ATOM   1309 C  CA  . LEU A 1 165 ? -8.801  -17.190 13.330  1.00 98.39 165 A 1 
ATOM   1310 C  C   . LEU A 1 165 ? -9.651  -16.296 12.443  1.00 98.42 165 A 1 
ATOM   1311 O  O   . LEU A 1 165 ? -10.263 -16.763 11.486  1.00 98.30 165 A 1 
ATOM   1312 C  CB  . LEU A 1 165 ? -7.490  -17.540 12.622  1.00 98.21 165 A 1 
ATOM   1313 C  CG  . LEU A 1 165 ? -6.580  -16.377 12.231  1.00 97.77 165 A 1 
ATOM   1314 C  CD1 . LEU A 1 165 ? -6.086  -15.650 13.473  1.00 97.11 165 A 1 
ATOM   1315 C  CD2 . LEU A 1 165 ? -5.406  -16.890 11.413  1.00 97.11 165 A 1 
ATOM   1316 N  N   . ASN A 1 166 ? -9.687  -15.007 12.770  1.00 98.69 166 A 1 
ATOM   1317 C  CA  . ASN A 1 166 ? -10.527 -14.063 12.054  1.00 98.72 166 A 1 
ATOM   1318 C  C   . ASN A 1 166 ? -9.757  -12.899 11.452  1.00 98.87 166 A 1 
ATOM   1319 O  O   . ASN A 1 166 ? -8.807  -12.399 12.045  1.00 98.71 166 A 1 
ATOM   1320 C  CB  . ASN A 1 166 ? -11.603 -13.512 12.984  1.00 98.64 166 A 1 
ATOM   1321 C  CG  . ASN A 1 166 ? -12.497 -14.592 13.552  1.00 98.50 166 A 1 
ATOM   1322 O  OD1 . ASN A 1 166 ? -13.485 -14.977 12.931  1.00 93.70 166 A 1 
ATOM   1323 N  ND2 . ASN A 1 166 ? -12.152 -15.089 14.734  1.00 93.32 166 A 1 
ATOM   1324 N  N   . ALA A 1 167 ? -10.184 -12.475 10.262  1.00 98.85 167 A 1 
ATOM   1325 C  CA  . ALA A 1 167 ? -9.679  -11.254 9.660   1.00 98.86 167 A 1 
ATOM   1326 C  C   . ALA A 1 167 ? -10.560 -10.118 10.154  1.00 98.99 167 A 1 
ATOM   1327 O  O   . ALA A 1 167 ? -11.783 -10.188 10.054  1.00 98.83 167 A 1 
ATOM   1328 C  CB  . ALA A 1 167 ? -9.733  -11.342 8.142   1.00 98.78 167 A 1 
ATOM   1329 N  N   . VAL A 1 168 ? -9.947  -9.083  10.729  1.00 98.97 168 A 1 
ATOM   1330 C  CA  . VAL A 1 168 ? -10.681 -7.925  11.221  1.00 98.96 168 A 1 
ATOM   1331 C  C   . VAL A 1 168 ? -10.156 -6.684  10.518  1.00 98.94 168 A 1 
ATOM   1332 O  O   . VAL A 1 168 ? -8.966  -6.371  10.600  1.00 98.91 168 A 1 
ATOM   1333 C  CB  . VAL A 1 168 ? -10.520 -7.757  12.743  1.00 98.91 168 A 1 
ATOM   1334 C  CG1 . VAL A 1 168 ? -11.255 -6.514  13.221  1.00 98.68 168 A 1 
ATOM   1335 C  CG2 . VAL A 1 168 ? -11.036 -8.996  13.466  1.00 98.70 168 A 1 
ATOM   1336 N  N   . VAL A 1 169 ? -11.033 -5.978  9.820   1.00 98.99 169 A 1 
ATOM   1337 C  CA  . VAL A 1 169 ? -10.657 -4.767  9.106   1.00 98.91 169 A 1 
ATOM   1338 C  C   . VAL A 1 169 ? -11.215 -3.538  9.809   1.00 98.94 169 A 1 
ATOM   1339 O  O   . VAL A 1 169 ? -12.415 -3.454  10.064  1.00 98.82 169 A 1 
ATOM   1340 C  CB  . VAL A 1 169 ? -11.157 -4.794  7.646   1.00 98.89 169 A 1 
ATOM   1341 C  CG1 . VAL A 1 169 ? -10.950 -3.442  6.978   1.00 98.49 169 A 1 
ATOM   1342 C  CG2 . VAL A 1 169 ? -10.433 -5.884  6.874   1.00 98.50 169 A 1 
ATOM   1343 N  N   . LEU A 1 170 ? -10.330 -2.592  10.128  1.00 98.96 170 A 1 
ATOM   1344 C  CA  . LEU A 1 170 ? -10.731 -1.325  10.720  1.00 98.95 170 A 1 
ATOM   1345 C  C   . LEU A 1 170 ? -10.584 -0.209  9.693   1.00 98.81 170 A 1 
ATOM   1346 O  O   . LEU A 1 170 ? -9.618  -0.174  8.938   1.00 98.70 170 A 1 
ATOM   1347 C  CB  . LEU A 1 170 ? -9.882  -0.993  11.946  1.00 98.88 170 A 1 
ATOM   1348 C  CG  . LEU A 1 170 ? -9.990  -1.941  13.144  1.00 98.62 170 A 1 
ATOM   1349 C  CD1 . LEU A 1 170 ? -9.096  -1.452  14.275  1.00 98.27 170 A 1 
ATOM   1350 C  CD2 . LEU A 1 170 ? -11.437 -2.028  13.618  1.00 98.10 170 A 1 
ATOM   1351 N  N   . ASN A 1 171 ? -11.554 0.711   9.683   1.00 98.72 171 A 1 
ATOM   1352 C  CA  . ASN A 1 171 ? -11.482 1.877   8.818   1.00 98.67 171 A 1 
ATOM   1353 C  C   . ASN A 1 171 ? -10.874 3.033   9.600   1.00 98.62 171 A 1 
ATOM   1354 O  O   . ASN A 1 171 ? -11.582 3.824   10.224  1.00 98.28 171 A 1 
ATOM   1355 C  CB  . ASN A 1 171 ? -12.869 2.256   8.305   1.00 98.33 171 A 1 
ATOM   1356 C  CG  . ASN A 1 171 ? -12.834 3.463   7.391   1.00 98.11 171 A 1 
ATOM   1357 O  OD1 . ASN A 1 171 ? -11.769 3.980   7.064   1.00 96.57 171 A 1 
ATOM   1358 N  ND2 . ASN A 1 171 ? -14.002 3.916   6.963   1.00 95.57 171 A 1 
ATOM   1359 N  N   . THR A 1 172 ? -9.542  3.140   9.560   1.00 98.75 172 A 1 
ATOM   1360 C  CA  . THR A 1 172 ? -8.865  4.190   10.307  1.00 98.73 172 A 1 
ATOM   1361 C  C   . THR A 1 172 ? -8.816  5.515   9.552   1.00 98.65 172 A 1 
ATOM   1362 O  O   . THR A 1 172 ? -8.327  6.509   10.086  1.00 98.34 172 A 1 
ATOM   1363 C  CB  . THR A 1 172 ? -7.436  3.779   10.711  1.00 98.72 172 A 1 
ATOM   1364 O  OG1 . THR A 1 172 ? -6.725  3.307   9.571   1.00 98.14 172 A 1 
ATOM   1365 C  CG2 . THR A 1 172 ? -7.498  2.678   11.760  1.00 97.69 172 A 1 
ATOM   1366 N  N   . VAL A 1 173 ? -9.344  5.544   8.335   1.00 98.51 173 A 1 
ATOM   1367 C  CA  . VAL A 1 173 ? -9.494  6.813   7.631   1.00 98.35 173 A 1 
ATOM   1368 C  C   . VAL A 1 173 ? -10.473 7.691   8.410   1.00 98.27 173 A 1 
ATOM   1369 O  O   . VAL A 1 173 ? -10.420 8.917   8.344   1.00 97.79 173 A 1 
ATOM   1370 C  CB  . VAL A 1 173 ? -9.988  6.614   6.184   1.00 98.16 173 A 1 
ATOM   1371 C  CG1 . VAL A 1 173 ? -10.146 7.961   5.483   1.00 97.63 173 A 1 
ATOM   1372 C  CG2 . VAL A 1 173 ? -9.012  5.738   5.411   1.00 97.64 173 A 1 
ATOM   1373 N  N   . LEU A 1 174 ? -11.344 7.059   9.194   1.00 98.29 174 A 1 
ATOM   1374 C  CA  . LEU A 1 174 ? -12.256 7.787   10.067  1.00 98.09 174 A 1 
ATOM   1375 C  C   . LEU A 1 174 ? -11.500 8.614   11.101  1.00 98.06 174 A 1 
ATOM   1376 O  O   . LEU A 1 174 ? -12.004 9.620   11.591  1.00 97.64 174 A 1 
ATOM   1377 C  CB  . LEU A 1 174 ? -13.199 6.821   10.795  1.00 97.86 174 A 1 
ATOM   1378 C  CG  . LEU A 1 174 ? -14.148 5.984   9.938   1.00 97.51 174 A 1 
ATOM   1379 C  CD1 . LEU A 1 174 ? -14.973 5.060   10.826  1.00 97.00 174 A 1 
ATOM   1380 C  CD2 . LEU A 1 174 ? -15.057 6.880   9.112   1.00 96.84 174 A 1 
ATOM   1381 N  N   . TYR A 1 175 ? -10.276 8.189   11.414  1.00 98.36 175 A 1 
ATOM   1382 C  CA  . TYR A 1 175 ? -9.473  8.849   12.444  1.00 98.41 175 A 1 
ATOM   1383 C  C   . TYR A 1 175 ? -8.363  9.725   11.884  1.00 98.39 175 A 1 
ATOM   1384 O  O   . TYR A 1 175 ? -7.648  10.389  12.639  1.00 97.98 175 A 1 
ATOM   1385 C  CB  . TYR A 1 175 ? -8.859  7.801   13.376  1.00 98.43 175 A 1 
ATOM   1386 C  CG  . TYR A 1 175 ? -9.843  6.775   13.904  1.00 98.53 175 A 1 
ATOM   1387 C  CD1 . TYR A 1 175 ? -11.143 7.133   14.252  1.00 98.34 175 A 1 
ATOM   1388 C  CD2 . TYR A 1 175 ? -9.462  5.450   14.079  1.00 98.36 175 A 1 
ATOM   1389 C  CE1 . TYR A 1 175 ? -12.045 6.198   14.738  1.00 98.30 175 A 1 
ATOM   1390 C  CE2 . TYR A 1 175 ? -10.346 4.507   14.572  1.00 98.30 175 A 1 
ATOM   1391 C  CZ  . TYR A 1 175 ? -11.635 4.880   14.905  1.00 98.44 175 A 1 
ATOM   1392 O  OH  . TYR A 1 175 ? -12.519 3.954   15.391  1.00 98.22 175 A 1 
ATOM   1393 N  N   . TYR A 1 176 ? -8.195  9.731   10.574  1.00 98.44 176 A 1 
ATOM   1394 C  CA  . TYR A 1 176 ? -7.136  10.488  9.911   1.00 98.29 176 A 1 
ATOM   1395 C  C   . TYR A 1 176 ? -7.284  11.984  10.211  1.00 98.10 176 A 1 
ATOM   1396 O  O   . TYR A 1 176 ? -8.386  12.531  10.139  1.00 97.60 176 A 1 
ATOM   1397 C  CB  . TYR A 1 176 ? -7.209  10.236  8.403   1.00 98.08 176 A 1 
ATOM   1398 C  CG  . TYR A 1 176 ? -6.003  10.683  7.598   1.00 97.93 176 A 1 
ATOM   1399 C  CD1 . TYR A 1 176 ? -4.726  10.714  8.136   1.00 97.21 176 A 1 
ATOM   1400 C  CD2 . TYR A 1 176 ? -6.154  11.027  6.258   1.00 97.16 176 A 1 
ATOM   1401 C  CE1 . TYR A 1 176 ? -3.631  11.090  7.378   1.00 96.62 176 A 1 
ATOM   1402 C  CE2 . TYR A 1 176 ? -5.070  11.401  5.482   1.00 96.56 176 A 1 
ATOM   1403 C  CZ  . TYR A 1 176 ? -3.808  11.435  6.045   1.00 96.63 176 A 1 
ATOM   1404 O  OH  . TYR A 1 176 ? -2.729  11.800  5.278   1.00 95.68 176 A 1 
ATOM   1405 N  N   . ASN A 1 177 ? -6.180  12.657  10.531  1.00 98.12 177 A 1 
ATOM   1406 C  CA  . ASN A 1 177 ? -6.269  14.056  10.937  1.00 97.67 177 A 1 
ATOM   1407 C  C   . ASN A 1 177 ? -6.535  15.033  9.789   1.00 97.59 177 A 1 
ATOM   1408 O  O   . ASN A 1 177 ? -6.638  16.237  10.018  1.00 96.19 177 A 1 
ATOM   1409 C  CB  . ASN A 1 177 ? -5.026  14.480  11.748  1.00 96.69 177 A 1 
ATOM   1410 C  CG  . ASN A 1 177 ? -3.735  14.318  10.983  1.00 95.55 177 A 1 
ATOM   1411 O  OD1 . ASN A 1 177 ? -3.722  14.192  9.761   1.00 89.72 177 A 1 
ATOM   1412 N  ND2 . ASN A 1 177 ? -2.632  14.323  11.715  1.00 88.74 177 A 1 
ATOM   1413 N  N   . TYR A 1 178 ? -6.662  14.511  8.573   1.00 97.52 178 A 1 
ATOM   1414 C  CA  . TYR A 1 178 ? -7.100  15.327  7.441   1.00 96.97 178 A 1 
ATOM   1415 C  C   . TYR A 1 178 ? -8.578  15.084  7.127   1.00 96.83 178 A 1 
ATOM   1416 O  O   . TYR A 1 178 ? -9.125  15.670  6.199   1.00 95.20 178 A 1 
ATOM   1417 C  CB  . TYR A 1 178 ? -6.249  15.041  6.200   1.00 96.32 178 A 1 
ATOM   1418 C  CG  . TYR A 1 178 ? -4.862  15.657  6.243   1.00 95.09 178 A 1 
ATOM   1419 C  CD1 . TYR A 1 178 ? -4.696  17.029  6.155   1.00 91.98 178 A 1 
ATOM   1420 C  CD2 . TYR A 1 178 ? -3.736  14.857  6.374   1.00 91.77 178 A 1 
ATOM   1421 C  CE1 . TYR A 1 178 ? -3.429  17.601  6.199   1.00 90.34 178 A 1 
ATOM   1422 C  CE2 . TYR A 1 178 ? -2.466  15.417  6.422   1.00 90.40 178 A 1 
ATOM   1423 C  CZ  . TYR A 1 178 ? -2.313  16.787  6.328   1.00 90.72 178 A 1 
ATOM   1424 O  OH  . TYR A 1 178 ? -1.063  17.348  6.374   1.00 88.49 178 A 1 
ATOM   1425 N  N   . ASN A 1 179 ? -9.213  14.210  7.912   1.00 96.89 179 A 1 
ATOM   1426 C  CA  . ASN A 1 179 ? -10.634 13.913  7.748   1.00 96.90 179 A 1 
ATOM   1427 C  C   . ASN A 1 179 ? -11.456 14.896  8.586   1.00 96.61 179 A 1 
ATOM   1428 O  O   . ASN A 1 179 ? -11.647 14.699  9.782   1.00 95.92 179 A 1 
ATOM   1429 C  CB  . ASN A 1 179 ? -10.929 12.477  8.169   1.00 96.98 179 A 1 
ATOM   1430 C  CG  . ASN A 1 179 ? -12.368 12.066  7.909   1.00 97.23 179 A 1 
ATOM   1431 O  OD1 . ASN A 1 179 ? -13.226 12.893  7.616   1.00 96.03 179 A 1 
ATOM   1432 N  ND2 . ASN A 1 179 ? -12.630 10.764  8.012   1.00 95.77 179 A 1 
ATOM   1433 N  N   . LYS A 1 180 ? -11.935 15.959  7.942   1.00 96.18 180 A 1 
ATOM   1434 C  CA  . LYS A 1 180 ? -12.652 17.017  8.648   1.00 95.34 180 A 1 
ATOM   1435 C  C   . LYS A 1 180 ? -14.038 16.593  9.121   1.00 94.94 180 A 1 
ATOM   1436 O  O   . LYS A 1 180 ? -14.631 17.254  9.966   1.00 92.52 180 A 1 
ATOM   1437 C  CB  . LYS A 1 180 ? -12.763 18.261  7.760   1.00 94.56 180 A 1 
ATOM   1438 C  CG  . LYS A 1 180 ? -11.422 18.874  7.394   1.00 90.40 180 A 1 
ATOM   1439 C  CD  . LYS A 1 180 ? -11.592 20.109  6.530   1.00 82.79 180 A 1 
ATOM   1440 C  CE  . LYS A 1 180 ? -10.246 20.728  6.176   1.00 74.96 180 A 1 
ATOM   1441 N  NZ  . LYS A 1 180 ? -10.396 21.937  5.323   1.00 64.49 180 A 1 
ATOM   1442 N  N   . GLN A 1 181 ? -14.552 15.488  8.600   1.00 95.21 181 A 1 
ATOM   1443 C  CA  . GLN A 1 181 ? -15.886 15.029  8.963   1.00 94.37 181 A 1 
ATOM   1444 C  C   . GLN A 1 181 ? -15.957 14.464  10.380  1.00 94.36 181 A 1 
ATOM   1445 O  O   . GLN A 1 181 ? -17.029 14.402  10.971  1.00 91.21 181 A 1 
ATOM   1446 C  CB  . GLN A 1 181 ? -16.384 13.968  7.977   1.00 92.87 181 A 1 
ATOM   1447 C  CG  . GLN A 1 181 ? -16.593 14.476  6.558   1.00 89.21 181 A 1 
ATOM   1448 C  CD  . GLN A 1 181 ? -17.278 13.444  5.673   1.00 84.50 181 A 1 
ATOM   1449 O  OE1 . GLN A 1 181 ? -17.857 12.478  6.171   1.00 76.68 181 A 1 
ATOM   1450 N  NE2 . GLN A 1 181 ? -17.228 13.649  4.372   1.00 73.98 181 A 1 
ATOM   1451 N  N   . THR A 1 182 ? -14.813 14.048  10.918  1.00 95.66 182 A 1 
ATOM   1452 C  CA  . THR A 1 182 ? -14.795 13.338  12.193  1.00 95.77 182 A 1 
ATOM   1453 C  C   . THR A 1 182 ? -13.998 14.024  13.297  1.00 95.35 182 A 1 
ATOM   1454 O  O   . THR A 1 182 ? -13.854 13.484  14.390  1.00 93.59 182 A 1 
ATOM   1455 C  CB  . THR A 1 182 ? -14.234 11.915  12.016  1.00 95.63 182 A 1 
ATOM   1456 O  OG1 . THR A 1 182 ? -12.903 12.003  11.482  1.00 94.03 182 A 1 
ATOM   1457 C  CG2 . THR A 1 182 ? -15.100 11.110  11.058  1.00 94.03 182 A 1 
ATOM   1458 N  N   . MET A 1 183 ? -13.496 15.226  13.038  1.00 94.56 183 A 1 
ATOM   1459 C  CA  . MET A 1 183 ? -12.608 15.901  13.982  1.00 93.36 183 A 1 
ATOM   1460 C  C   . MET A 1 183 ? -13.232 16.165  15.350  1.00 92.46 183 A 1 
ATOM   1461 O  O   . MET A 1 183 ? -12.526 16.193  16.353  1.00 88.05 183 A 1 
ATOM   1462 C  CB  . MET A 1 183 ? -12.097 17.221  13.384  1.00 91.03 183 A 1 
ATOM   1463 C  CG  . MET A 1 183 ? -13.179 18.225  13.036  1.00 84.79 183 A 1 
ATOM   1464 S  SD  . MET A 1 183 ? -12.498 19.707  12.249  1.00 81.40 183 A 1 
ATOM   1465 C  CE  . MET A 1 183 ? -11.494 20.365  13.585  1.00 72.10 183 A 1 
ATOM   1466 N  N   . ASP A 1 184 ? -14.546 16.322  15.395  1.00 92.61 184 A 1 
ATOM   1467 C  CA  . ASP A 1 184 ? -15.228 16.625  16.646  1.00 91.33 184 A 1 
ATOM   1468 C  C   . ASP A 1 184 ? -16.125 15.495  17.146  1.00 91.18 184 A 1 
ATOM   1469 O  O   . ASP A 1 184 ? -16.937 15.682  18.049  1.00 85.57 184 A 1 
ATOM   1470 C  CB  . ASP A 1 184 ? -16.060 17.905  16.499  1.00 89.14 184 A 1 
ATOM   1471 C  CG  . ASP A 1 184 ? -15.207 19.131  16.277  1.00 84.11 184 A 1 
ATOM   1472 O  OD1 . ASP A 1 184 ? -14.166 19.274  16.948  1.00 78.72 184 A 1 
ATOM   1473 O  OD2 . ASP A 1 184 ? -15.574 19.963  15.426  1.00 78.71 184 A 1 
ATOM   1474 N  N   . SER A 1 185 ? -15.966 14.302  16.579  1.00 92.00 185 A 1 
ATOM   1475 C  CA  . SER A 1 185 ? -16.743 13.150  16.998  1.00 91.66 185 A 1 
ATOM   1476 C  C   . SER A 1 185 ? -16.069 12.453  18.183  1.00 91.82 185 A 1 
ATOM   1477 O  O   . SER A 1 185 ? -14.916 12.737  18.507  1.00 87.03 185 A 1 
ATOM   1478 C  CB  . SER A 1 185 ? -16.912 12.170  15.839  1.00 88.59 185 A 1 
ATOM   1479 O  OG  . SER A 1 185 ? -17.608 12.765  14.757  1.00 78.88 185 A 1 
ATOM   1480 N  N   . THR A 1 186 ? -16.804 11.560  18.835  1.00 93.78 186 A 1 
ATOM   1481 C  CA  . THR A 1 186 ? -16.245 10.799  19.950  1.00 93.91 186 A 1 
ATOM   1482 C  C   . THR A 1 186 ? -15.963 9.357   19.545  1.00 94.83 186 A 1 
ATOM   1483 O  O   . THR A 1 186 ? -14.927 8.805   19.888  1.00 90.64 186 A 1 
ATOM   1484 C  CB  . THR A 1 186 ? -17.209 10.802  21.157  1.00 91.21 186 A 1 
ATOM   1485 O  OG1 . THR A 1 186 ? -18.486 10.301  20.761  1.00 84.08 186 A 1 
ATOM   1486 C  CG2 . THR A 1 186 ? -17.373 12.217  21.697  1.00 82.91 186 A 1 
ATOM   1487 N  N   . ASP A 1 187 ? -16.885 8.744   18.804  1.00 96.52 187 A 1 
ATOM   1488 C  CA  . ASP A 1 187 ? -16.715 7.392   18.289  1.00 97.11 187 A 1 
ATOM   1489 C  C   . ASP A 1 187 ? -17.307 7.330   16.884  1.00 97.14 187 A 1 
ATOM   1490 O  O   . ASP A 1 187 ? -18.434 6.860   16.704  1.00 96.39 187 A 1 
ATOM   1491 C  CB  . ASP A 1 187 ? -17.400 6.377   19.210  1.00 97.13 187 A 1 
ATOM   1492 C  CG  . ASP A 1 187 ? -17.131 4.936   18.789  1.00 97.71 187 A 1 
ATOM   1493 O  OD1 . ASP A 1 187 ? -16.288 4.720   17.903  1.00 97.37 187 A 1 
ATOM   1494 O  OD2 . ASP A 1 187 ? -17.763 4.023   19.363  1.00 97.34 187 A 1 
ATOM   1495 N  N   . PRO A 1 188 ? -16.570 7.821   15.888  1.00 97.31 188 A 1 
ATOM   1496 C  CA  . PRO A 1 188 ? -17.074 7.891   14.516  1.00 97.32 188 A 1 
ATOM   1497 C  C   . PRO A 1 188 ? -17.650 6.569   14.022  1.00 97.51 188 A 1 
ATOM   1498 O  O   . PRO A 1 188 ? -16.955 5.555   13.995  1.00 97.15 188 A 1 
ATOM   1499 C  CB  . PRO A 1 188 ? -15.842 8.308   13.710  1.00 96.75 188 A 1 
ATOM   1500 C  CG  . PRO A 1 188 ? -15.028 9.104   14.681  1.00 95.61 188 A 1 
ATOM   1501 C  CD  . PRO A 1 188 ? -15.206 8.369   15.990  1.00 97.10 188 A 1 
ATOM   1502 N  N   . LEU A 1 189 ? -18.932 6.602   13.661  1.00 96.73 189 A 1 
ATOM   1503 C  CA  . LEU A 1 189 ? -19.651 5.443   13.128  1.00 96.78 189 A 1 
ATOM   1504 C  C   . LEU A 1 189 ? -19.616 4.233   14.060  1.00 96.96 189 A 1 
ATOM   1505 O  O   . LEU A 1 189 ? -19.829 3.099   13.629  1.00 96.32 189 A 1 
ATOM   1506 C  CB  . LEU A 1 189 ? -19.130 5.083   11.735  1.00 96.40 189 A 1 
ATOM   1507 C  CG  . LEU A 1 189 ? -19.371 6.164   10.677  1.00 95.46 189 A 1 
ATOM   1508 C  CD1 . LEU A 1 189 ? -18.741 5.768   9.346   1.00 93.74 189 A 1 
ATOM   1509 C  CD2 . LEU A 1 189 ? -20.856 6.415   10.497  1.00 93.32 189 A 1 
ATOM   1510 N  N   . GLY A 1 190 ? -19.354 4.476   15.355  1.00 96.92 190 A 1 
ATOM   1511 C  CA  . GLY A 1 190 ? -19.414 3.436   16.366  1.00 97.22 190 A 1 
ATOM   1512 C  C   . GLY A 1 190 ? -18.343 2.357   16.286  1.00 97.86 190 A 1 
ATOM   1513 O  O   . GLY A 1 190 ? -18.505 1.281   16.857  1.00 97.72 190 A 1 
ATOM   1514 N  N   . GLN A 1 191 ? -17.248 2.646   15.590  1.00 97.79 191 A 1 
ATOM   1515 C  CA  . GLN A 1 191 ? -16.228 1.621   15.358  1.00 98.19 191 A 1 
ATOM   1516 C  C   . GLN A 1 191 ? -15.526 1.145   16.630  1.00 98.54 191 A 1 
ATOM   1517 O  O   . GLN A 1 191 ? -15.251 -0.042  16.777  1.00 98.58 191 A 1 
ATOM   1518 C  CB  . GLN A 1 191 ? -15.193 2.099   14.347  1.00 97.94 191 A 1 
ATOM   1519 C  CG  . GLN A 1 191 ? -14.186 1.018   13.963  1.00 97.68 191 A 1 
ATOM   1520 C  CD  . GLN A 1 191 ? -13.290 1.412   12.809  1.00 98.10 191 A 1 
ATOM   1521 O  OE1 . GLN A 1 191 ? -13.120 0.650   11.853  1.00 93.30 191 A 1 
ATOM   1522 N  NE2 . GLN A 1 191 ? -12.707 2.602   12.883  1.00 94.60 191 A 1 
ATOM   1523 N  N   . PHE A 1 192 ? -15.221 2.051   17.561  1.00 98.61 192 A 1 
ATOM   1524 C  CA  . PHE A 1 192 ? -14.552 1.651   18.794  1.00 98.70 192 A 1 
ATOM   1525 C  C   . PHE A 1 192 ? -15.425 0.695   19.619  1.00 98.86 192 A 1 
ATOM   1526 O  O   . PHE A 1 192 ? -14.947 -0.327  20.095  1.00 98.74 192 A 1 
ATOM   1527 C  CB  . PHE A 1 192 ? -14.175 2.872   19.638  1.00 98.72 192 A 1 
ATOM   1528 C  CG  . PHE A 1 192 ? -12.938 3.586   19.169  1.00 98.70 192 A 1 
ATOM   1529 C  CD1 . PHE A 1 192 ? -11.708 2.946   19.149  1.00 98.39 192 A 1 
ATOM   1530 C  CD2 . PHE A 1 192 ? -13.002 4.907   18.750  1.00 98.38 192 A 1 
ATOM   1531 C  CE1 . PHE A 1 192 ? -10.567 3.605   18.712  1.00 98.14 192 A 1 
ATOM   1532 C  CE2 . PHE A 1 192 ? -11.855 5.577   18.306  1.00 98.09 192 A 1 
ATOM   1533 C  CZ  . PHE A 1 192 ? -10.645 4.914   18.291  1.00 98.25 192 A 1 
ATOM   1534 N  N   . GLU A 1 193 ? -16.696 1.044   19.777  1.00 98.60 193 A 1 
ATOM   1535 C  CA  . GLU A 1 193 ? -17.619 0.192   20.519  1.00 98.68 193 A 1 
ATOM   1536 C  C   . GLU A 1 193 ? -17.791 -1.154  19.825  1.00 98.72 193 A 1 
ATOM   1537 O  O   . GLU A 1 193 ? -17.805 -2.209  20.473  1.00 98.66 193 A 1 
ATOM   1538 C  CB  . GLU A 1 193 ? -18.978 0.884   20.675  1.00 98.28 193 A 1 
ATOM   1539 C  CG  . GLU A 1 193 ? -19.990 0.084   21.489  1.00 89.33 193 A 1 
ATOM   1540 C  CD  . GLU A 1 193 ? -21.307 0.830   21.694  1.00 80.38 193 A 1 
ATOM   1541 O  OE1 . GLU A 1 193 ? -21.525 1.853   21.013  1.00 75.18 193 A 1 
ATOM   1542 O  OE2 . GLU A 1 193 ? -22.106 0.385   22.527  1.00 74.30 193 A 1 
ATOM   1543 N  N   . TRP A 1 194 ? -17.916 -1.121  18.508  1.00 98.67 194 A 1 
ATOM   1544 C  CA  . TRP A 1 194 ? -18.036 -2.338  17.707  1.00 98.79 194 A 1 
ATOM   1545 C  C   . TRP A 1 194 ? -16.806 -3.233  17.874  1.00 98.82 194 A 1 
ATOM   1546 O  O   . TRP A 1 194 ? -16.927 -4.441  18.069  1.00 98.79 194 A 1 
ATOM   1547 C  CB  . TRP A 1 194 ? -18.216 -1.963  16.229  1.00 98.74 194 A 1 
ATOM   1548 C  CG  . TRP A 1 194 ? -18.114 -3.123  15.276  1.00 98.76 194 A 1 
ATOM   1549 C  CD1 . TRP A 1 194 ? -19.113 -3.969  14.904  1.00 98.60 194 A 1 
ATOM   1550 C  CD2 . TRP A 1 194 ? -16.945 -3.545  14.566  1.00 98.75 194 A 1 
ATOM   1551 N  NE1 . TRP A 1 194 ? -18.636 -4.895  14.003  1.00 98.55 194 A 1 
ATOM   1552 C  CE2 . TRP A 1 194 ? -17.310 -4.661  13.780  1.00 98.67 194 A 1 
ATOM   1553 C  CE3 . TRP A 1 194 ? -15.613 -3.085  14.515  1.00 98.68 194 A 1 
ATOM   1554 C  CZ2 . TRP A 1 194 ? -16.390 -5.331  12.949  1.00 98.54 194 A 1 
ATOM   1555 C  CZ3 . TRP A 1 194 ? -14.706 -3.757  13.698  1.00 98.58 194 A 1 
ATOM   1556 C  CH2 . TRP A 1 194 ? -15.110 -4.856  12.930  1.00 98.54 194 A 1 
ATOM   1557 N  N   . PHE A 1 195 ? -15.627 -2.636  17.808  1.00 98.81 195 A 1 
ATOM   1558 C  CA  . PHE A 1 195 ? -14.380 -3.378  17.934  1.00 98.92 195 A 1 
ATOM   1559 C  C   . PHE A 1 195 ? -14.275 -4.061  19.296  1.00 98.92 195 A 1 
ATOM   1560 O  O   . PHE A 1 195 ? -13.864 -5.220  19.390  1.00 98.86 195 A 1 
ATOM   1561 C  CB  . PHE A 1 195 ? -13.182 -2.446  17.723  1.00 98.90 195 A 1 
ATOM   1562 C  CG  . PHE A 1 195 ? -11.854 -3.148  17.743  1.00 98.91 195 A 1 
ATOM   1563 C  CD1 . PHE A 1 195 ? -11.474 -3.981  16.698  1.00 98.77 195 A 1 
ATOM   1564 C  CD2 . PHE A 1 195 ? -10.974 -2.965  18.797  1.00 98.76 195 A 1 
ATOM   1565 C  CE1 . PHE A 1 195 ? -10.246 -4.623  16.704  1.00 98.62 195 A 1 
ATOM   1566 C  CE2 . PHE A 1 195 ? -9.743  -3.600  18.808  1.00 98.62 195 A 1 
ATOM   1567 C  CZ  . PHE A 1 195 ? -9.375  -4.434  17.765  1.00 98.74 195 A 1 
ATOM   1568 N  N   . LYS A 1 196 ? -14.654 -3.344  20.346  1.00 98.86 196 A 1 
ATOM   1569 C  CA  . LYS A 1 196 ? -14.631 -3.916  21.686  1.00 98.85 196 A 1 
ATOM   1570 C  C   . LYS A 1 196 ? -15.552 -5.119  21.785  1.00 98.87 196 A 1 
ATOM   1571 O  O   . LYS A 1 196 ? -15.189 -6.147  22.363  1.00 98.77 196 A 1 
ATOM   1572 C  CB  . LYS A 1 196 ? -15.038 -2.858  22.723  1.00 98.63 196 A 1 
ATOM   1573 C  CG  . LYS A 1 196 ? -15.139 -3.412  24.146  1.00 96.34 196 A 1 
ATOM   1574 C  CD  . LYS A 1 196 ? -15.464 -2.306  25.145  1.00 93.89 196 A 1 
ATOM   1575 C  CE  . LYS A 1 196 ? -15.727 -2.896  26.526  1.00 86.78 196 A 1 
ATOM   1576 N  NZ  . LYS A 1 196 ? -14.587 -3.722  27.029  1.00 78.85 196 A 1 
ATOM   1577 N  N   . THR A 1 197 ? -16.744 -5.007  21.215  1.00 98.85 197 A 1 
ATOM   1578 C  CA  . THR A 1 197 ? -17.711 -6.106  21.223  1.00 98.85 197 A 1 
ATOM   1579 C  C   . THR A 1 197 ? -17.156 -7.334  20.498  1.00 98.86 197 A 1 
ATOM   1580 O  O   . THR A 1 197 ? -17.261 -8.452  20.988  1.00 98.74 197 A 1 
ATOM   1581 C  CB  . THR A 1 197 ? -19.038 -5.674  20.575  1.00 98.67 197 A 1 
ATOM   1582 O  OG1 . THR A 1 197 ? -19.622 -4.612  21.346  1.00 95.67 197 A 1 
ATOM   1583 C  CG2 . THR A 1 197 ? -20.016 -6.840  20.510  1.00 95.12 197 A 1 
ATOM   1584 N  N   . VAL A 1 198 ? -16.557 -7.103  19.327  1.00 98.80 198 A 1 
ATOM   1585 C  CA  . VAL A 1 198 ? -15.980 -8.179  18.540  1.00 98.83 198 A 1 
ATOM   1586 C  C   . VAL A 1 198 ? -14.832 -8.865  19.293  1.00 98.96 198 A 1 
ATOM   1587 O  O   . VAL A 1 198 ? -14.793 -10.093 19.408  1.00 98.81 198 A 1 
ATOM   1588 C  CB  . VAL A 1 198 ? -15.465 -7.658  17.179  1.00 98.81 198 A 1 
ATOM   1589 C  CG1 . VAL A 1 198 ? -14.608 -8.705  16.477  1.00 98.31 198 A 1 
ATOM   1590 C  CG2 . VAL A 1 198 ? -16.645 -7.255  16.298  1.00 98.39 198 A 1 
ATOM   1591 N  N   . MET A 1 199 ? -13.912 -8.074  19.815  1.00 98.95 199 A 1 
ATOM   1592 C  CA  . MET A 1 199 ? -12.753 -8.619  20.515  1.00 98.92 199 A 1 
ATOM   1593 C  C   . MET A 1 199 ? -13.140 -9.341  21.804  1.00 98.96 199 A 1 
ATOM   1594 O  O   . MET A 1 199 ? -12.569 -10.380 22.128  1.00 98.80 199 A 1 
ATOM   1595 C  CB  . MET A 1 199 ? -11.753 -7.502  20.828  1.00 98.88 199 A 1 
ATOM   1596 C  CG  . MET A 1 199 ? -11.062 -6.918  19.600  1.00 98.45 199 A 1 
ATOM   1597 S  SD  . MET A 1 199 ? -9.950  -8.090  18.797  1.00 98.11 199 A 1 
ATOM   1598 C  CE  . MET A 1 199 ? -10.687 -8.189  17.176  1.00 95.23 199 A 1 
ATOM   1599 N  N   . ASP A 1 200 ? -14.098 -8.793  22.539  1.00 98.95 200 A 1 
ATOM   1600 C  CA  . ASP A 1 200 ? -14.585 -9.458  23.747  1.00 98.83 200 A 1 
ATOM   1601 C  C   . ASP A 1 200 ? -15.154 -10.834 23.398  1.00 98.82 200 A 1 
ATOM   1602 O  O   . ASP A 1 200 ? -14.922 -11.808 24.113  1.00 98.62 200 A 1 
ATOM   1603 C  CB  . ASP A 1 200 ? -15.663 -8.621  24.446  1.00 98.78 200 A 1 
ATOM   1604 C  CG  . ASP A 1 200 ? -15.081 -7.450  25.228  1.00 98.18 200 A 1 
ATOM   1605 O  OD1 . ASP A 1 200 ? -13.855 -7.433  25.473  1.00 96.55 200 A 1 
ATOM   1606 O  OD2 . ASP A 1 200 ? -15.863 -6.556  25.620  1.00 96.52 200 A 1 
ATOM   1607 N  N   . GLY A 1 201 ? -15.880 -10.902 22.294  1.00 98.85 201 A 1 
ATOM   1608 C  CA  . GLY A 1 201 ? -16.440 -12.162 21.834  1.00 98.70 201 A 1 
ATOM   1609 C  C   . GLY A 1 201 ? -15.364 -13.183 21.499  1.00 98.83 201 A 1 
ATOM   1610 O  O   . GLY A 1 201 ? -15.469 -14.354 21.875  1.00 98.50 201 A 1 
ATOM   1611 N  N   . TYR A 1 202 ? -14.332 -12.738 20.810  1.00 98.87 202 A 1 
ATOM   1612 C  CA  . TYR A 1 202 ? -13.223 -13.621 20.459  1.00 98.79 202 A 1 
ATOM   1613 C  C   . TYR A 1 202 ? -12.493 -14.111 21.710  1.00 98.75 202 A 1 
ATOM   1614 O  O   . TYR A 1 202 ? -12.165 -15.294 21.822  1.00 98.39 202 A 1 
ATOM   1615 C  CB  . TYR A 1 202 ? -12.226 -12.907 19.541  1.00 98.77 202 A 1 
ATOM   1616 C  CG  . TYR A 1 202 ? -12.731 -12.600 18.143  1.00 98.79 202 A 1 
ATOM   1617 C  CD1 . TYR A 1 202 ? -13.845 -13.246 17.609  1.00 98.56 202 A 1 
ATOM   1618 C  CD2 . TYR A 1 202 ? -12.070 -11.670 17.346  1.00 98.56 202 A 1 
ATOM   1619 C  CE1 . TYR A 1 202 ? -14.287 -12.965 16.322  1.00 98.47 202 A 1 
ATOM   1620 C  CE2 . TYR A 1 202 ? -12.504 -11.388 16.061  1.00 98.46 202 A 1 
ATOM   1621 C  CZ  . TYR A 1 202 ? -13.615 -12.033 15.553  1.00 98.62 202 A 1 
ATOM   1622 O  OH  . TYR A 1 202 ? -14.046 -11.753 14.286  1.00 98.27 202 A 1 
ATOM   1623 N  N   . ARG A 1 203 ? -12.253 -13.208 22.648  1.00 98.71 203 A 1 
ATOM   1624 C  CA  . ARG A 1 203 ? -11.558 -13.557 23.887  1.00 98.66 203 A 1 
ATOM   1625 C  C   . ARG A 1 203 ? -12.335 -14.615 24.671  1.00 98.58 203 A 1 
ATOM   1626 O  O   . ARG A 1 203 ? -11.755 -15.587 25.163  1.00 98.06 203 A 1 
ATOM   1627 C  CB  . ARG A 1 203 ? -11.347 -12.309 24.746  1.00 98.37 203 A 1 
ATOM   1628 C  CG  . ARG A 1 203 ? -10.787 -12.590 26.134  1.00 97.41 203 A 1 
ATOM   1629 C  CD  . ARG A 1 203 ? -10.527 -11.275 26.884  1.00 96.73 203 A 1 
ATOM   1630 N  NE  . ARG A 1 203 ? -9.319  -10.610 26.413  1.00 96.04 203 A 1 
ATOM   1631 C  CZ  . ARG A 1 203 ? -9.024  -9.325  26.650  1.00 96.93 203 A 1 
ATOM   1632 N  NH1 . ARG A 1 203 ? -9.878  -8.563  27.317  1.00 91.88 203 A 1 
ATOM   1633 N  NH2 . ARG A 1 203 ? -7.896  -8.819  26.205  1.00 92.05 203 A 1 
ATOM   1634 N  N   . LYS A 1 204 ? -13.644 -14.428 24.789  1.00 98.69 204 A 1 
ATOM   1635 C  CA  . LYS A 1 204 ? -14.476 -15.347 25.554  1.00 98.50 204 A 1 
ATOM   1636 C  C   . LYS A 1 204 ? -14.534 -16.745 24.942  1.00 98.45 204 A 1 
ATOM   1637 O  O   . LYS A 1 204 ? -14.720 -17.731 25.661  1.00 97.77 204 A 1 
ATOM   1638 C  CB  . LYS A 1 204 ? -15.899 -14.790 25.681  1.00 98.18 204 A 1 
ATOM   1639 C  CG  . LYS A 1 204 ? -16.008 -13.547 26.545  1.00 88.74 204 A 1 
ATOM   1640 C  CD  . LYS A 1 204 ? -17.442 -13.017 26.577  1.00 85.97 204 A 1 
ATOM   1641 C  CE  . LYS A 1 204 ? -17.542 -11.759 27.413  1.00 74.66 204 A 1 
ATOM   1642 N  NZ  . LYS A 1 204 ? -18.933 -11.215 27.430  1.00 66.16 204 A 1 
ATOM   1643 N  N   . THR A 1 205 ? -14.366 -16.835 23.628  1.00 98.34 205 A 1 
ATOM   1644 C  CA  . THR A 1 205 ? -14.484 -18.110 22.925  1.00 98.16 205 A 1 
ATOM   1645 C  C   . THR A 1 205 ? -13.151 -18.656 22.429  1.00 97.98 205 A 1 
ATOM   1646 O  O   . THR A 1 205 ? -13.109 -19.639 21.689  1.00 96.88 205 A 1 
ATOM   1647 C  CB  . THR A 1 205 ? -15.457 -17.999 21.740  1.00 97.77 205 A 1 
ATOM   1648 O  OG1 . THR A 1 205 ? -15.026 -16.953 20.862  1.00 95.93 205 A 1 
ATOM   1649 C  CG2 . THR A 1 205 ? -16.865 -17.686 22.234  1.00 95.23 205 A 1 
ATOM   1650 N  N   . GLY A 1 206 ? -12.050 -18.026 22.845  1.00 98.00 206 A 1 
ATOM   1651 C  CA  . GLY A 1 206 ? -10.726 -18.510 22.487  1.00 97.75 206 A 1 
ATOM   1652 C  C   . GLY A 1 206 ? -10.350 -18.331 21.030  1.00 97.73 206 A 1 
ATOM   1653 O  O   . GLY A 1 206 ? -9.503  -19.058 20.503  1.00 96.72 206 A 1 
ATOM   1654 N  N   . GLN A 1 207 ? -10.966 -17.361 20.370  1.00 98.14 207 A 1 
ATOM   1655 C  CA  . GLN A 1 207 ? -10.657 -17.070 18.980  1.00 98.14 207 A 1 
ATOM   1656 C  C   . GLN A 1 207 ? -9.538  -16.030 18.898  1.00 98.22 207 A 1 
ATOM   1657 O  O   . GLN A 1 207 ? -9.272  -15.306 19.860  1.00 97.94 207 A 1 
ATOM   1658 C  CB  . GLN A 1 207 ? -11.894 -16.547 18.244  1.00 97.92 207 A 1 
ATOM   1659 C  CG  . GLN A 1 207 ? -13.080 -17.496 18.278  1.00 96.99 207 A 1 
ATOM   1660 C  CD  . GLN A 1 207 ? -14.212 -17.039 17.386  1.00 96.84 207 A 1 
ATOM   1661 O  OE1 . GLN A 1 207 ? -14.007 -16.813 16.191  1.00 90.84 207 A 1 
ATOM   1662 N  NE2 . GLN A 1 207 ? -15.401 -16.902 17.946  1.00 90.36 207 A 1 
ATOM   1663 N  N   . ARG A 1 208 ? -8.882  -15.971 17.753  1.00 98.32 208 A 1 
ATOM   1664 C  CA  . ARG A 1 208 ? -7.816  -15.004 17.545  1.00 98.39 208 A 1 
ATOM   1665 C  C   . ARG A 1 208 ? -8.082  -14.188 16.282  1.00 98.57 208 A 1 
ATOM   1666 O  O   . ARG A 1 208 ? -8.989  -14.501 15.508  1.00 98.36 208 A 1 
ATOM   1667 C  CB  . ARG A 1 208 ? -6.457  -15.712 17.462  1.00 97.85 208 A 1 
ATOM   1668 C  CG  . ARG A 1 208 ? -6.097  -16.435 18.758  1.00 94.97 208 A 1 
ATOM   1669 C  CD  . ARG A 1 208 ? -4.753  -17.118 18.662  1.00 89.00 208 A 1 
ATOM   1670 N  NE  . ARG A 1 208 ? -4.472  -17.937 19.842  1.00 83.93 208 A 1 
ATOM   1671 C  CZ  . ARG A 1 208 ? -3.958  -17.484 20.976  1.00 77.48 208 A 1 
ATOM   1672 N  NH1 . ARG A 1 208 ? -3.657  -16.202 21.099  1.00 71.17 208 A 1 
ATOM   1673 N  NH2 . ARG A 1 208 ? -3.758  -18.304 21.993  1.00 74.14 208 A 1 
ATOM   1674 N  N   . ALA A 1 209 ? -7.279  -13.138 16.089  1.00 98.67 209 A 1 
ATOM   1675 C  CA  . ALA A 1 209 ? -7.511  -12.236 14.965  1.00 98.77 209 A 1 
ATOM   1676 C  C   . ALA A 1 209 ? -6.242  -11.636 14.403  1.00 98.80 209 A 1 
ATOM   1677 O  O   . ALA A 1 209 ? -5.256  -11.440 15.118  1.00 98.71 209 A 1 
ATOM   1678 C  CB  . ALA A 1 209 ? -8.458  -11.116 15.384  1.00 98.67 209 A 1 
ATOM   1679 N  N   . ILE A 1 210 ? -6.278  -11.364 13.111  1.00 98.81 210 A 1 
ATOM   1680 C  CA  . ILE A 1 210 ? -5.273  -10.550 12.453  1.00 98.87 210 A 1 
ATOM   1681 C  C   . ILE A 1 210 ? -6.022  -9.291  12.031  1.00 98.98 210 A 1 
ATOM   1682 O  O   . ILE A 1 210 ? -6.993  -9.366  11.278  1.00 98.87 210 A 1 
ATOM   1683 C  CB  . ILE A 1 210 ? -4.661  -11.252 11.232  1.00 98.78 210 A 1 
ATOM   1684 C  CG1 . ILE A 1 210 ? -3.849  -12.466 11.694  1.00 98.19 210 A 1 
ATOM   1685 C  CG2 . ILE A 1 210 ? -3.781  -10.282 10.441  1.00 98.46 210 A 1 
ATOM   1686 C  CD1 . ILE A 1 210 ? -3.286  -13.309 10.566  1.00 96.43 210 A 1 
ATOM   1687 N  N   . VAL A 1 211 ? -5.583  -8.148  12.546  1.00 98.93 211 A 1 
ATOM   1688 C  CA  . VAL A 1 211 ? -6.250  -6.875  12.279  1.00 98.99 211 A 1 
ATOM   1689 C  C   . VAL A 1 211 ? -5.549  -6.129  11.159  1.00 98.97 211 A 1 
ATOM   1690 O  O   . VAL A 1 211 ? -4.321  -6.081  11.116  1.00 98.88 211 A 1 
ATOM   1691 C  CB  . VAL A 1 211 ? -6.293  -5.998  13.546  1.00 98.89 211 A 1 
ATOM   1692 C  CG1 . VAL A 1 211 ? -7.015  -4.684  13.266  1.00 98.57 211 A 1 
ATOM   1693 C  CG2 . VAL A 1 211 ? -6.977  -6.742  14.693  1.00 98.55 211 A 1 
ATOM   1694 N  N   . SER A 1 212 ? -6.330  -5.551  10.240  1.00 98.93 212 A 1 
ATOM   1695 C  CA  . SER A 1 212 ? -5.771  -4.766  9.152   1.00 98.99 212 A 1 
ATOM   1696 C  C   . SER A 1 212 ? -6.444  -3.402  9.089   1.00 98.96 212 A 1 
ATOM   1697 O  O   . SER A 1 212 ? -7.629  -3.266  9.378   1.00 98.81 212 A 1 
ATOM   1698 C  CB  . SER A 1 212 ? -5.941  -5.491  7.818   1.00 98.74 212 A 1 
ATOM   1699 O  OG  . SER A 1 212 ? -5.268  -6.739  7.819   1.00 93.62 212 A 1 
ATOM   1700 N  N   . MET A 1 213 ? -5.673  -2.383  8.717   1.00 98.90 213 A 1 
ATOM   1701 C  CA  . MET A 1 213 ? -6.173  -1.024  8.604   1.00 98.92 213 A 1 
ATOM   1702 C  C   . MET A 1 213 ? -5.273  -0.273  7.637   1.00 98.99 213 A 1 
ATOM   1703 O  O   . MET A 1 213 ? -4.111  -0.634  7.460   1.00 98.66 213 A 1 
ATOM   1704 C  CB  . MET A 1 213 ? -6.165  -0.335  9.978   1.00 98.57 213 A 1 
ATOM   1705 C  CG  . MET A 1 213 ? -4.781  -0.227  10.602  1.00 97.88 213 A 1 
ATOM   1706 S  SD  . MET A 1 213 ? -4.803  0.243   12.350  1.00 98.16 213 A 1 
ATOM   1707 C  CE  . MET A 1 213 ? -5.503  -1.225  13.080  1.00 95.68 213 A 1 
ATOM   1708 N  N   . HIS A 1 214 ? -5.800  0.774   7.017   1.00 98.89 214 A 1 
ATOM   1709 C  CA  . HIS A 1 214 ? -4.970  1.497   6.058   1.00 98.85 214 A 1 
ATOM   1710 C  C   . HIS A 1 214 ? -3.919  2.346   6.757   1.00 98.71 214 A 1 
ATOM   1711 O  O   . HIS A 1 214 ? -2.738  2.280   6.431   1.00 98.23 214 A 1 
ATOM   1712 C  CB  . HIS A 1 214 ? -5.828  2.369   5.140   1.00 98.71 214 A 1 
ATOM   1713 C  CG  . HIS A 1 214 ? -5.028  3.022   4.054   1.00 98.67 214 A 1 
ATOM   1714 N  ND1 . HIS A 1 214 ? -4.378  2.307   3.078   1.00 97.75 214 A 1 
ATOM   1715 C  CD2 . HIS A 1 214 ? -4.741  4.326   3.817   1.00 97.89 214 A 1 
ATOM   1716 C  CE1 . HIS A 1 214 ? -3.735  3.132   2.274   1.00 97.74 214 A 1 
ATOM   1717 N  NE2 . HIS A 1 214 ? -3.938  4.372   2.704   1.00 97.85 214 A 1 
ATOM   1718 N  N   . ILE A 1 215 ? -4.358  3.155   7.723   1.00 98.89 215 A 1 
ATOM   1719 C  CA  . ILE A 1 215 ? -3.466  4.072   8.429   1.00 98.84 215 A 1 
ATOM   1720 C  C   . ILE A 1 215 ? -3.197  3.584   9.850   1.00 98.87 215 A 1 
ATOM   1721 O  O   . ILE A 1 215 ? -4.111  3.515   10.673  1.00 98.75 215 A 1 
ATOM   1722 C  CB  . ILE A 1 215 ? -4.046  5.503   8.479   1.00 98.73 215 A 1 
ATOM   1723 C  CG1 . ILE A 1 215 ? -4.476  5.951   7.078   1.00 98.16 215 A 1 
ATOM   1724 C  CG2 . ILE A 1 215 ? -3.020  6.466   9.073   1.00 98.14 215 A 1 
ATOM   1725 C  CD1 . ILE A 1 215 ? -5.147  7.318   7.045   1.00 97.33 215 A 1 
ATOM   1726 N  N   . CYS A 1 216 ? -1.951  3.263   10.137  1.00 98.65 216 A 1 
ATOM   1727 C  CA  . CYS A 1 216 ? -1.547  2.835   11.465  1.00 98.51 216 A 1 
ATOM   1728 C  C   . CYS A 1 216 ? -1.535  4.019   12.431  1.00 98.61 216 A 1 
ATOM   1729 O  O   . CYS A 1 216 ? -1.294  5.153   12.024  1.00 97.67 216 A 1 
ATOM   1730 C  CB  . CYS A 1 216 ? -0.137  2.233   11.423  1.00 97.52 216 A 1 
ATOM   1731 S  SG  . CYS A 1 216 ? -0.021  0.443   11.667  1.00 94.75 216 A 1 
ATOM   1732 N  N   . PRO A 1 217 ? -1.781  3.784   13.727  1.00 98.63 217 A 1 
ATOM   1733 C  CA  . PRO A 1 217 ? -1.569  4.848   14.702  1.00 98.53 217 A 1 
ATOM   1734 C  C   . PRO A 1 217 ? -0.074  5.148   14.771  1.00 98.40 217 A 1 
ATOM   1735 O  O   . PRO A 1 217 ? 0.745   4.293   14.434  1.00 97.35 217 A 1 
ATOM   1736 C  CB  . PRO A 1 217 ? -2.084  4.247   16.008  1.00 98.02 217 A 1 
ATOM   1737 C  CG  . PRO A 1 217 ? -1.916  2.773   15.821  1.00 96.21 217 A 1 
ATOM   1738 C  CD  . PRO A 1 217 ? -2.231  2.537   14.370  1.00 98.32 217 A 1 
ATOM   1739 N  N   . GLY A 1 218 ? 0.274   6.360   15.207  1.00 98.18 218 A 1 
ATOM   1740 C  CA  . GLY A 1 218 ? 1.666   6.746   15.287  1.00 97.99 218 A 1 
ATOM   1741 C  C   . GLY A 1 218 ? 1.988   7.914   14.373  1.00 98.00 218 A 1 
ATOM   1742 O  O   . GLY A 1 218 ? 1.108   8.690   14.007  1.00 96.85 218 A 1 
ATOM   1743 N  N   . VAL A 1 219 ? 3.261   8.037   14.012  1.00 98.10 219 A 1 
ATOM   1744 C  CA  . VAL A 1 219 ? 3.732   9.162   13.213  1.00 97.92 219 A 1 
ATOM   1745 C  C   . VAL A 1 219 ? 4.398   8.693   11.932  1.00 97.98 219 A 1 
ATOM   1746 O  O   . VAL A 1 219 ? 4.667   7.510   11.749  1.00 96.96 219 A 1 
ATOM   1747 C  CB  . VAL A 1 219 ? 4.727   10.029  14.010  1.00 97.18 219 A 1 
ATOM   1748 C  CG1 . VAL A 1 219 ? 4.063   10.570  15.268  1.00 94.61 219 A 1 
ATOM   1749 C  CG2 . VAL A 1 219 ? 5.972   9.220   14.357  1.00 94.71 219 A 1 
ATOM   1750 N  N   . ALA A 1 220 ? 4.665   9.654   11.035  1.00 97.70 220 A 1 
ATOM   1751 C  CA  . ALA A 1 220 ? 5.376   9.369   9.803   1.00 97.50 220 A 1 
ATOM   1752 C  C   . ALA A 1 220 ? 6.808   9.892   9.926   1.00 97.49 220 A 1 
ATOM   1753 O  O   . ALA A 1 220 ? 7.040   11.096  9.815   1.00 95.99 220 A 1 
ATOM   1754 C  CB  . ALA A 1 220 ? 4.670   10.025  8.622   1.00 97.07 220 A 1 
ATOM   1755 N  N   . GLU A 1 221 ? 7.757   9.002   10.158  1.00 96.46 221 A 1 
ATOM   1756 C  CA  . GLU A 1 221 ? 9.158   9.375   10.353  1.00 95.60 221 A 1 
ATOM   1757 C  C   . GLU A 1 221 ? 9.695   10.197  9.186   1.00 95.50 221 A 1 
ATOM   1758 O  O   . GLU A 1 221 ? 10.454  11.143  9.374   1.00 93.19 221 A 1 
ATOM   1759 C  CB  . GLU A 1 221 ? 10.033  8.127   10.525  1.00 93.70 221 A 1 
ATOM   1760 C  CG  . GLU A 1 221 ? 9.691   7.230   11.691  1.00 90.91 221 A 1 
ATOM   1761 C  CD  . GLU A 1 221 ? 8.699   6.138   11.325  1.00 92.69 221 A 1 
ATOM   1762 O  OE1 . GLU A 1 221 ? 7.866   6.339   10.420  1.00 88.75 221 A 1 
ATOM   1763 O  OE2 . GLU A 1 221 ? 8.760   5.065   11.958  1.00 89.75 221 A 1 
ATOM   1764 N  N   . ARG A 1 222 ? 9.291   9.804   7.990   1.00 94.87 222 A 1 
ATOM   1765 C  CA  . ARG A 1 222 ? 9.776   10.421  6.768   1.00 93.79 222 A 1 
ATOM   1766 C  C   . ARG A 1 222 ? 9.301   11.858  6.602   1.00 93.94 222 A 1 
ATOM   1767 O  O   . ARG A 1 222 ? 9.945   12.664  5.933   1.00 91.90 222 A 1 
ATOM   1768 C  CB  . ARG A 1 222 ? 9.330   9.581   5.576   1.00 91.70 222 A 1 
ATOM   1769 C  CG  . ARG A 1 222 ? 9.871   10.025  4.236   1.00 85.58 222 A 1 
ATOM   1770 C  CD  . ARG A 1 222 ? 9.414   9.055   3.172   1.00 85.74 222 A 1 
ATOM   1771 N  NE  . ARG A 1 222 ? 9.978   9.357   1.863   1.00 82.99 222 A 1 
ATOM   1772 C  CZ  . ARG A 1 222 ? 9.811   8.601   0.784   1.00 82.58 222 A 1 
ATOM   1773 N  NH1 . ARG A 1 222 ? 9.080   7.499   0.854   1.00 76.84 222 A 1 
ATOM   1774 N  NH2 . ARG A 1 222 ? 10.366  8.951   -0.350  1.00 74.27 222 A 1 
ATOM   1775 N  N   . PHE A 1 223 ? 8.165   12.177  7.219   1.00 95.64 223 A 1 
ATOM   1776 C  CA  . PHE A 1 223 ? 7.564   13.493  7.073   1.00 95.42 223 A 1 
ATOM   1777 C  C   . PHE A 1 223 ? 7.536   14.243  8.404   1.00 96.27 223 A 1 
ATOM   1778 O  O   . PHE A 1 223 ? 6.486   14.680  8.871   1.00 94.34 223 A 1 
ATOM   1779 C  CB  . PHE A 1 223 ? 6.169   13.364  6.473   1.00 94.31 223 A 1 
ATOM   1780 C  CG  . PHE A 1 223 ? 6.164   12.639  5.157   1.00 91.63 223 A 1 
ATOM   1781 C  CD1 . PHE A 1 223 ? 6.789   13.191  4.045   1.00 87.56 223 A 1 
ATOM   1782 C  CD2 . PHE A 1 223 ? 5.556   11.399  5.029   1.00 87.88 223 A 1 
ATOM   1783 C  CE1 . PHE A 1 223 ? 6.809   12.524  2.831   1.00 86.27 223 A 1 
ATOM   1784 C  CE2 . PHE A 1 223 ? 5.568   10.724  3.819   1.00 85.75 223 A 1 
ATOM   1785 C  CZ  . PHE A 1 223 ? 6.192   11.284  2.709   1.00 85.62 223 A 1 
ATOM   1786 N  N   . ASN A 1 224 ? 8.738   14.456  9.011   1.00 95.47 224 A 1 
ATOM   1787 C  CA  . ASN A 1 224 ? 9.005   15.120  10.180  1.00 96.33 224 A 1 
ATOM   1788 C  C   . ASN A 1 224 ? 8.272   14.632  11.387  1.00 96.94 224 A 1 
ATOM   1789 O  O   . ASN A 1 224 ? 7.884   15.372  12.281  1.00 95.06 224 A 1 
ATOM   1790 C  CB  . ASN A 1 224 ? 8.832   16.609  10.016  1.00 95.22 224 A 1 
ATOM   1791 C  CG  . ASN A 1 224 ? 9.742   17.389  10.727  1.00 92.79 224 A 1 
ATOM   1792 O  OD1 . ASN A 1 224 ? 10.723  16.875  11.342  1.00 88.05 224 A 1 
ATOM   1793 N  ND2 . ASN A 1 224 ? 9.861   18.428  10.905  1.00 88.39 224 A 1 
ATOM   1794 N  N   . TYR A 1 225 ? 8.060   13.290  11.450  1.00 96.53 225 A 1 
ATOM   1795 C  CA  . TYR A 1 225 ? 7.398   12.632  12.569  1.00 96.64 225 A 1 
ATOM   1796 C  C   . TYR A 1 225 ? 6.008   13.218  12.812  1.00 97.12 225 A 1 
ATOM   1797 O  O   . TYR A 1 225 ? 5.583   13.398  13.957  1.00 95.45 225 A 1 
ATOM   1798 C  CB  . TYR A 1 225 ? 8.255   12.737  13.833  1.00 95.82 225 A 1 
ATOM   1799 C  CG  . TYR A 1 225 ? 9.628   12.110  13.657  1.00 94.05 225 A 1 
ATOM   1800 C  CD1 . TYR A 1 225 ? 9.821   10.761  13.896  1.00 91.63 225 A 1 
ATOM   1801 C  CD2 . TYR A 1 225 ? 10.699  12.872  13.231  1.00 92.17 225 A 1 
ATOM   1802 C  CE1 . TYR A 1 225 ? 11.065  10.173  13.718  1.00 90.05 225 A 1 
ATOM   1803 C  CE2 . TYR A 1 225 ? 11.955  12.292  13.043  1.00 89.85 225 A 1 
ATOM   1804 C  CZ  . TYR A 1 225 ? 12.128  10.950  13.289  1.00 89.99 225 A 1 
ATOM   1805 O  OH  . TYR A 1 225 ? 13.363  10.365  13.110  1.00 86.56 225 A 1 
ATOM   1806 N  N   . SER A 1 226 ? 5.304   13.507  11.722  1.00 97.42 226 A 1 
ATOM   1807 C  CA  . SER A 1 226 ? 3.978   14.106  11.806  1.00 97.25 226 A 1 
ATOM   1808 C  C   . SER A 1 226 ? 2.917   13.100  12.232  1.00 97.60 226 A 1 
ATOM   1809 O  O   . SER A 1 226 ? 2.934   11.950  11.802  1.00 96.96 226 A 1 
ATOM   1810 C  CB  . SER A 1 226 ? 3.599   14.718  10.462  1.00 96.26 226 A 1 
ATOM   1811 O  OG  . SER A 1 226 ? 3.648   13.751  9.431   1.00 91.17 226 A 1 
ATOM   1812 N  N   . ASP A 1 227 ? 1.995   13.547  13.093  1.00 97.71 227 A 1 
ATOM   1813 C  CA  . ASP A 1 227 ? 0.870   12.719  13.501  1.00 97.62 227 A 1 
ATOM   1814 C  C   . ASP A 1 227 ? 0.026   12.374  12.284  1.00 97.92 227 A 1 
ATOM   1815 O  O   . ASP A 1 227 ? -0.167  13.203  11.396  1.00 97.11 227 A 1 
ATOM   1816 C  CB  . ASP A 1 227 ? -0.007  13.438  14.524  1.00 96.66 227 A 1 
ATOM   1817 C  CG  . ASP A 1 227 ? 0.708   13.684  15.840  1.00 92.69 227 A 1 
ATOM   1818 O  OD1 . ASP A 1 227 ? 1.567   12.867  16.224  1.00 88.09 227 A 1 
ATOM   1819 O  OD2 . ASP A 1 227 ? 0.390   14.697  16.500  1.00 87.69 227 A 1 
ATOM   1820 N  N   . GLN A 1 228 ? -0.481  11.135  12.250  1.00 98.18 228 A 1 
ATOM   1821 C  CA  . GLN A 1 228 ? -1.334  10.696  11.151  1.00 98.25 228 A 1 
ATOM   1822 C  C   . GLN A 1 228 ? -2.805  10.675  11.553  1.00 98.40 228 A 1 
ATOM   1823 O  O   . GLN A 1 228 ? -3.678  10.978  10.744  1.00 97.62 228 A 1 
ATOM   1824 C  CB  . GLN A 1 228 ? -0.898  9.314   10.669  1.00 97.85 228 A 1 
ATOM   1825 C  CG  . GLN A 1 228 ? 0.527   9.280   10.148  1.00 96.75 228 A 1 
ATOM   1826 C  CD  . GLN A 1 228 ? 0.760   10.317  9.062   1.00 96.15 228 A 1 
ATOM   1827 O  OE1 . GLN A 1 228 ? 1.557   11.237  9.228   1.00 88.16 228 A 1 
ATOM   1828 N  NE2 . GLN A 1 228 ? 0.042   10.172  7.967   1.00 87.90 228 A 1 
ATOM   1829 N  N   . LEU A 1 229 ? -3.070  10.332  12.807  1.00 98.59 229 A 1 
ATOM   1830 C  CA  . LEU A 1 229 ? -4.439  10.307  13.315  1.00 98.57 229 A 1 
ATOM   1831 C  C   . LEU A 1 229 ? -4.647  11.446  14.312  1.00 98.42 229 A 1 
ATOM   1832 O  O   . LEU A 1 229 ? -3.693  11.926  14.924  1.00 97.89 229 A 1 
ATOM   1833 C  CB  . LEU A 1 229 ? -4.722  8.968   14.000  1.00 98.60 229 A 1 
ATOM   1834 C  CG  . LEU A 1 229 ? -4.406  7.694   13.201  1.00 98.26 229 A 1 
ATOM   1835 C  CD1 . LEU A 1 229 ? -4.793  6.469   14.017  1.00 98.07 229 A 1 
ATOM   1836 C  CD2 . LEU A 1 229 ? -5.124  7.704   11.865  1.00 97.96 229 A 1 
ATOM   1837 N  N   . TYR A 1 230 ? -5.900  11.884  14.476  1.00 98.47 230 A 1 
ATOM   1838 C  CA  . TYR A 1 230 ? -6.214  12.844  15.530  1.00 98.31 230 A 1 
ATOM   1839 C  C   . TYR A 1 230 ? -5.746  12.245  16.862  1.00 98.34 230 A 1 
ATOM   1840 O  O   . TYR A 1 230 ? -5.950  11.055  17.097  1.00 97.99 230 A 1 
ATOM   1841 C  CB  . TYR A 1 230 ? -7.714  13.119  15.592  1.00 97.99 230 A 1 
ATOM   1842 C  CG  . TYR A 1 230 ? -8.235  14.000  14.473  1.00 97.80 230 A 1 
ATOM   1843 C  CD1 . TYR A 1 230 ? -7.876  15.333  14.384  1.00 97.02 230 A 1 
ATOM   1844 C  CD2 . TYR A 1 230 ? -9.119  13.495  13.522  1.00 97.12 230 A 1 
ATOM   1845 C  CE1 . TYR A 1 230 ? -8.364  16.150  13.377  1.00 96.50 230 A 1 
ATOM   1846 C  CE2 . TYR A 1 230 ? -9.617  14.303  12.510  1.00 96.50 230 A 1 
ATOM   1847 C  CZ  . TYR A 1 230 ? -9.238  15.630  12.440  1.00 96.62 230 A 1 
ATOM   1848 O  OH  . TYR A 1 230 ? -9.729  16.429  11.441  1.00 95.34 230 A 1 
ATOM   1849 N  N   . PRO A 1 231 ? -5.122  13.044  17.730  1.00 97.99 231 A 1 
ATOM   1850 C  CA  . PRO A 1 231 ? -4.581  12.534  18.999  1.00 97.69 231 A 1 
ATOM   1851 C  C   . PRO A 1 231 ? -5.557  11.712  19.823  1.00 97.92 231 A 1 
ATOM   1852 O  O   . PRO A 1 231 ? -5.191  10.659  20.352  1.00 97.61 231 A 1 
ATOM   1853 C  CB  . PRO A 1 231 ? -4.158  13.809  19.727  1.00 96.75 231 A 1 
ATOM   1854 C  CG  . PRO A 1 231 ? -3.783  14.746  18.622  1.00 94.25 231 A 1 
ATOM   1855 C  CD  . PRO A 1 231 ? -4.802  14.476  17.543  1.00 96.94 231 A 1 
ATOM   1856 N  N   . GLN A 1 232 ? -6.802  12.184  19.940  1.00 97.69 232 A 1 
ATOM   1857 C  CA  . GLN A 1 232 ? -7.787  11.476  20.751  1.00 97.38 232 A 1 
ATOM   1858 C  C   . GLN A 1 232 ? -8.127  10.098  20.184  1.00 97.92 232 A 1 
ATOM   1859 O  O   . GLN A 1 232 ? -8.403  9.164   20.935  1.00 97.49 232 A 1 
ATOM   1860 C  CB  . GLN A 1 232 ? -9.067  12.313  20.911  1.00 96.18 232 A 1 
ATOM   1861 C  CG  . GLN A 1 232 ? -9.878  12.543  19.639  1.00 91.83 232 A 1 
ATOM   1862 C  CD  . GLN A 1 232 ? -9.448  13.781  18.872  1.00 91.64 232 A 1 
ATOM   1863 O  OE1 . GLN A 1 232 ? -8.291  14.206  18.946  1.00 86.48 232 A 1 
ATOM   1864 N  NE2 . GLN A 1 232 ? -10.376 14.366  18.128  1.00 85.02 232 A 1 
ATOM   1865 N  N   . TYR A 1 233 ? -8.092  9.966   18.857  1.00 98.33 233 A 1 
ATOM   1866 C  CA  . TYR A 1 233 ? -8.357  8.677   18.231  1.00 98.46 233 A 1 
ATOM   1867 C  C   . TYR A 1 233 ? -7.113  7.798   18.239  1.00 98.63 233 A 1 
ATOM   1868 O  O   . TYR A 1 233 ? -7.204  6.588   18.431  1.00 98.44 233 A 1 
ATOM   1869 C  CB  . TYR A 1 233 ? -8.860  8.857   16.796  1.00 98.34 233 A 1 
ATOM   1870 C  CG  . TYR A 1 233 ? -10.144 9.661   16.679  1.00 98.23 233 A 1 
ATOM   1871 C  CD1 . TYR A 1 233 ? -11.158 9.529   17.618  1.00 97.55 233 A 1 
ATOM   1872 C  CD2 . TYR A 1 233 ? -10.334 10.535  15.622  1.00 97.57 233 A 1 
ATOM   1873 C  CE1 . TYR A 1 233 ? -12.324 10.271  17.518  1.00 97.06 233 A 1 
ATOM   1874 C  CE2 . TYR A 1 233 ? -11.498 11.274  15.512  1.00 97.06 233 A 1 
ATOM   1875 C  CZ  . TYR A 1 233 ? -12.494 11.145  16.461  1.00 97.20 233 A 1 
ATOM   1876 O  OH  . TYR A 1 233 ? -13.651 11.884  16.356  1.00 96.01 233 A 1 
ATOM   1877 N  N   . ASN A 1 234 ? -5.962  8.412   18.041  1.00 98.56 234 A 1 
ATOM   1878 C  CA  . ASN A 1 234 ? -4.698  7.684   18.066  1.00 98.60 234 A 1 
ATOM   1879 C  C   . ASN A 1 234 ? -4.511  6.953   19.387  1.00 98.77 234 A 1 
ATOM   1880 O  O   . ASN A 1 234 ? -4.247  5.749   19.412  1.00 98.67 234 A 1 
ATOM   1881 C  CB  . ASN A 1 234 ? -3.526  8.642   17.837  1.00 98.46 234 A 1 
ATOM   1882 C  CG  . ASN A 1 234 ? -2.206  7.917   17.730  1.00 98.37 234 A 1 
ATOM   1883 O  OD1 . ASN A 1 234 ? -1.800  7.496   16.642  1.00 95.73 234 A 1 
ATOM   1884 N  ND2 . ASN A 1 234 ? -1.513  7.769   18.846  1.00 95.83 234 A 1 
ATOM   1885 N  N   . ASP A 1 235 ? -4.645  7.690   20.485  1.00 98.36 235 A 1 
ATOM   1886 C  CA  . ASP A 1 235 ? -4.443  7.111   21.810  1.00 98.10 235 A 1 
ATOM   1887 C  C   . ASP A 1 235 ? -5.460  6.013   22.100  1.00 98.40 235 A 1 
ATOM   1888 O  O   . ASP A 1 235 ? -5.113  4.956   22.632  1.00 98.12 235 A 1 
ATOM   1889 C  CB  . ASP A 1 235 ? -4.531  8.193   22.885  1.00 97.21 235 A 1 
ATOM   1890 C  CG  . ASP A 1 235 ? -3.425  9.238   22.748  1.00 93.22 235 A 1 
ATOM   1891 O  OD1 . ASP A 1 235 ? -2.448  8.993   22.010  1.00 90.17 235 A 1 
ATOM   1892 O  OD2 . ASP A 1 235 ? -3.542  10.304  23.384  1.00 89.56 235 A 1 
ATOM   1893 N  N   . ARG A 1 236 ? -6.715  6.256   21.753  1.00 98.49 236 A 1 
ATOM   1894 C  CA  . ARG A 1 236 ? -7.767  5.275   21.998  1.00 98.55 236 A 1 
ATOM   1895 C  C   . ARG A 1 236 ? -7.561  4.020   21.157  1.00 98.70 236 A 1 
ATOM   1896 O  O   . ARG A 1 236 ? -7.822  2.904   21.617  1.00 98.63 236 A 1 
ATOM   1897 C  CB  . ARG A 1 236 ? -9.144  5.890   21.720  1.00 98.27 236 A 1 
ATOM   1898 C  CG  . ARG A 1 236 ? -10.308 5.026   22.175  1.00 96.62 236 A 1 
ATOM   1899 C  CD  . ARG A 1 236 ? -11.627 5.757   22.008  1.00 95.18 236 A 1 
ATOM   1900 N  NE  . ARG A 1 236 ? -12.761 4.954   22.472  1.00 93.62 236 A 1 
ATOM   1901 C  CZ  . ARG A 1 236 ? -14.038 5.332   22.395  1.00 92.06 236 A 1 
ATOM   1902 N  NH1 . ARG A 1 236 ? -14.345 6.512   21.864  1.00 89.81 236 A 1 
ATOM   1903 N  NH2 . ARG A 1 236 ? -14.985 4.540   22.838  1.00 88.35 236 A 1 
ATOM   1904 N  N   . LEU A 1 237 ? -7.092  4.190   19.916  1.00 98.73 237 A 1 
ATOM   1905 C  CA  . LEU A 1 237 ? -6.851  3.052   19.036  1.00 98.81 237 A 1 
ATOM   1906 C  C   . LEU A 1 237 ? -5.688  2.196   19.539  1.00 98.88 237 A 1 
ATOM   1907 O  O   . LEU A 1 237 ? -5.777  0.967   19.549  1.00 98.82 237 A 1 
ATOM   1908 C  CB  . LEU A 1 237 ? -6.570  3.528   17.603  1.00 98.81 237 A 1 
ATOM   1909 C  CG  . LEU A 1 237 ? -6.303  2.426   16.571  1.00 98.58 237 A 1 
ATOM   1910 C  CD1 . LEU A 1 237 ? -7.465  1.455   16.500  1.00 98.30 237 A 1 
ATOM   1911 C  CD2 . LEU A 1 237 ? -6.044  3.055   15.204  1.00 98.29 237 A 1 
ATOM   1912 N  N   . VAL A 1 238 ? -4.609  2.852   19.963  1.00 98.84 238 A 1 
ATOM   1913 C  CA  . VAL A 1 238 ? -3.472  2.123   20.518  1.00 98.87 238 A 1 
ATOM   1914 C  C   . VAL A 1 238 ? -3.908  1.305   21.731  1.00 98.82 238 A 1 
ATOM   1915 O  O   . VAL A 1 238 ? -3.593  0.116   21.834  1.00 98.77 238 A 1 
ATOM   1916 C  CB  . VAL A 1 238 ? -2.318  3.077   20.916  1.00 98.72 238 A 1 
ATOM   1917 C  CG1 . VAL A 1 238 ? -1.233  2.323   21.680  1.00 98.19 238 A 1 
ATOM   1918 C  CG2 . VAL A 1 238 ? -1.726  3.719   19.671  1.00 98.27 238 A 1 
ATOM   1919 N  N   . ASP A 1 239 ? -4.639  1.944   22.644  1.00 98.72 239 A 1 
ATOM   1920 C  CA  . ASP A 1 239 ? -5.133  1.252   23.827  1.00 98.63 239 A 1 
ATOM   1921 C  C   . ASP A 1 239 ? -6.058  0.092   23.461  1.00 98.75 239 A 1 
ATOM   1922 O  O   . ASP A 1 239 ? -5.970  -0.991  24.033  1.00 98.53 239 A 1 
ATOM   1923 C  CB  . ASP A 1 239 ? -5.883  2.217   24.757  1.00 98.26 239 A 1 
ATOM   1924 C  CG  . ASP A 1 239 ? -4.952  3.156   25.508  1.00 95.09 239 A 1 
ATOM   1925 O  OD1 . ASP A 1 239 ? -3.719  2.951   25.464  1.00 92.55 239 A 1 
ATOM   1926 O  OD2 . ASP A 1 239 ? -5.458  4.089   26.155  1.00 92.03 239 A 1 
ATOM   1927 N  N   . SER A 1 240 ? -6.947  0.332   22.494  1.00 98.76 240 A 1 
ATOM   1928 C  CA  . SER A 1 240 ? -7.900  -0.682  22.073  1.00 98.76 240 A 1 
ATOM   1929 C  C   . SER A 1 240 ? -7.220  -1.915  21.487  1.00 98.89 240 A 1 
ATOM   1930 O  O   . SER A 1 240 ? -7.615  -3.042  21.752  1.00 98.53 240 A 1 
ATOM   1931 C  CB  . SER A 1 240 ? -8.890  -0.103  21.049  1.00 98.30 240 A 1 
ATOM   1932 O  OG  . SER A 1 240 ? -9.681  0.917   21.623  1.00 93.72 240 A 1 
ATOM   1933 N  N   . LEU A 1 241 ? -6.185  -1.691  20.675  1.00 98.86 241 A 1 
ATOM   1934 C  CA  . LEU A 1 241 ? -5.461  -2.791  20.058  1.00 98.82 241 A 1 
ATOM   1935 C  C   . LEU A 1 241 ? -4.623  -3.554  21.091  1.00 98.89 241 A 1 
ATOM   1936 O  O   . LEU A 1 241 ? -4.661  -4.777  21.150  1.00 98.71 241 A 1 
ATOM   1937 C  CB  . LEU A 1 241 ? -4.577  -2.276  18.919  1.00 98.85 241 A 1 
ATOM   1938 C  CG  . LEU A 1 241 ? -5.329  -1.720  17.707  1.00 98.71 241 A 1 
ATOM   1939 C  CD1 . LEU A 1 241 ? -4.374  -0.974  16.780  1.00 98.48 241 A 1 
ATOM   1940 C  CD2 . LEU A 1 241 ? -6.023  -2.846  16.954  1.00 98.31 241 A 1 
ATOM   1941 N  N   . ALA A 1 242 ? -3.862  -2.819  21.900  1.00 98.81 242 A 1 
ATOM   1942 C  CA  . ALA A 1 242 ? -2.985  -3.445  22.886  1.00 98.85 242 A 1 
ATOM   1943 C  C   . ALA A 1 242 ? -3.767  -4.216  23.946  1.00 98.74 242 A 1 
ATOM   1944 O  O   . ALA A 1 242 ? -3.289  -5.241  24.453  1.00 98.46 242 A 1 
ATOM   1945 C  CB  . ALA A 1 242 ? -2.098  -2.390  23.544  1.00 98.70 242 A 1 
ATOM   1946 N  N   . GLU A 1 243 ? -4.958  -3.736  24.284  1.00 98.79 243 A 1 
ATOM   1947 C  CA  . GLU A 1 243 ? -5.798  -4.376  25.295  1.00 98.69 243 A 1 
ATOM   1948 C  C   . GLU A 1 243 ? -6.104  -5.825  24.931  1.00 98.64 243 A 1 
ATOM   1949 O  O   . GLU A 1 243 ? -6.277  -6.674  25.810  1.00 98.17 243 A 1 
ATOM   1950 C  CB  . GLU A 1 243 ? -7.103  -3.588  25.464  1.00 98.04 243 A 1 
ATOM   1951 C  CG  . GLU A 1 243 ? -8.152  -4.253  26.363  1.00 92.89 243 A 1 
ATOM   1952 C  CD  . GLU A 1 243 ? -7.684  -4.391  27.804  1.00 90.02 243 A 1 
ATOM   1953 O  OE1 . GLU A 1 243 ? -6.852  -3.579  28.255  1.00 85.07 243 A 1 
ATOM   1954 O  OE2 . GLU A 1 243 ? -8.165  -5.308  28.492  1.00 84.63 243 A 1 
ATOM   1955 N  N   . TYR A 1 244 ? -6.145  -6.114  23.631  1.00 98.89 244 A 1 
ATOM   1956 C  CA  . TYR A 1 244 ? -6.468  -7.449  23.157  1.00 98.85 244 A 1 
ATOM   1957 C  C   . TYR A 1 244 ? -5.255  -8.176  22.571  1.00 98.74 244 A 1 
ATOM   1958 O  O   . TYR A 1 244 ? -5.358  -8.881  21.563  1.00 98.41 244 A 1 
ATOM   1959 C  CB  . TYR A 1 244 ? -7.621  -7.380  22.152  1.00 98.79 244 A 1 
ATOM   1960 C  CG  . TYR A 1 244 ? -8.904  -6.881  22.786  1.00 98.79 244 A 1 
ATOM   1961 C  CD1 . TYR A 1 244 ? -9.715  -7.739  23.524  1.00 98.49 244 A 1 
ATOM   1962 C  CD2 . TYR A 1 244 ? -9.278  -5.548  22.683  1.00 98.51 244 A 1 
ATOM   1963 C  CE1 . TYR A 1 244 ? -10.873 -7.280  24.135  1.00 98.22 244 A 1 
ATOM   1964 C  CE2 . TYR A 1 244 ? -10.432 -5.086  23.300  1.00 98.26 244 A 1 
ATOM   1965 C  CZ  . TYR A 1 244 ? -11.223 -5.954  24.025  1.00 98.35 244 A 1 
ATOM   1966 O  OH  . TYR A 1 244 ? -12.367 -5.499  24.633  1.00 97.58 244 A 1 
ATOM   1967 N  N   . ASN A 1 245 ? -4.107  -8.014  23.217  1.00 98.67 245 A 1 
ATOM   1968 C  CA  . ASN A 1 245 ? -2.882  -8.662  22.776  1.00 98.44 245 A 1 
ATOM   1969 C  C   . ASN A 1 245 ? -2.958  -10.181 22.868  1.00 98.38 245 A 1 
ATOM   1970 O  O   . ASN A 1 245 ? -2.177  -10.886 22.233  1.00 97.30 245 A 1 
ATOM   1971 C  CB  . ASN A 1 245 ? -1.677  -8.154  23.583  1.00 97.94 245 A 1 
ATOM   1972 C  CG  . ASN A 1 245 ? -1.697  -8.632  25.019  1.00 97.60 245 A 1 
ATOM   1973 O  OD1 . ASN A 1 245 ? -2.697  -8.504  25.717  1.00 93.91 245 A 1 
ATOM   1974 N  ND2 . ASN A 1 245 ? -0.582  -9.182  25.467  1.00 92.99 245 A 1 
ATOM   1975 N  N   . ASP A 1 246 ? -3.886  -10.685 23.667  1.00 98.39 246 A 1 
ATOM   1976 C  CA  . ASP A 1 246 ? -4.110  -12.118 23.785  1.00 98.17 246 A 1 
ATOM   1977 C  C   . ASP A 1 246 ? -4.930  -12.662 22.621  1.00 98.16 246 A 1 
ATOM   1978 O  O   . ASP A 1 246 ? -4.972  -13.869 22.394  1.00 97.32 246 A 1 
ATOM   1979 C  CB  . ASP A 1 246 ? -4.808  -12.443 25.115  1.00 97.69 246 A 1 
ATOM   1980 C  CG  . ASP A 1 246 ? -6.129  -11.704 25.266  1.00 97.15 246 A 1 
ATOM   1981 O  OD1 . ASP A 1 246 ? -6.193  -10.494 24.974  1.00 95.43 246 A 1 
ATOM   1982 O  OD2 . ASP A 1 246 ? -7.118  -12.337 25.696  1.00 94.83 246 A 1 
ATOM   1983 N  N   . VAL A 1 247 ? -5.569  -11.768 21.883  1.00 98.55 247 A 1 
ATOM   1984 C  CA  . VAL A 1 247 ? -6.402  -12.141 20.743  1.00 98.67 247 A 1 
ATOM   1985 C  C   . VAL A 1 247 ? -5.719  -11.811 19.413  1.00 98.63 247 A 1 
ATOM   1986 O  O   . VAL A 1 247 ? -5.762  -12.592 18.467  1.00 98.49 247 A 1 
ATOM   1987 C  CB  . VAL A 1 247 ? -7.769  -11.412 20.796  1.00 98.61 247 A 1 
ATOM   1988 C  CG1 . VAL A 1 247 ? -8.587  -11.712 19.543  1.00 98.19 247 A 1 
ATOM   1989 C  CG2 . VAL A 1 247 ? -8.531  -11.820 22.044  1.00 98.14 247 A 1 
ATOM   1990 N  N   . ILE A 1 248 ? -5.076  -10.653 19.351  1.00 98.73 248 A 1 
ATOM   1991 C  CA  . ILE A 1 248 ? -4.501  -10.147 18.106  1.00 98.81 248 A 1 
ATOM   1992 C  C   . ILE A 1 248 ? -3.085  -10.679 17.858  1.00 98.75 248 A 1 
ATOM   1993 O  O   . ILE A 1 248 ? -2.171  -10.423 18.633  1.00 98.54 248 A 1 
ATOM   1994 C  CB  . ILE A 1 248 ? -4.482  -8.607  18.113  1.00 98.83 248 A 1 
ATOM   1995 C  CG1 . ILE A 1 248 ? -5.910  -8.069  18.252  1.00 98.64 248 A 1 
ATOM   1996 C  CG2 . ILE A 1 248 ? -3.820  -8.068  16.849  1.00 98.68 248 A 1 
ATOM   1997 C  CD1 . ILE A 1 248 ? -5.996  -6.562  18.446  1.00 98.52 248 A 1 
ATOM   1998 N  N   . LEU A 1 249 ? -2.921  -11.401 16.752  1.00 98.78 249 A 1 
ATOM   1999 C  CA  . LEU A 1 249 ? -1.622  -11.948 16.377  1.00 98.58 249 A 1 
ATOM   2000 C  C   . LEU A 1 249 ? -0.725  -10.879 15.763  1.00 98.52 249 A 1 
ATOM   2001 O  O   . LEU A 1 249 ? 0.499   -10.983 15.812  1.00 97.88 249 A 1 
ATOM   2002 C  CB  . LEU A 1 249 ? -1.791  -13.098 15.380  1.00 98.14 249 A 1 
ATOM   2003 C  CG  . LEU A 1 249 ? -2.673  -14.267 15.832  1.00 97.23 249 A 1 
ATOM   2004 C  CD1 . LEU A 1 249 ? -2.643  -15.368 14.777  1.00 96.17 249 A 1 
ATOM   2005 C  CD2 . LEU A 1 249 ? -2.220  -14.810 17.179  1.00 96.03 249 A 1 
ATOM   2006 N  N   . GLY A 1 250 ? -1.332  -9.857  15.174  1.00 98.72 250 A 1 
ATOM   2007 C  CA  . GLY A 1 250 ? -0.588  -8.797  14.530  1.00 98.81 250 A 1 
ATOM   2008 C  C   . GLY A 1 250 ? -1.511  -7.845  13.800  1.00 98.96 250 A 1 
ATOM   2009 O  O   . GLY A 1 250 ? -2.670  -8.166  13.539  1.00 98.80 250 A 1 
ATOM   2010 N  N   . VAL A 1 251 ? -0.984  -6.662  13.468  1.00 98.94 251 A 1 
ATOM   2011 C  CA  . VAL A 1 251 ? -1.730  -5.641  12.751  1.00 98.99 251 A 1 
ATOM   2012 C  C   . VAL A 1 251 ? -1.012  -5.316  11.452  1.00 98.97 251 A 1 
ATOM   2013 O  O   . VAL A 1 251 ? 0.213   -5.163  11.435  1.00 98.83 251 A 1 
ATOM   2014 C  CB  . VAL A 1 251 ? -1.866  -4.355  13.602  1.00 98.88 251 A 1 
ATOM   2015 C  CG1 . VAL A 1 251 ? -2.651  -3.288  12.840  1.00 98.62 251 A 1 
ATOM   2016 C  CG2 . VAL A 1 251 ? -2.534  -4.663  14.933  1.00 98.61 251 A 1 
ATOM   2017 N  N   . LEU A 1 252 ? -1.766  -5.219  10.353  1.00 98.99 252 A 1 
ATOM   2018 C  CA  . LEU A 1 252 ? -1.193  -4.874  9.057   1.00 98.98 252 A 1 
ATOM   2019 C  C   . LEU A 1 252 ? -1.684  -3.504  8.608   1.00 98.94 252 A 1 
ATOM   2020 O  O   . LEU A 1 252 ? -2.883  -3.242  8.609   1.00 98.75 252 A 1 
ATOM   2021 C  CB  . LEU A 1 252 ? -1.569  -5.925  8.010   1.00 98.83 252 A 1 
ATOM   2022 C  CG  . LEU A 1 252 ? -1.255  -7.386  8.344   1.00 97.40 252 A 1 
ATOM   2023 C  CD1 . LEU A 1 252 ? -1.569  -8.275  7.155   1.00 92.86 252 A 1 
ATOM   2024 C  CD2 . LEU A 1 252 ? 0.200   -7.551  8.752   1.00 92.87 252 A 1 
ATOM   2025 N  N   . CYS A 1 253 ? -0.742  -2.638  8.218   1.00 98.80 253 A 1 
ATOM   2026 C  CA  . CYS A 1 253 ? -1.058  -1.285  7.773   1.00 98.88 253 A 1 
ATOM   2027 C  C   . CYS A 1 253 ? -0.356  -0.943  6.465   1.00 98.83 253 A 1 
ATOM   2028 O  O   . CYS A 1 253 ? 0.579   -1.620  6.054   1.00 98.23 253 A 1 
ATOM   2029 C  CB  . CYS A 1 253 ? -0.622  -0.250  8.821   1.00 98.48 253 A 1 
ATOM   2030 S  SG  . CYS A 1 253 ? -1.305  -0.434  10.469  1.00 97.62 253 A 1 
ATOM   2031 N  N   . GLY A 1 254 ? -0.811  0.131   5.824   1.00 98.78 254 A 1 
ATOM   2032 C  CA  . GLY A 1 254 ? -0.166  0.655   4.632   1.00 98.68 254 A 1 
ATOM   2033 C  C   . GLY A 1 254 ? 0.015   2.154   4.786   1.00 98.56 254 A 1 
ATOM   2034 O  O   . GLY A 1 254 ? 0.515   2.619   5.814   1.00 97.57 254 A 1 
ATOM   2035 N  N   . HIS A 1 255 ? -0.393  2.919   3.775   1.00 98.21 255 A 1 
ATOM   2036 C  CA  . HIS A 1 255 ? -0.468  4.388   3.822   1.00 98.09 255 A 1 
ATOM   2037 C  C   . HIS A 1 255 ? 0.860   5.134   3.685   1.00 97.77 255 A 1 
ATOM   2038 O  O   . HIS A 1 255 ? 0.948   6.097   2.929   1.00 96.15 255 A 1 
ATOM   2039 C  CB  . HIS A 1 255 ? -1.187  4.838   5.102   1.00 97.48 255 A 1 
ATOM   2040 C  CG  . HIS A 1 255 ? -1.306  6.318   5.246   1.00 97.63 255 A 1 
ATOM   2041 N  ND1 . HIS A 1 255 ? -1.983  7.107   4.350   1.00 95.93 255 A 1 
ATOM   2042 C  CD2 . HIS A 1 255 ? -0.845  7.162   6.195   1.00 95.85 255 A 1 
ATOM   2043 C  CE1 . HIS A 1 255 ? -1.932  8.371   4.731   1.00 95.48 255 A 1 
ATOM   2044 N  NE2 . HIS A 1 255 ? -1.244  8.440   5.856   1.00 95.93 255 A 1 
ATOM   2045 N  N   . LEU A 1 256 ? 1.888   4.716   4.408   1.00 98.12 256 A 1 
ATOM   2046 C  CA  . LEU A 1 256 ? 3.151   5.453   4.400   1.00 97.73 256 A 1 
ATOM   2047 C  C   . LEU A 1 256 ? 4.062   5.114   3.224   1.00 97.15 256 A 1 
ATOM   2048 O  O   . LEU A 1 256 ? 5.015   5.836   2.948   1.00 95.15 256 A 1 
ATOM   2049 C  CB  . LEU A 1 256 ? 3.905   5.242   5.717   1.00 97.58 256 A 1 
ATOM   2050 C  CG  . LEU A 1 256 ? 3.202   5.734   6.980   1.00 97.06 256 A 1 
ATOM   2051 C  CD1 . LEU A 1 256 ? 4.116   5.560   8.188   1.00 96.22 256 A 1 
ATOM   2052 C  CD2 . LEU A 1 256 ? 2.790   7.188   6.840   1.00 96.06 256 A 1 
ATOM   2053 N  N   . HIS A 1 257 ? 3.770   4.004   2.535   1.00 97.14 257 A 1 
ATOM   2054 C  CA  . HIS A 1 257 ? 4.532   3.546   1.369   1.00 96.91 257 A 1 
ATOM   2055 C  C   . HIS A 1 257 ? 5.929   3.047   1.710   1.00 97.00 257 A 1 
ATOM   2056 O  O   . HIS A 1 257 ? 6.693   2.681   0.821   1.00 95.27 257 A 1 
ATOM   2057 C  CB  . HIS A 1 257 ? 4.629   4.648   0.309   1.00 96.51 257 A 1 
ATOM   2058 C  CG  . HIS A 1 257 ? 3.311   5.040   -0.292  1.00 96.78 257 A 1 
ATOM   2059 N  ND1 . HIS A 1 257 ? 3.185   5.396   -1.619  1.00 94.38 257 A 1 
ATOM   2060 C  CD2 . HIS A 1 257 ? 2.074   5.131   0.236   1.00 94.34 257 A 1 
ATOM   2061 C  CE1 . HIS A 1 257 ? 1.921   5.693   -1.868  1.00 94.34 257 A 1 
ATOM   2062 N  NE2 . HIS A 1 257 ? 1.233   5.539   -0.761  1.00 94.89 257 A 1 
ATOM   2063 N  N   . THR A 1 258 ? 6.261   3.034   3.000   1.00 97.18 258 A 1 
ATOM   2064 C  CA  . THR A 1 258 ? 7.574   2.590   3.439   1.00 97.05 258 A 1 
ATOM   2065 C  C   . THR A 1 258 ? 7.474   1.321   4.282   1.00 97.56 258 A 1 
ATOM   2066 O  O   . THR A 1 258 ? 6.408   0.957   4.762   1.00 96.68 258 A 1 
ATOM   2067 C  CB  . THR A 1 258 ? 8.290   3.680   4.258   1.00 95.60 258 A 1 
ATOM   2068 O  OG1 . THR A 1 258 ? 7.401   4.204   5.248   1.00 91.20 258 A 1 
ATOM   2069 C  CG2 . THR A 1 258 ? 8.743   4.806   3.345   1.00 90.35 258 A 1 
ATOM   2070 N  N   . ASP A 1 259 ? 8.608   0.653   4.442   1.00 97.68 259 A 1 
ATOM   2071 C  CA  . ASP A 1 259 ? 8.702   -0.602  5.180   1.00 97.91 259 A 1 
ATOM   2072 C  C   . ASP A 1 259 ? 9.163   -0.307  6.604   1.00 97.86 259 A 1 
ATOM   2073 O  O   . ASP A 1 259 ? 10.337  -0.057  6.850   1.00 97.15 259 A 1 
ATOM   2074 C  CB  . ASP A 1 259 ? 9.692   -1.517  4.448   1.00 97.85 259 A 1 
ATOM   2075 C  CG  . ASP A 1 259 ? 10.003  -2.800  5.200   1.00 97.86 259 A 1 
ATOM   2076 O  OD1 . ASP A 1 259 ? 9.450   -3.032  6.296   1.00 96.74 259 A 1 
ATOM   2077 O  OD2 . ASP A 1 259 ? 10.819  -3.586  4.676   1.00 96.48 259 A 1 
ATOM   2078 N  N   . THR A 1 260 ? 8.228   -0.328  7.549   1.00 98.09 260 A 1 
ATOM   2079 C  CA  . THR A 1 260 ? 8.581   -0.090  8.944   1.00 97.95 260 A 1 
ATOM   2080 C  C   . THR A 1 260 ? 7.575   -0.787  9.864   1.00 98.21 260 A 1 
ATOM   2081 O  O   . THR A 1 260 ? 6.730   -1.558  9.409   1.00 97.98 260 A 1 
ATOM   2082 C  CB  . THR A 1 260 ? 8.661   1.426   9.257   1.00 96.89 260 A 1 
ATOM   2083 O  OG1 . THR A 1 260 ? 9.216   1.621   10.559  1.00 91.22 260 A 1 
ATOM   2084 C  CG2 . THR A 1 260 ? 7.300   2.088   9.160   1.00 92.57 260 A 1 
ATOM   2085 N  N   . PHE A 1 261 ? 7.681   -0.528  11.163  1.00 98.24 261 A 1 
ATOM   2086 C  CA  . PHE A 1 261 ? 6.828   -1.204  12.134  1.00 98.29 261 A 1 
ATOM   2087 C  C   . PHE A 1 261 ? 6.495   -0.310  13.318  1.00 98.28 261 A 1 
ATOM   2088 O  O   . PHE A 1 261 ? 7.114   0.736   13.521  1.00 97.82 261 A 1 
ATOM   2089 C  CB  . PHE A 1 261 ? 7.494   -2.488  12.629  1.00 98.18 261 A 1 
ATOM   2090 C  CG  . PHE A 1 261 ? 8.824   -2.256  13.309  1.00 98.21 261 A 1 
ATOM   2091 C  CD1 . PHE A 1 261 ? 8.885   -2.034  14.681  1.00 97.57 261 A 1 
ATOM   2092 C  CD2 . PHE A 1 261 ? 10.007  -2.269  12.585  1.00 97.38 261 A 1 
ATOM   2093 C  CE1 . PHE A 1 261 ? 10.109  -1.821  15.315  1.00 96.84 261 A 1 
ATOM   2094 C  CE2 . PHE A 1 261 ? 11.227  -2.051  13.211  1.00 96.88 261 A 1 
ATOM   2095 C  CZ  . PHE A 1 261 ? 11.282  -1.833  14.577  1.00 97.11 261 A 1 
ATOM   2096 N  N   . ARG A 1 262 ? 5.513   -0.737  14.111  1.00 98.50 262 A 1 
ATOM   2097 C  CA  . ARG A 1 262 ? 5.109   -0.041  15.321  1.00 98.54 262 A 1 
ATOM   2098 C  C   . ARG A 1 262 ? 4.891   -1.065  16.419  1.00 98.74 262 A 1 
ATOM   2099 O  O   . ARG A 1 262 ? 4.368   -2.151  16.172  1.00 98.54 262 A 1 
ATOM   2100 C  CB  . ARG A 1 262 ? 3.809   0.733   15.096  1.00 98.20 262 A 1 
ATOM   2101 C  CG  . ARG A 1 262 ? 3.835   1.724   13.936  1.00 97.02 262 A 1 
ATOM   2102 C  CD  . ARG A 1 262 ? 4.517   3.012   14.331  1.00 95.52 262 A 1 
ATOM   2103 N  NE  . ARG A 1 262 ? 4.573   3.976   13.221  1.00 95.66 262 A 1 
ATOM   2104 C  CZ  . ARG A 1 262 ? 5.635   4.191   12.461  1.00 95.77 262 A 1 
ATOM   2105 N  NH1 . ARG A 1 262 ? 6.761   3.514   12.661  1.00 92.26 262 A 1 
ATOM   2106 N  NH2 . ARG A 1 262 ? 5.590   5.083   11.485  1.00 92.82 262 A 1 
ATOM   2107 N  N   . ILE A 1 263 ? 5.299   -0.718  17.632  1.00 98.55 263 A 1 
ATOM   2108 C  CA  . ILE A 1 263 ? 5.017   -1.547  18.796  1.00 98.51 263 A 1 
ATOM   2109 C  C   . ILE A 1 263 ? 3.956   -0.802  19.603  1.00 98.55 263 A 1 
ATOM   2110 O  O   . ILE A 1 263 ? 4.245   0.227   20.222  1.00 98.24 263 A 1 
ATOM   2111 C  CB  . ILE A 1 263 ? 6.276   -1.781  19.654  1.00 98.41 263 A 1 
ATOM   2112 C  CG1 . ILE A 1 263 ? 7.387   -2.403  18.795  1.00 97.74 263 A 1 
ATOM   2113 C  CG2 . ILE A 1 263 ? 5.943   -2.686  20.836  1.00 97.84 263 A 1 
ATOM   2114 C  CD1 . ILE A 1 263 ? 8.711   -2.574  19.512  1.00 96.21 263 A 1 
ATOM   2115 N  N   . LEU A 1 264 ? 2.729   -1.292  19.556  1.00 98.70 264 A 1 
ATOM   2116 C  CA  . LEU A 1 264 ? 1.608   -0.634  20.207  1.00 98.77 264 A 1 
ATOM   2117 C  C   . LEU A 1 264 ? 1.448   -1.169  21.622  1.00 98.72 264 A 1 
ATOM   2118 O  O   . LEU A 1 264 ? 1.303   -2.369  21.822  1.00 98.35 264 A 1 
ATOM   2119 C  CB  . LEU A 1 264 ? 0.331   -0.870  19.400  1.00 98.63 264 A 1 
ATOM   2120 C  CG  . LEU A 1 264 ? 0.441   -0.542  17.901  1.00 98.23 264 A 1 
ATOM   2121 C  CD1 . LEU A 1 264 ? -0.867  -0.847  17.196  1.00 97.58 264 A 1 
ATOM   2122 C  CD2 . LEU A 1 264 ? 0.831   0.914   17.702  1.00 97.32 264 A 1 
ATOM   2123 N  N   . SER A 1 265 ? 1.478   -0.264  22.619  1.00 98.52 265 A 1 
ATOM   2124 C  CA  . SER A 1 265 ? 1.493   -0.672  24.017  1.00 98.32 265 A 1 
ATOM   2125 C  C   . SER A 1 265 ? 0.437   0.003   24.886  1.00 98.40 265 A 1 
ATOM   2126 O  O   . SER A 1 265 ? 0.111   1.175   24.700  1.00 97.68 265 A 1 
ATOM   2127 C  CB  . SER A 1 265 ? 2.864   -0.399  24.634  1.00 96.83 265 A 1 
ATOM   2128 O  OG  . SER A 1 265 ? 3.900   -1.014  23.893  1.00 82.95 265 A 1 
ATOM   2129 N  N   . LYS A 1 266 ? -0.089  -0.762  25.837  1.00 98.09 266 A 1 
ATOM   2130 C  CA  . LYS A 1 266 ? -0.949  -0.253  26.892  1.00 97.72 266 A 1 
ATOM   2131 C  C   . LYS A 1 266 ? -0.473  -0.943  28.158  1.00 97.54 266 A 1 
ATOM   2132 O  O   . LYS A 1 266 ? -0.785  -2.110  28.395  1.00 96.23 266 A 1 
ATOM   2133 C  CB  . LYS A 1 266 ? -2.424  -0.575  26.629  1.00 97.07 266 A 1 
ATOM   2134 C  CG  . LYS A 1 266 ? -3.355  -0.093  27.733  1.00 95.48 266 A 1 
ATOM   2135 C  CD  . LYS A 1 266 ? -4.801  -0.504  27.477  1.00 93.21 266 A 1 
ATOM   2136 C  CE  . LYS A 1 266 ? -5.714  -0.044  28.599  1.00 88.83 266 A 1 
ATOM   2137 N  NZ  . LYS A 1 266 ? -7.110  -0.485  28.384  1.00 81.87 266 A 1 
ATOM   2138 N  N   . GLY A 1 267 ? 0.312   -0.232  28.959  1.00 96.89 267 A 1 
ATOM   2139 C  CA  . GLY A 1 267 ? 0.942   -0.856  30.099  1.00 96.28 267 A 1 
ATOM   2140 C  C   . GLY A 1 267 ? 1.921   -1.902  29.599  1.00 96.88 267 A 1 
ATOM   2141 O  O   . GLY A 1 267 ? 2.794   -1.604  28.791  1.00 94.87 267 A 1 
ATOM   2142 N  N   . ASN A 1 268 ? 1.749   -3.133  30.060  1.00 97.41 268 A 1 
ATOM   2143 C  CA  . ASN A 1 268 ? 2.625   -4.218  29.642  1.00 97.22 268 A 1 
ATOM   2144 C  C   . ASN A 1 268 ? 2.039   -5.026  28.483  1.00 97.79 268 A 1 
ATOM   2145 O  O   . ASN A 1 268 ? 2.670   -5.957  27.982  1.00 96.38 268 A 1 
ATOM   2146 C  CB  . ASN A 1 268 ? 2.918   -5.149  30.825  1.00 95.55 268 A 1 
ATOM   2147 C  CG  . ASN A 1 268 ? 4.092   -6.065  30.566  1.00 86.54 268 A 1 
ATOM   2148 O  OD1 . ASN A 1 268 ? 5.076   -5.678  29.935  1.00 75.41 268 A 1 
ATOM   2149 N  ND2 . ASN A 1 268 ? 4.004   -7.304  31.053  1.00 76.22 268 A 1 
ATOM   2150 N  N   . LYS A 1 269 ? 0.836   -4.662  28.035  1.00 98.39 269 A 1 
ATOM   2151 C  CA  . LYS A 1 269 ? 0.206   -5.343  26.913  1.00 98.55 269 A 1 
ATOM   2152 C  C   . LYS A 1 269 ? 0.681   -4.720  25.605  1.00 98.67 269 A 1 
ATOM   2153 O  O   . LYS A 1 269 ? 0.654   -3.505  25.450  1.00 98.24 269 A 1 
ATOM   2154 C  CB  . LYS A 1 269 ? -1.314  -5.257  27.003  1.00 98.24 269 A 1 
ATOM   2155 C  CG  . LYS A 1 269 ? -1.900  -5.984  28.207  1.00 96.94 269 A 1 
ATOM   2156 C  CD  . LYS A 1 269 ? -3.419  -5.962  28.178  1.00 94.49 269 A 1 
ATOM   2157 C  CE  . LYS A 1 269 ? -4.004  -6.732  29.339  1.00 88.43 269 A 1 
ATOM   2158 N  NZ  . LYS A 1 269 ? -5.488  -6.786  29.277  1.00 81.57 269 A 1 
ATOM   2159 N  N   . LYS A 1 270 ? 1.127   -5.567  24.674  1.00 98.62 270 A 1 
ATOM   2160 C  CA  . LYS A 1 270 ? 1.703   -5.077  23.430  1.00 98.60 270 A 1 
ATOM   2161 C  C   . LYS A 1 270 ? 1.272   -5.892  22.222  1.00 98.77 270 A 1 
ATOM   2162 O  O   . LYS A 1 270 ? 1.065   -7.099  22.320  1.00 98.36 270 A 1 
ATOM   2163 C  CB  . LYS A 1 270 ? 3.231   -5.073  23.519  1.00 98.43 270 A 1 
ATOM   2164 C  CG  . LYS A 1 270 ? 3.789   -4.252  24.678  1.00 97.74 270 A 1 
ATOM   2165 C  CD  . LYS A 1 270 ? 5.289   -4.440  24.835  1.00 96.45 270 A 1 
ATOM   2166 C  CE  . LYS A 1 270 ? 5.801   -3.673  26.040  1.00 93.18 270 A 1 
ATOM   2167 N  NZ  . LYS A 1 270 ? 7.245   -3.911  26.296  1.00 86.75 270 A 1 
ATOM   2168 N  N   . VAL A 1 271 ? 1.148   -5.219  21.071  1.00 98.78 271 A 1 
ATOM   2169 C  CA  . VAL A 1 271 ? 0.889   -5.884  19.799  1.00 98.74 271 A 1 
ATOM   2170 C  C   . VAL A 1 271 ? 1.768   -5.253  18.727  1.00 98.83 271 A 1 
ATOM   2171 O  O   . VAL A 1 271 ? 2.137   -4.083  18.824  1.00 98.51 271 A 1 
ATOM   2172 C  CB  . VAL A 1 271 ? -0.590  -5.786  19.353  1.00 98.13 271 A 1 
ATOM   2173 C  CG1 . VAL A 1 271 ? -1.490  -6.515  20.335  1.00 92.03 271 A 1 
ATOM   2174 C  CG2 . VAL A 1 271 ? -1.012  -4.332  19.210  1.00 92.18 271 A 1 
ATOM   2175 N  N   . MET A 1 272 ? 2.115   -6.045  17.718  1.00 98.80 272 A 1 
ATOM   2176 C  CA  . MET A 1 272 ? 2.920   -5.551  16.611  1.00 98.87 272 A 1 
ATOM   2177 C  C   . MET A 1 272 ? 2.051   -5.034  15.474  1.00 98.83 272 A 1 
ATOM   2178 O  O   . MET A 1 272 ? 1.028   -5.633  15.142  1.00 98.71 272 A 1 
ATOM   2179 C  CB  . MET A 1 272 ? 3.833   -6.647  16.054  1.00 98.66 272 A 1 
ATOM   2180 C  CG  . MET A 1 272 ? 5.044   -6.953  16.924  1.00 97.48 272 A 1 
ATOM   2181 S  SD  . MET A 1 272 ? 6.042   -5.492  17.251  1.00 98.03 272 A 1 
ATOM   2182 C  CE  . MET A 1 272 ? 6.425   -4.923  15.594  1.00 96.03 272 A 1 
ATOM   2183 N  N   . ALA A 1 273 ? 2.480   -3.929  14.871  1.00 98.83 273 A 1 
ATOM   2184 C  CA  . ALA A 1 273 ? 1.858   -3.415  13.665  1.00 98.83 273 A 1 
ATOM   2185 C  C   . ALA A 1 273 ? 2.928   -3.316  12.590  1.00 98.70 273 A 1 
ATOM   2186 O  O   . ALA A 1 273 ? 4.017   -2.796  12.835  1.00 98.48 273 A 1 
ATOM   2187 C  CB  . ALA A 1 273 ? 1.217   -2.057  13.919  1.00 98.77 273 A 1 
ATOM   2188 N  N   . PHE A 1 274 ? 2.621   -3.827  11.405  1.00 98.88 274 A 1 
ATOM   2189 C  CA  . PHE A 1 274 ? 3.564   -3.842  10.301  1.00 98.87 274 A 1 
ATOM   2190 C  C   . PHE A 1 274 ? 3.080   -2.945  9.173   1.00 98.83 274 A 1 
ATOM   2191 O  O   . PHE A 1 274 ? 1.984   -3.145  8.650   1.00 98.65 274 A 1 
ATOM   2192 C  CB  . PHE A 1 274 ? 3.751   -5.270  9.790   1.00 98.76 274 A 1 
ATOM   2193 C  CG  . PHE A 1 274 ? 4.112   -6.249  10.873  1.00 98.69 274 A 1 
ATOM   2194 C  CD1 . PHE A 1 274 ? 5.409   -6.320  11.352  1.00 98.14 274 A 1 
ATOM   2195 C  CD2 . PHE A 1 274 ? 3.144   -7.068  11.434  1.00 98.12 274 A 1 
ATOM   2196 C  CE1 . PHE A 1 274 ? 5.749   -7.197  12.359  1.00 97.56 274 A 1 
ATOM   2197 C  CE2 . PHE A 1 274 ? 3.474   -7.947  12.448  1.00 97.58 274 A 1 
ATOM   2198 C  CZ  . PHE A 1 274 ? 4.780   -8.013  12.912  1.00 97.81 274 A 1 
ATOM   2199 N  N   . ILE A 1 275 ? 3.888   -1.950  8.826   1.00 98.71 275 A 1 
ATOM   2200 C  CA  . ILE A 1 275 ? 3.562   -1.057  7.729   1.00 98.78 275 A 1 
ATOM   2201 C  C   . ILE A 1 275 ? 4.247   -1.594  6.482   1.00 98.62 275 A 1 
ATOM   2202 O  O   . ILE A 1 275 ? 5.475   -1.541  6.366   1.00 98.11 275 A 1 
ATOM   2203 C  CB  . ILE A 1 275 ? 4.003   0.381   8.041   1.00 98.45 275 A 1 
ATOM   2204 C  CG1 . ILE A 1 275 ? 3.267   0.878   9.291   1.00 97.26 275 A 1 
ATOM   2205 C  CG2 . ILE A 1 275 ? 3.722   1.298   6.858   1.00 97.47 275 A 1 
ATOM   2206 C  CD1 . ILE A 1 275 ? 3.749   2.216   9.822   1.00 92.28 275 A 1 
ATOM   2207 N  N   . GLY A 1 276 ? 3.453   -2.140  5.569   1.00 98.41 276 A 1 
ATOM   2208 C  CA  . GLY A 1 276 ? 3.985   -2.768  4.381   1.00 98.38 276 A 1 
ATOM   2209 C  C   . GLY A 1 276 ? 4.334   -1.782  3.279   1.00 98.30 276 A 1 
ATOM   2210 O  O   . GLY A 1 276 ? 3.644   -0.784  3.096   1.00 97.35 276 A 1 
ATOM   2211 N  N   . PRO A 1 277 ? 5.413   -2.054  2.537   1.00 98.38 277 A 1 
ATOM   2212 C  CA  . PRO A 1 277 ? 5.832   -1.179  1.446   1.00 98.20 277 A 1 
ATOM   2213 C  C   . PRO A 1 277 ? 4.823   -1.197  0.301   1.00 98.38 277 A 1 
ATOM   2214 O  O   . PRO A 1 277 ? 4.153   -2.200  0.068   1.00 97.78 277 A 1 
ATOM   2215 C  CB  . PRO A 1 277 ? 7.174   -1.768  1.021   1.00 97.50 277 A 1 
ATOM   2216 C  CG  . PRO A 1 277 ? 7.040   -3.218  1.346   1.00 96.53 277 A 1 
ATOM   2217 C  CD  . PRO A 1 277 ? 6.285   -3.240  2.646   1.00 97.65 277 A 1 
ATOM   2218 N  N   . SER A 1 278 ? 4.735   -0.085  -0.406  1.00 98.17 278 A 1 
ATOM   2219 C  CA  . SER A 1 278 ? 3.752   0.093   -1.462  1.00 98.29 278 A 1 
ATOM   2220 C  C   . SER A 1 278 ? 4.152   -0.509  -2.803  1.00 98.42 278 A 1 
ATOM   2221 O  O   . SER A 1 278 ? 5.329   -0.761  -3.071  1.00 98.14 278 A 1 
ATOM   2222 C  CB  . SER A 1 278 ? 3.496   1.585   -1.671  1.00 97.60 278 A 1 
ATOM   2223 O  OG  . SER A 1 278 ? 4.678   2.234   -2.108  1.00 96.07 278 A 1 
ATOM   2224 N  N   . VAL A 1 279 ? 3.149   -0.731  -3.640  1.00 98.42 279 A 1 
ATOM   2225 C  CA  . VAL A 1 279 ? 3.393   -1.008  -5.047  1.00 98.42 279 A 1 
ATOM   2226 C  C   . VAL A 1 279 ? 3.758   0.316   -5.720  1.00 98.20 279 A 1 
ATOM   2227 O  O   . VAL A 1 279 ? 4.599   0.366   -6.617  1.00 97.55 279 A 1 
ATOM   2228 C  CB  . VAL A 1 279 ? 2.149   -1.600  -5.730  1.00 98.35 279 A 1 
ATOM   2229 C  CG1 . VAL A 1 279 ? 2.364   -1.728  -7.240  1.00 97.58 279 A 1 
ATOM   2230 C  CG2 . VAL A 1 279 ? 1.814   -2.959  -5.135  1.00 97.61 279 A 1 
ATOM   2231 N  N   . ASP A 1 280 ? 3.126   1.391   -5.259  1.00 98.01 280 A 1 
ATOM   2232 C  CA  . ASP A 1 280 ? 3.327   2.723   -5.824  1.00 97.70 280 A 1 
ATOM   2233 C  C   . ASP A 1 280 ? 4.768   3.213   -5.730  1.00 97.72 280 A 1 
ATOM   2234 O  O   . ASP A 1 280 ? 5.485   2.914   -4.779  1.00 96.06 280 A 1 
ATOM   2235 C  CB  . ASP A 1 280 ? 2.413   3.723   -5.103  1.00 96.70 280 A 1 
ATOM   2236 C  CG  . ASP A 1 280 ? 2.329   5.068   -5.809  1.00 96.15 280 A 1 
ATOM   2237 O  OD1 . ASP A 1 280 ? 2.564   5.111   -7.036  1.00 92.95 280 A 1 
ATOM   2238 O  OD2 . ASP A 1 280 ? 2.016   6.074   -5.143  1.00 92.41 280 A 1 
ATOM   2239 N  N   . THR A 1 281 ? 5.176   3.982   -6.736  1.00 96.77 281 A 1 
ATOM   2240 C  CA  . THR A 1 281 ? 6.519   4.552   -6.802  1.00 96.13 281 A 1 
ATOM   2241 C  C   . THR A 1 281 ? 6.540   6.055   -6.542  1.00 95.37 281 A 1 
ATOM   2242 O  O   . THR A 1 281 ? 7.611   6.658   -6.497  1.00 92.06 281 A 1 
ATOM   2243 C  CB  . THR A 1 281 ? 7.137   4.302   -8.182  1.00 95.39 281 A 1 
ATOM   2244 O  OG1 . THR A 1 281 ? 6.186   4.641   -9.198  1.00 92.02 281 A 1 
ATOM   2245 C  CG2 . THR A 1 281 ? 7.536   2.849   -8.339  1.00 92.25 281 A 1 
ATOM   2246 N  N   . TRP A 1 282 ? 5.367   6.658   -6.368  1.00 94.37 282 A 1 
ATOM   2247 C  CA  . TRP A 1 282 ? 5.225   8.109   -6.244  1.00 92.17 282 A 1 
ATOM   2248 C  C   . TRP A 1 282 ? 6.185   8.762   -5.258  1.00 90.51 282 A 1 
ATOM   2249 O  O   . TRP A 1 282 ? 6.757   9.818   -5.537  1.00 83.51 282 A 1 
ATOM   2250 C  CB  . TRP A 1 282 ? 3.788   8.456   -5.841  1.00 89.27 282 A 1 
ATOM   2251 C  CG  . TRP A 1 282 ? 3.525   9.924   -5.688  1.00 86.37 282 A 1 
ATOM   2252 C  CD1 . TRP A 1 282 ? 3.610   10.658  -4.542  1.00 77.73 282 A 1 
ATOM   2253 C  CD2 . TRP A 1 282 ? 3.131   10.839  -6.721  1.00 80.94 282 A 1 
ATOM   2254 N  NE1 . TRP A 1 282 ? 3.297   11.982  -4.792  1.00 74.34 282 A 1 
ATOM   2255 C  CE2 . TRP A 1 282 ? 3.002   12.118  -6.115  1.00 77.45 282 A 1 
ATOM   2256 C  CE3 . TRP A 1 282 ? 2.873   10.701  -8.091  1.00 71.38 282 A 1 
ATOM   2257 C  CZ2 . TRP A 1 282 ? 2.622   13.243  -6.859  1.00 73.83 282 A 1 
ATOM   2258 C  CZ3 . TRP A 1 282 ? 2.497   11.829  -8.804  1.00 67.54 282 A 1 
ATOM   2259 C  CH2 . TRP A 1 282 ? 2.370   13.073  -8.191  1.00 69.10 282 A 1 
ATOM   2260 N  N   . LEU A 1 283 ? 6.386   8.137   -4.102  1.00 90.91 283 A 1 
ATOM   2261 C  CA  . LEU A 1 283 ? 7.232   8.712   -3.066  1.00 89.66 283 A 1 
ATOM   2262 C  C   . LEU A 1 283 ? 8.672   8.206   -3.113  1.00 89.90 283 A 1 
ATOM   2263 O  O   . LEU A 1 283 ? 9.423   8.338   -2.147  1.00 85.91 283 A 1 
ATOM   2264 C  CB  . LEU A 1 283 ? 6.620   8.458   -1.682  1.00 87.70 283 A 1 
ATOM   2265 C  CG  . LEU A 1 283 ? 5.243   9.087   -1.464  1.00 84.99 283 A 1 
ATOM   2266 C  CD1 . LEU A 1 283 ? 4.725   8.766   -0.071  1.00 80.49 283 A 1 
ATOM   2267 C  CD2 . LEU A 1 283 ? 5.308   10.595  -1.680  1.00 80.45 283 A 1 
ATOM   2268 N  N   . GLY A 1 284 ? 9.056   7.626   -4.249  1.00 92.74 284 A 1 
ATOM   2269 C  CA  . GLY A 1 284 ? 10.431  7.216   -4.427  1.00 92.78 284 A 1 
ATOM   2270 C  C   . GLY A 1 284 ? 10.801  5.891   -3.793  1.00 93.79 284 A 1 
ATOM   2271 O  O   . GLY A 1 284 ? 11.882  5.757   -3.224  1.00 91.21 284 A 1 
ATOM   2272 N  N   . THR A 1 285 ? 9.906   4.913   -3.892  1.00 95.34 285 A 1 
ATOM   2273 C  CA  . THR A 1 285 ? 10.186  3.572   -3.384  1.00 95.72 285 A 1 
ATOM   2274 C  C   . THR A 1 285 ? 9.968   2.539   -4.478  1.00 96.47 285 A 1 
ATOM   2275 O  O   . THR A 1 285 ? 9.080   2.682   -5.317  1.00 95.15 285 A 1 
ATOM   2276 C  CB  . THR A 1 285 ? 9.289   3.217   -2.180  1.00 93.82 285 A 1 
ATOM   2277 O  OG1 . THR A 1 285 ? 7.911   3.356   -2.541  1.00 84.46 285 A 1 
ATOM   2278 C  CG2 . THR A 1 285 ? 9.595   4.129   -1.005  1.00 82.26 285 A 1 
ATOM   2279 N  N   . SER A 1 286 ? 10.800  1.505   -4.476  1.00 96.76 286 A 1 
ATOM   2280 C  CA  . SER A 1 286 ? 10.660  0.436   -5.451  1.00 97.23 286 A 1 
ATOM   2281 C  C   . SER A 1 286 ? 9.357   -0.316  -5.224  1.00 97.86 286 A 1 
ATOM   2282 O  O   . SER A 1 286 ? 9.026   -0.633  -4.082  1.00 97.63 286 A 1 
ATOM   2283 C  CB  . SER A 1 286 ? 11.832  -0.543  -5.347  1.00 96.56 286 A 1 
ATOM   2284 O  OG  . SER A 1 286 ? 13.052  0.073   -5.715  1.00 93.05 286 A 1 
ATOM   2285 N  N   . PRO A 1 287 ? 8.603   -0.603  -6.290  1.00 97.91 287 A 1 
ATOM   2286 C  CA  . PRO A 1 287 ? 7.384   -1.404  -6.152  1.00 98.12 287 A 1 
ATOM   2287 C  C   . PRO A 1 287 ? 7.667   -2.652  -5.326  1.00 98.49 287 A 1 
ATOM   2288 O  O   . PRO A 1 287 ? 8.678   -3.314  -5.544  1.00 98.13 287 A 1 
ATOM   2289 C  CB  . PRO A 1 287 ? 7.041   -1.764  -7.595  1.00 97.77 287 A 1 
ATOM   2290 C  CG  . PRO A 1 287 ? 7.568   -0.611  -8.386  1.00 96.35 287 A 1 
ATOM   2291 C  CD  . PRO A 1 287 ? 8.840   -0.209  -7.685  1.00 97.65 287 A 1 
ATOM   2292 N  N   . SER A 1 288 ? 6.787   -2.942  -4.374  1.00 98.63 288 A 1 
ATOM   2293 C  CA  . SER A 1 288 ? 7.022   -4.043  -3.463  1.00 98.73 288 A 1 
ATOM   2294 C  C   . SER A 1 288 ? 5.760   -4.835  -3.151  1.00 98.81 288 A 1 
ATOM   2295 O  O   . SER A 1 288 ? 4.648   -4.332  -3.264  1.00 98.64 288 A 1 
ATOM   2296 C  CB  . SER A 1 288 ? 7.625   -3.535  -2.144  1.00 98.37 288 A 1 
ATOM   2297 O  OG  . SER A 1 288 ? 8.877   -2.918  -2.356  1.00 96.08 288 A 1 
ATOM   2298 N  N   . ILE A 1 289 ? 5.966   -6.089  -2.745  1.00 98.78 289 A 1 
ATOM   2299 C  CA  . ILE A 1 289 ? 4.892   -6.944  -2.273  1.00 98.75 289 A 1 
ATOM   2300 C  C   . ILE A 1 289 ? 5.462   -7.775  -1.135  1.00 98.77 289 A 1 
ATOM   2301 O  O   . ILE A 1 289 ? 6.612   -8.210  -1.180  1.00 98.60 289 A 1 
ATOM   2302 C  CB  . ILE A 1 289 ? 4.341   -7.845  -3.402  1.00 98.48 289 A 1 
ATOM   2303 C  CG1 . ILE A 1 289 ? 3.082   -8.583  -2.931  1.00 96.79 289 A 1 
ATOM   2304 C  CG2 . ILE A 1 289 ? 5.398   -8.828  -3.903  1.00 97.48 289 A 1 
ATOM   2305 C  CD1 . ILE A 1 289 ? 1.857   -7.718  -2.850  1.00 96.42 289 A 1 
ATOM   2306 N  N   . ARG A 1 290 ? 4.651   -7.993  -0.083  1.00 98.88 290 A 1 
ATOM   2307 C  CA  . ARG A 1 290 ? 5.087   -8.743  1.082   1.00 98.88 290 A 1 
ATOM   2308 C  C   . ARG A 1 290 ? 4.255   -10.005 1.261   1.00 98.90 290 A 1 
ATOM   2309 O  O   . ARG A 1 290 ? 3.045   -9.992  1.051   1.00 98.82 290 A 1 
ATOM   2310 C  CB  . ARG A 1 290 ? 5.005   -7.877  2.347   1.00 98.54 290 A 1 
ATOM   2311 C  CG  . ARG A 1 290 ? 5.247   -8.644  3.648   1.00 97.68 290 A 1 
ATOM   2312 C  CD  . ARG A 1 290 ? 5.324   -7.719  4.850   1.00 97.30 290 A 1 
ATOM   2313 N  NE  . ARG A 1 290 ? 6.543   -6.914  4.849   1.00 96.93 290 A 1 
ATOM   2314 C  CZ  . ARG A 1 290 ? 6.902   -6.098  5.830   1.00 97.57 290 A 1 
ATOM   2315 N  NH1 . ARG A 1 290 ? 6.137   -5.962  6.903   1.00 94.65 290 A 1 
ATOM   2316 N  NH2 . ARG A 1 290 ? 8.023   -5.407  5.739   1.00 94.92 290 A 1 
ATOM   2317 N  N   . LYS A 1 291 ? 4.921   -11.085 1.664   1.00 98.89 291 A 1 
ATOM   2318 C  CA  . LYS A 1 291 ? 4.233   -12.332 1.971   1.00 98.87 291 A 1 
ATOM   2319 C  C   . LYS A 1 291 ? 4.591   -12.769 3.381   1.00 98.89 291 A 1 
ATOM   2320 O  O   . LYS A 1 291 ? 5.763   -12.884 3.728   1.00 98.59 291 A 1 
ATOM   2321 C  CB  . LYS A 1 291 ? 4.596   -13.423 0.961   1.00 98.48 291 A 1 
ATOM   2322 C  CG  . LYS A 1 291 ? 3.819   -14.721 1.163   1.00 97.01 291 A 1 
ATOM   2323 C  CD  . LYS A 1 291 ? 4.032   -15.697 0.004   1.00 95.52 291 A 1 
ATOM   2324 C  CE  . LYS A 1 291 ? 5.463   -16.184 -0.095  1.00 90.84 291 A 1 
ATOM   2325 N  NZ  . LYS A 1 291 ? 5.623   -17.191 -1.165  1.00 88.87 291 A 1 
ATOM   2326 N  N   . TYR A 1 292 ? 3.565   -13.017 4.206   1.00 98.87 292 A 1 
ATOM   2327 C  CA  . TYR A 1 292 ? 3.750   -13.460 5.580   1.00 98.82 292 A 1 
ATOM   2328 C  C   . TYR A 1 292 ? 3.611   -14.976 5.697   1.00 98.75 292 A 1 
ATOM   2329 O  O   . TYR A 1 292 ? 2.788   -15.579 5.015   1.00 98.49 292 A 1 
ATOM   2330 C  CB  . TYR A 1 292 ? 2.709   -12.832 6.505   1.00 98.81 292 A 1 
ATOM   2331 C  CG  . TYR A 1 292 ? 2.793   -11.327 6.637   1.00 98.83 292 A 1 
ATOM   2332 C  CD1 . TYR A 1 292 ? 3.488   -10.737 7.685   1.00 98.64 292 A 1 
ATOM   2333 C  CD2 . TYR A 1 292 ? 2.170   -10.491 5.709   1.00 98.61 292 A 1 
ATOM   2334 C  CE1 . TYR A 1 292 ? 3.569   -9.361  7.817   1.00 98.50 292 A 1 
ATOM   2335 C  CE2 . TYR A 1 292 ? 2.246   -9.113  5.830   1.00 98.50 292 A 1 
ATOM   2336 C  CZ  . TYR A 1 292 ? 2.940   -8.556  6.887   1.00 98.65 292 A 1 
ATOM   2337 O  OH  . TYR A 1 292 ? 3.021   -7.184  7.009   1.00 98.31 292 A 1 
ATOM   2338 N  N   . ASP A 1 293 ? 4.431   -15.563 6.571   1.00 98.68 293 A 1 
ATOM   2339 C  CA  . ASP A 1 293 ? 4.225   -16.932 7.010   1.00 98.57 293 A 1 
ATOM   2340 C  C   . ASP A 1 293 ? 3.451   -16.790 8.316   1.00 98.50 293 A 1 
ATOM   2341 O  O   . ASP A 1 293 ? 4.025   -16.479 9.362   1.00 98.25 293 A 1 
ATOM   2342 C  CB  . ASP A 1 293 ? 5.559   -17.647 7.230   1.00 98.15 293 A 1 
ATOM   2343 C  CG  . ASP A 1 293 ? 5.387   -19.082 7.719   1.00 96.78 293 A 1 
ATOM   2344 O  OD1 . ASP A 1 293 ? 4.255   -19.485 8.035   1.00 94.67 293 A 1 
ATOM   2345 O  OD2 . ASP A 1 293 ? 6.412   -19.798 7.782   1.00 93.42 293 A 1 
ATOM   2346 N  N   . VAL A 1 294 ? 2.143   -16.977 8.255   1.00 98.44 294 A 1 
ATOM   2347 C  CA  . VAL A 1 294 ? 1.281   -16.748 9.408   1.00 98.39 294 A 1 
ATOM   2348 C  C   . VAL A 1 294 ? 1.415   -17.850 10.455  1.00 98.07 294 A 1 
ATOM   2349 O  O   . VAL A 1 294 ? 1.429   -17.581 11.659  1.00 97.06 294 A 1 
ATOM   2350 C  CB  . VAL A 1 294 ? -0.193  -16.620 8.984   1.00 98.15 294 A 1 
ATOM   2351 C  CG1 . VAL A 1 294 ? -1.087  -16.421 10.199  1.00 97.41 294 A 1 
ATOM   2352 C  CG2 . VAL A 1 294 ? -0.356  -15.459 8.005   1.00 97.61 294 A 1 
ATOM   2353 N  N   . GLY A 1 295 ? 1.527   -19.084 9.998   1.00 97.27 295 A 1 
ATOM   2354 C  CA  . GLY A 1 295 ? 1.565   -20.212 10.906  1.00 96.61 295 A 1 
ATOM   2355 C  C   . GLY A 1 295 ? 0.180   -20.813 11.071  1.00 96.57 295 A 1 
ATOM   2356 O  O   . GLY A 1 295 ? -0.673  -20.675 10.201  1.00 94.19 295 A 1 
ATOM   2357 N  N   . ASN A 1 296 ? -0.054  -21.475 12.208  1.00 96.33 296 A 1 
ATOM   2358 C  CA  . ASN A 1 296 ? -1.322  -22.167 12.441  1.00 95.80 296 A 1 
ATOM   2359 C  C   . ASN A 1 296 ? -2.313  -21.383 13.294  1.00 96.08 296 A 1 
ATOM   2360 O  O   . ASN A 1 296 ? -3.353  -21.910 13.681  1.00 93.30 296 A 1 
ATOM   2361 C  CB  . ASN A 1 296 ? -1.063  -23.543 13.071  1.00 93.47 296 A 1 
ATOM   2362 C  CG  . ASN A 1 296 ? -0.343  -23.454 14.398  1.00 91.77 296 A 1 
ATOM   2363 O  OD1 . ASN A 1 296 ? -0.285  -22.401 15.025  1.00 85.37 296 A 1 
ATOM   2364 N  ND2 . ASN A 1 296 ? 0.220   -24.579 14.838  1.00 85.01 296 A 1 
ATOM   2365 N  N   . GLY A 1 297 ? -1.976  -20.132 13.615  1.00 95.23 297 A 1 
ATOM   2366 C  CA  . GLY A 1 297 ? -2.883  -19.280 14.376  1.00 95.52 297 A 1 
ATOM   2367 C  C   . GLY A 1 297 ? -2.777  -19.399 15.887  1.00 96.03 297 A 1 
ATOM   2368 O  O   . GLY A 1 297 ? -3.470  -18.693 16.611  1.00 94.08 297 A 1 
ATOM   2369 N  N   . GLN A 1 298 ? -1.901  -20.278 16.380  1.00 95.30 298 A 1 
ATOM   2370 C  CA  . GLN A 1 298 ? -1.766  -20.481 17.822  1.00 94.52 298 A 1 
ATOM   2371 C  C   . GLN A 1 298 ? -0.830  -19.466 18.484  1.00 94.17 298 A 1 
ATOM   2372 O  O   . GLN A 1 298 ? -0.795  -19.353 19.706  1.00 89.40 298 A 1 
ATOM   2373 C  CB  . GLN A 1 298 ? -1.267  -21.902 18.113  1.00 92.49 298 A 1 
ATOM   2374 C  CG  . GLN A 1 298 ? -2.274  -22.993 17.764  1.00 88.25 298 A 1 
ATOM   2375 C  CD  . GLN A 1 298 ? -1.791  -24.372 18.147  1.00 85.59 298 A 1 
ATOM   2376 O  OE1 . GLN A 1 298 ? -0.653  -24.748 17.849  1.00 77.70 298 A 1 
ATOM   2377 N  NE2 . GLN A 1 298 ? -2.646  -25.133 18.817  1.00 75.30 298 A 1 
ATOM   2378 N  N   . GLY A 1 299 ? -0.072  -18.727 17.681  1.00 95.11 299 A 1 
ATOM   2379 C  CA  . GLY A 1 299 ? 0.851   -17.744 18.220  1.00 95.78 299 A 1 
ATOM   2380 C  C   . GLY A 1 299 ? 1.130   -16.637 17.227  1.00 97.13 299 A 1 
ATOM   2381 O  O   . GLY A 1 299 ? 0.406   -16.468 16.251  1.00 96.16 299 A 1 
ATOM   2382 N  N   . TYR A 1 300 ? 2.194   -15.873 17.479  1.00 97.90 300 A 1 
ATOM   2383 C  CA  . TYR A 1 300 ? 2.587   -14.801 16.586  1.00 98.17 300 A 1 
ATOM   2384 C  C   . TYR A 1 300 ? 2.940   -15.339 15.203  1.00 98.29 300 A 1 
ATOM   2385 O  O   . TYR A 1 300 ? 3.328   -16.499 15.056  1.00 97.63 300 A 1 
ATOM   2386 C  CB  . TYR A 1 300 ? 3.788   -14.041 17.154  1.00 97.98 300 A 1 
ATOM   2387 C  CG  . TYR A 1 300 ? 3.495   -13.309 18.440  1.00 97.91 300 A 1 
ATOM   2388 C  CD1 . TYR A 1 300 ? 2.686   -12.187 18.447  1.00 96.78 300 A 1 
ATOM   2389 C  CD2 . TYR A 1 300 ? 4.034   -13.748 19.650  1.00 96.73 300 A 1 
ATOM   2390 C  CE1 . TYR A 1 300 ? 2.406   -11.509 19.630  1.00 95.84 300 A 1 
ATOM   2391 C  CE2 . TYR A 1 300 ? 3.769   -13.076 20.835  1.00 96.08 300 A 1 
ATOM   2392 C  CZ  . TYR A 1 300 ? 2.956   -11.964 20.808  1.00 96.59 300 A 1 
ATOM   2393 O  OH  . TYR A 1 300 ? 2.688   -11.292 21.982  1.00 95.24 300 A 1 
ATOM   2394 N  N   . MET A 1 301 ? 2.805   -14.490 14.197  1.00 98.47 301 A 1 
ATOM   2395 C  CA  . MET A 1 301 ? 3.227   -14.859 12.860  1.00 98.52 301 A 1 
ATOM   2396 C  C   . MET A 1 301 ? 4.726   -15.155 12.878  1.00 98.55 301 A 1 
ATOM   2397 O  O   . MET A 1 301 ? 5.467   -14.619 13.711  1.00 98.36 301 A 1 
ATOM   2398 C  CB  . MET A 1 301 ? 2.893   -13.743 11.868  1.00 98.43 301 A 1 
ATOM   2399 C  CG  . MET A 1 301 ? 1.392   -13.527 11.707  1.00 97.78 301 A 1 
ATOM   2400 S  SD  . MET A 1 301 ? 0.974   -12.357 10.393  1.00 97.35 301 A 1 
ATOM   2401 C  CE  . MET A 1 301 ? 1.436   -10.820 11.150  1.00 92.04 301 A 1 
ATOM   2402 N  N   . LYS A 1 302 ? 5.170   -16.013 11.964  1.00 98.41 302 A 1 
ATOM   2403 C  CA  . LYS A 1 302 ? 6.532   -16.535 12.026  1.00 98.23 302 A 1 
ATOM   2404 C  C   . LYS A 1 302 ? 7.565   -15.693 11.282  1.00 98.27 302 A 1 
ATOM   2405 O  O   . LYS A 1 302 ? 8.694   -15.523 11.750  1.00 97.50 302 A 1 
ATOM   2406 C  CB  . LYS A 1 302 ? 6.559   -17.962 11.469  1.00 97.66 302 A 1 
ATOM   2407 C  CG  . LYS A 1 302 ? 5.591   -18.917 12.157  1.00 93.63 302 A 1 
ATOM   2408 C  CD  . LYS A 1 302 ? 5.906   -19.037 13.637  1.00 82.18 302 A 1 
ATOM   2409 C  CE  . LYS A 1 302 ? 4.963   -20.015 14.326  1.00 75.24 302 A 1 
ATOM   2410 N  NZ  . LYS A 1 302 ? 5.270   -20.152 15.781  1.00 62.94 302 A 1 
ATOM   2411 N  N   . GLU A 1 303 ? 7.179   -15.167 10.135  1.00 98.42 303 A 1 
ATOM   2412 C  CA  . GLU A 1 303 ? 8.153   -14.579 9.229   1.00 98.28 303 A 1 
ATOM   2413 C  C   . GLU A 1 303 ? 7.457   -13.752 8.165   1.00 98.57 303 A 1 
ATOM   2414 O  O   . GLU A 1 303 ? 6.270   -13.954 7.903   1.00 98.30 303 A 1 
ATOM   2415 C  CB  . GLU A 1 303 ? 8.979   -15.713 8.582   1.00 95.96 303 A 1 
ATOM   2416 C  CG  . GLU A 1 303 ? 9.689   -15.394 7.273   1.00 88.90 303 A 1 
ATOM   2417 C  CD  . GLU A 1 303 ? 11.008  -14.667 7.479   1.00 88.19 303 A 1 
ATOM   2418 O  OE1 . GLU A 1 303 ? 11.113  -13.893 8.444   1.00 82.84 303 A 1 
ATOM   2419 O  OE2 . GLU A 1 303 ? 11.925  -14.884 6.669   1.00 81.62 303 A 1 
ATOM   2420 N  N   . PHE A 1 304 ? 8.177   -12.805 7.570   1.00 98.69 304 A 1 
ATOM   2421 C  CA  . PHE A 1 304 ? 7.701   -12.203 6.336   1.00 98.65 304 A 1 
ATOM   2422 C  C   . PHE A 1 304 ? 8.848   -12.111 5.341   1.00 98.67 304 A 1 
ATOM   2423 O  O   . PHE A 1 304 ? 10.021  -12.064 5.722   1.00 98.35 304 A 1 
ATOM   2424 C  CB  . PHE A 1 304 ? 7.038   -10.824 6.566   1.00 98.56 304 A 1 
ATOM   2425 C  CG  . PHE A 1 304 ? 7.980   -9.729  7.010   1.00 98.55 304 A 1 
ATOM   2426 C  CD1 . PHE A 1 304 ? 8.927   -9.190  6.144   1.00 97.78 304 A 1 
ATOM   2427 C  CD2 . PHE A 1 304 ? 7.879   -9.183  8.286   1.00 97.56 304 A 1 
ATOM   2428 C  CE1 . PHE A 1 304 ? 9.776   -8.158  6.550   1.00 96.95 304 A 1 
ATOM   2429 C  CE2 . PHE A 1 304 ? 8.718   -8.156  8.696   1.00 96.83 304 A 1 
ATOM   2430 C  CZ  . PHE A 1 304 ? 9.671   -7.646  7.831   1.00 97.41 304 A 1 
ATOM   2431 N  N   . LYS A 1 305 ? 8.495   -12.119 4.072   1.00 98.66 305 A 1 
ATOM   2432 C  CA  . LYS A 1 305 ? 9.462   -11.982 2.996   1.00 98.58 305 A 1 
ATOM   2433 C  C   . LYS A 1 305 ? 9.002   -10.870 2.071   1.00 98.61 305 A 1 
ATOM   2434 O  O   . LYS A 1 305 ? 7.845   -10.850 1.652   1.00 98.46 305 A 1 
ATOM   2435 C  CB  . LYS A 1 305 ? 9.610   -13.291 2.219   1.00 98.31 305 A 1 
ATOM   2436 C  CG  . LYS A 1 305 ? 10.237  -14.418 3.019   1.00 97.10 305 A 1 
ATOM   2437 C  CD  . LYS A 1 305 ? 10.346  -15.695 2.202   1.00 94.75 305 A 1 
ATOM   2438 C  CE  . LYS A 1 305 ? 10.985  -16.811 3.006   1.00 90.18 305 A 1 
ATOM   2439 N  NZ  . LYS A 1 305 ? 11.066  -18.086 2.222   1.00 82.03 305 A 1 
ATOM   2440 N  N   . ASN A 1 306 ? 9.907   -9.942  1.761   1.00 98.63 306 A 1 
ATOM   2441 C  CA  . ASN A 1 306 ? 9.606   -8.870  0.843   1.00 98.59 306 A 1 
ATOM   2442 C  C   . ASN A 1 306 ? 10.181  -9.163  -0.535  1.00 98.57 306 A 1 
ATOM   2443 O  O   . ASN A 1 306 ? 11.285  -9.699  -0.660  1.00 97.97 306 A 1 
ATOM   2444 C  CB  . ASN A 1 306 ? 10.182  -7.529  1.330   1.00 98.17 306 A 1 
ATOM   2445 C  CG  . ASN A 1 306 ? 9.347   -6.903  2.428   1.00 96.65 306 A 1 
ATOM   2446 O  OD1 . ASN A 1 306 ? 8.347   -7.470  2.873   1.00 88.63 306 A 1 
ATOM   2447 N  ND2 . ASN A 1 306 ? 9.754   -5.723  2.866   1.00 87.68 306 A 1 
ATOM   2448 N  N   . TYR A 1 307 ? 9.417   -8.806  -1.551  1.00 98.59 307 A 1 
ATOM   2449 C  CA  . TYR A 1 307 ? 9.841   -8.910  -2.932  1.00 98.62 307 A 1 
ATOM   2450 C  C   . TYR A 1 307 ? 9.720   -7.517  -3.530  1.00 98.53 307 A 1 
ATOM   2451 O  O   . TYR A 1 307 ? 8.799   -6.776  -3.189  1.00 98.23 307 A 1 
ATOM   2452 C  CB  . TYR A 1 307 ? 8.969   -9.904  -3.699  1.00 98.61 307 A 1 
ATOM   2453 C  CG  . TYR A 1 307 ? 8.924   -11.272 -3.056  1.00 98.58 307 A 1 
ATOM   2454 C  CD1 . TYR A 1 307 ? 9.811   -12.267 -3.434  1.00 98.15 307 A 1 
ATOM   2455 C  CD2 . TYR A 1 307 ? 7.996   -11.559 -2.056  1.00 98.12 307 A 1 
ATOM   2456 C  CE1 . TYR A 1 307 ? 9.778   -13.519 -2.836  1.00 97.75 307 A 1 
ATOM   2457 C  CE2 . TYR A 1 307 ? 7.960   -12.803 -1.450  1.00 97.82 307 A 1 
ATOM   2458 C  CZ  . TYR A 1 307 ? 8.850   -13.786 -1.846  1.00 97.95 307 A 1 
ATOM   2459 O  OH  . TYR A 1 307 ? 8.816   -15.019 -1.253  1.00 97.18 307 A 1 
ATOM   2460 N  N   . HIS A 1 308 ? 10.651  -7.155  -4.394  1.00 98.24 308 A 1 
ATOM   2461 C  CA  . HIS A 1 308 ? 10.591  -5.820  -4.986  1.00 98.05 308 A 1 
ATOM   2462 C  C   . HIS A 1 308 ? 10.937  -5.832  -6.473  1.00 98.20 308 A 1 
ATOM   2463 O  O   . HIS A 1 308 ? 11.381  -6.839  -7.021  1.00 97.88 308 A 1 
ATOM   2464 C  CB  . HIS A 1 308 ? 11.473  -4.824  -4.220  1.00 97.11 308 A 1 
ATOM   2465 C  CG  . HIS A 1 308 ? 12.943  -5.128  -4.272  1.00 96.91 308 A 1 
ATOM   2466 N  ND1 . HIS A 1 308 ? 13.882  -4.302  -3.686  1.00 90.47 308 A 1 
ATOM   2467 C  CD2 . HIS A 1 308 ? 13.633  -6.147  -4.829  1.00 89.71 308 A 1 
ATOM   2468 C  CE1 . HIS A 1 308 ? 15.093  -4.797  -3.881  1.00 91.82 308 A 1 
ATOM   2469 N  NE2 . HIS A 1 308 ? 14.963  -5.917  -4.573  1.00 92.90 308 A 1 
ATOM   2470 N  N   . PHE A 1 309 ? 10.677  -4.691  -7.105  1.00 97.82 309 A 1 
ATOM   2471 C  CA  . PHE A 1 309 ? 10.854  -4.515  -8.541  1.00 97.71 309 A 1 
ATOM   2472 C  C   . PHE A 1 309 ? 11.664  -3.234  -8.713  1.00 97.28 309 A 1 
ATOM   2473 O  O   . PHE A 1 309 ? 11.111  -2.135  -8.744  1.00 96.05 309 A 1 
ATOM   2474 C  CB  . PHE A 1 309 ? 9.472   -4.405  -9.194  1.00 97.76 309 A 1 
ATOM   2475 C  CG  . PHE A 1 309 ? 9.476   -4.431  -10.697 1.00 98.04 309 A 1 
ATOM   2476 C  CD1 . PHE A 1 309 ? 9.059   -5.574  -11.384 1.00 97.63 309 A 1 
ATOM   2477 C  CD2 . PHE A 1 309 ? 9.826   -3.319  -11.437 1.00 97.61 309 A 1 
ATOM   2478 C  CE1 . PHE A 1 309 ? 9.005   -5.598  -12.767 1.00 97.23 309 A 1 
ATOM   2479 C  CE2 . PHE A 1 309 ? 9.783   -3.338  -12.830 1.00 97.24 309 A 1 
ATOM   2480 C  CZ  . PHE A 1 309 ? 9.377   -4.477  -13.497 1.00 97.54 309 A 1 
ATOM   2481 N  N   . GLN A 1 310 ? 12.979  -3.361  -8.782  1.00 96.55 310 A 1 
ATOM   2482 C  CA  . GLN A 1 310 ? 13.828  -2.191  -8.933  1.00 96.01 310 A 1 
ATOM   2483 C  C   . GLN A 1 310 ? 13.774  -1.680  -10.367 1.00 95.80 310 A 1 
ATOM   2484 O  O   . GLN A 1 310 ? 14.195  -2.360  -11.299 1.00 94.89 310 A 1 
ATOM   2485 C  CB  . GLN A 1 310 ? 15.273  -2.520  -8.541  1.00 95.00 310 A 1 
ATOM   2486 C  CG  . GLN A 1 310 ? 15.456  -2.790  -7.054  1.00 92.72 310 A 1 
ATOM   2487 C  CD  . GLN A 1 310 ? 16.873  -3.200  -6.697  1.00 92.42 310 A 1 
ATOM   2488 O  OE1 . GLN A 1 310 ? 17.419  -4.140  -7.267  1.00 85.97 310 A 1 
ATOM   2489 N  NE2 . GLN A 1 310 ? 17.479  -2.488  -5.764  1.00 84.25 310 A 1 
ATOM   2490 N  N   . LEU A 1 311 ? 13.217  -0.481  -10.528 1.00 95.38 311 A 1 
ATOM   2491 C  CA  . LEU A 1 311 ? 13.133  0.137   -11.838 1.00 94.73 311 A 1 
ATOM   2492 C  C   . LEU A 1 311 ? 14.536  0.437   -12.358 1.00 93.25 311 A 1 
ATOM   2493 O  O   . LEU A 1 311 ? 15.419  0.822   -11.595 1.00 91.43 311 A 1 
ATOM   2494 C  CB  . LEU A 1 311 ? 12.313  1.423   -11.780 1.00 95.05 311 A 1 
ATOM   2495 C  CG  . LEU A 1 311 ? 10.862  1.275   -11.323 1.00 94.79 311 A 1 
ATOM   2496 C  CD1 . LEU A 1 311 ? 10.201  2.649   -11.237 1.00 93.98 311 A 1 
ATOM   2497 C  CD2 . LEU A 1 311 ? 10.093  0.370   -12.275 1.00 93.24 311 A 1 
ATOM   2498 N  N   . ARG A 1 312 ? 14.727  0.266   -13.662 1.00 91.60 312 A 1 
ATOM   2499 C  CA  . ARG A 1 312 ? 16.026  0.515   -14.276 1.00 90.01 312 A 1 
ATOM   2500 C  C   . ARG A 1 312 ? 16.451  1.963   -14.049 1.00 88.65 312 A 1 
ATOM   2501 O  O   . ARG A 1 312 ? 15.699  2.885   -14.379 1.00 86.06 312 A 1 
ATOM   2502 C  CB  . ARG A 1 312 ? 15.964  0.199   -15.767 1.00 88.88 312 A 1 
ATOM   2503 C  CG  . ARG A 1 312 ? 17.284  0.384   -16.485 1.00 85.48 312 A 1 
ATOM   2504 C  CD  . ARG A 1 312 ? 17.189  -0.031  -17.953 1.00 82.65 312 A 1 
ATOM   2505 N  NE  . ARG A 1 312 ? 16.727  -1.405  -18.091 1.00 79.85 312 A 1 
ATOM   2506 C  CZ  . ARG A 1 312 ? 17.460  -2.488  -17.849 1.00 77.98 312 A 1 
ATOM   2507 N  NH1 . ARG A 1 312 ? 18.714  -2.349  -17.451 1.00 68.44 312 A 1 
ATOM   2508 N  NH2 . ARG A 1 312 ? 16.947  -3.692  -17.999 1.00 73.11 312 A 1 
ATOM   2509 N  N   . PRO A 1 313 ? 17.651  2.187   -13.501 1.00 87.08 313 A 1 
ATOM   2510 C  CA  . PRO A 1 313 ? 18.156  3.551   -13.304 1.00 84.33 313 A 1 
ATOM   2511 C  C   . PRO A 1 313 ? 18.215  4.310   -14.622 1.00 83.56 313 A 1 
ATOM   2512 O  O   . PRO A 1 313 ? 18.472  3.714   -15.669 1.00 79.64 313 A 1 
ATOM   2513 C  CB  . PRO A 1 313 ? 19.554  3.337   -12.725 1.00 81.16 313 A 1 
ATOM   2514 C  CG  . PRO A 1 313 ? 19.454  2.019   -12.024 1.00 80.45 313 A 1 
ATOM   2515 C  CD  . PRO A 1 313 ? 18.584  1.189   -12.936 1.00 83.95 313 A 1 
ATOM   2516 N  N   . LYS A 1 314 ? 17.987  5.618   -14.564 1.00 82.29 314 A 1 
ATOM   2517 C  CA  . LYS A 1 314 ? 17.990  6.451   -15.761 1.00 79.36 314 A 1 
ATOM   2518 C  C   . LYS A 1 314 ? 19.267  6.297   -16.581 1.00 75.01 314 A 1 
ATOM   2519 O  O   . LYS A 1 314 ? 19.210  6.171   -17.800 1.00 66.98 314 A 1 
ATOM   2520 C  CB  . LYS A 1 314 ? 17.801  7.921   -15.376 1.00 75.89 314 A 1 
ATOM   2521 C  CG  . LYS A 1 314 ? 16.527  8.222   -14.614 1.00 75.64 314 A 1 
ATOM   2522 C  CD  . LYS A 1 314 ? 15.287  7.949   -15.446 1.00 73.09 314 A 1 
ATOM   2523 C  CE  . LYS A 1 314 ? 14.033  8.382   -14.702 1.00 68.58 314 A 1 
ATOM   2524 N  NZ  . LYS A 1 314 ? 12.800  8.138   -15.495 1.00 64.29 314 A 1 
ATOM   2525 N  N   . LYS A 1 315 ? 20.412  6.278   -15.903 1.00 68.92 315 A 1 
ATOM   2526 C  CA  . LYS A 1 315 ? 21.700  6.187   -16.587 1.00 65.79 315 A 1 
ATOM   2527 C  C   . LYS A 1 315 ? 21.903  4.857   -17.304 1.00 64.82 315 A 1 
ATOM   2528 O  O   . LYS A 1 315 ? 22.738  4.761   -18.203 1.00 57.63 315 A 1 
ATOM   2529 C  CB  . LYS A 1 315 ? 22.844  6.412   -15.591 1.00 58.73 315 A 1 
ATOM   2530 C  CG  . LYS A 1 315 ? 22.965  5.344   -14.521 1.00 52.57 315 A 1 
ATOM   2531 C  CD  . LYS A 1 315 ? 24.136  5.618   -13.583 1.00 47.59 315 A 1 
ATOM   2532 C  CE  . LYS A 1 315 ? 24.286  4.542   -12.539 1.00 41.30 315 A 1 
ATOM   2533 N  NZ  . LYS A 1 315 ? 25.427  4.801   -11.623 1.00 37.39 315 A 1 
ATOM   2534 N  N   . ASP A 1 316 ? 21.147  3.843   -16.918 1.00 57.63 316 A 1 
ATOM   2535 C  CA  . ASP A 1 316 ? 21.275  2.512   -17.507 1.00 54.92 316 A 1 
ATOM   2536 C  C   . ASP A 1 316 ? 20.162  2.161   -18.479 1.00 54.24 316 A 1 
ATOM   2537 O  O   . ASP A 1 316 ? 20.196  1.110   -19.119 1.00 50.61 316 A 1 
ATOM   2538 C  CB  . ASP A 1 316 ? 21.327  1.451   -16.400 1.00 50.77 316 A 1 
ATOM   2539 C  CG  . ASP A 1 316 ? 22.530  1.600   -15.492 1.00 47.92 316 A 1 
ATOM   2540 O  OD1 . ASP A 1 316 ? 23.597  2.026   -15.982 1.00 46.33 316 A 1 
ATOM   2541 O  OD2 . ASP A 1 316 ? 22.402  1.296   -14.293 1.00 45.43 316 A 1 
ATOM   2542 N  N   . LYS A 1 317 ? 19.174  3.030   -18.592 1.00 51.97 317 A 1 
ATOM   2543 C  CA  . LYS A 1 317 ? 17.984  2.736   -19.391 1.00 51.69 317 A 1 
ATOM   2544 C  C   . LYS A 1 317 ? 18.287  2.431   -20.855 1.00 51.09 317 A 1 
ATOM   2545 O  O   . LYS A 1 317 ? 17.622  1.584   -21.467 1.00 49.01 317 A 1 
ATOM   2546 C  CB  . LYS A 1 317 ? 16.983  3.892   -19.305 1.00 50.21 317 A 1 
ATOM   2547 C  CG  . LYS A 1 317 ? 15.669  3.613   -20.009 1.00 49.09 317 A 1 
ATOM   2548 C  CD  . LYS A 1 317 ? 14.698  4.781   -19.900 1.00 46.67 317 A 1 
ATOM   2549 C  CE  . LYS A 1 317 ? 13.401  4.483   -20.640 1.00 43.84 317 A 1 
ATOM   2550 N  NZ  . LYS A 1 317 ? 12.475  5.638   -20.602 1.00 40.83 317 A 1 
ATOM   2551 N  N   . LEU A 1 318 ? 19.277  3.104   -21.420 1.00 54.19 318 A 1 
ATOM   2552 C  CA  . LEU A 1 318 ? 19.581  2.941   -22.840 1.00 52.84 318 A 1 
ATOM   2553 C  C   . LEU A 1 318 ? 20.669  1.912   -23.134 1.00 52.47 318 A 1 
ATOM   2554 O  O   . LEU A 1 318 ? 21.092  1.770   -24.282 1.00 48.66 318 A 1 
ATOM   2555 C  CB  . LEU A 1 318 ? 19.962  4.291   -23.447 1.00 49.22 318 A 1 
ATOM   2556 C  CG  . LEU A 1 318 ? 18.892  5.374   -23.402 1.00 46.31 318 A 1 
ATOM   2557 C  CD1 . LEU A 1 318 ? 19.391  6.658   -24.050 1.00 42.95 318 A 1 
ATOM   2558 C  CD2 . LEU A 1 318 ? 17.619  4.888   -24.095 1.00 43.37 318 A 1 
ATOM   2559 N  N   . LYS A 1 319 ? 21.111  1.197   -22.120 1.00 52.12 319 A 1 
ATOM   2560 C  CA  . LYS A 1 319 ? 22.110  0.158   -22.336 1.00 52.71 319 A 1 
ATOM   2561 C  C   . LYS A 1 319 ? 21.532  -0.951  -23.217 1.00 51.90 319 A 1 
ATOM   2562 O  O   . LYS A 1 319 ? 20.325  -1.210  -23.179 1.00 49.40 319 A 1 
ATOM   2563 C  CB  . LYS A 1 319 ? 22.592  -0.425  -21.005 1.00 50.57 319 A 1 
ATOM   2564 C  CG  . LYS A 1 319 ? 23.529  0.491   -20.235 1.00 47.45 319 A 1 
ATOM   2565 C  CD  . LYS A 1 319 ? 24.048  -0.177  -18.971 1.00 45.05 319 A 1 
ATOM   2566 C  CE  . LYS A 1 319 ? 25.071  0.700   -18.265 1.00 41.42 319 A 1 
ATOM   2567 N  NZ  . LYS A 1 319 ? 25.568  0.069   -17.013 1.00 38.14 319 A 1 
ATOM   2568 N  N   . PRO A 1 320 ? 22.374  -1.614  -24.017 1.00 50.52 320 A 1 
ATOM   2569 C  CA  . PRO A 1 320 ? 21.920  -2.691  -24.895 1.00 50.12 320 A 1 
ATOM   2570 C  C   . PRO A 1 320 ? 21.204  -3.798  -24.134 1.00 51.39 320 A 1 
ATOM   2571 O  O   . PRO A 1 320 ? 21.489  -4.036  -22.961 1.00 48.94 320 A 1 
ATOM   2572 C  CB  . PRO A 1 320 ? 23.215  -3.206  -25.526 1.00 46.75 320 A 1 
ATOM   2573 C  CG  . PRO A 1 320 ? 24.137  -2.033  -25.489 1.00 45.54 320 A 1 
ATOM   2574 C  CD  . PRO A 1 320 ? 23.823  -1.347  -24.189 1.00 48.75 320 A 1 
ATOM   2575 N  N   . LYS A 1 321 ? 20.272  -4.468  -24.797 1.00 50.91 321 A 1 
ATOM   2576 C  CA  . LYS A 1 321 ? 19.549  -5.573  -24.192 1.00 51.17 321 A 1 
ATOM   2577 C  C   . LYS A 1 321 ? 20.496  -6.709  -23.824 1.00 50.23 321 A 1 
ATOM   2578 O  O   . LYS A 1 321 ? 21.536  -6.894  -24.458 1.00 47.40 321 A 1 
ATOM   2579 C  CB  . LYS A 1 321 ? 18.475  -6.103  -25.144 1.00 49.41 321 A 1 
ATOM   2580 C  CG  . LYS A 1 321 ? 17.339  -5.140  -25.427 1.00 47.17 321 A 1 
ATOM   2581 C  CD  . LYS A 1 321 ? 16.312  -5.776  -26.350 1.00 44.68 321 A 1 
ATOM   2582 C  CE  . LYS A 1 321 ? 15.151  -4.843  -26.627 1.00 40.25 321 A 1 
ATOM   2583 N  NZ  . LYS A 1 321 ? 14.143  -5.473  -27.538 1.00 37.56 321 A 1 
ATOM   2584 N  N   . THR A 1 322 ? 20.112  -7.462  -22.793 1.00 48.03 322 A 1 
ATOM   2585 C  CA  . THR A 1 322 ? 20.881  -8.633  -22.390 1.00 48.45 322 A 1 
ATOM   2586 C  C   . THR A 1 322 ? 20.841  -9.677  -23.505 1.00 48.19 322 A 1 
ATOM   2587 O  O   . THR A 1 322 ? 19.774  -9.953  -24.056 1.00 45.44 322 A 1 
ATOM   2588 C  CB  . THR A 1 322 ? 20.304  -9.238  -21.097 1.00 45.63 322 A 1 
ATOM   2589 O  OG1 . THR A 1 322 ? 20.333  -8.265  -20.058 1.00 42.15 322 A 1 
ATOM   2590 C  CG2 . THR A 1 322 ? 21.111  -10.461 -20.671 1.00 40.99 322 A 1 
ATOM   2591 N  N   . THR A 1 323 ? 22.002  -10.246 -23.838 1.00 47.76 323 A 1 
ATOM   2592 C  CA  . THR A 1 323 ? 22.064  -11.275 -24.861 1.00 48.22 323 A 1 
ATOM   2593 C  C   . THR A 1 323 ? 21.967  -12.653 -24.226 1.00 47.92 323 A 1 
ATOM   2594 O  O   . THR A 1 323 ? 22.014  -12.792 -23.001 1.00 45.68 323 A 1 
ATOM   2595 C  CB  . THR A 1 323 ? 23.374  -11.191 -25.659 1.00 45.11 323 A 1 
ATOM   2596 O  OG1 . THR A 1 323 ? 24.472  -11.533 -24.813 1.00 41.45 323 A 1 
ATOM   2597 C  CG2 . THR A 1 323 ? 23.589  -9.789  -26.210 1.00 40.68 323 A 1 
ATOM   2598 N  N   . ILE A 1 324 ? 21.836  -13.672 -25.054 1.00 50.29 324 A 1 
ATOM   2599 C  CA  . ILE A 1 324 ? 21.718  -15.038 -24.559 1.00 49.55 324 A 1 
ATOM   2600 C  C   . ILE A 1 324 ? 22.990  -15.500 -23.855 1.00 49.59 324 A 1 
ATOM   2601 O  O   . ILE A 1 324 ? 22.962  -16.438 -23.049 1.00 46.99 324 A 1 
ATOM   2602 C  CB  . ILE A 1 324 ? 21.362  -16.008 -25.709 1.00 46.64 324 A 1 
ATOM   2603 C  CG1 . ILE A 1 324 ? 20.996  -17.383 -25.163 1.00 43.54 324 A 1 
ATOM   2604 C  CG2 . ILE A 1 324 ? 22.512  -16.096 -26.699 1.00 44.25 324 A 1 
ATOM   2605 C  CD1 . ILE A 1 324 ? 20.494  -18.350 -26.217 1.00 41.33 324 A 1 
ATOM   2606 N  N   . LYS A 1 325 ? 24.106  -14.838 -24.141 1.00 49.99 325 A 1 
ATOM   2607 C  CA  . LYS A 1 325 ? 25.386  -15.217 -23.550 1.00 49.90 325 A 1 
ATOM   2608 C  C   . LYS A 1 325 ? 25.779  -14.353 -22.348 1.00 49.75 325 A 1 
ATOM   2609 O  O   . LYS A 1 325 ? 26.861  -14.524 -21.785 1.00 48.40 325 A 1 
ATOM   2610 C  CB  . LYS A 1 325 ? 26.492  -15.174 -24.603 1.00 47.85 325 A 1 
ATOM   2611 C  CG  . LYS A 1 325 ? 26.381  -16.244 -25.674 1.00 43.77 325 A 1 
ATOM   2612 C  CD  . LYS A 1 325 ? 27.589  -16.242 -26.589 1.00 39.39 325 A 1 
ATOM   2613 C  CE  . LYS A 1 325 ? 27.518  -17.363 -27.605 1.00 34.85 325 A 1 
ATOM   2614 N  NZ  . LYS A 1 325 ? 28.716  -17.403 -28.494 1.00 29.54 325 A 1 
ATOM   2615 N  N   . GLN A 1 326 ? 24.916  -13.425 -21.952 1.00 50.50 326 A 1 
ATOM   2616 C  CA  . GLN A 1 326 ? 25.196  -12.563 -20.816 1.00 49.64 326 A 1 
ATOM   2617 C  C   . GLN A 1 326 ? 24.058  -12.596 -19.801 1.00 50.38 326 A 1 
ATOM   2618 O  O   . GLN A 1 326 ? 22.887  -12.692 -20.184 1.00 47.40 326 A 1 
ATOM   2619 C  CB  . GLN A 1 326 ? 25.455  -11.125 -21.268 1.00 45.85 326 A 1 
ATOM   2620 C  CG  . GLN A 1 326 ? 26.711  -10.967 -22.124 1.00 41.40 326 A 1 
ATOM   2621 C  CD  . GLN A 1 326 ? 27.033  -9.520  -22.416 1.00 36.51 326 A 1 
ATOM   2622 O  OE1 . GLN A 1 326 ? 26.180  -8.646  -22.321 1.00 36.02 326 A 1 
ATOM   2623 N  NE2 . GLN A 1 326 ? 28.279  -9.257  -22.783 1.00 34.97 326 A 1 
ATOM   2624 N  N   . PRO A 1 327 ? 24.380  -12.514 -18.503 1.00 51.35 327 A 1 
ATOM   2625 C  CA  . PRO A 1 327 ? 23.361  -12.569 -17.454 1.00 50.37 327 A 1 
ATOM   2626 C  C   . PRO A 1 327 ? 22.509  -11.306 -17.382 1.00 53.29 327 A 1 
ATOM   2627 O  O   . PRO A 1 327 ? 22.921  -10.241 -17.844 1.00 50.63 327 A 1 
ATOM   2628 C  CB  . PRO A 1 327 ? 24.189  -12.739 -16.182 1.00 44.64 327 A 1 
ATOM   2629 C  CG  . PRO A 1 327 ? 25.464  -12.035 -16.490 1.00 43.77 327 A 1 
ATOM   2630 C  CD  . PRO A 1 327 ? 25.734  -12.362 -17.937 1.00 48.20 327 A 1 
ATOM   2631 N  N   . SER A 1 328 ? 21.326  -11.431 -16.800 1.00 58.63 328 A 1 
ATOM   2632 C  CA  . SER A 1 328 ? 20.437  -10.298 -16.592 1.00 59.85 328 A 1 
ATOM   2633 C  C   . SER A 1 328 ? 21.057  -9.314  -15.604 1.00 64.00 328 A 1 
ATOM   2634 O  O   . SER A 1 328 ? 21.822  -9.715  -14.729 1.00 59.33 328 A 1 
ATOM   2635 C  CB  . SER A 1 328 ? 19.093  -10.779 -16.060 1.00 53.38 328 A 1 
ATOM   2636 O  OG  . SER A 1 328 ? 18.290  -9.695  -15.629 1.00 47.90 328 A 1 
ATOM   2637 N  N   . ASP A 1 329 ? 20.714  -8.027  -15.727 1.00 70.82 329 A 1 
ATOM   2638 C  CA  . ASP A 1 329 ? 21.211  -7.031  -14.794 1.00 74.26 329 A 1 
ATOM   2639 C  C   . ASP A 1 329 ? 20.311  -6.896  -13.563 1.00 78.69 329 A 1 
ATOM   2640 O  O   . ASP A 1 329 ? 20.618  -6.144  -12.642 1.00 75.22 329 A 1 
ATOM   2641 C  CB  . ASP A 1 329 ? 21.401  -5.678  -15.490 1.00 66.97 329 A 1 
ATOM   2642 C  CG  . ASP A 1 329 ? 20.136  -5.161  -16.151 1.00 62.90 329 A 1 
ATOM   2643 O  OD1 . ASP A 1 329 ? 19.027  -5.555  -15.741 1.00 59.43 329 A 1 
ATOM   2644 O  OD2 . ASP A 1 329 ? 20.255  -4.346  -17.087 1.00 59.09 329 A 1 
ATOM   2645 N  N   . GLY A 1 330 ? 19.196  -7.642  -13.559 1.00 81.74 330 A 1 
ATOM   2646 C  CA  . GLY A 1 330 ? 18.322  -7.675  -12.404 1.00 86.39 330 A 1 
ATOM   2647 C  C   . GLY A 1 330 ? 17.286  -6.572  -12.297 1.00 90.27 330 A 1 
ATOM   2648 O  O   . GLY A 1 330 ? 16.439  -6.601  -11.408 1.00 88.45 330 A 1 
ATOM   2649 N  N   . PHE A 1 331 ? 17.334  -5.593  -13.189 1.00 91.45 331 A 1 
ATOM   2650 C  CA  . PHE A 1 331 ? 16.369  -4.503  -13.163 1.00 92.61 331 A 1 
ATOM   2651 C  C   . PHE A 1 331 ? 15.084  -4.857  -13.913 1.00 93.34 331 A 1 
ATOM   2652 O  O   . PHE A 1 331 ? 15.073  -5.734  -14.770 1.00 92.44 331 A 1 
ATOM   2653 C  CB  . PHE A 1 331 ? 16.974  -3.226  -13.740 1.00 91.35 331 A 1 
ATOM   2654 C  CG  . PHE A 1 331 ? 18.113  -2.671  -12.937 1.00 90.75 331 A 1 
ATOM   2655 C  CD1 . PHE A 1 331 ? 17.906  -2.198  -11.652 1.00 88.37 331 A 1 
ATOM   2656 C  CD2 . PHE A 1 331 ? 19.394  -2.622  -13.465 1.00 88.37 331 A 1 
ATOM   2657 C  CE1 . PHE A 1 331 ? 18.958  -1.691  -10.902 1.00 87.23 331 A 1 
ATOM   2658 C  CE2 . PHE A 1 331 ? 20.446  -2.117  -12.724 1.00 87.18 331 A 1 
ATOM   2659 C  CZ  . PHE A 1 331 ? 20.232  -1.646  -11.439 1.00 87.53 331 A 1 
ATOM   2660 N  N   . ASN A 1 332 ? 14.005  -4.145  -13.566 1.00 93.76 332 A 1 
ATOM   2661 C  CA  . ASN A 1 332 ? 12.704  -4.356  -14.190 1.00 94.50 332 A 1 
ATOM   2662 C  C   . ASN A 1 332 ? 12.216  -5.802  -14.083 1.00 95.46 332 A 1 
ATOM   2663 O  O   . ASN A 1 332 ? 11.610  -6.340  -15.008 1.00 94.34 332 A 1 
ATOM   2664 C  CB  . ASN A 1 332 ? 12.723  -3.913  -15.659 1.00 93.40 332 A 1 
ATOM   2665 C  CG  . ASN A 1 332 ? 12.817  -2.399  -15.805 1.00 92.20 332 A 1 
ATOM   2666 O  OD1 . ASN A 1 332 ? 12.635  -1.651  -14.843 1.00 87.75 332 A 1 
ATOM   2667 N  ND2 . ASN A 1 332 ? 13.085  -1.939  -17.018 1.00 87.17 332 A 1 
ATOM   2668 N  N   . LYS A 1 333 ? 12.495  -6.423  -12.925 1.00 95.36 333 A 1 
ATOM   2669 C  CA  . LYS A 1 333 ? 12.055  -7.790  -12.655 1.00 95.52 333 A 1 
ATOM   2670 C  C   . LYS A 1 333 ? 11.700  -7.929  -11.181 1.00 96.57 333 A 1 
ATOM   2671 O  O   . LYS A 1 333 ? 12.370  -7.367  -10.319 1.00 96.13 333 A 1 
ATOM   2672 C  CB  . LYS A 1 333 ? 13.151  -8.798  -12.997 1.00 93.08 333 A 1 
ATOM   2673 C  CG  . LYS A 1 333 ? 13.537  -8.849  -14.467 1.00 84.15 333 A 1 
ATOM   2674 C  CD  . LYS A 1 333 ? 14.594  -9.915  -14.714 1.00 81.38 333 A 1 
ATOM   2675 C  CE  . LYS A 1 333 ? 14.962  -9.995  -16.184 1.00 70.50 333 A 1 
ATOM   2676 N  NZ  . LYS A 1 333 ? 15.956  -11.066 -16.456 1.00 63.24 333 A 1 
ATOM   2677 N  N   . TRP A 1 334 ? 10.631  -8.676  -10.884 1.00 97.23 334 A 1 
ATOM   2678 C  CA  . TRP A 1 334 ? 10.279  -8.979  -9.508  1.00 97.74 334 A 1 
ATOM   2679 C  C   . TRP A 1 334 ? 11.282  -9.987  -8.949  1.00 97.42 334 A 1 
ATOM   2680 O  O   . TRP A 1 334 ? 11.593  -10.984 -9.597  1.00 96.84 334 A 1 
ATOM   2681 C  CB  . TRP A 1 334 ? 8.861   -9.551  -9.419  1.00 97.98 334 A 1 
ATOM   2682 C  CG  . TRP A 1 334 ? 7.803   -8.512  -9.623  1.00 98.21 334 A 1 
ATOM   2683 C  CD1 . TRP A 1 334 ? 7.096   -8.267  -10.761 1.00 97.75 334 A 1 
ATOM   2684 C  CD2 . TRP A 1 334 ? 7.363   -7.550  -8.658  1.00 98.25 334 A 1 
ATOM   2685 N  NE1 . TRP A 1 334 ? 6.235   -7.220  -10.572 1.00 97.85 334 A 1 
ATOM   2686 C  CE2 . TRP A 1 334 ? 6.374   -6.756  -9.287  1.00 98.13 334 A 1 
ATOM   2687 C  CE3 . TRP A 1 334 ? 7.698   -7.279  -7.327  1.00 98.24 334 A 1 
ATOM   2688 C  CZ2 . TRP A 1 334 ? 5.731   -5.713  -8.633  1.00 98.06 334 A 1 
ATOM   2689 C  CZ3 . TRP A 1 334 ? 7.049   -6.236  -6.671  1.00 97.94 334 A 1 
ATOM   2690 C  CH2 . TRP A 1 334 ? 6.081   -5.462  -7.329  1.00 97.94 334 A 1 
ATOM   2691 N  N   . LYS A 1 335 ? 11.795  -9.712  -7.756  1.00 97.49 335 A 1 
ATOM   2692 C  CA  . LYS A 1 335 ? 12.755  -10.603 -7.134  1.00 96.81 335 A 1 
ATOM   2693 C  C   . LYS A 1 335 ? 12.707  -10.488 -5.618  1.00 97.42 335 A 1 
ATOM   2694 O  O   . LYS A 1 335 ? 12.199  -9.514  -5.070  1.00 97.17 335 A 1 
ATOM   2695 C  CB  . LYS A 1 335 ? 14.171  -10.304 -7.637  1.00 94.42 335 A 1 
ATOM   2696 C  CG  . LYS A 1 335 ? 14.648  -8.889  -7.365  1.00 89.72 335 A 1 
ATOM   2697 C  CD  . LYS A 1 335 ? 16.014  -8.634  -7.987  1.00 88.07 335 A 1 
ATOM   2698 C  CE  . LYS A 1 335 ? 16.485  -7.211  -7.742  1.00 79.98 335 A 1 
ATOM   2699 N  NZ  . LYS A 1 335 ? 17.804  -6.944  -8.380  1.00 73.03 335 A 1 
ATOM   2700 N  N   . PHE A 1 336 ? 13.234  -11.502 -4.950  1.00 97.63 336 A 1 
ATOM   2701 C  CA  . PHE A 1 336 ? 13.323  -11.515 -3.500  1.00 97.60 336 A 1 
ATOM   2702 C  C   . PHE A 1 336 ? 14.170  -10.345 -3.009  1.00 97.46 336 A 1 
ATOM   2703 O  O   . PHE A 1 336 ? 15.246  -10.090 -3.545  1.00 96.88 336 A 1 
ATOM   2704 C  CB  . PHE A 1 336 ? 13.927  -12.842 -3.036  1.00 97.47 336 A 1 
ATOM   2705 C  CG  . PHE A 1 336 ? 14.151  -12.930 -1.553  1.00 97.57 336 A 1 
ATOM   2706 C  CD1 . PHE A 1 336 ? 13.087  -13.126 -0.685  1.00 96.98 336 A 1 
ATOM   2707 C  CD2 . PHE A 1 336 ? 15.436  -12.838 -1.028  1.00 96.87 336 A 1 
ATOM   2708 C  CE1 . PHE A 1 336 ? 13.293  -13.226 0.685   1.00 96.26 336 A 1 
ATOM   2709 C  CE2 . PHE A 1 336 ? 15.648  -12.936 0.343   1.00 96.34 336 A 1 
ATOM   2710 C  CZ  . PHE A 1 336 ? 14.576  -13.133 1.195   1.00 96.58 336 A 1 
ATOM   2711 N  N   . ASN A 1 337 ? 13.668  -9.626  -2.006  1.00 97.69 337 A 1 
ATOM   2712 C  CA  . ASN A 1 337 ? 14.421  -8.535  -1.404  1.00 97.32 337 A 1 
ATOM   2713 C  C   . ASN A 1 337 ? 15.090  -9.022  -0.123  1.00 97.20 337 A 1 
ATOM   2714 O  O   . ASN A 1 337 ? 16.312  -9.172  -0.067  1.00 96.19 337 A 1 
ATOM   2715 C  CB  . ASN A 1 337 ? 13.517  -7.325  -1.126  1.00 96.63 337 A 1 
ATOM   2716 C  CG  . ASN A 1 337 ? 14.296  -6.127  -0.615  1.00 95.78 337 A 1 
ATOM   2717 O  OD1 . ASN A 1 337 ? 15.502  -6.182  -0.426  1.00 92.49 337 A 1 
ATOM   2718 N  ND2 . ASN A 1 337 ? 13.589  -5.023  -0.379  1.00 91.29 337 A 1 
ATOM   2719 N  N   . TYR A 1 338 ? 14.281  -9.292  0.910   1.00 97.89 338 A 1 
ATOM   2720 C  CA  . TYR A 1 338 ? 14.819  -9.829  2.153   1.00 98.09 338 A 1 
ATOM   2721 C  C   . TYR A 1 338 ? 13.726  -10.496 2.980   1.00 98.36 338 A 1 
ATOM   2722 O  O   . TYR A 1 338 ? 12.536  -10.291 2.735   1.00 98.14 338 A 1 
ATOM   2723 C  CB  . TYR A 1 338 ? 15.494  -8.726  2.983   1.00 97.74 338 A 1 
ATOM   2724 C  CG  . TYR A 1 338 ? 14.518  -7.845  3.746   1.00 97.95 338 A 1 
ATOM   2725 C  CD1 . TYR A 1 338 ? 13.932  -6.731  3.145   1.00 97.46 338 A 1 
ATOM   2726 C  CD2 . TYR A 1 338 ? 14.191  -8.120  5.067   1.00 97.43 338 A 1 
ATOM   2727 C  CE1 . TYR A 1 338 ? 13.032  -5.930  3.841   1.00 96.81 338 A 1 
ATOM   2728 C  CE2 . TYR A 1 338 ? 13.300  -7.325  5.770   1.00 97.09 338 A 1 
ATOM   2729 C  CZ  . TYR A 1 338 ? 12.723  -6.228  5.162   1.00 97.48 338 A 1 
ATOM   2730 O  OH  . TYR A 1 338 ? 11.849  -5.439  5.854   1.00 96.82 338 A 1 
ATOM   2731 N  N   . GLY A 1 339 ? 14.148  -11.288 3.964   1.00 98.18 339 A 1 
ATOM   2732 C  CA  . GLY A 1 339 ? 13.230  -11.915 4.893   1.00 98.11 339 A 1 
ATOM   2733 C  C   . GLY A 1 339 ? 13.509  -11.428 6.308   1.00 98.21 339 A 1 
ATOM   2734 O  O   . GLY A 1 339 ? 14.648  -11.129 6.654   1.00 97.44 339 A 1 
ATOM   2735 N  N   . SER A 1 340 ? 12.474  -11.346 7.138   1.00 98.11 340 A 1 
ATOM   2736 C  CA  . SER A 1 340 ? 12.626  -10.843 8.501   1.00 98.02 340 A 1 
ATOM   2737 C  C   . SER A 1 340 ? 13.581  -11.699 9.328   1.00 97.85 340 A 1 
ATOM   2738 O  O   . SER A 1 340 ? 14.340  -11.183 10.150  1.00 96.96 340 A 1 
ATOM   2739 C  CB  . SER A 1 340 ? 11.261  -10.757 9.187   1.00 97.84 340 A 1 
ATOM   2740 O  OG  . SER A 1 340 ? 10.636  -12.021 9.260   1.00 97.43 340 A 1 
ATOM   2741 N  N   . SER A 1 341 ? 13.546  -12.998 9.104   1.00 97.71 341 A 1 
ATOM   2742 C  CA  . SER A 1 341 ? 14.411  -13.912 9.849   1.00 97.37 341 A 1 
ATOM   2743 C  C   . SER A 1 341 ? 15.868  -13.816 9.400   1.00 97.16 341 A 1 
ATOM   2744 O  O   . SER A 1 341 ? 16.767  -13.624 10.216  1.00 95.70 341 A 1 
ATOM   2745 C  CB  . SER A 1 341 ? 13.919  -15.350 9.703   1.00 96.51 341 A 1 
ATOM   2746 O  OG  . SER A 1 341 ? 14.787  -16.242 10.370  1.00 83.79 341 A 1 
ATOM   2747 N  N   . SER A 1 342 ? 16.106  -13.935 8.107   1.00 97.23 342 A 1 
ATOM   2748 C  CA  . SER A 1 342 ? 17.468  -13.938 7.580   1.00 96.66 342 A 1 
ATOM   2749 C  C   . SER A 1 342 ? 18.160  -12.584 7.712   1.00 96.77 342 A 1 
ATOM   2750 O  O   . SER A 1 342 ? 19.367  -12.523 7.941   1.00 94.90 342 A 1 
ATOM   2751 C  CB  . SER A 1 342 ? 17.468  -14.371 6.113   1.00 95.05 342 A 1 
ATOM   2752 O  OG  . SER A 1 342 ? 16.701  -13.498 5.311   1.00 87.02 342 A 1 
ATOM   2753 N  N   . GLU A 1 343 ? 17.408  -11.505 7.587   1.00 96.92 343 A 1 
ATOM   2754 C  CA  . GLU A 1 343 ? 18.000  -10.164 7.603   1.00 96.73 343 A 1 
ATOM   2755 C  C   . GLU A 1 343 ? 18.181  -9.597  9.006   1.00 96.89 343 A 1 
ATOM   2756 O  O   . GLU A 1 343 ? 19.184  -8.951  9.296   1.00 94.75 343 A 1 
ATOM   2757 C  CB  . GLU A 1 343 ? 17.165  -9.200  6.765   1.00 95.05 343 A 1 
ATOM   2758 C  CG  . GLU A 1 343 ? 17.873  -7.905  6.402   1.00 90.93 343 A 1 
ATOM   2759 C  CD  . GLU A 1 343 ? 18.902  -8.093  5.288   1.00 93.38 343 A 1 
ATOM   2760 O  OE1 . GLU A 1 343 ? 19.460  -9.202  5.149   1.00 88.92 343 A 1 
ATOM   2761 O  OE2 . GLU A 1 343 ? 19.151  -7.128  4.542   1.00 89.25 343 A 1 
ATOM   2762 N  N   . TYR A 1 344 ? 17.200  -9.833  9.878   1.00 97.66 344 A 1 
ATOM   2763 C  CA  . TYR A 1 344 ? 17.215  -9.240  11.218  1.00 97.77 344 A 1 
ATOM   2764 C  C   . TYR A 1 344 ? 17.368  -10.247 12.347  1.00 97.66 344 A 1 
ATOM   2765 O  O   . TYR A 1 344 ? 17.499  -9.859  13.508  1.00 95.84 344 A 1 
ATOM   2766 C  CB  . TYR A 1 344 ? 15.936  -8.423  11.439  1.00 97.48 344 A 1 
ATOM   2767 C  CG  . TYR A 1 344 ? 15.736  -7.287  10.456  1.00 97.72 344 A 1 
ATOM   2768 C  CD1 . TYR A 1 344 ? 16.777  -6.414  10.134  1.00 96.90 344 A 1 
ATOM   2769 C  CD2 . TYR A 1 344 ? 14.490  -7.071  9.869   1.00 96.98 344 A 1 
ATOM   2770 C  CE1 . TYR A 1 344 ? 16.583  -5.361  9.243   1.00 96.37 344 A 1 
ATOM   2771 C  CE2 . TYR A 1 344 ? 14.297  -6.016  8.980   1.00 96.48 344 A 1 
ATOM   2772 C  CZ  . TYR A 1 344 ? 15.343  -5.166  8.676   1.00 96.99 344 A 1 
ATOM   2773 O  OH  . TYR A 1 344 ? 15.145  -4.126  7.802   1.00 96.06 344 A 1 
ATOM   2774 N  N   . GLY A 1 345 ? 17.355  -11.523 12.021  1.00 96.22 345 A 1 
ATOM   2775 C  CA  . GLY A 1 345 ? 17.498  -12.550 13.036  1.00 96.09 345 A 1 
ATOM   2776 C  C   . GLY A 1 345 ? 16.264  -12.731 13.905  1.00 96.93 345 A 1 
ATOM   2777 O  O   . GLY A 1 345 ? 16.346  -13.278 15.005  1.00 95.05 345 A 1 
ATOM   2778 N  N   . LEU A 1 346 ? 15.119  -12.273 13.417  1.00 97.26 346 A 1 
ATOM   2779 C  CA  . LEU A 1 346 ? 13.877  -12.382 14.172  1.00 97.43 346 A 1 
ATOM   2780 C  C   . LEU A 1 346 ? 13.406  -13.834 14.238  1.00 97.43 346 A 1 
ATOM   2781 O  O   . LEU A 1 346 ? 13.338  -14.517 13.217  1.00 96.33 346 A 1 
ATOM   2782 C  CB  . LEU A 1 346 ? 12.784  -11.520 13.530  1.00 96.87 346 A 1 
ATOM   2783 C  CG  . LEU A 1 346 ? 13.074  -10.019 13.468  1.00 96.07 346 A 1 
ATOM   2784 C  CD1 . LEU A 1 346 ? 12.023  -9.311  12.616  1.00 94.40 346 A 1 
ATOM   2785 C  CD2 . LEU A 1 346 ? 13.100  -9.423  14.866  1.00 93.96 346 A 1 
ATOM   2786 N  N   . LYS A 1 347 ? 13.093  -14.298 15.458  1.00 97.53 347 A 1 
ATOM   2787 C  CA  . LYS A 1 347 ? 12.619  -15.670 15.646  1.00 97.38 347 A 1 
ATOM   2788 C  C   . LYS A 1 347 ? 11.129  -15.777 15.331  1.00 97.59 347 A 1 
ATOM   2789 O  O   . LYS A 1 347 ? 10.643  -16.839 14.957  1.00 96.08 347 A 1 
ATOM   2790 C  CB  . LYS A 1 347 ? 12.902  -16.127 17.074  1.00 96.49 347 A 1 
ATOM   2791 C  CG  . LYS A 1 347 ? 14.376  -16.138 17.437  1.00 91.96 347 A 1 
ATOM   2792 C  CD  . LYS A 1 347 ? 14.594  -16.559 18.879  1.00 85.27 347 A 1 
ATOM   2793 C  CE  . LYS A 1 347 ? 16.067  -16.557 19.235  1.00 77.53 347 A 1 
ATOM   2794 N  NZ  . LYS A 1 347 ? 16.303  -16.961 20.649  1.00 67.38 347 A 1 
ATOM   2795 N  N   . GLU A 1 348 ? 10.423  -14.674 15.502  1.00 98.34 348 A 1 
ATOM   2796 C  CA  . GLU A 1 348 ? 9.004   -14.581 15.201  1.00 98.31 348 A 1 
ATOM   2797 C  C   . GLU A 1 348 ? 8.634   -13.100 15.109  1.00 98.52 348 A 1 
ATOM   2798 O  O   . GLU A 1 348 ? 9.450   -12.232 15.464  1.00 98.31 348 A 1 
ATOM   2799 C  CB  . GLU A 1 348 ? 8.161   -15.270 16.286  1.00 97.45 348 A 1 
ATOM   2800 C  CG  . GLU A 1 348 ? 8.314   -14.623 17.656  1.00 95.72 348 A 1 
ATOM   2801 C  CD  . GLU A 1 348 ? 7.511   -15.335 18.748  1.00 95.96 348 A 1 
ATOM   2802 O  OE1 . GLU A 1 348 ? 6.938   -16.412 18.468  1.00 92.16 348 A 1 
ATOM   2803 O  OE2 . GLU A 1 348 ? 7.469   -14.816 19.874  1.00 92.80 348 A 1 
ATOM   2804 N  N   . LEU A 1 349 ? 7.434   -12.805 14.642  1.00 98.68 349 A 1 
ATOM   2805 C  CA  . LEU A 1 349 ? 7.005   -11.418 14.507  1.00 98.73 349 A 1 
ATOM   2806 C  C   . LEU A 1 349 ? 6.254   -10.958 15.759  1.00 98.75 349 A 1 
ATOM   2807 O  O   . LEU A 1 349 ? 5.065   -10.652 15.725  1.00 98.50 349 A 1 
ATOM   2808 C  CB  . LEU A 1 349 ? 6.129   -11.269 13.255  1.00 98.72 349 A 1 
ATOM   2809 C  CG  . LEU A 1 349 ? 6.805   -11.692 11.945  1.00 98.48 349 A 1 
ATOM   2810 C  CD1 . LEU A 1 349 ? 5.870   -11.493 10.765  1.00 98.24 349 A 1 
ATOM   2811 C  CD2 . LEU A 1 349 ? 8.101   -10.928 11.734  1.00 98.11 349 A 1 
ATOM   2812 N  N   . SER A 1 350 ? 6.983   -10.908 16.874  1.00 98.70 350 A 1 
ATOM   2813 C  CA  . SER A 1 350 ? 6.408   -10.556 18.168  1.00 98.66 350 A 1 
ATOM   2814 C  C   . SER A 1 350 ? 6.945   -9.227  18.692  1.00 98.77 350 A 1 
ATOM   2815 O  O   . SER A 1 350 ? 8.018   -8.768  18.273  1.00 98.55 350 A 1 
ATOM   2816 C  CB  . SER A 1 350 ? 6.724   -11.651 19.193  1.00 98.46 350 A 1 
ATOM   2817 O  OG  . SER A 1 350 ? 8.114   -11.697 19.467  1.00 97.97 350 A 1 
ATOM   2818 N  N   . PRO A 1 351 ? 6.222   -8.593  19.623  1.00 98.72 351 A 1 
ATOM   2819 C  CA  . PRO A 1 351 ? 6.706   -7.352  20.236  1.00 98.66 351 A 1 
ATOM   2820 C  C   . PRO A 1 351 ? 8.089   -7.503  20.856  1.00 98.52 351 A 1 
ATOM   2821 O  O   . PRO A 1 351 ? 8.938   -6.626  20.699  1.00 98.31 351 A 1 
ATOM   2822 C  CB  . PRO A 1 351 ? 5.644   -7.044  21.294  1.00 98.47 351 A 1 
ATOM   2823 C  CG  . PRO A 1 351 ? 4.391   -7.627  20.719  1.00 97.75 351 A 1 
ATOM   2824 C  CD  . PRO A 1 351 ? 4.850   -8.911  20.072  1.00 98.56 351 A 1 
ATOM   2825 N  N   . LYS A 1 352 ? 8.327   -8.612  21.548  1.00 98.59 352 A 1 
ATOM   2826 C  CA  . LYS A 1 352 ? 9.610   -8.830  22.202  1.00 98.20 352 A 1 
ATOM   2827 C  C   . LYS A 1 352 ? 10.756  -8.879  21.200  1.00 98.46 352 A 1 
ATOM   2828 O  O   . LYS A 1 352 ? 11.805  -8.271  21.414  1.00 98.09 352 A 1 
ATOM   2829 C  CB  . LYS A 1 352 ? 9.586   -10.128 23.019  1.00 97.58 352 A 1 
ATOM   2830 C  CG  . LYS A 1 352 ? 10.887  -10.423 23.764  1.00 87.87 352 A 1 
ATOM   2831 C  CD  . LYS A 1 352 ? 11.246  -9.292  24.723  1.00 83.33 352 A 1 
ATOM   2832 C  CE  . LYS A 1 352 ? 12.517  -9.587  25.486  1.00 70.70 352 A 1 
ATOM   2833 N  NZ  . LYS A 1 352 ? 12.880  -8.485  26.425  1.00 63.55 352 A 1 
ATOM   2834 N  N   . GLU A 1 353 ? 10.562  -9.592  20.098  1.00 98.54 353 A 1 
ATOM   2835 C  CA  . GLU A 1 353 ? 11.589  -9.706  19.071  1.00 98.56 353 A 1 
ATOM   2836 C  C   . GLU A 1 353 ? 11.895  -8.350  18.430  1.00 98.56 353 A 1 
ATOM   2837 O  O   . GLU A 1 353 ? 13.056  -8.029  18.161  1.00 98.20 353 A 1 
ATOM   2838 C  CB  . GLU A 1 353 ? 11.181  -10.718 18.004  1.00 98.35 353 A 1 
ATOM   2839 C  CG  . GLU A 1 353 ? 11.271  -12.166 18.457  1.00 97.26 353 A 1 
ATOM   2840 C  CD  . GLU A 1 353 ? 12.698  -12.592 18.733  1.00 97.28 353 A 1 
ATOM   2841 O  OE1 . GLU A 1 353 ? 13.502  -12.610 17.776  1.00 94.48 353 A 1 
ATOM   2842 O  OE2 . GLU A 1 353 ? 13.013  -12.912 19.892  1.00 94.44 353 A 1 
ATOM   2843 N  N   . PHE A 1 354 ? 10.866  -7.554  18.193  1.00 98.61 354 A 1 
ATOM   2844 C  CA  . PHE A 1 354 ? 11.080  -6.243  17.585  1.00 98.64 354 A 1 
ATOM   2845 C  C   . PHE A 1 354 ? 11.654  -5.227  18.572  1.00 98.55 354 A 1 
ATOM   2846 O  O   . PHE A 1 354 ? 12.363  -4.308  18.168  1.00 98.16 354 A 1 
ATOM   2847 C  CB  . PHE A 1 354 ? 9.789   -5.738  16.940  1.00 98.61 354 A 1 
ATOM   2848 C  CG  . PHE A 1 354 ? 9.580   -6.250  15.542  1.00 98.62 354 A 1 
ATOM   2849 C  CD1 . PHE A 1 354 ? 10.112  -5.575  14.457  1.00 98.20 354 A 1 
ATOM   2850 C  CD2 . PHE A 1 354 ? 8.892   -7.431  15.325  1.00 98.17 354 A 1 
ATOM   2851 C  CE1 . PHE A 1 354 ? 9.952   -6.055  13.173  1.00 97.77 354 A 1 
ATOM   2852 C  CE2 . PHE A 1 354 ? 8.727   -7.923  14.042  1.00 97.74 354 A 1 
ATOM   2853 C  CZ  . PHE A 1 354 ? 9.251   -7.233  12.960  1.00 98.02 354 A 1 
ATOM   2854 N  N   . GLU A 1 355 ? 11.374  -5.388  19.863  1.00 98.49 355 A 1 
ATOM   2855 C  CA  . GLU A 1 355 ? 12.001  -4.546  20.880  1.00 98.31 355 A 1 
ATOM   2856 C  C   . GLU A 1 355 ? 13.504  -4.826  20.910  1.00 98.33 355 A 1 
ATOM   2857 O  O   . GLU A 1 355 ? 14.319  -3.910  21.025  1.00 97.97 355 A 1 
ATOM   2858 C  CB  . GLU A 1 355 ? 11.382  -4.797  22.254  1.00 98.02 355 A 1 
ATOM   2859 C  CG  . GLU A 1 355 ? 9.987   -4.216  22.406  1.00 94.67 355 A 1 
ATOM   2860 C  CD  . GLU A 1 355 ? 9.389   -4.468  23.776  1.00 93.21 355 A 1 
ATOM   2861 O  OE1 . GLU A 1 355 ? 9.779   -5.463  24.424  1.00 87.46 355 A 1 
ATOM   2862 O  OE2 . GLU A 1 355 ? 8.529   -3.680  24.195  1.00 87.86 355 A 1 
ATOM   2863 N  N   . ILE A 1 356 ? 13.859  -6.091  20.796  1.00 98.35 356 A 1 
ATOM   2864 C  CA  . ILE A 1 356 ? 15.259  -6.486  20.746  1.00 98.27 356 A 1 
ATOM   2865 C  C   . ILE A 1 356 ? 15.923  -5.915  19.497  1.00 98.25 356 A 1 
ATOM   2866 O  O   . ILE A 1 356 ? 17.036  -5.393  19.556  1.00 97.95 356 A 1 
ATOM   2867 C  CB  . ILE A 1 356 ? 15.403  -8.026  20.771  1.00 97.96 356 A 1 
ATOM   2868 C  CG1 . ILE A 1 356 ? 14.967  -8.567  22.139  1.00 96.69 356 A 1 
ATOM   2869 C  CG2 . ILE A 1 356 ? 16.843  -8.439  20.471  1.00 96.70 356 A 1 
ATOM   2870 C  CD1 . ILE A 1 356 ? 14.910  -10.084 22.207  1.00 94.23 356 A 1 
ATOM   2871 N  N   . LEU A 1 357 ? 15.231  -5.996  18.370  1.00 98.22 357 A 1 
ATOM   2872 C  CA  . LEU A 1 357 ? 15.747  -5.462  17.114  1.00 98.21 357 A 1 
ATOM   2873 C  C   . LEU A 1 357 ? 15.990  -3.955  17.209  1.00 98.29 357 A 1 
ATOM   2874 O  O   . LEU A 1 357 ? 17.037  -3.459  16.790  1.00 98.07 357 A 1 
ATOM   2875 C  CB  . LEU A 1 357 ? 14.785  -5.757  15.960  1.00 98.20 357 A 1 
ATOM   2876 C  CG  . LEU A 1 357 ? 15.181  -5.167  14.602  1.00 97.92 357 A 1 
ATOM   2877 C  CD1 . LEU A 1 357 ? 16.521  -5.724  14.151  1.00 97.27 357 A 1 
ATOM   2878 C  CD2 . LEU A 1 357 ? 14.108  -5.472  13.563  1.00 97.16 357 A 1 
ATOM   2879 N  N   . ALA A 1 358 ? 15.022  -3.223  17.760  1.00 98.21 358 A 1 
ATOM   2880 C  CA  . ALA A 1 358 ? 15.151  -1.779  17.915  1.00 97.91 358 A 1 
ATOM   2881 C  C   . ALA A 1 358 ? 16.345  -1.425  18.801  1.00 98.04 358 A 1 
ATOM   2882 O  O   . ALA A 1 358 ? 17.109  -0.504  18.491  1.00 97.60 358 A 1 
ATOM   2883 C  CB  . ALA A 1 358 ? 13.863  -1.195  18.492  1.00 97.44 358 A 1 
ATOM   2884 N  N   . ALA A 1 359 ? 16.508  -2.151  19.886  1.00 98.16 359 A 1 
ATOM   2885 C  CA  . ALA A 1 359 ? 17.623  -1.919  20.798  1.00 98.15 359 A 1 
ATOM   2886 C  C   . ALA A 1 359 ? 18.958  -2.199  20.110  1.00 98.29 359 A 1 
ATOM   2887 O  O   . ALA A 1 359 ? 19.939  -1.466  20.305  1.00 97.77 359 A 1 
ATOM   2888 C  CB  . ALA A 1 359 ? 17.476  -2.785  22.049  1.00 98.00 359 A 1 
ATOM   2889 N  N   . ARG A 1 360 ? 19.008  -3.248  19.301  1.00 98.25 360 A 1 
ATOM   2890 C  CA  . ARG A 1 360 ? 20.221  -3.593  18.566  1.00 98.17 360 A 1 
ATOM   2891 C  C   . ARG A 1 360 ? 20.577  -2.509  17.553  1.00 98.21 360 A 1 
ATOM   2892 O  O   . ARG A 1 360 ? 21.729  -2.100  17.450  1.00 97.88 360 A 1 
ATOM   2893 C  CB  . ARG A 1 360 ? 20.053  -4.941  17.854  1.00 97.76 360 A 1 
ATOM   2894 C  CG  . ARG A 1 360 ? 20.045  -6.146  18.777  1.00 92.60 360 A 1 
ATOM   2895 C  CD  . ARG A 1 360 ? 19.749  -7.416  17.984  1.00 91.02 360 A 1 
ATOM   2896 N  NE  . ARG A 1 360 ? 20.711  -7.627  16.909  1.00 85.96 360 A 1 
ATOM   2897 C  CZ  . ARG A 1 360 ? 20.481  -8.339  15.805  1.00 83.24 360 A 1 
ATOM   2898 N  NH1 . ARG A 1 360 ? 19.305  -8.919  15.624  1.00 76.81 360 A 1 
ATOM   2899 N  NH2 . ARG A 1 360 ? 21.423  -8.462  14.882  1.00 75.04 360 A 1 
ATOM   2900 N  N   . MET A 1 361 ? 19.582  -2.029  16.814  1.00 98.07 361 A 1 
ATOM   2901 C  CA  . MET A 1 361 ? 19.825  -0.996  15.807  1.00 97.79 361 A 1 
ATOM   2902 C  C   . MET A 1 361 ? 20.317  0.301   16.439  1.00 97.90 361 A 1 
ATOM   2903 O  O   . MET A 1 361 ? 21.076  1.045   15.813  1.00 97.23 361 A 1 
ATOM   2904 C  CB  . MET A 1 361 ? 18.563  -0.726  14.991  1.00 96.86 361 A 1 
ATOM   2905 C  CG  . MET A 1 361 ? 18.170  -1.876  14.068  1.00 94.22 361 A 1 
ATOM   2906 S  SD  . MET A 1 361 ? 16.931  -1.422  12.838  1.00 93.86 361 A 1 
ATOM   2907 C  CE  . MET A 1 361 ? 15.546  -0.977  13.875  1.00 87.80 361 A 1 
ATOM   2908 N  N   . ASP A 1 362 ? 19.895  0.557   17.655  1.00 97.50 362 A 1 
ATOM   2909 C  CA  . ASP A 1 362 ? 20.307  1.767   18.358  1.00 97.41 362 A 1 
ATOM   2910 C  C   . ASP A 1 362 ? 21.809  1.769   18.655  1.00 97.45 362 A 1 
ATOM   2911 O  O   . ASP A 1 362 ? 22.404  2.818   18.881  1.00 96.39 362 A 1 
ATOM   2912 C  CB  . ASP A 1 362 ? 19.515  1.915   19.664  1.00 96.93 362 A 1 
ATOM   2913 C  CG  . ASP A 1 362 ? 19.634  3.294   20.278  1.00 92.60 362 A 1 
ATOM   2914 O  OD1 . ASP A 1 362 ? 19.432  4.287   19.549  1.00 87.93 362 A 1 
ATOM   2915 O  OD2 . ASP A 1 362 ? 19.926  3.386   21.483  1.00 86.60 362 A 1 
ATOM   2916 N  N   . LYS A 1 363 ? 22.416  0.582   18.641  1.00 97.53 363 A 1 
ATOM   2917 C  CA  . LYS A 1 363 ? 23.838  0.448   18.954  1.00 97.54 363 A 1 
ATOM   2918 C  C   . LYS A 1 363 ? 24.654  -0.157  17.813  1.00 97.74 363 A 1 
ATOM   2919 O  O   . LYS A 1 363 ? 25.869  -0.315  17.930  1.00 96.27 363 A 1 
ATOM   2920 C  CB  . LYS A 1 363 ? 24.007  -0.416  20.216  1.00 96.66 363 A 1 
ATOM   2921 C  CG  . LYS A 1 363 ? 23.346  0.146   21.459  1.00 91.59 363 A 1 
ATOM   2922 C  CD  . LYS A 1 363 ? 23.556  -0.764  22.654  1.00 84.78 363 A 1 
ATOM   2923 C  CE  . LYS A 1 363 ? 22.919  -0.189  23.907  1.00 75.84 363 A 1 
ATOM   2924 N  NZ  . LYS A 1 363 ? 23.111  -1.064  25.097  1.00 65.46 363 A 1 
ATOM   2925 N  N   . ASP A 1 364 ? 23.996  -0.477  16.718  1.00 97.57 364 A 1 
ATOM   2926 C  CA  . ASP A 1 364 ? 24.649  -1.129  15.589  1.00 97.64 364 A 1 
ATOM   2927 C  C   . ASP A 1 364 ? 24.286  -0.394  14.297  1.00 97.83 364 A 1 
ATOM   2928 O  O   . ASP A 1 364 ? 23.228  -0.634  13.719  1.00 97.37 364 A 1 
ATOM   2929 C  CB  . ASP A 1 364 ? 24.217  -2.598  15.521  1.00 97.14 364 A 1 
ATOM   2930 C  CG  . ASP A 1 364 ? 24.970  -3.391  14.459  1.00 96.64 364 A 1 
ATOM   2931 O  OD1 . ASP A 1 364 ? 25.547  -2.783  13.534  1.00 94.74 364 A 1 
ATOM   2932 O  OD2 . ASP A 1 364 ? 24.967  -4.631  14.555  1.00 93.80 364 A 1 
ATOM   2933 N  N   . LEU A 1 365 ? 25.182  0.491   13.867  1.00 97.46 365 A 1 
ATOM   2934 C  CA  . LEU A 1 365 ? 24.924  1.308   12.679  1.00 97.24 365 A 1 
ATOM   2935 C  C   . LEU A 1 365 ? 24.748  0.462   11.419  1.00 97.22 365 A 1 
ATOM   2936 O  O   . LEU A 1 365 ? 23.925  0.781   10.564  1.00 96.79 365 A 1 
ATOM   2937 C  CB  . LEU A 1 365 ? 26.052  2.320   12.472  1.00 96.75 365 A 1 
ATOM   2938 C  CG  . LEU A 1 365 ? 25.885  3.291   11.306  1.00 92.81 365 A 1 
ATOM   2939 C  CD1 . LEU A 1 365 ? 24.600  4.089   11.456  1.00 89.92 365 A 1 
ATOM   2940 C  CD2 . LEU A 1 365 ? 27.089  4.222   11.216  1.00 89.64 365 A 1 
ATOM   2941 N  N   . GLN A 1 366 ? 25.525  -0.611  11.301  1.00 97.18 366 A 1 
ATOM   2942 C  CA  . GLN A 1 366 ? 25.413  -1.480  10.134  1.00 96.61 366 A 1 
ATOM   2943 C  C   . GLN A 1 366 ? 24.031  -2.117  10.059  1.00 96.87 366 A 1 
ATOM   2944 O  O   . GLN A 1 366 ? 23.442  -2.225  8.981   1.00 96.17 366 A 1 
ATOM   2945 C  CB  . GLN A 1 366 ? 26.496  -2.560  10.163  1.00 96.07 366 A 1 
ATOM   2946 C  CG  . GLN A 1 366 ? 27.907  -2.024  9.972   1.00 83.43 366 A 1 
ATOM   2947 C  CD  . GLN A 1 366 ? 28.947  -3.124  9.928   1.00 76.86 366 A 1 
ATOM   2948 O  OE1 . GLN A 1 366 ? 28.622  -4.311  10.016  1.00 69.85 366 A 1 
ATOM   2949 N  NE2 . GLN A 1 366 ? 30.212  -2.743  9.787   1.00 66.88 366 A 1 
ATOM   2950 N  N   . LEU A 1 367 ? 23.519  -2.531  11.208  1.00 97.16 367 A 1 
ATOM   2951 C  CA  . LEU A 1 367 ? 22.185  -3.116  11.256  1.00 97.35 367 A 1 
ATOM   2952 C  C   . LEU A 1 367 ? 21.122  -2.071  10.951  1.00 97.48 367 A 1 
ATOM   2953 O  O   . LEU A 1 367 ? 20.176  -2.330  10.207  1.00 97.23 367 A 1 
ATOM   2954 C  CB  . LEU A 1 367 ? 21.929  -3.743  12.629  1.00 97.29 367 A 1 
ATOM   2955 C  CG  . LEU A 1 367 ? 20.568  -4.428  12.813  1.00 96.46 367 A 1 
ATOM   2956 C  CD1 . LEU A 1 367 ? 20.401  -5.553  11.803  1.00 95.44 367 A 1 
ATOM   2957 C  CD2 . LEU A 1 367 ? 20.448  -4.960  14.228  1.00 95.38 367 A 1 
ATOM   2958 N  N   . PHE A 1 368 ? 21.283  -0.884  11.520  1.00 97.46 368 A 1 
ATOM   2959 C  CA  . PHE A 1 368 ? 20.341  0.194   11.234  1.00 97.26 368 A 1 
ATOM   2960 C  C   . PHE A 1 368 ? 20.341  0.545   9.752   1.00 96.98 368 A 1 
ATOM   2961 O  O   . PHE A 1 368 ? 19.294  0.823   9.171   1.00 96.71 368 A 1 
ATOM   2962 C  CB  . PHE A 1 368 ? 20.654  1.449   12.049  1.00 96.77 368 A 1 
ATOM   2963 C  CG  . PHE A 1 368 ? 19.764  2.614   11.716  1.00 96.04 368 A 1 
ATOM   2964 C  CD1 . PHE A 1 368 ? 18.482  2.701   12.259  1.00 94.70 368 A 1 
ATOM   2965 C  CD2 . PHE A 1 368 ? 20.178  3.595   10.835  1.00 94.70 368 A 1 
ATOM   2966 C  CE1 . PHE A 1 368 ? 17.644  3.751   11.932  1.00 93.23 368 A 1 
ATOM   2967 C  CE2 . PHE A 1 368 ? 19.339  4.654   10.500  1.00 93.35 368 A 1 
ATOM   2968 C  CZ  . PHE A 1 368 ? 18.072  4.732   11.048  1.00 93.08 368 A 1 
ATOM   2969 N  N   . ASN A 1 369 ? 21.534  0.538   9.145   1.00 96.76 369 A 1 
ATOM   2970 C  CA  . ASN A 1 369 ? 21.634  0.854   7.728   1.00 96.22 369 A 1 
ATOM   2971 C  C   . ASN A 1 369 ? 20.900  -0.164  6.856   1.00 96.17 369 A 1 
ATOM   2972 O  O   . ASN A 1 369 ? 20.386  0.188   5.795   1.00 95.81 369 A 1 
ATOM   2973 C  CB  . ASN A 1 369 ? 23.100  0.965   7.301   1.00 95.84 369 A 1 
ATOM   2974 C  CG  . ASN A 1 369 ? 23.748  2.264   7.748   1.00 92.88 369 A 1 
ATOM   2975 O  OD1 . ASN A 1 369 ? 23.059  3.215   8.115   1.00 88.25 369 A 1 
ATOM   2976 N  ND2 . ASN A 1 369 ? 25.076  2.316   7.706   1.00 86.93 369 A 1 
ATOM   2977 N  N   . LYS A 1 370 ? 20.837  -1.407  7.306   1.00 96.46 370 A 1 
ATOM   2978 C  CA  . LYS A 1 370 ? 20.056  -2.418  6.595   1.00 96.33 370 A 1 
ATOM   2979 C  C   . LYS A 1 370 ? 18.583  -2.020  6.622   1.00 96.84 370 A 1 
ATOM   2980 O  O   . LYS A 1 370 ? 17.908  -2.019  5.591   1.00 96.36 370 A 1 
ATOM   2981 C  CB  . LYS A 1 370 ? 20.219  -3.807  7.236   1.00 95.09 370 A 1 
ATOM   2982 C  CG  . LYS A 1 370 ? 21.558  -4.464  6.983   1.00 86.00 370 A 1 
ATOM   2983 C  CD  . LYS A 1 370 ? 21.567  -5.862  7.565   1.00 84.54 370 A 1 
ATOM   2984 C  CE  . LYS A 1 370 ? 22.893  -6.582  7.295   1.00 76.69 370 A 1 
ATOM   2985 N  NZ  . LYS A 1 370 ? 22.876  -7.957  7.847   1.00 70.72 370 A 1 
ATOM   2986 N  N   . TYR A 1 371 ? 18.104  -1.686  7.815   1.00 97.02 371 A 1 
ATOM   2987 C  CA  . TYR A 1 371 ? 16.726  -1.235  7.975   1.00 97.00 371 A 1 
ATOM   2988 C  C   . TYR A 1 371 ? 16.461  0.009   7.125   1.00 97.01 371 A 1 
ATOM   2989 O  O   . TYR A 1 371 ? 15.436  0.099   6.451   1.00 96.85 371 A 1 
ATOM   2990 C  CB  . TYR A 1 371 ? 16.435  -0.941  9.449   1.00 97.11 371 A 1 
ATOM   2991 C  CG  . TYR A 1 371 ? 15.192  -0.101  9.668   1.00 97.04 371 A 1 
ATOM   2992 C  CD1 . TYR A 1 371 ? 13.925  -0.673  9.680   1.00 96.33 371 A 1 
ATOM   2993 C  CD2 . TYR A 1 371 ? 15.290  1.282   9.842   1.00 96.42 371 A 1 
ATOM   2994 C  CE1 . TYR A 1 371 ? 12.797  0.099   9.866   1.00 95.69 371 A 1 
ATOM   2995 C  CE2 . TYR A 1 371 ? 14.166  2.058   10.025  1.00 95.75 371 A 1 
ATOM   2996 C  CZ  . TYR A 1 371 ? 12.919  1.464   10.037  1.00 95.95 371 A 1 
ATOM   2997 O  OH  . TYR A 1 371 ? 11.796  2.252   10.213  1.00 94.78 371 A 1 
ATOM   2998 N  N   . HIS A 1 372 ? 17.387  0.953   7.162   1.00 96.21 372 A 1 
ATOM   2999 C  CA  . HIS A 1 372 ? 17.236  2.205   6.421   1.00 95.54 372 A 1 
ATOM   3000 C  C   . HIS A 1 372 ? 17.153  1.960   4.920   1.00 95.68 372 A 1 
ATOM   3001 O  O   . HIS A 1 372 ? 16.382  2.609   4.211   1.00 95.08 372 A 1 
ATOM   3002 C  CB  . HIS A 1 372 ? 18.399  3.142   6.745   1.00 94.40 372 A 1 
ATOM   3003 C  CG  . HIS A 1 372 ? 18.272  4.490   6.120   1.00 91.60 372 A 1 
ATOM   3004 N  ND1 . HIS A 1 372 ? 18.950  4.854   4.973   1.00 80.73 372 A 1 
ATOM   3005 C  CD2 . HIS A 1 372 ? 17.553  5.575   6.476   1.00 80.26 372 A 1 
ATOM   3006 C  CE1 . HIS A 1 372 ? 18.644  6.096   4.652   1.00 81.09 372 A 1 
ATOM   3007 N  NE2 . HIS A 1 372 ? 17.798  6.565   5.547   1.00 83.25 372 A 1 
ATOM   3008 N  N   . LEU A 1 373 ? 17.954  1.026   4.432   1.00 96.10 373 A 1 
ATOM   3009 C  CA  . LEU A 1 373 ? 17.927  0.666   3.019   1.00 96.01 373 A 1 
ATOM   3010 C  C   . LEU A 1 373 ? 16.583  0.040   2.645   1.00 96.26 373 A 1 
ATOM   3011 O  O   . LEU A 1 373 ? 15.975  0.405   1.639   1.00 95.53 373 A 1 
ATOM   3012 C  CB  . LEU A 1 373 ? 19.064  -0.304  2.698   1.00 95.25 373 A 1 
ATOM   3013 C  CG  . LEU A 1 373 ? 19.192  -0.759  1.241   1.00 86.75 373 A 1 
ATOM   3014 C  CD1 . LEU A 1 373 ? 19.528  0.431   0.350   1.00 84.28 373 A 1 
ATOM   3015 C  CD2 . LEU A 1 373 ? 20.261  -1.838  1.118   1.00 83.85 373 A 1 
ATOM   3016 N  N   . HIS A 1 374 ? 16.121  -0.893  3.471   1.00 96.75 374 A 1 
ATOM   3017 C  CA  . HIS A 1 374 ? 14.856  -1.563  3.215   1.00 96.99 374 A 1 
ATOM   3018 C  C   . HIS A 1 374 ? 13.650  -0.647  3.442   1.00 96.96 374 A 1 
ATOM   3019 O  O   . HIS A 1 374 ? 12.585  -0.869  2.864   1.00 96.32 374 A 1 
ATOM   3020 C  CB  . HIS A 1 374 ? 14.723  -2.814  4.096   1.00 96.71 374 A 1 
ATOM   3021 C  CG  . HIS A 1 374 ? 15.782  -3.843  3.855   1.00 96.92 374 A 1 
ATOM   3022 N  ND1 . HIS A 1 374 ? 16.244  -4.164  2.597   1.00 93.28 374 A 1 
ATOM   3023 C  CD2 . HIS A 1 374 ? 16.461  -4.642  4.710   1.00 93.17 374 A 1 
ATOM   3024 C  CE1 . HIS A 1 374 ? 17.159  -5.104  2.688   1.00 94.56 374 A 1 
ATOM   3025 N  NE2 . HIS A 1 374 ? 17.313  -5.419  3.959   1.00 94.61 374 A 1 
ATOM   3026 N  N   . PHE A 1 375 ? 13.821  0.379   4.264   1.00 96.23 375 A 1 
ATOM   3027 C  CA  . PHE A 1 375 ? 12.767  1.341   4.562   1.00 95.58 375 A 1 
ATOM   3028 C  C   . PHE A 1 375 ? 12.140  1.877   3.277   1.00 95.26 375 A 1 
ATOM   3029 O  O   . PHE A 1 375 ? 10.923  2.052   3.200   1.00 94.01 375 A 1 
ATOM   3030 C  CB  . PHE A 1 375 ? 13.355  2.486   5.401   1.00 95.17 375 A 1 
ATOM   3031 C  CG  . PHE A 1 375 ? 12.353  3.553   5.796   1.00 95.43 375 A 1 
ATOM   3032 C  CD1 . PHE A 1 375 ? 11.416  3.301   6.779   1.00 94.72 375 A 1 
ATOM   3033 C  CD2 . PHE A 1 375 ? 12.401  4.802   5.213   1.00 94.84 375 A 1 
ATOM   3034 C  CE1 . PHE A 1 375 ? 10.515  4.285   7.168   1.00 93.59 375 A 1 
ATOM   3035 C  CE2 . PHE A 1 375 ? 11.503  5.793   5.591   1.00 93.85 375 A 1 
ATOM   3036 C  CZ  . PHE A 1 375 ? 10.560  5.540   6.570   1.00 94.03 375 A 1 
ATOM   3037 N  N   . ARG A 1 376 ? 12.970  2.120   2.264   1.00 95.41 376 A 1 
ATOM   3038 C  CA  . ARG A 1 376 ? 12.480  2.574   0.964   1.00 95.04 376 A 1 
ATOM   3039 C  C   . ARG A 1 376 ? 12.650  1.493   -0.107  1.00 95.33 376 A 1 
ATOM   3040 O  O   . ARG A 1 376 ? 12.861  1.784   -1.288  1.00 93.27 376 A 1 
ATOM   3041 C  CB  . ARG A 1 376 ? 13.164  3.874   0.544   1.00 93.13 376 A 1 
ATOM   3042 C  CG  . ARG A 1 376 ? 12.857  5.033   1.469   1.00 86.69 376 A 1 
ATOM   3043 C  CD  . ARG A 1 376 ? 13.236  6.380   0.857   1.00 85.21 376 A 1 
ATOM   3044 N  NE  . ARG A 1 376 ? 13.059  7.464   1.811   1.00 80.89 376 A 1 
ATOM   3045 C  CZ  . ARG A 1 376 ? 13.230  8.750   1.534   1.00 78.37 376 A 1 
ATOM   3046 N  NH1 . ARG A 1 376 ? 13.579  9.134   0.314   1.00 72.23 376 A 1 
ATOM   3047 N  NH2 . ARG A 1 376 ? 13.052  9.659   2.476   1.00 70.02 376 A 1 
ATOM   3048 N  N   . ALA A 1 377 ? 12.568  0.246   0.318   1.00 95.85 377 A 1 
ATOM   3049 C  CA  . ALA A 1 377 ? 12.572  -0.900  -0.586  1.00 96.13 377 A 1 
ATOM   3050 C  C   . ALA A 1 377 ? 13.789  -0.967  -1.503  1.00 96.17 377 A 1 
ATOM   3051 O  O   . ALA A 1 377 ? 13.683  -1.344  -2.670  1.00 94.01 377 A 1 
ATOM   3052 C  CB  . ALA A 1 377 ? 11.279  -0.928  -1.403  1.00 95.52 377 A 1 
ATOM   3053 N  N   . ASP A 1 378 ? 14.947  -0.608  -0.963  1.00 94.54 378 A 1 
ATOM   3054 C  CA  . ASP A 1 378 ? 16.213  -0.704  -1.696  1.00 93.96 378 A 1 
ATOM   3055 C  C   . ASP A 1 378 ? 16.163  0.022   -3.039  1.00 93.15 378 A 1 
ATOM   3056 O  O   . ASP A 1 378 ? 16.667  -0.471  -4.047  1.00 89.82 378 A 1 
ATOM   3057 C  CB  . ASP A 1 378 ? 16.601  -2.171  -1.916  1.00 93.46 378 A 1 
ATOM   3058 C  CG  . ASP A 1 378 ? 16.766  -2.949  -0.625  1.00 92.36 378 A 1 
ATOM   3059 O  OD1 . ASP A 1 378 ? 15.970  -2.750  0.310   1.00 87.98 378 A 1 
ATOM   3060 O  OD2 . ASP A 1 378 ? 17.701  -3.780  -0.544  1.00 88.73 378 A 1 
ATOM   3061 N  N   . THR A 1 379 ? 15.552  1.200   -3.042  1.00 92.98 379 A 1 
ATOM   3062 C  CA  . THR A 1 379 ? 15.426  1.974   -4.270  1.00 91.02 379 A 1 
ATOM   3063 C  C   . THR A 1 379 ? 16.806  2.357   -4.821  1.00 88.85 379 A 1 
ATOM   3064 O  O   . THR A 1 379 ? 17.618  2.937   -4.096  1.00 85.54 379 A 1 
ATOM   3065 C  CB  . THR A 1 379 ? 14.602  3.244   -4.032  1.00 89.72 379 A 1 
ATOM   3066 O  OG1 . THR A 1 379 ? 13.295  2.872   -3.609  1.00 84.35 379 A 1 
ATOM   3067 C  CG2 . THR A 1 379 ? 14.509  4.071   -5.308  1.00 84.90 379 A 1 
ATOM   3068 N  N   . PRO A 1 380 ? 17.073  2.046   -6.093  1.00 86.74 380 A 1 
ATOM   3069 C  CA  . PRO A 1 380 ? 18.359  2.379   -6.690  1.00 83.26 380 A 1 
ATOM   3070 C  C   . PRO A 1 380 ? 18.673  3.865   -6.599  1.00 80.75 380 A 1 
ATOM   3071 O  O   . PRO A 1 380 ? 17.824  4.706   -6.907  1.00 73.84 380 A 1 
ATOM   3072 C  CB  . PRO A 1 380 ? 18.190  1.941   -8.147  1.00 79.68 380 A 1 
ATOM   3073 C  CG  . PRO A 1 380 ? 17.205  0.830   -8.069  1.00 79.93 380 A 1 
ATOM   3074 C  CD  . PRO A 1 380 ? 16.229  1.275   -7.019  1.00 83.84 380 A 1 
ATOM   3075 N  N   . GLY A 1 381 ? 19.899  4.187   -6.164  1.00 76.59 381 A 1 
ATOM   3076 C  CA  . GLY A 1 381 ? 20.330  5.577   -6.077  1.00 72.79 381 A 1 
ATOM   3077 C  C   . GLY A 1 381 ? 20.013  6.261   -4.765  1.00 70.29 381 A 1 
ATOM   3078 O  O   . GLY A 1 381 ? 20.469  7.379   -4.528  1.00 64.64 381 A 1 
ATOM   3079 N  N   . PHE A 1 382 ? 19.237  5.601   -3.895  1.00 70.97 382 A 1 
ATOM   3080 C  CA  . PHE A 1 382 ? 18.891  6.178   -2.604  1.00 65.52 382 A 1 
ATOM   3081 C  C   . PHE A 1 382 ? 19.807  5.664   -1.499  1.00 61.41 382 A 1 
ATOM   3082 O  O   . PHE A 1 382 ? 20.056  4.467   -1.396  1.00 56.03 382 A 1 
ATOM   3083 C  CB  . PHE A 1 382 ? 17.438  5.862   -2.238  1.00 62.08 382 A 1 
ATOM   3084 C  CG  . PHE A 1 382 ? 17.015  6.437   -0.925  1.00 59.79 382 A 1 
ATOM   3085 C  CD1 . PHE A 1 382 ? 16.698  7.776   -0.810  1.00 55.37 382 A 1 
ATOM   3086 C  CD2 . PHE A 1 382 ? 16.944  5.637   0.203   1.00 54.56 382 A 1 
ATOM   3087 C  CE1 . PHE A 1 382 ? 16.323  8.322   0.407   1.00 50.50 382 A 1 
ATOM   3088 C  CE2 . PHE A 1 382 ? 16.566  6.167   1.428   1.00 51.07 382 A 1 
ATOM   3089 C  CZ  . PHE A 1 382 ? 16.251  7.514   1.531   1.00 50.01 382 A 1 
ATOM   3090 N  N   . THR A 1 383 ? 20.300  6.583   -0.683  1.00 57.77 383 A 1 
ATOM   3091 C  CA  . THR A 1 383 ? 21.156  6.211   0.445   1.00 53.98 383 A 1 
ATOM   3092 C  C   . THR A 1 383 ? 20.686  6.897   1.718   1.00 49.85 383 A 1 
ATOM   3093 O  O   . THR A 1 383 ? 20.947  6.389   2.810   1.00 45.53 383 A 1 
ATOM   3094 C  CB  . THR A 1 383 ? 22.625  6.610   0.193   1.00 48.35 383 A 1 
ATOM   3095 O  OG1 . THR A 1 383 ? 22.702  8.015   -0.019  1.00 45.67 383 A 1 
ATOM   3096 C  CG2 . THR A 1 383 ? 23.168  5.895   -1.040  1.00 44.23 383 A 1 
ATOM   3097 O  OXT . THR A 1 383 ? 20.055  7.942   1.635   1.00 44.37 383 A 1 
HETATM 3098 ZN ZN  . ZN  B 2 .   ? -1.149  5.503   -0.444  1.00 90.51 1   B 1 
HETATM 3099 C  C1  . NAG C 3 .   ? -10.132 1.643   -15.225 1.00 94.57 1   C 1 
HETATM 3100 C  C2  . NAG C 3 .   ? -9.474  2.961   -15.533 1.00 94.34 1   C 1 
HETATM 3101 C  C3  . NAG C 3 .   ? -9.748  3.370   -16.961 1.00 93.44 1   C 1 
HETATM 3102 C  C4  . NAG C 3 .   ? -9.422  2.220   -17.919 1.00 93.06 1   C 1 
HETATM 3103 C  C5  . NAG C 3 .   ? -10.133 0.957   -17.470 1.00 93.23 1   C 1 
HETATM 3104 C  C6  . NAG C 3 .   ? -9.797  -0.250  -18.319 1.00 89.83 1   C 1 
HETATM 3105 C  C7  . NAG C 3 .   ? -9.252  4.396   -13.597 1.00 93.56 1   C 1 
HETATM 3106 C  C8  . NAG C 3 .   ? -9.810  5.543   -12.818 1.00 91.65 1   C 1 
HETATM 3107 N  N2  . NAG C 3 .   ? -9.931  4.021   -14.669 1.00 92.68 1   C 1 
HETATM 3108 O  O3  . NAG C 3 .   ? -8.965  4.503   -17.282 1.00 92.16 1   C 1 
HETATM 3109 O  O4  . NAG C 3 .   ? -9.897  2.570   -19.214 1.00 92.20 1   C 1 
HETATM 3110 O  O5  . NAG C 3 .   ? -9.739  0.663   -16.123 1.00 94.06 1   C 1 
HETATM 3111 O  O6  . NAG C 3 .   ? -8.408  -0.481  -18.329 1.00 85.43 1   C 1 
HETATM 3112 O  O7  . NAG C 3 .   ? -8.221  3.856   -13.251 1.00 91.37 1   C 1 
HETATM 3113 C  C1  . NAG C 3 .   ? -8.902  2.685   -20.169 1.00 90.48 2   C 1 
HETATM 3114 C  C2  . NAG C 3 .   ? -9.554  2.582   -21.538 1.00 88.63 2   C 1 
HETATM 3115 C  C3  . NAG C 3 .   ? -8.550  2.789   -22.633 1.00 85.32 2   C 1 
HETATM 3116 C  C4  . NAG C 3 .   ? -7.728  4.035   -22.389 1.00 86.44 2   C 1 
HETATM 3117 C  C5  . NAG C 3 .   ? -7.189  4.039   -20.979 1.00 85.75 2   C 1 
HETATM 3118 C  C6  . NAG C 3 .   ? -6.454  5.303   -20.632 1.00 82.96 2   C 1 
HETATM 3119 C  C7  . NAG C 3 .   ? -11.478 1.078   -21.647 1.00 87.35 2   C 1 
HETATM 3120 C  C8  . NAG C 3 .   ? -11.944 -0.350  -21.777 1.00 81.40 2   C 1 
HETATM 3121 N  N2  . NAG C 3 .   ? -10.173 1.268   -21.689 1.00 86.64 2   C 1 
HETATM 3122 O  O3  . NAG C 3 .   ? -9.223  2.888   -23.866 1.00 83.61 2   C 1 
HETATM 3123 O  O4  . NAG C 3 .   ? -6.640  3.987   -23.304 1.00 84.40 2   C 1 
HETATM 3124 O  O5  . NAG C 3 .   ? -8.240  3.918   -20.051 1.00 89.20 2   C 1 
HETATM 3125 O  O6  . NAG C 3 .   ? -7.301  6.404   -20.704 1.00 79.24 2   C 1 
HETATM 3126 O  O7  . NAG C 3 .   ? -12.266 1.975   -21.497 1.00 82.02 2   C 1 
HETATM 3127 C  C1  . MAN C 3 .   ? -6.443  5.020   -24.121 1.00 82.16 3   C 1 
HETATM 3128 C  C2  . MAN C 3 .   ? -5.033  4.906   -24.659 1.00 77.99 3   C 1 
HETATM 3129 C  C3  . MAN C 3 .   ? -4.731  6.155   -25.441 1.00 71.25 3   C 1 
HETATM 3130 C  C4  . MAN C 3 .   ? -5.750  6.348   -26.535 1.00 70.80 3   C 1 
HETATM 3131 C  C5  . MAN C 3 .   ? -7.151  6.342   -25.953 1.00 71.29 3   C 1 
HETATM 3132 C  C6  . MAN C 3 .   ? -8.207  6.358   -27.028 1.00 64.97 3   C 1 
HETATM 3133 O  O2  . MAN C 3 .   ? -4.844  3.792   -25.552 1.00 74.86 3   C 1 
HETATM 3134 O  O3  . MAN C 3 .   ? -3.446  6.067   -25.986 1.00 68.58 3   C 1 
HETATM 3135 O  O4  . MAN C 3 .   ? -5.540  7.573   -27.175 1.00 65.49 3   C 1 
HETATM 3136 O  O5  . MAN C 3 .   ? -7.354  5.151   -25.196 1.00 78.40 3   C 1 
HETATM 3137 O  O6  . MAN C 3 .   ? -9.466  6.468   -26.444 1.00 60.95 3   C 1 
HETATM 3138 C  C1  . MAN C 3 .   ? -4.972  2.489   -25.095 1.00 70.09 4   C 1 
HETATM 3139 C  C2  . MAN C 3 .   ? -4.026  1.461   -25.719 1.00 65.83 4   C 1 
HETATM 3140 C  C3  . MAN C 3 .   ? -4.329  1.331   -27.212 1.00 59.98 4   C 1 
HETATM 3141 C  C4  . MAN C 3 .   ? -5.785  0.982   -27.430 1.00 59.69 4   C 1 
HETATM 3142 C  C5  . MAN C 3 .   ? -6.622  2.088   -26.771 1.00 63.22 4   C 1 
HETATM 3143 C  C6  . MAN C 3 .   ? -8.096  1.859   -26.964 1.00 53.01 4   C 1 
HETATM 3144 O  O2  . MAN C 3 .   ? -4.242  0.202   -25.142 1.00 63.60 4   C 1 
HETATM 3145 O  O3  . MAN C 3 .   ? -3.509  0.296   -27.770 1.00 54.41 4   C 1 
HETATM 3146 O  O4  . MAN C 3 .   ? -6.081  0.929   -28.804 1.00 47.69 4   C 1 
HETATM 3147 O  O5  . MAN C 3 .   ? -6.307  2.119   -25.370 1.00 66.87 4   C 1 
HETATM 3148 O  O6  . MAN C 3 .   ? -8.540  0.773   -26.169 1.00 50.23 4   C 1 
HETATM 3149 C  C1  . MAN C 3 .   ? -3.091  -0.277  -24.487 1.00 64.29 5   C 1 
HETATM 3150 C  C2  . MAN C 3 .   ? -3.235  -1.791  -24.314 1.00 60.14 5   C 1 
HETATM 3151 C  C3  . MAN C 3 .   ? -4.443  -2.080  -23.433 1.00 63.61 5   C 1 
HETATM 3152 C  C4  . MAN C 3 .   ? -4.325  -1.332  -22.109 1.00 59.62 5   C 1 
HETATM 3153 C  C5  . MAN C 3 .   ? -4.101  0.172   -22.375 1.00 67.66 5   C 1 
HETATM 3154 C  C6  . MAN C 3 .   ? -3.853  0.933   -21.108 1.00 56.78 5   C 1 
HETATM 3155 O  O2  . MAN C 3 .   ? -2.079  -2.338  -23.678 1.00 54.46 5   C 1 
HETATM 3156 O  O3  . MAN C 3 .   ? -4.551  -3.480  -23.192 1.00 55.68 5   C 1 
HETATM 3157 O  O4  . MAN C 3 .   ? -5.517  -1.515  -21.368 1.00 58.49 5   C 1 
HETATM 3158 O  O5  . MAN C 3 .   ? -2.980  0.358   -23.236 1.00 63.16 5   C 1 
HETATM 3159 O  O6  . MAN C 3 .   ? -3.792  2.316   -21.415 1.00 54.86 5   C 1 
HETATM 3160 C  C1  . MAN C 3 .   ? -9.933  0.583   -26.462 1.00 47.85 6   C 1 
HETATM 3161 C  C2  . MAN C 3 .   ? -10.541 -0.266  -25.345 1.00 54.63 6   C 1 
HETATM 3162 C  C3  . MAN C 3 .   ? -9.871  -1.646  -25.375 1.00 52.42 6   C 1 
HETATM 3163 C  C4  . MAN C 3 .   ? -10.033 -2.287  -26.751 1.00 47.27 6   C 1 
HETATM 3164 C  C5  . MAN C 3 .   ? -9.500  -1.326  -27.819 1.00 39.27 6   C 1 
HETATM 3165 C  C6  . MAN C 3 .   ? -9.816  -1.851  -29.207 1.00 16.57 6   C 1 
HETATM 3166 O  O2  . MAN C 3 .   ? -11.917 -0.491  -25.548 1.00 46.27 6   C 1 
HETATM 3167 O  O3  . MAN C 3 .   ? -10.460 -2.486  -24.401 1.00 51.39 6   C 1 
HETATM 3168 O  O4  . MAN C 3 .   ? -9.320  -3.507  -26.796 1.00 39.49 6   C 1 
HETATM 3169 O  O5  . MAN C 3 .   ? -10.127 -0.050  -27.711 1.00 46.76 6   C 1 
HETATM 3170 O  O6  . MAN C 3 .   ? -11.224 -2.007  -29.302 1.00 10.45 6   C 1 
HETATM 3171 C  C1  . MAN C 3 .   ? -12.837 0.564   -25.150 1.00 39.43 7   C 1 
HETATM 3172 C  C2  . MAN C 3 .   ? -14.188 -0.092  -24.859 1.00 37.06 7   C 1 
HETATM 3173 C  C3  . MAN C 3 .   ? -14.778 -0.624  -26.158 1.00 28.76 7   C 1 
HETATM 3174 C  C4  . MAN C 3 .   ? -14.838 0.473   -27.226 1.00 22.79 7   C 1 
HETATM 3175 C  C5  . MAN C 3 .   ? -13.469 1.109   -27.394 1.00 30.90 7   C 1 
HETATM 3176 C  C6  . MAN C 3 .   ? -13.522 2.289   -28.317 1.00 14.14 7   C 1 
HETATM 3177 O  O2  . MAN C 3 .   ? -15.088 0.869   -24.320 1.00 31.08 7   C 1 
HETATM 3178 O  O3  . MAN C 3 .   ? -16.083 -1.141  -25.941 1.00 20.71 7   C 1 
HETATM 3179 O  O4  . MAN C 3 .   ? -15.253 -0.074  -28.457 1.00 14.24 7   C 1 
HETATM 3180 O  O5  . MAN C 3 .   ? -12.972 1.583   -26.125 1.00 41.56 7   C 1 
HETATM 3181 O  O6  . MAN C 3 .   ? -12.230 2.821   -28.536 1.00 15.06 7   C 1 
HETATM 3182 C  C1  . MAN C 3 .   ? -11.711 -2.601  -30.530 1.00 5.99  8   C 1 
HETATM 3183 C  C2  . MAN C 3 .   ? -13.227 -2.382  -30.494 1.00 5.90  8   C 1 
HETATM 3184 C  C3  . MAN C 3 .   ? -13.841 -3.213  -29.356 1.00 6.46  8   C 1 
HETATM 3185 C  C4  . MAN C 3 .   ? -13.421 -4.667  -29.449 1.00 5.67  8   C 1 
HETATM 3186 C  C5  . MAN C 3 .   ? -11.892 -4.753  -29.521 1.00 8.91  8   C 1 
HETATM 3187 C  C6  . MAN C 3 .   ? -11.451 -6.192  -29.753 1.00 4.73  8   C 1 
HETATM 3188 O  O2  . MAN C 3 .   ? -13.810 -2.811  -31.716 1.00 6.17  8   C 1 
HETATM 3189 O  O3  . MAN C 3 .   ? -15.255 -3.114  -29.364 1.00 7.93  8   C 1 
HETATM 3190 O  O4  . MAN C 3 .   ? -13.879 -5.384  -28.318 1.00 8.40  8   C 1 
HETATM 3191 O  O5  . MAN C 3 .   ? -11.405 -3.962  -30.613 1.00 8.94  8   C 1 
HETATM 3192 O  O6  . MAN C 3 .   ? -10.033 -6.257  -29.718 1.00 5.22  8   C 1 
HETATM 3193 C  C1  . NAG D 4 .   ? 10.460  19.620  11.274  1.00 86.74 1   D 1 
HETATM 3194 C  C2  . NAG D 4 .   ? 9.983   21.017  10.960  1.00 84.63 1   D 1 
HETATM 3195 C  C3  . NAG D 4 .   ? 10.892  22.071  11.543  1.00 80.16 1   D 1 
HETATM 3196 C  C4  . NAG D 4 .   ? 11.181  21.799  13.021  1.00 79.10 1   D 1 
HETATM 3197 C  C5  . NAG D 4 .   ? 11.703  20.377  13.165  1.00 81.25 1   D 1 
HETATM 3198 C  C6  . NAG D 4 .   ? 11.993  20.009  14.614  1.00 72.95 1   D 1 
HETATM 3199 C  C7  . NAG D 4 .   ? 8.724   21.322  8.902   1.00 78.22 1   D 1 
HETATM 3200 C  C8  . NAG D 4 .   ? 8.795   21.567  7.421   1.00 68.11 1   D 1 
HETATM 3201 N  N2  . NAG D 4 .   ? 9.880   21.216  9.531   1.00 79.62 1   D 1 
HETATM 3202 O  O3  . NAG D 4 .   ? 10.285  23.339  11.431  1.00 74.58 1   D 1 
HETATM 3203 O  O4  . NAG D 4 .   ? 12.151  22.719  13.492  1.00 77.86 1   D 1 
HETATM 3204 O  O5  . NAG D 4 .   ? 10.727  19.469  12.649  1.00 81.94 1   D 1 
HETATM 3205 O  O6  . NAG D 4 .   ? 10.838  20.148  15.398  1.00 66.33 1   D 1 
HETATM 3206 O  O7  . NAG D 4 .   ? 7.660   21.240  9.479   1.00 70.49 1   D 1 
HETATM 3207 C  C1  . NAG D 4 .   ? 11.650  23.551  14.559  1.00 69.96 2   D 1 
HETATM 3208 C  C2  . NAG D 4 .   ? 12.791  24.179  15.313  1.00 60.98 2   D 1 
HETATM 3209 C  C3  . NAG D 4 .   ? 12.283  25.130  16.386  1.00 50.36 2   D 1 
HETATM 3210 C  C4  . NAG D 4 .   ? 11.235  26.073  15.826  1.00 41.32 2   D 1 
HETATM 3211 C  C5  . NAG D 4 .   ? 10.199  25.283  15.061  1.00 63.40 2   D 1 
HETATM 3212 C  C6  . NAG D 4 .   ? 9.174   26.142  14.401  1.00 50.51 2   D 1 
HETATM 3213 C  C7  . NAG D 4 .   ? 14.802  22.790  15.531  1.00 56.32 2   D 1 
HETATM 3214 C  C8  . NAG D 4 .   ? 15.463  21.675  16.268  1.00 43.94 2   D 1 
HETATM 3215 N  N2  . NAG D 4 .   ? 13.606  23.158  15.950  1.00 59.49 2   D 1 
HETATM 3216 O  O3  . NAG D 4 .   ? 13.355  25.865  16.904  1.00 41.14 2   D 1 
HETATM 3217 O  O4  . NAG D 4 .   ? 10.626  26.712  16.938  1.00 39.07 2   D 1 
HETATM 3218 O  O5  . NAG D 4 .   ? 10.813  24.536  14.038  1.00 64.77 2   D 1 
HETATM 3219 O  O6  . NAG D 4 .   ? 9.765   26.984  13.461  1.00 38.33 2   D 1 
HETATM 3220 O  O7  . NAG D 4 .   ? 15.333  23.294  14.566  1.00 47.14 2   D 1 
HETATM 3221 C  C1  . MAN D 4 .   ? 10.415  28.003  16.895  1.00 12.13 3   D 1 
HETATM 3222 C  C2  . MAN D 4 .   ? 9.274   28.339  17.820  1.00 9.48  3   D 1 
HETATM 3223 C  C3  . MAN D 4 .   ? 8.981   29.813  17.663  1.00 3.89  3   D 1 
HETATM 3224 C  C4  . MAN D 4 .   ? 10.217  30.619  17.942  1.00 3.06  3   D 1 
HETATM 3225 C  C5  . MAN D 4 .   ? 11.350  30.177  17.065  1.00 3.77  3   D 1 
HETATM 3226 C  C6  . MAN D 4 .   ? 12.666  30.817  17.437  1.00 3.24  3   D 1 
HETATM 3227 O  O2  . MAN D 4 .   ? 9.578   28.119  19.203  1.00 9.68  3   D 1 
HETATM 3228 O  O3  . MAN D 4 .   ? 7.947   30.178  18.523  1.00 5.28  3   D 1 
HETATM 3229 O  O4  . MAN D 4 .   ? 9.965   31.983  17.677  1.00 4.56  3   D 1 
HETATM 3230 O  O5  . MAN D 4 .   ? 11.554  28.775  17.238  1.00 9.12  3   D 1 
HETATM 3231 O  O6  . MAN D 4 .   ? 13.674  30.385  16.543  1.00 4.78  3   D 1 
HETATM 3232 C  C1  . MAN D 4 .   ? 9.745   26.839  19.671  1.00 9.10  4   D 1 
HETATM 3233 C  C2  . MAN D 4 .   ? 9.271   26.699  21.116  1.00 5.42  4   D 1 
HETATM 3234 C  C3  . MAN D 4 .   ? 10.169  27.534  22.033  1.00 3.24  4   D 1 
HETATM 3235 C  C4  . MAN D 4 .   ? 11.619  27.160  21.831  1.00 5.20  4   D 1 
HETATM 3236 C  C5  . MAN D 4 .   ? 11.952  27.378  20.352  1.00 6.25  4   D 1 
HETATM 3237 C  C6  . MAN D 4 .   ? 13.393  27.102  20.079  1.00 4.95  4   D 1 
HETATM 3238 O  O2  . MAN D 4 .   ? 9.397   25.369  21.530  1.00 8.94  4   D 1 
HETATM 3239 O  O3  . MAN D 4 .   ? 9.780   27.284  23.381  1.00 3.93  4   D 1 
HETATM 3240 O  O4  . MAN D 4 .   ? 12.422  27.977  22.641  1.00 4.60  4   D 1 
HETATM 3241 O  O5  . MAN D 4 .   ? 11.109  26.524  19.578  1.00 9.91  4   D 1 
HETATM 3242 O  O6  . MAN D 4 .   ? 13.646  25.715  20.093  1.00 6.22  4   D 1 
HETATM 3243 C  C1  . MAN D 4 .   ? 8.127   24.814  21.704  1.00 8.62  5   D 1 
HETATM 3244 C  C2  . MAN D 4 .   ? 8.265   23.622  22.632  1.00 9.03  5   D 1 
HETATM 3245 C  C3  . MAN D 4 .   ? 9.196   22.599  21.991  1.00 12.19 5   D 1 
HETATM 3246 C  C4  . MAN D 4 .   ? 8.676   22.219  20.605  1.00 16.54 5   D 1 
HETATM 3247 C  C5  . MAN D 4 .   ? 8.472   23.492  19.764  1.00 17.58 5   D 1 
HETATM 3248 C  C6  . MAN D 4 .   ? 7.842   23.195  18.434  1.00 17.25 5   D 1 
HETATM 3249 O  O2  . MAN D 4 .   ? 6.996   23.016  22.858  1.00 7.72  5   D 1 
HETATM 3250 O  O3  . MAN D 4 .   ? 9.277   21.436  22.806  1.00 8.35  5   D 1 
HETATM 3251 O  O4  . MAN D 4 .   ? 9.611   21.375  19.981  1.00 15.66 5   D 1 
HETATM 3252 O  O5  . MAN D 4 .   ? 7.633   24.420  20.451  1.00 11.49 5   D 1 
HETATM 3253 O  O6  . MAN D 4 .   ? 7.738   24.394  17.695  1.00 11.93 5   D 1 
HETATM 3254 C  C1  . MAN D 4 .   ? 15.039  25.581  19.935  1.00 5.58  6   D 1 
HETATM 3255 C  C2  . MAN D 4 .   ? 15.338  24.139  19.546  1.00 10.11 6   D 1 
HETATM 3256 C  C3  . MAN D 4 .   ? 14.890  23.230  20.696  1.00 9.27  6   D 1 
HETATM 3257 C  C4  . MAN D 4 .   ? 15.577  23.626  21.995  1.00 7.31  6   D 1 
HETATM 3258 C  C5  . MAN D 4 .   ? 15.316  25.118  22.257  1.00 5.20  6   D 1 
HETATM 3259 C  C6  . MAN D 4 .   ? 16.144  25.604  23.424  1.00 3.42  6   D 1 
HETATM 3260 O  O2  . MAN D 4 .   ? 16.721  23.913  19.390  1.00 10.79 6   D 1 
HETATM 3261 O  O3  . MAN D 4 .   ? 15.209  21.887  20.388  1.00 7.94  6   D 1 
HETATM 3262 O  O4  . MAN D 4 .   ? 15.071  22.861  23.061  1.00 5.04  6   D 1 
HETATM 3263 O  O5  . MAN D 4 .   ? 15.720  25.902  21.134  1.00 8.50  6   D 1 
HETATM 3264 O  O6  . MAN D 4 .   ? 17.507  25.375  23.125  1.00 3.48  6   D 1 
HETATM 3265 C  C1  . MAN D 4 .   ? 17.275  24.272  18.116  1.00 5.59  7   D 1 
HETATM 3266 C  C2  . MAN D 4 .   ? 18.529  23.422  17.913  1.00 4.89  7   D 1 
HETATM 3267 C  C3  . MAN D 4 .   ? 19.588  23.812  18.942  1.00 2.97  7   D 1 
HETATM 3268 C  C4  . MAN D 4 .   ? 19.842  25.314  18.906  1.00 3.28  7   D 1 
HETATM 3269 C  C5  . MAN D 4 .   ? 18.526  26.075  19.036  1.00 4.14  7   D 1 
HETATM 3270 C  C6  . MAN D 4 .   ? 18.736  27.572  18.837  1.00 2.46  7   D 1 
HETATM 3271 O  O2  . MAN D 4 .   ? 19.060  23.657  16.612  1.00 5.77  7   D 1 
HETATM 3272 O  O3  . MAN D 4 .   ? 20.787  23.106  18.705  1.00 2.89  7   D 1 
HETATM 3273 O  O4  . MAN D 4 .   ? 20.704  25.677  19.952  1.00 3.37  7   D 1 
HETATM 3274 O  O5  . MAN D 4 .   ? 17.596  25.662  18.055  1.00 6.69  7   D 1 
HETATM 3275 O  O6  . MAN D 4 .   ? 17.529  28.267  19.060  1.00 2.52  7   D 1 
HETATM 3276 C  C1  . MAN D 4 .   ? 18.417  25.689  24.155  1.00 2.42  8   D 1 
HETATM 3277 C  C2  . MAN D 4 .   ? 19.793  25.586  23.492  1.00 2.10  8   D 1 
HETATM 3278 C  C3  . MAN D 4 .   ? 20.070  24.130  23.100  1.00 1.67  8   D 1 
HETATM 3279 C  C4  . MAN D 4 .   ? 19.881  23.210  24.302  1.00 2.32  8   D 1 
HETATM 3280 C  C5  . MAN D 4 .   ? 18.501  23.437  24.912  1.00 2.33  8   D 1 
HETATM 3281 C  C6  . MAN D 4 .   ? 18.317  22.624  26.177  1.00 1.95  8   D 1 
HETATM 3282 O  O2  . MAN D 4 .   ? 20.812  26.007  24.395  1.00 2.91  8   D 1 
HETATM 3283 O  O3  . MAN D 4 .   ? 21.367  23.997  22.575  1.00 2.09  8   D 1 
HETATM 3284 O  O4  . MAN D 4 .   ? 20.005  21.871  23.895  1.00 2.28  8   D 1 
HETATM 3285 O  O5  . MAN D 4 .   ? 18.322  24.827  25.250  1.00 3.09  8   D 1 
HETATM 3286 O  O6  . MAN D 4 .   ? 16.994  22.779  26.664  1.00 1.96  8   D 1 
#
