# Supplementary material for: Theoretical Study of Sphingomyelinases from Entamoeba histolytica and Trichomonas vaginalis Sheds Light on the Evolution of Enzymes Needed for Survival and Colonization
Source: Pathogens. 2025 Jan 5;14(1):32. doi: 10.3390/pathogens14010032 (PMC11768322; doi:10.3390/pathogens14010032)
Supplement: Supplementary file 1 [file pathogens-14-00032-s001.zip › Supplementary structural Files/CIF files aSMase6/aSmase6 no signal peptide no c terminal/aSmase6 no signal peptide no c terminal glycosilated Zn/fold_smasa6nosignoctermglyzn_model_4.cif]

# By using this file you agree to the legally binding terms of use found at alphafoldserver.com/output-terms
data_7b0ef35ff7c8663a
#
_entry.id 7b0ef35ff7c8663a
#
loop_
_atom_type.symbol
C  
N  
O  
S  
ZN 
#
loop_
_audit_author.name
_audit_author.pdbx_ordinal
"Google DeepMind" 1 
"Isomorphic Labs" 2 
#
_audit_conform.dict_location https://raw.githubusercontent.com/ihmwg/ModelCIF/master/dist/mmcif_ma.dic
_audit_conform.dict_name     mmcif_ma.dic
_audit_conform.dict_version  1.4.5
#
loop_
_chem_comp.formula
_chem_comp.formula_weight
_chem_comp.id
_chem_comp.mon_nstd_flag
_chem_comp.name
_chem_comp.pdbx_smiles
_chem_comp.pdbx_synonyms
_chem_comp.type
"C3 H7 N O2"    89.093  ALA y ALANINE                                  C[C@H](N)C(O)=O                                  ?                                     "L-PEPTIDE LINKING"           
"C6 H15 N4 O2"  175.209 ARG y ARGININE                                 N[C@@H](CCCNC(N)=[NH2+])C(O)=O                   ?                                     "L-PEPTIDE LINKING"           
"C4 H8 N2 O3"   132.118 ASN y ASPARAGINE                               N[C@@H](CC(N)=O)C(O)=O                           ?                                     "L-PEPTIDE LINKING"           
"C4 H7 N O4"    133.103 ASP y "ASPARTIC ACID"                          N[C@@H](CC(O)=O)C(O)=O                           ?                                     "L-PEPTIDE LINKING"           
"C3 H7 N O2 S"  121.158 CYS y CYSTEINE                                 N[C@@H](CS)C(O)=O                                ?                                     "L-PEPTIDE LINKING"           
"C5 H10 N2 O3"  146.144 GLN y GLUTAMINE                                N[C@@H](CCC(N)=O)C(O)=O                          ?                                     "L-PEPTIDE LINKING"           
"C5 H9 N O4"    147.129 GLU y "GLUTAMIC ACID"                          N[C@@H](CCC(O)=O)C(O)=O                          ?                                     "L-PEPTIDE LINKING"           
"C2 H5 N O2"    75.067  GLY y GLYCINE                                  NCC(O)=O                                         ?                                     "PEPTIDE LINKING"             
"C6 H10 N3 O2"  156.162 HIS y HISTIDINE                                N[C@@H](Cc1c[nH]c[nH+]1)C(O)=O                   ?                                     "L-PEPTIDE LINKING"           
"C6 H13 N O2"   131.173 ILE y ISOLEUCINE                               CC[C@H](C)[C@H](N)C(O)=O                         ?                                     "L-PEPTIDE LINKING"           
"C6 H13 N O2"   131.173 LEU y LEUCINE                                  CC(C)C[C@H](N)C(O)=O                             ?                                     "L-PEPTIDE LINKING"           
"C6 H15 N2 O2"  147.195 LYS y LYSINE                                   N[C@@H](CCCC[NH3+])C(O)=O                        ?                                     "L-PEPTIDE LINKING"           
"C6 H12 O6"     180.156 MAN y alpha-D-mannopyranose                    OC[C@H]1O[C@H](O)[C@@H](O)[C@@H](O)[C@@H]1O      "alpha-D-mannose; D-mannose; mannose" "D-saccharide, alpha linking" 
"C5 H11 N O2 S" 149.211 MET y METHIONINE                               CSCC[C@H](N)C(O)=O                               ?                                     "L-PEPTIDE LINKING"           
"C8 H15 N O6"   221.208 NAG y 2-acetamido-2-deoxy-beta-D-glucopyranose CC(=O)N[C@H]1[C@H](O)O[C@H](CO)[C@@H](O)[C@@H]1O 
;N-acetyl-beta-D-glucosamine; 2-acetamido-2-deoxy-beta-D-glucose; 2-acetamido-2-deoxy-D-glucose;
2-acetamido-2-deoxy-glucose; N-ACETYL-D-GLUCOSAMINE
;
"D-saccharide, beta linking"  
"C9 H11 N O2"   165.189 PHE y PHENYLALANINE                            N[C@@H](Cc1ccccc1)C(O)=O                         ?                                     "L-PEPTIDE LINKING"           
"C5 H9 N O2"    115.130 PRO y PROLINE                                  OC(=O)[C@@H]1CCCN1                               ?                                     "L-PEPTIDE LINKING"           
"C3 H7 N O3"    105.093 SER y SERINE                                   N[C@@H](CO)C(O)=O                                ?                                     "L-PEPTIDE LINKING"           
"C4 H9 N O3"    119.119 THR y THREONINE                                C[C@@H](O)[C@H](N)C(O)=O                         ?                                     "L-PEPTIDE LINKING"           
"C11 H12 N2 O2" 204.225 TRP y TRYPTOPHAN                               N[C@@H](Cc1c[nH]c2ccccc12)C(O)=O                 ?                                     "L-PEPTIDE LINKING"           
"C9 H11 N O3"   181.189 TYR y TYROSINE                                 N[C@@H](Cc1ccc(O)cc1)C(O)=O                      ?                                     "L-PEPTIDE LINKING"           
"C5 H11 N O2"   117.146 VAL y VALINE                                   CC(C)[C@H](N)C(O)=O                              ?                                     "L-PEPTIDE LINKING"           
Zn              65.409  ZN  . "ZINC ION"                               "[Zn++]"                                         ?                                     NON-POLYMER                   
#
_citation.book_publisher          ?
_citation.country                 UK
_citation.id                      primary
_citation.journal_full            Nature
_citation.journal_id_ASTM         NATUAS
_citation.journal_id_CSD          0006
_citation.journal_id_ISSN         0028-0836
_citation.journal_volume          ?
_citation.page_first              ?
_citation.page_last               ?
_citation.pdbx_database_id_DOI    ?
_citation.pdbx_database_id_PubMed ?
_citation.title                   "Accurate structure prediction of biomolecular interactions with AlphaFold 3"
_citation.year                    2024
#
loop_
_citation_author.citation_id
_citation_author.name
_citation_author.ordinal
primary "Google DeepMind" 1 
primary "Isomorphic Labs" 2 
#
loop_
_entity.id
_entity.pdbx_description
_entity.type
1 . polymer     
2 . non-polymer 
3 . branched    
4 . branched    
#
_entity_poly.entity_id      1
_entity_poly.pdbx_strand_id A
_entity_poly.type           polypeptide(L)
#
loop_
_entity_poly_seq.entity_id
_entity_poly_seq.hetero
_entity_poly_seq.mon_id
_entity_poly_seq.num
1 n PHE 1   
1 n GLU 2   
1 n MET 3   
1 n TRP 4   
1 n GLN 5   
1 n LEU 6   
1 n THR 7   
1 n ASP 8   
1 n ILE 9   
1 n HIS 10  
1 n LEU 11  
1 n ASP 12  
1 n PRO 13  
1 n MET 14  
1 n TYR 15  
1 n THR 16  
1 n VAL 17  
1 n GLY 18  
1 n SER 19  
1 n ASP 20  
1 n PRO 21  
1 n LEU 22  
1 n LYS 23  
1 n LEU 24  
1 n CYS 25  
1 n ARG 26  
1 n GLU 27  
1 n GLY 28  
1 n LYS 29  
1 n GLY 30  
1 n ASN 31  
1 n ALA 32  
1 n GLY 33  
1 n LYS 34  
1 n TYR 35  
1 n GLY 36  
1 n ASP 37  
1 n TYR 38  
1 n SER 39  
1 n CYS 40  
1 n ASP 41  
1 n ALA 42  
1 n ASN 43  
1 n MET 44  
1 n ALA 45  
1 n LEU 46  
1 n LEU 47  
1 n ASP 48  
1 n SER 49  
1 n LEU 50  
1 n VAL 51  
1 n LYS 52  
1 n PHE 53  
1 n ILE 54  
1 n LYS 55  
1 n ARG 56  
1 n ASN 57  
1 n THR 58  
1 n ASP 59  
1 n VAL 60  
1 n ASN 61  
1 n GLY 62  
1 n LYS 63  
1 n VAL 64  
1 n MET 65  
1 n VAL 66  
1 n TYR 67  
1 n ASN 68  
1 n GLY 69  
1 n ASP 70  
1 n ILE 71  
1 n VAL 72  
1 n SER 73  
1 n ARG 74  
1 n ALA 75  
1 n ILE 76  
1 n PRO 77  
1 n LYS 78  
1 n TYR 79  
1 n ASN 80  
1 n LEU 81  
1 n ASP 82  
1 n TYR 83  
1 n VAL 84  
1 n LYS 85  
1 n GLN 86  
1 n SER 87  
1 n ILE 88  
1 n VAL 89  
1 n ASN 90  
1 n ALA 91  
1 n THR 92  
1 n ALA 93  
1 n LEU 94  
1 n LEU 95  
1 n LYS 96  
1 n LYS 97  
1 n PHE 98  
1 n GLU 99  
1 n ASP 100 
1 n PHE 101 
1 n PHE 102 
1 n ILE 103 
1 n ILE 104 
1 n PRO 105 
1 n MET 106 
1 n LEU 107 
1 n GLY 108 
1 n ASN 109 
1 n HIS 110 
1 n ASP 111 
1 n VAL 112 
1 n TYR 113 
1 n PRO 114 
1 n ALA 115 
1 n ASN 116 
1 n GLN 117 
1 n MET 118 
1 n ALA 119 
1 n ILE 120 
1 n ASN 121 
1 n SER 122 
1 n GLN 123 
1 n TRP 124 
1 n ILE 125 
1 n PHE 126 
1 n GLN 127 
1 n PHE 128 
1 n ALA 129 
1 n ALA 130 
1 n GLU 131 
1 n GLN 132 
1 n PHE 133 
1 n ALA 134 
1 n PRO 135 
1 n PHE 136 
1 n LEU 137 
1 n SER 138 
1 n GLN 139 
1 n ASN 140 
1 n ALA 141 
1 n ILE 142 
1 n GLU 143 
1 n SER 144 
1 n PHE 145 
1 n LYS 146 
1 n HIS 147 
1 n GLY 148 
1 n GLY 149 
1 n TYR 150 
1 n TYR 151 
1 n THR 152 
1 n MET 153 
1 n PRO 154 
1 n PHE 155 
1 n PRO 156 
1 n ALA 157 
1 n HIS 158 
1 n LEU 159 
1 n GLY 160 
1 n ILE 161 
1 n LYS 162 
1 n VAL 163 
1 n PRO 164 
1 n LEU 165 
1 n ASN 166 
1 n ALA 167 
1 n VAL 168 
1 n VAL 169 
1 n LEU 170 
1 n ASN 171 
1 n THR 172 
1 n VAL 173 
1 n LEU 174 
1 n TYR 175 
1 n TYR 176 
1 n ASN 177 
1 n TYR 178 
1 n ASN 179 
1 n LYS 180 
1 n GLN 181 
1 n THR 182 
1 n MET 183 
1 n ASP 184 
1 n SER 185 
1 n THR 186 
1 n ASP 187 
1 n PRO 188 
1 n LEU 189 
1 n GLY 190 
1 n GLN 191 
1 n PHE 192 
1 n GLU 193 
1 n TRP 194 
1 n PHE 195 
1 n LYS 196 
1 n THR 197 
1 n VAL 198 
1 n MET 199 
1 n ASP 200 
1 n GLY 201 
1 n TYR 202 
1 n ARG 203 
1 n LYS 204 
1 n THR 205 
1 n GLY 206 
1 n GLN 207 
1 n ARG 208 
1 n ALA 209 
1 n ILE 210 
1 n VAL 211 
1 n SER 212 
1 n MET 213 
1 n HIS 214 
1 n ILE 215 
1 n CYS 216 
1 n PRO 217 
1 n GLY 218 
1 n VAL 219 
1 n ALA 220 
1 n GLU 221 
1 n ARG 222 
1 n PHE 223 
1 n ASN 224 
1 n TYR 225 
1 n SER 226 
1 n ASP 227 
1 n GLN 228 
1 n LEU 229 
1 n TYR 230 
1 n PRO 231 
1 n GLN 232 
1 n TYR 233 
1 n ASN 234 
1 n ASP 235 
1 n ARG 236 
1 n LEU 237 
1 n VAL 238 
1 n ASP 239 
1 n SER 240 
1 n LEU 241 
1 n ALA 242 
1 n GLU 243 
1 n TYR 244 
1 n ASN 245 
1 n ASP 246 
1 n VAL 247 
1 n ILE 248 
1 n LEU 249 
1 n GLY 250 
1 n VAL 251 
1 n LEU 252 
1 n CYS 253 
1 n GLY 254 
1 n HIS 255 
1 n LEU 256 
1 n HIS 257 
1 n THR 258 
1 n ASP 259 
1 n THR 260 
1 n PHE 261 
1 n ARG 262 
1 n ILE 263 
1 n LEU 264 
1 n SER 265 
1 n LYS 266 
1 n GLY 267 
1 n ASN 268 
1 n LYS 269 
1 n LYS 270 
1 n VAL 271 
1 n MET 272 
1 n ALA 273 
1 n PHE 274 
1 n ILE 275 
1 n GLY 276 
1 n PRO 277 
1 n SER 278 
1 n VAL 279 
1 n ASP 280 
1 n THR 281 
1 n TRP 282 
1 n LEU 283 
1 n GLY 284 
1 n THR 285 
1 n SER 286 
1 n PRO 287 
1 n SER 288 
1 n ILE 289 
1 n ARG 290 
1 n LYS 291 
1 n TYR 292 
1 n ASP 293 
1 n VAL 294 
1 n GLY 295 
1 n ASN 296 
1 n GLY 297 
1 n GLN 298 
1 n GLY 299 
1 n TYR 300 
1 n MET 301 
1 n LYS 302 
1 n GLU 303 
1 n PHE 304 
1 n LYS 305 
1 n ASN 306 
1 n TYR 307 
1 n HIS 308 
1 n PHE 309 
1 n GLN 310 
1 n LEU 311 
1 n ARG 312 
1 n PRO 313 
1 n LYS 314 
1 n LYS 315 
1 n ASP 316 
1 n LYS 317 
1 n LEU 318 
1 n LYS 319 
1 n PRO 320 
1 n LYS 321 
1 n THR 322 
1 n THR 323 
1 n ILE 324 
1 n LYS 325 
1 n GLN 326 
1 n PRO 327 
1 n SER 328 
1 n ASP 329 
1 n GLY 330 
1 n PHE 331 
1 n ASN 332 
1 n LYS 333 
1 n TRP 334 
1 n LYS 335 
1 n PHE 336 
1 n ASN 337 
1 n TYR 338 
1 n GLY 339 
1 n SER 340 
1 n SER 341 
1 n SER 342 
1 n GLU 343 
1 n TYR 344 
1 n GLY 345 
1 n LEU 346 
1 n LYS 347 
1 n GLU 348 
1 n LEU 349 
1 n SER 350 
1 n PRO 351 
1 n LYS 352 
1 n GLU 353 
1 n PHE 354 
1 n GLU 355 
1 n ILE 356 
1 n LEU 357 
1 n ALA 358 
1 n ALA 359 
1 n ARG 360 
1 n MET 361 
1 n ASP 362 
1 n LYS 363 
1 n ASP 364 
1 n LEU 365 
1 n GLN 366 
1 n LEU 367 
1 n PHE 368 
1 n ASN 369 
1 n LYS 370 
1 n TYR 371 
1 n HIS 372 
1 n LEU 373 
1 n HIS 374 
1 n PHE 375 
1 n ARG 376 
1 n ALA 377 
1 n ASP 378 
1 n THR 379 
1 n PRO 380 
1 n GLY 381 
1 n PHE 382 
1 n THR 383 
#
_ma_data.content_type "model coordinates"
_ma_data.id           1
_ma_data.name         Model
#
_ma_model_list.data_id          1
_ma_model_list.model_group_id   1
_ma_model_list.model_group_name "AlphaFold-beta-20231127 (7a14c934-fe78-43c1-a552-7fb305b0ebd1 @ 2024-08-30 16:38:30)"
_ma_model_list.model_id         1
_ma_model_list.model_name       "Top ranked model"
_ma_model_list.model_type       "Ab initio model"
_ma_model_list.ordinal_id       1
#
loop_
_ma_protocol_step.method_type
_ma_protocol_step.ordinal_id
_ma_protocol_step.protocol_id
_ma_protocol_step.step_id
"coevolution MSA" 1 1 1 
"template search" 2 1 2 
modeling          3 1 3 
#
loop_
_ma_qa_metric.id
_ma_qa_metric.mode
_ma_qa_metric.name
_ma_qa_metric.software_group_id
_ma_qa_metric.type
1 global pLDDT 1 pLDDT 
2 local  pLDDT 1 pLDDT 
#
_ma_qa_metric_global.metric_id    1
_ma_qa_metric_global.metric_value 89.14
_ma_qa_metric_global.model_id     1
_ma_qa_metric_global.ordinal_id   1
#
_ma_software_group.group_id    1
_ma_software_group.ordinal_id  1
_ma_software_group.software_id 1
#
loop_
_ma_target_entity.data_id
_ma_target_entity.entity_id
_ma_target_entity.origin
1 1 . 
1 2 . 
1 3 . 
1 4 . 
#
loop_
_ma_target_entity_instance.asym_id
_ma_target_entity_instance.details
_ma_target_entity_instance.entity_id
A . 1 
B . 2 
C . 3 
D . 4 
#
loop_
_pdbx_branch_scheme.asym_id
_pdbx_branch_scheme.auth_asym_id
_pdbx_branch_scheme.auth_seq_num
_pdbx_branch_scheme.entity_id
_pdbx_branch_scheme.hetero
_pdbx_branch_scheme.mon_id
_pdbx_branch_scheme.num
_pdbx_branch_scheme.pdb_asym_id
_pdbx_branch_scheme.pdb_ins_code
_pdbx_branch_scheme.pdb_seq_num
C C 1 3 n NAG 1 C . 1 
C C 2 3 n NAG 2 C . 2 
C C 3 3 n MAN 3 C . 3 
C C 4 3 n MAN 4 C . 4 
C C 5 3 n MAN 5 C . 5 
C C 6 3 n MAN 6 C . 6 
C C 7 3 n MAN 7 C . 7 
C C 8 3 n MAN 8 C . 8 
D D 1 4 n NAG 1 D . 1 
D D 2 4 n NAG 2 D . 2 
D D 3 4 n MAN 3 D . 3 
D D 4 4 n MAN 4 D . 4 
D D 5 4 n MAN 5 D . 5 
D D 6 4 n MAN 6 D . 6 
D D 7 4 n MAN 7 D . 7 
D D 8 4 n MAN 8 D . 8 
#
loop_
_pdbx_data_usage.details
_pdbx_data_usage.id
_pdbx_data_usage.type
_pdbx_data_usage.url
;NON-COMMERCIAL USE ONLY, BY USING THIS FILE YOU AGREE TO THE TERMS OF USE FOUND
AT alphafoldserver.com/output-terms.
;
1 license    ? 
;THE INFORMATION IS NOT INTENDED FOR, HAS NOT BEEN VALIDATED FOR, AND IS NOT
APPROVED FOR CLINICAL USE. IT SHOULD NOT BE USED FOR CLINICAL PURPOSE OR RELIED
ON FOR MEDICAL OR OTHER PROFESSIONAL ADVICE. IT IS THEORETICAL MODELLING ONLY
AND CAUTION SHOULD BE EXERCISED IN ITS USE. IT IS PROVIDED "AS-IS" WITHOUT ANY
WARRANTY OF ANY KIND, WHETHER EXPRESSED OR IMPLIED. NO WARRANTY IS GIVEN THAT
USE OF THE INFORMATION SHALL NOT INFRINGE THE RIGHTS OF ANY THIRD PARTY.
;
2 disclaimer ? 
#
_pdbx_nonpoly_scheme.asym_id       B
_pdbx_nonpoly_scheme.auth_seq_num  1
_pdbx_nonpoly_scheme.entity_id     2
_pdbx_nonpoly_scheme.mon_id        ZN
_pdbx_nonpoly_scheme.pdb_ins_code  .
_pdbx_nonpoly_scheme.pdb_seq_num   1
_pdbx_nonpoly_scheme.pdb_strand_id B
#
loop_
_pdbx_poly_seq_scheme.asym_id
_pdbx_poly_seq_scheme.auth_seq_num
_pdbx_poly_seq_scheme.entity_id
_pdbx_poly_seq_scheme.hetero
_pdbx_poly_seq_scheme.mon_id
_pdbx_poly_seq_scheme.pdb_ins_code
_pdbx_poly_seq_scheme.pdb_seq_num
_pdbx_poly_seq_scheme.pdb_strand_id
_pdbx_poly_seq_scheme.seq_id
A 1   1 n PHE . 1   A 1   
A 2   1 n GLU . 2   A 2   
A 3   1 n MET . 3   A 3   
A 4   1 n TRP . 4   A 4   
A 5   1 n GLN . 5   A 5   
A 6   1 n LEU . 6   A 6   
A 7   1 n THR . 7   A 7   
A 8   1 n ASP . 8   A 8   
A 9   1 n ILE . 9   A 9   
A 10  1 n HIS . 10  A 10  
A 11  1 n LEU . 11  A 11  
A 12  1 n ASP . 12  A 12  
A 13  1 n PRO . 13  A 13  
A 14  1 n MET . 14  A 14  
A 15  1 n TYR . 15  A 15  
A 16  1 n THR . 16  A 16  
A 17  1 n VAL . 17  A 17  
A 18  1 n GLY . 18  A 18  
A 19  1 n SER . 19  A 19  
A 20  1 n ASP . 20  A 20  
A 21  1 n PRO . 21  A 21  
A 22  1 n LEU . 22  A 22  
A 23  1 n LYS . 23  A 23  
A 24  1 n LEU . 24  A 24  
A 25  1 n CYS . 25  A 25  
A 26  1 n ARG . 26  A 26  
A 27  1 n GLU . 27  A 27  
A 28  1 n GLY . 28  A 28  
A 29  1 n LYS . 29  A 29  
A 30  1 n GLY . 30  A 30  
A 31  1 n ASN . 31  A 31  
A 32  1 n ALA . 32  A 32  
A 33  1 n GLY . 33  A 33  
A 34  1 n LYS . 34  A 34  
A 35  1 n TYR . 35  A 35  
A 36  1 n GLY . 36  A 36  
A 37  1 n ASP . 37  A 37  
A 38  1 n TYR . 38  A 38  
A 39  1 n SER . 39  A 39  
A 40  1 n CYS . 40  A 40  
A 41  1 n ASP . 41  A 41  
A 42  1 n ALA . 42  A 42  
A 43  1 n ASN . 43  A 43  
A 44  1 n MET . 44  A 44  
A 45  1 n ALA . 45  A 45  
A 46  1 n LEU . 46  A 46  
A 47  1 n LEU . 47  A 47  
A 48  1 n ASP . 48  A 48  
A 49  1 n SER . 49  A 49  
A 50  1 n LEU . 50  A 50  
A 51  1 n VAL . 51  A 51  
A 52  1 n LYS . 52  A 52  
A 53  1 n PHE . 53  A 53  
A 54  1 n ILE . 54  A 54  
A 55  1 n LYS . 55  A 55  
A 56  1 n ARG . 56  A 56  
A 57  1 n ASN . 57  A 57  
A 58  1 n THR . 58  A 58  
A 59  1 n ASP . 59  A 59  
A 60  1 n VAL . 60  A 60  
A 61  1 n ASN . 61  A 61  
A 62  1 n GLY . 62  A 62  
A 63  1 n LYS . 63  A 63  
A 64  1 n VAL . 64  A 64  
A 65  1 n MET . 65  A 65  
A 66  1 n VAL . 66  A 66  
A 67  1 n TYR . 67  A 67  
A 68  1 n ASN . 68  A 68  
A 69  1 n GLY . 69  A 69  
A 70  1 n ASP . 70  A 70  
A 71  1 n ILE . 71  A 71  
A 72  1 n VAL . 72  A 72  
A 73  1 n SER . 73  A 73  
A 74  1 n ARG . 74  A 74  
A 75  1 n ALA . 75  A 75  
A 76  1 n ILE . 76  A 76  
A 77  1 n PRO . 77  A 77  
A 78  1 n LYS . 78  A 78  
A 79  1 n TYR . 79  A 79  
A 80  1 n ASN . 80  A 80  
A 81  1 n LEU . 81  A 81  
A 82  1 n ASP . 82  A 82  
A 83  1 n TYR . 83  A 83  
A 84  1 n VAL . 84  A 84  
A 85  1 n LYS . 85  A 85  
A 86  1 n GLN . 86  A 86  
A 87  1 n SER . 87  A 87  
A 88  1 n ILE . 88  A 88  
A 89  1 n VAL . 89  A 89  
A 90  1 n ASN . 90  A 90  
A 91  1 n ALA . 91  A 91  
A 92  1 n THR . 92  A 92  
A 93  1 n ALA . 93  A 93  
A 94  1 n LEU . 94  A 94  
A 95  1 n LEU . 95  A 95  
A 96  1 n LYS . 96  A 96  
A 97  1 n LYS . 97  A 97  
A 98  1 n PHE . 98  A 98  
A 99  1 n GLU . 99  A 99  
A 100 1 n ASP . 100 A 100 
A 101 1 n PHE . 101 A 101 
A 102 1 n PHE . 102 A 102 
A 103 1 n ILE . 103 A 103 
A 104 1 n ILE . 104 A 104 
A 105 1 n PRO . 105 A 105 
A 106 1 n MET . 106 A 106 
A 107 1 n LEU . 107 A 107 
A 108 1 n GLY . 108 A 108 
A 109 1 n ASN . 109 A 109 
A 110 1 n HIS . 110 A 110 
A 111 1 n ASP . 111 A 111 
A 112 1 n VAL . 112 A 112 
A 113 1 n TYR . 113 A 113 
A 114 1 n PRO . 114 A 114 
A 115 1 n ALA . 115 A 115 
A 116 1 n ASN . 116 A 116 
A 117 1 n GLN . 117 A 117 
A 118 1 n MET . 118 A 118 
A 119 1 n ALA . 119 A 119 
A 120 1 n ILE . 120 A 120 
A 121 1 n ASN . 121 A 121 
A 122 1 n SER . 122 A 122 
A 123 1 n GLN . 123 A 123 
A 124 1 n TRP . 124 A 124 
A 125 1 n ILE . 125 A 125 
A 126 1 n PHE . 126 A 126 
A 127 1 n GLN . 127 A 127 
A 128 1 n PHE . 128 A 128 
A 129 1 n ALA . 129 A 129 
A 130 1 n ALA . 130 A 130 
A 131 1 n GLU . 131 A 131 
A 132 1 n GLN . 132 A 132 
A 133 1 n PHE . 133 A 133 
A 134 1 n ALA . 134 A 134 
A 135 1 n PRO . 135 A 135 
A 136 1 n PHE . 136 A 136 
A 137 1 n LEU . 137 A 137 
A 138 1 n SER . 138 A 138 
A 139 1 n GLN . 139 A 139 
A 140 1 n ASN . 140 A 140 
A 141 1 n ALA . 141 A 141 
A 142 1 n ILE . 142 A 142 
A 143 1 n GLU . 143 A 143 
A 144 1 n SER . 144 A 144 
A 145 1 n PHE . 145 A 145 
A 146 1 n LYS . 146 A 146 
A 147 1 n HIS . 147 A 147 
A 148 1 n GLY . 148 A 148 
A 149 1 n GLY . 149 A 149 
A 150 1 n TYR . 150 A 150 
A 151 1 n TYR . 151 A 151 
A 152 1 n THR . 152 A 152 
A 153 1 n MET . 153 A 153 
A 154 1 n PRO . 154 A 154 
A 155 1 n PHE . 155 A 155 
A 156 1 n PRO . 156 A 156 
A 157 1 n ALA . 157 A 157 
A 158 1 n HIS . 158 A 158 
A 159 1 n LEU . 159 A 159 
A 160 1 n GLY . 160 A 160 
A 161 1 n ILE . 161 A 161 
A 162 1 n LYS . 162 A 162 
A 163 1 n VAL . 163 A 163 
A 164 1 n PRO . 164 A 164 
A 165 1 n LEU . 165 A 165 
A 166 1 n ASN . 166 A 166 
A 167 1 n ALA . 167 A 167 
A 168 1 n VAL . 168 A 168 
A 169 1 n VAL . 169 A 169 
A 170 1 n LEU . 170 A 170 
A 171 1 n ASN . 171 A 171 
A 172 1 n THR . 172 A 172 
A 173 1 n VAL . 173 A 173 
A 174 1 n LEU . 174 A 174 
A 175 1 n TYR . 175 A 175 
A 176 1 n TYR . 176 A 176 
A 177 1 n ASN . 177 A 177 
A 178 1 n TYR . 178 A 178 
A 179 1 n ASN . 179 A 179 
A 180 1 n LYS . 180 A 180 
A 181 1 n GLN . 181 A 181 
A 182 1 n THR . 182 A 182 
A 183 1 n MET . 183 A 183 
A 184 1 n ASP . 184 A 184 
A 185 1 n SER . 185 A 185 
A 186 1 n THR . 186 A 186 
A 187 1 n ASP . 187 A 187 
A 188 1 n PRO . 188 A 188 
A 189 1 n LEU . 189 A 189 
A 190 1 n GLY . 190 A 190 
A 191 1 n GLN . 191 A 191 
A 192 1 n PHE . 192 A 192 
A 193 1 n GLU . 193 A 193 
A 194 1 n TRP . 194 A 194 
A 195 1 n PHE . 195 A 195 
A 196 1 n LYS . 196 A 196 
A 197 1 n THR . 197 A 197 
A 198 1 n VAL . 198 A 198 
A 199 1 n MET . 199 A 199 
A 200 1 n ASP . 200 A 200 
A 201 1 n GLY . 201 A 201 
A 202 1 n TYR . 202 A 202 
A 203 1 n ARG . 203 A 203 
A 204 1 n LYS . 204 A 204 
A 205 1 n THR . 205 A 205 
A 206 1 n GLY . 206 A 206 
A 207 1 n GLN . 207 A 207 
A 208 1 n ARG . 208 A 208 
A 209 1 n ALA . 209 A 209 
A 210 1 n ILE . 210 A 210 
A 211 1 n VAL . 211 A 211 
A 212 1 n SER . 212 A 212 
A 213 1 n MET . 213 A 213 
A 214 1 n HIS . 214 A 214 
A 215 1 n ILE . 215 A 215 
A 216 1 n CYS . 216 A 216 
A 217 1 n PRO . 217 A 217 
A 218 1 n GLY . 218 A 218 
A 219 1 n VAL . 219 A 219 
A 220 1 n ALA . 220 A 220 
A 221 1 n GLU . 221 A 221 
A 222 1 n ARG . 222 A 222 
A 223 1 n PHE . 223 A 223 
A 224 1 n ASN . 224 A 224 
A 225 1 n TYR . 225 A 225 
A 226 1 n SER . 226 A 226 
A 227 1 n ASP . 227 A 227 
A 228 1 n GLN . 228 A 228 
A 229 1 n LEU . 229 A 229 
A 230 1 n TYR . 230 A 230 
A 231 1 n PRO . 231 A 231 
A 232 1 n GLN . 232 A 232 
A 233 1 n TYR . 233 A 233 
A 234 1 n ASN . 234 A 234 
A 235 1 n ASP . 235 A 235 
A 236 1 n ARG . 236 A 236 
A 237 1 n LEU . 237 A 237 
A 238 1 n VAL . 238 A 238 
A 239 1 n ASP . 239 A 239 
A 240 1 n SER . 240 A 240 
A 241 1 n LEU . 241 A 241 
A 242 1 n ALA . 242 A 242 
A 243 1 n GLU . 243 A 243 
A 244 1 n TYR . 244 A 244 
A 245 1 n ASN . 245 A 245 
A 246 1 n ASP . 246 A 246 
A 247 1 n VAL . 247 A 247 
A 248 1 n ILE . 248 A 248 
A 249 1 n LEU . 249 A 249 
A 250 1 n GLY . 250 A 250 
A 251 1 n VAL . 251 A 251 
A 252 1 n LEU . 252 A 252 
A 253 1 n CYS . 253 A 253 
A 254 1 n GLY . 254 A 254 
A 255 1 n HIS . 255 A 255 
A 256 1 n LEU . 256 A 256 
A 257 1 n HIS . 257 A 257 
A 258 1 n THR . 258 A 258 
A 259 1 n ASP . 259 A 259 
A 260 1 n THR . 260 A 260 
A 261 1 n PHE . 261 A 261 
A 262 1 n ARG . 262 A 262 
A 263 1 n ILE . 263 A 263 
A 264 1 n LEU . 264 A 264 
A 265 1 n SER . 265 A 265 
A 266 1 n LYS . 266 A 266 
A 267 1 n GLY . 267 A 267 
A 268 1 n ASN . 268 A 268 
A 269 1 n LYS . 269 A 269 
A 270 1 n LYS . 270 A 270 
A 271 1 n VAL . 271 A 271 
A 272 1 n MET . 272 A 272 
A 273 1 n ALA . 273 A 273 
A 274 1 n PHE . 274 A 274 
A 275 1 n ILE . 275 A 275 
A 276 1 n GLY . 276 A 276 
A 277 1 n PRO . 277 A 277 
A 278 1 n SER . 278 A 278 
A 279 1 n VAL . 279 A 279 
A 280 1 n ASP . 280 A 280 
A 281 1 n THR . 281 A 281 
A 282 1 n TRP . 282 A 282 
A 283 1 n LEU . 283 A 283 
A 284 1 n GLY . 284 A 284 
A 285 1 n THR . 285 A 285 
A 286 1 n SER . 286 A 286 
A 287 1 n PRO . 287 A 287 
A 288 1 n SER . 288 A 288 
A 289 1 n ILE . 289 A 289 
A 290 1 n ARG . 290 A 290 
A 291 1 n LYS . 291 A 291 
A 292 1 n TYR . 292 A 292 
A 293 1 n ASP . 293 A 293 
A 294 1 n VAL . 294 A 294 
A 295 1 n GLY . 295 A 295 
A 296 1 n ASN . 296 A 296 
A 297 1 n GLY . 297 A 297 
A 298 1 n GLN . 298 A 298 
A 299 1 n GLY . 299 A 299 
A 300 1 n TYR . 300 A 300 
A 301 1 n MET . 301 A 301 
A 302 1 n LYS . 302 A 302 
A 303 1 n GLU . 303 A 303 
A 304 1 n PHE . 304 A 304 
A 305 1 n LYS . 305 A 305 
A 306 1 n ASN . 306 A 306 
A 307 1 n TYR . 307 A 307 
A 308 1 n HIS . 308 A 308 
A 309 1 n PHE . 309 A 309 
A 310 1 n GLN . 310 A 310 
A 311 1 n LEU . 311 A 311 
A 312 1 n ARG . 312 A 312 
A 313 1 n PRO . 313 A 313 
A 314 1 n LYS . 314 A 314 
A 315 1 n LYS . 315 A 315 
A 316 1 n ASP . 316 A 316 
A 317 1 n LYS . 317 A 317 
A 318 1 n LEU . 318 A 318 
A 319 1 n LYS . 319 A 319 
A 320 1 n PRO . 320 A 320 
A 321 1 n LYS . 321 A 321 
A 322 1 n THR . 322 A 322 
A 323 1 n THR . 323 A 323 
A 324 1 n ILE . 324 A 324 
A 325 1 n LYS . 325 A 325 
A 326 1 n GLN . 326 A 326 
A 327 1 n PRO . 327 A 327 
A 328 1 n SER . 328 A 328 
A 329 1 n ASP . 329 A 329 
A 330 1 n GLY . 330 A 330 
A 331 1 n PHE . 331 A 331 
A 332 1 n ASN . 332 A 332 
A 333 1 n LYS . 333 A 333 
A 334 1 n TRP . 334 A 334 
A 335 1 n LYS . 335 A 335 
A 336 1 n PHE . 336 A 336 
A 337 1 n ASN . 337 A 337 
A 338 1 n TYR . 338 A 338 
A 339 1 n GLY . 339 A 339 
A 340 1 n SER . 340 A 340 
A 341 1 n SER . 341 A 341 
A 342 1 n SER . 342 A 342 
A 343 1 n GLU . 343 A 343 
A 344 1 n TYR . 344 A 344 
A 345 1 n GLY . 345 A 345 
A 346 1 n LEU . 346 A 346 
A 347 1 n LYS . 347 A 347 
A 348 1 n GLU . 348 A 348 
A 349 1 n LEU . 349 A 349 
A 350 1 n SER . 350 A 350 
A 351 1 n PRO . 351 A 351 
A 352 1 n LYS . 352 A 352 
A 353 1 n GLU . 353 A 353 
A 354 1 n PHE . 354 A 354 
A 355 1 n GLU . 355 A 355 
A 356 1 n ILE . 356 A 356 
A 357 1 n LEU . 357 A 357 
A 358 1 n ALA . 358 A 358 
A 359 1 n ALA . 359 A 359 
A 360 1 n ARG . 360 A 360 
A 361 1 n MET . 361 A 361 
A 362 1 n ASP . 362 A 362 
A 363 1 n LYS . 363 A 363 
A 364 1 n ASP . 364 A 364 
A 365 1 n LEU . 365 A 365 
A 366 1 n GLN . 366 A 366 
A 367 1 n LEU . 367 A 367 
A 368 1 n PHE . 368 A 368 
A 369 1 n ASN . 369 A 369 
A 370 1 n LYS . 370 A 370 
A 371 1 n TYR . 371 A 371 
A 372 1 n HIS . 372 A 372 
A 373 1 n LEU . 373 A 373 
A 374 1 n HIS . 374 A 374 
A 375 1 n PHE . 375 A 375 
A 376 1 n ARG . 376 A 376 
A 377 1 n ALA . 377 A 377 
A 378 1 n ASP . 378 A 378 
A 379 1 n THR . 379 A 379 
A 380 1 n PRO . 380 A 380 
A 381 1 n GLY . 381 A 381 
A 382 1 n PHE . 382 A 382 
A 383 1 n THR . 383 A 383 
#
_software.classification other
_software.date           ?
_software.description    "Structure prediction"
_software.name           AlphaFold
_software.pdbx_ordinal   1
_software.type           package
_software.version        "AlphaFold-beta-20231127 (7a14c934-fe78-43c1-a552-7fb305b0ebd1 @ 2024-08-30 16:38:30)"
#
loop_
_struct_asym.entity_id
_struct_asym.id
1 A 
2 B 
3 C 
4 D 
#
loop_
_struct_conn.conn_type_id
_struct_conn.id
_struct_conn.pdbx_ptnr1_PDB_ins_code
_struct_conn.pdbx_ptnr1_label_alt_id
_struct_conn.pdbx_ptnr2_PDB_ins_code
_struct_conn.pdbx_ptnr2_label_alt_id
_struct_conn.pdbx_role
_struct_conn.pdbx_value_order
_struct_conn.ptnr1_auth_asym_id
_struct_conn.ptnr1_auth_seq_id
_struct_conn.ptnr1_label_asym_id
_struct_conn.ptnr1_label_atom_id
_struct_conn.ptnr1_label_comp_id
_struct_conn.ptnr1_label_seq_id
_struct_conn.ptnr1_symmetry
_struct_conn.ptnr2_auth_asym_id
_struct_conn.ptnr2_auth_seq_id
_struct_conn.ptnr2_label_asym_id
_struct_conn.ptnr2_label_atom_id
_struct_conn.ptnr2_label_comp_id
_struct_conn.ptnr2_label_seq_id
_struct_conn.ptnr2_symmetry
covale covale1  ? ? ? ? ? ? C 1 C C1 NAG . 1_555 A 90  A ND2 ASN 90  1_555 
covale covale2  ? ? ? ? ? ? D 1 D C1 NAG . 1_555 A 224 A ND2 ASN 224 1_555 
covale covale3  ? ? ? ? ? ? C 1 C O4 NAG . 1_555 C 2   C C1  NAG .   1_555 
covale covale4  ? ? ? ? ? ? C 2 C O4 NAG . 1_555 C 3   C C1  MAN .   1_555 
covale covale5  ? ? ? ? ? ? C 3 C O2 MAN . 1_555 C 4   C C1  MAN .   1_555 
covale covale6  ? ? ? ? ? ? C 4 C O2 MAN . 1_555 C 5   C C1  MAN .   1_555 
covale covale7  ? ? ? ? ? ? C 4 C O6 MAN . 1_555 C 6   C C1  MAN .   1_555 
covale covale8  ? ? ? ? ? ? C 6 C O2 MAN . 1_555 C 7   C C1  MAN .   1_555 
covale covale9  ? ? ? ? ? ? C 6 C O6 MAN . 1_555 C 8   C C1  MAN .   1_555 
covale covale10 ? ? ? ? ? ? D 1 D O4 NAG . 1_555 D 2   D C1  NAG .   1_555 
covale covale11 ? ? ? ? ? ? D 2 D O4 NAG . 1_555 D 3   D C1  MAN .   1_555 
covale covale12 ? ? ? ? ? ? D 3 D O2 MAN . 1_555 D 4   D C1  MAN .   1_555 
covale covale13 ? ? ? ? ? ? D 4 D O2 MAN . 1_555 D 5   D C1  MAN .   1_555 
covale covale14 ? ? ? ? ? ? D 4 D O6 MAN . 1_555 D 6   D C1  MAN .   1_555 
covale covale15 ? ? ? ? ? ? D 6 D O2 MAN . 1_555 D 7   D C1  MAN .   1_555 
covale covale16 ? ? ? ? ? ? D 6 D O6 MAN . 1_555 D 8   D C1  MAN .   1_555 
#
_struct_conn_type.criteria  ?
_struct_conn_type.id        covale
_struct_conn_type.reference ?
#
loop_
_atom_site.group_PDB
_atom_site.id
_atom_site.type_symbol
_atom_site.label_atom_id
_atom_site.label_alt_id
_atom_site.label_comp_id
_atom_site.label_asym_id
_atom_site.label_entity_id
_atom_site.label_seq_id
_atom_site.pdbx_PDB_ins_code
_atom_site.Cartn_x
_atom_site.Cartn_y
_atom_site.Cartn_z
_atom_site.occupancy
_atom_site.B_iso_or_equiv
_atom_site.auth_seq_id
_atom_site.auth_asym_id
_atom_site.pdbx_PDB_model_num
ATOM   1    N  N   . PHE A 1 1   ? 5.116   -18.580 10.424  1.00 96.43 1   A 1 
ATOM   2    C  CA  . PHE A 1 1   ? 3.802   -18.527 9.773   1.00 97.58 1   A 1 
ATOM   3    C  C   . PHE A 1 1   ? 3.870   -17.669 8.520   1.00 98.09 1   A 1 
ATOM   4    O  O   . PHE A 1 1   ? 4.869   -16.975 8.291   1.00 97.55 1   A 1 
ATOM   5    C  CB  . PHE A 1 1   ? 2.736   -17.990 10.738  1.00 96.81 1   A 1 
ATOM   6    C  CG  . PHE A 1 1   ? 2.912   -16.543 11.112  1.00 97.44 1   A 1 
ATOM   7    C  CD1 . PHE A 1 1   ? 3.763   -16.171 12.146  1.00 96.84 1   A 1 
ATOM   8    C  CD2 . PHE A 1 1   ? 2.195   -15.548 10.454  1.00 96.70 1   A 1 
ATOM   9    C  CE1 . PHE A 1 1   ? 3.912   -14.845 12.505  1.00 95.88 1   A 1 
ATOM   10   C  CE2 . PHE A 1 1   ? 2.335   -14.217 10.813  1.00 95.93 1   A 1 
ATOM   11   C  CZ  . PHE A 1 1   ? 3.196   -13.859 11.839  1.00 96.61 1   A 1 
ATOM   12   N  N   . GLU A 1 2   ? 2.832   -17.728 7.692   1.00 98.25 2   A 1 
ATOM   13   C  CA  . GLU A 1 2   ? 2.748   -16.928 6.485   1.00 98.36 2   A 1 
ATOM   14   C  C   . GLU A 1 2   ? 1.672   -15.854 6.631   1.00 98.57 2   A 1 
ATOM   15   O  O   . GLU A 1 2   ? 0.711   -16.019 7.381   1.00 98.20 2   A 1 
ATOM   16   C  CB  . GLU A 1 2   ? 2.461   -17.816 5.269   1.00 97.92 2   A 1 
ATOM   17   C  CG  . GLU A 1 2   ? 3.601   -18.761 4.922   1.00 94.81 2   A 1 
ATOM   18   C  CD  . GLU A 1 2   ? 3.322   -19.585 3.673   1.00 92.92 2   A 1 
ATOM   19   O  OE1 . GLU A 1 2   ? 2.158   -19.960 3.451   1.00 86.23 2   A 1 
ATOM   20   O  OE2 . GLU A 1 2   ? 4.282   -19.848 2.921   1.00 85.78 2   A 1 
ATOM   21   N  N   . MET A 1 3   ? 1.849   -14.750 5.886   1.00 98.70 3   A 1 
ATOM   22   C  CA  . MET A 1 3   ? 0.956   -13.603 6.018   1.00 98.88 3   A 1 
ATOM   23   C  C   . MET A 1 3   ? 0.752   -12.926 4.670   1.00 98.87 3   A 1 
ATOM   24   O  O   . MET A 1 3   ? 1.713   -12.536 4.013   1.00 98.77 3   A 1 
ATOM   25   C  CB  . MET A 1 3   ? 1.520   -12.610 7.035   1.00 98.61 3   A 1 
ATOM   26   C  CG  . MET A 1 3   ? 0.688   -11.347 7.210   1.00 98.06 3   A 1 
ATOM   27   S  SD  . MET A 1 3   ? 1.308   -10.303 8.554   1.00 97.40 3   A 1 
ATOM   28   C  CE  . MET A 1 3   ? 2.895   -9.813  7.903   1.00 92.29 3   A 1 
ATOM   29   N  N   . TRP A 1 4   ? -0.511  -12.770 4.268   1.00 98.84 4   A 1 
ATOM   30   C  CA  . TRP A 1 4   ? -0.858  -12.078 3.031   1.00 98.86 4   A 1 
ATOM   31   C  C   . TRP A 1 4   ? -0.870  -10.566 3.235   1.00 98.91 4   A 1 
ATOM   32   O  O   . TRP A 1 4   ? -1.188  -10.079 4.320   1.00 98.79 4   A 1 
ATOM   33   C  CB  . TRP A 1 4   ? -2.230  -12.535 2.532   1.00 98.86 4   A 1 
ATOM   34   C  CG  . TRP A 1 4   ? -2.311  -13.986 2.167   1.00 98.85 4   A 1 
ATOM   35   C  CD1 . TRP A 1 4   ? -2.689  -15.018 2.983   1.00 98.62 4   A 1 
ATOM   36   C  CD2 . TRP A 1 4   ? -2.035  -14.575 0.890   1.00 98.79 4   A 1 
ATOM   37   N  NE1 . TRP A 1 4   ? -2.657  -16.201 2.297   1.00 98.51 4   A 1 
ATOM   38   C  CE2 . TRP A 1 4   ? -2.261  -15.963 1.002   1.00 98.66 4   A 1 
ATOM   39   C  CE3 . TRP A 1 4   ? -1.614  -14.055 -0.344  1.00 98.65 4   A 1 
ATOM   40   C  CZ2 . TRP A 1 4   ? -2.084  -16.839 -0.070  1.00 98.40 4   A 1 
ATOM   41   C  CZ3 . TRP A 1 4   ? -1.437  -14.933 -1.411  1.00 98.33 4   A 1 
ATOM   42   C  CH2 . TRP A 1 4   ? -1.671  -16.302 -1.263  1.00 98.23 4   A 1 
ATOM   43   N  N   . GLN A 1 5   ? -0.540  -9.822  2.166   1.00 98.82 5   A 1 
ATOM   44   C  CA  . GLN A 1 5   ? -0.669  -8.369  2.160   1.00 98.82 5   A 1 
ATOM   45   C  C   . GLN A 1 5   ? -1.601  -7.967  1.025   1.00 98.88 5   A 1 
ATOM   46   O  O   . GLN A 1 5   ? -1.249  -8.096  -0.148  1.00 98.63 5   A 1 
ATOM   47   C  CB  . GLN A 1 5   ? 0.693   -7.696  1.997   1.00 98.73 5   A 1 
ATOM   48   C  CG  . GLN A 1 5   ? 0.614   -6.174  2.036   1.00 98.40 5   A 1 
ATOM   49   C  CD  . GLN A 1 5   ? 1.951   -5.501  1.770   1.00 98.36 5   A 1 
ATOM   50   O  OE1 . GLN A 1 5   ? 2.884   -6.117  1.252   1.00 93.80 5   A 1 
ATOM   51   N  NE2 . GLN A 1 5   ? 2.043   -4.221  2.113   1.00 93.23 5   A 1 
ATOM   52   N  N   . LEU A 1 6   ? -2.778  -7.473  1.377   1.00 98.86 6   A 1 
ATOM   53   C  CA  . LEU A 1 6   ? -3.810  -7.085  0.423   1.00 98.70 6   A 1 
ATOM   54   C  C   . LEU A 1 6   ? -3.944  -5.567  0.458   1.00 98.75 6   A 1 
ATOM   55   O  O   . LEU A 1 6   ? -4.354  -5.006  1.477   1.00 98.27 6   A 1 
ATOM   56   C  CB  . LEU A 1 6   ? -5.136  -7.760  0.792   1.00 98.57 6   A 1 
ATOM   57   C  CG  . LEU A 1 6   ? -6.373  -7.390  -0.033  1.00 98.04 6   A 1 
ATOM   58   C  CD1 . LEU A 1 6   ? -6.186  -7.777  -1.486  1.00 97.42 6   A 1 
ATOM   59   C  CD2 . LEU A 1 6   ? -7.607  -8.066  0.552   1.00 97.15 6   A 1 
ATOM   60   N  N   . THR A 1 7   ? -3.605  -4.905  -0.644  1.00 98.60 7   A 1 
ATOM   61   C  CA  . THR A 1 7   ? -3.556  -3.441  -0.622  1.00 98.63 7   A 1 
ATOM   62   C  C   . THR A 1 7   ? -4.073  -2.814  -1.914  1.00 98.51 7   A 1 
ATOM   63   O  O   . THR A 1 7   ? -3.946  -3.392  -2.993  1.00 97.97 7   A 1 
ATOM   64   C  CB  . THR A 1 7   ? -2.128  -2.938  -0.324  1.00 98.17 7   A 1 
ATOM   65   O  OG1 . THR A 1 7   ? -2.150  -1.530  -0.088  1.00 95.40 7   A 1 
ATOM   66   C  CG2 . THR A 1 7   ? -1.178  -3.253  -1.476  1.00 96.00 7   A 1 
ATOM   67   N  N   . ASP A 1 8   ? -4.675  -1.628  -1.771  1.00 98.59 8   A 1 
ATOM   68   C  CA  . ASP A 1 8   ? -5.053  -0.773  -2.891  1.00 98.59 8   A 1 
ATOM   69   C  C   . ASP A 1 8   ? -5.944  -1.484  -3.901  1.00 98.57 8   A 1 
ATOM   70   O  O   . ASP A 1 8   ? -5.585  -1.674  -5.066  1.00 97.72 8   A 1 
ATOM   71   C  CB  . ASP A 1 8   ? -3.805  -0.193  -3.548  1.00 98.38 8   A 1 
ATOM   72   C  CG  . ASP A 1 8   ? -3.044  0.711   -2.604  1.00 98.16 8   A 1 
ATOM   73   O  OD1 . ASP A 1 8   ? -3.429  1.892   -2.468  1.00 96.36 8   A 1 
ATOM   74   O  OD2 . ASP A 1 8   ? -2.072  0.241   -1.981  1.00 96.59 8   A 1 
ATOM   75   N  N   . ILE A 1 9   ? -7.129  -1.869  -3.441  1.00 98.43 9   A 1 
ATOM   76   C  CA  . ILE A 1 9   ? -8.098  -2.544  -4.299  1.00 98.28 9   A 1 
ATOM   77   C  C   . ILE A 1 9   ? -8.771  -1.549  -5.242  1.00 98.03 9   A 1 
ATOM   78   O  O   . ILE A 1 9   ? -8.886  -1.809  -6.439  1.00 96.96 9   A 1 
ATOM   79   C  CB  . ILE A 1 9   ? -9.158  -3.278  -3.450  1.00 98.14 9   A 1 
ATOM   80   C  CG1 . ILE A 1 9   ? -8.493  -4.363  -2.592  1.00 96.90 9   A 1 
ATOM   81   C  CG2 . ILE A 1 9   ? -10.232 -3.881  -4.351  1.00 96.80 9   A 1 
ATOM   82   C  CD1 . ILE A 1 9   ? -9.436  -5.027  -1.609  1.00 95.72 9   A 1 
ATOM   83   N  N   . HIS A 1 10  ? -9.211  -0.413  -4.718  1.00 97.63 10  A 1 
ATOM   84   C  CA  . HIS A 1 10  ? -9.929  0.611   -5.481  1.00 97.30 10  A 1 
ATOM   85   C  C   . HIS A 1 10  ? -11.050 -0.003  -6.322  1.00 97.13 10  A 1 
ATOM   86   O  O   . HIS A 1 10  ? -11.069 0.107   -7.550  1.00 95.50 10  A 1 
ATOM   87   C  CB  . HIS A 1 10  ? -8.967  1.413   -6.357  1.00 97.04 10  A 1 
ATOM   88   C  CG  . HIS A 1 10  ? -7.957  2.208   -5.582  1.00 97.25 10  A 1 
ATOM   89   N  ND1 . HIS A 1 10  ? -8.253  3.419   -4.999  1.00 95.81 10  A 1 
ATOM   90   C  CD2 . HIS A 1 10  ? -6.658  1.963   -5.315  1.00 96.23 10  A 1 
ATOM   91   C  CE1 . HIS A 1 10  ? -7.172  3.889   -4.395  1.00 95.99 10  A 1 
ATOM   92   N  NE2 . HIS A 1 10  ? -6.185  3.027   -4.574  1.00 96.21 10  A 1 
ATOM   93   N  N   . LEU A 1 11  ? -11.985 -0.650  -5.639  1.00 97.29 11  A 1 
ATOM   94   C  CA  . LEU A 1 11  ? -13.071 -1.356  -6.296  1.00 96.90 11  A 1 
ATOM   95   C  C   . LEU A 1 11  ? -14.084 -0.389  -6.911  1.00 96.79 11  A 1 
ATOM   96   O  O   . LEU A 1 11  ? -14.572 0.518   -6.239  1.00 95.62 11  A 1 
ATOM   97   C  CB  . LEU A 1 11  ? -13.784 -2.268  -5.294  1.00 96.21 11  A 1 
ATOM   98   C  CG  . LEU A 1 11  ? -15.037 -2.987  -5.805  1.00 94.18 11  A 1 
ATOM   99   C  CD1 . LEU A 1 11  ? -14.685 -3.931  -6.942  1.00 91.17 11  A 1 
ATOM   100  C  CD2 . LEU A 1 11  ? -15.715 -3.728  -4.669  1.00 90.37 11  A 1 
ATOM   101  N  N   . ASP A 1 12  ? -14.395 -0.600  -8.182  1.00 96.43 12  A 1 
ATOM   102  C  CA  . ASP A 1 12  ? -15.442 0.157   -8.855  1.00 96.08 12  A 1 
ATOM   103  C  C   . ASP A 1 12  ? -16.645 -0.741  -9.090  1.00 96.02 12  A 1 
ATOM   104  O  O   . ASP A 1 12  ? -16.619 -1.587  -9.988  1.00 95.30 12  A 1 
ATOM   105  C  CB  . ASP A 1 12  ? -14.942 0.731   -10.181 1.00 95.30 12  A 1 
ATOM   106  C  CG  . ASP A 1 12  ? -15.964 1.644   -10.845 1.00 94.52 12  A 1 
ATOM   107  O  OD1 . ASP A 1 12  ? -17.071 1.810   -10.298 1.00 93.03 12  A 1 
ATOM   108  O  OD2 . ASP A 1 12  ? -15.645 2.209   -11.910 1.00 92.10 12  A 1 
ATOM   109  N  N   . PRO A 1 13  ? -17.719 -0.570  -8.323  1.00 94.95 13  A 1 
ATOM   110  C  CA  . PRO A 1 13  ? -18.897 -1.421  -8.492  1.00 94.11 13  A 1 
ATOM   111  C  C   . PRO A 1 13  ? -19.633 -1.170  -9.800  1.00 94.24 13  A 1 
ATOM   112  O  O   . PRO A 1 13  ? -20.484 -1.971  -10.181 1.00 93.02 13  A 1 
ATOM   113  C  CB  . PRO A 1 13  ? -19.772 -1.057  -7.289  1.00 92.83 13  A 1 
ATOM   114  C  CG  . PRO A 1 13  ? -19.395 0.350   -6.966  1.00 90.99 13  A 1 
ATOM   115  C  CD  . PRO A 1 13  ? -17.915 0.429   -7.255  1.00 93.67 13  A 1 
ATOM   116  N  N   . MET A 1 14  ? -19.310 -0.076  -10.490 1.00 94.48 14  A 1 
ATOM   117  C  CA  . MET A 1 14  ? -19.986 0.275   -11.733 1.00 94.22 14  A 1 
ATOM   118  C  C   . MET A 1 14  ? -19.259 -0.247  -12.974 1.00 95.39 14  A 1 
ATOM   119  O  O   . MET A 1 14  ? -19.721 -0.025  -14.093 1.00 94.81 14  A 1 
ATOM   120  C  CB  . MET A 1 14  ? -20.143 1.797   -11.836 1.00 92.66 14  A 1 
ATOM   121  C  CG  . MET A 1 14  ? -20.974 2.401   -10.710 1.00 88.03 14  A 1 
ATOM   122  S  SD  . MET A 1 14  ? -22.643 1.715   -10.640 1.00 81.33 14  A 1 
ATOM   123  C  CE  . MET A 1 14  ? -23.308 2.243   -12.216 1.00 72.19 14  A 1 
ATOM   124  N  N   . TYR A 1 15  ? -18.125 -0.937  -12.781 1.00 95.18 15  A 1 
ATOM   125  C  CA  . TYR A 1 15  ? -17.371 -1.483  -13.907 1.00 95.93 15  A 1 
ATOM   126  C  C   . TYR A 1 15  ? -18.272 -2.360  -14.774 1.00 95.85 15  A 1 
ATOM   127  O  O   . TYR A 1 15  ? -18.969 -3.243  -14.270 1.00 95.14 15  A 1 
ATOM   128  C  CB  . TYR A 1 15  ? -16.172 -2.278  -13.413 1.00 96.34 15  A 1 
ATOM   129  C  CG  . TYR A 1 15  ? -15.263 -2.777  -14.522 1.00 96.95 15  A 1 
ATOM   130  C  CD1 . TYR A 1 15  ? -15.584 -3.896  -15.277 1.00 96.74 15  A 1 
ATOM   131  C  CD2 . TYR A 1 15  ? -14.076 -2.119  -14.812 1.00 96.66 15  A 1 
ATOM   132  C  CE1 . TYR A 1 15  ? -14.764 -4.343  -16.297 1.00 96.56 15  A 1 
ATOM   133  C  CE2 . TYR A 1 15  ? -13.236 -2.563  -15.828 1.00 96.55 15  A 1 
ATOM   134  C  CZ  . TYR A 1 15  ? -13.590 -3.667  -16.568 1.00 96.90 15  A 1 
ATOM   135  O  OH  . TYR A 1 15  ? -12.765 -4.115  -17.575 1.00 96.58 15  A 1 
ATOM   136  N  N   . THR A 1 16  ? -18.242 -2.120  -16.075 1.00 96.34 16  A 1 
ATOM   137  C  CA  . THR A 1 16  ? -19.100 -2.832  -17.019 1.00 96.69 16  A 1 
ATOM   138  C  C   . THR A 1 16  ? -18.254 -3.446  -18.125 1.00 97.00 16  A 1 
ATOM   139  O  O   . THR A 1 16  ? -17.531 -2.735  -18.829 1.00 96.56 16  A 1 
ATOM   140  C  CB  . THR A 1 16  ? -20.159 -1.897  -17.620 1.00 96.11 16  A 1 
ATOM   141  O  OG1 . THR A 1 16  ? -20.953 -1.330  -16.581 1.00 92.55 16  A 1 
ATOM   142  C  CG2 . THR A 1 16  ? -21.063 -2.651  -18.589 1.00 92.60 16  A 1 
ATOM   143  N  N   . VAL A 1 17  ? -18.348 -4.757  -18.300 1.00 96.92 17  A 1 
ATOM   144  C  CA  . VAL A 1 17  ? -17.623 -5.449  -19.358 1.00 96.95 17  A 1 
ATOM   145  C  C   . VAL A 1 17  ? -18.101 -4.953  -20.723 1.00 96.89 17  A 1 
ATOM   146  O  O   . VAL A 1 17  ? -19.296 -4.800  -20.950 1.00 95.75 17  A 1 
ATOM   147  C  CB  . VAL A 1 17  ? -17.816 -6.972  -19.249 1.00 96.30 17  A 1 
ATOM   148  C  CG1 . VAL A 1 17  ? -17.088 -7.688  -20.375 1.00 94.40 17  A 1 
ATOM   149  C  CG2 . VAL A 1 17  ? -17.322 -7.472  -17.893 1.00 94.76 17  A 1 
ATOM   150  N  N   . GLY A 1 18  ? -17.147 -4.698  -21.618 1.00 96.48 18  A 1 
ATOM   151  C  CA  . GLY A 1 18  ? -17.473 -4.233  -22.951 1.00 96.50 18  A 1 
ATOM   152  C  C   . GLY A 1 18  ? -17.686 -2.736  -23.069 1.00 96.92 18  A 1 
ATOM   153  O  O   . GLY A 1 18  ? -18.053 -2.251  -24.136 1.00 95.79 18  A 1 
ATOM   154  N  N   . SER A 1 19  ? -17.464 -2.001  -21.974 1.00 96.66 19  A 1 
ATOM   155  C  CA  . SER A 1 19  ? -17.599 -0.550  -21.985 1.00 96.58 19  A 1 
ATOM   156  C  C   . SER A 1 19  ? -16.318 0.109   -22.486 1.00 96.36 19  A 1 
ATOM   157  O  O   . SER A 1 19  ? -15.340 -0.560  -22.835 1.00 95.85 19  A 1 
ATOM   158  C  CB  . SER A 1 19  ? -17.953 -0.043  -20.590 1.00 96.27 19  A 1 
ATOM   159  O  OG  . SER A 1 19  ? -16.926 -0.355  -19.666 1.00 94.37 19  A 1 
ATOM   160  N  N   . ASP A 1 20  ? -16.322 1.455   -22.523 1.00 96.01 20  A 1 
ATOM   161  C  CA  . ASP A 1 20  ? -15.211 2.239   -23.036 1.00 95.90 20  A 1 
ATOM   162  C  C   . ASP A 1 20  ? -14.226 2.567   -21.915 1.00 95.55 20  A 1 
ATOM   163  O  O   . ASP A 1 20  ? -14.580 3.265   -20.966 1.00 94.90 20  A 1 
ATOM   164  C  CB  . ASP A 1 20  ? -15.750 3.536   -23.662 1.00 95.72 20  A 1 
ATOM   165  C  CG  . ASP A 1 20  ? -14.682 4.346   -24.368 1.00 95.28 20  A 1 
ATOM   166  O  OD1 . ASP A 1 20  ? -13.487 4.002   -24.276 1.00 93.63 20  A 1 
ATOM   167  O  OD2 . ASP A 1 20  ? -15.043 5.342   -25.029 1.00 93.35 20  A 1 
ATOM   168  N  N   . PRO A 1 21  ? -12.974 2.085   -21.999 1.00 95.41 21  A 1 
ATOM   169  C  CA  . PRO A 1 21  ? -11.978 2.398   -20.967 1.00 94.43 21  A 1 
ATOM   170  C  C   . PRO A 1 21  ? -11.729 3.894   -20.801 1.00 93.60 21  A 1 
ATOM   171  O  O   . PRO A 1 21  ? -11.376 4.338   -19.711 1.00 91.88 21  A 1 
ATOM   172  C  CB  . PRO A 1 21  ? -10.721 1.682   -21.459 1.00 93.46 21  A 1 
ATOM   173  C  CG  . PRO A 1 21  ? -11.241 0.540   -22.275 1.00 92.82 21  A 1 
ATOM   174  C  CD  . PRO A 1 21  ? -12.462 1.096   -22.970 1.00 94.81 21  A 1 
ATOM   175  N  N   . LEU A 1 22  ? -11.917 4.680   -21.863 1.00 94.58 22  A 1 
ATOM   176  C  CA  . LEU A 1 22  ? -11.751 6.123   -21.770 1.00 93.61 22  A 1 
ATOM   177  C  C   . LEU A 1 22  ? -12.890 6.784   -21.003 1.00 93.26 22  A 1 
ATOM   178  O  O   . LEU A 1 22  ? -12.806 7.963   -20.658 1.00 91.39 22  A 1 
ATOM   179  C  CB  . LEU A 1 22  ? -11.632 6.746   -23.166 1.00 93.24 22  A 1 
ATOM   180  C  CG  . LEU A 1 22  ? -10.407 6.322   -23.977 1.00 90.31 22  A 1 
ATOM   181  C  CD1 . LEU A 1 22  ? -10.429 6.964   -25.357 1.00 86.54 22  A 1 
ATOM   182  C  CD2 . LEU A 1 22  ? -9.127  6.686   -23.237 1.00 85.77 22  A 1 
ATOM   183  N  N   . LYS A 1 23  ? -13.957 6.034   -20.729 1.00 93.79 23  A 1 
ATOM   184  C  CA  . LYS A 1 23  ? -15.074 6.501   -19.916 1.00 93.64 23  A 1 
ATOM   185  C  C   . LYS A 1 23  ? -15.139 5.719   -18.612 1.00 93.62 23  A 1 
ATOM   186  O  O   . LYS A 1 23  ? -16.217 5.365   -18.133 1.00 92.30 23  A 1 
ATOM   187  C  CB  . LYS A 1 23  ? -16.386 6.405   -20.703 1.00 93.67 23  A 1 
ATOM   188  C  CG  . LYS A 1 23  ? -16.410 7.289   -21.933 1.00 92.54 23  A 1 
ATOM   189  C  CD  . LYS A 1 23  ? -17.760 7.260   -22.631 1.00 87.59 23  A 1 
ATOM   190  C  CE  . LYS A 1 23  ? -17.781 8.197   -23.831 1.00 82.49 23  A 1 
ATOM   191  N  NZ  . LYS A 1 23  ? -19.094 8.218   -24.511 1.00 73.33 23  A 1 
ATOM   192  N  N   . LEU A 1 24  ? -13.963 5.440   -18.047 1.00 93.82 24  A 1 
ATOM   193  C  CA  . LEU A 1 24  ? -13.806 4.779   -16.750 1.00 93.42 24  A 1 
ATOM   194  C  C   . LEU A 1 24  ? -14.370 3.361   -16.713 1.00 94.07 24  A 1 
ATOM   195  O  O   . LEU A 1 24  ? -14.644 2.824   -15.646 1.00 92.63 24  A 1 
ATOM   196  C  CB  . LEU A 1 24  ? -14.427 5.622   -15.629 1.00 91.87 24  A 1 
ATOM   197  C  CG  . LEU A 1 24  ? -13.931 7.064   -15.515 1.00 89.14 24  A 1 
ATOM   198  C  CD1 . LEU A 1 24  ? -14.632 7.779   -14.362 1.00 85.57 24  A 1 
ATOM   199  C  CD2 . LEU A 1 24  ? -12.421 7.105   -15.320 1.00 84.38 24  A 1 
ATOM   200  N  N   . CYS A 1 25  ? -14.530 2.743   -17.885 1.00 94.82 25  A 1 
ATOM   201  C  CA  . CYS A 1 25  ? -15.081 1.392   -17.980 1.00 95.22 25  A 1 
ATOM   202  C  C   . CYS A 1 25  ? -16.476 1.285   -17.369 1.00 95.12 25  A 1 
ATOM   203  O  O   . CYS A 1 25  ? -16.831 0.261   -16.781 1.00 94.13 25  A 1 
ATOM   204  C  CB  . CYS A 1 25  ? -14.138 0.371   -17.328 1.00 95.26 25  A 1 
ATOM   205  S  SG  . CYS A 1 25  ? -12.503 0.246   -18.095 1.00 94.97 25  A 1 
ATOM   206  N  N   . ARG A 1 26  ? -17.271 2.350   -17.521 1.00 95.16 26  A 1 
ATOM   207  C  CA  . ARG A 1 26  ? -18.622 2.366   -16.951 1.00 94.54 26  A 1 
ATOM   208  C  C   . ARG A 1 26  ? -19.717 2.512   -18.002 1.00 94.59 26  A 1 
ATOM   209  O  O   . ARG A 1 26  ? -20.832 2.043   -17.803 1.00 92.56 26  A 1 
ATOM   210  C  CB  . ARG A 1 26  ? -18.750 3.507   -15.944 1.00 93.22 26  A 1 
ATOM   211  C  CG  . ARG A 1 26  ? -17.889 3.335   -14.710 1.00 91.65 26  A 1 
ATOM   212  C  CD  . ARG A 1 26  ? -18.017 4.530   -13.784 1.00 89.49 26  A 1 
ATOM   213  N  NE  . ARG A 1 26  ? -17.222 4.363   -12.585 1.00 87.03 26  A 1 
ATOM   214  C  CZ  . ARG A 1 26  ? -16.962 5.327   -11.703 1.00 85.11 26  A 1 
ATOM   215  N  NH1 . ARG A 1 26  ? -17.457 6.544   -11.891 1.00 81.65 26  A 1 
ATOM   216  N  NH2 . ARG A 1 26  ? -16.220 5.084   -10.642 1.00 79.56 26  A 1 
ATOM   217  N  N   . GLU A 1 27  ? -19.409 3.162   -19.118 1.00 94.51 27  A 1 
ATOM   218  C  CA  . GLU A 1 27  ? -20.412 3.425   -20.143 1.00 94.49 27  A 1 
ATOM   219  C  C   . GLU A 1 27  ? -19.787 3.377   -21.532 1.00 95.66 27  A 1 
ATOM   220  O  O   . GLU A 1 27  ? -18.577 3.192   -21.681 1.00 94.17 27  A 1 
ATOM   221  C  CB  . GLU A 1 27  ? -21.080 4.791   -19.913 1.00 91.70 27  A 1 
ATOM   222  C  CG  . GLU A 1 27  ? -20.105 5.946   -19.870 1.00 84.34 27  A 1 
ATOM   223  C  CD  . GLU A 1 27  ? -20.794 7.283   -19.601 1.00 82.96 27  A 1 
ATOM   224  O  OE1 . GLU A 1 27  ? -21.931 7.464   -20.076 1.00 76.66 27  A 1 
ATOM   225  O  OE2 . GLU A 1 27  ? -20.188 8.128   -18.930 1.00 76.46 27  A 1 
ATOM   226  N  N   . GLY A 1 28  ? -20.621 3.539   -22.549 1.00 94.19 28  A 1 
ATOM   227  C  CA  . GLY A 1 28  ? -20.156 3.520   -23.921 1.00 95.25 28  A 1 
ATOM   228  C  C   . GLY A 1 28  ? -19.851 2.113   -24.399 1.00 96.39 28  A 1 
ATOM   229  O  O   . GLY A 1 28  ? -20.124 1.129   -23.717 1.00 94.81 28  A 1 
ATOM   230  N  N   . LYS A 1 29  ? -19.279 2.027   -25.599 1.00 96.05 29  A 1 
ATOM   231  C  CA  . LYS A 1 29  ? -18.883 0.756   -26.190 1.00 96.20 29  A 1 
ATOM   232  C  C   . LYS A 1 29  ? -17.372 0.712   -26.341 1.00 96.10 29  A 1 
ATOM   233  O  O   . LYS A 1 29  ? -16.761 1.686   -26.792 1.00 93.48 29  A 1 
ATOM   234  C  CB  . LYS A 1 29  ? -19.553 0.561   -27.551 1.00 94.89 29  A 1 
ATOM   235  C  CG  . LYS A 1 29  ? -21.070 0.451   -27.501 1.00 85.08 29  A 1 
ATOM   236  C  CD  . LYS A 1 29  ? -21.643 0.231   -28.891 1.00 78.44 29  A 1 
ATOM   237  C  CE  . LYS A 1 29  ? -23.153 0.106   -28.858 1.00 69.01 29  A 1 
ATOM   238  N  NZ  . LYS A 1 29  ? -23.728 -0.102  -30.224 1.00 59.91 29  A 1 
ATOM   239  N  N   . GLY A 1 30  ? -16.778 -0.408  -25.982 1.00 95.56 30  A 1 
ATOM   240  C  CA  . GLY A 1 30  ? -15.345 -0.555  -26.074 1.00 95.18 30  A 1 
ATOM   241  C  C   . GLY A 1 30  ? -14.915 -1.970  -25.770 1.00 95.56 30  A 1 
ATOM   242  O  O   . GLY A 1 30  ? -15.685 -2.918  -25.939 1.00 93.80 30  A 1 
ATOM   243  N  N   . ASN A 1 31  ? -13.678 -2.113  -25.311 1.00 95.04 31  A 1 
ATOM   244  C  CA  . ASN A 1 31  ? -13.102 -3.430  -25.084 1.00 94.14 31  A 1 
ATOM   245  C  C   . ASN A 1 31  ? -12.675 -3.639  -23.636 1.00 94.83 31  A 1 
ATOM   246  O  O   . ASN A 1 31  ? -11.708 -4.351  -23.370 1.00 93.04 31  A 1 
ATOM   247  C  CB  . ASN A 1 31  ? -11.917 -3.654  -26.032 1.00 90.97 31  A 1 
ATOM   248  C  CG  . ASN A 1 31  ? -10.896 -2.543  -25.972 1.00 85.32 31  A 1 
ATOM   249  O  OD1 . ASN A 1 31  ? -10.908 -1.716  -25.063 1.00 73.86 31  A 1 
ATOM   250  N  ND2 . ASN A 1 31  ? -9.995  -2.511  -26.941 1.00 77.86 31  A 1 
ATOM   251  N  N   . ALA A 1 32  ? -13.382 -3.032  -22.688 1.00 95.42 32  A 1 
ATOM   252  C  CA  . ALA A 1 32  ? -13.124 -3.266  -21.278 1.00 95.94 32  A 1 
ATOM   253  C  C   . ALA A 1 32  ? -13.272 -4.762  -20.983 1.00 96.04 32  A 1 
ATOM   254  O  O   . ALA A 1 32  ? -14.313 -5.354  -21.268 1.00 95.26 32  A 1 
ATOM   255  C  CB  . ALA A 1 32  ? -14.082 -2.450  -20.414 1.00 95.80 32  A 1 
ATOM   256  N  N   . GLY A 1 33  ? -12.231 -5.368  -20.439 1.00 95.96 33  A 1 
ATOM   257  C  CA  . GLY A 1 33  ? -12.176 -6.809  -20.263 1.00 95.79 33  A 1 
ATOM   258  C  C   . GLY A 1 33  ? -13.003 -7.336  -19.104 1.00 96.40 33  A 1 
ATOM   259  O  O   . GLY A 1 33  ? -13.406 -6.587  -18.210 1.00 95.98 33  A 1 
ATOM   260  N  N   . LYS A 1 34  ? -13.232 -8.642  -19.108 1.00 96.48 34  A 1 
ATOM   261  C  CA  . LYS A 1 34  ? -14.026 -9.289  -18.068 1.00 96.57 34  A 1 
ATOM   262  C  C   . LYS A 1 34  ? -13.434 -9.088  -16.676 1.00 96.93 34  A 1 
ATOM   263  O  O   . LYS A 1 34  ? -14.168 -8.881  -15.704 1.00 96.60 34  A 1 
ATOM   264  C  CB  . LYS A 1 34  ? -14.167 -10.788 -18.354 1.00 95.97 34  A 1 
ATOM   265  C  CG  . LYS A 1 34  ? -14.928 -11.559 -17.288 1.00 92.84 34  A 1 
ATOM   266  C  CD  . LYS A 1 34  ? -15.070 -13.027 -17.647 1.00 88.99 34  A 1 
ATOM   267  C  CE  . LYS A 1 34  ? -15.830 -13.790 -16.564 1.00 82.88 34  A 1 
ATOM   268  N  NZ  . LYS A 1 34  ? -15.993 -15.230 -16.905 1.00 74.45 34  A 1 
ATOM   269  N  N   . TYR A 1 35  ? -12.095 -9.129  -16.575 1.00 97.31 35  A 1 
ATOM   270  C  CA  . TYR A 1 35  ? -11.418 -9.066  -15.287 1.00 97.53 35  A 1 
ATOM   271  C  C   . TYR A 1 35  ? -10.735 -7.726  -15.023 1.00 97.58 35  A 1 
ATOM   272  O  O   . TYR A 1 35  ? -10.013 -7.586  -14.033 1.00 96.28 35  A 1 
ATOM   273  C  CB  . TYR A 1 35  ? -10.398 -10.203 -15.167 1.00 97.55 35  A 1 
ATOM   274  C  CG  . TYR A 1 35  ? -11.035 -11.570 -15.162 1.00 97.58 35  A 1 
ATOM   275  C  CD1 . TYR A 1 35  ? -11.658 -12.062 -14.020 1.00 96.92 35  A 1 
ATOM   276  C  CD2 . TYR A 1 35  ? -11.017 -12.372 -16.294 1.00 96.91 35  A 1 
ATOM   277  C  CE1 . TYR A 1 35  ? -12.247 -13.316 -14.008 1.00 96.42 35  A 1 
ATOM   278  C  CE2 . TYR A 1 35  ? -11.601 -13.630 -16.290 1.00 96.51 35  A 1 
ATOM   279  C  CZ  . TYR A 1 35  ? -12.213 -14.094 -15.145 1.00 96.65 35  A 1 
ATOM   280  O  OH  . TYR A 1 35  ? -12.799 -15.331 -15.130 1.00 95.61 35  A 1 
ATOM   281  N  N   . GLY A 1 36  ? -10.971 -6.746  -15.887 1.00 97.12 36  A 1 
ATOM   282  C  CA  . GLY A 1 36  ? -10.411 -5.428  -15.669 1.00 97.02 36  A 1 
ATOM   283  C  C   . GLY A 1 36  ? -9.767  -4.831  -16.899 1.00 96.97 36  A 1 
ATOM   284  O  O   . GLY A 1 36  ? -9.785  -5.407  -17.989 1.00 95.95 36  A 1 
ATOM   285  N  N   . ASP A 1 37  ? -9.196  -3.639  -16.706 1.00 96.43 37  A 1 
ATOM   286  C  CA  . ASP A 1 37  ? -8.539  -2.891  -17.758 1.00 96.29 37  A 1 
ATOM   287  C  C   . ASP A 1 37  ? -7.455  -2.033  -17.119 1.00 96.02 37  A 1 
ATOM   288  O  O   . ASP A 1 37  ? -7.676  -1.466  -16.048 1.00 95.12 37  A 1 
ATOM   289  C  CB  . ASP A 1 37  ? -9.551  -2.005  -18.501 1.00 95.66 37  A 1 
ATOM   290  C  CG  . ASP A 1 37  ? -8.972  -1.391  -19.758 1.00 94.75 37  A 1 
ATOM   291  O  OD1 . ASP A 1 37  ? -8.159  -0.454  -19.644 1.00 91.73 37  A 1 
ATOM   292  O  OD2 . ASP A 1 37  ? -9.332  -1.850  -20.855 1.00 91.09 37  A 1 
ATOM   293  N  N   . TYR A 1 38  ? -6.295  -1.943  -17.767 1.00 95.49 38  A 1 
ATOM   294  C  CA  . TYR A 1 38  ? -5.177  -1.206  -17.179 1.00 94.73 38  A 1 
ATOM   295  C  C   . TYR A 1 38  ? -5.416  0.307   -17.098 1.00 93.76 38  A 1 
ATOM   296  O  O   . TYR A 1 38  ? -4.599  1.025   -16.516 1.00 90.66 38  A 1 
ATOM   297  C  CB  . TYR A 1 38  ? -3.891  -1.495  -17.957 1.00 94.35 38  A 1 
ATOM   298  C  CG  . TYR A 1 38  ? -3.364  -2.895  -17.739 1.00 94.81 38  A 1 
ATOM   299  C  CD1 . TYR A 1 38  ? -2.994  -3.332  -16.472 1.00 93.91 38  A 1 
ATOM   300  C  CD2 . TYR A 1 38  ? -3.230  -3.791  -18.791 1.00 94.07 38  A 1 
ATOM   301  C  CE1 . TYR A 1 38  ? -2.510  -4.615  -16.258 1.00 93.62 38  A 1 
ATOM   302  C  CE2 . TYR A 1 38  ? -2.745  -5.075  -18.592 1.00 93.52 38  A 1 
ATOM   303  C  CZ  . TYR A 1 38  ? -2.389  -5.476  -17.321 1.00 94.16 38  A 1 
ATOM   304  O  OH  . TYR A 1 38  ? -1.906  -6.748  -17.113 1.00 92.85 38  A 1 
ATOM   305  N  N   . SER A 1 39  ? -6.514  0.781   -17.652 1.00 94.33 39  A 1 
ATOM   306  C  CA  . SER A 1 39  ? -6.890  2.188   -17.569 1.00 93.78 39  A 1 
ATOM   307  C  C   . SER A 1 39  ? -8.053  2.432   -16.610 1.00 94.06 39  A 1 
ATOM   308  O  O   . SER A 1 39  ? -8.559  3.552   -16.530 1.00 91.24 39  A 1 
ATOM   309  C  CB  . SER A 1 39  ? -7.258  2.727   -18.954 1.00 92.12 39  A 1 
ATOM   310  O  OG  . SER A 1 39  ? -6.169  2.631   -19.849 1.00 84.48 39  A 1 
ATOM   311  N  N   . CYS A 1 40  ? -8.477  1.399   -15.884 1.00 95.48 40  A 1 
ATOM   312  C  CA  . CYS A 1 40  ? -9.629  1.494   -15.003 1.00 95.88 40  A 1 
ATOM   313  C  C   . CYS A 1 40  ? -9.349  0.857   -13.641 1.00 96.06 40  A 1 
ATOM   314  O  O   . CYS A 1 40  ? -8.371  0.130   -13.471 1.00 95.12 40  A 1 
ATOM   315  C  CB  . CYS A 1 40  ? -10.850 0.830   -15.645 1.00 95.58 40  A 1 
ATOM   316  S  SG  . CYS A 1 40  ? -11.378 1.588   -17.198 1.00 95.02 40  A 1 
ATOM   317  N  N   . ASP A 1 41  ? -10.222 1.138   -12.668 1.00 96.42 41  A 1 
ATOM   318  C  CA  . ASP A 1 41  ? -10.124 0.522   -11.354 1.00 96.62 41  A 1 
ATOM   319  C  C   . ASP A 1 41  ? -10.654 -0.916  -11.387 1.00 97.07 41  A 1 
ATOM   320  O  O   . ASP A 1 41  ? -11.308 -1.331  -12.340 1.00 96.03 41  A 1 
ATOM   321  C  CB  . ASP A 1 41  ? -10.870 1.344   -10.310 1.00 96.02 41  A 1 
ATOM   322  C  CG  . ASP A 1 41  ? -10.063 2.533   -9.818  1.00 95.19 41  A 1 
ATOM   323  O  OD1 . ASP A 1 41  ? -8.820  2.440   -9.782  1.00 92.61 41  A 1 
ATOM   324  O  OD2 . ASP A 1 41  ? -10.671 3.560   -9.457  1.00 92.04 41  A 1 
ATOM   325  N  N   . ALA A 1 42  ? -10.366 -1.668  -10.333 1.00 97.23 42  A 1 
ATOM   326  C  CA  . ALA A 1 42  ? -10.660 -3.092  -10.279 1.00 97.40 42  A 1 
ATOM   327  C  C   . ALA A 1 42  ? -12.161 -3.385  -10.221 1.00 97.36 42  A 1 
ATOM   328  O  O   . ALA A 1 42  ? -12.950 -2.580  -9.730  1.00 96.33 42  A 1 
ATOM   329  C  CB  . ALA A 1 42  ? -9.959  -3.730  -9.086  1.00 97.06 42  A 1 
ATOM   330  N  N   . ASN A 1 43  ? -12.553 -4.568  -10.713 1.00 97.31 43  A 1 
ATOM   331  C  CA  . ASN A 1 43  ? -13.949 -4.989  -10.704 1.00 97.37 43  A 1 
ATOM   332  C  C   . ASN A 1 43  ? -14.171 -6.217  -9.824  1.00 97.70 43  A 1 
ATOM   333  O  O   . ASN A 1 43  ? -13.221 -6.846  -9.358  1.00 97.01 43  A 1 
ATOM   334  C  CB  . ASN A 1 43  ? -14.463 -5.228  -12.134 1.00 96.20 43  A 1 
ATOM   335  C  CG  . ASN A 1 43  ? -13.877 -6.467  -12.786 1.00 96.47 43  A 1 
ATOM   336  O  OD1 . ASN A 1 43  ? -12.975 -7.113  -12.268 1.00 91.54 43  A 1 
ATOM   337  N  ND2 . ASN A 1 43  ? -14.408 -6.818  -13.946 1.00 92.07 43  A 1 
ATOM   338  N  N   . MET A 1 44  ? -15.429 -6.551  -9.595  1.00 97.71 44  A 1 
ATOM   339  C  CA  . MET A 1 44  ? -15.772 -7.649  -8.689  1.00 97.70 44  A 1 
ATOM   340  C  C   . MET A 1 44  ? -15.364 -9.015  -9.229  1.00 98.04 44  A 1 
ATOM   341  O  O   . MET A 1 44  ? -15.014 -9.906  -8.454  1.00 97.75 44  A 1 
ATOM   342  C  CB  . MET A 1 44  ? -17.268 -7.651  -8.382  1.00 96.95 44  A 1 
ATOM   343  C  CG  . MET A 1 44  ? -17.663 -6.765  -7.213  1.00 91.79 44  A 1 
ATOM   344  S  SD  . MET A 1 44  ? -16.786 -7.180  -5.681  1.00 87.93 44  A 1 
ATOM   345  C  CE  . MET A 1 44  ? -17.149 -8.924  -5.496  1.00 78.78 44  A 1 
ATOM   346  N  N   . ALA A 1 45  ? -15.396 -9.205  -10.539 1.00 97.80 45  A 1 
ATOM   347  C  CA  . ALA A 1 45  ? -14.993 -10.479 -11.125 1.00 97.92 45  A 1 
ATOM   348  C  C   . ALA A 1 45  ? -13.548 -10.800 -10.760 1.00 98.21 45  A 1 
ATOM   349  O  O   . ALA A 1 45  ? -13.219 -11.938 -10.413 1.00 97.84 45  A 1 
ATOM   350  C  CB  . ALA A 1 45  ? -15.178 -10.455 -12.642 1.00 97.57 45  A 1 
ATOM   351  N  N   . LEU A 1 46  ? -12.686 -9.795  -10.828 1.00 98.12 46  A 1 
ATOM   352  C  CA  . LEU A 1 46  ? -11.290 -9.967  -10.446 1.00 98.32 46  A 1 
ATOM   353  C  C   . LEU A 1 46  ? -11.167 -10.309 -8.965  1.00 98.44 46  A 1 
ATOM   354  O  O   . LEU A 1 46  ? -10.427 -11.227 -8.595  1.00 98.38 46  A 1 
ATOM   355  C  CB  . LEU A 1 46  ? -10.495 -8.690  -10.767 1.00 98.29 46  A 1 
ATOM   356  C  CG  . LEU A 1 46  ? -9.017  -8.718  -10.345 1.00 97.97 46  A 1 
ATOM   357  C  CD1 . LEU A 1 46  ? -8.237  -9.696  -11.206 1.00 97.38 46  A 1 
ATOM   358  C  CD2 . LEU A 1 46  ? -8.422  -7.323  -10.434 1.00 97.23 46  A 1 
ATOM   359  N  N   . LEU A 1 47  ? -11.891 -9.587  -8.113  1.00 98.30 47  A 1 
ATOM   360  C  CA  . LEU A 1 47  ? -11.819 -9.823  -6.676  1.00 98.20 47  A 1 
ATOM   361  C  C   . LEU A 1 47  ? -12.341 -11.204 -6.298  1.00 98.36 47  A 1 
ATOM   362  O  O   . LEU A 1 47  ? -11.774 -11.863 -5.430  1.00 98.01 47  A 1 
ATOM   363  C  CB  . LEU A 1 47  ? -12.587 -8.744  -5.911  1.00 97.49 47  A 1 
ATOM   364  C  CG  . LEU A 1 47  ? -11.971 -7.348  -5.939  1.00 91.60 47  A 1 
ATOM   365  C  CD1 . LEU A 1 47  ? -12.788 -6.397  -5.078  1.00 87.57 47  A 1 
ATOM   366  C  CD2 . LEU A 1 47  ? -10.532 -7.388  -5.445  1.00 87.91 47  A 1 
ATOM   367  N  N   . ASP A 1 48  ? -13.403 -11.648 -6.952  1.00 98.35 48  A 1 
ATOM   368  C  CA  . ASP A 1 48  ? -13.922 -12.990 -6.697  1.00 98.26 48  A 1 
ATOM   369  C  C   . ASP A 1 48  ? -12.856 -14.040 -7.003  1.00 98.30 48  A 1 
ATOM   370  O  O   . ASP A 1 48  ? -12.674 -14.998 -6.251  1.00 98.14 48  A 1 
ATOM   371  C  CB  . ASP A 1 48  ? -15.180 -13.257 -7.539  1.00 97.74 48  A 1 
ATOM   372  C  CG  . ASP A 1 48  ? -16.387 -12.495 -7.037  1.00 93.04 48  A 1 
ATOM   373  O  OD1 . ASP A 1 48  ? -16.389 -12.055 -5.864  1.00 89.95 48  A 1 
ATOM   374  O  OD2 . ASP A 1 48  ? -17.355 -12.341 -7.820  1.00 88.93 48  A 1 
ATOM   375  N  N   . SER A 1 49  ? -12.127 -13.855 -8.102  1.00 98.27 49  A 1 
ATOM   376  C  CA  . SER A 1 49  ? -11.066 -14.784 -8.468  1.00 98.26 49  A 1 
ATOM   377  C  C   . SER A 1 49  ? -9.911  -14.719 -7.468  1.00 98.56 49  A 1 
ATOM   378  O  O   . SER A 1 49  ? -9.274  -15.731 -7.180  1.00 98.33 49  A 1 
ATOM   379  C  CB  . SER A 1 49  ? -10.566 -14.494 -9.896  1.00 97.62 49  A 1 
ATOM   380  O  OG  . SER A 1 49  ? -9.777  -13.329 -9.942  1.00 91.63 49  A 1 
ATOM   381  N  N   . LEU A 1 50  ? -9.643  -13.530 -6.918  1.00 98.55 50  A 1 
ATOM   382  C  CA  . LEU A 1 50  ? -8.569  -13.356 -5.949  1.00 98.67 50  A 1 
ATOM   383  C  C   . LEU A 1 50  ? -8.897  -14.063 -4.639  1.00 98.72 50  A 1 
ATOM   384  O  O   . LEU A 1 50  ? -8.040  -14.733 -4.055  1.00 98.63 50  A 1 
ATOM   385  C  CB  . LEU A 1 50  ? -8.301  -11.875 -5.702  1.00 98.62 50  A 1 
ATOM   386  C  CG  . LEU A 1 50  ? -7.253  -11.548 -4.632  1.00 98.33 50  A 1 
ATOM   387  C  CD1 . LEU A 1 50  ? -5.922  -12.194 -4.966  1.00 97.85 50  A 1 
ATOM   388  C  CD2 . LEU A 1 50  ? -7.094  -10.046 -4.480  1.00 97.74 50  A 1 
ATOM   389  N  N   . VAL A 1 51  ? -10.129 -13.921 -4.175  1.00 98.65 51  A 1 
ATOM   390  C  CA  . VAL A 1 51  ? -10.556 -14.591 -2.942  1.00 98.66 51  A 1 
ATOM   391  C  C   . VAL A 1 51  ? -10.366 -16.094 -3.071  1.00 98.69 51  A 1 
ATOM   392  O  O   . VAL A 1 51  ? -9.827  -16.748 -2.166  1.00 98.45 51  A 1 
ATOM   393  C  CB  . VAL A 1 51  ? -12.024 -14.253 -2.606  1.00 98.36 51  A 1 
ATOM   394  C  CG1 . VAL A 1 51  ? -12.528 -15.109 -1.457  1.00 97.51 51  A 1 
ATOM   395  C  CG2 . VAL A 1 51  ? -12.159 -12.775 -2.266  1.00 97.68 51  A 1 
ATOM   396  N  N   . LYS A 1 52  ? -10.791 -16.658 -4.196  1.00 98.55 52  A 1 
ATOM   397  C  CA  . LYS A 1 52  ? -10.640 -18.090 -4.430  1.00 98.40 52  A 1 
ATOM   398  C  C   . LYS A 1 52  ? -9.167  -18.486 -4.454  1.00 98.45 52  A 1 
ATOM   399  O  O   . LYS A 1 52  ? -8.778  -19.516 -3.892  1.00 98.18 52  A 1 
ATOM   400  C  CB  . LYS A 1 52  ? -11.324 -18.495 -5.739  1.00 98.09 52  A 1 
ATOM   401  C  CG  . LYS A 1 52  ? -12.842 -18.360 -5.716  1.00 92.12 52  A 1 
ATOM   402  C  CD  . LYS A 1 52  ? -13.450 -18.742 -7.055  1.00 88.67 52  A 1 
ATOM   403  C  CE  . LYS A 1 52  ? -14.955 -18.592 -7.038  1.00 78.51 52  A 1 
ATOM   404  N  NZ  . LYS A 1 52  ? -15.572 -18.929 -8.361  1.00 70.02 52  A 1 
ATOM   405  N  N   . PHE A 1 53  ? -8.332  -17.677 -5.095  1.00 98.68 53  A 1 
ATOM   406  C  CA  . PHE A 1 53  ? -6.905  -17.966 -5.198  1.00 98.64 53  A 1 
ATOM   407  C  C   . PHE A 1 53  ? -6.235  -17.972 -3.823  1.00 98.69 53  A 1 
ATOM   408  O  O   . PHE A 1 53  ? -5.466  -18.876 -3.499  1.00 98.47 53  A 1 
ATOM   409  C  CB  . PHE A 1 53  ? -6.209  -16.973 -6.122  1.00 98.61 53  A 1 
ATOM   410  C  CG  . PHE A 1 53  ? -4.721  -17.199 -6.233  1.00 98.58 53  A 1 
ATOM   411  C  CD1 . PHE A 1 53  ? -4.229  -18.210 -7.040  1.00 98.21 53  A 1 
ATOM   412  C  CD2 . PHE A 1 53  ? -3.826  -16.415 -5.525  1.00 98.21 53  A 1 
ATOM   413  C  CE1 . PHE A 1 53  ? -2.869  -18.432 -7.148  1.00 97.78 53  A 1 
ATOM   414  C  CE2 . PHE A 1 53  ? -2.467  -16.632 -5.617  1.00 97.76 53  A 1 
ATOM   415  C  CZ  . PHE A 1 53  ? -1.981  -17.639 -6.435  1.00 97.84 53  A 1 
ATOM   416  N  N   . ILE A 1 54  ? -6.525  -16.948 -3.017  1.00 98.70 54  A 1 
ATOM   417  C  CA  . ILE A 1 54  ? -5.932  -16.850 -1.685  1.00 98.62 54  A 1 
ATOM   418  C  C   . ILE A 1 54  ? -6.317  -18.056 -0.840  1.00 98.52 54  A 1 
ATOM   419  O  O   . ILE A 1 54  ? -5.470  -18.666 -0.178  1.00 98.32 54  A 1 
ATOM   420  C  CB  . ILE A 1 54  ? -6.345  -15.538 -0.995  1.00 98.72 54  A 1 
ATOM   421  C  CG1 . ILE A 1 54  ? -5.701  -14.345 -1.697  1.00 98.45 54  A 1 
ATOM   422  C  CG2 . ILE A 1 54  ? -5.950  -15.561 0.488   1.00 98.49 54  A 1 
ATOM   423  C  CD1 . ILE A 1 54  ? -6.170  -12.996 -1.187  1.00 98.00 54  A 1 
ATOM   424  N  N   . LYS A 1 55  ? -7.594  -18.420 -0.855  1.00 98.43 55  A 1 
ATOM   425  C  CA  . LYS A 1 55  ? -8.058  -19.556 -0.060  1.00 98.06 55  A 1 
ATOM   426  C  C   . LYS A 1 55  ? -7.386  -20.855 -0.483  1.00 97.85 55  A 1 
ATOM   427  O  O   . LYS A 1 55  ? -7.038  -21.683 0.359   1.00 96.75 55  A 1 
ATOM   428  C  CB  . LYS A 1 55  ? -9.578  -19.688 -0.160  1.00 97.27 55  A 1 
ATOM   429  C  CG  . LYS A 1 55  ? -10.340 -18.604 0.585   1.00 94.96 55  A 1 
ATOM   430  C  CD  . LYS A 1 55  ? -11.835 -18.846 0.535   1.00 92.33 55  A 1 
ATOM   431  C  CE  . LYS A 1 55  ? -12.592 -17.854 1.382   1.00 88.17 55  A 1 
ATOM   432  N  NZ  . LYS A 1 55  ? -14.059 -18.121 1.393   1.00 84.66 55  A 1 
ATOM   433  N  N   . ARG A 1 56  ? -7.190  -21.045 -1.790  1.00 98.05 56  A 1 
ATOM   434  C  CA  . ARG A 1 56  ? -6.566  -22.271 -2.296  1.00 97.88 56  A 1 
ATOM   435  C  C   . ARG A 1 56  ? -5.069  -22.322 -2.003  1.00 97.81 56  A 1 
ATOM   436  O  O   . ARG A 1 56  ? -4.474  -23.401 -2.035  1.00 96.96 56  A 1 
ATOM   437  C  CB  . ARG A 1 56  ? -6.780  -22.402 -3.806  1.00 97.10 56  A 1 
ATOM   438  C  CG  . ARG A 1 56  ? -8.196  -22.760 -4.207  1.00 86.88 56  A 1 
ATOM   439  C  CD  . ARG A 1 56  ? -8.254  -23.122 -5.689  1.00 85.81 56  A 1 
ATOM   440  N  NE  . ARG A 1 56  ? -7.438  -24.288 -5.982  1.00 77.23 56  A 1 
ATOM   441  C  CZ  . ARG A 1 56  ? -7.168  -24.737 -7.212  1.00 71.68 56  A 1 
ATOM   442  N  NH1 . ARG A 1 56  ? -7.644  -24.103 -8.272  1.00 63.87 56  A 1 
ATOM   443  N  NH2 . ARG A 1 56  ? -6.405  -25.815 -7.386  1.00 64.36 56  A 1 
ATOM   444  N  N   . ASN A 1 57  ? -4.456  -21.177 -1.708  1.00 98.10 57  A 1 
ATOM   445  C  CA  . ASN A 1 57  ? -3.016  -21.096 -1.503  1.00 98.17 57  A 1 
ATOM   446  C  C   . ASN A 1 57  ? -2.644  -20.672 -0.084  1.00 98.04 57  A 1 
ATOM   447  O  O   . ASN A 1 57  ? -1.581  -20.098 0.140   1.00 97.17 57  A 1 
ATOM   448  C  CB  . ASN A 1 57  ? -2.388  -20.163 -2.533  1.00 98.00 57  A 1 
ATOM   449  C  CG  . ASN A 1 57  ? -2.404  -20.754 -3.925  1.00 97.17 57  A 1 
ATOM   450  O  OD1 . ASN A 1 57  ? -1.485  -21.475 -4.323  1.00 89.30 57  A 1 
ATOM   451  N  ND2 . ASN A 1 57  ? -3.455  -20.476 -4.674  1.00 89.01 57  A 1 
ATOM   452  N  N   . THR A 1 58  ? -3.515  -20.974 0.871   1.00 98.06 58  A 1 
ATOM   453  C  CA  . THR A 1 58  ? -3.279  -20.689 2.277   1.00 97.89 58  A 1 
ATOM   454  C  C   . THR A 1 58  ? -3.257  -21.999 3.055   1.00 97.29 58  A 1 
ATOM   455  O  O   . THR A 1 58  ? -4.225  -22.754 3.015   1.00 95.15 58  A 1 
ATOM   456  C  CB  . THR A 1 58  ? -4.359  -19.767 2.849   1.00 97.48 58  A 1 
ATOM   457  O  OG1 . THR A 1 58  ? -4.338  -18.516 2.168   1.00 93.88 58  A 1 
ATOM   458  C  CG2 . THR A 1 58  ? -4.135  -19.529 4.338   1.00 95.07 58  A 1 
ATOM   459  N  N   . ASP A 1 59  ? -2.145  -22.266 3.755   1.00 96.36 59  A 1 
ATOM   460  C  CA  . ASP A 1 59  ? -2.079  -23.456 4.585   1.00 95.13 59  A 1 
ATOM   461  C  C   . ASP A 1 59  ? -2.568  -23.147 5.997   1.00 95.10 59  A 1 
ATOM   462  O  O   . ASP A 1 59  ? -3.013  -22.037 6.289   1.00 91.41 59  A 1 
ATOM   463  C  CB  . ASP A 1 59  ? -0.665  -24.059 4.589   1.00 92.16 59  A 1 
ATOM   464  C  CG  . ASP A 1 59  ? 0.373   -23.149 5.218   1.00 82.81 59  A 1 
ATOM   465  O  OD1 . ASP A 1 59  ? 0.016   -22.218 5.959   1.00 77.10 59  A 1 
ATOM   466  O  OD2 . ASP A 1 59  ? 1.581   -23.395 4.983   1.00 77.17 59  A 1 
ATOM   467  N  N   . VAL A 1 60  ? -2.484  -24.139 6.890   1.00 94.44 60  A 1 
ATOM   468  C  CA  . VAL A 1 60  ? -3.052  -24.012 8.226   1.00 93.70 60  A 1 
ATOM   469  C  C   . VAL A 1 60  ? -2.412  -22.867 9.016   1.00 94.12 60  A 1 
ATOM   470  O  O   . VAL A 1 60  ? -3.060  -22.251 9.859   1.00 91.38 60  A 1 
ATOM   471  C  CB  . VAL A 1 60  ? -2.926  -25.344 9.004   1.00 91.53 60  A 1 
ATOM   472  C  CG1 . VAL A 1 60  ? -1.470  -25.706 9.218   1.00 80.80 60  A 1 
ATOM   473  C  CG2 . VAL A 1 60  ? -3.674  -25.273 10.324  1.00 81.29 60  A 1 
ATOM   474  N  N   . ASN A 1 61  ? -1.146  -22.550 8.737   1.00 94.75 61  A 1 
ATOM   475  C  CA  . ASN A 1 61  ? -0.439  -21.479 9.432   1.00 95.38 61  A 1 
ATOM   476  C  C   . ASN A 1 61  ? -0.305  -20.219 8.582   1.00 96.58 61  A 1 
ATOM   477  O  O   . ASN A 1 61  ? 0.539   -19.365 8.865   1.00 94.42 61  A 1 
ATOM   478  C  CB  . ASN A 1 61  ? 0.946   -21.959 9.878   1.00 92.27 61  A 1 
ATOM   479  C  CG  . ASN A 1 61  ? 0.876   -22.990 10.983  1.00 84.82 61  A 1 
ATOM   480  O  OD1 . ASN A 1 61  ? 0.005   -22.934 11.849  1.00 74.24 61  A 1 
ATOM   481  N  ND2 . ASN A 1 61  ? 1.799   -23.940 10.968  1.00 73.72 61  A 1 
ATOM   482  N  N   . GLY A 1 62  ? -1.138  -20.093 7.548   1.00 96.63 62  A 1 
ATOM   483  C  CA  . GLY A 1 62  ? -1.084  -18.942 6.659   1.00 97.43 62  A 1 
ATOM   484  C  C   . GLY A 1 62  ? -2.339  -18.089 6.675   1.00 98.05 62  A 1 
ATOM   485  O  O   . GLY A 1 62  ? -2.496  -17.215 5.825   1.00 97.47 62  A 1 
ATOM   486  N  N   . LYS A 1 63  ? -3.235  -18.342 7.636   1.00 98.11 63  A 1 
ATOM   487  C  CA  . LYS A 1 63  ? -4.498  -17.605 7.713   1.00 98.11 63  A 1 
ATOM   488  C  C   . LYS A 1 63  ? -4.300  -16.274 8.440   1.00 98.32 63  A 1 
ATOM   489  O  O   . LYS A 1 63  ? -4.888  -16.012 9.493   1.00 97.93 63  A 1 
ATOM   490  C  CB  . LYS A 1 63  ? -5.568  -18.454 8.396   1.00 97.79 63  A 1 
ATOM   491  C  CG  . LYS A 1 63  ? -5.932  -19.705 7.618   1.00 96.47 63  A 1 
ATOM   492  C  CD  . LYS A 1 63  ? -7.041  -20.490 8.298   1.00 93.82 63  A 1 
ATOM   493  C  CE  . LYS A 1 63  ? -7.422  -21.716 7.490   1.00 88.61 63  A 1 
ATOM   494  N  NZ  . LYS A 1 63  ? -8.526  -22.480 8.132   1.00 80.88 63  A 1 
ATOM   495  N  N   . VAL A 1 64  ? -3.452  -15.435 7.853   1.00 98.57 64  A 1 
ATOM   496  C  CA  . VAL A 1 64  ? -3.117  -14.125 8.390   1.00 98.73 64  A 1 
ATOM   497  C  C   . VAL A 1 64  ? -3.078  -13.142 7.224   1.00 98.84 64  A 1 
ATOM   498  O  O   . VAL A 1 64  ? -2.567  -13.461 6.156   1.00 98.72 64  A 1 
ATOM   499  C  CB  . VAL A 1 64  ? -1.755  -14.128 9.112   1.00 98.53 64  A 1 
ATOM   500  C  CG1 . VAL A 1 64  ? -1.489  -12.788 9.767   1.00 97.87 64  A 1 
ATOM   501  C  CG2 . VAL A 1 64  ? -1.699  -15.241 10.150  1.00 97.85 64  A 1 
ATOM   502  N  N   . MET A 1 65  ? -3.615  -11.938 7.433   1.00 98.82 65  A 1 
ATOM   503  C  CA  . MET A 1 65  ? -3.691  -10.968 6.351   1.00 98.88 65  A 1 
ATOM   504  C  C   . MET A 1 65  ? -3.624  -9.543  6.878   1.00 98.90 65  A 1 
ATOM   505  O  O   . MET A 1 65  ? -4.374  -9.170  7.780   1.00 98.81 65  A 1 
ATOM   506  C  CB  . MET A 1 65  ? -4.966  -11.156 5.536   1.00 98.73 65  A 1 
ATOM   507  C  CG  . MET A 1 65  ? -5.165  -10.124 4.425   1.00 98.21 65  A 1 
ATOM   508  S  SD  . MET A 1 65  ? -6.668  -10.406 3.474   1.00 98.00 65  A 1 
ATOM   509  C  CE  . MET A 1 65  ? -6.239  -11.902 2.599   1.00 95.04 65  A 1 
ATOM   510  N  N   . VAL A 1 66  ? -2.726  -8.745  6.294   1.00 98.98 66  A 1 
ATOM   511  C  CA  . VAL A 1 66  ? -2.729  -7.304  6.492   1.00 98.84 66  A 1 
ATOM   512  C  C   . VAL A 1 66  ? -3.532  -6.683  5.364   1.00 98.80 66  A 1 
ATOM   513  O  O   . VAL A 1 66  ? -3.222  -6.887  4.191   1.00 98.70 66  A 1 
ATOM   514  C  CB  . VAL A 1 66  ? -1.306  -6.721  6.514   1.00 98.68 66  A 1 
ATOM   515  C  CG1 . VAL A 1 66  ? -1.361  -5.201  6.618   1.00 96.42 66  A 1 
ATOM   516  C  CG2 . VAL A 1 66  ? -0.508  -7.301  7.672   1.00 96.58 66  A 1 
ATOM   517  N  N   . TYR A 1 67  ? -4.577  -5.941  5.726   1.00 98.86 67  A 1 
ATOM   518  C  CA  . TYR A 1 67  ? -5.388  -5.226  4.749   1.00 98.88 67  A 1 
ATOM   519  C  C   . TYR A 1 67  ? -4.957  -3.762  4.766   1.00 98.78 67  A 1 
ATOM   520  O  O   . TYR A 1 67  ? -5.239  -3.037  5.722   1.00 98.40 67  A 1 
ATOM   521  C  CB  . TYR A 1 67  ? -6.876  -5.382  5.070   1.00 98.62 67  A 1 
ATOM   522  C  CG  . TYR A 1 67  ? -7.761  -4.475  4.244   1.00 98.35 67  A 1 
ATOM   523  C  CD1 . TYR A 1 67  ? -7.929  -4.695  2.887   1.00 97.48 67  A 1 
ATOM   524  C  CD2 . TYR A 1 67  ? -8.397  -3.393  4.831   1.00 97.40 67  A 1 
ATOM   525  C  CE1 . TYR A 1 67  ? -8.731  -3.850  2.123   1.00 96.41 67  A 1 
ATOM   526  C  CE2 . TYR A 1 67  ? -9.193  -2.547  4.075   1.00 96.39 67  A 1 
ATOM   527  C  CZ  . TYR A 1 67  ? -9.354  -2.777  2.727   1.00 96.54 67  A 1 
ATOM   528  O  OH  . TYR A 1 67  ? -10.136 -1.937  1.973   1.00 94.88 67  A 1 
ATOM   529  N  N   . ASN A 1 68  ? -4.257  -3.327  3.702   1.00 98.48 68  A 1 
ATOM   530  C  CA  . ASN A 1 68  ? -3.548  -2.050  3.699   1.00 98.47 68  A 1 
ATOM   531  C  C   . ASN A 1 68  ? -4.370  -0.857  3.212   1.00 98.49 68  A 1 
ATOM   532  O  O   . ASN A 1 68  ? -3.800  0.202   2.934   1.00 96.64 68  A 1 
ATOM   533  C  CB  . ASN A 1 68  ? -2.258  -2.166  2.874   1.00 97.45 68  A 1 
ATOM   534  C  CG  . ASN A 1 68  ? -1.038  -2.450  3.720   1.00 97.16 68  A 1 
ATOM   535  O  OD1 . ASN A 1 68  ? -0.650  -3.604  3.907   1.00 88.88 68  A 1 
ATOM   536  N  ND2 . ASN A 1 68  ? -0.425  -1.405  4.235   1.00 88.79 68  A 1 
ATOM   537  N  N   . GLY A 1 69  ? -5.684  -0.990  3.112   1.00 98.26 69  A 1 
ATOM   538  C  CA  . GLY A 1 69  ? -6.545  0.146   2.829   1.00 98.20 69  A 1 
ATOM   539  C  C   . GLY A 1 69  ? -6.752  0.475   1.357   1.00 98.34 69  A 1 
ATOM   540  O  O   . GLY A 1 69  ? -6.321  -0.254  0.468   1.00 97.26 69  A 1 
ATOM   541  N  N   . ASP A 1 70  ? -7.437  1.618   1.124   1.00 97.91 70  A 1 
ATOM   542  C  CA  . ASP A 1 70  ? -7.788  2.135   -0.197  1.00 97.99 70  A 1 
ATOM   543  C  C   . ASP A 1 70  ? -8.746  1.223   -0.972  1.00 97.71 70  A 1 
ATOM   544  O  O   . ASP A 1 70  ? -8.434  0.718   -2.054  1.00 95.11 70  A 1 
ATOM   545  C  CB  . ASP A 1 70  ? -6.538  2.467   -1.014  1.00 97.54 70  A 1 
ATOM   546  C  CG  . ASP A 1 70  ? -6.199  3.954   -0.953  1.00 97.07 70  A 1 
ATOM   547  O  OD1 . ASP A 1 70  ? -6.790  4.677   -0.122  1.00 94.69 70  A 1 
ATOM   548  O  OD2 . ASP A 1 70  ? -5.343  4.404   -1.755  1.00 95.05 70  A 1 
ATOM   549  N  N   . ILE A 1 71  ? -9.939  1.066   -0.424  1.00 97.77 71  A 1 
ATOM   550  C  CA  . ILE A 1 71  ? -11.017 0.366   -1.112  1.00 97.42 71  A 1 
ATOM   551  C  C   . ILE A 1 71  ? -11.739 1.285   -2.090  1.00 97.30 71  A 1 
ATOM   552  O  O   . ILE A 1 71  ? -12.221 0.843   -3.131  1.00 96.26 71  A 1 
ATOM   553  C  CB  . ILE A 1 71  ? -12.033 -0.227  -0.105  1.00 96.81 71  A 1 
ATOM   554  C  CG1 . ILE A 1 71  ? -13.128 -1.020  -0.822  1.00 95.22 71  A 1 
ATOM   555  C  CG2 . ILE A 1 71  ? -12.666 0.867   0.756   1.00 95.29 71  A 1 
ATOM   556  C  CD1 . ILE A 1 71  ? -12.642 -2.295  -1.500  1.00 93.79 71  A 1 
ATOM   557  N  N   . VAL A 1 72  ? -11.810 2.587   -1.777  1.00 95.84 72  A 1 
ATOM   558  C  CA  . VAL A 1 72  ? -12.583 3.519   -2.588  1.00 95.35 72  A 1 
ATOM   559  C  C   . VAL A 1 72  ? -11.919 3.727   -3.945  1.00 95.36 72  A 1 
ATOM   560  O  O   . VAL A 1 72  ? -10.703 3.896   -4.035  1.00 93.66 72  A 1 
ATOM   561  C  CB  . VAL A 1 72  ? -12.757 4.875   -1.874  1.00 93.85 72  A 1 
ATOM   562  C  CG1 . VAL A 1 72  ? -13.582 5.830   -2.726  1.00 90.81 72  A 1 
ATOM   563  C  CG2 . VAL A 1 72  ? -13.406 4.686   -0.513  1.00 91.56 72  A 1 
ATOM   564  N  N   . SER A 1 73  ? -12.730 3.723   -4.999  1.00 95.15 73  A 1 
ATOM   565  C  CA  . SER A 1 73  ? -12.224 3.957   -6.348  1.00 94.19 73  A 1 
ATOM   566  C  C   . SER A 1 73  ? -11.547 5.318   -6.441  1.00 93.43 73  A 1 
ATOM   567  O  O   . SER A 1 73  ? -12.139 6.336   -6.086  1.00 88.91 73  A 1 
ATOM   568  C  CB  . SER A 1 73  ? -13.358 3.880   -7.374  1.00 91.87 73  A 1 
ATOM   569  O  OG  . SER A 1 73  ? -12.916 4.308   -8.652  1.00 83.25 73  A 1 
ATOM   570  N  N   . ARG A 1 74  ? -10.304 5.336   -6.937  1.00 89.32 74  A 1 
ATOM   571  C  CA  . ARG A 1 74  ? -9.562  6.588   -7.078  1.00 84.51 74  A 1 
ATOM   572  C  C   . ARG A 1 74  ? -9.894  7.298   -8.384  1.00 82.47 74  A 1 
ATOM   573  O  O   . ARG A 1 74  ? -9.428  8.407   -8.622  1.00 75.59 74  A 1 
ATOM   574  C  CB  . ARG A 1 74  ? -8.056  6.331   -6.978  1.00 81.26 74  A 1 
ATOM   575  C  CG  . ARG A 1 74  ? -7.465  5.532   -8.125  1.00 76.62 74  A 1 
ATOM   576  C  CD  . ARG A 1 74  ? -5.994  5.204   -7.879  1.00 74.01 74  A 1 
ATOM   577  N  NE  . ARG A 1 74  ? -5.180  6.392   -7.662  1.00 74.29 74  A 1 
ATOM   578  C  CZ  . ARG A 1 74  ? -4.788  7.235   -8.614  1.00 73.01 74  A 1 
ATOM   579  N  NH1 . ARG A 1 74  ? -5.152  7.029   -9.863  1.00 66.34 74  A 1 
ATOM   580  N  NH2 . ARG A 1 74  ? -4.048  8.282   -8.315  1.00 66.75 74  A 1 
ATOM   581  N  N   . ALA A 1 75  ? -10.703 6.670   -9.233  1.00 82.09 75  A 1 
ATOM   582  C  CA  . ALA A 1 75  ? -11.111 7.267   -10.498 1.00 78.15 75  A 1 
ATOM   583  C  C   . ALA A 1 75  ? -12.275 8.241   -10.324 1.00 80.31 75  A 1 
ATOM   584  O  O   . ALA A 1 75  ? -12.601 8.987   -11.250 1.00 75.47 75  A 1 
ATOM   585  C  CB  . ALA A 1 75  ? -11.488 6.181   -11.504 1.00 73.31 75  A 1 
ATOM   586  N  N   . ILE A 1 76  ? -12.895 8.248   -9.147  1.00 80.33 76  A 1 
ATOM   587  C  CA  . ILE A 1 76  ? -14.015 9.132   -8.860  1.00 76.98 76  A 1 
ATOM   588  C  C   . ILE A 1 76  ? -13.479 10.432  -8.255  1.00 77.06 76  A 1 
ATOM   589  O  O   . ILE A 1 76  ? -13.028 10.436  -7.108  1.00 70.33 76  A 1 
ATOM   590  C  CB  . ILE A 1 76  ? -15.024 8.475   -7.903  1.00 71.56 76  A 1 
ATOM   591  C  CG1 . ILE A 1 76  ? -15.525 7.153   -8.500  1.00 66.07 76  A 1 
ATOM   592  C  CG2 . ILE A 1 76  ? -16.193 9.418   -7.627  1.00 65.47 76  A 1 
ATOM   593  C  CD1 . ILE A 1 76  ? -16.428 6.363   -7.576  1.00 61.51 76  A 1 
ATOM   594  N  N   . PRO A 1 77  ? -13.535 11.551  -8.995  1.00 74.76 77  A 1 
ATOM   595  C  CA  . PRO A 1 77  ? -12.927 12.789  -8.504  1.00 70.98 77  A 1 
ATOM   596  C  C   . PRO A 1 77  ? -13.741 13.493  -7.423  1.00 73.66 77  A 1 
ATOM   597  O  O   . PRO A 1 77  ? -13.173 14.251  -6.631  1.00 68.26 77  A 1 
ATOM   598  C  CB  . PRO A 1 77  ? -12.831 13.655  -9.764  1.00 64.22 77  A 1 
ATOM   599  C  CG  . PRO A 1 77  ? -13.941 13.168  -10.632 1.00 63.12 77  A 1 
ATOM   600  C  CD  . PRO A 1 77  ? -14.053 11.687  -10.369 1.00 67.59 77  A 1 
ATOM   601  N  N   . LYS A 1 78  ? -15.046 13.260  -7.366  1.00 74.83 78  A 1 
ATOM   602  C  CA  . LYS A 1 78  ? -15.913 13.959  -6.418  1.00 73.41 78  A 1 
ATOM   603  C  C   . LYS A 1 78  ? -16.986 13.028  -5.862  1.00 76.80 78  A 1 
ATOM   604  O  O   . LYS A 1 78  ? -18.185 13.261  -6.034  1.00 71.41 78  A 1 
ATOM   605  C  CB  . LYS A 1 78  ? -16.561 15.182  -7.079  1.00 66.64 78  A 1 
ATOM   606  C  CG  . LYS A 1 78  ? -15.573 16.258  -7.521  1.00 59.42 78  A 1 
ATOM   607  C  CD  . LYS A 1 78  ? -16.290 17.458  -8.125  1.00 53.75 78  A 1 
ATOM   608  C  CE  . LYS A 1 78  ? -15.298 18.517  -8.571  1.00 45.73 78  A 1 
ATOM   609  N  NZ  . LYS A 1 78  ? -15.978 19.702  -9.177  1.00 38.06 78  A 1 
ATOM   610  N  N   . TYR A 1 79  ? -16.542 11.961  -5.200  1.00 82.52 79  A 1 
ATOM   611  C  CA  . TYR A 1 79  ? -17.492 11.082  -4.526  1.00 83.35 79  A 1 
ATOM   612  C  C   . TYR A 1 79  ? -17.990 11.741  -3.245  1.00 85.58 79  A 1 
ATOM   613  O  O   . TYR A 1 79  ? -17.406 12.712  -2.753  1.00 82.71 79  A 1 
ATOM   614  C  CB  . TYR A 1 79  ? -16.871 9.709   -4.248  1.00 79.84 79  A 1 
ATOM   615  C  CG  . TYR A 1 79  ? -15.516 9.724   -3.563  1.00 77.70 79  A 1 
ATOM   616  C  CD1 . TYR A 1 79  ? -15.384 10.109  -2.229  1.00 71.97 79  A 1 
ATOM   617  C  CD2 . TYR A 1 79  ? -14.374 9.304   -4.234  1.00 72.87 79  A 1 
ATOM   618  C  CE1 . TYR A 1 79  ? -14.152 10.096  -1.597  1.00 67.33 79  A 1 
ATOM   619  C  CE2 . TYR A 1 79  ? -13.138 9.285   -3.609  1.00 67.58 79  A 1 
ATOM   620  C  CZ  . TYR A 1 79  ? -13.034 9.686   -2.293  1.00 67.13 79  A 1 
ATOM   621  O  OH  . TYR A 1 79  ? -11.808 9.670   -1.660  1.00 61.45 79  A 1 
ATOM   622  N  N   . ASN A 1 80  ? -19.108 11.222  -2.694  1.00 88.95 80  A 1 
ATOM   623  C  CA  . ASN A 1 80  ? -19.701 11.809  -1.500  1.00 89.89 80  A 1 
ATOM   624  C  C   . ASN A 1 80  ? -19.489 10.924  -0.274  1.00 91.35 80  A 1 
ATOM   625  O  O   . ASN A 1 80  ? -18.930 9.827   -0.356  1.00 91.35 80  A 1 
ATOM   626  C  CB  . ASN A 1 80  ? -21.187 12.114  -1.720  1.00 88.07 80  A 1 
ATOM   627  C  CG  . ASN A 1 80  ? -22.015 10.881  -2.044  1.00 87.55 80  A 1 
ATOM   628  O  OD1 . ASN A 1 80  ? -21.741 9.787   -1.569  1.00 82.84 80  A 1 
ATOM   629  N  ND2 . ASN A 1 80  ? -23.061 11.062  -2.843  1.00 82.48 80  A 1 
ATOM   630  N  N   . LEU A 1 81  ? -19.925 11.421  0.881   1.00 91.02 81  A 1 
ATOM   631  C  CA  . LEU A 1 81  ? -19.709 10.739  2.152   1.00 91.97 81  A 1 
ATOM   632  C  C   . LEU A 1 81  ? -20.380 9.366   2.182   1.00 93.42 81  A 1 
ATOM   633  O  O   . LEU A 1 81  ? -19.783 8.389   2.643   1.00 93.17 81  A 1 
ATOM   634  C  CB  . LEU A 1 81  ? -20.207 11.623  3.293   1.00 90.12 81  A 1 
ATOM   635  C  CG  . LEU A 1 81  ? -20.027 11.107  4.722   1.00 86.23 81  A 1 
ATOM   636  C  CD1 . LEU A 1 81  ? -19.810 12.275  5.680   1.00 80.28 81  A 1 
ATOM   637  C  CD2 . LEU A 1 81  ? -21.234 10.301  5.171   1.00 80.17 81  A 1 
ATOM   638  N  N   . ASP A 1 82  ? -21.607 9.276   1.694   1.00 92.83 82  A 1 
ATOM   639  C  CA  . ASP A 1 82  ? -22.338 8.015   1.716   1.00 93.52 82  A 1 
ATOM   640  C  C   . ASP A 1 82  ? -21.640 6.950   0.870   1.00 94.50 82  A 1 
ATOM   641  O  O   . ASP A 1 82  ? -21.611 5.773   1.242   1.00 94.31 82  A 1 
ATOM   642  C  CB  . ASP A 1 82  ? -23.773 8.223   1.221   1.00 92.84 82  A 1 
ATOM   643  C  CG  . ASP A 1 82  ? -24.638 8.968   2.218   1.00 84.96 82  A 1 
ATOM   644  O  OD1 . ASP A 1 82  ? -24.293 8.983   3.417   1.00 79.72 82  A 1 
ATOM   645  O  OD2 . ASP A 1 82  ? -25.664 9.537   1.802   1.00 78.67 82  A 1 
ATOM   646  N  N   . TYR A 1 83  ? -21.063 7.354   -0.251  1.00 94.22 83  A 1 
ATOM   647  C  CA  . TYR A 1 83  ? -20.333 6.431   -1.117  1.00 94.41 83  A 1 
ATOM   648  C  C   . TYR A 1 83  ? -19.131 5.836   -0.389  1.00 95.17 83  A 1 
ATOM   649  O  O   . TYR A 1 83  ? -18.875 4.626   -0.458  1.00 94.78 83  A 1 
ATOM   650  C  CB  . TYR A 1 83  ? -19.895 7.139   -2.394  1.00 93.57 83  A 1 
ATOM   651  C  CG  . TYR A 1 83  ? -19.255 6.223   -3.418  1.00 92.40 83  A 1 
ATOM   652  C  CD1 . TYR A 1 83  ? -17.901 5.909   -3.357  1.00 90.30 83  A 1 
ATOM   653  C  CD2 . TYR A 1 83  ? -20.003 5.672   -4.446  1.00 89.74 83  A 1 
ATOM   654  C  CE1 . TYR A 1 83  ? -17.311 5.071   -4.280  1.00 88.22 83  A 1 
ATOM   655  C  CE2 . TYR A 1 83  ? -19.422 4.826   -5.387  1.00 88.14 83  A 1 
ATOM   656  C  CZ  . TYR A 1 83  ? -18.080 4.534   -5.292  1.00 88.23 83  A 1 
ATOM   657  O  OH  . TYR A 1 83  ? -17.491 3.699   -6.220  1.00 85.30 83  A 1 
ATOM   658  N  N   . VAL A 1 84  ? -18.387 6.685   0.312   1.00 95.59 84  A 1 
ATOM   659  C  CA  . VAL A 1 84  ? -17.220 6.229   1.059   1.00 96.09 84  A 1 
ATOM   660  C  C   . VAL A 1 84  ? -17.625 5.258   2.158   1.00 96.78 84  A 1 
ATOM   661  O  O   . VAL A 1 84  ? -17.003 4.206   2.340   1.00 96.76 84  A 1 
ATOM   662  C  CB  . VAL A 1 84  ? -16.441 7.424   1.652   1.00 95.54 84  A 1 
ATOM   663  C  CG1 . VAL A 1 84  ? -15.328 6.939   2.577   1.00 94.12 84  A 1 
ATOM   664  C  CG2 . VAL A 1 84  ? -15.863 8.279   0.533   1.00 94.31 84  A 1 
ATOM   665  N  N   . LYS A 1 85  ? -18.686 5.590   2.898   1.00 96.27 85  A 1 
ATOM   666  C  CA  . LYS A 1 85  ? -19.150 4.716   3.980   1.00 96.52 85  A 1 
ATOM   667  C  C   . LYS A 1 85  ? -19.564 3.354   3.432   1.00 97.08 85  A 1 
ATOM   668  O  O   . LYS A 1 85  ? -19.219 2.318   4.002   1.00 97.08 85  A 1 
ATOM   669  C  CB  . LYS A 1 85  ? -20.306 5.386   4.730   1.00 96.42 85  A 1 
ATOM   670  C  CG  . LYS A 1 85  ? -19.886 6.631   5.509   1.00 94.98 85  A 1 
ATOM   671  C  CD  . LYS A 1 85  ? -21.068 7.312   6.190   1.00 92.71 85  A 1 
ATOM   672  C  CE  . LYS A 1 85  ? -21.509 6.564   7.423   1.00 88.03 85  A 1 
ATOM   673  N  NZ  . LYS A 1 85  ? -22.578 7.299   8.157   1.00 81.63 85  A 1 
ATOM   674  N  N   . GLN A 1 86  ? -20.292 3.342   2.323   1.00 96.72 86  A 1 
ATOM   675  C  CA  . GLN A 1 86  ? -20.722 2.081   1.721   1.00 96.68 86  A 1 
ATOM   676  C  C   . GLN A 1 86  ? -19.527 1.265   1.233   1.00 96.97 86  A 1 
ATOM   677  O  O   . GLN A 1 86  ? -19.537 0.032   1.303   1.00 96.68 86  A 1 
ATOM   678  C  CB  . GLN A 1 86  ? -21.697 2.335   0.576   1.00 95.81 86  A 1 
ATOM   679  C  CG  . GLN A 1 86  ? -22.322 1.066   0.011   1.00 87.31 86  A 1 
ATOM   680  C  CD  . GLN A 1 86  ? -23.107 0.293   1.056   1.00 81.47 86  A 1 
ATOM   681  O  OE1 . GLN A 1 86  ? -24.018 0.828   1.671   1.00 74.58 86  A 1 
ATOM   682  N  NE2 . GLN A 1 86  ? -22.745 -0.961  1.256   1.00 69.82 86  A 1 
ATOM   683  N  N   . SER A 1 87  ? -18.488 1.946   0.730   1.00 96.97 87  A 1 
ATOM   684  C  CA  . SER A 1 87  ? -17.282 1.257   0.282   1.00 97.04 87  A 1 
ATOM   685  C  C   . SER A 1 87  ? -16.602 0.528   1.440   1.00 97.61 87  A 1 
ATOM   686  O  O   . SER A 1 87  ? -16.106 -0.589  1.270   1.00 97.48 87  A 1 
ATOM   687  C  CB  . SER A 1 87  ? -16.302 2.248   -0.349  1.00 96.43 87  A 1 
ATOM   688  O  OG  . SER A 1 87  ? -16.829 2.802   -1.546  1.00 90.33 87  A 1 
ATOM   689  N  N   . ILE A 1 88  ? -16.593 1.147   2.621   1.00 97.74 88  A 1 
ATOM   690  C  CA  . ILE A 1 88  ? -15.989 0.527   3.794   1.00 98.07 88  A 1 
ATOM   691  C  C   . ILE A 1 88  ? -16.823 -0.661  4.260   1.00 98.22 88  A 1 
ATOM   692  O  O   . ILE A 1 88  ? -16.272 -1.697  4.641   1.00 98.05 88  A 1 
ATOM   693  C  CB  . ILE A 1 88  ? -15.805 1.563   4.916   1.00 97.66 88  A 1 
ATOM   694  C  CG1 . ILE A 1 88  ? -14.801 2.631   4.472   1.00 95.62 88  A 1 
ATOM   695  C  CG2 . ILE A 1 88  ? -15.336 0.900   6.210   1.00 96.61 88  A 1 
ATOM   696  C  CD1 . ILE A 1 88  ? -14.730 3.837   5.377   1.00 88.02 88  A 1 
ATOM   697  N  N   . VAL A 1 89  ? -18.136 -0.529  4.219   1.00 98.23 89  A 1 
ATOM   698  C  CA  . VAL A 1 89  ? -19.019 -1.657  4.503   1.00 98.38 89  A 1 
ATOM   699  C  C   . VAL A 1 89  ? -18.692 -2.824  3.577   1.00 98.33 89  A 1 
ATOM   700  O  O   . VAL A 1 89  ? -18.591 -3.978  4.001   1.00 98.02 89  A 1 
ATOM   701  C  CB  . VAL A 1 89  ? -20.502 -1.255  4.363   1.00 98.19 89  A 1 
ATOM   702  C  CG1 . VAL A 1 89  ? -21.407 -2.480  4.464   1.00 97.17 89  A 1 
ATOM   703  C  CG2 . VAL A 1 89  ? -20.883 -0.230  5.421   1.00 97.22 89  A 1 
ATOM   704  N  N   . ASN A 1 90  ? -18.513 -2.507  2.277   1.00 97.62 90  A 1 
ATOM   705  C  CA  . ASN A 1 90  ? -18.209 -3.481  1.303   1.00 97.37 90  A 1 
ATOM   706  C  C   . ASN A 1 90  ? -16.860 -4.111  1.469   1.00 97.63 90  A 1 
ATOM   707  O  O   . ASN A 1 90  ? -16.683 -5.262  1.228   1.00 96.91 90  A 1 
ATOM   708  C  CB  . ASN A 1 90  ? -18.406 -2.901  -0.083  1.00 96.22 90  A 1 
ATOM   709  C  CG  . ASN A 1 90  ? -19.769 -2.648  -0.410  1.00 94.50 90  A 1 
ATOM   710  O  OD1 . ASN A 1 90  ? -20.690 -2.770  0.443   1.00 91.61 90  A 1 
ATOM   711  N  ND2 . ASN A 1 90  ? -20.256 -2.351  -1.348  1.00 90.68 90  A 1 
ATOM   712  N  N   . ALA A 1 91  ? -15.863 -3.346  1.907   1.00 97.83 91  A 1 
ATOM   713  C  CA  . ALA A 1 91  ? -14.539 -3.873  2.191   1.00 98.06 91  A 1 
ATOM   714  C  C   . ALA A 1 91  ? -14.614 -4.890  3.330   1.00 98.36 91  A 1 
ATOM   715  O  O   . ALA A 1 91  ? -13.990 -5.953  3.273   1.00 98.19 91  A 1 
ATOM   716  C  CB  . ALA A 1 91  ? -13.581 -2.750  2.551   1.00 97.75 91  A 1 
ATOM   717  N  N   . THR A 1 92  ? -15.394 -4.576  4.364   1.00 98.23 92  A 1 
ATOM   718  C  CA  . THR A 1 92  ? -15.574 -5.484  5.489   1.00 98.27 92  A 1 
ATOM   719  C  C   . THR A 1 92  ? -16.215 -6.795  5.035   1.00 98.32 92  A 1 
ATOM   720  O  O   . THR A 1 92  ? -15.783 -7.878  5.433   1.00 98.10 92  A 1 
ATOM   721  C  CB  . THR A 1 92  ? -16.417 -4.829  6.584   1.00 97.93 92  A 1 
ATOM   722  O  OG1 . THR A 1 92  ? -15.742 -3.665  7.075   1.00 94.14 92  A 1 
ATOM   723  C  CG2 . THR A 1 92  ? -16.655 -5.793  7.742   1.00 93.96 92  A 1 
ATOM   724  N  N   . ALA A 1 93  ? -17.238 -6.701  4.179   1.00 98.38 93  A 1 
ATOM   725  C  CA  . ALA A 1 93  ? -17.892 -7.889  3.650   1.00 98.26 93  A 1 
ATOM   726  C  C   . ALA A 1 93  ? -16.909 -8.767  2.886   1.00 98.31 93  A 1 
ATOM   727  O  O   . ALA A 1 93  ? -16.946 -9.994  2.987   1.00 97.86 93  A 1 
ATOM   728  C  CB  . ALA A 1 93  ? -19.067 -7.492  2.763   1.00 97.88 93  A 1 
ATOM   729  N  N   . LEU A 1 94  ? -16.020 -8.137  2.125   1.00 98.22 94  A 1 
ATOM   730  C  CA  . LEU A 1 94  ? -14.986 -8.869  1.403   1.00 98.22 94  A 1 
ATOM   731  C  C   . LEU A 1 94  ? -14.056 -9.598  2.363   1.00 98.42 94  A 1 
ATOM   732  O  O   . LEU A 1 94  ? -13.762 -10.779 2.186   1.00 98.23 94  A 1 
ATOM   733  C  CB  . LEU A 1 94  ? -14.184 -7.904  0.517   1.00 97.79 94  A 1 
ATOM   734  C  CG  . LEU A 1 94  ? -12.997 -8.511  -0.231  1.00 95.98 94  A 1 
ATOM   735  C  CD1 . LEU A 1 94  ? -13.482 -9.439  -1.330  1.00 93.23 94  A 1 
ATOM   736  C  CD2 . LEU A 1 94  ? -12.115 -7.410  -0.809  1.00 92.66 94  A 1 
ATOM   737  N  N   . LEU A 1 95  ? -13.601 -8.901  3.405   1.00 98.45 95  A 1 
ATOM   738  C  CA  . LEU A 1 95  ? -12.677 -9.492  4.366   1.00 98.59 95  A 1 
ATOM   739  C  C   . LEU A 1 95  ? -13.335 -10.616 5.161   1.00 98.52 95  A 1 
ATOM   740  O  O   . LEU A 1 95  ? -12.664 -11.582 5.543   1.00 98.38 95  A 1 
ATOM   741  C  CB  . LEU A 1 95  ? -12.135 -8.409  5.303   1.00 98.54 95  A 1 
ATOM   742  C  CG  . LEU A 1 95  ? -11.271 -7.340  4.632   1.00 98.25 95  A 1 
ATOM   743  C  CD1 . LEU A 1 95  ? -10.905 -6.237  5.612   1.00 97.85 95  A 1 
ATOM   744  C  CD2 . LEU A 1 95  ? -10.020 -7.958  4.025   1.00 97.55 95  A 1 
ATOM   745  N  N   . LYS A 1 96  ? -14.643 -10.511 5.409   1.00 98.52 96  A 1 
ATOM   746  C  CA  . LYS A 1 96  ? -15.371 -11.545 6.146   1.00 98.46 96  A 1 
ATOM   747  C  C   . LYS A 1 96  ? -15.387 -12.875 5.399   1.00 98.36 96  A 1 
ATOM   748  O  O   . LYS A 1 96  ? -15.658 -13.915 6.000   1.00 97.88 96  A 1 
ATOM   749  C  CB  . LYS A 1 96  ? -16.804 -11.092 6.431   1.00 98.21 96  A 1 
ATOM   750  C  CG  . LYS A 1 96  ? -16.925 -10.018 7.496   1.00 95.45 96  A 1 
ATOM   751  C  CD  . LYS A 1 96  ? -16.644 -10.569 8.886   1.00 90.75 96  A 1 
ATOM   752  C  CE  . LYS A 1 96  ? -17.760 -11.480 9.373   1.00 83.48 96  A 1 
ATOM   753  N  NZ  . LYS A 1 96  ? -17.528 -11.951 10.765  1.00 74.60 96  A 1 
ATOM   754  N  N   . LYS A 1 97  ? -15.092 -12.861 4.099   1.00 98.54 97  A 1 
ATOM   755  C  CA  . LYS A 1 97  ? -15.029 -14.096 3.334   1.00 98.32 97  A 1 
ATOM   756  C  C   . LYS A 1 97  ? -13.840 -14.960 3.755   1.00 98.20 97  A 1 
ATOM   757  O  O   . LYS A 1 97  ? -13.821 -16.164 3.486   1.00 97.54 97  A 1 
ATOM   758  C  CB  . LYS A 1 97  ? -14.958 -13.790 1.833   1.00 98.18 97  A 1 
ATOM   759  C  CG  . LYS A 1 97  ? -16.212 -13.119 1.306   1.00 97.17 97  A 1 
ATOM   760  C  CD  . LYS A 1 97  ? -16.130 -12.861 -0.193  1.00 94.05 97  A 1 
ATOM   761  C  CE  . LYS A 1 97  ? -17.414 -12.222 -0.707  1.00 90.18 97  A 1 
ATOM   762  N  NZ  . LYS A 1 97  ? -17.372 -11.963 -2.175  1.00 81.61 97  A 1 
ATOM   763  N  N   . PHE A 1 98  ? -12.853 -14.360 4.420   1.00 98.35 98  A 1 
ATOM   764  C  CA  . PHE A 1 98  ? -11.725 -15.094 4.987   1.00 98.00 98  A 1 
ATOM   765  C  C   . PHE A 1 98  ? -12.044 -15.395 6.454   1.00 97.19 98  A 1 
ATOM   766  O  O   . PHE A 1 98  ? -11.490 -14.784 7.369   1.00 94.94 98  A 1 
ATOM   767  C  CB  . PHE A 1 98  ? -10.438 -14.288 4.832   1.00 98.08 98  A 1 
ATOM   768  C  CG  . PHE A 1 98  ? -10.137 -13.885 3.404   1.00 98.38 98  A 1 
ATOM   769  C  CD1 . PHE A 1 98  ? -9.634  -14.805 2.501   1.00 97.95 98  A 1 
ATOM   770  C  CD2 . PHE A 1 98  ? -10.380 -12.589 2.968   1.00 97.97 98  A 1 
ATOM   771  C  CE1 . PHE A 1 98  ? -9.372  -14.446 1.197   1.00 97.64 98  A 1 
ATOM   772  C  CE2 . PHE A 1 98  ? -10.116 -12.223 1.662   1.00 97.68 98  A 1 
ATOM   773  C  CZ  . PHE A 1 98  ? -9.611  -13.148 0.771   1.00 97.90 98  A 1 
ATOM   774  N  N   . GLU A 1 99  ? -12.969 -16.346 6.670   1.00 95.32 99  A 1 
ATOM   775  C  CA  . GLU A 1 99  ? -13.655 -16.503 7.947   1.00 92.87 99  A 1 
ATOM   776  C  C   . GLU A 1 99  ? -12.745 -16.840 9.127   1.00 91.50 99  A 1 
ATOM   777  O  O   . GLU A 1 99  ? -12.992 -16.393 10.245  1.00 84.94 99  A 1 
ATOM   778  C  CB  . GLU A 1 99  ? -14.743 -17.577 7.818   1.00 89.48 99  A 1 
ATOM   779  C  CG  . GLU A 1 99  ? -15.823 -17.218 6.809   1.00 79.64 99  A 1 
ATOM   780  C  CD  . GLU A 1 99  ? -16.885 -18.295 6.663   1.00 74.81 99  A 1 
ATOM   781  O  OE1 . GLU A 1 99  ? -16.897 -19.245 7.479   1.00 67.92 99  A 1 
ATOM   782  O  OE2 . GLU A 1 99  ? -17.700 -18.189 5.737   1.00 67.98 99  A 1 
ATOM   783  N  N   . ASP A 1 100 ? -11.682 -17.608 8.893   1.00 94.74 100 A 1 
ATOM   784  C  CA  . ASP A 1 100 ? -10.810 -18.045 9.975   1.00 94.86 100 A 1 
ATOM   785  C  C   . ASP A 1 100 ? -9.483  -17.297 10.014  1.00 96.38 100 A 1 
ATOM   786  O  O   . ASP A 1 100 ? -8.540  -17.723 10.685  1.00 94.60 100 A 1 
ATOM   787  C  CB  . ASP A 1 100 ? -10.549 -19.555 9.867   1.00 91.18 100 A 1 
ATOM   788  C  CG  . ASP A 1 100 ? -11.815 -20.366 9.984   1.00 82.61 100 A 1 
ATOM   789  O  OD1 . ASP A 1 100 ? -12.644 -20.067 10.863  1.00 73.84 100 A 1 
ATOM   790  O  OD2 . ASP A 1 100 ? -11.990 -21.310 9.183   1.00 74.90 100 A 1 
ATOM   791  N  N   . PHE A 1 101 ? -9.397  -16.164 9.301   1.00 97.87 101 A 1 
ATOM   792  C  CA  . PHE A 1 101 ? -8.154  -15.413 9.210   1.00 98.26 101 A 1 
ATOM   793  C  C   . PHE A 1 101 ? -7.992  -14.429 10.369  1.00 98.28 101 A 1 
ATOM   794  O  O   . PHE A 1 101 ? -8.970  -13.850 10.853  1.00 97.69 101 A 1 
ATOM   795  C  CB  . PHE A 1 101 ? -8.090  -14.619 7.894   1.00 98.21 101 A 1 
ATOM   796  C  CG  . PHE A 1 101 ? -7.617  -15.418 6.708   1.00 98.28 101 A 1 
ATOM   797  C  CD1 . PHE A 1 101 ? -8.236  -16.599 6.343   1.00 97.68 101 A 1 
ATOM   798  C  CD2 . PHE A 1 101 ? -6.562  -14.953 5.927   1.00 97.66 101 A 1 
ATOM   799  C  CE1 . PHE A 1 101 ? -7.809  -17.317 5.238   1.00 97.37 101 A 1 
ATOM   800  C  CE2 . PHE A 1 101 ? -6.132  -15.661 4.819   1.00 97.48 101 A 1 
ATOM   801  C  CZ  . PHE A 1 101 ? -6.755  -16.850 4.469   1.00 97.97 101 A 1 
ATOM   802  N  N   . PHE A 1 102 ? -6.747  -14.222 10.796  1.00 98.41 102 A 1 
ATOM   803  C  CA  . PHE A 1 102 ? -6.379  -13.091 11.640  1.00 98.53 102 A 1 
ATOM   804  C  C   . PHE A 1 102 ? -6.124  -11.910 10.710  1.00 98.78 102 A 1 
ATOM   805  O  O   . PHE A 1 102 ? -5.150  -11.909 9.956   1.00 98.62 102 A 1 
ATOM   806  C  CB  . PHE A 1 102 ? -5.139  -13.423 12.468  1.00 98.47 102 A 1 
ATOM   807  C  CG  . PHE A 1 102 ? -4.656  -12.291 13.338  1.00 98.47 102 A 1 
ATOM   808  C  CD1 . PHE A 1 102 ? -5.381  -11.902 14.453  1.00 98.14 102 A 1 
ATOM   809  C  CD2 . PHE A 1 102 ? -3.480  -11.629 13.038  1.00 98.14 102 A 1 
ATOM   810  C  CE1 . PHE A 1 102 ? -4.941  -10.865 15.259  1.00 97.78 102 A 1 
ATOM   811  C  CE2 . PHE A 1 102 ? -3.031  -10.586 13.838  1.00 97.86 102 A 1 
ATOM   812  C  CZ  . PHE A 1 102 ? -3.765  -10.211 14.947  1.00 97.99 102 A 1 
ATOM   813  N  N   . ILE A 1 103 ? -7.007  -10.922 10.737  1.00 98.78 103 A 1 
ATOM   814  C  CA  . ILE A 1 103 ? -6.984  -9.819  9.777   1.00 98.81 103 A 1 
ATOM   815  C  C   . ILE A 1 103 ? -6.617  -8.516  10.480  1.00 98.82 103 A 1 
ATOM   816  O  O   . ILE A 1 103 ? -7.145  -8.213  11.554  1.00 98.72 103 A 1 
ATOM   817  C  CB  . ILE A 1 103 ? -8.334  -9.695  9.053   1.00 98.58 103 A 1 
ATOM   818  C  CG1 . ILE A 1 103 ? -8.587  -10.958 8.222   1.00 96.68 103 A 1 
ATOM   819  C  CG2 . ILE A 1 103 ? -8.371  -8.451  8.172   1.00 98.01 103 A 1 
ATOM   820  C  CD1 . ILE A 1 103 ? -9.928  -11.001 7.513   1.00 90.61 103 A 1 
ATOM   821  N  N   . ILE A 1 104 ? -5.711  -7.759  9.862   1.00 98.85 104 A 1 
ATOM   822  C  CA  . ILE A 1 104 ? -5.222  -6.496  10.390  1.00 98.88 104 A 1 
ATOM   823  C  C   . ILE A 1 104 ? -5.647  -5.383  9.440   1.00 98.81 104 A 1 
ATOM   824  O  O   . ILE A 1 104 ? -4.944  -5.094  8.470   1.00 98.77 104 A 1 
ATOM   825  C  CB  . ILE A 1 104 ? -3.682  -6.532  10.532  1.00 98.83 104 A 1 
ATOM   826  C  CG1 . ILE A 1 104 ? -3.256  -7.728  11.398  1.00 98.40 104 A 1 
ATOM   827  C  CG2 . ILE A 1 104 ? -3.157  -5.229  11.130  1.00 98.56 104 A 1 
ATOM   828  C  CD1 . ILE A 1 104 ? -1.820  -8.150  11.170  1.00 96.99 104 A 1 
ATOM   829  N  N   . PRO A 1 105 ? -6.803  -4.748  9.674   1.00 98.83 105 A 1 
ATOM   830  C  CA  . PRO A 1 105 ? -7.339  -3.753  8.737   1.00 98.87 105 A 1 
ATOM   831  C  C   . PRO A 1 105 ? -6.856  -2.337  9.017   1.00 98.86 105 A 1 
ATOM   832  O  O   . PRO A 1 105 ? -6.458  -2.011  10.136  1.00 98.54 105 A 1 
ATOM   833  C  CB  . PRO A 1 105 ? -8.846  -3.862  8.960   1.00 98.68 105 A 1 
ATOM   834  C  CG  . PRO A 1 105 ? -8.960  -4.182  10.418  1.00 98.12 105 A 1 
ATOM   835  C  CD  . PRO A 1 105 ? -7.773  -5.062  10.744  1.00 98.71 105 A 1 
ATOM   836  N  N   . MET A 1 106 ? -6.910  -1.483  7.994   1.00 98.69 106 A 1 
ATOM   837  C  CA  . MET A 1 106 ? -6.566  -0.071  8.145   1.00 98.54 106 A 1 
ATOM   838  C  C   . MET A 1 106 ? -7.275  0.748   7.071   1.00 98.66 106 A 1 
ATOM   839  O  O   . MET A 1 106 ? -7.928  0.205   6.178   1.00 98.04 106 A 1 
ATOM   840  C  CB  . MET A 1 106 ? -5.050  0.140   8.059   1.00 96.65 106 A 1 
ATOM   841  C  CG  . MET A 1 106 ? -4.489  -0.002  6.647   1.00 93.40 106 A 1 
ATOM   842  S  SD  . MET A 1 106 ? -2.692  0.194   6.575   1.00 95.66 106 A 1 
ATOM   843  C  CE  . MET A 1 106 ? -2.171  -1.252  7.466   1.00 91.35 106 A 1 
ATOM   844  N  N   . LEU A 1 107 ? -7.127  2.075   7.172   1.00 98.66 107 A 1 
ATOM   845  C  CA  . LEU A 1 107 ? -7.688  3.006   6.208   1.00 98.40 107 A 1 
ATOM   846  C  C   . LEU A 1 107 ? -6.596  3.588   5.324   1.00 98.49 107 A 1 
ATOM   847  O  O   . LEU A 1 107 ? -5.486  3.842   5.786   1.00 97.96 107 A 1 
ATOM   848  C  CB  . LEU A 1 107 ? -8.418  4.146   6.921   1.00 98.10 107 A 1 
ATOM   849  C  CG  . LEU A 1 107 ? -9.671  3.778   7.720   1.00 97.80 107 A 1 
ATOM   850  C  CD1 . LEU A 1 107 ? -10.108 4.958   8.574   1.00 97.16 107 A 1 
ATOM   851  C  CD2 . LEU A 1 107 ? -10.781 3.332   6.792   1.00 96.80 107 A 1 
ATOM   852  N  N   . GLY A 1 108 ? -6.914  3.801   4.052   1.00 98.40 108 A 1 
ATOM   853  C  CA  . GLY A 1 108 ? -6.044  4.512   3.136   1.00 98.37 108 A 1 
ATOM   854  C  C   . GLY A 1 108 ? -6.499  5.946   2.947   1.00 98.01 108 A 1 
ATOM   855  O  O   . GLY A 1 108 ? -7.518  6.371   3.505   1.00 97.23 108 A 1 
ATOM   856  N  N   . ASN A 1 109 ? -5.756  6.725   2.155   1.00 97.99 109 A 1 
ATOM   857  C  CA  . ASN A 1 109 ? -6.055  8.144   1.993   1.00 97.55 109 A 1 
ATOM   858  C  C   . ASN A 1 109 ? -7.317  8.404   1.184   1.00 97.19 109 A 1 
ATOM   859  O  O   . ASN A 1 109 ? -7.852  9.518   1.211   1.00 96.03 109 A 1 
ATOM   860  C  CB  . ASN A 1 109 ? -4.860  8.887   1.376   1.00 97.24 109 A 1 
ATOM   861  C  CG  . ASN A 1 109 ? -4.461  8.336   0.027   1.00 97.08 109 A 1 
ATOM   862  O  OD1 . ASN A 1 109 ? -3.957  7.226   -0.071  1.00 94.64 109 A 1 
ATOM   863  N  ND2 . ASN A 1 109 ? -4.668  9.126   -1.019  1.00 94.02 109 A 1 
ATOM   864  N  N   . HIS A 1 110 ? -7.812  7.402   0.456   1.00 97.11 110 A 1 
ATOM   865  C  CA  . HIS A 1 110 ? -9.075  7.548   -0.265  1.00 96.66 110 A 1 
ATOM   866  C  C   . HIS A 1 110 ? -10.272 7.069   0.549   1.00 96.74 110 A 1 
ATOM   867  O  O   . HIS A 1 110 ? -11.416 7.257   0.133   1.00 95.58 110 A 1 
ATOM   868  C  CB  . HIS A 1 110 ? -9.022  6.792   -1.593  1.00 96.32 110 A 1 
ATOM   869  C  CG  . HIS A 1 110 ? -8.132  7.425   -2.613  1.00 95.63 110 A 1 
ATOM   870  N  ND1 . HIS A 1 110 ? -8.560  8.424   -3.464  1.00 89.66 110 A 1 
ATOM   871  C  CD2 . HIS A 1 110 ? -6.831  7.218   -2.914  1.00 89.25 110 A 1 
ATOM   872  C  CE1 . HIS A 1 110 ? -7.558  8.799   -4.240  1.00 89.40 110 A 1 
ATOM   873  N  NE2 . HIS A 1 110 ? -6.503  8.083   -3.926  1.00 90.98 110 A 1 
ATOM   874  N  N   . ASP A 1 111 ? -10.021 6.481   1.719   1.00 96.96 111 A 1 
ATOM   875  C  CA  . ASP A 1 111 ? -11.082 5.899   2.533   1.00 97.17 111 A 1 
ATOM   876  C  C   . ASP A 1 111 ? -11.684 6.927   3.498   1.00 96.85 111 A 1 
ATOM   877  O  O   . ASP A 1 111 ? -12.000 6.613   4.651   1.00 95.72 111 A 1 
ATOM   878  C  CB  . ASP A 1 111 ? -10.558 4.679   3.297   1.00 97.37 111 A 1 
ATOM   879  C  CG  . ASP A 1 111 ? -10.075 3.584   2.363   1.00 97.61 111 A 1 
ATOM   880  O  OD1 . ASP A 1 111 ? -10.600 3.485   1.237   1.00 96.66 111 A 1 
ATOM   881  O  OD2 . ASP A 1 111 ? -9.174  2.819   2.766   1.00 96.83 111 A 1 
ATOM   882  N  N   . VAL A 1 112 ? -11.850 8.162   3.027   1.00 96.50 112 A 1 
ATOM   883  C  CA  . VAL A 1 112 ? -12.416 9.247   3.819   1.00 96.05 112 A 1 
ATOM   884  C  C   . VAL A 1 112 ? -13.016 10.264  2.858   1.00 95.39 112 A 1 
ATOM   885  O  O   . VAL A 1 112 ? -12.674 10.298  1.676   1.00 94.40 112 A 1 
ATOM   886  C  CB  . VAL A 1 112 ? -11.355 9.905   4.730   1.00 95.65 112 A 1 
ATOM   887  C  CG1 . VAL A 1 112 ? -10.289 10.596  3.900   1.00 94.11 112 A 1 
ATOM   888  C  CG2 . VAL A 1 112 ? -11.997 10.885  5.707   1.00 94.25 112 A 1 
ATOM   889  N  N   . TYR A 1 113 ? -13.944 11.090  3.364   1.00 94.39 113 A 1 
ATOM   890  C  CA  . TYR A 1 113 ? -14.522 12.162  2.566   1.00 93.43 113 A 1 
ATOM   891  C  C   . TYR A 1 113 ? -14.406 13.485  3.308   1.00 92.79 113 A 1 
ATOM   892  O  O   . TYR A 1 113 ? -14.826 13.584  4.464   1.00 89.66 113 A 1 
ATOM   893  C  CB  . TYR A 1 113 ? -15.988 11.881  2.244   1.00 92.39 113 A 1 
ATOM   894  C  CG  . TYR A 1 113 ? -16.638 13.028  1.508   1.00 91.27 113 A 1 
ATOM   895  C  CD1 . TYR A 1 113 ? -16.481 13.173  0.135   1.00 89.30 113 A 1 
ATOM   896  C  CD2 . TYR A 1 113 ? -17.384 13.994  2.187   1.00 88.86 113 A 1 
ATOM   897  C  CE1 . TYR A 1 113 ? -17.054 14.229  -0.545  1.00 86.64 113 A 1 
ATOM   898  C  CE2 . TYR A 1 113 ? -17.950 15.055  1.516   1.00 86.70 113 A 1 
ATOM   899  C  CZ  . TYR A 1 113 ? -17.788 15.169  0.150   1.00 86.15 113 A 1 
ATOM   900  O  OH  . TYR A 1 113 ? -18.354 16.217  -0.520  1.00 82.95 113 A 1 
ATOM   901  N  N   . PRO A 1 114 ? -13.863 14.531  2.666   1.00 92.78 114 A 1 
ATOM   902  C  CA  . PRO A 1 114 ? -13.202 14.506  1.359   1.00 92.66 114 A 1 
ATOM   903  C  C   . PRO A 1 114 ? -11.911 13.700  1.380   1.00 93.28 114 A 1 
ATOM   904  O  O   . PRO A 1 114 ? -11.331 13.494  2.444   1.00 92.16 114 A 1 
ATOM   905  C  CB  . PRO A 1 114 ? -12.908 15.984  1.069   1.00 90.75 114 A 1 
ATOM   906  C  CG  . PRO A 1 114 ? -13.832 16.749  1.962   1.00 88.49 114 A 1 
ATOM   907  C  CD  . PRO A 1 114 ? -13.967 15.900  3.189   1.00 90.70 114 A 1 
ATOM   908  N  N   . ALA A 1 115 ? -11.472 13.257  0.218   1.00 93.10 115 A 1 
ATOM   909  C  CA  . ALA A 1 115 ? -10.272 12.438  0.129   1.00 93.83 115 A 1 
ATOM   910  C  C   . ALA A 1 115 ? -9.073  13.137  0.762   1.00 94.64 115 A 1 
ATOM   911  O  O   . ALA A 1 115 ? -8.923  14.356  0.666   1.00 93.69 115 A 1 
ATOM   912  C  CB  . ALA A 1 115 ? -9.969  12.102  -1.328  1.00 92.78 115 A 1 
ATOM   913  N  N   . ASN A 1 116 ? -8.221  12.360  1.433   1.00 95.24 116 A 1 
ATOM   914  C  CA  . ASN A 1 116 ? -6.979  12.813  2.052   1.00 95.51 116 A 1 
ATOM   915  C  C   . ASN A 1 116 ? -7.154  13.602  3.347   1.00 95.84 116 A 1 
ATOM   916  O  O   . ASN A 1 116 ? -6.186  13.787  4.082   1.00 94.89 116 A 1 
ATOM   917  C  CB  . ASN A 1 116 ? -6.127  13.638  1.082   1.00 95.40 116 A 1 
ATOM   918  C  CG  . ASN A 1 116 ? -5.916  12.948  -0.251  1.00 95.12 116 A 1 
ATOM   919  O  OD1 . ASN A 1 116 ? -5.670  11.745  -0.309  1.00 91.90 116 A 1 
ATOM   920  N  ND2 . ASN A 1 116 ? -6.004  13.704  -1.332  1.00 91.28 116 A 1 
ATOM   921  N  N   . GLN A 1 117 ? -8.365  14.062  3.632   1.00 95.56 117 A 1 
ATOM   922  C  CA  . GLN A 1 117 ? -8.606  14.931  4.785   1.00 95.11 117 A 1 
ATOM   923  C  C   . GLN A 1 117 ? -9.037  14.097  5.991   1.00 94.65 117 A 1 
ATOM   924  O  O   . GLN A 1 117 ? -10.221 13.859  6.207   1.00 92.38 117 A 1 
ATOM   925  C  CB  . GLN A 1 117 ? -9.656  15.989  4.455   1.00 94.57 117 A 1 
ATOM   926  C  CG  . GLN A 1 117 ? -9.444  16.686  3.101   1.00 93.52 117 A 1 
ATOM   927  C  CD  . GLN A 1 117 ? -8.039  17.237  2.938   1.00 93.44 117 A 1 
ATOM   928  O  OE1 . GLN A 1 117 ? -7.501  17.891  3.832   1.00 88.92 117 A 1 
ATOM   929  N  NE2 . GLN A 1 117 ? -7.436  16.968  1.789   1.00 87.72 117 A 1 
ATOM   930  N  N   . MET A 1 118 ? -8.057  13.662  6.771   1.00 94.18 118 A 1 
ATOM   931  C  CA  . MET A 1 118 ? -8.297  12.722  7.860   1.00 93.77 118 A 1 
ATOM   932  C  C   . MET A 1 118 ? -7.579  13.172  9.130   1.00 92.68 118 A 1 
ATOM   933  O  O   . MET A 1 118 ? -6.353  13.144  9.195   1.00 84.70 118 A 1 
ATOM   934  C  CB  . MET A 1 118 ? -7.832  11.319  7.457   1.00 91.30 118 A 1 
ATOM   935  C  CG  . MET A 1 118 ? -8.188  10.233  8.446   1.00 86.84 118 A 1 
ATOM   936  S  SD  . MET A 1 118 ? -7.559  8.602   7.962   1.00 88.90 118 A 1 
ATOM   937  C  CE  . MET A 1 118 ? -8.513  8.280   6.483   1.00 84.45 118 A 1 
ATOM   938  N  N   . ALA A 1 119 ? -8.357  13.582  10.136  1.00 90.46 119 A 1 
ATOM   939  C  CA  . ALA A 1 119 ? -7.823  13.972  11.439  1.00 89.03 119 A 1 
ATOM   940  C  C   . ALA A 1 119 ? -8.979  14.180  12.415  1.00 88.15 119 A 1 
ATOM   941  O  O   . ALA A 1 119 ? -10.026 13.550  12.287  1.00 77.38 119 A 1 
ATOM   942  C  CB  . ALA A 1 119 ? -6.963  15.232  11.313  1.00 83.28 119 A 1 
ATOM   943  N  N   . ILE A 1 120 ? -8.798  15.068  13.392  1.00 81.63 120 A 1 
ATOM   944  C  CA  . ILE A 1 120 ? -9.793  15.256  14.443  1.00 76.66 120 A 1 
ATOM   945  C  C   . ILE A 1 120 ? -11.122 15.771  13.883  1.00 77.18 120 A 1 
ATOM   946  O  O   . ILE A 1 120 ? -12.192 15.401  14.378  1.00 69.91 120 A 1 
ATOM   947  C  CB  . ILE A 1 120 ? -9.253  16.211  15.540  1.00 70.57 120 A 1 
ATOM   948  C  CG1 . ILE A 1 120 ? -10.192 16.240  16.743  1.00 64.13 120 A 1 
ATOM   949  C  CG2 . ILE A 1 120 ? -9.031  17.623  14.981  1.00 63.20 120 A 1 
ATOM   950  C  CD1 . ILE A 1 120 ? -10.271 14.917  17.487  1.00 58.51 120 A 1 
ATOM   951  N  N   . ASN A 1 121 ? -11.066 16.595  12.843  1.00 77.64 121 A 1 
ATOM   952  C  CA  . ASN A 1 121 ? -12.289 17.168  12.275  1.00 73.81 121 A 1 
ATOM   953  C  C   . ASN A 1 121 ? -13.025 16.186  11.371  1.00 76.27 121 A 1 
ATOM   954  O  O   . ASN A 1 121 ? -14.111 16.499  10.878  1.00 71.68 121 A 1 
ATOM   955  C  CB  . ASN A 1 121 ? -11.965 18.457  11.508  1.00 69.82 121 A 1 
ATOM   956  C  CG  . ASN A 1 121 ? -11.508 19.574  12.426  1.00 64.75 121 A 1 
ATOM   957  O  OD1 . ASN A 1 121 ? -11.889 19.628  13.592  1.00 59.62 121 A 1 
ATOM   958  N  ND2 . ASN A 1 121 ? -10.686 20.467  11.903  1.00 58.14 121 A 1 
ATOM   959  N  N   . SER A 1 122 ? -12.448 15.018  11.137  1.00 79.98 122 A 1 
ATOM   960  C  CA  . SER A 1 122 ? -13.098 13.960  10.378  1.00 77.67 122 A 1 
ATOM   961  C  C   . SER A 1 122 ? -13.116 12.667  11.186  1.00 81.93 122 A 1 
ATOM   962  O  O   . SER A 1 122 ? -13.043 11.571  10.632  1.00 77.02 122 A 1 
ATOM   963  C  CB  . SER A 1 122 ? -12.403 13.750  9.027   1.00 70.66 122 A 1 
ATOM   964  O  OG  . SER A 1 122 ? -11.016 13.534  9.203   1.00 65.74 122 A 1 
ATOM   965  N  N   . GLN A 1 123 ? -13.217 12.787  12.508  1.00 87.94 123 A 1 
ATOM   966  C  CA  . GLN A 1 123 ? -13.120 11.621  13.386  1.00 89.26 123 A 1 
ATOM   967  C  C   . GLN A 1 123 ? -14.245 10.623  13.149  1.00 92.20 123 A 1 
ATOM   968  O  O   . GLN A 1 123 ? -14.150 9.457   13.553  1.00 90.51 123 A 1 
ATOM   969  C  CB  . GLN A 1 123 ? -13.104 12.060  14.852  1.00 85.38 123 A 1 
ATOM   970  C  CG  . GLN A 1 123 ? -12.619 10.976  15.814  1.00 75.70 123 A 1 
ATOM   971  C  CD  . GLN A 1 123 ? -12.366 11.500  17.214  1.00 70.43 123 A 1 
ATOM   972  O  OE1 . GLN A 1 123 ? -12.861 12.566  17.586  1.00 64.49 123 A 1 
ATOM   973  N  NE2 . GLN A 1 123 ? -11.598 10.754  17.998  1.00 60.75 123 A 1 
ATOM   974  N  N   . TRP A 1 124 ? -15.319 11.055  12.472  1.00 93.02 124 A 1 
ATOM   975  C  CA  . TRP A 1 124 ? -16.407 10.148  12.118  1.00 94.26 124 A 1 
ATOM   976  C  C   . TRP A 1 124 ? -15.881 8.925   11.367  1.00 95.51 124 A 1 
ATOM   977  O  O   . TRP A 1 124 ? -16.433 7.833   11.509  1.00 94.99 124 A 1 
ATOM   978  C  CB  . TRP A 1 124 ? -17.453 10.876  11.256  1.00 92.58 124 A 1 
ATOM   979  C  CG  . TRP A 1 124 ? -16.951 11.263  9.890   1.00 89.51 124 A 1 
ATOM   980  C  CD1 . TRP A 1 124 ? -16.398 12.452  9.528   1.00 85.03 124 A 1 
ATOM   981  C  CD2 . TRP A 1 124 ? -16.949 10.440  8.711   1.00 89.32 124 A 1 
ATOM   982  N  NE1 . TRP A 1 124 ? -16.047 12.428  8.199   1.00 81.89 124 A 1 
ATOM   983  C  CE2 . TRP A 1 124 ? -16.375 11.202  7.671   1.00 86.37 124 A 1 
ATOM   984  C  CE3 . TRP A 1 124 ? -17.383 9.137   8.435   1.00 82.59 124 A 1 
ATOM   985  C  CZ2 . TRP A 1 124 ? -16.215 10.699  6.382   1.00 83.08 124 A 1 
ATOM   986  C  CZ3 . TRP A 1 124 ? -17.217 8.637   7.143   1.00 82.64 124 A 1 
ATOM   987  C  CH2 . TRP A 1 124 ? -16.640 9.411   6.141   1.00 81.91 124 A 1 
ATOM   988  N  N   . ILE A 1 125 ? -14.821 9.091   10.594  1.00 95.31 125 A 1 
ATOM   989  C  CA  . ILE A 1 125 ? -14.308 7.983   9.797   1.00 96.10 125 A 1 
ATOM   990  C  C   . ILE A 1 125 ? -13.686 6.914   10.694  1.00 97.18 125 A 1 
ATOM   991  O  O   . ILE A 1 125 ? -13.800 5.722   10.414  1.00 97.12 125 A 1 
ATOM   992  C  CB  . ILE A 1 125 ? -13.290 8.455   8.725   1.00 95.12 125 A 1 
ATOM   993  C  CG1 . ILE A 1 125 ? -13.014 7.333   7.729   1.00 92.04 125 A 1 
ATOM   994  C  CG2 . ILE A 1 125 ? -11.980 8.934   9.360   1.00 91.77 125 A 1 
ATOM   995  C  CD1 . ILE A 1 125 ? -14.234 6.861   6.982   1.00 88.03 125 A 1 
ATOM   996  N  N   . PHE A 1 126 ? -13.036 7.323   11.782  1.00 96.71 126 A 1 
ATOM   997  C  CA  . PHE A 1 126 ? -12.434 6.374   12.702  1.00 97.17 126 A 1 
ATOM   998  C  C   . PHE A 1 126 ? -13.515 5.619   13.471  1.00 97.50 126 A 1 
ATOM   999  O  O   . PHE A 1 126 ? -13.418 4.398   13.658  1.00 97.20 126 A 1 
ATOM   1000 C  CB  . PHE A 1 126 ? -11.490 7.079   13.679  1.00 96.99 126 A 1 
ATOM   1001 C  CG  . PHE A 1 126 ? -10.468 7.964   13.019  1.00 97.10 126 A 1 
ATOM   1002 C  CD1 . PHE A 1 126 ? -9.732  7.516   11.929  1.00 95.85 126 A 1 
ATOM   1003 C  CD2 . PHE A 1 126 ? -10.241 9.252   13.488  1.00 95.68 126 A 1 
ATOM   1004 C  CE1 . PHE A 1 126 ? -8.796  8.330   11.318  1.00 95.08 126 A 1 
ATOM   1005 C  CE2 . PHE A 1 126 ? -9.305  10.073  12.890  1.00 94.98 126 A 1 
ATOM   1006 C  CZ  . PHE A 1 126 ? -8.580  9.618   11.796  1.00 95.68 126 A 1 
ATOM   1007 N  N   . GLN A 1 127 ? -14.548 6.332   13.901  1.00 96.80 127 A 1 
ATOM   1008 C  CA  . GLN A 1 127 ? -15.667 5.711   14.592  1.00 96.87 127 A 1 
ATOM   1009 C  C   . GLN A 1 127 ? -16.368 4.704   13.682  1.00 97.54 127 A 1 
ATOM   1010 O  O   . GLN A 1 127 ? -16.612 3.555   14.066  1.00 97.33 127 A 1 
ATOM   1011 C  CB  . GLN A 1 127 ? -16.663 6.774   15.063  1.00 95.78 127 A 1 
ATOM   1012 C  CG  . GLN A 1 127 ? -16.091 7.777   16.051  1.00 85.64 127 A 1 
ATOM   1013 C  CD  . GLN A 1 127 ? -15.952 7.212   17.453  1.00 79.87 127 A 1 
ATOM   1014 O  OE1 . GLN A 1 127 ? -16.688 6.301   17.840  1.00 72.67 127 A 1 
ATOM   1015 N  NE2 . GLN A 1 127 ? -15.029 7.752   18.221  1.00 67.96 127 A 1 
ATOM   1016 N  N   . PHE A 1 128 ? -16.676 5.136   12.470  1.00 97.48 128 A 1 
ATOM   1017 C  CA  . PHE A 1 128 ? -17.408 4.296   11.531  1.00 97.76 128 A 1 
ATOM   1018 C  C   . PHE A 1 128 ? -16.599 3.071   11.122  1.00 98.09 128 A 1 
ATOM   1019 O  O   . PHE A 1 128 ? -17.102 1.940   11.142  1.00 97.93 128 A 1 
ATOM   1020 C  CB  . PHE A 1 128 ? -17.813 5.104   10.296  1.00 97.57 128 A 1 
ATOM   1021 C  CG  . PHE A 1 128 ? -18.634 4.323   9.304   1.00 97.57 128 A 1 
ATOM   1022 C  CD1 . PHE A 1 128 ? -19.992 4.147   9.499   1.00 96.97 128 A 1 
ATOM   1023 C  CD2 . PHE A 1 128 ? -18.042 3.765   8.183   1.00 96.87 128 A 1 
ATOM   1024 C  CE1 . PHE A 1 128 ? -20.749 3.425   8.593   1.00 96.25 128 A 1 
ATOM   1025 C  CE2 . PHE A 1 128 ? -18.803 3.040   7.267   1.00 96.31 128 A 1 
ATOM   1026 C  CZ  . PHE A 1 128 ? -20.152 2.867   7.479   1.00 96.45 128 A 1 
ATOM   1027 N  N   . ALA A 1 129 ? -15.333 3.272   10.743  1.00 97.99 129 A 1 
ATOM   1028 C  CA  . ALA A 1 129 ? -14.495 2.162   10.309  1.00 98.23 129 A 1 
ATOM   1029 C  C   . ALA A 1 129 ? -14.237 1.182   11.445  1.00 98.59 129 A 1 
ATOM   1030 O  O   . ALA A 1 129 ? -14.204 -0.036  11.222  1.00 98.46 129 A 1 
ATOM   1031 C  CB  . ALA A 1 129 ? -13.173 2.688   9.742   1.00 98.01 129 A 1 
ATOM   1032 N  N   . ALA A 1 130 ? -14.057 1.682   12.668  1.00 98.24 130 A 1 
ATOM   1033 C  CA  . ALA A 1 130 ? -13.874 0.807   13.815  1.00 98.37 130 A 1 
ATOM   1034 C  C   . ALA A 1 130 ? -15.091 -0.089  14.016  1.00 98.50 130 A 1 
ATOM   1035 O  O   . ALA A 1 130 ? -14.955 -1.267  14.342  1.00 98.43 130 A 1 
ATOM   1036 C  CB  . ALA A 1 130 ? -13.596 1.625   15.069  1.00 98.13 130 A 1 
ATOM   1037 N  N   . GLU A 1 131 ? -16.286 0.472   13.828  1.00 98.48 131 A 1 
ATOM   1038 C  CA  . GLU A 1 131 ? -17.521 -0.302  13.941  1.00 98.48 131 A 1 
ATOM   1039 C  C   . GLU A 1 131 ? -17.595 -1.381  12.867  1.00 98.57 131 A 1 
ATOM   1040 O  O   . GLU A 1 131 ? -17.989 -2.516  13.136  1.00 98.31 131 A 1 
ATOM   1041 C  CB  . GLU A 1 131 ? -18.737 0.621   13.853  1.00 97.77 131 A 1 
ATOM   1042 C  CG  . GLU A 1 131 ? -18.889 1.555   15.045  1.00 86.58 131 A 1 
ATOM   1043 C  CD  . GLU A 1 131 ? -19.970 2.607   14.841  1.00 80.44 131 A 1 
ATOM   1044 O  OE1 . GLU A 1 131 ? -20.592 2.629   13.758  1.00 75.68 131 A 1 
ATOM   1045 O  OE2 . GLU A 1 131 ? -20.187 3.414   15.772  1.00 75.82 131 A 1 
ATOM   1046 N  N   . GLN A 1 132 ? -17.199 -1.043  11.643  1.00 98.53 132 A 1 
ATOM   1047 C  CA  . GLN A 1 132 ? -17.241 -2.006  10.546  1.00 98.67 132 A 1 
ATOM   1048 C  C   . GLN A 1 132 ? -16.174 -3.086  10.712  1.00 98.61 132 A 1 
ATOM   1049 O  O   . GLN A 1 132 ? -16.442 -4.269  10.502  1.00 98.41 132 A 1 
ATOM   1050 C  CB  . GLN A 1 132 ? -17.076 -1.306  9.202   1.00 98.47 132 A 1 
ATOM   1051 C  CG  . GLN A 1 132 ? -18.150 -0.265  8.895   1.00 97.26 132 A 1 
ATOM   1052 C  CD  . GLN A 1 132 ? -19.549 -0.809  9.055   1.00 96.29 132 A 1 
ATOM   1053 O  OE1 . GLN A 1 132 ? -19.863 -1.883  8.540   1.00 89.14 132 A 1 
ATOM   1054 N  NE2 . GLN A 1 132 ? -20.387 -0.088  9.773   1.00 87.59 132 A 1 
ATOM   1055 N  N   . PHE A 1 133 ? -14.954 -2.687  11.107  1.00 98.75 133 A 1 
ATOM   1056 C  CA  . PHE A 1 133 ? -13.841 -3.619  11.253  1.00 98.75 133 A 1 
ATOM   1057 C  C   . PHE A 1 133 ? -13.872 -4.376  12.585  1.00 98.76 133 A 1 
ATOM   1058 O  O   . PHE A 1 133 ? -13.007 -5.230  12.828  1.00 98.49 133 A 1 
ATOM   1059 C  CB  . PHE A 1 133 ? -12.502 -2.879  11.144  1.00 98.71 133 A 1 
ATOM   1060 C  CG  . PHE A 1 133 ? -12.220 -2.303  9.774   1.00 98.66 133 A 1 
ATOM   1061 C  CD1 . PHE A 1 133 ? -12.698 -2.902  8.622   1.00 98.22 133 A 1 
ATOM   1062 C  CD2 . PHE A 1 133 ? -11.434 -1.156  9.643   1.00 98.04 133 A 1 
ATOM   1063 C  CE1 . PHE A 1 133 ? -12.424 -2.375  7.368   1.00 97.65 133 A 1 
ATOM   1064 C  CE2 . PHE A 1 133 ? -11.155 -0.627  8.402   1.00 97.56 133 A 1 
ATOM   1065 C  CZ  . PHE A 1 133 ? -11.647 -1.232  7.259   1.00 97.81 133 A 1 
ATOM   1066 N  N   . ALA A 1 134 ? -14.830 -4.075  13.445  1.00 98.73 134 A 1 
ATOM   1067 C  CA  . ALA A 1 134 ? -14.894 -4.653  14.785  1.00 98.63 134 A 1 
ATOM   1068 C  C   . ALA A 1 134 ? -14.729 -6.179  14.843  1.00 98.68 134 A 1 
ATOM   1069 O  O   . ALA A 1 134 ? -14.064 -6.675  15.757  1.00 98.28 134 A 1 
ATOM   1070 C  CB  . ALA A 1 134 ? -16.196 -4.236  15.475  1.00 98.37 134 A 1 
ATOM   1071 N  N   . PRO A 1 135 ? -15.299 -6.951  13.910  1.00 98.51 135 A 1 
ATOM   1072 C  CA  . PRO A 1 135 ? -15.122 -8.407  13.971  1.00 98.37 135 A 1 
ATOM   1073 C  C   . PRO A 1 135 ? -13.664 -8.857  13.902  1.00 98.39 135 A 1 
ATOM   1074 O  O   . PRO A 1 135 ? -13.360 -9.987  14.305  1.00 97.82 135 A 1 
ATOM   1075 C  CB  . PRO A 1 135 ? -15.902 -8.913  12.749  1.00 97.65 135 A 1 
ATOM   1076 C  CG  . PRO A 1 135 ? -16.926 -7.858  12.502  1.00 96.03 135 A 1 
ATOM   1077 C  CD  . PRO A 1 135 ? -16.231 -6.569  12.835  1.00 97.96 135 A 1 
ATOM   1078 N  N   . PHE A 1 136 ? -12.760 -8.000  13.421  1.00 98.79 136 A 1 
ATOM   1079 C  CA  . PHE A 1 136 ? -11.351 -8.348  13.272  1.00 98.78 136 A 1 
ATOM   1080 C  C   . PHE A 1 136 ? -10.473 -7.770  14.374  1.00 98.70 136 A 1 
ATOM   1081 O  O   . PHE A 1 136 ? -9.284  -8.091  14.450  1.00 98.33 136 A 1 
ATOM   1082 C  CB  . PHE A 1 136 ? -10.835 -7.869  11.920  1.00 98.68 136 A 1 
ATOM   1083 C  CG  . PHE A 1 136 ? -11.757 -8.151  10.762  1.00 98.65 136 A 1 
ATOM   1084 C  CD1 . PHE A 1 136 ? -12.081 -9.453  10.417  1.00 98.25 136 A 1 
ATOM   1085 C  CD2 . PHE A 1 136 ? -12.297 -7.104  10.032  1.00 98.21 136 A 1 
ATOM   1086 C  CE1 . PHE A 1 136 ? -12.935 -9.709  9.362   1.00 97.75 136 A 1 
ATOM   1087 C  CE2 . PHE A 1 136 ? -13.147 -7.359  8.972   1.00 97.74 136 A 1 
ATOM   1088 C  CZ  . PHE A 1 136 ? -13.472 -8.664  8.631   1.00 97.91 136 A 1 
ATOM   1089 N  N   . LEU A 1 137 ? -11.019 -6.927  15.223  1.00 98.74 137 A 1 
ATOM   1090 C  CA  . LEU A 1 137 ? -10.243 -6.155  16.183  1.00 98.78 137 A 1 
ATOM   1091 C  C   . LEU A 1 137 ? -10.525 -6.578  17.624  1.00 98.65 137 A 1 
ATOM   1092 O  O   . LEU A 1 137 ? -11.647 -6.932  17.966  1.00 98.21 137 A 1 
ATOM   1093 C  CB  . LEU A 1 137 ? -10.540 -4.660  16.028  1.00 98.65 137 A 1 
ATOM   1094 C  CG  . LEU A 1 137 ? -10.256 -4.035  14.661  1.00 98.43 137 A 1 
ATOM   1095 C  CD1 . LEU A 1 137 ? -10.726 -2.586  14.641  1.00 98.14 137 A 1 
ATOM   1096 C  CD2 . LEU A 1 137 ? -8.777  -4.125  14.331  1.00 97.94 137 A 1 
ATOM   1097 N  N   . SER A 1 138 ? -9.488  -6.511  18.459  1.00 98.62 138 A 1 
ATOM   1098 C  CA  . SER A 1 138 ? -9.670  -6.661  19.897  1.00 98.59 138 A 1 
ATOM   1099 C  C   . SER A 1 138 ? -10.365 -5.415  20.439  1.00 98.69 138 A 1 
ATOM   1100 O  O   . SER A 1 138 ? -10.405 -4.375  19.787  1.00 98.35 138 A 1 
ATOM   1101 C  CB  . SER A 1 138 ? -8.326  -6.852  20.599  1.00 98.11 138 A 1 
ATOM   1102 O  OG  . SER A 1 138 ? -7.550  -5.678  20.524  1.00 96.83 138 A 1 
ATOM   1103 N  N   . GLN A 1 139 ? -10.903 -5.521  21.660  1.00 98.46 139 A 1 
ATOM   1104 C  CA  . GLN A 1 139 ? -11.612 -4.392  22.253  1.00 98.39 139 A 1 
ATOM   1105 C  C   . GLN A 1 139 ? -10.695 -3.176  22.400  1.00 98.33 139 A 1 
ATOM   1106 O  O   . GLN A 1 139 ? -11.097 -2.046  22.126  1.00 97.92 139 A 1 
ATOM   1107 C  CB  . GLN A 1 139 ? -12.196 -4.793  23.611  1.00 97.92 139 A 1 
ATOM   1108 C  CG  . GLN A 1 139 ? -13.107 -3.738  24.221  1.00 90.02 139 A 1 
ATOM   1109 C  CD  . GLN A 1 139 ? -13.803 -4.225  25.476  1.00 85.48 139 A 1 
ATOM   1110 O  OE1 . GLN A 1 139 ? -13.584 -5.353  25.930  1.00 79.74 139 A 1 
ATOM   1111 N  NE2 . GLN A 1 139 ? -14.657 -3.392  26.044  1.00 76.40 139 A 1 
ATOM   1112 N  N   . ASN A 1 140 ? -9.445  -3.407  22.840  1.00 98.33 140 A 1 
ATOM   1113 C  CA  . ASN A 1 140 ? -8.493  -2.309  22.977  1.00 98.15 140 A 1 
ATOM   1114 C  C   . ASN A 1 140 ? -8.158  -1.691  21.622  1.00 98.43 140 A 1 
ATOM   1115 O  O   . ASN A 1 140 ? -8.012  -0.472  21.507  1.00 98.03 140 A 1 
ATOM   1116 C  CB  . ASN A 1 140 ? -7.214  -2.791  23.665  1.00 97.28 140 A 1 
ATOM   1117 C  CG  . ASN A 1 140 ? -7.417  -3.061  25.145  1.00 85.79 140 A 1 
ATOM   1118 O  OD1 . ASN A 1 140 ? -8.391  -2.606  25.744  1.00 74.98 140 A 1 
ATOM   1119 N  ND2 . ASN A 1 140 ? -6.488  -3.792  25.748  1.00 75.45 140 A 1 
ATOM   1120 N  N   . ALA A 1 141 ? -8.031  -2.524  20.590  1.00 98.66 141 A 1 
ATOM   1121 C  CA  . ALA A 1 141 ? -7.738  -2.034  19.251  1.00 98.74 141 A 1 
ATOM   1122 C  C   . ALA A 1 141 ? -8.889  -1.182  18.720  1.00 98.73 141 A 1 
ATOM   1123 O  O   . ALA A 1 141 ? -8.657  -0.166  18.053  1.00 98.58 141 A 1 
ATOM   1124 C  CB  . ALA A 1 141 ? -7.459  -3.195  18.311  1.00 98.73 141 A 1 
ATOM   1125 N  N   . ILE A 1 142 ? -10.119 -1.579  19.014  1.00 98.65 142 A 1 
ATOM   1126 C  CA  . ILE A 1 142 ? -11.289 -0.804  18.598  1.00 98.63 142 A 1 
ATOM   1127 C  C   . ILE A 1 142 ? -11.249 0.597   19.198  1.00 98.37 142 A 1 
ATOM   1128 O  O   . ILE A 1 142 ? -11.459 1.588   18.498  1.00 98.01 142 A 1 
ATOM   1129 C  CB  . ILE A 1 142 ? -12.593 -1.529  19.001  1.00 98.56 142 A 1 
ATOM   1130 C  CG1 . ILE A 1 142 ? -12.777 -2.787  18.157  1.00 97.88 142 A 1 
ATOM   1131 C  CG2 . ILE A 1 142 ? -13.801 -0.599  18.840  1.00 97.90 142 A 1 
ATOM   1132 C  CD1 . ILE A 1 142 ? -13.921 -3.682  18.622  1.00 96.16 142 A 1 
ATOM   1133 N  N   . GLU A 1 143 ? -10.966 0.694   20.500  1.00 98.37 143 A 1 
ATOM   1134 C  CA  . GLU A 1 143 ? -10.941 1.991   21.162  1.00 98.04 143 A 1 
ATOM   1135 C  C   . GLU A 1 143 ? -9.828  2.876   20.615  1.00 97.81 143 A 1 
ATOM   1136 O  O   . GLU A 1 143 ? -10.017 4.090   20.424  1.00 97.30 143 A 1 
ATOM   1137 C  CB  . GLU A 1 143 ? -10.793 1.816   22.675  1.00 97.68 143 A 1 
ATOM   1138 C  CG  . GLU A 1 143 ? -11.983 1.119   23.326  1.00 91.51 143 A 1 
ATOM   1139 C  CD  . GLU A 1 143 ? -13.299 1.820   23.019  1.00 86.26 143 A 1 
ATOM   1140 O  OE1 . GLU A 1 143 ? -13.340 3.067   23.088  1.00 79.94 143 A 1 
ATOM   1141 O  OE2 . GLU A 1 143 ? -14.278 1.120   22.697  1.00 80.60 143 A 1 
ATOM   1142 N  N   . SER A 1 144 ? -8.674  2.292   20.338  1.00 98.07 144 A 1 
ATOM   1143 C  CA  . SER A 1 144 ? -7.564  3.049   19.764  1.00 98.06 144 A 1 
ATOM   1144 C  C   . SER A 1 144 ? -7.888  3.498   18.333  1.00 97.93 144 A 1 
ATOM   1145 O  O   . SER A 1 144 ? -7.614  4.643   17.950  1.00 97.55 144 A 1 
ATOM   1146 C  CB  . SER A 1 144 ? -6.285  2.216   19.788  1.00 98.05 144 A 1 
ATOM   1147 O  OG  . SER A 1 144 ? -5.157  2.985   19.405  1.00 93.34 144 A 1 
ATOM   1148 N  N   . PHE A 1 145 ? -8.486  2.606   17.564  1.00 98.35 145 A 1 
ATOM   1149 C  CA  . PHE A 1 145 ? -8.881  2.917   16.188  1.00 98.37 145 A 1 
ATOM   1150 C  C   . PHE A 1 145 ? -9.858  4.087   16.162  1.00 98.06 145 A 1 
ATOM   1151 O  O   . PHE A 1 145 ? -9.741  4.989   15.325  1.00 97.56 145 A 1 
ATOM   1152 C  CB  . PHE A 1 145 ? -9.500  1.678   15.529  1.00 98.31 145 A 1 
ATOM   1153 C  CG  . PHE A 1 145 ? -9.500  1.709   14.017  1.00 98.39 145 A 1 
ATOM   1154 C  CD1 . PHE A 1 145 ? -10.249 2.645   13.321  1.00 97.92 145 A 1 
ATOM   1155 C  CD2 . PHE A 1 145 ? -8.756  0.793   13.292  1.00 97.77 145 A 1 
ATOM   1156 C  CE1 . PHE A 1 145 ? -10.246 2.681   11.938  1.00 97.38 145 A 1 
ATOM   1157 C  CE2 . PHE A 1 145 ? -8.756  0.813   11.907  1.00 97.30 145 A 1 
ATOM   1158 C  CZ  . PHE A 1 145 ? -9.498  1.763   11.223  1.00 97.77 145 A 1 
ATOM   1159 N  N   . LYS A 1 146 ? -10.815 4.085   17.095  1.00 97.86 146 A 1 
ATOM   1160 C  CA  . LYS A 1 146 ? -11.815 5.154   17.167  1.00 97.30 146 A 1 
ATOM   1161 C  C   . LYS A 1 146 ? -11.174 6.518   17.397  1.00 96.79 146 A 1 
ATOM   1162 O  O   . LYS A 1 146 ? -11.709 7.540   16.968  1.00 96.14 146 A 1 
ATOM   1163 C  CB  . LYS A 1 146 ? -12.821 4.873   18.288  1.00 97.17 146 A 1 
ATOM   1164 C  CG  . LYS A 1 146 ? -13.830 3.781   17.968  1.00 95.24 146 A 1 
ATOM   1165 C  CD  . LYS A 1 146 ? -14.767 3.546   19.148  1.00 93.27 146 A 1 
ATOM   1166 C  CE  . LYS A 1 146 ? -15.813 2.506   18.824  1.00 87.91 146 A 1 
ATOM   1167 N  NZ  . LYS A 1 146 ? -16.685 2.215   20.011  1.00 82.71 146 A 1 
ATOM   1168 N  N   . HIS A 1 147 ? -10.013 6.535   18.062  1.00 96.90 147 A 1 
ATOM   1169 C  CA  . HIS A 1 147 ? -9.343  7.794   18.352  1.00 96.62 147 A 1 
ATOM   1170 C  C   . HIS A 1 147 ? -8.644  8.372   17.122  1.00 96.57 147 A 1 
ATOM   1171 O  O   . HIS A 1 147 ? -8.808  9.555   16.818  1.00 95.53 147 A 1 
ATOM   1172 C  CB  . HIS A 1 147 ? -8.338  7.610   19.493  1.00 96.01 147 A 1 
ATOM   1173 C  CG  . HIS A 1 147 ? -7.564  8.855   19.809  1.00 91.73 147 A 1 
ATOM   1174 N  ND1 . HIS A 1 147 ? -8.155  9.985   20.332  1.00 81.52 147 A 1 
ATOM   1175 C  CD2 . HIS A 1 147 ? -6.251  9.156   19.662  1.00 82.09 147 A 1 
ATOM   1176 C  CE1 . HIS A 1 147 ? -7.235  10.926  20.497  1.00 82.48 147 A 1 
ATOM   1177 N  NE2 . HIS A 1 147 ? -6.074  10.449  20.101  1.00 84.61 147 A 1 
ATOM   1178 N  N   . GLY A 1 148 ? -7.869  7.543   16.399  1.00 97.33 148 A 1 
ATOM   1179 C  CA  . GLY A 1 148 ? -7.075  8.068   15.299  1.00 97.44 148 A 1 
ATOM   1180 C  C   . GLY A 1 148 ? -6.759  7.099   14.174  1.00 97.90 148 A 1 
ATOM   1181 O  O   . GLY A 1 148 ? -5.963  7.422   13.298  1.00 97.62 148 A 1 
ATOM   1182 N  N   . GLY A 1 149 ? -7.363  5.909   14.182  1.00 97.91 149 A 1 
ATOM   1183 C  CA  . GLY A 1 149 ? -7.121  4.939   13.132  1.00 98.19 149 A 1 
ATOM   1184 C  C   . GLY A 1 149 ? -5.837  4.139   13.296  1.00 98.46 149 A 1 
ATOM   1185 O  O   . GLY A 1 149 ? -5.413  3.451   12.363  1.00 98.29 149 A 1 
ATOM   1186 N  N   . TYR A 1 150 ? -5.206  4.224   14.467  1.00 98.43 150 A 1 
ATOM   1187 C  CA  . TYR A 1 150 ? -4.006  3.454   14.775  1.00 98.52 150 A 1 
ATOM   1188 C  C   . TYR A 1 150 ? -4.252  2.557   15.986  1.00 98.63 150 A 1 
ATOM   1189 O  O   . TYR A 1 150 ? -5.094  2.871   16.834  1.00 98.42 150 A 1 
ATOM   1190 C  CB  . TYR A 1 150 ? -2.805  4.373   15.019  1.00 98.33 150 A 1 
ATOM   1191 C  CG  . TYR A 1 150 ? -2.985  5.430   16.093  1.00 98.29 150 A 1 
ATOM   1192 C  CD1 . TYR A 1 150 ? -2.839  5.118   17.443  1.00 97.82 150 A 1 
ATOM   1193 C  CD2 . TYR A 1 150 ? -3.265  6.748   15.759  1.00 97.72 150 A 1 
ATOM   1194 C  CE1 . TYR A 1 150 ? -2.982  6.086   18.426  1.00 97.38 150 A 1 
ATOM   1195 C  CE2 . TYR A 1 150 ? -3.411  7.727   16.737  1.00 97.40 150 A 1 
ATOM   1196 C  CZ  . TYR A 1 150 ? -3.267  7.387   18.072  1.00 97.56 150 A 1 
ATOM   1197 O  OH  . TYR A 1 150 ? -3.402  8.353   19.040  1.00 96.77 150 A 1 
ATOM   1198 N  N   . TYR A 1 151 ? -3.535  1.439   16.070  1.00 98.85 151 A 1 
ATOM   1199 C  CA  . TYR A 1 151 ? -3.785  0.459   17.123  1.00 98.93 151 A 1 
ATOM   1200 C  C   . TYR A 1 151 ? -2.729  -0.632  17.104  1.00 98.95 151 A 1 
ATOM   1201 O  O   . TYR A 1 151 ? -1.883  -0.689  16.209  1.00 98.89 151 A 1 
ATOM   1202 C  CB  . TYR A 1 151 ? -5.183  -0.166  16.949  1.00 98.87 151 A 1 
ATOM   1203 C  CG  . TYR A 1 151 ? -5.323  -0.996  15.687  1.00 98.89 151 A 1 
ATOM   1204 C  CD1 . TYR A 1 151 ? -5.669  -0.399  14.476  1.00 98.79 151 A 1 
ATOM   1205 C  CD2 . TYR A 1 151 ? -5.127  -2.370  15.712  1.00 98.73 151 A 1 
ATOM   1206 C  CE1 . TYR A 1 151 ? -5.810  -1.147  13.320  1.00 98.70 151 A 1 
ATOM   1207 C  CE2 . TYR A 1 151 ? -5.262  -3.134  14.553  1.00 98.71 151 A 1 
ATOM   1208 C  CZ  . TYR A 1 151 ? -5.603  -2.520  13.357  1.00 98.82 151 A 1 
ATOM   1209 O  OH  . TYR A 1 151 ? -5.747  -3.270  12.226  1.00 98.69 151 A 1 
ATOM   1210 N  N   . THR A 1 152 ? -2.779  -1.510  18.102  1.00 98.87 152 A 1 
ATOM   1211 C  CA  . THR A 1 152 ? -1.940  -2.696  18.150  1.00 98.80 152 A 1 
ATOM   1212 C  C   . THR A 1 152 ? -2.790  -3.923  18.468  1.00 98.83 152 A 1 
ATOM   1213 O  O   . THR A 1 152 ? -3.834  -3.812  19.114  1.00 98.58 152 A 1 
ATOM   1214 C  CB  . THR A 1 152 ? -0.824  -2.597  19.213  1.00 98.58 152 A 1 
ATOM   1215 O  OG1 . THR A 1 152 ? -1.397  -2.649  20.525  1.00 95.96 152 A 1 
ATOM   1216 C  CG2 . THR A 1 152 ? -0.048  -1.298  19.062  1.00 96.27 152 A 1 
ATOM   1217 N  N   . MET A 1 153 ? -2.330  -5.088  18.007  1.00 98.86 153 A 1 
ATOM   1218 C  CA  . MET A 1 153 ? -2.921  -6.372  18.364  1.00 98.71 153 A 1 
ATOM   1219 C  C   . MET A 1 153 ? -1.816  -7.425  18.393  1.00 98.74 153 A 1 
ATOM   1220 O  O   . MET A 1 153 ? -0.978  -7.447  17.493  1.00 98.49 153 A 1 
ATOM   1221 C  CB  . MET A 1 153 ? -3.994  -6.817  17.371  1.00 98.08 153 A 1 
ATOM   1222 C  CG  . MET A 1 153 ? -5.292  -6.026  17.424  1.00 93.94 153 A 1 
ATOM   1223 S  SD  . MET A 1 153 ? -6.654  -6.884  16.586  1.00 95.50 153 A 1 
ATOM   1224 C  CE  . MET A 1 153 ? -6.013  -7.035  14.914  1.00 90.09 153 A 1 
ATOM   1225 N  N   . PRO A 1 154 ? -1.813  -8.310  19.384  1.00 98.61 154 A 1 
ATOM   1226 C  CA  . PRO A 1 154 ? -0.832  -9.397  19.373  1.00 98.49 154 A 1 
ATOM   1227 C  C   . PRO A 1 154 ? -1.182  -10.439 18.313  1.00 98.40 154 A 1 
ATOM   1228 O  O   . PRO A 1 154 ? -2.355  -10.756 18.105  1.00 98.09 154 A 1 
ATOM   1229 C  CB  . PRO A 1 154 ? -0.954  -9.990  20.777  1.00 97.72 154 A 1 
ATOM   1230 C  CG  . PRO A 1 154 ? -2.361  -9.685  21.192  1.00 95.03 154 A 1 
ATOM   1231 C  CD  . PRO A 1 154 ? -2.691  -8.357  20.566  1.00 97.91 154 A 1 
ATOM   1232 N  N   . PHE A 1 155 ? -0.164  -10.948 17.626  1.00 98.35 155 A 1 
ATOM   1233 C  CA  . PHE A 1 155 ? -0.385  -12.063 16.715  1.00 98.34 155 A 1 
ATOM   1234 C  C   . PHE A 1 155 ? -0.779  -13.296 17.528  1.00 98.07 155 A 1 
ATOM   1235 O  O   . PHE A 1 155 ? -0.274  -13.499 18.634  1.00 97.37 155 A 1 
ATOM   1236 C  CB  . PHE A 1 155 ? 0.866   -12.356 15.892  1.00 98.36 155 A 1 
ATOM   1237 C  CG  . PHE A 1 155 ? 1.090   -11.416 14.735  1.00 98.55 155 A 1 
ATOM   1238 C  CD1 . PHE A 1 155 ? 0.500   -11.668 13.514  1.00 98.29 155 A 1 
ATOM   1239 C  CD2 . PHE A 1 155 ? 1.883   -10.289 14.882  1.00 98.23 155 A 1 
ATOM   1240 C  CE1 . PHE A 1 155 ? 0.704   -10.805 12.437  1.00 98.04 155 A 1 
ATOM   1241 C  CE2 . PHE A 1 155 ? 2.089   -9.421  13.816  1.00 98.05 155 A 1 
ATOM   1242 C  CZ  . PHE A 1 155 ? 1.495   -9.685  12.595  1.00 98.31 155 A 1 
ATOM   1243 N  N   . PRO A 1 156 ? -1.674  -14.140 17.007  1.00 97.66 156 A 1 
ATOM   1244 C  CA  . PRO A 1 156 ? -2.093  -15.344 17.727  1.00 96.91 156 A 1 
ATOM   1245 C  C   . PRO A 1 156 ? -0.919  -16.281 18.011  1.00 96.66 156 A 1 
ATOM   1246 O  O   . PRO A 1 156 ? -0.118  -16.572 17.118  1.00 95.14 156 A 1 
ATOM   1247 C  CB  . PRO A 1 156 ? -3.100  -16.000 16.773  1.00 95.99 156 A 1 
ATOM   1248 C  CG  . PRO A 1 156 ? -3.619  -14.868 15.948  1.00 94.67 156 A 1 
ATOM   1249 C  CD  . PRO A 1 156 ? -2.445  -13.943 15.769  1.00 97.11 156 A 1 
ATOM   1250 N  N   . ALA A 1 157 ? -0.831  -16.758 19.242  1.00 93.80 157 A 1 
ATOM   1251 C  CA  . ALA A 1 157 ? 0.282   -17.609 19.656  1.00 92.33 157 A 1 
ATOM   1252 C  C   . ALA A 1 157 ? 0.293   -18.950 18.933  1.00 92.12 157 A 1 
ATOM   1253 O  O   . ALA A 1 157 ? 1.358   -19.548 18.759  1.00 88.57 157 A 1 
ATOM   1254 C  CB  . ALA A 1 157 ? 0.236   -17.828 21.169  1.00 89.37 157 A 1 
ATOM   1255 N  N   . HIS A 1 158 ? -0.871  -19.426 18.494  1.00 91.96 158 A 1 
ATOM   1256 C  CA  . HIS A 1 158 ? -0.975  -20.736 17.861  1.00 91.41 158 A 1 
ATOM   1257 C  C   . HIS A 1 158 ? -0.320  -20.778 16.484  1.00 92.54 158 A 1 
ATOM   1258 O  O   . HIS A 1 158 ? -0.254  -21.842 15.863  1.00 90.37 158 A 1 
ATOM   1259 C  CB  . HIS A 1 158 ? -2.440  -21.176 17.762  1.00 88.81 158 A 1 
ATOM   1260 C  CG  . HIS A 1 158 ? -3.273  -20.315 16.857  1.00 84.60 158 A 1 
ATOM   1261 N  ND1 . HIS A 1 158 ? -3.202  -20.378 15.488  1.00 74.49 158 A 1 
ATOM   1262 C  CD2 . HIS A 1 158 ? -4.218  -19.385 17.133  1.00 73.97 158 A 1 
ATOM   1263 C  CE1 . HIS A 1 158 ? -4.042  -19.513 14.952  1.00 71.90 158 A 1 
ATOM   1264 N  NE2 . HIS A 1 158 ? -4.678  -18.901 15.932  1.00 73.96 158 A 1 
ATOM   1265 N  N   . LEU A 1 159 ? 0.179   -19.637 15.996  1.00 95.04 159 A 1 
ATOM   1266 C  CA  . LEU A 1 159 ? 0.868   -19.581 14.707  1.00 95.08 159 A 1 
ATOM   1267 C  C   . LEU A 1 159 ? 2.308   -20.090 14.789  1.00 94.49 159 A 1 
ATOM   1268 O  O   . LEU A 1 159 ? 3.020   -20.098 13.780  1.00 90.81 159 A 1 
ATOM   1269 C  CB  . LEU A 1 159 ? 0.851   -18.155 14.157  1.00 94.77 159 A 1 
ATOM   1270 C  CG  . LEU A 1 159 ? -0.524  -17.590 13.785  1.00 95.10 159 A 1 
ATOM   1271 C  CD1 . LEU A 1 159 ? -0.415  -16.111 13.452  1.00 94.29 159 A 1 
ATOM   1272 C  CD2 . LEU A 1 159 ? -1.116  -18.365 12.616  1.00 94.25 159 A 1 
ATOM   1273 N  N   . GLY A 1 160 ? 2.748   -20.499 15.969  1.00 94.00 160 A 1 
ATOM   1274 C  CA  . GLY A 1 160 ? 4.105   -20.988 16.145  1.00 93.92 160 A 1 
ATOM   1275 C  C   . GLY A 1 160 ? 5.099   -19.899 16.485  1.00 94.84 160 A 1 
ATOM   1276 O  O   . GLY A 1 160 ? 6.304   -20.067 16.287  1.00 91.63 160 A 1 
ATOM   1277 N  N   . ILE A 1 161 ? 4.611   -18.784 17.003  1.00 95.20 161 A 1 
ATOM   1278 C  CA  . ILE A 1 161 ? 5.454   -17.651 17.375  1.00 95.28 161 A 1 
ATOM   1279 C  C   . ILE A 1 161 ? 6.194   -17.967 18.671  1.00 95.24 161 A 1 
ATOM   1280 O  O   . ILE A 1 161 ? 5.590   -18.404 19.646  1.00 92.85 161 A 1 
ATOM   1281 C  CB  . ILE A 1 161 ? 4.608   -16.378 17.534  1.00 92.97 161 A 1 
ATOM   1282 C  CG1 . ILE A 1 161 ? 3.986   -15.997 16.185  1.00 85.67 161 A 1 
ATOM   1283 C  CG2 . ILE A 1 161 ? 5.437   -15.233 18.081  1.00 83.64 161 A 1 
ATOM   1284 C  CD1 . ILE A 1 161 ? 2.880   -14.969 16.284  1.00 83.52 161 A 1 
ATOM   1285 N  N   . LYS A 1 162 ? 7.511   -17.731 18.664  1.00 94.95 162 A 1 
ATOM   1286 C  CA  . LYS A 1 162 ? 8.350   -18.065 19.814  1.00 94.88 162 A 1 
ATOM   1287 C  C   . LYS A 1 162 ? 8.814   -16.839 20.589  1.00 95.03 162 A 1 
ATOM   1288 O  O   . LYS A 1 162 ? 9.414   -16.967 21.661  1.00 91.25 162 A 1 
ATOM   1289 C  CB  . LYS A 1 162 ? 9.544   -18.906 19.369  1.00 93.21 162 A 1 
ATOM   1290 C  CG  . LYS A 1 162 ? 9.145   -20.258 18.796  1.00 90.21 162 A 1 
ATOM   1291 C  CD  . LYS A 1 162 ? 10.351  -21.123 18.474  1.00 82.09 162 A 1 
ATOM   1292 C  CE  . LYS A 1 162 ? 9.915   -22.490 17.962  1.00 75.87 162 A 1 
ATOM   1293 N  NZ  . LYS A 1 162 ? 11.074  -23.374 17.661  1.00 65.74 162 A 1 
ATOM   1294 N  N   . VAL A 1 163 ? 8.557   -15.656 20.056  1.00 95.03 163 A 1 
ATOM   1295 C  CA  . VAL A 1 163 ? 8.807   -14.400 20.745  1.00 95.48 163 A 1 
ATOM   1296 C  C   . VAL A 1 163 ? 7.525   -13.578 20.628  1.00 96.23 163 A 1 
ATOM   1297 O  O   . VAL A 1 163 ? 6.967   -13.499 19.533  1.00 94.81 163 A 1 
ATOM   1298 C  CB  . VAL A 1 163 ? 9.986   -13.621 20.120  1.00 93.01 163 A 1 
ATOM   1299 C  CG1 . VAL A 1 163 ? 10.134  -12.257 20.771  1.00 84.39 163 A 1 
ATOM   1300 C  CG2 . VAL A 1 163 ? 11.269  -14.420 20.251  1.00 85.13 163 A 1 
ATOM   1301 N  N   . PRO A 1 164 ? 7.043   -12.970 21.725  1.00 97.00 164 A 1 
ATOM   1302 C  CA  . PRO A 1 164 ? 5.812   -12.176 21.636  1.00 97.20 164 A 1 
ATOM   1303 C  C   . PRO A 1 164 ? 5.885   -11.177 20.486  1.00 97.65 164 A 1 
ATOM   1304 O  O   . PRO A 1 164 ? 6.768   -10.314 20.459  1.00 97.06 164 A 1 
ATOM   1305 C  CB  . PRO A 1 164 ? 5.747   -11.474 23.001  1.00 96.30 164 A 1 
ATOM   1306 C  CG  . PRO A 1 164 ? 6.449   -12.417 23.922  1.00 94.40 164 A 1 
ATOM   1307 C  CD  . PRO A 1 164 ? 7.564   -13.010 23.103  1.00 96.50 164 A 1 
ATOM   1308 N  N   . LEU A 1 165 ? 4.960   -11.305 19.541  1.00 98.16 165 A 1 
ATOM   1309 C  CA  . LEU A 1 165 ? 4.973   -10.511 18.324  1.00 98.39 165 A 1 
ATOM   1310 C  C   . LEU A 1 165 ? 3.658   -9.765  18.186  1.00 98.41 165 A 1 
ATOM   1311 O  O   . LEU A 1 165 ? 2.588   -10.338 18.371  1.00 98.30 165 A 1 
ATOM   1312 C  CB  . LEU A 1 165 ? 5.204   -11.410 17.109  1.00 98.21 165 A 1 
ATOM   1313 C  CG  . LEU A 1 165 ? 5.275   -10.727 15.741  1.00 97.77 165 A 1 
ATOM   1314 C  CD1 . LEU A 1 165 ? 6.487   -9.816  15.665  1.00 97.07 165 A 1 
ATOM   1315 C  CD2 . LEU A 1 165 ? 5.321   -11.772 14.636  1.00 97.08 165 A 1 
ATOM   1316 N  N   . ASN A 1 166 ? 3.747   -8.473  17.848  1.00 98.69 166 A 1 
ATOM   1317 C  CA  . ASN A 1 166 ? 2.570   -7.622  17.774  1.00 98.74 166 A 1 
ATOM   1318 C  C   . ASN A 1 166 ? 2.410   -6.989  16.401  1.00 98.87 166 A 1 
ATOM   1319 O  O   . ASN A 1 166 ? 3.394   -6.602  15.761  1.00 98.71 166 A 1 
ATOM   1320 C  CB  . ASN A 1 166 ? 2.645   -6.513  18.823  1.00 98.63 166 A 1 
ATOM   1321 C  CG  . ASN A 1 166 ? 2.704   -7.054  20.240  1.00 98.48 166 A 1 
ATOM   1322 O  OD1 . ASN A 1 166 ? 1.674   -7.303  20.853  1.00 93.63 166 A 1 
ATOM   1323 N  ND2 . ASN A 1 166 ? 3.911   -7.240  20.752  1.00 93.24 166 A 1 
ATOM   1324 N  N   . ALA A 1 167 ? 1.166   -6.887  15.948  1.00 98.85 167 A 1 
ATOM   1325 C  CA  . ALA A 1 167 ? 0.828   -6.078  14.788  1.00 98.86 167 A 1 
ATOM   1326 C  C   . ALA A 1 167 ? 0.610   -4.650  15.262  1.00 98.99 167 A 1 
ATOM   1327 O  O   . ALA A 1 167 ? -0.154  -4.410  16.196  1.00 98.82 167 A 1 
ATOM   1328 C  CB  . ALA A 1 167 ? -0.419  -6.614  14.106  1.00 98.75 167 A 1 
ATOM   1329 N  N   . VAL A 1 168 ? 1.303   -3.692  14.643  1.00 98.97 168 A 1 
ATOM   1330 C  CA  . VAL A 1 168 ? 1.168   -2.281  14.969  1.00 98.96 168 A 1 
ATOM   1331 C  C   . VAL A 1 168 ? 0.764   -1.540  13.706  1.00 98.94 168 A 1 
ATOM   1332 O  O   . VAL A 1 168 ? 1.487   -1.559  12.714  1.00 98.90 168 A 1 
ATOM   1333 C  CB  . VAL A 1 168 ? 2.475   -1.698  15.532  1.00 98.90 168 A 1 
ATOM   1334 C  CG1 . VAL A 1 168 ? 2.316   -0.211  15.823  1.00 98.67 168 A 1 
ATOM   1335 C  CG2 . VAL A 1 168 ? 2.901   -2.449  16.791  1.00 98.68 168 A 1 
ATOM   1336 N  N   . VAL A 1 169 ? -0.399  -0.892  13.742  1.00 98.99 169 A 1 
ATOM   1337 C  CA  . VAL A 1 169 ? -0.907  -0.147  12.593  1.00 98.91 169 A 1 
ATOM   1338 C  C   . VAL A 1 169 ? -0.779  1.342   12.869  1.00 98.93 169 A 1 
ATOM   1339 O  O   . VAL A 1 169 ? -1.291  1.844   13.870  1.00 98.81 169 A 1 
ATOM   1340 C  CB  . VAL A 1 169 ? -2.375  -0.509  12.294  1.00 98.88 169 A 1 
ATOM   1341 C  CG1 . VAL A 1 169 ? -2.956  0.429   11.247  1.00 98.44 169 A 1 
ATOM   1342 C  CG2 . VAL A 1 169 ? -2.460  -1.950  11.824  1.00 98.46 169 A 1 
ATOM   1343 N  N   . LEU A 1 170 ? -0.086  2.050   11.968  1.00 98.96 170 A 1 
ATOM   1344 C  CA  . LEU A 1 170 ? 0.027   3.500   12.032  1.00 98.95 170 A 1 
ATOM   1345 C  C   . LEU A 1 170 ? -0.844  4.134   10.958  1.00 98.82 170 A 1 
ATOM   1346 O  O   . LEU A 1 170 ? -0.909  3.654   9.829   1.00 98.67 170 A 1 
ATOM   1347 C  CB  . LEU A 1 170 ? 1.478   3.949   11.838  1.00 98.87 170 A 1 
ATOM   1348 C  CG  . LEU A 1 170 ? 2.483   3.519   12.908  1.00 98.59 170 A 1 
ATOM   1349 C  CD1 . LEU A 1 170 ? 3.872   4.061   12.574  1.00 98.23 170 A 1 
ATOM   1350 C  CD2 . LEU A 1 170 ? 2.043   3.998   14.283  1.00 98.04 170 A 1 
ATOM   1351 N  N   . ASN A 1 171 ? -1.509  5.234   11.323  1.00 98.72 171 A 1 
ATOM   1352 C  CA  . ASN A 1 171 ? -2.304  6.000   10.372  1.00 98.67 171 A 1 
ATOM   1353 C  C   . ASN A 1 171 ? -1.451  7.124   9.802   1.00 98.63 171 A 1 
ATOM   1354 O  O   . ASN A 1 171 ? -1.436  8.243   10.316  1.00 98.25 171 A 1 
ATOM   1355 C  CB  . ASN A 1 171 ? -3.557  6.557   11.040  1.00 98.35 171 A 1 
ATOM   1356 C  CG  . ASN A 1 171 ? -4.428  7.331   10.074  1.00 98.13 171 A 1 
ATOM   1357 O  OD1 . ASN A 1 171 ? -4.146  7.402   8.880   1.00 96.53 171 A 1 
ATOM   1358 N  ND2 . ASN A 1 171 ? -5.501  7.920   10.584  1.00 95.54 171 A 1 
ATOM   1359 N  N   . THR A 1 172 ? -0.711  6.826   8.723   1.00 98.75 172 A 1 
ATOM   1360 C  CA  . THR A 1 172 ? 0.163   7.826   8.122   1.00 98.71 172 A 1 
ATOM   1361 C  C   . THR A 1 172 ? -0.567  8.751   7.169   1.00 98.65 172 A 1 
ATOM   1362 O  O   . THR A 1 172 ? 0.039   9.692   6.647   1.00 98.21 172 A 1 
ATOM   1363 C  CB  . THR A 1 172 ? 1.351   7.168   7.400   1.00 98.67 172 A 1 
ATOM   1364 O  OG1 . THR A 1 172 ? 0.877   6.172   6.491   1.00 98.02 172 A 1 
ATOM   1365 C  CG2 . THR A 1 172 ? 2.289   6.523   8.410   1.00 97.53 172 A 1 
ATOM   1366 N  N   . VAL A 1 173 ? -1.863  8.534   6.958   1.00 98.50 173 A 1 
ATOM   1367 C  CA  . VAL A 1 173 ? -2.666  9.522   6.237   1.00 98.35 173 A 1 
ATOM   1368 C  C   . VAL A 1 173 ? -2.676  10.837  7.010   1.00 98.27 173 A 1 
ATOM   1369 O  O   . VAL A 1 173 ? -2.818  11.910  6.424   1.00 97.73 173 A 1 
ATOM   1370 C  CB  . VAL A 1 173 ? -4.103  9.015   6.000   1.00 98.13 173 A 1 
ATOM   1371 C  CG1 . VAL A 1 173 ? -4.919  10.051  5.232   1.00 97.55 173 A 1 
ATOM   1372 C  CG2 . VAL A 1 173 ? -4.080  7.697   5.242   1.00 97.57 173 A 1 
ATOM   1373 N  N   . LEU A 1 174 ? -2.468  10.770  8.322   1.00 98.39 174 A 1 
ATOM   1374 C  CA  . LEU A 1 174 ? -2.343  11.974  9.142   1.00 98.19 174 A 1 
ATOM   1375 C  C   . LEU A 1 174 ? -1.156  12.826  8.709   1.00 98.16 174 A 1 
ATOM   1376 O  O   . LEU A 1 174 ? -1.161  14.039  8.917   1.00 97.69 174 A 1 
ATOM   1377 C  CB  . LEU A 1 174 ? -2.179  11.602  10.619  1.00 97.90 174 A 1 
ATOM   1378 C  CG  . LEU A 1 174 ? -3.325  10.824  11.276  1.00 97.54 174 A 1 
ATOM   1379 C  CD1 . LEU A 1 174 ? -2.981  10.511  12.726  1.00 97.01 174 A 1 
ATOM   1380 C  CD2 . LEU A 1 174 ? -4.631  11.608  11.195  1.00 96.83 174 A 1 
ATOM   1381 N  N   . TYR A 1 175 ? -0.153  12.201  8.091   1.00 98.36 175 A 1 
ATOM   1382 C  CA  . TYR A 1 175 ? 1.077   12.899  7.709   1.00 98.43 175 A 1 
ATOM   1383 C  C   . TYR A 1 175 ? 1.153   13.197  6.219   1.00 98.39 175 A 1 
ATOM   1384 O  O   . TYR A 1 175 ? 2.117   13.828  5.763   1.00 97.94 175 A 1 
ATOM   1385 C  CB  . TYR A 1 175 ? 2.293   12.065  8.127   1.00 98.42 175 A 1 
ATOM   1386 C  CG  . TYR A 1 175 ? 2.264   11.587  9.565   1.00 98.53 175 A 1 
ATOM   1387 C  CD1 . TYR A 1 175 ? 1.777   12.395  10.579  1.00 98.30 175 A 1 
ATOM   1388 C  CD2 . TYR A 1 175 ? 2.730   10.325  9.898   1.00 98.32 175 A 1 
ATOM   1389 C  CE1 . TYR A 1 175 ? 1.747   11.960  11.899  1.00 98.24 175 A 1 
ATOM   1390 C  CE2 . TYR A 1 175 ? 2.716   9.880   11.212  1.00 98.24 175 A 1 
ATOM   1391 C  CZ  . TYR A 1 175 ? 2.227   10.700  12.207  1.00 98.40 175 A 1 
ATOM   1392 O  OH  . TYR A 1 175 ? 2.201   10.265  13.510  1.00 98.15 175 A 1 
ATOM   1393 N  N   . TYR A 1 176 ? 0.173   12.759  5.454   1.00 98.30 176 A 1 
ATOM   1394 C  CA  . TYR A 1 176 ? 0.155   12.944  4.008   1.00 98.29 176 A 1 
ATOM   1395 C  C   . TYR A 1 176 ? 0.151   14.435  3.663   1.00 98.00 176 A 1 
ATOM   1396 O  O   . TYR A 1 176 ? -0.599  15.215  4.259   1.00 97.54 176 A 1 
ATOM   1397 C  CB  . TYR A 1 176 ? -1.084  12.255  3.433   1.00 98.02 176 A 1 
ATOM   1398 C  CG  . TYR A 1 176 ? -1.093  12.060  1.926   1.00 97.83 176 A 1 
ATOM   1399 C  CD1 . TYR A 1 176 ? 0.072   11.896  1.197   1.00 97.04 176 A 1 
ATOM   1400 C  CD2 . TYR A 1 176 ? -2.301  11.997  1.245   1.00 96.97 176 A 1 
ATOM   1401 C  CE1 . TYR A 1 176 ? 0.048   11.691  -0.173  1.00 96.35 176 A 1 
ATOM   1402 C  CE2 . TYR A 1 176 ? -2.348  11.780  -0.126  1.00 96.30 176 A 1 
ATOM   1403 C  CZ  . TYR A 1 176 ? -1.171  11.631  -0.831  1.00 96.36 176 A 1 
ATOM   1404 O  OH  . TYR A 1 176 ? -1.215  11.423  -2.183  1.00 95.32 176 A 1 
ATOM   1405 N  N   . ASN A 1 177 ? 0.975   14.849  2.693   1.00 98.01 177 A 1 
ATOM   1406 C  CA  . ASN A 1 177 ? 1.109   16.276  2.402   1.00 97.67 177 A 1 
ATOM   1407 C  C   . ASN A 1 177 ? -0.077  16.866  1.641   1.00 97.59 177 A 1 
ATOM   1408 O  O   . ASN A 1 177 ? -0.079  18.058  1.349   1.00 96.12 177 A 1 
ATOM   1409 C  CB  . ASN A 1 177 ? 2.437   16.570  1.680   1.00 96.55 177 A 1 
ATOM   1410 C  CG  . ASN A 1 177 ? 2.586   15.830  0.375   1.00 95.33 177 A 1 
ATOM   1411 O  OD1 . ASN A 1 177 ? 1.621   15.308  -0.181  1.00 89.45 177 A 1 
ATOM   1412 N  ND2 . ASN A 1 177 ? 3.812   15.780  -0.123  1.00 88.47 177 A 1 
ATOM   1413 N  N   . TYR A 1 178 ? -1.089  16.047  1.340   1.00 97.43 178 A 1 
ATOM   1414 C  CA  . TYR A 1 178 ? -2.358  16.548  0.828   1.00 96.87 178 A 1 
ATOM   1415 C  C   . TYR A 1 178 ? -3.421  16.647  1.921   1.00 96.81 178 A 1 
ATOM   1416 O  O   . TYR A 1 178 ? -4.559  17.042  1.646   1.00 95.09 178 A 1 
ATOM   1417 C  CB  . TYR A 1 178 ? -2.869  15.667  -0.317  1.00 96.24 178 A 1 
ATOM   1418 C  CG  . TYR A 1 178 ? -2.094  15.822  -1.607  1.00 94.98 178 A 1 
ATOM   1419 C  CD1 . TYR A 1 178 ? -2.274  16.929  -2.416  1.00 91.89 178 A 1 
ATOM   1420 C  CD2 . TYR A 1 178 ? -1.185  14.850  -2.015  1.00 91.70 178 A 1 
ATOM   1421 C  CE1 . TYR A 1 178 ? -1.571  17.077  -3.600  1.00 90.33 178 A 1 
ATOM   1422 C  CE2 . TYR A 1 178 ? -0.475  14.988  -3.195  1.00 90.35 178 A 1 
ATOM   1423 C  CZ  . TYR A 1 178 ? -0.672  16.100  -3.986  1.00 90.65 178 A 1 
ATOM   1424 O  OH  . TYR A 1 178 ? 0.031   16.245  -5.159  1.00 88.38 178 A 1 
ATOM   1425 N  N   . ASN A 1 179 ? -3.064  16.296  3.160   1.00 96.99 179 A 1 
ATOM   1426 C  CA  . ASN A 1 179 ? -3.978  16.365  4.295   1.00 97.00 179 A 1 
ATOM   1427 C  C   . ASN A 1 179 ? -3.867  17.740  4.940   1.00 96.73 179 A 1 
ATOM   1428 O  O   . ASN A 1 179 ? -2.951  17.998  5.723   1.00 95.97 179 A 1 
ATOM   1429 C  CB  . ASN A 1 179 ? -3.656  15.260  5.298   1.00 97.05 179 A 1 
ATOM   1430 C  CG  . ASN A 1 179 ? -4.653  15.186  6.442   1.00 97.28 179 A 1 
ATOM   1431 O  OD1 . ASN A 1 179 ? -5.457  16.093  6.648   1.00 95.99 179 A 1 
ATOM   1432 N  ND2 . ASN A 1 179 ? -4.601  14.091  7.197   1.00 95.70 179 A 1 
ATOM   1433 N  N   . LYS A 1 180 ? -4.806  18.631  4.616   1.00 96.18 180 A 1 
ATOM   1434 C  CA  . LYS A 1 180 ? -4.737  20.017  5.078   1.00 95.51 180 A 1 
ATOM   1435 C  C   . LYS A 1 180 ? -5.070  20.167  6.556   1.00 95.02 180 A 1 
ATOM   1436 O  O   . LYS A 1 180 ? -4.797  21.208  7.145   1.00 92.62 180 A 1 
ATOM   1437 C  CB  . LYS A 1 180 ? -5.671  20.898  4.238   1.00 94.75 180 A 1 
ATOM   1438 C  CG  . LYS A 1 180 ? -5.318  20.937  2.760   1.00 90.69 180 A 1 
ATOM   1439 C  CD  . LYS A 1 180 ? -6.298  21.794  1.979   1.00 83.21 180 A 1 
ATOM   1440 C  CE  . LYS A 1 180 ? -5.944  21.825  0.498   1.00 75.44 180 A 1 
ATOM   1441 N  NZ  . LYS A 1 180 ? -6.910  22.635  -0.285  1.00 64.89 180 A 1 
ATOM   1442 N  N   . GLN A 1 181 ? -5.644  19.141  7.175   1.00 95.33 181 A 1 
ATOM   1443 C  CA  . GLN A 1 181 ? -6.062  19.230  8.573   1.00 94.47 181 A 1 
ATOM   1444 C  C   . GLN A 1 181 ? -4.888  19.135  9.545   1.00 94.46 181 A 1 
ATOM   1445 O  O   . GLN A 1 181 ? -5.037  19.487  10.718  1.00 91.12 181 A 1 
ATOM   1446 C  CB  . GLN A 1 181 ? -7.082  18.137  8.899   1.00 92.94 181 A 1 
ATOM   1447 C  CG  . GLN A 1 181 ? -8.393  18.260  8.145   1.00 89.30 181 A 1 
ATOM   1448 C  CD  . GLN A 1 181 ? -9.449  17.295  8.664   1.00 84.45 181 A 1 
ATOM   1449 O  OE1 . GLN A 1 181 ? -9.349  16.798  9.791   1.00 76.54 181 A 1 
ATOM   1450 N  NE2 . GLN A 1 181 ? -10.464 17.030  7.861   1.00 73.74 181 A 1 
ATOM   1451 N  N   . THR A 1 182 ? -3.737  18.657  9.093   1.00 95.66 182 A 1 
ATOM   1452 C  CA  . THR A 1 182 ? -2.639  18.345  9.998   1.00 95.77 182 A 1 
ATOM   1453 C  C   . THR A 1 182 ? -1.348  19.099  9.709   1.00 95.25 182 A 1 
ATOM   1454 O  O   . THR A 1 182 ? -0.344  18.890  10.390  1.00 93.41 182 A 1 
ATOM   1455 C  CB  . THR A 1 182 ? -2.325  16.835  9.971   1.00 95.58 182 A 1 
ATOM   1456 O  OG1 . THR A 1 182 ? -2.021  16.445  8.623   1.00 93.98 182 A 1 
ATOM   1457 C  CG2 . THR A 1 182 ? -3.523  16.027  10.462  1.00 93.97 182 A 1 
ATOM   1458 N  N   . MET A 1 183 ? -1.351  20.002  8.728   1.00 94.36 183 A 1 
ATOM   1459 C  CA  . MET A 1 183 ? -0.113  20.649  8.289   1.00 93.06 183 A 1 
ATOM   1460 C  C   . MET A 1 183 ? 0.540   21.497  9.374   1.00 92.16 183 A 1 
ATOM   1461 O  O   . MET A 1 183 ? 1.760   21.663  9.369   1.00 87.46 183 A 1 
ATOM   1462 C  CB  . MET A 1 183 ? -0.382  21.502  7.050   1.00 90.54 183 A 1 
ATOM   1463 C  CG  . MET A 1 183 ? -1.378  22.634  7.254   1.00 83.90 183 A 1 
ATOM   1464 S  SD  . MET A 1 183 ? -1.700  23.541  5.724   1.00 80.50 183 A 1 
ATOM   1465 C  CE  . MET A 1 183 ? -0.058  24.184  5.368   1.00 71.24 183 A 1 
ATOM   1466 N  N   . ASP A 1 184 ? -0.243  22.005  10.318  1.00 92.11 184 A 1 
ATOM   1467 C  CA  . ASP A 1 184 ? 0.271   22.898  11.356  1.00 90.81 184 A 1 
ATOM   1468 C  C   . ASP A 1 184 ? 0.444   22.223  12.711  1.00 90.78 184 A 1 
ATOM   1469 O  O   . ASP A 1 184 ? 0.839   22.869  13.682  1.00 85.21 184 A 1 
ATOM   1470 C  CB  . ASP A 1 184 ? -0.649  24.114  11.510  1.00 88.45 184 A 1 
ATOM   1471 C  CG  . ASP A 1 184 ? -0.711  24.960  10.255  1.00 83.33 184 A 1 
ATOM   1472 O  OD1 . ASP A 1 184 ? 0.334   25.156  9.608   1.00 77.80 184 A 1 
ATOM   1473 O  OD2 . ASP A 1 184 ? -1.813  25.431  9.917   1.00 77.89 184 A 1 
ATOM   1474 N  N   . SER A 1 185 ? 0.178   20.927  12.794  1.00 91.73 185 A 1 
ATOM   1475 C  CA  . SER A 1 185 ? 0.295   20.199  14.046  1.00 91.46 185 A 1 
ATOM   1476 C  C   . SER A 1 185 ? 1.731   19.738  14.271  1.00 91.64 185 A 1 
ATOM   1477 O  O   . SER A 1 185 ? 2.536   19.671  13.337  1.00 86.69 185 A 1 
ATOM   1478 C  CB  . SER A 1 185 ? -0.646  19.000  14.058  1.00 88.27 185 A 1 
ATOM   1479 O  OG  . SER A 1 185 ? -0.572  18.280  15.279  1.00 78.60 185 A 1 
ATOM   1480 N  N   . THR A 1 186 ? 2.059   19.430  15.532  1.00 93.58 186 A 1 
ATOM   1481 C  CA  . THR A 1 186 ? 3.365   18.863  15.856  1.00 93.84 186 A 1 
ATOM   1482 C  C   . THR A 1 186 ? 3.272   17.353  16.070  1.00 94.70 186 A 1 
ATOM   1483 O  O   . THR A 1 186 ? 4.241   16.639  15.832  1.00 90.71 186 A 1 
ATOM   1484 C  CB  . THR A 1 186 ? 3.953   19.509  17.119  1.00 91.13 186 A 1 
ATOM   1485 O  OG1 . THR A 1 186 ? 3.037   19.367  18.209  1.00 84.10 186 A 1 
ATOM   1486 C  CG2 . THR A 1 186 ? 4.222   20.992  16.883  1.00 82.94 186 A 1 
ATOM   1487 N  N   . ASP A 1 187 ? 2.112   16.860  16.515  1.00 96.40 187 A 1 
ATOM   1488 C  CA  . ASP A 1 187 ? 1.888   15.439  16.725  1.00 97.11 187 A 1 
ATOM   1489 C  C   . ASP A 1 187 ? 0.400   15.135  16.529  1.00 97.14 187 A 1 
ATOM   1490 O  O   . ASP A 1 187 ? -0.346  15.017  17.504  1.00 96.27 187 A 1 
ATOM   1491 C  CB  . ASP A 1 187 ? 2.343   15.020  18.126  1.00 97.08 187 A 1 
ATOM   1492 C  CG  . ASP A 1 187 ? 2.290   13.508  18.323  1.00 97.66 187 A 1 
ATOM   1493 O  OD1 . ASP A 1 187 ? 2.053   12.781  17.341  1.00 97.30 187 A 1 
ATOM   1494 O  OD2 . ASP A 1 187 ? 2.499   13.055  19.466  1.00 97.27 187 A 1 
ATOM   1495 N  N   . PRO A 1 188 ? -0.050  15.032  15.280  1.00 97.30 188 A 1 
ATOM   1496 C  CA  . PRO A 1 188 ? -1.472  14.844  14.998  1.00 97.31 188 A 1 
ATOM   1497 C  C   . PRO A 1 188 ? -2.060  13.653  15.737  1.00 97.52 188 A 1 
ATOM   1498 O  O   . PRO A 1 188 ? -1.577  12.523  15.606  1.00 97.15 188 A 1 
ATOM   1499 C  CB  . PRO A 1 188 ? -1.510  14.637  13.484  1.00 96.75 188 A 1 
ATOM   1500 C  CG  . PRO A 1 188 ? -0.304  15.363  12.981  1.00 95.60 188 A 1 
ATOM   1501 C  CD  . PRO A 1 188 ? 0.743   15.160  14.052  1.00 97.11 188 A 1 
ATOM   1502 N  N   . LEU A 1 189 ? -3.090  13.929  16.550  1.00 96.83 189 A 1 
ATOM   1503 C  CA  . LEU A 1 189 ? -3.810  12.919  17.322  1.00 96.88 189 A 1 
ATOM   1504 C  C   . LEU A 1 189 ? -2.904  12.114  18.248  1.00 97.06 189 A 1 
ATOM   1505 O  O   . LEU A 1 189 ? -3.260  11.020  18.678  1.00 96.38 189 A 1 
ATOM   1506 C  CB  . LEU A 1 189 ? -4.606  11.992  16.395  1.00 96.50 189 A 1 
ATOM   1507 C  CG  . LEU A 1 189 ? -5.712  12.686  15.591  1.00 95.52 189 A 1 
ATOM   1508 C  CD1 . LEU A 1 189 ? -6.423  11.701  14.673  1.00 93.74 189 A 1 
ATOM   1509 C  CD2 . LEU A 1 189 ? -6.715  13.355  16.517  1.00 93.30 189 A 1 
ATOM   1510 N  N   . GLY A 1 190 ? -1.718  12.665  18.570  1.00 97.01 190 A 1 
ATOM   1511 C  CA  . GLY A 1 190 ? -0.826  12.066  19.547  1.00 97.33 190 A 1 
ATOM   1512 C  C   . GLY A 1 190 ? -0.165  10.768  19.116  1.00 97.96 190 A 1 
ATOM   1513 O  O   . GLY A 1 190 ? 0.321   10.014  19.960  1.00 97.80 190 A 1 
ATOM   1514 N  N   . GLN A 1 191 ? -0.127  10.495  17.809  1.00 97.89 191 A 1 
ATOM   1515 C  CA  . GLN A 1 191 ? 0.344   9.193   17.336  1.00 98.29 191 A 1 
ATOM   1516 C  C   . GLN A 1 191 ? 1.835   8.972   17.587  1.00 98.50 191 A 1 
ATOM   1517 O  O   . GLN A 1 191 ? 2.243   7.860   17.934  1.00 98.61 191 A 1 
ATOM   1518 C  CB  . GLN A 1 191 ? 0.038   9.013   15.849  1.00 98.02 191 A 1 
ATOM   1519 C  CG  . GLN A 1 191 ? 0.414   7.628   15.327  1.00 97.71 191 A 1 
ATOM   1520 C  CD  . GLN A 1 191 ? -0.074  7.376   13.920  1.00 98.15 191 A 1 
ATOM   1521 O  OE1 . GLN A 1 191 ? -0.783  6.395   13.663  1.00 93.35 191 A 1 
ATOM   1522 N  NE2 . GLN A 1 191 ? 0.305   8.243   12.995  1.00 94.60 191 A 1 
ATOM   1523 N  N   . PHE A 1 192 ? 2.679   9.999   17.432  1.00 98.60 192 A 1 
ATOM   1524 C  CA  . PHE A 1 192 ? 4.107   9.837   17.670  1.00 98.70 192 A 1 
ATOM   1525 C  C   . PHE A 1 192 ? 4.392   9.492   19.126  1.00 98.86 192 A 1 
ATOM   1526 O  O   . PHE A 1 192 ? 5.167   8.578   19.425  1.00 98.72 192 A 1 
ATOM   1527 C  CB  . PHE A 1 192 ? 4.878   11.095  17.271  1.00 98.70 192 A 1 
ATOM   1528 C  CG  . PHE A 1 192 ? 5.131   11.224  15.787  1.00 98.67 192 A 1 
ATOM   1529 C  CD1 . PHE A 1 192 ? 5.891   10.282  15.115  1.00 98.35 192 A 1 
ATOM   1530 C  CD2 . PHE A 1 192 ? 4.611   12.288  15.078  1.00 98.32 192 A 1 
ATOM   1531 C  CE1 . PHE A 1 192 ? 6.125   10.395  13.755  1.00 98.08 192 A 1 
ATOM   1532 C  CE2 . PHE A 1 192 ? 4.842   12.411  13.708  1.00 98.02 192 A 1 
ATOM   1533 C  CZ  . PHE A 1 192 ? 5.597   11.459  13.052  1.00 98.19 192 A 1 
ATOM   1534 N  N   . GLU A 1 193 ? 3.756   10.221  20.052  1.00 98.61 193 A 1 
ATOM   1535 C  CA  . GLU A 1 193 ? 3.926   9.946   21.474  1.00 98.68 193 A 1 
ATOM   1536 C  C   . GLU A 1 193 ? 3.403   8.558   21.826  1.00 98.71 193 A 1 
ATOM   1537 O  O   . GLU A 1 193 ? 4.045   7.808   22.575  1.00 98.65 193 A 1 
ATOM   1538 C  CB  . GLU A 1 193 ? 3.210   11.017  22.306  1.00 98.28 193 A 1 
ATOM   1539 C  CG  . GLU A 1 193 ? 3.280   10.793  23.812  1.00 89.28 193 A 1 
ATOM   1540 C  CD  . GLU A 1 193 ? 2.623   11.917  24.600  1.00 80.30 193 A 1 
ATOM   1541 O  OE1 . GLU A 1 193 ? 3.142   13.048  24.547  1.00 75.04 193 A 1 
ATOM   1542 O  OE2 . GLU A 1 193 ? 1.602   11.661  25.253  1.00 74.17 193 A 1 
ATOM   1543 N  N   . TRP A 1 194 ? 2.248   8.200   21.284  1.00 98.67 194 A 1 
ATOM   1544 C  CA  . TRP A 1 194 ? 1.666   6.879   21.494  1.00 98.79 194 A 1 
ATOM   1545 C  C   . TRP A 1 194 ? 2.600   5.780   20.980  1.00 98.80 194 A 1 
ATOM   1546 O  O   . TRP A 1 194 ? 2.832   4.782   21.664  1.00 98.80 194 A 1 
ATOM   1547 C  CB  . TRP A 1 194 ? 0.303   6.797   20.790  1.00 98.74 194 A 1 
ATOM   1548 C  CG  . TRP A 1 194 ? -0.288  5.416   20.730  1.00 98.76 194 A 1 
ATOM   1549 C  CD1 . TRP A 1 194 ? -1.059  4.817   21.672  1.00 98.59 194 A 1 
ATOM   1550 C  CD2 . TRP A 1 194 ? -0.170  4.488   19.648  1.00 98.75 194 A 1 
ATOM   1551 N  NE1 . TRP A 1 194 ? -1.429  3.558   21.253  1.00 98.53 194 A 1 
ATOM   1552 C  CE2 . TRP A 1 194 ? -0.900  3.329   20.015  1.00 98.66 194 A 1 
ATOM   1553 C  CE3 . TRP A 1 194 ? 0.473   4.508   18.402  1.00 98.67 194 A 1 
ATOM   1554 C  CZ2 . TRP A 1 194 ? -0.995  2.203   19.177  1.00 98.52 194 A 1 
ATOM   1555 C  CZ3 . TRP A 1 194 ? 0.378   3.392   17.578  1.00 98.56 194 A 1 
ATOM   1556 C  CH2 . TRP A 1 194 ? -0.352  2.269   17.979  1.00 98.52 194 A 1 
ATOM   1557 N  N   . PHE A 1 195 ? 3.144   5.963   19.785  1.00 98.80 195 A 1 
ATOM   1558 C  CA  . PHE A 1 195 ? 4.040   4.980   19.184  1.00 98.93 195 A 1 
ATOM   1559 C  C   . PHE A 1 195 ? 5.288   4.775   20.035  1.00 98.91 195 A 1 
ATOM   1560 O  O   . PHE A 1 195 ? 5.730   3.648   20.245  1.00 98.85 195 A 1 
ATOM   1561 C  CB  . PHE A 1 195 ? 4.417   5.403   17.767  1.00 98.89 195 A 1 
ATOM   1562 C  CG  . PHE A 1 195 ? 5.289   4.411   17.045  1.00 98.90 195 A 1 
ATOM   1563 C  CD1 . PHE A 1 195 ? 4.774   3.210   16.578  1.00 98.74 195 A 1 
ATOM   1564 C  CD2 . PHE A 1 195 ? 6.630   4.677   16.827  1.00 98.74 195 A 1 
ATOM   1565 C  CE1 . PHE A 1 195 ? 5.568   2.297   15.912  1.00 98.59 195 A 1 
ATOM   1566 C  CE2 . PHE A 1 195 ? 7.435   3.773   16.161  1.00 98.59 195 A 1 
ATOM   1567 C  CZ  . PHE A 1 195 ? 6.907   2.582   15.701  1.00 98.71 195 A 1 
ATOM   1568 N  N   . LYS A 1 196 ? 5.862   5.875   20.527  1.00 98.86 196 A 1 
ATOM   1569 C  CA  . LYS A 1 196 ? 7.030   5.790   21.391  1.00 98.85 196 A 1 
ATOM   1570 C  C   . LYS A 1 196 ? 6.724   5.003   22.655  1.00 98.87 196 A 1 
ATOM   1571 O  O   . LYS A 1 196 ? 7.521   4.152   23.080  1.00 98.76 196 A 1 
ATOM   1572 C  CB  . LYS A 1 196 ? 7.539   7.191   21.752  1.00 98.61 196 A 1 
ATOM   1573 C  CG  . LYS A 1 196 ? 8.679   7.190   22.764  1.00 96.32 196 A 1 
ATOM   1574 C  CD  . LYS A 1 196 ? 9.199   8.602   23.013  1.00 93.80 196 A 1 
ATOM   1575 C  CE  . LYS A 1 196 ? 10.176  8.616   24.182  1.00 86.71 196 A 1 
ATOM   1576 N  NZ  . LYS A 1 196 ? 11.297  7.652   24.010  1.00 78.77 196 A 1 
ATOM   1577 N  N   . THR A 1 197 ? 5.570   5.256   23.257  1.00 98.85 197 A 1 
ATOM   1578 C  CA  . THR A 1 197 ? 5.160   4.539   24.462  1.00 98.85 197 A 1 
ATOM   1579 C  C   . THR A 1 197 ? 5.019   3.045   24.191  1.00 98.86 197 A 1 
ATOM   1580 O  O   . THR A 1 197 ? 5.486   2.212   24.973  1.00 98.74 197 A 1 
ATOM   1581 C  CB  . THR A 1 197 ? 3.837   5.108   25.013  1.00 98.66 197 A 1 
ATOM   1582 O  OG1 . THR A 1 197 ? 4.027   6.480   25.374  1.00 95.62 197 A 1 
ATOM   1583 C  CG2 . THR A 1 197 ? 3.369   4.326   26.224  1.00 95.08 197 A 1 
ATOM   1584 N  N   . VAL A 1 198 ? 4.382   2.698   23.077  1.00 98.81 198 A 1 
ATOM   1585 C  CA  . VAL A 1 198 ? 4.194   1.306   22.699  1.00 98.80 198 A 1 
ATOM   1586 C  C   . VAL A 1 198 ? 5.538   0.615   22.467  1.00 98.96 198 A 1 
ATOM   1587 O  O   . VAL A 1 198 ? 5.795   -0.475  22.996  1.00 98.81 198 A 1 
ATOM   1588 C  CB  . VAL A 1 198 ? 3.300   1.194   21.443  1.00 98.80 198 A 1 
ATOM   1589 C  CG1 . VAL A 1 198 ? 3.329   -0.220  20.870  1.00 98.30 198 A 1 
ATOM   1590 C  CG2 . VAL A 1 198 ? 1.871   1.609   21.772  1.00 98.38 198 A 1 
ATOM   1591 N  N   . MET A 1 199 ? 6.403   1.242   21.677  1.00 98.95 199 A 1 
ATOM   1592 C  CA  . MET A 1 199 ? 7.697   0.648   21.346  1.00 98.94 199 A 1 
ATOM   1593 C  C   . MET A 1 199 ? 8.599   0.525   22.572  1.00 98.96 199 A 1 
ATOM   1594 O  O   . MET A 1 199 ? 9.294   -0.481  22.725  1.00 98.79 199 A 1 
ATOM   1595 C  CB  . MET A 1 199 ? 8.399   1.477   20.268  1.00 98.87 199 A 1 
ATOM   1596 C  CG  . MET A 1 199 ? 7.725   1.427   18.898  1.00 98.42 199 A 1 
ATOM   1597 S  SD  . MET A 1 199 ? 7.809   -0.203  18.126  1.00 98.08 199 A 1 
ATOM   1598 C  CE  . MET A 1 199 ? 6.084   -0.658  18.115  1.00 95.14 199 A 1 
ATOM   1599 N  N   . ASP A 1 200 ? 8.600   1.530   23.445  1.00 98.95 200 A 1 
ATOM   1600 C  CA  . ASP A 1 200 ? 9.362   1.453   24.688  1.00 98.81 200 A 1 
ATOM   1601 C  C   . ASP A 1 200 ? 8.891   0.267   25.526  1.00 98.83 200 A 1 
ATOM   1602 O  O   . ASP A 1 200 ? 9.707   -0.461  26.101  1.00 98.62 200 A 1 
ATOM   1603 C  CB  . ASP A 1 200 ? 9.230   2.748   25.496  1.00 98.77 200 A 1 
ATOM   1604 C  CG  . ASP A 1 200 ? 10.079  3.881   24.941  1.00 98.19 200 A 1 
ATOM   1605 O  OD1 . ASP A 1 200 ? 10.978  3.615   24.117  1.00 96.58 200 A 1 
ATOM   1606 O  OD2 . ASP A 1 200 ? 9.845   5.043   25.345  1.00 96.53 200 A 1 
ATOM   1607 N  N   . GLY A 1 201 ? 7.581   0.065   25.577  1.00 98.85 201 A 1 
ATOM   1608 C  CA  . GLY A 1 201 ? 7.022   -1.058  26.307  1.00 98.72 201 A 1 
ATOM   1609 C  C   . GLY A 1 201 ? 7.463   -2.397  25.737  1.00 98.74 201 A 1 
ATOM   1610 O  O   . GLY A 1 201 ? 7.830   -3.313  26.480  1.00 98.48 201 A 1 
ATOM   1611 N  N   . TYR A 1 202 ? 7.441   -2.515  24.422  1.00 98.87 202 A 1 
ATOM   1612 C  CA  . TYR A 1 202 ? 7.873   -3.745  23.768  1.00 98.79 202 A 1 
ATOM   1613 C  C   . TYR A 1 202 ? 9.356   -4.007  24.030  1.00 98.75 202 A 1 
ATOM   1614 O  O   . TYR A 1 202 ? 9.757   -5.134  24.315  1.00 98.37 202 A 1 
ATOM   1615 C  CB  . TYR A 1 202 ? 7.617   -3.673  22.262  1.00 98.77 202 A 1 
ATOM   1616 C  CG  . TYR A 1 202 ? 6.156   -3.707  21.852  1.00 98.79 202 A 1 
ATOM   1617 C  CD1 . TYR A 1 202 ? 5.161   -4.114  22.727  1.00 98.55 202 A 1 
ATOM   1618 C  CD2 . TYR A 1 202 ? 5.780   -3.346  20.559  1.00 98.55 202 A 1 
ATOM   1619 C  CE1 . TYR A 1 202 ? 3.828   -4.151  22.339  1.00 98.46 202 A 1 
ATOM   1620 C  CE2 . TYR A 1 202 ? 4.457   -3.392  20.164  1.00 98.45 202 A 1 
ATOM   1621 C  CZ  . TYR A 1 202 ? 3.479   -3.785  21.049  1.00 98.61 202 A 1 
ATOM   1622 O  OH  . TYR A 1 202 ? 2.170   -3.818  20.656  1.00 98.25 202 A 1 
ATOM   1623 N  N   . ARG A 1 203 ? 10.177  -2.959  23.931  1.00 98.72 203 A 1 
ATOM   1624 C  CA  . ARG A 1 203 ? 11.618  -3.095  24.151  1.00 98.66 203 A 1 
ATOM   1625 C  C   . ARG A 1 203 ? 11.902  -3.578  25.570  1.00 98.58 203 A 1 
ATOM   1626 O  O   . ARG A 1 203 ? 12.732  -4.471  25.774  1.00 98.06 203 A 1 
ATOM   1627 C  CB  . ARG A 1 203 ? 12.316  -1.762  23.883  1.00 98.33 203 A 1 
ATOM   1628 C  CG  . ARG A 1 203 ? 13.801  -1.761  24.224  1.00 97.30 203 A 1 
ATOM   1629 C  CD  . ARG A 1 203 ? 14.429  -0.413  23.867  1.00 96.59 203 A 1 
ATOM   1630 N  NE  . ARG A 1 203 ? 14.657  -0.273  22.433  1.00 95.84 203 A 1 
ATOM   1631 C  CZ  . ARG A 1 203 ? 14.862  0.894   21.804  1.00 96.76 203 A 1 
ATOM   1632 N  NH1 . ARG A 1 203 ? 14.815  2.024   22.486  1.00 91.57 203 A 1 
ATOM   1633 N  NH2 . ARG A 1 203 ? 15.090  0.913   20.507  1.00 91.81 203 A 1 
ATOM   1634 N  N   . LYS A 1 204 ? 11.216  -3.004  26.549  1.00 98.69 204 A 1 
ATOM   1635 C  CA  . LYS A 1 204 ? 11.458  -3.348  27.948  1.00 98.53 204 A 1 
ATOM   1636 C  C   . LYS A 1 204 ? 11.016  -4.767  28.285  1.00 98.45 204 A 1 
ATOM   1637 O  O   . LYS A 1 204 ? 11.559  -5.382  29.207  1.00 97.79 204 A 1 
ATOM   1638 C  CB  . LYS A 1 204 ? 10.744  -2.354  28.867  1.00 98.17 204 A 1 
ATOM   1639 C  CG  . LYS A 1 204 ? 11.328  -0.954  28.844  1.00 88.70 204 A 1 
ATOM   1640 C  CD  . LYS A 1 204 ? 10.536  -0.001  29.730  1.00 86.03 204 A 1 
ATOM   1641 C  CE  . LYS A 1 204 ? 11.108  1.398   29.689  1.00 74.74 204 A 1 
ATOM   1642 N  NZ  . LYS A 1 204 ? 10.326  2.349   30.532  1.00 66.29 204 A 1 
ATOM   1643 N  N   . THR A 1 205 ? 10.043  -5.298  27.547  1.00 98.32 205 A 1 
ATOM   1644 C  CA  . THR A 1 205 ? 9.481   -6.614  27.845  1.00 98.16 205 A 1 
ATOM   1645 C  C   . THR A 1 205 ? 9.894   -7.680  26.835  1.00 97.98 205 A 1 
ATOM   1646 O  O   . THR A 1 205 ? 9.391   -8.804  26.877  1.00 96.90 205 A 1 
ATOM   1647 C  CB  . THR A 1 205 ? 7.944   -6.548  27.914  1.00 97.79 205 A 1 
ATOM   1648 O  OG1 . THR A 1 205 ? 7.428   -6.017  26.694  1.00 95.99 205 A 1 
ATOM   1649 C  CG2 . THR A 1 205 ? 7.507   -5.667  29.077  1.00 95.30 205 A 1 
ATOM   1650 N  N   . GLY A 1 206 ? 10.822  -7.347  25.925  1.00 98.03 206 A 1 
ATOM   1651 C  CA  . GLY A 1 206 ? 11.328  -8.317  24.978  1.00 97.75 206 A 1 
ATOM   1652 C  C   . GLY A 1 206 ? 10.354  -8.708  23.882  1.00 97.83 206 A 1 
ATOM   1653 O  O   . GLY A 1 206 ? 10.478  -9.784  23.294  1.00 96.77 206 A 1 
ATOM   1654 N  N   . GLN A 1 207 ? 9.384   -7.851  23.598  1.00 98.11 207 A 1 
ATOM   1655 C  CA  . GLN A 1 207 ? 8.426   -8.092  22.532  1.00 98.12 207 A 1 
ATOM   1656 C  C   . GLN A 1 207 ? 8.911   -7.475  21.226  1.00 98.20 207 A 1 
ATOM   1657 O  O   . GLN A 1 207 ? 9.769   -6.591  21.218  1.00 97.93 207 A 1 
ATOM   1658 C  CB  . GLN A 1 207 ? 7.048   -7.522  22.898  1.00 97.88 207 A 1 
ATOM   1659 C  CG  . GLN A 1 207 ? 6.487   -8.038  24.209  1.00 96.85 207 A 1 
ATOM   1660 C  CD  . GLN A 1 207 ? 5.052   -7.616  24.436  1.00 96.66 207 A 1 
ATOM   1661 O  OE1 . GLN A 1 207 ? 4.191   -7.884  23.595  1.00 90.55 207 A 1 
ATOM   1662 N  NE2 . GLN A 1 207 ? 4.790   -6.953  25.546  1.00 89.85 207 A 1 
ATOM   1663 N  N   . ARG A 1 208 ? 8.361   -7.963  20.121  1.00 98.34 208 A 1 
ATOM   1664 C  CA  . ARG A 1 208 ? 8.716   -7.439  18.814  1.00 98.39 208 A 1 
ATOM   1665 C  C   . ARG A 1 208 ? 7.455   -7.084  18.034  1.00 98.57 208 A 1 
ATOM   1666 O  O   . ARG A 1 208 ? 6.340   -7.393  18.452  1.00 98.38 208 A 1 
ATOM   1667 C  CB  . ARG A 1 208 ? 9.586   -8.441  18.055  1.00 97.84 208 A 1 
ATOM   1668 C  CG  . ARG A 1 208 ? 10.939  -8.637  18.724  1.00 94.92 208 A 1 
ATOM   1669 C  CD  . ARG A 1 208 ? 11.810  -9.648  18.028  1.00 89.01 208 A 1 
ATOM   1670 N  NE  . ARG A 1 208 ? 13.082  -9.798  18.716  1.00 83.97 208 A 1 
ATOM   1671 C  CZ  . ARG A 1 208 ? 14.004  -10.719 18.435  1.00 77.65 208 A 1 
ATOM   1672 N  NH1 . ARG A 1 208 ? 13.796  -11.593 17.464  1.00 71.28 208 A 1 
ATOM   1673 N  NH2 . ARG A 1 208 ? 15.119  -10.775 19.131  1.00 74.11 208 A 1 
ATOM   1674 N  N   . ALA A 1 209 ? 7.640   -6.420  16.881  1.00 98.67 209 A 1 
ATOM   1675 C  CA  . ALA A 1 209 ? 6.506   -5.894  16.142  1.00 98.77 209 A 1 
ATOM   1676 C  C   . ALA A 1 209 ? 6.717   -5.926  14.640  1.00 98.80 209 A 1 
ATOM   1677 O  O   . ALA A 1 209 ? 7.847   -5.809  14.151  1.00 98.70 209 A 1 
ATOM   1678 C  CB  . ALA A 1 209 ? 6.204   -4.462  16.579  1.00 98.67 209 A 1 
ATOM   1679 N  N   . ILE A 1 210 ? 5.620   -6.100  13.928  1.00 98.81 210 A 1 
ATOM   1680 C  CA  . ILE A 1 210 ? 5.564   -5.828  12.506  1.00 98.87 210 A 1 
ATOM   1681 C  C   . ILE A 1 210 ? 4.654   -4.616  12.342  1.00 98.98 210 A 1 
ATOM   1682 O  O   . ILE A 1 210 ? 3.488   -4.646  12.761  1.00 98.87 210 A 1 
ATOM   1683 C  CB  . ILE A 1 210 ? 5.026   -7.032  11.712  1.00 98.77 210 A 1 
ATOM   1684 C  CG1 . ILE A 1 210 ? 6.014   -8.193  11.796  1.00 98.15 210 A 1 
ATOM   1685 C  CG2 . ILE A 1 210 ? 4.773   -6.641  10.251  1.00 98.44 210 A 1 
ATOM   1686 C  CD1 . ILE A 1 210 ? 5.517   -9.487  11.181  1.00 96.32 210 A 1 
ATOM   1687 N  N   . VAL A 1 211 ? 5.188   -3.542  11.766  1.00 98.94 211 A 1 
ATOM   1688 C  CA  . VAL A 1 211 ? 4.454   -2.284  11.633  1.00 98.99 211 A 1 
ATOM   1689 C  C   . VAL A 1 211 ? 3.859   -2.190  10.234  1.00 98.97 211 A 1 
ATOM   1690 O  O   . VAL A 1 211 ? 4.517   -2.522  9.252   1.00 98.87 211 A 1 
ATOM   1691 C  CB  . VAL A 1 211 ? 5.368   -1.079  11.905  1.00 98.87 211 A 1 
ATOM   1692 C  CG1 . VAL A 1 211 ? 4.593   0.231   11.781  1.00 98.55 211 A 1 
ATOM   1693 C  CG2 . VAL A 1 211 ? 5.994   -1.188  13.294  1.00 98.53 211 A 1 
ATOM   1694 N  N   . SER A 1 212 ? 2.599   -1.743  10.147  1.00 98.94 212 A 1 
ATOM   1695 C  CA  . SER A 1 212 ? 1.940   -1.547  8.867   1.00 98.99 212 A 1 
ATOM   1696 C  C   . SER A 1 212 ? 1.357   -0.146  8.791   1.00 98.96 212 A 1 
ATOM   1697 O  O   . SER A 1 212 ? 0.900   0.405   9.790   1.00 98.79 212 A 1 
ATOM   1698 C  CB  . SER A 1 212 ? 0.833   -2.589  8.655   1.00 98.69 212 A 1 
ATOM   1699 O  OG  . SER A 1 212 ? 1.357   -3.902  8.658   1.00 93.21 212 A 1 
ATOM   1700 N  N   . MET A 1 213 ? 1.380   0.434   7.590   1.00 98.92 213 A 1 
ATOM   1701 C  CA  . MET A 1 213 ? 0.854   1.769   7.358   1.00 98.94 213 A 1 
ATOM   1702 C  C   . MET A 1 213 ? 0.508   1.887   5.881   1.00 98.89 213 A 1 
ATOM   1703 O  O   . MET A 1 213 ? 1.061   1.168   5.043   1.00 98.57 213 A 1 
ATOM   1704 C  CB  . MET A 1 213 ? 1.892   2.837   7.751   1.00 98.48 213 A 1 
ATOM   1705 C  CG  . MET A 1 213 ? 3.176   2.755   6.933   1.00 97.73 213 A 1 
ATOM   1706 S  SD  . MET A 1 213 ? 4.539   3.724   7.630   1.00 98.05 213 A 1 
ATOM   1707 C  CE  . MET A 1 213 ? 4.865   2.802   9.124   1.00 95.45 213 A 1 
ATOM   1708 N  N   . HIS A 1 214 ? -0.403  2.798   5.553   1.00 98.89 214 A 1 
ATOM   1709 C  CA  . HIS A 1 214 ? -0.785  2.925   4.146   1.00 98.75 214 A 1 
ATOM   1710 C  C   . HIS A 1 214 ? 0.308   3.614   3.336   1.00 98.60 214 A 1 
ATOM   1711 O  O   . HIS A 1 214 ? 0.704   3.125   2.285   1.00 98.03 214 A 1 
ATOM   1712 C  CB  . HIS A 1 214 ? -2.105  3.673   4.008   1.00 98.61 214 A 1 
ATOM   1713 C  CG  . HIS A 1 214 ? -2.603  3.704   2.595   1.00 98.55 214 A 1 
ATOM   1714 N  ND1 . HIS A 1 214 ? -2.961  2.572   1.906   1.00 97.42 214 A 1 
ATOM   1715 C  CD2 . HIS A 1 214 ? -2.766  4.738   1.733   1.00 97.59 214 A 1 
ATOM   1716 C  CE1 . HIS A 1 214 ? -3.340  2.899   0.681   1.00 97.40 214 A 1 
ATOM   1717 N  NE2 . HIS A 1 214 ? -3.231  4.211   0.549   1.00 97.54 214 A 1 
ATOM   1718 N  N   . ILE A 1 215 ? 0.800   4.745   3.839   1.00 98.89 215 A 1 
ATOM   1719 C  CA  . ILE A 1 215 ? 1.782   5.555   3.118   1.00 98.70 215 A 1 
ATOM   1720 C  C   . ILE A 1 215 ? 3.136   5.485   3.824   1.00 98.87 215 A 1 
ATOM   1721 O  O   . ILE A 1 215 ? 3.277   5.955   4.954   1.00 98.69 215 A 1 
ATOM   1722 C  CB  . ILE A 1 215 ? 1.334   7.029   2.992   1.00 98.65 215 A 1 
ATOM   1723 C  CG1 . ILE A 1 215 ? -0.107  7.111   2.468   1.00 98.02 215 A 1 
ATOM   1724 C  CG2 . ILE A 1 215 ? 2.292   7.792   2.087   1.00 97.98 215 A 1 
ATOM   1725 C  CD1 . ILE A 1 215 ? -0.658  8.527   2.394   1.00 97.08 215 A 1 
ATOM   1726 N  N   . CYS A 1 216 ? 4.126   4.921   3.166   1.00 98.55 216 A 1 
ATOM   1727 C  CA  . CYS A 1 216 ? 5.480   4.860   3.684   1.00 98.42 216 A 1 
ATOM   1728 C  C   . CYS A 1 216 ? 6.126   6.240   3.661   1.00 98.50 216 A 1 
ATOM   1729 O  O   . CYS A 1 216 ? 5.800   7.070   2.808   1.00 97.37 216 A 1 
ATOM   1730 C  CB  . CYS A 1 216 ? 6.330   3.908   2.831   1.00 97.21 216 A 1 
ATOM   1731 S  SG  . CYS A 1 216 ? 6.655   2.256   3.511   1.00 94.30 216 A 1 
ATOM   1732 N  N   . PRO A 1 217 ? 7.068   6.519   4.568   1.00 98.60 217 A 1 
ATOM   1733 C  CA  . PRO A 1 217 ? 7.900   7.705   4.402   1.00 98.40 217 A 1 
ATOM   1734 C  C   . PRO A 1 217 ? 8.778   7.559   3.168   1.00 98.20 217 A 1 
ATOM   1735 O  O   . PRO A 1 217 ? 9.044   6.440   2.722   1.00 96.93 217 A 1 
ATOM   1736 C  CB  . PRO A 1 217 ? 8.737   7.742   5.680   1.00 97.81 217 A 1 
ATOM   1737 C  CG  . PRO A 1 217 ? 8.807   6.317   6.114   1.00 95.87 217 A 1 
ATOM   1738 C  CD  . PRO A 1 217 ? 7.482   5.716   5.732   1.00 98.18 217 A 1 
ATOM   1739 N  N   . GLY A 1 218 ? 9.222   8.679   2.611   1.00 97.88 218 A 1 
ATOM   1740 C  CA  . GLY A 1 218 ? 10.038  8.668   1.420   1.00 97.59 218 A 1 
ATOM   1741 C  C   . GLY A 1 218 ? 9.336   9.333   0.255   1.00 97.82 218 A 1 
ATOM   1742 O  O   . GLY A 1 218 ? 8.483   10.202  0.434   1.00 96.45 218 A 1 
ATOM   1743 N  N   . VAL A 1 219 ? 9.712   8.929   -0.957  1.00 97.90 219 A 1 
ATOM   1744 C  CA  . VAL A 1 219 ? 9.235   9.573   -2.174  1.00 97.71 219 A 1 
ATOM   1745 C  C   . VAL A 1 219 ? 8.595   8.565   -3.114  1.00 97.78 219 A 1 
ATOM   1746 O  O   . VAL A 1 219 ? 8.744   7.355   -2.948  1.00 96.70 219 A 1 
ATOM   1747 C  CB  . VAL A 1 219 ? 10.380  10.302  -2.906  1.00 96.84 219 A 1 
ATOM   1748 C  CG1 . VAL A 1 219 ? 10.990  11.371  -2.018  1.00 93.88 219 A 1 
ATOM   1749 C  CG2 . VAL A 1 219 ? 11.435  9.302   -3.368  1.00 94.00 219 A 1 
ATOM   1750 N  N   . ALA A 1 220 ? 7.881   9.091   -4.115  1.00 97.41 220 A 1 
ATOM   1751 C  CA  . ALA A 1 220 ? 7.327   8.275   -5.184  1.00 97.30 220 A 1 
ATOM   1752 C  C   . ALA A 1 220 ? 8.216   8.420   -6.406  1.00 97.29 220 A 1 
ATOM   1753 O  O   . ALA A 1 220 ? 8.079   9.369   -7.181  1.00 95.63 220 A 1 
ATOM   1754 C  CB  . ALA A 1 220 ? 5.897   8.698   -5.493  1.00 96.82 220 A 1 
ATOM   1755 N  N   . GLU A 1 221 ? 9.149   7.487   -6.591  1.00 96.16 221 A 1 
ATOM   1756 C  CA  . GLU A 1 221 ? 10.121  7.588   -7.671  1.00 95.20 221 A 1 
ATOM   1757 C  C   . GLU A 1 221 ? 9.461   7.536   -9.049  1.00 95.01 221 A 1 
ATOM   1758 O  O   . GLU A 1 221 ? 10.001  8.067   -10.015 1.00 92.42 221 A 1 
ATOM   1759 C  CB  . GLU A 1 221 ? 11.198  6.500   -7.546  1.00 93.29 221 A 1 
ATOM   1760 C  CG  . GLU A 1 221 ? 10.690  5.063   -7.499  1.00 90.41 221 A 1 
ATOM   1761 C  CD  . GLU A 1 221 ? 10.394  4.607   -6.078  1.00 92.33 221 A 1 
ATOM   1762 O  OE1 . GLU A 1 221 ? 9.423   5.099   -5.468  1.00 88.32 221 A 1 
ATOM   1763 O  OE2 . GLU A 1 221 ? 11.136  3.743   -5.563  1.00 89.22 221 A 1 
ATOM   1764 N  N   . ARG A 1 222 ? 8.284   6.917   -9.120  1.00 94.37 222 A 1 
ATOM   1765 C  CA  . ARG A 1 222 ? 7.550   6.855   -10.381 1.00 93.09 222 A 1 
ATOM   1766 C  C   . ARG A 1 222 ? 6.992   8.214   -10.783 1.00 93.31 222 A 1 
ATOM   1767 O  O   . ARG A 1 222 ? 6.733   8.464   -11.959 1.00 91.21 222 A 1 
ATOM   1768 C  CB  . ARG A 1 222 ? 6.424   5.830   -10.273 1.00 90.89 222 A 1 
ATOM   1769 C  CG  . ARG A 1 222 ? 5.704   5.538   -11.584 1.00 84.33 222 A 1 
ATOM   1770 C  CD  . ARG A 1 222 ? 4.644   4.477   -11.368 1.00 84.57 222 A 1 
ATOM   1771 N  NE  . ARG A 1 222 ? 3.947   4.136   -12.604 1.00 81.70 222 A 1 
ATOM   1772 C  CZ  . ARG A 1 222 ? 2.946   3.270   -12.695 1.00 81.17 222 A 1 
ATOM   1773 N  NH1 . ARG A 1 222 ? 2.511   2.648   -11.609 1.00 75.30 222 A 1 
ATOM   1774 N  NH2 . ARG A 1 222 ? 2.387   3.027   -13.853 1.00 72.68 222 A 1 
ATOM   1775 N  N   . PHE A 1 223 ? 6.806   9.104   -9.806  1.00 95.21 223 A 1 
ATOM   1776 C  CA  . PHE A 1 223 ? 6.251   10.432  -10.037 1.00 94.91 223 A 1 
ATOM   1777 C  C   . PHE A 1 223 ? 7.276   11.515  -9.695  1.00 95.87 223 A 1 
ATOM   1778 O  O   . PHE A 1 223 ? 7.003   12.440  -8.939  1.00 93.71 223 A 1 
ATOM   1779 C  CB  . PHE A 1 223 ? 4.959   10.613  -9.236  1.00 93.76 223 A 1 
ATOM   1780 C  CG  . PHE A 1 223 ? 3.890   9.616   -9.592  1.00 91.04 223 A 1 
ATOM   1781 C  CD1 . PHE A 1 223 ? 3.183   9.741   -10.780 1.00 86.82 223 A 1 
ATOM   1782 C  CD2 . PHE A 1 223 ? 3.602   8.563   -8.753  1.00 87.08 223 A 1 
ATOM   1783 C  CE1 . PHE A 1 223 ? 2.201   8.829   -11.119 1.00 85.52 223 A 1 
ATOM   1784 C  CE2 . PHE A 1 223 ? 2.617   7.643   -9.084  1.00 84.90 223 A 1 
ATOM   1785 C  CZ  . PHE A 1 223 ? 1.912   7.769   -10.267 1.00 84.77 223 A 1 
ATOM   1786 N  N   . ASN A 1 224 ? 8.496   11.445  -10.328 1.00 94.67 224 A 1 
ATOM   1787 C  CA  . ASN A 1 224 ? 9.579   12.281  -10.225 1.00 95.71 224 A 1 
ATOM   1788 C  C   . ASN A 1 224 ? 10.071  12.522  -8.830  1.00 96.43 224 A 1 
ATOM   1789 O  O   . ASN A 1 224 ? 10.473  13.598  -8.433  1.00 94.30 224 A 1 
ATOM   1790 C  CB  . ASN A 1 224 ? 9.360   13.596  -10.926 1.00 94.47 224 A 1 
ATOM   1791 C  CG  . ASN A 1 224 ? 10.534  14.194  -11.396 1.00 91.64 224 A 1 
ATOM   1792 O  OD1 . ASN A 1 224 ? 11.592  13.496  -11.543 1.00 86.44 224 A 1 
ATOM   1793 N  ND2 . ASN A 1 224 ? 10.798  15.172  -11.742 1.00 87.16 224 A 1 
ATOM   1794 N  N   . TYR A 1 225 ? 10.075  11.442  -8.011  1.00 96.13 225 A 1 
ATOM   1795 C  CA  . TYR A 1 225 ? 10.619  11.473  -6.651  1.00 96.33 225 A 1 
ATOM   1796 C  C   . TYR A 1 225 ? 9.882   12.484  -5.771  1.00 96.83 225 A 1 
ATOM   1797 O  O   . TYR A 1 225 ? 10.488  13.160  -4.939  1.00 94.92 225 A 1 
ATOM   1798 C  CB  . TYR A 1 225 ? 12.121  11.770  -6.670  1.00 95.38 225 A 1 
ATOM   1799 C  CG  . TYR A 1 225 ? 12.896  10.838  -7.587  1.00 93.43 225 A 1 
ATOM   1800 C  CD1 . TYR A 1 225 ? 13.282  9.579   -7.157  1.00 90.84 225 A 1 
ATOM   1801 C  CD2 . TYR A 1 225 ? 13.210  11.222  -8.877  1.00 91.36 225 A 1 
ATOM   1802 C  CE1 . TYR A 1 225 ? 13.977  8.725   -7.992  1.00 89.16 225 A 1 
ATOM   1803 C  CE2 . TYR A 1 225 ? 13.906  10.370  -9.726  1.00 88.90 225 A 1 
ATOM   1804 C  CZ  . TYR A 1 225 ? 14.289  9.127   -9.279  1.00 89.08 225 A 1 
ATOM   1805 O  OH  . TYR A 1 225 ? 14.981  8.274   -10.109 1.00 85.57 225 A 1 
ATOM   1806 N  N   . SER A 1 226 ? 8.559   12.571  -5.943  1.00 97.00 226 A 1 
ATOM   1807 C  CA  . SER A 1 226 ? 7.758   13.533  -5.191  1.00 96.95 226 A 1 
ATOM   1808 C  C   . SER A 1 226 ? 7.578   13.090  -3.742  1.00 97.34 226 A 1 
ATOM   1809 O  O   . SER A 1 226 ? 7.339   11.916  -3.462  1.00 96.58 226 A 1 
ATOM   1810 C  CB  . SER A 1 226 ? 6.392   13.712  -5.847  1.00 95.75 226 A 1 
ATOM   1811 O  OG  . SER A 1 226 ? 5.710   12.480  -5.958  1.00 90.23 226 A 1 
ATOM   1812 N  N   . ASP A 1 227 ? 7.713   14.044  -2.812  1.00 97.41 227 A 1 
ATOM   1813 C  CA  . ASP A 1 227 ? 7.464   13.779  -1.405  1.00 97.31 227 A 1 
ATOM   1814 C  C   . ASP A 1 227 ? 6.017   13.361  -1.197  1.00 97.71 227 A 1 
ATOM   1815 O  O   . ASP A 1 227 ? 5.102   13.894  -1.826  1.00 96.83 227 A 1 
ATOM   1816 C  CB  . ASP A 1 227 ? 7.759   15.009  -0.555  1.00 96.28 227 A 1 
ATOM   1817 C  CG  . ASP A 1 227 ? 9.226   15.394  -0.556  1.00 92.06 227 A 1 
ATOM   1818 O  OD1 . ASP A 1 227 ? 10.086  14.487  -0.594  1.00 87.32 227 A 1 
ATOM   1819 O  OD2 . ASP A 1 227 ? 9.521   16.608  -0.517  1.00 86.90 227 A 1 
ATOM   1820 N  N   . GLN A 1 228 ? 5.815   12.391  -0.295  1.00 98.08 228 A 1 
ATOM   1821 C  CA  . GLN A 1 228 ? 4.477   11.919  0.021   1.00 98.05 228 A 1 
ATOM   1822 C  C   . GLN A 1 228 ? 3.975   12.452  1.354   1.00 98.31 228 A 1 
ATOM   1823 O  O   . GLN A 1 228 ? 2.785   12.714  1.511   1.00 97.47 228 A 1 
ATOM   1824 C  CB  . GLN A 1 228 ? 4.448   10.385  0.031   1.00 97.69 228 A 1 
ATOM   1825 C  CG  . GLN A 1 228 ? 4.806   9.768   -1.306  1.00 96.52 228 A 1 
ATOM   1826 C  CD  . GLN A 1 228 ? 3.881   10.251  -2.406  1.00 95.91 228 A 1 
ATOM   1827 O  OE1 . GLN A 1 228 ? 2.696   9.920   -2.408  1.00 87.77 228 A 1 
ATOM   1828 N  NE2 . GLN A 1 228 ? 4.404   11.049  -3.316  1.00 87.49 228 A 1 
ATOM   1829 N  N   . LEU A 1 229 ? 4.879   12.625  2.320   1.00 98.49 229 A 1 
ATOM   1830 C  CA  . LEU A 1 229 ? 4.523   13.145  3.630   1.00 98.57 229 A 1 
ATOM   1831 C  C   . LEU A 1 229 ? 5.081   14.556  3.803   1.00 98.30 229 A 1 
ATOM   1832 O  O   . LEU A 1 229 ? 6.059   14.928  3.159   1.00 97.81 229 A 1 
ATOM   1833 C  CB  . LEU A 1 229 ? 5.069   12.227  4.732   1.00 98.56 229 A 1 
ATOM   1834 C  CG  . LEU A 1 229 ? 4.740   10.735  4.612   1.00 98.21 229 A 1 
ATOM   1835 C  CD1 . LEU A 1 229 ? 5.299   9.978   5.817   1.00 98.00 229 A 1 
ATOM   1836 C  CD2 . LEU A 1 229 ? 3.244   10.511  4.490   1.00 97.89 229 A 1 
ATOM   1837 N  N   . TYR A 1 230 ? 4.451   15.349  4.684   1.00 98.47 230 A 1 
ATOM   1838 C  CA  . TYR A 1 230 ? 5.041   16.629  5.069   1.00 98.23 230 A 1 
ATOM   1839 C  C   . TYR A 1 230 ? 6.463   16.377  5.579   1.00 98.21 230 A 1 
ATOM   1840 O  O   . TYR A 1 230 ? 6.681   15.425  6.326   1.00 97.92 230 A 1 
ATOM   1841 C  CB  . TYR A 1 230 ? 4.217   17.304  6.161   1.00 97.95 230 A 1 
ATOM   1842 C  CG  . TYR A 1 230 ? 2.902   17.893  5.683   1.00 97.77 230 A 1 
ATOM   1843 C  CD1 . TYR A 1 230 ? 2.869   18.985  4.834   1.00 96.99 230 A 1 
ATOM   1844 C  CD2 . TYR A 1 230 ? 1.691   17.365  6.121   1.00 97.10 230 A 1 
ATOM   1845 C  CE1 . TYR A 1 230 ? 1.672   19.537  4.417   1.00 96.48 230 A 1 
ATOM   1846 C  CE2 . TYR A 1 230 ? 0.484   17.907  5.711   1.00 96.48 230 A 1 
ATOM   1847 C  CZ  . TYR A 1 230 ? 0.483   18.994  4.855   1.00 96.61 230 A 1 
ATOM   1848 O  OH  . TYR A 1 230 ? -0.707  19.533  4.445   1.00 95.33 230 A 1 
ATOM   1849 N  N   . PRO A 1 231 ? 7.439   17.205  5.198   1.00 97.89 231 A 1 
ATOM   1850 C  CA  . PRO A 1 231 ? 8.837   16.948  5.572   1.00 97.59 231 A 1 
ATOM   1851 C  C   . PRO A 1 231 ? 9.054   16.739  7.062   1.00 97.81 231 A 1 
ATOM   1852 O  O   . PRO A 1 231 ? 9.811   15.843  7.457   1.00 97.48 231 A 1 
ATOM   1853 C  CB  . PRO A 1 231 ? 9.563   18.199  5.067   1.00 96.58 231 A 1 
ATOM   1854 C  CG  . PRO A 1 231 ? 8.749   18.656  3.905   1.00 93.97 231 A 1 
ATOM   1855 C  CD  . PRO A 1 231 ? 7.322   18.357  4.274   1.00 96.77 231 A 1 
ATOM   1856 N  N   . GLN A 1 232 ? 8.396   17.543  7.909   1.00 97.59 232 A 1 
ATOM   1857 C  CA  . GLN A 1 232 ? 8.592   17.427  9.350   1.00 97.28 232 A 1 
ATOM   1858 C  C   . GLN A 1 232 ? 8.077   16.095  9.888   1.00 97.80 232 A 1 
ATOM   1859 O  O   . GLN A 1 232 ? 8.639   15.547  10.840  1.00 97.36 232 A 1 
ATOM   1860 C  CB  . GLN A 1 232 ? 7.925   18.600  10.084  1.00 96.00 232 A 1 
ATOM   1861 C  CG  . GLN A 1 232 ? 6.400   18.651  10.017  1.00 91.59 232 A 1 
ATOM   1862 C  CD  . GLN A 1 232 ? 5.883   19.414  8.806   1.00 91.39 232 A 1 
ATOM   1863 O  OE1 . GLN A 1 232 ? 6.563   19.520  7.783   1.00 86.24 232 A 1 
ATOM   1864 N  NE2 . GLN A 1 232 ? 4.675   19.947  8.922   1.00 84.75 232 A 1 
ATOM   1865 N  N   . TYR A 1 233 ? 7.010   15.556  9.290   1.00 98.23 233 A 1 
ATOM   1866 C  CA  . TYR A 1 233 ? 6.489   14.264  9.706   1.00 98.46 233 A 1 
ATOM   1867 C  C   . TYR A 1 233 ? 7.288   13.123  9.099   1.00 98.52 233 A 1 
ATOM   1868 O  O   . TYR A 1 233 ? 7.520   12.105  9.748   1.00 98.38 233 A 1 
ATOM   1869 C  CB  . TYR A 1 233 ? 5.009   14.124  9.329   1.00 98.31 233 A 1 
ATOM   1870 C  CG  . TYR A 1 233 ? 4.109   15.165  9.956   1.00 98.20 233 A 1 
ATOM   1871 C  CD1 . TYR A 1 233 ? 4.314   15.606  11.256  1.00 97.50 233 A 1 
ATOM   1872 C  CD2 . TYR A 1 233 ? 3.045   15.703  9.243   1.00 97.52 233 A 1 
ATOM   1873 C  CE1 . TYR A 1 233 ? 3.493   16.566  11.829  1.00 97.01 233 A 1 
ATOM   1874 C  CE2 . TYR A 1 233 ? 2.221   16.660  9.806   1.00 97.00 233 A 1 
ATOM   1875 C  CZ  . TYR A 1 233 ? 2.447   17.097  11.095  1.00 97.16 233 A 1 
ATOM   1876 O  OH  . TYR A 1 233 ? 1.629   18.051  11.654  1.00 95.98 233 A 1 
ATOM   1877 N  N   . ASN A 1 234 ? 7.717   13.291  7.858   1.00 98.56 234 A 1 
ATOM   1878 C  CA  . ASN A 1 234 ? 8.538   12.282  7.192   1.00 98.54 234 A 1 
ATOM   1879 C  C   . ASN A 1 234 ? 9.798   11.990  7.986   1.00 98.67 234 A 1 
ATOM   1880 O  O   . ASN A 1 234 ? 10.102  10.833  8.289   1.00 98.62 234 A 1 
ATOM   1881 C  CB  . ASN A 1 234 ? 8.895   12.746  5.781   1.00 98.39 234 A 1 
ATOM   1882 C  CG  . ASN A 1 234 ? 9.665   11.695  5.016   1.00 98.27 234 A 1 
ATOM   1883 O  OD1 . ASN A 1 234 ? 9.076   10.836  4.357   1.00 95.57 234 A 1 
ATOM   1884 N  ND2 . ASN A 1 234 ? 10.984  11.758  5.078   1.00 95.62 234 A 1 
ATOM   1885 N  N   . ASP A 1 235 ? 10.537  13.048  8.325   1.00 98.26 235 A 1 
ATOM   1886 C  CA  . ASP A 1 235 ? 11.802  12.882  9.030   1.00 98.04 235 A 1 
ATOM   1887 C  C   . ASP A 1 235 ? 11.582  12.264  10.408  1.00 98.31 235 A 1 
ATOM   1888 O  O   . ASP A 1 235 ? 12.327  11.372  10.831  1.00 98.03 235 A 1 
ATOM   1889 C  CB  . ASP A 1 235 ? 12.523  14.217  9.163   1.00 97.08 235 A 1 
ATOM   1890 C  CG  . ASP A 1 235 ? 12.935  14.791  7.815   1.00 93.02 235 A 1 
ATOM   1891 O  OD1 . ASP A 1 235 ? 12.901  14.051  6.810   1.00 89.97 235 A 1 
ATOM   1892 O  OD2 . ASP A 1 235 ? 13.292  15.983  7.765   1.00 89.31 235 A 1 
ATOM   1893 N  N   . ARG A 1 236 ? 10.554  12.724  11.112  1.00 98.49 236 A 1 
ATOM   1894 C  CA  . ARG A 1 236 ? 10.266  12.205  12.443  1.00 98.55 236 A 1 
ATOM   1895 C  C   . ARG A 1 236 ? 9.830   10.745  12.388  1.00 98.71 236 A 1 
ATOM   1896 O  O   . ARG A 1 236 ? 10.176  9.950   13.269  1.00 98.58 236 A 1 
ATOM   1897 C  CB  . ARG A 1 236 ? 9.196   13.061  13.135  1.00 98.21 236 A 1 
ATOM   1898 C  CG  . ARG A 1 236 ? 8.982   12.715  14.597  1.00 96.54 236 A 1 
ATOM   1899 C  CD  . ARG A 1 236 ? 8.023   13.686  15.262  1.00 95.07 236 A 1 
ATOM   1900 N  NE  . ARG A 1 236 ? 7.831   13.385  16.680  1.00 93.49 236 A 1 
ATOM   1901 C  CZ  . ARG A 1 236 ? 7.000   14.037  17.495  1.00 91.91 236 A 1 
ATOM   1902 N  NH1 . ARG A 1 236 ? 6.274   15.043  17.020  1.00 89.59 236 A 1 
ATOM   1903 N  NH2 . ARG A 1 236 ? 6.909   13.682  18.755  1.00 88.11 236 A 1 
ATOM   1904 N  N   . LEU A 1 237 ? 9.072   10.369  11.354  1.00 98.74 237 A 1 
ATOM   1905 C  CA  . LEU A 1 237 ? 8.617   8.991   11.209  1.00 98.84 237 A 1 
ATOM   1906 C  C   . LEU A 1 237 ? 9.785   8.059   10.908  1.00 98.88 237 A 1 
ATOM   1907 O  O   . LEU A 1 237 ? 9.879   6.969   11.480  1.00 98.80 237 A 1 
ATOM   1908 C  CB  . LEU A 1 237 ? 7.548   8.898   10.114  1.00 98.77 237 A 1 
ATOM   1909 C  CG  . LEU A 1 237 ? 6.967   7.504   9.869   1.00 98.53 237 A 1 
ATOM   1910 C  CD1 . LEU A 1 237 ? 6.344   6.944   11.134  1.00 98.23 237 A 1 
ATOM   1911 C  CD2 . LEU A 1 237 ? 5.938   7.560   8.744   1.00 98.22 237 A 1 
ATOM   1912 N  N   . VAL A 1 238 ? 10.680  8.472   10.012  1.00 98.84 238 A 1 
ATOM   1913 C  CA  . VAL A 1 238 ? 11.865  7.672   9.713   1.00 98.87 238 A 1 
ATOM   1914 C  C   . VAL A 1 238 ? 12.689  7.455   10.977  1.00 98.83 238 A 1 
ATOM   1915 O  O   . VAL A 1 238 ? 13.083  6.328   11.285  1.00 98.75 238 A 1 
ATOM   1916 C  CB  . VAL A 1 238 ? 12.728  8.336   8.614   1.00 98.68 238 A 1 
ATOM   1917 C  CG1 . VAL A 1 238 ? 14.057  7.603   8.457   1.00 98.12 238 A 1 
ATOM   1918 C  CG2 . VAL A 1 238 ? 11.981  8.345   7.293   1.00 98.20 238 A 1 
ATOM   1919 N  N   . ASP A 1 239 ? 12.932  8.539   11.718  1.00 98.71 239 A 1 
ATOM   1920 C  CA  . ASP A 1 239 ? 13.687  8.436   12.963  1.00 98.64 239 A 1 
ATOM   1921 C  C   . ASP A 1 239 ? 12.983  7.525   13.967  1.00 98.75 239 A 1 
ATOM   1922 O  O   . ASP A 1 239 ? 13.623  6.702   14.619  1.00 98.48 239 A 1 
ATOM   1923 C  CB  . ASP A 1 239 ? 13.897  9.820   13.586  1.00 98.18 239 A 1 
ATOM   1924 C  CG  . ASP A 1 239 ? 14.942  10.646  12.855  1.00 94.98 239 A 1 
ATOM   1925 O  OD1 . ASP A 1 239 ? 15.627  10.105  11.966  1.00 92.50 239 A 1 
ATOM   1926 O  OD2 . ASP A 1 239 ? 15.078  11.837  13.185  1.00 91.88 239 A 1 
ATOM   1927 N  N   . SER A 1 240 ? 11.666  7.673   14.085  1.00 98.76 240 A 1 
ATOM   1928 C  CA  . SER A 1 240 ? 10.898  6.892   15.043  1.00 98.66 240 A 1 
ATOM   1929 C  C   . SER A 1 240 ? 10.949  5.399   14.729  1.00 98.79 240 A 1 
ATOM   1930 O  O   . SER A 1 240 ? 11.075  4.567   15.628  1.00 98.47 240 A 1 
ATOM   1931 C  CB  . SER A 1 240 ? 9.442   7.364   15.077  1.00 98.21 240 A 1 
ATOM   1932 O  OG  . SER A 1 240 ? 9.344   8.697   15.538  1.00 93.37 240 A 1 
ATOM   1933 N  N   . LEU A 1 241 ? 10.854  5.046   13.457  1.00 98.86 241 A 1 
ATOM   1934 C  CA  . LEU A 1 241 ? 10.888  3.646   13.057  1.00 98.80 241 A 1 
ATOM   1935 C  C   . LEU A 1 241 ? 12.291  3.061   13.222  1.00 98.89 241 A 1 
ATOM   1936 O  O   . LEU A 1 241 ? 12.463  1.987   13.787  1.00 98.68 241 A 1 
ATOM   1937 C  CB  . LEU A 1 241 ? 10.401  3.494   11.619  1.00 98.83 241 A 1 
ATOM   1938 C  CG  . LEU A 1 241 ? 8.922   3.813   11.385  1.00 98.68 241 A 1 
ATOM   1939 C  CD1 . LEU A 1 241 ? 8.625   3.913   9.895   1.00 98.43 241 A 1 
ATOM   1940 C  CD2 . LEU A 1 241 ? 8.034   2.762   12.034  1.00 98.24 241 A 1 
ATOM   1941 N  N   . ALA A 1 242 ? 13.308  3.778   12.723  1.00 98.84 242 A 1 
ATOM   1942 C  CA  . ALA A 1 242 ? 14.673  3.279   12.774  1.00 98.85 242 A 1 
ATOM   1943 C  C   . ALA A 1 242 ? 15.183  3.151   14.214  1.00 98.73 242 A 1 
ATOM   1944 O  O   . ALA A 1 242 ? 15.975  2.255   14.514  1.00 98.42 242 A 1 
ATOM   1945 C  CB  . ALA A 1 242 ? 15.602  4.187   11.966  1.00 98.67 242 A 1 
ATOM   1946 N  N   . GLU A 1 243 ? 14.724  4.042   15.094  1.00 98.79 243 A 1 
ATOM   1947 C  CA  . GLU A 1 243 ? 15.152  4.033   16.488  1.00 98.59 243 A 1 
ATOM   1948 C  C   . GLU A 1 243 ? 14.829  2.700   17.164  1.00 98.61 243 A 1 
ATOM   1949 O  O   . GLU A 1 243 ? 15.543  2.269   18.074  1.00 98.11 243 A 1 
ATOM   1950 C  CB  . GLU A 1 243 ? 14.487  5.185   17.254  1.00 97.88 243 A 1 
ATOM   1951 C  CG  . GLU A 1 243 ? 14.763  5.207   18.759  1.00 92.30 243 A 1 
ATOM   1952 C  CD  . GLU A 1 243 ? 16.229  5.433   19.078  1.00 89.21 243 A 1 
ATOM   1953 O  OE1 . GLU A 1 243 ? 16.924  6.117   18.306  1.00 84.24 243 A 1 
ATOM   1954 O  OE2 . GLU A 1 243 ? 16.692  4.925   20.119  1.00 83.57 243 A 1 
ATOM   1955 N  N   . TYR A 1 244 ? 13.767  2.041   16.714  1.00 98.79 244 A 1 
ATOM   1956 C  CA  . TYR A 1 244 ? 13.327  0.783   17.297  1.00 98.75 244 A 1 
ATOM   1957 C  C   . TYR A 1 244 ? 13.615  -0.407  16.383  1.00 98.74 244 A 1 
ATOM   1958 O  O   . TYR A 1 244 ? 12.811  -1.340  16.269  1.00 98.40 244 A 1 
ATOM   1959 C  CB  . TYR A 1 244 ? 11.841  0.865   17.663  1.00 98.77 244 A 1 
ATOM   1960 C  CG  . TYR A 1 244 ? 11.571  1.879   18.751  1.00 98.77 244 A 1 
ATOM   1961 C  CD1 . TYR A 1 244 ? 11.775  1.559   20.093  1.00 98.46 244 A 1 
ATOM   1962 C  CD2 . TYR A 1 244 ? 11.145  3.162   18.441  1.00 98.48 244 A 1 
ATOM   1963 C  CE1 . TYR A 1 244 ? 11.553  2.488   21.089  1.00 98.16 244 A 1 
ATOM   1964 C  CE2 . TYR A 1 244 ? 10.925  4.097   19.440  1.00 98.20 244 A 1 
ATOM   1965 C  CZ  . TYR A 1 244 ? 11.128  3.753   20.763  1.00 98.28 244 A 1 
ATOM   1966 O  OH  . TYR A 1 244 ? 10.910  4.678   21.752  1.00 97.46 244 A 1 
ATOM   1967 N  N   . ASN A 1 245 ? 14.781  -0.385  15.727  1.00 98.67 245 A 1 
ATOM   1968 C  CA  . ASN A 1 245 ? 15.182  -1.467  14.842  1.00 98.43 245 A 1 
ATOM   1969 C  C   . ASN A 1 245 ? 15.403  -2.780  15.584  1.00 98.38 245 A 1 
ATOM   1970 O  O   . ASN A 1 245 ? 15.427  -3.847  14.967  1.00 97.34 245 A 1 
ATOM   1971 C  CB  . ASN A 1 245 ? 16.448  -1.088  14.061  1.00 98.00 245 A 1 
ATOM   1972 C  CG  . ASN A 1 245 ? 17.673  -1.004  14.945  1.00 97.63 245 A 1 
ATOM   1973 O  OD1 . ASN A 1 245 ? 17.628  -0.499  16.062  1.00 93.92 245 A 1 
ATOM   1974 N  ND2 . ASN A 1 245 ? 18.794  -1.500  14.442  1.00 92.97 245 A 1 
ATOM   1975 N  N   . ASP A 1 246 ? 15.561  -2.715  16.905  1.00 98.39 246 A 1 
ATOM   1976 C  CA  . ASP A 1 246 ? 15.685  -3.900  17.732  1.00 98.17 246 A 1 
ATOM   1977 C  C   . ASP A 1 246 ? 14.329  -4.528  18.035  1.00 98.16 246 A 1 
ATOM   1978 O  O   . ASP A 1 246 ? 14.260  -5.672  18.480  1.00 97.34 246 A 1 
ATOM   1979 C  CB  . ASP A 1 246 ? 16.408  -3.566  19.046  1.00 97.65 246 A 1 
ATOM   1980 C  CG  . ASP A 1 246 ? 15.699  -2.470  19.831  1.00 97.08 246 A 1 
ATOM   1981 O  OD1 . ASP A 1 246 ? 15.248  -1.480  19.228  1.00 95.38 246 A 1 
ATOM   1982 O  OD2 . ASP A 1 246 ? 15.605  -2.597  21.071  1.00 94.75 246 A 1 
ATOM   1983 N  N   . VAL A 1 247 ? 13.253  -3.792  17.798  1.00 98.55 247 A 1 
ATOM   1984 C  CA  . VAL A 1 247 ? 11.892  -4.258  18.048  1.00 98.67 247 A 1 
ATOM   1985 C  C   . VAL A 1 247 ? 11.166  -4.583  16.743  1.00 98.64 247 A 1 
ATOM   1986 O  O   . VAL A 1 247 ? 10.443  -5.580  16.654  1.00 98.48 247 A 1 
ATOM   1987 C  CB  . VAL A 1 247 ? 11.090  -3.194  18.838  1.00 98.60 247 A 1 
ATOM   1988 C  CG1 . VAL A 1 247 ? 9.639   -3.629  19.012  1.00 98.18 247 A 1 
ATOM   1989 C  CG2 . VAL A 1 247 ? 11.738  -2.946  20.192  1.00 98.12 247 A 1 
ATOM   1990 N  N   . ILE A 1 248 ? 11.353  -3.761  15.726  1.00 98.71 248 A 1 
ATOM   1991 C  CA  . ILE A 1 248 ? 10.591  -3.851  14.485  1.00 98.81 248 A 1 
ATOM   1992 C  C   . ILE A 1 248 ? 11.265  -4.816  13.504  1.00 98.75 248 A 1 
ATOM   1993 O  O   . ILE A 1 248 ? 12.385  -4.589  13.064  1.00 98.50 248 A 1 
ATOM   1994 C  CB  . ILE A 1 248 ? 10.428  -2.462  13.843  1.00 98.82 248 A 1 
ATOM   1995 C  CG1 . ILE A 1 248 ? 9.662   -1.531  14.788  1.00 98.62 248 A 1 
ATOM   1996 C  CG2 . ILE A 1 248 ? 9.721   -2.575  12.498  1.00 98.66 248 A 1 
ATOM   1997 C  CD1 . ILE A 1 248 ? 9.610   -0.085  14.333  1.00 98.47 248 A 1 
ATOM   1998 N  N   . LEU A 1 249 ? 10.544  -5.886  13.150  1.00 98.68 249 A 1 
ATOM   1999 C  CA  . LEU A 1 249 ? 11.055  -6.869  12.201  1.00 98.58 249 A 1 
ATOM   2000 C  C   . LEU A 1 249 ? 10.919  -6.388  10.763  1.00 98.54 249 A 1 
ATOM   2001 O  O   . LEU A 1 249 ? 11.668  -6.831  9.890   1.00 97.76 249 A 1 
ATOM   2002 C  CB  . LEU A 1 249 ? 10.316  -8.197  12.363  1.00 98.06 249 A 1 
ATOM   2003 C  CG  . LEU A 1 249 ? 10.355  -8.841  13.760  1.00 97.10 249 A 1 
ATOM   2004 C  CD1 . LEU A 1 249 ? 9.648   -10.184 13.737  1.00 95.99 249 A 1 
ATOM   2005 C  CD2 . LEU A 1 249 ? 11.791  -8.990  14.249  1.00 95.82 249 A 1 
ATOM   2006 N  N   . GLY A 1 250 ? 9.975   -5.489  10.507  1.00 98.74 250 A 1 
ATOM   2007 C  CA  . GLY A 1 250 ? 9.744   -4.972  9.171   1.00 98.71 250 A 1 
ATOM   2008 C  C   . GLY A 1 250 ? 8.529   -4.075  9.145   1.00 98.86 250 A 1 
ATOM   2009 O  O   . GLY A 1 250 ? 7.700   -4.096  10.058  1.00 98.78 250 A 1 
ATOM   2010 N  N   . VAL A 1 251 ? 8.418   -3.278  8.082   1.00 98.90 251 A 1 
ATOM   2011 C  CA  . VAL A 1 251 ? 7.313   -2.354  7.874   1.00 98.99 251 A 1 
ATOM   2012 C  C   . VAL A 1 251 ? 6.632   -2.690  6.558   1.00 98.97 251 A 1 
ATOM   2013 O  O   . VAL A 1 251 ? 7.306   -2.927  5.551   1.00 98.79 251 A 1 
ATOM   2014 C  CB  . VAL A 1 251 ? 7.800   -0.889  7.861   1.00 98.86 251 A 1 
ATOM   2015 C  CG1 . VAL A 1 251 ? 6.635   0.074   7.658   1.00 98.58 251 A 1 
ATOM   2016 C  CG2 . VAL A 1 251 ? 8.546   -0.559  9.148   1.00 98.57 251 A 1 
ATOM   2017 N  N   . LEU A 1 252 ? 5.296   -2.717  6.555   1.00 98.99 252 A 1 
ATOM   2018 C  CA  . LEU A 1 252 ? 4.520   -2.993  5.346   1.00 98.98 252 A 1 
ATOM   2019 C  C   . LEU A 1 252 ? 3.728   -1.757  4.945   1.00 98.92 252 A 1 
ATOM   2020 O  O   . LEU A 1 252 ? 3.035   -1.167  5.773   1.00 98.69 252 A 1 
ATOM   2021 C  CB  . LEU A 1 252 ? 3.569   -4.168  5.567   1.00 98.79 252 A 1 
ATOM   2022 C  CG  . LEU A 1 252 ? 4.175   -5.474  6.083   1.00 97.23 252 A 1 
ATOM   2023 C  CD1 . LEU A 1 252 ? 3.123   -6.570  6.122   1.00 92.45 252 A 1 
ATOM   2024 C  CD2 . LEU A 1 252 ? 5.356   -5.914  5.226   1.00 92.49 252 A 1 
ATOM   2025 N  N   . CYS A 1 253 ? 3.829   -1.375  3.667   1.00 98.82 253 A 1 
ATOM   2026 C  CA  . CYS A 1 253 ? 3.141   -0.206  3.133   1.00 98.78 253 A 1 
ATOM   2027 C  C   . CYS A 1 253 ? 2.449   -0.528  1.814   1.00 98.70 253 A 1 
ATOM   2028 O  O   . CYS A 1 253 ? 2.734   -1.540  1.175   1.00 98.10 253 A 1 
ATOM   2029 C  CB  . CYS A 1 253 ? 4.116   0.949   2.887   1.00 98.34 253 A 1 
ATOM   2030 S  SG  . CYS A 1 253 ? 5.080   1.509   4.294   1.00 97.39 253 A 1 
ATOM   2031 N  N   . GLY A 1 254 ? 1.553   0.363   1.397   1.00 98.68 254 A 1 
ATOM   2032 C  CA  . GLY A 1 254 ? 0.923   0.297   0.091   1.00 98.48 254 A 1 
ATOM   2033 C  C   . GLY A 1 254 ? 1.021   1.649   -0.602  1.00 98.36 254 A 1 
ATOM   2034 O  O   . GLY A 1 254 ? 2.105   2.234   -0.674  1.00 97.11 254 A 1 
ATOM   2035 N  N   . HIS A 1 255 ? -0.107  2.151   -1.110  1.00 98.03 255 A 1 
ATOM   2036 C  CA  . HIS A 1 255 ? -0.265  3.517   -1.617  1.00 97.79 255 A 1 
ATOM   2037 C  C   . HIS A 1 255 ? 0.325   3.763   -3.006  1.00 97.47 255 A 1 
ATOM   2038 O  O   . HIS A 1 255 ? -0.320  4.376   -3.849  1.00 95.60 255 A 1 
ATOM   2039 C  CB  . HIS A 1 255 ? 0.304   4.529   -0.612  1.00 97.19 255 A 1 
ATOM   2040 C  CG  . HIS A 1 255 ? 0.179   5.956   -1.050  1.00 97.36 255 A 1 
ATOM   2041 N  ND1 . HIS A 1 255 ? -1.028  6.565   -1.286  1.00 95.53 255 A 1 
ATOM   2042 C  CD2 . HIS A 1 255 ? 1.118   6.898   -1.277  1.00 95.44 255 A 1 
ATOM   2043 C  CE1 . HIS A 1 255 ? -0.832  7.822   -1.646  1.00 95.07 255 A 1 
ATOM   2044 N  NE2 . HIS A 1 255 ? 0.467   8.057   -1.650  1.00 95.54 255 A 1 
ATOM   2045 N  N   . LEU A 1 256 ? 1.555   3.313   -3.265  1.00 97.91 256 A 1 
ATOM   2046 C  CA  . LEU A 1 256 ? 2.216   3.625   -4.526  1.00 97.42 256 A 1 
ATOM   2047 C  C   . LEU A 1 256 ? 1.825   2.685   -5.665  1.00 96.95 256 A 1 
ATOM   2048 O  O   . LEU A 1 256 ? 2.109   2.974   -6.826  1.00 94.78 256 A 1 
ATOM   2049 C  CB  . LEU A 1 256 ? 3.737   3.625   -4.352  1.00 97.28 256 A 1 
ATOM   2050 C  CG  . LEU A 1 256 ? 4.299   4.659   -3.387  1.00 96.66 256 A 1 
ATOM   2051 C  CD1 . LEU A 1 256 ? 5.827   4.634   -3.418  1.00 95.74 256 A 1 
ATOM   2052 C  CD2 . LEU A 1 256 ? 3.792   6.054   -3.703  1.00 95.60 256 A 1 
ATOM   2053 N  N   . HIS A 1 257 ? 1.193   1.555   -5.338  1.00 96.84 257 A 1 
ATOM   2054 C  CA  . HIS A 1 257 ? 0.716   0.561   -6.307  1.00 96.70 257 A 1 
ATOM   2055 C  C   . HIS A 1 257 ? 1.843   -0.204  -6.998  1.00 96.82 257 A 1 
ATOM   2056 O  O   . HIS A 1 257 ? 1.583   -1.016  -7.879  1.00 94.71 257 A 1 
ATOM   2057 C  CB  . HIS A 1 257 ? -0.184  1.206   -7.368  1.00 96.29 257 A 1 
ATOM   2058 C  CG  . HIS A 1 257 ? -1.474  1.752   -6.828  1.00 96.59 257 A 1 
ATOM   2059 N  ND1 . HIS A 1 257 ? -2.643  1.743   -7.559  1.00 94.07 257 A 1 
ATOM   2060 C  CD2 . HIS A 1 257 ? -1.782  2.318   -5.645  1.00 94.03 257 A 1 
ATOM   2061 C  CE1 . HIS A 1 257 ? -3.606  2.294   -6.846  1.00 94.02 257 A 1 
ATOM   2062 N  NE2 . HIS A 1 257 ? -3.109  2.645   -5.678  1.00 94.59 257 A 1 
ATOM   2063 N  N   . THR A 1 258 ? 3.092   0.046   -6.596  1.00 97.08 258 A 1 
ATOM   2064 C  CA  . THR A 1 258 ? 4.241   -0.601  -7.199  1.00 96.85 258 A 1 
ATOM   2065 C  C   . THR A 1 258 ? 4.984   -1.471  -6.193  1.00 97.46 258 A 1 
ATOM   2066 O  O   . THR A 1 258 ? 4.811   -1.335  -4.981  1.00 96.46 258 A 1 
ATOM   2067 C  CB  . THR A 1 258 ? 5.223   0.431   -7.787  1.00 95.34 258 A 1 
ATOM   2068 O  OG1 . THR A 1 258 ? 5.474   1.461   -6.832  1.00 90.75 258 A 1 
ATOM   2069 C  CG2 . THR A 1 258 ? 4.646   1.044   -9.049  1.00 89.82 258 A 1 
ATOM   2070 N  N   . ASP A 1 259 ? 5.810   -2.373  -6.711  1.00 97.58 259 A 1 
ATOM   2071 C  CA  . ASP A 1 259 ? 6.590   -3.316  -5.921  1.00 97.80 259 A 1 
ATOM   2072 C  C   . ASP A 1 259 ? 7.986   -2.730  -5.704  1.00 97.76 259 A 1 
ATOM   2073 O  O   . ASP A 1 259 ? 8.827   -2.766  -6.598  1.00 97.03 259 A 1 
ATOM   2074 C  CB  . ASP A 1 259 ? 6.643   -4.658  -6.653  1.00 97.74 259 A 1 
ATOM   2075 C  CG  . ASP A 1 259 ? 7.572   -5.670  -6.004  1.00 97.72 259 A 1 
ATOM   2076 O  OD1 . ASP A 1 259 ? 8.160   -5.391  -4.942  1.00 96.54 259 A 1 
ATOM   2077 O  OD2 . ASP A 1 259 ? 7.706   -6.778  -6.576  1.00 96.24 259 A 1 
ATOM   2078 N  N   . THR A 1 260 ? 8.229   -2.179  -4.523  1.00 97.89 260 A 1 
ATOM   2079 C  CA  . THR A 1 260 ? 9.537   -1.617  -4.216  1.00 97.85 260 A 1 
ATOM   2080 C  C   . THR A 1 260 ? 9.782   -1.666  -2.707  1.00 98.10 260 A 1 
ATOM   2081 O  O   . THR A 1 260 ? 9.001   -2.255  -1.959  1.00 97.81 260 A 1 
ATOM   2082 C  CB  . THR A 1 260 ? 9.679   -0.181  -4.762  1.00 96.72 260 A 1 
ATOM   2083 O  OG1 . THR A 1 260 ? 11.026  0.261   -4.631  1.00 90.95 260 A 1 
ATOM   2084 C  CG2 . THR A 1 260 ? 8.741   0.779   -4.057  1.00 92.39 260 A 1 
ATOM   2085 N  N   . PHE A 1 261 ? 10.890  -1.062  -2.264  1.00 98.01 261 A 1 
ATOM   2086 C  CA  . PHE A 1 261 ? 11.263  -1.131  -0.861  1.00 98.19 261 A 1 
ATOM   2087 C  C   . PHE A 1 261 ? 11.970  0.149   -0.428  1.00 98.18 261 A 1 
ATOM   2088 O  O   . PHE A 1 261 ? 12.395  0.957   -1.256  1.00 97.63 261 A 1 
ATOM   2089 C  CB  . PHE A 1 261 ? 12.166  -2.342  -0.591  1.00 98.00 261 A 1 
ATOM   2090 C  CG  . PHE A 1 261 ? 13.466  -2.315  -1.355  1.00 98.02 261 A 1 
ATOM   2091 C  CD1 . PHE A 1 261 ? 13.549  -2.878  -2.621  1.00 97.28 261 A 1 
ATOM   2092 C  CD2 . PHE A 1 261 ? 14.601  -1.742  -0.808  1.00 97.04 261 A 1 
ATOM   2093 C  CE1 . PHE A 1 261 ? 14.748  -2.867  -3.324  1.00 96.42 261 A 1 
ATOM   2094 C  CE2 . PHE A 1 261 ? 15.795  -1.723  -1.509  1.00 96.48 261 A 1 
ATOM   2095 C  CZ  . PHE A 1 261 ? 15.876  -2.284  -2.769  1.00 96.72 261 A 1 
ATOM   2096 N  N   . ARG A 1 262 ? 12.089  0.325   0.882   1.00 98.43 262 A 1 
ATOM   2097 C  CA  . ARG A 1 262 ? 12.792  1.444   1.480   1.00 98.43 262 A 1 
ATOM   2098 C  C   . ARG A 1 262 ? 13.665  0.937   2.614   1.00 98.64 262 A 1 
ATOM   2099 O  O   . ARG A 1 262 ? 13.265  0.051   3.364   1.00 98.45 262 A 1 
ATOM   2100 C  CB  . ARG A 1 262 ? 11.807  2.478   2.033   1.00 98.04 262 A 1 
ATOM   2101 C  CG  . ARG A 1 262 ? 10.787  2.999   1.033   1.00 96.74 262 A 1 
ATOM   2102 C  CD  . ARG A 1 262 ? 11.398  4.015   0.097   1.00 95.14 262 A 1 
ATOM   2103 N  NE  . ARG A 1 262 ? 10.428  4.550   -0.857  1.00 95.27 262 A 1 
ATOM   2104 C  CZ  . ARG A 1 262 ? 10.322  4.184   -2.123  1.00 95.37 262 A 1 
ATOM   2105 N  NH1 . ARG A 1 262 ? 11.132  3.266   -2.632  1.00 91.57 262 A 1 
ATOM   2106 N  NH2 . ARG A 1 262 ? 9.410   4.732   -2.903  1.00 92.19 262 A 1 
ATOM   2107 N  N   . ILE A 1 263 ? 14.860  1.505   2.734   1.00 98.35 263 A 1 
ATOM   2108 C  CA  . ILE A 1 263 ? 15.726  1.258   3.875   1.00 98.40 263 A 1 
ATOM   2109 C  C   . ILE A 1 263 ? 15.683  2.511   4.737   1.00 98.55 263 A 1 
ATOM   2110 O  O   . ILE A 1 263 ? 16.245  3.545   4.369   1.00 98.12 263 A 1 
ATOM   2111 C  CB  . ILE A 1 263 ? 17.168  0.936   3.449   1.00 98.28 263 A 1 
ATOM   2112 C  CG1 . ILE A 1 263 ? 17.184  -0.243  2.468   1.00 97.52 263 A 1 
ATOM   2113 C  CG2 . ILE A 1 263 ? 18.019  0.626   4.672   1.00 97.64 263 A 1 
ATOM   2114 C  CD1 . ILE A 1 263 ? 18.550  -0.567  1.899   1.00 95.75 263 A 1 
ATOM   2115 N  N   . LEU A 1 264 ? 14.971  2.433   5.862   1.00 98.63 264 A 1 
ATOM   2116 C  CA  . LEU A 1 264 ? 14.783  3.578   6.740   1.00 98.67 264 A 1 
ATOM   2117 C  C   . LEU A 1 264 ? 15.902  3.611   7.764   1.00 98.62 264 A 1 
ATOM   2118 O  O   . LEU A 1 264 ? 16.112  2.637   8.489   1.00 98.28 264 A 1 
ATOM   2119 C  CB  . LEU A 1 264 ? 13.422  3.488   7.432   1.00 98.57 264 A 1 
ATOM   2120 C  CG  . LEU A 1 264 ? 12.223  3.276   6.498   1.00 98.15 264 A 1 
ATOM   2121 C  CD1 . LEU A 1 264 ? 10.939  3.158   7.299   1.00 97.46 264 A 1 
ATOM   2122 C  CD2 . LEU A 1 264 ? 12.124  4.400   5.482   1.00 97.19 264 A 1 
ATOM   2123 N  N   . SER A 1 265 ? 16.642  4.735   7.831   1.00 98.41 265 A 1 
ATOM   2124 C  CA  . SER A 1 265 ? 17.861  4.802   8.621   1.00 98.20 265 A 1 
ATOM   2125 C  C   . SER A 1 265 ? 17.911  6.008   9.557   1.00 98.33 265 A 1 
ATOM   2126 O  O   . SER A 1 265 ? 17.465  7.102   9.204   1.00 97.63 265 A 1 
ATOM   2127 C  CB  . SER A 1 265 ? 19.090  4.841   7.713   1.00 96.85 265 A 1 
ATOM   2128 O  OG  . SER A 1 265 ? 19.126  3.735   6.838   1.00 83.09 265 A 1 
ATOM   2129 N  N   . LYS A 1 266 ? 18.459  5.781   10.739  1.00 98.09 266 A 1 
ATOM   2130 C  CA  . LYS A 1 266 ? 18.829  6.834   11.671  1.00 97.73 266 A 1 
ATOM   2131 C  C   . LYS A 1 266 ? 20.223  6.481   12.165  1.00 97.54 266 A 1 
ATOM   2132 O  O   . LYS A 1 266 ? 20.375  5.621   13.038  1.00 96.23 266 A 1 
ATOM   2133 C  CB  . LYS A 1 266 ? 17.841  6.934   12.833  1.00 97.08 266 A 1 
ATOM   2134 C  CG  . LYS A 1 266 ? 18.195  8.005   13.854  1.00 95.29 266 A 1 
ATOM   2135 C  CD  . LYS A 1 266 ? 17.235  7.984   15.041  1.00 92.96 266 A 1 
ATOM   2136 C  CE  . LYS A 1 266 ? 17.602  9.039   16.070  1.00 88.33 266 A 1 
ATOM   2137 N  NZ  . LYS A 1 266 ? 16.716  8.978   17.253  1.00 81.25 266 A 1 
ATOM   2138 N  N   . GLY A 1 267 ? 21.237  7.120   11.590  1.00 96.99 267 A 1 
ATOM   2139 C  CA  . GLY A 1 267 ? 22.598  6.702   11.865  1.00 96.38 267 A 1 
ATOM   2140 C  C   . GLY A 1 267 ? 22.806  5.289   11.346  1.00 96.88 267 A 1 
ATOM   2141 O  O   . GLY A 1 267 ? 22.543  5.000   10.183  1.00 94.82 267 A 1 
ATOM   2142 N  N   . ASN A 1 268 ? 23.248  4.400   12.232  1.00 97.32 268 A 1 
ATOM   2143 C  CA  . ASN A 1 268 ? 23.466  3.012   11.864  1.00 97.12 268 A 1 
ATOM   2144 C  C   . ASN A 1 268 ? 22.255  2.124   12.157  1.00 97.69 268 A 1 
ATOM   2145 O  O   . ASN A 1 268 ? 22.278  0.932   11.853  1.00 96.29 268 A 1 
ATOM   2146 C  CB  . ASN A 1 268 ? 24.697  2.464   12.590  1.00 95.41 268 A 1 
ATOM   2147 C  CG  . ASN A 1 268 ? 25.987  3.085   12.096  1.00 86.37 268 A 1 
ATOM   2148 O  OD1 . ASN A 1 268 ? 26.138  3.366   10.907  1.00 75.20 268 A 1 
ATOM   2149 N  ND2 . ASN A 1 268 ? 26.929  3.309   13.002  1.00 76.03 268 A 1 
ATOM   2150 N  N   . LYS A 1 269 ? 21.207  2.697   12.745  1.00 98.39 269 A 1 
ATOM   2151 C  CA  . LYS A 1 269 ? 19.982  1.942   13.013  1.00 98.45 269 A 1 
ATOM   2152 C  C   . LYS A 1 269 ? 19.110  1.933   11.764  1.00 98.57 269 A 1 
ATOM   2153 O  O   . LYS A 1 269 ? 18.834  2.986   11.189  1.00 98.18 269 A 1 
ATOM   2154 C  CB  . LYS A 1 269 ? 19.219  2.551   14.188  1.00 98.14 269 A 1 
ATOM   2155 C  CG  . LYS A 1 269 ? 19.967  2.486   15.507  1.00 96.72 269 A 1 
ATOM   2156 C  CD  . LYS A 1 269 ? 19.125  3.037   16.644  1.00 94.16 269 A 1 
ATOM   2157 C  CE  . LYS A 1 269 ? 19.838  2.918   17.974  1.00 87.90 269 A 1 
ATOM   2158 N  NZ  . LYS A 1 269 ? 18.996  3.395   19.102  1.00 80.89 269 A 1 
ATOM   2159 N  N   . LYS A 1 270 ? 18.686  0.734   11.343  1.00 98.61 270 A 1 
ATOM   2160 C  CA  . LYS A 1 270 ? 17.964  0.592   10.089  1.00 98.60 270 A 1 
ATOM   2161 C  C   . LYS A 1 270 ? 16.818  -0.403  10.208  1.00 98.67 270 A 1 
ATOM   2162 O  O   . LYS A 1 270 ? 16.917  -1.395  10.924  1.00 98.34 270 A 1 
ATOM   2163 C  CB  . LYS A 1 270 ? 18.914  0.149   8.974   1.00 98.35 270 A 1 
ATOM   2164 C  CG  . LYS A 1 270 ? 20.065  1.119   8.723   1.00 97.60 270 A 1 
ATOM   2165 C  CD  . LYS A 1 270 ? 21.100  0.546   7.772   1.00 96.22 270 A 1 
ATOM   2166 C  CE  . LYS A 1 270 ? 22.261  1.505   7.610   1.00 92.86 270 A 1 
ATOM   2167 N  NZ  . LYS A 1 270 ? 23.358  0.940   6.787   1.00 86.38 270 A 1 
ATOM   2168 N  N   . VAL A 1 271 ? 15.724  -0.130  9.478   1.00 98.78 271 A 1 
ATOM   2169 C  CA  . VAL A 1 271 ? 14.614  -1.064  9.342   1.00 98.73 271 A 1 
ATOM   2170 C  C   . VAL A 1 271 ? 14.188  -1.110  7.878   1.00 98.70 271 A 1 
ATOM   2171 O  O   . VAL A 1 271 ? 14.357  -0.144  7.139   1.00 98.45 271 A 1 
ATOM   2172 C  CB  . VAL A 1 271 ? 13.399  -0.693  10.219  1.00 98.06 271 A 1 
ATOM   2173 C  CG1 . VAL A 1 271 ? 13.751  -0.794  11.694  1.00 91.62 271 A 1 
ATOM   2174 C  CG2 . VAL A 1 271 ? 12.890  0.697   9.877   1.00 91.78 271 A 1 
ATOM   2175 N  N   . MET A 1 272 ? 13.635  -2.251  7.469   1.00 98.74 272 A 1 
ATOM   2176 C  CA  . MET A 1 272 ? 13.131  -2.418  6.111   1.00 98.77 272 A 1 
ATOM   2177 C  C   . MET A 1 272 ? 11.658  -2.067  6.026   1.00 98.84 272 A 1 
ATOM   2178 O  O   . MET A 1 272 ? 10.866  -2.424  6.903   1.00 98.69 272 A 1 
ATOM   2179 C  CB  . MET A 1 272 ? 13.321  -3.857  5.621   1.00 98.62 272 A 1 
ATOM   2180 C  CG  . MET A 1 272 ? 14.749  -4.208  5.249   1.00 97.35 272 A 1 
ATOM   2181 S  SD  . MET A 1 272 ? 15.435  -3.098  4.013   1.00 97.93 272 A 1 
ATOM   2182 C  CE  . MET A 1 272 ? 14.247  -3.246  2.684   1.00 95.90 272 A 1 
ATOM   2183 N  N   . ALA A 1 273 ? 11.277  -1.383  4.945   1.00 98.82 273 A 1 
ATOM   2184 C  CA  . ALA A 1 273 ? 9.887   -1.145  4.621   1.00 98.70 273 A 1 
ATOM   2185 C  C   . ALA A 1 273 ? 9.606   -1.704  3.232   1.00 98.71 273 A 1 
ATOM   2186 O  O   . ALA A 1 273 ? 10.386  -1.482  2.300   1.00 98.37 273 A 1 
ATOM   2187 C  CB  . ALA A 1 273 ? 9.554   0.342   4.680   1.00 98.71 273 A 1 
ATOM   2188 N  N   . PHE A 1 274 ? 8.502   -2.424  3.094   1.00 98.78 274 A 1 
ATOM   2189 C  CA  . PHE A 1 274 ? 8.142   -3.082  1.846   1.00 98.87 274 A 1 
ATOM   2190 C  C   . PHE A 1 274 ? 6.847   -2.501  1.314   1.00 98.81 274 A 1 
ATOM   2191 O  O   . PHE A 1 274 ? 5.821   -2.525  1.993   1.00 98.57 274 A 1 
ATOM   2192 C  CB  . PHE A 1 274 ? 8.001   -4.588  2.059   1.00 98.69 274 A 1 
ATOM   2193 C  CG  . PHE A 1 274 ? 9.212   -5.220  2.686   1.00 98.61 274 A 1 
ATOM   2194 C  CD1 . PHE A 1 274 ? 10.335  -5.491  1.925   1.00 97.99 274 A 1 
ATOM   2195 C  CD2 . PHE A 1 274 ? 9.230   -5.503  4.043   1.00 97.96 274 A 1 
ATOM   2196 C  CE1 . PHE A 1 274 ? 11.457  -6.051  2.498   1.00 97.35 274 A 1 
ATOM   2197 C  CE2 . PHE A 1 274 ? 10.356  -6.061  4.618   1.00 97.38 274 A 1 
ATOM   2198 C  CZ  . PHE A 1 274 ? 11.469  -6.335  3.849   1.00 97.63 274 A 1 
ATOM   2199 N  N   . ILE A 1 275 ? 6.903   -1.954  0.101   1.00 98.60 275 A 1 
ATOM   2200 C  CA  . ILE A 1 275 ? 5.728   -1.399  -0.554  1.00 98.68 275 A 1 
ATOM   2201 C  C   . ILE A 1 275 ? 5.152   -2.474  -1.457  1.00 98.53 275 A 1 
ATOM   2202 O  O   . ILE A 1 275 ? 5.762   -2.849  -2.465  1.00 97.95 275 A 1 
ATOM   2203 C  CB  . ILE A 1 275 ? 6.084   -0.130  -1.338  1.00 98.31 275 A 1 
ATOM   2204 C  CG1 . ILE A 1 275 ? 6.617   0.937   -0.368  1.00 96.98 275 A 1 
ATOM   2205 C  CG2 . ILE A 1 275 ? 4.869   0.394   -2.089  1.00 97.19 275 A 1 
ATOM   2206 C  CD1 . ILE A 1 275 ? 7.217   2.156   -1.042  1.00 91.62 275 A 1 
ATOM   2207 N  N   . GLY A 1 276 ? 3.987   -2.999  -1.078  1.00 98.33 276 A 1 
ATOM   2208 C  CA  . GLY A 1 276 ? 3.372   -4.090  -1.808  1.00 98.28 276 A 1 
ATOM   2209 C  C   . GLY A 1 276 ? 2.597   -3.612  -3.024  1.00 98.20 276 A 1 
ATOM   2210 O  O   . GLY A 1 276 ? 1.945   -2.574  -2.979  1.00 97.21 276 A 1 
ATOM   2211 N  N   . PRO A 1 277 ? 2.648   -4.371  -4.123  1.00 98.28 277 A 1 
ATOM   2212 C  CA  . PRO A 1 277 ? 1.928   -3.992  -5.343  1.00 98.14 277 A 1 
ATOM   2213 C  C   . PRO A 1 277 ? 0.415   -4.102  -5.149  1.00 98.28 277 A 1 
ATOM   2214 O  O   . PRO A 1 277 ? -0.070  -4.905  -4.353  1.00 97.65 277 A 1 
ATOM   2215 C  CB  . PRO A 1 277 ? 2.431   -4.994  -6.380  1.00 97.42 277 A 1 
ATOM   2216 C  CG  . PRO A 1 277 ? 2.809   -6.195  -5.567  1.00 96.45 277 A 1 
ATOM   2217 C  CD  . PRO A 1 277 ? 3.375   -5.639  -4.290  1.00 97.56 277 A 1 
ATOM   2218 N  N   . SER A 1 278 ? -0.317  -3.297  -5.907  1.00 98.17 278 A 1 
ATOM   2219 C  CA  . SER A 1 278 ? -1.753  -3.163  -5.742  1.00 98.29 278 A 1 
ATOM   2220 C  C   . SER A 1 278 ? -2.555  -4.256  -6.444  1.00 98.42 278 A 1 
ATOM   2221 O  O   . SER A 1 278 ? -2.076  -4.907  -7.375  1.00 98.03 278 A 1 
ATOM   2222 C  CB  . SER A 1 278 ? -2.215  -1.810  -6.279  1.00 97.48 278 A 1 
ATOM   2223 O  OG  . SER A 1 278 ? -1.958  -1.716  -7.674  1.00 95.80 278 A 1 
ATOM   2224 N  N   . VAL A 1 279 ? -3.790  -4.436  -5.993  1.00 98.40 279 A 1 
ATOM   2225 C  CA  . VAL A 1 279 ? -4.778  -5.171  -6.769  1.00 98.31 279 A 1 
ATOM   2226 C  C   . VAL A 1 279 ? -5.253  -4.298  -7.928  1.00 98.13 279 A 1 
ATOM   2227 O  O   . VAL A 1 279 ? -5.507  -4.787  -9.032  1.00 97.34 279 A 1 
ATOM   2228 C  CB  . VAL A 1 279 ? -5.979  -5.582  -5.898  1.00 98.24 279 A 1 
ATOM   2229 C  CG1 . VAL A 1 279 ? -7.064  -6.247  -6.738  1.00 97.32 279 A 1 
ATOM   2230 C  CG2 . VAL A 1 279 ? -5.527  -6.512  -4.782  1.00 97.37 279 A 1 
ATOM   2231 N  N   . ASP A 1 280 ? -5.347  -2.992  -7.686  1.00 97.90 280 A 1 
ATOM   2232 C  CA  . ASP A 1 280 ? -5.844  -2.046  -8.673  1.00 97.63 280 A 1 
ATOM   2233 C  C   . ASP A 1 280 ? -4.985  -1.997  -9.933  1.00 97.62 280 A 1 
ATOM   2234 O  O   . ASP A 1 280 ? -3.764  -2.166  -9.883  1.00 95.83 280 A 1 
ATOM   2235 C  CB  . ASP A 1 280 ? -5.919  -0.645  -8.053  1.00 96.64 280 A 1 
ATOM   2236 C  CG  . ASP A 1 280 ? -6.682  0.354   -8.918  1.00 96.03 280 A 1 
ATOM   2237 O  OD1 . ASP A 1 280 ? -7.550  -0.087  -9.701  1.00 92.57 280 A 1 
ATOM   2238 O  OD2 . ASP A 1 280 ? -6.418  1.560   -8.796  1.00 92.08 280 A 1 
ATOM   2239 N  N   . THR A 1 281 ? -5.625  -1.742  -11.075 1.00 96.57 281 A 1 
ATOM   2240 C  CA  . THR A 1 281 ? -4.954  -1.650  -12.367 1.00 95.84 281 A 1 
ATOM   2241 C  C   . THR A 1 281 ? -4.826  -0.218  -12.883 1.00 94.87 281 A 1 
ATOM   2242 O  O   . THR A 1 281 ? -4.176  -0.000  -13.908 1.00 91.21 281 A 1 
ATOM   2243 C  CB  . THR A 1 281 ? -5.716  -2.463  -13.422 1.00 95.04 281 A 1 
ATOM   2244 O  OG1 . THR A 1 281 ? -7.114  -2.162  -13.336 1.00 91.30 281 A 1 
ATOM   2245 C  CG2 . THR A 1 281 ? -5.511  -3.952  -13.205 1.00 91.56 281 A 1 
ATOM   2246 N  N   . TRP A 1 282 ? -5.422  0.753   -12.192 1.00 94.47 282 A 1 
ATOM   2247 C  CA  . TRP A 1 282 ? -5.541  2.122   -12.702 1.00 92.17 282 A 1 
ATOM   2248 C  C   . TRP A 1 282 ? -4.213  2.732   -13.139 1.00 90.23 282 A 1 
ATOM   2249 O  O   . TRP A 1 282 ? -4.145  3.428   -14.153 1.00 83.23 282 A 1 
ATOM   2250 C  CB  . TRP A 1 282 ? -6.189  3.009   -11.641 1.00 89.47 282 A 1 
ATOM   2251 C  CG  . TRP A 1 282 ? -6.308  4.459   -12.041 1.00 86.53 282 A 1 
ATOM   2252 C  CD1 . TRP A 1 282 ? -5.496  5.483   -11.660 1.00 78.28 282 A 1 
ATOM   2253 C  CD2 . TRP A 1 282 ? -7.311  5.032   -12.895 1.00 81.45 282 A 1 
ATOM   2254 N  NE1 . TRP A 1 282 ? -5.922  6.668   -12.232 1.00 74.84 282 A 1 
ATOM   2255 C  CE2 . TRP A 1 282 ? -7.036  6.417   -12.992 1.00 78.07 282 A 1 
ATOM   2256 C  CE3 . TRP A 1 282 ? -8.411  4.506   -13.587 1.00 72.08 282 A 1 
ATOM   2257 C  CZ2 . TRP A 1 282 ? -7.828  7.281   -13.757 1.00 74.68 282 A 1 
ATOM   2258 C  CZ3 . TRP A 1 282 ? -9.189  5.378   -14.339 1.00 68.15 282 A 1 
ATOM   2259 C  CH2 . TRP A 1 282 ? -8.898  6.733   -14.415 1.00 69.74 282 A 1 
ATOM   2260 N  N   . LEU A 1 283 ? -3.139  2.485   -12.395 1.00 90.41 283 A 1 
ATOM   2261 C  CA  . LEU A 1 283 ? -1.835  3.070   -12.695 1.00 88.96 283 A 1 
ATOM   2262 C  C   . LEU A 1 283 ? -0.972  2.166   -13.572 1.00 89.03 283 A 1 
ATOM   2263 O  O   . LEU A 1 283 ? 0.247   2.344   -13.645 1.00 85.07 283 A 1 
ATOM   2264 C  CB  . LEU A 1 283 ? -1.100  3.435   -11.406 1.00 87.00 283 A 1 
ATOM   2265 C  CG  . LEU A 1 283 ? -1.767  4.524   -10.564 1.00 84.52 283 A 1 
ATOM   2266 C  CD1 . LEU A 1 283 ? -0.951  4.818   -9.315  1.00 80.27 283 A 1 
ATOM   2267 C  CD2 . LEU A 1 283 ? -1.960  5.791   -11.388 1.00 80.09 283 A 1 
ATOM   2268 N  N   . GLY A 1 284 ? -1.594  1.201   -14.246 1.00 91.74 284 A 1 
ATOM   2269 C  CA  . GLY A 1 284 ? -0.875  0.378   -15.197 1.00 91.58 284 A 1 
ATOM   2270 C  C   . GLY A 1 284 ? -0.029  -0.704  -14.562 1.00 92.79 284 A 1 
ATOM   2271 O  O   . GLY A 1 284 ? 1.123   -0.899  -14.948 1.00 89.94 284 A 1 
ATOM   2272 N  N   . THR A 1 285 ? -0.594  -1.409  -13.592 1.00 94.84 285 A 1 
ATOM   2273 C  CA  . THR A 1 285 ? 0.075   -2.539  -12.965 1.00 95.24 285 A 1 
ATOM   2274 C  C   . THR A 1 285 ? -0.854  -3.743  -12.959 1.00 96.07 285 A 1 
ATOM   2275 O  O   . THR A 1 285 ? -2.060  -3.613  -12.764 1.00 94.58 285 A 1 
ATOM   2276 C  CB  . THR A 1 285 ? 0.505   -2.230  -11.519 1.00 93.18 285 A 1 
ATOM   2277 O  OG1 . THR A 1 285 ? -0.622  -1.741  -10.775 1.00 83.72 285 A 1 
ATOM   2278 C  CG2 . THR A 1 285 ? 1.609   -1.188  -11.504 1.00 81.72 285 A 1 
ATOM   2279 N  N   . SER A 1 286 ? -0.283  -4.919  -13.189 1.00 96.56 286 A 1 
ATOM   2280 C  CA  . SER A 1 286 ? -1.060  -6.149  -13.133 1.00 97.00 286 A 1 
ATOM   2281 C  C   . SER A 1 286 ? -1.544  -6.383  -11.711 1.00 97.76 286 A 1 
ATOM   2282 O  O   . SER A 1 286 ? -0.768  -6.237  -10.766 1.00 97.42 286 A 1 
ATOM   2283 C  CB  . SER A 1 286 ? -0.219  -7.340  -13.591 1.00 96.31 286 A 1 
ATOM   2284 O  OG  . SER A 1 286 ? 0.111   -7.236  -14.962 1.00 92.47 286 A 1 
ATOM   2285 N  N   . PRO A 1 287 ? -2.823  -6.743  -11.524 1.00 97.80 287 A 1 
ATOM   2286 C  CA  . PRO A 1 287 ? -3.323  -7.084  -10.187 1.00 98.01 287 A 1 
ATOM   2287 C  C   . PRO A 1 287 ? -2.372  -8.042  -9.486  1.00 98.39 287 A 1 
ATOM   2288 O  O   . PRO A 1 287 ? -1.923  -9.020  -10.087 1.00 97.97 287 A 1 
ATOM   2289 C  CB  . PRO A 1 287 ? -4.668  -7.744  -10.475 1.00 97.63 287 A 1 
ATOM   2290 C  CG  . PRO A 1 287 ? -5.121  -7.108  -11.745 1.00 96.06 287 A 1 
ATOM   2291 C  CD  . PRO A 1 287 ? -3.867  -6.858  -12.547 1.00 97.50 287 A 1 
ATOM   2292 N  N   . SER A 1 288 ? -2.063  -7.748  -8.232  1.00 98.52 288 A 1 
ATOM   2293 C  CA  . SER A 1 288 ? -1.053  -8.506  -7.514  1.00 98.64 288 A 1 
ATOM   2294 C  C   . SER A 1 288 ? -1.452  -8.766  -6.070  1.00 98.72 288 A 1 
ATOM   2295 O  O   . SER A 1 288 ? -2.230  -8.022  -5.475  1.00 98.58 288 A 1 
ATOM   2296 C  CB  . SER A 1 288 ? 0.295   -7.777  -7.543  1.00 98.29 288 A 1 
ATOM   2297 O  OG  . SER A 1 288 ? 0.778   -7.639  -8.865  1.00 95.72 288 A 1 
ATOM   2298 N  N   . ILE A 1 289 ? -0.886  -9.832  -5.515  1.00 98.78 289 A 1 
ATOM   2299 C  CA  . ILE A 1 289 ? -1.029  -10.156 -4.104  1.00 98.75 289 A 1 
ATOM   2300 C  C   . ILE A 1 289 ? 0.310   -10.718 -3.628  1.00 98.77 289 A 1 
ATOM   2301 O  O   . ILE A 1 289 ? 0.991   -11.431 -4.367  1.00 98.53 289 A 1 
ATOM   2302 C  CB  . ILE A 1 289 ? -2.178  -11.163 -3.863  1.00 98.41 289 A 1 
ATOM   2303 C  CG1 . ILE A 1 289 ? -2.442  -11.334 -2.365  1.00 96.62 289 A 1 
ATOM   2304 C  CG2 . ILE A 1 289 ? -1.892  -12.509 -4.532  1.00 97.35 289 A 1 
ATOM   2305 C  CD1 . ILE A 1 289 ? -3.196  -10.197 -1.742  1.00 96.25 289 A 1 
ATOM   2306 N  N   . ARG A 1 290 ? 0.693   -10.373 -2.390  1.00 98.88 290 A 1 
ATOM   2307 C  CA  . ARG A 1 290 ? 1.969   -10.799 -1.830  1.00 98.88 290 A 1 
ATOM   2308 C  C   . ARG A 1 290 ? 1.743   -11.649 -0.587  1.00 98.83 290 A 1 
ATOM   2309 O  O   . ARG A 1 290 ? 0.862   -11.357 0.221   1.00 98.79 290 A 1 
ATOM   2310 C  CB  . ARG A 1 290 ? 2.850   -9.592  -1.496  1.00 98.50 290 A 1 
ATOM   2311 C  CG  . ARG A 1 290 ? 4.117   -9.942  -0.717  1.00 97.65 290 A 1 
ATOM   2312 C  CD  . ARG A 1 290 ? 5.048   -8.749  -0.581  1.00 97.20 290 A 1 
ATOM   2313 N  NE  . ARG A 1 290 ? 5.663   -8.387  -1.861  1.00 96.77 290 A 1 
ATOM   2314 C  CZ  . ARG A 1 290 ? 6.580   -7.436  -2.008  1.00 97.39 290 A 1 
ATOM   2315 N  NH1 . ARG A 1 290 ? 6.987   -6.734  -0.957  1.00 94.31 290 A 1 
ATOM   2316 N  NH2 . ARG A 1 290 ? 7.081   -7.180  -3.201  1.00 94.62 290 A 1 
ATOM   2317 N  N   . LYS A 1 291 ? 2.573   -12.680 -0.437  1.00 98.89 291 A 1 
ATOM   2318 C  CA  . LYS A 1 291 ? 2.554   -13.508 0.756   1.00 98.87 291 A 1 
ATOM   2319 C  C   . LYS A 1 291 ? 3.948   -13.564 1.354   1.00 98.79 291 A 1 
ATOM   2320 O  O   . LYS A 1 291 ? 4.915   -13.879 0.663   1.00 98.57 291 A 1 
ATOM   2321 C  CB  . LYS A 1 291 ? 2.043   -14.919 0.446   1.00 98.45 291 A 1 
ATOM   2322 C  CG  . LYS A 1 291 ? 1.856   -15.789 1.686   1.00 96.90 291 A 1 
ATOM   2323 C  CD  . LYS A 1 291 ? 1.143   -17.103 1.353   1.00 95.38 291 A 1 
ATOM   2324 C  CE  . LYS A 1 291 ? 1.977   -18.017 0.480   1.00 90.54 291 A 1 
ATOM   2325 N  NZ  . LYS A 1 291 ? 1.341   -19.332 0.303   1.00 88.52 291 A 1 
ATOM   2326 N  N   . TYR A 1 292 ? 4.055   -13.249 2.649   1.00 98.87 292 A 1 
ATOM   2327 C  CA  . TYR A 1 292 ? 5.324   -13.279 3.369   1.00 98.83 292 A 1 
ATOM   2328 C  C   . TYR A 1 292 ? 5.477   -14.582 4.139   1.00 98.75 292 A 1 
ATOM   2329 O  O   . TYR A 1 292 ? 4.513   -15.086 4.712   1.00 98.49 292 A 1 
ATOM   2330 C  CB  . TYR A 1 292 ? 5.423   -12.118 4.362   1.00 98.79 292 A 1 
ATOM   2331 C  CG  . TYR A 1 292 ? 5.437   -10.740 3.741   1.00 98.82 292 A 1 
ATOM   2332 C  CD1 . TYR A 1 292 ? 4.254   -10.089 3.415   1.00 98.62 292 A 1 
ATOM   2333 C  CD2 . TYR A 1 292 ? 6.629   -10.092 3.486   1.00 98.58 292 A 1 
ATOM   2334 C  CE1 . TYR A 1 292 ? 4.263   -8.834  2.845   1.00 98.46 292 A 1 
ATOM   2335 C  CE2 . TYR A 1 292 ? 6.651   -8.825  2.917   1.00 98.46 292 A 1 
ATOM   2336 C  CZ  . TYR A 1 292 ? 5.466   -8.205  2.603   1.00 98.61 292 A 1 
ATOM   2337 O  OH  . TYR A 1 292 ? 5.479   -6.946  2.038   1.00 98.23 292 A 1 
ATOM   2338 N  N   . ASP A 1 293 ? 6.697   -15.114 4.135   1.00 98.68 293 A 1 
ATOM   2339 C  CA  . ASP A 1 293 ? 7.090   -16.144 5.085   1.00 98.57 293 A 1 
ATOM   2340 C  C   . ASP A 1 293 ? 7.697   -15.397 6.269   1.00 98.52 293 A 1 
ATOM   2341 O  O   . ASP A 1 293 ? 8.852   -14.967 6.226   1.00 98.26 293 A 1 
ATOM   2342 C  CB  . ASP A 1 293 ? 8.096   -17.111 4.455   1.00 98.20 293 A 1 
ATOM   2343 C  CG  . ASP A 1 293 ? 8.524   -18.220 5.407   1.00 96.91 293 A 1 
ATOM   2344 O  OD1 . ASP A 1 293 ? 8.162   -18.188 6.598   1.00 94.78 293 A 1 
ATOM   2345 O  OD2 . ASP A 1 293 ? 9.238   -19.137 4.945   1.00 93.49 293 A 1 
ATOM   2346 N  N   . VAL A 1 294 ? 6.907   -15.211 7.325   1.00 98.42 294 A 1 
ATOM   2347 C  CA  . VAL A 1 294 ? 7.323   -14.392 8.457   1.00 98.39 294 A 1 
ATOM   2348 C  C   . VAL A 1 294 ? 8.319   -15.134 9.339   1.00 98.07 294 A 1 
ATOM   2349 O  O   . VAL A 1 294 ? 9.270   -14.538 9.861   1.00 96.95 294 A 1 
ATOM   2350 C  CB  . VAL A 1 294 ? 6.107   -13.954 9.293   1.00 98.17 294 A 1 
ATOM   2351 C  CG1 . VAL A 1 294 ? 6.549   -13.134 10.503  1.00 97.40 294 A 1 
ATOM   2352 C  CG2 . VAL A 1 294 ? 5.141   -13.149 8.432   1.00 97.62 294 A 1 
ATOM   2353 N  N   . GLY A 1 295 ? 8.124   -16.434 9.492   1.00 97.47 295 A 1 
ATOM   2354 C  CA  . GLY A 1 295 ? 8.922   -17.210 10.422  1.00 96.92 295 A 1 
ATOM   2355 C  C   . GLY A 1 295 ? 8.275   -17.244 11.792  1.00 96.97 295 A 1 
ATOM   2356 O  O   . GLY A 1 295 ? 7.061   -17.096 11.920  1.00 94.86 295 A 1 
ATOM   2357 N  N   . ASN A 1 296 ? 9.087   -17.425 12.837  1.00 96.74 296 A 1 
ATOM   2358 C  CA  . ASN A 1 296 ? 8.571   -17.580 14.192  1.00 96.43 296 A 1 
ATOM   2359 C  C   . ASN A 1 296 ? 8.748   -16.326 15.055  1.00 96.28 296 A 1 
ATOM   2360 O  O   . ASN A 1 296 ? 8.523   -16.375 16.263  1.00 93.84 296 A 1 
ATOM   2361 C  CB  . ASN A 1 296 ? 9.227   -18.777 14.884  1.00 94.86 296 A 1 
ATOM   2362 C  CG  . ASN A 1 296 ? 10.729  -18.658 14.977  1.00 93.84 296 A 1 
ATOM   2363 O  OD1 . ASN A 1 296 ? 11.302  -17.586 14.763  1.00 89.07 296 A 1 
ATOM   2364 N  ND2 . ASN A 1 296 ? 11.395  -19.769 15.302  1.00 87.70 296 A 1 
ATOM   2365 N  N   . GLY A 1 297 ? 9.168   -15.216 14.440  1.00 95.70 297 A 1 
ATOM   2366 C  CA  . GLY A 1 297 ? 9.299   -13.956 15.155  1.00 95.71 297 A 1 
ATOM   2367 C  C   . GLY A 1 297 ? 10.634  -13.744 15.842  1.00 96.21 297 A 1 
ATOM   2368 O  O   . GLY A 1 297 ? 10.855  -12.696 16.454  1.00 94.11 297 A 1 
ATOM   2369 N  N   . GLN A 1 298 ? 11.546  -14.717 15.756  1.00 95.63 298 A 1 
ATOM   2370 C  CA  . GLN A 1 298 ? 12.844  -14.596 16.412  1.00 94.82 298 A 1 
ATOM   2371 C  C   . GLN A 1 298 ? 13.847  -13.773 15.604  1.00 94.17 298 A 1 
ATOM   2372 O  O   . GLN A 1 298 ? 14.897  -13.391 16.122  1.00 89.19 298 A 1 
ATOM   2373 C  CB  . GLN A 1 298 ? 13.427  -15.987 16.691  1.00 92.97 298 A 1 
ATOM   2374 C  CG  . GLN A 1 298 ? 12.663  -16.771 17.756  1.00 89.11 298 A 1 
ATOM   2375 C  CD  . GLN A 1 298 ? 13.302  -18.101 18.074  1.00 86.70 298 A 1 
ATOM   2376 O  OE1 . GLN A 1 298 ? 13.720  -18.835 17.169  1.00 78.71 298 A 1 
ATOM   2377 N  NE2 . GLN A 1 298 ? 13.388  -18.433 19.356  1.00 76.42 298 A 1 
ATOM   2378 N  N   . GLY A 1 299 ? 13.539  -13.496 14.344  1.00 95.03 299 A 1 
ATOM   2379 C  CA  . GLY A 1 299 ? 14.422  -12.709 13.500  1.00 95.58 299 A 1 
ATOM   2380 C  C   . GLY A 1 299 ? 13.650  -12.030 12.394  1.00 97.11 299 A 1 
ATOM   2381 O  O   . GLY A 1 299 ? 12.428  -11.926 12.442  1.00 96.10 299 A 1 
ATOM   2382 N  N   . TYR A 1 300 ? 14.387  -11.553 11.386  1.00 97.83 300 A 1 
ATOM   2383 C  CA  . TYR A 1 300 ? 13.760  -10.924 10.236  1.00 98.17 300 A 1 
ATOM   2384 C  C   . TYR A 1 300 ? 12.879  -11.922 9.486   1.00 98.29 300 A 1 
ATOM   2385 O  O   . TYR A 1 300 ? 13.078  -13.135 9.562   1.00 97.54 300 A 1 
ATOM   2386 C  CB  . TYR A 1 300 ? 14.822  -10.364 9.291   1.00 97.95 300 A 1 
ATOM   2387 C  CG  . TYR A 1 300 ? 15.622  -9.222  9.870   1.00 97.90 300 A 1 
ATOM   2388 C  CD1 . TYR A 1 300 ? 15.061  -7.958  9.997   1.00 96.79 300 A 1 
ATOM   2389 C  CD2 . TYR A 1 300 ? 16.936  -9.405  10.281  1.00 96.73 300 A 1 
ATOM   2390 C  CE1 . TYR A 1 300 ? 15.783  -6.905  10.532  1.00 95.87 300 A 1 
ATOM   2391 C  CE2 . TYR A 1 300 ? 17.667  -8.358  10.818  1.00 96.11 300 A 1 
ATOM   2392 C  CZ  . TYR A 1 300 ? 17.083  -7.115  10.934  1.00 96.62 300 A 1 
ATOM   2393 O  OH  . TYR A 1 300 ? 17.804  -6.069  11.460  1.00 95.34 300 A 1 
ATOM   2394 N  N   . MET A 1 301 ? 11.903  -11.402 8.759   1.00 98.37 301 A 1 
ATOM   2395 C  CA  . MET A 1 301 ? 11.078  -12.241 7.902   1.00 98.51 301 A 1 
ATOM   2396 C  C   . MET A 1 301 ? 11.967  -12.943 6.879   1.00 98.55 301 A 1 
ATOM   2397 O  O   . MET A 1 301 ? 13.013  -12.421 6.473   1.00 98.30 301 A 1 
ATOM   2398 C  CB  . MET A 1 301 ? 10.000  -11.402 7.220   1.00 98.36 301 A 1 
ATOM   2399 C  CG  . MET A 1 301 ? 8.991   -10.810 8.202   1.00 97.69 301 A 1 
ATOM   2400 S  SD  . MET A 1 301 ? 7.613   -9.966  7.391   1.00 97.23 301 A 1 
ATOM   2401 C  CE  . MET A 1 301 ? 8.412   -8.485  6.813   1.00 91.83 301 A 1 
ATOM   2402 N  N   . LYS A 1 302 ? 11.554  -14.138 6.453   1.00 98.40 302 A 1 
ATOM   2403 C  CA  . LYS A 1 302 ? 12.409  -14.990 5.629   1.00 98.30 302 A 1 
ATOM   2404 C  C   . LYS A 1 302 ? 12.389  -14.575 4.160   1.00 98.37 302 A 1 
ATOM   2405 O  O   . LYS A 1 302 ? 13.446  -14.393 3.547   1.00 97.53 302 A 1 
ATOM   2406 C  CB  . LYS A 1 302 ? 11.976  -16.451 5.766   1.00 97.70 302 A 1 
ATOM   2407 C  CG  . LYS A 1 302 ? 12.046  -16.993 7.195   1.00 93.73 302 A 1 
ATOM   2408 C  CD  . LYS A 1 302 ? 13.479  -16.962 7.709   1.00 82.47 302 A 1 
ATOM   2409 C  CE  . LYS A 1 302 ? 13.596  -17.653 9.070   1.00 75.61 302 A 1 
ATOM   2410 N  NZ  . LYS A 1 302 ? 12.830  -16.948 10.126  1.00 63.16 302 A 1 
ATOM   2411 N  N   . GLU A 1 303 ? 11.214  -14.435 3.588   1.00 98.54 303 A 1 
ATOM   2412 C  CA  . GLU A 1 303 ? 11.075  -14.065 2.188   1.00 98.48 303 A 1 
ATOM   2413 C  C   . GLU A 1 303 ? 9.645   -13.640 1.901   1.00 98.67 303 A 1 
ATOM   2414 O  O   . GLU A 1 303 ? 8.766   -13.753 2.763   1.00 98.46 303 A 1 
ATOM   2415 C  CB  . GLU A 1 303 ? 11.456  -15.224 1.250   1.00 96.93 303 A 1 
ATOM   2416 C  CG  . GLU A 1 303 ? 10.494  -16.406 1.313   1.00 91.26 303 A 1 
ATOM   2417 C  CD  . GLU A 1 303 ? 10.659  -17.370 0.140   1.00 90.58 303 A 1 
ATOM   2418 O  OE1 . GLU A 1 303 ? 11.066  -16.909 -0.949  1.00 85.11 303 A 1 
ATOM   2419 O  OE2 . GLU A 1 303 ? 10.379  -18.561 0.315   1.00 84.47 303 A 1 
ATOM   2420 N  N   . PHE A 1 304 ? 9.419   -13.138 0.694   1.00 98.69 304 A 1 
ATOM   2421 C  CA  . PHE A 1 304 ? 8.064   -12.954 0.204   1.00 98.65 304 A 1 
ATOM   2422 C  C   . PHE A 1 304 ? 7.934   -13.565 -1.184  1.00 98.67 304 A 1 
ATOM   2423 O  O   . PHE A 1 304 ? 8.925   -13.758 -1.895  1.00 98.33 304 A 1 
ATOM   2424 C  CB  . PHE A 1 304 ? 7.645   -11.466 0.196   1.00 98.55 304 A 1 
ATOM   2425 C  CG  . PHE A 1 304 ? 8.473   -10.588 -0.719  1.00 98.53 304 A 1 
ATOM   2426 C  CD1 . PHE A 1 304 ? 8.318   -10.626 -2.097  1.00 97.75 304 A 1 
ATOM   2427 C  CD2 . PHE A 1 304 ? 9.376   -9.678  -0.187  1.00 97.53 304 A 1 
ATOM   2428 C  CE1 . PHE A 1 304 ? 9.065   -9.805  -2.932  1.00 96.89 304 A 1 
ATOM   2429 C  CE2 . PHE A 1 304 ? 10.130  -8.849  -1.009  1.00 96.78 304 A 1 
ATOM   2430 C  CZ  . PHE A 1 304 ? 9.975   -8.915  -2.391  1.00 97.34 304 A 1 
ATOM   2431 N  N   . LYS A 1 305 ? 6.701   -13.871 -1.550  1.00 98.66 305 A 1 
ATOM   2432 C  CA  . LYS A 1 305 ? 6.379   -14.376 -2.876  1.00 98.58 305 A 1 
ATOM   2433 C  C   . LYS A 1 305 ? 5.244   -13.540 -3.449  1.00 98.61 305 A 1 
ATOM   2434 O  O   . LYS A 1 305 ? 4.246   -13.301 -2.770  1.00 98.42 305 A 1 
ATOM   2435 C  CB  . LYS A 1 305 ? 5.981   -15.853 -2.824  1.00 98.31 305 A 1 
ATOM   2436 C  CG  . LYS A 1 305 ? 7.122   -16.780 -2.419  1.00 97.14 305 A 1 
ATOM   2437 C  CD  . LYS A 1 305 ? 6.672   -18.233 -2.353  1.00 94.82 305 A 1 
ATOM   2438 C  CE  . LYS A 1 305 ? 7.821   -19.138 -1.967  1.00 90.12 305 A 1 
ATOM   2439 N  NZ  . LYS A 1 305 ? 7.394   -20.566 -1.848  1.00 81.77 305 A 1 
ATOM   2440 N  N   . ASN A 1 306 ? 5.410   -13.088 -4.696  1.00 98.63 306 A 1 
ATOM   2441 C  CA  . ASN A 1 306 ? 4.394   -12.311 -5.377  1.00 98.59 306 A 1 
ATOM   2442 C  C   . ASN A 1 306 ? 3.631   -13.181 -6.366  1.00 98.57 306 A 1 
ATOM   2443 O  O   . ASN A 1 306 ? 4.202   -14.044 -7.029  1.00 97.93 306 A 1 
ATOM   2444 C  CB  . ASN A 1 306 ? 4.997   -11.119 -6.117  1.00 98.10 306 A 1 
ATOM   2445 C  CG  . ASN A 1 306 ? 5.360   -9.979  -5.188  1.00 96.51 306 A 1 
ATOM   2446 O  OD1 . ASN A 1 306 ? 5.124   -10.039 -3.979  1.00 88.35 306 A 1 
ATOM   2447 N  ND2 . ASN A 1 306 ? 5.928   -8.923  -5.750  1.00 87.40 306 A 1 
ATOM   2448 N  N   . TYR A 1 307 ? 2.333   -12.913 -6.458  1.00 98.59 307 A 1 
ATOM   2449 C  CA  . TYR A 1 307 ? 1.456   -13.546 -7.429  1.00 98.54 307 A 1 
ATOM   2450 C  C   . TYR A 1 307 ? 0.752   -12.440 -8.196  1.00 98.53 307 A 1 
ATOM   2451 O  O   . TYR A 1 307 ? 0.432   -11.396 -7.634  1.00 98.17 307 A 1 
ATOM   2452 C  CB  . TYR A 1 307 ? 0.441   -14.462 -6.734  1.00 98.59 307 A 1 
ATOM   2453 C  CG  . TYR A 1 307 ? 1.074   -15.478 -5.811  1.00 98.55 307 A 1 
ATOM   2454 C  CD1 . TYR A 1 307 ? 1.384   -15.150 -4.498  1.00 98.10 307 A 1 
ATOM   2455 C  CD2 . TYR A 1 307 ? 1.358   -16.769 -6.245  1.00 98.07 307 A 1 
ATOM   2456 C  CE1 . TYR A 1 307 ? 1.973   -16.072 -3.648  1.00 97.65 307 A 1 
ATOM   2457 C  CE2 . TYR A 1 307 ? 1.935   -17.701 -5.404  1.00 97.73 307 A 1 
ATOM   2458 C  CZ  . TYR A 1 307 ? 2.241   -17.347 -4.106  1.00 97.86 307 A 1 
ATOM   2459 O  OH  . TYR A 1 307 ? 2.812   -18.266 -3.260  1.00 97.03 307 A 1 
ATOM   2460 N  N   . HIS A 1 308 ? 0.523   -12.663 -9.491  1.00 98.11 308 A 1 
ATOM   2461 C  CA  . HIS A 1 308 ? -0.107  -11.618 -10.294 1.00 97.95 308 A 1 
ATOM   2462 C  C   . HIS A 1 308 ? -1.104  -12.194 -11.292 1.00 98.11 308 A 1 
ATOM   2463 O  O   . HIS A 1 308 ? -1.187  -13.405 -11.497 1.00 97.69 308 A 1 
ATOM   2464 C  CB  . HIS A 1 308 ? 0.941   -10.738 -10.993 1.00 96.98 308 A 1 
ATOM   2465 C  CG  . HIS A 1 308 ? 1.781   -11.457 -12.004 1.00 96.75 308 A 1 
ATOM   2466 N  ND1 . HIS A 1 308 ? 2.693   -10.799 -12.811 1.00 90.22 308 A 1 
ATOM   2467 C  CD2 . HIS A 1 308 ? 1.862   -12.767 -12.347 1.00 89.51 308 A 1 
ATOM   2468 C  CE1 . HIS A 1 308 ? 3.289   -11.669 -13.606 1.00 91.56 308 A 1 
ATOM   2469 N  NE2 . HIS A 1 308 ? 2.799   -12.868 -13.341 1.00 92.64 308 A 1 
ATOM   2470 N  N   . PHE A 1 309 ? -1.870  -11.279 -11.900 1.00 97.80 309 A 1 
ATOM   2471 C  CA  . PHE A 1 309 ? -2.960  -11.607 -12.812 1.00 97.72 309 A 1 
ATOM   2472 C  C   . PHE A 1 309 ? -2.768  -10.735 -14.052 1.00 97.28 309 A 1 
ATOM   2473 O  O   . PHE A 1 309 ? -3.183  -9.579  -14.079 1.00 95.81 309 A 1 
ATOM   2474 C  CB  . PHE A 1 309 ? -4.300  -11.334 -12.116 1.00 97.69 309 A 1 
ATOM   2475 C  CG  . PHE A 1 309 ? -5.518  -11.826 -12.855 1.00 97.95 309 A 1 
ATOM   2476 C  CD1 . PHE A 1 309 ? -5.995  -11.174 -13.976 1.00 97.44 309 A 1 
ATOM   2477 C  CD2 . PHE A 1 309 ? -6.220  -12.931 -12.382 1.00 97.42 309 A 1 
ATOM   2478 C  CE1 . PHE A 1 309 ? -7.139  -11.613 -14.629 1.00 96.95 309 A 1 
ATOM   2479 C  CE2 . PHE A 1 309 ? -7.372  -13.370 -13.031 1.00 96.95 309 A 1 
ATOM   2480 C  CZ  . PHE A 1 309 ? -7.835  -12.716 -14.154 1.00 97.29 309 A 1 
ATOM   2481 N  N   . GLN A 1 310 ? -2.117  -11.273 -15.070 1.00 96.55 310 A 1 
ATOM   2482 C  CA  . GLN A 1 310 ? -1.886  -10.511 -16.292 1.00 95.93 310 A 1 
ATOM   2483 C  C   . GLN A 1 310 ? -3.132  -10.551 -17.170 1.00 95.82 310 A 1 
ATOM   2484 O  O   . GLN A 1 310 ? -3.580  -11.622 -17.591 1.00 94.72 310 A 1 
ATOM   2485 C  CB  . GLN A 1 310 ? -0.675  -11.060 -17.048 1.00 94.92 310 A 1 
ATOM   2486 C  CG  . GLN A 1 310 ? 0.647   -10.815 -16.345 1.00 92.54 310 A 1 
ATOM   2487 C  CD  . GLN A 1 310 ? 1.833   -11.422 -17.081 1.00 92.21 310 A 1 
ATOM   2488 O  OE1 . GLN A 1 310 ? 1.778   -12.577 -17.506 1.00 85.58 310 A 1 
ATOM   2489 N  NE2 . GLN A 1 310 ? 2.891   -10.659 -17.236 1.00 83.81 310 A 1 
ATOM   2490 N  N   . LEU A 1 311 ? -3.701  -9.369  -17.430 1.00 95.48 311 A 1 
ATOM   2491 C  CA  . LEU A 1 311 ? -4.871  -9.269  -18.283 1.00 94.81 311 A 1 
ATOM   2492 C  C   . LEU A 1 311 ? -4.502  -9.627  -19.720 1.00 93.45 311 A 1 
ATOM   2493 O  O   . LEU A 1 311 ? -3.436  -9.238  -20.208 1.00 91.28 311 A 1 
ATOM   2494 C  CB  . LEU A 1 311 ? -5.454  -7.857  -18.228 1.00 94.99 311 A 1 
ATOM   2495 C  CG  . LEU A 1 311 ? -5.886  -7.363  -16.844 1.00 94.59 311 A 1 
ATOM   2496 C  CD1 . LEU A 1 311 ? -6.369  -5.919  -16.921 1.00 93.58 311 A 1 
ATOM   2497 C  CD2 . LEU A 1 311 ? -6.967  -8.261  -16.262 1.00 92.79 311 A 1 
ATOM   2498 N  N   . ARG A 1 312 ? -5.378  -10.360 -20.404 1.00 92.00 312 A 1 
ATOM   2499 C  CA  . ARG A 1 312 ? -5.091  -10.797 -21.759 1.00 90.51 312 A 1 
ATOM   2500 C  C   . ARG A 1 312 ? -4.956  -9.589  -22.683 1.00 89.45 312 A 1 
ATOM   2501 O  O   . ARG A 1 312 ? -5.789  -8.682  -22.642 1.00 87.17 312 A 1 
ATOM   2502 C  CB  . ARG A 1 312 ? -6.180  -11.734 -22.280 1.00 89.42 312 A 1 
ATOM   2503 C  CG  . ARG A 1 312 ? -5.808  -12.395 -23.602 1.00 86.00 312 A 1 
ATOM   2504 C  CD  . ARG A 1 312 ? -6.834  -13.436 -24.028 1.00 83.14 312 A 1 
ATOM   2505 N  NE  . ARG A 1 312 ? -8.092  -12.830 -24.403 1.00 80.36 312 A 1 
ATOM   2506 C  CZ  . ARG A 1 312 ? -9.121  -13.503 -24.938 1.00 78.55 312 A 1 
ATOM   2507 N  NH1 . ARG A 1 312 ? -9.022  -14.803 -25.156 1.00 68.72 312 A 1 
ATOM   2508 N  NH2 . ARG A 1 312 ? -10.234 -12.862 -25.251 1.00 73.58 312 A 1 
ATOM   2509 N  N   . PRO A 1 313 ? -3.918  -9.548  -23.524 1.00 87.68 313 A 1 
ATOM   2510 C  CA  . PRO A 1 313 ? -3.750  -8.439  -24.470 1.00 85.22 313 A 1 
ATOM   2511 C  C   . PRO A 1 313 ? -4.951  -8.307  -25.395 1.00 84.56 313 A 1 
ATOM   2512 O  O   . PRO A 1 313 ? -5.605  -9.298  -25.731 1.00 80.81 313 A 1 
ATOM   2513 C  CB  . PRO A 1 313 ? -2.496  -8.814  -25.253 1.00 82.05 313 A 1 
ATOM   2514 C  CG  . PRO A 1 313 ? -1.724  -9.693  -24.326 1.00 81.33 313 A 1 
ATOM   2515 C  CD  . PRO A 1 313 ? -2.773  -10.476 -23.584 1.00 84.83 313 A 1 
ATOM   2516 N  N   . LYS A 1 314 ? -5.227  -7.066  -25.817 1.00 83.19 314 A 1 
ATOM   2517 C  CA  . LYS A 1 314 ? -6.343  -6.789  -26.701 1.00 81.06 314 A 1 
ATOM   2518 C  C   . LYS A 1 314 ? -5.916  -6.860  -28.162 1.00 77.63 314 A 1 
ATOM   2519 O  O   . LYS A 1 314 ? -4.740  -6.681  -28.491 1.00 70.01 314 A 1 
ATOM   2520 C  CB  . LYS A 1 314 ? -6.942  -5.413  -26.397 1.00 77.69 314 A 1 
ATOM   2521 C  CG  . LYS A 1 314 ? -7.512  -5.285  -25.008 1.00 77.15 314 A 1 
ATOM   2522 C  CD  . LYS A 1 314 ? -7.953  -3.861  -24.730 1.00 74.40 314 A 1 
ATOM   2523 C  CE  . LYS A 1 314 ? -8.521  -3.708  -23.336 1.00 69.95 314 A 1 
ATOM   2524 N  NZ  . LYS A 1 314 ? -8.861  -2.300  -23.036 1.00 65.16 314 A 1 
ATOM   2525 N  N   . LYS A 1 315 ? -6.869  -7.104  -29.040 1.00 72.73 315 A 1 
ATOM   2526 C  CA  . LYS A 1 315 ? -6.612  -7.165  -30.472 1.00 70.59 315 A 1 
ATOM   2527 C  C   . LYS A 1 315 ? -6.347  -5.765  -31.011 1.00 69.40 315 A 1 
ATOM   2528 O  O   . LYS A 1 315 ? -7.015  -4.802  -30.627 1.00 62.09 315 A 1 
ATOM   2529 C  CB  . LYS A 1 315 ? -7.802  -7.809  -31.193 1.00 64.40 315 A 1 
ATOM   2530 C  CG  . LYS A 1 315 ? -7.493  -8.336  -32.580 1.00 58.48 315 A 1 
ATOM   2531 C  CD  . LYS A 1 315 ? -8.671  -9.141  -33.122 1.00 52.78 315 A 1 
ATOM   2532 C  CE  . LYS A 1 315 ? -8.334  -9.822  -34.425 1.00 46.04 315 A 1 
ATOM   2533 N  NZ  . LYS A 1 315 ? -9.455  -10.653 -34.924 1.00 41.41 315 A 1 
ATOM   2534 N  N   . ASP A 1 316 ? -5.346  -5.644  -31.905 1.00 57.60 316 A 1 
ATOM   2535 C  CA  . ASP A 1 316 ? -5.009  -4.362  -32.515 1.00 55.02 316 A 1 
ATOM   2536 C  C   . ASP A 1 316 ? -5.963  -4.087  -33.670 1.00 54.23 316 A 1 
ATOM   2537 O  O   . ASP A 1 316 ? -5.958  -4.802  -34.672 1.00 49.82 316 A 1 
ATOM   2538 C  CB  . ASP A 1 316 ? -3.555  -4.393  -33.000 1.00 49.80 316 A 1 
ATOM   2539 C  CG  . ASP A 1 316 ? -3.062  -3.040  -33.489 1.00 44.76 316 A 1 
ATOM   2540 O  OD1 . ASP A 1 316 ? -3.893  -2.149  -33.762 1.00 42.07 316 A 1 
ATOM   2541 O  OD2 . ASP A 1 316 ? -1.830  -2.878  -33.612 1.00 40.81 316 A 1 
ATOM   2542 N  N   . LYS A 1 317 ? -6.779  -3.034  -33.542 1.00 51.97 317 A 1 
ATOM   2543 C  CA  . LYS A 1 317 ? -7.761  -2.702  -34.576 1.00 51.79 317 A 1 
ATOM   2544 C  C   . LYS A 1 317 ? -7.098  -2.338  -35.902 1.00 52.09 317 A 1 
ATOM   2545 O  O   . LYS A 1 317 ? -7.684  -2.563  -36.965 1.00 49.21 317 A 1 
ATOM   2546 C  CB  . LYS A 1 317 ? -8.655  -1.552  -34.109 1.00 48.28 317 A 1 
ATOM   2547 C  CG  . LYS A 1 317 ? -9.580  -1.904  -32.967 1.00 44.35 317 A 1 
ATOM   2548 C  CD  . LYS A 1 317 ? -10.489 -0.745  -32.618 1.00 40.77 317 A 1 
ATOM   2549 C  CE  . LYS A 1 317 ? -11.455 -1.093  -31.500 1.00 35.81 317 A 1 
ATOM   2550 N  NZ  . LYS A 1 317 ? -12.359 0.033   -31.177 1.00 32.34 317 A 1 
ATOM   2551 N  N   . LEU A 1 318 ? -5.884  -1.774  -35.835 1.00 49.19 318 A 1 
ATOM   2552 C  CA  . LEU A 1 318 ? -5.168  -1.386  -37.043 1.00 47.33 318 A 1 
ATOM   2553 C  C   . LEU A 1 318 ? -4.465  -2.559  -37.709 1.00 46.57 318 A 1 
ATOM   2554 O  O   . LEU A 1 318 ? -4.003  -2.451  -38.844 1.00 43.19 318 A 1 
ATOM   2555 C  CB  . LEU A 1 318 ? -4.156  -0.281  -36.727 1.00 44.51 318 A 1 
ATOM   2556 C  CG  . LEU A 1 318 ? -4.750  1.013   -36.174 1.00 41.38 318 A 1 
ATOM   2557 C  CD1 . LEU A 1 318 ? -3.650  2.026   -35.872 1.00 37.94 318 A 1 
ATOM   2558 C  CD2 . LEU A 1 318 ? -5.756  1.605   -37.158 1.00 40.29 318 A 1 
ATOM   2559 N  N   . LYS A 1 319 ? -4.389  -3.687  -37.025 1.00 50.90 319 A 1 
ATOM   2560 C  CA  . LYS A 1 319 ? -3.806  -4.910  -37.566 1.00 51.11 319 A 1 
ATOM   2561 C  C   . LYS A 1 319 ? -4.755  -6.072  -37.291 1.00 50.51 319 A 1 
ATOM   2562 O  O   . LYS A 1 319 ? -4.487  -6.920  -36.427 1.00 48.02 319 A 1 
ATOM   2563 C  CB  . LYS A 1 319 ? -2.431  -5.179  -36.964 1.00 48.41 319 A 1 
ATOM   2564 C  CG  . LYS A 1 319 ? -1.415  -4.096  -37.275 1.00 44.36 319 A 1 
ATOM   2565 C  CD  . LYS A 1 319 ? -0.047  -4.444  -36.722 1.00 41.12 319 A 1 
ATOM   2566 C  CE  . LYS A 1 319 ? 0.974   -3.369  -37.069 1.00 36.62 319 A 1 
ATOM   2567 N  NZ  . LYS A 1 319 ? 2.327   -3.701  -36.563 1.00 32.75 319 A 1 
ATOM   2568 N  N   . PRO A 1 320 ? -5.877  -6.129  -38.023 1.00 49.21 320 A 1 
ATOM   2569 C  CA  . PRO A 1 320 ? -6.931  -7.102  -37.719 1.00 48.60 320 A 1 
ATOM   2570 C  C   . PRO A 1 320 ? -6.519  -8.562  -37.905 1.00 50.89 320 A 1 
ATOM   2571 O  O   . PRO A 1 320 ? -7.213  -9.455  -37.424 1.00 48.80 320 A 1 
ATOM   2572 C  CB  . PRO A 1 320 ? -8.054  -6.721  -38.696 1.00 44.58 320 A 1 
ATOM   2573 C  CG  . PRO A 1 320 ? -7.367  -6.010  -39.803 1.00 43.54 320 A 1 
ATOM   2574 C  CD  . PRO A 1 320 ? -6.227  -5.271  -39.159 1.00 47.78 320 A 1 
ATOM   2575 N  N   . LYS A 1 321 ? -5.401  -8.802  -38.601 1.00 49.93 321 A 1 
ATOM   2576 C  CA  . LYS A 1 321 ? -4.927  -10.167 -38.792 1.00 49.67 321 A 1 
ATOM   2577 C  C   . LYS A 1 321 ? -4.166  -10.688 -37.580 1.00 49.91 321 A 1 
ATOM   2578 O  O   . LYS A 1 321 ? -3.885  -11.883 -37.490 1.00 47.08 321 A 1 
ATOM   2579 C  CB  . LYS A 1 321 ? -4.058  -10.258 -40.050 1.00 46.33 321 A 1 
ATOM   2580 C  CG  . LYS A 1 321 ? -4.815  -10.007 -41.345 1.00 43.06 321 A 1 
ATOM   2581 C  CD  . LYS A 1 321 ? -3.913  -10.185 -42.548 1.00 39.67 321 A 1 
ATOM   2582 C  CE  . LYS A 1 321 ? -4.677  -9.965  -43.842 1.00 34.74 321 A 1 
ATOM   2583 N  NZ  . LYS A 1 321 ? -3.812  -10.136 -45.048 1.00 31.31 321 A 1 
ATOM   2584 N  N   . THR A 1 322 ? -3.836  -9.797  -36.637 1.00 51.32 322 A 1 
ATOM   2585 C  CA  . THR A 1 322 ? -3.135  -10.200 -35.427 1.00 51.95 322 A 1 
ATOM   2586 C  C   . THR A 1 322 ? -4.058  -11.024 -34.541 1.00 52.79 322 A 1 
ATOM   2587 O  O   . THR A 1 322 ? -5.214  -10.652 -34.318 1.00 50.04 322 A 1 
ATOM   2588 C  CB  . THR A 1 322 ? -2.635  -8.983  -34.643 1.00 48.27 322 A 1 
ATOM   2589 O  OG1 . THR A 1 322 ? -1.757  -8.213  -35.465 1.00 44.12 322 A 1 
ATOM   2590 C  CG2 . THR A 1 322 ? -1.888  -9.408  -33.382 1.00 42.71 322 A 1 
ATOM   2591 N  N   . THR A 1 323 ? -3.553  -12.142 -34.035 1.00 54.66 323 A 1 
ATOM   2592 C  CA  . THR A 1 323 ? -4.340  -13.003 -33.166 1.00 55.73 323 A 1 
ATOM   2593 C  C   . THR A 1 323 ? -4.043  -12.695 -31.702 1.00 56.51 323 A 1 
ATOM   2594 O  O   . THR A 1 323 ? -2.942  -12.257 -31.348 1.00 54.28 323 A 1 
ATOM   2595 C  CB  . THR A 1 323 ? -4.048  -14.487 -33.436 1.00 51.76 323 A 1 
ATOM   2596 O  OG1 . THR A 1 323 ? -2.651  -14.737 -33.282 1.00 47.46 323 A 1 
ATOM   2597 C  CG2 . THR A 1 323 ? -4.458  -14.855 -34.856 1.00 45.93 323 A 1 
ATOM   2598 N  N   . ILE A 1 324 ? -5.051  -12.907 -30.846 1.00 56.39 324 A 1 
ATOM   2599 C  CA  . ILE A 1 324 ? -4.901  -12.689 -29.416 1.00 56.85 324 A 1 
ATOM   2600 C  C   . ILE A 1 324 ? -4.417  -13.978 -28.758 1.00 56.49 324 A 1 
ATOM   2601 O  O   . ILE A 1 324 ? -4.851  -15.066 -29.134 1.00 53.98 324 A 1 
ATOM   2602 C  CB  . ILE A 1 324 ? -6.224  -12.236 -28.772 1.00 54.74 324 A 1 
ATOM   2603 C  CG1 . ILE A 1 324 ? -6.762  -10.988 -29.477 1.00 52.50 324 A 1 
ATOM   2604 C  CG2 . ILE A 1 324 ? -6.034  -11.954 -27.283 1.00 51.29 324 A 1 
ATOM   2605 C  CD1 . ILE A 1 324 ? -8.113  -10.531 -28.959 1.00 49.82 324 A 1 
ATOM   2606 N  N   . LYS A 1 325 ? -3.517  -13.842 -27.776 1.00 59.79 325 A 1 
ATOM   2607 C  CA  . LYS A 1 325 ? -3.038  -14.993 -27.015 1.00 60.12 325 A 1 
ATOM   2608 C  C   . LYS A 1 325 ? -4.215  -15.705 -26.351 1.00 59.35 325 A 1 
ATOM   2609 O  O   . LYS A 1 325 ? -5.165  -15.061 -25.898 1.00 57.33 325 A 1 
ATOM   2610 C  CB  . LYS A 1 325 ? -2.025  -14.557 -25.967 1.00 58.18 325 A 1 
ATOM   2611 C  CG  . LYS A 1 325 ? -0.749  -13.945 -26.531 1.00 55.92 325 A 1 
ATOM   2612 C  CD  . LYS A 1 325 ? 0.090   -14.980 -27.262 1.00 52.90 325 A 1 
ATOM   2613 C  CE  . LYS A 1 325 ? 1.397   -14.384 -27.757 1.00 48.95 325 A 1 
ATOM   2614 N  NZ  . LYS A 1 325 ? 2.247   -15.391 -28.479 1.00 44.43 325 A 1 
ATOM   2615 N  N   . GLN A 1 326 ? -4.144  -17.027 -26.291 1.00 64.12 326 A 1 
ATOM   2616 C  CA  . GLN A 1 326 ? -5.223  -17.817 -25.719 1.00 63.13 326 A 1 
ATOM   2617 C  C   . GLN A 1 326 ? -5.156  -17.806 -24.190 1.00 63.08 326 A 1 
ATOM   2618 O  O   . GLN A 1 326 ? -4.083  -17.623 -23.619 1.00 59.74 326 A 1 
ATOM   2619 C  CB  . GLN A 1 326 ? -5.160  -19.256 -26.238 1.00 59.56 326 A 1 
ATOM   2620 C  CG  . GLN A 1 326 ? -5.270  -19.378 -27.757 1.00 56.11 326 A 1 
ATOM   2621 C  CD  . GLN A 1 326 ? -6.594  -18.859 -28.285 1.00 51.07 326 A 1 
ATOM   2622 O  OE1 . GLN A 1 326 ? -7.613  -18.928 -27.608 1.00 49.38 326 A 1 
ATOM   2623 N  NE2 . GLN A 1 326 ? -6.586  -18.333 -29.496 1.00 47.07 326 A 1 
ATOM   2624 N  N   . PRO A 1 327 ? -6.287  -18.004 -23.519 1.00 61.75 327 A 1 
ATOM   2625 C  CA  . PRO A 1 327 ? -6.276  -18.094 -22.054 1.00 61.17 327 A 1 
ATOM   2626 C  C   . PRO A 1 327 ? -5.325  -19.161 -21.533 1.00 64.19 327 A 1 
ATOM   2627 O  O   . PRO A 1 327 ? -4.782  -19.029 -20.436 1.00 61.03 327 A 1 
ATOM   2628 C  CB  . PRO A 1 327 ? -7.733  -18.420 -21.709 1.00 56.86 327 A 1 
ATOM   2629 C  CG  . PRO A 1 327 ? -8.516  -17.843 -22.841 1.00 55.38 327 A 1 
ATOM   2630 C  CD  . PRO A 1 327 ? -7.662  -18.050 -24.061 1.00 57.55 327 A 1 
ATOM   2631 N  N   . SER A 1 328 ? -5.115  -20.224 -22.315 1.00 64.94 328 A 1 
ATOM   2632 C  CA  . SER A 1 328 ? -4.206  -21.291 -21.919 1.00 66.35 328 A 1 
ATOM   2633 C  C   . SER A 1 328 ? -2.755  -20.828 -21.874 1.00 70.41 328 A 1 
ATOM   2634 O  O   . SER A 1 328 ? -1.906  -21.524 -21.314 1.00 65.26 328 A 1 
ATOM   2635 C  CB  . SER A 1 328 ? -4.340  -22.477 -22.885 1.00 58.85 328 A 1 
ATOM   2636 O  OG  . SER A 1 328 ? -4.065  -22.085 -24.216 1.00 52.76 328 A 1 
ATOM   2637 N  N   . ASP A 1 329 ? -2.459  -19.653 -22.428 1.00 75.40 329 A 1 
ATOM   2638 C  CA  . ASP A 1 329 ? -1.110  -19.101 -22.411 1.00 77.86 329 A 1 
ATOM   2639 C  C   . ASP A 1 329 ? -0.754  -18.462 -21.072 1.00 82.09 329 A 1 
ATOM   2640 O  O   . ASP A 1 329 ? 0.370   -17.977 -20.895 1.00 78.05 329 A 1 
ATOM   2641 C  CB  . ASP A 1 329 ? -0.942  -18.079 -23.537 1.00 69.29 329 A 1 
ATOM   2642 C  CG  . ASP A 1 329 ? -1.070  -18.696 -24.920 1.00 64.52 329 A 1 
ATOM   2643 O  OD1 . ASP A 1 329 ? -0.717  -19.881 -25.075 1.00 59.24 329 A 1 
ATOM   2644 O  OD2 . ASP A 1 329 ? -1.515  -17.983 -25.844 1.00 60.29 329 A 1 
ATOM   2645 N  N   . GLY A 1 330 ? -1.698  -18.440 -20.131 1.00 82.32 330 A 1 
ATOM   2646 C  CA  . GLY A 1 330 ? -1.424  -17.952 -18.793 1.00 86.99 330 A 1 
ATOM   2647 C  C   . GLY A 1 330 ? -2.024  -16.597 -18.456 1.00 90.77 330 A 1 
ATOM   2648 O  O   . GLY A 1 330 ? -1.781  -16.071 -17.366 1.00 88.75 330 A 1 
ATOM   2649 N  N   . PHE A 1 331 ? -2.799  -16.007 -19.365 1.00 92.15 331 A 1 
ATOM   2650 C  CA  . PHE A 1 331 ? -3.458  -14.737 -19.095 1.00 93.12 331 A 1 
ATOM   2651 C  C   . PHE A 1 331 ? -4.801  -14.954 -18.395 1.00 93.74 331 A 1 
ATOM   2652 O  O   . PHE A 1 331 ? -5.362  -16.053 -18.420 1.00 92.58 331 A 1 
ATOM   2653 C  CB  . PHE A 1 331 ? -3.661  -13.945 -20.389 1.00 91.87 331 A 1 
ATOM   2654 C  CG  . PHE A 1 331 ? -2.385  -13.524 -21.052 1.00 91.14 331 A 1 
ATOM   2655 C  CD1 . PHE A 1 331 ? -1.663  -12.447 -20.568 1.00 88.74 331 A 1 
ATOM   2656 C  CD2 . PHE A 1 331 ? -1.908  -14.206 -22.159 1.00 88.75 331 A 1 
ATOM   2657 C  CE1 . PHE A 1 331 ? -0.479  -12.055 -21.175 1.00 87.55 331 A 1 
ATOM   2658 C  CE2 . PHE A 1 331 ? -0.728  -13.820 -22.770 1.00 87.47 331 A 1 
ATOM   2659 C  CZ  . PHE A 1 331 ? -0.003  -12.741 -22.284 1.00 87.86 331 A 1 
ATOM   2660 N  N   . ASN A 1 332 ? -5.295  -13.892 -17.754 1.00 93.96 332 A 1 
ATOM   2661 C  CA  . ASN A 1 332 ? -6.580  -13.908 -17.072 1.00 94.61 332 A 1 
ATOM   2662 C  C   . ASN A 1 332 ? -6.673  -15.013 -16.012 1.00 95.56 332 A 1 
ATOM   2663 O  O   . ASN A 1 332 ? -7.724  -15.626 -15.815 1.00 94.22 332 A 1 
ATOM   2664 C  CB  . ASN A 1 332 ? -7.740  -14.031 -18.064 1.00 93.22 332 A 1 
ATOM   2665 C  CG  . ASN A 1 332 ? -7.994  -12.731 -18.821 1.00 91.84 332 A 1 
ATOM   2666 O  OD1 . ASN A 1 332 ? -7.410  -11.689 -18.510 1.00 86.97 332 A 1 
ATOM   2667 N  ND2 . ASN A 1 332 ? -8.869  -12.785 -19.807 1.00 86.39 332 A 1 
ATOM   2668 N  N   . LYS A 1 333 ? -5.556  -15.247 -15.313 1.00 95.56 333 A 1 
ATOM   2669 C  CA  . LYS A 1 333 ? -5.537  -16.184 -14.206 1.00 95.84 333 A 1 
ATOM   2670 C  C   . LYS A 1 333 ? -4.435  -15.804 -13.231 1.00 96.87 333 A 1 
ATOM   2671 O  O   . LYS A 1 333 ? -3.398  -15.263 -13.633 1.00 96.34 333 A 1 
ATOM   2672 C  CB  . LYS A 1 333 ? -5.339  -17.627 -14.697 1.00 93.69 333 A 1 
ATOM   2673 C  CG  . LYS A 1 333 ? -3.990  -17.875 -15.363 1.00 85.25 333 A 1 
ATOM   2674 C  CD  . LYS A 1 333 ? -3.882  -19.294 -15.892 1.00 82.52 333 A 1 
ATOM   2675 C  CE  . LYS A 1 333 ? -3.927  -20.330 -14.787 1.00 71.93 333 A 1 
ATOM   2676 N  NZ  . LYS A 1 333 ? -3.747  -21.715 -15.309 1.00 64.45 333 A 1 
ATOM   2677 N  N   . TRP A 1 334 ? -4.659  -16.065 -11.945 1.00 97.32 334 A 1 
ATOM   2678 C  CA  . TRP A 1 334 ? -3.655  -15.816 -10.923 1.00 97.80 334 A 1 
ATOM   2679 C  C   . TRP A 1 334 ? -2.534  -16.847 -11.037 1.00 97.60 334 A 1 
ATOM   2680 O  O   . TRP A 1 334 ? -2.798  -18.039 -11.197 1.00 96.94 334 A 1 
ATOM   2681 C  CB  . TRP A 1 334 ? -4.285  -15.860 -9.532  1.00 98.02 334 A 1 
ATOM   2682 C  CG  . TRP A 1 334 ? -5.170  -14.687 -9.266  1.00 98.20 334 A 1 
ATOM   2683 C  CD1 . TRP A 1 334 ? -6.529  -14.631 -9.379  1.00 97.70 334 A 1 
ATOM   2684 C  CD2 . TRP A 1 334 ? -4.744  -13.374 -8.882  1.00 98.22 334 A 1 
ATOM   2685 N  NE1 . TRP A 1 334 ? -6.983  -13.375 -9.083  1.00 97.76 334 A 1 
ATOM   2686 C  CE2 . TRP A 1 334 ? -5.909  -12.572 -8.769  1.00 98.05 334 A 1 
ATOM   2687 C  CE3 . TRP A 1 334 ? -3.508  -12.787 -8.618  1.00 98.15 334 A 1 
ATOM   2688 C  CZ2 . TRP A 1 334 ? -5.861  -11.235 -8.413  1.00 97.92 334 A 1 
ATOM   2689 C  CZ3 . TRP A 1 334 ? -3.462  -11.443 -8.257  1.00 97.82 334 A 1 
ATOM   2690 C  CH2 . TRP A 1 334 ? -4.629  -10.687 -8.157  1.00 97.79 334 A 1 
ATOM   2691 N  N   . LYS A 1 335 ? -1.288  -16.388 -10.954 1.00 97.49 335 A 1 
ATOM   2692 C  CA  . LYS A 1 335 ? -0.145  -17.273 -11.051 1.00 96.92 335 A 1 
ATOM   2693 C  C   . LYS A 1 335 ? 1.036   -16.699 -10.291 1.00 97.43 335 A 1 
ATOM   2694 O  O   . LYS A 1 335 ? 1.101   -15.501 -10.020 1.00 97.21 335 A 1 
ATOM   2695 C  CB  . LYS A 1 335 ? 0.235   -17.514 -12.519 1.00 94.54 335 A 1 
ATOM   2696 C  CG  . LYS A 1 335 ? 0.601   -16.249 -13.285 1.00 89.83 335 A 1 
ATOM   2697 C  CD  . LYS A 1 335 ? 0.837   -16.534 -14.760 1.00 88.17 335 A 1 
ATOM   2698 C  CE  . LYS A 1 335 ? 1.166   -15.269 -15.524 1.00 79.93 335 A 1 
ATOM   2699 N  NZ  . LYS A 1 335 ? 1.345   -15.525 -16.983 1.00 73.00 335 A 1 
ATOM   2700 N  N   . PHE A 1 336 ? 1.970   -17.565 -9.950  1.00 97.62 336 A 1 
ATOM   2701 C  CA  . PHE A 1 336 ? 3.194   -17.168 -9.278  1.00 97.62 336 A 1 
ATOM   2702 C  C   . PHE A 1 336 ? 4.007   -16.220 -10.161 1.00 97.56 336 A 1 
ATOM   2703 O  O   . PHE A 1 336 ? 4.177   -16.477 -11.360 1.00 96.89 336 A 1 
ATOM   2704 C  CB  . PHE A 1 336 ? 4.020   -18.406 -8.926  1.00 97.47 336 A 1 
ATOM   2705 C  CG  . PHE A 1 336 ? 5.356   -18.106 -8.310  1.00 97.58 336 A 1 
ATOM   2706 C  CD1 . PHE A 1 336 ? 5.451   -17.682 -6.990  1.00 97.00 336 A 1 
ATOM   2707 C  CD2 . PHE A 1 336 ? 6.530   -18.275 -9.038  1.00 96.90 336 A 1 
ATOM   2708 C  CE1 . PHE A 1 336 ? 6.678   -17.424 -6.413  1.00 96.29 336 A 1 
ATOM   2709 C  CE2 . PHE A 1 336 ? 7.761   -18.016 -8.463  1.00 96.36 336 A 1 
ATOM   2710 C  CZ  . PHE A 1 336 ? 7.838   -17.590 -7.153  1.00 96.59 336 A 1 
ATOM   2711 N  N   . ASN A 1 337 ? 4.484   -15.116 -9.575  1.00 97.69 337 A 1 
ATOM   2712 C  CA  . ASN A 1 337 ? 5.342   -14.186 -10.297 1.00 97.33 337 A 1 
ATOM   2713 C  C   . ASN A 1 337 ? 6.803   -14.449 -9.942  1.00 97.23 337 A 1 
ATOM   2714 O  O   . ASN A 1 337 ? 7.566   -14.948 -10.776 1.00 96.06 337 A 1 
ATOM   2715 C  CB  . ASN A 1 337 ? 4.946   -12.733 -9.991  1.00 96.57 337 A 1 
ATOM   2716 C  CG  . ASN A 1 337 ? 5.713   -11.736 -10.838 1.00 95.62 337 A 1 
ATOM   2717 O  OD1 . ASN A 1 337 ? 6.617   -12.095 -11.577 1.00 92.16 337 A 1 
ATOM   2718 N  ND2 . ASN A 1 337 ? 5.354   -10.458 -10.723 1.00 90.94 337 A 1 
ATOM   2719 N  N   . TYR A 1 338 ? 7.204   -14.132 -8.700  1.00 97.89 338 A 1 
ATOM   2720 C  CA  . TYR A 1 338 ? 8.567   -14.400 -8.275  1.00 98.09 338 A 1 
ATOM   2721 C  C   . TYR A 1 338 ? 8.654   -14.421 -6.754  1.00 98.26 338 A 1 
ATOM   2722 O  O   . TYR A 1 338 ? 7.749   -13.955 -6.058  1.00 98.08 338 A 1 
ATOM   2723 C  CB  . TYR A 1 338 ? 9.545   -13.356 -8.835  1.00 97.71 338 A 1 
ATOM   2724 C  CG  . TYR A 1 338 ? 9.525   -12.034 -8.094  1.00 97.92 338 A 1 
ATOM   2725 C  CD1 . TYR A 1 338 ? 8.602   -11.042 -8.413  1.00 97.43 338 A 1 
ATOM   2726 C  CD2 . TYR A 1 338 ? 10.435  -11.775 -7.075  1.00 97.39 338 A 1 
ATOM   2727 C  CE1 . TYR A 1 338 ? 8.581   -9.834  -7.725  1.00 96.77 338 A 1 
ATOM   2728 C  CE2 . TYR A 1 338 ? 10.423  -10.575 -6.384  1.00 97.03 338 A 1 
ATOM   2729 C  CZ  . TYR A 1 338 ? 9.495   -9.605  -6.710  1.00 97.40 338 A 1 
ATOM   2730 O  OH  . TYR A 1 338 ? 9.489   -8.413  -6.032  1.00 96.68 338 A 1 
ATOM   2731 N  N   . GLY A 1 339 ? 9.765   -14.955 -6.244  1.00 98.08 339 A 1 
ATOM   2732 C  CA  . GLY A 1 339 ? 10.065  -14.946 -4.827  1.00 98.13 339 A 1 
ATOM   2733 C  C   . GLY A 1 339 ? 11.338  -14.166 -4.562  1.00 98.13 339 A 1 
ATOM   2734 O  O   . GLY A 1 339 ? 12.276  -14.189 -5.361  1.00 97.30 339 A 1 
ATOM   2735 N  N   . SER A 1 340 ? 11.387  -13.460 -3.429  1.00 98.04 340 A 1 
ATOM   2736 C  CA  . SER A 1 340 ? 12.537  -12.620 -3.110  1.00 97.82 340 A 1 
ATOM   2737 C  C   . SER A 1 340 ? 13.823  -13.433 -2.990  1.00 97.65 340 A 1 
ATOM   2738 O  O   . SER A 1 340 ? 14.901  -12.968 -3.374  1.00 96.66 340 A 1 
ATOM   2739 C  CB  . SER A 1 340 ? 12.279  -11.853 -1.808  1.00 97.67 340 A 1 
ATOM   2740 O  OG  . SER A 1 340 ? 12.043  -12.729 -0.727  1.00 97.22 340 A 1 
ATOM   2741 N  N   . SER A 1 341 ? 13.717  -14.639 -2.470  1.00 97.61 341 A 1 
ATOM   2742 C  CA  . SER A 1 341 ? 14.898  -15.485 -2.288  1.00 97.27 341 A 1 
ATOM   2743 C  C   . SER A 1 341 ? 15.422  -16.009 -3.623  1.00 96.96 341 A 1 
ATOM   2744 O  O   . SER A 1 341 ? 16.604  -15.868 -3.933  1.00 95.62 341 A 1 
ATOM   2745 C  CB  . SER A 1 341 ? 14.575  -16.653 -1.353  1.00 96.49 341 A 1 
ATOM   2746 O  OG  . SER A 1 341 ? 15.697  -17.499 -1.201  1.00 84.34 341 A 1 
ATOM   2747 N  N   . SER A 1 342 ? 14.551  -16.610 -4.434  1.00 97.12 342 A 1 
ATOM   2748 C  CA  . SER A 1 342 ? 14.977  -17.216 -5.685  1.00 96.56 342 A 1 
ATOM   2749 C  C   . SER A 1 342 ? 15.374  -16.177 -6.732  1.00 96.67 342 A 1 
ATOM   2750 O  O   . SER A 1 342 ? 16.282  -16.415 -7.529  1.00 94.72 342 A 1 
ATOM   2751 C  CB  . SER A 1 342 ? 13.868  -18.117 -6.240  1.00 94.88 342 A 1 
ATOM   2752 O  OG  . SER A 1 342 ? 12.680  -17.383 -6.475  1.00 86.32 342 A 1 
ATOM   2753 N  N   . GLU A 1 343 ? 14.713  -15.026 -6.729  1.00 96.63 343 A 1 
ATOM   2754 C  CA  . GLU A 1 343 ? 14.954  -14.016 -7.760  1.00 96.44 343 A 1 
ATOM   2755 C  C   . GLU A 1 343 ? 16.171  -13.149 -7.462  1.00 96.59 343 A 1 
ATOM   2756 O  O   . GLU A 1 343 ? 16.930  -12.804 -8.364  1.00 94.21 343 A 1 
ATOM   2757 C  CB  . GLU A 1 343 ? 13.718  -13.127 -7.930  1.00 94.76 343 A 1 
ATOM   2758 C  CG  . GLU A 1 343 ? 13.722  -12.269 -9.191  1.00 90.60 343 A 1 
ATOM   2759 C  CD  . GLU A 1 343 ? 13.375  -13.075 -10.445 1.00 93.19 343 A 1 
ATOM   2760 O  OE1 . GLU A 1 343 ? 13.654  -14.290 -10.492 1.00 88.59 343 A 1 
ATOM   2761 O  OE2 . GLU A 1 343 ? 12.816  -12.487 -11.390 1.00 89.04 343 A 1 
ATOM   2762 N  N   . TYR A 1 344 ? 16.366  -12.786 -6.191  1.00 97.56 344 A 1 
ATOM   2763 C  CA  . TYR A 1 344 ? 17.417  -11.841 -5.810  1.00 97.57 344 A 1 
ATOM   2764 C  C   . TYR A 1 344 ? 18.511  -12.457 -4.947  1.00 97.36 344 A 1 
ATOM   2765 O  O   . TYR A 1 344 ? 19.508  -11.800 -4.667  1.00 95.42 344 A 1 
ATOM   2766 C  CB  . TYR A 1 344 ? 16.801  -10.644 -5.074  1.00 97.27 344 A 1 
ATOM   2767 C  CG  . TYR A 1 344 ? 15.781  -9.870  -5.874  1.00 97.54 344 A 1 
ATOM   2768 C  CD1 . TYR A 1 344 ? 16.029  -9.499  -7.197  1.00 96.70 344 A 1 
ATOM   2769 C  CD2 . TYR A 1 344 ? 14.573  -9.481  -5.304  1.00 96.80 344 A 1 
ATOM   2770 C  CE1 . TYR A 1 344 ? 15.099  -8.771  -7.926  1.00 96.14 344 A 1 
ATOM   2771 C  CE2 . TYR A 1 344 ? 13.637  -8.756  -6.028  1.00 96.28 344 A 1 
ATOM   2772 C  CZ  . TYR A 1 344 ? 13.910  -8.403  -7.335  1.00 96.80 344 A 1 
ATOM   2773 O  OH  . TYR A 1 344 ? 12.984  -7.682  -8.057  1.00 95.87 344 A 1 
ATOM   2774 N  N   . GLY A 1 345 ? 18.344  -13.698 -4.533  1.00 95.80 345 A 1 
ATOM   2775 C  CA  . GLY A 1 345 ? 19.344  -14.353 -3.709  1.00 95.59 345 A 1 
ATOM   2776 C  C   . GLY A 1 345 ? 19.375  -13.859 -2.272  1.00 96.52 345 A 1 
ATOM   2777 O  O   . GLY A 1 345 ? 20.381  -14.031 -1.581  1.00 94.21 345 A 1 
ATOM   2778 N  N   . LEU A 1 346 ? 18.291  -13.250 -1.819  1.00 96.86 346 A 1 
ATOM   2779 C  CA  . LEU A 1 346 ? 18.227  -12.707 -0.467  1.00 97.04 346 A 1 
ATOM   2780 C  C   . LEU A 1 346 ? 18.115  -13.839 0.555   1.00 97.11 346 A 1 
ATOM   2781 O  O   . LEU A 1 346 ? 17.296  -14.746 0.403   1.00 95.82 346 A 1 
ATOM   2782 C  CB  . LEU A 1 346 ? 17.028  -11.768 -0.313  1.00 96.09 346 A 1 
ATOM   2783 C  CG  . LEU A 1 346 ? 17.004  -10.561 -1.256  1.00 95.19 346 A 1 
ATOM   2784 C  CD1 . LEU A 1 346 ? 15.671  -9.823  -1.142  1.00 93.13 346 A 1 
ATOM   2785 C  CD2 . LEU A 1 346 ? 18.156  -9.613  -0.952  1.00 92.67 346 A 1 
ATOM   2786 N  N   . LYS A 1 347 ? 18.952  -13.776 1.592   1.00 97.21 347 A 1 
ATOM   2787 C  CA  . LYS A 1 347 ? 18.918  -14.783 2.652   1.00 97.18 347 A 1 
ATOM   2788 C  C   . LYS A 1 347 ? 17.774  -14.518 3.628   1.00 97.49 347 A 1 
ATOM   2789 O  O   . LYS A 1 347 ? 17.258  -15.449 4.249   1.00 95.97 347 A 1 
ATOM   2790 C  CB  . LYS A 1 347 ? 20.253  -14.805 3.396   1.00 96.20 347 A 1 
ATOM   2791 C  CG  . LYS A 1 347 ? 21.442  -15.164 2.526   1.00 91.47 347 A 1 
ATOM   2792 C  CD  . LYS A 1 347 ? 22.734  -15.125 3.322   1.00 84.78 347 A 1 
ATOM   2793 C  CE  . LYS A 1 347 ? 23.930  -15.469 2.457   1.00 76.76 347 A 1 
ATOM   2794 N  NZ  . LYS A 1 347 ? 25.210  -15.421 3.217   1.00 66.66 347 A 1 
ATOM   2795 N  N   . GLU A 1 348 ? 17.397  -13.264 3.765   1.00 98.20 348 A 1 
ATOM   2796 C  CA  . GLU A 1 348 ? 16.312  -12.840 4.625   1.00 98.30 348 A 1 
ATOM   2797 C  C   . GLU A 1 348 ? 15.909  -11.422 4.227   1.00 98.54 348 A 1 
ATOM   2798 O  O   . GLU A 1 348 ? 16.592  -10.774 3.417   1.00 98.28 348 A 1 
ATOM   2799 C  CB  . GLU A 1 348 ? 16.729  -12.880 6.106   1.00 97.37 348 A 1 
ATOM   2800 C  CG  . GLU A 1 348 ? 17.875  -11.928 6.413   1.00 95.54 348 A 1 
ATOM   2801 C  CD  . GLU A 1 348 ? 18.374  -12.028 7.849   1.00 95.81 348 A 1 
ATOM   2802 O  OE1 . GLU A 1 348 ? 17.900  -12.917 8.599   1.00 91.92 348 A 1 
ATOM   2803 O  OE2 . GLU A 1 348 ? 19.237  -11.223 8.228   1.00 92.64 348 A 1 
ATOM   2804 N  N   . LEU A 1 349 ? 14.809  -10.927 4.779   1.00 98.68 349 A 1 
ATOM   2805 C  CA  . LEU A 1 349 ? 14.319  -9.589  4.455   1.00 98.74 349 A 1 
ATOM   2806 C  C   . LEU A 1 349 ? 14.859  -8.570  5.454   1.00 98.75 349 A 1 
ATOM   2807 O  O   . LEU A 1 349 ? 14.115  -7.948  6.216   1.00 98.45 349 A 1 
ATOM   2808 C  CB  . LEU A 1 349 ? 12.789  -9.580  4.422   1.00 98.69 349 A 1 
ATOM   2809 C  CG  . LEU A 1 349 ? 12.152  -10.548 3.424   1.00 98.44 349 A 1 
ATOM   2810 C  CD1 . LEU A 1 349 ? 10.632  -10.434 3.453   1.00 98.18 349 A 1 
ATOM   2811 C  CD2 . LEU A 1 349 ? 12.670  -10.315 2.015   1.00 98.04 349 A 1 
ATOM   2812 N  N   . SER A 1 350 ? 16.186  -8.388  5.438   1.00 98.64 350 A 1 
ATOM   2813 C  CA  . SER A 1 350 ? 16.871  -7.508  6.372   1.00 98.66 350 A 1 
ATOM   2814 C  C   . SER A 1 350 ? 17.517  -6.327  5.650   1.00 98.67 350 A 1 
ATOM   2815 O  O   . SER A 1 350 ? 17.788  -6.396  4.446   1.00 98.50 350 A 1 
ATOM   2816 C  CB  . SER A 1 350 ? 17.951  -8.279  7.141   1.00 98.41 350 A 1 
ATOM   2817 O  OG  . SER A 1 350 ? 18.983  -8.698  6.268   1.00 97.89 350 A 1 
ATOM   2818 N  N   . PRO A 1 351 ? 17.789  -5.228  6.370   1.00 98.70 351 A 1 
ATOM   2819 C  CA  . PRO A 1 351 ? 18.487  -4.095  5.760   1.00 98.66 351 A 1 
ATOM   2820 C  C   . PRO A 1 351 ? 19.821  -4.490  5.129   1.00 98.54 351 A 1 
ATOM   2821 O  O   . PRO A 1 351 ? 20.153  -4.018  4.044   1.00 98.24 351 A 1 
ATOM   2822 C  CB  . PRO A 1 351 ? 18.684  -3.131  6.931   1.00 98.42 351 A 1 
ATOM   2823 C  CG  . PRO A 1 351 ? 17.554  -3.442  7.857   1.00 97.67 351 A 1 
ATOM   2824 C  CD  . PRO A 1 351 ? 17.359  -4.930  7.746   1.00 98.51 351 A 1 
ATOM   2825 N  N   . LYS A 1 352 ? 20.579  -5.358  5.793   1.00 98.49 352 A 1 
ATOM   2826 C  CA  . LYS A 1 352 ? 21.873  -5.790  5.274   1.00 98.21 352 A 1 
ATOM   2827 C  C   . LYS A 1 352 ? 21.732  -6.458  3.911   1.00 98.36 352 A 1 
ATOM   2828 O  O   . LYS A 1 352 ? 22.488  -6.166  2.983   1.00 98.02 352 A 1 
ATOM   2829 C  CB  . LYS A 1 352 ? 22.547  -6.749  6.259   1.00 97.53 352 A 1 
ATOM   2830 C  CG  . LYS A 1 352 ? 23.890  -7.280  5.795   1.00 87.79 352 A 1 
ATOM   2831 C  CD  . LYS A 1 352 ? 24.493  -8.238  6.812   1.00 83.23 352 A 1 
ATOM   2832 C  CE  . LYS A 1 352 ? 25.819  -8.797  6.337   1.00 70.50 352 A 1 
ATOM   2833 N  NZ  . LYS A 1 352 ? 26.403  -9.749  7.321   1.00 63.39 352 A 1 
ATOM   2834 N  N   . GLU A 1 353 ? 20.752  -7.350  3.776   1.00 98.41 353 A 1 
ATOM   2835 C  CA  . GLU A 1 353 ? 20.551  -8.066  2.524   1.00 98.46 353 A 1 
ATOM   2836 C  C   . GLU A 1 353 ? 20.109  -7.128  1.403   1.00 98.46 353 A 1 
ATOM   2837 O  O   . GLU A 1 353 ? 20.551  -7.266  0.257   1.00 98.08 353 A 1 
ATOM   2838 C  CB  . GLU A 1 353 ? 19.528  -9.188  2.715   1.00 98.28 353 A 1 
ATOM   2839 C  CG  . GLU A 1 353 ? 20.050  -10.369 3.525   1.00 97.10 353 A 1 
ATOM   2840 C  CD  . GLU A 1 353 ? 21.154  -11.114 2.806   1.00 97.10 353 A 1 
ATOM   2841 O  OE1 . GLU A 1 353 ? 20.906  -11.611 1.691   1.00 94.11 353 A 1 
ATOM   2842 O  OE2 . GLU A 1 353 ? 22.269  -11.194 3.355   1.00 94.11 353 A 1 
ATOM   2843 N  N   . PHE A 1 354 ? 19.252  -6.165  1.710   1.00 98.62 354 A 1 
ATOM   2844 C  CA  . PHE A 1 354 ? 18.780  -5.249  0.681   1.00 98.54 354 A 1 
ATOM   2845 C  C   . PHE A 1 354 ? 19.833  -4.206  0.311   1.00 98.45 354 A 1 
ATOM   2846 O  O   . PHE A 1 354 ? 19.859  -3.730  -0.818  1.00 98.02 354 A 1 
ATOM   2847 C  CB  . PHE A 1 354 ? 17.471  -4.587  1.114   1.00 98.53 354 A 1 
ATOM   2848 C  CG  . PHE A 1 354 ? 16.259  -5.431  0.827   1.00 98.53 354 A 1 
ATOM   2849 C  CD1 . PHE A 1 354 ? 15.811  -6.358  1.745   1.00 98.07 354 A 1 
ATOM   2850 C  CD2 . PHE A 1 354 ? 15.596  -5.304  -0.378  1.00 98.04 354 A 1 
ATOM   2851 C  CE1 . PHE A 1 354 ? 14.709  -7.145  1.465   1.00 97.61 354 A 1 
ATOM   2852 C  CE2 . PHE A 1 354 ? 14.490  -6.088  -0.660  1.00 97.57 354 A 1 
ATOM   2853 C  CZ  . PHE A 1 354 ? 14.044  -7.010  0.264   1.00 97.87 354 A 1 
ATOM   2854 N  N   . GLU A 1 355 ? 20.731  -3.858  1.231   1.00 98.49 355 A 1 
ATOM   2855 C  CA  . GLU A 1 355 ? 21.865  -2.994  0.890   1.00 98.24 355 A 1 
ATOM   2856 C  C   . GLU A 1 355 ? 22.794  -3.716  -0.080  1.00 98.20 355 A 1 
ATOM   2857 O  O   . GLU A 1 355 ? 23.311  -3.109  -1.027  1.00 97.86 355 A 1 
ATOM   2858 C  CB  . GLU A 1 355 ? 22.616  -2.578  2.154   1.00 97.92 355 A 1 
ATOM   2859 C  CG  . GLU A 1 355 ? 21.864  -1.547  2.984   1.00 94.37 355 A 1 
ATOM   2860 C  CD  . GLU A 1 355 ? 22.590  -1.161  4.259   1.00 92.74 355 A 1 
ATOM   2861 O  OE1 . GLU A 1 355 ? 23.432  -1.950  4.726   1.00 86.84 355 A 1 
ATOM   2862 O  OE2 . GLU A 1 355 ? 22.310  -0.072  4.777   1.00 87.22 355 A 1 
ATOM   2863 N  N   . ILE A 1 356 ? 23.007  -5.001  0.139   1.00 98.25 356 A 1 
ATOM   2864 C  CA  . ILE A 1 356 ? 23.800  -5.807  -0.781  1.00 98.07 356 A 1 
ATOM   2865 C  C   . ILE A 1 356 ? 23.121  -5.874  -2.143  1.00 98.15 356 A 1 
ATOM   2866 O  O   . ILE A 1 356 ? 23.771  -5.738  -3.178  1.00 97.78 356 A 1 
ATOM   2867 C  CB  . ILE A 1 356 ? 24.024  -7.231  -0.210  1.00 97.83 356 A 1 
ATOM   2868 C  CG1 . ILE A 1 356 ? 24.935  -7.160  1.022   1.00 96.56 356 A 1 
ATOM   2869 C  CG2 . ILE A 1 356 ? 24.626  -8.152  -1.271  1.00 96.57 356 A 1 
ATOM   2870 C  CD1 . ILE A 1 356 ? 25.048  -8.475  1.777   1.00 94.01 356 A 1 
ATOM   2871 N  N   . LEU A 1 357 ? 21.803  -6.063  -2.148  1.00 98.12 357 A 1 
ATOM   2872 C  CA  . LEU A 1 357 ? 21.044  -6.111  -3.396  1.00 98.10 357 A 1 
ATOM   2873 C  C   . LEU A 1 357 ? 21.163  -4.800  -4.165  1.00 98.19 357 A 1 
ATOM   2874 O  O   . LEU A 1 357 ? 21.385  -4.807  -5.379  1.00 97.86 357 A 1 
ATOM   2875 C  CB  . LEU A 1 357 ? 19.571  -6.426  -3.115  1.00 98.01 357 A 1 
ATOM   2876 C  CG  . LEU A 1 357 ? 18.651  -6.428  -4.341  1.00 97.65 357 A 1 
ATOM   2877 C  CD1 . LEU A 1 357 ? 19.094  -7.488  -5.336  1.00 96.92 357 A 1 
ATOM   2878 C  CD2 . LEU A 1 357 ? 17.204  -6.657  -3.921  1.00 96.79 357 A 1 
ATOM   2879 N  N   . ALA A 1 358 ? 21.020  -3.670  -3.472  1.00 98.01 358 A 1 
ATOM   2880 C  CA  . ALA A 1 358 ? 21.129  -2.365  -4.111  1.00 97.72 358 A 1 
ATOM   2881 C  C   . ALA A 1 358 ? 22.516  -2.172  -4.726  1.00 97.83 358 A 1 
ATOM   2882 O  O   . ALA A 1 358 ? 22.638  -1.671  -5.853  1.00 97.37 358 A 1 
ATOM   2883 C  CB  . ALA A 1 358 ? 20.826  -1.259  -3.102  1.00 97.06 358 A 1 
ATOM   2884 N  N   . ALA A 1 359 ? 23.551  -2.563  -4.007  1.00 98.06 359 A 1 
ATOM   2885 C  CA  . ALA A 1 359 ? 24.914  -2.449  -4.516  1.00 98.05 359 A 1 
ATOM   2886 C  C   . ALA A 1 359 ? 25.118  -3.333  -5.742  1.00 98.19 359 A 1 
ATOM   2887 O  O   . ALA A 1 359 ? 25.803  -2.940  -6.697  1.00 97.60 359 A 1 
ATOM   2888 C  CB  . ALA A 1 359 ? 25.917  -2.806  -3.422  1.00 97.83 359 A 1 
ATOM   2889 N  N   . ARG A 1 360 ? 24.536  -4.529  -5.735  1.00 98.05 360 A 1 
ATOM   2890 C  CA  . ARG A 1 360 ? 24.637  -5.431  -6.876  1.00 97.97 360 A 1 
ATOM   2891 C  C   . ARG A 1 360 ? 23.936  -4.847  -8.102  1.00 98.02 360 A 1 
ATOM   2892 O  O   . ARG A 1 360 ? 24.472  -4.897  -9.211  1.00 97.70 360 A 1 
ATOM   2893 C  CB  . ARG A 1 360 ? 24.036  -6.804  -6.534  1.00 97.53 360 A 1 
ATOM   2894 C  CG  . ARG A 1 360 ? 24.873  -7.627  -5.564  1.00 91.93 360 A 1 
ATOM   2895 C  CD  . ARG A 1 360 ? 24.131  -8.912  -5.185  1.00 90.31 360 A 1 
ATOM   2896 N  NE  . ARG A 1 360 ? 23.807  -9.727  -6.355  1.00 85.04 360 A 1 
ATOM   2897 C  CZ  . ARG A 1 360 ? 22.818  -10.614 -6.414  1.00 82.06 360 A 1 
ATOM   2898 N  NH1 . ARG A 1 360 ? 22.032  -10.808 -5.370  1.00 75.68 360 A 1 
ATOM   2899 N  NH2 . ARG A 1 360 ? 22.603  -11.303 -7.533  1.00 73.71 360 A 1 
ATOM   2900 N  N   . MET A 1 361 ? 22.748  -4.274  -7.913  1.00 97.87 361 A 1 
ATOM   2901 C  CA  . MET A 1 361 ? 22.000  -3.704  -9.029  1.00 97.59 361 A 1 
ATOM   2902 C  C   . MET A 1 361 ? 22.725  -2.513  -9.640  1.00 97.74 361 A 1 
ATOM   2903 O  O   . MET A 1 361 ? 22.576  -2.248  -10.836 1.00 97.05 361 A 1 
ATOM   2904 C  CB  . MET A 1 361 ? 20.591  -3.295  -8.586  1.00 96.55 361 A 1 
ATOM   2905 C  CG  . MET A 1 361 ? 19.680  -4.480  -8.278  1.00 93.53 361 A 1 
ATOM   2906 S  SD  . MET A 1 361 ? 17.944  -4.021  -8.087  1.00 93.12 361 A 1 
ATOM   2907 C  CE  . MET A 1 361 ? 18.014  -2.941  -6.666  1.00 86.69 361 A 1 
ATOM   2908 N  N   . ASP A 1 362 ? 23.504  -1.806  -8.839  1.00 97.53 362 A 1 
ATOM   2909 C  CA  . ASP A 1 362 ? 24.275  -0.673  -9.347  1.00 97.32 362 A 1 
ATOM   2910 C  C   . ASP A 1 362 ? 25.329  -1.114  -10.356 1.00 97.35 362 A 1 
ATOM   2911 O  O   . ASP A 1 362 ? 25.755  -0.326  -11.203 1.00 96.33 362 A 1 
ATOM   2912 C  CB  . ASP A 1 362 ? 24.939  0.067   -8.181  1.00 96.85 362 A 1 
ATOM   2913 C  CG  . ASP A 1 362 ? 25.601  1.364   -8.608  1.00 92.10 362 A 1 
ATOM   2914 O  OD1 . ASP A 1 362 ? 24.899  2.242   -9.140  1.00 87.36 362 A 1 
ATOM   2915 O  OD2 . ASP A 1 362 ? 26.825  1.491   -8.415  1.00 85.87 362 A 1 
ATOM   2916 N  N   . LYS A 1 363 ? 25.722  -2.379  -10.299 1.00 97.50 363 A 1 
ATOM   2917 C  CA  . LYS A 1 363 ? 26.770  -2.912  -11.168 1.00 97.41 363 A 1 
ATOM   2918 C  C   . LYS A 1 363 ? 26.275  -3.970  -12.136 1.00 97.64 363 A 1 
ATOM   2919 O  O   . LYS A 1 363 ? 27.016  -4.383  -13.036 1.00 96.20 363 A 1 
ATOM   2920 C  CB  . LYS A 1 363 ? 27.906  -3.505  -10.315 1.00 96.67 363 A 1 
ATOM   2921 C  CG  . LYS A 1 363 ? 28.576  -2.531  -9.369  1.00 91.74 363 A 1 
ATOM   2922 C  CD  . LYS A 1 363 ? 29.638  -3.238  -8.521  1.00 84.92 363 A 1 
ATOM   2923 C  CE  . LYS A 1 363 ? 30.317  -2.273  -7.567  1.00 76.14 363 A 1 
ATOM   2924 N  NZ  . LYS A 1 363 ? 31.072  -1.206  -8.270  1.00 65.88 363 A 1 
ATOM   2925 N  N   . ASP A 1 364 ? 25.037  -4.402  -11.995 1.00 97.47 364 A 1 
ATOM   2926 C  CA  . ASP A 1 364 ? 24.485  -5.508  -12.776 1.00 97.51 364 A 1 
ATOM   2927 C  C   . ASP A 1 364 ? 23.172  -5.062  -13.410 1.00 97.61 364 A 1 
ATOM   2928 O  O   . ASP A 1 364 ? 22.124  -5.074  -12.764 1.00 97.21 364 A 1 
ATOM   2929 C  CB  . ASP A 1 364 ? 24.286  -6.732  -11.882 1.00 96.93 364 A 1 
ATOM   2930 C  CG  . ASP A 1 364 ? 23.866  -7.975  -12.663 1.00 96.42 364 A 1 
ATOM   2931 O  OD1 . ASP A 1 364 ? 23.365  -7.840  -13.798 1.00 94.52 364 A 1 
ATOM   2932 O  OD2 . ASP A 1 364 ? 24.033  -9.082  -12.123 1.00 93.53 364 A 1 
ATOM   2933 N  N   . LEU A 1 365 ? 23.236  -4.682  -14.692 1.00 97.36 365 A 1 
ATOM   2934 C  CA  . LEU A 1 365 ? 22.052  -4.170  -15.385 1.00 97.11 365 A 1 
ATOM   2935 C  C   . LEU A 1 365 ? 20.967  -5.226  -15.521 1.00 97.12 365 A 1 
ATOM   2936 O  O   . LEU A 1 365 ? 19.780  -4.919  -15.431 1.00 96.72 365 A 1 
ATOM   2937 C  CB  . LEU A 1 365 ? 22.441  -3.633  -16.764 1.00 96.67 365 A 1 
ATOM   2938 C  CG  . LEU A 1 365 ? 21.314  -3.003  -17.583 1.00 92.68 365 A 1 
ATOM   2939 C  CD1 . LEU A 1 365 ? 20.689  -1.836  -16.837 1.00 89.78 365 A 1 
ATOM   2940 C  CD2 . LEU A 1 365 ? 21.833  -2.553  -18.949 1.00 89.51 365 A 1 
ATOM   2941 N  N   . GLN A 1 366 ? 21.356  -6.489  -15.739 1.00 96.98 366 A 1 
ATOM   2942 C  CA  . GLN A 1 366 ? 20.374  -7.562  -15.859 1.00 96.52 366 A 1 
ATOM   2943 C  C   . GLN A 1 366 ? 19.584  -7.718  -14.567 1.00 96.77 366 A 1 
ATOM   2944 O  O   . GLN A 1 366 ? 18.365  -7.918  -14.586 1.00 96.02 366 A 1 
ATOM   2945 C  CB  . GLN A 1 366 ? 21.052  -8.879  -16.221 1.00 95.89 366 A 1 
ATOM   2946 C  CG  . GLN A 1 366 ? 21.567  -8.932  -17.653 1.00 83.13 366 A 1 
ATOM   2947 C  CD  . GLN A 1 366 ? 22.105  -10.301 -18.025 1.00 76.56 366 A 1 
ATOM   2948 O  OE1 . GLN A 1 366 ? 22.150  -11.212 -17.198 1.00 69.51 366 A 1 
ATOM   2949 N  NE2 . GLN A 1 366 ? 22.507  -10.456 -19.276 1.00 66.51 366 A 1 
ATOM   2950 N  N   . LEU A 1 367 ? 20.279  -7.622  -13.439 1.00 96.96 367 A 1 
ATOM   2951 C  CA  . LEU A 1 367 ? 19.622  -7.718  -12.146 1.00 97.15 367 A 1 
ATOM   2952 C  C   . LEU A 1 367 ? 18.693  -6.534  -11.917 1.00 97.38 367 A 1 
ATOM   2953 O  O   . LEU A 1 367 ? 17.565  -6.695  -11.444 1.00 97.12 367 A 1 
ATOM   2954 C  CB  . LEU A 1 367 ? 20.656  -7.817  -11.031 1.00 97.12 367 A 1 
ATOM   2955 C  CG  . LEU A 1 367 ? 20.110  -7.973  -9.611  1.00 96.27 367 A 1 
ATOM   2956 C  CD1 . LEU A 1 367 ? 19.286  -9.241  -9.488  1.00 95.22 367 A 1 
ATOM   2957 C  CD2 . LEU A 1 367 ? 21.253  -7.982  -8.609  1.00 95.15 367 A 1 
ATOM   2958 N  N   . PHE A 1 368 ? 19.159  -5.332  -12.261 1.00 97.36 368 A 1 
ATOM   2959 C  CA  . PHE A 1 368 ? 18.310  -4.158  -12.124 1.00 97.16 368 A 1 
ATOM   2960 C  C   . PHE A 1 368 ? 17.074  -4.268  -13.011 1.00 96.88 368 A 1 
ATOM   2961 O  O   . PHE A 1 368 ? 15.977  -3.879  -12.608 1.00 96.63 368 A 1 
ATOM   2962 C  CB  . PHE A 1 368 ? 19.072  -2.878  -12.469 1.00 96.64 368 A 1 
ATOM   2963 C  CG  . PHE A 1 368 ? 18.206  -1.648  -12.455 1.00 95.89 368 A 1 
ATOM   2964 C  CD1 . PHE A 1 368 ? 17.883  -1.027  -11.255 1.00 94.50 368 A 1 
ATOM   2965 C  CD2 . PHE A 1 368 ? 17.690  -1.130  -13.631 1.00 94.52 368 A 1 
ATOM   2966 C  CE1 . PHE A 1 368 ? 17.069  0.092   -11.232 1.00 93.03 368 A 1 
ATOM   2967 C  CE2 . PHE A 1 368 ? 16.874  -0.007  -13.614 1.00 93.14 368 A 1 
ATOM   2968 C  CZ  . PHE A 1 368 ? 16.566  0.600   -12.417 1.00 92.86 368 A 1 
ATOM   2969 N  N   . ASN A 1 369 ? 17.246  -4.788  -14.229 1.00 96.66 369 A 1 
ATOM   2970 C  CA  . ASN A 1 369 ? 16.119  -4.940  -15.141 1.00 96.14 369 A 1 
ATOM   2971 C  C   . ASN A 1 369 ? 15.068  -5.901  -14.588 1.00 96.07 369 A 1 
ATOM   2972 O  O   . ASN A 1 369 ? 13.872  -5.705  -14.815 1.00 95.72 369 A 1 
ATOM   2973 C  CB  . ASN A 1 369 ? 16.599  -5.407  -16.514 1.00 95.79 369 A 1 
ATOM   2974 C  CG  . ASN A 1 369 ? 17.266  -4.297  -17.309 1.00 92.94 369 A 1 
ATOM   2975 O  OD1 . ASN A 1 369 ? 17.120  -3.122  -16.990 1.00 88.18 369 A 1 
ATOM   2976 N  ND2 . ASN A 1 369 ? 17.987  -4.669  -18.365 1.00 86.96 369 A 1 
ATOM   2977 N  N   . LYS A 1 370 ? 15.496  -6.921  -13.854 1.00 96.36 370 A 1 
ATOM   2978 C  CA  . LYS A 1 370 ? 14.548  -7.811  -13.179 1.00 96.22 370 A 1 
ATOM   2979 C  C   . LYS A 1 370 ? 13.725  -7.027  -12.163 1.00 96.73 370 A 1 
ATOM   2980 O  O   . LYS A 1 370 ? 12.496  -7.118  -12.141 1.00 96.20 370 A 1 
ATOM   2981 C  CB  . LYS A 1 370 ? 15.280  -8.956  -12.472 1.00 94.95 370 A 1 
ATOM   2982 C  CG  . LYS A 1 370 ? 15.843  -10.013 -13.399 1.00 85.69 370 A 1 
ATOM   2983 C  CD  . LYS A 1 370 ? 16.454  -11.147 -12.585 1.00 84.24 370 A 1 
ATOM   2984 C  CE  . LYS A 1 370 ? 17.022  -12.240 -13.484 1.00 76.27 370 A 1 
ATOM   2985 N  NZ  . LYS A 1 370 ? 17.604  -13.346 -12.687 1.00 70.23 370 A 1 
ATOM   2986 N  N   . TYR A 1 371 ? 14.414  -6.247  -11.335 1.00 96.94 371 A 1 
ATOM   2987 C  CA  . TYR A 1 371 ? 13.735  -5.409  -10.349 1.00 96.90 371 A 1 
ATOM   2988 C  C   . TYR A 1 371 ? 12.776  -4.440  -11.031 1.00 96.93 371 A 1 
ATOM   2989 O  O   . TYR A 1 371 ? 11.638  -4.263  -10.587 1.00 96.71 371 A 1 
ATOM   2990 C  CB  . TYR A 1 371 ? 14.760  -4.646  -9.509  1.00 97.02 371 A 1 
ATOM   2991 C  CG  . TYR A 1 371 ? 14.169  -3.467  -8.763  1.00 96.94 371 A 1 
ATOM   2992 C  CD1 . TYR A 1 371 ? 13.517  -3.640  -7.546  1.00 96.22 371 A 1 
ATOM   2993 C  CD2 . TYR A 1 371 ? 14.254  -2.177  -9.280  1.00 96.32 371 A 1 
ATOM   2994 C  CE1 . TYR A 1 371 ? 12.975  -2.569  -6.866  1.00 95.55 371 A 1 
ATOM   2995 C  CE2 . TYR A 1 371 ? 13.706  -1.102  -8.612  1.00 95.60 371 A 1 
ATOM   2996 C  CZ  . TYR A 1 371 ? 13.067  -1.300  -7.402  1.00 95.80 371 A 1 
ATOM   2997 O  OH  . TYR A 1 371 ? 12.517  -0.226  -6.741  1.00 94.56 371 A 1 
ATOM   2998 N  N   . HIS A 1 372 ? 13.223  -3.817  -12.117 1.00 96.12 372 A 1 
ATOM   2999 C  CA  . HIS A 1 372 ? 12.410  -2.827  -12.807 1.00 95.31 372 A 1 
ATOM   3000 C  C   . HIS A 1 372 ? 11.166  -3.455  -13.429 1.00 95.38 372 A 1 
ATOM   3001 O  O   . HIS A 1 372 ? 10.094  -2.852  -13.456 1.00 94.71 372 A 1 
ATOM   3002 C  CB  . HIS A 1 372 ? 13.235  -2.115  -13.877 1.00 94.18 372 A 1 
ATOM   3003 C  CG  . HIS A 1 372 ? 12.601  -0.875  -14.403 1.00 91.52 372 A 1 
ATOM   3004 N  ND1 . HIS A 1 372 ? 12.429  -0.625  -15.747 1.00 80.89 372 A 1 
ATOM   3005 C  CD2 . HIS A 1 372 ? 12.091  0.197   -13.758 1.00 80.45 372 A 1 
ATOM   3006 C  CE1 . HIS A 1 372 ? 11.848  0.538   -15.909 1.00 81.30 372 A 1 
ATOM   3007 N  NE2 . HIS A 1 372 ? 11.626  1.069   -14.721 1.00 83.43 372 A 1 
ATOM   3008 N  N   . LEU A 1 373 ? 11.303  -4.677  -13.939 1.00 96.10 373 A 1 
ATOM   3009 C  CA  . LEU A 1 373 ? 10.160  -5.406  -14.483 1.00 95.94 373 A 1 
ATOM   3010 C  C   . LEU A 1 373 ? 9.149   -5.724  -13.382 1.00 96.16 373 A 1 
ATOM   3011 O  O   . LEU A 1 373 ? 7.947   -5.505  -13.551 1.00 95.29 373 A 1 
ATOM   3012 C  CB  . LEU A 1 373 ? 10.633  -6.694  -15.157 1.00 95.15 373 A 1 
ATOM   3013 C  CG  . LEU A 1 373 ? 9.555   -7.565  -15.801 1.00 86.62 373 A 1 
ATOM   3014 C  CD1 . LEU A 1 373 ? 8.918   -6.837  -16.974 1.00 83.98 373 A 1 
ATOM   3015 C  CD2 . LEU A 1 373 ? 10.146  -8.892  -16.252 1.00 83.50 373 A 1 
ATOM   3016 N  N   . HIS A 1 374 ? 9.636   -6.217  -12.247 1.00 96.65 374 A 1 
ATOM   3017 C  CA  . HIS A 1 374 ? 8.762   -6.554  -11.131 1.00 96.79 374 A 1 
ATOM   3018 C  C   . HIS A 1 374 ? 8.167   -5.308  -10.468 1.00 96.86 374 A 1 
ATOM   3019 O  O   . HIS A 1 374 ? 7.098   -5.376  -9.869  1.00 96.09 374 A 1 
ATOM   3020 C  CB  . HIS A 1 374 ? 9.522   -7.381  -10.092 1.00 96.49 374 A 1 
ATOM   3021 C  CG  . HIS A 1 374 ? 10.012  -8.702  -10.606 1.00 96.74 374 A 1 
ATOM   3022 N  ND1 . HIS A 1 374 ? 9.264   -9.504  -11.436 1.00 92.91 374 A 1 
ATOM   3023 C  CD2 . HIS A 1 374 ? 11.173  -9.365  -10.393 1.00 92.83 374 A 1 
ATOM   3024 C  CE1 . HIS A 1 374 ? 9.939   -10.604 -11.720 1.00 94.20 374 A 1 
ATOM   3025 N  NE2 . HIS A 1 374 ? 11.100  -10.541 -11.102 1.00 94.26 374 A 1 
ATOM   3026 N  N   . PHE A 1 375 ? 8.857   -4.176  -10.583 1.00 95.90 375 A 1 
ATOM   3027 C  CA  . PHE A 1 375 ? 8.378   -2.904  -10.049 1.00 95.18 375 A 1 
ATOM   3028 C  C   . PHE A 1 375 ? 6.952   -2.618  -10.503 1.00 94.76 375 A 1 
ATOM   3029 O  O   . PHE A 1 375 ? 6.142   -2.100  -9.733  1.00 93.51 375 A 1 
ATOM   3030 C  CB  . PHE A 1 375 ? 9.333   -1.787  -10.484 1.00 94.83 375 A 1 
ATOM   3031 C  CG  . PHE A 1 375 ? 8.929   -0.400  -10.047 1.00 95.12 375 A 1 
ATOM   3032 C  CD1 . PHE A 1 375 ? 9.153   0.029   -8.753  1.00 94.46 375 A 1 
ATOM   3033 C  CD2 . PHE A 1 375 ? 8.359   0.483   -10.955 1.00 94.61 375 A 1 
ATOM   3034 C  CE1 . PHE A 1 375 ? 8.805   1.308   -8.358  1.00 93.28 375 A 1 
ATOM   3035 C  CE2 . PHE A 1 375 ? 8.002   1.763   -10.563 1.00 93.58 375 A 1 
ATOM   3036 C  CZ  . PHE A 1 375 ? 8.227   2.185   -9.267  1.00 93.74 375 A 1 
ATOM   3037 N  N   . ARG A 1 376 ? 6.629   -2.976  -11.745 1.00 95.32 376 A 1 
ATOM   3038 C  CA  . ARG A 1 376 ? 5.281   -2.810  -12.278 1.00 94.81 376 A 1 
ATOM   3039 C  C   . ARG A 1 376 ? 4.558   -4.151  -12.436 1.00 95.14 376 A 1 
ATOM   3040 O  O   . ARG A 1 376 ? 3.679   -4.306  -13.290 1.00 92.99 376 A 1 
ATOM   3041 C  CB  . ARG A 1 376 ? 5.312   -2.067  -13.614 1.00 92.76 376 A 1 
ATOM   3042 C  CG  . ARG A 1 376 ? 5.836   -0.647  -13.507 1.00 85.76 376 A 1 
ATOM   3043 C  CD  . ARG A 1 376 ? 5.504   0.173   -14.750 1.00 84.13 376 A 1 
ATOM   3044 N  NE  . ARG A 1 376 ? 6.074   1.507   -14.686 1.00 79.49 376 A 1 
ATOM   3045 C  CZ  . ARG A 1 376 ? 5.794   2.491   -15.531 1.00 76.62 376 A 1 
ATOM   3046 N  NH1 . ARG A 1 376 ? 4.931   2.295   -16.516 1.00 70.54 376 A 1 
ATOM   3047 N  NH2 . ARG A 1 376 ? 6.376   3.663   -15.390 1.00 68.08 376 A 1 
ATOM   3048 N  N   . ALA A 1 377 ? 4.933   -5.119  -11.630 1.00 95.55 377 A 1 
ATOM   3049 C  CA  . ALA A 1 377 ? 4.265   -6.419  -11.585 1.00 95.81 377 A 1 
ATOM   3050 C  C   . ALA A 1 377 ? 4.228   -7.117  -12.944 1.00 95.87 377 A 1 
ATOM   3051 O  O   . ALA A 1 377 ? 3.255   -7.783  -13.293 1.00 93.52 377 A 1 
ATOM   3052 C  CB  . ALA A 1 377 ? 2.851   -6.277  -11.018 1.00 95.23 377 A 1 
ATOM   3053 N  N   . ASP A 1 378 ? 5.309   -6.959  -13.708 1.00 94.34 378 A 1 
ATOM   3054 C  CA  . ASP A 1 378 ? 5.465   -7.622  -15.003 1.00 93.66 378 A 1 
ATOM   3055 C  C   . ASP A 1 378 ? 4.297   -7.332  -15.946 1.00 92.85 378 A 1 
ATOM   3056 O  O   . ASP A 1 378 ? 3.849   -8.210  -16.691 1.00 89.34 378 A 1 
ATOM   3057 C  CB  . ASP A 1 378 ? 5.651   -9.132  -14.821 1.00 93.10 378 A 1 
ATOM   3058 C  CG  . ASP A 1 378 ? 6.867   -9.481  -13.995 1.00 91.96 378 A 1 
ATOM   3059 O  OD1 . ASP A 1 378 ? 6.967   -9.025  -12.839 1.00 87.45 378 A 1 
ATOM   3060 O  OD2 . ASP A 1 378 ? 7.737   -10.228 -14.497 1.00 88.31 378 A 1 
ATOM   3061 N  N   . THR A 1 379 ? 3.803   -6.097  -15.917 1.00 92.68 379 A 1 
ATOM   3062 C  CA  . THR A 1 379 ? 2.657   -5.723  -16.738 1.00 90.61 379 A 1 
ATOM   3063 C  C   . THR A 1 379 ? 3.053   -5.691  -18.218 1.00 88.15 379 A 1 
ATOM   3064 O  O   . THR A 1 379 ? 4.039   -5.038  -18.579 1.00 84.84 379 A 1 
ATOM   3065 C  CB  . THR A 1 379 ? 2.120   -4.356  -16.325 1.00 89.43 379 A 1 
ATOM   3066 O  OG1 . THR A 1 379 ? 1.716   -4.409  -14.962 1.00 84.05 379 A 1 
ATOM   3067 C  CG2 . THR A 1 379 ? 0.931   -3.960  -17.191 1.00 84.50 379 A 1 
ATOM   3068 N  N   . PRO A 1 380 ? 2.295   -6.366  -19.086 1.00 86.32 380 A 1 
ATOM   3069 C  CA  . PRO A 1 380 ? 2.613   -6.351  -20.515 1.00 82.66 380 A 1 
ATOM   3070 C  C   . PRO A 1 380 ? 2.641   -4.941  -21.080 1.00 80.05 380 A 1 
ATOM   3071 O  O   . PRO A 1 380 ? 1.743   -4.136  -20.816 1.00 72.54 380 A 1 
ATOM   3072 C  CB  . PRO A 1 380 ? 1.479   -7.171  -21.138 1.00 78.74 380 A 1 
ATOM   3073 C  CG  . PRO A 1 380 ? 1.035   -8.076  -20.042 1.00 79.15 380 A 1 
ATOM   3074 C  CD  . PRO A 1 380 ? 1.175   -7.267  -18.786 1.00 83.28 380 A 1 
ATOM   3075 N  N   . GLY A 1 381 ? 3.696   -4.633  -21.847 1.00 75.89 381 A 1 
ATOM   3076 C  CA  . GLY A 1 381 ? 3.830   -3.326  -22.482 1.00 72.29 381 A 1 
ATOM   3077 C  C   . GLY A 1 381 ? 4.585   -2.295  -21.668 1.00 70.29 381 A 1 
ATOM   3078 O  O   . GLY A 1 381 ? 4.875   -1.210  -22.176 1.00 64.58 381 A 1 
ATOM   3079 N  N   . PHE A 1 382 ? 4.909   -2.612  -20.421 1.00 69.87 382 A 1 
ATOM   3080 C  CA  . PHE A 1 382 ? 5.653   -1.702  -19.557 1.00 64.83 382 A 1 
ATOM   3081 C  C   . PHE A 1 382 ? 6.993   -2.316  -19.172 1.00 60.94 382 A 1 
ATOM   3082 O  O   . PHE A 1 382 ? 7.049   -3.439  -18.672 1.00 55.68 382 A 1 
ATOM   3083 C  CB  . PHE A 1 382 ? 4.857   -1.381  -18.287 1.00 61.48 382 A 1 
ATOM   3084 C  CG  . PHE A 1 382 ? 3.601   -0.599  -18.544 1.00 59.25 382 A 1 
ATOM   3085 C  CD1 . PHE A 1 382 ? 2.427   -1.245  -18.894 1.00 54.95 382 A 1 
ATOM   3086 C  CD2 . PHE A 1 382 ? 3.604   0.775   -18.426 1.00 54.30 382 A 1 
ATOM   3087 C  CE1 . PHE A 1 382 ? 1.269   -0.520  -19.134 1.00 50.09 382 A 1 
ATOM   3088 C  CE2 . PHE A 1 382 ? 2.450   1.501   -18.658 1.00 50.76 382 A 1 
ATOM   3089 C  CZ  . PHE A 1 382 ? 1.281   0.853   -19.012 1.00 49.65 382 A 1 
ATOM   3090 N  N   . THR A 1 383 ? 8.070   -1.569  -19.412 1.00 57.87 383 A 1 
ATOM   3091 C  CA  . THR A 1 383 ? 9.411   -2.020  -19.054 1.00 54.28 383 A 1 
ATOM   3092 C  C   . THR A 1 383 ? 10.120  -0.956  -18.227 1.00 50.15 383 A 1 
ATOM   3093 O  O   . THR A 1 383 ? 11.126  -1.265  -17.580 1.00 46.03 383 A 1 
ATOM   3094 C  CB  . THR A 1 383 ? 10.257  -2.327  -20.300 1.00 48.81 383 A 1 
ATOM   3095 O  OG1 . THR A 1 383 ? 10.349  -1.153  -21.099 1.00 46.12 383 A 1 
ATOM   3096 C  CG2 . THR A 1 383 ? 9.613   -3.437  -21.125 1.00 44.77 383 A 1 
ATOM   3097 O  OXT . THR A 1 383 ? 9.677   0.193   -18.210 1.00 44.97 383 A 1 
HETATM 3098 ZN ZN  . ZN  B 2 .   ? -4.240  3.404   -3.647  1.00 89.94 1   B 1 
HETATM 3099 C  C1  . NAG C 3 .   ? -21.310 -2.221  -2.224  1.00 94.23 1   C 1 
HETATM 3100 C  C2  . NAG C 3 .   ? -21.319 -1.358  -3.446  1.00 94.19 1   C 1 
HETATM 3101 C  C3  . NAG C 3 .   ? -22.654 -1.456  -4.134  1.00 92.98 1   C 1 
HETATM 3102 C  C4  . NAG C 3 .   ? -23.034 -2.925  -4.366  1.00 92.42 1   C 1 
HETATM 3103 C  C5  . NAG C 3 .   ? -22.909 -3.730  -3.084  1.00 92.95 1   C 1 
HETATM 3104 C  C6  . NAG C 3 .   ? -23.098 -5.218  -3.324  1.00 89.56 1   C 1 
HETATM 3105 C  C7  . NAG C 3 .   ? -19.826 0.549   -3.246  1.00 93.09 1   C 1 
HETATM 3106 C  C8  . NAG C 3 .   ? -19.693 2.006   -2.915  1.00 90.90 1   C 1 
HETATM 3107 N  N2  . NAG C 3 .   ? -21.049 0.026   -3.137  1.00 92.37 1   C 1 
HETATM 3108 O  O3  . NAG C 3 .   ? -22.600 -0.773  -5.370  1.00 91.46 1   C 1 
HETATM 3109 O  O4  . NAG C 3 .   ? -24.392 -2.985  -4.783  1.00 91.55 1   C 1 
HETATM 3110 O  O5  . NAG C 3 .   ? -21.595 -3.552  -2.557  1.00 93.76 1   C 1 
HETATM 3111 O  O6  . NAG C 3 .   ? -23.145 -5.915  -2.109  1.00 85.40 1   C 1 
HETATM 3112 O  O7  . NAG C 3 .   ? -18.868 -0.102  -3.609  1.00 90.78 1   C 1 
HETATM 3113 C  C1  . NAG C 3 .   ? -24.557 -3.613  -6.008  1.00 88.68 2   C 1 
HETATM 3114 C  C2  . NAG C 3 .   ? -25.987 -4.139  -6.101  1.00 86.43 2   C 1 
HETATM 3115 C  C3  . NAG C 3 .   ? -26.236 -4.760  -7.447  1.00 81.96 2   C 1 
HETATM 3116 C  C4  . NAG C 3 .   ? -25.785 -3.856  -8.570  1.00 83.81 2   C 1 
HETATM 3117 C  C5  . NAG C 3 .   ? -24.388 -3.335  -8.310  1.00 83.13 2   C 1 
HETATM 3118 C  C6  . NAG C 3 .   ? -23.926 -2.321  -9.321  1.00 77.43 2   C 1 
HETATM 3119 C  C7  . NAG C 3 .   ? -26.882 -4.906  -3.938  1.00 84.92 2   C 1 
HETATM 3120 C  C8  . NAG C 3 .   ? -26.972 -6.055  -2.956  1.00 77.75 2   C 1 
HETATM 3121 N  N2  . NAG C 3 .   ? -26.220 -5.152  -5.059  1.00 84.56 2   C 1 
HETATM 3122 O  O3  . NAG C 3 .   ? -27.614 -5.037  -7.572  1.00 79.96 2   C 1 
HETATM 3123 O  O4  . NAG C 3 .   ? -25.763 -4.655  -9.746  1.00 80.94 2   C 1 
HETATM 3124 O  O5  . NAG C 3 .   ? -24.321 -2.706  -7.058  1.00 87.23 2   C 1 
HETATM 3125 O  O6  . NAG C 3 .   ? -24.739 -1.190  -9.273  1.00 73.35 2   C 1 
HETATM 3126 O  O7  . NAG C 3 .   ? -27.375 -3.840  -3.675  1.00 79.38 2   C 1 
HETATM 3127 C  C1  . MAN C 3 .   ? -26.454 -4.264  -10.826 1.00 78.64 3   C 1 
HETATM 3128 C  C2  . MAN C 3 .   ? -25.977 -5.155  -11.959 1.00 73.17 3   C 1 
HETATM 3129 C  C3  . MAN C 3 .   ? -26.520 -4.602  -13.250 1.00 66.39 3   C 1 
HETATM 3130 C  C4  . MAN C 3 .   ? -28.021 -4.522  -13.187 1.00 65.40 3   C 1 
HETATM 3131 C  C5  . MAN C 3 .   ? -28.464 -3.737  -11.965 1.00 66.00 3   C 1 
HETATM 3132 C  C6  . MAN C 3 .   ? -29.965 -3.817  -11.767 1.00 59.19 3   C 1 
HETATM 3133 O  O2  . MAN C 3 .   ? -26.450 -6.514  -11.857 1.00 70.38 3   C 1 
HETATM 3134 O  O3  . MAN C 3 .   ? -26.114 -5.404  -14.327 1.00 64.17 3   C 1 
HETATM 3135 O  O4  . MAN C 3 .   ? -28.514 -3.881  -14.331 1.00 60.60 3   C 1 
HETATM 3136 O  O5  . MAN C 3 .   ? -27.873 -4.276  -10.785 1.00 73.87 3   C 1 
HETATM 3137 O  O6  . MAN C 3 .   ? -30.325 -3.097  -10.623 1.00 55.13 3   C 1 
HETATM 3138 C  C1  . MAN C 3 .   ? -25.994 -7.379  -10.846 1.00 65.73 4   C 1 
HETATM 3139 C  C2  . MAN C 3 .   ? -25.848 -8.847  -11.318 1.00 61.85 4   C 1 
HETATM 3140 C  C3  . MAN C 3 .   ? -27.234 -9.445  -11.613 1.00 54.97 4   C 1 
HETATM 3141 C  C4  . MAN C 3 .   ? -28.168 -9.273  -10.417 1.00 53.64 4   C 1 
HETATM 3142 C  C5  . MAN C 3 .   ? -28.240 -7.776  -10.109 1.00 57.67 4   C 1 
HETATM 3143 C  C6  . MAN C 3 .   ? -29.210 -7.458  -9.014  1.00 45.59 4   C 1 
HETATM 3144 O  O2  . MAN C 3 .   ? -25.293 -9.649  -10.322 1.00 59.38 4   C 1 
HETATM 3145 O  O3  . MAN C 3 .   ? -27.094 -10.841 -11.913 1.00 50.91 4   C 1 
HETATM 3146 O  O4  . MAN C 3 .   ? -29.456 -9.767  -10.736 1.00 43.29 4   C 1 
HETATM 3147 O  O5  . MAN C 3 .   ? -26.925 -7.328  -9.770  1.00 62.03 4   C 1 
HETATM 3148 O  O6  . MAN C 3 .   ? -28.794 -8.016  -7.781  1.00 44.69 4   C 1 
HETATM 3149 C  C1  . MAN C 3 .   ? -23.904 -9.796  -10.566 1.00 60.37 5   C 1 
HETATM 3150 C  C2  . MAN C 3 .   ? -23.554 -11.288 -10.542 1.00 56.25 5   C 1 
HETATM 3151 C  C3  . MAN C 3 .   ? -23.807 -11.848 -9.145  1.00 58.97 5   C 1 
HETATM 3152 C  C4  . MAN C 3 .   ? -23.080 -11.011 -8.079  1.00 55.24 5   C 1 
HETATM 3153 C  C5  . MAN C 3 .   ? -23.454 -9.536  -8.223  1.00 63.46 5   C 1 
HETATM 3154 C  C6  . MAN C 3 .   ? -22.672 -8.659  -7.291  1.00 53.66 5   C 1 
HETATM 3155 O  O2  . MAN C 3 .   ? -22.174 -11.498 -10.831 1.00 52.35 5   C 1 
HETATM 3156 O  O3  . MAN C 3 .   ? -23.377 -13.198 -9.065  1.00 50.90 5   C 1 
HETATM 3157 O  O4  . MAN C 3 .   ? -23.433 -11.466 -6.791  1.00 52.42 5   C 1 
HETATM 3158 O  O5  . MAN C 3 .   ? -23.206 -9.094  -9.562  1.00 59.80 5   C 1 
HETATM 3159 O  O6  . MAN C 3 .   ? -23.102 -7.311  -7.482  1.00 50.68 5   C 1 
HETATM 3160 C  C1  . MAN C 3 .   ? -29.752 -7.609  -6.784  1.00 40.42 6   C 1 
HETATM 3161 C  C2  . MAN C 3 .   ? -29.244 -7.986  -5.387  1.00 48.06 6   C 1 
HETATM 3162 C  C3  . MAN C 3 .   ? -29.202 -9.519  -5.286  1.00 42.35 6   C 1 
HETATM 3163 C  C4  . MAN C 3 .   ? -30.578 -10.113 -5.586  1.00 38.36 6   C 1 
HETATM 3164 C  C5  . MAN C 3 .   ? -31.046 -9.619  -6.947  1.00 30.22 6   C 1 
HETATM 3165 C  C6  . MAN C 3 .   ? -32.478 -10.050 -7.217  1.00 12.08 6   C 1 
HETATM 3166 O  O2  . MAN C 3 .   ? -30.137 -7.544  -4.383  1.00 39.01 6   C 1 
HETATM 3167 O  O3  . MAN C 3 .   ? -28.792 -9.900  -3.979  1.00 43.13 6   C 1 
HETATM 3168 O  O4  . MAN C 3 .   ? -30.496 -11.522 -5.586  1.00 27.85 6   C 1 
HETATM 3169 O  O5  . MAN C 3 .   ? -31.029 -8.191  -6.998  1.00 41.44 6   C 1 
HETATM 3170 O  O6  . MAN C 3 .   ? -33.310 -9.502  -6.199  1.00 8.35  6   C 1 
HETATM 3171 C  C1  . MAN C 3 .   ? -29.975 -6.204  -3.825  1.00 36.87 7   C 1 
HETATM 3172 C  C2  . MAN C 3 .   ? -30.575 -6.178  -2.406  1.00 36.12 7   C 1 
HETATM 3173 C  C3  . MAN C 3 .   ? -32.087 -6.291  -2.482  1.00 28.28 7   C 1 
HETATM 3174 C  C4  . MAN C 3 .   ? -32.665 -5.229  -3.406  1.00 28.05 7   C 1 
HETATM 3175 C  C5  . MAN C 3 .   ? -31.978 -5.294  -4.760  1.00 35.50 7   C 1 
HETATM 3176 C  C6  . MAN C 3 .   ? -32.428 -4.172  -5.658  1.00 21.44 7   C 1 
HETATM 3177 O  O2  . MAN C 3 .   ? -30.256 -4.952  -1.762  1.00 32.46 7   C 1 
HETATM 3178 O  O3  . MAN C 3 .   ? -32.661 -6.166  -1.187  1.00 20.65 7   C 1 
HETATM 3179 O  O4  . MAN C 3 .   ? -34.058 -5.436  -3.559  1.00 17.76 7   C 1 
HETATM 3180 O  O5  . MAN C 3 .   ? -30.560 -5.187  -4.629  1.00 44.82 7   C 1 
HETATM 3181 O  O6  . MAN C 3 .   ? -31.829 -4.305  -6.931  1.00 22.83 7   C 1 
HETATM 3182 C  C1  . MAN C 3 .   ? -34.702 -9.705  -6.387  1.00 4.92  8   C 1 
HETATM 3183 C  C2  . MAN C 3 .   ? -35.391 -8.797  -5.357  1.00 5.22  8   C 1 
HETATM 3184 C  C3  . MAN C 3 .   ? -35.092 -9.310  -3.939  1.00 5.23  8   C 1 
HETATM 3185 C  C4  . MAN C 3 .   ? -35.468 -10.778 -3.806  1.00 4.03  8   C 1 
HETATM 3186 C  C5  . MAN C 3 .   ? -34.778 -11.587 -4.908  1.00 5.14  8   C 1 
HETATM 3187 C  C6  . MAN C 3 .   ? -35.226 -13.042 -4.889  1.00 2.95  8   C 1 
HETATM 3188 O  O2  . MAN C 3 .   ? -36.809 -8.794  -5.535  1.00 5.53  8   C 1 
HETATM 3189 O  O3  . MAN C 3 .   ? -35.786 -8.533  -2.975  1.00 6.80  8   C 1 
HETATM 3190 O  O4  . MAN C 3 .   ? -35.075 -11.280 -2.545  1.00 5.59  8   C 1 
HETATM 3191 O  O5  . MAN C 3 .   ? -35.099 -11.049 -6.198  1.00 6.08  8   C 1 
HETATM 3192 O  O6  . MAN C 3 .   ? -34.501 -13.768 -5.866  1.00 3.31  8   C 1 
HETATM 3193 C  C1  . NAG D 4 .   ? 11.530  16.187  -12.316 1.00 82.30 1   D 1 
HETATM 3194 C  C2  . NAG D 4 .   ? 11.042  17.600  -12.584 1.00 80.70 1   D 1 
HETATM 3195 C  C3  . NAG D 4 .   ? 12.108  18.464  -13.203 1.00 74.45 1   D 1 
HETATM 3196 C  C4  . NAG D 4 .   ? 13.430  18.351  -12.421 1.00 73.60 1   D 1 
HETATM 3197 C  C5  . NAG D 4 .   ? 13.814  16.875  -12.281 1.00 75.51 1   D 1 
HETATM 3198 C  C6  . NAG D 4 .   ? 15.105  16.674  -11.506 1.00 68.18 1   D 1 
HETATM 3199 C  C7  . NAG D 4 .   ? 8.679   17.933  -13.045 1.00 74.36 1   D 1 
HETATM 3200 C  C8  . NAG D 4 .   ? 7.564   17.853  -14.061 1.00 64.34 1   D 1 
HETATM 3201 N  N2  . NAG D 4 .   ? 9.866   17.569  -13.449 1.00 75.71 1   D 1 
HETATM 3202 O  O3  . NAG D 4 .   ? 11.689  19.811  -13.201 1.00 69.17 1   D 1 
HETATM 3203 O  O4  . NAG D 4 .   ? 14.434  19.056  -13.131 1.00 73.21 1   D 1 
HETATM 3204 O  O5  . NAG D 4 .   ? 12.766  16.205  -11.613 1.00 77.03 1   D 1 
HETATM 3205 O  O6  . NAG D 4 .   ? 15.016  17.254  -10.224 1.00 62.47 1   D 1 
HETATM 3206 O  O7  . NAG D 4 .   ? 8.462   18.306  -11.902 1.00 67.48 1   D 1 
HETATM 3207 C  C1  . NAG D 4 .   ? 15.127  20.090  -12.341 1.00 65.49 2   D 1 
HETATM 3208 C  C2  . NAG D 4 .   ? 16.343  20.578  -13.086 1.00 58.69 2   D 1 
HETATM 3209 C  C3  . NAG D 4 .   ? 17.024  21.723  -12.352 1.00 51.83 2   D 1 
HETATM 3210 C  C4  . NAG D 4 .   ? 16.028  22.771  -11.876 1.00 44.29 2   D 1 
HETATM 3211 C  C5  . NAG D 4 .   ? 14.859  22.094  -11.193 1.00 62.09 2   D 1 
HETATM 3212 C  C6  . NAG D 4 .   ? 13.797  23.046  -10.785 1.00 50.92 2   D 1 
HETATM 3213 C  C7  . NAG D 4 .   ? 17.463  18.837  -14.411 1.00 54.26 2   D 1 
HETATM 3214 C  C8  . NAG D 4 .   ? 18.463  17.728  -14.398 1.00 42.79 2   D 1 
HETATM 3215 N  N2  . NAG D 4 .   ? 17.302  19.494  -13.271 1.00 56.82 2   D 1 
HETATM 3216 O  O3  . NAG D 4 .   ? 17.966  22.323  -13.216 1.00 40.09 2   D 1 
HETATM 3217 O  O4  . NAG D 4 .   ? 16.736  23.619  -10.971 1.00 40.61 2   D 1 
HETATM 3218 O  O5  . NAG D 4 .   ? 14.268  21.154  -12.063 1.00 63.00 2   D 1 
HETATM 3219 O  O6  . NAG D 4 .   ? 13.227  23.652  -11.908 1.00 40.72 2   D 1 
HETATM 3220 O  O7  . NAG D 4 .   ? 16.830  19.088  -15.413 1.00 44.05 2   D 1 
HETATM 3221 C  C1  . MAN D 4 .   ? 16.451  24.888  -10.807 1.00 14.27 3   D 1 
HETATM 3222 C  C2  . MAN D 4 .   ? 17.198  25.444  -9.605  1.00 10.51 3   D 1 
HETATM 3223 C  C3  . MAN D 4 .   ? 16.616  26.807  -9.302  1.00 6.20  3   D 1 
HETATM 3224 C  C4  . MAN D 4 .   ? 16.758  27.695  -10.511 1.00 4.23  3   D 1 
HETATM 3225 C  C5  . MAN D 4 .   ? 16.115  27.059  -11.722 1.00 5.25  3   D 1 
HETATM 3226 C  C6  . MAN D 4 .   ? 16.408  27.810  -12.998 1.00 3.97  3   D 1 
HETATM 3227 O  O2  . MAN D 4 .   ? 18.593  25.625  -9.852  1.00 9.74  3   D 1 
HETATM 3228 O  O3  . MAN D 4 .   ? 17.268  27.362  -8.189  1.00 6.87  3   D 1 
HETATM 3229 O  O4  . MAN D 4 .   ? 16.129  28.920  -10.258 1.00 6.33  3   D 1 
HETATM 3230 O  O5  . MAN D 4 .   ? 16.648  25.737  -11.916 1.00 12.47 3   D 1 
HETATM 3231 O  O6  . MAN D 4 .   ? 15.846  27.142  -14.100 1.00 5.80  3   D 1 
HETATM 3232 C  C1  . MAN D 4 .   ? 19.436  24.552  -9.949  1.00 7.19  4   D 1 
HETATM 3233 C  C2  . MAN D 4 .   ? 20.832  24.880  -9.381  1.00 3.77  4   D 1 
HETATM 3234 C  C3  . MAN D 4 .   ? 21.468  25.971  -10.243 1.00 3.20  4   D 1 
HETATM 3235 C  C4  . MAN D 4 .   ? 21.507  25.550  -11.704 1.00 4.21  4   D 1 
HETATM 3236 C  C5  . MAN D 4 .   ? 20.076  25.230  -12.152 1.00 6.25  4   D 1 
HETATM 3237 C  C6  . MAN D 4 .   ? 20.015  24.792  -13.583 1.00 5.03  4   D 1 
HETATM 3238 O  O2  . MAN D 4 .   ? 21.660  23.752  -9.464  1.00 5.59  4   D 1 
HETATM 3239 O  O3  . MAN D 4 .   ? 22.792  26.193  -9.766  1.00 3.63  4   D 1 
HETATM 3240 O  O4  . MAN D 4 .   ? 22.024  26.606  -12.488 1.00 4.23  4   D 1 
HETATM 3241 O  O5  . MAN D 4 .   ? 19.554  24.186  -11.306 1.00 8.00  4   D 1 
HETATM 3242 O  O6  . MAN D 4 .   ? 20.797  23.617  -13.776 1.00 4.99  4   D 1 
HETATM 3243 C  C1  . MAN D 4 .   ? 21.867  23.203  -8.198  1.00 4.83  5   D 1 
HETATM 3244 C  C2  . MAN D 4 .   ? 23.209  22.472  -8.250  1.00 3.77  5   D 1 
HETATM 3245 C  C3  . MAN D 4 .   ? 23.112  21.310  -9.241  1.00 4.65  5   D 1 
HETATM 3246 C  C4  . MAN D 4 .   ? 21.924  20.418  -8.907  1.00 9.11  5   D 1 
HETATM 3247 C  C5  . MAN D 4 .   ? 20.639  21.254  -8.806  1.00 11.62 5   D 1 
HETATM 3248 C  C6  . MAN D 4 .   ? 19.469  20.439  -8.355  1.00 12.01 5   D 1 
HETATM 3249 O  O2  . MAN D 4 .   ? 23.532  21.933  -6.966  1.00 4.89  5   D 1 
HETATM 3250 O  O3  . MAN D 4 .   ? 24.320  20.560  -9.223  1.00 4.41  5   D 1 
HETATM 3251 O  O4  . MAN D 4 .   ? 21.788  19.438  -9.912  1.00 8.54  5   D 1 
HETATM 3252 O  O5  . MAN D 4 .   ? 20.820  22.324  -7.878  1.00 7.89  5   D 1 
HETATM 3253 O  O6  . MAN D 4 .   ? 18.298  21.233  -8.434  1.00 9.27  5   D 1 
HETATM 3254 C  C1  . MAN D 4 .   ? 20.636  23.198  -15.099 1.00 5.93  6   D 1 
HETATM 3255 C  C2  . MAN D 4 .   ? 21.368  21.858  -15.266 1.00 6.28  6   D 1 
HETATM 3256 C  C3  . MAN D 4 .   ? 22.868  22.082  -15.054 1.00 3.70  6   D 1 
HETATM 3257 C  C4  . MAN D 4 .   ? 23.384  23.143  -16.029 1.00 4.36  6   D 1 
HETATM 3258 C  C5  . MAN D 4 .   ? 22.557  24.421  -15.868 1.00 4.29  6   D 1 
HETATM 3259 C  C6  . MAN D 4 .   ? 22.914  25.446  -16.916 1.00 3.05  6   D 1 
HETATM 3260 O  O2  . MAN D 4 .   ? 21.218  21.351  -16.567 1.00 6.72  6   D 1 
HETATM 3261 O  O3  . MAN D 4 .   ? 23.558  20.869  -15.250 1.00 4.41  6   D 1 
HETATM 3262 O  O4  . MAN D 4 .   ? 24.741  23.411  -15.761 1.00 3.53  6   D 1 
HETATM 3263 O  O5  . MAN D 4 .   ? 21.155  24.137  -16.028 1.00 6.95  6   D 1 
HETATM 3264 O  O6  . MAN D 4 .   ? 22.644  24.890  -18.197 1.00 3.06  6   D 1 
HETATM 3265 C  C1  . MAN D 4 .   ? 20.082  20.521  -16.770 1.00 5.76  7   D 1 
HETATM 3266 C  C2  . MAN D 4 .   ? 20.357  19.633  -17.985 1.00 4.73  7   D 1 
HETATM 3267 C  C3  . MAN D 4 .   ? 20.421  20.487  -19.256 1.00 3.08  7   D 1 
HETATM 3268 C  C4  . MAN D 4 .   ? 19.166  21.338  -19.388 1.00 4.25  7   D 1 
HETATM 3269 C  C5  . MAN D 4 .   ? 18.928  22.132  -18.107 1.00 5.82  7   D 1 
HETATM 3270 C  C6  . MAN D 4 .   ? 17.615  22.880  -18.166 1.00 3.92  7   D 1 
HETATM 3271 O  O2  . MAN D 4 .   ? 19.305  18.696  -18.134 1.00 5.93  7   D 1 
HETATM 3272 O  O3  . MAN D 4 .   ? 20.583  19.667  -20.385 1.00 2.95  7   D 1 
HETATM 3273 O  O4  . MAN D 4 .   ? 19.303  22.211  -20.482 1.00 3.79  7   D 1 
HETATM 3274 O  O5  . MAN D 4 .   ? 18.885  21.279  -16.971 1.00 9.40  7   D 1 
HETATM 3275 O  O6  . MAN D 4 .   ? 17.477  23.687  -17.015 1.00 4.59  7   D 1 
HETATM 3276 C  C1  . MAN D 4 .   ? 22.826  25.772  -19.274 1.00 2.51  8   D 1 
HETATM 3277 C  C2  . MAN D 4 .   ? 22.294  25.026  -20.505 1.00 2.09  8   D 1 
HETATM 3278 C  C3  . MAN D 4 .   ? 23.196  23.829  -20.813 1.00 1.67  8   D 1 
HETATM 3279 C  C4  . MAN D 4 .   ? 24.645  24.273  -20.934 1.00 2.17  8   D 1 
HETATM 3280 C  C5  . MAN D 4 .   ? 25.065  25.052  -19.691 1.00 2.27  8   D 1 
HETATM 3281 C  C6  . MAN D 4 .   ? 26.474  25.604  -19.837 1.00 1.98  8   D 1 
HETATM 3282 O  O2  . MAN D 4 .   ? 22.279  25.885  -21.641 1.00 2.79  8   D 1 
HETATM 3283 O  O3  . MAN D 4 .   ? 22.767  23.189  -21.985 1.00 1.96  8   D 1 
HETATM 3284 O  O4  . MAN D 4 .   ? 25.473  23.145  -21.083 1.00 2.06  8   D 1 
HETATM 3285 O  O5  . MAN D 4 .   ? 24.178  26.148  -19.462 1.00 2.86  8   D 1 
HETATM 3286 O  O6  . MAN D 4 .   ? 26.870  26.185  -18.605 1.00 1.87  8   D 1 
#
