# Supplementary material for: Theoretical Study of Sphingomyelinases from Entamoeba histolytica and Trichomonas vaginalis Sheds Light on the Evolution of Enzymes Needed for Survival and Colonization
Source: Pathogens. 2025 Jan 5;14(1):32. doi: 10.3390/pathogens14010032 (PMC11768322; doi:10.3390/pathogens14010032)
Supplement: Supplementary file 1 [file pathogens-14-00032-s001.zip › Supplementary structural Files/Trichomonas vaginalis/Trichomonas 1296506/fold_trich1296506mgx2/fold_trich1296506mgx2_model.cif]

# By using this file you agree to the legally binding terms of use found at alphafoldserver.com/output-terms
data_4fa4613b5dd091e9
#
_entry.id 4fa4613b5dd091e9
#
loop_
_atom_type.symbol
C  
MG 
N  
O  
S  
#
loop_
_audit_author.name
_audit_author.pdbx_ordinal
"Google DeepMind" 1 
"Isomorphic Labs" 2 
#
_audit_conform.dict_location https://raw.githubusercontent.com/ihmwg/ModelCIF/master/dist/mmcif_ma.dic
_audit_conform.dict_name     mmcif_ma.dic
_audit_conform.dict_version  1.4.5
#
loop_
_chem_comp.formula
_chem_comp.formula_weight
_chem_comp.id
_chem_comp.mon_nstd_flag
_chem_comp.name
_chem_comp.pdbx_smiles
_chem_comp.pdbx_synonyms
_chem_comp.type
"C3 H7 N O2"    89.093  ALA y ALANINE                                  C[C@H](N)C(O)=O                                  ?                                     "L-PEPTIDE LINKING"           
"C6 H15 N4 O2"  175.209 ARG y ARGININE                                 N[C@@H](CCCNC(N)=[NH2+])C(O)=O                   ?                                     "L-PEPTIDE LINKING"           
"C4 H8 N2 O3"   132.118 ASN y ASPARAGINE                               N[C@@H](CC(N)=O)C(O)=O                           ?                                     "L-PEPTIDE LINKING"           
"C4 H7 N O4"    133.103 ASP y "ASPARTIC ACID"                          N[C@@H](CC(O)=O)C(O)=O                           ?                                     "L-PEPTIDE LINKING"           
"C3 H7 N O2 S"  121.158 CYS y CYSTEINE                                 N[C@@H](CS)C(O)=O                                ?                                     "L-PEPTIDE LINKING"           
"C5 H10 N2 O3"  146.144 GLN y GLUTAMINE                                N[C@@H](CCC(N)=O)C(O)=O                          ?                                     "L-PEPTIDE LINKING"           
"C5 H9 N O4"    147.129 GLU y "GLUTAMIC ACID"                          N[C@@H](CCC(O)=O)C(O)=O                          ?                                     "L-PEPTIDE LINKING"           
"C2 H5 N O2"    75.067  GLY y GLYCINE                                  NCC(O)=O                                         ?                                     "PEPTIDE LINKING"             
"C6 H10 N3 O2"  156.162 HIS y HISTIDINE                                N[C@@H](Cc1c[nH]c[nH+]1)C(O)=O                   ?                                     "L-PEPTIDE LINKING"           
"C6 H13 N O2"   131.173 ILE y ISOLEUCINE                               CC[C@H](C)[C@H](N)C(O)=O                         ?                                     "L-PEPTIDE LINKING"           
"C6 H13 N O2"   131.173 LEU y LEUCINE                                  CC(C)C[C@H](N)C(O)=O                             ?                                     "L-PEPTIDE LINKING"           
"C6 H15 N2 O2"  147.195 LYS y LYSINE                                   N[C@@H](CCCC[NH3+])C(O)=O                        ?                                     "L-PEPTIDE LINKING"           
"C6 H12 O6"     180.156 MAN y alpha-D-mannopyranose                    OC[C@H]1O[C@H](O)[C@@H](O)[C@@H](O)[C@@H]1O      "alpha-D-mannose; D-mannose; mannose" "D-saccharide, alpha linking" 
"C5 H11 N O2 S" 149.211 MET y METHIONINE                               CSCC[C@H](N)C(O)=O                               ?                                     "L-PEPTIDE LINKING"           
Mg              24.305  MG  . "MAGNESIUM ION"                          "[Mg++]"                                         ?                                     NON-POLYMER                   
"C8 H15 N O6"   221.208 NAG y 2-acetamido-2-deoxy-beta-D-glucopyranose CC(=O)N[C@H]1[C@H](O)O[C@H](CO)[C@@H](O)[C@@H]1O 
;N-acetyl-beta-D-glucosamine; 2-acetamido-2-deoxy-beta-D-glucose; 2-acetamido-2-deoxy-D-glucose;
2-acetamido-2-deoxy-glucose; N-ACETYL-D-GLUCOSAMINE
;
"D-saccharide, beta linking"  
"C9 H11 N O2"   165.189 PHE y PHENYLALANINE                            N[C@@H](Cc1ccccc1)C(O)=O                         ?                                     "L-PEPTIDE LINKING"           
"C5 H9 N O2"    115.130 PRO y PROLINE                                  OC(=O)[C@@H]1CCCN1                               ?                                     "L-PEPTIDE LINKING"           
"C3 H7 N O3"    105.093 SER y SERINE                                   N[C@@H](CO)C(O)=O                                ?                                     "L-PEPTIDE LINKING"           
"C4 H9 N O3"    119.119 THR y THREONINE                                C[C@@H](O)[C@H](N)C(O)=O                         ?                                     "L-PEPTIDE LINKING"           
"C11 H12 N2 O2" 204.225 TRP y TRYPTOPHAN                               N[C@@H](Cc1c[nH]c2ccccc12)C(O)=O                 ?                                     "L-PEPTIDE LINKING"           
"C9 H11 N O3"   181.189 TYR y TYROSINE                                 N[C@@H](Cc1ccc(O)cc1)C(O)=O                      ?                                     "L-PEPTIDE LINKING"           
"C5 H11 N O2"   117.146 VAL y VALINE                                   CC(C)[C@H](N)C(O)=O                              ?                                     "L-PEPTIDE LINKING"           
#
_citation.book_publisher          ?
_citation.country                 UK
_citation.id                      primary
_citation.journal_full            Nature
_citation.journal_id_ASTM         NATUAS
_citation.journal_id_CSD          0006
_citation.journal_id_ISSN         0028-0836
_citation.journal_volume          ?
_citation.page_first              ?
_citation.page_last               ?
_citation.pdbx_database_id_DOI    ?
_citation.pdbx_database_id_PubMed ?
_citation.title                   "Accurate structure prediction of biomolecular interactions with AlphaFold 3"
_citation.year                    2024
#
loop_
_citation_author.citation_id
_citation_author.name
_citation_author.ordinal
primary "Google DeepMind" 1 
primary "Isomorphic Labs" 2 
#
loop_
_entity.id
_entity.pdbx_description
_entity.type
1 . polymer     
2 . non-polymer 
3 . non-polymer 
4 . branched    
5 . branched    
6 . branched    
#
_entity_poly.entity_id      1
_entity_poly.pdbx_strand_id A
_entity_poly.type           polypeptide(L)
#
loop_
_entity_poly_seq.entity_id
_entity_poly_seq.hetero
_entity_poly_seq.mon_id
_entity_poly_seq.num
1 n MET 1   
1 n LEU 2   
1 n TYR 3   
1 n PHE 4   
1 n SER 5   
1 n ASP 6   
1 n ILE 7   
1 n HIS 8   
1 n TYR 9   
1 n ASP 10  
1 n ILE 11  
1 n ALA 12  
1 n TYR 13  
1 n ASN 14  
1 n PRO 15  
1 n ILE 16  
1 n LYS 17  
1 n PRO 18  
1 n SER 19  
1 n LYS 20  
1 n THR 21  
1 n TRP 22  
1 n CYS 23  
1 n HIS 24  
1 n ASP 25  
1 n ILE 26  
1 n THR 27  
1 n ASN 28  
1 n GLU 29  
1 n THR 30  
1 n ALA 31  
1 n PRO 32  
1 n TYR 33  
1 n SER 34  
1 n LYS 35  
1 n TYR 36  
1 n GLY 37  
1 n LYS 38  
1 n TYR 39  
1 n GLY 40  
1 n CYS 41  
1 n GLU 42  
1 n SER 43  
1 n PRO 44  
1 n LYS 45  
1 n ALA 46  
1 n LEU 47  
1 n VAL 48  
1 n ASP 49  
1 n ALA 50  
1 n PHE 51  
1 n PHE 52  
1 n SER 53  
1 n ASP 54  
1 n LEU 55  
1 n LYS 56  
1 n ARG 57  
1 n ILE 58  
1 n ILE 59  
1 n SER 60  
1 n GLY 61  
1 n PRO 62  
1 n ARG 63  
1 n LEU 64  
1 n ILE 65  
1 n MET 66  
1 n CYS 67  
1 n GLY 68  
1 n GLY 69  
1 n ASP 70  
1 n THR 71  
1 n THR 72  
1 n ASN 73  
1 n THR 74  
1 n TRP 75  
1 n LYS 76  
1 n GLN 77  
1 n THR 78  
1 n HIS 79  
1 n THR 80  
1 n PHE 81  
1 n ASP 82  
1 n LYS 83  
1 n VAL 84  
1 n ILE 85  
1 n LYS 86  
1 n ASN 87  
1 n ILE 88  
1 n ASN 89  
1 n THR 90  
1 n VAL 91  
1 n VAL 92  
1 n GLU 93  
1 n ASN 94  
1 n MET 95  
1 n ARG 96  
1 n LYS 97  
1 n ILE 98  
1 n TYR 99  
1 n PRO 100 
1 n ASN 101 
1 n VAL 102 
1 n PRO 103 
1 n PHE 104 
1 n ILE 105 
1 n TYR 106 
1 n ASN 107 
1 n LEU 108 
1 n GLY 109 
1 n ASN 110 
1 n GLY 111 
1 n ASP 112 
1 n TYR 113 
1 n TYR 114 
1 n PRO 115 
1 n SER 116 
1 n TYR 117 
1 n GLY 118 
1 n ALA 119 
1 n PHE 120 
1 n ASP 121 
1 n THR 122 
1 n ASP 123 
1 n LYS 124 
1 n GLU 125 
1 n GLN 126 
1 n PHE 127 
1 n SER 128 
1 n GLN 129 
1 n ILE 130 
1 n ALA 131 
1 n ASP 132 
1 n THR 133 
1 n LEU 134 
1 n GLY 135 
1 n ASP 136 
1 n TYR 137 
1 n LEU 138 
1 n THR 139 
1 n ALA 140 
1 n GLU 141 
1 n GLN 142 
1 n LYS 143 
1 n LYS 144 
1 n ASN 145 
1 n PHE 146 
1 n SER 147 
1 n LYS 148 
1 n GLY 149 
1 n GLY 150 
1 n TYR 151 
1 n TYR 152 
1 n TYR 153 
1 n TYR 154 
1 n ASP 155 
1 n GLU 156 
1 n ASP 157 
1 n HIS 158 
1 n HIS 159 
1 n LEU 160 
1 n ILE 161 
1 n ARG 162 
1 n ILE 163 
1 n ILE 164 
1 n SER 165 
1 n PHE 166 
1 n ASN 167 
1 n SER 168 
1 n ILE 169 
1 n ILE 170 
1 n TYR 171 
1 n THR 172 
1 n ILE 173 
1 n ASN 174 
1 n ARG 175 
1 n LYS 176 
1 n LEU 177 
1 n ILE 178 
1 n SER 179 
1 n GLU 180 
1 n ASP 181 
1 n ASP 182 
1 n PRO 183 
1 n TYR 184 
1 n ASP 185 
1 n GLN 186 
1 n PHE 187 
1 n LYS 188 
1 n PHE 189 
1 n LEU 190 
1 n LYS 191 
1 n GLU 192 
1 n ALA 193 
1 n LEU 194 
1 n GLN 195 
1 n THR 196 
1 n LYS 197 
1 n PHE 198 
1 n HIS 199 
1 n LYS 200 
1 n VAL 201 
1 n LEU 202 
1 n LEU 203 
1 n PHE 204 
1 n HIS 205 
1 n MET 206 
1 n HIS 207 
1 n PRO 208 
1 n GLY 209 
1 n ILE 210 
1 n THR 211 
1 n ASP 212 
1 n PRO 213 
1 n GLU 214 
1 n LYS 215 
1 n PRO 216 
1 n LEU 217 
1 n GLU 218 
1 n TRP 219 
1 n HIS 220 
1 n GLN 221 
1 n LYS 222 
1 n PHE 223 
1 n ILE 224 
1 n ASP 225 
1 n GLN 226 
1 n PHE 227 
1 n ALA 228 
1 n LYS 229 
1 n ILE 230 
1 n LEU 231 
1 n ASN 232 
1 n GLU 233 
1 n ASN 234 
1 n PRO 235 
1 n PRO 236 
1 n ASP 237 
1 n THR 238 
1 n ILE 239 
1 n LEU 240 
1 n SER 241 
1 n ALA 242 
1 n HIS 243 
1 n THR 244 
1 n HIS 245 
1 n PHE 246 
1 n ASP 247 
1 n MET 248 
1 n LEU 249 
1 n MET 250 
1 n PRO 251 
1 n ILE 252 
1 n HIS 253 
1 n GLY 254 
1 n THR 255 
1 n ASP 256 
1 n LEU 257 
1 n ILE 258 
1 n SER 259 
1 n LEU 260 
1 n SER 261 
1 n ASN 262 
1 n PRO 263 
1 n GLY 264 
1 n ILE 265 
1 n SER 266 
1 n PRO 267 
1 n ARG 268 
1 n LEU 269 
1 n GLY 270 
1 n ASN 271 
1 n ASN 272 
1 n PRO 273 
1 n ALA 274 
1 n PHE 275 
1 n ARG 276 
1 n VAL 277 
1 n TYR 278 
1 n HIS 279 
1 n PHE 280 
1 n THR 281 
1 n ARG 282 
1 n GLY 283 
1 n GLN 284 
1 n LEU 285 
1 n LEU 286 
1 n ASP 287 
1 n TYR 288 
1 n PHE 289 
1 n GLN 290 
1 n TYR 291 
1 n ASN 292 
1 n TYR 293 
1 n ASP 294 
1 n LEU 295 
1 n SER 296 
1 n GLN 297 
1 n ARG 298 
1 n ASP 299 
1 n GLU 300 
1 n ILE 301 
1 n PRO 302 
1 n LYS 303 
1 n TRP 304 
1 n LYS 305 
1 n PHE 306 
1 n GLU 307 
1 n TYR 308 
1 n LYS 309 
1 n PHE 310 
1 n THR 311 
1 n GLU 312 
1 n THR 313 
1 n TYR 314 
1 n LYS 315 
1 n HIS 316 
1 n LYS 317 
1 n TYR 318 
1 n ILE 319 
1 n SER 320 
1 n GLN 321 
1 n MET 322 
1 n ALA 323 
1 n LEU 324 
1 n LYS 325 
1 n GLN 326 
1 n THR 327 
1 n ILE 328 
1 n LYS 329 
1 n TRP 330 
1 n VAL 331 
1 n ASN 332 
1 n LYS 333 
1 n SER 334 
1 n LEU 335 
1 n GLN 336 
1 n ASN 337 
1 n PHE 338 
1 n GLN 339 
1 n LEU 340 
1 n TYR 341 
1 n LEU 342 
1 n SER 343 
1 n HIS 344 
1 n LEU 345 
1 n HIS 346 
1 n ALA 347 
1 n GLY 348 
1 n GLY 349 
1 n THR 350 
1 n HIS 351 
1 n ASN 352 
1 n MET 353 
1 n TRP 354 
1 n PHE 355 
1 n TYR 356 
1 n LYS 357 
1 n CYS 358 
1 n VAL 359 
1 n MET 360 
1 n ILE 361 
1 n ILE 362 
1 n ASN 363 
1 n SER 364 
1 n ASN 365 
1 n GLU 366 
1 n ASP 367 
1 n TYR 368 
1 n GLN 369 
1 n LYS 370 
1 n CYS 371 
1 n ILE 372 
1 n ASN 373 
1 n GLN 374 
1 n PHE 375 
1 n PHE 376 
#
_ma_data.content_type "model coordinates"
_ma_data.id           1
_ma_data.name         Model
#
_ma_model_list.data_id          1
_ma_model_list.model_group_id   1
_ma_model_list.model_group_name "AlphaFold-beta-20231127 (7a14c934-fe78-43c1-a552-7fb305b0ebd1 @ 2024-09-13 07:45:05)"
_ma_model_list.model_id         1
_ma_model_list.model_name       "Top ranked model"
_ma_model_list.model_type       "Ab initio model"
_ma_model_list.ordinal_id       1
#
loop_
_ma_protocol_step.method_type
_ma_protocol_step.ordinal_id
_ma_protocol_step.protocol_id
_ma_protocol_step.step_id
"coevolution MSA" 1 1 1 
"template search" 2 1 2 
modeling          3 1 3 
#
loop_
_ma_qa_metric.id
_ma_qa_metric.mode
_ma_qa_metric.name
_ma_qa_metric.software_group_id
_ma_qa_metric.type
1 global pLDDT 1 pLDDT 
2 local  pLDDT 1 pLDDT 
#
_ma_qa_metric_global.metric_id    1
_ma_qa_metric_global.metric_value 89.15
_ma_qa_metric_global.model_id     1
_ma_qa_metric_global.ordinal_id   1
#
_ma_software_group.group_id    1
_ma_software_group.ordinal_id  1
_ma_software_group.software_id 1
#
loop_
_ma_target_entity.data_id
_ma_target_entity.entity_id
_ma_target_entity.origin
1 1 . 
1 2 . 
1 3 . 
1 4 . 
1 5 . 
1 6 . 
#
loop_
_ma_target_entity_instance.asym_id
_ma_target_entity_instance.details
_ma_target_entity_instance.entity_id
A . 1 
B . 2 
C . 3 
D . 4 
E . 5 
F . 6 
#
loop_
_pdbx_branch_scheme.asym_id
_pdbx_branch_scheme.auth_asym_id
_pdbx_branch_scheme.auth_seq_num
_pdbx_branch_scheme.entity_id
_pdbx_branch_scheme.hetero
_pdbx_branch_scheme.mon_id
_pdbx_branch_scheme.num
_pdbx_branch_scheme.pdb_asym_id
_pdbx_branch_scheme.pdb_ins_code
_pdbx_branch_scheme.pdb_seq_num
D D 1 4 n NAG 1 D . 1 
D D 2 4 n NAG 2 D . 2 
D D 3 4 n MAN 3 D . 3 
D D 4 4 n MAN 4 D . 4 
D D 5 4 n MAN 5 D . 5 
D D 6 4 n MAN 6 D . 6 
D D 7 4 n MAN 7 D . 7 
D D 8 4 n MAN 8 D . 8 
E E 1 5 n NAG 1 E . 1 
E E 2 5 n NAG 2 E . 2 
E E 3 5 n MAN 3 E . 3 
E E 4 5 n MAN 4 E . 4 
E E 5 5 n MAN 5 E . 5 
E E 6 5 n MAN 6 E . 6 
E E 7 5 n MAN 7 E . 7 
E E 8 5 n MAN 8 E . 8 
F F 1 6 n NAG 1 F . 1 
F F 2 6 n NAG 2 F . 2 
F F 3 6 n MAN 3 F . 3 
F F 4 6 n MAN 4 F . 4 
F F 5 6 n MAN 5 F . 5 
F F 6 6 n MAN 6 F . 6 
F F 7 6 n MAN 7 F . 7 
F F 8 6 n MAN 8 F . 8 
#
loop_
_pdbx_data_usage.details
_pdbx_data_usage.id
_pdbx_data_usage.type
_pdbx_data_usage.url
;NON-COMMERCIAL USE ONLY, BY USING THIS FILE YOU AGREE TO THE TERMS OF USE FOUND
AT alphafoldserver.com/output-terms.
;
1 license    ? 
;THE INFORMATION IS NOT INTENDED FOR, HAS NOT BEEN VALIDATED FOR, AND IS NOT
APPROVED FOR CLINICAL USE. IT SHOULD NOT BE USED FOR CLINICAL PURPOSE OR RELIED
ON FOR MEDICAL OR OTHER PROFESSIONAL ADVICE. IT IS THEORETICAL MODELLING ONLY
AND CAUTION SHOULD BE EXERCISED IN ITS USE. IT IS PROVIDED "AS-IS" WITHOUT ANY
WARRANTY OF ANY KIND, WHETHER EXPRESSED OR IMPLIED. NO WARRANTY IS GIVEN THAT
USE OF THE INFORMATION SHALL NOT INFRINGE THE RIGHTS OF ANY THIRD PARTY.
;
2 disclaimer ? 
#
loop_
_pdbx_nonpoly_scheme.asym_id
_pdbx_nonpoly_scheme.auth_seq_num
_pdbx_nonpoly_scheme.entity_id
_pdbx_nonpoly_scheme.mon_id
_pdbx_nonpoly_scheme.pdb_ins_code
_pdbx_nonpoly_scheme.pdb_seq_num
_pdbx_nonpoly_scheme.pdb_strand_id
B 1 2 MG . 1 B 
C 1 3 MG . 1 C 
#
loop_
_pdbx_poly_seq_scheme.asym_id
_pdbx_poly_seq_scheme.auth_seq_num
_pdbx_poly_seq_scheme.entity_id
_pdbx_poly_seq_scheme.hetero
_pdbx_poly_seq_scheme.mon_id
_pdbx_poly_seq_scheme.pdb_ins_code
_pdbx_poly_seq_scheme.pdb_seq_num
_pdbx_poly_seq_scheme.pdb_strand_id
_pdbx_poly_seq_scheme.seq_id
A 1   1 n MET . 1   A 1   
A 2   1 n LEU . 2   A 2   
A 3   1 n TYR . 3   A 3   
A 4   1 n PHE . 4   A 4   
A 5   1 n SER . 5   A 5   
A 6   1 n ASP . 6   A 6   
A 7   1 n ILE . 7   A 7   
A 8   1 n HIS . 8   A 8   
A 9   1 n TYR . 9   A 9   
A 10  1 n ASP . 10  A 10  
A 11  1 n ILE . 11  A 11  
A 12  1 n ALA . 12  A 12  
A 13  1 n TYR . 13  A 13  
A 14  1 n ASN . 14  A 14  
A 15  1 n PRO . 15  A 15  
A 16  1 n ILE . 16  A 16  
A 17  1 n LYS . 17  A 17  
A 18  1 n PRO . 18  A 18  
A 19  1 n SER . 19  A 19  
A 20  1 n LYS . 20  A 20  
A 21  1 n THR . 21  A 21  
A 22  1 n TRP . 22  A 22  
A 23  1 n CYS . 23  A 23  
A 24  1 n HIS . 24  A 24  
A 25  1 n ASP . 25  A 25  
A 26  1 n ILE . 26  A 26  
A 27  1 n THR . 27  A 27  
A 28  1 n ASN . 28  A 28  
A 29  1 n GLU . 29  A 29  
A 30  1 n THR . 30  A 30  
A 31  1 n ALA . 31  A 31  
A 32  1 n PRO . 32  A 32  
A 33  1 n TYR . 33  A 33  
A 34  1 n SER . 34  A 34  
A 35  1 n LYS . 35  A 35  
A 36  1 n TYR . 36  A 36  
A 37  1 n GLY . 37  A 37  
A 38  1 n LYS . 38  A 38  
A 39  1 n TYR . 39  A 39  
A 40  1 n GLY . 40  A 40  
A 41  1 n CYS . 41  A 41  
A 42  1 n GLU . 42  A 42  
A 43  1 n SER . 43  A 43  
A 44  1 n PRO . 44  A 44  
A 45  1 n LYS . 45  A 45  
A 46  1 n ALA . 46  A 46  
A 47  1 n LEU . 47  A 47  
A 48  1 n VAL . 48  A 48  
A 49  1 n ASP . 49  A 49  
A 50  1 n ALA . 50  A 50  
A 51  1 n PHE . 51  A 51  
A 52  1 n PHE . 52  A 52  
A 53  1 n SER . 53  A 53  
A 54  1 n ASP . 54  A 54  
A 55  1 n LEU . 55  A 55  
A 56  1 n LYS . 56  A 56  
A 57  1 n ARG . 57  A 57  
A 58  1 n ILE . 58  A 58  
A 59  1 n ILE . 59  A 59  
A 60  1 n SER . 60  A 60  
A 61  1 n GLY . 61  A 61  
A 62  1 n PRO . 62  A 62  
A 63  1 n ARG . 63  A 63  
A 64  1 n LEU . 64  A 64  
A 65  1 n ILE . 65  A 65  
A 66  1 n MET . 66  A 66  
A 67  1 n CYS . 67  A 67  
A 68  1 n GLY . 68  A 68  
A 69  1 n GLY . 69  A 69  
A 70  1 n ASP . 70  A 70  
A 71  1 n THR . 71  A 71  
A 72  1 n THR . 72  A 72  
A 73  1 n ASN . 73  A 73  
A 74  1 n THR . 74  A 74  
A 75  1 n TRP . 75  A 75  
A 76  1 n LYS . 76  A 76  
A 77  1 n GLN . 77  A 77  
A 78  1 n THR . 78  A 78  
A 79  1 n HIS . 79  A 79  
A 80  1 n THR . 80  A 80  
A 81  1 n PHE . 81  A 81  
A 82  1 n ASP . 82  A 82  
A 83  1 n LYS . 83  A 83  
A 84  1 n VAL . 84  A 84  
A 85  1 n ILE . 85  A 85  
A 86  1 n LYS . 86  A 86  
A 87  1 n ASN . 87  A 87  
A 88  1 n ILE . 88  A 88  
A 89  1 n ASN . 89  A 89  
A 90  1 n THR . 90  A 90  
A 91  1 n VAL . 91  A 91  
A 92  1 n VAL . 92  A 92  
A 93  1 n GLU . 93  A 93  
A 94  1 n ASN . 94  A 94  
A 95  1 n MET . 95  A 95  
A 96  1 n ARG . 96  A 96  
A 97  1 n LYS . 97  A 97  
A 98  1 n ILE . 98  A 98  
A 99  1 n TYR . 99  A 99  
A 100 1 n PRO . 100 A 100 
A 101 1 n ASN . 101 A 101 
A 102 1 n VAL . 102 A 102 
A 103 1 n PRO . 103 A 103 
A 104 1 n PHE . 104 A 104 
A 105 1 n ILE . 105 A 105 
A 106 1 n TYR . 106 A 106 
A 107 1 n ASN . 107 A 107 
A 108 1 n LEU . 108 A 108 
A 109 1 n GLY . 109 A 109 
A 110 1 n ASN . 110 A 110 
A 111 1 n GLY . 111 A 111 
A 112 1 n ASP . 112 A 112 
A 113 1 n TYR . 113 A 113 
A 114 1 n TYR . 114 A 114 
A 115 1 n PRO . 115 A 115 
A 116 1 n SER . 116 A 116 
A 117 1 n TYR . 117 A 117 
A 118 1 n GLY . 118 A 118 
A 119 1 n ALA . 119 A 119 
A 120 1 n PHE . 120 A 120 
A 121 1 n ASP . 121 A 121 
A 122 1 n THR . 122 A 122 
A 123 1 n ASP . 123 A 123 
A 124 1 n LYS . 124 A 124 
A 125 1 n GLU . 125 A 125 
A 126 1 n GLN . 126 A 126 
A 127 1 n PHE . 127 A 127 
A 128 1 n SER . 128 A 128 
A 129 1 n GLN . 129 A 129 
A 130 1 n ILE . 130 A 130 
A 131 1 n ALA . 131 A 131 
A 132 1 n ASP . 132 A 132 
A 133 1 n THR . 133 A 133 
A 134 1 n LEU . 134 A 134 
A 135 1 n GLY . 135 A 135 
A 136 1 n ASP . 136 A 136 
A 137 1 n TYR . 137 A 137 
A 138 1 n LEU . 138 A 138 
A 139 1 n THR . 139 A 139 
A 140 1 n ALA . 140 A 140 
A 141 1 n GLU . 141 A 141 
A 142 1 n GLN . 142 A 142 
A 143 1 n LYS . 143 A 143 
A 144 1 n LYS . 144 A 144 
A 145 1 n ASN . 145 A 145 
A 146 1 n PHE . 146 A 146 
A 147 1 n SER . 147 A 147 
A 148 1 n LYS . 148 A 148 
A 149 1 n GLY . 149 A 149 
A 150 1 n GLY . 150 A 150 
A 151 1 n TYR . 151 A 151 
A 152 1 n TYR . 152 A 152 
A 153 1 n TYR . 153 A 153 
A 154 1 n TYR . 154 A 154 
A 155 1 n ASP . 155 A 155 
A 156 1 n GLU . 156 A 156 
A 157 1 n ASP . 157 A 157 
A 158 1 n HIS . 158 A 158 
A 159 1 n HIS . 159 A 159 
A 160 1 n LEU . 160 A 160 
A 161 1 n ILE . 161 A 161 
A 162 1 n ARG . 162 A 162 
A 163 1 n ILE . 163 A 163 
A 164 1 n ILE . 164 A 164 
A 165 1 n SER . 165 A 165 
A 166 1 n PHE . 166 A 166 
A 167 1 n ASN . 167 A 167 
A 168 1 n SER . 168 A 168 
A 169 1 n ILE . 169 A 169 
A 170 1 n ILE . 170 A 170 
A 171 1 n TYR . 171 A 171 
A 172 1 n THR . 172 A 172 
A 173 1 n ILE . 173 A 173 
A 174 1 n ASN . 174 A 174 
A 175 1 n ARG . 175 A 175 
A 176 1 n LYS . 176 A 176 
A 177 1 n LEU . 177 A 177 
A 178 1 n ILE . 178 A 178 
A 179 1 n SER . 179 A 179 
A 180 1 n GLU . 180 A 180 
A 181 1 n ASP . 181 A 181 
A 182 1 n ASP . 182 A 182 
A 183 1 n PRO . 183 A 183 
A 184 1 n TYR . 184 A 184 
A 185 1 n ASP . 185 A 185 
A 186 1 n GLN . 186 A 186 
A 187 1 n PHE . 187 A 187 
A 188 1 n LYS . 188 A 188 
A 189 1 n PHE . 189 A 189 
A 190 1 n LEU . 190 A 190 
A 191 1 n LYS . 191 A 191 
A 192 1 n GLU . 192 A 192 
A 193 1 n ALA . 193 A 193 
A 194 1 n LEU . 194 A 194 
A 195 1 n GLN . 195 A 195 
A 196 1 n THR . 196 A 196 
A 197 1 n LYS . 197 A 197 
A 198 1 n PHE . 198 A 198 
A 199 1 n HIS . 199 A 199 
A 200 1 n LYS . 200 A 200 
A 201 1 n VAL . 201 A 201 
A 202 1 n LEU . 202 A 202 
A 203 1 n LEU . 203 A 203 
A 204 1 n PHE . 204 A 204 
A 205 1 n HIS . 205 A 205 
A 206 1 n MET . 206 A 206 
A 207 1 n HIS . 207 A 207 
A 208 1 n PRO . 208 A 208 
A 209 1 n GLY . 209 A 209 
A 210 1 n ILE . 210 A 210 
A 211 1 n THR . 211 A 211 
A 212 1 n ASP . 212 A 212 
A 213 1 n PRO . 213 A 213 
A 214 1 n GLU . 214 A 214 
A 215 1 n LYS . 215 A 215 
A 216 1 n PRO . 216 A 216 
A 217 1 n LEU . 217 A 217 
A 218 1 n GLU . 218 A 218 
A 219 1 n TRP . 219 A 219 
A 220 1 n HIS . 220 A 220 
A 221 1 n GLN . 221 A 221 
A 222 1 n LYS . 222 A 222 
A 223 1 n PHE . 223 A 223 
A 224 1 n ILE . 224 A 224 
A 225 1 n ASP . 225 A 225 
A 226 1 n GLN . 226 A 226 
A 227 1 n PHE . 227 A 227 
A 228 1 n ALA . 228 A 228 
A 229 1 n LYS . 229 A 229 
A 230 1 n ILE . 230 A 230 
A 231 1 n LEU . 231 A 231 
A 232 1 n ASN . 232 A 232 
A 233 1 n GLU . 233 A 233 
A 234 1 n ASN . 234 A 234 
A 235 1 n PRO . 235 A 235 
A 236 1 n PRO . 236 A 236 
A 237 1 n ASP . 237 A 237 
A 238 1 n THR . 238 A 238 
A 239 1 n ILE . 239 A 239 
A 240 1 n LEU . 240 A 240 
A 241 1 n SER . 241 A 241 
A 242 1 n ALA . 242 A 242 
A 243 1 n HIS . 243 A 243 
A 244 1 n THR . 244 A 244 
A 245 1 n HIS . 245 A 245 
A 246 1 n PHE . 246 A 246 
A 247 1 n ASP . 247 A 247 
A 248 1 n MET . 248 A 248 
A 249 1 n LEU . 249 A 249 
A 250 1 n MET . 250 A 250 
A 251 1 n PRO . 251 A 251 
A 252 1 n ILE . 252 A 252 
A 253 1 n HIS . 253 A 253 
A 254 1 n GLY . 254 A 254 
A 255 1 n THR . 255 A 255 
A 256 1 n ASP . 256 A 256 
A 257 1 n LEU . 257 A 257 
A 258 1 n ILE . 258 A 258 
A 259 1 n SER . 259 A 259 
A 260 1 n LEU . 260 A 260 
A 261 1 n SER . 261 A 261 
A 262 1 n ASN . 262 A 262 
A 263 1 n PRO . 263 A 263 
A 264 1 n GLY . 264 A 264 
A 265 1 n ILE . 265 A 265 
A 266 1 n SER . 266 A 266 
A 267 1 n PRO . 267 A 267 
A 268 1 n ARG . 268 A 268 
A 269 1 n LEU . 269 A 269 
A 270 1 n GLY . 270 A 270 
A 271 1 n ASN . 271 A 271 
A 272 1 n ASN . 272 A 272 
A 273 1 n PRO . 273 A 273 
A 274 1 n ALA . 274 A 274 
A 275 1 n PHE . 275 A 275 
A 276 1 n ARG . 276 A 276 
A 277 1 n VAL . 277 A 277 
A 278 1 n TYR . 278 A 278 
A 279 1 n HIS . 279 A 279 
A 280 1 n PHE . 280 A 280 
A 281 1 n THR . 281 A 281 
A 282 1 n ARG . 282 A 282 
A 283 1 n GLY . 283 A 283 
A 284 1 n GLN . 284 A 284 
A 285 1 n LEU . 285 A 285 
A 286 1 n LEU . 286 A 286 
A 287 1 n ASP . 287 A 287 
A 288 1 n TYR . 288 A 288 
A 289 1 n PHE . 289 A 289 
A 290 1 n GLN . 290 A 290 
A 291 1 n TYR . 291 A 291 
A 292 1 n ASN . 292 A 292 
A 293 1 n TYR . 293 A 293 
A 294 1 n ASP . 294 A 294 
A 295 1 n LEU . 295 A 295 
A 296 1 n SER . 296 A 296 
A 297 1 n GLN . 297 A 297 
A 298 1 n ARG . 298 A 298 
A 299 1 n ASP . 299 A 299 
A 300 1 n GLU . 300 A 300 
A 301 1 n ILE . 301 A 301 
A 302 1 n PRO . 302 A 302 
A 303 1 n LYS . 303 A 303 
A 304 1 n TRP . 304 A 304 
A 305 1 n LYS . 305 A 305 
A 306 1 n PHE . 306 A 306 
A 307 1 n GLU . 307 A 307 
A 308 1 n TYR . 308 A 308 
A 309 1 n LYS . 309 A 309 
A 310 1 n PHE . 310 A 310 
A 311 1 n THR . 311 A 311 
A 312 1 n GLU . 312 A 312 
A 313 1 n THR . 313 A 313 
A 314 1 n TYR . 314 A 314 
A 315 1 n LYS . 315 A 315 
A 316 1 n HIS . 316 A 316 
A 317 1 n LYS . 317 A 317 
A 318 1 n TYR . 318 A 318 
A 319 1 n ILE . 319 A 319 
A 320 1 n SER . 320 A 320 
A 321 1 n GLN . 321 A 321 
A 322 1 n MET . 322 A 322 
A 323 1 n ALA . 323 A 323 
A 324 1 n LEU . 324 A 324 
A 325 1 n LYS . 325 A 325 
A 326 1 n GLN . 326 A 326 
A 327 1 n THR . 327 A 327 
A 328 1 n ILE . 328 A 328 
A 329 1 n LYS . 329 A 329 
A 330 1 n TRP . 330 A 330 
A 331 1 n VAL . 331 A 331 
A 332 1 n ASN . 332 A 332 
A 333 1 n LYS . 333 A 333 
A 334 1 n SER . 334 A 334 
A 335 1 n LEU . 335 A 335 
A 336 1 n GLN . 336 A 336 
A 337 1 n ASN . 337 A 337 
A 338 1 n PHE . 338 A 338 
A 339 1 n GLN . 339 A 339 
A 340 1 n LEU . 340 A 340 
A 341 1 n TYR . 341 A 341 
A 342 1 n LEU . 342 A 342 
A 343 1 n SER . 343 A 343 
A 344 1 n HIS . 344 A 344 
A 345 1 n LEU . 345 A 345 
A 346 1 n HIS . 346 A 346 
A 347 1 n ALA . 347 A 347 
A 348 1 n GLY . 348 A 348 
A 349 1 n GLY . 349 A 349 
A 350 1 n THR . 350 A 350 
A 351 1 n HIS . 351 A 351 
A 352 1 n ASN . 352 A 352 
A 353 1 n MET . 353 A 353 
A 354 1 n TRP . 354 A 354 
A 355 1 n PHE . 355 A 355 
A 356 1 n TYR . 356 A 356 
A 357 1 n LYS . 357 A 357 
A 358 1 n CYS . 358 A 358 
A 359 1 n VAL . 359 A 359 
A 360 1 n MET . 360 A 360 
A 361 1 n ILE . 361 A 361 
A 362 1 n ILE . 362 A 362 
A 363 1 n ASN . 363 A 363 
A 364 1 n SER . 364 A 364 
A 365 1 n ASN . 365 A 365 
A 366 1 n GLU . 366 A 366 
A 367 1 n ASP . 367 A 367 
A 368 1 n TYR . 368 A 368 
A 369 1 n GLN . 369 A 369 
A 370 1 n LYS . 370 A 370 
A 371 1 n CYS . 371 A 371 
A 372 1 n ILE . 372 A 372 
A 373 1 n ASN . 373 A 373 
A 374 1 n GLN . 374 A 374 
A 375 1 n PHE . 375 A 375 
A 376 1 n PHE . 376 A 376 
#
_software.classification other
_software.date           ?
_software.description    "Structure prediction"
_software.name           AlphaFold
_software.pdbx_ordinal   1
_software.type           package
_software.version        "AlphaFold-beta-20231127 (7a14c934-fe78-43c1-a552-7fb305b0ebd1 @ 2024-09-13 07:45:05)"
#
loop_
_struct_asym.entity_id
_struct_asym.id
1 A 
2 B 
3 C 
4 D 
5 E 
6 F 
#
loop_
_struct_conn.conn_type_id
_struct_conn.id
_struct_conn.pdbx_ptnr1_PDB_ins_code
_struct_conn.pdbx_ptnr1_label_alt_id
_struct_conn.pdbx_ptnr2_PDB_ins_code
_struct_conn.pdbx_ptnr2_label_alt_id
_struct_conn.pdbx_role
_struct_conn.pdbx_value_order
_struct_conn.ptnr1_auth_asym_id
_struct_conn.ptnr1_auth_seq_id
_struct_conn.ptnr1_label_asym_id
_struct_conn.ptnr1_label_atom_id
_struct_conn.ptnr1_label_comp_id
_struct_conn.ptnr1_label_seq_id
_struct_conn.ptnr1_symmetry
_struct_conn.ptnr2_auth_asym_id
_struct_conn.ptnr2_auth_seq_id
_struct_conn.ptnr2_label_asym_id
_struct_conn.ptnr2_label_atom_id
_struct_conn.ptnr2_label_comp_id
_struct_conn.ptnr2_label_seq_id
_struct_conn.ptnr2_symmetry
covale covale1  ? ? ? ? ? ? D 1 D C1 NAG . 1_555 A 28  A ND2 ASN 28  1_555 
covale covale2  ? ? ? ? ? ? E 1 E C1 NAG . 1_555 A 145 A ND2 ASN 145 1_555 
covale covale3  ? ? ? ? ? ? F 1 F C1 NAG . 1_555 A 332 A ND2 ASN 332 1_555 
covale covale4  ? ? ? ? ? ? D 1 D O4 NAG . 1_555 D 2   D C1  NAG .   1_555 
covale covale5  ? ? ? ? ? ? D 2 D O4 NAG . 1_555 D 3   D C1  MAN .   1_555 
covale covale6  ? ? ? ? ? ? D 3 D O2 MAN . 1_555 D 4   D C1  MAN .   1_555 
covale covale7  ? ? ? ? ? ? D 4 D O2 MAN . 1_555 D 5   D C1  MAN .   1_555 
covale covale8  ? ? ? ? ? ? D 4 D O6 MAN . 1_555 D 6   D C1  MAN .   1_555 
covale covale9  ? ? ? ? ? ? D 6 D O2 MAN . 1_555 D 7   D C1  MAN .   1_555 
covale covale10 ? ? ? ? ? ? D 6 D O6 MAN . 1_555 D 8   D C1  MAN .   1_555 
covale covale11 ? ? ? ? ? ? E 1 E O4 NAG . 1_555 E 2   E C1  NAG .   1_555 
covale covale12 ? ? ? ? ? ? E 2 E O4 NAG . 1_555 E 3   E C1  MAN .   1_555 
covale covale13 ? ? ? ? ? ? E 3 E O2 MAN . 1_555 E 4   E C1  MAN .   1_555 
covale covale14 ? ? ? ? ? ? E 4 E O2 MAN . 1_555 E 5   E C1  MAN .   1_555 
covale covale15 ? ? ? ? ? ? E 4 E O6 MAN . 1_555 E 6   E C1  MAN .   1_555 
covale covale16 ? ? ? ? ? ? E 6 E O2 MAN . 1_555 E 7   E C1  MAN .   1_555 
covale covale17 ? ? ? ? ? ? E 6 E O6 MAN . 1_555 E 8   E C1  MAN .   1_555 
covale covale18 ? ? ? ? ? ? F 1 F O4 NAG . 1_555 F 2   F C1  NAG .   1_555 
covale covale19 ? ? ? ? ? ? F 2 F O4 NAG . 1_555 F 3   F C1  MAN .   1_555 
covale covale20 ? ? ? ? ? ? F 3 F O2 MAN . 1_555 F 4   F C1  MAN .   1_555 
covale covale21 ? ? ? ? ? ? F 4 F O2 MAN . 1_555 F 5   F C1  MAN .   1_555 
covale covale22 ? ? ? ? ? ? F 4 F O6 MAN . 1_555 F 6   F C1  MAN .   1_555 
covale covale23 ? ? ? ? ? ? F 6 F O2 MAN . 1_555 F 7   F C1  MAN .   1_555 
covale covale24 ? ? ? ? ? ? F 6 F O6 MAN . 1_555 F 8   F C1  MAN .   1_555 
#
_struct_conn_type.criteria  ?
_struct_conn_type.id        covale
_struct_conn_type.reference ?
#
loop_
_atom_site.group_PDB
_atom_site.id
_atom_site.type_symbol
_atom_site.label_atom_id
_atom_site.label_alt_id
_atom_site.label_comp_id
_atom_site.label_asym_id
_atom_site.label_entity_id
_atom_site.label_seq_id
_atom_site.pdbx_PDB_ins_code
_atom_site.Cartn_x
_atom_site.Cartn_y
_atom_site.Cartn_z
_atom_site.occupancy
_atom_site.B_iso_or_equiv
_atom_site.auth_seq_id
_atom_site.auth_asym_id
_atom_site.pdbx_PDB_model_num
ATOM   1    N  N   . MET A 1 1   ? 1.828   15.703  -1.993  1.00 90.37 1   A 1 
ATOM   2    C  CA  . MET A 1 1   ? 2.411   14.707  -1.080  1.00 95.17 1   A 1 
ATOM   3    C  C   . MET A 1 1   ? 2.525   13.366  -1.783  1.00 96.82 1   A 1 
ATOM   4    O  O   . MET A 1 1   ? 1.589   12.922  -2.441  1.00 95.96 1   A 1 
ATOM   5    C  CB  . MET A 1 1   ? 1.561   14.558  0.178   1.00 89.97 1   A 1 
ATOM   6    C  CG  . MET A 1 1   ? 1.501   15.817  1.017   1.00 79.88 1   A 1 
ATOM   7    S  SD  . MET A 1 1   ? 0.569   15.584  2.552   1.00 75.74 1   A 1 
ATOM   8    C  CE  . MET A 1 1   ? 0.749   17.206  3.295   1.00 66.13 1   A 1 
ATOM   9    N  N   . LEU A 1 2   ? 3.679   12.715  -1.637  1.00 97.15 2   A 1 
ATOM   10   C  CA  . LEU A 1 2   ? 3.949   11.444  -2.291  1.00 97.85 2   A 1 
ATOM   11   C  C   . LEU A 1 2   ? 3.564   10.279  -1.389  1.00 98.28 2   A 1 
ATOM   12   O  O   . LEU A 1 2   ? 3.912   10.269  -0.207  1.00 98.12 2   A 1 
ATOM   13   C  CB  . LEU A 1 2   ? 5.434   11.363  -2.654  1.00 97.52 2   A 1 
ATOM   14   C  CG  . LEU A 1 2   ? 5.992   10.020  -3.120  1.00 96.83 2   A 1 
ATOM   15   C  CD1 . LEU A 1 2   ? 5.319   9.563   -4.403  1.00 95.55 2   A 1 
ATOM   16   C  CD2 . LEU A 1 2   ? 7.501   10.117  -3.311  1.00 96.22 2   A 1 
ATOM   17   N  N   . TYR A 1 3   ? 2.859   9.285   -1.942  1.00 98.61 3   A 1 
ATOM   18   C  CA  . TYR A 1 3   ? 2.467   8.093   -1.196  1.00 98.79 3   A 1 
ATOM   19   C  C   . TYR A 1 3   ? 2.764   6.848   -2.021  1.00 98.77 3   A 1 
ATOM   20   O  O   . TYR A 1 3   ? 2.221   6.683   -3.115  1.00 98.57 3   A 1 
ATOM   21   C  CB  . TYR A 1 3   ? 0.977   8.160   -0.839  1.00 98.46 3   A 1 
ATOM   22   C  CG  . TYR A 1 3   ? 0.438   6.964   -0.070  1.00 98.07 3   A 1 
ATOM   23   C  CD1 . TYR A 1 3   ? 1.163   6.356   0.943   1.00 95.99 3   A 1 
ATOM   24   C  CD2 . TYR A 1 3   ? -0.831  6.465   -0.349  1.00 95.94 3   A 1 
ATOM   25   C  CE1 . TYR A 1 3   ? 0.658   5.280   1.652   1.00 94.17 3   A 1 
ATOM   26   C  CE2 . TYR A 1 3   ? -1.354  5.389   0.356   1.00 94.34 3   A 1 
ATOM   27   C  CZ  . TYR A 1 3   ? -0.599  4.805   1.352   1.00 95.25 3   A 1 
ATOM   28   O  OH  . TYR A 1 3   ? -1.120  3.733   2.049   1.00 93.27 3   A 1 
ATOM   29   N  N   . PHE A 1 4   ? 3.634   5.981   -1.508  1.00 98.87 4   A 1 
ATOM   30   C  CA  . PHE A 1 4   ? 3.896   4.701   -2.142  1.00 98.94 4   A 1 
ATOM   31   C  C   . PHE A 1 4   ? 3.891   3.604   -1.085  1.00 98.86 4   A 1 
ATOM   32   O  O   . PHE A 1 4   ? 4.060   3.873   0.107   1.00 98.68 4   A 1 
ATOM   33   C  CB  . PHE A 1 4   ? 5.215   4.703   -2.927  1.00 98.82 4   A 1 
ATOM   34   C  CG  . PHE A 1 4   ? 6.445   4.977   -2.087  1.00 98.85 4   A 1 
ATOM   35   C  CD1 . PHE A 1 4   ? 7.101   3.941   -1.446  1.00 98.58 4   A 1 
ATOM   36   C  CD2 . PHE A 1 4   ? 6.938   6.264   -1.965  1.00 98.47 4   A 1 
ATOM   37   C  CE1 . PHE A 1 4   ? 8.240   4.186   -0.683  1.00 98.30 4   A 1 
ATOM   38   C  CE2 . PHE A 1 4   ? 8.069   6.513   -1.201  1.00 98.25 4   A 1 
ATOM   39   C  CZ  . PHE A 1 4   ? 8.719   5.476   -0.559  1.00 98.53 4   A 1 
ATOM   40   N  N   . SER A 1 5   ? 3.689   2.362   -1.519  1.00 98.82 5   A 1 
ATOM   41   C  CA  . SER A 1 5   ? 3.561   1.257   -0.584  1.00 98.87 5   A 1 
ATOM   42   C  C   . SER A 1 5   ? 3.874   -0.059  -1.266  1.00 98.88 5   A 1 
ATOM   43   O  O   . SER A 1 5   ? 3.937   -0.134  -2.494  1.00 98.55 5   A 1 
ATOM   44   C  CB  . SER A 1 5   ? 2.143   1.199   0.002   1.00 98.53 5   A 1 
ATOM   45   O  OG  . SER A 1 5   ? 1.202   0.898   -1.014  1.00 97.92 5   A 1 
ATOM   46   N  N   . ASP A 1 6   ? 4.069   -1.101  -0.452  1.00 98.88 6   A 1 
ATOM   47   C  CA  . ASP A 1 6   ? 4.164   -2.470  -0.936  1.00 98.81 6   A 1 
ATOM   48   C  C   . ASP A 1 6   ? 5.264   -2.640  -1.984  1.00 98.87 6   A 1 
ATOM   49   O  O   . ASP A 1 6   ? 5.038   -3.178  -3.072  1.00 98.55 6   A 1 
ATOM   50   C  CB  . ASP A 1 6   ? 2.806   -2.929  -1.456  1.00 98.82 6   A 1 
ATOM   51   C  CG  . ASP A 1 6   ? 1.744   -2.884  -0.380  1.00 98.70 6   A 1 
ATOM   52   O  OD1 . ASP A 1 6   ? 1.763   -3.765  0.509   1.00 97.37 6   A 1 
ATOM   53   O  OD2 . ASP A 1 6   ? 0.902   -1.964  -0.403  1.00 97.64 6   A 1 
ATOM   54   N  N   . ILE A 1 7   ? 6.458   -2.183  -1.629  1.00 98.80 7   A 1 
ATOM   55   C  CA  . ILE A 1 7   ? 7.621   -2.372  -2.494  1.00 98.85 7   A 1 
ATOM   56   C  C   . ILE A 1 7   ? 7.932   -3.860  -2.641  1.00 98.81 7   A 1 
ATOM   57   O  O   . ILE A 1 7   ? 8.143   -4.354  -3.747  1.00 98.55 7   A 1 
ATOM   58   C  CB  . ILE A 1 7   ? 8.837   -1.611  -1.937  1.00 98.75 7   A 1 
ATOM   59   C  CG1 . ILE A 1 7   ? 8.647   -0.105  -2.147  1.00 97.91 7   A 1 
ATOM   60   C  CG2 . ILE A 1 7   ? 10.134  -2.086  -2.604  1.00 98.09 7   A 1 
ATOM   61   C  CD1 . ILE A 1 7   ? 9.718   0.756   -1.486  1.00 96.04 7   A 1 
ATOM   62   N  N   . HIS A 1 8   ? 7.974   -4.587  -1.516  1.00 98.73 8   A 1 
ATOM   63   C  CA  . HIS A 1 8   ? 8.218   -6.029  -1.503  1.00 98.61 8   A 1 
ATOM   64   C  C   . HIS A 1 8   ? 9.503   -6.415  -2.253  1.00 98.65 8   A 1 
ATOM   65   O  O   . HIS A 1 8   ? 9.481   -7.257  -3.158  1.00 98.01 8   A 1 
ATOM   66   C  CB  . HIS A 1 8   ? 7.021   -6.791  -2.082  1.00 98.53 8   A 1 
ATOM   67   C  CG  . HIS A 1 8   ? 5.825   -6.844  -1.172  1.00 98.52 8   A 1 
ATOM   68   N  ND1 . HIS A 1 8   ? 5.740   -7.726  -0.121  1.00 96.53 8   A 1 
ATOM   69   C  CD2 . HIS A 1 8   ? 4.680   -6.133  -1.170  1.00 96.93 8   A 1 
ATOM   70   C  CE1 . HIS A 1 8   ? 4.570   -7.554  0.501   1.00 96.72 8   A 1 
ATOM   71   N  NE2 . HIS A 1 8   ? 3.914   -6.591  -0.122  1.00 97.14 8   A 1 
ATOM   72   N  N   . TYR A 1 9   ? 10.621  -5.827  -1.862  1.00 98.51 9   A 1 
ATOM   73   C  CA  . TYR A 1 9   ? 11.932  -6.223  -2.381  1.00 98.50 9   A 1 
ATOM   74   C  C   . TYR A 1 9   ? 12.073  -7.742  -2.350  1.00 98.49 9   A 1 
ATOM   75   O  O   . TYR A 1 9   ? 11.887  -8.361  -1.302  1.00 97.78 9   A 1 
ATOM   76   C  CB  . TYR A 1 9   ? 13.053  -5.648  -1.524  1.00 98.37 9   A 1 
ATOM   77   C  CG  . TYR A 1 9   ? 13.537  -4.261  -1.873  1.00 98.41 9   A 1 
ATOM   78   C  CD1 . TYR A 1 9   ? 14.304  -4.018  -3.008  1.00 97.52 9   A 1 
ATOM   79   C  CD2 . TYR A 1 9   ? 13.284  -3.191  -1.023  1.00 97.62 9   A 1 
ATOM   80   C  CE1 . TYR A 1 9   ? 14.778  -2.756  -3.296  1.00 97.08 9   A 1 
ATOM   81   C  CE2 . TYR A 1 9   ? 13.764  -1.921  -1.302  1.00 97.08 9   A 1 
ATOM   82   C  CZ  . TYR A 1 9   ? 14.509  -1.706  -2.439  1.00 97.85 9   A 1 
ATOM   83   O  OH  . TYR A 1 9   ? 14.980  -0.449  -2.714  1.00 97.17 9   A 1 
ATOM   84   N  N   . ASP A 1 10  ? 12.429  -8.350  -3.491  1.00 98.43 10  A 1 
ATOM   85   C  CA  . ASP A 1 10  ? 12.601  -9.791  -3.576  1.00 98.33 10  A 1 
ATOM   86   C  C   . ASP A 1 10  ? 13.988  -10.119 -4.097  1.00 98.14 10  A 1 
ATOM   87   O  O   . ASP A 1 10  ? 14.238  -10.089 -5.301  1.00 97.47 10  A 1 
ATOM   88   C  CB  . ASP A 1 10  ? 11.535  -10.414 -4.484  1.00 98.14 10  A 1 
ATOM   89   C  CG  . ASP A 1 10  ? 11.577  -11.933 -4.478  1.00 97.90 10  A 1 
ATOM   90   O  OD1 . ASP A 1 10  ? 12.398  -12.506 -3.726  1.00 96.31 10  A 1 
ATOM   91   O  OD2 . ASP A 1 10  ? 10.788  -12.559 -5.215  1.00 96.09 10  A 1 
ATOM   92   N  N   . ILE A 1 11  ? 14.906  -10.470 -3.194  1.00 97.97 11  A 1 
ATOM   93   C  CA  . ILE A 1 11  ? 16.266  -10.809 -3.598  1.00 97.19 11  A 1 
ATOM   94   C  C   . ILE A 1 11  ? 16.317  -12.136 -4.348  1.00 97.41 11  A 1 
ATOM   95   O  O   . ILE A 1 11  ? 17.320  -12.434 -4.997  1.00 96.17 11  A 1 
ATOM   96   C  CB  . ILE A 1 11  ? 17.225  -10.860 -2.395  1.00 95.51 11  A 1 
ATOM   97   C  CG1 . ILE A 1 11  ? 16.832  -11.969 -1.425  1.00 85.08 11  A 1 
ATOM   98   C  CG2 . ILE A 1 11  ? 17.279  -9.507  -1.694  1.00 84.02 11  A 1 
ATOM   99   C  CD1 . ILE A 1 11  ? 17.878  -12.237 -0.348  1.00 81.14 11  A 1 
ATOM   100  N  N   . ALA A 1 12  ? 15.250  -12.924 -4.273  1.00 97.70 12  A 1 
ATOM   101  C  CA  . ALA A 1 12  ? 15.209  -14.230 -4.928  1.00 97.77 12  A 1 
ATOM   102  C  C   . ALA A 1 12  ? 14.633  -14.159 -6.340  1.00 98.06 12  A 1 
ATOM   103  O  O   . ALA A 1 12  ? 14.544  -15.186 -7.016  1.00 97.41 12  A 1 
ATOM   104  C  CB  . ALA A 1 12  ? 14.408  -15.219 -4.085  1.00 97.34 12  A 1 
ATOM   105  N  N   . TYR A 1 13  ? 14.242  -12.970 -6.788  1.00 98.08 13  A 1 
ATOM   106  C  CA  . TYR A 1 13  ? 13.676  -12.822 -8.129  1.00 97.88 13  A 1 
ATOM   107  C  C   . TYR A 1 13  ? 14.664  -13.316 -9.180  1.00 97.73 13  A 1 
ATOM   108  O  O   . TYR A 1 13  ? 15.827  -12.892 -9.207  1.00 96.97 13  A 1 
ATOM   109  C  CB  . TYR A 1 13  ? 13.305  -11.370 -8.405  1.00 97.23 13  A 1 
ATOM   110  C  CG  . TYR A 1 13  ? 12.744  -11.145 -9.799  1.00 96.97 13  A 1 
ATOM   111  C  CD1 . TYR A 1 13  ? 11.383  -11.285 -10.046 1.00 96.39 13  A 1 
ATOM   112  C  CD2 . TYR A 1 13  ? 13.572  -10.810 -10.855 1.00 96.32 13  A 1 
ATOM   113  C  CE1 . TYR A 1 13  ? 10.863  -11.089 -11.317 1.00 95.63 13  A 1 
ATOM   114  C  CE2 . TYR A 1 13  ? 13.063  -10.612 -12.131 1.00 95.56 13  A 1 
ATOM   115  C  CZ  . TYR A 1 13  ? 11.711  -10.756 -12.357 1.00 95.50 13  A 1 
ATOM   116  O  OH  . TYR A 1 13  ? 11.196  -10.559 -13.617 1.00 94.32 13  A 1 
ATOM   117  N  N   . ASN A 1 14  ? 14.199  -14.205 -10.053 1.00 97.47 14  A 1 
ATOM   118  C  CA  . ASN A 1 14  ? 14.995  -14.729 -11.148 1.00 96.85 14  A 1 
ATOM   119  C  C   . ASN A 1 14  ? 14.307  -14.345 -12.459 1.00 96.13 14  A 1 
ATOM   120  O  O   . ASN A 1 14  ? 13.171  -14.761 -12.701 1.00 95.45 14  A 1 
ATOM   121  C  CB  . ASN A 1 14  ? 15.142  -16.250 -11.041 1.00 96.57 14  A 1 
ATOM   122  C  CG  . ASN A 1 14  ? 16.088  -16.832 -12.075 1.00 95.76 14  A 1 
ATOM   123  O  OD1 . ASN A 1 14  ? 16.112  -16.401 -13.219 1.00 91.91 14  A 1 
ATOM   124  N  ND2 . ASN A 1 14  ? 16.863  -17.831 -11.672 1.00 90.88 14  A 1 
ATOM   125  N  N   . PRO A 1 15  ? 14.977  -13.571 -13.318 1.00 95.44 15  A 1 
ATOM   126  C  CA  . PRO A 1 15  ? 14.312  -13.002 -14.499 1.00 94.36 15  A 1 
ATOM   127  C  C   . PRO A 1 15  ? 13.903  -14.025 -15.552 1.00 92.80 15  A 1 
ATOM   128  O  O   . PRO A 1 15  ? 13.122  -13.671 -16.443 1.00 91.17 15  A 1 
ATOM   129  C  CB  . PRO A 1 15  ? 15.353  -12.032 -15.068 1.00 94.10 15  A 1 
ATOM   130  C  CG  . PRO A 1 15  ? 16.661  -12.507 -14.528 1.00 92.94 15  A 1 
ATOM   131  C  CD  . PRO A 1 15  ? 16.358  -13.071 -13.169 1.00 95.13 15  A 1 
ATOM   132  N  N   . ILE A 1 16  ? 14.382  -15.267 -15.473 1.00 94.08 16  A 1 
ATOM   133  C  CA  . ILE A 1 16  ? 13.999  -16.281 -16.458 1.00 93.55 16  A 1 
ATOM   134  C  C   . ILE A 1 16  ? 13.095  -17.358 -15.867 1.00 92.76 16  A 1 
ATOM   135  O  O   . ILE A 1 16  ? 12.868  -18.385 -16.511 1.00 91.18 16  A 1 
ATOM   136  C  CB  . ILE A 1 16  ? 15.223  -16.944 -17.127 1.00 93.27 16  A 1 
ATOM   137  C  CG1 . ILE A 1 16  ? 16.070  -17.667 -16.092 1.00 90.07 16  A 1 
ATOM   138  C  CG2 . ILE A 1 16  ? 16.039  -15.916 -17.896 1.00 88.81 16  A 1 
ATOM   139  C  CD1 . ILE A 1 16  ? 17.114  -18.601 -16.705 1.00 85.67 16  A 1 
ATOM   140  N  N   . LYS A 1 17  ? 12.570  -17.140 -14.669 1.00 93.56 17  A 1 
ATOM   141  C  CA  . LYS A 1 17  ? 11.674  -18.108 -14.044 1.00 93.75 17  A 1 
ATOM   142  C  C   . LYS A 1 17  ? 10.229  -17.626 -14.112 1.00 92.66 17  A 1 
ATOM   143  O  O   . LYS A 1 17  ? 9.965   -16.428 -14.189 1.00 91.78 17  A 1 
ATOM   144  C  CB  . LYS A 1 17  ? 12.098  -18.374 -12.594 1.00 94.74 17  A 1 
ATOM   145  C  CG  . LYS A 1 17  ? 13.451  -19.066 -12.468 1.00 94.63 17  A 1 
ATOM   146  C  CD  . LYS A 1 17  ? 13.456  -20.417 -13.178 1.00 93.79 17  A 1 
ATOM   147  C  CE  . LYS A 1 17  ? 14.798  -21.122 -13.049 1.00 92.35 17  A 1 
ATOM   148  N  NZ  . LYS A 1 17  ? 14.809  -22.433 -13.760 1.00 89.76 17  A 1 
ATOM   149  N  N   . PRO A 1 18  ? 9.270   -18.580 -14.124 1.00 92.10 18  A 1 
ATOM   150  C  CA  . PRO A 1 18  ? 7.862   -18.228 -14.342 1.00 91.78 18  A 1 
ATOM   151  C  C   . PRO A 1 18  ? 7.156   -17.690 -13.107 1.00 92.30 18  A 1 
ATOM   152  O  O   . PRO A 1 18  ? 7.544   -17.975 -11.973 1.00 92.45 18  A 1 
ATOM   153  C  CB  . PRO A 1 18  ? 7.244   -19.563 -14.769 1.00 90.56 18  A 1 
ATOM   154  C  CG  . PRO A 1 18  ? 8.066   -20.585 -14.067 1.00 89.18 18  A 1 
ATOM   155  C  CD  . PRO A 1 18  ? 9.475   -20.035 -14.057 1.00 90.98 18  A 1 
ATOM   156  N  N   . SER A 1 19  ? 6.099   -16.928 -13.355 1.00 91.04 19  A 1 
ATOM   157  C  CA  . SER A 1 19  ? 5.285   -16.383 -12.272 1.00 90.54 19  A 1 
ATOM   158  C  C   . SER A 1 19  ? 4.543   -17.469 -11.511 1.00 91.59 19  A 1 
ATOM   159  O  O   . SER A 1 19  ? 4.159   -17.264 -10.361 1.00 90.51 19  A 1 
ATOM   160  C  CB  . SER A 1 19  ? 4.289   -15.355 -12.823 1.00 87.89 19  A 1 
ATOM   161  O  OG  . SER A 1 19  ? 3.424   -15.951 -13.760 1.00 79.45 19  A 1 
ATOM   162  N  N   . LYS A 1 20  ? 4.345   -18.635 -12.137 1.00 91.02 20  A 1 
ATOM   163  C  CA  . LYS A 1 20  ? 3.660   -19.745 -11.482 1.00 90.19 20  A 1 
ATOM   164  C  C   . LYS A 1 20  ? 4.349   -20.130 -10.176 1.00 91.31 20  A 1 
ATOM   165  O  O   . LYS A 1 20  ? 3.691   -20.562 -9.228  1.00 90.00 20  A 1 
ATOM   166  C  CB  . LYS A 1 20  ? 3.599   -20.955 -12.430 1.00 87.77 20  A 1 
ATOM   167  C  CG  . LYS A 1 20  ? 2.837   -22.155 -11.886 1.00 79.77 20  A 1 
ATOM   168  C  CD  . LYS A 1 20  ? 2.846   -23.292 -12.903 1.00 76.78 20  A 1 
ATOM   169  C  CE  . LYS A 1 20  ? 2.087   -24.506 -12.379 1.00 67.22 20  A 1 
ATOM   170  N  NZ  . LYS A 1 20  ? 0.634   -24.247 -12.211 1.00 62.10 20  A 1 
ATOM   171  N  N   . THR A 1 21  ? 5.656   -19.970 -10.115 1.00 93.51 21  A 1 
ATOM   172  C  CA  . THR A 1 21  ? 6.425   -20.205 -8.898  1.00 94.51 21  A 1 
ATOM   173  C  C   . THR A 1 21  ? 7.105   -18.927 -8.422  1.00 95.66 21  A 1 
ATOM   174  O  O   . THR A 1 21  ? 8.196   -18.955 -7.852  1.00 95.02 21  A 1 
ATOM   175  C  CB  . THR A 1 21  ? 7.469   -21.323 -9.097  1.00 93.68 21  A 1 
ATOM   176  O  OG1 . THR A 1 21  ? 8.264   -21.040 -10.247 1.00 89.53 21  A 1 
ATOM   177  C  CG2 . THR A 1 21  ? 6.769   -22.665 -9.283  1.00 87.96 21  A 1 
ATOM   178  N  N   . TRP A 1 22  ? 6.442   -17.801 -8.666  1.00 94.77 22  A 1 
ATOM   179  C  CA  . TRP A 1 22  ? 6.828   -16.495 -8.120  1.00 95.64 22  A 1 
ATOM   180  C  C   . TRP A 1 22  ? 8.199   -16.011 -8.588  1.00 96.11 22  A 1 
ATOM   181  O  O   . TRP A 1 22  ? 8.871   -15.242 -7.892  1.00 95.68 22  A 1 
ATOM   182  C  CB  . TRP A 1 22  ? 6.754   -16.504 -6.590  1.00 95.74 22  A 1 
ATOM   183  C  CG  . TRP A 1 22  ? 5.487   -17.101 -6.073  1.00 95.15 22  A 1 
ATOM   184  C  CD1 . TRP A 1 22  ? 4.232   -16.558 -6.126  1.00 92.23 22  A 1 
ATOM   185  C  CD2 . TRP A 1 22  ? 5.335   -18.385 -5.453  1.00 93.94 22  A 1 
ATOM   186  N  NE1 . TRP A 1 22  ? 3.321   -17.411 -5.575  1.00 91.89 22  A 1 
ATOM   187  C  CE2 . TRP A 1 22  ? 3.955   -18.545 -5.148  1.00 93.48 22  A 1 
ATOM   188  C  CE3 . TRP A 1 22  ? 6.227   -19.402 -5.121  1.00 91.97 22  A 1 
ATOM   189  C  CZ2 . TRP A 1 22  ? 3.452   -19.691 -4.525  1.00 91.46 22  A 1 
ATOM   190  C  CZ3 . TRP A 1 22  ? 5.720   -20.544 -4.505  1.00 88.71 22  A 1 
ATOM   191  C  CH2 . TRP A 1 22  ? 4.353   -20.681 -4.214  1.00 88.96 22  A 1 
ATOM   192  N  N   . CYS A 1 23  ? 8.600   -16.444 -9.782  1.00 95.49 23  A 1 
ATOM   193  C  CA  . CYS A 1 23  ? 9.894   -16.077 -10.354 1.00 95.77 23  A 1 
ATOM   194  C  C   . CYS A 1 23  ? 11.072  -16.509 -9.477  1.00 96.22 23  A 1 
ATOM   195  O  O   . CYS A 1 23  ? 12.137  -15.891 -9.513  1.00 95.78 23  A 1 
ATOM   196  C  CB  . CYS A 1 23  ? 9.968   -14.573 -10.651 1.00 95.14 23  A 1 
ATOM   197  S  SG  . CYS A 1 23  ? 8.766   -13.992 -11.872 1.00 94.24 23  A 1 
ATOM   198  N  N   . HIS A 1 24  ? 10.881  -17.585 -8.721  1.00 97.13 24  A 1 
ATOM   199  C  CA  . HIS A 1 24  ? 11.936  -18.115 -7.872  1.00 97.34 24  A 1 
ATOM   200  C  C   . HIS A 1 24  ? 12.581  -19.342 -8.512  1.00 96.98 24  A 1 
ATOM   201  O  O   . HIS A 1 24  ? 11.956  -20.045 -9.310  1.00 95.91 24  A 1 
ATOM   202  C  CB  . HIS A 1 24  ? 11.397  -18.468 -6.497  1.00 97.43 24  A 1 
ATOM   203  C  CG  . HIS A 1 24  ? 10.914  -17.278 -5.721  1.00 97.67 24  A 1 
ATOM   204  N  ND1 . HIS A 1 24  ? 9.952   -17.359 -4.742  1.00 90.32 24  A 1 
ATOM   205  C  CD2 . HIS A 1 24  ? 11.267  -15.975 -5.792  1.00 90.96 24  A 1 
ATOM   206  C  CE1 . HIS A 1 24  ? 9.736   -16.159 -4.241  1.00 92.55 24  A 1 
ATOM   207  N  NE2 . HIS A 1 24  ? 10.522  -15.300 -4.865  1.00 93.99 24  A 1 
ATOM   208  N  N   . ASP A 1 25  ? 13.833  -19.590 -8.154  1.00 96.97 25  A 1 
ATOM   209  C  CA  . ASP A 1 25  ? 14.597  -20.688 -8.738  1.00 96.57 25  A 1 
ATOM   210  C  C   . ASP A 1 25  ? 14.272  -22.006 -8.026  1.00 96.69 25  A 1 
ATOM   211  O  O   . ASP A 1 25  ? 15.152  -22.656 -7.453  1.00 93.97 25  A 1 
ATOM   212  C  CB  . ASP A 1 25  ? 16.093  -20.384 -8.672  1.00 95.00 25  A 1 
ATOM   213  C  CG  . ASP A 1 25  ? 16.920  -21.316 -9.544  1.00 89.42 25  A 1 
ATOM   214  O  OD1 . ASP A 1 25  ? 16.355  -21.944 -10.457 1.00 84.93 25  A 1 
ATOM   215  O  OD2 . ASP A 1 25  ? 18.143  -21.408 -9.314  1.00 84.63 25  A 1 
ATOM   216  N  N   . ILE A 1 26  ? 13.002  -22.391 -8.090  1.00 96.83 26  A 1 
ATOM   217  C  CA  . ILE A 1 26  ? 12.519  -23.619 -7.475  1.00 96.62 26  A 1 
ATOM   218  C  C   . ILE A 1 26  ? 11.851  -24.518 -8.510  1.00 96.71 26  A 1 
ATOM   219  O  O   . ILE A 1 26  ? 11.148  -25.466 -8.168  1.00 94.67 26  A 1 
ATOM   220  C  CB  . ILE A 1 26  ? 11.548  -23.332 -6.316  1.00 96.06 26  A 1 
ATOM   221  C  CG1 . ILE A 1 26  ? 10.360  -22.507 -6.805  1.00 93.63 26  A 1 
ATOM   222  C  CG2 . ILE A 1 26  ? 12.281  -22.620 -5.190  1.00 91.93 26  A 1 
ATOM   223  C  CD1 . ILE A 1 26  ? 9.297   -22.270 -5.738  1.00 90.94 26  A 1 
ATOM   224  N  N   . THR A 1 27  ? 12.072  -24.216 -9.781  1.00 96.31 27  A 1 
ATOM   225  C  CA  . THR A 1 27  ? 11.598  -25.022 -10.893 1.00 95.96 27  A 1 
ATOM   226  C  C   . THR A 1 27  ? 12.590  -24.905 -12.036 1.00 95.84 27  A 1 
ATOM   227  O  O   . THR A 1 27  ? 13.272  -23.888 -12.167 1.00 94.83 27  A 1 
ATOM   228  C  CB  . THR A 1 27  ? 10.201  -24.581 -11.368 1.00 94.71 27  A 1 
ATOM   229  O  OG1 . THR A 1 27  ? 9.812   -25.367 -12.499 1.00 89.77 27  A 1 
ATOM   230  C  CG2 . THR A 1 27  ? 10.218  -23.106 -11.787 1.00 90.36 27  A 1 
ATOM   231  N  N   . ASN A 1 28  ? 12.713  -26.029 -12.835 1.00 95.04 28  A 1 
ATOM   232  C  CA  . ASN A 1 28  ? 13.490  -26.013 -13.985 1.00 94.59 28  A 1 
ATOM   233  C  C   . ASN A 1 28  ? 12.794  -25.437 -15.170 1.00 93.24 28  A 1 
ATOM   234  O  O   . ASN A 1 28  ? 13.372  -25.211 -16.188 1.00 90.73 28  A 1 
ATOM   235  C  CB  . ASN A 1 28  ? 14.045  -27.401 -14.233 1.00 93.88 28  A 1 
ATOM   236  C  CG  . ASN A 1 28  ? 15.072  -27.759 -13.317 1.00 92.41 28  A 1 
ATOM   237  O  OD1 . ASN A 1 28  ? 15.953  -26.896 -13.009 1.00 88.27 28  A 1 
ATOM   238  N  ND2 . ASN A 1 28  ? 15.380  -28.665 -12.839 1.00 88.98 28  A 1 
ATOM   239  N  N   . GLU A 1 29  ? 11.502  -25.120 -15.054 1.00 93.37 29  A 1 
ATOM   240  C  CA  . GLU A 1 29  ? 10.768  -24.412 -16.087 1.00 91.46 29  A 1 
ATOM   241  C  C   . GLU A 1 29  ? 11.296  -22.995 -16.226 1.00 91.24 29  A 1 
ATOM   242  O  O   . GLU A 1 29  ? 11.771  -22.389 -15.258 1.00 89.83 29  A 1 
ATOM   243  C  CB  . GLU A 1 29  ? 9.270   -24.367 -15.755 1.00 89.27 29  A 1 
ATOM   244  C  CG  . GLU A 1 29  ? 8.609   -25.725 -15.681 1.00 82.13 29  A 1 
ATOM   245  C  CD  . GLU A 1 29  ? 7.139   -25.630 -15.305 1.00 79.44 29  A 1 
ATOM   246  O  OE1 . GLU A 1 29  ? 6.474   -24.664 -15.729 1.00 74.18 29  A 1 
ATOM   247  O  OE2 . GLU A 1 29  ? 6.656   -26.518 -14.584 1.00 74.69 29  A 1 
ATOM   248  N  N   . THR A 1 30  ? 11.225  -22.467 -17.448 1.00 90.71 30  A 1 
ATOM   249  C  CA  . THR A 1 30  ? 11.698  -21.111 -17.702 1.00 89.22 30  A 1 
ATOM   250  C  C   . THR A 1 30  ? 10.598  -20.284 -18.361 1.00 87.79 30  A 1 
ATOM   251  O  O   . THR A 1 30  ? 9.601   -20.808 -18.848 1.00 85.07 30  A 1 
ATOM   252  C  CB  . THR A 1 30  ? 12.947  -21.100 -18.599 1.00 88.19 30  A 1 
ATOM   253  O  OG1 . THR A 1 30  ? 12.653  -21.725 -19.849 1.00 82.13 30  A 1 
ATOM   254  C  CG2 . THR A 1 30  ? 14.096  -21.833 -17.915 1.00 80.86 30  A 1 
ATOM   255  N  N   . ALA A 1 31  ? 10.804  -18.973 -18.361 1.00 87.05 31  A 1 
ATOM   256  C  CA  . ALA A 1 31  ? 9.897   -18.013 -18.955 1.00 86.26 31  A 1 
ATOM   257  C  C   . ALA A 1 31  ? 10.736  -16.923 -19.617 1.00 86.76 31  A 1 
ATOM   258  O  O   . ALA A 1 31  ? 11.935  -16.826 -19.361 1.00 85.73 31  A 1 
ATOM   259  C  CB  . ALA A 1 31  ? 8.967   -17.424 -17.904 1.00 85.40 31  A 1 
ATOM   260  N  N   . PRO A 1 32  ? 10.128  -16.094 -20.473 1.00 84.87 32  A 1 
ATOM   261  C  CA  . PRO A 1 32  ? 10.895  -15.030 -21.127 1.00 84.30 32  A 1 
ATOM   262  C  C   . PRO A 1 32  ? 11.587  -14.112 -20.124 1.00 86.30 32  A 1 
ATOM   263  O  O   . PRO A 1 32  ? 11.029  -13.791 -19.074 1.00 86.05 32  A 1 
ATOM   264  C  CB  . PRO A 1 32  ? 9.838   -14.275 -21.932 1.00 81.85 32  A 1 
ATOM   265  C  CG  . PRO A 1 32  ? 8.798   -15.305 -22.219 1.00 79.59 32  A 1 
ATOM   266  C  CD  . PRO A 1 32  ? 8.751   -16.165 -20.986 1.00 81.51 32  A 1 
ATOM   267  N  N   . TYR A 1 33  ? 12.801  -13.697 -20.457 1.00 87.96 33  A 1 
ATOM   268  C  CA  . TYR A 1 33  ? 13.598  -12.825 -19.602 1.00 88.62 33  A 1 
ATOM   269  C  C   . TYR A 1 33  ? 12.853  -11.522 -19.317 1.00 88.35 33  A 1 
ATOM   270  O  O   . TYR A 1 33  ? 12.352  -10.872 -20.232 1.00 87.50 33  A 1 
ATOM   271  C  CB  . TYR A 1 33  ? 14.936  -12.529 -20.276 1.00 89.28 33  A 1 
ATOM   272  C  CG  . TYR A 1 33  ? 15.872  -11.658 -19.477 1.00 90.76 33  A 1 
ATOM   273  C  CD1 . TYR A 1 33  ? 16.747  -12.212 -18.556 1.00 90.18 33  A 1 
ATOM   274  C  CD2 . TYR A 1 33  ? 15.898  -10.284 -19.659 1.00 90.41 33  A 1 
ATOM   275  C  CE1 . TYR A 1 33  ? 17.614  -11.426 -17.828 1.00 89.94 33  A 1 
ATOM   276  C  CE2 . TYR A 1 33  ? 16.766  -9.480  -18.928 1.00 90.16 33  A 1 
ATOM   277  C  CZ  . TYR A 1 33  ? 17.619  -10.060 -18.017 1.00 90.53 33  A 1 
ATOM   278  O  OH  . TYR A 1 33  ? 18.477  -9.274  -17.296 1.00 89.63 33  A 1 
ATOM   279  N  N   . SER A 1 34  ? 12.774  -11.153 -18.043 1.00 90.51 34  A 1 
ATOM   280  C  CA  . SER A 1 34  ? 12.088  -9.929  -17.632 1.00 91.27 34  A 1 
ATOM   281  C  C   . SER A 1 34  ? 12.892  -9.253  -16.532 1.00 92.80 34  A 1 
ATOM   282  O  O   . SER A 1 34  ? 12.770  -9.594  -15.353 1.00 92.97 34  A 1 
ATOM   283  C  CB  . SER A 1 34  ? 10.678  -10.233 -17.140 1.00 89.65 34  A 1 
ATOM   284  O  OG  . SER A 1 34  ? 9.897   -10.814 -18.158 1.00 79.49 34  A 1 
ATOM   285  N  N   . LYS A 1 35  ? 13.716  -8.273  -16.921 1.00 93.54 35  A 1 
ATOM   286  C  CA  . LYS A 1 35  ? 14.610  -7.620  -15.978 1.00 94.53 35  A 1 
ATOM   287  C  C   . LYS A 1 35  ? 13.867  -6.865  -14.886 1.00 95.41 35  A 1 
ATOM   288  O  O   . LYS A 1 35  ? 14.288  -6.866  -13.726 1.00 95.61 35  A 1 
ATOM   289  C  CB  . LYS A 1 35  ? 15.535  -6.652  -16.728 1.00 94.35 35  A 1 
ATOM   290  C  CG  . LYS A 1 35  ? 16.472  -5.850  -15.833 1.00 93.28 35  A 1 
ATOM   291  C  CD  . LYS A 1 35  ? 17.392  -4.965  -16.648 1.00 91.59 35  A 1 
ATOM   292  C  CE  . LYS A 1 35  ? 18.341  -4.182  -15.760 1.00 88.46 35  A 1 
ATOM   293  N  NZ  . LYS A 1 35  ? 19.278  -3.336  -16.558 1.00 83.29 35  A 1 
ATOM   294  N  N   . TYR A 1 36  ? 12.735  -6.232  -15.241 1.00 95.20 36  A 1 
ATOM   295  C  CA  . TYR A 1 36  ? 12.038  -5.322  -14.340 1.00 95.73 36  A 1 
ATOM   296  C  C   . TYR A 1 36  ? 10.785  -5.917  -13.704 1.00 95.88 36  A 1 
ATOM   297  O  O   . TYR A 1 36  ? 9.962   -5.177  -13.170 1.00 95.41 36  A 1 
ATOM   298  C  CB  . TYR A 1 36  ? 11.722  -4.009  -15.058 1.00 96.03 36  A 1 
ATOM   299  C  CG  . TYR A 1 36  ? 12.972  -3.260  -15.456 1.00 96.15 36  A 1 
ATOM   300  C  CD1 . TYR A 1 36  ? 13.725  -2.590  -14.497 1.00 95.53 36  A 1 
ATOM   301  C  CD2 . TYR A 1 36  ? 13.417  -3.234  -16.771 1.00 95.38 36  A 1 
ATOM   302  C  CE1 . TYR A 1 36  ? 14.880  -1.907  -14.842 1.00 94.96 36  A 1 
ATOM   303  C  CE2 . TYR A 1 36  ? 14.564  -2.559  -17.125 1.00 95.02 36  A 1 
ATOM   304  C  CZ  . TYR A 1 36  ? 15.299  -1.891  -16.154 1.00 95.43 36  A 1 
ATOM   305  O  OH  . TYR A 1 36  ? 16.435  -1.213  -16.499 1.00 94.48 36  A 1 
ATOM   306  N  N   . GLY A 1 37  ? 10.652  -7.240  -13.746 1.00 94.55 37  A 1 
ATOM   307  C  CA  . GLY A 1 37  ? 9.578   -7.905  -13.038 1.00 94.05 37  A 1 
ATOM   308  C  C   . GLY A 1 37  ? 8.551   -8.540  -13.947 1.00 93.26 37  A 1 
ATOM   309  O  O   . GLY A 1 37  ? 8.520   -8.310  -15.156 1.00 92.16 37  A 1 
ATOM   310  N  N   . LYS A 1 38  ? 7.705   -9.364  -13.333 1.00 93.06 38  A 1 
ATOM   311  C  CA  . LYS A 1 38  ? 6.592   -10.016 -14.013 1.00 92.66 38  A 1 
ATOM   312  C  C   . LYS A 1 38  ? 5.346   -9.869  -13.151 1.00 93.22 38  A 1 
ATOM   313  O  O   . LYS A 1 38  ? 5.432   -9.862  -11.921 1.00 92.86 38  A 1 
ATOM   314  C  CB  . LYS A 1 38  ? 6.860   -11.509 -14.220 1.00 91.24 38  A 1 
ATOM   315  C  CG  . LYS A 1 38  ? 7.944   -11.872 -15.226 1.00 86.42 38  A 1 
ATOM   316  C  CD  . LYS A 1 38  ? 7.997   -13.390 -15.399 1.00 85.34 38  A 1 
ATOM   317  C  CE  . LYS A 1 38  ? 8.990   -13.808 -16.478 1.00 82.86 38  A 1 
ATOM   318  N  NZ  . LYS A 1 38  ? 10.402  -13.606 -16.057 1.00 78.12 38  A 1 
ATOM   319  N  N   . TYR A 1 39  ? 4.182   -9.775  -13.793 1.00 91.83 39  A 1 
ATOM   320  C  CA  . TYR A 1 39  ? 2.937   -9.913  -13.052 1.00 91.10 39  A 1 
ATOM   321  C  C   . TYR A 1 39  ? 2.942   -11.267 -12.351 1.00 90.68 39  A 1 
ATOM   322  O  O   . TYR A 1 39  ? 3.249   -12.293 -12.963 1.00 89.74 39  A 1 
ATOM   323  C  CB  . TYR A 1 39  ? 1.732   -9.833  -13.986 1.00 90.78 39  A 1 
ATOM   324  C  CG  . TYR A 1 39  ? 1.597   -8.531  -14.745 1.00 90.87 39  A 1 
ATOM   325  C  CD1 . TYR A 1 39  ? 1.290   -7.346  -14.086 1.00 90.12 39  A 1 
ATOM   326  C  CD2 . TYR A 1 39  ? 1.752   -8.491  -16.124 1.00 90.24 39  A 1 
ATOM   327  C  CE1 . TYR A 1 39  ? 1.149   -6.155  -14.786 1.00 89.67 39  A 1 
ATOM   328  C  CE2 . TYR A 1 39  ? 1.607   -7.311  -16.833 1.00 89.69 39  A 1 
ATOM   329  C  CZ  . TYR A 1 39  ? 1.303   -6.148  -16.158 1.00 90.07 39  A 1 
ATOM   330  O  OH  . TYR A 1 39  ? 1.164   -4.976  -16.850 1.00 89.09 39  A 1 
ATOM   331  N  N   . GLY A 1 40  ? 2.612   -11.273 -11.066 1.00 91.67 40  A 1 
ATOM   332  C  CA  . GLY A 1 40  ? 2.623   -12.500 -10.288 1.00 92.05 40  A 1 
ATOM   333  C  C   . GLY A 1 40  ? 3.897   -12.725 -9.498  1.00 93.43 40  A 1 
ATOM   334  O  O   . GLY A 1 40  ? 3.983   -13.697 -8.745  1.00 93.24 40  A 1 
ATOM   335  N  N   . CYS A 1 41  ? 4.887   -11.840 -9.656  1.00 93.99 41  A 1 
ATOM   336  C  CA  . CYS A 1 41  ? 6.143   -11.940 -8.923  1.00 95.03 41  A 1 
ATOM   337  C  C   . CYS A 1 41  ? 6.411   -10.651 -8.153  1.00 95.88 41  A 1 
ATOM   338  O  O   . CYS A 1 41  ? 5.979   -9.574  -8.563  1.00 95.82 41  A 1 
ATOM   339  C  CB  . CYS A 1 41  ? 7.308   -12.211 -9.879  1.00 95.11 41  A 1 
ATOM   340  S  SG  . CYS A 1 41  ? 7.137   -13.751 -10.812 1.00 94.72 41  A 1 
ATOM   341  N  N   . GLU A 1 42  ? 7.121   -10.761 -7.030  1.00 97.36 42  A 1 
ATOM   342  C  CA  . GLU A 1 42  ? 7.480   -9.587  -6.251  1.00 97.72 42  A 1 
ATOM   343  C  C   . GLU A 1 42  ? 8.590   -8.797  -6.954  1.00 97.94 42  A 1 
ATOM   344  O  O   . GLU A 1 42  ? 9.112   -9.213  -7.986  1.00 97.66 42  A 1 
ATOM   345  C  CB  . GLU A 1 42  ? 7.899   -9.987  -4.834  1.00 97.71 42  A 1 
ATOM   346  C  CG  . GLU A 1 42  ? 6.861   -10.787 -4.060  1.00 96.63 42  A 1 
ATOM   347  C  CD  . GLU A 1 42  ? 5.701   -9.960  -3.511  1.00 96.40 42  A 1 
ATOM   348  O  OE1 . GLU A 1 42  ? 5.433   -8.859  -4.033  1.00 93.14 42  A 1 
ATOM   349  O  OE2 . GLU A 1 42  ? 5.058   -10.423 -2.548  1.00 93.62 42  A 1 
ATOM   350  N  N   . SER A 1 43  ? 8.935   -7.639  -6.384  1.00 98.25 43  A 1 
ATOM   351  C  CA  . SER A 1 43  ? 9.781   -6.664  -7.063  1.00 98.58 43  A 1 
ATOM   352  C  C   . SER A 1 43  ? 11.259  -7.039  -7.091  1.00 98.56 43  A 1 
ATOM   353  O  O   . SER A 1 43  ? 11.876  -7.219  -6.042  1.00 98.29 43  A 1 
ATOM   354  C  CB  . SER A 1 43  ? 9.657   -5.303  -6.389  1.00 98.41 43  A 1 
ATOM   355  O  OG  . SER A 1 43  ? 8.321   -4.853  -6.394  1.00 97.21 43  A 1 
ATOM   356  N  N   . PRO A 1 44  ? 11.864  -7.129  -8.286  1.00 98.32 44  A 1 
ATOM   357  C  CA  . PRO A 1 44  ? 13.316  -7.175  -8.354  1.00 98.38 44  A 1 
ATOM   358  C  C   . PRO A 1 44  ? 13.900  -5.814  -7.997  1.00 98.43 44  A 1 
ATOM   359  O  O   . PRO A 1 44  ? 13.227  -4.789  -8.145  1.00 98.28 44  A 1 
ATOM   360  C  CB  . PRO A 1 44  ? 13.595  -7.522  -9.819  1.00 97.68 44  A 1 
ATOM   361  C  CG  . PRO A 1 44  ? 12.422  -6.969  -10.555 1.00 96.49 44  A 1 
ATOM   362  C  CD  . PRO A 1 44  ? 11.241  -7.126  -9.622  1.00 97.72 44  A 1 
ATOM   363  N  N   . LYS A 1 45  ? 15.146  -5.804  -7.547  1.00 98.31 45  A 1 
ATOM   364  C  CA  . LYS A 1 45  ? 15.803  -4.549  -7.194  1.00 98.21 45  A 1 
ATOM   365  C  C   . LYS A 1 45  ? 15.797  -3.571  -8.365  1.00 98.37 45  A 1 
ATOM   366  O  O   . LYS A 1 45  ? 15.656  -2.365  -8.178  1.00 98.13 45  A 1 
ATOM   367  C  CB  . LYS A 1 45  ? 17.238  -4.817  -6.735  1.00 97.95 45  A 1 
ATOM   368  C  CG  . LYS A 1 45  ? 17.995  -3.563  -6.298  1.00 95.64 45  A 1 
ATOM   369  C  CD  . LYS A 1 45  ? 19.363  -3.915  -5.737  1.00 92.51 45  A 1 
ATOM   370  C  CE  . LYS A 1 45  ? 20.089  -2.687  -5.225  1.00 87.61 45  A 1 
ATOM   371  N  NZ  . LYS A 1 45  ? 20.443  -1.755  -6.331  1.00 80.12 45  A 1 
ATOM   372  N  N   . ALA A 1 46  ? 15.931  -4.090  -9.591  1.00 97.92 46  A 1 
ATOM   373  C  CA  . ALA A 1 46  ? 15.959  -3.240  -10.773 1.00 97.71 46  A 1 
ATOM   374  C  C   . ALA A 1 46  ? 14.687  -2.406  -10.911 1.00 97.91 46  A 1 
ATOM   375  O  O   . ALA A 1 46  ? 14.742  -1.241  -11.314 1.00 97.55 46  A 1 
ATOM   376  C  CB  . ALA A 1 46  ? 16.176  -4.084  -12.028 1.00 97.16 46  A 1 
ATOM   377  N  N   . LEU A 1 47  ? 13.537  -2.990  -10.571 1.00 97.86 47  A 1 
ATOM   378  C  CA  . LEU A 1 47  ? 12.268  -2.271  -10.653 1.00 97.99 47  A 1 
ATOM   379  C  C   . LEU A 1 47  ? 12.213  -1.147  -9.635  1.00 98.21 47  A 1 
ATOM   380  O  O   . LEU A 1 47  ? 11.811  -0.027  -9.954  1.00 98.20 47  A 1 
ATOM   381  C  CB  . LEU A 1 47  ? 11.092  -3.231  -10.439 1.00 97.69 47  A 1 
ATOM   382  C  CG  . LEU A 1 47  ? 9.704   -2.589  -10.357 1.00 97.34 47  A 1 
ATOM   383  C  CD1 . LEU A 1 47  ? 9.347   -1.900  -11.668 1.00 96.94 47  A 1 
ATOM   384  C  CD2 . LEU A 1 47  ? 8.651   -3.633  -9.999  1.00 96.86 47  A 1 
ATOM   385  N  N   . VAL A 1 48  ? 12.622  -1.436  -8.409  1.00 98.54 48  A 1 
ATOM   386  C  CA  . VAL A 1 48  ? 12.573  -0.433  -7.349  1.00 98.68 48  A 1 
ATOM   387  C  C   . VAL A 1 48  ? 13.575  0.676   -7.619  1.00 98.63 48  A 1 
ATOM   388  O  O   . VAL A 1 48  ? 13.285  1.861   -7.401  1.00 98.58 48  A 1 
ATOM   389  C  CB  . VAL A 1 48  ? 12.811  -1.070  -5.971  1.00 98.66 48  A 1 
ATOM   390  C  CG1 . VAL A 1 48  ? 12.626  -0.040  -4.865  1.00 98.18 48  A 1 
ATOM   391  C  CG2 . VAL A 1 48  ? 11.856  -2.252  -5.756  1.00 98.27 48  A 1 
ATOM   392  N  N   . ASP A 1 49  ? 14.756  0.324   -8.120  1.00 98.52 49  A 1 
ATOM   393  C  CA  . ASP A 1 49  ? 15.744  1.326   -8.494  1.00 98.44 49  A 1 
ATOM   394  C  C   . ASP A 1 49  ? 15.209  2.243   -9.591  1.00 98.45 49  A 1 
ATOM   395  O  O   . ASP A 1 49  ? 15.409  3.459   -9.558  1.00 98.04 49  A 1 
ATOM   396  C  CB  . ASP A 1 49  ? 17.042  0.664   -8.969  1.00 98.19 49  A 1 
ATOM   397  C  CG  . ASP A 1 49  ? 17.841  0.057   -7.833  1.00 96.98 49  A 1 
ATOM   398  O  OD1 . ASP A 1 49  ? 17.552  0.349   -6.655  1.00 94.48 49  A 1 
ATOM   399  O  OD2 . ASP A 1 49  ? 18.782  -0.709  -8.122  1.00 94.20 49  A 1 
ATOM   400  N  N   . ALA A 1 50  ? 14.512  1.669   -10.572 1.00 98.00 50  A 1 
ATOM   401  C  CA  . ALA A 1 50  ? 13.920  2.461   -11.644 1.00 97.99 50  A 1 
ATOM   402  C  C   . ALA A 1 50  ? 12.847  3.400   -11.094 1.00 98.19 50  A 1 
ATOM   403  O  O   . ALA A 1 50  ? 12.735  4.548   -11.529 1.00 97.96 50  A 1 
ATOM   404  C  CB  . ALA A 1 50  ? 13.328  1.547   -12.718 1.00 97.65 50  A 1 
ATOM   405  N  N   . PHE A 1 51  ? 12.066  2.923   -10.138 1.00 98.55 51  A 1 
ATOM   406  C  CA  . PHE A 1 51  ? 11.062  3.742   -9.462  1.00 98.75 51  A 1 
ATOM   407  C  C   . PHE A 1 51  ? 11.714  4.955   -8.803  1.00 98.60 51  A 1 
ATOM   408  O  O   . PHE A 1 51  ? 11.311  6.097   -9.043  1.00 98.57 51  A 1 
ATOM   409  C  CB  . PHE A 1 51  ? 10.300  2.894   -8.441  1.00 98.74 51  A 1 
ATOM   410  C  CG  . PHE A 1 51  ? 9.496   3.694   -7.447  1.00 98.73 51  A 1 
ATOM   411  C  CD1 . PHE A 1 51  ? 8.442   4.492   -7.858  1.00 98.46 51  A 1 
ATOM   412  C  CD2 . PHE A 1 51  ? 9.786   3.622   -6.098  1.00 98.45 51  A 1 
ATOM   413  C  CE1 . PHE A 1 51  ? 7.701   5.221   -6.944  1.00 98.24 51  A 1 
ATOM   414  C  CE2 . PHE A 1 51  ? 9.052   4.344   -5.170  1.00 98.22 51  A 1 
ATOM   415  C  CZ  . PHE A 1 51  ? 8.006   5.144   -5.593  1.00 98.39 51  A 1 
ATOM   416  N  N   . PHE A 1 52  ? 12.737  4.719   -7.988  1.00 98.70 52  A 1 
ATOM   417  C  CA  . PHE A 1 52  ? 13.423  5.824   -7.324  1.00 98.61 52  A 1 
ATOM   418  C  C   . PHE A 1 52  ? 14.034  6.793   -8.337  1.00 98.58 52  A 1 
ATOM   419  O  O   . PHE A 1 52  ? 13.984  8.007   -8.153  1.00 98.05 52  A 1 
ATOM   420  C  CB  . PHE A 1 52  ? 14.514  5.293   -6.390  1.00 98.63 52  A 1 
ATOM   421  C  CG  . PHE A 1 52  ? 13.987  4.618   -5.149  1.00 98.61 52  A 1 
ATOM   422  C  CD1 . PHE A 1 52  ? 12.906  5.139   -4.457  1.00 98.07 52  A 1 
ATOM   423  C  CD2 . PHE A 1 52  ? 14.595  3.472   -4.660  1.00 97.98 52  A 1 
ATOM   424  C  CE1 . PHE A 1 52  ? 12.427  4.524   -3.312  1.00 97.66 52  A 1 
ATOM   425  C  CE2 . PHE A 1 52  ? 14.123  2.857   -3.517  1.00 97.61 52  A 1 
ATOM   426  C  CZ  . PHE A 1 52  ? 13.039  3.381   -2.834  1.00 97.98 52  A 1 
ATOM   427  N  N   . SER A 1 53  ? 14.594  6.264   -9.422  1.00 98.42 53  A 1 
ATOM   428  C  CA  . SER A 1 53  ? 15.252  7.102   -10.428 1.00 98.18 53  A 1 
ATOM   429  C  C   . SER A 1 53  ? 14.251  7.995   -11.173 1.00 98.06 53  A 1 
ATOM   430  O  O   . SER A 1 53  ? 14.631  9.060   -11.668 1.00 96.99 53  A 1 
ATOM   431  C  CB  . SER A 1 53  ? 16.006  6.231   -11.431 1.00 97.35 53  A 1 
ATOM   432  O  OG  . SER A 1 53  ? 17.072  5.556   -10.815 1.00 85.42 53  A 1 
ATOM   433  N  N   . ASP A 1 54  ? 13.000  7.574   -11.256 1.00 98.12 54  A 1 
ATOM   434  C  CA  . ASP A 1 54  ? 11.994  8.292   -12.039 1.00 98.00 54  A 1 
ATOM   435  C  C   . ASP A 1 54  ? 11.215  9.310   -11.213 1.00 98.10 54  A 1 
ATOM   436  O  O   . ASP A 1 54  ? 10.505  10.147  -11.773 1.00 97.54 54  A 1 
ATOM   437  C  CB  . ASP A 1 54  ? 11.025  7.290   -12.675 1.00 97.56 54  A 1 
ATOM   438  C  CG  . ASP A 1 54  ? 10.348  7.833   -13.919 1.00 97.09 54  A 1 
ATOM   439  O  OD1 . ASP A 1 54  ? 10.991  8.596   -14.667 1.00 95.22 54  A 1 
ATOM   440  O  OD2 . ASP A 1 54  ? 9.172   7.472   -14.169 1.00 95.35 54  A 1 
ATOM   441  N  N   . LEU A 1 55  ? 11.343  9.269   -9.884  1.00 98.40 55  A 1 
ATOM   442  C  CA  . LEU A 1 55  ? 10.482  10.074  -9.014  1.00 98.40 55  A 1 
ATOM   443  C  C   . LEU A 1 55  ? 10.594  11.576  -9.251  1.00 98.33 55  A 1 
ATOM   444  O  O   . LEU A 1 55  ? 9.581   12.265  -9.356  1.00 97.81 55  A 1 
ATOM   445  C  CB  . LEU A 1 55  ? 10.777  9.756   -7.550  1.00 98.14 55  A 1 
ATOM   446  C  CG  . LEU A 1 55  ? 10.034  8.566   -6.938  1.00 97.04 55  A 1 
ATOM   447  C  CD1 . LEU A 1 55  ? 10.492  8.351   -5.502  1.00 96.82 55  A 1 
ATOM   448  C  CD2 . LEU A 1 55  ? 8.535   8.777   -7.000  1.00 96.69 55  A 1 
ATOM   449  N  N   . LYS A 1 56  ? 11.824  12.112  -9.336  1.00 98.25 56  A 1 
ATOM   450  C  CA  . LYS A 1 56  ? 11.997  13.563  -9.433  1.00 97.85 56  A 1 
ATOM   451  C  C   . LYS A 1 56  ? 11.473  14.121  -10.753 1.00 97.95 56  A 1 
ATOM   452  O  O   . LYS A 1 56  ? 11.093  15.288  -10.817 1.00 96.87 56  A 1 
ATOM   453  C  CB  . LYS A 1 56  ? 13.463  13.953  -9.242  1.00 96.47 56  A 1 
ATOM   454  C  CG  . LYS A 1 56  ? 13.939  13.846  -7.808  1.00 88.57 56  A 1 
ATOM   455  C  CD  . LYS A 1 56  ? 15.282  14.535  -7.596  1.00 84.17 56  A 1 
ATOM   456  C  CE  . LYS A 1 56  ? 15.152  16.040  -7.688  1.00 80.29 56  A 1 
ATOM   457  N  NZ  . LYS A 1 56  ? 16.440  16.723  -7.389  1.00 72.03 56  A 1 
ATOM   458  N  N   . ARG A 1 57  ? 11.441  13.300  -11.805 1.00 98.22 57  A 1 
ATOM   459  C  CA  . ARG A 1 57  ? 10.857  13.726  -13.068 1.00 98.04 57  A 1 
ATOM   460  C  C   . ARG A 1 57  ? 9.374   14.038  -12.895 1.00 98.11 57  A 1 
ATOM   461  O  O   . ARG A 1 57  ? 8.835   14.937  -13.545 1.00 97.56 57  A 1 
ATOM   462  C  CB  . ARG A 1 57  ? 11.046  12.647  -14.138 1.00 97.45 57  A 1 
ATOM   463  C  CG  . ARG A 1 57  ? 10.447  12.979  -15.504 1.00 94.97 57  A 1 
ATOM   464  C  CD  . ARG A 1 57  ? 10.601  11.822  -16.475 1.00 95.09 57  A 1 
ATOM   465  N  NE  . ARG A 1 57  ? 9.843   10.641  -16.068 1.00 93.66 57  A 1 
ATOM   466  C  CZ  . ARG A 1 57  ? 8.557   10.441  -16.350 1.00 94.92 57  A 1 
ATOM   467  N  NH1 . ARG A 1 57  ? 7.876   11.344  -17.034 1.00 89.28 57  A 1 
ATOM   468  N  NH2 . ARG A 1 57  ? 7.951   9.338   -15.933 1.00 90.99 57  A 1 
ATOM   469  N  N   . ILE A 1 58  ? 8.726   13.303  -12.016 1.00 98.29 58  A 1 
ATOM   470  C  CA  . ILE A 1 58  ? 7.285   13.428  -11.805 1.00 98.01 58  A 1 
ATOM   471  C  C   . ILE A 1 58  ? 6.966   14.383  -10.671 1.00 97.88 58  A 1 
ATOM   472  O  O   . ILE A 1 58  ? 6.033   15.185  -10.763 1.00 96.91 58  A 1 
ATOM   473  C  CB  . ILE A 1 58  ? 6.667   12.035  -11.537 1.00 97.65 58  A 1 
ATOM   474  C  CG1 . ILE A 1 58  ? 6.887   11.126  -12.744 1.00 95.91 58  A 1 
ATOM   475  C  CG2 . ILE A 1 58  ? 5.180   12.157  -11.211 1.00 96.42 58  A 1 
ATOM   476  C  CD1 . ILE A 1 58  ? 6.599   9.666   -12.479 1.00 91.14 58  A 1 
ATOM   477  N  N   . ILE A 1 59  ? 7.741   14.314  -9.588  1.00 98.00 59  A 1 
ATOM   478  C  CA  . ILE A 1 59  ? 7.532   15.155  -8.412  1.00 97.73 59  A 1 
ATOM   479  C  C   . ILE A 1 59  ? 8.860   15.776  -8.019  1.00 97.73 59  A 1 
ATOM   480  O  O   . ILE A 1 59  ? 9.701   15.112  -7.414  1.00 96.89 59  A 1 
ATOM   481  C  CB  . ILE A 1 59  ? 6.973   14.353  -7.216  1.00 96.35 59  A 1 
ATOM   482  C  CG1 . ILE A 1 59  ? 5.870   13.398  -7.655  1.00 84.86 59  A 1 
ATOM   483  C  CG2 . ILE A 1 59  ? 6.462   15.303  -6.146  1.00 85.79 59  A 1 
ATOM   484  C  CD1 . ILE A 1 59  ? 5.550   12.353  -6.616  1.00 81.98 59  A 1 
ATOM   485  N  N   . SER A 1 60  ? 9.054   17.048  -8.355  1.00 97.01 60  A 1 
ATOM   486  C  CA  . SER A 1 60  ? 10.331  17.686  -8.097  1.00 96.15 60  A 1 
ATOM   487  C  C   . SER A 1 60  ? 10.493  18.111  -6.645  1.00 95.49 60  A 1 
ATOM   488  O  O   . SER A 1 60  ? 11.599  18.076  -6.109  1.00 88.03 60  A 1 
ATOM   489  C  CB  . SER A 1 60  ? 10.507  18.909  -9.007  1.00 94.33 60  A 1 
ATOM   490  O  OG  . SER A 1 60  ? 9.487   19.860  -8.783  1.00 88.05 60  A 1 
ATOM   491  N  N   . GLY A 1 61  ? 9.387   18.491  -5.996  1.00 94.52 61  A 1 
ATOM   492  C  CA  . GLY A 1 61  ? 9.477   19.007  -4.638  1.00 94.22 61  A 1 
ATOM   493  C  C   . GLY A 1 61  ? 8.289   18.681  -3.760  1.00 95.39 61  A 1 
ATOM   494  O  O   . GLY A 1 61  ? 7.523   19.570  -3.401  1.00 92.08 61  A 1 
ATOM   495  N  N   . PRO A 1 62  ? 8.121   17.416  -3.377  1.00 97.38 62  A 1 
ATOM   496  C  CA  . PRO A 1 62  ? 7.040   17.072  -2.456  1.00 97.39 62  A 1 
ATOM   497  C  C   . PRO A 1 62  ? 7.293   17.684  -1.086  1.00 97.28 62  A 1 
ATOM   498  O  O   . PRO A 1 62  ? 8.435   17.774  -0.643  1.00 95.96 62  A 1 
ATOM   499  C  CB  . PRO A 1 62  ? 7.095   15.543  -2.390  1.00 97.01 62  A 1 
ATOM   500  C  CG  . PRO A 1 62  ? 8.524   15.226  -2.681  1.00 96.15 62  A 1 
ATOM   501  C  CD  . PRO A 1 62  ? 8.969   16.249  -3.686  1.00 97.36 62  A 1 
ATOM   502  N  N   . ARG A 1 63  ? 6.224   18.105  -0.429  1.00 96.96 63  A 1 
ATOM   503  C  CA  . ARG A 1 63  ? 6.346   18.657  0.909   1.00 96.21 63  A 1 
ATOM   504  C  C   . ARG A 1 63  ? 6.402   17.552  1.961   1.00 96.70 63  A 1 
ATOM   505  O  O   . ARG A 1 63  ? 6.894   17.759  3.065   1.00 95.51 63  A 1 
ATOM   506  C  CB  . ARG A 1 63  ? 5.184   19.611  1.198   1.00 94.60 63  A 1 
ATOM   507  C  CG  . ARG A 1 63  ? 5.305   20.368  2.509   1.00 87.65 63  A 1 
ATOM   508  C  CD  . ARG A 1 63  ? 4.227   21.431  2.635   1.00 81.00 63  A 1 
ATOM   509  N  NE  . ARG A 1 63  ? 4.383   22.475  1.645   1.00 74.84 63  A 1 
ATOM   510  C  CZ  . ARG A 1 63  ? 5.135   23.556  1.803   1.00 69.51 63  A 1 
ATOM   511  N  NH1 . ARG A 1 63  ? 5.808   23.738  2.933   1.00 62.02 63  A 1 
ATOM   512  N  NH2 . ARG A 1 63  ? 5.214   24.455  0.834   1.00 63.01 63  A 1 
ATOM   513  N  N   . LEU A 1 64  ? 5.903   16.372  1.597   1.00 97.01 64  A 1 
ATOM   514  C  CA  . LEU A 1 64  ? 5.806   15.266  2.532   1.00 97.60 64  A 1 
ATOM   515  C  C   . LEU A 1 64  ? 5.798   13.954  1.758   1.00 98.22 64  A 1 
ATOM   516  O  O   . LEU A 1 64  ? 5.272   13.888  0.648   1.00 97.92 64  A 1 
ATOM   517  C  CB  . LEU A 1 64  ? 4.525   15.387  3.366   1.00 96.65 64  A 1 
ATOM   518  C  CG  . LEU A 1 64  ? 4.276   14.349  4.450   1.00 93.27 64  A 1 
ATOM   519  C  CD1 . LEU A 1 64  ? 5.251   14.541  5.594   1.00 88.04 64  A 1 
ATOM   520  C  CD2 . LEU A 1 64  ? 2.850   14.451  4.950   1.00 88.03 64  A 1 
ATOM   521  N  N   . ILE A 1 65  ? 6.398   12.921  2.338   1.00 98.56 65  A 1 
ATOM   522  C  CA  . ILE A 1 65  ? 6.430   11.589  1.736   1.00 98.68 65  A 1 
ATOM   523  C  C   . ILE A 1 65  ? 5.875   10.585  2.735   1.00 98.76 65  A 1 
ATOM   524  O  O   . ILE A 1 65  ? 6.243   10.607  3.909   1.00 98.57 65  A 1 
ATOM   525  C  CB  . ILE A 1 65  ? 7.860   11.186  1.339   1.00 98.49 65  A 1 
ATOM   526  C  CG1 . ILE A 1 65  ? 8.475   12.227  0.397   1.00 97.38 65  A 1 
ATOM   527  C  CG2 . ILE A 1 65  ? 7.860   9.806   0.687   1.00 97.56 65  A 1 
ATOM   528  C  CD1 . ILE A 1 65  ? 9.976   12.111  0.277   1.00 94.51 65  A 1 
ATOM   529  N  N   . MET A 1 66  ? 4.996   9.703   2.263   1.00 98.72 66  A 1 
ATOM   530  C  CA  . MET A 1 66  ? 4.428   8.651   3.091   1.00 98.77 66  A 1 
ATOM   531  C  C   . MET A 1 66  ? 4.706   7.297   2.456   1.00 98.85 66  A 1 
ATOM   532  O  O   . MET A 1 66  ? 4.502   7.116   1.254   1.00 98.60 66  A 1 
ATOM   533  C  CB  . MET A 1 66  ? 2.922   8.838   3.260   1.00 98.33 66  A 1 
ATOM   534  C  CG  . MET A 1 66  ? 2.535   10.131  3.967   1.00 96.97 66  A 1 
ATOM   535  S  SD  . MET A 1 66  ? 0.751   10.433  3.967   1.00 95.38 66  A 1 
ATOM   536  C  CE  . MET A 1 66  ? 0.482   10.815  2.245   1.00 87.87 66  A 1 
ATOM   537  N  N   . CYS A 1 67  ? 5.182   6.348   3.259   1.00 98.81 67  A 1 
ATOM   538  C  CA  . CYS A 1 67  ? 5.399   4.972   2.817   1.00 98.80 67  A 1 
ATOM   539  C  C   . CYS A 1 67  ? 4.443   4.064   3.573   1.00 98.86 67  A 1 
ATOM   540  O  O   . CYS A 1 67  ? 4.430   4.062   4.806   1.00 98.53 67  A 1 
ATOM   541  C  CB  . CYS A 1 67  ? 6.838   4.537   3.047   1.00 98.72 67  A 1 
ATOM   542  S  SG  . CYS A 1 67  ? 7.160   2.837   2.553   1.00 98.24 67  A 1 
ATOM   543  N  N   . GLY A 1 68  ? 3.648   3.281   2.835   1.00 98.63 68  A 1 
ATOM   544  C  CA  . GLY A 1 68  ? 2.600   2.470   3.419   1.00 98.62 68  A 1 
ATOM   545  C  C   . GLY A 1 68  ? 3.014   1.089   3.880   1.00 98.69 68  A 1 
ATOM   546  O  O   . GLY A 1 68  ? 2.141   0.260   4.164   1.00 97.41 68  A 1 
ATOM   547  N  N   . GLY A 1 69  ? 4.319   0.816   3.957   1.00 98.67 69  A 1 
ATOM   548  C  CA  . GLY A 1 69  ? 4.812   -0.424  4.525   1.00 98.79 69  A 1 
ATOM   549  C  C   . GLY A 1 69  ? 5.015   -1.545  3.521   1.00 98.70 69  A 1 
ATOM   550  O  O   . GLY A 1 69  ? 4.927   -1.353  2.312   1.00 98.30 69  A 1 
ATOM   551  N  N   . ASP A 1 70  ? 5.292   -2.748  4.061   1.00 98.70 70  A 1 
ATOM   552  C  CA  . ASP A 1 70  ? 5.553   -3.945  3.276   1.00 98.66 70  A 1 
ATOM   553  C  C   . ASP A 1 70  ? 6.733   -3.754  2.320   1.00 98.70 70  A 1 
ATOM   554  O  O   . ASP A 1 70  ? 6.646   -4.002  1.114   1.00 98.02 70  A 1 
ATOM   555  C  CB  . ASP A 1 70  ? 4.310   -4.410  2.517   1.00 98.48 70  A 1 
ATOM   556  C  CG  . ASP A 1 70  ? 3.490   -5.402  3.316   1.00 98.28 70  A 1 
ATOM   557  O  OD1 . ASP A 1 70  ? 3.793   -5.627  4.509   1.00 97.00 70  A 1 
ATOM   558  O  OD2 . ASP A 1 70  ? 2.538   -5.981  2.741   1.00 97.21 70  A 1 
ATOM   559  N  N   . THR A 1 71  ? 7.854   -3.330  2.874   1.00 98.56 71  A 1 
ATOM   560  C  CA  . THR A 1 71  ? 9.044   -3.067  2.071   1.00 98.50 71  A 1 
ATOM   561  C  C   . THR A 1 71  ? 9.764   -4.349  1.659   1.00 98.50 71  A 1 
ATOM   562  O  O   . THR A 1 71  ? 10.453  -4.375  0.634   1.00 97.67 71  A 1 
ATOM   563  C  CB  . THR A 1 71  ? 9.986   -2.128  2.836   1.00 98.13 71  A 1 
ATOM   564  O  OG1 . THR A 1 71  ? 9.342   -0.857  2.992   1.00 94.49 71  A 1 
ATOM   565  C  CG2 . THR A 1 71  ? 11.305  -1.924  2.105   1.00 94.01 71  A 1 
ATOM   566  N  N   . THR A 1 72  ? 9.595   -5.436  2.423   1.00 97.90 72  A 1 
ATOM   567  C  CA  . THR A 1 72  ? 10.332  -6.676  2.193   1.00 97.83 72  A 1 
ATOM   568  C  C   . THR A 1 72  ? 9.396   -7.837  1.858   1.00 97.86 72  A 1 
ATOM   569  O  O   . THR A 1 72  ? 8.373   -8.026  2.516   1.00 96.29 72  A 1 
ATOM   570  C  CB  . THR A 1 72  ? 11.174  -7.039  3.426   1.00 96.84 72  A 1 
ATOM   571  O  OG1 . THR A 1 72  ? 12.121  -5.996  3.673   1.00 92.57 72  A 1 
ATOM   572  C  CG2 . THR A 1 72  ? 11.915  -8.354  3.228   1.00 92.96 72  A 1 
ATOM   573  N  N   . ASN A 1 73  ? 9.759   -8.612  0.834   1.00 97.32 73  A 1 
ATOM   574  C  CA  . ASN A 1 73  ? 9.048   -9.842  0.505   1.00 96.78 73  A 1 
ATOM   575  C  C   . ASN A 1 73  ? 9.133   -10.825 1.665   1.00 96.86 73  A 1 
ATOM   576  O  O   . ASN A 1 73  ? 10.184  -10.959 2.289   1.00 94.04 73  A 1 
ATOM   577  C  CB  . ASN A 1 73  ? 9.652   -10.465 -0.757  1.00 94.67 73  A 1 
ATOM   578  C  CG  . ASN A 1 73  ? 8.917   -11.714 -1.213  1.00 92.57 73  A 1 
ATOM   579  O  OD1 . ASN A 1 73  ? 7.767   -11.940 -0.851  1.00 83.85 73  A 1 
ATOM   580  N  ND2 . ASN A 1 73  ? 9.581   -12.523 -2.026  1.00 85.69 73  A 1 
ATOM   581  N  N   . THR A 1 74  ? 8.036   -11.531 1.938   1.00 96.47 74  A 1 
ATOM   582  C  CA  . THR A 1 74  ? 7.975   -12.410 3.098   1.00 95.63 74  A 1 
ATOM   583  C  C   . THR A 1 74  ? 8.138   -13.894 2.761   1.00 95.53 74  A 1 
ATOM   584  O  O   . THR A 1 74  ? 7.815   -14.757 3.576   1.00 92.27 74  A 1 
ATOM   585  C  CB  . THR A 1 74  ? 6.646   -12.222 3.856   1.00 93.92 74  A 1 
ATOM   586  O  OG1 . THR A 1 74  ? 5.553   -12.498 2.978   1.00 90.24 74  A 1 
ATOM   587  C  CG2 . THR A 1 74  ? 6.533   -10.792 4.368   1.00 89.63 74  A 1 
ATOM   588  N  N   . TRP A 1 75  ? 8.657   -14.209 1.574   1.00 96.00 75  A 1 
ATOM   589  C  CA  . TRP A 1 75  ? 8.949   -15.593 1.217   1.00 95.42 75  A 1 
ATOM   590  C  C   . TRP A 1 75  ? 9.877   -16.204 2.268   1.00 95.16 75  A 1 
ATOM   591  O  O   . TRP A 1 75  ? 10.952  -15.655 2.544   1.00 93.09 75  A 1 
ATOM   592  C  CB  . TRP A 1 75  ? 9.596   -15.662 -0.164  1.00 94.33 75  A 1 
ATOM   593  C  CG  . TRP A 1 75  ? 9.643   -17.034 -0.744  1.00 94.13 75  A 1 
ATOM   594  C  CD1 . TRP A 1 75  ? 8.649   -17.971 -0.771  1.00 90.83 75  A 1 
ATOM   595  C  CD2 . TRP A 1 75  ? 10.763  -17.645 -1.423  1.00 94.87 75  A 1 
ATOM   596  N  NE1 . TRP A 1 75  ? 9.074   -19.111 -1.419  1.00 90.15 75  A 1 
ATOM   597  C  CE2 . TRP A 1 75  ? 10.354  -18.932 -1.828  1.00 94.08 75  A 1 
ATOM   598  C  CE3 . TRP A 1 75  ? 12.058  -17.209 -1.726  1.00 93.07 75  A 1 
ATOM   599  C  CZ2 . TRP A 1 75  ? 11.212  -19.795 -2.518  1.00 92.95 75  A 1 
ATOM   600  C  CZ3 . TRP A 1 75  ? 12.902  -18.074 -2.413  1.00 90.66 75  A 1 
ATOM   601  C  CH2 . TRP A 1 75  ? 12.477  -19.341 -2.799  1.00 90.80 75  A 1 
ATOM   602  N  N   . LYS A 1 76  ? 9.464   -17.329 2.859   1.00 95.94 76  A 1 
ATOM   603  C  CA  . LYS A 1 76  ? 10.147  -17.837 4.043   1.00 94.44 76  A 1 
ATOM   604  C  C   . LYS A 1 76  ? 11.606  -18.196 3.791   1.00 94.95 76  A 1 
ATOM   605  O  O   . LYS A 1 76  ? 12.404  -18.194 4.721   1.00 92.43 76  A 1 
ATOM   606  C  CB  . LYS A 1 76  ? 9.407   -19.056 4.607   1.00 92.05 76  A 1 
ATOM   607  C  CG  . LYS A 1 76  ? 9.425   -20.292 3.728   1.00 80.15 76  A 1 
ATOM   608  C  CD  . LYS A 1 76  ? 8.581   -21.398 4.341   1.00 73.87 76  A 1 
ATOM   609  C  CE  . LYS A 1 76  ? 8.650   -22.680 3.537   1.00 64.76 76  A 1 
ATOM   610  N  NZ  . LYS A 1 76  ? 9.963   -23.362 3.665   1.00 56.70 76  A 1 
ATOM   611  N  N   . GLN A 1 77  ? 11.967  -18.480 2.551   1.00 95.43 77  A 1 
ATOM   612  C  CA  . GLN A 1 77  ? 13.338  -18.853 2.235   1.00 94.85 77  A 1 
ATOM   613  C  C   . GLN A 1 77  ? 14.306  -17.676 2.347   1.00 95.47 77  A 1 
ATOM   614  O  O   . GLN A 1 77  ? 15.507  -17.879 2.524   1.00 92.96 77  A 1 
ATOM   615  C  CB  . GLN A 1 77  ? 13.421  -19.458 0.833   1.00 94.03 77  A 1 
ATOM   616  C  CG  . GLN A 1 77  ? 12.628  -20.744 0.659   1.00 88.08 77  A 1 
ATOM   617  C  CD  . GLN A 1 77  ? 13.153  -21.866 1.519   1.00 82.43 77  A 1 
ATOM   618  O  OE1 . GLN A 1 77  ? 14.347  -21.943 1.804   1.00 74.54 77  A 1 
ATOM   619  N  NE2 . GLN A 1 77  ? 12.258  -22.757 1.936   1.00 71.91 77  A 1 
ATOM   620  N  N   . THR A 1 78  ? 13.798  -16.456 2.234   1.00 95.28 78  A 1 
ATOM   621  C  CA  . THR A 1 78  ? 14.652  -15.269 2.258   1.00 95.17 78  A 1 
ATOM   622  C  C   . THR A 1 78  ? 14.267  -14.260 3.329   1.00 95.86 78  A 1 
ATOM   623  O  O   . THR A 1 78  ? 15.045  -13.348 3.627   1.00 93.88 78  A 1 
ATOM   624  C  CB  . THR A 1 78  ? 14.639  -14.552 0.898   1.00 93.90 78  A 1 
ATOM   625  O  OG1 . THR A 1 78  ? 13.293  -14.230 0.540   1.00 89.53 78  A 1 
ATOM   626  C  CG2 . THR A 1 78  ? 15.248  -15.444 -0.178  1.00 89.43 78  A 1 
ATOM   627  N  N   . HIS A 1 79  ? 13.077  -14.393 3.908   1.00 96.04 79  A 1 
ATOM   628  C  CA  . HIS A 1 79  ? 12.583  -13.407 4.861   1.00 96.59 79  A 1 
ATOM   629  C  C   . HIS A 1 79  ? 13.276  -13.554 6.217   1.00 96.89 79  A 1 
ATOM   630  O  O   . HIS A 1 79  ? 13.194  -14.600 6.855   1.00 95.59 79  A 1 
ATOM   631  C  CB  . HIS A 1 79  ? 11.071  -13.562 5.020   1.00 95.53 79  A 1 
ATOM   632  C  CG  . HIS A 1 79  ? 10.430  -12.459 5.802   1.00 95.63 79  A 1 
ATOM   633  N  ND1 . HIS A 1 79  ? 9.380   -12.676 6.674   1.00 89.45 79  A 1 
ATOM   634  C  CD2 . HIS A 1 79  ? 10.674  -11.134 5.827   1.00 87.49 79  A 1 
ATOM   635  C  CE1 . HIS A 1 79  ? 9.011   -11.528 7.205   1.00 89.94 79  A 1 
ATOM   636  N  NE2 . HIS A 1 79  ? 9.780   -10.573 6.715   1.00 90.80 79  A 1 
ATOM   637  N  N   . THR A 1 80  ? 13.967  -12.505 6.643   1.00 96.21 80  A 1 
ATOM   638  C  CA  . THR A 1 80  ? 14.549  -12.407 7.975   1.00 96.35 80  A 1 
ATOM   639  C  C   . THR A 1 80  ? 14.386  -10.971 8.447   1.00 96.93 80  A 1 
ATOM   640  O  O   . THR A 1 80  ? 14.151  -10.070 7.636   1.00 96.75 80  A 1 
ATOM   641  C  CB  . THR A 1 80  ? 16.054  -12.762 7.999   1.00 95.65 80  A 1 
ATOM   642  O  OG1 . THR A 1 80  ? 16.792  -11.751 7.303   1.00 92.37 80  A 1 
ATOM   643  C  CG2 . THR A 1 80  ? 16.320  -14.116 7.356   1.00 92.56 80  A 1 
ATOM   644  N  N   . PHE A 1 81  ? 14.515  -10.745 9.752   1.00 97.48 81  A 1 
ATOM   645  C  CA  . PHE A 1 81  ? 14.399  -9.379  10.238  1.00 97.73 81  A 1 
ATOM   646  C  C   . PHE A 1 81  ? 15.580  -8.526  9.792   1.00 98.15 81  A 1 
ATOM   647  O  O   . PHE A 1 81  ? 15.439  -7.315  9.619   1.00 97.74 81  A 1 
ATOM   648  C  CB  . PHE A 1 81  ? 14.235  -9.324  11.754  1.00 97.20 81  A 1 
ATOM   649  C  CG  . PHE A 1 81  ? 13.695  -8.007  12.242  1.00 97.44 81  A 1 
ATOM   650  C  CD1 . PHE A 1 81  ? 12.435  -7.578  11.849  1.00 97.19 81  A 1 
ATOM   651  C  CD2 . PHE A 1 81  ? 14.440  -7.190  13.068  1.00 97.02 81  A 1 
ATOM   652  C  CE1 . PHE A 1 81  ? 11.931  -6.364  12.272  1.00 96.05 81  A 1 
ATOM   653  C  CE2 . PHE A 1 81  ? 13.946  -5.976  13.502  1.00 96.11 81  A 1 
ATOM   654  C  CZ  . PHE A 1 81  ? 12.698  -5.563  13.098  1.00 96.56 81  A 1 
ATOM   655  N  N   . ASP A 1 82  ? 16.747  -9.147  9.589   1.00 98.09 82  A 1 
ATOM   656  C  CA  . ASP A 1 82  ? 17.877  -8.411  9.037   1.00 97.95 82  A 1 
ATOM   657  C  C   . ASP A 1 82  ? 17.536  -7.853  7.663   1.00 98.20 82  A 1 
ATOM   658  O  O   . ASP A 1 82  ? 17.925  -6.731  7.330   1.00 97.83 82  A 1 
ATOM   659  C  CB  . ASP A 1 82  ? 19.116  -9.308  8.951   1.00 97.27 82  A 1 
ATOM   660  C  CG  . ASP A 1 82  ? 19.762  -9.561  10.302  1.00 87.88 82  A 1 
ATOM   661  O  OD1 . ASP A 1 82  ? 19.469  -8.818  11.258  1.00 81.02 82  A 1 
ATOM   662  O  OD2 . ASP A 1 82  ? 20.569  -10.505 10.404  1.00 79.99 82  A 1 
ATOM   663  N  N   . LYS A 1 83  ? 16.817  -8.629  6.856   1.00 98.15 83  A 1 
ATOM   664  C  CA  . LYS A 1 83  ? 16.382  -8.160  5.541   1.00 97.95 83  A 1 
ATOM   665  C  C   . LYS A 1 83  ? 15.386  -7.014  5.676   1.00 98.36 83  A 1 
ATOM   666  O  O   . LYS A 1 83  ? 15.438  -6.044  4.912   1.00 98.02 83  A 1 
ATOM   667  C  CB  . LYS A 1 83  ? 15.749  -9.302  4.730   1.00 97.23 83  A 1 
ATOM   668  C  CG  . LYS A 1 83  ? 16.701  -10.422 4.341   1.00 92.36 83  A 1 
ATOM   669  C  CD  . LYS A 1 83  ? 17.681  -9.979  3.269   1.00 86.91 83  A 1 
ATOM   670  C  CE  . LYS A 1 83  ? 18.389  -11.182 2.664   1.00 82.91 83  A 1 
ATOM   671  N  NZ  . LYS A 1 83  ? 19.085  -12.010 3.685   1.00 74.21 83  A 1 
ATOM   672  N  N   . VAL A 1 84  ? 14.461  -7.116  6.626   1.00 98.24 84  A 1 
ATOM   673  C  CA  . VAL A 1 84  ? 13.503  -6.049  6.865   1.00 98.46 84  A 1 
ATOM   674  C  C   . VAL A 1 84  ? 14.229  -4.741  7.165   1.00 98.60 84  A 1 
ATOM   675  O  O   . VAL A 1 84  ? 13.952  -3.706  6.558   1.00 98.54 84  A 1 
ATOM   676  C  CB  . VAL A 1 84  ? 12.545  -6.409  8.023   1.00 98.26 84  A 1 
ATOM   677  C  CG1 . VAL A 1 84  ? 11.698  -5.205  8.420   1.00 97.45 84  A 1 
ATOM   678  C  CG2 . VAL A 1 84  ? 11.652  -7.581  7.628   1.00 97.64 84  A 1 
ATOM   679  N  N   . ILE A 1 85  ? 15.168  -4.790  8.104   1.00 98.54 85  A 1 
ATOM   680  C  CA  . ILE A 1 85  ? 15.923  -3.594  8.480   1.00 98.57 85  A 1 
ATOM   681  C  C   . ILE A 1 85  ? 16.733  -3.066  7.307   1.00 98.66 85  A 1 
ATOM   682  O  O   . ILE A 1 85  ? 16.748  -1.863  7.034   1.00 98.51 85  A 1 
ATOM   683  C  CB  . ILE A 1 85  ? 16.841  -3.889  9.684   1.00 98.50 85  A 1 
ATOM   684  C  CG1 . ILE A 1 85  ? 15.990  -4.206  10.931  1.00 97.65 85  A 1 
ATOM   685  C  CG2 . ILE A 1 85  ? 17.791  -2.735  9.953   1.00 98.05 85  A 1 
ATOM   686  C  CD1 . ILE A 1 85  ? 15.063  -3.080  11.340  1.00 95.92 85  A 1 
ATOM   687  N  N   . LYS A 1 86  ? 17.404  -3.957  6.585   1.00 98.64 86  A 1 
ATOM   688  C  CA  . LYS A 1 86  ? 18.216  -3.566  5.437   1.00 98.57 86  A 1 
ATOM   689  C  C   . LYS A 1 86  ? 17.376  -2.850  4.383   1.00 98.62 86  A 1 
ATOM   690  O  O   . LYS A 1 86  ? 17.781  -1.815  3.844   1.00 98.39 86  A 1 
ATOM   691  C  CB  . LYS A 1 86  ? 18.892  -4.796  4.827   1.00 98.00 86  A 1 
ATOM   692  C  CG  . LYS A 1 86  ? 19.638  -4.529  3.524   1.00 91.30 86  A 1 
ATOM   693  C  CD  . LYS A 1 86  ? 20.183  -5.828  2.926   1.00 84.46 86  A 1 
ATOM   694  C  CE  . LYS A 1 86  ? 20.801  -5.607  1.557   1.00 73.08 86  A 1 
ATOM   695  N  NZ  . LYS A 1 86  ? 21.996  -4.725  1.609   1.00 66.21 86  A 1 
ATOM   696  N  N   . ASN A 1 87  ? 16.203  -3.389  4.083   1.00 98.52 87  A 1 
ATOM   697  C  CA  . ASN A 1 87  ? 15.382  -2.833  3.010   1.00 98.67 87  A 1 
ATOM   698  C  C   . ASN A 1 87  ? 14.707  -1.528  3.419   1.00 98.75 87  A 1 
ATOM   699  O  O   . ASN A 1 87  ? 14.586  -0.613  2.599   1.00 98.52 87  A 1 
ATOM   700  C  CB  . ASN A 1 87  ? 14.360  -3.867  2.543   1.00 98.49 87  A 1 
ATOM   701  C  CG  . ASN A 1 87  ? 15.001  -5.035  1.826   1.00 98.22 87  A 1 
ATOM   702  O  OD1 . ASN A 1 87  ? 16.067  -4.890  1.218   1.00 94.22 87  A 1 
ATOM   703  N  ND2 . ASN A 1 87  ? 14.376  -6.200  1.891   1.00 94.08 87  A 1 
ATOM   704  N  N   . ILE A 1 88  ? 14.261  -1.419  4.670   1.00 98.52 88  A 1 
ATOM   705  C  CA  . ILE A 1 88  ? 13.732  -0.145  5.143   1.00 98.75 88  A 1 
ATOM   706  C  C   . ILE A 1 88  ? 14.835  0.905   5.118   1.00 98.73 88  A 1 
ATOM   707  O  O   . ILE A 1 88  ? 14.613  2.053   4.717   1.00 98.59 88  A 1 
ATOM   708  C  CB  . ILE A 1 88  ? 13.121  -0.283  6.551   1.00 98.71 88  A 1 
ATOM   709  C  CG1 . ILE A 1 88  ? 11.867  -1.157  6.492   1.00 98.36 88  A 1 
ATOM   710  C  CG2 . ILE A 1 88  ? 12.781  1.090   7.135   1.00 98.48 88  A 1 
ATOM   711  C  CD1 . ILE A 1 88  ? 11.217  -1.424  7.839   1.00 97.93 88  A 1 
ATOM   712  N  N   . ASN A 1 89  ? 16.046  0.517   5.504   1.00 98.74 89  A 1 
ATOM   713  C  CA  . ASN A 1 89  ? 17.175  1.444   5.462   1.00 98.77 89  A 1 
ATOM   714  C  C   . ASN A 1 89  ? 17.471  1.898   4.043   1.00 98.72 89  A 1 
ATOM   715  O  O   . ASN A 1 89  ? 17.810  3.062   3.814   1.00 98.56 89  A 1 
ATOM   716  C  CB  . ASN A 1 89  ? 18.421  0.801   6.075   1.00 98.57 89  A 1 
ATOM   717  C  CG  . ASN A 1 89  ? 19.580  1.771   6.191   1.00 96.59 89  A 1 
ATOM   718  O  OD1 . ASN A 1 89  ? 19.520  2.731   6.951   1.00 86.46 89  A 1 
ATOM   719  N  ND2 . ASN A 1 89  ? 20.628  1.526   5.429   1.00 86.25 89  A 1 
ATOM   720  N  N   . THR A 1 90  ? 17.331  1.000   3.070   1.00 98.79 90  A 1 
ATOM   721  C  CA  . THR A 1 90  ? 17.535  1.357   1.671   1.00 98.61 90  A 1 
ATOM   722  C  C   . THR A 1 90  ? 16.527  2.412   1.223   1.00 98.79 90  A 1 
ATOM   723  O  O   . THR A 1 90  ? 16.874  3.366   0.520   1.00 98.48 90  A 1 
ATOM   724  C  CB  . THR A 1 90  ? 17.445  0.116   0.765   1.00 98.48 90  A 1 
ATOM   725  O  OG1 . THR A 1 90  ? 18.529  -0.769  1.077   1.00 96.51 90  A 1 
ATOM   726  C  CG2 . THR A 1 90  ? 17.514  0.497   -0.707  1.00 96.34 90  A 1 
ATOM   727  N  N   . VAL A 1 91  ? 15.264  2.260   1.622   1.00 98.77 91  A 1 
ATOM   728  C  CA  . VAL A 1 91  ? 14.249  3.262   1.304   1.00 98.73 91  A 1 
ATOM   729  C  C   . VAL A 1 91  ? 14.604  4.596   1.953   1.00 98.71 91  A 1 
ATOM   730  O  O   . VAL A 1 91  ? 14.545  5.648   1.305   1.00 98.64 91  A 1 
ATOM   731  C  CB  . VAL A 1 91  ? 12.850  2.804   1.746   1.00 98.69 91  A 1 
ATOM   732  C  CG1 . VAL A 1 91  ? 11.824  3.905   1.525   1.00 98.19 91  A 1 
ATOM   733  C  CG2 . VAL A 1 91  ? 12.444  1.546   0.983   1.00 98.28 91  A 1 
ATOM   734  N  N   . VAL A 1 92  ? 14.990  4.569   3.222   1.00 98.82 92  A 1 
ATOM   735  C  CA  . VAL A 1 92  ? 15.375  5.780   3.941   1.00 98.77 92  A 1 
ATOM   736  C  C   . VAL A 1 92  ? 16.532  6.489   3.238   1.00 98.77 92  A 1 
ATOM   737  O  O   . VAL A 1 92  ? 16.492  7.703   3.025   1.00 98.54 92  A 1 
ATOM   738  C  CB  . VAL A 1 92  ? 15.741  5.457   5.401   1.00 98.56 92  A 1 
ATOM   739  C  CG1 . VAL A 1 92  ? 16.450  6.628   6.063   1.00 97.15 92  A 1 
ATOM   740  C  CG2 . VAL A 1 92  ? 14.487  5.074   6.182   1.00 97.39 92  A 1 
ATOM   741  N  N   . GLU A 1 93  ? 17.562  5.740   2.868   1.00 98.72 93  A 1 
ATOM   742  C  CA  . GLU A 1 93  ? 18.720  6.328   2.200   1.00 98.68 93  A 1 
ATOM   743  C  C   . GLU A 1 93  ? 18.337  6.962   0.870   1.00 98.77 93  A 1 
ATOM   744  O  O   . GLU A 1 93  ? 18.815  8.047   0.525   1.00 98.34 93  A 1 
ATOM   745  C  CB  . GLU A 1 93  ? 19.802  5.263   1.985   1.00 98.37 93  A 1 
ATOM   746  C  CG  . GLU A 1 93  ? 20.510  4.839   3.259   1.00 93.43 93  A 1 
ATOM   747  C  CD  . GLU A 1 93  ? 21.575  3.785   3.015   1.00 87.09 93  A 1 
ATOM   748  O  OE1 . GLU A 1 93  ? 21.603  3.208   1.914   1.00 81.47 93  A 1 
ATOM   749  O  OE2 . GLU A 1 93  ? 22.386  3.532   3.935   1.00 82.50 93  A 1 
ATOM   750  N  N   . ASN A 1 94  ? 17.461  6.299   0.115   1.00 98.71 94  A 1 
ATOM   751  C  CA  . ASN A 1 94  ? 17.019  6.854   -1.161  1.00 98.66 94  A 1 
ATOM   752  C  C   . ASN A 1 94  ? 16.193  8.122   -0.972  1.00 98.67 94  A 1 
ATOM   753  O  O   . ASN A 1 94  ? 16.349  9.077   -1.728  1.00 98.32 94  A 1 
ATOM   754  C  CB  . ASN A 1 94  ? 16.234  5.814   -1.960  1.00 98.63 94  A 1 
ATOM   755  C  CG  . ASN A 1 94  ? 17.130  4.903   -2.774  1.00 98.30 94  A 1 
ATOM   756  O  OD1 . ASN A 1 94  ? 17.515  5.236   -3.893  1.00 91.69 94  A 1 
ATOM   757  N  ND2 . ASN A 1 94  ? 17.479  3.764   -2.205  1.00 91.65 94  A 1 
ATOM   758  N  N   . MET A 1 95  ? 15.325  8.155   0.032   1.00 98.70 95  A 1 
ATOM   759  C  CA  . MET A 1 95  ? 14.531  9.348   0.290   1.00 98.62 95  A 1 
ATOM   760  C  C   . MET A 1 95  ? 15.415  10.525  0.676   1.00 98.63 95  A 1 
ATOM   761  O  O   . MET A 1 95  ? 15.197  11.645  0.213   1.00 98.31 95  A 1 
ATOM   762  C  CB  . MET A 1 95  ? 13.494  9.080   1.382   1.00 98.54 95  A 1 
ATOM   763  C  CG  . MET A 1 95  ? 12.396  8.104   0.986   1.00 97.68 95  A 1 
ATOM   764  S  SD  . MET A 1 95  ? 11.412  8.654   -0.427  1.00 96.77 95  A 1 
ATOM   765  C  CE  . MET A 1 95  ? 12.206  7.792   -1.782  1.00 91.63 95  A 1 
ATOM   766  N  N   . ARG A 1 96  ? 16.420  10.288  1.505   1.00 98.69 96  A 1 
ATOM   767  C  CA  . ARG A 1 96  ? 17.326  11.352  1.905   1.00 98.49 96  A 1 
ATOM   768  C  C   . ARG A 1 96  ? 18.105  11.891  0.715   1.00 98.41 96  A 1 
ATOM   769  O  O   . ARG A 1 96  ? 18.383  13.089  0.634   1.00 97.93 96  A 1 
ATOM   770  C  CB  . ARG A 1 96  ? 18.297  10.870  2.983   1.00 98.19 96  A 1 
ATOM   771  C  CG  . ARG A 1 96  ? 17.638  10.511  4.308   1.00 93.91 96  A 1 
ATOM   772  C  CD  . ARG A 1 96  ? 18.671  10.355  5.412   1.00 90.29 96  A 1 
ATOM   773  N  NE  . ARG A 1 96  ? 18.108  9.786   6.632   1.00 85.33 96  A 1 
ATOM   774  C  CZ  . ARG A 1 96  ? 17.419  10.474  7.529   1.00 80.91 96  A 1 
ATOM   775  N  NH1 . ARG A 1 96  ? 17.175  11.771  7.352   1.00 73.03 96  A 1 
ATOM   776  N  NH2 . ARG A 1 96  ? 16.945  9.877   8.601   1.00 78.50 96  A 1 
ATOM   777  N  N   . LYS A 1 97  ? 18.461  11.011  -0.225  1.00 98.56 97  A 1 
ATOM   778  C  CA  . LYS A 1 97  ? 19.236  11.408  -1.392  1.00 98.35 97  A 1 
ATOM   779  C  C   . LYS A 1 97  ? 18.376  12.149  -2.418  1.00 98.42 97  A 1 
ATOM   780  O  O   . LYS A 1 97  ? 18.786  13.183  -2.946  1.00 97.91 97  A 1 
ATOM   781  C  CB  . LYS A 1 97  ? 19.883  10.178  -2.037  1.00 97.84 97  A 1 
ATOM   782  C  CG  . LYS A 1 97  ? 20.697  10.479  -3.279  1.00 87.09 97  A 1 
ATOM   783  C  CD  . LYS A 1 97  ? 21.311  9.213   -3.866  1.00 84.84 97  A 1 
ATOM   784  C  CE  . LYS A 1 97  ? 22.114  9.513   -5.117  1.00 71.93 97  A 1 
ATOM   785  N  NZ  . LYS A 1 97  ? 22.712  8.277   -5.698  1.00 65.62 97  A 1 
ATOM   786  N  N   . ILE A 1 98  ? 17.191  11.623  -2.702  1.00 98.50 98  A 1 
ATOM   787  C  CA  . ILE A 1 98  ? 16.333  12.183  -3.738  1.00 98.41 98  A 1 
ATOM   788  C  C   . ILE A 1 98  ? 15.628  13.449  -3.258  1.00 98.36 98  A 1 
ATOM   789  O  O   . ILE A 1 98  ? 15.524  14.436  -3.992  1.00 97.68 98  A 1 
ATOM   790  C  CB  . ILE A 1 98  ? 15.283  11.143  -4.197  1.00 98.13 98  A 1 
ATOM   791  C  CG1 . ILE A 1 98  ? 15.961  9.890   -4.754  1.00 95.20 98  A 1 
ATOM   792  C  CG2 . ILE A 1 98  ? 14.353  11.744  -5.251  1.00 94.23 98  A 1 
ATOM   793  C  CD1 . ILE A 1 98  ? 15.038  8.705   -4.869  1.00 92.63 98  A 1 
ATOM   794  N  N   . TYR A 1 99  ? 15.140  13.431  -2.023  1.00 98.61 99  A 1 
ATOM   795  C  CA  . TYR A 1 99  ? 14.360  14.526  -1.462  1.00 98.58 99  A 1 
ATOM   796  C  C   . TYR A 1 99  ? 14.924  14.938  -0.104  1.00 98.44 99  A 1 
ATOM   797  O  O   . TYR A 1 99  ? 14.307  14.709  0.943   1.00 97.90 99  A 1 
ATOM   798  C  CB  . TYR A 1 99  ? 12.893  14.121  -1.308  1.00 98.48 99  A 1 
ATOM   799  C  CG  . TYR A 1 99  ? 12.196  13.770  -2.610  1.00 98.60 99  A 1 
ATOM   800  C  CD1 . TYR A 1 99  ? 12.105  14.695  -3.644  1.00 98.27 99  A 1 
ATOM   801  C  CD2 . TYR A 1 99  ? 11.611  12.522  -2.798  1.00 98.33 99  A 1 
ATOM   802  C  CE1 . TYR A 1 99  ? 11.452  14.385  -4.832  1.00 98.15 99  A 1 
ATOM   803  C  CE2 . TYR A 1 99  ? 10.954  12.205  -3.982  1.00 98.20 99  A 1 
ATOM   804  C  CZ  . TYR A 1 99  ? 10.880  13.140  -4.986  1.00 98.40 99  A 1 
ATOM   805  O  OH  . TYR A 1 99  ? 10.231  12.836  -6.160  1.00 97.93 99  A 1 
ATOM   806  N  N   . PRO A 1 100 ? 16.099  15.552  -0.096  1.00 98.23 100 A 1 
ATOM   807  C  CA  . PRO A 1 100 ? 16.704  15.953  1.180   1.00 97.81 100 A 1 
ATOM   808  C  C   . PRO A 1 100 ? 15.828  16.951  1.934   1.00 97.27 100 A 1 
ATOM   809  O  O   . PRO A 1 100 ? 15.218  17.837  1.322   1.00 93.64 100 A 1 
ATOM   810  C  CB  . PRO A 1 100 ? 18.033  16.587  0.768   1.00 97.18 100 A 1 
ATOM   811  C  CG  . PRO A 1 100 ? 17.852  16.963  -0.664  1.00 95.49 100 A 1 
ATOM   812  C  CD  . PRO A 1 100 ? 16.929  15.939  -1.241  1.00 97.91 100 A 1 
ATOM   813  N  N   . ASN A 1 101 ? 15.772  16.788  3.249   1.00 97.40 101 A 1 
ATOM   814  C  CA  . ASN A 1 101 ? 15.042  17.678  4.148   1.00 96.89 101 A 1 
ATOM   815  C  C   . ASN A 1 101 ? 13.527  17.622  3.979   1.00 96.99 101 A 1 
ATOM   816  O  O   . ASN A 1 101 ? 12.814  18.489  4.477   1.00 94.59 101 A 1 
ATOM   817  C  CB  . ASN A 1 101 ? 15.528  19.117  3.996   1.00 95.64 101 A 1 
ATOM   818  C  CG  . ASN A 1 101 ? 17.016  19.263  4.247   1.00 91.79 101 A 1 
ATOM   819  O  OD1 . ASN A 1 101 ? 17.755  19.782  3.413   1.00 82.44 101 A 1 
ATOM   820  N  ND2 . ASN A 1 101 ? 17.469  18.779  5.392   1.00 80.69 101 A 1 
ATOM   821  N  N   . VAL A 1 102 ? 13.012  16.602  3.286   1.00 97.73 102 A 1 
ATOM   822  C  CA  . VAL A 1 102 ? 11.573  16.409  3.166   1.00 98.05 102 A 1 
ATOM   823  C  C   . VAL A 1 102 ? 11.127  15.364  4.193   1.00 98.32 102 A 1 
ATOM   824  O  O   . VAL A 1 102 ? 11.693  14.273  4.237   1.00 98.04 102 A 1 
ATOM   825  C  CB  . VAL A 1 102 ? 11.173  15.954  1.749   1.00 97.85 102 A 1 
ATOM   826  C  CG1 . VAL A 1 102 ? 9.674   15.721  1.667   1.00 96.94 102 A 1 
ATOM   827  C  CG2 . VAL A 1 102 ? 11.610  16.986  0.720   1.00 96.97 102 A 1 
ATOM   828  N  N   . PRO A 1 103 ? 10.127  15.691  5.013   1.00 98.25 103 A 1 
ATOM   829  C  CA  . PRO A 1 103 ? 9.654   14.728  6.008   1.00 98.22 103 A 1 
ATOM   830  C  C   . PRO A 1 103 ? 9.198   13.421  5.369   1.00 98.45 103 A 1 
ATOM   831  O  O   . PRO A 1 103 ? 8.578   13.421  4.304   1.00 98.27 103 A 1 
ATOM   832  C  CB  . PRO A 1 103 ? 8.477   15.450  6.674   1.00 97.52 103 A 1 
ATOM   833  C  CG  . PRO A 1 103 ? 8.776   16.900  6.477   1.00 95.58 103 A 1 
ATOM   834  C  CD  . PRO A 1 103 ? 9.452   16.992  5.137   1.00 97.60 103 A 1 
ATOM   835  N  N   . PHE A 1 104 ? 9.519   12.312  6.033   1.00 98.54 104 A 1 
ATOM   836  C  CA  . PHE A 1 104 ? 9.196   10.974  5.552   1.00 98.73 104 A 1 
ATOM   837  C  C   . PHE A 1 104 ? 8.496   10.218  6.668   1.00 98.74 104 A 1 
ATOM   838  O  O   . PHE A 1 104 ? 9.031   10.094  7.769   1.00 98.64 104 A 1 
ATOM   839  C  CB  . PHE A 1 104 ? 10.479  10.249  5.118   1.00 98.67 104 A 1 
ATOM   840  C  CG  . PHE A 1 104 ? 10.274  8.812   4.730   1.00 98.67 104 A 1 
ATOM   841  C  CD1 . PHE A 1 104 ? 9.668   8.468   3.526   1.00 98.30 104 A 1 
ATOM   842  C  CD2 . PHE A 1 104 ? 10.715  7.784   5.556   1.00 98.27 104 A 1 
ATOM   843  C  CE1 . PHE A 1 104 ? 9.493   7.147   3.160   1.00 97.89 104 A 1 
ATOM   844  C  CE2 . PHE A 1 104 ? 10.543  6.458   5.196   1.00 97.95 104 A 1 
ATOM   845  C  CZ  . PHE A 1 104 ? 9.933   6.143   3.998   1.00 98.23 104 A 1 
ATOM   846  N  N   . ILE A 1 105 ? 7.293   9.722   6.380   1.00 98.87 105 A 1 
ATOM   847  C  CA  . ILE A 1 105 ? 6.465   9.026   7.365   1.00 98.86 105 A 1 
ATOM   848  C  C   . ILE A 1 105 ? 6.339   7.568   6.965   1.00 98.82 105 A 1 
ATOM   849  O  O   . ILE A 1 105 ? 6.007   7.262   5.817   1.00 98.62 105 A 1 
ATOM   850  C  CB  . ILE A 1 105 ? 5.075   9.683   7.477   1.00 98.54 105 A 1 
ATOM   851  C  CG1 . ILE A 1 105 ? 5.222   11.115  7.988   1.00 96.62 105 A 1 
ATOM   852  C  CG2 . ILE A 1 105 ? 4.164   8.870   8.380   1.00 97.44 105 A 1 
ATOM   853  C  CD1 . ILE A 1 105 ? 3.951   11.937  7.892   1.00 87.19 105 A 1 
ATOM   854  N  N   . TYR A 1 106 ? 6.598   6.660   7.916   1.00 98.85 106 A 1 
ATOM   855  C  CA  . TYR A 1 106 ? 6.535   5.231   7.666   1.00 98.89 106 A 1 
ATOM   856  C  C   . TYR A 1 106 ? 5.361   4.610   8.409   1.00 98.88 106 A 1 
ATOM   857  O  O   . TYR A 1 106 ? 5.155   4.869   9.594   1.00 98.65 106 A 1 
ATOM   858  C  CB  . TYR A 1 106 ? 7.829   4.542   8.090   1.00 98.72 106 A 1 
ATOM   859  C  CG  . TYR A 1 106 ? 7.997   3.183   7.452   1.00 98.75 106 A 1 
ATOM   860  C  CD1 . TYR A 1 106 ? 8.577   3.057   6.198   1.00 98.37 106 A 1 
ATOM   861  C  CD2 . TYR A 1 106 ? 7.555   2.026   8.088   1.00 98.35 106 A 1 
ATOM   862  C  CE1 . TYR A 1 106 ? 8.727   1.813   5.596   1.00 98.18 106 A 1 
ATOM   863  C  CE2 . TYR A 1 106 ? 7.694   0.784   7.488   1.00 98.17 106 A 1 
ATOM   864  C  CZ  . TYR A 1 106 ? 8.281   0.692   6.246   1.00 98.50 106 A 1 
ATOM   865  O  OH  . TYR A 1 106 ? 8.423   -0.540  5.641   1.00 98.07 106 A 1 
ATOM   866  N  N   . ASN A 1 107 ? 4.591   3.779   7.712   1.00 98.86 107 A 1 
ATOM   867  C  CA  . ASN A 1 107 ? 3.491   3.035   8.311   1.00 98.86 107 A 1 
ATOM   868  C  C   . ASN A 1 107 ? 3.794   1.545   8.230   1.00 98.89 107 A 1 
ATOM   869  O  O   . ASN A 1 107 ? 4.122   1.039   7.154   1.00 98.59 107 A 1 
ATOM   870  C  CB  . ASN A 1 107 ? 2.174   3.352   7.604   1.00 98.71 107 A 1 
ATOM   871  C  CG  . ASN A 1 107 ? 0.974   2.789   8.331   1.00 98.60 107 A 1 
ATOM   872  O  OD1 . ASN A 1 107 ? 0.298   1.875   7.853   1.00 89.25 107 A 1 
ATOM   873  N  ND2 . ASN A 1 107 ? 0.710   3.330   9.514   1.00 89.85 107 A 1 
ATOM   874  N  N   . LEU A 1 108 ? 3.694   0.834   9.361   1.00 98.84 108 A 1 
ATOM   875  C  CA  . LEU A 1 108 ? 4.095   -0.557  9.418   1.00 98.83 108 A 1 
ATOM   876  C  C   . LEU A 1 108 ? 3.143   -1.482  8.668   1.00 98.85 108 A 1 
ATOM   877  O  O   . LEU A 1 108 ? 1.931   -1.443  8.877   1.00 98.52 108 A 1 
ATOM   878  C  CB  . LEU A 1 108 ? 4.186   -1.030  10.868  1.00 98.61 108 A 1 
ATOM   879  C  CG  . LEU A 1 108 ? 5.394   -0.537  11.667  1.00 97.97 108 A 1 
ATOM   880  C  CD1 . LEU A 1 108 ? 5.249   -0.942  13.128  1.00 97.54 108 A 1 
ATOM   881  C  CD2 . LEU A 1 108 ? 6.686   -1.092  11.086  1.00 97.27 108 A 1 
ATOM   882  N  N   . GLY A 1 109 ? 3.701   -2.330  7.801   1.00 98.82 109 A 1 
ATOM   883  C  CA  . GLY A 1 109 ? 2.961   -3.384  7.138   1.00 98.79 109 A 1 
ATOM   884  C  C   . GLY A 1 109 ? 3.226   -4.732  7.776   1.00 98.73 109 A 1 
ATOM   885  O  O   . GLY A 1 109 ? 4.154   -4.896  8.566   1.00 98.48 109 A 1 
ATOM   886  N  N   . ASN A 1 110 ? 2.405   -5.720  7.419   1.00 98.61 110 A 1 
ATOM   887  C  CA  . ASN A 1 110 ? 2.553   -7.058  7.978   1.00 98.52 110 A 1 
ATOM   888  C  C   . ASN A 1 110 ? 3.893   -7.690  7.614   1.00 98.55 110 A 1 
ATOM   889  O  O   . ASN A 1 110 ? 4.415   -8.516  8.365   1.00 98.05 110 A 1 
ATOM   890  C  CB  . ASN A 1 110 ? 1.400   -7.964  7.530   1.00 98.30 110 A 1 
ATOM   891  C  CG  . ASN A 1 110 ? 1.217   -7.996  6.027   1.00 98.16 110 A 1 
ATOM   892  O  OD1 . ASN A 1 110 ? 0.903   -6.981  5.402   1.00 96.40 110 A 1 
ATOM   893  N  ND2 . ASN A 1 110 ? 1.404   -9.168  5.443   1.00 95.90 110 A 1 
ATOM   894  N  N   . GLY A 1 111 ? 4.451   -7.317  6.471   1.00 98.55 111 A 1 
ATOM   895  C  CA  . GLY A 1 111 ? 5.729   -7.851  6.042   1.00 98.43 111 A 1 
ATOM   896  C  C   . GLY A 1 111 ? 6.932   -7.187  6.683   1.00 98.54 111 A 1 
ATOM   897  O  O   . GLY A 1 111 ? 8.068   -7.626  6.474   1.00 97.92 111 A 1 
ATOM   898  N  N   . ASP A 1 112 ? 6.701   -6.132  7.474   1.00 98.54 112 A 1 
ATOM   899  C  CA  . ASP A 1 112 ? 7.781   -5.414  8.136   1.00 98.66 112 A 1 
ATOM   900  C  C   . ASP A 1 112 ? 8.120   -6.017  9.500   1.00 98.54 112 A 1 
ATOM   901  O  O   . ASP A 1 112 ? 8.913   -5.442  10.256  1.00 98.03 112 A 1 
ATOM   902  C  CB  . ASP A 1 112 ? 7.410   -3.934  8.295   1.00 98.53 112 A 1 
ATOM   903  C  CG  . ASP A 1 112 ? 7.237   -3.239  6.955   1.00 98.58 112 A 1 
ATOM   904  O  OD1 . ASP A 1 112 ? 7.967   -3.582  6.003   1.00 97.63 112 A 1 
ATOM   905  O  OD2 . ASP A 1 112 ? 6.372   -2.343  6.861   1.00 97.75 112 A 1 
ATOM   906  N  N   . TYR A 1 113 ? 7.528   -7.160  9.810   1.00 98.53 113 A 1 
ATOM   907  C  CA  . TYR A 1 113 ? 7.843   -7.930  11.011  1.00 98.40 113 A 1 
ATOM   908  C  C   . TYR A 1 113 ? 8.505   -9.237  10.593  1.00 98.30 113 A 1 
ATOM   909  O  O   . TYR A 1 113 ? 8.358   -9.682  9.449   1.00 97.00 113 A 1 
ATOM   910  C  CB  . TYR A 1 113 ? 6.588   -8.286  11.803  1.00 98.34 113 A 1 
ATOM   911  C  CG  . TYR A 1 113 ? 5.753   -7.124  12.319  1.00 98.50 113 A 1 
ATOM   912  C  CD1 . TYR A 1 113 ? 4.979   -6.357  11.461  1.00 97.94 113 A 1 
ATOM   913  C  CD2 . TYR A 1 113 ? 5.699   -6.846  13.675  1.00 98.02 113 A 1 
ATOM   914  C  CE1 . TYR A 1 113 ? 4.188   -5.327  11.936  1.00 97.73 113 A 1 
ATOM   915  C  CE2 . TYR A 1 113 ? 4.904   -5.822  14.169  1.00 97.89 113 A 1 
ATOM   916  C  CZ  . TYR A 1 113 ? 4.149   -5.061  13.293  1.00 98.27 113 A 1 
ATOM   917  O  OH  . TYR A 1 113 ? 3.361   -4.044  13.773  1.00 97.85 113 A 1 
ATOM   918  N  N   . TYR A 1 114 ? 9.229   -9.859  11.535  1.00 98.13 114 A 1 
ATOM   919  C  CA  . TYR A 1 114 ? 9.660   -11.236 11.330  1.00 97.95 114 A 1 
ATOM   920  C  C   . TYR A 1 114 ? 9.297   -12.077 12.543  1.00 97.68 114 A 1 
ATOM   921  O  O   . TYR A 1 114 ? 9.689   -11.747 13.664  1.00 95.96 114 A 1 
ATOM   922  C  CB  . TYR A 1 114 ? 11.166  -11.341 11.075  1.00 97.47 114 A 1 
ATOM   923  C  CG  . TYR A 1 114 ? 11.568  -12.789 10.928  1.00 96.87 114 A 1 
ATOM   924  C  CD1 . TYR A 1 114 ? 11.362  -13.456 9.726   1.00 95.42 114 A 1 
ATOM   925  C  CD2 . TYR A 1 114 ? 12.087  -13.502 11.996  1.00 95.46 114 A 1 
ATOM   926  C  CE1 . TYR A 1 114 ? 11.686  -14.791 9.582   1.00 93.93 114 A 1 
ATOM   927  C  CE2 . TYR A 1 114 ? 12.415  -14.844 11.868  1.00 94.07 114 A 1 
ATOM   928  C  CZ  . TYR A 1 114 ? 12.215  -15.485 10.656  1.00 93.85 114 A 1 
ATOM   929  O  OH  . TYR A 1 114 ? 12.544  -16.811 10.514  1.00 91.77 114 A 1 
ATOM   930  N  N   . PRO A 1 115 ? 8.573   -13.191 12.333  1.00 97.45 115 A 1 
ATOM   931  C  CA  . PRO A 1 115 ? 7.930   -13.571 11.068  1.00 97.15 115 A 1 
ATOM   932  C  C   . PRO A 1 115 ? 6.871   -12.559 10.645  1.00 97.67 115 A 1 
ATOM   933  O  O   . PRO A 1 115 ? 6.569   -11.622 11.383  1.00 96.63 115 A 1 
ATOM   934  C  CB  . PRO A 1 115 ? 7.289   -14.925 11.391  1.00 95.66 115 A 1 
ATOM   935  C  CG  . PRO A 1 115 ? 8.010   -15.431 12.593  1.00 92.66 115 A 1 
ATOM   936  C  CD  . PRO A 1 115 ? 8.369   -14.204 13.374  1.00 95.68 115 A 1 
ATOM   937  N  N   . SER A 1 116 ? 6.320   -12.755 9.457   1.00 97.81 116 A 1 
ATOM   938  C  CA  . SER A 1 116 ? 5.271   -11.875 8.965   1.00 97.86 116 A 1 
ATOM   939  C  C   . SER A 1 116 ? 4.147   -11.748 9.987   1.00 97.97 116 A 1 
ATOM   940  O  O   . SER A 1 116 ? 3.767   -12.740 10.610  1.00 96.93 116 A 1 
ATOM   941  C  CB  . SER A 1 116 ? 4.718   -12.397 7.639   1.00 96.53 116 A 1 
ATOM   942  O  OG  . SER A 1 116 ? 3.778   -11.501 7.084   1.00 86.77 116 A 1 
ATOM   943  N  N   . TYR A 1 117 ? 3.642   -10.520 10.166  1.00 98.20 117 A 1 
ATOM   944  C  CA  . TYR A 1 117 ? 2.617   -10.129 11.146  1.00 98.24 117 A 1 
ATOM   945  C  C   . TYR A 1 117 ? 3.159   -9.995  12.562  1.00 98.25 117 A 1 
ATOM   946  O  O   . TYR A 1 117 ? 2.531   -9.332  13.393  1.00 97.17 117 A 1 
ATOM   947  C  CB  . TYR A 1 117 ? 1.421   -11.098 11.149  1.00 97.92 117 A 1 
ATOM   948  C  CG  . TYR A 1 117 ? 0.634   -11.099 9.860   1.00 97.83 117 A 1 
ATOM   949  C  CD1 . TYR A 1 117 ? -0.389  -10.188 9.650   1.00 96.99 117 A 1 
ATOM   950  C  CD2 . TYR A 1 117 ? 0.917   -12.007 8.855   1.00 96.99 117 A 1 
ATOM   951  C  CE1 . TYR A 1 117 ? -1.118  -10.179 8.472   1.00 96.37 117 A 1 
ATOM   952  C  CE2 . TYR A 1 117 ? 0.204   -12.009 7.671   1.00 96.40 117 A 1 
ATOM   953  C  CZ  . TYR A 1 117 ? -0.812  -11.090 7.483   1.00 96.56 117 A 1 
ATOM   954  O  OH  . TYR A 1 117 ? -1.531  -11.089 6.313   1.00 95.33 117 A 1 
ATOM   955  N  N   . GLY A 1 118 ? 4.314   -10.589 12.853  1.00 97.95 118 A 1 
ATOM   956  C  CA  . GLY A 1 118 ? 4.922   -10.450 14.162  1.00 97.89 118 A 1 
ATOM   957  C  C   . GLY A 1 118 ? 4.111   -11.063 15.280  1.00 97.81 118 A 1 
ATOM   958  O  O   . GLY A 1 118 ? 3.209   -11.875 15.057  1.00 96.49 118 A 1 
ATOM   959  N  N   . ALA A 1 119 ? 4.443   -10.667 16.511  1.00 97.76 119 A 1 
ATOM   960  C  CA  . ALA A 1 119 ? 3.779   -11.180 17.700  1.00 97.70 119 A 1 
ATOM   961  C  C   . ALA A 1 119 ? 4.019   -10.223 18.850  1.00 98.00 119 A 1 
ATOM   962  O  O   . ALA A 1 119 ? 5.009   -9.484  18.857  1.00 97.12 119 A 1 
ATOM   963  C  CB  . ALA A 1 119 ? 4.286   -12.571 18.055  1.00 96.79 119 A 1 
ATOM   964  N  N   . PHE A 1 120 ? 3.131   -10.248 19.843  1.00 97.61 120 A 1 
ATOM   965  C  CA  . PHE A 1 120 ? 3.260   -9.335  20.973  1.00 97.45 120 A 1 
ATOM   966  C  C   . PHE A 1 120 ? 4.550   -9.567  21.761  1.00 97.39 120 A 1 
ATOM   967  O  O   . PHE A 1 120 ? 5.101   -8.628  22.329  1.00 96.23 120 A 1 
ATOM   968  C  CB  . PHE A 1 120 ? 2.034   -9.430  21.881  1.00 96.91 120 A 1 
ATOM   969  C  CG  . PHE A 1 120 ? 0.782   -8.882  21.251  1.00 96.09 120 A 1 
ATOM   970  C  CD1 . PHE A 1 120 ? 0.579   -7.517  21.176  1.00 94.19 120 A 1 
ATOM   971  C  CD2 . PHE A 1 120 ? -0.176  -9.733  20.717  1.00 94.37 120 A 1 
ATOM   972  C  CE1 . PHE A 1 120 ? -0.564  -6.998  20.580  1.00 93.07 120 A 1 
ATOM   973  C  CE2 . PHE A 1 120 ? -1.314  -9.225  20.117  1.00 92.92 120 A 1 
ATOM   974  C  CZ  . PHE A 1 120 ? -1.509  -7.858  20.049  1.00 93.68 120 A 1 
ATOM   975  N  N   . ASP A 1 121 ? 5.040   -10.804 21.768  1.00 97.22 121 A 1 
ATOM   976  C  CA  . ASP A 1 121 ? 6.261   -11.118 22.501  1.00 96.98 121 A 1 
ATOM   977  C  C   . ASP A 1 121 ? 7.505   -10.508 21.859  1.00 97.52 121 A 1 
ATOM   978  O  O   . ASP A 1 121 ? 8.510   -10.295 22.542  1.00 96.15 121 A 1 
ATOM   979  C  CB  . ASP A 1 121 ? 6.448   -12.634 22.610  1.00 95.26 121 A 1 
ATOM   980  C  CG  . ASP A 1 121 ? 5.496   -13.269 23.601  1.00 86.93 121 A 1 
ATOM   981  O  OD1 . ASP A 1 121 ? 4.931   -12.539 24.441  1.00 79.98 121 A 1 
ATOM   982  O  OD2 . ASP A 1 121 ? 5.320   -14.506 23.544  1.00 80.12 121 A 1 
ATOM   983  N  N   . THR A 1 122 ? 7.469   -10.227 20.561  1.00 97.62 122 A 1 
ATOM   984  C  CA  . THR A 1 122 ? 8.633   -9.730  19.842  1.00 97.80 122 A 1 
ATOM   985  C  C   . THR A 1 122 ? 8.465   -8.303  19.337  1.00 98.16 122 A 1 
ATOM   986  O  O   . THR A 1 122 ? 9.411   -7.721  18.796  1.00 97.64 122 A 1 
ATOM   987  C  CB  . THR A 1 122 ? 8.973   -10.641 18.646  1.00 97.31 122 A 1 
ATOM   988  O  OG1 . THR A 1 122 ? 7.801   -10.814 17.840  1.00 94.79 122 A 1 
ATOM   989  C  CG2 . THR A 1 122 ? 9.450   -12.004 19.133  1.00 93.63 122 A 1 
ATOM   990  N  N   . ASP A 1 123 ? 7.275   -7.716  19.506  1.00 98.22 123 A 1 
ATOM   991  C  CA  . ASP A 1 123 ? 6.984   -6.381  18.993  1.00 98.32 123 A 1 
ATOM   992  C  C   . ASP A 1 123 ? 7.972   -5.327  19.471  1.00 98.52 123 A 1 
ATOM   993  O  O   . ASP A 1 123 ? 8.517   -4.564  18.675  1.00 98.36 123 A 1 
ATOM   994  C  CB  . ASP A 1 123 ? 5.572   -5.947  19.400  1.00 98.16 123 A 1 
ATOM   995  C  CG  . ASP A 1 123 ? 4.506   -6.447  18.448  1.00 98.08 123 A 1 
ATOM   996  O  OD1 . ASP A 1 123 ? 4.833   -6.825  17.307  1.00 96.79 123 A 1 
ATOM   997  O  OD2 . ASP A 1 123 ? 3.320   -6.452  18.849  1.00 96.87 123 A 1 
ATOM   998  N  N   . LYS A 1 124 ? 8.206   -5.262  20.785  1.00 97.90 124 A 1 
ATOM   999  C  CA  . LYS A 1 124 ? 8.963   -4.155  21.355  1.00 97.66 124 A 1 
ATOM   1000 C  C   . LYS A 1 124 ? 10.369  -4.078  20.760  1.00 98.18 124 A 1 
ATOM   1001 O  O   . LYS A 1 124 ? 10.833  -2.992  20.409  1.00 97.70 124 A 1 
ATOM   1002 C  CB  . LYS A 1 124 ? 9.035   -4.295  22.883  1.00 96.04 124 A 1 
ATOM   1003 C  CG  . LYS A 1 124 ? 9.583   -3.065  23.580  1.00 84.32 124 A 1 
ATOM   1004 C  CD  . LYS A 1 124 ? 9.466   -3.193  25.088  1.00 76.58 124 A 1 
ATOM   1005 C  CE  . LYS A 1 124 ? 9.958   -1.936  25.790  1.00 67.28 124 A 1 
ATOM   1006 N  NZ  . LYS A 1 124 ? 9.177   -0.730  25.415  1.00 58.94 124 A 1 
ATOM   1007 N  N   . GLU A 1 125 ? 11.032  -5.210  20.629  1.00 98.30 125 A 1 
ATOM   1008 C  CA  . GLU A 1 125 ? 12.382  -5.232  20.059  1.00 98.39 125 A 1 
ATOM   1009 C  C   . GLU A 1 125 ? 12.361  -4.812  18.591  1.00 98.69 125 A 1 
ATOM   1010 O  O   . GLU A 1 125 ? 13.226  -4.047  18.146  1.00 98.33 125 A 1 
ATOM   1011 C  CB  . GLU A 1 125 ? 12.997  -6.623  20.212  1.00 97.71 125 A 1 
ATOM   1012 C  CG  . GLU A 1 125 ? 14.357  -6.782  19.530  1.00 88.33 125 A 1 
ATOM   1013 C  CD  . GLU A 1 125 ? 15.425  -5.885  20.130  1.00 77.84 125 A 1 
ATOM   1014 O  OE1 . GLU A 1 125 ? 15.284  -5.486  21.309  1.00 71.06 125 A 1 
ATOM   1015 O  OE2 . GLU A 1 125 ? 16.408  -5.578  19.430  1.00 70.53 125 A 1 
ATOM   1016 N  N   . GLN A 1 126 ? 11.378  -5.296  17.839  1.00 98.61 126 A 1 
ATOM   1017 C  CA  . GLN A 1 126 ? 11.327  -4.996  16.416  1.00 98.68 126 A 1 
ATOM   1018 C  C   . GLN A 1 126 ? 10.896  -3.549  16.162  1.00 98.70 126 A 1 
ATOM   1019 O  O   . GLN A 1 126 ? 11.435  -2.892  15.271  1.00 98.60 126 A 1 
ATOM   1020 C  CB  . GLN A 1 126 ? 10.429  -5.999  15.690  1.00 98.44 126 A 1 
ATOM   1021 C  CG  . GLN A 1 126 ? 10.982  -7.423  15.779  1.00 97.99 126 A 1 
ATOM   1022 C  CD  . GLN A 1 126 ? 10.290  -8.421  14.868  1.00 97.90 126 A 1 
ATOM   1023 O  OE1 . GLN A 1 126 ? 9.477   -8.057  14.023  1.00 93.84 126 A 1 
ATOM   1024 N  NE2 . GLN A 1 126 ? 10.635  -9.700  15.030  1.00 93.42 126 A 1 
ATOM   1025 N  N   . PHE A 1 127 ? 9.939   -3.039  16.930  1.00 98.77 127 A 1 
ATOM   1026 C  CA  . PHE A 1 127 ? 9.576   -1.624  16.832  1.00 98.85 127 A 1 
ATOM   1027 C  C   . PHE A 1 127 ? 10.805  -0.749  17.081  1.00 98.87 127 A 1 
ATOM   1028 O  O   . PHE A 1 127 ? 11.045  0.224   16.366  1.00 98.71 127 A 1 
ATOM   1029 C  CB  . PHE A 1 127 ? 8.498   -1.247  17.851  1.00 98.78 127 A 1 
ATOM   1030 C  CG  . PHE A 1 127 ? 7.149   -1.882  17.606  1.00 98.77 127 A 1 
ATOM   1031 C  CD1 . PHE A 1 127 ? 6.788   -2.339  16.356  1.00 98.41 127 A 1 
ATOM   1032 C  CD2 . PHE A 1 127 ? 6.224   -1.986  18.649  1.00 98.31 127 A 1 
ATOM   1033 C  CE1 . PHE A 1 127 ? 5.534   -2.912  16.143  1.00 98.18 127 A 1 
ATOM   1034 C  CE2 . PHE A 1 127 ? 4.985   -2.549  18.444  1.00 98.09 127 A 1 
ATOM   1035 C  CZ  . PHE A 1 127 ? 4.637   -3.016  17.190  1.00 98.37 127 A 1 
ATOM   1036 N  N   . SER A 1 128 ? 11.583  -1.091  18.109  1.00 98.71 128 A 1 
ATOM   1037 C  CA  . SER A 1 128 ? 12.749  -0.302  18.480  1.00 98.62 128 A 1 
ATOM   1038 C  C   . SER A 1 128 ? 13.786  -0.271  17.357  1.00 98.77 128 A 1 
ATOM   1039 O  O   . SER A 1 128 ? 14.350  0.785   17.046  1.00 98.48 128 A 1 
ATOM   1040 C  CB  . SER A 1 128 ? 13.368  -0.845  19.766  1.00 98.20 128 A 1 
ATOM   1041 O  OG  . SER A 1 128 ? 14.483  -0.069  20.168  1.00 86.18 128 A 1 
ATOM   1042 N  N   . GLN A 1 129 ? 14.035  -1.417  16.733  1.00 98.70 129 A 1 
ATOM   1043 C  CA  . GLN A 1 129 ? 15.024  -1.477  15.661  1.00 98.77 129 A 1 
ATOM   1044 C  C   . GLN A 1 129 ? 14.557  -0.716  14.419  1.00 98.88 129 A 1 
ATOM   1045 O  O   . GLN A 1 129 ? 15.363  -0.076  13.743  1.00 98.63 129 A 1 
ATOM   1046 C  CB  . GLN A 1 129 ? 15.356  -2.930  15.311  1.00 98.52 129 A 1 
ATOM   1047 C  CG  . GLN A 1 129 ? 16.120  -3.670  16.397  1.00 95.47 129 A 1 
ATOM   1048 C  CD  . GLN A 1 129 ? 16.670  -4.996  15.918  1.00 91.45 129 A 1 
ATOM   1049 O  OE1 . GLN A 1 129 ? 17.247  -5.085  14.837  1.00 84.21 129 A 1 
ATOM   1050 N  NE2 . GLN A 1 129 ? 16.503  -6.034  16.723  1.00 80.29 129 A 1 
ATOM   1051 N  N   . ILE A 1 130 ? 13.280  -0.793  14.112  1.00 98.73 130 A 1 
ATOM   1052 C  CA  . ILE A 1 130 ? 12.760  -0.046  12.971  1.00 98.78 130 A 1 
ATOM   1053 C  C   . ILE A 1 130 ? 12.807  1.454   13.266  1.00 98.76 130 A 1 
ATOM   1054 O  O   . ILE A 1 130 ? 13.163  2.254   12.399  1.00 98.71 130 A 1 
ATOM   1055 C  CB  . ILE A 1 130 ? 11.338  -0.507  12.600  1.00 98.77 130 A 1 
ATOM   1056 C  CG1 . ILE A 1 130 ? 11.361  -1.962  12.135  1.00 98.27 130 A 1 
ATOM   1057 C  CG2 . ILE A 1 130 ? 10.759  0.387   11.501  1.00 98.56 130 A 1 
ATOM   1058 C  CD1 . ILE A 1 130 ? 9.999   -2.576  11.890  1.00 97.36 130 A 1 
ATOM   1059 N  N   . ALA A 1 131 ? 12.472  1.848   14.479  1.00 98.81 131 A 1 
ATOM   1060 C  CA  . ALA A 1 131 ? 12.567  3.246   14.874  1.00 98.80 131 A 1 
ATOM   1061 C  C   . ALA A 1 131 ? 13.996  3.765   14.706  1.00 98.73 131 A 1 
ATOM   1062 O  O   . ALA A 1 131 ? 14.212  4.869   14.204  1.00 98.55 131 A 1 
ATOM   1063 C  CB  . ALA A 1 131 ? 12.100  3.430   16.311  1.00 98.65 131 A 1 
ATOM   1064 N  N   . ASP A 1 132 ? 14.984  2.966   15.130  1.00 98.81 132 A 1 
ATOM   1065 C  CA  . ASP A 1 132 ? 16.385  3.342   14.959  1.00 98.77 132 A 1 
ATOM   1066 C  C   . ASP A 1 132 ? 16.728  3.494   13.486  1.00 98.79 132 A 1 
ATOM   1067 O  O   . ASP A 1 132 ? 17.507  4.377   13.104  1.00 98.35 132 A 1 
ATOM   1068 C  CB  . ASP A 1 132 ? 17.303  2.295   15.600  1.00 98.48 132 A 1 
ATOM   1069 C  CG  . ASP A 1 132 ? 17.277  2.334   17.116  1.00 96.56 132 A 1 
ATOM   1070 O  OD1 . ASP A 1 132 ? 16.832  3.351   17.683  1.00 93.11 132 A 1 
ATOM   1071 O  OD2 . ASP A 1 132 ? 17.723  1.346   17.735  1.00 92.79 132 A 1 
ATOM   1072 N  N   . THR A 1 133 ? 16.152  2.650   12.635  1.00 98.76 133 A 1 
ATOM   1073 C  CA  . THR A 1 133 ? 16.419  2.695   11.198  1.00 98.72 133 A 1 
ATOM   1074 C  C   . THR A 1 133 ? 15.840  3.960   10.569  1.00 98.77 133 A 1 
ATOM   1075 O  O   . THR A 1 133 ? 16.432  4.540   9.662   1.00 98.26 133 A 1 
ATOM   1076 C  CB  . THR A 1 133 ? 15.850  1.442   10.517  1.00 98.48 133 A 1 
ATOM   1077 O  OG1 . THR A 1 133 ? 16.436  0.276   11.101  1.00 95.70 133 A 1 
ATOM   1078 C  CG2 . THR A 1 133 ? 16.157  1.444   9.018   1.00 95.77 133 A 1 
ATOM   1079 N  N   . LEU A 1 134 ? 14.675  4.397   11.052  1.00 98.72 134 A 1 
ATOM   1080 C  CA  . LEU A 1 134 ? 14.065  5.632   10.563  1.00 98.79 134 A 1 
ATOM   1081 C  C   . LEU A 1 134 ? 14.859  6.858   11.005  1.00 98.61 134 A 1 
ATOM   1082 O  O   . LEU A 1 134 ? 14.794  7.906   10.361  1.00 98.18 134 A 1 
ATOM   1083 C  CB  . LEU A 1 134 ? 12.614  5.732   11.043  1.00 98.72 134 A 1 
ATOM   1084 C  CG  . LEU A 1 134 ? 11.681  4.656   10.475  1.00 98.41 134 A 1 
ATOM   1085 C  CD1 . LEU A 1 134 ? 10.308  4.712   11.136  1.00 97.91 134 A 1 
ATOM   1086 C  CD2 . LEU A 1 134 ? 11.550  4.806   8.965   1.00 97.61 134 A 1 
ATOM   1087 N  N   . GLY A 1 135 ? 15.619  6.726   12.092  1.00 98.40 135 A 1 
ATOM   1088 C  CA  . GLY A 1 135 ? 16.565  7.754   12.494  1.00 98.22 135 A 1 
ATOM   1089 C  C   . GLY A 1 135 ? 15.933  9.112   12.718  1.00 98.45 135 A 1 
ATOM   1090 O  O   . GLY A 1 135 ? 14.924  9.239   13.416  1.00 97.50 135 A 1 
ATOM   1091 N  N   . ASP A 1 136 ? 16.523  10.141  12.110  1.00 98.20 136 A 1 
ATOM   1092 C  CA  . ASP A 1 136 ? 16.094  11.512  12.332  1.00 97.96 136 A 1 
ATOM   1093 C  C   . ASP A 1 136 ? 14.745  11.835  11.704  1.00 98.33 136 A 1 
ATOM   1094 O  O   . ASP A 1 136 ? 14.242  12.945  11.884  1.00 97.13 136 A 1 
ATOM   1095 C  CB  . ASP A 1 136 ? 17.159  12.488  11.815  1.00 95.98 136 A 1 
ATOM   1096 C  CG  . ASP A 1 136 ? 18.438  12.439  12.620  1.00 88.65 136 A 1 
ATOM   1097 O  OD1 . ASP A 1 136 ? 18.380  12.095  13.821  1.00 79.78 136 A 1 
ATOM   1098 O  OD2 . ASP A 1 136 ? 19.509  12.754  12.059  1.00 83.07 136 A 1 
ATOM   1099 N  N   . TYR A 1 137 ? 14.150  10.889  10.964  1.00 98.62 137 A 1 
ATOM   1100 C  CA  . TYR A 1 137 ? 12.785  11.080  10.498  1.00 98.63 137 A 1 
ATOM   1101 C  C   . TYR A 1 137 ? 11.785  11.032  11.655  1.00 98.66 137 A 1 
ATOM   1102 O  O   . TYR A 1 137 ? 10.620  11.389  11.482  1.00 98.14 137 A 1 
ATOM   1103 C  CB  . TYR A 1 137 ? 12.417  10.041  9.438   1.00 98.60 137 A 1 
ATOM   1104 C  CG  . TYR A 1 137 ? 12.975  10.329  8.049   1.00 98.66 137 A 1 
ATOM   1105 C  CD1 . TYR A 1 137 ? 12.837  11.585  7.478   1.00 98.34 137 A 1 
ATOM   1106 C  CD2 . TYR A 1 137 ? 13.612  9.340   7.318   1.00 98.35 137 A 1 
ATOM   1107 C  CE1 . TYR A 1 137 ? 13.332  11.852  6.201   1.00 98.14 137 A 1 
ATOM   1108 C  CE2 . TYR A 1 137 ? 14.103  9.593   6.038   1.00 98.15 137 A 1 
ATOM   1109 C  CZ  . TYR A 1 137 ? 13.960  10.848  5.489   1.00 98.39 137 A 1 
ATOM   1110 O  OH  . TYR A 1 137 ? 14.441  11.102  4.233   1.00 97.88 137 A 1 
ATOM   1111 N  N   . LEU A 1 138 ? 12.238  10.602  12.830  1.00 98.73 138 A 1 
ATOM   1112 C  CA  . LEU A 1 138 ? 11.425  10.603  14.039  1.00 98.77 138 A 1 
ATOM   1113 C  C   . LEU A 1 138 ? 12.030  11.551  15.065  1.00 98.78 138 A 1 
ATOM   1114 O  O   . LEU A 1 138 ? 13.238  11.507  15.313  1.00 98.34 138 A 1 
ATOM   1115 C  CB  . LEU A 1 138 ? 11.329  9.198   14.646  1.00 98.61 138 A 1 
ATOM   1116 C  CG  . LEU A 1 138 ? 10.717  8.085   13.788  1.00 98.13 138 A 1 
ATOM   1117 C  CD1 . LEU A 1 138 ? 10.798  6.755   14.535  1.00 97.72 138 A 1 
ATOM   1118 C  CD2 . LEU A 1 138 ? 9.284   8.418   13.436  1.00 97.59 138 A 1 
ATOM   1119 N  N   . THR A 1 139 ? 11.210  12.409  15.665  1.00 98.60 139 A 1 
ATOM   1120 C  CA  . THR A 1 139 ? 11.636  13.152  16.838  1.00 98.54 139 A 1 
ATOM   1121 C  C   . THR A 1 139 ? 11.775  12.178  18.000  1.00 98.65 139 A 1 
ATOM   1122 O  O   . THR A 1 139 ? 11.355  11.021  17.920  1.00 98.52 139 A 1 
ATOM   1123 C  CB  . THR A 1 139 ? 10.634  14.242  17.215  1.00 98.27 139 A 1 
ATOM   1124 O  OG1 . THR A 1 139 ? 9.415   13.635  17.644  1.00 96.07 139 A 1 
ATOM   1125 C  CG2 . THR A 1 139 ? 10.361  15.167  16.036  1.00 95.70 139 A 1 
ATOM   1126 N  N   . ALA A 1 140 ? 12.354  12.654  19.101  1.00 98.62 140 A 1 
ATOM   1127 C  CA  . ALA A 1 140 ? 12.495  11.812  20.283  1.00 98.68 140 A 1 
ATOM   1128 C  C   . ALA A 1 140 ? 11.140  11.300  20.756  1.00 98.63 140 A 1 
ATOM   1129 O  O   . ALA A 1 140 ? 11.004  10.134  21.132  1.00 98.33 140 A 1 
ATOM   1130 C  CB  . ALA A 1 140 ? 13.198  12.591  21.392  1.00 98.28 140 A 1 
ATOM   1131 N  N   . GLU A 1 141 ? 10.140  12.176  20.742  1.00 98.69 141 A 1 
ATOM   1132 C  CA  . GLU A 1 141 ? 8.803   11.786  21.176  1.00 98.69 141 A 1 
ATOM   1133 C  C   . GLU A 1 141 ? 8.187   10.761  20.229  1.00 98.78 141 A 1 
ATOM   1134 O  O   . GLU A 1 141 ? 7.592   9.768   20.662  1.00 98.50 141 A 1 
ATOM   1135 C  CB  . GLU A 1 141 ? 7.893   13.010  21.280  1.00 98.12 141 A 1 
ATOM   1136 C  CG  . GLU A 1 141 ? 6.487   12.686  21.751  1.00 95.29 141 A 1 
ATOM   1137 C  CD  . GLU A 1 141 ? 5.586   13.904  21.826  1.00 94.45 141 A 1 
ATOM   1138 O  OE1 . GLU A 1 141 ? 6.012   14.986  21.405  1.00 89.28 141 A 1 
ATOM   1139 O  OE2 . GLU A 1 141 ? 4.450   13.767  22.307  1.00 89.55 141 A 1 
ATOM   1140 N  N   . GLN A 1 142 ? 8.328   10.989  18.928  1.00 98.82 142 A 1 
ATOM   1141 C  CA  . GLN A 1 142 ? 7.806   10.054  17.938  1.00 98.83 142 A 1 
ATOM   1142 C  C   . GLN A 1 142 ? 8.504   8.702   18.046  1.00 98.81 142 A 1 
ATOM   1143 O  O   . GLN A 1 142 ? 7.864   7.660   17.911  1.00 98.74 142 A 1 
ATOM   1144 C  CB  . GLN A 1 142 ? 7.961   10.629  16.540  1.00 98.72 142 A 1 
ATOM   1145 C  CG  . GLN A 1 142 ? 7.036   11.809  16.254  1.00 98.30 142 A 1 
ATOM   1146 C  CD  . GLN A 1 142 ? 7.404   12.551  14.984  1.00 98.39 142 A 1 
ATOM   1147 O  OE1 . GLN A 1 142 ? 8.525   12.422  14.492  1.00 94.86 142 A 1 
ATOM   1148 N  NE2 . GLN A 1 142 ? 6.479   13.342  14.464  1.00 94.08 142 A 1 
ATOM   1149 N  N   . LYS A 1 143 ? 9.813   8.716   18.306  1.00 98.82 143 A 1 
ATOM   1150 C  CA  . LYS A 1 143 ? 10.562  7.479   18.467  1.00 98.88 143 A 1 
ATOM   1151 C  C   . LYS A 1 143 ? 10.076  6.711   19.696  1.00 98.87 143 A 1 
ATOM   1152 O  O   . LYS A 1 143 ? 9.962   5.486   19.659  1.00 98.63 143 A 1 
ATOM   1153 C  CB  . LYS A 1 143 ? 12.063  7.767   18.565  1.00 98.64 143 A 1 
ATOM   1154 C  CG  . LYS A 1 143 ? 12.918  6.515   18.702  1.00 96.02 143 A 1 
ATOM   1155 C  CD  . LYS A 1 143 ? 14.412  6.827   18.624  1.00 92.31 143 A 1 
ATOM   1156 C  CE  . LYS A 1 143 ? 14.809  7.300   17.239  1.00 84.57 143 A 1 
ATOM   1157 N  NZ  . LYS A 1 143 ? 16.276  7.525   17.122  1.00 76.63 143 A 1 
ATOM   1158 N  N   . LYS A 1 144 ? 9.788   7.431   20.768  1.00 98.89 144 A 1 
ATOM   1159 C  CA  . LYS A 1 144 ? 9.266   6.795   21.970  1.00 98.72 144 A 1 
ATOM   1160 C  C   . LYS A 1 144 ? 7.943   6.101   21.684  1.00 98.71 144 A 1 
ATOM   1161 O  O   . LYS A 1 144 ? 7.722   4.956   22.097  1.00 98.36 144 A 1 
ATOM   1162 C  CB  . LYS A 1 144 ? 9.100   7.827   23.086  1.00 98.32 144 A 1 
ATOM   1163 C  CG  . LYS A 1 144 ? 8.569   7.250   24.391  1.00 91.02 144 A 1 
ATOM   1164 C  CD  . LYS A 1 144 ? 8.457   8.317   25.466  1.00 87.26 144 A 1 
ATOM   1165 C  CE  . LYS A 1 144 ? 7.927   7.747   26.775  1.00 76.67 144 A 1 
ATOM   1166 N  NZ  . LYS A 1 144 ? 7.822   8.786   27.833  1.00 70.11 144 A 1 
ATOM   1167 N  N   . ASN A 1 145 ? 7.020   6.807   20.955  1.00 98.71 145 A 1 
ATOM   1168 C  CA  . ASN A 1 145 ? 5.777   6.256   20.586  1.00 98.75 145 A 1 
ATOM   1169 C  C   . ASN A 1 145 ? 5.907   5.085   19.652  1.00 98.73 145 A 1 
ATOM   1170 O  O   . ASN A 1 145 ? 5.261   4.101   19.802  1.00 98.48 145 A 1 
ATOM   1171 C  CB  . ASN A 1 145 ? 4.862   7.349   20.034  1.00 98.27 145 A 1 
ATOM   1172 C  CG  . ASN A 1 145 ? 4.368   8.253   21.027  1.00 97.54 145 A 1 
ATOM   1173 O  OD1 . ASN A 1 145 ? 4.641   8.100   22.231  1.00 94.53 145 A 1 
ATOM   1174 N  ND2 . ASN A 1 145 ? 3.690   9.115   20.974  1.00 93.08 145 A 1 
ATOM   1175 N  N   . PHE A 1 146 ? 6.786   5.201   18.646  1.00 98.87 146 A 1 
ATOM   1176 C  CA  . PHE A 1 146 ? 6.986   4.128   17.678  1.00 98.91 146 A 1 
ATOM   1177 C  C   . PHE A 1 146 ? 7.564   2.893   18.350  1.00 98.80 146 A 1 
ATOM   1178 O  O   . PHE A 1 146 ? 7.151   1.770   18.071  1.00 98.72 146 A 1 
ATOM   1179 C  CB  . PHE A 1 146 ? 7.898   4.599   16.546  1.00 98.85 146 A 1 
ATOM   1180 C  CG  . PHE A 1 146 ? 7.849   3.703   15.324  1.00 98.83 146 A 1 
ATOM   1181 C  CD1 . PHE A 1 146 ? 8.531   2.503   15.295  1.00 98.53 146 A 1 
ATOM   1182 C  CD2 . PHE A 1 146 ? 7.123   4.084   14.206  1.00 98.45 146 A 1 
ATOM   1183 C  CE1 . PHE A 1 146 ? 8.484   1.679   14.177  1.00 98.16 146 A 1 
ATOM   1184 C  CE2 . PHE A 1 146 ? 7.072   3.270   13.082  1.00 98.07 146 A 1 
ATOM   1185 C  CZ  . PHE A 1 146 ? 7.754   2.067   13.072  1.00 98.39 146 A 1 
ATOM   1186 N  N   . SER A 1 147 ? 8.534   3.103   19.259  1.00 98.80 147 A 1 
ATOM   1187 C  CA  . SER A 1 147 ? 9.161   1.990   19.961  1.00 98.79 147 A 1 
ATOM   1188 C  C   . SER A 1 147 ? 8.174   1.267   20.861  1.00 98.77 147 A 1 
ATOM   1189 O  O   . SER A 1 147 ? 8.327   0.067   21.113  1.00 98.20 147 A 1 
ATOM   1190 C  CB  . SER A 1 147 ? 10.356  2.481   20.778  1.00 98.51 147 A 1 
ATOM   1191 O  OG  . SER A 1 147 ? 11.346  3.048   19.936  1.00 94.91 147 A 1 
ATOM   1192 N  N   . LYS A 1 148 ? 7.154   1.975   21.334  1.00 98.67 148 A 1 
ATOM   1193 C  CA  . LYS A 1 148 ? 6.155   1.388   22.217  1.00 98.51 148 A 1 
ATOM   1194 C  C   . LYS A 1 148 ? 5.141   0.544   21.449  1.00 98.62 148 A 1 
ATOM   1195 O  O   . LYS A 1 148 ? 4.854   -0.588  21.842  1.00 98.05 148 A 1 
ATOM   1196 C  CB  . LYS A 1 148 ? 5.434   2.483   23.002  1.00 98.04 148 A 1 
ATOM   1197 C  CG  . LYS A 1 148 ? 4.301   1.983   23.896  1.00 96.13 148 A 1 
ATOM   1198 C  CD  . LYS A 1 148 ? 3.641   3.129   24.644  1.00 94.92 148 A 1 
ATOM   1199 C  CE  . LYS A 1 148 ? 2.498   2.645   25.515  1.00 91.69 148 A 1 
ATOM   1200 N  NZ  . LYS A 1 148 ? 1.849   3.763   26.253  1.00 88.46 148 A 1 
ATOM   1201 N  N   . GLY A 1 149 ? 4.601   1.095   20.354  1.00 98.70 149 A 1 
ATOM   1202 C  CA  . GLY A 1 149 ? 3.511   0.414   19.667  1.00 98.79 149 A 1 
ATOM   1203 C  C   . GLY A 1 149 ? 3.533   0.485   18.157  1.00 98.88 149 A 1 
ATOM   1204 O  O   . GLY A 1 149 ? 2.617   -0.022  17.511  1.00 98.56 149 A 1 
ATOM   1205 N  N   . GLY A 1 150 ? 4.561   1.109   17.577  1.00 98.70 150 A 1 
ATOM   1206 C  CA  . GLY A 1 150 ? 4.656   1.218   16.131  1.00 98.79 150 A 1 
ATOM   1207 C  C   . GLY A 1 150 ? 3.808   2.332   15.537  1.00 98.86 150 A 1 
ATOM   1208 O  O   . GLY A 1 150 ? 3.531   2.323   14.338  1.00 98.66 150 A 1 
ATOM   1209 N  N   . TYR A 1 151 ? 3.407   3.303   16.360  1.00 98.92 151 A 1 
ATOM   1210 C  CA  . TYR A 1 151 ? 2.521   4.380   15.923  1.00 98.93 151 A 1 
ATOM   1211 C  C   . TYR A 1 151 ? 3.086   5.749   16.304  1.00 98.90 151 A 1 
ATOM   1212 O  O   . TYR A 1 151 ? 3.895   5.864   17.220  1.00 98.80 151 A 1 
ATOM   1213 C  CB  . TYR A 1 151 ? 1.126   4.213   16.528  1.00 98.85 151 A 1 
ATOM   1214 C  CG  . TYR A 1 151 ? 1.084   4.207   18.047  1.00 98.86 151 A 1 
ATOM   1215 C  CD1 . TYR A 1 151 ? 1.160   5.387   18.779  1.00 98.49 151 A 1 
ATOM   1216 C  CD2 . TYR A 1 151 ? 0.940   3.016   18.756  1.00 98.42 151 A 1 
ATOM   1217 C  CE1 . TYR A 1 151 ? 1.105   5.389   20.168  1.00 98.18 151 A 1 
ATOM   1218 C  CE2 . TYR A 1 151 ? 0.887   3.009   20.146  1.00 98.15 151 A 1 
ATOM   1219 C  CZ  . TYR A 1 151 ? 0.965   4.192   20.845  1.00 98.59 151 A 1 
ATOM   1220 O  OH  . TYR A 1 151 ? 0.908   4.184   22.219  1.00 98.15 151 A 1 
ATOM   1221 N  N   . TYR A 1 152 ? 2.638   6.782   15.597  1.00 98.90 152 A 1 
ATOM   1222 C  CA  . TYR A 1 152 ? 2.964   8.168   15.909  1.00 98.94 152 A 1 
ATOM   1223 C  C   . TYR A 1 152 ? 2.183   9.078   14.975  1.00 98.93 152 A 1 
ATOM   1224 O  O   . TYR A 1 152 ? 1.544   8.606   14.029  1.00 98.80 152 A 1 
ATOM   1225 C  CB  . TYR A 1 152 ? 4.472   8.451   15.789  1.00 98.77 152 A 1 
ATOM   1226 C  CG  . TYR A 1 152 ? 5.042   8.344   14.386  1.00 98.79 152 A 1 
ATOM   1227 C  CD1 . TYR A 1 152 ? 5.208   7.106   13.773  1.00 98.37 152 A 1 
ATOM   1228 C  CD2 . TYR A 1 152 ? 5.456   9.477   13.692  1.00 98.25 152 A 1 
ATOM   1229 C  CE1 . TYR A 1 152 ? 5.758   6.995   12.506  1.00 97.96 152 A 1 
ATOM   1230 C  CE2 . TYR A 1 152 ? 6.008   9.378   12.423  1.00 98.05 152 A 1 
ATOM   1231 C  CZ  . TYR A 1 152 ? 6.154   8.139   11.831  1.00 98.38 152 A 1 
ATOM   1232 O  OH  . TYR A 1 152 ? 6.710   8.038   10.577  1.00 97.65 152 A 1 
ATOM   1233 N  N   . TYR A 1 153 ? 2.222   10.377  15.225  1.00 98.92 153 A 1 
ATOM   1234 C  CA  . TYR A 1 153 ? 1.658   11.321  14.276  1.00 98.80 153 A 1 
ATOM   1235 C  C   . TYR A 1 153 ? 2.657   12.420  13.954  1.00 98.83 153 A 1 
ATOM   1236 O  O   . TYR A 1 153 ? 3.640   12.631  14.683  1.00 98.71 153 A 1 
ATOM   1237 C  CB  . TYR A 1 153 ? 0.318   11.905  14.755  1.00 98.69 153 A 1 
ATOM   1238 C  CG  . TYR A 1 153 ? 0.396   12.929  15.874  1.00 98.37 153 A 1 
ATOM   1239 C  CD1 . TYR A 1 153 ? 0.771   14.244  15.625  1.00 97.17 153 A 1 
ATOM   1240 C  CD2 . TYR A 1 153 ? 0.042   12.589  17.165  1.00 96.85 153 A 1 
ATOM   1241 C  CE1 . TYR A 1 153 ? 0.817   15.184  16.638  1.00 96.06 153 A 1 
ATOM   1242 C  CE2 . TYR A 1 153 ? 0.086   13.525  18.197  1.00 96.07 153 A 1 
ATOM   1243 C  CZ  . TYR A 1 153 ? 0.479   14.810  17.924  1.00 96.61 153 A 1 
ATOM   1244 O  OH  . TYR A 1 153 ? 0.520   15.748  18.938  1.00 94.49 153 A 1 
ATOM   1245 N  N   . TYR A 1 154 ? 2.410   13.113  12.850  1.00 98.71 154 A 1 
ATOM   1246 C  CA  . TYR A 1 154 ? 3.243   14.202  12.376  1.00 98.63 154 A 1 
ATOM   1247 C  C   . TYR A 1 154 ? 2.353   15.346  11.923  1.00 98.60 154 A 1 
ATOM   1248 O  O   . TYR A 1 154 ? 1.408   15.136  11.158  1.00 98.30 154 A 1 
ATOM   1249 C  CB  . TYR A 1 154 ? 4.131   13.732  11.212  1.00 98.49 154 A 1 
ATOM   1250 C  CG  . TYR A 1 154 ? 4.955   14.844  10.605  1.00 98.03 154 A 1 
ATOM   1251 C  CD1 . TYR A 1 154 ? 6.193   15.192  11.141  1.00 96.81 154 A 1 
ATOM   1252 C  CD2 . TYR A 1 154 ? 4.499   15.557  9.498   1.00 96.81 154 A 1 
ATOM   1253 C  CE1 . TYR A 1 154 ? 6.948   16.214  10.596  1.00 95.39 154 A 1 
ATOM   1254 C  CE2 . TYR A 1 154 ? 5.251   16.585  8.947   1.00 95.61 154 A 1 
ATOM   1255 C  CZ  . TYR A 1 154 ? 6.472   16.906  9.502   1.00 95.32 154 A 1 
ATOM   1256 O  OH  . TYR A 1 154 ? 7.219   17.922  8.972   1.00 93.30 154 A 1 
ATOM   1257 N  N   . ASP A 1 155 ? 2.643   16.562  12.397  1.00 98.43 155 A 1 
ATOM   1258 C  CA  . ASP A 1 155 ? 1.873   17.739  12.011  1.00 98.26 155 A 1 
ATOM   1259 C  C   . ASP A 1 155 ? 2.627   18.527  10.948  1.00 97.93 155 A 1 
ATOM   1260 O  O   . ASP A 1 155 ? 3.812   18.839  11.111  1.00 97.06 155 A 1 
ATOM   1261 C  CB  . ASP A 1 155 ? 1.604   18.643  13.219  1.00 98.08 155 A 1 
ATOM   1262 C  CG  . ASP A 1 155 ? 0.491   18.114  14.105  1.00 97.93 155 A 1 
ATOM   1263 O  OD1 . ASP A 1 155 ? -0.292  17.258  13.648  1.00 96.72 155 A 1 
ATOM   1264 O  OD2 . ASP A 1 155 ? 0.400   18.568  15.264  1.00 96.66 155 A 1 
ATOM   1265 N  N   . GLU A 1 156 ? 1.938   18.868  9.868   1.00 97.35 156 A 1 
ATOM   1266 C  CA  . GLU A 1 156 ? 2.492   19.656  8.777   1.00 96.64 156 A 1 
ATOM   1267 C  C   . GLU A 1 156 ? 1.825   21.026  8.804   1.00 96.55 156 A 1 
ATOM   1268 O  O   . GLU A 1 156 ? 0.635   21.150  8.489   1.00 95.56 156 A 1 
ATOM   1269 C  CB  . GLU A 1 156 ? 2.269   18.946  7.437   1.00 95.39 156 A 1 
ATOM   1270 C  CG  . GLU A 1 156 ? 3.251   19.333  6.342   1.00 91.48 156 A 1 
ATOM   1271 C  CD  . GLU A 1 156 ? 2.826   20.594  5.622   1.00 89.89 156 A 1 
ATOM   1272 O  OE1 . GLU A 1 156 ? 1.893   20.506  4.794   1.00 85.30 156 A 1 
ATOM   1273 O  OE2 . GLU A 1 156 ? 3.413   21.658  5.884   1.00 85.10 156 A 1 
ATOM   1274 N  N   . ASP A 1 157 ? 2.579   22.051  9.193   1.00 95.81 157 A 1 
ATOM   1275 C  CA  . ASP A 1 157 ? 1.996   23.361  9.478   1.00 95.34 157 A 1 
ATOM   1276 C  C   . ASP A 1 157 ? 1.496   24.097  8.242   1.00 95.35 157 A 1 
ATOM   1277 O  O   . ASP A 1 157 ? 0.505   24.823  8.316   1.00 93.38 157 A 1 
ATOM   1278 C  CB  . ASP A 1 157 ? 3.015   24.241  10.208  1.00 93.86 157 A 1 
ATOM   1279 C  CG  . ASP A 1 157 ? 3.262   23.794  11.633  1.00 90.00 157 A 1 
ATOM   1280 O  OD1 . ASP A 1 157 ? 2.379   23.134  12.211  1.00 83.69 157 A 1 
ATOM   1281 O  OD2 . ASP A 1 157 ? 4.344   24.106  12.168  1.00 82.59 157 A 1 
ATOM   1282 N  N   . HIS A 1 158 ? 2.162   23.926  7.102   1.00 93.95 158 A 1 
ATOM   1283 C  CA  . HIS A 1 158 ? 1.811   24.704  5.916   1.00 93.46 158 A 1 
ATOM   1284 C  C   . HIS A 1 158 ? 0.384   24.421  5.452   1.00 94.09 158 A 1 
ATOM   1285 O  O   . HIS A 1 158 ? -0.381  25.336  5.168   1.00 92.43 158 A 1 
ATOM   1286 C  CB  . HIS A 1 158 ? 2.799   24.425  4.779   1.00 91.81 158 A 1 
ATOM   1287 C  CG  . HIS A 1 158 ? 2.611   25.312  3.593   1.00 87.04 158 A 1 
ATOM   1288 N  ND1 . HIS A 1 158 ? 1.807   24.979  2.527   1.00 77.43 158 A 1 
ATOM   1289 C  CD2 . HIS A 1 158 ? 3.109   26.536  3.306   1.00 77.37 158 A 1 
ATOM   1290 C  CE1 . HIS A 1 158 ? 1.825   25.954  1.639   1.00 77.81 158 A 1 
ATOM   1291 N  NE2 . HIS A 1 158 ? 2.605   26.913  2.082   1.00 78.76 158 A 1 
ATOM   1292 N  N   . HIS A 1 159 ? 0.028   23.151  5.389   1.00 94.66 159 A 1 
ATOM   1293 C  CA  . HIS A 1 159 ? -1.316  22.760  4.963   1.00 94.96 159 A 1 
ATOM   1294 C  C   . HIS A 1 159 ? -2.254  22.486  6.138   1.00 95.73 159 A 1 
ATOM   1295 O  O   . HIS A 1 159 ? -3.418  22.152  5.923   1.00 94.50 159 A 1 
ATOM   1296 C  CB  . HIS A 1 159 ? -1.251  21.529  4.059   1.00 94.09 159 A 1 
ATOM   1297 C  CG  . HIS A 1 159 ? -0.614  21.788  2.736   1.00 93.99 159 A 1 
ATOM   1298 N  ND1 . HIS A 1 159 ? 0.704   21.498  2.471   1.00 84.49 159 A 1 
ATOM   1299 C  CD2 . HIS A 1 159 ? -1.125  22.304  1.594   1.00 85.63 159 A 1 
ATOM   1300 C  CE1 . HIS A 1 159 ? 0.992   21.834  1.222   1.00 86.34 159 A 1 
ATOM   1301 N  NE2 . HIS A 1 159 ? -0.108  22.323  0.665   1.00 88.27 159 A 1 
ATOM   1302 N  N   . LEU A 1 160 ? -1.761  22.634  7.376   1.00 96.10 160 A 1 
ATOM   1303 C  CA  . LEU A 1 160 ? -2.554  22.358  8.570   1.00 96.96 160 A 1 
ATOM   1304 C  C   . LEU A 1 160 ? -3.095  20.933  8.549   1.00 97.33 160 A 1 
ATOM   1305 O  O   . LEU A 1 160 ? -4.301  20.696  8.653   1.00 96.53 160 A 1 
ATOM   1306 C  CB  . LEU A 1 160 ? -3.694  23.374  8.712   1.00 96.46 160 A 1 
ATOM   1307 C  CG  . LEU A 1 160 ? -3.288  24.847  8.725   1.00 94.81 160 A 1 
ATOM   1308 C  CD1 . LEU A 1 160 ? -4.527  25.728  8.849   1.00 91.25 160 A 1 
ATOM   1309 C  CD2 . LEU A 1 160 ? -2.306  25.134  9.850   1.00 90.77 160 A 1 
ATOM   1310 N  N   . ILE A 1 161 ? -2.181  19.990  8.397   1.00 97.75 161 A 1 
ATOM   1311 C  CA  . ILE A 1 161 ? -2.522  18.577  8.281   1.00 97.86 161 A 1 
ATOM   1312 C  C   . ILE A 1 161 ? -1.835  17.781  9.380   1.00 98.02 161 A 1 
ATOM   1313 O  O   . ILE A 1 161 ? -0.642  17.980  9.638   1.00 97.76 161 A 1 
ATOM   1314 C  CB  . ILE A 1 161 ? -2.116  18.004  6.903   1.00 96.95 161 A 1 
ATOM   1315 C  CG1 . ILE A 1 161 ? -2.851  18.737  5.788   1.00 89.32 161 A 1 
ATOM   1316 C  CG2 . ILE A 1 161 ? -2.403  16.509  6.838   1.00 88.53 161 A 1 
ATOM   1317 C  CD1 . ILE A 1 161 ? -2.314  18.420  4.409   1.00 84.04 161 A 1 
ATOM   1318 N  N   . ARG A 1 162 ? -2.564  16.882  10.008  1.00 98.40 162 A 1 
ATOM   1319 C  CA  . ARG A 1 162 ? -1.982  15.916  10.936  1.00 98.58 162 A 1 
ATOM   1320 C  C   . ARG A 1 162 ? -2.036  14.538  10.296  1.00 98.59 162 A 1 
ATOM   1321 O  O   . ARG A 1 162 ? -3.118  14.038  9.978   1.00 98.36 162 A 1 
ATOM   1322 C  CB  . ARG A 1 162 ? -2.726  15.906  12.270  1.00 98.47 162 A 1 
ATOM   1323 C  CG  . ARG A 1 162 ? -2.263  14.792  13.210  1.00 98.20 162 A 1 
ATOM   1324 C  CD  . ARG A 1 162 ? -2.790  14.974  14.627  1.00 98.09 162 A 1 
ATOM   1325 N  NE  . ARG A 1 162 ? -2.166  16.132  15.273  1.00 97.97 162 A 1 
ATOM   1326 C  CZ  . ARG A 1 162 ? -2.450  16.538  16.509  1.00 98.25 162 A 1 
ATOM   1327 N  NH1 . ARG A 1 162 ? -3.352  15.896  17.236  1.00 96.51 162 A 1 
ATOM   1328 N  NH2 . ARG A 1 162 ? -1.836  17.602  17.012  1.00 96.67 162 A 1 
ATOM   1329 N  N   . ILE A 1 163 ? -0.869  13.935  10.096  1.00 98.67 163 A 1 
ATOM   1330 C  CA  . ILE A 1 163 ? -0.766  12.578  9.569   1.00 98.71 163 A 1 
ATOM   1331 C  C   . ILE A 1 163 ? -0.629  11.628  10.748  1.00 98.85 163 A 1 
ATOM   1332 O  O   . ILE A 1 163 ? 0.329   11.730  11.513  1.00 98.68 163 A 1 
ATOM   1333 C  CB  . ILE A 1 163 ? 0.447   12.409  8.643   1.00 98.23 163 A 1 
ATOM   1334 C  CG1 . ILE A 1 163 ? 0.511   13.526  7.592   1.00 95.56 163 A 1 
ATOM   1335 C  CG2 . ILE A 1 163 ? 0.417   11.034  7.994   1.00 96.91 163 A 1 
ATOM   1336 C  CD1 . ILE A 1 163 ? -0.610  13.495  6.598   1.00 86.17 163 A 1 
ATOM   1337 N  N   . ILE A 1 164 ? -1.575  10.709  10.897  1.00 98.80 164 A 1 
ATOM   1338 C  CA  . ILE A 1 164 ? -1.556  9.738   11.986  1.00 98.83 164 A 1 
ATOM   1339 C  C   . ILE A 1 164 ? -1.142  8.394   11.415  1.00 98.81 164 A 1 
ATOM   1340 O  O   . ILE A 1 164 ? -1.915  7.765   10.678  1.00 98.78 164 A 1 
ATOM   1341 C  CB  . ILE A 1 164 ? -2.926  9.648   12.666  1.00 98.86 164 A 1 
ATOM   1342 C  CG1 . ILE A 1 164 ? -3.362  11.024  13.174  1.00 98.54 164 A 1 
ATOM   1343 C  CG2 . ILE A 1 164 ? -2.890  8.628   13.812  1.00 98.65 164 A 1 
ATOM   1344 C  CD1 . ILE A 1 164 ? -4.812  11.076  13.662  1.00 98.04 164 A 1 
ATOM   1345 N  N   . SER A 1 165 ? 0.077   7.956   11.727  1.00 98.84 165 A 1 
ATOM   1346 C  CA  . SER A 1 165 ? 0.587   6.667   11.284  1.00 98.93 165 A 1 
ATOM   1347 C  C   . SER A 1 165 ? 0.164   5.617   12.297  1.00 98.94 165 A 1 
ATOM   1348 O  O   . SER A 1 165 ? 0.738   5.514   13.382  1.00 98.77 165 A 1 
ATOM   1349 C  CB  . SER A 1 165 ? 2.106   6.694   11.126  1.00 98.77 165 A 1 
ATOM   1350 O  OG  . SER A 1 165 ? 2.579   5.469   10.618  1.00 97.49 165 A 1 
ATOM   1351 N  N   . PHE A 1 166 ? -0.836  4.829   11.937  1.00 98.98 166 A 1 
ATOM   1352 C  CA  . PHE A 1 166 ? -1.530  3.922   12.840  1.00 98.99 166 A 1 
ATOM   1353 C  C   . PHE A 1 166 ? -1.118  2.478   12.556  1.00 98.96 166 A 1 
ATOM   1354 O  O   . PHE A 1 166 ? -1.152  2.030   11.409  1.00 98.81 166 A 1 
ATOM   1355 C  CB  . PHE A 1 166 ? -3.040  4.100   12.658  1.00 98.90 166 A 1 
ATOM   1356 C  CG  . PHE A 1 166 ? -3.887  3.289   13.588  1.00 98.88 166 A 1 
ATOM   1357 C  CD1 . PHE A 1 166 ? -4.182  3.752   14.863  1.00 98.60 166 A 1 
ATOM   1358 C  CD2 . PHE A 1 166 ? -4.420  2.081   13.186  1.00 98.59 166 A 1 
ATOM   1359 C  CE1 . PHE A 1 166 ? -4.980  3.019   15.720  1.00 98.31 166 A 1 
ATOM   1360 C  CE2 . PHE A 1 166 ? -5.226  1.339   14.043  1.00 98.31 166 A 1 
ATOM   1361 C  CZ  . PHE A 1 166 ? -5.501  1.812   15.305  1.00 98.51 166 A 1 
ATOM   1362 N  N   . ASN A 1 167 ? -0.727  1.747   13.603  1.00 98.87 167 A 1 
ATOM   1363 C  CA  . ASN A 1 167 ? -0.298  0.361   13.461  1.00 98.83 167 A 1 
ATOM   1364 C  C   . ASN A 1 167 ? -1.504  -0.565  13.451  1.00 98.89 167 A 1 
ATOM   1365 O  O   . ASN A 1 167 ? -2.053  -0.900  14.502  1.00 98.57 167 A 1 
ATOM   1366 C  CB  . ASN A 1 167 ? 0.657   -0.011  14.587  1.00 98.71 167 A 1 
ATOM   1367 C  CG  . ASN A 1 167 ? 1.213   -1.423  14.446  1.00 98.67 167 A 1 
ATOM   1368 O  OD1 . ASN A 1 167 ? 0.801   -2.179  13.575  1.00 96.93 167 A 1 
ATOM   1369 N  ND2 . ASN A 1 167 ? 2.153   -1.767  15.308  1.00 96.37 167 A 1 
ATOM   1370 N  N   . SER A 1 168 ? -1.923  -1.004  12.256  1.00 98.80 168 A 1 
ATOM   1371 C  CA  . SER A 1 168 ? -3.083  -1.873  12.113  1.00 98.87 168 A 1 
ATOM   1372 C  C   . SER A 1 168 ? -2.752  -3.343  12.321  1.00 98.77 168 A 1 
ATOM   1373 O  O   . SER A 1 168 ? -3.652  -4.154  12.553  1.00 98.33 168 A 1 
ATOM   1374 C  CB  . SER A 1 168 ? -3.698  -1.694  10.721  1.00 98.59 168 A 1 
ATOM   1375 O  OG  . SER A 1 168 ? -2.770  -2.019  9.709   1.00 98.04 168 A 1 
ATOM   1376 N  N   . ILE A 1 169 ? -1.474  -3.696  12.248  1.00 98.72 169 A 1 
ATOM   1377 C  CA  . ILE A 1 169 ? -1.084  -5.099  12.187  1.00 98.66 169 A 1 
ATOM   1378 C  C   . ILE A 1 169 ? -1.401  -5.842  13.481  1.00 98.58 169 A 1 
ATOM   1379 O  O   . ILE A 1 169 ? -1.760  -7.020  13.458  1.00 97.96 169 A 1 
ATOM   1380 C  CB  . ILE A 1 169 ? 0.406   -5.241  11.841  1.00 98.62 169 A 1 
ATOM   1381 C  CG1 . ILE A 1 169 ? 0.750   -4.421  10.589  1.00 97.90 169 A 1 
ATOM   1382 C  CG2 . ILE A 1 169 ? 0.768   -6.716  11.635  1.00 98.18 169 A 1 
ATOM   1383 C  CD1 . ILE A 1 169 ? -0.127  -4.724  9.388   1.00 96.50 169 A 1 
ATOM   1384 N  N   . ILE A 1 170 ? -1.295  -5.159  14.618  1.00 98.66 170 A 1 
ATOM   1385 C  CA  . ILE A 1 170 ? -1.473  -5.813  15.910  1.00 98.41 170 A 1 
ATOM   1386 C  C   . ILE A 1 170 ? -2.915  -6.269  16.150  1.00 98.39 170 A 1 
ATOM   1387 O  O   . ILE A 1 170 ? -3.169  -7.032  17.081  1.00 97.52 170 A 1 
ATOM   1388 C  CB  . ILE A 1 170 ? -1.004  -4.910  17.067  1.00 98.16 170 A 1 
ATOM   1389 C  CG1 . ILE A 1 170 ? -1.865  -3.654  17.175  1.00 97.10 170 A 1 
ATOM   1390 C  CG2 . ILE A 1 170 ? 0.466   -4.537  16.883  1.00 96.44 170 A 1 
ATOM   1391 C  CD1 . ILE A 1 170 ? -1.517  -2.778  18.373  1.00 96.21 170 A 1 
ATOM   1392 N  N   . TYR A 1 171 ? -3.845  -5.821  15.317  1.00 98.43 171 A 1 
ATOM   1393 C  CA  . TYR A 1 171 ? -5.262  -6.164  15.478  1.00 98.45 171 A 1 
ATOM   1394 C  C   . TYR A 1 171 ? -5.732  -7.261  14.531  1.00 98.17 171 A 1 
ATOM   1395 O  O   . TYR A 1 171 ? -6.898  -7.665  14.587  1.00 97.37 171 A 1 
ATOM   1396 C  CB  . TYR A 1 171 ? -6.131  -4.929  15.252  1.00 98.43 171 A 1 
ATOM   1397 C  CG  . TYR A 1 171 ? -5.744  -3.739  16.098  1.00 98.61 171 A 1 
ATOM   1398 C  CD1 . TYR A 1 171 ? -5.777  -3.814  17.482  1.00 98.25 171 A 1 
ATOM   1399 C  CD2 . TYR A 1 171 ? -5.344  -2.553  15.511  1.00 98.28 171 A 1 
ATOM   1400 C  CE1 . TYR A 1 171 ? -5.420  -2.726  18.266  1.00 98.23 171 A 1 
ATOM   1401 C  CE2 . TYR A 1 171 ? -4.988  -1.463  16.284  1.00 98.23 171 A 1 
ATOM   1402 C  CZ  . TYR A 1 171 ? -5.030  -1.550  17.661  1.00 98.53 171 A 1 
ATOM   1403 O  OH  . TYR A 1 171 ? -4.673  -0.472  18.432  1.00 98.29 171 A 1 
ATOM   1404 N  N   . THR A 1 172 ? -4.849  -7.742  13.654  1.00 98.02 172 A 1 
ATOM   1405 C  CA  . THR A 1 172 ? -5.270  -8.630  12.577  1.00 97.85 172 A 1 
ATOM   1406 C  C   . THR A 1 172 ? -5.523  -10.049 13.066  1.00 97.54 172 A 1 
ATOM   1407 O  O   . THR A 1 172 ? -4.968  -10.486 14.079  1.00 96.76 172 A 1 
ATOM   1408 C  CB  . THR A 1 172 ? -4.226  -8.676  11.452  1.00 97.29 172 A 1 
ATOM   1409 O  OG1 . THR A 1 172 ? -3.000  -9.212  11.951  1.00 93.46 172 A 1 
ATOM   1410 C  CG2 . THR A 1 172 ? -3.988  -7.276  10.897  1.00 93.15 172 A 1 
ATOM   1411 N  N   . ILE A 1 173 ? -6.369  -10.789 12.333  1.00 97.43 173 A 1 
ATOM   1412 C  CA  . ILE A 1 173 ? -6.693  -12.158 12.718  1.00 96.79 173 A 1 
ATOM   1413 C  C   . ILE A 1 173 ? -5.497  -13.087 12.572  1.00 96.90 173 A 1 
ATOM   1414 O  O   . ILE A 1 173 ? -5.519  -14.206 13.078  1.00 95.26 173 A 1 
ATOM   1415 C  CB  . ILE A 1 173 ? -7.874  -12.715 11.903  1.00 94.84 173 A 1 
ATOM   1416 C  CG1 . ILE A 1 173 ? -7.513  -12.781 10.423  1.00 85.15 173 A 1 
ATOM   1417 C  CG2 . ILE A 1 173 ? -9.124  -11.874 12.132  1.00 82.42 173 A 1 
ATOM   1418 C  CD1 . ILE A 1 173 ? -8.475  -13.631 9.618   1.00 76.92 173 A 1 
ATOM   1419 N  N   . ASN A 1 174 ? -4.457  -12.641 11.880  1.00 96.90 174 A 1 
ATOM   1420 C  CA  . ASN A 1 174 ? -3.235  -13.426 11.759  1.00 96.64 174 A 1 
ATOM   1421 C  C   . ASN A 1 174 ? -2.448  -13.424 13.059  1.00 96.88 174 A 1 
ATOM   1422 O  O   . ASN A 1 174 ? -1.519  -14.218 13.226  1.00 95.05 174 A 1 
ATOM   1423 C  CB  . ASN A 1 174 ? -2.378  -12.901 10.615  1.00 95.57 174 A 1 
ATOM   1424 C  CG  . ASN A 1 174 ? -3.104  -12.917 9.293   1.00 91.66 174 A 1 
ATOM   1425 O  OD1 . ASN A 1 174 ? -3.819  -11.974 8.957   1.00 80.33 174 A 1 
ATOM   1426 N  ND2 . ASN A 1 174 ? -2.949  -13.994 8.540   1.00 79.61 174 A 1 
ATOM   1427 N  N   . ARG A 1 175 ? -2.824  -12.548 13.986  1.00 97.17 175 A 1 
ATOM   1428 C  CA  . ARG A 1 175 ? -2.277  -12.559 15.336  1.00 97.02 175 A 1 
ATOM   1429 C  C   . ARG A 1 175 ? -3.242  -13.241 16.286  1.00 96.69 175 A 1 
ATOM   1430 O  O   . ARG A 1 175 ? -4.453  -13.289 16.052  1.00 94.89 175 A 1 
ATOM   1431 C  CB  . ARG A 1 175 ? -2.002  -11.147 15.838  1.00 96.13 175 A 1 
ATOM   1432 C  CG  . ARG A 1 175 ? -0.801  -10.489 15.197  1.00 92.01 175 A 1 
ATOM   1433 C  CD  . ARG A 1 175 ? -0.303  -9.370  16.065  1.00 94.03 175 A 1 
ATOM   1434 N  NE  . ARG A 1 175 ? 0.994   -8.893  15.607  1.00 95.87 175 A 1 
ATOM   1435 C  CZ  . ARG A 1 175 ? 1.827   -8.152  16.340  1.00 97.36 175 A 1 
ATOM   1436 N  NH1 . ARG A 1 175 ? 1.479   -7.802  17.571  1.00 93.84 175 A 1 
ATOM   1437 N  NH2 . ARG A 1 175 ? 2.982   -7.782  15.832  1.00 93.41 175 A 1 
ATOM   1438 N  N   . LYS A 1 176 ? -2.710  -13.756 17.386  1.00 96.20 176 A 1 
ATOM   1439 C  CA  . LYS A 1 176 ? -3.535  -14.345 18.434  1.00 95.57 176 A 1 
ATOM   1440 C  C   . LYS A 1 176 ? -4.422  -13.271 19.051  1.00 96.36 176 A 1 
ATOM   1441 O  O   . LYS A 1 176 ? -3.970  -12.162 19.328  1.00 94.67 176 A 1 
ATOM   1442 C  CB  . LYS A 1 176 ? -2.645  -14.979 19.505  1.00 93.56 176 A 1 
ATOM   1443 C  CG  . LYS A 1 176 ? -3.410  -15.610 20.650  1.00 84.04 176 A 1 
ATOM   1444 C  CD  . LYS A 1 176 ? -2.454  -16.185 21.680  1.00 79.65 176 A 1 
ATOM   1445 C  CE  . LYS A 1 176 ? -3.193  -16.815 22.841  1.00 70.16 176 A 1 
ATOM   1446 N  NZ  . LYS A 1 176 ? -2.268  -17.365 23.865  1.00 62.18 176 A 1 
ATOM   1447 N  N   . LEU A 1 177 ? -5.695  -13.595 19.246  1.00 94.78 177 A 1 
ATOM   1448 C  CA  . LEU A 1 177 ? -6.609  -12.681 19.919  1.00 94.92 177 A 1 
ATOM   1449 C  C   . LEU A 1 177 ? -6.244  -12.600 21.395  1.00 94.95 177 A 1 
ATOM   1450 O  O   . LEU A 1 177 ? -6.195  -13.622 22.078  1.00 91.65 177 A 1 
ATOM   1451 C  CB  . LEU A 1 177 ? -8.050  -13.157 19.754  1.00 93.03 177 A 1 
ATOM   1452 C  CG  . LEU A 1 177 ? -9.122  -12.324 20.461  1.00 91.30 177 A 1 
ATOM   1453 C  CD1 . LEU A 1 177 ? -9.123  -10.896 19.957  1.00 88.44 177 A 1 
ATOM   1454 C  CD2 . LEU A 1 177 ? -10.499 -12.964 20.273  1.00 88.63 177 A 1 
ATOM   1455 N  N   . ILE A 1 178 ? -5.986  -11.396 21.884  1.00 95.66 178 A 1 
ATOM   1456 C  CA  . ILE A 1 178 ? -5.595  -11.199 23.271  1.00 94.93 178 A 1 
ATOM   1457 C  C   . ILE A 1 178 ? -6.730  -10.581 24.072  1.00 95.58 178 A 1 
ATOM   1458 O  O   . ILE A 1 178 ? -7.659  -9.998  23.515  1.00 94.75 178 A 1 
ATOM   1459 C  CB  . ILE A 1 178 ? -4.339  -10.313 23.383  1.00 93.18 178 A 1 
ATOM   1460 C  CG1 . ILE A 1 178 ? -4.576  -8.973  22.699  1.00 88.16 178 A 1 
ATOM   1461 C  CG2 . ILE A 1 178 ? -3.136  -11.027 22.788  1.00 82.68 178 A 1 
ATOM   1462 C  CD1 . ILE A 1 178 ? -3.481  -7.946  22.954  1.00 85.95 178 A 1 
ATOM   1463 N  N   . SER A 1 179 ? -6.653  -10.705 25.400  1.00 95.12 179 A 1 
ATOM   1464 C  CA  . SER A 1 179 ? -7.703  -10.199 26.274  1.00 94.99 179 A 1 
ATOM   1465 C  C   . SER A 1 179 ? -7.595  -8.697  26.502  1.00 95.39 179 A 1 
ATOM   1466 O  O   . SER A 1 179 ? -8.581  -8.058  26.879  1.00 92.78 179 A 1 
ATOM   1467 C  CB  . SER A 1 179 ? -7.669  -10.933 27.614  1.00 93.53 179 A 1 
ATOM   1468 O  OG  . SER A 1 179 ? -6.439  -10.733 28.265  1.00 84.35 179 A 1 
ATOM   1469 N  N   . GLU A 1 180 ? -6.411  -8.115  26.279  1.00 96.30 180 A 1 
ATOM   1470 C  CA  . GLU A 1 180 ? -6.230  -6.681  26.456  1.00 96.39 180 A 1 
ATOM   1471 C  C   . GLU A 1 180 ? -7.157  -5.909  25.524  1.00 97.14 180 A 1 
ATOM   1472 O  O   . GLU A 1 180 ? -7.278  -6.235  24.344  1.00 96.18 180 A 1 
ATOM   1473 C  CB  . GLU A 1 180 ? -4.785  -6.275  26.178  1.00 94.28 180 A 1 
ATOM   1474 C  CG  . GLU A 1 180 ? -3.753  -6.921  27.079  1.00 83.47 180 A 1 
ATOM   1475 C  CD  . GLU A 1 180 ? -2.344  -6.480  26.742  1.00 80.83 180 A 1 
ATOM   1476 O  OE1 . GLU A 1 180 ? -2.153  -5.302  26.384  1.00 74.31 180 A 1 
ATOM   1477 O  OE2 . GLU A 1 180 ? -1.419  -7.315  26.827  1.00 74.86 180 A 1 
ATOM   1478 N  N   . ASP A 1 181 ? -7.805  -4.874  26.058  1.00 97.46 181 A 1 
ATOM   1479 C  CA  . ASP A 1 181 ? -8.710  -4.063  25.257  1.00 97.74 181 A 1 
ATOM   1480 C  C   . ASP A 1 181 ? -7.967  -3.012  24.438  1.00 98.17 181 A 1 
ATOM   1481 O  O   . ASP A 1 181 ? -8.433  -2.625  23.364  1.00 97.24 181 A 1 
ATOM   1482 C  CB  . ASP A 1 181 ? -9.739  -3.376  26.149  1.00 96.62 181 A 1 
ATOM   1483 C  CG  . ASP A 1 181 ? -10.723 -4.354  26.764  1.00 93.91 181 A 1 
ATOM   1484 O  OD1 . ASP A 1 181 ? -11.008 -5.390  26.131  1.00 88.70 181 A 1 
ATOM   1485 O  OD2 . ASP A 1 181 ? -11.202 -4.079  27.875  1.00 88.52 181 A 1 
ATOM   1486 N  N   . ASP A 1 182 ? -6.822  -2.555  24.929  1.00 97.95 182 A 1 
ATOM   1487 C  CA  . ASP A 1 182 ? -6.088  -1.475  24.267  1.00 98.31 182 A 1 
ATOM   1488 C  C   . ASP A 1 182 ? -4.583  -1.749  24.293  1.00 98.36 182 A 1 
ATOM   1489 O  O   . ASP A 1 182 ? -3.839  -1.074  25.015  1.00 97.72 182 A 1 
ATOM   1490 C  CB  . ASP A 1 182 ? -6.402  -0.133  24.931  1.00 98.12 182 A 1 
ATOM   1491 C  CG  . ASP A 1 182 ? -5.867  1.043   24.129  1.00 98.39 182 A 1 
ATOM   1492 O  OD1 . ASP A 1 182 ? -5.449  0.846   22.967  1.00 97.67 182 A 1 
ATOM   1493 O  OD2 . ASP A 1 182 ? -5.878  2.171   24.664  1.00 97.81 182 A 1 
ATOM   1494 N  N   . PRO A 1 183 ? -4.117  -2.735  23.519  1.00 98.41 183 A 1 
ATOM   1495 C  CA  . PRO A 1 183 ? -2.687  -3.040  23.515  1.00 98.35 183 A 1 
ATOM   1496 C  C   . PRO A 1 183 ? -1.858  -1.835  23.101  1.00 98.47 183 A 1 
ATOM   1497 O  O   . PRO A 1 183 ? -2.200  -1.133  22.142  1.00 98.06 183 A 1 
ATOM   1498 C  CB  . PRO A 1 183 ? -2.560  -4.183  22.500  1.00 97.79 183 A 1 
ATOM   1499 C  CG  . PRO A 1 183 ? -3.805  -4.106  21.667  1.00 95.85 183 A 1 
ATOM   1500 C  CD  . PRO A 1 183 ? -4.865  -3.599  22.594  1.00 98.04 183 A 1 
ATOM   1501 N  N   . TYR A 1 184 ? -0.782  -1.591  23.857  1.00 98.47 184 A 1 
ATOM   1502 C  CA  . TYR A 1 184 ? 0.140   -0.487  23.625  1.00 98.56 184 A 1 
ATOM   1503 C  C   . TYR A 1 184 ? -0.521  0.887   23.738  1.00 98.66 184 A 1 
ATOM   1504 O  O   . TYR A 1 184 ? 0.064   1.887   23.327  1.00 98.03 184 A 1 
ATOM   1505 C  CB  . TYR A 1 184 ? 0.838   -0.623  22.256  1.00 98.30 184 A 1 
ATOM   1506 C  CG  . TYR A 1 184 ? 1.490   -1.964  22.013  1.00 98.34 184 A 1 
ATOM   1507 C  CD1 . TYR A 1 184 ? 2.203   -2.608  23.012  1.00 97.56 184 A 1 
ATOM   1508 C  CD2 . TYR A 1 184 ? 1.412   -2.582  20.770  1.00 97.75 184 A 1 
ATOM   1509 C  CE1 . TYR A 1 184 ? 2.802   -3.843  22.792  1.00 97.32 184 A 1 
ATOM   1510 C  CE2 . TYR A 1 184 ? 2.021   -3.807  20.531  1.00 97.42 184 A 1 
ATOM   1511 C  CZ  . TYR A 1 184 ? 2.708   -4.429  21.543  1.00 97.82 184 A 1 
ATOM   1512 O  OH  . TYR A 1 184 ? 3.304   -5.644  21.319  1.00 97.05 184 A 1 
ATOM   1513 N  N   . ASP A 1 185 ? -1.725  0.930   24.283  1.00 98.49 185 A 1 
ATOM   1514 C  CA  . ASP A 1 185 ? -2.473  2.176   24.447  1.00 98.67 185 A 1 
ATOM   1515 C  C   . ASP A 1 185 ? -2.712  2.905   23.123  1.00 98.88 185 A 1 
ATOM   1516 O  O   . ASP A 1 185 ? -2.861  4.128   23.097  1.00 98.68 185 A 1 
ATOM   1517 C  CB  . ASP A 1 185 ? -1.761  3.112   25.435  1.00 98.41 185 A 1 
ATOM   1518 C  CG  . ASP A 1 185 ? -1.617  2.502   26.817  1.00 97.59 185 A 1 
ATOM   1519 O  OD1 . ASP A 1 185 ? -2.616  1.998   27.351  1.00 94.29 185 A 1 
ATOM   1520 O  OD2 . ASP A 1 185 ? -0.497  2.533   27.356  1.00 93.85 185 A 1 
ATOM   1521 N  N   . GLN A 1 186 ? -2.767  2.167   22.016  1.00 98.77 186 A 1 
ATOM   1522 C  CA  . GLN A 1 186 ? -2.898  2.830   20.722  1.00 98.80 186 A 1 
ATOM   1523 C  C   . GLN A 1 186 ? -4.283  3.452   20.519  1.00 98.96 186 A 1 
ATOM   1524 O  O   . GLN A 1 186 ? -4.403  4.499   19.891  1.00 98.83 186 A 1 
ATOM   1525 C  CB  . GLN A 1 186 ? -2.584  1.898   19.557  1.00 98.57 186 A 1 
ATOM   1526 C  CG  . GLN A 1 186 ? -2.578  2.652   18.224  1.00 98.25 186 A 1 
ATOM   1527 C  CD  . GLN A 1 186 ? -2.094  1.851   17.033  1.00 98.58 186 A 1 
ATOM   1528 O  OE1 . GLN A 1 186 ? -1.486  2.420   16.109  1.00 94.58 186 A 1 
ATOM   1529 N  NE2 . GLN A 1 186 ? -2.372  0.560   17.005  1.00 94.12 186 A 1 
ATOM   1530 N  N   . PHE A 1 187 ? -5.348  2.825   21.045  1.00 98.85 187 A 1 
ATOM   1531 C  CA  . PHE A 1 187 ? -6.665  3.426   20.904  1.00 98.82 187 A 1 
ATOM   1532 C  C   . PHE A 1 187 ? -6.756  4.733   21.693  1.00 98.81 187 A 1 
ATOM   1533 O  O   . PHE A 1 187 ? -7.368  5.691   21.231  1.00 98.68 187 A 1 
ATOM   1534 C  CB  . PHE A 1 187 ? -7.763  2.449   21.346  1.00 98.80 187 A 1 
ATOM   1535 C  CG  . PHE A 1 187 ? -8.013  1.332   20.362  1.00 98.74 187 A 1 
ATOM   1536 C  CD1 . PHE A 1 187 ? -7.976  1.557   18.998  1.00 98.05 187 A 1 
ATOM   1537 C  CD2 . PHE A 1 187 ? -8.314  0.054   20.809  1.00 97.96 187 A 1 
ATOM   1538 C  CE1 . PHE A 1 187 ? -8.213  0.533   18.092  1.00 97.61 187 A 1 
ATOM   1539 C  CE2 . PHE A 1 187 ? -8.559  -0.977  19.913  1.00 97.52 187 A 1 
ATOM   1540 C  CZ  . PHE A 1 187 ? -8.507  -0.738  18.557  1.00 98.04 187 A 1 
ATOM   1541 N  N   . LYS A 1 188 ? -6.124  4.780   22.864  1.00 98.89 188 A 1 
ATOM   1542 C  CA  . LYS A 1 188 ? -6.060  6.021   23.625  1.00 98.88 188 A 1 
ATOM   1543 C  C   . LYS A 1 188 ? -5.299  7.084   22.835  1.00 98.87 188 A 1 
ATOM   1544 O  O   . LYS A 1 188 ? -5.725  8.241   22.752  1.00 98.71 188 A 1 
ATOM   1545 C  CB  . LYS A 1 188 ? -5.396  5.783   24.985  1.00 98.57 188 A 1 
ATOM   1546 C  CG  . LYS A 1 188 ? -5.289  7.031   25.851  1.00 95.20 188 A 1 
ATOM   1547 C  CD  . LYS A 1 188 ? -4.645  6.718   27.191  1.00 91.47 188 A 1 
ATOM   1548 C  CE  . LYS A 1 188 ? -4.558  7.955   28.074  1.00 82.70 188 A 1 
ATOM   1549 N  NZ  . LYS A 1 188 ? -3.926  7.659   29.383  1.00 75.52 188 A 1 
ATOM   1550 N  N   . PHE A 1 189 ? -4.174  6.696   22.252  1.00 98.83 189 A 1 
ATOM   1551 C  CA  . PHE A 1 189 ? -3.398  7.575   21.389  1.00 98.87 189 A 1 
ATOM   1552 C  C   . PHE A 1 189 ? -4.240  8.087   20.226  1.00 98.92 189 A 1 
ATOM   1553 O  O   . PHE A 1 189 ? -4.235  9.282   19.926  1.00 98.84 189 A 1 
ATOM   1554 C  CB  . PHE A 1 189 ? -2.160  6.844   20.863  1.00 98.86 189 A 1 
ATOM   1555 C  CG  . PHE A 1 189 ? -1.608  7.414   19.586  1.00 98.87 189 A 1 
ATOM   1556 C  CD1 . PHE A 1 189 ? -0.790  8.539   19.597  1.00 98.73 189 A 1 
ATOM   1557 C  CD2 . PHE A 1 189 ? -1.912  6.832   18.364  1.00 98.75 189 A 1 
ATOM   1558 C  CE1 . PHE A 1 189 ? -0.289  9.069   18.420  1.00 98.63 189 A 1 
ATOM   1559 C  CE2 . PHE A 1 189 ? -1.414  7.362   17.181  1.00 98.62 189 A 1 
ATOM   1560 C  CZ  . PHE A 1 189 ? -0.600  8.480   17.209  1.00 98.71 189 A 1 
ATOM   1561 N  N   . LEU A 1 190 ? -4.973  7.207   19.574  1.00 98.80 190 A 1 
ATOM   1562 C  CA  . LEU A 1 190 ? -5.779  7.584   18.418  1.00 98.84 190 A 1 
ATOM   1563 C  C   . LEU A 1 190 ? -6.854  8.593   18.813  1.00 98.81 190 A 1 
ATOM   1564 O  O   . LEU A 1 190 ? -7.068  9.588   18.121  1.00 98.72 190 A 1 
ATOM   1565 C  CB  . LEU A 1 190 ? -6.416  6.347   17.782  1.00 98.81 190 A 1 
ATOM   1566 C  CG  . LEU A 1 190 ? -7.329  6.609   16.578  1.00 98.54 190 A 1 
ATOM   1567 C  CD1 . LEU A 1 190 ? -6.554  7.248   15.440  1.00 98.20 190 A 1 
ATOM   1568 C  CD2 . LEU A 1 190 ? -7.981  5.309   16.122  1.00 98.16 190 A 1 
ATOM   1569 N  N   . LYS A 1 191 ? -7.512  8.339   19.937  1.00 98.82 191 A 1 
ATOM   1570 C  CA  . LYS A 1 191 ? -8.555  9.239   20.417  1.00 98.78 191 A 1 
ATOM   1571 C  C   . LYS A 1 191 ? -7.987  10.639  20.656  1.00 98.76 191 A 1 
ATOM   1572 O  O   . LYS A 1 191 ? -8.610  11.636  20.291  1.00 98.33 191 A 1 
ATOM   1573 C  CB  . LYS A 1 191 ? -9.166  8.675   21.704  1.00 98.38 191 A 1 
ATOM   1574 C  CG  . LYS A 1 191 ? -10.438 9.365   22.150  1.00 89.11 191 A 1 
ATOM   1575 C  CD  . LYS A 1 191 ? -10.914 8.797   23.482  1.00 88.52 191 A 1 
ATOM   1576 C  CE  . LYS A 1 191 ? -12.313 9.276   23.836  1.00 79.11 191 A 1 
ATOM   1577 N  NZ  . LYS A 1 191 ? -13.360 8.604   23.024  1.00 73.42 191 A 1 
ATOM   1578 N  N   . GLU A 1 192 ? -6.794  10.701  21.244  1.00 98.75 192 A 1 
ATOM   1579 C  CA  . GLU A 1 192 ? -6.150  11.982  21.500  1.00 98.51 192 A 1 
ATOM   1580 C  C   . GLU A 1 192 ? -5.671  12.642  20.208  1.00 98.66 192 A 1 
ATOM   1581 O  O   . GLU A 1 192 ? -5.833  13.847  20.020  1.00 98.30 192 A 1 
ATOM   1582 C  CB  . GLU A 1 192 ? -4.966  11.795  22.456  1.00 97.91 192 A 1 
ATOM   1583 C  CG  . GLU A 1 192 ? -5.372  11.383  23.859  1.00 93.76 192 A 1 
ATOM   1584 C  CD  . GLU A 1 192 ? -4.193  11.034  24.746  1.00 91.39 192 A 1 
ATOM   1585 O  OE1 . GLU A 1 192 ? -3.099  10.766  24.205  1.00 86.90 192 A 1 
ATOM   1586 O  OE2 . GLU A 1 192 ? -4.363  11.024  25.984  1.00 87.34 192 A 1 
ATOM   1587 N  N   . ALA A 1 193 ? -5.090  11.857  19.309  1.00 98.61 193 A 1 
ATOM   1588 C  CA  . ALA A 1 193 ? -4.541  12.395  18.070  1.00 98.60 193 A 1 
ATOM   1589 C  C   . ALA A 1 193 ? -5.630  12.982  17.181  1.00 98.70 193 A 1 
ATOM   1590 O  O   . ALA A 1 193 ? -5.369  13.920  16.423  1.00 98.38 193 A 1 
ATOM   1591 C  CB  . ALA A 1 193 ? -3.768  11.312  17.322  1.00 98.57 193 A 1 
ATOM   1592 N  N   . LEU A 1 194 ? -6.844  12.461  17.276  1.00 98.74 194 A 1 
ATOM   1593 C  CA  . LEU A 1 194 ? -7.950  12.962  16.470  1.00 98.70 194 A 1 
ATOM   1594 C  C   . LEU A 1 194 ? -8.537  14.258  17.021  1.00 98.52 194 A 1 
ATOM   1595 O  O   . LEU A 1 194 ? -9.349  14.902  16.348  1.00 97.94 194 A 1 
ATOM   1596 C  CB  . LEU A 1 194 ? -9.048  11.896  16.364  1.00 98.69 194 A 1 
ATOM   1597 C  CG  . LEU A 1 194 ? -8.715  10.673  15.514  1.00 98.46 194 A 1 
ATOM   1598 C  CD1 . LEU A 1 194 ? -9.768  9.578   15.693  1.00 98.08 194 A 1 
ATOM   1599 C  CD2 . LEU A 1 194 ? -8.602  11.057  14.044  1.00 97.94 194 A 1 
ATOM   1600 N  N   . GLN A 1 195 ? -8.145  14.651  18.230  1.00 98.68 195 A 1 
ATOM   1601 C  CA  . GLN A 1 195 ? -8.666  15.869  18.855  1.00 98.38 195 A 1 
ATOM   1602 C  C   . GLN A 1 195 ? -7.874  17.096  18.389  1.00 98.32 195 A 1 
ATOM   1603 O  O   . GLN A 1 195 ? -7.182  17.751  19.163  1.00 96.88 195 A 1 
ATOM   1604 C  CB  . GLN A 1 195 ? -8.609  15.762  20.382  1.00 97.70 195 A 1 
ATOM   1605 C  CG  . GLN A 1 195 ? -9.450  14.620  20.950  1.00 93.62 195 A 1 
ATOM   1606 C  CD  . GLN A 1 195 ? -10.935 14.829  20.745  1.00 87.39 195 A 1 
ATOM   1607 O  OE1 . GLN A 1 195 ? -11.404 15.966  20.659  1.00 78.73 195 A 1 
ATOM   1608 N  NE2 . GLN A 1 195 ? -11.672 13.739  20.661  1.00 75.39 195 A 1 
ATOM   1609 N  N   . THR A 1 196 ? -7.995  17.408  17.102  1.00 97.71 196 A 1 
ATOM   1610 C  CA  . THR A 1 196 ? -7.300  18.546  16.518  1.00 97.80 196 A 1 
ATOM   1611 C  C   . THR A 1 196 ? -8.184  19.167  15.445  1.00 97.83 196 A 1 
ATOM   1612 O  O   . THR A 1 196 ? -9.007  18.485  14.835  1.00 97.10 196 A 1 
ATOM   1613 C  CB  . THR A 1 196 ? -5.945  18.146  15.911  1.00 97.29 196 A 1 
ATOM   1614 O  OG1 . THR A 1 196 ? -5.324  19.292  15.334  1.00 93.35 196 A 1 
ATOM   1615 C  CG2 . THR A 1 196 ? -6.133  17.078  14.831  1.00 94.67 196 A 1 
ATOM   1616 N  N   . LYS A 1 197 ? -7.997  20.468  15.225  1.00 97.45 197 A 1 
ATOM   1617 C  CA  . LYS A 1 197 ? -8.712  21.159  14.163  1.00 96.84 197 A 1 
ATOM   1618 C  C   . LYS A 1 197 ? -7.970  21.081  12.833  1.00 97.18 197 A 1 
ATOM   1619 O  O   . LYS A 1 197 ? -8.486  21.544  11.816  1.00 95.36 197 A 1 
ATOM   1620 C  CB  . LYS A 1 197 ? -8.967  22.617  14.557  1.00 95.67 197 A 1 
ATOM   1621 C  CG  . LYS A 1 197 ? -9.962  22.753  15.692  1.00 88.68 197 A 1 
ATOM   1622 C  CD  . LYS A 1 197 ? -10.283 24.203  15.976  1.00 79.98 197 A 1 
ATOM   1623 C  CE  . LYS A 1 197 ? -11.430 24.318  16.970  1.00 70.74 197 A 1 
ATOM   1624 N  NZ  . LYS A 1 197 ? -11.148 23.643  18.250  1.00 61.99 197 A 1 
ATOM   1625 N  N   . PHE A 1 198 ? -6.766  20.512  12.841  1.00 97.46 198 A 1 
ATOM   1626 C  CA  . PHE A 1 198 ? -6.042  20.251  11.602  1.00 97.89 198 A 1 
ATOM   1627 C  C   . PHE A 1 198 ? -6.807  19.226  10.768  1.00 98.12 198 A 1 
ATOM   1628 O  O   . PHE A 1 198 ? -7.583  18.420  11.292  1.00 97.54 198 A 1 
ATOM   1629 C  CB  . PHE A 1 198 ? -4.639  19.701  11.879  1.00 97.54 198 A 1 
ATOM   1630 C  CG  . PHE A 1 198 ? -3.608  20.747  12.190  1.00 97.37 198 A 1 
ATOM   1631 C  CD1 . PHE A 1 198 ? -3.953  21.987  12.690  1.00 95.46 198 A 1 
ATOM   1632 C  CD2 . PHE A 1 198 ? -2.254  20.476  11.981  1.00 95.21 198 A 1 
ATOM   1633 C  CE1 . PHE A 1 198 ? -2.991  22.941  12.976  1.00 94.33 198 A 1 
ATOM   1634 C  CE2 . PHE A 1 198 ? -1.288  21.426  12.266  1.00 94.61 198 A 1 
ATOM   1635 C  CZ  . PHE A 1 198 ? -1.656  22.654  12.764  1.00 95.48 198 A 1 
ATOM   1636 N  N   . HIS A 1 199 ? -6.589  19.246  9.455   1.00 97.70 199 A 1 
ATOM   1637 C  CA  . HIS A 1 199 ? -7.078  18.185  8.581   1.00 98.00 199 A 1 
ATOM   1638 C  C   . HIS A 1 199 ? -6.430  16.883  9.014   1.00 98.26 199 A 1 
ATOM   1639 O  O   . HIS A 1 199 ? -5.206  16.801  9.109   1.00 98.04 199 A 1 
ATOM   1640 C  CB  . HIS A 1 199 ? -6.749  18.503  7.128   1.00 97.83 199 A 1 
ATOM   1641 C  CG  . HIS A 1 199 ? -7.276  17.501  6.153   1.00 97.90 199 A 1 
ATOM   1642 N  ND1 . HIS A 1 199 ? -8.395  17.737  5.384   1.00 93.73 199 A 1 
ATOM   1643 C  CD2 . HIS A 1 199 ? -6.837  16.272  5.800   1.00 93.32 199 A 1 
ATOM   1644 C  CE1 . HIS A 1 199 ? -8.624  16.689  4.612   1.00 93.34 199 A 1 
ATOM   1645 N  NE2 . HIS A 1 199 ? -7.689  15.783  4.849   1.00 94.55 199 A 1 
ATOM   1646 N  N   . LYS A 1 200 ? -7.236  15.846  9.275   1.00 98.33 200 A 1 
ATOM   1647 C  CA  . LYS A 1 200 ? -6.735  14.597  9.824   1.00 98.49 200 A 1 
ATOM   1648 C  C   . LYS A 1 200 ? -6.616  13.531  8.748   1.00 98.56 200 A 1 
ATOM   1649 O  O   . LYS A 1 200 ? -7.618  13.125  8.158   1.00 98.17 200 A 1 
ATOM   1650 C  CB  . LYS A 1 200 ? -7.650  14.113  10.949  1.00 97.80 200 A 1 
ATOM   1651 C  CG  . LYS A 1 200 ? -7.683  15.049  12.152  1.00 95.74 200 A 1 
ATOM   1652 C  CD  . LYS A 1 200 ? -8.876  14.756  13.060  1.00 93.76 200 A 1 
ATOM   1653 C  CE  . LYS A 1 200 ? -10.162 15.238  12.443  1.00 89.56 200 A 1 
ATOM   1654 N  NZ  . LYS A 1 200 ? -11.323 15.057  13.363  1.00 88.11 200 A 1 
ATOM   1655 N  N   . VAL A 1 201 ? -5.393  13.082  8.501   1.00 98.52 201 A 1 
ATOM   1656 C  CA  . VAL A 1 201 ? -5.120  11.980  7.589   1.00 98.59 201 A 1 
ATOM   1657 C  C   . VAL A 1 201 ? -4.761  10.760  8.420   1.00 98.70 201 A 1 
ATOM   1658 O  O   . VAL A 1 201 ? -3.748  10.759  9.117   1.00 98.57 201 A 1 
ATOM   1659 C  CB  . VAL A 1 201 ? -3.972  12.317  6.616   1.00 98.37 201 A 1 
ATOM   1660 C  CG1 . VAL A 1 201 ? -3.689  11.127  5.701   1.00 97.82 201 A 1 
ATOM   1661 C  CG2 . VAL A 1 201 ? -4.300  13.559  5.798   1.00 97.94 201 A 1 
ATOM   1662 N  N   . LEU A 1 202 ? -5.600  9.737   8.358   1.00 98.71 202 A 1 
ATOM   1663 C  CA  . LEU A 1 202 ? -5.354  8.491   9.069   1.00 98.74 202 A 1 
ATOM   1664 C  C   . LEU A 1 202 ? -4.729  7.490   8.109   1.00 98.76 202 A 1 
ATOM   1665 O  O   . LEU A 1 202 ? -5.307  7.178   7.066   1.00 98.55 202 A 1 
ATOM   1666 C  CB  . LEU A 1 202 ? -6.658  7.937   9.652   1.00 98.75 202 A 1 
ATOM   1667 C  CG  . LEU A 1 202 ? -6.552  6.609   10.408  1.00 98.42 202 A 1 
ATOM   1668 C  CD1 . LEU A 1 202 ? -5.610  6.730   11.597  1.00 98.12 202 A 1 
ATOM   1669 C  CD2 . LEU A 1 202 ? -7.939  6.166   10.870  1.00 98.09 202 A 1 
ATOM   1670 N  N   . LEU A 1 203 ? -3.543  6.999   8.455   1.00 98.84 203 A 1 
ATOM   1671 C  CA  . LEU A 1 203 ? -2.764  6.112   7.600   1.00 98.78 203 A 1 
ATOM   1672 C  C   . LEU A 1 203 ? -2.610  4.758   8.285   1.00 98.81 203 A 1 
ATOM   1673 O  O   . LEU A 1 203 ? -2.066  4.680   9.390   1.00 98.65 203 A 1 
ATOM   1674 C  CB  . LEU A 1 203 ? -1.392  6.737   7.326   1.00 97.75 203 A 1 
ATOM   1675 C  CG  . LEU A 1 203 ? -0.378  5.990   6.459   1.00 93.54 203 A 1 
ATOM   1676 C  CD1 . LEU A 1 203 ? -0.901  5.813   5.041   1.00 93.01 203 A 1 
ATOM   1677 C  CD2 . LEU A 1 203 ? 0.943   6.751   6.448   1.00 92.91 203 A 1 
ATOM   1678 N  N   . PHE A 1 204 ? -3.100  3.689   7.650   1.00 98.88 204 A 1 
ATOM   1679 C  CA  . PHE A 1 204 ? -2.876  2.343   8.159   1.00 98.85 204 A 1 
ATOM   1680 C  C   . PHE A 1 204 ? -2.675  1.374   6.999   1.00 98.87 204 A 1 
ATOM   1681 O  O   . PHE A 1 204 ? -3.029  1.665   5.858   1.00 98.40 204 A 1 
ATOM   1682 C  CB  . PHE A 1 204 ? -4.005  1.868   9.101   1.00 98.60 204 A 1 
ATOM   1683 C  CG  . PHE A 1 204 ? -5.399  1.978   8.535   1.00 98.63 204 A 1 
ATOM   1684 C  CD1 . PHE A 1 204 ? -5.807  1.199   7.465   1.00 97.66 204 A 1 
ATOM   1685 C  CD2 . PHE A 1 204 ? -6.331  2.825   9.124   1.00 97.58 204 A 1 
ATOM   1686 C  CE1 . PHE A 1 204 ? -7.097  1.287   6.970   1.00 97.05 204 A 1 
ATOM   1687 C  CE2 . PHE A 1 204 ? -7.628  2.919   8.629   1.00 96.90 204 A 1 
ATOM   1688 C  CZ  . PHE A 1 204 ? -8.003  2.145   7.551   1.00 97.66 204 A 1 
ATOM   1689 N  N   . HIS A 1 205 ? -2.092  0.218   7.301   1.00 98.86 205 A 1 
ATOM   1690 C  CA  . HIS A 1 205 ? -1.741  -0.737  6.255   1.00 98.83 205 A 1 
ATOM   1691 C  C   . HIS A 1 205 ? -2.915  -1.644  5.895   1.00 98.70 205 A 1 
ATOM   1692 O  O   . HIS A 1 205 ? -3.357  -1.667  4.741   1.00 98.18 205 A 1 
ATOM   1693 C  CB  . HIS A 1 205 ? -0.537  -1.576  6.694   1.00 98.76 205 A 1 
ATOM   1694 C  CG  . HIS A 1 205 ? -0.003  -2.470  5.616   1.00 98.82 205 A 1 
ATOM   1695 N  ND1 . HIS A 1 205 ? 0.740   -2.006  4.560   1.00 98.17 205 A 1 
ATOM   1696 C  CD2 . HIS A 1 205 ? -0.110  -3.814  5.447   1.00 98.21 205 A 1 
ATOM   1697 C  CE1 . HIS A 1 205 ? 1.073   -3.015  3.774   1.00 98.20 205 A 1 
ATOM   1698 N  NE2 . HIS A 1 205 ? 0.569   -4.126  4.293   1.00 98.31 205 A 1 
ATOM   1699 N  N   . MET A 1 206 ? -3.427  -2.393  6.863   1.00 98.71 206 A 1 
ATOM   1700 C  CA  . MET A 1 206 ? -4.486  -3.362  6.625   1.00 98.68 206 A 1 
ATOM   1701 C  C   . MET A 1 206 ? -5.851  -2.811  7.017   1.00 98.58 206 A 1 
ATOM   1702 O  O   . MET A 1 206 ? -6.036  -2.288  8.115   1.00 98.10 206 A 1 
ATOM   1703 C  CB  . MET A 1 206 ? -4.200  -4.671  7.365   1.00 98.28 206 A 1 
ATOM   1704 C  CG  . MET A 1 206 ? -3.022  -5.436  6.766   1.00 96.87 206 A 1 
ATOM   1705 S  SD  . MET A 1 206 ? -2.605  -6.960  7.632   1.00 96.31 206 A 1 
ATOM   1706 C  CE  . MET A 1 206 ? -4.061  -7.955  7.306   1.00 91.93 206 A 1 
ATOM   1707 N  N   . HIS A 1 207 ? -6.803  -2.956  6.106   1.00 98.27 207 A 1 
ATOM   1708 C  CA  . HIS A 1 207 ? -8.144  -2.394  6.224   1.00 98.14 207 A 1 
ATOM   1709 C  C   . HIS A 1 207 ? -8.992  -3.197  7.204   1.00 98.15 207 A 1 
ATOM   1710 O  O   . HIS A 1 207 ? -9.016  -4.434  7.130   1.00 97.38 207 A 1 
ATOM   1711 C  CB  . HIS A 1 207 ? -8.786  -2.390  4.837   1.00 97.55 207 A 1 
ATOM   1712 C  CG  . HIS A 1 207 ? -10.158 -1.801  4.792   1.00 97.56 207 A 1 
ATOM   1713 N  ND1 . HIS A 1 207 ? -10.385 -0.445  4.707   1.00 93.14 207 A 1 
ATOM   1714 C  CD2 . HIS A 1 207 ? -11.374 -2.392  4.773   1.00 93.11 207 A 1 
ATOM   1715 C  CE1 . HIS A 1 207 ? -11.687 -0.225  4.657   1.00 93.86 207 A 1 
ATOM   1716 N  NE2 . HIS A 1 207 ? -12.309 -1.391  4.691   1.00 94.68 207 A 1 
ATOM   1717 N  N   . PRO A 1 208 ? -9.718  -2.541  8.116   1.00 98.27 208 A 1 
ATOM   1718 C  CA  . PRO A 1 208 ? -10.608 -3.254  9.030   1.00 98.03 208 A 1 
ATOM   1719 C  C   . PRO A 1 208 ? -11.910 -3.649  8.334   1.00 97.51 208 A 1 
ATOM   1720 O  O   . PRO A 1 208 ? -12.937 -2.995  8.481   1.00 95.44 208 A 1 
ATOM   1721 C  CB  . PRO A 1 208 ? -10.843 -2.248  10.154  1.00 97.57 208 A 1 
ATOM   1722 C  CG  . PRO A 1 208 ? -10.703 -0.919  9.480   1.00 96.10 208 A 1 
ATOM   1723 C  CD  . PRO A 1 208 ? -9.653  -1.105  8.404   1.00 97.90 208 A 1 
ATOM   1724 N  N   . GLY A 1 209 ? -11.844 -4.717  7.571   1.00 97.09 209 A 1 
ATOM   1725 C  CA  . GLY A 1 209 ? -12.983 -5.198  6.814   1.00 96.59 209 A 1 
ATOM   1726 C  C   . GLY A 1 209 ? -12.589 -6.380  5.964   1.00 96.84 209 A 1 
ATOM   1727 O  O   . GLY A 1 209 ? -11.577 -7.037  6.215   1.00 95.34 209 A 1 
ATOM   1728 N  N   . ILE A 1 210 ? -13.399 -6.660  4.948   1.00 95.89 210 A 1 
ATOM   1729 C  CA  . ILE A 1 210 ? -13.161 -7.751  4.015   1.00 95.35 210 A 1 
ATOM   1730 C  C   . ILE A 1 210 ? -12.640 -7.153  2.713   1.00 94.91 210 A 1 
ATOM   1731 O  O   . ILE A 1 210 ? -13.283 -6.285  2.129   1.00 92.92 210 A 1 
ATOM   1732 C  CB  . ILE A 1 210 ? -14.439 -8.563  3.761   1.00 94.57 210 A 1 
ATOM   1733 C  CG1 . ILE A 1 210 ? -14.912 -9.198  5.070   1.00 92.15 210 A 1 
ATOM   1734 C  CG2 . ILE A 1 210 ? -14.214 -9.615  2.686   1.00 91.67 210 A 1 
ATOM   1735 C  CD1 . ILE A 1 210 ? -16.299 -9.806  4.996   1.00 88.06 210 A 1 
ATOM   1736 N  N   . THR A 1 211 ? -11.468 -7.625  2.256   1.00 95.42 211 A 1 
ATOM   1737 C  CA  . THR A 1 211 ? -10.813 -7.023  1.092   1.00 94.75 211 A 1 
ATOM   1738 C  C   . THR A 1 211 ? -10.458 -8.019  -0.002  1.00 94.35 211 A 1 
ATOM   1739 O  O   . THR A 1 211 ? -10.022 -7.611  -1.080  1.00 91.81 211 A 1 
ATOM   1740 C  CB  . THR A 1 211 ? -9.518  -6.300  1.506   1.00 93.93 211 A 1 
ATOM   1741 O  OG1 . THR A 1 211 ? -8.556  -7.260  1.943   1.00 91.04 211 A 1 
ATOM   1742 C  CG2 . THR A 1 211 ? -9.791  -5.314  2.635   1.00 90.35 211 A 1 
ATOM   1743 N  N   . ASP A 1 212 ? -10.640 -9.316  0.263   1.00 93.94 212 A 1 
ATOM   1744 C  CA  . ASP A 1 212 ? -10.194 -10.362 -0.651  1.00 93.02 212 A 1 
ATOM   1745 C  C   . ASP A 1 212 ? -11.224 -11.488 -0.621  1.00 93.04 212 A 1 
ATOM   1746 O  O   . ASP A 1 212 ? -11.535 -12.000 0.461   1.00 91.10 212 A 1 
ATOM   1747 C  CB  . ASP A 1 212 ? -8.812  -10.875 -0.227  1.00 91.22 212 A 1 
ATOM   1748 C  CG  . ASP A 1 212 ? -8.182  -11.810 -1.246  1.00 89.76 212 A 1 
ATOM   1749 O  OD1 . ASP A 1 212 ? -8.901  -12.594 -1.886  1.00 84.77 212 A 1 
ATOM   1750 O  OD2 . ASP A 1 212 ? -6.939  -11.771 -1.395  1.00 84.24 212 A 1 
ATOM   1751 N  N   . PRO A 1 213 ? -11.751 -11.904 -1.783  1.00 92.36 213 A 1 
ATOM   1752 C  CA  . PRO A 1 213 ? -12.764 -12.966 -1.787  1.00 90.47 213 A 1 
ATOM   1753 C  C   . PRO A 1 213 ? -12.248 -14.303 -1.272  1.00 90.10 213 A 1 
ATOM   1754 O  O   . PRO A 1 213 ? -13.055 -15.160 -0.899  1.00 86.14 213 A 1 
ATOM   1755 C  CB  . PRO A 1 213 ? -13.166 -13.066 -3.263  1.00 88.77 213 A 1 
ATOM   1756 C  CG  . PRO A 1 213 ? -12.009 -12.506 -4.014  1.00 87.14 213 A 1 
ATOM   1757 C  CD  . PRO A 1 213 ? -11.457 -11.415 -3.141  1.00 90.42 213 A 1 
ATOM   1758 N  N   . GLU A 1 214 ? -10.936 -14.490 -1.242  1.00 91.70 214 A 1 
ATOM   1759 C  CA  . GLU A 1 214 ? -10.353 -15.744 -0.785  1.00 89.79 214 A 1 
ATOM   1760 C  C   . GLU A 1 214 ? -9.925  -15.703 0.676   1.00 89.29 214 A 1 
ATOM   1761 O  O   . GLU A 1 214 ? -9.395  -16.688 1.197   1.00 85.91 214 A 1 
ATOM   1762 C  CB  . GLU A 1 214 ? -9.141  -16.103 -1.652  1.00 88.44 214 A 1 
ATOM   1763 C  CG  . GLU A 1 214 ? -9.436  -16.203 -3.137  1.00 83.30 214 A 1 
ATOM   1764 C  CD  . GLU A 1 214 ? -10.405 -17.322 -3.460  1.00 77.87 214 A 1 
ATOM   1765 O  OE1 . GLU A 1 214 ? -10.381 -18.353 -2.755  1.00 70.81 214 A 1 
ATOM   1766 O  OE2 . GLU A 1 214 ? -11.185 -17.172 -4.421  1.00 71.85 214 A 1 
ATOM   1767 N  N   . LYS A 1 215 ? -10.159 -14.576 1.355   1.00 90.76 215 A 1 
ATOM   1768 C  CA  . LYS A 1 215 ? -9.685  -14.407 2.720   1.00 88.48 215 A 1 
ATOM   1769 C  C   . LYS A 1 215 ? -10.783 -13.841 3.614   1.00 88.37 215 A 1 
ATOM   1770 O  O   . LYS A 1 215 ? -11.678 -13.144 3.146   1.00 84.00 215 A 1 
ATOM   1771 C  CB  . LYS A 1 215 ? -8.453  -13.498 2.751   1.00 85.15 215 A 1 
ATOM   1772 C  CG  . LYS A 1 215 ? -7.254  -14.077 2.023   1.00 81.47 215 A 1 
ATOM   1773 C  CD  . LYS A 1 215 ? -6.077  -13.128 1.999   1.00 77.66 215 A 1 
ATOM   1774 C  CE  . LYS A 1 215 ? -4.913  -13.733 1.231   1.00 72.56 215 A 1 
ATOM   1775 N  NZ  . LYS A 1 215 ? -3.767  -12.798 1.121   1.00 64.75 215 A 1 
ATOM   1776 N  N   . PRO A 1 216 ? -10.722 -14.151 4.925   1.00 89.45 216 A 1 
ATOM   1777 C  CA  . PRO A 1 216 ? -11.743 -13.685 5.860   1.00 89.00 216 A 1 
ATOM   1778 C  C   . PRO A 1 216 ? -11.511 -12.244 6.304   1.00 91.32 216 A 1 
ATOM   1779 O  O   . PRO A 1 216 ? -10.604 -11.561 5.825   1.00 87.38 216 A 1 
ATOM   1780 C  CB  . PRO A 1 216 ? -11.587 -14.643 7.044   1.00 84.62 216 A 1 
ATOM   1781 C  CG  . PRO A 1 216 ? -10.137 -14.972 7.035   1.00 81.66 216 A 1 
ATOM   1782 C  CD  . PRO A 1 216 ? -9.725  -15.015 5.594   1.00 85.31 216 A 1 
ATOM   1783 N  N   . LEU A 1 217 ? -12.355 -11.782 7.209   1.00 94.30 217 A 1 
ATOM   1784 C  CA  . LEU A 1 217 ? -12.222 -10.486 7.854   1.00 95.68 217 A 1 
ATOM   1785 C  C   . LEU A 1 217 ? -10.774 -10.253 8.287   1.00 96.48 217 A 1 
ATOM   1786 O  O   . LEU A 1 217 ? -10.145 -11.141 8.862   1.00 94.83 217 A 1 
ATOM   1787 C  CB  . LEU A 1 217 ? -13.154 -10.430 9.059   1.00 93.66 217 A 1 
ATOM   1788 C  CG  . LEU A 1 217 ? -13.390 -9.106  9.774   1.00 91.98 217 A 1 
ATOM   1789 C  CD1 . LEU A 1 217 ? -14.105 -8.127  8.859   1.00 89.53 217 A 1 
ATOM   1790 C  CD2 . LEU A 1 217 ? -14.197 -9.358  11.046  1.00 89.44 217 A 1 
ATOM   1791 N  N   . GLU A 1 218 ? -10.228 -9.060  8.017   1.00 97.19 218 A 1 
ATOM   1792 C  CA  . GLU A 1 218 ? -8.803  -8.817  8.255   1.00 97.26 218 A 1 
ATOM   1793 C  C   . GLU A 1 218 ? -8.466  -8.590  9.727   1.00 97.65 218 A 1 
ATOM   1794 O  O   . GLU A 1 218 ? -7.398  -9.005  10.179  1.00 96.39 218 A 1 
ATOM   1795 C  CB  . GLU A 1 218 ? -8.325  -7.625  7.428   1.00 96.28 218 A 1 
ATOM   1796 C  CG  . GLU A 1 218 ? -8.387  -7.828  5.920   1.00 93.17 218 A 1 
ATOM   1797 C  CD  . GLU A 1 218 ? -7.303  -8.769  5.395   1.00 91.54 218 A 1 
ATOM   1798 O  OE1 . GLU A 1 218 ? -6.508  -9.286  6.207   1.00 86.03 218 A 1 
ATOM   1799 O  OE2 . GLU A 1 218 ? -7.255  -8.982  4.165   1.00 85.60 218 A 1 
ATOM   1800 N  N   . TRP A 1 219 ? -9.357  -7.933  10.480  1.00 97.67 219 A 1 
ATOM   1801 C  CA  . TRP A 1 219 ? -9.134  -7.660  11.899  1.00 97.97 219 A 1 
ATOM   1802 C  C   . TRP A 1 219 ? -10.054 -8.518  12.766  1.00 97.84 219 A 1 
ATOM   1803 O  O   . TRP A 1 219 ? -11.155 -8.886  12.348  1.00 97.25 219 A 1 
ATOM   1804 C  CB  . TRP A 1 219 ? -9.446  -6.207  12.254  1.00 97.95 219 A 1 
ATOM   1805 C  CG  . TRP A 1 219 ? -8.568  -5.135  11.694  1.00 98.26 219 A 1 
ATOM   1806 C  CD1 . TRP A 1 219 ? -7.804  -5.162  10.572  1.00 97.49 219 A 1 
ATOM   1807 C  CD2 . TRP A 1 219 ? -8.432  -3.810  12.235  1.00 98.37 219 A 1 
ATOM   1808 N  NE1 . TRP A 1 219 ? -7.191  -3.945  10.373  1.00 97.87 219 A 1 
ATOM   1809 C  CE2 . TRP A 1 219 ? -7.567  -3.102  11.383  1.00 98.29 219 A 1 
ATOM   1810 C  CE3 . TRP A 1 219 ? -8.959  -3.161  13.365  1.00 98.13 219 A 1 
ATOM   1811 C  CZ2 . TRP A 1 219 ? -7.226  -1.767  11.627  1.00 98.04 219 A 1 
ATOM   1812 C  CZ3 . TRP A 1 219 ? -8.610  -1.848  13.596  1.00 97.72 219 A 1 
ATOM   1813 C  CH2 . TRP A 1 219 ? -7.753  -1.165  12.736  1.00 97.79 219 A 1 
ATOM   1814 N  N   . HIS A 1 220 ? -9.629  -8.767  14.000  1.00 97.80 220 A 1 
ATOM   1815 C  CA  . HIS A 1 220 ? -10.528 -9.305  15.006  1.00 97.73 220 A 1 
ATOM   1816 C  C   . HIS A 1 220 ? -11.689 -8.326  15.216  1.00 97.95 220 A 1 
ATOM   1817 O  O   . HIS A 1 220 ? -11.474 -7.123  15.348  1.00 97.73 220 A 1 
ATOM   1818 C  CB  . HIS A 1 220 ? -9.805  -9.534  16.330  1.00 97.59 220 A 1 
ATOM   1819 C  CG  . HIS A 1 220 ? -8.753  -10.595 16.271  1.00 97.58 220 A 1 
ATOM   1820 N  ND1 . HIS A 1 220 ? -9.053  -11.933 16.142  1.00 92.51 220 A 1 
ATOM   1821 C  CD2 . HIS A 1 220 ? -7.399  -10.517 16.342  1.00 92.66 220 A 1 
ATOM   1822 C  CE1 . HIS A 1 220 ? -7.926  -12.636 16.126  1.00 93.50 220 A 1 
ATOM   1823 N  NE2 . HIS A 1 220 ? -6.920  -11.791 16.246  1.00 94.31 220 A 1 
ATOM   1824 N  N   . GLN A 1 221 ? -12.914 -8.847  15.271  1.00 97.68 221 A 1 
ATOM   1825 C  CA  . GLN A 1 221 ? -14.095 -7.999  15.420  1.00 97.64 221 A 1 
ATOM   1826 C  C   . GLN A 1 221 ? -14.024 -7.140  16.678  1.00 97.90 221 A 1 
ATOM   1827 O  O   . GLN A 1 221 ? -14.487 -6.000  16.683  1.00 97.74 221 A 1 
ATOM   1828 C  CB  . GLN A 1 221 ? -15.365 -8.854  15.442  1.00 97.05 221 A 1 
ATOM   1829 C  CG  . GLN A 1 221 ? -16.650 -8.050  15.399  1.00 95.20 221 A 1 
ATOM   1830 C  CD  . GLN A 1 221 ? -16.801 -7.283  14.101  1.00 95.87 221 A 1 
ATOM   1831 O  OE1 . GLN A 1 221 ? -16.655 -7.845  13.011  1.00 90.78 221 A 1 
ATOM   1832 N  NE2 . GLN A 1 221 ? -17.090 -5.993  14.206  1.00 90.49 221 A 1 
ATOM   1833 N  N   . LYS A 1 222 ? -13.432 -7.696  17.751  1.00 97.45 222 A 1 
ATOM   1834 C  CA  . LYS A 1 222 ? -13.266 -6.971  19.006  1.00 97.27 222 A 1 
ATOM   1835 C  C   . LYS A 1 222 ? -12.602 -5.618  18.777  1.00 97.84 222 A 1 
ATOM   1836 O  O   . LYS A 1 222 ? -13.023 -4.598  19.330  1.00 97.54 222 A 1 
ATOM   1837 C  CB  . LYS A 1 222 ? -12.439 -7.812  19.983  1.00 95.44 222 A 1 
ATOM   1838 C  CG  . LYS A 1 222 ? -11.986 -7.070  21.235  1.00 91.65 222 A 1 
ATOM   1839 C  CD  . LYS A 1 222 ? -11.041 -7.938  22.054  1.00 90.86 222 A 1 
ATOM   1840 C  CE  . LYS A 1 222 ? -10.511 -7.204  23.270  1.00 87.16 222 A 1 
ATOM   1841 N  NZ  . LYS A 1 222 ? -9.550  -8.038  24.041  1.00 85.46 222 A 1 
ATOM   1842 N  N   . PHE A 1 223 ? -11.563 -5.596  17.953  1.00 98.27 223 A 1 
ATOM   1843 C  CA  . PHE A 1 223 ? -10.813 -4.367  17.713  1.00 98.43 223 A 1 
ATOM   1844 C  C   . PHE A 1 223 ? -11.487 -3.485  16.665  1.00 98.58 223 A 1 
ATOM   1845 O  O   . PHE A 1 223 ? -11.391 -2.263  16.741  1.00 98.34 223 A 1 
ATOM   1846 C  CB  . PHE A 1 223 ? -9.373  -4.697  17.327  1.00 98.43 223 A 1 
ATOM   1847 C  CG  . PHE A 1 223 ? -8.590  -5.359  18.428  1.00 98.39 223 A 1 
ATOM   1848 C  CD1 . PHE A 1 223 ? -8.478  -4.757  19.677  1.00 97.85 223 A 1 
ATOM   1849 C  CD2 . PHE A 1 223 ? -7.973  -6.589  18.231  1.00 97.78 223 A 1 
ATOM   1850 C  CE1 . PHE A 1 223 ? -7.772  -5.363  20.692  1.00 97.42 223 A 1 
ATOM   1851 C  CE2 . PHE A 1 223 ? -7.262  -7.197  19.249  1.00 97.40 223 A 1 
ATOM   1852 C  CZ  . PHE A 1 223 ? -7.161  -6.583  20.481  1.00 97.59 223 A 1 
ATOM   1853 N  N   . ILE A 1 224 ? -12.180 -4.089  15.703  1.00 98.48 224 A 1 
ATOM   1854 C  CA  . ILE A 1 224 ? -12.966 -3.300  14.761  1.00 98.36 224 A 1 
ATOM   1855 C  C   . ILE A 1 224 ? -14.017 -2.484  15.503  1.00 98.46 224 A 1 
ATOM   1856 O  O   . ILE A 1 224 ? -14.220 -1.307  15.202  1.00 98.35 224 A 1 
ATOM   1857 C  CB  . ILE A 1 224 ? -13.650 -4.207  13.708  1.00 98.06 224 A 1 
ATOM   1858 C  CG1 . ILE A 1 224 ? -12.599 -4.865  12.814  1.00 97.27 224 A 1 
ATOM   1859 C  CG2 . ILE A 1 224 ? -14.646 -3.400  12.867  1.00 97.39 224 A 1 
ATOM   1860 C  CD1 . ILE A 1 224 ? -13.181 -5.762  11.737  1.00 95.84 224 A 1 
ATOM   1861 N  N   . ASP A 1 225 ? -14.675 -3.095  16.488  1.00 98.31 225 A 1 
ATOM   1862 C  CA  . ASP A 1 225 ? -15.714 -2.401  17.244  1.00 98.29 225 A 1 
ATOM   1863 C  C   . ASP A 1 225 ? -15.160 -1.162  17.943  1.00 98.45 225 A 1 
ATOM   1864 O  O   . ASP A 1 225 ? -15.765 -0.087  17.894  1.00 98.15 225 A 1 
ATOM   1865 C  CB  . ASP A 1 225 ? -16.350 -3.340  18.267  1.00 97.89 225 A 1 
ATOM   1866 C  CG  . ASP A 1 225 ? -17.173 -4.438  17.620  1.00 97.03 225 A 1 
ATOM   1867 O  OD1 . ASP A 1 225 ? -17.505 -4.323  16.423  1.00 94.77 225 A 1 
ATOM   1868 O  OD2 . ASP A 1 225 ? -17.501 -5.432  18.315  1.00 94.63 225 A 1 
ATOM   1869 N  N   . GLN A 1 226 ? -14.005 -1.302  18.597  1.00 98.35 226 A 1 
ATOM   1870 C  CA  . GLN A 1 226 ? -13.381 -0.174  19.287  1.00 98.30 226 A 1 
ATOM   1871 C  C   . GLN A 1 226 ? -12.926 0.896   18.306  1.00 98.68 226 A 1 
ATOM   1872 O  O   . GLN A 1 226 ? -13.129 2.093   18.527  1.00 98.40 226 A 1 
ATOM   1873 C  CB  . GLN A 1 226 ? -12.193 -0.655  20.127  1.00 97.74 226 A 1 
ATOM   1874 C  CG  . GLN A 1 226 ? -12.580 -1.283  21.447  1.00 91.69 226 A 1 
ATOM   1875 C  CD  . GLN A 1 226 ? -13.183 -0.271  22.395  1.00 84.94 226 A 1 
ATOM   1876 O  OE1 . GLN A 1 226 ? -14.396 -0.222  22.592  1.00 77.33 226 A 1 
ATOM   1877 N  NE2 . GLN A 1 226 ? -12.329 0.565   22.977  1.00 72.86 226 A 1 
ATOM   1878 N  N   . PHE A 1 227 ? -12.306 0.469   17.226  1.00 98.69 227 A 1 
ATOM   1879 C  CA  . PHE A 1 227 ? -11.814 1.377   16.193  1.00 98.77 227 A 1 
ATOM   1880 C  C   . PHE A 1 227 ? -12.967 2.185   15.602  1.00 98.77 227 A 1 
ATOM   1881 O  O   . PHE A 1 227 ? -12.883 3.414   15.470  1.00 98.63 227 A 1 
ATOM   1882 C  CB  . PHE A 1 227 ? -11.102 0.556   15.122  1.00 98.69 227 A 1 
ATOM   1883 C  CG  . PHE A 1 227 ? -10.374 1.363   14.082  1.00 98.74 227 A 1 
ATOM   1884 C  CD1 . PHE A 1 227 ? -9.261  2.118   14.414  1.00 98.45 227 A 1 
ATOM   1885 C  CD2 . PHE A 1 227 ? -10.769 1.319   12.757  1.00 98.44 227 A 1 
ATOM   1886 C  CE1 . PHE A 1 227 ? -8.570  2.836   13.447  1.00 98.23 227 A 1 
ATOM   1887 C  CE2 . PHE A 1 227 ? -10.081 2.024   11.786  1.00 98.24 227 A 1 
ATOM   1888 C  CZ  . PHE A 1 227 ? -8.982  2.788   12.131  1.00 98.53 227 A 1 
ATOM   1889 N  N   . ALA A 1 228 ? -14.056 1.508   15.249  1.00 98.68 228 A 1 
ATOM   1890 C  CA  . ALA A 1 228 ? -15.211 2.173   14.670  1.00 98.52 228 A 1 
ATOM   1891 C  C   . ALA A 1 228 ? -15.819 3.171   15.638  1.00 98.54 228 A 1 
ATOM   1892 O  O   . ALA A 1 228 ? -16.230 4.260   15.237  1.00 98.29 228 A 1 
ATOM   1893 C  CB  . ALA A 1 228 ? -16.257 1.144   14.240  1.00 98.28 228 A 1 
ATOM   1894 N  N   . LYS A 1 229 ? -15.878 2.818   16.917  1.00 98.68 229 A 1 
ATOM   1895 C  CA  . LYS A 1 229 ? -16.435 3.714   17.927  1.00 98.51 229 A 1 
ATOM   1896 C  C   . LYS A 1 229 ? -15.642 5.008   17.996  1.00 98.60 229 A 1 
ATOM   1897 O  O   . LYS A 1 229 ? -16.217 6.099   18.028  1.00 98.37 229 A 1 
ATOM   1898 C  CB  . LYS A 1 229 ? -16.451 3.021   19.290  1.00 98.22 229 A 1 
ATOM   1899 C  CG  . LYS A 1 229 ? -17.111 3.822   20.399  1.00 91.95 229 A 1 
ATOM   1900 C  CD  . LYS A 1 229 ? -17.205 2.993   21.675  1.00 89.18 229 A 1 
ATOM   1901 C  CE  . LYS A 1 229 ? -17.968 3.729   22.760  1.00 79.29 229 A 1 
ATOM   1902 N  NZ  . LYS A 1 229 ? -17.264 4.954   23.234  1.00 72.42 229 A 1 
ATOM   1903 N  N   . ILE A 1 230 ? -14.311 4.899   18.001  1.00 98.68 230 A 1 
ATOM   1904 C  CA  . ILE A 1 230 ? -13.453 6.073   18.070  1.00 98.74 230 A 1 
ATOM   1905 C  C   . ILE A 1 230 ? -13.607 6.937   16.822  1.00 98.70 230 A 1 
ATOM   1906 O  O   . ILE A 1 230 ? -13.756 8.161   16.909  1.00 98.46 230 A 1 
ATOM   1907 C  CB  . ILE A 1 230 ? -11.980 5.662   18.263  1.00 98.70 230 A 1 
ATOM   1908 C  CG1 . ILE A 1 230 ? -11.790 5.013   19.631  1.00 98.22 230 A 1 
ATOM   1909 C  CG2 . ILE A 1 230 ? -11.054 6.863   18.096  1.00 98.33 230 A 1 
ATOM   1910 C  CD1 . ILE A 1 230 ? -10.437 4.356   19.824  1.00 97.33 230 A 1 
ATOM   1911 N  N   . LEU A 1 231 ? -13.598 6.315   15.657  1.00 98.73 231 A 1 
ATOM   1912 C  CA  . LEU A 1 231 ? -13.697 7.064   14.408  1.00 98.79 231 A 1 
ATOM   1913 C  C   . LEU A 1 231 ? -15.067 7.721   14.243  1.00 98.66 231 A 1 
ATOM   1914 O  O   . LEU A 1 231 ? -15.167 8.815   13.693  1.00 98.27 231 A 1 
ATOM   1915 C  CB  . LEU A 1 231 ? -13.399 6.155   13.216  1.00 98.57 231 A 1 
ATOM   1916 C  CG  . LEU A 1 231 ? -11.947 6.158   12.716  1.00 97.36 231 A 1 
ATOM   1917 C  CD1 . LEU A 1 231 ? -10.969 5.891   13.843  1.00 96.45 231 A 1 
ATOM   1918 C  CD2 . LEU A 1 231 ? -11.765 5.143   11.588  1.00 96.16 231 A 1 
ATOM   1919 N  N   . ASN A 1 232 ? -16.122 7.061   14.711  1.00 98.78 232 A 1 
ATOM   1920 C  CA  . ASN A 1 232 ? -17.455 7.643   14.615  1.00 98.53 232 A 1 
ATOM   1921 C  C   . ASN A 1 232 ? -17.609 8.855   15.531  1.00 98.56 232 A 1 
ATOM   1922 O  O   . ASN A 1 232 ? -18.370 9.769   15.225  1.00 97.85 232 A 1 
ATOM   1923 C  CB  . ASN A 1 232 ? -18.521 6.593   14.936  1.00 98.34 232 A 1 
ATOM   1924 C  CG  . ASN A 1 232 ? -18.774 5.641   13.787  1.00 97.93 232 A 1 
ATOM   1925 O  OD1 . ASN A 1 232 ? -18.588 5.998   12.624  1.00 93.66 232 A 1 
ATOM   1926 N  ND2 . ASN A 1 232 ? -19.206 4.427   14.100  1.00 93.33 232 A 1 
ATOM   1927 N  N   . GLU A 1 233 ? -16.888 8.863   16.654  1.00 98.46 233 A 1 
ATOM   1928 C  CA  . GLU A 1 233 ? -16.955 9.982   17.580  1.00 98.20 233 A 1 
ATOM   1929 C  C   . GLU A 1 233 ? -16.240 11.206  17.034  1.00 98.28 233 A 1 
ATOM   1930 O  O   . GLU A 1 233 ? -16.680 12.337  17.232  1.00 97.12 233 A 1 
ATOM   1931 C  CB  . GLU A 1 233 ? -16.358 9.585   18.932  1.00 97.57 233 A 1 
ATOM   1932 C  CG  . GLU A 1 233 ? -17.203 8.612   19.728  1.00 88.61 233 A 1 
ATOM   1933 C  CD  . GLU A 1 233 ? -16.525 8.139   21.004  1.00 81.99 233 A 1 
ATOM   1934 O  OE1 . GLU A 1 233 ? -15.345 8.494   21.219  1.00 75.73 233 A 1 
ATOM   1935 O  OE2 . GLU A 1 233 ? -17.172 7.417   21.793  1.00 75.59 233 A 1 
ATOM   1936 N  N   . ASN A 1 234 ? -15.125 10.994  16.337  1.00 98.13 234 A 1 
ATOM   1937 C  CA  . ASN A 1 234 ? -14.324 12.089  15.804  1.00 98.18 234 A 1 
ATOM   1938 C  C   . ASN A 1 234 ? -13.682 11.644  14.495  1.00 98.40 234 A 1 
ATOM   1939 O  O   . ASN A 1 234 ? -12.530 11.215  14.478  1.00 97.91 234 A 1 
ATOM   1940 C  CB  . ASN A 1 234 ? -13.260 12.514  16.818  1.00 97.23 234 A 1 
ATOM   1941 C  CG  . ASN A 1 234 ? -12.745 13.914  16.571  1.00 93.92 234 A 1 
ATOM   1942 O  OD1 . ASN A 1 234 ? -12.919 14.475  15.492  1.00 87.66 234 A 1 
ATOM   1943 N  ND2 . ASN A 1 234 ? -12.104 14.490  17.581  1.00 87.07 234 A 1 
ATOM   1944 N  N   . PRO A 1 235 ? -14.418 11.726  13.386  1.00 98.47 235 A 1 
ATOM   1945 C  CA  . PRO A 1 235 ? -13.960 11.120  12.134  1.00 98.47 235 A 1 
ATOM   1946 C  C   . PRO A 1 235 ? -12.732 11.812  11.544  1.00 98.51 235 A 1 
ATOM   1947 O  O   . PRO A 1 235 ? -12.654 13.043  11.548  1.00 98.30 235 A 1 
ATOM   1948 C  CB  . PRO A 1 235 ? -15.156 11.291  11.197  1.00 97.91 235 A 1 
ATOM   1949 C  CG  . PRO A 1 235 ? -16.323 11.527  12.093  1.00 95.85 235 A 1 
ATOM   1950 C  CD  . PRO A 1 235 ? -15.778 12.259  13.274  1.00 97.97 235 A 1 
ATOM   1951 N  N   . PRO A 1 236 ? -11.776 11.033  11.030  1.00 98.64 236 A 1 
ATOM   1952 C  CA  . PRO A 1 236 ? -10.720 11.634  10.227  1.00 98.55 236 A 1 
ATOM   1953 C  C   . PRO A 1 236 ? -11.275 12.113  8.895   1.00 98.52 236 A 1 
ATOM   1954 O  O   . PRO A 1 236 ? -12.325 11.654  8.441   1.00 98.12 236 A 1 
ATOM   1955 C  CB  . PRO A 1 236 ? -9.711  10.492  10.031  1.00 98.12 236 A 1 
ATOM   1956 C  CG  . PRO A 1 236 ? -10.438 9.243   10.338  1.00 96.34 236 A 1 
ATOM   1957 C  CD  . PRO A 1 236 ? -11.669 9.570   11.132  1.00 98.29 236 A 1 
ATOM   1958 N  N   . ASP A 1 237 ? -10.568 13.050  8.271   1.00 98.40 237 A 1 
ATOM   1959 C  CA  . ASP A 1 237 ? -11.013 13.621  7.004   1.00 98.33 237 A 1 
ATOM   1960 C  C   . ASP A 1 237 ? -10.601 12.761  5.817   1.00 98.31 237 A 1 
ATOM   1961 O  O   . ASP A 1 237 ? -11.353 12.631  4.845   1.00 97.88 237 A 1 
ATOM   1962 C  CB  . ASP A 1 237 ? -10.450 15.031  6.859   1.00 98.05 237 A 1 
ATOM   1963 C  CG  . ASP A 1 237 ? -10.870 15.942  7.994   1.00 97.68 237 A 1 
ATOM   1964 O  OD1 . ASP A 1 237 ? -12.055 16.314  8.039   1.00 94.75 237 A 1 
ATOM   1965 O  OD2 . ASP A 1 237 ? -10.016 16.268  8.839   1.00 94.70 237 A 1 
ATOM   1966 N  N   . THR A 1 238 ? -9.413  12.194  5.887   1.00 98.44 238 A 1 
ATOM   1967 C  CA  . THR A 1 238 ? -8.861  11.377  4.809   1.00 98.44 238 A 1 
ATOM   1968 C  C   . THR A 1 238 ? -8.301  10.102  5.413   1.00 98.66 238 A 1 
ATOM   1969 O  O   . THR A 1 238 ? -7.631  10.144  6.444   1.00 98.37 238 A 1 
ATOM   1970 C  CB  . THR A 1 238 ? -7.752  12.131  4.055   1.00 98.17 238 A 1 
ATOM   1971 O  OG1 . THR A 1 238 ? -8.289  13.324  3.488   1.00 96.17 238 A 1 
ATOM   1972 C  CG2 . THR A 1 238 ? -7.159  11.278  2.944   1.00 96.62 238 A 1 
ATOM   1973 N  N   . ILE A 1 239 ? -8.577  8.962   4.775   1.00 98.60 239 A 1 
ATOM   1974 C  CA  . ILE A 1 239 ? -8.108  7.665   5.266   1.00 98.62 239 A 1 
ATOM   1975 C  C   . ILE A 1 239 ? -7.394  6.948   4.129   1.00 98.65 239 A 1 
ATOM   1976 O  O   . ILE A 1 239 ? -7.975  6.740   3.062   1.00 98.32 239 A 1 
ATOM   1977 C  CB  . ILE A 1 239 ? -9.273  6.807   5.792   1.00 98.59 239 A 1 
ATOM   1978 C  CG1 . ILE A 1 239 ? -10.062 7.573   6.856   1.00 97.83 239 A 1 
ATOM   1979 C  CG2 . ILE A 1 239 ? -8.745  5.494   6.353   1.00 97.86 239 A 1 
ATOM   1980 C  CD1 . ILE A 1 239 ? -11.359 6.900   7.269   1.00 96.14 239 A 1 
ATOM   1981 N  N   . LEU A 1 240 ? -6.127  6.584   4.355   1.00 98.64 240 A 1 
ATOM   1982 C  CA  . LEU A 1 240 ? -5.302  5.937   3.350   1.00 98.68 240 A 1 
ATOM   1983 C  C   . LEU A 1 240 ? -4.858  4.575   3.850   1.00 98.63 240 A 1 
ATOM   1984 O  O   . LEU A 1 240 ? -4.426  4.442   4.994   1.00 98.31 240 A 1 
ATOM   1985 C  CB  . LEU A 1 240 ? -4.069  6.781   3.019   1.00 98.41 240 A 1 
ATOM   1986 C  CG  . LEU A 1 240 ? -4.312  8.257   2.680   1.00 97.88 240 A 1 
ATOM   1987 C  CD1 . LEU A 1 240 ? -2.988  8.956   2.372   1.00 97.14 240 A 1 
ATOM   1988 C  CD2 . LEU A 1 240 ? -5.271  8.393   1.511   1.00 97.01 240 A 1 
ATOM   1989 N  N   . SER A 1 241 ? -4.954  3.559   2.985   1.00 98.54 241 A 1 
ATOM   1990 C  CA  . SER A 1 241 ? -4.532  2.217   3.346   1.00 98.47 241 A 1 
ATOM   1991 C  C   . SER A 1 241 ? -3.615  1.641   2.270   1.00 98.55 241 A 1 
ATOM   1992 O  O   . SER A 1 241 ? -3.296  2.305   1.286   1.00 98.10 241 A 1 
ATOM   1993 C  CB  . SER A 1 241 ? -5.738  1.305   3.576   1.00 97.83 241 A 1 
ATOM   1994 O  OG  . SER A 1 241 ? -6.449  1.090   2.372   1.00 95.55 241 A 1 
ATOM   1995 N  N   . ALA A 1 242 ? -3.176  0.409   2.483   1.00 98.66 242 A 1 
ATOM   1996 C  CA  . ALA A 1 242 ? -2.306  -0.283  1.549   1.00 98.55 242 A 1 
ATOM   1997 C  C   . ALA A 1 242 ? -2.655  -1.771  1.590   1.00 98.34 242 A 1 
ATOM   1998 O  O   . ALA A 1 242 ? -3.823  -2.126  1.687   1.00 96.86 242 A 1 
ATOM   1999 C  CB  . ALA A 1 242 ? -0.835  -0.013  1.899   1.00 98.25 242 A 1 
ATOM   2000 N  N   . HIS A 1 243 ? -1.652  -2.642  1.496   1.00 98.49 243 A 1 
ATOM   2001 C  CA  . HIS A 1 243 ? -1.796  -4.086  1.695   1.00 98.28 243 A 1 
ATOM   2002 C  C   . HIS A 1 243 ? -2.463  -4.831  0.546   1.00 97.93 243 A 1 
ATOM   2003 O  O   . HIS A 1 243 ? -1.979  -5.881  0.129   1.00 96.61 243 A 1 
ATOM   2004 C  CB  . HIS A 1 243 ? -2.546  -4.384  3.001   1.00 97.84 243 A 1 
ATOM   2005 C  CG  . HIS A 1 243 ? -2.660  -5.842  3.309   1.00 97.87 243 A 1 
ATOM   2006 N  ND1 . HIS A 1 243 ? -1.563  -6.636  3.547   1.00 95.92 243 A 1 
ATOM   2007 C  CD2 . HIS A 1 243 ? -3.740  -6.647  3.417   1.00 96.01 243 A 1 
ATOM   2008 C  CE1 . HIS A 1 243 ? -1.963  -7.877  3.791   1.00 95.72 243 A 1 
ATOM   2009 N  NE2 . HIS A 1 243 ? -3.280  -7.911  3.718   1.00 96.08 243 A 1 
ATOM   2010 N  N   . THR A 1 244 ? -3.578  -4.322  0.011   1.00 97.98 244 A 1 
ATOM   2011 C  CA  . THR A 1 244 ? -4.297  -5.022  -1.047  1.00 97.47 244 A 1 
ATOM   2012 C  C   . THR A 1 244 ? -3.573  -4.963  -2.383  1.00 97.27 244 A 1 
ATOM   2013 O  O   . THR A 1 244 ? -3.779  -5.824  -3.240  1.00 96.00 244 A 1 
ATOM   2014 C  CB  . THR A 1 244 ? -5.706  -4.433  -1.261  1.00 97.03 244 A 1 
ATOM   2015 O  OG1 . THR A 1 244 ? -5.588  -3.113  -1.818  1.00 95.16 244 A 1 
ATOM   2016 C  CG2 . THR A 1 244 ? -6.482  -4.385  0.039   1.00 94.90 244 A 1 
ATOM   2017 N  N   . HIS A 1 245 ? -2.743  -3.936  -2.562  1.00 97.44 245 A 1 
ATOM   2018 C  CA  . HIS A 1 245 ? -2.032  -3.644  -3.806  1.00 97.69 245 A 1 
ATOM   2019 C  C   . HIS A 1 245 ? -2.952  -3.137  -4.914  1.00 97.61 245 A 1 
ATOM   2020 O  O   . HIS A 1 245 ? -2.485  -2.865  -6.020  1.00 96.98 245 A 1 
ATOM   2021 C  CB  . HIS A 1 245 ? -1.237  -4.849  -4.316  1.00 97.51 245 A 1 
ATOM   2022 C  CG  . HIS A 1 245 ? -0.208  -5.367  -3.354  1.00 97.62 245 A 1 
ATOM   2023 N  ND1 . HIS A 1 245 ? 0.846   -6.160  -3.760  1.00 94.80 245 A 1 
ATOM   2024 C  CD2 . HIS A 1 245 ? -0.061  -5.211  -2.024  1.00 94.64 245 A 1 
ATOM   2025 C  CE1 . HIS A 1 245 ? 1.585   -6.475  -2.711  1.00 95.18 245 A 1 
ATOM   2026 N  NE2 . HIS A 1 245 ? 1.055   -5.910  -1.651  1.00 95.56 245 A 1 
ATOM   2027 N  N   . PHE A 1 246 ? -4.248  -2.987  -4.619  1.00 97.45 246 A 1 
ATOM   2028 C  CA  . PHE A 1 246 ? -5.235  -2.569  -5.601  1.00 97.32 246 A 1 
ATOM   2029 C  C   . PHE A 1 246 ? -5.803  -1.186  -5.283  1.00 97.89 246 A 1 
ATOM   2030 O  O   . PHE A 1 246 ? -5.851  -0.761  -4.129  1.00 97.39 246 A 1 
ATOM   2031 C  CB  . PHE A 1 246 ? -6.395  -3.566  -5.681  1.00 96.53 246 A 1 
ATOM   2032 C  CG  . PHE A 1 246 ? -5.994  -4.956  -6.108  1.00 95.84 246 A 1 
ATOM   2033 C  CD1 . PHE A 1 246 ? -4.886  -5.174  -6.913  1.00 93.83 246 A 1 
ATOM   2034 C  CD2 . PHE A 1 246 ? -6.741  -6.053  -5.707  1.00 93.05 246 A 1 
ATOM   2035 C  CE1 . PHE A 1 246 ? -4.525  -6.448  -7.308  1.00 91.93 246 A 1 
ATOM   2036 C  CE2 . PHE A 1 246 ? -6.398  -7.334  -6.103  1.00 91.85 246 A 1 
ATOM   2037 C  CZ  . PHE A 1 246 ? -5.279  -7.533  -6.897  1.00 92.31 246 A 1 
ATOM   2038 N  N   . ASP A 1 247 ? -6.252  -0.492  -6.331  1.00 97.79 247 A 1 
ATOM   2039 C  CA  . ASP A 1 247 ? -6.881  0.816   -6.232  1.00 98.02 247 A 1 
ATOM   2040 C  C   . ASP A 1 247 ? -8.361  0.611   -5.926  1.00 98.09 247 A 1 
ATOM   2041 O  O   . ASP A 1 247 ? -9.150  0.321   -6.829  1.00 97.58 247 A 1 
ATOM   2042 C  CB  . ASP A 1 247 ? -6.668  1.558   -7.551  1.00 98.01 247 A 1 
ATOM   2043 C  CG  . ASP A 1 247 ? -7.215  2.978   -7.552  1.00 97.98 247 A 1 
ATOM   2044 O  OD1 . ASP A 1 247 ? -8.005  3.341   -6.663  1.00 97.10 247 A 1 
ATOM   2045 O  OD2 . ASP A 1 247 ? -6.837  3.740   -8.473  1.00 96.91 247 A 1 
ATOM   2046 N  N   . MET A 1 248 ? -8.747  0.747   -4.650  1.00 98.17 248 A 1 
ATOM   2047 C  CA  . MET A 1 248 ? -10.114 0.465   -4.232  1.00 98.02 248 A 1 
ATOM   2048 C  C   . MET A 1 248 ? -10.651 1.519   -3.275  1.00 98.33 248 A 1 
ATOM   2049 O  O   . MET A 1 248 ? -9.890  2.187   -2.572  1.00 98.01 248 A 1 
ATOM   2050 C  CB  . MET A 1 248 ? -10.216 -0.909  -3.562  1.00 97.00 248 A 1 
ATOM   2051 C  CG  . MET A 1 248 ? -9.834  -2.077  -4.462  1.00 94.97 248 A 1 
ATOM   2052 S  SD  . MET A 1 248 ? -10.237 -3.678  -3.734  1.00 93.94 248 A 1 
ATOM   2053 C  CE  . MET A 1 248 ? -9.110  -3.712  -2.352  1.00 87.51 248 A 1 
ATOM   2054 N  N   . LEU A 1 249 ? -11.979 1.631   -3.248  1.00 98.31 249 A 1 
ATOM   2055 C  CA  . LEU A 1 249 ? -12.699 2.420   -2.258  1.00 98.29 249 A 1 
ATOM   2056 C  C   . LEU A 1 249 ? -13.485 1.453   -1.382  1.00 98.00 249 A 1 
ATOM   2057 O  O   . LEU A 1 249 ? -14.294 0.675   -1.893  1.00 97.17 249 A 1 
ATOM   2058 C  CB  . LEU A 1 249 ? -13.656 3.410   -2.926  1.00 97.90 249 A 1 
ATOM   2059 C  CG  . LEU A 1 249 ? -13.039 4.398   -3.918  1.00 97.23 249 A 1 
ATOM   2060 C  CD1 . LEU A 1 249 ? -14.132 5.249   -4.566  1.00 96.03 249 A 1 
ATOM   2061 C  CD2 . LEU A 1 249 ? -12.021 5.285   -3.219  1.00 95.66 249 A 1 
ATOM   2062 N  N   . MET A 1 250 ? -13.249 1.485   -0.059  1.00 97.81 250 A 1 
ATOM   2063 C  CA  . MET A 1 250 ? -13.867 0.514   0.833   1.00 97.52 250 A 1 
ATOM   2064 C  C   . MET A 1 250 ? -14.321 1.161   2.138   1.00 97.81 250 A 1 
ATOM   2065 O  O   . MET A 1 250 ? -13.537 1.868   2.776   1.00 97.30 250 A 1 
ATOM   2066 C  CB  . MET A 1 250 ? -12.901 -0.628  1.160   1.00 96.03 250 A 1 
ATOM   2067 C  CG  . MET A 1 250 ? -12.438 -1.419  -0.048  1.00 94.37 250 A 1 
ATOM   2068 S  SD  . MET A 1 250 ? -11.312 -2.769  0.394   1.00 93.74 250 A 1 
ATOM   2069 C  CE  . MET A 1 250 ? -9.899  -1.842  0.988   1.00 87.27 250 A 1 
ATOM   2070 N  N   . PRO A 1 251 ? -15.568 0.914   2.566   1.00 97.86 251 A 1 
ATOM   2071 C  CA  . PRO A 1 251 ? -16.011 1.418   3.864   1.00 97.64 251 A 1 
ATOM   2072 C  C   . PRO A 1 251 ? -15.330 0.676   5.012   1.00 97.75 251 A 1 
ATOM   2073 O  O   . PRO A 1 251 ? -15.091 -0.525  4.926   1.00 97.10 251 A 1 
ATOM   2074 C  CB  . PRO A 1 251 ? -17.521 1.139   3.872   1.00 96.71 251 A 1 
ATOM   2075 C  CG  . PRO A 1 251 ? -17.887 0.846   2.444   1.00 94.86 251 A 1 
ATOM   2076 C  CD  . PRO A 1 251 ? -16.657 0.246   1.825   1.00 97.19 251 A 1 
ATOM   2077 N  N   . ILE A 1 252 ? -15.015 1.409   6.073   1.00 98.09 252 A 1 
ATOM   2078 C  CA  . ILE A 1 252 ? -14.536 0.800   7.303   1.00 98.00 252 A 1 
ATOM   2079 C  C   . ILE A 1 252 ? -15.740 0.191   8.015   1.00 97.99 252 A 1 
ATOM   2080 O  O   . ILE A 1 252 ? -16.735 0.874   8.251   1.00 97.15 252 A 1 
ATOM   2081 C  CB  . ILE A 1 252 ? -13.836 1.831   8.201   1.00 97.52 252 A 1 
ATOM   2082 C  CG1 . ILE A 1 252 ? -12.551 2.317   7.518   1.00 95.57 252 A 1 
ATOM   2083 C  CG2 . ILE A 1 252 ? -13.544 1.250   9.575   1.00 96.68 252 A 1 
ATOM   2084 C  CD1 . ILE A 1 252 ? -11.849 3.435   8.257   1.00 92.36 252 A 1 
ATOM   2085 N  N   . HIS A 1 253 ? -15.658 -1.096  8.357   1.00 97.30 253 A 1 
ATOM   2086 C  CA  . HIS A 1 253 ? -16.780 -1.775  9.008   1.00 97.15 253 A 1 
ATOM   2087 C  C   . HIS A 1 253 ? -17.186 -1.040  10.275  1.00 97.54 253 A 1 
ATOM   2088 O  O   . HIS A 1 253 ? -16.344 -0.670  11.092  1.00 96.90 253 A 1 
ATOM   2089 C  CB  . HIS A 1 253 ? -16.417 -3.222  9.327   1.00 96.20 253 A 1 
ATOM   2090 C  CG  . HIS A 1 253 ? -16.453 -4.133  8.135   1.00 95.43 253 A 1 
ATOM   2091 N  ND1 . HIS A 1 253 ? -16.621 -5.502  8.249   1.00 86.28 253 A 1 
ATOM   2092 C  CD2 . HIS A 1 253 ? -16.354 -3.868  6.817   1.00 86.73 253 A 1 
ATOM   2093 C  CE1 . HIS A 1 253 ? -16.618 -6.037  7.046   1.00 88.50 253 A 1 
ATOM   2094 N  NE2 . HIS A 1 253 ? -16.464 -5.070  6.155   1.00 90.36 253 A 1 
ATOM   2095 N  N   . GLY A 1 254 ? -18.491 -0.829  10.429  1.00 97.07 254 A 1 
ATOM   2096 C  CA  . GLY A 1 254 ? -19.012 -0.130  11.590  1.00 97.39 254 A 1 
ATOM   2097 C  C   . GLY A 1 254 ? -19.062 1.379   11.434  1.00 97.98 254 A 1 
ATOM   2098 O  O   . GLY A 1 254 ? -19.452 2.075   12.365  1.00 96.96 254 A 1 
ATOM   2099 N  N   . THR A 1 255 ? -18.671 1.895   10.272  1.00 97.80 255 A 1 
ATOM   2100 C  CA  . THR A 1 255 ? -18.685 3.322   9.999   1.00 97.91 255 A 1 
ATOM   2101 C  C   . THR A 1 255 ? -19.174 3.567   8.578   1.00 97.81 255 A 1 
ATOM   2102 O  O   . THR A 1 255 ? -19.328 2.631   7.796   1.00 96.74 255 A 1 
ATOM   2103 C  CB  . THR A 1 255 ? -17.293 3.964   10.143  1.00 97.51 255 A 1 
ATOM   2104 O  OG1 . THR A 1 255 ? -16.515 3.681   8.973   1.00 95.03 255 A 1 
ATOM   2105 C  CG2 . THR A 1 255 ? -16.556 3.446   11.370  1.00 95.42 255 A 1 
ATOM   2106 N  N   . ASP A 1 256 ? -19.386 4.842   8.252   1.00 97.81 256 A 1 
ATOM   2107 C  CA  . ASP A 1 256 ? -19.659 5.247   6.881   1.00 97.53 256 A 1 
ATOM   2108 C  C   . ASP A 1 256 ? -18.427 5.858   6.228   1.00 98.09 256 A 1 
ATOM   2109 O  O   . ASP A 1 256 ? -18.527 6.498   5.179   1.00 96.97 256 A 1 
ATOM   2110 C  CB  . ASP A 1 256 ? -20.811 6.257   6.840   1.00 96.06 256 A 1 
ATOM   2111 C  CG  . ASP A 1 256 ? -22.141 5.632   7.204   1.00 89.68 256 A 1 
ATOM   2112 O  OD1 . ASP A 1 256 ? -22.386 4.472   6.816   1.00 84.46 256 A 1 
ATOM   2113 O  OD2 . ASP A 1 256 ? -22.950 6.303   7.877   1.00 84.34 256 A 1 
ATOM   2114 N  N   . LEU A 1 257 ? -17.241 5.659   6.840   1.00 98.26 257 A 1 
ATOM   2115 C  CA  . LEU A 1 257 ? -16.006 6.272   6.369   1.00 98.38 257 A 1 
ATOM   2116 C  C   . LEU A 1 257 ? -15.340 5.409   5.313   1.00 98.32 257 A 1 
ATOM   2117 O  O   . LEU A 1 257 ? -15.219 4.196   5.474   1.00 97.78 257 A 1 
ATOM   2118 C  CB  . LEU A 1 257 ? -15.050 6.498   7.539   1.00 98.20 257 A 1 
ATOM   2119 C  CG  . LEU A 1 257 ? -15.588 7.404   8.644   1.00 97.66 257 A 1 
ATOM   2120 C  CD1 . LEU A 1 257 ? -14.682 7.340   9.869   1.00 96.69 257 A 1 
ATOM   2121 C  CD2 . LEU A 1 257 ? -15.726 8.833   8.149   1.00 96.39 257 A 1 
ATOM   2122 N  N   . ILE A 1 258 ? -14.874 6.044   4.233   1.00 98.29 258 A 1 
ATOM   2123 C  CA  . ILE A 1 258 ? -14.290 5.341   3.103   1.00 98.24 258 A 1 
ATOM   2124 C  C   . ILE A 1 258 ? -12.775 5.442   3.130   1.00 98.45 258 A 1 
ATOM   2125 O  O   . ILE A 1 258 ? -12.221 6.534   3.271   1.00 98.20 258 A 1 
ATOM   2126 C  CB  . ILE A 1 258 ? -14.818 5.889   1.764   1.00 98.09 258 A 1 
ATOM   2127 C  CG1 . ILE A 1 258 ? -16.347 5.948   1.762   1.00 96.94 258 A 1 
ATOM   2128 C  CG2 . ILE A 1 258 ? -14.291 5.062   0.600   1.00 97.62 258 A 1 
ATOM   2129 C  CD1 . ILE A 1 258 ? -17.031 4.616   2.030   1.00 93.87 258 A 1 
ATOM   2130 N  N   . SER A 1 259 ? -12.110 4.300   2.978   1.00 98.44 259 A 1 
ATOM   2131 C  CA  . SER A 1 259 ? -10.657 4.222   2.898   1.00 98.36 259 A 1 
ATOM   2132 C  C   . SER A 1 259 ? -10.214 4.185   1.441   1.00 98.43 259 A 1 
ATOM   2133 O  O   . SER A 1 259 ? -10.833 3.505   0.619   1.00 98.01 259 A 1 
ATOM   2134 C  CB  . SER A 1 259 ? -10.148 2.982   3.638   1.00 97.12 259 A 1 
ATOM   2135 O  OG  . SER A 1 259 ? -8.767  2.785   3.423   1.00 88.83 259 A 1 
ATOM   2136 N  N   . LEU A 1 260 ? -9.139  4.913   1.134   1.00 98.56 260 A 1 
ATOM   2137 C  CA  . LEU A 1 260 ? -8.523  4.909   -0.187  1.00 98.48 260 A 1 
ATOM   2138 C  C   . LEU A 1 260 ? -7.383  3.897   -0.191  1.00 98.40 260 A 1 
ATOM   2139 O  O   . LEU A 1 260 ? -6.320  4.142   0.381   1.00 97.75 260 A 1 
ATOM   2140 C  CB  . LEU A 1 260 ? -7.992  6.298   -0.526  1.00 98.20 260 A 1 
ATOM   2141 C  CG  . LEU A 1 260 ? -9.041  7.391   -0.763  1.00 97.16 260 A 1 
ATOM   2142 C  CD1 . LEU A 1 260 ? -8.475  8.765   -0.429  1.00 95.37 260 A 1 
ATOM   2143 C  CD2 . LEU A 1 260 ? -9.508  7.348   -2.207  1.00 94.87 260 A 1 
ATOM   2144 N  N   . SER A 1 261 ? -7.607  2.745   -0.834  1.00 98.40 261 A 1 
ATOM   2145 C  CA  . SER A 1 261 ? -6.598  1.698   -0.900  1.00 98.25 261 A 1 
ATOM   2146 C  C   . SER A 1 261 ? -5.606  1.993   -2.021  1.00 98.22 261 A 1 
ATOM   2147 O  O   . SER A 1 261 ? -6.002  2.317   -3.140  1.00 97.52 261 A 1 
ATOM   2148 C  CB  . SER A 1 261 ? -7.254  0.336   -1.128  1.00 97.27 261 A 1 
ATOM   2149 O  OG  . SER A 1 261 ? -6.287  -0.691  -1.175  1.00 92.27 261 A 1 
ATOM   2150 N  N   . ASN A 1 262 ? -4.312  1.878   -1.718  1.00 98.16 262 A 1 
ATOM   2151 C  CA  . ASN A 1 262 ? -3.251  2.288   -2.622  1.00 98.03 262 A 1 
ATOM   2152 C  C   . ASN A 1 262 ? -2.688  1.112   -3.419  1.00 98.20 262 A 1 
ATOM   2153 O  O   . ASN A 1 262 ? -2.255  0.116   -2.830  1.00 97.52 262 A 1 
ATOM   2154 C  CB  . ASN A 1 262 ? -2.117  2.925   -1.820  1.00 97.14 262 A 1 
ATOM   2155 C  CG  . ASN A 1 262 ? -1.139  3.705   -2.686  1.00 96.58 262 A 1 
ATOM   2156 O  OD1 . ASN A 1 262 ? -1.537  4.617   -3.403  1.00 90.40 262 A 1 
ATOM   2157 N  ND2 . ASN A 1 262 ? 0.127   3.346   -2.606  1.00 89.74 262 A 1 
ATOM   2158 N  N   . PRO A 1 263 ? -2.670  1.185   -4.765  1.00 98.14 263 A 1 
ATOM   2159 C  CA  . PRO A 1 263 ? -2.010  0.137   -5.542  1.00 98.13 263 A 1 
ATOM   2160 C  C   . PRO A 1 263 ? -0.507  0.157   -5.285  1.00 98.35 263 A 1 
ATOM   2161 O  O   . PRO A 1 263 ? 0.092   1.221   -5.150  1.00 97.65 263 A 1 
ATOM   2162 C  CB  . PRO A 1 263 ? -2.343  0.499   -6.989  1.00 97.22 263 A 1 
ATOM   2163 C  CG  . PRO A 1 263 ? -2.617  1.963   -6.963  1.00 95.27 263 A 1 
ATOM   2164 C  CD  . PRO A 1 263 ? -3.245  2.238   -5.630  1.00 97.46 263 A 1 
ATOM   2165 N  N   . GLY A 1 264 ? 0.099   -1.032  -5.199  1.00 98.39 264 A 1 
ATOM   2166 C  CA  . GLY A 1 264 ? 1.463   -1.154  -4.759  1.00 98.48 264 A 1 
ATOM   2167 C  C   . GLY A 1 264 ? 2.514   -1.086  -5.857  1.00 98.53 264 A 1 
ATOM   2168 O  O   . GLY A 1 264 ? 2.205   -1.152  -7.049  1.00 98.19 264 A 1 
ATOM   2169 N  N   . ILE A 1 265 ? 3.774   -0.957  -5.428  1.00 98.79 265 A 1 
ATOM   2170 C  CA  . ILE A 1 265 ? 4.902   -1.025  -6.354  1.00 98.76 265 A 1 
ATOM   2171 C  C   . ILE A 1 265 ? 5.060   -2.442  -6.891  1.00 98.56 265 A 1 
ATOM   2172 O  O   . ILE A 1 265 ? 5.292   -2.646  -8.087  1.00 98.11 265 A 1 
ATOM   2173 C  CB  . ILE A 1 265 ? 6.203   -0.567  -5.659  1.00 98.71 265 A 1 
ATOM   2174 C  CG1 . ILE A 1 265 ? 6.131   0.932   -5.330  1.00 97.64 265 A 1 
ATOM   2175 C  CG2 . ILE A 1 265 ? 7.424   -0.880  -6.517  1.00 98.07 265 A 1 
ATOM   2176 C  CD1 . ILE A 1 265 ? 6.140   1.831   -6.551  1.00 93.48 265 A 1 
ATOM   2177 N  N   . SER A 1 266 ? 4.943   -3.443  -6.020  1.00 98.39 266 A 1 
ATOM   2178 C  CA  . SER A 1 266 ? 5.086   -4.830  -6.442  1.00 98.26 266 A 1 
ATOM   2179 C  C   . SER A 1 266 ? 3.923   -5.262  -7.331  1.00 97.78 266 A 1 
ATOM   2180 O  O   . SER A 1 266 ? 2.764   -5.022  -6.993  1.00 97.14 266 A 1 
ATOM   2181 C  CB  . SER A 1 266 ? 5.156   -5.762  -5.239  1.00 98.12 266 A 1 
ATOM   2182 O  OG  . SER A 1 266 ? 5.128   -7.120  -5.658  1.00 96.46 266 A 1 
ATOM   2183 N  N   . PRO A 1 267 ? 4.212   -5.931  -8.465  1.00 96.76 267 A 1 
ATOM   2184 C  CA  . PRO A 1 267 ? 3.158   -6.449  -9.337  1.00 95.69 267 A 1 
ATOM   2185 C  C   . PRO A 1 267 ? 2.735   -7.872  -8.980  1.00 94.61 267 A 1 
ATOM   2186 O  O   . PRO A 1 267 ? 2.137   -8.567  -9.810  1.00 93.46 267 A 1 
ATOM   2187 C  CB  . PRO A 1 267 ? 3.815   -6.398  -10.716 1.00 95.50 267 A 1 
ATOM   2188 C  CG  . PRO A 1 267 ? 5.260   -6.680  -10.429 1.00 95.29 267 A 1 
ATOM   2189 C  CD  . PRO A 1 267 ? 5.546   -6.081  -9.065  1.00 96.06 267 A 1 
ATOM   2190 N  N   . ARG A 1 268 ? 3.025   -8.321  -7.756  1.00 95.96 268 A 1 
ATOM   2191 C  CA  . ARG A 1 268 ? 2.759   -9.696  -7.342  1.00 95.34 268 A 1 
ATOM   2192 C  C   . ARG A 1 268 ? 1.301   -10.109 -7.531  1.00 94.53 268 A 1 
ATOM   2193 O  O   . ARG A 1 268 ? 1.018   -11.245 -7.908  1.00 93.19 268 A 1 
ATOM   2194 C  CB  . ARG A 1 268 ? 3.171   -9.895  -5.886  1.00 94.74 268 A 1 
ATOM   2195 C  CG  . ARG A 1 268 ? 2.669   -11.189 -5.235  1.00 91.81 268 A 1 
ATOM   2196 C  CD  . ARG A 1 268 ? 3.326   -12.413 -5.830  1.00 89.76 268 A 1 
ATOM   2197 N  NE  . ARG A 1 268 ? 2.783   -13.654 -5.247  1.00 87.35 268 A 1 
ATOM   2198 C  CZ  . ARG A 1 268 ? 1.731   -14.303 -5.720  1.00 86.09 268 A 1 
ATOM   2199 N  NH1 . ARG A 1 268 ? 1.097   -13.856 -6.792  1.00 78.62 268 A 1 
ATOM   2200 N  NH2 . ARG A 1 268 ? 1.306   -15.399 -5.119  1.00 80.10 268 A 1 
ATOM   2201 N  N   . LEU A 1 269 ? 0.372   -9.195  -7.281  1.00 94.53 269 A 1 
ATOM   2202 C  CA  . LEU A 1 269 ? -1.046  -9.534  -7.334  1.00 93.78 269 A 1 
ATOM   2203 C  C   . LEU A 1 269 ? -1.699  -9.177  -8.662  1.00 92.90 269 A 1 
ATOM   2204 O  O   . LEU A 1 269 ? -2.920  -9.281  -8.799  1.00 91.38 269 A 1 
ATOM   2205 C  CB  . LEU A 1 269 ? -1.794  -8.874  -6.172  1.00 94.09 269 A 1 
ATOM   2206 C  CG  . LEU A 1 269 ? -1.289  -9.274  -4.787  1.00 94.02 269 A 1 
ATOM   2207 C  CD1 . LEU A 1 269 ? -2.169  -8.682  -3.697  1.00 92.79 269 A 1 
ATOM   2208 C  CD2 . LEU A 1 269 ? -1.214  -10.793 -4.638  1.00 92.25 269 A 1 
ATOM   2209 N  N   . GLY A 1 270 ? -0.902  -8.783  -9.650  1.00 92.53 270 A 1 
ATOM   2210 C  CA  . GLY A 1 270 ? -1.398  -8.541  -10.988 1.00 91.95 270 A 1 
ATOM   2211 C  C   . GLY A 1 270 ? -1.549  -7.082  -11.365 1.00 92.73 270 A 1 
ATOM   2212 O  O   . GLY A 1 270 ? -1.894  -6.771  -12.506 1.00 91.66 270 A 1 
ATOM   2213 N  N   . ASN A 1 271 ? -1.309  -6.176  -10.422 1.00 93.63 271 A 1 
ATOM   2214 C  CA  . ASN A 1 271 ? -1.353  -4.751  -10.692 1.00 94.39 271 A 1 
ATOM   2215 C  C   . ASN A 1 271 ? -0.077  -4.285  -11.396 1.00 94.21 271 A 1 
ATOM   2216 O  O   . ASN A 1 271 ? 0.978   -4.904  -11.266 1.00 93.98 271 A 1 
ATOM   2217 C  CB  . ASN A 1 271 ? -1.508  -3.970  -9.390  1.00 95.19 271 A 1 
ATOM   2218 C  CG  . ASN A 1 271 ? -0.393  -4.275  -8.406  1.00 95.80 271 A 1 
ATOM   2219 O  OD1 . ASN A 1 271 ? -0.291  -5.393  -7.892  1.00 91.67 271 A 1 
ATOM   2220 N  ND2 . ASN A 1 271 ? 0.456   -3.291  -8.152  1.00 92.69 271 A 1 
ATOM   2221 N  N   . ASN A 1 272 ? -0.175  -3.190  -12.138 1.00 95.44 272 A 1 
ATOM   2222 C  CA  . ASN A 1 272 ? 1.021   -2.504  -12.579 1.00 95.65 272 A 1 
ATOM   2223 C  C   . ASN A 1 272 ? 1.678   -1.838  -11.378 1.00 96.76 272 A 1 
ATOM   2224 O  O   . ASN A 1 272 ? 0.986   -1.382  -10.461 1.00 97.00 272 A 1 
ATOM   2225 C  CB  . ASN A 1 272 ? 0.688   -1.443  -13.624 1.00 94.72 272 A 1 
ATOM   2226 C  CG  . ASN A 1 272 ? 0.494   -2.026  -15.010 1.00 93.62 272 A 1 
ATOM   2227 O  OD1 . ASN A 1 272 ? 1.237   -2.903  -15.440 1.00 90.81 272 A 1 
ATOM   2228 N  ND2 . ASN A 1 272 ? -0.505  -1.524  -15.717 1.00 90.23 272 A 1 
ATOM   2229 N  N   . PRO A 1 273 ? 3.011   -1.752  -11.350 1.00 96.79 273 A 1 
ATOM   2230 C  CA  . PRO A 1 273 ? 3.678   -0.967  -10.305 1.00 97.24 273 A 1 
ATOM   2231 C  C   . PRO A 1 273 ? 3.152   0.460   -10.320 1.00 97.70 273 A 1 
ATOM   2232 O  O   . PRO A 1 273 ? 3.086   1.084   -11.378 1.00 97.73 273 A 1 
ATOM   2233 C  CB  . PRO A 1 273 ? 5.150   -1.032  -10.701 1.00 97.00 273 A 1 
ATOM   2234 C  CG  . PRO A 1 273 ? 5.276   -2.313  -11.478 1.00 96.10 273 A 1 
ATOM   2235 C  CD  . PRO A 1 273 ? 3.977   -2.418  -12.243 1.00 96.84 273 A 1 
ATOM   2236 N  N   . ALA A 1 274 ? 2.772   0.968   -9.148  1.00 98.46 274 A 1 
ATOM   2237 C  CA  . ALA A 1 274 ? 2.071   2.234   -9.099  1.00 98.51 274 A 1 
ATOM   2238 C  C   . ALA A 1 274 ? 2.399   3.026   -7.840  1.00 98.72 274 A 1 
ATOM   2239 O  O   . ALA A 1 274 ? 2.847   2.468   -6.836  1.00 98.65 274 A 1 
ATOM   2240 C  CB  . ALA A 1 274 ? 0.552   1.996   -9.178  1.00 98.23 274 A 1 
ATOM   2241 N  N   . PHE A 1 275 ? 2.173   4.339   -7.910  1.00 98.74 275 A 1 
ATOM   2242 C  CA  . PHE A 1 275 ? 2.223   5.193   -6.730  1.00 98.81 275 A 1 
ATOM   2243 C  C   . PHE A 1 275 ? 1.264   6.349   -6.941  1.00 98.85 275 A 1 
ATOM   2244 O  O   . PHE A 1 275 ? 0.749   6.564   -8.045  1.00 98.64 275 A 1 
ATOM   2245 C  CB  . PHE A 1 275 ? 3.649   5.688   -6.443  1.00 98.68 275 A 1 
ATOM   2246 C  CG  . PHE A 1 275 ? 4.185   6.668   -7.459  1.00 98.69 275 A 1 
ATOM   2247 C  CD1 . PHE A 1 275 ? 4.843   6.211   -8.589  1.00 98.27 275 A 1 
ATOM   2248 C  CD2 . PHE A 1 275 ? 4.042   8.026   -7.269  1.00 98.18 275 A 1 
ATOM   2249 C  CE1 . PHE A 1 275 ? 5.343   7.108   -9.525  1.00 97.76 275 A 1 
ATOM   2250 C  CE2 . PHE A 1 275 ? 4.536   8.927   -8.198  1.00 97.78 275 A 1 
ATOM   2251 C  CZ  . PHE A 1 275 ? 5.190   8.471   -9.327  1.00 98.02 275 A 1 
ATOM   2252 N  N   . ARG A 1 276 ? 1.030   7.118   -5.879  1.00 98.81 276 A 1 
ATOM   2253 C  CA  . ARG A 1 276 ? -0.003  8.150   -5.914  1.00 98.88 276 A 1 
ATOM   2254 C  C   . ARG A 1 276 ? 0.530   9.454   -5.335  1.00 98.87 276 A 1 
ATOM   2255 O  O   . ARG A 1 276 ? 1.296   9.458   -4.368  1.00 98.57 276 A 1 
ATOM   2256 C  CB  . ARG A 1 276 ? -1.235  7.677   -5.142  1.00 98.57 276 A 1 
ATOM   2257 C  CG  . ARG A 1 276 ? -2.420  8.627   -5.174  1.00 97.31 276 A 1 
ATOM   2258 C  CD  . ARG A 1 276 ? -3.668  7.963   -4.616  1.00 97.25 276 A 1 
ATOM   2259 N  NE  . ARG A 1 276 ? -4.237  6.994   -5.549  1.00 97.24 276 A 1 
ATOM   2260 C  CZ  . ARG A 1 276 ? -5.329  6.256   -5.301  1.00 97.51 276 A 1 
ATOM   2261 N  NH1 . ARG A 1 276 ? -5.945  6.371   -4.136  1.00 95.09 276 A 1 
ATOM   2262 N  NH2 . ARG A 1 276 ? -5.780  5.403   -6.209  1.00 94.67 276 A 1 
ATOM   2263 N  N   . VAL A 1 277 ? 0.110   10.566  -5.936  1.00 98.62 277 A 1 
ATOM   2264 C  CA  . VAL A 1 277 ? 0.461   11.892  -5.456  1.00 98.63 277 A 1 
ATOM   2265 C  C   . VAL A 1 277 ? -0.811  12.594  -4.999  1.00 98.58 277 A 1 
ATOM   2266 O  O   . VAL A 1 277 ? -1.774  12.698  -5.760  1.00 98.21 277 A 1 
ATOM   2267 C  CB  . VAL A 1 277 ? 1.151   12.732  -6.547  1.00 98.41 277 A 1 
ATOM   2268 C  CG1 . VAL A 1 277 ? 1.502   14.115  -6.007  1.00 97.42 277 A 1 
ATOM   2269 C  CG2 . VAL A 1 277 ? 2.390   12.024  -7.052  1.00 97.59 277 A 1 
ATOM   2270 N  N   . TYR A 1 278 ? -0.812  13.073  -3.754  1.00 98.59 278 A 1 
ATOM   2271 C  CA  . TYR A 1 278 ? -1.942  13.809  -3.204  1.00 98.36 278 A 1 
ATOM   2272 C  C   . TYR A 1 278 ? -1.657  15.309  -3.231  1.00 98.02 278 A 1 
ATOM   2273 O  O   . TYR A 1 278 ? -0.573  15.746  -2.834  1.00 97.28 278 A 1 
ATOM   2274 C  CB  . TYR A 1 278 ? -2.239  13.352  -1.777  1.00 98.23 278 A 1 
ATOM   2275 C  CG  . TYR A 1 278 ? -2.861  11.977  -1.707  1.00 98.25 278 A 1 
ATOM   2276 C  CD1 . TYR A 1 278 ? -4.233  11.806  -1.843  1.00 97.21 278 A 1 
ATOM   2277 C  CD2 . TYR A 1 278 ? -2.077  10.842  -1.525  1.00 97.28 278 A 1 
ATOM   2278 C  CE1 . TYR A 1 278 ? -4.809  10.548  -1.795  1.00 96.73 278 A 1 
ATOM   2279 C  CE2 . TYR A 1 278 ? -2.643  9.580   -1.480  1.00 96.73 278 A 1 
ATOM   2280 C  CZ  . TYR A 1 278 ? -4.010  9.437   -1.614  1.00 97.35 278 A 1 
ATOM   2281 O  OH  . TYR A 1 278 ? -4.582  8.195   -1.570  1.00 96.31 278 A 1 
ATOM   2282 N  N   . HIS A 1 279 ? -2.630  16.088  -3.691  1.00 97.80 279 A 1 
ATOM   2283 C  CA  . HIS A 1 279 ? -2.521  17.538  -3.715  1.00 97.66 279 A 1 
ATOM   2284 C  C   . HIS A 1 279 ? -3.420  18.134  -2.652  1.00 97.64 279 A 1 
ATOM   2285 O  O   . HIS A 1 279 ? -4.636  17.918  -2.661  1.00 96.52 279 A 1 
ATOM   2286 C  CB  . HIS A 1 279 ? -2.913  18.098  -5.088  1.00 96.91 279 A 1 
ATOM   2287 C  CG  . HIS A 1 279 ? -1.864  17.914  -6.140  1.00 93.73 279 A 1 
ATOM   2288 N  ND1 . HIS A 1 279 ? -1.833  18.659  -7.305  1.00 80.48 279 A 1 
ATOM   2289 C  CD2 . HIS A 1 279 ? -0.798  17.083  -6.206  1.00 80.91 279 A 1 
ATOM   2290 C  CE1 . HIS A 1 279 ? -0.803  18.291  -8.031  1.00 82.67 279 A 1 
ATOM   2291 N  NE2 . HIS A 1 279 ? -0.156  17.340  -7.392  1.00 84.78 279 A 1 
ATOM   2292 N  N   . PHE A 1 280 ? -2.817  18.898  -1.736  1.00 96.62 280 A 1 
ATOM   2293 C  CA  . PHE A 1 280 ? -3.561  19.570  -0.682  1.00 96.29 280 A 1 
ATOM   2294 C  C   . PHE A 1 280 ? -3.518  21.081  -0.863  1.00 95.95 280 A 1 
ATOM   2295 O  O   . PHE A 1 280 ? -2.540  21.634  -1.371  1.00 94.00 280 A 1 
ATOM   2296 C  CB  . PHE A 1 280 ? -2.968  19.241  0.697   1.00 95.06 280 A 1 
ATOM   2297 C  CG  . PHE A 1 280 ? -3.346  17.884  1.225   1.00 93.94 280 A 1 
ATOM   2298 C  CD1 . PHE A 1 280 ? -2.622  16.761  0.860   1.00 90.66 280 A 1 
ATOM   2299 C  CD2 . PHE A 1 280 ? -4.413  17.746  2.091   1.00 90.18 280 A 1 
ATOM   2300 C  CE1 . PHE A 1 280 ? -2.962  15.516  1.353   1.00 88.00 280 A 1 
ATOM   2301 C  CE2 . PHE A 1 280 ? -4.759  16.507  2.594   1.00 87.78 280 A 1 
ATOM   2302 C  CZ  . PHE A 1 280 ? -4.033  15.382  2.228   1.00 88.48 280 A 1 
ATOM   2303 N  N   . THR A 1 281 ? -4.586  21.744  -0.461  1.00 95.04 281 A 1 
ATOM   2304 C  CA  . THR A 1 281 ? -4.543  23.152  -0.151  1.00 94.81 281 A 1 
ATOM   2305 C  C   . THR A 1 281 ? -4.649  23.263  1.367   1.00 94.93 281 A 1 
ATOM   2306 O  O   . THR A 1 281 ? -4.706  22.253  2.067   1.00 92.93 281 A 1 
ATOM   2307 C  CB  . THR A 1 281 ? -5.664  23.936  -0.853  1.00 93.46 281 A 1 
ATOM   2308 O  OG1 . THR A 1 281 ? -5.454  25.342  -0.683  1.00 86.30 281 A 1 
ATOM   2309 C  CG2 . THR A 1 281 ? -7.027  23.559  -0.297  1.00 86.32 281 A 1 
ATOM   2310 N  N   . ARG A 1 282 ? -4.651  24.472  1.900   1.00 93.91 282 A 1 
ATOM   2311 C  CA  . ARG A 1 282 ? -4.619  24.659  3.341   1.00 94.20 282 A 1 
ATOM   2312 C  C   . ARG A 1 282 ? -5.852  24.034  3.992   1.00 94.51 282 A 1 
ATOM   2313 O  O   . ARG A 1 282 ? -6.974  24.507  3.817   1.00 91.71 282 A 1 
ATOM   2314 C  CB  . ARG A 1 282 ? -4.531  26.149  3.659   1.00 92.23 282 A 1 
ATOM   2315 C  CG  . ARG A 1 282 ? -4.149  26.482  5.086   1.00 84.62 282 A 1 
ATOM   2316 C  CD  . ARG A 1 282 ? -3.890  27.979  5.216   1.00 82.02 282 A 1 
ATOM   2317 N  NE  . ARG A 1 282 ? -3.598  28.415  6.585   1.00 77.02 282 A 1 
ATOM   2318 C  CZ  . ARG A 1 282 ? -2.400  28.367  7.142   1.00 72.63 282 A 1 
ATOM   2319 N  NH1 . ARG A 1 282 ? -1.361  27.908  6.456   1.00 64.82 282 A 1 
ATOM   2320 N  NH2 . ARG A 1 282 ? -2.233  28.774  8.383   1.00 66.46 282 A 1 
ATOM   2321 N  N   . GLY A 1 283 ? -5.638  22.938  4.719   1.00 94.48 283 A 1 
ATOM   2322 C  CA  . GLY A 1 283 ? -6.705  22.279  5.452   1.00 94.84 283 A 1 
ATOM   2323 C  C   . GLY A 1 283 ? -7.663  21.445  4.618   1.00 96.06 283 A 1 
ATOM   2324 O  O   . GLY A 1 283 ? -8.706  21.033  5.121   1.00 93.59 283 A 1 
ATOM   2325 N  N   . GLN A 1 284 ? -7.324  21.180  3.349   1.00 96.01 284 A 1 
ATOM   2326 C  CA  . GLN A 1 284 ? -8.260  20.488  2.462   1.00 96.24 284 A 1 
ATOM   2327 C  C   . GLN A 1 284 ? -7.531  19.670  1.403   1.00 96.57 284 A 1 
ATOM   2328 O  O   . GLN A 1 284 ? -6.640  20.168  0.725   1.00 94.98 284 A 1 
ATOM   2329 C  CB  . GLN A 1 284 ? -9.191  21.498  1.778   1.00 94.76 284 A 1 
ATOM   2330 C  CG  . GLN A 1 284 ? -10.145 20.877  0.760   1.00 87.49 284 A 1 
ATOM   2331 C  CD  . GLN A 1 284 ? -11.186 19.984  1.407   1.00 85.37 284 A 1 
ATOM   2332 O  OE1 . GLN A 1 284 ? -11.951 20.426  2.248   1.00 76.90 284 A 1 
ATOM   2333 N  NE2 . GLN A 1 284 ? -11.193 18.719  1.011   1.00 73.71 284 A 1 
ATOM   2334 N  N   . LEU A 1 285 ? -7.939  18.413  1.260   1.00 96.11 285 A 1 
ATOM   2335 C  CA  . LEU A 1 285 ? -7.443  17.566  0.184   1.00 96.59 285 A 1 
ATOM   2336 C  C   . LEU A 1 285 ? -8.158  17.928  -1.112  1.00 96.91 285 A 1 
ATOM   2337 O  O   . LEU A 1 285 ? -9.389  17.919  -1.170  1.00 96.15 285 A 1 
ATOM   2338 C  CB  . LEU A 1 285 ? -7.665  16.089  0.520   1.00 95.68 285 A 1 
ATOM   2339 C  CG  . LEU A 1 285 ? -7.298  15.074  -0.569  1.00 94.01 285 A 1 
ATOM   2340 C  CD1 . LEU A 1 285 ? -5.836  15.189  -0.956  1.00 92.20 285 A 1 
ATOM   2341 C  CD2 . LEU A 1 285 ? -7.620  13.659  -0.100  1.00 92.73 285 A 1 
ATOM   2342 N  N   . LEU A 1 286 ? -7.391  18.244  -2.158  1.00 96.21 286 A 1 
ATOM   2343 C  CA  . LEU A 1 286 ? -7.976  18.649  -3.426  1.00 96.42 286 A 1 
ATOM   2344 C  C   . LEU A 1 286 ? -8.136  17.491  -4.395  1.00 97.19 286 A 1 
ATOM   2345 O  O   . LEU A 1 286 ? -9.188  17.334  -5.016  1.00 95.96 286 A 1 
ATOM   2346 C  CB  . LEU A 1 286 ? -7.118  19.742  -4.083  1.00 95.08 286 A 1 
ATOM   2347 C  CG  . LEU A 1 286 ? -7.122  21.117  -3.414  1.00 90.23 286 A 1 
ATOM   2348 C  CD1 . LEU A 1 286 ? -6.223  22.068  -4.188  1.00 86.29 286 A 1 
ATOM   2349 C  CD2 . LEU A 1 286 ? -8.543  21.664  -3.327  1.00 87.33 286 A 1 
ATOM   2350 N  N   . ASP A 1 287 ? -7.099  16.662  -4.542  1.00 97.74 287 A 1 
ATOM   2351 C  CA  . ASP A 1 287 ? -7.106  15.666  -5.598  1.00 98.13 287 A 1 
ATOM   2352 C  C   . ASP A 1 287 ? -6.019  14.638  -5.347  1.00 98.23 287 A 1 
ATOM   2353 O  O   . ASP A 1 287 ? -5.126  14.847  -4.520  1.00 97.68 287 A 1 
ATOM   2354 C  CB  . ASP A 1 287 ? -6.867  16.338  -6.959  1.00 97.95 287 A 1 
ATOM   2355 C  CG  . ASP A 1 287 ? -7.542  15.601  -8.110  1.00 98.10 287 A 1 
ATOM   2356 O  OD1 . ASP A 1 287 ? -8.024  14.464  -7.903  1.00 96.77 287 A 1 
ATOM   2357 O  OD2 . ASP A 1 287 ? -7.600  16.170  -9.214  1.00 97.05 287 A 1 
ATOM   2358 N  N   . TYR A 1 288 ? -6.096  13.528  -6.064  1.00 98.57 288 A 1 
ATOM   2359 C  CA  . TYR A 1 288 ? -4.948  12.644  -6.172  1.00 98.63 288 A 1 
ATOM   2360 C  C   . TYR A 1 288 ? -4.672  12.337  -7.633  1.00 98.61 288 A 1 
ATOM   2361 O  O   . TYR A 1 288 ? -5.579  12.366  -8.474  1.00 98.50 288 A 1 
ATOM   2362 C  CB  . TYR A 1 288 ? -5.095  11.364  -5.333  1.00 98.50 288 A 1 
ATOM   2363 C  CG  . TYR A 1 288 ? -6.119  10.321  -5.783  1.00 98.49 288 A 1 
ATOM   2364 C  CD1 . TYR A 1 288 ? -5.981  9.638   -6.983  1.00 97.46 288 A 1 
ATOM   2365 C  CD2 . TYR A 1 288 ? -7.183  9.976   -4.956  1.00 97.41 288 A 1 
ATOM   2366 C  CE1 . TYR A 1 288 ? -6.899  8.663   -7.369  1.00 97.04 288 A 1 
ATOM   2367 C  CE2 . TYR A 1 288 ? -8.101  9.009   -5.327  1.00 96.75 288 A 1 
ATOM   2368 C  CZ  . TYR A 1 288 ? -7.962  8.353   -6.535  1.00 97.67 288 A 1 
ATOM   2369 O  OH  . TYR A 1 288 ? -8.872  7.395   -6.910  1.00 96.66 288 A 1 
ATOM   2370 N  N   . PHE A 1 289 ? -3.398  12.085  -7.924  1.00 98.65 289 A 1 
ATOM   2371 C  CA  . PHE A 1 289 ? -2.913  11.756  -9.252  1.00 98.62 289 A 1 
ATOM   2372 C  C   . PHE A 1 289 ? -2.292  10.368  -9.192  1.00 98.79 289 A 1 
ATOM   2373 O  O   . PHE A 1 289 ? -1.325  10.153  -8.450  1.00 98.47 289 A 1 
ATOM   2374 C  CB  . PHE A 1 289 ? -1.883  12.773  -9.732  1.00 98.51 289 A 1 
ATOM   2375 C  CG  . PHE A 1 289 ? -2.439  14.154  -9.952  1.00 98.01 289 A 1 
ATOM   2376 C  CD1 . PHE A 1 289 ? -2.828  14.957  -8.888  1.00 95.99 289 A 1 
ATOM   2377 C  CD2 . PHE A 1 289 ? -2.563  14.664  -11.241 1.00 96.07 289 A 1 
ATOM   2378 C  CE1 . PHE A 1 289 ? -3.342  16.226  -9.092  1.00 94.76 289 A 1 
ATOM   2379 C  CE2 . PHE A 1 289 ? -3.071  15.939  -11.457 1.00 95.39 289 A 1 
ATOM   2380 C  CZ  . PHE A 1 289 ? -3.461  16.721  -10.379 1.00 95.54 289 A 1 
ATOM   2381 N  N   . GLN A 1 290 ? -2.848  9.431   -9.953  1.00 98.65 290 A 1 
ATOM   2382 C  CA  . GLN A 1 290 ? -2.363  8.059   -9.955  1.00 98.61 290 A 1 
ATOM   2383 C  C   . GLN A 1 290 ? -1.365  7.866   -11.086 1.00 98.63 290 A 1 
ATOM   2384 O  O   . GLN A 1 290 ? -1.613  8.273   -12.220 1.00 98.41 290 A 1 
ATOM   2385 C  CB  . GLN A 1 290 ? -3.535  7.080   -10.124 1.00 98.49 290 A 1 
ATOM   2386 C  CG  . GLN A 1 290 ? -3.155  5.616   -9.932  1.00 96.34 290 A 1 
ATOM   2387 C  CD  . GLN A 1 290 ? -2.739  5.335   -8.506  1.00 97.10 290 A 1 
ATOM   2388 O  OE1 . GLN A 1 290 ? -3.494  5.596   -7.567  1.00 90.62 290 A 1 
ATOM   2389 N  NE2 . GLN A 1 290 ? -1.535  4.814   -8.337  1.00 90.57 290 A 1 
ATOM   2390 N  N   . TYR A 1 291 ? -0.236  7.236   -10.774 1.00 98.62 291 A 1 
ATOM   2391 C  CA  . TYR A 1 291 ? 0.801   6.934   -11.752 1.00 98.66 291 A 1 
ATOM   2392 C  C   . TYR A 1 291 ? 1.064   5.434   -11.784 1.00 98.50 291 A 1 
ATOM   2393 O  O   . TYR A 1 291 ? 1.017   4.771   -10.750 1.00 98.17 291 A 1 
ATOM   2394 C  CB  . TYR A 1 291 ? 2.097   7.687   -11.422 1.00 98.73 291 A 1 
ATOM   2395 C  CG  . TYR A 1 291 ? 1.970   9.183   -11.556 1.00 98.71 291 A 1 
ATOM   2396 C  CD1 . TYR A 1 291 ? 1.500   9.957   -10.496 1.00 98.30 291 A 1 
ATOM   2397 C  CD2 . TYR A 1 291 ? 2.316   9.830   -12.736 1.00 98.33 291 A 1 
ATOM   2398 C  CE1 . TYR A 1 291 ? 1.372   11.332  -10.616 1.00 98.01 291 A 1 
ATOM   2399 C  CE2 . TYR A 1 291 ? 2.200   11.201  -12.865 1.00 98.07 291 A 1 
ATOM   2400 C  CZ  . TYR A 1 291 ? 1.721   11.952  -11.802 1.00 98.22 291 A 1 
ATOM   2401 O  OH  . TYR A 1 291 ? 1.602   13.312  -11.922 1.00 97.42 291 A 1 
ATOM   2402 N  N   . ASN A 1 292 ? 1.350   4.911   -12.987 1.00 97.94 292 A 1 
ATOM   2403 C  CA  . ASN A 1 292 ? 1.700   3.508   -13.106 1.00 97.46 292 A 1 
ATOM   2404 C  C   . ASN A 1 292 ? 2.799   3.296   -14.138 1.00 97.16 292 A 1 
ATOM   2405 O  O   . ASN A 1 292 ? 3.072   4.169   -14.967 1.00 96.16 292 A 1 
ATOM   2406 C  CB  . ASN A 1 292 ? 0.475   2.636   -13.433 1.00 96.59 292 A 1 
ATOM   2407 C  CG  . ASN A 1 292 ? -0.092  2.895   -14.821 1.00 95.93 292 A 1 
ATOM   2408 O  OD1 . ASN A 1 292 ? 0.627   3.072   -15.806 1.00 89.13 292 A 1 
ATOM   2409 N  ND2 . ASN A 1 292 ? -1.418  2.893   -14.929 1.00 88.20 292 A 1 
ATOM   2410 N  N   . TYR A 1 293 ? 3.442   2.141   -14.054 1.00 96.63 293 A 1 
ATOM   2411 C  CA  . TYR A 1 293 ? 4.361   1.667   -15.080 1.00 95.94 293 A 1 
ATOM   2412 C  C   . TYR A 1 293 ? 3.729   0.440   -15.724 1.00 95.27 293 A 1 
ATOM   2413 O  O   . TYR A 1 293 ? 3.483   -0.556  -15.053 1.00 94.52 293 A 1 
ATOM   2414 C  CB  . TYR A 1 293 ? 5.723   1.322   -14.481 1.00 95.60 293 A 1 
ATOM   2415 C  CG  . TYR A 1 293 ? 6.581   0.472   -15.396 1.00 95.10 293 A 1 
ATOM   2416 C  CD1 . TYR A 1 293 ? 6.877   0.884   -16.693 1.00 93.70 293 A 1 
ATOM   2417 C  CD2 . TYR A 1 293 ? 7.084   -0.750  -14.972 1.00 93.62 293 A 1 
ATOM   2418 C  CE1 . TYR A 1 293 ? 7.638   0.113   -17.535 1.00 92.41 293 A 1 
ATOM   2419 C  CE2 . TYR A 1 293 ? 7.858   -1.542  -15.813 1.00 92.36 293 A 1 
ATOM   2420 C  CZ  . TYR A 1 293 ? 8.129   -1.102  -17.097 1.00 92.54 293 A 1 
ATOM   2421 O  OH  . TYR A 1 293 ? 8.889   -1.875  -17.933 1.00 90.29 293 A 1 
ATOM   2422 N  N   . ASP A 1 294 ? 3.460   0.517   -17.029 1.00 93.95 294 A 1 
ATOM   2423 C  CA  . ASP A 1 294 ? 2.882   -0.611  -17.752 1.00 92.33 294 A 1 
ATOM   2424 C  C   . ASP A 1 294 ? 3.943   -1.686  -17.914 1.00 92.43 294 A 1 
ATOM   2425 O  O   . ASP A 1 294 ? 4.778   -1.630  -18.821 1.00 91.12 294 A 1 
ATOM   2426 C  CB  . ASP A 1 294 ? 2.354   -0.156  -19.113 1.00 90.26 294 A 1 
ATOM   2427 C  CG  . ASP A 1 294 ? 1.679   -1.276  -19.881 1.00 88.52 294 A 1 
ATOM   2428 O  OD1 . ASP A 1 294 ? 1.683   -2.434  -19.414 1.00 86.68 294 A 1 
ATOM   2429 O  OD2 . ASP A 1 294 ? 1.139   -0.996  -20.972 1.00 85.44 294 A 1 
ATOM   2430 N  N   . LEU A 1 295 ? 3.911   -2.671  -17.020 1.00 92.18 295 A 1 
ATOM   2431 C  CA  . LEU A 1 295 ? 4.938   -3.706  -16.969 1.00 90.95 295 A 1 
ATOM   2432 C  C   . LEU A 1 295 ? 4.976   -4.532  -18.245 1.00 88.72 295 A 1 
ATOM   2433 O  O   . LEU A 1 295 ? 6.011   -5.110  -18.577 1.00 84.92 295 A 1 
ATOM   2434 C  CB  . LEU A 1 295 ? 4.697   -4.600  -15.756 1.00 91.07 295 A 1 
ATOM   2435 C  CG  . LEU A 1 295 ? 5.776   -5.627  -15.371 1.00 89.95 295 A 1 
ATOM   2436 C  CD1 . LEU A 1 295 ? 7.099   -4.938  -15.102 1.00 88.38 295 A 1 
ATOM   2437 C  CD2 . LEU A 1 295 ? 5.318   -6.409  -14.147 1.00 88.02 295 A 1 
ATOM   2438 N  N   . SER A 1 296 ? 3.880   -4.589  -18.993 1.00 87.51 296 A 1 
ATOM   2439 C  CA  . SER A 1 296 ? 3.811   -5.390  -20.209 1.00 84.76 296 A 1 
ATOM   2440 C  C   . SER A 1 296 ? 4.653   -4.808  -21.339 1.00 82.87 296 A 1 
ATOM   2441 O  O   . SER A 1 296 ? 4.949   -5.509  -22.309 1.00 79.34 296 A 1 
ATOM   2442 C  CB  . SER A 1 296 ? 2.360   -5.531  -20.679 1.00 82.97 296 A 1 
ATOM   2443 O  OG  . SER A 1 296 ? 1.878   -4.313  -21.231 1.00 79.51 296 A 1 
ATOM   2444 N  N   . GLN A 1 297 ? 5.047   -3.545  -21.217 1.00 83.56 297 A 1 
ATOM   2445 C  CA  . GLN A 1 297 ? 5.819   -2.898  -22.275 1.00 80.45 297 A 1 
ATOM   2446 C  C   . GLN A 1 297 ? 7.260   -3.382  -22.334 1.00 78.27 297 A 1 
ATOM   2447 O  O   . GLN A 1 297 ? 7.911   -3.258  -23.370 1.00 71.89 297 A 1 
ATOM   2448 C  CB  . GLN A 1 297 ? 5.793   -1.374  -22.094 1.00 78.32 297 A 1 
ATOM   2449 C  CG  . GLN A 1 297 ? 4.412   -0.763  -22.238 1.00 73.01 297 A 1 
ATOM   2450 C  CD  . GLN A 1 297 ? 3.819   -1.007  -23.615 1.00 69.58 297 A 1 
ATOM   2451 O  OE1 . GLN A 1 297 ? 4.422   -0.661  -24.627 1.00 64.86 297 A 1 
ATOM   2452 N  NE2 . GLN A 1 297 ? 2.646   -1.612  -23.646 1.00 62.51 297 A 1 
ATOM   2453 N  N   . ARG A 1 298 ? 7.759   -3.930  -21.236 1.00 78.22 298 A 1 
ATOM   2454 C  CA  . ARG A 1 298 ? 9.141   -4.410  -21.164 1.00 75.73 298 A 1 
ATOM   2455 C  C   . ARG A 1 298 ? 10.123  -3.327  -21.609 1.00 76.28 298 A 1 
ATOM   2456 O  O   . ARG A 1 298 ? 11.071  -3.595  -22.351 1.00 70.00 298 A 1 
ATOM   2457 C  CB  . ARG A 1 298 ? 9.321   -5.673  -22.003 1.00 69.67 298 A 1 
ATOM   2458 C  CG  . ARG A 1 298 ? 8.494   -6.862  -21.548 1.00 63.10 298 A 1 
ATOM   2459 C  CD  . ARG A 1 298 ? 8.688   -8.047  -22.477 1.00 60.83 298 A 1 
ATOM   2460 N  NE  . ARG A 1 298 ? 8.007   -9.243  -22.009 1.00 57.08 298 A 1 
ATOM   2461 C  CZ  . ARG A 1 298 ? 8.551   -10.163 -21.228 1.00 53.02 298 A 1 
ATOM   2462 N  NH1 . ARG A 1 298 ? 9.799   -10.016 -20.815 1.00 49.65 298 A 1 
ATOM   2463 N  NH2 . ARG A 1 298 ? 7.855   -11.213 -20.841 1.00 48.08 298 A 1 
ATOM   2464 N  N   . ASP A 1 299 ? 9.897   -2.099  -21.144 1.00 72.00 299 A 1 
ATOM   2465 C  CA  . ASP A 1 299 ? 10.754  -0.978  -21.512 1.00 70.51 299 A 1 
ATOM   2466 C  C   . ASP A 1 299 ? 12.178  -1.197  -21.014 1.00 74.57 299 A 1 
ATOM   2467 O  O   . ASP A 1 299 ? 12.403  -1.785  -19.955 1.00 69.12 299 A 1 
ATOM   2468 C  CB  . ASP A 1 299 ? 10.206  0.325   -20.932 1.00 63.18 299 A 1 
ATOM   2469 C  CG  . ASP A 1 299 ? 8.858   0.707   -21.509 1.00 60.62 299 A 1 
ATOM   2470 O  OD1 . ASP A 1 299 ? 8.619   0.428   -22.701 1.00 58.21 299 A 1 
ATOM   2471 O  OD2 . ASP A 1 299 ? 8.041   1.296   -20.769 1.00 57.33 299 A 1 
ATOM   2472 N  N   . GLU A 1 300 ? 13.153  -0.703  -21.786 1.00 78.18 300 A 1 
ATOM   2473 C  CA  . GLU A 1 300 ? 14.544  -0.789  -21.366 1.00 78.95 300 A 1 
ATOM   2474 C  C   . GLU A 1 300 ? 14.759  -0.033  -20.065 1.00 83.14 300 A 1 
ATOM   2475 O  O   . GLU A 1 300 ? 15.545  -0.448  -19.210 1.00 77.75 300 A 1 
ATOM   2476 C  CB  . GLU A 1 300 ? 15.467  -0.240  -22.446 1.00 70.72 300 A 1 
ATOM   2477 C  CG  . GLU A 1 300 ? 15.439  -1.013  -23.753 1.00 62.74 300 A 1 
ATOM   2478 C  CD  . GLU A 1 300 ? 16.453  -0.490  -24.750 1.00 55.76 300 A 1 
ATOM   2479 O  OE1 . GLU A 1 300 ? 17.649  -0.408  -24.404 1.00 49.63 300 A 1 
ATOM   2480 O  OE2 . GLU A 1 300 ? 16.049  -0.154  -25.875 1.00 53.73 300 A 1 
ATOM   2481 N  N   . ILE A 1 301 ? 14.078  1.105   -19.928 1.00 89.39 301 A 1 
ATOM   2482 C  CA  . ILE A 1 301 ? 14.109  1.905   -18.708 1.00 90.66 301 A 1 
ATOM   2483 C  C   . ILE A 1 301 ? 12.670  2.221   -18.331 1.00 92.74 301 A 1 
ATOM   2484 O  O   . ILE A 1 301 ? 12.023  3.028   -19.014 1.00 90.76 301 A 1 
ATOM   2485 C  CB  . ILE A 1 301 ? 14.907  3.207   -18.895 1.00 86.44 301 A 1 
ATOM   2486 C  CG1 . ILE A 1 301 ? 16.336  2.900   -19.328 1.00 76.77 301 A 1 
ATOM   2487 C  CG2 . ILE A 1 301 ? 14.892  4.019   -17.608 1.00 75.33 301 A 1 
ATOM   2488 C  CD1 . ILE A 1 301 ? 17.164  4.132   -19.636 1.00 69.87 301 A 1 
ATOM   2489 N  N   . PRO A 1 302 ? 12.139  1.594   -17.280 1.00 95.47 302 A 1 
ATOM   2490 C  CA  . PRO A 1 302 ? 10.748  1.834   -16.890 1.00 96.05 302 A 1 
ATOM   2491 C  C   . PRO A 1 302 ? 10.471  3.304   -16.601 1.00 96.77 302 A 1 
ATOM   2492 O  O   . PRO A 1 302 ? 11.276  3.978   -15.961 1.00 96.03 302 A 1 
ATOM   2493 C  CB  . PRO A 1 302 ? 10.588  1.000   -15.616 1.00 94.91 302 A 1 
ATOM   2494 C  CG  . PRO A 1 302 ? 11.591  -0.098  -15.773 1.00 92.93 302 A 1 
ATOM   2495 C  CD  . PRO A 1 302 ? 12.767  0.546   -16.457 1.00 94.76 302 A 1 
ATOM   2496 N  N   . LYS A 1 303 ? 9.329   3.791   -17.090 1.00 96.51 303 A 1 
ATOM   2497 C  CA  . LYS A 1 303 ? 8.878   5.148   -16.836 1.00 96.62 303 A 1 
ATOM   2498 C  C   . LYS A 1 303 ? 7.444   5.095   -16.328 1.00 97.17 303 A 1 
ATOM   2499 O  O   . LYS A 1 303 ? 6.589   4.453   -16.933 1.00 96.54 303 A 1 
ATOM   2500 C  CB  . LYS A 1 303 ? 8.935   6.000   -18.107 1.00 95.45 303 A 1 
ATOM   2501 C  CG  . LYS A 1 303 ? 10.337  6.206   -18.664 1.00 89.64 303 A 1 
ATOM   2502 C  CD  . LYS A 1 303 ? 11.181  7.064   -17.747 1.00 80.19 303 A 1 
ATOM   2503 C  CE  . LYS A 1 303 ? 12.542  7.350   -18.364 1.00 73.60 303 A 1 
ATOM   2504 N  NZ  . LYS A 1 303 ? 13.401  8.147   -17.467 1.00 64.06 303 A 1 
ATOM   2505 N  N   . TRP A 1 304 ? 7.189   5.757   -15.215 1.00 97.12 304 A 1 
ATOM   2506 C  CA  . TRP A 1 304 ? 5.853   5.823   -14.668 1.00 97.61 304 A 1 
ATOM   2507 C  C   . TRP A 1 304 ? 5.067   6.931   -15.370 1.00 97.62 304 A 1 
ATOM   2508 O  O   . TRP A 1 304 ? 5.579   8.036   -15.576 1.00 97.23 304 A 1 
ATOM   2509 C  CB  . TRP A 1 304 ? 5.885   6.074   -13.158 1.00 97.56 304 A 1 
ATOM   2510 C  CG  . TRP A 1 304 ? 5.964   4.810   -12.351 1.00 97.64 304 A 1 
ATOM   2511 C  CD1 . TRP A 1 304 ? 4.978   4.251   -11.592 1.00 96.67 304 A 1 
ATOM   2512 C  CD2 . TRP A 1 304 ? 7.093   3.930   -12.247 1.00 97.90 304 A 1 
ATOM   2513 N  NE1 . TRP A 1 304 ? 5.422   3.093   -11.013 1.00 97.33 304 A 1 
ATOM   2514 C  CE2 . TRP A 1 304 ? 6.716   2.862   -11.397 1.00 97.61 304 A 1 
ATOM   2515 C  CE3 . TRP A 1 304 ? 8.389   3.930   -12.777 1.00 97.52 304 A 1 
ATOM   2516 C  CZ2 . TRP A 1 304 ? 7.591   1.817   -11.075 1.00 97.22 304 A 1 
ATOM   2517 C  CZ3 . TRP A 1 304 ? 9.252   2.886   -12.453 1.00 96.87 304 A 1 
ATOM   2518 C  CH2 . TRP A 1 304 ? 8.842   1.858   -11.612 1.00 96.88 304 A 1 
ATOM   2519 N  N   . LYS A 1 305 ? 3.827   6.628   -15.762 1.00 97.78 305 A 1 
ATOM   2520 C  CA  . LYS A 1 305 ? 2.992   7.555   -16.502 1.00 97.41 305 A 1 
ATOM   2521 C  C   . LYS A 1 305 ? 1.740   7.904   -15.723 1.00 97.91 305 A 1 
ATOM   2522 O  O   . LYS A 1 305 ? 1.234   7.096   -14.944 1.00 97.76 305 A 1 
ATOM   2523 C  CB  . LYS A 1 305 ? 2.604   6.973   -17.866 1.00 96.47 305 A 1 
ATOM   2524 C  CG  . LYS A 1 305 ? 3.776   6.677   -18.784 1.00 91.15 305 A 1 
ATOM   2525 C  CD  . LYS A 1 305 ? 3.299   6.129   -20.119 1.00 85.20 305 A 1 
ATOM   2526 C  CE  . LYS A 1 305 ? 4.461   5.853   -21.054 1.00 75.09 305 A 1 
ATOM   2527 N  NZ  . LYS A 1 305 ? 3.993   5.331   -22.370 1.00 66.57 305 A 1 
ATOM   2528 N  N   . PHE A 1 306 ? 1.235   9.112   -15.953 1.00 98.17 306 A 1 
ATOM   2529 C  CA  . PHE A 1 306 ? -0.025  9.532   -15.374 1.00 98.31 306 A 1 
ATOM   2530 C  C   . PHE A 1 306 ? -1.147  8.605   -15.841 1.00 98.17 306 A 1 
ATOM   2531 O  O   . PHE A 1 306 ? -1.320  8.391   -17.044 1.00 97.59 306 A 1 
ATOM   2532 C  CB  . PHE A 1 306 ? -0.330  10.979  -15.772 1.00 98.33 306 A 1 
ATOM   2533 C  CG  . PHE A 1 306 ? -1.694  11.461  -15.363 1.00 98.31 306 A 1 
ATOM   2534 C  CD1 . PHE A 1 306 ? -1.980  11.697  -14.031 1.00 97.72 306 A 1 
ATOM   2535 C  CD2 . PHE A 1 306 ? -2.672  11.687  -16.310 1.00 97.77 306 A 1 
ATOM   2536 C  CE1 . PHE A 1 306 ? -3.234  12.153  -13.649 1.00 97.36 306 A 1 
ATOM   2537 C  CE2 . PHE A 1 306 ? -3.926  12.139  -15.938 1.00 97.41 306 A 1 
ATOM   2538 C  CZ  . PHE A 1 306 ? -4.214  12.379  -14.607 1.00 97.68 306 A 1 
ATOM   2539 N  N   . GLU A 1 307 ? -1.902  8.046   -14.891 1.00 98.20 307 A 1 
ATOM   2540 C  CA  . GLU A 1 307 ? -3.012  7.163   -15.214 1.00 97.91 307 A 1 
ATOM   2541 C  C   . GLU A 1 307 ? -4.329  7.924   -15.196 1.00 98.00 307 A 1 
ATOM   2542 O  O   . GLU A 1 307 ? -5.060  7.941   -16.193 1.00 97.53 307 A 1 
ATOM   2543 C  CB  . GLU A 1 307 ? -3.068  5.977   -14.243 1.00 97.35 307 A 1 
ATOM   2544 C  CG  . GLU A 1 307 ? -4.192  5.003   -14.558 1.00 96.28 307 A 1 
ATOM   2545 C  CD  . GLU A 1 307 ? -4.360  3.907   -13.510 1.00 96.32 307 A 1 
ATOM   2546 O  OE1 . GLU A 1 307 ? -3.417  3.684   -12.727 1.00 93.99 307 A 1 
ATOM   2547 O  OE2 . GLU A 1 307 ? -5.433  3.282   -13.478 1.00 94.33 307 A 1 
ATOM   2548 N  N   . TYR A 1 308 ? -4.651  8.548   -14.053 1.00 98.32 308 A 1 
ATOM   2549 C  CA  . TYR A 1 308 ? -5.867  9.334   -13.934 1.00 98.38 308 A 1 
ATOM   2550 C  C   . TYR A 1 308 ? -5.808  10.165  -12.656 1.00 98.44 308 A 1 
ATOM   2551 O  O   . TYR A 1 308 ? -4.977  9.910   -11.780 1.00 98.31 308 A 1 
ATOM   2552 C  CB  . TYR A 1 308 ? -7.122  8.449   -13.927 1.00 97.99 308 A 1 
ATOM   2553 C  CG  . TYR A 1 308 ? -7.411  7.756   -12.604 1.00 98.16 308 A 1 
ATOM   2554 C  CD1 . TYR A 1 308 ? -6.684  6.642   -12.198 1.00 97.85 308 A 1 
ATOM   2555 C  CD2 . TYR A 1 308 ? -8.426  8.211   -11.769 1.00 97.92 308 A 1 
ATOM   2556 C  CE1 . TYR A 1 308 ? -6.955  6.005   -10.991 1.00 97.47 308 A 1 
ATOM   2557 C  CE2 . TYR A 1 308 ? -8.701  7.585   -10.565 1.00 97.69 308 A 1 
ATOM   2558 C  CZ  . TYR A 1 308 ? -7.967  6.478   -10.175 1.00 97.88 308 A 1 
ATOM   2559 O  OH  . TYR A 1 308 ? -8.237  5.857   -8.985  1.00 97.44 308 A 1 
ATOM   2560 N  N   . LYS A 1 309 ? -6.690  11.157  -12.565 1.00 98.30 309 A 1 
ATOM   2561 C  CA  . LYS A 1 309 ? -6.861  11.896  -11.328 1.00 98.33 309 A 1 
ATOM   2562 C  C   . LYS A 1 309 ? -8.315  11.825  -10.891 1.00 98.41 309 A 1 
ATOM   2563 O  O   . LYS A 1 309 ? -9.227  11.759  -11.716 1.00 98.19 309 A 1 
ATOM   2564 C  CB  . LYS A 1 309 ? -6.388  13.350  -11.467 1.00 97.46 309 A 1 
ATOM   2565 C  CG  . LYS A 1 309 ? -7.164  14.202  -12.447 1.00 94.89 309 A 1 
ATOM   2566 C  CD  . LYS A 1 309 ? -6.611  15.631  -12.447 1.00 94.72 309 A 1 
ATOM   2567 C  CE  . LYS A 1 309 ? -7.389  16.534  -13.382 1.00 90.00 309 A 1 
ATOM   2568 N  NZ  . LYS A 1 309 ? -6.889  17.940  -13.328 1.00 88.20 309 A 1 
ATOM   2569 N  N   . PHE A 1 310 ? -8.536  11.839  -9.575  1.00 98.51 310 A 1 
ATOM   2570 C  CA  . PHE A 1 310 ? -9.857  11.581  -9.009  1.00 98.61 310 A 1 
ATOM   2571 C  C   . PHE A 1 310 ? -10.918 12.563  -9.496  1.00 98.59 310 A 1 
ATOM   2572 O  O   . PHE A 1 310 ? -11.996 12.160  -9.929  1.00 98.36 310 A 1 
ATOM   2573 C  CB  . PHE A 1 310 ? -9.784  11.609  -7.480  1.00 98.54 310 A 1 
ATOM   2574 C  CG  . PHE A 1 310 ? -11.110 11.417  -6.809  1.00 98.50 310 A 1 
ATOM   2575 C  CD1 . PHE A 1 310 ? -11.595 10.139  -6.549  1.00 97.97 310 A 1 
ATOM   2576 C  CD2 . PHE A 1 310 ? -11.882 12.511  -6.437  1.00 97.96 310 A 1 
ATOM   2577 C  CE1 . PHE A 1 310 ? -12.826 9.960   -5.932  1.00 97.48 310 A 1 
ATOM   2578 C  CE2 . PHE A 1 310 ? -13.112 12.336  -5.824  1.00 97.47 310 A 1 
ATOM   2579 C  CZ  . PHE A 1 310 ? -13.584 11.060  -5.569  1.00 97.66 310 A 1 
ATOM   2580 N  N   . THR A 1 311 ? -10.620 13.854  -9.416  1.00 98.55 311 A 1 
ATOM   2581 C  CA  . THR A 1 311 ? -11.638 14.863  -9.707  1.00 98.49 311 A 1 
ATOM   2582 C  C   . THR A 1 311 ? -12.114 14.784  -11.153 1.00 98.24 311 A 1 
ATOM   2583 O  O   . THR A 1 311 ? -13.307 14.939  -11.426 1.00 97.69 311 A 1 
ATOM   2584 C  CB  . THR A 1 311 ? -11.116 16.279  -9.422  1.00 98.22 311 A 1 
ATOM   2585 O  OG1 . THR A 1 311 ? -9.933  16.535  -10.183 1.00 95.52 311 A 1 
ATOM   2586 C  CG2 . THR A 1 311 ? -10.830 16.448  -7.939  1.00 95.23 311 A 1 
ATOM   2587 N  N   . GLU A 1 312 ? -11.203 14.529  -12.072 1.00 98.52 312 A 1 
ATOM   2588 C  CA  . GLU A 1 312 ? -11.551 14.463  -13.486 1.00 98.32 312 A 1 
ATOM   2589 C  C   . GLU A 1 312 ? -12.344 13.200  -13.811 1.00 98.25 312 A 1 
ATOM   2590 O  O   . GLU A 1 312 ? -13.367 13.254  -14.499 1.00 97.34 312 A 1 
ATOM   2591 C  CB  . GLU A 1 312 ? -10.285 14.517  -14.341 1.00 97.70 312 A 1 
ATOM   2592 C  CG  . GLU A 1 312 ? -10.522 14.467  -15.841 1.00 89.80 312 A 1 
ATOM   2593 C  CD  . GLU A 1 312 ? -9.232  14.559  -16.632 1.00 86.66 312 A 1 
ATOM   2594 O  OE1 . GLU A 1 312 ? -8.435  13.604  -16.576 1.00 80.18 312 A 1 
ATOM   2595 O  OE2 . GLU A 1 312 ? -9.007  15.601  -17.273 1.00 79.83 312 A 1 
ATOM   2596 N  N   . THR A 1 313 ? -11.901 12.063  -13.310 1.00 98.46 313 A 1 
ATOM   2597 C  CA  . THR A 1 313 ? -12.523 10.786  -13.648 1.00 98.21 313 A 1 
ATOM   2598 C  C   . THR A 1 313 ? -13.904 10.636  -13.010 1.00 98.10 313 A 1 
ATOM   2599 O  O   . THR A 1 313 ? -14.834 10.154  -13.650 1.00 97.34 313 A 1 
ATOM   2600 C  CB  . THR A 1 313 ? -11.618 9.624   -13.234 1.00 97.75 313 A 1 
ATOM   2601 O  OG1 . THR A 1 313 ? -10.443 9.642   -14.055 1.00 94.91 313 A 1 
ATOM   2602 C  CG2 . THR A 1 313 ? -12.319 8.282   -13.404 1.00 94.78 313 A 1 
ATOM   2603 N  N   . TYR A 1 314 ? -14.043 11.054  -11.757 1.00 98.44 314 A 1 
ATOM   2604 C  CA  . TYR A 1 314 ? -15.291 10.853  -11.026 1.00 98.35 314 A 1 
ATOM   2605 C  C   . TYR A 1 314 ? -16.101 12.139  -10.844 1.00 98.21 314 A 1 
ATOM   2606 O  O   . TYR A 1 314 ? -17.109 12.137  -10.137 1.00 97.21 314 A 1 
ATOM   2607 C  CB  . TYR A 1 314 ? -15.003 10.174  -9.684  1.00 98.19 314 A 1 
ATOM   2608 C  CG  . TYR A 1 314 ? -14.436 8.781   -9.850  1.00 98.25 314 A 1 
ATOM   2609 C  CD1 . TYR A 1 314 ? -15.181 7.779   -10.460 1.00 97.64 314 A 1 
ATOM   2610 C  CD2 . TYR A 1 314 ? -13.156 8.471   -9.422  1.00 97.67 314 A 1 
ATOM   2611 C  CE1 . TYR A 1 314 ? -14.672 6.503   -10.628 1.00 97.18 314 A 1 
ATOM   2612 C  CE2 . TYR A 1 314 ? -12.632 7.190   -9.583  1.00 97.30 314 A 1 
ATOM   2613 C  CZ  . TYR A 1 314 ? -13.399 6.210   -10.190 1.00 97.57 314 A 1 
ATOM   2614 O  OH  . TYR A 1 314 ? -12.895 4.948   -10.357 1.00 96.70 314 A 1 
ATOM   2615 N  N   . LYS A 1 315 ? -15.672 13.221  -11.500 1.00 98.04 315 A 1 
ATOM   2616 C  CA  . LYS A 1 315 ? -16.450 14.456  -11.603 1.00 97.88 315 A 1 
ATOM   2617 C  C   . LYS A 1 315 ? -16.749 15.087  -10.242 1.00 97.99 315 A 1 
ATOM   2618 O  O   . LYS A 1 315 ? -17.904 15.338  -9.893  1.00 96.64 315 A 1 
ATOM   2619 C  CB  . LYS A 1 315 ? -17.754 14.211  -12.360 1.00 97.30 315 A 1 
ATOM   2620 C  CG  . LYS A 1 315 ? -17.598 13.477  -13.691 1.00 94.36 315 A 1 
ATOM   2621 C  CD  . LYS A 1 315 ? -16.738 14.246  -14.667 1.00 84.92 315 A 1 
ATOM   2622 C  CE  . LYS A 1 315 ? -16.661 13.520  -16.002 1.00 79.12 315 A 1 
ATOM   2623 N  NZ  . LYS A 1 315 ? -15.802 14.242  -16.974 1.00 67.80 315 A 1 
ATOM   2624 N  N   . HIS A 1 316 ? -15.690 15.366  -9.475  1.00 97.86 316 A 1 
ATOM   2625 C  CA  . HIS A 1 316 ? -15.820 16.068  -8.208  1.00 98.02 316 A 1 
ATOM   2626 C  C   . HIS A 1 316 ? -14.872 17.255  -8.183  1.00 98.10 316 A 1 
ATOM   2627 O  O   . HIS A 1 316 ? -13.863 17.269  -8.890  1.00 97.30 316 A 1 
ATOM   2628 C  CB  . HIS A 1 316 ? -15.540 15.137  -7.028  1.00 97.70 316 A 1 
ATOM   2629 C  CG  . HIS A 1 316 ? -16.575 14.081  -6.833  1.00 97.81 316 A 1 
ATOM   2630 N  ND1 . HIS A 1 316 ? -17.807 14.347  -6.283  1.00 91.00 316 A 1 
ATOM   2631 C  CD2 . HIS A 1 316 ? -16.566 12.755  -7.116  1.00 91.44 316 A 1 
ATOM   2632 C  CE1 . HIS A 1 316 ? -18.522 13.231  -6.243  1.00 92.55 316 A 1 
ATOM   2633 N  NE2 . HIS A 1 316 ? -17.788 12.254  -6.742  1.00 94.10 316 A 1 
ATOM   2634 N  N   . LYS A 1 317 ? -15.198 18.250  -7.364  1.00 97.75 317 A 1 
ATOM   2635 C  CA  . LYS A 1 317 ? -14.358 19.443  -7.266  1.00 97.23 317 A 1 
ATOM   2636 C  C   . LYS A 1 317 ? -13.160 19.220  -6.353  1.00 97.31 317 A 1 
ATOM   2637 O  O   . LYS A 1 317 ? -12.142 19.889  -6.495  1.00 95.59 317 A 1 
ATOM   2638 C  CB  . LYS A 1 317 ? -15.189 20.631  -6.773  1.00 96.11 317 A 1 
ATOM   2639 C  CG  . LYS A 1 317 ? -16.301 21.039  -7.732  1.00 88.25 317 A 1 
ATOM   2640 C  CD  . LYS A 1 317 ? -17.073 22.233  -7.208  1.00 80.90 317 A 1 
ATOM   2641 C  CE  . LYS A 1 317 ? -18.162 22.654  -8.173  1.00 71.15 317 A 1 
ATOM   2642 N  NZ  . LYS A 1 317 ? -18.935 23.831  -7.679  1.00 61.60 317 A 1 
ATOM   2643 N  N   . TYR A 1 318 ? -13.295 18.297  -5.411  1.00 97.43 318 A 1 
ATOM   2644 C  CA  . TYR A 1 318 ? -12.228 17.955  -4.483  1.00 97.61 318 A 1 
ATOM   2645 C  C   . TYR A 1 318 ? -12.564 16.613  -3.842  1.00 98.18 318 A 1 
ATOM   2646 O  O   . TYR A 1 318 ? -13.620 16.032  -4.124  1.00 97.64 318 A 1 
ATOM   2647 C  CB  . TYR A 1 318 ? -12.044 19.043  -3.409  1.00 96.70 318 A 1 
ATOM   2648 C  CG  . TYR A 1 318 ? -13.326 19.431  -2.707  1.00 95.48 318 A 1 
ATOM   2649 C  CD1 . TYR A 1 318 ? -13.787 18.711  -1.617  1.00 91.44 318 A 1 
ATOM   2650 C  CD2 . TYR A 1 318 ? -14.064 20.524  -3.138  1.00 91.05 318 A 1 
ATOM   2651 C  CE1 . TYR A 1 318 ? -14.957 19.061  -0.974  1.00 88.15 318 A 1 
ATOM   2652 C  CE2 . TYR A 1 318 ? -15.241 20.880  -2.499  1.00 89.21 318 A 1 
ATOM   2653 C  CZ  . TYR A 1 318 ? -15.687 20.148  -1.419  1.00 89.42 318 A 1 
ATOM   2654 O  OH  . TYR A 1 318 ? -16.850 20.495  -0.788  1.00 86.46 318 A 1 
ATOM   2655 N  N   . ILE A 1 319 ? -11.671 16.117  -2.999  1.00 97.97 319 A 1 
ATOM   2656 C  CA  . ILE A 1 319 ? -11.876 14.836  -2.335  1.00 98.07 319 A 1 
ATOM   2657 C  C   . ILE A 1 319 ? -12.362 15.063  -0.908  1.00 98.06 319 A 1 
ATOM   2658 O  O   . ILE A 1 319 ? -11.746 15.813  -0.146  1.00 97.39 319 A 1 
ATOM   2659 C  CB  . ILE A 1 319 ? -10.596 13.988  -2.322  1.00 97.77 319 A 1 
ATOM   2660 C  CG1 . ILE A 1 319 ? -10.090 13.760  -3.757  1.00 96.31 319 A 1 
ATOM   2661 C  CG2 . ILE A 1 319 ? -10.843 12.654  -1.626  1.00 96.67 319 A 1 
ATOM   2662 C  CD1 . ILE A 1 319 ? -8.822  12.932  -3.841  1.00 95.30 319 A 1 
ATOM   2663 N  N   . SER A 1 320 ? -13.461 14.416  -0.558  1.00 98.29 320 A 1 
ATOM   2664 C  CA  . SER A 1 320 ? -13.988 14.425  0.794   1.00 98.12 320 A 1 
ATOM   2665 C  C   . SER A 1 320 ? -14.679 13.094  1.020   1.00 98.31 320 A 1 
ATOM   2666 O  O   . SER A 1 320 ? -14.921 12.336  0.073   1.00 98.18 320 A 1 
ATOM   2667 C  CB  . SER A 1 320 ? -14.984 15.563  0.994   1.00 97.62 320 A 1 
ATOM   2668 O  OG  . SER A 1 320 ? -16.144 15.349  0.204   1.00 96.60 320 A 1 
ATOM   2669 N  N   . GLN A 1 321 ? -15.024 12.796  2.270   1.00 98.35 321 A 1 
ATOM   2670 C  CA  . GLN A 1 321 ? -15.766 11.574  2.558   1.00 98.34 321 A 1 
ATOM   2671 C  C   . GLN A 1 321 ? -17.081 11.543  1.777   1.00 98.43 321 A 1 
ATOM   2672 O  O   . GLN A 1 321 ? -17.477 10.503  1.259   1.00 97.99 321 A 1 
ATOM   2673 C  CB  . GLN A 1 321 ? -16.012 11.446  4.056   1.00 97.99 321 A 1 
ATOM   2674 C  CG  . GLN A 1 321 ? -14.767 11.029  4.834   1.00 97.11 321 A 1 
ATOM   2675 C  CD  . GLN A 1 321 ? -14.283 9.650   4.447   1.00 97.87 321 A 1 
ATOM   2676 O  OE1 . GLN A 1 321 ? -15.084 8.729   4.286   1.00 93.19 321 A 1 
ATOM   2677 N  NE2 . GLN A 1 321 ? -12.976 9.501   4.294   1.00 93.63 321 A 1 
ATOM   2678 N  N   . MET A 1 322 ? -17.744 12.687  1.666   1.00 98.45 322 A 1 
ATOM   2679 C  CA  . MET A 1 322 ? -18.984 12.753  0.912   1.00 98.38 322 A 1 
ATOM   2680 C  C   . MET A 1 322 ? -18.745 12.444  -0.567  1.00 98.55 322 A 1 
ATOM   2681 O  O   . MET A 1 322 ? -19.503 11.693  -1.186  1.00 98.38 322 A 1 
ATOM   2682 C  CB  . MET A 1 322 ? -19.641 14.131  1.065   1.00 97.77 322 A 1 
ATOM   2683 C  CG  . MET A 1 322 ? -20.949 14.276  0.321   1.00 90.23 322 A 1 
ATOM   2684 S  SD  . MET A 1 322 ? -21.814 15.812  0.708   1.00 82.82 322 A 1 
ATOM   2685 C  CE  . MET A 1 322 ? -22.203 15.560  2.436   1.00 72.10 322 A 1 
ATOM   2686 N  N   . ALA A 1 323 ? -17.690 13.013  -1.143  1.00 98.32 323 A 1 
ATOM   2687 C  CA  . ALA A 1 323 ? -17.358 12.768  -2.543  1.00 98.40 323 A 1 
ATOM   2688 C  C   . ALA A 1 323 ? -17.044 11.291  -2.782  1.00 98.52 323 A 1 
ATOM   2689 O  O   . ALA A 1 323 ? -17.421 10.725  -3.814  1.00 98.43 323 A 1 
ATOM   2690 C  CB  . ALA A 1 323 ? -16.182 13.636  -2.973  1.00 98.29 323 A 1 
ATOM   2691 N  N   . LEU A 1 324 ? -16.359 10.658  -1.837  1.00 98.41 324 A 1 
ATOM   2692 C  CA  . LEU A 1 324 ? -16.029 9.247   -1.975  1.00 98.59 324 A 1 
ATOM   2693 C  C   . LEU A 1 324 ? -17.279 8.377   -1.923  1.00 98.55 324 A 1 
ATOM   2694 O  O   . LEU A 1 324 ? -17.427 7.434   -2.706  1.00 98.42 324 A 1 
ATOM   2695 C  CB  . LEU A 1 324 ? -15.028 8.825   -0.897  1.00 98.44 324 A 1 
ATOM   2696 C  CG  . LEU A 1 324 ? -13.658 9.487   -0.977  1.00 97.98 324 A 1 
ATOM   2697 C  CD1 . LEU A 1 324 ? -12.787 9.087   0.203   1.00 97.53 324 A 1 
ATOM   2698 C  CD2 . LEU A 1 324 ? -12.963 9.147   -2.288  1.00 97.25 324 A 1 
ATOM   2699 N  N   . LYS A 1 325 ? -18.203 8.689   -1.016  1.00 98.58 325 A 1 
ATOM   2700 C  CA  . LYS A 1 325 ? -19.457 7.938   -0.931  1.00 98.41 325 A 1 
ATOM   2701 C  C   . LYS A 1 325 ? -20.292 8.132   -2.190  1.00 98.57 325 A 1 
ATOM   2702 O  O   . LYS A 1 325 ? -20.911 7.186   -2.684  1.00 98.31 325 A 1 
ATOM   2703 C  CB  . LYS A 1 325 ? -20.231 8.345   0.317   1.00 97.95 325 A 1 
ATOM   2704 C  CG  . LYS A 1 325 ? -19.621 7.814   1.601   1.00 94.20 325 A 1 
ATOM   2705 C  CD  . LYS A 1 325 ? -20.448 8.157   2.836   1.00 91.53 325 A 1 
ATOM   2706 C  CE  . LYS A 1 325 ? -20.275 9.602   3.219   1.00 84.32 325 A 1 
ATOM   2707 N  NZ  . LYS A 1 325 ? -20.954 9.902   4.511   1.00 77.96 325 A 1 
ATOM   2708 N  N   . GLN A 1 326 ? -20.310 9.353   -2.726  1.00 98.50 326 A 1 
ATOM   2709 C  CA  . GLN A 1 326 ? -21.023 9.615   -3.967  1.00 98.65 326 A 1 
ATOM   2710 C  C   . GLN A 1 326 ? -20.397 8.851   -5.131  1.00 98.77 326 A 1 
ATOM   2711 O  O   . GLN A 1 326 ? -21.104 8.371   -6.025  1.00 98.54 326 A 1 
ATOM   2712 C  CB  . GLN A 1 326 ? -21.040 11.119  -4.265  1.00 98.49 326 A 1 
ATOM   2713 C  CG  . GLN A 1 326 ? -21.926 11.918  -3.325  1.00 96.53 326 A 1 
ATOM   2714 C  CD  . GLN A 1 326 ? -21.836 13.411  -3.570  1.00 94.50 326 A 1 
ATOM   2715 O  OE1 . GLN A 1 326 ? -20.841 13.898  -4.100  1.00 88.77 326 A 1 
ATOM   2716 N  NE2 . GLN A 1 326 ? -22.875 14.135  -3.188  1.00 85.92 326 A 1 
ATOM   2717 N  N   . THR A 1 327 ? -19.076 8.735   -5.127  1.00 98.65 327 A 1 
ATOM   2718 C  CA  . THR A 1 327 ? -18.376 7.980   -6.166  1.00 98.66 327 A 1 
ATOM   2719 C  C   . THR A 1 327 ? -18.764 6.508   -6.124  1.00 98.64 327 A 1 
ATOM   2720 O  O   . THR A 1 327 ? -19.006 5.899   -7.163  1.00 98.46 327 A 1 
ATOM   2721 C  CB  . THR A 1 327 ? -16.860 8.140   -6.015  1.00 98.49 327 A 1 
ATOM   2722 O  OG1 . THR A 1 327 ? -16.507 9.508   -6.210  1.00 96.79 327 A 1 
ATOM   2723 C  CG2 . THR A 1 327 ? -16.119 7.285   -7.037  1.00 97.25 327 A 1 
ATOM   2724 N  N   . ILE A 1 328 ? -18.829 5.931   -4.931  1.00 98.59 328 A 1 
ATOM   2725 C  CA  . ILE A 1 328 ? -19.237 4.535   -4.797  1.00 98.45 328 A 1 
ATOM   2726 C  C   . ILE A 1 328 ? -20.648 4.325   -5.343  1.00 98.38 328 A 1 
ATOM   2727 O  O   . ILE A 1 328 ? -20.906 3.352   -6.063  1.00 98.11 328 A 1 
ATOM   2728 C  CB  . ILE A 1 328 ? -19.156 4.083   -3.324  1.00 98.28 328 A 1 
ATOM   2729 C  CG1 . ILE A 1 328 ? -17.687 4.023   -2.897  1.00 97.70 328 A 1 
ATOM   2730 C  CG2 . ILE A 1 328 ? -19.834 2.736   -3.119  1.00 97.76 328 A 1 
ATOM   2731 C  CD1 . ILE A 1 328 ? -17.481 3.779   -1.415  1.00 97.02 328 A 1 
ATOM   2732 N  N   . LYS A 1 329 ? -21.563 5.234   -5.035  1.00 98.69 329 A 1 
ATOM   2733 C  CA  . LYS A 1 329 ? -22.922 5.152   -5.560  1.00 98.54 329 A 1 
ATOM   2734 C  C   . LYS A 1 329 ? -22.919 5.221   -7.087  1.00 98.53 329 A 1 
ATOM   2735 O  O   . LYS A 1 329 ? -23.646 4.475   -7.752  1.00 98.21 329 A 1 
ATOM   2736 C  CB  . LYS A 1 329 ? -23.787 6.277   -4.990  1.00 98.15 329 A 1 
ATOM   2737 C  CG  . LYS A 1 329 ? -24.093 6.164   -3.502  1.00 88.74 329 A 1 
ATOM   2738 C  CD  . LYS A 1 329 ? -25.052 5.033   -3.219  1.00 85.78 329 A 1 
ATOM   2739 C  CE  . LYS A 1 329 ? -25.420 4.973   -1.739  1.00 74.22 329 A 1 
ATOM   2740 N  NZ  . LYS A 1 329 ? -26.185 6.142   -1.294  1.00 67.80 329 A 1 
ATOM   2741 N  N   . TRP A 1 330 ? -22.102 6.115   -7.645  1.00 98.51 330 A 1 
ATOM   2742 C  CA  . TRP A 1 330 ? -22.009 6.258   -9.095  1.00 98.48 330 A 1 
ATOM   2743 C  C   . TRP A 1 330 ? -21.452 4.993   -9.746  1.00 98.55 330 A 1 
ATOM   2744 O  O   . TRP A 1 330 ? -21.971 4.533   -10.765 1.00 98.21 330 A 1 
ATOM   2745 C  CB  . TRP A 1 330 ? -21.135 7.461   -9.441  1.00 98.30 330 A 1 
ATOM   2746 C  CG  . TRP A 1 330 ? -21.005 7.739   -10.910 1.00 97.73 330 A 1 
ATOM   2747 C  CD1 . TRP A 1 330 ? -21.842 8.481   -11.676 1.00 96.32 330 A 1 
ATOM   2748 C  CD2 . TRP A 1 330 ? -19.966 7.272   -11.781 1.00 97.39 330 A 1 
ATOM   2749 N  NE1 . TRP A 1 330 ? -21.396 8.512   -12.977 1.00 95.75 330 A 1 
ATOM   2750 C  CE2 . TRP A 1 330 ? -20.247 7.779   -13.068 1.00 96.78 330 A 1 
ATOM   2751 C  CE3 . TRP A 1 330 ? -18.828 6.485   -11.592 1.00 95.95 330 A 1 
ATOM   2752 C  CZ2 . TRP A 1 330 ? -19.424 7.513   -14.161 1.00 95.35 330 A 1 
ATOM   2753 C  CZ3 . TRP A 1 330 ? -18.017 6.218   -12.691 1.00 94.51 330 A 1 
ATOM   2754 C  CH2 . TRP A 1 330 ? -18.317 6.732   -13.949 1.00 94.21 330 A 1 
ATOM   2755 N  N   . VAL A 1 331 ? -20.418 4.422   -9.165  1.00 98.44 331 A 1 
ATOM   2756 C  CA  . VAL A 1 331 ? -19.817 3.199   -9.687  1.00 98.31 331 A 1 
ATOM   2757 C  C   . VAL A 1 331 ? -20.835 2.061   -9.706  1.00 98.38 331 A 1 
ATOM   2758 O  O   . VAL A 1 331 ? -20.915 1.302   -10.672 1.00 98.03 331 A 1 
ATOM   2759 C  CB  . VAL A 1 331 ? -18.573 2.810   -8.865  1.00 98.07 331 A 1 
ATOM   2760 C  CG1 . VAL A 1 331 ? -18.112 1.398   -9.205  1.00 96.93 331 A 1 
ATOM   2761 C  CG2 . VAL A 1 331 ? -17.450 3.804   -9.106  1.00 97.19 331 A 1 
ATOM   2762 N  N   . ASN A 1 332 ? -21.634 1.910   -8.635  1.00 98.03 332 A 1 
ATOM   2763 C  CA  . ASN A 1 332 ? -22.600 0.912   -8.530  1.00 97.78 332 A 1 
ATOM   2764 C  C   . ASN A 1 332 ? -23.809 1.123   -9.433  1.00 97.64 332 A 1 
ATOM   2765 O  O   . ASN A 1 332 ? -24.606 0.239   -9.638  1.00 96.13 332 A 1 
ATOM   2766 C  CB  . ASN A 1 332 ? -23.045 0.743   -7.079  1.00 96.41 332 A 1 
ATOM   2767 C  CG  . ASN A 1 332 ? -23.903 -0.406  -6.809  1.00 94.29 332 A 1 
ATOM   2768 O  OD1 . ASN A 1 332 ? -24.173 -1.047  -6.442  1.00 89.68 332 A 1 
ATOM   2769 N  ND2 . ASN A 1 332 ? -24.602 -1.034  -6.754  1.00 88.95 332 A 1 
ATOM   2770 N  N   . LYS A 1 333 ? -23.962 2.291   -9.998  1.00 98.14 333 A 1 
ATOM   2771 C  CA  . LYS A 1 333 ? -25.172 2.644   -10.725 1.00 97.87 333 A 1 
ATOM   2772 C  C   . LYS A 1 333 ? -25.342 1.867   -12.023 1.00 98.00 333 A 1 
ATOM   2773 O  O   . LYS A 1 333 ? -26.475 1.581   -12.443 1.00 97.06 333 A 1 
ATOM   2774 C  CB  . LYS A 1 333 ? -25.181 4.147   -10.990 1.00 96.79 333 A 1 
ATOM   2775 C  CG  . LYS A 1 333 ? -26.439 4.667   -11.675 1.00 88.97 333 A 1 
ATOM   2776 C  CD  . LYS A 1 333 ? -26.475 6.189   -11.657 1.00 86.17 333 A 1 
ATOM   2777 C  CE  . LYS A 1 333 ? -25.254 6.791   -12.313 1.00 76.25 333 A 1 
ATOM   2778 N  NZ  . LYS A 1 333 ? -25.261 8.280   -12.270 1.00 68.61 333 A 1 
ATOM   2779 N  N   . SER A 1 334 ? -24.247 1.515   -12.696 1.00 98.11 334 A 1 
ATOM   2780 C  CA  . SER A 1 334 ? -24.336 0.838   -13.978 1.00 98.17 334 A 1 
ATOM   2781 C  C   . SER A 1 334 ? -23.099 -0.003  -14.242 1.00 98.31 334 A 1 
ATOM   2782 O  O   . SER A 1 334 ? -22.048 0.201   -13.637 1.00 98.02 334 A 1 
ATOM   2783 C  CB  . SER A 1 334 ? -24.517 1.849   -15.114 1.00 97.27 334 A 1 
ATOM   2784 O  OG  . SER A 1 334 ? -23.309 2.547   -15.345 1.00 93.27 334 A 1 
ATOM   2785 N  N   . LEU A 1 335 ? -23.236 -0.951  -15.178 1.00 98.13 335 A 1 
ATOM   2786 C  CA  . LEU A 1 335 ? -22.108 -1.772  -15.576 1.00 97.86 335 A 1 
ATOM   2787 C  C   . LEU A 1 335 ? -20.990 -0.924  -16.165 1.00 97.73 335 A 1 
ATOM   2788 O  O   . LEU A 1 335 ? -19.813 -1.156  -15.896 1.00 97.44 335 A 1 
ATOM   2789 C  CB  . LEU A 1 335 ? -22.558 -2.831  -16.577 1.00 97.39 335 A 1 
ATOM   2790 C  CG  . LEU A 1 335 ? -21.465 -3.746  -17.146 1.00 94.87 335 A 1 
ATOM   2791 C  CD1 . LEU A 1 335 ? -20.768 -4.500  -16.022 1.00 91.60 335 A 1 
ATOM   2792 C  CD2 . LEU A 1 335 ? -22.054 -4.717  -18.161 1.00 91.41 335 A 1 
ATOM   2793 N  N   . GLN A 1 336 ? -21.352 0.079   -16.973 1.00 98.00 336 A 1 
ATOM   2794 C  CA  . GLN A 1 336 ? -20.365 0.936   -17.599 1.00 97.86 336 A 1 
ATOM   2795 C  C   . GLN A 1 336 ? -19.535 1.679   -16.556 1.00 97.71 336 A 1 
ATOM   2796 O  O   . GLN A 1 336 ? -18.318 1.798   -16.678 1.00 96.92 336 A 1 
ATOM   2797 C  CB  . GLN A 1 336 ? -21.035 1.926   -18.548 1.00 97.19 336 A 1 
ATOM   2798 C  CG  . GLN A 1 336 ? -21.659 1.289   -19.791 1.00 86.01 336 A 1 
ATOM   2799 C  CD  . GLN A 1 336 ? -23.110 0.896   -19.598 1.00 80.19 336 A 1 
ATOM   2800 O  OE1 . GLN A 1 336 ? -23.579 0.732   -18.476 1.00 71.76 336 A 1 
ATOM   2801 N  NE2 . GLN A 1 336 ? -23.828 0.756   -20.697 1.00 68.84 336 A 1 
ATOM   2802 N  N   . ASN A 1 337 ? -20.203 2.192   -15.525 1.00 98.25 337 A 1 
ATOM   2803 C  CA  . ASN A 1 337 ? -19.501 2.907   -14.468 1.00 98.10 337 A 1 
ATOM   2804 C  C   . ASN A 1 337 ? -18.578 1.962   -13.693 1.00 97.97 337 A 1 
ATOM   2805 O  O   . ASN A 1 337 ? -17.439 2.311   -13.372 1.00 97.34 337 A 1 
ATOM   2806 C  CB  . ASN A 1 337 ? -20.495 3.569   -13.514 1.00 97.99 337 A 1 
ATOM   2807 C  CG  . ASN A 1 337 ? -21.284 4.680   -14.168 1.00 97.83 337 A 1 
ATOM   2808 O  OD1 . ASN A 1 337 ? -21.041 5.039   -15.321 1.00 93.48 337 A 1 
ATOM   2809 N  ND2 . ASN A 1 337 ? -22.240 5.227   -13.435 1.00 93.16 337 A 1 
ATOM   2810 N  N   . PHE A 1 338 ? -19.071 0.762   -13.399 1.00 97.30 338 A 1 
ATOM   2811 C  CA  . PHE A 1 338 ? -18.256 -0.213  -12.685 1.00 96.87 338 A 1 
ATOM   2812 C  C   . PHE A 1 338 ? -17.038 -0.613  -13.511 1.00 96.14 338 A 1 
ATOM   2813 O  O   . PHE A 1 338 ? -15.950 -0.800  -12.964 1.00 95.67 338 A 1 
ATOM   2814 C  CB  . PHE A 1 338 ? -19.077 -1.446  -12.329 1.00 96.22 338 A 1 
ATOM   2815 C  CG  . PHE A 1 338 ? -18.278 -2.526  -11.643 1.00 95.72 338 A 1 
ATOM   2816 C  CD1 . PHE A 1 338 ? -17.805 -2.336  -10.356 1.00 94.08 338 A 1 
ATOM   2817 C  CD2 . PHE A 1 338 ? -17.998 -3.717  -12.287 1.00 94.02 338 A 1 
ATOM   2818 C  CE1 . PHE A 1 338 ? -17.058 -3.310  -9.723  1.00 92.92 338 A 1 
ATOM   2819 C  CE2 . PHE A 1 338 ? -17.254 -4.704  -11.656 1.00 92.88 338 A 1 
ATOM   2820 C  CZ  . PHE A 1 338 ? -16.784 -4.500  -10.378 1.00 93.09 338 A 1 
ATOM   2821 N  N   . GLN A 1 339 ? -17.216 -0.745  -14.834 1.00 95.96 339 A 1 
ATOM   2822 C  CA  . GLN A 1 339 ? -16.094 -1.110  -15.695 1.00 94.84 339 A 1 
ATOM   2823 C  C   . GLN A 1 339 ? -15.009 -0.035  -15.688 1.00 94.40 339 A 1 
ATOM   2824 O  O   . GLN A 1 339 ? -13.825 -0.351  -15.773 1.00 93.94 339 A 1 
ATOM   2825 C  CB  . GLN A 1 339 ? -16.592 -1.376  -17.123 1.00 94.34 339 A 1 
ATOM   2826 C  CG  . GLN A 1 339 ? -17.335 -2.699  -17.263 1.00 91.61 339 A 1 
ATOM   2827 C  CD  . GLN A 1 339 ? -17.968 -2.886  -18.628 1.00 88.39 339 A 1 
ATOM   2828 O  OE1 . GLN A 1 339 ? -18.398 -1.924  -19.257 1.00 81.12 339 A 1 
ATOM   2829 N  NE2 . GLN A 1 339 ? -18.024 -4.126  -19.085 1.00 79.22 339 A 1 
ATOM   2830 N  N   . LEU A 1 340 ? -15.406 1.228   -15.580 1.00 96.15 340 A 1 
ATOM   2831 C  CA  . LEU A 1 340 ? -14.424 2.303   -15.462 1.00 96.28 340 A 1 
ATOM   2832 C  C   . LEU A 1 340 ? -13.616 2.147   -14.177 1.00 96.34 340 A 1 
ATOM   2833 O  O   . LEU A 1 340 ? -12.381 2.205   -14.190 1.00 95.96 340 A 1 
ATOM   2834 C  CB  . LEU A 1 340 ? -15.117 3.667   -15.493 1.00 96.33 340 A 1 
ATOM   2835 C  CG  . LEU A 1 340 ? -14.184 4.870   -15.321 1.00 95.39 340 A 1 
ATOM   2836 C  CD1 . LEU A 1 340 ? -13.193 4.949   -16.475 1.00 93.45 340 A 1 
ATOM   2837 C  CD2 . LEU A 1 340 ? -14.986 6.161   -15.218 1.00 92.78 340 A 1 
ATOM   2838 N  N   . TYR A 1 341 ? -14.309 1.953   -13.062 1.00 96.76 341 A 1 
ATOM   2839 C  CA  . TYR A 1 341 ? -13.653 1.713   -11.779 1.00 96.79 341 A 1 
ATOM   2840 C  C   . TYR A 1 341 ? -12.730 0.503   -11.856 1.00 96.34 341 A 1 
ATOM   2841 O  O   . TYR A 1 341 ? -11.579 0.548   -11.409 1.00 95.94 341 A 1 
ATOM   2842 C  CB  . TYR A 1 341 ? -14.722 1.526   -10.702 1.00 96.97 341 A 1 
ATOM   2843 C  CG  . TYR A 1 341 ? -14.225 1.129   -9.329  1.00 97.39 341 A 1 
ATOM   2844 C  CD1 . TYR A 1 341 ? -13.744 2.080   -8.433  1.00 97.03 341 A 1 
ATOM   2845 C  CD2 . TYR A 1 341 ? -14.277 -0.196  -8.909  1.00 97.10 341 A 1 
ATOM   2846 C  CE1 . TYR A 1 341 ? -13.322 1.719   -7.167  1.00 96.92 341 A 1 
ATOM   2847 C  CE2 . TYR A 1 341 ? -13.853 -0.562  -7.647  1.00 97.03 341 A 1 
ATOM   2848 C  CZ  . TYR A 1 341 ? -13.378 0.396   -6.773  1.00 97.38 341 A 1 
ATOM   2849 O  OH  . TYR A 1 341 ? -12.954 0.031   -5.526  1.00 97.03 341 A 1 
ATOM   2850 N  N   . LEU A 1 342 ? -13.218 -0.580  -12.449 1.00 95.82 342 A 1 
ATOM   2851 C  CA  . LEU A 1 342 ? -12.446 -1.811  -12.561 1.00 94.95 342 A 1 
ATOM   2852 C  C   . LEU A 1 342 ? -11.195 -1.617  -13.411 1.00 94.78 342 A 1 
ATOM   2853 O  O   . LEU A 1 342 ? -10.164 -2.233  -13.143 1.00 94.20 342 A 1 
ATOM   2854 C  CB  . LEU A 1 342 ? -13.329 -2.916  -13.147 1.00 94.27 342 A 1 
ATOM   2855 C  CG  . LEU A 1 342 ? -12.745 -4.335  -13.186 1.00 92.11 342 A 1 
ATOM   2856 C  CD1 . LEU A 1 342 ? -12.426 -4.813  -11.784 1.00 91.06 342 A 1 
ATOM   2857 C  CD2 . LEU A 1 342 ? -13.722 -5.281  -13.875 1.00 90.79 342 A 1 
ATOM   2858 N  N   . SER A 1 343 ? -11.275 -0.759  -14.417 1.00 94.87 343 A 1 
ATOM   2859 C  CA  . SER A 1 343 ? -10.136 -0.524  -15.300 1.00 94.27 343 A 1 
ATOM   2860 C  C   . SER A 1 343 ? -8.962  0.110   -14.552 1.00 94.53 343 A 1 
ATOM   2861 O  O   . SER A 1 343 ? -7.814  -0.006  -14.993 1.00 93.66 343 A 1 
ATOM   2862 C  CB  . SER A 1 343 ? -10.537 0.351   -16.492 1.00 93.39 343 A 1 
ATOM   2863 O  OG  . SER A 1 343 ? -10.707 1.712   -16.111 1.00 90.13 343 A 1 
ATOM   2864 N  N   . HIS A 1 344 ? -9.235  0.759   -13.423 1.00 96.02 344 A 1 
ATOM   2865 C  CA  . HIS A 1 344 ? -8.184  1.374   -12.617 1.00 96.78 344 A 1 
ATOM   2866 C  C   . HIS A 1 344 ? -7.790  0.518   -11.419 1.00 97.03 344 A 1 
ATOM   2867 O  O   . HIS A 1 344 ? -6.760  0.768   -10.795 1.00 96.87 344 A 1 
ATOM   2868 C  CB  . HIS A 1 344 ? -8.629  2.756   -12.124 1.00 97.05 344 A 1 
ATOM   2869 C  CG  . HIS A 1 344 ? -8.832  3.750   -13.222 1.00 97.09 344 A 1 
ATOM   2870 N  ND1 . HIS A 1 344 ? -7.819  4.135   -14.062 1.00 91.16 344 A 1 
ATOM   2871 C  CD2 . HIS A 1 344 ? -9.927  4.439   -13.617 1.00 91.24 344 A 1 
ATOM   2872 C  CE1 . HIS A 1 344 ? -8.276  5.019   -14.935 1.00 93.31 344 A 1 
ATOM   2873 N  NE2 . HIS A 1 344 ? -9.556  5.222   -14.679 1.00 94.09 344 A 1 
ATOM   2874 N  N   . LEU A 1 345 ? -8.584  -0.494  -11.095 1.00 96.61 345 A 1 
ATOM   2875 C  CA  . LEU A 1 345 ? -8.385  -1.267  -9.872  1.00 96.50 345 A 1 
ATOM   2876 C  C   . LEU A 1 345 ? -6.998  -1.897  -9.813  1.00 96.65 345 A 1 
ATOM   2877 O  O   . LEU A 1 345 ? -6.366  -1.918  -8.756  1.00 96.02 345 A 1 
ATOM   2878 C  CB  . LEU A 1 345 ? -9.486  -2.323  -9.744  1.00 95.84 345 A 1 
ATOM   2879 C  CG  . LEU A 1 345 ? -9.546  -3.092  -8.419  1.00 93.93 345 A 1 
ATOM   2880 C  CD1 . LEU A 1 345 ? -10.998 -3.385  -8.060  1.00 89.55 345 A 1 
ATOM   2881 C  CD2 . LEU A 1 345 ? -8.752  -4.384  -8.503  1.00 89.17 345 A 1 
ATOM   2882 N  N   . HIS A 1 346 ? -6.504  -2.405  -10.945 1.00 95.76 346 A 1 
ATOM   2883 C  CA  . HIS A 1 346 ? -5.183  -3.020  -11.018 1.00 95.41 346 A 1 
ATOM   2884 C  C   . HIS A 1 346 ? -4.140  -2.057  -11.572 1.00 95.75 346 A 1 
ATOM   2885 O  O   . HIS A 1 346 ? -3.118  -2.487  -12.125 1.00 95.08 346 A 1 
ATOM   2886 C  CB  . HIS A 1 346 ? -5.227  -4.290  -11.870 1.00 94.28 346 A 1 
ATOM   2887 C  CG  . HIS A 1 346 ? -6.106  -5.364  -11.319 1.00 92.60 346 A 1 
ATOM   2888 N  ND1 . HIS A 1 346 ? -5.758  -6.130  -10.225 1.00 83.24 346 A 1 
ATOM   2889 C  CD2 . HIS A 1 346 ? -7.314  -5.811  -11.720 1.00 82.92 346 A 1 
ATOM   2890 C  CE1 . HIS A 1 346 ? -6.726  -6.997  -9.973  1.00 84.01 346 A 1 
ATOM   2891 N  NE2 . HIS A 1 346 ? -7.678  -6.827  -10.864 1.00 85.78 346 A 1 
ATOM   2892 N  N   . ALA A 1 347 ? -4.390  -0.758  -11.439 1.00 96.11 347 A 1 
ATOM   2893 C  CA  . ALA A 1 347 ? -3.499  0.272   -11.961 1.00 96.01 347 A 1 
ATOM   2894 C  C   . ALA A 1 347 ? -3.211  0.055   -13.442 1.00 95.00 347 A 1 
ATOM   2895 O  O   . ALA A 1 347 ? -2.069  0.138   -13.893 1.00 92.91 347 A 1 
ATOM   2896 C  CB  . ALA A 1 347 ? -2.200  0.338   -11.157 1.00 96.22 347 A 1 
ATOM   2897 N  N   . GLY A 1 348 ? -4.253  -0.236  -14.200 1.00 93.19 348 A 1 
ATOM   2898 C  CA  . GLY A 1 348 ? -4.145  -0.303  -15.641 1.00 89.88 348 A 1 
ATOM   2899 C  C   . GLY A 1 348 ? -4.392  -1.655  -16.270 1.00 87.40 348 A 1 
ATOM   2900 O  O   . GLY A 1 348 ? -4.515  -1.743  -17.493 1.00 78.74 348 A 1 
ATOM   2901 N  N   . GLY A 1 349 ? -4.448  -2.722  -15.478 1.00 81.81 349 A 1 
ATOM   2902 C  CA  . GLY A 1 349 ? -4.757  -4.035  -16.019 1.00 78.48 349 A 1 
ATOM   2903 C  C   . GLY A 1 349 ? -3.916  -5.144  -15.419 1.00 78.90 349 A 1 
ATOM   2904 O  O   . GLY A 1 349 ? -3.044  -4.908  -14.584 1.00 72.87 349 A 1 
ATOM   2905 N  N   . THR A 1 350 ? -4.191  -6.374  -15.866 1.00 76.00 350 A 1 
ATOM   2906 C  CA  . THR A 1 350 ? -3.473  -7.558  -15.415 1.00 73.07 350 A 1 
ATOM   2907 C  C   . THR A 1 350 ? -2.850  -8.281  -16.600 1.00 74.08 350 A 1 
ATOM   2908 O  O   . THR A 1 350 ? -3.211  -8.040  -17.756 1.00 68.63 350 A 1 
ATOM   2909 C  CB  . THR A 1 350 ? -4.394  -8.544  -14.676 1.00 66.85 350 A 1 
ATOM   2910 O  OG1 . THR A 1 350 ? -5.295  -9.142  -15.609 1.00 61.18 350 A 1 
ATOM   2911 C  CG2 . THR A 1 350 ? -5.179  -7.841  -13.584 1.00 61.88 350 A 1 
ATOM   2912 N  N   . HIS A 1 351 ? -1.935  -9.204  -16.297 1.00 68.86 351 A 1 
ATOM   2913 C  CA  . HIS A 1 351 ? -1.239  -9.927  -17.358 1.00 66.85 351 A 1 
ATOM   2914 C  C   . HIS A 1 351 ? -2.181  -10.816 -18.176 1.00 68.14 351 A 1 
ATOM   2915 O  O   . HIS A 1 351 ? -1.913  -11.075 -19.352 1.00 63.77 351 A 1 
ATOM   2916 C  CB  . HIS A 1 351 ? -0.098  -10.766 -16.774 1.00 62.10 351 A 1 
ATOM   2917 C  CG  . HIS A 1 351 ? -0.542  -11.871 -15.882 1.00 58.92 351 A 1 
ATOM   2918 N  ND1 . HIS A 1 351 ? -1.032  -11.655 -14.611 1.00 52.38 351 A 1 
ATOM   2919 C  CD2 . HIS A 1 351 ? -0.546  -13.212 -16.057 1.00 52.29 351 A 1 
ATOM   2920 C  CE1 . HIS A 1 351 ? -1.337  -12.806 -14.056 1.00 50.81 351 A 1 
ATOM   2921 N  NE2 . HIS A 1 351 ? -1.044  -13.775 -14.904 1.00 52.14 351 A 1 
ATOM   2922 N  N   . ASN A 1 352 ? -3.278  -11.282 -17.590 1.00 71.35 352 A 1 
ATOM   2923 C  CA  . ASN A 1 352 ? -4.206  -12.152 -18.314 1.00 70.27 352 A 1 
ATOM   2924 C  C   . ASN A 1 352 ? -4.894  -11.434 -19.468 1.00 72.67 352 A 1 
ATOM   2925 O  O   . ASN A 1 352 ? -5.378  -12.083 -20.401 1.00 69.32 352 A 1 
ATOM   2926 C  CB  . ASN A 1 352 ? -5.255  -12.723 -17.357 1.00 64.48 352 A 1 
ATOM   2927 C  CG  . ASN A 1 352 ? -4.669  -13.735 -16.393 1.00 58.69 352 A 1 
ATOM   2928 O  OD1 . ASN A 1 352 ? -4.911  -13.672 -15.189 1.00 54.17 352 A 1 
ATOM   2929 N  ND2 . ASN A 1 352 ? -3.893  -14.663 -16.922 1.00 52.28 352 A 1 
ATOM   2930 N  N   . MET A 1 353 ? -4.937  -10.109 -19.431 1.00 73.09 353 A 1 
ATOM   2931 C  CA  . MET A 1 353 ? -5.562  -9.344  -20.496 1.00 74.04 353 A 1 
ATOM   2932 C  C   . MET A 1 353 ? -4.830  -9.514  -21.820 1.00 77.02 353 A 1 
ATOM   2933 O  O   . MET A 1 353 ? -5.441  -9.399  -22.889 1.00 75.08 353 A 1 
ATOM   2934 C  CB  . MET A 1 353 ? -5.608  -7.860  -20.126 1.00 69.92 353 A 1 
ATOM   2935 C  CG  . MET A 1 353 ? -6.511  -7.548  -18.948 1.00 64.49 353 A 1 
ATOM   2936 S  SD  . MET A 1 353 ? -6.374  -5.834  -18.407 1.00 59.39 353 A 1 
ATOM   2937 C  CE  . MET A 1 353 ? -6.970  -4.967  -19.848 1.00 55.28 353 A 1 
ATOM   2938 N  N   . TRP A 1 354 ? -3.543  -9.802  -21.760 1.00 76.48 354 A 1 
ATOM   2939 C  CA  . TRP A 1 354 ? -2.736  -9.827  -22.970 1.00 77.10 354 A 1 
ATOM   2940 C  C   . TRP A 1 354 ? -2.981  -11.063 -23.823 1.00 80.05 354 A 1 
ATOM   2941 O  O   . TRP A 1 354 ? -2.716  -11.033 -25.028 1.00 79.09 354 A 1 
ATOM   2942 C  CB  . TRP A 1 354 ? -1.257  -9.681  -22.617 1.00 73.13 354 A 1 
ATOM   2943 C  CG  . TRP A 1 354 ? -1.024  -8.442  -21.819 1.00 68.72 354 A 1 
ATOM   2944 C  CD1 . TRP A 1 354 ? -0.628  -8.361  -20.523 1.00 61.58 354 A 1 
ATOM   2945 C  CD2 . TRP A 1 354 ? -1.236  -7.096  -22.258 1.00 64.38 354 A 1 
ATOM   2946 N  NE1 . TRP A 1 354 ? -0.568  -7.052  -20.125 1.00 58.17 354 A 1 
ATOM   2947 C  CE2 . TRP A 1 354 ? -0.933  -6.249  -21.172 1.00 59.53 354 A 1 
ATOM   2948 C  CE3 . TRP A 1 354 ? -1.643  -6.521  -23.472 1.00 58.07 354 A 1 
ATOM   2949 C  CZ2 . TRP A 1 354 ? -1.025  -4.858  -21.266 1.00 56.10 354 A 1 
ATOM   2950 C  CZ3 . TRP A 1 354 ? -1.731  -5.142  -23.554 1.00 56.37 354 A 1 
ATOM   2951 C  CH2 . TRP A 1 354 ? -1.425  -4.322  -22.463 1.00 55.64 354 A 1 
ATOM   2952 N  N   . PHE A 1 355 ? -3.512  -12.124 -23.232 1.00 80.33 355 A 1 
ATOM   2953 C  CA  . PHE A 1 355 ? -3.933  -13.275 -24.026 1.00 82.65 355 A 1 
ATOM   2954 C  C   . PHE A 1 355 ? -4.972  -12.844 -25.052 1.00 83.77 355 A 1 
ATOM   2955 O  O   . PHE A 1 355 ? -4.899  -13.218 -26.225 1.00 83.91 355 A 1 
ATOM   2956 C  CB  . PHE A 1 355 ? -4.505  -14.375 -23.138 1.00 82.87 355 A 1 
ATOM   2957 C  CG  . PHE A 1 355 ? -5.124  -15.510 -23.919 1.00 83.88 355 A 1 
ATOM   2958 C  CD1 . PHE A 1 355 ? -4.336  -16.540 -24.404 1.00 83.22 355 A 1 
ATOM   2959 C  CD2 . PHE A 1 355 ? -6.486  -15.532 -24.179 1.00 82.81 355 A 1 
ATOM   2960 C  CE1 . PHE A 1 355 ? -4.893  -17.573 -25.134 1.00 81.83 355 A 1 
ATOM   2961 C  CE2 . PHE A 1 355 ? -7.054  -16.559 -24.905 1.00 81.35 355 A 1 
ATOM   2962 C  CZ  . PHE A 1 355 ? -6.260  -17.588 -25.383 1.00 81.83 355 A 1 
ATOM   2963 N  N   . TYR A 1 356 ? -5.938  -12.044 -24.606 1.00 84.86 356 A 1 
ATOM   2964 C  CA  . TYR A 1 356 ? -7.030  -11.638 -25.483 1.00 86.89 356 A 1 
ATOM   2965 C  C   . TYR A 1 356 ? -6.564  -10.644 -26.534 1.00 88.16 356 A 1 
ATOM   2966 O  O   . TYR A 1 356 ? -7.122  -10.591 -27.636 1.00 87.43 356 A 1 
ATOM   2967 C  CB  . TYR A 1 356 ? -8.187  -11.089 -24.645 1.00 86.12 356 A 1 
ATOM   2968 C  CG  . TYR A 1 356 ? -8.709  -12.140 -23.690 1.00 86.32 356 A 1 
ATOM   2969 C  CD1 . TYR A 1 356 ? -9.511  -13.171 -24.153 1.00 84.23 356 A 1 
ATOM   2970 C  CD2 . TYR A 1 356 ? -8.363  -12.122 -22.346 1.00 84.19 356 A 1 
ATOM   2971 C  CE1 . TYR A 1 356 ? -9.970  -14.157 -23.291 1.00 82.71 356 A 1 
ATOM   2972 C  CE2 . TYR A 1 356 ? -8.815  -13.100 -21.486 1.00 82.43 356 A 1 
ATOM   2973 C  CZ  . TYR A 1 356 ? -9.621  -14.111 -21.958 1.00 82.37 356 A 1 
ATOM   2974 O  OH  . TYR A 1 356 ? -10.079 -15.081 -21.105 1.00 80.05 356 A 1 
ATOM   2975 N  N   . LYS A 1 357 ? -5.533  -9.871  -26.223 1.00 83.00 357 A 1 
ATOM   2976 C  CA  . LYS A 1 357 ? -4.923  -9.011  -27.240 1.00 83.35 357 A 1 
ATOM   2977 C  C   . LYS A 1 357 ? -4.216  -9.866  -28.296 1.00 85.29 357 A 1 
ATOM   2978 O  O   . LYS A 1 357 ? -4.338  -9.607  -29.496 1.00 84.76 357 A 1 
ATOM   2979 C  CB  . LYS A 1 357 ? -3.951  -8.028  -26.600 1.00 80.74 357 A 1 
ATOM   2980 C  CG  . LYS A 1 357 ? -3.328  -7.056  -27.599 1.00 74.63 357 A 1 
ATOM   2981 C  CD  . LYS A 1 357 ? -2.520  -5.971  -26.913 1.00 72.92 357 A 1 
ATOM   2982 C  CE  . LYS A 1 357 ? -1.981  -4.970  -27.920 1.00 67.23 357 A 1 
ATOM   2983 N  NZ  . LYS A 1 357 ? -1.250  -3.861  -27.257 1.00 63.29 357 A 1 
ATOM   2984 N  N   . CYS A 1 358 ? -3.514  -10.893 -27.850 1.00 86.01 358 A 1 
ATOM   2985 C  CA  . CYS A 1 358 ? -2.786  -11.747 -28.777 1.00 87.48 358 A 1 
ATOM   2986 C  C   . CYS A 1 358 ? -3.708  -12.467 -29.756 1.00 89.80 358 A 1 
ATOM   2987 O  O   . CYS A 1 358 ? -3.431  -12.514 -30.955 1.00 89.62 358 A 1 
ATOM   2988 C  CB  . CYS A 1 358 ? -1.927  -12.759 -28.020 1.00 85.66 358 A 1 
ATOM   2989 S  SG  . CYS A 1 358 ? -0.372  -12.088 -27.386 1.00 84.32 358 A 1 
ATOM   2990 N  N   . VAL A 1 359 ? -4.817  -13.027 -29.278 1.00 90.42 359 A 1 
ATOM   2991 C  CA  . VAL A 1 359 ? -5.696  -13.786 -30.174 1.00 91.88 359 A 1 
ATOM   2992 C  C   . VAL A 1 359 ? -6.412  -12.888 -31.179 1.00 93.08 359 A 1 
ATOM   2993 O  O   . VAL A 1 359 ? -6.976  -13.379 -32.151 1.00 92.72 359 A 1 
ATOM   2994 C  CB  . VAL A 1 359 ? -6.715  -14.651 -29.404 1.00 90.63 359 A 1 
ATOM   2995 C  CG1 . VAL A 1 359 ? -5.987  -15.717 -28.586 1.00 83.36 359 A 1 
ATOM   2996 C  CG2 . VAL A 1 359 ? -7.616  -13.805 -28.524 1.00 83.49 359 A 1 
ATOM   2997 N  N   . MET A 1 360 ? -6.378  -11.575 -30.961 1.00 91.23 360 A 1 
ATOM   2998 C  CA  . MET A 1 360 ? -6.910  -10.637 -31.938 1.00 92.17 360 A 1 
ATOM   2999 C  C   . MET A 1 360 ? -6.008  -10.509 -33.162 1.00 93.03 360 A 1 
ATOM   3000 O  O   . MET A 1 360 ? -6.484  -10.170 -34.248 1.00 92.44 360 A 1 
ATOM   3001 C  CB  . MET A 1 360 ? -7.068  -9.238  -31.320 1.00 90.42 360 A 1 
ATOM   3002 C  CG  . MET A 1 360 ? -8.186  -9.091  -30.311 1.00 85.89 360 A 1 
ATOM   3003 S  SD  . MET A 1 360 ? -8.144  -7.460  -29.525 1.00 84.88 360 A 1 
ATOM   3004 C  CE  . MET A 1 360 ? -8.414  -6.382  -30.922 1.00 77.03 360 A 1 
ATOM   3005 N  N   . ILE A 1 361 ? -4.707  -10.758 -32.980 1.00 91.67 361 A 1 
ATOM   3006 C  CA  . ILE A 1 361 ? -3.721  -10.386 -33.996 1.00 91.38 361 A 1 
ATOM   3007 C  C   . ILE A 1 361 ? -2.883  -11.547 -34.507 1.00 92.61 361 A 1 
ATOM   3008 O  O   . ILE A 1 361 ? -1.906  -11.331 -35.232 1.00 91.60 361 A 1 
ATOM   3009 C  CB  . ILE A 1 361 ? -2.796  -9.263  -33.475 1.00 88.63 361 A 1 
ATOM   3010 C  CG1 . ILE A 1 361 ? -2.009  -9.742  -32.257 1.00 83.91 361 A 1 
ATOM   3011 C  CG2 . ILE A 1 361 ? -3.610  -8.018  -33.144 1.00 81.61 361 A 1 
ATOM   3012 C  CD1 . ILE A 1 361 ? -0.996  -8.729  -31.743 1.00 79.47 361 A 1 
ATOM   3013 N  N   . ILE A 1 362 ? -3.248  -12.783 -34.165 1.00 92.12 362 A 1 
ATOM   3014 C  CA  . ILE A 1 362 ? -2.499  -13.953 -34.614 1.00 92.62 362 A 1 
ATOM   3015 C  C   . ILE A 1 362 ? -3.394  -14.903 -35.403 1.00 93.54 362 A 1 
ATOM   3016 O  O   . ILE A 1 362 ? -4.614  -14.909 -35.221 1.00 93.35 362 A 1 
ATOM   3017 C  CB  . ILE A 1 362 ? -1.840  -14.708 -33.427 1.00 91.66 362 A 1 
ATOM   3018 C  CG1 . ILE A 1 362 ? -2.901  -15.239 -32.460 1.00 87.50 362 A 1 
ATOM   3019 C  CG2 . ILE A 1 362 ? -0.861  -13.801 -32.699 1.00 85.78 362 A 1 
ATOM   3020 C  CD1 . ILE A 1 362 ? -3.269  -16.685 -32.641 1.00 85.57 362 A 1 
ATOM   3021 N  N   . ASN A 1 363 ? -2.782  -15.699 -36.299 1.00 93.51 363 A 1 
ATOM   3022 C  CA  . ASN A 1 363 ? -3.524  -16.763 -36.968 1.00 93.91 363 A 1 
ATOM   3023 C  C   . ASN A 1 363 ? -2.668  -18.010 -37.186 1.00 94.78 363 A 1 
ATOM   3024 O  O   . ASN A 1 363 ? -2.883  -18.763 -38.142 1.00 91.93 363 A 1 
ATOM   3025 C  CB  . ASN A 1 363 ? -4.136  -16.274 -38.292 1.00 91.86 363 A 1 
ATOM   3026 C  CG  . ASN A 1 363 ? -3.102  -15.974 -39.351 1.00 84.36 363 A 1 
ATOM   3027 O  OD1 . ASN A 1 363 ? -1.901  -16.033 -39.108 1.00 74.15 363 A 1 
ATOM   3028 N  ND2 . ASN A 1 363 ? -3.572  -15.658 -40.551 1.00 74.84 363 A 1 
ATOM   3029 N  N   . SER A 1 364 ? -1.698  -18.229 -36.275 1.00 94.15 364 A 1 
ATOM   3030 C  CA  . SER A 1 364 ? -0.887  -19.437 -36.302 1.00 94.28 364 A 1 
ATOM   3031 C  C   . SER A 1 364 ? -0.280  -19.665 -34.926 1.00 93.40 364 A 1 
ATOM   3032 O  O   . SER A 1 364 ? -0.185  -18.741 -34.115 1.00 92.74 364 A 1 
ATOM   3033 C  CB  . SER A 1 364 ? 0.225   -19.343 -37.355 1.00 93.32 364 A 1 
ATOM   3034 O  OG  . SER A 1 364 ? 1.224   -18.423 -36.944 1.00 89.20 364 A 1 
ATOM   3035 N  N   . ASN A 1 365 ? 0.139   -20.913 -34.660 1.00 94.46 365 A 1 
ATOM   3036 C  CA  . ASN A 1 365 ? 0.815   -21.226 -33.409 1.00 92.78 365 A 1 
ATOM   3037 C  C   . ASN A 1 365 ? 2.108   -20.428 -33.267 1.00 91.68 365 A 1 
ATOM   3038 O  O   . ASN A 1 365 ? 2.452   -19.979 -32.171 1.00 90.52 365 A 1 
ATOM   3039 C  CB  . ASN A 1 365 ? 1.113   -22.724 -33.323 1.00 91.81 365 A 1 
ATOM   3040 C  CG  . ASN A 1 365 ? -0.140  -23.559 -33.119 1.00 84.13 365 A 1 
ATOM   3041 O  OD1 . ASN A 1 365 ? -1.168  -23.055 -32.664 1.00 75.55 365 A 1 
ATOM   3042 N  ND2 . ASN A 1 365 ? -0.052  -24.838 -33.448 1.00 74.58 365 A 1 
ATOM   3043 N  N   . GLU A 1 366 ? 2.811   -20.247 -34.379 1.00 92.98 366 A 1 
ATOM   3044 C  CA  . GLU A 1 366 ? 4.056   -19.506 -34.362 1.00 91.94 366 A 1 
ATOM   3045 C  C   . GLU A 1 366 ? 3.821   -18.048 -33.974 1.00 90.89 366 A 1 
ATOM   3046 O  O   . GLU A 1 366 ? 4.565   -17.486 -33.159 1.00 89.22 366 A 1 
ATOM   3047 C  CB  . GLU A 1 366 ? 4.747   -19.590 -35.727 1.00 91.82 366 A 1 
ATOM   3048 C  CG  . GLU A 1 366 ? 5.289   -20.973 -36.086 1.00 82.47 366 A 1 
ATOM   3049 C  CD  . GLU A 1 366 ? 4.214   -21.938 -36.575 1.00 76.28 366 A 1 
ATOM   3050 O  OE1 . GLU A 1 366 ? 3.054   -21.520 -36.737 1.00 69.43 366 A 1 
ATOM   3051 O  OE2 . GLU A 1 366 ? 4.548   -23.115 -36.805 1.00 70.21 366 A 1 
ATOM   3052 N  N   . ASP A 1 367 ? 2.785   -17.433 -34.549 1.00 92.76 367 A 1 
ATOM   3053 C  CA  . ASP A 1 367 ? 2.444   -16.059 -34.210 1.00 90.92 367 A 1 
ATOM   3054 C  C   . ASP A 1 367 ? 2.021   -15.953 -32.749 1.00 89.45 367 A 1 
ATOM   3055 O  O   . ASP A 1 367 ? 2.334   -14.978 -32.066 1.00 87.94 367 A 1 
ATOM   3056 C  CB  . ASP A 1 367 ? 1.319   -15.539 -35.108 1.00 90.34 367 A 1 
ATOM   3057 C  CG  . ASP A 1 367 ? 1.782   -15.250 -36.526 1.00 87.57 367 A 1 
ATOM   3058 O  OD1 . ASP A 1 367 ? 3.003   -15.225 -36.768 1.00 82.88 367 A 1 
ATOM   3059 O  OD2 . ASP A 1 367 ? 0.904   -15.042 -37.392 1.00 82.85 367 A 1 
ATOM   3060 N  N   . TYR A 1 368 ? 1.294   -16.967 -32.262 1.00 91.16 368 A 1 
ATOM   3061 C  CA  . TYR A 1 368 ? 0.845   -16.963 -30.873 1.00 88.70 368 A 1 
ATOM   3062 C  C   . TYR A 1 368 ? 2.034   -16.945 -29.915 1.00 86.82 368 A 1 
ATOM   3063 O  O   . TYR A 1 368 ? 2.076   -16.137 -28.989 1.00 85.19 368 A 1 
ATOM   3064 C  CB  . TYR A 1 368 ? -0.042  -18.173 -30.602 1.00 86.40 368 A 1 
ATOM   3065 C  CG  . TYR A 1 368 ? -0.455  -18.307 -29.149 1.00 85.08 368 A 1 
ATOM   3066 C  CD1 . TYR A 1 368 ? -1.327  -17.401 -28.571 1.00 81.35 368 A 1 
ATOM   3067 C  CD2 . TYR A 1 368 ? 0.033   -19.340 -28.366 1.00 81.33 368 A 1 
ATOM   3068 C  CE1 . TYR A 1 368 ? -1.706  -17.513 -27.245 1.00 79.12 368 A 1 
ATOM   3069 C  CE2 . TYR A 1 368 ? -0.343  -19.465 -27.036 1.00 78.34 368 A 1 
ATOM   3070 C  CZ  . TYR A 1 368 ? -1.210  -18.549 -26.480 1.00 79.47 368 A 1 
ATOM   3071 O  OH  . TYR A 1 368 ? -1.572  -18.670 -25.164 1.00 76.81 368 A 1 
ATOM   3072 N  N   . GLN A 1 369 ? 2.999   -17.841 -30.134 1.00 87.16 369 A 1 
ATOM   3073 C  CA  . GLN A 1 369 ? 4.177   -17.889 -29.274 1.00 84.19 369 A 1 
ATOM   3074 C  C   . GLN A 1 369 ? 4.931   -16.568 -29.308 1.00 82.50 369 A 1 
ATOM   3075 O  O   . GLN A 1 369 ? 5.406   -16.085 -28.278 1.00 80.51 369 A 1 
ATOM   3076 C  CB  . GLN A 1 369 ? 5.088   -19.040 -29.682 1.00 83.46 369 A 1 
ATOM   3077 C  CG  . GLN A 1 369 ? 4.516   -20.412 -29.383 1.00 76.89 369 A 1 
ATOM   3078 C  CD  . GLN A 1 369 ? 4.293   -20.630 -27.893 1.00 71.55 369 A 1 
ATOM   3079 O  OE1 . GLN A 1 369 ? 5.076   -20.160 -27.067 1.00 66.05 369 A 1 
ATOM   3080 N  NE2 . GLN A 1 369 ? 3.229   -21.327 -27.560 1.00 62.88 369 A 1 
ATOM   3081 N  N   . LYS A 1 370 ? 5.051   -15.974 -30.493 1.00 84.54 370 A 1 
ATOM   3082 C  CA  . LYS A 1 370 ? 5.733   -14.694 -30.637 1.00 82.84 370 A 1 
ATOM   3083 C  C   . LYS A 1 370 ? 5.019   -13.608 -29.843 1.00 81.04 370 A 1 
ATOM   3084 O  O   . LYS A 1 370 ? 5.660   -12.796 -29.165 1.00 79.33 370 A 1 
ATOM   3085 C  CB  . LYS A 1 370 ? 5.821   -14.327 -32.120 1.00 82.97 370 A 1 
ATOM   3086 C  CG  . LYS A 1 370 ? 6.640   -13.081 -32.417 1.00 75.67 370 A 1 
ATOM   3087 C  CD  . LYS A 1 370 ? 6.751   -12.866 -33.917 1.00 73.70 370 A 1 
ATOM   3088 C  CE  . LYS A 1 370 ? 7.603   -11.655 -34.254 1.00 66.05 370 A 1 
ATOM   3089 N  NZ  . LYS A 1 370 ? 7.714   -11.461 -35.724 1.00 60.67 370 A 1 
ATOM   3090 N  N   . CYS A 1 371 ? 3.690   -13.598 -29.912 1.00 84.56 371 A 1 
ATOM   3091 C  CA  . CYS A 1 371 ? 2.909   -12.588 -29.203 1.00 83.59 371 A 1 
ATOM   3092 C  C   . CYS A 1 371 ? 2.976   -12.790 -27.690 1.00 81.59 371 A 1 
ATOM   3093 O  O   . CYS A 1 371 ? 3.183   -11.836 -26.936 1.00 79.16 371 A 1 
ATOM   3094 C  CB  . CYS A 1 371 ? 1.449   -12.629 -29.672 1.00 84.06 371 A 1 
ATOM   3095 S  SG  . CYS A 1 371 ? 0.428   -11.272 -29.046 1.00 84.50 371 A 1 
ATOM   3096 N  N   . ILE A 1 372 ? 2.815   -14.038 -27.245 1.00 80.04 372 A 1 
ATOM   3097 C  CA  . ILE A 1 372 ? 2.863   -14.328 -25.816 1.00 77.36 372 A 1 
ATOM   3098 C  C   . ILE A 1 372 ? 4.213   -13.947 -25.224 1.00 75.04 372 A 1 
ATOM   3099 O  O   . ILE A 1 372 ? 4.290   -13.382 -24.134 1.00 72.56 372 A 1 
ATOM   3100 C  CB  . ILE A 1 372 ? 2.549   -15.814 -25.553 1.00 76.22 372 A 1 
ATOM   3101 C  CG1 . ILE A 1 372 ? 1.077   -16.115 -25.835 1.00 71.16 372 A 1 
ATOM   3102 C  CG2 . ILE A 1 372 ? 2.903   -16.208 -24.122 1.00 70.33 372 A 1 
ATOM   3103 C  CD1 . ILE A 1 372 ? 0.109   -15.393 -24.911 1.00 66.09 372 A 1 
ATOM   3104 N  N   . ASN A 1 373 ? 5.297   -14.230 -25.959 1.00 75.85 373 A 1 
ATOM   3105 C  CA  . ASN A 1 373 ? 6.634   -13.888 -25.476 1.00 73.39 373 A 1 
ATOM   3106 C  C   . ASN A 1 373 ? 6.833   -12.386 -25.364 1.00 71.50 373 A 1 
ATOM   3107 O  O   . ASN A 1 373 ? 7.673   -11.926 -24.592 1.00 69.92 373 A 1 
ATOM   3108 C  CB  . ASN A 1 373 ? 7.700   -14.495 -26.388 1.00 73.00 373 A 1 
ATOM   3109 C  CG  . ASN A 1 373 ? 7.829   -15.996 -26.222 1.00 69.15 373 A 1 
ATOM   3110 O  OD1 . ASN A 1 373 ? 7.396   -16.554 -25.224 1.00 64.83 373 A 1 
ATOM   3111 N  ND2 . ASN A 1 373 ? 8.436   -16.651 -27.206 1.00 63.31 373 A 1 
ATOM   3112 N  N   . GLN A 1 374 ? 6.063   -11.606 -26.120 1.00 70.41 374 A 1 
ATOM   3113 C  CA  . GLN A 1 374 ? 6.159   -10.156 -26.044 1.00 67.62 374 A 1 
ATOM   3114 C  C   . GLN A 1 374 ? 5.590   -9.624  -24.734 1.00 66.58 374 A 1 
ATOM   3115 O  O   . GLN A 1 374 ? 6.104   -8.658  -24.165 1.00 62.59 374 A 1 
ATOM   3116 C  CB  . GLN A 1 374 ? 5.435   -9.523  -27.227 1.00 65.44 374 A 1 
ATOM   3117 C  CG  . GLN A 1 374 ? 5.400   -7.996  -27.203 1.00 61.01 374 A 1 
ATOM   3118 C  CD  . GLN A 1 374 ? 4.625   -7.421  -28.374 1.00 57.24 374 A 1 
ATOM   3119 O  OE1 . GLN A 1 374 ? 4.217   -8.139  -29.284 1.00 54.14 374 A 1 
ATOM   3120 N  NE2 . GLN A 1 374 ? 4.404   -6.110  -28.349 1.00 52.11 374 A 1 
ATOM   3121 N  N   . PHE A 1 375 ? 4.519   -10.257 -24.255 1.00 68.04 375 A 1 
ATOM   3122 C  CA  . PHE A 1 375 ? 3.788   -9.725  -23.107 1.00 64.25 375 A 1 
ATOM   3123 C  C   . PHE A 1 375 ? 4.021   -10.474 -21.798 1.00 62.30 375 A 1 
ATOM   3124 O  O   . PHE A 1 375 ? 3.772   -9.914  -20.726 1.00 59.16 375 A 1 
ATOM   3125 C  CB  . PHE A 1 375 ? 2.297   -9.697  -23.423 1.00 61.71 375 A 1 
ATOM   3126 C  CG  . PHE A 1 375 ? 1.932   -8.767  -24.543 1.00 62.52 375 A 1 
ATOM   3127 C  CD1 . PHE A 1 375 ? 2.029   -7.402  -24.385 1.00 59.41 375 A 1 
ATOM   3128 C  CD2 . PHE A 1 375 ? 1.492   -9.261  -25.765 1.00 59.64 375 A 1 
ATOM   3129 C  CE1 . PHE A 1 375 ? 1.706   -6.536  -25.410 1.00 57.96 375 A 1 
ATOM   3130 C  CE2 . PHE A 1 375 ? 1.161   -8.403  -26.795 1.00 56.94 375 A 1 
ATOM   3131 C  CZ  . PHE A 1 375 ? 1.270   -7.035  -26.621 1.00 57.89 375 A 1 
ATOM   3132 N  N   . PHE A 1 376 ? 4.484   -11.719 -21.858 1.00 62.44 376 A 1 
ATOM   3133 C  CA  . PHE A 1 376 ? 4.674   -12.520 -20.649 1.00 60.25 376 A 1 
ATOM   3134 C  C   . PHE A 1 376 ? 6.134   -12.901 -20.442 1.00 56.60 376 A 1 
ATOM   3135 O  O   . PHE A 1 376 ? 6.490   -13.389 -19.367 1.00 52.88 376 A 1 
ATOM   3136 C  CB  . PHE A 1 376 ? 3.832   -13.792 -20.715 1.00 56.25 376 A 1 
ATOM   3137 C  CG  . PHE A 1 376 ? 2.367   -13.528 -20.888 1.00 54.85 376 A 1 
ATOM   3138 C  CD1 . PHE A 1 376 ? 1.701   -12.674 -20.033 1.00 52.29 376 A 1 
ATOM   3139 C  CD2 . PHE A 1 376 ? 1.650   -14.133 -21.904 1.00 50.37 376 A 1 
ATOM   3140 C  CE1 . PHE A 1 376 ? 0.358   -12.425 -20.179 1.00 49.46 376 A 1 
ATOM   3141 C  CE2 . PHE A 1 376 ? 0.304   -13.896 -22.055 1.00 50.72 376 A 1 
ATOM   3142 C  CZ  . PHE A 1 376 ? -0.346  -13.038 -21.192 1.00 48.56 376 A 1 
ATOM   3143 O  OXT . PHE A 1 376 ? 6.931   -12.739 -21.337 1.00 50.28 376 A 1 
HETATM 3144 MG MG  . MG  B 2 .   ? 1.905   -5.885  0.521   1.00 95.26 1   B 1 
HETATM 3145 MG MG  . MG  C 3 .   ? 0.573   -6.223  3.520   1.00 94.69 1   C 1 
HETATM 3146 C  C1  . NAG D 4 .   ? 16.119  -29.438 -11.984 1.00 91.98 1   D 1 
HETATM 3147 C  C2  . NAG D 4 .   ? 15.612  -29.889 -10.630 1.00 92.54 1   D 1 
HETATM 3148 C  C3  . NAG D 4 .   ? 16.724  -30.521 -9.820  1.00 89.54 1   D 1 
HETATM 3149 C  C4  . NAG D 4 .   ? 17.492  -31.562 -10.635 1.00 90.17 1   D 1 
HETATM 3150 C  C5  . NAG D 4 .   ? 17.897  -30.966 -11.976 1.00 91.11 1   D 1 
HETATM 3151 C  C6  . NAG D 4 .   ? 18.576  -31.970 -12.881 1.00 76.63 1   D 1 
HETATM 3152 C  C7  . NAG D 4 .   ? 13.783  -28.678 -9.596  1.00 85.93 1   D 1 
HETATM 3153 C  C8  . NAG D 4 .   ? 13.387  -27.523 -8.771  1.00 79.85 1   D 1 
HETATM 3154 N  N2  . NAG D 4 .   ? 15.066  -28.811 -9.862  1.00 87.67 1   D 1 
HETATM 3155 O  O3  . NAG D 4 .   ? 16.181  -31.115 -8.662  1.00 84.67 1   D 1 
HETATM 3156 O  O4  . NAG D 4 .   ? 18.643  -31.941 -9.922  1.00 88.16 1   D 1 
HETATM 3157 O  O5  . NAG D 4 .   ? 16.762  -30.447 -12.672 1.00 90.91 1   D 1 
HETATM 3158 O  O6  . NAG D 4 .   ? 17.702  -33.026 -13.187 1.00 65.29 1   D 1 
HETATM 3159 O  O7  . NAG D 4 .   ? 12.959  -29.480 -9.999  1.00 81.31 1   D 1 
HETATM 3160 C  C1  . NAG D 4 .   ? 18.582  -33.204 -9.375  1.00 84.30 2   D 1 
HETATM 3161 C  C2  . NAG D 4 .   ? 20.004  -33.607 -9.036  1.00 68.11 2   D 1 
HETATM 3162 C  C3  . NAG D 4 .   ? 20.020  -34.963 -8.368  1.00 35.57 2   D 1 
HETATM 3163 C  C4  . NAG D 4 .   ? 19.067  -34.992 -7.191  1.00 55.50 2   D 1 
HETATM 3164 C  C5  . NAG D 4 .   ? 17.716  -34.525 -7.639  1.00 69.27 2   D 1 
HETATM 3165 C  C6  . NAG D 4 .   ? 16.726  -34.452 -6.515  1.00 63.82 2   D 1 
HETATM 3166 C  C7  . NAG D 4 .   ? 21.662  -32.685 -10.559 1.00 56.50 2   D 1 
HETATM 3167 C  C8  . NAG D 4 .   ? 22.375  -32.819 -11.879 1.00 16.71 2   D 1 
HETATM 3168 N  N2  . NAG D 4 .   ? 20.807  -33.638 -10.252 1.00 63.82 2   D 1 
HETATM 3169 O  O3  . NAG D 4 .   ? 21.322  -35.276 -7.936  1.00 26.21 2   D 1 
HETATM 3170 O  O4  . NAG D 4 .   ? 18.968  -36.312 -6.723  1.00 25.63 2   D 1 
HETATM 3171 O  O5  . NAG D 4 .   ? 17.806  -33.240 -8.227  1.00 80.99 2   D 1 
HETATM 3172 O  O6  . NAG D 4 .   ? 17.163  -33.554 -5.538  1.00 57.80 2   D 1 
HETATM 3173 O  O7  . NAG D 4 .   ? 21.903  -31.755 -9.839  1.00 55.99 2   D 1 
HETATM 3174 C  C1  . MAN D 4 .   ? 19.343  -36.467 -5.424  1.00 4.42  3   D 1 
HETATM 3175 C  C2  . MAN D 4 .   ? 18.598  -37.687 -4.940  1.00 2.29  3   D 1 
HETATM 3176 C  C3  . MAN D 4 .   ? 18.824  -37.797 -3.447  1.00 1.57  3   D 1 
HETATM 3177 C  C4  . MAN D 4 .   ? 20.296  -37.851 -3.150  1.00 1.28  3   D 1 
HETATM 3178 C  C5  . MAN D 4 .   ? 21.011  -36.665 -3.762  1.00 1.56  3   D 1 
HETATM 3179 C  C6  . MAN D 4 .   ? 22.515  -36.790 -3.645  1.00 1.35  3   D 1 
HETATM 3180 O  O2  . MAN D 4 .   ? 19.097  -38.902 -5.521  1.00 1.82  3   D 1 
HETATM 3181 O  O3  . MAN D 4 .   ? 18.172  -38.928 -2.954  1.00 1.46  3   D 1 
HETATM 3182 O  O4  . MAN D 4 .   ? 20.482  -37.840 -1.754  1.00 1.45  3   D 1 
HETATM 3183 O  O5  . MAN D 4 .   ? 20.720  -36.596 -5.163  1.00 3.28  3   D 1 
HETATM 3184 O  O6  . MAN D 4 .   ? 23.133  -35.673 -4.214  1.00 1.74  3   D 1 
HETATM 3185 C  C1  . MAN D 4 .   ? 19.029  -39.088 -6.914  1.00 1.62  4   D 1 
HETATM 3186 C  C2  . MAN D 4 .   ? 18.412  -40.449 -7.174  1.00 1.51  4   D 1 
HETATM 3187 C  C3  . MAN D 4 .   ? 19.369  -41.514 -6.620  1.00 1.24  4   D 1 
HETATM 3188 C  C4  . MAN D 4 .   ? 20.746  -41.349 -7.236  1.00 1.80  4   D 1 
HETATM 3189 C  C5  . MAN D 4 .   ? 21.263  -39.950 -7.014  1.00 2.47  4   D 1 
HETATM 3190 C  C6  . MAN D 4 .   ? 22.594  -39.708 -7.705  1.00 2.11  4   D 1 
HETATM 3191 O  O2  . MAN D 4 .   ? 18.311  -40.707 -8.546  1.00 1.82  4   D 1 
HETATM 3192 O  O3  . MAN D 4 .   ? 18.830  -42.803 -6.921  1.00 1.29  4   D 1 
HETATM 3193 O  O4  . MAN D 4 .   ? 21.628  -42.283 -6.661  1.00 1.64  4   D 1 
HETATM 3194 O  O5  . MAN D 4 .   ? 20.308  -39.008 -7.522  1.00 2.50  4   D 1 
HETATM 3195 O  O6  . MAN D 4 .   ? 22.986  -38.374 -7.512  1.00 1.87  4   D 1 
HETATM 3196 C  C1  . MAN D 4 .   ? 17.100  -40.283 -9.049  1.00 1.72  5   D 1 
HETATM 3197 C  C2  . MAN D 4 .   ? 16.539  -41.404 -9.913  1.00 1.64  5   D 1 
HETATM 3198 C  C3  . MAN D 4 .   ? 17.464  -41.628 -11.126 1.00 1.58  5   D 1 
HETATM 3199 C  C4  . MAN D 4 .   ? 17.679  -40.307 -11.857 1.00 4.01  5   D 1 
HETATM 3200 C  C5  . MAN D 4 .   ? 18.222  -39.270 -10.893 1.00 4.29  5   D 1 
HETATM 3201 C  C6  . MAN D 4 .   ? 18.386  -37.910 -11.552 1.00 7.51  5   D 1 
HETATM 3202 O  O2  . MAN D 4 .   ? 15.254  -41.045 -10.408 1.00 2.21  5   D 1 
HETATM 3203 O  O3  . MAN D 4 .   ? 16.891  -42.590 -11.992 1.00 1.66  5   D 1 
HETATM 3204 O  O4  . MAN D 4 .   ? 18.612  -40.490 -12.908 1.00 2.99  5   D 1 
HETATM 3205 O  O5  . MAN D 4 .   ? 17.305  -39.113 -9.796  1.00 6.88  5   D 1 
HETATM 3206 O  O6  . MAN D 4 .   ? 19.015  -37.044 -10.633 1.00 5.97  5   D 1 
HETATM 3207 C  C1  . MAN D 4 .   ? 24.366  -38.302 -7.902  1.00 2.28  6   D 1 
HETATM 3208 C  C2  . MAN D 4 .   ? 24.939  -36.916 -7.531  1.00 4.42  6   D 1 
HETATM 3209 C  C3  . MAN D 4 .   ? 24.194  -35.848 -8.355  1.00 3.61  6   D 1 
HETATM 3210 C  C4  . MAN D 4 .   ? 24.301  -36.163 -9.843  1.00 6.96  6   D 1 
HETATM 3211 C  C5  . MAN D 4 .   ? 23.780  -37.578 -10.095 1.00 3.72  6   D 1 
HETATM 3212 C  C6  . MAN D 4 .   ? 23.979  -37.999 -11.535 1.00 2.83  6   D 1 
HETATM 3213 O  O2  . MAN D 4 .   ? 26.304  -36.782 -7.906  1.00 5.28  6   D 1 
HETATM 3214 O  O3  . MAN D 4 .   ? 24.744  -34.566 -8.077  1.00 3.04  6   D 1 
HETATM 3215 O  O4  . MAN D 4 .   ? 23.528  -35.239 -10.570 1.00 4.43  6   D 1 
HETATM 3216 O  O5  . MAN D 4 .   ? 24.489  -38.521 -9.301  1.00 6.16  6   D 1 
HETATM 3217 O  O6  . MAN D 4 .   ? 25.354  -37.848 -11.837 1.00 2.92  6   D 1 
HETATM 3218 C  C1  . MAN D 4 .   ? 27.232  -37.019 -6.874  1.00 1.79  7   D 1 
HETATM 3219 C  C2  . MAN D 4 .   ? 28.457  -36.168 -7.208  1.00 2.22  7   D 1 
HETATM 3220 C  C3  . MAN D 4 .   ? 29.085  -36.632 -8.518  1.00 1.71  7   D 1 
HETATM 3221 C  C4  . MAN D 4 .   ? 29.370  -38.117 -8.479  1.00 2.73  7   D 1 
HETATM 3222 C  C5  . MAN D 4 .   ? 28.127  -38.900 -8.060  1.00 2.26  7   D 1 
HETATM 3223 C  C6  . MAN D 4 .   ? 28.420  -40.343 -7.838  1.00 1.91  7   D 1 
HETATM 3224 O  O2  . MAN D 4 .   ? 29.447  -36.297 -6.169  1.00 2.49  7   D 1 
HETATM 3225 O  O3  . MAN D 4 .   ? 30.278  -35.888 -8.784  1.00 1.88  7   D 1 
HETATM 3226 O  O4  . MAN D 4 .   ? 29.804  -38.559 -9.735  1.00 2.16  7   D 1 
HETATM 3227 O  O5  . MAN D 4 .   ? 27.593  -38.400 -6.840  1.00 3.17  7   D 1 
HETATM 3228 O  O6  . MAN D 4 .   ? 27.227  -41.036 -7.555  1.00 1.80  7   D 1 
HETATM 3229 C  C1  . MAN D 4 .   ? 25.740  -38.286 -13.144 1.00 1.91  8   D 1 
HETATM 3230 C  C2  . MAN D 4 .   ? 27.270  -38.215 -13.169 1.00 2.43  8   D 1 
HETATM 3231 C  C3  . MAN D 4 .   ? 27.727  -36.765 -13.053 1.00 1.86  8   D 1 
HETATM 3232 C  C4  . MAN D 4 .   ? 27.057  -35.903 -14.107 1.00 2.43  8   D 1 
HETATM 3233 C  C5  . MAN D 4 .   ? 25.534  -36.092 -14.042 1.00 2.99  8   D 1 
HETATM 3234 C  C6  . MAN D 4 .   ? 24.841  -35.331 -15.165 1.00 3.34  8   D 1 
HETATM 3235 O  O2  . MAN D 4 .   ? 27.768  -38.736 -14.396 1.00 2.09  8   D 1 
HETATM 3236 O  O3  . MAN D 4 .   ? 29.130  -36.661 -13.169 1.00 1.89  8   D 1 
HETATM 3237 O  O4  . MAN D 4 .   ? 27.379  -34.542 -13.890 1.00 1.98  8   D 1 
HETATM 3238 O  O5  . MAN D 4 .   ? 25.187  -37.471 -14.154 1.00 2.94  8   D 1 
HETATM 3239 O  O6  . MAN D 4 .   ? 23.449  -35.607 -15.138 1.00 2.42  8   D 1 
HETATM 3240 C  C1  . NAG E 5 .   ? 2.793   10.066  21.540  1.00 98.13 1   E 1 
HETATM 3241 C  C2  . NAG E 5 .   ? 2.218   11.314  20.935  1.00 98.53 1   E 1 
HETATM 3242 C  C3  . NAG E 5 .   ? 1.690   12.230  22.043  1.00 98.39 1   E 1 
HETATM 3243 C  C4  . NAG E 5 .   ? 0.774   11.467  22.976  1.00 98.12 1   E 1 
HETATM 3244 C  C5  . NAG E 5 .   ? 1.386   10.151  23.418  1.00 98.04 1   E 1 
HETATM 3245 C  C6  . NAG E 5 .   ? 0.416   9.292   24.188  1.00 96.28 1   E 1 
HETATM 3246 C  C7  . NAG E 5 .   ? 3.333   11.851  18.820  1.00 97.98 1   E 1 
HETATM 3247 C  C8  . NAG E 5 .   ? 4.234   12.802  18.103  1.00 96.95 1   E 1 
HETATM 3248 N  N2  . NAG E 5 .   ? 3.150   12.065  20.143  1.00 98.01 1   E 1 
HETATM 3249 O  O3  . NAG E 5 .   ? 1.017   13.320  21.460  1.00 97.66 1   E 1 
HETATM 3250 O  O4  . NAG E 5 .   ? 0.546   12.227  24.152  1.00 97.51 1   E 1 
HETATM 3251 O  O5  . NAG E 5 .   ? 1.819   9.415   22.288  1.00 98.12 1   E 1 
HETATM 3252 O  O6  . NAG E 5 .   ? -0.764  9.084   23.436  1.00 93.71 1   E 1 
HETATM 3253 O  O7  . NAG E 5 .   ? 2.812   10.940  18.212  1.00 96.82 1   E 1 
HETATM 3254 C  C1  . NAG E 5 .   ? -0.558  13.081  24.166  1.00 97.13 2   E 1 
HETATM 3255 C  C2  . NAG E 5 .   ? -0.956  13.351  25.615  1.00 97.11 2   E 1 
HETATM 3256 C  C3  . NAG E 5 .   ? -2.106  14.333  25.661  1.00 95.77 2   E 1 
HETATM 3257 C  C4  . NAG E 5 .   ? -1.776  15.575  24.870  1.00 95.53 2   E 1 
HETATM 3258 C  C5  . NAG E 5 .   ? -1.276  15.219  23.479  1.00 94.22 2   E 1 
HETATM 3259 C  C6  . NAG E 5 .   ? -0.760  16.426  22.736  1.00 88.85 2   E 1 
HETATM 3260 C  C7  . NAG E 5 .   ? -0.496  11.515  27.131  1.00 94.53 2   E 1 
HETATM 3261 C  C8  . NAG E 5 .   ? -1.010  10.244  27.756  1.00 89.07 2   E 1 
HETATM 3262 N  N2  . NAG E 5 .   ? -1.316  12.135  26.310  1.00 94.68 2   E 1 
HETATM 3263 O  O3  . NAG E 5 .   ? -2.370  14.654  26.993  1.00 94.17 2   E 1 
HETATM 3264 O  O4  . NAG E 5 .   ? -2.917  16.385  24.695  1.00 93.59 2   E 1 
HETATM 3265 O  O5  . NAG E 5 .   ? -0.218  14.289  23.556  1.00 95.98 2   E 1 
HETATM 3266 O  O6  . NAG E 5 .   ? -0.468  16.075  21.414  1.00 82.90 2   E 1 
HETATM 3267 O  O7  . NAG E 5 .   ? 0.609   11.943  27.395  1.00 91.06 2   E 1 
HETATM 3268 C  C1  . MAN E 5 .   ? -3.059  17.443  25.661  1.00 91.21 3   E 1 
HETATM 3269 C  C2  . MAN E 5 .   ? -3.416  18.802  25.021  1.00 87.98 3   E 1 
HETATM 3270 C  C3  . MAN E 5 .   ? -3.862  19.787  26.091  1.00 82.81 3   E 1 
HETATM 3271 C  C4  . MAN E 5 .   ? -4.938  19.171  26.962  1.00 82.91 3   E 1 
HETATM 3272 C  C5  . MAN E 5 .   ? -4.437  17.841  27.542  1.00 79.33 3   E 1 
HETATM 3273 C  C6  . MAN E 5 .   ? -5.480  17.178  28.393  1.00 70.49 3   E 1 
HETATM 3274 O  O2  . MAN E 5 .   ? -4.429  18.549  24.074  1.00 87.29 3   E 1 
HETATM 3275 O  O3  . MAN E 5 .   ? -4.365  20.969  25.502  1.00 82.08 3   E 1 
HETATM 3276 O  O4  . MAN E 5 .   ? -5.252  20.030  28.008  1.00 74.65 3   E 1 
HETATM 3277 O  O5  . MAN E 5 .   ? -4.105  16.970  26.472  1.00 89.69 3   E 1 
HETATM 3278 O  O6  . MAN E 5 .   ? -4.894  16.068  29.013  1.00 65.79 3   E 1 
HETATM 3279 C  C1  . MAN E 5 .   ? -4.651  19.488  23.059  1.00 85.16 4   E 1 
HETATM 3280 C  C2  . MAN E 5 .   ? -5.266  18.904  21.765  1.00 80.97 4   E 1 
HETATM 3281 C  C3  . MAN E 5 .   ? -4.194  18.093  21.076  1.00 81.63 4   E 1 
HETATM 3282 C  C4  . MAN E 5 .   ? -2.992  18.986  20.763  1.00 79.28 4   E 1 
HETATM 3283 C  C5  . MAN E 5 .   ? -2.486  19.621  22.056  1.00 83.71 4   E 1 
HETATM 3284 C  C6  . MAN E 5 .   ? -1.414  20.656  21.775  1.00 79.70 4   E 1 
HETATM 3285 O  O2  . MAN E 5 .   ? -5.611  19.946  20.866  1.00 80.36 4   E 1 
HETATM 3286 O  O3  . MAN E 5 .   ? -4.705  17.559  19.865  1.00 77.34 4   E 1 
HETATM 3287 O  O4  . MAN E 5 .   ? -1.947  18.193  20.204  1.00 76.95 4   E 1 
HETATM 3288 O  O5  . MAN E 5 .   ? -3.543  20.304  22.723  1.00 84.07 4   E 1 
HETATM 3289 O  O6  . MAN E 5 .   ? -1.956  21.650  20.899  1.00 80.24 4   E 1 
HETATM 3290 C  C1  . MAN E 5 .   ? -6.856  20.548  20.991  1.00 77.65 5   E 1 
HETATM 3291 C  C2  . MAN E 5 .   ? -7.309  20.964  19.589  1.00 73.41 5   E 1 
HETATM 3292 C  C3  . MAN E 5 .   ? -6.394  22.058  19.059  1.00 76.67 5   E 1 
HETATM 3293 C  C4  . MAN E 5 .   ? -6.338  23.222  20.031  1.00 73.03 5   E 1 
HETATM 3294 C  C5  . MAN E 5 .   ? -5.947  22.719  21.421  1.00 77.36 5   E 1 
HETATM 3295 C  C6  . MAN E 5 .   ? -5.996  23.822  22.447  1.00 64.38 5   E 1 
HETATM 3296 O  O2  . MAN E 5 .   ? -8.636  21.470  19.639  1.00 64.25 5   E 1 
HETATM 3297 O  O3  . MAN E 5 .   ? -6.850  22.517  17.796  1.00 69.36 5   E 1 
HETATM 3298 O  O4  . MAN E 5 .   ? -5.402  24.185  19.586  1.00 69.08 5   E 1 
HETATM 3299 O  O5  . MAN E 5 .   ? -6.838  21.675  21.844  1.00 75.82 5   E 1 
HETATM 3300 O  O6  . MAN E 5 .   ? -5.559  23.318  23.678  1.00 58.09 5   E 1 
HETATM 3301 C  C1  . MAN E 5 .   ? -1.046  22.688  20.585  1.00 75.86 6   E 1 
HETATM 3302 C  C2  . MAN E 5 .   ? -1.756  23.630  19.618  1.00 75.42 6   E 1 
HETATM 3303 C  C3  . MAN E 5 .   ? -2.074  22.864  18.336  1.00 74.82 6   E 1 
HETATM 3304 C  C4  . MAN E 5 .   ? -0.793  22.248  17.763  1.00 73.95 6   E 1 
HETATM 3305 C  C5  . MAN E 5 .   ? -0.132  21.392  18.824  1.00 75.27 6   E 1 
HETATM 3306 C  C6  . MAN E 5 .   ? 1.210   20.879  18.406  1.00 72.67 6   E 1 
HETATM 3307 O  O2  . MAN E 5 .   ? -0.929  24.720  19.250  1.00 69.86 6   E 1 
HETATM 3308 O  O3  . MAN E 5 .   ? -2.655  23.729  17.386  1.00 68.39 6   E 1 
HETATM 3309 O  O4  . MAN E 5 .   ? -1.105  21.437  16.653  1.00 68.74 6   E 1 
HETATM 3310 O  O5  . MAN E 5 .   ? 0.114   22.182  19.995  1.00 77.01 6   E 1 
HETATM 3311 O  O6  . MAN E 5 .   ? 1.989   21.983  17.956  1.00 72.07 6   E 1 
HETATM 3312 C  C1  . MAN E 5 .   ? -0.872  25.783  20.235  1.00 57.11 7   E 1 
HETATM 3313 C  C2  . MAN E 5 .   ? -0.773  27.087  19.445  1.00 51.72 7   E 1 
HETATM 3314 C  C3  . MAN E 5 .   ? 0.570   27.117  18.703  1.00 51.81 7   E 1 
HETATM 3315 C  C4  . MAN E 5 .   ? 1.728   26.854  19.653  1.00 51.33 7   E 1 
HETATM 3316 C  C5  . MAN E 5 .   ? 1.502   25.569  20.426  1.00 59.46 7   E 1 
HETATM 3317 C  C6  . MAN E 5 .   ? 2.560   25.361  21.482  1.00 47.52 7   E 1 
HETATM 3318 O  O2  . MAN E 5 .   ? -0.833  28.204  20.336  1.00 34.20 7   E 1 
HETATM 3319 O  O3  . MAN E 5 .   ? 0.738   28.362  18.050  1.00 41.02 7   E 1 
HETATM 3320 O  O4  . MAN E 5 .   ? 2.942   26.766  18.926  1.00 46.21 7   E 1 
HETATM 3321 O  O5  . MAN E 5 .   ? 0.233   25.639  21.110  1.00 58.03 7   E 1 
HETATM 3322 O  O6  . MAN E 5 .   ? 2.304   24.140  22.162  1.00 46.30 7   E 1 
HETATM 3323 C  C1  . MAN E 5 .   ? 3.384   21.926  18.286  1.00 67.60 8   E 1 
HETATM 3324 C  C2  . MAN E 5 .   ? 4.067   23.125  17.617  1.00 63.08 8   E 1 
HETATM 3325 C  C3  . MAN E 5 .   ? 3.939   23.010  16.111  1.00 64.86 8   E 1 
HETATM 3326 C  C4  . MAN E 5 .   ? 4.435   21.665  15.631  1.00 61.42 8   E 1 
HETATM 3327 C  C5  . MAN E 5 .   ? 3.741   20.547  16.395  1.00 68.77 8   E 1 
HETATM 3328 C  C6  . MAN E 5 .   ? 4.262   19.177  16.033  1.00 63.01 8   E 1 
HETATM 3329 O  O2  . MAN E 5 .   ? 5.455   23.164  17.950  1.00 52.19 8   E 1 
HETATM 3330 O  O3  . MAN E 5 .   ? 4.640   24.053  15.470  1.00 56.22 8   E 1 
HETATM 3331 O  O4  . MAN E 5 .   ? 4.162   21.513  14.258  1.00 58.95 8   E 1 
HETATM 3332 O  O5  . MAN E 5 .   ? 3.928   20.735  17.792  1.00 69.11 8   E 1 
HETATM 3333 O  O6  . MAN E 5 .   ? 5.578   19.016  16.481  1.00 57.17 8   E 1 
HETATM 3334 C  C1  . NAG F 6 .   ? -25.360 -2.120  -6.261  1.00 92.44 1   F 1 
HETATM 3335 C  C2  . NAG F 6 .   ? -25.599 -3.220  -7.271  1.00 89.91 1   F 1 
HETATM 3336 C  C3  . NAG F 6 .   ? -26.740 -4.083  -6.819  1.00 89.19 1   F 1 
HETATM 3337 C  C4  . NAG F 6 .   ? -26.578 -4.535  -5.375  1.00 88.14 1   F 1 
HETATM 3338 C  C5  . NAG F 6 .   ? -26.261 -3.317  -4.463  1.00 90.40 1   F 1 
HETATM 3339 C  C6  . NAG F 6 .   ? -25.962 -3.723  -3.046  1.00 83.01 1   F 1 
HETATM 3340 C  C7  . NAG F 6 .   ? -25.023 -2.922  -9.627  1.00 88.27 1   F 1 
HETATM 3341 C  C8  . NAG F 6 .   ? -25.420 -2.345  -10.942 1.00 80.52 1   F 1 
HETATM 3342 N  N2  . NAG F 6 .   ? -25.848 -2.710  -8.594  1.00 89.05 1   F 1 
HETATM 3343 O  O3  . NAG F 6 .   ? -26.813 -5.221  -7.660  1.00 84.53 1   F 1 
HETATM 3344 O  O4  . NAG F 6 .   ? -27.769 -5.159  -4.950  1.00 85.44 1   F 1 
HETATM 3345 O  O5  . NAG F 6 .   ? -25.172 -2.566  -4.976  1.00 90.85 1   F 1 
HETATM 3346 O  O6  . NAG F 6 .   ? -25.906 -2.592  -2.235  1.00 79.02 1   F 1 
HETATM 3347 O  O7  . NAG F 6 .   ? -24.001 -3.568  -9.513  1.00 84.46 1   F 1 
HETATM 3348 C  C1  . NAG F 6 .   ? -27.703 -6.535  -4.584  1.00 85.01 2   F 1 
HETATM 3349 C  C2  . NAG F 6 .   ? -28.887 -6.841  -3.712  1.00 82.34 2   F 1 
HETATM 3350 C  C3  . NAG F 6 .   ? -29.033 -8.318  -3.437  1.00 76.36 2   F 1 
HETATM 3351 C  C4  . NAG F 6 .   ? -28.925 -9.125  -4.713  1.00 74.55 2   F 1 
HETATM 3352 C  C5  . NAG F 6 .   ? -27.676 -8.704  -5.467  1.00 78.35 2   F 1 
HETATM 3353 C  C6  . NAG F 6 .   ? -27.488 -9.439  -6.757  1.00 71.51 2   F 1 
HETATM 3354 C  C7  . NAG F 6 .   ? -29.493 -5.049  -2.151  1.00 71.34 2   F 1 
HETATM 3355 C  C8  . NAG F 6 .   ? -29.199 -4.435  -0.813  1.00 62.40 2   F 1 
HETATM 3356 N  N2  . NAG F 6 .   ? -28.771 -6.121  -2.455  1.00 76.87 2   F 1 
HETATM 3357 O  O3  . NAG F 6 .   ? -30.266 -8.576  -2.826  1.00 64.36 2   F 1 
HETATM 3358 O  O4  . NAG F 6 .   ? -28.849 -10.485 -4.345  1.00 69.65 2   F 1 
HETATM 3359 O  O5  . NAG F 6 .   ? -27.737 -7.308  -5.744  1.00 80.93 2   F 1 
HETATM 3360 O  O6  . NAG F 6 .   ? -28.510 -9.114  -7.657  1.00 65.62 2   F 1 
HETATM 3361 O  O7  . NAG F 6 .   ? -30.317 -4.594  -2.892  1.00 63.29 2   F 1 
HETATM 3362 C  C1  . MAN F 6 .   ? -29.693 -11.304 -5.006  1.00 20.60 3   F 1 
HETATM 3363 C  C2  . MAN F 6 .   ? -29.153 -12.714 -4.868  1.00 21.35 3   F 1 
HETATM 3364 C  C3  . MAN F 6 .   ? -29.920 -13.574 -5.851  1.00 4.30  3   F 1 
HETATM 3365 C  C4  . MAN F 6 .   ? -31.407 -13.497 -5.548  1.00 2.99  3   F 1 
HETATM 3366 C  C5  . MAN F 6 .   ? -31.874 -12.059 -5.518  1.00 4.74  3   F 1 
HETATM 3367 C  C6  . MAN F 6 .   ? -33.274 -11.922 -4.991  1.00 3.05  3   F 1 
HETATM 3368 O  O2  . MAN F 6 .   ? -29.390 -13.269 -3.571  1.00 17.11 3   F 1 
HETATM 3369 O  O3  . MAN F 6 .   ? -29.450 -14.894 -5.785  1.00 3.87  3   F 1 
HETATM 3370 O  O4  . MAN F 6 .   ? -32.109 -14.181 -6.551  1.00 4.35  3   F 1 
HETATM 3371 O  O5  . MAN F 6 .   ? -31.050 -11.289 -4.636  1.00 27.95 3   F 1 
HETATM 3372 O  O6  . MAN F 6 .   ? -33.631 -10.557 -4.975  1.00 7.05  3   F 1 
HETATM 3373 C  C1  . MAN F 6 .   ? -28.670 -12.814 -2.450  1.00 15.67 4   F 1 
HETATM 3374 C  C2  . MAN F 6 .   ? -28.320 -14.033 -1.589  1.00 14.39 4   F 1 
HETATM 3375 C  C3  . MAN F 6 .   ? -29.619 -14.658 -1.099  1.00 5.96  4   F 1 
HETATM 3376 C  C4  . MAN F 6 .   ? -30.427 -13.639 -0.322  1.00 15.75 4   F 1 
HETATM 3377 C  C5  . MAN F 6 .   ? -30.678 -12.415 -1.217  1.00 17.80 4   F 1 
HETATM 3378 C  C6  . MAN F 6 .   ? -31.433 -11.331 -0.481  1.00 9.39  4   F 1 
HETATM 3379 O  O2  . MAN F 6 .   ? -27.602 -13.675 -0.435  1.00 21.10 4   F 1 
HETATM 3380 O  O3  . MAN F 6 .   ? -29.294 -15.767 -0.265  1.00 8.78  4   F 1 
HETATM 3381 O  O4  . MAN F 6 .   ? -31.642 -14.207 0.072   1.00 5.71  4   F 1 
HETATM 3382 O  O5  . MAN F 6 .   ? -29.431 -11.896 -1.678  1.00 20.84 4   F 1 
HETATM 3383 O  O6  . MAN F 6 .   ? -30.614 -10.261 -0.140  1.00 10.47 4   F 1 
HETATM 3384 C  C1  . MAN F 6 .   ? -26.219 -13.509 -0.647  1.00 13.22 5   F 1 
HETATM 3385 C  C2  . MAN F 6 .   ? -25.500 -14.274 0.459   1.00 15.84 5   F 1 
HETATM 3386 C  C3  . MAN F 6 .   ? -25.857 -13.639 1.814   1.00 13.85 5   F 1 
HETATM 3387 C  C4  . MAN F 6 .   ? -25.575 -12.138 1.803   1.00 17.75 5   F 1 
HETATM 3388 C  C5  . MAN F 6 .   ? -26.303 -11.484 0.620   1.00 19.58 5   F 1 
HETATM 3389 C  C6  . MAN F 6 .   ? -25.951 -10.019 0.501   1.00 21.38 5   F 1 
HETATM 3390 O  O2  . MAN F 6 .   ? -24.102 -14.188 0.273   1.00 13.71 5   F 1 
HETATM 3391 O  O3  . MAN F 6 .   ? -25.099 -14.245 2.851   1.00 10.14 5   F 1 
HETATM 3392 O  O4  . MAN F 6 .   ? -26.020 -11.551 3.013   1.00 15.00 5   F 1 
HETATM 3393 O  O5  . MAN F 6 .   ? -25.922 -12.137 -0.607  1.00 28.04 5   F 1 
HETATM 3394 O  O6  . MAN F 6 .   ? -26.784 -9.438  -0.495  1.00 20.74 5   F 1 
HETATM 3395 C  C1  . MAN F 6 .   ? -31.457 -9.300  0.544   1.00 8.39  6   F 1 
HETATM 3396 C  C2  . MAN F 6 .   ? -30.733 -7.944  0.608   1.00 17.99 6   F 1 
HETATM 3397 C  C3  . MAN F 6 .   ? -29.470 -8.124  1.452   1.00 22.95 6   F 1 
HETATM 3398 C  C4  . MAN F 6 .   ? -29.813 -8.682  2.838   1.00 20.19 6   F 1 
HETATM 3399 C  C5  . MAN F 6 .   ? -30.616 -9.977  2.669   1.00 14.78 6   F 1 
HETATM 3400 C  C6  . MAN F 6 .   ? -31.113 -10.474 4.006   1.00 5.41  6   F 1 
HETATM 3401 O  O2  . MAN F 6 .   ? -31.520 -6.971  1.279   1.00 21.63 6   F 1 
HETATM 3402 O  O3  . MAN F 6 .   ? -28.820 -6.873  1.591   1.00 21.25 6   F 1 
HETATM 3403 O  O4  . MAN F 6 .   ? -28.614 -8.950  3.546   1.00 13.15 6   F 1 
HETATM 3404 O  O5  . MAN F 6 .   ? -31.760 -9.746  1.851   1.00 14.49 6   F 1 
HETATM 3405 O  O6  . MAN F 6 .   ? -31.862 -9.440  4.613   1.00 6.45  6   F 1 
HETATM 3406 C  C1  . MAN F 6 .   ? -32.396 -6.199  0.441   1.00 9.13  7   F 1 
HETATM 3407 C  C2  . MAN F 6 .   ? -32.581 -4.846  1.140   1.00 12.03 7   F 1 
HETATM 3408 C  C3  . MAN F 6 .   ? -33.325 -5.044  2.457   1.00 7.23  7   F 1 
HETATM 3409 C  C4  . MAN F 6 .   ? -34.621 -5.797  2.242   1.00 6.58  7   F 1 
HETATM 3410 C  C5  . MAN F 6 .   ? -34.362 -7.099  1.476   1.00 8.14  7   F 1 
HETATM 3411 C  C6  . MAN F 6 .   ? -35.659 -7.786  1.114   1.00 4.91  7   F 1 
HETATM 3412 O  O2  . MAN F 6 .   ? -33.341 -3.978  0.313   1.00 9.08  7   F 1 
HETATM 3413 O  O3  . MAN F 6 .   ? -33.578 -3.778  3.050   1.00 5.59  7   F 1 
HETATM 3414 O  O4  . MAN F 6 .   ? -35.213 -6.087  3.483   1.00 3.69  7   F 1 
HETATM 3415 O  O5  . MAN F 6 .   ? -33.650 -6.828  0.251   1.00 15.06 7   F 1 
HETATM 3416 O  O6  . MAN F 6 .   ? -35.381 -9.042  0.553   1.00 3.99  7   F 1 
HETATM 3417 C  C1  . MAN F 6 .   ? -32.500 -9.823  5.839   1.00 3.84  8   F 1 
HETATM 3418 C  C2  . MAN F 6 .   ? -33.461 -8.701  6.193   1.00 3.38  8   F 1 
HETATM 3419 C  C3  . MAN F 6 .   ? -32.666 -7.429  6.507   1.00 3.28  8   F 1 
HETATM 3420 C  C4  . MAN F 6 .   ? -31.622 -7.709  7.569   1.00 4.63  8   F 1 
HETATM 3421 C  C5  . MAN F 6 .   ? -30.761 -8.888  7.144   1.00 7.28  8   F 1 
HETATM 3422 C  C6  . MAN F 6 .   ? -29.785 -9.252  8.235   1.00 5.92  8   F 1 
HETATM 3423 O  O2  . MAN F 6 .   ? -34.214 -9.046  7.369   1.00 3.21  8   F 1 
HETATM 3424 O  O3  . MAN F 6 .   ? -33.542 -6.405  6.923   1.00 2.44  8   F 1 
HETATM 3425 O  O4  . MAN F 6 .   ? -30.819 -6.563  7.758   1.00 4.06  8   F 1 
HETATM 3426 O  O5  . MAN F 6 .   ? -31.567 -10.022 6.875   1.00 6.94  8   F 1 
HETATM 3427 O  O6  . MAN F 6 .   ? -28.966 -10.306 7.787   1.00 5.31  8   F 1 
#
