# Supplementary material for: Theoretical Study of Sphingomyelinases from Entamoeba histolytica and Trichomonas vaginalis Sheds Light on the Evolution of Enzymes Needed for Survival and Colonization
Source: Pathogens. 2025 Jan 5;14(1):32. doi: 10.3390/pathogens14010032 (PMC11768322; doi:10.3390/pathogens14010032)
Supplement: Supplementary file 1 [file pathogens-14-00032-s001.zip › Supplementary structural Files/Trichomonas vaginalis/Trichomonas 1296506/fold_tricho1296506/fold_tricho1296506_model.cif]

# By using this file you agree to the legally binding terms of use found at alphafoldserver.com/output-terms
data_757c043ad8e9ff1e
#
_entry.id 757c043ad8e9ff1e
#
loop_
_atom_type.symbol
C 
N 
O 
S 
#
loop_
_audit_author.name
_audit_author.pdbx_ordinal
"Google DeepMind" 1 
"Isomorphic Labs" 2 
#
_audit_conform.dict_location https://raw.githubusercontent.com/ihmwg/ModelCIF/master/dist/mmcif_ma.dic
_audit_conform.dict_name     mmcif_ma.dic
_audit_conform.dict_version  1.4.5
#
loop_
_chem_comp.formula
_chem_comp.formula_weight
_chem_comp.id
_chem_comp.mon_nstd_flag
_chem_comp.name
_chem_comp.pdbx_smiles
_chem_comp.pdbx_synonyms
_chem_comp.type
"C3 H7 N O2"    89.093  ALA y ALANINE                                  C[C@H](N)C(O)=O                                  ?                                     "L-PEPTIDE LINKING"           
"C6 H15 N4 O2"  175.209 ARG y ARGININE                                 N[C@@H](CCCNC(N)=[NH2+])C(O)=O                   ?                                     "L-PEPTIDE LINKING"           
"C4 H8 N2 O3"   132.118 ASN y ASPARAGINE                               N[C@@H](CC(N)=O)C(O)=O                           ?                                     "L-PEPTIDE LINKING"           
"C4 H7 N O4"    133.103 ASP y "ASPARTIC ACID"                          N[C@@H](CC(O)=O)C(O)=O                           ?                                     "L-PEPTIDE LINKING"           
"C3 H7 N O2 S"  121.158 CYS y CYSTEINE                                 N[C@@H](CS)C(O)=O                                ?                                     "L-PEPTIDE LINKING"           
"C5 H10 N2 O3"  146.144 GLN y GLUTAMINE                                N[C@@H](CCC(N)=O)C(O)=O                          ?                                     "L-PEPTIDE LINKING"           
"C5 H9 N O4"    147.129 GLU y "GLUTAMIC ACID"                          N[C@@H](CCC(O)=O)C(O)=O                          ?                                     "L-PEPTIDE LINKING"           
"C2 H5 N O2"    75.067  GLY y GLYCINE                                  NCC(O)=O                                         ?                                     "PEPTIDE LINKING"             
"C6 H10 N3 O2"  156.162 HIS y HISTIDINE                                N[C@@H](Cc1c[nH]c[nH+]1)C(O)=O                   ?                                     "L-PEPTIDE LINKING"           
"C6 H13 N O2"   131.173 ILE y ISOLEUCINE                               CC[C@H](C)[C@H](N)C(O)=O                         ?                                     "L-PEPTIDE LINKING"           
"C6 H13 N O2"   131.173 LEU y LEUCINE                                  CC(C)C[C@H](N)C(O)=O                             ?                                     "L-PEPTIDE LINKING"           
"C6 H15 N2 O2"  147.195 LYS y LYSINE                                   N[C@@H](CCCC[NH3+])C(O)=O                        ?                                     "L-PEPTIDE LINKING"           
"C6 H12 O6"     180.156 MAN y alpha-D-mannopyranose                    OC[C@H]1O[C@H](O)[C@@H](O)[C@@H](O)[C@@H]1O      "alpha-D-mannose; D-mannose; mannose" "D-saccharide, alpha linking" 
"C5 H11 N O2 S" 149.211 MET y METHIONINE                               CSCC[C@H](N)C(O)=O                               ?                                     "L-PEPTIDE LINKING"           
"C8 H15 N O6"   221.208 NAG y 2-acetamido-2-deoxy-beta-D-glucopyranose CC(=O)N[C@H]1[C@H](O)O[C@H](CO)[C@@H](O)[C@@H]1O 
;N-acetyl-beta-D-glucosamine; 2-acetamido-2-deoxy-beta-D-glucose; 2-acetamido-2-deoxy-D-glucose;
2-acetamido-2-deoxy-glucose; N-ACETYL-D-GLUCOSAMINE
;
"D-saccharide, beta linking"  
"C9 H11 N O2"   165.189 PHE y PHENYLALANINE                            N[C@@H](Cc1ccccc1)C(O)=O                         ?                                     "L-PEPTIDE LINKING"           
"C5 H9 N O2"    115.130 PRO y PROLINE                                  OC(=O)[C@@H]1CCCN1                               ?                                     "L-PEPTIDE LINKING"           
"C3 H7 N O3"    105.093 SER y SERINE                                   N[C@@H](CO)C(O)=O                                ?                                     "L-PEPTIDE LINKING"           
"C4 H9 N O3"    119.119 THR y THREONINE                                C[C@@H](O)[C@H](N)C(O)=O                         ?                                     "L-PEPTIDE LINKING"           
"C11 H12 N2 O2" 204.225 TRP y TRYPTOPHAN                               N[C@@H](Cc1c[nH]c2ccccc12)C(O)=O                 ?                                     "L-PEPTIDE LINKING"           
"C9 H11 N O3"   181.189 TYR y TYROSINE                                 N[C@@H](Cc1ccc(O)cc1)C(O)=O                      ?                                     "L-PEPTIDE LINKING"           
"C5 H11 N O2"   117.146 VAL y VALINE                                   CC(C)[C@H](N)C(O)=O                              ?                                     "L-PEPTIDE LINKING"           
#
_citation.book_publisher          ?
_citation.country                 UK
_citation.id                      primary
_citation.journal_full            Nature
_citation.journal_id_ASTM         NATUAS
_citation.journal_id_CSD          0006
_citation.journal_id_ISSN         0028-0836
_citation.journal_volume          ?
_citation.page_first              ?
_citation.page_last               ?
_citation.pdbx_database_id_DOI    ?
_citation.pdbx_database_id_PubMed ?
_citation.title                   "Accurate structure prediction of biomolecular interactions with AlphaFold 3"
_citation.year                    2024
#
loop_
_citation_author.citation_id
_citation_author.name
_citation_author.ordinal
primary "Google DeepMind" 1 
primary "Isomorphic Labs" 2 
#
loop_
_entity.id
_entity.pdbx_description
_entity.type
1 . polymer  
2 . branched 
3 . branched 
4 . branched 
#
_entity_poly.entity_id      1
_entity_poly.pdbx_strand_id A
_entity_poly.type           polypeptide(L)
#
loop_
_entity_poly_seq.entity_id
_entity_poly_seq.hetero
_entity_poly_seq.mon_id
_entity_poly_seq.num
1 n MET 1   
1 n LEU 2   
1 n TYR 3   
1 n PHE 4   
1 n SER 5   
1 n ASP 6   
1 n ILE 7   
1 n HIS 8   
1 n TYR 9   
1 n ASP 10  
1 n ILE 11  
1 n ALA 12  
1 n TYR 13  
1 n ASN 14  
1 n PRO 15  
1 n ILE 16  
1 n LYS 17  
1 n PRO 18  
1 n SER 19  
1 n LYS 20  
1 n THR 21  
1 n TRP 22  
1 n CYS 23  
1 n HIS 24  
1 n ASP 25  
1 n ILE 26  
1 n THR 27  
1 n ASN 28  
1 n GLU 29  
1 n THR 30  
1 n ALA 31  
1 n PRO 32  
1 n TYR 33  
1 n SER 34  
1 n LYS 35  
1 n TYR 36  
1 n GLY 37  
1 n LYS 38  
1 n TYR 39  
1 n GLY 40  
1 n CYS 41  
1 n GLU 42  
1 n SER 43  
1 n PRO 44  
1 n LYS 45  
1 n ALA 46  
1 n LEU 47  
1 n VAL 48  
1 n ASP 49  
1 n ALA 50  
1 n PHE 51  
1 n PHE 52  
1 n SER 53  
1 n ASP 54  
1 n LEU 55  
1 n LYS 56  
1 n ARG 57  
1 n ILE 58  
1 n ILE 59  
1 n SER 60  
1 n GLY 61  
1 n PRO 62  
1 n ARG 63  
1 n LEU 64  
1 n ILE 65  
1 n MET 66  
1 n CYS 67  
1 n GLY 68  
1 n GLY 69  
1 n ASP 70  
1 n THR 71  
1 n THR 72  
1 n ASN 73  
1 n THR 74  
1 n TRP 75  
1 n LYS 76  
1 n GLN 77  
1 n THR 78  
1 n HIS 79  
1 n THR 80  
1 n PHE 81  
1 n ASP 82  
1 n LYS 83  
1 n VAL 84  
1 n ILE 85  
1 n LYS 86  
1 n ASN 87  
1 n ILE 88  
1 n ASN 89  
1 n THR 90  
1 n VAL 91  
1 n VAL 92  
1 n GLU 93  
1 n ASN 94  
1 n MET 95  
1 n ARG 96  
1 n LYS 97  
1 n ILE 98  
1 n TYR 99  
1 n PRO 100 
1 n ASN 101 
1 n VAL 102 
1 n PRO 103 
1 n PHE 104 
1 n ILE 105 
1 n TYR 106 
1 n ASN 107 
1 n LEU 108 
1 n GLY 109 
1 n ASN 110 
1 n GLY 111 
1 n ASP 112 
1 n TYR 113 
1 n TYR 114 
1 n PRO 115 
1 n SER 116 
1 n TYR 117 
1 n GLY 118 
1 n ALA 119 
1 n PHE 120 
1 n ASP 121 
1 n THR 122 
1 n ASP 123 
1 n LYS 124 
1 n GLU 125 
1 n GLN 126 
1 n PHE 127 
1 n SER 128 
1 n GLN 129 
1 n ILE 130 
1 n ALA 131 
1 n ASP 132 
1 n THR 133 
1 n LEU 134 
1 n GLY 135 
1 n ASP 136 
1 n TYR 137 
1 n LEU 138 
1 n THR 139 
1 n ALA 140 
1 n GLU 141 
1 n GLN 142 
1 n LYS 143 
1 n LYS 144 
1 n ASN 145 
1 n PHE 146 
1 n SER 147 
1 n LYS 148 
1 n GLY 149 
1 n GLY 150 
1 n TYR 151 
1 n TYR 152 
1 n TYR 153 
1 n TYR 154 
1 n ASP 155 
1 n GLU 156 
1 n ASP 157 
1 n HIS 158 
1 n HIS 159 
1 n LEU 160 
1 n ILE 161 
1 n ARG 162 
1 n ILE 163 
1 n ILE 164 
1 n SER 165 
1 n PHE 166 
1 n ASN 167 
1 n SER 168 
1 n ILE 169 
1 n ILE 170 
1 n TYR 171 
1 n THR 172 
1 n ILE 173 
1 n ASN 174 
1 n ARG 175 
1 n LYS 176 
1 n LEU 177 
1 n ILE 178 
1 n SER 179 
1 n GLU 180 
1 n ASP 181 
1 n ASP 182 
1 n PRO 183 
1 n TYR 184 
1 n ASP 185 
1 n GLN 186 
1 n PHE 187 
1 n LYS 188 
1 n PHE 189 
1 n LEU 190 
1 n LYS 191 
1 n GLU 192 
1 n ALA 193 
1 n LEU 194 
1 n GLN 195 
1 n THR 196 
1 n LYS 197 
1 n PHE 198 
1 n HIS 199 
1 n LYS 200 
1 n VAL 201 
1 n LEU 202 
1 n LEU 203 
1 n PHE 204 
1 n HIS 205 
1 n MET 206 
1 n HIS 207 
1 n PRO 208 
1 n GLY 209 
1 n ILE 210 
1 n THR 211 
1 n ASP 212 
1 n PRO 213 
1 n GLU 214 
1 n LYS 215 
1 n PRO 216 
1 n LEU 217 
1 n GLU 218 
1 n TRP 219 
1 n HIS 220 
1 n GLN 221 
1 n LYS 222 
1 n PHE 223 
1 n ILE 224 
1 n ASP 225 
1 n GLN 226 
1 n PHE 227 
1 n ALA 228 
1 n LYS 229 
1 n ILE 230 
1 n LEU 231 
1 n ASN 232 
1 n GLU 233 
1 n ASN 234 
1 n PRO 235 
1 n PRO 236 
1 n ASP 237 
1 n THR 238 
1 n ILE 239 
1 n LEU 240 
1 n SER 241 
1 n ALA 242 
1 n HIS 243 
1 n THR 244 
1 n HIS 245 
1 n PHE 246 
1 n ASP 247 
1 n MET 248 
1 n LEU 249 
1 n MET 250 
1 n PRO 251 
1 n ILE 252 
1 n HIS 253 
1 n GLY 254 
1 n THR 255 
1 n ASP 256 
1 n LEU 257 
1 n ILE 258 
1 n SER 259 
1 n LEU 260 
1 n SER 261 
1 n ASN 262 
1 n PRO 263 
1 n GLY 264 
1 n ILE 265 
1 n SER 266 
1 n PRO 267 
1 n ARG 268 
1 n LEU 269 
1 n GLY 270 
1 n ASN 271 
1 n ASN 272 
1 n PRO 273 
1 n ALA 274 
1 n PHE 275 
1 n ARG 276 
1 n VAL 277 
1 n TYR 278 
1 n HIS 279 
1 n PHE 280 
1 n THR 281 
1 n ARG 282 
1 n GLY 283 
1 n GLN 284 
1 n LEU 285 
1 n LEU 286 
1 n ASP 287 
1 n TYR 288 
1 n PHE 289 
1 n GLN 290 
1 n TYR 291 
1 n ASN 292 
1 n TYR 293 
1 n ASP 294 
1 n LEU 295 
1 n SER 296 
1 n GLN 297 
1 n ARG 298 
1 n ASP 299 
1 n GLU 300 
1 n ILE 301 
1 n PRO 302 
1 n LYS 303 
1 n TRP 304 
1 n LYS 305 
1 n PHE 306 
1 n GLU 307 
1 n TYR 308 
1 n LYS 309 
1 n PHE 310 
1 n THR 311 
1 n GLU 312 
1 n THR 313 
1 n TYR 314 
1 n LYS 315 
1 n HIS 316 
1 n LYS 317 
1 n TYR 318 
1 n ILE 319 
1 n SER 320 
1 n GLN 321 
1 n MET 322 
1 n ALA 323 
1 n LEU 324 
1 n LYS 325 
1 n GLN 326 
1 n THR 327 
1 n ILE 328 
1 n LYS 329 
1 n TRP 330 
1 n VAL 331 
1 n ASN 332 
1 n LYS 333 
1 n SER 334 
1 n LEU 335 
1 n GLN 336 
1 n ASN 337 
1 n PHE 338 
1 n GLN 339 
1 n LEU 340 
1 n TYR 341 
1 n LEU 342 
1 n SER 343 
1 n HIS 344 
1 n LEU 345 
1 n HIS 346 
1 n ALA 347 
1 n GLY 348 
1 n GLY 349 
1 n THR 350 
1 n HIS 351 
1 n ASN 352 
1 n MET 353 
1 n TRP 354 
1 n PHE 355 
1 n TYR 356 
1 n LYS 357 
1 n CYS 358 
1 n VAL 359 
1 n MET 360 
1 n ILE 361 
1 n ILE 362 
1 n ASN 363 
1 n SER 364 
1 n ASN 365 
1 n GLU 366 
1 n ASP 367 
1 n TYR 368 
1 n GLN 369 
1 n LYS 370 
1 n CYS 371 
1 n ILE 372 
1 n ASN 373 
1 n GLN 374 
1 n PHE 375 
1 n PHE 376 
#
_ma_data.content_type "model coordinates"
_ma_data.id           1
_ma_data.name         Model
#
_ma_model_list.data_id          1
_ma_model_list.model_group_id   1
_ma_model_list.model_group_name "AlphaFold-beta-20231127 (7a14c934-fe78-43c1-a552-7fb305b0ebd1 @ 2024-09-13 07:36:58)"
_ma_model_list.model_id         1
_ma_model_list.model_name       "Top ranked model"
_ma_model_list.model_type       "Ab initio model"
_ma_model_list.ordinal_id       1
#
loop_
_ma_protocol_step.method_type
_ma_protocol_step.ordinal_id
_ma_protocol_step.protocol_id
_ma_protocol_step.step_id
"coevolution MSA" 1 1 1 
"template search" 2 1 2 
modeling          3 1 3 
#
loop_
_ma_qa_metric.id
_ma_qa_metric.mode
_ma_qa_metric.name
_ma_qa_metric.software_group_id
_ma_qa_metric.type
1 global pLDDT 1 pLDDT 
2 local  pLDDT 1 pLDDT 
#
_ma_qa_metric_global.metric_id    1
_ma_qa_metric_global.metric_value 88.54
_ma_qa_metric_global.model_id     1
_ma_qa_metric_global.ordinal_id   1
#
_ma_software_group.group_id    1
_ma_software_group.ordinal_id  1
_ma_software_group.software_id 1
#
loop_
_ma_target_entity.data_id
_ma_target_entity.entity_id
_ma_target_entity.origin
1 1 . 
1 2 . 
1 3 . 
1 4 . 
#
loop_
_ma_target_entity_instance.asym_id
_ma_target_entity_instance.details
_ma_target_entity_instance.entity_id
A . 1 
B . 2 
C . 3 
D . 4 
#
loop_
_pdbx_branch_scheme.asym_id
_pdbx_branch_scheme.auth_asym_id
_pdbx_branch_scheme.auth_seq_num
_pdbx_branch_scheme.entity_id
_pdbx_branch_scheme.hetero
_pdbx_branch_scheme.mon_id
_pdbx_branch_scheme.num
_pdbx_branch_scheme.pdb_asym_id
_pdbx_branch_scheme.pdb_ins_code
_pdbx_branch_scheme.pdb_seq_num
B B 1 2 n NAG 1 B . 1 
B B 2 2 n NAG 2 B . 2 
B B 3 2 n MAN 3 B . 3 
B B 4 2 n MAN 4 B . 4 
B B 5 2 n MAN 5 B . 5 
B B 6 2 n MAN 6 B . 6 
B B 7 2 n MAN 7 B . 7 
B B 8 2 n MAN 8 B . 8 
C C 1 3 n NAG 1 C . 1 
C C 2 3 n NAG 2 C . 2 
C C 3 3 n MAN 3 C . 3 
C C 4 3 n MAN 4 C . 4 
C C 5 3 n MAN 5 C . 5 
C C 6 3 n MAN 6 C . 6 
C C 7 3 n MAN 7 C . 7 
C C 8 3 n MAN 8 C . 8 
D D 1 4 n NAG 1 D . 1 
D D 2 4 n NAG 2 D . 2 
D D 3 4 n MAN 3 D . 3 
D D 4 4 n MAN 4 D . 4 
D D 5 4 n MAN 5 D . 5 
D D 6 4 n MAN 6 D . 6 
D D 7 4 n MAN 7 D . 7 
D D 8 4 n MAN 8 D . 8 
#
loop_
_pdbx_data_usage.details
_pdbx_data_usage.id
_pdbx_data_usage.type
_pdbx_data_usage.url
;NON-COMMERCIAL USE ONLY, BY USING THIS FILE YOU AGREE TO THE TERMS OF USE FOUND
AT alphafoldserver.com/output-terms.
;
1 license    ? 
;THE INFORMATION IS NOT INTENDED FOR, HAS NOT BEEN VALIDATED FOR, AND IS NOT
APPROVED FOR CLINICAL USE. IT SHOULD NOT BE USED FOR CLINICAL PURPOSE OR RELIED
ON FOR MEDICAL OR OTHER PROFESSIONAL ADVICE. IT IS THEORETICAL MODELLING ONLY
AND CAUTION SHOULD BE EXERCISED IN ITS USE. IT IS PROVIDED "AS-IS" WITHOUT ANY
WARRANTY OF ANY KIND, WHETHER EXPRESSED OR IMPLIED. NO WARRANTY IS GIVEN THAT
USE OF THE INFORMATION SHALL NOT INFRINGE THE RIGHTS OF ANY THIRD PARTY.
;
2 disclaimer ? 
#
loop_
_pdbx_poly_seq_scheme.asym_id
_pdbx_poly_seq_scheme.auth_seq_num
_pdbx_poly_seq_scheme.entity_id
_pdbx_poly_seq_scheme.hetero
_pdbx_poly_seq_scheme.mon_id
_pdbx_poly_seq_scheme.pdb_ins_code
_pdbx_poly_seq_scheme.pdb_seq_num
_pdbx_poly_seq_scheme.pdb_strand_id
_pdbx_poly_seq_scheme.seq_id
A 1   1 n MET . 1   A 1   
A 2   1 n LEU . 2   A 2   
A 3   1 n TYR . 3   A 3   
A 4   1 n PHE . 4   A 4   
A 5   1 n SER . 5   A 5   
A 6   1 n ASP . 6   A 6   
A 7   1 n ILE . 7   A 7   
A 8   1 n HIS . 8   A 8   
A 9   1 n TYR . 9   A 9   
A 10  1 n ASP . 10  A 10  
A 11  1 n ILE . 11  A 11  
A 12  1 n ALA . 12  A 12  
A 13  1 n TYR . 13  A 13  
A 14  1 n ASN . 14  A 14  
A 15  1 n PRO . 15  A 15  
A 16  1 n ILE . 16  A 16  
A 17  1 n LYS . 17  A 17  
A 18  1 n PRO . 18  A 18  
A 19  1 n SER . 19  A 19  
A 20  1 n LYS . 20  A 20  
A 21  1 n THR . 21  A 21  
A 22  1 n TRP . 22  A 22  
A 23  1 n CYS . 23  A 23  
A 24  1 n HIS . 24  A 24  
A 25  1 n ASP . 25  A 25  
A 26  1 n ILE . 26  A 26  
A 27  1 n THR . 27  A 27  
A 28  1 n ASN . 28  A 28  
A 29  1 n GLU . 29  A 29  
A 30  1 n THR . 30  A 30  
A 31  1 n ALA . 31  A 31  
A 32  1 n PRO . 32  A 32  
A 33  1 n TYR . 33  A 33  
A 34  1 n SER . 34  A 34  
A 35  1 n LYS . 35  A 35  
A 36  1 n TYR . 36  A 36  
A 37  1 n GLY . 37  A 37  
A 38  1 n LYS . 38  A 38  
A 39  1 n TYR . 39  A 39  
A 40  1 n GLY . 40  A 40  
A 41  1 n CYS . 41  A 41  
A 42  1 n GLU . 42  A 42  
A 43  1 n SER . 43  A 43  
A 44  1 n PRO . 44  A 44  
A 45  1 n LYS . 45  A 45  
A 46  1 n ALA . 46  A 46  
A 47  1 n LEU . 47  A 47  
A 48  1 n VAL . 48  A 48  
A 49  1 n ASP . 49  A 49  
A 50  1 n ALA . 50  A 50  
A 51  1 n PHE . 51  A 51  
A 52  1 n PHE . 52  A 52  
A 53  1 n SER . 53  A 53  
A 54  1 n ASP . 54  A 54  
A 55  1 n LEU . 55  A 55  
A 56  1 n LYS . 56  A 56  
A 57  1 n ARG . 57  A 57  
A 58  1 n ILE . 58  A 58  
A 59  1 n ILE . 59  A 59  
A 60  1 n SER . 60  A 60  
A 61  1 n GLY . 61  A 61  
A 62  1 n PRO . 62  A 62  
A 63  1 n ARG . 63  A 63  
A 64  1 n LEU . 64  A 64  
A 65  1 n ILE . 65  A 65  
A 66  1 n MET . 66  A 66  
A 67  1 n CYS . 67  A 67  
A 68  1 n GLY . 68  A 68  
A 69  1 n GLY . 69  A 69  
A 70  1 n ASP . 70  A 70  
A 71  1 n THR . 71  A 71  
A 72  1 n THR . 72  A 72  
A 73  1 n ASN . 73  A 73  
A 74  1 n THR . 74  A 74  
A 75  1 n TRP . 75  A 75  
A 76  1 n LYS . 76  A 76  
A 77  1 n GLN . 77  A 77  
A 78  1 n THR . 78  A 78  
A 79  1 n HIS . 79  A 79  
A 80  1 n THR . 80  A 80  
A 81  1 n PHE . 81  A 81  
A 82  1 n ASP . 82  A 82  
A 83  1 n LYS . 83  A 83  
A 84  1 n VAL . 84  A 84  
A 85  1 n ILE . 85  A 85  
A 86  1 n LYS . 86  A 86  
A 87  1 n ASN . 87  A 87  
A 88  1 n ILE . 88  A 88  
A 89  1 n ASN . 89  A 89  
A 90  1 n THR . 90  A 90  
A 91  1 n VAL . 91  A 91  
A 92  1 n VAL . 92  A 92  
A 93  1 n GLU . 93  A 93  
A 94  1 n ASN . 94  A 94  
A 95  1 n MET . 95  A 95  
A 96  1 n ARG . 96  A 96  
A 97  1 n LYS . 97  A 97  
A 98  1 n ILE . 98  A 98  
A 99  1 n TYR . 99  A 99  
A 100 1 n PRO . 100 A 100 
A 101 1 n ASN . 101 A 101 
A 102 1 n VAL . 102 A 102 
A 103 1 n PRO . 103 A 103 
A 104 1 n PHE . 104 A 104 
A 105 1 n ILE . 105 A 105 
A 106 1 n TYR . 106 A 106 
A 107 1 n ASN . 107 A 107 
A 108 1 n LEU . 108 A 108 
A 109 1 n GLY . 109 A 109 
A 110 1 n ASN . 110 A 110 
A 111 1 n GLY . 111 A 111 
A 112 1 n ASP . 112 A 112 
A 113 1 n TYR . 113 A 113 
A 114 1 n TYR . 114 A 114 
A 115 1 n PRO . 115 A 115 
A 116 1 n SER . 116 A 116 
A 117 1 n TYR . 117 A 117 
A 118 1 n GLY . 118 A 118 
A 119 1 n ALA . 119 A 119 
A 120 1 n PHE . 120 A 120 
A 121 1 n ASP . 121 A 121 
A 122 1 n THR . 122 A 122 
A 123 1 n ASP . 123 A 123 
A 124 1 n LYS . 124 A 124 
A 125 1 n GLU . 125 A 125 
A 126 1 n GLN . 126 A 126 
A 127 1 n PHE . 127 A 127 
A 128 1 n SER . 128 A 128 
A 129 1 n GLN . 129 A 129 
A 130 1 n ILE . 130 A 130 
A 131 1 n ALA . 131 A 131 
A 132 1 n ASP . 132 A 132 
A 133 1 n THR . 133 A 133 
A 134 1 n LEU . 134 A 134 
A 135 1 n GLY . 135 A 135 
A 136 1 n ASP . 136 A 136 
A 137 1 n TYR . 137 A 137 
A 138 1 n LEU . 138 A 138 
A 139 1 n THR . 139 A 139 
A 140 1 n ALA . 140 A 140 
A 141 1 n GLU . 141 A 141 
A 142 1 n GLN . 142 A 142 
A 143 1 n LYS . 143 A 143 
A 144 1 n LYS . 144 A 144 
A 145 1 n ASN . 145 A 145 
A 146 1 n PHE . 146 A 146 
A 147 1 n SER . 147 A 147 
A 148 1 n LYS . 148 A 148 
A 149 1 n GLY . 149 A 149 
A 150 1 n GLY . 150 A 150 
A 151 1 n TYR . 151 A 151 
A 152 1 n TYR . 152 A 152 
A 153 1 n TYR . 153 A 153 
A 154 1 n TYR . 154 A 154 
A 155 1 n ASP . 155 A 155 
A 156 1 n GLU . 156 A 156 
A 157 1 n ASP . 157 A 157 
A 158 1 n HIS . 158 A 158 
A 159 1 n HIS . 159 A 159 
A 160 1 n LEU . 160 A 160 
A 161 1 n ILE . 161 A 161 
A 162 1 n ARG . 162 A 162 
A 163 1 n ILE . 163 A 163 
A 164 1 n ILE . 164 A 164 
A 165 1 n SER . 165 A 165 
A 166 1 n PHE . 166 A 166 
A 167 1 n ASN . 167 A 167 
A 168 1 n SER . 168 A 168 
A 169 1 n ILE . 169 A 169 
A 170 1 n ILE . 170 A 170 
A 171 1 n TYR . 171 A 171 
A 172 1 n THR . 172 A 172 
A 173 1 n ILE . 173 A 173 
A 174 1 n ASN . 174 A 174 
A 175 1 n ARG . 175 A 175 
A 176 1 n LYS . 176 A 176 
A 177 1 n LEU . 177 A 177 
A 178 1 n ILE . 178 A 178 
A 179 1 n SER . 179 A 179 
A 180 1 n GLU . 180 A 180 
A 181 1 n ASP . 181 A 181 
A 182 1 n ASP . 182 A 182 
A 183 1 n PRO . 183 A 183 
A 184 1 n TYR . 184 A 184 
A 185 1 n ASP . 185 A 185 
A 186 1 n GLN . 186 A 186 
A 187 1 n PHE . 187 A 187 
A 188 1 n LYS . 188 A 188 
A 189 1 n PHE . 189 A 189 
A 190 1 n LEU . 190 A 190 
A 191 1 n LYS . 191 A 191 
A 192 1 n GLU . 192 A 192 
A 193 1 n ALA . 193 A 193 
A 194 1 n LEU . 194 A 194 
A 195 1 n GLN . 195 A 195 
A 196 1 n THR . 196 A 196 
A 197 1 n LYS . 197 A 197 
A 198 1 n PHE . 198 A 198 
A 199 1 n HIS . 199 A 199 
A 200 1 n LYS . 200 A 200 
A 201 1 n VAL . 201 A 201 
A 202 1 n LEU . 202 A 202 
A 203 1 n LEU . 203 A 203 
A 204 1 n PHE . 204 A 204 
A 205 1 n HIS . 205 A 205 
A 206 1 n MET . 206 A 206 
A 207 1 n HIS . 207 A 207 
A 208 1 n PRO . 208 A 208 
A 209 1 n GLY . 209 A 209 
A 210 1 n ILE . 210 A 210 
A 211 1 n THR . 211 A 211 
A 212 1 n ASP . 212 A 212 
A 213 1 n PRO . 213 A 213 
A 214 1 n GLU . 214 A 214 
A 215 1 n LYS . 215 A 215 
A 216 1 n PRO . 216 A 216 
A 217 1 n LEU . 217 A 217 
A 218 1 n GLU . 218 A 218 
A 219 1 n TRP . 219 A 219 
A 220 1 n HIS . 220 A 220 
A 221 1 n GLN . 221 A 221 
A 222 1 n LYS . 222 A 222 
A 223 1 n PHE . 223 A 223 
A 224 1 n ILE . 224 A 224 
A 225 1 n ASP . 225 A 225 
A 226 1 n GLN . 226 A 226 
A 227 1 n PHE . 227 A 227 
A 228 1 n ALA . 228 A 228 
A 229 1 n LYS . 229 A 229 
A 230 1 n ILE . 230 A 230 
A 231 1 n LEU . 231 A 231 
A 232 1 n ASN . 232 A 232 
A 233 1 n GLU . 233 A 233 
A 234 1 n ASN . 234 A 234 
A 235 1 n PRO . 235 A 235 
A 236 1 n PRO . 236 A 236 
A 237 1 n ASP . 237 A 237 
A 238 1 n THR . 238 A 238 
A 239 1 n ILE . 239 A 239 
A 240 1 n LEU . 240 A 240 
A 241 1 n SER . 241 A 241 
A 242 1 n ALA . 242 A 242 
A 243 1 n HIS . 243 A 243 
A 244 1 n THR . 244 A 244 
A 245 1 n HIS . 245 A 245 
A 246 1 n PHE . 246 A 246 
A 247 1 n ASP . 247 A 247 
A 248 1 n MET . 248 A 248 
A 249 1 n LEU . 249 A 249 
A 250 1 n MET . 250 A 250 
A 251 1 n PRO . 251 A 251 
A 252 1 n ILE . 252 A 252 
A 253 1 n HIS . 253 A 253 
A 254 1 n GLY . 254 A 254 
A 255 1 n THR . 255 A 255 
A 256 1 n ASP . 256 A 256 
A 257 1 n LEU . 257 A 257 
A 258 1 n ILE . 258 A 258 
A 259 1 n SER . 259 A 259 
A 260 1 n LEU . 260 A 260 
A 261 1 n SER . 261 A 261 
A 262 1 n ASN . 262 A 262 
A 263 1 n PRO . 263 A 263 
A 264 1 n GLY . 264 A 264 
A 265 1 n ILE . 265 A 265 
A 266 1 n SER . 266 A 266 
A 267 1 n PRO . 267 A 267 
A 268 1 n ARG . 268 A 268 
A 269 1 n LEU . 269 A 269 
A 270 1 n GLY . 270 A 270 
A 271 1 n ASN . 271 A 271 
A 272 1 n ASN . 272 A 272 
A 273 1 n PRO . 273 A 273 
A 274 1 n ALA . 274 A 274 
A 275 1 n PHE . 275 A 275 
A 276 1 n ARG . 276 A 276 
A 277 1 n VAL . 277 A 277 
A 278 1 n TYR . 278 A 278 
A 279 1 n HIS . 279 A 279 
A 280 1 n PHE . 280 A 280 
A 281 1 n THR . 281 A 281 
A 282 1 n ARG . 282 A 282 
A 283 1 n GLY . 283 A 283 
A 284 1 n GLN . 284 A 284 
A 285 1 n LEU . 285 A 285 
A 286 1 n LEU . 286 A 286 
A 287 1 n ASP . 287 A 287 
A 288 1 n TYR . 288 A 288 
A 289 1 n PHE . 289 A 289 
A 290 1 n GLN . 290 A 290 
A 291 1 n TYR . 291 A 291 
A 292 1 n ASN . 292 A 292 
A 293 1 n TYR . 293 A 293 
A 294 1 n ASP . 294 A 294 
A 295 1 n LEU . 295 A 295 
A 296 1 n SER . 296 A 296 
A 297 1 n GLN . 297 A 297 
A 298 1 n ARG . 298 A 298 
A 299 1 n ASP . 299 A 299 
A 300 1 n GLU . 300 A 300 
A 301 1 n ILE . 301 A 301 
A 302 1 n PRO . 302 A 302 
A 303 1 n LYS . 303 A 303 
A 304 1 n TRP . 304 A 304 
A 305 1 n LYS . 305 A 305 
A 306 1 n PHE . 306 A 306 
A 307 1 n GLU . 307 A 307 
A 308 1 n TYR . 308 A 308 
A 309 1 n LYS . 309 A 309 
A 310 1 n PHE . 310 A 310 
A 311 1 n THR . 311 A 311 
A 312 1 n GLU . 312 A 312 
A 313 1 n THR . 313 A 313 
A 314 1 n TYR . 314 A 314 
A 315 1 n LYS . 315 A 315 
A 316 1 n HIS . 316 A 316 
A 317 1 n LYS . 317 A 317 
A 318 1 n TYR . 318 A 318 
A 319 1 n ILE . 319 A 319 
A 320 1 n SER . 320 A 320 
A 321 1 n GLN . 321 A 321 
A 322 1 n MET . 322 A 322 
A 323 1 n ALA . 323 A 323 
A 324 1 n LEU . 324 A 324 
A 325 1 n LYS . 325 A 325 
A 326 1 n GLN . 326 A 326 
A 327 1 n THR . 327 A 327 
A 328 1 n ILE . 328 A 328 
A 329 1 n LYS . 329 A 329 
A 330 1 n TRP . 330 A 330 
A 331 1 n VAL . 331 A 331 
A 332 1 n ASN . 332 A 332 
A 333 1 n LYS . 333 A 333 
A 334 1 n SER . 334 A 334 
A 335 1 n LEU . 335 A 335 
A 336 1 n GLN . 336 A 336 
A 337 1 n ASN . 337 A 337 
A 338 1 n PHE . 338 A 338 
A 339 1 n GLN . 339 A 339 
A 340 1 n LEU . 340 A 340 
A 341 1 n TYR . 341 A 341 
A 342 1 n LEU . 342 A 342 
A 343 1 n SER . 343 A 343 
A 344 1 n HIS . 344 A 344 
A 345 1 n LEU . 345 A 345 
A 346 1 n HIS . 346 A 346 
A 347 1 n ALA . 347 A 347 
A 348 1 n GLY . 348 A 348 
A 349 1 n GLY . 349 A 349 
A 350 1 n THR . 350 A 350 
A 351 1 n HIS . 351 A 351 
A 352 1 n ASN . 352 A 352 
A 353 1 n MET . 353 A 353 
A 354 1 n TRP . 354 A 354 
A 355 1 n PHE . 355 A 355 
A 356 1 n TYR . 356 A 356 
A 357 1 n LYS . 357 A 357 
A 358 1 n CYS . 358 A 358 
A 359 1 n VAL . 359 A 359 
A 360 1 n MET . 360 A 360 
A 361 1 n ILE . 361 A 361 
A 362 1 n ILE . 362 A 362 
A 363 1 n ASN . 363 A 363 
A 364 1 n SER . 364 A 364 
A 365 1 n ASN . 365 A 365 
A 366 1 n GLU . 366 A 366 
A 367 1 n ASP . 367 A 367 
A 368 1 n TYR . 368 A 368 
A 369 1 n GLN . 369 A 369 
A 370 1 n LYS . 370 A 370 
A 371 1 n CYS . 371 A 371 
A 372 1 n ILE . 372 A 372 
A 373 1 n ASN . 373 A 373 
A 374 1 n GLN . 374 A 374 
A 375 1 n PHE . 375 A 375 
A 376 1 n PHE . 376 A 376 
#
_software.classification other
_software.date           ?
_software.description    "Structure prediction"
_software.name           AlphaFold
_software.pdbx_ordinal   1
_software.type           package
_software.version        "AlphaFold-beta-20231127 (7a14c934-fe78-43c1-a552-7fb305b0ebd1 @ 2024-09-13 07:36:58)"
#
loop_
_struct_asym.entity_id
_struct_asym.id
1 A 
2 B 
3 C 
4 D 
#
loop_
_struct_conn.conn_type_id
_struct_conn.id
_struct_conn.pdbx_ptnr1_PDB_ins_code
_struct_conn.pdbx_ptnr1_label_alt_id
_struct_conn.pdbx_ptnr2_PDB_ins_code
_struct_conn.pdbx_ptnr2_label_alt_id
_struct_conn.pdbx_role
_struct_conn.pdbx_value_order
_struct_conn.ptnr1_auth_asym_id
_struct_conn.ptnr1_auth_seq_id
_struct_conn.ptnr1_label_asym_id
_struct_conn.ptnr1_label_atom_id
_struct_conn.ptnr1_label_comp_id
_struct_conn.ptnr1_label_seq_id
_struct_conn.ptnr1_symmetry
_struct_conn.ptnr2_auth_asym_id
_struct_conn.ptnr2_auth_seq_id
_struct_conn.ptnr2_label_asym_id
_struct_conn.ptnr2_label_atom_id
_struct_conn.ptnr2_label_comp_id
_struct_conn.ptnr2_label_seq_id
_struct_conn.ptnr2_symmetry
covale covale1  ? ? ? ? ? ? B 1 B C1 NAG . 1_555 A 28  A ND2 ASN 28  1_555 
covale covale2  ? ? ? ? ? ? C 1 C C1 NAG . 1_555 A 145 A ND2 ASN 145 1_555 
covale covale3  ? ? ? ? ? ? D 1 D C1 NAG . 1_555 A 332 A ND2 ASN 332 1_555 
covale covale4  ? ? ? ? ? ? B 1 B O4 NAG . 1_555 B 2   B C1  NAG .   1_555 
covale covale5  ? ? ? ? ? ? B 2 B O4 NAG . 1_555 B 3   B C1  MAN .   1_555 
covale covale6  ? ? ? ? ? ? B 3 B O2 MAN . 1_555 B 4   B C1  MAN .   1_555 
covale covale7  ? ? ? ? ? ? B 4 B O2 MAN . 1_555 B 5   B C1  MAN .   1_555 
covale covale8  ? ? ? ? ? ? B 4 B O6 MAN . 1_555 B 6   B C1  MAN .   1_555 
covale covale9  ? ? ? ? ? ? B 6 B O2 MAN . 1_555 B 7   B C1  MAN .   1_555 
covale covale10 ? ? ? ? ? ? B 6 B O6 MAN . 1_555 B 8   B C1  MAN .   1_555 
covale covale11 ? ? ? ? ? ? C 1 C O4 NAG . 1_555 C 2   C C1  NAG .   1_555 
covale covale12 ? ? ? ? ? ? C 2 C O4 NAG . 1_555 C 3   C C1  MAN .   1_555 
covale covale13 ? ? ? ? ? ? C 3 C O2 MAN . 1_555 C 4   C C1  MAN .   1_555 
covale covale14 ? ? ? ? ? ? C 4 C O2 MAN . 1_555 C 5   C C1  MAN .   1_555 
covale covale15 ? ? ? ? ? ? C 4 C O6 MAN . 1_555 C 6   C C1  MAN .   1_555 
covale covale16 ? ? ? ? ? ? C 6 C O2 MAN . 1_555 C 7   C C1  MAN .   1_555 
covale covale17 ? ? ? ? ? ? C 6 C O6 MAN . 1_555 C 8   C C1  MAN .   1_555 
covale covale18 ? ? ? ? ? ? D 1 D O4 NAG . 1_555 D 2   D C1  NAG .   1_555 
covale covale19 ? ? ? ? ? ? D 2 D O4 NAG . 1_555 D 3   D C1  MAN .   1_555 
covale covale20 ? ? ? ? ? ? D 3 D O2 MAN . 1_555 D 4   D C1  MAN .   1_555 
covale covale21 ? ? ? ? ? ? D 4 D O2 MAN . 1_555 D 5   D C1  MAN .   1_555 
covale covale22 ? ? ? ? ? ? D 4 D O6 MAN . 1_555 D 6   D C1  MAN .   1_555 
covale covale23 ? ? ? ? ? ? D 6 D O2 MAN . 1_555 D 7   D C1  MAN .   1_555 
covale covale24 ? ? ? ? ? ? D 6 D O6 MAN . 1_555 D 8   D C1  MAN .   1_555 
#
_struct_conn_type.criteria  ?
_struct_conn_type.id        covale
_struct_conn_type.reference ?
#
loop_
_atom_site.group_PDB
_atom_site.id
_atom_site.type_symbol
_atom_site.label_atom_id
_atom_site.label_alt_id
_atom_site.label_comp_id
_atom_site.label_asym_id
_atom_site.label_entity_id
_atom_site.label_seq_id
_atom_site.pdbx_PDB_ins_code
_atom_site.Cartn_x
_atom_site.Cartn_y
_atom_site.Cartn_z
_atom_site.occupancy
_atom_site.B_iso_or_equiv
_atom_site.auth_seq_id
_atom_site.auth_asym_id
_atom_site.pdbx_PDB_model_num
ATOM   1    N N   . MET A 1 1   ? -0.479  -16.122 3.298   1.00 87.38 1   A 1 
ATOM   2    C CA  . MET A 1 1   ? -1.063  -14.992 4.031   1.00 93.87 1   A 1 
ATOM   3    C C   . MET A 1 1   ? -1.574  -13.944 3.059   1.00 95.91 1   A 1 
ATOM   4    O O   . MET A 1 1   ? -0.884  -13.585 2.107   1.00 94.84 1   A 1 
ATOM   5    C CB  . MET A 1 1   ? -0.038  -14.371 4.982   1.00 87.58 1   A 1 
ATOM   6    C CG  . MET A 1 1   ? 0.387   -15.309 6.093   1.00 78.27 1   A 1 
ATOM   7    S SD  . MET A 1 1   ? 1.471   -14.523 7.297   1.00 73.88 1   A 1 
ATOM   8    C CE  . MET A 1 1   ? 1.699   -15.877 8.456   1.00 65.27 1   A 1 
ATOM   9    N N   . LEU A 1 2   ? -2.789  -13.459 3.298   1.00 96.55 2   A 1 
ATOM   10   C CA  . LEU A 1 2   ? -3.447  -12.511 2.401   1.00 97.56 2   A 1 
ATOM   11   C C   . LEU A 1 2   ? -3.036  -11.078 2.725   1.00 98.18 2   A 1 
ATOM   12   O O   . LEU A 1 2   ? -3.042  -10.680 3.890   1.00 97.91 2   A 1 
ATOM   13   C CB  . LEU A 1 2   ? -4.961  -12.674 2.520   1.00 97.18 2   A 1 
ATOM   14   C CG  . LEU A 1 2   ? -5.863  -11.660 1.802   1.00 96.56 2   A 1 
ATOM   15   C CD1 . LEU A 1 2   ? -5.663  -11.731 0.296   1.00 95.07 2   A 1 
ATOM   16   C CD2 . LEU A 1 2   ? -7.322  -11.919 2.167   1.00 95.75 2   A 1 
ATOM   17   N N   . TYR A 1 3   ? -2.708  -10.292 1.690   1.00 98.40 3   A 1 
ATOM   18   C CA  . TYR A 1 3   ? -2.374  -8.879  1.845   1.00 98.56 3   A 1 
ATOM   19   C C   . TYR A 1 3   ? -3.103  -8.047  0.804   1.00 98.68 3   A 1 
ATOM   20   O O   . TYR A 1 3   ? -2.906  -8.243  -0.399  1.00 98.43 3   A 1 
ATOM   21   C CB  . TYR A 1 3   ? -0.857  -8.672  1.740   1.00 98.25 3   A 1 
ATOM   22   C CG  . TYR A 1 3   ? -0.383  -7.238  1.892   1.00 97.72 3   A 1 
ATOM   23   C CD1 . TYR A 1 3   ? -0.926  -6.377  2.831   1.00 95.24 3   A 1 
ATOM   24   C CD2 . TYR A 1 3   ? 0.647   -6.749  1.093   1.00 95.09 3   A 1 
ATOM   25   C CE1 . TYR A 1 3   ? -0.477  -5.074  2.975   1.00 92.79 3   A 1 
ATOM   26   C CE2 . TYR A 1 3   ? 1.113   -5.448  1.225   1.00 93.14 3   A 1 
ATOM   27   C CZ  . TYR A 1 3   ? 0.547   -4.615  2.164   1.00 94.07 3   A 1 
ATOM   28   O OH  . TYR A 1 3   ? 0.999   -3.323  2.292   1.00 91.92 3   A 1 
ATOM   29   N N   . PHE A 1 4   ? -3.947  -7.128  1.259   1.00 98.89 4   A 1 
ATOM   30   C CA  . PHE A 1 4   ? -4.589  -6.165  0.371   1.00 98.81 4   A 1 
ATOM   31   C C   . PHE A 1 4   ? -4.495  -4.769  0.975   1.00 98.86 4   A 1 
ATOM   32   O O   . PHE A 1 4   ? -4.301  -4.609  2.183   1.00 98.52 4   A 1 
ATOM   33   C CB  . PHE A 1 4   ? -6.050  -6.549  0.087   1.00 98.71 4   A 1 
ATOM   34   C CG  . PHE A 1 4   ? -6.939  -6.610  1.303   1.00 98.77 4   A 1 
ATOM   35   C CD1 . PHE A 1 4   ? -7.602  -5.475  1.753   1.00 98.42 4   A 1 
ATOM   36   C CD2 . PHE A 1 4   ? -7.120  -7.800  1.987   1.00 98.27 4   A 1 
ATOM   37   C CE1 . PHE A 1 4   ? -8.433  -5.526  2.865   1.00 98.06 4   A 1 
ATOM   38   C CE2 . PHE A 1 4   ? -7.945  -7.866  3.105   1.00 98.00 4   A 1 
ATOM   39   C CZ  . PHE A 1 4   ? -8.598  -6.721  3.542   1.00 98.35 4   A 1 
ATOM   40   N N   . SER A 1 5   ? -4.617  -3.752  0.124   1.00 98.73 5   A 1 
ATOM   41   C CA  . SER A 1 5   ? -4.446  -2.374  0.566   1.00 98.79 5   A 1 
ATOM   42   C C   . SER A 1 5   ? -5.163  -1.419  -0.366  1.00 98.76 5   A 1 
ATOM   43   O O   . SER A 1 5   ? -5.544  -1.789  -1.482  1.00 98.32 5   A 1 
ATOM   44   C CB  . SER A 1 5   ? -2.953  -2.009  0.629   1.00 98.36 5   A 1 
ATOM   45   O OG  . SER A 1 5   ? -2.383  -2.039  -0.667  1.00 97.71 5   A 1 
ATOM   46   N N   . ASP A 1 6   ? -5.340  -0.180  0.098   1.00 98.85 6   A 1 
ATOM   47   C CA  . ASP A 1 6   ? -5.827  0.910   -0.738  1.00 98.70 6   A 1 
ATOM   48   C C   . ASP A 1 6   ? -7.175  0.595   -1.391  1.00 98.77 6   A 1 
ATOM   49   O O   . ASP A 1 6   ? -7.348  0.715   -2.608  1.00 98.37 6   A 1 
ATOM   50   C CB  . ASP A 1 6   ? -4.767  1.286   -1.776  1.00 98.65 6   A 1 
ATOM   51   C CG  . ASP A 1 6   ? -3.448  1.668   -1.130  1.00 98.35 6   A 1 
ATOM   52   O OD1 . ASP A 1 6   ? -3.384  2.743   -0.503  1.00 96.13 6   A 1 
ATOM   53   O OD2 . ASP A 1 6   ? -2.482  0.884   -1.234  1.00 96.37 6   A 1 
ATOM   54   N N   . ILE A 1 7   ? -8.135  0.191   -0.550  1.00 98.74 7   A 1 
ATOM   55   C CA  . ILE A 1 7   ? -9.494  -0.051  -1.015  1.00 98.78 7   A 1 
ATOM   56   C C   . ILE A 1 7   ? -10.120 1.237   -1.544  1.00 98.71 7   A 1 
ATOM   57   O O   . ILE A 1 7   ? -10.705 1.248   -2.626  1.00 98.32 7   A 1 
ATOM   58   C CB  . ILE A 1 7   ? -10.362 -0.662  0.114   1.00 98.60 7   A 1 
ATOM   59   C CG1 . ILE A 1 7   ? -9.948  -2.120  0.361   1.00 97.50 7   A 1 
ATOM   60   C CG2 . ILE A 1 7   ? -11.851 -0.581  -0.230  1.00 97.63 7   A 1 
ATOM   61   C CD1 . ILE A 1 7   ? -10.594 -2.754  1.581   1.00 95.27 7   A 1 
ATOM   62   N N   . HIS A 1 8   ? -10.004 2.327   -0.783  1.00 98.63 8   A 1 
ATOM   63   C CA  . HIS A 1 8   ? -10.526 3.642   -1.161  1.00 98.53 8   A 1 
ATOM   64   C C   . HIS A 1 8   ? -12.014 3.607   -1.534  1.00 98.59 8   A 1 
ATOM   65   O O   . HIS A 1 8   ? -12.402 4.045   -2.622  1.00 97.70 8   A 1 
ATOM   66   C CB  . HIS A 1 8   ? -9.703  4.253   -2.303  1.00 98.25 8   A 1 
ATOM   67   C CG  . HIS A 1 8   ? -8.350  4.746   -1.889  1.00 97.99 8   A 1 
ATOM   68   N ND1 . HIS A 1 8   ? -8.153  5.973   -1.301  1.00 92.46 8   A 1 
ATOM   69   C CD2 . HIS A 1 8   ? -7.125  4.179   -1.991  1.00 93.22 8   A 1 
ATOM   70   C CE1 . HIS A 1 8   ? -6.859  6.140   -1.057  1.00 93.37 8   A 1 
ATOM   71   N NE2 . HIS A 1 8   ? -6.214  5.066   -1.469  1.00 94.39 8   A 1 
ATOM   72   N N   . TYR A 1 9   ? -12.844 3.105   -0.619  1.00 98.41 9   A 1 
ATOM   73   C CA  . TYR A 1 9   ? -14.307 3.157   -0.773  1.00 98.40 9   A 1 
ATOM   74   C C   . TYR A 1 9   ? -14.735 4.568   -1.178  1.00 98.29 9   A 1 
ATOM   75   O O   . TYR A 1 9   ? -14.421 5.538   -0.486  1.00 97.37 9   A 1 
ATOM   76   C CB  . TYR A 1 9   ? -15.002 2.823   0.545   1.00 98.15 9   A 1 
ATOM   77   C CG  . TYR A 1 9   ? -15.323 1.365   0.777   1.00 98.20 9   A 1 
ATOM   78   C CD1 . TYR A 1 9   ? -16.319 0.710   0.054   1.00 96.81 9   A 1 
ATOM   79   C CD2 . TYR A 1 9   ? -14.672 0.649   1.783   1.00 96.99 9   A 1 
ATOM   80   C CE1 . TYR A 1 9   ? -16.633 -0.614  0.302   1.00 96.37 9   A 1 
ATOM   81   C CE2 . TYR A 1 9   ? -14.985 -0.675  2.038   1.00 96.26 9   A 1 
ATOM   82   C CZ  . TYR A 1 9   ? -15.967 -1.300  1.298   1.00 97.39 9   A 1 
ATOM   83   O OH  . TYR A 1 9   ? -16.277 -2.618  1.555   1.00 96.22 9   A 1 
ATOM   84   N N   . ASP A 1 10  ? -15.487 4.680   -2.283  1.00 98.44 10  A 1 
ATOM   85   C CA  . ASP A 1 10  ? -15.950 5.973   -2.769  1.00 98.31 10  A 1 
ATOM   86   C C   . ASP A 1 10  ? -17.473 5.988   -2.856  1.00 98.14 10  A 1 
ATOM   87   O O   . ASP A 1 10  ? -18.058 5.476   -3.812  1.00 97.49 10  A 1 
ATOM   88   C CB  . ASP A 1 10  ? -15.332 6.302   -4.129  1.00 98.06 10  A 1 
ATOM   89   C CG  . ASP A 1 10  ? -15.618 7.729   -4.570  1.00 97.83 10  A 1 
ATOM   90   O OD1 . ASP A 1 10  ? -16.284 8.477   -3.820  1.00 96.25 10  A 1 
ATOM   91   O OD2 . ASP A 1 10  ? -15.162 8.115   -5.667  1.00 95.93 10  A 1 
ATOM   92   N N   . ILE A 1 11  ? -18.112 6.615   -1.874  1.00 97.99 11  A 1 
ATOM   93   C CA  . ILE A 1 11  ? -19.566 6.720   -1.839  1.00 97.37 11  A 1 
ATOM   94   C C   . ILE A 1 11  ? -20.097 7.601   -2.978  1.00 97.53 11  A 1 
ATOM   95   O O   . ILE A 1 11  ? -21.263 7.484   -3.361  1.00 96.50 11  A 1 
ATOM   96   C CB  . ILE A 1 11  ? -20.040 7.244   -0.459  1.00 96.10 11  A 1 
ATOM   97   C CG1 . ILE A 1 11  ? -21.550 7.057   -0.292  1.00 86.72 11  A 1 
ATOM   98   C CG2 . ILE A 1 11  ? -19.636 8.703   -0.254  1.00 85.74 11  A 1 
ATOM   99   C CD1 . ILE A 1 11  ? -22.057 7.296   1.119   1.00 83.21 11  A 1 
ATOM   100  N N   . ALA A 1 12  ? -19.248 8.449   -3.539  1.00 97.80 12  A 1 
ATOM   101  C CA  . ALA A 1 12  ? -19.645 9.385   -4.588  1.00 97.86 12  A 1 
ATOM   102  C C   . ALA A 1 12  ? -19.475 8.822   -6.002  1.00 97.97 12  A 1 
ATOM   103  O O   . ALA A 1 12  ? -19.775 9.518   -6.976  1.00 97.32 12  A 1 
ATOM   104  C CB  . ALA A 1 12  ? -18.861 10.688  -4.448  1.00 97.36 12  A 1 
ATOM   105  N N   . TYR A 1 13  ? -19.008 7.577   -6.123  1.00 98.08 13  A 1 
ATOM   106  C CA  . TYR A 1 13  ? -18.817 6.974   -7.445  1.00 97.87 13  A 1 
ATOM   107  C C   . TYR A 1 13  ? -20.136 6.926   -8.210  1.00 97.74 13  A 1 
ATOM   108  O O   . TYR A 1 13  ? -21.142 6.410   -7.711  1.00 97.05 13  A 1 
ATOM   109  C CB  . TYR A 1 13  ? -18.240 5.565   -7.321  1.00 97.28 13  A 1 
ATOM   110  C CG  . TYR A 1 13  ? -18.029 4.883   -8.661  1.00 97.06 13  A 1 
ATOM   111  C CD1 . TYR A 1 13  ? -16.834 5.027   -9.364  1.00 96.53 13  A 1 
ATOM   112  C CD2 . TYR A 1 13  ? -19.024 4.093   -9.225  1.00 96.43 13  A 1 
ATOM   113  C CE1 . TYR A 1 13  ? -16.635 4.410   -10.590 1.00 95.78 13  A 1 
ATOM   114  C CE2 . TYR A 1 13  ? -18.840 3.473   -10.461 1.00 95.69 13  A 1 
ATOM   115  C CZ  . TYR A 1 13  ? -17.640 3.633   -11.128 1.00 95.71 13  A 1 
ATOM   116  O OH  . TYR A 1 13  ? -17.450 3.017   -12.346 1.00 94.58 13  A 1 
ATOM   117  N N   . ASN A 1 14  ? -20.126 7.461   -9.425  1.00 97.58 14  A 1 
ATOM   118  C CA  . ASN A 1 14  ? -21.272 7.439   -10.317 1.00 97.08 14  A 1 
ATOM   119  C C   . ASN A 1 14  ? -20.884 6.657   -11.573 1.00 96.50 14  A 1 
ATOM   120  O O   . ASN A 1 14  ? -19.967 7.068   -12.290 1.00 95.88 14  A 1 
ATOM   121  C CB  . ASN A 1 14  ? -21.713 8.864   -10.664 1.00 96.81 14  A 1 
ATOM   122  C CG  . ASN A 1 14  ? -22.996 8.912   -11.478 1.00 96.09 14  A 1 
ATOM   123  O OD1 . ASN A 1 14  ? -23.244 8.066   -12.327 1.00 92.87 14  A 1 
ATOM   124  N ND2 . ASN A 1 14  ? -23.813 9.926   -11.235 1.00 91.73 14  A 1 
ATOM   125  N N   . PRO A 1 15  ? -21.575 5.545   -11.861 1.00 95.64 15  A 1 
ATOM   126  C CA  . PRO A 1 15  ? -21.144 4.644   -12.939 1.00 94.85 15  A 1 
ATOM   127  C C   . PRO A 1 15  ? -21.235 5.228   -14.346 1.00 93.74 15  A 1 
ATOM   128  O O   . PRO A 1 15  ? -20.656 4.656   -15.265 1.00 92.43 15  A 1 
ATOM   129  C CB  . PRO A 1 15  ? -22.086 3.436   -12.797 1.00 94.61 15  A 1 
ATOM   130  C CG  . PRO A 1 15  ? -23.270 3.959   -12.070 1.00 93.45 15  A 1 
ATOM   131  C CD  . PRO A 1 15  ? -22.740 5.013   -11.137 1.00 95.46 15  A 1 
ATOM   132  N N   . ILE A 1 16  ? -21.940 6.348   -14.534 1.00 94.57 16  A 1 
ATOM   133  C CA  . ILE A 1 16  ? -22.045 6.957   -15.863 1.00 94.27 16  A 1 
ATOM   134  C C   . ILE A 1 16  ? -21.244 8.257   -15.991 1.00 93.58 16  A 1 
ATOM   135  O O   . ILE A 1 16  ? -21.393 8.979   -16.984 1.00 92.27 16  A 1 
ATOM   136  C CB  . ILE A 1 16  ? -23.514 7.208   -16.277 1.00 94.32 16  A 1 
ATOM   137  C CG1 . ILE A 1 16  ? -24.197 8.174   -15.321 1.00 91.31 16  A 1 
ATOM   138  C CG2 . ILE A 1 16  ? -24.271 5.884   -16.383 1.00 89.68 16  A 1 
ATOM   139  C CD1 . ILE A 1 16  ? -25.506 8.746   -15.856 1.00 86.32 16  A 1 
ATOM   140  N N   . LYS A 1 17  ? -20.398 8.557   -15.015 1.00 94.18 17  A 1 
ATOM   141  C CA  . LYS A 1 17  ? -19.582 9.768   -15.064 1.00 94.37 17  A 1 
ATOM   142  C C   . LYS A 1 17  ? -18.145 9.454   -15.472 1.00 93.47 17  A 1 
ATOM   143  O O   . LYS A 1 17  ? -17.648 8.352   -15.220 1.00 92.48 17  A 1 
ATOM   144  C CB  . LYS A 1 17  ? -19.626 10.504  -13.725 1.00 95.18 17  A 1 
ATOM   145  C CG  . LYS A 1 17  ? -21.005 11.066  -13.384 1.00 95.13 17  A 1 
ATOM   146  C CD  . LYS A 1 17  ? -21.487 12.082  -14.415 1.00 94.31 17  A 1 
ATOM   147  C CE  . LYS A 1 17  ? -22.848 12.645  -14.068 1.00 92.86 17  A 1 
ATOM   148  N NZ  . LYS A 1 17  ? -23.311 13.649  -15.064 1.00 90.37 17  A 1 
ATOM   149  N N   . PRO A 1 18  ? -17.470 10.425  -16.127 1.00 92.30 18  A 1 
ATOM   150  C CA  . PRO A 1 18  ? -16.128 10.174  -16.664 1.00 92.07 18  A 1 
ATOM   151  C C   . PRO A 1 18  ? -15.025 10.206  -15.613 1.00 92.32 18  A 1 
ATOM   152  O O   . PRO A 1 18  ? -15.169 10.839  -14.563 1.00 92.20 18  A 1 
ATOM   153  C CB  . PRO A 1 18  ? -15.942 11.310  -17.668 1.00 91.17 18  A 1 
ATOM   154  C CG  . PRO A 1 18  ? -16.763 12.422  -17.116 1.00 90.06 18  A 1 
ATOM   155  C CD  . PRO A 1 18  ? -17.963 11.766  -16.479 1.00 91.83 18  A 1 
ATOM   156  N N   . SER A 1 19  ? -13.918 9.551   -15.930 1.00 91.03 19  A 1 
ATOM   157  C CA  . SER A 1 19  ? -12.780 9.483   -15.019 1.00 90.54 19  A 1 
ATOM   158  C C   . SER A 1 19  ? -12.082 10.831  -14.850 1.00 91.35 19  A 1 
ATOM   159  O O   . SER A 1 19  ? -11.418 11.054  -13.841 1.00 90.42 19  A 1 
ATOM   160  C CB  . SER A 1 19  ? -11.774 8.429   -15.495 1.00 88.54 19  A 1 
ATOM   161  O OG  . SER A 1 19  ? -11.280 8.757   -16.771 1.00 78.83 19  A 1 
ATOM   162  N N   . LYS A 1 20  ? -12.235 11.737  -15.820 1.00 90.52 20  A 1 
ATOM   163  C CA  . LYS A 1 20  ? -11.575 13.043  -15.719 1.00 89.85 20  A 1 
ATOM   164  C C   . LYS A 1 20  ? -12.094 13.864  -14.540 1.00 90.63 20  A 1 
ATOM   165  O O   . LYS A 1 20  ? -11.397 14.756  -14.057 1.00 89.29 20  A 1 
ATOM   166  C CB  . LYS A 1 20  ? -11.700 13.828  -17.037 1.00 87.82 20  A 1 
ATOM   167  C CG  . LYS A 1 20  ? -13.042 14.468  -17.289 1.00 79.37 20  A 1 
ATOM   168  C CD  . LYS A 1 20  ? -12.975 15.369  -18.521 1.00 77.19 20  A 1 
ATOM   169  C CE  . LYS A 1 20  ? -14.138 16.325  -18.576 1.00 67.95 20  A 1 
ATOM   170  N NZ  . LYS A 1 20  ? -14.000 17.286  -19.691 1.00 61.94 20  A 1 
ATOM   171  N N   . THR A 1 21  ? -13.297 13.553  -14.071 1.00 93.93 21  A 1 
ATOM   172  C CA  . THR A 1 21  ? -13.840 14.137  -12.842 1.00 94.74 21  A 1 
ATOM   173  C C   . THR A 1 21  ? -14.038 13.068  -11.771 1.00 95.68 21  A 1 
ATOM   174  O O   . THR A 1 21  ? -14.910 13.178  -10.908 1.00 95.11 21  A 1 
ATOM   175  C CB  . THR A 1 21  ? -15.154 14.895  -13.098 1.00 93.95 21  A 1 
ATOM   176  O OG1 . THR A 1 21  ? -16.078 14.060  -13.789 1.00 89.70 21  A 1 
ATOM   177  C CG2 . THR A 1 21  ? -14.898 16.150  -13.919 1.00 88.35 21  A 1 
ATOM   178  N N   . TRP A 1 22  ? -13.219 12.026  -11.840 1.00 95.36 22  A 1 
ATOM   179  C CA  . TRP A 1 22  ? -13.135 10.970  -10.827 1.00 95.94 22  A 1 
ATOM   180  C C   . TRP A 1 22  ? -14.438 10.186  -10.651 1.00 96.40 22  A 1 
ATOM   181  O O   . TRP A 1 22  ? -14.717 9.639   -9.579  1.00 95.92 22  A 1 
ATOM   182  C CB  . TRP A 1 22  ? -12.665 11.549  -9.480  1.00 95.78 22  A 1 
ATOM   183  C CG  . TRP A 1 22  ? -11.469 12.444  -9.619  1.00 94.90 22  A 1 
ATOM   184  C CD1 . TRP A 1 22  ? -10.194 12.071  -9.930  1.00 91.30 22  A 1 
ATOM   185  C CD2 . TRP A 1 22  ? -11.450 13.870  -9.473  1.00 93.23 22  A 1 
ATOM   186  N NE1 . TRP A 1 22  ? -9.379  13.174  -9.992  1.00 90.30 22  A 1 
ATOM   187  C CE2 . TRP A 1 22  ? -10.112 14.294  -9.708  1.00 92.39 22  A 1 
ATOM   188  C CE3 . TRP A 1 22  ? -12.416 14.836  -9.160  1.00 89.78 22  A 1 
ATOM   189  C CZ2 . TRP A 1 22  ? -9.730  15.643  -9.641  1.00 89.72 22  A 1 
ATOM   190  C CZ3 . TRP A 1 22  ? -12.032 16.171  -9.098  1.00 86.22 22  A 1 
ATOM   191  C CH2 . TRP A 1 22  ? -10.703 16.559  -9.338  1.00 86.40 22  A 1 
ATOM   192  N N   . CYS A 1 23  ? -15.222 10.105  -11.733 1.00 95.76 23  A 1 
ATOM   193  C CA  . CYS A 1 23  ? -16.527 9.447   -11.716 1.00 95.97 23  A 1 
ATOM   194  C C   . CYS A 1 23  ? -17.481 10.072  -10.694 1.00 96.42 23  A 1 
ATOM   195  O O   . CYS A 1 23  ? -18.370 9.389   -10.174 1.00 95.80 23  A 1 
ATOM   196  C CB  . CYS A 1 23  ? -16.381 7.938   -11.479 1.00 95.31 23  A 1 
ATOM   197  S SG  . CYS A 1 23  ? -15.429 7.082   -12.756 1.00 94.39 23  A 1 
ATOM   198  N N   . HIS A 1 24  ? -17.308 11.358  -10.436 1.00 97.23 24  A 1 
ATOM   199  C CA  . HIS A 1 24  ? -18.170 12.085  -9.515  1.00 97.30 24  A 1 
ATOM   200  C C   . HIS A 1 24  ? -19.198 12.919  -10.263 1.00 97.07 24  A 1 
ATOM   201  O O   . HIS A 1 24  ? -18.979 13.321  -11.409 1.00 96.07 24  A 1 
ATOM   202  C CB  . HIS A 1 24  ? -17.346 12.974  -8.591  1.00 97.41 24  A 1 
ATOM   203  C CG  . HIS A 1 24  ? -16.453 12.211  -7.664  1.00 97.62 24  A 1 
ATOM   204  N ND1 . HIS A 1 24  ? -15.343 12.768  -7.066  1.00 89.84 24  A 1 
ATOM   205  C CD2 . HIS A 1 24  ? -16.511 10.928  -7.231  1.00 90.20 24  A 1 
ATOM   206  C CE1 . HIS A 1 24  ? -14.754 11.864  -6.299  1.00 92.25 24  A 1 
ATOM   207  N NE2 . HIS A 1 24  ? -15.442 10.743  -6.394  1.00 93.69 24  A 1 
ATOM   208  N N   . ASP A 1 25  ? -20.323 13.162  -9.610  1.00 96.76 25  A 1 
ATOM   209  C CA  . ASP A 1 25  ? -21.442 13.880  -10.213 1.00 96.15 25  A 1 
ATOM   210  C C   . ASP A 1 25  ? -21.226 15.397  -10.122 1.00 96.17 25  A 1 
ATOM   211  O O   . ASP A 1 25  ? -22.033 16.125  -9.544  1.00 93.24 25  A 1 
ATOM   212  C CB  . ASP A 1 25  ? -22.749 13.467  -9.543  1.00 94.30 25  A 1 
ATOM   213  C CG  . ASP A 1 25  ? -23.974 13.850  -10.357 1.00 87.40 25  A 1 
ATOM   214  O OD1 . ASP A 1 25  ? -23.838 14.151  -11.558 1.00 82.74 25  A 1 
ATOM   215  O OD2 . ASP A 1 25  ? -25.088 13.816  -9.791  1.00 82.67 25  A 1 
ATOM   216  N N   . ILE A 1 26  ? -20.130 15.858  -10.721 1.00 96.51 26  A 1 
ATOM   217  C CA  . ILE A 1 26  ? -19.767 17.276  -10.741 1.00 96.33 26  A 1 
ATOM   218  C C   . ILE A 1 26  ? -19.626 17.783  -12.171 1.00 96.52 26  A 1 
ATOM   219  O O   . ILE A 1 26  ? -19.077 18.861  -12.414 1.00 94.57 26  A 1 
ATOM   220  C CB  . ILE A 1 26  ? -18.481 17.546  -9.937  1.00 95.81 26  A 1 
ATOM   221  C CG1 . ILE A 1 26  ? -17.310 16.721  -10.483 1.00 93.39 26  A 1 
ATOM   222  C CG2 . ILE A 1 26  ? -18.718 17.246  -8.459  1.00 91.18 26  A 1 
ATOM   223  C CD1 . ILE A 1 26  ? -15.967 17.054  -9.850  1.00 90.66 26  A 1 
ATOM   224  N N   . THR A 1 27  ? -20.130 17.003  -13.124 1.00 95.84 27  A 1 
ATOM   225  C CA  . THR A 1 27  ? -20.188 17.383  -14.533 1.00 95.59 27  A 1 
ATOM   226  C C   . THR A 1 27  ? -21.410 16.729  -15.164 1.00 95.43 27  A 1 
ATOM   227  O O   . THR A 1 27  ? -21.866 15.686  -14.700 1.00 94.46 27  A 1 
ATOM   228  C CB  . THR A 1 27  ? -18.919 16.958  -15.293 1.00 94.36 27  A 1 
ATOM   229  O OG1 . THR A 1 27  ? -19.043 17.326  -16.665 1.00 89.37 27  A 1 
ATOM   230  C CG2 . THR A 1 27  ? -18.710 15.444  -15.217 1.00 90.22 27  A 1 
ATOM   231  N N   . ASN A 1 28  ? -21.992 17.434  -16.204 1.00 94.84 28  A 1 
ATOM   232  C CA  . ASN A 1 28  ? -23.035 16.900  -16.950 1.00 94.27 28  A 1 
ATOM   233  C C   . ASN A 1 28  ? -22.589 16.012  -18.065 1.00 93.22 28  A 1 
ATOM   234  O O   . ASN A 1 28  ? -23.365 15.363  -18.706 1.00 90.66 28  A 1 
ATOM   235  C CB  . ASN A 1 28  ? -23.948 18.025  -17.406 1.00 93.25 28  A 1 
ATOM   236  C CG  . ASN A 1 28  ? -24.740 18.555  -16.344 1.00 91.15 28  A 1 
ATOM   237  O OD1 . ASN A 1 28  ? -25.277 17.769  -15.541 1.00 86.65 28  A 1 
ATOM   238  N ND2 . ASN A 1 28  ? -25.103 19.523  -16.072 1.00 87.86 28  A 1 
ATOM   239  N N   . GLU A 1 29  ? -21.281 15.903  -18.295 1.00 93.55 29  A 1 
ATOM   240  C CA  . GLU A 1 29  ? -20.697 14.954  -19.228 1.00 91.86 29  A 1 
ATOM   241  C C   . GLU A 1 29  ? -20.919 13.535  -18.717 1.00 91.80 29  A 1 
ATOM   242  O O   . GLU A 1 29  ? -20.970 13.290  -17.510 1.00 90.61 29  A 1 
ATOM   243  C CB  . GLU A 1 29  ? -19.204 15.192  -19.396 1.00 89.63 29  A 1 
ATOM   244  C CG  . GLU A 1 29  ? -18.854 16.539  -20.012 1.00 82.30 29  A 1 
ATOM   245  C CD  . GLU A 1 29  ? -17.360 16.784  -20.053 1.00 79.76 29  A 1 
ATOM   246  O OE1 . GLU A 1 29  ? -16.593 15.811  -20.233 1.00 75.00 29  A 1 
ATOM   247  O OE2 . GLU A 1 29  ? -16.944 17.959  -19.907 1.00 75.16 29  A 1 
ATOM   248  N N   . THR A 1 30  ? -21.072 12.598  -19.650 1.00 91.52 30  A 1 
ATOM   249  C CA  . THR A 1 30  ? -21.269 11.198  -19.295 1.00 90.34 30  A 1 
ATOM   250  C C   . THR A 1 30  ? -20.231 10.309  -19.967 1.00 88.77 30  A 1 
ATOM   251  O O   . THR A 1 30  ? -19.566 10.717  -20.921 1.00 86.30 30  A 1 
ATOM   252  C CB  . THR A 1 30  ? -22.683 10.700  -19.664 1.00 89.78 30  A 1 
ATOM   253  O OG1 . THR A 1 30  ? -22.896 10.866  -21.063 1.00 83.88 30  A 1 
ATOM   254  C CG2 . THR A 1 30  ? -23.742 11.480  -18.891 1.00 82.80 30  A 1 
ATOM   255  N N   . ALA A 1 31  ? -20.110 9.093   -19.451 1.00 87.49 31  A 1 
ATOM   256  C CA  . ALA A 1 31  ? -19.228 8.068   -19.985 1.00 86.47 31  A 1 
ATOM   257  C C   . ALA A 1 31  ? -19.982 6.743   -19.933 1.00 86.99 31  A 1 
ATOM   258  O O   . ALA A 1 31  ? -21.008 6.641   -19.261 1.00 85.96 31  A 1 
ATOM   259  C CB  . ALA A 1 31  ? -17.938 8.005   -19.180 1.00 85.30 31  A 1 
ATOM   260  N N   . PRO A 1 32  ? -19.497 5.708   -20.634 1.00 85.58 32  A 1 
ATOM   261  C CA  . PRO A 1 32  ? -20.186 4.412   -20.611 1.00 84.91 32  A 1 
ATOM   262  C C   . PRO A 1 32  ? -20.374 3.880   -19.190 1.00 86.64 32  A 1 
ATOM   263  O O   . PRO A 1 32  ? -19.495 4.036   -18.337 1.00 86.33 32  A 1 
ATOM   264  C CB  . PRO A 1 32  ? -19.257 3.509   -21.419 1.00 82.36 32  A 1 
ATOM   265  C CG  . PRO A 1 32  ? -18.570 4.442   -22.361 1.00 80.37 32  A 1 
ATOM   266  C CD  . PRO A 1 32  ? -18.362 5.700   -21.569 1.00 82.47 32  A 1 
ATOM   267  N N   . TYR A 1 33  ? -21.536 3.257   -18.951 1.00 88.45 33  A 1 
ATOM   268  C CA  . TYR A 1 33  ? -21.863 2.674   -17.656 1.00 89.20 33  A 1 
ATOM   269  C C   . TYR A 1 33  ? -20.810 1.651   -17.239 1.00 88.66 33  A 1 
ATOM   270  O O   . TYR A 1 33  ? -20.449 0.774   -18.029 1.00 87.73 33  A 1 
ATOM   271  C CB  . TYR A 1 33  ? -23.244 2.023   -17.718 1.00 90.08 33  A 1 
ATOM   272  C CG  . TYR A 1 33  ? -23.704 1.378   -16.427 1.00 91.46 33  A 1 
ATOM   273  C CD1 . TYR A 1 33  ? -23.428 0.047   -16.150 1.00 91.00 33  A 1 
ATOM   274  C CD2 . TYR A 1 33  ? -24.429 2.099   -15.483 1.00 91.31 33  A 1 
ATOM   275  C CE1 . TYR A 1 33  ? -23.851 -0.551  -14.973 1.00 90.87 33  A 1 
ATOM   276  C CE2 . TYR A 1 33  ? -24.858 1.518   -14.309 1.00 91.11 33  A 1 
ATOM   277  C CZ  . TYR A 1 33  ? -24.568 0.187   -14.052 1.00 91.47 33  A 1 
ATOM   278  O OH  . TYR A 1 33  ? -24.988 -0.401  -12.891 1.00 90.78 33  A 1 
ATOM   279  N N   . SER A 1 34  ? -20.325 1.763   -16.027 1.00 90.61 34  A 1 
ATOM   280  C CA  . SER A 1 34  ? -19.338 0.829   -15.497 1.00 91.15 34  A 1 
ATOM   281  C C   . SER A 1 34  ? -19.614 0.577   -14.020 1.00 92.51 34  A 1 
ATOM   282  O O   . SER A 1 34  ? -19.242 1.378   -13.161 1.00 92.67 34  A 1 
ATOM   283  C CB  . SER A 1 34  ? -17.927 1.362   -15.699 1.00 89.48 34  A 1 
ATOM   284  O OG  . SER A 1 34  ? -16.975 0.363   -15.403 1.00 78.09 34  A 1 
ATOM   285  N N   . LYS A 1 35  ? -20.271 -0.553  -13.741 1.00 93.53 35  A 1 
ATOM   286  C CA  . LYS A 1 35  ? -20.704 -0.876  -12.384 1.00 94.54 35  A 1 
ATOM   287  C C   . LYS A 1 35  ? -19.537 -1.091  -11.429 1.00 95.44 35  A 1 
ATOM   288  O O   . LYS A 1 35  ? -19.602 -0.691  -10.262 1.00 95.51 35  A 1 
ATOM   289  C CB  . LYS A 1 35  ? -21.595 -2.129  -12.403 1.00 94.43 35  A 1 
ATOM   290  C CG  . LYS A 1 35  ? -22.083 -2.574  -11.035 1.00 93.40 35  A 1 
ATOM   291  C CD  . LYS A 1 35  ? -22.986 -3.796  -11.135 1.00 91.74 35  A 1 
ATOM   292  C CE  . LYS A 1 35  ? -23.475 -4.233  -9.768  1.00 88.53 35  A 1 
ATOM   293  N NZ  . LYS A 1 35  ? -24.379 -5.418  -9.853  1.00 82.93 35  A 1 
ATOM   294  N N   . TYR A 1 36  ? -18.461 -1.713  -11.927 1.00 95.02 36  A 1 
ATOM   295  C CA  . TYR A 1 36  ? -17.385 -2.195  -11.075 1.00 95.60 36  A 1 
ATOM   296  C C   . TYR A 1 36  ? -16.141 -1.302  -11.063 1.00 95.75 36  A 1 
ATOM   297  O O   . TYR A 1 36  ? -15.079 -1.732  -10.611 1.00 95.30 36  A 1 
ATOM   298  C CB  . TYR A 1 36  ? -17.022 -3.632  -11.458 1.00 95.97 36  A 1 
ATOM   299  C CG  . TYR A 1 36  ? -18.163 -4.597  -11.229 1.00 96.12 36  A 1 
ATOM   300  C CD1 . TYR A 1 36  ? -18.517 -4.974  -9.937  1.00 95.64 36  A 1 
ATOM   301  C CD2 . TYR A 1 36  ? -18.886 -5.118  -12.288 1.00 95.50 36  A 1 
ATOM   302  C CE1 . TYR A 1 36  ? -19.566 -5.847  -9.708  1.00 95.13 36  A 1 
ATOM   303  C CE2 . TYR A 1 36  ? -19.935 -5.996  -12.071 1.00 95.13 36  A 1 
ATOM   304  C CZ  . TYR A 1 36  ? -20.273 -6.360  -10.785 1.00 95.51 36  A 1 
ATOM   305  O OH  . TYR A 1 36  ? -21.309 -7.231  -10.556 1.00 94.65 36  A 1 
ATOM   306  N N   . GLY A 1 37  ? -16.276 -0.075  -11.546 1.00 94.06 37  A 1 
ATOM   307  C CA  . GLY A 1 37  ? -15.185 0.878   -11.476 1.00 93.66 37  A 1 
ATOM   308  C C   . GLY A 1 37  ? -14.642 1.264   -12.830 1.00 92.86 37  A 1 
ATOM   309  O O   . GLY A 1 37  ? -15.029 0.711   -13.866 1.00 91.76 37  A 1 
ATOM   310  N N   . LYS A 1 38  ? -13.737 2.229   -12.806 1.00 92.47 38  A 1 
ATOM   311  C CA  . LYS A 1 38  ? -13.189 2.812   -14.013 1.00 92.16 38  A 1 
ATOM   312  C C   . LYS A 1 38  ? -11.759 3.247   -13.701 1.00 92.70 38  A 1 
ATOM   313  O O   . LYS A 1 38  ? -11.493 3.745   -12.602 1.00 92.51 38  A 1 
ATOM   314  C CB  . LYS A 1 38  ? -14.044 4.019   -14.416 1.00 90.94 38  A 1 
ATOM   315  C CG  . LYS A 1 38  ? -14.041 4.370   -15.888 1.00 86.76 38  A 1 
ATOM   316  C CD  . LYS A 1 38  ? -15.180 5.355   -16.215 1.00 85.32 38  A 1 
ATOM   317  C CE  . LYS A 1 38  ? -16.545 4.696   -16.132 1.00 82.98 38  A 1 
ATOM   318  N NZ  . LYS A 1 38  ? -17.662 5.662   -16.296 1.00 78.08 38  A 1 
ATOM   319  N N   . TYR A 1 39  ? -10.839 3.044   -14.638 1.00 91.33 39  A 1 
ATOM   320  C CA  . TYR A 1 39  ? -9.486  3.556   -14.449 1.00 90.94 39  A 1 
ATOM   321  C C   . TYR A 1 39  ? -9.551  5.067   -14.244 1.00 90.76 39  A 1 
ATOM   322  O O   . TYR A 1 39  ? -10.220 5.776   -15.001 1.00 90.00 39  A 1 
ATOM   323  C CB  . TYR A 1 39  ? -8.600  3.235   -15.651 1.00 90.66 39  A 1 
ATOM   324  C CG  . TYR A 1 39  ? -8.360  1.753   -15.875 1.00 90.62 39  A 1 
ATOM   325  C CD1 . TYR A 1 39  ? -7.593  1.011   -14.986 1.00 89.89 39  A 1 
ATOM   326  C CD2 . TYR A 1 39  ? -8.886  1.109   -16.985 1.00 89.96 39  A 1 
ATOM   327  C CE1 . TYR A 1 39  ? -7.363  -0.340  -15.193 1.00 89.38 39  A 1 
ATOM   328  C CE2 . TYR A 1 39  ? -8.657  -0.236  -17.208 1.00 89.40 39  A 1 
ATOM   329  C CZ  . TYR A 1 39  ? -7.896  -0.961  -16.309 1.00 89.54 39  A 1 
ATOM   330  O OH  . TYR A 1 39  ? -7.662  -2.305  -16.526 1.00 88.36 39  A 1 
ATOM   331  N N   . GLY A 1 40  ? -8.872  5.550   -13.208 1.00 91.96 40  A 1 
ATOM   332  C CA  . GLY A 1 40  ? -8.894  6.966   -12.867 1.00 92.09 40  A 1 
ATOM   333  C C   . GLY A 1 40  ? -9.903  7.329   -11.790 1.00 93.02 40  A 1 
ATOM   334  O O   . GLY A 1 40  ? -9.952  8.484   -11.364 1.00 92.59 40  A 1 
ATOM   335  N N   . CYS A 1 41  ? -10.706 6.353   -11.339 1.00 94.46 41  A 1 
ATOM   336  C CA  . CYS A 1 41  ? -11.706 6.567   -10.297 1.00 95.14 41  A 1 
ATOM   337  C C   . CYS A 1 41  ? -11.459 5.641   -9.108  1.00 95.68 41  A 1 
ATOM   338  O O   . CYS A 1 41  ? -10.928 4.545   -9.268  1.00 95.49 41  A 1 
ATOM   339  C CB  . CYS A 1 41  ? -13.114 6.331   -10.850 1.00 94.98 41  A 1 
ATOM   340  S SG  . CYS A 1 41  ? -13.541 7.418   -12.227 1.00 94.57 41  A 1 
ATOM   341  N N   . GLU A 1 42  ? -11.857 6.094   -7.916  1.00 97.25 42  A 1 
ATOM   342  C CA  . GLU A 1 42  ? -11.747 5.264   -6.719  1.00 97.61 42  A 1 
ATOM   343  C C   . GLU A 1 42  ? -12.821 4.173   -6.725  1.00 97.84 42  A 1 
ATOM   344  O O   . GLU A 1 42  ? -13.670 4.125   -7.617  1.00 97.59 42  A 1 
ATOM   345  C CB  . GLU A 1 42  ? -11.833 6.128   -5.455  1.00 97.51 42  A 1 
ATOM   346  C CG  . GLU A 1 42  ? -10.816 7.258   -5.362  1.00 96.40 42  A 1 
ATOM   347  C CD  . GLU A 1 42  ? -9.397  6.818   -5.020  1.00 96.10 42  A 1 
ATOM   348  O OE1 . GLU A 1 42  ? -9.076  5.617   -5.135  1.00 92.82 42  A 1 
ATOM   349  O OE2 . GLU A 1 42  ? -8.593  7.689   -4.628  1.00 93.29 42  A 1 
ATOM   350  N N   . SER A 1 43  ? -12.765 3.289   -5.729  1.00 98.29 43  A 1 
ATOM   351  C CA  . SER A 1 43  ? -13.553 2.058   -5.743  1.00 98.49 43  A 1 
ATOM   352  C C   . SER A 1 43  ? -15.034 2.252   -5.418  1.00 98.49 43  A 1 
ATOM   353  O O   . SER A 1 43  ? -15.364 2.743   -4.339  1.00 98.17 43  A 1 
ATOM   354  C CB  . SER A 1 43  ? -12.974 1.052   -4.750  1.00 98.31 43  A 1 
ATOM   355  O OG  . SER A 1 43  ? -11.639 0.729   -5.071  1.00 97.23 43  A 1 
ATOM   356  N N   . PRO A 1 44  ? -15.937 1.836   -6.319  1.00 98.21 44  A 1 
ATOM   357  C CA  . PRO A 1 44  ? -17.337 1.726   -5.930  1.00 98.16 44  A 1 
ATOM   358  C C   . PRO A 1 44  ? -17.536 0.536   -5.006  1.00 98.33 44  A 1 
ATOM   359  O O   . PRO A 1 44  ? -16.738 -0.409  -5.021  1.00 98.10 44  A 1 
ATOM   360  C CB  . PRO A 1 44  ? -18.061 1.490   -7.259  1.00 97.51 44  A 1 
ATOM   361  C CG  . PRO A 1 44  ? -17.040 0.811   -8.119  1.00 96.24 44  A 1 
ATOM   362  C CD  . PRO A 1 44  ? -15.712 1.390   -7.703  1.00 97.54 44  A 1 
ATOM   363  N N   . LYS A 1 45  ? -18.605 0.569   -4.207  1.00 98.20 45  A 1 
ATOM   364  C CA  . LYS A 1 45  ? -18.907 -0.533  -3.301  1.00 98.14 45  A 1 
ATOM   365  C C   . LYS A 1 45  ? -18.999 -1.866  -4.046  1.00 98.19 45  A 1 
ATOM   366  O O   . LYS A 1 45  ? -18.578 -2.898  -3.530  1.00 98.00 45  A 1 
ATOM   367  C CB  . LYS A 1 45  ? -20.212 -0.258  -2.547  1.00 97.74 45  A 1 
ATOM   368  C CG  . LYS A 1 45  ? -20.567 -1.307  -1.498  1.00 95.22 45  A 1 
ATOM   369  C CD  . LYS A 1 45  ? -21.842 -0.939  -0.754  1.00 92.00 45  A 1 
ATOM   370  C CE  . LYS A 1 45  ? -22.144 -1.913  0.364   1.00 86.68 45  A 1 
ATOM   371  N NZ  . LYS A 1 45  ? -22.444 -3.284  -0.132  1.00 78.46 45  A 1 
ATOM   372  N N   . ALA A 1 46  ? -19.555 -1.841  -5.272  1.00 97.83 46  A 1 
ATOM   373  C CA  . ALA A 1 46  ? -19.716 -3.049  -6.073  1.00 97.70 46  A 1 
ATOM   374  C C   . ALA A 1 46  ? -18.388 -3.758  -6.335  1.00 97.91 46  A 1 
ATOM   375  O O   . ALA A 1 46  ? -18.319 -4.988  -6.318  1.00 97.58 46  A 1 
ATOM   376  C CB  . ALA A 1 46  ? -20.409 -2.730  -7.390  1.00 97.29 46  A 1 
ATOM   377  N N   . LEU A 1 47  ? -17.321 -2.981  -6.568  1.00 97.85 47  A 1 
ATOM   378  C CA  . LEU A 1 47  ? -15.996 -3.552  -6.810  1.00 97.88 47  A 1 
ATOM   379  C C   . LEU A 1 47  ? -15.465 -4.241  -5.560  1.00 98.11 47  A 1 
ATOM   380  O O   . LEU A 1 47  ? -14.946 -5.359  -5.628  1.00 98.08 47  A 1 
ATOM   381  C CB  . LEU A 1 47  ? -15.018 -2.473  -7.276  1.00 97.53 47  A 1 
ATOM   382  C CG  . LEU A 1 47  ? -13.552 -2.907  -7.440  1.00 97.15 47  A 1 
ATOM   383  C CD1 . LEU A 1 47  ? -13.423 -3.978  -8.516  1.00 96.72 47  A 1 
ATOM   384  C CD2 . LEU A 1 47  ? -12.676 -1.706  -7.778  1.00 96.61 47  A 1 
ATOM   385  N N   . VAL A 1 48  ? -15.594 -3.577  -4.419  1.00 98.40 48  A 1 
ATOM   386  C CA  . VAL A 1 48  ? -15.080 -4.121  -3.167  1.00 98.69 48  A 1 
ATOM   387  C C   . VAL A 1 48  ? -15.889 -5.350  -2.743  1.00 98.61 48  A 1 
ATOM   388  O O   . VAL A 1 48  ? -15.322 -6.336  -2.268  1.00 98.47 48  A 1 
ATOM   389  C CB  . VAL A 1 48  ? -15.064 -3.059  -2.052  1.00 98.57 48  A 1 
ATOM   390  C CG1 . VAL A 1 48  ? -14.389 -3.596  -0.803  1.00 98.11 48  A 1 
ATOM   391  C CG2 . VAL A 1 48  ? -14.340 -1.796  -2.531  1.00 98.14 48  A 1 
ATOM   392  N N   . ASP A 1 49  ? -17.206 -5.305  -2.942  1.00 98.30 49  A 1 
ATOM   393  C CA  . ASP A 1 49  ? -18.059 -6.465  -2.668  1.00 98.24 49  A 1 
ATOM   394  C C   . ASP A 1 49  ? -17.657 -7.656  -3.539  1.00 98.15 49  A 1 
ATOM   395  O O   . ASP A 1 49  ? -17.604 -8.794  -3.062  1.00 97.80 49  A 1 
ATOM   396  C CB  . ASP A 1 49  ? -19.533 -6.132  -2.917  1.00 97.94 49  A 1 
ATOM   397  C CG  . ASP A 1 49  ? -20.130 -5.239  -1.842  1.00 96.57 49  A 1 
ATOM   398  O OD1 . ASP A 1 49  ? -19.511 -5.077  -0.775  1.00 94.07 49  A 1 
ATOM   399  O OD2 . ASP A 1 49  ? -21.242 -4.708  -2.062  1.00 93.77 49  A 1 
ATOM   400  N N   . ALA A 1 50  ? -17.370 -7.408  -4.817  1.00 98.04 50  A 1 
ATOM   401  C CA  . ALA A 1 50  ? -16.927 -8.461  -5.726  1.00 97.95 50  A 1 
ATOM   402  C C   . ALA A 1 50  ? -15.591 -9.045  -5.279  1.00 98.07 50  A 1 
ATOM   403  O O   . ALA A 1 50  ? -15.378 -10.261 -5.354  1.00 97.76 50  A 1 
ATOM   404  C CB  . ALA A 1 50  ? -16.832 -7.927  -7.152  1.00 97.64 50  A 1 
ATOM   405  N N   . PHE A 1 51  ? -14.691 -8.186  -4.813  1.00 98.39 51  A 1 
ATOM   406  C CA  . PHE A 1 51  ? -13.411 -8.613  -4.255  1.00 98.59 51  A 1 
ATOM   407  C C   . PHE A 1 51  ? -13.616 -9.565  -3.082  1.00 98.51 51  A 1 
ATOM   408  O O   . PHE A 1 51  ? -13.077 -10.675 -3.069  1.00 98.39 51  A 1 
ATOM   409  C CB  . PHE A 1 51  ? -12.587 -7.384  -3.845  1.00 98.56 51  A 1 
ATOM   410  C CG  . PHE A 1 51  ? -11.419 -7.691  -2.937  1.00 98.57 51  A 1 
ATOM   411  C CD1 . PHE A 1 51  ? -10.378 -8.499  -3.358  1.00 98.23 51  A 1 
ATOM   412  C CD2 . PHE A 1 51  ? -11.363 -7.144  -1.666  1.00 98.18 51  A 1 
ATOM   413  C CE1 . PHE A 1 51  ? -9.300  -8.763  -2.528  1.00 97.93 51  A 1 
ATOM   414  C CE2 . PHE A 1 51  ? -10.294 -7.403  -0.822  1.00 97.91 51  A 1 
ATOM   415  C CZ  . PHE A 1 51  ? -9.257  -8.216  -1.253  1.00 98.13 51  A 1 
ATOM   416  N N   . PHE A 1 52  ? -14.425 -9.156  -2.104  1.00 98.64 52  A 1 
ATOM   417  C CA  . PHE A 1 52  ? -14.698 -10.003 -0.944  1.00 98.52 52  A 1 
ATOM   418  C C   . PHE A 1 52  ? -15.361 -11.320 -1.349  1.00 98.45 52  A 1 
ATOM   419  O O   . PHE A 1 52  ? -15.031 -12.375 -0.804  1.00 97.90 52  A 1 
ATOM   420  C CB  . PHE A 1 52  ? -15.574 -9.265  0.073   1.00 98.53 52  A 1 
ATOM   421  C CG  . PHE A 1 52  ? -14.878 -8.126  0.788   1.00 98.52 52  A 1 
ATOM   422  C CD1 . PHE A 1 52  ? -13.557 -8.248  1.211   1.00 97.91 52  A 1 
ATOM   423  C CD2 . PHE A 1 52  ? -15.555 -6.946  1.064   1.00 97.83 52  A 1 
ATOM   424  C CE1 . PHE A 1 52  ? -12.923 -7.210  1.873   1.00 97.50 52  A 1 
ATOM   425  C CE2 . PHE A 1 52  ? -14.932 -5.916  1.732   1.00 97.42 52  A 1 
ATOM   426  C CZ  . PHE A 1 52  ? -13.611 -6.039  2.134   1.00 97.80 52  A 1 
ATOM   427  N N   . SER A 1 53  ? -16.276 -11.274 -2.321  1.00 98.23 53  A 1 
ATOM   428  C CA  . SER A 1 53  ? -16.991 -12.468 -2.770  1.00 97.98 53  A 1 
ATOM   429  C C   . SER A 1 53  ? -16.076 -13.485 -3.453  1.00 97.86 53  A 1 
ATOM   430  O O   . SER A 1 53  ? -16.350 -14.683 -3.436  1.00 96.66 53  A 1 
ATOM   431  C CB  . SER A 1 53  ? -18.126 -12.092 -3.725  1.00 97.16 53  A 1 
ATOM   432  O OG  . SER A 1 53  ? -19.111 -11.322 -3.065  1.00 83.56 53  A 1 
ATOM   433  N N   . ASP A 1 54  ? -14.991 -13.010 -4.054  1.00 98.00 54  A 1 
ATOM   434  C CA  . ASP A 1 54  ? -14.094 -13.866 -4.828  1.00 97.81 54  A 1 
ATOM   435  C C   . ASP A 1 54  ? -12.939 -14.438 -4.002  1.00 98.00 54  A 1 
ATOM   436  O O   . ASP A 1 54  ? -12.239 -15.345 -4.462  1.00 97.48 54  A 1 
ATOM   437  C CB  . ASP A 1 54  ? -13.538 -13.080 -6.028  1.00 97.36 54  A 1 
ATOM   438  C CG  . ASP A 1 54  ? -13.093 -13.981 -7.172  1.00 96.90 54  A 1 
ATOM   439  O OD1 . ASP A 1 54  ? -13.728 -15.032 -7.387  1.00 95.20 54  A 1 
ATOM   440  O OD2 . ASP A 1 54  ? -12.122 -13.616 -7.875  1.00 95.16 54  A 1 
ATOM   441  N N   . LEU A 1 55  ? -12.730 -13.924 -2.783  1.00 98.24 55  A 1 
ATOM   442  C CA  . LEU A 1 55  ? -11.544 -14.278 -1.992  1.00 98.20 55  A 1 
ATOM   443  C C   . LEU A 1 55  ? -11.425 -15.771 -1.688  1.00 98.22 55  A 1 
ATOM   444  O O   . LEU A 1 55  ? -10.356 -16.360 -1.861  1.00 97.64 55  A 1 
ATOM   445  C CB  . LEU A 1 55  ? -11.518 -13.479 -0.687  1.00 97.94 55  A 1 
ATOM   446  C CG  . LEU A 1 55  ? -10.899 -12.074 -0.751  1.00 96.85 55  A 1 
ATOM   447  C CD1 . LEU A 1 55  ? -11.026 -11.397 0.604   1.00 96.62 55  A 1 
ATOM   448  C CD2 . LEU A 1 55  ? -9.445  -12.133 -1.189  1.00 96.46 55  A 1 
ATOM   449  N N   . LYS A 1 56  ? -12.531 -16.406 -1.233  1.00 98.18 56  A 1 
ATOM   450  C CA  . LYS A 1 56  ? -12.491 -17.814 -0.829  1.00 97.77 56  A 1 
ATOM   451  C C   . LYS A 1 56  ? -12.149 -18.751 -1.980  1.00 97.97 56  A 1 
ATOM   452  O O   . LYS A 1 56  ? -11.545 -19.798 -1.775  1.00 96.82 56  A 1 
ATOM   453  C CB  . LYS A 1 56  ? -13.819 -18.243 -0.189  1.00 96.39 56  A 1 
ATOM   454  C CG  . LYS A 1 56  ? -13.803 -18.199 1.327   1.00 88.03 56  A 1 
ATOM   455  C CD  . LYS A 1 56  ? -15.069 -18.803 1.912   1.00 83.83 56  A 1 
ATOM   456  C CE  . LYS A 1 56  ? -14.994 -18.870 3.428   1.00 79.41 56  A 1 
ATOM   457  N NZ  . LYS A 1 56  ? -16.278 -19.308 4.022   1.00 70.84 56  A 1 
ATOM   458  N N   . ARG A 1 57  ? -12.535 -18.379 -3.211  1.00 98.14 57  A 1 
ATOM   459  C CA  . ARG A 1 57  ? -12.200 -19.176 -4.386  1.00 97.93 57  A 1 
ATOM   460  C C   . ARG A 1 57  ? -10.685 -19.236 -4.583  1.00 98.02 57  A 1 
ATOM   461  O O   . ARG A 1 57  ? -10.152 -20.252 -5.036  1.00 97.41 57  A 1 
ATOM   462  C CB  . ARG A 1 57  ? -12.868 -18.580 -5.633  1.00 97.31 57  A 1 
ATOM   463  C CG  . ARG A 1 57  ? -12.605 -19.337 -6.925  1.00 94.97 57  A 1 
ATOM   464  C CD  . ARG A 1 57  ? -13.236 -18.646 -8.126  1.00 94.90 57  A 1 
ATOM   465  N NE  . ARG A 1 57  ? -12.678 -17.319 -8.374  1.00 93.52 57  A 1 
ATOM   466  C CZ  . ARG A 1 57  ? -11.561 -17.087 -9.067  1.00 94.75 57  A 1 
ATOM   467  N NH1 . ARG A 1 57  ? -10.875 -18.088 -9.586  1.00 89.26 57  A 1 
ATOM   468  N NH2 . ARG A 1 57  ? -11.130 -15.846 -9.229  1.00 90.99 57  A 1 
ATOM   469  N N   . ILE A 1 58  ? -10.007 -18.170 -4.248  1.00 97.99 58  A 1 
ATOM   470  C CA  . ILE A 1 58  ? -8.568  -18.048 -4.475  1.00 97.71 58  A 1 
ATOM   471  C C   . ILE A 1 58  ? -7.763  -18.534 -3.277  1.00 97.66 58  A 1 
ATOM   472  O O   . ILE A 1 58  ? -6.764  -19.240 -3.441  1.00 96.52 58  A 1 
ATOM   473  C CB  . ILE A 1 58  ? -8.205  -16.590 -4.828  1.00 97.22 58  A 1 
ATOM   474  C CG1 . ILE A 1 58  ? -8.861  -16.197 -6.159  1.00 95.03 58  A 1 
ATOM   475  C CG2 . ILE A 1 58  ? -6.688  -16.402 -4.903  1.00 95.67 58  A 1 
ATOM   476  C CD1 . ILE A 1 58  ? -8.925  -14.709 -6.408  1.00 89.38 58  A 1 
ATOM   477  N N   . ILE A 1 59  ? -8.191  -18.157 -2.077  1.00 97.81 59  A 1 
ATOM   478  C CA  . ILE A 1 59  ? -7.518  -18.578 -0.854  1.00 97.50 59  A 1 
ATOM   479  C C   . ILE A 1 59  ? -8.569  -18.937 0.199   1.00 97.61 59  A 1 
ATOM   480  O O   . ILE A 1 59  ? -9.217  -18.066 0.774   1.00 96.70 59  A 1 
ATOM   481  C CB  . ILE A 1 59  ? -6.496  -17.513 -0.355  1.00 96.40 59  A 1 
ATOM   482  C CG1 . ILE A 1 59  ? -5.826  -17.968 0.938   1.00 85.45 59  A 1 
ATOM   483  C CG2 . ILE A 1 59  ? -7.128  -16.127 -0.216  1.00 86.16 59  A 1 
ATOM   484  C CD1 . ILE A 1 59  ? -4.602  -17.154 1.313   1.00 82.99 59  A 1 
ATOM   485  N N   . SER A 1 60  ? -8.736  -20.245 0.427   1.00 96.93 60  A 1 
ATOM   486  C CA  . SER A 1 60  ? -9.810  -20.734 1.286   1.00 96.18 60  A 1 
ATOM   487  C C   . SER A 1 60  ? -9.474  -20.644 2.769   1.00 95.38 60  A 1 
ATOM   488  O O   . SER A 1 60  ? -10.375 -20.463 3.596   1.00 87.69 60  A 1 
ATOM   489  C CB  . SER A 1 60  ? -10.166 -22.179 0.928   1.00 94.32 60  A 1 
ATOM   490  O OG  . SER A 1 60  ? -9.050  -23.030 1.095   1.00 86.97 60  A 1 
ATOM   491  N N   . GLY A 1 61  ? -8.197  -20.760 3.108   1.00 94.11 61  A 1 
ATOM   492  C CA  . GLY A 1 61  ? -7.799  -20.797 4.509   1.00 93.81 61  A 1 
ATOM   493  C C   . GLY A 1 61  ? -6.499  -20.081 4.828   1.00 94.76 61  A 1 
ATOM   494  O O   . GLY A 1 61  ? -5.523  -20.720 5.212   1.00 91.01 61  A 1 
ATOM   495  N N   . PRO A 1 62  ? -6.466  -18.758 4.694   1.00 97.17 62  A 1 
ATOM   496  C CA  . PRO A 1 62  ? -5.259  -18.027 5.082   1.00 97.25 62  A 1 
ATOM   497  C C   . PRO A 1 62  ? -5.047  -18.117 6.593   1.00 97.07 62  A 1 
ATOM   498  O O   . PRO A 1 62  ? -6.015  -18.116 7.355   1.00 95.77 62  A 1 
ATOM   499  C CB  . PRO A 1 62  ? -5.565  -16.588 4.665   1.00 96.82 62  A 1 
ATOM   500  C CG  . PRO A 1 62  ? -7.054  -16.499 4.720   1.00 96.02 62  A 1 
ATOM   501  C CD  . PRO A 1 62  ? -7.550  -17.851 4.293   1.00 97.21 62  A 1 
ATOM   502  N N   . ARG A 1 63  ? -3.788  -18.203 7.014   1.00 96.68 63  A 1 
ATOM   503  C CA  . ARG A 1 63  ? -3.481  -18.224 8.443   1.00 96.02 63  A 1 
ATOM   504  C C   . ARG A 1 63  ? -3.463  -16.820 9.033   1.00 96.51 63  A 1 
ATOM   505  O O   . ARG A 1 63  ? -3.557  -16.654 10.243  1.00 95.28 63  A 1 
ATOM   506  C CB  . ARG A 1 63  ? -2.141  -18.917 8.694   1.00 94.46 63  A 1 
ATOM   507  C CG  . ARG A 1 63  ? -2.228  -20.426 8.587   1.00 86.80 63  A 1 
ATOM   508  C CD  . ARG A 1 63  ? -0.951  -21.091 9.061   1.00 79.85 63  A 1 
ATOM   509  N NE  . ARG A 1 63  ? -1.094  -22.540 9.132   1.00 73.03 63  A 1 
ATOM   510  C CZ  . ARG A 1 63  ? -1.496  -23.212 10.206  1.00 66.71 63  A 1 
ATOM   511  N NH1 . ARG A 1 63  ? -1.796  -22.561 11.320  1.00 59.26 63  A 1 
ATOM   512  N NH2 . ARG A 1 63  ? -1.601  -24.520 10.166  1.00 59.60 63  A 1 
ATOM   513  N N   . LEU A 1 64  ? -3.353  -15.816 8.173   1.00 96.82 64  A 1 
ATOM   514  C CA  . LEU A 1 64  ? -3.245  -14.434 8.609   1.00 97.44 64  A 1 
ATOM   515  C C   . LEU A 1 64  ? -3.645  -13.507 7.465   1.00 98.01 64  A 1 
ATOM   516  O O   . LEU A 1 64  ? -3.410  -13.817 6.296   1.00 97.63 64  A 1 
ATOM   517  C CB  . LEU A 1 64  ? -1.816  -14.137 9.075   1.00 96.37 64  A 1 
ATOM   518  C CG  . LEU A 1 64  ? -1.527  -12.801 9.751   1.00 92.85 64  A 1 
ATOM   519  C CD1 . LEU A 1 64  ? -0.567  -13.000 10.911  1.00 87.50 64  A 1 
ATOM   520  C CD2 . LEU A 1 64  ? -0.964  -11.806 8.753   1.00 87.48 64  A 1 
ATOM   521  N N   . ILE A 1 65  ? -4.269  -12.378 7.805   1.00 98.48 65  A 1 
ATOM   522  C CA  . ILE A 1 65  ? -4.685  -11.374 6.834   1.00 98.56 65  A 1 
ATOM   523  C C   . ILE A 1 65  ? -4.091  -10.027 7.227   1.00 98.67 65  A 1 
ATOM   524  O O   . ILE A 1 65  ? -4.151  -9.637  8.396   1.00 98.46 65  A 1 
ATOM   525  C CB  . ILE A 1 65  ? -6.217  -11.257 6.753   1.00 98.43 65  A 1 
ATOM   526  C CG1 . ILE A 1 65  ? -6.853  -12.615 6.430   1.00 97.30 65  A 1 
ATOM   527  C CG2 . ILE A 1 65  ? -6.623  -10.214 5.719   1.00 97.44 65  A 1 
ATOM   528  C CD1 . ILE A 1 65  ? -8.316  -12.704 6.813   1.00 94.81 65  A 1 
ATOM   529  N N   . MET A 1 66  ? -3.529  -9.320  6.250   1.00 98.64 66  A 1 
ATOM   530  C CA  . MET A 1 66  ? -2.997  -7.983  6.457   1.00 98.65 66  A 1 
ATOM   531  C C   . MET A 1 66  ? -3.721  -6.992  5.557   1.00 98.79 66  A 1 
ATOM   532  O O   . MET A 1 66  ? -3.898  -7.238  4.364   1.00 98.45 66  A 1 
ATOM   533  C CB  . MET A 1 66  ? -1.495  -7.935  6.157   1.00 98.19 66  A 1 
ATOM   534  C CG  . MET A 1 66  ? -0.652  -8.806  7.081   1.00 96.85 66  A 1 
ATOM   535  S SD  . MET A 1 66  ? 1.080   -8.916  6.556   1.00 95.15 66  A 1 
ATOM   536  C CE  . MET A 1 66  ? 0.924   -9.933  5.100   1.00 87.51 66  A 1 
ATOM   537  N N   . CYS A 1 67  ? -4.146  -5.871  6.145   1.00 98.62 67  A 1 
ATOM   538  C CA  . CYS A 1 67  ? -4.723  -4.762  5.388   1.00 98.73 67  A 1 
ATOM   539  C C   . CYS A 1 67  ? -3.786  -3.573  5.479   1.00 98.78 67  A 1 
ATOM   540  O O   . CYS A 1 67  ? -3.453  -3.125  6.577   1.00 98.29 67  A 1 
ATOM   541  C CB  . CYS A 1 67  ? -6.110  -4.405  5.920   1.00 98.53 67  A 1 
ATOM   542  S SG  . CYS A 1 67  ? -6.870  -3.025  5.037   1.00 97.93 67  A 1 
ATOM   543  N N   . GLY A 1 68  ? -3.349  -3.066  4.323   1.00 98.54 68  A 1 
ATOM   544  C CA  . GLY A 1 68  ? -2.341  -2.022  4.255   1.00 98.42 68  A 1 
ATOM   545  C C   . GLY A 1 68  ? -2.844  -0.593  4.371   1.00 98.47 68  A 1 
ATOM   546  O O   . GLY A 1 68  ? -2.076  0.339   4.125   1.00 96.65 68  A 1 
ATOM   547  N N   . GLY A 1 69  ? -4.113  -0.408  4.736   1.00 98.49 69  A 1 
ATOM   548  C CA  . GLY A 1 69  ? -4.653  0.915   5.003   1.00 98.56 69  A 1 
ATOM   549  C C   . GLY A 1 69  ? -5.295  1.604   3.813   1.00 98.60 69  A 1 
ATOM   550  O O   . GLY A 1 69  ? -5.457  1.020   2.741   1.00 97.89 69  A 1 
ATOM   551  N N   . ASP A 1 70  ? -5.661  2.876   4.022   1.00 98.42 70  A 1 
ATOM   552  C CA  . ASP A 1 70  ? -6.358  3.706   3.046   1.00 98.46 70  A 1 
ATOM   553  C C   . ASP A 1 70  ? -7.664  3.062   2.580   1.00 98.51 70  A 1 
ATOM   554  O O   . ASP A 1 70  ? -7.907  2.869   1.384   1.00 97.68 70  A 1 
ATOM   555  C CB  . ASP A 1 70  ? -5.452  4.075   1.868   1.00 98.15 70  A 1 
ATOM   556  C CG  . ASP A 1 70  ? -4.769  5.419   2.062   1.00 97.57 70  A 1 
ATOM   557  O OD1 . ASP A 1 70  ? -4.800  5.954   3.197   1.00 95.14 70  A 1 
ATOM   558  O OD2 . ASP A 1 70  ? -4.211  5.959   1.085   1.00 95.43 70  A 1 
ATOM   559  N N   . THR A 1 71  ? -8.518  2.750   3.546   1.00 98.15 71  A 1 
ATOM   560  C CA  . THR A 1 71  ? -9.799  2.100   3.271   1.00 98.10 71  A 1 
ATOM   561  C C   . THR A 1 71  ? -10.825 3.078   2.701   1.00 98.24 71  A 1 
ATOM   562  O O   . THR A 1 71  ? -11.730 2.674   1.964   1.00 97.18 71  A 1 
ATOM   563  C CB  . THR A 1 71  ? -10.324 1.425   4.546   1.00 97.74 71  A 1 
ATOM   564  O OG1 . THR A 1 71  ? -9.402  0.402   4.934   1.00 94.01 71  A 1 
ATOM   565  C CG2 . THR A 1 71  ? -11.688 0.797   4.335   1.00 93.53 71  A 1 
ATOM   566  N N   . THR A 1 72  ? -10.678 4.377   3.007   1.00 97.73 72  A 1 
ATOM   567  C CA  . THR A 1 72  ? -11.665 5.389   2.630   1.00 97.62 72  A 1 
ATOM   568  C C   . THR A 1 72  ? -11.090 6.415   1.657   1.00 97.69 72  A 1 
ATOM   569  O O   . THR A 1 72  ? -9.984  6.925   1.862   1.00 96.00 72  A 1 
ATOM   570  C CB  . THR A 1 72  ? -12.201 6.111   3.879   1.00 96.66 72  A 1 
ATOM   571  O OG1 . THR A 1 72  ? -12.819 5.152   4.739   1.00 93.12 72  A 1 
ATOM   572  C CG2 . THR A 1 72  ? -13.215 7.187   3.518   1.00 93.54 72  A 1 
ATOM   573  N N   . ASN A 1 73  ? -11.846 6.714   0.597   1.00 97.22 73  A 1 
ATOM   574  C CA  . ASN A 1 73  ? -11.509 7.791   -0.329  1.00 96.66 73  A 1 
ATOM   575  C C   . ASN A 1 73  ? -11.451 9.126   0.410   1.00 96.89 73  A 1 
ATOM   576  O O   . ASN A 1 73  ? -12.309 9.419   1.235   1.00 94.24 73  A 1 
ATOM   577  C CB  . ASN A 1 73  ? -12.553 7.849   -1.449  1.00 94.25 73  A 1 
ATOM   578  C CG  . ASN A 1 73  ? -12.303 8.961   -2.444  1.00 91.22 73  A 1 
ATOM   579  O OD1 . ASN A 1 73  ? -11.173 9.406   -2.627  1.00 80.95 73  A 1 
ATOM   580  N ND2 . ASN A 1 73  ? -13.358 9.420   -3.101  1.00 83.20 73  A 1 
ATOM   581  N N   . THR A 1 74  ? -10.444 9.947   0.087   1.00 96.58 74  A 1 
ATOM   582  C CA  . THR A 1 74  ? -10.239 11.212  0.784   1.00 95.81 74  A 1 
ATOM   583  C C   . THR A 1 74  ? -10.759 12.427  0.017   1.00 95.80 74  A 1 
ATOM   584  O O   . THR A 1 74  ? -10.343 13.554  0.279   1.00 92.95 74  A 1 
ATOM   585  C CB  . THR A 1 74  ? -8.748  11.419  1.120   1.00 94.38 74  A 1 
ATOM   586  O OG1 . THR A 1 74  ? -7.982  11.426  -0.082  1.00 91.19 74  A 1 
ATOM   587  C CG2 . THR A 1 74  ? -8.250  10.308  2.034   1.00 90.50 74  A 1 
ATOM   588  N N   . TRP A 1 75  ? -11.683 12.208  -0.930  1.00 96.20 75  A 1 
ATOM   589  C CA  . TRP A 1 75  ? -12.308 13.321  -1.640  1.00 95.62 75  A 1 
ATOM   590  C C   . TRP A 1 75  ? -12.928 14.292  -0.642  1.00 95.49 75  A 1 
ATOM   591  O O   . TRP A 1 75  ? -13.699 13.893  0.236   1.00 93.56 75  A 1 
ATOM   592  C CB  . TRP A 1 75  ? -13.371 12.815  -2.614  1.00 94.57 75  A 1 
ATOM   593  C CG  . TRP A 1 75  ? -13.862 13.854  -3.579  1.00 94.24 75  A 1 
ATOM   594  C CD1 . TRP A 1 75  ? -13.108 14.739  -4.304  1.00 90.66 75  A 1 
ATOM   595  C CD2 . TRP A 1 75  ? -15.227 14.111  -3.951  1.00 94.77 75  A 1 
ATOM   596  N NE1 . TRP A 1 75  ? -13.911 15.520  -5.090  1.00 89.42 75  A 1 
ATOM   597  C CE2 . TRP A 1 75  ? -15.211 15.163  -4.902  1.00 93.79 75  A 1 
ATOM   598  C CE3 . TRP A 1 75  ? -16.451 13.546  -3.578  1.00 92.39 75  A 1 
ATOM   599  C CZ2 . TRP A 1 75  ? -16.391 15.662  -5.475  1.00 92.19 75  A 1 
ATOM   600  C CZ3 . TRP A 1 75  ? -17.621 14.049  -4.151  1.00 89.48 75  A 1 
ATOM   601  C CH2 . TRP A 1 75  ? -17.572 15.088  -5.082  1.00 89.68 75  A 1 
ATOM   602  N N   . LYS A 1 76  ? -12.586 15.569  -0.795  1.00 95.72 76  A 1 
ATOM   603  C CA  . LYS A 1 76  ? -12.901 16.594  0.199   1.00 94.21 76  A 1 
ATOM   604  C C   . LYS A 1 76  ? -14.390 16.649  0.553   1.00 94.87 76  A 1 
ATOM   605  O O   . LYS A 1 76  ? -14.744 16.878  1.711   1.00 92.21 76  A 1 
ATOM   606  C CB  . LYS A 1 76  ? -12.434 17.959  -0.325  1.00 91.47 76  A 1 
ATOM   607  C CG  . LYS A 1 76  ? -12.121 18.975  0.759   1.00 78.13 76  A 1 
ATOM   608  C CD  . LYS A 1 76  ? -11.453 20.201  0.148   1.00 71.37 76  A 1 
ATOM   609  C CE  . LYS A 1 76  ? -11.040 21.203  1.206   1.00 61.55 76  A 1 
ATOM   610  N NZ  . LYS A 1 76  ? -10.351 22.386  0.619   1.00 53.39 76  A 1 
ATOM   611  N N   . GLN A 1 77  ? -15.256 16.422  -0.429  1.00 95.34 77  A 1 
ATOM   612  C CA  . GLN A 1 77  ? -16.696 16.575  -0.233  1.00 95.15 77  A 1 
ATOM   613  C C   . GLN A 1 77  ? -17.340 15.426  0.542   1.00 95.88 77  A 1 
ATOM   614  O O   . GLN A 1 77  ? -18.440 15.587  1.072   1.00 93.55 77  A 1 
ATOM   615  C CB  . GLN A 1 77  ? -17.400 16.751  -1.580  1.00 94.40 77  A 1 
ATOM   616  C CG  . GLN A 1 77  ? -17.009 18.034  -2.308  1.00 87.91 77  A 1 
ATOM   617  C CD  . GLN A 1 77  ? -17.884 18.320  -3.508  1.00 81.32 77  A 1 
ATOM   618  O OE1 . GLN A 1 77  ? -19.028 17.864  -3.587  1.00 73.39 77  A 1 
ATOM   619  N NE2 . GLN A 1 77  ? -17.354 19.090  -4.453  1.00 70.46 77  A 1 
ATOM   620  N N   . THR A 1 78  ? -16.678 14.274  0.621   1.00 95.65 78  A 1 
ATOM   621  C CA  . THR A 1 78  ? -17.260 13.102  1.289   1.00 95.75 78  A 1 
ATOM   622  C C   . THR A 1 78  ? -16.425 12.573  2.454   1.00 96.39 78  A 1 
ATOM   623  O O   . THR A 1 78  ? -16.927 11.798  3.265   1.00 94.48 78  A 1 
ATOM   624  C CB  . THR A 1 78  ? -17.492 11.947  0.296   1.00 94.60 78  A 1 
ATOM   625  O OG1 . THR A 1 78  ? -16.266 11.620  -0.360  1.00 90.67 78  A 1 
ATOM   626  C CG2 . THR A 1 78  ? -18.532 12.338  -0.752  1.00 90.31 78  A 1 
ATOM   627  N N   . HIS A 1 79  ? -15.162 12.974  2.535   1.00 96.22 79  A 1 
ATOM   628  C CA  . HIS A 1 79  ? -14.270 12.440  3.560   1.00 96.65 79  A 1 
ATOM   629  C C   . HIS A 1 79  ? -14.618 12.994  4.946   1.00 96.86 79  A 1 
ATOM   630  O O   . HIS A 1 79  ? -14.585 14.199  5.173   1.00 95.78 79  A 1 
ATOM   631  C CB  . HIS A 1 79  ? -12.819 12.772  3.212   1.00 95.94 79  A 1 
ATOM   632  C CG  . HIS A 1 79  ? -11.813 12.062  4.062   1.00 96.01 79  A 1 
ATOM   633  N ND1 . HIS A 1 79  ? -10.636 12.660  4.492   1.00 89.74 79  A 1 
ATOM   634  C CD2 . HIS A 1 79  ? -11.791 10.805  4.546   1.00 88.61 79  A 1 
ATOM   635  C CE1 . HIS A 1 79  ? -9.951  11.791  5.200   1.00 90.47 79  A 1 
ATOM   636  N NE2 . HIS A 1 79  ? -10.626 10.660  5.256   1.00 91.40 79  A 1 
ATOM   637  N N   . THR A 1 80  ? -14.976 12.091  5.869   1.00 97.10 80  A 1 
ATOM   638  C CA  . THR A 1 80  ? -15.209 12.420  7.273   1.00 97.19 80  A 1 
ATOM   639  C C   . THR A 1 80  ? -14.684 11.264  8.113   1.00 97.52 80  A 1 
ATOM   640  O O   . THR A 1 80  ? -14.518 10.146  7.608   1.00 97.25 80  A 1 
ATOM   641  C CB  . THR A 1 80  ? -16.707 12.618  7.607   1.00 96.60 80  A 1 
ATOM   642  O OG1 . THR A 1 80  ? -17.393 11.373  7.476   1.00 93.96 80  A 1 
ATOM   643  C CG2 . THR A 1 80  ? -17.356 13.648  6.698   1.00 93.90 80  A 1 
ATOM   644  N N   . PHE A 1 81  ? -14.436 11.515  9.403   1.00 97.77 81  A 1 
ATOM   645  C CA  . PHE A 1 81  ? -13.952 10.434  10.250  1.00 97.94 81  A 1 
ATOM   646  C C   . PHE A 1 81  ? -15.033 9.376   10.498  1.00 98.27 81  A 1 
ATOM   647  O O   . PHE A 1 81  ? -14.715 8.197   10.670  1.00 97.90 81  A 1 
ATOM   648  C CB  . PHE A 1 81  ? -13.389 10.946  11.579  1.00 97.57 81  A 1 
ATOM   649  C CG  . PHE A 1 81  ? -12.547 9.930   12.292  1.00 97.76 81  A 1 
ATOM   650  C CD1 . PHE A 1 81  ? -11.384 9.444   11.704  1.00 97.38 81  A 1 
ATOM   651  C CD2 . PHE A 1 81  ? -12.919 9.430   13.529  1.00 97.22 81  A 1 
ATOM   652  C CE1 . PHE A 1 81  ? -10.609 8.491   12.341  1.00 96.44 81  A 1 
ATOM   653  C CE2 . PHE A 1 81  ? -12.147 8.477   14.176  1.00 96.36 81  A 1 
ATOM   654  C CZ  . PHE A 1 81  ? -10.988 8.016   13.572  1.00 96.81 81  A 1 
ATOM   655  N N   . ASP A 1 82  ? -16.309 9.787   10.493  1.00 98.16 82  A 1 
ATOM   656  C CA  . ASP A 1 82  ? -17.400 8.820   10.591  1.00 98.06 82  A 1 
ATOM   657  C C   . ASP A 1 82  ? -17.335 7.803   9.455   1.00 98.22 82  A 1 
ATOM   658  O O   . ASP A 1 82  ? -17.558 6.612   9.665   1.00 97.90 82  A 1 
ATOM   659  C CB  . ASP A 1 82  ? -18.760 9.528   10.573  1.00 97.34 82  A 1 
ATOM   660  C CG  . ASP A 1 82  ? -19.083 10.227  11.877  1.00 87.16 82  A 1 
ATOM   661  O OD1 . ASP A 1 82  ? -18.428 9.940   12.903  1.00 80.34 82  A 1 
ATOM   662  O OD2 . ASP A 1 82  ? -20.012 11.060  11.892  1.00 79.67 82  A 1 
ATOM   663  N N   . LYS A 1 83  ? -17.027 8.263   8.249   1.00 98.28 83  A 1 
ATOM   664  C CA  . LYS A 1 83  ? -16.904 7.367   7.101   1.00 98.05 83  A 1 
ATOM   665  C C   . LYS A 1 83  ? -15.666 6.484   7.204   1.00 98.36 83  A 1 
ATOM   666  O O   . LYS A 1 83  ? -15.700 5.316   6.809   1.00 98.10 83  A 1 
ATOM   667  C CB  . LYS A 1 83  ? -16.901 8.157   5.782   1.00 97.42 83  A 1 
ATOM   668  C CG  . LYS A 1 83  ? -18.267 8.725   5.413   1.00 92.16 83  A 1 
ATOM   669  C CD  . LYS A 1 83  ? -18.313 9.199   3.969   1.00 85.83 83  A 1 
ATOM   670  C CE  . LYS A 1 83  ? -19.716 9.645   3.578   1.00 81.09 83  A 1 
ATOM   671  N NZ  . LYS A 1 83  ? -20.171 10.837  4.332   1.00 71.14 83  A 1 
ATOM   672  N N   . VAL A 1 84  ? -14.579 7.023   7.742   1.00 98.20 84  A 1 
ATOM   673  C CA  . VAL A 1 84  ? -13.384 6.221   7.995   1.00 98.47 84  A 1 
ATOM   674  C C   . VAL A 1 84  ? -13.737 5.039   8.900   1.00 98.53 84  A 1 
ATOM   675  O O   . VAL A 1 84  ? -13.426 3.885   8.582   1.00 98.50 84  A 1 
ATOM   676  C CB  . VAL A 1 84  ? -12.252 7.060   8.632   1.00 98.25 84  A 1 
ATOM   677  C CG1 . VAL A 1 84  ? -11.111 6.170   9.111   1.00 97.44 84  A 1 
ATOM   678  C CG2 . VAL A 1 84  ? -11.733 8.096   7.636   1.00 97.54 84  A 1 
ATOM   679  N N   . ILE A 1 85  ? -14.396 5.319   10.011  1.00 98.62 85  A 1 
ATOM   680  C CA  . ILE A 1 85  ? -14.791 4.279   10.967  1.00 98.67 85  A 1 
ATOM   681  C C   . ILE A 1 85  ? -15.757 3.279   10.330  1.00 98.65 85  A 1 
ATOM   682  O O   . ILE A 1 85  ? -15.596 2.068   10.477  1.00 98.52 85  A 1 
ATOM   683  C CB  . ILE A 1 85  ? -15.403 4.902   12.239  1.00 98.57 85  A 1 
ATOM   684  C CG1 . ILE A 1 85  ? -14.336 5.713   13.002  1.00 97.72 85  A 1 
ATOM   685  C CG2 . ILE A 1 85  ? -16.029 3.840   13.141  1.00 98.14 85  A 1 
ATOM   686  C CD1 . ILE A 1 85  ? -13.130 4.903   13.450  1.00 96.05 85  A 1 
ATOM   687  N N   . LYS A 1 86  ? -16.768 3.779   9.615   1.00 98.60 86  A 1 
ATOM   688  C CA  . LYS A 1 86  ? -17.750 2.920   8.964   1.00 98.49 86  A 1 
ATOM   689  C C   . LYS A 1 86  ? -17.092 1.967   7.973   1.00 98.50 86  A 1 
ATOM   690  O O   . LYS A 1 86  ? -17.409 0.774   7.932   1.00 98.35 86  A 1 
ATOM   691  C CB  . LYS A 1 86  ? -18.814 3.767   8.255   1.00 97.96 86  A 1 
ATOM   692  C CG  . LYS A 1 86  ? -19.877 2.940   7.527   1.00 90.33 86  A 1 
ATOM   693  C CD  . LYS A 1 86  ? -20.899 3.825   6.829   1.00 83.44 86  A 1 
ATOM   694  C CE  . LYS A 1 86  ? -21.917 2.991   6.077   1.00 71.04 86  A 1 
ATOM   695  N NZ  . LYS A 1 86  ? -22.947 3.829   5.400   1.00 63.69 86  A 1 
ATOM   696  N N   . ASN A 1 87  ? -16.170 2.486   7.169   1.00 98.52 87  A 1 
ATOM   697  C CA  . ASN A 1 87  ? -15.544 1.682   6.125   1.00 98.55 87  A 1 
ATOM   698  C C   . ASN A 1 87  ? -14.555 0.665   6.685   1.00 98.69 87  A 1 
ATOM   699  O O   . ASN A 1 87  ? -14.491 -0.468  6.204   1.00 98.47 87  A 1 
ATOM   700  C CB  . ASN A 1 87  ? -14.888 2.583   5.085   1.00 98.45 87  A 1 
ATOM   701  C CG  . ASN A 1 87  ? -15.904 3.358   4.258   1.00 98.17 87  A 1 
ATOM   702  O OD1 . ASN A 1 87  ? -17.040 2.913   4.073   1.00 94.28 87  A 1 
ATOM   703  N ND2 . ASN A 1 87  ? -15.511 4.522   3.761   1.00 94.01 87  A 1 
ATOM   704  N N   . ILE A 1 88  ? -13.796 1.044   7.717   1.00 98.53 88  A 1 
ATOM   705  C CA  . ILE A 1 88  ? -12.926 0.074   8.385   1.00 98.67 88  A 1 
ATOM   706  C C   . ILE A 1 88  ? -13.776 -1.015  9.033   1.00 98.64 88  A 1 
ATOM   707  O O   . ILE A 1 88  ? -13.445 -2.199  8.963   1.00 98.54 88  A 1 
ATOM   708  C CB  . ILE A 1 88  ? -12.001 0.759   9.420   1.00 98.68 88  A 1 
ATOM   709  C CG1 . ILE A 1 88  ? -10.997 1.669   8.696   1.00 98.33 88  A 1 
ATOM   710  C CG2 . ILE A 1 88  ? -11.258 -0.284  10.260  1.00 98.43 88  A 1 
ATOM   711  C CD1 . ILE A 1 88  ? -10.112 2.489   9.623   1.00 97.85 88  A 1 
ATOM   712  N N   . ASN A 1 89  ? -14.899 -0.627  9.639   1.00 98.71 89  A 1 
ATOM   713  C CA  . ASN A 1 89  ? -15.814 -1.598  10.236  1.00 98.78 89  A 1 
ATOM   714  C C   . ASN A 1 89  ? -16.371 -2.567  9.195   1.00 98.72 89  A 1 
ATOM   715  O O   . ASN A 1 89  ? -16.523 -3.763  9.466   1.00 98.55 89  A 1 
ATOM   716  C CB  . ASN A 1 89  ? -16.965 -0.895  10.958  1.00 98.54 89  A 1 
ATOM   717  C CG  . ASN A 1 89  ? -17.838 -1.859  11.736  1.00 96.57 89  A 1 
ATOM   718  O OD1 . ASN A 1 89  ? -17.393 -2.485  12.689  1.00 86.38 89  A 1 
ATOM   719  N ND2 . ASN A 1 89  ? -19.085 -1.988  11.322  1.00 85.75 89  A 1 
ATOM   720  N N   . THR A 1 90  ? -16.664 -2.069  7.995   1.00 98.67 90  A 1 
ATOM   721  C CA  . THR A 1 90  ? -17.148 -2.916  6.903   1.00 98.62 90  A 1 
ATOM   722  C C   . THR A 1 90  ? -16.106 -3.971  6.521   1.00 98.69 90  A 1 
ATOM   723  O O   . THR A 1 90  ? -16.449 -5.137  6.299   1.00 98.41 90  A 1 
ATOM   724  C CB  . THR A 1 90  ? -17.528 -2.071  5.673   1.00 98.39 90  A 1 
ATOM   725  O OG1 . THR A 1 90  ? -18.626 -1.211  6.011   1.00 96.25 90  A 1 
ATOM   726  C CG2 . THR A 1 90  ? -17.943 -2.952  4.495   1.00 96.04 90  A 1 
ATOM   727  N N   . VAL A 1 91  ? -14.839 -3.571  6.456   1.00 98.79 91  A 1 
ATOM   728  C CA  . VAL A 1 91  ? -13.762 -4.521  6.179   1.00 98.70 91  A 1 
ATOM   729  C C   . VAL A 1 91  ? -13.672 -5.565  7.290   1.00 98.71 91  A 1 
ATOM   730  O O   . VAL A 1 91  ? -13.586 -6.764  7.017   1.00 98.56 91  A 1 
ATOM   731  C CB  . VAL A 1 91  ? -12.405 -3.806  6.000   1.00 98.60 91  A 1 
ATOM   732  C CG1 . VAL A 1 91  ? -11.275 -4.815  5.831   1.00 98.03 91  A 1 
ATOM   733  C CG2 . VAL A 1 91  ? -12.455 -2.871  4.794   1.00 98.11 91  A 1 
ATOM   734  N N   . VAL A 1 92  ? -13.722 -5.114  8.549   1.00 98.74 92  A 1 
ATOM   735  C CA  . VAL A 1 92  ? -13.662 -6.004  9.701   1.00 98.76 92  A 1 
ATOM   736  C C   . VAL A 1 92  ? -14.801 -7.026  9.668   1.00 98.75 92  A 1 
ATOM   737  O O   . VAL A 1 92  ? -14.579 -8.231  9.865   1.00 98.50 92  A 1 
ATOM   738  C CB  . VAL A 1 92  ? -13.698 -5.192  11.020  1.00 98.52 92  A 1 
ATOM   739  C CG1 . VAL A 1 92  ? -13.996 -6.083  12.219  1.00 97.07 92  A 1 
ATOM   740  C CG2 . VAL A 1 92  ? -12.374 -4.464  11.216  1.00 97.29 92  A 1 
ATOM   741  N N   . GLU A 1 93  ? -16.023 -6.573  9.409   1.00 98.73 93  A 1 
ATOM   742  C CA  . GLU A 1 93  ? -17.186 -7.460  9.349   1.00 98.67 93  A 1 
ATOM   743  C C   . GLU A 1 93  ? -17.044 -8.491  8.236   1.00 98.69 93  A 1 
ATOM   744  O O   . GLU A 1 93  ? -17.389 -9.669  8.424   1.00 98.31 93  A 1 
ATOM   745  C CB  . GLU A 1 93  ? -18.471 -6.646  9.164   1.00 98.33 93  A 1 
ATOM   746  C CG  . GLU A 1 93  ? -18.904 -5.889  10.411  1.00 93.05 93  A 1 
ATOM   747  C CD  . GLU A 1 93  ? -20.187 -5.093  10.205  1.00 86.13 93  A 1 
ATOM   748  O OE1 . GLU A 1 93  ? -20.586 -4.880  9.039   1.00 80.85 93  A 1 
ATOM   749  O OE2 . GLU A 1 93  ? -20.789 -4.686  11.212  1.00 81.33 93  A 1 
ATOM   750  N N   . ASN A 1 94  ? -16.532 -8.071  7.080   1.00 98.60 94  A 1 
ATOM   751  C CA  . ASN A 1 94  ? -16.333 -9.001  5.976   1.00 98.67 94  A 1 
ATOM   752  C C   . ASN A 1 94  ? -15.262 -10.043 6.284   1.00 98.67 94  A 1 
ATOM   753  O O   . ASN A 1 94  ? -15.425 -11.213 5.956   1.00 98.28 94  A 1 
ATOM   754  C CB  . ASN A 1 94  ? -15.990 -8.242  4.686   1.00 98.56 94  A 1 
ATOM   755  C CG  . ASN A 1 94  ? -17.231 -7.783  3.939   1.00 98.22 94  A 1 
ATOM   756  O OD1 . ASN A 1 94  ? -17.823 -8.533  3.178   1.00 91.53 94  A 1 
ATOM   757  N ND2 . ASN A 1 94  ? -17.629 -6.546  4.180   1.00 91.38 94  A 1 
ATOM   758  N N   . MET A 1 95  ? -14.175 -9.627  6.933   1.00 98.64 95  A 1 
ATOM   759  C CA  . MET A 1 95  ? -13.125 -10.570 7.301   1.00 98.63 95  A 1 
ATOM   760  C C   . MET A 1 95  ? -13.640 -11.613 8.294   1.00 98.51 95  A 1 
ATOM   761  O O   . MET A 1 95  ? -13.326 -12.796 8.173   1.00 98.25 95  A 1 
ATOM   762  C CB  . MET A 1 95  ? -11.914 -9.834  7.886   1.00 98.48 95  A 1 
ATOM   763  C CG  . MET A 1 95  ? -11.164 -8.960  6.891   1.00 97.59 95  A 1 
ATOM   764  S SD  . MET A 1 95  ? -10.484 -9.878  5.477   1.00 96.58 95  A 1 
ATOM   765  C CE  . MET A 1 95  ? -11.754 -9.654  4.243   1.00 90.95 95  A 1 
ATOM   766  N N   . ARG A 1 96  ? -14.439 -11.177 9.265   1.00 98.59 96  A 1 
ATOM   767  C CA  . ARG A 1 96  ? -15.008 -12.095 10.244  1.00 98.46 96  A 1 
ATOM   768  C C   . ARG A 1 96  ? -15.968 -13.086 9.596   1.00 98.34 96  A 1 
ATOM   769  O O   . ARG A 1 96  ? -16.039 -14.248 10.002  1.00 97.85 96  A 1 
ATOM   770  C CB  . ARG A 1 96  ? -15.732 -11.326 11.362  1.00 98.13 96  A 1 
ATOM   771  C CG  . ARG A 1 96  ? -14.779 -10.633 12.327  1.00 93.33 96  A 1 
ATOM   772  C CD  . ARG A 1 96  ? -15.520 -9.882  13.403  1.00 89.49 96  A 1 
ATOM   773  N NE  . ARG A 1 96  ? -14.601 -9.338  14.407  1.00 84.32 96  A 1 
ATOM   774  C CZ  . ARG A 1 96  ? -14.751 -8.177  15.032  1.00 79.33 96  A 1 
ATOM   775  N NH1 . ARG A 1 96  ? -15.788 -7.398  14.770  1.00 71.05 96  A 1 
ATOM   776  N NH2 . ARG A 1 96  ? -13.858 -7.790  15.922  1.00 76.14 96  A 1 
ATOM   777  N N   . LYS A 1 97  ? -16.699 -12.638 8.584   1.00 98.45 97  A 1 
ATOM   778  C CA  . LYS A 1 97  ? -17.655 -13.494 7.885   1.00 98.37 97  A 1 
ATOM   779  C C   . LYS A 1 97  ? -16.959 -14.485 6.948   1.00 98.44 97  A 1 
ATOM   780  O O   . LYS A 1 97  ? -17.290 -15.674 6.945   1.00 97.86 97  A 1 
ATOM   781  C CB  . LYS A 1 97  ? -18.648 -12.633 7.091   1.00 97.68 97  A 1 
ATOM   782  C CG  . LYS A 1 97  ? -19.712 -13.426 6.340   1.00 86.18 97  A 1 
ATOM   783  C CD  . LYS A 1 97  ? -20.634 -12.511 5.553   1.00 84.07 97  A 1 
ATOM   784  C CE  . LYS A 1 97  ? -21.665 -13.311 4.771   1.00 71.10 97  A 1 
ATOM   785  N NZ  . LYS A 1 97  ? -22.566 -12.434 3.970   1.00 64.45 97  A 1 
ATOM   786  N N   . ILE A 1 98  ? -16.006 -14.007 6.167   1.00 98.40 98  A 1 
ATOM   787  C CA  . ILE A 1 98  ? -15.338 -14.830 5.163   1.00 98.41 98  A 1 
ATOM   788  C C   . ILE A 1 98  ? -14.311 -15.767 5.796   1.00 98.36 98  A 1 
ATOM   789  O O   . ILE A 1 98  ? -14.230 -16.944 5.436   1.00 97.70 98  A 1 
ATOM   790  C CB  . ILE A 1 98  ? -14.650 -13.948 4.096   1.00 98.17 98  A 1 
ATOM   791  C CG1 . ILE A 1 98  ? -15.677 -13.054 3.386   1.00 95.69 98  A 1 
ATOM   792  C CG2 . ILE A 1 98  ? -13.921 -14.809 3.063   1.00 94.79 98  A 1 
ATOM   793  C CD1 . ILE A 1 98  ? -15.053 -11.883 2.656   1.00 93.26 98  A 1 
ATOM   794  N N   . TYR A 1 99  ? -13.535 -15.245 6.739   1.00 98.52 99  A 1 
ATOM   795  C CA  . TYR A 1 99  ? -12.439 -15.984 7.373   1.00 98.46 99  A 1 
ATOM   796  C C   . TYR A 1 99  ? -12.556 -15.923 8.898   1.00 98.42 99  A 1 
ATOM   797  O O   . TYR A 1 99  ? -11.759 -15.256 9.566   1.00 97.81 99  A 1 
ATOM   798  C CB  . TYR A 1 99  ? -11.093 -15.418 6.927   1.00 98.40 99  A 1 
ATOM   799  C CG  . TYR A 1 99  ? -10.828 -15.504 5.433   1.00 98.55 99  A 1 
ATOM   800  C CD1 . TYR A 1 99  ? -10.826 -16.731 4.782   1.00 98.20 99  A 1 
ATOM   801  C CD2 . TYR A 1 99  ? -10.553 -14.366 4.690   1.00 98.28 99  A 1 
ATOM   802  C CE1 . TYR A 1 99  ? -10.570 -16.826 3.418   1.00 98.08 99  A 1 
ATOM   803  C CE2 . TYR A 1 99  ? -10.285 -14.442 3.323   1.00 98.13 99  A 1 
ATOM   804  C CZ  . TYR A 1 99  ? -10.298 -15.678 2.694   1.00 98.33 99  A 1 
ATOM   805  O OH  . TYR A 1 99  ? -10.037 -15.766 1.352   1.00 97.83 99  A 1 
ATOM   806  N N   . PRO A 1 100 ? -13.538 -16.608 9.464   1.00 98.24 100 A 1 
ATOM   807  C CA  . PRO A 1 100 ? -13.717 -16.574 10.920  1.00 97.81 100 A 1 
ATOM   808  C C   . PRO A 1 100 ? -12.503 -17.137 11.649  1.00 97.19 100 A 1 
ATOM   809  O O   . PRO A 1 100 ? -11.906 -18.124 11.210  1.00 93.44 100 A 1 
ATOM   810  C CB  . PRO A 1 100 ? -14.959 -17.441 11.159  1.00 97.18 100 A 1 
ATOM   811  C CG  . PRO A 1 100 ? -15.060 -18.306 9.950   1.00 95.56 100 A 1 
ATOM   812  C CD  . PRO A 1 100 ? -14.527 -17.480 8.814   1.00 97.91 100 A 1 
ATOM   813  N N   . ASN A 1 101 ? -12.144 -16.484 12.759  1.00 97.21 101 A 1 
ATOM   814  C CA  . ASN A 1 101 ? -11.042 -16.897 13.625  1.00 96.65 101 A 1 
ATOM   815  C C   . ASN A 1 101 ? -9.657  -16.763 12.993  1.00 96.77 101 A 1 
ATOM   816  O O   . ASN A 1 101 ? -8.671  -17.269 13.536  1.00 94.23 101 A 1 
ATOM   817  C CB  . ASN A 1 101 ? -11.251 -18.329 14.129  1.00 95.34 101 A 1 
ATOM   818  C CG  . ASN A 1 101 ? -12.577 -18.504 14.851  1.00 90.81 101 A 1 
ATOM   819  O OD1 . ASN A 1 101 ? -12.943 -17.700 15.702  1.00 80.77 101 A 1 
ATOM   820  N ND2 . ASN A 1 101 ? -13.312 -19.550 14.505  1.00 78.74 101 A 1 
ATOM   821  N N   . VAL A 1 102 ? -9.555  -16.082 11.852  1.00 97.64 102 A 1 
ATOM   822  C CA  . VAL A 1 102 ? -8.262  -15.814 11.236  1.00 98.09 102 A 1 
ATOM   823  C C   . VAL A 1 102 ? -7.768  -14.435 11.691  1.00 98.21 102 A 1 
ATOM   824  O O   . VAL A 1 102 ? -8.513  -13.460 11.576  1.00 98.00 102 A 1 
ATOM   825  C CB  . VAL A 1 102 ? -8.341  -15.861 9.696   1.00 97.81 102 A 1 
ATOM   826  C CG1 . VAL A 1 102 ? -6.990  -15.526 9.071   1.00 96.89 102 A 1 
ATOM   827  C CG2 . VAL A 1 102 ? -8.812  -17.232 9.235   1.00 96.91 102 A 1 
ATOM   828  N N   . PRO A 1 103 ? -6.541  -14.349 12.209  1.00 98.27 103 A 1 
ATOM   829  C CA  . PRO A 1 103 ? -6.011  -13.054 12.643  1.00 98.11 103 A 1 
ATOM   830  C C   . PRO A 1 103 ? -6.008  -12.023 11.517  1.00 98.36 103 A 1 
ATOM   831  O O   . PRO A 1 103 ? -5.687  -12.343 10.370  1.00 98.15 103 A 1 
ATOM   832  C CB  . PRO A 1 103 ? -4.581  -13.383 13.082  1.00 97.41 103 A 1 
ATOM   833  C CG  . PRO A 1 103 ? -4.624  -14.831 13.445  1.00 95.36 103 A 1 
ATOM   834  C CD  . PRO A 1 103 ? -5.612  -15.448 12.500  1.00 97.51 103 A 1 
ATOM   835  N N   . PHE A 1 104 ? -6.362  -10.790 11.868  1.00 98.52 104 A 1 
ATOM   836  C CA  . PHE A 1 104 ? -6.442  -9.692  10.921  1.00 98.70 104 A 1 
ATOM   837  C C   . PHE A 1 104 ? -5.628  -8.519  11.461  1.00 98.71 104 A 1 
ATOM   838  O O   . PHE A 1 104 ? -5.861  -8.063  12.582  1.00 98.58 104 A 1 
ATOM   839  C CB  . PHE A 1 104 ? -7.900  -9.287  10.697  1.00 98.62 104 A 1 
ATOM   840  C CG  . PHE A 1 104 ? -8.098  -8.076  9.828   1.00 98.61 104 A 1 
ATOM   841  C CD1 . PHE A 1 104 ? -7.922  -8.149  8.456   1.00 98.19 104 A 1 
ATOM   842  C CD2 . PHE A 1 104 ? -8.476  -6.862  10.385  1.00 98.16 104 A 1 
ATOM   843  C CE1 . PHE A 1 104 ? -8.110  -7.032  7.649   1.00 97.74 104 A 1 
ATOM   844  C CE2 . PHE A 1 104 ? -8.669  -5.747  9.588   1.00 97.81 104 A 1 
ATOM   845  C CZ  . PHE A 1 104 ? -8.489  -5.825  8.215   1.00 98.11 104 A 1 
ATOM   846  N N   . ILE A 1 105 ? -4.672  -8.050  10.668  1.00 98.79 105 A 1 
ATOM   847  C CA  . ILE A 1 105 ? -3.770  -6.966  11.061  1.00 98.79 105 A 1 
ATOM   848  C C   . ILE A 1 105 ? -4.053  -5.741  10.204  1.00 98.74 105 A 1 
ATOM   849  O O   . ILE A 1 105 ? -4.134  -5.842  8.978   1.00 98.49 105 A 1 
ATOM   850  C CB  . ILE A 1 105 ? -2.301  -7.408  10.921  1.00 98.43 105 A 1 
ATOM   851  C CG1 . ILE A 1 105 ? -2.004  -8.553  11.893  1.00 96.47 105 A 1 
ATOM   852  C CG2 . ILE A 1 105 ? -1.348  -6.235  11.155  1.00 97.42 105 A 1 
ATOM   853  C CD1 . ILE A 1 105 ? -0.772  -9.348  11.541  1.00 86.86 105 A 1 
ATOM   854  N N   . TYR A 1 106 ? -4.196  -4.588  10.858  1.00 98.76 106 A 1 
ATOM   855  C CA  . TYR A 1 106 ? -4.477  -3.334  10.160  1.00 98.89 106 A 1 
ATOM   856  C C   . TYR A 1 106 ? -3.298  -2.377  10.281  1.00 98.86 106 A 1 
ATOM   857  O O   . TYR A 1 106 ? -2.753  -2.185  11.368  1.00 98.58 106 A 1 
ATOM   858  C CB  . TYR A 1 106 ? -5.732  -2.670  10.712  1.00 98.65 106 A 1 
ATOM   859  C CG  . TYR A 1 106 ? -6.315  -1.650  9.761   1.00 98.71 106 A 1 
ATOM   860  C CD1 . TYR A 1 106 ? -7.212  -2.030  8.774   1.00 98.29 106 A 1 
ATOM   861  C CD2 . TYR A 1 106 ? -5.946  -0.311  9.827   1.00 98.25 106 A 1 
ATOM   862  C CE1 . TYR A 1 106 ? -7.737  -1.113  7.878   1.00 98.10 106 A 1 
ATOM   863  C CE2 . TYR A 1 106 ? -6.466  0.621   8.931   1.00 98.07 106 A 1 
ATOM   864  C CZ  . TYR A 1 106 ? -7.351  0.208   7.963   1.00 98.41 106 A 1 
ATOM   865  O OH  . TYR A 1 106 ? -7.871  1.114   7.068   1.00 97.93 106 A 1 
ATOM   866  N N   . ASN A 1 107 ? -2.911  -1.778  9.158   1.00 98.88 107 A 1 
ATOM   867  C CA  . ASN A 1 107 ? -1.852  -0.771  9.131   1.00 98.86 107 A 1 
ATOM   868  C C   . ASN A 1 107 ? -2.443  0.561   8.672   1.00 98.86 107 A 1 
ATOM   869  O O   . ASN A 1 107 ? -3.141  0.611   7.661   1.00 98.47 107 A 1 
ATOM   870  C CB  . ASN A 1 107 ? -0.722  -1.202  8.201   1.00 98.64 107 A 1 
ATOM   871  C CG  . ASN A 1 107 ? 0.494   -0.319  8.320   1.00 98.53 107 A 1 
ATOM   872  O OD1 . ASN A 1 107 ? 0.835   0.424   7.390   1.00 88.66 107 A 1 
ATOM   873  N ND2 . ASN A 1 107 ? 1.158   -0.375  9.460   1.00 88.62 107 A 1 
ATOM   874  N N   . LEU A 1 108 ? -2.174  1.634   9.423   1.00 98.80 108 A 1 
ATOM   875  C CA  . LEU A 1 108 ? -2.792  2.926   9.156   1.00 98.70 108 A 1 
ATOM   876  C C   . LEU A 1 108 ? -2.245  3.604   7.904   1.00 98.78 108 A 1 
ATOM   877  O O   . LEU A 1 108 ? -1.033  3.760   7.749   1.00 98.42 108 A 1 
ATOM   878  C CB  . LEU A 1 108 ? -2.605  3.866   10.352  1.00 98.58 108 A 1 
ATOM   879  C CG  . LEU A 1 108 ? -3.437  3.565   11.595  1.00 98.00 108 A 1 
ATOM   880  C CD1 . LEU A 1 108 ? -2.998  4.470   12.742  1.00 97.59 108 A 1 
ATOM   881  C CD2 . LEU A 1 108 ? -4.922  3.749   11.314  1.00 97.39 108 A 1 
ATOM   882  N N   . GLY A 1 109 ? -3.152  4.009   7.021   1.00 98.73 109 A 1 
ATOM   883  C CA  . GLY A 1 109 ? -2.822  4.821   5.862   1.00 98.69 109 A 1 
ATOM   884  C C   . GLY A 1 109 ? -3.179  6.279   6.088   1.00 98.61 109 A 1 
ATOM   885  O O   . GLY A 1 109 ? -3.853  6.629   7.056   1.00 98.30 109 A 1 
ATOM   886  N N   . ASN A 1 110 ? -2.729  7.151   5.178   1.00 98.50 110 A 1 
ATOM   887  C CA  . ASN A 1 110 ? -2.960  8.585   5.325   1.00 98.34 110 A 1 
ATOM   888  C C   . ASN A 1 110 ? -4.436  8.959   5.250   1.00 98.38 110 A 1 
ATOM   889  O O   . ASN A 1 110 ? -4.856  9.948   5.849   1.00 97.69 110 A 1 
ATOM   890  C CB  . ASN A 1 110 ? -2.158  9.367   4.276   1.00 97.71 110 A 1 
ATOM   891  C CG  . ASN A 1 110 ? -2.483  8.961   2.852   1.00 97.14 110 A 1 
ATOM   892  O OD1 . ASN A 1 110 ? -2.060  7.905   2.393   1.00 93.00 110 A 1 
ATOM   893  N ND2 . ASN A 1 110 ? -3.241  9.797   2.162   1.00 92.39 110 A 1 
ATOM   894  N N   . GLY A 1 111 ? -5.229  8.172   4.533   1.00 98.49 111 A 1 
ATOM   895  C CA  . GLY A 1 111 ? -6.661  8.419   4.408   1.00 98.30 111 A 1 
ATOM   896  C C   . GLY A 1 111 ? -7.494  7.869   5.557   1.00 98.43 111 A 1 
ATOM   897  O O   . GLY A 1 111 ? -8.700  8.087   5.602   1.00 97.83 111 A 1 
ATOM   898  N N   . ASP A 1 112 ? -6.848  7.160   6.490   1.00 98.40 112 A 1 
ATOM   899  C CA  . ASP A 1 112 ? -7.522  6.610   7.663   1.00 98.58 112 A 1 
ATOM   900  C C   . ASP A 1 112 ? -7.579  7.614   8.815   1.00 98.51 112 A 1 
ATOM   901  O O   . ASP A 1 112 ? -7.976  7.268   9.931   1.00 97.89 112 A 1 
ATOM   902  C CB  . ASP A 1 112 ? -6.836  5.318   8.123   1.00 98.42 112 A 1 
ATOM   903  C CG  . ASP A 1 112 ? -6.901  4.226   7.067   1.00 98.48 112 A 1 
ATOM   904  O OD1 . ASP A 1 112 ? -7.912  4.149   6.333   1.00 97.39 112 A 1 
ATOM   905  O OD2 . ASP A 1 112 ? -5.942  3.431   6.976   1.00 97.49 112 A 1 
ATOM   906  N N   . TYR A 1 113 ? -7.175  8.853   8.538   1.00 98.43 113 A 1 
ATOM   907  C CA  . TYR A 1 113 ? -7.293  9.977   9.458   1.00 98.31 113 A 1 
ATOM   908  C C   . TYR A 1 113 ? -8.273  10.984  8.876   1.00 98.22 113 A 1 
ATOM   909  O O   . TYR A 1 113 ? -8.507  11.010  7.667   1.00 96.67 113 A 1 
ATOM   910  C CB  . TYR A 1 113 ? -5.951  10.683  9.643   1.00 98.18 113 A 1 
ATOM   911  C CG  . TYR A 1 113 ? -4.813  9.870   10.215  1.00 98.36 113 A 1 
ATOM   912  C CD1 . TYR A 1 113 ? -4.415  10.032  11.540  1.00 97.65 113 A 1 
ATOM   913  C CD2 . TYR A 1 113 ? -4.106  8.964   9.429   1.00 97.75 113 A 1 
ATOM   914  C CE1 . TYR A 1 113 ? -3.351  9.314   12.065  1.00 97.40 113 A 1 
ATOM   915  C CE2 . TYR A 1 113 ? -3.042  8.234   9.951   1.00 97.56 113 A 1 
ATOM   916  C CZ  . TYR A 1 113 ? -2.663  8.416   11.267  1.00 98.02 113 A 1 
ATOM   917  O OH  . TYR A 1 113 ? -1.609  7.708   11.786  1.00 97.40 113 A 1 
ATOM   918  N N   . TYR A 1 114 ? -8.846  11.819  9.758   1.00 98.02 114 A 1 
ATOM   919  C CA  . TYR A 1 114 ? -9.565  12.993  9.272   1.00 97.86 114 A 1 
ATOM   920  C C   . TYR A 1 114 ? -9.050  14.254  9.957   1.00 97.58 114 A 1 
ATOM   921  O O   . TYR A 1 114 ? -9.022  14.325  11.184  1.00 95.91 114 A 1 
ATOM   922  C CB  . TYR A 1 114 ? -11.079 12.881  9.474   1.00 97.44 114 A 1 
ATOM   923  C CG  . TYR A 1 114 ? -11.756 14.140  8.980   1.00 96.89 114 A 1 
ATOM   924  C CD1 . TYR A 1 114 ? -12.015 14.314  7.624   1.00 95.47 114 A 1 
ATOM   925  C CD2 . TYR A 1 114 ? -12.062 15.184  9.853   1.00 95.49 114 A 1 
ATOM   926  C CE1 . TYR A 1 114 ? -12.590 15.480  7.148   1.00 94.08 114 A 1 
ATOM   927  C CE2 . TYR A 1 114 ? -12.636 16.354  9.384   1.00 94.13 114 A 1 
ATOM   928  C CZ  . TYR A 1 114 ? -12.902 16.492  8.037   1.00 93.90 114 A 1 
ATOM   929  O OH  . TYR A 1 114 ? -13.480 17.655  7.563   1.00 91.81 114 A 1 
ATOM   930  N N   . PRO A 1 115 ? -8.661  15.271  9.166   1.00 97.19 115 A 1 
ATOM   931  C CA  . PRO A 1 115 ? -8.525  15.203  7.709   1.00 96.95 115 A 1 
ATOM   932  C C   . PRO A 1 115 ? -7.380  14.268  7.301   1.00 97.38 115 A 1 
ATOM   933  O O   . PRO A 1 115 ? -6.689  13.725  8.168   1.00 96.45 115 A 1 
ATOM   934  C CB  . PRO A 1 115 ? -8.230  16.651  7.304   1.00 95.42 115 A 1 
ATOM   935  C CG  . PRO A 1 115 ? -7.601  17.258  8.516   1.00 92.40 115 A 1 
ATOM   936  C CD  . PRO A 1 115 ? -8.272  16.598  9.689   1.00 95.40 115 A 1 
ATOM   937  N N   . SER A 1 116 ? -7.208  14.070  6.007   1.00 97.50 116 A 1 
ATOM   938  C CA  . SER A 1 116 ? -6.161  13.193  5.499   1.00 97.45 116 A 1 
ATOM   939  C C   . SER A 1 116 ? -4.806  13.549  6.113   1.00 97.68 116 A 1 
ATOM   940  O O   . SER A 1 116 ? -4.470  14.729  6.225   1.00 96.40 116 A 1 
ATOM   941  C CB  . SER A 1 116 ? -6.085  13.264  3.978   1.00 96.01 116 A 1 
ATOM   942  O OG  . SER A 1 116 ? -5.192  12.299  3.454   1.00 84.60 116 A 1 
ATOM   943  N N   . TYR A 1 117 ? -4.052  12.522  6.528   1.00 98.00 117 A 1 
ATOM   944  C CA  . TYR A 1 117 ? -2.764  12.610  7.239   1.00 98.04 117 A 1 
ATOM   945  C C   . TYR A 1 117 ? -2.903  12.952  8.719   1.00 98.06 117 A 1 
ATOM   946  O O   . TYR A 1 117 ? -1.979  12.694  9.495   1.00 96.69 117 A 1 
ATOM   947  C CB  . TYR A 1 117 ? -1.790  13.591  6.565   1.00 97.57 117 A 1 
ATOM   948  C CG  . TYR A 1 117 ? -1.358  13.171  5.184   1.00 97.43 117 A 1 
ATOM   949  C CD1 . TYR A 1 117 ? -0.239  12.358  5.004   1.00 96.33 117 A 1 
ATOM   950  C CD2 . TYR A 1 117 ? -2.055  13.584  4.059   1.00 96.41 117 A 1 
ATOM   951  C CE1 . TYR A 1 117 ? 0.163   11.962  3.737   1.00 95.67 117 A 1 
ATOM   952  C CE2 . TYR A 1 117 ? -1.659  13.187  2.788   1.00 95.68 117 A 1 
ATOM   953  C CZ  . TYR A 1 117 ? -0.549  12.379  2.634   1.00 95.84 117 A 1 
ATOM   954  O OH  . TYR A 1 117 ? -0.147  11.981  1.373   1.00 94.30 117 A 1 
ATOM   955  N N   . GLY A 1 118 ? -4.049  13.494  9.131   1.00 97.59 118 A 1 
ATOM   956  C CA  . GLY A 1 118 ? -4.295  13.779  10.535  1.00 97.36 118 A 1 
ATOM   957  C C   . GLY A 1 118 ? -3.365  14.830  11.122  1.00 97.40 118 A 1 
ATOM   958  O O   . GLY A 1 118 ? -2.717  15.589  10.404  1.00 95.91 118 A 1 
ATOM   959  N N   . ALA A 1 119 ? -3.317  14.862  12.458  1.00 97.45 119 A 1 
ATOM   960  C CA  . ALA A 1 119 ? -2.489  15.815  13.189  1.00 97.42 119 A 1 
ATOM   961  C C   . ALA A 1 119 ? -2.218  15.279  14.592  1.00 97.72 119 A 1 
ATOM   962  O O   . ALA A 1 119 ? -2.985  14.467  15.114  1.00 96.86 119 A 1 
ATOM   963  C CB  . ALA A 1 119 ? -3.178  17.176  13.266  1.00 96.46 119 A 1 
ATOM   964  N N   . PHE A 1 120 ? -1.129  15.751  15.207  1.00 97.24 120 A 1 
ATOM   965  C CA  . PHE A 1 120 ? -0.735  15.254  16.521  1.00 97.07 120 A 1 
ATOM   966  C C   . PHE A 1 120 ? -1.770  15.545  17.609  1.00 96.96 120 A 1 
ATOM   967  O O   . PHE A 1 120 ? -1.909  14.773  18.550  1.00 95.81 120 A 1 
ATOM   968  C CB  . PHE A 1 120 ? 0.642   15.796  16.916  1.00 96.34 120 A 1 
ATOM   969  C CG  . PHE A 1 120 ? 1.770   15.197  16.120  1.00 94.68 120 A 1 
ATOM   970  C CD1 . PHE A 1 120 ? 2.189   13.901  16.359  1.00 92.18 120 A 1 
ATOM   971  C CD2 . PHE A 1 120 ? 2.398   15.930  15.119  1.00 92.52 120 A 1 
ATOM   972  C CE1 . PHE A 1 120 ? 3.222   13.334  15.621  1.00 91.02 120 A 1 
ATOM   973  C CE2 . PHE A 1 120 ? 3.430   15.376  14.375  1.00 90.63 120 A 1 
ATOM   974  C CZ  . PHE A 1 120 ? 3.844   14.075  14.628  1.00 91.28 120 A 1 
ATOM   975  N N   . ASP A 1 121 ? -2.516  16.641  17.473  1.00 96.50 121 A 1 
ATOM   976  C CA  . ASP A 1 121 ? -3.496  16.998  18.497  1.00 96.26 121 A 1 
ATOM   977  C C   . ASP A 1 121 ? -4.816  16.239  18.372  1.00 97.04 121 A 1 
ATOM   978  O O   . ASP A 1 121 ? -5.650  16.303  19.280  1.00 95.66 121 A 1 
ATOM   979  C CB  . ASP A 1 121 ? -3.734  18.526  18.533  1.00 94.23 121 A 1 
ATOM   980  C CG  . ASP A 1 121 ? -4.254  19.086  17.225  1.00 85.47 121 A 1 
ATOM   981  O OD1 . ASP A 1 121 ? -4.485  18.312  16.274  1.00 78.26 121 A 1 
ATOM   982  O OD2 . ASP A 1 121 ? -4.431  20.324  17.145  1.00 78.61 121 A 1 
ATOM   983  N N   . THR A 1 122 ? -5.023  15.496  17.277  1.00 97.32 122 A 1 
ATOM   984  C CA  . THR A 1 122 ? -6.231  14.687  17.096  1.00 97.64 122 A 1 
ATOM   985  C C   . THR A 1 122 ? -5.940  13.188  17.016  1.00 97.98 122 A 1 
ATOM   986  O O   . THR A 1 122 ? -6.868  12.376  16.964  1.00 97.45 122 A 1 
ATOM   987  C CB  . THR A 1 122 ? -7.013  15.112  15.833  1.00 97.12 122 A 1 
ATOM   988  O OG1 . THR A 1 122 ? -6.149  15.078  14.694  1.00 94.66 122 A 1 
ATOM   989  C CG2 . THR A 1 122 ? -7.579  16.519  15.988  1.00 93.45 122 A 1 
ATOM   990  N N   . ASP A 1 123 ? -4.663  12.808  17.009  1.00 98.00 123 A 1 
ATOM   991  C CA  . ASP A 1 123 ? -4.258  11.408  16.859  1.00 98.14 123 A 1 
ATOM   992  C C   . ASP A 1 123 ? -4.875  10.490  17.915  1.00 98.33 123 A 1 
ATOM   993  O O   . ASP A 1 123 ? -5.421  9.441   17.584  1.00 98.18 123 A 1 
ATOM   994  C CB  . ASP A 1 123 ? -2.730  11.276  16.925  1.00 97.89 123 A 1 
ATOM   995  C CG  . ASP A 1 123 ? -2.052  11.556  15.594  1.00 97.76 123 A 1 
ATOM   996  O OD1 . ASP A 1 123 ? -2.722  11.521  14.540  1.00 96.38 123 A 1 
ATOM   997  O OD2 . ASP A 1 123 ? -0.825  11.796  15.602  1.00 96.41 123 A 1 
ATOM   998  N N   . LYS A 1 124 ? -4.771  10.872  19.195  1.00 97.61 124 A 1 
ATOM   999  C CA  . LYS A 1 124 ? -5.189  9.999   20.289  1.00 97.37 124 A 1 
ATOM   1000 C C   . LYS A 1 124 ? -6.646  9.559   20.146  1.00 97.85 124 A 1 
ATOM   1001 O O   . LYS A 1 124 ? -6.963  8.376   20.284  1.00 97.38 124 A 1 
ATOM   1002 C CB  . LYS A 1 124 ? -4.975  10.690  21.643  1.00 95.61 124 A 1 
ATOM   1003 C CG  . LYS A 1 124 ? -5.316  9.805   22.835  1.00 84.40 124 A 1 
ATOM   1004 C CD  . LYS A 1 124 ? -5.088  10.531  24.152  1.00 76.18 124 A 1 
ATOM   1005 C CE  . LYS A 1 124 ? -5.456  9.652   25.334  1.00 66.73 124 A 1 
ATOM   1006 N NZ  . LYS A 1 124 ? -5.273  10.347  26.635  1.00 58.05 124 A 1 
ATOM   1007 N N   . GLU A 1 125 ? -7.526  10.517  19.874  1.00 98.10 125 A 1 
ATOM   1008 C CA  . GLU A 1 125 ? -8.946  10.235  19.726  1.00 98.25 125 A 1 
ATOM   1009 C C   . GLU A 1 125 ? -9.204  9.309   18.542  1.00 98.55 125 A 1 
ATOM   1010 O O   . GLU A 1 125 ? -10.016 8.382   18.631  1.00 98.22 125 A 1 
ATOM   1011 C CB  . GLU A 1 125 ? -9.738  11.534  19.565  1.00 97.51 125 A 1 
ATOM   1012 C CG  . GLU A 1 125 ? -9.744  12.439  20.801  1.00 86.69 125 A 1 
ATOM   1013 C CD  . GLU A 1 125 ? -8.553  13.379  20.869  1.00 75.73 125 A 1 
ATOM   1014 O OE1 . GLU A 1 125 ? -7.576  13.202  20.113  1.00 69.37 125 A 1 
ATOM   1015 O OE2 . GLU A 1 125 ? -8.602  14.317  21.695  1.00 67.89 125 A 1 
ATOM   1016 N N   . GLN A 1 126 ? -8.526  9.556   17.427  1.00 98.52 126 A 1 
ATOM   1017 C CA  . GLN A 1 126 ? -8.750  8.775   16.215  1.00 98.58 126 A 1 
ATOM   1018 C C   . GLN A 1 126 ? -8.140  7.375   16.321  1.00 98.71 126 A 1 
ATOM   1019 O O   . GLN A 1 126 ? -8.761  6.396   15.898  1.00 98.53 126 A 1 
ATOM   1020 C CB  . GLN A 1 126 ? -8.243  9.538   14.992  1.00 98.38 126 A 1 
ATOM   1021 C CG  . GLN A 1 126 ? -9.007  10.854  14.781  1.00 97.95 126 A 1 
ATOM   1022 C CD  . GLN A 1 126 ? -8.736  11.530  13.463  1.00 97.85 126 A 1 
ATOM   1023 O OE1 . GLN A 1 126 ? -8.063  11.001  12.580  1.00 94.31 126 A 1 
ATOM   1024 N NE2 . GLN A 1 126 ? -9.290  12.731  13.300  1.00 93.87 126 A 1 
ATOM   1025 N N   . PHE A 1 127 ? -6.948  7.258   16.907  1.00 98.79 127 A 1 
ATOM   1026 C CA  . PHE A 1 127 ? -6.360  5.942   17.162  1.00 98.77 127 A 1 
ATOM   1027 C C   . PHE A 1 127 ? -7.285  5.092   18.033  1.00 98.78 127 A 1 
ATOM   1028 O O   . PHE A 1 127 ? -7.497  3.912   17.755  1.00 98.64 127 A 1 
ATOM   1029 C CB  . PHE A 1 127 ? -5.001  6.062   17.872  1.00 98.73 127 A 1 
ATOM   1030 C CG  . PHE A 1 127 ? -3.904  6.709   17.062  1.00 98.72 127 A 1 
ATOM   1031 C CD1 . PHE A 1 127 ? -3.945  6.730   15.673  1.00 98.29 127 A 1 
ATOM   1032 C CD2 . PHE A 1 127 ? -2.811  7.283   17.702  1.00 98.17 127 A 1 
ATOM   1033 C CE1 . PHE A 1 127 ? -2.918  7.327   14.940  1.00 98.02 127 A 1 
ATOM   1034 C CE2 . PHE A 1 127 ? -1.789  7.873   16.980  1.00 97.92 127 A 1 
ATOM   1035 C CZ  . PHE A 1 127 ? -1.838  7.896   15.596  1.00 98.21 127 A 1 
ATOM   1036 N N   . SER A 1 128 ? -7.840  5.696   19.088  1.00 98.74 128 A 1 
ATOM   1037 C CA  . SER A 1 128 ? -8.702  4.975   20.014  1.00 98.64 128 A 1 
ATOM   1038 C C   . SER A 1 128 ? -9.971  4.454   19.339  1.00 98.75 128 A 1 
ATOM   1039 O O   . SER A 1 128 ? -10.391 3.319   19.584  1.00 98.42 128 A 1 
ATOM   1040 C CB  . SER A 1 128 ? -9.073  5.859   21.204  1.00 98.08 128 A 1 
ATOM   1041 O OG  . SER A 1 128 ? -7.932  6.159   21.984  1.00 84.71 128 A 1 
ATOM   1042 N N   . GLN A 1 129 ? -10.586 5.266   18.488  1.00 98.70 129 A 1 
ATOM   1043 C CA  . GLN A 1 129 ? -11.804 4.852   17.790  1.00 98.77 129 A 1 
ATOM   1044 C C   . GLN A 1 129 ? -11.527 3.749   16.771  1.00 98.78 129 A 1 
ATOM   1045 O O   . GLN A 1 129 ? -12.335 2.831   16.614  1.00 98.56 129 A 1 
ATOM   1046 C CB  . GLN A 1 129 ? -12.474 6.047   17.118  1.00 98.46 129 A 1 
ATOM   1047 C CG  . GLN A 1 129 ? -13.120 7.020   18.099  1.00 94.92 129 A 1 
ATOM   1048 C CD  . GLN A 1 129 ? -13.937 8.087   17.408  1.00 90.58 129 A 1 
ATOM   1049 O OE1 . GLN A 1 129 ? -14.874 7.788   16.669  1.00 83.54 129 A 1 
ATOM   1050 N NE2 . GLN A 1 129 ? -13.584 9.345   17.636  1.00 79.08 129 A 1 
ATOM   1051 N N   . ILE A 1 130 ? -10.394 3.827   16.078  1.00 98.72 130 A 1 
ATOM   1052 C CA  . ILE A 1 130 ? -10.029 2.776   15.141  1.00 98.76 130 A 1 
ATOM   1053 C C   . ILE A 1 130 ? -9.716  1.482   15.897  1.00 98.75 130 A 1 
ATOM   1054 O O   . ILE A 1 130 ? -10.119 0.396   15.472  1.00 98.66 130 A 1 
ATOM   1055 C CB  . ILE A 1 130 ? -8.857  3.201   14.231  1.00 98.73 130 A 1 
ATOM   1056 C CG1 . ILE A 1 130 ? -9.280  4.378   13.346  1.00 98.21 130 A 1 
ATOM   1057 C CG2 . ILE A 1 130 ? -8.403  2.029   13.357  1.00 98.47 130 A 1 
ATOM   1058 C CD1 . ILE A 1 130 ? -8.156  5.031   12.571  1.00 97.30 130 A 1 
ATOM   1059 N N   . ALA A 1 131 ? -9.031  1.591   17.030  1.00 98.83 131 A 1 
ATOM   1060 C CA  . ALA A 1 131 ? -8.758  0.427   17.877  1.00 98.70 131 A 1 
ATOM   1061 C C   . ALA A 1 131 ? -10.056 -0.249  18.322  1.00 98.71 131 A 1 
ATOM   1062 O O   . ALA A 1 131 ? -10.165 -1.476  18.286  1.00 98.53 131 A 1 
ATOM   1063 C CB  . ALA A 1 131 ? -7.920  0.835   19.085  1.00 98.65 131 A 1 
ATOM   1064 N N   . ASP A 1 132 ? -11.048 0.553   18.743  1.00 98.70 132 A 1 
ATOM   1065 C CA  . ASP A 1 132 ? -12.362 0.023   19.114  1.00 98.75 132 A 1 
ATOM   1066 C C   . ASP A 1 132 ? -13.014 -0.707  17.948  1.00 98.76 132 A 1 
ATOM   1067 O O   . ASP A 1 132 ? -13.653 -1.739  18.127  1.00 98.31 132 A 1 
ATOM   1068 C CB  . ASP A 1 132 ? -13.285 1.151   19.595  1.00 98.38 132 A 1 
ATOM   1069 C CG  . ASP A 1 132 ? -12.922 1.681   20.970  1.00 96.09 132 A 1 
ATOM   1070 O OD1 . ASP A 1 132 ? -12.206 0.985   21.722  1.00 92.56 132 A 1 
ATOM   1071 O OD2 . ASP A 1 132 ? -13.364 2.806   21.306  1.00 92.13 132 A 1 
ATOM   1072 N N   . THR A 1 133 ? -12.854 -0.169  16.743  1.00 98.78 133 A 1 
ATOM   1073 C CA  . THR A 1 133 ? -13.436 -0.756  15.538  1.00 98.70 133 A 1 
ATOM   1074 C C   . THR A 1 133 ? -12.797 -2.101  15.200  1.00 98.76 133 A 1 
ATOM   1075 O O   . THR A 1 133 ? -13.471 -3.022  14.740  1.00 98.27 133 A 1 
ATOM   1076 C CB  . THR A 1 133 ? -13.306 0.218   14.351  1.00 98.47 133 A 1 
ATOM   1077 O OG1 . THR A 1 133 ? -13.935 1.456   14.686  1.00 96.01 133 A 1 
ATOM   1078 C CG2 . THR A 1 133 ? -13.958 -0.340  13.094  1.00 96.26 133 A 1 
ATOM   1079 N N   . LEU A 1 134 ? -11.492 -2.225  15.441  1.00 98.73 134 A 1 
ATOM   1080 C CA  . LEU A 1 134 ? -10.784 -3.484  15.212  1.00 98.77 134 A 1 
ATOM   1081 C C   . LEU A 1 134 ? -11.177 -4.547  16.237  1.00 98.64 134 A 1 
ATOM   1082 O O   . LEU A 1 134 ? -11.067 -5.742  15.962  1.00 98.19 134 A 1 
ATOM   1083 C CB  . LEU A 1 134 ? -9.268  -3.251  15.229  1.00 98.71 134 A 1 
ATOM   1084 C CG  . LEU A 1 134 ? -8.730  -2.376  14.090  1.00 98.41 134 A 1 
ATOM   1085 C CD1 . LEU A 1 134 ? -7.253  -2.059  14.289  1.00 97.94 134 A 1 
ATOM   1086 C CD2 . LEU A 1 134 ? -8.949  -3.044  12.734  1.00 97.66 134 A 1 
ATOM   1087 N N   . GLY A 1 135 ? -11.653 -4.115  17.406  1.00 98.40 135 A 1 
ATOM   1088 C CA  . GLY A 1 135 ? -12.236 -5.021  18.390  1.00 98.24 135 A 1 
ATOM   1089 C C   . GLY A 1 135 ? -11.316 -6.144  18.824  1.00 98.39 135 A 1 
ATOM   1090 O O   . GLY A 1 135 ? -10.166 -5.909  19.196  1.00 97.50 135 A 1 
ATOM   1091 N N   . ASP A 1 136 ? -11.827 -7.377  18.762  1.00 98.20 136 A 1 
ATOM   1092 C CA  . ASP A 1 136 ? -11.091 -8.542  19.242  1.00 97.88 136 A 1 
ATOM   1093 C C   . ASP A 1 136 ? -9.884  -8.908  18.373  1.00 98.21 136 A 1 
ATOM   1094 O O   . ASP A 1 136 ? -9.119  -9.802  18.738  1.00 97.07 136 A 1 
ATOM   1095 C CB  . ASP A 1 136 ? -12.025 -9.752  19.353  1.00 95.87 136 A 1 
ATOM   1096 C CG  . ASP A 1 136 ? -13.039 -9.611  20.474  1.00 87.55 136 A 1 
ATOM   1097 O OD1 . ASP A 1 136 ? -12.802 -8.818  21.406  1.00 77.98 136 A 1 
ATOM   1098 O OD2 . ASP A 1 136 ? -14.077 -10.303 20.424  1.00 81.85 136 A 1 
ATOM   1099 N N   . TYR A 1 137 ? -9.710  -8.230  17.237  1.00 98.54 137 A 1 
ATOM   1100 C CA  . TYR A 1 137 ? -8.490  -8.415  16.448  1.00 98.63 137 A 1 
ATOM   1101 C C   . TYR A 1 137 ? -7.263  -7.851  17.160  1.00 98.67 137 A 1 
ATOM   1102 O O   . TYR A 1 137 ? -6.125  -8.133  16.755  1.00 98.08 137 A 1 
ATOM   1103 C CB  . TYR A 1 137 ? -8.633  -7.784  15.059  1.00 98.56 137 A 1 
ATOM   1104 C CG  . TYR A 1 137 ? -9.490  -8.586  14.089  1.00 98.63 137 A 1 
ATOM   1105 C CD1 . TYR A 1 137 ? -9.291  -9.953  13.920  1.00 98.30 137 A 1 
ATOM   1106 C CD2 . TYR A 1 137 ? -10.461 -7.967  13.310  1.00 98.32 137 A 1 
ATOM   1107 C CE1 . TYR A 1 137 ? -10.056 -10.684 13.015  1.00 98.13 137 A 1 
ATOM   1108 C CE2 . TYR A 1 137 ? -11.228 -8.689  12.399  1.00 98.12 137 A 1 
ATOM   1109 C CZ  . TYR A 1 137 ? -11.019 -10.048 12.256  1.00 98.35 137 A 1 
ATOM   1110 O OH  . TYR A 1 137 ? -11.764 -10.760 11.359  1.00 97.83 137 A 1 
ATOM   1111 N N   . LEU A 1 138 ? -7.476  -7.065  18.212  1.00 98.62 138 A 1 
ATOM   1112 C CA  . LEU A 1 138 ? -6.404  -6.558  19.057  1.00 98.77 138 A 1 
ATOM   1113 C C   . LEU A 1 138 ? -6.522  -7.135  20.461  1.00 98.78 138 A 1 
ATOM   1114 O O   . LEU A 1 138 ? -7.605  -7.121  21.043  1.00 98.35 138 A 1 
ATOM   1115 C CB  . LEU A 1 138 ? -6.441  -5.026  19.138  1.00 98.62 138 A 1 
ATOM   1116 C CG  . LEU A 1 138 ? -6.291  -4.230  17.839  1.00 98.15 138 A 1 
ATOM   1117 C CD1 . LEU A 1 138 ? -6.472  -2.740  18.113  1.00 97.83 138 A 1 
ATOM   1118 C CD2 . LEU A 1 138 ? -4.929  -4.487  17.205  1.00 97.75 138 A 1 
ATOM   1119 N N   . THR A 1 139 ? -5.424  -7.645  20.997  1.00 98.62 139 A 1 
ATOM   1120 C CA  . THR A 1 139 ? -5.367  -7.969  22.419  1.00 98.54 139 A 1 
ATOM   1121 C C   . THR A 1 139 ? -5.370  -6.667  23.213  1.00 98.66 139 A 1 
ATOM   1122 O O   . THR A 1 139 ? -5.214  -5.581  22.651  1.00 98.51 139 A 1 
ATOM   1123 C CB  . THR A 1 139 ? -4.101  -8.763  22.770  1.00 98.30 139 A 1 
ATOM   1124 O OG1 . THR A 1 139 ? -2.955  -7.943  22.570  1.00 96.24 139 A 1 
ATOM   1125 C CG2 . THR A 1 139 ? -3.983  -10.026 21.921  1.00 95.96 139 A 1 
ATOM   1126 N N   . ALA A 1 140 ? -5.535  -6.781  24.538  1.00 98.53 140 A 1 
ATOM   1127 C CA  . ALA A 1 140 ? -5.515  -5.604  25.400  1.00 98.57 140 A 1 
ATOM   1128 C C   . ALA A 1 140 ? -4.206  -4.834  25.249  1.00 98.62 140 A 1 
ATOM   1129 O O   . ALA A 1 140 ? -4.200  -3.602  25.189  1.00 98.26 140 A 1 
ATOM   1130 C CB  . ALA A 1 140 ? -5.734  -6.014  26.855  1.00 98.20 140 A 1 
ATOM   1131 N N   . GLU A 1 141 ? -3.096  -5.558  25.172  1.00 98.69 141 A 1 
ATOM   1132 C CA  . GLU A 1 141 ? -1.782  -4.940  25.021  1.00 98.58 141 A 1 
ATOM   1133 C C   . GLU A 1 141 ? -1.647  -4.242  23.666  1.00 98.65 141 A 1 
ATOM   1134 O O   . GLU A 1 141 ? -1.163  -3.116  23.578  1.00 98.42 141 A 1 
ATOM   1135 C CB  . GLU A 1 141 ? -0.684  -5.985  25.183  1.00 98.03 141 A 1 
ATOM   1136 C CG  . GLU A 1 141 ? 0.731   -5.423  25.073  1.00 94.72 141 A 1 
ATOM   1137 C CD  . GLU A 1 141 ? 1.813   -6.484  25.209  1.00 93.55 141 A 1 
ATOM   1138 O OE1 . GLU A 1 141 ? 1.499   -7.589  25.688  1.00 88.16 141 A 1 
ATOM   1139 O OE2 . GLU A 1 141 ? 2.969   -6.197  24.834  1.00 88.16 141 A 1 
ATOM   1140 N N   . GLN A 1 142 ? -2.080  -4.929  22.604  1.00 98.80 142 A 1 
ATOM   1141 C CA  . GLN A 1 142 ? -2.037  -4.348  21.266  1.00 98.84 142 A 1 
ATOM   1142 C C   . GLN A 1 142 ? -2.937  -3.118  21.168  1.00 98.80 142 A 1 
ATOM   1143 O O   . GLN A 1 142 ? -2.577  -2.133  20.522  1.00 98.71 142 A 1 
ATOM   1144 C CB  . GLN A 1 142 ? -2.450  -5.391  20.227  1.00 98.70 142 A 1 
ATOM   1145 C CG  . GLN A 1 142 ? -1.419  -6.491  20.028  1.00 98.27 142 A 1 
ATOM   1146 C CD  . GLN A 1 142 ? -1.961  -7.682  19.251  1.00 98.32 142 A 1 
ATOM   1147 O OE1 . GLN A 1 142 ? -3.174  -7.839  19.113  1.00 94.89 142 A 1 
ATOM   1148 N NE2 . GLN A 1 142 ? -1.073  -8.525  18.751  1.00 94.16 142 A 1 
ATOM   1149 N N   . LYS A 1 143 ? -4.104  -3.172  21.823  1.00 98.80 143 A 1 
ATOM   1150 C CA  . LYS A 1 143 ? -5.029  -2.040  21.830  1.00 98.76 143 A 1 
ATOM   1151 C C   . LYS A 1 143 ? -4.415  -0.834  22.536  1.00 98.78 143 A 1 
ATOM   1152 O O   . LYS A 1 143 ? -4.575  0.300   22.086  1.00 98.57 143 A 1 
ATOM   1153 C CB  . LYS A 1 143 ? -6.355  -2.437  22.481  1.00 98.59 143 A 1 
ATOM   1154 C CG  . LYS A 1 143 ? -7.407  -1.331  22.451  1.00 95.65 143 A 1 
ATOM   1155 C CD  . LYS A 1 143 ? -8.755  -1.824  22.946  1.00 91.94 143 A 1 
ATOM   1156 C CE  . LYS A 1 143 ? -9.803  -0.737  22.850  1.00 84.00 143 A 1 
ATOM   1157 N NZ  . LYS A 1 143 ? -11.149 -1.213  23.270  1.00 75.70 143 A 1 
ATOM   1158 N N   . LYS A 1 144 ? -3.717  -1.085  23.645  1.00 98.85 144 A 1 
ATOM   1159 C CA  . LYS A 1 144 ? -3.037  -0.021  24.369  1.00 98.64 144 A 1 
ATOM   1160 C C   . LYS A 1 144 ? -2.006  0.671   23.473  1.00 98.74 144 A 1 
ATOM   1161 O O   . LYS A 1 144 ? -1.939  1.902   23.429  1.00 98.28 144 A 1 
ATOM   1162 C CB  . LYS A 1 144 ? -2.361  -0.579  25.626  1.00 98.26 144 A 1 
ATOM   1163 C CG  . LYS A 1 144 ? -1.647  0.474   26.468  1.00 90.08 144 A 1 
ATOM   1164 C CD  . LYS A 1 144 ? -0.965  -0.150  27.678  1.00 87.15 144 A 1 
ATOM   1165 C CE  . LYS A 1 144 ? -0.202  0.883   28.485  1.00 75.88 144 A 1 
ATOM   1166 N NZ  . LYS A 1 144 ? 0.497   0.272   29.654  1.00 68.89 144 A 1 
ATOM   1167 N N   . ASN A 1 145 ? -1.201  -0.152  22.731  1.00 98.61 145 A 1 
ATOM   1168 C CA  . ASN A 1 145 ? -0.233  0.359   21.842  1.00 98.68 145 A 1 
ATOM   1169 C C   . ASN A 1 145 ? -0.829  1.094   20.682  1.00 98.72 145 A 1 
ATOM   1170 O O   . ASN A 1 145 ? -0.386  2.140   20.317  1.00 98.38 145 A 1 
ATOM   1171 C CB  . ASN A 1 145 ? 0.717   -0.752  21.402  1.00 98.08 145 A 1 
ATOM   1172 C CG  . ASN A 1 145 ? 1.614   -1.183  22.428  1.00 97.12 145 A 1 
ATOM   1173 O OD1 . ASN A 1 145 ? 1.646   -0.607  23.565  1.00 93.86 145 A 1 
ATOM   1174 N ND2 . ASN A 1 145 ? 2.406   -1.943  22.449  1.00 92.49 145 A 1 
ATOM   1175 N N   . PHE A 1 146 ? -1.878  0.534   20.085  1.00 98.89 146 A 1 
ATOM   1176 C CA  . PHE A 1 146 ? -2.542  1.165   18.947  1.00 98.83 146 A 1 
ATOM   1177 C C   . PHE A 1 146 ? -3.171  2.491   19.353  1.00 98.80 146 A 1 
ATOM   1178 O O   . PHE A 1 146 ? -3.070  3.481   18.630  1.00 98.64 146 A 1 
ATOM   1179 C CB  . PHE A 1 146 ? -3.604  0.229   18.357  1.00 98.81 146 A 1 
ATOM   1180 C CG  . PHE A 1 146 ? -4.052  0.619   16.966  1.00 98.78 146 A 1 
ATOM   1181 C CD1 . PHE A 1 146 ? -4.921  1.677   16.768  1.00 98.41 146 A 1 
ATOM   1182 C CD2 . PHE A 1 146 ? -3.587  -0.078  15.854  1.00 98.29 146 A 1 
ATOM   1183 C CE1 . PHE A 1 146 ? -5.326  2.040   15.480  1.00 97.95 146 A 1 
ATOM   1184 C CE2 . PHE A 1 146 ? -3.988  0.274   14.574  1.00 97.82 146 A 1 
ATOM   1185 C CZ  . PHE A 1 146 ? -4.854  1.335   14.394  1.00 98.20 146 A 1 
ATOM   1186 N N   . SER A 1 147 ? -3.808  2.511   20.533  1.00 98.73 147 A 1 
ATOM   1187 C CA  . SER A 1 147 ? -4.449  3.729   21.030  1.00 98.77 147 A 1 
ATOM   1188 C C   . SER A 1 147 ? -3.434  4.833   21.321  1.00 98.66 147 A 1 
ATOM   1189 O O   . SER A 1 147 ? -3.762  6.014   21.232  1.00 98.08 147 A 1 
ATOM   1190 C CB  . SER A 1 147 ? -5.263  3.427   22.291  1.00 98.45 147 A 1 
ATOM   1191 O OG  . SER A 1 147 ? -6.295  2.500   22.015  1.00 94.35 147 A 1 
ATOM   1192 N N   . LYS A 1 148 ? -2.204  4.449   21.658  1.00 98.57 148 A 1 
ATOM   1193 C CA  . LYS A 1 148 ? -1.145  5.408   21.949  1.00 98.40 148 A 1 
ATOM   1194 C C   . LYS A 1 148 ? -0.561  6.025   20.689  1.00 98.51 148 A 1 
ATOM   1195 O O   . LYS A 1 148 ? -0.428  7.250   20.597  1.00 97.94 148 A 1 
ATOM   1196 C CB  . LYS A 1 148 ? -0.031  4.731   22.766  1.00 97.92 148 A 1 
ATOM   1197 C CG  . LYS A 1 148 ? 1.161   5.635   23.080  1.00 96.04 148 A 1 
ATOM   1198 C CD  . LYS A 1 148 ? 2.227   4.886   23.865  1.00 94.73 148 A 1 
ATOM   1199 C CE  . LYS A 1 148 ? 3.438   5.756   24.139  1.00 91.46 148 A 1 
ATOM   1200 N NZ  . LYS A 1 148 ? 4.500   5.023   24.886  1.00 88.05 148 A 1 
ATOM   1201 N N   . GLY A 1 149 ? -0.206  5.182   19.704  1.00 98.63 149 A 1 
ATOM   1202 C CA  . GLY A 1 149 ? 0.520   5.669   18.534  1.00 98.67 149 A 1 
ATOM   1203 C C   . GLY A 1 149 ? 0.136   5.067   17.198  1.00 98.77 149 A 1 
ATOM   1204 O O   . GLY A 1 149 ? 0.753   5.391   16.186  1.00 98.49 149 A 1 
ATOM   1205 N N   . GLY A 1 150 ? -0.867  4.186   17.179  1.00 98.73 150 A 1 
ATOM   1206 C CA  . GLY A 1 150 ? -1.303  3.567   15.941  1.00 98.79 150 A 1 
ATOM   1207 C C   . GLY A 1 150 ? -0.429  2.407   15.492  1.00 98.87 150 A 1 
ATOM   1208 O O   . GLY A 1 150 ? -0.468  2.029   14.318  1.00 98.60 150 A 1 
ATOM   1209 N N   . TYR A 1 151 ? 0.353   1.845   16.403  1.00 98.83 151 A 1 
ATOM   1210 C CA  . TYR A 1 151 ? 1.286   0.766   16.087  1.00 98.92 151 A 1 
ATOM   1211 C C   . TYR A 1 151 ? 1.122   -0.424  17.027  1.00 98.94 151 A 1 
ATOM   1212 O O   . TYR A 1 151 ? 0.617   -0.281  18.140  1.00 98.77 151 A 1 
ATOM   1213 C CB  . TYR A 1 151 ? 2.735   1.267   16.148  1.00 98.82 151 A 1 
ATOM   1214 C CG  . TYR A 1 151 ? 3.173   1.809   17.497  1.00 98.84 151 A 1 
ATOM   1215 C CD1 . TYR A 1 151 ? 3.520   0.953   18.544  1.00 98.48 151 A 1 
ATOM   1216 C CD2 . TYR A 1 151 ? 3.269   3.174   17.728  1.00 98.41 151 A 1 
ATOM   1217 C CE1 . TYR A 1 151 ? 3.938   1.445   19.773  1.00 98.16 151 A 1 
ATOM   1218 C CE2 . TYR A 1 151 ? 3.686   3.682   18.958  1.00 98.14 151 A 1 
ATOM   1219 C CZ  . TYR A 1 151 ? 4.024   2.811   19.978  1.00 98.54 151 A 1 
ATOM   1220 O OH  . TYR A 1 151 ? 4.437   3.301   21.194  1.00 98.07 151 A 1 
ATOM   1221 N N   . TYR A 1 152 ? 1.555   -1.593  16.575  1.00 98.84 152 A 1 
ATOM   1222 C CA  . TYR A 1 152 ? 1.609   -2.806  17.380  1.00 98.90 152 A 1 
ATOM   1223 C C   . TYR A 1 152 ? 2.282   -3.906  16.573  1.00 98.93 152 A 1 
ATOM   1224 O O   . TYR A 1 152 ? 2.540   -3.738  15.378  1.00 98.79 152 A 1 
ATOM   1225 C CB  . TYR A 1 152 ? 0.213   -3.265  17.830  1.00 98.76 152 A 1 
ATOM   1226 C CG  . TYR A 1 152 ? -0.716  -3.715  16.717  1.00 98.77 152 A 1 
ATOM   1227 C CD1 . TYR A 1 152 ? -1.284  -2.799  15.838  1.00 98.32 152 A 1 
ATOM   1228 C CD2 . TYR A 1 152 ? -1.053  -5.062  16.567  1.00 98.15 152 A 1 
ATOM   1229 C CE1 . TYR A 1 152 ? -2.156  -3.203  14.832  1.00 97.84 152 A 1 
ATOM   1230 C CE2 . TYR A 1 152 ? -1.924  -5.477  15.571  1.00 97.92 152 A 1 
ATOM   1231 C CZ  . TYR A 1 152 ? -2.474  -4.542  14.708  1.00 98.29 152 A 1 
ATOM   1232 O OH  . TYR A 1 152 ? -3.345  -4.959  13.718  1.00 97.45 152 A 1 
ATOM   1233 N N   . TYR A 1 153 ? 2.589   -5.025  17.212  1.00 98.93 153 A 1 
ATOM   1234 C CA  . TYR A 1 153 ? 3.040   -6.196  16.467  1.00 98.80 153 A 1 
ATOM   1235 C C   . TYR A 1 153 ? 2.207   -7.418  16.829  1.00 98.81 153 A 1 
ATOM   1236 O O   . TYR A 1 153 ? 1.516   -7.449  17.855  1.00 98.69 153 A 1 
ATOM   1237 C CB  . TYR A 1 153 ? 4.544   -6.462  16.649  1.00 98.69 153 A 1 
ATOM   1238 C CG  . TYR A 1 153 ? 4.985   -6.980  18.004  1.00 98.41 153 A 1 
ATOM   1239 C CD1 . TYR A 1 153 ? 4.779   -8.306  18.369  1.00 97.36 153 A 1 
ATOM   1240 C CD2 . TYR A 1 153 ? 5.655   -6.155  18.902  1.00 96.98 153 A 1 
ATOM   1241 C CE1 . TYR A 1 153 ? 5.206   -8.786  19.601  1.00 96.18 153 A 1 
ATOM   1242 C CE2 . TYR A 1 153 ? 6.076   -6.618  20.133  1.00 96.22 153 A 1 
ATOM   1243 C CZ  . TYR A 1 153 ? 5.851   -7.937  20.478  1.00 96.70 153 A 1 
ATOM   1244 O OH  . TYR A 1 153 ? 6.273   -8.409  21.707  1.00 94.63 153 A 1 
ATOM   1245 N N   . TYR A 1 154 ? 2.271   -8.420  15.966  1.00 98.70 154 A 1 
ATOM   1246 C CA  . TYR A 1 154 ? 1.561   -9.675  16.126  1.00 98.64 154 A 1 
ATOM   1247 C C   . TYR A 1 154 ? 2.513   -10.822 15.800  1.00 98.63 154 A 1 
ATOM   1248 O O   . TYR A 1 154 ? 3.172   -10.796 14.763  1.00 98.26 154 A 1 
ATOM   1249 C CB  . TYR A 1 154 ? 0.338   -9.730  15.200  1.00 98.45 154 A 1 
ATOM   1250 C CG  . TYR A 1 154 ? -0.401  -11.044 15.243  1.00 97.92 154 A 1 
ATOM   1251 C CD1 . TYR A 1 154 ? -0.049  -12.097 14.406  1.00 96.55 154 A 1 
ATOM   1252 C CD2 . TYR A 1 154 ? -1.454  -11.248 16.134  1.00 96.52 154 A 1 
ATOM   1253 C CE1 . TYR A 1 154 ? -0.705  -13.311 14.460  1.00 94.95 154 A 1 
ATOM   1254 C CE2 . TYR A 1 154 ? -2.121  -12.459 16.199  1.00 95.21 154 A 1 
ATOM   1255 C CZ  . TYR A 1 154 ? -1.742  -13.492 15.354  1.00 94.87 154 A 1 
ATOM   1256 O OH  . TYR A 1 154 ? -2.394  -14.696 15.412  1.00 92.64 154 A 1 
ATOM   1257 N N   . ASP A 1 155 ? 2.580   -11.817 16.681  1.00 98.44 155 A 1 
ATOM   1258 C CA  . ASP A 1 155 ? 3.418   -12.992 16.461  1.00 98.29 155 A 1 
ATOM   1259 C C   . ASP A 1 155 ? 2.574   -14.175 16.006  1.00 97.93 155 A 1 
ATOM   1260 O O   . ASP A 1 155 ? 1.597   -14.544 16.668  1.00 97.00 155 A 1 
ATOM   1261 C CB  . ASP A 1 155 ? 4.190   -13.368 17.733  1.00 98.10 155 A 1 
ATOM   1262 C CG  . ASP A 1 155 ? 5.371   -12.452 18.000  1.00 97.96 155 A 1 
ATOM   1263 O OD1 . ASP A 1 155 ? 5.821   -11.751 17.066  1.00 96.84 155 A 1 
ATOM   1264 O OD2 . ASP A 1 155 ? 5.870   -12.450 19.148  1.00 96.77 155 A 1 
ATOM   1265 N N   . GLU A 1 156 ? 2.950   -14.774 14.887  1.00 97.25 156 A 1 
ATOM   1266 C CA  . GLU A 1 156 ? 2.317   -15.980 14.363  1.00 96.44 156 A 1 
ATOM   1267 C C   . GLU A 1 156 ? 3.241   -17.150 14.686  1.00 96.48 156 A 1 
ATOM   1268 O O   . GLU A 1 156 ? 4.282   -17.325 14.038  1.00 95.33 156 A 1 
ATOM   1269 C CB  . GLU A 1 156 ? 2.059   -15.847 12.861  1.00 94.99 156 A 1 
ATOM   1270 C CG  . GLU A 1 156 ? 0.919   -16.713 12.327  1.00 90.66 156 A 1 
ATOM   1271 C CD  . GLU A 1 156 ? 1.302   -18.173 12.193  1.00 88.88 156 A 1 
ATOM   1272 O OE1 . GLU A 1 156 ? 2.409   -18.454 11.694  1.00 84.21 156 A 1 
ATOM   1273 O OE2 . GLU A 1 156 ? 0.490   -19.036 12.575  1.00 83.94 156 A 1 
ATOM   1274 N N   . ASP A 1 157 ? 2.876   -17.942 15.698  1.00 95.60 157 A 1 
ATOM   1275 C CA  . ASP A 1 157 ? 3.791   -18.938 16.266  1.00 95.22 157 A 1 
ATOM   1276 C C   . ASP A 1 157 ? 4.054   -20.124 15.340  1.00 95.25 157 A 1 
ATOM   1277 O O   . ASP A 1 157 ? 5.149   -20.688 15.367  1.00 93.27 157 A 1 
ATOM   1278 C CB  . ASP A 1 157 ? 3.251   -19.447 17.606  1.00 94.11 157 A 1 
ATOM   1279 C CG  . ASP A 1 157 ? 3.296   -18.394 18.699  1.00 90.77 157 A 1 
ATOM   1280 O OD1 . ASP A 1 157 ? 4.220   -17.557 18.684  1.00 85.06 157 A 1 
ATOM   1281 O OD2 . ASP A 1 157 ? 2.402   -18.410 19.569  1.00 83.99 157 A 1 
ATOM   1282 N N   . HIS A 1 158 ? 3.074   -20.506 14.524  1.00 93.78 158 A 1 
ATOM   1283 C CA  . HIS A 1 158 ? 3.230   -21.683 13.673  1.00 93.37 158 A 1 
ATOM   1284 C C   . HIS A 1 158 ? 4.349   -21.502 12.649  1.00 93.95 158 A 1 
ATOM   1285 O O   . HIS A 1 158 ? 5.180   -22.391 12.456  1.00 91.84 158 A 1 
ATOM   1286 C CB  . HIS A 1 158 ? 1.916   -22.014 12.959  1.00 91.37 158 A 1 
ATOM   1287 C CG  . HIS A 1 158 ? 1.971   -23.289 12.173  1.00 85.53 158 A 1 
ATOM   1288 N ND1 . HIS A 1 158 ? 2.295   -23.335 10.843  1.00 74.89 158 A 1 
ATOM   1289 C CD2 . HIS A 1 158 ? 1.739   -24.580 12.547  1.00 74.90 158 A 1 
ATOM   1290 C CE1 . HIS A 1 158 ? 2.270   -24.589 10.425  1.00 74.67 158 A 1 
ATOM   1291 N NE2 . HIS A 1 158 ? 1.935   -25.360 11.434  1.00 75.51 158 A 1 
ATOM   1292 N N   . HIS A 1 159 ? 4.376   -20.351 11.996  1.00 94.16 159 A 1 
ATOM   1293 C CA  . HIS A 1 159 ? 5.407   -20.061 10.999  1.00 94.49 159 A 1 
ATOM   1294 C C   . HIS A 1 159 ? 6.564   -19.228 11.554  1.00 95.52 159 A 1 
ATOM   1295 O O   . HIS A 1 159 ? 7.499   -18.912 10.813  1.00 94.33 159 A 1 
ATOM   1296 C CB  . HIS A 1 159 ? 4.786   -19.360 9.790   1.00 93.34 159 A 1 
ATOM   1297 C CG  . HIS A 1 159 ? 3.893   -20.245 8.975   1.00 92.77 159 A 1 
ATOM   1298 N ND1 . HIS A 1 159 ? 2.530   -20.267 9.120   1.00 82.73 159 A 1 
ATOM   1299 C CD2 . HIS A 1 159 ? 4.187   -21.154 8.012   1.00 83.68 159 A 1 
ATOM   1300 C CE1 . HIS A 1 159 ? 2.006   -21.146 8.275   1.00 84.74 159 A 1 
ATOM   1301 N NE2 . HIS A 1 159 ? 2.999   -21.694 7.589   1.00 86.48 159 A 1 
ATOM   1302 N N   . LEU A 1 160 ? 6.518   -18.897 12.847  1.00 95.92 160 A 1 
ATOM   1303 C CA  . LEU A 1 160 ? 7.562   -18.111 13.502  1.00 96.89 160 A 1 
ATOM   1304 C C   . LEU A 1 160 ? 7.773   -16.761 12.802  1.00 97.34 160 A 1 
ATOM   1305 O O   . LEU A 1 160 ? 8.884   -16.412 12.393  1.00 96.50 160 A 1 
ATOM   1306 C CB  . LEU A 1 160 ? 8.878   -18.902 13.579  1.00 96.47 160 A 1 
ATOM   1307 C CG  . LEU A 1 160 ? 8.798   -20.276 14.263  1.00 94.64 160 A 1 
ATOM   1308 C CD1 . LEU A 1 160 ? 10.147  -20.983 14.160  1.00 91.02 160 A 1 
ATOM   1309 C CD2 . LEU A 1 160 ? 8.366   -20.147 15.709  1.00 90.85 160 A 1 
ATOM   1310 N N   . ILE A 1 161 ? 6.677   -16.038 12.655  1.00 97.77 161 A 1 
ATOM   1311 C CA  . ILE A 1 161 ? 6.678   -14.744 11.970  1.00 97.76 161 A 1 
ATOM   1312 C C   . ILE A 1 161 ? 6.173   -13.660 12.906  1.00 97.90 161 A 1 
ATOM   1313 O O   . ILE A 1 161 ? 5.157   -13.837 13.577  1.00 97.64 161 A 1 
ATOM   1314 C CB  . ILE A 1 161 ? 5.782   -14.777 10.707  1.00 96.78 161 A 1 
ATOM   1315 C CG1 . ILE A 1 161 ? 6.262   -15.848 9.730   1.00 88.80 161 A 1 
ATOM   1316 C CG2 . ILE A 1 161 ? 5.754   -13.408 10.028  1.00 88.15 161 A 1 
ATOM   1317 C CD1 . ILE A 1 161 ? 5.230   -16.213 8.676   1.00 83.23 161 A 1 
ATOM   1318 N N   . ARG A 1 162 ? 6.880   -12.537 12.944  1.00 98.42 162 A 1 
ATOM   1319 C CA  . ARG A 1 162 ? 6.412   -11.345 13.645  1.00 98.56 162 A 1 
ATOM   1320 C C   . ARG A 1 162 ? 6.028   -10.286 12.630  1.00 98.58 162 A 1 
ATOM   1321 O O   . ARG A 1 162 ? 6.867   -9.852  11.832  1.00 98.42 162 A 1 
ATOM   1322 C CB  . ARG A 1 162 ? 7.481   -10.807 14.601  1.00 98.50 162 A 1 
ATOM   1323 C CG  . ARG A 1 162 ? 7.101   -9.463  15.225  1.00 98.17 162 A 1 
ATOM   1324 C CD  . ARG A 1 162 ? 8.018   -9.090  16.384  1.00 98.00 162 A 1 
ATOM   1325 N NE  . ARG A 1 162 ? 7.828   -9.991  17.515  1.00 97.84 162 A 1 
ATOM   1326 C CZ  . ARG A 1 162 ? 8.508   -9.913  18.660  1.00 98.17 162 A 1 
ATOM   1327 N NH1 . ARG A 1 162 ? 9.437   -8.970  18.829  1.00 96.23 162 A 1 
ATOM   1328 N NH2 . ARG A 1 162 ? 8.267   -10.772 19.632  1.00 96.45 162 A 1 
ATOM   1329 N N   . ILE A 1 163 ? 4.769   -9.874  12.655  1.00 98.66 163 A 1 
ATOM   1330 C CA  . ILE A 1 163 ? 4.285   -8.783  11.816  1.00 98.61 163 A 1 
ATOM   1331 C C   . ILE A 1 163 ? 4.302   -7.511  12.652  1.00 98.79 163 A 1 
ATOM   1332 O O   . ILE A 1 163 ? 3.621   -7.431  13.669  1.00 98.63 163 A 1 
ATOM   1333 C CB  . ILE A 1 163 ? 2.851   -9.033  11.301  1.00 98.18 163 A 1 
ATOM   1334 C CG1 . ILE A 1 163 ? 2.705   -10.436 10.690  1.00 95.65 163 A 1 
ATOM   1335 C CG2 . ILE A 1 163 ? 2.460   -7.943  10.304  1.00 96.94 163 A 1 
ATOM   1336 C CD1 . ILE A 1 163 ? 3.519   -10.674 9.445   1.00 86.86 163 A 1 
ATOM   1337 N N   . ILE A 1 164 ? 5.079   -6.526  12.222  1.00 98.81 164 A 1 
ATOM   1338 C CA  . ILE A 1 164 ? 5.165   -5.248  12.911  1.00 98.82 164 A 1 
ATOM   1339 C C   . ILE A 1 164 ? 4.372   -4.220  12.118  1.00 98.82 164 A 1 
ATOM   1340 O O   . ILE A 1 164 ? 4.785   -3.816  11.034  1.00 98.78 164 A 1 
ATOM   1341 C CB  . ILE A 1 164 ? 6.632   -4.793  13.072  1.00 98.87 164 A 1 
ATOM   1342 C CG1 . ILE A 1 164 ? 7.448   -5.871  13.808  1.00 98.57 164 A 1 
ATOM   1343 C CG2 . ILE A 1 164 ? 6.703   -3.455  13.815  1.00 98.65 164 A 1 
ATOM   1344 C CD1 . ILE A 1 164 ? 8.955   -5.636  13.772  1.00 98.13 164 A 1 
ATOM   1345 N N   . SER A 1 165 ? 3.215   -3.834  12.652  1.00 98.81 165 A 1 
ATOM   1346 C CA  . SER A 1 165 ? 2.360   -2.833  12.025  1.00 98.80 165 A 1 
ATOM   1347 C C   . SER A 1 165 ? 2.821   -1.453  12.485  1.00 98.90 165 A 1 
ATOM   1348 O O   . SER A 1 165 ? 2.548   -1.037  13.611  1.00 98.77 165 A 1 
ATOM   1349 C CB  . SER A 1 165 ? 0.895   -3.064  12.380  1.00 98.77 165 A 1 
ATOM   1350 O OG  . SER A 1 165 ? 0.066   -2.140  11.706  1.00 97.57 165 A 1 
ATOM   1351 N N   . PHE A 1 166 ? 3.517   -0.755  11.598  1.00 98.95 166 A 1 
ATOM   1352 C CA  . PHE A 1 166 ? 4.229   0.474   11.912  1.00 98.97 166 A 1 
ATOM   1353 C C   . PHE A 1 166 ? 3.489   1.682   11.338  1.00 98.98 166 A 1 
ATOM   1354 O O   . PHE A 1 166 ? 3.147   1.704   10.150  1.00 98.74 166 A 1 
ATOM   1355 C CB  . PHE A 1 166 ? 5.649   0.381   11.330  1.00 98.87 166 A 1 
ATOM   1356 C CG  . PHE A 1 166 ? 6.546   1.535   11.672  1.00 98.86 166 A 1 
ATOM   1357 C CD1 . PHE A 1 166 ? 7.227   1.572   12.881  1.00 98.54 166 A 1 
ATOM   1358 C CD2 . PHE A 1 166 ? 6.730   2.570   10.774  1.00 98.52 166 A 1 
ATOM   1359 C CE1 . PHE A 1 166 ? 8.065   2.630   13.190  1.00 98.20 166 A 1 
ATOM   1360 C CE2 . PHE A 1 166 ? 7.573   3.636   11.074  1.00 98.20 166 A 1 
ATOM   1361 C CZ  . PHE A 1 166 ? 8.236   3.659   12.286  1.00 98.42 166 A 1 
ATOM   1362 N N   . ASN A 1 167 ? 3.243   2.681   12.181  1.00 98.88 167 A 1 
ATOM   1363 C CA  . ASN A 1 167 ? 2.535   3.887   11.762  1.00 98.83 167 A 1 
ATOM   1364 C C   . ASN A 1 167 ? 3.508   4.861   11.081  1.00 98.88 167 A 1 
ATOM   1365 O O   . ASN A 1 167 ? 4.215   5.606   11.751  1.00 98.52 167 A 1 
ATOM   1366 C CB  . ASN A 1 167 ? 1.860   4.546   12.961  1.00 98.67 167 A 1 
ATOM   1367 C CG  . ASN A 1 167 ? 1.034   5.761   12.577  1.00 98.61 167 A 1 
ATOM   1368 O OD1 . ASN A 1 167 ? 1.005   6.181   11.426  1.00 96.89 167 A 1 
ATOM   1369 N ND2 . ASN A 1 167 ? 0.351   6.330   13.559  1.00 96.18 167 A 1 
ATOM   1370 N N   . SER A 1 168 ? 3.514   4.854   9.746   1.00 98.81 168 A 1 
ATOM   1371 C CA  . SER A 1 168 ? 4.402   5.710   8.973   1.00 98.77 168 A 1 
ATOM   1372 C C   . SER A 1 168 ? 3.878   7.134   8.812   1.00 98.78 168 A 1 
ATOM   1373 O O   . SER A 1 168 ? 4.649   8.046   8.505   1.00 98.24 168 A 1 
ATOM   1374 C CB  . SER A 1 168 ? 4.632   5.105   7.583   1.00 98.53 168 A 1 
ATOM   1375 O OG  . SER A 1 168 ? 3.413   4.978   6.877   1.00 97.89 168 A 1 
ATOM   1376 N N   . ILE A 1 169 ? 2.584   7.324   9.030   1.00 98.72 169 A 1 
ATOM   1377 C CA  . ILE A 1 169 ? 1.937   8.582   8.654   1.00 98.69 169 A 1 
ATOM   1378 C C   . ILE A 1 169 ? 2.424   9.767   9.474   1.00 98.49 169 A 1 
ATOM   1379 O O   . ILE A 1 169 ? 2.532   10.885  8.956   1.00 97.80 169 A 1 
ATOM   1380 C CB  . ILE A 1 169 ? 0.397   8.453   8.744   1.00 98.54 169 A 1 
ATOM   1381 C CG1 . ILE A 1 169 ? -0.100  7.226   7.965   1.00 97.81 169 A 1 
ATOM   1382 C CG2 . ILE A 1 169 ? -0.281  9.733   8.235   1.00 98.15 169 A 1 
ATOM   1383 C CD1 . ILE A 1 169 ? 0.376   7.167   6.517   1.00 96.41 169 A 1 
ATOM   1384 N N   . ILE A 1 170 ? 2.757   9.539   10.756  1.00 98.56 170 A 1 
ATOM   1385 C CA  . ILE A 1 170 ? 3.151   10.628  11.644  1.00 98.33 170 A 1 
ATOM   1386 C C   . ILE A 1 170 ? 4.496   11.259  11.274  1.00 98.16 170 A 1 
ATOM   1387 O O   . ILE A 1 170 ? 4.840   12.328  11.781  1.00 97.25 170 A 1 
ATOM   1388 C CB  . ILE A 1 170 ? 3.167   10.175  13.128  1.00 98.01 170 A 1 
ATOM   1389 C CG1 . ILE A 1 170 ? 4.223   9.092   13.367  1.00 96.81 170 A 1 
ATOM   1390 C CG2 . ILE A 1 170 ? 1.780   9.677   13.545  1.00 96.03 170 A 1 
ATOM   1391 C CD1 . ILE A 1 170 ? 4.394   8.710   14.836  1.00 95.81 170 A 1 
ATOM   1392 N N   . TYR A 1 171 ? 5.244   10.609  10.376  1.00 98.32 171 A 1 
ATOM   1393 C CA  . TYR A 1 171 ? 6.557   11.103  9.952   1.00 98.29 171 A 1 
ATOM   1394 C C   . TYR A 1 171 ? 6.545   11.793  8.591   1.00 98.09 171 A 1 
ATOM   1395 O O   . TYR A 1 171 ? 7.578   12.296  8.144   1.00 97.17 171 A 1 
ATOM   1396 C CB  . TYR A 1 171 ? 7.559   9.945   9.895   1.00 98.32 171 A 1 
ATOM   1397 C CG  . TYR A 1 171 ? 7.627   9.122   11.152  1.00 98.53 171 A 1 
ATOM   1398 C CD1 . TYR A 1 171 ? 8.011   9.697   12.363  1.00 98.11 171 A 1 
ATOM   1399 C CD2 . TYR A 1 171 ? 7.319   7.768   11.134  1.00 98.15 171 A 1 
ATOM   1400 C CE1 . TYR A 1 171 ? 8.079   8.939   13.526  1.00 98.08 171 A 1 
ATOM   1401 C CE2 . TYR A 1 171 ? 7.390   7.004   12.292  1.00 98.08 171 A 1 
ATOM   1402 C CZ  . TYR A 1 171 ? 7.770   7.598   13.476  1.00 98.41 171 A 1 
ATOM   1403 O OH  . TYR A 1 171 ? 7.839   6.844   14.631  1.00 98.09 171 A 1 
ATOM   1404 N N   . THR A 1 172 ? 5.394   11.810  7.928   1.00 97.90 172 A 1 
ATOM   1405 C CA  . THR A 1 172 ? 5.327   12.238  6.536   1.00 97.69 172 A 1 
ATOM   1406 C C   . THR A 1 172 ? 5.420   13.752  6.382   1.00 97.31 172 A 1 
ATOM   1407 O O   . THR A 1 172 ? 5.133   14.507  7.312   1.00 96.46 172 A 1 
ATOM   1408 C CB  . THR A 1 172 ? 4.032   11.749  5.855   1.00 97.04 172 A 1 
ATOM   1409 O OG1 . THR A 1 172 ? 2.905   12.325  6.506   1.00 92.47 172 A 1 
ATOM   1410 C CG2 . THR A 1 172 ? 3.947   10.234  5.907   1.00 91.96 172 A 1 
ATOM   1411 N N   . ILE A 1 173 ? 5.820   14.202  5.186   1.00 97.32 173 A 1 
ATOM   1412 C CA  . ILE A 1 173 ? 6.000   15.637  4.919   1.00 96.79 173 A 1 
ATOM   1413 C C   . ILE A 1 173 ? 4.678   16.407  4.939   1.00 96.72 173 A 1 
ATOM   1414 O O   . ILE A 1 173 ? 4.688   17.639  5.021   1.00 95.07 173 A 1 
ATOM   1415 C CB  . ILE A 1 173 ? 6.767   15.887  3.594   1.00 95.03 173 A 1 
ATOM   1416 C CG1 . ILE A 1 173 ? 6.138   15.116  2.423   1.00 84.65 173 A 1 
ATOM   1417 C CG2 . ILE A 1 173 ? 8.234   15.506  3.763   1.00 81.67 173 A 1 
ATOM   1418 C CD1 . ILE A 1 173 ? 5.073   15.884  1.680   1.00 75.67 173 A 1 
ATOM   1419 N N   . ASN A 1 174 ? 3.551   15.696  4.870   1.00 96.71 174 A 1 
ATOM   1420 C CA  . ASN A 1 174 ? 2.241   16.335  5.004   1.00 96.10 174 A 1 
ATOM   1421 C C   . ASN A 1 174 ? 1.878   16.595  6.465   1.00 96.39 174 A 1 
ATOM   1422 O O   . ASN A 1 174 ? 0.890   17.278  6.743   1.00 94.14 174 A 1 
ATOM   1423 C CB  . ASN A 1 174 ? 1.162   15.491  4.323   1.00 95.00 174 A 1 
ATOM   1424 C CG  . ASN A 1 174 ? 1.212   15.588  2.817   1.00 90.29 174 A 1 
ATOM   1425 O OD1 . ASN A 1 174 ? 2.004   14.923  2.162   1.00 78.78 174 A 1 
ATOM   1426 N ND2 . ASN A 1 174 ? 0.371   16.442  2.254   1.00 77.27 174 A 1 
ATOM   1427 N N   . ARG A 1 175 ? 2.668   16.063  7.386   1.00 96.65 175 A 1 
ATOM   1428 C CA  . ARG A 1 175 ? 2.556   16.358  8.811   1.00 96.42 175 A 1 
ATOM   1429 C C   . ARG A 1 175 ? 3.489   17.496  9.177   1.00 96.39 175 A 1 
ATOM   1430 O O   . ARG A 1 175 ? 4.537   17.686  8.551   1.00 94.35 175 A 1 
ATOM   1431 C CB  . ARG A 1 175 ? 2.915   15.134  9.650   1.00 95.07 175 A 1 
ATOM   1432 C CG  . ARG A 1 175 ? 1.796   14.122  9.793   1.00 89.64 175 A 1 
ATOM   1433 C CD  . ARG A 1 175 ? 1.005   14.384  11.047  1.00 92.14 175 A 1 
ATOM   1434 N NE  . ARG A 1 175 ? -0.125  13.470  11.176  1.00 94.13 175 A 1 
ATOM   1435 C CZ  . ARG A 1 175 ? -0.459  12.795  12.277  1.00 96.47 175 A 1 
ATOM   1436 N NH1 . ARG A 1 175 ? 0.264   12.925  13.387  1.00 91.72 175 A 1 
ATOM   1437 N NH2 . ARG A 1 175 ? -1.497  12.005  12.260  1.00 91.17 175 A 1 
ATOM   1438 N N   . LYS A 1 176 ? 3.125   18.248  10.202  1.00 95.10 176 A 1 
ATOM   1439 C CA  . LYS A 1 176 ? 3.985   19.293  10.746  1.00 94.59 176 A 1 
ATOM   1440 C C   . LYS A 1 176 ? 5.251   18.658  11.310  1.00 95.46 176 A 1 
ATOM   1441 O O   . LYS A 1 176 ? 5.191   17.660  12.027  1.00 93.65 176 A 1 
ATOM   1442 C CB  . LYS A 1 176 ? 3.240   20.053  11.840  1.00 92.46 176 A 1 
ATOM   1443 C CG  . LYS A 1 176 ? 3.949   21.299  12.352  1.00 83.01 176 A 1 
ATOM   1444 C CD  . LYS A 1 176 ? 3.078   22.012  13.370  1.00 78.68 176 A 1 
ATOM   1445 C CE  . LYS A 1 176 ? 3.655   23.355  13.769  1.00 69.12 176 A 1 
ATOM   1446 N NZ  . LYS A 1 176 ? 2.737   24.095  14.672  1.00 60.91 176 A 1 
ATOM   1447 N N   . LEU A 1 177 ? 6.405   19.230  10.966  1.00 94.27 177 A 1 
ATOM   1448 C CA  . LEU A 1 177 ? 7.671   18.775  11.537  1.00 94.73 177 A 1 
ATOM   1449 C C   . LEU A 1 177 ? 7.750   19.235  12.991  1.00 94.68 177 A 1 
ATOM   1450 O O   . LEU A 1 177 ? 7.678   20.427  13.274  1.00 91.49 177 A 1 
ATOM   1451 C CB  . LEU A 1 177 ? 8.860   19.320  10.734  1.00 93.02 177 A 1 
ATOM   1452 C CG  . LEU A 1 177 ? 10.258  18.939  11.231  1.00 91.75 177 A 1 
ATOM   1453 C CD1 . LEU A 1 177 ? 10.453  17.427  11.208  1.00 88.82 177 A 1 
ATOM   1454 C CD2 . LEU A 1 177 ? 11.326  19.627  10.378  1.00 89.17 177 A 1 
ATOM   1455 N N   . ILE A 1 178 ? 7.885   18.263  13.905  1.00 95.19 178 A 1 
ATOM   1456 C CA  . ILE A 1 178 ? 7.907   18.564  15.334  1.00 94.62 178 A 1 
ATOM   1457 C C   . ILE A 1 178 ? 9.300   18.381  15.922  1.00 95.26 178 A 1 
ATOM   1458 O O   . ILE A 1 178 ? 10.163  17.747  15.313  1.00 94.35 178 A 1 
ATOM   1459 C CB  . ILE A 1 178 ? 6.885   17.687  16.110  1.00 92.83 178 A 1 
ATOM   1460 C CG1 . ILE A 1 178 ? 7.135   16.204  15.842  1.00 87.48 178 A 1 
ATOM   1461 C CG2 . ILE A 1 178 ? 5.471   18.090  15.734  1.00 81.56 178 A 1 
ATOM   1462 C CD1 . ILE A 1 178 ? 6.435   15.279  16.812  1.00 84.83 178 A 1 
ATOM   1463 N N   . SER A 1 179 ? 9.516   18.945  17.120  1.00 94.94 179 A 1 
ATOM   1464 C CA  . SER A 1 179 ? 10.827  18.904  17.765  1.00 94.98 179 A 1 
ATOM   1465 C C   . SER A 1 179 ? 11.115  17.554  18.428  1.00 95.48 179 A 1 
ATOM   1466 O O   . SER A 1 179 ? 12.280  17.187  18.581  1.00 92.99 179 A 1 
ATOM   1467 C CB  . SER A 1 179 ? 10.955  20.026  18.795  1.00 93.62 179 A 1 
ATOM   1468 O OG  . SER A 1 179 ? 9.972   19.910  19.796  1.00 83.70 179 A 1 
ATOM   1469 N N   . GLU A 1 180 ? 10.066  16.815  18.821  1.00 95.91 180 A 1 
ATOM   1470 C CA  . GLU A 1 180 ? 10.246  15.508  19.431  1.00 96.05 180 A 1 
ATOM   1471 C C   . GLU A 1 180 ? 11.004  14.563  18.502  1.00 96.93 180 A 1 
ATOM   1472 O O   . GLU A 1 180 ? 10.709  14.490  17.309  1.00 95.99 180 A 1 
ATOM   1473 C CB  . GLU A 1 180 ? 8.907   14.861  19.806  1.00 93.81 180 A 1 
ATOM   1474 C CG  . GLU A 1 180 ? 8.234   15.448  21.029  1.00 82.23 180 A 1 
ATOM   1475 C CD  . GLU A 1 180 ? 7.158   16.448  20.677  1.00 79.27 180 A 1 
ATOM   1476 O OE1 . GLU A 1 180 ? 7.370   17.296  19.786  1.00 73.39 180 A 1 
ATOM   1477 O OE2 . GLU A 1 180 ? 6.075   16.391  21.308  1.00 73.66 180 A 1 
ATOM   1478 N N   . ASP A 1 181 ? 11.972  13.845  19.053  1.00 97.39 181 A 1 
ATOM   1479 C CA  . ASP A 1 181 ? 12.747  12.885  18.269  1.00 97.62 181 A 1 
ATOM   1480 C C   . ASP A 1 181 ? 12.029  11.555  18.114  1.00 98.15 181 A 1 
ATOM   1481 O O   . ASP A 1 181 ? 12.260  10.834  17.138  1.00 97.16 181 A 1 
ATOM   1482 C CB  . ASP A 1 181 ? 14.122  12.661  18.905  1.00 96.49 181 A 1 
ATOM   1483 C CG  . ASP A 1 181 ? 15.018  13.883  18.816  1.00 93.86 181 A 1 
ATOM   1484 O OD1 . ASP A 1 181 ? 14.868  14.676  17.857  1.00 88.91 181 A 1 
ATOM   1485 O OD2 . ASP A 1 181 ? 15.883  14.052  19.699  1.00 88.73 181 A 1 
ATOM   1486 N N   . ASP A 1 182 ? 11.156  11.210  19.075  1.00 97.89 182 A 1 
ATOM   1487 C CA  . ASP A 1 182 ? 10.483  9.915   19.061  1.00 98.30 182 A 1 
ATOM   1488 C C   . ASP A 1 182 ? 9.014   10.057  19.466  1.00 98.36 182 A 1 
ATOM   1489 O O   . ASP A 1 182 ? 8.619   9.633   20.561  1.00 97.71 182 A 1 
ATOM   1490 C CB  . ASP A 1 182 ? 11.210  8.930   19.983  1.00 98.12 182 A 1 
ATOM   1491 C CG  . ASP A 1 182 ? 10.726  7.498   19.791  1.00 98.40 182 A 1 
ATOM   1492 O OD1 . ASP A 1 182 ? 9.992   7.227   18.817  1.00 97.69 182 A 1 
ATOM   1493 O OD2 . ASP A 1 182 ? 11.100  6.640   20.615  1.00 97.81 182 A 1 
ATOM   1494 N N   . PRO A 1 183 ? 8.181   10.656  18.606  1.00 98.34 183 A 1 
ATOM   1495 C CA  . PRO A 1 183 ? 6.763   10.814  18.939  1.00 98.15 183 A 1 
ATOM   1496 C C   . PRO A 1 183 ? 6.092   9.472   19.191  1.00 98.39 183 A 1 
ATOM   1497 O O   . PRO A 1 183 ? 6.299   8.510   18.435  1.00 97.92 183 A 1 
ATOM   1498 C CB  . PRO A 1 183 ? 6.168   11.503  17.702  1.00 97.56 183 A 1 
ATOM   1499 C CG  . PRO A 1 183 ? 7.151   11.267  16.605  1.00 95.63 183 A 1 
ATOM   1500 C CD  . PRO A 1 183 ? 8.492   11.200  17.274  1.00 97.85 183 A 1 
ATOM   1501 N N   . TYR A 1 184 ? 5.319   9.408   20.290  1.00 98.36 184 A 1 
ATOM   1502 C CA  . TYR A 1 184 ? 4.605   8.204   20.729  1.00 98.49 184 A 1 
ATOM   1503 C C   . TYR A 1 184 ? 5.527   7.024   21.060  1.00 98.68 184 A 1 
ATOM   1504 O O   . TYR A 1 184 ? 5.060   5.892   21.182  1.00 98.04 184 A 1 
ATOM   1505 C CB  . TYR A 1 184 ? 3.550   7.777   19.690  1.00 98.21 184 A 1 
ATOM   1506 C CG  . TYR A 1 184 ? 2.608   8.883   19.256  1.00 98.24 184 A 1 
ATOM   1507 C CD1 . TYR A 1 184 ? 2.047   9.758   20.181  1.00 97.42 184 A 1 
ATOM   1508 C CD2 . TYR A 1 184 ? 2.275   9.044   17.919  1.00 97.63 184 A 1 
ATOM   1509 C CE1 . TYR A 1 184 ? 1.181   10.767  19.785  1.00 97.17 184 A 1 
ATOM   1510 C CE2 . TYR A 1 184 ? 1.405   10.053  17.508  1.00 97.22 184 A 1 
ATOM   1511 C CZ  . TYR A 1 184 ? 0.865   10.910  18.441  1.00 97.63 184 A 1 
ATOM   1512 O OH  . TYR A 1 184 ? 0.013   11.906  18.045  1.00 96.80 184 A 1 
ATOM   1513 N N   . ASP A 1 185 ? 6.820   7.291   21.200  1.00 98.36 185 A 1 
ATOM   1514 C CA  . ASP A 1 185 ? 7.822   6.266   21.503  1.00 98.66 185 A 1 
ATOM   1515 C C   . ASP A 1 185 ? 7.859   5.141   20.467  1.00 98.86 185 A 1 
ATOM   1516 O O   . ASP A 1 185 ? 8.243   4.013   20.782  1.00 98.67 185 A 1 
ATOM   1517 C CB  . ASP A 1 185 ? 7.593   5.675   22.907  1.00 98.34 185 A 1 
ATOM   1518 C CG  . ASP A 1 185 ? 7.629   6.730   24.001  1.00 97.41 185 A 1 
ATOM   1519 O OD1 . ASP A 1 185 ? 8.591   7.515   24.039  1.00 93.70 185 A 1 
ATOM   1520 O OD2 . ASP A 1 185 ? 6.686   6.766   24.817  1.00 93.20 185 A 1 
ATOM   1521 N N   . GLN A 1 186 ? 7.480   5.441   19.222  1.00 98.75 186 A 1 
ATOM   1522 C CA  . GLN A 1 186 ? 7.402   4.383   18.220  1.00 98.84 186 A 1 
ATOM   1523 C C   . GLN A 1 186 ? 8.767   3.850   17.798  1.00 98.87 186 A 1 
ATOM   1524 O O   . GLN A 1 186 ? 8.905   2.665   17.512  1.00 98.81 186 A 1 
ATOM   1525 C CB  . GLN A 1 186 ? 6.609   4.823   16.986  1.00 98.53 186 A 1 
ATOM   1526 C CG  . GLN A 1 186 ? 6.382   3.652   16.022  1.00 98.26 186 A 1 
ATOM   1527 C CD  . GLN A 1 186 ? 5.449   3.936   14.861  1.00 98.55 186 A 1 
ATOM   1528 O OE1 . GLN A 1 186 ? 4.746   3.035   14.400  1.00 94.45 186 A 1 
ATOM   1529 N NE2 . GLN A 1 186 ? 5.452   5.161   14.364  1.00 94.08 186 A 1 
ATOM   1530 N N   . PHE A 1 187 ? 9.796   4.714   17.746  1.00 98.89 187 A 1 
ATOM   1531 C CA  . PHE A 1 187 ? 11.128  4.223   17.399  1.00 98.80 187 A 1 
ATOM   1532 C C   . PHE A 1 187 ? 11.673  3.292   18.481  1.00 98.82 187 A 1 
ATOM   1533 O O   . PHE A 1 187 ? 12.315  2.288   18.171  1.00 98.68 187 A 1 
ATOM   1534 C CB  . PHE A 1 187 ? 12.090  5.385   17.137  1.00 98.77 187 A 1 
ATOM   1535 C CG  . PHE A 1 187 ? 11.855  6.096   15.825  1.00 98.71 187 A 1 
ATOM   1536 C CD1 . PHE A 1 187 ? 11.649  5.378   14.658  1.00 98.02 187 A 1 
ATOM   1537 C CD2 . PHE A 1 187 ? 11.860  7.483   15.760  1.00 97.92 187 A 1 
ATOM   1538 C CE1 . PHE A 1 187 ? 11.441  6.034   13.447  1.00 97.56 187 A 1 
ATOM   1539 C CE2 . PHE A 1 187 ? 11.660  8.139   14.556  1.00 97.46 187 A 1 
ATOM   1540 C CZ  . PHE A 1 187 ? 11.449  7.417   13.402  1.00 97.95 187 A 1 
ATOM   1541 N N   . LYS A 1 188 ? 11.403  3.602   19.752  1.00 98.88 188 A 1 
ATOM   1542 C CA  . LYS A 1 188 ? 11.771  2.712   20.848  1.00 98.77 188 A 1 
ATOM   1543 C C   . LYS A 1 188 ? 11.051  1.374   20.710  1.00 98.85 188 A 1 
ATOM   1544 O O   . LYS A 1 188 ? 11.660  0.307   20.851  1.00 98.69 188 A 1 
ATOM   1545 C CB  . LYS A 1 188 ? 11.436  3.355   22.199  1.00 98.55 188 A 1 
ATOM   1546 C CG  . LYS A 1 188 ? 11.875  2.535   23.411  1.00 94.47 188 A 1 
ATOM   1547 C CD  . LYS A 1 188 ? 11.533  3.247   24.713  1.00 90.72 188 A 1 
ATOM   1548 C CE  . LYS A 1 188 ? 12.005  2.459   25.918  1.00 81.11 188 A 1 
ATOM   1549 N NZ  . LYS A 1 188 ? 11.653  3.131   27.191  1.00 73.47 188 A 1 
ATOM   1550 N N   . PHE A 1 189 ? 9.749   1.426   20.428  1.00 98.82 189 A 1 
ATOM   1551 C CA  . PHE A 1 189 ? 8.947   0.237   20.160  1.00 98.86 189 A 1 
ATOM   1552 C C   . PHE A 1 189 ? 9.541   -0.584  19.017  1.00 98.93 189 A 1 
ATOM   1553 O O   . PHE A 1 189 ? 9.680   -1.800  19.122  1.00 98.82 189 A 1 
ATOM   1554 C CB  . PHE A 1 189 ? 7.498   0.627   19.848  1.00 98.83 189 A 1 
ATOM   1555 C CG  . PHE A 1 189 ? 6.756   -0.392  19.017  1.00 98.85 189 A 1 
ATOM   1556 C CD1 . PHE A 1 189 ? 6.197   -1.515  19.616  1.00 98.69 189 A 1 
ATOM   1557 C CD2 . PHE A 1 189 ? 6.620   -0.228  17.649  1.00 98.71 189 A 1 
ATOM   1558 C CE1 . PHE A 1 189 ? 5.515   -2.453  18.854  1.00 98.59 189 A 1 
ATOM   1559 C CE2 . PHE A 1 189 ? 5.936   -1.169  16.880  1.00 98.57 189 A 1 
ATOM   1560 C CZ  . PHE A 1 189 ? 5.386   -2.283  17.486  1.00 98.67 189 A 1 
ATOM   1561 N N   . LEU A 1 190 ? 9.886   0.068   17.918  1.00 98.80 190 A 1 
ATOM   1562 C CA  . LEU A 1 190 ? 10.423  -0.615  16.744  1.00 98.83 190 A 1 
ATOM   1563 C C   . LEU A 1 190 ? 11.727  -1.332  17.071  1.00 98.83 190 A 1 
ATOM   1564 O O   . LEU A 1 190 ? 11.925  -2.481  16.686  1.00 98.73 190 A 1 
ATOM   1565 C CB  . LEU A 1 190 ? 10.636  0.377   15.597  1.00 98.81 190 A 1 
ATOM   1566 C CG  . LEU A 1 190 ? 11.231  -0.195  14.307  1.00 98.54 190 A 1 
ATOM   1567 C CD1 . LEU A 1 190 ? 10.317  -1.247  13.699  1.00 98.17 190 A 1 
ATOM   1568 C CD2 . LEU A 1 190 ? 11.498  0.922   13.307  1.00 98.12 190 A 1 
ATOM   1569 N N   . LYS A 1 191 ? 12.605  -0.648  17.795  1.00 98.81 191 A 1 
ATOM   1570 C CA  . LYS A 1 191 ? 13.887  -1.223  18.182  1.00 98.76 191 A 1 
ATOM   1571 C C   . LYS A 1 191 ? 13.683  -2.499  19.006  1.00 98.66 191 A 1 
ATOM   1572 O O   . LYS A 1 191 ? 14.380  -3.499  18.794  1.00 98.33 191 A 1 
ATOM   1573 C CB  . LYS A 1 191 ? 14.709  -0.199  18.963  1.00 98.33 191 A 1 
ATOM   1574 C CG  . LYS A 1 191 ? 16.196  -0.495  19.029  1.00 87.93 191 A 1 
ATOM   1575 C CD  . LYS A 1 191 ? 16.967  0.709   19.545  1.00 88.02 191 A 1 
ATOM   1576 C CE  . LYS A 1 191 ? 18.464  0.480   19.491  1.00 77.90 191 A 1 
ATOM   1577 N NZ  . LYS A 1 191 ? 19.222  1.687   19.934  1.00 72.07 191 A 1 
ATOM   1578 N N   . GLU A 1 192 ? 12.719  -2.460  19.926  1.00 98.77 192 A 1 
ATOM   1579 C CA  . GLU A 1 192 ? 12.393  -3.621  20.758  1.00 98.54 192 A 1 
ATOM   1580 C C   . GLU A 1 192 ? 11.724  -4.727  19.947  1.00 98.69 192 A 1 
ATOM   1581 O O   . GLU A 1 192 ? 12.043  -5.905  20.110  1.00 98.24 192 A 1 
ATOM   1582 C CB  . GLU A 1 192 ? 11.495  -3.200  21.922  1.00 97.81 192 A 1 
ATOM   1583 C CG  . GLU A 1 192 ? 12.190  -2.302  22.935  1.00 93.14 192 A 1 
ATOM   1584 C CD  . GLU A 1 192 ? 11.240  -1.691  23.948  1.00 90.07 192 A 1 
ATOM   1585 O OE1 . GLU A 1 192 ? 10.007  -1.824  23.780  1.00 86.06 192 A 1 
ATOM   1586 O OE2 . GLU A 1 192 ? 11.726  -1.070  24.913  1.00 85.74 192 A 1 
ATOM   1587 N N   . ALA A 1 193 ? 10.794  -4.360  19.074  1.00 98.60 193 A 1 
ATOM   1588 C CA  . ALA A 1 193 ? 10.048  -5.329  18.285  1.00 98.62 193 A 1 
ATOM   1589 C C   . ALA A 1 193 ? 10.949  -6.103  17.326  1.00 98.72 193 A 1 
ATOM   1590 O O   . ALA A 1 193 ? 10.663  -7.254  16.994  1.00 98.40 193 A 1 
ATOM   1591 C CB  . ALA A 1 193 ? 8.921   -4.641  17.518  1.00 98.56 193 A 1 
ATOM   1592 N N   . LEU A 1 194 ? 12.047  -5.483  16.898  1.00 98.71 194 A 1 
ATOM   1593 C CA  . LEU A 1 194 ? 12.987  -6.137  15.992  1.00 98.70 194 A 1 
ATOM   1594 C C   . LEU A 1 194 ? 13.918  -7.116  16.708  1.00 98.53 194 A 1 
ATOM   1595 O O   . LEU A 1 194 ? 14.650  -7.863  16.044  1.00 98.06 194 A 1 
ATOM   1596 C CB  . LEU A 1 194 ? 13.813  -5.084  15.241  1.00 98.72 194 A 1 
ATOM   1597 C CG  . LEU A 1 194 ? 13.059  -4.255  14.192  1.00 98.49 194 A 1 
ATOM   1598 C CD1 . LEU A 1 194 ? 13.907  -3.078  13.723  1.00 98.13 194 A 1 
ATOM   1599 C CD2 . LEU A 1 194 ? 12.653  -5.122  13.004  1.00 98.06 194 A 1 
ATOM   1600 N N   . GLN A 1 195 ? 13.901  -7.135  18.042  1.00 98.65 195 A 1 
ATOM   1601 C CA  . GLN A 1 195 ? 14.756  -8.028  18.828  1.00 98.37 195 A 1 
ATOM   1602 C C   . GLN A 1 195 ? 14.105  -9.405  18.985  1.00 98.23 195 A 1 
ATOM   1603 O O   . GLN A 1 195 ? 13.685  -9.802  20.072  1.00 96.83 195 A 1 
ATOM   1604 C CB  . GLN A 1 195 ? 15.041  -7.433  20.211  1.00 97.67 195 A 1 
ATOM   1605 C CG  . GLN A 1 195 ? 15.742  -6.074  20.177  1.00 93.77 195 A 1 
ATOM   1606 C CD  . GLN A 1 195 ? 17.164  -6.163  19.655  1.00 87.71 195 A 1 
ATOM   1607 O OE1 . GLN A 1 195 ? 17.821  -7.200  19.768  1.00 79.02 195 A 1 
ATOM   1608 N NE2 . GLN A 1 195 ? 17.642  -5.070  19.080  1.00 75.14 195 A 1 
ATOM   1609 N N   . THR A 1 196 ? 14.031  -10.145 17.879  1.00 97.93 196 A 1 
ATOM   1610 C CA  . THR A 1 196 ? 13.404  -11.464 17.882  1.00 97.92 196 A 1 
ATOM   1611 C C   . THR A 1 196 ? 14.062  -12.356 16.833  1.00 97.94 196 A 1 
ATOM   1612 O O   . THR A 1 196 ? 14.570  -11.866 15.832  1.00 97.15 196 A 1 
ATOM   1613 C CB  . THR A 1 196 ? 11.884  -11.386 17.620  1.00 97.42 196 A 1 
ATOM   1614 O OG1 . THR A 1 196 ? 11.324  -12.695 17.636  1.00 93.78 196 A 1 
ATOM   1615 C CG2 . THR A 1 196 ? 11.595  -10.733 16.271  1.00 95.06 196 A 1 
ATOM   1616 N N   . LYS A 1 197 ? 14.044  -13.658 17.089  1.00 97.48 197 A 1 
ATOM   1617 C CA  . LYS A 1 197 ? 14.537  -14.632 16.119  1.00 96.90 197 A 1 
ATOM   1618 C C   . LYS A 1 197 ? 13.460  -15.016 15.104  1.00 97.26 197 A 1 
ATOM   1619 O O   . LYS A 1 197 ? 13.747  -15.722 14.139  1.00 95.58 197 A 1 
ATOM   1620 C CB  . LYS A 1 197 ? 15.065  -15.879 16.826  1.00 95.70 197 A 1 
ATOM   1621 C CG  . LYS A 1 197 ? 16.347  -15.643 17.616  1.00 88.25 197 A 1 
ATOM   1622 C CD  . LYS A 1 197 ? 16.963  -16.953 18.060  1.00 78.10 197 A 1 
ATOM   1623 C CE  . LYS A 1 197 ? 18.326  -16.733 18.709  1.00 67.97 197 A 1 
ATOM   1624 N NZ  . LYS A 1 197 ? 18.229  -16.043 20.005  1.00 58.56 197 A 1 
ATOM   1625 N N   . PHE A 1 198 ? 12.220  -14.568 15.335  1.00 97.48 198 A 1 
ATOM   1626 C CA  . PHE A 1 198 ? 11.144  -14.772 14.369  1.00 97.87 198 A 1 
ATOM   1627 C C   . PHE A 1 198 ? 11.473  -14.051 13.062  1.00 98.14 198 A 1 
ATOM   1628 O O   . PHE A 1 198 ? 12.195  -13.049 13.060  1.00 97.46 198 A 1 
ATOM   1629 C CB  . PHE A 1 198 ? 9.811   -14.240 14.905  1.00 97.64 198 A 1 
ATOM   1630 C CG  . PHE A 1 198 ? 9.085   -15.169 15.839  1.00 97.56 198 A 1 
ATOM   1631 C CD1 . PHE A 1 198 ? 9.747   -16.121 16.592  1.00 95.81 198 A 1 
ATOM   1632 C CD2 . PHE A 1 198 ? 7.701   -15.077 15.967  1.00 95.61 198 A 1 
ATOM   1633 C CE1 . PHE A 1 198 ? 9.061   -16.964 17.453  1.00 94.84 198 A 1 
ATOM   1634 C CE2 . PHE A 1 198 ? 7.000   -15.914 16.828  1.00 95.00 198 A 1 
ATOM   1635 C CZ  . PHE A 1 198 ? 7.688   -16.858 17.570  1.00 95.89 198 A 1 
ATOM   1636 N N   . HIS A 1 199 ? 10.946  -14.550 11.955  1.00 97.71 199 A 1 
ATOM   1637 C CA  . HIS A 1 199 ? 11.001  -13.832 10.684  1.00 98.01 199 A 1 
ATOM   1638 C C   . HIS A 1 199 ? 10.258  -12.516 10.850  1.00 98.29 199 A 1 
ATOM   1639 O O   . HIS A 1 199 ? 9.088   -12.505 11.212  1.00 98.00 199 A 1 
ATOM   1640 C CB  . HIS A 1 199 ? 10.370  -14.676 9.578   1.00 97.77 199 A 1 
ATOM   1641 C CG  . HIS A 1 199 ? 10.465  -14.056 8.226   1.00 97.82 199 A 1 
ATOM   1642 N ND1 . HIS A 1 199 ? 11.374  -14.479 7.278   1.00 93.53 199 A 1 
ATOM   1643 C CD2 . HIS A 1 199 ? 9.764   -13.049 7.646   1.00 92.91 199 A 1 
ATOM   1644 C CE1 . HIS A 1 199 ? 11.235  -13.754 6.178   1.00 93.30 199 A 1 
ATOM   1645 N NE2 . HIS A 1 199 ? 10.260  -12.882 6.373   1.00 94.27 199 A 1 
ATOM   1646 N N   . LYS A 1 200 ? 10.944  -11.400 10.596  1.00 98.44 200 A 1 
ATOM   1647 C CA  . LYS A 1 200 ? 10.389  -10.077 10.853  1.00 98.46 200 A 1 
ATOM   1648 C C   . LYS A 1 200 ? 9.798   -9.476  9.596   1.00 98.47 200 A 1 
ATOM   1649 O O   . LYS A 1 200 ? 10.517  -9.221  8.623   1.00 98.14 200 A 1 
ATOM   1650 C CB  . LYS A 1 200 ? 11.468  -9.157  11.426  1.00 97.77 200 A 1 
ATOM   1651 C CG  . LYS A 1 200 ? 11.995  -9.604  12.792  1.00 95.56 200 A 1 
ATOM   1652 C CD  . LYS A 1 200 ? 13.272  -8.864  13.166  1.00 93.48 200 A 1 
ATOM   1653 C CE  . LYS A 1 200 ? 14.465  -9.371  12.391  1.00 89.21 200 A 1 
ATOM   1654 N NZ  . LYS A 1 200 ? 15.720  -8.694  12.803  1.00 87.35 200 A 1 
ATOM   1655 N N   . VAL A 1 201 ? 8.489   -9.248  9.614   1.00 98.50 201 A 1 
ATOM   1656 C CA  . VAL A 1 201 ? 7.787   -8.564  8.537   1.00 98.65 201 A 1 
ATOM   1657 C C   . VAL A 1 201 ? 7.435   -7.165  9.021   1.00 98.73 201 A 1 
ATOM   1658 O O   . VAL A 1 201 ? 6.638   -7.002  9.941   1.00 98.57 201 A 1 
ATOM   1659 C CB  . VAL A 1 201 ? 6.505   -9.315  8.117   1.00 98.39 201 A 1 
ATOM   1660 C CG1 . VAL A 1 201 ? 5.785   -8.562  6.999   1.00 97.82 201 A 1 
ATOM   1661 C CG2 . VAL A 1 201 ? 6.831   -10.740 7.679   1.00 97.91 201 A 1 
ATOM   1662 N N   . LEU A 1 202 ? 8.058   -6.156  8.413   1.00 98.70 202 A 1 
ATOM   1663 C CA  . LEU A 1 202 ? 7.777   -4.763  8.741   1.00 98.70 202 A 1 
ATOM   1664 C C   . LEU A 1 202 ? 6.751   -4.220  7.760   1.00 98.75 202 A 1 
ATOM   1665 O O   . LEU A 1 202 ? 6.974   -4.240  6.550   1.00 98.55 202 A 1 
ATOM   1666 C CB  . LEU A 1 202 ? 9.065   -3.937  8.704   1.00 98.75 202 A 1 
ATOM   1667 C CG  . LEU A 1 202 ? 8.927   -2.445  9.002   1.00 98.44 202 A 1 
ATOM   1668 C CD1 . LEU A 1 202 ? 8.366   -2.217  10.405  1.00 98.09 202 A 1 
ATOM   1669 C CD2 . LEU A 1 202 ? 10.281  -1.756  8.853   1.00 98.07 202 A 1 
ATOM   1670 N N   . LEU A 1 203 ? 5.622   -3.759  8.292   1.00 98.81 203 A 1 
ATOM   1671 C CA  . LEU A 1 203 ? 4.493   -3.304  7.489   1.00 98.76 203 A 1 
ATOM   1672 C C   . LEU A 1 203 ? 4.267   -1.810  7.733   1.00 98.81 203 A 1 
ATOM   1673 O O   . LEU A 1 203 ? 4.005   -1.400  8.866   1.00 98.62 203 A 1 
ATOM   1674 C CB  . LEU A 1 203 ? 3.244   -4.112  7.862   1.00 97.93 203 A 1 
ATOM   1675 C CG  . LEU A 1 203 ? 1.920   -3.841  7.143   1.00 93.25 203 A 1 
ATOM   1676 C CD1 . LEU A 1 203 ? 2.034   -4.141  5.658   1.00 92.15 203 A 1 
ATOM   1677 C CD2 . LEU A 1 203 ? 0.814   -4.687  7.771   1.00 92.16 203 A 1 
ATOM   1678 N N   . PHE A 1 204 ? 4.387   -0.991  6.682   1.00 98.85 204 A 1 
ATOM   1679 C CA  . PHE A 1 204 ? 4.055   0.422   6.773   1.00 98.79 204 A 1 
ATOM   1680 C C   . PHE A 1 204 ? 3.377   0.887   5.486   1.00 98.77 204 A 1 
ATOM   1681 O O   . PHE A 1 204 ? 3.521   0.266   4.433   1.00 98.09 204 A 1 
ATOM   1682 C CB  . PHE A 1 204 ? 5.277   1.298   7.113   1.00 98.52 204 A 1 
ATOM   1683 C CG  . PHE A 1 204 ? 6.480   1.098   6.220   1.00 98.55 204 A 1 
ATOM   1684 C CD1 . PHE A 1 204 ? 6.476   1.512   4.896   1.00 97.45 204 A 1 
ATOM   1685 C CD2 . PHE A 1 204 ? 7.636   0.526   6.735   1.00 97.38 204 A 1 
ATOM   1686 C CE1 . PHE A 1 204 ? 7.587   1.339   4.091   1.00 96.69 204 A 1 
ATOM   1687 C CE2 . PHE A 1 204 ? 8.766   0.358   5.936   1.00 96.56 204 A 1 
ATOM   1688 C CZ  . PHE A 1 204 ? 8.733   0.760   4.610   1.00 97.41 204 A 1 
ATOM   1689 N N   . HIS A 1 205 ? 2.625   1.983   5.580   1.00 98.75 205 A 1 
ATOM   1690 C CA  . HIS A 1 205 ? 1.836   2.450   4.448   1.00 98.72 205 A 1 
ATOM   1691 C C   . HIS A 1 205 ? 2.669   3.263   3.462   1.00 98.60 205 A 1 
ATOM   1692 O O   . HIS A 1 205 ? 2.764   2.917   2.282   1.00 97.90 205 A 1 
ATOM   1693 C CB  . HIS A 1 205 ? 0.640   3.266   4.941   1.00 98.59 205 A 1 
ATOM   1694 C CG  . HIS A 1 205 ? -0.315  3.647   3.856   1.00 98.66 205 A 1 
ATOM   1695 N ND1 . HIS A 1 205 ? -1.207  2.760   3.301   1.00 97.26 205 A 1 
ATOM   1696 C CD2 . HIS A 1 205 ? -0.502  4.829   3.216   1.00 97.24 205 A 1 
ATOM   1697 C CE1 . HIS A 1 205 ? -1.915  3.373   2.368   1.00 97.45 205 A 1 
ATOM   1698 N NE2 . HIS A 1 205 ? -1.509  4.640   2.297   1.00 97.63 205 A 1 
ATOM   1699 N N   . MET A 1 206 ? 3.288   4.335   3.942   1.00 98.52 206 A 1 
ATOM   1700 C CA  . MET A 1 206 ? 4.054   5.239   3.087   1.00 98.47 206 A 1 
ATOM   1701 C C   . MET A 1 206 ? 5.557   4.972   3.201   1.00 98.48 206 A 1 
ATOM   1702 O O   . MET A 1 206 ? 6.118   4.946   4.299   1.00 97.76 206 A 1 
ATOM   1703 C CB  . MET A 1 206 ? 3.733   6.698   3.407   1.00 97.94 206 A 1 
ATOM   1704 C CG  . MET A 1 206 ? 2.318   7.093   2.988   1.00 95.71 206 A 1 
ATOM   1705 S SD  . MET A 1 206 ? 1.889   8.809   3.332   1.00 94.71 206 A 1 
ATOM   1706 C CE  . MET A 1 206 ? 2.942   9.670   2.164   1.00 89.14 206 A 1 
ATOM   1707 N N   . HIS A 1 207 ? 6.187   4.796   2.043   1.00 98.07 207 A 1 
ATOM   1708 C CA  . HIS A 1 207 ? 7.594   4.427   1.935   1.00 98.00 207 A 1 
ATOM   1709 C C   . HIS A 1 207 ? 8.502   5.608   2.271   1.00 98.08 207 A 1 
ATOM   1710 O O   . HIS A 1 207 ? 8.286   6.717   1.766   1.00 97.22 207 A 1 
ATOM   1711 C CB  . HIS A 1 207 ? 7.855   3.937   0.508   1.00 97.29 207 A 1 
ATOM   1712 C CG  . HIS A 1 207 ? 9.261   3.522   0.244   1.00 97.25 207 A 1 
ATOM   1713 N ND1 . HIS A 1 207 ? 9.735   2.264   0.541   1.00 92.13 207 A 1 
ATOM   1714 C CD2 . HIS A 1 207 ? 10.288  4.189   -0.332  1.00 92.14 207 A 1 
ATOM   1715 C CE1 . HIS A 1 207 ? 11.004  2.176   0.176   1.00 93.47 207 A 1 
ATOM   1716 N NE2 . HIS A 1 207 ? 11.364  3.331   -0.364  1.00 94.09 207 A 1 
ATOM   1717 N N   . PRO A 1 208 ? 9.538   5.399   3.110   1.00 98.16 208 A 1 
ATOM   1718 C CA  . PRO A 1 208 ? 10.480  6.480   3.418   1.00 97.94 208 A 1 
ATOM   1719 C C   . PRO A 1 208 ? 11.486  6.699   2.283   1.00 97.54 208 A 1 
ATOM   1720 O O   . PRO A 1 208 ? 12.640  6.278   2.361   1.00 95.46 208 A 1 
ATOM   1721 C CB  . PRO A 1 208 ? 11.162  5.997   4.704   1.00 97.46 208 A 1 
ATOM   1722 C CG  . PRO A 1 208 ? 11.096  4.516   4.614   1.00 95.70 208 A 1 
ATOM   1723 C CD  . PRO A 1 208 ? 9.816   4.186   3.878   1.00 97.67 208 A 1 
ATOM   1724 N N   . GLY A 1 209 ? 11.029  7.350   1.235   1.00 97.05 209 A 1 
ATOM   1725 C CA  . GLY A 1 209 ? 11.827  7.616   0.058   1.00 96.56 209 A 1 
ATOM   1726 C C   . GLY A 1 209 ? 11.020  8.384   -0.970  1.00 96.71 209 A 1 
ATOM   1727 O O   . GLY A 1 209 ? 9.996   8.983   -0.641  1.00 95.13 209 A 1 
ATOM   1728 N N   . ILE A 1 210 ? 11.489  8.359   -2.214  1.00 95.75 210 A 1 
ATOM   1729 C CA  . ILE A 1 210 ? 10.800  9.000   -3.336  1.00 95.28 210 A 1 
ATOM   1730 C C   . ILE A 1 210 ? 10.068  7.921   -4.126  1.00 94.83 210 A 1 
ATOM   1731 O O   . ILE A 1 210 ? 10.674  6.940   -4.546  1.00 92.71 210 A 1 
ATOM   1732 C CB  . ILE A 1 210 ? 11.796  9.751   -4.237  1.00 94.42 210 A 1 
ATOM   1733 C CG1 . ILE A 1 210 ? 12.460  10.888  -3.452  1.00 92.20 210 A 1 
ATOM   1734 C CG2 . ILE A 1 210 ? 11.105  10.288  -5.484  1.00 91.84 210 A 1 
ATOM   1735 C CD1 . ILE A 1 210 ? 13.673  11.489  -4.132  1.00 88.18 210 A 1 
ATOM   1736 N N   . THR A 1 211 ? 8.751   8.108   -4.313  1.00 95.21 211 A 1 
ATOM   1737 C CA  . THR A 1 211 ? 7.911   7.068   -4.924  1.00 94.47 211 A 1 
ATOM   1738 C C   . THR A 1 211 ? 7.136   7.546   -6.148  1.00 93.87 211 A 1 
ATOM   1739 O O   . THR A 1 211 ? 6.500   6.736   -6.827  1.00 91.15 211 A 1 
ATOM   1740 C CB  . THR A 1 211 ? 6.900   6.517   -3.909  1.00 93.72 211 A 1 
ATOM   1741 O OG1 . THR A 1 211 ? 5.963   7.535   -3.557  1.00 90.58 211 A 1 
ATOM   1742 C CG2 . THR A 1 211 ? 7.599   6.019   -2.652  1.00 89.76 211 A 1 
ATOM   1743 N N   . ASP A 1 212 ? 7.181   8.850   -6.427  1.00 93.31 212 A 1 
ATOM   1744 C CA  . ASP A 1 212 ? 6.351   9.456   -7.463  1.00 92.22 212 A 1 
ATOM   1745 C C   . ASP A 1 212 ? 7.138   10.609  -8.092  1.00 92.22 212 A 1 
ATOM   1746 O O   . ASP A 1 212 ? 7.650   11.465  -7.362  1.00 90.74 212 A 1 
ATOM   1747 C CB  . ASP A 1 212 ? 5.037   9.961   -6.838  1.00 90.26 212 A 1 
ATOM   1748 C CG  . ASP A 1 212 ? 4.013   10.418  -7.873  1.00 88.59 212 A 1 
ATOM   1749 O OD1 . ASP A 1 212 ? 4.395   11.054  -8.868  1.00 83.49 212 A 1 
ATOM   1750 O OD2 . ASP A 1 212 ? 2.817   10.158  -7.663  1.00 82.79 212 A 1 
ATOM   1751 N N   . PRO A 1 213 ? 7.249   10.653  -9.431  1.00 92.15 213 A 1 
ATOM   1752 C CA  . PRO A 1 213 ? 8.017   11.733  -10.066 1.00 90.16 213 A 1 
ATOM   1753 C C   . PRO A 1 213 ? 7.448   13.127  -9.825  1.00 89.82 213 A 1 
ATOM   1754 O O   . PRO A 1 213 ? 8.175   14.110  -9.976  1.00 85.30 213 A 1 
ATOM   1755 C CB  . PRO A 1 213 ? 7.964   11.377  -11.558 1.00 88.37 213 A 1 
ATOM   1756 C CG  . PRO A 1 213 ? 6.780   10.483  -11.703 1.00 86.74 213 A 1 
ATOM   1757 C CD  . PRO A 1 213 ? 6.703   9.706   -10.416 1.00 89.69 213 A 1 
ATOM   1758 N N   . GLU A 1 214 ? 6.173   13.216  -9.459  1.00 90.91 214 A 1 
ATOM   1759 C CA  . GLU A 1 214 ? 5.522   14.503  -9.236  1.00 88.99 214 A 1 
ATOM   1760 C C   . GLU A 1 214 ? 5.476   14.918  -7.766  1.00 88.45 214 A 1 
ATOM   1761 O O   . GLU A 1 214 ? 4.914   15.964  -7.429  1.00 84.63 214 A 1 
ATOM   1762 C CB  . GLU A 1 214 ? 4.093   14.473  -9.796  1.00 87.42 214 A 1 
ATOM   1763 C CG  . GLU A 1 214 ? 4.002   14.109  -11.271 1.00 82.20 214 A 1 
ATOM   1764 C CD  . GLU A 1 214 ? 4.703   15.114  -12.175 1.00 76.05 214 A 1 
ATOM   1765 O OE1 . GLU A 1 214 ? 4.758   16.311  -11.820 1.00 69.08 214 A 1 
ATOM   1766 O OE2 . GLU A 1 214 ? 5.206   14.696  -13.237 1.00 70.22 214 A 1 
ATOM   1767 N N   . LYS A 1 215 ? 6.059   14.114  -6.881  1.00 88.99 215 A 1 
ATOM   1768 C CA  . LYS A 1 215 ? 5.996   14.365  -5.445  1.00 86.59 215 A 1 
ATOM   1769 C C   . LYS A 1 215 ? 7.387   14.337  -4.815  1.00 86.66 215 A 1 
ATOM   1770 O O   . LYS A 1 215 ? 8.281   13.650  -5.302  1.00 81.54 215 A 1 
ATOM   1771 C CB  . LYS A 1 215 ? 5.095   13.339  -4.750  1.00 82.69 215 A 1 
ATOM   1772 C CG  . LYS A 1 215 ? 3.638   13.418  -5.177  1.00 78.59 215 A 1 
ATOM   1773 C CD  . LYS A 1 215 ? 2.796   12.379  -4.449  1.00 74.82 215 A 1 
ATOM   1774 C CE  . LYS A 1 215 ? 1.349   12.394  -4.942  1.00 69.66 215 A 1 
ATOM   1775 N NZ  . LYS A 1 215 ? 0.667   13.682  -4.654  1.00 61.89 215 A 1 
ATOM   1776 N N   . PRO A 1 216 ? 7.575   15.112  -3.725  1.00 87.39 216 A 1 
ATOM   1777 C CA  . PRO A 1 216 ? 8.865   15.116  -3.030  1.00 87.02 216 A 1 
ATOM   1778 C C   . PRO A 1 216 ? 9.030   13.894  -2.131  1.00 89.80 216 A 1 
ATOM   1779 O O   . PRO A 1 216 ? 8.191   12.988  -2.122  1.00 85.84 216 A 1 
ATOM   1780 C CB  . PRO A 1 216 ? 8.807   16.396  -2.194  1.00 82.42 216 A 1 
ATOM   1781 C CG  . PRO A 1 216 ? 7.353   16.538  -1.867  1.00 80.05 216 A 1 
ATOM   1782 C CD  . PRO A 1 216 ? 6.615   16.029  -3.084  1.00 83.68 216 A 1 
ATOM   1783 N N   . LEU A 1 217 ? 10.120  13.866  -1.388  1.00 93.81 217 A 1 
ATOM   1784 C CA  . LEU A 1 217 ? 10.383  12.868  -0.358  1.00 95.29 217 A 1 
ATOM   1785 C C   . LEU A 1 217 ? 9.139   12.670  0.509   1.00 96.17 217 A 1 
ATOM   1786 O O   . LEU A 1 217 ? 8.504   13.636  0.924   1.00 94.43 217 A 1 
ATOM   1787 C CB  . LEU A 1 217 ? 11.563  13.338  0.484   1.00 93.01 217 A 1 
ATOM   1788 C CG  . LEU A 1 217 ? 12.318  12.362  1.379   1.00 91.03 217 A 1 
ATOM   1789 C CD1 . LEU A 1 217 ? 12.958  11.263  0.548   1.00 88.32 217 A 1 
ATOM   1790 C CD2 . LEU A 1 217 ? 13.375  13.135  2.167   1.00 88.45 217 A 1 
ATOM   1791 N N   . GLU A 1 218 ? 8.774   11.412  0.799   1.00 96.88 218 A 1 
ATOM   1792 C CA  . GLU A 1 218 ? 7.524   11.119  1.499   1.00 96.95 218 A 1 
ATOM   1793 C C   . GLU A 1 218 ? 7.578   11.443  2.996   1.00 97.35 218 A 1 
ATOM   1794 O O   . GLU A 1 218 ? 6.582   11.863  3.574   1.00 96.01 218 A 1 
ATOM   1795 C CB  . GLU A 1 218 ? 7.128   9.655   1.309   1.00 95.86 218 A 1 
ATOM   1796 C CG  . GLU A 1 218 ? 6.885   9.232   -0.142  1.00 92.70 218 A 1 
ATOM   1797 C CD  . GLU A 1 218 ? 5.543   9.683   -0.701  1.00 90.85 218 A 1 
ATOM   1798 O OE1 . GLU A 1 218 ? 4.846   10.473  -0.046  1.00 85.32 218 A 1 
ATOM   1799 O OE2 . GLU A 1 218 ? 5.189   9.228   -1.808  1.00 85.06 218 A 1 
ATOM   1800 N N   . TRP A 1 219 ? 8.743   11.243  3.617   1.00 97.49 219 A 1 
ATOM   1801 C CA  . TRP A 1 219 ? 8.938   11.510  5.050   1.00 97.85 219 A 1 
ATOM   1802 C C   . TRP A 1 219 ? 9.868   12.704  5.252   1.00 97.61 219 A 1 
ATOM   1803 O O   . TRP A 1 219 ? 10.718  12.994  4.416   1.00 97.08 219 A 1 
ATOM   1804 C CB  . TRP A 1 219 ? 9.594   10.324  5.757   1.00 97.92 219 A 1 
ATOM   1805 C CG  . TRP A 1 219 ? 8.828   9.045   5.881   1.00 98.21 219 A 1 
ATOM   1806 C CD1 . TRP A 1 219 ? 7.792   8.589   5.104   1.00 97.36 219 A 1 
ATOM   1807 C CD2 . TRP A 1 219 ? 9.091   8.003   6.827   1.00 98.29 219 A 1 
ATOM   1808 N NE1 . TRP A 1 219 ? 7.405   7.341   5.509   1.00 97.70 219 A 1 
ATOM   1809 C CE2 . TRP A 1 219 ? 8.185   6.948   6.566   1.00 98.18 219 A 1 
ATOM   1810 C CE3 . TRP A 1 219 ? 10.008  7.855   7.878   1.00 97.96 219 A 1 
ATOM   1811 C CZ2 . TRP A 1 219 ? 8.182   5.775   7.307   1.00 97.82 219 A 1 
ATOM   1812 C CZ3 . TRP A 1 219 ? 9.994   6.673   8.628   1.00 97.44 219 A 1 
ATOM   1813 C CH2 . TRP A 1 219 ? 9.093   5.652   8.331   1.00 97.47 219 A 1 
ATOM   1814 N N   . HIS A 1 220 ? 9.741   13.341  6.416   1.00 97.71 220 A 1 
ATOM   1815 C CA  . HIS A 1 220 ? 10.751  14.297  6.856   1.00 97.60 220 A 1 
ATOM   1816 C C   . HIS A 1 220 ? 12.092  13.574  7.008   1.00 97.87 220 A 1 
ATOM   1817 O O   . HIS A 1 220 ? 12.156  12.483  7.579   1.00 97.60 220 A 1 
ATOM   1818 C CB  . HIS A 1 220 ? 10.362  14.928  8.192   1.00 97.43 220 A 1 
ATOM   1819 C CG  . HIS A 1 220 ? 9.144   15.798  8.127   1.00 97.33 220 A 1 
ATOM   1820 N ND1 . HIS A 1 220 ? 9.129   17.012  7.479   1.00 92.00 220 A 1 
ATOM   1821 C CD2 . HIS A 1 220 ? 7.908   15.630  8.644   1.00 92.11 220 A 1 
ATOM   1822 C CE1 . HIS A 1 220 ? 7.926   17.550  7.595   1.00 93.08 220 A 1 
ATOM   1823 N NE2 . HIS A 1 220 ? 7.170   16.735  8.296   1.00 93.82 220 A 1 
ATOM   1824 N N   . GLN A 1 221 ? 13.167  14.192  6.511   1.00 97.56 221 A 1 
ATOM   1825 C CA  . GLN A 1 221 ? 14.494  13.578  6.546   1.00 97.54 221 A 1 
ATOM   1826 C C   . GLN A 1 221 ? 14.930  13.229  7.963   1.00 97.70 221 A 1 
ATOM   1827 O O   . GLN A 1 221 ? 15.583  12.204  8.182   1.00 97.59 221 A 1 
ATOM   1828 C CB  . GLN A 1 221 ? 15.528  14.508  5.889   1.00 96.90 221 A 1 
ATOM   1829 C CG  . GLN A 1 221 ? 16.898  13.873  5.698   1.00 94.96 221 A 1 
ATOM   1830 C CD  . GLN A 1 221 ? 16.864  12.703  4.729   1.00 95.74 221 A 1 
ATOM   1831 O OE1 . GLN A 1 221 ? 16.381  12.833  3.605   1.00 90.44 221 A 1 
ATOM   1832 N NE2 . GLN A 1 221 ? 17.371  11.563  5.162   1.00 90.29 221 A 1 
ATOM   1833 N N   . LYS A 1 222 ? 14.557  14.072  8.935   1.00 97.38 222 A 1 
ATOM   1834 C CA  . LYS A 1 222 ? 14.871  13.846  10.340  1.00 97.19 222 A 1 
ATOM   1835 C C   . LYS A 1 222 ? 14.460  12.442  10.793  1.00 97.72 222 A 1 
ATOM   1836 O O   . LYS A 1 222 ? 15.215  11.752  11.481  1.00 97.42 222 A 1 
ATOM   1837 C CB  . LYS A 1 222 ? 14.164  14.905  11.209  1.00 95.51 222 A 1 
ATOM   1838 C CG  . LYS A 1 222 ? 14.282  14.678  12.714  1.00 91.67 222 A 1 
ATOM   1839 C CD  . LYS A 1 222 ? 13.401  15.665  13.474  1.00 90.70 222 A 1 
ATOM   1840 C CE  . LYS A 1 222 ? 13.459  15.432  14.966  1.00 86.67 222 A 1 
ATOM   1841 N NZ  . LYS A 1 222 ? 12.567  16.363  15.706  1.00 84.76 222 A 1 
ATOM   1842 N N   . PHE A 1 223 ? 13.264  12.023  10.403  1.00 98.19 223 A 1 
ATOM   1843 C CA  . PHE A 1 223 ? 12.743  10.728  10.829  1.00 98.33 223 A 1 
ATOM   1844 C C   . PHE A 1 223 ? 13.276  9.585   9.970   1.00 98.47 223 A 1 
ATOM   1845 O O   . PHE A 1 223 ? 13.460  8.474   10.474  1.00 98.22 223 A 1 
ATOM   1846 C CB  . PHE A 1 223 ? 11.215  10.756  10.833  1.00 98.29 223 A 1 
ATOM   1847 C CG  . PHE A 1 223 ? 10.636  11.706  11.848  1.00 98.24 223 A 1 
ATOM   1848 C CD1 . PHE A 1 223 ? 10.952  11.587  13.195  1.00 97.61 223 A 1 
ATOM   1849 C CD2 . PHE A 1 223 ? 9.776   12.725  11.464  1.00 97.55 223 A 1 
ATOM   1850 C CE1 . PHE A 1 223 ? 10.436  12.458  14.138  1.00 97.13 223 A 1 
ATOM   1851 C CE2 . PHE A 1 223 ? 9.246   13.600  12.402  1.00 97.11 223 A 1 
ATOM   1852 C CZ  . PHE A 1 223 ? 9.579   13.462  13.733  1.00 97.31 223 A 1 
ATOM   1853 N N   . ILE A 1 224 ? 13.548  9.840   8.691   1.00 98.38 224 A 1 
ATOM   1854 C CA  . ILE A 1 224 ? 14.207  8.845   7.838   1.00 98.28 224 A 1 
ATOM   1855 C C   . ILE A 1 224 ? 15.557  8.450   8.430   1.00 98.45 224 A 1 
ATOM   1856 O O   . ILE A 1 224 ? 15.899  7.268   8.474   1.00 98.29 224 A 1 
ATOM   1857 C CB  . ILE A 1 224 ? 14.387  9.354   6.394   1.00 97.98 224 A 1 
ATOM   1858 C CG1 . ILE A 1 224 ? 13.021  9.520   5.730   1.00 97.17 224 A 1 
ATOM   1859 C CG2 . ILE A 1 224 ? 15.267  8.397   5.579   1.00 97.29 224 A 1 
ATOM   1860 C CD1 . ILE A 1 224 ? 13.076  10.042  4.300   1.00 95.73 224 A 1 
ATOM   1861 N N   . ASP A 1 225 ? 16.323  9.447   8.902   1.00 98.21 225 A 1 
ATOM   1862 C CA  . ASP A 1 225 ? 17.647  9.188   9.469   1.00 98.19 225 A 1 
ATOM   1863 C C   . ASP A 1 225 ? 17.570  8.242   10.671  1.00 98.36 225 A 1 
ATOM   1864 O O   . ASP A 1 225 ? 18.351  7.294   10.770  1.00 98.14 225 A 1 
ATOM   1865 C CB  . ASP A 1 225 ? 18.328  10.498  9.875   1.00 97.77 225 A 1 
ATOM   1866 C CG  . ASP A 1 225 ? 18.707  11.358  8.681   1.00 96.82 225 A 1 
ATOM   1867 O OD1 . ASP A 1 225 ? 18.711  10.858  7.537   1.00 94.59 225 A 1 
ATOM   1868 O OD2 . ASP A 1 225 ? 19.014  12.552  8.892   1.00 94.39 225 A 1 
ATOM   1869 N N   . GLN A 1 226 ? 16.624  8.483   11.580  1.00 98.26 226 A 1 
ATOM   1870 C CA  . GLN A 1 226 ? 16.458  7.637   12.762  1.00 98.33 226 A 1 
ATOM   1871 C C   . GLN A 1 226 ? 15.955  6.245   12.380  1.00 98.68 226 A 1 
ATOM   1872 O O   . GLN A 1 226 ? 16.428  5.237   12.906  1.00 98.41 226 A 1 
ATOM   1873 C CB  . GLN A 1 226 ? 15.494  8.285   13.753  1.00 97.71 226 A 1 
ATOM   1874 C CG  . GLN A 1 226 ? 15.990  9.578   14.372  1.00 90.64 226 A 1 
ATOM   1875 C CD  . GLN A 1 226 ? 15.034  10.125  15.414  1.00 83.36 226 A 1 
ATOM   1876 O OE1 . GLN A 1 226 ? 14.576  9.392   16.279  1.00 75.83 226 A 1 
ATOM   1877 N NE2 . GLN A 1 226 ? 14.733  11.413  15.325  1.00 71.06 226 A 1 
ATOM   1878 N N   . PHE A 1 227 ? 14.997  6.203   11.482  1.00 98.46 227 A 1 
ATOM   1879 C CA  . PHE A 1 227 ? 14.420  4.945   10.999  1.00 98.69 227 A 1 
ATOM   1880 C C   . PHE A 1 227 ? 15.500  4.071   10.365  1.00 98.76 227 A 1 
ATOM   1881 O O   . PHE A 1 227 ? 15.630  2.891   10.689  1.00 98.58 227 A 1 
ATOM   1882 C CB  . PHE A 1 227 ? 13.308  5.265   9.996   1.00 98.60 227 A 1 
ATOM   1883 C CG  . PHE A 1 227 ? 12.489  4.085   9.549   1.00 98.67 227 A 1 
ATOM   1884 C CD1 . PHE A 1 227 ? 11.669  3.406   10.436  1.00 98.32 227 A 1 
ATOM   1885 C CD2 . PHE A 1 227 ? 12.500  3.688   8.222   1.00 98.29 227 A 1 
ATOM   1886 C CE1 . PHE A 1 227 ? 10.881  2.341   10.011  1.00 98.01 227 A 1 
ATOM   1887 C CE2 . PHE A 1 227 ? 11.712  2.626   7.790   1.00 98.04 227 A 1 
ATOM   1888 C CZ  . PHE A 1 227 ? 10.909  1.954   8.687   1.00 98.41 227 A 1 
ATOM   1889 N N   . ALA A 1 228 ? 16.295  4.663   9.469   1.00 98.66 228 A 1 
ATOM   1890 C CA  . ALA A 1 228 ? 17.362  3.941   8.786   1.00 98.54 228 A 1 
ATOM   1891 C C   . ALA A 1 228 ? 18.388  3.389   9.765   1.00 98.52 228 A 1 
ATOM   1892 O O   . ALA A 1 228 ? 18.861  2.262   9.602   1.00 98.35 228 A 1 
ATOM   1893 C CB  . ALA A 1 228 ? 18.037  4.847   7.761   1.00 98.31 228 A 1 
ATOM   1894 N N   . LYS A 1 229 ? 18.738  4.170   10.792  1.00 98.68 229 A 1 
ATOM   1895 C CA  . LYS A 1 229 ? 19.698  3.729   11.802  1.00 98.53 229 A 1 
ATOM   1896 C C   . LYS A 1 229 ? 19.195  2.476   12.517  1.00 98.63 229 A 1 
ATOM   1897 O O   . LYS A 1 229 ? 19.948  1.515   12.700  1.00 98.35 229 A 1 
ATOM   1898 C CB  . LYS A 1 229 ? 19.963  4.847   12.811  1.00 98.09 229 A 1 
ATOM   1899 C CG  . LYS A 1 229 ? 21.002  4.498   13.872  1.00 90.07 229 A 1 
ATOM   1900 C CD  . LYS A 1 229 ? 21.235  5.656   14.834  1.00 87.78 229 A 1 
ATOM   1901 C CE  . LYS A 1 229 ? 22.255  5.294   15.893  1.00 76.83 229 A 1 
ATOM   1902 N NZ  . LYS A 1 229 ? 22.487  6.408   16.855  1.00 69.79 229 A 1 
ATOM   1903 N N   . ILE A 1 230 ? 17.916  2.479   12.904  1.00 98.69 230 A 1 
ATOM   1904 C CA  . ILE A 1 230 ? 17.319  1.333   13.598  1.00 98.70 230 A 1 
ATOM   1905 C C   . ILE A 1 230 ? 17.297  0.105   12.694  1.00 98.72 230 A 1 
ATOM   1906 O O   . ILE A 1 230 ? 17.678  -0.992  13.117  1.00 98.47 230 A 1 
ATOM   1907 C CB  . ILE A 1 230 ? 15.896  1.672   14.094  1.00 98.70 230 A 1 
ATOM   1908 C CG1 . ILE A 1 230 ? 15.964  2.730   15.198  1.00 98.25 230 A 1 
ATOM   1909 C CG2 . ILE A 1 230 ? 15.182  0.419   14.590  1.00 98.31 230 A 1 
ATOM   1910 C CD1 . ILE A 1 230 ? 14.622  3.345   15.549  1.00 97.46 230 A 1 
ATOM   1911 N N   . LEU A 1 231 ? 16.873  0.267   11.459  1.00 98.72 231 A 1 
ATOM   1912 C CA  . LEU A 1 231 ? 16.786  -0.861  10.532  1.00 98.79 231 A 1 
ATOM   1913 C C   . LEU A 1 231 ? 18.162  -1.427  10.180  1.00 98.68 231 A 1 
ATOM   1914 O O   . LEU A 1 231 ? 18.309  -2.639  10.011  1.00 98.29 231 A 1 
ATOM   1915 C CB  . LEU A 1 231 ? 16.038  -0.468  9.249   1.00 98.59 231 A 1 
ATOM   1916 C CG  . LEU A 1 231 ? 14.566  -0.051  9.383   1.00 97.39 231 A 1 
ATOM   1917 C CD1 . LEU A 1 231 ? 13.920  -0.030  8.005   1.00 96.48 231 A 1 
ATOM   1918 C CD2 . LEU A 1 231 ? 13.800  -0.973  10.312  1.00 96.28 231 A 1 
ATOM   1919 N N   . ASN A 1 232 ? 19.169  -0.559  10.060  1.00 98.66 232 A 1 
ATOM   1920 C CA  . ASN A 1 232 ? 20.522  -1.020  9.749   1.00 98.51 232 A 1 
ATOM   1921 C C   . ASN A 1 232 ? 21.136  -1.816  10.895  1.00 98.45 232 A 1 
ATOM   1922 O O   . ASN A 1 232 ? 21.947  -2.710  10.662  1.00 97.73 232 A 1 
ATOM   1923 C CB  . ASN A 1 232 ? 21.425  0.159   9.383   1.00 98.32 232 A 1 
ATOM   1924 C CG  . ASN A 1 232 ? 21.188  0.667   7.974   1.00 97.89 232 A 1 
ATOM   1925 O OD1 . ASN A 1 232 ? 20.781  -0.094  7.090   1.00 93.51 232 A 1 
ATOM   1926 N ND2 . ASN A 1 232 ? 21.451  1.950   7.745   1.00 93.06 232 A 1 
ATOM   1927 N N   . GLU A 1 233 ? 20.744  -1.505  12.135  1.00 98.36 233 A 1 
ATOM   1928 C CA  . GLU A 1 233 ? 21.252  -2.220  13.299  1.00 98.04 233 A 1 
ATOM   1929 C C   . GLU A 1 233 ? 20.643  -3.614  13.415  1.00 98.05 233 A 1 
ATOM   1930 O O   . GLU A 1 233 ? 21.322  -4.556  13.828  1.00 96.75 233 A 1 
ATOM   1931 C CB  . GLU A 1 233 ? 20.979  -1.422  14.576  1.00 97.28 233 A 1 
ATOM   1932 C CG  . GLU A 1 233 ? 21.862  -0.187  14.732  1.00 86.47 233 A 1 
ATOM   1933 C CD  . GLU A 1 233 ? 21.487  0.667   15.929  1.00 80.14 233 A 1 
ATOM   1934 O OE1 . GLU A 1 233 ? 20.504  0.325   16.632  1.00 74.15 233 A 1 
ATOM   1935 O OE2 . GLU A 1 233 ? 22.169  1.680   16.165  1.00 73.36 233 A 1 
ATOM   1936 N N   . ASN A 1 234 ? 19.370  -3.756  13.051  1.00 97.90 234 A 1 
ATOM   1937 C CA  . ASN A 1 234 ? 18.678  -5.042  13.140  1.00 97.88 234 A 1 
ATOM   1938 C C   . ASN A 1 234 ? 17.643  -5.132  12.018  1.00 98.34 234 A 1 
ATOM   1939 O O   . ASN A 1 234 ? 16.474  -4.823  12.223  1.00 97.62 234 A 1 
ATOM   1940 C CB  . ASN A 1 234 ? 18.024  -5.199  14.509  1.00 96.56 234 A 1 
ATOM   1941 C CG  . ASN A 1 234 ? 17.664  -6.639  14.821  1.00 92.17 234 A 1 
ATOM   1942 O OD1 . ASN A 1 234 ? 17.755  -7.523  13.968  1.00 84.90 234 A 1 
ATOM   1943 N ND2 . ASN A 1 234 ? 17.257  -6.886  16.054  1.00 84.18 234 A 1 
ATOM   1944 N N   . PRO A 1 235 ? 18.070  -5.547  10.816  1.00 98.35 235 A 1 
ATOM   1945 C CA  . PRO A 1 235 ? 17.201  -5.462  9.637   1.00 98.36 235 A 1 
ATOM   1946 C C   . PRO A 1 235 ? 16.000  -6.408  9.679   1.00 98.54 235 A 1 
ATOM   1947 O O   . PRO A 1 235 ? 16.144  -7.564  10.091  1.00 98.19 235 A 1 
ATOM   1948 C CB  . PRO A 1 235 ? 18.129  -5.849  8.480   1.00 97.77 235 A 1 
ATOM   1949 C CG  . PRO A 1 235 ? 19.517  -5.669  9.010   1.00 95.60 235 A 1 
ATOM   1950 C CD  . PRO A 1 235 ? 19.427  -5.981  10.468  1.00 97.83 235 A 1 
ATOM   1951 N N   . PRO A 1 236 ? 14.827  -5.937  9.260   1.00 98.51 236 A 1 
ATOM   1952 C CA  . PRO A 1 236 ? 13.710  -6.848  9.018   1.00 98.55 236 A 1 
ATOM   1953 C C   . PRO A 1 236 ? 14.020  -7.765  7.838   1.00 98.50 236 A 1 
ATOM   1954 O O   . PRO A 1 236 ? 14.839  -7.428  6.985   1.00 98.07 236 A 1 
ATOM   1955 C CB  . PRO A 1 236 ? 12.540  -5.924  8.670   1.00 98.07 236 A 1 
ATOM   1956 C CG  . PRO A 1 236 ? 12.979  -4.547  9.027   1.00 96.17 236 A 1 
ATOM   1957 C CD  . PRO A 1 236 ? 14.474  -4.543  8.932   1.00 98.19 236 A 1 
ATOM   1958 N N   . ASP A 1 237 ? 13.356  -8.918  7.799   1.00 98.40 237 A 1 
ATOM   1959 C CA  . ASP A 1 237 ? 13.546  -9.871  6.705   1.00 98.33 237 A 1 
ATOM   1960 C C   . ASP A 1 237 ? 12.688  -9.505  5.498   1.00 98.44 237 A 1 
ATOM   1961 O O   . ASP A 1 237 ? 13.121  -9.653  4.347   1.00 97.89 237 A 1 
ATOM   1962 C CB  . ASP A 1 237 ? 13.209  -11.274 7.186   1.00 98.05 237 A 1 
ATOM   1963 C CG  . ASP A 1 237 ? 14.067  -11.703 8.361   1.00 97.65 237 A 1 
ATOM   1964 O OD1 . ASP A 1 237 ? 15.264  -11.975 8.152   1.00 94.53 237 A 1 
ATOM   1965 O OD2 . ASP A 1 237 ? 13.542  -11.746 9.493   1.00 94.55 237 A 1 
ATOM   1966 N N   . THR A 1 238 ? 11.476  -9.040  5.760   1.00 98.32 238 A 1 
ATOM   1967 C CA  . THR A 1 238 ? 10.523  -8.677  4.718   1.00 98.41 238 A 1 
ATOM   1968 C C   . THR A 1 238 ? 9.924   -7.320  5.050   1.00 98.57 238 A 1 
ATOM   1969 O O   . THR A 1 238 ? 9.584   -7.057  6.201   1.00 98.36 238 A 1 
ATOM   1970 C CB  . THR A 1 238 ? 9.401   -9.731  4.608   1.00 98.06 238 A 1 
ATOM   1971 O OG1 . THR A 1 238 ? 9.975   -11.007 4.308   1.00 96.05 238 A 1 
ATOM   1972 C CG2 . THR A 1 238 ? 8.395   -9.374  3.524   1.00 96.52 238 A 1 
ATOM   1973 N N   . ILE A 1 239 ? 9.811   -6.452  4.043   1.00 98.53 239 A 1 
ATOM   1974 C CA  . ILE A 1 239 ? 9.268   -5.107  4.233   1.00 98.61 239 A 1 
ATOM   1975 C C   . ILE A 1 239 ? 8.170   -4.876  3.201   1.00 98.59 239 A 1 
ATOM   1976 O O   . ILE A 1 239 ? 8.408   -5.013  1.999   1.00 98.21 239 A 1 
ATOM   1977 C CB  . ILE A 1 239 ? 10.358  -4.028  4.113   1.00 98.56 239 A 1 
ATOM   1978 C CG1 . ILE A 1 239 ? 11.526  -4.331  5.068   1.00 97.86 239 A 1 
ATOM   1979 C CG2 . ILE A 1 239 ? 9.777   -2.644  4.414   1.00 97.95 239 A 1 
ATOM   1980 C CD1 . ILE A 1 239 ? 12.765  -3.493  4.819   1.00 96.33 239 A 1 
ATOM   1981 N N   . LEU A 1 240 ? 6.966   -4.541  3.677   1.00 98.60 240 A 1 
ATOM   1982 C CA  . LEU A 1 240 ? 5.806   -4.354  2.820   1.00 98.59 240 A 1 
ATOM   1983 C C   . LEU A 1 240 ? 5.257   -2.943  2.978   1.00 98.62 240 A 1 
ATOM   1984 O O   . LEU A 1 240 ? 5.135   -2.447  4.097   1.00 98.23 240 A 1 
ATOM   1985 C CB  . LEU A 1 240 ? 4.703   -5.364  3.155   1.00 98.38 240 A 1 
ATOM   1986 C CG  . LEU A 1 240 ? 5.114   -6.838  3.226   1.00 97.80 240 A 1 
ATOM   1987 C CD1 . LEU A 1 240 ? 3.906   -7.698  3.590   1.00 96.97 240 A 1 
ATOM   1988 C CD2 . LEU A 1 240 ? 5.716   -7.304  1.912   1.00 96.88 240 A 1 
ATOM   1989 N N   . SER A 1 241 ? 4.922   -2.306  1.852   1.00 98.41 241 A 1 
ATOM   1990 C CA  . SER A 1 241 ? 4.334   -0.970  1.877   1.00 98.38 241 A 1 
ATOM   1991 C C   . SER A 1 241 ? 3.075   -0.933  1.014   1.00 98.37 241 A 1 
ATOM   1992 O O   . SER A 1 241 ? 2.647   -1.953  0.459   1.00 97.74 241 A 1 
ATOM   1993 C CB  . SER A 1 241 ? 5.348   0.078   1.416   1.00 97.66 241 A 1 
ATOM   1994 O OG  . SER A 1 241 ? 5.695   -0.098  0.056   1.00 95.41 241 A 1 
ATOM   1995 N N   . ALA A 1 242 ? 2.467   0.245   0.931   1.00 98.48 242 A 1 
ATOM   1996 C CA  . ALA A 1 242 ? 1.260   0.455   0.145   1.00 98.39 242 A 1 
ATOM   1997 C C   . ALA A 1 242 ? 1.290   1.882   -0.412  1.00 98.10 242 A 1 
ATOM   1998 O O   . ALA A 1 242 ? 2.364   2.374   -0.783  1.00 96.57 242 A 1 
ATOM   1999 C CB  . ALA A 1 242 ? 0.018   0.188   1.005   1.00 97.96 242 A 1 
ATOM   2000 N N   . HIS A 1 243 ? 0.139   2.544   -0.487  1.00 97.96 243 A 1 
ATOM   2001 C CA  . HIS A 1 243 ? 0.024   3.966   -0.838  1.00 97.79 243 A 1 
ATOM   2002 C C   . HIS A 1 243 ? 0.204   4.277   -2.326  1.00 97.50 243 A 1 
ATOM   2003 O O   . HIS A 1 243 ? -0.569  5.037   -2.898  1.00 95.84 243 A 1 
ATOM   2004 C CB  . HIS A 1 243 ? 0.999   4.814   -0.006  1.00 96.91 243 A 1 
ATOM   2005 C CG  . HIS A 1 243 ? 0.903   6.283   -0.274  1.00 96.76 243 A 1 
ATOM   2006 N ND1 . HIS A 1 243 ? -0.223  7.017   0.015   1.00 92.28 243 A 1 
ATOM   2007 C CD2 . HIS A 1 243 ? 1.796   7.145   -0.804  1.00 92.56 243 A 1 
ATOM   2008 C CE1 . HIS A 1 243 ? -0.018  8.275   -0.320  1.00 92.51 243 A 1 
ATOM   2009 N NE2 . HIS A 1 243 ? 1.205   8.383   -0.819  1.00 93.36 243 A 1 
ATOM   2010 N N   . THR A 1 244 ? 1.235   3.710   -2.972  1.00 97.66 244 A 1 
ATOM   2011 C CA  . THR A 1 244 ? 1.539   4.025   -4.370  1.00 97.19 244 A 1 
ATOM   2012 C C   . THR A 1 244 ? 0.551   3.383   -5.346  1.00 96.98 244 A 1 
ATOM   2013 O O   . THR A 1 244 ? 0.369   3.888   -6.454  1.00 95.42 244 A 1 
ATOM   2014 C CB  . THR A 1 244 ? 2.949   3.556   -4.768  1.00 96.63 244 A 1 
ATOM   2015 O OG1 . THR A 1 244 ? 2.987   2.123   -4.799  1.00 94.38 244 A 1 
ATOM   2016 C CG2 . THR A 1 244 ? 3.995   4.084   -3.806  1.00 94.12 244 A 1 
ATOM   2017 N N   . HIS A 1 245 ? -0.060  2.268   -4.937  1.00 97.03 245 A 1 
ATOM   2018 C CA  . HIS A 1 245 ? -0.950  1.437   -5.754  1.00 97.18 245 A 1 
ATOM   2019 C C   . HIS A 1 245 ? -0.219  0.630   -6.828  1.00 97.24 245 A 1 
ATOM   2020 O O   . HIS A 1 245 ? -0.851  -0.141  -7.545  1.00 96.09 245 A 1 
ATOM   2021 C CB  . HIS A 1 245 ? -2.066  2.259   -6.414  1.00 96.59 245 A 1 
ATOM   2022 C CG  . HIS A 1 245 ? -2.989  2.948   -5.454  1.00 96.27 245 A 1 
ATOM   2023 N ND1 . HIS A 1 245 ? -4.284  3.283   -5.788  1.00 89.15 245 A 1 
ATOM   2024 C CD2 . HIS A 1 245 ? -2.812  3.369   -4.185  1.00 88.72 245 A 1 
ATOM   2025 C CE1 . HIS A 1 245 ? -4.859  3.886   -4.767  1.00 90.16 245 A 1 
ATOM   2026 N NE2 . HIS A 1 245 ? -3.983  3.949   -3.780  1.00 91.01 245 A 1 
ATOM   2027 N N   . PHE A 1 246 ? 1.107   0.791   -6.924  1.00 97.17 246 A 1 
ATOM   2028 C CA  . PHE A 1 246 ? 1.898   0.121   -7.948  1.00 97.13 246 A 1 
ATOM   2029 C C   . PHE A 1 246 ? 2.808   -0.959  -7.371  1.00 97.59 246 A 1 
ATOM   2030 O O   . PHE A 1 246 ? 3.236   -0.886  -6.219  1.00 96.94 246 A 1 
ATOM   2031 C CB  . PHE A 1 246 ? 2.754   1.132   -8.728  1.00 96.06 246 A 1 
ATOM   2032 C CG  . PHE A 1 246 ? 1.964   2.166   -9.499  1.00 95.20 246 A 1 
ATOM   2033 C CD1 . PHE A 1 246 ? 0.658   1.938   -9.893  1.00 92.53 246 A 1 
ATOM   2034 C CD2 . PHE A 1 246 ? 2.559   3.374   -9.848  1.00 91.61 246 A 1 
ATOM   2035 C CE1 . PHE A 1 246 ? -0.057  2.892   -10.606 1.00 89.92 246 A 1 
ATOM   2036 C CE2 . PHE A 1 246 ? 1.860   4.328   -10.565 1.00 89.95 246 A 1 
ATOM   2037 C CZ  . PHE A 1 246 ? 0.547   4.090   -10.943 1.00 90.63 246 A 1 
ATOM   2038 N N   . ASP A 1 247 ? 3.093   -1.970  -8.188  1.00 97.89 247 A 1 
ATOM   2039 C CA  . ASP A 1 247 ? 3.973   -3.078  -7.843  1.00 98.03 247 A 1 
ATOM   2040 C C   . ASP A 1 247 ? 5.421   -2.636  -8.074  1.00 98.07 247 A 1 
ATOM   2041 O O   . ASP A 1 247 ? 5.906   -2.657  -9.206  1.00 97.48 247 A 1 
ATOM   2042 C CB  . ASP A 1 247 ? 3.604   -4.290  -8.703  1.00 98.01 247 A 1 
ATOM   2043 C CG  . ASP A 1 247 ? 4.383   -5.549  -8.378  1.00 97.94 247 A 1 
ATOM   2044 O OD1 . ASP A 1 247 ? 5.427   -5.472  -7.697  1.00 96.85 247 A 1 
ATOM   2045 O OD2 . ASP A 1 247 ? 3.946   -6.631  -8.822  1.00 96.59 247 A 1 
ATOM   2046 N N   . MET A 1 248 ? 6.105   -2.220  -7.012  1.00 98.29 248 A 1 
ATOM   2047 C CA  . MET A 1 248 ? 7.449   -1.669  -7.124  1.00 98.00 248 A 1 
ATOM   2048 C C   . MET A 1 248 ? 8.412   -2.258  -6.098  1.00 98.23 248 A 1 
ATOM   2049 O O   . MET A 1 248 ? 8.003   -2.654  -5.005  1.00 97.92 248 A 1 
ATOM   2050 C CB  . MET A 1 248 ? 7.440   -0.143  -6.974  1.00 97.09 248 A 1 
ATOM   2051 C CG  . MET A 1 248 ? 6.691   0.588   -8.073  1.00 95.10 248 A 1 
ATOM   2052 S SD  . MET A 1 248 ? 6.919   2.375   -8.011  1.00 93.75 248 A 1 
ATOM   2053 C CE  . MET A 1 248 ? 6.041   2.771   -6.513  1.00 86.65 248 A 1 
ATOM   2054 N N   . LEU A 1 249 ? 9.692   -2.286  -6.473  1.00 98.24 249 A 1 
ATOM   2055 C CA  . LEU A 1 249 ? 10.785  -2.614  -5.570  1.00 98.27 249 A 1 
ATOM   2056 C C   . LEU A 1 249 ? 11.559  -1.331  -5.299  1.00 98.04 249 A 1 
ATOM   2057 O O   . LEU A 1 249 ? 12.070  -0.715  -6.232  1.00 97.18 249 A 1 
ATOM   2058 C CB  . LEU A 1 249 ? 11.709  -3.659  -6.190  1.00 97.96 249 A 1 
ATOM   2059 C CG  . LEU A 1 249 ? 11.066  -4.982  -6.628  1.00 97.19 249 A 1 
ATOM   2060 C CD1 . LEU A 1 249 ? 12.107  -5.872  -7.306  1.00 95.90 249 A 1 
ATOM   2061 C CD2 . LEU A 1 249 ? 10.434  -5.700  -5.446  1.00 95.63 249 A 1 
ATOM   2062 N N   . MET A 1 250 ? 11.647  -0.924  -4.024  1.00 97.83 250 A 1 
ATOM   2063 C CA  . MET A 1 250 ? 12.260  0.362   -3.685  1.00 97.54 250 A 1 
ATOM   2064 C C   . MET A 1 250 ? 13.135  0.265   -2.444  1.00 97.83 250 A 1 
ATOM   2065 O O   . MET A 1 250 ? 12.677  -0.204  -1.403  1.00 97.31 250 A 1 
ATOM   2066 C CB  . MET A 1 250 ? 11.177  1.427   -3.444  1.00 96.13 250 A 1 
ATOM   2067 C CG  . MET A 1 250 ? 10.297  1.712   -4.639  1.00 94.45 250 A 1 
ATOM   2068 S SD  . MET A 1 250 ? 9.076   3.004   -4.315  1.00 93.50 250 A 1 
ATOM   2069 C CE  . MET A 1 250 ? 8.050   2.204   -3.085  1.00 86.83 250 A 1 
ATOM   2070 N N   . PRO A 1 251 ? 14.391  0.729   -2.523  1.00 97.87 251 A 1 
ATOM   2071 C CA  . PRO A 1 251 ? 15.229  0.797   -1.321  1.00 97.52 251 A 1 
ATOM   2072 C C   . PRO A 1 251 ? 14.715  1.845   -0.342  1.00 97.75 251 A 1 
ATOM   2073 O O   . PRO A 1 251 ? 14.230  2.901   -0.750  1.00 97.05 251 A 1 
ATOM   2074 C CB  . PRO A 1 251 ? 16.608  1.203   -1.853  1.00 96.63 251 A 1 
ATOM   2075 C CG  . PRO A 1 251 ? 16.569  0.921   -3.330  1.00 94.66 251 A 1 
ATOM   2076 C CD  . PRO A 1 251 ? 15.137  1.130   -3.730  1.00 97.08 251 A 1 
ATOM   2077 N N   . ILE A 1 252 ? 14.812  1.539   0.956   1.00 98.09 252 A 1 
ATOM   2078 C CA  . ILE A 1 252 ? 14.541  2.517   1.997   1.00 98.11 252 A 1 
ATOM   2079 C C   . ILE A 1 252 ? 15.739  3.463   2.078   1.00 98.05 252 A 1 
ATOM   2080 O O   . ILE A 1 252 ? 16.874  3.005   2.196   1.00 97.17 252 A 1 
ATOM   2081 C CB  . ILE A 1 252 ? 14.285  1.826   3.348   1.00 97.59 252 A 1 
ATOM   2082 C CG1 . ILE A 1 252 ? 12.992  1.019   3.277   1.00 95.70 252 A 1 
ATOM   2083 C CG2 . ILE A 1 252 ? 14.242  2.842   4.487   1.00 96.77 252 A 1 
ATOM   2084 C CD1 . ILE A 1 252 ? 12.746  0.132   4.485   1.00 92.40 252 A 1 
ATOM   2085 N N   . HIS A 1 253 ? 15.491  4.761   2.005   1.00 97.43 253 A 1 
ATOM   2086 C CA  . HIS A 1 253 ? 16.579  5.740   2.030   1.00 97.35 253 A 1 
ATOM   2087 C C   . HIS A 1 253 ? 17.427  5.577   3.283   1.00 97.72 253 A 1 
ATOM   2088 O O   . HIS A 1 253 ? 16.904  5.445   4.383   1.00 96.92 253 A 1 
ATOM   2089 C CB  . HIS A 1 253 ? 16.027  7.166   1.948   1.00 96.36 253 A 1 
ATOM   2090 C CG  . HIS A 1 253 ? 15.595  7.565   0.567   1.00 95.35 253 A 1 
ATOM   2091 N ND1 . HIS A 1 253 ? 15.571  8.881   0.147   1.00 85.37 253 A 1 
ATOM   2092 C CD2 . HIS A 1 253 ? 15.187  6.824   -0.485  1.00 85.90 253 A 1 
ATOM   2093 C CE1 . HIS A 1 253 ? 15.158  8.933   -1.108  1.00 88.00 253 A 1 
ATOM   2094 N NE2 . HIS A 1 253 ? 14.918  7.693   -1.512  1.00 89.87 253 A 1 
ATOM   2095 N N   . GLY A 1 254 ? 18.747  5.581   3.097   1.00 97.39 254 A 1 
ATOM   2096 C CA  . GLY A 1 254 ? 19.680  5.398   4.200   1.00 97.59 254 A 1 
ATOM   2097 C C   . GLY A 1 254 ? 19.995  3.945   4.505   1.00 98.05 254 A 1 
ATOM   2098 O O   . GLY A 1 254 ? 20.766  3.663   5.422   1.00 97.11 254 A 1 
ATOM   2099 N N   . THR A 1 255 ? 19.412  3.017   3.760   1.00 97.92 255 A 1 
ATOM   2100 C CA  . THR A 1 255 ? 19.654  1.585   3.917   1.00 97.93 255 A 1 
ATOM   2101 C C   . THR A 1 255 ? 19.802  0.941   2.541   1.00 97.71 255 A 1 
ATOM   2102 O O   . THR A 1 255 ? 19.575  1.587   1.520   1.00 96.58 255 A 1 
ATOM   2103 C CB  . THR A 1 255 ? 18.505  0.873   4.657   1.00 97.66 255 A 1 
ATOM   2104 O OG1 . THR A 1 255 ? 17.412  0.652   3.759   1.00 95.60 255 A 1 
ATOM   2105 C CG2 . THR A 1 255 ? 18.011  1.682   5.852   1.00 95.91 255 A 1 
ATOM   2106 N N   . ASP A 1 256 ? 20.154  -0.347  2.525   1.00 97.72 256 A 1 
ATOM   2107 C CA  . ASP A 1 256 ? 20.111  -1.128  1.299   1.00 97.31 256 A 1 
ATOM   2108 C C   . ASP A 1 256 ? 18.948  -2.121  1.320   1.00 97.98 256 A 1 
ATOM   2109 O O   . ASP A 1 256 ? 18.921  -3.075  0.540   1.00 96.84 256 A 1 
ATOM   2110 C CB  . ASP A 1 256 ? 21.446  -1.852  1.057   1.00 95.51 256 A 1 
ATOM   2111 C CG  . ASP A 1 256 ? 21.758  -2.900  2.111   1.00 88.07 256 A 1 
ATOM   2112 O OD1 . ASP A 1 256 ? 21.025  -2.998  3.110   1.00 81.47 256 A 1 
ATOM   2113 O OD2 . ASP A 1 256 ? 22.755  -3.624  1.928   1.00 82.57 256 A 1 
ATOM   2114 N N   . LEU A 1 257 ? 17.967  -1.883  2.219   1.00 98.27 257 A 1 
ATOM   2115 C CA  . LEU A 1 257 ? 16.826  -2.772  2.389   1.00 98.38 257 A 1 
ATOM   2116 C C   . LEU A 1 257 ? 15.725  -2.434  1.394   1.00 98.43 257 A 1 
ATOM   2117 O O   . LEU A 1 257 ? 15.382  -1.263  1.205   1.00 97.91 257 A 1 
ATOM   2118 C CB  . LEU A 1 257 ? 16.283  -2.676  3.811   1.00 98.28 257 A 1 
ATOM   2119 C CG  . LEU A 1 257 ? 17.266  -3.061  4.918   1.00 97.78 257 A 1 
ATOM   2120 C CD1 . LEU A 1 257 ? 16.704  -2.665  6.280   1.00 96.94 257 A 1 
ATOM   2121 C CD2 . LEU A 1 257 ? 17.573  -4.551  4.877   1.00 96.76 257 A 1 
ATOM   2122 N N   . ILE A 1 258 ? 15.155  -3.473  0.774   1.00 98.35 258 A 1 
ATOM   2123 C CA  . ILE A 1 258 ? 14.165  -3.291  -0.287  1.00 98.42 258 A 1 
ATOM   2124 C C   . ILE A 1 258 ? 12.751  -3.504  0.251   1.00 98.49 258 A 1 
ATOM   2125 O O   . ILE A 1 258 ? 12.463  -4.511  0.894   1.00 98.21 258 A 1 
ATOM   2126 C CB  . ILE A 1 258 ? 14.425  -4.257  -1.470  1.00 98.26 258 A 1 
ATOM   2127 C CG1 . ILE A 1 258 ? 15.886  -4.197  -1.922  1.00 97.21 258 A 1 
ATOM   2128 C CG2 . ILE A 1 258 ? 13.465  -3.962  -2.619  1.00 97.86 258 A 1 
ATOM   2129 C CD1 . ILE A 1 258 ? 16.378  -2.805  -2.297  1.00 94.35 258 A 1 
ATOM   2130 N N   . SER A 1 259 ? 11.878  -2.541  -0.038  1.00 98.43 259 A 1 
ATOM   2131 C CA  . SER A 1 259 ? 10.462  -2.607  0.307   1.00 98.39 259 A 1 
ATOM   2132 C C   . SER A 1 259 ? 9.655   -3.084  -0.894  1.00 98.44 259 A 1 
ATOM   2133 O O   . SER A 1 259 ? 9.928   -2.683  -2.032  1.00 97.91 259 A 1 
ATOM   2134 C CB  . SER A 1 259 ? 9.960   -1.238  0.762   1.00 97.19 259 A 1 
ATOM   2135 O OG  . SER A 1 259 ? 8.562   -1.230  0.932   1.00 88.85 259 A 1 
ATOM   2136 N N   . LEU A 1 260 ? 8.660   -3.944  -0.633  1.00 98.45 260 A 1 
ATOM   2137 C CA  . LEU A 1 260 ? 7.731   -4.416  -1.652  1.00 98.36 260 A 1 
ATOM   2138 C C   . LEU A 1 260 ? 6.475   -3.559  -1.619  1.00 98.30 260 A 1 
ATOM   2139 O O   . LEU A 1 260 ? 5.671   -3.663  -0.696  1.00 97.41 260 A 1 
ATOM   2140 C CB  . LEU A 1 260 ? 7.369   -5.884  -1.404  1.00 98.09 260 A 1 
ATOM   2141 C CG  . LEU A 1 260 ? 8.514   -6.897  -1.450  1.00 96.99 260 A 1 
ATOM   2142 C CD1 . LEU A 1 260 ? 8.066   -8.243  -0.895  1.00 95.25 260 A 1 
ATOM   2143 C CD2 . LEU A 1 260 ? 9.020   -7.058  -2.872  1.00 94.81 260 A 1 
ATOM   2144 N N   . SER A 1 261 ? 6.315   -2.691  -2.624  1.00 98.21 261 A 1 
ATOM   2145 C CA  . SER A 1 261 ? 5.144   -1.828  -2.723  1.00 98.06 261 A 1 
ATOM   2146 C C   . SER A 1 261 ? 3.981   -2.603  -3.334  1.00 98.01 261 A 1 
ATOM   2147 O O   . SER A 1 261 ? 4.133   -3.258  -4.368  1.00 97.22 261 A 1 
ATOM   2148 C CB  . SER A 1 261 ? 5.452   -0.594  -3.564  1.00 97.05 261 A 1 
ATOM   2149 O OG  . SER A 1 261 ? 4.334   0.267   -3.621  1.00 91.99 261 A 1 
ATOM   2150 N N   . ASN A 1 262 ? 2.815   -2.540  -2.686  1.00 97.76 262 A 1 
ATOM   2151 C CA  . ASN A 1 262 ? 1.667   -3.363  -3.032  1.00 97.63 262 A 1 
ATOM   2152 C C   . ASN A 1 262 ? 0.708   -2.666  -3.992  1.00 97.84 262 A 1 
ATOM   2153 O O   . ASN A 1 262 ? 0.232   -1.568  -3.689  1.00 96.89 262 A 1 
ATOM   2154 C CB  . ASN A 1 262 ? 0.912   -3.744  -1.756  1.00 96.47 262 A 1 
ATOM   2155 C CG  . ASN A 1 262 ? -0.055  -4.885  -1.969  1.00 96.04 262 A 1 
ATOM   2156 O OD1 . ASN A 1 262 ? 0.329   -5.956  -2.432  1.00 89.45 262 A 1 
ATOM   2157 N ND2 . ASN A 1 262 ? -1.314  -4.669  -1.616  1.00 88.77 262 A 1 
ATOM   2158 N N   . PRO A 1 263 ? 0.391   -3.274  -5.145  1.00 97.81 263 A 1 
ATOM   2159 C CA  . PRO A 1 263 ? -0.653  -2.708  -5.999  1.00 97.81 263 A 1 
ATOM   2160 C C   . PRO A 1 263 ? -2.007  -2.772  -5.294  1.00 98.07 263 A 1 
ATOM   2161 O O   . PRO A 1 263 ? -2.328  -3.771  -4.653  1.00 97.06 263 A 1 
ATOM   2162 C CB  . PRO A 1 263 ? -0.619  -3.578  -7.253  1.00 96.69 263 A 1 
ATOM   2163 C CG  . PRO A 1 263 ? 0.008   -4.857  -6.815  1.00 94.24 263 A 1 
ATOM   2164 C CD  . PRO A 1 263 ? 0.969   -4.503  -5.720  1.00 96.88 263 A 1 
ATOM   2165 N N   . GLY A 1 264 ? -2.787  -1.692  -5.400  1.00 98.18 264 A 1 
ATOM   2166 C CA  . GLY A 1 264 ? -3.988  -1.535  -4.603  1.00 98.16 264 A 1 
ATOM   2167 C C   . GLY A 1 264 ? -5.269  -2.064  -5.227  1.00 98.44 264 A 1 
ATOM   2168 O O   . GLY A 1 264 ? -5.307  -2.425  -6.409  1.00 97.94 264 A 1 
ATOM   2169 N N   . ILE A 1 265 ? -6.323  -2.107  -4.411  1.00 98.55 265 A 1 
ATOM   2170 C CA  . ILE A 1 265 ? -7.658  -2.467  -4.893  1.00 98.55 265 A 1 
ATOM   2171 C C   . ILE A 1 265 ? -8.217  -1.364  -5.789  1.00 98.35 265 A 1 
ATOM   2172 O O   . ILE A 1 265 ? -8.794  -1.642  -6.846  1.00 98.03 265 A 1 
ATOM   2173 C CB  . ILE A 1 265 ? -8.616  -2.739  -3.710  1.00 98.56 265 A 1 
ATOM   2174 C CG1 . ILE A 1 265 ? -8.190  -4.002  -2.947  1.00 97.39 265 A 1 
ATOM   2175 C CG2 . ILE A 1 265 ? -10.068 -2.853  -4.188  1.00 97.94 265 A 1 
ATOM   2176 C CD1 . ILE A 1 265 ? -8.359  -5.294  -3.734  1.00 92.97 265 A 1 
ATOM   2177 N N   . SER A 1 266 ? -8.058  -0.103  -5.379  1.00 98.06 266 A 1 
ATOM   2178 C CA  . SER A 1 266 ? -8.576  1.010   -6.163  1.00 97.98 266 A 1 
ATOM   2179 C C   . SER A 1 266 ? -7.804  1.182   -7.473  1.00 97.58 266 A 1 
ATOM   2180 O O   . SER A 1 266 ? -6.571  1.197   -7.465  1.00 97.00 266 A 1 
ATOM   2181 C CB  . SER A 1 266 ? -8.502  2.319   -5.373  1.00 97.75 266 A 1 
ATOM   2182 O OG  . SER A 1 266 ? -8.871  3.415   -6.196  1.00 95.72 266 A 1 
ATOM   2183 N N   . PRO A 1 267 ? -8.518  1.343   -8.601  1.00 96.46 267 A 1 
ATOM   2184 C CA  . PRO A 1 267 ? -7.872  1.584   -9.893  1.00 95.56 267 A 1 
ATOM   2185 C C   . PRO A 1 267 ? -7.661  3.064   -10.201 1.00 94.70 267 A 1 
ATOM   2186 O O   . PRO A 1 267 ? -7.470  3.433   -11.362 1.00 93.63 267 A 1 
ATOM   2187 C CB  . PRO A 1 267 ? -8.857  0.943   -10.877 1.00 95.30 267 A 1 
ATOM   2188 C CG  . PRO A 1 267 ? -10.194 1.201   -10.248 1.00 94.96 267 A 1 
ATOM   2189 C CD  . PRO A 1 267 ? -9.975  1.162   -8.747  1.00 95.72 267 A 1 
ATOM   2190 N N   . ARG A 1 268 ? -7.698  3.911   -9.167  1.00 95.76 268 A 1 
ATOM   2191 C CA  . ARG A 1 268 ? -7.599  5.362   -9.332  1.00 95.21 268 A 1 
ATOM   2192 C C   . ARG A 1 268 ? -6.371  5.802   -10.142 1.00 94.61 268 A 1 
ATOM   2193 O O   . ARG A 1 268 ? -6.456  6.735   -10.945 1.00 93.33 268 A 1 
ATOM   2194 C CB  . ARG A 1 268 ? -7.596  6.045   -7.961  1.00 94.41 268 A 1 
ATOM   2195 C CG  . ARG A 1 268 ? -7.185  7.520   -7.960  1.00 91.07 268 A 1 
ATOM   2196 C CD  . ARG A 1 268 ? -8.219  8.402   -8.642  1.00 88.13 268 A 1 
ATOM   2197 N NE  . ARG A 1 268 ? -7.725  9.780   -8.789  1.00 85.53 268 A 1 
ATOM   2198 C CZ  . ARG A 1 268 ? -7.725  10.689  -7.823  1.00 83.53 268 A 1 
ATOM   2199 N NH1 . ARG A 1 268 ? -8.200  10.397  -6.621  1.00 75.26 268 A 1 
ATOM   2200 N NH2 . ARG A 1 268 ? -7.238  11.896  -8.056  1.00 77.27 268 A 1 
ATOM   2201 N N   . LEU A 1 269 ? -5.244  5.130   -9.947  1.00 93.82 269 A 1 
ATOM   2202 C CA  . LEU A 1 269 ? -3.997  5.548   -10.587 1.00 93.26 269 A 1 
ATOM   2203 C C   . LEU A 1 269 ? -3.677  4.763   -11.862 1.00 92.60 269 A 1 
ATOM   2204 O O   . LEU A 1 269 ? -2.580  4.884   -12.408 1.00 91.19 269 A 1 
ATOM   2205 C CB  . LEU A 1 269 ? -2.839  5.469   -9.588  1.00 93.49 269 A 1 
ATOM   2206 C CG  . LEU A 1 269 ? -2.999  6.344   -8.339  1.00 93.33 269 A 1 
ATOM   2207 C CD1 . LEU A 1 269 ? -1.780  6.242   -7.443  1.00 91.93 269 A 1 
ATOM   2208 C CD2 . LEU A 1 269 ? -3.266  7.798   -8.709  1.00 91.44 269 A 1 
ATOM   2209 N N   . GLY A 1 270 ? -4.638  3.978   -12.353 1.00 91.64 270 A 1 
ATOM   2210 C CA  . GLY A 1 270 ? -4.493  3.284   -13.621 1.00 91.05 270 A 1 
ATOM   2211 C C   . GLY A 1 270 ? -4.103  1.826   -13.508 1.00 91.83 270 A 1 
ATOM   2212 O O   . GLY A 1 270 ? -3.974  1.139   -14.523 1.00 90.77 270 A 1 
ATOM   2213 N N   . ASN A 1 271 ? -3.907  1.337   -12.293 1.00 93.91 271 A 1 
ATOM   2214 C CA  . ASN A 1 271 ? -3.645  -0.073  -12.049 1.00 94.67 271 A 1 
ATOM   2215 C C   . ASN A 1 271 ? -4.939  -0.882  -12.090 1.00 94.70 271 A 1 
ATOM   2216 O O   . ASN A 1 271 ? -6.020  -0.350  -11.839 1.00 94.44 271 A 1 
ATOM   2217 C CB  . ASN A 1 271 ? -2.972  -0.267  -10.692 1.00 95.15 271 A 1 
ATOM   2218 C CG  . ASN A 1 271 ? -3.829  0.252   -9.552  1.00 95.57 271 A 1 
ATOM   2219 O OD1 . ASN A 1 271 ? -4.043  1.457   -9.429  1.00 89.90 271 A 1 
ATOM   2220 N ND2 . ASN A 1 271 ? -4.324  -0.651  -8.729  1.00 90.87 271 A 1 
ATOM   2221 N N   . ASN A 1 272 ? -4.826  -2.166  -12.408 1.00 95.31 272 A 1 
ATOM   2222 C CA  . ASN A 1 272 ? -5.939  -3.075  -12.181 1.00 95.56 272 A 1 
ATOM   2223 C C   . ASN A 1 272 ? -6.105  -3.311  -10.680 1.00 96.46 272 A 1 
ATOM   2224 O O   . ASN A 1 272 ? -5.108  -3.338  -9.953  1.00 96.70 272 A 1 
ATOM   2225 C CB  . ASN A 1 272 ? -5.710  -4.410  -12.883 1.00 94.67 272 A 1 
ATOM   2226 C CG  . ASN A 1 272 ? -6.006  -4.353  -14.365 1.00 93.57 272 A 1 
ATOM   2227 O OD1 . ASN A 1 272 ? -6.979  -3.731  -14.792 1.00 90.80 272 A 1 
ATOM   2228 N ND2 . ASN A 1 272 ? -5.185  -5.025  -15.160 1.00 90.13 272 A 1 
ATOM   2229 N N   . PRO A 1 273 ? -7.346  -3.480  -10.200 1.00 96.67 273 A 1 
ATOM   2230 C CA  . PRO A 1 273 ? -7.546  -3.886  -8.802  1.00 97.00 273 A 1 
ATOM   2231 C C   . PRO A 1 273 ? -6.779  -5.171  -8.514  1.00 97.40 273 A 1 
ATOM   2232 O O   . PRO A 1 273 ? -6.888  -6.139  -9.270  1.00 97.35 273 A 1 
ATOM   2233 C CB  . PRO A 1 273 ? -9.055  -4.101  -8.701  1.00 96.77 273 A 1 
ATOM   2234 C CG  . PRO A 1 273 ? -9.623  -3.207  -9.765  1.00 95.87 273 A 1 
ATOM   2235 C CD  . PRO A 1 273 ? -8.628  -3.269  -10.888 1.00 96.62 273 A 1 
ATOM   2236 N N   . ALA A 1 274 ? -6.005  -5.169  -7.434  1.00 98.39 274 A 1 
ATOM   2237 C CA  . ALA A 1 274 ? -5.067  -6.253  -7.198  1.00 98.53 274 A 1 
ATOM   2238 C C   . ALA A 1 274 ? -4.911  -6.564  -5.713  1.00 98.60 274 A 1 
ATOM   2239 O O   . ALA A 1 274 ? -5.170  -5.720  -4.856  1.00 98.47 274 A 1 
ATOM   2240 C CB  . ALA A 1 274 ? -3.703  -5.911  -7.800  1.00 98.10 274 A 1 
ATOM   2241 N N   . PHE A 1 275 ? -4.492  -7.795  -5.425  1.00 98.60 275 A 1 
ATOM   2242 C CA  . PHE A 1 275 ? -4.069  -8.174  -4.085  1.00 98.71 275 A 1 
ATOM   2243 C C   . PHE A 1 275 ? -2.993  -9.244  -4.199  1.00 98.75 275 A 1 
ATOM   2244 O O   . PHE A 1 275 ? -2.763  -9.807  -5.275  1.00 98.51 275 A 1 
ATOM   2245 C CB  . PHE A 1 275 ? -5.259  -8.653  -3.230  1.00 98.55 275 A 1 
ATOM   2246 C CG  . PHE A 1 275 ? -5.832  -9.977  -3.657  1.00 98.57 275 A 1 
ATOM   2247 C CD1 . PHE A 1 275 ? -6.830  -10.045 -4.617  1.00 98.00 275 A 1 
ATOM   2248 C CD2 . PHE A 1 275 ? -5.380  -11.161 -3.082  1.00 97.89 275 A 1 
ATOM   2249 C CE1 . PHE A 1 275 ? -7.366  -11.267 -5.006  1.00 97.33 275 A 1 
ATOM   2250 C CE2 . PHE A 1 275 ? -5.909  -12.385 -3.463  1.00 97.38 275 A 1 
ATOM   2251 C CZ  . PHE A 1 275 ? -6.904  -12.438 -4.426  1.00 97.68 275 A 1 
ATOM   2252 N N   . ARG A 1 276 ? -2.349  -9.539  -3.076  1.00 98.72 276 A 1 
ATOM   2253 C CA  . ARG A 1 276 ? -1.192  -10.422 -3.085  1.00 98.78 276 A 1 
ATOM   2254 C C   . ARG A 1 276 ? -1.321  -11.474 -1.981  1.00 98.78 276 A 1 
ATOM   2255 O O   . ARG A 1 276 ? -1.791  -11.188 -0.881  1.00 98.38 276 A 1 
ATOM   2256 C CB  . ARG A 1 276 ? 0.088   -9.604  -2.909  1.00 98.36 276 A 1 
ATOM   2257 C CG  . ARG A 1 276 ? 1.377   -10.392 -3.029  1.00 96.51 276 A 1 
ATOM   2258 C CD  . ARG A 1 276 ? 2.583   -9.463  -3.111  1.00 96.59 276 A 1 
ATOM   2259 N NE  . ARG A 1 276 ? 2.708   -8.834  -4.427  1.00 96.76 276 A 1 
ATOM   2260 C CZ  . ARG A 1 276 ? 3.657   -7.969  -4.767  1.00 97.21 276 A 1 
ATOM   2261 N NH1 . ARG A 1 276 ? 4.579   -7.606  -3.879  1.00 94.29 276 A 1 
ATOM   2262 N NH2 . ARG A 1 276 ? 3.690   -7.464  -5.996  1.00 93.94 276 A 1 
ATOM   2263 N N   . VAL A 1 277 ? -0.903  -12.700 -2.302  1.00 98.50 277 A 1 
ATOM   2264 C CA  . VAL A 1 277 ? -0.864  -13.783 -1.328  1.00 98.51 277 A 1 
ATOM   2265 C C   . VAL A 1 277 ? 0.593   -14.165 -1.081  1.00 98.56 277 A 1 
ATOM   2266 O O   . VAL A 1 277 ? 1.313   -14.503 -2.029  1.00 98.12 277 A 1 
ATOM   2267 C CB  . VAL A 1 277 ? -1.665  -15.015 -1.801  1.00 98.30 277 A 1 
ATOM   2268 C CG1 . VAL A 1 277 ? -1.562  -16.150 -0.786  1.00 97.25 277 A 1 
ATOM   2269 C CG2 . VAL A 1 277 ? -3.126  -14.639 -2.028  1.00 97.41 277 A 1 
ATOM   2270 N N   . TYR A 1 278 ? 1.017   -14.109 0.179   1.00 98.38 278 A 1 
ATOM   2271 C CA  . TYR A 1 278 ? 2.368   -14.490 0.573   1.00 98.17 278 A 1 
ATOM   2272 C C   . TYR A 1 278 ? 2.376   -15.917 1.112   1.00 97.93 278 A 1 
ATOM   2273 O O   . TYR A 1 278 ? 1.529   -16.283 1.928   1.00 97.00 278 A 1 
ATOM   2274 C CB  . TYR A 1 278 ? 2.916   -13.524 1.622   1.00 98.03 278 A 1 
ATOM   2275 C CG  . TYR A 1 278 ? 3.242   -12.156 1.061   1.00 98.04 278 A 1 
ATOM   2276 C CD1 . TYR A 1 278 ? 4.479   -11.899 0.481   1.00 96.80 278 A 1 
ATOM   2277 C CD2 . TYR A 1 278 ? 2.313   -11.127 1.107   1.00 96.92 278 A 1 
ATOM   2278 C CE1 . TYR A 1 278 ? 4.786   -10.661 -0.049  1.00 96.29 278 A 1 
ATOM   2279 C CE2 . TYR A 1 278 ? 2.605   -9.876  0.577   1.00 96.24 278 A 1 
ATOM   2280 C CZ  . TYR A 1 278 ? 3.845   -9.649  0.005   1.00 96.92 278 A 1 
ATOM   2281 O OH  . TYR A 1 278 ? 4.146   -8.415  -0.521  1.00 95.71 278 A 1 
ATOM   2282 N N   . HIS A 1 279 ? 3.343   -16.725 0.651   1.00 97.62 279 A 1 
ATOM   2283 C CA  . HIS A 1 279 ? 3.500   -18.100 1.105   1.00 97.46 279 A 1 
ATOM   2284 C C   . HIS A 1 279 ? 4.725   -18.203 2.000   1.00 97.51 279 A 1 
ATOM   2285 O O   . HIS A 1 279 ? 5.845   -17.916 1.568   1.00 96.39 279 A 1 
ATOM   2286 C CB  . HIS A 1 279 ? 3.643   -19.050 -0.079  1.00 96.67 279 A 1 
ATOM   2287 C CG  . HIS A 1 279 ? 2.365   -19.299 -0.812  1.00 92.04 279 A 1 
ATOM   2288 N ND1 . HIS A 1 279 ? 2.150   -20.427 -1.587  1.00 77.32 279 A 1 
ATOM   2289 C CD2 . HIS A 1 279 ? 1.218   -18.585 -0.895  1.00 77.81 279 A 1 
ATOM   2290 C CE1 . HIS A 1 279 ? 0.942   -20.387 -2.109  1.00 79.16 279 A 1 
ATOM   2291 N NE2 . HIS A 1 279 ? 0.349   -19.281 -1.705  1.00 81.28 279 A 1 
ATOM   2292 N N   . PHE A 1 280 ? 4.498   -18.626 3.243   1.00 96.30 280 A 1 
ATOM   2293 C CA  . PHE A 1 280 ? 5.569   -18.804 4.215   1.00 95.87 280 A 1 
ATOM   2294 C C   . PHE A 1 280 ? 5.764   -20.272 4.551   1.00 95.49 280 A 1 
ATOM   2295 O O   . PHE A 1 280 ? 4.804   -21.048 4.591   1.00 93.32 280 A 1 
ATOM   2296 C CB  . PHE A 1 280 ? 5.271   -18.046 5.512   1.00 94.61 280 A 1 
ATOM   2297 C CG  . PHE A 1 280 ? 5.475   -16.560 5.421   1.00 93.58 280 A 1 
ATOM   2298 C CD1 . PHE A 1 280 ? 6.706   -15.996 5.720   1.00 90.16 280 A 1 
ATOM   2299 C CD2 . PHE A 1 280 ? 4.429   -15.721 5.052   1.00 89.86 280 A 1 
ATOM   2300 C CE1 . PHE A 1 280 ? 6.898   -14.631 5.651   1.00 87.69 280 A 1 
ATOM   2301 C CE2 . PHE A 1 280 ? 4.610   -14.356 4.981   1.00 87.62 280 A 1 
ATOM   2302 C CZ  . PHE A 1 280 ? 5.846   -13.803 5.277   1.00 88.12 280 A 1 
ATOM   2303 N N   . THR A 1 281 ? 7.011   -20.652 4.785   1.00 94.93 281 A 1 
ATOM   2304 C CA  . THR A 1 281 ? 7.317   -21.859 5.535   1.00 94.50 281 A 1 
ATOM   2305 C C   . THR A 1 281 ? 7.812   -21.397 6.904   1.00 94.73 281 A 1 
ATOM   2306 O O   . THR A 1 281 ? 7.772   -20.207 7.219   1.00 92.18 281 A 1 
ATOM   2307 C CB  . THR A 1 281 ? 8.350   -22.739 4.813   1.00 93.00 281 A 1 
ATOM   2308 O OG1 . THR A 1 281 ? 8.449   -24.006 5.471   1.00 85.02 281 A 1 
ATOM   2309 C CG2 . THR A 1 281 ? 9.722   -22.078 4.773   1.00 84.89 281 A 1 
ATOM   2310 N N   . ARG A 1 282 ? 8.247   -22.326 7.750   1.00 93.64 282 A 1 
ATOM   2311 C CA  . ARG A 1 282 ? 8.621   -21.986 9.112   1.00 94.00 282 A 1 
ATOM   2312 C C   . ARG A 1 282 ? 9.841   -21.060 9.125   1.00 94.42 282 A 1 
ATOM   2313 O O   . ARG A 1 282 ? 10.956  -21.486 8.830   1.00 91.17 282 A 1 
ATOM   2314 C CB  . ARG A 1 282 ? 8.881   -23.261 9.913   1.00 91.98 282 A 1 
ATOM   2315 C CG  . ARG A 1 282 ? 8.843   -23.087 11.420  1.00 83.68 282 A 1 
ATOM   2316 C CD  . ARG A 1 282 ? 8.803   -24.454 12.096  1.00 80.95 282 A 1 
ATOM   2317 N NE  . ARG A 1 282 ? 8.836   -24.370 13.559  1.00 75.91 282 A 1 
ATOM   2318 C CZ  . ARG A 1 282 ? 7.769   -24.171 14.329  1.00 70.83 282 A 1 
ATOM   2319 N NH1 . ARG A 1 282 ? 6.574   -24.022 13.789  1.00 63.20 282 A 1 
ATOM   2320 N NH2 . ARG A 1 282 ? 7.909   -24.107 15.638  1.00 64.34 282 A 1 
ATOM   2321 N N   . GLY A 1 283 ? 9.612   -19.778 9.431   1.00 94.29 283 A 1 
ATOM   2322 C CA  . GLY A 1 283 ? 10.678  -18.800 9.541   1.00 94.72 283 A 1 
ATOM   2323 C C   . GLY A 1 283 ? 11.204  -18.241 8.227   1.00 95.98 283 A 1 
ATOM   2324 O O   . GLY A 1 283 ? 12.229  -17.552 8.226   1.00 93.59 283 A 1 
ATOM   2325 N N   . GLN A 1 284 ? 10.515  -18.509 7.105   1.00 95.84 284 A 1 
ATOM   2326 C CA  . GLN A 1 284 ? 11.025  -18.100 5.796   1.00 96.13 284 A 1 
ATOM   2327 C C   . GLN A 1 284 ? 9.900   -17.780 4.817   1.00 96.55 284 A 1 
ATOM   2328 O O   . GLN A 1 284 ? 8.972   -18.561 4.647   1.00 94.94 284 A 1 
ATOM   2329 C CB  . GLN A 1 284 ? 11.921  -19.199 5.207   1.00 94.43 284 A 1 
ATOM   2330 C CG  . GLN A 1 284 ? 12.457  -18.902 3.813   1.00 86.72 284 A 1 
ATOM   2331 C CD  . GLN A 1 284 ? 13.420  -17.731 3.793   1.00 84.21 284 A 1 
ATOM   2332 O OE1 . GLN A 1 284 ? 14.464  -17.768 4.443   1.00 75.75 284 A 1 
ATOM   2333 N NE2 . GLN A 1 284 ? 13.078  -16.696 3.040   1.00 72.42 284 A 1 
ATOM   2334 N N   . LEU A 1 285 ? 10.013  -16.626 4.159   1.00 96.11 285 A 1 
ATOM   2335 C CA  . LEU A 1 285 ? 9.110   -16.275 3.069   1.00 96.58 285 A 1 
ATOM   2336 C C   . LEU A 1 285 ? 9.533   -17.026 1.808   1.00 96.93 285 A 1 
ATOM   2337 O O   . LEU A 1 285 ? 10.659  -16.878 1.338   1.00 96.20 285 A 1 
ATOM   2338 C CB  . LEU A 1 285 ? 9.120   -14.766 2.826   1.00 95.92 285 A 1 
ATOM   2339 C CG  . LEU A 1 285 ? 8.297   -14.248 1.640   1.00 94.36 285 A 1 
ATOM   2340 C CD1 . LEU A 1 285 ? 6.833   -14.626 1.775   1.00 92.28 285 A 1 
ATOM   2341 C CD2 . LEU A 1 285 ? 8.442   -12.736 1.517   1.00 92.86 285 A 1 
ATOM   2342 N N   . LEU A 1 286 ? 8.621   -17.827 1.255   1.00 96.43 286 A 1 
ATOM   2343 C CA  . LEU A 1 286 ? 8.924   -18.625 0.075   1.00 96.52 286 A 1 
ATOM   2344 C C   . LEU A 1 286 ? 8.632   -17.876 -1.221  1.00 97.19 286 A 1 
ATOM   2345 O O   . LEU A 1 286 ? 9.445   -17.875 -2.143  1.00 95.87 286 A 1 
ATOM   2346 C CB  . LEU A 1 286 ? 8.145   -19.940 0.091   1.00 95.10 286 A 1 
ATOM   2347 C CG  . LEU A 1 286 ? 8.554   -20.973 1.141   1.00 89.24 286 A 1 
ATOM   2348 C CD1 . LEU A 1 286 ? 7.627   -22.180 1.054   1.00 85.14 286 A 1 
ATOM   2349 C CD2 . LEU A 1 286 ? 10.006  -21.399 0.949   1.00 86.50 286 A 1 
ATOM   2350 N N   . ASP A 1 287 ? 7.465   -17.234 -1.289  1.00 97.83 287 A 1 
ATOM   2351 C CA  . ASP A 1 287 ? 7.007   -16.678 -2.557  1.00 98.22 287 A 1 
ATOM   2352 C C   . ASP A 1 287 ? 5.856   -15.710 -2.326  1.00 98.13 287 A 1 
ATOM   2353 O O   . ASP A 1 287 ? 5.269   -15.678 -1.241  1.00 97.57 287 A 1 
ATOM   2354 C CB  . ASP A 1 287 ? 6.547   -17.807 -3.491  1.00 97.97 287 A 1 
ATOM   2355 C CG  . ASP A 1 287 ? 6.770   -17.492 -4.963  1.00 98.08 287 A 1 
ATOM   2356 O OD1 . ASP A 1 287 ? 7.054   -16.324 -5.295  1.00 96.73 287 A 1 
ATOM   2357 O OD2 . ASP A 1 287 ? 6.660   -18.424 -5.789  1.00 96.96 287 A 1 
ATOM   2358 N N   . TYR A 1 288 ? 5.535   -14.932 -3.345  1.00 98.48 288 A 1 
ATOM   2359 C CA  . TYR A 1 288 ? 4.249   -14.257 -3.386  1.00 98.52 288 A 1 
ATOM   2360 C C   . TYR A 1 288 ? 3.564   -14.526 -4.719  1.00 98.52 288 A 1 
ATOM   2361 O O   . TYR A 1 288 ? 4.220   -14.749 -5.737  1.00 98.36 288 A 1 
ATOM   2362 C CB  . TYR A 1 288 ? 4.352   -12.754 -3.078  1.00 98.33 288 A 1 
ATOM   2363 C CG  . TYR A 1 288 ? 5.034   -11.861 -4.109  1.00 98.33 288 A 1 
ATOM   2364 C CD1 . TYR A 1 288 ? 4.479   -11.640 -5.367  1.00 97.10 288 A 1 
ATOM   2365 C CD2 . TYR A 1 288 ? 6.197   -11.171 -3.786  1.00 97.04 288 A 1 
ATOM   2366 C CE1 . TYR A 1 288 ? 5.083   -10.796 -6.288  1.00 96.57 288 A 1 
ATOM   2367 C CE2 . TYR A 1 288 ? 6.812   -10.318 -4.695  1.00 96.26 288 A 1 
ATOM   2368 C CZ  . TYR A 1 288 ? 6.254   -10.139 -5.943  1.00 97.32 288 A 1 
ATOM   2369 O OH  . TYR A 1 288 ? 6.859   -9.298  -6.852  1.00 96.18 288 A 1 
ATOM   2370 N N   . PHE A 1 289 ? 2.231   -14.532 -4.671  1.00 98.56 289 A 1 
ATOM   2371 C CA  . PHE A 1 289 ? 1.380   -14.715 -5.837  1.00 98.52 289 A 1 
ATOM   2372 C C   . PHE A 1 289 ? 0.566   -13.448 -6.019  1.00 98.69 289 A 1 
ATOM   2373 O O   . PHE A 1 289 ? -0.187  -13.053 -5.119  1.00 98.28 289 A 1 
ATOM   2374 C CB  . PHE A 1 289 ? 0.443   -15.916 -5.644  1.00 98.36 289 A 1 
ATOM   2375 C CG  . PHE A 1 289 ? 1.133   -17.253 -5.664  1.00 97.74 289 A 1 
ATOM   2376 C CD1 . PHE A 1 289 ? 1.996   -17.642 -4.647  1.00 95.19 289 A 1 
ATOM   2377 C CD2 . PHE A 1 289 ? 0.903   -18.150 -6.707  1.00 95.16 289 A 1 
ATOM   2378 C CE1 . PHE A 1 289 ? 2.631   -18.878 -4.667  1.00 93.54 289 A 1 
ATOM   2379 C CE2 . PHE A 1 289 ? 1.515   -19.395 -6.731  1.00 94.18 289 A 1 
ATOM   2380 C CZ  . PHE A 1 289 ? 2.386   -19.760 -5.713  1.00 94.45 289 A 1 
ATOM   2381 N N   . GLN A 1 290 ? 0.713   -12.804 -7.168  1.00 98.69 290 A 1 
ATOM   2382 C CA  . GLN A 1 290 ? -0.009  -11.574 -7.464  1.00 98.61 290 A 1 
ATOM   2383 C C   . GLN A 1 290 ? -1.286  -11.901 -8.232  1.00 98.62 290 A 1 
ATOM   2384 O O   . GLN A 1 290 ? -1.256  -12.667 -9.199  1.00 98.34 290 A 1 
ATOM   2385 C CB  . GLN A 1 290 ? 0.874   -10.631 -8.290  1.00 98.41 290 A 1 
ATOM   2386 C CG  . GLN A 1 290 ? 0.287   -9.224  -8.451  1.00 96.07 290 A 1 
ATOM   2387 C CD  . GLN A 1 290 ? 0.205   -8.501  -7.129  1.00 96.75 290 A 1 
ATOM   2388 O OE1 . GLN A 1 290 ? 1.205   -8.364  -6.420  1.00 89.93 290 A 1 
ATOM   2389 N NE2 . GLN A 1 290 ? -0.989  -8.049  -6.780  1.00 89.97 290 A 1 
ATOM   2390 N N   . TYR A 1 291 ? -2.397  -11.315 -7.798  1.00 98.50 291 A 1 
ATOM   2391 C CA  . TYR A 1 291 ? -3.690  -11.489 -8.454  1.00 98.57 291 A 1 
ATOM   2392 C C   . TYR A 1 291 ? -4.235  -10.133 -8.887  1.00 98.43 291 A 1 
ATOM   2393 O O   . TYR A 1 291 ? -4.051  -9.137  -8.192  1.00 97.99 291 A 1 
ATOM   2394 C CB  . TYR A 1 291 ? -4.688  -12.190 -7.521  1.00 98.63 291 A 1 
ATOM   2395 C CG  . TYR A 1 291 ? -4.295  -13.608 -7.185  1.00 98.62 291 A 1 
ATOM   2396 C CD1 . TYR A 1 291 ? -3.450  -13.886 -6.119  1.00 98.18 291 A 1 
ATOM   2397 C CD2 . TYR A 1 291 ? -4.763  -14.678 -7.951  1.00 98.20 291 A 1 
ATOM   2398 C CE1 . TYR A 1 291 ? -3.078  -15.193 -5.811  1.00 97.86 291 A 1 
ATOM   2399 C CE2 . TYR A 1 291 ? -4.399  -15.981 -7.655  1.00 97.92 291 A 1 
ATOM   2400 C CZ  . TYR A 1 291 ? -3.560  -16.230 -6.584  1.00 98.07 291 A 1 
ATOM   2401 O OH  . TYR A 1 291 ? -3.196  -17.521 -6.285  1.00 97.23 291 A 1 
ATOM   2402 N N   . ASN A 1 292 ? -4.913  -10.108 -10.048 1.00 97.82 292 A 1 
ATOM   2403 C CA  . ASN A 1 292 ? -5.544  -8.888  -10.525 1.00 97.39 292 A 1 
ATOM   2404 C C   . ASN A 1 292 ? -6.902  -9.161  -11.157 1.00 97.29 292 A 1 
ATOM   2405 O O   . ASN A 1 292 ? -7.233  -10.301 -11.493 1.00 96.38 292 A 1 
ATOM   2406 C CB  . ASN A 1 292 ? -4.629  -8.128  -11.504 1.00 96.42 292 A 1 
ATOM   2407 C CG  . ASN A 1 292 ? -4.379  -8.880  -12.800 1.00 95.75 292 A 1 
ATOM   2408 O OD1 . ASN A 1 292 ? -5.222  -9.607  -13.318 1.00 89.07 292 A 1 
ATOM   2409 N ND2 . ASN A 1 292 ? -3.198  -8.680  -13.372 1.00 87.80 292 A 1 
ATOM   2410 N N   . TYR A 1 293 ? -7.685  -8.102  -11.292 1.00 96.44 293 A 1 
ATOM   2411 C CA  . TYR A 1 293 ? -8.931  -8.119  -12.039 1.00 95.82 293 A 1 
ATOM   2412 C C   . TYR A 1 293 ? -8.785  -7.159  -13.212 1.00 95.27 293 A 1 
ATOM   2413 O O   . TYR A 1 293 ? -8.535  -5.977  -13.017 1.00 94.63 293 A 1 
ATOM   2414 C CB  . TYR A 1 293 ? -10.112 -7.720  -11.147 1.00 95.48 293 A 1 
ATOM   2415 C CG  . TYR A 1 293 ? -11.348 -7.311  -11.925 1.00 95.00 293 A 1 
ATOM   2416 C CD1 . TYR A 1 293 ? -11.922 -8.163  -12.857 1.00 93.70 293 A 1 
ATOM   2417 C CD2 . TYR A 1 293 ? -11.924 -6.067  -11.728 1.00 93.54 293 A 1 
ATOM   2418 C CE1 . TYR A 1 293 ? -13.043 -7.783  -13.589 1.00 92.28 293 A 1 
ATOM   2419 C CE2 . TYR A 1 293 ? -13.051 -5.671  -12.447 1.00 92.27 293 A 1 
ATOM   2420 C CZ  . TYR A 1 293 ? -13.605 -6.532  -13.381 1.00 92.39 293 A 1 
ATOM   2421 O OH  . TYR A 1 293 ? -14.711 -6.154  -14.096 1.00 90.20 293 A 1 
ATOM   2422 N N   . ASP A 1 294 ? -8.944  -7.678  -14.442 1.00 93.38 294 A 1 
ATOM   2423 C CA  . ASP A 1 294 ? -8.874  -6.843  -15.638 1.00 91.81 294 A 1 
ATOM   2424 C C   . ASP A 1 294 ? -10.119 -5.965  -15.710 1.00 91.83 294 A 1 
ATOM   2425 O O   . ASP A 1 294 ? -11.178 -6.404  -16.163 1.00 90.70 294 A 1 
ATOM   2426 C CB  . ASP A 1 294 ? -8.746  -7.718  -16.888 1.00 89.80 294 A 1 
ATOM   2427 C CG  . ASP A 1 294 ? -8.608  -6.905  -18.165 1.00 88.29 294 A 1 
ATOM   2428 O OD1 . ASP A 1 294 ? -8.641  -5.658  -18.109 1.00 86.55 294 A 1 
ATOM   2429 O OD2 . ASP A 1 294 ? -8.466  -7.528  -19.237 1.00 85.32 294 A 1 
ATOM   2430 N N   . LEU A 1 295 ? -9.976  -4.725  -15.268 1.00 91.39 295 A 1 
ATOM   2431 C CA  . LEU A 1 295 ? -11.103 -3.800  -15.168 1.00 90.35 295 A 1 
ATOM   2432 C C   . LEU A 1 295 ? -11.690 -3.431  -16.527 1.00 87.92 295 A 1 
ATOM   2433 O O   . LEU A 1 295 ? -12.816 -2.932  -16.600 1.00 84.31 295 A 1 
ATOM   2434 C CB  . LEU A 1 295 ? -10.658 -2.541  -14.414 1.00 90.73 295 A 1 
ATOM   2435 C CG  . LEU A 1 295 ? -11.731 -1.526  -13.990 1.00 89.84 295 A 1 
ATOM   2436 C CD1 . LEU A 1 295 ? -12.761 -2.166  -13.071 1.00 88.80 295 A 1 
ATOM   2437 C CD2 . LEU A 1 295 ? -11.068 -0.339  -13.312 1.00 88.66 295 A 1 
ATOM   2438 N N   . SER A 1 296 ? -10.956 -3.669  -17.611 1.00 86.40 296 A 1 
ATOM   2439 C CA  . SER A 1 296 ? -11.441 -3.359  -18.952 1.00 83.58 296 A 1 
ATOM   2440 C C   . SER A 1 296 ? -12.540 -4.324  -19.408 1.00 81.75 296 A 1 
ATOM   2441 O O   . SER A 1 296 ? -13.266 -4.031  -20.356 1.00 78.38 296 A 1 
ATOM   2442 C CB  . SER A 1 296 ? -10.294 -3.360  -19.966 1.00 81.54 296 A 1 
ATOM   2443 O OG  . SER A 1 296 ? -9.817  -4.668  -20.220 1.00 78.30 296 A 1 
ATOM   2444 N N   . GLN A 1 297 ? -12.680 -5.468  -18.736 1.00 82.89 297 A 1 
ATOM   2445 C CA  . GLN A 1 297 ? -13.722 -6.438  -19.064 1.00 79.56 297 A 1 
ATOM   2446 C C   . GLN A 1 297 ? -15.019 -6.069  -18.345 1.00 76.75 297 A 1 
ATOM   2447 O O   . GLN A 1 297 ? -15.286 -6.517  -17.230 1.00 69.94 297 A 1 
ATOM   2448 C CB  . GLN A 1 297 ? -13.278 -7.854  -18.679 1.00 77.95 297 A 1 
ATOM   2449 C CG  . GLN A 1 297 ? -12.093 -8.352  -19.487 1.00 73.06 297 A 1 
ATOM   2450 C CD  . GLN A 1 297 ? -11.728 -9.798  -19.178 1.00 69.57 297 A 1 
ATOM   2451 O OE1 . GLN A 1 297 ? -12.141 -10.355 -18.169 1.00 65.01 297 A 1 
ATOM   2452 N NE2 . GLN A 1 297 ? -10.956 -10.415 -20.066 1.00 62.76 297 A 1 
ATOM   2453 N N   . ARG A 1 298 ? -15.832 -5.254  -19.012 1.00 75.44 298 A 1 
ATOM   2454 C CA  . ARG A 1 298 ? -17.014 -4.672  -18.382 1.00 72.82 298 A 1 
ATOM   2455 C C   . ARG A 1 298 ? -18.273 -5.540  -18.476 1.00 73.27 298 A 1 
ATOM   2456 O O   . ARG A 1 298 ? -19.286 -5.214  -17.861 1.00 66.76 298 A 1 
ATOM   2457 C CB  . ARG A 1 298 ? -17.298 -3.292  -18.979 1.00 67.06 298 A 1 
ATOM   2458 C CG  . ARG A 1 298 ? -16.181 -2.287  -18.730 1.00 60.99 298 A 1 
ATOM   2459 C CD  . ARG A 1 298 ? -16.557 -0.898  -19.176 1.00 58.41 298 A 1 
ATOM   2460 N NE  . ARG A 1 298 ? -15.522 0.067   -18.825 1.00 55.19 298 A 1 
ATOM   2461 C CZ  . ARG A 1 298 ? -15.655 1.392   -18.924 1.00 50.77 298 A 1 
ATOM   2462 N NH1 . ARG A 1 298 ? -16.783 1.914   -19.373 1.00 47.81 298 A 1 
ATOM   2463 N NH2 . ARG A 1 298 ? -14.653 2.178   -18.567 1.00 46.12 298 A 1 
ATOM   2464 N N   . ASP A 1 299 ? -18.202 -6.630  -19.224 1.00 67.10 299 A 1 
ATOM   2465 C CA  . ASP A 1 299 ? -19.380 -7.460  -19.478 1.00 65.71 299 A 1 
ATOM   2466 C C   . ASP A 1 299 ? -19.502 -8.659  -18.534 1.00 69.28 299 A 1 
ATOM   2467 O O   . ASP A 1 299 ? -20.434 -9.451  -18.664 1.00 63.83 299 A 1 
ATOM   2468 C CB  . ASP A 1 299 ? -19.382 -7.951  -20.927 1.00 56.54 299 A 1 
ATOM   2469 C CG  . ASP A 1 299 ? -19.546 -6.829  -21.932 1.00 50.38 299 A 1 
ATOM   2470 O OD1 . ASP A 1 299 ? -20.039 -5.749  -21.554 1.00 45.42 299 A 1 
ATOM   2471 O OD2 . ASP A 1 299 ? -19.192 -7.034  -23.111 1.00 44.26 299 A 1 
ATOM   2472 N N   . GLU A 1 300 ? -18.581 -8.800  -17.594 1.00 78.15 300 A 1 
ATOM   2473 C CA  . GLU A 1 300 ? -18.538 -9.975  -16.733 1.00 80.06 300 A 1 
ATOM   2474 C C   . GLU A 1 300 ? -18.439 -9.602  -15.255 1.00 84.21 300 A 1 
ATOM   2475 O O   . GLU A 1 300 ? -17.955 -8.520  -14.908 1.00 80.74 300 A 1 
ATOM   2476 C CB  . GLU A 1 300 ? -17.361 -10.882 -17.114 1.00 73.10 300 A 1 
ATOM   2477 C CG  . GLU A 1 300 ? -17.475 -11.483 -18.497 1.00 63.97 300 A 1 
ATOM   2478 C CD  . GLU A 1 300 ? -16.295 -12.366 -18.860 1.00 58.94 300 A 1 
ATOM   2479 O OE1 . GLU A 1 300 ? -15.184 -12.134 -18.336 1.00 53.37 300 A 1 
ATOM   2480 O OE2 . GLU A 1 300 ? -16.480 -13.299 -19.660 1.00 55.23 300 A 1 
ATOM   2481 N N   . ILE A 1 301 ? -18.899 -10.509 -14.400 1.00 89.76 301 A 1 
ATOM   2482 C CA  . ILE A 1 301 ? -18.725 -10.361 -12.956 1.00 91.15 301 A 1 
ATOM   2483 C C   . ILE A 1 301 ? -17.234 -10.426 -12.652 1.00 93.22 301 A 1 
ATOM   2484 O O   . ILE A 1 301 ? -16.550 -11.328 -13.141 1.00 91.64 301 A 1 
ATOM   2485 C CB  . ILE A 1 301 ? -19.479 -11.459 -12.186 1.00 86.98 301 A 1 
ATOM   2486 C CG1 . ILE A 1 301 ? -20.984 -11.352 -12.454 1.00 77.24 301 A 1 
ATOM   2487 C CG2 . ILE A 1 301 ? -19.192 -11.379 -10.691 1.00 75.51 301 A 1 
ATOM   2488 C CD1 . ILE A 1 301 ? -21.793 -12.543 -11.964 1.00 70.03 301 A 1 
ATOM   2489 N N   . PRO A 1 302 ? -16.705 -9.476  -11.871 1.00 95.56 302 A 1 
ATOM   2490 C CA  . PRO A 1 302 ? -15.265 -9.452  -11.586 1.00 96.19 302 A 1 
ATOM   2491 C C   . PRO A 1 302 ? -14.749 -10.752 -10.983 1.00 96.85 302 A 1 
ATOM   2492 O O   . PRO A 1 302 ? -15.333 -11.278 -10.032 1.00 96.11 302 A 1 
ATOM   2493 C CB  . PRO A 1 302 ? -15.117 -8.303  -10.592 1.00 95.03 302 A 1 
ATOM   2494 C CG  . PRO A 1 302 ? -16.245 -7.391  -10.922 1.00 93.17 302 A 1 
ATOM   2495 C CD  . PRO A 1 302 ? -17.381 -8.299  -11.307 1.00 94.94 302 A 1 
ATOM   2496 N N   . LYS A 1 303 ? -13.663 -11.259 -11.559 1.00 96.52 303 A 1 
ATOM   2497 C CA  . LYS A 1 303 ? -12.944 -12.401 -11.018 1.00 96.62 303 A 1 
ATOM   2498 C C   . LYS A 1 303 ? -11.462 -12.077 -11.031 1.00 97.17 303 A 1 
ATOM   2499 O O   . LYS A 1 303 ? -10.924 -11.674 -12.059 1.00 96.42 303 A 1 
ATOM   2500 C CB  . LYS A 1 303 ? -13.212 -13.672 -11.823 1.00 95.29 303 A 1 
ATOM   2501 C CG  . LYS A 1 303 ? -14.582 -14.292 -11.582 1.00 88.31 303 A 1 
ATOM   2502 C CD  . LYS A 1 303 ? -14.691 -15.650 -12.266 1.00 78.83 303 A 1 
ATOM   2503 C CE  . LYS A 1 303 ? -15.950 -16.382 -11.860 1.00 71.61 303 A 1 
ATOM   2504 N NZ  . LYS A 1 303 ? -17.183 -15.671 -12.286 1.00 61.89 303 A 1 
ATOM   2505 N N   . TRP A 1 304 ? -10.812 -12.231 -9.893  1.00 97.20 304 A 1 
ATOM   2506 C CA  . TRP A 1 304 ? -9.384  -11.984 -9.803  1.00 97.63 304 A 1 
ATOM   2507 C C   . TRP A 1 304 ? -8.624  -13.196 -10.331 1.00 97.63 304 A 1 
ATOM   2508 O O   . TRP A 1 304 ? -8.945  -14.344 -9.995  1.00 97.15 304 A 1 
ATOM   2509 C CB  . TRP A 1 304 ? -8.979  -11.665 -8.364  1.00 97.58 304 A 1 
ATOM   2510 C CG  . TRP A 1 304 ? -9.093  -10.199 -8.039  1.00 97.67 304 A 1 
ATOM   2511 C CD1 . TRP A 1 304 ? -8.071  -9.318  -7.866  1.00 96.68 304 A 1 
ATOM   2512 C CD2 . TRP A 1 304 ? -10.302 -9.449  -7.869  1.00 97.91 304 A 1 
ATOM   2513 N NE1 . TRP A 1 304 ? -8.562  -8.065  -7.596  1.00 97.36 304 A 1 
ATOM   2514 C CE2 . TRP A 1 304 ? -9.930  -8.120  -7.589  1.00 97.61 304 A 1 
ATOM   2515 C CE3 . TRP A 1 304 ? -11.670 -9.766  -7.919  1.00 97.53 304 A 1 
ATOM   2516 C CZ2 . TRP A 1 304 ? -10.871 -7.111  -7.358  1.00 97.20 304 A 1 
ATOM   2517 C CZ3 . TRP A 1 304 ? -12.604 -8.753  -7.693  1.00 96.82 304 A 1 
ATOM   2518 C CH2 . TRP A 1 304 ? -12.194 -7.449  -7.419  1.00 96.81 304 A 1 
ATOM   2519 N N   . LYS A 1 305 ? -7.628  -12.951 -11.181 1.00 97.69 305 A 1 
ATOM   2520 C CA  . LYS A 1 305 ? -6.865  -14.008 -11.824 1.00 97.30 305 A 1 
ATOM   2521 C C   . LYS A 1 305 ? -5.394  -13.915 -11.442 1.00 97.80 305 A 1 
ATOM   2522 O O   . LYS A 1 305 ? -4.878  -12.833 -11.170 1.00 97.62 305 A 1 
ATOM   2523 C CB  . LYS A 1 305 ? -7.012  -13.925 -13.345 1.00 96.25 305 A 1 
ATOM   2524 C CG  . LYS A 1 305 ? -8.437  -14.136 -13.841 1.00 90.60 305 A 1 
ATOM   2525 C CD  . LYS A 1 305 ? -8.510  -14.073 -15.355 1.00 84.69 305 A 1 
ATOM   2526 C CE  . LYS A 1 305 ? -9.926  -14.318 -15.847 1.00 74.62 305 A 1 
ATOM   2527 N NZ  . LYS A 1 305 ? -10.023 -14.284 -17.330 1.00 66.00 305 A 1 
ATOM   2528 N N   . PHE A 1 306 ? -4.731  -15.067 -11.443 1.00 98.19 306 A 1 
ATOM   2529 C CA  . PHE A 1 306 ? -3.298  -15.125 -11.194 1.00 98.32 306 A 1 
ATOM   2530 C C   . PHE A 1 306 ? -2.548  -14.305 -12.241 1.00 98.19 306 A 1 
ATOM   2531 O O   . PHE A 1 306 ? -2.742  -14.496 -13.447 1.00 97.62 306 A 1 
ATOM   2532 C CB  . PHE A 1 306 ? -2.828  -16.581 -11.216 1.00 98.29 306 A 1 
ATOM   2533 C CG  . PHE A 1 306 ? -1.339  -16.751 -11.125 1.00 98.24 306 A 1 
ATOM   2534 C CD1 . PHE A 1 306 ? -0.665  -16.516 -9.943  1.00 97.58 306 A 1 
ATOM   2535 C CD2 . PHE A 1 306 ? -0.608  -17.155 -12.242 1.00 97.59 306 A 1 
ATOM   2536 C CE1 . PHE A 1 306 ? 0.709   -16.678 -9.854  1.00 97.09 306 A 1 
ATOM   2537 C CE2 . PHE A 1 306 ? 0.769   -17.319 -12.164 1.00 97.15 306 A 1 
ATOM   2538 C CZ  . PHE A 1 306 ? 1.426   -17.083 -10.971 1.00 97.42 306 A 1 
ATOM   2539 N N   . GLU A 1 307 ? -1.699  -13.387 -11.783 1.00 98.11 307 A 1 
ATOM   2540 C CA  . GLU A 1 307 ? -0.883  -12.571 -12.674 1.00 97.82 307 A 1 
ATOM   2541 C C   . GLU A 1 307 ? 0.520   -13.153 -12.804 1.00 97.93 307 A 1 
ATOM   2542 O O   . GLU A 1 307 ? 0.962   -13.482 -13.907 1.00 97.46 307 A 1 
ATOM   2543 C CB  . GLU A 1 307 ? -0.820  -11.122 -12.186 1.00 97.17 307 A 1 
ATOM   2544 C CG  . GLU A 1 307 ? -0.021  -10.205 -13.120 1.00 96.03 307 A 1 
ATOM   2545 C CD  . GLU A 1 307 ? 0.249   -8.832  -12.535 1.00 95.98 307 A 1 
ATOM   2546 O OE1 . GLU A 1 307 ? -0.483  -8.406  -11.619 1.00 93.59 307 A 1 
ATOM   2547 O OE2 . GLU A 1 307 ? 1.203   -8.173  -12.993 1.00 93.79 307 A 1 
ATOM   2548 N N   . TYR A 1 308 ? 1.232   -13.273 -11.672 1.00 98.33 308 A 1 
ATOM   2549 C CA  . TYR A 1 308 ? 2.562   -13.855 -11.670 1.00 98.37 308 A 1 
ATOM   2550 C C   . TYR A 1 308 ? 2.983   -14.208 -10.246 1.00 98.42 308 A 1 
ATOM   2551 O O   . TYR A 1 308 ? 2.367   -13.762 -9.275  1.00 98.29 308 A 1 
ATOM   2552 C CB  . TYR A 1 308 ? 3.592   -12.907 -12.315 1.00 98.00 308 A 1 
ATOM   2553 C CG  . TYR A 1 308 ? 4.097   -11.790 -11.411 1.00 98.15 308 A 1 
ATOM   2554 C CD1 . TYR A 1 308 ? 3.307   -10.671 -11.136 1.00 97.78 308 A 1 
ATOM   2555 C CD2 . TYR A 1 308 ? 5.369   -11.845 -10.860 1.00 97.87 308 A 1 
ATOM   2556 C CE1 . TYR A 1 308 ? 3.772   -9.647  -10.325 1.00 97.35 308 A 1 
ATOM   2557 C CE2 . TYR A 1 308 ? 5.851   -10.821 -10.044 1.00 97.60 308 A 1 
ATOM   2558 C CZ  . TYR A 1 308 ? 5.048   -9.726  -9.782  1.00 97.82 308 A 1 
ATOM   2559 O OH  . TYR A 1 308 ? 5.519   -8.709  -8.975  1.00 97.32 308 A 1 
ATOM   2560 N N   . LYS A 1 309 ? 4.033   -15.022 -10.130 1.00 98.32 309 A 1 
ATOM   2561 C CA  . LYS A 1 309 ? 4.663   -15.310 -8.849  1.00 98.33 309 A 1 
ATOM   2562 C C   . LYS A 1 309 ? 6.132   -14.912 -8.916  1.00 98.41 309 A 1 
ATOM   2563 O O   . LYS A 1 309 ? 6.780   -15.042 -9.959  1.00 98.23 309 A 1 
ATOM   2564 C CB  . LYS A 1 309 ? 4.496   -16.788 -8.468  1.00 97.53 309 A 1 
ATOM   2565 C CG  . LYS A 1 309 ? 5.126   -17.777 -9.442  1.00 95.16 309 A 1 
ATOM   2566 C CD  . LYS A 1 309 ? 4.751   -19.223 -9.118  1.00 94.75 309 A 1 
ATOM   2567 C CE  . LYS A 1 309 ? 5.480   -19.738 -7.895  1.00 89.97 309 A 1 
ATOM   2568 N NZ  . LYS A 1 309 ? 5.280   -21.211 -7.715  1.00 87.79 309 A 1 
ATOM   2569 N N   . PHE A 1 310 ? 6.664   -14.430 -7.796  1.00 98.54 310 A 1 
ATOM   2570 C CA  . PHE A 1 310 ? 8.006   -13.868 -7.754  1.00 98.62 310 A 1 
ATOM   2571 C C   . PHE A 1 310 ? 9.083   -14.858 -8.195  1.00 98.57 310 A 1 
ATOM   2572 O O   . PHE A 1 310 ? 9.951   -14.526 -9.006  1.00 98.37 310 A 1 
ATOM   2573 C CB  . PHE A 1 310 ? 8.323   -13.344 -6.348  1.00 98.52 310 A 1 
ATOM   2574 C CG  . PHE A 1 310 ? 9.722   -12.799 -6.208  1.00 98.48 310 A 1 
ATOM   2575 C CD1 . PHE A 1 310 ? 9.999   -11.482 -6.529  1.00 97.95 310 A 1 
ATOM   2576 C CD2 . PHE A 1 310 ? 10.754  -13.611 -5.751  1.00 97.94 310 A 1 
ATOM   2577 C CE1 . PHE A 1 310 ? 11.289  -10.979 -6.401  1.00 97.47 310 A 1 
ATOM   2578 C CE2 . PHE A 1 310 ? 12.042  -13.112 -5.620  1.00 97.44 310 A 1 
ATOM   2579 C CZ  . PHE A 1 310 ? 12.312  -11.795 -5.952  1.00 97.63 310 A 1 
ATOM   2580 N N   . THR A 1 311 ? 9.040   -16.072 -7.656  1.00 98.55 311 A 1 
ATOM   2581 C CA  . THR A 1 311 ? 10.118  -17.030 -7.890  1.00 98.48 311 A 1 
ATOM   2582 C C   . THR A 1 311 ? 10.252  -17.415 -9.359  1.00 98.34 311 A 1 
ATOM   2583 O O   . THR A 1 311 ? 11.368  -17.522 -9.873  1.00 97.81 311 A 1 
ATOM   2584 C CB  . THR A 1 311 ? 9.946   -18.303 -7.040  1.00 98.27 311 A 1 
ATOM   2585 O OG1 . THR A 1 311 ? 8.672   -18.906 -7.294  1.00 95.92 311 A 1 
ATOM   2586 C CG2 . THR A 1 311 ? 10.086  -17.982 -5.558  1.00 95.63 311 A 1 
ATOM   2587 N N   . GLU A 1 312 ? 9.135   -17.612 -10.048 1.00 98.51 312 A 1 
ATOM   2588 C CA  . GLU A 1 312 ? 9.171   -17.984 -11.463 1.00 98.31 312 A 1 
ATOM   2589 C C   . GLU A 1 312 ? 9.594   -16.820 -12.353 1.00 98.26 312 A 1 
ATOM   2590 O O   . GLU A 1 312 ? 10.414  -16.984 -13.261 1.00 97.49 312 A 1 
ATOM   2591 C CB  . GLU A 1 312 ? 7.801   -18.506 -11.924 1.00 97.76 312 A 1 
ATOM   2592 C CG  . GLU A 1 312 ? 7.495   -19.920 -11.462 1.00 89.29 312 A 1 
ATOM   2593 C CD  . GLU A 1 312 ? 6.195   -20.461 -12.028 1.00 85.67 312 A 1 
ATOM   2594 O OE1 . GLU A 1 312 ? 5.503   -19.735 -12.781 1.00 79.48 312 A 1 
ATOM   2595 O OE2 . GLU A 1 312 ? 5.863   -21.621 -11.721 1.00 78.69 312 A 1 
ATOM   2596 N N   . THR A 1 313 ? 9.054   -15.640 -12.099 1.00 98.45 313 A 1 
ATOM   2597 C CA  . THR A 1 313 ? 9.324   -14.485 -12.953 1.00 98.21 313 A 1 
ATOM   2598 C C   . THR A 1 313 ? 10.763  -13.988 -12.820 1.00 98.20 313 A 1 
ATOM   2599 O O   . THR A 1 313 ? 11.402  -13.666 -13.826 1.00 97.45 313 A 1 
ATOM   2600 C CB  . THR A 1 313 ? 8.334   -13.354 -12.656 1.00 97.83 313 A 1 
ATOM   2601 O OG1 . THR A 1 313 ? 7.027   -13.769 -13.057 1.00 95.22 313 A 1 
ATOM   2602 C CG2 . THR A 1 313 ? 8.689   -12.081 -13.414 1.00 95.18 313 A 1 
ATOM   2603 N N   . TYR A 1 314 ? 11.275  -13.953 -11.595 1.00 98.40 314 A 1 
ATOM   2604 C CA  . TYR A 1 314 ? 12.608  -13.409 -11.348 1.00 98.38 314 A 1 
ATOM   2605 C C   . TYR A 1 314 ? 13.655  -14.478 -11.007 1.00 98.34 314 A 1 
ATOM   2606 O O   . TYR A 1 314 ? 14.791  -14.150 -10.672 1.00 97.30 314 A 1 
ATOM   2607 C CB  . TYR A 1 314 ? 12.535  -12.327 -10.268 1.00 98.22 314 A 1 
ATOM   2608 C CG  . TYR A 1 314 ? 11.703  -11.132 -10.702 1.00 98.27 314 A 1 
ATOM   2609 C CD1 . TYR A 1 314 ? 12.097  -10.354 -11.786 1.00 97.65 314 A 1 
ATOM   2610 C CD2 . TYR A 1 314 ? 10.533  -10.790 -10.045 1.00 97.69 314 A 1 
ATOM   2611 C CE1 . TYR A 1 314 ? 11.346  -9.261  -12.198 1.00 97.22 314 A 1 
ATOM   2612 C CE2 . TYR A 1 314 ? 9.777   -9.703  -10.446 1.00 97.30 314 A 1 
ATOM   2613 C CZ  . TYR A 1 314 ? 10.184  -8.934  -11.529 1.00 97.57 314 A 1 
ATOM   2614 O OH  . TYR A 1 314 ? 9.444   -7.854  -11.936 1.00 96.69 314 A 1 
ATOM   2615 N N   . LYS A 1 315 ? 13.273  -15.748 -11.140 1.00 98.02 315 A 1 
ATOM   2616 C CA  . LYS A 1 315 ? 14.195  -16.886 -11.079 1.00 97.89 315 A 1 
ATOM   2617 C C   . LYS A 1 315 ? 14.946  -16.986 -9.748  1.00 98.08 315 A 1 
ATOM   2618 O O   . LYS A 1 315 ? 16.178  -16.987 -9.704  1.00 96.71 315 A 1 
ATOM   2619 C CB  . LYS A 1 315 ? 15.195  -16.841 -12.240 1.00 97.31 315 A 1 
ATOM   2620 C CG  . LYS A 1 315 ? 14.565  -16.617 -13.615 1.00 94.09 315 A 1 
ATOM   2621 C CD  . LYS A 1 315 ? 13.605  -17.728 -13.992 1.00 84.12 315 A 1 
ATOM   2622 C CE  . LYS A 1 315 ? 13.008  -17.481 -15.370 1.00 78.16 315 A 1 
ATOM   2623 N NZ  . LYS A 1 315 ? 12.010  -18.506 -15.743 1.00 66.68 315 A 1 
ATOM   2624 N N   . HIS A 1 316 ? 14.192  -17.088 -8.657  1.00 97.79 316 A 1 
ATOM   2625 C CA  . HIS A 1 316 ? 14.754  -17.304 -7.331  1.00 98.00 316 A 1 
ATOM   2626 C C   . HIS A 1 316 ? 14.043  -18.469 -6.644  1.00 98.04 316 A 1 
ATOM   2627 O O   . HIS A 1 316 ? 12.899  -18.779 -6.966  1.00 97.21 316 A 1 
ATOM   2628 C CB  . HIS A 1 316 ? 14.635  -16.043 -6.471  1.00 97.57 316 A 1 
ATOM   2629 C CG  . HIS A 1 316 ? 15.499  -14.910 -6.948  1.00 97.64 316 A 1 
ATOM   2630 N ND1 . HIS A 1 316 ? 16.859  -14.887 -6.744  1.00 90.79 316 A 1 
ATOM   2631 C CD2 . HIS A 1 316 ? 15.187  -13.782 -7.615  1.00 91.25 316 A 1 
ATOM   2632 C CE1 . HIS A 1 316 ? 17.354  -13.783 -7.273  1.00 92.16 316 A 1 
ATOM   2633 N NE2 . HIS A 1 316 ? 16.358  -13.093 -7.813  1.00 93.78 316 A 1 
ATOM   2634 N N   . LYS A 1 317 ? 14.740  -19.114 -5.706  1.00 97.65 317 A 1 
ATOM   2635 C CA  . LYS A 1 317 ? 14.170  -20.242 -4.981  1.00 97.14 317 A 1 
ATOM   2636 C C   . LYS A 1 317 ? 13.196  -19.781 -3.900  1.00 97.31 317 A 1 
ATOM   2637 O O   . LYS A 1 317 ? 12.253  -20.498 -3.570  1.00 95.38 317 A 1 
ATOM   2638 C CB  . LYS A 1 317 ? 15.279  -21.093 -4.349  1.00 95.93 317 A 1 
ATOM   2639 C CG  . LYS A 1 317 ? 16.133  -21.839 -5.362  1.00 87.44 317 A 1 
ATOM   2640 C CD  . LYS A 1 317 ? 17.186  -22.687 -4.673  1.00 79.49 317 A 1 
ATOM   2641 C CE  . LYS A 1 317 ? 18.040  -23.454 -5.675  1.00 69.55 317 A 1 
ATOM   2642 N NZ  . LYS A 1 317 ? 17.254  -24.467 -6.427  1.00 59.95 317 A 1 
ATOM   2643 N N   . TYR A 1 318 ? 13.434  -18.599 -3.345  1.00 97.13 318 A 1 
ATOM   2644 C CA  . TYR A 1 318 ? 12.580  -18.015 -2.324  1.00 97.41 318 A 1 
ATOM   2645 C C   . TYR A 1 318 ? 12.842  -16.511 -2.272  1.00 97.98 318 A 1 
ATOM   2646 O O   . TYR A 1 318 ? 13.699  -15.994 -3.009  1.00 97.41 318 A 1 
ATOM   2647 C CB  . TYR A 1 318 ? 12.817  -18.670 -0.954  1.00 96.32 318 A 1 
ATOM   2648 C CG  . TYR A 1 318 ? 14.239  -18.596 -0.464  1.00 94.73 318 A 1 
ATOM   2649 C CD1 . TYR A 1 318 ? 15.163  -19.587 -0.792  1.00 90.07 318 A 1 
ATOM   2650 C CD2 . TYR A 1 318 ? 14.665  -17.552 0.340   1.00 89.75 318 A 1 
ATOM   2651 C CE1 . TYR A 1 318 ? 16.466  -19.530 -0.341  1.00 86.30 318 A 1 
ATOM   2652 C CE2 . TYR A 1 318 ? 15.979  -17.474 0.798   1.00 87.46 318 A 1 
ATOM   2653 C CZ  . TYR A 1 318 ? 16.872  -18.469 0.457   1.00 87.56 318 A 1 
ATOM   2654 O OH  . TYR A 1 318 ? 18.166  -18.401 0.905   1.00 84.05 318 A 1 
ATOM   2655 N N   . ILE A 1 319 ? 12.105  -15.803 -1.433  1.00 97.89 319 A 1 
ATOM   2656 C CA  . ILE A 1 319 ? 12.244  -14.354 -1.317  1.00 98.08 319 A 1 
ATOM   2657 C C   . ILE A 1 319 ? 13.102  -14.003 -0.101  1.00 98.07 319 A 1 
ATOM   2658 O O   . ILE A 1 319 ? 12.839  -14.456 1.013   1.00 97.33 319 A 1 
ATOM   2659 C CB  . ILE A 1 319 ? 10.876  -13.652 -1.213  1.00 97.84 319 A 1 
ATOM   2660 C CG1 . ILE A 1 319 ? 10.002  -14.000 -2.426  1.00 96.45 319 A 1 
ATOM   2661 C CG2 . ILE A 1 319 ? 11.059  -12.135 -1.107  1.00 96.63 319 A 1 
ATOM   2662 C CD1 . ILE A 1 319 ? 8.621   -13.373 -2.404  1.00 95.50 319 A 1 
ATOM   2663 N N   . SER A 1 320 ? 14.126  -13.193 -0.326  1.00 98.17 320 A 1 
ATOM   2664 C CA  . SER A 1 320 ? 14.965  -12.646 0.723   1.00 98.14 320 A 1 
ATOM   2665 C C   . SER A 1 320 ? 15.440  -11.271 0.283   1.00 98.32 320 A 1 
ATOM   2666 O O   . SER A 1 320 ? 15.281  -10.904 -0.886  1.00 98.16 320 A 1 
ATOM   2667 C CB  . SER A 1 320 ? 16.170  -13.550 0.984   1.00 97.61 320 A 1 
ATOM   2668 O OG  . SER A 1 320 ? 17.035  -13.552 -0.137  1.00 96.57 320 A 1 
ATOM   2669 N N   . GLN A 1 321 ? 16.030  -10.519 1.207   1.00 98.26 321 A 1 
ATOM   2670 C CA  . GLN A 1 321 ? 16.592  -9.221  0.845   1.00 98.32 321 A 1 
ATOM   2671 C C   . GLN A 1 321 ? 17.649  -9.369  -0.258  1.00 98.30 321 A 1 
ATOM   2672 O O   . GLN A 1 321 ? 17.703  -8.559  -1.182  1.00 97.94 321 A 1 
ATOM   2673 C CB  . GLN A 1 321 ? 17.181  -8.529  2.075   1.00 98.03 321 A 1 
ATOM   2674 C CG  . GLN A 1 321 ? 16.114  -7.931  2.993   1.00 97.12 321 A 1 
ATOM   2675 C CD  . GLN A 1 321 ? 15.337  -6.816  2.330   1.00 97.85 321 A 1 
ATOM   2676 O OE1 . GLN A 1 321 ? 15.900  -5.971  1.638   1.00 93.13 321 A 1 
ATOM   2677 N NE2 . GLN A 1 321 ? 14.017  -6.800  2.535   1.00 93.74 321 A 1 
ATOM   2678 N N   . MET A 1 322 ? 18.464  -10.419 -0.180  1.00 98.38 322 A 1 
ATOM   2679 C CA  . MET A 1 322 ? 19.470  -10.664 -1.213  1.00 98.25 322 A 1 
ATOM   2680 C C   . MET A 1 322 ? 18.820  -10.927 -2.571  1.00 98.49 322 A 1 
ATOM   2681 O O   . MET A 1 322 ? 19.257  -10.400 -3.597  1.00 98.29 322 A 1 
ATOM   2682 C CB  . MET A 1 322 ? 20.375  -11.840 -0.818  1.00 97.63 322 A 1 
ATOM   2683 C CG  . MET A 1 322 ? 21.456  -12.152 -1.843  1.00 89.31 322 A 1 
ATOM   2684 S SD  . MET A 1 322 ? 22.649  -13.380 -1.282  1.00 81.89 322 A 1 
ATOM   2685 C CE  . MET A 1 322 ? 23.535  -12.447 -0.034  1.00 71.21 322 A 1 
ATOM   2686 N N   . ALA A 1 323 ? 17.766  -11.749 -2.585  1.00 98.32 323 A 1 
ATOM   2687 C CA  . ALA A 1 323 ? 17.047  -12.043 -3.820  1.00 98.40 323 A 1 
ATOM   2688 C C   . ALA A 1 323 ? 16.431  -10.782 -4.427  1.00 98.53 323 A 1 
ATOM   2689 O O   . ALA A 1 323 ? 16.438  -10.604 -5.646  1.00 98.42 323 A 1 
ATOM   2690 C CB  . ALA A 1 323 ? 15.965  -13.093 -3.569  1.00 98.28 323 A 1 
ATOM   2691 N N   . LEU A 1 324 ? 15.910  -9.902  -3.577  1.00 98.52 324 A 1 
ATOM   2692 C CA  . LEU A 1 324 ? 15.322  -8.652  -4.054  1.00 98.57 324 A 1 
ATOM   2693 C C   . LEU A 1 324 ? 16.377  -7.726  -4.646  1.00 98.56 324 A 1 
ATOM   2694 O O   . LEU A 1 324 ? 16.154  -7.106  -5.686  1.00 98.43 324 A 1 
ATOM   2695 C CB  . LEU A 1 324 ? 14.558  -7.955  -2.920  1.00 98.48 324 A 1 
ATOM   2696 C CG  . LEU A 1 324 ? 13.333  -8.710  -2.386  1.00 98.04 324 A 1 
ATOM   2697 C CD1 . LEU A 1 324 ? 12.747  -7.996  -1.180  1.00 97.61 324 A 1 
ATOM   2698 C CD2 . LEU A 1 324 ? 12.273  -8.876  -3.469  1.00 97.39 324 A 1 
ATOM   2699 N N   . LYS A 1 325 ? 17.550  -7.635  -4.004  1.00 98.57 325 A 1 
ATOM   2700 C CA  . LYS A 1 325 ? 18.651  -6.827  -4.530  1.00 98.41 325 A 1 
ATOM   2701 C C   . LYS A 1 325 ? 19.139  -7.372  -5.865  1.00 98.59 325 A 1 
ATOM   2702 O O   . LYS A 1 325 ? 19.425  -6.605  -6.788  1.00 98.33 325 A 1 
ATOM   2703 C CB  . LYS A 1 325 ? 19.801  -6.779  -3.521  1.00 97.88 325 A 1 
ATOM   2704 C CG  . LYS A 1 325 ? 19.483  -5.990  -2.255  1.00 93.35 325 A 1 
ATOM   2705 C CD  . LYS A 1 325 ? 20.563  -6.173  -1.204  1.00 90.75 325 A 1 
ATOM   2706 C CE  . LYS A 1 325 ? 20.110  -5.626  0.133   1.00 82.71 325 A 1 
ATOM   2707 N NZ  . LYS A 1 325 ? 21.080  -5.938  1.220   1.00 75.94 325 A 1 
ATOM   2708 N N   . GLN A 1 326 ? 19.237  -8.702  -5.972  1.00 98.51 326 A 1 
ATOM   2709 C CA  . GLN A 1 326 ? 19.643  -9.335  -7.222  1.00 98.56 326 A 1 
ATOM   2710 C C   . GLN A 1 326 ? 18.618  -9.077  -8.325  1.00 98.67 326 A 1 
ATOM   2711 O O   . GLN A 1 326 ? 18.979  -8.884  -9.485  1.00 98.52 326 A 1 
ATOM   2712 C CB  . GLN A 1 326 ? 19.834  -10.844 -7.022  1.00 98.43 326 A 1 
ATOM   2713 C CG  . GLN A 1 326 ? 21.066  -11.196 -6.196  1.00 96.14 326 A 1 
ATOM   2714 C CD  . GLN A 1 326 ? 21.148  -12.672 -5.872  1.00 93.79 326 A 1 
ATOM   2715 O OE1 . GLN A 1 326 ? 20.150  -13.388 -5.917  1.00 88.30 326 A 1 
ATOM   2716 N NE2 . GLN A 1 326 ? 22.338  -13.135 -5.532  1.00 84.93 326 A 1 
ATOM   2717 N N   . THR A 1 327 ? 17.336  -9.070  -7.958  1.00 98.67 327 A 1 
ATOM   2718 C CA  . THR A 1 327 ? 16.268  -8.781  -8.911  1.00 98.68 327 A 1 
ATOM   2719 C C   . THR A 1 327 ? 16.385  -7.361  -9.452  1.00 98.62 327 A 1 
ATOM   2720 O O   . THR A 1 327 ? 16.254  -7.141  -10.655 1.00 98.52 327 A 1 
ATOM   2721 C CB  . THR A 1 327 ? 14.893  -9.000  -8.267  1.00 98.51 327 A 1 
ATOM   2722 O OG1 . THR A 1 327 ? 14.752  -10.376 -7.915  1.00 97.09 327 A 1 
ATOM   2723 C CG2 . THR A 1 327 ? 13.766  -8.619  -9.220  1.00 97.44 327 A 1 
ATOM   2724 N N   . ILE A 1 328 ? 16.653  -6.392  -8.571  1.00 98.56 328 A 1 
ATOM   2725 C CA  . ILE A 1 328 ? 16.829  -5.009  -8.999  1.00 98.48 328 A 1 
ATOM   2726 C C   . ILE A 1 328 ? 18.003  -4.882  -9.969  1.00 98.47 328 A 1 
ATOM   2727 O O   . ILE A 1 328 ? 17.901  -4.197  -10.984 1.00 98.23 328 A 1 
ATOM   2728 C CB  . ILE A 1 328 ? 17.007  -4.077  -7.780  1.00 98.32 328 A 1 
ATOM   2729 C CG1 . ILE A 1 328 ? 15.693  -3.986  -7.010  1.00 97.78 328 A 1 
ATOM   2730 C CG2 . ILE A 1 328 ? 17.477  -2.690  -8.213  1.00 97.81 328 A 1 
ATOM   2731 C CD1 . ILE A 1 328 ? 15.809  -3.301  -5.658  1.00 97.07 328 A 1 
ATOM   2732 N N   . LYS A 1 329 ? 19.120  -5.552  -9.675  1.00 98.56 329 A 1 
ATOM   2733 C CA  . LYS A 1 329 ? 20.276  -5.546  -10.573 1.00 98.41 329 A 1 
ATOM   2734 C C   . LYS A 1 329 ? 19.916  -6.134  -11.935 1.00 98.53 329 A 1 
ATOM   2735 O O   . LYS A 1 329 ? 20.322  -5.608  -12.973 1.00 98.22 329 A 1 
ATOM   2736 C CB  . LYS A 1 329 ? 21.439  -6.324  -9.957  1.00 98.09 329 A 1 
ATOM   2737 C CG  . LYS A 1 329 ? 22.107  -5.621  -8.790  1.00 87.87 329 A 1 
ATOM   2738 C CD  . LYS A 1 329 ? 23.269  -6.430  -8.248  1.00 85.73 329 A 1 
ATOM   2739 C CE  . LYS A 1 329 ? 23.933  -5.739  -7.074  1.00 73.74 329 A 1 
ATOM   2740 N NZ  . LYS A 1 329 ? 25.054  -6.535  -6.518  1.00 67.04 329 A 1 
ATOM   2741 N N   . TRP A 1 330 ? 19.158  -7.231  -11.930 1.00 98.50 330 A 1 
ATOM   2742 C CA  . TRP A 1 330 ? 18.724  -7.872  -13.164 1.00 98.57 330 A 1 
ATOM   2743 C C   . TRP A 1 330 ? 17.803  -6.963  -13.972 1.00 98.56 330 A 1 
ATOM   2744 O O   . TRP A 1 330 ? 17.963  -6.826  -15.189 1.00 98.26 330 A 1 
ATOM   2745 C CB  . TRP A 1 330 ? 18.025  -9.200  -12.848 1.00 98.35 330 A 1 
ATOM   2746 C CG  . TRP A 1 330 ? 17.575  -9.961  -14.056 1.00 97.72 330 A 1 
ATOM   2747 C CD1 . TRP A 1 330 ? 18.311  -10.823 -14.808 1.00 96.18 330 A 1 
ATOM   2748 C CD2 . TRP A 1 330 ? 16.268  -9.925  -14.654 1.00 97.38 330 A 1 
ATOM   2749 N NE1 . TRP A 1 330 ? 17.550  -11.331 -15.832 1.00 95.59 330 A 1 
ATOM   2750 C CE2 . TRP A 1 330 ? 16.295  -10.801 -15.760 1.00 96.72 330 A 1 
ATOM   2751 C CE3 . TRP A 1 330 ? 15.083  -9.243  -14.349 1.00 95.68 330 A 1 
ATOM   2752 C CZ2 . TRP A 1 330 ? 15.174  -11.001 -16.566 1.00 95.23 330 A 1 
ATOM   2753 C CZ3 . TRP A 1 330 ? 13.969  -9.445  -15.167 1.00 94.10 330 A 1 
ATOM   2754 C CH2 . TRP A 1 330 ? 14.028  -10.316 -16.251 1.00 93.86 330 A 1 
ATOM   2755 N N   . VAL A 1 331 ? 16.853  -6.324  -13.311 1.00 98.43 331 A 1 
ATOM   2756 C CA  . VAL A 1 331 ? 15.935  -5.394  -13.971 1.00 98.33 331 A 1 
ATOM   2757 C C   . VAL A 1 331 ? 16.700  -4.230  -14.602 1.00 98.36 331 A 1 
ATOM   2758 O O   . VAL A 1 331 ? 16.409  -3.825  -15.724 1.00 98.06 331 A 1 
ATOM   2759 C CB  . VAL A 1 331 ? 14.872  -4.873  -12.972 1.00 98.13 331 A 1 
ATOM   2760 C CG1 . VAL A 1 331 ? 14.088  -3.706  -13.562 1.00 97.14 331 A 1 
ATOM   2761 C CG2 . VAL A 1 331 ? 13.922  -5.996  -12.584 1.00 97.35 331 A 1 
ATOM   2762 N N   . ASN A 1 332 ? 17.719  -3.681  -13.857 1.00 98.03 332 A 1 
ATOM   2763 C CA  . ASN A 1 332 ? 18.511  -2.622  -14.294 1.00 97.78 332 A 1 
ATOM   2764 C C   . ASN A 1 332 ? 19.439  -2.952  -15.446 1.00 97.60 332 A 1 
ATOM   2765 O O   . ASN A 1 332 ? 19.967  -2.106  -16.113 1.00 96.25 332 A 1 
ATOM   2766 C CB  . ASN A 1 332 ? 19.326  -2.060  -13.124 1.00 96.64 332 A 1 
ATOM   2767 C CG  . ASN A 1 332 ? 19.934  -0.807  -13.297 1.00 94.54 332 A 1 
ATOM   2768 O OD1 . ASN A 1 332 ? 19.307  0.174   -13.883 1.00 90.26 332 A 1 
ATOM   2769 N ND2 . ASN A 1 332 ? 20.862  -0.371  -12.942 1.00 89.31 332 A 1 
ATOM   2770 N N   . LYS A 1 333 ? 19.635  -4.209  -15.732 1.00 98.03 333 A 1 
ATOM   2771 C CA  . LYS A 1 333 ? 20.661  -4.641  -16.671 1.00 97.89 333 A 1 
ATOM   2772 C C   . LYS A 1 333 ? 20.313  -4.356  -18.130 1.00 97.92 333 A 1 
ATOM   2773 O O   . LYS A 1 333 ? 21.192  -4.042  -18.932 1.00 96.87 333 A 1 
ATOM   2774 C CB  . LYS A 1 333 ? 20.953  -6.127  -16.484 1.00 96.66 333 A 1 
ATOM   2775 C CG  . LYS A 1 333 ? 22.141  -6.635  -17.297 1.00 88.11 333 A 1 
ATOM   2776 C CD  . LYS A 1 333 ? 22.388  -8.113  -17.036 1.00 84.88 333 A 1 
ATOM   2777 C CE  . LYS A 1 333 ? 23.562  -8.622  -17.848 1.00 74.58 333 A 1 
ATOM   2778 N NZ  . LYS A 1 333 ? 23.802  -10.076 -17.624 1.00 66.73 333 A 1 
ATOM   2779 N N   . SER A 1 334 ? 19.020  -4.474  -18.499 1.00 98.04 334 A 1 
ATOM   2780 C CA  . SER A 1 334 ? 18.613  -4.321  -19.891 1.00 98.07 334 A 1 
ATOM   2781 C C   . SER A 1 334 ? 17.202  -3.764  -20.011 1.00 98.20 334 A 1 
ATOM   2782 O O   . SER A 1 334 ? 16.402  -3.860  -19.077 1.00 97.88 334 A 1 
ATOM   2783 C CB  . SER A 1 334 ? 18.692  -5.660  -20.635 1.00 97.21 334 A 1 
ATOM   2784 O OG  . SER A 1 334 ? 17.641  -6.513  -20.235 1.00 93.07 334 A 1 
ATOM   2785 N N   . LEU A 1 335 ? 16.896  -3.203  -21.180 1.00 97.93 335 A 1 
ATOM   2786 C CA  . LEU A 1 335 ? 15.562  -2.702  -21.463 1.00 97.58 335 A 1 
ATOM   2787 C C   . LEU A 1 335 ? 14.530  -3.826  -21.405 1.00 97.43 335 A 1 
ATOM   2788 O O   . LEU A 1 335 ? 13.424  -3.634  -20.895 1.00 97.12 335 A 1 
ATOM   2789 C CB  . LEU A 1 335 ? 15.527  -2.018  -22.834 1.00 97.03 335 A 1 
ATOM   2790 C CG  . LEU A 1 335 ? 14.166  -1.493  -23.309 1.00 93.80 335 A 1 
ATOM   2791 C CD1 . LEU A 1 335 ? 13.611  -0.463  -22.336 1.00 90.09 335 A 1 
ATOM   2792 C CD2 . LEU A 1 335 ? 14.290  -0.901  -24.709 1.00 89.97 335 A 1 
ATOM   2793 N N   . GLN A 1 336 ? 14.900  -4.999  -21.928 1.00 97.60 336 A 1 
ATOM   2794 C CA  . GLN A 1 336 ? 13.998  -6.146  -21.937 1.00 97.37 336 A 1 
ATOM   2795 C C   . GLN A 1 336 ? 13.601  -6.551  -20.522 1.00 97.42 336 A 1 
ATOM   2796 O O   . GLN A 1 336 ? 12.440  -6.835  -20.244 1.00 96.67 336 A 1 
ATOM   2797 C CB  . GLN A 1 336 ? 14.631  -7.325  -22.668 1.00 96.69 336 A 1 
ATOM   2798 C CG  . GLN A 1 336 ? 14.741  -7.155  -24.186 1.00 83.97 336 A 1 
ATOM   2799 C CD  . GLN A 1 336 ? 15.911  -6.289  -24.609 1.00 76.58 336 A 1 
ATOM   2800 O OE1 . GLN A 1 336 ? 16.753  -5.905  -23.798 1.00 68.23 336 A 1 
ATOM   2801 N NE2 . GLN A 1 336 ? 15.985  -5.977  -25.897 1.00 64.99 336 A 1 
ATOM   2802 N N   . ASN A 1 337 ? 14.579  -6.567  -19.610 1.00 97.97 337 A 1 
ATOM   2803 C CA  . ASN A 1 337 ? 14.315  -6.901  -18.217 1.00 97.93 337 A 1 
ATOM   2804 C C   . ASN A 1 337 ? 13.448  -5.836  -17.554 1.00 97.77 337 A 1 
ATOM   2805 O O   . ASN A 1 337 ? 12.520  -6.148  -16.805 1.00 97.19 337 A 1 
ATOM   2806 C CB  . ASN A 1 337 ? 15.625  -7.078  -17.447 1.00 97.91 337 A 1 
ATOM   2807 C CG  . ASN A 1 337 ? 16.459  -8.245  -17.945 1.00 97.71 337 A 1 
ATOM   2808 O OD1 . ASN A 1 337 ? 16.020  -9.018  -18.795 1.00 93.16 337 A 1 
ATOM   2809 N ND2 . ASN A 1 337 ? 17.669  -8.362  -17.416 1.00 92.69 337 A 1 
ATOM   2810 N N   . PHE A 1 338 ? 13.750  -4.570  -17.839 1.00 97.13 338 A 1 
ATOM   2811 C CA  . PHE A 1 338 ? 12.974  -3.453  -17.306 1.00 96.56 338 A 1 
ATOM   2812 C C   . PHE A 1 338 ? 11.530  -3.512  -17.796 1.00 95.81 338 A 1 
ATOM   2813 O O   . PHE A 1 338 ? 10.600  -3.232  -17.039 1.00 95.29 338 A 1 
ATOM   2814 C CB  . PHE A 1 338 ? 13.637  -2.128  -17.704 1.00 95.81 338 A 1 
ATOM   2815 C CG  . PHE A 1 338 ? 12.999  -0.902  -17.095 1.00 95.30 338 A 1 
ATOM   2816 C CD1 . PHE A 1 338 ? 12.669  -0.851  -15.746 1.00 94.03 338 A 1 
ATOM   2817 C CD2 . PHE A 1 338 ? 12.753  0.224   -17.875 1.00 93.92 338 A 1 
ATOM   2818 C CE1 . PHE A 1 338 ? 12.101  0.283   -15.195 1.00 92.89 338 A 1 
ATOM   2819 C CE2 . PHE A 1 338 ? 12.189  1.365   -17.326 1.00 92.85 338 A 1 
ATOM   2820 C CZ  . PHE A 1 338 ? 11.865  1.392   -15.985 1.00 92.99 338 A 1 
ATOM   2821 N N   . GLN A 1 339 ? 11.338  -3.883  -19.076 1.00 94.89 339 A 1 
ATOM   2822 C CA  . GLN A 1 339 ? 9.991   -3.995  -19.638 1.00 93.84 339 A 1 
ATOM   2823 C C   . GLN A 1 339 ? 9.175   -5.081  -18.950 1.00 93.61 339 A 1 
ATOM   2824 O O   . GLN A 1 339 ? 7.966   -4.925  -18.756 1.00 93.19 339 A 1 
ATOM   2825 C CB  . GLN A 1 339 ? 10.065  -4.252  -21.149 1.00 93.32 339 A 1 
ATOM   2826 C CG  . GLN A 1 339 ? 10.438  -3.003  -21.950 1.00 89.98 339 A 1 
ATOM   2827 C CD  . GLN A 1 339 ? 10.687  -3.291  -23.419 1.00 84.73 339 A 1 
ATOM   2828 O OE1 . GLN A 1 339 ? 11.183  -4.358  -23.777 1.00 77.33 339 A 1 
ATOM   2829 N NE2 . GLN A 1 339 ? 10.349  -2.338  -24.276 1.00 75.30 339 A 1 
ATOM   2830 N N   . LEU A 1 340 ? 9.821   -6.185  -18.563 1.00 95.56 340 A 1 
ATOM   2831 C CA  . LEU A 1 340 ? 9.139   -7.225  -17.807 1.00 95.79 340 A 1 
ATOM   2832 C C   . LEU A 1 340 ? 8.660   -6.685  -16.460 1.00 95.70 340 A 1 
ATOM   2833 O O   . LEU A 1 340 ? 7.513   -6.886  -16.065 1.00 95.47 340 A 1 
ATOM   2834 C CB  . LEU A 1 340 ? 10.052  -8.433  -17.597 1.00 95.99 340 A 1 
ATOM   2835 C CG  . LEU A 1 340 ? 9.442   -9.588  -16.790 1.00 94.96 340 A 1 
ATOM   2836 C CD1 . LEU A 1 340 ? 8.240   -10.177 -17.518 1.00 92.48 340 A 1 
ATOM   2837 C CD2 . LEU A 1 340 ? 10.478  -10.668 -16.525 1.00 91.90 340 A 1 
ATOM   2838 N N   . TYR A 1 341 ? 9.543   -5.975  -15.762 1.00 96.49 341 A 1 
ATOM   2839 C CA  . TYR A 1 341 ? 9.202   -5.325  -14.496 1.00 96.36 341 A 1 
ATOM   2840 C C   . TYR A 1 341 ? 8.030   -4.357  -14.669 1.00 95.81 341 A 1 
ATOM   2841 O O   . TYR A 1 341 ? 7.068   -4.377  -13.892 1.00 95.25 341 A 1 
ATOM   2842 C CB  . TYR A 1 341 ? 10.439  -4.616  -13.953 1.00 96.69 341 A 1 
ATOM   2843 C CG  . TYR A 1 341 ? 10.234  -3.773  -12.716 1.00 97.21 341 A 1 
ATOM   2844 C CD1 . TYR A 1 341 ? 10.192  -4.356  -11.448 1.00 96.90 341 A 1 
ATOM   2845 C CD2 . TYR A 1 341 ? 10.134  -2.396  -12.805 1.00 97.00 341 A 1 
ATOM   2846 C CE1 . TYR A 1 341 ? 10.036  -3.579  -10.310 1.00 96.86 341 A 1 
ATOM   2847 C CE2 . TYR A 1 341 ? 9.979   -1.615  -11.670 1.00 97.00 341 A 1 
ATOM   2848 C CZ  . TYR A 1 341 ? 9.929   -2.208  -10.427 1.00 97.41 341 A 1 
ATOM   2849 O OH  . TYR A 1 341 ? 9.777   -1.432  -9.301  1.00 97.12 341 A 1 
ATOM   2850 N N   . LEU A 1 342 ? 8.088   -3.523  -15.714 1.00 94.62 342 A 1 
ATOM   2851 C CA  . LEU A 1 342 ? 7.030   -2.557  -15.978 1.00 93.96 342 A 1 
ATOM   2852 C C   . LEU A 1 342 ? 5.698   -3.218  -16.319 1.00 93.69 342 A 1 
ATOM   2853 O O   . LEU A 1 342 ? 4.639   -2.669  -16.022 1.00 93.18 342 A 1 
ATOM   2854 C CB  . LEU A 1 342 ? 7.435   -1.612  -17.116 1.00 93.52 342 A 1 
ATOM   2855 C CG  . LEU A 1 342 ? 8.560   -0.617  -16.821 1.00 91.86 342 A 1 
ATOM   2856 C CD1 . LEU A 1 342 ? 8.893   0.173   -18.075 1.00 90.83 342 A 1 
ATOM   2857 C CD2 . LEU A 1 342 ? 8.173   0.324   -15.684 1.00 90.84 342 A 1 
ATOM   2858 N N   . SER A 1 343 ? 5.743   -4.401  -16.945 1.00 93.67 343 A 1 
ATOM   2859 C CA  . SER A 1 343 ? 4.517   -5.107  -17.319 1.00 93.39 343 A 1 
ATOM   2860 C C   . SER A 1 343 ? 3.701   -5.509  -16.093 1.00 93.34 343 A 1 
ATOM   2861 O O   . SER A 1 343 ? 2.481   -5.678  -16.186 1.00 92.63 343 A 1 
ATOM   2862 C CB  . SER A 1 343 ? 4.831   -6.331  -18.188 1.00 93.07 343 A 1 
ATOM   2863 O OG  . SER A 1 343 ? 5.354   -7.396  -17.422 1.00 90.37 343 A 1 
ATOM   2864 N N   . HIS A 1 344 ? 4.360   -5.644  -14.943 1.00 95.44 344 A 1 
ATOM   2865 C CA  . HIS A 1 344 ? 3.690   -5.996  -13.694 1.00 96.16 344 A 1 
ATOM   2866 C C   . HIS A 1 344 ? 3.435   -4.793  -12.792 1.00 96.33 344 A 1 
ATOM   2867 O O   . HIS A 1 344 ? 2.636   -4.877  -11.862 1.00 96.11 344 A 1 
ATOM   2868 C CB  . HIS A 1 344 ? 4.510   -7.047  -12.937 1.00 96.46 344 A 1 
ATOM   2869 C CG  . HIS A 1 344 ? 4.635   -8.341  -13.663 1.00 96.59 344 A 1 
ATOM   2870 N ND1 . HIS A 1 344 ? 3.548   -9.116  -13.999 1.00 89.73 344 A 1 
ATOM   2871 C CD2 . HIS A 1 344 ? 5.721   -9.008  -14.126 1.00 89.40 344 A 1 
ATOM   2872 C CE1 . HIS A 1 344 ? 3.958   -10.199 -14.634 1.00 92.41 344 A 1 
ATOM   2873 N NE2 . HIS A 1 344 ? 5.279   -10.157 -14.726 1.00 93.19 344 A 1 
ATOM   2874 N N   . LEU A 1 345 ? 4.093   -3.678  -13.075 1.00 96.11 345 A 1 
ATOM   2875 C CA  . LEU A 1 345 ? 4.051   -2.510  -12.193 1.00 95.94 345 A 1 
ATOM   2876 C C   . LEU A 1 345 ? 2.623   -2.009  -11.951 1.00 96.18 345 A 1 
ATOM   2877 O O   . LEU A 1 345 ? 2.293   -1.585  -10.839 1.00 95.31 345 A 1 
ATOM   2878 C CB  . LEU A 1 345 ? 4.938   -1.400  -12.766 1.00 95.06 345 A 1 
ATOM   2879 C CG  . LEU A 1 345 ? 5.199   -0.186  -11.858 1.00 92.38 345 A 1 
ATOM   2880 C CD1 . LEU A 1 345 ? 6.646   0.255   -11.968 1.00 87.94 345 A 1 
ATOM   2881 C CD2 . LEU A 1 345 ? 4.266   0.961   -12.211 1.00 87.07 345 A 1 
ATOM   2882 N N   . HIS A 1 346 ? 1.780   -2.062  -12.982 1.00 95.19 346 A 1 
ATOM   2883 C CA  . HIS A 1 346 ? 0.393   -1.605  -12.883 1.00 94.74 346 A 1 
ATOM   2884 C C   . HIS A 1 346 ? -0.593  -2.763  -12.732 1.00 95.25 346 A 1 
ATOM   2885 O O   . HIS A 1 346 ? -1.785  -2.624  -13.037 1.00 94.21 346 A 1 
ATOM   2886 C CB  . HIS A 1 346 ? 0.028   -0.750  -14.096 1.00 93.16 346 A 1 
ATOM   2887 C CG  . HIS A 1 346 ? 0.888   0.460   -14.265 1.00 90.60 346 A 1 
ATOM   2888 N ND1 . HIS A 1 346 ? 1.910   0.523   -15.182 1.00 79.48 346 A 1 
ATOM   2889 C CD2 . HIS A 1 346 ? 0.883   1.641   -13.611 1.00 78.87 346 A 1 
ATOM   2890 C CE1 . HIS A 1 346 ? 2.504   1.704   -15.101 1.00 80.35 346 A 1 
ATOM   2891 N NE2 . HIS A 1 346 ? 1.897   2.404   -14.149 1.00 82.31 346 A 1 
ATOM   2892 N N   . ALA A 1 347 ? -0.110  -3.907  -12.250 1.00 95.34 347 A 1 
ATOM   2893 C CA  . ALA A 1 347 ? -0.920  -5.116  -12.093 1.00 95.50 347 A 1 
ATOM   2894 C C   . ALA A 1 347 ? -1.639  -5.472  -13.397 1.00 94.74 347 A 1 
ATOM   2895 O O   . ALA A 1 347 ? -2.851  -5.710  -13.420 1.00 92.77 347 A 1 
ATOM   2896 C CB  . ALA A 1 347 ? -1.905  -4.967  -10.932 1.00 95.67 347 A 1 
ATOM   2897 N N   . GLY A 1 348 ? -0.892  -5.495  -14.495 1.00 92.16 348 A 1 
ATOM   2898 C CA  . GLY A 1 348 ? -1.422  -5.844  -15.797 1.00 88.76 348 A 1 
ATOM   2899 C C   . GLY A 1 348 ? -1.938  -4.675  -16.614 1.00 86.12 348 A 1 
ATOM   2900 O O   . GLY A 1 348 ? -2.250  -4.843  -17.793 1.00 78.19 348 A 1 
ATOM   2901 N N   . GLY A 1 349 ? -2.035  -3.482  -16.002 1.00 82.80 349 A 1 
ATOM   2902 C CA  . GLY A 1 349 ? -2.389  -2.270  -16.724 1.00 78.49 349 A 1 
ATOM   2903 C C   . GLY A 1 349 ? -1.210  -1.743  -17.520 1.00 76.84 349 A 1 
ATOM   2904 O O   . GLY A 1 349 ? -0.072  -2.184  -17.338 1.00 69.71 349 A 1 
ATOM   2905 N N   . THR A 1 350 ? -1.468  -0.775  -18.405 1.00 70.53 350 A 1 
ATOM   2906 C CA  . THR A 1 350 ? -0.411  -0.209  -19.252 1.00 66.75 350 A 1 
ATOM   2907 C C   . THR A 1 350 ? -0.255  1.297   -19.083 1.00 68.06 350 A 1 
ATOM   2908 O O   . THR A 1 350 ? 0.492   1.931   -19.837 1.00 61.55 350 A 1 
ATOM   2909 C CB  . THR A 1 350 ? -0.645  -0.538  -20.740 1.00 59.63 350 A 1 
ATOM   2910 O OG1 . THR A 1 350 ? -1.904  -0.012  -21.159 1.00 53.45 350 A 1 
ATOM   2911 C CG2 . THR A 1 350 ? -0.623  -2.042  -20.968 1.00 53.07 350 A 1 
ATOM   2912 N N   . HIS A 1 351 ? -0.929  1.880   -18.100 1.00 66.77 351 A 1 
ATOM   2913 C CA  . HIS A 1 351 ? -0.788  3.289   -17.718 1.00 64.89 351 A 1 
ATOM   2914 C C   . HIS A 1 351 ? -0.713  4.247   -18.913 1.00 66.60 351 A 1 
ATOM   2915 O O   . HIS A 1 351 ? 0.362   4.708   -19.289 1.00 62.07 351 A 1 
ATOM   2916 C CB  . HIS A 1 351 ? 0.424   3.483   -16.800 1.00 60.27 351 A 1 
ATOM   2917 C CG  . HIS A 1 351 ? 0.487   4.851   -16.174 1.00 57.35 351 A 1 
ATOM   2918 N ND1 . HIS A 1 351 ? -0.410  5.271   -15.217 1.00 51.19 351 A 1 
ATOM   2919 C CD2 . HIS A 1 351 ? 1.328   5.878   -16.389 1.00 50.70 351 A 1 
ATOM   2920 C CE1 . HIS A 1 351 ? -0.131  6.506   -14.865 1.00 49.49 351 A 1 
ATOM   2921 N NE2 . HIS A 1 351 ? 0.934   6.908   -15.558 1.00 51.28 351 A 1 
ATOM   2922 N N   . ASN A 1 352 ? -1.882  4.527   -19.504 1.00 69.17 352 A 1 
ATOM   2923 C CA  . ASN A 1 352 ? -2.037  5.469   -20.611 1.00 67.77 352 A 1 
ATOM   2924 C C   . ASN A 1 352 ? -1.472  4.981   -21.944 1.00 69.88 352 A 1 
ATOM   2925 O O   . ASN A 1 352 ? -1.408  5.750   -22.903 1.00 66.61 352 A 1 
ATOM   2926 C CB  . ASN A 1 352 ? -1.452  6.847   -20.261 1.00 62.20 352 A 1 
ATOM   2927 C CG  . ASN A 1 352 ? -2.146  7.483   -19.071 1.00 56.57 352 A 1 
ATOM   2928 O OD1 . ASN A 1 352 ? -3.326  7.254   -18.829 1.00 52.20 352 A 1 
ATOM   2929 N ND2 . ASN A 1 352 ? -1.409  8.294   -18.323 1.00 50.24 352 A 1 
ATOM   2930 N N   . MET A 1 353 ? -1.098  3.699   -22.007 1.00 71.97 353 A 1 
ATOM   2931 C CA  . MET A 1 353 ? -0.646  3.116   -23.268 1.00 72.13 353 A 1 
ATOM   2932 C C   . MET A 1 353 ? -1.748  2.290   -23.936 1.00 75.30 353 A 1 
ATOM   2933 O O   . MET A 1 353 ? -1.513  1.623   -24.945 1.00 72.08 353 A 1 
ATOM   2934 C CB  . MET A 1 353 ? 0.618   2.286   -23.061 1.00 67.47 353 A 1 
ATOM   2935 C CG  . MET A 1 353 ? 1.793   3.131   -22.583 1.00 63.35 353 A 1 
ATOM   2936 S SD  . MET A 1 353 ? 3.343   2.226   -22.489 1.00 56.61 353 A 1 
ATOM   2937 C CE  . MET A 1 353 ? 3.721   2.021   -24.220 1.00 52.93 353 A 1 
ATOM   2938 N N   . TRP A 1 354 ? -2.965  2.361   -23.386 1.00 76.28 354 A 1 
ATOM   2939 C CA  . TRP A 1 354 ? -4.128  1.669   -23.947 1.00 77.42 354 A 1 
ATOM   2940 C C   . TRP A 1 354 ? -4.471  2.162   -25.344 1.00 80.77 354 A 1 
ATOM   2941 O O   . TRP A 1 354 ? -5.074  1.429   -26.133 1.00 79.89 354 A 1 
ATOM   2942 C CB  . TRP A 1 354 ? -5.344  1.857   -23.024 1.00 73.11 354 A 1 
ATOM   2943 C CG  . TRP A 1 354 ? -5.122  1.400   -21.627 1.00 68.67 354 A 1 
ATOM   2944 C CD1 . TRP A 1 354 ? -4.920  2.177   -20.530 1.00 61.39 354 A 1 
ATOM   2945 C CD2 . TRP A 1 354 ? -5.067  0.044   -21.169 1.00 63.87 354 A 1 
ATOM   2946 N NE1 . TRP A 1 354 ? -4.746  1.404   -19.421 1.00 57.08 354 A 1 
ATOM   2947 C CE2 . TRP A 1 354 ? -4.833  0.081   -19.779 1.00 58.73 354 A 1 
ATOM   2948 C CE3 . TRP A 1 354 ? -5.200  -1.194  -21.805 1.00 57.62 354 A 1 
ATOM   2949 C CZ2 . TRP A 1 354 ? -4.730  -1.078  -19.009 1.00 55.49 354 A 1 
ATOM   2950 C CZ3 . TRP A 1 354 ? -5.098  -2.345  -21.029 1.00 56.42 354 A 1 
ATOM   2951 C CH2 . TRP A 1 354 ? -4.869  -2.283  -19.655 1.00 55.57 354 A 1 
ATOM   2952 N N   . PHE A 1 355 ? -4.075  3.391   -25.663 1.00 80.93 355 A 1 
ATOM   2953 C CA  . PHE A 1 355 ? -4.243  3.953   -26.997 1.00 83.57 355 A 1 
ATOM   2954 C C   . PHE A 1 355 ? -3.739  2.996   -28.072 1.00 84.55 355 A 1 
ATOM   2955 O O   . PHE A 1 355 ? -4.395  2.800   -29.103 1.00 84.63 355 A 1 
ATOM   2956 C CB  . PHE A 1 355 ? -3.492  5.290   -27.094 1.00 83.85 355 A 1 
ATOM   2957 C CG  . PHE A 1 355 ? -3.434  5.855   -28.494 1.00 85.01 355 A 1 
ATOM   2958 C CD1 . PHE A 1 355 ? -4.471  6.630   -28.990 1.00 84.59 355 A 1 
ATOM   2959 C CD2 . PHE A 1 355 ? -2.338  5.615   -29.314 1.00 84.31 355 A 1 
ATOM   2960 C CE1 . PHE A 1 355 ? -4.427  7.144   -30.268 1.00 83.43 355 A 1 
ATOM   2961 C CE2 . PHE A 1 355 ? -2.282  6.127   -30.600 1.00 83.15 355 A 1 
ATOM   2962 C CZ  . PHE A 1 355 ? -3.325  6.896   -31.076 1.00 83.73 355 A 1 
ATOM   2963 N N   . TYR A 1 356 ? -2.579  2.389   -27.822 1.00 84.77 356 A 1 
ATOM   2964 C CA  . TYR A 1 356 ? -1.933  1.552   -28.829 1.00 86.79 356 A 1 
ATOM   2965 C C   . TYR A 1 356 ? -2.639  0.218   -29.017 1.00 87.98 356 A 1 
ATOM   2966 O O   . TYR A 1 356 ? -2.545  -0.392  -30.082 1.00 87.11 356 A 1 
ATOM   2967 C CB  . TYR A 1 356 ? -0.452  1.378   -28.481 1.00 86.40 356 A 1 
ATOM   2968 C CG  . TYR A 1 356 ? 0.261   2.715   -28.438 1.00 86.97 356 A 1 
ATOM   2969 C CD1 . TYR A 1 356 ? 0.630   3.363   -29.611 1.00 85.18 356 A 1 
ATOM   2970 C CD2 . TYR A 1 356 ? 0.515   3.354   -27.223 1.00 85.08 356 A 1 
ATOM   2971 C CE1 . TYR A 1 356 ? 1.249   4.600   -29.580 1.00 83.90 356 A 1 
ATOM   2972 C CE2 . TYR A 1 356 ? 1.135   4.588   -27.186 1.00 83.60 356 A 1 
ATOM   2973 C CZ  . TYR A 1 356 ? 1.507   5.205   -28.368 1.00 83.64 356 A 1 
ATOM   2974 O OH  . TYR A 1 356 ? 2.119   6.431   -28.331 1.00 81.59 356 A 1 
ATOM   2975 N N   . LYS A 1 357 ? -3.370  -0.231  -27.999 1.00 83.10 357 A 1 
ATOM   2976 C CA  . LYS A 1 357 ? -4.244  -1.390  -28.159 1.00 83.66 357 A 1 
ATOM   2977 C C   . LYS A 1 357 ? -5.477  -1.011  -28.979 1.00 85.48 357 A 1 
ATOM   2978 O O   . LYS A 1 357 ? -5.865  -1.732  -29.898 1.00 85.15 357 A 1 
ATOM   2979 C CB  . LYS A 1 357 ? -4.658  -1.947  -26.795 1.00 81.26 357 A 1 
ATOM   2980 C CG  . LYS A 1 357 ? -5.609  -3.135  -26.883 1.00 75.51 357 A 1 
ATOM   2981 C CD  . LYS A 1 357 ? -5.941  -3.701  -25.512 1.00 73.98 357 A 1 
ATOM   2982 C CE  . LYS A 1 357 ? -6.905  -4.875  -25.623 1.00 68.18 357 A 1 
ATOM   2983 N NZ  . LYS A 1 357 ? -7.202  -5.475  -24.299 1.00 64.10 357 A 1 
ATOM   2984 N N   . CYS A 1 358 ? -6.064  0.129   -28.665 1.00 86.54 358 A 1 
ATOM   2985 C CA  . CYS A 1 358 ? -7.282  0.561   -29.348 1.00 88.06 358 A 1 
ATOM   2986 C C   . CYS A 1 358 ? -7.087  0.752   -30.848 1.00 90.33 358 A 1 
ATOM   2987 O O   . CYS A 1 358 ? -7.908  0.301   -31.644 1.00 90.29 358 A 1 
ATOM   2988 C CB  . CYS A 1 358 ? -7.824  1.839   -28.713 1.00 86.26 358 A 1 
ATOM   2989 S SG  . CYS A 1 358 ? -8.599  1.595   -27.093 1.00 85.01 358 A 1 
ATOM   2990 N N   . VAL A 1 359 ? -5.985  1.399   -31.254 1.00 90.92 359 A 1 
ATOM   2991 C CA  . VAL A 1 359 ? -5.783  1.669   -32.677 1.00 92.36 359 A 1 
ATOM   2992 C C   . VAL A 1 359 ? -5.483  0.407   -33.492 1.00 93.56 359 A 1 
ATOM   2993 O O   . VAL A 1 359 ? -5.536  0.441   -34.723 1.00 93.09 359 A 1 
ATOM   2994 C CB  . VAL A 1 359 ? -4.695  2.739   -32.931 1.00 91.30 359 A 1 
ATOM   2995 C CG1 . VAL A 1 359 ? -5.139  4.085   -32.355 1.00 84.48 359 A 1 
ATOM   2996 C CG2 . VAL A 1 359 ? -3.345  2.321   -32.380 1.00 84.41 359 A 1 
ATOM   2997 N N   . MET A 1 360 ? -5.191  -0.706  -32.815 1.00 91.30 360 A 1 
ATOM   2998 C CA  . MET A 1 360 ? -5.040  -1.991  -33.504 1.00 92.26 360 A 1 
ATOM   2999 C C   . MET A 1 360 ? -6.384  -2.554  -33.969 1.00 93.34 360 A 1 
ATOM   3000 O O   . MET A 1 360 ? -6.426  -3.297  -34.950 1.00 92.93 360 A 1 
ATOM   3001 C CB  . MET A 1 360 ? -4.394  -3.038  -32.594 1.00 90.70 360 A 1 
ATOM   3002 C CG  . MET A 1 360 ? -2.923  -2.858  -32.314 1.00 85.58 360 A 1 
ATOM   3003 S SD  . MET A 1 360 ? -2.194  -4.359  -31.618 1.00 85.12 360 A 1 
ATOM   3004 C CE  . MET A 1 360 ? -3.133  -4.552  -30.118 1.00 77.59 360 A 1 
ATOM   3005 N N   . ILE A 1 361 ? -7.455  -2.225  -33.253 1.00 91.88 361 A 1 
ATOM   3006 C CA  . ILE A 1 361 ? -8.719  -2.939  -33.411 1.00 91.55 361 A 1 
ATOM   3007 C C   . ILE A 1 361 ? -9.898  -2.070  -33.835 1.00 92.82 361 A 1 
ATOM   3008 O O   . ILE A 1 361 ? -11.008 -2.581  -34.002 1.00 91.76 361 A 1 
ATOM   3009 C CB  . ILE A 1 361 ? -9.087  -3.710  -32.118 1.00 88.88 361 A 1 
ATOM   3010 C CG1 . ILE A 1 361 ? -9.271  -2.746  -30.942 1.00 84.18 361 A 1 
ATOM   3011 C CG2 . ILE A 1 361 ? -8.019  -4.763  -31.804 1.00 81.73 361 A 1 
ATOM   3012 C CD1 . ILE A 1 361 ? -9.802  -3.405  -29.671 1.00 79.77 361 A 1 
ATOM   3013 N N   . ILE A 1 362 ? -9.676  -0.773  -34.049 1.00 92.32 362 A 1 
ATOM   3014 C CA  . ILE A 1 362 ? -10.753 0.136   -34.439 1.00 92.74 362 A 1 
ATOM   3015 C C   . ILE A 1 362 ? -10.567 0.635   -35.874 1.00 93.62 362 A 1 
ATOM   3016 O O   . ILE A 1 362 ? -9.442  0.705   -36.377 1.00 93.28 362 A 1 
ATOM   3017 C CB  . ILE A 1 362 ? -10.888 1.331   -33.456 1.00 92.23 362 A 1 
ATOM   3018 C CG1 . ILE A 1 362 ? -9.600  2.163   -33.401 1.00 88.23 362 A 1 
ATOM   3019 C CG2 . ILE A 1 362 ? -11.255 0.828   -32.067 1.00 86.54 362 A 1 
ATOM   3020 C CD1 . ILE A 1 362 ? -9.574  3.363   -34.320 1.00 85.81 362 A 1 
ATOM   3021 N N   . ASN A 1 363 ? -11.693 0.971   -36.533 1.00 93.13 363 A 1 
ATOM   3022 C CA  . ASN A 1 363 ? -11.647 1.545   -37.870 1.00 93.72 363 A 1 
ATOM   3023 C C   . ASN A 1 363 ? -12.585 2.739   -38.034 1.00 94.67 363 A 1 
ATOM   3024 O O   . ASN A 1 363 ? -12.945 3.108   -39.155 1.00 91.12 363 A 1 
ATOM   3025 C CB  . ASN A 1 363 ? -11.932 0.478   -38.937 1.00 91.81 363 A 1 
ATOM   3026 C CG  . ASN A 1 363 ? -13.331 -0.101  -38.837 1.00 84.22 363 A 1 
ATOM   3027 O OD1 . ASN A 1 363 ? -14.149 0.325   -38.026 1.00 74.06 363 A 1 
ATOM   3028 N ND2 . ASN A 1 363 ? -13.614 -1.082  -39.682 1.00 74.57 363 A 1 
ATOM   3029 N N   . SER A 1 364 ? -12.986 3.345   -36.894 1.00 94.29 364 A 1 
ATOM   3030 C CA  . SER A 1 364 ? -13.838 4.524   -36.908 1.00 94.39 364 A 1 
ATOM   3031 C C   . SER A 1 364 ? -13.648 5.324   -35.629 1.00 93.61 364 A 1 
ATOM   3032 O O   . SER A 1 364 ? -13.173 4.801   -34.616 1.00 92.95 364 A 1 
ATOM   3033 C CB  . SER A 1 364 ? -15.315 4.141   -37.056 1.00 93.51 364 A 1 
ATOM   3034 O OG  . SER A 1 364 ? -15.794 3.523   -35.873 1.00 89.69 364 A 1 
ATOM   3035 N N   . ASN A 1 365 ? -14.022 6.610   -35.690 1.00 94.76 365 A 1 
ATOM   3036 C CA  . ASN A 1 365 ? -13.948 7.467   -34.515 1.00 92.95 365 A 1 
ATOM   3037 C C   . ASN A 1 365 ? -14.871 6.969   -33.404 1.00 91.86 365 A 1 
ATOM   3038 O O   . ASN A 1 365 ? -14.519 7.022   -32.223 1.00 91.04 365 A 1 
ATOM   3039 C CB  . ASN A 1 365 ? -14.289 8.915   -34.882 1.00 92.42 365 A 1 
ATOM   3040 C CG  . ASN A 1 365 ? -14.130 9.862   -33.715 1.00 84.42 365 A 1 
ATOM   3041 O OD1 . ASN A 1 365 ? -13.055 9.974   -33.131 1.00 75.84 365 A 1 
ATOM   3042 N ND2 . ASN A 1 365 ? -15.206 10.550  -33.358 1.00 75.26 365 A 1 
ATOM   3043 N N   . GLU A 1 366 ? -16.047 6.468   -33.787 1.00 93.15 366 A 1 
ATOM   3044 C CA  . GLU A 1 366 ? -17.011 5.949   -32.819 1.00 91.84 366 A 1 
ATOM   3045 C C   . GLU A 1 366 ? -16.431 4.772   -32.041 1.00 90.78 366 A 1 
ATOM   3046 O O   . GLU A 1 366 ? -16.552 4.708   -30.810 1.00 89.21 366 A 1 
ATOM   3047 C CB  . GLU A 1 366 ? -18.307 5.529   -33.520 1.00 91.93 366 A 1 
ATOM   3048 C CG  . GLU A 1 366 ? -19.054 6.660   -34.205 1.00 82.55 366 A 1 
ATOM   3049 C CD  . GLU A 1 366 ? -18.718 6.791   -35.679 1.00 75.87 366 A 1 
ATOM   3050 O OE1 . GLU A 1 366 ? -17.543 7.004   -36.026 1.00 69.50 366 A 1 
ATOM   3051 O OE2 . GLU A 1 366 ? -19.657 6.679   -36.502 1.00 69.92 366 A 1 
ATOM   3052 N N   . ASP A 1 367 ? -15.797 3.841   -32.752 1.00 92.89 367 A 1 
ATOM   3053 C CA  . ASP A 1 367 ? -15.175 2.684   -32.116 1.00 91.23 367 A 1 
ATOM   3054 C C   . ASP A 1 367 ? -13.998 3.107   -31.241 1.00 90.18 367 A 1 
ATOM   3055 O O   . ASP A 1 367 ? -13.773 2.538   -30.173 1.00 88.59 367 A 1 
ATOM   3056 C CB  . ASP A 1 367 ? -14.709 1.673   -33.164 1.00 90.50 367 A 1 
ATOM   3057 C CG  . ASP A 1 367 ? -15.855 0.923   -33.814 1.00 86.10 367 A 1 
ATOM   3058 O OD1 . ASP A 1 367 ? -17.004 1.032   -33.334 1.00 80.95 367 A 1 
ATOM   3059 O OD2 . ASP A 1 367 ? -15.604 0.214   -34.810 1.00 80.41 367 A 1 
ATOM   3060 N N   . TYR A 1 368 ? -13.244 4.107   -31.705 1.00 91.46 368 A 1 
ATOM   3061 C CA  . TYR A 1 368 ? -12.116 4.623   -30.937 1.00 89.20 368 A 1 
ATOM   3062 C C   . TYR A 1 368 ? -12.573 5.171   -29.583 1.00 87.21 368 A 1 
ATOM   3063 O O   . TYR A 1 368 ? -11.985 4.847   -28.548 1.00 85.42 368 A 1 
ATOM   3064 C CB  . TYR A 1 368 ? -11.371 5.696   -31.723 1.00 87.82 368 A 1 
ATOM   3065 C CG  . TYR A 1 368 ? -10.290 6.396   -30.927 1.00 87.10 368 A 1 
ATOM   3066 C CD1 . TYR A 1 368 ? -9.129  5.725   -30.553 1.00 84.20 368 A 1 
ATOM   3067 C CD2 . TYR A 1 368 ? -10.429 7.729   -30.549 1.00 84.34 368 A 1 
ATOM   3068 C CE1 . TYR A 1 368 ? -8.140  6.363   -29.819 1.00 82.36 368 A 1 
ATOM   3069 C CE2 . TYR A 1 368 ? -9.446  8.372   -29.817 1.00 81.93 368 A 1 
ATOM   3070 C CZ  . TYR A 1 368 ? -8.302  7.687   -29.455 1.00 82.59 368 A 1 
ATOM   3071 O OH  . TYR A 1 368 ? -7.324  8.322   -28.724 1.00 80.31 368 A 1 
ATOM   3072 N N   . GLN A 1 369 ? -13.633 5.993   -29.604 1.00 87.08 369 A 1 
ATOM   3073 C CA  . GLN A 1 369 ? -14.145 6.577   -28.363 1.00 84.08 369 A 1 
ATOM   3074 C C   . GLN A 1 369 ? -14.639 5.494   -27.404 1.00 82.11 369 A 1 
ATOM   3075 O O   . GLN A 1 369 ? -14.386 5.567   -26.198 1.00 80.05 369 A 1 
ATOM   3076 C CB  . GLN A 1 369 ? -15.263 7.577   -28.656 1.00 83.56 369 A 1 
ATOM   3077 C CG  . GLN A 1 369 ? -14.801 8.818   -29.433 1.00 77.20 369 A 1 
ATOM   3078 C CD  . GLN A 1 369 ? -13.749 9.624   -28.691 1.00 71.45 369 A 1 
ATOM   3079 O OE1 . GLN A 1 369 ? -13.729 9.674   -27.468 1.00 66.20 369 A 1 
ATOM   3080 N NE2 . GLN A 1 369 ? -12.867 10.257  -29.445 1.00 63.01 369 A 1 
ATOM   3081 N N   . LYS A 1 370 ? -15.325 4.480   -27.932 1.00 82.30 370 A 1 
ATOM   3082 C CA  . LYS A 1 370 ? -15.764 3.346   -27.110 1.00 80.70 370 A 1 
ATOM   3083 C C   . LYS A 1 370 ? -14.572 2.645   -26.469 1.00 79.64 370 A 1 
ATOM   3084 O O   . LYS A 1 370 ? -14.609 2.299   -25.291 1.00 77.80 370 A 1 
ATOM   3085 C CB  . LYS A 1 370 ? -16.549 2.332   -27.944 1.00 79.89 370 A 1 
ATOM   3086 C CG  . LYS A 1 370 ? -17.970 2.736   -28.274 1.00 72.39 370 A 1 
ATOM   3087 C CD  . LYS A 1 370 ? -18.681 1.597   -28.997 1.00 69.40 370 A 1 
ATOM   3088 C CE  . LYS A 1 370 ? -20.082 1.984   -29.427 1.00 62.28 370 A 1 
ATOM   3089 N NZ  . LYS A 1 370 ? -20.746 0.870   -30.158 1.00 57.04 370 A 1 
ATOM   3090 N N   . CYS A 1 371 ? -13.526 2.441   -27.256 1.00 83.66 371 A 1 
ATOM   3091 C CA  . CYS A 1 371 ? -12.353 1.708   -26.786 1.00 83.37 371 A 1 
ATOM   3092 C C   . CYS A 1 371 ? -11.618 2.460   -25.683 1.00 82.29 371 A 1 
ATOM   3093 O O   . CYS A 1 371 ? -11.381 1.916   -24.608 1.00 80.45 371 A 1 
ATOM   3094 C CB  . CYS A 1 371 ? -11.414 1.406   -27.953 1.00 83.97 371 A 1 
ATOM   3095 S SG  . CYS A 1 371 ? -10.048 0.290   -27.538 1.00 84.24 371 A 1 
ATOM   3096 N N   . ILE A 1 372 ? -11.263 3.724   -25.927 1.00 80.23 372 A 1 
ATOM   3097 C CA  . ILE A 1 372 ? -10.476 4.454   -24.940 1.00 78.77 372 A 1 
ATOM   3098 C C   . ILE A 1 372 ? -11.263 4.740   -23.662 1.00 76.81 372 A 1 
ATOM   3099 O O   . ILE A 1 372 ? -10.673 4.852   -22.586 1.00 74.65 372 A 1 
ATOM   3100 C CB  . ILE A 1 372 ? -9.890  5.776   -25.496 1.00 78.36 372 A 1 
ATOM   3101 C CG1 . ILE A 1 372 ? -10.990 6.753   -25.918 1.00 74.18 372 A 1 
ATOM   3102 C CG2 . ILE A 1 372 ? -8.924  5.486   -26.646 1.00 73.35 372 A 1 
ATOM   3103 C CD1 . ILE A 1 372 ? -10.477 8.150   -26.222 1.00 69.56 372 A 1 
ATOM   3104 N N   . ASN A 1 373 ? -12.588 4.816   -23.750 1.00 76.57 373 A 1 
ATOM   3105 C CA  . ASN A 1 373 ? -13.414 5.057   -22.570 1.00 74.19 373 A 1 
ATOM   3106 C C   . ASN A 1 373 ? -13.418 3.873   -21.598 1.00 72.62 373 A 1 
ATOM   3107 O O   . ASN A 1 373 ? -13.846 4.017   -20.450 1.00 71.22 373 A 1 
ATOM   3108 C CB  . ASN A 1 373 ? -14.855 5.409   -22.971 1.00 73.19 373 A 1 
ATOM   3109 C CG  . ASN A 1 373 ? -15.004 6.853   -23.433 1.00 69.16 373 A 1 
ATOM   3110 O OD1 . ASN A 1 373 ? -14.213 7.721   -23.056 1.00 64.99 373 A 1 
ATOM   3111 N ND2 . ASN A 1 373 ? -16.019 7.120   -24.247 1.00 63.55 373 A 1 
ATOM   3112 N N   . GLN A 1 374 ? -12.939 2.707   -22.056 1.00 72.61 374 A 1 
ATOM   3113 C CA  . GLN A 1 374 ? -12.766 1.564   -21.159 1.00 70.24 374 A 1 
ATOM   3114 C C   . GLN A 1 374 ? -11.592 1.767   -20.198 1.00 68.57 374 A 1 
ATOM   3115 O O   . GLN A 1 374 ? -11.578 1.193   -19.110 1.00 65.41 374 A 1 
ATOM   3116 C CB  . GLN A 1 374 ? -12.514 0.278   -21.957 1.00 69.25 374 A 1 
ATOM   3117 C CG  . GLN A 1 374 ? -13.675 -0.192  -22.802 1.00 65.19 374 A 1 
ATOM   3118 C CD  . GLN A 1 374 ? -13.343 -1.454  -23.574 1.00 62.44 374 A 1 
ATOM   3119 O OE1 . GLN A 1 374 ? -12.651 -1.409  -24.594 1.00 58.83 374 A 1 
ATOM   3120 N NE2 . GLN A 1 374 ? -13.805 -2.579  -23.075 1.00 56.31 374 A 1 
ATOM   3121 N N   . PHE A 1 375 ? -10.628 2.564   -20.614 1.00 67.93 375 A 1 
ATOM   3122 C CA  . PHE A 1 375 ? -9.346  2.649   -19.913 1.00 63.87 375 A 1 
ATOM   3123 C C   . PHE A 1 375 ? -9.058  4.002   -19.277 1.00 61.11 375 A 1 
ATOM   3124 O O   . PHE A 1 375 ? -8.208  4.105   -18.397 1.00 58.00 375 A 1 
ATOM   3125 C CB  . PHE A 1 375 ? -8.216  2.286   -20.879 1.00 62.14 375 A 1 
ATOM   3126 C CG  . PHE A 1 375 ? -8.443  0.994   -21.612 1.00 63.48 375 A 1 
ATOM   3127 C CD1 . PHE A 1 375 ? -8.409  -0.222  -20.943 1.00 60.19 375 A 1 
ATOM   3128 C CD2 . PHE A 1 375 ? -8.685  0.993   -22.980 1.00 60.53 375 A 1 
ATOM   3129 C CE1 . PHE A 1 375 ? -8.618  -1.412  -21.613 1.00 59.93 375 A 1 
ATOM   3130 C CE2 . PHE A 1 375 ? -8.894  -0.197  -23.657 1.00 59.36 375 A 1 
ATOM   3131 C CZ  . PHE A 1 375 ? -8.855  -1.400  -22.976 1.00 60.61 375 A 1 
ATOM   3132 N N   . PHE A 1 376 ? -9.768  5.035   -19.731 1.00 61.42 376 A 1 
ATOM   3133 C CA  . PHE A 1 376 ? -9.526  6.396   -19.262 1.00 58.35 376 A 1 
ATOM   3134 C C   . PHE A 1 376 ? -10.722 6.921   -18.464 1.00 54.92 376 A 1 
ATOM   3135 O O   . PHE A 1 376 ? -11.764 6.274   -18.412 1.00 50.21 376 A 1 
ATOM   3136 C CB  . PHE A 1 376 ? -9.217  7.326   -20.445 1.00 53.56 376 A 1 
ATOM   3137 C CG  . PHE A 1 376 ? -7.958  6.966   -21.187 1.00 51.27 376 A 1 
ATOM   3138 C CD1 . PHE A 1 376 ? -7.973  5.997   -22.169 1.00 48.14 376 A 1 
ATOM   3139 C CD2 . PHE A 1 376 ? -6.761  7.597   -20.889 1.00 46.64 376 A 1 
ATOM   3140 C CE1 . PHE A 1 376 ? -6.818  5.656   -22.858 1.00 44.75 376 A 1 
ATOM   3141 C CE2 . PHE A 1 376 ? -5.608  7.267   -21.566 1.00 46.32 376 A 1 
ATOM   3142 C CZ  . PHE A 1 376 ? -5.627  6.286   -22.552 1.00 43.76 376 A 1 
ATOM   3143 O OXT . PHE A 1 376 ? -10.605 7.984   -17.876 1.00 45.64 376 A 1 
HETATM 3144 C C1  . NAG B 2 .   ? -25.753 20.432  -15.248 1.00 87.47 1   B 1 
HETATM 3145 C C2  . NAG B 2 .   ? -25.003 21.478  -14.462 1.00 86.84 1   B 1 
HETATM 3146 C C3  . NAG B 2 .   ? -25.911 22.087  -13.425 1.00 81.74 1   B 1 
HETATM 3147 C C4  . NAG B 2 .   ? -27.255 22.485  -14.008 1.00 81.78 1   B 1 
HETATM 3148 C C5  . NAG B 2 .   ? -27.867 21.356  -14.819 1.00 83.21 1   B 1 
HETATM 3149 C C6  . NAG B 2 .   ? -29.151 21.740  -15.508 1.00 66.81 1   B 1 
HETATM 3150 C C7  . NAG B 2 .   ? -22.614 21.239  -14.155 1.00 80.78 1   B 1 
HETATM 3151 C C8  . NAG B 2 .   ? -21.530 20.643  -13.337 1.00 74.27 1   B 1 
HETATM 3152 N N2  . NAG B 2 .   ? -23.846 20.953  -13.796 1.00 81.81 1   B 1 
HETATM 3153 O O3  . NAG B 2 .   ? -25.266 23.212  -12.861 1.00 76.78 1   B 1 
HETATM 3154 O O4  . NAG B 2 .   ? -28.127 22.797  -12.954 1.00 79.27 1   B 1 
HETATM 3155 O O5  . NAG B 2 .   ? -26.940 20.903  -15.804 1.00 84.11 1   B 1 
HETATM 3156 O O6  . NAG B 2 .   ? -28.940 22.813  -16.384 1.00 58.04 1   B 1 
HETATM 3157 O O7  . NAG B 2 .   ? -22.363 21.970  -15.113 1.00 74.54 1   B 1 
HETATM 3158 C C1  . NAG B 2 .   ? -28.447 24.162  -12.837 1.00 75.63 2   B 1 
HETATM 3159 C C2  . NAG B 2 .   ? -29.684 24.278  -11.944 1.00 61.89 2   B 1 
HETATM 3160 C C3  . NAG B 2 .   ? -30.000 25.707  -11.643 1.00 38.70 2   B 1 
HETATM 3161 C C4  . NAG B 2 .   ? -28.779 26.421  -11.132 1.00 47.63 2   B 1 
HETATM 3162 C C5  . NAG B 2 .   ? -27.620 26.241  -12.096 1.00 54.08 2   B 1 
HETATM 3163 C C6  . NAG B 2 .   ? -26.354 26.881  -11.584 1.00 52.76 2   B 1 
HETATM 3164 C C7  . NAG B 2 .   ? -31.281 22.464  -12.172 1.00 58.51 2   B 1 
HETATM 3165 C C8  . NAG B 2 .   ? -32.449 21.903  -12.921 1.00 25.94 2   B 1 
HETATM 3166 N N2  . NAG B 2 .   ? -30.825 23.622  -12.569 1.00 59.31 2   B 1 
HETATM 3167 O O3  . NAG B 2 .   ? -31.041 25.782  -10.693 1.00 40.28 2   B 1 
HETATM 3168 O O4  . NAG B 2 .   ? -29.078 27.785  -11.010 1.00 21.57 2   B 1 
HETATM 3169 O O5  . NAG B 2 .   ? -27.389 24.862  -12.272 1.00 70.67 2   B 1 
HETATM 3170 O O6  . NAG B 2 .   ? -25.386 26.894  -12.575 1.00 46.55 2   B 1 
HETATM 3171 O O7  . NAG B 2 .   ? -30.792 21.860  -11.244 1.00 51.60 2   B 1 
HETATM 3172 C C1  . MAN B 2 .   ? -28.924 28.198  -9.701  1.00 5.46  3   B 1 
HETATM 3173 C C2  . MAN B 2 .   ? -28.776 29.714  -9.709  1.00 2.04  3   B 1 
HETATM 3174 C C3  . MAN B 2 .   ? -28.587 30.176  -8.269  1.00 1.61  3   B 1 
HETATM 3175 C C4  . MAN B 2 .   ? -29.731 29.652  -7.399  1.00 1.41  3   B 1 
HETATM 3176 C C5  . MAN B 2 .   ? -29.848 28.143  -7.521  1.00 2.27  3   B 1 
HETATM 3177 C C6  . MAN B 2 .   ? -30.997 27.558  -6.736  1.00 2.36  3   B 1 
HETATM 3178 O O2  . MAN B 2 .   ? -29.966 30.271  -10.255 1.00 2.00  3   B 1 
HETATM 3179 O O3  . MAN B 2 .   ? -28.529 31.586  -8.230  1.00 1.46  3   B 1 
HETATM 3180 O O4  . MAN B 2 .   ? -29.489 30.009  -6.066  1.00 1.94  3   B 1 
HETATM 3181 O O5  . MAN B 2 .   ? -30.021 27.789  -8.897  1.00 5.25  3   B 1 
HETATM 3182 O O6  . MAN B 2 .   ? -32.203 27.756  -7.423  1.00 2.87  3   B 1 
HETATM 3183 C C1  . MAN B 2 .   ? -29.750 31.310  -11.192 1.00 1.32  4   B 1 
HETATM 3184 C C2  . MAN B 2 .   ? -31.019 32.128  -11.226 1.00 1.27  4   B 1 
HETATM 3185 C C3  . MAN B 2 .   ? -32.153 31.275  -11.798 1.00 1.33  4   B 1 
HETATM 3186 C C4  . MAN B 2 .   ? -31.774 30.792  -13.175 1.00 1.91  4   B 1 
HETATM 3187 C C5  . MAN B 2 .   ? -30.456 30.050  -13.130 1.00 2.95  4   B 1 
HETATM 3188 C C6  . MAN B 2 .   ? -29.969 29.744  -14.527 1.00 3.03  4   B 1 
HETATM 3189 O O2  . MAN B 2 .   ? -30.846 33.236  -12.090 1.00 1.40  4   B 1 
HETATM 3190 O O3  . MAN B 2 .   ? -33.332 32.053  -11.868 1.00 1.37  4   B 1 
HETATM 3191 O O4  . MAN B 2 .   ? -32.782 29.925  -13.675 1.00 1.88  4   B 1 
HETATM 3192 O O5  . MAN B 2 .   ? -29.443 30.861  -12.501 1.00 2.05  4   B 1 
HETATM 3193 O O6  . MAN B 2 .   ? -29.784 30.986  -15.213 1.00 3.19  4   B 1 
HETATM 3194 C C1  . MAN B 2 .   ? -30.381 34.403  -11.434 1.00 1.17  5   B 1 
HETATM 3195 C C2  . MAN B 2 .   ? -30.957 35.577  -12.217 1.00 1.31  5   B 1 
HETATM 3196 C C3  . MAN B 2 .   ? -30.363 35.608  -13.636 1.00 1.21  5   B 1 
HETATM 3197 C C4  . MAN B 2 .   ? -28.820 35.583  -13.567 1.00 1.40  5   B 1 
HETATM 3198 C C5  . MAN B 2 .   ? -28.362 34.427  -12.717 1.00 1.53  5   B 1 
HETATM 3199 C C6  . MAN B 2 .   ? -26.868 34.469  -12.529 1.00 1.90  5   B 1 
HETATM 3200 O O2  . MAN B 2 .   ? -30.659 36.813  -11.572 1.00 1.42  5   B 1 
HETATM 3201 O O3  . MAN B 2 .   ? -30.814 36.764  -14.343 1.00 1.24  5   B 1 
HETATM 3202 O O4  . MAN B 2 .   ? -28.301 35.480  -14.875 1.00 1.45  5   B 1 
HETATM 3203 O O5  . MAN B 2 .   ? -28.973 34.472  -11.423 1.00 1.50  5   B 1 
HETATM 3204 O O6  . MAN B 2 .   ? -26.445 33.296  -11.864 1.00 2.21  5   B 1 
HETATM 3205 C C1  . MAN B 2 .   ? -29.447 30.856  -16.531 1.00 2.78  6   B 1 
HETATM 3206 C C2  . MAN B 2 .   ? -29.075 32.229  -17.076 1.00 2.22  6   B 1 
HETATM 3207 C C3  . MAN B 2 .   ? -30.337 33.112  -17.057 1.00 1.60  6   B 1 
HETATM 3208 C C4  . MAN B 2 .   ? -31.436 32.452  -17.866 1.00 2.59  6   B 1 
HETATM 3209 C C5  . MAN B 2 .   ? -31.700 31.033  -17.337 1.00 1.99  6   B 1 
HETATM 3210 C C6  . MAN B 2 .   ? -32.677 30.277  -18.220 1.00 1.83  6   B 1 
HETATM 3211 O O2  . MAN B 2 .   ? -28.633 32.157  -18.416 1.00 4.11  6   B 1 
HETATM 3212 O O3  . MAN B 2 .   ? -30.041 34.395  -17.604 1.00 1.73  6   B 1 
HETATM 3213 O O4  . MAN B 2 .   ? -32.620 33.223  -17.758 1.00 1.70  6   B 1 
HETATM 3214 O O5  . MAN B 2 .   ? -30.473 30.285  -17.337 1.00 3.77  6   B 1 
HETATM 3215 O O6  . MAN B 2 .   ? -32.093 30.213  -19.518 1.00 2.85  6   B 1 
HETATM 3216 C C1  . MAN B 2 .   ? -27.265 31.903  -18.598 1.00 2.58  7   B 1 
HETATM 3217 C C2  . MAN B 2 .   ? -26.893 32.512  -19.946 1.00 2.70  7   B 1 
HETATM 3218 C C3  . MAN B 2 .   ? -27.626 31.795  -21.066 1.00 2.08  7   B 1 
HETATM 3219 C C4  . MAN B 2 .   ? -27.400 30.294  -20.986 1.00 4.53  7   B 1 
HETATM 3220 C C5  . MAN B 2 .   ? -27.761 29.788  -19.594 1.00 3.57  7   B 1 
HETATM 3221 C C6  . MAN B 2 .   ? -27.415 28.333  -19.437 1.00 4.13  7   B 1 
HETATM 3222 O O2  . MAN B 2 .   ? -25.493 32.355  -20.160 1.00 2.64  7   B 1 
HETATM 3223 O O3  . MAN B 2 .   ? -27.199 32.298  -22.332 1.00 2.06  7   B 1 
HETATM 3224 O O4  . MAN B 2 .   ? -28.189 29.643  -21.954 1.00 2.56  7   B 1 
HETATM 3225 O O5  . MAN B 2 .   ? -27.031 30.514  -18.608 1.00 4.98  7   B 1 
HETATM 3226 O O6  . MAN B 2 .   ? -27.821 27.888  -18.152 1.00 4.06  7   B 1 
HETATM 3227 C C1  . MAN B 2 .   ? -32.859 29.529  -20.490 1.00 1.86  8   B 1 
HETATM 3228 C C2  . MAN B 2 .   ? -31.913 29.445  -21.699 1.00 2.45  8   B 1 
HETATM 3229 C C3  . MAN B 2 .   ? -31.671 30.848  -22.254 1.00 1.95  8   B 1 
HETATM 3230 C C4  . MAN B 2 .   ? -32.982 31.553  -22.532 1.00 2.16  8   B 1 
HETATM 3231 C C5  . MAN B 2 .   ? -33.880 31.528  -21.277 1.00 2.05  8   B 1 
HETATM 3232 C C6  . MAN B 2 .   ? -35.248 32.112  -21.557 1.00 1.57  8   B 1 
HETATM 3233 O O2  . MAN B 2 .   ? -32.507 28.650  -22.741 1.00 2.06  8   B 1 
HETATM 3234 O O3  . MAN B 2 .   ? -30.880 30.797  -23.429 1.00 1.73  8   B 1 
HETATM 3235 O O4  . MAN B 2 .   ? -32.755 32.904  -22.902 1.00 1.56  8   B 1 
HETATM 3236 O O5  . MAN B 2 .   ? -34.059 30.198  -20.827 1.00 2.00  8   B 1 
HETATM 3237 O O6  . MAN B 2 .   ? -36.022 32.107  -20.368 1.00 1.57  8   B 1 
HETATM 3238 C C1  . NAG C 3 .   ? 3.585   -2.540  22.964  1.00 97.99 1   C 1 
HETATM 3239 C C2  . NAG C 3 .   ? 4.215   -3.859  22.582  1.00 98.42 1   C 1 
HETATM 3240 C C3  . NAG C 3 .   ? 5.206   -4.288  23.663  1.00 98.26 1   C 1 
HETATM 3241 C C4  . NAG C 3 .   ? 6.164   -3.155  23.996  1.00 97.96 1   C 1 
HETATM 3242 C C5  . NAG C 3 .   ? 5.434   -1.847  24.226  1.00 97.89 1   C 1 
HETATM 3243 C C6  . NAG C 3 .   ? 6.371   -0.671  24.365  1.00 95.94 1   C 1 
HETATM 3244 C C7  . NAG C 3 .   ? 2.721   -5.220  21.208  1.00 97.58 1   C 1 
HETATM 3245 C C8  . NAG C 3 .   ? 1.877   -6.449  21.150  1.00 96.61 1   C 1 
HETATM 3246 N N2  . NAG C 3 .   ? 3.285   -4.934  22.391  1.00 97.72 1   C 1 
HETATM 3247 O O3  . NAG C 3 .   ? 5.904   -5.428  23.209  1.00 97.47 1   C 1 
HETATM 3248 O O4  . NAG C 3 .   ? 6.858   -3.440  25.195  1.00 97.34 1   C 1 
HETATM 3249 O O5  . NAG C 3 .   ? 4.566   -1.574  23.141  1.00 97.95 1   C 1 
HETATM 3250 O O6  . NAG C 3 .   ? 7.233   -0.597  23.244  1.00 92.95 1   C 1 
HETATM 3251 O O7  . NAG C 3 .   ? 2.870   -4.535  20.224  1.00 96.21 1   C 1 
HETATM 3252 C C1  . NAG C 3 .   ? 7.966   -4.228  25.117  1.00 96.92 2   C 1 
HETATM 3253 C C2  . NAG C 3 .   ? 8.854   -4.017  26.340  1.00 96.82 2   C 1 
HETATM 3254 C C3  . NAG C 3 .   ? 10.040  -4.967  26.286  1.00 94.93 2   C 1 
HETATM 3255 C C4  . NAG C 3 .   ? 9.560   -6.398  26.117  1.00 94.25 2   C 1 
HETATM 3256 C C5  . NAG C 3 .   ? 8.597   -6.505  24.945  1.00 92.67 2   C 1 
HETATM 3257 C C6  . NAG C 3 .   ? 7.980   -7.889  24.826  1.00 87.90 2   C 1 
HETATM 3258 C C7  . NAG C 3 .   ? 8.758   -1.764  27.260  1.00 93.32 2   C 1 
HETATM 3259 C C8  . NAG C 3 .   ? 9.316   -0.382  27.220  1.00 88.32 2   C 1 
HETATM 3260 N N2  . NAG C 3 .   ? 9.300   -2.644  26.429  1.00 94.01 2   C 1 
HETATM 3261 O O3  . NAG C 3 .   ? 10.789  -4.833  27.459  1.00 93.01 2   C 1 
HETATM 3262 O O4  . NAG C 3 .   ? 10.627  -7.269  25.854  1.00 92.48 2   C 1 
HETATM 3263 O O5  . NAG C 3 .   ? 7.550   -5.579  25.083  1.00 95.21 2   C 1 
HETATM 3264 O O6  . NAG C 3 .   ? 7.159   -8.159  25.925  1.00 81.36 2   C 1 
HETATM 3265 O O7  . NAG C 3 .   ? 7.846   -2.066  28.016  1.00 90.12 2   C 1 
HETATM 3266 C C1  . MAN C 3 .   ? 11.007  -8.065  26.989  1.00 90.38 3   C 1 
HETATM 3267 C C2  . MAN C 3 .   ? 11.282  -9.524  26.622  1.00 86.18 3   C 1 
HETATM 3268 C C3  . MAN C 3 .   ? 11.970  -10.239 27.767  1.00 80.83 3   C 1 
HETATM 3269 C C4  . MAN C 3 .   ? 13.180  -9.445  28.228  1.00 82.43 3   C 1 
HETATM 3270 C C5  . MAN C 3 .   ? 12.779  -8.003  28.545  1.00 78.38 3   C 1 
HETATM 3271 C C6  . MAN C 3 .   ? 13.969  -7.169  28.944  1.00 69.97 3   C 1 
HETATM 3272 O O2  . MAN C 3 .   ? 12.063  -9.519  25.452  1.00 85.65 3   C 1 
HETATM 3273 O O3  . MAN C 3 .   ? 12.366  -11.530 27.394  1.00 79.55 3   C 1 
HETATM 3274 O O4  . MAN C 3 .   ? 13.708  -10.034 29.379  1.00 73.11 3   C 1 
HETATM 3275 O O5  . MAN C 3 .   ? 12.195  -7.412  27.413  1.00 89.49 3   C 1 
HETATM 3276 O O6  . MAN C 3 .   ? 13.517  -5.886  29.266  1.00 64.59 3   C 1 
HETATM 3277 C C1  . MAN C 3 .   ? 12.043  -10.653 24.665  1.00 85.93 4   C 1 
HETATM 3278 C C2  . MAN C 3 .   ? 12.529  -10.213 23.280  1.00 81.93 4   C 1 
HETATM 3279 C C3  . MAN C 3 .   ? 11.366  -9.502  22.580  1.00 82.43 4   C 1 
HETATM 3280 C C4  . MAN C 3 .   ? 10.194  -10.458 22.449  1.00 79.71 4   C 1 
HETATM 3281 C C5  . MAN C 3 .   ? 9.838   -11.039 23.792  1.00 83.67 4   C 1 
HETATM 3282 C C6  . MAN C 3 .   ? 8.884   -12.226 23.625  1.00 78.40 4   C 1 
HETATM 3283 O O2  . MAN C 3 .   ? 12.841  -11.339 22.495  1.00 81.52 4   C 1 
HETATM 3284 O O3  . MAN C 3 .   ? 11.770  -9.083  21.270  1.00 77.22 4   C 1 
HETATM 3285 O O4  . MAN C 3 .   ? 9.069   -9.756  21.939  1.00 74.97 4   C 1 
HETATM 3286 O O5  . MAN C 3 .   ? 10.958  -11.541 24.495  1.00 84.12 4   C 1 
HETATM 3287 O O6  . MAN C 3 .   ? 8.223   -12.477 24.823  1.00 78.65 4   C 1 
HETATM 3288 C C1  . MAN C 3 .   ? 14.131  -11.837 22.753  1.00 76.30 5   C 1 
HETATM 3289 C C2  . MAN C 3 .   ? 14.575  -12.506 21.442  1.00 70.26 5   C 1 
HETATM 3290 C C3  . MAN C 3 .   ? 13.702  -13.735 21.167  1.00 75.26 5   C 1 
HETATM 3291 C C4  . MAN C 3 .   ? 13.703  -14.677 22.349  1.00 70.84 5   C 1 
HETATM 3292 C C5  . MAN C 3 .   ? 13.301  -13.922 23.617  1.00 77.17 5   C 1 
HETATM 3293 C C6  . MAN C 3 .   ? 13.424  -14.807 24.853  1.00 63.29 5   C 1 
HETATM 3294 O O2  . MAN C 3 .   ? 15.934  -12.929 21.551  1.00 61.70 5   C 1 
HETATM 3295 O O3  . MAN C 3 .   ? 14.166  -14.421 20.009  1.00 66.34 5   C 1 
HETATM 3296 O O4  . MAN C 3 .   ? 12.793  -15.735 22.113  1.00 67.27 5   C 1 
HETATM 3297 O O5  . MAN C 3 .   ? 14.149  -12.777 23.807  1.00 73.98 5   C 1 
HETATM 3298 O O6  . MAN C 3 .   ? 12.900  -14.108 25.954  1.00 58.50 5   C 1 
HETATM 3299 C C1  . MAN C 3 .   ? 7.186   -13.432 24.580  1.00 71.23 6   C 1 
HETATM 3300 C C2  . MAN C 3 .   ? 6.058   -13.140 25.578  1.00 67.84 6   C 1 
HETATM 3301 C C3  . MAN C 3 .   ? 6.605   -13.347 26.986  1.00 65.54 6   C 1 
HETATM 3302 C C4  . MAN C 3 .   ? 7.127   -14.774 27.134  1.00 59.00 6   C 1 
HETATM 3303 C C5  . MAN C 3 .   ? 8.164   -15.042 26.055  1.00 67.09 6   C 1 
HETATM 3304 C C6  . MAN C 3 .   ? 8.561   -16.506 26.034  1.00 59.43 6   C 1 
HETATM 3305 O O2  . MAN C 3 .   ? 5.014   -14.053 25.409  1.00 66.58 6   C 1 
HETATM 3306 O O3  . MAN C 3 .   ? 5.570   -13.116 27.922  1.00 56.37 6   C 1 
HETATM 3307 O O4  . MAN C 3 .   ? 7.700   -14.944 28.428  1.00 51.37 6   C 1 
HETATM 3308 O O5  . MAN C 3 .   ? 7.631   -14.763 24.757  1.00 68.09 6   C 1 
HETATM 3309 O O6  . MAN C 3 .   ? 7.382   -17.263 25.784  1.00 57.05 6   C 1 
HETATM 3310 C C1  . MAN C 3 .   ? 4.020   -13.682 24.457  1.00 63.00 7   C 1 
HETATM 3311 C C2  . MAN C 3 .   ? 2.743   -14.474 24.796  1.00 55.63 7   C 1 
HETATM 3312 C C3  . MAN C 3 .   ? 2.952   -15.956 24.484  1.00 55.18 7   C 1 
HETATM 3313 C C4  . MAN C 3 .   ? 3.434   -16.147 23.051  1.00 53.96 7   C 1 
HETATM 3314 C C5  . MAN C 3 .   ? 4.680   -15.293 22.814  1.00 64.94 7   C 1 
HETATM 3315 C C6  . MAN C 3 .   ? 5.138   -15.367 21.362  1.00 56.56 7   C 1 
HETATM 3316 O O2  . MAN C 3 .   ? 1.657   -14.003 24.013  1.00 50.76 7   C 1 
HETATM 3317 O O3  . MAN C 3 .   ? 1.751   -16.681 24.690  1.00 46.71 7   C 1 
HETATM 3318 O O4  . MAN C 3 .   ? 3.727   -17.508 22.829  1.00 51.19 7   C 1 
HETATM 3319 O O5  . MAN C 3 .   ? 4.425   -13.930 23.116  1.00 62.57 7   C 1 
HETATM 3320 O O6  . MAN C 3 .   ? 4.207   -14.784 20.537  1.00 53.97 7   C 1 
HETATM 3321 C C1  . MAN C 3 .   ? 7.495   -18.679 25.761  1.00 39.39 8   C 1 
HETATM 3322 C C2  . MAN C 3 .   ? 6.122   -19.179 25.300  1.00 39.34 8   C 1 
HETATM 3323 C C3  . MAN C 3 .   ? 5.065   -18.868 26.351  1.00 41.34 8   C 1 
HETATM 3324 C C4  . MAN C 3 .   ? 5.483   -19.392 27.711  1.00 29.70 8   C 1 
HETATM 3325 C C5  . MAN C 3 .   ? 6.896   -18.879 28.073  1.00 40.31 8   C 1 
HETATM 3326 C C6  . MAN C 3 .   ? 7.412   -19.481 29.365  1.00 22.75 8   C 1 
HETATM 3327 O O2  . MAN C 3 .   ? 6.163   -20.591 25.088  1.00 30.18 8   C 1 
HETATM 3328 O O3  . MAN C 3 .   ? 3.812   -19.414 25.977  1.00 35.76 8   C 1 
HETATM 3329 O O4  . MAN C 3 .   ? 4.570   -18.976 28.708  1.00 26.25 8   C 1 
HETATM 3330 O O5  . MAN C 3 .   ? 7.815   -19.219 27.045  1.00 37.22 8   C 1 
HETATM 3331 O O6  . MAN C 3 .   ? 8.699   -18.972 29.658  1.00 19.54 8   C 1 
HETATM 3332 C C1  . NAG D 4 .   ? 21.866  0.484   -12.538 1.00 90.38 1   D 1 
HETATM 3333 C C2  . NAG D 4 .   ? 22.782  0.176   -11.358 1.00 80.76 1   D 1 
HETATM 3334 C C3  . NAG D 4 .   ? 23.478  1.434   -10.931 1.00 78.22 1   D 1 
HETATM 3335 C C4  . NAG D 4 .   ? 24.106  2.185   -12.105 1.00 82.13 1   D 1 
HETATM 3336 C C5  . NAG D 4 .   ? 23.096  2.346   -13.240 1.00 79.51 1   D 1 
HETATM 3337 C C6  . NAG D 4 .   ? 23.719  2.971   -14.490 1.00 61.75 1   D 1 
HETATM 3338 C C7  . NAG D 4 .   ? 22.152  -1.564  -9.772  1.00 69.96 1   D 1 
HETATM 3339 C C8  . NAG D 4 .   ? 21.336  -1.866  -8.569  1.00 59.09 1   D 1 
HETATM 3340 N N2  . NAG D 4 .   ? 22.039  -0.321  -10.241 1.00 73.49 1   D 1 
HETATM 3341 O O3  . NAG D 4 .   ? 24.467  1.090   -9.990  1.00 71.38 1   D 1 
HETATM 3342 O O4  . NAG D 4 .   ? 24.487  3.472   -11.659 1.00 80.89 1   D 1 
HETATM 3343 O O5  . NAG D 4 .   ? 22.556  1.079   -13.581 1.00 79.60 1   D 1 
HETATM 3344 O O6  . NAG D 4 .   ? 24.737  2.151   -15.002 1.00 57.63 1   D 1 
HETATM 3345 O O7  . NAG D 4 .   ? 22.881  -2.396  -10.305 1.00 62.51 1   D 1 
HETATM 3346 C C1  . NAG D 4 .   ? 25.827  3.821   -11.756 1.00 82.84 2   D 1 
HETATM 3347 C C2  . NAG D 4 .   ? 25.944  5.307   -11.438 1.00 80.51 2   D 1 
HETATM 3348 C C3  . NAG D 4 .   ? 27.381  5.752   -11.472 1.00 74.32 2   D 1 
HETATM 3349 C C4  . NAG D 4 .   ? 28.260  4.847   -10.642 1.00 69.45 2   D 1 
HETATM 3350 C C5  . NAG D 4 .   ? 28.037  3.384   -11.029 1.00 74.52 2   D 1 
HETATM 3351 C C6  . NAG D 4 .   ? 28.816  2.434   -10.155 1.00 64.26 2   D 1 
HETATM 3352 C C7  . NAG D 4 .   ? 23.993  6.638   -12.013 1.00 65.62 2   D 1 
HETATM 3353 C C8  . NAG D 4 .   ? 23.284  7.397   -13.085 1.00 53.68 2   D 1 
HETATM 3354 N N2  . NAG D 4 .   ? 25.141  6.081   -12.358 1.00 69.53 2   D 1 
HETATM 3355 O O3  . NAG D 4 .   ? 27.465  7.076   -11.001 1.00 64.88 2   D 1 
HETATM 3356 O O4  . NAG D 4 .   ? 29.607  5.190   -10.860 1.00 67.73 2   D 1 
HETATM 3357 O O5  . NAG D 4 .   ? 26.663  3.070   -10.906 1.00 77.03 2   D 1 
HETATM 3358 O O6  . NAG D 4 .   ? 28.715  1.145   -10.671 1.00 59.46 2   D 1 
HETATM 3359 O O7  . NAG D 4 .   ? 23.536  6.546   -10.903 1.00 61.91 2   D 1 
HETATM 3360 C C1  . MAN D 4 .   ? 30.279  5.515   -9.710  1.00 19.62 3   D 1 
HETATM 3361 C C2  . MAN D 4 .   ? 31.784  5.433   -9.954  1.00 8.73  3   D 1 
HETATM 3362 C C3  . MAN D 4 .   ? 32.484  5.741   -8.634  1.00 2.97  3   D 1 
HETATM 3363 C C4  . MAN D 4 .   ? 32.008  7.073   -8.075  1.00 3.93  3   D 1 
HETATM 3364 C C5  . MAN D 4 .   ? 30.491  7.093   -7.954  1.00 8.89  3   D 1 
HETATM 3365 C C6  . MAN D 4 .   ? 29.960  8.444   -7.496  1.00 7.33  3   D 1 
HETATM 3366 O O2  . MAN D 4 .   ? 32.144  6.430   -10.907 1.00 9.40  3   D 1 
HETATM 3367 O O3  . MAN D 4 .   ? 33.879  5.727   -8.833  1.00 2.59  3   D 1 
HETATM 3368 O O4  . MAN D 4 .   ? 32.580  7.271   -6.812  1.00 5.92  3   D 1 
HETATM 3369 O O5  . MAN D 4 .   ? 29.894  6.782   -9.217  1.00 28.63 3   D 1 
HETATM 3370 O O6  . MAN D 4 .   ? 29.663  9.260   -8.586  1.00 9.79  3   D 1 
HETATM 3371 C C1  . MAN D 4 .   ? 32.972  5.952   -11.922 1.00 3.29  4   D 1 
HETATM 3372 C C2  . MAN D 4 .   ? 33.730  7.151   -12.453 1.00 2.53  4   D 1 
HETATM 3373 C C3  . MAN D 4 .   ? 32.742  8.138   -13.082 1.00 2.26  4   D 1 
HETATM 3374 C C4  . MAN D 4 .   ? 31.967  7.452   -14.194 1.00 6.01  4   D 1 
HETATM 3375 C C5  . MAN D 4 .   ? 31.288  6.206   -13.653 1.00 10.62 4   D 1 
HETATM 3376 C C6  . MAN D 4 .   ? 30.686  5.408   -14.773 1.00 10.73 4   D 1 
HETATM 3377 O O2  . MAN D 4 .   ? 34.597  6.742   -13.489 1.00 2.86  4   D 1 
HETATM 3378 O O3  . MAN D 4 .   ? 33.451  9.241   -13.616 1.00 2.23  4   D 1 
HETATM 3379 O O4  . MAN D 4 .   ? 31.006  8.346   -14.715 1.00 5.49  4   D 1 
HETATM 3380 O O5  . MAN D 4 .   ? 32.238  5.348   -12.984 1.00 8.81  4   D 1 
HETATM 3381 O O6  . MAN D 4 .   ? 31.722  5.080   -15.684 1.00 12.49 4   D 1 
HETATM 3382 C C1  . MAN D 4 .   ? 35.905  6.365   -13.044 1.00 1.75  5   D 1 
HETATM 3383 C C2  . MAN D 4 .   ? 36.854  6.683   -14.185 1.00 1.67  5   D 1 
HETATM 3384 C C3  . MAN D 4 .   ? 36.528  5.786   -15.387 1.00 1.42  5   D 1 
HETATM 3385 C C4  . MAN D 4 .   ? 36.516  4.327   -14.991 1.00 1.91  5   D 1 
HETATM 3386 C C5  . MAN D 4 .   ? 35.586  4.126   -13.789 1.00 2.46  5   D 1 
HETATM 3387 C C6  . MAN D 4 .   ? 35.637  2.711   -13.273 1.00 3.25  5   D 1 
HETATM 3388 O O2  . MAN D 4 .   ? 38.209  6.443   -13.775 1.00 1.81  5   D 1 
HETATM 3389 O O3  . MAN D 4 .   ? 37.500  5.985   -16.415 1.00 1.52  5   D 1 
HETATM 3390 O O4  . MAN D 4 .   ? 36.101  3.535   -16.071 1.00 1.80  5   D 1 
HETATM 3391 O O5  . MAN D 4 .   ? 35.952  4.994   -12.716 1.00 2.82  5   D 1 
HETATM 3392 O O6  . MAN D 4 .   ? 34.716  2.579   -12.214 1.00 3.83  5   D 1 
HETATM 3393 C C1  . MAN D 4 .   ? 31.281  4.429   -16.814 1.00 8.65  6   D 1 
HETATM 3394 C C2  . MAN D 4 .   ? 32.506  3.944   -17.602 1.00 6.37  6   D 1 
HETATM 3395 C C3  . MAN D 4 .   ? 33.283  5.176   -18.111 1.00 4.71  6   D 1 
HETATM 3396 C C4  . MAN D 4 .   ? 32.371  6.080   -18.937 1.00 6.45  6   D 1 
HETATM 3397 C C5  . MAN D 4 .   ? 31.140  6.455   -18.092 1.00 7.37  6   D 1 
HETATM 3398 C C6  . MAN D 4 .   ? 30.138  7.237   -18.916 1.00 5.94  6   D 1 
HETATM 3399 O O2  . MAN D 4 .   ? 32.107  3.231   -18.760 1.00 14.73 6   D 1 
HETATM 3400 O O3  . MAN D 4 .   ? 34.394  4.761   -18.904 1.00 2.82  6   D 1 
HETATM 3401 O O4  . MAN D 4 .   ? 33.084  7.242   -19.296 1.00 3.30  6   D 1 
HETATM 3402 O O5  . MAN D 4 .   ? 30.483  5.268   -17.633 1.00 15.03 6   D 1 
HETATM 3403 O O6  . MAN D 4 .   ? 29.713  6.407   -19.981 1.00 7.34  6   D 1 
HETATM 3404 C C1  . MAN D 4 .   ? 31.936  1.839   -18.559 1.00 9.73  7   D 1 
HETATM 3405 C C2  . MAN D 4 .   ? 32.185  1.154   -19.894 1.00 7.59  7   D 1 
HETATM 3406 C C3  . MAN D 4 .   ? 31.139  1.617   -20.914 1.00 7.72  7   D 1 
HETATM 3407 C C4  . MAN D 4 .   ? 29.730  1.399   -20.381 1.00 14.10 7   D 1 
HETATM 3408 C C5  . MAN D 4 .   ? 29.588  2.050   -19.001 1.00 21.13 7   D 1 
HETATM 3409 C C6  . MAN D 4 .   ? 28.261  1.716   -18.378 1.00 22.53 7   D 1 
HETATM 3410 O O2  . MAN D 4 .   ? 32.093  -0.253  -19.744 1.00 9.14  7   D 1 
HETATM 3411 O O3  . MAN D 4 .   ? 31.296  0.915   -22.138 1.00 5.58  7   D 1 
HETATM 3412 O O4  . MAN D 4 .   ? 28.782  1.946   -21.267 1.00 10.91 7   D 1 
HETATM 3413 O O5  . MAN D 4 .   ? 30.613  1.573   -18.115 1.00 22.39 7   D 1 
HETATM 3414 O O6  . MAN D 4 .   ? 28.176  2.353   -17.128 1.00 20.30 7   D 1 
HETATM 3415 C C1  . MAN D 4 .   ? 28.765  6.984   -20.870 1.00 5.03  8   D 1 
HETATM 3416 C C2  . MAN D 4 .   ? 28.365  5.815   -21.775 1.00 7.67  8   D 1 
HETATM 3417 C C3  . MAN D 4 .   ? 29.569  5.386   -22.621 1.00 5.16  8   D 1 
HETATM 3418 C C4  . MAN D 4 .   ? 30.146  6.569   -23.375 1.00 4.08  8   D 1 
HETATM 3419 C C5  . MAN D 4 .   ? 30.451  7.714   -22.396 1.00 4.86  8   D 1 
HETATM 3420 C C6  . MAN D 4 .   ? 30.894  8.963   -23.119 1.00 2.73  8   D 1 
HETATM 3421 O O2  . MAN D 4 .   ? 27.309  6.216   -22.661 1.00 7.08  8   D 1 
HETATM 3422 O O3  . MAN D 4 .   ? 29.203  4.351   -23.520 1.00 4.12  8   D 1 
HETATM 3423 O O4  . MAN D 4 .   ? 31.341  6.193   -24.018 1.00 2.90  8   D 1 
HETATM 3424 O O5  . MAN D 4 .   ? 29.300  8.049   -21.646 1.00 6.03  8   D 1 
HETATM 3425 O O6  . MAN D 4 .   ? 31.199  9.970   -22.176 1.00 2.10  8   D 1 
#
