# Supplementary material for: Theoretical Study of Sphingomyelinases from Entamoeba histolytica and Trichomonas vaginalis Sheds Light on the Evolution of Enzymes Needed for Survival and Colonization
Source: Pathogens. 2025 Jan 5;14(1):32. doi: 10.3390/pathogens14010032 (PMC11768322; doi:10.3390/pathogens14010032)
Supplement: Supplementary file 1 [file pathogens-14-00032-s001.zip › Supplementary structural Files/Trichomonas vaginalis/Trichomonas 1296506/fold_trichocoglyco/fold_trichocoglyco_model.cif]

# By using this file you agree to the legally binding terms of use found at alphafoldserver.com/output-terms
data_29c28233830474ff
#
_entry.id 29c28233830474ff
#
loop_
_atom_type.symbol
C  
CO 
N  
O  
S  
#
loop_
_audit_author.name
_audit_author.pdbx_ordinal
"Google DeepMind" 1 
"Isomorphic Labs" 2 
#
_audit_conform.dict_location https://raw.githubusercontent.com/ihmwg/ModelCIF/master/dist/mmcif_ma.dic
_audit_conform.dict_name     mmcif_ma.dic
_audit_conform.dict_version  1.4.5
#
loop_
_chem_comp.formula
_chem_comp.formula_weight
_chem_comp.id
_chem_comp.mon_nstd_flag
_chem_comp.name
_chem_comp.pdbx_smiles
_chem_comp.pdbx_synonyms
_chem_comp.type
"C3 H7 N O2"    89.093  ALA y ALANINE                                  C[C@H](N)C(O)=O                                  ?                                     "L-PEPTIDE LINKING"           
"C6 H15 N4 O2"  175.209 ARG y ARGININE                                 N[C@@H](CCCNC(N)=[NH2+])C(O)=O                   ?                                     "L-PEPTIDE LINKING"           
"C4 H8 N2 O3"   132.118 ASN y ASPARAGINE                               N[C@@H](CC(N)=O)C(O)=O                           ?                                     "L-PEPTIDE LINKING"           
"C4 H7 N O4"    133.103 ASP y "ASPARTIC ACID"                          N[C@@H](CC(O)=O)C(O)=O                           ?                                     "L-PEPTIDE LINKING"           
Co              58.933  CO  . "COBALT (II) ION"                        "[Co++]"                                         ?                                     NON-POLYMER                   
"C3 H7 N O2 S"  121.158 CYS y CYSTEINE                                 N[C@@H](CS)C(O)=O                                ?                                     "L-PEPTIDE LINKING"           
"C5 H10 N2 O3"  146.144 GLN y GLUTAMINE                                N[C@@H](CCC(N)=O)C(O)=O                          ?                                     "L-PEPTIDE LINKING"           
"C5 H9 N O4"    147.129 GLU y "GLUTAMIC ACID"                          N[C@@H](CCC(O)=O)C(O)=O                          ?                                     "L-PEPTIDE LINKING"           
"C2 H5 N O2"    75.067  GLY y GLYCINE                                  NCC(O)=O                                         ?                                     "PEPTIDE LINKING"             
"C6 H10 N3 O2"  156.162 HIS y HISTIDINE                                N[C@@H](Cc1c[nH]c[nH+]1)C(O)=O                   ?                                     "L-PEPTIDE LINKING"           
"C6 H13 N O2"   131.173 ILE y ISOLEUCINE                               CC[C@H](C)[C@H](N)C(O)=O                         ?                                     "L-PEPTIDE LINKING"           
"C6 H13 N O2"   131.173 LEU y LEUCINE                                  CC(C)C[C@H](N)C(O)=O                             ?                                     "L-PEPTIDE LINKING"           
"C6 H15 N2 O2"  147.195 LYS y LYSINE                                   N[C@@H](CCCC[NH3+])C(O)=O                        ?                                     "L-PEPTIDE LINKING"           
"C6 H12 O6"     180.156 MAN y alpha-D-mannopyranose                    OC[C@H]1O[C@H](O)[C@@H](O)[C@@H](O)[C@@H]1O      "alpha-D-mannose; D-mannose; mannose" "D-saccharide, alpha linking" 
"C5 H11 N O2 S" 149.211 MET y METHIONINE                               CSCC[C@H](N)C(O)=O                               ?                                     "L-PEPTIDE LINKING"           
"C8 H15 N O6"   221.208 NAG y 2-acetamido-2-deoxy-beta-D-glucopyranose CC(=O)N[C@H]1[C@H](O)O[C@H](CO)[C@@H](O)[C@@H]1O 
;N-acetyl-beta-D-glucosamine; 2-acetamido-2-deoxy-beta-D-glucose; 2-acetamido-2-deoxy-D-glucose;
2-acetamido-2-deoxy-glucose; N-ACETYL-D-GLUCOSAMINE
;
"D-saccharide, beta linking"  
"C9 H11 N O2"   165.189 PHE y PHENYLALANINE                            N[C@@H](Cc1ccccc1)C(O)=O                         ?                                     "L-PEPTIDE LINKING"           
"C5 H9 N O2"    115.130 PRO y PROLINE                                  OC(=O)[C@@H]1CCCN1                               ?                                     "L-PEPTIDE LINKING"           
"C3 H7 N O3"    105.093 SER y SERINE                                   N[C@@H](CO)C(O)=O                                ?                                     "L-PEPTIDE LINKING"           
"C4 H9 N O3"    119.119 THR y THREONINE                                C[C@@H](O)[C@H](N)C(O)=O                         ?                                     "L-PEPTIDE LINKING"           
"C11 H12 N2 O2" 204.225 TRP y TRYPTOPHAN                               N[C@@H](Cc1c[nH]c2ccccc12)C(O)=O                 ?                                     "L-PEPTIDE LINKING"           
"C9 H11 N O3"   181.189 TYR y TYROSINE                                 N[C@@H](Cc1ccc(O)cc1)C(O)=O                      ?                                     "L-PEPTIDE LINKING"           
"C5 H11 N O2"   117.146 VAL y VALINE                                   CC(C)[C@H](N)C(O)=O                              ?                                     "L-PEPTIDE LINKING"           
#
_citation.book_publisher          ?
_citation.country                 UK
_citation.id                      primary
_citation.journal_full            Nature
_citation.journal_id_ASTM         NATUAS
_citation.journal_id_CSD          0006
_citation.journal_id_ISSN         0028-0836
_citation.journal_volume          ?
_citation.page_first              ?
_citation.page_last               ?
_citation.pdbx_database_id_DOI    ?
_citation.pdbx_database_id_PubMed ?
_citation.title                   "Accurate structure prediction of biomolecular interactions with AlphaFold 3"
_citation.year                    2024
#
loop_
_citation_author.citation_id
_citation_author.name
_citation_author.ordinal
primary "Google DeepMind" 1 
primary "Isomorphic Labs" 2 
#
loop_
_entity.id
_entity.pdbx_description
_entity.type
1 . polymer     
2 . non-polymer 
3 . non-polymer 
4 . branched    
5 . branched    
6 . branched    
#
_entity_poly.entity_id      1
_entity_poly.pdbx_strand_id A
_entity_poly.type           polypeptide(L)
#
loop_
_entity_poly_seq.entity_id
_entity_poly_seq.hetero
_entity_poly_seq.mon_id
_entity_poly_seq.num
1 n MET 1   
1 n LEU 2   
1 n TYR 3   
1 n PHE 4   
1 n SER 5   
1 n ASP 6   
1 n ILE 7   
1 n HIS 8   
1 n TYR 9   
1 n ASP 10  
1 n ILE 11  
1 n ALA 12  
1 n TYR 13  
1 n ASN 14  
1 n PRO 15  
1 n ILE 16  
1 n LYS 17  
1 n PRO 18  
1 n SER 19  
1 n LYS 20  
1 n THR 21  
1 n TRP 22  
1 n CYS 23  
1 n HIS 24  
1 n ASP 25  
1 n ILE 26  
1 n THR 27  
1 n ASN 28  
1 n GLU 29  
1 n THR 30  
1 n ALA 31  
1 n PRO 32  
1 n TYR 33  
1 n SER 34  
1 n LYS 35  
1 n TYR 36  
1 n GLY 37  
1 n LYS 38  
1 n TYR 39  
1 n GLY 40  
1 n CYS 41  
1 n GLU 42  
1 n SER 43  
1 n PRO 44  
1 n LYS 45  
1 n ALA 46  
1 n LEU 47  
1 n VAL 48  
1 n ASP 49  
1 n ALA 50  
1 n PHE 51  
1 n PHE 52  
1 n SER 53  
1 n ASP 54  
1 n LEU 55  
1 n LYS 56  
1 n ARG 57  
1 n ILE 58  
1 n ILE 59  
1 n SER 60  
1 n GLY 61  
1 n PRO 62  
1 n ARG 63  
1 n LEU 64  
1 n ILE 65  
1 n MET 66  
1 n CYS 67  
1 n GLY 68  
1 n GLY 69  
1 n ASP 70  
1 n THR 71  
1 n THR 72  
1 n ASN 73  
1 n THR 74  
1 n TRP 75  
1 n LYS 76  
1 n GLN 77  
1 n THR 78  
1 n HIS 79  
1 n THR 80  
1 n PHE 81  
1 n ASP 82  
1 n LYS 83  
1 n VAL 84  
1 n ILE 85  
1 n LYS 86  
1 n ASN 87  
1 n ILE 88  
1 n ASN 89  
1 n THR 90  
1 n VAL 91  
1 n VAL 92  
1 n GLU 93  
1 n ASN 94  
1 n MET 95  
1 n ARG 96  
1 n LYS 97  
1 n ILE 98  
1 n TYR 99  
1 n PRO 100 
1 n ASN 101 
1 n VAL 102 
1 n PRO 103 
1 n PHE 104 
1 n ILE 105 
1 n TYR 106 
1 n ASN 107 
1 n LEU 108 
1 n GLY 109 
1 n ASN 110 
1 n GLY 111 
1 n ASP 112 
1 n TYR 113 
1 n TYR 114 
1 n PRO 115 
1 n SER 116 
1 n TYR 117 
1 n GLY 118 
1 n ALA 119 
1 n PHE 120 
1 n ASP 121 
1 n THR 122 
1 n ASP 123 
1 n LYS 124 
1 n GLU 125 
1 n GLN 126 
1 n PHE 127 
1 n SER 128 
1 n GLN 129 
1 n ILE 130 
1 n ALA 131 
1 n ASP 132 
1 n THR 133 
1 n LEU 134 
1 n GLY 135 
1 n ASP 136 
1 n TYR 137 
1 n LEU 138 
1 n THR 139 
1 n ALA 140 
1 n GLU 141 
1 n GLN 142 
1 n LYS 143 
1 n LYS 144 
1 n ASN 145 
1 n PHE 146 
1 n SER 147 
1 n LYS 148 
1 n GLY 149 
1 n GLY 150 
1 n TYR 151 
1 n TYR 152 
1 n TYR 153 
1 n TYR 154 
1 n ASP 155 
1 n GLU 156 
1 n ASP 157 
1 n HIS 158 
1 n HIS 159 
1 n LEU 160 
1 n ILE 161 
1 n ARG 162 
1 n ILE 163 
1 n ILE 164 
1 n SER 165 
1 n PHE 166 
1 n ASN 167 
1 n SER 168 
1 n ILE 169 
1 n ILE 170 
1 n TYR 171 
1 n THR 172 
1 n ILE 173 
1 n ASN 174 
1 n ARG 175 
1 n LYS 176 
1 n LEU 177 
1 n ILE 178 
1 n SER 179 
1 n GLU 180 
1 n ASP 181 
1 n ASP 182 
1 n PRO 183 
1 n TYR 184 
1 n ASP 185 
1 n GLN 186 
1 n PHE 187 
1 n LYS 188 
1 n PHE 189 
1 n LEU 190 
1 n LYS 191 
1 n GLU 192 
1 n ALA 193 
1 n LEU 194 
1 n GLN 195 
1 n THR 196 
1 n LYS 197 
1 n PHE 198 
1 n HIS 199 
1 n LYS 200 
1 n VAL 201 
1 n LEU 202 
1 n LEU 203 
1 n PHE 204 
1 n HIS 205 
1 n MET 206 
1 n HIS 207 
1 n PRO 208 
1 n GLY 209 
1 n ILE 210 
1 n THR 211 
1 n ASP 212 
1 n PRO 213 
1 n GLU 214 
1 n LYS 215 
1 n PRO 216 
1 n LEU 217 
1 n GLU 218 
1 n TRP 219 
1 n HIS 220 
1 n GLN 221 
1 n LYS 222 
1 n PHE 223 
1 n ILE 224 
1 n ASP 225 
1 n GLN 226 
1 n PHE 227 
1 n ALA 228 
1 n LYS 229 
1 n ILE 230 
1 n LEU 231 
1 n ASN 232 
1 n GLU 233 
1 n ASN 234 
1 n PRO 235 
1 n PRO 236 
1 n ASP 237 
1 n THR 238 
1 n ILE 239 
1 n LEU 240 
1 n SER 241 
1 n ALA 242 
1 n HIS 243 
1 n THR 244 
1 n HIS 245 
1 n PHE 246 
1 n ASP 247 
1 n MET 248 
1 n LEU 249 
1 n MET 250 
1 n PRO 251 
1 n ILE 252 
1 n HIS 253 
1 n GLY 254 
1 n THR 255 
1 n ASP 256 
1 n LEU 257 
1 n ILE 258 
1 n SER 259 
1 n LEU 260 
1 n SER 261 
1 n ASN 262 
1 n PRO 263 
1 n GLY 264 
1 n ILE 265 
1 n SER 266 
1 n PRO 267 
1 n ARG 268 
1 n LEU 269 
1 n GLY 270 
1 n ASN 271 
1 n ASN 272 
1 n PRO 273 
1 n ALA 274 
1 n PHE 275 
1 n ARG 276 
1 n VAL 277 
1 n TYR 278 
1 n HIS 279 
1 n PHE 280 
1 n THR 281 
1 n ARG 282 
1 n GLY 283 
1 n GLN 284 
1 n LEU 285 
1 n LEU 286 
1 n ASP 287 
1 n TYR 288 
1 n PHE 289 
1 n GLN 290 
1 n TYR 291 
1 n ASN 292 
1 n TYR 293 
1 n ASP 294 
1 n LEU 295 
1 n SER 296 
1 n GLN 297 
1 n ARG 298 
1 n ASP 299 
1 n GLU 300 
1 n ILE 301 
1 n PRO 302 
1 n LYS 303 
1 n TRP 304 
1 n LYS 305 
1 n PHE 306 
1 n GLU 307 
1 n TYR 308 
1 n LYS 309 
1 n PHE 310 
1 n THR 311 
1 n GLU 312 
1 n THR 313 
1 n TYR 314 
1 n LYS 315 
1 n HIS 316 
1 n LYS 317 
1 n TYR 318 
1 n ILE 319 
1 n SER 320 
1 n GLN 321 
1 n MET 322 
1 n ALA 323 
1 n LEU 324 
1 n LYS 325 
1 n GLN 326 
1 n THR 327 
1 n ILE 328 
1 n LYS 329 
1 n TRP 330 
1 n VAL 331 
1 n ASN 332 
1 n LYS 333 
1 n SER 334 
1 n LEU 335 
1 n GLN 336 
1 n ASN 337 
1 n PHE 338 
1 n GLN 339 
1 n LEU 340 
1 n TYR 341 
1 n LEU 342 
1 n SER 343 
1 n HIS 344 
1 n LEU 345 
1 n HIS 346 
1 n ALA 347 
1 n GLY 348 
1 n GLY 349 
1 n THR 350 
1 n HIS 351 
1 n ASN 352 
1 n MET 353 
1 n TRP 354 
1 n PHE 355 
1 n TYR 356 
1 n LYS 357 
1 n CYS 358 
1 n VAL 359 
1 n MET 360 
1 n ILE 361 
1 n ILE 362 
1 n ASN 363 
1 n SER 364 
1 n ASN 365 
1 n GLU 366 
1 n ASP 367 
1 n TYR 368 
1 n GLN 369 
1 n LYS 370 
1 n CYS 371 
1 n ILE 372 
1 n ASN 373 
1 n GLN 374 
1 n PHE 375 
1 n PHE 376 
#
_ma_data.content_type "model coordinates"
_ma_data.id           1
_ma_data.name         Model
#
_ma_model_list.data_id          1
_ma_model_list.model_group_id   1
_ma_model_list.model_group_name "AlphaFold-beta-20231127 (7a14c934-fe78-43c1-a552-7fb305b0ebd1 @ 2024-09-13 13:09:44)"
_ma_model_list.model_id         1
_ma_model_list.model_name       "Top ranked model"
_ma_model_list.model_type       "Ab initio model"
_ma_model_list.ordinal_id       1
#
loop_
_ma_protocol_step.method_type
_ma_protocol_step.ordinal_id
_ma_protocol_step.protocol_id
_ma_protocol_step.step_id
"coevolution MSA" 1 1 1 
"template search" 2 1 2 
modeling          3 1 3 
#
loop_
_ma_qa_metric.id
_ma_qa_metric.mode
_ma_qa_metric.name
_ma_qa_metric.software_group_id
_ma_qa_metric.type
1 global pLDDT 1 pLDDT 
2 local  pLDDT 1 pLDDT 
#
_ma_qa_metric_global.metric_id    1
_ma_qa_metric_global.metric_value 89.00
_ma_qa_metric_global.model_id     1
_ma_qa_metric_global.ordinal_id   1
#
_ma_software_group.group_id    1
_ma_software_group.ordinal_id  1
_ma_software_group.software_id 1
#
loop_
_ma_target_entity.data_id
_ma_target_entity.entity_id
_ma_target_entity.origin
1 1 . 
1 2 . 
1 3 . 
1 4 . 
1 5 . 
1 6 . 
#
loop_
_ma_target_entity_instance.asym_id
_ma_target_entity_instance.details
_ma_target_entity_instance.entity_id
A . 1 
B . 2 
C . 3 
D . 4 
E . 5 
F . 6 
#
loop_
_pdbx_branch_scheme.asym_id
_pdbx_branch_scheme.auth_asym_id
_pdbx_branch_scheme.auth_seq_num
_pdbx_branch_scheme.entity_id
_pdbx_branch_scheme.hetero
_pdbx_branch_scheme.mon_id
_pdbx_branch_scheme.num
_pdbx_branch_scheme.pdb_asym_id
_pdbx_branch_scheme.pdb_ins_code
_pdbx_branch_scheme.pdb_seq_num
D D 1 4 n NAG 1 D . 1 
D D 2 4 n NAG 2 D . 2 
D D 3 4 n MAN 3 D . 3 
D D 4 4 n MAN 4 D . 4 
D D 5 4 n MAN 5 D . 5 
D D 6 4 n MAN 6 D . 6 
D D 7 4 n MAN 7 D . 7 
D D 8 4 n MAN 8 D . 8 
E E 1 5 n NAG 1 E . 1 
E E 2 5 n NAG 2 E . 2 
E E 3 5 n MAN 3 E . 3 
E E 4 5 n MAN 4 E . 4 
E E 5 5 n MAN 5 E . 5 
E E 6 5 n MAN 6 E . 6 
E E 7 5 n MAN 7 E . 7 
E E 8 5 n MAN 8 E . 8 
F F 1 6 n NAG 1 F . 1 
F F 2 6 n NAG 2 F . 2 
F F 3 6 n MAN 3 F . 3 
F F 4 6 n MAN 4 F . 4 
F F 5 6 n MAN 5 F . 5 
F F 6 6 n MAN 6 F . 6 
F F 7 6 n MAN 7 F . 7 
F F 8 6 n MAN 8 F . 8 
#
loop_
_pdbx_data_usage.details
_pdbx_data_usage.id
_pdbx_data_usage.type
_pdbx_data_usage.url
;NON-COMMERCIAL USE ONLY, BY USING THIS FILE YOU AGREE TO THE TERMS OF USE FOUND
AT alphafoldserver.com/output-terms.
;
1 license    ? 
;THE INFORMATION IS NOT INTENDED FOR, HAS NOT BEEN VALIDATED FOR, AND IS NOT
APPROVED FOR CLINICAL USE. IT SHOULD NOT BE USED FOR CLINICAL PURPOSE OR RELIED
ON FOR MEDICAL OR OTHER PROFESSIONAL ADVICE. IT IS THEORETICAL MODELLING ONLY
AND CAUTION SHOULD BE EXERCISED IN ITS USE. IT IS PROVIDED "AS-IS" WITHOUT ANY
WARRANTY OF ANY KIND, WHETHER EXPRESSED OR IMPLIED. NO WARRANTY IS GIVEN THAT
USE OF THE INFORMATION SHALL NOT INFRINGE THE RIGHTS OF ANY THIRD PARTY.
;
2 disclaimer ? 
#
loop_
_pdbx_nonpoly_scheme.asym_id
_pdbx_nonpoly_scheme.auth_seq_num
_pdbx_nonpoly_scheme.entity_id
_pdbx_nonpoly_scheme.mon_id
_pdbx_nonpoly_scheme.pdb_ins_code
_pdbx_nonpoly_scheme.pdb_seq_num
_pdbx_nonpoly_scheme.pdb_strand_id
B 1 2 CO . 1 B 
C 1 3 CO . 1 C 
#
loop_
_pdbx_poly_seq_scheme.asym_id
_pdbx_poly_seq_scheme.auth_seq_num
_pdbx_poly_seq_scheme.entity_id
_pdbx_poly_seq_scheme.hetero
_pdbx_poly_seq_scheme.mon_id
_pdbx_poly_seq_scheme.pdb_ins_code
_pdbx_poly_seq_scheme.pdb_seq_num
_pdbx_poly_seq_scheme.pdb_strand_id
_pdbx_poly_seq_scheme.seq_id
A 1   1 n MET . 1   A 1   
A 2   1 n LEU . 2   A 2   
A 3   1 n TYR . 3   A 3   
A 4   1 n PHE . 4   A 4   
A 5   1 n SER . 5   A 5   
A 6   1 n ASP . 6   A 6   
A 7   1 n ILE . 7   A 7   
A 8   1 n HIS . 8   A 8   
A 9   1 n TYR . 9   A 9   
A 10  1 n ASP . 10  A 10  
A 11  1 n ILE . 11  A 11  
A 12  1 n ALA . 12  A 12  
A 13  1 n TYR . 13  A 13  
A 14  1 n ASN . 14  A 14  
A 15  1 n PRO . 15  A 15  
A 16  1 n ILE . 16  A 16  
A 17  1 n LYS . 17  A 17  
A 18  1 n PRO . 18  A 18  
A 19  1 n SER . 19  A 19  
A 20  1 n LYS . 20  A 20  
A 21  1 n THR . 21  A 21  
A 22  1 n TRP . 22  A 22  
A 23  1 n CYS . 23  A 23  
A 24  1 n HIS . 24  A 24  
A 25  1 n ASP . 25  A 25  
A 26  1 n ILE . 26  A 26  
A 27  1 n THR . 27  A 27  
A 28  1 n ASN . 28  A 28  
A 29  1 n GLU . 29  A 29  
A 30  1 n THR . 30  A 30  
A 31  1 n ALA . 31  A 31  
A 32  1 n PRO . 32  A 32  
A 33  1 n TYR . 33  A 33  
A 34  1 n SER . 34  A 34  
A 35  1 n LYS . 35  A 35  
A 36  1 n TYR . 36  A 36  
A 37  1 n GLY . 37  A 37  
A 38  1 n LYS . 38  A 38  
A 39  1 n TYR . 39  A 39  
A 40  1 n GLY . 40  A 40  
A 41  1 n CYS . 41  A 41  
A 42  1 n GLU . 42  A 42  
A 43  1 n SER . 43  A 43  
A 44  1 n PRO . 44  A 44  
A 45  1 n LYS . 45  A 45  
A 46  1 n ALA . 46  A 46  
A 47  1 n LEU . 47  A 47  
A 48  1 n VAL . 48  A 48  
A 49  1 n ASP . 49  A 49  
A 50  1 n ALA . 50  A 50  
A 51  1 n PHE . 51  A 51  
A 52  1 n PHE . 52  A 52  
A 53  1 n SER . 53  A 53  
A 54  1 n ASP . 54  A 54  
A 55  1 n LEU . 55  A 55  
A 56  1 n LYS . 56  A 56  
A 57  1 n ARG . 57  A 57  
A 58  1 n ILE . 58  A 58  
A 59  1 n ILE . 59  A 59  
A 60  1 n SER . 60  A 60  
A 61  1 n GLY . 61  A 61  
A 62  1 n PRO . 62  A 62  
A 63  1 n ARG . 63  A 63  
A 64  1 n LEU . 64  A 64  
A 65  1 n ILE . 65  A 65  
A 66  1 n MET . 66  A 66  
A 67  1 n CYS . 67  A 67  
A 68  1 n GLY . 68  A 68  
A 69  1 n GLY . 69  A 69  
A 70  1 n ASP . 70  A 70  
A 71  1 n THR . 71  A 71  
A 72  1 n THR . 72  A 72  
A 73  1 n ASN . 73  A 73  
A 74  1 n THR . 74  A 74  
A 75  1 n TRP . 75  A 75  
A 76  1 n LYS . 76  A 76  
A 77  1 n GLN . 77  A 77  
A 78  1 n THR . 78  A 78  
A 79  1 n HIS . 79  A 79  
A 80  1 n THR . 80  A 80  
A 81  1 n PHE . 81  A 81  
A 82  1 n ASP . 82  A 82  
A 83  1 n LYS . 83  A 83  
A 84  1 n VAL . 84  A 84  
A 85  1 n ILE . 85  A 85  
A 86  1 n LYS . 86  A 86  
A 87  1 n ASN . 87  A 87  
A 88  1 n ILE . 88  A 88  
A 89  1 n ASN . 89  A 89  
A 90  1 n THR . 90  A 90  
A 91  1 n VAL . 91  A 91  
A 92  1 n VAL . 92  A 92  
A 93  1 n GLU . 93  A 93  
A 94  1 n ASN . 94  A 94  
A 95  1 n MET . 95  A 95  
A 96  1 n ARG . 96  A 96  
A 97  1 n LYS . 97  A 97  
A 98  1 n ILE . 98  A 98  
A 99  1 n TYR . 99  A 99  
A 100 1 n PRO . 100 A 100 
A 101 1 n ASN . 101 A 101 
A 102 1 n VAL . 102 A 102 
A 103 1 n PRO . 103 A 103 
A 104 1 n PHE . 104 A 104 
A 105 1 n ILE . 105 A 105 
A 106 1 n TYR . 106 A 106 
A 107 1 n ASN . 107 A 107 
A 108 1 n LEU . 108 A 108 
A 109 1 n GLY . 109 A 109 
A 110 1 n ASN . 110 A 110 
A 111 1 n GLY . 111 A 111 
A 112 1 n ASP . 112 A 112 
A 113 1 n TYR . 113 A 113 
A 114 1 n TYR . 114 A 114 
A 115 1 n PRO . 115 A 115 
A 116 1 n SER . 116 A 116 
A 117 1 n TYR . 117 A 117 
A 118 1 n GLY . 118 A 118 
A 119 1 n ALA . 119 A 119 
A 120 1 n PHE . 120 A 120 
A 121 1 n ASP . 121 A 121 
A 122 1 n THR . 122 A 122 
A 123 1 n ASP . 123 A 123 
A 124 1 n LYS . 124 A 124 
A 125 1 n GLU . 125 A 125 
A 126 1 n GLN . 126 A 126 
A 127 1 n PHE . 127 A 127 
A 128 1 n SER . 128 A 128 
A 129 1 n GLN . 129 A 129 
A 130 1 n ILE . 130 A 130 
A 131 1 n ALA . 131 A 131 
A 132 1 n ASP . 132 A 132 
A 133 1 n THR . 133 A 133 
A 134 1 n LEU . 134 A 134 
A 135 1 n GLY . 135 A 135 
A 136 1 n ASP . 136 A 136 
A 137 1 n TYR . 137 A 137 
A 138 1 n LEU . 138 A 138 
A 139 1 n THR . 139 A 139 
A 140 1 n ALA . 140 A 140 
A 141 1 n GLU . 141 A 141 
A 142 1 n GLN . 142 A 142 
A 143 1 n LYS . 143 A 143 
A 144 1 n LYS . 144 A 144 
A 145 1 n ASN . 145 A 145 
A 146 1 n PHE . 146 A 146 
A 147 1 n SER . 147 A 147 
A 148 1 n LYS . 148 A 148 
A 149 1 n GLY . 149 A 149 
A 150 1 n GLY . 150 A 150 
A 151 1 n TYR . 151 A 151 
A 152 1 n TYR . 152 A 152 
A 153 1 n TYR . 153 A 153 
A 154 1 n TYR . 154 A 154 
A 155 1 n ASP . 155 A 155 
A 156 1 n GLU . 156 A 156 
A 157 1 n ASP . 157 A 157 
A 158 1 n HIS . 158 A 158 
A 159 1 n HIS . 159 A 159 
A 160 1 n LEU . 160 A 160 
A 161 1 n ILE . 161 A 161 
A 162 1 n ARG . 162 A 162 
A 163 1 n ILE . 163 A 163 
A 164 1 n ILE . 164 A 164 
A 165 1 n SER . 165 A 165 
A 166 1 n PHE . 166 A 166 
A 167 1 n ASN . 167 A 167 
A 168 1 n SER . 168 A 168 
A 169 1 n ILE . 169 A 169 
A 170 1 n ILE . 170 A 170 
A 171 1 n TYR . 171 A 171 
A 172 1 n THR . 172 A 172 
A 173 1 n ILE . 173 A 173 
A 174 1 n ASN . 174 A 174 
A 175 1 n ARG . 175 A 175 
A 176 1 n LYS . 176 A 176 
A 177 1 n LEU . 177 A 177 
A 178 1 n ILE . 178 A 178 
A 179 1 n SER . 179 A 179 
A 180 1 n GLU . 180 A 180 
A 181 1 n ASP . 181 A 181 
A 182 1 n ASP . 182 A 182 
A 183 1 n PRO . 183 A 183 
A 184 1 n TYR . 184 A 184 
A 185 1 n ASP . 185 A 185 
A 186 1 n GLN . 186 A 186 
A 187 1 n PHE . 187 A 187 
A 188 1 n LYS . 188 A 188 
A 189 1 n PHE . 189 A 189 
A 190 1 n LEU . 190 A 190 
A 191 1 n LYS . 191 A 191 
A 192 1 n GLU . 192 A 192 
A 193 1 n ALA . 193 A 193 
A 194 1 n LEU . 194 A 194 
A 195 1 n GLN . 195 A 195 
A 196 1 n THR . 196 A 196 
A 197 1 n LYS . 197 A 197 
A 198 1 n PHE . 198 A 198 
A 199 1 n HIS . 199 A 199 
A 200 1 n LYS . 200 A 200 
A 201 1 n VAL . 201 A 201 
A 202 1 n LEU . 202 A 202 
A 203 1 n LEU . 203 A 203 
A 204 1 n PHE . 204 A 204 
A 205 1 n HIS . 205 A 205 
A 206 1 n MET . 206 A 206 
A 207 1 n HIS . 207 A 207 
A 208 1 n PRO . 208 A 208 
A 209 1 n GLY . 209 A 209 
A 210 1 n ILE . 210 A 210 
A 211 1 n THR . 211 A 211 
A 212 1 n ASP . 212 A 212 
A 213 1 n PRO . 213 A 213 
A 214 1 n GLU . 214 A 214 
A 215 1 n LYS . 215 A 215 
A 216 1 n PRO . 216 A 216 
A 217 1 n LEU . 217 A 217 
A 218 1 n GLU . 218 A 218 
A 219 1 n TRP . 219 A 219 
A 220 1 n HIS . 220 A 220 
A 221 1 n GLN . 221 A 221 
A 222 1 n LYS . 222 A 222 
A 223 1 n PHE . 223 A 223 
A 224 1 n ILE . 224 A 224 
A 225 1 n ASP . 225 A 225 
A 226 1 n GLN . 226 A 226 
A 227 1 n PHE . 227 A 227 
A 228 1 n ALA . 228 A 228 
A 229 1 n LYS . 229 A 229 
A 230 1 n ILE . 230 A 230 
A 231 1 n LEU . 231 A 231 
A 232 1 n ASN . 232 A 232 
A 233 1 n GLU . 233 A 233 
A 234 1 n ASN . 234 A 234 
A 235 1 n PRO . 235 A 235 
A 236 1 n PRO . 236 A 236 
A 237 1 n ASP . 237 A 237 
A 238 1 n THR . 238 A 238 
A 239 1 n ILE . 239 A 239 
A 240 1 n LEU . 240 A 240 
A 241 1 n SER . 241 A 241 
A 242 1 n ALA . 242 A 242 
A 243 1 n HIS . 243 A 243 
A 244 1 n THR . 244 A 244 
A 245 1 n HIS . 245 A 245 
A 246 1 n PHE . 246 A 246 
A 247 1 n ASP . 247 A 247 
A 248 1 n MET . 248 A 248 
A 249 1 n LEU . 249 A 249 
A 250 1 n MET . 250 A 250 
A 251 1 n PRO . 251 A 251 
A 252 1 n ILE . 252 A 252 
A 253 1 n HIS . 253 A 253 
A 254 1 n GLY . 254 A 254 
A 255 1 n THR . 255 A 255 
A 256 1 n ASP . 256 A 256 
A 257 1 n LEU . 257 A 257 
A 258 1 n ILE . 258 A 258 
A 259 1 n SER . 259 A 259 
A 260 1 n LEU . 260 A 260 
A 261 1 n SER . 261 A 261 
A 262 1 n ASN . 262 A 262 
A 263 1 n PRO . 263 A 263 
A 264 1 n GLY . 264 A 264 
A 265 1 n ILE . 265 A 265 
A 266 1 n SER . 266 A 266 
A 267 1 n PRO . 267 A 267 
A 268 1 n ARG . 268 A 268 
A 269 1 n LEU . 269 A 269 
A 270 1 n GLY . 270 A 270 
A 271 1 n ASN . 271 A 271 
A 272 1 n ASN . 272 A 272 
A 273 1 n PRO . 273 A 273 
A 274 1 n ALA . 274 A 274 
A 275 1 n PHE . 275 A 275 
A 276 1 n ARG . 276 A 276 
A 277 1 n VAL . 277 A 277 
A 278 1 n TYR . 278 A 278 
A 279 1 n HIS . 279 A 279 
A 280 1 n PHE . 280 A 280 
A 281 1 n THR . 281 A 281 
A 282 1 n ARG . 282 A 282 
A 283 1 n GLY . 283 A 283 
A 284 1 n GLN . 284 A 284 
A 285 1 n LEU . 285 A 285 
A 286 1 n LEU . 286 A 286 
A 287 1 n ASP . 287 A 287 
A 288 1 n TYR . 288 A 288 
A 289 1 n PHE . 289 A 289 
A 290 1 n GLN . 290 A 290 
A 291 1 n TYR . 291 A 291 
A 292 1 n ASN . 292 A 292 
A 293 1 n TYR . 293 A 293 
A 294 1 n ASP . 294 A 294 
A 295 1 n LEU . 295 A 295 
A 296 1 n SER . 296 A 296 
A 297 1 n GLN . 297 A 297 
A 298 1 n ARG . 298 A 298 
A 299 1 n ASP . 299 A 299 
A 300 1 n GLU . 300 A 300 
A 301 1 n ILE . 301 A 301 
A 302 1 n PRO . 302 A 302 
A 303 1 n LYS . 303 A 303 
A 304 1 n TRP . 304 A 304 
A 305 1 n LYS . 305 A 305 
A 306 1 n PHE . 306 A 306 
A 307 1 n GLU . 307 A 307 
A 308 1 n TYR . 308 A 308 
A 309 1 n LYS . 309 A 309 
A 310 1 n PHE . 310 A 310 
A 311 1 n THR . 311 A 311 
A 312 1 n GLU . 312 A 312 
A 313 1 n THR . 313 A 313 
A 314 1 n TYR . 314 A 314 
A 315 1 n LYS . 315 A 315 
A 316 1 n HIS . 316 A 316 
A 317 1 n LYS . 317 A 317 
A 318 1 n TYR . 318 A 318 
A 319 1 n ILE . 319 A 319 
A 320 1 n SER . 320 A 320 
A 321 1 n GLN . 321 A 321 
A 322 1 n MET . 322 A 322 
A 323 1 n ALA . 323 A 323 
A 324 1 n LEU . 324 A 324 
A 325 1 n LYS . 325 A 325 
A 326 1 n GLN . 326 A 326 
A 327 1 n THR . 327 A 327 
A 328 1 n ILE . 328 A 328 
A 329 1 n LYS . 329 A 329 
A 330 1 n TRP . 330 A 330 
A 331 1 n VAL . 331 A 331 
A 332 1 n ASN . 332 A 332 
A 333 1 n LYS . 333 A 333 
A 334 1 n SER . 334 A 334 
A 335 1 n LEU . 335 A 335 
A 336 1 n GLN . 336 A 336 
A 337 1 n ASN . 337 A 337 
A 338 1 n PHE . 338 A 338 
A 339 1 n GLN . 339 A 339 
A 340 1 n LEU . 340 A 340 
A 341 1 n TYR . 341 A 341 
A 342 1 n LEU . 342 A 342 
A 343 1 n SER . 343 A 343 
A 344 1 n HIS . 344 A 344 
A 345 1 n LEU . 345 A 345 
A 346 1 n HIS . 346 A 346 
A 347 1 n ALA . 347 A 347 
A 348 1 n GLY . 348 A 348 
A 349 1 n GLY . 349 A 349 
A 350 1 n THR . 350 A 350 
A 351 1 n HIS . 351 A 351 
A 352 1 n ASN . 352 A 352 
A 353 1 n MET . 353 A 353 
A 354 1 n TRP . 354 A 354 
A 355 1 n PHE . 355 A 355 
A 356 1 n TYR . 356 A 356 
A 357 1 n LYS . 357 A 357 
A 358 1 n CYS . 358 A 358 
A 359 1 n VAL . 359 A 359 
A 360 1 n MET . 360 A 360 
A 361 1 n ILE . 361 A 361 
A 362 1 n ILE . 362 A 362 
A 363 1 n ASN . 363 A 363 
A 364 1 n SER . 364 A 364 
A 365 1 n ASN . 365 A 365 
A 366 1 n GLU . 366 A 366 
A 367 1 n ASP . 367 A 367 
A 368 1 n TYR . 368 A 368 
A 369 1 n GLN . 369 A 369 
A 370 1 n LYS . 370 A 370 
A 371 1 n CYS . 371 A 371 
A 372 1 n ILE . 372 A 372 
A 373 1 n ASN . 373 A 373 
A 374 1 n GLN . 374 A 374 
A 375 1 n PHE . 375 A 375 
A 376 1 n PHE . 376 A 376 
#
_software.classification other
_software.date           ?
_software.description    "Structure prediction"
_software.name           AlphaFold
_software.pdbx_ordinal   1
_software.type           package
_software.version        "AlphaFold-beta-20231127 (7a14c934-fe78-43c1-a552-7fb305b0ebd1 @ 2024-09-13 13:09:44)"
#
loop_
_struct_asym.entity_id
_struct_asym.id
1 A 
2 B 
3 C 
4 D 
5 E 
6 F 
#
loop_
_struct_conn.conn_type_id
_struct_conn.id
_struct_conn.pdbx_ptnr1_PDB_ins_code
_struct_conn.pdbx_ptnr1_label_alt_id
_struct_conn.pdbx_ptnr2_PDB_ins_code
_struct_conn.pdbx_ptnr2_label_alt_id
_struct_conn.pdbx_role
_struct_conn.pdbx_value_order
_struct_conn.ptnr1_auth_asym_id
_struct_conn.ptnr1_auth_seq_id
_struct_conn.ptnr1_label_asym_id
_struct_conn.ptnr1_label_atom_id
_struct_conn.ptnr1_label_comp_id
_struct_conn.ptnr1_label_seq_id
_struct_conn.ptnr1_symmetry
_struct_conn.ptnr2_auth_asym_id
_struct_conn.ptnr2_auth_seq_id
_struct_conn.ptnr2_label_asym_id
_struct_conn.ptnr2_label_atom_id
_struct_conn.ptnr2_label_comp_id
_struct_conn.ptnr2_label_seq_id
_struct_conn.ptnr2_symmetry
covale covale1  ? ? ? ? ? ? D 1 D C1 NAG . 1_555 A 28  A ND2 ASN 28  1_555 
covale covale2  ? ? ? ? ? ? E 1 E C1 NAG . 1_555 A 145 A ND2 ASN 145 1_555 
covale covale3  ? ? ? ? ? ? F 1 F C1 NAG . 1_555 A 332 A ND2 ASN 332 1_555 
covale covale4  ? ? ? ? ? ? D 1 D O4 NAG . 1_555 D 2   D C1  NAG .   1_555 
covale covale5  ? ? ? ? ? ? D 2 D O4 NAG . 1_555 D 3   D C1  MAN .   1_555 
covale covale6  ? ? ? ? ? ? D 3 D O2 MAN . 1_555 D 4   D C1  MAN .   1_555 
covale covale7  ? ? ? ? ? ? D 4 D O2 MAN . 1_555 D 5   D C1  MAN .   1_555 
covale covale8  ? ? ? ? ? ? D 4 D O6 MAN . 1_555 D 6   D C1  MAN .   1_555 
covale covale9  ? ? ? ? ? ? D 6 D O2 MAN . 1_555 D 7   D C1  MAN .   1_555 
covale covale10 ? ? ? ? ? ? D 6 D O6 MAN . 1_555 D 8   D C1  MAN .   1_555 
covale covale11 ? ? ? ? ? ? E 1 E O4 NAG . 1_555 E 2   E C1  NAG .   1_555 
covale covale12 ? ? ? ? ? ? E 2 E O4 NAG . 1_555 E 3   E C1  MAN .   1_555 
covale covale13 ? ? ? ? ? ? E 3 E O2 MAN . 1_555 E 4   E C1  MAN .   1_555 
covale covale14 ? ? ? ? ? ? E 4 E O2 MAN . 1_555 E 5   E C1  MAN .   1_555 
covale covale15 ? ? ? ? ? ? E 4 E O6 MAN . 1_555 E 6   E C1  MAN .   1_555 
covale covale16 ? ? ? ? ? ? E 6 E O2 MAN . 1_555 E 7   E C1  MAN .   1_555 
covale covale17 ? ? ? ? ? ? E 6 E O6 MAN . 1_555 E 8   E C1  MAN .   1_555 
covale covale18 ? ? ? ? ? ? F 1 F O4 NAG . 1_555 F 2   F C1  NAG .   1_555 
covale covale19 ? ? ? ? ? ? F 2 F O4 NAG . 1_555 F 3   F C1  MAN .   1_555 
covale covale20 ? ? ? ? ? ? F 3 F O2 MAN . 1_555 F 4   F C1  MAN .   1_555 
covale covale21 ? ? ? ? ? ? F 4 F O2 MAN . 1_555 F 5   F C1  MAN .   1_555 
covale covale22 ? ? ? ? ? ? F 4 F O6 MAN . 1_555 F 6   F C1  MAN .   1_555 
covale covale23 ? ? ? ? ? ? F 6 F O2 MAN . 1_555 F 7   F C1  MAN .   1_555 
covale covale24 ? ? ? ? ? ? F 6 F O6 MAN . 1_555 F 8   F C1  MAN .   1_555 
#
_struct_conn_type.criteria  ?
_struct_conn_type.id        covale
_struct_conn_type.reference ?
#
loop_
_atom_site.group_PDB
_atom_site.id
_atom_site.type_symbol
_atom_site.label_atom_id
_atom_site.label_alt_id
_atom_site.label_comp_id
_atom_site.label_asym_id
_atom_site.label_entity_id
_atom_site.label_seq_id
_atom_site.pdbx_PDB_ins_code
_atom_site.Cartn_x
_atom_site.Cartn_y
_atom_site.Cartn_z
_atom_site.occupancy
_atom_site.B_iso_or_equiv
_atom_site.auth_seq_id
_atom_site.auth_asym_id
_atom_site.pdbx_PDB_model_num
ATOM   1    N  N   . MET A 1 1   ? 5.680   -7.353  -14.779 1.00 89.38 1   A 1 
ATOM   2    C  CA  . MET A 1 1   ? 4.961   -7.920  -13.630 1.00 94.56 1   A 1 
ATOM   3    C  C   . MET A 1 1   ? 4.113   -6.849  -12.973 1.00 96.32 1   A 1 
ATOM   4    O  O   . MET A 1 1   ? 4.602   -5.756  -12.688 1.00 95.33 1   A 1 
ATOM   5    C  CB  . MET A 1 1   ? 5.947   -8.510  -12.618 1.00 89.17 1   A 1 
ATOM   6    C  CG  . MET A 1 1   ? 6.610   -9.795  -13.114 1.00 79.74 1   A 1 
ATOM   7    S  SD  . MET A 1 1   ? 8.062   -10.276 -12.177 1.00 76.04 1   A 1 
ATOM   8    C  CE  . MET A 1 1   ? 7.396   -10.374 -10.519 1.00 66.58 1   A 1 
ATOM   9    N  N   . LEU A 1 2   ? 2.855   -7.173  -12.736 1.00 96.49 2   A 1 
ATOM   10   C  CA  . LEU A 1 2   ? 1.903   -6.227  -12.167 1.00 97.46 2   A 1 
ATOM   11   C  C   . LEU A 1 2   ? 1.891   -6.319  -10.644 1.00 97.97 2   A 1 
ATOM   12   O  O   . LEU A 1 2   ? 1.833   -7.418  -10.094 1.00 97.79 2   A 1 
ATOM   13   C  CB  . LEU A 1 2   ? 0.507   -6.518  -12.728 1.00 97.06 2   A 1 
ATOM   14   C  CG  . LEU A 1 2   ? -0.698  -5.821  -12.082 1.00 96.39 2   A 1 
ATOM   15   C  CD1 . LEU A 1 2   ? -0.589  -4.315  -12.229 1.00 94.82 2   A 1 
ATOM   16   C  CD2 . LEU A 1 2   ? -1.983  -6.337  -12.704 1.00 95.54 2   A 1 
ATOM   17   N  N   . TYR A 1 3   ? 1.917   -5.173  -9.965  1.00 98.54 3   A 1 
ATOM   18   C  CA  . TYR A 1 3   ? 1.850   -5.128  -8.509  1.00 98.69 3   A 1 
ATOM   19   C  C   . TYR A 1 3   ? 0.849   -4.071  -8.069  1.00 98.68 3   A 1 
ATOM   20   O  O   . TYR A 1 3   ? 1.018   -2.890  -8.369  1.00 98.43 3   A 1 
ATOM   21   C  CB  . TYR A 1 3   ? 3.233   -4.836  -7.919  1.00 98.34 3   A 1 
ATOM   22   C  CG  . TYR A 1 3   ? 3.296   -4.803  -6.404  1.00 97.93 3   A 1 
ATOM   23   C  CD1 . TYR A 1 3   ? 2.619   -5.734  -5.624  1.00 95.73 3   A 1 
ATOM   24   C  CD2 . TYR A 1 3   ? 4.067   -3.856  -5.745  1.00 95.78 3   A 1 
ATOM   25   C  CE1 . TYR A 1 3   ? 2.691   -5.720  -4.245  1.00 94.11 3   A 1 
ATOM   26   C  CE2 . TYR A 1 3   ? 4.146   -3.821  -4.362  1.00 94.30 3   A 1 
ATOM   27   C  CZ  . TYR A 1 3   ? 3.458   -4.762  -3.622  1.00 95.20 3   A 1 
ATOM   28   O  OH  . TYR A 1 3   ? 3.540   -4.736  -2.242  1.00 93.34 3   A 1 
ATOM   29   N  N   . PHE A 1 4   ? -0.199  -4.501  -7.358  1.00 98.87 4   A 1 
ATOM   30   C  CA  . PHE A 1 4   ? -1.144  -3.562  -6.759  1.00 98.82 4   A 1 
ATOM   31   C  C   . PHE A 1 4   ? -1.416  -3.979  -5.318  1.00 98.87 4   A 1 
ATOM   32   O  O   . PHE A 1 4   ? -1.177  -5.125  -4.928  1.00 98.56 4   A 1 
ATOM   33   C  CB  . PHE A 1 4   ? -2.447  -3.475  -7.565  1.00 98.73 4   A 1 
ATOM   34   C  CG  . PHE A 1 4   ? -3.210  -4.769  -7.682  1.00 98.78 4   A 1 
ATOM   35   C  CD1 . PHE A 1 4   ? -4.114  -5.153  -6.698  1.00 98.42 4   A 1 
ATOM   36   C  CD2 . PHE A 1 4   ? -3.032  -5.594  -8.778  1.00 98.29 4   A 1 
ATOM   37   C  CE1 . PHE A 1 4   ? -4.822  -6.336  -6.806  1.00 98.06 4   A 1 
ATOM   38   C  CE2 . PHE A 1 4   ? -3.735  -6.787  -8.892  1.00 97.99 4   A 1 
ATOM   39   C  CZ  . PHE A 1 4   ? -4.629  -7.157  -7.906  1.00 98.35 4   A 1 
ATOM   40   N  N   . SER A 1 5   ? -1.904  -3.036  -4.525  1.00 98.84 5   A 1 
ATOM   41   C  CA  . SER A 1 5   ? -2.099  -3.290  -3.104  1.00 98.79 5   A 1 
ATOM   42   C  C   . SER A 1 5   ? -3.118  -2.325  -2.529  1.00 98.86 5   A 1 
ATOM   43   O  O   . SER A 1 5   ? -3.459  -1.313  -3.151  1.00 98.43 5   A 1 
ATOM   44   C  CB  . SER A 1 5   ? -0.781  -3.150  -2.339  1.00 98.46 5   A 1 
ATOM   45   O  OG  . SER A 1 5   ? -0.312  -1.811  -2.392  1.00 97.87 5   A 1 
ATOM   46   N  N   . ASP A 1 6   ? -3.601  -2.639  -1.325  1.00 98.86 6   A 1 
ATOM   47   C  CA  . ASP A 1 6   ? -4.402  -1.726  -0.536  1.00 98.83 6   A 1 
ATOM   48   C  C   . ASP A 1 6   ? -5.646  -1.245  -1.288  1.00 98.88 6   A 1 
ATOM   49   O  O   . ASP A 1 6   ? -5.919  -0.044  -1.386  1.00 98.36 6   A 1 
ATOM   50   C  CB  . ASP A 1 6   ? -3.548  -0.550  -0.057  1.00 98.74 6   A 1 
ATOM   51   C  CG  . ASP A 1 6   ? -2.391  -1.018  0.804   1.00 98.59 6   A 1 
ATOM   52   O  OD1 . ASP A 1 6   ? -2.624  -1.358  1.982   1.00 96.97 6   A 1 
ATOM   53   O  OD2 . ASP A 1 6   ? -1.248  -1.069  0.297   1.00 97.29 6   A 1 
ATOM   54   N  N   . ILE A 1 7   ? -6.397  -2.204  -1.811  1.00 98.71 7   A 1 
ATOM   55   C  CA  . ILE A 1 7   ? -7.666  -1.893  -2.464  1.00 98.75 7   A 1 
ATOM   56   C  C   . ILE A 1 7   ? -8.645  -1.290  -1.462  1.00 98.70 7   A 1 
ATOM   57   O  O   . ILE A 1 7   ? -9.284  -0.273  -1.747  1.00 98.45 7   A 1 
ATOM   58   C  CB  . ILE A 1 7   ? -8.260  -3.158  -3.127  1.00 98.69 7   A 1 
ATOM   59   C  CG1 . ILE A 1 7   ? -7.453  -3.503  -4.381  1.00 97.76 7   A 1 
ATOM   60   C  CG2 . ILE A 1 7   ? -9.734  -2.951  -3.472  1.00 97.89 7   A 1 
ATOM   61   C  CD1 . ILE A 1 7   ? -7.845  -4.826  -5.025  1.00 95.83 7   A 1 
ATOM   62   N  N   . HIS A 1 8   ? -8.775  -1.910  -0.291  1.00 98.54 8   A 1 
ATOM   63   C  CA  . HIS A 1 8   ? -9.643  -1.418  0.780   1.00 98.41 8   A 1 
ATOM   64   C  C   . HIS A 1 8   ? -11.083 -1.160  0.306   1.00 98.37 8   A 1 
ATOM   65   O  O   . HIS A 1 8   ? -11.624 -0.070  0.494   1.00 97.54 8   A 1 
ATOM   66   C  CB  . HIS A 1 8   ? -9.061  -0.152  1.412   1.00 98.28 8   A 1 
ATOM   67   C  CG  . HIS A 1 8   ? -7.884  -0.398  2.313   1.00 98.36 8   A 1 
ATOM   68   N  ND1 . HIS A 1 8   ? -8.016  -0.925  3.574   1.00 96.59 8   A 1 
ATOM   69   C  CD2 . HIS A 1 8   ? -6.568  -0.173  2.125   1.00 97.05 8   A 1 
ATOM   70   C  CE1 . HIS A 1 8   ? -6.812  -1.015  4.137   1.00 96.68 8   A 1 
ATOM   71   N  NE2 . HIS A 1 8   ? -5.915  -0.562  3.277   1.00 97.11 8   A 1 
ATOM   72   N  N   . TYR A 1 9   ? -11.706 -2.177  -0.278  1.00 98.33 9   A 1 
ATOM   73   C  CA  . TYR A 1 9   ? -13.131 -2.121  -0.617  1.00 98.30 9   A 1 
ATOM   74   C  C   . TYR A 1 9   ? -13.933 -1.583  0.566   1.00 98.19 9   A 1 
ATOM   75   O  O   . TYR A 1 9   ? -13.807 -2.092  1.687   1.00 97.31 9   A 1 
ATOM   76   C  CB  . TYR A 1 9   ? -13.667 -3.509  -0.924  1.00 98.13 9   A 1 
ATOM   77   C  CG  . TYR A 1 9   ? -13.549 -3.997  -2.349  1.00 98.21 9   A 1 
ATOM   78   C  CD1 . TYR A 1 9   ? -14.366 -3.502  -3.362  1.00 97.22 9   A 1 
ATOM   79   C  CD2 . TYR A 1 9   ? -12.657 -5.013  -2.671  1.00 97.33 9   A 1 
ATOM   80   C  CE1 . TYR A 1 9   ? -14.278 -3.987  -4.657  1.00 96.82 9   A 1 
ATOM   81   C  CE2 . TYR A 1 9   ? -12.567 -5.504  -3.963  1.00 96.89 9   A 1 
ATOM   82   C  CZ  . TYR A 1 9   ? -13.381 -4.990  -4.945  1.00 97.70 9   A 1 
ATOM   83   O  OH  . TYR A 1 9   ? -13.294 -5.483  -6.231  1.00 97.00 9   A 1 
ATOM   84   N  N   . ASP A 1 10  ? -14.796 -0.586  0.319   1.00 98.11 10  A 1 
ATOM   85   C  CA  . ASP A 1 10  ? -15.632 -0.026  1.364   1.00 97.90 10  A 1 
ATOM   86   C  C   . ASP A 1 10  ? -17.100 -0.098  0.959   1.00 97.82 10  A 1 
ATOM   87   O  O   . ASP A 1 10  ? -17.587 0.736   0.191   1.00 97.07 10  A 1 
ATOM   88   C  CB  . ASP A 1 10  ? -15.236 1.420   1.672   1.00 97.66 10  A 1 
ATOM   89   C  CG  . ASP A 1 10  ? -15.964 1.977   2.887   1.00 97.31 10  A 1 
ATOM   90   O  OD1 . ASP A 1 10  ? -16.774 1.247   3.490   1.00 95.54 10  A 1 
ATOM   91   O  OD2 . ASP A 1 10  ? -15.716 3.145   3.241   1.00 95.28 10  A 1 
ATOM   92   N  N   . ILE A 1 11  ? -17.822 -1.064  1.506   1.00 97.45 11  A 1 
ATOM   93   C  CA  . ILE A 1 11  ? -19.236 -1.237  1.201   1.00 96.49 11  A 1 
ATOM   94   C  C   . ILE A 1 11  ? -20.065 -0.067  1.723   1.00 96.74 11  A 1 
ATOM   95   O  O   . ILE A 1 11  ? -21.170 0.183   1.237   1.00 95.28 11  A 1 
ATOM   96   C  CB  . ILE A 1 11  ? -19.754 -2.577  1.769   1.00 94.84 11  A 1 
ATOM   97   C  CG1 . ILE A 1 11  ? -21.135 -2.904  1.211   1.00 84.53 11  A 1 
ATOM   98   C  CG2 . ILE A 1 11  ? -19.770 -2.545  3.300   1.00 83.78 11  A 1 
ATOM   99   C  CD1 . ILE A 1 11  ? -21.625 -4.299  1.564   1.00 81.07 11  A 1 
ATOM   100  N  N   . ALA A 1 12  ? -19.533 0.677   2.682   1.00 97.03 12  A 1 
ATOM   101  C  CA  . ALA A 1 12  ? -20.269 1.777   3.311   1.00 97.08 12  A 1 
ATOM   102  C  C   . ALA A 1 12  ? -20.040 3.125   2.637   1.00 97.35 12  A 1 
ATOM   103  O  O   . ALA A 1 12  ? -20.591 4.133   3.083   1.00 96.66 12  A 1 
ATOM   104  C  CB  . ALA A 1 12  ? -19.904 1.871   4.792   1.00 96.47 12  A 1 
ATOM   105  N  N   . TYR A 1 13  ? -19.239 3.161   1.571   1.00 97.58 13  A 1 
ATOM   106  C  CA  . TYR A 1 13  ? -18.978 4.423   0.882   1.00 97.48 13  A 1 
ATOM   107  C  C   . TYR A 1 13  ? -20.280 5.042   0.376   1.00 97.31 13  A 1 
ATOM   108  O  O   . TYR A 1 13  ? -21.074 4.382   -0.311  1.00 96.44 13  A 1 
ATOM   109  C  CB  . TYR A 1 13  ? -18.030 4.214   -0.294  1.00 96.96 13  A 1 
ATOM   110  C  CG  . TYR A 1 13  ? -17.718 5.475   -1.065  1.00 96.79 13  A 1 
ATOM   111  C  CD1 . TYR A 1 13  ? -16.657 6.296   -0.702  1.00 96.19 13  A 1 
ATOM   112  C  CD2 . TYR A 1 13  ? -18.492 5.859   -2.156  1.00 96.15 13  A 1 
ATOM   113  C  CE1 . TYR A 1 13  ? -16.369 7.462   -1.405  1.00 95.47 13  A 1 
ATOM   114  C  CE2 . TYR A 1 13  ? -18.220 7.029   -2.862  1.00 95.42 13  A 1 
ATOM   115  C  CZ  . TYR A 1 13  ? -17.154 7.820   -2.482  1.00 95.42 13  A 1 
ATOM   116  O  OH  . TYR A 1 13  ? -16.866 8.971   -3.177  1.00 94.24 13  A 1 
ATOM   117  N  N   . ASN A 1 14  ? -20.499 6.315   0.721   1.00 97.39 14  A 1 
ATOM   118  C  CA  . ASN A 1 14  ? -21.651 7.066   0.256   1.00 96.88 14  A 1 
ATOM   119  C  C   . ASN A 1 14  ? -21.143 8.261   -0.543  1.00 96.32 14  A 1 
ATOM   120  O  O   . ASN A 1 14  ? -20.434 9.111   0.003   1.00 95.61 14  A 1 
ATOM   121  C  CB  . ASN A 1 14  ? -22.512 7.520   1.437   1.00 96.51 14  A 1 
ATOM   122  C  CG  . ASN A 1 14  ? -23.805 8.197   1.006   1.00 95.55 14  A 1 
ATOM   123  O  OD1 . ASN A 1 14  ? -23.826 8.961   0.050   1.00 91.97 14  A 1 
ATOM   124  N  ND2 . ASN A 1 14  ? -24.883 7.922   1.725   1.00 90.82 14  A 1 
ATOM   125  N  N   . PRO A 1 15  ? -21.507 8.365   -1.825  1.00 95.61 15  A 1 
ATOM   126  C  CA  . PRO A 1 15  ? -20.900 9.374   -2.699  1.00 94.85 15  A 1 
ATOM   127  C  C   . PRO A 1 15  ? -21.256 10.816  -2.364  1.00 93.61 15  A 1 
ATOM   128  O  O   . PRO A 1 15  ? -20.601 11.727  -2.882  1.00 92.19 15  A 1 
ATOM   129  C  CB  . PRO A 1 15  ? -21.418 9.003   -4.100  1.00 94.54 15  A 1 
ATOM   130  C  CG  . PRO A 1 15  ? -22.666 8.224   -3.844  1.00 93.22 15  A 1 
ATOM   131  C  CD  . PRO A 1 15  ? -22.418 7.468   -2.567  1.00 95.51 15  A 1 
ATOM   132  N  N   . ILE A 1 16  ? -22.255 11.052  -1.515  1.00 94.89 16  A 1 
ATOM   133  C  CA  . ILE A 1 16  ? -22.620 12.426  -1.160  1.00 94.58 16  A 1 
ATOM   134  C  C   . ILE A 1 16  ? -22.264 12.766  0.284   1.00 93.65 16  A 1 
ATOM   135  O  O   . ILE A 1 16  ? -22.737 13.778  0.818   1.00 91.92 16  A 1 
ATOM   136  C  CB  . ILE A 1 16  ? -24.114 12.721  -1.418  1.00 94.39 16  A 1 
ATOM   137  C  CG1 . ILE A 1 16  ? -25.000 11.822  -0.566  1.00 90.71 16  A 1 
ATOM   138  C  CG2 . ILE A 1 16  ? -24.438 12.582  -2.898  1.00 89.93 16  A 1 
ATOM   139  C  CD1 . ILE A 1 16  ? -26.468 12.262  -0.532  1.00 86.65 16  A 1 
ATOM   140  N  N   . LYS A 1 17  ? -21.437 11.949  0.928   1.00 93.68 17  A 1 
ATOM   141  C  CA  . LYS A 1 17  ? -21.012 12.221  2.297   1.00 93.67 17  A 1 
ATOM   142  C  C   . LYS A 1 17  ? -19.554 12.690  2.327   1.00 92.48 17  A 1 
ATOM   143  O  O   . LYS A 1 17  ? -18.772 12.364  1.434   1.00 91.60 17  A 1 
ATOM   144  C  CB  . LYS A 1 17  ? -21.210 10.988  3.178   1.00 94.71 17  A 1 
ATOM   145  C  CG  . LYS A 1 17  ? -22.682 10.609  3.370   1.00 94.54 17  A 1 
ATOM   146  C  CD  . LYS A 1 17  ? -23.475 11.731  4.022   1.00 93.58 17  A 1 
ATOM   147  C  CE  . LYS A 1 17  ? -24.936 11.356  4.202   1.00 91.80 17  A 1 
ATOM   148  N  NZ  . LYS A 1 17  ? -25.721 12.446  4.842   1.00 88.76 17  A 1 
ATOM   149  N  N   . PRO A 1 18  ? -19.194 13.492  3.350   1.00 92.22 18  A 1 
ATOM   150  C  CA  . PRO A 1 18  ? -17.877 14.135  3.372   1.00 91.69 18  A 1 
ATOM   151  C  C   . PRO A 1 18  ? -16.746 13.245  3.867   1.00 92.03 18  A 1 
ATOM   152  O  O   . PRO A 1 18  ? -16.965 12.274  4.596   1.00 91.98 18  A 1 
ATOM   153  C  CB  . PRO A 1 18  ? -18.087 15.312  4.329   1.00 90.37 18  A 1 
ATOM   154  C  CG  . PRO A 1 18  ? -19.135 14.820  5.273   1.00 88.87 18  A 1 
ATOM   155  C  CD  . PRO A 1 18  ? -20.058 13.972  4.438   1.00 90.84 18  A 1 
ATOM   156  N  N   . SER A 1 19  ? -15.529 13.635  3.498   1.00 91.34 19  A 1 
ATOM   157  C  CA  . SER A 1 19  ? -14.336 12.896  3.903   1.00 90.53 19  A 1 
ATOM   158  C  C   . SER A 1 19  ? -14.120 12.898  5.408   1.00 91.36 19  A 1 
ATOM   159  O  O   . SER A 1 19  ? -13.535 11.958  5.942   1.00 90.08 19  A 1 
ATOM   160  C  CB  . SER A 1 19  ? -13.097 13.466  3.211   1.00 87.96 19  A 1 
ATOM   161  O  OG  . SER A 1 19  ? -13.148 13.254  1.818   1.00 79.27 19  A 1 
ATOM   162  N  N   . LYS A 1 20  ? -14.570 13.949  6.105   1.00 90.80 20  A 1 
ATOM   163  C  CA  . LYS A 1 20  ? -14.295 14.026  7.537   1.00 89.75 20  A 1 
ATOM   164  C  C   . LYS A 1 20  ? -15.029 12.935  8.327   1.00 90.82 20  A 1 
ATOM   165  O  O   . LYS A 1 20  ? -14.654 12.658  9.469   1.00 89.34 20  A 1 
ATOM   166  C  CB  . LYS A 1 20  ? -14.622 15.413  8.090   1.00 87.41 20  A 1 
ATOM   167  C  CG  . LYS A 1 20  ? -16.092 15.760  8.182   1.00 79.05 20  A 1 
ATOM   168  C  CD  . LYS A 1 20  ? -16.256 17.131  8.822   1.00 76.39 20  A 1 
ATOM   169  C  CE  . LYS A 1 20  ? -17.704 17.499  9.025   1.00 67.27 20  A 1 
ATOM   170  N  NZ  . LYS A 1 20  ? -17.843 18.829  9.689   1.00 61.83 20  A 1 
ATOM   171  N  N   . THR A 1 21  ? -16.033 12.319  7.729   1.00 93.22 21  A 1 
ATOM   172  C  CA  . THR A 1 21  ? -16.667 11.135  8.299   1.00 93.84 21  A 1 
ATOM   173  C  C   . THR A 1 21  ? -16.503 9.937   7.379   1.00 95.05 21  A 1 
ATOM   174  O  O   . THR A 1 21  ? -17.330 9.023   7.352   1.00 93.92 21  A 1 
ATOM   175  C  CB  . THR A 1 21  ? -18.161 11.379  8.604   1.00 92.52 21  A 1 
ATOM   176  O  OG1 . THR A 1 21  ? -18.821 11.893  7.449   1.00 87.43 21  A 1 
ATOM   177  C  CG2 . THR A 1 21  ? -18.310 12.370  9.750   1.00 85.79 21  A 1 
ATOM   178  N  N   . TRP A 1 22  ? -15.411 9.931   6.626   1.00 94.65 22  A 1 
ATOM   179  C  CA  . TRP A 1 22  ? -14.974 8.800   5.804   1.00 95.22 22  A 1 
ATOM   180  C  C   . TRP A 1 22  ? -15.973 8.411   4.714   1.00 95.81 22  A 1 
ATOM   181  O  O   . TRP A 1 22  ? -16.010 7.260   4.273   1.00 95.17 22  A 1 
ATOM   182  C  CB  . TRP A 1 22  ? -14.649 7.584   6.684   1.00 94.90 22  A 1 
ATOM   183  C  CG  . TRP A 1 22  ? -13.751 7.918   7.832   1.00 93.76 22  A 1 
ATOM   184  C  CD1 . TRP A 1 22  ? -12.412 8.196   7.783   1.00 89.32 22  A 1 
ATOM   185  C  CD2 . TRP A 1 22  ? -14.133 8.049   9.211   1.00 91.87 22  A 1 
ATOM   186  N  NE1 . TRP A 1 22  ? -11.941 8.480   9.032   1.00 88.83 22  A 1 
ATOM   187  C  CE2 . TRP A 1 22  ? -12.967 8.399   9.933   1.00 91.03 22  A 1 
ATOM   188  C  CE3 . TRP A 1 22  ? -15.337 7.896   9.898   1.00 87.94 22  A 1 
ATOM   189  C  CZ2 . TRP A 1 22  ? -12.979 8.600   11.311  1.00 87.62 22  A 1 
ATOM   190  C  CZ3 . TRP A 1 22  ? -15.342 8.098   11.268  1.00 83.25 22  A 1 
ATOM   191  C  CH2 . TRP A 1 22  ? -14.180 8.443   11.968  1.00 83.90 22  A 1 
ATOM   192  N  N   . CYS A 1 23  ? -16.763 9.396   4.261   1.00 94.99 23  A 1 
ATOM   193  C  CA  . CYS A 1 23  ? -17.800 9.156   3.263   1.00 95.35 23  A 1 
ATOM   194  C  C   . CYS A 1 23  ? -18.827 8.129   3.730   1.00 95.90 23  A 1 
ATOM   195  O  O   . CYS A 1 23  ? -19.432 7.427   2.910   1.00 95.19 23  A 1 
ATOM   196  C  CB  . CYS A 1 23  ? -17.190 8.749   1.914   1.00 94.90 23  A 1 
ATOM   197  S  SG  . CYS A 1 23  ? -16.105 9.988   1.167   1.00 93.97 23  A 1 
ATOM   198  N  N   . HIS A 1 24  ? -19.053 8.069   5.037   1.00 96.52 24  A 1 
ATOM   199  C  CA  . HIS A 1 24  ? -20.031 7.154   5.606   1.00 96.64 24  A 1 
ATOM   200  C  C   . HIS A 1 24  ? -21.304 7.898   6.011   1.00 96.38 24  A 1 
ATOM   201  O  O   . HIS A 1 24  ? -21.271 9.087   6.318   1.00 94.90 24  A 1 
ATOM   202  C  CB  . HIS A 1 24  ? -19.447 6.423   6.809   1.00 96.62 24  A 1 
ATOM   203  C  CG  . HIS A 1 24  ? -18.302 5.524   6.453   1.00 96.83 24  A 1 
ATOM   204  N  ND1 . HIS A 1 24  ? -17.294 5.217   7.340   1.00 88.91 24  A 1 
ATOM   205  C  CD2 . HIS A 1 24  ? -18.006 4.880   5.304   1.00 89.52 24  A 1 
ATOM   206  C  CE1 . HIS A 1 24  ? -16.428 4.413   6.756   1.00 91.22 24  A 1 
ATOM   207  N  NE2 . HIS A 1 24  ? -16.835 4.194   5.517   1.00 92.54 24  A 1 
ATOM   208  N  N   . ASP A 1 25  ? -22.408 7.168   6.013   1.00 96.05 25  A 1 
ATOM   209  C  CA  . ASP A 1 25  ? -23.715 7.763   6.294   1.00 95.46 25  A 1 
ATOM   210  C  C   . ASP A 1 25  ? -23.957 7.844   7.798   1.00 95.49 25  A 1 
ATOM   211  O  O   . ASP A 1 25  ? -24.909 7.259   8.331   1.00 92.64 25  A 1 
ATOM   212  C  CB  . ASP A 1 25  ? -24.818 6.959   5.601   1.00 93.79 25  A 1 
ATOM   213  C  CG  . ASP A 1 25  ? -26.152 7.674   5.598   1.00 87.47 25  A 1 
ATOM   214  O  OD1 . ASP A 1 25  ? -26.168 8.913   5.742   1.00 82.96 25  A 1 
ATOM   215  O  OD2 . ASP A 1 25  ? -27.188 6.999   5.432   1.00 83.05 25  A 1 
ATOM   216  N  N   . ILE A 1 26  ? -23.094 8.593   8.477   1.00 95.84 26  A 1 
ATOM   217  C  CA  . ILE A 1 26  ? -23.178 8.775   9.917   1.00 95.52 26  A 1 
ATOM   218  C  C   . ILE A 1 26  ? -23.268 10.253  10.278  1.00 95.71 26  A 1 
ATOM   219  O  O   . ILE A 1 26  ? -23.075 10.638  11.435  1.00 93.15 26  A 1 
ATOM   220  C  CB  . ILE A 1 26  ? -21.987 8.120   10.638  1.00 94.66 26  A 1 
ATOM   221  C  CG1 . ILE A 1 26  ? -20.668 8.715   10.143  1.00 91.02 26  A 1 
ATOM   222  C  CG2 . ILE A 1 26  ? -22.012 6.615   10.432  1.00 88.83 26  A 1 
ATOM   223  C  CD1 . ILE A 1 26  ? -19.442 8.217   10.903  1.00 88.62 26  A 1 
ATOM   224  N  N   . THR A 1 27  ? -23.558 11.081  9.284   1.00 95.60 27  A 1 
ATOM   225  C  CA  . THR A 1 27  ? -23.741 12.518  9.468   1.00 95.15 27  A 1 
ATOM   226  C  C   . THR A 1 27  ? -24.844 12.996  8.539   1.00 95.02 27  A 1 
ATOM   227  O  O   . THR A 1 27  ? -25.093 12.384  7.498   1.00 93.86 27  A 1 
ATOM   228  C  CB  . THR A 1 27  ? -22.449 13.303  9.184   1.00 93.67 27  A 1 
ATOM   229  O  OG1 . THR A 1 27  ? -22.691 14.698  9.342   1.00 87.51 27  A 1 
ATOM   230  C  CG2 . THR A 1 27  ? -21.967 13.048  7.750   1.00 88.41 27  A 1 
ATOM   231  N  N   . ASN A 1 28  ? -25.561 14.098  8.973   1.00 93.93 28  A 1 
ATOM   232  C  CA  . ASN A 1 28  ? -26.497 14.728  8.161   1.00 93.38 28  A 1 
ATOM   233  C  C   . ASN A 1 28  ? -25.910 15.667  7.167   1.00 92.54 28  A 1 
ATOM   234  O  O   . ASN A 1 28  ? -26.556 16.130  6.274   1.00 89.70 28  A 1 
ATOM   235  C  CB  . ASN A 1 28  ? -27.546 15.398  9.035   1.00 91.70 28  A 1 
ATOM   236  C  CG  . ASN A 1 28  ? -28.451 14.504  9.644   1.00 88.45 28  A 1 
ATOM   237  O  OD1 . ASN A 1 28  ? -28.618 13.343  9.176   1.00 82.46 28  A 1 
ATOM   238  N  ND2 . ASN A 1 28  ? -29.149 14.591  10.457  1.00 84.81 28  A 1 
ATOM   239  N  N   . GLU A 1 29  ? -24.589 15.949  7.257   1.00 93.77 29  A 1 
ATOM   240  C  CA  . GLU A 1 29  ? -23.894 16.797  6.301   1.00 92.06 29  A 1 
ATOM   241  C  C   . GLU A 1 29  ? -23.737 16.086  4.970   1.00 91.92 29  A 1 
ATOM   242  O  O   . GLU A 1 29  ? -23.696 14.856  4.898   1.00 90.42 29  A 1 
ATOM   243  C  CB  . GLU A 1 29  ? -22.514 17.195  6.830   1.00 89.88 29  A 1 
ATOM   244  C  CG  . GLU A 1 29  ? -22.551 17.997  8.115   1.00 82.46 29  A 1 
ATOM   245  C  CD  . GLU A 1 29  ? -21.162 18.361  8.604   1.00 79.86 29  A 1 
ATOM   246  O  OE1 . GLU A 1 29  ? -20.229 18.440  7.779   1.00 74.84 29  A 1 
ATOM   247  O  OE2 . GLU A 1 29  ? -21.004 18.561  9.826   1.00 74.99 29  A 1 
ATOM   248  N  N   . THR A 1 30  ? -23.649 16.879  3.906   1.00 91.30 30  A 1 
ATOM   249  C  CA  . THR A 1 30  ? -23.413 16.335  2.572   1.00 89.80 30  A 1 
ATOM   250  C  C   . THR A 1 30  ? -22.193 16.999  1.947   1.00 88.38 30  A 1 
ATOM   251  O  O   . THR A 1 30  ? -21.696 18.014  2.431   1.00 85.60 30  A 1 
ATOM   252  C  CB  . THR A 1 30  ? -24.625 16.533  1.648   1.00 88.64 30  A 1 
ATOM   253  O  OG1 . THR A 1 30  ? -24.925 17.919  1.530   1.00 80.34 30  A 1 
ATOM   254  C  CG2 . THR A 1 30  ? -25.842 15.793  2.197   1.00 79.92 30  A 1 
ATOM   255  N  N   . ALA A 1 31  ? -21.715 16.395  0.866   1.00 87.68 31  A 1 
ATOM   256  C  CA  . ALA A 1 31  ? -20.590 16.892  0.099   1.00 86.79 31  A 1 
ATOM   257  C  C   . ALA A 1 31  ? -20.883 16.637  -1.373  1.00 87.56 31  A 1 
ATOM   258  O  O   . ALA A 1 31  ? -21.789 15.864  -1.695  1.00 86.51 31  A 1 
ATOM   259  C  CB  . ALA A 1 31  ? -19.301 16.205  0.528   1.00 85.55 31  A 1 
ATOM   260  N  N   . PRO A 1 32  ? -20.144 17.271  -2.286  1.00 85.66 32  A 1 
ATOM   261  C  CA  . PRO A 1 32  ? -20.395 17.044  -3.709  1.00 85.03 32  A 1 
ATOM   262  C  C   . PRO A 1 32  ? -20.328 15.567  -4.088  1.00 87.22 32  A 1 
ATOM   263  O  O   . PRO A 1 32  ? -19.491 14.821  -3.575  1.00 87.07 32  A 1 
ATOM   264  C  CB  . PRO A 1 32  ? -19.288 17.840  -4.396  1.00 82.46 32  A 1 
ATOM   265  C  CG  . PRO A 1 32  ? -18.985 18.943  -3.424  1.00 80.26 32  A 1 
ATOM   266  C  CD  . PRO A 1 32  ? -19.126 18.307  -2.067  1.00 82.43 32  A 1 
ATOM   267  N  N   . TYR A 1 33  ? -21.216 15.151  -4.982  1.00 89.16 33  A 1 
ATOM   268  C  CA  . TYR A 1 33  ? -21.293 13.767  -5.437  1.00 89.83 33  A 1 
ATOM   269  C  C   . TYR A 1 33  ? -19.978 13.335  -6.083  1.00 89.37 33  A 1 
ATOM   270  O  O   . TYR A 1 33  ? -19.451 14.033  -6.953  1.00 88.31 33  A 1 
ATOM   271  C  CB  . TYR A 1 33  ? -22.446 13.621  -6.423  1.00 90.45 33  A 1 
ATOM   272  C  CG  . TYR A 1 33  ? -22.596 12.259  -7.052  1.00 91.76 33  A 1 
ATOM   273  C  CD1 . TYR A 1 33  ? -23.301 11.251  -6.403  1.00 91.42 33  A 1 
ATOM   274  C  CD2 . TYR A 1 33  ? -22.050 11.982  -8.296  1.00 91.66 33  A 1 
ATOM   275  C  CE1 . TYR A 1 33  ? -23.451 10.002  -6.978  1.00 91.30 33  A 1 
ATOM   276  C  CE2 . TYR A 1 33  ? -22.194 10.729  -8.879  1.00 91.51 33  A 1 
ATOM   277  C  CZ  . TYR A 1 33  ? -22.894 9.750   -8.212  1.00 91.77 33  A 1 
ATOM   278  O  OH  . TYR A 1 33  ? -23.039 8.512   -8.785  1.00 90.89 33  A 1 
ATOM   279  N  N   . SER A 1 34  ? -19.454 12.206  -5.654  1.00 91.43 34  A 1 
ATOM   280  C  CA  . SER A 1 34  ? -18.217 11.657  -6.208  1.00 92.17 34  A 1 
ATOM   281  C  C   . SER A 1 34  ? -18.362 10.152  -6.351  1.00 93.50 34  A 1 
ATOM   282  O  O   . SER A 1 34  ? -18.183 9.403   -5.389  1.00 93.42 34  A 1 
ATOM   283  C  CB  . SER A 1 34  ? -17.024 11.986  -5.321  1.00 90.50 34  A 1 
ATOM   284  O  OG  . SER A 1 34  ? -16.806 13.382  -5.255  1.00 79.07 34  A 1 
ATOM   285  N  N   . LYS A 1 35  ? -18.676 9.709   -7.570  1.00 94.10 35  A 1 
ATOM   286  C  CA  . LYS A 1 35  ? -18.945 8.297   -7.818  1.00 95.02 35  A 1 
ATOM   287  C  C   . LYS A 1 35  ? -17.723 7.418   -7.564  1.00 95.82 35  A 1 
ATOM   288  O  O   . LYS A 1 35  ? -17.852 6.310   -7.038  1.00 95.84 35  A 1 
ATOM   289  C  CB  . LYS A 1 35  ? -19.425 8.113   -9.263  1.00 94.87 35  A 1 
ATOM   290  C  CG  . LYS A 1 35  ? -19.677 6.660   -9.655  1.00 93.71 35  A 1 
ATOM   291  C  CD  . LYS A 1 35  ? -20.221 6.563   -11.075 1.00 92.06 35  A 1 
ATOM   292  C  CE  . LYS A 1 35  ? -20.488 5.124   -11.462 1.00 88.70 35  A 1 
ATOM   293  N  NZ  . LYS A 1 35  ? -21.053 5.014   -12.841 1.00 83.26 35  A 1 
ATOM   294  N  N   . TYR A 1 36  ? -16.538 7.908   -7.937  1.00 95.71 36  A 1 
ATOM   295  C  CA  . TYR A 1 36  ? -15.335 7.078   -7.964  1.00 96.21 36  A 1 
ATOM   296  C  C   . TYR A 1 36  ? -14.394 7.310   -6.786  1.00 96.38 36  A 1 
ATOM   297  O  O   . TYR A 1 36  ? -13.244 6.871   -6.822  1.00 95.81 36  A 1 
ATOM   298  C  CB  . TYR A 1 36  ? -14.596 7.269   -9.290  1.00 96.44 36  A 1 
ATOM   299  C  CG  . TYR A 1 36  ? -15.415 6.818   -10.482 1.00 96.56 36  A 1 
ATOM   300  C  CD1 . TYR A 1 36  ? -15.597 5.462   -10.746 1.00 95.95 36  A 1 
ATOM   301  C  CD2 . TYR A 1 36  ? -16.021 7.734   -11.333 1.00 95.87 36  A 1 
ATOM   302  C  CE1 . TYR A 1 36  ? -16.350 5.035   -11.820 1.00 95.50 36  A 1 
ATOM   303  C  CE2 . TYR A 1 36  ? -16.772 7.314   -12.414 1.00 95.55 36  A 1 
ATOM   304  C  CZ  . TYR A 1 36  ? -16.931 5.966   -12.656 1.00 95.97 36  A 1 
ATOM   305  O  OH  . TYR A 1 36  ? -17.679 5.541   -13.728 1.00 95.04 36  A 1 
ATOM   306  N  N   . GLY A 1 37  ? -14.881 7.968   -5.741  1.00 95.17 37  A 1 
ATOM   307  C  CA  . GLY A 1 37  ? -14.109 8.107   -4.521  1.00 94.55 37  A 1 
ATOM   308  C  C   . GLY A 1 37  ? -13.720 9.529   -4.203  1.00 93.86 37  A 1 
ATOM   309  O  O   . GLY A 1 37  ? -13.845 10.436  -5.025  1.00 92.66 37  A 1 
ATOM   310  N  N   . LYS A 1 38  ? -13.243 9.710   -2.972  1.00 93.46 38  A 1 
ATOM   311  C  CA  . LYS A 1 38  ? -12.738 10.992  -2.494  1.00 93.06 38  A 1 
ATOM   312  C  C   . LYS A 1 38  ? -11.435 10.754  -1.759  1.00 93.54 38  A 1 
ATOM   313  O  O   . LYS A 1 38  ? -11.255 9.720   -1.112  1.00 93.17 38  A 1 
ATOM   314  C  CB  . LYS A 1 38  ? -13.719 11.661  -1.521  1.00 91.70 38  A 1 
ATOM   315  C  CG  . LYS A 1 38  ? -15.019 12.174  -2.104  1.00 86.96 38  A 1 
ATOM   316  C  CD  . LYS A 1 38  ? -15.796 12.941  -1.037  1.00 86.20 38  A 1 
ATOM   317  C  CE  . LYS A 1 38  ? -17.072 13.568  -1.573  1.00 83.77 38  A 1 
ATOM   318  N  NZ  . LYS A 1 38  ? -18.149 12.569  -1.789  1.00 79.14 38  A 1 
ATOM   319  N  N   . TYR A 1 39  ? -10.519 11.719  -1.828  1.00 92.42 39  A 1 
ATOM   320  C  CA  . TYR A 1 39  ? -9.383  11.700  -0.928  1.00 91.72 39  A 1 
ATOM   321  C  C   . TYR A 1 39  ? -9.903  11.681  0.511   1.00 91.36 39  A 1 
ATOM   322  O  O   . TYR A 1 39  ? -10.792 12.453  0.866   1.00 90.27 39  A 1 
ATOM   323  C  CB  . TYR A 1 39  ? -8.497  12.923  -1.135  1.00 91.41 39  A 1 
ATOM   324  C  CG  . TYR A 1 39  ? -7.902  13.040  -2.522  1.00 91.49 39  A 1 
ATOM   325  C  CD1 . TYR A 1 39  ? -6.988  12.105  -2.990  1.00 90.71 39  A 1 
ATOM   326  C  CD2 . TYR A 1 39  ? -8.249  14.100  -3.361  1.00 90.77 39  A 1 
ATOM   327  C  CE1 . TYR A 1 39  ? -6.436  12.219  -4.262  1.00 90.21 39  A 1 
ATOM   328  C  CE2 . TYR A 1 39  ? -7.695  14.221  -4.633  1.00 90.14 39  A 1 
ATOM   329  C  CZ  . TYR A 1 39  ? -6.789  13.283  -5.066  1.00 90.67 39  A 1 
ATOM   330  O  OH  . TYR A 1 39  ? -6.244  13.399  -6.328  1.00 89.51 39  A 1 
ATOM   331  N  N   . GLY A 1 40  ? -9.354  10.799  1.324   1.00 92.09 40  A 1 
ATOM   332  C  CA  . GLY A 1 40  ? -9.793  10.676  2.704   1.00 92.29 40  A 1 
ATOM   333  C  C   . GLY A 1 40  ? -10.837 9.602   2.931   1.00 93.41 40  A 1 
ATOM   334  O  O   . GLY A 1 40  ? -11.253 9.388   4.077   1.00 92.84 40  A 1 
ATOM   335  N  N   . CYS A 1 41  ? -11.273 8.925   1.870   1.00 94.09 41  A 1 
ATOM   336  C  CA  . CYS A 1 41  ? -12.248 7.842   1.973   1.00 95.11 41  A 1 
ATOM   337  C  C   . CYS A 1 41  ? -11.707 6.583   1.315   1.00 95.86 41  A 1 
ATOM   338  O  O   . CYS A 1 41  ? -10.917 6.657   0.371   1.00 95.66 41  A 1 
ATOM   339  C  CB  . CYS A 1 41  ? -13.572 8.239   1.318   1.00 95.10 41  A 1 
ATOM   340  S  SG  . CYS A 1 41  ? -14.346 9.696   2.058   1.00 94.65 41  A 1 
ATOM   341  N  N   . GLU A 1 42  ? -12.139 5.415   1.805   1.00 97.15 42  A 1 
ATOM   342  C  CA  . GLU A 1 42  ? -11.728 4.159   1.205   1.00 97.54 42  A 1 
ATOM   343  C  C   . GLU A 1 42  ? -12.451 3.934   -0.127  1.00 97.84 42  A 1 
ATOM   344  O  O   . GLU A 1 42  ? -13.304 4.726   -0.529  1.00 97.47 42  A 1 
ATOM   345  C  CB  . GLU A 1 42  ? -11.970 2.993   2.173   1.00 97.21 42  A 1 
ATOM   346  C  CG  . GLU A 1 42  ? -11.277 3.116   3.524   1.00 95.70 42  A 1 
ATOM   347  C  CD  . GLU A 1 42  ? -9.776  2.852   3.494   1.00 95.39 42  A 1 
ATOM   348  O  OE1 . GLU A 1 42  ? -9.167  2.900   2.412   1.00 91.63 42  A 1 
ATOM   349  O  OE2 . GLU A 1 42  ? -9.209  2.594   4.573   1.00 92.13 42  A 1 
ATOM   350  N  N   . SER A 1 43  ? -12.090 2.852   -0.815  1.00 97.97 43  A 1 
ATOM   351  C  CA  . SER A 1 43  ? -12.495 2.654   -2.203  1.00 98.39 43  A 1 
ATOM   352  C  C   . SER A 1 43  ? -13.947 2.221   -2.364  1.00 98.48 43  A 1 
ATOM   353  O  O   . SER A 1 43  ? -14.352 1.178   -1.844  1.00 98.12 43  A 1 
ATOM   354  C  CB  . SER A 1 43  ? -11.622 1.588   -2.856  1.00 98.23 43  A 1 
ATOM   355  O  OG  . SER A 1 43  ? -10.255 1.956   -2.824  1.00 96.78 43  A 1 
ATOM   356  N  N   . PRO A 1 44  ? -14.749 2.982   -3.121  1.00 98.20 44  A 1 
ATOM   357  C  CA  . PRO A 1 44  ? -16.048 2.472   -3.540  1.00 98.26 44  A 1 
ATOM   358  C  C   . PRO A 1 44  ? -15.867 1.388   -4.591  1.00 98.43 44  A 1 
ATOM   359  O  O   . PRO A 1 44  ? -14.856 1.342   -5.290  1.00 98.24 44  A 1 
ATOM   360  C  CB  . PRO A 1 44  ? -16.734 3.700   -4.149  1.00 97.67 44  A 1 
ATOM   361  C  CG  . PRO A 1 44  ? -15.607 4.532   -4.651  1.00 96.49 44  A 1 
ATOM   362  C  CD  . PRO A 1 44  ? -14.470 4.320   -3.676  1.00 97.75 44  A 1 
ATOM   363  N  N   . LYS A 1 45  ? -16.873 0.517   -4.717  1.00 98.34 45  A 1 
ATOM   364  C  CA  . LYS A 1 45  ? -16.817 -0.553  -5.705  1.00 98.10 45  A 1 
ATOM   365  C  C   . LYS A 1 45  ? -16.585 -0.001  -7.112  1.00 98.25 45  A 1 
ATOM   366  O  O   . LYS A 1 45  ? -15.870 -0.598  -7.909  1.00 98.12 45  A 1 
ATOM   367  C  CB  . LYS A 1 45  ? -18.103 -1.375  -5.664  1.00 97.80 45  A 1 
ATOM   368  C  CG  . LYS A 1 45  ? -18.124 -2.546  -6.636  1.00 95.23 45  A 1 
ATOM   369  C  CD  . LYS A 1 45  ? -19.398 -3.371  -6.484  1.00 92.16 45  A 1 
ATOM   370  C  CE  . LYS A 1 45  ? -19.403 -4.574  -7.403  1.00 87.48 45  A 1 
ATOM   371  N  NZ  . LYS A 1 45  ? -19.454 -4.191  -8.842  1.00 80.31 45  A 1 
ATOM   372  N  N   . ALA A 1 46  ? -17.180 1.157   -7.416  1.00 98.02 46  A 1 
ATOM   373  C  CA  . ALA A 1 46  ? -17.045 1.751   -8.745  1.00 97.92 46  A 1 
ATOM   374  C  C   . ALA A 1 46  ? -15.586 2.034   -9.096  1.00 98.12 46  A 1 
ATOM   375  O  O   . ALA A 1 46  ? -15.177 1.857   -10.253 1.00 97.75 46  A 1 
ATOM   376  C  CB  . ALA A 1 46  ? -17.864 3.035   -8.838  1.00 97.42 46  A 1 
ATOM   377  N  N   . LEU A 1 47  ? -14.796 2.467   -8.118  1.00 97.97 47  A 1 
ATOM   378  C  CA  . LEU A 1 47  ? -13.379 2.748   -8.356  1.00 98.08 47  A 1 
ATOM   379  C  C   . LEU A 1 47  ? -12.618 1.474   -8.675  1.00 98.30 47  A 1 
ATOM   380  O  O   . LEU A 1 47  ? -11.818 1.430   -9.613  1.00 98.26 47  A 1 
ATOM   381  C  CB  . LEU A 1 47  ? -12.763 3.444   -7.141  1.00 97.88 47  A 1 
ATOM   382  C  CG  . LEU A 1 47  ? -11.251 3.675   -7.203  1.00 97.55 47  A 1 
ATOM   383  C  CD1 . LEU A 1 47  ? -10.894 4.620   -8.340  1.00 97.16 47  A 1 
ATOM   384  C  CD2 . LEU A 1 47  ? -10.737 4.216   -5.872  1.00 97.11 47  A 1 
ATOM   385  N  N   . VAL A 1 48  ? -12.850 0.433   -7.899  1.00 98.53 48  A 1 
ATOM   386  C  CA  . VAL A 1 48  ? -12.138 -0.825  -8.098  1.00 98.68 48  A 1 
ATOM   387  C  C   . VAL A 1 48  ? -12.564 -1.485  -9.402  1.00 98.63 48  A 1 
ATOM   388  O  O   . VAL A 1 48  ? -11.736 -2.041  -10.130 1.00 98.50 48  A 1 
ATOM   389  C  CB  . VAL A 1 48  ? -12.335 -1.778  -6.902  1.00 98.59 48  A 1 
ATOM   390  C  CG1 . VAL A 1 48  ? -11.476 -3.005  -7.057  1.00 97.95 48  A 1 
ATOM   391  C  CG2 . VAL A 1 48  ? -12.003 -1.055  -5.588  1.00 98.07 48  A 1 
ATOM   392  N  N   . ASP A 1 49  ? -13.850 -1.403  -9.734  1.00 98.50 49  A 1 
ATOM   393  C  CA  . ASP A 1 49  ? -14.329 -1.903  -11.019 1.00 98.44 49  A 1 
ATOM   394  C  C   . ASP A 1 49  ? -13.638 -1.187  -12.175 1.00 98.36 49  A 1 
ATOM   395  O  O   . ASP A 1 49  ? -13.243 -1.809  -13.163 1.00 98.00 49  A 1 
ATOM   396  C  CB  . ASP A 1 49  ? -15.844 -1.736  -11.141 1.00 98.15 49  A 1 
ATOM   397  C  CG  . ASP A 1 49  ? -16.618 -2.716  -10.287 1.00 96.88 49  A 1 
ATOM   398  O  OD1 . ASP A 1 49  ? -16.033 -3.703  -9.792  1.00 94.30 49  A 1 
ATOM   399  O  OD2 . ASP A 1 49  ? -17.842 -2.509  -10.118 1.00 94.04 49  A 1 
ATOM   400  N  N   . ALA A 1 50  ? -13.489 0.132   -12.062 1.00 98.10 50  A 1 
ATOM   401  C  CA  . ALA A 1 50  ? -12.818 0.905   -13.099 1.00 98.08 50  A 1 
ATOM   402  C  C   . ALA A 1 50  ? -11.347 0.506   -13.216 1.00 98.25 50  A 1 
ATOM   403  O  O   . ALA A 1 50  ? -10.802 0.436   -14.321 1.00 97.94 50  A 1 
ATOM   404  C  CB  . ALA A 1 50  ? -12.942 2.401   -12.807 1.00 97.79 50  A 1 
ATOM   405  N  N   . PHE A 1 51  ? -10.712 0.241   -12.086 1.00 98.56 51  A 1 
ATOM   406  C  CA  . PHE A 1 51  ? -9.337  -0.243  -12.069 1.00 98.69 51  A 1 
ATOM   407  C  C   . PHE A 1 51  ? -9.205  -1.544  -12.857 1.00 98.60 51  A 1 
ATOM   408  O  O   . PHE A 1 51  ? -8.375  -1.654  -13.765 1.00 98.49 51  A 1 
ATOM   409  C  CB  . PHE A 1 51  ? -8.867  -0.415  -10.618 1.00 98.68 51  A 1 
ATOM   410  C  CG  . PHE A 1 51  ? -7.601  -1.208  -10.463 1.00 98.68 51  A 1 
ATOM   411  C  CD1 . PHE A 1 51  ? -6.409  -0.771  -11.021 1.00 98.39 51  A 1 
ATOM   412  C  CD2 . PHE A 1 51  ? -7.599  -2.389  -9.738  1.00 98.37 51  A 1 
ATOM   413  C  CE1 . PHE A 1 51  ? -5.243  -1.501  -10.865 1.00 98.13 51  A 1 
ATOM   414  C  CE2 . PHE A 1 51  ? -6.437  -3.125  -9.575  1.00 98.12 51  A 1 
ATOM   415  C  CZ  . PHE A 1 51  ? -5.256  -2.684  -10.138 1.00 98.30 51  A 1 
ATOM   416  N  N   . PHE A 1 52  ? -10.034 -2.534  -12.527 1.00 98.70 52  A 1 
ATOM   417  C  CA  . PHE A 1 52  ? -9.975  -3.809  -13.235 1.00 98.61 52  A 1 
ATOM   418  C  C   . PHE A 1 52  ? -10.277 -3.630  -14.724 1.00 98.48 52  A 1 
ATOM   419  O  O   . PHE A 1 52  ? -9.643  -4.268  -15.571 1.00 97.90 52  A 1 
ATOM   420  C  CB  . PHE A 1 52  ? -10.959 -4.806  -12.620 1.00 98.58 52  A 1 
ATOM   421  C  CG  . PHE A 1 52  ? -10.555 -5.298  -11.250 1.00 98.56 52  A 1 
ATOM   422  C  CD1 . PHE A 1 52  ? -9.243  -5.637  -10.969 1.00 97.97 52  A 1 
ATOM   423  C  CD2 . PHE A 1 52  ? -11.503 -5.446  -10.248 1.00 97.89 52  A 1 
ATOM   424  C  CE1 . PHE A 1 52  ? -8.878  -6.100  -9.716  1.00 97.56 52  A 1 
ATOM   425  C  CE2 . PHE A 1 52  ? -11.147 -5.908  -8.992  1.00 97.51 52  A 1 
ATOM   426  C  CZ  . PHE A 1 52  ? -9.831  -6.233  -8.726  1.00 97.90 52  A 1 
ATOM   427  N  N   . SER A 1 53  ? -11.218 -2.760  -15.047 1.00 98.30 53  A 1 
ATOM   428  C  CA  . SER A 1 53  ? -11.600 -2.532  -16.440 1.00 98.07 53  A 1 
ATOM   429  C  C   . SER A 1 53  ? -10.457 -1.934  -17.254 1.00 97.99 53  A 1 
ATOM   430  O  O   . SER A 1 53  ? -10.331 -2.208  -18.453 1.00 96.69 53  A 1 
ATOM   431  C  CB  . SER A 1 53  ? -12.823 -1.613  -16.498 1.00 97.24 53  A 1 
ATOM   432  O  OG  . SER A 1 53  ? -13.202 -1.349  -17.834 1.00 85.09 53  A 1 
ATOM   433  N  N   . ASP A 1 54  ? -9.616  -1.134  -16.621 1.00 98.12 54  A 1 
ATOM   434  C  CA  . ASP A 1 54  ? -8.560  -0.407  -17.324 1.00 98.00 54  A 1 
ATOM   435  C  C   . ASP A 1 54  ? -7.257  -1.197  -17.444 1.00 98.10 54  A 1 
ATOM   436  O  O   . ASP A 1 54  ? -6.387  -0.836  -18.245 1.00 97.54 54  A 1 
ATOM   437  C  CB  . ASP A 1 54  ? -8.296  0.926   -16.615 1.00 97.61 54  A 1 
ATOM   438  C  CG  . ASP A 1 54  ? -7.697  1.974   -17.525 1.00 97.18 54  A 1 
ATOM   439  O  OD1 . ASP A 1 54  ? -8.039  1.997   -18.724 1.00 95.25 54  A 1 
ATOM   440  O  OD2 . ASP A 1 54  ? -6.891  2.804   -17.037 1.00 95.42 54  A 1 
ATOM   441  N  N   . LEU A 1 55  ? -7.102  -2.268  -16.660 1.00 98.32 55  A 1 
ATOM   442  C  CA  . LEU A 1 55  ? -5.818  -2.972  -16.573 1.00 98.33 55  A 1 
ATOM   443  C  C   . LEU A 1 55  ? -5.323  -3.489  -17.920 1.00 98.21 55  A 1 
ATOM   444  O  O   . LEU A 1 55  ? -4.145  -3.336  -18.254 1.00 97.62 55  A 1 
ATOM   445  C  CB  . LEU A 1 55  ? -5.917  -4.133  -15.588 1.00 98.01 55  A 1 
ATOM   446  C  CG  . LEU A 1 55  ? -5.652  -3.822  -14.114 1.00 96.95 55  A 1 
ATOM   447  C  CD1 . LEU A 1 55  ? -5.845  -5.078  -13.285 1.00 96.64 55  A 1 
ATOM   448  C  CD2 . LEU A 1 55  ? -4.250  -3.253  -13.926 1.00 96.43 55  A 1 
ATOM   449  N  N   . LYS A 1 56  ? -6.215  -4.122  -18.695 1.00 98.25 56  A 1 
ATOM   450  C  CA  . LYS A 1 56  ? -5.797  -4.767  -19.935 1.00 97.77 56  A 1 
ATOM   451  C  C   . LYS A 1 56  ? -5.268  -3.755  -20.951 1.00 97.89 56  A 1 
ATOM   452  O  O   . LYS A 1 56  ? -4.403  -4.085  -21.775 1.00 96.66 56  A 1 
ATOM   453  C  CB  . LYS A 1 56  ? -6.965  -5.565  -20.524 1.00 96.27 56  A 1 
ATOM   454  C  CG  . LYS A 1 56  ? -6.566  -6.647  -21.514 1.00 88.10 56  A 1 
ATOM   455  C  CD  . LYS A 1 56  ? -5.818  -7.777  -20.833 1.00 83.18 56  A 1 
ATOM   456  C  CE  . LYS A 1 56  ? -5.509  -8.922  -21.792 1.00 78.75 56  A 1 
ATOM   457  N  NZ  . LYS A 1 56  ? -6.711  -9.685  -22.188 1.00 70.38 56  A 1 
ATOM   458  N  N   . ARG A 1 57  ? -5.778  -2.534  -20.916 1.00 98.14 57  A 1 
ATOM   459  C  CA  . ARG A 1 57  ? -5.293  -1.477  -21.802 1.00 97.93 57  A 1 
ATOM   460  C  C   . ARG A 1 57  ? -3.828  -1.153  -21.506 1.00 98.00 57  A 1 
ATOM   461  O  O   . ARG A 1 57  ? -3.054  -0.844  -22.421 1.00 97.45 57  A 1 
ATOM   462  C  CB  . ARG A 1 57  ? -6.155  -0.219  -21.632 1.00 97.39 57  A 1 
ATOM   463  C  CG  . ARG A 1 57  ? -5.702  0.978   -22.455 1.00 94.79 57  A 1 
ATOM   464  C  CD  . ARG A 1 57  ? -6.564  2.211   -22.181 1.00 95.09 57  A 1 
ATOM   465  N  NE  . ARG A 1 57  ? -6.420  2.701   -20.815 1.00 93.58 57  A 1 
ATOM   466  C  CZ  . ARG A 1 57  ? -5.475  3.552   -20.411 1.00 95.02 57  A 1 
ATOM   467  N  NH1 . ARG A 1 57  ? -4.575  4.000   -21.276 1.00 89.38 57  A 1 
ATOM   468  N  NH2 . ARG A 1 57  ? -5.423  3.938   -19.145 1.00 91.10 57  A 1 
ATOM   469  N  N   . ILE A 1 58  ? -3.455  -1.218  -20.244 1.00 98.06 58  A 1 
ATOM   470  C  CA  . ILE A 1 58  ? -2.121  -0.824  -19.813 1.00 97.84 58  A 1 
ATOM   471  C  C   . ILE A 1 58  ? -1.141  -1.991  -19.872 1.00 97.77 58  A 1 
ATOM   472  O  O   . ILE A 1 58  ? 0.008   -1.822  -20.301 1.00 96.69 58  A 1 
ATOM   473  C  CB  . ILE A 1 58  ? -2.176  -0.227  -18.391 1.00 97.56 58  A 1 
ATOM   474  C  CG1 . ILE A 1 58  ? -3.050  1.031   -18.397 1.00 95.71 58  A 1 
ATOM   475  C  CG2 . ILE A 1 58  ? -0.780  0.089   -17.872 1.00 96.13 58  A 1 
ATOM   476  C  CD1 . ILE A 1 58  ? -3.426  1.535   -17.025 1.00 91.12 58  A 1 
ATOM   477  N  N   . ILE A 1 59  ? -1.581  -3.165  -19.448 1.00 97.94 59  A 1 
ATOM   478  C  CA  . ILE A 1 59  ? -0.750  -4.374  -19.490 1.00 97.51 59  A 1 
ATOM   479  C  C   . ILE A 1 59  ? -1.568  -5.499  -20.104 1.00 97.52 59  A 1 
ATOM   480  O  O   . ILE A 1 59  ? -2.456  -6.043  -19.444 1.00 96.61 59  A 1 
ATOM   481  C  CB  . ILE A 1 59  ? -0.272  -4.815  -18.095 1.00 96.37 59  A 1 
ATOM   482  C  CG1 . ILE A 1 59  ? 0.195   -3.643  -17.250 1.00 85.94 59  A 1 
ATOM   483  C  CG2 . ILE A 1 59  ? 0.850   -5.842  -18.238 1.00 87.16 59  A 1 
ATOM   484  C  CD1 . ILE A 1 59  ? 0.463   -4.041  -15.815 1.00 83.60 59  A 1 
ATOM   485  N  N   . SER A 1 60  ? -1.261  -5.853  -21.347 1.00 96.93 60  A 1 
ATOM   486  C  CA  . SER A 1 60  ? -2.042  -6.875  -22.024 1.00 95.97 60  A 1 
ATOM   487  C  C   . SER A 1 60  ? -1.627  -8.290  -21.623 1.00 95.05 60  A 1 
ATOM   488  O  O   . SER A 1 60  ? -2.460  -9.195  -21.601 1.00 87.17 60  A 1 
ATOM   489  C  CB  . SER A 1 60  ? -1.928  -6.719  -23.538 1.00 94.20 60  A 1 
ATOM   490  O  OG  . SER A 1 60  ? -0.588  -6.830  -23.961 1.00 87.58 60  A 1 
ATOM   491  N  N   . GLY A 1 61  ? -0.345  -8.480  -21.289 1.00 94.31 61  A 1 
ATOM   492  C  CA  . GLY A 1 61  ? 0.145   -9.813  -21.005 1.00 93.81 61  A 1 
ATOM   493  C  C   . GLY A 1 61  ? 1.206   -9.889  -19.925 1.00 94.75 61  A 1 
ATOM   494  O  O   . GLY A 1 61  ? 2.348   -10.227 -20.207 1.00 91.09 61  A 1 
ATOM   495  N  N   . PRO A 1 62  ? 0.851   -9.584  -18.676 1.00 96.95 62  A 1 
ATOM   496  C  CA  . PRO A 1 62  ? 1.823   -9.730  -17.595 1.00 97.07 62  A 1 
ATOM   497  C  C   . PRO A 1 62  ? 2.182   -11.200 -17.394 1.00 96.85 62  A 1 
ATOM   498  O  O   . PRO A 1 62  ? 1.334   -12.078 -17.563 1.00 95.58 62  A 1 
ATOM   499  C  CB  . PRO A 1 62  ? 1.086   -9.180  -16.372 1.00 96.64 62  A 1 
ATOM   500  C  CG  . PRO A 1 62  ? -0.357  -9.422  -16.685 1.00 95.87 62  A 1 
ATOM   501  C  CD  . PRO A 1 62  ? -0.481  -9.216  -18.173 1.00 97.10 62  A 1 
ATOM   502  N  N   . ARG A 1 63  ? 3.437   -11.453 -17.052 1.00 96.57 63  A 1 
ATOM   503  C  CA  . ARG A 1 63  ? 3.856   -12.824 -16.779 1.00 95.80 63  A 1 
ATOM   504  C  C   . ARG A 1 63  ? 3.524   -13.251 -15.356 1.00 96.31 63  A 1 
ATOM   505  O  O   . ARG A 1 63  ? 3.482   -14.435 -15.059 1.00 95.03 63  A 1 
ATOM   506  C  CB  . ARG A 1 63  ? 5.351   -12.994 -17.039 1.00 94.29 63  A 1 
ATOM   507  C  CG  . ARG A 1 63  ? 5.674   -13.211 -18.496 1.00 87.11 63  A 1 
ATOM   508  C  CD  . ARG A 1 63  ? 7.146   -13.513 -18.710 1.00 81.11 63  A 1 
ATOM   509  N  NE  . ARG A 1 63  ? 7.351   -14.327 -19.895 1.00 74.95 63  A 1 
ATOM   510  C  CZ  . ARG A 1 63  ? 7.410   -15.650 -19.899 1.00 69.70 63  A 1 
ATOM   511  N  NH1 . ARG A 1 63  ? 7.292   -16.312 -18.758 1.00 62.09 63  A 1 
ATOM   512  N  NH2 . ARG A 1 63  ? 7.587   -16.300 -21.021 1.00 63.31 63  A 1 
ATOM   513  N  N   . LEU A 1 64  ? 3.276   -12.278 -14.489 1.00 96.81 64  A 1 
ATOM   514  C  CA  . LEU A 1 64  ? 3.006   -12.564 -13.087 1.00 97.40 64  A 1 
ATOM   515  C  C   . LEU A 1 64  ? 2.305   -11.364 -12.469 1.00 98.03 64  A 1 
ATOM   516  O  O   . LEU A 1 64  ? 2.544   -10.220 -12.866 1.00 97.69 64  A 1 
ATOM   517  C  CB  . LEU A 1 64  ? 4.306   -12.876 -12.345 1.00 96.56 64  A 1 
ATOM   518  C  CG  . LEU A 1 64  ? 4.209   -13.404 -10.921 1.00 93.35 64  A 1 
ATOM   519  C  CD1 . LEU A 1 64  ? 5.251   -14.483 -10.691 1.00 88.11 64  A 1 
ATOM   520  C  CD2 . LEU A 1 64  ? 4.381   -12.274 -9.926  1.00 88.06 64  A 1 
ATOM   521  N  N   . ILE A 1 65  ? 1.423   -11.625 -11.509 1.00 98.39 65  A 1 
ATOM   522  C  CA  . ILE A 1 65  ? 0.671   -10.586 -10.810 1.00 98.56 65  A 1 
ATOM   523  C  C   . ILE A 1 65  ? 0.881   -10.756 -9.312  1.00 98.69 65  A 1 
ATOM   524  O  O   . ILE A 1 65  ? 0.819   -11.873 -8.797  1.00 98.47 65  A 1 
ATOM   525  C  CB  . ILE A 1 65  ? -0.826  -10.658 -11.134 1.00 98.43 65  A 1 
ATOM   526  C  CG1 . ILE A 1 65  ? -1.066  -10.575 -12.641 1.00 97.33 65  A 1 
ATOM   527  C  CG2 . ILE A 1 65  ? -1.584  -9.549  -10.407 1.00 97.43 65  A 1 
ATOM   528  C  CD1 . ILE A 1 65  ? -2.432  -11.074 -13.063 1.00 94.99 65  A 1 
ATOM   529  N  N   . MET A 1 66  ? 1.116   -9.643  -8.623  1.00 98.62 66  A 1 
ATOM   530  C  CA  . MET A 1 66  ? 1.272   -9.647  -7.179  1.00 98.66 66  A 1 
ATOM   531  C  C   . MET A 1 66  ? 0.266   -8.699  -6.552  1.00 98.76 66  A 1 
ATOM   532  O  O   . MET A 1 66  ? 0.084   -7.570  -7.021  1.00 98.44 66  A 1 
ATOM   533  C  CB  . MET A 1 66  ? 2.690   -9.222  -6.786  1.00 98.23 66  A 1 
ATOM   534  C  CG  . MET A 1 66  ? 3.777   -10.137 -7.334  1.00 96.97 66  A 1 
ATOM   535  S  SD  . MET A 1 66  ? 5.439   -9.494  -7.065  1.00 95.46 66  A 1 
ATOM   536  C  CE  . MET A 1 66  ? 5.458   -8.122  -8.202  1.00 88.28 66  A 1 
ATOM   537  N  N   . CYS A 1 67  ? -0.398  -9.162  -5.480  1.00 98.71 67  A 1 
ATOM   538  C  CA  . CYS A 1 67  ? -1.309  -8.325  -4.710  1.00 98.74 67  A 1 
ATOM   539  C  C   . CYS A 1 67  ? -0.755  -8.185  -3.301  1.00 98.79 67  A 1 
ATOM   540  O  O   . CYS A 1 67  ? -0.491  -9.185  -2.635  1.00 98.45 67  A 1 
ATOM   541  C  CB  . CYS A 1 67  ? -2.709  -8.933  -4.675  1.00 98.65 67  A 1 
ATOM   542  S  SG  . CYS A 1 67  ? -3.874  -7.971  -3.687  1.00 98.05 67  A 1 
ATOM   543  N  N   . GLY A 1 68  ? -0.591  -6.937  -2.849  1.00 98.64 68  A 1 
ATOM   544  C  CA  . GLY A 1 68  ? 0.061   -6.655  -1.587  1.00 98.52 68  A 1 
ATOM   545  C  C   . GLY A 1 68  ? -0.833  -6.618  -0.367  1.00 98.55 68  A 1 
ATOM   546  O  O   . GLY A 1 68  ? -0.405  -6.132  0.682   1.00 97.14 68  A 1 
ATOM   547  N  N   . GLY A 1 69  ? -2.065  -7.119  -0.480  1.00 98.68 69  A 1 
ATOM   548  C  CA  . GLY A 1 69  ? -2.944  -7.260  0.665   1.00 98.66 69  A 1 
ATOM   549  C  C   . GLY A 1 69  ? -3.831  -6.056  0.943   1.00 98.72 69  A 1 
ATOM   550  O  O   . GLY A 1 69  ? -3.902  -5.115  0.160   1.00 98.15 69  A 1 
ATOM   551  N  N   . ASP A 1 70  ? -4.513  -6.113  2.097   1.00 98.64 70  A 1 
ATOM   552  C  CA  . ASP A 1 70  ? -5.452  -5.081  2.534   1.00 98.67 70  A 1 
ATOM   553  C  C   . ASP A 1 70  ? -6.571  -4.863  1.515   1.00 98.62 70  A 1 
ATOM   554  O  O   . ASP A 1 70  ? -6.861  -3.745  1.095   1.00 97.85 70  A 1 
ATOM   555  C  CB  . ASP A 1 70  ? -4.738  -3.767  2.849   1.00 98.32 70  A 1 
ATOM   556  C  CG  . ASP A 1 70  ? -4.294  -3.683  4.299   1.00 98.09 70  A 1 
ATOM   557  O  OD1 . ASP A 1 70  ? -4.423  -4.687  5.039   1.00 96.66 70  A 1 
ATOM   558  O  OD2 . ASP A 1 70  ? -3.828  -2.595  4.708   1.00 96.95 70  A 1 
ATOM   559  N  N   . THR A 1 71  ? -7.225  -5.946  1.144   1.00 98.49 71  A 1 
ATOM   560  C  CA  . THR A 1 71  ? -8.280  -5.889  0.143   1.00 98.43 71  A 1 
ATOM   561  C  C   . THR A 1 71  ? -9.573  -5.288  0.694   1.00 98.40 71  A 1 
ATOM   562  O  O   . THR A 1 71  ? -10.358 -4.709  -0.055  1.00 97.68 71  A 1 
ATOM   563  C  CB  . THR A 1 71  ? -8.529  -7.293  -0.426  1.00 98.03 71  A 1 
ATOM   564  O  OG1 . THR A 1 71  ? -7.336  -7.731  -1.098  1.00 93.92 71  A 1 
ATOM   565  C  CG2 . THR A 1 71  ? -9.682  -7.309  -1.421  1.00 93.48 71  A 1 
ATOM   566  N  N   . THR A 1 72  ? -9.792  -5.389  2.010   1.00 97.71 72  A 1 
ATOM   567  C  CA  . THR A 1 72  ? -11.018 -4.936  2.653   1.00 97.63 72  A 1 
ATOM   568  C  C   . THR A 1 72  ? -10.740 -3.780  3.603   1.00 97.69 72  A 1 
ATOM   569  O  O   . THR A 1 72  ? -9.685  -3.734  4.234   1.00 96.13 72  A 1 
ATOM   570  C  CB  . THR A 1 72  ? -11.676 -6.097  3.413   1.00 96.78 72  A 1 
ATOM   571  O  OG1 . THR A 1 72  ? -11.926 -7.168  2.504   1.00 91.88 72  A 1 
ATOM   572  C  CG2 . THR A 1 72  ? -12.991 -5.689  4.066   1.00 92.22 72  A 1 
ATOM   573  N  N   . ASN A 1 73  ? -11.686 -2.842  3.700   1.00 96.74 73  A 1 
ATOM   574  C  CA  . ASN A 1 73  ? -11.553 -1.760  4.666   1.00 95.99 73  A 1 
ATOM   575  C  C   . ASN A 1 73  ? -11.601 -2.299  6.091   1.00 96.17 73  A 1 
ATOM   576  O  O   . ASN A 1 73  ? -12.011 -3.434  6.335   1.00 93.09 73  A 1 
ATOM   577  C  CB  . ASN A 1 73  ? -12.637 -0.689  4.452   1.00 93.55 73  A 1 
ATOM   578  C  CG  . ASN A 1 73  ? -13.999 -1.129  4.958   1.00 89.99 73  A 1 
ATOM   579  O  OD1 . ASN A 1 73  ? -14.351 -2.302  4.908   1.00 79.71 73  A 1 
ATOM   580  N  ND2 . ASN A 1 73  ? -14.778 -0.177  5.450   1.00 82.84 73  A 1 
ATOM   581  N  N   . THR A 1 74  ? -11.196 -1.465  7.055   1.00 95.55 74  A 1 
ATOM   582  C  CA  . THR A 1 74  ? -11.113 -1.914  8.434   1.00 94.54 74  A 1 
ATOM   583  C  C   . THR A 1 74  ? -12.003 -1.105  9.377   1.00 94.34 74  A 1 
ATOM   584  O  O   . THR A 1 74  ? -11.786 -1.105  10.590  1.00 90.67 74  A 1 
ATOM   585  C  CB  . THR A 1 74  ? -9.659  -1.881  8.937   1.00 92.71 74  A 1 
ATOM   586  O  OG1 . THR A 1 74  ? -9.137  -0.556  8.803   1.00 88.07 74  A 1 
ATOM   587  C  CG2 . THR A 1 74  ? -8.802  -2.840  8.116   1.00 87.18 74  A 1 
ATOM   588  N  N   . TRP A 1 75  ? -13.015 -0.437  8.834   1.00 94.74 75  A 1 
ATOM   589  C  CA  . TRP A 1 75  ? -13.991 0.271   9.656   1.00 93.64 75  A 1 
ATOM   590  C  C   . TRP A 1 75  ? -14.788 -0.760  10.470  1.00 93.17 75  A 1 
ATOM   591  O  O   . TRP A 1 75  ? -15.395 -1.669  9.896   1.00 90.35 75  A 1 
ATOM   592  C  CB  . TRP A 1 75  ? -14.929 1.085   8.766   1.00 92.14 75  A 1 
ATOM   593  C  CG  . TRP A 1 75  ? -15.777 2.072   9.499   1.00 90.99 75  A 1 
ATOM   594  C  CD1 . TRP A 1 75  ? -15.397 2.942   10.479  1.00 87.01 75  A 1 
ATOM   595  C  CD2 . TRP A 1 75  ? -17.179 2.318   9.281   1.00 91.87 75  A 1 
ATOM   596  N  NE1 . TRP A 1 75  ? -16.461 3.705   10.881  1.00 85.12 75  A 1 
ATOM   597  C  CE2 . TRP A 1 75  ? -17.562 3.351   10.169  1.00 90.46 75  A 1 
ATOM   598  C  CE3 . TRP A 1 75  ? -18.125 1.769   8.415   1.00 89.05 75  A 1 
ATOM   599  C  CZ2 . TRP A 1 75  ? -18.873 3.839   10.214  1.00 89.18 75  A 1 
ATOM   600  C  CZ3 . TRP A 1 75  ? -19.430 2.264   8.467   1.00 86.53 75  A 1 
ATOM   601  C  CH2 . TRP A 1 75  ? -19.786 3.282   9.356   1.00 86.72 75  A 1 
ATOM   602  N  N   . LYS A 1 76  ? -14.780 -0.611  11.797  1.00 94.94 76  A 1 
ATOM   603  C  CA  . LYS A 1 76  ? -15.294 -1.677  12.652  1.00 93.34 76  A 1 
ATOM   604  C  C   . LYS A 1 76  ? -16.775 -1.978  12.425  1.00 93.66 76  A 1 
ATOM   605  O  O   . LYS A 1 76  ? -17.210 -3.110  12.635  1.00 90.63 76  A 1 
ATOM   606  C  CB  . LYS A 1 76  ? -15.047 -1.344  14.124  1.00 91.13 76  A 1 
ATOM   607  C  CG  . LYS A 1 76  ? -13.594 -1.501  14.536  1.00 80.11 76  A 1 
ATOM   608  C  CD  . LYS A 1 76  ? -13.417 -1.376  16.031  1.00 75.38 76  A 1 
ATOM   609  C  CE  . LYS A 1 76  ? -11.979 -1.628  16.433  1.00 66.40 76  A 1 
ATOM   610  N  NZ  . LYS A 1 76  ? -11.782 -1.547  17.911  1.00 58.60 76  A 1 
ATOM   611  N  N   . GLN A 1 77  ? -17.551 -0.990  11.985  1.00 94.14 77  A 1 
ATOM   612  C  CA  . GLN A 1 77  ? -18.972 -1.223  11.758  1.00 93.27 77  A 1 
ATOM   613  C  C   . GLN A 1 77  ? -19.239 -2.224  10.639  1.00 94.16 77  A 1 
ATOM   614  O  O   . GLN A 1 77  ? -20.271 -2.896  10.652  1.00 90.92 77  A 1 
ATOM   615  C  CB  . GLN A 1 77  ? -19.691 0.084   11.437  1.00 92.17 77  A 1 
ATOM   616  C  CG  . GLN A 1 77  ? -20.143 0.863   12.655  1.00 85.17 77  A 1 
ATOM   617  C  CD  . GLN A 1 77  ? -21.181 1.913   12.334  1.00 79.76 77  A 1 
ATOM   618  O  OE1 . GLN A 1 77  ? -21.010 3.088   12.630  1.00 72.60 77  A 1 
ATOM   619  N  NE2 . GLN A 1 77  ? -22.268 1.483   11.711  1.00 69.89 77  A 1 
ATOM   620  N  N   . THR A 1 78  ? -18.342 -2.323  9.672   1.00 93.47 78  A 1 
ATOM   621  C  CA  . THR A 1 78  ? -18.571 -3.183  8.519   1.00 93.37 78  A 1 
ATOM   622  C  C   . THR A 1 78  ? -17.526 -4.275  8.337   1.00 94.49 78  A 1 
ATOM   623  O  O   . THR A 1 78  ? -17.716 -5.178  7.518   1.00 91.94 78  A 1 
ATOM   624  C  CB  . THR A 1 78  ? -18.627 -2.362  7.214   1.00 91.71 78  A 1 
ATOM   625  O  OG1 . THR A 1 78  ? -17.427 -1.608  7.076   1.00 85.78 78  A 1 
ATOM   626  C  CG2 . THR A 1 78  ? -19.826 -1.410  7.243   1.00 85.67 78  A 1 
ATOM   627  N  N   . HIS A 1 79  ? -16.422 -4.210  9.073   1.00 95.34 79  A 1 
ATOM   628  C  CA  . HIS A 1 79  ? -15.336 -5.175  8.889   1.00 95.86 79  A 1 
ATOM   629  C  C   . HIS A 1 79  ? -15.692 -6.514  9.524   1.00 96.39 79  A 1 
ATOM   630  O  O   . HIS A 1 79  ? -15.835 -6.622  10.741  1.00 94.59 79  A 1 
ATOM   631  C  CB  . HIS A 1 79  ? -14.049 -4.627  9.500   1.00 94.62 79  A 1 
ATOM   632  C  CG  . HIS A 1 79  ? -12.843 -5.468  9.211   1.00 94.61 79  A 1 
ATOM   633  N  ND1 . HIS A 1 79  ? -12.337 -5.640  7.944   1.00 87.42 79  A 1 
ATOM   634  C  CD2 . HIS A 1 79  ? -12.043 -6.182  10.037  1.00 85.34 79  A 1 
ATOM   635  C  CE1 . HIS A 1 79  ? -11.269 -6.422  7.994   1.00 87.65 79  A 1 
ATOM   636  N  NE2 . HIS A 1 79  ? -11.077 -6.757  9.261   1.00 88.49 79  A 1 
ATOM   637  N  N   . THR A 1 80  ? -15.853 -7.539  8.689   1.00 94.32 80  A 1 
ATOM   638  C  CA  . THR A 1 80  ? -16.096 -8.901  9.142   1.00 94.95 80  A 1 
ATOM   639  C  C   . THR A 1 80  ? -15.254 -9.847  8.295   1.00 95.83 80  A 1 
ATOM   640  O  O   . THR A 1 80  ? -14.829 -9.491  7.190   1.00 95.72 80  A 1 
ATOM   641  C  CB  . THR A 1 80  ? -17.577 -9.324  8.993   1.00 94.16 80  A 1 
ATOM   642  O  OG1 . THR A 1 80  ? -17.916 -9.413  7.607   1.00 90.03 80  A 1 
ATOM   643  C  CG2 . THR A 1 80  ? -18.507 -8.326  9.679   1.00 90.38 80  A 1 
ATOM   644  N  N   . PHE A 1 81  ? -15.029 -11.055 8.794   1.00 96.26 81  A 1 
ATOM   645  C  CA  . PHE A 1 81  ? -14.227 -11.995 8.013   1.00 97.00 81  A 1 
ATOM   646  C  C   . PHE A 1 81  ? -14.972 -12.472 6.770   1.00 97.67 81  A 1 
ATOM   647  O  O   . PHE A 1 81  ? -14.343 -12.780 5.756   1.00 97.13 81  A 1 
ATOM   648  C  CB  . PHE A 1 81  ? -13.768 -13.191 8.852   1.00 96.06 81  A 1 
ATOM   649  C  CG  . PHE A 1 81  ? -12.614 -13.933 8.234   1.00 96.34 81  A 1 
ATOM   650  C  CD1 . PHE A 1 81  ? -11.414 -13.292 8.017   1.00 96.15 81  A 1 
ATOM   651  C  CD2 . PHE A 1 81  ? -12.745 -15.258 7.857   1.00 95.87 81  A 1 
ATOM   652  C  CE1 . PHE A 1 81  ? -10.345 -13.964 7.429   1.00 94.23 81  A 1 
ATOM   653  C  CE2 . PHE A 1 81  ? -11.689 -15.932 7.276   1.00 94.49 81  A 1 
ATOM   654  C  CZ  . PHE A 1 81  ? -10.487 -15.291 7.060   1.00 95.06 81  A 1 
ATOM   655  N  N   . ASP A 1 82  ? -16.303 -12.522 6.831   1.00 97.59 82  A 1 
ATOM   656  C  CA  . ASP A 1 82  ? -17.069 -12.847 5.633   1.00 97.45 82  A 1 
ATOM   657  C  C   . ASP A 1 82  ? -16.764 -11.860 4.513   1.00 97.81 82  A 1 
ATOM   658  O  O   . ASP A 1 82  ? -16.628 -12.248 3.350   1.00 97.37 82  A 1 
ATOM   659  C  CB  . ASP A 1 82  ? -18.572 -12.848 5.928   1.00 96.59 82  A 1 
ATOM   660  C  CG  . ASP A 1 82  ? -19.026 -14.081 6.688   1.00 86.40 82  A 1 
ATOM   661  O  OD1 . ASP A 1 82  ? -18.272 -15.072 6.742   1.00 78.59 82  A 1 
ATOM   662  O  OD2 . ASP A 1 82  ? -20.151 -14.055 7.226   1.00 78.24 82  A 1 
ATOM   663  N  N   . LYS A 1 83  ? -16.657 -10.579 4.858   1.00 97.95 83  A 1 
ATOM   664  C  CA  . LYS A 1 83  ? -16.342 -9.563  3.844   1.00 97.79 83  A 1 
ATOM   665  C  C   . LYS A 1 83  ? -14.900 -9.680  3.375   1.00 98.17 83  A 1 
ATOM   666  O  O   . LYS A 1 83  ? -14.610 -9.456  2.190   1.00 97.73 83  A 1 
ATOM   667  C  CB  . LYS A 1 83  ? -16.628 -8.161  4.385   1.00 96.99 83  A 1 
ATOM   668  C  CG  . LYS A 1 83  ? -18.115 -7.869  4.559   1.00 92.23 83  A 1 
ATOM   669  C  CD  . LYS A 1 83  ? -18.367 -6.405  4.887   1.00 87.02 83  A 1 
ATOM   670  C  CE  . LYS A 1 83  ? -19.857 -6.128  5.069   1.00 82.81 83  A 1 
ATOM   671  N  NZ  . LYS A 1 83  ? -20.403 -6.809  6.270   1.00 73.96 83  A 1 
ATOM   672  N  N   . VAL A 1 84  ? -13.980 -10.023 4.267   1.00 97.94 84  A 1 
ATOM   673  C  CA  . VAL A 1 84  ? -12.594 -10.258 3.864   1.00 98.27 84  A 1 
ATOM   674  C  C   . VAL A 1 84  ? -12.549 -11.338 2.784   1.00 98.44 84  A 1 
ATOM   675  O  O   . VAL A 1 84  ? -11.947 -11.152 1.724   1.00 98.39 84  A 1 
ATOM   676  C  CB  . VAL A 1 84  ? -11.727 -10.667 5.073   1.00 98.04 84  A 1 
ATOM   677  C  CG1 . VAL A 1 84  ? -10.356 -11.152 4.612   1.00 96.97 84  A 1 
ATOM   678  C  CG2 . VAL A 1 84  ? -11.574 -9.492  6.038   1.00 97.19 84  A 1 
ATOM   679  N  N   . ILE A 1 85  ? -13.192 -12.466 3.044   1.00 98.42 85  A 1 
ATOM   680  C  CA  . ILE A 1 85  ? -13.201 -13.573 2.093   1.00 98.57 85  A 1 
ATOM   681  C  C   . ILE A 1 85  ? -13.888 -13.170 0.792   1.00 98.57 85  A 1 
ATOM   682  O  O   . ILE A 1 85  ? -13.389 -13.450 -0.300  1.00 98.44 85  A 1 
ATOM   683  C  CB  . ILE A 1 85  ? -13.878 -14.815 2.713   1.00 98.43 85  A 1 
ATOM   684  C  CG1 . ILE A 1 85  ? -13.044 -15.347 3.886   1.00 97.42 85  A 1 
ATOM   685  C  CG2 . ILE A 1 85  ? -14.113 -15.894 1.665   1.00 97.83 85  A 1 
ATOM   686  C  CD1 . ILE A 1 85  ? -11.638 -15.786 3.486   1.00 95.38 85  A 1 
ATOM   687  N  N   . LYS A 1 86  ? -15.034 -12.512 0.901   1.00 98.54 86  A 1 
ATOM   688  C  CA  . LYS A 1 86  ? -15.780 -12.094 -0.281  1.00 98.39 86  A 1 
ATOM   689  C  C   . LYS A 1 86  ? -14.950 -11.177 -1.165  1.00 98.53 86  A 1 
ATOM   690  O  O   . LYS A 1 86  ? -14.931 -11.318 -2.390  1.00 98.25 86  A 1 
ATOM   691  C  CB  . LYS A 1 86  ? -17.071 -11.385 0.138   1.00 97.78 86  A 1 
ATOM   692  C  CG  . LYS A 1 86  ? -17.937 -10.901 -1.016  1.00 91.31 86  A 1 
ATOM   693  C  CD  . LYS A 1 86  ? -19.244 -10.293 -0.498  1.00 84.83 86  A 1 
ATOM   694  C  CE  . LYS A 1 86  ? -20.171 -9.881  -1.631  1.00 73.90 86  A 1 
ATOM   695  N  NZ  . LYS A 1 86  ? -19.613 -8.780  -2.443  1.00 67.20 86  A 1 
ATOM   696  N  N   . ASN A 1 87  ? -14.249 -10.226 -0.565  1.00 98.43 87  A 1 
ATOM   697  C  CA  . ASN A 1 87  ? -13.496 -9.254  -1.344  1.00 98.45 87  A 1 
ATOM   698  C  C   . ASN A 1 87  ? -12.233 -9.848  -1.955  1.00 98.58 87  A 1 
ATOM   699  O  O   . ASN A 1 87  ? -11.883 -9.520  -3.090  1.00 98.38 87  A 1 
ATOM   700  C  CB  . ASN A 1 87  ? -13.174 -8.029  -0.480  1.00 98.28 87  A 1 
ATOM   701  C  CG  . ASN A 1 87  ? -14.414 -7.221  -0.137  1.00 97.95 87  A 1 
ATOM   702  O  OD1 . ASN A 1 87  ? -15.391 -7.223  -0.886  1.00 93.34 87  A 1 
ATOM   703  N  ND2 . ASN A 1 87  ? -14.385 -6.533  0.996   1.00 93.28 87  A 1 
ATOM   704  N  N   . ILE A 1 88  ? -11.548 -10.727 -1.231  1.00 98.51 88  A 1 
ATOM   705  C  CA  . ILE A 1 88  ? -10.414 -11.432 -1.823  1.00 98.68 88  A 1 
ATOM   706  C  C   . ILE A 1 88  ? -10.895 -12.292 -2.984  1.00 98.61 88  A 1 
ATOM   707  O  O   . ILE A 1 88  ? -10.260 -12.350 -4.040  1.00 98.54 88  A 1 
ATOM   708  C  CB  . ILE A 1 88  ? -9.660  -12.274 -0.768  1.00 98.66 88  A 1 
ATOM   709  C  CG1 . ILE A 1 88  ? -8.986  -11.346 0.251   1.00 98.24 88  A 1 
ATOM   710  C  CG2 . ILE A 1 88  ? -8.625  -13.177 -1.438  1.00 98.34 88  A 1 
ATOM   711  C  CD1 . ILE A 1 88  ? -8.313  -12.076 1.405   1.00 97.71 88  A 1 
ATOM   712  N  N   . ASN A 1 89  ? -12.044 -12.945 -2.819  1.00 98.74 89  A 1 
ATOM   713  C  CA  . ASN A 1 89  ? -12.600 -13.754 -3.898  1.00 98.68 89  A 1 
ATOM   714  C  C   . ASN A 1 89  ? -12.925 -12.909 -5.126  1.00 98.71 89  A 1 
ATOM   715  O  O   . ASN A 1 89  ? -12.719 -13.346 -6.259  1.00 98.50 89  A 1 
ATOM   716  C  CB  . ASN A 1 89  ? -13.860 -14.487 -3.421  1.00 98.48 89  A 1 
ATOM   717  C  CG  . ASN A 1 89  ? -14.369 -15.471 -4.450  1.00 96.56 89  A 1 
ATOM   718  O  OD1 . ASN A 1 89  ? -13.713 -16.459 -4.762  1.00 86.82 89  A 1 
ATOM   719  N  ND2 . ASN A 1 89  ? -15.547 -15.196 -4.990  1.00 86.57 89  A 1 
ATOM   720  N  N   . THR A 1 90  ? -13.411 -11.692 -4.908  1.00 98.68 90  A 1 
ATOM   721  C  CA  . THR A 1 90  ? -13.702 -10.787 -6.021  1.00 98.52 90  A 1 
ATOM   722  C  C   . THR A 1 90  ? -12.426 -10.457 -6.803  1.00 98.67 90  A 1 
ATOM   723  O  O   . THR A 1 90  ? -12.429 -10.436 -8.040  1.00 98.35 90  A 1 
ATOM   724  C  CB  . THR A 1 90  ? -14.373 -9.502  -5.519  1.00 98.35 90  A 1 
ATOM   725  O  OG1 . THR A 1 90  ? -15.646 -9.825  -4.953  1.00 95.97 90  A 1 
ATOM   726  C  CG2 . THR A 1 90  ? -14.574 -8.504  -6.657  1.00 95.80 90  A 1 
ATOM   727  N  N   . VAL A 1 91  ? -11.331 -10.207 -6.097  1.00 98.75 91  A 1 
ATOM   728  C  CA  . VAL A 1 91  ? -10.055 -9.954  -6.763  1.00 98.70 91  A 1 
ATOM   729  C  C   . VAL A 1 91  ? -9.621  -11.184 -7.559  1.00 98.71 91  A 1 
ATOM   730  O  O   . VAL A 1 91  ? -9.226  -11.071 -8.728  1.00 98.58 91  A 1 
ATOM   731  C  CB  . VAL A 1 91  ? -8.965  -9.560  -5.754  1.00 98.62 91  A 1 
ATOM   732  C  CG1 . VAL A 1 91  ? -7.611  -9.435  -6.438  1.00 97.94 91  A 1 
ATOM   733  C  CG2 . VAL A 1 91  ? -9.332  -8.244  -5.077  1.00 98.05 91  A 1 
ATOM   734  N  N   . VAL A 1 92  ? -9.716  -12.359 -6.945  1.00 98.82 92  A 1 
ATOM   735  C  CA  . VAL A 1 92  ? -9.336  -13.605 -7.609  1.00 98.78 92  A 1 
ATOM   736  C  C   . VAL A 1 92  ? -10.151 -13.809 -8.886  1.00 98.78 92  A 1 
ATOM   737  O  O   . VAL A 1 92  ? -9.595  -14.127 -9.947  1.00 98.47 92  A 1 
ATOM   738  C  CB  . VAL A 1 92  ? -9.508  -14.800 -6.653  1.00 98.53 92  A 1 
ATOM   739  C  CG1 . VAL A 1 92  ? -9.462  -16.122 -7.405  1.00 96.96 92  A 1 
ATOM   740  C  CG2 . VAL A 1 92  ? -8.434  -14.757 -5.573  1.00 97.20 92  A 1 
ATOM   741  N  N   . GLU A 1 93  ? -11.458 -13.625 -8.805  1.00 98.73 93  A 1 
ATOM   742  C  CA  . GLU A 1 93  ? -12.316 -13.820 -9.972  1.00 98.66 93  A 1 
ATOM   743  C  C   . GLU A 1 93  ? -11.965 -12.850 -11.093 1.00 98.69 93  A 1 
ATOM   744  O  O   . GLU A 1 93  ? -11.962 -13.223 -12.271 1.00 98.19 93  A 1 
ATOM   745  C  CB  . GLU A 1 93  ? -13.788 -13.673 -9.574  1.00 98.29 93  A 1 
ATOM   746  C  CG  . GLU A 1 93  ? -14.313 -14.833 -8.739  1.00 93.43 93  A 1 
ATOM   747  C  CD  . GLU A 1 93  ? -15.778 -14.683 -8.375  1.00 88.07 93  A 1 
ATOM   748  O  OE1 . GLU A 1 93  ? -16.312 -13.563 -8.504  1.00 83.03 93  A 1 
ATOM   749  O  OE2 . GLU A 1 93  ? -16.389 -15.687 -7.966  1.00 83.77 93  A 1 
ATOM   750  N  N   . ASN A 1 94  ? -11.666 -11.610 -10.739 1.00 98.61 94  A 1 
ATOM   751  C  CA  . ASN A 1 94  ? -11.285 -10.636 -11.754 1.00 98.65 94  A 1 
ATOM   752  C  C   . ASN A 1 94  ? -9.952  -10.978 -12.406 1.00 98.67 94  A 1 
ATOM   753  O  O   . ASN A 1 94  ? -9.792  -10.834 -13.612 1.00 98.16 94  A 1 
ATOM   754  C  CB  . ASN A 1 94  ? -11.252 -9.224  -11.162 1.00 98.57 94  A 1 
ATOM   755  C  CG  . ASN A 1 94  ? -12.614 -8.561  -11.162 1.00 98.22 94  A 1 
ATOM   756  O  OD1 . ASN A 1 94  ? -13.033 -7.975  -12.161 1.00 91.19 94  A 1 
ATOM   757  N  ND2 . ASN A 1 94  ? -13.327 -8.674  -10.057 1.00 91.12 94  A 1 
ATOM   758  N  N   . MET A 1 95  ? -8.986  -11.440 -11.618 1.00 98.63 95  A 1 
ATOM   759  C  CA  . MET A 1 95  ? -7.696  -11.832 -12.184 1.00 98.63 95  A 1 
ATOM   760  C  C   . MET A 1 95  ? -7.852  -13.009 -13.138 1.00 98.50 95  A 1 
ATOM   761  O  O   . MET A 1 95  ? -7.239  -13.031 -14.206 1.00 98.14 95  A 1 
ATOM   762  C  CB  . MET A 1 95  ? -6.700  -12.167 -11.078 1.00 98.45 95  A 1 
ATOM   763  C  CG  . MET A 1 95  ? -6.284  -10.975 -10.223 1.00 97.50 95  A 1 
ATOM   764  S  SD  . MET A 1 95  ? -5.457  -9.669  -11.159 1.00 96.48 95  A 1 
ATOM   765  C  CE  . MET A 1 95  ? -6.803  -8.537  -11.469 1.00 90.84 95  A 1 
ATOM   766  N  N   . ARG A 1 96  ? -8.665  -13.984 -12.768 1.00 98.56 96  A 1 
ATOM   767  C  CA  . ARG A 1 96  ? -8.894  -15.129 -13.641 1.00 98.49 96  A 1 
ATOM   768  C  C   . ARG A 1 96  ? -9.531  -14.703 -14.958 1.00 98.21 96  A 1 
ATOM   769  O  O   . ARG A 1 96  ? -9.215  -15.244 -16.019 1.00 97.73 96  A 1 
ATOM   770  C  CB  . ARG A 1 96  ? -9.783  -16.175 -12.956 1.00 98.09 96  A 1 
ATOM   771  C  CG  . ARG A 1 96  ? -9.159  -16.841 -11.744 1.00 93.90 96  A 1 
ATOM   772  C  CD  . ARG A 1 96  ? -9.985  -18.035 -11.292 1.00 90.37 96  A 1 
ATOM   773  N  NE  . ARG A 1 96  ? -9.593  -18.552 -9.992  1.00 85.75 96  A 1 
ATOM   774  C  CZ  . ARG A 1 96  ? -8.552  -19.347 -9.780  1.00 81.70 96  A 1 
ATOM   775  N  NH1 . ARG A 1 96  ? -7.768  -19.708 -10.794 1.00 73.95 96  A 1 
ATOM   776  N  NH2 . ARG A 1 96  ? -8.268  -19.760 -8.568  1.00 79.37 96  A 1 
ATOM   777  N  N   . LYS A 1 97  ? -10.430 -13.730 -14.897 1.00 98.37 97  A 1 
ATOM   778  C  CA  . LYS A 1 97  ? -11.136 -13.274 -16.087 1.00 98.17 97  A 1 
ATOM   779  C  C   . LYS A 1 97  ? -10.245 -12.423 -16.990 1.00 98.23 97  A 1 
ATOM   780  O  O   . LYS A 1 97  ? -10.223 -12.615 -18.206 1.00 97.62 97  A 1 
ATOM   781  C  CB  . LYS A 1 97  ? -12.382 -12.482 -15.682 1.00 97.50 97  A 1 
ATOM   782  C  CG  . LYS A 1 97  ? -13.206 -11.963 -16.856 1.00 87.29 97  A 1 
ATOM   783  C  CD  . LYS A 1 97  ? -14.444 -11.220 -16.376 1.00 84.77 97  A 1 
ATOM   784  C  CE  . LYS A 1 97  ? -15.273 -10.716 -17.545 1.00 72.32 97  A 1 
ATOM   785  N  NZ  . LYS A 1 97  ? -16.498 -9.997  -17.097 1.00 65.89 97  A 1 
ATOM   786  N  N   . ILE A 1 98  ? -9.517  -11.490 -16.400 1.00 98.31 98  A 1 
ATOM   787  C  CA  . ILE A 1 98  ? -8.714  -10.545 -17.176 1.00 98.24 98  A 1 
ATOM   788  C  C   . ILE A 1 98  ? -7.432  -11.192 -17.690 1.00 98.18 98  A 1 
ATOM   789  O  O   . ILE A 1 98  ? -7.028  -10.968 -18.835 1.00 97.33 98  A 1 
ATOM   790  C  CB  . ILE A 1 98  ? -8.367  -9.303  -16.328 1.00 97.84 98  A 1 
ATOM   791  C  CG1 . ILE A 1 98  ? -9.644  -8.598  -15.846 1.00 94.37 98  A 1 
ATOM   792  C  CG2 . ILE A 1 98  ? -7.508  -8.323  -17.127 1.00 93.46 98  A 1 
ATOM   793  C  CD1 . ILE A 1 98  ? -9.399  -7.625  -14.704 1.00 91.98 98  A 1 
ATOM   794  N  N   . TYR A 1 99  ? -6.789  -11.993 -16.853 1.00 98.41 99  A 1 
ATOM   795  C  CA  . TYR A 1 99  ? -5.483  -12.575 -17.159 1.00 98.49 99  A 1 
ATOM   796  C  C   . TYR A 1 99  ? -5.498  -14.077 -16.891 1.00 98.21 99  A 1 
ATOM   797  O  O   . TYR A 1 99  ? -4.851  -14.573 -15.958 1.00 97.67 99  A 1 
ATOM   798  C  CB  . TYR A 1 99  ? -4.393  -11.905 -16.316 1.00 98.32 99  A 1 
ATOM   799  C  CG  . TYR A 1 99  ? -4.224  -10.422 -16.559 1.00 98.49 99  A 1 
ATOM   800  C  CD1 . TYR A 1 99  ? -3.923  -9.937  -17.817 1.00 98.09 99  A 1 
ATOM   801  C  CD2 . TYR A 1 99  ? -4.339  -9.509  -15.516 1.00 98.19 99  A 1 
ATOM   802  C  CE1 . TYR A 1 99  ? -3.751  -8.568  -18.044 1.00 97.98 99  A 1 
ATOM   803  C  CE2 . TYR A 1 99  ? -4.164  -8.148  -15.727 1.00 98.04 99  A 1 
ATOM   804  C  CZ  . TYR A 1 99  ? -3.869  -7.684  -16.992 1.00 98.28 99  A 1 
ATOM   805  O  OH  . TYR A 1 99  ? -3.694  -6.336  -17.208 1.00 97.77 99  A 1 
ATOM   806  N  N   . PRO A 1 100 ? -6.220  -14.836 -17.704 1.00 98.04 100 A 1 
ATOM   807  C  CA  . PRO A 1 100 ? -6.295  -16.280 -17.477 1.00 97.52 100 A 1 
ATOM   808  C  C   . PRO A 1 100 ? -4.923  -16.939 -17.570 1.00 96.78 100 A 1 
ATOM   809  O  O   . PRO A 1 100 ? -4.112  -16.588 -18.431 1.00 92.97 100 A 1 
ATOM   810  C  CB  . PRO A 1 100 ? -7.220  -16.776 -18.594 1.00 96.83 100 A 1 
ATOM   811  C  CG  . PRO A 1 100 ? -7.169  -15.701 -19.637 1.00 95.20 100 A 1 
ATOM   812  C  CD  . PRO A 1 100 ? -6.984  -14.423 -18.890 1.00 97.68 100 A 1 
ATOM   813  N  N   . ASN A 1 101 ? -4.682  -17.883 -16.662 1.00 97.12 101 A 1 
ATOM   814  C  CA  . ASN A 1 101 ? -3.457  -18.667 -16.618 1.00 96.47 101 A 1 
ATOM   815  C  C   . ASN A 1 101 ? -2.207  -17.869 -16.259 1.00 96.55 101 A 1 
ATOM   816  O  O   . ASN A 1 101 ? -1.094  -18.370 -16.396 1.00 94.11 101 A 1 
ATOM   817  C  CB  . ASN A 1 101 ? -3.230  -19.416 -17.936 1.00 95.12 101 A 1 
ATOM   818  C  CG  . ASN A 1 101 ? -4.324  -20.425 -18.216 1.00 90.91 101 A 1 
ATOM   819  O  OD1 . ASN A 1 101 ? -4.746  -21.155 -17.322 1.00 81.34 101 A 1 
ATOM   820  N  ND2 . ASN A 1 101 ? -4.794  -20.469 -19.447 1.00 79.65 101 A 1 
ATOM   821  N  N   . VAL A 1 102 ? -2.372  -16.638 -15.790 1.00 97.52 102 A 1 
ATOM   822  C  CA  . VAL A 1 102 ? -1.242  -15.856 -15.306 1.00 97.99 102 A 1 
ATOM   823  C  C   . VAL A 1 102 ? -1.103  -16.072 -13.805 1.00 98.24 102 A 1 
ATOM   824  O  O   . VAL A 1 102 ? -2.081  -15.916 -13.069 1.00 97.96 102 A 1 
ATOM   825  C  CB  . VAL A 1 102 ? -1.420  -14.358 -15.605 1.00 97.70 102 A 1 
ATOM   826  C  CG1 . VAL A 1 102 ? -0.249  -13.556 -15.045 1.00 96.66 102 A 1 
ATOM   827  C  CG2 . VAL A 1 102 ? -1.538  -14.134 -17.104 1.00 96.68 102 A 1 
ATOM   828  N  N   . PRO A 1 103 ? 0.086   -16.441 -13.328 1.00 98.29 103 A 1 
ATOM   829  C  CA  . PRO A 1 103 ? 0.278   -16.653 -11.891 1.00 98.12 103 A 1 
ATOM   830  C  C   . PRO A 1 103 ? -0.095  -15.405 -11.085 1.00 98.47 103 A 1 
ATOM   831  O  O   . PRO A 1 103 ? 0.204   -14.283 -11.485 1.00 98.18 103 A 1 
ATOM   832  C  CB  . PRO A 1 103 ? 1.775   -16.952 -11.771 1.00 97.43 103 A 1 
ATOM   833  C  CG  . PRO A 1 103 ? 2.144   -17.506 -13.104 1.00 95.55 103 A 1 
ATOM   834  C  CD  . PRO A 1 103 ? 1.295   -16.764 -14.102 1.00 97.51 103 A 1 
ATOM   835  N  N   . PHE A 1 104 ? -0.748  -15.643 -9.951  1.00 98.54 104 A 1 
ATOM   836  C  CA  . PHE A 1 104 ? -1.203  -14.579 -9.072  1.00 98.70 104 A 1 
ATOM   837  C  C   . PHE A 1 104 ? -0.730  -14.890 -7.660  1.00 98.74 104 A 1 
ATOM   838  O  O   . PHE A 1 104 ? -1.009  -15.959 -7.130  1.00 98.64 104 A 1 
ATOM   839  C  CB  . PHE A 1 104 ? -2.724  -14.468 -9.130  1.00 98.66 104 A 1 
ATOM   840  C  CG  . PHE A 1 104 ? -3.322  -13.480 -8.148  1.00 98.65 104 A 1 
ATOM   841  C  CD1 . PHE A 1 104 ? -3.253  -12.116 -8.397  1.00 98.26 104 A 1 
ATOM   842  C  CD2 . PHE A 1 104 ? -3.958  -13.917 -7.003  1.00 98.23 104 A 1 
ATOM   843  C  CE1 . PHE A 1 104 ? -3.811  -11.210 -7.507  1.00 97.84 104 A 1 
ATOM   844  C  CE2 . PHE A 1 104 ? -4.512  -13.016 -6.107  1.00 97.90 104 A 1 
ATOM   845  C  CZ  . PHE A 1 104 ? -4.442  -11.654 -6.361  1.00 98.21 104 A 1 
ATOM   846  N  N   . ILE A 1 105 ? -0.006  -13.947 -7.058  1.00 98.76 105 A 1 
ATOM   847  C  CA  . ILE A 1 105 ? 0.579   -14.116 -5.733  1.00 98.76 105 A 1 
ATOM   848  C  C   . ILE A 1 105 ? -0.080  -13.146 -4.768  1.00 98.83 105 A 1 
ATOM   849  O  O   . ILE A 1 105 ? -0.186  -11.954 -5.064  1.00 98.55 105 A 1 
ATOM   850  C  CB  . ILE A 1 105 ? 2.101   -13.895 -5.779  1.00 98.47 105 A 1 
ATOM   851  C  CG1 . ILE A 1 105 ? 2.749   -14.963 -6.658  1.00 96.47 105 A 1 
ATOM   852  C  CG2 . ILE A 1 105 ? 2.697   -13.901 -4.372  1.00 97.32 105 A 1 
ATOM   853  C  CD1 . ILE A 1 105 ? 4.188   -14.659 -7.028  1.00 87.96 105 A 1 
ATOM   854  N  N   . TYR A 1 106 ? -0.511  -13.659 -3.614  1.00 98.86 106 A 1 
ATOM   855  C  CA  . TYR A 1 106 ? -1.175  -12.846 -2.606  1.00 98.87 106 A 1 
ATOM   856  C  C   . TYR A 1 106 ? -0.283  -12.710 -1.374  1.00 98.85 106 A 1 
ATOM   857  O  O   . TYR A 1 106 ? 0.251   -13.698 -0.873  1.00 98.61 106 A 1 
ATOM   858  C  CB  . TYR A 1 106 ? -2.516  -13.445 -2.207  1.00 98.67 106 A 1 
ATOM   859  C  CG  . TYR A 1 106 ? -3.419  -12.439 -1.526  1.00 98.71 106 A 1 
ATOM   860  C  CD1 . TYR A 1 106 ? -4.221  -11.589 -2.272  1.00 98.24 106 A 1 
ATOM   861  C  CD2 . TYR A 1 106 ? -3.440  -12.314 -0.143  1.00 98.23 106 A 1 
ATOM   862  C  CE1 . TYR A 1 106 ? -5.037  -10.655 -1.664  1.00 98.09 106 A 1 
ATOM   863  C  CE2 . TYR A 1 106 ? -4.251  -11.372 0.479   1.00 98.08 106 A 1 
ATOM   864  C  CZ  . TYR A 1 106 ? -5.042  -10.551 -0.293  1.00 98.45 106 A 1 
ATOM   865  O  OH  . TYR A 1 106 ? -5.852  -9.607  0.311   1.00 98.00 106 A 1 
ATOM   866  N  N   . ASN A 1 107 ? -0.146  -11.477 -0.883  1.00 98.85 107 A 1 
ATOM   867  C  CA  . ASN A 1 107 ? 0.610   -11.210 0.339   1.00 98.87 107 A 1 
ATOM   868  C  C   . ASN A 1 107 ? -0.350  -10.649 1.386   1.00 98.86 107 A 1 
ATOM   869  O  O   . ASN A 1 107 ? -1.053  -9.672  1.126   1.00 98.52 107 A 1 
ATOM   870  C  CB  . ASN A 1 107 ? 1.745   -10.226 0.061   1.00 98.65 107 A 1 
ATOM   871  C  CG  . ASN A 1 107 ? 2.689   -10.076 1.227   1.00 98.53 107 A 1 
ATOM   872  O  OD1 . ASN A 1 107 ? 2.771   -9.023  1.856   1.00 88.70 107 A 1 
ATOM   873  N  ND2 . ASN A 1 107 ? 3.412   -11.150 1.535   1.00 89.07 107 A 1 
ATOM   874  N  N   . LEU A 1 108 ? -0.381  -11.260 2.572   1.00 98.82 108 A 1 
ATOM   875  C  CA  . LEU A 1 108 ? -1.362  -10.899 3.584   1.00 98.71 108 A 1 
ATOM   876  C  C   . LEU A 1 108 ? -1.112  -9.521  4.188   1.00 98.76 108 A 1 
ATOM   877  O  O   . LEU A 1 108 ? 0.002   -9.208  4.614   1.00 98.44 108 A 1 
ATOM   878  C  CB  . LEU A 1 108 ? -1.372  -11.931 4.711   1.00 98.57 108 A 1 
ATOM   879  C  CG  . LEU A 1 108 ? -2.043  -13.265 4.403   1.00 97.91 108 A 1 
ATOM   880  C  CD1 . LEU A 1 108 ? -1.796  -14.244 5.545   1.00 97.41 108 A 1 
ATOM   881  C  CD2 . LEU A 1 108 ? -3.533  -13.074 4.170   1.00 97.15 108 A 1 
ATOM   882  N  N   . GLY A 1 109 ? -2.164  -8.712  4.248   1.00 98.73 109 A 1 
ATOM   883  C  CA  . GLY A 1 109 ? -2.146  -7.436  4.938   1.00 98.77 109 A 1 
ATOM   884  C  C   . GLY A 1 109 ? -2.873  -7.498  6.261   1.00 98.73 109 A 1 
ATOM   885  O  O   . GLY A 1 109 ? -3.597  -8.450  6.554   1.00 98.39 109 A 1 
ATOM   886  N  N   . ASN A 1 110 ? -2.698  -6.456  7.072   1.00 98.50 110 A 1 
ATOM   887  C  CA  . ASN A 1 110 ? -3.329  -6.410  8.383   1.00 98.34 110 A 1 
ATOM   888  C  C   . ASN A 1 110 ? -4.848  -6.396  8.301   1.00 98.36 110 A 1 
ATOM   889  O  O   . ASN A 1 110 ? -5.524  -6.851  9.224   1.00 97.76 110 A 1 
ATOM   890  C  CB  . ASN A 1 110 ? -2.828  -5.197  9.175   1.00 98.03 110 A 1 
ATOM   891  C  CG  . ASN A 1 110 ? -3.021  -3.891  8.440   1.00 97.90 110 A 1 
ATOM   892  O  OD1 . ASN A 1 110 ? -2.396  -3.653  7.411   1.00 95.94 110 A 1 
ATOM   893  N  ND2 . ASN A 1 110 ? -3.886  -3.033  8.970   1.00 95.53 110 A 1 
ATOM   894  N  N   . GLY A 1 111 ? -5.394  -5.866  7.215   1.00 98.39 111 A 1 
ATOM   895  C  CA  . GLY A 1 111 ? -6.838  -5.820  7.043   1.00 98.23 111 A 1 
ATOM   896  C  C   . GLY A 1 111 ? -7.442  -7.108  6.527   1.00 98.32 111 A 1 
ATOM   897  O  O   . GLY A 1 111 ? -8.669  -7.207  6.391   1.00 97.52 111 A 1 
ATOM   898  N  N   . ASP A 1 112 ? -6.605  -8.110  6.242   1.00 98.41 112 A 1 
ATOM   899  C  CA  . ASP A 1 112 ? -7.064  -9.387  5.725   1.00 98.48 112 A 1 
ATOM   900  C  C   . ASP A 1 112 ? -7.346  -10.395 6.835   1.00 98.44 112 A 1 
ATOM   901  O  O   . ASP A 1 112 ? -7.502  -11.592 6.577   1.00 97.79 112 A 1 
ATOM   902  C  CB  . ASP A 1 112 ? -6.036  -9.966  4.747   1.00 98.36 112 A 1 
ATOM   903  C  CG  . ASP A 1 112 ? -5.840  -9.081  3.527   1.00 98.46 112 A 1 
ATOM   904  O  OD1 . ASP A 1 112 ? -6.821  -8.462  3.068   1.00 97.28 112 A 1 
ATOM   905  O  OD2 . ASP A 1 112 ? -4.697  -9.011  3.025   1.00 97.44 112 A 1 
ATOM   906  N  N   . TYR A 1 113 ? -7.426  -9.907  8.068   1.00 98.34 113 A 1 
ATOM   907  C  CA  . TYR A 1 113 ? -7.782  -10.711 9.232   1.00 98.24 113 A 1 
ATOM   908  C  C   . TYR A 1 113 ? -9.023  -10.109 9.877   1.00 97.94 113 A 1 
ATOM   909  O  O   . TYR A 1 113 ? -9.324  -8.931  9.684   1.00 96.25 113 A 1 
ATOM   910  C  CB  . TYR A 1 113 ? -6.674  -10.705 10.286  1.00 98.03 113 A 1 
ATOM   911  C  CG  . TYR A 1 113 ? -5.329  -11.256 9.878   1.00 98.28 113 A 1 
ATOM   912  C  CD1 . TYR A 1 113 ? -4.485  -10.549 9.029   1.00 97.51 113 A 1 
ATOM   913  C  CD2 . TYR A 1 113 ? -4.873  -12.466 10.388  1.00 97.63 113 A 1 
ATOM   914  C  CE1 . TYR A 1 113 ? -3.233  -11.033 8.683   1.00 97.22 113 A 1 
ATOM   915  C  CE2 . TYR A 1 113 ? -3.618  -12.961 10.059  1.00 97.45 113 A 1 
ATOM   916  C  CZ  . TYR A 1 113 ? -2.800  -12.246 9.203   1.00 97.98 113 A 1 
ATOM   917  O  OH  . TYR A 1 113 ? -1.566  -12.728 8.881   1.00 97.44 113 A 1 
ATOM   918  N  N   . TYR A 1 114 ? -9.730  -10.935 10.670  1.00 97.71 114 A 1 
ATOM   919  C  CA  . TYR A 1 114 ? -10.775 -10.391 11.533  1.00 97.45 114 A 1 
ATOM   920  C  C   . TYR A 1 114 ? -10.538 -10.827 12.970  1.00 97.15 114 A 1 
ATOM   921  O  O   . TYR A 1 114 ? -10.446 -12.023 13.243  1.00 95.33 114 A 1 
ATOM   922  C  CB  . TYR A 1 114 ? -12.175 -10.815 11.103  1.00 96.94 114 A 1 
ATOM   923  C  CG  . TYR A 1 114 ? -13.199 -10.286 12.075  1.00 96.05 114 A 1 
ATOM   924  C  CD1 . TYR A 1 114 ? -13.643 -8.967  11.977  1.00 94.55 114 A 1 
ATOM   925  C  CD2 . TYR A 1 114 ? -13.665 -11.058 13.125  1.00 94.62 114 A 1 
ATOM   926  C  CE1 . TYR A 1 114 ? -14.543 -8.452  12.893  1.00 92.81 114 A 1 
ATOM   927  C  CE2 . TYR A 1 114 ? -14.567 -10.545 14.048  1.00 92.91 114 A 1 
ATOM   928  C  CZ  . TYR A 1 114 ? -15.005 -9.241  13.921  1.00 92.51 114 A 1 
ATOM   929  O  OH  . TYR A 1 114 ? -15.906 -8.729  14.827  1.00 90.13 114 A 1 
ATOM   930  N  N   . PRO A 1 115 ? -10.487 -9.881  13.911  1.00 96.87 115 A 1 
ATOM   931  C  CA  . PRO A 1 115 ? -10.373 -8.435  13.661  1.00 96.65 115 A 1 
ATOM   932  C  C   . PRO A 1 115 ? -9.073  -8.102  12.936  1.00 97.08 115 A 1 
ATOM   933  O  O   . PRO A 1 115 ? -8.230  -8.979  12.734  1.00 95.91 115 A 1 
ATOM   934  C  CB  . PRO A 1 115 ? -10.388 -7.826  15.068  1.00 94.99 115 A 1 
ATOM   935  C  CG  . PRO A 1 115 ? -10.988 -8.871  15.947  1.00 91.87 115 A 1 
ATOM   936  C  CD  . PRO A 1 115 ? -10.558 -10.176 15.347  1.00 94.88 115 A 1 
ATOM   937  N  N   . SER A 1 116 ? -8.923  -6.843  12.542  1.00 97.20 116 A 1 
ATOM   938  C  CA  . SER A 1 116 ? -7.700  -6.424  11.873  1.00 97.25 116 A 1 
ATOM   939  C  C   . SER A 1 116 ? -6.477  -6.834  12.688  1.00 97.58 116 A 1 
ATOM   940  O  O   . SER A 1 116 ? -6.492  -6.749  13.916  1.00 96.33 116 A 1 
ATOM   941  C  CB  . SER A 1 116 ? -7.691  -4.916  11.656  1.00 96.02 116 A 1 
ATOM   942  O  OG  . SER A 1 116 ? -8.798  -4.512  10.871  1.00 84.54 116 A 1 
ATOM   943  N  N   . TYR A 1 117 ? -5.436  -7.291  11.994  1.00 97.84 117 A 1 
ATOM   944  C  CA  . TYR A 1 117 ? -4.178  -7.826  12.548  1.00 97.84 117 A 1 
ATOM   945  C  C   . TYR A 1 117 ? -4.307  -9.258  13.071  1.00 97.86 117 A 1 
ATOM   946  O  O   . TYR A 1 117 ? -3.299  -9.949  13.203  1.00 96.40 117 A 1 
ATOM   947  C  CB  . TYR A 1 117 ? -3.596  -6.929  13.650  1.00 97.43 117 A 1 
ATOM   948  C  CG  . TYR A 1 117 ? -3.195  -5.552  13.170  1.00 97.36 117 A 1 
ATOM   949  C  CD1 . TYR A 1 117 ? -1.932  -5.328  12.630  1.00 96.37 117 A 1 
ATOM   950  C  CD2 . TYR A 1 117 ? -4.070  -4.490  13.238  1.00 96.41 117 A 1 
ATOM   951  C  CE1 . TYR A 1 117 ? -1.555  -4.077  12.175  1.00 95.79 117 A 1 
ATOM   952  C  CE2 . TYR A 1 117 ? -3.706  -3.223  12.789  1.00 95.84 117 A 1 
ATOM   953  C  CZ  . TYR A 1 117 ? -2.447  -3.029  12.262  1.00 96.03 117 A 1 
ATOM   954  O  OH  . TYR A 1 117 ? -2.076  -1.776  11.810  1.00 94.76 117 A 1 
ATOM   955  N  N   . GLY A 1 118 ? -5.523  -9.712  13.346  1.00 97.59 118 A 1 
ATOM   956  C  CA  . GLY A 1 118 ? -5.729  -11.088 13.759  1.00 97.48 118 A 1 
ATOM   957  C  C   . GLY A 1 118 ? -5.096  -11.425 15.090  1.00 97.44 118 A 1 
ATOM   958  O  O   . GLY A 1 118 ? -4.725  -10.553 15.879  1.00 95.72 118 A 1 
ATOM   959  N  N   . ALA A 1 119 ? -4.971  -12.731 15.343  1.00 97.35 119 A 1 
ATOM   960  C  CA  . ALA A 1 119 ? -4.404  -13.233 16.585  1.00 97.30 119 A 1 
ATOM   961  C  C   . ALA A 1 119 ? -3.945  -14.665 16.373  1.00 97.73 119 A 1 
ATOM   962  O  O   . ALA A 1 119 ? -4.428  -15.358 15.474  1.00 96.64 119 A 1 
ATOM   963  C  CB  . ALA A 1 119 ? -5.425  -13.163 17.713  1.00 96.23 119 A 1 
ATOM   964  N  N   . PHE A 1 120 ? -3.022  -15.115 17.217  1.00 97.14 120 A 1 
ATOM   965  C  CA  . PHE A 1 120 ? -2.458  -16.444 17.038  1.00 96.95 120 A 1 
ATOM   966  C  C   . PHE A 1 120 ? -3.493  -17.554 17.213  1.00 96.99 120 A 1 
ATOM   967  O  O   . PHE A 1 120 ? -3.375  -18.608 16.591  1.00 95.86 120 A 1 
ATOM   968  C  CB  . PHE A 1 120 ? -1.270  -16.658 17.974  1.00 96.28 120 A 1 
ATOM   969  C  CG  . PHE A 1 120 ? -0.066  -15.843 17.590  1.00 94.52 120 A 1 
ATOM   970  C  CD1 . PHE A 1 120 ? 0.704   -16.199 16.496  1.00 92.15 120 A 1 
ATOM   971  C  CD2 . PHE A 1 120 ? 0.283   -14.707 18.307  1.00 92.45 120 A 1 
ATOM   972  C  CE1 . PHE A 1 120 ? 1.803   -15.442 16.115  1.00 90.74 120 A 1 
ATOM   973  C  CE2 . PHE A 1 120 ? 1.376   -13.945 17.937  1.00 90.51 120 A 1 
ATOM   974  C  CZ  . PHE A 1 120 ? 2.138   -14.313 16.842  1.00 91.09 120 A 1 
ATOM   975  N  N   . ASP A 1 121 ? -4.517  -17.329 18.033  1.00 96.50 121 A 1 
ATOM   976  C  CA  . ASP A 1 121 ? -5.506  -18.382 18.257  1.00 96.26 121 A 1 
ATOM   977  C  C   . ASP A 1 121 ? -6.562  -18.464 17.152  1.00 96.93 121 A 1 
ATOM   978  O  O   . ASP A 1 121 ? -7.357  -19.407 17.136  1.00 95.37 121 A 1 
ATOM   979  C  CB  . ASP A 1 121 ? -6.172  -18.243 19.641  1.00 94.14 121 A 1 
ATOM   980  C  CG  . ASP A 1 121 ? -6.941  -16.953 19.808  1.00 85.31 121 A 1 
ATOM   981  O  OD1 . ASP A 1 121 ? -6.994  -16.132 18.867  1.00 77.67 121 A 1 
ATOM   982  O  OD2 . ASP A 1 121 ? -7.509  -16.745 20.905  1.00 78.43 121 A 1 
ATOM   983  N  N   . THR A 1 122 ? -6.577  -17.510 16.220  1.00 97.22 122 A 1 
ATOM   984  C  CA  . THR A 1 122 ? -7.502  -17.548 15.093  1.00 97.51 122 A 1 
ATOM   985  C  C   . THR A 1 122 ? -6.791  -17.642 13.747  1.00 97.96 122 A 1 
ATOM   986  O  O   . THR A 1 122 ? -7.445  -17.784 12.706  1.00 97.38 122 A 1 
ATOM   987  C  CB  . THR A 1 122 ? -8.427  -16.320 15.083  1.00 96.98 122 A 1 
ATOM   988  O  OG1 . THR A 1 122 ? -7.642  -15.127 15.149  1.00 94.26 122 A 1 
ATOM   989  C  CG2 . THR A 1 122 ? -9.384  -16.356 16.272  1.00 93.39 122 A 1 
ATOM   990  N  N   . ASP A 1 123 ? -5.460  -17.573 13.739  1.00 97.91 123 A 1 
ATOM   991  C  CA  . ASP A 1 123 ? -4.690  -17.574 12.499  1.00 98.11 123 A 1 
ATOM   992  C  C   . ASP A 1 123 ? -4.975  -18.799 11.627  1.00 98.42 123 A 1 
ATOM   993  O  O   . ASP A 1 123 ? -5.220  -18.671 10.426  1.00 98.24 123 A 1 
ATOM   994  C  CB  . ASP A 1 123 ? -3.189  -17.529 12.800  1.00 97.91 123 A 1 
ATOM   995  C  CG  . ASP A 1 123 ? -2.676  -16.112 13.011  1.00 97.79 123 A 1 
ATOM   996  O  OD1 . ASP A 1 123 ? -3.350  -15.151 12.605  1.00 96.30 123 A 1 
ATOM   997  O  OD2 . ASP A 1 123 ? -1.567  -15.973 13.572  1.00 96.39 123 A 1 
ATOM   998  N  N   . LYS A 1 124 ? -4.915  -19.992 12.216  1.00 97.74 124 A 1 
ATOM   999  C  CA  . LYS A 1 124 ? -5.003  -21.217 11.427  1.00 97.36 124 A 1 
ATOM   1000 C  C   . LYS A 1 124 ? -6.295  -21.275 10.619  1.00 97.99 124 A 1 
ATOM   1001 O  O   . LYS A 1 124 ? -6.284  -21.582 9.426   1.00 97.42 124 A 1 
ATOM   1002 C  CB  . LYS A 1 124 ? -4.888  -22.446 12.335  1.00 95.59 124 A 1 
ATOM   1003 C  CG  . LYS A 1 124 ? -4.894  -23.768 11.573  1.00 84.22 124 A 1 
ATOM   1004 C  CD  . LYS A 1 124 ? -4.693  -24.947 12.507  1.00 76.50 124 A 1 
ATOM   1005 C  CE  . LYS A 1 124 ? -4.678  -26.252 11.739  1.00 67.52 124 A 1 
ATOM   1006 N  NZ  . LYS A 1 124 ? -4.468  -27.431 12.629  1.00 59.14 124 A 1 
ATOM   1007 N  N   . GLU A 1 125 ? -7.408  -20.974 11.268  1.00 98.11 125 A 1 
ATOM   1008 C  CA  . GLU A 1 125 ? -8.700  -21.003 10.592  1.00 98.15 125 A 1 
ATOM   1009 C  C   . GLU A 1 125 ? -8.752  -19.971 9.466   1.00 98.57 125 A 1 
ATOM   1010 O  O   . GLU A 1 125 ? -9.243  -20.262 8.367   1.00 98.11 125 A 1 
ATOM   1011 C  CB  . GLU A 1 125 ? -9.828  -20.748 11.592  1.00 97.39 125 A 1 
ATOM   1012 C  CG  . GLU A 1 125 ? -11.215 -20.700 10.964  1.00 87.74 125 A 1 
ATOM   1013 C  CD  . GLU A 1 125 ? -12.307 -20.365 11.968  1.00 77.66 125 A 1 
ATOM   1014 O  OE1 . GLU A 1 125 ? -11.985 -20.181 13.161  1.00 71.63 125 A 1 
ATOM   1015 O  OE2 . GLU A 1 125 ? -13.481 -20.287 11.559  1.00 71.13 125 A 1 
ATOM   1016 N  N   . GLN A 1 126 ? -8.239  -18.769 9.722   1.00 98.42 126 A 1 
ATOM   1017 C  CA  . GLN A 1 126 ? -8.320  -17.708 8.732   1.00 98.57 126 A 1 
ATOM   1018 C  C   . GLN A 1 126 ? -7.338  -17.921 7.581   1.00 98.70 126 A 1 
ATOM   1019 O  O   . GLN A 1 126 ? -7.682  -17.688 6.423   1.00 98.51 126 A 1 
ATOM   1020 C  CB  . GLN A 1 126 ? -8.138  -16.342 9.404   1.00 98.24 126 A 1 
ATOM   1021 C  CG  . GLN A 1 126 ? -9.258  -16.058 10.408  1.00 97.63 126 A 1 
ATOM   1022 C  CD  . GLN A 1 126 ? -9.284  -14.645 10.938  1.00 97.55 126 A 1 
ATOM   1023 O  OE1 . GLN A 1 126 ? -8.594  -13.754 10.440  1.00 92.80 126 A 1 
ATOM   1024 N  NE2 . GLN A 1 126 ? -10.116 -14.414 11.956  1.00 92.23 126 A 1 
ATOM   1025 N  N   . PHE A 1 127 ? -6.127  -18.391 7.868   1.00 98.65 127 A 1 
ATOM   1026 C  CA  . PHE A 1 127 ? -5.199  -18.758 6.799   1.00 98.78 127 A 1 
ATOM   1027 C  C   . PHE A 1 127 ? -5.821  -19.814 5.891   1.00 98.79 127 A 1 
ATOM   1028 O  O   . PHE A 1 127 ? -5.714  -19.733 4.664   1.00 98.63 127 A 1 
ATOM   1029 C  CB  . PHE A 1 127 ? -3.887  -19.307 7.364   1.00 98.71 127 A 1 
ATOM   1030 C  CG  . PHE A 1 127 ? -3.047  -18.309 8.125   1.00 98.69 127 A 1 
ATOM   1031 C  CD1 . PHE A 1 127 ? -3.176  -16.949 7.916   1.00 98.22 127 A 1 
ATOM   1032 C  CD2 . PHE A 1 127 ? -2.099  -18.755 9.043   1.00 98.10 127 A 1 
ATOM   1033 C  CE1 . PHE A 1 127 ? -2.390  -16.037 8.630   1.00 97.93 127 A 1 
ATOM   1034 C  CE2 . PHE A 1 127 ? -1.312  -17.861 9.746   1.00 97.81 127 A 1 
ATOM   1035 C  CZ  . PHE A 1 127 ? -1.459  -16.500 9.538   1.00 98.17 127 A 1 
ATOM   1036 N  N   . SER A 1 128 ? -6.454  -20.813 6.492   1.00 98.72 128 A 1 
ATOM   1037 C  CA  . SER A 1 128 ? -7.039  -21.903 5.724   1.00 98.63 128 A 1 
ATOM   1038 C  C   . SER A 1 128 ? -8.146  -21.409 4.795   1.00 98.78 128 A 1 
ATOM   1039 O  O   . SER A 1 128 ? -8.222  -21.810 3.632   1.00 98.40 128 A 1 
ATOM   1040 C  CB  . SER A 1 128 ? -7.579  -22.981 6.665   1.00 98.08 128 A 1 
ATOM   1041 O  OG  . SER A 1 128 ? -8.134  -24.057 5.939   1.00 86.65 128 A 1 
ATOM   1042 N  N   . GLN A 1 129 ? -9.002  -20.524 5.296   1.00 98.74 129 A 1 
ATOM   1043 C  CA  . GLN A 1 129 ? -10.089 -20.005 4.471   1.00 98.67 129 A 1 
ATOM   1044 C  C   . GLN A 1 129 ? -9.580  -19.125 3.338   1.00 98.78 129 A 1 
ATOM   1045 O  O   . GLN A 1 129 ? -10.109 -19.162 2.224   1.00 98.53 129 A 1 
ATOM   1046 C  CB  . GLN A 1 129 ? -11.095 -19.239 5.332   1.00 98.35 129 A 1 
ATOM   1047 C  CG  . GLN A 1 129 ? -11.918 -20.120 6.254   1.00 94.64 129 A 1 
ATOM   1048 C  CD  . GLN A 1 129 ? -13.043 -19.368 6.925   1.00 90.30 129 A 1 
ATOM   1049 O  OE1 . GLN A 1 129 ? -13.872 -18.749 6.259   1.00 83.20 129 A 1 
ATOM   1050 N  NE2 . GLN A 1 129 ? -13.077 -19.403 8.256   1.00 78.96 129 A 1 
ATOM   1051 N  N   . ILE A 1 130 ? -8.556  -18.334 3.604   1.00 98.62 130 A 1 
ATOM   1052 C  CA  . ILE A 1 130 ? -7.982  -17.508 2.549   1.00 98.77 130 A 1 
ATOM   1053 C  C   . ILE A 1 130 ? -7.289  -18.387 1.512   1.00 98.77 130 A 1 
ATOM   1054 O  O   . ILE A 1 130 ? -7.402  -18.157 0.309   1.00 98.65 130 A 1 
ATOM   1055 C  CB  . ILE A 1 130 ? -7.028  -16.441 3.123   1.00 98.72 130 A 1 
ATOM   1056 C  CG1 . ILE A 1 130 ? -7.813  -15.466 4.011   1.00 98.09 130 A 1 
ATOM   1057 C  CG2 . ILE A 1 130 ? -6.338  -15.676 1.993   1.00 98.39 130 A 1 
ATOM   1058 C  CD1 . ILE A 1 130 ? -6.951  -14.479 4.780   1.00 96.90 130 A 1 
ATOM   1059 N  N   . ALA A 1 131 ? -6.586  -19.425 1.964   1.00 98.80 131 A 1 
ATOM   1060 C  CA  . ALA A 1 131 ? -5.963  -20.366 1.040   1.00 98.70 131 A 1 
ATOM   1061 C  C   . ALA A 1 131 ? -7.005  -21.011 0.128   1.00 98.72 131 A 1 
ATOM   1062 O  O   . ALA A 1 131 ? -6.790  -21.139 -1.080  1.00 98.52 131 A 1 
ATOM   1063 C  CB  . ALA A 1 131 ? -5.198  -21.439 1.810   1.00 98.61 131 A 1 
ATOM   1064 N  N   . ASP A 1 132 ? -8.146  -21.420 0.700   1.00 98.81 132 A 1 
ATOM   1065 C  CA  . ASP A 1 132 ? -9.231  -21.975 -0.103  1.00 98.77 132 A 1 
ATOM   1066 C  C   . ASP A 1 132 ? -9.720  -20.971 -1.134  1.00 98.77 132 A 1 
ATOM   1067 O  O   . ASP A 1 132 ? -10.045 -21.334 -2.269  1.00 98.30 132 A 1 
ATOM   1068 C  CB  . ASP A 1 132 ? -10.399 -22.394 0.794   1.00 98.38 132 A 1 
ATOM   1069 C  CG  . ASP A 1 132 ? -10.114 -23.639 1.610   1.00 96.25 132 A 1 
ATOM   1070 O  OD1 . ASP A 1 132 ? -9.164  -24.378 1.275   1.00 92.60 132 A 1 
ATOM   1071 O  OD2 . ASP A 1 132 ? -10.848 -23.883 2.584   1.00 92.41 132 A 1 
ATOM   1072 N  N   . THR A 1 133 ? -9.773  -19.707 -0.759  1.00 98.77 133 A 1 
ATOM   1073 C  CA  . THR A 1 133 ? -10.251 -18.654 -1.650  1.00 98.64 133 A 1 
ATOM   1074 C  C   . THR A 1 133 ? -9.287  -18.427 -2.810  1.00 98.68 133 A 1 
ATOM   1075 O  O   . THR A 1 133 ? -9.706  -18.152 -3.934  1.00 98.22 133 A 1 
ATOM   1076 C  CB  . THR A 1 133 ? -10.465 -17.355 -0.855  1.00 98.41 133 A 1 
ATOM   1077 O  OG1 . THR A 1 133 ? -11.403 -17.594 0.193   1.00 95.30 133 A 1 
ATOM   1078 C  CG2 . THR A 1 133 ? -11.000 -16.239 -1.751  1.00 95.42 133 A 1 
ATOM   1079 N  N   . LEU A 1 134 ? -7.989  -18.551 -2.550  1.00 98.72 134 A 1 
ATOM   1080 C  CA  . LEU A 1 134 ? -6.985  -18.408 -3.598  1.00 98.79 134 A 1 
ATOM   1081 C  C   . LEU A 1 134 ? -7.014  -19.581 -4.577  1.00 98.63 134 A 1 
ATOM   1082 O  O   . LEU A 1 134 ? -6.582  -19.446 -5.722  1.00 98.12 134 A 1 
ATOM   1083 C  CB  . LEU A 1 134 ? -5.589  -18.262 -2.986  1.00 98.70 134 A 1 
ATOM   1084 C  CG  . LEU A 1 134 ? -5.387  -16.976 -2.175  1.00 98.35 134 A 1 
ATOM   1085 C  CD1 . LEU A 1 134 ? -4.051  -16.996 -1.445  1.00 97.79 134 A 1 
ATOM   1086 C  CD2 . LEU A 1 134 ? -5.480  -15.748 -3.073  1.00 97.46 134 A 1 
ATOM   1087 N  N   . GLY A 1 135 ? -7.533  -20.726 -4.141  1.00 98.40 135 A 1 
ATOM   1088 C  CA  . GLY A 1 135 ? -7.789  -21.846 -5.031  1.00 98.22 135 A 1 
ATOM   1089 C  C   . GLY A 1 135 ? -6.561  -22.326 -5.772  1.00 98.46 135 A 1 
ATOM   1090 O  O   . GLY A 1 135 ? -5.500  -22.538 -5.184  1.00 97.63 135 A 1 
ATOM   1091 N  N   . ASP A 1 136 ? -6.698  -22.492 -7.089  1.00 98.24 136 A 1 
ATOM   1092 C  CA  . ASP A 1 136 ? -5.623  -23.049 -7.904  1.00 97.98 136 A 1 
ATOM   1093 C  C   . ASP A 1 136 ? -4.439  -22.103 -8.070  1.00 98.33 136 A 1 
ATOM   1094 O  O   . ASP A 1 136 ? -3.439  -22.490 -8.678  1.00 97.12 136 A 1 
ATOM   1095 C  CB  . ASP A 1 136 ? -6.164  -23.452 -9.282  1.00 96.02 136 A 1 
ATOM   1096 C  CG  . ASP A 1 136 ? -7.074  -24.661 -9.226  1.00 88.58 136 A 1 
ATOM   1097 O  OD1 . ASP A 1 136 ? -6.975  -25.441 -8.254  1.00 80.16 136 A 1 
ATOM   1098 O  OD2 . ASP A 1 136 ? -7.880  -24.831 -10.155 1.00 83.41 136 A 1 
ATOM   1099 N  N   . TYR A 1 137 ? -4.529  -20.882 -7.542  1.00 98.63 137 A 1 
ATOM   1100 C  CA  . TYR A 1 137 ? -3.351  -20.014 -7.518  1.00 98.63 137 A 1 
ATOM   1101 C  C   . TYR A 1 137 ? -2.297  -20.528 -6.538  1.00 98.66 137 A 1 
ATOM   1102 O  O   . TYR A 1 137 ? -1.165  -20.041 -6.547  1.00 98.17 137 A 1 
ATOM   1103 C  CB  . TYR A 1 137 ? -3.742  -18.579 -7.174  1.00 98.57 137 A 1 
ATOM   1104 C  CG  . TYR A 1 137 ? -4.375  -17.804 -8.327  1.00 98.62 137 A 1 
ATOM   1105 C  CD1 . TYR A 1 137 ? -3.791  -17.797 -9.588  1.00 98.25 137 A 1 
ATOM   1106 C  CD2 . TYR A 1 137 ? -5.539  -17.074 -8.140  1.00 98.28 137 A 1 
ATOM   1107 C  CE1 . TYR A 1 137 ? -4.356  -17.074 -10.638 1.00 98.05 137 A 1 
ATOM   1108 C  CE2 . TYR A 1 137 ? -6.110  -16.347 -9.183  1.00 98.06 137 A 1 
ATOM   1109 C  CZ  . TYR A 1 137 ? -5.513  -16.355 -10.423 1.00 98.31 137 A 1 
ATOM   1110 O  OH  . TYR A 1 137 ? -6.067  -15.635 -11.454 1.00 97.75 137 A 1 
ATOM   1111 N  N   . LEU A 1 138 ? -2.655  -21.500 -5.717  1.00 98.63 138 A 1 
ATOM   1112 C  CA  . LEU A 1 138 ? -1.718  -22.172 -4.836  1.00 98.78 138 A 1 
ATOM   1113 C  C   . LEU A 1 138 ? -1.611  -23.642 -5.225  1.00 98.75 138 A 1 
ATOM   1114 O  O   . LEU A 1 138 ? -2.631  -24.309 -5.396  1.00 98.36 138 A 1 
ATOM   1115 C  CB  . LEU A 1 138 ? -2.162  -22.076 -3.373  1.00 98.62 138 A 1 
ATOM   1116 C  CG  . LEU A 1 138 ? -2.297  -20.679 -2.756  1.00 98.12 138 A 1 
ATOM   1117 C  CD1 . LEU A 1 138 ? -2.858  -20.790 -1.342  1.00 97.71 138 A 1 
ATOM   1118 C  CD2 . LEU A 1 138 ? -0.959  -19.970 -2.745  1.00 97.56 138 A 1 
ATOM   1119 N  N   . THR A 1 139 ? -0.399  -24.143 -5.366  1.00 98.73 139 A 1 
ATOM   1120 C  CA  . THR A 1 139 ? -0.198  -25.583 -5.461  1.00 98.64 139 A 1 
ATOM   1121 C  C   . THR A 1 139 ? -0.481  -26.201 -4.107  1.00 98.77 139 A 1 
ATOM   1122 O  O   . THR A 1 139 ? -0.635  -25.506 -3.106  1.00 98.55 139 A 1 
ATOM   1123 C  CB  . THR A 1 139 ? 1.231   -25.923 -5.889  1.00 98.39 139 A 1 
ATOM   1124 O  OG1 . THR A 1 139 ? 2.132   -25.522 -4.852  1.00 96.41 139 A 1 
ATOM   1125 C  CG2 . THR A 1 139 ? 1.601   -25.223 -7.191  1.00 96.19 139 A 1 
ATOM   1126 N  N   . ALA A 1 140 ? -0.525  -27.540 -4.069  1.00 98.62 140 A 1 
ATOM   1127 C  CA  . ALA A 1 140 ? -0.754  -28.232 -2.808  1.00 98.68 140 A 1 
ATOM   1128 C  C   . ALA A 1 140 ? 0.305   -27.854 -1.778  1.00 98.63 140 A 1 
ATOM   1129 O  O   . ALA A 1 140 ? -0.004  -27.638 -0.602  1.00 98.33 140 A 1 
ATOM   1130 C  CB  . ALA A 1 140 ? -0.771  -29.737 -3.034  1.00 98.26 140 A 1 
ATOM   1131 N  N   . GLU A 1 141 ? 1.551   -27.769 -2.217  1.00 98.75 141 A 1 
ATOM   1132 C  CA  . GLU A 1 141 ? 2.649   -27.410 -1.318  1.00 98.68 141 A 1 
ATOM   1133 C  C   . GLU A 1 141 ? 2.510   -25.986 -0.812  1.00 98.78 141 A 1 
ATOM   1134 O  O   . GLU A 1 141 ? 2.676   -25.710 0.377   1.00 98.51 141 A 1 
ATOM   1135 C  CB  . GLU A 1 141 ? 3.986   -27.596 -2.026  1.00 98.18 141 A 1 
ATOM   1136 C  CG  . GLU A 1 141 ? 5.189   -27.202 -1.177  1.00 95.54 141 A 1 
ATOM   1137 C  CD  . GLU A 1 141 ? 6.504   -27.363 -1.920  1.00 94.76 141 A 1 
ATOM   1138 O  OE1 . GLU A 1 141 ? 6.519   -28.026 -2.979  1.00 89.90 141 A 1 
ATOM   1139 O  OE2 . GLU A 1 141 ? 7.514   -26.822 -1.440  1.00 89.83 141 A 1 
ATOM   1140 N  N   . GLN A 1 142 ? 2.197   -25.059 -1.717  1.00 98.81 142 A 1 
ATOM   1141 C  CA  . GLN A 1 142 ? 2.014   -23.671 -1.333  1.00 98.83 142 A 1 
ATOM   1142 C  C   . GLN A 1 142 ? 0.822   -23.513 -0.391  1.00 98.81 142 A 1 
ATOM   1143 O  O   . GLN A 1 142 ? 0.875   -22.726 0.552   1.00 98.72 142 A 1 
ATOM   1144 C  CB  . GLN A 1 142 ? 1.839   -22.803 -2.575  1.00 98.69 142 A 1 
ATOM   1145 C  CG  . GLN A 1 142 ? 3.110   -22.673 -3.411  1.00 98.21 142 A 1 
ATOM   1146 C  CD  . GLN A 1 142 ? 2.855   -22.129 -4.799  1.00 98.28 142 A 1 
ATOM   1147 O  OE1 . GLN A 1 142 ? 1.714   -22.062 -5.247  1.00 94.55 142 A 1 
ATOM   1148 N  NE2 . GLN A 1 142 ? 3.911   -21.756 -5.497  1.00 93.70 142 A 1 
ATOM   1149 N  N   . LYS A 1 143 ? -0.250  -24.271 -0.644  1.00 98.80 143 A 1 
ATOM   1150 C  CA  . LYS A 1 143 ? -1.423  -24.216 0.221   1.00 98.86 143 A 1 
ATOM   1151 C  C   . LYS A 1 143 ? -1.088  -24.710 1.621   1.00 98.88 143 A 1 
ATOM   1152 O  O   . LYS A 1 143 ? -1.558  -24.142 2.610   1.00 98.64 143 A 1 
ATOM   1153 C  CB  . LYS A 1 143 ? -2.566  -25.038 -0.380  1.00 98.64 143 A 1 
ATOM   1154 C  CG  . LYS A 1 143 ? -3.833  -24.999 0.457   1.00 96.28 143 A 1 
ATOM   1155 C  CD  . LYS A 1 143 ? -4.987  -25.747 -0.210  1.00 92.61 143 A 1 
ATOM   1156 C  CE  . LYS A 1 143 ? -6.246  -25.683 0.630   1.00 85.48 143 A 1 
ATOM   1157 N  NZ  . LYS A 1 143 ? -7.384  -26.405 -0.014  1.00 77.61 143 A 1 
ATOM   1158 N  N   . LYS A 1 144 ? -0.287  -25.765 1.705   1.00 98.89 144 A 1 
ATOM   1159 C  CA  . LYS A 1 144 ? 0.134   -26.277 3.005   1.00 98.72 144 A 1 
ATOM   1160 C  C   . LYS A 1 144 ? 0.876   -25.205 3.790   1.00 98.72 144 A 1 
ATOM   1161 O  O   . LYS A 1 144 ? 0.621   -25.007 4.978   1.00 98.37 144 A 1 
ATOM   1162 C  CB  . LYS A 1 144 ? 1.015   -27.523 2.819   1.00 98.32 144 A 1 
ATOM   1163 C  CG  . LYS A 1 144 ? 1.476   -28.149 4.128   1.00 91.39 144 A 1 
ATOM   1164 C  CD  . LYS A 1 144 ? 2.312   -29.389 3.875   1.00 87.70 144 A 1 
ATOM   1165 C  CE  . LYS A 1 144 ? 2.792   -30.018 5.170   1.00 77.65 144 A 1 
ATOM   1166 N  NZ  . LYS A 1 144 ? 3.623   -31.236 4.926   1.00 70.84 144 A 1 
ATOM   1167 N  N   . ASN A 1 145 ? 1.820   -24.493 3.109   1.00 98.72 145 A 1 
ATOM   1168 C  CA  . ASN A 1 145 ? 2.551   -23.456 3.719   1.00 98.76 145 A 1 
ATOM   1169 C  C   . ASN A 1 145 ? 1.695   -22.282 4.100   1.00 98.74 145 A 1 
ATOM   1170 O  O   . ASN A 1 145 ? 1.806   -21.742 5.156   1.00 98.42 145 A 1 
ATOM   1171 C  CB  . ASN A 1 145 ? 3.729   -23.047 2.844   1.00 98.24 145 A 1 
ATOM   1172 C  CG  . ASN A 1 145 ? 4.768   -24.021 2.793   1.00 97.47 145 A 1 
ATOM   1173 O  OD1 . ASN A 1 145 ? 4.715   -25.090 3.460   1.00 94.25 145 A 1 
ATOM   1174 N  ND2 . ASN A 1 145 ? 5.739   -24.045 2.289   1.00 92.92 145 A 1 
ATOM   1175 N  N   . PHE A 1 146 ? 0.798   -21.870 3.204   1.00 98.85 146 A 1 
ATOM   1176 C  CA  . PHE A 1 146 ? -0.075  -20.735 3.464   1.00 98.81 146 A 1 
ATOM   1177 C  C   . PHE A 1 146 ? -1.012  -21.036 4.633   1.00 98.80 146 A 1 
ATOM   1178 O  O   . PHE A 1 146 ? -1.228  -20.188 5.499   1.00 98.65 146 A 1 
ATOM   1179 C  CB  . PHE A 1 146 ? -0.880  -20.379 2.218   1.00 98.81 146 A 1 
ATOM   1180 C  CG  . PHE A 1 146 ? -1.518  -19.002 2.272   1.00 98.79 146 A 1 
ATOM   1181 C  CD1 . PHE A 1 146 ? -2.652  -18.780 3.027   1.00 98.42 146 A 1 
ATOM   1182 C  CD2 . PHE A 1 146 ? -0.964  -17.943 1.569   1.00 98.32 146 A 1 
ATOM   1183 C  CE1 . PHE A 1 146 ? -3.232  -17.515 3.089   1.00 97.97 146 A 1 
ATOM   1184 C  CE2 . PHE A 1 146 ? -1.541  -16.681 1.620   1.00 97.84 146 A 1 
ATOM   1185 C  CZ  . PHE A 1 146 ? -2.670  -16.468 2.382   1.00 98.26 146 A 1 
ATOM   1186 N  N   . SER A 1 147 ? -1.559  -22.259 4.659   1.00 98.83 147 A 1 
ATOM   1187 C  CA  . SER A 1 147 ? -2.478  -22.641 5.728   1.00 98.79 147 A 1 
ATOM   1188 C  C   . SER A 1 147 ? -1.780  -22.679 7.085   1.00 98.68 147 A 1 
ATOM   1189 O  O   . SER A 1 147 ? -2.420  -22.464 8.113   1.00 98.06 147 A 1 
ATOM   1190 C  CB  . SER A 1 147 ? -3.104  -24.003 5.422   1.00 98.45 147 A 1 
ATOM   1191 O  OG  . SER A 1 147 ? -3.863  -23.952 4.228   1.00 94.41 147 A 1 
ATOM   1192 N  N   . LYS A 1 148 ? -0.484  -22.940 7.082   1.00 98.55 148 A 1 
ATOM   1193 C  CA  . LYS A 1 148 ? 0.283   -23.004 8.321   1.00 98.41 148 A 1 
ATOM   1194 C  C   . LYS A 1 148 ? 0.600   -21.623 8.871   1.00 98.42 148 A 1 
ATOM   1195 O  O   . LYS A 1 148 ? 0.394   -21.364 10.061  1.00 97.77 148 A 1 
ATOM   1196 C  CB  . LYS A 1 148 ? 1.575   -23.790 8.103   1.00 97.71 148 A 1 
ATOM   1197 C  CG  . LYS A 1 148 ? 2.483   -23.874 9.327   1.00 95.50 148 A 1 
ATOM   1198 C  CD  . LYS A 1 148 ? 3.736   -24.680 9.031   1.00 94.21 148 A 1 
ATOM   1199 C  CE  . LYS A 1 148 ? 4.648   -24.759 10.242  1.00 90.84 148 A 1 
ATOM   1200 N  NZ  . LYS A 1 148 ? 5.887   -25.533 9.963   1.00 87.35 148 A 1 
ATOM   1201 N  N   . GLY A 1 149 ? 1.115   -20.728 8.015   1.00 98.63 149 A 1 
ATOM   1202 C  CA  . GLY A 1 149 ? 1.597   -19.447 8.499   1.00 98.68 149 A 1 
ATOM   1203 C  C   . GLY A 1 149 ? 1.307   -18.246 7.627   1.00 98.79 149 A 1 
ATOM   1204 O  O   . GLY A 1 149 ? 1.734   -17.139 7.950   1.00 98.47 149 A 1 
ATOM   1205 N  N   . GLY A 1 150 ? 0.591   -18.440 6.520   1.00 98.73 150 A 1 
ATOM   1206 C  CA  . GLY A 1 150 ? 0.274   -17.344 5.632   1.00 98.76 150 A 1 
ATOM   1207 C  C   . GLY A 1 150 ? 1.395   -16.959 4.682   1.00 98.86 150 A 1 
ATOM   1208 O  O   . GLY A 1 150 ? 1.389   -15.860 4.131   1.00 98.59 150 A 1 
ATOM   1209 N  N   . TYR A 1 151 ? 2.356   -17.859 4.476   1.00 98.83 151 A 1 
ATOM   1210 C  CA  . TYR A 1 151 ? 3.527   -17.578 3.652   1.00 98.91 151 A 1 
ATOM   1211 C  C   . TYR A 1 151 ? 3.759   -18.680 2.622   1.00 98.93 151 A 1 
ATOM   1212 O  O   . TYR A 1 151 ? 3.304   -19.813 2.788   1.00 98.77 151 A 1 
ATOM   1213 C  CB  . TYR A 1 151 ? 4.779   -17.437 4.523   1.00 98.83 151 A 1 
ATOM   1214 C  CG  . TYR A 1 151 ? 5.117   -18.663 5.357   1.00 98.84 151 A 1 
ATOM   1215 C  CD1 . TYR A 1 151 ? 5.773   -19.758 4.804   1.00 98.42 151 A 1 
ATOM   1216 C  CD2 . TYR A 1 151 ? 4.810   -18.720 6.709   1.00 98.38 151 A 1 
ATOM   1217 C  CE1 . TYR A 1 151 ? 6.103   -20.873 5.565   1.00 98.12 151 A 1 
ATOM   1218 C  CE2 . TYR A 1 151 ? 5.129   -19.827 7.488   1.00 98.08 151 A 1 
ATOM   1219 C  CZ  . TYR A 1 151 ? 5.776   -20.903 6.911   1.00 98.55 151 A 1 
ATOM   1220 O  OH  . TYR A 1 151 ? 6.098   -21.999 7.671   1.00 98.07 151 A 1 
ATOM   1221 N  N   . TYR A 1 152 ? 4.473   -18.347 1.559   1.00 98.82 152 A 1 
ATOM   1222 C  CA  . TYR A 1 152 ? 4.893   -19.305 0.544   1.00 98.80 152 A 1 
ATOM   1223 C  C   . TYR A 1 152 ? 5.793   -18.590 -0.457  1.00 98.92 152 A 1 
ATOM   1224 O  O   . TYR A 1 152 ? 5.930   -17.365 -0.408  1.00 98.79 152 A 1 
ATOM   1225 C  CB  . TYR A 1 152 ? 3.702   -19.949 -0.188  1.00 98.72 152 A 1 
ATOM   1226 C  CG  . TYR A 1 152 ? 2.871   -18.989 -1.027  1.00 98.75 152 A 1 
ATOM   1227 C  CD1 . TYR A 1 152 ? 2.023   -18.059 -0.429  1.00 98.33 152 A 1 
ATOM   1228 C  CD2 . TYR A 1 152 ? 2.900   -19.052 -2.410  1.00 98.26 152 A 1 
ATOM   1229 C  CE1 . TYR A 1 152 ? 1.238   -17.203 -1.182  1.00 97.98 152 A 1 
ATOM   1230 C  CE2 . TYR A 1 152 ? 2.114   -18.192 -3.183  1.00 98.04 152 A 1 
ATOM   1231 C  CZ  . TYR A 1 152 ? 1.289   -17.273 -2.567  1.00 98.38 152 A 1 
ATOM   1232 O  OH  . TYR A 1 152 ? 0.507   -16.441 -3.328  1.00 97.69 152 A 1 
ATOM   1233 N  N   . TYR A 1 153 ? 6.405   -19.337 -1.357  1.00 98.93 153 A 1 
ATOM   1234 C  CA  . TYR A 1 153 ? 7.115   -18.711 -2.466  1.00 98.80 153 A 1 
ATOM   1235 C  C   . TYR A 1 153 ? 6.669   -19.308 -3.791  1.00 98.82 153 A 1 
ATOM   1236 O  O   . TYR A 1 153 ? 6.082   -20.394 -3.844  1.00 98.72 153 A 1 
ATOM   1237 C  CB  . TYR A 1 153 ? 8.640   -18.781 -2.300  1.00 98.73 153 A 1 
ATOM   1238 C  CG  . TYR A 1 153 ? 9.275   -20.143 -2.514  1.00 98.45 153 A 1 
ATOM   1239 C  CD1 . TYR A 1 153 ? 9.474   -20.656 -3.788  1.00 97.40 153 A 1 
ATOM   1240 C  CD2 . TYR A 1 153 ? 9.717   -20.897 -1.434  1.00 97.20 153 A 1 
ATOM   1241 C  CE1 . TYR A 1 153 ? 10.075  -21.896 -3.986  1.00 96.46 153 A 1 
ATOM   1242 C  CE2 . TYR A 1 153 ? 10.315  -22.132 -1.612  1.00 96.47 153 A 1 
ATOM   1243 C  CZ  . TYR A 1 153 ? 10.488  -22.621 -2.892  1.00 96.89 153 A 1 
ATOM   1244 O  OH  . TYR A 1 153 ? 11.086  -23.858 -3.081  1.00 94.93 153 A 1 
ATOM   1245 N  N   . TYR A 1 154 ? 6.961   -18.589 -4.854  1.00 98.74 154 A 1 
ATOM   1246 C  CA  . TYR A 1 154 ? 6.658   -18.997 -6.216  1.00 98.64 154 A 1 
ATOM   1247 C  C   . TYR A 1 154 ? 7.878   -18.733 -7.086  1.00 98.60 154 A 1 
ATOM   1248 O  O   . TYR A 1 154 ? 8.442   -17.636 -7.051  1.00 98.23 154 A 1 
ATOM   1249 C  CB  . TYR A 1 154 ? 5.449   -18.220 -6.766  1.00 98.45 154 A 1 
ATOM   1250 C  CG  . TYR A 1 154 ? 5.168   -18.512 -8.217  1.00 97.94 154 A 1 
ATOM   1251 C  CD1 . TYR A 1 154 ? 4.403   -19.613 -8.588  1.00 96.66 154 A 1 
ATOM   1252 C  CD2 . TYR A 1 154 ? 5.681   -17.706 -9.227  1.00 96.68 154 A 1 
ATOM   1253 C  CE1 . TYR A 1 154 ? 4.158   -19.901 -9.911  1.00 95.21 154 A 1 
ATOM   1254 C  CE2 . TYR A 1 154 ? 5.437   -17.983 -10.567 1.00 95.50 154 A 1 
ATOM   1255 C  CZ  . TYR A 1 154 ? 4.680   -19.080 -10.901 1.00 95.21 154 A 1 
ATOM   1256 O  OH  . TYR A 1 154 ? 4.437   -19.367 -12.217 1.00 93.22 154 A 1 
ATOM   1257 N  N   . ASP A 1 155 ? 8.278   -19.723 -7.871  1.00 98.43 155 A 1 
ATOM   1258 C  CA  . ASP A 1 155 ? 9.404   -19.572 -8.786  1.00 98.29 155 A 1 
ATOM   1259 C  C   . ASP A 1 155 ? 8.910   -19.379 -10.209 1.00 97.82 155 A 1 
ATOM   1260 O  O   . ASP A 1 155 ? 8.105   -20.167 -10.712 1.00 96.97 155 A 1 
ATOM   1261 C  CB  . ASP A 1 155 ? 10.329  -20.786 -8.727  1.00 98.06 155 A 1 
ATOM   1262 C  CG  . ASP A 1 155 ? 11.259  -20.762 -7.530  1.00 97.91 155 A 1 
ATOM   1263 O  OD1 . ASP A 1 155 ? 11.411  -19.690 -6.906  1.00 96.63 155 A 1 
ATOM   1264 O  OD2 . ASP A 1 155 ? 11.855  -21.816 -7.220  1.00 96.61 155 A 1 
ATOM   1265 N  N   . GLU A 1 156 ? 9.413   -18.341 -10.857 1.00 97.27 156 A 1 
ATOM   1266 C  CA  . GLU A 1 156 ? 9.155   -18.083 -12.267 1.00 96.42 156 A 1 
ATOM   1267 C  C   . GLU A 1 156 ? 10.414  -18.490 -13.017 1.00 96.27 156 A 1 
ATOM   1268 O  O   . GLU A 1 156 ? 11.394  -17.739 -13.068 1.00 95.18 156 A 1 
ATOM   1269 C  CB  . GLU A 1 156 ? 8.804   -16.612 -12.489 1.00 95.19 156 A 1 
ATOM   1270 C  CG  . GLU A 1 156 ? 7.921   -16.344 -13.698 1.00 91.02 156 A 1 
ATOM   1271 C  CD  . GLU A 1 156 ? 8.671   -16.501 -15.002 1.00 89.48 156 A 1 
ATOM   1272 O  OE1 . GLU A 1 156 ? 9.638   -15.739 -15.213 1.00 84.97 156 A 1 
ATOM   1273 O  OE2 . GLU A 1 156 ? 8.293   -17.369 -15.805 1.00 84.37 156 A 1 
ATOM   1274 N  N   . ASP A 1 157 ? 10.401  -19.704 -13.581 1.00 95.50 157 A 1 
ATOM   1275 C  CA  . ASP A 1 157 ? 11.625  -20.302 -14.106 1.00 95.13 157 A 1 
ATOM   1276 C  C   . ASP A 1 157 ? 12.143  -19.606 -15.358 1.00 94.96 157 A 1 
ATOM   1277 O  O   . ASP A 1 157 ? 13.350  -19.596 -15.604 1.00 93.16 157 A 1 
ATOM   1278 C  CB  . ASP A 1 157 ? 11.402  -21.788 -14.401 1.00 94.16 157 A 1 
ATOM   1279 C  CG  . ASP A 1 157 ? 11.215  -22.612 -13.142 1.00 91.34 157 A 1 
ATOM   1280 O  OD1 . ASP A 1 157 ? 11.726  -22.206 -12.081 1.00 86.10 157 A 1 
ATOM   1281 O  OD2 . ASP A 1 157 ? 10.557  -23.674 -13.225 1.00 84.98 157 A 1 
ATOM   1282 N  N   . HIS A 1 158 ? 11.261  -19.027 -16.156 1.00 93.95 158 A 1 
ATOM   1283 C  CA  . HIS A 1 158 ? 11.687  -18.389 -17.401 1.00 93.09 158 A 1 
ATOM   1284 C  C   . HIS A 1 158 ? 12.618  -17.212 -17.127 1.00 93.66 158 A 1 
ATOM   1285 O  O   . HIS A 1 158 ? 13.670  -17.086 -17.756 1.00 91.74 158 A 1 
ATOM   1286 C  CB  . HIS A 1 158 ? 10.472  -17.934 -18.211 1.00 91.17 158 A 1 
ATOM   1287 C  CG  . HIS A 1 158 ? 10.821  -17.384 -19.558 1.00 85.44 158 A 1 
ATOM   1288 N  ND1 . HIS A 1 158 ? 10.878  -18.168 -20.689 1.00 75.47 158 A 1 
ATOM   1289 C  CD2 . HIS A 1 158 ? 11.146  -16.135 -19.954 1.00 75.34 158 A 1 
ATOM   1290 C  CE1 . HIS A 1 158 ? 11.216  -17.422 -21.719 1.00 74.97 158 A 1 
ATOM   1291 N  NE2 . HIS A 1 158 ? 11.388  -16.188 -21.305 1.00 76.07 158 A 1 
ATOM   1292 N  N   . HIS A 1 159 ? 12.233  -16.364 -16.194 1.00 93.65 159 A 1 
ATOM   1293 C  CA  . HIS A 1 159 ? 13.047  -15.193 -15.845 1.00 93.95 159 A 1 
ATOM   1294 C  C   . HIS A 1 159 ? 13.972  -15.449 -14.656 1.00 95.03 159 A 1 
ATOM   1295 O  O   . HIS A 1 159 ? 14.708  -14.547 -14.254 1.00 93.97 159 A 1 
ATOM   1296 C  CB  . HIS A 1 159 ? 12.155  -13.992 -15.566 1.00 93.01 159 A 1 
ATOM   1297 C  CG  . HIS A 1 159 ? 11.521  -13.412 -16.793 1.00 92.54 159 A 1 
ATOM   1298 N  ND1 . HIS A 1 159 ? 10.227  -13.693 -17.169 1.00 83.04 159 A 1 
ATOM   1299 C  CD2 . HIS A 1 159 ? 12.014  -12.577 -17.730 1.00 83.98 159 A 1 
ATOM   1300 C  CE1 . HIS A 1 159 ? 9.949   -13.050 -18.285 1.00 84.56 159 A 1 
ATOM   1301 N  NE2 . HIS A 1 159 ? 11.017  -12.365 -18.654 1.00 86.46 159 A 1 
ATOM   1302 N  N   . LEU A 1 160 ? 13.949  -16.659 -14.106 1.00 95.74 160 A 1 
ATOM   1303 C  CA  . LEU A 1 160 ? 14.785  -17.022 -12.965 1.00 96.47 160 A 1 
ATOM   1304 C  C   . LEU A 1 160 ? 14.540  -16.086 -11.782 1.00 96.90 160 A 1 
ATOM   1305 O  O   . LEU A 1 160 ? 15.468  -15.477 -11.234 1.00 96.04 160 A 1 
ATOM   1306 C  CB  . LEU A 1 160 ? 16.266  -17.033 -13.348 1.00 95.95 160 A 1 
ATOM   1307 C  CG  . LEU A 1 160 ? 16.653  -17.913 -14.547 1.00 94.22 160 A 1 
ATOM   1308 C  CD1 . LEU A 1 160 ? 18.156  -17.857 -14.755 1.00 90.61 160 A 1 
ATOM   1309 C  CD2 . LEU A 1 160 ? 16.184  -19.340 -14.349 1.00 89.99 160 A 1 
ATOM   1310 N  N   . ILE A 1 161 ? 13.273  -15.974 -11.403 1.00 97.45 161 A 1 
ATOM   1311 C  CA  . ILE A 1 161 ? 12.859  -15.103 -10.314 1.00 97.49 161 A 1 
ATOM   1312 C  C   . ILE A 1 161 ? 12.107  -15.919 -9.272  1.00 97.71 161 A 1 
ATOM   1313 O  O   . ILE A 1 161 ? 11.207  -16.685 -9.617  1.00 97.41 161 A 1 
ATOM   1314 C  CB  . ILE A 1 161 ? 11.957  -13.955 -10.806 1.00 96.71 161 A 1 
ATOM   1315 C  CG1 . ILE A 1 161 ? 12.691  -13.109 -11.851 1.00 90.10 161 A 1 
ATOM   1316 C  CG2 . ILE A 1 161 ? 11.502  -13.078 -9.638  1.00 89.55 161 A 1 
ATOM   1317 C  CD1 . ILE A 1 161 ? 11.778  -12.163 -12.601 1.00 85.46 161 A 1 
ATOM   1318 N  N   . ARG A 1 162 ? 12.464  -15.742 -8.010  1.00 98.21 162 A 1 
ATOM   1319 C  CA  . ARG A 1 162 ? 11.722  -16.331 -6.905  1.00 98.35 162 A 1 
ATOM   1320 C  C   . ARG A 1 162 ? 10.994  -15.226 -6.161  1.00 98.35 162 A 1 
ATOM   1321 O  O   . ARG A 1 162 ? 11.626  -14.293 -5.655  1.00 98.20 162 A 1 
ATOM   1322 C  CB  . ARG A 1 162 ? 12.636  -17.094 -5.956  1.00 98.33 162 A 1 
ATOM   1323 C  CG  . ARG A 1 162 ? 11.937  -17.563 -4.680  1.00 98.03 162 A 1 
ATOM   1324 C  CD  . ARG A 1 162 ? 12.746  -18.600 -3.919  1.00 97.92 162 A 1 
ATOM   1325 N  NE  . ARG A 1 162 ? 12.826  -19.850 -4.664  1.00 97.82 162 A 1 
ATOM   1326 C  CZ  . ARG A 1 162 ? 13.463  -20.936 -4.245  1.00 98.13 162 A 1 
ATOM   1327 N  NH1 . ARG A 1 162 ? 14.105  -20.929 -3.075  1.00 96.42 162 A 1 
ATOM   1328 N  NH2 . ARG A 1 162 ? 13.487  -22.026 -4.991  1.00 96.55 162 A 1 
ATOM   1329 N  N   . ILE A 1 163 ? 9.672   -15.331 -6.086  1.00 98.56 163 A 1 
ATOM   1330 C  CA  . ILE A 1 163 ? 8.845   -14.392 -5.338  1.00 98.64 163 A 1 
ATOM   1331 C  C   . ILE A 1 163 ? 8.520   -15.032 -4.000  1.00 98.76 163 A 1 
ATOM   1332 O  O   . ILE A 1 163 ? 7.899   -16.092 -3.952  1.00 98.61 163 A 1 
ATOM   1333 C  CB  . ILE A 1 163 ? 7.532   -14.070 -6.080  1.00 98.14 163 A 1 
ATOM   1334 C  CG1 . ILE A 1 163 ? 7.791   -13.703 -7.541  1.00 95.55 163 A 1 
ATOM   1335 C  CG2 . ILE A 1 163 ? 6.796   -12.952 -5.344  1.00 96.81 163 A 1 
ATOM   1336 C  CD1 . ILE A 1 163 ? 8.571   -12.434 -7.737  1.00 86.64 163 A 1 
ATOM   1337 N  N   . ILE A 1 164 ? 8.930   -14.386 -2.915  1.00 98.70 164 A 1 
ATOM   1338 C  CA  . ILE A 1 164 ? 8.688   -14.891 -1.571  1.00 98.82 164 A 1 
ATOM   1339 C  C   . ILE A 1 164 ? 7.604   -14.038 -0.931  1.00 98.84 164 A 1 
ATOM   1340 O  O   . ILE A 1 164 ? 7.828   -12.857 -0.655  1.00 98.70 164 A 1 
ATOM   1341 C  CB  . ILE A 1 164 ? 9.973   -14.869 -0.725  1.00 98.81 164 A 1 
ATOM   1342 C  CG1 . ILE A 1 164 ? 11.079  -15.672 -1.412  1.00 98.36 164 A 1 
ATOM   1343 C  CG2 . ILE A 1 164 ? 9.693   -15.405 0.680   1.00 98.49 164 A 1 
ATOM   1344 C  CD1 . ILE A 1 164 ? 12.447  -15.507 -0.770  1.00 97.70 164 A 1 
ATOM   1345 N  N   . SER A 1 165 ? 6.430   -14.621 -0.717  1.00 98.82 165 A 1 
ATOM   1346 C  CA  . SER A 1 165 ? 5.318   -13.931 -0.076  1.00 98.83 165 A 1 
ATOM   1347 C  C   . SER A 1 165 ? 5.409   -14.171 1.423   1.00 98.84 165 A 1 
ATOM   1348 O  O   . SER A 1 165 ? 5.084   -15.255 1.915   1.00 98.72 165 A 1 
ATOM   1349 C  CB  . SER A 1 165 ? 3.980   -14.426 -0.628  1.00 98.76 165 A 1 
ATOM   1350 O  OG  . SER A 1 165 ? 2.915   -13.724 -0.034  1.00 97.52 165 A 1 
ATOM   1351 N  N   . PHE A 1 166 ? 5.836   -13.153 2.143   1.00 98.95 166 A 1 
ATOM   1352 C  CA  . PHE A 1 166 ? 6.200   -13.242 3.552   1.00 98.98 166 A 1 
ATOM   1353 C  C   . PHE A 1 166 ? 5.121   -12.595 4.418   1.00 98.96 166 A 1 
ATOM   1354 O  O   . PHE A 1 166 ? 4.721   -11.454 4.169   1.00 98.70 166 A 1 
ATOM   1355 C  CB  . PHE A 1 166 ? 7.549   -12.547 3.753   1.00 98.84 166 A 1 
ATOM   1356 C  CG  . PHE A 1 166 ? 8.109   -12.647 5.138   1.00 98.83 166 A 1 
ATOM   1357 C  CD1 . PHE A 1 166 ? 8.836   -13.765 5.529   1.00 98.42 166 A 1 
ATOM   1358 C  CD2 . PHE A 1 166 ? 7.935   -11.620 6.046   1.00 98.42 166 A 1 
ATOM   1359 C  CE1 . PHE A 1 166 ? 9.371   -13.852 6.798   1.00 98.08 166 A 1 
ATOM   1360 C  CE2 . PHE A 1 166 ? 8.465   -11.704 7.320   1.00 98.10 166 A 1 
ATOM   1361 C  CZ  . PHE A 1 166 ? 9.186   -12.816 7.707   1.00 98.38 166 A 1 
ATOM   1362 N  N   . ASN A 1 167 ? 4.659   -13.315 5.434   1.00 98.87 167 A 1 
ATOM   1363 C  CA  . ASN A 1 167 ? 3.622   -12.808 6.328   1.00 98.84 167 A 1 
ATOM   1364 C  C   . ASN A 1 167 ? 4.238   -11.939 7.415   1.00 98.76 167 A 1 
ATOM   1365 O  O   . ASN A 1 167 ? 4.757   -12.442 8.411   1.00 98.45 167 A 1 
ATOM   1366 C  CB  . ASN A 1 167 ? 2.848   -13.972 6.944   1.00 98.62 167 A 1 
ATOM   1367 C  CG  . ASN A 1 167 ? 1.699   -13.508 7.822   1.00 98.58 167 A 1 
ATOM   1368 O  OD1 . ASN A 1 167 ? 1.526   -12.318 8.071   1.00 96.53 167 A 1 
ATOM   1369 N  ND2 . ASN A 1 167 ? 0.902   -14.455 8.291   1.00 95.95 167 A 1 
ATOM   1370 N  N   . SER A 1 168 ? 4.171   -10.612 7.226   1.00 98.73 168 A 1 
ATOM   1371 C  CA  . SER A 1 168 ? 4.739   -9.677  8.188   1.00 98.79 168 A 1 
ATOM   1372 C  C   . SER A 1 168 ? 3.818   -9.391  9.359   1.00 98.69 168 A 1 
ATOM   1373 O  O   . SER A 1 168 ? 4.264   -8.886  10.391  1.00 98.09 168 A 1 
ATOM   1374 C  CB  . SER A 1 168 ? 5.075   -8.359  7.479   1.00 98.45 168 A 1 
ATOM   1375 O  OG  . SER A 1 168 ? 3.914   -7.774  6.913   1.00 97.78 168 A 1 
ATOM   1376 N  N   . ILE A 1 169 ? 2.535   -9.708  9.217   1.00 98.63 169 A 1 
ATOM   1377 C  CA  . ILE A 1 169 ? 1.538   -9.239  10.172  1.00 98.58 169 A 1 
ATOM   1378 C  C   . ILE A 1 169 ? 1.717   -9.872  11.547  1.00 98.28 169 A 1 
ATOM   1379 O  O   . ILE A 1 169 ? 1.479   -9.226  12.568  1.00 97.54 169 A 1 
ATOM   1380 C  CB  . ILE A 1 169 ? 0.113   -9.490  9.651   1.00 98.42 169 A 1 
ATOM   1381 C  CG1 . ILE A 1 169 ? -0.049  -8.928  8.233   1.00 97.52 169 A 1 
ATOM   1382 C  CG2 . ILE A 1 169 ? -0.920  -8.880  10.598  1.00 97.80 169 A 1 
ATOM   1383 C  CD1 . ILE A 1 169 ? 0.351   -7.468  8.096   1.00 95.76 169 A 1 
ATOM   1384 N  N   . ILE A 1 170 ? 2.172   -11.120 11.590  1.00 98.47 170 A 1 
ATOM   1385 C  CA  . ILE A 1 170 ? 2.281   -11.835 12.859  1.00 98.24 170 A 1 
ATOM   1386 C  C   . ILE A 1 170 ? 3.363   -11.258 13.766  1.00 98.06 170 A 1 
ATOM   1387 O  O   . ILE A 1 170 ? 3.416   -11.594 14.953  1.00 97.00 170 A 1 
ATOM   1388 C  CB  . ILE A 1 170 ? 2.519   -13.342 12.638  1.00 97.87 170 A 1 
ATOM   1389 C  CG1 . ILE A 1 170 ? 3.870   -13.600 11.966  1.00 96.43 170 A 1 
ATOM   1390 C  CG2 . ILE A 1 170 ? 1.375   -13.938 11.809  1.00 95.72 170 A 1 
ATOM   1391 C  CD1 . ILE A 1 170 ? 4.211   -15.087 11.836  1.00 95.49 170 A 1 
ATOM   1392 N  N   . TYR A 1 171 ? 4.215   -10.384 13.225  1.00 98.23 171 A 1 
ATOM   1393 C  CA  . TYR A 1 171 ? 5.304   -9.786  13.997  1.00 98.09 171 A 1 
ATOM   1394 C  C   . TYR A 1 171 ? 5.007   -8.371  14.468  1.00 97.77 171 A 1 
ATOM   1395 O  O   . TYR A 1 171 ? 5.839   -7.762  15.147  1.00 96.66 171 A 1 
ATOM   1396 C  CB  . TYR A 1 171 ? 6.585   -9.750  13.159  1.00 98.10 171 A 1 
ATOM   1397 C  CG  . TYR A 1 171 ? 6.969   -11.081 12.565  1.00 98.38 171 A 1 
ATOM   1398 C  CD1 . TYR A 1 171 ? 7.212   -12.184 13.369  1.00 97.82 171 A 1 
ATOM   1399 C  CD2 . TYR A 1 171 ? 7.107   -11.233 11.194  1.00 97.91 171 A 1 
ATOM   1400 C  CE1 . TYR A 1 171 ? 7.568   -13.410 12.833  1.00 97.84 171 A 1 
ATOM   1401 C  CE2 . TYR A 1 171 ? 7.466   -12.456 10.633  1.00 97.82 171 A 1 
ATOM   1402 C  CZ  . TYR A 1 171 ? 7.699   -13.534 11.460  1.00 98.30 171 A 1 
ATOM   1403 O  OH  . TYR A 1 171 ? 8.053   -14.746 10.920  1.00 97.97 171 A 1 
ATOM   1404 N  N   . THR A 1 172 ? 3.848   -7.834  14.126  1.00 97.71 172 A 1 
ATOM   1405 C  CA  . THR A 1 172 ? 3.584   -6.423  14.358  1.00 97.49 172 A 1 
ATOM   1406 C  C   . THR A 1 172 ? 3.277   -6.128  15.822  1.00 97.10 172 A 1 
ATOM   1407 O  O   . THR A 1 172 ? 2.808   -6.995  16.569  1.00 96.16 172 A 1 
ATOM   1408 C  CB  . THR A 1 172 ? 2.411   -5.919  13.504  1.00 96.86 172 A 1 
ATOM   1409 O  OG1 . THR A 1 172 ? 1.213   -6.600  13.875  1.00 92.16 172 A 1 
ATOM   1410 C  CG2 . THR A 1 172 ? 2.696   -6.147  12.029  1.00 92.04 172 A 1 
ATOM   1411 N  N   . ILE A 1 173 ? 3.517   -4.873  16.230  1.00 97.01 173 A 1 
ATOM   1412 C  CA  . ILE A 1 173 ? 3.265   -4.483  17.612  1.00 96.25 173 A 1 
ATOM   1413 C  C   . ILE A 1 173 ? 1.779   -4.471  17.948  1.00 96.42 173 A 1 
ATOM   1414 O  O   . ILE A 1 173 ? 1.408   -4.396  19.114  1.00 94.29 173 A 1 
ATOM   1415 C  CB  . ILE A 1 173 ? 3.872   -3.102  17.931  1.00 94.19 173 A 1 
ATOM   1416 C  CG1 . ILE A 1 173 ? 3.238   -2.020  17.051  1.00 83.84 173 A 1 
ATOM   1417 C  CG2 . ILE A 1 173 ? 5.391   -3.130  17.767  1.00 81.43 173 A 1 
ATOM   1418 C  CD1 . ILE A 1 173 ? 3.532   -0.618  17.526  1.00 75.73 173 A 1 
ATOM   1419 N  N   . ASN A 1 174 ? 0.924   -4.540  16.925  1.00 96.31 174 A 1 
ATOM   1420 C  CA  . ASN A 1 174 ? -0.514  -4.601  17.155  1.00 95.84 174 A 1 
ATOM   1421 C  C   . ASN A 1 174 ? -0.948  -5.975  17.657  1.00 96.16 174 A 1 
ATOM   1422 O  O   . ASN A 1 174 ? -2.080  -6.136  18.113  1.00 94.01 174 A 1 
ATOM   1423 C  CB  . ASN A 1 174 ? -1.267  -4.238  15.879  1.00 94.78 174 A 1 
ATOM   1424 C  CG  . ASN A 1 174 ? -0.909  -2.864  15.372  1.00 90.76 174 A 1 
ATOM   1425 O  OD1 . ASN A 1 174 ? 0.078   -2.688  14.657  1.00 79.75 174 A 1 
ATOM   1426 N  ND2 . ASN A 1 174 ? -1.702  -1.867  15.753  1.00 79.04 174 A 1 
ATOM   1427 N  N   . ARG A 1 175 ? -0.048  -6.951  17.580  1.00 96.75 175 A 1 
ATOM   1428 C  CA  . ARG A 1 175 ? -0.259  -8.247  18.211  1.00 96.53 175 A 1 
ATOM   1429 C  C   . ARG A 1 175 ? 0.510   -8.310  19.517  1.00 96.05 175 A 1 
ATOM   1430 O  O   . ARG A 1 175 ? 1.535   -7.661  19.687  1.00 93.93 175 A 1 
ATOM   1431 C  CB  . ARG A 1 175 ? 0.208   -9.387  17.309  1.00 95.51 175 A 1 
ATOM   1432 C  CG  . ARG A 1 175 ? -0.672  -9.625  16.114  1.00 91.76 175 A 1 
ATOM   1433 C  CD  . ARG A 1 175 ? -0.347  -10.959 15.491  1.00 93.32 175 A 1 
ATOM   1434 N  NE  . ARG A 1 175 ? -1.327  -11.323 14.469  1.00 95.16 175 A 1 
ATOM   1435 C  CZ  . ARG A 1 175 ? -1.554  -12.554 14.041  1.00 96.88 175 A 1 
ATOM   1436 N  NH1 . ARG A 1 175 ? -0.852  -13.567 14.539  1.00 92.92 175 A 1 
ATOM   1437 N  NH2 . ARG A 1 175 ? -2.475  -12.775 13.122  1.00 92.54 175 A 1 
ATOM   1438 N  N   . LYS A 1 176 ? 0.019   -9.128  20.447  1.00 95.50 176 A 1 
ATOM   1439 C  CA  . LYS A 1 176 ? 0.738   -9.361  21.689  1.00 94.88 176 A 1 
ATOM   1440 C  C   . LYS A 1 176 ? 2.048   -10.083 21.398  1.00 95.59 176 A 1 
ATOM   1441 O  O   . LYS A 1 176 ? 2.087   -11.028 20.608  1.00 93.67 176 A 1 
ATOM   1442 C  CB  . LYS A 1 176 ? -0.118  -10.182 22.656  1.00 92.69 176 A 1 
ATOM   1443 C  CG  . LYS A 1 176 ? 0.549   -10.436 23.994  1.00 82.91 176 A 1 
ATOM   1444 C  CD  . LYS A 1 176 ? -0.358  -11.238 24.915  1.00 78.54 176 A 1 
ATOM   1445 C  CE  . LYS A 1 176 ? 0.312   -11.497 26.258  1.00 68.98 176 A 1 
ATOM   1446 N  NZ  . LYS A 1 176 ? -0.552  -12.273 27.176  1.00 61.10 176 A 1 
ATOM   1447 N  N   . LEU A 1 177 ? 3.123   -9.613  22.014  1.00 93.78 177 A 1 
ATOM   1448 C  CA  . LEU A 1 177 ? 4.415   -10.267 21.862  1.00 93.84 177 A 1 
ATOM   1449 C  C   . LEU A 1 177 ? 4.372   -11.649 22.503  1.00 93.86 177 A 1 
ATOM   1450 O  O   . LEU A 1 177 ? 3.959   -11.799 23.647  1.00 90.54 177 A 1 
ATOM   1451 C  CB  . LEU A 1 177 ? 5.511   -9.421  22.517  1.00 91.85 177 A 1 
ATOM   1452 C  CG  . LEU A 1 177 ? 6.935   -9.963  22.466  1.00 90.22 177 A 1 
ATOM   1453 C  CD1 . LEU A 1 177 ? 7.402   -10.104 21.033  1.00 87.33 177 A 1 
ATOM   1454 C  CD2 . LEU A 1 177 ? 7.874   -9.045  23.249  1.00 87.63 177 A 1 
ATOM   1455 N  N   . ILE A 1 178 ? 4.805   -12.664 21.746  1.00 94.95 178 A 1 
ATOM   1456 C  CA  . ILE A 1 178 ? 4.833   -14.023 22.261  1.00 94.24 178 A 1 
ATOM   1457 C  C   . ILE A 1 178 ? 6.269   -14.467 22.509  1.00 94.96 178 A 1 
ATOM   1458 O  O   . ILE A 1 178 ? 7.220   -13.870 22.009  1.00 93.99 178 A 1 
ATOM   1459 C  CB  . ILE A 1 178 ? 4.139   -15.014 21.295  1.00 92.16 178 A 1 
ATOM   1460 C  CG1 . ILE A 1 178 ? 4.792   -14.970 19.919  1.00 86.04 178 A 1 
ATOM   1461 C  CG2 . ILE A 1 178 ? 2.651   -14.707 21.218  1.00 80.37 178 A 1 
ATOM   1462 C  CD1 . ILE A 1 178 ? 4.356   -16.095 19.003  1.00 83.50 178 A 1 
ATOM   1463 N  N   . SER A 1 179 ? 6.431   -15.533 23.304  1.00 94.81 179 A 1 
ATOM   1464 C  CA  . SER A 1 179 ? 7.758   -15.991 23.686  1.00 94.48 179 A 1 
ATOM   1465 C  C   . SER A 1 179 ? 8.446   -16.790 22.582  1.00 95.09 179 A 1 
ATOM   1466 O  O   . SER A 1 179 ? 9.677   -16.859 22.545  1.00 92.13 179 A 1 
ATOM   1467 C  CB  . SER A 1 179 ? 7.678   -16.837 24.959  1.00 93.16 179 A 1 
ATOM   1468 O  OG  . SER A 1 179 ? 6.867   -17.970 24.769  1.00 83.61 179 A 1 
ATOM   1469 N  N   . GLU A 1 180 ? 7.679   -17.393 21.673  1.00 95.92 180 A 1 
ATOM   1470 C  CA  . GLU A 1 180 ? 8.258   -18.171 20.580  1.00 95.95 180 A 1 
ATOM   1471 C  C   . GLU A 1 180 ? 9.161   -17.297 19.719  1.00 96.72 180 A 1 
ATOM   1472 O  O   . GLU A 1 180 ? 8.806   -16.164 19.378  1.00 95.68 180 A 1 
ATOM   1473 C  CB  . GLU A 1 180 ? 7.162   -18.795 19.713  1.00 93.83 180 A 1 
ATOM   1474 C  CG  . GLU A 1 180 ? 6.518   -20.045 20.292  1.00 83.21 180 A 1 
ATOM   1475 C  CD  . GLU A 1 180 ? 5.542   -19.749 21.413  1.00 80.43 180 A 1 
ATOM   1476 O  OE1 . GLU A 1 180 ? 5.164   -18.579 21.601  1.00 74.24 180 A 1 
ATOM   1477 O  OE2 . GLU A 1 180 ? 5.135   -20.709 22.106  1.00 74.67 180 A 1 
ATOM   1478 N  N   . ASP A 1 181 ? 10.325  -17.830 19.357  1.00 97.06 181 A 1 
ATOM   1479 C  CA  . ASP A 1 181 ? 11.264  -17.089 18.521  1.00 97.22 181 A 1 
ATOM   1480 C  C   . ASP A 1 181 ? 10.943  -17.199 17.039  1.00 97.96 181 A 1 
ATOM   1481 O  O   . ASP A 1 181 ? 11.322  -16.323 16.263  1.00 96.77 181 A 1 
ATOM   1482 C  CB  . ASP A 1 181 ? 12.692  -17.583 18.767  1.00 96.09 181 A 1 
ATOM   1483 C  CG  . ASP A 1 181 ? 13.212  -17.231 20.148  1.00 93.31 181 A 1 
ATOM   1484 O  OD1 . ASP A 1 181 ? 12.756  -16.219 20.715  1.00 87.92 181 A 1 
ATOM   1485 O  OD2 . ASP A 1 181 ? 14.067  -17.963 20.658  1.00 87.96 181 A 1 
ATOM   1486 N  N   . ASP A 1 182 ? 10.259  -18.268 16.640  1.00 97.35 182 A 1 
ATOM   1487 C  CA  . ASP A 1 182 ? 9.986   -18.502 15.225  1.00 97.93 182 A 1 
ATOM   1488 C  C   . ASP A 1 182 ? 8.561   -19.023 15.041  1.00 98.17 182 A 1 
ATOM   1489 O  O   . ASP A 1 182 ? 8.357   -20.195 14.698  1.00 97.34 182 A 1 
ATOM   1490 C  CB  . ASP A 1 182 ? 11.002  -19.484 14.639  1.00 97.63 182 A 1 
ATOM   1491 C  CG  . ASP A 1 182 ? 10.931  -19.541 13.120  1.00 98.01 182 A 1 
ATOM   1492 O  OD1 . ASP A 1 182 ? 10.239  -18.697 12.510  1.00 97.11 182 A 1 
ATOM   1493 O  OD2 . ASP A 1 182 ? 11.581  -20.434 12.534  1.00 97.35 182 A 1 
ATOM   1494 N  N   . PRO A 1 183 ? 7.551   -18.178 15.257  1.00 98.31 183 A 1 
ATOM   1495 C  CA  . PRO A 1 183 ? 6.169   -18.629 15.100  1.00 98.18 183 A 1 
ATOM   1496 C  C   . PRO A 1 183 ? 5.914   -19.139 13.689  1.00 98.38 183 A 1 
ATOM   1497 O  O   . PRO A 1 183 ? 6.325   -18.513 12.704  1.00 97.83 183 A 1 
ATOM   1498 C  CB  . PRO A 1 183 ? 5.338   -17.377 15.405  1.00 97.54 183 A 1 
ATOM   1499 C  CG  . PRO A 1 183 ? 6.279   -16.233 15.244  1.00 95.57 183 A 1 
ATOM   1500 C  CD  . PRO A 1 183 ? 7.627   -16.761 15.644  1.00 97.85 183 A 1 
ATOM   1501 N  N   . TYR A 1 184 ? 5.253   -20.301 13.609  1.00 98.26 184 A 1 
ATOM   1502 C  CA  . TYR A 1 184 ? 4.907   -20.958 12.353  1.00 98.46 184 A 1 
ATOM   1503 C  C   . TYR A 1 184 ? 6.122   -21.348 11.518  1.00 98.59 184 A 1 
ATOM   1504 O  O   . TYR A 1 184 ? 5.990   -21.662 10.332  1.00 97.81 184 A 1 
ATOM   1505 C  CB  . TYR A 1 184 ? 3.948   -20.091 11.514  1.00 98.11 184 A 1 
ATOM   1506 C  CG  . TYR A 1 184 ? 2.732   -19.600 12.265  1.00 98.17 184 A 1 
ATOM   1507 C  CD1 . TYR A 1 184 ? 2.029   -20.433 13.115  1.00 97.31 184 A 1 
ATOM   1508 C  CD2 . TYR A 1 184 ? 2.277   -18.292 12.107  1.00 97.55 184 A 1 
ATOM   1509 C  CE1 . TYR A 1 184 ? 0.907   -19.982 13.809  1.00 97.09 184 A 1 
ATOM   1510 C  CE2 . TYR A 1 184 ? 1.155   -17.833 12.783  1.00 97.18 184 A 1 
ATOM   1511 C  CZ  . TYR A 1 184 ? 0.472   -18.675 13.636  1.00 97.64 184 A 1 
ATOM   1512 O  OH  . TYR A 1 184 ? -0.628  -18.228 14.314  1.00 96.86 184 A 1 
ATOM   1513 N  N   . ASP A 1 185 ? 7.303   -21.321 12.115  1.00 98.28 185 A 1 
ATOM   1514 C  CA  . ASP A 1 185 ? 8.554   -21.658 11.433  1.00 98.57 185 A 1 
ATOM   1515 C  C   . ASP A 1 185 ? 8.820   -20.776 10.216  1.00 98.79 185 A 1 
ATOM   1516 O  O   . ASP A 1 185 ? 9.505   -21.193 9.274   1.00 98.56 185 A 1 
ATOM   1517 C  CB  . ASP A 1 185 ? 8.567   -23.134 11.020  1.00 98.26 185 A 1 
ATOM   1518 C  CG  . ASP A 1 185 ? 8.422   -24.072 12.207  1.00 97.37 185 A 1 
ATOM   1519 O  OD1 . ASP A 1 185 ? 9.146   -23.888 13.200  1.00 93.74 185 A 1 
ATOM   1520 O  OD2 . ASP A 1 185 ? 7.587   -24.992 12.130  1.00 93.39 185 A 1 
ATOM   1521 N  N   . GLN A 1 186 ? 8.314   -19.549 10.221  1.00 98.68 186 A 1 
ATOM   1522 C  CA  . GLN A 1 186 ? 8.471   -18.710 9.040   1.00 98.70 186 A 1 
ATOM   1523 C  C   . GLN A 1 186 ? 9.908   -18.240 8.834   1.00 98.85 186 A 1 
ATOM   1524 O  O   . GLN A 1 186 ? 10.358  -18.100 7.698   1.00 98.74 186 A 1 
ATOM   1525 C  CB  . GLN A 1 186 ? 7.533   -17.504 9.061   1.00 98.27 186 A 1 
ATOM   1526 C  CG  . GLN A 1 186 ? 7.601   -16.728 7.738   1.00 97.97 186 A 1 
ATOM   1527 C  CD  . GLN A 1 186 ? 6.587   -15.617 7.582   1.00 98.39 186 A 1 
ATOM   1528 O  OE1 . GLN A 1 186 ? 6.152   -15.331 6.458   1.00 93.67 186 A 1 
ATOM   1529 N  NE2 . GLN A 1 186 ? 6.230   -14.955 8.672   1.00 92.96 186 A 1 
ATOM   1530 N  N   . PHE A 1 187 ? 10.655  -17.976 9.913   1.00 98.87 187 A 1 
ATOM   1531 C  CA  . PHE A 1 187 ? 12.044  -17.565 9.730   1.00 98.84 187 A 1 
ATOM   1532 C  C   . PHE A 1 187 ? 12.880  -18.705 9.152   1.00 98.82 187 A 1 
ATOM   1533 O  O   . PHE A 1 187 ? 13.752  -18.475 8.317   1.00 98.62 187 A 1 
ATOM   1534 C  CB  . PHE A 1 187 ? 12.647  -17.060 11.044  1.00 98.75 187 A 1 
ATOM   1535 C  CG  . PHE A 1 187 ? 12.161  -15.686 11.449  1.00 98.69 187 A 1 
ATOM   1536 C  CD1 . PHE A 1 187 ? 11.999  -14.683 10.509  1.00 97.89 187 A 1 
ATOM   1537 C  CD2 . PHE A 1 187 ? 11.892  -15.400 12.779  1.00 97.80 187 A 1 
ATOM   1538 C  CE1 . PHE A 1 187 ? 11.562  -13.420 10.885  1.00 97.36 187 A 1 
ATOM   1539 C  CE2 . PHE A 1 187 ? 11.457  -14.135 13.161  1.00 97.26 187 A 1 
ATOM   1540 C  CZ  . PHE A 1 187 ? 11.291  -13.145 12.214  1.00 97.86 187 A 1 
ATOM   1541 N  N   . LYS A 1 188 ? 12.604  -19.941 9.570   1.00 98.86 188 A 1 
ATOM   1542 C  CA  . LYS A 1 188 ? 13.265  -21.101 8.978   1.00 98.77 188 A 1 
ATOM   1543 C  C   . LYS A 1 188 ? 12.931  -21.195 7.493   1.00 98.78 188 A 1 
ATOM   1544 O  O   . LYS A 1 188 ? 13.816  -21.413 6.654   1.00 98.63 188 A 1 
ATOM   1545 C  CB  . LYS A 1 188 ? 12.857  -22.375 9.708   1.00 98.48 188 A 1 
ATOM   1546 C  CG  . LYS A 1 188 ? 13.499  -23.640 9.153   1.00 94.82 188 A 1 
ATOM   1547 C  CD  . LYS A 1 188 ? 13.057  -24.871 9.939   1.00 90.90 188 A 1 
ATOM   1548 C  CE  . LYS A 1 188 ? 13.693  -26.137 9.395   1.00 82.31 188 A 1 
ATOM   1549 N  NZ  . LYS A 1 188 ? 13.259  -27.337 10.150  1.00 74.89 188 A 1 
ATOM   1550 N  N   . PHE A 1 189 ? 11.664  -21.031 7.165   1.00 98.80 189 A 1 
ATOM   1551 C  CA  . PHE A 1 189 ? 11.217  -20.998 5.780   1.00 98.85 189 A 1 
ATOM   1552 C  C   . PHE A 1 189 ? 11.953  -19.916 4.989   1.00 98.82 189 A 1 
ATOM   1553 O  O   . PHE A 1 189 ? 12.425  -20.162 3.878   1.00 98.80 189 A 1 
ATOM   1554 C  CB  . PHE A 1 189 ? 9.702   -20.775 5.714   1.00 98.82 189 A 1 
ATOM   1555 C  CG  . PHE A 1 189 ? 9.237   -20.162 4.421   1.00 98.84 189 A 1 
ATOM   1556 C  CD1 . PHE A 1 189 ? 9.050   -20.947 3.287   1.00 98.70 189 A 1 
ATOM   1557 C  CD2 . PHE A 1 189 ? 8.975   -18.805 4.335   1.00 98.73 189 A 1 
ATOM   1558 C  CE1 . PHE A 1 189 ? 8.629   -20.382 2.095   1.00 98.59 189 A 1 
ATOM   1559 C  CE2 . PHE A 1 189 ? 8.546   -18.231 3.142   1.00 98.59 189 A 1 
ATOM   1560 C  CZ  . PHE A 1 189 ? 8.375   -19.024 2.025   1.00 98.67 189 A 1 
ATOM   1561 N  N   . LEU A 1 190 ? 12.035  -18.720 5.544   1.00 98.82 190 A 1 
ATOM   1562 C  CA  . LEU A 1 190 ? 12.670  -17.604 4.852   1.00 98.84 190 A 1 
ATOM   1563 C  C   . LEU A 1 190 ? 14.138  -17.904 4.564   1.00 98.71 190 A 1 
ATOM   1564 O  O   . LEU A 1 190 ? 14.628  -17.670 3.454   1.00 98.65 190 A 1 
ATOM   1565 C  CB  . LEU A 1 190 ? 12.536  -16.326 5.673   1.00 98.75 190 A 1 
ATOM   1566 C  CG  . LEU A 1 190 ? 13.208  -15.078 5.078   1.00 98.44 190 A 1 
ATOM   1567 C  CD1 . LEU A 1 190 ? 12.584  -14.715 3.741   1.00 97.96 190 A 1 
ATOM   1568 C  CD2 . LEU A 1 190 ? 13.108  -13.908 6.058   1.00 97.93 190 A 1 
ATOM   1569 N  N   . LYS A 1 191 ? 14.837  -18.427 5.559   1.00 98.84 191 A 1 
ATOM   1570 C  CA  . LYS A 1 191 ? 16.244  -18.751 5.380   1.00 98.66 191 A 1 
ATOM   1571 C  C   . LYS A 1 191 ? 16.435  -19.764 4.256   1.00 98.67 191 A 1 
ATOM   1572 O  O   . LYS A 1 191 ? 17.347  -19.632 3.435   1.00 98.25 191 A 1 
ATOM   1573 C  CB  . LYS A 1 191 ? 16.836  -19.279 6.690   1.00 98.30 191 A 1 
ATOM   1574 C  CG  . LYS A 1 191 ? 18.333  -19.516 6.656   1.00 89.37 191 A 1 
ATOM   1575 C  CD  . LYS A 1 191 ? 18.855  -19.930 8.015   1.00 88.54 191 A 1 
ATOM   1576 C  CE  . LYS A 1 191 ? 20.358  -20.158 7.992   1.00 79.54 191 A 1 
ATOM   1577 N  NZ  . LYS A 1 191 ? 20.881  -20.568 9.324   1.00 73.78 191 A 1 
ATOM   1578 N  N   . GLU A 1 192 ? 15.561  -20.766 4.207   1.00 98.67 192 A 1 
ATOM   1579 C  CA  . GLU A 1 192 ? 15.627  -21.776 3.153   1.00 98.54 192 A 1 
ATOM   1580 C  C   . GLU A 1 192 ? 15.255  -21.200 1.795   1.00 98.69 192 A 1 
ATOM   1581 O  O   . GLU A 1 192 ? 15.903  -21.483 0.789   1.00 98.21 192 A 1 
ATOM   1582 C  CB  . GLU A 1 192 ? 14.709  -22.949 3.493   1.00 97.83 192 A 1 
ATOM   1583 C  CG  . GLU A 1 192 ? 15.164  -23.757 4.696   1.00 93.91 192 A 1 
ATOM   1584 C  CD  . GLU A 1 192 ? 14.169  -24.820 5.110   1.00 91.43 192 A 1 
ATOM   1585 O  OE1 . GLU A 1 192 ? 12.985  -24.721 4.728   1.00 87.25 192 A 1 
ATOM   1586 O  OE2 . GLU A 1 192 ? 14.572  -25.765 5.825   1.00 87.12 192 A 1 
ATOM   1587 N  N   . ALA A 1 193 ? 14.215  -20.381 1.754   1.00 98.60 193 A 1 
ATOM   1588 C  CA  . ALA A 1 193 ? 13.732  -19.834 0.494   1.00 98.64 193 A 1 
ATOM   1589 C  C   . ALA A 1 193 ? 14.759  -18.910 -0.157  1.00 98.63 193 A 1 
ATOM   1590 O  O   . ALA A 1 193 ? 14.784  -18.788 -1.382  1.00 98.22 193 A 1 
ATOM   1591 C  CB  . ALA A 1 193 ? 12.413  -19.088 0.710   1.00 98.50 193 A 1 
ATOM   1592 N  N   . LEU A 1 194 ? 15.605  -18.289 0.652   1.00 98.71 194 A 1 
ATOM   1593 C  CA  . LEU A 1 194 ? 16.623  -17.386 0.122   1.00 98.60 194 A 1 
ATOM   1594 C  C   . LEU A 1 194 ? 17.828  -18.132 -0.457  1.00 98.33 194 A 1 
ATOM   1595 O  O   . LEU A 1 194 ? 18.697  -17.503 -1.069  1.00 97.77 194 A 1 
ATOM   1596 C  CB  . LEU A 1 194 ? 17.086  -16.416 1.216   1.00 98.60 194 A 1 
ATOM   1597 C  CG  . LEU A 1 194 ? 16.067  -15.352 1.637   1.00 98.35 194 A 1 
ATOM   1598 C  CD1 . LEU A 1 194 ? 16.520  -14.641 2.907   1.00 97.87 194 A 1 
ATOM   1599 C  CD2 . LEU A 1 194 ? 15.850  -14.351 0.516   1.00 97.74 194 A 1 
ATOM   1600 N  N   . GLN A 1 195 ? 17.892  -19.439 -0.280  1.00 98.57 195 A 1 
ATOM   1601 C  CA  . GLN A 1 195 ? 19.017  -20.236 -0.769  1.00 98.35 195 A 1 
ATOM   1602 C  C   . GLN A 1 195 ? 18.805  -20.637 -2.226  1.00 98.11 195 A 1 
ATOM   1603 O  O   . GLN A 1 195 ? 18.533  -21.788 -2.556  1.00 96.51 195 A 1 
ATOM   1604 C  CB  . GLN A 1 195 ? 19.209  -21.486 0.095   1.00 97.71 195 A 1 
ATOM   1605 C  CG  . GLN A 1 195 ? 19.484  -21.178 1.562   1.00 94.09 195 A 1 
ATOM   1606 C  CD  . GLN A 1 195 ? 20.769  -20.406 1.760   1.00 88.91 195 A 1 
ATOM   1607 O  OE1 . GLN A 1 195 ? 21.779  -20.679 1.110   1.00 80.62 195 A 1 
ATOM   1608 N  NE2 . GLN A 1 195 ? 20.733  -19.437 2.655   1.00 77.31 195 A 1 
ATOM   1609 N  N   . THR A 1 196 ? 18.933  -19.653 -3.110  1.00 97.51 196 A 1 
ATOM   1610 C  CA  . THR A 1 196 ? 18.725  -19.880 -4.531  1.00 97.41 196 A 1 
ATOM   1611 C  C   . THR A 1 196 ? 19.565  -18.901 -5.333  1.00 97.53 196 A 1 
ATOM   1612 O  O   . THR A 1 196 ? 19.871  -17.804 -4.862  1.00 96.52 196 A 1 
ATOM   1613 C  CB  . THR A 1 196 ? 17.241  -19.731 -4.925  1.00 96.70 196 A 1 
ATOM   1614 O  OG1 . THR A 1 196 ? 17.093  -19.933 -6.330  1.00 91.48 196 A 1 
ATOM   1615 C  CG2 . THR A 1 196 ? 16.722  -18.342 -4.563  1.00 93.15 196 A 1 
ATOM   1616 N  N   . LYS A 1 197 ? 19.930  -19.309 -6.549  1.00 97.06 197 A 1 
ATOM   1617 C  CA  . LYS A 1 197 ? 20.634  -18.425 -7.465  1.00 96.34 197 A 1 
ATOM   1618 C  C   . LYS A 1 197 ? 19.666  -17.542 -8.242  1.00 96.67 197 A 1 
ATOM   1619 O  O   . LYS A 1 197 ? 20.104  -16.636 -8.962  1.00 94.67 197 A 1 
ATOM   1620 C  CB  . LYS A 1 197 ? 21.486  -19.235 -8.440  1.00 95.12 197 A 1 
ATOM   1621 C  CG  . LYS A 1 197 ? 22.649  -19.977 -7.787  1.00 87.91 197 A 1 
ATOM   1622 C  CD  . LYS A 1 197 ? 23.686  -19.022 -7.248  1.00 79.20 197 A 1 
ATOM   1623 C  CE  . LYS A 1 197 ? 25.003  -19.722 -6.952  1.00 70.08 197 A 1 
ATOM   1624 N  NZ  . LYS A 1 197 ? 24.880  -20.762 -5.920  1.00 61.61 197 A 1 
ATOM   1625 N  N   . PHE A 1 198 ? 18.365  -17.799 -8.120  1.00 97.17 198 A 1 
ATOM   1626 C  CA  . PHE A 1 198 ? 17.362  -16.962 -8.769  1.00 97.58 198 A 1 
ATOM   1627 C  C   . PHE A 1 198 ? 17.403  -15.543 -8.202  1.00 97.82 198 A 1 
ATOM   1628 O  O   . PHE A 1 198 ? 17.831  -15.321 -7.070  1.00 97.24 198 A 1 
ATOM   1629 C  CB  . PHE A 1 198 ? 15.950  -17.527 -8.551  1.00 97.26 198 A 1 
ATOM   1630 C  CG  . PHE A 1 198 ? 15.586  -18.687 -9.435  1.00 97.13 198 A 1 
ATOM   1631 C  CD1 . PHE A 1 198 ? 16.544  -19.464 -10.049 1.00 95.10 198 A 1 
ATOM   1632 C  CD2 . PHE A 1 198 ? 14.244  -19.003 -9.644  1.00 94.93 198 A 1 
ATOM   1633 C  CE1 . PHE A 1 198 ? 16.188  -20.537 -10.857 1.00 94.05 198 A 1 
ATOM   1634 C  CE2 . PHE A 1 198 ? 13.881  -20.065 -10.446 1.00 94.30 198 A 1 
ATOM   1635 C  CZ  . PHE A 1 198 ? 14.860  -20.829 -11.050 1.00 95.22 198 A 1 
ATOM   1636 N  N   . HIS A 1 199 ? 16.946  -14.584 -8.998  1.00 97.33 199 A 1 
ATOM   1637 C  CA  . HIS A 1 199 ? 16.684  -13.241 -8.489  1.00 97.63 199 A 1 
ATOM   1638 C  C   . HIS A 1 199 ? 15.589  -13.344 -7.439  1.00 98.06 199 A 1 
ATOM   1639 O  O   . HIS A 1 199 ? 14.519  -13.883 -7.709  1.00 97.79 199 A 1 
ATOM   1640 C  CB  . HIS A 1 199 ? 16.247  -12.331 -9.635  1.00 97.49 199 A 1 
ATOM   1641 C  CG  . HIS A 1 199 ? 16.035  -10.911 -9.232  1.00 97.56 199 A 1 
ATOM   1642 N  ND1 . HIS A 1 199 ? 16.928  -9.910  -9.557  1.00 93.05 199 A 1 
ATOM   1643 C  CD2 . HIS A 1 199 ? 15.039  -10.312 -8.546  1.00 92.74 199 A 1 
ATOM   1644 C  CE1 . HIS A 1 199 ? 16.487  -8.756  -9.080  1.00 92.75 199 A 1 
ATOM   1645 N  NE2 . HIS A 1 199 ? 15.346  -8.974  -8.464  1.00 93.99 199 A 1 
ATOM   1646 N  N   . LYS A 1 200 ? 15.839  -12.828 -6.240  1.00 98.14 200 A 1 
ATOM   1647 C  CA  . LYS A 1 200 ? 14.927  -12.990 -5.119  1.00 98.15 200 A 1 
ATOM   1648 C  C   . LYS A 1 200 ? 14.122  -11.721 -4.880  1.00 98.26 200 A 1 
ATOM   1649 O  O   . LYS A 1 200 ? 14.693  -10.669 -4.585  1.00 97.89 200 A 1 
ATOM   1650 C  CB  . LYS A 1 200 ? 15.703  -13.369 -3.862  1.00 97.53 200 A 1 
ATOM   1651 C  CG  . LYS A 1 200 ? 16.360  -14.742 -3.948  1.00 95.37 200 A 1 
ATOM   1652 C  CD  . LYS A 1 200 ? 17.443  -14.924 -2.888  1.00 93.51 200 A 1 
ATOM   1653 C  CE  . LYS A 1 200 ? 18.690  -14.162 -3.250  1.00 89.34 200 A 1 
ATOM   1654 N  NZ  . LYS A 1 200 ? 19.799  -14.419 -2.276  1.00 87.40 200 A 1 
ATOM   1655 N  N   . VAL A 1 201 ? 12.809  -11.829 -5.010  1.00 98.33 201 A 1 
ATOM   1656 C  CA  . VAL A 1 201 ? 11.884  -10.743 -4.718  1.00 98.47 201 A 1 
ATOM   1657 C  C   . VAL A 1 201 ? 11.165  -11.081 -3.421  1.00 98.63 201 A 1 
ATOM   1658 O  O   . VAL A 1 201 ? 10.448  -12.076 -3.348  1.00 98.48 201 A 1 
ATOM   1659 C  CB  . VAL A 1 201 ? 10.861  -10.536 -5.853  1.00 98.18 201 A 1 
ATOM   1660 C  CG1 . VAL A 1 201 ? 9.899   -9.405  -5.504  1.00 97.58 201 A 1 
ATOM   1661 C  CG2 . VAL A 1 201 ? 11.571  -10.254 -7.172  1.00 97.71 201 A 1 
ATOM   1662 N  N   . LEU A 1 202 ? 11.357  -10.260 -2.404  1.00 98.62 202 A 1 
ATOM   1663 C  CA  . LEU A 1 202 ? 10.723  -10.468 -1.106  1.00 98.63 202 A 1 
ATOM   1664 C  C   . LEU A 1 202 ? 9.549   -9.513  -0.960  1.00 98.68 202 A 1 
ATOM   1665 O  O   . LEU A 1 202 ? 9.718   -8.296  -1.070  1.00 98.44 202 A 1 
ATOM   1666 C  CB  . LEU A 1 202 ? 11.736  -10.246 0.018   1.00 98.64 202 A 1 
ATOM   1667 C  CG  . LEU A 1 202 ? 11.217  -10.387 1.448   1.00 98.30 202 A 1 
ATOM   1668 C  CD1 . LEU A 1 202 ? 10.703  -11.794 1.704   1.00 97.87 202 A 1 
ATOM   1669 C  CD2 . LEU A 1 202 ? 12.325  -10.032 2.439   1.00 97.85 202 A 1 
ATOM   1670 N  N   . LEU A 1 203 ? 8.358   -10.063 -0.714  1.00 98.72 203 A 1 
ATOM   1671 C  CA  . LEU A 1 203 ? 7.152   -9.271  -0.487  1.00 98.79 203 A 1 
ATOM   1672 C  C   . LEU A 1 203 ? 6.771   -9.317  0.982   1.00 98.80 203 A 1 
ATOM   1673 O  O   . LEU A 1 203 ? 6.689   -10.399 1.572   1.00 98.62 203 A 1 
ATOM   1674 C  CB  . LEU A 1 203 ? 5.964   -9.809  -1.287  1.00 98.15 203 A 1 
ATOM   1675 C  CG  . LEU A 1 203 ? 6.103   -10.048 -2.789  1.00 95.25 203 A 1 
ATOM   1676 C  CD1 . LEU A 1 203 ? 4.767   -10.563 -3.334  1.00 93.85 203 A 1 
ATOM   1677 C  CD2 . LEU A 1 203 ? 6.520   -8.782  -3.498  1.00 93.75 203 A 1 
ATOM   1678 N  N   . PHE A 1 204 ? 6.501   -8.166  1.578   1.00 98.87 204 A 1 
ATOM   1679 C  CA  . PHE A 1 204 ? 5.819   -8.122  2.860   1.00 98.77 204 A 1 
ATOM   1680 C  C   . PHE A 1 204 ? 4.934   -6.884  2.908   1.00 98.86 204 A 1 
ATOM   1681 O  O   . PHE A 1 204 ? 5.197   -5.885  2.229   1.00 98.21 204 A 1 
ATOM   1682 C  CB  . PHE A 1 204 ? 6.792   -8.163  4.052   1.00 98.52 204 A 1 
ATOM   1683 C  CG  . PHE A 1 204 ? 7.942   -7.201  3.978   1.00 98.53 204 A 1 
ATOM   1684 C  CD1 . PHE A 1 204 ? 7.762   -5.839  4.167   1.00 97.38 204 A 1 
ATOM   1685 C  CD2 . PHE A 1 204 ? 9.233   -7.668  3.755   1.00 97.40 204 A 1 
ATOM   1686 C  CE1 . PHE A 1 204 ? 8.832   -4.960  4.109   1.00 96.80 204 A 1 
ATOM   1687 C  CE2 . PHE A 1 204 ? 10.310  -6.792  3.700   1.00 96.66 204 A 1 
ATOM   1688 C  CZ  . PHE A 1 204 ? 10.106  -5.440  3.876   1.00 97.43 204 A 1 
ATOM   1689 N  N   . HIS A 1 205 ? 3.879   -6.956  3.697   1.00 98.75 205 A 1 
ATOM   1690 C  CA  . HIS A 1 205 ? 2.916   -5.861  3.750   1.00 98.71 205 A 1 
ATOM   1691 C  C   . HIS A 1 205 ? 3.445   -4.700  4.592   1.00 98.60 205 A 1 
ATOM   1692 O  O   . HIS A 1 205 ? 3.534   -3.569  4.116   1.00 97.93 205 A 1 
ATOM   1693 C  CB  . HIS A 1 205 ? 1.579   -6.360  4.295   1.00 98.63 205 A 1 
ATOM   1694 C  CG  . HIS A 1 205 ? 0.498   -5.326  4.260   1.00 98.72 205 A 1 
ATOM   1695 N  ND1 . HIS A 1 205 ? -0.141  -4.963  3.096   1.00 97.97 205 A 1 
ATOM   1696 C  CD2 . HIS A 1 205 ? -0.056  -4.589  5.249   1.00 98.11 205 A 1 
ATOM   1697 C  CE1 . HIS A 1 205 ? -1.054  -4.037  3.372   1.00 98.03 205 A 1 
ATOM   1698 N  NE2 . HIS A 1 205 ? -1.019  -3.791  4.675   1.00 98.18 205 A 1 
ATOM   1699 N  N   . MET A 1 206 ? 3.786   -4.976  5.837   1.00 98.44 206 A 1 
ATOM   1700 C  CA  . MET A 1 206 ? 4.229   -3.944  6.771   1.00 98.38 206 A 1 
ATOM   1701 C  C   . MET A 1 206 ? 5.747   -3.960  6.921   1.00 98.35 206 A 1 
ATOM   1702 O  O   . MET A 1 206 ? 6.352   -4.997  7.173   1.00 97.63 206 A 1 
ATOM   1703 C  CB  . MET A 1 206 ? 3.544   -4.113  8.132   1.00 97.94 206 A 1 
ATOM   1704 C  CG  . MET A 1 206 ? 2.066   -3.776  8.078   1.00 96.27 206 A 1 
ATOM   1705 S  SD  . MET A 1 206 ? 1.197   -4.014  9.639   1.00 95.59 206 A 1 
ATOM   1706 C  CE  . MET A 1 206 ? 1.973   -2.766  10.662  1.00 90.97 206 A 1 
ATOM   1707 N  N   . HIS A 1 207 ? 6.338   -2.777  6.780   1.00 97.87 207 A 1 
ATOM   1708 C  CA  . HIS A 1 207 ? 7.779   -2.589  6.773   1.00 97.83 207 A 1 
ATOM   1709 C  C   . HIS A 1 207 ? 8.353   -2.709  8.184   1.00 97.88 207 A 1 
ATOM   1710 O  O   . HIS A 1 207 ? 7.812   -2.109  9.118   1.00 96.80 207 A 1 
ATOM   1711 C  CB  . HIS A 1 207 ? 8.075   -1.202  6.191   1.00 97.16 207 A 1 
ATOM   1712 C  CG  . HIS A 1 207 ? 9.519   -0.869  6.066   1.00 97.25 207 A 1 
ATOM   1713 N  ND1 . HIS A 1 207 ? 10.279  -1.240  4.981   1.00 92.68 207 A 1 
ATOM   1714 C  CD2 . HIS A 1 207 ? 10.337  -0.161  6.878   1.00 92.55 207 A 1 
ATOM   1715 C  CE1 . HIS A 1 207 ? 11.512  -0.779  5.130   1.00 93.59 207 A 1 
ATOM   1716 N  NE2 . HIS A 1 207 ? 11.565  -0.121  6.276   1.00 94.43 207 A 1 
ATOM   1717 N  N   . PRO A 1 208 ? 9.443   -3.461  8.372   1.00 97.98 208 A 1 
ATOM   1718 C  CA  . PRO A 1 208 ? 10.066  -3.561  9.691   1.00 97.72 208 A 1 
ATOM   1719 C  C   . PRO A 1 208 ? 10.894  -2.320  10.010  1.00 97.23 208 A 1 
ATOM   1720 O  O   . PRO A 1 208 ? 12.121  -2.314  9.903   1.00 94.55 208 A 1 
ATOM   1721 C  CB  . PRO A 1 208 ? 10.934  -4.812  9.577   1.00 97.18 208 A 1 
ATOM   1722 C  CG  . PRO A 1 208 ? 11.274  -4.889  8.127   1.00 95.50 208 A 1 
ATOM   1723 C  CD  . PRO A 1 208 ? 10.072  -4.340  7.387   1.00 97.53 208 A 1 
ATOM   1724 N  N   . GLY A 1 209 ? 10.212  -1.264  10.399  1.00 96.67 209 A 1 
ATOM   1725 C  CA  . GLY A 1 209 ? 10.842  0.003   10.699  1.00 96.15 209 A 1 
ATOM   1726 C  C   . GLY A 1 209 ? 9.802   1.048   11.044  1.00 96.30 209 A 1 
ATOM   1727 O  O   . GLY A 1 209 ? 8.675   0.722   11.419  1.00 94.38 209 A 1 
ATOM   1728 N  N   . ILE A 1 210 ? 10.192  2.302   10.911  1.00 95.16 210 A 1 
ATOM   1729 C  CA  . ILE A 1 210 ? 9.320   3.441   11.184  1.00 94.57 210 A 1 
ATOM   1730 C  C   . ILE A 1 210 ? 8.905   4.046   9.845   1.00 94.04 210 A 1 
ATOM   1731 O  O   . ILE A 1 210 ? 9.761   4.402   9.038   1.00 91.27 210 A 1 
ATOM   1732 C  CB  . ILE A 1 210 ? 10.035  4.493   12.047  1.00 93.56 210 A 1 
ATOM   1733 C  CG1 . ILE A 1 210 ? 10.401  3.887   13.407  1.00 90.72 210 A 1 
ATOM   1734 C  CG2 . ILE A 1 210 ? 9.172   5.733   12.218  1.00 90.29 210 A 1 
ATOM   1735 C  CD1 . ILE A 1 210 ? 11.349  4.741   14.230  1.00 86.87 210 A 1 
ATOM   1736 N  N   . THR A 1 211 ? 7.585   4.158   9.615   1.00 94.51 211 A 1 
ATOM   1737 C  CA  . THR A 1 211 ? 7.084   4.577   8.302   1.00 93.77 211 A 1 
ATOM   1738 C  C   . THR A 1 211 ? 6.131   5.758   8.354   1.00 93.36 211 A 1 
ATOM   1739 O  O   . THR A 1 211 ? 5.746   6.273   7.304   1.00 90.59 211 A 1 
ATOM   1740 C  CB  . THR A 1 211 ? 6.355   3.413   7.607   1.00 92.81 211 A 1 
ATOM   1741 O  OG1 . THR A 1 211 ? 5.151   3.115   8.322   1.00 89.36 211 A 1 
ATOM   1742 C  CG2 . THR A 1 211 ? 7.233   2.171   7.559   1.00 88.57 211 A 1 
ATOM   1743 N  N   . ASP A 1 212 ? 5.747   6.187   9.556   1.00 92.92 212 A 1 
ATOM   1744 C  CA  . ASP A 1 212 ? 4.706   7.191   9.730   1.00 91.91 212 A 1 
ATOM   1745 C  C   . ASP A 1 212 ? 5.096   8.079   10.907  1.00 91.64 212 A 1 
ATOM   1746 O  O   . ASP A 1 212 ? 5.392   7.559   11.988  1.00 89.35 212 A 1 
ATOM   1747 C  CB  . ASP A 1 212 ? 3.356   6.499   9.984   1.00 90.11 212 A 1 
ATOM   1748 C  CG  . ASP A 1 212 ? 2.179   7.459   10.003  1.00 88.37 212 A 1 
ATOM   1749 O  OD1 . ASP A 1 212 ? 2.286   8.544   10.596  1.00 82.75 212 A 1 
ATOM   1750 O  OD2 . ASP A 1 212 ? 1.125   7.105   9.433   1.00 82.63 212 A 1 
ATOM   1751 N  N   . PRO A 1 213 ? 5.096   9.415   10.741  1.00 92.69 213 A 1 
ATOM   1752 C  CA  . PRO A 1 213 ? 5.534   10.290  11.834  1.00 90.35 213 A 1 
ATOM   1753 C  C   . PRO A 1 213 ? 4.648   10.222  13.074  1.00 89.80 213 A 1 
ATOM   1754 O  O   . PRO A 1 213 ? 5.086   10.630  14.151  1.00 84.83 213 A 1 
ATOM   1755 C  CB  . PRO A 1 213 ? 5.491   11.692  11.210  1.00 88.58 213 A 1 
ATOM   1756 C  CG  . PRO A 1 213 ? 4.546   11.565  10.062  1.00 87.31 213 A 1 
ATOM   1757 C  CD  . PRO A 1 213 ? 4.730   10.175  9.539   1.00 90.87 213 A 1 
ATOM   1758 N  N   . GLU A 1 214 ? 3.426   9.733   12.928  1.00 90.73 214 A 1 
ATOM   1759 C  CA  . GLU A 1 214 ? 2.504   9.658   14.055  1.00 88.76 214 A 1 
ATOM   1760 C  C   . GLU A 1 214 ? 2.328   8.240   14.594  1.00 88.47 214 A 1 
ATOM   1761 O  O   . GLU A 1 214 ? 1.462   7.996   15.438  1.00 84.80 214 A 1 
ATOM   1762 C  CB  . GLU A 1 214 ? 1.143   10.233  13.653  1.00 87.64 214 A 1 
ATOM   1763 C  CG  . GLU A 1 214 ? 1.201   11.701  13.245  1.00 81.88 214 A 1 
ATOM   1764 C  CD  . GLU A 1 214 ? -0.155  12.273  12.902  1.00 76.59 214 A 1 
ATOM   1765 O  OE1 . GLU A 1 214 ? -1.182  11.662  13.263  1.00 69.75 214 A 1 
ATOM   1766 O  OE2 . GLU A 1 214 ? -0.205  13.343  12.268  1.00 70.72 214 A 1 
ATOM   1767 N  N   . LYS A 1 215 ? 3.152   7.304   14.132  1.00 89.27 215 A 1 
ATOM   1768 C  CA  . LYS A 1 215 ? 3.045   5.916   14.568  1.00 86.85 215 A 1 
ATOM   1769 C  C   . LYS A 1 215 ? 4.420   5.377   14.955  1.00 86.98 215 A 1 
ATOM   1770 O  O   . LYS A 1 215 ? 5.439   5.804   14.421  1.00 82.15 215 A 1 
ATOM   1771 C  CB  . LYS A 1 215 ? 2.430   5.048   13.469  1.00 83.05 215 A 1 
ATOM   1772 C  CG  . LYS A 1 215 ? 0.980   5.383   13.161  1.00 78.62 215 A 1 
ATOM   1773 C  CD  . LYS A 1 215 ? 0.396   4.454   12.114  1.00 75.29 215 A 1 
ATOM   1774 C  CE  . LYS A 1 215 ? -1.059  4.792   11.837  1.00 70.16 215 A 1 
ATOM   1775 N  NZ  . LYS A 1 215 ? -1.651  3.893   10.807  1.00 62.97 215 A 1 
ATOM   1776 N  N   . PRO A 1 216 ? 4.453   4.426   15.900  1.00 88.27 216 A 1 
ATOM   1777 C  CA  . PRO A 1 216 ? 5.725   3.874   16.366  1.00 87.02 216 A 1 
ATOM   1778 C  C   . PRO A 1 216 ? 6.264   2.802   15.430  1.00 89.14 216 A 1 
ATOM   1779 O  O   . PRO A 1 216 ? 5.682   2.497   14.391  1.00 84.05 216 A 1 
ATOM   1780 C  CB  . PRO A 1 216 ? 5.348   3.263   17.724  1.00 82.69 216 A 1 
ATOM   1781 C  CG  . PRO A 1 216 ? 3.936   2.828   17.524  1.00 80.37 216 A 1 
ATOM   1782 C  CD  . PRO A 1 216 ? 3.305   3.862   16.636  1.00 84.45 216 A 1 
ATOM   1783 N  N   . LEU A 1 217 ? 7.405   2.252   15.809  1.00 92.93 217 A 1 
ATOM   1784 C  CA  . LEU A 1 217 ? 7.985   1.084   15.160  1.00 94.27 217 A 1 
ATOM   1785 C  C   . LEU A 1 217 ? 6.898   0.049   14.889  1.00 95.27 217 A 1 
ATOM   1786 O  O   . LEU A 1 217 ? 6.093   -0.260  15.770  1.00 92.89 217 A 1 
ATOM   1787 C  CB  . LEU A 1 217 ? 9.062   0.505   16.078  1.00 91.80 217 A 1 
ATOM   1788 C  CG  . LEU A 1 217 ? 9.985   -0.594  15.557  1.00 90.05 217 A 1 
ATOM   1789 C  CD1 . LEU A 1 217 ? 10.885  -0.044  14.462  1.00 86.99 217 A 1 
ATOM   1790 C  CD2 . LEU A 1 217 ? 10.814  -1.138  16.719  1.00 87.15 217 A 1 
ATOM   1791 N  N   . GLU A 1 218 ? 6.862   -0.500  13.674  1.00 96.36 218 A 1 
ATOM   1792 C  CA  . GLU A 1 218 ? 5.726   -1.327  13.282  1.00 96.49 218 A 1 
ATOM   1793 C  C   . GLU A 1 218 ? 5.831   -2.793  13.692  1.00 97.05 218 A 1 
ATOM   1794 O  O   . GLU A 1 218 ? 4.808   -3.450  13.876  1.00 95.09 218 A 1 
ATOM   1795 C  CB  . GLU A 1 218 ? 5.485   -1.210  11.779  1.00 94.99 218 A 1 
ATOM   1796 C  CG  . GLU A 1 218 ? 4.980   0.181   11.389  1.00 91.18 218 A 1 
ATOM   1797 C  CD  . GLU A 1 218 ? 4.451   0.259   9.977   1.00 89.71 218 A 1 
ATOM   1798 O  OE1 . GLU A 1 218 ? 4.708   -0.675  9.187   1.00 84.12 218 A 1 
ATOM   1799 O  OE2 . GLU A 1 218 ? 3.764   1.255   9.664   1.00 83.72 218 A 1 
ATOM   1800 N  N   . TRP A 1 219 ? 7.054   -3.310  13.849  1.00 97.06 219 A 1 
ATOM   1801 C  CA  . TRP A 1 219 ? 7.256   -4.673  14.333  1.00 97.46 219 A 1 
ATOM   1802 C  C   . TRP A 1 219 ? 7.853   -4.651  15.735  1.00 97.31 219 A 1 
ATOM   1803 O  O   . TRP A 1 219 ? 8.554   -3.707  16.110  1.00 96.54 219 A 1 
ATOM   1804 C  CB  . TRP A 1 219 ? 8.246   -5.444  13.463  1.00 97.40 219 A 1 
ATOM   1805 C  CG  . TRP A 1 219 ? 7.878   -5.764  12.054  1.00 97.82 219 A 1 
ATOM   1806 C  CD1 . TRP A 1 219 ? 6.985   -5.132  11.237  1.00 96.61 219 A 1 
ATOM   1807 C  CD2 . TRP A 1 219 ? 8.479   -6.799  11.254  1.00 98.03 219 A 1 
ATOM   1808 N  NE1 . TRP A 1 219 ? 6.989   -5.700  9.993   1.00 97.21 219 A 1 
ATOM   1809 C  CE2 . TRP A 1 219 ? 7.901   -6.724  9.972   1.00 97.93 219 A 1 
ATOM   1810 C  CE3 . TRP A 1 219 ? 9.452   -7.775  11.504  1.00 97.65 219 A 1 
ATOM   1811 C  CZ2 . TRP A 1 219 ? 8.276   -7.597  8.945   1.00 97.59 219 A 1 
ATOM   1812 C  CZ3 . TRP A 1 219 ? 9.817   -8.639  10.472  1.00 97.05 219 A 1 
ATOM   1813 C  CH2 . TRP A 1 219 ? 9.229   -8.539  9.217   1.00 97.17 219 A 1 
ATOM   1814 N  N   . HIS A 1 220 ? 7.632   -5.730  16.478  1.00 97.24 220 A 1 
ATOM   1815 C  CA  . HIS A 1 220 ? 8.386   -5.952  17.703  1.00 97.20 220 A 1 
ATOM   1816 C  C   . HIS A 1 220 ? 9.871   -6.042  17.372  1.00 97.59 220 A 1 
ATOM   1817 O  O   . HIS A 1 220 ? 10.265  -6.734  16.425  1.00 97.30 220 A 1 
ATOM   1818 C  CB  . HIS A 1 220 ? 7.942   -7.233  18.390  1.00 97.06 220 A 1 
ATOM   1819 C  CG  . HIS A 1 220 ? 6.537   -7.183  18.914  1.00 96.97 220 A 1 
ATOM   1820 N  ND1 . HIS A 1 220 ? 6.181   -6.437  20.008  1.00 90.99 220 A 1 
ATOM   1821 C  CD2 . HIS A 1 220 ? 5.413   -7.813  18.499  1.00 91.40 220 A 1 
ATOM   1822 C  CE1 . HIS A 1 220 ? 4.889   -6.590  20.241  1.00 92.46 220 A 1 
ATOM   1823 N  NE2 . HIS A 1 220 ? 4.395   -7.426  19.340  1.00 93.34 220 A 1 
ATOM   1824 N  N   . GLN A 1 221 ? 10.704  -5.370  18.164  1.00 97.17 221 A 1 
ATOM   1825 C  CA  . GLN A 1 221 ? 12.143  -5.343  17.908  1.00 97.14 221 A 1 
ATOM   1826 C  C   . GLN A 1 221 ? 12.745  -6.746  17.880  1.00 97.51 221 A 1 
ATOM   1827 O  O   . GLN A 1 221 ? 13.657  -7.025  17.099  1.00 97.37 221 A 1 
ATOM   1828 C  CB  . GLN A 1 221 ? 12.849  -4.493  18.966  1.00 96.56 221 A 1 
ATOM   1829 C  CG  . GLN A 1 221 ? 14.321  -4.246  18.677  1.00 94.21 221 A 1 
ATOM   1830 C  CD  . GLN A 1 221 ? 14.532  -3.407  17.436  1.00 95.03 221 A 1 
ATOM   1831 O  OE1 . GLN A 1 221 ? 13.937  -2.338  17.295  1.00 88.83 221 A 1 
ATOM   1832 N  NE2 . GLN A 1 221 ? 15.365  -3.892  16.529  1.00 88.34 221 A 1 
ATOM   1833 N  N   . LYS A 1 222 ? 12.219  -7.631  18.729  1.00 96.99 222 A 1 
ATOM   1834 C  CA  . LYS A 1 222 ? 12.669  -9.021  18.782  1.00 96.86 222 A 1 
ATOM   1835 C  C   . LYS A 1 222 ? 12.664  -9.662  17.394  1.00 97.50 222 A 1 
ATOM   1836 O  O   . LYS A 1 222 ? 13.611  -10.348 17.005  1.00 97.21 222 A 1 
ATOM   1837 C  CB  . LYS A 1 222 ? 11.768  -9.805  19.740  1.00 95.03 222 A 1 
ATOM   1838 C  CG  . LYS A 1 222 ? 11.931  -11.315 19.691  1.00 91.21 222 A 1 
ATOM   1839 C  CD  . LYS A 1 222 ? 10.877  -11.980 20.579  1.00 90.23 222 A 1 
ATOM   1840 C  CE  . LYS A 1 222 ? 10.921  -13.492 20.487  1.00 86.26 222 A 1 
ATOM   1841 N  NZ  . LYS A 1 222 ? 9.870   -14.113 21.326  1.00 84.17 222 A 1 
ATOM   1842 N  N   . PHE A 1 223 ? 11.593  -9.438  16.644  1.00 98.05 223 A 1 
ATOM   1843 C  CA  . PHE A 1 223 ? 11.463  -10.053 15.334  1.00 98.21 223 A 1 
ATOM   1844 C  C   . PHE A 1 223 ? 12.242  -9.291  14.265  1.00 98.36 223 A 1 
ATOM   1845 O  O   . PHE A 1 223 ? 12.767  -9.903  13.341  1.00 98.09 223 A 1 
ATOM   1846 C  CB  . PHE A 1 223 ? 9.986   -10.181 14.960  1.00 98.19 223 A 1 
ATOM   1847 C  CG  . PHE A 1 223 ? 9.220   -11.115 15.856  1.00 98.13 223 A 1 
ATOM   1848 C  CD1 . PHE A 1 223 ? 9.652   -12.419 16.050  1.00 97.45 223 A 1 
ATOM   1849 C  CD2 . PHE A 1 223 ? 8.065   -10.701 16.506  1.00 97.39 223 A 1 
ATOM   1850 C  CE1 . PHE A 1 223 ? 8.959   -13.285 16.875  1.00 96.95 223 A 1 
ATOM   1851 C  CE2 . PHE A 1 223 ? 7.363   -11.561 17.328  1.00 96.94 223 A 1 
ATOM   1852 C  CZ  . PHE A 1 223 ? 7.811   -12.856 17.508  1.00 97.16 223 A 1 
ATOM   1853 N  N   . ILE A 1 224 ? 12.340  -7.970  14.395  1.00 98.18 224 A 1 
ATOM   1854 C  CA  . ILE A 1 224 ? 13.185  -7.192  13.491  1.00 98.05 224 A 1 
ATOM   1855 C  C   . ILE A 1 224 ? 14.622  -7.700  13.552  1.00 98.29 224 A 1 
ATOM   1856 O  O   . ILE A 1 224 ? 15.267  -7.862  12.514  1.00 98.12 224 A 1 
ATOM   1857 C  CB  . ILE A 1 224 ? 13.135  -5.687  13.823  1.00 97.70 224 A 1 
ATOM   1858 C  CG1 . ILE A 1 224 ? 11.740  -5.132  13.554  1.00 96.64 224 A 1 
ATOM   1859 C  CG2 . ILE A 1 224 ? 14.191  -4.921  13.022  1.00 96.80 224 A 1 
ATOM   1860 C  CD1 . ILE A 1 224 ? 11.594  -3.651  13.863  1.00 94.98 224 A 1 
ATOM   1861 N  N   . ASP A 1 225 ? 15.120  -7.944  14.756  1.00 98.01 225 A 1 
ATOM   1862 C  CA  . ASP A 1 225 ? 16.504  -8.375  14.919  1.00 97.97 225 A 1 
ATOM   1863 C  C   . ASP A 1 225 ? 16.779  -9.675  14.175  1.00 98.16 225 A 1 
ATOM   1864 O  O   . ASP A 1 225 ? 17.786  -9.804  13.470  1.00 97.91 225 A 1 
ATOM   1865 C  CB  . ASP A 1 225 ? 16.844  -8.540  16.403  1.00 97.54 225 A 1 
ATOM   1866 C  CG  . ASP A 1 225 ? 16.909  -7.214  17.138  1.00 96.41 225 A 1 
ATOM   1867 O  OD1 . ASP A 1 225 ? 16.975  -6.152  16.483  1.00 93.75 225 A 1 
ATOM   1868 O  OD2 . ASP A 1 225 ? 16.902  -7.228  18.389  1.00 93.64 225 A 1 
ATOM   1869 N  N   . GLN A 1 226 ? 15.893  -10.659 14.316  1.00 98.25 226 A 1 
ATOM   1870 C  CA  . GLN A 1 226 ? 16.102  -11.949 13.664  1.00 98.20 226 A 1 
ATOM   1871 C  C   . GLN A 1 226 ? 15.906  -11.839 12.154  1.00 98.58 226 A 1 
ATOM   1872 O  O   . GLN A 1 226 ? 16.644  -12.442 11.374  1.00 98.31 226 A 1 
ATOM   1873 C  CB  . GLN A 1 226 ? 15.173  -13.010 14.258  1.00 97.68 226 A 1 
ATOM   1874 C  CG  . GLN A 1 226 ? 15.501  -14.411 13.804  1.00 91.20 226 A 1 
ATOM   1875 C  CD  . GLN A 1 226 ? 14.860  -15.486 14.666  1.00 85.00 226 A 1 
ATOM   1876 O  OE1 . GLN A 1 226 ? 14.224  -15.183 15.680  1.00 77.67 226 A 1 
ATOM   1877 N  NE2 . GLN A 1 226 ? 15.033  -16.734 14.276  1.00 73.39 226 A 1 
ATOM   1878 N  N   . PHE A 1 227 ? 14.927  -11.079 11.736  1.00 98.48 227 A 1 
ATOM   1879 C  CA  . PHE A 1 227 ? 14.673  -10.833 10.321  1.00 98.66 227 A 1 
ATOM   1880 C  C   . PHE A 1 227 ? 15.896  -10.198 9.662   1.00 98.65 227 A 1 
ATOM   1881 O  O   . PHE A 1 227 ? 16.361  -10.652 8.614   1.00 98.48 227 A 1 
ATOM   1882 C  CB  . PHE A 1 227 ? 13.439  -9.933  10.183  1.00 98.53 227 A 1 
ATOM   1883 C  CG  . PHE A 1 227 ? 12.963  -9.711  8.780   1.00 98.59 227 A 1 
ATOM   1884 C  CD1 . PHE A 1 227 ? 12.420  -10.743 8.039   1.00 98.16 227 A 1 
ATOM   1885 C  CD2 . PHE A 1 227 ? 12.999  -8.444  8.219   1.00 98.16 227 A 1 
ATOM   1886 C  CE1 . PHE A 1 227 ? 11.940  -10.521 6.752   1.00 97.80 227 A 1 
ATOM   1887 C  CE2 . PHE A 1 227 ? 12.515  -8.215  6.937   1.00 97.83 227 A 1 
ATOM   1888 C  CZ  . PHE A 1 227 ? 11.991  -9.257  6.205   1.00 98.26 227 A 1 
ATOM   1889 N  N   . ALA A 1 228 ? 16.429  -9.147  10.287  1.00 98.57 228 A 1 
ATOM   1890 C  CA  . ALA A 1 228 ? 17.592  -8.464  9.753   1.00 98.43 228 A 1 
ATOM   1891 C  C   . ALA A 1 228 ? 18.792  -9.393  9.656   1.00 98.44 228 A 1 
ATOM   1892 O  O   . ALA A 1 228 ? 19.551  -9.336  8.677   1.00 98.10 228 A 1 
ATOM   1893 C  CB  . ALA A 1 228 ? 17.930  -7.247  10.616  1.00 98.08 228 A 1 
ATOM   1894 N  N   . LYS A 1 229 ? 18.980  -10.247 10.650  1.00 98.58 229 A 1 
ATOM   1895 C  CA  . LYS A 1 229 ? 20.096  -11.190 10.630  1.00 98.42 229 A 1 
ATOM   1896 C  C   . LYS A 1 229 ? 19.999  -12.116 9.426   1.00 98.50 229 A 1 
ATOM   1897 O  O   . LYS A 1 229 ? 20.997  -12.356 8.735   1.00 98.21 229 A 1 
ATOM   1898 C  CB  . LYS A 1 229 ? 20.123  -11.994 11.931  1.00 97.95 229 A 1 
ATOM   1899 C  CG  . LYS A 1 229 ? 21.281  -12.971 12.029  1.00 91.18 229 A 1 
ATOM   1900 C  CD  . LYS A 1 229 ? 21.304  -13.667 13.383  1.00 88.46 229 A 1 
ATOM   1901 C  CE  . LYS A 1 229 ? 22.481  -14.616 13.498  1.00 78.85 229 A 1 
ATOM   1902 N  NZ  . LYS A 1 229 ? 22.544  -15.267 14.835  1.00 71.70 229 A 1 
ATOM   1903 N  N   . ILE A 1 230 ? 18.802  -12.635 9.159   1.00 98.57 230 A 1 
ATOM   1904 C  CA  . ILE A 1 230 ? 18.600  -13.528 8.027   1.00 98.64 230 A 1 
ATOM   1905 C  C   . ILE A 1 230 ? 18.862  -12.810 6.711   1.00 98.60 230 A 1 
ATOM   1906 O  O   . ILE A 1 230 ? 19.561  -13.325 5.832   1.00 98.33 230 A 1 
ATOM   1907 C  CB  . ILE A 1 230 ? 17.180  -14.119 8.052   1.00 98.61 230 A 1 
ATOM   1908 C  CG1 . ILE A 1 230 ? 17.021  -15.057 9.251   1.00 97.95 230 A 1 
ATOM   1909 C  CG2 . ILE A 1 230 ? 16.872  -14.858 6.749   1.00 98.06 230 A 1 
ATOM   1910 C  CD1 . ILE A 1 230 ? 15.594  -15.494 9.502   1.00 96.93 230 A 1 
ATOM   1911 N  N   . LEU A 1 231 ? 18.325  -11.606 6.560   1.00 98.70 231 A 1 
ATOM   1912 C  CA  . LEU A 1 231 ? 18.497  -10.870 5.309   1.00 98.66 231 A 1 
ATOM   1913 C  C   . LEU A 1 231 ? 19.949  -10.465 5.089   1.00 98.55 231 A 1 
ATOM   1914 O  O   . LEU A 1 231 ? 20.421  -10.448 3.950   1.00 98.04 231 A 1 
ATOM   1915 C  CB  . LEU A 1 231 ? 17.597  -9.633  5.276   1.00 98.45 231 A 1 
ATOM   1916 C  CG  . LEU A 1 231 ? 16.085  -9.858  5.311   1.00 97.13 231 A 1 
ATOM   1917 C  CD1 . LEU A 1 231 ? 15.366  -8.569  4.922   1.00 95.90 231 A 1 
ATOM   1918 C  CD2 . LEU A 1 231 ? 15.672  -10.991 4.389   1.00 95.58 231 A 1 
ATOM   1919 N  N   . ASN A 1 232 ? 20.660  -10.113 6.155   1.00 98.69 232 A 1 
ATOM   1920 C  CA  . ASN A 1 232 ? 22.058  -9.730  6.017   1.00 98.42 232 A 1 
ATOM   1921 C  C   . ASN A 1 232 ? 22.935  -10.906 5.600   1.00 98.37 232 A 1 
ATOM   1922 O  O   . ASN A 1 232 ? 23.943  -10.718 4.920   1.00 97.64 232 A 1 
ATOM   1923 C  CB  . ASN A 1 232 ? 22.583  -9.120  7.317   1.00 98.20 232 A 1 
ATOM   1924 C  CG  . ASN A 1 232 ? 22.137  -7.684  7.509   1.00 97.67 232 A 1 
ATOM   1925 O  OD1 . ASN A 1 232 ? 21.907  -6.962  6.540   1.00 92.87 232 A 1 
ATOM   1926 N  ND2 . ASN A 1 232 ? 22.017  -7.257  8.768   1.00 92.54 232 A 1 
ATOM   1927 N  N   . GLU A 1 233 ? 22.550  -12.116 5.992   1.00 98.36 233 A 1 
ATOM   1928 C  CA  . GLU A 1 233 ? 23.315  -13.297 5.625   1.00 98.00 233 A 1 
ATOM   1929 C  C   . GLU A 1 233 ? 23.131  -13.660 4.154   1.00 98.09 233 A 1 
ATOM   1930 O  O   . GLU A 1 233 ? 24.074  -14.106 3.502   1.00 96.82 233 A 1 
ATOM   1931 C  CB  . GLU A 1 233 ? 22.915  -14.480 6.506   1.00 97.46 233 A 1 
ATOM   1932 C  CG  . GLU A 1 233 ? 23.387  -14.356 7.945   1.00 88.83 233 A 1 
ATOM   1933 C  CD  . GLU A 1 233 ? 22.870  -15.478 8.840   1.00 82.49 233 A 1 
ATOM   1934 O  OE1 . GLU A 1 233 ? 22.103  -16.321 8.343   1.00 76.61 233 A 1 
ATOM   1935 O  OE2 . GLU A 1 233 ? 23.236  -15.490 10.033  1.00 76.46 233 A 1 
ATOM   1936 N  N   . ASN A 1 234 ? 21.918  -13.471 3.630   1.00 98.04 234 A 1 
ATOM   1937 C  CA  . ASN A 1 234 ? 21.625  -13.813 2.242   1.00 98.09 234 A 1 
ATOM   1938 C  C   . ASN A 1 234 ? 20.580  -12.834 1.711   1.00 98.31 234 A 1 
ATOM   1939 O  O   . ASN A 1 234 ? 19.386  -13.132 1.732   1.00 97.67 234 A 1 
ATOM   1940 C  CB  . ASN A 1 234 ? 21.139  -15.256 2.129   1.00 96.98 234 A 1 
ATOM   1941 C  CG  . ASN A 1 234 ? 21.156  -15.771 0.709   1.00 93.95 234 A 1 
ATOM   1942 O  OD1 . ASN A 1 234 ? 21.516  -15.051 -0.225  1.00 87.77 234 A 1 
ATOM   1943 N  ND2 . ASN A 1 234 ? 20.776  -17.027 0.533   1.00 87.24 234 A 1 
ATOM   1944 N  N   . PRO A 1 235 ? 21.006  -11.659 1.238   1.00 98.25 235 A 1 
ATOM   1945 C  CA  . PRO A 1 235 ? 20.063  -10.586 0.928   1.00 98.16 235 A 1 
ATOM   1946 C  C   . PRO A 1 235 ? 19.176  -10.872 -0.275  1.00 98.31 235 A 1 
ATOM   1947 O  O   . PRO A 1 235 ? 19.644  -11.419 -1.275  1.00 98.00 235 A 1 
ATOM   1948 C  CB  . PRO A 1 235 ? 20.973  -9.382  0.633   1.00 97.55 235 A 1 
ATOM   1949 C  CG  . PRO A 1 235 ? 22.277  -9.725  1.265   1.00 95.51 235 A 1 
ATOM   1950 C  CD  . PRO A 1 235 ? 22.401  -11.213 1.149   1.00 97.69 235 A 1 
ATOM   1951 N  N   . PRO A 1 236 ? 17.899  -10.503 -0.204  1.00 98.40 236 A 1 
ATOM   1952 C  CA  . PRO A 1 236 ? 17.075  -10.469 -1.403  1.00 98.38 236 A 1 
ATOM   1953 C  C   . PRO A 1 236 ? 17.583  -9.394  -2.355  1.00 98.34 236 A 1 
ATOM   1954 O  O   . PRO A 1 236 ? 18.251  -8.445  -1.945  1.00 97.79 236 A 1 
ATOM   1955 C  CB  . PRO A 1 236 ? 15.678  -10.100 -0.887  1.00 97.88 236 A 1 
ATOM   1956 C  CG  . PRO A 1 236 ? 15.735  -10.292 0.592   1.00 95.97 236 A 1 
ATOM   1957 C  CD  . PRO A 1 236 ? 17.159  -10.054 0.990   1.00 98.07 236 A 1 
ATOM   1958 N  N   . ASP A 1 237 ? 17.257  -9.542  -3.638  1.00 98.22 237 A 1 
ATOM   1959 C  CA  . ASP A 1 237 ? 17.656  -8.561  -4.637  1.00 98.00 237 A 1 
ATOM   1960 C  C   . ASP A 1 237 ? 16.672  -7.403  -4.718  1.00 98.10 237 A 1 
ATOM   1961 O  O   . ASP A 1 237 ? 17.067  -6.253  -4.922  1.00 97.52 237 A 1 
ATOM   1962 C  CB  . ASP A 1 237 ? 17.781  -9.243  -5.995  1.00 97.70 237 A 1 
ATOM   1963 C  CG  . ASP A 1 237 ? 18.799  -10.366 -5.982  1.00 97.24 237 A 1 
ATOM   1964 O  OD1 . ASP A 1 237 ? 20.002  -10.064 -5.956  1.00 93.89 237 A 1 
ATOM   1965 O  OD2 . ASP A 1 237 ? 18.381  -11.533 -5.974  1.00 93.84 237 A 1 
ATOM   1966 N  N   . THR A 1 238 ? 15.387  -7.709  -4.569  1.00 98.04 238 A 1 
ATOM   1967 C  CA  . THR A 1 238 ? 14.325  -6.721  -4.655  1.00 98.13 238 A 1 
ATOM   1968 C  C   . THR A 1 238 ? 13.381  -6.927  -3.482  1.00 98.35 238 A 1 
ATOM   1969 O  O   . THR A 1 238 ? 13.030  -8.059  -3.160  1.00 98.14 238 A 1 
ATOM   1970 C  CB  . THR A 1 238 ? 13.551  -6.852  -5.978  1.00 97.85 238 A 1 
ATOM   1971 O  OG1 . THR A 1 238 ? 14.447  -6.661  -7.071  1.00 95.79 238 A 1 
ATOM   1972 C  CG2 . THR A 1 238 ? 12.427  -5.831  -6.068  1.00 96.27 238 A 1 
ATOM   1973 N  N   . ILE A 1 239 ? 12.968  -5.839  -2.831  1.00 98.30 239 A 1 
ATOM   1974 C  CA  . ILE A 1 239 ? 12.089  -5.913  -1.667  1.00 98.41 239 A 1 
ATOM   1975 C  C   . ILE A 1 239 ? 10.926  -4.959  -1.885  1.00 98.38 239 A 1 
ATOM   1976 O  O   . ILE A 1 239 ? 11.134  -3.761  -2.108  1.00 97.97 239 A 1 
ATOM   1977 C  CB  . ILE A 1 239 ? 12.836  -5.558  -0.372  1.00 98.36 239 A 1 
ATOM   1978 C  CG1 . ILE A 1 239 ? 14.083  -6.440  -0.220  1.00 97.49 239 A 1 
ATOM   1979 C  CG2 . ILE A 1 239 ? 11.914  -5.718  0.834   1.00 97.49 239 A 1 
ATOM   1980 C  CD1 . ILE A 1 239 ? 15.028  -5.984  0.875   1.00 95.86 239 A 1 
ATOM   1981 N  N   . LEU A 1 240 ? 9.705   -5.487  -1.830  1.00 98.41 240 A 1 
ATOM   1982 C  CA  . LEU A 1 240 ? 8.502   -4.708  -2.087  1.00 98.48 240 A 1 
ATOM   1983 C  C   . LEU A 1 240 ? 7.583   -4.756  -0.880  1.00 98.50 240 A 1 
ATOM   1984 O  O   . LEU A 1 240 ? 7.336   -5.826  -0.322  1.00 98.14 240 A 1 
ATOM   1985 C  CB  . LEU A 1 240 ? 7.744   -5.247  -3.313  1.00 98.19 240 A 1 
ATOM   1986 C  CG  . LEU A 1 240 ? 8.569   -5.469  -4.586  1.00 97.64 240 A 1 
ATOM   1987 C  CD1 . LEU A 1 240 ? 7.670   -6.006  -5.702  1.00 96.72 240 A 1 
ATOM   1988 C  CD2 . LEU A 1 240 ? 9.252   -4.189  -5.024  1.00 96.63 240 A 1 
ATOM   1989 N  N   . SER A 1 241 ? 7.068   -3.589  -0.482  1.00 98.42 241 A 1 
ATOM   1990 C  CA  . SER A 1 241 ? 6.149   -3.507  0.645   1.00 98.36 241 A 1 
ATOM   1991 C  C   . SER A 1 241 ? 4.876   -2.782  0.236   1.00 98.47 241 A 1 
ATOM   1992 O  O   . SER A 1 241 ? 4.714   -2.365  -0.914  1.00 97.84 241 A 1 
ATOM   1993 C  CB  . SER A 1 241 ? 6.816   -2.813  1.841   1.00 97.77 241 A 1 
ATOM   1994 O  OG  . SER A 1 241 ? 7.118   -1.467  1.541   1.00 95.83 241 A 1 
ATOM   1995 N  N   . ALA A 1 242 ? 3.958   -2.646  1.188   1.00 98.56 242 A 1 
ATOM   1996 C  CA  . ALA A 1 242 ? 2.696   -1.961  0.967   1.00 98.49 242 A 1 
ATOM   1997 C  C   . ALA A 1 242 ? 2.312   -1.256  2.263   1.00 98.13 242 A 1 
ATOM   1998 O  O   . ALA A 1 242 ? 3.180   -0.727  2.960   1.00 96.57 242 A 1 
ATOM   1999 C  CB  . ALA A 1 242 ? 1.631   -2.961  0.497   1.00 98.20 242 A 1 
ATOM   2000 N  N   . HIS A 1 243 ? 1.025   -1.222  2.588   1.00 98.17 243 A 1 
ATOM   2001 C  CA  . HIS A 1 243 ? 0.518   -0.730  3.867   1.00 97.98 243 A 1 
ATOM   2002 C  C   . HIS A 1 243 ? 0.530   0.793   4.024   1.00 97.63 243 A 1 
ATOM   2003 O  O   . HIS A 1 243 ? -0.447  1.364   4.488   1.00 96.41 243 A 1 
ATOM   2004 C  CB  . HIS A 1 243 ? 1.268   -1.370  5.043   1.00 97.52 243 A 1 
ATOM   2005 C  CG  . HIS A 1 243 ? 0.722   -0.994  6.384   1.00 97.56 243 A 1 
ATOM   2006 N  ND1 . HIS A 1 243 ? -0.550  -1.317  6.792   1.00 95.84 243 A 1 
ATOM   2007 C  CD2 . HIS A 1 243 ? 1.281   -0.317  7.413   1.00 95.98 243 A 1 
ATOM   2008 C  CE1 . HIS A 1 243 ? -0.752  -0.864  8.016   1.00 95.55 243 A 1 
ATOM   2009 N  NE2 . HIS A 1 243 ? 0.347   -0.247  8.419   1.00 95.95 243 A 1 
ATOM   2010 N  N   . THR A 1 244 ? 1.619   1.460   3.656   1.00 97.68 244 A 1 
ATOM   2011 C  CA  . THR A 1 244 ? 1.706   2.911   3.839   1.00 97.26 244 A 1 
ATOM   2012 C  C   . THR A 1 244 ? 0.829   3.670   2.856   1.00 97.07 244 A 1 
ATOM   2013 O  O   . THR A 1 244 ? 0.430   4.802   3.134   1.00 95.80 244 A 1 
ATOM   2014 C  CB  . THR A 1 244 ? 3.146   3.425   3.657   1.00 96.74 244 A 1 
ATOM   2015 O  OG1 . THR A 1 244 ? 3.525   3.324   2.278   1.00 94.46 244 A 1 
ATOM   2016 C  CG2 . THR A 1 244 ? 4.119   2.648   4.528   1.00 94.20 244 A 1 
ATOM   2017 N  N   . HIS A 1 245 ? 0.557   3.059   1.708   1.00 97.22 245 A 1 
ATOM   2018 C  CA  . HIS A 1 245 ? -0.174  3.659   0.585   1.00 97.39 245 A 1 
ATOM   2019 C  C   . HIS A 1 245 ? 0.628   4.730   -0.148  1.00 97.44 245 A 1 
ATOM   2020 O  O   . HIS A 1 245 ? 0.121   5.325   -1.100  1.00 96.64 245 A 1 
ATOM   2021 C  CB  . HIS A 1 245 ? -1.524  4.232   1.017   1.00 97.28 245 A 1 
ATOM   2022 C  CG  . HIS A 1 245 ? -2.450  3.245   1.656   1.00 97.49 245 A 1 
ATOM   2023 N  ND1 . HIS A 1 245 ? -3.801  3.483   1.793   1.00 94.97 245 A 1 
ATOM   2024 C  CD2 . HIS A 1 245 ? -2.234  2.024   2.192   1.00 94.99 245 A 1 
ATOM   2025 C  CE1 . HIS A 1 245 ? -4.369  2.453   2.395   1.00 95.24 245 A 1 
ATOM   2026 N  NE2 . HIS A 1 245 ? -3.437  1.554   2.648   1.00 95.67 245 A 1 
ATOM   2027 N  N   . PHE A 1 246 ? 1.878   4.968   0.272   1.00 97.55 246 A 1 
ATOM   2028 C  CA  . PHE A 1 246 ? 2.713   6.007   -0.310  1.00 97.52 246 A 1 
ATOM   2029 C  C   . PHE A 1 246 ? 3.914   5.416   -1.047  1.00 97.95 246 A 1 
ATOM   2030 O  O   . PHE A 1 246 ? 4.377   4.317   -0.745  1.00 97.26 246 A 1 
ATOM   2031 C  CB  . PHE A 1 246 ? 3.222   6.973   0.770   1.00 96.69 246 A 1 
ATOM   2032 C  CG  . PHE A 1 246 ? 2.130   7.684   1.530   1.00 96.03 246 A 1 
ATOM   2033 C  CD1 . PHE A 1 246 ? 0.929   8.008   0.929   1.00 93.57 246 A 1 
ATOM   2034 C  CD2 . PHE A 1 246 ? 2.328   8.042   2.855   1.00 92.77 246 A 1 
ATOM   2035 C  CE1 . PHE A 1 246 ? -0.068  8.671   1.628   1.00 91.71 246 A 1 
ATOM   2036 C  CE2 . PHE A 1 246 ? 1.345   8.710   3.564   1.00 91.65 246 A 1 
ATOM   2037 C  CZ  . PHE A 1 246 ? 0.137   9.024   2.954   1.00 92.44 246 A 1 
ATOM   2038 N  N   . ASP A 1 247 ? 4.428   6.177   -2.004  1.00 97.75 247 A 1 
ATOM   2039 C  CA  . ASP A 1 247 ? 5.596   5.812   -2.801  1.00 98.14 247 A 1 
ATOM   2040 C  C   . ASP A 1 247 ? 6.847   6.257   -2.042  1.00 98.08 247 A 1 
ATOM   2041 O  O   . ASP A 1 247 ? 7.194   7.433   -2.046  1.00 97.53 247 A 1 
ATOM   2042 C  CB  . ASP A 1 247 ? 5.491   6.500   -4.162  1.00 98.08 247 A 1 
ATOM   2043 C  CG  . ASP A 1 247 ? 6.613   6.151   -5.124  1.00 98.05 247 A 1 
ATOM   2044 O  OD1 . ASP A 1 247 ? 7.650   5.623   -4.692  1.00 97.01 247 A 1 
ATOM   2045 O  OD2 . ASP A 1 247 ? 6.443   6.439   -6.329  1.00 96.85 247 A 1 
ATOM   2046 N  N   . MET A 1 248 ? 7.518   5.309   -1.374  1.00 98.09 248 A 1 
ATOM   2047 C  CA  . MET A 1 248 ? 8.661   5.643   -0.533  1.00 97.83 248 A 1 
ATOM   2048 C  C   . MET A 1 248 ? 9.801   4.643   -0.706  1.00 98.14 248 A 1 
ATOM   2049 O  O   . MET A 1 248 ? 9.591   3.485   -1.069  1.00 97.72 248 A 1 
ATOM   2050 C  CB  . MET A 1 248 ? 8.276   5.678   0.952   1.00 96.55 248 A 1 
ATOM   2051 C  CG  . MET A 1 248 ? 7.250   6.752   1.297   1.00 94.05 248 A 1 
ATOM   2052 S  SD  . MET A 1 248 ? 7.059   6.985   3.074   1.00 93.30 248 A 1 
ATOM   2053 C  CE  . MET A 1 248 ? 6.262   5.457   3.532   1.00 86.66 248 A 1 
ATOM   2054 N  N   . LEU A 1 249 ? 11.010  5.118   -0.413  1.00 98.02 249 A 1 
ATOM   2055 C  CA  . LEU A 1 249 ? 12.196  4.285   -0.305  1.00 98.05 249 A 1 
ATOM   2056 C  C   . LEU A 1 249 ? 12.618  4.264   1.150   1.00 97.80 249 A 1 
ATOM   2057 O  O   . LEU A 1 249 ? 12.837  5.323   1.743   1.00 96.85 249 A 1 
ATOM   2058 C  CB  . LEU A 1 249 ? 13.335  4.841   -1.164  1.00 97.69 249 A 1 
ATOM   2059 C  CG  . LEU A 1 249 ? 13.055  5.019   -2.655  1.00 96.97 249 A 1 
ATOM   2060 C  CD1 . LEU A 1 249 ? 14.249  5.689   -3.342  1.00 95.60 249 A 1 
ATOM   2061 C  CD2 . LEU A 1 249 ? 12.755  3.677   -3.303  1.00 95.23 249 A 1 
ATOM   2062 N  N   . MET A 1 250 ? 12.727  3.067   1.748   1.00 97.40 250 A 1 
ATOM   2063 C  CA  . MET A 1 250 ? 13.005  2.975   3.177   1.00 97.00 250 A 1 
ATOM   2064 C  C   . MET A 1 250 ? 13.950  1.818   3.489   1.00 97.32 250 A 1 
ATOM   2065 O  O   . MET A 1 250 ? 13.700  0.692   3.065   1.00 96.76 250 A 1 
ATOM   2066 C  CB  . MET A 1 250 ? 11.715  2.776   3.982   1.00 95.30 250 A 1 
ATOM   2067 C  CG  . MET A 1 250 ? 10.720  3.908   3.849   1.00 93.51 250 A 1 
ATOM   2068 S  SD  . MET A 1 250 ? 9.219   3.635   4.832   1.00 93.01 250 A 1 
ATOM   2069 C  CE  . MET A 1 250 ? 8.508   2.237   3.972   1.00 86.28 250 A 1 
ATOM   2070 N  N   . PRO A 1 251 ? 15.026  2.075   4.254   1.00 97.48 251 A 1 
ATOM   2071 C  CA  . PRO A 1 251 ? 15.884  0.971   4.692   1.00 97.14 251 A 1 
ATOM   2072 C  C   . PRO A 1 251 ? 15.182  0.086   5.716   1.00 97.28 251 A 1 
ATOM   2073 O  O   . PRO A 1 251 ? 14.424  0.577   6.555   1.00 96.25 251 A 1 
ATOM   2074 C  CB  . PRO A 1 251 ? 17.086  1.680   5.335   1.00 96.13 251 A 1 
ATOM   2075 C  CG  . PRO A 1 251 ? 17.022  3.099   4.843   1.00 94.30 251 A 1 
ATOM   2076 C  CD  . PRO A 1 251 ? 15.558  3.389   4.651   1.00 96.82 251 A 1 
ATOM   2077 N  N   . ILE A 1 252 ? 15.436  -1.214  5.641   1.00 97.56 252 A 1 
ATOM   2078 C  CA  . ILE A 1 252 ? 14.973  -2.141  6.658   1.00 97.63 252 A 1 
ATOM   2079 C  C   . ILE A 1 252 ? 15.862  -1.986  7.883   1.00 97.65 252 A 1 
ATOM   2080 O  O   . ILE A 1 252 ? 17.088  -2.030  7.781   1.00 96.67 252 A 1 
ATOM   2081 C  CB  . ILE A 1 252 ? 15.005  -3.585  6.129   1.00 97.18 252 A 1 
ATOM   2082 C  CG1 . ILE A 1 252 ? 13.981  -3.748  5.004   1.00 95.41 252 A 1 
ATOM   2083 C  CG2 . ILE A 1 252 ? 14.749  -4.587  7.259   1.00 96.27 252 A 1 
ATOM   2084 C  CD1 . ILE A 1 252 ? 14.052  -5.087  4.293   1.00 92.69 252 A 1 
ATOM   2085 N  N   . HIS A 1 253 ? 15.254  -1.800  9.046   1.00 96.94 253 A 1 
ATOM   2086 C  CA  . HIS A 1 253 ? 16.018  -1.619  10.275  1.00 96.78 253 A 1 
ATOM   2087 C  C   . HIS A 1 253 ? 16.989  -2.781  10.484  1.00 97.21 253 A 1 
ATOM   2088 O  O   . HIS A 1 253 ? 16.612  -3.947  10.363  1.00 96.05 253 A 1 
ATOM   2089 C  CB  . HIS A 1 253 ? 15.084  -1.503  11.481  1.00 95.77 253 A 1 
ATOM   2090 C  CG  . HIS A 1 253 ? 14.521  -0.126  11.687  1.00 95.12 253 A 1 
ATOM   2091 N  ND1 . HIS A 1 253 ? 14.305  0.752   10.661  1.00 85.69 253 A 1 
ATOM   2092 C  CD2 . HIS A 1 253 ? 14.134  0.500   12.827  1.00 86.12 253 A 1 
ATOM   2093 C  CE1 . HIS A 1 253 ? 13.810  1.881   11.149  1.00 87.74 253 A 1 
ATOM   2094 N  NE2 . HIS A 1 253 ? 13.693  1.751   12.458  1.00 89.71 253 A 1 
ATOM   2095 N  N   . GLY A 1 254 ? 18.230  -2.450  10.794  1.00 96.89 254 A 1 
ATOM   2096 C  CA  . GLY A 1 254 ? 19.247  -3.461  11.021  1.00 97.06 254 A 1 
ATOM   2097 C  C   . GLY A 1 254 ? 19.942  -3.931  9.756   1.00 97.78 254 A 1 
ATOM   2098 O  O   . GLY A 1 254 ? 20.794  -4.814  9.825   1.00 96.56 254 A 1 
ATOM   2099 N  N   . THR A 1 255 ? 19.601  -3.367  8.611   1.00 97.50 255 A 1 
ATOM   2100 C  CA  . THR A 1 255 ? 20.212  -3.723  7.336   1.00 97.51 255 A 1 
ATOM   2101 C  C   . THR A 1 255 ? 20.477  -2.458  6.525   1.00 97.34 255 A 1 
ATOM   2102 O  O   . THR A 1 255 ? 20.031  -1.373  6.888   1.00 96.16 255 A 1 
ATOM   2103 C  CB  . THR A 1 255 ? 19.322  -4.650  6.487   1.00 97.24 255 A 1 
ATOM   2104 O  OG1 . THR A 1 255 ? 18.302  -3.878  5.845   1.00 94.43 255 A 1 
ATOM   2105 C  CG2 . THR A 1 255 ? 18.669  -5.739  7.337   1.00 94.98 255 A 1 
ATOM   2106 N  N   . ASP A 1 256 ? 21.179  -2.631  5.408   1.00 97.50 256 A 1 
ATOM   2107 C  CA  . ASP A 1 256 ? 21.332  -1.569  4.425   1.00 97.11 256 A 1 
ATOM   2108 C  C   . ASP A 1 256 ? 20.392  -1.761  3.246   1.00 97.69 256 A 1 
ATOM   2109 O  O   . ASP A 1 256 ? 20.523  -1.071  2.226   1.00 96.36 256 A 1 
ATOM   2110 C  CB  . ASP A 1 256 ? 22.778  -1.512  3.916   1.00 95.40 256 A 1 
ATOM   2111 C  CG  . ASP A 1 256 ? 23.762  -1.114  4.993   1.00 88.18 256 A 1 
ATOM   2112 O  OD1 . ASP A 1 256 ? 23.417  -0.272  5.843   1.00 82.38 256 A 1 
ATOM   2113 O  OD2 . ASP A 1 256 ? 24.887  -1.644  4.987   1.00 82.62 256 A 1 
ATOM   2114 N  N   . LEU A 1 257 ? 19.432  -2.687  3.363   1.00 97.99 257 A 1 
ATOM   2115 C  CA  . LEU A 1 257 ? 18.564  -3.049  2.255   1.00 98.19 257 A 1 
ATOM   2116 C  C   . LEU A 1 257 ? 17.377  -2.100  2.154   1.00 98.12 257 A 1 
ATOM   2117 O  O   . LEU A 1 257 ? 16.734  -1.789  3.159   1.00 97.49 257 A 1 
ATOM   2118 C  CB  . LEU A 1 257 ? 18.064  -4.480  2.424   1.00 97.95 257 A 1 
ATOM   2119 C  CG  . LEU A 1 257 ? 19.162  -5.543  2.451   1.00 97.35 257 A 1 
ATOM   2120 C  CD1 . LEU A 1 257 ? 18.592  -6.876  2.909   1.00 96.18 257 A 1 
ATOM   2121 C  CD2 . LEU A 1 257 ? 19.818  -5.675  1.082   1.00 95.86 257 A 1 
ATOM   2122 N  N   . ILE A 1 258 ? 17.080  -1.666  0.929   1.00 98.07 258 A 1 
ATOM   2123 C  CA  . ILE A 1 258 ? 16.026  -0.688  0.693   1.00 98.04 258 A 1 
ATOM   2124 C  C   . ILE A 1 258 ? 14.759  -1.369  0.201   1.00 98.17 258 A 1 
ATOM   2125 O  O   . ILE A 1 258 ? 14.792  -2.145  -0.754  1.00 97.90 258 A 1 
ATOM   2126 C  CB  . ILE A 1 258 ? 16.467  0.379   -0.331  1.00 97.92 258 A 1 
ATOM   2127 C  CG1 . ILE A 1 258 ? 17.827  0.969   0.045   1.00 96.59 258 A 1 
ATOM   2128 C  CG2 . ILE A 1 258 ? 15.404  1.460   -0.467  1.00 97.30 258 A 1 
ATOM   2129 C  CD1 . ILE A 1 258 ? 17.896  1.556   1.436   1.00 92.98 258 A 1 
ATOM   2130 N  N   . SER A 1 259 ? 13.638  -1.060  0.856   1.00 98.20 259 A 1 
ATOM   2131 C  CA  . SER A 1 259 ? 12.320  -1.539  0.467   1.00 98.18 259 A 1 
ATOM   2132 C  C   . SER A 1 259 ? 11.617  -0.501  -0.393  1.00 98.20 259 A 1 
ATOM   2133 O  O   . SER A 1 259 ? 11.696  0.696   -0.119  1.00 97.72 259 A 1 
ATOM   2134 C  CB  . SER A 1 259 ? 11.483  -1.846  1.709   1.00 96.69 259 A 1 
ATOM   2135 O  OG  . SER A 1 259 ? 10.144  -2.145  1.373   1.00 88.92 259 A 1 
ATOM   2136 N  N   . LEU A 1 260 ? 10.925  -0.971  -1.436  1.00 98.28 260 A 1 
ATOM   2137 C  CA  . LEU A 1 260 ? 10.119  -0.123  -2.303  1.00 98.19 260 A 1 
ATOM   2138 C  C   . LEU A 1 260 ? 8.671   -0.175  -1.833  1.00 98.13 260 A 1 
ATOM   2139 O  O   . LEU A 1 260 ? 7.984   -1.181  -2.017  1.00 97.30 260 A 1 
ATOM   2140 C  CB  . LEU A 1 260 ? 10.214  -0.605  -3.755  1.00 97.87 260 A 1 
ATOM   2141 C  CG  . LEU A 1 260 ? 11.571  -0.424  -4.440  1.00 96.81 260 A 1 
ATOM   2142 C  CD1 . LEU A 1 260 ? 11.760  -1.449  -5.550  1.00 94.95 260 A 1 
ATOM   2143 C  CD2 . LEU A 1 260 ? 11.679  0.981   -4.995  1.00 94.44 260 A 1 
ATOM   2144 N  N   . SER A 1 261 ? 8.207   0.907   -1.206  1.00 98.12 261 A 1 
ATOM   2145 C  CA  . SER A 1 261 ? 6.843   0.984   -0.709  1.00 98.08 261 A 1 
ATOM   2146 C  C   . SER A 1 261 ? 5.895   1.363   -1.840  1.00 98.00 261 A 1 
ATOM   2147 O  O   . SER A 1 261 ? 6.162   2.295   -2.602  1.00 97.17 261 A 1 
ATOM   2148 C  CB  . SER A 1 261 ? 6.737   2.003   0.423   1.00 97.06 261 A 1 
ATOM   2149 O  OG  . SER A 1 261 ? 5.410   2.112   0.885   1.00 92.44 261 A 1 
ATOM   2150 N  N   . ASN A 1 262 ? 4.782   0.646   -1.948  1.00 97.77 262 A 1 
ATOM   2151 C  CA  . ASN A 1 262 ? 3.858   0.779   -3.065  1.00 97.60 262 A 1 
ATOM   2152 C  C   . ASN A 1 262 ? 2.670   1.671   -2.725  1.00 97.92 262 A 1 
ATOM   2153 O  O   . ASN A 1 262 ? 1.964   1.412   -1.748  1.00 97.08 262 A 1 
ATOM   2154 C  CB  . ASN A 1 262 ? 3.337   -0.603  -3.462  1.00 96.40 262 A 1 
ATOM   2155 C  CG  . ASN A 1 262 ? 2.649   -0.610  -4.813  1.00 95.91 262 A 1 
ATOM   2156 O  OD1 . ASN A 1 262 ? 3.251   -0.241  -5.817  1.00 88.85 262 A 1 
ATOM   2157 N  ND2 . ASN A 1 262 ? 1.400   -1.046  -4.835  1.00 88.62 262 A 1 
ATOM   2158 N  N   . PRO A 1 263 ? 2.404   2.728   -3.515  1.00 98.03 263 A 1 
ATOM   2159 C  CA  . PRO A 1 263 ? 1.188   3.509   -3.297  1.00 98.02 263 A 1 
ATOM   2160 C  C   . PRO A 1 263 ? -0.045  2.664   -3.614  1.00 98.28 263 A 1 
ATOM   2161 O  O   . PRO A 1 263 ? -0.036  1.871   -4.555  1.00 97.30 263 A 1 
ATOM   2162 C  CB  . PRO A 1 263 ? 1.335   4.685   -4.262  1.00 97.19 263 A 1 
ATOM   2163 C  CG  . PRO A 1 263 ? 2.250   4.189   -5.324  1.00 95.14 263 A 1 
ATOM   2164 C  CD  . PRO A 1 263 ? 3.203   3.247   -4.645  1.00 97.39 263 A 1 
ATOM   2165 N  N   . GLY A 1 264 ? -1.100  2.824   -2.809  1.00 98.25 264 A 1 
ATOM   2166 C  CA  . GLY A 1 264 ? -2.243  1.946   -2.875  1.00 98.36 264 A 1 
ATOM   2167 C  C   . GLY A 1 264 ? -3.360  2.392   -3.803  1.00 98.54 264 A 1 
ATOM   2168 O  O   . GLY A 1 264 ? -3.377  3.530   -4.297  1.00 98.05 264 A 1 
ATOM   2169 N  N   . ILE A 1 265 ? -4.307  1.478   -4.032  1.00 98.68 265 A 1 
ATOM   2170 C  CA  . ILE A 1 265 ? -5.506  1.803   -4.799  1.00 98.69 265 A 1 
ATOM   2171 C  C   . ILE A 1 265 ? -6.406  2.742   -4.016  1.00 98.45 265 A 1 
ATOM   2172 O  O   . ILE A 1 265 ? -6.953  3.707   -4.570  1.00 98.02 265 A 1 
ATOM   2173 C  CB  . ILE A 1 265 ? -6.269  0.514   -5.172  1.00 98.61 265 A 1 
ATOM   2174 C  CG1 . ILE A 1 265 ? -5.464  -0.318  -6.175  1.00 97.35 265 A 1 
ATOM   2175 C  CG2 . ILE A 1 265 ? -7.658  0.842   -5.727  1.00 97.81 265 A 1 
ATOM   2176 C  CD1 . ILE A 1 265 ? -5.341  0.312   -7.550  1.00 93.15 265 A 1 
ATOM   2177 N  N   . SER A 1 266 ? -6.586  2.488   -2.717  1.00 98.36 266 A 1 
ATOM   2178 C  CA  . SER A 1 266 ? -7.447  3.341   -1.907  1.00 98.16 266 A 1 
ATOM   2179 C  C   . SER A 1 266 ? -6.832  4.722   -1.717  1.00 97.77 266 A 1 
ATOM   2180 O  O   . SER A 1 266 ? -5.654  4.840   -1.382  1.00 97.01 266 A 1 
ATOM   2181 C  CB  . SER A 1 266 ? -7.685  2.722   -0.530  1.00 97.97 266 A 1 
ATOM   2182 O  OG  . SER A 1 266 ? -8.387  3.638   0.293   1.00 95.99 266 A 1 
ATOM   2183 N  N   . PRO A 1 267 ? -7.634  5.788   -1.901  1.00 96.95 267 A 1 
ATOM   2184 C  CA  . PRO A 1 267 ? -7.155  7.149   -1.661  1.00 95.97 267 A 1 
ATOM   2185 C  C   . PRO A 1 267 ? -7.396  7.634   -0.236  1.00 94.93 267 A 1 
ATOM   2186 O  O   . PRO A 1 267 ? -7.365  8.843   0.019   1.00 93.51 267 A 1 
ATOM   2187 C  CB  . PRO A 1 267 ? -7.969  7.964   -2.666  1.00 95.66 267 A 1 
ATOM   2188 C  CG  . PRO A 1 267 ? -9.287  7.240   -2.719  1.00 95.34 267 A 1 
ATOM   2189 C  CD  . PRO A 1 267 ? -8.972  5.775   -2.515  1.00 96.20 267 A 1 
ATOM   2190 N  N   . ARG A 1 268 ? -7.625  6.711   0.702   1.00 95.97 268 A 1 
ATOM   2191 C  CA  . ARG A 1 268 ? -7.958  7.068   2.082   1.00 95.32 268 A 1 
ATOM   2192 C  C   . ARG A 1 268 ? -6.921  7.982   2.729   1.00 94.64 268 A 1 
ATOM   2193 O  O   . ARG A 1 268 ? -7.273  8.876   3.500   1.00 93.07 268 A 1 
ATOM   2194 C  CB  . ARG A 1 268 ? -8.118  5.795   2.919   1.00 94.54 268 A 1 
ATOM   2195 C  CG  . ARG A 1 268 ? -8.238  6.029   4.430   1.00 91.23 268 A 1 
ATOM   2196 C  CD  . ARG A 1 268 ? -9.520  6.724   4.791   1.00 89.43 268 A 1 
ATOM   2197 N  NE  . ARG A 1 268 ? -9.633  6.921   6.244   1.00 87.05 268 A 1 
ATOM   2198 C  CZ  . ARG A 1 268 ? -9.135  7.964   6.890   1.00 85.44 268 A 1 
ATOM   2199 N  NH1 . ARG A 1 268 ? -8.501  8.926   6.236   1.00 78.21 268 A 1 
ATOM   2200 N  NH2 . ARG A 1 268 ? -9.269  8.048   8.213   1.00 79.68 268 A 1 
ATOM   2201 N  N   . LEU A 1 269 ? -5.649  7.782   2.410   1.00 94.63 269 A 1 
ATOM   2202 C  CA  . LEU A 1 269 ? -4.584  8.548   3.049   1.00 93.78 269 A 1 
ATOM   2203 C  C   . LEU A 1 269 ? -4.112  9.734   2.209   1.00 93.02 269 A 1 
ATOM   2204 O  O   . LEU A 1 269 ? -3.141  10.398  2.573   1.00 91.23 269 A 1 
ATOM   2205 C  CB  . LEU A 1 269 ? -3.406  7.639   3.395   1.00 93.96 269 A 1 
ATOM   2206 C  CG  . LEU A 1 269 ? -3.751  6.483   4.341   1.00 93.69 269 A 1 
ATOM   2207 C  CD1 . LEU A 1 269 ? -2.506  5.699   4.705   1.00 91.98 269 A 1 
ATOM   2208 C  CD2 . LEU A 1 269 ? -4.449  6.996   5.600   1.00 91.35 269 A 1 
ATOM   2209 N  N   . GLY A 1 270 ? -4.800  10.013  1.108   1.00 92.94 270 A 1 
ATOM   2210 C  CA  . GLY A 1 270 ? -4.516  11.195  0.310   1.00 92.36 270 A 1 
ATOM   2211 C  C   . GLY A 1 270 ? -3.741  10.952  -0.964  1.00 93.12 270 A 1 
ATOM   2212 O  O   . GLY A 1 270 ? -3.494  11.889  -1.725  1.00 91.74 270 A 1 
ATOM   2213 N  N   . ASN A 1 271 ? -3.341  9.717   -1.220  1.00 94.21 271 A 1 
ATOM   2214 C  CA  . ASN A 1 271 ? -2.699  9.368   -2.473  1.00 94.97 271 A 1 
ATOM   2215 C  C   . ASN A 1 271 ? -3.732  9.222   -3.584  1.00 94.90 271 A 1 
ATOM   2216 O  O   . ASN A 1 271 ? -4.901  8.920   -3.326  1.00 94.54 271 A 1 
ATOM   2217 C  CB  . ASN A 1 271 ? -1.934  8.054   -2.335  1.00 95.57 271 A 1 
ATOM   2218 C  CG  . ASN A 1 271 ? -2.835  6.917   -1.901  1.00 96.07 271 A 1 
ATOM   2219 O  OD1 . ASN A 1 271 ? -3.332  6.901   -0.772  1.00 91.01 271 A 1 
ATOM   2220 N  ND2 . ASN A 1 271 ? -3.059  5.970   -2.794  1.00 92.16 271 A 1 
ATOM   2221 N  N   . ASN A 1 272 ? -3.307  9.436   -4.820  1.00 95.84 272 A 1 
ATOM   2222 C  CA  . ASN A 1 272 ? -4.119  9.001   -5.942  1.00 96.16 272 A 1 
ATOM   2223 C  C   . ASN A 1 272 ? -4.126  7.476   -5.992  1.00 97.08 272 A 1 
ATOM   2224 O  O   . ASN A 1 272 ? -3.122  6.845   -5.663  1.00 97.24 272 A 1 
ATOM   2225 C  CB  . ASN A 1 272 ? -3.567  9.546   -7.261  1.00 95.32 272 A 1 
ATOM   2226 C  CG  . ASN A 1 272 ? -3.973  10.978  -7.518  1.00 94.26 272 A 1 
ATOM   2227 O  OD1 . ASN A 1 272 ? -5.091  11.390  -7.213  1.00 90.99 272 A 1 
ATOM   2228 N  ND2 . ASN A 1 272 ? -3.063  11.748  -8.102  1.00 90.38 272 A 1 
ATOM   2229 N  N   . PRO A 1 273 ? -5.240  6.862   -6.409  1.00 97.09 273 A 1 
ATOM   2230 C  CA  . PRO A 1 273 ? -5.230  5.413   -6.650  1.00 97.51 273 A 1 
ATOM   2231 C  C   . PRO A 1 273 ? -4.125  5.062   -7.635  1.00 97.94 273 A 1 
ATOM   2232 O  O   . PRO A 1 273 ? -4.008  5.694   -8.685  1.00 97.89 273 A 1 
ATOM   2233 C  CB  . PRO A 1 273 ? -6.617  5.151   -7.235  1.00 97.30 273 A 1 
ATOM   2234 C  CG  . PRO A 1 273 ? -7.471  6.244   -6.674  1.00 96.46 273 A 1 
ATOM   2235 C  CD  . PRO A 1 273 ? -6.570  7.447   -6.635  1.00 97.13 273 A 1 
ATOM   2236 N  N   . ALA A 1 274 ? -3.322  4.062   -7.295  1.00 98.55 274 A 1 
ATOM   2237 C  CA  . ALA A 1 274 ? -2.116  3.803   -8.057  1.00 98.62 274 A 1 
ATOM   2238 C  C   . ALA A 1 274 ? -1.768  2.325   -8.089  1.00 98.70 274 A 1 
ATOM   2239 O  O   . ALA A 1 274 ? -2.192  1.555   -7.221  1.00 98.54 274 A 1 
ATOM   2240 C  CB  . ALA A 1 274 ? -0.942  4.595   -7.470  1.00 98.30 274 A 1 
ATOM   2241 N  N   . PHE A 1 275 ? -0.993  1.938   -9.101  1.00 98.64 275 A 1 
ATOM   2242 C  CA  . PHE A 1 275 ? -0.397  0.617   -9.145  1.00 98.71 275 A 1 
ATOM   2243 C  C   . PHE A 1 275 ? 0.922   0.715   -9.900  1.00 98.75 275 A 1 
ATOM   2244 O  O   . PHE A 1 275 ? 1.221   1.729   -10.543 1.00 98.47 275 A 1 
ATOM   2245 C  CB  . PHE A 1 275 ? -1.333  -0.426  -9.778  1.00 98.56 275 A 1 
ATOM   2246 C  CG  . PHE A 1 275 ? -1.563  -0.231  -11.255 1.00 98.59 275 A 1 
ATOM   2247 C  CD1 . PHE A 1 275 ? -0.730  -0.835  -12.185 1.00 98.05 275 A 1 
ATOM   2248 C  CD2 . PHE A 1 275 ? -2.620  0.534   -11.715 1.00 97.96 275 A 1 
ATOM   2249 C  CE1 . PHE A 1 275 ? -0.940  -0.665  -13.547 1.00 97.43 275 A 1 
ATOM   2250 C  CE2 . PHE A 1 275 ? -2.833  0.711   -13.070 1.00 97.49 275 A 1 
ATOM   2251 C  CZ  . PHE A 1 275 ? -1.991  0.107   -13.993 1.00 97.80 275 A 1 
ATOM   2252 N  N   . ARG A 1 276 ? 1.713   -0.350  -9.836  1.00 98.71 276 A 1 
ATOM   2253 C  CA  . ARG A 1 276 ? 3.066   -0.312  -10.371 1.00 98.75 276 A 1 
ATOM   2254 C  C   . ARG A 1 276 ? 3.331   -1.540  -11.238 1.00 98.77 276 A 1 
ATOM   2255 O  O   . ARG A 1 276 ? 2.873   -2.647  -10.942 1.00 98.37 276 A 1 
ATOM   2256 C  CB  . ARG A 1 276 ? 4.077   -0.230  -9.227  1.00 98.38 276 A 1 
ATOM   2257 C  CG  . ARG A 1 276 ? 5.527   -0.079  -9.652  1.00 96.98 276 A 1 
ATOM   2258 C  CD  . ARG A 1 276 ? 6.410   0.279   -8.463  1.00 96.94 276 A 1 
ATOM   2259 N  NE  . ARG A 1 276 ? 6.257   1.677   -8.056  1.00 97.09 276 A 1 
ATOM   2260 C  CZ  . ARG A 1 276 ? 6.920   2.250   -7.057  1.00 97.35 276 A 1 
ATOM   2261 N  NH1 . ARG A 1 276 ? 7.774   1.536   -6.344  1.00 94.84 276 A 1 
ATOM   2262 N  NH2 . ARG A 1 276 ? 6.712   3.530   -6.773  1.00 94.40 276 A 1 
ATOM   2263 N  N   . VAL A 1 277 ? 4.069   -1.332  -12.313 1.00 98.44 277 A 1 
ATOM   2264 C  CA  . VAL A 1 277 ? 4.478   -2.408  -13.204 1.00 98.33 277 A 1 
ATOM   2265 C  C   . VAL A 1 277 ? 5.991   -2.553  -13.118 1.00 98.28 277 A 1 
ATOM   2266 O  O   . VAL A 1 277 ? 6.721   -1.576  -13.305 1.00 97.81 277 A 1 
ATOM   2267 C  CB  . VAL A 1 277 ? 4.063   -2.130  -14.664 1.00 98.13 277 A 1 
ATOM   2268 C  CG1 . VAL A 1 277 ? 4.524   -3.263  -15.573 1.00 96.87 277 A 1 
ATOM   2269 C  CG2 . VAL A 1 277 ? 2.560   -1.944  -14.752 1.00 97.13 277 A 1 
ATOM   2270 N  N   . TYR A 1 278 ? 6.454   -3.770  -12.841 1.00 98.18 278 A 1 
ATOM   2271 C  CA  . TYR A 1 278 ? 7.877   -4.065  -12.795 1.00 97.89 278 A 1 
ATOM   2272 C  C   . TYR A 1 278 ? 8.295   -4.776  -14.077 1.00 97.40 278 A 1 
ATOM   2273 O  O   . TYR A 1 278 ? 7.627   -5.711  -14.523 1.00 96.39 278 A 1 
ATOM   2274 C  CB  . TYR A 1 278 ? 8.215   -4.915  -11.568 1.00 97.70 278 A 1 
ATOM   2275 C  CG  . TYR A 1 278 ? 8.156   -4.121  -10.280 1.00 97.78 278 A 1 
ATOM   2276 C  CD1 . TYR A 1 278 ? 6.982   -4.040  -9.540  1.00 96.31 278 A 1 
ATOM   2277 C  CD2 . TYR A 1 278 ? 9.262   -3.431  -9.819  1.00 96.46 278 A 1 
ATOM   2278 C  CE1 . TYR A 1 278 ? 6.918   -3.297  -8.370  1.00 95.83 278 A 1 
ATOM   2279 C  CE2 . TYR A 1 278 ? 9.214   -2.690  -8.652  1.00 95.79 278 A 1 
ATOM   2280 C  CZ  . TYR A 1 278 ? 8.039   -2.623  -7.930  1.00 96.73 278 A 1 
ATOM   2281 O  OH  . TYR A 1 278 ? 7.986   -1.890  -6.771  1.00 95.62 278 A 1 
ATOM   2282 N  N   . HIS A 1 279 ? 9.403   -4.333  -14.660 1.00 97.00 279 A 1 
ATOM   2283 C  CA  . HIS A 1 279 ? 9.907   -4.868  -15.919 1.00 96.69 279 A 1 
ATOM   2284 C  C   . HIS A 1 279 ? 11.178  -5.663  -15.652 1.00 96.50 279 A 1 
ATOM   2285 O  O   . HIS A 1 279 ? 12.200  -5.088  -15.255 1.00 94.71 279 A 1 
ATOM   2286 C  CB  . HIS A 1 279 ? 10.176  -3.718  -16.894 1.00 95.66 279 A 1 
ATOM   2287 C  CG  . HIS A 1 279 ? 10.563  -4.168  -18.263 1.00 91.51 279 A 1 
ATOM   2288 N  ND1 . HIS A 1 279 ? 11.090  -3.308  -19.203 1.00 78.75 279 A 1 
ATOM   2289 C  CD2 . HIS A 1 279 ? 10.502  -5.379  -18.864 1.00 79.36 279 A 1 
ATOM   2290 C  CE1 . HIS A 1 279 ? 11.330  -3.974  -20.315 1.00 80.35 279 A 1 
ATOM   2291 N  NE2 . HIS A 1 279 ? 10.995  -5.235  -20.137 1.00 82.43 279 A 1 
ATOM   2292 N  N   . PHE A 1 280 ? 11.109  -6.974  -15.881 1.00 94.73 280 A 1 
ATOM   2293 C  CA  . PHE A 1 280 ? 12.246  -7.866  -15.679 1.00 94.19 280 A 1 
ATOM   2294 C  C   . PHE A 1 280 ? 12.775  -8.402  -17.000 1.00 93.76 280 A 1 
ATOM   2295 O  O   . PHE A 1 280 ? 12.024  -8.583  -17.964 1.00 91.35 280 A 1 
ATOM   2296 C  CB  . PHE A 1 280 ? 11.851  -9.064  -14.805 1.00 92.75 280 A 1 
ATOM   2297 C  CG  . PHE A 1 280 ? 11.789  -8.783  -13.331 1.00 92.00 280 A 1 
ATOM   2298 C  CD1 . PHE A 1 280 ? 10.640  -8.268  -12.757 1.00 88.35 280 A 1 
ATOM   2299 C  CD2 . PHE A 1 280 ? 12.874  -9.057  -12.522 1.00 88.05 280 A 1 
ATOM   2300 C  CE1 . PHE A 1 280 ? 10.574  -8.020  -11.398 1.00 85.84 280 A 1 
ATOM   2301 C  CE2 . PHE A 1 280 ? 12.821  -8.818  -11.163 1.00 85.75 280 A 1 
ATOM   2302 C  CZ  . PHE A 1 280 ? 11.672  -8.296  -10.596 1.00 86.83 280 A 1 
ATOM   2303 N  N   . THR A 1 281 ? 14.070  -8.665  -17.041 1.00 93.00 281 A 1 
ATOM   2304 C  CA  . THR A 1 281 ? 14.639  -9.603  -17.990 1.00 92.62 281 A 1 
ATOM   2305 C  C   . THR A 1 281 ? 15.069  -10.837 -17.204 1.00 92.61 281 A 1 
ATOM   2306 O  O   . THR A 1 281 ? 14.735  -10.979 -16.028 1.00 89.75 281 A 1 
ATOM   2307 C  CB  . THR A 1 281 ? 15.833  -9.007  -18.746 1.00 91.09 281 A 1 
ATOM   2308 O  OG1 . THR A 1 281 ? 16.818  -8.545  -17.817 1.00 82.55 281 A 1 
ATOM   2309 C  CG2 . THR A 1 281 ? 15.387  -7.856  -19.632 1.00 82.98 281 A 1 
ATOM   2310 N  N   . ARG A 1 282 ? 15.790  -11.745 -17.844 1.00 91.71 282 A 1 
ATOM   2311 C  CA  . ARG A 1 282 ? 16.166  -12.991 -17.190 1.00 91.84 282 A 1 
ATOM   2312 C  C   . ARG A 1 282 ? 17.100  -12.713 -16.016 1.00 92.10 282 A 1 
ATOM   2313 O  O   . ARG A 1 282 ? 18.266  -12.369 -16.207 1.00 88.34 282 A 1 
ATOM   2314 C  CB  . ARG A 1 282 ? 16.822  -13.930 -18.201 1.00 89.35 282 A 1 
ATOM   2315 C  CG  . ARG A 1 282 ? 16.933  -15.370 -17.757 1.00 81.79 282 A 1 
ATOM   2316 C  CD  . ARG A 1 282 ? 17.304  -16.266 -18.935 1.00 79.44 282 A 1 
ATOM   2317 N  NE  . ARG A 1 282 ? 17.309  -17.688 -18.609 1.00 74.17 282 A 1 
ATOM   2318 C  CZ  . ARG A 1 282 ? 18.389  -18.361 -18.214 1.00 69.96 282 A 1 
ATOM   2319 N  NH1 . ARG A 1 282 ? 19.545  -17.734 -18.088 1.00 62.29 282 A 1 
ATOM   2320 N  NH2 . ARG A 1 282 ? 18.289  -19.640 -17.931 1.00 63.40 282 A 1 
ATOM   2321 N  N   . GLY A 1 283 ? 16.575  -12.835 -14.805 1.00 91.66 283 A 1 
ATOM   2322 C  CA  . GLY A 1 283 ? 17.372  -12.676 -13.602 1.00 91.80 283 A 1 
ATOM   2323 C  C   . GLY A 1 283 ? 17.710  -11.251 -13.217 1.00 93.37 283 A 1 
ATOM   2324 O  O   . GLY A 1 283 ? 18.568  -11.035 -12.364 1.00 90.03 283 A 1 
ATOM   2325 N  N   . GLN A 1 284 ? 17.038  -10.257 -13.826 1.00 93.13 284 A 1 
ATOM   2326 C  CA  . GLN A 1 284 ? 17.399  -8.863  -13.605 1.00 93.33 284 A 1 
ATOM   2327 C  C   . GLN A 1 284 ? 16.172  -7.957  -13.646 1.00 94.07 284 A 1 
ATOM   2328 O  O   . GLN A 1 284 ? 15.376  -8.024  -14.580 1.00 91.52 284 A 1 
ATOM   2329 C  CB  . GLN A 1 284 ? 18.406  -8.400  -14.666 1.00 90.35 284 A 1 
ATOM   2330 C  CG  . GLN A 1 284 ? 18.772  -6.925  -14.583 1.00 80.61 284 A 1 
ATOM   2331 C  CD  . GLN A 1 284 ? 19.624  -6.608  -13.380 1.00 76.96 284 A 1 
ATOM   2332 O  OE1 . GLN A 1 284 ? 20.746  -7.102  -13.262 1.00 69.45 284 A 1 
ATOM   2333 N  NE2 . GLN A 1 284 ? 19.097  -5.786  -12.486 1.00 65.39 284 A 1 
ATOM   2334 N  N   . LEU A 1 285 ? 16.044  -7.098  -12.632 1.00 93.61 285 A 1 
ATOM   2335 C  CA  . LEU A 1 285 ? 15.006  -6.073  -12.630 1.00 94.56 285 A 1 
ATOM   2336 C  C   . LEU A 1 285 ? 15.509  -4.849  -13.378 1.00 95.44 285 A 1 
ATOM   2337 O  O   . LEU A 1 285 ? 16.513  -4.252  -13.006 1.00 94.38 285 A 1 
ATOM   2338 C  CB  . LEU A 1 285 ? 14.624  -5.697  -11.195 1.00 93.13 285 A 1 
ATOM   2339 C  CG  . LEU A 1 285 ? 13.637  -4.534  -11.044 1.00 90.63 285 A 1 
ATOM   2340 C  CD1 . LEU A 1 285 ? 12.328  -4.836  -11.751 1.00 88.57 285 A 1 
ATOM   2341 C  CD2 . LEU A 1 285 ? 13.397  -4.241  -9.571  1.00 88.89 285 A 1 
ATOM   2342 N  N   . LEU A 1 286 ? 14.794  -4.461  -14.436 1.00 93.01 286 A 1 
ATOM   2343 C  CA  . LEU A 1 286 ? 15.214  -3.327  -15.250 1.00 93.70 286 A 1 
ATOM   2344 C  C   . LEU A 1 286 ? 14.641  -2.011  -14.764 1.00 95.28 286 A 1 
ATOM   2345 O  O   . LEU A 1 286 ? 15.355  -1.004  -14.687 1.00 93.40 286 A 1 
ATOM   2346 C  CB  . LEU A 1 286 ? 14.808  -3.540  -16.712 1.00 91.72 286 A 1 
ATOM   2347 C  CG  . LEU A 1 286 ? 15.484  -4.682  -17.463 1.00 85.19 286 A 1 
ATOM   2348 C  CD1 . LEU A 1 286 ? 15.008  -4.670  -18.917 1.00 80.41 286 A 1 
ATOM   2349 C  CD2 . LEU A 1 286 ? 16.996  -4.551  -17.397 1.00 82.03 286 A 1 
ATOM   2350 N  N   . ASP A 1 287 ? 13.344  -1.991  -14.420 1.00 96.54 287 A 1 
ATOM   2351 C  CA  . ASP A 1 287 ? 12.684  -0.723  -14.164 1.00 97.30 287 A 1 
ATOM   2352 C  C   . ASP A 1 287 ? 11.339  -0.957  -13.501 1.00 97.31 287 A 1 
ATOM   2353 O  O   . ASP A 1 287 ? 10.842  -2.079  -13.468 1.00 96.53 287 A 1 
ATOM   2354 C  CB  . ASP A 1 287 ? 12.475  0.041   -15.481 1.00 97.06 287 A 1 
ATOM   2355 C  CG  . ASP A 1 287 ? 12.505  1.555   -15.307 1.00 97.24 287 A 1 
ATOM   2356 O  OD1 . ASP A 1 287 ? 12.466  2.034   -14.150 1.00 95.32 287 A 1 
ATOM   2357 O  OD2 . ASP A 1 287 ? 12.570  2.260   -16.337 1.00 95.84 287 A 1 
ATOM   2358 N  N   . TYR A 1 288 ? 10.758  0.106   -12.974 1.00 98.18 288 A 1 
ATOM   2359 C  CA  . TYR A 1 288 ? 9.344   0.089   -12.655 1.00 98.21 288 A 1 
ATOM   2360 C  C   . TYR A 1 288 ? 8.663   1.293   -13.285 1.00 98.41 288 A 1 
ATOM   2361 O  O   . TYR A 1 288 ? 9.286   2.328   -13.534 1.00 98.19 288 A 1 
ATOM   2362 C  CB  . TYR A 1 288 ? 9.068   0.003   -11.143 1.00 98.15 288 A 1 
ATOM   2363 C  CG  . TYR A 1 288 ? 9.404   1.227   -10.289 1.00 98.15 288 A 1 
ATOM   2364 C  CD1 . TYR A 1 288 ? 8.707   2.419   -10.410 1.00 96.65 288 A 1 
ATOM   2365 C  CD2 . TYR A 1 288 ? 10.371  1.143   -9.290  1.00 96.67 288 A 1 
ATOM   2366 C  CE1 . TYR A 1 288 ? 8.997   3.513   -9.601  1.00 96.19 288 A 1 
ATOM   2367 C  CE2 . TYR A 1 288 ? 10.663  2.227   -8.474  1.00 95.76 288 A 1 
ATOM   2368 C  CZ  . TYR A 1 288 ? 9.972   3.408   -8.634  1.00 97.12 288 A 1 
ATOM   2369 O  OH  . TYR A 1 288 ? 10.262  4.484   -7.825  1.00 96.03 288 A 1 
ATOM   2370 N  N   . PHE A 1 289 ? 7.373   1.118   -13.576 1.00 98.45 289 A 1 
ATOM   2371 C  CA  . PHE A 1 289 ? 6.526   2.139   -14.177 1.00 98.40 289 A 1 
ATOM   2372 C  C   . PHE A 1 289 ? 5.362   2.388   -13.227 1.00 98.59 289 A 1 
ATOM   2373 O  O   . PHE A 1 289 ? 4.603   1.461   -12.917 1.00 98.22 289 A 1 
ATOM   2374 C  CB  . PHE A 1 289 ? 5.996   1.686   -15.536 1.00 98.25 289 A 1 
ATOM   2375 C  CG  . PHE A 1 289 ? 7.066   1.429   -16.565 1.00 97.63 289 A 1 
ATOM   2376 C  CD1 . PHE A 1 289 ? 7.862   0.295   -16.507 1.00 95.33 289 A 1 
ATOM   2377 C  CD2 . PHE A 1 289 ? 7.256   2.324   -17.609 1.00 95.55 289 A 1 
ATOM   2378 C  CE1 . PHE A 1 289 ? 8.846   0.057   -17.458 1.00 94.15 289 A 1 
ATOM   2379 C  CE2 . PHE A 1 289 ? 8.237   2.094   -18.571 1.00 94.87 289 A 1 
ATOM   2380 C  CZ  . PHE A 1 289 ? 9.032   0.956   -18.492 1.00 95.04 289 A 1 
ATOM   2381 N  N   . GLN A 1 290 ? 5.227   3.624   -12.762 1.00 98.69 290 A 1 
ATOM   2382 C  CA  . GLN A 1 290 ? 4.166   3.982   -11.831 1.00 98.64 290 A 1 
ATOM   2383 C  C   . GLN A 1 290 ? 2.979   4.547   -12.603 1.00 98.52 290 A 1 
ATOM   2384 O  O   . GLN A 1 290 ? 3.145   5.401   -13.478 1.00 98.26 290 A 1 
ATOM   2385 C  CB  . GLN A 1 290 ? 4.671   5.020   -10.826 1.00 98.40 290 A 1 
ATOM   2386 C  CG  . GLN A 1 290 ? 3.711   5.275   -9.668  1.00 95.98 290 A 1 
ATOM   2387 C  CD  . GLN A 1 290 ? 3.591   4.062   -8.782  1.00 96.82 290 A 1 
ATOM   2388 O  OE1 . GLN A 1 290 ? 4.590   3.542   -8.283  1.00 89.61 290 A 1 
ATOM   2389 N  NE2 . GLN A 1 290 ? 2.367   3.593   -8.594  1.00 89.50 290 A 1 
ATOM   2390 N  N   . TYR A 1 291 ? 1.783   4.080   -12.259 1.00 98.51 291 A 1 
ATOM   2391 C  CA  . TYR A 1 291 ? 0.546   4.569   -12.860 1.00 98.55 291 A 1 
ATOM   2392 C  C   . TYR A 1 291 ? -0.377  5.100   -11.776 1.00 98.43 291 A 1 
ATOM   2393 O  O   . TYR A 1 291 ? -0.418  4.560   -10.668 1.00 98.05 291 A 1 
ATOM   2394 C  CB  . TYR A 1 291 ? -0.160  3.451   -13.646 1.00 98.62 291 A 1 
ATOM   2395 C  CG  . TYR A 1 291 ? 0.618   3.005   -14.858 1.00 98.61 291 A 1 
ATOM   2396 C  CD1 . TYR A 1 291 ? 1.601   2.029   -14.766 1.00 98.11 291 A 1 
ATOM   2397 C  CD2 . TYR A 1 291 ? 0.374   3.564   -16.112 1.00 98.15 291 A 1 
ATOM   2398 C  CE1 . TYR A 1 291 ? 2.323   1.618   -15.871 1.00 97.82 291 A 1 
ATOM   2399 C  CE2 . TYR A 1 291 ? 1.087   3.164   -17.228 1.00 97.90 291 A 1 
ATOM   2400 C  CZ  . TYR A 1 291 ? 2.055   2.189   -17.103 1.00 98.09 291 A 1 
ATOM   2401 O  OH  . TYR A 1 291 ? 2.770   1.794   -18.204 1.00 97.26 291 A 1 
ATOM   2402 N  N   . ASN A 1 292 ? -1.138  6.158   -12.096 1.00 97.93 292 A 1 
ATOM   2403 C  CA  . ASN A 1 292 ? -2.110  6.692   -11.159 1.00 97.55 292 A 1 
ATOM   2404 C  C   . ASN A 1 292 ? -3.382  7.138   -11.863 1.00 97.36 292 A 1 
ATOM   2405 O  O   . ASN A 1 292 ? -3.413  7.318   -13.082 1.00 96.31 292 A 1 
ATOM   2406 C  CB  . ASN A 1 292 ? -1.523  7.834   -10.311 1.00 96.73 292 A 1 
ATOM   2407 C  CG  . ASN A 1 292 ? -1.192  9.071   -11.128 1.00 96.03 292 A 1 
ATOM   2408 O  OD1 . ASN A 1 292 ? -1.891  9.448   -12.067 1.00 89.15 292 A 1 
ATOM   2409 N  ND2 . ASN A 1 292 ? -0.115  9.754   -10.749 1.00 88.30 292 A 1 
ATOM   2410 N  N   . TYR A 1 293 ? -4.437  7.289   -11.076 1.00 97.04 293 A 1 
ATOM   2411 C  CA  . TYR A 1 293 ? -5.682  7.906   -11.519 1.00 96.34 293 A 1 
ATOM   2412 C  C   . TYR A 1 293 ? -5.858  9.188   -10.728 1.00 95.76 293 A 1 
ATOM   2413 O  O   . TYR A 1 293 ? -5.942  9.164   -9.504  1.00 94.98 293 A 1 
ATOM   2414 C  CB  . TYR A 1 293 ? -6.865  6.957   -11.301 1.00 96.03 293 A 1 
ATOM   2415 C  CG  . TYR A 1 293 ? -8.208  7.656   -11.329 1.00 95.58 293 A 1 
ATOM   2416 C  CD1 . TYR A 1 293 ? -8.580  8.444   -12.407 1.00 94.35 293 A 1 
ATOM   2417 C  CD2 . TYR A 1 293 ? -9.093  7.530   -10.273 1.00 94.32 293 A 1 
ATOM   2418 C  CE1 . TYR A 1 293 ? -9.805  9.101   -12.428 1.00 93.21 293 A 1 
ATOM   2419 C  CE2 . TYR A 1 293 ? -10.329 8.183   -10.280 1.00 93.19 293 A 1 
ATOM   2420 C  CZ  . TYR A 1 293 ? -10.673 8.967   -11.361 1.00 93.28 293 A 1 
ATOM   2421 O  OH  . TYR A 1 293 ? -11.878 9.611   -11.374 1.00 91.25 293 A 1 
ATOM   2422 N  N   . ASP A 1 294 ? -5.926  10.326  -11.435 1.00 94.66 294 A 1 
ATOM   2423 C  CA  . ASP A 1 294 ? -6.099  11.620  -10.789 1.00 93.14 294 A 1 
ATOM   2424 C  C   . ASP A 1 294 ? -7.540  11.767  -10.309 1.00 93.13 294 A 1 
ATOM   2425 O  O   . ASP A 1 294 ? -8.439  12.048  -11.100 1.00 91.92 294 A 1 
ATOM   2426 C  CB  . ASP A 1 294 ? -5.732  12.729  -11.771 1.00 91.05 294 A 1 
ATOM   2427 C  CG  . ASP A 1 294 ? -5.848  14.117  -11.165 1.00 89.50 294 A 1 
ATOM   2428 O  OD1 . ASP A 1 294 ? -6.183  14.244  -9.972  1.00 87.74 294 A 1 
ATOM   2429 O  OD2 . ASP A 1 294 ? -5.600  15.104  -11.901 1.00 86.36 294 A 1 
ATOM   2430 N  N   . LEU A 1 295 ? -7.757  11.584  -9.003  1.00 92.67 295 A 1 
ATOM   2431 C  CA  . LEU A 1 295 ? -9.105  11.654  -8.440  1.00 91.68 295 A 1 
ATOM   2432 C  C   . LEU A 1 295 ? -9.750  13.009  -8.610  1.00 89.53 295 A 1 
ATOM   2433 O  O   . LEU A 1 295 ? -10.975 13.118  -8.540  1.00 85.83 295 A 1 
ATOM   2434 C  CB  . LEU A 1 295 ? -9.077  11.303  -6.951  1.00 91.51 295 A 1 
ATOM   2435 C  CG  . LEU A 1 295 ? -9.535  9.913   -6.512  1.00 90.25 295 A 1 
ATOM   2436 C  CD1 . LEU A 1 295 ? -9.566  9.861   -5.000  1.00 88.64 295 A 1 
ATOM   2437 C  CD2 . LEU A 1 295 ? -10.899 9.563   -7.078  1.00 88.22 295 A 1 
ATOM   2438 N  N   . SER A 1 296 ? -8.968  14.065  -8.825  1.00 88.62 296 A 1 
ATOM   2439 C  CA  . SER A 1 296 ? -9.527  15.404  -8.975  1.00 86.08 296 A 1 
ATOM   2440 C  C   . SER A 1 296 ? -10.342 15.542  -10.262 1.00 84.79 296 A 1 
ATOM   2441 O  O   . SER A 1 296 ? -11.053 16.531  -10.434 1.00 81.57 296 A 1 
ATOM   2442 C  CB  . SER A 1 296 ? -8.427  16.462  -8.935  1.00 83.99 296 A 1 
ATOM   2443 O  OG  . SER A 1 296 ? -7.657  16.461  -10.121 1.00 80.08 296 A 1 
ATOM   2444 N  N   . GLN A 1 297 ? -10.259 14.551  -11.149 1.00 85.86 297 A 1 
ATOM   2445 C  CA  . GLN A 1 297 ? -11.081 14.548  -12.355 1.00 82.98 297 A 1 
ATOM   2446 C  C   . GLN A 1 297 ? -12.533 14.183  -12.056 1.00 80.79 297 A 1 
ATOM   2447 O  O   . GLN A 1 297 ? -13.393 14.251  -12.935 1.00 74.25 297 A 1 
ATOM   2448 C  CB  . GLN A 1 297 ? -10.503 13.569  -13.388 1.00 82.07 297 A 1 
ATOM   2449 C  CG  . GLN A 1 297 ? -9.112  13.946  -13.861 1.00 77.91 297 A 1 
ATOM   2450 C  CD  . GLN A 1 297 ? -9.039  15.364  -14.383 1.00 75.67 297 A 1 
ATOM   2451 O  OE1 . GLN A 1 297 ? -8.356  16.213  -13.814 1.00 69.64 297 A 1 
ATOM   2452 N  NE2 . GLN A 1 297 ? -9.759  15.628  -15.459 1.00 67.73 297 A 1 
ATOM   2453 N  N   . ARG A 1 298 ? -12.809 13.815  -10.836 1.00 81.12 298 A 1 
ATOM   2454 C  CA  . ARG A 1 298 ? -14.158 13.586  -10.317 1.00 78.10 298 A 1 
ATOM   2455 C  C   . ARG A 1 298 ? -14.923 12.553  -11.131 1.00 78.38 298 A 1 
ATOM   2456 O  O   . ARG A 1 298 ? -14.550 11.385  -11.135 1.00 71.72 298 A 1 
ATOM   2457 C  CB  . ARG A 1 298 ? -14.904 14.912  -10.177 1.00 72.95 298 A 1 
ATOM   2458 C  CG  . ARG A 1 298 ? -14.280 15.846  -9.145  1.00 66.33 298 A 1 
ATOM   2459 C  CD  . ARG A 1 298 ? -15.156 17.053  -8.839  1.00 64.16 298 A 1 
ATOM   2460 N  NE  . ARG A 1 298 ? -16.451 16.683  -8.302  1.00 60.25 298 A 1 
ATOM   2461 C  CZ  . ARG A 1 298 ? -16.693 16.402  -7.027  1.00 56.81 298 A 1 
ATOM   2462 N  NH1 . ARG A 1 298 ? -15.707 16.446  -6.135  1.00 52.55 298 A 1 
ATOM   2463 N  NH2 . ARG A 1 298 ? -17.915 16.069  -6.648  1.00 51.27 298 A 1 
ATOM   2464 N  N   . ASP A 1 299 ? -15.998 12.964  -11.818 1.00 76.94 299 A 1 
ATOM   2465 C  CA  . ASP A 1 299 ? -16.928 11.998  -12.384 1.00 76.54 299 A 1 
ATOM   2466 C  C   . ASP A 1 299 ? -16.560 11.499  -13.776 1.00 79.86 299 A 1 
ATOM   2467 O  O   . ASP A 1 299 ? -17.337 10.767  -14.396 1.00 75.69 299 A 1 
ATOM   2468 C  CB  . ASP A 1 299 ? -18.348 12.576  -12.388 1.00 70.44 299 A 1 
ATOM   2469 C  CG  . ASP A 1 299 ? -18.906 12.764  -10.988 1.00 65.36 299 A 1 
ATOM   2470 O  OD1 . ASP A 1 299 ? -18.510 11.997  -10.084 1.00 61.00 299 A 1 
ATOM   2471 O  OD2 . ASP A 1 299 ? -19.738 13.675  -10.792 1.00 60.34 299 A 1 
ATOM   2472 N  N   . GLU A 1 300 ? -15.393 11.872  -14.280 1.00 84.19 300 A 1 
ATOM   2473 C  CA  . GLU A 1 300 ? -14.899 11.244  -15.499 1.00 84.95 300 A 1 
ATOM   2474 C  C   . GLU A 1 300 ? -14.679 9.756   -15.248 1.00 87.83 300 A 1 
ATOM   2475 O  O   . GLU A 1 300 ? -14.351 9.351   -14.128 1.00 84.68 300 A 1 
ATOM   2476 C  CB  . GLU A 1 300 ? -13.591 11.884  -15.964 1.00 80.29 300 A 1 
ATOM   2477 C  CG  . GLU A 1 300 ? -13.714 13.334  -16.386 1.00 72.22 300 A 1 
ATOM   2478 C  CD  . GLU A 1 300 ? -12.421 13.890  -16.956 1.00 68.35 300 A 1 
ATOM   2479 O  OE1 . GLU A 1 300 ? -11.502 13.095  -17.248 1.00 62.36 300 A 1 
ATOM   2480 O  OE2 . GLU A 1 300 ? -12.327 15.119  -17.114 1.00 63.85 300 A 1 
ATOM   2481 N  N   . ILE A 1 301 ? -14.847 8.938   -16.274 1.00 91.89 301 A 1 
ATOM   2482 C  CA  . ILE A 1 301 ? -14.557 7.516   -16.142 1.00 92.78 301 A 1 
ATOM   2483 C  C   . ILE A 1 301 ? -13.071 7.357   -15.832 1.00 94.40 301 A 1 
ATOM   2484 O  O   . ILE A 1 301 ? -12.238 7.823   -16.615 1.00 92.51 301 A 1 
ATOM   2485 C  CB  . ILE A 1 301 ? -14.922 6.746   -17.420 1.00 89.38 301 A 1 
ATOM   2486 C  CG1 . ILE A 1 301 ? -16.421 6.877   -17.696 1.00 80.38 301 A 1 
ATOM   2487 C  CG2 . ILE A 1 301 ? -14.531 5.279   -17.296 1.00 79.25 301 A 1 
ATOM   2488 C  CD1 . ILE A 1 301 ? -16.863 6.293   -19.025 1.00 73.17 301 A 1 
ATOM   2489 N  N   . PRO A 1 302 ? -12.715 6.734   -14.720 1.00 96.05 302 A 1 
ATOM   2490 C  CA  . PRO A 1 302 ? -11.304 6.673   -14.330 1.00 96.67 302 A 1 
ATOM   2491 C  C   . PRO A 1 302 ? -10.431 5.964   -15.354 1.00 97.27 302 A 1 
ATOM   2492 O  O   . PRO A 1 302 ? -10.779 4.890   -15.856 1.00 96.46 302 A 1 
ATOM   2493 C  CB  . PRO A 1 302 ? -11.331 5.882   -13.024 1.00 95.68 302 A 1 
ATOM   2494 C  CG  . PRO A 1 302 ? -12.691 6.160   -12.462 1.00 93.84 302 A 1 
ATOM   2495 C  CD  . PRO A 1 302 ? -13.592 6.209   -13.664 1.00 95.57 302 A 1 
ATOM   2496 N  N   . LYS A 1 303 ? -9.291  6.588   -15.663 1.00 97.01 303 A 1 
ATOM   2497 C  CA  . LYS A 1 303 ? -8.265  5.986   -16.493 1.00 97.02 303 A 1 
ATOM   2498 C  C   . LYS A 1 303 ? -6.934  6.187   -15.788 1.00 97.49 303 A 1 
ATOM   2499 O  O   . LYS A 1 303 ? -6.608  7.303   -15.386 1.00 96.68 303 A 1 
ATOM   2500 C  CB  . LYS A 1 303 ? -8.221  6.630   -17.882 1.00 95.74 303 A 1 
ATOM   2501 C  CG  . LYS A 1 303 ? -9.479  6.431   -18.713 1.00 89.44 303 A 1 
ATOM   2502 C  CD  . LYS A 1 303 ? -9.664  4.979   -19.104 1.00 80.23 303 A 1 
ATOM   2503 C  CE  . LYS A 1 303 ? -10.894 4.797   -19.973 1.00 73.60 303 A 1 
ATOM   2504 N  NZ  . LYS A 1 303 ? -11.139 3.371   -20.304 1.00 63.89 303 A 1 
ATOM   2505 N  N   . TRP A 1 304 ? -6.183  5.116   -15.631 1.00 97.33 304 A 1 
ATOM   2506 C  CA  . TRP A 1 304 ? -4.878  5.207   -15.003 1.00 97.80 304 A 1 
ATOM   2507 C  C   . TRP A 1 304 ? -3.851  5.659   -16.031 1.00 97.82 304 A 1 
ATOM   2508 O  O   . TRP A 1 304 ? -3.805  5.146   -17.150 1.00 97.22 304 A 1 
ATOM   2509 C  CB  . TRP A 1 304 ? -4.472  3.872   -14.384 1.00 97.78 304 A 1 
ATOM   2510 C  CG  . TRP A 1 304 ? -4.957  3.715   -12.970 1.00 97.88 304 A 1 
ATOM   2511 C  CD1 . TRP A 1 304 ? -4.207  3.746   -11.823 1.00 96.95 304 A 1 
ATOM   2512 C  CD2 . TRP A 1 304 ? -6.314  3.520   -12.551 1.00 98.09 304 A 1 
ATOM   2513 N  NE1 . TRP A 1 304 ? -5.007  3.588   -10.732 1.00 97.52 304 A 1 
ATOM   2514 C  CE2 . TRP A 1 304 ? -6.304  3.442   -11.132 1.00 97.84 304 A 1 
ATOM   2515 C  CE3 . TRP A 1 304 ? -7.538  3.398   -13.214 1.00 97.74 304 A 1 
ATOM   2516 C  CZ2 . TRP A 1 304 ? -7.472  3.252   -10.388 1.00 97.51 304 A 1 
ATOM   2517 C  CZ3 . TRP A 1 304 ? -8.695  3.215   -12.464 1.00 97.06 304 A 1 
ATOM   2518 C  CH2 . TRP A 1 304 ? -8.646  3.140   -11.077 1.00 97.08 304 A 1 
ATOM   2519 N  N   . LYS A 1 305 ? -3.026  6.644   -15.647 1.00 97.88 305 A 1 
ATOM   2520 C  CA  . LYS A 1 305 ? -2.058  7.240   -16.551 1.00 97.54 305 A 1 
ATOM   2521 C  C   . LYS A 1 305 ? -0.645  7.019   -16.036 1.00 97.94 305 A 1 
ATOM   2522 O  O   . LYS A 1 305 ? -0.415  6.945   -14.833 1.00 97.68 305 A 1 
ATOM   2523 C  CB  . LYS A 1 305 ? -2.315  8.731   -16.718 1.00 96.44 305 A 1 
ATOM   2524 C  CG  . LYS A 1 305 ? -3.676  9.062   -17.305 1.00 91.03 305 A 1 
ATOM   2525 C  CD  . LYS A 1 305 ? -3.866  10.560  -17.445 1.00 85.76 305 A 1 
ATOM   2526 C  CE  . LYS A 1 305 ? -5.226  10.895  -18.045 1.00 76.20 305 A 1 
ATOM   2527 N  NZ  . LYS A 1 305 ? -5.419  12.361  -18.183 1.00 67.83 305 A 1 
ATOM   2528 N  N   . PHE A 1 306 ? 0.300   6.936   -16.962 1.00 98.06 306 A 1 
ATOM   2529 C  CA  . PHE A 1 306 ? 1.702   6.828   -16.611 1.00 98.13 306 A 1 
ATOM   2530 C  C   . PHE A 1 306 ? 2.132   8.052   -15.802 1.00 98.07 306 A 1 
ATOM   2531 O  O   . PHE A 1 306 ? 1.915   9.189   -16.225 1.00 97.40 306 A 1 
ATOM   2532 C  CB  . PHE A 1 306 ? 2.547   6.702   -17.882 1.00 98.19 306 A 1 
ATOM   2533 C  CG  . PHE A 1 306 ? 4.023   6.742   -17.646 1.00 98.20 306 A 1 
ATOM   2534 C  CD1 . PHE A 1 306 ? 4.683   5.668   -17.078 1.00 97.63 306 A 1 
ATOM   2535 C  CD2 . PHE A 1 306 ? 4.770   7.856   -18.011 1.00 97.70 306 A 1 
ATOM   2536 C  CE1 . PHE A 1 306 ? 6.049   5.698   -16.864 1.00 97.25 306 A 1 
ATOM   2537 C  CE2 . PHE A 1 306 ? 6.136   7.896   -17.802 1.00 97.34 306 A 1 
ATOM   2538 C  CZ  . PHE A 1 306 ? 6.784   6.815   -17.231 1.00 97.57 306 A 1 
ATOM   2539 N  N   . GLU A 1 307 ? 2.738   7.813   -14.641 1.00 98.10 307 A 1 
ATOM   2540 C  CA  . GLU A 1 307 ? 3.228   8.892   -13.796 1.00 97.80 307 A 1 
ATOM   2541 C  C   . GLU A 1 307 ? 4.722   9.109   -14.009 1.00 97.92 307 A 1 
ATOM   2542 O  O   . GLU A 1 307 ? 5.153   10.210  -14.364 1.00 97.37 307 A 1 
ATOM   2543 C  CB  . GLU A 1 307 ? 2.934   8.600   -12.320 1.00 97.26 307 A 1 
ATOM   2544 C  CG  . GLU A 1 307 ? 3.410   9.709   -11.386 1.00 96.14 307 A 1 
ATOM   2545 C  CD  . GLU A 1 307 ? 3.325   9.336   -9.915  1.00 96.20 307 A 1 
ATOM   2546 O  OE1 . GLU A 1 307 ? 2.545   8.414   -9.570  1.00 93.65 307 A 1 
ATOM   2547 O  OE2 . GLU A 1 307 ? 4.041   9.948   -9.108  1.00 94.02 307 A 1 
ATOM   2548 N  N   . TYR A 1 308 ? 5.524   8.064   -13.785 1.00 98.22 308 A 1 
ATOM   2549 C  CA  . TYR A 1 308 ? 6.954   8.150   -13.992 1.00 98.25 308 A 1 
ATOM   2550 C  C   . TYR A 1 308 ? 7.555   6.746   -13.984 1.00 98.32 308 A 1 
ATOM   2551 O  O   . TYR A 1 308 ? 6.900   5.790   -13.570 1.00 98.20 308 A 1 
ATOM   2552 C  CB  . TYR A 1 308 ? 7.632   9.025   -12.918 1.00 97.91 308 A 1 
ATOM   2553 C  CG  . TYR A 1 308 ? 7.879   8.339   -11.587 1.00 98.07 308 A 1 
ATOM   2554 C  CD1 . TYR A 1 308 ? 6.848   8.114   -10.687 1.00 97.70 308 A 1 
ATOM   2555 C  CD2 . TYR A 1 308 ? 9.157   7.930   -11.226 1.00 97.77 308 A 1 
ATOM   2556 C  CE1 . TYR A 1 308 ? 7.075   7.500   -9.468  1.00 97.20 308 A 1 
ATOM   2557 C  CE2 . TYR A 1 308 ? 9.398   7.314   -10.005 1.00 97.51 308 A 1 
ATOM   2558 C  CZ  . TYR A 1 308 ? 8.355   7.103   -9.126  1.00 97.78 308 A 1 
ATOM   2559 O  OH  . TYR A 1 308 ? 8.591   6.492   -7.914  1.00 97.30 308 A 1 
ATOM   2560 N  N   . LYS A 1 309 ? 8.801   6.644   -14.435 1.00 98.13 309 A 1 
ATOM   2561 C  CA  . LYS A 1 309 ? 9.550   5.404   -14.295 1.00 98.10 309 A 1 
ATOM   2562 C  C   . LYS A 1 309 ? 10.879  5.684   -13.596 1.00 98.21 309 A 1 
ATOM   2563 O  O   . LYS A 1 309 ? 11.455  6.766   -13.725 1.00 98.01 309 A 1 
ATOM   2564 C  CB  . LYS A 1 309 ? 9.760   4.708   -15.642 1.00 97.14 309 A 1 
ATOM   2565 C  CG  . LYS A 1 309 ? 10.644  5.420   -16.632 1.00 94.48 309 A 1 
ATOM   2566 C  CD  . LYS A 1 309 ? 10.811  4.578   -17.890 1.00 94.26 309 A 1 
ATOM   2567 C  CE  . LYS A 1 309 ? 11.778  5.200   -18.874 1.00 89.34 309 A 1 
ATOM   2568 N  NZ  . LYS A 1 309 ? 12.030  4.297   -20.038 1.00 87.25 309 A 1 
ATOM   2569 N  N   . PHE A 1 310 ? 11.353  4.699   -12.844 1.00 98.23 310 A 1 
ATOM   2570 C  CA  . PHE A 1 310 ? 12.498  4.892   -11.963 1.00 98.34 310 A 1 
ATOM   2571 C  C   . PHE A 1 310 ? 13.762  5.307   -12.715 1.00 98.26 310 A 1 
ATOM   2572 O  O   . PHE A 1 310 ? 14.431  6.268   -12.322 1.00 98.06 310 A 1 
ATOM   2573 C  CB  . PHE A 1 310 ? 12.768  3.600   -11.178 1.00 98.24 310 A 1 
ATOM   2574 C  CG  . PHE A 1 310 ? 13.973  3.688   -10.288 1.00 98.20 310 A 1 
ATOM   2575 C  CD1 . PHE A 1 310 ? 13.877  4.209   -9.006  1.00 97.52 310 A 1 
ATOM   2576 C  CD2 . PHE A 1 310 ? 15.218  3.253   -10.734 1.00 97.51 310 A 1 
ATOM   2577 C  CE1 . PHE A 1 310 ? 14.991  4.291   -8.185  1.00 96.93 310 A 1 
ATOM   2578 C  CE2 . PHE A 1 310 ? 16.333  3.338   -9.917  1.00 96.96 310 A 1 
ATOM   2579 C  CZ  . PHE A 1 310 ? 16.214  3.855   -8.645  1.00 97.20 310 A 1 
ATOM   2580 N  N   . THR A 1 311 ? 14.104  4.595   -13.770 1.00 98.15 311 A 1 
ATOM   2581 C  CA  . THR A 1 311 ? 15.382  4.829   -14.436 1.00 98.09 311 A 1 
ATOM   2582 C  C   . THR A 1 311 ? 15.459  6.236   -15.024 1.00 97.70 311 A 1 
ATOM   2583 O  O   . THR A 1 311 ? 16.503  6.886   -14.956 1.00 97.09 311 A 1 
ATOM   2584 C  CB  . THR A 1 311 ? 15.641  3.799   -15.542 1.00 97.77 311 A 1 
ATOM   2585 O  OG1 . THR A 1 311 ? 14.582  3.826   -16.503 1.00 94.77 311 A 1 
ATOM   2586 C  CG2 . THR A 1 311 ? 15.774  2.407   -14.943 1.00 94.58 311 A 1 
ATOM   2587 N  N   . GLU A 1 312 ? 14.367  6.706   -15.576 1.00 98.21 312 A 1 
ATOM   2588 C  CA  . GLU A 1 312 ? 14.332  8.037   -16.179 1.00 97.90 312 A 1 
ATOM   2589 C  C   . GLU A 1 312 ? 14.396  9.135   -15.119 1.00 97.88 312 A 1 
ATOM   2590 O  O   . GLU A 1 312 ? 15.175  10.086  -15.240 1.00 96.86 312 A 1 
ATOM   2591 C  CB  . GLU A 1 312 ? 13.066  8.190   -17.023 1.00 97.26 312 A 1 
ATOM   2592 C  CG  . GLU A 1 312 ? 12.899  9.546   -17.684 1.00 88.99 312 A 1 
ATOM   2593 C  CD  . GLU A 1 312 ? 11.608  9.626   -18.496 1.00 85.97 312 A 1 
ATOM   2594 O  OE1 . GLU A 1 312 ? 10.526  9.509   -17.897 1.00 79.71 312 A 1 
ATOM   2595 O  OE2 . GLU A 1 312 ? 11.700  9.769   -19.728 1.00 79.60 312 A 1 
ATOM   2596 N  N   . THR A 1 313 ? 13.607  9.007   -14.066 1.00 98.29 313 A 1 
ATOM   2597 C  CA  . THR A 1 313 ? 13.510  10.056  -13.063 1.00 97.91 313 A 1 
ATOM   2598 C  C   . THR A 1 313 ? 14.774  10.162  -12.218 1.00 97.93 313 A 1 
ATOM   2599 O  O   . THR A 1 313 ? 15.233  11.262  -11.916 1.00 97.03 313 A 1 
ATOM   2600 C  CB  . THR A 1 313 ? 12.290  9.817   -12.164 1.00 97.47 313 A 1 
ATOM   2601 O  OG1 . THR A 1 313 ? 11.106  10.001  -12.947 1.00 94.18 313 A 1 
ATOM   2602 C  CG2 . THR A 1 313 ? 12.260  10.789  -10.989 1.00 93.94 313 A 1 
ATOM   2603 N  N   . TYR A 1 314 ? 15.346  9.019   -11.841 1.00 98.20 314 A 1 
ATOM   2604 C  CA  . TYR A 1 314 ? 16.503  9.008   -10.952 1.00 98.07 314 A 1 
ATOM   2605 C  C   . TYR A 1 314 ? 17.809  8.663   -11.657 1.00 97.90 314 A 1 
ATOM   2606 O  O   . TYR A 1 314 ? 18.842  8.513   -11.006 1.00 96.67 314 A 1 
ATOM   2607 C  CB  . TYR A 1 314 ? 16.240  8.082   -9.765  1.00 97.92 314 A 1 
ATOM   2608 C  CG  . TYR A 1 314 ? 15.094  8.571   -8.898  1.00 98.03 314 A 1 
ATOM   2609 C  CD1 . TYR A 1 314 ? 15.202  9.775   -8.201  1.00 97.24 314 A 1 
ATOM   2610 C  CD2 . TYR A 1 314 ? 13.914  7.858   -8.786  1.00 97.32 314 A 1 
ATOM   2611 C  CE1 . TYR A 1 314 ? 14.169  10.248  -7.413  1.00 96.77 314 A 1 
ATOM   2612 C  CE2 . TYR A 1 314 ? 12.869  8.325   -7.992  1.00 96.90 314 A 1 
ATOM   2613 C  CZ  . TYR A 1 314 ? 12.998  9.516   -7.308  1.00 97.33 314 A 1 
ATOM   2614 O  OH  . TYR A 1 314 ? 11.976  9.983   -6.530  1.00 96.37 314 A 1 
ATOM   2615 N  N   . LYS A 1 315 ? 17.768  8.573   -12.978 1.00 97.62 315 A 1 
ATOM   2616 C  CA  . LYS A 1 315 ? 18.955  8.482   -13.826 1.00 97.37 315 A 1 
ATOM   2617 C  C   . LYS A 1 315 ? 19.822  7.266   -13.507 1.00 97.47 315 A 1 
ATOM   2618 O  O   . LYS A 1 315 ? 21.011  7.385   -13.181 1.00 95.80 315 A 1 
ATOM   2619 C  CB  . LYS A 1 315 ? 19.769  9.772   -13.738 1.00 96.78 315 A 1 
ATOM   2620 C  CG  . LYS A 1 315 ? 18.980  11.002  -14.157 1.00 93.61 315 A 1 
ATOM   2621 C  CD  . LYS A 1 315 ? 19.799  12.271  -14.046 1.00 84.17 315 A 1 
ATOM   2622 C  CE  . LYS A 1 315 ? 18.971  13.482  -14.441 1.00 78.43 315 A 1 
ATOM   2623 N  NZ  . LYS A 1 315 ? 19.737  14.754  -14.295 1.00 67.42 315 A 1 
ATOM   2624 N  N   . HIS A 1 316 ? 19.217  6.084   -13.619 1.00 97.16 316 A 1 
ATOM   2625 C  CA  . HIS A 1 316 ? 19.926  4.821   -13.472 1.00 97.31 316 A 1 
ATOM   2626 C  C   . HIS A 1 316 ? 19.642  3.928   -14.673 1.00 97.40 316 A 1 
ATOM   2627 O  O   . HIS A 1 316 ? 18.620  4.082   -15.344 1.00 96.31 316 A 1 
ATOM   2628 C  CB  . HIS A 1 316 ? 19.524  4.104   -12.182 1.00 96.90 316 A 1 
ATOM   2629 C  CG  . HIS A 1 316 ? 19.997  4.795   -10.947 1.00 97.06 316 A 1 
ATOM   2630 N  ND1 . HIS A 1 316 ? 21.309  4.737   -10.523 1.00 89.05 316 A 1 
ATOM   2631 C  CD2 . HIS A 1 316 ? 19.343  5.570   -10.040 1.00 89.75 316 A 1 
ATOM   2632 C  CE1 . HIS A 1 316 ? 21.443  5.440   -9.414  1.00 90.85 316 A 1 
ATOM   2633 N  NE2 . HIS A 1 316 ? 20.265  5.956   -9.098  1.00 92.72 316 A 1 
ATOM   2634 N  N   . LYS A 1 317 ? 20.557  2.991   -14.928 1.00 96.99 317 A 1 
ATOM   2635 C  CA  . LYS A 1 317 ? 20.392  2.059   -16.040 1.00 96.00 317 A 1 
ATOM   2636 C  C   . LYS A 1 317 ? 19.377  0.973   -15.717 1.00 96.14 317 A 1 
ATOM   2637 O  O   . LYS A 1 317 ? 18.706  0.459   -16.621 1.00 93.93 317 A 1 
ATOM   2638 C  CB  . LYS A 1 317 ? 21.735  1.419   -16.395 1.00 94.82 317 A 1 
ATOM   2639 C  CG  . LYS A 1 317 ? 22.807  2.394   -16.862 1.00 87.25 317 A 1 
ATOM   2640 C  CD  . LYS A 1 317 ? 22.646  2.739   -18.326 1.00 79.50 317 A 1 
ATOM   2641 C  CE  . LYS A 1 317 ? 23.840  3.520   -18.842 1.00 70.23 317 A 1 
ATOM   2642 N  NZ  . LYS A 1 317 ? 23.770  3.773   -20.307 1.00 61.28 317 A 1 
ATOM   2643 N  N   . TYR A 1 318 ? 19.275  0.605   -14.454 1.00 96.02 318 A 1 
ATOM   2644 C  CA  . TYR A 1 318 ? 18.384  -0.451  -14.004 1.00 96.42 318 A 1 
ATOM   2645 C  C   . TYR A 1 318 ? 18.223  -0.322  -12.496 1.00 97.25 318 A 1 
ATOM   2646 O  O   . TYR A 1 318 ? 18.826  0.555   -11.867 1.00 96.60 318 A 1 
ATOM   2647 C  CB  . TYR A 1 318 ? 18.929  -1.837  -14.388 1.00 95.06 318 A 1 
ATOM   2648 C  CG  . TYR A 1 318 ? 20.279  -2.157  -13.788 1.00 93.07 318 A 1 
ATOM   2649 C  CD1 . TYR A 1 318 ? 21.451  -1.761  -14.416 1.00 88.40 318 A 1 
ATOM   2650 C  CD2 . TYR A 1 318 ? 20.376  -2.863  -12.600 1.00 88.13 318 A 1 
ATOM   2651 C  CE1 . TYR A 1 318 ? 22.691  -2.048  -13.869 1.00 84.59 318 A 1 
ATOM   2652 C  CE2 . TYR A 1 318 ? 21.608  -3.157  -12.040 1.00 85.75 318 A 1 
ATOM   2653 C  CZ  . TYR A 1 318 ? 22.759  -2.746  -12.675 1.00 85.68 318 A 1 
ATOM   2654 O  OH  . TYR A 1 318 ? 23.979  -3.036  -12.127 1.00 82.19 318 A 1 
ATOM   2655 N  N   . ILE A 1 319 ? 17.407  -1.181  -11.898 1.00 97.06 319 A 1 
ATOM   2656 C  CA  . ILE A 1 319 ? 17.150  -1.133  -10.470 1.00 97.35 319 A 1 
ATOM   2657 C  C   . ILE A 1 319 ? 17.969  -2.203  -9.748  1.00 97.17 319 A 1 
ATOM   2658 O  O   . ILE A 1 319 ? 17.936  -3.379  -10.116 1.00 96.29 319 A 1 
ATOM   2659 C  CB  . ILE A 1 319 ? 15.662  -1.317  -10.145 1.00 97.17 319 A 1 
ATOM   2660 C  CG1 . ILE A 1 319 ? 14.826  -0.232  -10.837 1.00 95.41 319 A 1 
ATOM   2661 C  CG2 . ILE A 1 319 ? 15.436  -1.285  -8.633  1.00 95.51 319 A 1 
ATOM   2662 C  CD1 . ILE A 1 319 ? 13.333  -0.335  -10.577 1.00 94.52 319 A 1 
ATOM   2663 N  N   . SER A 1 320 ? 18.695  -1.785  -8.730  1.00 97.55 320 A 1 
ATOM   2664 C  CA  . SER A 1 320 ? 19.427  -2.679  -7.851  1.00 97.40 320 A 1 
ATOM   2665 C  C   . SER A 1 320 ? 19.477  -2.039  -6.480  1.00 97.83 320 A 1 
ATOM   2666 O  O   . SER A 1 320 ? 19.150  -0.857  -6.324  1.00 97.62 320 A 1 
ATOM   2667 C  CB  . SER A 1 320 ? 20.847  -2.914  -8.363  1.00 96.82 320 A 1 
ATOM   2668 O  OG  . SER A 1 320 ? 21.592  -1.711  -8.298  1.00 95.54 320 A 1 
ATOM   2669 N  N   . GLN A 1 321 ? 19.909  -2.793  -5.480  1.00 97.76 321 A 1 
ATOM   2670 C  CA  . GLN A 1 321 ? 20.071  -2.210  -4.154  1.00 97.83 321 A 1 
ATOM   2671 C  C   . GLN A 1 321 ? 21.053  -1.033  -4.192  1.00 98.01 321 A 1 
ATOM   2672 O  O   . GLN A 1 321 ? 20.830  -0.018  -3.535  1.00 97.45 321 A 1 
ATOM   2673 C  CB  . GLN A 1 321 ? 20.532  -3.275  -3.158  1.00 97.40 321 A 1 
ATOM   2674 C  CG  . GLN A 1 321 ? 19.414  -4.231  -2.755  1.00 96.36 321 A 1 
ATOM   2675 C  CD  . GLN A 1 321 ? 18.309  -3.535  -2.003  1.00 97.34 321 A 1 
ATOM   2676 O  OE1 . GLN A 1 321 ? 18.555  -2.690  -1.144  1.00 91.72 321 A 1 
ATOM   2677 N  NE2 . GLN A 1 321 ? 17.066  -3.883  -2.323  1.00 92.08 321 A 1 
ATOM   2678 N  N   . MET A 1 322 ? 22.118  -1.152  -4.977  1.00 97.96 322 A 1 
ATOM   2679 C  CA  . MET A 1 322 ? 23.063  -0.055  -5.107  1.00 97.77 322 A 1 
ATOM   2680 C  C   . MET A 1 322 ? 22.400  1.187   -5.696  1.00 98.17 322 A 1 
ATOM   2681 O  O   . MET A 1 322 ? 22.594  2.303   -5.210  1.00 97.96 322 A 1 
ATOM   2682 C  CB  . MET A 1 322 ? 24.264  -0.469  -5.972  1.00 97.15 322 A 1 
ATOM   2683 C  CG  . MET A 1 322 ? 25.286  0.640   -6.172  1.00 88.69 322 A 1 
ATOM   2684 S  SD  . MET A 1 322 ? 26.631  0.178   -7.278  1.00 81.52 322 A 1 
ATOM   2685 C  CE  . MET A 1 322 ? 27.362  -1.184  -6.391  1.00 71.63 322 A 1 
ATOM   2686 N  N   . ALA A 1 323 ? 21.610  1.012   -6.749  1.00 97.80 323 A 1 
ATOM   2687 C  CA  . ALA A 1 323 ? 20.925  2.129   -7.382  1.00 97.92 323 A 1 
ATOM   2688 C  C   . ALA A 1 323 ? 19.953  2.797   -6.412  1.00 98.24 323 A 1 
ATOM   2689 O  O   . ALA A 1 323 ? 19.823  4.023   -6.401  1.00 98.01 323 A 1 
ATOM   2690 C  CB  . ALA A 1 323 ? 20.193  1.657   -8.636  1.00 97.72 323 A 1 
ATOM   2691 N  N   . LEU A 1 324 ? 19.268  2.001   -5.595  1.00 98.04 324 A 1 
ATOM   2692 C  CA  . LEU A 1 324 ? 18.328  2.557   -4.629  1.00 98.15 324 A 1 
ATOM   2693 C  C   . LEU A 1 324 ? 19.053  3.355   -3.548  1.00 98.25 324 A 1 
ATOM   2694 O  O   . LEU A 1 324 ? 18.603  4.436   -3.161  1.00 98.10 324 A 1 
ATOM   2695 C  CB  . LEU A 1 324 ? 17.483  1.443   -4.009  1.00 98.13 324 A 1 
ATOM   2696 C  CG  . LEU A 1 324 ? 16.566  0.694   -4.983  1.00 97.54 324 A 1 
ATOM   2697 C  CD1 . LEU A 1 324 ? 15.875  -0.468  -4.293  1.00 96.89 324 A 1 
ATOM   2698 C  CD2 . LEU A 1 324 ? 15.541  1.637   -5.597  1.00 96.54 324 A 1 
ATOM   2699 N  N   . LYS A 1 325 ? 20.183  2.846   -3.062  1.00 98.39 325 A 1 
ATOM   2700 C  CA  . LYS A 1 325 ? 20.967  3.578   -2.072  1.00 98.14 325 A 1 
ATOM   2701 C  C   . LYS A 1 325 ? 21.481  4.895   -2.647  1.00 98.38 325 A 1 
ATOM   2702 O  O   . LYS A 1 325 ? 21.463  5.924   -1.971  1.00 98.08 325 A 1 
ATOM   2703 C  CB  . LYS A 1 325 ? 22.141  2.726   -1.586  1.00 97.59 325 A 1 
ATOM   2704 C  CG  . LYS A 1 325 ? 21.744  1.511   -0.772  1.00 92.54 325 A 1 
ATOM   2705 C  CD  . LYS A 1 325 ? 22.969  0.682   -0.426  1.00 89.74 325 A 1 
ATOM   2706 C  CE  . LYS A 1 325 ? 22.581  -0.638  0.208   1.00 81.98 325 A 1 
ATOM   2707 N  NZ  . LYS A 1 325 ? 23.777  -1.482  0.479   1.00 75.12 325 A 1 
ATOM   2708 N  N   . GLN A 1 326 ? 21.948  4.856   -3.893  1.00 98.33 326 A 1 
ATOM   2709 C  CA  . GLN A 1 326 ? 22.435  6.070   -4.544  1.00 98.38 326 A 1 
ATOM   2710 C  C   . GLN A 1 326 ? 21.308  7.081   -4.727  1.00 98.56 326 A 1 
ATOM   2711 O  O   . GLN A 1 326 ? 21.520  8.290   -4.597  1.00 98.31 326 A 1 
ATOM   2712 C  CB  . GLN A 1 326 ? 23.069  5.727   -5.887  1.00 98.22 326 A 1 
ATOM   2713 C  CG  . GLN A 1 326 ? 24.392  4.979   -5.762  1.00 95.74 326 A 1 
ATOM   2714 C  CD  . GLN A 1 326 ? 24.934  4.519   -7.098  1.00 93.53 326 A 1 
ATOM   2715 O  OE1 . GLN A 1 326 ? 24.199  4.429   -8.086  1.00 87.65 326 A 1 
ATOM   2716 N  NE2 . GLN A 1 326 ? 26.226  4.230   -7.148  1.00 84.76 326 A 1 
ATOM   2717 N  N   . THR A 1 327 ? 20.115  6.590   -5.016  1.00 98.48 327 A 1 
ATOM   2718 C  CA  . THR A 1 327 ? 18.952  7.466   -5.163  1.00 98.49 327 A 1 
ATOM   2719 C  C   . THR A 1 327 ? 18.629  8.164   -3.849  1.00 98.50 327 A 1 
ATOM   2720 O  O   . THR A 1 327 ? 18.368  9.367   -3.830  1.00 98.31 327 A 1 
ATOM   2721 C  CB  . THR A 1 327 ? 17.739  6.668   -5.658  1.00 98.30 327 A 1 
ATOM   2722 O  OG1 . THR A 1 327 ? 18.018  6.156   -6.958  1.00 96.24 327 A 1 
ATOM   2723 C  CG2 . THR A 1 327 ? 16.499  7.554   -5.718  1.00 96.76 327 A 1 
ATOM   2724 N  N   . ILE A 1 328 ? 18.664  7.437   -2.744  1.00 98.39 328 A 1 
ATOM   2725 C  CA  . ILE A 1 328 ? 18.410  8.040   -1.438  1.00 98.28 328 A 1 
ATOM   2726 C  C   . ILE A 1 328 ? 19.430  9.127   -1.132  1.00 98.15 328 A 1 
ATOM   2727 O  O   . ILE A 1 328 ? 19.077  10.208  -0.655  1.00 97.87 328 A 1 
ATOM   2728 C  CB  . ILE A 1 328 ? 18.401  6.959   -0.341  1.00 98.01 328 A 1 
ATOM   2729 C  CG1 . ILE A 1 328 ? 17.157  6.077   -0.501  1.00 97.00 328 A 1 
ATOM   2730 C  CG2 . ILE A 1 328 ? 18.450  7.585   1.044   1.00 97.14 328 A 1 
ATOM   2731 C  CD1 . ILE A 1 328 ? 17.150  4.857   0.397   1.00 96.23 328 A 1 
ATOM   2732 N  N   . LYS A 1 329 ? 20.709  8.871   -1.409  1.00 98.56 329 A 1 
ATOM   2733 C  CA  . LYS A 1 329 ? 21.736  9.884   -1.190  1.00 98.34 329 A 1 
ATOM   2734 C  C   . LYS A 1 329 ? 21.485  11.116  -2.045  1.00 98.42 329 A 1 
ATOM   2735 O  O   . LYS A 1 329 ? 21.656  12.253  -1.585  1.00 97.97 329 A 1 
ATOM   2736 C  CB  . LYS A 1 329 ? 23.124  9.306   -1.495  1.00 97.81 329 A 1 
ATOM   2737 C  CG  . LYS A 1 329 ? 23.594  8.252   -0.514  1.00 87.90 329 A 1 
ATOM   2738 C  CD  . LYS A 1 329 ? 24.976  7.734   -0.890  1.00 85.50 329 A 1 
ATOM   2739 C  CE  . LYS A 1 329 ? 25.430  6.627   0.041   1.00 74.44 329 A 1 
ATOM   2740 N  NZ  . LYS A 1 329 ? 25.631  7.099   1.427   1.00 67.63 329 A 1 
ATOM   2741 N  N   . TRP A 1 330 ? 21.081  10.913  -3.294  1.00 98.34 330 A 1 
ATOM   2742 C  CA  . TRP A 1 330 ? 20.782  12.018  -4.197  1.00 98.38 330 A 1 
ATOM   2743 C  C   . TRP A 1 330 ? 19.602  12.843  -3.692  1.00 98.38 330 A 1 
ATOM   2744 O  O   . TRP A 1 330 ? 19.646  14.074  -3.696  1.00 98.03 330 A 1 
ATOM   2745 C  CB  . TRP A 1 330 ? 20.505  11.472  -5.599  1.00 98.14 330 A 1 
ATOM   2746 C  CG  . TRP A 1 330 ? 20.234  12.521  -6.635  1.00 97.57 330 A 1 
ATOM   2747 C  CD1 . TRP A 1 330 ? 21.149  13.202  -7.372  1.00 96.19 330 A 1 
ATOM   2748 C  CD2 . TRP A 1 330 ? 18.946  12.989  -7.057  1.00 97.31 330 A 1 
ATOM   2749 N  NE1 . TRP A 1 330 ? 20.519  14.068  -8.233  1.00 95.68 330 A 1 
ATOM   2750 C  CE2 . TRP A 1 330 ? 19.166  13.958  -8.054  1.00 96.74 330 A 1 
ATOM   2751 C  CE3 . TRP A 1 330 ? 17.633  12.680  -6.684  1.00 95.97 330 A 1 
ATOM   2752 C  CZ2 . TRP A 1 330 ? 18.120  14.623  -8.685  1.00 95.49 330 A 1 
ATOM   2753 C  CZ3 . TRP A 1 330 ? 16.597  13.351  -7.313  1.00 94.75 330 A 1 
ATOM   2754 C  CH2 . TRP A 1 330 ? 16.838  14.307  -8.304  1.00 94.49 330 A 1 
ATOM   2755 N  N   . VAL A 1 331 ? 18.554  12.181  -3.243  1.00 98.23 331 A 1 
ATOM   2756 C  CA  . VAL A 1 331 ? 17.382  12.876  -2.715  1.00 98.11 331 A 1 
ATOM   2757 C  C   . VAL A 1 331 ? 17.747  13.714  -1.494  1.00 98.16 331 A 1 
ATOM   2758 O  O   . VAL A 1 331 ? 17.284  14.850  -1.350  1.00 97.84 331 A 1 
ATOM   2759 C  CB  . VAL A 1 331 ? 16.268  11.862  -2.372  1.00 97.96 331 A 1 
ATOM   2760 C  CG1 . VAL A 1 331 ? 15.153  12.525  -1.572  1.00 96.60 331 A 1 
ATOM   2761 C  CG2 . VAL A 1 331 ? 15.704  11.252  -3.646  1.00 96.95 331 A 1 
ATOM   2762 N  N   . ASN A 1 332 ? 18.609  13.165  -0.589  1.00 97.83 332 A 1 
ATOM   2763 C  CA  . ASN A 1 332 ? 18.989  13.803  0.589   1.00 97.57 332 A 1 
ATOM   2764 C  C   . ASN A 1 332 ? 19.865  15.023  0.401   1.00 97.11 332 A 1 
ATOM   2765 O  O   . ASN A 1 332 ? 19.989  15.858  1.266   1.00 95.24 332 A 1 
ATOM   2766 C  CB  . ASN A 1 332 ? 19.703  12.832  1.545   1.00 96.37 332 A 1 
ATOM   2767 C  CG  . ASN A 1 332 ? 19.937  13.299  2.873   1.00 94.47 332 A 1 
ATOM   2768 O  OD1 . ASN A 1 332 ? 19.016  13.844  3.552   1.00 89.90 332 A 1 
ATOM   2769 N  ND2 . ASN A 1 332 ? 20.756  13.239  3.585   1.00 89.23 332 A 1 
ATOM   2770 N  N   . LYS A 1 333 ? 20.500  15.207  -0.708  1.00 97.93 333 A 1 
ATOM   2771 C  CA  . LYS A 1 333 ? 21.541  16.217  -0.788  1.00 97.45 333 A 1 
ATOM   2772 C  C   . LYS A 1 333 ? 21.045  17.628  -1.110  1.00 97.73 333 A 1 
ATOM   2773 O  O   . LYS A 1 333 ? 21.804  18.585  -0.957  1.00 96.53 333 A 1 
ATOM   2774 C  CB  . LYS A 1 333 ? 22.626  15.806  -1.783  1.00 95.94 333 A 1 
ATOM   2775 C  CG  . LYS A 1 333 ? 22.272  15.974  -3.238  1.00 87.34 333 A 1 
ATOM   2776 C  CD  . LYS A 1 333 ? 23.463  15.585  -4.119  1.00 84.14 333 A 1 
ATOM   2777 C  CE  . LYS A 1 333 ? 23.167  15.769  -5.586  1.00 73.81 333 A 1 
ATOM   2778 N  NZ  . LYS A 1 333 ? 24.343  15.416  -6.434  1.00 66.46 333 A 1 
ATOM   2779 N  N   . SER A 1 334 ? 19.782  17.788  -1.549  1.00 97.91 334 A 1 
ATOM   2780 C  CA  . SER A 1 334 ? 19.276  19.120  -1.832  1.00 97.98 334 A 1 
ATOM   2781 C  C   . SER A 1 334 ? 17.761  19.178  -1.727  1.00 98.22 334 A 1 
ATOM   2782 O  O   . SER A 1 334 ? 17.072  18.166  -1.874  1.00 97.87 334 A 1 
ATOM   2783 C  CB  . SER A 1 334 ? 19.707  19.599  -3.222  1.00 96.98 334 A 1 
ATOM   2784 O  OG  . SER A 1 334 ? 18.938  18.971  -4.228  1.00 92.24 334 A 1 
ATOM   2785 N  N   . LEU A 1 335 ? 17.245  20.393  -1.489  1.00 98.03 335 A 1 
ATOM   2786 C  CA  . LEU A 1 335 ? 15.807  20.602  -1.444  1.00 97.79 335 A 1 
ATOM   2787 C  C   . LEU A 1 335 ? 15.163  20.278  -2.784  1.00 97.72 335 A 1 
ATOM   2788 O  O   . LEU A 1 335 ? 14.081  19.691  -2.839  1.00 97.53 335 A 1 
ATOM   2789 C  CB  . LEU A 1 335 ? 15.503  22.042  -1.044  1.00 97.38 335 A 1 
ATOM   2790 C  CG  . LEU A 1 335 ? 14.030  22.457  -1.063  1.00 95.04 335 A 1 
ATOM   2791 C  CD1 . LEU A 1 335 ? 13.216  21.611  -0.095  1.00 91.87 335 A 1 
ATOM   2792 C  CD2 . LEU A 1 335 ? 13.891  23.937  -0.719  1.00 91.82 335 A 1 
ATOM   2793 N  N   . GLN A 1 336 ? 15.829  20.664  -3.874  1.00 97.94 336 A 1 
ATOM   2794 C  CA  . GLN A 1 336 ? 15.292  20.423  -5.203  1.00 97.67 336 A 1 
ATOM   2795 C  C   . GLN A 1 336 ? 15.091  18.936  -5.453  1.00 97.81 336 A 1 
ATOM   2796 O  O   . GLN A 1 336 ? 14.066  18.514  -6.004  1.00 97.00 336 A 1 
ATOM   2797 C  CB  . GLN A 1 336 ? 16.209  21.032  -6.260  1.00 96.93 336 A 1 
ATOM   2798 C  CG  . GLN A 1 336 ? 16.292  22.555  -6.241  1.00 85.23 336 A 1 
ATOM   2799 C  CD  . GLN A 1 336 ? 17.205  23.097  -5.152  1.00 79.05 336 A 1 
ATOM   2800 O  OE1 . GLN A 1 336 ? 17.931  22.348  -4.501  1.00 71.28 336 A 1 
ATOM   2801 N  NE2 . GLN A 1 336 ? 17.175  24.399  -4.955  1.00 68.24 336 A 1 
ATOM   2802 N  N   . ASN A 1 337 ? 16.069  18.131  -5.048  1.00 98.06 337 A 1 
ATOM   2803 C  CA  . ASN A 1 337 ? 15.966  16.692  -5.234  1.00 98.01 337 A 1 
ATOM   2804 C  C   . ASN A 1 337 ? 14.873  16.101  -4.345  1.00 97.98 337 A 1 
ATOM   2805 O  O   . ASN A 1 337 ? 14.114  15.226  -4.770  1.00 97.44 337 A 1 
ATOM   2806 C  CB  . ASN A 1 337 ? 17.310  16.026  -4.942  1.00 97.88 337 A 1 
ATOM   2807 C  CG  . ASN A 1 337 ? 18.395  16.438  -5.904  1.00 97.63 337 A 1 
ATOM   2808 O  OD1 . ASN A 1 337 ? 18.151  17.161  -6.871  1.00 92.54 337 A 1 
ATOM   2809 N  ND2 . ASN A 1 337 ? 19.622  15.994  -5.638  1.00 92.20 337 A 1 
ATOM   2810 N  N   . PHE A 1 338 ? 14.793  16.580  -3.107  1.00 97.64 338 A 1 
ATOM   2811 C  CA  . PHE A 1 338 ? 13.763  16.120  -2.187  1.00 97.25 338 A 1 
ATOM   2812 C  C   . PHE A 1 338 ? 12.371  16.461  -2.711  1.00 96.70 338 A 1 
ATOM   2813 O  O   . PHE A 1 338 ? 11.438  15.665  -2.586  1.00 96.23 338 A 1 
ATOM   2814 C  CB  . PHE A 1 338 ? 13.999  16.730  -0.800  1.00 96.63 338 A 1 
ATOM   2815 C  CG  . PHE A 1 338 ? 13.086  16.200  0.273   1.00 96.03 338 A 1 
ATOM   2816 C  CD1 . PHE A 1 338 ? 12.891  14.842  0.445   1.00 94.24 338 A 1 
ATOM   2817 C  CD2 . PHE A 1 338 ? 12.444  17.073  1.143   1.00 94.27 338 A 1 
ATOM   2818 C  CE1 . PHE A 1 338 ? 12.062  14.360  1.450   1.00 93.02 338 A 1 
ATOM   2819 C  CE2 . PHE A 1 338 ? 11.622  16.597  2.147   1.00 93.06 338 A 1 
ATOM   2820 C  CZ  . PHE A 1 338 ? 11.428  15.240  2.303   1.00 93.23 338 A 1 
ATOM   2821 N  N   . GLN A 1 339 ? 12.221  17.652  -3.301  1.00 96.76 339 A 1 
ATOM   2822 C  CA  . GLN A 1 339 ? 10.930  18.055  -3.856  1.00 95.83 339 A 1 
ATOM   2823 C  C   . GLN A 1 339 ? 10.503  17.131  -4.996  1.00 95.60 339 A 1 
ATOM   2824 O  O   . GLN A 1 339 ? 9.317   16.831  -5.141  1.00 95.09 339 A 1 
ATOM   2825 C  CB  . GLN A 1 339 ? 10.992  19.508  -4.332  1.00 95.17 339 A 1 
ATOM   2826 C  CG  . GLN A 1 339 ? 10.991  20.521  -3.196  1.00 92.20 339 A 1 
ATOM   2827 C  CD  . GLN A 1 339 ? 11.236  21.938  -3.661  1.00 88.62 339 A 1 
ATOM   2828 O  OE1 . GLN A 1 339 ? 11.955  22.175  -4.627  1.00 81.37 339 A 1 
ATOM   2829 N  NE2 . GLN A 1 339 ? 10.635  22.899  -2.978  1.00 79.19 339 A 1 
ATOM   2830 N  N   . LEU A 1 340 ? 11.456  16.688  -5.800  1.00 96.89 340 A 1 
ATOM   2831 C  CA  . LEU A 1 340 ? 11.139  15.733  -6.856  1.00 97.06 340 A 1 
ATOM   2832 C  C   . LEU A 1 340 ? 10.608  14.429  -6.253  1.00 97.01 340 A 1 
ATOM   2833 O  O   . LEU A 1 340 ? 9.582   13.897  -6.695  1.00 96.69 340 A 1 
ATOM   2834 C  CB  . LEU A 1 340 ? 12.367  15.449  -7.722  1.00 97.02 340 A 1 
ATOM   2835 C  CG  . LEU A 1 340 ? 12.157  14.427  -8.837  1.00 95.56 340 A 1 
ATOM   2836 C  CD1 . LEU A 1 340 ? 11.111  14.914  -9.826  1.00 93.03 340 A 1 
ATOM   2837 C  CD2 . LEU A 1 340 ? 13.466  14.134  -9.550  1.00 92.35 340 A 1 
ATOM   2838 N  N   . TYR A 1 341 ? 11.293  13.933  -5.241  1.00 97.46 341 A 1 
ATOM   2839 C  CA  . TYR A 1 341 ? 10.845  12.731  -4.533  1.00 97.38 341 A 1 
ATOM   2840 C  C   . TYR A 1 341 ? 9.442   12.923  -3.959  1.00 96.93 341 A 1 
ATOM   2841 O  O   . TYR A 1 341 ? 8.572   12.062  -4.114  1.00 96.34 341 A 1 
ATOM   2842 C  CB  . TYR A 1 341 ? 11.860  12.406  -3.434  1.00 97.42 341 A 1 
ATOM   2843 C  CG  . TYR A 1 341 ? 11.521  11.237  -2.539  1.00 97.70 341 A 1 
ATOM   2844 C  CD1 . TYR A 1 341 ? 11.765  9.920   -2.934  1.00 97.20 341 A 1 
ATOM   2845 C  CD2 . TYR A 1 341 ? 11.000  11.444  -1.271  1.00 97.27 341 A 1 
ATOM   2846 C  CE1 . TYR A 1 341 ? 11.489  8.856   -2.098  1.00 96.97 341 A 1 
ATOM   2847 C  CE2 . TYR A 1 341 ? 10.721  10.386  -0.425  1.00 97.08 341 A 1 
ATOM   2848 C  CZ  . TYR A 1 341 ? 10.968  9.094   -0.844  1.00 97.52 341 A 1 
ATOM   2849 O  OH  . TYR A 1 341 ? 10.688  8.041   -0.004  1.00 97.07 341 A 1 
ATOM   2850 N  N   . LEU A 1 342 ? 9.205   14.061  -3.305  1.00 96.41 342 A 1 
ATOM   2851 C  CA  . LEU A 1 342 ? 7.905   14.333  -2.706  1.00 95.79 342 A 1 
ATOM   2852 C  C   . LEU A 1 342 ? 6.800   14.452  -3.744  1.00 95.57 342 A 1 
ATOM   2853 O  O   . LEU A 1 342 ? 5.643   14.153  -3.451  1.00 95.04 342 A 1 
ATOM   2854 C  CB  . LEU A 1 342 ? 7.962   15.615  -1.868  1.00 95.18 342 A 1 
ATOM   2855 C  CG  . LEU A 1 342 ? 8.791   15.559  -0.584  1.00 93.71 342 A 1 
ATOM   2856 C  CD1 . LEU A 1 342 ? 8.792   16.922  0.089   1.00 92.76 342 A 1 
ATOM   2857 C  CD2 . LEU A 1 342 ? 8.249   14.493  0.360   1.00 92.52 342 A 1 
ATOM   2858 N  N   . SER A 1 343 ? 7.138   14.893  -4.954  1.00 95.47 343 A 1 
ATOM   2859 C  CA  . SER A 1 343 ? 6.134   15.046  -5.996  1.00 94.95 343 A 1 
ATOM   2860 C  C   . SER A 1 343 ? 5.510   13.703  -6.382  1.00 95.03 343 A 1 
ATOM   2861 O  O   . SER A 1 343 ? 4.414   13.674  -6.948  1.00 94.31 343 A 1 
ATOM   2862 C  CB  . SER A 1 343 ? 6.725   15.731  -7.235  1.00 94.50 343 A 1 
ATOM   2863 O  OG  . SER A 1 343 ? 7.543   14.852  -7.979  1.00 91.58 343 A 1 
ATOM   2864 N  N   . HIS A 1 344 ? 6.193   12.605  -6.066  1.00 96.44 344 A 1 
ATOM   2865 C  CA  . HIS A 1 344 ? 5.688   11.271  -6.360  1.00 97.08 344 A 1 
ATOM   2866 C  C   . HIS A 1 344 ? 5.183   10.533  -5.122  1.00 97.33 344 A 1 
ATOM   2867 O  O   . HIS A 1 344 ? 4.563   9.482   -5.248  1.00 97.07 344 A 1 
ATOM   2868 C  CB  . HIS A 1 344 ? 6.778   10.433  -7.038  1.00 97.25 344 A 1 
ATOM   2869 C  CG  . HIS A 1 344 ? 7.228   10.989  -8.352  1.00 97.24 344 A 1 
ATOM   2870 N  ND1 . HIS A 1 344 ? 6.396   11.097  -9.434  1.00 91.03 344 A 1 
ATOM   2871 C  CD2 . HIS A 1 344 ? 8.424   11.478  -8.753  1.00 91.16 344 A 1 
ATOM   2872 C  CE1 . HIS A 1 344 ? 7.050   11.625  -10.450 1.00 93.23 344 A 1 
ATOM   2873 N  NE2 . HIS A 1 344 ? 8.285   11.866  -10.062 1.00 94.04 344 A 1 
ATOM   2874 N  N   . LEU A 1 345 ? 5.427   11.090  -3.936  1.00 96.81 345 A 1 
ATOM   2875 C  CA  . LEU A 1 345 ? 5.121   10.399  -2.686  1.00 96.81 345 A 1 
ATOM   2876 C  C   . LEU A 1 345 ? 3.668   9.946   -2.618  1.00 96.88 345 A 1 
ATOM   2877 O  O   . LEU A 1 345 ? 3.376   8.822   -2.190  1.00 96.15 345 A 1 
ATOM   2878 C  CB  . LEU A 1 345 ? 5.444   11.300  -1.496  1.00 96.10 345 A 1 
ATOM   2879 C  CG  . LEU A 1 345 ? 5.395   10.625  -0.122  1.00 94.15 345 A 1 
ATOM   2880 C  CD1 . LEU A 1 345 ? 6.669   9.828   0.104   1.00 90.13 345 A 1 
ATOM   2881 C  CD2 . LEU A 1 345 ? 5.212   11.652  0.978   1.00 89.62 345 A 1 
ATOM   2882 N  N   . HIS A 1 346 ? 2.745   10.811  -3.040  1.00 96.26 346 A 1 
ATOM   2883 C  CA  . HIS A 1 346 ? 1.318   10.517  -2.997  1.00 95.91 346 A 1 
ATOM   2884 C  C   . HIS A 1 346 ? 0.782   10.119  -4.375  1.00 96.18 346 A 1 
ATOM   2885 O  O   . HIS A 1 346 ? -0.383  10.363  -4.691  1.00 95.34 346 A 1 
ATOM   2886 C  CB  . HIS A 1 346 ? 0.539   11.716  -2.454  1.00 94.89 346 A 1 
ATOM   2887 C  CG  . HIS A 1 346 ? 0.846   12.036  -1.026  1.00 93.34 346 A 1 
ATOM   2888 N  ND1 . HIS A 1 346 ? 1.694   13.054  -0.646  1.00 83.96 346 A 1 
ATOM   2889 C  CD2 . HIS A 1 346 ? 0.428   11.458  0.112   1.00 83.40 346 A 1 
ATOM   2890 C  CE1 . HIS A 1 346 ? 1.775   13.091  0.661   1.00 84.96 346 A 1 
ATOM   2891 N  NE2 . HIS A 1 346 ? 1.017   12.129  1.156   1.00 86.76 346 A 1 
ATOM   2892 N  N   . ALA A 1 347 ? 1.637   9.514   -5.181  1.00 96.30 347 A 1 
ATOM   2893 C  CA  . ALA A 1 347 ? 1.284   9.129   -6.546  1.00 96.30 347 A 1 
ATOM   2894 C  C   . ALA A 1 347 ? 0.722   10.322  -7.310  1.00 95.50 347 A 1 
ATOM   2895 O  O   . ALA A 1 347 ? -0.317  10.241  -7.968  1.00 93.25 347 A 1 
ATOM   2896 C  CB  . ALA A 1 347 ? 0.307   7.955   -6.556  1.00 96.44 347 A 1 
ATOM   2897 N  N   . GLY A 1 348 ? 1.409   11.453  -7.200  1.00 93.18 348 A 1 
ATOM   2898 C  CA  . GLY A 1 348 ? 1.035   12.654  -7.906  1.00 90.05 348 A 1 
ATOM   2899 C  C   . GLY A 1 348 ? -0.111  13.432  -7.292  1.00 88.20 348 A 1 
ATOM   2900 O  O   . GLY A 1 348 ? -0.557  14.428  -7.869  1.00 80.60 348 A 1 
ATOM   2901 N  N   . GLY A 1 349 ? -0.604  13.005  -6.131  1.00 88.43 349 A 1 
ATOM   2902 C  CA  . GLY A 1 349 ? -1.720  13.670  -5.494  1.00 85.16 349 A 1 
ATOM   2903 C  C   . GLY A 1 349 ? -1.382  15.088  -5.065  1.00 84.04 349 A 1 
ATOM   2904 O  O   . GLY A 1 349 ? -0.326  15.346  -4.495  1.00 77.09 349 A 1 
ATOM   2905 N  N   . THR A 1 350 ? -2.298  16.027  -5.337  1.00 79.10 350 A 1 
ATOM   2906 C  CA  . THR A 1 350 ? -2.174  17.415  -4.908  1.00 76.45 350 A 1 
ATOM   2907 C  C   . THR A 1 350 ? -3.461  17.856  -4.231  1.00 76.77 350 A 1 
ATOM   2908 O  O   . THR A 1 350 ? -3.887  19.003  -4.333  1.00 71.88 350 A 1 
ATOM   2909 C  CB  . THR A 1 350 ? -1.844  18.346  -6.088  1.00 71.79 350 A 1 
ATOM   2910 O  OG1 . THR A 1 350 ? -2.787  18.136  -7.139  1.00 66.68 350 A 1 
ATOM   2911 C  CG2 . THR A 1 350 ? -0.444  18.062  -6.620  1.00 66.74 350 A 1 
ATOM   2912 N  N   . HIS A 1 351 ? -4.071  16.932  -3.496  1.00 76.39 351 A 1 
ATOM   2913 C  CA  . HIS A 1 351 ? -5.421  17.068  -2.973  1.00 73.47 351 A 1 
ATOM   2914 C  C   . HIS A 1 351 ? -5.625  18.261  -2.045  1.00 73.80 351 A 1 
ATOM   2915 O  O   . HIS A 1 351 ? -6.733  18.790  -1.961  1.00 70.75 351 A 1 
ATOM   2916 C  CB  . HIS A 1 351 ? -5.801  15.784  -2.237  1.00 69.99 351 A 1 
ATOM   2917 C  CG  . HIS A 1 351 ? -4.729  15.278  -1.327  1.00 67.28 351 A 1 
ATOM   2918 N  ND1 . HIS A 1 351 ? -4.719  15.531  0.020   1.00 60.58 351 A 1 
ATOM   2919 C  CD2 . HIS A 1 351 ? -3.620  14.547  -1.589  1.00 59.94 351 A 1 
ATOM   2920 C  CE1 . HIS A 1 351 ? -3.643  14.979  0.563   1.00 59.90 351 A 1 
ATOM   2921 N  NE2 . HIS A 1 351 ? -2.962  14.376  -0.391  1.00 61.07 351 A 1 
ATOM   2922 N  N   . ASN A 1 352 ? -4.587  18.722  -1.352  1.00 75.16 352 A 1 
ATOM   2923 C  CA  . ASN A 1 352 ? -4.706  19.854  -0.438  1.00 73.56 352 A 1 
ATOM   2924 C  C   . ASN A 1 352 ? -4.146  21.148  -1.020  1.00 75.67 352 A 1 
ATOM   2925 O  O   . ASN A 1 352 ? -4.002  22.139  -0.299  1.00 72.83 352 A 1 
ATOM   2926 C  CB  . ASN A 1 352 ? -4.020  19.534  0.892   1.00 68.18 352 A 1 
ATOM   2927 C  CG  . ASN A 1 352 ? -4.767  18.485  1.689   1.00 62.34 352 A 1 
ATOM   2928 O  OD1 . ASN A 1 352 ? -5.993  18.455  1.691   1.00 58.05 352 A 1 
ATOM   2929 N  ND2 . ASN A 1 352 ? -4.032  17.626  2.371   1.00 55.68 352 A 1 
ATOM   2930 N  N   . MET A 1 353 ? -3.835  21.138  -2.322  1.00 77.25 353 A 1 
ATOM   2931 C  CA  . MET A 1 353 ? -3.186  22.282  -2.957  1.00 77.41 353 A 1 
ATOM   2932 C  C   . MET A 1 353 ? -4.056  22.955  -4.012  1.00 79.83 353 A 1 
ATOM   2933 O  O   . MET A 1 353 ? -3.602  23.881  -4.688  1.00 77.06 353 A 1 
ATOM   2934 C  CB  . MET A 1 353 ? -1.853  21.844  -3.584  1.00 75.39 353 A 1 
ATOM   2935 C  CG  . MET A 1 353 ? -0.863  21.295  -2.583  1.00 72.83 353 A 1 
ATOM   2936 S  SD  . MET A 1 353 ? -0.309  22.550  -1.405  1.00 67.13 353 A 1 
ATOM   2937 C  CE  . MET A 1 353 ? 0.716   23.568  -2.454  1.00 62.07 353 A 1 
ATOM   2938 N  N   . TRP A 1 354 ? -5.307  22.530  -4.156  1.00 81.17 354 A 1 
ATOM   2939 C  CA  . TRP A 1 354 ? -6.145  23.028  -5.245  1.00 81.51 354 A 1 
ATOM   2940 C  C   . TRP A 1 354 ? -6.520  24.489  -5.089  1.00 84.37 354 A 1 
ATOM   2941 O  O   . TRP A 1 354 ? -6.780  25.168  -6.082  1.00 83.06 354 A 1 
ATOM   2942 C  CB  . TRP A 1 354 ? -7.406  22.166  -5.387  1.00 77.55 354 A 1 
ATOM   2943 C  CG  . TRP A 1 354 ? -7.085  20.780  -5.833  1.00 73.26 354 A 1 
ATOM   2944 C  CD1 . TRP A 1 354 ? -7.226  19.626  -5.127  1.00 65.72 354 A 1 
ATOM   2945 C  CD2 . TRP A 1 354 ? -6.531  20.403  -7.104  1.00 68.90 354 A 1 
ATOM   2946 N  NE1 . TRP A 1 354 ? -6.805  18.560  -5.862  1.00 62.33 354 A 1 
ATOM   2947 C  CE2 . TRP A 1 354 ? -6.373  19.003  -7.085  1.00 64.26 354 A 1 
ATOM   2948 C  CE3 . TRP A 1 354 ? -6.165  21.108  -8.249  1.00 61.20 354 A 1 
ATOM   2949 C  CZ2 . TRP A 1 354 ? -5.861  18.302  -8.174  1.00 60.07 354 A 1 
ATOM   2950 C  CZ3 . TRP A 1 354 ? -5.653  20.400  -9.330  1.00 59.36 354 A 1 
ATOM   2951 C  CH2 . TRP A 1 354 ? -5.507  19.022  -9.284  1.00 59.15 354 A 1 
ATOM   2952 N  N   . PHE A 1 355 ? -6.528  25.006  -3.855  1.00 83.12 355 A 1 
ATOM   2953 C  CA  . PHE A 1 355 ? -6.760  26.432  -3.644  1.00 85.46 355 A 1 
ATOM   2954 C  C   . PHE A 1 355 ? -5.772  27.254  -4.465  1.00 86.05 355 A 1 
ATOM   2955 O  O   . PHE A 1 355 ? -6.144  28.230  -5.114  1.00 85.89 355 A 1 
ATOM   2956 C  CB  . PHE A 1 355 ? -6.629  26.787  -2.167  1.00 86.03 355 A 1 
ATOM   2957 C  CG  . PHE A 1 355 ? -6.621  28.273  -1.906  1.00 87.46 355 A 1 
ATOM   2958 C  CD1 . PHE A 1 355 ? -7.814  28.974  -1.808  1.00 87.21 355 A 1 
ATOM   2959 C  CD2 . PHE A 1 355 ? -5.429  28.964  -1.779  1.00 87.44 355 A 1 
ATOM   2960 C  CE1 . PHE A 1 355 ? -7.813  30.339  -1.583  1.00 86.70 355 A 1 
ATOM   2961 C  CE2 . PHE A 1 355 ? -5.421  30.330  -1.557  1.00 86.24 355 A 1 
ATOM   2962 C  CZ  . PHE A 1 355 ? -6.615  31.020  -1.456  1.00 86.98 355 A 1 
ATOM   2963 N  N   . TYR A 1 356 ? -4.501  26.837  -4.436  1.00 88.16 356 A 1 
ATOM   2964 C  CA  . TYR A 1 356 ? -3.449  27.615  -5.080  1.00 89.57 356 A 1 
ATOM   2965 C  C   . TYR A 1 356 ? -3.522  27.534  -6.597  1.00 90.38 356 A 1 
ATOM   2966 O  O   . TYR A 1 356 ? -3.098  28.460  -7.290  1.00 89.19 356 A 1 
ATOM   2967 C  CB  . TYR A 1 356 ? -2.082  27.177  -4.543  1.00 89.29 356 A 1 
ATOM   2968 C  CG  . TYR A 1 356 ? -2.009  27.382  -3.048  1.00 89.82 356 A 1 
ATOM   2969 C  CD1 . TYR A 1 356 ? -1.812  28.648  -2.522  1.00 87.58 356 A 1 
ATOM   2970 C  CD2 . TYR A 1 356 ? -2.177  26.319  -2.167  1.00 87.64 356 A 1 
ATOM   2971 C  CE1 . TYR A 1 356 ? -1.778  28.850  -1.150  1.00 86.48 356 A 1 
ATOM   2972 C  CE2 . TYR A 1 356 ? -2.145  26.519  -0.800  1.00 86.12 356 A 1 
ATOM   2973 C  CZ  . TYR A 1 356 ? -1.938  27.779  -0.300  1.00 86.51 356 A 1 
ATOM   2974 O  OH  . TYR A 1 356 ? -1.904  27.983  1.055   1.00 84.42 356 A 1 
ATOM   2975 N  N   . LYS A 1 357 ? -4.077  26.455  -7.109  1.00 85.51 357 A 1 
ATOM   2976 C  CA  . LYS A 1 357 ? -4.339  26.388  -8.544  1.00 85.69 357 A 1 
ATOM   2977 C  C   . LYS A 1 357 ? -5.506  27.288  -8.916  1.00 87.07 357 A 1 
ATOM   2978 O  O   . LYS A 1 357 ? -5.437  28.045  -9.893  1.00 86.72 357 A 1 
ATOM   2979 C  CB  . LYS A 1 357 ? -4.607  24.944  -8.975  1.00 83.27 357 A 1 
ATOM   2980 C  CG  . LYS A 1 357 ? -4.843  24.797  -10.476 1.00 78.43 357 A 1 
ATOM   2981 C  CD  . LYS A 1 357 ? -4.946  23.343  -10.897 1.00 76.54 357 A 1 
ATOM   2982 C  CE  . LYS A 1 357 ? -5.126  23.220  -12.407 1.00 70.78 357 A 1 
ATOM   2983 N  NZ  . LYS A 1 357 ? -5.169  21.806  -12.846 1.00 66.54 357 A 1 
ATOM   2984 N  N   . CYS A 1 358 ? -6.567  27.234  -8.133  1.00 87.92 358 A 1 
ATOM   2985 C  CA  . CYS A 1 358 ? -7.754  28.020  -8.453  1.00 89.05 358 A 1 
ATOM   2986 C  C   . CYS A 1 358 ? -7.478  29.517  -8.461  1.00 91.03 358 A 1 
ATOM   2987 O  O   . CYS A 1 358 ? -7.916  30.224  -9.367  1.00 90.61 358 A 1 
ATOM   2988 C  CB  . CYS A 1 358 ? -8.893  27.690  -7.480  1.00 87.39 358 A 1 
ATOM   2989 S  SG  . CYS A 1 358 ? -9.722  26.117  -7.828  1.00 85.83 358 A 1 
ATOM   2990 N  N   . VAL A 1 359 ? -6.730  30.027  -7.474  1.00 91.24 359 A 1 
ATOM   2991 C  CA  . VAL A 1 359 ? -6.492  31.468  -7.424  1.00 92.49 359 A 1 
ATOM   2992 C  C   . VAL A 1 359 ? -5.562  31.944  -8.543  1.00 93.49 359 A 1 
ATOM   2993 O  O   . VAL A 1 359 ? -5.468  33.150  -8.782  1.00 92.94 359 A 1 
ATOM   2994 C  CB  . VAL A 1 359 ? -5.966  31.934  -6.054  1.00 91.45 359 A 1 
ATOM   2995 C  CG1 . VAL A 1 359 ? -7.016  31.687  -4.975  1.00 83.60 359 A 1 
ATOM   2996 C  CG2 . VAL A 1 359 ? -4.646  31.267  -5.704  1.00 84.11 359 A 1 
ATOM   2997 N  N   . MET A 1 360 ? -4.893  31.017  -9.226  1.00 92.03 360 A 1 
ATOM   2998 C  CA  . MET A 1 360 ? -4.117  31.389  -10.408 1.00 92.56 360 A 1 
ATOM   2999 C  C   . MET A 1 360 ? -5.011  31.682  -11.607 1.00 93.23 360 A 1 
ATOM   3000 O  O   . MET A 1 360 ? -4.649  32.494  -12.461 1.00 93.00 360 A 1 
ATOM   3001 C  CB  . MET A 1 360 ? -3.167  30.266  -10.825 1.00 90.96 360 A 1 
ATOM   3002 C  CG  . MET A 1 360 ? -1.930  30.076  -9.984  1.00 85.44 360 A 1 
ATOM   3003 S  SD  . MET A 1 360 ? -0.692  29.106  -10.882 1.00 85.19 360 A 1 
ATOM   3004 C  CE  . MET A 1 360 ? -1.588  27.598  -11.213 1.00 77.93 360 A 1 
ATOM   3005 N  N   . ILE A 1 361 ? -6.147  31.004  -11.686 1.00 92.15 361 A 1 
ATOM   3006 C  CA  . ILE A 1 361 ? -6.903  30.960  -12.937 1.00 91.68 361 A 1 
ATOM   3007 C  C   . ILE A 1 361 ? -8.274  31.611  -12.861 1.00 92.90 361 A 1 
ATOM   3008 O  O   . ILE A 1 361 ? -9.006  31.612  -13.854 1.00 91.95 361 A 1 
ATOM   3009 C  CB  . ILE A 1 361 ? -7.040  29.510  -13.449 1.00 88.83 361 A 1 
ATOM   3010 C  CG1 . ILE A 1 361 ? -7.854  28.665  -12.468 1.00 83.38 361 A 1 
ATOM   3011 C  CG2 . ILE A 1 361 ? -5.662  28.902  -13.692 1.00 81.01 361 A 1 
ATOM   3012 C  CD1 . ILE A 1 361 ? -8.138  27.250  -12.954 1.00 79.31 361 A 1 
ATOM   3013 N  N   . ILE A 1 362 ? -8.636  32.195  -11.724 1.00 92.43 362 A 1 
ATOM   3014 C  CA  . ILE A 1 362 ? -9.928  32.858  -11.573 1.00 92.84 362 A 1 
ATOM   3015 C  C   . ILE A 1 362 ? -9.742  34.347  -11.321 1.00 93.62 362 A 1 
ATOM   3016 O  O   . ILE A 1 362 ? -8.687  34.785  -10.846 1.00 93.41 362 A 1 
ATOM   3017 C  CB  . ILE A 1 362 ? -10.783 32.221  -10.451 1.00 92.21 362 A 1 
ATOM   3018 C  CG1 . ILE A 1 362 ? -10.086 32.324  -9.089  1.00 86.63 362 A 1 
ATOM   3019 C  CG2 . ILE A 1 362 ? -11.072 30.754  -10.779 1.00 85.27 362 A 1 
ATOM   3020 C  CD1 . ILE A 1 362 ? -10.378 33.581  -8.299  1.00 83.47 362 A 1 
ATOM   3021 N  N   . ASN A 1 363 ? -10.773 35.132  -11.646 1.00 93.71 363 A 1 
ATOM   3022 C  CA  . ASN A 1 363 ? -10.766 36.557  -11.338 1.00 94.00 363 A 1 
ATOM   3023 C  C   . ASN A 1 363 ? -12.114 37.049  -10.834 1.00 94.66 363 A 1 
ATOM   3024 O  O   . ASN A 1 363 ? -12.438 38.232  -10.949 1.00 91.53 363 A 1 
ATOM   3025 C  CB  . ASN A 1 363 ? -10.303 37.385  -12.549 1.00 91.92 363 A 1 
ATOM   3026 C  CG  . ASN A 1 363 ? -11.209 37.224  -13.755 1.00 84.54 363 A 1 
ATOM   3027 O  OD1 . ASN A 1 363 ? -12.269 36.607  -13.680 1.00 74.62 363 A 1 
ATOM   3028 N  ND2 . ASN A 1 363 ? -10.785 37.777  -14.875 1.00 76.69 363 A 1 
ATOM   3029 N  N   . SER A 1 364 ? -12.904 36.143  -10.247 1.00 94.57 364 A 1 
ATOM   3030 C  CA  . SER A 1 364 ? -14.174 36.503  -9.641  1.00 94.67 364 A 1 
ATOM   3031 C  C   . SER A 1 364 ? -14.545 35.460  -8.593  1.00 94.14 364 A 1 
ATOM   3032 O  O   . SER A 1 364 ? -14.070 34.324  -8.635  1.00 93.50 364 A 1 
ATOM   3033 C  CB  . SER A 1 364 ? -15.300 36.610  -10.683 1.00 93.62 364 A 1 
ATOM   3034 O  OG  . SER A 1 364 ? -15.673 35.329  -11.155 1.00 89.23 364 A 1 
ATOM   3035 N  N   . ASN A 1 365 ? -15.415 35.874  -7.650  1.00 95.06 365 A 1 
ATOM   3036 C  CA  . ASN A 1 365 ? -15.888 34.951  -6.632  1.00 93.26 365 A 1 
ATOM   3037 C  C   . ASN A 1 365 ? -16.666 33.800  -7.253  1.00 92.27 365 A 1 
ATOM   3038 O  O   . ASN A 1 365 ? -16.547 32.650  -6.817  1.00 91.27 365 A 1 
ATOM   3039 C  CB  . ASN A 1 365 ? -16.755 35.689  -5.612  1.00 92.10 365 A 1 
ATOM   3040 C  CG  . ASN A 1 365 ? -17.218 34.785  -4.487  1.00 83.96 365 A 1 
ATOM   3041 O  OD1 . ASN A 1 365 ? -16.415 34.284  -3.717  1.00 75.33 365 A 1 
ATOM   3042 N  ND2 . ASN A 1 365 ? -18.530 34.578  -4.389  1.00 74.46 365 A 1 
ATOM   3043 N  N   . GLU A 1 366 ? -17.449 34.096  -8.271  1.00 94.07 366 A 1 
ATOM   3044 C  CA  . GLU A 1 366 ? -18.253 33.080  -8.937  1.00 93.22 366 A 1 
ATOM   3045 C  C   . GLU A 1 366 ? -17.372 32.006  -9.569  1.00 92.25 366 A 1 
ATOM   3046 O  O   . GLU A 1 366 ? -17.642 30.806  -9.433  1.00 90.71 366 A 1 
ATOM   3047 C  CB  . GLU A 1 366 ? -19.161 33.725  -9.991  1.00 93.06 366 A 1 
ATOM   3048 C  CG  . GLU A 1 366 ? -20.288 34.589  -9.420  1.00 82.12 366 A 1 
ATOM   3049 C  CD  . GLU A 1 366 ? -19.830 35.952  -8.917  1.00 75.17 366 A 1 
ATOM   3050 O  OE1 . GLU A 1 366 ? -18.669 36.334  -9.166  1.00 68.58 366 A 1 
ATOM   3051 O  OE2 . GLU A 1 366 ? -20.645 36.642  -8.281  1.00 68.80 366 A 1 
ATOM   3052 N  N   . ASP A 1 367 ? -16.322 32.432  -10.253 1.00 94.25 367 A 1 
ATOM   3053 C  CA  . ASP A 1 367 ? -15.416 31.474  -10.878 1.00 92.70 367 A 1 
ATOM   3054 C  C   . ASP A 1 367 ? -14.617 30.708  -9.832  1.00 91.19 367 A 1 
ATOM   3055 O  O   . ASP A 1 367 ? -14.303 29.524  -10.029 1.00 89.61 367 A 1 
ATOM   3056 C  CB  . ASP A 1 367 ? -14.473 32.186  -11.855 1.00 92.19 367 A 1 
ATOM   3057 C  CG  . ASP A 1 367 ? -15.160 32.573  -13.157 1.00 88.54 367 A 1 
ATOM   3058 O  OD1 . ASP A 1 367 ? -16.285 32.100  -13.404 1.00 82.82 367 A 1 
ATOM   3059 O  OD2 . ASP A 1 367 ? -14.559 33.343  -13.932 1.00 82.37 367 A 1 
ATOM   3060 N  N   . TYR A 1 368 ? -14.289 31.357  -8.718  1.00 92.86 368 A 1 
ATOM   3061 C  CA  . TYR A 1 368 ? -13.596 30.674  -7.634  1.00 90.51 368 A 1 
ATOM   3062 C  C   . TYR A 1 368 ? -14.440 29.513  -7.097  1.00 88.22 368 A 1 
ATOM   3063 O  O   . TYR A 1 368 ? -13.934 28.402  -6.919  1.00 86.51 368 A 1 
ATOM   3064 C  CB  . TYR A 1 368 ? -13.268 31.656  -6.512  1.00 89.00 368 A 1 
ATOM   3065 C  CG  . TYR A 1 368 ? -12.732 30.991  -5.263  1.00 88.41 368 A 1 
ATOM   3066 C  CD1 . TYR A 1 368 ? -11.461 30.434  -5.239  1.00 85.28 368 A 1 
ATOM   3067 C  CD2 . TYR A 1 368 ? -13.491 30.924  -4.102  1.00 85.63 368 A 1 
ATOM   3068 C  CE1 . TYR A 1 368 ? -10.963 29.825  -4.097  1.00 83.43 368 A 1 
ATOM   3069 C  CE2 . TYR A 1 368 ? -13.006 30.317  -2.958  1.00 82.96 368 A 1 
ATOM   3070 C  CZ  . TYR A 1 368 ? -11.740 29.766  -2.957  1.00 83.75 368 A 1 
ATOM   3071 O  OH  . TYR A 1 368 ? -11.255 29.164  -1.826  1.00 81.46 368 A 1 
ATOM   3072 N  N   . GLN A 1 369 ? -15.719 29.768  -6.852  1.00 90.47 369 A 1 
ATOM   3073 C  CA  . GLN A 1 369 ? -16.596 28.722  -6.341  1.00 87.19 369 A 1 
ATOM   3074 C  C   . GLN A 1 369 ? -16.701 27.568  -7.328  1.00 84.80 369 A 1 
ATOM   3075 O  O   . GLN A 1 369 ? -16.658 26.393  -6.940  1.00 82.39 369 A 1 
ATOM   3076 C  CB  . GLN A 1 369 ? -17.983 29.283  -6.023  1.00 86.44 369 A 1 
ATOM   3077 C  CG  . GLN A 1 369 ? -17.991 30.287  -4.878  1.00 79.71 369 A 1 
ATOM   3078 C  CD  . GLN A 1 369 ? -17.539 29.688  -3.564  1.00 74.75 369 A 1 
ATOM   3079 O  OE1 . GLN A 1 369 ? -17.710 28.494  -3.318  1.00 68.58 369 A 1 
ATOM   3080 N  NE2 . GLN A 1 369 ? -16.958 30.518  -2.708  1.00 65.60 369 A 1 
ATOM   3081 N  N   . LYS A 1 370 ? -16.824 27.876  -8.623  1.00 86.10 370 A 1 
ATOM   3082 C  CA  . LYS A 1 370 ? -16.867 26.830  -9.637  1.00 83.52 370 A 1 
ATOM   3083 C  C   . LYS A 1 370 ? -15.576 26.017  -9.630  1.00 81.44 370 A 1 
ATOM   3084 O  O   . LYS A 1 370 ? -15.607 24.788  -9.759  1.00 79.23 370 A 1 
ATOM   3085 C  CB  . LYS A 1 370 ? -17.091 27.428  -11.026 1.00 83.40 370 A 1 
ATOM   3086 C  CG  . LYS A 1 370 ? -18.497 27.940  -11.273 1.00 75.95 370 A 1 
ATOM   3087 C  CD  . LYS A 1 370 ? -18.673 28.396  -12.714 1.00 73.93 370 A 1 
ATOM   3088 C  CE  . LYS A 1 370 ? -20.080 28.875  -12.986 1.00 66.01 370 A 1 
ATOM   3089 N  NZ  . LYS A 1 370 ? -20.258 29.274  -14.410 1.00 60.81 370 A 1 
ATOM   3090 N  N   . CYS A 1 371 ? -14.449 26.702  -9.473  1.00 85.68 371 A 1 
ATOM   3091 C  CA  . CYS A 1 371 ? -13.151 26.035  -9.507  1.00 84.77 371 A 1 
ATOM   3092 C  C   . CYS A 1 371 ? -12.988 25.068  -8.333  1.00 82.86 371 A 1 
ATOM   3093 O  O   . CYS A 1 371 ? -12.692 23.891  -8.525  1.00 80.46 371 A 1 
ATOM   3094 C  CB  . CYS A 1 371 ? -12.021 27.063  -9.514  1.00 85.46 371 A 1 
ATOM   3095 S  SG  . CYS A 1 371 ? -10.374 26.356  -9.724  1.00 85.80 371 A 1 
ATOM   3096 N  N   . ILE A 1 372 ? -13.203 25.559  -7.113  1.00 82.20 372 A 1 
ATOM   3097 C  CA  . ILE A 1 372 ? -12.967 24.695  -5.965  1.00 79.79 372 A 1 
ATOM   3098 C  C   . ILE A 1 372 ? -13.965 23.545  -5.908  1.00 77.14 372 A 1 
ATOM   3099 O  O   . ILE A 1 372 ? -13.637 22.465  -5.405  1.00 74.02 372 A 1 
ATOM   3100 C  CB  . ILE A 1 372 ? -12.971 25.478  -4.632  1.00 79.27 372 A 1 
ATOM   3101 C  CG1 . ILE A 1 372 ? -14.321 26.146  -4.382  1.00 74.21 372 A 1 
ATOM   3102 C  CG2 . ILE A 1 372 ? -11.835 26.499  -4.611  1.00 73.83 372 A 1 
ATOM   3103 C  CD1 . ILE A 1 372 ? -14.405 26.829  -3.025  1.00 69.55 372 A 1 
ATOM   3104 N  N   . ASN A 1 373 ? -15.162 23.742  -6.440  1.00 77.65 373 A 1 
ATOM   3105 C  CA  . ASN A 1 373 ? -16.150 22.670  -6.449  1.00 74.37 373 A 1 
ATOM   3106 C  C   . ASN A 1 373 ? -15.771 21.537  -7.392  1.00 71.92 373 A 1 
ATOM   3107 O  O   . ASN A 1 373 ? -16.301 20.425  -7.273  1.00 69.89 373 A 1 
ATOM   3108 C  CB  . ASN A 1 373 ? -17.537 23.217  -6.813  1.00 74.19 373 A 1 
ATOM   3109 C  CG  . ASN A 1 373 ? -18.183 23.998  -5.682  1.00 69.47 373 A 1 
ATOM   3110 O  OD1 . ASN A 1 373 ? -17.806 23.849  -4.524  1.00 64.83 373 A 1 
ATOM   3111 N  ND2 . ASN A 1 373 ? -19.166 24.827  -6.014  1.00 63.19 373 A 1 
ATOM   3112 N  N   . GLN A 1 374 ? -14.848 21.790  -8.325  1.00 71.61 374 A 1 
ATOM   3113 C  CA  . GLN A 1 374 ? -14.351 20.736  -9.194  1.00 68.32 374 A 1 
ATOM   3114 C  C   . GLN A 1 374 ? -13.446 19.770  -8.450  1.00 66.55 374 A 1 
ATOM   3115 O  O   . GLN A 1 374 ? -13.315 18.601  -8.838  1.00 62.39 374 A 1 
ATOM   3116 C  CB  . GLN A 1 374 ? -13.566 21.330  -10.371 1.00 66.19 374 A 1 
ATOM   3117 C  CG  . GLN A 1 374 ? -14.397 22.137  -11.345 1.00 61.12 374 A 1 
ATOM   3118 C  CD  . GLN A 1 374 ? -13.546 22.784  -12.421 1.00 57.44 374 A 1 
ATOM   3119 O  OE1 . GLN A 1 374 ? -12.326 22.859  -12.303 1.00 53.68 374 A 1 
ATOM   3120 N  NE2 . GLN A 1 374 ? -14.195 23.266  -13.477 1.00 51.84 374 A 1 
ATOM   3121 N  N   . PHE A 1 375 ? -12.809 20.255  -7.395  1.00 68.32 375 A 1 
ATOM   3122 C  CA  . PHE A 1 375 ? -11.753 19.492  -6.745  1.00 64.06 375 A 1 
ATOM   3123 C  C   . PHE A 1 375 ? -12.108 18.997  -5.351  1.00 61.11 375 A 1 
ATOM   3124 O  O   . PHE A 1 375 ? -11.502 18.029  -4.875  1.00 57.71 375 A 1 
ATOM   3125 C  CB  . PHE A 1 375 ? -10.485 20.341  -6.683  1.00 61.75 375 A 1 
ATOM   3126 C  CG  . PHE A 1 375 ? -10.035 20.853  -8.013  1.00 62.84 375 A 1 
ATOM   3127 C  CD1 . PHE A 1 375 ? -9.768  19.987  -9.058  1.00 59.80 375 A 1 
ATOM   3128 C  CD2 . PHE A 1 375 ? -9.878  22.219  -8.238  1.00 59.89 375 A 1 
ATOM   3129 C  CE1 . PHE A 1 375 ? -9.360  20.459  -10.291 1.00 58.36 375 A 1 
ATOM   3130 C  CE2 . PHE A 1 375 ? -9.466  22.699  -9.469  1.00 57.96 375 A 1 
ATOM   3131 C  CZ  . PHE A 1 375 ? -9.207  21.811  -10.495 1.00 58.17 375 A 1 
ATOM   3132 N  N   . PHE A 1 376 ? -13.074 19.625  -4.708  1.00 61.90 376 A 1 
ATOM   3133 C  CA  . PHE A 1 376 ? -13.449 19.244  -3.347  1.00 58.96 376 A 1 
ATOM   3134 C  C   . PHE A 1 376 ? -14.883 18.732  -3.277  1.00 54.64 376 A 1 
ATOM   3135 O  O   . PHE A 1 376 ? -15.245 18.073  -2.299  1.00 50.24 376 A 1 
ATOM   3136 C  CB  . PHE A 1 376 ? -13.285 20.432  -2.399  1.00 54.97 376 A 1 
ATOM   3137 C  CG  . PHE A 1 376 ? -11.896 20.981  -2.368  1.00 53.06 376 A 1 
ATOM   3138 C  CD1 . PHE A 1 376 ? -10.864 20.239  -1.817  1.00 50.69 376 A 1 
ATOM   3139 C  CD2 . PHE A 1 376 ? -11.610 22.228  -2.878  1.00 48.59 376 A 1 
ATOM   3140 C  CE1 . PHE A 1 376 ? -9.572  20.735  -1.776  1.00 47.70 376 A 1 
ATOM   3141 C  CE2 . PHE A 1 376 ? -10.326 22.738  -2.846  1.00 49.07 376 A 1 
ATOM   3142 C  CZ  . PHE A 1 376 ? -9.303  21.988  -2.294  1.00 46.19 376 A 1 
ATOM   3143 O  OXT . PHE A 1 376 ? -15.662 18.999  -4.174  1.00 48.14 376 A 1 
HETATM 3144 CO CO  . CO  B 2 .   ? -3.766  -0.515  3.560   1.00 96.33 1   B 1 
HETATM 3145 CO CO  . CO  C 3 .   ? -2.113  -2.360  5.857   1.00 95.61 1   C 1 
HETATM 3146 C  C1  . NAG D 4 .   ? -30.084 14.272  11.449  1.00 82.90 1   D 1 
HETATM 3147 C  C2  . NAG D 4 .   ? -29.819 13.869  12.873  1.00 82.18 1   D 1 
HETATM 3148 C  C3  . NAG D 4 .   ? -31.037 13.242  13.533  1.00 76.94 1   D 1 
HETATM 3149 C  C4  . NAG D 4 .   ? -32.290 14.077  13.276  1.00 76.43 1   D 1 
HETATM 3150 C  C5  . NAG D 4 .   ? -32.440 14.373  11.804  1.00 77.90 1   D 1 
HETATM 3151 C  C6  . NAG D 4 .   ? -33.614 15.287  11.485  1.00 68.38 1   D 1 
HETATM 3152 C  C7  . NAG D 4 .   ? -27.515 13.233  13.276  1.00 73.56 1   D 1 
HETATM 3153 C  C8  . NAG D 4 .   ? -26.524 12.109  13.285  1.00 63.42 1   D 1 
HETATM 3154 N  N2  . NAG D 4 .   ? -28.736 12.911  12.920  1.00 73.77 1   D 1 
HETATM 3155 O  O3  . NAG D 4 .   ? -30.808 13.137  14.914  1.00 72.86 1   D 1 
HETATM 3156 O  O4  . NAG D 4 .   ? -33.424 13.343  13.742  1.00 74.63 1   D 1 
HETATM 3157 O  O5  . NAG D 4 .   ? -31.244 15.035  11.323  1.00 80.44 1   D 1 
HETATM 3158 O  O6  . NAG D 4 .   ? -33.495 16.514  12.145  1.00 57.33 1   D 1 
HETATM 3159 O  O7  . NAG D 4 .   ? -27.200 14.368  13.588  1.00 63.82 1   D 1 
HETATM 3160 C  C1  . NAG D 4 .   ? -34.313 14.039  14.624  1.00 66.13 2   D 1 
HETATM 3161 C  C2  . NAG D 4 .   ? -35.653 13.314  14.623  1.00 53.12 2   D 1 
HETATM 3162 C  C3  . NAG D 4 .   ? -36.603 13.926  15.613  1.00 30.13 2   D 1 
HETATM 3163 C  C4  . NAG D 4 .   ? -35.963 14.080  16.968  1.00 27.15 2   D 1 
HETATM 3164 C  C5  . NAG D 4 .   ? -34.637 14.786  16.860  1.00 33.40 2   D 1 
HETATM 3165 C  C6  . NAG D 4 .   ? -33.914 14.855  18.182  1.00 20.37 2   D 1 
HETATM 3166 C  C7  . NAG D 4 .   ? -36.325 12.362  12.503  1.00 48.21 2   D 1 
HETATM 3167 C  C8  . NAG D 4 .   ? -36.990 12.584  11.175  1.00 25.56 2   D 1 
HETATM 3168 N  N2  . NAG D 4 .   ? -36.255 13.382  13.301  1.00 49.83 2   D 1 
HETATM 3169 O  O3  . NAG D 4 .   ? -37.744 13.103  15.722  1.00 19.54 2   D 1 
HETATM 3170 O  O4  . NAG D 4 .   ? -36.851 14.899  17.753  1.00 10.97 2   D 1 
HETATM 3171 O  O5  . NAG D 4 .   ? -33.799 14.077  15.940  1.00 58.45 2   D 1 
HETATM 3172 O  O6  . NAG D 4 .   ? -32.800 15.679  18.080  1.00 19.37 2   D 1 
HETATM 3173 O  O7  . NAG D 4 .   ? -35.870 11.264  12.810  1.00 40.20 2   D 1 
HETATM 3174 C  C1  . MAN D 4 .   ? -37.427 14.280  18.872  1.00 2.10  3   D 1 
HETATM 3175 C  C2  . MAN D 4 .   ? -38.011 15.387  19.745  1.00 1.53  3   D 1 
HETATM 3176 C  C3  . MAN D 4 .   ? -38.596 14.741  20.990  1.00 1.34  3   D 1 
HETATM 3177 C  C4  . MAN D 4 .   ? -39.593 13.682  20.598  1.00 1.36  3   D 1 
HETATM 3178 C  C5  . MAN D 4 .   ? -38.983 12.677  19.611  1.00 1.38  3   D 1 
HETATM 3179 C  C6  . MAN D 4 .   ? -40.046 11.721  19.083  1.00 1.39  3   D 1 
HETATM 3180 O  O2  . MAN D 4 .   ? -38.998 16.039  18.963  1.00 1.77  3   D 1 
HETATM 3181 O  O3  . MAN D 4 .   ? -39.203 15.739  21.783  1.00 1.37  3   D 1 
HETATM 3182 O  O4  . MAN D 4 .   ? -40.034 13.012  21.751  1.00 1.41  3   D 1 
HETATM 3183 O  O5  . MAN D 4 .   ? -38.428 13.370  18.501  1.00 2.41  3   D 1 
HETATM 3184 O  O6  . MAN D 4 .   ? -39.625 11.120  17.887  1.00 1.48  3   D 1 
HETATM 3185 C  C1  . MAN D 4 .   ? -39.153 17.417  19.115  1.00 1.39  4   D 1 
HETATM 3186 C  C2  . MAN D 4 .   ? -40.170 17.906  18.062  1.00 1.48  4   D 1 
HETATM 3187 C  C3  . MAN D 4 .   ? -39.576 17.695  16.699  1.00 1.63  4   D 1 
HETATM 3188 C  C4  . MAN D 4 .   ? -38.248 18.443  16.581  1.00 3.77  4   D 1 
HETATM 3189 C  C5  . MAN D 4 .   ? -37.326 18.009  17.729  1.00 2.92  4   D 1 
HETATM 3190 C  C6  . MAN D 4 .   ? -36.102 18.877  17.806  1.00 2.93  4   D 1 
HETATM 3191 O  O2  . MAN D 4 .   ? -40.375 19.307  18.188  1.00 1.54  4   D 1 
HETATM 3192 O  O3  . MAN D 4 .   ? -40.493 18.175  15.709  1.00 1.46  4   D 1 
HETATM 3193 O  O4  . MAN D 4 .   ? -37.627 18.153  15.348  1.00 4.26  4   D 1 
HETATM 3194 O  O5  . MAN D 4 .   ? -37.968 18.150  18.983  1.00 2.47  4   D 1 
HETATM 3195 O  O6  . MAN D 4 .   ? -36.509 20.220  17.860  1.00 2.26  4   D 1 
HETATM 3196 C  C1  . MAN D 4 .   ? -41.517 19.669  18.943  1.00 1.22  5   D 1 
HETATM 3197 C  C2  . MAN D 4 .   ? -41.921 21.038  18.400  1.00 1.40  5   D 1 
HETATM 3198 C  C3  . MAN D 4 .   ? -40.839 22.070  18.729  1.00 1.26  5   D 1 
HETATM 3199 C  C4  . MAN D 4 .   ? -40.510 22.068  20.201  1.00 1.55  5   D 1 
HETATM 3200 C  C5  . MAN D 4 .   ? -40.164 20.651  20.659  1.00 1.56  5   D 1 
HETATM 3201 C  C6  . MAN D 4 .   ? -39.949 20.589  22.165  1.00 1.58  5   D 1 
HETATM 3202 O  O2  . MAN D 4 .   ? -43.146 21.455  19.012  1.00 1.47  5   D 1 
HETATM 3203 O  O3  . MAN D 4 .   ? -41.256 23.366  18.331  1.00 1.23  5   D 1 
HETATM 3204 O  O4  . MAN D 4 .   ? -39.422 22.941  20.458  1.00 1.40  5   D 1 
HETATM 3205 O  O5  . MAN D 4 .   ? -41.226 19.742  20.333  1.00 1.92  5   D 1 
HETATM 3206 O  O6  . MAN D 4 .   ? -39.617 19.266  22.533  1.00 1.28  5   D 1 
HETATM 3207 C  C1  . MAN D 4 .   ? -35.560 21.101  18.248  1.00 2.83  6   D 1 
HETATM 3208 C  C2  . MAN D 4 .   ? -36.157 22.508  18.268  1.00 2.84  6   D 1 
HETATM 3209 C  C3  . MAN D 4 .   ? -36.607 22.877  16.867  1.00 2.23  6   D 1 
HETATM 3210 C  C4  . MAN D 4 .   ? -35.458 22.785  15.895  1.00 4.36  6   D 1 
HETATM 3211 C  C5  . MAN D 4 .   ? -34.866 21.374  15.964  1.00 4.42  6   D 1 
HETATM 3212 C  C6  . MAN D 4 .   ? -33.609 21.274  15.127  1.00 6.45  6   D 1 
HETATM 3213 O  O2  . MAN D 4 .   ? -35.185 23.469  18.643  1.00 3.53  6   D 1 
HETATM 3214 O  O3  . MAN D 4 .   ? -37.142 24.208  16.859  1.00 1.98  6   D 1 
HETATM 3215 O  O4  . MAN D 4 .   ? -35.908 23.046  14.582  1.00 3.00  6   D 1 
HETATM 3216 O  O5  . MAN D 4 .   ? -34.491 21.068  17.311  1.00 7.81  6   D 1 
HETATM 3217 O  O6  . MAN D 4 .   ? -32.680 22.212  15.650  1.00 5.78  6   D 1 
HETATM 3218 C  C1  . MAN D 4 .   ? -35.156 23.732  20.036  1.00 1.73  7   D 1 
HETATM 3219 C  C2  . MAN D 4 .   ? -34.625 25.144  20.192  1.00 1.87  7   D 1 
HETATM 3220 C  C3  . MAN D 4 .   ? -33.188 25.212  19.682  1.00 1.55  7   D 1 
HETATM 3221 C  C4  . MAN D 4 .   ? -32.333 24.153  20.365  1.00 2.90  7   D 1 
HETATM 3222 C  C5  . MAN D 4 .   ? -32.972 22.789  20.222  1.00 2.57  7   D 1 
HETATM 3223 C  C6  . MAN D 4 .   ? -32.234 21.729  21.012  1.00 3.38  7   D 1 
HETATM 3224 O  O2  . MAN D 4 .   ? -34.650 25.535  21.571  1.00 1.93  7   D 1 
HETATM 3225 O  O3  . MAN D 4 .   ? -32.651 26.507  19.919  1.00 1.72  7   D 1 
HETATM 3226 O  O4  . MAN D 4 .   ? -31.055 24.143  19.786  1.00 2.74  7   D 1 
HETATM 3227 O  O5  . MAN D 4 .   ? -34.319 22.806  20.712  1.00 2.88  7   D 1 
HETATM 3228 O  O6  . MAN D 4 .   ? -32.778 20.442  20.744  1.00 2.35  7   D 1 
HETATM 3229 C  C1  . MAN D 4 .   ? -31.369 22.128  15.084  1.00 6.63  8   D 1 
HETATM 3230 C  C2  . MAN D 4 .   ? -30.475 22.909  16.036  1.00 7.69  8   D 1 
HETATM 3231 C  C3  . MAN D 4 .   ? -30.829 24.384  15.997  1.00 4.05  8   D 1 
HETATM 3232 C  C4  . MAN D 4 .   ? -30.825 24.899  14.578  1.00 6.19  8   D 1 
HETATM 3233 C  C5  . MAN D 4 .   ? -31.717 24.028  13.684  1.00 6.04  8   D 1 
HETATM 3234 C  C6  . MAN D 4 .   ? -31.636 24.434  12.227  1.00 7.70  8   D 1 
HETATM 3235 O  O2  . MAN D 4 .   ? -29.097 22.787  15.635  1.00 7.77  8   D 1 
HETATM 3236 O  O3  . MAN D 4 .   ? -29.953 25.142  16.811  1.00 3.65  8   D 1 
HETATM 3237 O  O4  . MAN D 4 .   ? -31.298 26.224  14.533  1.00 3.43  8   D 1 
HETATM 3238 O  O5  . MAN D 4 .   ? -31.300 22.665  13.776  1.00 11.99 8   D 1 
HETATM 3239 O  O6  . MAN D 4 .   ? -32.622 23.730  11.495  1.00 5.01  8   D 1 
HETATM 3240 C  C1  . NAG E 5 .   ? 7.045   -24.535 2.083   1.00 98.21 1   E 1 
HETATM 3241 C  C2  . NAG E 5 .   ? 7.989   -24.304 0.917   1.00 98.55 1   E 1 
HETATM 3242 C  C3  . NAG E 5 .   ? 9.082   -25.356 0.925   1.00 98.42 1   E 1 
HETATM 3243 C  C4  . NAG E 5 .   ? 9.734   -25.461 2.311   1.00 98.15 1   E 1 
HETATM 3244 C  C5  . NAG E 5 .   ? 8.692   -25.559 3.411   1.00 98.16 1   E 1 
HETATM 3245 C  C6  . NAG E 5 .   ? 9.296   -25.475 4.785   1.00 96.56 1   E 1 
HETATM 3246 C  C7  . NAG E 5 .   ? 6.792   -23.260 -0.958  1.00 97.94 1   E 1 
HETATM 3247 C  C8  . NAG E 5 .   ? 6.294   -23.446 -2.352  1.00 97.11 1   E 1 
HETATM 3248 N  N2  . NAG E 5 .   ? 7.351   -24.343 -0.374  1.00 97.97 1   E 1 
HETATM 3249 O  O3  . NAG E 5 .   ? 10.038  -25.029 -0.054  1.00 97.73 1   E 1 
HETATM 3250 O  O4  . NAG E 5 .   ? 10.514  -26.631 2.358   1.00 97.55 1   E 1 
HETATM 3251 O  O5  . NAG E 5 .   ? 7.757   -24.507 3.284   1.00 98.17 1   E 1 
HETATM 3252 O  O6  . NAG E 5 .   ? 10.061  -24.281 4.927   1.00 94.33 1   E 1 
HETATM 3253 O  O7  . NAG E 5 .   ? 6.683   -22.193 -0.408  1.00 96.88 1   E 1 
HETATM 3254 C  C1  . NAG E 5 .   ? 11.907  -26.431 2.254   1.00 97.38 2   E 1 
HETATM 3255 C  C2  . NAG E 5 .   ? 12.564  -27.795 2.523   1.00 97.27 2   E 1 
HETATM 3256 C  C3  . NAG E 5 .   ? 14.030  -27.777 2.178   1.00 96.01 2   E 1 
HETATM 3257 C  C4  . NAG E 5 .   ? 14.251  -27.191 0.796   1.00 95.88 2   E 1 
HETATM 3258 C  C5  . NAG E 5 .   ? 13.602  -25.795 0.755   1.00 95.91 2   E 1 
HETATM 3259 C  C6  . NAG E 5 .   ? 13.775  -25.056 -0.536  1.00 93.02 2   E 1 
HETATM 3260 C  C7  . NAG E 5 .   ? 11.428  -29.009 4.308   1.00 93.85 2   E 1 
HETATM 3261 C  C8  . NAG E 5 .   ? 11.334  -29.247 5.791   1.00 88.62 2   E 1 
HETATM 3262 N  N2  . NAG E 5 .   ? 12.356  -28.159 3.908   1.00 94.21 2   E 1 
HETATM 3263 O  O3  . NAG E 5 .   ? 14.532  -29.084 2.263   1.00 94.81 2   E 1 
HETATM 3264 O  O4  . NAG E 5 .   ? 15.583  -27.035 0.398   1.00 94.38 2   E 1 
HETATM 3265 O  O5  . NAG E 5 .   ? 12.229  -25.955 0.978   1.00 96.59 2   E 1 
HETATM 3266 O  O6  . NAG E 5 .   ? 13.307  -23.725 -0.394  1.00 90.17 2   E 1 
HETATM 3267 O  O7  . NAG E 5 .   ? 10.686  -29.585 3.536   1.00 90.55 2   E 1 
HETATM 3268 C  C1  . MAN E 5 .   ? 16.311  -28.159 -0.090  1.00 92.96 3   E 1 
HETATM 3269 C  C2  . MAN E 5 .   ? 16.691  -28.274 -1.584  1.00 90.12 3   E 1 
HETATM 3270 C  C3  . MAN E 5 .   ? 17.686  -29.437 -1.761  1.00 86.35 3   E 1 
HETATM 3271 C  C4  . MAN E 5 .   ? 18.865  -29.244 -0.823  1.00 85.26 3   E 1 
HETATM 3272 C  C5  . MAN E 5 .   ? 18.380  -29.061 0.632   1.00 82.41 3   E 1 
HETATM 3273 C  C6  . MAN E 5 .   ? 19.527  -28.766 1.560   1.00 74.60 3   E 1 
HETATM 3274 O  O2  . MAN E 5 .   ? 17.247  -27.061 -2.029  1.00 89.36 3   E 1 
HETATM 3275 O  O3  . MAN E 5 .   ? 18.112  -29.515 -3.102  1.00 84.21 3   E 1 
HETATM 3276 O  O4  . MAN E 5 .   ? 19.706  -30.340 -0.895  1.00 78.77 3   E 1 
HETATM 3277 O  O5  . MAN E 5 .   ? 17.477  -27.973 0.706   1.00 90.65 3   E 1 
HETATM 3278 O  O6  . MAN E 5 .   ? 19.057  -28.133 2.707   1.00 70.55 3   E 1 
HETATM 3279 C  C1  . MAN E 5 .   ? 17.323  -26.754 -3.455  1.00 89.25 4   E 1 
HETATM 3280 C  C2  . MAN E 5 .   ? 17.448  -25.231 -3.624  1.00 86.29 4   E 1 
HETATM 3281 C  C3  . MAN E 5 .   ? 16.110  -24.635 -3.222  1.00 87.04 4   E 1 
HETATM 3282 C  C4  . MAN E 5 .   ? 14.998  -25.209 -4.121  1.00 85.71 4   E 1 
HETATM 3283 C  C5  . MAN E 5 .   ? 15.022  -26.730 -4.071  1.00 88.31 4   E 1 
HETATM 3284 C  C6  . MAN E 5 .   ? 14.095  -27.348 -5.105  1.00 85.61 4   E 1 
HETATM 3285 O  O2  . MAN E 5 .   ? 17.630  -24.871 -4.986  1.00 85.29 4   E 1 
HETATM 3286 O  O3  . MAN E 5 .   ? 16.179  -23.215 -3.360  1.00 83.88 4   E 1 
HETATM 3287 O  O4  . MAN E 5 .   ? 13.738  -24.764 -3.641  1.00 82.46 4   E 1 
HETATM 3288 O  O5  . MAN E 5 .   ? 16.321  -27.219 -4.348  1.00 88.12 4   E 1 
HETATM 3289 O  O6  . MAN E 5 .   ? 14.228  -26.657 -6.347  1.00 85.20 4   E 1 
HETATM 3290 C  C1  . MAN E 5 .   ? 18.951  -24.796 -5.472  1.00 82.39 5   E 1 
HETATM 3291 C  C2  . MAN E 5 .   ? 18.964  -23.632 -6.487  1.00 78.84 5   E 1 
HETATM 3292 C  C3  . MAN E 5 .   ? 18.081  -23.987 -7.683  1.00 81.19 5   E 1 
HETATM 3293 C  C4  . MAN E 5 .   ? 18.477  -25.321 -8.292  1.00 79.25 5   E 1 
HETATM 3294 C  C5  . MAN E 5 .   ? 18.481  -26.388 -7.197  1.00 81.39 5   E 1 
HETATM 3295 C  C6  . MAN E 5 .   ? 18.963  -27.740 -7.718  1.00 68.49 5   E 1 
HETATM 3296 O  O2  . MAN E 5 .   ? 20.295  -23.397 -6.956  1.00 72.27 5   E 1 
HETATM 3297 O  O3  . MAN E 5 .   ? 18.155  -22.976 -8.678  1.00 74.65 5   E 1 
HETATM 3298 O  O4  . MAN E 5 .   ? 17.563  -25.677 -9.323  1.00 74.32 5   E 1 
HETATM 3299 O  O5  . MAN E 5 .   ? 19.339  -26.000 -6.104  1.00 79.63 5   E 1 
HETATM 3300 O  O6  . MAN E 5 .   ? 20.290  -27.622 -8.152  1.00 60.69 5   E 1 
HETATM 3301 C  C1  . MAN E 5 .   ? 13.445  -27.147 -7.459  1.00 84.44 6   E 1 
HETATM 3302 C  C2  . MAN E 5 .   ? 13.492  -26.078 -8.575  1.00 83.33 6   E 1 
HETATM 3303 C  C3  . MAN E 5 .   ? 12.792  -24.820 -8.055  1.00 83.95 6   E 1 
HETATM 3304 C  C4  . MAN E 5 .   ? 11.359  -25.151 -7.620  1.00 84.93 6   E 1 
HETATM 3305 C  C5  . MAN E 5 .   ? 11.395  -26.277 -6.600  1.00 85.13 6   E 1 
HETATM 3306 C  C6  . MAN E 5 .   ? 10.006  -26.778 -6.295  1.00 81.55 6   E 1 
HETATM 3307 O  O2  . MAN E 5 .   ? 12.744  -26.489 -9.699  1.00 82.42 6   E 1 
HETATM 3308 O  O3  . MAN E 5 .   ? 12.760  -23.836 -9.086  1.00 78.55 6   E 1 
HETATM 3309 O  O4  . MAN E 5 .   ? 10.763  -24.010 -7.028  1.00 78.95 6   E 1 
HETATM 3310 O  O5  . MAN E 5 .   ? 12.110  -27.410 -7.124  1.00 85.48 6   E 1 
HETATM 3311 O  O6  . MAN E 5 .   ? 9.404   -27.169 -7.520  1.00 82.16 6   E 1 
HETATM 3312 C  C1  . MAN E 5 .   ? 13.460  -27.168 -10.734 1.00 73.06 7   E 1 
HETATM 3313 C  C2  . MAN E 5 .   ? 12.811  -26.781 -12.062 1.00 68.19 7   E 1 
HETATM 3314 C  C3  . MAN E 5 .   ? 11.364  -27.314 -12.097 1.00 66.66 7   E 1 
HETATM 3315 C  C4  . MAN E 5 .   ? 11.328  -28.799 -11.799 1.00 65.22 7   E 1 
HETATM 3316 C  C5  . MAN E 5 .   ? 12.062  -29.106 -10.508 1.00 71.00 7   E 1 
HETATM 3317 C  C6  . MAN E 5 .   ? 12.177  -30.583 -10.252 1.00 55.48 7   E 1 
HETATM 3318 O  O2  . MAN E 5 .   ? 13.529  -27.339 -13.160 1.00 55.73 7   E 1 
HETATM 3319 O  O3  . MAN E 5 .   ? 10.770  -27.033 -13.362 1.00 60.08 7   E 1 
HETATM 3320 O  O4  . MAN E 5 .   ? 9.990   -29.245 -11.696 1.00 60.44 7   E 1 
HETATM 3321 O  O5  . MAN E 5 .   ? 13.400  -28.582 -10.554 1.00 70.08 7   E 1 
HETATM 3322 O  O6  . MAN E 5 .   ? 12.723  -30.796 -8.984  1.00 51.24 7   E 1 
HETATM 3323 C  C1  . MAN E 5 .   ? 8.222   -27.923 -7.414  1.00 77.91 8   E 1 
HETATM 3324 C  C2  . MAN E 5 .   ? 7.838   -28.380 -8.824  1.00 73.08 8   E 1 
HETATM 3325 C  C3  . MAN E 5 .   ? 7.462   -27.162 -9.676  1.00 74.93 8   E 1 
HETATM 3326 C  C4  . MAN E 5 .   ? 6.405   -26.316 -8.974  1.00 72.75 8   E 1 
HETATM 3327 C  C5  . MAN E 5 .   ? 6.880   -25.961 -7.575  1.00 78.10 8   E 1 
HETATM 3328 C  C6  . MAN E 5 .   ? 5.829   -25.204 -6.795  1.00 70.64 8   E 1 
HETATM 3329 O  O2  . MAN E 5 .   ? 6.715   -29.258 -8.768  1.00 65.12 8   E 1 
HETATM 3330 O  O3  . MAN E 5 .   ? 7.015   -27.561 -10.951 1.00 66.50 8   E 1 
HETATM 3331 O  O4  . MAN E 5 .   ? 6.176   -25.132 -9.716  1.00 67.61 8   E 1 
HETATM 3332 O  O5  . MAN E 5 .   ? 7.183   -27.149 -6.856  1.00 79.08 8   E 1 
HETATM 3333 O  O6  . MAN E 5 .   ? 4.787   -26.048 -6.428  1.00 67.96 8   E 1 
HETATM 3334 C  C1  . NAG F 6 .   ? 21.301  13.381  4.903   1.00 92.47 1   F 1 
HETATM 3335 C  C2  . NAG F 6 .   ? 21.420  14.663  5.673   1.00 87.25 1   F 1 
HETATM 3336 C  C3  . NAG F 6 .   ? 22.428  14.542  6.798   1.00 89.60 1   F 1 
HETATM 3337 C  C4  . NAG F 6 .   ? 22.217  13.286  7.619   1.00 87.67 1   F 1 
HETATM 3338 C  C5  . NAG F 6 .   ? 22.020  12.064  6.716   1.00 90.02 1   F 1 
HETATM 3339 C  C6  . NAG F 6 .   ? 21.606  10.859  7.501   1.00 81.53 1   F 1 
HETATM 3340 C  C7  . NAG F 6 .   ? 20.841  16.738  4.508   1.00 81.75 1   F 1 
HETATM 3341 C  C8  . NAG F 6 .   ? 21.315  17.825  3.622   1.00 69.63 1   F 1 
HETATM 3342 N  N2  . NAG F 6 .   ? 21.723  15.776  4.817   1.00 85.18 1   F 1 
HETATM 3343 O  O3  . NAG F 6 .   ? 22.379  15.689  7.640   1.00 83.21 1   F 1 
HETATM 3344 O  O4  . NAG F 6 .   ? 23.290  13.017  8.487   1.00 86.13 1   F 1 
HETATM 3345 O  O5  . NAG F 6 .   ? 21.094  12.296  5.694   1.00 89.68 1   F 1 
HETATM 3346 O  O6  . NAG F 6 .   ? 21.888  9.709   6.770   1.00 76.85 1   F 1 
HETATM 3347 O  O7  . NAG F 6 .   ? 19.697  16.724  4.947   1.00 75.13 1   F 1 
HETATM 3348 C  C1  . NAG F 6 .   ? 23.357  13.489  9.767   1.00 86.38 2   F 1 
HETATM 3349 C  C2  . NAG F 6 .   ? 23.893  12.454  10.729  1.00 83.67 2   F 1 
HETATM 3350 C  C3  . NAG F 6 .   ? 24.178  12.998  12.079  1.00 77.63 2   F 1 
HETATM 3351 C  C4  . NAG F 6 .   ? 25.040  14.245  11.992  1.00 71.96 2   F 1 
HETATM 3352 C  C5  . NAG F 6 .   ? 24.429  15.227  10.995  1.00 78.21 2   F 1 
HETATM 3353 C  C6  . NAG F 6 .   ? 25.300  16.439  10.797  1.00 68.57 2   F 1 
HETATM 3354 C  C7  . NAG F 6 .   ? 23.269  10.143  10.440  1.00 75.28 2   F 1 
HETATM 3355 C  C8  . NAG F 6 .   ? 22.230  9.104   10.685  1.00 64.57 2   F 1 
HETATM 3356 N  N2  . NAG F 6 .   ? 22.985  11.344  10.855  1.00 77.67 2   F 1 
HETATM 3357 O  O3  . NAG F 6 .   ? 24.821  12.035  12.877  1.00 71.13 2   F 1 
HETATM 3358 O  O4  . NAG F 6 .   ? 25.092  14.845  13.265  1.00 53.73 2   F 1 
HETATM 3359 O  O5  . NAG F 6 .   ? 24.248  14.598  9.731   1.00 83.20 2   F 1 
HETATM 3360 O  O6  . NAG F 6 .   ? 24.631  17.391  10.024  1.00 63.16 2   F 1 
HETATM 3361 O  O7  . NAG F 6 .   ? 24.332  9.889   9.899   1.00 67.73 2   F 1 
HETATM 3362 C  C1  . MAN F 6 .   ? 26.342  14.724  13.964  1.00 11.69 3   F 1 
HETATM 3363 C  C2  . MAN F 6 .   ? 26.403  15.747  15.107  1.00 5.31  3   F 1 
HETATM 3364 C  C3  . MAN F 6 .   ? 27.730  15.569  15.843  1.00 2.22  3   F 1 
HETATM 3365 C  C4  . MAN F 6 .   ? 27.888  14.127  16.288  1.00 2.26  3   F 1 
HETATM 3366 C  C5  . MAN F 6 .   ? 27.712  13.184  15.098  1.00 3.68  3   F 1 
HETATM 3367 C  C6  . MAN F 6 .   ? 27.736  11.734  15.533  1.00 6.53  3   F 1 
HETATM 3368 O  O2  . MAN F 6 .   ? 25.298  15.497  15.955  1.00 11.63 3   F 1 
HETATM 3369 O  O3  . MAN F 6 .   ? 27.771  16.430  16.953  1.00 2.24  3   F 1 
HETATM 3370 O  O4  . MAN F 6 .   ? 29.158  13.957  16.834  1.00 2.82  3   F 1 
HETATM 3371 O  O5  . MAN F 6 .   ? 26.457  13.420  14.468  1.00 18.26 3   F 1 
HETATM 3372 O  O6  . MAN F 6 .   ? 26.628  11.458  16.355  1.00 10.21 3   F 1 
HETATM 3373 C  C1  . MAN F 6 .   ? 24.721  16.529  16.655  1.00 4.77  4   F 1 
HETATM 3374 C  C2  . MAN F 6 .   ? 23.352  16.088  17.215  1.00 6.01  4   F 1 
HETATM 3375 C  C3  . MAN F 6 .   ? 22.434  15.805  16.053  1.00 10.62 4   F 1 
HETATM 3376 C  C4  . MAN F 6 .   ? 22.311  17.040  15.182  1.00 17.79 4   F 1 
HETATM 3377 C  C5  . MAN F 6 .   ? 23.709  17.484  14.735  1.00 15.64 4   F 1 
HETATM 3378 C  C6  . MAN F 6 .   ? 23.689  18.819  14.029  1.00 9.72  4   F 1 
HETATM 3379 O  O2  . MAN F 6 .   ? 22.767  17.149  17.957  1.00 5.41  4   F 1 
HETATM 3380 O  O3  . MAN F 6 .   ? 21.153  15.446  16.559  1.00 12.66 4   F 1 
HETATM 3381 O  O4  . MAN F 6 .   ? 21.533  16.761  14.032  1.00 19.03 4   F 1 
HETATM 3382 O  O5  . MAN F 6 .   ? 24.557  17.670  15.862  1.00 8.27  4   F 1 
HETATM 3383 O  O6  . MAN F 6 .   ? 23.122  19.789  14.923  1.00 10.87 4   F 1 
HETATM 3384 C  C1  . MAN F 6 .   ? 22.936  17.085  19.351  1.00 2.18  5   F 1 
HETATM 3385 C  C2  . MAN F 6 .   ? 21.742  17.810  19.964  1.00 2.48  5   F 1 
HETATM 3386 C  C3  . MAN F 6 .   ? 21.806  19.286  19.611  1.00 1.46  5   F 1 
HETATM 3387 C  C4  . MAN F 6 .   ? 23.151  19.884  20.030  1.00 2.20  5   F 1 
HETATM 3388 C  C5  . MAN F 6 .   ? 24.288  19.060  19.432  1.00 2.36  5   F 1 
HETATM 3389 C  C6  . MAN F 6 .   ? 25.639  19.534  19.929  1.00 2.30  5   F 1 
HETATM 3390 O  O2  . MAN F 6 .   ? 21.737  17.680  21.383  1.00 2.13  5   F 1 
HETATM 3391 O  O3  . MAN F 6 .   ? 20.745  19.995  20.249  1.00 1.72  5   F 1 
HETATM 3392 O  O4  . MAN F 6 .   ? 23.250  21.217  19.592  1.00 1.69  5   F 1 
HETATM 3393 O  O5  . MAN F 6 .   ? 24.151  17.688  19.787  1.00 4.16  5   F 1 
HETATM 3394 O  O6  . MAN F 6 .   ? 26.635  18.786  19.288  1.00 1.97  5   F 1 
HETATM 3395 C  C1  . MAN F 6 .   ? 23.325  21.107  14.551  1.00 5.98  6   F 1 
HETATM 3396 C  C2  . MAN F 6 .   ? 22.717  22.024  15.626  1.00 5.70  6   F 1 
HETATM 3397 C  C3  . MAN F 6 .   ? 21.210  21.764  15.693  1.00 8.26  6   F 1 
HETATM 3398 C  C4  . MAN F 6 .   ? 20.592  21.983  14.317  1.00 12.28 6   F 1 
HETATM 3399 C  C5  . MAN F 6 .   ? 21.294  21.083  13.298  1.00 15.84 6   F 1 
HETATM 3400 C  C6  . MAN F 6 .   ? 20.810  21.355  11.891  1.00 15.03 6   F 1 
HETATM 3401 O  O2  . MAN F 6 .   ? 22.865  23.388  15.274  1.00 8.06  6   F 1 
HETATM 3402 O  O3  . MAN F 6 .   ? 20.599  22.649  16.634  1.00 3.13  6   F 1 
HETATM 3403 O  O4  . MAN F 6 .   ? 19.212  21.653  14.373  1.00 6.73  6   F 1 
HETATM 3404 O  O5  . MAN F 6 .   ? 22.699  21.343  13.310  1.00 16.33 6   F 1 
HETATM 3405 O  O6  . MAN F 6 .   ? 21.143  22.702  11.585  1.00 14.29 6   F 1 
HETATM 3406 C  C1  . MAN F 6 .   ? 24.051  24.015  15.816  1.00 3.53  7   F 1 
HETATM 3407 C  C2  . MAN F 6 .   ? 23.741  25.503  15.978  1.00 2.67  7   F 1 
HETATM 3408 C  C3  . MAN F 6 .   ? 23.526  26.116  14.583  1.00 2.23  7   F 1 
HETATM 3409 C  C4  . MAN F 6 .   ? 24.710  25.820  13.680  1.00 3.30  7   F 1 
HETATM 3410 C  C5  . MAN F 6 .   ? 24.979  24.323  13.641  1.00 6.26  7   F 1 
HETATM 3411 C  C6  . MAN F 6 .   ? 26.236  23.999  12.855  1.00 5.23  7   F 1 
HETATM 3412 O  O2  . MAN F 6 .   ? 24.826  26.175  16.617  1.00 2.03  7   F 1 
HETATM 3413 O  O3  . MAN F 6 .   ? 23.330  27.526  14.710  1.00 1.96  7   F 1 
HETATM 3414 O  O4  . MAN F 6 .   ? 24.450  26.269  12.369  1.00 3.51  7   F 1 
HETATM 3415 O  O5  . MAN F 6 .   ? 25.168  23.822  14.975  1.00 6.13  7   F 1 
HETATM 3416 O  O6  . MAN F 6 .   ? 26.351  22.596  12.739  1.00 3.81  7   F 1 
HETATM 3417 C  C1  . MAN F 6 .   ? 20.844  23.071  10.259  1.00 15.52 8   F 1 
HETATM 3418 C  C2  . MAN F 6 .   ? 21.641  24.350  10.024  1.00 13.34 8   F 1 
HETATM 3419 C  C3  . MAN F 6 .   ? 21.092  25.477  10.916  1.00 8.54  8   F 1 
HETATM 3420 C  C4  . MAN F 6 .   ? 19.587  25.634  10.716  1.00 11.96 8   F 1 
HETATM 3421 C  C5  . MAN F 6 .   ? 18.901  24.275  10.916  1.00 16.09 8   F 1 
HETATM 3422 C  C6  . MAN F 6 .   ? 17.419  24.355  10.622  1.00 14.53 8   F 1 
HETATM 3423 O  O2  . MAN F 6 .   ? 21.521  24.763  8.658   1.00 10.82 8   F 1 
HETATM 3424 O  O3  . MAN F 6 .   ? 21.758  26.704  10.642  1.00 4.39  8   F 1 
HETATM 3425 O  O4  . MAN F 6 .   ? 19.081  26.570  11.657  1.00 5.41  8   F 1 
HETATM 3426 O  O5  . MAN F 6 .   ? 19.470  23.303  10.054  1.00 21.51 8   F 1 
HETATM 3427 O  O6  . MAN F 6 .   ? 16.810  23.131  10.986  1.00 9.23  8   F 1 
#
