# Supplementary material for: Theoretical Study of Sphingomyelinases from Entamoeba histolytica and Trichomonas vaginalis Sheds Light on the Evolution of Enzymes Needed for Survival and Colonization
Source: Pathogens. 2025 Jan 5;14(1):32. doi: 10.3390/pathogens14010032 (PMC11768322; doi:10.3390/pathogens14010032)
Supplement: Supplementary file 1 [file pathogens-14-00032-s001.zip › Supplementary structural Files/Trichomonas vaginalis/Trichomonas A2E5Q5/fold_a2e5q5/fold_a2e5q5_model.cif]

# By using this file you agree to the legally binding terms of use found at alphafoldserver.com/output-terms
data_7f47cacc662f17c1
#
_entry.id 7f47cacc662f17c1
#
loop_
_atom_type.symbol
C 
N 
O 
S 
#
loop_
_audit_author.name
_audit_author.pdbx_ordinal
"Google DeepMind" 1 
"Isomorphic Labs" 2 
#
_audit_conform.dict_location https://raw.githubusercontent.com/ihmwg/ModelCIF/master/dist/mmcif_ma.dic
_audit_conform.dict_name     mmcif_ma.dic
_audit_conform.dict_version  1.4.5
#
loop_
_chem_comp.formula
_chem_comp.formula_weight
_chem_comp.id
_chem_comp.mon_nstd_flag
_chem_comp.name
_chem_comp.pdbx_smiles
_chem_comp.pdbx_synonyms
_chem_comp.type
"C3 H7 N O2"    89.093  ALA y ALANINE         C[C@H](N)C(O)=O                  ? "L-PEPTIDE LINKING" 
"C6 H15 N4 O2"  175.209 ARG y ARGININE        N[C@@H](CCCNC(N)=[NH2+])C(O)=O   ? "L-PEPTIDE LINKING" 
"C4 H8 N2 O3"   132.118 ASN y ASPARAGINE      N[C@@H](CC(N)=O)C(O)=O           ? "L-PEPTIDE LINKING" 
"C4 H7 N O4"    133.103 ASP y "ASPARTIC ACID" N[C@@H](CC(O)=O)C(O)=O           ? "L-PEPTIDE LINKING" 
"C3 H7 N O2 S"  121.158 CYS y CYSTEINE        N[C@@H](CS)C(O)=O                ? "L-PEPTIDE LINKING" 
"C5 H10 N2 O3"  146.144 GLN y GLUTAMINE       N[C@@H](CCC(N)=O)C(O)=O          ? "L-PEPTIDE LINKING" 
"C5 H9 N O4"    147.129 GLU y "GLUTAMIC ACID" N[C@@H](CCC(O)=O)C(O)=O          ? "L-PEPTIDE LINKING" 
"C2 H5 N O2"    75.067  GLY y GLYCINE         NCC(O)=O                         ? "PEPTIDE LINKING"   
"C6 H10 N3 O2"  156.162 HIS y HISTIDINE       N[C@@H](Cc1c[nH]c[nH+]1)C(O)=O   ? "L-PEPTIDE LINKING" 
"C6 H13 N O2"   131.173 ILE y ISOLEUCINE      CC[C@H](C)[C@H](N)C(O)=O         ? "L-PEPTIDE LINKING" 
"C6 H13 N O2"   131.173 LEU y LEUCINE         CC(C)C[C@H](N)C(O)=O             ? "L-PEPTIDE LINKING" 
"C6 H15 N2 O2"  147.195 LYS y LYSINE          N[C@@H](CCCC[NH3+])C(O)=O        ? "L-PEPTIDE LINKING" 
"C5 H11 N O2 S" 149.211 MET y METHIONINE      CSCC[C@H](N)C(O)=O               ? "L-PEPTIDE LINKING" 
"C9 H11 N O2"   165.189 PHE y PHENYLALANINE   N[C@@H](Cc1ccccc1)C(O)=O         ? "L-PEPTIDE LINKING" 
"C5 H9 N O2"    115.130 PRO y PROLINE         OC(=O)[C@@H]1CCCN1               ? "L-PEPTIDE LINKING" 
"C3 H7 N O3"    105.093 SER y SERINE          N[C@@H](CO)C(O)=O                ? "L-PEPTIDE LINKING" 
"C4 H9 N O3"    119.119 THR y THREONINE       C[C@@H](O)[C@H](N)C(O)=O         ? "L-PEPTIDE LINKING" 
"C11 H12 N2 O2" 204.225 TRP y TRYPTOPHAN      N[C@@H](Cc1c[nH]c2ccccc12)C(O)=O ? "L-PEPTIDE LINKING" 
"C9 H11 N O3"   181.189 TYR y TYROSINE        N[C@@H](Cc1ccc(O)cc1)C(O)=O      ? "L-PEPTIDE LINKING" 
"C5 H11 N O2"   117.146 VAL y VALINE          CC(C)[C@H](N)C(O)=O              ? "L-PEPTIDE LINKING" 
#
_citation.book_publisher          ?
_citation.country                 UK
_citation.id                      primary
_citation.journal_full            Nature
_citation.journal_id_ASTM         NATUAS
_citation.journal_id_CSD          0006
_citation.journal_id_ISSN         0028-0836
_citation.journal_volume          ?
_citation.page_first              ?
_citation.page_last               ?
_citation.pdbx_database_id_DOI    ?
_citation.pdbx_database_id_PubMed ?
_citation.title                   "Accurate structure prediction of biomolecular interactions with AlphaFold 3"
_citation.year                    2024
#
loop_
_citation_author.citation_id
_citation_author.name
_citation_author.ordinal
primary "Google DeepMind" 1 
primary "Isomorphic Labs" 2 
#
_entity.id               1
_entity.pdbx_description .
_entity.type             polymer
#
_entity_poly.entity_id      1
_entity_poly.pdbx_strand_id A
_entity_poly.type           polypeptide(L)
#
loop_
_entity_poly_seq.entity_id
_entity_poly_seq.hetero
_entity_poly_seq.mon_id
_entity_poly_seq.num
1 n MET 1   
1 n ASP 2   
1 n GLU 3   
1 n GLU 4   
1 n VAL 5   
1 n LEU 6   
1 n VAL 7   
1 n GLU 8   
1 n ASN 9   
1 n ASN 10  
1 n GLN 11  
1 n GLY 12  
1 n GLU 13  
1 n SER 14  
1 n VAL 15  
1 n THR 16  
1 n LYS 17  
1 n CYS 18  
1 n LEU 19  
1 n GLN 20  
1 n TRP 21  
1 n GLY 22  
1 n VAL 23  
1 n GLY 24  
1 n ILE 25  
1 n THR 26  
1 n VAL 27  
1 n VAL 28  
1 n VAL 29  
1 n THR 30  
1 n CYS 31  
1 n ILE 32  
1 n ALA 33  
1 n GLY 34  
1 n LEU 35  
1 n LEU 36  
1 n ILE 37  
1 n VAL 38  
1 n TYR 39  
1 n PHE 40  
1 n VAL 41  
1 n ASN 42  
1 n PRO 43  
1 n SER 44  
1 n ASN 45  
1 n THR 46  
1 n ALA 47  
1 n LYS 48  
1 n THR 49  
1 n ILE 50  
1 n ASN 51  
1 n ILE 52  
1 n PHE 53  
1 n SER 54  
1 n ILE 55  
1 n SER 56  
1 n ASP 57  
1 n LEU 58  
1 n GLN 59  
1 n ILE 60  
1 n ASP 61  
1 n PRO 62  
1 n LEU 63  
1 n TYR 64  
1 n ASN 65  
1 n ALA 66  
1 n TYR 67  
1 n SER 68  
1 n THR 69  
1 n ASP 70  
1 n VAL 71  
1 n SER 72  
1 n SER 73  
1 n LEU 74  
1 n CYS 75  
1 n ARG 76  
1 n GLY 77  
1 n ASN 78  
1 n ASN 79  
1 n ASN 80  
1 n SER 81  
1 n GLU 82  
1 n ILE 83  
1 n ALA 84  
1 n ASN 85  
1 n ASN 86  
1 n PHE 87  
1 n GLY 88  
1 n GLN 89  
1 n TYR 90  
1 n GLY 91  
1 n CYS 92  
1 n ASN 93  
1 n THR 94  
1 n PRO 95  
1 n GLU 96  
1 n GLY 97  
1 n THR 98  
1 n LEU 99  
1 n ASP 100 
1 n SER 101 
1 n MET 102 
1 n VAL 103 
1 n ASN 104 
1 n TYR 105 
1 n ALA 106 
1 n VAL 107 
1 n LYS 108 
1 n ASN 109 
1 n LYS 110 
1 n LEU 111 
1 n LYS 112 
1 n PRO 113 
1 n THR 114 
1 n PHE 115 
1 n ILE 116 
1 n LEU 117 
1 n LEU 118 
1 n GLY 119 
1 n GLY 120 
1 n ASP 121 
1 n ASN 122 
1 n ILE 123 
1 n ALA 124 
1 n ASP 125 
1 n SER 126 
1 n LEU 127 
1 n ASP 128 
1 n TYR 129 
1 n SER 130 
1 n ARG 131 
1 n GLU 132 
1 n ASP 133 
1 n ASN 134 
1 n ASP 135 
1 n LYS 136 
1 n LEU 137 
1 n GLN 138 
1 n SER 139 
1 n ARG 140 
1 n ILE 141 
1 n ILE 142 
1 n SER 143 
1 n LYS 144 
1 n LEU 145 
1 n GLN 146 
1 n THR 147 
1 n ALA 148 
1 n PHE 149 
1 n PRO 150 
1 n LYS 151 
1 n ILE 152 
1 n PRO 153 
1 n ILE 154 
1 n TYR 155 
1 n PRO 156 
1 n ILE 157 
1 n ILE 158 
1 n GLY 159 
1 n SER 160 
1 n THR 161 
1 n GLU 162 
1 n PHE 163 
1 n SER 164 
1 n THR 165 
1 n LYS 166 
1 n PHE 167 
1 n GLY 168 
1 n GLN 169 
1 n PHE 170 
1 n SER 171 
1 n THR 172 
1 n ASP 173 
1 n SER 174 
1 n THR 175 
1 n ASP 176 
1 n LEU 177 
1 n LYS 178 
1 n ALA 179 
1 n LEU 180 
1 n ASN 181 
1 n SER 182 
1 n VAL 183 
1 n LEU 184 
1 n GLY 185 
1 n VAL 186 
1 n SER 187 
1 n LEU 188 
1 n THR 189 
1 n ASP 190 
1 n SER 191 
1 n GLU 192 
1 n LYS 193 
1 n GLU 194 
1 n THR 195 
1 n PHE 196 
1 n MET 197 
1 n LYS 198 
1 n GLY 199 
1 n GLY 200 
1 n TYR 201 
1 n PHE 202 
1 n ALA 203 
1 n HIS 204 
1 n ASP 205 
1 n PHE 206 
1 n PRO 207 
1 n LYS 208 
1 n PHE 209 
1 n ASN 210 
1 n VAL 211 
1 n ARG 212 
1 n ILE 213 
1 n LEU 214 
1 n PHE 215 
1 n LEU 216 
1 n ASN 217 
1 n THR 218 
1 n ALA 219 
1 n ILE 220 
1 n TYR 221 
1 n SER 222 
1 n ALA 223 
1 n SER 224 
1 n ARG 225 
1 n SER 226 
1 n PHE 227 
1 n ASN 228 
1 n SER 229 
1 n SER 230 
1 n GLU 231 
1 n THR 232 
1 n ASP 233 
1 n PRO 234 
1 n TYR 235 
1 n GLY 236 
1 n GLN 237 
1 n PHE 238 
1 n GLN 239 
1 n PHE 240 
1 n ILE 241 
1 n LEU 242 
1 n ASP 243 
1 n GLN 244 
1 n GLY 245 
1 n GLU 246 
1 n GLU 247 
1 n ALA 248 
1 n ALA 249 
1 n LYS 250 
1 n LYS 251 
1 n ASN 252 
1 n ILE 253 
1 n GLY 254 
1 n ILE 255 
1 n GLY 256 
1 n ALA 257 
1 n ILE 258 
1 n MET 259 
1 n TYR 260 
1 n LEU 261 
1 n PRO 262 
1 n PRO 263 
1 n ILE 264 
1 n THR 265 
1 n ASN 266 
1 n SER 267 
1 n THR 268 
1 n THR 269 
1 n PHE 270 
1 n PRO 271 
1 n ASN 272 
1 n GLY 273 
1 n MET 274 
1 n HIS 275 
1 n SER 276 
1 n GLU 277 
1 n TYR 278 
1 n SER 279 
1 n THR 280 
1 n LYS 281 
1 n LEU 282 
1 n ILE 283 
1 n ASN 284 
1 n LEU 285 
1 n PHE 286 
1 n ASN 287 
1 n GLN 288 
1 n THR 289 
1 n ASN 290 
1 n PHE 291 
1 n LYS 292 
1 n PHE 293 
1 n ILE 294 
1 n ILE 295 
1 n SER 296 
1 n GLY 297 
1 n TYR 298 
1 n THR 299 
1 n HIS 300 
1 n THR 301 
1 n ASP 302 
1 n SER 303 
1 n ILE 304 
1 n PHE 305 
1 n PRO 306 
1 n VAL 307 
1 n TYR 308 
1 n SER 309 
1 n ASN 310 
1 n SER 311 
1 n THR 312 
1 n GLN 313 
1 n SER 314 
1 n TYR 315 
1 n VAL 316 
1 n MET 317 
1 n THR 318 
1 n ASN 319 
1 n PRO 320 
1 n SER 321 
1 n VAL 322 
1 n SER 323 
1 n PRO 324 
1 n LEU 325 
1 n PHE 326 
1 n GLY 327 
1 n ASN 328 
1 n ASN 329 
1 n PRO 330 
1 n GLY 331 
1 n PHE 332 
1 n ARG 333 
1 n MET 334 
1 n LEU 335 
1 n ARG 336 
1 n ILE 337 
1 n ARG 338 
1 n ALA 339 
1 n GLY 340 
1 n VAL 341 
1 n LEU 342 
1 n GLU 343 
1 n ASP 344 
1 n PHE 345 
1 n ASP 346 
1 n GLN 347 
1 n TYR 348 
1 n TYR 349 
1 n PHE 350 
1 n ASP 351 
1 n ILE 352 
1 n SER 353 
1 n ARG 354 
1 n LYS 355 
1 n ASP 356 
1 n SER 357 
1 n GLN 358 
1 n TRP 359 
1 n ASN 360 
1 n LYS 361 
1 n GLU 362 
1 n TYR 363 
1 n THR 364 
1 n PHE 365 
1 n THR 366 
1 n ASN 367 
1 n SER 368 
1 n TYR 369 
1 n SER 370 
1 n VAL 371 
1 n LYS 372 
1 n SER 373 
1 n ALA 374 
1 n SER 375 
1 n PRO 376 
1 n ASP 377 
1 n SER 378 
1 n VAL 379 
1 n GLY 380 
1 n LYS 381 
1 n ALA 382 
1 n ILE 383 
1 n ASP 384 
1 n TRP 385 
1 n VAL 386 
1 n MET 387 
1 n THR 388 
1 n THR 389 
1 n GLY 390 
1 n GLU 391 
1 n GLY 392 
1 n ARG 393 
1 n TRP 394 
1 n THR 395 
1 n PHE 396 
1 n ARG 397 
1 n GLU 398 
1 n ARG 399 
1 n THR 400 
1 n PHE 401 
1 n VAL 402 
1 n ARG 403 
1 n ALA 404 
1 n LYS 405 
1 n THR 406 
1 n ASP 407 
1 n ASP 408 
1 n ASP 409 
1 n LEU 410 
1 n TYR 411 
1 n TYR 412 
1 n CYS 413 
1 n LEU 414 
1 n LEU 415 
1 n SER 416 
1 n SER 417 
1 n LYS 418 
1 n SER 419 
1 n MET 420 
1 n GLN 421 
1 n ALA 422 
1 n SER 423 
1 n VAL 424 
1 n ASN 425 
1 n CYS 426 
1 n VAL 427 
1 n ASN 428 
#
_ma_data.content_type "model coordinates"
_ma_data.id           1
_ma_data.name         Model
#
_ma_model_list.data_id          1
_ma_model_list.model_group_id   1
_ma_model_list.model_group_name "AlphaFold-beta-20231127 (7a14c934-fe78-43c1-a552-7fb305b0ebd1 @ 2024-09-17 07:40:15)"
_ma_model_list.model_id         1
_ma_model_list.model_name       "Top ranked model"
_ma_model_list.model_type       "Ab initio model"
_ma_model_list.ordinal_id       1
#
loop_
_ma_protocol_step.method_type
_ma_protocol_step.ordinal_id
_ma_protocol_step.protocol_id
_ma_protocol_step.step_id
"coevolution MSA" 1 1 1 
"template search" 2 1 2 
modeling          3 1 3 
#
loop_
_ma_qa_metric.id
_ma_qa_metric.mode
_ma_qa_metric.name
_ma_qa_metric.software_group_id
_ma_qa_metric.type
1 global pLDDT 1 pLDDT 
2 local  pLDDT 1 pLDDT 
#
_ma_qa_metric_global.metric_id    1
_ma_qa_metric_global.metric_value 87.65
_ma_qa_metric_global.model_id     1
_ma_qa_metric_global.ordinal_id   1
#
_ma_software_group.group_id    1
_ma_software_group.ordinal_id  1
_ma_software_group.software_id 1
#
_ma_target_entity.data_id   1
_ma_target_entity.entity_id 1
_ma_target_entity.origin    .
#
_ma_target_entity_instance.asym_id   A
_ma_target_entity_instance.details   .
_ma_target_entity_instance.entity_id 1
#
loop_
_pdbx_data_usage.details
_pdbx_data_usage.id
_pdbx_data_usage.type
_pdbx_data_usage.url
;NON-COMMERCIAL USE ONLY, BY USING THIS FILE YOU AGREE TO THE TERMS OF USE FOUND
AT alphafoldserver.com/output-terms.
;
1 license    ? 
;THE INFORMATION IS NOT INTENDED FOR, HAS NOT BEEN VALIDATED FOR, AND IS NOT
APPROVED FOR CLINICAL USE. IT SHOULD NOT BE USED FOR CLINICAL PURPOSE OR RELIED
ON FOR MEDICAL OR OTHER PROFESSIONAL ADVICE. IT IS THEORETICAL MODELLING ONLY
AND CAUTION SHOULD BE EXERCISED IN ITS USE. IT IS PROVIDED "AS-IS" WITHOUT ANY
WARRANTY OF ANY KIND, WHETHER EXPRESSED OR IMPLIED. NO WARRANTY IS GIVEN THAT
USE OF THE INFORMATION SHALL NOT INFRINGE THE RIGHTS OF ANY THIRD PARTY.
;
2 disclaimer ? 
#
loop_
_pdbx_poly_seq_scheme.asym_id
_pdbx_poly_seq_scheme.auth_seq_num
_pdbx_poly_seq_scheme.entity_id
_pdbx_poly_seq_scheme.hetero
_pdbx_poly_seq_scheme.mon_id
_pdbx_poly_seq_scheme.pdb_ins_code
_pdbx_poly_seq_scheme.pdb_seq_num
_pdbx_poly_seq_scheme.pdb_strand_id
_pdbx_poly_seq_scheme.seq_id
A 1   1 n MET . 1   A 1   
A 2   1 n ASP . 2   A 2   
A 3   1 n GLU . 3   A 3   
A 4   1 n GLU . 4   A 4   
A 5   1 n VAL . 5   A 5   
A 6   1 n LEU . 6   A 6   
A 7   1 n VAL . 7   A 7   
A 8   1 n GLU . 8   A 8   
A 9   1 n ASN . 9   A 9   
A 10  1 n ASN . 10  A 10  
A 11  1 n GLN . 11  A 11  
A 12  1 n GLY . 12  A 12  
A 13  1 n GLU . 13  A 13  
A 14  1 n SER . 14  A 14  
A 15  1 n VAL . 15  A 15  
A 16  1 n THR . 16  A 16  
A 17  1 n LYS . 17  A 17  
A 18  1 n CYS . 18  A 18  
A 19  1 n LEU . 19  A 19  
A 20  1 n GLN . 20  A 20  
A 21  1 n TRP . 21  A 21  
A 22  1 n GLY . 22  A 22  
A 23  1 n VAL . 23  A 23  
A 24  1 n GLY . 24  A 24  
A 25  1 n ILE . 25  A 25  
A 26  1 n THR . 26  A 26  
A 27  1 n VAL . 27  A 27  
A 28  1 n VAL . 28  A 28  
A 29  1 n VAL . 29  A 29  
A 30  1 n THR . 30  A 30  
A 31  1 n CYS . 31  A 31  
A 32  1 n ILE . 32  A 32  
A 33  1 n ALA . 33  A 33  
A 34  1 n GLY . 34  A 34  
A 35  1 n LEU . 35  A 35  
A 36  1 n LEU . 36  A 36  
A 37  1 n ILE . 37  A 37  
A 38  1 n VAL . 38  A 38  
A 39  1 n TYR . 39  A 39  
A 40  1 n PHE . 40  A 40  
A 41  1 n VAL . 41  A 41  
A 42  1 n ASN . 42  A 42  
A 43  1 n PRO . 43  A 43  
A 44  1 n SER . 44  A 44  
A 45  1 n ASN . 45  A 45  
A 46  1 n THR . 46  A 46  
A 47  1 n ALA . 47  A 47  
A 48  1 n LYS . 48  A 48  
A 49  1 n THR . 49  A 49  
A 50  1 n ILE . 50  A 50  
A 51  1 n ASN . 51  A 51  
A 52  1 n ILE . 52  A 52  
A 53  1 n PHE . 53  A 53  
A 54  1 n SER . 54  A 54  
A 55  1 n ILE . 55  A 55  
A 56  1 n SER . 56  A 56  
A 57  1 n ASP . 57  A 57  
A 58  1 n LEU . 58  A 58  
A 59  1 n GLN . 59  A 59  
A 60  1 n ILE . 60  A 60  
A 61  1 n ASP . 61  A 61  
A 62  1 n PRO . 62  A 62  
A 63  1 n LEU . 63  A 63  
A 64  1 n TYR . 64  A 64  
A 65  1 n ASN . 65  A 65  
A 66  1 n ALA . 66  A 66  
A 67  1 n TYR . 67  A 67  
A 68  1 n SER . 68  A 68  
A 69  1 n THR . 69  A 69  
A 70  1 n ASP . 70  A 70  
A 71  1 n VAL . 71  A 71  
A 72  1 n SER . 72  A 72  
A 73  1 n SER . 73  A 73  
A 74  1 n LEU . 74  A 74  
A 75  1 n CYS . 75  A 75  
A 76  1 n ARG . 76  A 76  
A 77  1 n GLY . 77  A 77  
A 78  1 n ASN . 78  A 78  
A 79  1 n ASN . 79  A 79  
A 80  1 n ASN . 80  A 80  
A 81  1 n SER . 81  A 81  
A 82  1 n GLU . 82  A 82  
A 83  1 n ILE . 83  A 83  
A 84  1 n ALA . 84  A 84  
A 85  1 n ASN . 85  A 85  
A 86  1 n ASN . 86  A 86  
A 87  1 n PHE . 87  A 87  
A 88  1 n GLY . 88  A 88  
A 89  1 n GLN . 89  A 89  
A 90  1 n TYR . 90  A 90  
A 91  1 n GLY . 91  A 91  
A 92  1 n CYS . 92  A 92  
A 93  1 n ASN . 93  A 93  
A 94  1 n THR . 94  A 94  
A 95  1 n PRO . 95  A 95  
A 96  1 n GLU . 96  A 96  
A 97  1 n GLY . 97  A 97  
A 98  1 n THR . 98  A 98  
A 99  1 n LEU . 99  A 99  
A 100 1 n ASP . 100 A 100 
A 101 1 n SER . 101 A 101 
A 102 1 n MET . 102 A 102 
A 103 1 n VAL . 103 A 103 
A 104 1 n ASN . 104 A 104 
A 105 1 n TYR . 105 A 105 
A 106 1 n ALA . 106 A 106 
A 107 1 n VAL . 107 A 107 
A 108 1 n LYS . 108 A 108 
A 109 1 n ASN . 109 A 109 
A 110 1 n LYS . 110 A 110 
A 111 1 n LEU . 111 A 111 
A 112 1 n LYS . 112 A 112 
A 113 1 n PRO . 113 A 113 
A 114 1 n THR . 114 A 114 
A 115 1 n PHE . 115 A 115 
A 116 1 n ILE . 116 A 116 
A 117 1 n LEU . 117 A 117 
A 118 1 n LEU . 118 A 118 
A 119 1 n GLY . 119 A 119 
A 120 1 n GLY . 120 A 120 
A 121 1 n ASP . 121 A 121 
A 122 1 n ASN . 122 A 122 
A 123 1 n ILE . 123 A 123 
A 124 1 n ALA . 124 A 124 
A 125 1 n ASP . 125 A 125 
A 126 1 n SER . 126 A 126 
A 127 1 n LEU . 127 A 127 
A 128 1 n ASP . 128 A 128 
A 129 1 n TYR . 129 A 129 
A 130 1 n SER . 130 A 130 
A 131 1 n ARG . 131 A 131 
A 132 1 n GLU . 132 A 132 
A 133 1 n ASP . 133 A 133 
A 134 1 n ASN . 134 A 134 
A 135 1 n ASP . 135 A 135 
A 136 1 n LYS . 136 A 136 
A 137 1 n LEU . 137 A 137 
A 138 1 n GLN . 138 A 138 
A 139 1 n SER . 139 A 139 
A 140 1 n ARG . 140 A 140 
A 141 1 n ILE . 141 A 141 
A 142 1 n ILE . 142 A 142 
A 143 1 n SER . 143 A 143 
A 144 1 n LYS . 144 A 144 
A 145 1 n LEU . 145 A 145 
A 146 1 n GLN . 146 A 146 
A 147 1 n THR . 147 A 147 
A 148 1 n ALA . 148 A 148 
A 149 1 n PHE . 149 A 149 
A 150 1 n PRO . 150 A 150 
A 151 1 n LYS . 151 A 151 
A 152 1 n ILE . 152 A 152 
A 153 1 n PRO . 153 A 153 
A 154 1 n ILE . 154 A 154 
A 155 1 n TYR . 155 A 155 
A 156 1 n PRO . 156 A 156 
A 157 1 n ILE . 157 A 157 
A 158 1 n ILE . 158 A 158 
A 159 1 n GLY . 159 A 159 
A 160 1 n SER . 160 A 160 
A 161 1 n THR . 161 A 161 
A 162 1 n GLU . 162 A 162 
A 163 1 n PHE . 163 A 163 
A 164 1 n SER . 164 A 164 
A 165 1 n THR . 165 A 165 
A 166 1 n LYS . 166 A 166 
A 167 1 n PHE . 167 A 167 
A 168 1 n GLY . 168 A 168 
A 169 1 n GLN . 169 A 169 
A 170 1 n PHE . 170 A 170 
A 171 1 n SER . 171 A 171 
A 172 1 n THR . 172 A 172 
A 173 1 n ASP . 173 A 173 
A 174 1 n SER . 174 A 174 
A 175 1 n THR . 175 A 175 
A 176 1 n ASP . 176 A 176 
A 177 1 n LEU . 177 A 177 
A 178 1 n LYS . 178 A 178 
A 179 1 n ALA . 179 A 179 
A 180 1 n LEU . 180 A 180 
A 181 1 n ASN . 181 A 181 
A 182 1 n SER . 182 A 182 
A 183 1 n VAL . 183 A 183 
A 184 1 n LEU . 184 A 184 
A 185 1 n GLY . 185 A 185 
A 186 1 n VAL . 186 A 186 
A 187 1 n SER . 187 A 187 
A 188 1 n LEU . 188 A 188 
A 189 1 n THR . 189 A 189 
A 190 1 n ASP . 190 A 190 
A 191 1 n SER . 191 A 191 
A 192 1 n GLU . 192 A 192 
A 193 1 n LYS . 193 A 193 
A 194 1 n GLU . 194 A 194 
A 195 1 n THR . 195 A 195 
A 196 1 n PHE . 196 A 196 
A 197 1 n MET . 197 A 197 
A 198 1 n LYS . 198 A 198 
A 199 1 n GLY . 199 A 199 
A 200 1 n GLY . 200 A 200 
A 201 1 n TYR . 201 A 201 
A 202 1 n PHE . 202 A 202 
A 203 1 n ALA . 203 A 203 
A 204 1 n HIS . 204 A 204 
A 205 1 n ASP . 205 A 205 
A 206 1 n PHE . 206 A 206 
A 207 1 n PRO . 207 A 207 
A 208 1 n LYS . 208 A 208 
A 209 1 n PHE . 209 A 209 
A 210 1 n ASN . 210 A 210 
A 211 1 n VAL . 211 A 211 
A 212 1 n ARG . 212 A 212 
A 213 1 n ILE . 213 A 213 
A 214 1 n LEU . 214 A 214 
A 215 1 n PHE . 215 A 215 
A 216 1 n LEU . 216 A 216 
A 217 1 n ASN . 217 A 217 
A 218 1 n THR . 218 A 218 
A 219 1 n ALA . 219 A 219 
A 220 1 n ILE . 220 A 220 
A 221 1 n TYR . 221 A 221 
A 222 1 n SER . 222 A 222 
A 223 1 n ALA . 223 A 223 
A 224 1 n SER . 224 A 224 
A 225 1 n ARG . 225 A 225 
A 226 1 n SER . 226 A 226 
A 227 1 n PHE . 227 A 227 
A 228 1 n ASN . 228 A 228 
A 229 1 n SER . 229 A 229 
A 230 1 n SER . 230 A 230 
A 231 1 n GLU . 231 A 231 
A 232 1 n THR . 232 A 232 
A 233 1 n ASP . 233 A 233 
A 234 1 n PRO . 234 A 234 
A 235 1 n TYR . 235 A 235 
A 236 1 n GLY . 236 A 236 
A 237 1 n GLN . 237 A 237 
A 238 1 n PHE . 238 A 238 
A 239 1 n GLN . 239 A 239 
A 240 1 n PHE . 240 A 240 
A 241 1 n ILE . 241 A 241 
A 242 1 n LEU . 242 A 242 
A 243 1 n ASP . 243 A 243 
A 244 1 n GLN . 244 A 244 
A 245 1 n GLY . 245 A 245 
A 246 1 n GLU . 246 A 246 
A 247 1 n GLU . 247 A 247 
A 248 1 n ALA . 248 A 248 
A 249 1 n ALA . 249 A 249 
A 250 1 n LYS . 250 A 250 
A 251 1 n LYS . 251 A 251 
A 252 1 n ASN . 252 A 252 
A 253 1 n ILE . 253 A 253 
A 254 1 n GLY . 254 A 254 
A 255 1 n ILE . 255 A 255 
A 256 1 n GLY . 256 A 256 
A 257 1 n ALA . 257 A 257 
A 258 1 n ILE . 258 A 258 
A 259 1 n MET . 259 A 259 
A 260 1 n TYR . 260 A 260 
A 261 1 n LEU . 261 A 261 
A 262 1 n PRO . 262 A 262 
A 263 1 n PRO . 263 A 263 
A 264 1 n ILE . 264 A 264 
A 265 1 n THR . 265 A 265 
A 266 1 n ASN . 266 A 266 
A 267 1 n SER . 267 A 267 
A 268 1 n THR . 268 A 268 
A 269 1 n THR . 269 A 269 
A 270 1 n PHE . 270 A 270 
A 271 1 n PRO . 271 A 271 
A 272 1 n ASN . 272 A 272 
A 273 1 n GLY . 273 A 273 
A 274 1 n MET . 274 A 274 
A 275 1 n HIS . 275 A 275 
A 276 1 n SER . 276 A 276 
A 277 1 n GLU . 277 A 277 
A 278 1 n TYR . 278 A 278 
A 279 1 n SER . 279 A 279 
A 280 1 n THR . 280 A 280 
A 281 1 n LYS . 281 A 281 
A 282 1 n LEU . 282 A 282 
A 283 1 n ILE . 283 A 283 
A 284 1 n ASN . 284 A 284 
A 285 1 n LEU . 285 A 285 
A 286 1 n PHE . 286 A 286 
A 287 1 n ASN . 287 A 287 
A 288 1 n GLN . 288 A 288 
A 289 1 n THR . 289 A 289 
A 290 1 n ASN . 290 A 290 
A 291 1 n PHE . 291 A 291 
A 292 1 n LYS . 292 A 292 
A 293 1 n PHE . 293 A 293 
A 294 1 n ILE . 294 A 294 
A 295 1 n ILE . 295 A 295 
A 296 1 n SER . 296 A 296 
A 297 1 n GLY . 297 A 297 
A 298 1 n TYR . 298 A 298 
A 299 1 n THR . 299 A 299 
A 300 1 n HIS . 300 A 300 
A 301 1 n THR . 301 A 301 
A 302 1 n ASP . 302 A 302 
A 303 1 n SER . 303 A 303 
A 304 1 n ILE . 304 A 304 
A 305 1 n PHE . 305 A 305 
A 306 1 n PRO . 306 A 306 
A 307 1 n VAL . 307 A 307 
A 308 1 n TYR . 308 A 308 
A 309 1 n SER . 309 A 309 
A 310 1 n ASN . 310 A 310 
A 311 1 n SER . 311 A 311 
A 312 1 n THR . 312 A 312 
A 313 1 n GLN . 313 A 313 
A 314 1 n SER . 314 A 314 
A 315 1 n TYR . 315 A 315 
A 316 1 n VAL . 316 A 316 
A 317 1 n MET . 317 A 317 
A 318 1 n THR . 318 A 318 
A 319 1 n ASN . 319 A 319 
A 320 1 n PRO . 320 A 320 
A 321 1 n SER . 321 A 321 
A 322 1 n VAL . 322 A 322 
A 323 1 n SER . 323 A 323 
A 324 1 n PRO . 324 A 324 
A 325 1 n LEU . 325 A 325 
A 326 1 n PHE . 326 A 326 
A 327 1 n GLY . 327 A 327 
A 328 1 n ASN . 328 A 328 
A 329 1 n ASN . 329 A 329 
A 330 1 n PRO . 330 A 330 
A 331 1 n GLY . 331 A 331 
A 332 1 n PHE . 332 A 332 
A 333 1 n ARG . 333 A 333 
A 334 1 n MET . 334 A 334 
A 335 1 n LEU . 335 A 335 
A 336 1 n ARG . 336 A 336 
A 337 1 n ILE . 337 A 337 
A 338 1 n ARG . 338 A 338 
A 339 1 n ALA . 339 A 339 
A 340 1 n GLY . 340 A 340 
A 341 1 n VAL . 341 A 341 
A 342 1 n LEU . 342 A 342 
A 343 1 n GLU . 343 A 343 
A 344 1 n ASP . 344 A 344 
A 345 1 n PHE . 345 A 345 
A 346 1 n ASP . 346 A 346 
A 347 1 n GLN . 347 A 347 
A 348 1 n TYR . 348 A 348 
A 349 1 n TYR . 349 A 349 
A 350 1 n PHE . 350 A 350 
A 351 1 n ASP . 351 A 351 
A 352 1 n ILE . 352 A 352 
A 353 1 n SER . 353 A 353 
A 354 1 n ARG . 354 A 354 
A 355 1 n LYS . 355 A 355 
A 356 1 n ASP . 356 A 356 
A 357 1 n SER . 357 A 357 
A 358 1 n GLN . 358 A 358 
A 359 1 n TRP . 359 A 359 
A 360 1 n ASN . 360 A 360 
A 361 1 n LYS . 361 A 361 
A 362 1 n GLU . 362 A 362 
A 363 1 n TYR . 363 A 363 
A 364 1 n THR . 364 A 364 
A 365 1 n PHE . 365 A 365 
A 366 1 n THR . 366 A 366 
A 367 1 n ASN . 367 A 367 
A 368 1 n SER . 368 A 368 
A 369 1 n TYR . 369 A 369 
A 370 1 n SER . 370 A 370 
A 371 1 n VAL . 371 A 371 
A 372 1 n LYS . 372 A 372 
A 373 1 n SER . 373 A 373 
A 374 1 n ALA . 374 A 374 
A 375 1 n SER . 375 A 375 
A 376 1 n PRO . 376 A 376 
A 377 1 n ASP . 377 A 377 
A 378 1 n SER . 378 A 378 
A 379 1 n VAL . 379 A 379 
A 380 1 n GLY . 380 A 380 
A 381 1 n LYS . 381 A 381 
A 382 1 n ALA . 382 A 382 
A 383 1 n ILE . 383 A 383 
A 384 1 n ASP . 384 A 384 
A 385 1 n TRP . 385 A 385 
A 386 1 n VAL . 386 A 386 
A 387 1 n MET . 387 A 387 
A 388 1 n THR . 388 A 388 
A 389 1 n THR . 389 A 389 
A 390 1 n GLY . 390 A 390 
A 391 1 n GLU . 391 A 391 
A 392 1 n GLY . 392 A 392 
A 393 1 n ARG . 393 A 393 
A 394 1 n TRP . 394 A 394 
A 395 1 n THR . 395 A 395 
A 396 1 n PHE . 396 A 396 
A 397 1 n ARG . 397 A 397 
A 398 1 n GLU . 398 A 398 
A 399 1 n ARG . 399 A 399 
A 400 1 n THR . 400 A 400 
A 401 1 n PHE . 401 A 401 
A 402 1 n VAL . 402 A 402 
A 403 1 n ARG . 403 A 403 
A 404 1 n ALA . 404 A 404 
A 405 1 n LYS . 405 A 405 
A 406 1 n THR . 406 A 406 
A 407 1 n ASP . 407 A 407 
A 408 1 n ASP . 408 A 408 
A 409 1 n ASP . 409 A 409 
A 410 1 n LEU . 410 A 410 
A 411 1 n TYR . 411 A 411 
A 412 1 n TYR . 412 A 412 
A 413 1 n CYS . 413 A 413 
A 414 1 n LEU . 414 A 414 
A 415 1 n LEU . 415 A 415 
A 416 1 n SER . 416 A 416 
A 417 1 n SER . 417 A 417 
A 418 1 n LYS . 418 A 418 
A 419 1 n SER . 419 A 419 
A 420 1 n MET . 420 A 420 
A 421 1 n GLN . 421 A 421 
A 422 1 n ALA . 422 A 422 
A 423 1 n SER . 423 A 423 
A 424 1 n VAL . 424 A 424 
A 425 1 n ASN . 425 A 425 
A 426 1 n CYS . 426 A 426 
A 427 1 n VAL . 427 A 427 
A 428 1 n ASN . 428 A 428 
#
_software.classification other
_software.date           ?
_software.description    "Structure prediction"
_software.name           AlphaFold
_software.pdbx_ordinal   1
_software.type           package
_software.version        "AlphaFold-beta-20231127 (7a14c934-fe78-43c1-a552-7fb305b0ebd1 @ 2024-09-17 07:40:15)"
#
_struct_asym.entity_id 1
_struct_asym.id        A
#
loop_
_atom_site.group_PDB
_atom_site.id
_atom_site.type_symbol
_atom_site.label_atom_id
_atom_site.label_alt_id
_atom_site.label_comp_id
_atom_site.label_asym_id
_atom_site.label_entity_id
_atom_site.label_seq_id
_atom_site.pdbx_PDB_ins_code
_atom_site.Cartn_x
_atom_site.Cartn_y
_atom_site.Cartn_z
_atom_site.occupancy
_atom_site.B_iso_or_equiv
_atom_site.auth_seq_id
_atom_site.auth_asym_id
_atom_site.pdbx_PDB_model_num
ATOM 1    N N   . MET A 1 1   ? 57.790  81.515  -22.188 1.00 21.69 1   A 1 
ATOM 2    C CA  . MET A 1 1   ? 57.508  80.705  -20.994 1.00 46.16 1   A 1 
ATOM 3    C C   . MET A 1 1   ? 56.390  79.772  -21.428 1.00 46.80 1   A 1 
ATOM 4    O O   . MET A 1 1   ? 55.227  80.161  -21.373 1.00 44.83 1   A 1 
ATOM 5    C CB  . MET A 1 1   ? 57.144  81.594  -19.796 1.00 45.45 1   A 1 
ATOM 6    C CG  . MET A 1 1   ? 57.732  81.089  -18.485 1.00 40.40 1   A 1 
ATOM 7    S SD  . MET A 1 1   ? 57.541  82.251  -17.103 1.00 37.79 1   A 1 
ATOM 8    C CE  . MET A 1 1   ? 55.762  82.129  -16.793 1.00 33.97 1   A 1 
ATOM 9    N N   . ASP A 1 2   ? 56.801  78.690  -22.024 1.00 28.53 2   A 1 
ATOM 10   C CA  . ASP A 1 2   ? 55.931  77.759  -22.737 1.00 42.91 2   A 1 
ATOM 11   C C   . ASP A 1 2   ? 55.465  76.674  -21.760 1.00 41.29 2   A 1 
ATOM 12   O O   . ASP A 1 2   ? 56.298  76.046  -21.103 1.00 39.37 2   A 1 
ATOM 13   C CB  . ASP A 1 2   ? 56.718  77.143  -23.910 1.00 41.54 2   A 1 
ATOM 14   C CG  . ASP A 1 2   ? 57.214  78.225  -24.882 1.00 38.12 2   A 1 
ATOM 15   O OD1 . ASP A 1 2   ? 56.355  79.014  -25.340 1.00 35.48 2   A 1 
ATOM 16   O OD2 . ASP A 1 2   ? 58.444  78.338  -25.045 1.00 36.18 2   A 1 
ATOM 17   N N   . GLU A 1 3   ? 54.131  76.465  -21.661 1.00 26.09 3   A 1 
ATOM 18   C CA  . GLU A 1 3   ? 53.546  75.265  -21.048 1.00 37.22 3   A 1 
ATOM 19   C C   . GLU A 1 3   ? 52.845  74.448  -22.144 1.00 36.58 3   A 1 
ATOM 20   O O   . GLU A 1 3   ? 51.780  74.812  -22.639 1.00 36.30 3   A 1 
ATOM 21   C CB  . GLU A 1 3   ? 52.610  75.613  -19.872 1.00 38.77 3   A 1 
ATOM 22   C CG  . GLU A 1 3   ? 53.291  75.419  -18.510 1.00 35.61 3   A 1 
ATOM 23   C CD  . GLU A 1 3   ? 52.391  75.717  -17.298 1.00 33.42 3   A 1 
ATOM 24   O OE1 . GLU A 1 3   ? 52.777  75.290  -16.180 1.00 31.45 3   A 1 
ATOM 25   O OE2 . GLU A 1 3   ? 51.346  76.385  -17.471 1.00 39.08 3   A 1 
ATOM 26   N N   . GLU A 1 4   ? 53.495  73.378  -22.573 1.00 28.40 4   A 1 
ATOM 27   C CA  . GLU A 1 4   ? 52.903  72.314  -23.385 1.00 36.00 4   A 1 
ATOM 28   C C   . GLU A 1 4   ? 51.896  71.514  -22.544 1.00 34.10 4   A 1 
ATOM 29   O O   . GLU A 1 4   ? 52.261  70.860  -21.566 1.00 34.72 4   A 1 
ATOM 30   C CB  . GLU A 1 4   ? 54.000  71.378  -23.930 1.00 37.23 4   A 1 
ATOM 31   C CG  . GLU A 1 4   ? 54.397  71.669  -25.383 1.00 34.73 4   A 1 
ATOM 32   C CD  . GLU A 1 4   ? 55.469  70.695  -25.929 1.00 33.45 4   A 1 
ATOM 33   O OE1 . GLU A 1 4   ? 55.480  70.497  -27.167 1.00 30.61 4   A 1 
ATOM 34   O OE2 . GLU A 1 4   ? 56.257  70.158  -25.128 1.00 38.41 4   A 1 
ATOM 35   N N   . VAL A 1 5   ? 50.612  71.550  -22.917 1.00 33.80 5   A 1 
ATOM 36   C CA  . VAL A 1 5   ? 49.572  70.669  -22.362 1.00 44.22 5   A 1 
ATOM 37   C C   . VAL A 1 5   ? 49.559  69.367  -23.161 1.00 44.43 5   A 1 
ATOM 38   O O   . VAL A 1 5   ? 49.063  69.307  -24.282 1.00 43.23 5   A 1 
ATOM 39   C CB  . VAL A 1 5   ? 48.195  71.361  -22.350 1.00 43.76 5   A 1 
ATOM 40   C CG1 . VAL A 1 5   ? 47.097  70.442  -21.806 1.00 37.17 5   A 1 
ATOM 41   C CG2 . VAL A 1 5   ? 48.220  72.621  -21.479 1.00 40.69 5   A 1 
ATOM 42   N N   . LEU A 1 6   ? 50.108  68.316  -22.569 1.00 33.64 6   A 1 
ATOM 43   C CA  . LEU A 1 6   ? 49.969  66.950  -23.067 1.00 43.13 6   A 1 
ATOM 44   C C   . LEU A 1 6   ? 48.548  66.439  -22.795 1.00 41.43 6   A 1 
ATOM 45   O O   . LEU A 1 6   ? 48.150  66.255  -21.648 1.00 41.07 6   A 1 
ATOM 46   C CB  . LEU A 1 6   ? 51.036  66.045  -22.409 1.00 43.08 6   A 1 
ATOM 47   C CG  . LEU A 1 6   ? 52.467  66.260  -22.940 1.00 38.99 6   A 1 
ATOM 48   C CD1 . LEU A 1 6   ? 53.478  65.578  -22.014 1.00 36.82 6   A 1 
ATOM 49   C CD2 . LEU A 1 6   ? 52.642  65.664  -24.344 1.00 40.18 6   A 1 
ATOM 50   N N   . VAL A 1 7   ? 47.767  66.209  -23.863 1.00 38.64 7   A 1 
ATOM 51   C CA  . VAL A 1 7   ? 46.475  65.513  -23.798 1.00 46.76 7   A 1 
ATOM 52   C C   . VAL A 1 7   ? 46.732  64.012  -23.918 1.00 46.90 7   A 1 
ATOM 53   O O   . VAL A 1 7   ? 47.007  63.505  -25.003 1.00 44.92 7   A 1 
ATOM 54   C CB  . VAL A 1 7   ? 45.498  66.031  -24.877 1.00 45.37 7   A 1 
ATOM 55   C CG1 . VAL A 1 7   ? 44.149  65.304  -24.812 1.00 39.27 7   A 1 
ATOM 56   C CG2 . VAL A 1 7   ? 45.228  67.530  -24.707 1.00 41.02 7   A 1 
ATOM 57   N N   . GLU A 1 8   ? 46.662  63.299  -22.805 1.00 35.64 8   A 1 
ATOM 58   C CA  . GLU A 1 8   ? 46.701  61.832  -22.786 1.00 40.95 8   A 1 
ATOM 59   C C   . GLU A 1 8   ? 45.428  61.228  -23.379 1.00 39.66 8   A 1 
ATOM 60   O O   . GLU A 1 8   ? 44.293  61.543  -23.001 1.00 38.08 8   A 1 
ATOM 61   C CB  . GLU A 1 8   ? 46.969  61.279  -21.374 1.00 40.17 8   A 1 
ATOM 62   C CG  . GLU A 1 8   ? 48.462  61.092  -21.096 1.00 36.82 8   A 1 
ATOM 63   C CD  . GLU A 1 8   ? 48.744  60.439  -19.727 1.00 33.89 8   A 1 
ATOM 64   O OE1 . GLU A 1 8   ? 49.836  59.824  -19.593 1.00 31.70 8   A 1 
ATOM 65   O OE2 . GLU A 1 8   ? 47.880  60.558  -18.834 1.00 36.31 8   A 1 
ATOM 66   N N   . ASN A 1 9   ? 45.622  60.343  -24.328 1.00 41.57 9   A 1 
ATOM 67   C CA  . ASN A 1 9   ? 44.574  59.696  -25.110 1.00 49.08 9   A 1 
ATOM 68   C C   . ASN A 1 9   ? 44.011  58.472  -24.350 1.00 48.07 9   A 1 
ATOM 69   O O   . ASN A 1 9   ? 44.436  57.338  -24.561 1.00 44.52 9   A 1 
ATOM 70   C CB  . ASN A 1 9   ? 45.176  59.375  -26.488 1.00 45.67 9   A 1 
ATOM 71   C CG  . ASN A 1 9   ? 44.153  59.025  -27.546 1.00 41.04 9   A 1 
ATOM 72   O OD1 . ASN A 1 9   ? 42.960  59.137  -27.370 1.00 37.72 9   A 1 
ATOM 73   N ND2 . ASN A 1 9   ? 44.604  58.623  -28.710 1.00 35.89 9   A 1 
ATOM 74   N N   . ASN A 1 10  ? 43.033  58.700  -23.467 1.00 43.86 10  A 1 
ATOM 75   C CA  . ASN A 1 10  ? 42.434  57.684  -22.575 1.00 51.99 10  A 1 
ATOM 76   C C   . ASN A 1 10  ? 41.386  56.754  -23.226 1.00 49.76 10  A 1 
ATOM 77   O O   . ASN A 1 10  ? 40.657  56.050  -22.533 1.00 45.79 10  A 1 
ATOM 78   C CB  . ASN A 1 10  ? 41.922  58.383  -21.292 1.00 49.39 10  A 1 
ATOM 79   C CG  . ASN A 1 10  ? 42.909  58.305  -20.135 1.00 45.57 10  A 1 
ATOM 80   O OD1 . ASN A 1 10  ? 43.810  57.506  -20.104 1.00 41.56 10  A 1 
ATOM 81   N ND2 . ASN A 1 10  ? 42.732  59.114  -19.118 1.00 39.66 10  A 1 
ATOM 82   N N   . GLN A 1 11  ? 41.266  56.709  -24.566 1.00 38.86 11  A 1 
ATOM 83   C CA  . GLN A 1 11  ? 40.257  55.863  -25.240 1.00 44.27 11  A 1 
ATOM 84   C C   . GLN A 1 11  ? 40.621  54.364  -25.286 1.00 43.36 11  A 1 
ATOM 85   O O   . GLN A 1 11  ? 39.722  53.523  -25.391 1.00 41.04 11  A 1 
ATOM 86   C CB  . GLN A 1 11  ? 39.945  56.415  -26.643 1.00 43.55 11  A 1 
ATOM 87   C CG  . GLN A 1 11  ? 39.074  57.682  -26.573 1.00 40.46 11  A 1 
ATOM 88   C CD  . GLN A 1 11  ? 38.565  58.123  -27.950 1.00 36.00 11  A 1 
ATOM 89   O OE1 . GLN A 1 11  ? 39.055  57.732  -28.995 1.00 35.52 11  A 1 
ATOM 90   N NE2 . GLN A 1 11  ? 37.552  58.954  -28.005 1.00 37.82 11  A 1 
ATOM 91   N N   . GLY A 1 12  ? 41.901  54.013  -25.166 1.00 42.94 12  A 1 
ATOM 92   C CA  . GLY A 1 12  ? 42.340  52.610  -25.227 1.00 49.04 12  A 1 
ATOM 93   C C   . GLY A 1 12  ? 42.008  51.777  -23.979 1.00 49.51 12  A 1 
ATOM 94   O O   . GLY A 1 12  ? 41.667  50.599  -24.090 1.00 46.58 12  A 1 
ATOM 95   N N   . GLU A 1 13  ? 42.041  52.390  -22.784 1.00 37.59 13  A 1 
ATOM 96   C CA  . GLU A 1 13  ? 41.786  51.684  -21.522 1.00 42.61 13  A 1 
ATOM 97   C C   . GLU A 1 13  ? 40.298  51.366  -21.289 1.00 41.75 13  A 1 
ATOM 98   O O   . GLU A 1 13  ? 39.973  50.316  -20.735 1.00 40.58 13  A 1 
ATOM 99   C CB  . GLU A 1 13  ? 42.312  52.487  -20.334 1.00 44.18 13  A 1 
ATOM 100  C CG  . GLU A 1 13  ? 43.803  52.269  -20.059 1.00 41.02 13  A 1 
ATOM 101  C CD  . GLU A 1 13  ? 44.188  52.722  -18.640 1.00 38.22 13  A 1 
ATOM 102  O OE1 . GLU A 1 13  ? 45.161  52.156  -18.107 1.00 34.70 13  A 1 
ATOM 103  O OE2 . GLU A 1 13  ? 43.417  53.514  -18.047 1.00 41.52 13  A 1 
ATOM 104  N N   . SER A 1 14  ? 39.380  52.252  -21.745 1.00 35.29 14  A 1 
ATOM 105  C CA  . SER A 1 14  ? 37.942  52.044  -21.552 1.00 42.80 14  A 1 
ATOM 106  C C   . SER A 1 14  ? 37.400  50.893  -22.393 1.00 42.65 14  A 1 
ATOM 107  O O   . SER A 1 14  ? 36.608  50.085  -21.898 1.00 40.85 14  A 1 
ATOM 108  C CB  . SER A 1 14  ? 37.169  53.341  -21.835 1.00 42.24 14  A 1 
ATOM 109  O OG  . SER A 1 14  ? 37.207  53.673  -23.203 1.00 38.43 14  A 1 
ATOM 110  N N   . VAL A 1 15  ? 37.868  50.732  -23.622 1.00 38.45 15  A 1 
ATOM 111  C CA  . VAL A 1 15  ? 37.477  49.636  -24.522 1.00 44.05 15  A 1 
ATOM 112  C C   . VAL A 1 15  ? 37.990  48.285  -23.999 1.00 44.59 15  A 1 
ATOM 113  O O   . VAL A 1 15  ? 37.249  47.304  -24.001 1.00 42.32 15  A 1 
ATOM 114  C CB  . VAL A 1 15  ? 37.964  49.908  -25.955 1.00 41.82 15  A 1 
ATOM 115  C CG1 . VAL A 1 15  ? 37.599  48.769  -26.925 1.00 36.40 15  A 1 
ATOM 116  C CG2 . VAL A 1 15  ? 37.333  51.194  -26.515 1.00 40.05 15  A 1 
ATOM 117  N N   . THR A 1 16  ? 39.212  48.255  -23.473 1.00 38.54 16  A 1 
ATOM 118  C CA  . THR A 1 16  ? 39.809  47.031  -22.918 1.00 41.98 16  A 1 
ATOM 119  C C   . THR A 1 16  ? 39.084  46.572  -21.642 1.00 43.44 16  A 1 
ATOM 120  O O   . THR A 1 16  ? 38.810  45.382  -21.489 1.00 42.71 16  A 1 
ATOM 121  C CB  . THR A 1 16  ? 41.310  47.227  -22.648 1.00 41.06 16  A 1 
ATOM 122  O OG1 . THR A 1 16  ? 41.933  47.857  -23.749 1.00 39.14 16  A 1 
ATOM 123  C CG2 . THR A 1 16  ? 42.030  45.893  -22.460 1.00 40.41 16  A 1 
ATOM 124  N N   . LYS A 1 17  ? 38.677  47.511  -20.755 1.00 40.15 17  A 1 
ATOM 125  C CA  . LYS A 1 17  ? 37.856  47.205  -19.572 1.00 44.58 17  A 1 
ATOM 126  C C   . LYS A 1 17  ? 36.459  46.715  -19.950 1.00 42.73 17  A 1 
ATOM 127  O O   . LYS A 1 17  ? 36.011  45.712  -19.394 1.00 42.27 17  A 1 
ATOM 128  C CB  . LYS A 1 17  ? 37.800  48.424  -18.627 1.00 45.44 17  A 1 
ATOM 129  C CG  . LYS A 1 17  ? 39.101  48.568  -17.827 1.00 43.97 17  A 1 
ATOM 130  C CD  . LYS A 1 17  ? 39.129  49.853  -16.988 1.00 42.19 17  A 1 
ATOM 131  C CE  . LYS A 1 17  ? 40.461  49.936  -16.228 1.00 38.89 17  A 1 
ATOM 132  N NZ  . LYS A 1 17  ? 40.765  51.308  -15.733 1.00 35.38 17  A 1 
ATOM 133  N N   . CYS A 1 18  ? 35.780  47.323  -20.937 1.00 42.56 18  A 1 
ATOM 134  C CA  . CYS A 1 18  ? 34.478  46.843  -21.419 1.00 43.26 18  A 1 
ATOM 135  C C   . CYS A 1 18  ? 34.548  45.426  -22.012 1.00 41.53 18  A 1 
ATOM 136  O O   . CYS A 1 18  ? 33.652  44.616  -21.767 1.00 41.15 18  A 1 
ATOM 137  C CB  . CYS A 1 18  ? 33.903  47.836  -22.446 1.00 42.69 18  A 1 
ATOM 138  S SG  . CYS A 1 18  ? 33.057  49.190  -21.590 1.00 38.40 18  A 1 
ATOM 139  N N   . LEU A 1 19  ? 35.590  45.087  -22.744 1.00 33.37 19  A 1 
ATOM 140  C CA  . LEU A 1 19  ? 35.818  43.737  -23.272 1.00 40.54 19  A 1 
ATOM 141  C C   . LEU A 1 19  ? 36.065  42.712  -22.154 1.00 41.37 19  A 1 
ATOM 142  O O   . LEU A 1 19  ? 35.487  41.625  -22.186 1.00 42.72 19  A 1 
ATOM 143  C CB  . LEU A 1 19  ? 36.989  43.787  -24.284 1.00 40.77 19  A 1 
ATOM 144  C CG  . LEU A 1 19  ? 36.497  43.949  -25.732 1.00 37.67 19  A 1 
ATOM 145  C CD1 . LEU A 1 19  ? 37.424  44.839  -26.543 1.00 35.28 19  A 1 
ATOM 146  C CD2 . LEU A 1 19  ? 36.415  42.582  -26.417 1.00 40.96 19  A 1 
ATOM 147  N N   . GLN A 1 20  ? 36.863  43.090  -21.131 1.00 34.39 20  A 1 
ATOM 148  C CA  . GLN A 1 20  ? 37.111  42.212  -19.981 1.00 44.24 20  A 1 
ATOM 149  C C   . GLN A 1 20  ? 35.833  41.958  -19.157 1.00 45.55 20  A 1 
ATOM 150  O O   . GLN A 1 20  ? 35.582  40.820  -18.755 1.00 46.42 20  A 1 
ATOM 151  C CB  . GLN A 1 20  ? 38.209  42.814  -19.099 1.00 44.40 20  A 1 
ATOM 152  C CG  . GLN A 1 20  ? 39.604  42.619  -19.717 1.00 42.41 20  A 1 
ATOM 153  C CD  . GLN A 1 20  ? 40.709  43.250  -18.883 1.00 39.40 20  A 1 
ATOM 154  O OE1 . GLN A 1 20  ? 40.497  44.088  -18.014 1.00 38.96 20  A 1 
ATOM 155  N NE2 . GLN A 1 20  ? 41.952  42.889  -19.112 1.00 41.17 20  A 1 
ATOM 156  N N   . TRP A 1 21  ? 34.983  42.985  -18.962 1.00 55.73 21  A 1 
ATOM 157  C CA  . TRP A 1 21  ? 33.688  42.837  -18.288 1.00 53.23 21  A 1 
ATOM 158  C C   . TRP A 1 21  ? 32.695  42.001  -19.120 1.00 52.19 21  A 1 
ATOM 159  O O   . TRP A 1 21  ? 32.023  41.136  -18.567 1.00 49.10 21  A 1 
ATOM 160  C CB  . TRP A 1 21  ? 33.109  44.213  -17.944 1.00 52.92 21  A 1 
ATOM 161  C CG  . TRP A 1 21  ? 33.665  44.831  -16.699 1.00 52.58 21  A 1 
ATOM 162  C CD1 . TRP A 1 21  ? 34.958  45.174  -16.471 1.00 45.61 21  A 1 
ATOM 163  C CD2 . TRP A 1 21  ? 32.949  45.184  -15.472 1.00 51.08 21  A 1 
ATOM 164  N NE1 . TRP A 1 21  ? 35.097  45.698  -15.197 1.00 46.17 21  A 1 
ATOM 165  C CE2 . TRP A 1 21  ? 33.889  45.737  -14.535 1.00 48.71 21  A 1 
ATOM 166  C CE3 . TRP A 1 21  ? 31.604  45.092  -15.053 1.00 48.95 21  A 1 
ATOM 167  C CZ2 . TRP A 1 21  ? 33.504  46.170  -13.260 1.00 51.45 21  A 1 
ATOM 168  C CZ3 . TRP A 1 21  ? 31.211  45.526  -13.783 1.00 46.57 21  A 1 
ATOM 169  C CH2 . TRP A 1 21  ? 32.153  46.066  -12.879 1.00 46.61 21  A 1 
ATOM 170  N N   . GLY A 1 22  ? 32.652  42.196  -20.428 1.00 42.16 22  A 1 
ATOM 171  C CA  . GLY A 1 22  ? 31.828  41.403  -21.339 1.00 53.04 22  A 1 
ATOM 172  C C   . GLY A 1 22  ? 32.206  39.921  -21.344 1.00 54.28 22  A 1 
ATOM 173  O O   . GLY A 1 22  ? 31.327  39.052  -21.247 1.00 54.01 22  A 1 
ATOM 174  N N   . VAL A 1 23  ? 33.505  39.615  -21.365 1.00 43.98 23  A 1 
ATOM 175  C CA  . VAL A 1 23  ? 34.011  38.239  -21.267 1.00 54.53 23  A 1 
ATOM 176  C C   . VAL A 1 23  ? 33.685  37.643  -19.890 1.00 56.60 23  A 1 
ATOM 177  O O   . VAL A 1 23  ? 33.186  36.519  -19.824 1.00 53.82 23  A 1 
ATOM 178  C CB  . VAL A 1 23  ? 35.516  38.176  -21.583 1.00 53.81 23  A 1 
ATOM 179  C CG1 . VAL A 1 23  ? 36.118  36.789  -21.336 1.00 48.82 23  A 1 
ATOM 180  C CG2 . VAL A 1 23  ? 35.772  38.516  -23.064 1.00 53.61 23  A 1 
ATOM 181  N N   . GLY A 1 24  ? 33.866  38.405  -18.809 1.00 49.46 24  A 1 
ATOM 182  C CA  . GLY A 1 24  ? 33.536  37.958  -17.455 1.00 57.57 24  A 1 
ATOM 183  C C   . GLY A 1 24  ? 32.052  37.625  -17.273 1.00 58.84 24  A 1 
ATOM 184  O O   . GLY A 1 24  ? 31.716  36.559  -16.753 1.00 58.67 24  A 1 
ATOM 185  N N   . ILE A 1 25  ? 31.149  38.489  -17.768 1.00 44.48 25  A 1 
ATOM 186  C CA  . ILE A 1 25  ? 29.696  38.255  -17.727 1.00 55.79 25  A 1 
ATOM 187  C C   . ILE A 1 25  ? 29.316  37.030  -18.560 1.00 58.80 25  A 1 
ATOM 188  O O   . ILE A 1 25  ? 28.535  36.201  -18.107 1.00 60.30 25  A 1 
ATOM 189  C CB  . ILE A 1 25  ? 28.932  39.526  -18.166 1.00 56.08 25  A 1 
ATOM 190  C CG1 . ILE A 1 25  ? 29.118  40.644  -17.111 1.00 56.30 25  A 1 
ATOM 191  C CG2 . ILE A 1 25  ? 27.430  39.244  -18.370 1.00 56.53 25  A 1 
ATOM 192  C CD1 . ILE A 1 25  ? 28.675  42.035  -17.588 1.00 51.44 25  A 1 
ATOM 193  N N   . THR A 1 26  ? 29.907  36.874  -19.755 1.00 47.86 26  A 1 
ATOM 194  C CA  . THR A 1 26  ? 29.621  35.722  -20.624 1.00 59.18 26  A 1 
ATOM 195  C C   . THR A 1 26  ? 30.062  34.406  -19.982 1.00 61.28 26  A 1 
ATOM 196  O O   . THR A 1 26  ? 29.319  33.420  -20.026 1.00 63.61 26  A 1 
ATOM 197  C CB  . THR A 1 26  ? 30.287  35.892  -22.005 1.00 58.78 26  A 1 
ATOM 198  O OG1 . THR A 1 26  ? 29.959  37.138  -22.564 1.00 57.62 26  A 1 
ATOM 199  C CG2 . THR A 1 26  ? 29.808  34.842  -23.017 1.00 59.75 26  A 1 
ATOM 200  N N   . VAL A 1 27  ? 31.213  34.390  -19.310 1.00 47.39 27  A 1 
ATOM 201  C CA  . VAL A 1 27  ? 31.704  33.214  -18.569 1.00 55.70 27  A 1 
ATOM 202  C C   . VAL A 1 27  ? 30.792  32.894  -17.377 1.00 58.50 27  A 1 
ATOM 203  O O   . VAL A 1 27  ? 30.440  31.740  -17.183 1.00 60.11 27  A 1 
ATOM 204  C CB  . VAL A 1 27  ? 33.172  33.405  -18.136 1.00 56.45 27  A 1 
ATOM 205  C CG1 . VAL A 1 27  ? 33.667  32.298  -17.194 1.00 53.03 27  A 1 
ATOM 206  C CG2 . VAL A 1 27  ? 34.097  33.397  -19.361 1.00 60.37 27  A 1 
ATOM 207  N N   . VAL A 1 28  ? 30.350  33.909  -16.622 1.00 54.03 28  A 1 
ATOM 208  C CA  . VAL A 1 28  ? 29.428  33.695  -15.494 1.00 62.91 28  A 1 
ATOM 209  C C   . VAL A 1 28  ? 28.074  33.163  -15.974 1.00 64.71 28  A 1 
ATOM 210  O O   . VAL A 1 28  ? 27.558  32.202  -15.399 1.00 65.74 28  A 1 
ATOM 211  C CB  . VAL A 1 28  ? 29.271  34.985  -14.660 1.00 63.77 28  A 1 
ATOM 212  C CG1 . VAL A 1 28  ? 28.167  34.875  -13.603 1.00 61.81 28  A 1 
ATOM 213  C CG2 . VAL A 1 28  ? 30.580  35.296  -13.917 1.00 66.49 28  A 1 
ATOM 214  N N   . VAL A 1 29  ? 27.514  33.734  -17.057 1.00 51.08 29  A 1 
ATOM 215  C CA  . VAL A 1 29  ? 26.240  33.262  -17.632 1.00 56.87 29  A 1 
ATOM 216  C C   . VAL A 1 29  ? 26.360  31.836  -18.169 1.00 58.61 29  A 1 
ATOM 217  O O   . VAL A 1 29  ? 25.471  31.025  -17.931 1.00 59.72 29  A 1 
ATOM 218  C CB  . VAL A 1 29  ? 25.733  34.238  -18.713 1.00 58.34 29  A 1 
ATOM 219  C CG1 . VAL A 1 29  ? 24.514  33.705  -19.467 1.00 56.35 29  A 1 
ATOM 220  C CG2 . VAL A 1 29  ? 25.315  35.572  -18.070 1.00 61.85 29  A 1 
ATOM 221  N N   . THR A 1 30  ? 27.455  31.485  -18.844 1.00 57.81 30  A 1 
ATOM 222  C CA  . THR A 1 30  ? 27.677  30.107  -19.313 1.00 59.24 30  A 1 
ATOM 223  C C   . THR A 1 30  ? 27.925  29.126  -18.175 1.00 59.73 30  A 1 
ATOM 224  O O   . THR A 1 30  ? 27.410  28.004  -18.233 1.00 62.00 30  A 1 
ATOM 225  C CB  . THR A 1 30  ? 28.815  29.984  -20.351 1.00 60.63 30  A 1 
ATOM 226  O OG1 . THR A 1 30  ? 29.898  30.814  -20.048 1.00 59.82 30  A 1 
ATOM 227  C CG2 . THR A 1 30  ? 28.351  30.351  -21.755 1.00 61.97 30  A 1 
ATOM 228  N N   . CYS A 1 31  ? 28.597  29.526  -17.104 1.00 59.62 31  A 1 
ATOM 229  C CA  . CYS A 1 31  ? 28.743  28.701  -15.905 1.00 57.23 31  A 1 
ATOM 230  C C   . CYS A 1 31  ? 27.399  28.488  -15.186 1.00 57.78 31  A 1 
ATOM 231  O O   . CYS A 1 31  ? 27.104  27.362  -14.797 1.00 60.29 31  A 1 
ATOM 232  C CB  . CYS A 1 31  ? 29.769  29.330  -14.961 1.00 57.66 31  A 1 
ATOM 233  S SG  . CYS A 1 31  ? 31.450  29.061  -15.591 1.00 54.85 31  A 1 
ATOM 234  N N   . ILE A 1 32  ? 26.562  29.535  -15.049 1.00 55.48 32  A 1 
ATOM 235  C CA  . ILE A 1 32  ? 25.220  29.410  -14.461 1.00 59.74 32  A 1 
ATOM 236  C C   . ILE A 1 32  ? 24.326  28.538  -15.347 1.00 59.83 32  A 1 
ATOM 237  O O   . ILE A 1 32  ? 23.673  27.636  -14.833 1.00 63.79 32  A 1 
ATOM 238  C CB  . ILE A 1 32  ? 24.604  30.808  -14.204 1.00 61.82 32  A 1 
ATOM 239  C CG1 . ILE A 1 32  ? 25.377  31.519  -13.066 1.00 65.16 32  A 1 
ATOM 240  C CG2 . ILE A 1 32  ? 23.113  30.700  -13.828 1.00 62.14 32  A 1 
ATOM 241  C CD1 . ILE A 1 32  ? 25.022  33.002  -12.906 1.00 57.55 32  A 1 
ATOM 242  N N   . ALA A 1 33  ? 24.333  28.739  -16.669 1.00 64.08 33  A 1 
ATOM 243  C CA  . ALA A 1 33  ? 23.593  27.892  -17.598 1.00 64.23 33  A 1 
ATOM 244  C C   . ALA A 1 33  ? 24.077  26.431  -17.549 1.00 64.27 33  A 1 
ATOM 245  O O   . ALA A 1 33  ? 23.262  25.519  -17.517 1.00 64.66 33  A 1 
ATOM 246  C CB  . ALA A 1 33  ? 23.701  28.484  -19.004 1.00 65.68 33  A 1 
ATOM 247  N N   . GLY A 1 34  ? 25.384  26.214  -17.476 1.00 62.46 34  A 1 
ATOM 248  C CA  . GLY A 1 34  ? 25.969  24.884  -17.304 1.00 60.25 34  A 1 
ATOM 249  C C   . GLY A 1 34  ? 25.573  24.226  -15.982 1.00 61.66 34  A 1 
ATOM 250  O O   . GLY A 1 34  ? 25.178  23.058  -15.978 1.00 64.51 34  A 1 
ATOM 251  N N   . LEU A 1 35  ? 25.569  24.973  -14.869 1.00 58.76 35  A 1 
ATOM 252  C CA  . LEU A 1 35  ? 25.117  24.494  -13.563 1.00 61.26 35  A 1 
ATOM 253  C C   . LEU A 1 35  ? 23.608  24.193  -13.554 1.00 62.19 35  A 1 
ATOM 254  O O   . LEU A 1 35  ? 23.205  23.186  -12.984 1.00 66.40 35  A 1 
ATOM 255  C CB  . LEU A 1 35  ? 25.460  25.531  -12.479 1.00 62.91 35  A 1 
ATOM 256  C CG  . LEU A 1 35  ? 26.947  25.550  -12.075 1.00 61.16 35  A 1 
ATOM 257  C CD1 . LEU A 1 35  ? 27.233  26.792  -11.230 1.00 55.79 35  A 1 
ATOM 258  C CD2 . LEU A 1 35  ? 27.332  24.318  -11.255 1.00 62.33 35  A 1 
ATOM 259  N N   . LEU A 1 36  ? 22.786  25.028  -14.212 1.00 54.60 36  A 1 
ATOM 260  C CA  . LEU A 1 36  ? 21.356  24.771  -14.384 1.00 58.99 36  A 1 
ATOM 261  C C   . LEU A 1 36  ? 21.115  23.535  -15.255 1.00 58.41 36  A 1 
ATOM 262  O O   . LEU A 1 36  ? 20.316  22.687  -14.885 1.00 63.44 36  A 1 
ATOM 263  C CB  . LEU A 1 36  ? 20.670  26.018  -14.969 1.00 60.04 36  A 1 
ATOM 264  C CG  . LEU A 1 36  ? 20.537  27.198  -13.987 1.00 59.38 36  A 1 
ATOM 265  C CD1 . LEU A 1 36  ? 20.065  28.442  -14.737 1.00 55.24 36  A 1 
ATOM 266  C CD2 . LEU A 1 36  ? 19.538  26.910  -12.859 1.00 60.79 36  A 1 
ATOM 267  N N   . ILE A 1 37  ? 21.842  23.373  -16.363 1.00 57.79 37  A 1 
ATOM 268  C CA  . ILE A 1 37  ? 21.757  22.172  -17.196 1.00 60.15 37  A 1 
ATOM 269  C C   . ILE A 1 37  ? 22.178  20.939  -16.390 1.00 60.61 37  A 1 
ATOM 270  O O   . ILE A 1 37  ? 21.458  19.946  -16.398 1.00 63.23 37  A 1 
ATOM 271  C CB  . ILE A 1 37  ? 22.568  22.344  -18.499 1.00 59.46 37  A 1 
ATOM 272  C CG1 . ILE A 1 37  ? 21.877  23.370  -19.422 1.00 59.41 37  A 1 
ATOM 273  C CG2 . ILE A 1 37  ? 22.720  21.004  -19.253 1.00 60.55 37  A 1 
ATOM 274  C CD1 . ILE A 1 37  ? 22.775  23.871  -20.561 1.00 53.34 37  A 1 
ATOM 275  N N   . VAL A 1 38  ? 23.281  21.007  -15.645 1.00 59.50 38  A 1 
ATOM 276  C CA  . VAL A 1 38  ? 23.701  19.898  -14.767 1.00 59.57 38  A 1 
ATOM 277  C C   . VAL A 1 38  ? 22.669  19.640  -13.667 1.00 59.63 38  A 1 
ATOM 278  O O   . VAL A 1 38  ? 22.415  18.486  -13.348 1.00 59.21 38  A 1 
ATOM 279  C CB  . VAL A 1 38  ? 25.104  20.166  -14.179 1.00 57.81 38  A 1 
ATOM 280  C CG1 . VAL A 1 38  ? 25.512  19.156  -13.101 1.00 53.68 38  A 1 
ATOM 281  C CG2 . VAL A 1 38  ? 26.169  20.070  -15.281 1.00 60.51 38  A 1 
ATOM 282  N N   . TYR A 1 39  ? 22.023  20.680  -13.123 1.00 59.27 39  A 1 
ATOM 283  C CA  . TYR A 1 39  ? 20.960  20.534  -12.129 1.00 58.32 39  A 1 
ATOM 284  C C   . TYR A 1 39  ? 19.697  19.892  -12.714 1.00 57.97 39  A 1 
ATOM 285  O O   . TYR A 1 39  ? 19.137  18.989  -12.106 1.00 58.65 39  A 1 
ATOM 286  C CB  . TYR A 1 39  ? 20.670  21.905  -11.502 1.00 57.04 39  A 1 
ATOM 287  C CG  . TYR A 1 39  ? 19.679  21.858  -10.359 1.00 54.39 39  A 1 
ATOM 288  C CD1 . TYR A 1 39  ? 18.319  22.135  -10.597 1.00 51.44 39  A 1 
ATOM 289  C CD2 . TYR A 1 39  ? 20.113  21.542  -9.063  1.00 53.66 39  A 1 
ATOM 290  C CE1 . TYR A 1 39  ? 17.395  22.095  -9.531  1.00 50.76 39  A 1 
ATOM 291  C CE2 . TYR A 1 39  ? 19.198  21.493  -7.999  1.00 53.34 39  A 1 
ATOM 292  C CZ  . TYR A 1 39  ? 17.834  21.763  -8.232  1.00 55.22 39  A 1 
ATOM 293  O OH  . TYR A 1 39  ? 16.947  21.707  -7.207  1.00 56.55 39  A 1 
ATOM 294  N N   . PHE A 1 40  ? 19.272  20.304  -13.919 1.00 54.45 40  A 1 
ATOM 295  C CA  . PHE A 1 40  ? 18.067  19.776  -14.573 1.00 56.64 40  A 1 
ATOM 296  C C   . PHE A 1 40  ? 18.291  18.458  -15.330 1.00 55.42 40  A 1 
ATOM 297  O O   . PHE A 1 40  ? 17.339  17.699  -15.499 1.00 54.75 40  A 1 
ATOM 298  C CB  . PHE A 1 40  ? 17.475  20.851  -15.508 1.00 53.41 40  A 1 
ATOM 299  C CG  . PHE A 1 40  ? 16.753  21.972  -14.782 1.00 52.88 40  A 1 
ATOM 300  C CD1 . PHE A 1 40  ? 15.565  21.706  -14.078 1.00 50.13 40  A 1 
ATOM 301  C CD2 . PHE A 1 40  ? 17.259  23.286  -14.795 1.00 51.68 40  A 1 
ATOM 302  C CE1 . PHE A 1 40  ? 14.901  22.733  -13.390 1.00 48.45 40  A 1 
ATOM 303  C CE2 . PHE A 1 40  ? 16.595  24.315  -14.098 1.00 49.64 40  A 1 
ATOM 304  C CZ  . PHE A 1 40  ? 15.422  24.043  -13.391 1.00 51.33 40  A 1 
ATOM 305  N N   . VAL A 1 41  ? 19.514  18.179  -15.787 1.00 57.83 41  A 1 
ATOM 306  C CA  . VAL A 1 41  ? 19.849  16.951  -16.537 1.00 58.12 41  A 1 
ATOM 307  C C   . VAL A 1 41  ? 20.448  15.872  -15.632 1.00 57.99 41  A 1 
ATOM 308  O O   . VAL A 1 41  ? 20.590  14.726  -16.059 1.00 54.32 41  A 1 
ATOM 309  C CB  . VAL A 1 41  ? 20.747  17.282  -17.748 1.00 53.48 41  A 1 
ATOM 310  C CG1 . VAL A 1 41  ? 21.083  16.076  -18.638 1.00 48.46 41  A 1 
ATOM 311  C CG2 . VAL A 1 41  ? 20.070  18.304  -18.680 1.00 53.41 41  A 1 
ATOM 312  N N   . ASN A 1 42  ? 20.766  16.195  -14.362 1.00 56.04 42  A 1 
ATOM 313  C CA  . ASN A 1 42  ? 21.308  15.197  -13.449 1.00 56.63 42  A 1 
ATOM 314  C C   . ASN A 1 42  ? 20.252  14.124  -13.131 1.00 54.30 42  A 1 
ATOM 315  O O   . ASN A 1 42  ? 19.254  14.436  -12.480 1.00 51.50 42  A 1 
ATOM 316  C CB  . ASN A 1 42  ? 21.866  15.879  -12.184 1.00 53.50 42  A 1 
ATOM 317  C CG  . ASN A 1 42  ? 22.764  14.982  -11.365 1.00 47.22 42  A 1 
ATOM 318  O OD1 . ASN A 1 42  ? 22.842  13.776  -11.545 1.00 45.04 42  A 1 
ATOM 319  N ND2 . ASN A 1 42  ? 23.493  15.543  -10.425 1.00 44.48 42  A 1 
ATOM 320  N N   . PRO A 1 43  ? 20.455  12.856  -13.510 1.00 48.71 43  A 1 
ATOM 321  C CA  . PRO A 1 43  ? 19.510  11.770  -13.216 1.00 49.40 43  A 1 
ATOM 322  C C   . PRO A 1 43  ? 19.265  11.556  -11.712 1.00 50.62 43  A 1 
ATOM 323  O O   . PRO A 1 43  ? 18.312  10.892  -11.331 1.00 48.70 43  A 1 
ATOM 324  C CB  . PRO A 1 43  ? 20.114  10.504  -13.844 1.00 45.08 43  A 1 
ATOM 325  C CG  . PRO A 1 43  ? 21.112  11.030  -14.880 1.00 45.26 43  A 1 
ATOM 326  C CD  . PRO A 1 43  ? 21.584  12.351  -14.279 1.00 50.22 43  A 1 
ATOM 327  N N   . SER A 1 44  ? 20.118  12.130  -10.857 1.00 54.80 44  A 1 
ATOM 328  C CA  . SER A 1 44  ? 19.953  12.091  -9.403  1.00 54.99 44  A 1 
ATOM 329  C C   . SER A 1 44  ? 18.852  13.011  -8.855  1.00 56.57 44  A 1 
ATOM 330  O O   . SER A 1 44  ? 18.475  12.846  -7.699  1.00 52.59 44  A 1 
ATOM 331  C CB  . SER A 1 44  ? 21.286  12.377  -8.700  1.00 49.15 44  A 1 
ATOM 332  O OG  . SER A 1 44  ? 21.647  13.733  -8.799  1.00 44.38 44  A 1 
ATOM 333  N N   . ASN A 1 45  ? 18.303  13.940  -9.664  1.00 48.70 45  A 1 
ATOM 334  C CA  . ASN A 1 45  ? 17.174  14.801  -9.286  1.00 52.40 45  A 1 
ATOM 335  C C   . ASN A 1 45  ? 15.798  14.151  -9.522  1.00 54.67 45  A 1 
ATOM 336  O O   . ASN A 1 45  ? 14.771  14.723  -9.147  1.00 52.21 45  A 1 
ATOM 337  C CB  . ASN A 1 45  ? 17.301  16.182  -9.956  1.00 47.72 45  A 1 
ATOM 338  C CG  . ASN A 1 45  ? 18.053  17.196  -9.111  1.00 42.39 45  A 1 
ATOM 339  O OD1 . ASN A 1 45  ? 18.415  16.962  -7.971  1.00 40.54 45  A 1 
ATOM 340  N ND2 . ASN A 1 45  ? 18.276  18.372  -9.642  1.00 37.76 45  A 1 
ATOM 341  N N   . THR A 1 46  ? 15.723  12.951  -10.094 1.00 58.97 46  A 1 
ATOM 342  C CA  . THR A 1 46  ? 14.482  12.175  -10.038 1.00 63.41 46  A 1 
ATOM 343  C C   . THR A 1 46  ? 14.316  11.657  -8.611  1.00 66.91 46  A 1 
ATOM 344  O O   . THR A 1 46  ? 15.049  10.764  -8.177  1.00 63.81 46  A 1 
ATOM 345  C CB  . THR A 1 46  ? 14.429  11.045  -11.072 1.00 58.42 46  A 1 
ATOM 346  O OG1 . THR A 1 46  ? 15.529  10.180  -10.977 1.00 52.31 46  A 1 
ATOM 347  C CG2 . THR A 1 46  ? 14.391  11.591  -12.495 1.00 52.65 46  A 1 
ATOM 348  N N   . ALA A 1 47  ? 13.371  12.232  -7.862  1.00 67.73 47  A 1 
ATOM 349  C CA  . ALA A 1 47  ? 13.027  11.741  -6.536  1.00 71.01 47  A 1 
ATOM 350  C C   . ALA A 1 47  ? 12.801  10.224  -6.611  1.00 74.79 47  A 1 
ATOM 351  O O   . ALA A 1 47  ? 11.989  9.742   -7.405  1.00 71.82 47  A 1 
ATOM 352  C CB  . ALA A 1 47  ? 11.795  12.490  -6.010  1.00 64.84 47  A 1 
ATOM 353  N N   . LYS A 1 48  ? 13.548  9.475   -5.806  1.00 81.84 48  A 1 
ATOM 354  C CA  . LYS A 1 48  ? 13.434  8.014   -5.760  1.00 86.38 48  A 1 
ATOM 355  C C   . LYS A 1 48  ? 12.033  7.642   -5.300  1.00 90.75 48  A 1 
ATOM 356  O O   . LYS A 1 48  ? 11.427  8.362   -4.507  1.00 89.93 48  A 1 
ATOM 357  C CB  . LYS A 1 48  ? 14.524  7.410   -4.865  1.00 81.23 48  A 1 
ATOM 358  C CG  . LYS A 1 48  ? 15.928  7.577   -5.466  1.00 75.26 48  A 1 
ATOM 359  C CD  . LYS A 1 48  ? 16.987  6.890   -4.603  1.00 70.95 48  A 1 
ATOM 360  C CE  . LYS A 1 48  ? 18.360  7.092   -5.264  1.00 64.03 48  A 1 
ATOM 361  N NZ  . LYS A 1 48  ? 19.445  6.447   -4.505  1.00 54.88 48  A 1 
ATOM 362  N N   . THR A 1 49  ? 11.517  6.520   -5.798  1.00 88.77 49  A 1 
ATOM 363  C CA  . THR A 1 49  ? 10.187  6.010   -5.446  1.00 91.54 49  A 1 
ATOM 364  C C   . THR A 1 49  ? 10.323  4.823   -4.510  1.00 92.70 49  A 1 
ATOM 365  O O   . THR A 1 49  ? 11.084  3.902   -4.798  1.00 91.61 49  A 1 
ATOM 366  C CB  . THR A 1 49  ? 9.393   5.630   -6.709  1.00 90.34 49  A 1 
ATOM 367  O OG1 . THR A 1 49  ? 9.357   6.701   -7.613  1.00 82.73 49  A 1 
ATOM 368  C CG2 . THR A 1 49  ? 7.946   5.270   -6.411  1.00 84.12 49  A 1 
ATOM 369  N N   . ILE A 1 50  ? 9.583   4.837   -3.406  1.00 94.02 50  A 1 
ATOM 370  C CA  . ILE A 1 50  ? 9.310   3.640   -2.606  1.00 94.57 50  A 1 
ATOM 371  C C   . ILE A 1 50  ? 8.191   2.890   -3.313  1.00 95.54 50  A 1 
ATOM 372  O O   . ILE A 1 50  ? 7.112   3.447   -3.515  1.00 95.13 50  A 1 
ATOM 373  C CB  . ILE A 1 50  ? 8.885   3.983   -1.162  1.00 93.90 50  A 1 
ATOM 374  C CG1 . ILE A 1 50  ? 9.981   4.788   -0.438  1.00 90.38 50  A 1 
ATOM 375  C CG2 . ILE A 1 50  ? 8.557   2.707   -0.371  1.00 90.83 50  A 1 
ATOM 376  C CD1 . ILE A 1 50  ? 9.594   5.245   0.972   1.00 88.29 50  A 1 
ATOM 377  N N   . ASN A 1 51  ? 8.428   1.623   -3.659  1.00 96.37 51  A 1 
ATOM 378  C CA  . ASN A 1 51  ? 7.392   0.709   -4.129  1.00 96.48 51  A 1 
ATOM 379  C C   . ASN A 1 51  ? 7.039   -0.246  -2.988  1.00 97.19 51  A 1 
ATOM 380  O O   . ASN A 1 51  ? 7.912   -0.968  -2.507  1.00 96.66 51  A 1 
ATOM 381  C CB  . ASN A 1 51  ? 7.896   -0.050  -5.362  1.00 95.62 51  A 1 
ATOM 382  C CG  . ASN A 1 51  ? 8.263   0.863   -6.511  1.00 92.30 51  A 1 
ATOM 383  O OD1 . ASN A 1 51  ? 7.472   1.654   -6.997  1.00 85.57 51  A 1 
ATOM 384  N ND2 . ASN A 1 51  ? 9.479   0.790   -6.983  1.00 83.98 51  A 1 
ATOM 385  N N   . ILE A 1 52  ? 5.786   -0.254  -2.557  1.00 97.39 52  A 1 
ATOM 386  C CA  . ILE A 1 52  ? 5.317   -1.105  -1.460  1.00 97.75 52  A 1 
ATOM 387  C C   . ILE A 1 52  ? 4.467   -2.219  -2.052  1.00 97.92 52  A 1 
ATOM 388  O O   . ILE A 1 52  ? 3.439   -1.938  -2.662  1.00 97.62 52  A 1 
ATOM 389  C CB  . ILE A 1 52  ? 4.524   -0.311  -0.400  1.00 97.65 52  A 1 
ATOM 390  C CG1 . ILE A 1 52  ? 5.234   1.008   -0.014  1.00 96.89 52  A 1 
ATOM 391  C CG2 . ILE A 1 52  ? 4.230   -1.211  0.803   1.00 97.07 52  A 1 
ATOM 392  C CD1 . ILE A 1 52  ? 4.442   1.883   0.974   1.00 95.36 52  A 1 
ATOM 393  N N   . PHE A 1 53  ? 4.878   -3.476  -1.855  1.00 97.88 53  A 1 
ATOM 394  C CA  . PHE A 1 53  ? 4.010   -4.627  -2.109  1.00 98.12 53  A 1 
ATOM 395  C C   . PHE A 1 53  ? 3.097   -4.798  -0.901  1.00 98.35 53  A 1 
ATOM 396  O O   . PHE A 1 53  ? 3.510   -5.328  0.125   1.00 98.17 53  A 1 
ATOM 397  C CB  . PHE A 1 53  ? 4.861   -5.868  -2.427  1.00 98.07 53  A 1 
ATOM 398  C CG  . PHE A 1 53  ? 4.107   -7.123  -2.820  1.00 98.15 53  A 1 
ATOM 399  C CD1 . PHE A 1 53  ? 4.796   -8.359  -2.819  1.00 96.77 53  A 1 
ATOM 400  C CD2 . PHE A 1 53  ? 2.763   -7.093  -3.217  1.00 97.01 53  A 1 
ATOM 401  C CE1 . PHE A 1 53  ? 4.145   -9.546  -3.207  1.00 96.40 53  A 1 
ATOM 402  C CE2 . PHE A 1 53  ? 2.105   -8.287  -3.593  1.00 96.26 53  A 1 
ATOM 403  C CZ  . PHE A 1 53  ? 2.797   -9.506  -3.584  1.00 96.69 53  A 1 
ATOM 404  N N   . SER A 1 54  ? 1.881   -4.278  -1.019  1.00 98.36 54  A 1 
ATOM 405  C CA  . SER A 1 54  ? 0.900   -4.211  0.054   1.00 98.42 54  A 1 
ATOM 406  C C   . SER A 1 54  ? -0.072  -5.392  -0.018  1.00 98.59 54  A 1 
ATOM 407  O O   . SER A 1 54  ? -0.823  -5.518  -0.990  1.00 98.29 54  A 1 
ATOM 408  C CB  . SER A 1 54  ? 0.152   -2.877  -0.019  1.00 98.19 54  A 1 
ATOM 409  O OG  . SER A 1 54  ? -0.579  -2.675  1.160   1.00 95.47 54  A 1 
ATOM 410  N N   . ILE A 1 55  ? -0.019  -6.227  1.005   1.00 98.24 55  A 1 
ATOM 411  C CA  . ILE A 1 55  ? -0.818  -7.444  1.175   1.00 98.35 55  A 1 
ATOM 412  C C   . ILE A 1 55  ? -1.631  -7.255  2.460   1.00 98.17 55  A 1 
ATOM 413  O O   . ILE A 1 55  ? -1.035  -7.135  3.527   1.00 97.42 55  A 1 
ATOM 414  C CB  . ILE A 1 55  ? 0.103   -8.680  1.268   1.00 98.28 55  A 1 
ATOM 415  C CG1 . ILE A 1 55  ? 1.060   -8.806  0.055   1.00 97.75 55  A 1 
ATOM 416  C CG2 . ILE A 1 55  ? -0.748  -9.949  1.421   1.00 97.89 55  A 1 
ATOM 417  C CD1 . ILE A 1 55  ? 2.127   -9.894  0.216   1.00 96.61 55  A 1 
ATOM 418  N N   . SER A 1 56  ? -2.959  -7.229  2.361   1.00 98.29 56  A 1 
ATOM 419  C CA  . SER A 1 56  ? -3.846  -7.073  3.516   1.00 98.21 56  A 1 
ATOM 420  C C   . SER A 1 56  ? -4.799  -8.256  3.637   1.00 98.30 56  A 1 
ATOM 421  O O   . SER A 1 56  ? -5.176  -8.832  2.622   1.00 97.53 56  A 1 
ATOM 422  C CB  . SER A 1 56  ? -4.647  -5.775  3.424   1.00 97.17 56  A 1 
ATOM 423  O OG  . SER A 1 56  ? -3.802  -4.658  3.628   1.00 86.63 56  A 1 
ATOM 424  N N   . ASP A 1 57  ? -5.176  -8.583  4.879   1.00 98.44 57  A 1 
ATOM 425  C CA  . ASP A 1 57  ? -6.226  -9.553  5.181   1.00 98.51 57  A 1 
ATOM 426  C C   . ASP A 1 57  ? -6.018  -10.872 4.413   1.00 98.60 57  A 1 
ATOM 427  O O   . ASP A 1 57  ? -6.867  -11.344 3.653   1.00 98.14 57  A 1 
ATOM 428  C CB  . ASP A 1 57  ? -7.599  -8.906  4.963   1.00 98.22 57  A 1 
ATOM 429  C CG  . ASP A 1 57  ? -7.720  -7.518  5.616   1.00 97.32 57  A 1 
ATOM 430  O OD1 . ASP A 1 57  ? -8.019  -7.448  6.822   1.00 94.72 57  A 1 
ATOM 431  O OD2 . ASP A 1 57  ? -7.526  -6.512  4.900   1.00 94.57 57  A 1 
ATOM 432  N N   . LEU A 1 58  ? -4.808  -11.417 4.549   1.00 98.35 58  A 1 
ATOM 433  C CA  . LEU A 1 58  ? -4.364  -12.607 3.821   1.00 98.34 58  A 1 
ATOM 434  C C   . LEU A 1 58  ? -5.171  -13.837 4.240   1.00 98.44 58  A 1 
ATOM 435  O O   . LEU A 1 58  ? -5.534  -14.636 3.381   1.00 97.76 58  A 1 
ATOM 436  C CB  . LEU A 1 58  ? -2.853  -12.773 4.047   1.00 97.47 58  A 1 
ATOM 437  C CG  . LEU A 1 58  ? -2.224  -14.002 3.377   1.00 94.62 58  A 1 
ATOM 438  C CD1 . LEU A 1 58  ? -2.322  -13.961 1.849   1.00 93.74 58  A 1 
ATOM 439  C CD2 . LEU A 1 58  ? -0.747  -14.081 3.752   1.00 93.74 58  A 1 
ATOM 440  N N   . GLN A 1 59  ? -5.455  -13.990 5.531   1.00 98.32 59  A 1 
ATOM 441  C CA  . GLN A 1 59  ? -6.284  -15.038 6.138   1.00 98.35 59  A 1 
ATOM 442  C C   . GLN A 1 59  ? -5.976  -16.452 5.623   1.00 98.38 59  A 1 
ATOM 443  O O   . GLN A 1 59  ? -6.876  -17.178 5.195   1.00 97.78 59  A 1 
ATOM 444  C CB  . GLN A 1 59  ? -7.775  -14.663 6.024   1.00 98.05 59  A 1 
ATOM 445  C CG  . GLN A 1 59  ? -8.117  -13.414 6.846   1.00 96.48 59  A 1 
ATOM 446  C CD  . GLN A 1 59  ? -9.617  -13.122 6.842   1.00 94.47 59  A 1 
ATOM 447  O OE1 . GLN A 1 59  ? -10.373 -13.528 5.964   1.00 86.52 59  A 1 
ATOM 448  N NE2 . GLN A 1 59  ? -10.108 -12.391 7.813   1.00 83.33 59  A 1 
ATOM 449  N N   . ILE A 1 60  ? -4.703  -16.846 5.636   1.00 98.27 60  A 1 
ATOM 450  C CA  . ILE A 1 60  ? -4.298  -18.190 5.209   1.00 98.29 60  A 1 
ATOM 451  C C   . ILE A 1 60  ? -4.975  -19.244 6.078   1.00 98.02 60  A 1 
ATOM 452  O O   . ILE A 1 60  ? -4.822  -19.254 7.303   1.00 97.65 60  A 1 
ATOM 453  C CB  . ILE A 1 60  ? -2.762  -18.358 5.215   1.00 98.11 60  A 1 
ATOM 454  C CG1 . ILE A 1 60  ? -2.084  -17.469 4.156   1.00 96.78 60  A 1 
ATOM 455  C CG2 . ILE A 1 60  ? -2.344  -19.832 5.000   1.00 97.37 60  A 1 
ATOM 456  C CD1 . ILE A 1 60  ? -2.487  -17.745 2.699   1.00 93.06 60  A 1 
ATOM 457  N N   . ASP A 1 61  ? -5.677  -20.165 5.419   1.00 98.05 61  A 1 
ATOM 458  C CA  . ASP A 1 61  ? -6.387  -21.270 6.043   1.00 98.08 61  A 1 
ATOM 459  C C   . ASP A 1 61  ? -5.756  -22.623 5.668   1.00 97.92 61  A 1 
ATOM 460  O O   . ASP A 1 61  ? -5.989  -23.125 4.566   1.00 97.40 61  A 1 
ATOM 461  C CB  . ASP A 1 61  ? -7.869  -21.215 5.678   1.00 97.83 61  A 1 
ATOM 462  C CG  . ASP A 1 61  ? -8.708  -22.149 6.540   1.00 97.52 61  A 1 
ATOM 463  O OD1 . ASP A 1 61  ? -8.132  -22.972 7.293   1.00 96.35 61  A 1 
ATOM 464  O OD2 . ASP A 1 61  ? -9.945  -22.006 6.536   1.00 95.98 61  A 1 
ATOM 465  N N   . PRO A 1 62  ? -4.972  -23.243 6.558   1.00 97.51 62  A 1 
ATOM 466  C CA  . PRO A 1 62  ? -4.399  -24.552 6.314   1.00 96.83 62  A 1 
ATOM 467  C C   . PRO A 1 62  ? -5.435  -25.691 6.346   1.00 96.90 62  A 1 
ATOM 468  O O   . PRO A 1 62  ? -5.114  -26.800 5.948   1.00 96.10 62  A 1 
ATOM 469  C CB  . PRO A 1 62  ? -3.349  -24.733 7.410   1.00 95.98 62  A 1 
ATOM 470  C CG  . PRO A 1 62  ? -3.940  -23.938 8.569   1.00 94.31 62  A 1 
ATOM 471  C CD  . PRO A 1 62  ? -4.620  -22.750 7.882   1.00 96.67 62  A 1 
ATOM 472  N N   . LEU A 1 63  ? -6.658  -25.426 6.814   1.00 96.85 63  A 1 
ATOM 473  C CA  . LEU A 1 63  ? -7.766  -26.383 6.865   1.00 96.80 63  A 1 
ATOM 474  C C   . LEU A 1 63  ? -8.691  -26.282 5.641   1.00 97.34 63  A 1 
ATOM 475  O O   . LEU A 1 63  ? -9.637  -27.066 5.526   1.00 96.91 63  A 1 
ATOM 476  C CB  . LEU A 1 63  ? -8.563  -26.189 8.173   1.00 96.64 63  A 1 
ATOM 477  C CG  . LEU A 1 63  ? -7.737  -26.240 9.466   1.00 95.62 63  A 1 
ATOM 478  C CD1 . LEU A 1 63  ? -8.676  -26.065 10.669  1.00 93.78 63  A 1 
ATOM 479  C CD2 . LEU A 1 63  ? -6.998  -27.574 9.630   1.00 93.30 63  A 1 
ATOM 480  N N   . TYR A 1 64  ? -8.428  -25.346 4.726   1.00 97.47 64  A 1 
ATOM 481  C CA  . TYR A 1 64  ? -9.224  -25.165 3.518   1.00 97.60 64  A 1 
ATOM 482  C C   . TYR A 1 64  ? -9.246  -26.439 2.659   1.00 97.64 64  A 1 
ATOM 483  O O   . TYR A 1 64  ? -8.202  -26.973 2.264   1.00 97.38 64  A 1 
ATOM 484  C CB  . TYR A 1 64  ? -8.697  -23.972 2.718   1.00 97.60 64  A 1 
ATOM 485  C CG  . TYR A 1 64  ? -9.453  -23.722 1.431   1.00 97.69 64  A 1 
ATOM 486  C CD1 . TYR A 1 64  ? -9.040  -24.352 0.242   1.00 97.13 64  A 1 
ATOM 487  C CD2 . TYR A 1 64  ? -10.587 -22.889 1.421   1.00 97.26 64  A 1 
ATOM 488  C CE1 . TYR A 1 64  ? -9.760  -24.150 -0.956  1.00 96.87 64  A 1 
ATOM 489  C CE2 . TYR A 1 64  ? -11.308 -22.682 0.227   1.00 96.72 64  A 1 
ATOM 490  C CZ  . TYR A 1 64  ? -10.886 -23.318 -0.955  1.00 96.98 64  A 1 
ATOM 491  O OH  . TYR A 1 64  ? -11.578 -23.123 -2.114  1.00 96.33 64  A 1 
ATOM 492  N N   . ASN A 1 65  ? -10.450 -26.894 2.307   1.00 96.98 65  A 1 
ATOM 493  C CA  . ASN A 1 65  ? -10.680 -28.011 1.400   1.00 96.95 65  A 1 
ATOM 494  C C   . ASN A 1 65  ? -11.199 -27.503 0.049   1.00 96.86 65  A 1 
ATOM 495  O O   . ASN A 1 65  ? -12.343 -27.050 -0.064  1.00 96.14 65  A 1 
ATOM 496  C CB  . ASN A 1 65  ? -11.635 -29.005 2.073   1.00 96.69 65  A 1 
ATOM 497  C CG  . ASN A 1 65  ? -11.942 -30.212 1.208   1.00 96.42 65  A 1 
ATOM 498  O OD1 . ASN A 1 65  ? -11.464 -30.361 0.088   1.00 93.59 65  A 1 
ATOM 499  N ND2 . ASN A 1 65  ? -12.760 -31.103 1.700   1.00 93.06 65  A 1 
ATOM 500  N N   . ALA A 1 66  ? -10.394 -27.633 -1.011  1.00 96.28 66  A 1 
ATOM 501  C CA  . ALA A 1 66  ? -10.730 -27.179 -2.356  1.00 95.34 66  A 1 
ATOM 502  C C   . ALA A 1 66  ? -11.984 -27.850 -2.960  1.00 95.02 66  A 1 
ATOM 503  O O   . ALA A 1 66  ? -12.565 -27.305 -3.893  1.00 93.81 66  A 1 
ATOM 504  C CB  . ALA A 1 66  ? -9.507  -27.404 -3.254  1.00 94.83 66  A 1 
ATOM 505  N N   . TYR A 1 67  ? -12.405 -28.995 -2.432  1.00 96.19 67  A 1 
ATOM 506  C CA  . TYR A 1 67  ? -13.586 -29.748 -2.884  1.00 96.00 67  A 1 
ATOM 507  C C   . TYR A 1 67  ? -14.818 -29.531 -1.992  1.00 95.90 67  A 1 
ATOM 508  O O   . TYR A 1 67  ? -15.867 -30.124 -2.246  1.00 93.83 67  A 1 
ATOM 509  C CB  . TYR A 1 67  ? -13.237 -31.228 -2.993  1.00 96.04 67  A 1 
ATOM 510  C CG  . TYR A 1 67  ? -12.156 -31.549 -4.004  1.00 96.16 67  A 1 
ATOM 511  C CD1 . TYR A 1 67  ? -12.492 -31.709 -5.360  1.00 94.60 67  A 1 
ATOM 512  C CD2 . TYR A 1 67  ? -10.817 -31.698 -3.591  1.00 95.20 67  A 1 
ATOM 513  C CE1 . TYR A 1 67  ? -11.502 -32.025 -6.309  1.00 94.26 67  A 1 
ATOM 514  C CE2 . TYR A 1 67  ? -9.815  -32.013 -4.536  1.00 94.50 67  A 1 
ATOM 515  C CZ  . TYR A 1 67  ? -10.166 -32.187 -5.889  1.00 94.48 67  A 1 
ATOM 516  O OH  . TYR A 1 67  ? -9.201  -32.498 -6.809  1.00 93.03 67  A 1 
ATOM 517  N N   . SER A 1 68  ? -14.710 -28.711 -0.952  1.00 95.38 68  A 1 
ATOM 518  C CA  . SER A 1 68  ? -15.854 -28.303 -0.137  1.00 94.75 68  A 1 
ATOM 519  C C   . SER A 1 68  ? -16.434 -26.996 -0.662  1.00 93.99 68  A 1 
ATOM 520  O O   . SER A 1 68  ? -15.695 -26.039 -0.870  1.00 92.75 68  A 1 
ATOM 521  C CB  . SER A 1 68  ? -15.451 -28.155 1.327   1.00 95.02 68  A 1 
ATOM 522  O OG  . SER A 1 68  ? -16.596 -27.849 2.094   1.00 92.19 68  A 1 
ATOM 523  N N   . THR A 1 69  ? -17.749 -26.943 -0.846  1.00 93.86 69  A 1 
ATOM 524  C CA  . THR A 1 69  ? -18.485 -25.707 -1.171  1.00 92.70 69  A 1 
ATOM 525  C C   . THR A 1 69  ? -19.320 -25.200 0.005   1.00 93.11 69  A 1 
ATOM 526  O O   . THR A 1 69  ? -20.132 -24.293 -0.154  1.00 91.55 69  A 1 
ATOM 527  C CB  . THR A 1 69  ? -19.353 -25.878 -2.427  1.00 91.66 69  A 1 
ATOM 528  O OG1 . THR A 1 69  ? -20.303 -26.897 -2.234  1.00 89.56 69  A 1 
ATOM 529  C CG2 . THR A 1 69  ? -18.527 -26.251 -3.654  1.00 87.98 69  A 1 
ATOM 530  N N   . ASP A 1 70  ? -19.138 -25.790 1.184   1.00 93.37 70  A 1 
ATOM 531  C CA  . ASP A 1 70  ? -19.855 -25.405 2.389   1.00 93.53 70  A 1 
ATOM 532  C C   . ASP A 1 70  ? -19.210 -24.178 3.049   1.00 94.00 70  A 1 
ATOM 533  O O   . ASP A 1 70  ? -18.290 -24.278 3.863   1.00 93.04 70  A 1 
ATOM 534  C CB  . ASP A 1 70  ? -19.957 -26.608 3.343   1.00 92.13 70  A 1 
ATOM 535  C CG  . ASP A 1 70  ? -20.658 -26.228 4.652   1.00 89.53 70  A 1 
ATOM 536  O OD1 . ASP A 1 70  ? -21.350 -25.185 4.686   1.00 86.57 70  A 1 
ATOM 537  O OD2 . ASP A 1 70  ? -20.440 -26.955 5.636   1.00 85.91 70  A 1 
ATOM 538  N N   . VAL A 1 71  ? -19.742 -23.014 2.704   1.00 94.09 71  A 1 
ATOM 539  C CA  . VAL A 1 71  ? -19.289 -21.740 3.271   1.00 93.77 71  A 1 
ATOM 540  C C   . VAL A 1 71  ? -19.604 -21.605 4.764   1.00 93.94 71  A 1 
ATOM 541  O O   . VAL A 1 71  ? -18.919 -20.854 5.449   1.00 92.37 71  A 1 
ATOM 542  C CB  . VAL A 1 71  ? -19.850 -20.539 2.486   1.00 92.65 71  A 1 
ATOM 543  C CG1 . VAL A 1 71  ? -19.388 -20.575 1.028   1.00 87.51 71  A 1 
ATOM 544  C CG2 . VAL A 1 71  ? -21.385 -20.470 2.514   1.00 88.42 71  A 1 
ATOM 545  N N   . SER A 1 72  ? -20.580 -22.345 5.302   1.00 93.15 72  A 1 
ATOM 546  C CA  . SER A 1 72  ? -20.895 -22.283 6.734   1.00 92.38 72  A 1 
ATOM 547  C C   . SER A 1 72  ? -19.778 -22.863 7.605   1.00 92.82 72  A 1 
ATOM 548  O O   . SER A 1 72  ? -19.568 -22.422 8.730   1.00 91.96 72  A 1 
ATOM 549  C CB  . SER A 1 72  ? -22.236 -22.971 7.024   1.00 93.15 72  A 1 
ATOM 550  O OG  . SER A 1 72  ? -22.147 -24.376 7.050   1.00 87.57 72  A 1 
ATOM 551  N N   . SER A 1 73  ? -19.009 -23.801 7.042   1.00 93.94 73  A 1 
ATOM 552  C CA  . SER A 1 73  ? -17.782 -24.354 7.633   1.00 93.97 73  A 1 
ATOM 553  C C   . SER A 1 73  ? -16.503 -23.659 7.145   1.00 95.11 73  A 1 
ATOM 554  O O   . SER A 1 73  ? -15.408 -24.173 7.359   1.00 94.13 73  A 1 
ATOM 555  C CB  . SER A 1 73  ? -17.722 -25.861 7.376   1.00 92.96 73  A 1 
ATOM 556  O OG  . SER A 1 73  ? -17.484 -26.148 6.010   1.00 88.45 73  A 1 
ATOM 557  N N   . LEU A 1 74  ? -16.618 -22.504 6.465   1.00 94.69 74  A 1 
ATOM 558  C CA  . LEU A 1 74  ? -15.501 -21.791 5.833   1.00 95.47 74  A 1 
ATOM 559  C C   . LEU A 1 74  ? -14.737 -22.664 4.809   1.00 96.36 74  A 1 
ATOM 560  O O   . LEU A 1 74  ? -13.522 -22.561 4.681   1.00 95.46 74  A 1 
ATOM 561  C CB  . LEU A 1 74  ? -14.580 -21.169 6.908   1.00 95.18 74  A 1 
ATOM 562  C CG  . LEU A 1 74  ? -15.273 -20.212 7.892   1.00 94.02 74  A 1 
ATOM 563  C CD1 . LEU A 1 74  ? -14.298 -19.824 9.001   1.00 92.14 74  A 1 
ATOM 564  C CD2 . LEU A 1 74  ? -15.743 -18.935 7.190   1.00 92.46 74  A 1 
ATOM 565  N N   . CYS A 1 75  ? -15.455 -23.544 4.093   1.00 95.30 75  A 1 
ATOM 566  C CA  . CYS A 1 75  ? -14.888 -24.519 3.164   1.00 95.91 75  A 1 
ATOM 567  C C   . CYS A 1 75  ? -13.939 -25.553 3.809   1.00 96.53 75  A 1 
ATOM 568  O O   . CYS A 1 75  ? -13.081 -26.106 3.127   1.00 95.58 75  A 1 
ATOM 569  C CB  . CYS A 1 75  ? -14.281 -23.819 1.938   1.00 95.37 75  A 1 
ATOM 570  S SG  . CYS A 1 75  ? -15.418 -22.779 0.982   1.00 93.34 75  A 1 
ATOM 571  N N   . ARG A 1 76  ? -14.113 -25.845 5.093   1.00 95.85 76  A 1 
ATOM 572  C CA  . ARG A 1 76  ? -13.345 -26.876 5.825   1.00 95.52 76  A 1 
ATOM 573  C C   . ARG A 1 76  ? -14.069 -28.232 5.901   1.00 94.78 76  A 1 
ATOM 574  O O   . ARG A 1 76  ? -13.541 -29.184 6.451   1.00 91.39 76  A 1 
ATOM 575  C CB  . ARG A 1 76  ? -13.006 -26.360 7.234   1.00 95.48 76  A 1 
ATOM 576  C CG  . ARG A 1 76  ? -12.166 -25.076 7.209   1.00 95.61 76  A 1 
ATOM 577  C CD  . ARG A 1 76  ? -11.988 -24.529 8.628   1.00 95.35 76  A 1 
ATOM 578  N NE  . ARG A 1 76  ? -11.262 -23.250 8.603   1.00 94.96 76  A 1 
ATOM 579  C CZ  . ARG A 1 76  ? -11.149 -22.375 9.572   1.00 95.00 76  A 1 
ATOM 580  N NH1 . ARG A 1 76  ? -11.672 -22.553 10.756  1.00 92.65 76  A 1 
ATOM 581  N NH2 . ARG A 1 76  ? -10.489 -21.288 9.371   1.00 91.83 76  A 1 
ATOM 582  N N   . GLY A 1 77  ? -15.287 -28.305 5.362   1.00 94.44 77  A 1 
ATOM 583  C CA  . GLY A 1 77  ? -16.130 -29.496 5.390   1.00 93.25 77  A 1 
ATOM 584  C C   . GLY A 1 77  ? -15.690 -30.613 4.443   1.00 94.20 77  A 1 
ATOM 585  O O   . GLY A 1 77  ? -14.646 -30.554 3.783   1.00 92.65 77  A 1 
ATOM 586  N N   . ASN A 1 78  ? -16.520 -31.665 4.352   1.00 93.03 78  A 1 
ATOM 587  C CA  . ASN A 1 78  ? -16.290 -32.805 3.472   1.00 92.35 78  A 1 
ATOM 588  C C   . ASN A 1 78  ? -16.363 -32.418 1.985   1.00 92.81 78  A 1 
ATOM 589  O O   . ASN A 1 78  ? -16.996 -31.431 1.619   1.00 90.32 78  A 1 
ATOM 590  C CB  . ASN A 1 78  ? -17.311 -33.907 3.799   1.00 90.13 78  A 1 
ATOM 591  C CG  . ASN A 1 78  ? -17.113 -34.501 5.182   1.00 84.31 78  A 1 
ATOM 592  O OD1 . ASN A 1 78  ? -16.008 -34.703 5.651   1.00 76.24 78  A 1 
ATOM 593  N ND2 . ASN A 1 78  ? -18.174 -34.814 5.876   1.00 75.52 78  A 1 
ATOM 594  N N   . ASN A 1 79  ? -15.772 -33.258 1.130   1.00 91.82 79  A 1 
ATOM 595  C CA  . ASN A 1 79  ? -15.882 -33.118 -0.319  1.00 91.65 79  A 1 
ATOM 596  C C   . ASN A 1 79  ? -17.357 -33.222 -0.747  1.00 90.50 79  A 1 
ATOM 597  O O   . ASN A 1 79  ? -17.993 -34.255 -0.522  1.00 87.92 79  A 1 
ATOM 598  C CB  . ASN A 1 79  ? -15.050 -34.201 -1.035  1.00 90.69 79  A 1 
ATOM 599  C CG  . ASN A 1 79  ? -13.561 -34.137 -0.781  1.00 88.84 79  A 1 
ATOM 600  O OD1 . ASN A 1 79  ? -13.032 -33.297 -0.070  1.00 83.31 79  A 1 
ATOM 601  N ND2 . ASN A 1 79  ? -12.809 -35.050 -1.343  1.00 83.58 79  A 1 
ATOM 602  N N   . ASN A 1 80  ? -17.867 -32.182 -1.398  1.00 92.41 80  A 1 
ATOM 603  C CA  . ASN A 1 80  ? -19.207 -32.124 -1.971  1.00 91.81 80  A 1 
ATOM 604  C C   . ASN A 1 80  ? -19.224 -31.524 -3.389  1.00 92.28 80  A 1 
ATOM 605  O O   . ASN A 1 80  ? -20.284 -31.239 -3.937  1.00 87.94 80  A 1 
ATOM 606  C CB  . ASN A 1 80  ? -20.147 -31.401 -0.982  1.00 89.55 80  A 1 
ATOM 607  C CG  . ASN A 1 80  ? -19.824 -29.932 -0.802  1.00 89.60 80  A 1 
ATOM 608  O OD1 . ASN A 1 80  ? -18.881 -29.393 -1.359  1.00 81.81 80  A 1 
ATOM 609  N ND2 . ASN A 1 80  ? -20.587 -29.228 -0.009  1.00 83.21 80  A 1 
ATOM 610  N N   . SER A 1 81  ? -18.041 -31.356 -3.999  1.00 91.33 81  A 1 
ATOM 611  C CA  . SER A 1 81  ? -17.832 -30.904 -5.376  1.00 90.43 81  A 1 
ATOM 612  C C   . SER A 1 81  ? -16.812 -31.800 -6.078  1.00 90.72 81  A 1 
ATOM 613  O O   . SER A 1 81  ? -15.832 -32.228 -5.475  1.00 89.50 81  A 1 
ATOM 614  C CB  . SER A 1 81  ? -17.358 -29.447 -5.366  1.00 88.73 81  A 1 
ATOM 615  O OG  . SER A 1 81  ? -17.170 -28.966 -6.678  1.00 83.45 81  A 1 
ATOM 616  N N   . GLU A 1 82  ? -17.010 -32.040 -7.381  1.00 89.40 82  A 1 
ATOM 617  C CA  . GLU A 1 82  ? -16.010 -32.671 -8.251  1.00 90.28 82  A 1 
ATOM 618  C C   . GLU A 1 82  ? -14.968 -31.658 -8.772  1.00 90.99 82  A 1 
ATOM 619  O O   . GLU A 1 82  ? -13.931 -32.030 -9.323  1.00 89.08 82  A 1 
ATOM 620  C CB  . GLU A 1 82  ? -16.705 -33.358 -9.440  1.00 90.57 82  A 1 
ATOM 621  C CG  . GLU A 1 82  ? -17.659 -34.480 -9.009  1.00 84.75 82  A 1 
ATOM 622  C CD  . GLU A 1 82  ? -18.273 -35.237 -10.203 1.00 77.30 82  A 1 
ATOM 623  O OE1 . GLU A 1 82  ? -18.855 -36.312 -9.960  1.00 69.41 82  A 1 
ATOM 624  O OE2 . GLU A 1 82  ? -18.159 -34.739 -11.349 1.00 72.99 82  A 1 
ATOM 625  N N   . ILE A 1 83  ? -15.244 -30.371 -8.611  1.00 91.07 83  A 1 
ATOM 626  C CA  . ILE A 1 83  ? -14.408 -29.277 -9.099  1.00 90.46 83  A 1 
ATOM 627  C C   . ILE A 1 83  ? -13.574 -28.749 -7.932  1.00 91.39 83  A 1 
ATOM 628  O O   . ILE A 1 83  ? -14.123 -28.257 -6.953  1.00 90.51 83  A 1 
ATOM 629  C CB  . ILE A 1 83  ? -15.273 -28.177 -9.744  1.00 88.47 83  A 1 
ATOM 630  C CG1 . ILE A 1 83  ? -16.055 -28.742 -10.958 1.00 84.05 83  A 1 
ATOM 631  C CG2 . ILE A 1 83  ? -14.397 -26.986 -10.155 1.00 83.58 83  A 1 
ATOM 632  C CD1 . ILE A 1 83  ? -17.109 -27.781 -11.529 1.00 74.85 83  A 1 
ATOM 633  N N   . ALA A 1 84  ? -12.253 -28.789 -8.084  1.00 91.59 84  A 1 
ATOM 634  C CA  . ALA A 1 84  ? -11.338 -28.197 -7.120  1.00 92.11 84  A 1 
ATOM 635  C C   . ALA A 1 84  ? -11.256 -26.671 -7.279  1.00 92.65 84  A 1 
ATOM 636  O O   . ALA A 1 84  ? -10.873 -26.168 -8.333  1.00 91.52 84  A 1 
ATOM 637  C CB  . ALA A 1 84  ? -9.960  -28.857 -7.266  1.00 91.53 84  A 1 
ATOM 638  N N   . ASN A 1 85  ? -11.522 -25.951 -6.195  1.00 94.23 85  A 1 
ATOM 639  C CA  . ASN A 1 85  ? -11.370 -24.497 -6.080  1.00 94.56 85  A 1 
ATOM 640  C C   . ASN A 1 85  ? -10.016 -24.157 -5.439  1.00 95.40 85  A 1 
ATOM 641  O O   . ASN A 1 85  ? -9.935  -23.652 -4.327  1.00 95.17 85  A 1 
ATOM 642  C CB  . ASN A 1 85  ? -12.572 -23.937 -5.309  1.00 93.90 85  A 1 
ATOM 643  C CG  . ASN A 1 85  ? -13.883 -24.183 -6.036  1.00 91.35 85  A 1 
ATOM 644  O OD1 . ASN A 1 85  ? -14.100 -23.716 -7.132  1.00 85.30 85  A 1 
ATOM 645  N ND2 . ASN A 1 85  ? -14.781 -24.936 -5.446  1.00 83.53 85  A 1 
ATOM 646  N N   . ASN A 1 86  ? -8.924  -24.458 -6.157  1.00 95.13 86  A 1 
ATOM 647  C CA  . ASN A 1 86  ? -7.555  -24.383 -5.626  1.00 95.32 86  A 1 
ATOM 648  C C   . ASN A 1 86  ? -7.091  -22.978 -5.192  1.00 96.13 86  A 1 
ATOM 649  O O   . ASN A 1 86  ? -6.113  -22.867 -4.456  1.00 95.38 86  A 1 
ATOM 650  C CB  . ASN A 1 86  ? -6.586  -24.935 -6.689  1.00 94.60 86  A 1 
ATOM 651  C CG  . ASN A 1 86  ? -6.777  -26.412 -6.948  1.00 93.12 86  A 1 
ATOM 652  O OD1 . ASN A 1 86  ? -7.009  -27.210 -6.064  1.00 88.19 86  A 1 
ATOM 653  N ND2 . ASN A 1 86  ? -6.693  -26.835 -8.186  1.00 87.12 86  A 1 
ATOM 654  N N   . PHE A 1 87  ? -7.765  -21.912 -5.658  1.00 96.03 87  A 1 
ATOM 655  C CA  . PHE A 1 87  ? -7.402  -20.523 -5.386  1.00 96.26 87  A 1 
ATOM 656  C C   . PHE A 1 87  ? -8.422  -19.788 -4.503  1.00 96.44 87  A 1 
ATOM 657  O O   . PHE A 1 87  ? -8.371  -18.569 -4.405  1.00 95.47 87  A 1 
ATOM 658  C CB  . PHE A 1 87  ? -7.112  -19.800 -6.704  1.00 95.94 87  A 1 
ATOM 659  C CG  . PHE A 1 87  ? -5.994  -20.431 -7.516  1.00 95.49 87  A 1 
ATOM 660  C CD1 . PHE A 1 87  ? -4.672  -20.386 -7.042  1.00 93.80 87  A 1 
ATOM 661  C CD2 . PHE A 1 87  ? -6.281  -21.066 -8.732  1.00 94.06 87  A 1 
ATOM 662  C CE1 . PHE A 1 87  ? -3.639  -20.983 -7.783  1.00 92.82 87  A 1 
ATOM 663  C CE2 . PHE A 1 87  ? -5.246  -21.665 -9.478  1.00 92.87 87  A 1 
ATOM 664  C CZ  . PHE A 1 87  ? -3.925  -21.624 -9.004  1.00 92.97 87  A 1 
ATOM 665  N N   . GLY A 1 88  ? -9.322  -20.521 -3.848  1.00 95.98 88  A 1 
ATOM 666  C CA  . GLY A 1 88  ? -10.313 -19.961 -2.940  1.00 95.71 88  A 1 
ATOM 667  C C   . GLY A 1 88  ? -11.729 -19.947 -3.500  1.00 95.76 88  A 1 
ATOM 668  O O   . GLY A 1 88  ? -11.974 -20.262 -4.668  1.00 94.43 88  A 1 
ATOM 669  N N   . GLN A 1 89  ? -12.664 -19.584 -2.633  1.00 95.91 89  A 1 
ATOM 670  C CA  . GLN A 1 89  ? -14.087 -19.447 -2.935  1.00 95.64 89  A 1 
ATOM 671  C C   . GLN A 1 89  ? -14.645 -18.259 -2.149  1.00 96.41 89  A 1 
ATOM 672  O O   . GLN A 1 89  ? -14.197 -17.994 -1.028  1.00 95.79 89  A 1 
ATOM 673  C CB  . GLN A 1 89  ? -14.844 -20.720 -2.536  1.00 92.64 89  A 1 
ATOM 674  C CG  . GLN A 1 89  ? -14.453 -21.931 -3.381  1.00 85.78 89  A 1 
ATOM 675  C CD  . GLN A 1 89  ? -15.140 -23.199 -2.904  1.00 86.03 89  A 1 
ATOM 676  O OE1 . GLN A 1 89  ? -16.235 -23.531 -3.318  1.00 78.83 89  A 1 
ATOM 677  N NE2 . GLN A 1 89  ? -14.512 -23.967 -2.034  1.00 75.52 89  A 1 
ATOM 678  N N   . TYR A 1 90  ? -15.634 -17.578 -2.711  1.00 95.50 90  A 1 
ATOM 679  C CA  . TYR A 1 90  ? -16.353 -16.539 -1.981  1.00 95.59 90  A 1 
ATOM 680  C C   . TYR A 1 90  ? -17.008 -17.119 -0.719  1.00 95.31 90  A 1 
ATOM 681  O O   . TYR A 1 90  ? -17.629 -18.174 -0.782  1.00 94.09 90  A 1 
ATOM 682  C CB  . TYR A 1 90  ? -17.404 -15.877 -2.883  1.00 95.40 90  A 1 
ATOM 683  C CG  . TYR A 1 90  ? -16.863 -15.273 -4.167  1.00 95.60 90  A 1 
ATOM 684  C CD1 . TYR A 1 90  ? -15.827 -14.326 -4.125  1.00 94.29 90  A 1 
ATOM 685  C CD2 . TYR A 1 90  ? -17.412 -15.656 -5.413  1.00 94.34 90  A 1 
ATOM 686  C CE1 . TYR A 1 90  ? -15.327 -13.774 -5.320  1.00 93.88 90  A 1 
ATOM 687  C CE2 . TYR A 1 90  ? -16.913 -15.102 -6.603  1.00 93.88 90  A 1 
ATOM 688  C CZ  . TYR A 1 90  ? -15.870 -14.159 -6.564  1.00 94.60 90  A 1 
ATOM 689  O OH  . TYR A 1 90  ? -15.387 -13.634 -7.716  1.00 93.57 90  A 1 
ATOM 690  N N   . GLY A 1 91  ? -16.861 -16.428 0.393   1.00 96.15 91  A 1 
ATOM 691  C CA  . GLY A 1 91  ? -17.358 -16.885 1.699   1.00 95.89 91  A 1 
ATOM 692  C C   . GLY A 1 91  ? -16.385 -17.777 2.477   1.00 96.40 91  A 1 
ATOM 693  O O   . GLY A 1 91  ? -16.742 -18.231 3.562   1.00 95.17 91  A 1 
ATOM 694  N N   . CYS A 1 92  ? -15.170 -18.016 1.955   1.00 96.72 92  A 1 
ATOM 695  C CA  . CYS A 1 92  ? -14.156 -18.828 2.622   1.00 96.97 92  A 1 
ATOM 696  C C   . CYS A 1 92  ? -12.822 -18.091 2.738   1.00 97.25 92  A 1 
ATOM 697  O O   . CYS A 1 92  ? -12.536 -17.154 1.990   1.00 96.55 92  A 1 
ATOM 698  C CB  . CYS A 1 92  ? -14.025 -20.156 1.868   1.00 96.56 92  A 1 
ATOM 699  S SG  . CYS A 1 92  ? -15.563 -21.124 1.977   1.00 95.49 92  A 1 
ATOM 700  N N   . ASN A 1 93  ? -12.002 -18.528 3.691   1.00 97.76 93  A 1 
ATOM 701  C CA  . ASN A 1 93  ? -10.643 -18.016 3.872   1.00 97.69 93  A 1 
ATOM 702  C C   . ASN A 1 93  ? -9.702  -18.459 2.739   1.00 97.88 93  A 1 
ATOM 703  O O   . ASN A 1 93  ? -10.059 -19.251 1.865   1.00 97.34 93  A 1 
ATOM 704  C CB  . ASN A 1 93  ? -10.142 -18.454 5.256   1.00 96.92 93  A 1 
ATOM 705  C CG  . ASN A 1 93  ? -10.813 -17.710 6.384   1.00 94.89 93  A 1 
ATOM 706  O OD1 . ASN A 1 93  ? -10.909 -16.498 6.387   1.00 88.36 93  A 1 
ATOM 707  N ND2 . ASN A 1 93  ? -11.267 -18.393 7.403   1.00 86.41 93  A 1 
ATOM 708  N N   . THR A 1 94  ? -8.468  -17.951 2.751   1.00 98.11 94  A 1 
ATOM 709  C CA  . THR A 1 94  ? -7.520  -18.085 1.646   1.00 98.39 94  A 1 
ATOM 710  C C   . THR A 1 94  ? -6.747  -19.402 1.704   1.00 98.35 94  A 1 
ATOM 711  O O   . THR A 1 94  ? -6.034  -19.653 2.678   1.00 98.02 94  A 1 
ATOM 712  C CB  . THR A 1 94  ? -6.517  -16.931 1.675   1.00 98.13 94  A 1 
ATOM 713  O OG1 . THR A 1 94  ? -7.187  -15.707 1.773   1.00 96.35 94  A 1 
ATOM 714  C CG2 . THR A 1 94  ? -5.668  -16.855 0.415   1.00 96.76 94  A 1 
ATOM 715  N N   . PRO A 1 95  ? -6.769  -20.249 0.646   1.00 98.04 95  A 1 
ATOM 716  C CA  . PRO A 1 95  ? -5.853  -21.379 0.541   1.00 97.84 95  A 1 
ATOM 717  C C   . PRO A 1 95  ? -4.420  -20.907 0.271   1.00 97.91 95  A 1 
ATOM 718  O O   . PRO A 1 95  ? -4.194  -19.904 -0.416  1.00 97.60 95  A 1 
ATOM 719  C CB  . PRO A 1 95  ? -6.385  -22.229 -0.610  1.00 97.03 95  A 1 
ATOM 720  C CG  . PRO A 1 95  ? -7.078  -21.212 -1.514  1.00 95.25 95  A 1 
ATOM 721  C CD  . PRO A 1 95  ? -7.619  -20.167 -0.528  1.00 97.50 95  A 1 
ATOM 722  N N   . GLU A 1 96  ? -3.415  -21.672 0.710   1.00 96.81 96  A 1 
ATOM 723  C CA  . GLU A 1 96  ? -2.002  -21.346 0.468   1.00 96.42 96  A 1 
ATOM 724  C C   . GLU A 1 96  ? -1.658  -21.200 -1.024  1.00 96.77 96  A 1 
ATOM 725  O O   . GLU A 1 96  ? -0.820  -20.373 -1.388  1.00 95.96 96  A 1 
ATOM 726  C CB  . GLU A 1 96  ? -1.075  -22.403 1.083   1.00 94.81 96  A 1 
ATOM 727  C CG  . GLU A 1 96  ? -1.027  -22.281 2.608   1.00 85.06 96  A 1 
ATOM 728  C CD  . GLU A 1 96  ? 0.123   -23.064 3.258   1.00 84.30 96  A 1 
ATOM 729  O OE1 . GLU A 1 96  ? -0.036  -23.453 4.421   1.00 76.88 96  A 1 
ATOM 730  O OE2 . GLU A 1 96  ? 1.211   -23.211 2.661   1.00 77.43 96  A 1 
ATOM 731  N N   . GLY A 1 97  ? -2.339  -21.939 -1.906  1.00 97.06 97  A 1 
ATOM 732  C CA  . GLY A 1 97  ? -2.165  -21.836 -3.354  1.00 96.77 97  A 1 
ATOM 733  C C   . GLY A 1 97  ? -2.384  -20.419 -3.902  1.00 97.33 97  A 1 
ATOM 734  O O   . GLY A 1 97  ? -1.741  -20.028 -4.869  1.00 97.06 97  A 1 
ATOM 735  N N   . THR A 1 98  ? -3.238  -19.614 -3.259  1.00 97.55 98  A 1 
ATOM 736  C CA  . THR A 1 98  ? -3.473  -18.207 -3.653  1.00 97.99 98  A 1 
ATOM 737  C C   . THR A 1 98  ? -2.275  -17.337 -3.300  1.00 98.13 98  A 1 
ATOM 738  O O   . THR A 1 98  ? -1.814  -16.586 -4.164  1.00 97.94 98  A 1 
ATOM 739  C CB  . THR A 1 98  ? -4.750  -17.662 -3.000  1.00 97.83 98  A 1 
ATOM 740  O OG1 . THR A 1 98  ? -5.796  -18.490 -3.412  1.00 96.50 98  A 1 
ATOM 741  C CG2 . THR A 1 98  ? -5.102  -16.248 -3.449  1.00 96.72 98  A 1 
ATOM 742  N N   . LEU A 1 99  ? -1.706  -17.483 -2.099  1.00 97.93 99  A 1 
ATOM 743  C CA  . LEU A 1 99  ? -0.464  -16.809 -1.709  1.00 97.92 99  A 1 
ATOM 744  C C   . LEU A 1 99  ? 0.677   -17.179 -2.668  1.00 97.94 99  A 1 
ATOM 745  O O   . LEU A 1 99  ? 1.356   -16.296 -3.189  1.00 97.72 99  A 1 
ATOM 746  C CB  . LEU A 1 99  ? -0.124  -17.167 -0.254  1.00 97.78 99  A 1 
ATOM 747  C CG  . LEU A 1 99  ? 1.245   -16.658 0.234   1.00 97.37 99  A 1 
ATOM 748  C CD1 . LEU A 1 99  ? 1.361   -15.135 0.173   1.00 96.25 99  A 1 
ATOM 749  C CD2 . LEU A 1 99  ? 1.489   -17.097 1.678   1.00 96.11 99  A 1 
ATOM 750  N N   . ASP A 1 100 ? 0.853   -18.465 -2.954  1.00 97.87 100 A 1 
ATOM 751  C CA  . ASP A 1 100 ? 1.907   -18.936 -3.848  1.00 97.68 100 A 1 
ATOM 752  C C   . ASP A 1 100 ? 1.740   -18.374 -5.267  1.00 97.82 100 A 1 
ATOM 753  O O   . ASP A 1 100 ? 2.705   -17.911 -5.878  1.00 97.61 100 A 1 
ATOM 754  C CB  . ASP A 1 100 ? 1.930   -20.481 -3.858  1.00 97.17 100 A 1 
ATOM 755  C CG  . ASP A 1 100 ? 2.461   -21.074 -2.554  1.00 95.98 100 A 1 
ATOM 756  O OD1 . ASP A 1 100 ? 3.193   -20.368 -1.812  1.00 93.84 100 A 1 
ATOM 757  O OD2 . ASP A 1 100 ? 2.232   -22.266 -2.268  1.00 93.09 100 A 1 
ATOM 758  N N   . SER A 1 101 ? 0.516   -18.342 -5.789  1.00 97.56 101 A 1 
ATOM 759  C CA  . SER A 1 101 ? 0.234   -17.777 -7.105  1.00 97.54 101 A 1 
ATOM 760  C C   . SER A 1 101 ? 0.482   -16.263 -7.177  1.00 97.97 101 A 1 
ATOM 761  O O   . SER A 1 101 ? 1.056   -15.788 -8.153  1.00 97.71 101 A 1 
ATOM 762  C CB  . SER A 1 101 ? -1.189  -18.129 -7.542  1.00 96.87 101 A 1 
ATOM 763  O OG  . SER A 1 101 ? -2.160  -17.349 -6.875  1.00 91.69 101 A 1 
ATOM 764  N N   . MET A 1 102 ? 0.129   -15.524 -6.131  1.00 97.77 102 A 1 
ATOM 765  C CA  . MET A 1 102 ? 0.362   -14.085 -6.013  1.00 98.02 102 A 1 
ATOM 766  C C   . MET A 1 102 ? 1.852   -13.759 -5.997  1.00 98.17 102 A 1 
ATOM 767  O O   . MET A 1 102 ? 2.327   -12.921 -6.775  1.00 97.88 102 A 1 
ATOM 768  C CB  . MET A 1 102 ? -0.319  -13.584 -4.727  1.00 98.12 102 A 1 
ATOM 769  C CG  . MET A 1 102 ? -0.124  -12.084 -4.511  1.00 97.52 102 A 1 
ATOM 770  S SD  . MET A 1 102 ? -0.910  -11.412 -3.027  1.00 96.94 102 A 1 
ATOM 771  C CE  . MET A 1 102 ? 0.036   -12.241 -1.728  1.00 92.26 102 A 1 
ATOM 772  N N   . VAL A 1 103 ? 2.612   -14.454 -5.160  1.00 98.03 103 A 1 
ATOM 773  C CA  . VAL A 1 103 ? 4.059   -14.291 -5.036  1.00 97.88 103 A 1 
ATOM 774  C C   . VAL A 1 103 ? 4.766   -14.636 -6.348  1.00 97.98 103 A 1 
ATOM 775  O O   . VAL A 1 103 ? 5.580   -13.853 -6.840  1.00 97.56 103 A 1 
ATOM 776  C CB  . VAL A 1 103 ? 4.566   -15.142 -3.860  1.00 97.47 103 A 1 
ATOM 777  C CG1 . VAL A 1 103 ? 6.085   -15.212 -3.816  1.00 95.75 103 A 1 
ATOM 778  C CG2 . VAL A 1 103 ? 4.097   -14.541 -2.527  1.00 96.04 103 A 1 
ATOM 779  N N   . ASN A 1 104 ? 4.392   -15.751 -6.975  1.00 97.81 104 A 1 
ATOM 780  C CA  . ASN A 1 104 ? 4.935   -16.153 -8.274  1.00 97.58 104 A 1 
ATOM 781  C C   . ASN A 1 104 ? 4.643   -15.120 -9.367  1.00 97.88 104 A 1 
ATOM 782  O O   . ASN A 1 104 ? 5.523   -14.808 -10.169 1.00 97.57 104 A 1 
ATOM 783  C CB  . ASN A 1 104 ? 4.350   -17.532 -8.657  1.00 97.03 104 A 1 
ATOM 784  C CG  . ASN A 1 104 ? 4.986   -18.672 -7.881  1.00 87.31 104 A 1 
ATOM 785  O OD1 . ASN A 1 104 ? 6.134   -18.614 -7.474  1.00 79.44 104 A 1 
ATOM 786  N ND2 . ASN A 1 104 ? 4.291   -19.762 -7.701  1.00 76.05 104 A 1 
ATOM 787  N N   . TYR A 1 105 ? 3.445   -14.545 -9.388  1.00 97.56 105 A 1 
ATOM 788  C CA  . TYR A 1 105 ? 3.100   -13.457 -10.307 1.00 97.73 105 A 1 
ATOM 789  C C   . TYR A 1 105 ? 3.984   -12.234 -10.078 1.00 97.94 105 A 1 
ATOM 790  O O   . TYR A 1 105 ? 4.541   -11.690 -11.035 1.00 97.73 105 A 1 
ATOM 791  C CB  . TYR A 1 105 ? 1.618   -13.097 -10.157 1.00 97.94 105 A 1 
ATOM 792  C CG  . TYR A 1 105 ? 1.214   -11.914 -11.018 1.00 98.01 105 A 1 
ATOM 793  C CD1 . TYR A 1 105 ? 1.284   -10.596 -10.505 1.00 97.52 105 A 1 
ATOM 794  C CD2 . TYR A 1 105 ? 0.786   -12.126 -12.342 1.00 97.66 105 A 1 
ATOM 795  C CE1 . TYR A 1 105 ? 0.919   -9.505  -11.315 1.00 97.34 105 A 1 
ATOM 796  C CE2 . TYR A 1 105 ? 0.423   -11.038 -13.150 1.00 97.30 105 A 1 
ATOM 797  C CZ  . TYR A 1 105 ? 0.481   -9.723  -12.640 1.00 97.28 105 A 1 
ATOM 798  O OH  . TYR A 1 105 ? 0.123   -8.672  -13.423 1.00 96.61 105 A 1 
ATOM 799  N N   . ALA A 1 106 ? 4.153   -11.800 -8.825  1.00 97.63 106 A 1 
ATOM 800  C CA  . ALA A 1 106 ? 4.943   -10.628 -8.480  1.00 97.13 106 A 1 
ATOM 801  C C   . ALA A 1 106 ? 6.426   -10.781 -8.870  1.00 97.14 106 A 1 
ATOM 802  O O   . ALA A 1 106 ? 7.022   -9.861  -9.434  1.00 96.69 106 A 1 
ATOM 803  C CB  . ALA A 1 106 ? 4.747   -10.344 -6.993  1.00 97.26 106 A 1 
ATOM 804  N N   . VAL A 1 107 ? 7.008   -11.963 -8.655  1.00 97.32 107 A 1 
ATOM 805  C CA  . VAL A 1 107 ? 8.377   -12.305 -9.075  1.00 97.19 107 A 1 
ATOM 806  C C   . VAL A 1 107 ? 8.496   -12.338 -10.600 1.00 96.99 107 A 1 
ATOM 807  O O   . VAL A 1 107 ? 9.358   -11.666 -11.170 1.00 96.13 107 A 1 
ATOM 808  C CB  . VAL A 1 107 ? 8.821   -13.639 -8.455  1.00 96.96 107 A 1 
ATOM 809  C CG1 . VAL A 1 107 ? 10.171  -14.124 -9.004  1.00 95.14 107 A 1 
ATOM 810  C CG2 . VAL A 1 107 ? 8.974   -13.518 -6.937  1.00 95.37 107 A 1 
ATOM 811  N N   . LYS A 1 108 ? 7.606   -13.081 -11.283 1.00 96.96 108 A 1 
ATOM 812  C CA  . LYS A 1 108 ? 7.609   -13.230 -12.749 1.00 96.70 108 A 1 
ATOM 813  C C   . LYS A 1 108 ? 7.499   -11.883 -13.469 1.00 96.67 108 A 1 
ATOM 814  O O   . LYS A 1 108 ? 8.194   -11.661 -14.457 1.00 95.69 108 A 1 
ATOM 815  C CB  . LYS A 1 108 ? 6.470   -14.186 -13.147 1.00 96.50 108 A 1 
ATOM 816  C CG  . LYS A 1 108 ? 6.397   -14.449 -14.667 1.00 90.62 108 A 1 
ATOM 817  C CD  . LYS A 1 108 ? 5.233   -15.394 -14.989 1.00 86.22 108 A 1 
ATOM 818  C CE  . LYS A 1 108 ? 5.104   -15.600 -16.509 1.00 77.44 108 A 1 
ATOM 819  N NZ  . LYS A 1 108 ? 3.920   -16.431 -16.841 1.00 68.65 108 A 1 
ATOM 820  N N   . ASN A 1 109 ? 6.680   -10.982 -12.949 1.00 97.15 109 A 1 
ATOM 821  C CA  . ASN A 1 109 ? 6.469   -9.648  -13.507 1.00 96.90 109 A 1 
ATOM 822  C C   . ASN A 1 109 ? 7.452   -8.591  -12.985 1.00 96.81 109 A 1 
ATOM 823  O O   . ASN A 1 109 ? 7.350   -7.429  -13.348 1.00 95.38 109 A 1 
ATOM 824  C CB  . ASN A 1 109 ? 4.996   -9.252  -13.338 1.00 97.16 109 A 1 
ATOM 825  C CG  . ASN A 1 109 ? 4.108   -10.113 -14.211 1.00 96.49 109 A 1 
ATOM 826  O OD1 . ASN A 1 109 ? 4.005   -9.932  -15.410 1.00 88.83 109 A 1 
ATOM 827  N ND2 . ASN A 1 109 ? 3.493   -11.128 -13.656 1.00 89.32 109 A 1 
ATOM 828  N N   . LYS A 1 110 ? 8.427   -8.994  -12.168 1.00 95.46 110 A 1 
ATOM 829  C CA  . LYS A 1 110 ? 9.519   -8.131  -11.692 1.00 94.83 110 A 1 
ATOM 830  C C   . LYS A 1 110 ? 9.015   -6.857  -11.002 1.00 95.13 110 A 1 
ATOM 831  O O   . LYS A 1 110 ? 9.524   -5.769  -11.280 1.00 93.46 110 A 1 
ATOM 832  C CB  . LYS A 1 110 ? 10.509  -7.818  -12.833 1.00 94.57 110 A 1 
ATOM 833  C CG  . LYS A 1 110 ? 11.099  -9.065  -13.497 1.00 92.31 110 A 1 
ATOM 834  C CD  . LYS A 1 110 ? 11.999  -8.672  -14.684 1.00 87.42 110 A 1 
ATOM 835  C CE  . LYS A 1 110 ? 12.533  -9.942  -15.359 1.00 83.89 110 A 1 
ATOM 836  N NZ  . LYS A 1 110 ? 13.292  -9.644  -16.594 1.00 73.14 110 A 1 
ATOM 837  N N   . LEU A 1 111 ? 8.030   -6.982  -10.101 1.00 95.17 111 A 1 
ATOM 838  C CA  . LEU A 1 111 ? 7.403   -5.838  -9.420  1.00 93.93 111 A 1 
ATOM 839  C C   . LEU A 1 111 ? 8.357   -5.026  -8.532  1.00 92.09 111 A 1 
ATOM 840  O O   . LEU A 1 111 ? 8.092   -3.857  -8.290  1.00 88.33 111 A 1 
ATOM 841  C CB  . LEU A 1 111 ? 6.164   -6.302  -8.620  1.00 94.51 111 A 1 
ATOM 842  C CG  . LEU A 1 111 ? 5.025   -6.923  -9.458  1.00 94.40 111 A 1 
ATOM 843  C CD1 . LEU A 1 111 ? 3.793   -7.119  -8.577  1.00 91.66 111 A 1 
ATOM 844  C CD2 . LEU A 1 111 ? 4.603   -6.054  -10.648 1.00 91.60 111 A 1 
ATOM 845  N N   . LYS A 1 112 ? 9.507   -5.600  -8.110  1.00 94.02 112 A 1 
ATOM 846  C CA  . LYS A 1 112 ? 10.621  -4.917  -7.425  1.00 94.12 112 A 1 
ATOM 847  C C   . LYS A 1 112 ? 10.186  -4.020  -6.252  1.00 95.40 112 A 1 
ATOM 848  O O   . LYS A 1 112 ? 10.425  -2.807  -6.296  1.00 94.71 112 A 1 
ATOM 849  C CB  . LYS A 1 112 ? 11.481  -4.137  -8.437  1.00 92.53 112 A 1 
ATOM 850  C CG  . LYS A 1 112 ? 12.130  -5.025  -9.501  1.00 88.92 112 A 1 
ATOM 851  C CD  . LYS A 1 112 ? 12.956  -4.126  -10.429 1.00 81.49 112 A 1 
ATOM 852  C CE  . LYS A 1 112 ? 13.628  -4.977  -11.514 1.00 75.15 112 A 1 
ATOM 853  N NZ  . LYS A 1 112 ? 14.452  -4.114  -12.405 1.00 64.61 112 A 1 
ATOM 854  N N   . PRO A 1 113 ? 9.567   -4.577  -5.209  1.00 96.62 113 A 1 
ATOM 855  C CA  . PRO A 1 113 ? 9.206   -3.797  -4.031  1.00 96.87 113 A 1 
ATOM 856  C C   . PRO A 1 113 ? 10.458  -3.271  -3.305  1.00 96.71 113 A 1 
ATOM 857  O O   . PRO A 1 113 ? 11.506  -3.913  -3.289  1.00 96.07 113 A 1 
ATOM 858  C CB  . PRO A 1 113 ? 8.377   -4.735  -3.157  1.00 96.69 113 A 1 
ATOM 859  C CG  . PRO A 1 113 ? 8.895   -6.117  -3.523  1.00 95.58 113 A 1 
ATOM 860  C CD  . PRO A 1 113 ? 9.240   -5.987  -5.005  1.00 96.91 113 A 1 
ATOM 861  N N   . THR A 1 114 ? 10.320  -2.088  -2.703  1.00 96.73 114 A 1 
ATOM 862  C CA  . THR A 1 114 ? 11.282  -1.549  -1.729  1.00 96.54 114 A 1 
ATOM 863  C C   . THR A 1 114 ? 11.097  -2.245  -0.376  1.00 97.00 114 A 1 
ATOM 864  O O   . THR A 1 114 ? 12.077  -2.528  0.293   1.00 96.66 114 A 1 
ATOM 865  C CB  . THR A 1 114 ? 11.092  -0.046  -1.551  1.00 95.82 114 A 1 
ATOM 866  O OG1 . THR A 1 114 ? 11.168  0.608   -2.800  1.00 93.82 114 A 1 
ATOM 867  C CG2 . THR A 1 114 ? 12.138  0.595   -0.644  1.00 94.10 114 A 1 
ATOM 868  N N   . PHE A 1 115 ? 9.850   -2.532  -0.010  1.00 96.64 115 A 1 
ATOM 869  C CA  . PHE A 1 115 ? 9.475   -3.397  1.108   1.00 97.32 115 A 1 
ATOM 870  C C   . PHE A 1 115 ? 8.123   -4.068  0.865   1.00 97.84 115 A 1 
ATOM 871  O O   . PHE A 1 115 ? 7.355   -3.668  -0.015  1.00 97.82 115 A 1 
ATOM 872  C CB  . PHE A 1 115 ? 9.495   -2.600  2.421   1.00 97.38 115 A 1 
ATOM 873  C CG  . PHE A 1 115 ? 8.408   -1.562  2.581   1.00 97.70 115 A 1 
ATOM 874  C CD1 . PHE A 1 115 ? 8.657   -0.212  2.274   1.00 96.94 115 A 1 
ATOM 875  C CD2 . PHE A 1 115 ? 7.174   -1.930  3.149   1.00 96.93 115 A 1 
ATOM 876  C CE1 . PHE A 1 115 ? 7.686   0.764   2.558   1.00 96.32 115 A 1 
ATOM 877  C CE2 . PHE A 1 115 ? 6.204   -0.948  3.430   1.00 96.21 115 A 1 
ATOM 878  C CZ  . PHE A 1 115 ? 6.470   0.400   3.144   1.00 96.46 115 A 1 
ATOM 879  N N   . ILE A 1 116 ? 7.842   -5.108  1.641   1.00 97.99 116 A 1 
ATOM 880  C CA  . ILE A 1 116 ? 6.553   -5.801  1.683   1.00 98.22 116 A 1 
ATOM 881  C C   . ILE A 1 116 ? 5.804   -5.331  2.933   1.00 98.37 116 A 1 
ATOM 882  O O   . ILE A 1 116 ? 6.363   -5.344  4.027   1.00 98.16 116 A 1 
ATOM 883  C CB  . ILE A 1 116 ? 6.741   -7.330  1.650   1.00 98.39 116 A 1 
ATOM 884  C CG1 . ILE A 1 116 ? 7.524   -7.754  0.381   1.00 97.94 116 A 1 
ATOM 885  C CG2 . ILE A 1 116 ? 5.370   -8.041  1.715   1.00 98.16 116 A 1 
ATOM 886  C CD1 . ILE A 1 116 ? 7.919   -9.229  0.348   1.00 96.88 116 A 1 
ATOM 887  N N   . LEU A 1 117 ? 4.551   -4.936  2.772   1.00 98.24 117 A 1 
ATOM 888  C CA  . LEU A 1 117 ? 3.628   -4.655  3.857   1.00 98.25 117 A 1 
ATOM 889  C C   . LEU A 1 117 ? 2.733   -5.867  4.077   1.00 98.29 117 A 1 
ATOM 890  O O   . LEU A 1 117 ? 2.023   -6.266  3.153   1.00 97.96 117 A 1 
ATOM 891  C CB  . LEU A 1 117 ? 2.818   -3.394  3.507   1.00 98.07 117 A 1 
ATOM 892  C CG  . LEU A 1 117 ? 1.690   -3.065  4.493   1.00 97.42 117 A 1 
ATOM 893  C CD1 . LEU A 1 117 ? 2.237   -2.642  5.860   1.00 95.93 117 A 1 
ATOM 894  C CD2 . LEU A 1 117 ? 0.836   -1.933  3.939   1.00 95.84 117 A 1 
ATOM 895  N N   . LEU A 1 118 ? 2.728   -6.414  5.295   1.00 97.60 118 A 1 
ATOM 896  C CA  . LEU A 1 118 ? 1.696   -7.330  5.771   1.00 97.31 118 A 1 
ATOM 897  C C   . LEU A 1 118 ? 0.693   -6.540  6.604   1.00 97.41 118 A 1 
ATOM 898  O O   . LEU A 1 118 ? 1.016   -6.101  7.712   1.00 95.45 118 A 1 
ATOM 899  C CB  . LEU A 1 118 ? 2.338   -8.479  6.560   1.00 95.76 118 A 1 
ATOM 900  C CG  . LEU A 1 118 ? 3.092   -9.509  5.697   1.00 92.18 118 A 1 
ATOM 901  C CD1 . LEU A 1 118 ? 3.683   -10.581 6.612   1.00 90.64 118 A 1 
ATOM 902  C CD2 . LEU A 1 118 ? 2.169   -10.203 4.697   1.00 90.81 118 A 1 
ATOM 903  N N   . GLY A 1 119 ? -0.500  -6.307  6.053   1.00 95.07 119 A 1 
ATOM 904  C CA  . GLY A 1 119 ? -1.507  -5.380  6.564   1.00 94.16 119 A 1 
ATOM 905  C C   . GLY A 1 119 ? -2.368  -5.884  7.724   1.00 94.80 119 A 1 
ATOM 906  O O   . GLY A 1 119 ? -3.337  -5.204  8.062   1.00 89.45 119 A 1 
ATOM 907  N N   . GLY A 1 120 ? -2.021  -7.028  8.332   1.00 96.26 120 A 1 
ATOM 908  C CA  . GLY A 1 120 ? -2.804  -7.682  9.386   1.00 96.76 120 A 1 
ATOM 909  C C   . GLY A 1 120 ? -3.747  -8.760  8.855   1.00 97.32 120 A 1 
ATOM 910  O O   . GLY A 1 120 ? -3.947  -8.874  7.642   1.00 96.01 120 A 1 
ATOM 911  N N   . ASP A 1 121 ? -4.309  -9.542  9.778   1.00 97.96 121 A 1 
ATOM 912  C CA  . ASP A 1 121 ? -5.121  -10.735 9.500   1.00 98.19 121 A 1 
ATOM 913  C C   . ASP A 1 121 ? -4.419  -11.714 8.541   1.00 98.29 121 A 1 
ATOM 914  O O   . ASP A 1 121 ? -4.952  -12.143 7.520   1.00 97.45 121 A 1 
ATOM 915  C CB  . ASP A 1 121 ? -6.567  -10.360 9.103   1.00 97.75 121 A 1 
ATOM 916  C CG  . ASP A 1 121 ? -7.473  -10.033 10.297  1.00 96.69 121 A 1 
ATOM 917  O OD1 . ASP A 1 121 ? -6.969  -9.882  11.439  1.00 94.63 121 A 1 
ATOM 918  O OD2 . ASP A 1 121 ? -8.711  -9.986  10.121  1.00 94.16 121 A 1 
ATOM 919  N N   . ASN A 1 122 ? -3.166  -12.065 8.878   1.00 98.08 122 A 1 
ATOM 920  C CA  . ASN A 1 122 ? -2.352  -12.948 8.048   1.00 98.07 122 A 1 
ATOM 921  C C   . ASN A 1 122 ? -2.854  -14.400 8.040   1.00 98.24 122 A 1 
ATOM 922  O O   . ASN A 1 122 ? -2.655  -15.122 7.065   1.00 97.90 122 A 1 
ATOM 923  C CB  . ASN A 1 122 ? -0.898  -12.911 8.540   1.00 97.67 122 A 1 
ATOM 924  C CG  . ASN A 1 122 ? -0.272  -11.536 8.444   1.00 96.38 122 A 1 
ATOM 925  O OD1 . ASN A 1 122 ? -0.319  -10.881 7.417   1.00 91.25 122 A 1 
ATOM 926  N ND2 . ASN A 1 122 ? 0.371   -11.089 9.486   1.00 89.89 122 A 1 
ATOM 927  N N   . ILE A 1 123 ? -3.477  -14.832 9.133   1.00 97.60 123 A 1 
ATOM 928  C CA  . ILE A 1 123 ? -3.988  -16.195 9.330   1.00 97.53 123 A 1 
ATOM 929  C C   . ILE A 1 123 ? -5.510  -16.178 9.435   1.00 97.70 123 A 1 
ATOM 930  O O   . ILE A 1 123 ? -6.101  -15.193 9.903   1.00 96.96 123 A 1 
ATOM 931  C CB  . ILE A 1 123 ? -3.313  -16.872 10.536  1.00 95.61 123 A 1 
ATOM 932  C CG1 . ILE A 1 123 ? -3.640  -16.171 11.874  1.00 88.62 123 A 1 
ATOM 933  C CG2 . ILE A 1 123 ? -1.793  -16.956 10.302  1.00 86.57 123 A 1 
ATOM 934  C CD1 . ILE A 1 123 ? -3.058  -16.877 13.101  1.00 83.33 123 A 1 
ATOM 935  N N   . ALA A 1 124 ? -6.150  -17.258 9.019   1.00 97.50 124 A 1 
ATOM 936  C CA  . ALA A 1 124 ? -7.596  -17.403 9.061   1.00 97.10 124 A 1 
ATOM 937  C C   . ALA A 1 124 ? -8.152  -17.316 10.485  1.00 96.31 124 A 1 
ATOM 938  O O   . ALA A 1 124 ? -7.528  -17.742 11.458  1.00 94.88 124 A 1 
ATOM 939  C CB  . ALA A 1 124 ? -7.982  -18.730 8.404   1.00 96.88 124 A 1 
ATOM 940  N N   . ASP A 1 125 ? -9.367  -16.797 10.595  1.00 94.65 125 A 1 
ATOM 941  C CA  . ASP A 1 125 ? -10.129 -16.816 11.843  1.00 92.53 125 A 1 
ATOM 942  C C   . ASP A 1 125 ? -10.607 -18.239 12.186  1.00 93.45 125 A 1 
ATOM 943  O O   . ASP A 1 125 ? -10.742 -19.117 11.315  1.00 91.51 125 A 1 
ATOM 944  C CB  . ASP A 1 125 ? -11.292 -15.820 11.726  1.00 88.31 125 A 1 
ATOM 945  C CG  . ASP A 1 125 ? -11.949 -15.467 13.059  1.00 80.61 125 A 1 
ATOM 946  O OD1 . ASP A 1 125 ? -11.413 -15.810 14.134  1.00 73.61 125 A 1 
ATOM 947  O OD2 . ASP A 1 125 ? -13.024 -14.807 13.018  1.00 73.45 125 A 1 
ATOM 948  N N   . SER A 1 126 ? -10.910 -18.463 13.461  1.00 90.88 126 A 1 
ATOM 949  C CA  . SER A 1 126 ? -11.528 -19.699 13.956  1.00 91.15 126 A 1 
ATOM 950  C C   . SER A 1 126 ? -10.745 -20.982 13.644  1.00 92.88 126 A 1 
ATOM 951  O O   . SER A 1 126 ? -11.340 -22.022 13.364  1.00 90.01 126 A 1 
ATOM 952  C CB  . SER A 1 126 ? -12.996 -19.779 13.489  1.00 88.36 126 A 1 
ATOM 953  O OG  . SER A 1 126 ? -13.707 -18.606 13.850  1.00 77.69 126 A 1 
ATOM 954  N N   . LEU A 1 127 ? -9.407  -20.916 13.670  1.00 92.64 127 A 1 
ATOM 955  C CA  . LEU A 1 127 ? -8.546  -22.095 13.491  1.00 91.63 127 A 1 
ATOM 956  C C   . LEU A 1 127 ? -8.480  -22.998 14.738  1.00 89.09 127 A 1 
ATOM 957  O O   . LEU A 1 127 ? -8.085  -24.149 14.601  1.00 83.57 127 A 1 
ATOM 958  C CB  . LEU A 1 127 ? -7.127  -21.655 13.070  1.00 92.20 127 A 1 
ATOM 959  C CG  . LEU A 1 127 ? -7.014  -21.118 11.633  1.00 92.73 127 A 1 
ATOM 960  C CD1 . LEU A 1 127 ? -5.590  -20.612 11.387  1.00 90.83 127 A 1 
ATOM 961  C CD2 . LEU A 1 127 ? -7.303  -22.201 10.590  1.00 91.89 127 A 1 
ATOM 962  N N   . ASP A 1 128 ? -8.831  -22.476 15.917  1.00 91.80 128 A 1 
ATOM 963  C CA  . ASP A 1 128 ? -8.647  -23.147 17.212  1.00 90.51 128 A 1 
ATOM 964  C C   . ASP A 1 128 ? -7.199  -23.630 17.436  1.00 91.42 128 A 1 
ATOM 965  O O   . ASP A 1 128 ? -6.922  -24.703 17.963  1.00 88.59 128 A 1 
ATOM 966  C CB  . ASP A 1 128 ? -9.724  -24.226 17.428  1.00 88.25 128 A 1 
ATOM 967  C CG  . ASP A 1 128 ? -9.878  -24.652 18.896  1.00 81.29 128 A 1 
ATOM 968  O OD1 . ASP A 1 128 ? -9.632  -23.797 19.776  1.00 76.28 128 A 1 
ATOM 969  O OD2 . ASP A 1 128 ? -10.340 -25.794 19.126  1.00 75.74 128 A 1 
ATOM 970  N N   . TYR A 1 129 ? -6.239  -22.836 16.955  1.00 90.38 129 A 1 
ATOM 971  C CA  . TYR A 1 129 ? -4.818  -23.125 17.053  1.00 90.63 129 A 1 
ATOM 972  C C   . TYR A 1 129 ? -4.238  -22.618 18.377  1.00 90.39 129 A 1 
ATOM 973  O O   . TYR A 1 129 ? -4.621  -21.572 18.899  1.00 89.02 129 A 1 
ATOM 974  C CB  . TYR A 1 129 ? -4.078  -22.558 15.838  1.00 90.11 129 A 1 
ATOM 975  C CG  . TYR A 1 129 ? -4.070  -23.413 14.578  1.00 88.86 129 A 1 
ATOM 976  C CD1 . TYR A 1 129 ? -4.938  -24.503 14.407  1.00 85.50 129 A 1 
ATOM 977  C CD2 . TYR A 1 129 ? -3.132  -23.111 13.567  1.00 85.96 129 A 1 
ATOM 978  C CE1 . TYR A 1 129 ? -4.872  -25.315 13.250  1.00 83.85 129 A 1 
ATOM 979  C CE2 . TYR A 1 129 ? -3.051  -23.911 12.409  1.00 85.00 129 A 1 
ATOM 980  C CZ  . TYR A 1 129 ? -3.917  -25.022 12.254  1.00 86.02 129 A 1 
ATOM 981  O OH  . TYR A 1 129 ? -3.822  -25.816 11.154  1.00 81.39 129 A 1 
ATOM 982  N N   . SER A 1 130 ? -3.240  -23.347 18.891  1.00 92.54 130 A 1 
ATOM 983  C CA  . SER A 1 130 ? -2.402  -22.828 19.964  1.00 92.59 130 A 1 
ATOM 984  C C   . SER A 1 130 ? -1.598  -21.611 19.480  1.00 92.93 130 A 1 
ATOM 985  O O   . SER A 1 130 ? -1.380  -21.421 18.277  1.00 92.82 130 A 1 
ATOM 986  C CB  . SER A 1 130 ? -1.478  -23.933 20.492  1.00 92.79 130 A 1 
ATOM 987  O OG  . SER A 1 130 ? -0.427  -24.203 19.589  1.00 92.26 130 A 1 
ATOM 988  N N   . ARG A 1 131 ? -1.094  -20.799 20.408  1.00 93.40 131 A 1 
ATOM 989  C CA  . ARG A 1 131 ? -0.150  -19.706 20.085  1.00 93.43 131 A 1 
ATOM 990  C C   . ARG A 1 131 ? 1.033   -20.212 19.259  1.00 94.10 131 A 1 
ATOM 991  O O   . ARG A 1 131 ? 1.392   -19.584 18.269  1.00 93.91 131 A 1 
ATOM 992  C CB  . ARG A 1 131 ? 0.311   -19.042 21.397  1.00 92.75 131 A 1 
ATOM 993  C CG  . ARG A 1 131 ? 1.322   -17.885 21.243  1.00 90.17 131 A 1 
ATOM 994  C CD  . ARG A 1 131 ? 0.734   -16.646 20.553  1.00 89.32 131 A 1 
ATOM 995  N NE  . ARG A 1 131 ? 0.917   -16.628 19.106  1.00 87.64 131 A 1 
ATOM 996  C CZ  . ARG A 1 131 ? 0.310   -15.827 18.253  1.00 87.97 131 A 1 
ATOM 997  N NH1 . ARG A 1 131 ? -0.630  -14.998 18.611  1.00 79.88 131 A 1 
ATOM 998  N NH2 . ARG A 1 131 ? 0.644   -15.817 16.998  1.00 81.23 131 A 1 
ATOM 999  N N   . GLU A 1 132 ? 1.597   -21.350 19.618  1.00 92.91 132 A 1 
ATOM 1000 C CA  . GLU A 1 132 ? 2.727   -21.958 18.913  1.00 93.36 132 A 1 
ATOM 1001 C C   . GLU A 1 132 ? 2.367   -22.345 17.470  1.00 94.14 132 A 1 
ATOM 1002 O O   . GLU A 1 132 ? 3.163   -22.112 16.557  1.00 94.09 132 A 1 
ATOM 1003 C CB  . GLU A 1 132 ? 3.193   -23.196 19.705  1.00 93.30 132 A 1 
ATOM 1004 C CG  . GLU A 1 132 ? 4.511   -23.771 19.152  1.00 83.59 132 A 1 
ATOM 1005 C CD  . GLU A 1 132 ? 4.933   -25.091 19.803  1.00 80.43 132 A 1 
ATOM 1006 O OE1 . GLU A 1 132 ? 5.675   -25.851 19.111  1.00 72.71 132 A 1 
ATOM 1007 O OE2 . GLU A 1 132 ? 4.506   -25.393 20.929  1.00 75.09 132 A 1 
ATOM 1008 N N   . ASP A 1 133 ? 1.178   -22.900 17.224  1.00 95.00 133 A 1 
ATOM 1009 C CA  . ASP A 1 133 ? 0.745   -23.278 15.870  1.00 95.29 133 A 1 
ATOM 1010 C C   . ASP A 1 133 ? 0.451   -22.051 15.006  1.00 95.90 133 A 1 
ATOM 1011 O O   . ASP A 1 133 ? 0.834   -22.020 13.835  1.00 95.75 133 A 1 
ATOM 1012 C CB  . ASP A 1 133 ? -0.471  -24.214 15.943  1.00 95.23 133 A 1 
ATOM 1013 C CG  . ASP A 1 133 ? -0.140  -25.526 16.643  1.00 93.45 133 A 1 
ATOM 1014 O OD1 . ASP A 1 133 ? 0.935   -26.117 16.339  1.00 90.75 133 A 1 
ATOM 1015 O OD2 . ASP A 1 133 ? -0.934  -25.898 17.545  1.00 90.35 133 A 1 
ATOM 1016 N N   . ASN A 1 134 ? -0.125  -21.000 15.602  1.00 95.73 134 A 1 
ATOM 1017 C CA  . ASN A 1 134 ? -0.274  -19.701 14.953  1.00 95.48 134 A 1 
ATOM 1018 C C   . ASN A 1 134 ? 1.087   -19.112 14.556  1.00 96.15 134 A 1 
ATOM 1019 O O   . ASN A 1 134 ? 1.262   -18.670 13.418  1.00 95.92 134 A 1 
ATOM 1020 C CB  . ASN A 1 134 ? -1.048  -18.745 15.890  1.00 93.94 134 A 1 
ATOM 1021 C CG  . ASN A 1 134 ? -2.542  -19.008 15.917  1.00 83.42 134 A 1 
ATOM 1022 O OD1 . ASN A 1 134 ? -3.109  -19.633 15.044  1.00 74.92 134 A 1 
ATOM 1023 N ND2 . ASN A 1 134 ? -3.253  -18.483 16.889  1.00 73.84 134 A 1 
ATOM 1024 N N   . ASP A 1 135 ? 2.080   -19.157 15.444  1.00 95.39 135 A 1 
ATOM 1025 C CA  . ASP A 1 135 ? 3.433   -18.657 15.169  1.00 95.62 135 A 1 
ATOM 1026 C C   . ASP A 1 135 ? 4.132   -19.457 14.065  1.00 96.38 135 A 1 
ATOM 1027 O O   . ASP A 1 135 ? 4.793   -18.878 13.195  1.00 96.21 135 A 1 
ATOM 1028 C CB  . ASP A 1 135 ? 4.272   -18.680 16.455  1.00 95.13 135 A 1 
ATOM 1029 C CG  . ASP A 1 135 ? 3.817   -17.653 17.494  1.00 93.41 135 A 1 
ATOM 1030 O OD1 . ASP A 1 135 ? 3.119   -16.697 17.095  1.00 90.91 135 A 1 
ATOM 1031 O OD2 . ASP A 1 135 ? 4.176   -17.798 18.678  1.00 90.31 135 A 1 
ATOM 1032 N N   . LYS A 1 136 ? 3.944   -20.774 14.030  1.00 95.98 136 A 1 
ATOM 1033 C CA  . LYS A 1 136 ? 4.440   -21.629 12.938  1.00 96.28 136 A 1 
ATOM 1034 C C   . LYS A 1 136 ? 3.809   -21.259 11.599  1.00 96.76 136 A 1 
ATOM 1035 O O   . LYS A 1 136 ? 4.524   -21.160 10.598  1.00 96.64 136 A 1 
ATOM 1036 C CB  . LYS A 1 136 ? 4.157   -23.111 13.247  1.00 96.32 136 A 1 
ATOM 1037 C CG  . LYS A 1 136 ? 5.088   -23.692 14.314  1.00 91.27 136 A 1 
ATOM 1038 C CD  . LYS A 1 136 ? 4.556   -25.066 14.753  1.00 89.08 136 A 1 
ATOM 1039 C CE  . LYS A 1 136 ? 5.355   -25.587 15.958  1.00 83.15 136 A 1 
ATOM 1040 N NZ  . LYS A 1 136 ? 4.596   -26.610 16.704  1.00 74.04 136 A 1 
ATOM 1041 N N   . LEU A 1 137 ? 2.495   -21.035 11.559  1.00 96.44 137 A 1 
ATOM 1042 C CA  . LEU A 1 137 ? 1.791   -20.640 10.345  1.00 96.77 137 A 1 
ATOM 1043 C C   . LEU A 1 137 ? 2.266   -19.269 9.839   1.00 97.06 137 A 1 
ATOM 1044 O O   . LEU A 1 137 ? 2.619   -19.143 8.664   1.00 97.03 137 A 1 
ATOM 1045 C CB  . LEU A 1 137 ? 0.275   -20.701 10.603  1.00 96.68 137 A 1 
ATOM 1046 C CG  . LEU A 1 137 ? -0.602  -20.300 9.397   1.00 94.96 137 A 1 
ATOM 1047 C CD1 . LEU A 1 137 ? -0.298  -21.118 8.141   1.00 93.71 137 A 1 
ATOM 1048 C CD2 . LEU A 1 137 ? -2.071  -20.506 9.751   1.00 94.14 137 A 1 
ATOM 1049 N N   . GLN A 1 138 ? 2.376   -18.279 10.719  1.00 97.21 138 A 1 
ATOM 1050 C CA  . GLN A 1 138 ? 2.917   -16.961 10.373  1.00 97.10 138 A 1 
ATOM 1051 C C   . GLN A 1 138 ? 4.379   -17.046 9.906   1.00 97.64 138 A 1 
ATOM 1052 O O   . GLN A 1 138 ? 4.740   -16.462 8.885   1.00 97.44 138 A 1 
ATOM 1053 C CB  . GLN A 1 138 ? 2.789   -16.007 11.570  1.00 96.02 138 A 1 
ATOM 1054 C CG  . GLN A 1 138 ? 1.323   -15.667 11.888  1.00 90.71 138 A 1 
ATOM 1055 C CD  . GLN A 1 138 ? 1.222   -14.497 12.852  1.00 90.65 138 A 1 
ATOM 1056 O OE1 . GLN A 1 138 ? 1.789   -13.448 12.605  1.00 82.42 138 A 1 
ATOM 1057 N NE2 . GLN A 1 138 ? 0.510   -14.609 13.931  1.00 80.02 138 A 1 
ATOM 1058 N N   . SER A 1 139 ? 5.212   -17.844 10.575  1.00 97.12 139 A 1 
ATOM 1059 C CA  . SER A 1 139 ? 6.601   -18.075 10.163  1.00 97.15 139 A 1 
ATOM 1060 C C   . SER A 1 139 ? 6.696   -18.678 8.761   1.00 97.23 139 A 1 
ATOM 1061 O O   . SER A 1 139 ? 7.583   -18.310 7.982   1.00 96.99 139 A 1 
ATOM 1062 C CB  . SER A 1 139 ? 7.313   -19.015 11.141  1.00 96.68 139 A 1 
ATOM 1063 O OG  . SER A 1 139 ? 7.383   -18.449 12.427  1.00 88.06 139 A 1 
ATOM 1064 N N   . ARG A 1 140 ? 5.766   -19.561 8.401   1.00 97.33 140 A 1 
ATOM 1065 C CA  . ARG A 1 140 ? 5.684   -20.132 7.050   1.00 97.21 140 A 1 
ATOM 1066 C C   . ARG A 1 140 ? 5.352   -19.065 5.997   1.00 97.75 140 A 1 
ATOM 1067 O O   . ARG A 1 140 ? 5.986   -19.047 4.939   1.00 97.34 140 A 1 
ATOM 1068 C CB  . ARG A 1 140 ? 4.688   -21.306 7.048   1.00 96.31 140 A 1 
ATOM 1069 C CG  . ARG A 1 140 ? 4.606   -21.994 5.679   1.00 85.04 140 A 1 
ATOM 1070 C CD  . ARG A 1 140 ? 3.861   -23.345 5.756   1.00 85.42 140 A 1 
ATOM 1071 N NE  . ARG A 1 140 ? 2.427   -23.211 6.047   1.00 75.48 140 A 1 
ATOM 1072 C CZ  . ARG A 1 140 ? 1.673   -24.079 6.715   1.00 70.10 140 A 1 
ATOM 1073 N NH1 . ARG A 1 140 ? 2.150   -25.139 7.287   1.00 64.54 140 A 1 
ATOM 1074 N NH2 . ARG A 1 140 ? 0.387   -23.928 6.812   1.00 57.38 140 A 1 
ATOM 1075 N N   . ILE A 1 141 ? 4.424   -18.158 6.290   1.00 97.38 141 A 1 
ATOM 1076 C CA  . ILE A 1 141 ? 4.080   -17.028 5.410   1.00 97.63 141 A 1 
ATOM 1077 C C   . ILE A 1 141 ? 5.308   -16.132 5.201   1.00 97.87 141 A 1 
ATOM 1078 O O   . ILE A 1 141 ? 5.691   -15.858 4.056   1.00 97.73 141 A 1 
ATOM 1079 C CB  . ILE A 1 141 ? 2.886   -16.233 5.988   1.00 97.84 141 A 1 
ATOM 1080 C CG1 . ILE A 1 141 ? 1.598   -17.096 5.983   1.00 97.38 141 A 1 
ATOM 1081 C CG2 . ILE A 1 141 ? 2.647   -14.926 5.197   1.00 97.61 141 A 1 
ATOM 1082 C CD1 . ILE A 1 141 ? 0.471   -16.540 6.874   1.00 96.59 141 A 1 
ATOM 1083 N N   . ILE A 1 142 ? 5.984   -15.730 6.286   1.00 97.83 142 A 1 
ATOM 1084 C CA  . ILE A 1 142 ? 7.207   -14.920 6.241   1.00 97.73 142 A 1 
ATOM 1085 C C   . ILE A 1 142 ? 8.297   -15.616 5.416   1.00 97.73 142 A 1 
ATOM 1086 O O   . ILE A 1 142 ? 8.883   -14.997 4.527   1.00 97.51 142 A 1 
ATOM 1087 C CB  . ILE A 1 142 ? 7.696   -14.613 7.678   1.00 97.36 142 A 1 
ATOM 1088 C CG1 . ILE A 1 142 ? 6.709   -13.708 8.453   1.00 95.48 142 A 1 
ATOM 1089 C CG2 . ILE A 1 142 ? 9.099   -13.982 7.683   1.00 96.42 142 A 1 
ATOM 1090 C CD1 . ILE A 1 142 ? 6.529   -12.297 7.901   1.00 88.75 142 A 1 
ATOM 1091 N N   . SER A 1 143 ? 8.534   -16.904 5.639   1.00 97.35 143 A 1 
ATOM 1092 C CA  . SER A 1 143 ? 9.548   -17.679 4.916   1.00 97.07 143 A 1 
ATOM 1093 C C   . SER A 1 143 ? 9.276   -17.727 3.405   1.00 97.29 143 A 1 
ATOM 1094 O O   . SER A 1 143 ? 10.202  -17.563 2.606   1.00 97.05 143 A 1 
ATOM 1095 C CB  . SER A 1 143 ? 9.616   -19.090 5.500   1.00 96.70 143 A 1 
ATOM 1096 O OG  . SER A 1 143 ? 10.628  -19.847 4.861   1.00 84.89 143 A 1 
ATOM 1097 N N   . LYS A 1 144 ? 8.019   -17.897 2.984   1.00 97.42 144 A 1 
ATOM 1098 C CA  . LYS A 1 144 ? 7.628   -17.853 1.567   1.00 97.49 144 A 1 
ATOM 1099 C C   . LYS A 1 144 ? 7.967   -16.494 0.937   1.00 97.81 144 A 1 
ATOM 1100 O O   . LYS A 1 144 ? 8.583   -16.449 -0.130  1.00 97.60 144 A 1 
ATOM 1101 C CB  . LYS A 1 144 ? 6.123   -18.160 1.409   1.00 97.15 144 A 1 
ATOM 1102 C CG  . LYS A 1 144 ? 5.782   -19.656 1.531   1.00 93.77 144 A 1 
ATOM 1103 C CD  . LYS A 1 144 ? 4.252   -19.857 1.533   1.00 93.18 144 A 1 
ATOM 1104 C CE  . LYS A 1 144 ? 3.828   -21.338 1.605   1.00 88.92 144 A 1 
ATOM 1105 N NZ  . LYS A 1 144 ? 3.783   -21.982 0.273   1.00 83.16 144 A 1 
ATOM 1106 N N   . LEU A 1 145 ? 7.627   -15.397 1.616   1.00 97.41 145 A 1 
ATOM 1107 C CA  . LEU A 1 145 ? 7.910   -14.041 1.140   1.00 97.69 145 A 1 
ATOM 1108 C C   . LEU A 1 145 ? 9.417   -13.757 1.084   1.00 97.78 145 A 1 
ATOM 1109 O O   . LEU A 1 145 ? 9.904   -13.252 0.072   1.00 97.53 145 A 1 
ATOM 1110 C CB  . LEU A 1 145 ? 7.183   -13.022 2.034   1.00 97.84 145 A 1 
ATOM 1111 C CG  . LEU A 1 145 ? 5.648   -13.070 1.942   1.00 97.43 145 A 1 
ATOM 1112 C CD1 . LEU A 1 145 ? 5.053   -12.149 3.001   1.00 96.90 145 A 1 
ATOM 1113 C CD2 . LEU A 1 145 ? 5.134   -12.622 0.570   1.00 96.61 145 A 1 
ATOM 1114 N N   . GLN A 1 146 ? 10.181  -14.139 2.106   1.00 97.58 146 A 1 
ATOM 1115 C CA  . GLN A 1 146 ? 11.637  -13.964 2.138   1.00 97.27 146 A 1 
ATOM 1116 C C   . GLN A 1 146 ? 12.353  -14.805 1.071   1.00 97.21 146 A 1 
ATOM 1117 O O   . GLN A 1 146 ? 13.334  -14.348 0.486   1.00 96.92 146 A 1 
ATOM 1118 C CB  . GLN A 1 146 ? 12.171  -14.365 3.532   1.00 97.08 146 A 1 
ATOM 1119 C CG  . GLN A 1 146 ? 11.853  -13.314 4.593   1.00 94.54 146 A 1 
ATOM 1120 C CD  . GLN A 1 146 ? 12.406  -13.707 5.965   1.00 93.77 146 A 1 
ATOM 1121 O OE1 . GLN A 1 146 ? 12.471  -14.879 6.328   1.00 88.43 146 A 1 
ATOM 1122 N NE2 . GLN A 1 146 ? 12.840  -12.760 6.760   1.00 87.01 146 A 1 
ATOM 1123 N N   . THR A 1 147 ? 11.847  -15.996 0.788   1.00 97.02 147 A 1 
ATOM 1124 C CA  . THR A 1 147 ? 12.390  -16.855 -0.283  1.00 97.11 147 A 1 
ATOM 1125 C C   . THR A 1 147 ? 12.188  -16.213 -1.656  1.00 97.36 147 A 1 
ATOM 1126 O O   . THR A 1 147 ? 13.100  -16.193 -2.472  1.00 96.74 147 A 1 
ATOM 1127 C CB  . THR A 1 147 ? 11.755  -18.254 -0.238  1.00 97.13 147 A 1 
ATOM 1128 O OG1 . THR A 1 147 ? 12.036  -18.854 0.997   1.00 94.13 147 A 1 
ATOM 1129 C CG2 . THR A 1 147 ? 12.299  -19.182 -1.321  1.00 93.46 147 A 1 
ATOM 1130 N N   . ALA A 1 148 ? 11.006  -15.659 -1.897  1.00 97.43 148 A 1 
ATOM 1131 C CA  . ALA A 1 148 ? 10.679  -15.009 -3.161  1.00 97.21 148 A 1 
ATOM 1132 C C   . ALA A 1 148 ? 11.336  -13.637 -3.343  1.00 97.48 148 A 1 
ATOM 1133 O O   . ALA A 1 148 ? 11.706  -13.258 -4.458  1.00 96.86 148 A 1 
ATOM 1134 C CB  . ALA A 1 148 ? 9.162   -14.899 -3.213  1.00 97.30 148 A 1 
ATOM 1135 N N   . PHE A 1 149 ? 11.519  -12.894 -2.252  1.00 97.67 149 A 1 
ATOM 1136 C CA  . PHE A 1 149 ? 12.070  -11.538 -2.231  1.00 97.51 149 A 1 
ATOM 1137 C C   . PHE A 1 149 ? 13.260  -11.429 -1.263  1.00 97.49 149 A 1 
ATOM 1138 O O   . PHE A 1 149 ? 13.173  -10.754 -0.226  1.00 96.57 149 A 1 
ATOM 1139 C CB  . PHE A 1 149 ? 10.951  -10.538 -1.912  1.00 97.46 149 A 1 
ATOM 1140 C CG  . PHE A 1 149 ? 9.817   -10.544 -2.909  1.00 97.53 149 A 1 
ATOM 1141 C CD1 . PHE A 1 149 ? 9.949   -9.874  -4.142  1.00 96.76 149 A 1 
ATOM 1142 C CD2 . PHE A 1 149 ? 8.627   -11.236 -2.615  1.00 96.94 149 A 1 
ATOM 1143 C CE1 . PHE A 1 149 ? 8.904   -9.888  -5.074  1.00 96.20 149 A 1 
ATOM 1144 C CE2 . PHE A 1 149 ? 7.576   -11.258 -3.549  1.00 96.31 149 A 1 
ATOM 1145 C CZ  . PHE A 1 149 ? 7.717   -10.583 -4.774  1.00 96.28 149 A 1 
ATOM 1146 N N   . PRO A 1 150 ? 14.398  -12.073 -1.557  1.00 96.92 150 A 1 
ATOM 1147 C CA  . PRO A 1 150 ? 15.550  -12.046 -0.680  1.00 95.71 150 A 1 
ATOM 1148 C C   . PRO A 1 150 ? 16.048  -10.606 -0.485  1.00 94.41 150 A 1 
ATOM 1149 O O   . PRO A 1 150 ? 16.181  -9.841  -1.440  1.00 89.37 150 A 1 
ATOM 1150 C CB  . PRO A 1 150 ? 16.593  -12.950 -1.343  1.00 94.84 150 A 1 
ATOM 1151 C CG  . PRO A 1 150 ? 16.219  -12.910 -2.827  1.00 93.94 150 A 1 
ATOM 1152 C CD  . PRO A 1 150 ? 14.697  -12.793 -2.790  1.00 96.54 150 A 1 
ATOM 1153 N N   . LYS A 1 151 ? 16.367  -10.249 0.774   1.00 94.54 151 A 1 
ATOM 1154 C CA  . LYS A 1 151 ? 16.825  -8.914  1.204   1.00 94.13 151 A 1 
ATOM 1155 C C   . LYS A 1 151 ? 15.777  -7.791  1.112   1.00 95.42 151 A 1 
ATOM 1156 O O   . LYS A 1 151 ? 16.134  -6.635  1.360   1.00 93.66 151 A 1 
ATOM 1157 C CB  . LYS A 1 151 ? 18.123  -8.494  0.479   1.00 92.65 151 A 1 
ATOM 1158 C CG  . LYS A 1 151 ? 19.223  -9.558  0.463   1.00 89.63 151 A 1 
ATOM 1159 C CD  . LYS A 1 151 ? 20.387  -9.086  -0.406  1.00 81.42 151 A 1 
ATOM 1160 C CE  . LYS A 1 151 ? 21.478  -10.155 -0.420  1.00 77.13 151 A 1 
ATOM 1161 N NZ  . LYS A 1 151 ? 22.600  -9.783  -1.314  1.00 64.89 151 A 1 
ATOM 1162 N N   . ILE A 1 152 ? 14.538  -8.087  0.777   1.00 96.46 152 A 1 
ATOM 1163 C CA  . ILE A 1 152 ? 13.447  -7.113  0.838   1.00 97.14 152 A 1 
ATOM 1164 C C   . ILE A 1 152 ? 12.846  -7.146  2.254   1.00 97.55 152 A 1 
ATOM 1165 O O   . ILE A 1 152 ? 12.428  -8.215  2.687   1.00 97.16 152 A 1 
ATOM 1166 C CB  . ILE A 1 152 ? 12.406  -7.386  -0.265  1.00 97.22 152 A 1 
ATOM 1167 C CG1 . ILE A 1 152 ? 13.030  -7.339  -1.680  1.00 96.21 152 A 1 
ATOM 1168 C CG2 . ILE A 1 152 ? 11.239  -6.397  -0.169  1.00 96.58 152 A 1 
ATOM 1169 C CD1 . ILE A 1 152 ? 13.744  -6.032  -2.049  1.00 92.39 152 A 1 
ATOM 1170 N N   . PRO A 1 153 ? 12.812  -6.008  2.984   1.00 97.96 153 A 1 
ATOM 1171 C CA  . PRO A 1 153 ? 12.243  -5.976  4.321   1.00 97.94 153 A 1 
ATOM 1172 C C   . PRO A 1 153 ? 10.726  -6.206  4.292   1.00 98.31 153 A 1 
ATOM 1173 O O   . PRO A 1 153 ? 10.045  -5.834  3.333   1.00 98.07 153 A 1 
ATOM 1174 C CB  . PRO A 1 153 ? 12.624  -4.615  4.908   1.00 97.23 153 A 1 
ATOM 1175 C CG  . PRO A 1 153 ? 12.790  -3.736  3.673   1.00 94.84 153 A 1 
ATOM 1176 C CD  . PRO A 1 153 ? 13.331  -4.697  2.623   1.00 97.47 153 A 1 
ATOM 1177 N N   . ILE A 1 154 ? 10.221  -6.806  5.360   1.00 97.93 154 A 1 
ATOM 1178 C CA  . ILE A 1 154 ? 8.796   -7.066  5.580   1.00 98.21 154 A 1 
ATOM 1179 C C   . ILE A 1 154 ? 8.380   -6.280  6.825   1.00 98.29 154 A 1 
ATOM 1180 O O   . ILE A 1 154 ? 8.942   -6.501  7.898   1.00 97.87 154 A 1 
ATOM 1181 C CB  . ILE A 1 154 ? 8.516   -8.578  5.740   1.00 98.13 154 A 1 
ATOM 1182 C CG1 . ILE A 1 154 ? 8.988   -9.373  4.502   1.00 97.62 154 A 1 
ATOM 1183 C CG2 . ILE A 1 154 ? 7.015   -8.803  5.990   1.00 97.81 154 A 1 
ATOM 1184 C CD1 . ILE A 1 154 ? 8.893   -10.897 4.649   1.00 96.37 154 A 1 
ATOM 1185 N N   . TYR A 1 155 ? 7.415   -5.371  6.686   1.00 98.30 155 A 1 
ATOM 1186 C CA  . TYR A 1 155 ? 6.858   -4.599  7.794   1.00 98.37 155 A 1 
ATOM 1187 C C   . TYR A 1 155 ? 5.437   -5.062  8.115   1.00 98.30 155 A 1 
ATOM 1188 O O   . TYR A 1 155 ? 4.584   -5.092  7.223   1.00 97.96 155 A 1 
ATOM 1189 C CB  . TYR A 1 155 ? 6.922   -3.103  7.488   1.00 98.34 155 A 1 
ATOM 1190 C CG  . TYR A 1 155 ? 8.334   -2.557  7.355   1.00 98.24 155 A 1 
ATOM 1191 C CD1 . TYR A 1 155 ? 9.253   -2.688  8.420   1.00 97.25 155 A 1 
ATOM 1192 C CD2 . TYR A 1 155 ? 8.741   -1.927  6.162   1.00 97.12 155 A 1 
ATOM 1193 C CE1 . TYR A 1 155 ? 10.573  -2.196  8.288   1.00 96.46 155 A 1 
ATOM 1194 C CE2 . TYR A 1 155 ? 10.049  -1.438  6.032   1.00 96.58 155 A 1 
ATOM 1195 C CZ  . TYR A 1 155 ? 10.972  -1.579  7.087   1.00 96.93 155 A 1 
ATOM 1196 O OH  . TYR A 1 155 ? 12.244  -1.128  6.948   1.00 95.75 155 A 1 
ATOM 1197 N N   . PRO A 1 156 ? 5.175   -5.449  9.366   1.00 98.19 156 A 1 
ATOM 1198 C CA  . PRO A 1 156 ? 3.878   -5.949  9.781   1.00 98.19 156 A 1 
ATOM 1199 C C   . PRO A 1 156 ? 2.956   -4.841  10.311  1.00 98.23 156 A 1 
ATOM 1200 O O   . PRO A 1 156 ? 3.392   -3.887  10.950  1.00 98.00 156 A 1 
ATOM 1201 C CB  . PRO A 1 156 ? 4.190   -6.977  10.863  1.00 97.81 156 A 1 
ATOM 1202 C CG  . PRO A 1 156 ? 5.407   -6.371  11.561  1.00 97.51 156 A 1 
ATOM 1203 C CD  . PRO A 1 156 ? 6.148   -5.663  10.435  1.00 98.06 156 A 1 
ATOM 1204 N N   . ILE A 1 157 ? 1.664   -5.051  10.125  1.00 98.09 157 A 1 
ATOM 1205 C CA  . ILE A 1 157 ? 0.574   -4.462  10.905  1.00 98.04 157 A 1 
ATOM 1206 C C   . ILE A 1 157 ? -0.074  -5.584  11.708  1.00 97.97 157 A 1 
ATOM 1207 O O   . ILE A 1 157 ? -0.144  -6.723  11.240  1.00 97.24 157 A 1 
ATOM 1208 C CB  . ILE A 1 157 ? -0.432  -3.762  9.960   1.00 97.33 157 A 1 
ATOM 1209 C CG1 . ILE A 1 157 ? 0.199   -2.562  9.230   1.00 94.61 157 A 1 
ATOM 1210 C CG2 . ILE A 1 157 ? -1.711  -3.323  10.694  1.00 96.23 157 A 1 
ATOM 1211 C CD1 . ILE A 1 157 ? 0.591   -1.380  10.118  1.00 90.43 157 A 1 
ATOM 1212 N N   . ILE A 1 158 ? -0.547  -5.273  12.908  1.00 98.08 158 A 1 
ATOM 1213 C CA  . ILE A 1 158 ? -1.278  -6.221  13.743  1.00 97.97 158 A 1 
ATOM 1214 C C   . ILE A 1 158 ? -2.771  -6.117  13.422  1.00 98.09 158 A 1 
ATOM 1215 O O   . ILE A 1 158 ? -3.363  -5.044  13.580  1.00 97.33 158 A 1 
ATOM 1216 C CB  . ILE A 1 158 ? -0.985  -5.992  15.239  1.00 96.73 158 A 1 
ATOM 1217 C CG1 . ILE A 1 158 ? 0.522   -6.027  15.575  1.00 93.76 158 A 1 
ATOM 1218 C CG2 . ILE A 1 158 ? -1.733  -7.024  16.103  1.00 94.77 158 A 1 
ATOM 1219 C CD1 . ILE A 1 158 ? 1.239   -7.329  15.230  1.00 83.85 158 A 1 
ATOM 1220 N N   . GLY A 1 159 ? -3.365  -7.215  12.966  1.00 97.67 159 A 1 
ATOM 1221 C CA  . GLY A 1 159 ? -4.793  -7.372  12.748  1.00 97.46 159 A 1 
ATOM 1222 C C   . GLY A 1 159 ? -5.498  -8.037  13.925  1.00 97.27 159 A 1 
ATOM 1223 O O   . GLY A 1 159 ? -5.018  -8.022  15.062  1.00 96.37 159 A 1 
ATOM 1224 N N   . SER A 1 160 ? -6.672  -8.586  13.658  1.00 97.25 160 A 1 
ATOM 1225 C CA  . SER A 1 160 ? -7.492  -9.229  14.686  1.00 96.85 160 A 1 
ATOM 1226 C C   . SER A 1 160 ? -7.033  -10.646 15.032  1.00 96.41 160 A 1 
ATOM 1227 O O   . SER A 1 160 ? -7.195  -11.076 16.172  1.00 95.29 160 A 1 
ATOM 1228 C CB  . SER A 1 160 ? -8.961  -9.212  14.258  1.00 96.39 160 A 1 
ATOM 1229 O OG  . SER A 1 160 ? -9.302  -10.128 13.249  1.00 94.69 160 A 1 
ATOM 1230 N N   . THR A 1 161 ? -6.446  -11.373 14.080  1.00 96.64 161 A 1 
ATOM 1231 C CA  . THR A 1 161 ? -6.116  -12.798 14.185  1.00 96.35 161 A 1 
ATOM 1232 C C   . THR A 1 161 ? -4.681  -13.070 14.635  1.00 96.12 161 A 1 
ATOM 1233 O O   . THR A 1 161 ? -4.337  -14.212 14.933  1.00 94.82 161 A 1 
ATOM 1234 C CB  . THR A 1 161 ? -6.418  -13.536 12.875  1.00 96.04 161 A 1 
ATOM 1235 O OG1 . THR A 1 161 ? -5.595  -13.059 11.842  1.00 94.13 161 A 1 
ATOM 1236 C CG2 . THR A 1 161 ? -7.867  -13.377 12.437  1.00 93.19 161 A 1 
ATOM 1237 N N   . GLU A 1 162 ? -3.855  -12.046 14.748  1.00 95.87 162 A 1 
ATOM 1238 C CA  . GLU A 1 162 ? -2.488  -12.174 15.253  1.00 95.66 162 A 1 
ATOM 1239 C C   . GLU A 1 162 ? -2.442  -12.505 16.760  1.00 95.65 162 A 1 
ATOM 1240 O O   . GLU A 1 162 ? -1.506  -13.158 17.210  1.00 94.43 162 A 1 
ATOM 1241 C CB  . GLU A 1 162 ? -1.695  -10.897 14.959  1.00 95.33 162 A 1 
ATOM 1242 C CG  . GLU A 1 162 ? -1.130  -10.826 13.523  1.00 93.22 162 A 1 
ATOM 1243 C CD  . GLU A 1 162 ? -2.193  -10.693 12.431  1.00 94.79 162 A 1 
ATOM 1244 O OE1 . GLU A 1 162 ? -1.996  -11.250 11.337  1.00 89.62 162 A 1 
ATOM 1245 O OE2 . GLU A 1 162 ? -3.219  -10.019 12.666  1.00 92.44 162 A 1 
ATOM 1246 N N   . PHE A 1 163 ? -3.447  -12.094 17.521  1.00 95.84 163 A 1 
ATOM 1247 C CA  . PHE A 1 163 ? -3.518  -12.344 18.960  1.00 95.33 163 A 1 
ATOM 1248 C C   . PHE A 1 163 ? -3.970  -13.779 19.288  1.00 94.65 163 A 1 
ATOM 1249 O O   . PHE A 1 163 ? -4.608  -14.450 18.495  1.00 92.79 163 A 1 
ATOM 1250 C CB  . PHE A 1 163 ? -4.449  -11.316 19.602  1.00 95.36 163 A 1 
ATOM 1251 C CG  . PHE A 1 163 ? -3.967  -9.877  19.509  1.00 95.82 163 A 1 
ATOM 1252 C CD1 . PHE A 1 163 ? -3.016  -9.396  20.434  1.00 94.89 163 A 1 
ATOM 1253 C CD2 . PHE A 1 163 ? -4.482  -9.015  18.526  1.00 95.18 163 A 1 
ATOM 1254 C CE1 . PHE A 1 163 ? -2.597  -8.050  20.386  1.00 94.51 163 A 1 
ATOM 1255 C CE2 . PHE A 1 163 ? -4.060  -7.677  18.472  1.00 94.71 163 A 1 
ATOM 1256 C CZ  . PHE A 1 163 ? -3.125  -7.199  19.404  1.00 95.14 163 A 1 
ATOM 1257 N N   . SER A 1 164 ? -3.694  -14.228 20.499  1.00 94.12 164 A 1 
ATOM 1258 C CA  . SER A 1 164 ? -4.176  -15.526 21.012  1.00 92.82 164 A 1 
ATOM 1259 C C   . SER A 1 164 ? -5.704  -15.584 21.127  1.00 92.67 164 A 1 
ATOM 1260 O O   . SER A 1 164 ? -6.303  -16.637 20.972  1.00 90.20 164 A 1 
ATOM 1261 C CB  . SER A 1 164 ? -3.589  -15.802 22.396  1.00 91.31 164 A 1 
ATOM 1262 O OG  . SER A 1 164 ? -2.190  -15.902 22.340  1.00 83.81 164 A 1 
ATOM 1263 N N   . THR A 1 165 ? -6.329  -14.438 21.403  1.00 93.23 165 A 1 
ATOM 1264 C CA  . THR A 1 165 ? -7.781  -14.232 21.302  1.00 93.30 165 A 1 
ATOM 1265 C C   . THR A 1 165 ? -8.031  -13.123 20.292  1.00 94.35 165 A 1 
ATOM 1266 O O   . THR A 1 165 ? -7.275  -12.157 20.250  1.00 93.29 165 A 1 
ATOM 1267 C CB  . THR A 1 165 ? -8.403  -13.851 22.656  1.00 91.49 165 A 1 
ATOM 1268 O OG1 . THR A 1 165 ? -7.784  -12.720 23.212  1.00 83.12 165 A 1 
ATOM 1269 C CG2 . THR A 1 165 ? -8.280  -14.982 23.675  1.00 82.50 165 A 1 
ATOM 1270 N N   . LYS A 1 166 ? -9.094  -13.236 19.501  1.00 93.47 166 A 1 
ATOM 1271 C CA  . LYS A 1 166 ? -9.414  -12.280 18.444  1.00 93.91 166 A 1 
ATOM 1272 C C   . LYS A 1 166 ? -9.417  -10.840 18.968  1.00 94.57 166 A 1 
ATOM 1273 O O   . LYS A 1 166 ? -10.085 -10.557 19.965  1.00 93.64 166 A 1 
ATOM 1274 C CB  . LYS A 1 166 ? -10.748 -12.675 17.794  1.00 93.33 166 A 1 
ATOM 1275 C CG  . LYS A 1 166 ? -10.975 -11.904 16.488  1.00 91.50 166 A 1 
ATOM 1276 C CD  . LYS A 1 166 ? -12.238 -12.389 15.786  1.00 88.37 166 A 1 
ATOM 1277 C CE  . LYS A 1 166 ? -12.342 -11.699 14.419  1.00 84.52 166 A 1 
ATOM 1278 N NZ  . LYS A 1 166 ? -13.418 -12.291 13.607  1.00 75.99 166 A 1 
ATOM 1279 N N   . PHE A 1 167 ? -8.686  -9.954  18.313  1.00 95.15 167 A 1 
ATOM 1280 C CA  . PHE A 1 167 ? -8.367  -8.572  18.725  1.00 95.41 167 A 1 
ATOM 1281 C C   . PHE A 1 167 ? -7.519  -8.428  20.003  1.00 95.49 167 A 1 
ATOM 1282 O O   . PHE A 1 167 ? -7.147  -7.303  20.345  1.00 93.45 167 A 1 
ATOM 1283 C CB  . PHE A 1 167 ? -9.632  -7.702  18.778  1.00 95.00 167 A 1 
ATOM 1284 C CG  . PHE A 1 167 ? -10.308 -7.494  17.450  1.00 95.02 167 A 1 
ATOM 1285 C CD1 . PHE A 1 167 ? -9.890  -6.446  16.613  1.00 94.14 167 A 1 
ATOM 1286 C CD2 . PHE A 1 167 ? -11.365 -8.328  17.039  1.00 94.57 167 A 1 
ATOM 1287 C CE1 . PHE A 1 167 ? -10.512 -6.230  15.375  1.00 93.58 167 A 1 
ATOM 1288 C CE2 . PHE A 1 167 ? -11.991 -8.110  15.795  1.00 93.52 167 A 1 
ATOM 1289 C CZ  . PHE A 1 167 ? -11.562 -7.061  14.969  1.00 93.82 167 A 1 
ATOM 1290 N N   . GLY A 1 168 ? -7.164  -9.513  20.691  1.00 93.87 168 A 1 
ATOM 1291 C CA  . GLY A 1 168 ? -6.386  -9.476  21.926  1.00 93.84 168 A 1 
ATOM 1292 C C   . GLY A 1 168 ? -7.159  -8.943  23.141  1.00 94.27 168 A 1 
ATOM 1293 O O   . GLY A 1 168 ? -8.357  -8.654  23.090  1.00 92.75 168 A 1 
ATOM 1294 N N   . GLN A 1 169 ? -6.453  -8.831  24.270  1.00 94.06 169 A 1 
ATOM 1295 C CA  . GLN A 1 169 ? -6.962  -8.250  25.514  1.00 93.67 169 A 1 
ATOM 1296 C C   . GLN A 1 169 ? -5.802  -7.772  26.393  1.00 94.31 169 A 1 
ATOM 1297 O O   . GLN A 1 169 ? -4.722  -8.358  26.379  1.00 92.41 169 A 1 
ATOM 1298 C CB  . GLN A 1 169 ? -7.843  -9.265  26.255  1.00 90.58 169 A 1 
ATOM 1299 C CG  . GLN A 1 169 ? -7.115  -10.584 26.588  1.00 81.57 169 A 1 
ATOM 1300 C CD  . GLN A 1 169 ? -7.981  -11.613 27.297  1.00 77.00 169 A 1 
ATOM 1301 O OE1 . GLN A 1 169 ? -9.148  -11.419 27.590  1.00 70.13 169 A 1 
ATOM 1302 N NE2 . GLN A 1 169 ? -7.427  -12.764 27.608  1.00 65.09 169 A 1 
ATOM 1303 N N   . PHE A 1 170 ? -6.031  -6.754  27.228  1.00 92.87 170 A 1 
ATOM 1304 C CA  . PHE A 1 170 ? -4.984  -6.145  28.052  1.00 92.38 170 A 1 
ATOM 1305 C C   . PHE A 1 170 ? -4.172  -7.144  28.899  1.00 93.06 170 A 1 
ATOM 1306 O O   . PHE A 1 170 ? -2.978  -6.942  29.109  1.00 91.77 170 A 1 
ATOM 1307 C CB  . PHE A 1 170 ? -5.610  -5.086  28.976  1.00 90.97 170 A 1 
ATOM 1308 C CG  . PHE A 1 170 ? -6.070  -3.833  28.262  1.00 87.77 170 A 1 
ATOM 1309 C CD1 . PHE A 1 170 ? -5.119  -2.922  27.771  1.00 84.32 170 A 1 
ATOM 1310 C CD2 . PHE A 1 170 ? -7.439  -3.557  28.086  1.00 84.60 170 A 1 
ATOM 1311 C CE1 . PHE A 1 170 ? -5.522  -1.747  27.111  1.00 81.97 170 A 1 
ATOM 1312 C CE2 . PHE A 1 170 ? -7.854  -2.386  27.425  1.00 81.93 170 A 1 
ATOM 1313 C CZ  . PHE A 1 170 ? -6.895  -1.478  26.936  1.00 82.44 170 A 1 
ATOM 1314 N N   . SER A 1 171 ? -4.790  -8.232  29.368  1.00 91.32 171 A 1 
ATOM 1315 C CA  . SER A 1 171 ? -4.124  -9.235  30.191  1.00 92.04 171 A 1 
ATOM 1316 C C   . SER A 1 171 ? -3.147  -10.137 29.430  1.00 93.05 171 A 1 
ATOM 1317 O O   . SER A 1 171 ? -2.239  -10.685 30.053  1.00 92.10 171 A 1 
ATOM 1318 C CB  . SER A 1 171 ? -5.171  -10.101 30.912  1.00 91.91 171 A 1 
ATOM 1319 O OG  . SER A 1 171 ? -6.075  -10.670 29.995  1.00 88.74 171 A 1 
ATOM 1320 N N   . THR A 1 172 ? -3.307  -10.312 28.113  1.00 92.26 172 A 1 
ATOM 1321 C CA  . THR A 1 172 ? -2.475  -11.202 27.285  1.00 93.03 172 A 1 
ATOM 1322 C C   . THR A 1 172 ? -1.624  -10.466 26.249  1.00 94.52 172 A 1 
ATOM 1323 O O   . THR A 1 172 ? -0.603  -11.005 25.834  1.00 94.20 172 A 1 
ATOM 1324 C CB  . THR A 1 172 ? -3.309  -12.269 26.566  1.00 92.04 172 A 1 
ATOM 1325 O OG1 . THR A 1 172 ? -4.347  -11.680 25.821  1.00 89.81 172 A 1 
ATOM 1326 C CG2 . THR A 1 172 ? -3.943  -13.239 27.563  1.00 88.83 172 A 1 
ATOM 1327 N N   . ASP A 1 173 ? -1.963  -9.231  25.888  1.00 94.90 173 A 1 
ATOM 1328 C CA  . ASP A 1 173 ? -1.300  -8.461  24.829  1.00 95.66 173 A 1 
ATOM 1329 C C   . ASP A 1 173 ? 0.228   -8.406  24.975  1.00 96.31 173 A 1 
ATOM 1330 O O   . ASP A 1 173 ? 0.951   -8.594  24.004  1.00 96.27 173 A 1 
ATOM 1331 C CB  . ASP A 1 173 ? -1.842  -7.024  24.804  1.00 95.31 173 A 1 
ATOM 1332 C CG  . ASP A 1 173 ? -3.246  -6.872  24.229  1.00 94.57 173 A 1 
ATOM 1333 O OD1 . ASP A 1 173 ? -3.807  -7.794  23.619  1.00 92.57 173 A 1 
ATOM 1334 O OD2 . ASP A 1 173 ? -3.822  -5.766  24.382  1.00 92.60 173 A 1 
ATOM 1335 N N   . SER A 1 174 ? 0.762   -8.208  26.192  1.00 94.90 174 A 1 
ATOM 1336 C CA  . SER A 1 174 ? 2.214   -8.170  26.408  1.00 95.18 174 A 1 
ATOM 1337 C C   . SER A 1 174 ? 2.897   -9.489  26.031  1.00 95.91 174 A 1 
ATOM 1338 O O   . SER A 1 174 ? 4.021   -9.479  25.531  1.00 95.55 174 A 1 
ATOM 1339 C CB  . SER A 1 174 ? 2.518   -7.833  27.872  1.00 94.34 174 A 1 
ATOM 1340 O OG  . SER A 1 174 ? 3.918   -7.741  28.096  1.00 85.00 174 A 1 
ATOM 1341 N N   . THR A 1 175 ? 2.243   -10.622 26.289  1.00 95.99 175 A 1 
ATOM 1342 C CA  . THR A 1 175 ? 2.764   -11.949 25.920  1.00 95.74 175 A 1 
ATOM 1343 C C   . THR A 1 175 ? 2.656   -12.163 24.413  1.00 96.34 175 A 1 
ATOM 1344 O O   . THR A 1 175 ? 3.645   -12.535 23.790  1.00 95.99 175 A 1 
ATOM 1345 C CB  . THR A 1 175 ? 2.027   -13.058 26.687  1.00 94.87 175 A 1 
ATOM 1346 O OG1 . THR A 1 175 ? 2.192   -12.835 28.071  1.00 88.43 175 A 1 
ATOM 1347 C CG2 . THR A 1 175 ? 2.587   -14.443 26.385  1.00 87.67 175 A 1 
ATOM 1348 N N   . ASP A 1 176 ? 1.501   -11.853 23.839  1.00 96.23 176 A 1 
ATOM 1349 C CA  . ASP A 1 176 ? 1.250   -11.990 22.410  1.00 96.40 176 A 1 
ATOM 1350 C C   . ASP A 1 176 ? 2.201   -11.118 21.587  1.00 97.15 176 A 1 
ATOM 1351 O O   . ASP A 1 176 ? 2.861   -11.612 20.678  1.00 96.99 176 A 1 
ATOM 1352 C CB  . ASP A 1 176 ? -0.217  -11.647 22.098  1.00 95.81 176 A 1 
ATOM 1353 C CG  . ASP A 1 176 ? -1.216  -12.724 22.525  1.00 94.58 176 A 1 
ATOM 1354 O OD1 . ASP A 1 176 ? -0.815  -13.901 22.678  1.00 92.26 176 A 1 
ATOM 1355 O OD2 . ASP A 1 176 ? -2.418  -12.402 22.634  1.00 91.50 176 A 1 
ATOM 1356 N N   . LEU A 1 177 ? 2.368   -9.839  21.935  1.00 96.83 177 A 1 
ATOM 1357 C CA  . LEU A 1 177 ? 3.225   -8.913  21.185  1.00 97.41 177 A 1 
ATOM 1358 C C   . LEU A 1 177 ? 4.712   -9.309  21.241  1.00 97.73 177 A 1 
ATOM 1359 O O   . LEU A 1 177 ? 5.432   -9.131  20.255  1.00 97.56 177 A 1 
ATOM 1360 C CB  . LEU A 1 177 ? 3.012   -7.492  21.721  1.00 97.56 177 A 1 
ATOM 1361 C CG  . LEU A 1 177 ? 1.610   -6.914  21.429  1.00 97.04 177 A 1 
ATOM 1362 C CD1 . LEU A 1 177 ? 1.457   -5.587  22.167  1.00 96.31 177 A 1 
ATOM 1363 C CD2 . LEU A 1 177 ? 1.379   -6.667  19.934  1.00 96.06 177 A 1 
ATOM 1364 N N   . LYS A 1 178 ? 5.179   -9.893  22.355  1.00 97.32 178 A 1 
ATOM 1365 C CA  . LYS A 1 178 ? 6.541   -10.448 22.441  1.00 97.05 178 A 1 
ATOM 1366 C C   . LYS A 1 178 ? 6.720   -11.675 21.548  1.00 97.12 178 A 1 
ATOM 1367 O O   . LYS A 1 178 ? 7.754   -11.795 20.889  1.00 96.62 178 A 1 
ATOM 1368 C CB  . LYS A 1 178 ? 6.877   -10.811 23.891  1.00 96.72 178 A 1 
ATOM 1369 C CG  . LYS A 1 178 ? 7.162   -9.564  24.733  1.00 90.31 178 A 1 
ATOM 1370 C CD  . LYS A 1 178 ? 7.272   -9.975  26.210  1.00 86.93 178 A 1 
ATOM 1371 C CE  . LYS A 1 178 ? 7.427   -8.726  27.070  1.00 79.83 178 A 1 
ATOM 1372 N NZ  . LYS A 1 178 ? 7.363   -9.073  28.511  1.00 69.81 178 A 1 
ATOM 1373 N N   . ALA A 1 179 ? 5.730   -12.560 21.501  1.00 96.74 179 A 1 
ATOM 1374 C CA  . ALA A 1 179 ? 5.750   -13.718 20.611  1.00 96.34 179 A 1 
ATOM 1375 C C   . ALA A 1 179 ? 5.717   -13.276 19.139  1.00 96.60 179 A 1 
ATOM 1376 O O   . ALA A 1 179 ? 6.563   -13.692 18.340  1.00 96.26 179 A 1 
ATOM 1377 C CB  . ALA A 1 179 ? 4.581   -14.637 20.983  1.00 95.89 179 A 1 
ATOM 1378 N N   . LEU A 1 180 ? 4.828   -12.349 18.805  1.00 96.71 180 A 1 
ATOM 1379 C CA  . LEU A 1 180 ? 4.707   -11.779 17.464  1.00 96.97 180 A 1 
ATOM 1380 C C   . LEU A 1 180 ? 5.982   -11.068 17.008  1.00 97.34 180 A 1 
ATOM 1381 O O   . LEU A 1 180 ? 6.360   -11.205 15.851  1.00 97.16 180 A 1 
ATOM 1382 C CB  . LEU A 1 180 ? 3.516   -10.807 17.424  1.00 96.60 180 A 1 
ATOM 1383 C CG  . LEU A 1 180 ? 2.154   -11.509 17.501  1.00 95.21 180 A 1 
ATOM 1384 C CD1 . LEU A 1 180 ? 1.054   -10.463 17.665  1.00 93.68 180 A 1 
ATOM 1385 C CD2 . LEU A 1 180 ? 1.861   -12.320 16.234  1.00 93.89 180 A 1 
ATOM 1386 N N   . ASN A 1 181 ? 6.696   -10.373 17.901  1.00 97.57 181 A 1 
ATOM 1387 C CA  . ASN A 1 181 ? 7.977   -9.757  17.560  1.00 97.61 181 A 1 
ATOM 1388 C C   . ASN A 1 181 ? 9.006   -10.796 17.083  1.00 97.68 181 A 1 
ATOM 1389 O O   . ASN A 1 181 ? 9.797   -10.502 16.181  1.00 97.19 181 A 1 
ATOM 1390 C CB  . ASN A 1 181 ? 8.488   -8.975  18.773  1.00 97.67 181 A 1 
ATOM 1391 C CG  . ASN A 1 181 ? 9.837   -8.342  18.470  1.00 96.99 181 A 1 
ATOM 1392 O OD1 . ASN A 1 181 ? 9.958   -7.435  17.678  1.00 90.53 181 A 1 
ATOM 1393 N ND2 . ASN A 1 181 ? 10.889  -8.845  19.066  1.00 90.54 181 A 1 
ATOM 1394 N N   . SER A 1 182 ? 8.993   -12.006 17.643  1.00 97.53 182 A 1 
ATOM 1395 C CA  . SER A 1 182 ? 9.919   -13.069 17.239  1.00 97.04 182 A 1 
ATOM 1396 C C   . SER A 1 182 ? 9.646   -13.591 15.822  1.00 97.06 182 A 1 
ATOM 1397 O O   . SER A 1 182 ? 10.569  -14.066 15.166  1.00 94.96 182 A 1 
ATOM 1398 C CB  . SER A 1 182 ? 9.849   -14.231 18.240  1.00 96.22 182 A 1 
ATOM 1399 O OG  . SER A 1 182 ? 10.120  -13.762 19.544  1.00 85.82 182 A 1 
ATOM 1400 N N   . VAL A 1 183 ? 8.414   -13.466 15.338  1.00 97.08 183 A 1 
ATOM 1401 C CA  . VAL A 1 183 ? 7.975   -13.975 14.031  1.00 96.88 183 A 1 
ATOM 1402 C C   . VAL A 1 183 ? 7.871   -12.858 12.985  1.00 97.13 183 A 1 
ATOM 1403 O O   . VAL A 1 183 ? 8.406   -12.981 11.882  1.00 95.68 183 A 1 
ATOM 1404 C CB  . VAL A 1 183 ? 6.625   -14.707 14.179  1.00 95.26 183 A 1 
ATOM 1405 C CG1 . VAL A 1 183 ? 6.165   -15.282 12.841  1.00 88.10 183 A 1 
ATOM 1406 C CG2 . VAL A 1 183 ? 6.732   -15.860 15.181  1.00 88.83 183 A 1 
ATOM 1407 N N   . LEU A 1 184 ? 7.203   -11.767 13.329  1.00 96.41 184 A 1 
ATOM 1408 C CA  . LEU A 1 184 ? 6.877   -10.656 12.437  1.00 96.36 184 A 1 
ATOM 1409 C C   . LEU A 1 184 ? 7.913   -9.522  12.500  1.00 96.61 184 A 1 
ATOM 1410 O O   . LEU A 1 184 ? 8.069   -8.771  11.543  1.00 95.69 184 A 1 
ATOM 1411 C CB  . LEU A 1 184 ? 5.465   -10.134 12.752  1.00 96.44 184 A 1 
ATOM 1412 C CG  . LEU A 1 184 ? 4.318   -11.156 12.628  1.00 95.80 184 A 1 
ATOM 1413 C CD1 . LEU A 1 184 ? 2.981   -10.467 12.904  1.00 94.47 184 A 1 
ATOM 1414 C CD2 . LEU A 1 184 ? 4.243   -11.786 11.236  1.00 94.81 184 A 1 
ATOM 1415 N N   . GLY A 1 185 ? 8.662   -9.396  13.586  1.00 95.90 185 A 1 
ATOM 1416 C CA  . GLY A 1 185 ? 9.655   -8.340  13.802  1.00 96.02 185 A 1 
ATOM 1417 C C   . GLY A 1 185 ? 10.983  -8.529  13.056  1.00 96.98 185 A 1 
ATOM 1418 O O   . GLY A 1 185 ? 11.978  -7.889  13.402  1.00 96.23 185 A 1 
ATOM 1419 N N   . VAL A 1 186 ? 11.033  -9.410  12.050  1.00 95.41 186 A 1 
ATOM 1420 C CA  . VAL A 1 186 ? 12.261  -9.843  11.353  1.00 94.95 186 A 1 
ATOM 1421 C C   . VAL A 1 186 ? 13.022  -8.723  10.642  1.00 96.36 186 A 1 
ATOM 1422 O O   . VAL A 1 186 ? 14.223  -8.859  10.394  1.00 95.44 186 A 1 
ATOM 1423 C CB  . VAL A 1 186 ? 11.963  -10.973 10.345  1.00 93.22 186 A 1 
ATOM 1424 C CG1 . VAL A 1 186 ? 11.426  -12.213 11.062  1.00 87.41 186 A 1 
ATOM 1425 C CG2 . VAL A 1 186 ? 10.961  -10.553 9.259   1.00 87.04 186 A 1 
ATOM 1426 N N   . SER A 1 187 ? 12.347  -7.626  10.296  1.00 96.21 187 A 1 
ATOM 1427 C CA  . SER A 1 187 ? 12.938  -6.466  9.615   1.00 96.81 187 A 1 
ATOM 1428 C C   . SER A 1 187 ? 12.977  -5.201  10.476  1.00 97.57 187 A 1 
ATOM 1429 O O   . SER A 1 187 ? 13.411  -4.161  9.989   1.00 96.81 187 A 1 
ATOM 1430 C CB  . SER A 1 187 ? 12.181  -6.181  8.311   1.00 96.25 187 A 1 
ATOM 1431 O OG  . SER A 1 187 ? 12.201  -7.322  7.475   1.00 94.00 187 A 1 
ATOM 1432 N N   . LEU A 1 188 ? 12.525  -5.278  11.735  1.00 96.97 188 A 1 
ATOM 1433 C CA  . LEU A 1 188 ? 12.479  -4.142  12.644  1.00 97.78 188 A 1 
ATOM 1434 C C   . LEU A 1 188 ? 13.856  -3.898  13.280  1.00 97.78 188 A 1 
ATOM 1435 O O   . LEU A 1 188 ? 14.562  -4.837  13.666  1.00 97.55 188 A 1 
ATOM 1436 C CB  . LEU A 1 188 ? 11.391  -4.335  13.711  1.00 98.13 188 A 1 
ATOM 1437 C CG  . LEU A 1 188 ? 9.967   -4.573  13.171  1.00 97.47 188 A 1 
ATOM 1438 C CD1 . LEU A 1 188 ? 8.971   -4.577  14.334  1.00 96.44 188 A 1 
ATOM 1439 C CD2 . LEU A 1 188 ? 9.519   -3.513  12.171  1.00 96.15 188 A 1 
ATOM 1440 N N   . THR A 1 189 ? 14.220  -2.630  13.425  1.00 98.03 189 A 1 
ATOM 1441 C CA  . THR A 1 189 ? 15.348  -2.200  14.254  1.00 98.00 189 A 1 
ATOM 1442 C C   . THR A 1 189 ? 15.056  -2.431  15.739  1.00 98.33 189 A 1 
ATOM 1443 O O   . THR A 1 189 ? 13.901  -2.606  16.129  1.00 98.22 189 A 1 
ATOM 1444 C CB  . THR A 1 189 ? 15.680  -0.722  14.021  1.00 97.80 189 A 1 
ATOM 1445 O OG1 . THR A 1 189 ? 14.599  0.086   14.412  1.00 96.44 189 A 1 
ATOM 1446 C CG2 . THR A 1 189 ? 15.995  -0.407  12.561  1.00 95.72 189 A 1 
ATOM 1447 N N   . ASP A 1 190 ? 16.075  -2.382  16.593  1.00 97.72 190 A 1 
ATOM 1448 C CA  . ASP A 1 190 ? 15.882  -2.626  18.025  1.00 97.79 190 A 1 
ATOM 1449 C C   . ASP A 1 190 ? 14.944  -1.592  18.672  1.00 98.02 190 A 1 
ATOM 1450 O O   . ASP A 1 190 ? 14.046  -1.972  19.422  1.00 97.84 190 A 1 
ATOM 1451 C CB  . ASP A 1 190 ? 17.242  -2.693  18.735  1.00 97.39 190 A 1 
ATOM 1452 C CG  . ASP A 1 190 ? 18.088  -3.893  18.274  1.00 95.65 190 A 1 
ATOM 1453 O OD1 . ASP A 1 190 ? 17.493  -4.910  17.831  1.00 92.67 190 A 1 
ATOM 1454 O OD2 . ASP A 1 190 ? 19.326  -3.763  18.324  1.00 92.79 190 A 1 
ATOM 1455 N N   . SER A 1 191 ? 15.035  -0.319  18.293  1.00 97.76 191 A 1 
ATOM 1456 C CA  . SER A 1 191 ? 14.121  0.727   18.776  1.00 97.59 191 A 1 
ATOM 1457 C C   . SER A 1 191 ? 12.669  0.529   18.299  1.00 98.00 191 A 1 
ATOM 1458 O O   . SER A 1 191 ? 11.723  0.808   19.036  1.00 97.76 191 A 1 
ATOM 1459 C CB  . SER A 1 191 ? 14.621  2.108   18.335  1.00 96.76 191 A 1 
ATOM 1460 O OG  . SER A 1 191 ? 14.815  2.183   16.938  1.00 88.68 191 A 1 
ATOM 1461 N N   . GLU A 1 192 ? 12.472  0.027   17.077  1.00 97.71 192 A 1 
ATOM 1462 C CA  . GLU A 1 192 ? 11.138  -0.300  16.565  1.00 98.29 192 A 1 
ATOM 1463 C C   . GLU A 1 192 ? 10.550  -1.524  17.278  1.00 98.45 192 A 1 
ATOM 1464 O O   . GLU A 1 192 ? 9.357   -1.550  17.577  1.00 98.25 192 A 1 
ATOM 1465 C CB  . GLU A 1 192 ? 11.225  -0.568  15.060  1.00 98.18 192 A 1 
ATOM 1466 C CG  . GLU A 1 192 ? 11.472  0.714   14.248  1.00 97.77 192 A 1 
ATOM 1467 C CD  . GLU A 1 192 ? 11.955  0.437   12.816  1.00 97.84 192 A 1 
ATOM 1468 O OE1 . GLU A 1 192 ? 11.947  1.381   12.006  1.00 94.27 192 A 1 
ATOM 1469 O OE2 . GLU A 1 192 ? 12.416  -0.683  12.539  1.00 95.37 192 A 1 
ATOM 1470 N N   . LYS A 1 193 ? 11.388  -2.520  17.613  1.00 98.36 193 A 1 
ATOM 1471 C CA  . LYS A 1 193 ? 10.972  -3.683  18.408  1.00 98.42 193 A 1 
ATOM 1472 C C   . LYS A 1 193 ? 10.507  -3.299  19.810  1.00 98.45 193 A 1 
ATOM 1473 O O   . LYS A 1 193 ? 9.573   -3.911  20.304  1.00 98.22 193 A 1 
ATOM 1474 C CB  . LYS A 1 193 ? 12.116  -4.695  18.508  1.00 98.33 193 A 1 
ATOM 1475 C CG  . LYS A 1 193 ? 12.364  -5.425  17.188  1.00 97.69 193 A 1 
ATOM 1476 C CD  . LYS A 1 193 ? 13.630  -6.276  17.307  1.00 96.87 193 A 1 
ATOM 1477 C CE  . LYS A 1 193 ? 13.920  -6.939  15.971  1.00 94.49 193 A 1 
ATOM 1478 N NZ  . LYS A 1 193 ? 15.334  -7.381  15.914  1.00 89.08 193 A 1 
ATOM 1479 N N   . GLU A 1 194 ? 11.103  -2.280  20.430  1.00 98.01 194 A 1 
ATOM 1480 C CA  . GLU A 1 194 ? 10.669  -1.801  21.754  1.00 97.83 194 A 1 
ATOM 1481 C C   . GLU A 1 194 ? 9.210   -1.323  21.737  1.00 97.95 194 A 1 
ATOM 1482 O O   . GLU A 1 194 ? 8.405   -1.774  22.547  1.00 97.30 194 A 1 
ATOM 1483 C CB  . GLU A 1 194 ? 11.577  -0.664  22.237  1.00 97.31 194 A 1 
ATOM 1484 C CG  . GLU A 1 194 ? 12.968  -1.154  22.677  1.00 89.87 194 A 1 
ATOM 1485 C CD  . GLU A 1 194 ? 13.923  -0.004  23.061  1.00 81.79 194 A 1 
ATOM 1486 O OE1 . GLU A 1 194 ? 15.103  -0.320  23.333  1.00 71.49 194 A 1 
ATOM 1487 O OE2 . GLU A 1 194 ? 13.469  1.153   23.108  1.00 72.65 194 A 1 
ATOM 1488 N N   . THR A 1 195 ? 8.842   -0.465  20.781  1.00 98.23 195 A 1 
ATOM 1489 C CA  . THR A 1 195 ? 7.458   0.016   20.652  1.00 98.20 195 A 1 
ATOM 1490 C C   . THR A 1 195 ? 6.516   -1.071  20.127  1.00 98.29 195 A 1 
ATOM 1491 O O   . THR A 1 195 ? 5.382   -1.165  20.599  1.00 97.97 195 A 1 
ATOM 1492 C CB  . THR A 1 195 ? 7.367   1.274   19.784  1.00 98.00 195 A 1 
ATOM 1493 O OG1 . THR A 1 195 ? 7.926   1.066   18.512  1.00 95.63 195 A 1 
ATOM 1494 C CG2 . THR A 1 195 ? 8.118   2.453   20.406  1.00 94.81 195 A 1 
ATOM 1495 N N   . PHE A 1 196 ? 7.004   -1.948  19.254  1.00 98.32 196 A 1 
ATOM 1496 C CA  . PHE A 1 196 ? 6.223   -3.079  18.764  1.00 98.45 196 A 1 
ATOM 1497 C C   . PHE A 1 196 ? 5.877   -4.067  19.888  1.00 98.31 196 A 1 
ATOM 1498 O O   . PHE A 1 196 ? 4.718   -4.457  20.025  1.00 98.22 196 A 1 
ATOM 1499 C CB  . PHE A 1 196 ? 6.985   -3.769  17.619  1.00 98.35 196 A 1 
ATOM 1500 C CG  . PHE A 1 196 ? 6.169   -4.830  16.920  1.00 98.37 196 A 1 
ATOM 1501 C CD1 . PHE A 1 196 ? 6.277   -6.188  17.297  1.00 97.90 196 A 1 
ATOM 1502 C CD2 . PHE A 1 196 ? 5.283   -4.480  15.885  1.00 97.95 196 A 1 
ATOM 1503 C CE1 . PHE A 1 196 ? 5.519   -7.169  16.646  1.00 97.57 196 A 1 
ATOM 1504 C CE2 . PHE A 1 196 ? 4.527   -5.462  15.237  1.00 97.44 196 A 1 
ATOM 1505 C CZ  . PHE A 1 196 ? 4.642   -6.804  15.609  1.00 97.71 196 A 1 
ATOM 1506 N N   . MET A 1 197 ? 6.823   -4.418  20.748  1.00 98.03 197 A 1 
ATOM 1507 C CA  . MET A 1 197 ? 6.556   -5.278  21.911  1.00 97.98 197 A 1 
ATOM 1508 C C   . MET A 1 197 ? 5.712   -4.593  22.993  1.00 97.76 197 A 1 
ATOM 1509 O O   . MET A 1 197 ? 5.057   -5.277  23.777  1.00 97.19 197 A 1 
ATOM 1510 C CB  . MET A 1 197 ? 7.867   -5.761  22.531  1.00 98.00 197 A 1 
ATOM 1511 C CG  . MET A 1 197 ? 8.602   -6.771  21.654  1.00 97.20 197 A 1 
ATOM 1512 S SD  . MET A 1 197 ? 10.091  -7.463  22.410  1.00 96.07 197 A 1 
ATOM 1513 C CE  . MET A 1 197 ? 11.164  -6.006  22.471  1.00 87.40 197 A 1 
ATOM 1514 N N   . LYS A 1 198 ? 5.725   -3.249  23.060  1.00 97.87 198 A 1 
ATOM 1515 C CA  . LYS A 1 198 ? 4.910   -2.478  23.998  1.00 97.66 198 A 1 
ATOM 1516 C C   . LYS A 1 198 ? 3.440   -2.448  23.596  1.00 97.71 198 A 1 
ATOM 1517 O O   . LYS A 1 198 ? 2.590   -2.662  24.451  1.00 96.95 198 A 1 
ATOM 1518 C CB  . LYS A 1 198 ? 5.496   -1.058  24.117  1.00 97.11 198 A 1 
ATOM 1519 C CG  . LYS A 1 198 ? 4.701   -0.170  25.092  1.00 95.72 198 A 1 
ATOM 1520 C CD  . LYS A 1 198 ? 5.196   1.288   25.038  1.00 93.50 198 A 1 
ATOM 1521 C CE  . LYS A 1 198 ? 4.288   2.150   25.908  1.00 88.38 198 A 1 
ATOM 1522 N NZ  . LYS A 1 198 ? 4.454   3.600   25.626  1.00 82.14 198 A 1 
ATOM 1523 N N   . GLY A 1 199 ? 3.143   -2.153  22.311  1.00 97.54 199 A 1 
ATOM 1524 C CA  . GLY A 1 199 ? 1.772   -1.893  21.860  1.00 97.69 199 A 1 
ATOM 1525 C C   . GLY A 1 199 ? 1.459   -2.324  20.427  1.00 98.09 199 A 1 
ATOM 1526 O O   . GLY A 1 199 ? 0.376   -2.036  19.938  1.00 97.71 199 A 1 
ATOM 1527 N N   . GLY A 1 200 ? 2.381   -3.012  19.740  1.00 97.93 200 A 1 
ATOM 1528 C CA  . GLY A 1 200 ? 2.184   -3.495  18.374  1.00 98.15 200 A 1 
ATOM 1529 C C   . GLY A 1 200 ? 2.333   -2.424  17.285  1.00 98.46 200 A 1 
ATOM 1530 O O   . GLY A 1 200 ? 1.880   -2.630  16.170  1.00 98.18 200 A 1 
ATOM 1531 N N   . TYR A 1 201 ? 2.950   -1.286  17.598  1.00 98.46 201 A 1 
ATOM 1532 C CA  . TYR A 1 201 ? 3.139   -0.163  16.676  1.00 98.65 201 A 1 
ATOM 1533 C C   . TYR A 1 201 ? 4.610   0.268   16.583  1.00 98.71 201 A 1 
ATOM 1534 O O   . TYR A 1 201 ? 5.402   0.010   17.487  1.00 98.62 201 A 1 
ATOM 1535 C CB  . TYR A 1 201 ? 2.234   1.003   17.095  1.00 98.65 201 A 1 
ATOM 1536 C CG  . TYR A 1 201 ? 2.552   1.599   18.453  1.00 98.66 201 A 1 
ATOM 1537 C CD1 . TYR A 1 201 ? 1.805   1.222   19.590  1.00 98.24 201 A 1 
ATOM 1538 C CD2 . TYR A 1 201 ? 3.598   2.533   18.588  1.00 98.19 201 A 1 
ATOM 1539 C CE1 . TYR A 1 201 ? 2.106   1.772   20.857  1.00 97.89 201 A 1 
ATOM 1540 C CE2 . TYR A 1 201 ? 3.908   3.076   19.846  1.00 97.87 201 A 1 
ATOM 1541 C CZ  . TYR A 1 201 ? 3.164   2.701   20.985  1.00 98.02 201 A 1 
ATOM 1542 O OH  . TYR A 1 201 ? 3.465   3.234   22.191  1.00 97.25 201 A 1 
ATOM 1543 N N   . PHE A 1 202 ? 4.984   0.950   15.504  1.00 98.58 202 A 1 
ATOM 1544 C CA  . PHE A 1 202 ? 6.317   1.532   15.325  1.00 98.56 202 A 1 
ATOM 1545 C C   . PHE A 1 202 ? 6.308   2.624   14.246  1.00 98.60 202 A 1 
ATOM 1546 O O   . PHE A 1 202 ? 5.336   2.780   13.508  1.00 98.55 202 A 1 
ATOM 1547 C CB  . PHE A 1 202 ? 7.347   0.432   14.998  1.00 98.62 202 A 1 
ATOM 1548 C CG  . PHE A 1 202 ? 7.096   -0.327  13.709  1.00 98.70 202 A 1 
ATOM 1549 C CD1 . PHE A 1 202 ? 6.154   -1.370  13.676  1.00 98.45 202 A 1 
ATOM 1550 C CD2 . PHE A 1 202 ? 7.814   -0.003  12.543  1.00 98.46 202 A 1 
ATOM 1551 C CE1 . PHE A 1 202 ? 5.916   -2.077  12.489  1.00 98.29 202 A 1 
ATOM 1552 C CE2 . PHE A 1 202 ? 7.583   -0.712  11.356  1.00 98.26 202 A 1 
ATOM 1553 C CZ  . PHE A 1 202 ? 6.633   -1.750  11.320  1.00 98.34 202 A 1 
ATOM 1554 N N   . ALA A 1 203 ? 7.399   3.396   14.138  1.00 98.54 203 A 1 
ATOM 1555 C CA  . ALA A 1 203 ? 7.646   4.347   13.057  1.00 98.43 203 A 1 
ATOM 1556 C C   . ALA A 1 203 ? 8.937   3.979   12.331  1.00 98.44 203 A 1 
ATOM 1557 O O   . ALA A 1 203 ? 9.934   3.675   12.979  1.00 97.94 203 A 1 
ATOM 1558 C CB  . ALA A 1 203 ? 7.722   5.767   13.612  1.00 98.08 203 A 1 
ATOM 1559 N N   . HIS A 1 204 ? 8.937   4.058   11.000  1.00 98.36 204 A 1 
ATOM 1560 C CA  . HIS A 1 204 ? 10.115  3.827   10.187  1.00 98.18 204 A 1 
ATOM 1561 C C   . HIS A 1 204 ? 10.400  5.033   9.287   1.00 97.86 204 A 1 
ATOM 1562 O O   . HIS A 1 204 ? 9.527   5.489   8.542   1.00 97.15 204 A 1 
ATOM 1563 C CB  . HIS A 1 204 ? 9.952   2.543   9.368   1.00 97.99 204 A 1 
ATOM 1564 C CG  . HIS A 1 204 ? 11.246  2.108   8.732   1.00 97.69 204 A 1 
ATOM 1565 N ND1 . HIS A 1 204 ? 12.214  1.360   9.344   1.00 93.39 204 A 1 
ATOM 1566 C CD2 . HIS A 1 204 ? 11.704  2.396   7.470   1.00 94.04 204 A 1 
ATOM 1567 C CE1 . HIS A 1 204 ? 13.227  1.194   8.478   1.00 93.97 204 A 1 
ATOM 1568 N NE2 . HIS A 1 204 ? 12.963  1.811   7.317   1.00 94.67 204 A 1 
ATOM 1569 N N   . ASP A 1 205 ? 11.629  5.531   9.339   1.00 97.58 205 A 1 
ATOM 1570 C CA  . ASP A 1 205 ? 12.111  6.616   8.491   1.00 97.08 205 A 1 
ATOM 1571 C C   . ASP A 1 205 ? 12.723  6.079   7.200   1.00 96.97 205 A 1 
ATOM 1572 O O   . ASP A 1 205 ? 13.631  5.240   7.204   1.00 95.85 205 A 1 
ATOM 1573 C CB  . ASP A 1 205 ? 13.127  7.503   9.240   1.00 96.22 205 A 1 
ATOM 1574 C CG  . ASP A 1 205 ? 12.489  8.541   10.163  1.00 95.06 205 A 1 
ATOM 1575 O OD1 . ASP A 1 205 ? 11.256  8.728   10.119  1.00 92.95 205 A 1 
ATOM 1576 O OD2 . ASP A 1 205 ? 13.219  9.252   10.896  1.00 92.09 205 A 1 
ATOM 1577 N N   . PHE A 1 206 ? 12.307  6.650   6.073   1.00 96.41 206 A 1 
ATOM 1578 C CA  . PHE A 1 206 ? 12.917  6.435   4.770   1.00 95.86 206 A 1 
ATOM 1579 C C   . PHE A 1 206 ? 13.636  7.714   4.299   1.00 95.20 206 A 1 
ATOM 1580 O O   . PHE A 1 206 ? 13.115  8.430   3.440   1.00 93.82 206 A 1 
ATOM 1581 C CB  . PHE A 1 206 ? 11.863  5.943   3.773   1.00 95.96 206 A 1 
ATOM 1582 C CG  . PHE A 1 206 ? 11.214  4.630   4.128   1.00 96.25 206 A 1 
ATOM 1583 C CD1 . PHE A 1 206 ? 11.757  3.409   3.654   1.00 95.46 206 A 1 
ATOM 1584 C CD2 . PHE A 1 206 ? 10.054  4.611   4.918   1.00 95.73 206 A 1 
ATOM 1585 C CE1 . PHE A 1 206 ? 11.133  2.192   3.965   1.00 95.15 206 A 1 
ATOM 1586 C CE2 . PHE A 1 206 ? 9.430   3.391   5.231   1.00 95.32 206 A 1 
ATOM 1587 C CZ  . PHE A 1 206 ? 9.973   2.189   4.748   1.00 95.39 206 A 1 
ATOM 1588 N N   . PRO A 1 207 ? 14.842  8.039   4.805   1.00 93.92 207 A 1 
ATOM 1589 C CA  . PRO A 1 207 ? 15.479  9.345   4.587   1.00 92.64 207 A 1 
ATOM 1590 C C   . PRO A 1 207 ? 15.728  9.670   3.110   1.00 92.00 207 A 1 
ATOM 1591 O O   . PRO A 1 207 ? 15.572  10.806  2.670   1.00 90.33 207 A 1 
ATOM 1592 C CB  . PRO A 1 207 ? 16.794  9.291   5.373   1.00 91.81 207 A 1 
ATOM 1593 C CG  . PRO A 1 207 ? 16.534  8.255   6.460   1.00 90.76 207 A 1 
ATOM 1594 C CD  . PRO A 1 207 ? 15.614  7.265   5.764   1.00 93.39 207 A 1 
ATOM 1595 N N   . LYS A 1 208 ? 16.057  8.657   2.304   1.00 91.48 208 A 1 
ATOM 1596 C CA  . LYS A 1 208 ? 16.285  8.801   0.851   1.00 90.66 208 A 1 
ATOM 1597 C C   . LYS A 1 208 ? 15.029  9.182   0.061   1.00 91.31 208 A 1 
ATOM 1598 O O   . LYS A 1 208 ? 15.156  9.496   -1.118  1.00 89.65 208 A 1 
ATOM 1599 C CB  . LYS A 1 208 ? 16.875  7.500   0.289   1.00 89.54 208 A 1 
ATOM 1600 C CG  . LYS A 1 208 ? 18.284  7.205   0.820   1.00 83.32 208 A 1 
ATOM 1601 C CD  . LYS A 1 208 ? 18.825  5.885   0.252   1.00 79.50 208 A 1 
ATOM 1602 C CE  . LYS A 1 208 ? 20.210  5.600   0.850   1.00 72.32 208 A 1 
ATOM 1603 N NZ  . LYS A 1 208 ? 20.694  4.229   0.552   1.00 64.27 208 A 1 
ATOM 1604 N N   . PHE A 1 209 ? 13.855  9.091   0.679   1.00 92.53 209 A 1 
ATOM 1605 C CA  . PHE A 1 209 ? 12.539  9.314   0.087   1.00 92.51 209 A 1 
ATOM 1606 C C   . PHE A 1 209 ? 11.750  10.416  0.815   1.00 92.75 209 A 1 
ATOM 1607 O O   . PHE A 1 209 ? 10.612  10.686  0.444   1.00 91.00 209 A 1 
ATOM 1608 C CB  . PHE A 1 209 ? 11.769  7.994   0.084   1.00 92.51 209 A 1 
ATOM 1609 C CG  . PHE A 1 209 ? 12.504  6.822   -0.535  1.00 92.55 209 A 1 
ATOM 1610 C CD1 . PHE A 1 209 ? 12.366  6.539   -1.907  1.00 90.47 209 A 1 
ATOM 1611 C CD2 . PHE A 1 209 ? 13.314  5.988   0.257   1.00 91.51 209 A 1 
ATOM 1612 C CE1 . PHE A 1 209 ? 13.003  5.421   -2.472  1.00 89.74 209 A 1 
ATOM 1613 C CE2 . PHE A 1 209 ? 13.958  4.864   -0.307  1.00 89.95 209 A 1 
ATOM 1614 C CZ  . PHE A 1 209 ? 13.794  4.575   -1.668  1.00 89.90 209 A 1 
ATOM 1615 N N   . ASN A 1 210 ? 12.377  11.057  1.818   1.00 90.95 210 A 1 
ATOM 1616 C CA  . ASN A 1 210 ? 11.811  12.141  2.605   1.00 91.31 210 A 1 
ATOM 1617 C C   . ASN A 1 210 ? 10.453  11.803  3.247   1.00 92.66 210 A 1 
ATOM 1618 O O   . ASN A 1 210 ? 9.525   12.607  3.207   1.00 91.28 210 A 1 
ATOM 1619 C CB  . ASN A 1 210 ? 11.801  13.431  1.762   1.00 89.10 210 A 1 
ATOM 1620 C CG  . ASN A 1 210 ? 11.686  14.656  2.641   1.00 82.46 210 A 1 
ATOM 1621 O OD1 . ASN A 1 210 ? 12.427  14.793  3.590   1.00 74.44 210 A 1 
ATOM 1622 N ND2 . ASN A 1 210 ? 10.803  15.586  2.359   1.00 71.75 210 A 1 
ATOM 1623 N N   . VAL A 1 211 ? 10.311  10.594  3.804   1.00 94.25 211 A 1 
ATOM 1624 C CA  . VAL A 1 211 ? 9.064   10.162  4.441   1.00 95.49 211 A 1 
ATOM 1625 C C   . VAL A 1 211 ? 9.303   9.328   5.690   1.00 95.90 211 A 1 
ATOM 1626 O O   . VAL A 1 211 ? 10.202  8.489   5.730   1.00 95.76 211 A 1 
ATOM 1627 C CB  . VAL A 1 211 ? 8.149   9.436   3.429   1.00 95.17 211 A 1 
ATOM 1628 C CG1 . VAL A 1 211 ? 8.695   8.092   2.952   1.00 93.21 211 A 1 
ATOM 1629 C CG2 . VAL A 1 211 ? 6.727   9.223   3.952   1.00 92.78 211 A 1 
ATOM 1630 N N   . ARG A 1 212 ? 8.457   9.552   6.696   1.00 97.23 212 A 1 
ATOM 1631 C CA  . ARG A 1 212 ? 8.232   8.681   7.850   1.00 97.74 212 A 1 
ATOM 1632 C C   . ARG A 1 212 ? 6.906   7.960   7.677   1.00 97.87 212 A 1 
ATOM 1633 O O   . ARG A 1 212 ? 5.900   8.579   7.335   1.00 97.44 212 A 1 
ATOM 1634 C CB  . ARG A 1 212 ? 8.265   9.519   9.128   1.00 97.78 212 A 1 
ATOM 1635 C CG  . ARG A 1 212 ? 7.891   8.709   10.383  1.00 97.67 212 A 1 
ATOM 1636 C CD  . ARG A 1 212 ? 8.149   9.525   11.652  1.00 97.16 212 A 1 
ATOM 1637 N NE  . ARG A 1 212 ? 9.602   9.711   11.854  1.00 96.08 212 A 1 
ATOM 1638 C CZ  . ARG A 1 212 ? 10.191  10.363  12.826  1.00 96.36 212 A 1 
ATOM 1639 N NH1 . ARG A 1 212 ? 9.538   10.961  13.765  1.00 93.11 212 A 1 
ATOM 1640 N NH2 . ARG A 1 212 ? 11.478  10.410  12.858  1.00 93.10 212 A 1 
ATOM 1641 N N   . ILE A 1 213 ? 6.866   6.655   7.956   1.00 97.89 213 A 1 
ATOM 1642 C CA  . ILE A 1 213 ? 5.632   5.870   7.955   1.00 98.14 213 A 1 
ATOM 1643 C C   . ILE A 1 213 ? 5.390   5.334   9.370   1.00 98.37 213 A 1 
ATOM 1644 O O   . ILE A 1 213 ? 6.267   4.703   9.952   1.00 98.29 213 A 1 
ATOM 1645 C CB  . ILE A 1 213 ? 5.659   4.754   6.886   1.00 98.16 213 A 1 
ATOM 1646 C CG1 . ILE A 1 213 ? 5.988   5.337   5.491   1.00 97.67 213 A 1 
ATOM 1647 C CG2 . ILE A 1 213 ? 4.300   4.037   6.878   1.00 97.87 213 A 1 
ATOM 1648 C CD1 . ILE A 1 213 ? 6.020   4.312   4.356   1.00 96.90 213 A 1 
ATOM 1649 N N   . LEU A 1 214 ? 4.197   5.610   9.906   1.00 98.50 214 A 1 
ATOM 1650 C CA  . LEU A 1 214 ? 3.715   5.033   11.151  1.00 98.55 214 A 1 
ATOM 1651 C C   . LEU A 1 214 ? 2.946   3.747   10.848  1.00 98.68 214 A 1 
ATOM 1652 O O   . LEU A 1 214 ? 2.008   3.763   10.057  1.00 98.51 214 A 1 
ATOM 1653 C CB  . LEU A 1 214 ? 2.823   6.036   11.908  1.00 98.54 214 A 1 
ATOM 1654 C CG  . LEU A 1 214 ? 3.400   7.444   12.115  1.00 97.90 214 A 1 
ATOM 1655 C CD1 . LEU A 1 214 ? 2.526   8.217   13.110  1.00 97.12 214 A 1 
ATOM 1656 C CD2 . LEU A 1 214 ? 4.833   7.429   12.655  1.00 97.01 214 A 1 
ATOM 1657 N N   . PHE A 1 215 ? 3.334   2.663   11.494  1.00 98.64 215 A 1 
ATOM 1658 C CA  . PHE A 1 215 ? 2.666   1.365   11.449  1.00 98.76 215 A 1 
ATOM 1659 C C   . PHE A 1 215 ? 1.907   1.206   12.762  1.00 98.75 215 A 1 
ATOM 1660 O O   . PHE A 1 215 ? 2.514   1.019   13.817  1.00 98.61 215 A 1 
ATOM 1661 C CB  . PHE A 1 215 ? 3.708   0.271   11.221  1.00 98.69 215 A 1 
ATOM 1662 C CG  . PHE A 1 215 ? 4.475   0.376   9.907   1.00 98.66 215 A 1 
ATOM 1663 C CD1 . PHE A 1 215 ? 4.103   -0.430  8.810   1.00 98.35 215 A 1 
ATOM 1664 C CD2 . PHE A 1 215 ? 5.555   1.264   9.782   1.00 98.38 215 A 1 
ATOM 1665 C CE1 . PHE A 1 215 ? 4.804   -0.339  7.597   1.00 98.09 215 A 1 
ATOM 1666 C CE2 . PHE A 1 215 ? 6.253   1.357   8.562   1.00 98.08 215 A 1 
ATOM 1667 C CZ  . PHE A 1 215 ? 5.879   0.556   7.468   1.00 98.12 215 A 1 
ATOM 1668 N N   . LEU A 1 216 ? 0.573   1.367   12.718  1.00 98.69 216 A 1 
ATOM 1669 C CA  . LEU A 1 216 ? -0.267  1.507   13.907  1.00 98.60 216 A 1 
ATOM 1670 C C   . LEU A 1 216 ? -1.029  0.213   14.212  1.00 98.56 216 A 1 
ATOM 1671 O O   . LEU A 1 216 ? -1.635  -0.391  13.320  1.00 98.30 216 A 1 
ATOM 1672 C CB  . LEU A 1 216 ? -1.244  2.681   13.713  1.00 98.59 216 A 1 
ATOM 1673 C CG  . LEU A 1 216 ? -0.591  4.049   13.399  1.00 98.36 216 A 1 
ATOM 1674 C CD1 . LEU A 1 216 ? -1.684  5.098   13.208  1.00 97.94 216 A 1 
ATOM 1675 C CD2 . LEU A 1 216 ? 0.346   4.516   14.521  1.00 97.74 216 A 1 
ATOM 1676 N N   . ASN A 1 217 ? -1.075  -0.160  15.494  1.00 98.50 217 A 1 
ATOM 1677 C CA  . ASN A 1 217 ? -1.936  -1.228  15.971  1.00 98.48 217 A 1 
ATOM 1678 C C   . ASN A 1 217 ? -3.316  -0.660  16.333  1.00 98.30 217 A 1 
ATOM 1679 O O   . ASN A 1 217 ? -3.551  -0.225  17.460  1.00 98.03 217 A 1 
ATOM 1680 C CB  . ASN A 1 217 ? -1.271  -1.956  17.140  1.00 98.34 217 A 1 
ATOM 1681 C CG  . ASN A 1 217 ? -2.112  -3.116  17.649  1.00 98.13 217 A 1 
ATOM 1682 O OD1 . ASN A 1 217 ? -3.142  -3.470  17.094  1.00 96.81 217 A 1 
ATOM 1683 N ND2 . ASN A 1 217 ? -1.701  -3.728  18.723  1.00 96.27 217 A 1 
ATOM 1684 N N   . THR A 1 218 ? -4.245  -0.648  15.385  1.00 98.28 218 A 1 
ATOM 1685 C CA  . THR A 1 218 ? -5.617  -0.186  15.635  1.00 98.02 218 A 1 
ATOM 1686 C C   . THR A 1 218 ? -6.564  -1.304  16.072  1.00 97.72 218 A 1 
ATOM 1687 O O   . THR A 1 218 ? -7.672  -1.001  16.519  1.00 97.27 218 A 1 
ATOM 1688 C CB  . THR A 1 218 ? -6.178  0.578   14.438  1.00 97.94 218 A 1 
ATOM 1689 O OG1 . THR A 1 218 ? -6.077  -0.195  13.269  1.00 97.34 218 A 1 
ATOM 1690 C CG2 . THR A 1 218 ? -5.421  1.888   14.213  1.00 96.81 218 A 1 
ATOM 1691 N N   . ALA A 1 219 ? -6.141  -2.574  16.050  1.00 97.87 219 A 1 
ATOM 1692 C CA  . ALA A 1 219 ? -6.912  -3.691  16.587  1.00 97.62 219 A 1 
ATOM 1693 C C   . ALA A 1 219 ? -7.220  -3.508  18.084  1.00 97.44 219 A 1 
ATOM 1694 O O   . ALA A 1 219 ? -8.304  -3.853  18.543  1.00 96.84 219 A 1 
ATOM 1695 C CB  . ALA A 1 219 ? -6.140  -4.987  16.318  1.00 97.39 219 A 1 
ATOM 1696 N N   . ILE A 1 220 ? -6.321  -2.852  18.831  1.00 97.59 220 A 1 
ATOM 1697 C CA  . ILE A 1 220 ? -6.491  -2.541  20.260  1.00 97.38 220 A 1 
ATOM 1698 C C   . ILE A 1 220 ? -7.652  -1.576  20.561  1.00 97.25 220 A 1 
ATOM 1699 O O   . ILE A 1 220 ? -8.053  -1.470  21.715  1.00 96.80 220 A 1 
ATOM 1700 C CB  . ILE A 1 220 ? -5.187  -2.003  20.877  1.00 97.36 220 A 1 
ATOM 1701 C CG1 . ILE A 1 220 ? -4.845  -0.586  20.363  1.00 96.85 220 A 1 
ATOM 1702 C CG2 . ILE A 1 220 ? -4.037  -3.012  20.663  1.00 96.35 220 A 1 
ATOM 1703 C CD1 . ILE A 1 220 ? -3.509  -0.015  20.849  1.00 95.69 220 A 1 
ATOM 1704 N N   . TYR A 1 221 ? -8.186  -0.891  19.561  1.00 97.36 221 A 1 
ATOM 1705 C CA  . TYR A 1 221 ? -9.319  0.028   19.687  1.00 97.48 221 A 1 
ATOM 1706 C C   . TYR A 1 221 ? -10.668 -0.621  19.379  1.00 97.10 221 A 1 
ATOM 1707 O O   . TYR A 1 221 ? -11.698 0.043   19.511  1.00 96.80 221 A 1 
ATOM 1708 C CB  . TYR A 1 221 ? -9.071  1.256   18.801  1.00 97.73 221 A 1 
ATOM 1709 C CG  . TYR A 1 221 ? -7.768  1.997   19.035  1.00 97.91 221 A 1 
ATOM 1710 C CD1 . TYR A 1 221 ? -7.264  2.171   20.335  1.00 97.54 221 A 1 
ATOM 1711 C CD2 . TYR A 1 221 ? -7.063  2.533   17.936  1.00 97.45 221 A 1 
ATOM 1712 C CE1 . TYR A 1 221 ? -6.062  2.867   20.548  1.00 97.34 221 A 1 
ATOM 1713 C CE2 . TYR A 1 221 ? -5.862  3.234   18.147  1.00 97.26 221 A 1 
ATOM 1714 C CZ  . TYR A 1 221 ? -5.356  3.400   19.448  1.00 97.56 221 A 1 
ATOM 1715 O OH  . TYR A 1 221 ? -4.202  4.072   19.662  1.00 97.11 221 A 1 
ATOM 1716 N N   . SER A 1 222 ? -10.677 -1.892  18.949  1.00 96.72 222 A 1 
ATOM 1717 C CA  . SER A 1 222 ? -11.900 -2.604  18.575  1.00 96.70 222 A 1 
ATOM 1718 C C   . SER A 1 222 ? -12.877 -2.726  19.743  1.00 96.49 222 A 1 
ATOM 1719 O O   . SER A 1 222 ? -12.485 -3.041  20.871  1.00 96.22 222 A 1 
ATOM 1720 C CB  . SER A 1 222 ? -11.565 -3.995  18.038  1.00 96.84 222 A 1 
ATOM 1721 O OG  . SER A 1 222 ? -12.758 -4.689  17.730  1.00 95.39 222 A 1 
ATOM 1722 N N   . ALA A 1 223 ? -14.160 -2.584  19.456  1.00 95.84 223 A 1 
ATOM 1723 C CA  . ALA A 1 223 ? -15.249 -2.818  20.391  1.00 95.46 223 A 1 
ATOM 1724 C C   . ALA A 1 223 ? -15.453 -4.301  20.737  1.00 95.44 223 A 1 
ATOM 1725 O O   . ALA A 1 223 ? -16.207 -4.617  21.657  1.00 94.43 223 A 1 
ATOM 1726 C CB  . ALA A 1 223 ? -16.516 -2.183  19.822  1.00 94.69 223 A 1 
ATOM 1727 N N   . SER A 1 224 ? -14.756 -5.218  20.062  1.00 96.07 224 A 1 
ATOM 1728 C CA  . SER A 1 224 ? -14.644 -6.616  20.498  1.00 95.62 224 A 1 
ATOM 1729 C C   . SER A 1 224 ? -13.847 -6.771  21.794  1.00 95.40 224 A 1 
ATOM 1730 O O   . SER A 1 224 ? -13.937 -7.809  22.455  1.00 93.52 224 A 1 
ATOM 1731 C CB  . SER A 1 224 ? -13.980 -7.460  19.409  1.00 95.01 224 A 1 
ATOM 1732 O OG  . SER A 1 224 ? -14.784 -7.448  18.254  1.00 87.92 224 A 1 
ATOM 1733 N N   . ARG A 1 225 ? -13.091 -5.737  22.184  1.00 94.83 225 A 1 
ATOM 1734 C CA  . ARG A 1 225 ? -12.377 -5.677  23.464  1.00 94.90 225 A 1 
ATOM 1735 C C   . ARG A 1 225 ? -13.248 -4.993  24.513  1.00 94.73 225 A 1 
ATOM 1736 O O   . ARG A 1 225 ? -14.022 -4.090  24.201  1.00 93.27 225 A 1 
ATOM 1737 C CB  . ARG A 1 225 ? -11.051 -4.935  23.289  1.00 94.86 225 A 1 
ATOM 1738 C CG  . ARG A 1 225 ? -10.131 -5.624  22.260  1.00 93.78 225 A 1 
ATOM 1739 C CD  . ARG A 1 225 ? -8.898  -4.781  21.962  1.00 93.44 225 A 1 
ATOM 1740 N NE  . ARG A 1 225 ? -8.032  -4.594  23.132  1.00 92.86 225 A 1 
ATOM 1741 C CZ  . ARG A 1 225 ? -6.885  -5.195  23.391  1.00 94.01 225 A 1 
ATOM 1742 N NH1 . ARG A 1 225 ? -6.397  -6.151  22.659  1.00 89.74 225 A 1 
ATOM 1743 N NH2 . ARG A 1 225 ? -6.167  -4.818  24.392  1.00 89.41 225 A 1 
ATOM 1744 N N   . SER A 1 226 ? -13.077 -5.371  25.769  1.00 93.73 226 A 1 
ATOM 1745 C CA  . SER A 1 226 ? -13.727 -4.655  26.869  1.00 92.81 226 A 1 
ATOM 1746 C C   . SER A 1 226 ? -13.258 -3.206  26.925  1.00 93.23 226 A 1 
ATOM 1747 O O   . SER A 1 226 ? -12.059 -2.937  27.014  1.00 91.26 226 A 1 
ATOM 1748 C CB  . SER A 1 226 ? -13.435 -5.337  28.208  1.00 90.56 226 A 1 
ATOM 1749 O OG  . SER A 1 226 ? -13.955 -6.654  28.190  1.00 78.53 226 A 1 
ATOM 1750 N N   . PHE A 1 227 ? -14.201 -2.272  26.893  1.00 90.36 227 A 1 
ATOM 1751 C CA  . PHE A 1 227 ? -13.888 -0.855  27.064  1.00 90.19 227 A 1 
ATOM 1752 C C   . PHE A 1 227 ? -13.460 -0.570  28.504  1.00 89.48 227 A 1 
ATOM 1753 O O   . PHE A 1 227 ? -14.101 -1.015  29.460  1.00 86.47 227 A 1 
ATOM 1754 C CB  . PHE A 1 227 ? -15.087 0.011   26.658  1.00 89.47 227 A 1 
ATOM 1755 C CG  . PHE A 1 227 ? -14.807 1.500   26.727  1.00 89.93 227 A 1 
ATOM 1756 C CD1 . PHE A 1 227 ? -15.464 2.306   27.686  1.00 86.23 227 A 1 
ATOM 1757 C CD2 . PHE A 1 227 ? -13.861 2.079   25.868  1.00 86.39 227 A 1 
ATOM 1758 C CE1 . PHE A 1 227 ? -15.188 3.679   27.764  1.00 84.84 227 A 1 
ATOM 1759 C CE2 . PHE A 1 227 ? -13.576 3.456   25.950  1.00 85.54 227 A 1 
ATOM 1760 C CZ  . PHE A 1 227 ? -14.237 4.262   26.897  1.00 88.00 227 A 1 
ATOM 1761 N N   . ASN A 1 228 ? -12.381 0.187   28.651  1.00 89.35 228 A 1 
ATOM 1762 C CA  . ASN A 1 228 ? -11.903 0.664   29.935  1.00 88.94 228 A 1 
ATOM 1763 C C   . ASN A 1 228 ? -11.746 2.183   29.882  1.00 90.46 228 A 1 
ATOM 1764 O O   . ASN A 1 228 ? -10.814 2.697   29.270  1.00 89.44 228 A 1 
ATOM 1765 C CB  . ASN A 1 228 ? -10.601 -0.074  30.290  1.00 86.16 228 A 1 
ATOM 1766 C CG  . ASN A 1 228 ? -10.033 0.353   31.635  1.00 85.42 228 A 1 
ATOM 1767 O OD1 . ASN A 1 228 ? -10.531 1.238   32.307  1.00 80.40 228 A 1 
ATOM 1768 N ND2 . ASN A 1 228 ? -8.965  -0.264  32.062  1.00 78.87 228 A 1 
ATOM 1769 N N   . SER A 1 229 ? -12.647 2.909   30.551  1.00 90.63 229 A 1 
ATOM 1770 C CA  . SER A 1 229 ? -12.640 4.380   30.560  1.00 91.31 229 A 1 
ATOM 1771 C C   . SER A 1 229 ? -11.394 4.999   31.206  1.00 92.27 229 A 1 
ATOM 1772 O O   . SER A 1 229 ? -11.105 6.166   30.965  1.00 90.94 229 A 1 
ATOM 1773 C CB  . SER A 1 229 ? -13.890 4.895   31.276  1.00 90.99 229 A 1 
ATOM 1774 O OG  . SER A 1 229 ? -13.960 4.383   32.598  1.00 87.57 229 A 1 
ATOM 1775 N N   . SER A 1 230 ? -10.649 4.229   31.991  1.00 91.43 230 A 1 
ATOM 1776 C CA  . SER A 1 230 ? -9.369  4.672   32.563  1.00 91.86 230 A 1 
ATOM 1777 C C   . SER A 1 230 ? -8.212  4.579   31.558  1.00 92.79 230 A 1 
ATOM 1778 O O   . SER A 1 230 ? -7.239  5.314   31.688  1.00 90.99 230 A 1 
ATOM 1779 C CB  . SER A 1 230 ? -9.035  3.852   33.814  1.00 91.25 230 A 1 
ATOM 1780 O OG  . SER A 1 230 ? -10.089 3.935   34.766  1.00 83.15 230 A 1 
ATOM 1781 N N   . GLU A 1 231 ? -8.331  3.725   30.535  1.00 92.21 231 A 1 
ATOM 1782 C CA  . GLU A 1 231 ? -7.329  3.545   29.480  1.00 92.75 231 A 1 
ATOM 1783 C C   . GLU A 1 231 ? -7.597  4.510   28.321  1.00 94.05 231 A 1 
ATOM 1784 O O   . GLU A 1 231 ? -7.980  4.128   27.212  1.00 92.88 231 A 1 
ATOM 1785 C CB  . GLU A 1 231 ? -7.290  2.082   29.022  1.00 91.08 231 A 1 
ATOM 1786 C CG  . GLU A 1 231 ? -6.777  1.122   30.105  1.00 82.69 231 A 1 
ATOM 1787 C CD  . GLU A 1 231 ? -5.330  1.393   30.543  1.00 82.86 231 A 1 
ATOM 1788 O OE1 . GLU A 1 231 ? -5.016  0.988   31.684  1.00 74.85 231 A 1 
ATOM 1789 O OE2 . GLU A 1 231 ? -4.568  1.961   29.735  1.00 75.02 231 A 1 
ATOM 1790 N N   . THR A 1 232 ? -7.412  5.801   28.579  1.00 94.97 232 A 1 
ATOM 1791 C CA  . THR A 1 232 ? -7.679  6.847   27.577  1.00 95.64 232 A 1 
ATOM 1792 C C   . THR A 1 232 ? -6.655  6.878   26.439  1.00 96.42 232 A 1 
ATOM 1793 O O   . THR A 1 232 ? -6.924  7.484   25.407  1.00 95.59 232 A 1 
ATOM 1794 C CB  . THR A 1 232 ? -7.754  8.237   28.230  1.00 94.89 232 A 1 
ATOM 1795 O OG1 . THR A 1 232 ? -6.536  8.570   28.857  1.00 91.71 232 A 1 
ATOM 1796 C CG2 . THR A 1 232 ? -8.861  8.323   29.283  1.00 89.45 232 A 1 
ATOM 1797 N N   . ASP A 1 233 ? -5.494  6.251   26.625  1.00 96.54 233 A 1 
ATOM 1798 C CA  . ASP A 1 233 ? -4.435  6.099   25.616  1.00 97.34 233 A 1 
ATOM 1799 C C   . ASP A 1 233 ? -3.780  4.705   25.724  1.00 97.51 233 A 1 
ATOM 1800 O O   . ASP A 1 233 ? -2.697  4.581   26.297  1.00 96.85 233 A 1 
ATOM 1801 C CB  . ASP A 1 233 ? -3.410  7.231   25.746  1.00 97.44 233 A 1 
ATOM 1802 C CG  . ASP A 1 233 ? -2.392  7.221   24.599  1.00 97.79 233 A 1 
ATOM 1803 O OD1 . ASP A 1 233 ? -2.587  6.447   23.625  1.00 97.04 233 A 1 
ATOM 1804 O OD2 . ASP A 1 233 ? -1.459  8.049   24.637  1.00 97.01 233 A 1 
ATOM 1805 N N   . PRO A 1 234 ? -4.432  3.648   25.192  1.00 97.44 234 A 1 
ATOM 1806 C CA  . PRO A 1 234 ? -3.906  2.297   25.254  1.00 97.49 234 A 1 
ATOM 1807 C C   . PRO A 1 234 ? -2.469  2.223   24.729  1.00 97.87 234 A 1 
ATOM 1808 O O   . PRO A 1 234 ? -2.183  2.613   23.594  1.00 97.68 234 A 1 
ATOM 1809 C CB  . PRO A 1 234 ? -4.865  1.427   24.444  1.00 96.83 234 A 1 
ATOM 1810 C CG  . PRO A 1 234 ? -6.194  2.166   24.578  1.00 95.63 234 A 1 
ATOM 1811 C CD  . PRO A 1 234 ? -5.762  3.627   24.580  1.00 96.94 234 A 1 
ATOM 1812 N N   . TYR A 1 235 ? -1.565  1.739   25.571  1.00 97.47 235 A 1 
ATOM 1813 C CA  . TYR A 1 235 ? -0.122  1.597   25.300  1.00 97.62 235 A 1 
ATOM 1814 C C   . TYR A 1 235 ? 0.618   2.896   24.930  1.00 98.04 235 A 1 
ATOM 1815 O O   . TYR A 1 235 ? 1.801   2.830   24.583  1.00 97.42 235 A 1 
ATOM 1816 C CB  . TYR A 1 235 ? 0.100   0.463   24.287  1.00 97.30 235 A 1 
ATOM 1817 C CG  . TYR A 1 235 ? -0.629  -0.814  24.662  1.00 97.01 235 A 1 
ATOM 1818 C CD1 . TYR A 1 235 ? -0.187  -1.550  25.777  1.00 95.51 235 A 1 
ATOM 1819 C CD2 . TYR A 1 235 ? -1.770  -1.227  23.954  1.00 95.57 235 A 1 
ATOM 1820 C CE1 . TYR A 1 235 ? -0.897  -2.687  26.195  1.00 94.59 235 A 1 
ATOM 1821 C CE2 . TYR A 1 235 ? -2.482  -2.364  24.366  1.00 94.60 235 A 1 
ATOM 1822 C CZ  . TYR A 1 235 ? -2.054  -3.088  25.500  1.00 94.89 235 A 1 
ATOM 1823 O OH  . TYR A 1 235 ? -2.736  -4.165  25.945  1.00 93.40 235 A 1 
ATOM 1824 N N   . GLY A 1 236 ? -0.015  4.066   25.044  1.00 97.57 236 A 1 
ATOM 1825 C CA  . GLY A 1 236 ? 0.561   5.358   24.680  1.00 97.91 236 A 1 
ATOM 1826 C C   . GLY A 1 236 ? 0.626   5.620   23.172  1.00 98.40 236 A 1 
ATOM 1827 O O   . GLY A 1 236 ? 1.408   6.462   22.730  1.00 98.24 236 A 1 
ATOM 1828 N N   . GLN A 1 237 ? -0.158  4.902   22.356  1.00 98.49 237 A 1 
ATOM 1829 C CA  . GLN A 1 237 ? -0.111  5.038   20.897  1.00 98.66 237 A 1 
ATOM 1830 C C   . GLN A 1 237 ? -0.632  6.398   20.407  1.00 98.63 237 A 1 
ATOM 1831 O O   . GLN A 1 237 ? -0.119  6.928   19.426  1.00 98.58 237 A 1 
ATOM 1832 C CB  . GLN A 1 237 ? -0.868  3.876   20.235  1.00 98.51 237 A 1 
ATOM 1833 C CG  . GLN A 1 237 ? -0.744  3.915   18.696  1.00 98.19 237 A 1 
ATOM 1834 C CD  . GLN A 1 237 ? -1.325  2.675   18.019  1.00 98.54 237 A 1 
ATOM 1835 O OE1 . GLN A 1 237 ? -0.620  1.925   17.381  1.00 95.20 237 A 1 
ATOM 1836 N NE2 . GLN A 1 237 ? -2.611  2.431   18.108  1.00 95.28 237 A 1 
ATOM 1837 N N   . PHE A 1 238 ? -1.620  6.997   21.063  1.00 98.56 238 A 1 
ATOM 1838 C CA  . PHE A 1 238 ? -2.096  8.322   20.682  1.00 98.58 238 A 1 
ATOM 1839 C C   . PHE A 1 238 ? -1.028  9.403   20.913  1.00 98.41 238 A 1 
ATOM 1840 O O   . PHE A 1 238 ? -0.802  10.230  20.025  1.00 98.17 238 A 1 
ATOM 1841 C CB  . PHE A 1 238 ? -3.386  8.669   21.433  1.00 98.40 238 A 1 
ATOM 1842 C CG  . PHE A 1 238 ? -4.598  7.817   21.091  1.00 98.31 238 A 1 
ATOM 1843 C CD1 . PHE A 1 238 ? -4.924  7.528   19.754  1.00 97.60 238 A 1 
ATOM 1844 C CD2 . PHE A 1 238 ? -5.443  7.358   22.120  1.00 97.56 238 A 1 
ATOM 1845 C CE1 . PHE A 1 238 ? -6.082  6.780   19.447  1.00 97.12 238 A 1 
ATOM 1846 C CE2 . PHE A 1 238 ? -6.598  6.612   21.813  1.00 96.97 238 A 1 
ATOM 1847 C CZ  . PHE A 1 238 ? -6.917  6.324   20.474  1.00 97.21 238 A 1 
ATOM 1848 N N   . GLN A 1 239 ? -0.331  9.364   22.049  1.00 98.53 239 A 1 
ATOM 1849 C CA  . GLN A 1 239 ? 0.794   10.271  22.302  1.00 98.48 239 A 1 
ATOM 1850 C C   . GLN A 1 239 ? 1.929   10.027  21.305  1.00 98.42 239 A 1 
ATOM 1851 O O   . GLN A 1 239 ? 2.454   10.976  20.738  1.00 98.31 239 A 1 
ATOM 1852 C CB  . GLN A 1 239 ? 1.270   10.117  23.754  1.00 98.36 239 A 1 
ATOM 1853 C CG  . GLN A 1 239 ? 2.318   11.182  24.136  1.00 96.82 239 A 1 
ATOM 1854 C CD  . GLN A 1 239 ? 1.779   12.603  23.990  1.00 96.80 239 A 1 
ATOM 1855 O OE1 . GLN A 1 239 ? 0.714   12.940  24.490  1.00 91.92 239 A 1 
ATOM 1856 N NE2 . GLN A 1 239 ? 2.450   13.471  23.274  1.00 90.42 239 A 1 
ATOM 1857 N N   . PHE A 1 240 ? 2.241   8.768   21.005  1.00 98.54 240 A 1 
ATOM 1858 C CA  . PHE A 1 240 ? 3.229   8.416   19.992  1.00 98.58 240 A 1 
ATOM 1859 C C   . PHE A 1 240 ? 2.911   9.038   18.624  1.00 98.52 240 A 1 
ATOM 1860 O O   . PHE A 1 240 ? 3.802   9.594   17.996  1.00 98.45 240 A 1 
ATOM 1861 C CB  . PHE A 1 240 ? 3.306   6.887   19.897  1.00 98.59 240 A 1 
ATOM 1862 C CG  . PHE A 1 240 ? 4.156   6.370   18.757  1.00 98.64 240 A 1 
ATOM 1863 C CD1 . PHE A 1 240 ? 3.552   5.994   17.539  1.00 98.41 240 A 1 
ATOM 1864 C CD2 . PHE A 1 240 ? 5.548   6.243   18.917  1.00 98.48 240 A 1 
ATOM 1865 C CE1 . PHE A 1 240 ? 4.335   5.472   16.505  1.00 98.30 240 A 1 
ATOM 1866 C CE2 . PHE A 1 240 ? 6.327   5.716   17.879  1.00 98.30 240 A 1 
ATOM 1867 C CZ  . PHE A 1 240 ? 5.721   5.321   16.677  1.00 98.39 240 A 1 
ATOM 1868 N N   . ILE A 1 241 ? 1.657   9.007   18.160  1.00 98.46 241 A 1 
ATOM 1869 C CA  . ILE A 1 241 ? 1.246   9.634   16.893  1.00 98.30 241 A 1 
ATOM 1870 C C   . ILE A 1 241 ? 1.550   11.142  16.906  1.00 98.18 241 A 1 
ATOM 1871 O O   . ILE A 1 241 ? 2.073   11.658  15.917  1.00 97.73 241 A 1 
ATOM 1872 C CB  . ILE A 1 241 ? -0.250  9.360   16.597  1.00 98.40 241 A 1 
ATOM 1873 C CG1 . ILE A 1 241 ? -0.473  7.868   16.265  1.00 98.12 241 A 1 
ATOM 1874 C CG2 . ILE A 1 241 ? -0.758  10.217  15.415  1.00 98.09 241 A 1 
ATOM 1875 C CD1 . ILE A 1 241 ? -1.946  7.429   16.347  1.00 97.42 241 A 1 
ATOM 1876 N N   . LEU A 1 242 ? 1.246   11.850  18.009  1.00 98.13 242 A 1 
ATOM 1877 C CA  . LEU A 1 242 ? 1.534   13.272  18.155  1.00 97.70 242 A 1 
ATOM 1878 C C   . LEU A 1 242 ? 3.037   13.549  18.117  1.00 97.71 242 A 1 
ATOM 1879 O O   . LEU A 1 242 ? 3.481   14.355  17.300  1.00 97.35 242 A 1 
ATOM 1880 C CB  . LEU A 1 242 ? 0.937   13.816  19.472  1.00 96.71 242 A 1 
ATOM 1881 C CG  . LEU A 1 242 ? -0.592  13.929  19.474  1.00 86.87 242 A 1 
ATOM 1882 C CD1 . LEU A 1 242 ? -1.078  14.331  20.870  1.00 83.52 242 A 1 
ATOM 1883 C CD2 . LEU A 1 242 ? -1.081  14.992  18.480  1.00 83.89 242 A 1 
ATOM 1884 N N   . ASP A 1 243 ? 3.817   12.832  18.903  1.00 97.91 243 A 1 
ATOM 1885 C CA  . ASP A 1 243 ? 5.268   13.014  18.995  1.00 97.97 243 A 1 
ATOM 1886 C C   . ASP A 1 243 ? 5.939   12.791  17.631  1.00 98.08 243 A 1 
ATOM 1887 O O   . ASP A 1 243 ? 6.762   13.591  17.185  1.00 97.76 243 A 1 
ATOM 1888 C CB  . ASP A 1 243 ? 5.852   12.034  20.030  1.00 98.03 243 A 1 
ATOM 1889 C CG  . ASP A 1 243 ? 5.390   12.252  21.475  1.00 97.36 243 A 1 
ATOM 1890 O OD1 . ASP A 1 243 ? 4.816   13.312  21.788  1.00 95.57 243 A 1 
ATOM 1891 O OD2 . ASP A 1 243 ? 5.615   11.327  22.291  1.00 95.51 243 A 1 
ATOM 1892 N N   . GLN A 1 244 ? 5.544   11.725  16.924  1.00 98.16 244 A 1 
ATOM 1893 C CA  . GLN A 1 244 ? 6.059   11.423  15.591  1.00 98.12 244 A 1 
ATOM 1894 C C   . GLN A 1 244 ? 5.639   12.480  14.558  1.00 97.97 244 A 1 
ATOM 1895 O O   . GLN A 1 244 ? 6.432   12.816  13.677  1.00 97.51 244 A 1 
ATOM 1896 C CB  . GLN A 1 244 ? 5.596   10.028  15.144  1.00 98.20 244 A 1 
ATOM 1897 C CG  . GLN A 1 244 ? 6.169   8.860   15.977  1.00 97.62 244 A 1 
ATOM 1898 C CD  . GLN A 1 244 ? 7.684   8.918   16.102  1.00 97.65 244 A 1 
ATOM 1899 O OE1 . GLN A 1 244 ? 8.404   8.928   15.115  1.00 92.86 244 A 1 
ATOM 1900 N NE2 . GLN A 1 244 ? 8.221   8.998   17.300  1.00 92.06 244 A 1 
ATOM 1901 N N   . GLY A 1 245 ? 4.423   13.013  14.657  1.00 97.62 245 A 1 
ATOM 1902 C CA  . GLY A 1 245 ? 3.922   14.091  13.810  1.00 97.23 245 A 1 
ATOM 1903 C C   . GLY A 1 245 ? 4.696   15.401  13.998  1.00 97.30 245 A 1 
ATOM 1904 O O   . GLY A 1 245 ? 5.141   16.002  13.020  1.00 96.79 245 A 1 
ATOM 1905 N N   . GLU A 1 246 ? 4.924   15.811  15.250  1.00 96.93 246 A 1 
ATOM 1906 C CA  . GLU A 1 246 ? 5.722   16.990  15.576  1.00 96.70 246 A 1 
ATOM 1907 C C   . GLU A 1 246 ? 7.173   16.850  15.114  1.00 96.88 246 A 1 
ATOM 1908 O O   . GLU A 1 246 ? 7.753   17.789  14.573  1.00 96.27 246 A 1 
ATOM 1909 C CB  . GLU A 1 246 ? 5.750   17.213  17.087  1.00 96.50 246 A 1 
ATOM 1910 C CG  . GLU A 1 246 ? 4.448   17.755  17.684  1.00 89.92 246 A 1 
ATOM 1911 C CD  . GLU A 1 246 ? 4.639   18.177  19.145  1.00 87.79 246 A 1 
ATOM 1912 O OE1 . GLU A 1 246 ? 3.605   18.446  19.795  1.00 79.64 246 A 1 
ATOM 1913 O OE2 . GLU A 1 246 ? 5.824   18.354  19.556  1.00 81.81 246 A 1 
ATOM 1914 N N   . GLU A 1 247 ? 7.766   15.682  15.315  1.00 97.09 247 A 1 
ATOM 1915 C CA  . GLU A 1 247 ? 9.142   15.429  14.900  1.00 96.88 247 A 1 
ATOM 1916 C C   . GLU A 1 247 ? 9.283   15.436  13.367  1.00 96.81 247 A 1 
ATOM 1917 O O   . GLU A 1 247 ? 10.221  16.039  12.837  1.00 96.09 247 A 1 
ATOM 1918 C CB  . GLU A 1 247 ? 9.631   14.108  15.506  1.00 96.63 247 A 1 
ATOM 1919 C CG  . GLU A 1 247 ? 11.162  14.060  15.487  1.00 87.14 247 A 1 
ATOM 1920 C CD  . GLU A 1 247 ? 11.747  12.648  15.664  1.00 85.29 247 A 1 
ATOM 1921 O OE1 . GLU A 1 247 ? 12.983  12.551  15.492  1.00 76.06 247 A 1 
ATOM 1922 O OE2 . GLU A 1 247 ? 10.999  11.663  15.737  1.00 79.33 247 A 1 
ATOM 1923 N N   . ALA A 1 248 ? 8.332   14.829  12.643  1.00 96.87 248 A 1 
ATOM 1924 C CA  . ALA A 1 248 ? 8.305   14.861  11.187  1.00 96.30 248 A 1 
ATOM 1925 C C   . ALA A 1 248 ? 8.174   16.293  10.646  1.00 96.00 248 A 1 
ATOM 1926 O O   . ALA A 1 248 ? 8.905   16.679  9.731   1.00 95.46 248 A 1 
ATOM 1927 C CB  . ALA A 1 248 ? 7.165   13.955  10.697  1.00 96.21 248 A 1 
ATOM 1928 N N   . ALA A 1 249 ? 7.319   17.112  11.260  1.00 96.16 249 A 1 
ATOM 1929 C CA  . ALA A 1 249 ? 7.171   18.520  10.920  1.00 95.74 249 A 1 
ATOM 1930 C C   . ALA A 1 249 ? 8.479   19.309  11.151  1.00 95.81 249 A 1 
ATOM 1931 O O   . ALA A 1 249 ? 8.923   20.032  10.254  1.00 95.24 249 A 1 
ATOM 1932 C CB  . ALA A 1 249 ? 6.000   19.104  11.721  1.00 95.40 249 A 1 
ATOM 1933 N N   . LYS A 1 250 ? 9.147   19.124  12.303  1.00 95.91 250 A 1 
ATOM 1934 C CA  . LYS A 1 250 ? 10.452  19.753  12.620  1.00 96.08 250 A 1 
ATOM 1935 C C   . LYS A 1 250 ? 11.551  19.353  11.628  1.00 95.81 250 A 1 
ATOM 1936 O O   . LYS A 1 250 ? 12.391  20.174  11.289  1.00 95.03 250 A 1 
ATOM 1937 C CB  . LYS A 1 250 ? 10.878  19.374  14.056  1.00 96.18 250 A 1 
ATOM 1938 C CG  . LYS A 1 250 ? 10.053  20.092  15.142  1.00 91.40 250 A 1 
ATOM 1939 C CD  . LYS A 1 250 ? 10.248  19.458  16.536  1.00 89.43 250 A 1 
ATOM 1940 C CE  . LYS A 1 250 ? 9.261   20.072  17.536  1.00 84.90 250 A 1 
ATOM 1941 N NZ  . LYS A 1 250 ? 9.014   19.221  18.741  1.00 76.83 250 A 1 
ATOM 1942 N N   . LYS A 1 251 ? 11.527  18.110  11.137  1.00 95.59 251 A 1 
ATOM 1943 C CA  . LYS A 1 251 ? 12.464  17.584  10.134  1.00 94.53 251 A 1 
ATOM 1944 C C   . LYS A 1 251 ? 12.078  17.917  8.685   1.00 94.43 251 A 1 
ATOM 1945 O O   . LYS A 1 251 ? 12.849  17.602  7.783   1.00 93.15 251 A 1 
ATOM 1946 C CB  . LYS A 1 251 ? 12.627  16.068  10.335  1.00 94.54 251 A 1 
ATOM 1947 C CG  . LYS A 1 251 ? 13.414  15.721  11.607  1.00 93.18 251 A 1 
ATOM 1948 C CD  . LYS A 1 251 ? 13.500  14.185  11.778  1.00 90.77 251 A 1 
ATOM 1949 C CE  . LYS A 1 251 ? 14.346  13.822  12.999  1.00 88.62 251 A 1 
ATOM 1950 N NZ  . LYS A 1 251 ? 14.289  12.371  13.308  1.00 81.53 251 A 1 
ATOM 1951 N N   . ASN A 1 252 ? 10.911  18.532  8.452   1.00 94.32 252 A 1 
ATOM 1952 C CA  . ASN A 1 252 ? 10.351  18.805  7.131   1.00 93.85 252 A 1 
ATOM 1953 C C   . ASN A 1 252 ? 10.294  17.551  6.229   1.00 93.59 252 A 1 
ATOM 1954 O O   . ASN A 1 252 ? 10.690  17.569  5.061   1.00 91.58 252 A 1 
ATOM 1955 C CB  . ASN A 1 252 ? 11.080  20.005  6.509   1.00 93.14 252 A 1 
ATOM 1956 C CG  . ASN A 1 252 ? 10.377  20.532  5.272   1.00 85.71 252 A 1 
ATOM 1957 O OD1 . ASN A 1 252 ? 9.166   20.604  5.184   1.00 78.12 252 A 1 
ATOM 1958 N ND2 . ASN A 1 252 ? 11.116  20.945  4.269   1.00 76.02 252 A 1 
ATOM 1959 N N   . ILE A 1 253 ? 9.820   16.446  6.794   1.00 93.47 253 A 1 
ATOM 1960 C CA  . ILE A 1 253 ? 9.592   15.189  6.079   1.00 93.47 253 A 1 
ATOM 1961 C C   . ILE A 1 253 ? 8.093   14.893  5.976   1.00 94.58 253 A 1 
ATOM 1962 O O   . ILE A 1 253 ? 7.305   15.270  6.846   1.00 93.79 253 A 1 
ATOM 1963 C CB  . ILE A 1 253 ? 10.390  14.008  6.685   1.00 90.32 253 A 1 
ATOM 1964 C CG1 . ILE A 1 253 ? 9.967   13.673  8.133   1.00 82.40 253 A 1 
ATOM 1965 C CG2 . ILE A 1 253 ? 11.906  14.299  6.597   1.00 81.15 253 A 1 
ATOM 1966 C CD1 . ILE A 1 253 ? 10.694  12.465  8.741   1.00 80.00 253 A 1 
ATOM 1967 N N   . GLY A 1 254 ? 7.680   14.211  4.898   1.00 94.83 254 A 1 
ATOM 1968 C CA  . GLY A 1 254 ? 6.322   13.692  4.781   1.00 94.91 254 A 1 
ATOM 1969 C C   . GLY A 1 254 ? 6.034   12.651  5.860   1.00 95.80 254 A 1 
ATOM 1970 O O   . GLY A 1 254 ? 6.932   11.928  6.271   1.00 95.27 254 A 1 
ATOM 1971 N N   . ILE A 1 255 ? 4.793   12.562  6.316   1.00 96.01 255 A 1 
ATOM 1972 C CA  . ILE A 1 255 ? 4.355   11.531  7.258   1.00 96.32 255 A 1 
ATOM 1973 C C   . ILE A 1 255 ? 3.140   10.800  6.694   1.00 96.26 255 A 1 
ATOM 1974 O O   . ILE A 1 255 ? 2.206   11.415  6.181   1.00 95.28 255 A 1 
ATOM 1975 C CB  . ILE A 1 255 ? 4.162   12.110  8.677   1.00 95.64 255 A 1 
ATOM 1976 C CG1 . ILE A 1 255 ? 3.997   10.972  9.702   1.00 90.37 255 A 1 
ATOM 1977 C CG2 . ILE A 1 255 ? 3.010   13.129  8.740   1.00 90.65 255 A 1 
ATOM 1978 C CD1 . ILE A 1 255 ? 4.040   11.446  11.164  1.00 89.66 255 A 1 
ATOM 1979 N N   . GLY A 1 256 ? 3.172   9.469   6.748   1.00 97.00 256 A 1 
ATOM 1980 C CA  . GLY A 1 256 ? 2.072   8.589   6.384   1.00 97.33 256 A 1 
ATOM 1981 C C   . GLY A 1 256 ? 1.713   7.634   7.524   1.00 97.98 256 A 1 
ATOM 1982 O O   . GLY A 1 256 ? 2.544   7.376   8.393   1.00 97.80 256 A 1 
ATOM 1983 N N   . ALA A 1 257 ? 0.496   7.110   7.518   1.00 97.60 257 A 1 
ATOM 1984 C CA  . ALA A 1 257 ? 0.052   6.106   8.470   1.00 97.73 257 A 1 
ATOM 1985 C C   . ALA A 1 257 ? -0.477  4.865   7.750   1.00 97.95 257 A 1 
ATOM 1986 O O   . ALA A 1 257 ? -1.171  4.968   6.732   1.00 97.55 257 A 1 
ATOM 1987 C CB  . ALA A 1 257 ? -0.995  6.704   9.417   1.00 97.40 257 A 1 
ATOM 1988 N N   . ILE A 1 258 ? -0.159  3.695   8.289   1.00 98.20 258 A 1 
ATOM 1989 C CA  . ILE A 1 258 ? -0.696  2.408   7.864   1.00 98.44 258 A 1 
ATOM 1990 C C   . ILE A 1 258 ? -1.252  1.701   9.098   1.00 98.55 258 A 1 
ATOM 1991 O O   . ILE A 1 258 ? -0.609  1.683   10.146  1.00 98.43 258 A 1 
ATOM 1992 C CB  . ILE A 1 258 ? 0.348   1.567   7.104   1.00 98.40 258 A 1 
ATOM 1993 C CG1 . ILE A 1 258 ? 1.040   2.381   5.991   1.00 97.80 258 A 1 
ATOM 1994 C CG2 . ILE A 1 258 ? -0.350  0.327   6.528   1.00 97.95 258 A 1 
ATOM 1995 C CD1 . ILE A 1 258 ? 2.067   1.607   5.139   1.00 96.78 258 A 1 
ATOM 1996 N N   . MET A 1 259 ? -2.456  1.144   8.990   1.00 98.47 259 A 1 
ATOM 1997 C CA  . MET A 1 259 ? -3.155  0.489   10.090  1.00 98.38 259 A 1 
ATOM 1998 C C   . MET A 1 259 ? -3.992  -0.688  9.598   1.00 98.38 259 A 1 
ATOM 1999 O O   . MET A 1 259 ? -4.198  -0.846  8.393   1.00 97.71 259 A 1 
ATOM 2000 C CB  . MET A 1 259 ? -4.025  1.527   10.828  1.00 97.67 259 A 1 
ATOM 2001 C CG  . MET A 1 259 ? -5.224  2.015   10.000  1.00 96.39 259 A 1 
ATOM 2002 S SD  . MET A 1 259 ? -6.001  3.524   10.632  1.00 95.07 259 A 1 
ATOM 2003 C CE  . MET A 1 259 ? -4.774  4.699   10.049  1.00 88.48 259 A 1 
ATOM 2004 N N   . TYR A 1 260 ? -4.514  -1.490  10.524  1.00 98.10 260 A 1 
ATOM 2005 C CA  . TYR A 1 260 ? -5.463  -2.550  10.200  1.00 97.91 260 A 1 
ATOM 2006 C C   . TYR A 1 260 ? -6.896  -1.998  10.156  1.00 97.72 260 A 1 
ATOM 2007 O O   . TYR A 1 260 ? -7.447  -1.782  9.079   1.00 97.06 260 A 1 
ATOM 2008 C CB  . TYR A 1 260 ? -5.287  -3.698  11.198  1.00 97.78 260 A 1 
ATOM 2009 C CG  . TYR A 1 260 ? -6.391  -4.723  11.152  1.00 97.61 260 A 1 
ATOM 2010 C CD1 . TYR A 1 260 ? -7.290  -4.817  12.232  1.00 96.16 260 A 1 
ATOM 2011 C CD2 . TYR A 1 260 ? -6.532  -5.578  10.040  1.00 96.66 260 A 1 
ATOM 2012 C CE1 . TYR A 1 260 ? -8.315  -5.776  12.211  1.00 95.67 260 A 1 
ATOM 2013 C CE2 . TYR A 1 260 ? -7.553  -6.533  10.019  1.00 95.64 260 A 1 
ATOM 2014 C CZ  . TYR A 1 260 ? -8.447  -6.644  11.109  1.00 95.93 260 A 1 
ATOM 2015 O OH  . TYR A 1 260 ? -9.419  -7.591  11.110  1.00 94.85 260 A 1 
ATOM 2016 N N   . LEU A 1 261 ? -7.479  -1.705  11.332  1.00 97.09 261 A 1 
ATOM 2017 C CA  . LEU A 1 261 ? -8.846  -1.217  11.473  1.00 96.72 261 A 1 
ATOM 2018 C C   . LEU A 1 261 ? -8.905  0.302   11.215  1.00 96.79 261 A 1 
ATOM 2019 O O   . LEU A 1 261 ? -8.287  1.058   11.973  1.00 96.15 261 A 1 
ATOM 2020 C CB  . LEU A 1 261 ? -9.328  -1.626  12.884  1.00 95.69 261 A 1 
ATOM 2021 C CG  . LEU A 1 261 ? -10.743 -1.178  13.270  1.00 92.99 261 A 1 
ATOM 2022 C CD1 . LEU A 1 261 ? -11.815 -1.744  12.349  1.00 90.10 261 A 1 
ATOM 2023 C CD2 . LEU A 1 261 ? -11.060 -1.674  14.691  1.00 90.04 261 A 1 
ATOM 2024 N N   . PRO A 1 262 ? -9.623  0.786   10.183  1.00 96.11 262 A 1 
ATOM 2025 C CA  . PRO A 1 262 ? -9.851  2.217   9.994   1.00 95.20 262 A 1 
ATOM 2026 C C   . PRO A 1 262 ? -10.755 2.771   11.108  1.00 94.95 262 A 1 
ATOM 2027 O O   . PRO A 1 262 ? -11.409 1.988   11.797  1.00 94.23 262 A 1 
ATOM 2028 C CB  . PRO A 1 262 ? -10.490 2.343   8.604   1.00 94.71 262 A 1 
ATOM 2029 C CG  . PRO A 1 262 ? -11.231 1.016   8.444   1.00 93.91 262 A 1 
ATOM 2030 C CD  . PRO A 1 262 ? -10.348 0.014   9.188   1.00 95.32 262 A 1 
ATOM 2031 N N   . PRO A 1 263 ? -10.849 4.102   11.306  1.00 94.27 263 A 1 
ATOM 2032 C CA  . PRO A 1 263 ? -11.653 4.705   12.380  1.00 93.29 263 A 1 
ATOM 2033 C C   . PRO A 1 263 ? -13.172 4.610   12.117  1.00 92.23 263 A 1 
ATOM 2034 O O   . PRO A 1 263 ? -13.886 5.609   12.074  1.00 90.14 263 A 1 
ATOM 2035 C CB  . PRO A 1 263 ? -11.122 6.137   12.512  1.00 92.54 263 A 1 
ATOM 2036 C CG  . PRO A 1 263 ? -10.708 6.478   11.088  1.00 91.08 263 A 1 
ATOM 2037 C CD  . PRO A 1 263 ? -10.145 5.146   10.580  1.00 93.46 263 A 1 
ATOM 2038 N N   . ILE A 1 264 ? -13.653 3.393   11.910  1.00 90.63 264 A 1 
ATOM 2039 C CA  . ILE A 1 264 ? -15.061 3.028   11.775  1.00 90.32 264 A 1 
ATOM 2040 C C   . ILE A 1 264 ? -15.591 2.653   13.162  1.00 91.18 264 A 1 
ATOM 2041 O O   . ILE A 1 264 ? -15.052 1.758   13.816  1.00 91.01 264 A 1 
ATOM 2042 C CB  . ILE A 1 264 ? -15.239 1.873   10.756  1.00 88.69 264 A 1 
ATOM 2043 C CG1 . ILE A 1 264 ? -14.820 2.316   9.346   1.00 80.92 264 A 1 
ATOM 2044 C CG2 . ILE A 1 264 ? -16.700 1.390   10.744  1.00 80.29 264 A 1 
ATOM 2045 C CD1 . ILE A 1 264 ? -14.744 1.151   8.338   1.00 77.71 264 A 1 
ATOM 2046 N N   . THR A 1 265 ? -16.639 3.332   13.591  1.00 86.41 265 A 1 
ATOM 2047 C CA  . THR A 1 265 ? -17.286 3.051   14.880  1.00 85.65 265 A 1 
ATOM 2048 C C   . THR A 1 265 ? -18.038 1.715   14.825  1.00 84.71 265 A 1 
ATOM 2049 O O   . THR A 1 265 ? -18.623 1.375   13.799  1.00 82.95 265 A 1 
ATOM 2050 C CB  . THR A 1 265 ? -18.225 4.194   15.279  1.00 83.57 265 A 1 
ATOM 2051 O OG1 . THR A 1 265 ? -17.523 5.418   15.246  1.00 76.73 265 A 1 
ATOM 2052 C CG2 . THR A 1 265 ? -18.781 4.060   16.697  1.00 76.23 265 A 1 
ATOM 2053 N N   . ASN A 1 266 ? -18.027 0.986   15.927  1.00 85.39 266 A 1 
ATOM 2054 C CA  . ASN A 1 266 ? -18.833 -0.219  16.103  1.00 83.65 266 A 1 
ATOM 2055 C C   . ASN A 1 266 ? -20.323 0.047   15.823  1.00 81.84 266 A 1 
ATOM 2056 O O   . ASN A 1 266 ? -20.896 1.011   16.326  1.00 79.99 266 A 1 
ATOM 2057 C CB  . ASN A 1 266 ? -18.610 -0.740  17.527  1.00 82.43 266 A 1 
ATOM 2058 C CG  . ASN A 1 266 ? -19.428 -1.987  17.784  1.00 81.37 266 A 1 
ATOM 2059 O OD1 . ASN A 1 266 ? -19.127 -3.056  17.297  1.00 73.89 266 A 1 
ATOM 2060 N ND2 . ASN A 1 266 ? -20.494 -1.898  18.547  1.00 75.58 266 A 1 
ATOM 2061 N N   . SER A 1 267 ? -20.940 -0.838  15.041  1.00 84.09 267 A 1 
ATOM 2062 C CA  . SER A 1 267 ? -22.347 -0.756  14.637  1.00 82.84 267 A 1 
ATOM 2063 C C   . SER A 1 267 ? -22.866 -2.156  14.284  1.00 82.52 267 A 1 
ATOM 2064 O O   . SER A 1 267 ? -22.101 -3.122  14.256  1.00 80.71 267 A 1 
ATOM 2065 C CB  . SER A 1 267 ? -22.481 0.166   13.418  1.00 81.63 267 A 1 
ATOM 2066 O OG  . SER A 1 267 ? -21.797 -0.379  12.307  1.00 81.13 267 A 1 
ATOM 2067 N N   . THR A 1 268 ? -24.147 -2.276  13.959  1.00 78.48 268 A 1 
ATOM 2068 C CA  . THR A 1 268 ? -24.722 -3.533  13.433  1.00 76.72 268 A 1 
ATOM 2069 C C   . THR A 1 268 ? -24.035 -3.994  12.145  1.00 78.28 268 A 1 
ATOM 2070 O O   . THR A 1 268 ? -23.843 -5.190  11.945  1.00 76.67 268 A 1 
ATOM 2071 C CB  . THR A 1 268 ? -26.220 -3.367  13.166  1.00 75.50 268 A 1 
ATOM 2072 O OG1 . THR A 1 268 ? -26.454 -2.221  12.381  1.00 70.65 268 A 1 
ATOM 2073 C CG2 . THR A 1 268 ? -27.011 -3.201  14.465  1.00 70.13 268 A 1 
ATOM 2074 N N   . THR A 1 269 ? -23.608 -3.060  11.301  1.00 80.55 269 A 1 
ATOM 2075 C CA  . THR A 1 269 ? -22.893 -3.329  10.044  1.00 80.46 269 A 1 
ATOM 2076 C C   . THR A 1 269 ? -21.416 -3.665  10.271  1.00 82.91 269 A 1 
ATOM 2077 O O   . THR A 1 269 ? -20.870 -4.529  9.593   1.00 81.00 269 A 1 
ATOM 2078 C CB  . THR A 1 269 ? -23.012 -2.114  9.122   1.00 78.32 269 A 1 
ATOM 2079 O OG1 . THR A 1 269 ? -24.363 -1.780  8.940   1.00 75.03 269 A 1 
ATOM 2080 C CG2 . THR A 1 269 ? -22.442 -2.390  7.742   1.00 74.07 269 A 1 
ATOM 2081 N N   . PHE A 1 270 ? -20.762 -3.002  11.231  1.00 84.68 270 A 1 
ATOM 2082 C CA  . PHE A 1 270 ? -19.372 -3.245  11.613  1.00 86.13 270 A 1 
ATOM 2083 C C   . PHE A 1 270 ? -19.270 -3.609  13.104  1.00 86.58 270 A 1 
ATOM 2084 O O   . PHE A 1 270 ? -18.828 -2.794  13.915  1.00 84.97 270 A 1 
ATOM 2085 C CB  . PHE A 1 270 ? -18.516 -2.018  11.247  1.00 87.32 270 A 1 
ATOM 2086 C CG  . PHE A 1 270 ? -18.487 -1.690  9.769   1.00 87.36 270 A 1 
ATOM 2087 C CD1 . PHE A 1 270 ? -17.793 -2.519  8.870   1.00 84.75 270 A 1 
ATOM 2088 C CD2 . PHE A 1 270 ? -19.145 -0.547  9.293   1.00 85.87 270 A 1 
ATOM 2089 C CE1 . PHE A 1 270 ? -17.753 -2.195  7.498   1.00 83.63 270 A 1 
ATOM 2090 C CE2 . PHE A 1 270 ? -19.106 -0.222  7.922   1.00 84.17 270 A 1 
ATOM 2091 C CZ  . PHE A 1 270 ? -18.406 -1.047  7.024   1.00 85.01 270 A 1 
ATOM 2092 N N   . PRO A 1 271 ? -19.663 -4.849  13.483  1.00 84.56 271 A 1 
ATOM 2093 C CA  . PRO A 1 271 ? -19.746 -5.258  14.890  1.00 82.69 271 A 1 
ATOM 2094 C C   . PRO A 1 271 ? -18.385 -5.349  15.599  1.00 83.63 271 A 1 
ATOM 2095 O O   . PRO A 1 271 ? -18.325 -5.457  16.819  1.00 79.60 271 A 1 
ATOM 2096 C CB  . PRO A 1 271 ? -20.459 -6.617  14.868  1.00 79.95 271 A 1 
ATOM 2097 C CG  . PRO A 1 271 ? -20.097 -7.187  13.496  1.00 79.77 271 A 1 
ATOM 2098 C CD  . PRO A 1 271 ? -20.084 -5.933  12.617  1.00 83.03 271 A 1 
ATOM 2099 N N   . ASN A 1 272 ? -17.292 -5.291  14.846  1.00 90.54 272 A 1 
ATOM 2100 C CA  . ASN A 1 272 ? -15.920 -5.259  15.358  1.00 91.99 272 A 1 
ATOM 2101 C C   . ASN A 1 272 ? -15.248 -3.893  15.153  1.00 93.80 272 A 1 
ATOM 2102 O O   . ASN A 1 272 ? -14.025 -3.791  15.292  1.00 92.30 272 A 1 
ATOM 2103 C CB  . ASN A 1 272 ? -15.124 -6.392  14.690  1.00 90.18 272 A 1 
ATOM 2104 C CG  . ASN A 1 272 ? -15.719 -7.765  14.888  1.00 86.60 272 A 1 
ATOM 2105 O OD1 . ASN A 1 272 ? -16.105 -8.180  15.961  1.00 79.21 272 A 1 
ATOM 2106 N ND2 . ASN A 1 272 ? -15.799 -8.568  13.844  1.00 78.39 272 A 1 
ATOM 2107 N N   . GLY A 1 273 ? -16.014 -2.860  14.775  1.00 93.10 273 A 1 
ATOM 2108 C CA  . GLY A 1 273 ? -15.524 -1.491  14.637  1.00 93.68 273 A 1 
ATOM 2109 C C   . GLY A 1 273 ? -14.937 -0.945  15.947  1.00 94.89 273 A 1 
ATOM 2110 O O   . GLY A 1 273 ? -14.953 -1.606  16.988  1.00 94.25 273 A 1 
ATOM 2111 N N   . MET A 1 274 ? -14.399 0.265   15.918  1.00 94.61 274 A 1 
ATOM 2112 C CA  . MET A 1 274 ? -13.792 0.870   17.106  1.00 95.17 274 A 1 
ATOM 2113 C C   . MET A 1 274 ? -14.840 1.283   18.150  1.00 94.69 274 A 1 
ATOM 2114 O O   . MET A 1 274 ? -15.959 1.680   17.814  1.00 93.47 274 A 1 
ATOM 2115 C CB  . MET A 1 274 ? -12.944 2.086   16.722  1.00 95.42 274 A 1 
ATOM 2116 C CG  . MET A 1 274 ? -11.724 1.710   15.872  1.00 94.57 274 A 1 
ATOM 2117 S SD  . MET A 1 274 ? -10.642 3.133   15.541  1.00 94.75 274 A 1 
ATOM 2118 C CE  . MET A 1 274 ? -9.399  2.317   14.511  1.00 92.32 274 A 1 
ATOM 2119 N N   . HIS A 1 275 ? -14.437 1.303   19.426  1.00 95.66 275 A 1 
ATOM 2120 C CA  . HIS A 1 275 ? -15.124 2.114   20.430  1.00 95.49 275 A 1 
ATOM 2121 C C   . HIS A 1 275 ? -15.177 3.577   19.960  1.00 95.03 275 A 1 
ATOM 2122 O O   . HIS A 1 275 ? -14.198 4.104   19.419  1.00 94.72 275 A 1 
ATOM 2123 C CB  . HIS A 1 275 ? -14.405 2.003   21.779  1.00 95.64 275 A 1 
ATOM 2124 C CG  . HIS A 1 275 ? -14.595 0.664   22.439  1.00 95.48 275 A 1 
ATOM 2125 N ND1 . HIS A 1 275 ? -15.759 0.215   23.036  1.00 90.78 275 A 1 
ATOM 2126 C CD2 . HIS A 1 275 ? -13.653 -0.319  22.579  1.00 91.34 275 A 1 
ATOM 2127 C CE1 . HIS A 1 275 ? -15.517 -1.018  23.515  1.00 91.64 275 A 1 
ATOM 2128 N NE2 . HIS A 1 275 ? -14.249 -1.364  23.264  1.00 92.49 275 A 1 
ATOM 2129 N N   . SER A 1 276 ? -16.307 4.229   20.150  1.00 93.62 276 A 1 
ATOM 2130 C CA  . SER A 1 276 ? -16.556 5.588   19.639  1.00 92.98 276 A 1 
ATOM 2131 C C   . SER A 1 276 ? -15.541 6.616   20.147  1.00 93.28 276 A 1 
ATOM 2132 O O   . SER A 1 276 ? -15.108 7.494   19.396  1.00 92.80 276 A 1 
ATOM 2133 C CB  . SER A 1 276 ? -17.975 6.021   20.020  1.00 91.37 276 A 1 
ATOM 2134 O OG  . SER A 1 276 ? -18.199 5.936   21.415  1.00 80.38 276 A 1 
ATOM 2135 N N   . GLU A 1 277 ? -15.096 6.464   21.370  1.00 93.43 277 A 1 
ATOM 2136 C CA  . GLU A 1 277 ? -14.114 7.303   22.039  1.00 94.01 277 A 1 
ATOM 2137 C C   . GLU A 1 277 ? -12.752 7.222   21.342  1.00 94.89 277 A 1 
ATOM 2138 O O   . GLU A 1 277 ? -12.139 8.247   21.039  1.00 94.55 277 A 1 
ATOM 2139 C CB  . GLU A 1 277 ? -13.976 6.872   23.518  1.00 93.93 277 A 1 
ATOM 2140 C CG  . GLU A 1 277 ? -15.241 7.073   24.367  1.00 85.66 277 A 1 
ATOM 2141 C CD  . GLU A 1 277 ? -16.303 5.955   24.290  1.00 80.64 277 A 1 
ATOM 2142 O OE1 . GLU A 1 277 ? -17.235 5.999   25.122  1.00 71.37 277 A 1 
ATOM 2143 O OE2 . GLU A 1 277 ? -16.230 5.085   23.387  1.00 72.40 277 A 1 
ATOM 2144 N N   . TYR A 1 278 ? -12.302 6.001   21.015  1.00 95.59 278 A 1 
ATOM 2145 C CA  . TYR A 1 278 ? -11.028 5.790   20.334  1.00 95.95 278 A 1 
ATOM 2146 C C   . TYR A 1 278 ? -11.091 6.226   18.873  1.00 95.62 278 A 1 
ATOM 2147 O O   . TYR A 1 278 ? -10.173 6.911   18.414  1.00 95.49 278 A 1 
ATOM 2148 C CB  . TYR A 1 278 ? -10.593 4.329   20.465  1.00 96.42 278 A 1 
ATOM 2149 C CG  . TYR A 1 278 ? -10.343 3.826   21.875  1.00 96.54 278 A 1 
ATOM 2150 C CD1 . TYR A 1 278 ? -9.769  4.648   22.867  1.00 95.93 278 A 1 
ATOM 2151 C CD2 . TYR A 1 278 ? -10.659 2.486   22.200  1.00 95.95 278 A 1 
ATOM 2152 C CE1 . TYR A 1 278 ? -9.530  4.158   24.164  1.00 95.64 278 A 1 
ATOM 2153 C CE2 . TYR A 1 278 ? -10.419 1.989   23.490  1.00 95.64 278 A 1 
ATOM 2154 C CZ  . TYR A 1 278 ? -9.859  2.818   24.476  1.00 95.90 278 A 1 
ATOM 2155 O OH  . TYR A 1 278 ? -9.638  2.338   25.730  1.00 95.09 278 A 1 
ATOM 2156 N N   . SER A 1 279 ? -12.187 5.925   18.160  1.00 94.95 279 A 1 
ATOM 2157 C CA  . SER A 1 279 ? -12.414 6.382   16.783  1.00 93.99 279 A 1 
ATOM 2158 C C   . SER A 1 279 ? -12.363 7.913   16.695  1.00 93.48 279 A 1 
ATOM 2159 O O   . SER A 1 279 ? -11.602 8.472   15.903  1.00 92.84 279 A 1 
ATOM 2160 C CB  . SER A 1 279 ? -13.766 5.853   16.281  1.00 93.06 279 A 1 
ATOM 2161 O OG  . SER A 1 279 ? -13.987 6.273   14.959  1.00 85.28 279 A 1 
ATOM 2162 N N   . THR A 1 280 ? -13.092 8.604   17.565  1.00 93.11 280 A 1 
ATOM 2163 C CA  . THR A 1 280 ? -13.113 10.070  17.634  1.00 92.61 280 A 1 
ATOM 2164 C C   . THR A 1 280 ? -11.724 10.639  17.936  1.00 92.85 280 A 1 
ATOM 2165 O O   . THR A 1 280 ? -11.283 11.584  17.283  1.00 92.52 280 A 1 
ATOM 2166 C CB  . THR A 1 280 ? -14.105 10.555  18.698  1.00 91.70 280 A 1 
ATOM 2167 O OG1 . THR A 1 280 ? -15.399 10.086  18.383  1.00 87.89 280 A 1 
ATOM 2168 C CG2 . THR A 1 280 ? -14.187 12.076  18.785  1.00 87.75 280 A 1 
ATOM 2169 N N   . LYS A 1 281 ? -11.013 10.058  18.895  1.00 94.28 281 A 1 
ATOM 2170 C CA  . LYS A 1 281 ? -9.657  10.504  19.260  1.00 94.88 281 A 1 
ATOM 2171 C C   . LYS A 1 281 ? -8.677  10.312  18.105  1.00 95.03 281 A 1 
ATOM 2172 O O   . LYS A 1 281 ? -7.925  11.234  17.808  1.00 94.76 281 A 1 
ATOM 2173 C CB  . LYS A 1 281 ? -9.226  9.803   20.552  1.00 95.47 281 A 1 
ATOM 2174 C CG  . LYS A 1 281 ? -7.928  10.411  21.106  1.00 89.93 281 A 1 
ATOM 2175 C CD  . LYS A 1 281 ? -7.679  9.942   22.546  1.00 88.67 281 A 1 
ATOM 2176 C CE  . LYS A 1 281 ? -6.396  10.583  23.086  1.00 82.66 281 A 1 
ATOM 2177 N NZ  . LYS A 1 281 ? -6.125  10.165  24.479  1.00 74.81 281 A 1 
ATOM 2178 N N   . LEU A 1 282 ? -8.724  9.174   17.406  1.00 95.29 282 A 1 
ATOM 2179 C CA  . LEU A 1 282 ? -7.867  8.894   16.257  1.00 95.31 282 A 1 
ATOM 2180 C C   . LEU A 1 282 ? -8.134  9.855   15.091  1.00 94.58 282 A 1 
ATOM 2181 O O   . LEU A 1 282 ? -7.191  10.407  14.520  1.00 94.11 282 A 1 
ATOM 2182 C CB  . LEU A 1 282 ? -8.045  7.415   15.854  1.00 96.08 282 A 1 
ATOM 2183 C CG  . LEU A 1 282 ? -7.088  6.956   14.740  1.00 95.41 282 A 1 
ATOM 2184 C CD1 . LEU A 1 282 ? -5.613  7.088   15.143  1.00 94.69 282 A 1 
ATOM 2185 C CD2 . LEU A 1 282 ? -7.351  5.482   14.422  1.00 94.82 282 A 1 
ATOM 2186 N N   . ILE A 1 283 ? -9.402  10.142  14.775  1.00 94.00 283 A 1 
ATOM 2187 C CA  . ILE A 1 283 ? -9.789  11.138  13.768  1.00 93.13 283 A 1 
ATOM 2188 C C   . ILE A 1 283 ? -9.237  12.520  14.122  1.00 92.63 283 A 1 
ATOM 2189 O O   . ILE A 1 283 ? -8.668  13.206  13.271  1.00 91.93 283 A 1 
ATOM 2190 C CB  . ILE A 1 283 ? -11.327 11.152  13.602  1.00 92.41 283 A 1 
ATOM 2191 C CG1 . ILE A 1 283 ? -11.771 9.880   12.854  1.00 90.96 283 A 1 
ATOM 2192 C CG2 . ILE A 1 283 ? -11.821 12.410  12.857  1.00 90.91 283 A 1 
ATOM 2193 C CD1 . ILE A 1 283 ? -13.281 9.618   12.904  1.00 86.42 283 A 1 
ATOM 2194 N N   . ASN A 1 284 ? -9.355  12.941  15.382  1.00 93.16 284 A 1 
ATOM 2195 C CA  . ASN A 1 284 ? -8.808  14.213  15.837  1.00 92.89 284 A 1 
ATOM 2196 C C   . ASN A 1 284 ? -7.284  14.279  15.678  1.00 93.19 284 A 1 
ATOM 2197 O O   . ASN A 1 284 ? -6.766  15.310  15.249  1.00 92.56 284 A 1 
ATOM 2198 C CB  . ASN A 1 284 ? -9.245  14.468  17.286  1.00 92.63 284 A 1 
ATOM 2199 C CG  . ASN A 1 284 ? -10.714 14.805  17.413  1.00 88.91 284 A 1 
ATOM 2200 O OD1 . ASN A 1 284 ? -11.370 15.260  16.494  1.00 82.93 284 A 1 
ATOM 2201 N ND2 . ASN A 1 284 ? -11.288 14.644  18.583  1.00 81.56 284 A 1 
ATOM 2202 N N   . LEU A 1 285 ? -6.571  13.184  15.952  1.00 94.02 285 A 1 
ATOM 2203 C CA  . LEU A 1 285 ? -5.120  13.108  15.740  1.00 94.32 285 A 1 
ATOM 2204 C C   . LEU A 1 285 ? -4.739  13.185  14.260  1.00 94.14 285 A 1 
ATOM 2205 O O   . LEU A 1 285 ? -3.785  13.876  13.916  1.00 93.18 285 A 1 
ATOM 2206 C CB  . LEU A 1 285 ? -4.592  11.801  16.352  1.00 94.78 285 A 1 
ATOM 2207 C CG  . LEU A 1 285 ? -4.613  11.794  17.888  1.00 92.60 285 A 1 
ATOM 2208 C CD1 . LEU A 1 285 ? -4.306  10.388  18.384  1.00 90.10 285 A 1 
ATOM 2209 C CD2 . LEU A 1 285 ? -3.574  12.732  18.472  1.00 90.07 285 A 1 
ATOM 2210 N N   . PHE A 1 286 ? -5.510  12.547  13.371  1.00 94.05 286 A 1 
ATOM 2211 C CA  . PHE A 1 286 ? -5.281  12.664  11.931  1.00 93.25 286 A 1 
ATOM 2212 C C   . PHE A 1 286 ? -5.512  14.077  11.404  1.00 92.58 286 A 1 
ATOM 2213 O O   . PHE A 1 286 ? -4.837  14.498  10.462  1.00 91.40 286 A 1 
ATOM 2214 C CB  . PHE A 1 286 ? -6.175  11.670  11.178  1.00 93.62 286 A 1 
ATOM 2215 C CG  . PHE A 1 286 ? -5.864  10.199  11.386  1.00 93.65 286 A 1 
ATOM 2216 C CD1 . PHE A 1 286 ? -4.621  9.760   11.870  1.00 90.90 286 A 1 
ATOM 2217 C CD2 . PHE A 1 286 ? -6.850  9.242   11.032  1.00 91.45 286 A 1 
ATOM 2218 C CE1 . PHE A 1 286 ? -4.359  8.388   12.018  1.00 90.44 286 A 1 
ATOM 2219 C CE2 . PHE A 1 286 ? -6.586  7.878   11.174  1.00 90.67 286 A 1 
ATOM 2220 C CZ  . PHE A 1 286 ? -5.345  7.447   11.669  1.00 91.42 286 A 1 
ATOM 2221 N N   . ASN A 1 287 ? -6.405  14.840  12.027  1.00 92.03 287 A 1 
ATOM 2222 C CA  . ASN A 1 287 ? -6.627  16.242  11.689  1.00 91.19 287 A 1 
ATOM 2223 C C   . ASN A 1 287 ? -5.534  17.176  12.234  1.00 91.08 287 A 1 
ATOM 2224 O O   . ASN A 1 287 ? -5.247  18.198  11.618  1.00 89.66 287 A 1 
ATOM 2225 C CB  . ASN A 1 287 ? -8.013  16.641  12.213  1.00 90.30 287 A 1 
ATOM 2226 C CG  . ASN A 1 287 ? -9.133  15.977  11.433  1.00 87.07 287 A 1 
ATOM 2227 O OD1 . ASN A 1 287 ? -9.026  15.739  10.241  1.00 81.67 287 A 1 
ATOM 2228 N ND2 . ASN A 1 287 ? -10.249 15.713  12.050  1.00 80.23 287 A 1 
ATOM 2229 N N   . GLN A 1 288 ? -4.928  16.844  13.376  1.00 91.97 288 A 1 
ATOM 2230 C CA  . GLN A 1 288 ? -3.826  17.613  13.963  1.00 92.13 288 A 1 
ATOM 2231 C C   . GLN A 1 288 ? -2.483  17.314  13.280  1.00 92.49 288 A 1 
ATOM 2232 O O   . GLN A 1 288 ? -1.643  18.201  13.137  1.00 91.10 288 A 1 
ATOM 2233 C CB  . GLN A 1 288 ? -3.734  17.283  15.463  1.00 91.60 288 A 1 
ATOM 2234 C CG  . GLN A 1 288 ? -4.913  17.878  16.257  1.00 84.52 288 A 1 
ATOM 2235 C CD  . GLN A 1 288 ? -4.939  17.393  17.704  1.00 83.68 288 A 1 
ATOM 2236 O OE1 . GLN A 1 288 ? -3.927  17.133  18.336  1.00 78.68 288 A 1 
ATOM 2237 N NE2 . GLN A 1 288 ? -6.092  17.264  18.306  1.00 75.26 288 A 1 
ATOM 2238 N N   . THR A 1 289 ? -2.292  16.085  12.832  1.00 92.34 289 A 1 
ATOM 2239 C CA  . THR A 1 289 ? -1.079  15.631  12.154  1.00 91.52 289 A 1 
ATOM 2240 C C   . THR A 1 289 ? -1.299  15.712  10.643  1.00 89.78 289 A 1 
ATOM 2241 O O   . THR A 1 289 ? -2.227  15.123  10.106  1.00 85.20 289 A 1 
ATOM 2242 C CB  . THR A 1 289 ? -0.713  14.214  12.592  1.00 91.60 289 A 1 
ATOM 2243 O OG1 . THR A 1 289 ? -0.694  14.124  13.989  1.00 87.47 289 A 1 
ATOM 2244 C CG2 . THR A 1 289 ? 0.665   13.808  12.099  1.00 87.09 289 A 1 
ATOM 2245 N N   . ASN A 1 290 ? -0.429  16.418  9.919   1.00 91.38 290 A 1 
ATOM 2246 C CA  . ASN A 1 290 ? -0.545  16.616  8.469   1.00 91.13 290 A 1 
ATOM 2247 C C   . ASN A 1 290 ? -0.127  15.366  7.662   1.00 92.42 290 A 1 
ATOM 2248 O O   . ASN A 1 290 ? 0.881   15.381  6.944   1.00 91.06 290 A 1 
ATOM 2249 C CB  . ASN A 1 290 ? 0.242   17.894  8.101   1.00 88.08 290 A 1 
ATOM 2250 C CG  . ASN A 1 290 ? 0.069   18.350  6.666   1.00 81.13 290 A 1 
ATOM 2251 O OD1 . ASN A 1 290 ? -0.594  17.778  5.822   1.00 73.77 290 A 1 
ATOM 2252 N ND2 . ASN A 1 290 ? 0.704   19.438  6.309   1.00 72.54 290 A 1 
ATOM 2253 N N   . PHE A 1 291 ? -0.886  14.274  7.800   1.00 92.81 291 A 1 
ATOM 2254 C CA  . PHE A 1 291 ? -0.653  13.033  7.080   1.00 93.58 291 A 1 
ATOM 2255 C C   . PHE A 1 291 ? -0.799  13.216  5.572   1.00 93.04 291 A 1 
ATOM 2256 O O   . PHE A 1 291 ? -1.767  13.789  5.076   1.00 91.36 291 A 1 
ATOM 2257 C CB  . PHE A 1 291 ? -1.575  11.917  7.595   1.00 94.02 291 A 1 
ATOM 2258 C CG  . PHE A 1 291 ? -1.138  11.337  8.923   1.00 94.65 291 A 1 
ATOM 2259 C CD1 . PHE A 1 291 ? -0.044  10.459  8.975   1.00 93.27 291 A 1 
ATOM 2260 C CD2 . PHE A 1 291 ? -1.813  11.671  10.102  1.00 93.60 291 A 1 
ATOM 2261 C CE1 . PHE A 1 291 ? 0.376   9.925   10.204  1.00 92.79 291 A 1 
ATOM 2262 C CE2 . PHE A 1 291 ? -1.395  11.139  11.331  1.00 93.10 291 A 1 
ATOM 2263 C CZ  . PHE A 1 291 ? -0.296  10.262  11.385  1.00 93.85 291 A 1 
ATOM 2264 N N   . LYS A 1 292 ? 0.176   12.686  4.819   1.00 94.66 292 A 1 
ATOM 2265 C CA  . LYS A 1 292 ? 0.190   12.720  3.349   1.00 94.59 292 A 1 
ATOM 2266 C C   . LYS A 1 292 ? -0.534  11.538  2.721   1.00 95.35 292 A 1 
ATOM 2267 O O   . LYS A 1 292 ? -0.888  11.598  1.547   1.00 94.03 292 A 1 
ATOM 2268 C CB  . LYS A 1 292 ? 1.645   12.815  2.845   1.00 93.86 292 A 1 
ATOM 2269 C CG  . LYS A 1 292 ? 2.430   14.003  3.408   1.00 92.81 292 A 1 
ATOM 2270 C CD  . LYS A 1 292 ? 1.673   15.323  3.218   1.00 88.94 292 A 1 
ATOM 2271 C CE  . LYS A 1 292 ? 2.450   16.492  3.795   1.00 86.03 292 A 1 
ATOM 2272 N NZ  . LYS A 1 292 ? 1.577   17.690  3.832   1.00 76.71 292 A 1 
ATOM 2273 N N   . PHE A 1 293 ? -0.740  10.491  3.497   1.00 95.56 293 A 1 
ATOM 2274 C CA  . PHE A 1 293 ? -1.566  9.337   3.157   1.00 96.24 293 A 1 
ATOM 2275 C C   . PHE A 1 293 ? -1.902  8.550   4.419   1.00 96.59 293 A 1 
ATOM 2276 O O   . PHE A 1 293 ? -1.123  8.529   5.377   1.00 96.29 293 A 1 
ATOM 2277 C CB  . PHE A 1 293 ? -0.849  8.444   2.131   1.00 96.49 293 A 1 
ATOM 2278 C CG  . PHE A 1 293 ? 0.514   7.936   2.563   1.00 96.85 293 A 1 
ATOM 2279 C CD1 . PHE A 1 293 ? 1.677   8.680   2.279   1.00 96.28 293 A 1 
ATOM 2280 C CD2 . PHE A 1 293 ? 0.624   6.719   3.265   1.00 96.34 293 A 1 
ATOM 2281 C CE1 . PHE A 1 293 ? 2.931   8.215   2.689   1.00 95.85 293 A 1 
ATOM 2282 C CE2 . PHE A 1 293 ? 1.883   6.255   3.672   1.00 95.81 293 A 1 
ATOM 2283 C CZ  . PHE A 1 293 ? 3.043   6.999   3.388   1.00 96.13 293 A 1 
ATOM 2284 N N   . ILE A 1 294 ? -3.054  7.877   4.390   1.00 96.89 294 A 1 
ATOM 2285 C CA  . ILE A 1 294 ? -3.492  6.946   5.424   1.00 96.90 294 A 1 
ATOM 2286 C C   . ILE A 1 294 ? -4.031  5.703   4.713   1.00 97.00 294 A 1 
ATOM 2287 O O   . ILE A 1 294 ? -4.908  5.810   3.859   1.00 96.78 294 A 1 
ATOM 2288 C CB  . ILE A 1 294 ? -4.544  7.585   6.357   1.00 96.76 294 A 1 
ATOM 2289 C CG1 . ILE A 1 294 ? -4.079  8.935   6.945   1.00 95.86 294 A 1 
ATOM 2290 C CG2 . ILE A 1 294 ? -4.863  6.595   7.487   1.00 95.94 294 A 1 
ATOM 2291 C CD1 . ILE A 1 294 ? -5.186  9.708   7.682   1.00 93.76 294 A 1 
ATOM 2292 N N   . ILE A 1 295 ? -3.480  4.532   5.039   1.00 97.42 295 A 1 
ATOM 2293 C CA  . ILE A 1 295 ? -3.843  3.246   4.441   1.00 97.72 295 A 1 
ATOM 2294 C C   . ILE A 1 295 ? -4.349  2.313   5.542   1.00 97.92 295 A 1 
ATOM 2295 O O   . ILE A 1 295 ? -3.786  2.296   6.634   1.00 97.73 295 A 1 
ATOM 2296 C CB  . ILE A 1 295 ? -2.636  2.638   3.681   1.00 97.38 295 A 1 
ATOM 2297 C CG1 . ILE A 1 295 ? -2.028  3.568   2.608   1.00 95.57 295 A 1 
ATOM 2298 C CG2 . ILE A 1 295 ? -2.992  1.280   3.052   1.00 96.32 295 A 1 
ATOM 2299 C CD1 . ILE A 1 295 ? -2.968  3.950   1.459   1.00 87.17 295 A 1 
ATOM 2300 N N   . SER A 1 296 ? -5.366  1.516   5.235   1.00 97.10 296 A 1 
ATOM 2301 C CA  . SER A 1 296 ? -5.845  0.465   6.138   1.00 97.18 296 A 1 
ATOM 2302 C C   . SER A 1 296 ? -6.208  -0.831  5.404   1.00 97.26 296 A 1 
ATOM 2303 O O   . SER A 1 296 ? -6.276  -0.858  4.178   1.00 96.87 296 A 1 
ATOM 2304 C CB  . SER A 1 296 ? -7.019  0.969   6.980   1.00 96.55 296 A 1 
ATOM 2305 O OG  . SER A 1 296 ? -8.145  1.230   6.178   1.00 93.51 296 A 1 
ATOM 2306 N N   . GLY A 1 297 ? -6.434  -1.919  6.161   1.00 96.93 297 A 1 
ATOM 2307 C CA  . GLY A 1 297 ? -7.079  -3.159  5.724   1.00 96.66 297 A 1 
ATOM 2308 C C   . GLY A 1 297 ? -8.502  -3.271  6.296   1.00 96.17 297 A 1 
ATOM 2309 O O   . GLY A 1 297 ? -9.265  -2.305  6.239   1.00 94.75 297 A 1 
ATOM 2310 N N   . TYR A 1 298 ? -8.827  -4.438  6.887   1.00 96.70 298 A 1 
ATOM 2311 C CA  . TYR A 1 298 ? -10.032 -4.798  7.650   1.00 96.33 298 A 1 
ATOM 2312 C C   . TYR A 1 298 ? -11.333 -4.940  6.844   1.00 96.12 298 A 1 
ATOM 2313 O O   . TYR A 1 298 ? -12.099 -5.870  7.066   1.00 94.93 298 A 1 
ATOM 2314 C CB  . TYR A 1 298 ? -10.222 -3.817  8.820   1.00 95.73 298 A 1 
ATOM 2315 C CG  . TYR A 1 298 ? -11.501 -4.004  9.604   1.00 95.14 298 A 1 
ATOM 2316 C CD1 . TYR A 1 298 ? -12.599 -3.144  9.391   1.00 93.32 298 A 1 
ATOM 2317 C CD2 . TYR A 1 298 ? -11.605 -5.060  10.532  1.00 93.55 298 A 1 
ATOM 2318 C CE1 . TYR A 1 298 ? -13.785 -3.328  10.111  1.00 92.44 298 A 1 
ATOM 2319 C CE2 . TYR A 1 298 ? -12.795 -5.241  11.249  1.00 92.09 298 A 1 
ATOM 2320 C CZ  . TYR A 1 298 ? -13.892 -4.374  11.045  1.00 91.77 298 A 1 
ATOM 2321 O OH  . TYR A 1 298 ? -15.042 -4.550  11.756  1.00 90.40 298 A 1 
ATOM 2322 N N   . THR A 1 299 ? -11.631 -4.015  5.929   1.00 95.81 299 A 1 
ATOM 2323 C CA  . THR A 1 299 ? -12.933 -3.997  5.241   1.00 95.36 299 A 1 
ATOM 2324 C C   . THR A 1 299 ? -13.035 -5.031  4.119   1.00 95.21 299 A 1 
ATOM 2325 O O   . THR A 1 299 ? -14.129 -5.287  3.633   1.00 94.19 299 A 1 
ATOM 2326 C CB  . THR A 1 299 ? -13.262 -2.615  4.662   1.00 94.68 299 A 1 
ATOM 2327 O OG1 . THR A 1 299 ? -12.325 -2.268  3.670   1.00 92.53 299 A 1 
ATOM 2328 C CG2 . THR A 1 299 ? -13.261 -1.527  5.727   1.00 92.20 299 A 1 
ATOM 2329 N N   . HIS A 1 300 ? -11.900 -5.577  3.684   1.00 95.74 300 A 1 
ATOM 2330 C CA  . HIS A 1 300 ? -11.755 -6.466  2.528   1.00 96.46 300 A 1 
ATOM 2331 C C   . HIS A 1 300 ? -12.116 -5.821  1.179   1.00 96.85 300 A 1 
ATOM 2332 O O   . HIS A 1 300 ? -12.094 -6.479  0.143   1.00 96.18 300 A 1 
ATOM 2333 C CB  . HIS A 1 300 ? -12.500 -7.790  2.776   1.00 96.44 300 A 1 
ATOM 2334 C CG  . HIS A 1 300 ? -11.918 -8.664  3.861   1.00 96.26 300 A 1 
ATOM 2335 N ND1 . HIS A 1 300 ? -11.635 -10.006 3.712   1.00 93.43 300 A 1 
ATOM 2336 C CD2 . HIS A 1 300 ? -11.573 -8.319  5.133   1.00 93.46 300 A 1 
ATOM 2337 C CE1 . HIS A 1 300 ? -11.128 -10.453 4.869   1.00 93.11 300 A 1 
ATOM 2338 N NE2 . HIS A 1 300 ? -11.072 -9.457  5.766   1.00 93.50 300 A 1 
ATOM 2339 N N   . THR A 1 301 ? -12.397 -4.525  1.168   1.00 95.46 301 A 1 
ATOM 2340 C CA  . THR A 1 301 ? -12.855 -3.778  -0.012  1.00 95.49 301 A 1 
ATOM 2341 C C   . THR A 1 301 ? -11.854 -2.706  -0.441  1.00 95.99 301 A 1 
ATOM 2342 O O   . THR A 1 301 ? -11.098 -2.168  0.374   1.00 95.68 301 A 1 
ATOM 2343 C CB  . THR A 1 301 ? -14.220 -3.138  0.233   1.00 94.58 301 A 1 
ATOM 2344 O OG1 . THR A 1 301 ? -14.179 -2.265  1.338   1.00 91.45 301 A 1 
ATOM 2345 C CG2 . THR A 1 301 ? -15.315 -4.177  0.491   1.00 90.70 301 A 1 
ATOM 2346 N N   . ASP A 1 302 ? -11.880 -2.361  -1.731  1.00 96.24 302 A 1 
ATOM 2347 C CA  . ASP A 1 302 ? -11.228 -1.169  -2.261  1.00 96.47 302 A 1 
ATOM 2348 C C   . ASP A 1 302 ? -12.147 0.041   -2.023  1.00 96.14 302 A 1 
ATOM 2349 O O   . ASP A 1 302 ? -13.086 0.301   -2.780  1.00 94.90 302 A 1 
ATOM 2350 C CB  . ASP A 1 302 ? -10.873 -1.355  -3.738  1.00 96.36 302 A 1 
ATOM 2351 C CG  . ASP A 1 302 ? -9.916  -0.286  -4.258  1.00 95.50 302 A 1 
ATOM 2352 O OD1 . ASP A 1 302 ? -9.726  0.774   -3.606  1.00 93.13 302 A 1 
ATOM 2353 O OD2 . ASP A 1 302 ? -9.244  -0.537  -5.290  1.00 92.46 302 A 1 
ATOM 2354 N N   . SER A 1 303 ? -11.929 0.741   -0.928  1.00 95.56 303 A 1 
ATOM 2355 C CA  . SER A 1 303 ? -12.804 1.820   -0.463  1.00 94.64 303 A 1 
ATOM 2356 C C   . SER A 1 303 ? -12.013 3.025   0.018   1.00 94.90 303 A 1 
ATOM 2357 O O   . SER A 1 303 ? -10.816 2.953   0.285   1.00 93.98 303 A 1 
ATOM 2358 C CB  . SER A 1 303 ? -13.739 1.312   0.638   1.00 92.70 303 A 1 
ATOM 2359 O OG  . SER A 1 303 ? -14.558 0.274   0.133   1.00 82.91 303 A 1 
ATOM 2360 N N   . ILE A 1 304 ? -12.705 4.157   0.126   1.00 94.10 304 A 1 
ATOM 2361 C CA  . ILE A 1 304 ? -12.139 5.412   0.613   1.00 94.29 304 A 1 
ATOM 2362 C C   . ILE A 1 304 ? -13.088 5.979   1.669   1.00 93.69 304 A 1 
ATOM 2363 O O   . ILE A 1 304 ? -14.268 6.193   1.387   1.00 92.54 304 A 1 
ATOM 2364 C CB  . ILE A 1 304 ? -11.903 6.407   -0.546  1.00 94.34 304 A 1 
ATOM 2365 C CG1 . ILE A 1 304 ? -11.032 5.801   -1.671  1.00 93.34 304 A 1 
ATOM 2366 C CG2 . ILE A 1 304 ? -11.248 7.691   0.014   1.00 93.21 304 A 1 
ATOM 2367 C CD1 . ILE A 1 304 ? -10.888 6.692   -2.921  1.00 90.73 304 A 1 
ATOM 2368 N N   . PHE A 1 305 ? -12.573 6.270   2.857   1.00 92.81 305 A 1 
ATOM 2369 C CA  . PHE A 1 305 ? -13.315 6.874   3.952   1.00 92.00 305 A 1 
ATOM 2370 C C   . PHE A 1 305 ? -12.813 8.302   4.220   1.00 92.28 305 A 1 
ATOM 2371 O O   . PHE A 1 305 ? -11.617 8.478   4.479   1.00 90.90 305 A 1 
ATOM 2372 C CB  . PHE A 1 305 ? -13.204 6.011   5.211   1.00 90.58 305 A 1 
ATOM 2373 C CG  . PHE A 1 305 ? -13.705 4.594   5.010   1.00 89.39 305 A 1 
ATOM 2374 C CD1 . PHE A 1 305 ? -15.068 4.362   4.795   1.00 84.88 305 A 1 
ATOM 2375 C CD2 . PHE A 1 305 ? -12.802 3.515   5.001   1.00 85.31 305 A 1 
ATOM 2376 C CE1 . PHE A 1 305 ? -15.533 3.055   4.572   1.00 81.19 305 A 1 
ATOM 2377 C CE2 . PHE A 1 305 ? -13.274 2.208   4.782   1.00 82.20 305 A 1 
ATOM 2378 C CZ  . PHE A 1 305 ? -14.640 1.981   4.566   1.00 82.05 305 A 1 
ATOM 2379 N N   . PRO A 1 306 ? -13.682 9.315   4.199   1.00 91.47 306 A 1 
ATOM 2380 C CA  . PRO A 1 306 ? -13.320 10.661  4.619   1.00 90.71 306 A 1 
ATOM 2381 C C   . PRO A 1 306 ? -12.910 10.704  6.099   1.00 90.50 306 A 1 
ATOM 2382 O O   . PRO A 1 306 ? -13.584 10.149  6.965   1.00 89.41 306 A 1 
ATOM 2383 C CB  . PRO A 1 306 ? -14.549 11.532  4.346   1.00 89.29 306 A 1 
ATOM 2384 C CG  . PRO A 1 306 ? -15.327 10.748  3.286   1.00 86.69 306 A 1 
ATOM 2385 C CD  . PRO A 1 306 ? -15.032 9.297   3.652   1.00 89.41 306 A 1 
ATOM 2386 N N   . VAL A 1 307 ? -11.835 11.429  6.392   1.00 88.54 307 A 1 
ATOM 2387 C CA  . VAL A 1 307 ? -11.484 11.843  7.748   1.00 86.90 307 A 1 
ATOM 2388 C C   . VAL A 1 307 ? -12.058 13.240  7.954   1.00 84.41 307 A 1 
ATOM 2389 O O   . VAL A 1 307 ? -11.600 14.210  7.352   1.00 80.66 307 A 1 
ATOM 2390 C CB  . VAL A 1 307 ? -9.966  11.811  7.981   1.00 86.60 307 A 1 
ATOM 2391 C CG1 . VAL A 1 307 ? -9.609  12.244  9.407   1.00 83.63 307 A 1 
ATOM 2392 C CG2 . VAL A 1 307 ? -9.402  10.408  7.776   1.00 84.33 307 A 1 
ATOM 2393 N N   . TYR A 1 308 ? -13.098 13.339  8.777   1.00 81.22 308 A 1 
ATOM 2394 C CA  . TYR A 1 308 ? -13.859 14.572  8.941   1.00 77.37 308 A 1 
ATOM 2395 C C   . TYR A 1 308 ? -13.042 15.643  9.656   1.00 75.42 308 A 1 
ATOM 2396 O O   . TYR A 1 308 ? -12.571 15.448  10.776  1.00 68.97 308 A 1 
ATOM 2397 C CB  . TYR A 1 308 ? -15.179 14.290  9.670   1.00 73.34 308 A 1 
ATOM 2398 C CG  . TYR A 1 308 ? -15.978 13.192  9.007   1.00 69.21 308 A 1 
ATOM 2399 C CD1 . TYR A 1 308 ? -16.541 13.407  7.727   1.00 62.56 308 A 1 
ATOM 2400 C CD2 . TYR A 1 308 ? -16.067 11.925  9.615   1.00 64.46 308 A 1 
ATOM 2401 C CE1 . TYR A 1 308 ? -17.171 12.348  7.049   1.00 55.63 308 A 1 
ATOM 2402 C CE2 . TYR A 1 308 ? -16.696 10.861  8.933   1.00 57.38 308 A 1 
ATOM 2403 C CZ  . TYR A 1 308 ? -17.236 11.071  7.651   1.00 57.89 308 A 1 
ATOM 2404 O OH  . TYR A 1 308 ? -17.790 10.035  6.968   1.00 53.46 308 A 1 
ATOM 2405 N N   . SER A 1 309 ? -12.891 16.795  8.996   1.00 74.89 309 A 1 
ATOM 2406 C CA  . SER A 1 309 ? -12.188 17.963  9.529   1.00 71.30 309 A 1 
ATOM 2407 C C   . SER A 1 309 ? -12.842 19.246  9.029   1.00 70.74 309 A 1 
ATOM 2408 O O   . SER A 1 309 ? -13.343 19.303  7.912   1.00 64.07 309 A 1 
ATOM 2409 C CB  . SER A 1 309 ? -10.730 17.934  9.080   1.00 65.16 309 A 1 
ATOM 2410 O OG  . SER A 1 309 ? -10.027 19.032  9.620   1.00 58.96 309 A 1 
ATOM 2411 N N   . ASN A 1 310 ? -12.770 20.303  9.831   1.00 66.87 310 A 1 
ATOM 2412 C CA  . ASN A 1 310 ? -13.205 21.642  9.436   1.00 66.06 310 A 1 
ATOM 2413 C C   . ASN A 1 310 ? -12.147 22.406  8.619   1.00 67.03 310 A 1 
ATOM 2414 O O   . ASN A 1 310 ? -12.459 23.449  8.063   1.00 62.21 310 A 1 
ATOM 2415 C CB  . ASN A 1 310 ? -13.595 22.423  10.706  1.00 60.96 310 A 1 
ATOM 2416 C CG  . ASN A 1 310 ? -14.827 21.872  11.398  1.00 56.84 310 A 1 
ATOM 2417 O OD1 . ASN A 1 310 ? -15.666 21.210  10.823  1.00 52.73 310 A 1 
ATOM 2418 N ND2 . ASN A 1 310 ? -14.992 22.148  12.671  1.00 52.20 310 A 1 
ATOM 2419 N N   . SER A 1 311 ? -10.895 21.929  8.568   1.00 65.87 311 A 1 
ATOM 2420 C CA  . SER A 1 311 ? -9.764  22.683  8.017   1.00 65.33 311 A 1 
ATOM 2421 C C   . SER A 1 311 ? -8.871  21.900  7.044   1.00 67.53 311 A 1 
ATOM 2422 O O   . SER A 1 311 ? -8.193  22.518  6.235   1.00 61.96 311 A 1 
ATOM 2423 C CB  . SER A 1 311 ? -8.910  23.220  9.164   1.00 58.92 311 A 1 
ATOM 2424 O OG  . SER A 1 311 ? -8.443  22.164  9.980   1.00 53.54 311 A 1 
ATOM 2425 N N   . THR A 1 312 ? -8.852  20.577  7.102   1.00 67.79 312 A 1 
ATOM 2426 C CA  . THR A 1 312 ? -8.011  19.729  6.261   1.00 67.74 312 A 1 
ATOM 2427 C C   . THR A 1 312 ? -8.810  18.576  5.671   1.00 70.70 312 A 1 
ATOM 2428 O O   . THR A 1 312 ? -9.695  18.019  6.314   1.00 65.92 312 A 1 
ATOM 2429 C CB  . THR A 1 312 ? -6.788  19.175  7.011   1.00 61.39 312 A 1 
ATOM 2430 O OG1 . THR A 1 312 ? -7.166  18.446  8.155   1.00 55.49 312 A 1 
ATOM 2431 C CG2 . THR A 1 312 ? -5.840  20.282  7.474   1.00 54.07 312 A 1 
ATOM 2432 N N   . GLN A 1 313 ? -8.501  18.222  4.428   1.00 77.02 313 A 1 
ATOM 2433 C CA  . GLN A 1 313 ? -9.122  17.103  3.737   1.00 79.68 313 A 1 
ATOM 2434 C C   . GLN A 1 313 ? -8.150  15.922  3.763   1.00 84.12 313 A 1 
ATOM 2435 O O   . GLN A 1 313 ? -7.067  15.982  3.186   1.00 80.94 313 A 1 
ATOM 2436 C CB  . GLN A 1 313 ? -9.521  17.572  2.329   1.00 72.40 313 A 1 
ATOM 2437 C CG  . GLN A 1 313 ? -10.568 16.658  1.697   1.00 62.13 313 A 1 
ATOM 2438 C CD  . GLN A 1 313 ? -11.187 17.267  0.433   1.00 54.83 313 A 1 
ATOM 2439 O OE1 . GLN A 1 313 ? -10.632 18.128  -0.222  1.00 49.91 313 A 1 
ATOM 2440 N NE2 . GLN A 1 313 ? -12.355 16.837  0.036   1.00 45.76 313 A 1 
ATOM 2441 N N   . SER A 1 314 ? -8.519  14.858  4.462   1.00 88.19 314 A 1 
ATOM 2442 C CA  . SER A 1 314 ? -7.758  13.618  4.560   1.00 89.71 314 A 1 
ATOM 2443 C C   . SER A 1 314 ? -8.669  12.423  4.328   1.00 91.65 314 A 1 
ATOM 2444 O O   . SER A 1 314 ? -9.878  12.507  4.542   1.00 90.15 314 A 1 
ATOM 2445 C CB  . SER A 1 314 ? -7.047  13.512  5.910   1.00 86.75 314 A 1 
ATOM 2446 O OG  . SER A 1 314 ? -6.039  14.489  6.005   1.00 76.71 314 A 1 
ATOM 2447 N N   . TYR A 1 315 ? -8.093  11.319  3.878   1.00 93.66 315 A 1 
ATOM 2448 C CA  . TYR A 1 315 ? -8.831  10.115  3.532   1.00 94.56 315 A 1 
ATOM 2449 C C   . TYR A 1 315 ? -8.072  8.878   3.994   1.00 95.26 315 A 1 
ATOM 2450 O O   . TYR A 1 315 ? -6.856  8.804   3.834   1.00 94.62 315 A 1 
ATOM 2451 C CB  . TYR A 1 315 ? -9.063  10.048  2.023   1.00 94.06 315 A 1 
ATOM 2452 C CG  . TYR A 1 315 ? -9.762  11.272  1.458   1.00 93.66 315 A 1 
ATOM 2453 C CD1 . TYR A 1 315 ? -11.152 11.389  1.578   1.00 91.78 315 A 1 
ATOM 2454 C CD2 . TYR A 1 315 ? -9.003  12.297  0.861   1.00 92.44 315 A 1 
ATOM 2455 C CE1 . TYR A 1 315 ? -11.809 12.522  1.085   1.00 90.82 315 A 1 
ATOM 2456 C CE2 . TYR A 1 315 ? -9.660  13.437  0.357   1.00 91.21 315 A 1 
ATOM 2457 C CZ  . TYR A 1 315 ? -11.062 13.550  0.466   1.00 91.13 315 A 1 
ATOM 2458 O OH  . TYR A 1 315 ? -11.702 14.626  -0.033  1.00 89.00 315 A 1 
ATOM 2459 N N   . VAL A 1 316 ? -8.807  7.888   4.496   1.00 94.68 316 A 1 
ATOM 2460 C CA  . VAL A 1 316 ? -8.290  6.537   4.674   1.00 95.23 316 A 1 
ATOM 2461 C C   . VAL A 1 316 ? -8.627  5.751   3.413   1.00 95.44 316 A 1 
ATOM 2462 O O   . VAL A 1 316 ? -9.801  5.623   3.067   1.00 95.09 316 A 1 
ATOM 2463 C CB  . VAL A 1 316 ? -8.867  5.847   5.912   1.00 95.26 316 A 1 
ATOM 2464 C CG1 . VAL A 1 316 ? -8.198  4.497   6.134   1.00 93.86 316 A 1 
ATOM 2465 C CG2 . VAL A 1 316 ? -8.681  6.691   7.182   1.00 93.93 316 A 1 
ATOM 2466 N N   . MET A 1 317 ? -7.624  5.216   2.734   1.00 95.71 317 A 1 
ATOM 2467 C CA  . MET A 1 317 ? -7.796  4.312   1.600   1.00 96.05 317 A 1 
ATOM 2468 C C   . MET A 1 317 ? -7.606  2.879   2.086   1.00 96.55 317 A 1 
ATOM 2469 O O   . MET A 1 317 ? -6.547  2.542   2.618   1.00 95.86 317 A 1 
ATOM 2470 C CB  . MET A 1 317 ? -6.813  4.659   0.482   1.00 95.38 317 A 1 
ATOM 2471 C CG  . MET A 1 317 ? -7.145  6.002   -0.180  1.00 90.95 317 A 1 
ATOM 2472 S SD  . MET A 1 317 ? -6.011  6.483   -1.503  1.00 86.94 317 A 1 
ATOM 2473 C CE  . MET A 1 317 ? -4.580  6.947   -0.507  1.00 75.76 317 A 1 
ATOM 2474 N N   . THR A 1 318 ? -8.611  2.030   1.898   1.00 96.38 318 A 1 
ATOM 2475 C CA  . THR A 1 318 ? -8.511  0.624   2.294   1.00 96.41 318 A 1 
ATOM 2476 C C   . THR A 1 318 ? -7.916  -0.210  1.173   1.00 96.90 318 A 1 
ATOM 2477 O O   . THR A 1 318 ? -8.256  -0.051  -0.002  1.00 96.32 318 A 1 
ATOM 2478 C CB  . THR A 1 318 ? -9.844  0.045   2.782   1.00 95.13 318 A 1 
ATOM 2479 O OG1 . THR A 1 318 ? -10.806 0.048   1.771   1.00 86.26 318 A 1 
ATOM 2480 C CG2 . THR A 1 318 ? -10.404 0.849   3.949   1.00 84.72 318 A 1 
ATOM 2481 N N   . ASN A 1 319 ? -6.998  -1.106  1.524   1.00 96.70 319 A 1 
ATOM 2482 C CA  . ASN A 1 319 ? -6.572  -2.165  0.622   1.00 96.85 319 A 1 
ATOM 2483 C C   . ASN A 1 319 ? -7.663  -3.243  0.589   1.00 97.28 319 A 1 
ATOM 2484 O O   . ASN A 1 319 ? -8.145  -3.618  1.660   1.00 96.37 319 A 1 
ATOM 2485 C CB  . ASN A 1 319 ? -5.254  -2.771  1.102   1.00 95.58 319 A 1 
ATOM 2486 C CG  . ASN A 1 319 ? -4.074  -1.835  1.065   1.00 91.93 319 A 1 
ATOM 2487 O OD1 . ASN A 1 319 ? -3.894  -0.993  0.196   1.00 86.20 319 A 1 
ATOM 2488 N ND2 . ASN A 1 319 ? -3.166  -1.996  1.995   1.00 85.24 319 A 1 
ATOM 2489 N N   . PRO A 1 320 ? -8.020  -3.776  -0.592  1.00 97.10 320 A 1 
ATOM 2490 C CA  . PRO A 1 320 ? -8.806  -4.993  -0.632  1.00 97.10 320 A 1 
ATOM 2491 C C   . PRO A 1 320 ? -7.999  -6.158  -0.040  1.00 97.61 320 A 1 
ATOM 2492 O O   . PRO A 1 320 ? -6.766  -6.135  -0.015  1.00 97.36 320 A 1 
ATOM 2493 C CB  . PRO A 1 320 ? -9.126  -5.217  -2.104  1.00 96.20 320 A 1 
ATOM 2494 C CG  . PRO A 1 320 ? -7.905  -4.622  -2.794  1.00 94.50 320 A 1 
ATOM 2495 C CD  . PRO A 1 320 ? -7.544  -3.426  -1.913  1.00 96.60 320 A 1 
ATOM 2496 N N   . SER A 1 321 ? -8.699  -7.172  0.419   1.00 97.87 321 A 1 
ATOM 2497 C CA  . SER A 1 321 ? -8.083  -8.374  0.964   1.00 98.16 321 A 1 
ATOM 2498 C C   . SER A 1 321 ? -7.591  -9.336  -0.114  1.00 98.31 321 A 1 
ATOM 2499 O O   . SER A 1 321 ? -8.098  -9.379  -1.238  1.00 98.10 321 A 1 
ATOM 2500 C CB  . SER A 1 321 ? -9.044  -9.090  1.901   1.00 97.71 321 A 1 
ATOM 2501 O OG  . SER A 1 321 ? -10.188 -9.518  1.207   1.00 95.27 321 A 1 
ATOM 2502 N N   . VAL A 1 322 ? -6.633  -10.182 0.258   1.00 98.38 322 A 1 
ATOM 2503 C CA  . VAL A 1 322 ? -6.360  -11.412 -0.486  1.00 98.44 322 A 1 
ATOM 2504 C C   . VAL A 1 322 ? -7.440  -12.460 -0.180  1.00 98.43 322 A 1 
ATOM 2505 O O   . VAL A 1 322 ? -7.791  -13.242 -1.057  1.00 98.14 322 A 1 
ATOM 2506 C CB  . VAL A 1 322 ? -4.957  -11.962 -0.166  1.00 98.41 322 A 1 
ATOM 2507 C CG1 . VAL A 1 322 ? -4.650  -13.249 -0.945  1.00 97.79 322 A 1 
ATOM 2508 C CG2 . VAL A 1 322 ? -3.874  -10.937 -0.506  1.00 97.79 322 A 1 
ATOM 2509 N N   . SER A 1 323 ? -8.011  -12.449 1.025   1.00 98.44 323 A 1 
ATOM 2510 C CA  . SER A 1 323 ? -9.112  -13.357 1.382   1.00 98.34 323 A 1 
ATOM 2511 C C   . SER A 1 323 ? -10.412 -12.998 0.652   1.00 98.10 323 A 1 
ATOM 2512 O O   . SER A 1 323 ? -10.855 -11.850 0.725   1.00 97.76 323 A 1 
ATOM 2513 C CB  . SER A 1 323 ? -9.348  -13.341 2.884   1.00 98.08 323 A 1 
ATOM 2514 O OG  . SER A 1 323 ? -10.320 -14.310 3.206   1.00 94.99 323 A 1 
ATOM 2515 N N   . PRO A 1 324 ? -11.085 -13.959 -0.005  1.00 98.05 324 A 1 
ATOM 2516 C CA  . PRO A 1 324 ? -12.385 -13.747 -0.630  1.00 97.65 324 A 1 
ATOM 2517 C C   . PRO A 1 324 ? -13.569 -13.926 0.335   1.00 97.07 324 A 1 
ATOM 2518 O O   . PRO A 1 324 ? -14.716 -14.030 -0.094  1.00 95.99 324 A 1 
ATOM 2519 C CB  . PRO A 1 324 ? -12.397 -14.737 -1.795  1.00 97.39 324 A 1 
ATOM 2520 C CG  . PRO A 1 324 ? -11.619 -15.929 -1.234  1.00 96.71 324 A 1 
ATOM 2521 C CD  . PRO A 1 324 ? -10.571 -15.277 -0.331  1.00 97.65 324 A 1 
ATOM 2522 N N   . LEU A 1 325 ? -13.310 -13.944 1.642   1.00 97.19 325 A 1 
ATOM 2523 C CA  . LEU A 1 325 ? -14.291 -14.252 2.690   1.00 96.60 325 A 1 
ATOM 2524 C C   . LEU A 1 325 ? -15.570 -13.404 2.595   1.00 96.13 325 A 1 
ATOM 2525 O O   . LEU A 1 325 ? -16.667 -13.925 2.765   1.00 94.86 325 A 1 
ATOM 2526 C CB  . LEU A 1 325 ? -13.601 -14.063 4.056   1.00 96.40 325 A 1 
ATOM 2527 C CG  . LEU A 1 325 ? -14.501 -14.352 5.277   1.00 95.53 325 A 1 
ATOM 2528 C CD1 . LEU A 1 325 ? -14.978 -15.800 5.309   1.00 93.77 325 A 1 
ATOM 2529 C CD2 . LEU A 1 325 ? -13.712 -14.090 6.569   1.00 93.50 325 A 1 
ATOM 2530 N N   . PHE A 1 326 ? -15.461 -12.119 2.281   1.00 95.54 326 A 1 
ATOM 2531 C CA  . PHE A 1 326 ? -16.607 -11.218 2.183   1.00 94.62 326 A 1 
ATOM 2532 C C   . PHE A 1 326 ? -17.084 -10.978 0.741   1.00 93.91 326 A 1 
ATOM 2533 O O   . PHE A 1 326 ? -17.826 -10.029 0.462   1.00 91.12 326 A 1 
ATOM 2534 C CB  . PHE A 1 326 ? -16.340 -9.947  2.993   1.00 94.19 326 A 1 
ATOM 2535 C CG  . PHE A 1 326 ? -16.103 -10.220 4.471   1.00 93.74 326 A 1 
ATOM 2536 C CD1 . PHE A 1 326 ? -17.060 -10.917 5.234   1.00 90.85 326 A 1 
ATOM 2537 C CD2 . PHE A 1 326 ? -14.915 -9.790  5.085   1.00 90.90 326 A 1 
ATOM 2538 C CE1 . PHE A 1 326 ? -16.822 -11.194 6.600   1.00 89.54 326 A 1 
ATOM 2539 C CE2 . PHE A 1 326 ? -14.680 -10.063 6.443   1.00 89.99 326 A 1 
ATOM 2540 C CZ  . PHE A 1 326 ? -15.630 -10.770 7.198   1.00 90.60 326 A 1 
ATOM 2541 N N   . GLY A 1 327 ? -16.724 -11.874 -0.184  1.00 94.89 327 A 1 
ATOM 2542 C CA  . GLY A 1 327 ? -17.215 -11.876 -1.556  1.00 94.43 327 A 1 
ATOM 2543 C C   . GLY A 1 327 ? -16.520 -10.880 -2.477  1.00 95.15 327 A 1 
ATOM 2544 O O   . GLY A 1 327 ? -17.120 -10.469 -3.467  1.00 93.26 327 A 1 
ATOM 2545 N N   . ASN A 1 328 ? -15.288 -10.485 -2.173  1.00 95.84 328 A 1 
ATOM 2546 C CA  . ASN A 1 328 ? -14.367 -9.807  -3.083  1.00 96.36 328 A 1 
ATOM 2547 C C   . ASN A 1 328 ? -13.509 -10.830 -3.833  1.00 96.82 328 A 1 
ATOM 2548 O O   . ASN A 1 328 ? -13.281 -11.932 -3.351  1.00 96.51 328 A 1 
ATOM 2549 C CB  . ASN A 1 328 ? -13.501 -8.808  -2.288  1.00 96.16 328 A 1 
ATOM 2550 C CG  . ASN A 1 328 ? -12.655 -9.500  -1.243  1.00 95.40 328 A 1 
ATOM 2551 O OD1 . ASN A 1 328 ? -13.157 -9.948  -0.217  1.00 89.40 328 A 1 
ATOM 2552 N ND2 . ASN A 1 328 ? -11.373 -9.667  -1.490  1.00 90.75 328 A 1 
ATOM 2553 N N   . ASN A 1 329 ? -12.991 -10.461 -5.008  1.00 96.51 329 A 1 
ATOM 2554 C CA  . ASN A 1 329 ? -11.876 -11.209 -5.582  1.00 96.89 329 A 1 
ATOM 2555 C C   . ASN A 1 329 ? -10.591 -10.960 -4.772  1.00 97.25 329 A 1 
ATOM 2556 O O   . ASN A 1 329 ? -10.402 -9.843  -4.277  1.00 97.30 329 A 1 
ATOM 2557 C CB  . ASN A 1 329 ? -11.684 -10.810 -7.049  1.00 96.75 329 A 1 
ATOM 2558 C CG  . ASN A 1 329 ? -12.612 -11.546 -7.983  1.00 95.99 329 A 1 
ATOM 2559 O OD1 . ASN A 1 329 ? -12.840 -12.747 -7.857  1.00 93.10 329 A 1 
ATOM 2560 N ND2 . ASN A 1 329 ? -13.131 -10.877 -8.979  1.00 92.68 329 A 1 
ATOM 2561 N N   . PRO A 1 330 ? -9.669  -11.944 -4.666  1.00 97.90 330 A 1 
ATOM 2562 C CA  . PRO A 1 330 ? -8.351  -11.721 -4.088  1.00 98.03 330 A 1 
ATOM 2563 C C   . PRO A 1 330 ? -7.632  -10.555 -4.749  1.00 98.09 330 A 1 
ATOM 2564 O O   . PRO A 1 330 ? -7.574  -10.469 -5.985  1.00 97.80 330 A 1 
ATOM 2565 C CB  . PRO A 1 330 ? -7.581  -13.028 -4.283  1.00 97.98 330 A 1 
ATOM 2566 C CG  . PRO A 1 330 ? -8.686  -14.076 -4.304  1.00 97.38 330 A 1 
ATOM 2567 C CD  . PRO A 1 330 ? -9.825  -13.342 -5.016  1.00 98.05 330 A 1 
ATOM 2568 N N   . GLY A 1 331 ? -7.052  -9.662  -3.938  1.00 98.16 331 A 1 
ATOM 2569 C CA  . GLY A 1 331 ? -6.384  -8.466  -4.414  1.00 98.15 331 A 1 
ATOM 2570 C C   . GLY A 1 331 ? -5.123  -8.118  -3.626  1.00 98.37 331 A 1 
ATOM 2571 O O   . GLY A 1 331 ? -5.000  -8.409  -2.447  1.00 97.98 331 A 1 
ATOM 2572 N N   . PHE A 1 332 ? -4.171  -7.473  -4.303  1.00 98.28 332 A 1 
ATOM 2573 C CA  . PHE A 1 332 ? -3.025  -6.817  -3.671  1.00 98.37 332 A 1 
ATOM 2574 C C   . PHE A 1 332 ? -2.730  -5.488  -4.366  1.00 98.38 332 A 1 
ATOM 2575 O O   . PHE A 1 332 ? -3.157  -5.249  -5.497  1.00 98.20 332 A 1 
ATOM 2576 C CB  . PHE A 1 332 ? -1.793  -7.742  -3.673  1.00 98.34 332 A 1 
ATOM 2577 C CG  . PHE A 1 332 ? -1.138  -7.924  -5.026  1.00 98.48 332 A 1 
ATOM 2578 C CD1 . PHE A 1 332 ? -1.423  -9.057  -5.808  1.00 98.02 332 A 1 
ATOM 2579 C CD2 . PHE A 1 332 ? -0.228  -6.961  -5.506  1.00 98.00 332 A 1 
ATOM 2580 C CE1 . PHE A 1 332 ? -0.798  -9.233  -7.054  1.00 97.65 332 A 1 
ATOM 2581 C CE2 . PHE A 1 332 ? 0.394   -7.136  -6.758  1.00 97.61 332 A 1 
ATOM 2582 C CZ  . PHE A 1 332 ? 0.111   -8.269  -7.524  1.00 97.75 332 A 1 
ATOM 2583 N N   . ARG A 1 333 ? -1.959  -4.629  -3.715  1.00 98.21 333 A 1 
ATOM 2584 C CA  . ARG A 1 333 ? -1.675  -3.278  -4.216  1.00 98.04 333 A 1 
ATOM 2585 C C   . ARG A 1 333 ? -0.181  -3.002  -4.260  1.00 98.31 333 A 1 
ATOM 2586 O O   . ARG A 1 333 ? 0.554   -3.282  -3.324  1.00 97.95 333 A 1 
ATOM 2587 C CB  . ARG A 1 333 ? -2.477  -2.291  -3.356  1.00 96.51 333 A 1 
ATOM 2588 C CG  . ARG A 1 333 ? -2.407  -0.850  -3.864  1.00 90.30 333 A 1 
ATOM 2589 C CD  . ARG A 1 333 ? -3.376  0.048   -3.077  1.00 93.19 333 A 1 
ATOM 2590 N NE  . ARG A 1 333 ? -4.779  -0.169  -3.473  1.00 92.32 333 A 1 
ATOM 2591 C CZ  . ARG A 1 333 ? -5.853  0.293   -2.860  1.00 93.68 333 A 1 
ATOM 2592 N NH1 . ARG A 1 333 ? -5.800  0.997   -1.766  1.00 87.69 333 A 1 
ATOM 2593 N NH2 . ARG A 1 333 ? -7.028  0.056   -3.346  1.00 87.53 333 A 1 
ATOM 2594 N N   . MET A 1 334 ? 0.282   -2.369  -5.344  1.00 98.08 334 A 1 
ATOM 2595 C CA  . MET A 1 334 ? 1.616   -1.781  -5.435  1.00 98.06 334 A 1 
ATOM 2596 C C   . MET A 1 334 ? 1.510   -0.269  -5.215  1.00 97.99 334 A 1 
ATOM 2597 O O   . MET A 1 334 ? 1.169   0.468   -6.136  1.00 97.50 334 A 1 
ATOM 2598 C CB  . MET A 1 334 ? 2.256   -2.107  -6.797  1.00 98.00 334 A 1 
ATOM 2599 C CG  . MET A 1 334 ? 2.621   -3.585  -6.936  1.00 96.74 334 A 1 
ATOM 2600 S SD  . MET A 1 334 ? 3.843   -4.243  -5.761  1.00 96.38 334 A 1 
ATOM 2601 C CE  . MET A 1 334 ? 5.266   -3.160  -6.075  1.00 91.30 334 A 1 
ATOM 2602 N N   . LEU A 1 335 ? 1.797   0.195   -3.993  1.00 98.00 335 A 1 
ATOM 2603 C CA  . LEU A 1 335 ? 1.805   1.622   -3.647  1.00 97.92 335 A 1 
ATOM 2604 C C   . LEU A 1 335 ? 3.125   2.267   -4.082  1.00 97.91 335 A 1 
ATOM 2605 O O   . LEU A 1 335 ? 4.187   1.665   -3.932  1.00 97.44 335 A 1 
ATOM 2606 C CB  . LEU A 1 335 ? 1.596   1.823   -2.133  1.00 97.81 335 A 1 
ATOM 2607 C CG  . LEU A 1 335 ? 0.355   1.169   -1.522  1.00 96.90 335 A 1 
ATOM 2608 C CD1 . LEU A 1 335 ? 0.452   1.170   0.002   1.00 94.91 335 A 1 
ATOM 2609 C CD2 . LEU A 1 335 ? -0.906  1.923   -1.910  1.00 94.72 335 A 1 
ATOM 2610 N N   . ARG A 1 336 ? 3.066   3.513   -4.555  1.00 96.74 336 A 1 
ATOM 2611 C CA  . ARG A 1 336 ? 4.224   4.320   -4.955  1.00 96.57 336 A 1 
ATOM 2612 C C   . ARG A 1 336 ? 4.285   5.612   -4.150  1.00 96.15 336 A 1 
ATOM 2613 O O   . ARG A 1 336 ? 3.450   6.489   -4.325  1.00 95.21 336 A 1 
ATOM 2614 C CB  . ARG A 1 336 ? 4.167   4.604   -6.460  1.00 96.12 336 A 1 
ATOM 2615 C CG  . ARG A 1 336 ? 4.349   3.335   -7.297  1.00 92.55 336 A 1 
ATOM 2616 C CD  . ARG A 1 336 ? 4.452   3.680   -8.780  1.00 92.13 336 A 1 
ATOM 2617 N NE  . ARG A 1 336 ? 3.176   4.158   -9.346  1.00 85.81 336 A 1 
ATOM 2618 C CZ  . ARG A 1 336 ? 2.216   3.391   -9.837  1.00 83.45 336 A 1 
ATOM 2619 N NH1 . ARG A 1 336 ? 2.252   2.090   -9.792  1.00 74.50 336 A 1 
ATOM 2620 N NH2 . ARG A 1 336 ? 1.182   3.912   -10.413 1.00 74.41 336 A 1 
ATOM 2621 N N   . ILE A 1 337 ? 5.308   5.748   -3.306  1.00 96.22 337 A 1 
ATOM 2622 C CA  . ILE A 1 337 ? 5.557   6.971   -2.528  1.00 95.88 337 A 1 
ATOM 2623 C C   . ILE A 1 337 ? 6.752   7.693   -3.121  1.00 95.52 337 A 1 
ATOM 2624 O O   . ILE A 1 337 ? 7.826   7.110   -3.278  1.00 94.75 337 A 1 
ATOM 2625 C CB  . ILE A 1 337 ? 5.743   6.662   -1.022  1.00 95.69 337 A 1 
ATOM 2626 C CG1 . ILE A 1 337 ? 4.484   6.004   -0.436  1.00 93.90 337 A 1 
ATOM 2627 C CG2 . ILE A 1 337 ? 6.094   7.952   -0.248  1.00 94.24 337 A 1 
ATOM 2628 C CD1 . ILE A 1 337 ? 4.721   5.380   0.936   1.00 86.83 337 A 1 
ATOM 2629 N N   . ARG A 1 338 ? 6.584   8.981   -3.437  1.00 93.62 338 A 1 
ATOM 2630 C CA  . ARG A 1 338 ? 7.636   9.847   -3.970  1.00 92.71 338 A 1 
ATOM 2631 C C   . ARG A 1 338 ? 7.623   11.187  -3.249  1.00 91.51 338 A 1 
ATOM 2632 O O   . ARG A 1 338 ? 6.566   11.769  -3.057  1.00 89.48 338 A 1 
ATOM 2633 C CB  . ARG A 1 338 ? 7.433   10.012  -5.482  1.00 91.81 338 A 1 
ATOM 2634 C CG  . ARG A 1 338 ? 8.598   10.748  -6.150  1.00 87.52 338 A 1 
ATOM 2635 C CD  . ARG A 1 338 ? 8.290   11.133  -7.597  1.00 85.71 338 A 1 
ATOM 2636 N NE  . ARG A 1 338 ? 8.007   9.963   -8.444  1.00 77.06 338 A 1 
ATOM 2637 C CZ  . ARG A 1 338 ? 8.804   9.300   -9.233  1.00 70.70 338 A 1 
ATOM 2638 N NH1 . ARG A 1 338 ? 10.057  9.614   -9.390  1.00 64.90 338 A 1 
ATOM 2639 N NH2 . ARG A 1 338 ? 8.329   8.287   -9.894  1.00 59.90 338 A 1 
ATOM 2640 N N   . ALA A 1 339 ? 8.809   11.680  -2.871  1.00 91.14 339 A 1 
ATOM 2641 C CA  . ALA A 1 339 ? 8.963   12.966  -2.177  1.00 89.99 339 A 1 
ATOM 2642 C C   . ALA A 1 339 ? 8.024   13.122  -0.955  1.00 90.25 339 A 1 
ATOM 2643 O O   . ALA A 1 339 ? 7.472   14.192  -0.718  1.00 87.25 339 A 1 
ATOM 2644 C CB  . ALA A 1 339 ? 8.856   14.101  -3.208  1.00 88.05 339 A 1 
ATOM 2645 N N   . GLY A 1 340 ? 7.845   12.051  -0.191  1.00 90.09 340 A 1 
ATOM 2646 C CA  . GLY A 1 340 ? 7.060   12.053  1.044   1.00 89.93 340 A 1 
ATOM 2647 C C   . GLY A 1 340 ? 5.540   11.959  0.880   1.00 91.25 340 A 1 
ATOM 2648 O O   . GLY A 1 340 ? 4.840   11.981  1.885   1.00 89.36 340 A 1 
ATOM 2649 N N   . VAL A 1 341 ? 5.020   11.841  -0.353  1.00 91.72 341 A 1 
ATOM 2650 C CA  . VAL A 1 341 ? 3.576   11.730  -0.627  1.00 92.28 341 A 1 
ATOM 2651 C C   . VAL A 1 341 ? 3.247   10.432  -1.360  1.00 93.78 341 A 1 
ATOM 2652 O O   . VAL A 1 341 ? 4.084   9.888   -2.080  1.00 93.54 341 A 1 
ATOM 2653 C CB  . VAL A 1 341 ? 3.030   12.951  -1.393  1.00 89.97 341 A 1 
ATOM 2654 C CG1 . VAL A 1 341 ? 3.258   14.252  -0.603  1.00 81.40 341 A 1 
ATOM 2655 C CG2 . VAL A 1 341 ? 3.638   13.125  -2.788  1.00 81.17 341 A 1 
ATOM 2656 N N   . LEU A 1 342 ? 2.019   9.939   -1.220  1.00 93.79 342 A 1 
ATOM 2657 C CA  . LEU A 1 342 ? 1.521   8.864   -2.075  1.00 94.79 342 A 1 
ATOM 2658 C C   . LEU A 1 342 ? 1.307   9.419   -3.489  1.00 95.19 342 A 1 
ATOM 2659 O O   . LEU A 1 342 ? 0.408   10.222  -3.731  1.00 94.60 342 A 1 
ATOM 2660 C CB  . LEU A 1 342 ? 0.255   8.241   -1.467  1.00 94.79 342 A 1 
ATOM 2661 C CG  . LEU A 1 342 ? -0.252  7.003   -2.231  1.00 93.95 342 A 1 
ATOM 2662 C CD1 . LEU A 1 342 ? 0.709   5.818   -2.132  1.00 92.20 342 A 1 
ATOM 2663 C CD2 . LEU A 1 342 ? -1.581  6.546   -1.632  1.00 92.06 342 A 1 
ATOM 2664 N N   . GLU A 1 343 ? 2.178   9.025   -4.400  1.00 94.72 343 A 1 
ATOM 2665 C CA  . GLU A 1 343 ? 2.132   9.453   -5.795  1.00 94.74 343 A 1 
ATOM 2666 C C   . GLU A 1 343 ? 1.025   8.725   -6.550  1.00 95.41 343 A 1 
ATOM 2667 O O   . GLU A 1 343 ? 0.227   9.361   -7.218  1.00 94.50 343 A 1 
ATOM 2668 C CB  . GLU A 1 343 ? 3.516   9.212   -6.442  1.00 93.16 343 A 1 
ATOM 2669 C CG  . GLU A 1 343 ? 3.569   9.638   -7.925  1.00 88.04 343 A 1 
ATOM 2670 C CD  . GLU A 1 343 ? 4.971   9.408   -8.533  1.00 85.57 343 A 1 
ATOM 2671 O OE1 . GLU A 1 343 ? 5.531   10.342  -9.140  1.00 76.09 343 A 1 
ATOM 2672 O OE2 . GLU A 1 343 ? 5.549   8.307   -8.386  1.00 78.02 343 A 1 
ATOM 2673 N N   . ASP A 1 344 ? 0.974   7.397   -6.434  1.00 96.02 344 A 1 
ATOM 2674 C CA  . ASP A 1 344 ? 0.042   6.552   -7.179  1.00 96.77 344 A 1 
ATOM 2675 C C   . ASP A 1 344 ? 0.027   5.127   -6.617  1.00 97.16 344 A 1 
ATOM 2676 O O   . ASP A 1 344 ? 0.848   4.766   -5.777  1.00 96.81 344 A 1 
ATOM 2677 C CB  . ASP A 1 344 ? 0.480   6.530   -8.655  1.00 96.65 344 A 1 
ATOM 2678 C CG  . ASP A 1 344 ? -0.632  6.166   -9.637  1.00 96.56 344 A 1 
ATOM 2679 O OD1 . ASP A 1 344 ? -1.779  5.930   -9.211  1.00 94.94 344 A 1 
ATOM 2680 O OD2 . ASP A 1 344 ? -0.311  6.132   -10.845 1.00 94.70 344 A 1 
ATOM 2681 N N   . PHE A 1 345 ? -0.874  4.285   -7.136  1.00 97.53 345 A 1 
ATOM 2682 C CA  . PHE A 1 345 ? -0.824  2.849   -6.924  1.00 97.74 345 A 1 
ATOM 2683 C C   . PHE A 1 345 ? -1.411  2.053   -8.097  1.00 98.07 345 A 1 
ATOM 2684 O O   . PHE A 1 345 ? -2.263  2.546   -8.837  1.00 97.84 345 A 1 
ATOM 2685 C CB  . PHE A 1 345 ? -1.509  2.475   -5.608  1.00 97.55 345 A 1 
ATOM 2686 C CG  . PHE A 1 345 ? -2.980  2.815   -5.522  1.00 97.66 345 A 1 
ATOM 2687 C CD1 . PHE A 1 345 ? -3.395  3.995   -4.880  1.00 96.52 345 A 1 
ATOM 2688 C CD2 . PHE A 1 345 ? -3.941  1.924   -6.030  1.00 96.53 345 A 1 
ATOM 2689 C CE1 . PHE A 1 345 ? -4.757  4.277   -4.732  1.00 95.70 345 A 1 
ATOM 2690 C CE2 . PHE A 1 345 ? -5.309  2.203   -5.884  1.00 95.56 345 A 1 
ATOM 2691 C CZ  . PHE A 1 345 ? -5.726  3.376   -5.227  1.00 95.78 345 A 1 
ATOM 2692 N N   . ASP A 1 346 ? -0.967  0.807   -8.237  1.00 97.98 346 A 1 
ATOM 2693 C CA  . ASP A 1 346 ? -1.574  -0.189  -9.097  1.00 98.09 346 A 1 
ATOM 2694 C C   . ASP A 1 346 ? -2.299  -1.231  -8.252  1.00 98.20 346 A 1 
ATOM 2695 O O   . ASP A 1 346 ? -1.698  -1.826  -7.347  1.00 97.87 346 A 1 
ATOM 2696 C CB  . ASP A 1 346 ? -0.527  -0.869  -10.002 1.00 97.80 346 A 1 
ATOM 2697 C CG  . ASP A 1 346 ? 0.126   0.087   -11.001 1.00 96.99 346 A 1 
ATOM 2698 O OD1 . ASP A 1 346 ? -0.575  0.911   -11.621 1.00 94.05 346 A 1 
ATOM 2699 O OD2 . ASP A 1 346 ? 1.357   0.011   -11.177 1.00 93.91 346 A 1 
ATOM 2700 N N   . GLN A 1 347 ? -3.566  -1.459  -8.544  1.00 98.29 347 A 1 
ATOM 2701 C CA  . GLN A 1 347 ? -4.364  -2.536  -7.963  1.00 98.37 347 A 1 
ATOM 2702 C C   . GLN A 1 347 ? -4.261  -3.782  -8.846  1.00 98.25 347 A 1 
ATOM 2703 O O   . GLN A 1 347 ? -4.348  -3.684  -10.072 1.00 98.01 347 A 1 
ATOM 2704 C CB  . GLN A 1 347 ? -5.818  -2.052  -7.802  1.00 98.14 347 A 1 
ATOM 2705 C CG  . GLN A 1 347 ? -6.729  -3.084  -7.121  1.00 95.44 347 A 1 
ATOM 2706 C CD  . GLN A 1 347 ? -6.222  -3.468  -5.735  1.00 95.48 347 A 1 
ATOM 2707 O OE1 . GLN A 1 347 ? -5.818  -2.625  -4.949  1.00 89.13 347 A 1 
ATOM 2708 N NE2 . GLN A 1 347 ? -6.181  -4.734  -5.408  1.00 87.57 347 A 1 
ATOM 2709 N N   . TYR A 1 348 ? -4.087  -4.930  -8.220  1.00 98.27 348 A 1 
ATOM 2710 C CA  . TYR A 1 348 ? -4.039  -6.228  -8.875  1.00 98.35 348 A 1 
ATOM 2711 C C   . TYR A 1 348 ? -5.111  -7.151  -8.307  1.00 98.23 348 A 1 
ATOM 2712 O O   . TYR A 1 348 ? -5.437  -7.046  -7.126  1.00 97.94 348 A 1 
ATOM 2713 C CB  . TYR A 1 348 ? -2.656  -6.864  -8.725  1.00 98.34 348 A 1 
ATOM 2714 C CG  . TYR A 1 348 ? -1.542  -6.111  -9.420  1.00 98.28 348 A 1 
ATOM 2715 C CD1 . TYR A 1 348 ? -1.114  -6.505  -10.701 1.00 97.61 348 A 1 
ATOM 2716 C CD2 . TYR A 1 348 ? -0.945  -5.007  -8.789  1.00 97.66 348 A 1 
ATOM 2717 C CE1 . TYR A 1 348 ? -0.088  -5.796  -11.353 1.00 97.20 348 A 1 
ATOM 2718 C CE2 . TYR A 1 348 ? 0.074   -4.289  -9.441  1.00 97.28 348 A 1 
ATOM 2719 C CZ  . TYR A 1 348 ? 0.506   -4.683  -10.723 1.00 97.37 348 A 1 
ATOM 2720 O OH  . TYR A 1 348 ? 1.485   -3.982  -11.351 1.00 96.56 348 A 1 
ATOM 2721 N N   . TYR A 1 349 ? -5.614  -8.066  -9.130  1.00 97.88 349 A 1 
ATOM 2722 C CA  . TYR A 1 349 ? -6.671  -8.998  -8.735  1.00 97.81 349 A 1 
ATOM 2723 C C   . TYR A 1 349 ? -6.545  -10.362 -9.401  1.00 97.93 349 A 1 
ATOM 2724 O O   . TYR A 1 349 ? -5.878  -10.529 -10.423 1.00 97.46 349 A 1 
ATOM 2725 C CB  . TYR A 1 349 ? -8.045  -8.378  -9.023  1.00 97.13 349 A 1 
ATOM 2726 C CG  . TYR A 1 349 ? -8.537  -8.517  -10.449 1.00 96.66 349 A 1 
ATOM 2727 C CD1 . TYR A 1 349 ? -7.877  -7.875  -11.513 1.00 95.15 349 A 1 
ATOM 2728 C CD2 . TYR A 1 349 ? -9.678  -9.312  -10.715 1.00 95.08 349 A 1 
ATOM 2729 C CE1 . TYR A 1 349 ? -8.356  -8.011  -12.827 1.00 93.55 349 A 1 
ATOM 2730 C CE2 . TYR A 1 349 ? -10.163 -9.445  -12.024 1.00 93.47 349 A 1 
ATOM 2731 C CZ  . TYR A 1 349 ? -9.502  -8.788  -13.088 1.00 92.99 349 A 1 
ATOM 2732 O OH  . TYR A 1 349 ? -9.977  -8.909  -14.344 1.00 90.90 349 A 1 
ATOM 2733 N N   . PHE A 1 350 ? -7.228  -11.349 -8.812  1.00 97.66 350 A 1 
ATOM 2734 C CA  . PHE A 1 350 ? -7.398  -12.697 -9.324  1.00 97.37 350 A 1 
ATOM 2735 C C   . PHE A 1 350 ? -8.890  -13.060 -9.338  1.00 96.90 350 A 1 
ATOM 2736 O O   . PHE A 1 350 ? -9.507  -13.151 -8.286  1.00 95.89 350 A 1 
ATOM 2737 C CB  . PHE A 1 350 ? -6.589  -13.654 -8.446  1.00 97.10 350 A 1 
ATOM 2738 C CG  . PHE A 1 350 ? -6.498  -15.066 -8.987  1.00 97.08 350 A 1 
ATOM 2739 C CD1 . PHE A 1 350 ? -7.556  -15.967 -8.814  1.00 95.70 350 A 1 
ATOM 2740 C CD2 . PHE A 1 350 ? -5.330  -15.480 -9.656  1.00 95.80 350 A 1 
ATOM 2741 C CE1 . PHE A 1 350 ? -7.455  -17.280 -9.315  1.00 94.76 350 A 1 
ATOM 2742 C CE2 . PHE A 1 350 ? -5.230  -16.792 -10.147 1.00 94.60 350 A 1 
ATOM 2743 C CZ  . PHE A 1 350 ? -6.283  -17.692 -9.980  1.00 94.73 350 A 1 
ATOM 2744 N N   . ASP A 1 351 ? -9.469  -13.283 -10.512 1.00 95.77 351 A 1 
ATOM 2745 C CA  . ASP A 1 351 ? -10.887 -13.658 -10.628 1.00 94.85 351 A 1 
ATOM 2746 C C   . ASP A 1 351 ? -11.092 -15.135 -10.254 1.00 94.42 351 A 1 
ATOM 2747 O O   . ASP A 1 351 ? -10.932 -16.026 -11.089 1.00 93.50 351 A 1 
ATOM 2748 C CB  . ASP A 1 351 ? -11.389 -13.316 -12.038 1.00 93.94 351 A 1 
ATOM 2749 C CG  . ASP A 1 351 ? -12.872 -13.633 -12.249 1.00 91.74 351 A 1 
ATOM 2750 O OD1 . ASP A 1 351 ? -13.509 -14.197 -11.336 1.00 89.32 351 A 1 
ATOM 2751 O OD2 . ASP A 1 351 ? -13.354 -13.315 -13.358 1.00 87.69 351 A 1 
ATOM 2752 N N   . ILE A 1 352 ? -11.439 -15.408 -9.003  1.00 95.04 352 A 1 
ATOM 2753 C CA  . ILE A 1 352 ? -11.637 -16.782 -8.514  1.00 94.39 352 A 1 
ATOM 2754 C C   . ILE A 1 352 ? -12.883 -17.474 -9.087  1.00 92.98 352 A 1 
ATOM 2755 O O   . ILE A 1 352 ? -13.012 -18.684 -8.929  1.00 89.22 352 A 1 
ATOM 2756 C CB  . ILE A 1 352 ? -11.656 -16.859 -6.973  1.00 92.88 352 A 1 
ATOM 2757 C CG1 . ILE A 1 352 ? -12.757 -15.980 -6.357  1.00 87.45 352 A 1 
ATOM 2758 C CG2 . ILE A 1 352 ? -10.262 -16.514 -6.422  1.00 88.44 352 A 1 
ATOM 2759 C CD1 . ILE A 1 352 ? -12.953 -16.248 -4.857  1.00 89.08 352 A 1 
ATOM 2760 N N   . SER A 1 353 ? -13.767 -16.760 -9.778  1.00 93.22 353 A 1 
ATOM 2761 C CA  . SER A 1 353 ? -14.918 -17.365 -10.447 1.00 90.91 353 A 1 
ATOM 2762 C C   . SER A 1 353 ? -14.535 -18.128 -11.726 1.00 89.78 353 A 1 
ATOM 2763 O O   . SER A 1 353 ? -15.307 -18.930 -12.239 1.00 87.47 353 A 1 
ATOM 2764 C CB  . SER A 1 353 ? -15.982 -16.298 -10.742 1.00 90.11 353 A 1 
ATOM 2765 O OG  . SER A 1 353 ? -15.636 -15.493 -11.856 1.00 86.36 353 A 1 
ATOM 2766 N N   . ARG A 1 354 ? -13.312 -17.907 -12.236 1.00 89.73 354 A 1 
ATOM 2767 C CA  . ARG A 1 354 ? -12.806 -18.475 -13.484 1.00 88.59 354 A 1 
ATOM 2768 C C   . ARG A 1 354 ? -11.700 -19.497 -13.235 1.00 88.48 354 A 1 
ATOM 2769 O O   . ARG A 1 354 ? -10.684 -19.200 -12.623 1.00 86.65 354 A 1 
ATOM 2770 C CB  . ARG A 1 354 ? -12.292 -17.364 -14.388 1.00 87.13 354 A 1 
ATOM 2771 C CG  . ARG A 1 354 ? -13.353 -16.349 -14.816 1.00 80.22 354 A 1 
ATOM 2772 C CD  . ARG A 1 354 ? -12.742 -15.338 -15.783 1.00 75.40 354 A 1 
ATOM 2773 N NE  . ARG A 1 354 ? -12.227 -16.003 -17.002 1.00 68.20 354 A 1 
ATOM 2774 C CZ  . ARG A 1 354 ? -12.805 -16.090 -18.167 1.00 60.28 354 A 1 
ATOM 2775 N NH1 . ARG A 1 354 ? -13.926 -15.462 -18.437 1.00 55.96 354 A 1 
ATOM 2776 N NH2 . ARG A 1 354 ? -12.261 -16.837 -19.083 1.00 53.14 354 A 1 
ATOM 2777 N N   . LYS A 1 355 ? -11.849 -20.684 -13.829 1.00 85.49 355 A 1 
ATOM 2778 C CA  . LYS A 1 355 ? -10.849 -21.767 -13.726 1.00 82.37 355 A 1 
ATOM 2779 C C   . LYS A 1 355 ? -9.507  -21.449 -14.389 1.00 83.61 355 A 1 
ATOM 2780 O O   . LYS A 1 355 ? -8.475  -21.956 -13.968 1.00 78.85 355 A 1 
ATOM 2781 C CB  . LYS A 1 355 ? -11.401 -23.051 -14.344 1.00 78.51 355 A 1 
ATOM 2782 C CG  . LYS A 1 355 ? -12.608 -23.607 -13.573 1.00 69.08 355 A 1 
ATOM 2783 C CD  . LYS A 1 355 ? -13.021 -24.960 -14.171 1.00 62.53 355 A 1 
ATOM 2784 C CE  . LYS A 1 355 ? -14.210 -25.511 -13.396 1.00 56.04 355 A 1 
ATOM 2785 N NZ  . LYS A 1 355 ? -14.579 -26.871 -13.857 1.00 47.37 355 A 1 
ATOM 2786 N N   . ASP A 1 356 ? -9.528  -20.631 -15.441 1.00 84.71 356 A 1 
ATOM 2787 C CA  . ASP A 1 356 ? -8.371  -20.206 -16.220 1.00 85.81 356 A 1 
ATOM 2788 C C   . ASP A 1 356 ? -7.817  -18.844 -15.779 1.00 87.98 356 A 1 
ATOM 2789 O O   . ASP A 1 356 ? -7.032  -18.227 -16.504 1.00 83.20 356 A 1 
ATOM 2790 C CB  . ASP A 1 356 ? -8.740  -20.233 -17.723 1.00 82.36 356 A 1 
ATOM 2791 C CG  . ASP A 1 356 ? -9.817  -19.203 -18.132 1.00 75.72 356 A 1 
ATOM 2792 O OD1 . ASP A 1 356 ? -10.687 -18.831 -17.311 1.00 69.71 356 A 1 
ATOM 2793 O OD2 . ASP A 1 356 ? -9.834  -18.796 -19.319 1.00 70.44 356 A 1 
ATOM 2794 N N   . SER A 1 357 ? -8.233  -18.361 -14.616 1.00 87.98 357 A 1 
ATOM 2795 C CA  . SER A 1 357 ? -7.849  -17.047 -14.135 1.00 88.32 357 A 1 
ATOM 2796 C C   . SER A 1 357 ? -6.348  -16.935 -13.864 1.00 89.94 357 A 1 
ATOM 2797 O O   . SER A 1 357 ? -5.654  -17.905 -13.545 1.00 87.24 357 A 1 
ATOM 2798 C CB  . SER A 1 357 ? -8.632  -16.640 -12.899 1.00 85.57 357 A 1 
ATOM 2799 O OG  . SER A 1 357 ? -8.507  -15.238 -12.735 1.00 77.61 357 A 1 
ATOM 2800 N N   . GLN A 1 358 ? -5.859  -15.712 -13.991 1.00 93.61 358 A 1 
ATOM 2801 C CA  . GLN A 1 358 ? -4.501  -15.319 -13.659 1.00 94.16 358 A 1 
ATOM 2802 C C   . GLN A 1 358 ? -4.550  -13.991 -12.913 1.00 95.93 358 A 1 
ATOM 2803 O O   . GLN A 1 358 ? -5.502  -13.223 -13.057 1.00 95.11 358 A 1 
ATOM 2804 C CB  . GLN A 1 358 ? -3.641  -15.199 -14.930 1.00 91.52 358 A 1 
ATOM 2805 C CG  . GLN A 1 358 ? -3.526  -16.533 -15.677 1.00 83.09 358 A 1 
ATOM 2806 C CD  . GLN A 1 358 ? -2.574  -16.493 -16.873 1.00 75.96 358 A 1 
ATOM 2807 O OE1 . GLN A 1 358 ? -1.852  -15.552 -17.145 1.00 68.52 358 A 1 
ATOM 2808 N NE2 . GLN A 1 358 ? -2.520  -17.565 -17.629 1.00 64.50 358 A 1 
ATOM 2809 N N   . TRP A 1 359 ? -3.502  -13.690 -12.142 1.00 96.89 359 A 1 
ATOM 2810 C CA  . TRP A 1 359 ? -3.316  -12.354 -11.595 1.00 97.49 359 A 1 
ATOM 2811 C C   . TRP A 1 359 ? -3.181  -11.343 -12.724 1.00 97.36 359 A 1 
ATOM 2812 O O   . TRP A 1 359 ? -2.386  -11.529 -13.649 1.00 96.33 359 A 1 
ATOM 2813 C CB  . TRP A 1 359 ? -2.096  -12.326 -10.680 1.00 97.53 359 A 1 
ATOM 2814 C CG  . TRP A 1 359 ? -2.311  -13.036 -9.389  1.00 97.70 359 A 1 
ATOM 2815 C CD1 . TRP A 1 359 ? -1.969  -14.317 -9.114  1.00 97.12 359 A 1 
ATOM 2816 C CD2 . TRP A 1 359 ? -2.956  -12.526 -8.191  1.00 97.86 359 A 1 
ATOM 2817 N NE1 . TRP A 1 359 ? -2.364  -14.627 -7.840  1.00 97.22 359 A 1 
ATOM 2818 C CE2 . TRP A 1 359 ? -2.984  -13.562 -7.221  1.00 97.58 359 A 1 
ATOM 2819 C CE3 . TRP A 1 359 ? -3.540  -11.285 -7.830  1.00 97.62 359 A 1 
ATOM 2820 C CZ2 . TRP A 1 359 ? -3.566  -13.392 -5.958  1.00 97.42 359 A 1 
ATOM 2821 C CZ3 . TRP A 1 359 ? -4.117  -11.101 -6.573  1.00 97.26 359 A 1 
ATOM 2822 C CH2 . TRP A 1 359 ? -4.139  -12.154 -5.633  1.00 97.01 359 A 1 
ATOM 2823 N N   . ASN A 1 360 ? -3.928  -10.258 -12.641 1.00 97.64 360 A 1 
ATOM 2824 C CA  . ASN A 1 360 ? -3.918  -9.173  -13.617 1.00 97.10 360 A 1 
ATOM 2825 C C   . ASN A 1 360 ? -3.930  -7.830  -12.897 1.00 97.89 360 A 1 
ATOM 2826 O O   . ASN A 1 360 ? -4.425  -7.708  -11.781 1.00 97.36 360 A 1 
ATOM 2827 C CB  . ASN A 1 360 ? -5.122  -9.321  -14.562 1.00 95.30 360 A 1 
ATOM 2828 C CG  . ASN A 1 360 ? -4.960  -10.504 -15.489 1.00 87.62 360 A 1 
ATOM 2829 O OD1 . ASN A 1 360 ? -4.190  -10.463 -16.439 1.00 78.53 360 A 1 
ATOM 2830 N ND2 . ASN A 1 360 ? -5.653  -11.581 -15.257 1.00 76.66 360 A 1 
ATOM 2831 N N   . LYS A 1 361 ? -3.398  -6.800  -13.570 1.00 97.44 361 A 1 
ATOM 2832 C CA  . LYS A 1 361 ? -3.604  -5.426  -13.105 1.00 97.64 361 A 1 
ATOM 2833 C C   . LYS A 1 361 ? -5.059  -5.049  -13.337 1.00 97.55 361 A 1 
ATOM 2834 O O   . LYS A 1 361 ? -5.536  -5.125  -14.472 1.00 96.70 361 A 1 
ATOM 2835 C CB  . LYS A 1 361 ? -2.633  -4.472  -13.798 1.00 97.40 361 A 1 
ATOM 2836 C CG  . LYS A 1 361 ? -2.748  -3.074  -13.155 1.00 96.63 361 A 1 
ATOM 2837 C CD  . LYS A 1 361 ? -1.633  -2.126  -13.574 1.00 95.20 361 A 1 
ATOM 2838 C CE  . LYS A 1 361 ? -1.716  -1.755  -15.056 1.00 91.13 361 A 1 
ATOM 2839 N NZ  . LYS A 1 361 ? -0.805  -0.617  -15.313 1.00 88.07 361 A 1 
ATOM 2840 N N   . GLU A 1 362 ? -5.739  -4.635  -12.284 1.00 97.14 362 A 1 
ATOM 2841 C CA  . GLU A 1 362 ? -7.108  -4.140  -12.355 1.00 97.07 362 A 1 
ATOM 2842 C C   . GLU A 1 362 ? -7.121  -2.701  -12.881 1.00 96.92 362 A 1 
ATOM 2843 O O   . GLU A 1 362 ? -7.745  -2.419  -13.903 1.00 96.00 362 A 1 
ATOM 2844 C CB  . GLU A 1 362 ? -7.763  -4.246  -10.971 1.00 96.76 362 A 1 
ATOM 2845 C CG  . GLU A 1 362 ? -9.244  -3.915  -11.077 1.00 94.74 362 A 1 
ATOM 2846 C CD  . GLU A 1 362 ? -9.963  -3.913  -9.721  1.00 94.83 362 A 1 
ATOM 2847 O OE1 . GLU A 1 362 ? -11.173 -3.607  -9.781  1.00 88.83 362 A 1 
ATOM 2848 O OE2 . GLU A 1 362 ? -9.311  -4.182  -8.700  1.00 90.74 362 A 1 
ATOM 2849 N N   . TYR A 1 363 ? -6.368  -1.814  -12.215 1.00 97.58 363 A 1 
ATOM 2850 C CA  . TYR A 1 363 ? -6.265  -0.415  -12.597 1.00 97.69 363 A 1 
ATOM 2851 C C   . TYR A 1 363 ? -5.032  0.282   -11.990 1.00 97.99 363 A 1 
ATOM 2852 O O   . TYR A 1 363 ? -4.411  -0.217  -11.063 1.00 97.89 363 A 1 
ATOM 2853 C CB  . TYR A 1 363 ? -7.557  0.313   -12.221 1.00 97.50 363 A 1 
ATOM 2854 C CG  . TYR A 1 363 ? -7.773  0.569   -10.745 1.00 97.59 363 A 1 
ATOM 2855 C CD1 . TYR A 1 363 ? -8.302  -0.424  -9.894  1.00 96.86 363 A 1 
ATOM 2856 C CD2 . TYR A 1 363 ? -7.460  1.841   -10.227 1.00 97.07 363 A 1 
ATOM 2857 C CE1 . TYR A 1 363 ? -8.531  -0.142  -8.533  1.00 96.18 363 A 1 
ATOM 2858 C CE2 . TYR A 1 363 ? -7.688  2.123   -8.872  1.00 96.24 363 A 1 
ATOM 2859 C CZ  . TYR A 1 363 ? -8.227  1.144   -8.022  1.00 96.31 363 A 1 
ATOM 2860 O OH  . TYR A 1 363 ? -8.448  1.450   -6.725  1.00 95.33 363 A 1 
ATOM 2861 N N   . THR A 1 364 ? -4.718  1.455   -12.541 1.00 97.83 364 A 1 
ATOM 2862 C CA  . THR A 1 364 ? -3.815  2.444   -11.935 1.00 98.05 364 A 1 
ATOM 2863 C C   . THR A 1 364 ? -4.676  3.609   -11.436 1.00 97.97 364 A 1 
ATOM 2864 O O   . THR A 1 364 ? -5.488  4.117   -12.212 1.00 97.44 364 A 1 
ATOM 2865 C CB  . THR A 1 364 ? -2.788  2.942   -12.963 1.00 97.82 364 A 1 
ATOM 2866 O OG1 . THR A 1 364 ? -2.011  1.875   -13.460 1.00 96.25 364 A 1 
ATOM 2867 C CG2 . THR A 1 364 ? -1.826  3.972   -12.393 1.00 96.29 364 A 1 
ATOM 2868 N N   . PHE A 1 365 ? -4.514  4.050   -10.189 1.00 98.07 365 A 1 
ATOM 2869 C CA  . PHE A 1 365 ? -5.410  5.036   -9.568  1.00 97.97 365 A 1 
ATOM 2870 C C   . PHE A 1 365 ? -5.493  6.342   -10.363 1.00 97.80 365 A 1 
ATOM 2871 O O   . PHE A 1 365 ? -6.588  6.767   -10.738 1.00 97.64 365 A 1 
ATOM 2872 C CB  . PHE A 1 365 ? -4.975  5.287   -8.117  1.00 97.84 365 A 1 
ATOM 2873 C CG  . PHE A 1 365 ? -5.834  6.322   -7.398  1.00 97.77 365 A 1 
ATOM 2874 C CD1 . PHE A 1 365 ? -5.402  7.659   -7.305  1.00 97.11 365 A 1 
ATOM 2875 C CD2 . PHE A 1 365 ? -7.076  5.950   -6.861  1.00 97.23 365 A 1 
ATOM 2876 C CE1 . PHE A 1 365 ? -6.209  8.620   -6.670  1.00 96.86 365 A 1 
ATOM 2877 C CE2 . PHE A 1 365 ? -7.879  6.906   -6.219  1.00 96.69 365 A 1 
ATOM 2878 C CZ  . PHE A 1 365 ? -7.451  8.239   -6.123  1.00 96.83 365 A 1 
ATOM 2879 N N   . THR A 1 366 ? -4.350  6.957   -10.683 1.00 97.48 366 A 1 
ATOM 2880 C CA  . THR A 1 366 ? -4.315  8.235   -11.402 1.00 97.23 366 A 1 
ATOM 2881 C C   . THR A 1 366 ? -5.003  8.178   -12.764 1.00 96.88 366 A 1 
ATOM 2882 O O   . THR A 1 366 ? -5.784  9.055   -13.098 1.00 96.28 366 A 1 
ATOM 2883 C CB  . THR A 1 366 ? -2.878  8.734   -11.615 1.00 97.23 366 A 1 
ATOM 2884 O OG1 . THR A 1 366 ? -2.097  7.739   -12.232 1.00 95.58 366 A 1 
ATOM 2885 C CG2 . THR A 1 366 ? -2.231  9.157   -10.307 1.00 95.05 366 A 1 
ATOM 2886 N N   . ASN A 1 367 ? -4.777  7.095   -13.518 1.00 97.69 367 A 1 
ATOM 2887 C CA  . ASN A 1 367 ? -5.399  6.901   -14.825 1.00 97.25 367 A 1 
ATOM 2888 C C   . ASN A 1 367 ? -6.910  6.700   -14.691 1.00 97.01 367 A 1 
ATOM 2889 O O   . ASN A 1 367 ? -7.682  7.218   -15.488 1.00 95.99 367 A 1 
ATOM 2890 C CB  . ASN A 1 367 ? -4.768  5.679   -15.508 1.00 96.59 367 A 1 
ATOM 2891 C CG  . ASN A 1 367 ? -3.322  5.886   -15.921 1.00 88.62 367 A 1 
ATOM 2892 O OD1 . ASN A 1 367 ? -2.753  6.955   -15.856 1.00 80.35 367 A 1 
ATOM 2893 N ND2 . ASN A 1 367 ? -2.669  4.849   -16.387 1.00 79.12 367 A 1 
ATOM 2894 N N   . SER A 1 368 ? -7.310  5.938   -13.693 1.00 97.29 368 A 1 
ATOM 2895 C CA  . SER A 1 368 ? -8.691  5.504   -13.549 1.00 96.71 368 A 1 
ATOM 2896 C C   . SER A 1 368 ? -9.636  6.590   -13.069 1.00 96.77 368 A 1 
ATOM 2897 O O   . SER A 1 368 ? -10.792 6.615   -13.474 1.00 95.43 368 A 1 
ATOM 2898 C CB  . SER A 1 368 ? -8.727  4.335   -12.594 1.00 95.76 368 A 1 
ATOM 2899 O OG  . SER A 1 368 ? -9.610  3.418   -13.166 1.00 85.81 368 A 1 
ATOM 2900 N N   . TYR A 1 369 ? -9.130  7.480   -12.225 1.00 97.38 369 A 1 
ATOM 2901 C CA  . TYR A 1 369 ? -9.880  8.607   -11.682 1.00 97.10 369 A 1 
ATOM 2902 C C   . TYR A 1 369 ? -9.501  9.937   -12.351 1.00 97.03 369 A 1 
ATOM 2903 O O   . TYR A 1 369 ? -9.953  10.991  -11.909 1.00 95.71 369 A 1 
ATOM 2904 C CB  . TYR A 1 369 ? -9.719  8.614   -10.165 1.00 96.87 369 A 1 
ATOM 2905 C CG  . TYR A 1 369 ? -10.379 7.428   -9.476  1.00 96.83 369 A 1 
ATOM 2906 C CD1 . TYR A 1 369 ? -11.745 7.491   -9.137  1.00 95.70 369 A 1 
ATOM 2907 C CD2 . TYR A 1 369 ? -9.646  6.270   -9.184  1.00 95.81 369 A 1 
ATOM 2908 C CE1 . TYR A 1 369 ? -12.370 6.409   -8.496  1.00 94.86 369 A 1 
ATOM 2909 C CE2 . TYR A 1 369 ? -10.269 5.177   -8.542  1.00 94.97 369 A 1 
ATOM 2910 C CZ  . TYR A 1 369 ? -11.632 5.245   -8.194  1.00 95.07 369 A 1 
ATOM 2911 O OH  . TYR A 1 369 ? -12.227 4.202   -7.577  1.00 93.77 369 A 1 
ATOM 2912 N N   . SER A 1 370 ? -8.678  9.910   -13.409 1.00 95.97 370 A 1 
ATOM 2913 C CA  . SER A 1 370 ? -8.237  11.098  -14.159 1.00 95.53 370 A 1 
ATOM 2914 C C   . SER A 1 370 ? -7.637  12.197  -13.269 1.00 96.12 370 A 1 
ATOM 2915 O O   . SER A 1 370 ? -7.883  13.393  -13.450 1.00 94.89 370 A 1 
ATOM 2916 C CB  . SER A 1 370 ? -9.365  11.605  -15.062 1.00 94.41 370 A 1 
ATOM 2917 O OG  . SER A 1 370 ? -9.691  10.611  -16.017 1.00 86.91 370 A 1 
ATOM 2918 N N   . VAL A 1 371 ? -6.822  11.810  -12.288 1.00 96.32 371 A 1 
ATOM 2919 C CA  . VAL A 1 371 ? -6.155  12.705  -11.334 1.00 96.90 371 A 1 
ATOM 2920 C C   . VAL A 1 371 ? -4.632  12.613  -11.436 1.00 97.26 371 A 1 
ATOM 2921 O O   . VAL A 1 371 ? -4.083  11.687  -12.018 1.00 96.89 371 A 1 
ATOM 2922 C CB  . VAL A 1 371 ? -6.634  12.467  -9.889  1.00 96.89 371 A 1 
ATOM 2923 C CG1 . VAL A 1 371 ? -8.106  12.860  -9.710  1.00 95.85 371 A 1 
ATOM 2924 C CG2 . VAL A 1 371 ? -6.422  11.026  -9.421  1.00 95.22 371 A 1 
ATOM 2925 N N   . LYS A 1 372 ? -3.926  13.615  -10.883 1.00 96.13 372 A 1 
ATOM 2926 C CA  . LYS A 1 372 ? -2.460  13.733  -11.024 1.00 95.49 372 A 1 
ATOM 2927 C C   . LYS A 1 372 ? -1.660  12.854  -10.058 1.00 95.96 372 A 1 
ATOM 2928 O O   . LYS A 1 372 ? -0.484  12.623  -10.307 1.00 94.58 372 A 1 
ATOM 2929 C CB  . LYS A 1 372 ? -2.028  15.190  -10.872 1.00 94.23 372 A 1 
ATOM 2930 C CG  . LYS A 1 372 ? -2.567  16.086  -11.998 1.00 87.97 372 A 1 
ATOM 2931 C CD  . LYS A 1 372 ? -2.002  17.510  -11.860 1.00 79.09 372 A 1 
ATOM 2932 C CE  . LYS A 1 372 ? -2.508  18.380  -13.009 1.00 71.50 372 A 1 
ATOM 2933 N NZ  . LYS A 1 372 ? -1.931  19.748  -12.955 1.00 58.89 372 A 1 
ATOM 2934 N N   . SER A 1 373 ? -2.248  12.459  -8.953  1.00 96.13 373 A 1 
ATOM 2935 C CA  . SER A 1 373 ? -1.612  11.676  -7.893  1.00 96.26 373 A 1 
ATOM 2936 C C   . SER A 1 373 ? -2.675  11.020  -7.004  1.00 96.74 373 A 1 
ATOM 2937 O O   . SER A 1 373 ? -3.868  11.223  -7.215  1.00 96.51 373 A 1 
ATOM 2938 C CB  . SER A 1 373 ? -0.681  12.560  -7.051  1.00 95.23 373 A 1 
ATOM 2939 O OG  . SER A 1 373 ? -1.409  13.540  -6.338  1.00 93.92 373 A 1 
ATOM 2940 N N   . ALA A 1 374 ? -2.243  10.287  -5.985  1.00 96.64 374 A 1 
ATOM 2941 C CA  . ALA A 1 374 ? -3.072  9.822   -4.879  1.00 96.55 374 A 1 
ATOM 2942 C C   . ALA A 1 374 ? -2.889  10.684  -3.600  1.00 96.14 374 A 1 
ATOM 2943 O O   . ALA A 1 374 ? -3.071  10.199  -2.486  1.00 95.17 374 A 1 
ATOM 2944 C CB  . ALA A 1 374 ? -2.809  8.321   -4.681  1.00 96.60 374 A 1 
ATOM 2945 N N   . SER A 1 375 ? -2.492  11.952  -3.748  1.00 96.06 375 A 1 
ATOM 2946 C CA  . SER A 1 375 ? -2.480  12.912  -2.639  1.00 95.53 375 A 1 
ATOM 2947 C C   . SER A 1 375 ? -3.906  13.227  -2.157  1.00 95.72 375 A 1 
ATOM 2948 O O   . SER A 1 375 ? -4.835  13.116  -2.963  1.00 95.49 375 A 1 
ATOM 2949 C CB  . SER A 1 375 ? -1.781  14.213  -3.049  1.00 94.84 375 A 1 
ATOM 2950 O OG  . SER A 1 375 ? -2.509  14.904  -4.048  1.00 92.98 375 A 1 
ATOM 2951 N N   . PRO A 1 376 ? -4.107  13.708  -0.919  1.00 95.00 376 A 1 
ATOM 2952 C CA  . PRO A 1 376 ? -5.427  14.045  -0.402  1.00 94.67 376 A 1 
ATOM 2953 C C   . PRO A 1 376 ? -6.247  14.957  -1.331  1.00 95.16 376 A 1 
ATOM 2954 O O   . PRO A 1 376 ? -7.389  14.641  -1.652  1.00 94.79 376 A 1 
ATOM 2955 C CB  . PRO A 1 376 ? -5.177  14.688  0.967   1.00 93.57 376 A 1 
ATOM 2956 C CG  . PRO A 1 376 ? -3.893  14.000  1.444   1.00 91.77 376 A 1 
ATOM 2957 C CD  . PRO A 1 376 ? -3.104  13.848  0.142   1.00 93.50 376 A 1 
ATOM 2958 N N   . ASP A 1 377 ? -5.638  16.000  -1.890  1.00 93.84 377 A 1 
ATOM 2959 C CA  . ASP A 1 377 ? -6.313  16.903  -2.840  1.00 94.08 377 A 1 
ATOM 2960 C C   . ASP A 1 377 ? -6.791  16.187  -4.116  1.00 95.13 377 A 1 
ATOM 2961 O O   . ASP A 1 377 ? -7.852  16.495  -4.666  1.00 95.03 377 A 1 
ATOM 2962 C CB  . ASP A 1 377 ? -5.350  18.003  -3.284  1.00 92.96 377 A 1 
ATOM 2963 C CG  . ASP A 1 377 ? -4.927  18.991  -2.198  1.00 82.05 377 A 1 
ATOM 2964 O OD1 . ASP A 1 377 ? -5.506  18.946  -1.096  1.00 77.10 377 A 1 
ATOM 2965 O OD2 . ASP A 1 377 ? -4.002  19.771  -2.503  1.00 74.34 377 A 1 
ATOM 2966 N N   . SER A 1 378 ? -5.976  15.269  -4.648  1.00 95.53 378 A 1 
ATOM 2967 C CA  . SER A 1 378 ? -6.326  14.485  -5.831  1.00 96.21 378 A 1 
ATOM 2968 C C   . SER A 1 378 ? -7.398  13.444  -5.523  1.00 96.60 378 A 1 
ATOM 2969 O O   . SER A 1 378 ? -8.306  13.262  -6.334  1.00 96.64 378 A 1 
ATOM 2970 C CB  . SER A 1 378 ? -5.085  13.803  -6.401  1.00 96.16 378 A 1 
ATOM 2971 O OG  . SER A 1 378 ? -4.176  14.749  -6.948  1.00 93.41 378 A 1 
ATOM 2972 N N   . VAL A 1 379 ? -7.337  12.813  -4.360  1.00 96.04 379 A 1 
ATOM 2973 C CA  . VAL A 1 379 ? -8.374  11.897  -3.880  1.00 96.16 379 A 1 
ATOM 2974 C C   . VAL A 1 379 ? -9.701  12.646  -3.718  1.00 96.15 379 A 1 
ATOM 2975 O O   . VAL A 1 379 ? -10.723 12.147  -4.173  1.00 96.07 379 A 1 
ATOM 2976 C CB  . VAL A 1 379 ? -7.949  11.195  -2.584  1.00 96.15 379 A 1 
ATOM 2977 C CG1 . VAL A 1 379 ? -9.073  10.322  -2.003  1.00 95.31 379 A 1 
ATOM 2978 C CG2 . VAL A 1 379 ? -6.746  10.273  -2.824  1.00 95.38 379 A 1 
ATOM 2979 N N   . GLY A 1 380 ? -9.687  13.858  -3.184  1.00 94.98 380 A 1 
ATOM 2980 C CA  . GLY A 1 380 ? -10.875 14.711  -3.115  1.00 94.64 380 A 1 
ATOM 2981 C C   . GLY A 1 380 ? -11.523 14.947  -4.476  1.00 95.06 380 A 1 
ATOM 2982 O O   . GLY A 1 380 ? -12.718 14.739  -4.641  1.00 95.00 380 A 1 
ATOM 2983 N N   . LYS A 1 381 ? -10.719 15.277  -5.503  1.00 95.12 381 A 1 
ATOM 2984 C CA  . LYS A 1 381 ? -11.207 15.428  -6.888  1.00 95.67 381 A 1 
ATOM 2985 C C   . LYS A 1 381 ? -11.762 14.127  -7.476  1.00 96.22 381 A 1 
ATOM 2986 O O   . LYS A 1 381 ? -12.742 14.165  -8.206  1.00 96.32 381 A 1 
ATOM 2987 C CB  . LYS A 1 381 ? -10.076 15.939  -7.780  1.00 95.90 381 A 1 
ATOM 2988 C CG  . LYS A 1 381 ? -9.710  17.388  -7.440  1.00 93.87 381 A 1 
ATOM 2989 C CD  . LYS A 1 381 ? -8.434  17.790  -8.171  1.00 91.07 381 A 1 
ATOM 2990 C CE  . LYS A 1 381 ? -8.050  19.183  -7.672  1.00 86.12 381 A 1 
ATOM 2991 N NZ  . LYS A 1 381 ? -6.707  19.581  -8.136  1.00 77.22 381 A 1 
ATOM 2992 N N   . ALA A 1 382 ? -11.122 12.992  -7.175  1.00 96.24 382 A 1 
ATOM 2993 C CA  . ALA A 1 382 ? -11.630 11.685  -7.577  1.00 96.54 382 A 1 
ATOM 2994 C C   . ALA A 1 382 ? -13.008 11.408  -6.954  1.00 96.69 382 A 1 
ATOM 2995 O O   . ALA A 1 382 ? -13.918 10.984  -7.662  1.00 96.50 382 A 1 
ATOM 2996 C CB  . ALA A 1 382 ? -10.603 10.613  -7.191  1.00 96.73 382 A 1 
ATOM 2997 N N   . ILE A 1 383 ? -13.184 11.718  -5.671  1.00 96.12 383 A 1 
ATOM 2998 C CA  . ILE A 1 383 ? -14.464 11.585  -4.963  1.00 95.67 383 A 1 
ATOM 2999 C C   . ILE A 1 383 ? -15.520 12.507  -5.574  1.00 95.63 383 A 1 
ATOM 3000 O O   . ILE A 1 383 ? -16.605 12.038  -5.898  1.00 95.43 383 A 1 
ATOM 3001 C CB  . ILE A 1 383 ? -14.289 11.832  -3.455  1.00 95.20 383 A 1 
ATOM 3002 C CG1 . ILE A 1 383 ? -13.438 10.696  -2.851  1.00 94.03 383 A 1 
ATOM 3003 C CG2 . ILE A 1 383 ? -15.652 11.920  -2.744  1.00 94.23 383 A 1 
ATOM 3004 C CD1 . ILE A 1 383 ? -12.992 10.953  -1.418  1.00 90.76 383 A 1 
ATOM 3005 N N   . ASP A 1 384 ? -15.203 13.776  -5.820  1.00 95.17 384 A 1 
ATOM 3006 C CA  . ASP A 1 384 ? -16.128 14.715  -6.456  1.00 94.96 384 A 1 
ATOM 3007 C C   . ASP A 1 384 ? -16.608 14.193  -7.816  1.00 95.77 384 A 1 
ATOM 3008 O O   . ASP A 1 384 ? -17.802 14.250  -8.129  1.00 95.66 384 A 1 
ATOM 3009 C CB  . ASP A 1 384 ? -15.464 16.088  -6.634  1.00 94.01 384 A 1 
ATOM 3010 C CG  . ASP A 1 384 ? -15.284 16.884  -5.336  1.00 86.82 384 A 1 
ATOM 3011 O OD1 . ASP A 1 384 ? -15.991 16.588  -4.349  1.00 83.81 384 A 1 
ATOM 3012 O OD2 . ASP A 1 384 ? -14.465 17.829  -5.369  1.00 80.51 384 A 1 
ATOM 3013 N N   . TRP A 1 385 ? -15.717 13.609  -8.624  1.00 96.13 385 A 1 
ATOM 3014 C CA  . TRP A 1 385 ? -16.066 12.979  -9.898  1.00 96.77 385 A 1 
ATOM 3015 C C   . TRP A 1 385 ? -16.962 11.748  -9.720  1.00 97.11 385 A 1 
ATOM 3016 O O   . TRP A 1 385 ? -17.966 11.622  -10.419 1.00 96.74 385 A 1 
ATOM 3017 C CB  . TRP A 1 385 ? -14.784 12.645  -10.658 1.00 96.74 385 A 1 
ATOM 3018 C CG  . TRP A 1 385 ? -15.000 11.964  -11.975 1.00 96.45 385 A 1 
ATOM 3019 C CD1 . TRP A 1 385 ? -15.568 12.519  -13.062 1.00 95.14 385 A 1 
ATOM 3020 C CD2 . TRP A 1 385 ? -14.667 10.599  -12.343 1.00 96.51 385 A 1 
ATOM 3021 N NE1 . TRP A 1 385 ? -15.597 11.591  -14.084 1.00 94.57 385 A 1 
ATOM 3022 C CE2 . TRP A 1 385 ? -15.046 10.393  -13.704 1.00 95.74 385 A 1 
ATOM 3023 C CE3 . TRP A 1 385 ? -14.064 9.501   -11.672 1.00 94.96 385 A 1 
ATOM 3024 C CZ2 . TRP A 1 385 ? -14.827 9.177   -14.379 1.00 94.86 385 A 1 
ATOM 3025 C CZ3 . TRP A 1 385 ? -13.844 8.285   -12.336 1.00 94.39 385 A 1 
ATOM 3026 C CH2 . TRP A 1 385 ? -14.220 8.123   -13.677 1.00 93.78 385 A 1 
ATOM 3027 N N   . VAL A 1 386 ? -16.665 10.882  -8.733  1.00 96.22 386 A 1 
ATOM 3028 C CA  . VAL A 1 386 ? -17.514 9.728   -8.373  1.00 95.83 386 A 1 
ATOM 3029 C C   . VAL A 1 386 ? -18.913 10.174  -7.942  1.00 95.87 386 A 1 
ATOM 3030 O O   . VAL A 1 386 ? -19.903 9.523   -8.282  1.00 95.46 386 A 1 
ATOM 3031 C CB  . VAL A 1 386 ? -16.849 8.887   -7.264  1.00 95.88 386 A 1 
ATOM 3032 C CG1 . VAL A 1 386 ? -17.776 7.809   -6.680  1.00 94.68 386 A 1 
ATOM 3033 C CG2 . VAL A 1 386 ? -15.604 8.165   -7.790  1.00 94.72 386 A 1 
ATOM 3034 N N   . MET A 1 387 ? -19.004 11.281  -7.233  1.00 95.63 387 A 1 
ATOM 3035 C CA  . MET A 1 387 ? -20.259 11.804  -6.691  1.00 94.85 387 A 1 
ATOM 3036 C C   . MET A 1 387 ? -21.120 12.548  -7.721  1.00 95.39 387 A 1 
ATOM 3037 O O   . MET A 1 387 ? -22.329 12.662  -7.531  1.00 94.79 387 A 1 
ATOM 3038 C CB  . MET A 1 387 ? -19.941 12.739  -5.513  1.00 94.26 387 A 1 
ATOM 3039 C CG  . MET A 1 387 ? -19.374 11.998  -4.288  1.00 90.79 387 A 1 
ATOM 3040 S SD  . MET A 1 387 ? -20.355 10.622  -3.643  1.00 85.11 387 A 1 
ATOM 3041 C CE  . MET A 1 387 ? -21.922 11.473  -3.344  1.00 71.10 387 A 1 
ATOM 3042 N N   . THR A 1 388 ? -20.519 13.065  -8.783  1.00 95.71 388 A 1 
ATOM 3043 C CA  . THR A 1 388 ? -21.201 13.958  -9.739  1.00 96.01 388 A 1 
ATOM 3044 C C   . THR A 1 388 ? -21.428 13.355  -11.118 1.00 96.51 388 A 1 
ATOM 3045 O O   . THR A 1 388 ? -22.181 13.934  -11.914 1.00 96.15 388 A 1 
ATOM 3046 C CB  . THR A 1 388 ? -20.468 15.297  -9.867  1.00 96.10 388 A 1 
ATOM 3047 O OG1 . THR A 1 388 ? -19.134 15.110  -10.281 1.00 94.90 388 A 1 
ATOM 3048 C CG2 . THR A 1 388 ? -20.456 16.087  -8.559  1.00 93.43 388 A 1 
ATOM 3049 N N   . THR A 1 389 ? -20.838 12.190  -11.437 1.00 96.73 389 A 1 
ATOM 3050 C CA  . THR A 1 389 ? -20.957 11.561  -12.758 1.00 96.79 389 A 1 
ATOM 3051 C C   . THR A 1 389 ? -21.357 10.086  -12.670 1.00 96.71 389 A 1 
ATOM 3052 O O   . THR A 1 389 ? -20.961 9.366   -11.758 1.00 96.52 389 A 1 
ATOM 3053 C CB  . THR A 1 389 ? -19.688 11.722  -13.605 1.00 96.73 389 A 1 
ATOM 3054 O OG1 . THR A 1 389 ? -18.668 10.875  -13.143 1.00 95.21 389 A 1 
ATOM 3055 C CG2 . THR A 1 389 ? -19.142 13.147  -13.643 1.00 94.04 389 A 1 
ATOM 3056 N N   . GLY A 1 390 ? -22.138 9.612   -13.667 1.00 96.44 390 A 1 
ATOM 3057 C CA  . GLY A 1 390 ? -22.495 8.193   -13.761 1.00 95.97 390 A 1 
ATOM 3058 C C   . GLY A 1 390 ? -21.282 7.294   -14.025 1.00 95.98 390 A 1 
ATOM 3059 O O   . GLY A 1 390 ? -21.200 6.200   -13.467 1.00 95.14 390 A 1 
ATOM 3060 N N   . GLU A 1 391 ? -20.319 7.768   -14.817 1.00 96.52 391 A 1 
ATOM 3061 C CA  . GLU A 1 391 ? -19.056 7.065   -15.086 1.00 96.06 391 A 1 
ATOM 3062 C C   . GLU A 1 391 ? -18.215 6.923   -13.808 1.00 95.85 391 A 1 
ATOM 3063 O O   . GLU A 1 391 ? -17.739 5.830   -13.505 1.00 94.94 391 A 1 
ATOM 3064 C CB  . GLU A 1 391 ? -18.290 7.819   -16.173 1.00 95.26 391 A 1 
ATOM 3065 C CG  . GLU A 1 391 ? -17.001 7.092   -16.597 1.00 85.37 391 A 1 
ATOM 3066 C CD  . GLU A 1 391 ? -16.193 7.867   -17.652 1.00 79.53 391 A 1 
ATOM 3067 O OE1 . GLU A 1 391 ? -15.155 7.327   -18.087 1.00 70.54 391 A 1 
ATOM 3068 O OE2 . GLU A 1 391 ? -16.598 8.998   -18.004 1.00 73.11 391 A 1 
ATOM 3069 N N   . GLY A 1 392 ? -18.083 7.992   -13.026 1.00 96.60 392 A 1 
ATOM 3070 C CA  . GLY A 1 392 ? -17.394 7.957   -11.739 1.00 96.15 392 A 1 
ATOM 3071 C C   . GLY A 1 392 ? -18.049 6.994   -10.759 1.00 96.11 392 A 1 
ATOM 3072 O O   . GLY A 1 392 ? -17.372 6.158   -10.153 1.00 95.57 392 A 1 
ATOM 3073 N N   . ARG A 1 393 ? -19.390 7.023   -10.670 1.00 96.18 393 A 1 
ATOM 3074 C CA  . ARG A 1 393 ? -20.168 6.102   -9.832  1.00 95.46 393 A 1 
ATOM 3075 C C   . ARG A 1 393 ? -19.928 4.645   -10.223 1.00 95.23 393 A 1 
ATOM 3076 O O   . ARG A 1 393 ? -19.702 3.829   -9.341  1.00 94.36 393 A 1 
ATOM 3077 C CB  . ARG A 1 393 ? -21.661 6.475   -9.907  1.00 94.64 393 A 1 
ATOM 3078 C CG  . ARG A 1 393 ? -22.589 5.523   -9.119  1.00 89.18 393 A 1 
ATOM 3079 C CD  . ARG A 1 393 ? -22.354 5.594   -7.613  1.00 83.96 393 A 1 
ATOM 3080 N NE  . ARG A 1 393 ? -23.168 4.614   -6.873  1.00 78.48 393 A 1 
ATOM 3081 C CZ  . ARG A 1 393 ? -22.692 3.634   -6.114  1.00 71.19 393 A 1 
ATOM 3082 N NH1 . ARG A 1 393 ? -21.428 3.419   -5.995  1.00 64.26 393 A 1 
ATOM 3083 N NH2 . ARG A 1 393 ? -23.461 2.822   -5.453  1.00 63.74 393 A 1 
ATOM 3084 N N   . TRP A 1 394 ? -19.966 4.339   -11.525 1.00 95.15 394 A 1 
ATOM 3085 C CA  . TRP A 1 394 ? -19.717 2.987   -12.019 1.00 94.66 394 A 1 
ATOM 3086 C C   . TRP A 1 394 ? -18.276 2.537   -11.776 1.00 94.74 394 A 1 
ATOM 3087 O O   . TRP A 1 394 ? -18.042 1.416   -11.323 1.00 93.81 394 A 1 
ATOM 3088 C CB  . TRP A 1 394 ? -20.064 2.908   -13.506 1.00 93.32 394 A 1 
ATOM 3089 C CG  . TRP A 1 394 ? -20.006 1.509   -14.024 1.00 87.93 394 A 1 
ATOM 3090 C CD1 . TRP A 1 394 ? -18.997 0.966   -14.745 1.00 81.49 394 A 1 
ATOM 3091 C CD2 . TRP A 1 394 ? -20.951 0.428   -13.775 1.00 85.78 394 A 1 
ATOM 3092 N NE1 . TRP A 1 394 ? -19.256 -0.364  -14.968 1.00 79.37 394 A 1 
ATOM 3093 C CE2 . TRP A 1 394 ? -20.444 -0.764  -14.380 1.00 82.40 394 A 1 
ATOM 3094 C CE3 . TRP A 1 394 ? -22.180 0.330   -13.087 1.00 79.23 394 A 1 
ATOM 3095 C CZ2 . TRP A 1 394 ? -21.127 -1.987  -14.305 1.00 79.98 394 A 1 
ATOM 3096 C CZ3 . TRP A 1 394 ? -22.868 -0.893  -13.007 1.00 77.28 394 A 1 
ATOM 3097 C CH2 . TRP A 1 394 ? -22.341 -2.053  -13.608 1.00 76.39 394 A 1 
ATOM 3098 N N   . THR A 1 395 ? -17.315 3.441   -12.004 1.00 95.59 395 A 1 
ATOM 3099 C CA  . THR A 1 395 ? -15.888 3.203   -11.753 1.00 95.36 395 A 1 
ATOM 3100 C C   . THR A 1 395 ? -15.600 2.840   -10.298 1.00 95.60 395 A 1 
ATOM 3101 O O   . THR A 1 395 ? -14.787 1.958   -10.040 1.00 94.89 395 A 1 
ATOM 3102 C CB  . THR A 1 395 ? -15.099 4.461   -12.139 1.00 95.05 395 A 1 
ATOM 3103 O OG1 . THR A 1 395 ? -15.147 4.613   -13.535 1.00 92.86 395 A 1 
ATOM 3104 C CG2 . THR A 1 395 ? -13.640 4.459   -11.753 1.00 92.91 395 A 1 
ATOM 3105 N N   . PHE A 1 396 ? -16.259 3.480   -9.341  1.00 95.21 396 A 1 
ATOM 3106 C CA  . PHE A 1 396 ? -16.156 3.113   -7.933  1.00 94.95 396 A 1 
ATOM 3107 C C   . PHE A 1 396 ? -16.832 1.760   -7.658  1.00 95.09 396 A 1 
ATOM 3108 O O   . PHE A 1 396 ? -16.222 0.875   -7.070  1.00 94.68 396 A 1 
ATOM 3109 C CB  . PHE A 1 396 ? -16.763 4.244   -7.093  1.00 94.67 396 A 1 
ATOM 3110 C CG  . PHE A 1 396 ? -16.743 3.970   -5.609  1.00 94.13 396 A 1 
ATOM 3111 C CD1 . PHE A 1 396 ? -17.915 3.530   -4.953  1.00 91.13 396 A 1 
ATOM 3112 C CD2 . PHE A 1 396 ? -15.553 4.140   -4.871  1.00 91.49 396 A 1 
ATOM 3113 C CE1 . PHE A 1 396 ? -17.888 3.267   -3.572  1.00 90.13 396 A 1 
ATOM 3114 C CE2 . PHE A 1 396 ? -15.536 3.871   -3.501  1.00 89.88 396 A 1 
ATOM 3115 C CZ  . PHE A 1 396 ? -16.699 3.436   -2.846  1.00 91.27 396 A 1 
ATOM 3116 N N   . ARG A 1 397 ? -18.039 1.570   -8.176  1.00 94.57 397 A 1 
ATOM 3117 C CA  . ARG A 1 397 ? -18.872 0.365   -7.998  1.00 93.79 397 A 1 
ATOM 3118 C C   . ARG A 1 397 ? -18.163 -0.918  -8.418  1.00 94.19 397 A 1 
ATOM 3119 O O   . ARG A 1 397 ? -18.170 -1.884  -7.671  1.00 93.25 397 A 1 
ATOM 3120 C CB  . ARG A 1 397 ? -20.187 0.578   -8.766  1.00 92.76 397 A 1 
ATOM 3121 C CG  . ARG A 1 397 ? -21.072 -0.673  -8.797  1.00 86.68 397 A 1 
ATOM 3122 C CD  . ARG A 1 397 ? -22.480 -0.355  -9.305  1.00 82.15 397 A 1 
ATOM 3123 N NE  . ARG A 1 397 ? -23.275 0.346   -8.279  1.00 75.13 397 A 1 
ATOM 3124 C CZ  . ARG A 1 397 ? -24.520 0.753   -8.384  1.00 68.17 397 A 1 
ATOM 3125 N NH1 . ARG A 1 397 ? -25.187 0.636   -9.500  1.00 64.02 397 A 1 
ATOM 3126 N NH2 . ARG A 1 397 ? -25.109 1.271   -7.347  1.00 60.65 397 A 1 
ATOM 3127 N N   . GLU A 1 398 ? -17.555 -0.946  -9.608  1.00 94.23 398 A 1 
ATOM 3128 C CA  . GLU A 1 398 ? -16.893 -2.152  -10.117 1.00 93.47 398 A 1 
ATOM 3129 C C   . GLU A 1 398 ? -15.661 -2.551  -9.293  1.00 94.29 398 A 1 
ATOM 3130 O O   . GLU A 1 398 ? -15.260 -3.709  -9.320  1.00 93.01 398 A 1 
ATOM 3131 C CB  . GLU A 1 398 ? -16.552 -2.000  -11.612 1.00 90.73 398 A 1 
ATOM 3132 C CG  . GLU A 1 398 ? -15.470 -0.948  -11.915 1.00 80.18 398 A 1 
ATOM 3133 C CD  . GLU A 1 398 ? -14.926 -0.991  -13.357 1.00 78.60 398 A 1 
ATOM 3134 O OE1 . GLU A 1 398 ? -13.840 -0.408  -13.582 1.00 71.04 398 A 1 
ATOM 3135 O OE2 . GLU A 1 398 ? -15.517 -1.666  -14.221 1.00 72.59 398 A 1 
ATOM 3136 N N   . ARG A 1 399 ? -15.073 -1.606  -8.548  1.00 94.80 399 A 1 
ATOM 3137 C CA  . ARG A 1 399 ? -13.817 -1.805  -7.817  1.00 95.17 399 A 1 
ATOM 3138 C C   . ARG A 1 399 ? -13.995 -2.147  -6.352  1.00 95.72 399 A 1 
ATOM 3139 O O   . ARG A 1 399 ? -13.164 -2.857  -5.823  1.00 94.54 399 A 1 
ATOM 3140 C CB  . ARG A 1 399 ? -12.952 -0.560  -7.948  1.00 94.55 399 A 1 
ATOM 3141 C CG  . ARG A 1 399 ? -12.525 -0.424  -9.400  1.00 91.47 399 A 1 
ATOM 3142 C CD  . ARG A 1 399 ? -11.534 0.710   -9.560  1.00 87.93 399 A 1 
ATOM 3143 N NE  . ARG A 1 399 ? -11.224 0.811   -10.977 1.00 83.70 399 A 1 
ATOM 3144 C CZ  . ARG A 1 399 ? -11.484 1.821   -11.756 1.00 77.77 399 A 1 
ATOM 3145 N NH1 . ARG A 1 399 ? -11.821 2.983   -11.285 1.00 72.24 399 A 1 
ATOM 3146 N NH2 . ARG A 1 399 ? -11.441 1.659   -13.031 1.00 73.30 399 A 1 
ATOM 3147 N N   . THR A 1 400 ? -15.072 -1.690  -5.728  1.00 94.20 400 A 1 
ATOM 3148 C CA  . THR A 1 400 ? -15.289 -1.892  -4.286  1.00 94.03 400 A 1 
ATOM 3149 C C   . THR A 1 400 ? -15.077 -3.349  -3.861  1.00 93.70 400 A 1 
ATOM 3150 O O   . THR A 1 400 ? -14.419 -3.598  -2.856  1.00 92.75 400 A 1 
ATOM 3151 C CB  . THR A 1 400 ? -16.699 -1.424  -3.893  1.00 93.94 400 A 1 
ATOM 3152 O OG1 . THR A 1 400 ? -16.842 -0.058  -4.175  1.00 89.61 400 A 1 
ATOM 3153 C CG2 . THR A 1 400 ? -16.992 -1.592  -2.409  1.00 89.63 400 A 1 
ATOM 3154 N N   . PHE A 1 401 ? -15.550 -4.315  -4.642  1.00 93.63 401 A 1 
ATOM 3155 C CA  . PHE A 1 401 ? -15.346 -5.750  -4.402  1.00 93.66 401 A 1 
ATOM 3156 C C   . PHE A 1 401 ? -14.365 -6.402  -5.389  1.00 93.98 401 A 1 
ATOM 3157 O O   . PHE A 1 401 ? -14.431 -7.604  -5.631  1.00 91.67 401 A 1 
ATOM 3158 C CB  . PHE A 1 401 ? -16.704 -6.462  -4.354  1.00 93.33 401 A 1 
ATOM 3159 C CG  . PHE A 1 401 ? -17.538 -6.054  -3.159  1.00 92.46 401 A 1 
ATOM 3160 C CD1 . PHE A 1 401 ? -17.325 -6.685  -1.918  1.00 89.06 401 A 1 
ATOM 3161 C CD2 . PHE A 1 401 ? -18.507 -5.051  -3.288  1.00 89.75 401 A 1 
ATOM 3162 C CE1 . PHE A 1 401 ? -18.101 -6.325  -0.805  1.00 87.48 401 A 1 
ATOM 3163 C CE2 . PHE A 1 401 ? -19.285 -4.684  -2.175  1.00 87.54 401 A 1 
ATOM 3164 C CZ  . PHE A 1 401 ? -19.080 -5.320  -0.937  1.00 89.44 401 A 1 
ATOM 3165 N N   . VAL A 1 402 ? -13.446 -5.601  -5.968  1.00 93.43 402 A 1 
ATOM 3166 C CA  . VAL A 1 402 ? -12.388 -6.100  -6.857  1.00 93.95 402 A 1 
ATOM 3167 C C   . VAL A 1 402 ? -13.000 -6.902  -8.023  1.00 94.14 402 A 1 
ATOM 3168 O O   . VAL A 1 402 ? -12.583 -8.017  -8.327  1.00 92.40 402 A 1 
ATOM 3169 C CB  . VAL A 1 402 ? -11.311 -6.849  -6.055  1.00 93.49 402 A 1 
ATOM 3170 C CG1 . VAL A 1 402 ? -10.023 -7.001  -6.856  1.00 90.50 402 A 1 
ATOM 3171 C CG2 . VAL A 1 402 ? -10.940 -6.142  -4.748  1.00 90.90 402 A 1 
ATOM 3172 N N   . ARG A 1 403 ? -14.052 -6.340  -8.645  1.00 92.34 403 A 1 
ATOM 3173 C CA  . ARG A 1 403 ? -14.802 -6.905  -9.778  1.00 91.25 403 A 1 
ATOM 3174 C C   . ARG A 1 403 ? -15.573 -8.207  -9.477  1.00 91.53 403 A 1 
ATOM 3175 O O   . ARG A 1 403 ? -16.028 -8.856  -10.420 1.00 88.48 403 A 1 
ATOM 3176 C CB  . ARG A 1 403 ? -13.904 -7.067  -11.011 1.00 91.44 403 A 1 
ATOM 3177 C CG  . ARG A 1 403 ? -13.274 -5.736  -11.427 1.00 90.52 403 A 1 
ATOM 3178 C CD  . ARG A 1 403 ? -12.425 -5.946  -12.675 1.00 86.48 403 A 1 
ATOM 3179 N NE  . ARG A 1 403 ? -12.136 -4.645  -13.276 1.00 82.42 403 A 1 
ATOM 3180 C CZ  . ARG A 1 403 ? -11.487 -4.418  -14.395 1.00 75.25 403 A 1 
ATOM 3181 N NH1 . ARG A 1 403 ? -10.895 -5.378  -15.047 1.00 72.13 403 A 1 
ATOM 3182 N NH2 . ARG A 1 403 ? -11.452 -3.201  -14.858 1.00 70.92 403 A 1 
ATOM 3183 N N   . ALA A 1 404 ? -15.736 -8.588  -8.227  1.00 92.89 404 A 1 
ATOM 3184 C CA  . ALA A 1 404 ? -16.521 -9.768  -7.866  1.00 91.03 404 A 1 
ATOM 3185 C C   . ALA A 1 404 ? -18.034 -9.497  -7.881  1.00 89.41 404 A 1 
ATOM 3186 O O   . ALA A 1 404 ? -18.811 -10.329 -8.328  1.00 84.83 404 A 1 
ATOM 3187 C CB  . ALA A 1 404 ? -16.070 -10.260 -6.497  1.00 90.96 404 A 1 
ATOM 3188 N N   . LYS A 1 405 ? -18.451 -8.332  -7.383  1.00 89.81 405 A 1 
ATOM 3189 C CA  . LYS A 1 405 ? -19.856 -7.913  -7.290  1.00 88.45 405 A 1 
ATOM 3190 C C   . LYS A 1 405 ? -19.976 -6.392  -7.217  1.00 88.98 405 A 1 
ATOM 3191 O O   . LYS A 1 405 ? -18.977 -5.694  -7.068  1.00 87.70 405 A 1 
ATOM 3192 C CB  . LYS A 1 405 ? -20.531 -8.610  -6.093  1.00 85.95 405 A 1 
ATOM 3193 C CG  . LYS A 1 405 ? -19.924 -8.220  -4.735  1.00 87.07 405 A 1 
ATOM 3194 C CD  . LYS A 1 405 ? -20.642 -8.962  -3.601  1.00 83.70 405 A 1 
ATOM 3195 C CE  . LYS A 1 405 ? -20.122 -8.482  -2.248  1.00 78.38 405 A 1 
ATOM 3196 N NZ  . LYS A 1 405 ? -20.847 -9.135  -1.134  1.00 71.36 405 A 1 
ATOM 3197 N N   . THR A 1 406 ? -21.210 -5.882  -7.314  1.00 82.70 406 A 1 
ATOM 3198 C CA  . THR A 1 406 ? -21.511 -4.444  -7.364  1.00 80.45 406 A 1 
ATOM 3199 C C   . THR A 1 406 ? -22.357 -3.944  -6.178  1.00 80.68 406 A 1 
ATOM 3200 O O   . THR A 1 406 ? -22.974 -2.885  -6.285  1.00 76.02 406 A 1 
ATOM 3201 C CB  . THR A 1 406 ? -22.159 -4.068  -8.704  1.00 78.86 406 A 1 
ATOM 3202 O OG1 . THR A 1 406 ? -23.345 -4.802  -8.897  1.00 78.64 406 A 1 
ATOM 3203 C CG2 . THR A 1 406 ? -21.237 -4.347  -9.891  1.00 74.97 406 A 1 
ATOM 3204 N N   . ASP A 1 407 ? -22.379 -4.674  -5.057  1.00 84.53 407 A 1 
ATOM 3205 C CA  . ASP A 1 407 ? -23.158 -4.341  -3.855  1.00 84.17 407 A 1 
ATOM 3206 C C   . ASP A 1 407 ? -22.443 -3.283  -2.999  1.00 85.73 407 A 1 
ATOM 3207 O O   . ASP A 1 407 ? -22.066 -3.513  -1.847  1.00 80.25 407 A 1 
ATOM 3208 C CB  . ASP A 1 407 ? -23.440 -5.606  -3.029  1.00 79.82 407 A 1 
ATOM 3209 C CG  . ASP A 1 407 ? -24.099 -6.751  -3.796  1.00 72.23 407 A 1 
ATOM 3210 O OD1 . ASP A 1 407 ? -24.792 -6.487  -4.806  1.00 65.84 407 A 1 
ATOM 3211 O OD2 . ASP A 1 407 ? -23.834 -7.904  -3.384  1.00 67.45 407 A 1 
ATOM 3212 N N   . ASP A 1 408 ? -22.198 -2.125  -3.583  1.00 86.33 408 A 1 
ATOM 3213 C CA  . ASP A 1 408 ? -21.329 -1.090  -3.028  1.00 85.66 408 A 1 
ATOM 3214 C C   . ASP A 1 408 ? -22.067 0.086   -2.352  1.00 86.23 408 A 1 
ATOM 3215 O O   . ASP A 1 408 ? -21.435 1.069   -1.972  1.00 84.76 408 A 1 
ATOM 3216 C CB  . ASP A 1 408 ? -20.382 -0.617  -4.131  1.00 84.08 408 A 1 
ATOM 3217 C CG  . ASP A 1 408 ? -21.097 0.270   -5.140  1.00 83.61 408 A 1 
ATOM 3218 O OD1 . ASP A 1 408 ? -22.163 -0.094  -5.676  1.00 78.30 408 A 1 
ATOM 3219 O OD2 . ASP A 1 408 ? -20.607 1.393   -5.379  1.00 79.69 408 A 1 
ATOM 3220 N N   . ASP A 1 409 ? -23.397 0.002   -2.197  1.00 88.70 409 A 1 
ATOM 3221 C CA  . ASP A 1 409 ? -24.224 1.127   -1.737  1.00 89.65 409 A 1 
ATOM 3222 C C   . ASP A 1 409 ? -23.829 1.628   -0.338  1.00 90.29 409 A 1 
ATOM 3223 O O   . ASP A 1 409 ? -23.766 2.842   -0.120  1.00 89.62 409 A 1 
ATOM 3224 C CB  . ASP A 1 409 ? -25.707 0.739   -1.793  1.00 88.90 409 A 1 
ATOM 3225 C CG  . ASP A 1 409 ? -26.260 0.639   -3.225  1.00 85.87 409 A 1 
ATOM 3226 O OD1 . ASP A 1 409 ? -25.701 1.294   -4.145  1.00 81.09 409 A 1 
ATOM 3227 O OD2 . ASP A 1 409 ? -27.285 -0.057  -3.396  1.00 80.38 409 A 1 
ATOM 3228 N N   . LEU A 1 410 ? -23.450 0.721   0.569   1.00 89.56 410 A 1 
ATOM 3229 C CA  . LEU A 1 410 ? -22.897 1.074   1.873   1.00 89.45 410 A 1 
ATOM 3230 C C   . LEU A 1 410 ? -21.623 1.921   1.741   1.00 90.02 410 A 1 
ATOM 3231 O O   . LEU A 1 410 ? -21.504 2.983   2.348   1.00 89.54 410 A 1 
ATOM 3232 C CB  . LEU A 1 410 ? -22.616 -0.225  2.656   1.00 89.24 410 A 1 
ATOM 3233 C CG  . LEU A 1 410 ? -21.825 -0.012  3.962   1.00 88.67 410 A 1 
ATOM 3234 C CD1 . LEU A 1 410 ? -22.596 0.831   4.973   1.00 83.80 410 A 1 
ATOM 3235 C CD2 . LEU A 1 410 ? -21.496 -1.364  4.579   1.00 85.19 410 A 1 
ATOM 3236 N N   . TYR A 1 411 ? -20.665 1.458   0.932   1.00 91.35 411 A 1 
ATOM 3237 C CA  . TYR A 1 411 ? -19.368 2.127   0.774   1.00 91.41 411 A 1 
ATOM 3238 C C   . TYR A 1 411 ? -19.506 3.450   0.028   1.00 91.68 411 A 1 
ATOM 3239 O O   . TYR A 1 411 ? -18.793 4.409   0.323   1.00 90.94 411 A 1 
ATOM 3240 C CB  . TYR A 1 411 ? -18.399 1.179   0.064   1.00 91.45 411 A 1 
ATOM 3241 C CG  . TYR A 1 411 ? -18.114 -0.065  0.873   1.00 90.66 411 A 1 
ATOM 3242 C CD1 . TYR A 1 411 ? -17.175 -0.020  1.922   1.00 87.47 411 A 1 
ATOM 3243 C CD2 . TYR A 1 411 ? -18.821 -1.254  0.606   1.00 88.62 411 A 1 
ATOM 3244 C CE1 . TYR A 1 411 ? -16.922 -1.176  2.691   1.00 85.04 411 A 1 
ATOM 3245 C CE2 . TYR A 1 411 ? -18.571 -2.409  1.380   1.00 85.08 411 A 1 
ATOM 3246 C CZ  . TYR A 1 411 ? -17.616 -2.371  2.417   1.00 86.82 411 A 1 
ATOM 3247 O OH  . TYR A 1 411 ? -17.355 -3.486  3.149   1.00 85.21 411 A 1 
ATOM 3248 N N   . TYR A 1 412 ? -20.483 3.549   -0.886  1.00 92.03 412 A 1 
ATOM 3249 C CA  . TYR A 1 412 ? -20.832 4.813   -1.519  1.00 91.88 412 A 1 
ATOM 3250 C C   . TYR A 1 412 ? -21.477 5.794   -0.530  1.00 92.10 412 A 1 
ATOM 3251 O O   . TYR A 1 412 ? -21.129 6.976   -0.533  1.00 92.19 412 A 1 
ATOM 3252 C CB  . TYR A 1 412 ? -21.747 4.542   -2.706  1.00 92.25 412 A 1 
ATOM 3253 C CG  . TYR A 1 412 ? -22.090 5.788   -3.477  1.00 91.11 412 A 1 
ATOM 3254 C CD1 . TYR A 1 412 ? -23.333 6.422   -3.292  1.00 86.89 412 A 1 
ATOM 3255 C CD2 . TYR A 1 412 ? -21.160 6.324   -4.395  1.00 88.65 412 A 1 
ATOM 3256 C CE1 . TYR A 1 412 ? -23.659 7.568   -4.032  1.00 84.34 412 A 1 
ATOM 3257 C CE2 . TYR A 1 412 ? -21.483 7.473   -5.141  1.00 84.91 412 A 1 
ATOM 3258 C CZ  . TYR A 1 412 ? -22.740 8.085   -4.966  1.00 86.76 412 A 1 
ATOM 3259 O OH  . TYR A 1 412 ? -23.059 9.185   -5.708  1.00 84.28 412 A 1 
ATOM 3260 N N   . CYS A 1 413 ? -22.367 5.325   0.334   1.00 92.95 413 A 1 
ATOM 3261 C CA  . CYS A 1 413 ? -22.925 6.142   1.414   1.00 92.91 413 A 1 
ATOM 3262 C C   . CYS A 1 413 ? -21.809 6.701   2.306   1.00 92.92 413 A 1 
ATOM 3263 O O   . CYS A 1 413 ? -21.732 7.912   2.500   1.00 92.05 413 A 1 
ATOM 3264 C CB  . CYS A 1 413 ? -23.932 5.326   2.230   1.00 92.63 413 A 1 
ATOM 3265 S SG  . CYS A 1 413 ? -24.833 6.293   3.470   1.00 90.99 413 A 1 
ATOM 3266 N N   . LEU A 1 414 ? -20.876 5.844   2.749   1.00 90.91 414 A 1 
ATOM 3267 C CA  . LEU A 1 414 ? -19.721 6.238   3.550   1.00 89.80 414 A 1 
ATOM 3268 C C   . LEU A 1 414 ? -18.818 7.242   2.813   1.00 89.62 414 A 1 
ATOM 3269 O O   . LEU A 1 414 ? -18.468 8.273   3.378   1.00 90.10 414 A 1 
ATOM 3270 C CB  . LEU A 1 414 ? -18.930 4.980   3.960   1.00 90.47 414 A 1 
ATOM 3271 C CG  . LEU A 1 414 ? -19.666 4.108   4.993   1.00 88.06 414 A 1 
ATOM 3272 C CD1 . LEU A 1 414 ? -18.974 2.755   5.118   1.00 84.41 414 A 1 
ATOM 3273 C CD2 . LEU A 1 414 ? -19.683 4.761   6.376   1.00 85.89 414 A 1 
ATOM 3274 N N   . LEU A 1 415 ? -18.517 6.991   1.538   1.00 90.94 415 A 1 
ATOM 3275 C CA  . LEU A 1 415 ? -17.741 7.903   0.688   1.00 90.28 415 A 1 
ATOM 3276 C C   . LEU A 1 415 ? -18.401 9.286   0.574   1.00 89.93 415 A 1 
ATOM 3277 O O   . LEU A 1 415 ? -17.717 10.311  0.594   1.00 89.88 415 A 1 
ATOM 3278 C CB  . LEU A 1 415 ? -17.608 7.263   -0.705  1.00 90.95 415 A 1 
ATOM 3279 C CG  . LEU A 1 415 ? -16.693 8.054   -1.669  1.00 90.06 415 A 1 
ATOM 3280 C CD1 . LEU A 1 415 ? -15.227 7.869   -1.284  1.00 85.78 415 A 1 
ATOM 3281 C CD2 . LEU A 1 415 ? -16.876 7.568   -3.104  1.00 87.91 415 A 1 
ATOM 3282 N N   . SER A 1 416 ? -19.726 9.320   0.448   1.00 91.27 416 A 1 
ATOM 3283 C CA  . SER A 1 416 ? -20.515 10.548  0.290   1.00 89.68 416 A 1 
ATOM 3284 C C   . SER A 1 416 ? -20.709 11.340  1.587   1.00 89.74 416 A 1 
ATOM 3285 O O   . SER A 1 416 ? -21.169 12.484  1.559   1.00 88.90 416 A 1 
ATOM 3286 C CB  . SER A 1 416 ? -21.870 10.197  -0.330  1.00 89.50 416 A 1 
ATOM 3287 O OG  . SER A 1 416 ? -22.762 9.621   0.591   1.00 82.75 416 A 1 
ATOM 3288 N N   . SER A 1 417 ? -20.367 10.737  2.730   1.00 88.50 417 A 1 
ATOM 3289 C CA  . SER A 1 417 ? -20.636 11.313  4.040   1.00 87.18 417 A 1 
ATOM 3290 C C   . SER A 1 417 ? -19.778 12.550  4.288   1.00 85.27 417 A 1 
ATOM 3291 O O   . SER A 1 417 ? -18.556 12.518  4.205   1.00 84.84 417 A 1 
ATOM 3292 C CB  . SER A 1 417 ? -20.417 10.273  5.129   1.00 87.86 417 A 1 
ATOM 3293 O OG  . SER A 1 417 ? -21.403 9.272   5.027   1.00 80.47 417 A 1 
ATOM 3294 N N   . LYS A 1 418 ? -20.437 13.673  4.647   1.00 86.42 418 A 1 
ATOM 3295 C CA  . LYS A 1 418 ? -19.769 14.955  4.931   1.00 84.22 418 A 1 
ATOM 3296 C C   . LYS A 1 418 ? -19.529 15.212  6.423   1.00 84.68 418 A 1 
ATOM 3297 O O   . LYS A 1 418 ? -19.009 16.257  6.794   1.00 82.17 418 A 1 
ATOM 3298 C CB  . LYS A 1 418 ? -20.544 16.107  4.279   1.00 82.91 418 A 1 
ATOM 3299 C CG  . LYS A 1 418 ? -20.599 15.963  2.756   1.00 79.90 418 A 1 
ATOM 3300 C CD  . LYS A 1 418 ? -21.271 17.180  2.106   1.00 73.78 418 A 1 
ATOM 3301 C CE  . LYS A 1 418 ? -21.296 16.955  0.591   1.00 70.00 418 A 1 
ATOM 3302 N NZ  . LYS A 1 418 ? -21.896 18.107  -0.137  1.00 60.00 418 A 1 
ATOM 3303 N N   . SER A 1 419 ? -19.936 14.293  7.286   1.00 83.11 419 A 1 
ATOM 3304 C CA  . SER A 1 419 ? -19.752 14.387  8.737   1.00 84.45 419 A 1 
ATOM 3305 C C   . SER A 1 419 ? -19.732 12.999  9.368   1.00 85.53 419 A 1 
ATOM 3306 O O   . SER A 1 419 ? -20.262 12.044  8.790   1.00 85.39 419 A 1 
ATOM 3307 C CB  . SER A 1 419 ? -20.864 15.230  9.365   1.00 84.03 419 A 1 
ATOM 3308 O OG  . SER A 1 419 ? -22.116 14.573  9.303   1.00 84.75 419 A 1 
ATOM 3309 N N   . MET A 1 420 ? -19.200 12.909  10.569  1.00 84.26 420 A 1 
ATOM 3310 C CA  . MET A 1 420 ? -19.220 11.670  11.348  1.00 83.18 420 A 1 
ATOM 3311 C C   . MET A 1 420 ? -20.647 11.174  11.588  1.00 85.04 420 A 1 
ATOM 3312 O O   . MET A 1 420 ? -20.915 9.985   11.451  1.00 84.51 420 A 1 
ATOM 3313 C CB  . MET A 1 420 ? -18.488 11.904  12.682  1.00 80.41 420 A 1 
ATOM 3314 C CG  . MET A 1 420 ? -18.356 10.621  13.500  1.00 74.15 420 A 1 
ATOM 3315 S SD  . MET A 1 420 ? -17.524 10.861  15.089  1.00 68.68 420 A 1 
ATOM 3316 C CE  . MET A 1 420 ? -15.822 11.141  14.544  1.00 61.27 420 A 1 
ATOM 3317 N N   . GLN A 1 421 ? -21.591 12.073  11.879  1.00 83.92 421 A 1 
ATOM 3318 C CA  . GLN A 1 421 ? -22.986 11.683  12.059  1.00 85.80 421 A 1 
ATOM 3319 C C   . GLN A 1 421 ? -23.593 11.090  10.778  1.00 87.79 421 A 1 
ATOM 3320 O O   . GLN A 1 421 ? -24.335 10.117  10.851  1.00 88.06 421 A 1 
ATOM 3321 C CB  . GLN A 1 421 ? -23.808 12.891  12.540  1.00 85.83 421 A 1 
ATOM 3322 C CG  . GLN A 1 421 ? -25.244 12.499  12.912  1.00 80.43 421 A 1 
ATOM 3323 C CD  . GLN A 1 421 ? -25.277 11.478  14.051  1.00 75.86 421 A 1 
ATOM 3324 O OE1 . GLN A 1 421 ? -24.714 11.708  15.110  1.00 70.15 421 A 1 
ATOM 3325 N NE2 . GLN A 1 421 ? -25.886 10.330  13.880  1.00 64.48 421 A 1 
ATOM 3326 N N   . ALA A 1 422 ? -23.267 11.646  9.607   1.00 87.87 422 A 1 
ATOM 3327 C CA  . ALA A 1 422 ? -23.728 11.110  8.337   1.00 88.92 422 A 1 
ATOM 3328 C C   . ALA A 1 422 ? -23.157 9.705   8.069   1.00 89.82 422 A 1 
ATOM 3329 O O   . ALA A 1 422 ? -23.906 8.844   7.637   1.00 89.46 422 A 1 
ATOM 3330 C CB  . ALA A 1 422 ? -23.382 12.097  7.217   1.00 88.99 422 A 1 
ATOM 3331 N N   . SER A 1 423 ? -21.883 9.457   8.381   1.00 88.63 423 A 1 
ATOM 3332 C CA  . SER A 1 423 ? -21.308 8.109   8.242   1.00 87.51 423 A 1 
ATOM 3333 C C   . SER A 1 423 ? -21.923 7.096   9.210   1.00 87.12 423 A 1 
ATOM 3334 O O   . SER A 1 423 ? -22.183 5.965   8.822   1.00 87.08 423 A 1 
ATOM 3335 C CB  . SER A 1 423 ? -19.783 8.113   8.374   1.00 87.42 423 A 1 
ATOM 3336 O OG  . SER A 1 423 ? -19.336 8.557   9.630   1.00 79.09 423 A 1 
ATOM 3337 N N   . VAL A 1 424 ? -22.239 7.515   10.435  1.00 86.28 424 A 1 
ATOM 3338 C CA  . VAL A 1 424 ? -22.956 6.677   11.404  1.00 85.85 424 A 1 
ATOM 3339 C C   . VAL A 1 424 ? -24.343 6.297   10.882  1.00 87.12 424 A 1 
ATOM 3340 O O   . VAL A 1 424 ? -24.760 5.156   11.037  1.00 86.54 424 A 1 
ATOM 3341 C CB  . VAL A 1 424 ? -23.033 7.378   12.771  1.00 84.35 424 A 1 
ATOM 3342 C CG1 . VAL A 1 424 ? -23.973 6.680   13.763  1.00 80.58 424 A 1 
ATOM 3343 C CG2 . VAL A 1 424 ? -21.649 7.430   13.432  1.00 81.73 424 A 1 
ATOM 3344 N N   . ASN A 1 425 ? -25.028 7.202   10.178  1.00 88.69 425 A 1 
ATOM 3345 C CA  . ASN A 1 425 ? -26.326 6.909   9.570   1.00 89.57 425 A 1 
ATOM 3346 C C   . ASN A 1 425 ? -26.250 5.925   8.386   1.00 90.34 425 A 1 
ATOM 3347 O O   . ASN A 1 425 ? -27.267 5.337   8.038   1.00 89.67 425 A 1 
ATOM 3348 C CB  . ASN A 1 425 ? -26.992 8.213   9.121   1.00 90.01 425 A 1 
ATOM 3349 C CG  . ASN A 1 425 ? -27.338 9.177   10.235  1.00 87.35 425 A 1 
ATOM 3350 O OD1 . ASN A 1 425 ? -27.292 8.902   11.420  1.00 81.20 425 A 1 
ATOM 3351 N ND2 . ASN A 1 425 ? -27.721 10.382  9.877   1.00 80.42 425 A 1 
ATOM 3352 N N   . CYS A 1 426 ? -25.079 5.741   7.753   1.00 91.09 426 A 1 
ATOM 3353 C CA  . CYS A 1 426 ? -24.907 4.741   6.698   1.00 90.63 426 A 1 
ATOM 3354 C C   . CYS A 1 426 ? -24.835 3.304   7.237   1.00 90.16 426 A 1 
ATOM 3355 O O   . CYS A 1 426 ? -25.052 2.353   6.485   1.00 87.35 426 A 1 
ATOM 3356 C CB  . CYS A 1 426 ? -23.621 5.028   5.899   1.00 90.95 426 A 1 
ATOM 3357 S SG  . CYS A 1 426 ? -23.581 6.589   4.987   1.00 90.39 426 A 1 
ATOM 3358 N N   . VAL A 1 427 ? -24.468 3.135   8.503   1.00 88.29 427 A 1 
ATOM 3359 C CA  . VAL A 1 427 ? -24.141 1.833   9.107   1.00 85.81 427 A 1 
ATOM 3360 C C   . VAL A 1 427 ? -25.144 1.376   10.174  1.00 83.95 427 A 1 
ATOM 3361 O O   . VAL A 1 427 ? -25.021 0.254   10.677  1.00 81.13 427 A 1 
ATOM 3362 C CB  . VAL A 1 427 ? -22.701 1.816   9.655   1.00 85.30 427 A 1 
ATOM 3363 C CG1 . VAL A 1 427 ? -21.672 2.070   8.548   1.00 78.35 427 A 1 
ATOM 3364 C CG2 . VAL A 1 427 ? -22.472 2.833   10.770  1.00 78.94 427 A 1 
ATOM 3365 N N   . ASN A 1 428 ? -26.108 2.217   10.516  1.00 87.27 428 A 1 
ATOM 3366 C CA  . ASN A 1 428 ? -27.257 1.913   11.384  1.00 83.90 428 A 1 
ATOM 3367 C C   . ASN A 1 428 ? -28.534 1.775   10.556  1.00 77.42 428 A 1 
ATOM 3368 O O   . ASN A 1 428 ? -29.371 0.930   10.934  1.00 71.95 428 A 1 
ATOM 3369 C CB  . ASN A 1 428 ? -27.415 3.028   12.431  1.00 80.13 428 A 1 
ATOM 3370 C CG  . ASN A 1 428 ? -26.303 3.122   13.448  1.00 74.72 428 A 1 
ATOM 3371 O OD1 . ASN A 1 428 ? -25.724 2.157   13.922  1.00 70.61 428 A 1 
ATOM 3372 N ND2 . ASN A 1 428 ? -25.963 4.317   13.856  1.00 69.70 428 A 1 
ATOM 3373 O OXT . ASN A 1 428 ? -28.641 2.565   9.603   1.00 66.70 428 A 1 
#
