# Supplementary material for: Theoretical Study of Sphingomyelinases from Entamoeba histolytica and Trichomonas vaginalis Sheds Light on the Evolution of Enzymes Needed for Survival and Colonization
Source: Pathogens. 2025 Jan 5;14(1):32. doi: 10.3390/pathogens14010032 (PMC11768322; doi:10.3390/pathogens14010032)
Supplement: Supplementary file 1 [file pathogens-14-00032-s001.zip › Supplementary structural Files/Trichomonas vaginalis/Trichomonas A2E5Q5/fold_a2e5q52xco50oleic acid/fold_a2e5q52xco50oleicos_model.cif]

# By using this file you agree to the legally binding terms of use found at alphafoldserver.com/output-terms
data_c7e75d4942cc2c2
#
_entry.id c7e75d4942cc2c2
#
loop_
_atom_type.symbol
C  
CO 
N  
O  
S  
#
loop_
_audit_author.name
_audit_author.pdbx_ordinal
"Google DeepMind" 1 
"Isomorphic Labs" 2 
#
_audit_conform.dict_location https://raw.githubusercontent.com/ihmwg/ModelCIF/master/dist/mmcif_ma.dic
_audit_conform.dict_name     mmcif_ma.dic
_audit_conform.dict_version  1.4.5
#
loop_
_chem_comp.formula
_chem_comp.formula_weight
_chem_comp.id
_chem_comp.mon_nstd_flag
_chem_comp.name
_chem_comp.pdbx_smiles
_chem_comp.pdbx_synonyms
_chem_comp.type
"C3 H7 N O2"    89.093  ALA y ALANINE           C[C@H](N)C(O)=O                  ? "L-PEPTIDE LINKING" 
"C6 H15 N4 O2"  175.209 ARG y ARGININE          N[C@@H](CCCNC(N)=[NH2+])C(O)=O   ? "L-PEPTIDE LINKING" 
"C4 H8 N2 O3"   132.118 ASN y ASPARAGINE        N[C@@H](CC(N)=O)C(O)=O           ? "L-PEPTIDE LINKING" 
"C4 H7 N O4"    133.103 ASP y "ASPARTIC ACID"   N[C@@H](CC(O)=O)C(O)=O           ? "L-PEPTIDE LINKING" 
Co              58.933  CO  . "COBALT (II) ION" "[Co++]"                         ? NON-POLYMER         
"C3 H7 N O2 S"  121.158 CYS y CYSTEINE          N[C@@H](CS)C(O)=O                ? "L-PEPTIDE LINKING" 
"C5 H10 N2 O3"  146.144 GLN y GLUTAMINE         N[C@@H](CCC(N)=O)C(O)=O          ? "L-PEPTIDE LINKING" 
"C5 H9 N O4"    147.129 GLU y "GLUTAMIC ACID"   N[C@@H](CCC(O)=O)C(O)=O          ? "L-PEPTIDE LINKING" 
"C2 H5 N O2"    75.067  GLY y GLYCINE           NCC(O)=O                         ? "PEPTIDE LINKING"   
"C6 H10 N3 O2"  156.162 HIS y HISTIDINE         N[C@@H](Cc1c[nH]c[nH+]1)C(O)=O   ? "L-PEPTIDE LINKING" 
"C6 H13 N O2"   131.173 ILE y ISOLEUCINE        CC[C@H](C)[C@H](N)C(O)=O         ? "L-PEPTIDE LINKING" 
"C6 H13 N O2"   131.173 LEU y LEUCINE           CC(C)C[C@H](N)C(O)=O             ? "L-PEPTIDE LINKING" 
"C6 H15 N2 O2"  147.195 LYS y LYSINE            N[C@@H](CCCC[NH3+])C(O)=O        ? "L-PEPTIDE LINKING" 
"C5 H11 N O2 S" 149.211 MET y METHIONINE        CSCC[C@H](N)C(O)=O               ? "L-PEPTIDE LINKING" 
"C18 H34 O2"    282.461 OLA . "OLEIC ACID"      CCCCCCCC\C=C/CCCCCCCC(O)=O       ? NON-POLYMER         
"C9 H11 N O2"   165.189 PHE y PHENYLALANINE     N[C@@H](Cc1ccccc1)C(O)=O         ? "L-PEPTIDE LINKING" 
"C5 H9 N O2"    115.130 PRO y PROLINE           OC(=O)[C@@H]1CCCN1               ? "L-PEPTIDE LINKING" 
"C3 H7 N O3"    105.093 SER y SERINE            N[C@@H](CO)C(O)=O                ? "L-PEPTIDE LINKING" 
"C4 H9 N O3"    119.119 THR y THREONINE         C[C@@H](O)[C@H](N)C(O)=O         ? "L-PEPTIDE LINKING" 
"C11 H12 N2 O2" 204.225 TRP y TRYPTOPHAN        N[C@@H](Cc1c[nH]c2ccccc12)C(O)=O ? "L-PEPTIDE LINKING" 
"C9 H11 N O3"   181.189 TYR y TYROSINE          N[C@@H](Cc1ccc(O)cc1)C(O)=O      ? "L-PEPTIDE LINKING" 
"C5 H11 N O2"   117.146 VAL y VALINE            CC(C)[C@H](N)C(O)=O              ? "L-PEPTIDE LINKING" 
#
_citation.book_publisher          ?
_citation.country                 UK
_citation.id                      primary
_citation.journal_full            Nature
_citation.journal_id_ASTM         NATUAS
_citation.journal_id_CSD          0006
_citation.journal_id_ISSN         0028-0836
_citation.journal_volume          ?
_citation.page_first              ?
_citation.page_last               ?
_citation.pdbx_database_id_DOI    ?
_citation.pdbx_database_id_PubMed ?
_citation.title                   "Accurate structure prediction of biomolecular interactions with AlphaFold 3"
_citation.year                    2024
#
loop_
_citation_author.citation_id
_citation_author.name
_citation_author.ordinal
primary "Google DeepMind" 1 
primary "Isomorphic Labs" 2 
#
loop_
_entity.id
_entity.pdbx_description
_entity.type
1  . polymer     
2  . non-polymer 
3  . non-polymer 
4  . non-polymer 
5  . non-polymer 
6  . non-polymer 
7  . non-polymer 
8  . non-polymer 
9  . non-polymer 
10 . non-polymer 
11 . non-polymer 
12 . non-polymer 
13 . non-polymer 
14 . non-polymer 
15 . non-polymer 
16 . non-polymer 
17 . non-polymer 
18 . non-polymer 
19 . non-polymer 
20 . non-polymer 
21 . non-polymer 
22 . non-polymer 
23 . non-polymer 
24 . non-polymer 
25 . non-polymer 
26 . non-polymer 
27 . non-polymer 
28 . non-polymer 
29 . non-polymer 
30 . non-polymer 
31 . non-polymer 
32 . non-polymer 
33 . non-polymer 
34 . non-polymer 
35 . non-polymer 
36 . non-polymer 
37 . non-polymer 
38 . non-polymer 
39 . non-polymer 
40 . non-polymer 
41 . non-polymer 
42 . non-polymer 
43 . non-polymer 
44 . non-polymer 
45 . non-polymer 
46 . non-polymer 
47 . non-polymer 
48 . non-polymer 
49 . non-polymer 
50 . non-polymer 
51 . non-polymer 
52 . non-polymer 
53 . non-polymer 
#
_entity_poly.entity_id      1
_entity_poly.pdbx_strand_id A
_entity_poly.type           polypeptide(L)
#
loop_
_entity_poly_seq.entity_id
_entity_poly_seq.hetero
_entity_poly_seq.mon_id
_entity_poly_seq.num
1 n MET 1   
1 n ASP 2   
1 n GLU 3   
1 n GLU 4   
1 n VAL 5   
1 n LEU 6   
1 n VAL 7   
1 n GLU 8   
1 n ASN 9   
1 n ASN 10  
1 n GLN 11  
1 n GLY 12  
1 n GLU 13  
1 n SER 14  
1 n VAL 15  
1 n THR 16  
1 n LYS 17  
1 n CYS 18  
1 n LEU 19  
1 n GLN 20  
1 n TRP 21  
1 n GLY 22  
1 n VAL 23  
1 n GLY 24  
1 n ILE 25  
1 n THR 26  
1 n VAL 27  
1 n VAL 28  
1 n VAL 29  
1 n THR 30  
1 n CYS 31  
1 n ILE 32  
1 n ALA 33  
1 n GLY 34  
1 n LEU 35  
1 n LEU 36  
1 n ILE 37  
1 n VAL 38  
1 n TYR 39  
1 n PHE 40  
1 n VAL 41  
1 n ASN 42  
1 n PRO 43  
1 n SER 44  
1 n ASN 45  
1 n THR 46  
1 n ALA 47  
1 n LYS 48  
1 n THR 49  
1 n ILE 50  
1 n ASN 51  
1 n ILE 52  
1 n PHE 53  
1 n SER 54  
1 n ILE 55  
1 n SER 56  
1 n ASP 57  
1 n LEU 58  
1 n GLN 59  
1 n ILE 60  
1 n ASP 61  
1 n PRO 62  
1 n LEU 63  
1 n TYR 64  
1 n ASN 65  
1 n ALA 66  
1 n TYR 67  
1 n SER 68  
1 n THR 69  
1 n ASP 70  
1 n VAL 71  
1 n SER 72  
1 n SER 73  
1 n LEU 74  
1 n CYS 75  
1 n ARG 76  
1 n GLY 77  
1 n ASN 78  
1 n ASN 79  
1 n ASN 80  
1 n SER 81  
1 n GLU 82  
1 n ILE 83  
1 n ALA 84  
1 n ASN 85  
1 n ASN 86  
1 n PHE 87  
1 n GLY 88  
1 n GLN 89  
1 n TYR 90  
1 n GLY 91  
1 n CYS 92  
1 n ASN 93  
1 n THR 94  
1 n PRO 95  
1 n GLU 96  
1 n GLY 97  
1 n THR 98  
1 n LEU 99  
1 n ASP 100 
1 n SER 101 
1 n MET 102 
1 n VAL 103 
1 n ASN 104 
1 n TYR 105 
1 n ALA 106 
1 n VAL 107 
1 n LYS 108 
1 n ASN 109 
1 n LYS 110 
1 n LEU 111 
1 n LYS 112 
1 n PRO 113 
1 n THR 114 
1 n PHE 115 
1 n ILE 116 
1 n LEU 117 
1 n LEU 118 
1 n GLY 119 
1 n GLY 120 
1 n ASP 121 
1 n ASN 122 
1 n ILE 123 
1 n ALA 124 
1 n ASP 125 
1 n SER 126 
1 n LEU 127 
1 n ASP 128 
1 n TYR 129 
1 n SER 130 
1 n ARG 131 
1 n GLU 132 
1 n ASP 133 
1 n ASN 134 
1 n ASP 135 
1 n LYS 136 
1 n LEU 137 
1 n GLN 138 
1 n SER 139 
1 n ARG 140 
1 n ILE 141 
1 n ILE 142 
1 n SER 143 
1 n LYS 144 
1 n LEU 145 
1 n GLN 146 
1 n THR 147 
1 n ALA 148 
1 n PHE 149 
1 n PRO 150 
1 n LYS 151 
1 n ILE 152 
1 n PRO 153 
1 n ILE 154 
1 n TYR 155 
1 n PRO 156 
1 n ILE 157 
1 n ILE 158 
1 n GLY 159 
1 n SER 160 
1 n THR 161 
1 n GLU 162 
1 n PHE 163 
1 n SER 164 
1 n THR 165 
1 n LYS 166 
1 n PHE 167 
1 n GLY 168 
1 n GLN 169 
1 n PHE 170 
1 n SER 171 
1 n THR 172 
1 n ASP 173 
1 n SER 174 
1 n THR 175 
1 n ASP 176 
1 n LEU 177 
1 n LYS 178 
1 n ALA 179 
1 n LEU 180 
1 n ASN 181 
1 n SER 182 
1 n VAL 183 
1 n LEU 184 
1 n GLY 185 
1 n VAL 186 
1 n SER 187 
1 n LEU 188 
1 n THR 189 
1 n ASP 190 
1 n SER 191 
1 n GLU 192 
1 n LYS 193 
1 n GLU 194 
1 n THR 195 
1 n PHE 196 
1 n MET 197 
1 n LYS 198 
1 n GLY 199 
1 n GLY 200 
1 n TYR 201 
1 n PHE 202 
1 n ALA 203 
1 n HIS 204 
1 n ASP 205 
1 n PHE 206 
1 n PRO 207 
1 n LYS 208 
1 n PHE 209 
1 n ASN 210 
1 n VAL 211 
1 n ARG 212 
1 n ILE 213 
1 n LEU 214 
1 n PHE 215 
1 n LEU 216 
1 n ASN 217 
1 n THR 218 
1 n ALA 219 
1 n ILE 220 
1 n TYR 221 
1 n SER 222 
1 n ALA 223 
1 n SER 224 
1 n ARG 225 
1 n SER 226 
1 n PHE 227 
1 n ASN 228 
1 n SER 229 
1 n SER 230 
1 n GLU 231 
1 n THR 232 
1 n ASP 233 
1 n PRO 234 
1 n TYR 235 
1 n GLY 236 
1 n GLN 237 
1 n PHE 238 
1 n GLN 239 
1 n PHE 240 
1 n ILE 241 
1 n LEU 242 
1 n ASP 243 
1 n GLN 244 
1 n GLY 245 
1 n GLU 246 
1 n GLU 247 
1 n ALA 248 
1 n ALA 249 
1 n LYS 250 
1 n LYS 251 
1 n ASN 252 
1 n ILE 253 
1 n GLY 254 
1 n ILE 255 
1 n GLY 256 
1 n ALA 257 
1 n ILE 258 
1 n MET 259 
1 n TYR 260 
1 n LEU 261 
1 n PRO 262 
1 n PRO 263 
1 n ILE 264 
1 n THR 265 
1 n ASN 266 
1 n SER 267 
1 n THR 268 
1 n THR 269 
1 n PHE 270 
1 n PRO 271 
1 n ASN 272 
1 n GLY 273 
1 n MET 274 
1 n HIS 275 
1 n SER 276 
1 n GLU 277 
1 n TYR 278 
1 n SER 279 
1 n THR 280 
1 n LYS 281 
1 n LEU 282 
1 n ILE 283 
1 n ASN 284 
1 n LEU 285 
1 n PHE 286 
1 n ASN 287 
1 n GLN 288 
1 n THR 289 
1 n ASN 290 
1 n PHE 291 
1 n LYS 292 
1 n PHE 293 
1 n ILE 294 
1 n ILE 295 
1 n SER 296 
1 n GLY 297 
1 n TYR 298 
1 n THR 299 
1 n HIS 300 
1 n THR 301 
1 n ASP 302 
1 n SER 303 
1 n ILE 304 
1 n PHE 305 
1 n PRO 306 
1 n VAL 307 
1 n TYR 308 
1 n SER 309 
1 n ASN 310 
1 n SER 311 
1 n THR 312 
1 n GLN 313 
1 n SER 314 
1 n TYR 315 
1 n VAL 316 
1 n MET 317 
1 n THR 318 
1 n ASN 319 
1 n PRO 320 
1 n SER 321 
1 n VAL 322 
1 n SER 323 
1 n PRO 324 
1 n LEU 325 
1 n PHE 326 
1 n GLY 327 
1 n ASN 328 
1 n ASN 329 
1 n PRO 330 
1 n GLY 331 
1 n PHE 332 
1 n ARG 333 
1 n MET 334 
1 n LEU 335 
1 n ARG 336 
1 n ILE 337 
1 n ARG 338 
1 n ALA 339 
1 n GLY 340 
1 n VAL 341 
1 n LEU 342 
1 n GLU 343 
1 n ASP 344 
1 n PHE 345 
1 n ASP 346 
1 n GLN 347 
1 n TYR 348 
1 n TYR 349 
1 n PHE 350 
1 n ASP 351 
1 n ILE 352 
1 n SER 353 
1 n ARG 354 
1 n LYS 355 
1 n ASP 356 
1 n SER 357 
1 n GLN 358 
1 n TRP 359 
1 n ASN 360 
1 n LYS 361 
1 n GLU 362 
1 n TYR 363 
1 n THR 364 
1 n PHE 365 
1 n THR 366 
1 n ASN 367 
1 n SER 368 
1 n TYR 369 
1 n SER 370 
1 n VAL 371 
1 n LYS 372 
1 n SER 373 
1 n ALA 374 
1 n SER 375 
1 n PRO 376 
1 n ASP 377 
1 n SER 378 
1 n VAL 379 
1 n GLY 380 
1 n LYS 381 
1 n ALA 382 
1 n ILE 383 
1 n ASP 384 
1 n TRP 385 
1 n VAL 386 
1 n MET 387 
1 n THR 388 
1 n THR 389 
1 n GLY 390 
1 n GLU 391 
1 n GLY 392 
1 n ARG 393 
1 n TRP 394 
1 n THR 395 
1 n PHE 396 
1 n ARG 397 
1 n GLU 398 
1 n ARG 399 
1 n THR 400 
1 n PHE 401 
1 n VAL 402 
1 n ARG 403 
1 n ALA 404 
1 n LYS 405 
1 n THR 406 
1 n ASP 407 
1 n ASP 408 
1 n ASP 409 
1 n LEU 410 
1 n TYR 411 
1 n TYR 412 
1 n CYS 413 
1 n LEU 414 
1 n LEU 415 
1 n SER 416 
1 n SER 417 
1 n LYS 418 
1 n SER 419 
1 n MET 420 
1 n GLN 421 
1 n ALA 422 
1 n SER 423 
1 n VAL 424 
1 n ASN 425 
1 n CYS 426 
1 n VAL 427 
1 n ASN 428 
#
_ma_data.content_type "model coordinates"
_ma_data.id           1
_ma_data.name         Model
#
_ma_model_list.data_id          1
_ma_model_list.model_group_id   1
_ma_model_list.model_group_name "AlphaFold-beta-20231127 (7a14c934-fe78-43c1-a552-7fb305b0ebd1 @ 2024-09-17 12:42:16)"
_ma_model_list.model_id         1
_ma_model_list.model_name       "Top ranked model"
_ma_model_list.model_type       "Ab initio model"
_ma_model_list.ordinal_id       1
#
loop_
_ma_protocol_step.method_type
_ma_protocol_step.ordinal_id
_ma_protocol_step.protocol_id
_ma_protocol_step.step_id
"coevolution MSA" 1 1 1 
"template search" 2 1 2 
modeling          3 1 3 
#
loop_
_ma_qa_metric.id
_ma_qa_metric.mode
_ma_qa_metric.name
_ma_qa_metric.software_group_id
_ma_qa_metric.type
1 global pLDDT 1 pLDDT 
2 local  pLDDT 1 pLDDT 
#
_ma_qa_metric_global.metric_id    1
_ma_qa_metric_global.metric_value 69.28
_ma_qa_metric_global.model_id     1
_ma_qa_metric_global.ordinal_id   1
#
_ma_software_group.group_id    1
_ma_software_group.ordinal_id  1
_ma_software_group.software_id 1
#
loop_
_ma_target_entity.data_id
_ma_target_entity.entity_id
_ma_target_entity.origin
1 1  . 
1 2  . 
1 3  . 
1 4  . 
1 5  . 
1 6  . 
1 7  . 
1 8  . 
1 9  . 
1 10 . 
1 11 . 
1 12 . 
1 13 . 
1 14 . 
1 15 . 
1 16 . 
1 17 . 
1 18 . 
1 19 . 
1 20 . 
1 21 . 
1 22 . 
1 23 . 
1 24 . 
1 25 . 
1 26 . 
1 27 . 
1 28 . 
1 29 . 
1 30 . 
1 31 . 
1 32 . 
1 33 . 
1 34 . 
1 35 . 
1 36 . 
1 37 . 
1 38 . 
1 39 . 
1 40 . 
1 41 . 
1 42 . 
1 43 . 
1 44 . 
1 45 . 
1 46 . 
1 47 . 
1 48 . 
1 49 . 
1 50 . 
1 51 . 
1 52 . 
1 53 . 
#
loop_
_ma_target_entity_instance.asym_id
_ma_target_entity_instance.details
_ma_target_entity_instance.entity_id
A  . 1  
B  . 2  
C  . 3  
D  . 4  
E  . 5  
F  . 6  
G  . 7  
H  . 8  
I  . 9  
J  . 10 
K  . 11 
L  . 12 
M  . 13 
N  . 14 
O  . 15 
P  . 16 
Q  . 17 
R  . 18 
S  . 19 
T  . 20 
U  . 21 
V  . 22 
W  . 23 
X  . 24 
Y  . 25 
Z  . 26 
AA . 27 
BA . 28 
CA . 29 
DA . 30 
EA . 31 
FA . 32 
GA . 33 
HA . 34 
IA . 35 
JA . 36 
KA . 37 
LA . 38 
MA . 39 
NA . 40 
OA . 41 
PA . 42 
QA . 43 
RA . 44 
SA . 45 
TA . 46 
UA . 47 
VA . 48 
WA . 49 
XA . 50 
YA . 51 
ZA . 52 
AB . 53 
#
loop_
_pdbx_data_usage.details
_pdbx_data_usage.id
_pdbx_data_usage.type
_pdbx_data_usage.url
;NON-COMMERCIAL USE ONLY, BY USING THIS FILE YOU AGREE TO THE TERMS OF USE FOUND
AT alphafoldserver.com/output-terms.
;
1 license    ? 
;THE INFORMATION IS NOT INTENDED FOR, HAS NOT BEEN VALIDATED FOR, AND IS NOT
APPROVED FOR CLINICAL USE. IT SHOULD NOT BE USED FOR CLINICAL PURPOSE OR RELIED
ON FOR MEDICAL OR OTHER PROFESSIONAL ADVICE. IT IS THEORETICAL MODELLING ONLY
AND CAUTION SHOULD BE EXERCISED IN ITS USE. IT IS PROVIDED "AS-IS" WITHOUT ANY
WARRANTY OF ANY KIND, WHETHER EXPRESSED OR IMPLIED. NO WARRANTY IS GIVEN THAT
USE OF THE INFORMATION SHALL NOT INFRINGE THE RIGHTS OF ANY THIRD PARTY.
;
2 disclaimer ? 
#
loop_
_pdbx_nonpoly_scheme.asym_id
_pdbx_nonpoly_scheme.auth_seq_num
_pdbx_nonpoly_scheme.entity_id
_pdbx_nonpoly_scheme.mon_id
_pdbx_nonpoly_scheme.pdb_ins_code
_pdbx_nonpoly_scheme.pdb_seq_num
_pdbx_nonpoly_scheme.pdb_strand_id
B  1 2  OLA . 1 B  
C  1 3  OLA . 1 C  
D  1 4  OLA . 1 D  
E  1 5  OLA . 1 E  
F  1 6  OLA . 1 F  
G  1 7  OLA . 1 G  
H  1 8  OLA . 1 H  
I  1 9  OLA . 1 I  
J  1 10 OLA . 1 J  
K  1 11 OLA . 1 K  
L  1 12 OLA . 1 L  
M  1 13 OLA . 1 M  
N  1 14 OLA . 1 N  
O  1 15 OLA . 1 O  
P  1 16 OLA . 1 P  
Q  1 17 OLA . 1 Q  
R  1 18 OLA . 1 R  
S  1 19 OLA . 1 S  
T  1 20 OLA . 1 T  
U  1 21 OLA . 1 U  
V  1 22 OLA . 1 V  
W  1 23 OLA . 1 W  
X  1 24 OLA . 1 X  
Y  1 25 OLA . 1 Y  
Z  1 26 OLA . 1 Z  
AA 1 27 OLA . 1 AA 
BA 1 28 OLA . 1 BA 
CA 1 29 OLA . 1 CA 
DA 1 30 OLA . 1 DA 
EA 1 31 OLA . 1 EA 
FA 1 32 OLA . 1 FA 
GA 1 33 OLA . 1 GA 
HA 1 34 OLA . 1 HA 
IA 1 35 OLA . 1 IA 
JA 1 36 OLA . 1 JA 
KA 1 37 OLA . 1 KA 
LA 1 38 OLA . 1 LA 
MA 1 39 OLA . 1 MA 
NA 1 40 OLA . 1 NA 
OA 1 41 OLA . 1 OA 
PA 1 42 OLA . 1 PA 
QA 1 43 OLA . 1 QA 
RA 1 44 OLA . 1 RA 
SA 1 45 OLA . 1 SA 
TA 1 46 OLA . 1 TA 
UA 1 47 OLA . 1 UA 
VA 1 48 OLA . 1 VA 
WA 1 49 OLA . 1 WA 
XA 1 50 OLA . 1 XA 
YA 1 51 OLA . 1 YA 
ZA 1 52 CO  . 1 ZA 
AB 1 53 CO  . 1 AB 
#
loop_
_pdbx_poly_seq_scheme.asym_id
_pdbx_poly_seq_scheme.auth_seq_num
_pdbx_poly_seq_scheme.entity_id
_pdbx_poly_seq_scheme.hetero
_pdbx_poly_seq_scheme.mon_id
_pdbx_poly_seq_scheme.pdb_ins_code
_pdbx_poly_seq_scheme.pdb_seq_num
_pdbx_poly_seq_scheme.pdb_strand_id
_pdbx_poly_seq_scheme.seq_id
A 1   1 n MET . 1   A 1   
A 2   1 n ASP . 2   A 2   
A 3   1 n GLU . 3   A 3   
A 4   1 n GLU . 4   A 4   
A 5   1 n VAL . 5   A 5   
A 6   1 n LEU . 6   A 6   
A 7   1 n VAL . 7   A 7   
A 8   1 n GLU . 8   A 8   
A 9   1 n ASN . 9   A 9   
A 10  1 n ASN . 10  A 10  
A 11  1 n GLN . 11  A 11  
A 12  1 n GLY . 12  A 12  
A 13  1 n GLU . 13  A 13  
A 14  1 n SER . 14  A 14  
A 15  1 n VAL . 15  A 15  
A 16  1 n THR . 16  A 16  
A 17  1 n LYS . 17  A 17  
A 18  1 n CYS . 18  A 18  
A 19  1 n LEU . 19  A 19  
A 20  1 n GLN . 20  A 20  
A 21  1 n TRP . 21  A 21  
A 22  1 n GLY . 22  A 22  
A 23  1 n VAL . 23  A 23  
A 24  1 n GLY . 24  A 24  
A 25  1 n ILE . 25  A 25  
A 26  1 n THR . 26  A 26  
A 27  1 n VAL . 27  A 27  
A 28  1 n VAL . 28  A 28  
A 29  1 n VAL . 29  A 29  
A 30  1 n THR . 30  A 30  
A 31  1 n CYS . 31  A 31  
A 32  1 n ILE . 32  A 32  
A 33  1 n ALA . 33  A 33  
A 34  1 n GLY . 34  A 34  
A 35  1 n LEU . 35  A 35  
A 36  1 n LEU . 36  A 36  
A 37  1 n ILE . 37  A 37  
A 38  1 n VAL . 38  A 38  
A 39  1 n TYR . 39  A 39  
A 40  1 n PHE . 40  A 40  
A 41  1 n VAL . 41  A 41  
A 42  1 n ASN . 42  A 42  
A 43  1 n PRO . 43  A 43  
A 44  1 n SER . 44  A 44  
A 45  1 n ASN . 45  A 45  
A 46  1 n THR . 46  A 46  
A 47  1 n ALA . 47  A 47  
A 48  1 n LYS . 48  A 48  
A 49  1 n THR . 49  A 49  
A 50  1 n ILE . 50  A 50  
A 51  1 n ASN . 51  A 51  
A 52  1 n ILE . 52  A 52  
A 53  1 n PHE . 53  A 53  
A 54  1 n SER . 54  A 54  
A 55  1 n ILE . 55  A 55  
A 56  1 n SER . 56  A 56  
A 57  1 n ASP . 57  A 57  
A 58  1 n LEU . 58  A 58  
A 59  1 n GLN . 59  A 59  
A 60  1 n ILE . 60  A 60  
A 61  1 n ASP . 61  A 61  
A 62  1 n PRO . 62  A 62  
A 63  1 n LEU . 63  A 63  
A 64  1 n TYR . 64  A 64  
A 65  1 n ASN . 65  A 65  
A 66  1 n ALA . 66  A 66  
A 67  1 n TYR . 67  A 67  
A 68  1 n SER . 68  A 68  
A 69  1 n THR . 69  A 69  
A 70  1 n ASP . 70  A 70  
A 71  1 n VAL . 71  A 71  
A 72  1 n SER . 72  A 72  
A 73  1 n SER . 73  A 73  
A 74  1 n LEU . 74  A 74  
A 75  1 n CYS . 75  A 75  
A 76  1 n ARG . 76  A 76  
A 77  1 n GLY . 77  A 77  
A 78  1 n ASN . 78  A 78  
A 79  1 n ASN . 79  A 79  
A 80  1 n ASN . 80  A 80  
A 81  1 n SER . 81  A 81  
A 82  1 n GLU . 82  A 82  
A 83  1 n ILE . 83  A 83  
A 84  1 n ALA . 84  A 84  
A 85  1 n ASN . 85  A 85  
A 86  1 n ASN . 86  A 86  
A 87  1 n PHE . 87  A 87  
A 88  1 n GLY . 88  A 88  
A 89  1 n GLN . 89  A 89  
A 90  1 n TYR . 90  A 90  
A 91  1 n GLY . 91  A 91  
A 92  1 n CYS . 92  A 92  
A 93  1 n ASN . 93  A 93  
A 94  1 n THR . 94  A 94  
A 95  1 n PRO . 95  A 95  
A 96  1 n GLU . 96  A 96  
A 97  1 n GLY . 97  A 97  
A 98  1 n THR . 98  A 98  
A 99  1 n LEU . 99  A 99  
A 100 1 n ASP . 100 A 100 
A 101 1 n SER . 101 A 101 
A 102 1 n MET . 102 A 102 
A 103 1 n VAL . 103 A 103 
A 104 1 n ASN . 104 A 104 
A 105 1 n TYR . 105 A 105 
A 106 1 n ALA . 106 A 106 
A 107 1 n VAL . 107 A 107 
A 108 1 n LYS . 108 A 108 
A 109 1 n ASN . 109 A 109 
A 110 1 n LYS . 110 A 110 
A 111 1 n LEU . 111 A 111 
A 112 1 n LYS . 112 A 112 
A 113 1 n PRO . 113 A 113 
A 114 1 n THR . 114 A 114 
A 115 1 n PHE . 115 A 115 
A 116 1 n ILE . 116 A 116 
A 117 1 n LEU . 117 A 117 
A 118 1 n LEU . 118 A 118 
A 119 1 n GLY . 119 A 119 
A 120 1 n GLY . 120 A 120 
A 121 1 n ASP . 121 A 121 
A 122 1 n ASN . 122 A 122 
A 123 1 n ILE . 123 A 123 
A 124 1 n ALA . 124 A 124 
A 125 1 n ASP . 125 A 125 
A 126 1 n SER . 126 A 126 
A 127 1 n LEU . 127 A 127 
A 128 1 n ASP . 128 A 128 
A 129 1 n TYR . 129 A 129 
A 130 1 n SER . 130 A 130 
A 131 1 n ARG . 131 A 131 
A 132 1 n GLU . 132 A 132 
A 133 1 n ASP . 133 A 133 
A 134 1 n ASN . 134 A 134 
A 135 1 n ASP . 135 A 135 
A 136 1 n LYS . 136 A 136 
A 137 1 n LEU . 137 A 137 
A 138 1 n GLN . 138 A 138 
A 139 1 n SER . 139 A 139 
A 140 1 n ARG . 140 A 140 
A 141 1 n ILE . 141 A 141 
A 142 1 n ILE . 142 A 142 
A 143 1 n SER . 143 A 143 
A 144 1 n LYS . 144 A 144 
A 145 1 n LEU . 145 A 145 
A 146 1 n GLN . 146 A 146 
A 147 1 n THR . 147 A 147 
A 148 1 n ALA . 148 A 148 
A 149 1 n PHE . 149 A 149 
A 150 1 n PRO . 150 A 150 
A 151 1 n LYS . 151 A 151 
A 152 1 n ILE . 152 A 152 
A 153 1 n PRO . 153 A 153 
A 154 1 n ILE . 154 A 154 
A 155 1 n TYR . 155 A 155 
A 156 1 n PRO . 156 A 156 
A 157 1 n ILE . 157 A 157 
A 158 1 n ILE . 158 A 158 
A 159 1 n GLY . 159 A 159 
A 160 1 n SER . 160 A 160 
A 161 1 n THR . 161 A 161 
A 162 1 n GLU . 162 A 162 
A 163 1 n PHE . 163 A 163 
A 164 1 n SER . 164 A 164 
A 165 1 n THR . 165 A 165 
A 166 1 n LYS . 166 A 166 
A 167 1 n PHE . 167 A 167 
A 168 1 n GLY . 168 A 168 
A 169 1 n GLN . 169 A 169 
A 170 1 n PHE . 170 A 170 
A 171 1 n SER . 171 A 171 
A 172 1 n THR . 172 A 172 
A 173 1 n ASP . 173 A 173 
A 174 1 n SER . 174 A 174 
A 175 1 n THR . 175 A 175 
A 176 1 n ASP . 176 A 176 
A 177 1 n LEU . 177 A 177 
A 178 1 n LYS . 178 A 178 
A 179 1 n ALA . 179 A 179 
A 180 1 n LEU . 180 A 180 
A 181 1 n ASN . 181 A 181 
A 182 1 n SER . 182 A 182 
A 183 1 n VAL . 183 A 183 
A 184 1 n LEU . 184 A 184 
A 185 1 n GLY . 185 A 185 
A 186 1 n VAL . 186 A 186 
A 187 1 n SER . 187 A 187 
A 188 1 n LEU . 188 A 188 
A 189 1 n THR . 189 A 189 
A 190 1 n ASP . 190 A 190 
A 191 1 n SER . 191 A 191 
A 192 1 n GLU . 192 A 192 
A 193 1 n LYS . 193 A 193 
A 194 1 n GLU . 194 A 194 
A 195 1 n THR . 195 A 195 
A 196 1 n PHE . 196 A 196 
A 197 1 n MET . 197 A 197 
A 198 1 n LYS . 198 A 198 
A 199 1 n GLY . 199 A 199 
A 200 1 n GLY . 200 A 200 
A 201 1 n TYR . 201 A 201 
A 202 1 n PHE . 202 A 202 
A 203 1 n ALA . 203 A 203 
A 204 1 n HIS . 204 A 204 
A 205 1 n ASP . 205 A 205 
A 206 1 n PHE . 206 A 206 
A 207 1 n PRO . 207 A 207 
A 208 1 n LYS . 208 A 208 
A 209 1 n PHE . 209 A 209 
A 210 1 n ASN . 210 A 210 
A 211 1 n VAL . 211 A 211 
A 212 1 n ARG . 212 A 212 
A 213 1 n ILE . 213 A 213 
A 214 1 n LEU . 214 A 214 
A 215 1 n PHE . 215 A 215 
A 216 1 n LEU . 216 A 216 
A 217 1 n ASN . 217 A 217 
A 218 1 n THR . 218 A 218 
A 219 1 n ALA . 219 A 219 
A 220 1 n ILE . 220 A 220 
A 221 1 n TYR . 221 A 221 
A 222 1 n SER . 222 A 222 
A 223 1 n ALA . 223 A 223 
A 224 1 n SER . 224 A 224 
A 225 1 n ARG . 225 A 225 
A 226 1 n SER . 226 A 226 
A 227 1 n PHE . 227 A 227 
A 228 1 n ASN . 228 A 228 
A 229 1 n SER . 229 A 229 
A 230 1 n SER . 230 A 230 
A 231 1 n GLU . 231 A 231 
A 232 1 n THR . 232 A 232 
A 233 1 n ASP . 233 A 233 
A 234 1 n PRO . 234 A 234 
A 235 1 n TYR . 235 A 235 
A 236 1 n GLY . 236 A 236 
A 237 1 n GLN . 237 A 237 
A 238 1 n PHE . 238 A 238 
A 239 1 n GLN . 239 A 239 
A 240 1 n PHE . 240 A 240 
A 241 1 n ILE . 241 A 241 
A 242 1 n LEU . 242 A 242 
A 243 1 n ASP . 243 A 243 
A 244 1 n GLN . 244 A 244 
A 245 1 n GLY . 245 A 245 
A 246 1 n GLU . 246 A 246 
A 247 1 n GLU . 247 A 247 
A 248 1 n ALA . 248 A 248 
A 249 1 n ALA . 249 A 249 
A 250 1 n LYS . 250 A 250 
A 251 1 n LYS . 251 A 251 
A 252 1 n ASN . 252 A 252 
A 253 1 n ILE . 253 A 253 
A 254 1 n GLY . 254 A 254 
A 255 1 n ILE . 255 A 255 
A 256 1 n GLY . 256 A 256 
A 257 1 n ALA . 257 A 257 
A 258 1 n ILE . 258 A 258 
A 259 1 n MET . 259 A 259 
A 260 1 n TYR . 260 A 260 
A 261 1 n LEU . 261 A 261 
A 262 1 n PRO . 262 A 262 
A 263 1 n PRO . 263 A 263 
A 264 1 n ILE . 264 A 264 
A 265 1 n THR . 265 A 265 
A 266 1 n ASN . 266 A 266 
A 267 1 n SER . 267 A 267 
A 268 1 n THR . 268 A 268 
A 269 1 n THR . 269 A 269 
A 270 1 n PHE . 270 A 270 
A 271 1 n PRO . 271 A 271 
A 272 1 n ASN . 272 A 272 
A 273 1 n GLY . 273 A 273 
A 274 1 n MET . 274 A 274 
A 275 1 n HIS . 275 A 275 
A 276 1 n SER . 276 A 276 
A 277 1 n GLU . 277 A 277 
A 278 1 n TYR . 278 A 278 
A 279 1 n SER . 279 A 279 
A 280 1 n THR . 280 A 280 
A 281 1 n LYS . 281 A 281 
A 282 1 n LEU . 282 A 282 
A 283 1 n ILE . 283 A 283 
A 284 1 n ASN . 284 A 284 
A 285 1 n LEU . 285 A 285 
A 286 1 n PHE . 286 A 286 
A 287 1 n ASN . 287 A 287 
A 288 1 n GLN . 288 A 288 
A 289 1 n THR . 289 A 289 
A 290 1 n ASN . 290 A 290 
A 291 1 n PHE . 291 A 291 
A 292 1 n LYS . 292 A 292 
A 293 1 n PHE . 293 A 293 
A 294 1 n ILE . 294 A 294 
A 295 1 n ILE . 295 A 295 
A 296 1 n SER . 296 A 296 
A 297 1 n GLY . 297 A 297 
A 298 1 n TYR . 298 A 298 
A 299 1 n THR . 299 A 299 
A 300 1 n HIS . 300 A 300 
A 301 1 n THR . 301 A 301 
A 302 1 n ASP . 302 A 302 
A 303 1 n SER . 303 A 303 
A 304 1 n ILE . 304 A 304 
A 305 1 n PHE . 305 A 305 
A 306 1 n PRO . 306 A 306 
A 307 1 n VAL . 307 A 307 
A 308 1 n TYR . 308 A 308 
A 309 1 n SER . 309 A 309 
A 310 1 n ASN . 310 A 310 
A 311 1 n SER . 311 A 311 
A 312 1 n THR . 312 A 312 
A 313 1 n GLN . 313 A 313 
A 314 1 n SER . 314 A 314 
A 315 1 n TYR . 315 A 315 
A 316 1 n VAL . 316 A 316 
A 317 1 n MET . 317 A 317 
A 318 1 n THR . 318 A 318 
A 319 1 n ASN . 319 A 319 
A 320 1 n PRO . 320 A 320 
A 321 1 n SER . 321 A 321 
A 322 1 n VAL . 322 A 322 
A 323 1 n SER . 323 A 323 
A 324 1 n PRO . 324 A 324 
A 325 1 n LEU . 325 A 325 
A 326 1 n PHE . 326 A 326 
A 327 1 n GLY . 327 A 327 
A 328 1 n ASN . 328 A 328 
A 329 1 n ASN . 329 A 329 
A 330 1 n PRO . 330 A 330 
A 331 1 n GLY . 331 A 331 
A 332 1 n PHE . 332 A 332 
A 333 1 n ARG . 333 A 333 
A 334 1 n MET . 334 A 334 
A 335 1 n LEU . 335 A 335 
A 336 1 n ARG . 336 A 336 
A 337 1 n ILE . 337 A 337 
A 338 1 n ARG . 338 A 338 
A 339 1 n ALA . 339 A 339 
A 340 1 n GLY . 340 A 340 
A 341 1 n VAL . 341 A 341 
A 342 1 n LEU . 342 A 342 
A 343 1 n GLU . 343 A 343 
A 344 1 n ASP . 344 A 344 
A 345 1 n PHE . 345 A 345 
A 346 1 n ASP . 346 A 346 
A 347 1 n GLN . 347 A 347 
A 348 1 n TYR . 348 A 348 
A 349 1 n TYR . 349 A 349 
A 350 1 n PHE . 350 A 350 
A 351 1 n ASP . 351 A 351 
A 352 1 n ILE . 352 A 352 
A 353 1 n SER . 353 A 353 
A 354 1 n ARG . 354 A 354 
A 355 1 n LYS . 355 A 355 
A 356 1 n ASP . 356 A 356 
A 357 1 n SER . 357 A 357 
A 358 1 n GLN . 358 A 358 
A 359 1 n TRP . 359 A 359 
A 360 1 n ASN . 360 A 360 
A 361 1 n LYS . 361 A 361 
A 362 1 n GLU . 362 A 362 
A 363 1 n TYR . 363 A 363 
A 364 1 n THR . 364 A 364 
A 365 1 n PHE . 365 A 365 
A 366 1 n THR . 366 A 366 
A 367 1 n ASN . 367 A 367 
A 368 1 n SER . 368 A 368 
A 369 1 n TYR . 369 A 369 
A 370 1 n SER . 370 A 370 
A 371 1 n VAL . 371 A 371 
A 372 1 n LYS . 372 A 372 
A 373 1 n SER . 373 A 373 
A 374 1 n ALA . 374 A 374 
A 375 1 n SER . 375 A 375 
A 376 1 n PRO . 376 A 376 
A 377 1 n ASP . 377 A 377 
A 378 1 n SER . 378 A 378 
A 379 1 n VAL . 379 A 379 
A 380 1 n GLY . 380 A 380 
A 381 1 n LYS . 381 A 381 
A 382 1 n ALA . 382 A 382 
A 383 1 n ILE . 383 A 383 
A 384 1 n ASP . 384 A 384 
A 385 1 n TRP . 385 A 385 
A 386 1 n VAL . 386 A 386 
A 387 1 n MET . 387 A 387 
A 388 1 n THR . 388 A 388 
A 389 1 n THR . 389 A 389 
A 390 1 n GLY . 390 A 390 
A 391 1 n GLU . 391 A 391 
A 392 1 n GLY . 392 A 392 
A 393 1 n ARG . 393 A 393 
A 394 1 n TRP . 394 A 394 
A 395 1 n THR . 395 A 395 
A 396 1 n PHE . 396 A 396 
A 397 1 n ARG . 397 A 397 
A 398 1 n GLU . 398 A 398 
A 399 1 n ARG . 399 A 399 
A 400 1 n THR . 400 A 400 
A 401 1 n PHE . 401 A 401 
A 402 1 n VAL . 402 A 402 
A 403 1 n ARG . 403 A 403 
A 404 1 n ALA . 404 A 404 
A 405 1 n LYS . 405 A 405 
A 406 1 n THR . 406 A 406 
A 407 1 n ASP . 407 A 407 
A 408 1 n ASP . 408 A 408 
A 409 1 n ASP . 409 A 409 
A 410 1 n LEU . 410 A 410 
A 411 1 n TYR . 411 A 411 
A 412 1 n TYR . 412 A 412 
A 413 1 n CYS . 413 A 413 
A 414 1 n LEU . 414 A 414 
A 415 1 n LEU . 415 A 415 
A 416 1 n SER . 416 A 416 
A 417 1 n SER . 417 A 417 
A 418 1 n LYS . 418 A 418 
A 419 1 n SER . 419 A 419 
A 420 1 n MET . 420 A 420 
A 421 1 n GLN . 421 A 421 
A 422 1 n ALA . 422 A 422 
A 423 1 n SER . 423 A 423 
A 424 1 n VAL . 424 A 424 
A 425 1 n ASN . 425 A 425 
A 426 1 n CYS . 426 A 426 
A 427 1 n VAL . 427 A 427 
A 428 1 n ASN . 428 A 428 
#
_software.classification other
_software.date           ?
_software.description    "Structure prediction"
_software.name           AlphaFold
_software.pdbx_ordinal   1
_software.type           package
_software.version        "AlphaFold-beta-20231127 (7a14c934-fe78-43c1-a552-7fb305b0ebd1 @ 2024-09-17 12:42:16)"
#
loop_
_struct_asym.entity_id
_struct_asym.id
1  A  
2  B  
3  C  
4  D  
5  E  
6  F  
7  G  
8  H  
9  I  
10 J  
11 K  
12 L  
13 M  
14 N  
15 O  
16 P  
17 Q  
18 R  
19 S  
20 T  
21 U  
22 V  
23 W  
24 X  
25 Y  
26 Z  
27 AA 
28 BA 
29 CA 
30 DA 
31 EA 
32 FA 
33 GA 
34 HA 
35 IA 
36 JA 
37 KA 
38 LA 
39 MA 
40 NA 
41 OA 
42 PA 
43 QA 
44 RA 
45 SA 
46 TA 
47 UA 
48 VA 
49 WA 
50 XA 
51 YA 
52 ZA 
53 AB 
#
loop_
_atom_site.group_PDB
_atom_site.id
_atom_site.type_symbol
_atom_site.label_atom_id
_atom_site.label_alt_id
_atom_site.label_comp_id
_atom_site.label_asym_id
_atom_site.label_entity_id
_atom_site.label_seq_id
_atom_site.pdbx_PDB_ins_code
_atom_site.Cartn_x
_atom_site.Cartn_y
_atom_site.Cartn_z
_atom_site.occupancy
_atom_site.B_iso_or_equiv
_atom_site.auth_seq_id
_atom_site.auth_asym_id
_atom_site.pdbx_PDB_model_num
ATOM   1    N  N   . MET A  1  1   ? -54.346 -31.762 -38.734 1.00 24.27 1   A  1 
ATOM   2    C  CA  . MET A  1  1   ? -53.292 -32.764 -38.515 1.00 36.96 1   A  1 
ATOM   3    C  C   . MET A  1  1   ? -51.943 -32.189 -38.874 1.00 37.73 1   A  1 
ATOM   4    O  O   . MET A  1  1   ? -51.220 -31.858 -37.961 1.00 35.07 1   A  1 
ATOM   5    C  CB  . MET A  1  1   ? -53.557 -34.116 -39.195 1.00 35.94 1   A  1 
ATOM   6    C  CG  . MET A  1  1   ? -54.164 -35.089 -38.175 1.00 33.08 1   A  1 
ATOM   7    S  SD  . MET A  1  1   ? -54.513 -36.728 -38.837 1.00 30.45 1   A  1 
ATOM   8    C  CE  . MET A  1  1   ? -54.202 -37.731 -37.368 1.00 27.64 1   A  1 
ATOM   9    N  N   . ASP A  1  2   ? -51.648 -31.985 -40.148 1.00 33.33 2   A  1 
ATOM   10   C  CA  . ASP A  1  2   ? -50.320 -31.474 -40.531 1.00 37.43 2   A  1 
ATOM   11   C  C   . ASP A  1  2   ? -50.009 -30.068 -39.990 1.00 35.98 2   A  1 
ATOM   12   O  O   . ASP A  1  2   ? -48.880 -29.816 -39.572 1.00 34.34 2   A  1 
ATOM   13   C  CB  . ASP A  1  2   ? -50.181 -31.501 -42.061 1.00 35.80 2   A  1 
ATOM   14   C  CG  . ASP A  1  2   ? -50.236 -32.913 -42.634 1.00 31.77 2   A  1 
ATOM   15   O  OD1 . ASP A  1  2   ? -49.720 -33.826 -41.957 1.00 30.06 2   A  1 
ATOM   16   O  OD2 . ASP A  1  2   ? -50.868 -33.093 -43.695 1.00 31.26 2   A  1 
ATOM   17   N  N   . GLU A  1  3   ? -50.984 -29.178 -39.956 1.00 31.75 3   A  1 
ATOM   18   C  CA  . GLU A  1  3   ? -50.797 -27.837 -39.375 1.00 38.54 3   A  1 
ATOM   19   C  C   . GLU A  1  3   ? -50.509 -27.878 -37.871 1.00 37.77 3   A  1 
ATOM   20   O  O   . GLU A  1  3   ? -49.647 -27.144 -37.411 1.00 36.74 3   A  1 
ATOM   21   C  CB  . GLU A  1  3   ? -52.022 -26.954 -39.646 1.00 38.74 3   A  1 
ATOM   22   C  CG  . GLU A  1  3   ? -52.051 -26.408 -41.070 1.00 36.33 3   A  1 
ATOM   23   C  CD  . GLU A  1  3   ? -53.233 -25.473 -41.347 1.00 33.31 3   A  1 
ATOM   24   O  OE1 . GLU A  1  3   ? -53.087 -24.606 -42.243 1.00 30.66 3   A  1 
ATOM   25   O  OE2 . GLU A  1  3   ? -54.285 -25.637 -40.700 1.00 37.02 3   A  1 
ATOM   26   N  N   . GLU A  1  4   ? -51.182 -28.741 -37.129 1.00 33.74 4   A  1 
ATOM   27   C  CA  . GLU A  1  4   ? -50.929 -28.893 -35.690 1.00 41.53 4   A  1 
ATOM   28   C  C   . GLU A  1  4   ? -49.500 -29.395 -35.432 1.00 40.44 4   A  1 
ATOM   29   O  O   . GLU A  1  4   ? -48.804 -28.846 -34.582 1.00 39.87 4   A  1 
ATOM   30   C  CB  . GLU A  1  4   ? -51.943 -29.850 -35.052 1.00 41.82 4   A  1 
ATOM   31   C  CG  . GLU A  1  4   ? -53.318 -29.212 -34.862 1.00 39.13 4   A  1 
ATOM   32   C  CD  . GLU A  1  4   ? -54.399 -30.199 -34.385 1.00 36.68 4   A  1 
ATOM   33   O  OE1 . GLU A  1  4   ? -55.313 -29.763 -33.655 1.00 33.79 4   A  1 
ATOM   34   O  OE2 . GLU A  1  4   ? -54.343 -31.374 -34.804 1.00 39.89 4   A  1 
ATOM   35   N  N   . VAL A  1  5   ? -49.042 -30.349 -36.223 1.00 37.61 5   A  1 
ATOM   36   C  CA  . VAL A  1  5   ? -47.678 -30.883 -36.114 1.00 43.53 5   A  1 
ATOM   37   C  C   . VAL A  1  5   ? -46.631 -29.823 -36.459 1.00 43.10 5   A  1 
ATOM   38   O  O   . VAL A  1  5   ? -45.578 -29.745 -35.817 1.00 41.27 5   A  1 
ATOM   39   C  CB  . VAL A  1  5   ? -47.522 -32.124 -37.003 1.00 42.70 5   A  1 
ATOM   40   C  CG1 . VAL A  1  5   ? -46.099 -32.695 -36.968 1.00 37.97 5   A  1 
ATOM   41   C  CG2 . VAL A  1  5   ? -48.462 -33.252 -36.556 1.00 42.23 5   A  1 
ATOM   42   N  N   . LEU A  1  6   ? -46.902 -28.990 -37.448 1.00 39.62 6   A  1 
ATOM   43   C  CA  . LEU A  1  6   ? -46.008 -27.877 -37.791 1.00 45.92 6   A  1 
ATOM   44   C  C   . LEU A  1  6   ? -45.943 -26.819 -36.685 1.00 44.31 6   A  1 
ATOM   45   O  O   . LEU A  1  6   ? -44.861 -26.295 -36.413 1.00 44.08 6   A  1 
ATOM   46   C  CB  . LEU A  1  6   ? -46.469 -27.245 -39.113 1.00 45.97 6   A  1 
ATOM   47   C  CG  . LEU A  1  6   ? -45.867 -27.945 -40.344 1.00 41.83 6   A  1 
ATOM   48   C  CD1 . LEU A  1  6   ? -46.728 -27.684 -41.576 1.00 39.98 6   A  1 
ATOM   49   C  CD2 . LEU A  1  6   ? -44.464 -27.419 -40.635 1.00 44.19 6   A  1 
ATOM   50   N  N   . VAL A  1  7   ? -47.059 -26.518 -36.061 1.00 49.84 7   A  1 
ATOM   51   C  CA  . VAL A  1  7   ? -47.107 -25.567 -34.944 1.00 52.45 7   A  1 
ATOM   52   C  C   . VAL A  1  7   ? -46.389 -26.137 -33.722 1.00 51.43 7   A  1 
ATOM   53   O  O   . VAL A  1  7   ? -45.572 -25.431 -33.125 1.00 49.13 7   A  1 
ATOM   54   C  CB  . VAL A  1  7   ? -48.549 -25.156 -34.625 1.00 50.61 7   A  1 
ATOM   55   C  CG1 . VAL A  1  7   ? -48.642 -24.288 -33.373 1.00 45.08 7   A  1 
ATOM   56   C  CG2 . VAL A  1  7   ? -49.137 -24.330 -35.777 1.00 49.73 7   A  1 
ATOM   57   N  N   . GLU A  1  8   ? -46.602 -27.384 -33.404 1.00 44.80 8   A  1 
ATOM   58   C  CA  . GLU A  1  8   ? -45.890 -28.057 -32.313 1.00 49.28 8   A  1 
ATOM   59   C  C   . GLU A  1  8   ? -44.376 -28.113 -32.559 1.00 47.45 8   A  1 
ATOM   60   O  O   . GLU A  1  8   ? -43.595 -27.805 -31.657 1.00 45.22 8   A  1 
ATOM   61   C  CB  . GLU A  1  8   ? -46.422 -29.478 -32.113 1.00 47.84 8   A  1 
ATOM   62   C  CG  . GLU A  1  8   ? -47.737 -29.535 -31.330 1.00 45.88 8   A  1 
ATOM   63   C  CD  . GLU A  1  8   ? -48.207 -30.965 -31.036 1.00 41.88 8   A  1 
ATOM   64   O  OE1 . GLU A  1  8   ? -49.007 -31.117 -30.091 1.00 39.21 8   A  1 
ATOM   65   O  OE2 . GLU A  1  8   ? -47.756 -31.898 -31.733 1.00 43.53 8   A  1 
ATOM   66   N  N   . ASN A  1  9   ? -43.962 -28.431 -33.770 1.00 44.97 9   A  1 
ATOM   67   C  CA  . ASN A  1  9   ? -42.540 -28.438 -34.109 1.00 48.18 9   A  1 
ATOM   68   C  C   . ASN A  1  9   ? -41.904 -27.043 -34.001 1.00 46.35 9   A  1 
ATOM   69   O  O   . ASN A  1  9   ? -40.813 -26.909 -33.444 1.00 43.81 9   A  1 
ATOM   70   C  CB  . ASN A  1  9   ? -42.341 -29.020 -35.516 1.00 45.87 9   A  1 
ATOM   71   C  CG  . ASN A  1  9   ? -42.212 -30.533 -35.535 1.00 43.09 9   A  1 
ATOM   72   O  OD1 . ASN A  1  9   ? -41.867 -31.173 -34.566 1.00 41.59 9   A  1 
ATOM   73   N  ND2 . ASN A  1  9   ? -42.435 -31.145 -36.667 1.00 43.78 9   A  1 
ATOM   74   N  N   . ASN A  1  10  ? -42.569 -26.015 -34.454 1.00 46.29 10  A  1 
ATOM   75   C  CA  . ASN A  1  10  ? -42.060 -24.650 -34.338 1.00 49.97 10  A  1 
ATOM   76   C  C   . ASN A  1  10  ? -41.972 -24.176 -32.887 1.00 47.76 10  A  1 
ATOM   77   O  O   . ASN A  1  10  ? -41.012 -23.500 -32.511 1.00 45.17 10  A  1 
ATOM   78   C  CB  . ASN A  1  10  ? -42.939 -23.700 -35.169 1.00 47.78 10  A  1 
ATOM   79   C  CG  . ASN A  1  10  ? -42.538 -23.635 -36.625 1.00 45.31 10  A  1 
ATOM   80   O  OD1 . ASN A  1  10  ? -41.417 -23.870 -37.019 1.00 43.93 10  A  1 
ATOM   81   N  ND2 . ASN A  1  10  ? -43.449 -23.241 -37.487 1.00 45.38 10  A  1 
ATOM   82   N  N   . GLN A  1  11  ? -42.931 -24.558 -32.073 1.00 48.06 11  A  1 
ATOM   83   C  CA  . GLN A  1  11  ? -42.854 -24.284 -30.639 1.00 53.28 11  A  1 
ATOM   84   C  C   . GLN A  1  11  ? -41.689 -25.036 -29.997 1.00 52.68 11  A  1 
ATOM   85   O  O   . GLN A  1  11  ? -40.931 -24.437 -29.239 1.00 49.84 11  A  1 
ATOM   86   C  CB  . GLN A  1  11  ? -44.170 -24.646 -29.947 1.00 51.71 11  A  1 
ATOM   87   C  CG  . GLN A  1  11  ? -45.239 -23.569 -30.160 1.00 48.86 11  A  1 
ATOM   88   C  CD  . GLN A  1  11  ? -46.506 -23.837 -29.342 1.00 44.74 11  A  1 
ATOM   89   O  OE1 . GLN A  1  11  ? -46.690 -24.859 -28.715 1.00 43.26 11  A  1 
ATOM   90   N  NE2 . GLN A  1  11  ? -47.435 -22.910 -29.309 1.00 43.72 11  A  1 
ATOM   91   N  N   . GLY A  1  12  ? -41.502 -26.273 -30.347 1.00 56.74 12  A  1 
ATOM   92   C  CA  . GLY A  1  12  ? -40.382 -27.069 -29.861 1.00 59.54 12  A  1 
ATOM   93   C  C   . GLY A  1  12  ? -39.022 -26.471 -30.234 1.00 59.32 12  A  1 
ATOM   94   O  O   . GLY A  1  12  ? -38.141 -26.374 -29.381 1.00 56.66 12  A  1 
ATOM   95   N  N   . GLU A  1  13  ? -38.873 -26.018 -31.455 1.00 55.26 13  A  1 
ATOM   96   C  CA  . GLU A  1  13  ? -37.651 -25.331 -31.871 1.00 59.92 13  A  1 
ATOM   97   C  C   . GLU A  1  13  ? -37.416 -24.016 -31.112 1.00 58.68 13  A  1 
ATOM   98   O  O   . GLU A  1  13  ? -36.293 -23.736 -30.695 1.00 55.41 13  A  1 
ATOM   99   C  CB  . GLU A  1  13  ? -37.680 -25.013 -33.376 1.00 58.62 13  A  1 
ATOM   100  C  CG  . GLU A  1  13  ? -37.342 -26.211 -34.257 1.00 56.06 13  A  1 
ATOM   101  C  CD  . GLU A  1  13  ? -37.102 -25.808 -35.727 1.00 51.50 13  A  1 
ATOM   102  O  OE1 . GLU A  1  13  ? -36.770 -26.715 -36.519 1.00 45.75 13  A  1 
ATOM   103  O  OE2 . GLU A  1  13  ? -37.174 -24.599 -36.046 1.00 49.86 13  A  1 
ATOM   104  N  N   . SER A  1  14  ? -38.461 -23.246 -30.915 1.00 54.98 14  A  1 
ATOM   105  C  CA  . SER A  1  14  ? -38.368 -21.990 -30.166 1.00 61.43 14  A  1 
ATOM   106  C  C   . SER A  1  14  ? -37.959 -22.239 -28.711 1.00 61.68 14  A  1 
ATOM   107  O  O   . SER A  1  14  ? -37.025 -21.612 -28.212 1.00 59.11 14  A  1 
ATOM   108  C  CB  . SER A  1  14  ? -39.699 -21.240 -30.234 1.00 59.26 14  A  1 
ATOM   109  O  OG  . SER A  1  14  ? -39.567 -19.974 -29.652 1.00 54.82 14  A  1 
ATOM   110  N  N   . VAL A  1  15  ? -38.576 -23.192 -28.092 1.00 55.86 15  A  1 
ATOM   111  C  CA  . VAL A  1  15  ? -38.249 -23.609 -26.726 1.00 61.15 15  A  1 
ATOM   112  C  C   . VAL A  1  15  ? -36.807 -24.109 -26.637 1.00 60.76 15  A  1 
ATOM   113  O  O   . VAL A  1  15  ? -36.068 -23.725 -25.733 1.00 59.02 15  A  1 
ATOM   114  C  CB  . VAL A  1  15  ? -39.242 -24.686 -26.257 1.00 58.78 15  A  1 
ATOM   115  C  CG1 . VAL A  1  15  ? -38.831 -25.354 -24.959 1.00 53.17 15  A  1 
ATOM   116  C  CG2 . VAL A  1  15  ? -40.622 -24.071 -26.039 1.00 58.54 15  A  1 
ATOM   117  N  N   . THR A  1  16  ? -36.394 -24.900 -27.593 1.00 56.64 16  A  1 
ATOM   118  C  CA  . THR A  1  16  ? -35.026 -25.423 -27.640 1.00 61.66 16  A  1 
ATOM   119  C  C   . THR A  1  16  ? -33.992 -24.307 -27.786 1.00 62.21 16  A  1 
ATOM   120  O  O   . THR A  1  16  ? -32.979 -24.309 -27.090 1.00 60.58 16  A  1 
ATOM   121  C  CB  . THR A  1  16  ? -34.863 -26.436 -28.783 1.00 59.46 16  A  1 
ATOM   122  O  OG1 . THR A  1  16  ? -35.800 -27.471 -28.632 1.00 57.37 16  A  1 
ATOM   123  C  CG2 . THR A  1  16  ? -33.487 -27.099 -28.778 1.00 57.05 16  A  1 
ATOM   124  N  N   . LYS A  1  17  ? -34.249 -23.323 -28.609 1.00 57.09 17  A  1 
ATOM   125  C  CA  . LYS A  1  17  ? -33.376 -22.144 -28.741 1.00 60.38 17  A  1 
ATOM   126  C  C   . LYS A  1  17  ? -33.306 -21.352 -27.439 1.00 57.93 17  A  1 
ATOM   127  O  O   . LYS A  1  17  ? -32.209 -21.045 -26.989 1.00 58.01 17  A  1 
ATOM   128  C  CB  . LYS A  1  17  ? -33.840 -21.254 -29.892 1.00 60.04 17  A  1 
ATOM   129  C  CG  . LYS A  1  17  ? -33.417 -21.827 -31.242 1.00 58.01 17  A  1 
ATOM   130  C  CD  . LYS A  1  17  ? -33.936 -20.949 -32.380 1.00 54.89 17  A  1 
ATOM   131  C  CE  . LYS A  1  17  ? -33.501 -21.541 -33.714 1.00 48.34 17  A  1 
ATOM   132  N  NZ  . LYS A  1  17  ? -34.136 -20.844 -34.861 1.00 45.01 17  A  1 
ATOM   133  N  N   . CYS A  1  18  ? -34.435 -21.087 -26.828 1.00 54.18 18  A  1 
ATOM   134  C  CA  . CYS A  1  18  ? -34.458 -20.412 -25.536 1.00 59.49 18  A  1 
ATOM   135  C  C   . CYS A  1  18  ? -33.655 -21.178 -24.479 1.00 59.71 18  A  1 
ATOM   136  O  O   . CYS A  1  18  ? -32.910 -20.572 -23.713 1.00 56.63 18  A  1 
ATOM   137  C  CB  . CYS A  1  18  ? -35.903 -20.224 -25.076 1.00 57.23 18  A  1 
ATOM   138  S  SG  . CYS A  1  18  ? -36.692 -18.895 -26.012 1.00 52.06 18  A  1 
ATOM   139  N  N   . LEU A  1  19  ? -33.778 -22.470 -24.485 1.00 50.57 19  A  1 
ATOM   140  C  CA  . LEU A  1  19  ? -33.022 -23.329 -23.587 1.00 60.22 19  A  1 
ATOM   141  C  C   . LEU A  1  19  ? -31.514 -23.204 -23.811 1.00 60.59 19  A  1 
ATOM   142  O  O   . LEU A  1  19  ? -30.763 -23.036 -22.860 1.00 61.88 19  A  1 
ATOM   143  C  CB  . LEU A  1  19  ? -33.474 -24.781 -23.793 1.00 60.23 19  A  1 
ATOM   144  C  CG  . LEU A  1  19  ? -33.417 -25.563 -22.482 1.00 57.27 19  A  1 
ATOM   145  C  CD1 . LEU A  1  19  ? -34.764 -25.510 -21.803 1.00 52.48 19  A  1 
ATOM   146  C  CD2 . LEU A  1  19  ? -33.060 -27.018 -22.744 1.00 57.50 19  A  1 
ATOM   147  N  N   . GLN A  1  20  ? -31.090 -23.268 -25.054 1.00 52.16 20  A  1 
ATOM   148  C  CA  . GLN A  1  20  ? -29.678 -23.142 -25.405 1.00 64.92 20  A  1 
ATOM   149  C  C   . GLN A  1  20  ? -29.101 -21.787 -24.974 1.00 65.05 20  A  1 
ATOM   150  O  O   . GLN A  1  20  ? -28.012 -21.742 -24.397 1.00 65.63 20  A  1 
ATOM   151  C  CB  . GLN A  1  20  ? -29.497 -23.332 -26.912 1.00 64.16 20  A  1 
ATOM   152  C  CG  . GLN A  1  20  ? -29.640 -24.802 -27.322 1.00 61.65 20  A  1 
ATOM   153  C  CD  . GLN A  1  20  ? -29.549 -25.011 -28.833 1.00 58.50 20  A  1 
ATOM   154  O  OE1 . GLN A  1  20  ? -29.460 -24.078 -29.620 1.00 53.10 20  A  1 
ATOM   155  N  NE2 . GLN A  1  20  ? -29.551 -26.228 -29.291 1.00 51.76 20  A  1 
ATOM   156  N  N   . TRP A  1  21  ? -29.835 -20.725 -25.210 1.00 66.90 21  A  1 
ATOM   157  C  CA  . TRP A  1  21  ? -29.419 -19.395 -24.750 1.00 68.30 21  A  1 
ATOM   158  C  C   . TRP A  1  21  ? -29.347 -19.314 -23.223 1.00 65.58 21  A  1 
ATOM   159  O  O   . TRP A  1  21  ? -28.351 -18.832 -22.691 1.00 63.80 21  A  1 
ATOM   160  C  CB  . TRP A  1  21  ? -30.371 -18.345 -25.315 1.00 65.81 21  A  1 
ATOM   161  C  CG  . TRP A  1  21  ? -30.141 -18.023 -26.746 1.00 64.53 21  A  1 
ATOM   162  C  CD1 . TRP A  1  21  ? -30.944 -18.375 -27.775 1.00 55.99 21  A  1 
ATOM   163  C  CD2 . TRP A  1  21  ? -29.029 -17.304 -27.330 1.00 61.83 21  A  1 
ATOM   164  N  NE1 . TRP A  1  21  ? -30.408 -17.920 -28.973 1.00 56.05 21  A  1 
ATOM   165  C  CE2 . TRP A  1  21  ? -29.234 -17.256 -28.735 1.00 57.65 21  A  1 
ATOM   166  C  CE3 . TRP A  1  21  ? -27.875 -16.679 -26.806 1.00 56.54 21  A  1 
ATOM   167  C  CZ2 . TRP A  1  21  ? -28.320 -16.613 -29.601 1.00 56.46 21  A  1 
ATOM   168  C  CZ3 . TRP A  1  21  ? -26.959 -16.041 -27.669 1.00 52.51 21  A  1 
ATOM   169  C  CH2 . TRP A  1  21  ? -27.186 -16.008 -29.037 1.00 52.66 21  A  1 
ATOM   170  N  N   . GLY A  1  22  ? -30.344 -19.812 -22.561 1.00 58.49 22  A  1 
ATOM   171  C  CA  . GLY A  1  22  ? -30.372 -19.820 -21.106 1.00 64.42 22  A  1 
ATOM   172  C  C   . GLY A  1  22  ? -29.219 -20.617 -20.500 1.00 64.38 22  A  1 
ATOM   173  O  O   . GLY A  1  22  ? -28.548 -20.138 -19.585 1.00 64.55 22  A  1 
ATOM   174  N  N   . VAL A  1  23  ? -28.940 -21.757 -21.045 1.00 58.28 23  A  1 
ATOM   175  C  CA  . VAL A  1  23  ? -27.799 -22.586 -20.623 1.00 66.33 23  A  1 
ATOM   176  C  C   . VAL A  1  23  ? -26.482 -21.874 -20.904 1.00 66.23 23  A  1 
ATOM   177  O  O   . VAL A  1  23  ? -25.625 -21.809 -20.025 1.00 64.19 23  A  1 
ATOM   178  C  CB  . VAL A  1  23  ? -27.851 -23.969 -21.298 1.00 64.20 23  A  1 
ATOM   179  C  CG1 . VAL A  1  23  ? -26.578 -24.788 -21.042 1.00 58.22 23  A  1 
ATOM   180  C  CG2 . VAL A  1  23  ? -29.031 -24.779 -20.754 1.00 61.60 23  A  1 
ATOM   181  N  N   . GLY A  1  24  ? -26.326 -21.316 -22.078 1.00 62.77 24  A  1 
ATOM   182  C  CA  . GLY A  1  24  ? -25.108 -20.603 -22.440 1.00 67.97 24  A  1 
ATOM   183  C  C   . GLY A  1  24  ? -24.822 -19.439 -21.500 1.00 68.74 24  A  1 
ATOM   184  O  O   . GLY A  1  24  ? -23.716 -19.336 -20.963 1.00 68.15 24  A  1 
ATOM   185  N  N   . ILE A  1  25  ? -25.821 -18.630 -21.252 1.00 56.27 25  A  1 
ATOM   186  C  CA  . ILE A  1  25  ? -25.698 -17.515 -20.304 1.00 65.99 25  A  1 
ATOM   187  C  C   . ILE A  1  25  ? -25.363 -18.041 -18.906 1.00 66.30 25  A  1 
ATOM   188  O  O   . ILE A  1  25  ? -24.439 -17.536 -18.274 1.00 66.19 25  A  1 
ATOM   189  C  CB  . ILE A  1  25  ? -26.979 -16.661 -20.303 1.00 64.97 25  A  1 
ATOM   190  C  CG1 . ILE A  1  25  ? -27.118 -15.923 -21.654 1.00 65.29 25  A  1 
ATOM   191  C  CG2 . ILE A  1  25  ? -26.968 -15.641 -19.151 1.00 65.52 25  A  1 
ATOM   192  C  CD1 . ILE A  1  25  ? -28.489 -15.301 -21.873 1.00 59.25 25  A  1 
ATOM   193  N  N   . THR A  1  26  ? -26.056 -19.054 -18.470 1.00 57.09 26  A  1 
ATOM   194  C  CA  . THR A  1  26  ? -25.821 -19.649 -17.155 1.00 64.79 26  A  1 
ATOM   195  C  C   . THR A  1  26  ? -24.384 -20.136 -17.002 1.00 64.66 26  A  1 
ATOM   196  O  O   . THR A  1  26  ? -23.745 -19.844 -15.992 1.00 66.11 26  A  1 
ATOM   197  C  CB  . THR A  1  26  ? -26.778 -20.818 -16.900 1.00 61.97 26  A  1 
ATOM   198  O  OG1 . THR A  1  26  ? -28.096 -20.355 -16.954 1.00 59.35 26  A  1 
ATOM   199  C  CG2 . THR A  1  26  ? -26.577 -21.453 -15.528 1.00 59.46 26  A  1 
ATOM   200  N  N   . VAL A  1  27  ? -23.884 -20.839 -17.980 1.00 52.25 27  A  1 
ATOM   201  C  CA  . VAL A  1  27  ? -22.508 -21.340 -17.958 1.00 62.42 27  A  1 
ATOM   202  C  C   . VAL A  1  27  ? -21.508 -20.189 -17.898 1.00 62.22 27  A  1 
ATOM   203  O  O   . VAL A  1  27  ? -20.630 -20.190 -17.034 1.00 63.65 27  A  1 
ATOM   204  C  CB  . VAL A  1  27  ? -22.244 -22.252 -19.165 1.00 61.31 27  A  1 
ATOM   205  C  CG1 . VAL A  1  27  ? -20.768 -22.630 -19.301 1.00 56.52 27  A  1 
ATOM   206  C  CG2 . VAL A  1  27  ? -23.036 -23.550 -19.029 1.00 60.45 27  A  1 
ATOM   207  N  N   . VAL A  1  28  ? -21.672 -19.210 -18.743 1.00 54.54 28  A  1 
ATOM   208  C  CA  . VAL A  1  28  ? -20.752 -18.064 -18.785 1.00 64.02 28  A  1 
ATOM   209  C  C   . VAL A  1  28  ? -20.771 -17.296 -17.461 1.00 63.14 28  A  1 
ATOM   210  O  O   . VAL A  1  28  ? -19.710 -17.048 -16.882 1.00 64.26 28  A  1 
ATOM   211  C  CB  . VAL A  1  28  ? -21.086 -17.138 -19.966 1.00 62.95 28  A  1 
ATOM   212  C  CG1 . VAL A  1  28  ? -20.298 -15.828 -19.923 1.00 58.26 28  A  1 
ATOM   213  C  CG2 . VAL A  1  28  ? -20.747 -17.828 -21.290 1.00 62.00 28  A  1 
ATOM   214  N  N   . VAL A  1  29  ? -21.938 -16.965 -16.984 1.00 52.36 29  A  1 
ATOM   215  C  CA  . VAL A  1  29  ? -22.095 -16.233 -15.726 1.00 61.67 29  A  1 
ATOM   216  C  C   . VAL A  1  29  ? -21.502 -17.016 -14.563 1.00 60.84 29  A  1 
ATOM   217  O  O   . VAL A  1  29  ? -20.760 -16.459 -13.751 1.00 62.44 29  A  1 
ATOM   218  C  CB  . VAL A  1  29  ? -23.577 -15.905 -15.474 1.00 60.38 29  A  1 
ATOM   219  C  CG1 . VAL A  1  29  ? -23.816 -15.326 -14.089 1.00 55.71 29  A  1 
ATOM   220  C  CG2 . VAL A  1  29  ? -24.077 -14.880 -16.479 1.00 59.23 29  A  1 
ATOM   221  N  N   . THR A  1  30  ? -21.781 -18.288 -14.512 1.00 52.80 30  A  1 
ATOM   222  C  CA  . THR A  1  30  ? -21.298 -19.147 -13.432 1.00 58.63 30  A  1 
ATOM   223  C  C   . THR A  1  30  ? -19.778 -19.293 -13.464 1.00 57.82 30  A  1 
ATOM   224  O  O   . THR A  1  30  ? -19.129 -19.209 -12.424 1.00 60.95 30  A  1 
ATOM   225  C  CB  . THR A  1  30  ? -21.960 -20.524 -13.493 1.00 56.80 30  A  1 
ATOM   226  O  OG1 . THR A  1  30  ? -23.356 -20.396 -13.506 1.00 53.29 30  A  1 
ATOM   227  C  CG2 . THR A  1  30  ? -21.633 -21.348 -12.266 1.00 54.84 30  A  1 
ATOM   228  N  N   . CYS A  1  31  ? -19.208 -19.464 -14.628 1.00 50.83 31  A  1 
ATOM   229  C  CA  . CYS A  1  31  ? -17.762 -19.525 -14.776 1.00 60.74 31  A  1 
ATOM   230  C  C   . CYS A  1  31  ? -17.086 -18.212 -14.355 1.00 60.05 31  A  1 
ATOM   231  O  O   . CYS A  1  31  ? -16.111 -18.237 -13.618 1.00 60.44 31  A  1 
ATOM   232  C  CB  . CYS A  1  31  ? -17.394 -19.863 -16.217 1.00 59.51 31  A  1 
ATOM   233  S  SG  . CYS A  1  31  ? -17.759 -21.600 -16.574 1.00 56.00 31  A  1 
ATOM   234  N  N   . ILE A  1  32  ? -17.613 -17.105 -14.803 1.00 50.99 32  A  1 
ATOM   235  C  CA  . ILE A  1  32  ? -17.072 -15.792 -14.433 1.00 57.00 32  A  1 
ATOM   236  C  C   . ILE A  1  32  ? -17.185 -15.574 -12.924 1.00 55.24 32  A  1 
ATOM   237  O  O   . ILE A  1  32  ? -16.203 -15.197 -12.298 1.00 58.59 32  A  1 
ATOM   238  C  CB  . ILE A  1  32  ? -17.757 -14.665 -15.234 1.00 57.40 32  A  1 
ATOM   239  C  CG1 . ILE A  1  32  ? -17.349 -14.753 -16.719 1.00 58.05 32  A  1 
ATOM   240  C  CG2 . ILE A  1  32  ? -17.372 -13.287 -14.664 1.00 59.57 32  A  1 
ATOM   241  C  CD1 . ILE A  1  32  ? -18.156 -13.840 -17.639 1.00 54.69 32  A  1 
ATOM   242  N  N   . ALA A  1  33  ? -18.333 -15.855 -12.357 1.00 48.98 33  A  1 
ATOM   243  C  CA  . ALA A  1  33  ? -18.536 -15.727 -10.925 1.00 56.64 33  A  1 
ATOM   244  C  C   . ALA A  1  33  ? -17.562 -16.606 -10.138 1.00 56.36 33  A  1 
ATOM   245  O  O   . ALA A  1  33  ? -16.912 -16.123 -9.206  1.00 56.36 33  A  1 
ATOM   246  C  CB  . ALA A  1  33  ? -19.983 -16.063 -10.589 1.00 56.14 33  A  1 
ATOM   247  N  N   . GLY A  1  34  ? -17.404 -17.842 -10.540 1.00 59.28 34  A  1 
ATOM   248  C  CA  . GLY A  1  34  ? -16.457 -18.755 -9.912  1.00 62.78 34  A  1 
ATOM   249  C  C   . GLY A  1  34  ? -15.019 -18.255 -9.986  1.00 62.67 34  A  1 
ATOM   250  O  O   . GLY A  1  34  ? -14.320 -18.251 -8.971  1.00 64.01 34  A  1 
ATOM   251  N  N   . LEU A  1  35  ? -14.605 -17.785 -11.143 1.00 46.99 35  A  1 
ATOM   252  C  CA  . LEU A  1  35  ? -13.266 -17.225 -11.314 1.00 55.16 35  A  1 
ATOM   253  C  C   . LEU A  1  35  ? -13.045 -15.974 -10.470 1.00 54.16 35  A  1 
ATOM   254  O  O   . LEU A  1  35  ? -11.993 -15.843 -9.845  1.00 56.10 35  A  1 
ATOM   255  C  CB  . LEU A  1  35  ? -13.028 -16.912 -12.799 1.00 54.76 35  A  1 
ATOM   256  C  CG  . LEU A  1  35  ? -12.781 -18.153 -13.676 1.00 51.68 35  A  1 
ATOM   257  C  CD1 . LEU A  1  35  ? -12.819 -17.737 -15.144 1.00 48.26 35  A  1 
ATOM   258  C  CD2 . LEU A  1  35  ? -11.416 -18.774 -13.394 1.00 52.99 35  A  1 
ATOM   259  N  N   . LEU A  1  36  ? -14.011 -15.091 -10.425 1.00 45.63 36  A  1 
ATOM   260  C  CA  . LEU A  1  36  ? -13.936 -13.889 -9.607  1.00 54.97 36  A  1 
ATOM   261  C  C   . LEU A  1  36  ? -13.848 -14.232 -8.119  1.00 53.84 36  A  1 
ATOM   262  O  O   . LEU A  1  36  ? -12.995 -13.698 -7.423  1.00 55.83 36  A  1 
ATOM   263  C  CB  . LEU A  1  36  ? -15.142 -12.984 -9.877  1.00 53.62 36  A  1 
ATOM   264  C  CG  . LEU A  1  36  ? -15.114 -12.257 -11.229 1.00 50.83 36  A  1 
ATOM   265  C  CD1 . LEU A  1  36  ? -16.447 -11.554 -11.436 1.00 47.30 36  A  1 
ATOM   266  C  CD2 . LEU A  1  36  ? -14.004 -11.211 -11.301 1.00 50.62 36  A  1 
ATOM   267  N  N   . ILE A  1  37  ? -14.673 -15.140 -7.660  1.00 48.27 37  A  1 
ATOM   268  C  CA  . ILE A  1  37  ? -14.638 -15.583 -6.265  1.00 53.38 37  A  1 
ATOM   269  C  C   . ILE A  1  37  ? -13.266 -16.155 -5.926  1.00 53.14 37  A  1 
ATOM   270  O  O   . ILE A  1  37  ? -12.654 -15.726 -4.956  1.00 54.48 37  A  1 
ATOM   271  C  CB  . ILE A  1  37  ? -15.773 -16.582 -5.971  1.00 52.20 37  A  1 
ATOM   272  C  CG1 . ILE A  1  37  ? -17.140 -15.868 -6.031  1.00 50.47 37  A  1 
ATOM   273  C  CG2 . ILE A  1  37  ? -15.591 -17.232 -4.590  1.00 52.91 37  A  1 
ATOM   274  C  CD1 . ILE A  1  37  ? -18.320 -16.833 -6.134  1.00 47.76 37  A  1 
ATOM   275  N  N   . VAL A  1  38  ? -12.766 -17.061 -6.741  1.00 49.22 38  A  1 
ATOM   276  C  CA  . VAL A  1  38  ? -11.446 -17.659 -6.513  1.00 52.37 38  A  1 
ATOM   277  C  C   . VAL A  1  38  ? -10.351 -16.582 -6.503  1.00 52.13 38  A  1 
ATOM   278  O  O   . VAL A  1  38  ? -9.483  -16.593 -5.632  1.00 51.86 38  A  1 
ATOM   279  C  CB  . VAL A  1  38  ? -11.144 -18.738 -7.560  1.00 50.60 38  A  1 
ATOM   280  C  CG1 . VAL A  1  38  ? -9.699  -19.237 -7.500  1.00 45.86 38  A  1 
ATOM   281  C  CG2 . VAL A  1  38  ? -12.045 -19.957 -7.341  1.00 50.69 38  A  1 
ATOM   282  N  N   . TYR A  1  39  ? -10.414 -15.666 -7.438  1.00 52.67 39  A  1 
ATOM   283  C  CA  . TYR A  1  39  ? -9.436  -14.589 -7.532  1.00 54.81 39  A  1 
ATOM   284  C  C   . TYR A  1  39  ? -9.449  -13.680 -6.295  1.00 55.18 39  A  1 
ATOM   285  O  O   . TYR A  1  39  ? -8.386  -13.353 -5.775  1.00 55.49 39  A  1 
ATOM   286  C  CB  . TYR A  1  39  ? -9.696  -13.787 -8.808  1.00 51.86 39  A  1 
ATOM   287  C  CG  . TYR A  1  39  ? -8.739  -12.637 -8.990  1.00 47.13 39  A  1 
ATOM   288  C  CD1 . TYR A  1  39  ? -9.095  -11.346 -8.563  1.00 45.43 39  A  1 
ATOM   289  C  CD2 . TYR A  1  39  ? -7.480  -12.852 -9.560  1.00 44.82 39  A  1 
ATOM   290  C  CE1 . TYR A  1  39  ? -8.202  -10.284 -8.695  1.00 43.84 39  A  1 
ATOM   291  C  CE2 . TYR A  1  39  ? -6.573  -11.797 -9.701  1.00 43.51 39  A  1 
ATOM   292  C  CZ  . TYR A  1  39  ? -6.943  -10.508 -9.268  1.00 43.80 39  A  1 
ATOM   293  O  OH  . TYR A  1  39  ? -6.058  -9.468  -9.400  1.00 42.48 39  A  1 
ATOM   294  N  N   . PHE A  1  40  ? -10.611 -13.297 -5.832  1.00 51.75 40  A  1 
ATOM   295  C  CA  . PHE A  1  40  ? -10.710 -12.386 -4.693  1.00 55.03 40  A  1 
ATOM   296  C  C   . PHE A  1  40  ? -10.529 -13.075 -3.332  1.00 55.13 40  A  1 
ATOM   297  O  O   . PHE A  1  40  ? -10.081 -12.429 -2.388  1.00 53.38 40  A  1 
ATOM   298  C  CB  . PHE A  1  40  ? -12.032 -11.618 -4.761  1.00 51.52 40  A  1 
ATOM   299  C  CG  . PHE A  1  40  ? -12.057 -10.548 -5.831  1.00 49.50 40  A  1 
ATOM   300  C  CD1 . PHE A  1  40  ? -11.192 -9.452  -5.749  1.00 46.35 40  A  1 
ATOM   301  C  CD2 . PHE A  1  40  ? -12.933 -10.653 -6.920  1.00 45.55 40  A  1 
ATOM   302  C  CE1 . PHE A  1  40  ? -11.177 -8.475  -6.743  1.00 43.84 40  A  1 
ATOM   303  C  CE2 . PHE A  1  40  ? -12.928 -9.668  -7.926  1.00 43.13 40  A  1 
ATOM   304  C  CZ  . PHE A  1  40  ? -12.056 -8.584  -7.840  1.00 43.57 40  A  1 
ATOM   305  N  N   . VAL A  1  41  ? -10.821 -14.335 -3.250  1.00 49.91 41  A  1 
ATOM   306  C  CA  . VAL A  1  41  ? -10.558 -15.108 -2.028  1.00 50.30 41  A  1 
ATOM   307  C  C   . VAL A  1  41  ? -9.073  -15.438 -1.895  1.00 49.95 41  A  1 
ATOM   308  O  O   . VAL A  1  41  ? -8.525  -15.379 -0.792  1.00 47.26 41  A  1 
ATOM   309  C  CB  . VAL A  1  41  ? -11.439 -16.368 -1.982  1.00 47.06 41  A  1 
ATOM   310  C  CG1 . VAL A  1  41  ? -11.098 -17.278 -0.809  1.00 42.49 41  A  1 
ATOM   311  C  CG2 . VAL A  1  41  ? -12.913 -15.991 -1.822  1.00 46.47 41  A  1 
ATOM   312  N  N   . ASN A  1  42  ? -8.418  -15.750 -3.005  1.00 51.02 42  A  1 
ATOM   313  C  CA  . ASN A  1  42  ? -6.996  -16.084 -3.038  1.00 52.12 42  A  1 
ATOM   314  C  C   . ASN A  1  42  ? -6.219  -15.215 -4.050  1.00 50.71 42  A  1 
ATOM   315  O  O   . ASN A  1  42  ? -5.665  -15.739 -5.018  1.00 47.73 42  A  1 
ATOM   316  C  CB  . ASN A  1  42  ? -6.838  -17.587 -3.306  1.00 49.05 42  A  1 
ATOM   317  C  CG  . ASN A  1  42  ? -7.304  -18.445 -2.145  1.00 43.50 42  A  1 
ATOM   318  O  OD1 . ASN A  1  42  ? -6.995  -18.189 -1.003  1.00 42.05 42  A  1 
ATOM   319  N  ND2 . ASN A  1  42  ? -8.026  -19.502 -2.419  1.00 40.79 42  A  1 
ATOM   320  N  N   . PRO A  1  43  ? -6.156  -13.909 -3.826  1.00 47.92 43  A  1 
ATOM   321  C  CA  . PRO A  1  43  ? -5.653  -12.981 -4.835  1.00 47.21 43  A  1 
ATOM   322  C  C   . PRO A  1  43  ? -4.142  -13.052 -5.031  1.00 47.92 43  A  1 
ATOM   323  O  O   . PRO A  1  43  ? -3.637  -12.740 -6.107  1.00 45.66 43  A  1 
ATOM   324  C  CB  . PRO A  1  43  ? -6.087  -11.602 -4.340  1.00 44.34 43  A  1 
ATOM   325  C  CG  . PRO A  1  43  ? -6.156  -11.765 -2.825  1.00 43.03 43  A  1 
ATOM   326  C  CD  . PRO A  1  43  ? -6.636  -13.195 -2.661  1.00 45.14 43  A  1 
ATOM   327  N  N   . SER A  1  44  ? -3.418  -13.448 -4.010  1.00 49.04 44  A  1 
ATOM   328  C  CA  . SER A  1  44  ? -1.967  -13.337 -4.013  1.00 48.25 44  A  1 
ATOM   329  C  C   . SER A  1  44  ? -1.274  -14.679 -3.812  1.00 47.99 44  A  1 
ATOM   330  O  O   . SER A  1  44  ? -1.581  -15.454 -2.911  1.00 44.26 44  A  1 
ATOM   331  C  CB  . SER A  1  44  ? -1.501  -12.289 -2.997  1.00 44.83 44  A  1 
ATOM   332  O  OG  . SER A  1  44  ? -1.701  -12.711 -1.679  1.00 41.61 44  A  1 
ATOM   333  N  N   . ASN A  1  45  ? -0.276  -14.910 -4.631  1.00 51.63 45  A  1 
ATOM   334  C  CA  . ASN A  1  45  ? 0.678   -15.973 -4.367  1.00 51.34 45  A  1 
ATOM   335  C  C   . ASN A  1  45  ? 1.765   -15.436 -3.435  1.00 50.96 45  A  1 
ATOM   336  O  O   . ASN A  1  45  ? 2.773   -14.881 -3.894  1.00 47.77 45  A  1 
ATOM   337  C  CB  . ASN A  1  45  ? 1.201   -16.541 -5.696  1.00 48.23 45  A  1 
ATOM   338  C  CG  . ASN A  1  45  ? 2.047   -17.782 -5.471  1.00 44.09 45  A  1 
ATOM   339  O  OD1 . ASN A  1  45  ? 2.482   -18.099 -4.383  1.00 42.67 45  A  1 
ATOM   340  N  ND2 . ASN A  1  45  ? 2.300   -18.544 -6.513  1.00 40.66 45  A  1 
ATOM   341  N  N   . THR A  1  46  ? 1.560   -15.624 -2.162  1.00 50.15 46  A  1 
ATOM   342  C  CA  . THR A  1  46  ? 2.478   -15.163 -1.106  1.00 49.82 46  A  1 
ATOM   343  C  C   . THR A  1  46  ? 3.887   -15.732 -1.238  1.00 50.33 46  A  1 
ATOM   344  O  O   . THR A  1  46  ? 4.842   -15.086 -0.837  1.00 47.58 46  A  1 
ATOM   345  C  CB  . THR A  1  46  ? 1.928   -15.520 0.275   1.00 46.71 46  A  1 
ATOM   346  O  OG1 . THR A  1  46  ? 1.629   -16.895 0.334   1.00 43.41 46  A  1 
ATOM   347  C  CG2 . THR A  1  46  ? 0.641   -14.762 0.590   1.00 42.19 46  A  1 
ATOM   348  N  N   . ALA A  1  47  ? 4.038   -16.872 -1.878  1.00 51.04 47  A  1 
ATOM   349  C  CA  . ALA A  1  47  ? 5.352   -17.461 -2.135  1.00 50.30 47  A  1 
ATOM   350  C  C   . ALA A  1  47  ? 6.230   -16.639 -3.092  1.00 53.79 47  A  1 
ATOM   351  O  O   . ALA A  1  47  ? 7.398   -16.974 -3.276  1.00 51.01 47  A  1 
ATOM   352  C  CB  . ALA A  1  47  ? 5.129   -18.879 -2.678  1.00 45.32 47  A  1 
ATOM   353  N  N   . LYS A  1  48  ? 5.680   -15.599 -3.715  1.00 72.80 48  A  1 
ATOM   354  C  CA  . LYS A  1  48  ? 6.405   -14.682 -4.603  1.00 79.08 48  A  1 
ATOM   355  C  C   . LYS A  1  48  ? 6.521   -13.262 -4.053  1.00 85.28 48  A  1 
ATOM   356  O  O   . LYS A  1  48  ? 6.862   -12.355 -4.800  1.00 84.41 48  A  1 
ATOM   357  C  CB  . LYS A  1  48  ? 5.771   -14.679 -5.997  1.00 71.02 48  A  1 
ATOM   358  C  CG  . LYS A  1  48  ? 5.878   -16.029 -6.712  1.00 61.08 48  A  1 
ATOM   359  C  CD  . LYS A  1  48  ? 5.407   -15.861 -8.160  1.00 55.64 48  A  1 
ATOM   360  C  CE  . LYS A  1  48  ? 5.563   -17.170 -8.925  1.00 47.00 48  A  1 
ATOM   361  N  NZ  . LYS A  1  48  ? 5.200   -16.998 -10.354 1.00 41.29 48  A  1 
ATOM   362  N  N   . THR A  1  49  ? 6.215   -13.077 -2.796  1.00 89.78 49  A  1 
ATOM   363  C  CA  . THR A  1  49  ? 6.253   -11.776 -2.135  1.00 92.94 49  A  1 
ATOM   364  C  C   . THR A  1  49  ? 7.365   -11.759 -1.093  1.00 94.51 49  A  1 
ATOM   365  O  O   . THR A  1  49  ? 7.419   -12.631 -0.229  1.00 93.17 49  A  1 
ATOM   366  C  CB  . THR A  1  49  ? 4.897   -11.440 -1.506  1.00 91.04 49  A  1 
ATOM   367  O  OG1 . THR A  1  49  ? 3.882   -11.548 -2.474  1.00 77.09 49  A  1 
ATOM   368  C  CG2 . THR A  1  49  ? 4.843   -10.025 -0.953  1.00 78.57 49  A  1 
ATOM   369  N  N   . ILE A  1  50  ? 8.234   -10.771 -1.184  1.00 95.84 50  A  1 
ATOM   370  C  CA  . ILE A  1  50  ? 9.182   -10.450 -0.120  1.00 96.35 50  A  1 
ATOM   371  C  C   . ILE A  1  50  ? 8.428   -9.632  0.920   1.00 96.64 50  A  1 
ATOM   372  O  O   . ILE A  1  50  ? 7.913   -8.562  0.596   1.00 96.15 50  A  1 
ATOM   373  C  CB  . ILE A  1  50  ? 10.398  -9.657  -0.646  1.00 95.95 50  A  1 
ATOM   374  C  CG1 . ILE A  1  50  ? 11.149  -10.442 -1.743  1.00 93.45 50  A  1 
ATOM   375  C  CG2 . ILE A  1  50  ? 11.352  -9.316  0.511   1.00 93.63 50  A  1 
ATOM   376  C  CD1 . ILE A  1  50  ? 12.260  -9.636  -2.411  1.00 91.91 50  A  1 
ATOM   377  N  N   . ASN A  1  51  ? 8.388   -10.105 2.145   1.00 97.69 51  A  1 
ATOM   378  C  CA  . ASN A  1  51  ? 7.857   -9.360  3.277   1.00 97.79 51  A  1 
ATOM   379  C  C   . ASN A  1  51  ? 9.024   -8.807  4.092   1.00 98.09 51  A  1 
ATOM   380  O  O   . ASN A  1  51  ? 9.813   -9.580  4.631   1.00 97.73 51  A  1 
ATOM   381  C  CB  . ASN A  1  51  ? 6.962   -10.273 4.125   1.00 96.86 51  A  1 
ATOM   382  C  CG  . ASN A  1  51  ? 5.768   -10.799 3.358   1.00 90.54 51  A  1 
ATOM   383  O  OD1 . ASN A  1  51  ? 5.076   -10.105 2.641   1.00 80.44 51  A  1 
ATOM   384  N  ND2 . ASN A  1  51  ? 5.476   -12.072 3.492   1.00 79.39 51  A  1 
ATOM   385  N  N   . ILE A  1  52  ? 9.115   -7.501  4.191   1.00 98.28 52  A  1 
ATOM   386  C  CA  . ILE A  1  52  ? 10.186  -6.833  4.929   1.00 98.39 52  A  1 
ATOM   387  C  C   . ILE A  1  52  ? 9.629   -6.348  6.260   1.00 98.44 52  A  1 
ATOM   388  O  O   . ILE A  1  52  ? 8.728   -5.505  6.263   1.00 98.28 52  A  1 
ATOM   389  C  CB  . ILE A  1  52  ? 10.793  -5.669  4.127   1.00 98.30 52  A  1 
ATOM   390  C  CG1 . ILE A  1  52  ? 11.138  -6.084  2.678   1.00 97.56 52  A  1 
ATOM   391  C  CG2 . ILE A  1  52  ? 12.017  -5.120  4.885   1.00 97.56 52  A  1 
ATOM   392  C  CD1 . ILE A  1  52  ? 11.698  -4.947  1.826   1.00 96.87 52  A  1 
ATOM   393  N  N   . PHE A  1  53  ? 10.179  -6.831  7.356   1.00 98.59 53  A  1 
ATOM   394  C  CA  . PHE A  1  53  ? 9.946   -6.218  8.656   1.00 98.61 53  A  1 
ATOM   395  C  C   . PHE A  1  53  ? 10.891  -5.025  8.788   1.00 98.78 53  A  1 
ATOM   396  O  O   . PHE A  1  53  ? 12.070  -5.190  9.090   1.00 98.58 53  A  1 
ATOM   397  C  CB  . PHE A  1  53  ? 10.121  -7.266  9.757   1.00 98.60 53  A  1 
ATOM   398  C  CG  . PHE A  1  53  ? 9.865   -6.787  11.177  1.00 98.63 53  A  1 
ATOM   399  C  CD1 . PHE A  1  53  ? 10.335  -7.560  12.260  1.00 97.43 53  A  1 
ATOM   400  C  CD2 . PHE A  1  53  ? 9.148   -5.615  11.456  1.00 97.42 53  A  1 
ATOM   401  C  CE1 . PHE A  1  53  ? 10.097  -7.163  13.583  1.00 97.25 53  A  1 
ATOM   402  C  CE2 . PHE A  1  53  ? 8.915   -5.198  12.775  1.00 96.86 53  A  1 
ATOM   403  C  CZ  . PHE A  1  53  ? 9.391   -5.981  13.838  1.00 97.97 53  A  1 
ATOM   404  N  N   . SER A  1  54  ? 10.365  -3.837  8.506   1.00 98.76 54  A  1 
ATOM   405  C  CA  . SER A  1  54  ? 11.120  -2.597  8.485   1.00 98.71 54  A  1 
ATOM   406  C  C   . SER A  1  54  ? 11.030  -1.879  9.828   1.00 98.88 54  A  1 
ATOM   407  O  O   . SER A  1  54  ? 9.948   -1.463  10.244  1.00 98.48 54  A  1 
ATOM   408  C  CB  . SER A  1  54  ? 10.622  -1.704  7.353   1.00 98.47 54  A  1 
ATOM   409  O  OG  . SER A  1  54  ? 11.408  -0.543  7.270   1.00 91.49 54  A  1 
ATOM   410  N  N   . ILE A  1  55  ? 12.172  -1.740  10.468  1.00 98.71 55  A  1 
ATOM   411  C  CA  . ILE A  1  55  ? 12.360  -1.064  11.749  1.00 98.76 55  A  1 
ATOM   412  C  C   . ILE A  1  55  ? 13.256  0.150   11.479  1.00 98.67 55  A  1 
ATOM   413  O  O   . ILE A  1  55  ? 14.418  -0.021  11.107  1.00 98.15 55  A  1 
ATOM   414  C  CB  . ILE A  1  55  ? 13.001  -2.020  12.768  1.00 98.72 55  A  1 
ATOM   415  C  CG1 . ILE A  1  55  ? 12.152  -3.303  12.972  1.00 98.27 55  A  1 
ATOM   416  C  CG2 . ILE A  1  55  ? 13.212  -1.291  14.104  1.00 98.32 55  A  1 
ATOM   417  C  CD1 . ILE A  1  55  ? 12.833  -4.374  13.825  1.00 98.06 55  A  1 
ATOM   418  N  N   . SER A  1  56  ? 12.714  1.346   11.635  1.00 98.68 56  A  1 
ATOM   419  C  CA  . SER A  1  56  ? 13.442  2.584   11.384  1.00 98.51 56  A  1 
ATOM   420  C  C   . SER A  1  56  ? 13.619  3.380   12.663  1.00 98.54 56  A  1 
ATOM   421  O  O   . SER A  1  56  ? 12.694  3.419   13.477  1.00 97.39 56  A  1 
ATOM   422  C  CB  . SER A  1  56  ? 12.716  3.425   10.339  1.00 97.27 56  A  1 
ATOM   423  O  OG  . SER A  1  56  ? 13.625  4.277   9.696   1.00 86.48 56  A  1 
ATOM   424  N  N   . ASP A  1  57  ? 14.776  3.999   12.829  1.00 98.72 57  A  1 
ATOM   425  C  CA  . ASP A  1  57  ? 15.055  4.922   13.926  1.00 98.71 57  A  1 
ATOM   426  C  C   . ASP A  1  57  ? 14.616  4.358   15.284  1.00 98.83 57  A  1 
ATOM   427  O  O   . ASP A  1  57  ? 13.848  4.960   16.036  1.00 98.46 57  A  1 
ATOM   428  C  CB  . ASP A  1  57  ? 14.453  6.295   13.608  1.00 98.42 57  A  1 
ATOM   429  C  CG  . ASP A  1  57  ? 14.936  6.844   12.262  1.00 97.64 57  A  1 
ATOM   430  O  OD1 . ASP A  1  57  ? 15.939  7.581   12.238  1.00 94.31 57  A  1 
ATOM   431  O  OD2 . ASP A  1  57  ? 14.293  6.527   11.235  1.00 94.78 57  A  1 
ATOM   432  N  N   . LEU A  1  58  ? 15.061  3.139   15.546  1.00 98.75 58  A  1 
ATOM   433  C  CA  . LEU A  1  58  ? 14.700  2.400   16.755  1.00 98.84 58  A  1 
ATOM   434  C  C   . LEU A  1  58  ? 15.130  3.153   18.017  1.00 98.80 58  A  1 
ATOM   435  O  O   . LEU A  1  58  ? 14.369  3.206   18.979  1.00 98.46 58  A  1 
ATOM   436  C  CB  . LEU A  1  58  ? 15.345  1.003   16.664  1.00 98.62 58  A  1 
ATOM   437  C  CG  . LEU A  1  58  ? 15.128  0.114   17.892  1.00 97.80 58  A  1 
ATOM   438  C  CD1 . LEU A  1  58  ? 13.659  -0.225  18.124  1.00 97.68 58  A  1 
ATOM   439  C  CD2 . LEU A  1  58  ? 15.892  -1.197  17.706  1.00 97.69 58  A  1 
ATOM   440  N  N   . GLN A  1  59  ? 16.318  3.736   17.982  1.00 98.81 59  A  1 
ATOM   441  C  CA  . GLN A  1  59  ? 16.879  4.617   19.019  1.00 98.89 59  A  1 
ATOM   442  C  C   . GLN A  1  59  ? 16.689  4.081   20.447  1.00 98.88 59  A  1 
ATOM   443  O  O   . GLN A  1  59  ? 16.171  4.780   21.321  1.00 98.53 59  A  1 
ATOM   444  C  CB  . GLN A  1  59  ? 16.356  6.047   18.827  1.00 98.64 59  A  1 
ATOM   445  C  CG  . GLN A  1  59  ? 16.814  6.656   17.499  1.00 98.07 59  A  1 
ATOM   446  C  CD  . GLN A  1  59  ? 16.386  8.100   17.288  1.00 97.69 59  A  1 
ATOM   447  O  OE1 . GLN A  1  59  ? 16.348  8.570   16.157  1.00 93.82 59  A  1 
ATOM   448  N  NE2 . GLN A  1  59  ? 16.081  8.859   18.298  1.00 92.50 59  A  1 
ATOM   449  N  N   . ILE A  1  60  ? 17.100  2.852   20.672  1.00 98.85 60  A  1 
ATOM   450  C  CA  . ILE A  1  60  ? 17.074  2.260   22.014  1.00 98.89 60  A  1 
ATOM   451  C  C   . ILE A  1  60  ? 17.905  3.114   22.966  1.00 98.81 60  A  1 
ATOM   452  O  O   . ILE A  1  60  ? 19.095  3.355   22.718  1.00 98.62 60  A  1 
ATOM   453  C  CB  . ILE A  1  60  ? 17.557  0.803   22.001  1.00 98.68 60  A  1 
ATOM   454  C  CG1 . ILE A  1  60  ? 16.605  -0.115  21.205  1.00 97.42 60  A  1 
ATOM   455  C  CG2 . ILE A  1  60  ? 17.747  0.241   23.421  1.00 98.21 60  A  1 
ATOM   456  C  CD1 . ILE A  1  60  ? 15.179  -0.226  21.761  1.00 95.27 60  A  1 
ATOM   457  N  N   . ASP A  1  61  ? 17.284  3.527   24.062  1.00 98.88 61  A  1 
ATOM   458  C  CA  . ASP A  1  61  ? 17.921  4.298   25.115  1.00 98.76 61  A  1 
ATOM   459  C  C   . ASP A  1  61  ? 17.989  3.506   26.421  1.00 98.71 61  A  1 
ATOM   460  O  O   . ASP A  1  61  ? 16.999  3.443   27.163  1.00 98.41 61  A  1 
ATOM   461  C  CB  . ASP A  1  61  ? 17.209  5.642   25.306  1.00 98.66 61  A  1 
ATOM   462  C  CG  . ASP A  1  61  ? 18.004  6.562   26.223  1.00 98.55 61  A  1 
ATOM   463  O  OD1 . ASP A  1  61  ? 19.112  6.189   26.665  1.00 97.75 61  A  1 
ATOM   464  O  OD2 . ASP A  1  61  ? 17.568  7.706   26.448  1.00 97.63 61  A  1 
ATOM   465  N  N   . PRO A  1  62  ? 19.139  2.932   26.763  1.00 98.61 62  A  1 
ATOM   466  C  CA  . PRO A  1  62  ? 19.327  2.252   28.038  1.00 98.43 62  A  1 
ATOM   467  C  C   . PRO A  1  62  ? 19.196  3.160   29.259  1.00 98.32 62  A  1 
ATOM   468  O  O   . PRO A  1  62  ? 19.046  2.660   30.372  1.00 97.67 62  A  1 
ATOM   469  C  CB  . PRO A  1  62  ? 20.733  1.642   27.969  1.00 98.05 62  A  1 
ATOM   470  C  CG  . PRO A  1  62  ? 21.019  1.551   26.483  1.00 97.13 62  A  1 
ATOM   471  C  CD  . PRO A  1  62  ? 20.316  2.778   25.926  1.00 98.34 62  A  1 
ATOM   472  N  N   . LEU A  1  63  ? 19.255  4.473   29.075  1.00 98.55 63  A  1 
ATOM   473  C  CA  . LEU A  1  63  ? 19.133  5.463   30.148  1.00 98.44 63  A  1 
ATOM   474  C  C   . LEU A  1  63  ? 17.692  5.952   30.338  1.00 98.52 63  A  1 
ATOM   475  O  O   . LEU A  1  63  ? 17.430  6.735   31.253  1.00 98.02 63  A  1 
ATOM   476  C  CB  . LEU A  1  63  ? 20.082  6.642   29.878  1.00 98.13 63  A  1 
ATOM   477  C  CG  . LEU A  1  63  ? 21.567  6.278   29.694  1.00 97.38 63  A  1 
ATOM   478  C  CD1 . LEU A  1  63  ? 22.371  7.548   29.438  1.00 96.10 63  A  1 
ATOM   479  C  CD2 . LEU A  1  63  ? 22.148  5.590   30.928  1.00 95.81 63  A  1 
ATOM   480  N  N   . TYR A  1  64  ? 16.759  5.502   29.517  1.00 98.46 64  A  1 
ATOM   481  C  CA  . TYR A  1  64  ? 15.354  5.858   29.641  1.00 98.53 64  A  1 
ATOM   482  C  C   . TYR A  1  64  ? 14.794  5.437   30.999  1.00 98.54 64  A  1 
ATOM   483  O  O   . TYR A  1  64  ? 14.887  4.270   31.405  1.00 98.15 64  A  1 
ATOM   484  C  CB  . TYR A  1  64  ? 14.549  5.236   28.497  1.00 98.40 64  A  1 
ATOM   485  C  CG  . TYR A  1  64  ? 13.071  5.536   28.571  1.00 98.51 64  A  1 
ATOM   486  C  CD1 . TYR A  1  64  ? 12.194  4.649   29.229  1.00 98.19 64  A  1 
ATOM   487  C  CD2 . TYR A  1  64  ? 12.561  6.725   28.014  1.00 98.22 64  A  1 
ATOM   488  C  CE1 . TYR A  1  64  ? 10.826  4.941   29.327  1.00 98.04 64  A  1 
ATOM   489  C  CE2 . TYR A  1  64  ? 11.196  7.022   28.103  1.00 97.97 64  A  1 
ATOM   490  C  CZ  . TYR A  1  64  ? 10.324  6.133   28.761  1.00 98.18 64  A  1 
ATOM   491  O  OH  . TYR A  1  64  ? 8.989   6.419   28.849  1.00 97.67 64  A  1 
ATOM   492  N  N   . ASN A  1  65  ? 14.158  6.374   31.687  1.00 98.39 65  A  1 
ATOM   493  C  CA  . ASN A  1  65  ? 13.463  6.147   32.937  1.00 98.38 65  A  1 
ATOM   494  C  C   . ASN A  1  65  ? 11.949  6.311   32.738  1.00 98.27 65  A  1 
ATOM   495  O  O   . ASN A  1  65  ? 11.460  7.428   32.572  1.00 97.78 65  A  1 
ATOM   496  C  CB  . ASN A  1  65  ? 14.025  7.085   34.008  1.00 98.10 65  A  1 
ATOM   497  C  CG  . ASN A  1  65  ? 13.349  6.909   35.353  1.00 97.72 65  A  1 
ATOM   498  O  OD1 . ASN A  1  65  ? 12.546  6.012   35.578  1.00 95.45 65  A  1 
ATOM   499  N  ND2 . ASN A  1  65  ? 13.663  7.764   36.306  1.00 95.05 65  A  1 
ATOM   500  N  N   . ALA A  1  66  ? 11.215  5.226   32.841  1.00 98.15 66  A  1 
ATOM   501  C  CA  . ALA A  1  66  ? 9.763   5.210   32.687  1.00 97.80 66  A  1 
ATOM   502  C  C   . ALA A  1  66  ? 9.007   6.103   33.694  1.00 97.53 66  A  1 
ATOM   503  O  O   . ALA A  1  66  ? 7.859   6.463   33.453  1.00 96.37 66  A  1 
ATOM   504  C  CB  . ALA A  1  66  ? 9.295   3.754   32.803  1.00 97.29 66  A  1 
ATOM   505  N  N   . TYR A  1  67  ? 9.644   6.473   34.799  1.00 98.06 67  A  1 
ATOM   506  C  CA  . TYR A  1  67  ? 9.088   7.329   35.848  1.00 98.00 67  A  1 
ATOM   507  C  C   . TYR A  1  67  ? 9.572   8.783   35.765  1.00 98.00 67  A  1 
ATOM   508  O  O   . TYR A  1  67  ? 9.238   9.592   36.641  1.00 97.03 67  A  1 
ATOM   509  C  CB  . TYR A  1  67  ? 9.402   6.722   37.219  1.00 97.79 67  A  1 
ATOM   510  C  CG  . TYR A  1  67  ? 8.852   5.329   37.429  1.00 97.54 67  A  1 
ATOM   511  C  CD1 . TYR A  1  67  ? 7.532   5.152   37.897  1.00 95.90 67  A  1 
ATOM   512  C  CD2 . TYR A  1  67  ? 9.654   4.200   37.171  1.00 96.14 67  A  1 
ATOM   513  C  CE1 . TYR A  1  67  ? 7.022   3.872   38.108  1.00 95.22 67  A  1 
ATOM   514  C  CE2 . TYR A  1  67  ? 9.149   2.902   37.382  1.00 95.38 67  A  1 
ATOM   515  C  CZ  . TYR A  1  67  ? 7.832   2.743   37.850  1.00 95.58 67  A  1 
ATOM   516  O  OH  . TYR A  1  67  ? 7.334   1.483   38.054  1.00 94.06 67  A  1 
ATOM   517  N  N   . SER A  1  68  ? 10.335  9.122   34.754  1.00 97.99 68  A  1 
ATOM   518  C  CA  . SER A  1  68  ? 10.726  10.498  34.466  1.00 97.95 68  A  1 
ATOM   519  C  C   . SER A  1  68  ? 9.875   11.039  33.326  1.00 97.76 68  A  1 
ATOM   520  O  O   . SER A  1  68  ? 9.850   10.450  32.253  1.00 96.84 68  A  1 
ATOM   521  C  CB  . SER A  1  68  ? 12.211  10.573  34.100  1.00 97.66 68  A  1 
ATOM   522  O  OG  . SER A  1  68  ? 12.579  11.915  33.849  1.00 95.29 68  A  1 
ATOM   523  N  N   . THR A  1  69  ? 9.213   12.160  33.563  1.00 97.79 69  A  1 
ATOM   524  C  CA  . THR A  1  69  ? 8.468   12.888  32.522  1.00 97.14 69  A  1 
ATOM   525  C  C   . THR A  1  69  ? 9.233   14.109  32.012  1.00 97.13 69  A  1 
ATOM   526  O  O   . THR A  1  69  ? 8.679   14.920  31.272  1.00 95.64 69  A  1 
ATOM   527  C  CB  . THR A  1  69  ? 7.068   13.295  33.009  1.00 96.10 69  A  1 
ATOM   528  O  OG1 . THR A  1  69  ? 7.169   14.123  34.144  1.00 92.55 69  A  1 
ATOM   529  C  CG2 . THR A  1  69  ? 6.223   12.083  33.391  1.00 92.45 69  A  1 
ATOM   530  N  N   . ASP A  1  70  ? 10.472  14.263  32.410  1.00 97.28 70  A  1 
ATOM   531  C  CA  . ASP A  1  70  ? 11.299  15.382  31.989  1.00 97.13 70  A  1 
ATOM   532  C  C   . ASP A  1  70  ? 11.875  15.136  30.586  1.00 97.43 70  A  1 
ATOM   533  O  O   . ASP A  1  70  ? 12.944  14.546  30.405  1.00 96.67 70  A  1 
ATOM   534  C  CB  . ASP A  1  70  ? 12.391  15.670  33.029  1.00 96.40 70  A  1 
ATOM   535  C  CG  . ASP A  1  70  ? 13.271  16.846  32.595  1.00 93.89 70  A  1 
ATOM   536  O  OD1 . ASP A  1  70  ? 12.844  17.627  31.714  1.00 90.00 70  A  1 
ATOM   537  O  OD2 . ASP A  1  70  ? 14.405  16.945  33.105  1.00 89.25 70  A  1 
ATOM   538  N  N   . VAL A  1  71  ? 11.155  15.627  29.599  1.00 97.59 71  A  1 
ATOM   539  C  CA  . VAL A  1  71  ? 11.581  15.549  28.196  1.00 97.28 71  A  1 
ATOM   540  C  C   . VAL A  1  71  ? 12.843  16.373  27.913  1.00 97.31 71  A  1 
ATOM   541  O  O   . VAL A  1  71  ? 13.553  16.070  26.968  1.00 95.60 71  A  1 
ATOM   542  C  CB  . VAL A  1  71  ? 10.449  15.957  27.234  1.00 95.72 71  A  1 
ATOM   543  C  CG1 . VAL A  1  71  ? 9.268   14.992  27.345  1.00 88.41 71  A  1 
ATOM   544  C  CG2 . VAL A  1  71  ? 9.946   17.385  27.477  1.00 89.29 71  A  1 
ATOM   545  N  N   . SER A  1  72  ? 13.142  17.383  28.735  1.00 97.38 72  A  1 
ATOM   546  C  CA  . SER A  1  72  ? 14.358  18.180  28.545  1.00 97.06 72  A  1 
ATOM   547  C  C   . SER A  1  72  ? 15.631  17.372  28.804  1.00 97.00 72  A  1 
ATOM   548  O  O   . SER A  1  72  ? 16.661  17.627  28.183  1.00 95.84 72  A  1 
ATOM   549  C  CB  . SER A  1  72  ? 14.313  19.442  29.418  1.00 96.52 72  A  1 
ATOM   550  O  OG  . SER A  1  72  ? 14.647  19.197  30.764  1.00 86.20 72  A  1 
ATOM   551  N  N   . SER A  1  73  ? 15.520  16.353  29.650  1.00 97.42 73  A  1 
ATOM   552  C  CA  . SER A  1  73  ? 16.569  15.364  29.889  1.00 97.25 73  A  1 
ATOM   553  C  C   . SER A  1  73  ? 16.372  14.073  29.093  1.00 97.62 73  A  1 
ATOM   554  O  O   . SER A  1  73  ? 16.985  13.057  29.407  1.00 96.50 73  A  1 
ATOM   555  C  CB  . SER A  1  73  ? 16.694  15.090  31.393  1.00 95.65 73  A  1 
ATOM   556  O  OG  . SER A  1  73  ? 15.585  14.379  31.891  1.00 81.06 73  A  1 
ATOM   557  N  N   . LEU A  1  74  ? 15.508  14.085  28.092  1.00 98.07 74  A  1 
ATOM   558  C  CA  . LEU A  1  74  ? 15.151  12.914  27.282  1.00 98.18 74  A  1 
ATOM   559  C  C   . LEU A  1  74  ? 14.596  11.745  28.133  1.00 98.38 74  A  1 
ATOM   560  O  O   . LEU A  1  74  ? 14.848  10.583  27.837  1.00 97.46 74  A  1 
ATOM   561  C  CB  . LEU A  1  74  ? 16.345  12.487  26.406  1.00 97.47 74  A  1 
ATOM   562  C  CG  . LEU A  1  74  ? 16.871  13.566  25.437  1.00 95.53 74  A  1 
ATOM   563  C  CD1 . LEU A  1  74  ? 18.177  13.074  24.808  1.00 92.02 74  A  1 
ATOM   564  C  CD2 . LEU A  1  74  ? 15.874  13.843  24.312  1.00 91.65 74  A  1 
ATOM   565  N  N   . CYS A  1  75  ? 13.857  12.071  29.199  1.00 98.12 75  A  1 
ATOM   566  C  CA  . CYS A  1  75  ? 13.349  11.093  30.166  1.00 98.22 75  A  1 
ATOM   567  C  C   . CYS A  1  75  ? 14.459  10.264  30.849  1.00 98.31 75  A  1 
ATOM   568  O  O   . CYS A  1  75  ? 14.224  9.130   31.271  1.00 97.39 75  A  1 
ATOM   569  C  CB  . CYS A  1  75  ? 12.254  10.229  29.532  1.00 97.97 75  A  1 
ATOM   570  S  SG  . CYS A  1  75  ? 10.849  11.152  28.840  1.00 97.53 75  A  1 
ATOM   571  N  N   . ARG A  1  76  ? 15.648  10.825  30.982  1.00 98.16 76  A  1 
ATOM   572  C  CA  . ARG A  1  76  ? 16.794  10.217  31.687  1.00 97.90 76  A  1 
ATOM   573  C  C   . ARG A  1  76  ? 16.955  10.749  33.120  1.00 97.55 76  A  1 
ATOM   574  O  O   . ARG A  1  76  ? 17.893  10.382  33.819  1.00 94.67 76  A  1 
ATOM   575  C  CB  . ARG A  1  76  ? 18.071  10.440  30.876  1.00 97.64 76  A  1 
ATOM   576  C  CG  . ARG A  1  76  ? 18.027  9.788   29.481  1.00 97.43 76  A  1 
ATOM   577  C  CD  . ARG A  1  76  ? 19.300  10.138  28.708  1.00 97.02 76  A  1 
ATOM   578  N  NE  . ARG A  1  76  ? 19.331  9.483   27.391  1.00 97.20 76  A  1 
ATOM   579  C  CZ  . ARG A  1  76  ? 20.222  9.660   26.430  1.00 97.29 76  A  1 
ATOM   580  N  NH1 . ARG A  1  76  ? 21.208  10.493  26.545  1.00 95.87 76  A  1 
ATOM   581  N  NH2 . ARG A  1  76  ? 20.129  8.981   25.336  1.00 95.64 76  A  1 
ATOM   582  N  N   . GLY A  1  77  ? 16.068  11.638  33.519  1.00 96.90 77  A  1 
ATOM   583  C  CA  . GLY A  1  77  ? 16.090  12.273  34.825  1.00 96.47 77  A  1 
ATOM   584  C  C   . GLY A  1  77  ? 15.605  11.365  35.965  1.00 97.12 77  A  1 
ATOM   585  O  O   . GLY A  1  77  ? 15.294  10.184  35.792  1.00 95.81 77  A  1 
ATOM   586  N  N   . ASN A  1  78  ? 15.522  11.953  37.147  1.00 96.74 78  A  1 
ATOM   587  C  CA  . ASN A  1  78  ? 15.001  11.269  38.326  1.00 96.68 78  A  1 
ATOM   588  C  C   . ASN A  1  78  ? 13.493  11.008  38.207  1.00 97.04 78  A  1 
ATOM   589  O  O   . ASN A  1  78  ? 12.785  11.676  37.454  1.00 95.86 78  A  1 
ATOM   590  C  CB  . ASN A  1  78  ? 15.314  12.113  39.575  1.00 95.51 78  A  1 
ATOM   591  C  CG  . ASN A  1  78  ? 16.798  12.173  39.880  1.00 91.13 78  A  1 
ATOM   592  O  OD1 . ASN A  1  78  ? 17.549  11.242  39.682  1.00 82.69 78  A  1 
ATOM   593  N  ND2 . ASN A  1  78  ? 17.271  13.284  40.394  1.00 81.39 78  A  1 
ATOM   594  N  N   . ASN A  1  79  ? 12.998  10.087  39.022  1.00 96.53 79  A  1 
ATOM   595  C  CA  . ASN A  1  79  ? 11.571  9.815   39.112  1.00 96.68 79  A  1 
ATOM   596  C  C   . ASN A  1  79  ? 10.817  11.080  39.549  1.00 96.40 79  A  1 
ATOM   597  O  O   . ASN A  1  79  ? 11.098  11.639  40.607  1.00 94.93 79  A  1 
ATOM   598  C  CB  . ASN A  1  79  ? 11.306  8.680   40.118  1.00 95.74 79  A  1 
ATOM   599  C  CG  . ASN A  1  79  ? 11.877  7.335   39.724  1.00 93.16 79  A  1 
ATOM   600  O  OD1 . ASN A  1  79  ? 12.623  7.171   38.786  1.00 87.53 79  A  1 
ATOM   601  N  ND2 . ASN A  1  79  ? 11.569  6.308   40.480  1.00 88.49 79  A  1 
ATOM   602  N  N   . ASN A  1  80  ? 9.836   11.481  38.743  1.00 96.54 80  A  1 
ATOM   603  C  CA  . ASN A  1  80  ? 8.925   12.585  39.031  1.00 95.91 80  A  1 
ATOM   604  C  C   . ASN A  1  80  ? 7.461   12.235  38.701  1.00 95.87 80  A  1 
ATOM   605  O  O   . ASN A  1  80  ? 6.587   13.084  38.786  1.00 92.48 80  A  1 
ATOM   606  C  CB  . ASN A  1  80  ? 9.424   13.846  38.296  1.00 94.22 80  A  1 
ATOM   607  C  CG  . ASN A  1  80  ? 9.279   13.768  36.792  1.00 94.39 80  A  1 
ATOM   608  O  OD1 . ASN A  1  80  ? 8.909   12.765  36.212  1.00 87.69 80  A  1 
ATOM   609  N  ND2 . ASN A  1  80  ? 9.563   14.847  36.094  1.00 87.90 80  A  1 
ATOM   610  N  N   . SER A  1  81  ? 7.204   10.979  38.339  1.00 95.92 81  A  1 
ATOM   611  C  CA  . SER A  1  81  ? 5.880   10.437  38.050  1.00 95.34 81  A  1 
ATOM   612  C  C   . SER A  1  81  ? 5.667   9.126   38.790  1.00 95.73 81  A  1 
ATOM   613  O  O   . SER A  1  81  ? 6.568   8.282   38.838  1.00 94.22 81  A  1 
ATOM   614  C  CB  . SER A  1  81  ? 5.744   10.222  36.536  1.00 93.42 81  A  1 
ATOM   615  O  OG  . SER A  1  81  ? 4.467   9.692   36.221  1.00 89.09 81  A  1 
ATOM   616  N  N   . GLU A  1  82  ? 4.469   8.941   39.336  1.00 95.83 82  A  1 
ATOM   617  C  CA  . GLU A  1  82  ? 4.057   7.643   39.878  1.00 95.37 82  A  1 
ATOM   618  C  C   . GLU A  1  82  ? 3.610   6.668   38.775  1.00 95.07 82  A  1 
ATOM   619  O  O   . GLU A  1  82  ? 3.620   5.457   38.958  1.00 92.85 82  A  1 
ATOM   620  C  CB  . GLU A  1  82  ? 2.918   7.834   40.885  1.00 94.72 82  A  1 
ATOM   621  C  CG  . GLU A  1  82  ? 3.348   8.642   42.116  1.00 85.04 82  A  1 
ATOM   622  C  CD  . GLU A  1  82  ? 2.289   8.659   43.232  1.00 76.37 82  A  1 
ATOM   623  O  OE1 . GLU A  1  82  ? 2.641   9.125   44.335  1.00 68.30 82  A  1 
ATOM   624  O  OE2 . GLU A  1  82  ? 1.147   8.208   42.991  1.00 70.48 82  A  1 
ATOM   625  N  N   . ILE A  1  83  ? 3.232   7.215   37.623  1.00 94.66 83  A  1 
ATOM   626  C  CA  . ILE A  1  83  ? 2.784   6.435   36.476  1.00 93.79 83  A  1 
ATOM   627  C  C   . ILE A  1  83  ? 4.010   6.058   35.643  1.00 94.99 83  A  1 
ATOM   628  O  O   . ILE A  1  83  ? 4.739   6.932   35.183  1.00 93.96 83  A  1 
ATOM   629  C  CB  . ILE A  1  83  ? 1.728   7.207   35.666  1.00 90.89 83  A  1 
ATOM   630  C  CG1 . ILE A  1  83  ? 0.528   7.589   36.560  1.00 80.67 83  A  1 
ATOM   631  C  CG2 . ILE A  1  83  ? 1.280   6.370   34.457  1.00 78.39 83  A  1 
ATOM   632  C  CD1 . ILE A  1  83  ? -0.517  8.484   35.875  1.00 72.28 83  A  1 
ATOM   633  N  N   . ALA A  1  84  ? 4.177   4.767   35.421  1.00 94.45 84  A  1 
ATOM   634  C  CA  . ALA A  1  84  ? 5.235   4.256   34.561  1.00 95.13 84  A  1 
ATOM   635  C  C   . ALA A  1  84  ? 4.847   4.368   33.081  1.00 95.49 84  A  1 
ATOM   636  O  O   . ALA A  1  84  ? 3.863   3.774   32.641  1.00 94.08 84  A  1 
ATOM   637  C  CB  . ALA A  1  84  ? 5.529   2.804   34.951  1.00 94.24 84  A  1 
ATOM   638  N  N   . ASN A  1  85  ? 5.667   5.063   32.314  1.00 96.62 85  A  1 
ATOM   639  C  CA  . ASN A  1  85  ? 5.562   5.146   30.860  1.00 96.76 85  A  1 
ATOM   640  C  C   . ASN A  1  85  ? 6.466   4.091   30.205  1.00 97.24 85  A  1 
ATOM   641  O  O   . ASN A  1  85  ? 7.471   4.411   29.572  1.00 96.69 85  A  1 
ATOM   642  C  CB  . ASN A  1  85  ? 5.875   6.584   30.417  1.00 96.14 85  A  1 
ATOM   643  C  CG  . ASN A  1  85  ? 4.859   7.570   30.950  1.00 93.69 85  A  1 
ATOM   644  O  OD1 . ASN A  1  85  ? 3.725   7.600   30.538  1.00 85.08 85  A  1 
ATOM   645  N  ND2 . ASN A  1  85  ? 5.246   8.389   31.898  1.00 83.32 85  A  1 
ATOM   646  N  N   . ASN A  1  86  ? 6.116   2.824   30.395  1.00 97.04 86  A  1 
ATOM   647  C  CA  . ASN A  1  86  ? 6.981   1.689   30.065  1.00 97.00 86  A  1 
ATOM   648  C  C   . ASN A  1  86  ? 7.322   1.530   28.577  1.00 97.22 86  A  1 
ATOM   649  O  O   . ASN A  1  86  ? 8.253   0.804   28.255  1.00 96.23 86  A  1 
ATOM   650  C  CB  . ASN A  1  86  ? 6.318   0.403   30.582  1.00 96.41 86  A  1 
ATOM   651  C  CG  . ASN A  1  86  ? 6.291   0.320   32.094  1.00 94.98 86  A  1 
ATOM   652  O  OD1 . ASN A  1  86  ? 7.201   0.728   32.780  1.00 88.86 86  A  1 
ATOM   653  N  ND2 . ASN A  1  86  ? 5.237   -0.218  32.658  1.00 87.01 86  A  1 
ATOM   654  N  N   . PHE A  1  87  ? 6.563   2.167   27.682  1.00 97.62 87  A  1 
ATOM   655  C  CA  . PHE A  1  87  ? 6.720   2.006   26.234  1.00 97.68 87  A  1 
ATOM   656  C  C   . PHE A  1  87  ? 7.171   3.285   25.522  1.00 97.60 87  A  1 
ATOM   657  O  O   . PHE A  1  87  ? 7.146   3.340   24.293  1.00 96.29 87  A  1 
ATOM   658  C  CB  . PHE A  1  87  ? 5.437   1.414   25.646  1.00 97.39 87  A  1 
ATOM   659  C  CG  . PHE A  1  87  ? 5.085   0.058   26.221  1.00 97.22 87  A  1 
ATOM   660  C  CD1 . PHE A  1  87  ? 5.885   -1.066  25.922  1.00 95.70 87  A  1 
ATOM   661  C  CD2 . PHE A  1  87  ? 3.986   -0.088  27.087  1.00 95.81 87  A  1 
ATOM   662  C  CE1 . PHE A  1  87  ? 5.579   -2.323  26.463  1.00 94.99 87  A  1 
ATOM   663  C  CE2 . PHE A  1  87  ? 3.671   -1.343  27.633  1.00 95.01 87  A  1 
ATOM   664  C  CZ  . PHE A  1  87  ? 4.470   -2.456  27.319  1.00 95.62 87  A  1 
ATOM   665  N  N   . GLY A  1  88  ? 7.604   4.277   26.270  1.00 97.67 88  A  1 
ATOM   666  C  CA  . GLY A  1  88  ? 8.085   5.542   25.739  1.00 97.42 88  A  1 
ATOM   667  C  C   . GLY A  1  88  ? 7.164   6.717   26.054  1.00 97.56 88  A  1 
ATOM   668  O  O   . GLY A  1  88  ? 6.064   6.568   26.585  1.00 96.28 88  A  1 
ATOM   669  N  N   . GLN A  1  89  ? 7.664   7.902   25.731  1.00 97.74 89  A  1 
ATOM   670  C  CA  . GLN A  1  89  ? 6.968   9.172   25.879  1.00 97.71 89  A  1 
ATOM   671  C  C   . GLN A  1  89  ? 7.327   10.057  24.681  1.00 97.94 89  A  1 
ATOM   672  O  O   . GLN A  1  89  ? 8.444   9.979   24.173  1.00 97.46 89  A  1 
ATOM   673  C  CB  . GLN A  1  89  ? 7.394   9.861   27.186  1.00 97.24 89  A  1 
ATOM   674  C  CG  . GLN A  1  89  ? 6.923   9.101   28.432  1.00 95.98 89  A  1 
ATOM   675  C  CD  . GLN A  1  89  ? 7.442   9.729   29.719  1.00 96.35 89  A  1 
ATOM   676  O  OE1 . GLN A  1  89  ? 6.911   10.702  30.214  1.00 90.16 89  A  1 
ATOM   677  N  NE2 . GLN A  1  89  ? 8.489   9.187   30.293  1.00 90.12 89  A  1 
ATOM   678  N  N   . TYR A  1  90  ? 6.390   10.899  24.257  1.00 97.62 90  A  1 
ATOM   679  C  CA  . TYR A  1  90  ? 6.695   11.876  23.219  1.00 97.46 90  A  1 
ATOM   680  C  C   . TYR A  1  90  ? 7.814   12.816  23.684  1.00 97.23 90  A  1 
ATOM   681  O  O   . TYR A  1  90  ? 7.753   13.358  24.784  1.00 95.92 90  A  1 
ATOM   682  C  CB  . TYR A  1  90  ? 5.438   12.680  22.857  1.00 96.96 90  A  1 
ATOM   683  C  CG  . TYR A  1  90  ? 4.263   11.839  22.411  1.00 97.08 90  A  1 
ATOM   684  C  CD1 . TYR A  1  90  ? 4.376   10.954  21.316  1.00 96.33 90  A  1 
ATOM   685  C  CD2 . TYR A  1  90  ? 3.029   11.930  23.087  1.00 96.37 90  A  1 
ATOM   686  C  CE1 . TYR A  1  90  ? 3.293   10.168  20.913  1.00 96.06 90  A  1 
ATOM   687  C  CE2 . TYR A  1  90  ? 1.933   11.148  22.689  1.00 95.96 90  A  1 
ATOM   688  C  CZ  . TYR A  1  90  ? 2.065   10.268  21.598  1.00 96.41 90  A  1 
ATOM   689  O  OH  . TYR A  1  90  ? 0.996   9.487   21.212  1.00 95.46 90  A  1 
ATOM   690  N  N   . GLY A  1  91  ? 8.815   12.983  22.849  1.00 97.76 91  A  1 
ATOM   691  C  CA  . GLY A  1  91  ? 9.993   13.782  23.172  1.00 97.56 91  A  1 
ATOM   692  C  C   . GLY A  1  91  ? 11.133  13.000  23.830  1.00 97.92 91  A  1 
ATOM   693  O  O   . GLY A  1  91  ? 12.150  13.595  24.168  1.00 97.12 91  A  1 
ATOM   694  N  N   . CYS A  1  92  ? 10.976  11.686  24.001  1.00 98.32 92  A  1 
ATOM   695  C  CA  . CYS A  1  92  ? 12.009  10.815  24.543  1.00 98.46 92  A  1 
ATOM   696  C  C   . CYS A  1  92  ? 12.268  9.609   23.630  1.00 98.46 92  A  1 
ATOM   697  O  O   . CYS A  1  92  ? 11.441  9.252   22.796  1.00 97.85 92  A  1 
ATOM   698  C  CB  . CYS A  1  92  ? 11.622  10.392  25.960  1.00 98.28 92  A  1 
ATOM   699  S  SG  . CYS A  1  92  ? 11.539  11.801  27.098  1.00 97.94 92  A  1 
ATOM   700  N  N   . ASN A  1  93  ? 13.432  8.988   23.797  1.00 98.38 93  A  1 
ATOM   701  C  CA  . ASN A  1  93  ? 13.822  7.823   23.007  1.00 98.45 93  A  1 
ATOM   702  C  C   . ASN A  1  93  ? 13.209  6.515   23.523  1.00 98.55 93  A  1 
ATOM   703  O  O   . ASN A  1  93  ? 12.423  6.488   24.469  1.00 97.78 93  A  1 
ATOM   704  C  CB  . ASN A  1  93  ? 15.348  7.800   22.898  1.00 97.99 93  A  1 
ATOM   705  C  CG  . ASN A  1  93  ? 15.829  8.689   21.777  1.00 97.59 93  A  1 
ATOM   706  O  OD1 . ASN A  1  93  ? 15.330  8.638   20.675  1.00 92.86 93  A  1 
ATOM   707  N  ND2 . ASN A  1  93  ? 16.820  9.534   22.016  1.00 92.22 93  A  1 
ATOM   708  N  N   . THR A  1  94  ? 13.543  5.426   22.854  1.00 98.62 94  A  1 
ATOM   709  C  CA  . THR A  1  94  ? 12.845  4.145   22.983  1.00 98.77 94  A  1 
ATOM   710  C  C   . THR A  1  94  ? 13.380  3.303   24.138  1.00 98.75 94  A  1 
ATOM   711  O  O   . THR A  1  94  ? 14.549  2.907   24.117  1.00 98.46 94  A  1 
ATOM   712  C  CB  . THR A  1  94  ? 12.974  3.359   21.676  1.00 98.54 94  A  1 
ATOM   713  O  OG1 . THR A  1  94  ? 12.656  4.170   20.580  1.00 95.97 94  A  1 
ATOM   714  C  CG2 . THR A  1  94  ? 12.036  2.160   21.621  1.00 96.57 94  A  1 
ATOM   715  N  N   . PRO A  1  95  ? 12.538  2.938   25.122  1.00 98.62 95  A  1 
ATOM   716  C  CA  . PRO A  1  95  ? 12.909  1.929   26.098  1.00 98.50 95  A  1 
ATOM   717  C  C   . PRO A  1  95  ? 12.994  0.546   25.454  1.00 98.54 95  A  1 
ATOM   718  O  O   . PRO A  1  95  ? 12.227  0.214   24.547  1.00 98.13 95  A  1 
ATOM   719  C  CB  . PRO A  1  95  ? 11.837  1.981   27.183  1.00 97.93 95  A  1 
ATOM   720  C  CG  . PRO A  1  95  ? 10.603  2.494   26.434  1.00 96.14 95  A  1 
ATOM   721  C  CD  . PRO A  1  95  ? 11.193  3.410   25.362  1.00 98.17 95  A  1 
ATOM   722  N  N   . GLU A  1  96  ? 13.861  -0.308  25.968  1.00 98.20 96  A  1 
ATOM   723  C  CA  . GLU A  1  96  ? 14.064  -1.659  25.435  1.00 98.01 96  A  1 
ATOM   724  C  C   . GLU A  1  96  ? 12.767  -2.493  25.415  1.00 98.25 96  A  1 
ATOM   725  O  O   . GLU A  1  96  ? 12.533  -3.273  24.499  1.00 97.73 96  A  1 
ATOM   726  C  CB  . GLU A  1  96  ? 15.169  -2.344  26.272  1.00 96.89 96  A  1 
ATOM   727  C  CG  . GLU A  1  96  ? 15.771  -3.544  25.535  1.00 90.19 96  A  1 
ATOM   728  C  CD  . GLU A  1  96  ? 16.889  -4.265  26.311  1.00 90.28 96  A  1 
ATOM   729  O  OE1 . GLU A  1  96  ? 17.346  -5.323  25.827  1.00 84.81 96  A  1 
ATOM   730  O  OE2 . GLU A  1  96  ? 17.346  -3.845  27.389  1.00 86.62 96  A  1 
ATOM   731  N  N   . GLY A  1  97  ? 11.866  -2.256  26.365  1.00 98.17 97  A  1 
ATOM   732  C  CA  . GLY A  1  97  ? 10.559  -2.913  26.423  1.00 98.07 97  A  1 
ATOM   733  C  C   . GLY A  1  97  ? 9.661   -2.643  25.207  1.00 98.22 97  A  1 
ATOM   734  O  O   . GLY A  1  97  ? 8.819   -3.476  24.874  1.00 97.90 97  A  1 
ATOM   735  N  N   . THR A  1  98  ? 9.863   -1.533  24.514  1.00 98.49 98  A  1 
ATOM   736  C  CA  . THR A  1  98  ? 9.131   -1.233  23.274  1.00 98.58 98  A  1 
ATOM   737  C  C   . THR A  1  98  ? 9.610   -2.121  22.133  1.00 98.64 98  A  1 
ATOM   738  O  O   . THR A  1  98  ? 8.787   -2.649  21.395  1.00 98.49 98  A  1 
ATOM   739  C  CB  . THR A  1  98  ? 9.259   0.250   22.899  1.00 98.35 98  A  1 
ATOM   740  O  OG1 . THR A  1  98  ? 8.818   1.018   23.992  1.00 96.85 98  A  1 
ATOM   741  C  CG2 . THR A  1  98  ? 8.399   0.644   21.706  1.00 97.18 98  A  1 
ATOM   742  N  N   . LEU A  1  99  ? 10.914  -2.355  22.030  1.00 98.63 99  A  1 
ATOM   743  C  CA  . LEU A  1  99  ? 11.466  -3.328  21.088  1.00 98.63 99  A  1 
ATOM   744  C  C   . LEU A  1  99  ? 10.914  -4.731  21.372  1.00 98.62 99  A  1 
ATOM   745  O  O   . LEU A  1  99  ? 10.431  -5.398  20.458  1.00 98.52 99  A  1 
ATOM   746  C  CB  . LEU A  1  99  ? 13.004  -3.287  21.162  1.00 98.63 99  A  1 
ATOM   747  C  CG  . LEU A  1  99  ? 13.715  -4.381  20.352  1.00 98.38 99  A  1 
ATOM   748  C  CD1 . LEU A  1  99  ? 13.422  -4.281  18.856  1.00 97.90 99  A  1 
ATOM   749  C  CD2 . LEU A  1  99  ? 15.229  -4.263  20.549  1.00 97.86 99  A  1 
ATOM   750  N  N   . ASP A  1  100 ? 10.924  -5.137  22.637  1.00 98.66 100 A  1 
ATOM   751  C  CA  . ASP A  1  100 ? 10.426  -6.458  23.032  1.00 98.56 100 A  1 
ATOM   752  C  C   . ASP A  1  100 ? 8.937   -6.634  22.717  1.00 98.60 100 A  1 
ATOM   753  O  O   . ASP A  1  100 ? 8.537   -7.662  22.166  1.00 98.37 100 A  1 
ATOM   754  C  CB  . ASP A  1  100 ? 10.704  -6.686  24.529  1.00 98.37 100 A  1 
ATOM   755  C  CG  . ASP A  1  100 ? 12.184  -6.894  24.832  1.00 97.67 100 A  1 
ATOM   756  O  OD1 . ASP A  1  100 ? 12.914  -7.383  23.944  1.00 95.60 100 A  1 
ATOM   757  O  OD2 . ASP A  1  100 ? 12.634  -6.628  25.965  1.00 95.44 100 A  1 
ATOM   758  N  N   . SER A  1  101 ? 8.121   -5.626  22.991  1.00 98.46 101 A  1 
ATOM   759  C  CA  . SER A  1  101 ? 6.683   -5.677  22.695  1.00 98.43 101 A  1 
ATOM   760  C  C   . SER A  1  101 ? 6.393   -5.695  21.191  1.00 98.57 101 A  1 
ATOM   761  O  O   . SER A  1  101 ? 5.531   -6.459  20.753  1.00 98.30 101 A  1 
ATOM   762  C  CB  . SER A  1  101 ? 5.948   -4.523  23.390  1.00 97.77 101 A  1 
ATOM   763  O  OG  . SER A  1  101 ? 6.258   -3.284  22.809  1.00 91.70 101 A  1 
ATOM   764  N  N   . MET A  1  102 ? 7.135   -4.930  20.407  1.00 98.69 102 A  1 
ATOM   765  C  CA  . MET A  1  102 ? 7.016   -4.899  18.952  1.00 98.73 102 A  1 
ATOM   766  C  C   . MET A  1  102 ? 7.348   -6.261  18.335  1.00 98.76 102 A  1 
ATOM   767  O  O   . MET A  1  102 ? 6.571   -6.803  17.542  1.00 98.58 102 A  1 
ATOM   768  C  CB  . MET A  1  102 ? 7.951   -3.806  18.411  1.00 98.69 102 A  1 
ATOM   769  C  CG  . MET A  1  102 ? 7.923   -3.704  16.885  1.00 98.40 102 A  1 
ATOM   770  S  SD  . MET A  1  102 ? 9.036   -2.461  16.188  1.00 98.05 102 A  1 
ATOM   771  C  CE  . MET A  1  102 ? 10.642  -3.155  16.617  1.00 95.45 102 A  1 
ATOM   772  N  N   . VAL A  1  103 ? 8.465   -6.831  18.738  1.00 98.60 103 A  1 
ATOM   773  C  CA  . VAL A  1  103 ? 8.925   -8.132  18.246  1.00 98.56 103 A  1 
ATOM   774  C  C   . VAL A  1  103 ? 7.957   -9.244  18.651  1.00 98.58 103 A  1 
ATOM   775  O  O   . VAL A  1  103 ? 7.569   -10.060 17.822  1.00 98.13 103 A  1 
ATOM   776  C  CB  . VAL A  1  103 ? 10.355  -8.386  18.743  1.00 97.90 103 A  1 
ATOM   777  C  CG1 . VAL A  1  103 ? 10.815  -9.800  18.449  1.00 93.50 103 A  1 
ATOM   778  C  CG2 . VAL A  1  103 ? 11.343  -7.445  18.056  1.00 93.38 103 A  1 
ATOM   779  N  N   . ASN A  1  104 ? 7.486   -9.229  19.881  1.00 98.54 104 A  1 
ATOM   780  C  CA  . ASN A  1  104 ? 6.484   -10.176 20.353  1.00 98.46 104 A  1 
ATOM   781  C  C   . ASN A  1  104 ? 5.176   -10.071 19.566  1.00 98.48 104 A  1 
ATOM   782  O  O   . ASN A  1  104 ? 4.581   -11.091 19.214  1.00 98.22 104 A  1 
ATOM   783  C  CB  . ASN A  1  104 ? 6.229   -9.960  21.854  1.00 97.99 104 A  1 
ATOM   784  C  CG  . ASN A  1  104 ? 7.321   -10.551 22.726  1.00 85.42 104 A  1 
ATOM   785  O  OD1 . ASN A  1  104 ? 7.929   -11.555 22.405  1.00 77.38 104 A  1 
ATOM   786  N  ND2 . ASN A  1  104 ? 7.561   -9.987  23.882  1.00 74.82 104 A  1 
ATOM   787  N  N   . TYR A  1  105 ? 4.745   -8.861  19.251  1.00 98.59 105 A  1 
ATOM   788  C  CA  . TYR A  1  105 ? 3.573   -8.651  18.406  1.00 98.54 105 A  1 
ATOM   789  C  C   . TYR A  1  105 ? 3.772   -9.240  17.005  1.00 98.52 105 A  1 
ATOM   790  O  O   . TYR A  1  105 ? 2.905   -9.963  16.520  1.00 98.38 105 A  1 
ATOM   791  C  CB  . TYR A  1  105 ? 3.243   -7.157  18.335  1.00 98.53 105 A  1 
ATOM   792  C  CG  . TYR A  1  105 ? 2.072   -6.859  17.426  1.00 98.50 105 A  1 
ATOM   793  C  CD1 . TYR A  1  105 ? 2.284   -6.546  16.066  1.00 98.14 105 A  1 
ATOM   794  C  CD2 . TYR A  1  105 ? 0.765   -6.928  17.927  1.00 98.19 105 A  1 
ATOM   795  C  CE1 . TYR A  1  105 ? 1.190   -6.289  15.218  1.00 97.91 105 A  1 
ATOM   796  C  CE2 . TYR A  1  105 ? -0.338  -6.664  17.091  1.00 97.84 105 A  1 
ATOM   797  C  CZ  . TYR A  1  105 ? -0.112  -6.349  15.737  1.00 97.90 105 A  1 
ATOM   798  O  OH  . TYR A  1  105 ? -1.181  -6.090  14.914  1.00 97.14 105 A  1 
ATOM   799  N  N   . ALA A  1  106 ? 4.920   -8.980  16.387  1.00 98.50 106 A  1 
ATOM   800  C  CA  . ALA A  1  106 ? 5.229   -9.472  15.052  1.00 98.42 106 A  1 
ATOM   801  C  C   . ALA A  1  106 ? 5.259   -11.016 14.998  1.00 98.31 106 A  1 
ATOM   802  O  O   . ALA A  1  106 ? 4.693   -11.623 14.074  1.00 97.82 106 A  1 
ATOM   803  C  CB  . ALA A  1  106 ? 6.557   -8.855  14.607  1.00 98.37 106 A  1 
ATOM   804  N  N   . VAL A  1  107 ? 5.823   -11.659 16.001  1.00 98.43 107 A  1 
ATOM   805  C  CA  . VAL A  1  107 ? 5.834   -13.120 16.130  1.00 98.25 107 A  1 
ATOM   806  C  C   . VAL A  1  107 ? 4.416   -13.663 16.345  1.00 97.96 107 A  1 
ATOM   807  O  O   . VAL A  1  107 ? 3.970   -14.567 15.635  1.00 97.16 107 A  1 
ATOM   808  C  CB  . VAL A  1  107 ? 6.773   -13.565 17.265  1.00 98.01 107 A  1 
ATOM   809  C  CG1 . VAL A  1  107 ? 6.696   -15.072 17.526  1.00 96.09 107 A  1 
ATOM   810  C  CG2 . VAL A  1  107 ? 8.233   -13.251 16.927  1.00 96.65 107 A  1 
ATOM   811  N  N   . LYS A  1  108 ? 3.689   -13.094 17.292  1.00 98.18 108 A  1 
ATOM   812  C  CA  . LYS A  1  108 ? 2.358   -13.565 17.684  1.00 97.82 108 A  1 
ATOM   813  C  C   . LYS A  1  108 ? 1.343   -13.452 16.552  1.00 97.66 108 A  1 
ATOM   814  O  O   . LYS A  1  108 ? 0.523   -14.348 16.373  1.00 96.71 108 A  1 
ATOM   815  C  CB  . LYS A  1  108 ? 1.916   -12.785 18.935  1.00 97.39 108 A  1 
ATOM   816  C  CG  . LYS A  1  108 ? 0.626   -13.336 19.560  1.00 85.92 108 A  1 
ATOM   817  C  CD  . LYS A  1  108 ? 0.276   -12.538 20.821  1.00 79.97 108 A  1 
ATOM   818  C  CE  . LYS A  1  108 ? -1.001  -13.069 21.480  1.00 69.89 108 A  1 
ATOM   819  N  NZ  . LYS A  1  108 ? -1.381  -12.252 22.662  1.00 62.13 108 A  1 
ATOM   820  N  N   . ASN A  1  109 ? 1.437   -12.400 15.753  1.00 97.98 109 A  1 
ATOM   821  C  CA  . ASN A  1  109 ? 0.578   -12.171 14.590  1.00 97.70 109 A  1 
ATOM   822  C  C   . ASN A  1  109 ? 1.092   -12.836 13.311  1.00 97.34 109 A  1 
ATOM   823  O  O   . ASN A  1  109 ? 0.476   -12.689 12.259  1.00 95.88 109 A  1 
ATOM   824  C  CB  . ASN A  1  109 ? 0.305   -10.672 14.440  1.00 97.76 109 A  1 
ATOM   825  C  CG  . ASN A  1  109 ? -0.565  -10.182 15.575  1.00 96.97 109 A  1 
ATOM   826  O  OD1 . ASN A  1  109 ? -1.757  -10.409 15.615  1.00 87.31 109 A  1 
ATOM   827  N  ND2 . ASN A  1  109 ? 0.017   -9.565  16.578  1.00 86.10 109 A  1 
ATOM   828  N  N   . LYS A  1  110 ? 2.161   -13.608 13.390  1.00 97.08 110 A  1 
ATOM   829  C  CA  . LYS A  1  110 ? 2.701   -14.406 12.283  1.00 96.50 110 A  1 
ATOM   830  C  C   . LYS A  1  110 ? 2.976   -13.576 11.022  1.00 96.54 110 A  1 
ATOM   831  O  O   . LYS A  1  110 ? 2.637   -14.008 9.919   1.00 95.04 110 A  1 
ATOM   832  C  CB  . LYS A  1  110 ? 1.800   -15.616 11.987  1.00 95.92 110 A  1 
ATOM   833  C  CG  . LYS A  1  110 ? 1.565   -16.519 13.200  1.00 91.93 110 A  1 
ATOM   834  C  CD  . LYS A  1  110 ? 0.649   -17.677 12.808  1.00 83.85 110 A  1 
ATOM   835  C  CE  . LYS A  1  110 ? 0.405   -18.558 14.032  1.00 76.40 110 A  1 
ATOM   836  N  NZ  . LYS A  1  110 ? -0.549  -19.660 13.746  1.00 66.77 110 A  1 
ATOM   837  N  N   . LEU A  1  111 ? 3.599   -12.428 11.191  1.00 97.16 111 A  1 
ATOM   838  C  CA  . LEU A  1  111 ? 3.926   -11.520 10.079  1.00 96.40 111 A  1 
ATOM   839  C  C   . LEU A  1  111 ? 4.934   -12.123 9.082   1.00 94.35 111 A  1 
ATOM   840  O  O   . LEU A  1  111 ? 4.944   -11.717 7.930   1.00 89.28 111 A  1 
ATOM   841  C  CB  . LEU A  1  111 ? 4.425   -10.177 10.625  1.00 96.73 111 A  1 
ATOM   842  C  CG  . LEU A  1  111 ? 3.427   -9.412  11.510  1.00 96.84 111 A  1 
ATOM   843  C  CD1 . LEU A  1  111 ? 3.990   -8.051  11.889  1.00 95.61 111 A  1 
ATOM   844  C  CD2 . LEU A  1  111 ? 2.081   -9.182  10.812  1.00 95.06 111 A  1 
ATOM   845  N  N   . LYS A  1  112 ? 5.708   -13.124 9.493   1.00 96.14 112 A  1 
ATOM   846  C  CA  . LYS A  1  112 ? 6.590   -13.944 8.650   1.00 95.53 112 A  1 
ATOM   847  C  C   . LYS A  1  112 ? 7.441   -13.123 7.672   1.00 96.34 112 A  1 
ATOM   848  O  O   . LYS A  1  112 ? 7.253   -13.244 6.449   1.00 95.26 112 A  1 
ATOM   849  C  CB  . LYS A  1  112 ? 5.783   -15.026 7.920   1.00 93.29 112 A  1 
ATOM   850  C  CG  . LYS A  1  112 ? 5.098   -16.022 8.858   1.00 87.41 112 A  1 
ATOM   851  C  CD  . LYS A  1  112 ? 4.410   -17.083 8.006   1.00 79.31 112 A  1 
ATOM   852  C  CE  . LYS A  1  112 ? 3.756   -18.131 8.894   1.00 69.50 112 A  1 
ATOM   853  N  NZ  . LYS A  1  112 ? 3.157   -19.206 8.068   1.00 60.51 112 A  1 
ATOM   854  N  N   . PRO A  1  113 ? 8.361   -12.317 8.162   1.00 97.50 113 A  1 
ATOM   855  C  CA  . PRO A  1  113 ? 9.246   -11.558 7.294   1.00 97.85 113 A  1 
ATOM   856  C  C   . PRO A  1  113 ? 10.149  -12.481 6.471   1.00 97.72 113 A  1 
ATOM   857  O  O   . PRO A  1  113 ? 10.568  -13.543 6.933   1.00 97.02 113 A  1 
ATOM   858  C  CB  . PRO A  1  113 ? 10.034  -10.635 8.224   1.00 97.56 113 A  1 
ATOM   859  C  CG  . PRO A  1  113 ? 10.063  -11.397 9.547   1.00 95.99 113 A  1 
ATOM   860  C  CD  . PRO A  1  113 ? 8.717   -12.116 9.564   1.00 97.58 113 A  1 
ATOM   861  N  N   . THR A  1  114 ? 10.442  -12.053 5.259   1.00 97.61 114 A  1 
ATOM   862  C  CA  . THR A  1  114 ? 11.502  -12.647 4.431   1.00 97.32 114 A  1 
ATOM   863  C  C   . THR A  1  114 ? 12.874  -12.170 4.903   1.00 97.74 114 A  1 
ATOM   864  O  O   . THR A  1  114 ? 13.825  -12.945 4.893   1.00 97.37 114 A  1 
ATOM   865  C  CB  . THR A  1  114 ? 11.315  -12.272 2.957   1.00 96.51 114 A  1 
ATOM   866  O  OG1 . THR A  1  114 ? 10.009  -12.605 2.533   1.00 94.10 114 A  1 
ATOM   867  C  CG2 . THR A  1  114 ? 12.282  -12.989 2.026   1.00 94.42 114 A  1 
ATOM   868  N  N   . PHE A  1  115 ? 12.953  -10.927 5.336   1.00 98.21 115 A  1 
ATOM   869  C  CA  . PHE A  1  115 ? 14.088  -10.374 6.058   1.00 98.30 115 A  1 
ATOM   870  C  C   . PHE A  1  115 ? 13.653  -9.235  6.982   1.00 98.53 115 A  1 
ATOM   871  O  O   . PHE A  1  115 ? 12.552  -8.695  6.851   1.00 98.44 115 A  1 
ATOM   872  C  CB  . PHE A  1  115 ? 15.180  -9.928  5.079   1.00 98.29 115 A  1 
ATOM   873  C  CG  . PHE A  1  115 ? 14.863  -8.703  4.248   1.00 98.36 115 A  1 
ATOM   874  C  CD1 . PHE A  1  115 ? 14.347  -8.840  2.948   1.00 97.42 115 A  1 
ATOM   875  C  CD2 . PHE A  1  115 ? 15.182  -7.425  4.733   1.00 97.29 115 A  1 
ATOM   876  C  CE1 . PHE A  1  115 ? 14.183  -7.712  2.130   1.00 97.20 115 A  1 
ATOM   877  C  CE2 . PHE A  1  115 ? 15.012  -6.291  3.920   1.00 96.93 115 A  1 
ATOM   878  C  CZ  . PHE A  1  115 ? 14.522  -6.439  2.613   1.00 97.65 115 A  1 
ATOM   879  N  N   . ILE A  1  116 ? 14.512  -8.886  7.903   1.00 98.76 116 A  1 
ATOM   880  C  CA  . ILE A  1  116 ? 14.359  -7.732  8.784   1.00 98.80 116 A  1 
ATOM   881  C  C   . ILE A  1  116 ? 15.259  -6.619  8.267   1.00 98.85 116 A  1 
ATOM   882  O  O   . ILE A  1  116 ? 16.450  -6.836  8.039   1.00 98.75 116 A  1 
ATOM   883  C  CB  . ILE A  1  116 ? 14.672  -8.102  10.245  1.00 98.82 116 A  1 
ATOM   884  C  CG1 . ILE A  1  116 ? 13.781  -9.279  10.717  1.00 98.46 116 A  1 
ATOM   885  C  CG2 . ILE A  1  116 ? 14.490  -6.875  11.149  1.00 98.58 116 A  1 
ATOM   886  C  CD1 . ILE A  1  116 ? 14.147  -9.835  12.095  1.00 97.99 116 A  1 
ATOM   887  N  N   . LEU A  1  117 ? 14.685  -5.441  8.084   1.00 98.83 117 A  1 
ATOM   888  C  CA  . LEU A  1  117 ? 15.427  -4.226  7.782   1.00 98.85 117 A  1 
ATOM   889  C  C   . LEU A  1  117 ? 15.654  -3.442  9.073   1.00 98.87 117 A  1 
ATOM   890  O  O   . LEU A  1  117 ? 14.693  -3.010  9.707   1.00 98.66 117 A  1 
ATOM   891  C  CB  . LEU A  1  117 ? 14.635  -3.413  6.740   1.00 98.79 117 A  1 
ATOM   892  C  CG  . LEU A  1  117 ? 15.232  -2.026  6.440   1.00 98.49 117 A  1 
ATOM   893  C  CD1 . LEU A  1  117 ? 16.571  -2.132  5.714   1.00 97.82 117 A  1 
ATOM   894  C  CD2 . LEU A  1  117 ? 14.262  -1.249  5.555   1.00 97.77 117 A  1 
ATOM   895  N  N   . LEU A  1  118 ? 16.909  -3.242  9.430   1.00 98.71 118 A  1 
ATOM   896  C  CA  . LEU A  1  118 ? 17.322  -2.293  10.464  1.00 98.64 118 A  1 
ATOM   897  C  C   . LEU A  1  118 ? 17.709  -0.987  9.783   1.00 98.62 118 A  1 
ATOM   898  O  O   . LEU A  1  118 ? 18.753  -0.911  9.146   1.00 97.74 118 A  1 
ATOM   899  C  CB  . LEU A  1  118 ? 18.454  -2.929  11.290  1.00 97.82 118 A  1 
ATOM   900  C  CG  . LEU A  1  118 ? 17.965  -3.391  12.667  1.00 94.55 118 A  1 
ATOM   901  C  CD1 . LEU A  1  118 ? 18.839  -4.529  13.175  1.00 94.17 118 A  1 
ATOM   902  C  CD2 . LEU A  1  118 ? 18.024  -2.269  13.691  1.00 94.29 118 A  1 
ATOM   903  N  N   . GLY A  1  119 ? 16.837  0.014   9.871   1.00 98.49 119 A  1 
ATOM   904  C  CA  . GLY A  1  119 ? 16.886  1.222   9.045   1.00 98.28 119 A  1 
ATOM   905  C  C   . GLY A  1  119 ? 17.933  2.270   9.435   1.00 98.20 119 A  1 
ATOM   906  O  O   . GLY A  1  119 ? 18.020  3.289   8.749   1.00 94.80 119 A  1 
ATOM   907  N  N   . GLY A  1  120 ? 18.710  2.026   10.481  1.00 98.48 120 A  1 
ATOM   908  C  CA  . GLY A  1  120 ? 19.648  2.987   11.050  1.00 98.46 120 A  1 
ATOM   909  C  C   . GLY A  1  120 ? 19.082  3.698   12.278  1.00 98.43 120 A  1 
ATOM   910  O  O   . GLY A  1  120 ? 17.894  3.587   12.574  1.00 97.37 120 A  1 
ATOM   911  N  N   . ASP A  1  121 ? 19.957  4.399   12.991  1.00 98.75 121 A  1 
ATOM   912  C  CA  . ASP A  1  121 ? 19.667  4.983   14.311  1.00 98.65 121 A  1 
ATOM   913  C  C   . ASP A  1  121 ? 19.076  3.952   15.287  1.00 98.76 121 A  1 
ATOM   914  O  O   . ASP A  1  121 ? 18.089  4.188   15.980  1.00 98.25 121 A  1 
ATOM   915  C  CB  . ASP A  1  121 ? 18.856  6.296   14.196  1.00 98.16 121 A  1 
ATOM   916  C  CG  . ASP A  1  121 ? 19.718  7.518   13.864  1.00 96.95 121 A  1 
ATOM   917  O  OD1 . ASP A  1  121 ? 20.926  7.370   13.575  1.00 94.17 121 A  1 
ATOM   918  O  OD2 . ASP A  1  121 ? 19.208  8.665   13.949  1.00 93.77 121 A  1 
ATOM   919  N  N   . ASN A  1  122 ? 19.705  2.784   15.342  1.00 98.89 122 A  1 
ATOM   920  C  CA  . ASN A  1  122 ? 19.240  1.692   16.195  1.00 98.85 122 A  1 
ATOM   921  C  C   . ASN A  1  122 ? 19.350  2.019   17.686  1.00 98.83 122 A  1 
ATOM   922  O  O   . ASN A  1  122 ? 18.619  1.461   18.505  1.00 98.68 122 A  1 
ATOM   923  C  CB  . ASN A  1  122 ? 20.051  0.429   15.886  1.00 98.78 122 A  1 
ATOM   924  C  CG  . ASN A  1  122 ? 20.009  0.015   14.433  1.00 98.65 122 A  1 
ATOM   925  O  OD1 . ASN A  1  122 ? 18.978  0.015   13.783  1.00 95.11 122 A  1 
ATOM   926  N  ND2 . ASN A  1  122 ? 21.134  -0.360  13.884  1.00 94.51 122 A  1 
ATOM   927  N  N   . ILE A  1  123 ? 20.266  2.901   18.030  1.00 98.70 123 A  1 
ATOM   928  C  CA  . ILE A  1  123 ? 20.510  3.342   19.404  1.00 98.70 123 A  1 
ATOM   929  C  C   . ILE A  1  123 ? 20.251  4.839   19.537  1.00 98.64 123 A  1 
ATOM   930  O  O   . ILE A  1  123 ? 20.381  5.591   18.564  1.00 98.24 123 A  1 
ATOM   931  C  CB  . ILE A  1  123 ? 21.912  2.935   19.889  1.00 98.47 123 A  1 
ATOM   932  C  CG1 . ILE A  1  123 ? 23.041  3.731   19.215  1.00 96.12 123 A  1 
ATOM   933  C  CG2 . ILE A  1  123 ? 22.119  1.420   19.709  1.00 96.39 123 A  1 
ATOM   934  C  CD1 . ILE A  1  123 ? 24.412  3.487   19.844  1.00 96.15 123 A  1 
ATOM   935  N  N   . ALA A  1  124 ? 19.900  5.275   20.731  1.00 98.62 124 A  1 
ATOM   936  C  CA  . ALA A  1  124 ? 19.705  6.680   21.032  1.00 98.53 124 A  1 
ATOM   937  C  C   . ALA A  1  124 ? 20.994  7.489   20.854  1.00 98.22 124 A  1 
ATOM   938  O  O   . ALA A  1  124 ? 22.107  6.987   21.020  1.00 97.04 124 A  1 
ATOM   939  C  CB  . ALA A  1  124 ? 19.165  6.810   22.457  1.00 98.19 124 A  1 
ATOM   940  N  N   . ASP A  1  125 ? 20.818  8.761   20.551  1.00 97.58 125 A  1 
ATOM   941  C  CA  . ASP A  1  125 ? 21.912  9.728   20.566  1.00 96.42 125 A  1 
ATOM   942  C  C   . ASP A  1  125 ? 22.279  10.143  22.001  1.00 96.55 125 A  1 
ATOM   943  O  O   . ASP A  1  125 ? 21.525  9.912   22.954  1.00 92.83 125 A  1 
ATOM   944  C  CB  . ASP A  1  125 ? 21.504  10.931  19.695  1.00 93.70 125 A  1 
ATOM   945  C  CG  . ASP A  1  125 ? 22.648  11.866  19.309  1.00 87.76 125 A  1 
ATOM   946  O  OD1 . ASP A  1  125 ? 23.819  11.541  19.574  1.00 80.61 125 A  1 
ATOM   947  O  OD2 . ASP A  1  125 ? 22.337  12.935  18.722  1.00 79.35 125 A  1 
ATOM   948  N  N   . SER A  1  126 ? 23.428  10.782  22.152  1.00 96.08 126 A  1 
ATOM   949  C  CA  . SER A  1  126 ? 23.883  11.321  23.432  1.00 95.76 126 A  1 
ATOM   950  C  C   . SER A  1  126 ? 24.021  10.269  24.544  1.00 96.45 126 A  1 
ATOM   951  O  O   . SER A  1  126 ? 23.699  10.534  25.705  1.00 93.76 126 A  1 
ATOM   952  C  CB  . SER A  1  126 ? 23.013  12.520  23.862  1.00 93.26 126 A  1 
ATOM   953  O  OG  . SER A  1  126 ? 22.897  13.464  22.817  1.00 82.23 126 A  1 
ATOM   954  N  N   . LEU A  1  127 ? 24.467  9.081   24.188  1.00 96.83 127 A  1 
ATOM   955  C  CA  . LEU A  1  127 ? 24.823  8.024   25.146  1.00 96.64 127 A  1 
ATOM   956  C  C   . LEU A  1  127 ? 26.279  8.112   25.628  1.00 94.96 127 A  1 
ATOM   957  O  O   . LEU A  1  127 ? 26.620  7.437   26.588  1.00 89.44 127 A  1 
ATOM   958  C  CB  . LEU A  1  127 ? 24.536  6.647   24.511  1.00 96.85 127 A  1 
ATOM   959  C  CG  . LEU A  1  127 ? 23.041  6.307   24.371  1.00 97.09 127 A  1 
ATOM   960  C  CD1 . LEU A  1  127 ? 22.873  5.025   23.566  1.00 96.08 127 A  1 
ATOM   961  C  CD2 . LEU A  1  127 ? 22.377  6.083   25.736  1.00 95.96 127 A  1 
ATOM   962  N  N   . ASP A  1  128 ? 27.111  8.908   24.963  1.00 95.54 128 A  1 
ATOM   963  C  CA  . ASP A  1  128 ? 28.568  8.976   25.197  1.00 94.64 128 A  1 
ATOM   964  C  C   . ASP A  1  128 ? 29.262  7.600   25.170  1.00 95.23 128 A  1 
ATOM   965  O  O   . ASP A  1  128 ? 30.224  7.332   25.887  1.00 92.20 128 A  1 
ATOM   966  C  CB  . ASP A  1  128 ? 28.908  9.832   26.439  1.00 92.35 128 A  1 
ATOM   967  C  CG  . ASP A  1  128 ? 28.851  11.337  26.187  1.00 81.43 128 A  1 
ATOM   968  O  OD1 . ASP A  1  128 ? 29.025  11.766  25.020  1.00 74.61 128 A  1 
ATOM   969  O  OD2 . ASP A  1  128 ? 28.688  12.086  27.181  1.00 73.55 128 A  1 
ATOM   970  N  N   . TYR A  1  129 ? 28.750  6.711   24.323  1.00 95.78 129 A  1 
ATOM   971  C  CA  . TYR A  1  129 ? 29.293  5.367   24.219  1.00 96.24 129 A  1 
ATOM   972  C  C   . TYR A  1  129 ? 30.637  5.345   23.487  1.00 96.37 129 A  1 
ATOM   973  O  O   . TYR A  1  129 ? 30.838  5.991   22.455  1.00 94.92 129 A  1 
ATOM   974  C  CB  . TYR A  1  129 ? 28.271  4.441   23.552  1.00 95.58 129 A  1 
ATOM   975  C  CG  . TYR A  1  129 ? 27.190  3.874   24.460  1.00 95.94 129 A  1 
ATOM   976  C  CD1 . TYR A  1  129 ? 27.014  4.314   25.794  1.00 93.22 129 A  1 
ATOM   977  C  CD2 . TYR A  1  129 ? 26.357  2.848   23.971  1.00 93.45 129 A  1 
ATOM   978  C  CE1 . TYR A  1  129 ? 26.048  3.732   26.627  1.00 92.77 129 A  1 
ATOM   979  C  CE2 . TYR A  1  129 ? 25.388  2.262   24.795  1.00 93.30 129 A  1 
ATOM   980  C  CZ  . TYR A  1  129 ? 25.241  2.697   26.127  1.00 94.40 129 A  1 
ATOM   981  O  OH  . TYR A  1  129 ? 24.317  2.106   26.940  1.00 91.65 129 A  1 
ATOM   982  N  N   . SER A  1  130 ? 31.517  4.514   24.012  1.00 97.21 130 A  1 
ATOM   983  C  CA  . SER A  1  130 ? 32.671  4.077   23.249  1.00 97.65 130 A  1 
ATOM   984  C  C   . SER A  1  130 ? 32.218  3.232   22.051  1.00 97.90 130 A  1 
ATOM   985  O  O   . SER A  1  130 ? 31.085  2.747   22.009  1.00 97.68 130 A  1 
ATOM   986  C  CB  . SER A  1  130 ? 33.625  3.290   24.156  1.00 97.32 130 A  1 
ATOM   987  O  OG  . SER A  1  130 ? 33.108  2.023   24.461  1.00 95.81 130 A  1 
ATOM   988  N  N   . ARG A  1  131 ? 33.100  3.008   21.088  1.00 97.81 131 A  1 
ATOM   989  C  CA  . ARG A  1  131 ? 32.842  2.085   19.977  1.00 98.14 131 A  1 
ATOM   990  C  C   . ARG A  1  131 ? 32.398  0.718   20.487  1.00 98.32 131 A  1 
ATOM   991  O  O   . ARG A  1  131 ? 31.443  0.149   19.978  1.00 98.17 131 A  1 
ATOM   992  C  CB  . ARG A  1  131 ? 34.110  1.983   19.109  1.00 97.83 131 A  1 
ATOM   993  C  CG  . ARG A  1  131 ? 33.989  1.064   17.881  1.00 97.17 131 A  1 
ATOM   994  C  CD  . ARG A  1  131 ? 33.028  1.619   16.813  1.00 96.93 131 A  1 
ATOM   995  N  NE  . ARG A  1  131 ? 31.662  1.146   16.957  1.00 96.69 131 A  1 
ATOM   996  C  CZ  . ARG A  1  131 ? 30.573  1.702   16.448  1.00 97.49 131 A  1 
ATOM   997  N  NH1 . ARG A  1  131 ? 30.605  2.821   15.776  1.00 94.59 131 A  1 
ATOM   998  N  NH2 . ARG A  1  131 ? 29.424  1.117   16.596  1.00 95.53 131 A  1 
ATOM   999  N  N   . GLU A  1  132 ? 33.058  0.239   21.535  1.00 98.13 132 A  1 
ATOM   1000 C  CA  . GLU A  1  132 ? 32.801  -1.087  22.100  1.00 98.18 132 A  1 
ATOM   1001 C  C   . GLU A  1  132 ? 31.430  -1.168  22.809  1.00 98.30 132 A  1 
ATOM   1002 O  O   . GLU A  1  132 ? 30.739  -2.179  22.704  1.00 98.08 132 A  1 
ATOM   1003 C  CB  . GLU A  1  132 ? 33.960  -1.421  23.053  1.00 97.56 132 A  1 
ATOM   1004 C  CG  . GLU A  1  132 ? 34.224  -2.925  23.150  1.00 84.43 132 A  1 
ATOM   1005 C  CD  . GLU A  1  132 ? 35.479  -3.276  23.969  1.00 73.23 132 A  1 
ATOM   1006 O  OE1 . GLU A  1  132 ? 35.771  -4.482  24.051  1.00 67.19 132 A  1 
ATOM   1007 O  OE2 . GLU A  1  132 ? 36.129  -2.364  24.514  1.00 68.22 132 A  1 
ATOM   1008 N  N   . ASP A  1  133 ? 31.007  -0.087  23.475  1.00 98.43 133 A  1 
ATOM   1009 C  CA  . ASP A  1  133 ? 29.684  -0.018  24.105  1.00 98.47 133 A  1 
ATOM   1010 C  C   . ASP A  1  133 ? 28.565  0.111   23.061  1.00 98.61 133 A  1 
ATOM   1011 O  O   . ASP A  1  133 ? 27.523  -0.548  23.185  1.00 98.44 133 A  1 
ATOM   1012 C  CB  . ASP A  1  133 ? 29.617  1.158   25.086  1.00 98.17 133 A  1 
ATOM   1013 C  CG  . ASP A  1  133 ? 30.588  1.014   26.252  1.00 96.41 133 A  1 
ATOM   1014 O  OD1 . ASP A  1  133 ? 30.586  -0.068  26.889  1.00 92.65 133 A  1 
ATOM   1015 O  OD2 . ASP A  1  133 ? 31.349  1.984   26.471  1.00 92.61 133 A  1 
ATOM   1016 N  N   . ASN A  1  134 ? 28.808  0.904   22.023  1.00 98.43 134 A  1 
ATOM   1017 C  CA  . ASN A  1  134 ? 27.909  0.987   20.878  1.00 98.68 134 A  1 
ATOM   1018 C  C   . ASN A  1  134 ? 27.730  -0.403  20.248  1.00 98.66 134 A  1 
ATOM   1019 O  O   . ASN A  1  134 ? 26.606  -0.896  20.147  1.00 98.53 134 A  1 
ATOM   1020 C  CB  . ASN A  1  134 ? 28.448  2.042   19.891  1.00 98.47 134 A  1 
ATOM   1021 C  CG  . ASN A  1  134 ? 27.490  2.381   18.758  1.00 98.34 134 A  1 
ATOM   1022 O  OD1 . ASN A  1  134 ? 26.818  1.549   18.192  1.00 95.47 134 A  1 
ATOM   1023 N  ND2 . ASN A  1  134 ? 27.424  3.637   18.364  1.00 94.73 134 A  1 
ATOM   1024 N  N   . ASP A  1  135 ? 28.818  -1.085  19.945  1.00 98.77 135 A  1 
ATOM   1025 C  CA  . ASP A  1  135 ? 28.811  -2.423  19.355  1.00 98.73 135 A  1 
ATOM   1026 C  C   . ASP A  1  135 ? 28.069  -3.447  20.230  1.00 98.75 135 A  1 
ATOM   1027 O  O   . ASP A  1  135 ? 27.321  -4.277  19.713  1.00 98.59 135 A  1 
ATOM   1028 C  CB  . ASP A  1  135 ? 30.249  -2.899  19.115  1.00 98.59 135 A  1 
ATOM   1029 C  CG  . ASP A  1  135 ? 31.007  -2.080  18.072  1.00 98.18 135 A  1 
ATOM   1030 O  OD1 . ASP A  1  135 ? 30.364  -1.320  17.311  1.00 96.30 135 A  1 
ATOM   1031 O  OD2 . ASP A  1  135 ? 32.249  -2.210  18.011  1.00 96.31 135 A  1 
ATOM   1032 N  N   . LYS A  1  136 ? 28.216  -3.364  21.550  1.00 98.67 136 A  1 
ATOM   1033 C  CA  . LYS A  1  136 ? 27.478  -4.223  22.482  1.00 98.68 136 A  1 
ATOM   1034 C  C   . LYS A  1  136 ? 25.977  -3.991  22.412  1.00 98.69 136 A  1 
ATOM   1035 O  O   . LYS A  1  136 ? 25.220  -4.972  22.426  1.00 98.50 136 A  1 
ATOM   1036 C  CB  . LYS A  1  136 ? 27.948  -3.992  23.923  1.00 98.26 136 A  1 
ATOM   1037 C  CG  . LYS A  1  136 ? 29.085  -4.938  24.323  1.00 84.94 136 A  1 
ATOM   1038 C  CD  . LYS A  1  136 ? 29.572  -4.568  25.717  1.00 83.68 136 A  1 
ATOM   1039 C  CE  . LYS A  1  136 ? 30.710  -5.487  26.143  1.00 71.57 136 A  1 
ATOM   1040 N  NZ  . LYS A  1  136 ? 31.497  -4.865  27.245  1.00 63.96 136 A  1 
ATOM   1041 N  N   . LEU A  1  137 ? 25.537  -2.741  22.370  1.00 98.61 137 A  1 
ATOM   1042 C  CA  . LEU A  1  137 ? 24.116  -2.426  22.297  1.00 98.78 137 A  1 
ATOM   1043 C  C   . LEU A  1  137 ? 23.528  -2.853  20.943  1.00 98.76 137 A  1 
ATOM   1044 O  O   . LEU A  1  137 ? 22.481  -3.501  20.915  1.00 98.67 137 A  1 
ATOM   1045 C  CB  . LEU A  1  137 ? 23.903  -0.943  22.622  1.00 98.64 137 A  1 
ATOM   1046 C  CG  . LEU A  1  137 ? 22.424  -0.529  22.708  1.00 98.16 137 A  1 
ATOM   1047 C  CD1 . LEU A  1  137 ? 21.623  -1.344  23.731  1.00 97.44 137 A  1 
ATOM   1048 C  CD2 . LEU A  1  137 ? 22.327  0.937   23.119  1.00 97.60 137 A  1 
ATOM   1049 N  N   . GLN A  1  138 ? 24.244  -2.600  19.854  1.00 98.81 138 A  1 
ATOM   1050 C  CA  . GLN A  1  138 ? 23.886  -3.084  18.517  1.00 98.80 138 A  1 
ATOM   1051 C  C   . GLN A  1  138 ? 23.771  -4.615  18.491  1.00 98.82 138 A  1 
ATOM   1052 O  O   . GLN A  1  138 ? 22.754  -5.162  18.068  1.00 98.72 138 A  1 
ATOM   1053 C  CB  . GLN A  1  138 ? 24.948  -2.615  17.505  1.00 98.70 138 A  1 
ATOM   1054 C  CG  . GLN A  1  138 ? 25.050  -1.083  17.316  1.00 98.22 138 A  1 
ATOM   1055 C  CD  . GLN A  1  138 ? 23.889  -0.439  16.573  1.00 98.44 138 A  1 
ATOM   1056 O  OE1 . GLN A  1  138 ? 22.979  -1.094  16.105  1.00 93.95 138 A  1 
ATOM   1057 N  NE2 . GLN A  1  138 ? 23.911  0.863   16.426  1.00 94.75 138 A  1 
ATOM   1058 N  N   . SER A  1  139 ? 24.750  -5.317  19.046  1.00 98.83 139 A  1 
ATOM   1059 C  CA  . SER A  1  139 ? 24.717  -6.782  19.169  1.00 98.77 139 A  1 
ATOM   1060 C  C   . SER A  1  139 ? 23.538  -7.280  20.002  1.00 98.74 139 A  1 
ATOM   1061 O  O   . SER A  1  139 ? 22.957  -8.322  19.679  1.00 98.52 139 A  1 
ATOM   1062 C  CB  . SER A  1  139 ? 26.015  -7.301  19.797  1.00 98.46 139 A  1 
ATOM   1063 O  OG  . SER A  1  139 ? 26.928  -7.663  18.801  1.00 84.89 139 A  1 
ATOM   1064 N  N   . ARG A  1  140 ? 23.155  -6.562  21.034  1.00 98.71 140 A  1 
ATOM   1065 C  CA  . ARG A  1  140 ? 21.996  -6.903  21.862  1.00 98.61 140 A  1 
ATOM   1066 C  C   . ARG A  1  140 ? 20.689  -6.794  21.067  1.00 98.79 140 A  1 
ATOM   1067 O  O   . ARG A  1  140 ? 19.856  -7.697  21.158  1.00 98.45 140 A  1 
ATOM   1068 C  CB  . ARG A  1  140 ? 22.003  -6.022  23.118  1.00 98.19 140 A  1 
ATOM   1069 C  CG  . ARG A  1  140 ? 20.891  -6.399  24.100  1.00 94.04 140 A  1 
ATOM   1070 C  CD  . ARG A  1  140 ? 20.994  -5.512  25.347  1.00 91.41 140 A  1 
ATOM   1071 N  NE  . ARG A  1  140 ? 19.900  -5.772  26.281  1.00 88.67 140 A  1 
ATOM   1072 C  CZ  . ARG A  1  140 ? 19.927  -6.362  27.464  1.00 85.98 140 A  1 
ATOM   1073 N  NH1 . ARG A  1  140 ? 21.028  -6.849  27.970  1.00 79.71 140 A  1 
ATOM   1074 N  NH2 . ARG A  1  140 ? 18.827  -6.465  28.136  1.00 81.93 140 A  1 
ATOM   1075 N  N   . ILE A  1  141 ? 20.542  -5.748  20.270  1.00 98.88 141 A  1 
ATOM   1076 C  CA  . ILE A  1  141 ? 19.384  -5.565  19.381  1.00 98.81 141 A  1 
ATOM   1077 C  C   . ILE A  1  141 ? 19.327  -6.702  18.348  1.00 98.89 141 A  1 
ATOM   1078 O  O   . ILE A  1  141 ? 18.296  -7.366  18.221  1.00 98.73 141 A  1 
ATOM   1079 C  CB  . ILE A  1  141 ? 19.439  -4.167  18.723  1.00 98.84 141 A  1 
ATOM   1080 C  CG1 . ILE A  1  141 ? 19.243  -3.056  19.783  1.00 98.59 141 A  1 
ATOM   1081 C  CG2 . ILE A  1  141 ? 18.368  -4.039  17.615  1.00 98.69 141 A  1 
ATOM   1082 C  CD1 . ILE A  1  141 ? 19.682  -1.670  19.301  1.00 98.30 141 A  1 
ATOM   1083 N  N   . ILE A  1  142 ? 20.435  -6.975  17.681  1.00 98.82 142 A  1 
ATOM   1084 C  CA  . ILE A  1  142 ? 20.550  -8.077  16.720  1.00 98.83 142 A  1 
ATOM   1085 C  C   . ILE A  1  142 ? 20.171  -9.415  17.366  1.00 98.70 142 A  1 
ATOM   1086 O  O   . ILE A  1  142 ? 19.381  -10.172 16.796  1.00 98.58 142 A  1 
ATOM   1087 C  CB  . ILE A  1  142 ? 21.977  -8.119  16.130  1.00 98.65 142 A  1 
ATOM   1088 C  CG1 . ILE A  1  142 ? 22.285  -6.882  15.250  1.00 97.69 142 A  1 
ATOM   1089 C  CG2 . ILE A  1  142 ? 22.224  -9.408  15.335  1.00 98.27 142 A  1 
ATOM   1090 C  CD1 . ILE A  1  142 ? 21.550  -6.818  13.914  1.00 96.43 142 A  1 
ATOM   1091 N  N   . SER A  1  143 ? 20.672  -9.692  18.562  1.00 98.79 143 A  1 
ATOM   1092 C  CA  . SER A  1  143 ? 20.388  -10.929 19.279  1.00 98.68 143 A  1 
ATOM   1093 C  C   . SER A  1  143 ? 18.896  -11.091 19.595  1.00 98.69 143 A  1 
ATOM   1094 O  O   . SER A  1  143 ? 18.352  -12.182 19.429  1.00 98.32 143 A  1 
ATOM   1095 C  CB  . SER A  1  143 ? 21.208  -10.980 20.564  1.00 98.27 143 A  1 
ATOM   1096 O  OG  . SER A  1  143 ? 20.974  -12.192 21.255  1.00 85.95 143 A  1 
ATOM   1097 N  N   . LYS A  1  144 ? 18.215  -10.017 19.985  1.00 98.72 144 A  1 
ATOM   1098 C  CA  . LYS A  1  144 ? 16.761  -10.043 20.213  1.00 98.69 144 A  1 
ATOM   1099 C  C   . LYS A  1  144 ? 15.999  -10.400 18.935  1.00 98.62 144 A  1 
ATOM   1100 O  O   . LYS A  1  144 ? 15.133  -11.272 18.964  1.00 98.30 144 A  1 
ATOM   1101 C  CB  . LYS A  1  144 ? 16.285  -8.685  20.761  1.00 98.40 144 A  1 
ATOM   1102 C  CG  . LYS A  1  144 ? 16.629  -8.493  22.246  1.00 96.47 144 A  1 
ATOM   1103 C  CD  . LYS A  1  144 ? 16.234  -7.078  22.696  1.00 94.56 144 A  1 
ATOM   1104 C  CE  . LYS A  1  144 ? 16.373  -6.860  24.207  1.00 92.99 144 A  1 
ATOM   1105 N  NZ  . LYS A  1  144 ? 15.243  -7.467  24.956  1.00 90.70 144 A  1 
ATOM   1106 N  N   . LEU A  1  145 ? 16.371  -9.787  17.820  1.00 98.72 145 A  1 
ATOM   1107 C  CA  . LEU A  1  145 ? 15.744  -10.053 16.524  1.00 98.78 145 A  1 
ATOM   1108 C  C   . LEU A  1  145 ? 15.999  -11.487 16.046  1.00 98.66 145 A  1 
ATOM   1109 O  O   . LEU A  1  145 ? 15.066  -12.178 15.642  1.00 98.31 145 A  1 
ATOM   1110 C  CB  . LEU A  1  145 ? 16.247  -9.032  15.493  1.00 98.68 145 A  1 
ATOM   1111 C  CG  . LEU A  1  145 ? 15.846  -7.576  15.787  1.00 98.32 145 A  1 
ATOM   1112 C  CD1 . LEU A  1  145 ? 16.526  -6.661  14.766  1.00 97.80 145 A  1 
ATOM   1113 C  CD2 . LEU A  1  145 ? 14.343  -7.360  15.697  1.00 97.59 145 A  1 
ATOM   1114 N  N   . GLN A  1  146 ? 17.231  -11.968 16.171  1.00 98.59 146 A  1 
ATOM   1115 C  CA  . GLN A  1  146 ? 17.594  -13.335 15.791  1.00 98.47 146 A  1 
ATOM   1116 C  C   . GLN A  1  146 ? 16.909  -14.394 16.659  1.00 98.32 146 A  1 
ATOM   1117 O  O   . GLN A  1  146 ? 16.551  -15.459 16.162  1.00 97.86 146 A  1 
ATOM   1118 C  CB  . GLN A  1  146 ? 19.112  -13.509 15.881  1.00 98.15 146 A  1 
ATOM   1119 C  CG  . GLN A  1  146 ? 19.848  -12.818 14.733  1.00 96.72 146 A  1 
ATOM   1120 C  CD  . GLN A  1  146 ? 21.357  -13.046 14.800  1.00 95.77 146 A  1 
ATOM   1121 O  OE1 . GLN A  1  146 ? 21.951  -13.178 15.856  1.00 90.74 146 A  1 
ATOM   1122 N  NE2 . GLN A  1  146 ? 22.020  -13.113 13.677  1.00 88.95 146 A  1 
ATOM   1123 N  N   . THR A  1  147 ? 16.701  -14.095 17.927  1.00 98.50 147 A  1 
ATOM   1124 C  CA  . THR A  1  147 ? 15.998  -15.004 18.840  1.00 98.42 147 A  1 
ATOM   1125 C  C   . THR A  1  147 ? 14.521  -15.125 18.475  1.00 98.37 147 A  1 
ATOM   1126 O  O   . THR A  1  147 ? 13.977  -16.226 18.463  1.00 97.80 147 A  1 
ATOM   1127 C  CB  . THR A  1  147 ? 16.155  -14.540 20.297  1.00 98.10 147 A  1 
ATOM   1128 O  OG1 . THR A  1  147 ? 17.521  -14.496 20.640  1.00 93.82 147 A  1 
ATOM   1129 C  CG2 . THR A  1  147 ? 15.493  -15.488 21.289  1.00 93.19 147 A  1 
ATOM   1130 N  N   . ALA A  1  148 ? 13.894  -14.018 18.147  1.00 98.34 148 A  1 
ATOM   1131 C  CA  . ALA A  1  148 ? 12.487  -13.998 17.768  1.00 98.12 148 A  1 
ATOM   1132 C  C   . ALA A  1  148 ? 12.226  -14.554 16.352  1.00 98.19 148 A  1 
ATOM   1133 O  O   . ALA A  1  148 ? 11.218  -15.221 16.120  1.00 97.42 148 A  1 
ATOM   1134 C  CB  . ALA A  1  148 ? 12.010  -12.557 17.884  1.00 97.90 148 A  1 
ATOM   1135 N  N   . PHE A  1  149 ? 13.142  -14.299 15.423  1.00 98.45 149 A  1 
ATOM   1136 C  CA  . PHE A  1  149 ? 13.052  -14.693 14.022  1.00 98.32 149 A  1 
ATOM   1137 C  C   . PHE A  1  149 ? 14.276  -15.520 13.588  1.00 98.25 149 A  1 
ATOM   1138 O  O   . PHE A  1  149 ? 15.098  -15.063 12.785  1.00 97.44 149 A  1 
ATOM   1139 C  CB  . PHE A  1  149 ? 12.840  -13.446 13.159  1.00 98.13 149 A  1 
ATOM   1140 C  CG  . PHE A  1  149 ? 11.541  -12.731 13.433  1.00 98.15 149 A  1 
ATOM   1141 C  CD1 . PHE A  1  149 ? 10.339  -13.227 12.914  1.00 97.18 149 A  1 
ATOM   1142 C  CD2 . PHE A  1  149 ? 11.528  -11.566 14.219  1.00 97.28 149 A  1 
ATOM   1143 C  CE1 . PHE A  1  149 ? 9.135   -12.560 13.152  1.00 96.75 149 A  1 
ATOM   1144 C  CE2 . PHE A  1  149 ? 10.327  -10.893 14.458  1.00 96.73 149 A  1 
ATOM   1145 C  CZ  . PHE A  1  149 ? 9.123   -11.390 13.921  1.00 97.25 149 A  1 
ATOM   1146 N  N   . PRO A  1  150 ? 14.411  -16.745 14.095  1.00 97.82 150 A  1 
ATOM   1147 C  CA  . PRO A  1  150 ? 15.550  -17.582 13.760  1.00 97.02 150 A  1 
ATOM   1148 C  C   . PRO A  1  150 ? 15.589  -17.871 12.258  1.00 95.63 150 A  1 
ATOM   1149 O  O   . PRO A  1  150 ? 14.571  -18.189 11.630  1.00 90.27 150 A  1 
ATOM   1150 C  CB  . PRO A  1  150 ? 15.389  -18.850 14.601  1.00 96.32 150 A  1 
ATOM   1151 C  CG  . PRO A  1  150 ? 13.889  -18.907 14.891  1.00 95.40 150 A  1 
ATOM   1152 C  CD  . PRO A  1  150 ? 13.498  -17.441 14.971  1.00 97.49 150 A  1 
ATOM   1153 N  N   . LYS A  1  151 ? 16.789  -17.801 11.685  1.00 96.63 151 A  1 
ATOM   1154 C  CA  . LYS A  1  151 ? 17.071  -17.977 10.249  1.00 95.92 151 A  1 
ATOM   1155 C  C   . LYS A  1  151 ? 16.524  -16.886 9.323   1.00 96.54 151 A  1 
ATOM   1156 O  O   . LYS A  1  151 ? 16.673  -17.024 8.110   1.00 94.66 151 A  1 
ATOM   1157 C  CB  . LYS A  1  151 ? 16.654  -19.368 9.743   1.00 94.61 151 A  1 
ATOM   1158 C  CG  . LYS A  1  151 ? 17.138  -20.535 10.601  1.00 88.67 151 A  1 
ATOM   1159 C  CD  . LYS A  1  151 ? 16.622  -21.837 9.994   1.00 76.90 151 A  1 
ATOM   1160 C  CE  . LYS A  1  151 ? 17.111  -23.017 10.821  1.00 67.14 151 A  1 
ATOM   1161 N  NZ  . LYS A  1  151 ? 16.620  -24.305 10.264  1.00 56.63 151 A  1 
ATOM   1162 N  N   . ILE A  1  152 ? 15.934  -15.839 9.844   1.00 97.97 152 A  1 
ATOM   1163 C  CA  . ILE A  1  152 ? 15.545  -14.682 9.048   1.00 98.20 152 A  1 
ATOM   1164 C  C   . ILE A  1  152 ? 16.743  -13.725 8.966   1.00 98.49 152 A  1 
ATOM   1165 O  O   . ILE A  1  152 ? 17.245  -13.316 10.009  1.00 98.30 152 A  1 
ATOM   1166 C  CB  . ILE A  1  152 ? 14.283  -14.014 9.632   1.00 98.07 152 A  1 
ATOM   1167 C  CG1 . ILE A  1  152 ? 13.088  -14.989 9.708   1.00 97.01 152 A  1 
ATOM   1168 C  CG2 . ILE A  1  152 ? 13.904  -12.771 8.829   1.00 97.27 152 A  1 
ATOM   1169 C  CD1 . ILE A  1  152 ? 12.672  -15.617 8.373   1.00 93.82 152 A  1 
ATOM   1170 N  N   . PRO A  1  153 ? 17.212  -13.390 7.761   1.00 98.59 153 A  1 
ATOM   1171 C  CA  . PRO A  1  153 ? 18.337  -12.473 7.616   1.00 98.51 153 A  1 
ATOM   1172 C  C   . PRO A  1  153 ? 17.967  -11.063 8.079   1.00 98.72 153 A  1 
ATOM   1173 O  O   . PRO A  1  153 ? 16.819  -10.625 7.971   1.00 98.58 153 A  1 
ATOM   1174 C  CB  . PRO A  1  153 ? 18.726  -12.526 6.141   1.00 98.00 153 A  1 
ATOM   1175 C  CG  . PRO A  1  153 ? 17.445  -12.959 5.441   1.00 95.47 153 A  1 
ATOM   1176 C  CD  . PRO A  1  153 ? 16.772  -13.860 6.465   1.00 98.02 153 A  1 
ATOM   1177 N  N   . ILE A  1  154 ? 18.967  -10.365 8.575   1.00 98.74 154 A  1 
ATOM   1178 C  CA  . ILE A  1  154 ? 18.873  -8.971  9.005   1.00 98.80 154 A  1 
ATOM   1179 C  C   . ILE A  1  154 ? 19.783  -8.157  8.099   1.00 98.88 154 A  1 
ATOM   1180 O  O   . ILE A  1  154 ? 20.989  -8.409  8.053   1.00 98.69 154 A  1 
ATOM   1181 C  CB  . ILE A  1  154 ? 19.259  -8.812  10.492  1.00 98.78 154 A  1 
ATOM   1182 C  CG1 . ILE A  1  154 ? 18.376  -9.708  11.400  1.00 98.20 154 A  1 
ATOM   1183 C  CG2 . ILE A  1  154 ? 19.140  -7.334  10.905  1.00 98.36 154 A  1 
ATOM   1184 C  CD1 . ILE A  1  154 ? 18.852  -9.771  12.858  1.00 97.56 154 A  1 
ATOM   1185 N  N   . TYR A  1  155 ? 19.216  -7.193  7.392   1.00 98.84 155 A  1 
ATOM   1186 C  CA  . TYR A  1  155 ? 19.961  -6.277  6.538   1.00 98.88 155 A  1 
ATOM   1187 C  C   . TYR A  1  155 ? 20.020  -4.893  7.181   1.00 98.82 155 A  1 
ATOM   1188 O  O   . TYR A  1  155 ? 18.979  -4.290  7.444   1.00 98.64 155 A  1 
ATOM   1189 C  CB  . TYR A  1  155 ? 19.361  -6.263  5.133   1.00 98.76 155 A  1 
ATOM   1190 C  CG  . TYR A  1  155 ? 19.473  -7.588  4.410   1.00 98.59 155 A  1 
ATOM   1191 C  CD1 . TYR A  1  155 ? 20.709  -8.253  4.306   1.00 97.29 155 A  1 
ATOM   1192 C  CD2 . TYR A  1  155 ? 18.321  -8.191  3.857   1.00 97.27 155 A  1 
ATOM   1193 C  CE1 . TYR A  1  155 ? 20.803  -9.500  3.670   1.00 96.48 155 A  1 
ATOM   1194 C  CE2 . TYR A  1  155 ? 18.408  -9.436  3.218   1.00 96.50 155 A  1 
ATOM   1195 C  CZ  . TYR A  1  155 ? 19.648  -10.098 3.134   1.00 97.18 155 A  1 
ATOM   1196 O  OH  . TYR A  1  155 ? 19.728  -11.327 2.538   1.00 95.69 155 A  1 
ATOM   1197 N  N   . PRO A  1  156 ? 21.222  -4.409  7.472   1.00 98.95 156 A  1 
ATOM   1198 C  CA  . PRO A  1  156 ? 21.399  -3.140  8.153   1.00 98.95 156 A  1 
ATOM   1199 C  C   . PRO A  1  156 ? 21.514  -1.970  7.179   1.00 98.92 156 A  1 
ATOM   1200 O  O   . PRO A  1  156 ? 22.153  -2.059  6.127   1.00 98.64 156 A  1 
ATOM   1201 C  CB  . PRO A  1  156 ? 22.673  -3.327  8.974   1.00 98.72 156 A  1 
ATOM   1202 C  CG  . PRO A  1  156 ? 23.521  -4.238  8.089   1.00 98.39 156 A  1 
ATOM   1203 C  CD  . PRO A  1  156 ? 22.493  -5.119  7.388   1.00 98.72 156 A  1 
ATOM   1204 N  N   . ILE A  1  157 ? 20.972  -0.848  7.591   1.00 98.86 157 A  1 
ATOM   1205 C  CA  . ILE A  1  157 ? 21.286  0.474   7.062   1.00 98.80 157 A  1 
ATOM   1206 C  C   . ILE A  1  157 ? 22.059  1.232   8.142   1.00 98.87 157 A  1 
ATOM   1207 O  O   . ILE A  1  157 ? 21.749  1.106   9.326   1.00 98.58 157 A  1 
ATOM   1208 C  CB  . ILE A  1  157 ? 19.991  1.205   6.649   1.00 98.69 157 A  1 
ATOM   1209 C  CG1 . ILE A  1  157 ? 19.317  0.515   5.448   1.00 97.19 157 A  1 
ATOM   1210 C  CG2 . ILE A  1  157 ? 20.232  2.689   6.352   1.00 98.11 157 A  1 
ATOM   1211 C  CD1 . ILE A  1  157 ? 20.063  0.611   4.121   1.00 96.26 157 A  1 
ATOM   1212 N  N   . ILE A  1  158 ? 23.051  2.000   7.735   1.00 98.88 158 A  1 
ATOM   1213 C  CA  . ILE A  1  158 ? 23.812  2.826   8.666   1.00 98.75 158 A  1 
ATOM   1214 C  C   . ILE A  1  158 ? 23.110  4.167   8.830   1.00 98.75 158 A  1 
ATOM   1215 O  O   . ILE A  1  158 ? 22.908  4.893   7.857   1.00 98.24 158 A  1 
ATOM   1216 C  CB  . ILE A  1  158 ? 25.278  2.952   8.214   1.00 98.31 158 A  1 
ATOM   1217 C  CG1 . ILE A  1  158 ? 25.920  1.551   8.238   1.00 95.20 158 A  1 
ATOM   1218 C  CG2 . ILE A  1  158 ? 26.041  3.926   9.122   1.00 97.06 158 A  1 
ATOM   1219 C  CD1 . ILE A  1  158 ? 27.406  1.532   7.861   1.00 90.21 158 A  1 
ATOM   1220 N  N   . GLY A  1  159 ? 22.739  4.469   10.063  1.00 98.66 159 A  1 
ATOM   1221 C  CA  . GLY A  1  159 ? 22.169  5.738   10.477  1.00 98.55 159 A  1 
ATOM   1222 C  C   . GLY A  1  159 ? 23.224  6.711   10.990  1.00 98.57 159 A  1 
ATOM   1223 O  O   . GLY A  1  159 ? 24.392  6.664   10.606  1.00 97.95 159 A  1 
ATOM   1224 N  N   . SER A  1  160 ? 22.804  7.625   11.847  1.00 98.39 160 A  1 
ATOM   1225 C  CA  . SER A  1  160 ? 23.695  8.617   12.433  1.00 98.06 160 A  1 
ATOM   1226 C  C   . SER A  1  160 ? 24.401  8.103   13.685  1.00 98.12 160 A  1 
ATOM   1227 O  O   . SER A  1  160 ? 25.579  8.392   13.896  1.00 97.53 160 A  1 
ATOM   1228 C  CB  . SER A  1  160 ? 22.922  9.912   12.698  1.00 97.28 160 A  1 
ATOM   1229 O  OG  . SER A  1  160 ? 22.102  9.877   13.847  1.00 96.03 160 A  1 
ATOM   1230 N  N   . THR A  1  161 ? 23.698  7.323   14.499  1.00 98.43 161 A  1 
ATOM   1231 C  CA  . THR A  1  161 ? 24.176  6.874   15.810  1.00 98.47 161 A  1 
ATOM   1232 C  C   . THR A  1  161 ? 24.985  5.580   15.758  1.00 98.50 161 A  1 
ATOM   1233 O  O   . THR A  1  161 ? 25.630  5.218   16.738  1.00 98.10 161 A  1 
ATOM   1234 C  CB  . THR A  1  161 ? 23.028  6.746   16.810  1.00 98.00 161 A  1 
ATOM   1235 O  OG1 . THR A  1  161 ? 22.114  5.762   16.406  1.00 95.65 161 A  1 
ATOM   1236 C  CG2 . THR A  1  161 ? 22.265  8.052   16.980  1.00 94.81 161 A  1 
ATOM   1237 N  N   . GLU A  1  162 ? 25.026  4.935   14.607  1.00 98.69 162 A  1 
ATOM   1238 C  CA  . GLU A  1  162 ? 25.912  3.797   14.375  1.00 98.68 162 A  1 
ATOM   1239 C  C   . GLU A  1  162 ? 27.401  4.196   14.440  1.00 98.75 162 A  1 
ATOM   1240 O  O   . GLU A  1  162 ? 28.234  3.369   14.809  1.00 98.27 162 A  1 
ATOM   1241 C  CB  . GLU A  1  162 ? 25.602  3.175   13.008  1.00 98.55 162 A  1 
ATOM   1242 C  CG  . GLU A  1  162 ? 24.433  2.167   13.027  1.00 97.90 162 A  1 
ATOM   1243 C  CD  . GLU A  1  162 ? 23.097  2.785   13.440  1.00 98.23 162 A  1 
ATOM   1244 O  OE1 . GLU A  1  162 ? 22.415  2.184   14.288  1.00 96.09 162 A  1 
ATOM   1245 O  OE2 . GLU A  1  162 ? 22.739  3.859   12.927  1.00 97.00 162 A  1 
ATOM   1246 N  N   . PHE A  1  163 ? 27.705  5.437   14.113  1.00 98.51 163 A  1 
ATOM   1247 C  CA  . PHE A  1  163 ? 29.071  5.941   14.141  1.00 98.41 163 A  1 
ATOM   1248 C  C   . PHE A  1  163 ? 29.530  6.309   15.555  1.00 98.27 163 A  1 
ATOM   1249 O  O   . PHE A  1  163 ? 28.731  6.579   16.448  1.00 97.25 163 A  1 
ATOM   1250 C  CB  . PHE A  1  163 ? 29.186  7.147   13.212  1.00 98.42 163 A  1 
ATOM   1251 C  CG  . PHE A  1  163 ? 28.974  6.834   11.742  1.00 98.48 163 A  1 
ATOM   1252 C  CD1 . PHE A  1  163 ? 30.052  6.374   10.961  1.00 97.82 163 A  1 
ATOM   1253 C  CD2 . PHE A  1  163 ? 27.720  7.023   11.149  1.00 97.82 163 A  1 
ATOM   1254 C  CE1 . PHE A  1  163 ? 29.878  6.128   9.589   1.00 97.55 163 A  1 
ATOM   1255 C  CE2 . PHE A  1  163 ? 27.539  6.777   9.783   1.00 97.50 163 A  1 
ATOM   1256 C  CZ  . PHE A  1  163 ? 28.622  6.338   9.000   1.00 97.81 163 A  1 
ATOM   1257 N  N   . SER A  1  164 ? 30.830  6.391   15.742  1.00 97.73 164 A  1 
ATOM   1258 C  CA  . SER A  1  164 ? 31.424  6.848   17.004  1.00 97.24 164 A  1 
ATOM   1259 C  C   . SER A  1  164 ? 31.149  8.327   17.296  1.00 96.89 164 A  1 
ATOM   1260 O  O   . SER A  1  164 ? 31.065  8.730   18.451  1.00 94.11 164 A  1 
ATOM   1261 C  CB  . SER A  1  164 ? 32.936  6.623   16.982  1.00 96.15 164 A  1 
ATOM   1262 O  OG  . SER A  1  164 ? 33.227  5.243   16.837  1.00 88.21 164 A  1 
ATOM   1263 N  N   . THR A  1  165 ? 30.989  9.119   16.253  1.00 97.03 165 A  1 
ATOM   1264 C  CA  . THR A  1  165 ? 30.462  10.483  16.317  1.00 96.52 165 A  1 
ATOM   1265 C  C   . THR A  1  165 ? 29.261  10.566  15.392  1.00 96.86 165 A  1 
ATOM   1266 O  O   . THR A  1  165 ? 29.254  9.919   14.348  1.00 95.33 165 A  1 
ATOM   1267 C  CB  . THR A  1  165 ? 31.511  11.532  15.912  1.00 94.49 165 A  1 
ATOM   1268 O  OG1 . THR A  1  165 ? 32.151  11.192  14.714  1.00 81.82 165 A  1 
ATOM   1269 C  CG2 . THR A  1  165 ? 32.584  11.691  16.979  1.00 81.52 165 A  1 
ATOM   1270 N  N   . LYS A  1  166 ? 28.271  11.364  15.743  1.00 96.48 166 A  1 
ATOM   1271 C  CA  . LYS A  1  166 ? 27.018  11.449  14.999  1.00 96.22 166 A  1 
ATOM   1272 C  C   . LYS A  1  166 ? 27.257  11.692  13.503  1.00 96.56 166 A  1 
ATOM   1273 O  O   . LYS A  1  166 ? 27.933  12.642  13.145  1.00 95.30 166 A  1 
ATOM   1274 C  CB  . LYS A  1  166 ? 26.126  12.523  15.625  1.00 95.03 166 A  1 
ATOM   1275 C  CG  . LYS A  1  166 ? 24.698  12.454  15.075  1.00 92.51 166 A  1 
ATOM   1276 C  CD  . LYS A  1  166 ? 23.803  13.441  15.812  1.00 89.63 166 A  1 
ATOM   1277 C  CE  . LYS A  1  166 ? 22.330  13.184  15.434  1.00 86.35 166 A  1 
ATOM   1278 N  NZ  . LYS A  1  166 ? 21.433  13.757  16.448  1.00 79.41 166 A  1 
ATOM   1279 N  N   . PHE A  1  167 ? 26.695  10.840  12.665  1.00 97.09 167 A  1 
ATOM   1280 C  CA  . PHE A  1  167 ? 26.939  10.746  11.216  1.00 97.23 167 A  1 
ATOM   1281 C  C   . PHE A  1  167 ? 28.375  10.361  10.805  1.00 97.47 167 A  1 
ATOM   1282 O  O   . PHE A  1  167 ? 28.625  10.183  9.614   1.00 96.41 167 A  1 
ATOM   1283 C  CB  . PHE A  1  167 ? 26.451  12.002  10.493  1.00 96.83 167 A  1 
ATOM   1284 C  CG  . PHE A  1  167 ? 24.950  12.194  10.513  1.00 96.54 167 A  1 
ATOM   1285 C  CD1 . PHE A  1  167 ? 24.157  11.490  9.597   1.00 95.11 167 A  1 
ATOM   1286 C  CD2 . PHE A  1  167 ? 24.345  13.078  11.418  1.00 95.24 167 A  1 
ATOM   1287 C  CE1 . PHE A  1  167 ? 22.765  11.668  9.576   1.00 94.46 167 A  1 
ATOM   1288 C  CE2 . PHE A  1  167 ? 22.951  13.259  11.407  1.00 94.22 167 A  1 
ATOM   1289 C  CZ  . PHE A  1  167 ? 22.168  12.552  10.483  1.00 94.66 167 A  1 
ATOM   1290 N  N   . GLY A  1  168 ? 29.292  10.203  11.757  1.00 96.99 168 A  1 
ATOM   1291 C  CA  . GLY A  1  168 ? 30.675  9.845   11.477  1.00 96.70 168 A  1 
ATOM   1292 C  C   . GLY A  1  168 ? 31.486  10.962  10.818  1.00 96.58 168 A  1 
ATOM   1293 O  O   . GLY A  1  168 ? 31.058  12.115  10.687  1.00 94.67 168 A  1 
ATOM   1294 N  N   . GLN A  1  169 ? 32.699  10.600  10.424  1.00 96.65 169 A  1 
ATOM   1295 C  CA  . GLN A  1  169 ? 33.631  11.488  9.726   1.00 96.38 169 A  1 
ATOM   1296 C  C   . GLN A  1  169 ? 34.652  10.647  8.959   1.00 97.22 169 A  1 
ATOM   1297 O  O   . GLN A  1  169 ? 34.992  9.541   9.387   1.00 96.50 169 A  1 
ATOM   1298 C  CB  . GLN A  1  169 ? 34.302  12.443  10.728  1.00 93.67 169 A  1 
ATOM   1299 C  CG  . GLN A  1  169 ? 34.890  11.746  11.962  1.00 83.74 169 A  1 
ATOM   1300 C  CD  . GLN A  1  169 ? 35.463  12.707  13.010  1.00 78.10 169 A  1 
ATOM   1301 O  OE1 . GLN A  1  169 ? 35.669  13.876  12.787  1.00 70.55 169 A  1 
ATOM   1302 N  NE2 . GLN A  1  169 ? 35.742  12.222  14.198  1.00 65.55 169 A  1 
ATOM   1303 N  N   . PHE A  1  170 ? 35.187  11.177  7.865   1.00 96.27 170 A  1 
ATOM   1304 C  CA  . PHE A  1  170 ? 36.087  10.435  6.973   1.00 96.47 170 A  1 
ATOM   1305 C  C   . PHE A  1  170 ? 37.297  9.793   7.675   1.00 96.76 170 A  1 
ATOM   1306 O  O   . PHE A  1  170 ? 37.735  8.711   7.294   1.00 95.93 170 A  1 
ATOM   1307 C  CB  . PHE A  1  170 ? 36.575  11.360  5.851   1.00 95.92 170 A  1 
ATOM   1308 C  CG  . PHE A  1  170 ? 35.496  11.774  4.872   1.00 95.22 170 A  1 
ATOM   1309 C  CD1 . PHE A  1  170 ? 34.898  10.804  4.047   1.00 92.86 170 A  1 
ATOM   1310 C  CD2 . PHE A  1  170 ? 35.083  13.111  4.780   1.00 92.50 170 A  1 
ATOM   1311 C  CE1 . PHE A  1  170 ? 33.898  11.167  3.136   1.00 91.40 170 A  1 
ATOM   1312 C  CE2 . PHE A  1  170 ? 34.081  13.480  3.867   1.00 91.06 170 A  1 
ATOM   1313 C  CZ  . PHE A  1  170 ? 33.484  12.506  3.047   1.00 92.02 170 A  1 
ATOM   1314 N  N   . SER A  1  171 ? 37.802  10.424  8.726   1.00 96.63 171 A  1 
ATOM   1315 C  CA  . SER A  1  171 ? 38.953  9.917   9.474   1.00 96.72 171 A  1 
ATOM   1316 C  C   . SER A  1  171 ? 38.652  8.678   10.326  1.00 97.17 171 A  1 
ATOM   1317 O  O   . SER A  1  171 ? 39.571  7.918   10.613  1.00 96.35 171 A  1 
ATOM   1318 C  CB  . SER A  1  171 ? 39.524  11.034  10.356  1.00 95.90 171 A  1 
ATOM   1319 O  OG  . SER A  1  171 ? 38.531  11.569  11.204  1.00 88.33 171 A  1 
ATOM   1320 N  N   . THR A  1  172 ? 37.398  8.474   10.739  1.00 97.26 172 A  1 
ATOM   1321 C  CA  . THR A  1  172 ? 36.995  7.384   11.633  1.00 97.62 172 A  1 
ATOM   1322 C  C   . THR A  1  172 ? 36.087  6.358   10.963  1.00 98.03 172 A  1 
ATOM   1323 O  O   . THR A  1  172 ? 35.999  5.231   11.458  1.00 97.77 172 A  1 
ATOM   1324 C  CB  . THR A  1  172 ? 36.329  7.922   12.904  1.00 96.93 172 A  1 
ATOM   1325 O  OG1 . THR A  1  172 ? 35.297  8.826   12.591  1.00 94.27 172 A  1 
ATOM   1326 C  CG2 . THR A  1  172 ? 37.327  8.672   13.786  1.00 93.31 172 A  1 
ATOM   1327 N  N   . ASP A  1  173 ? 35.506  6.680   9.818   1.00 97.72 173 A  1 
ATOM   1328 C  CA  . ASP A  1  173 ? 34.578  5.806   9.089   1.00 98.19 173 A  1 
ATOM   1329 C  C   . ASP A  1  173 ? 35.130  4.385   8.891   1.00 98.34 173 A  1 
ATOM   1330 O  O   . ASP A  1  173 ? 34.431  3.415   9.137   1.00 98.25 173 A  1 
ATOM   1331 C  CB  . ASP A  1  173 ? 34.281  6.389   7.702   1.00 97.95 173 A  1 
ATOM   1332 C  CG  . ASP A  1  173 ? 33.377  7.623   7.684   1.00 97.64 173 A  1 
ATOM   1333 O  OD1 . ASP A  1  173 ? 32.701  7.947   8.667   1.00 96.28 173 A  1 
ATOM   1334 O  OD2 . ASP A  1  173 ? 33.339  8.285   6.620   1.00 96.16 173 A  1 
ATOM   1335 N  N   . SER A  1  174 ? 36.371  4.244   8.493   1.00 98.03 174 A  1 
ATOM   1336 C  CA  . SER A  1  174 ? 36.970  2.925   8.267   1.00 98.09 174 A  1 
ATOM   1337 C  C   . SER A  1  174 ? 36.946  2.045   9.520   1.00 98.21 174 A  1 
ATOM   1338 O  O   . SER A  1  174 ? 36.745  0.832   9.423   1.00 97.85 174 A  1 
ATOM   1339 C  CB  . SER A  1  174 ? 38.411  3.072   7.766   1.00 97.08 174 A  1 
ATOM   1340 O  OG  . SER A  1  174 ? 39.002  1.807   7.582   1.00 84.39 174 A  1 
ATOM   1341 N  N   . THR A  1  175 ? 37.173  2.641   10.683  1.00 98.16 175 A  1 
ATOM   1342 C  CA  . THR A  1  175 ? 37.144  1.932   11.964  1.00 98.11 175 A  1 
ATOM   1343 C  C   . THR A  1  175 ? 35.711  1.579   12.348  1.00 98.44 175 A  1 
ATOM   1344 O  O   . THR A  1  175 ? 35.438  0.430   12.688  1.00 98.12 175 A  1 
ATOM   1345 C  CB  . THR A  1  175 ? 37.802  2.765   13.066  1.00 97.57 175 A  1 
ATOM   1346 O  OG1 . THR A  1  175 ? 39.093  3.149   12.662  1.00 91.07 175 A  1 
ATOM   1347 C  CG2 . THR A  1  175 ? 37.956  1.990   14.371  1.00 90.55 175 A  1 
ATOM   1348 N  N   . ASP A  1  176 ? 34.806  2.536   12.219  1.00 98.52 176 A  1 
ATOM   1349 C  CA  . ASP A  1  176 ? 33.397  2.349   12.523  1.00 98.62 176 A  1 
ATOM   1350 C  C   . ASP A  1  176 ? 32.760  1.289   11.607  1.00 98.77 176 A  1 
ATOM   1351 O  O   . ASP A  1  176 ? 32.154  0.337   12.095  1.00 98.61 176 A  1 
ATOM   1352 C  CB  . ASP A  1  176 ? 32.657  3.691   12.417  1.00 98.48 176 A  1 
ATOM   1353 C  CG  . ASP A  1  176 ? 33.022  4.687   13.530  1.00 98.27 176 A  1 
ATOM   1354 O  OD1 . ASP A  1  176 ? 33.363  4.238   14.642  1.00 96.90 176 A  1 
ATOM   1355 O  OD2 . ASP A  1  176 ? 32.911  5.904   13.286  1.00 96.83 176 A  1 
ATOM   1356 N  N   . LEU A  1  177 ? 32.985  1.378   10.306  1.00 98.73 177 A  1 
ATOM   1357 C  CA  . LEU A  1  177 ? 32.443  0.427   9.333   1.00 98.70 177 A  1 
ATOM   1358 C  C   . LEU A  1  177 ? 32.945  -0.999  9.568   1.00 98.73 177 A  1 
ATOM   1359 O  O   . LEU A  1  177 ? 32.190  -1.961  9.406   1.00 98.50 177 A  1 
ATOM   1360 C  CB  . LEU A  1  177 ? 32.803  0.889   7.911   1.00 98.65 177 A  1 
ATOM   1361 C  CG  . LEU A  1  177 ? 32.118  2.194   7.469   1.00 98.27 177 A  1 
ATOM   1362 C  CD1 . LEU A  1  177 ? 32.640  2.603   6.096   1.00 97.67 177 A  1 
ATOM   1363 C  CD2 . LEU A  1  177 ? 30.606  2.054   7.380   1.00 97.46 177 A  1 
ATOM   1364 N  N   . LYS A  1  178 ? 34.192  -1.156  9.984   1.00 98.62 178 A  1 
ATOM   1365 C  CA  . LYS A  1  178 ? 34.760  -2.464  10.301  1.00 98.47 178 A  1 
ATOM   1366 C  C   . LYS A  1  178 ? 34.107  -3.090  11.539  1.00 98.54 178 A  1 
ATOM   1367 O  O   . LYS A  1  178 ? 33.842  -4.289  11.545  1.00 98.24 178 A  1 
ATOM   1368 C  CB  . LYS A  1  178 ? 36.279  -2.328  10.482  1.00 97.93 178 A  1 
ATOM   1369 C  CG  . LYS A  1  178 ? 37.031  -3.449  9.777   1.00 84.81 178 A  1 
ATOM   1370 C  CD  . LYS A  1  178 ? 38.528  -3.210  9.899   1.00 80.85 178 A  1 
ATOM   1371 C  CE  . LYS A  1  178 ? 39.282  -4.219  9.036   1.00 69.18 178 A  1 
ATOM   1372 N  NZ  . LYS A  1  178 ? 40.745  -3.993  9.104   1.00 60.59 178 A  1 
ATOM   1373 N  N   . ALA A  1  179 ? 33.849  -2.285  12.552  1.00 98.64 179 A  1 
ATOM   1374 C  CA  . ALA A  1  179 ? 33.147  -2.718  13.754  1.00 98.61 179 A  1 
ATOM   1375 C  C   . ALA A  1  179 ? 31.681  -3.049  13.438  1.00 98.63 179 A  1 
ATOM   1376 O  O   . ALA A  1  179 ? 31.217  -4.157  13.721  1.00 98.33 179 A  1 
ATOM   1377 C  CB  . ALA A  1  179 ? 33.291  -1.625  14.811  1.00 98.42 179 A  1 
ATOM   1378 N  N   . LEU A  1  180 ? 31.007  -2.159  12.737  1.00 98.71 180 A  1 
ATOM   1379 C  CA  . LEU A  1  180 ? 29.610  -2.322  12.347  1.00 98.79 180 A  1 
ATOM   1380 C  C   . LEU A  1  180 ? 29.385  -3.536  11.445  1.00 98.71 180 A  1 
ATOM   1381 O  O   . LEU A  1  180 ? 28.408  -4.255  11.630  1.00 98.46 180 A  1 
ATOM   1382 C  CB  . LEU A  1  180 ? 29.121  -1.040  11.663  1.00 98.68 180 A  1 
ATOM   1383 C  CG  . LEU A  1  180 ? 28.979  0.156   12.621  1.00 98.43 180 A  1 
ATOM   1384 C  CD1 . LEU A  1  180 ? 28.756  1.433   11.815  1.00 97.86 180 A  1 
ATOM   1385 C  CD2 . LEU A  1  180 ? 27.808  -0.024  13.588  1.00 97.78 180 A  1 
ATOM   1386 N  N   . ASN A  1  181 ? 30.306  -3.846  10.550  1.00 98.78 181 A  1 
ATOM   1387 C  CA  . ASN A  1  181 ? 30.240  -5.084  9.768   1.00 98.72 181 A  1 
ATOM   1388 C  C   . ASN A  1  181 ? 30.237  -6.331  10.653  1.00 98.69 181 A  1 
ATOM   1389 O  O   . ASN A  1  181 ? 29.622  -7.346  10.292  1.00 98.12 181 A  1 
ATOM   1390 C  CB  . ASN A  1  181 ? 31.420  -5.098  8.787   1.00 98.60 181 A  1 
ATOM   1391 C  CG  . ASN A  1  181 ? 31.460  -6.402  8.012   1.00 98.10 181 A  1 
ATOM   1392 O  OD1 . ASN A  1  181 ? 30.598  -6.751  7.235   1.00 92.20 181 A  1 
ATOM   1393 N  ND2 . ASN A  1  181 ? 32.479  -7.203  8.233   1.00 92.11 181 A  1 
ATOM   1394 N  N   . SER A  1  182 ? 30.904  -6.285  11.792  1.00 98.62 182 A  1 
ATOM   1395 C  CA  . SER A  1  182 ? 30.982  -7.421  12.707  1.00 98.43 182 A  1 
ATOM   1396 C  C   . SER A  1  182 ? 29.689  -7.603  13.511  1.00 98.46 182 A  1 
ATOM   1397 O  O   . SER A  1  182 ? 29.265  -8.734  13.720  1.00 97.23 182 A  1 
ATOM   1398 C  CB  . SER A  1  182 ? 32.180  -7.286  13.647  1.00 97.88 182 A  1 
ATOM   1399 O  OG  . SER A  1  182 ? 33.365  -7.103  12.902  1.00 84.77 182 A  1 
ATOM   1400 N  N   . VAL A  1  183 ? 29.053  -6.505  13.913  1.00 98.59 183 A  1 
ATOM   1401 C  CA  . VAL A  1  183 ? 27.858  -6.541  14.769  1.00 98.48 183 A  1 
ATOM   1402 C  C   . VAL A  1  183 ? 26.540  -6.498  13.998  1.00 98.42 183 A  1 
ATOM   1403 O  O   . VAL A  1  183 ? 25.598  -7.197  14.372  1.00 97.69 183 A  1 
ATOM   1404 C  CB  . VAL A  1  183 ? 27.897  -5.465  15.869  1.00 97.59 183 A  1 
ATOM   1405 C  CG1 . VAL A  1  183 ? 29.082  -5.723  16.811  1.00 92.98 183 A  1 
ATOM   1406 C  CG2 . VAL A  1  183 ? 28.003  -4.033  15.341  1.00 92.77 183 A  1 
ATOM   1407 N  N   . LEU A  1  184 ? 26.476  -5.753  12.907  1.00 98.71 184 A  1 
ATOM   1408 C  CA  . LEU A  1  184 ? 25.281  -5.601  12.069  1.00 98.77 184 A  1 
ATOM   1409 C  C   . LEU A  1  184 ? 25.309  -6.486  10.816  1.00 98.63 184 A  1 
ATOM   1410 O  O   . LEU A  1  184 ? 24.269  -6.948  10.358  1.00 98.12 184 A  1 
ATOM   1411 C  CB  . LEU A  1  184 ? 25.102  -4.124  11.665  1.00 98.67 184 A  1 
ATOM   1412 C  CG  . LEU A  1  184 ? 24.946  -3.124  12.822  1.00 98.41 184 A  1 
ATOM   1413 C  CD1 . LEU A  1  184 ? 24.747  -1.718  12.261  1.00 97.88 184 A  1 
ATOM   1414 C  CD2 . LEU A  1  184 ? 23.736  -3.456  13.704  1.00 97.79 184 A  1 
ATOM   1415 N  N   . GLY A  1  185 ? 26.476  -6.764  10.277  1.00 98.54 185 A  1 
ATOM   1416 C  CA  . GLY A  1  185 ? 26.650  -7.524  9.038   1.00 98.52 185 A  1 
ATOM   1417 C  C   . GLY A  1  185 ? 26.464  -9.039  9.179   1.00 98.58 185 A  1 
ATOM   1418 O  O   . GLY A  1  185 ? 26.988  -9.795  8.355   1.00 97.79 185 A  1 
ATOM   1419 N  N   . VAL A  1  186 ? 25.755  -9.500  10.198  1.00 98.42 186 A  1 
ATOM   1420 C  CA  . VAL A  1  186 ? 25.635  -10.917 10.566  1.00 98.15 186 A  1 
ATOM   1421 C  C   . VAL A  1  186 ? 24.968  -11.804 9.500   1.00 98.25 186 A  1 
ATOM   1422 O  O   . VAL A  1  186 ? 25.168  -13.010 9.509   1.00 96.84 186 A  1 
ATOM   1423 C  CB  . VAL A  1  186 ? 24.869  -11.076 11.896  1.00 97.35 186 A  1 
ATOM   1424 C  CG1 . VAL A  1  186 ? 25.636  -10.413 13.043  1.00 93.92 186 A  1 
ATOM   1425 C  CG2 . VAL A  1  186 ? 23.451  -10.491 11.842  1.00 93.93 186 A  1 
ATOM   1426 N  N   . SER A  1  187 ? 24.200  -11.217 8.604   1.00 98.43 187 A  1 
ATOM   1427 C  CA  . SER A  1  187 ? 23.510  -11.928 7.518   1.00 98.40 187 A  1 
ATOM   1428 C  C   . SER A  1  187 ? 24.097  -11.632 6.131   1.00 98.39 187 A  1 
ATOM   1429 O  O   . SER A  1  187 ? 23.567  -12.123 5.137   1.00 97.51 187 A  1 
ATOM   1430 C  CB  . SER A  1  187 ? 22.014  -11.596 7.535   1.00 98.32 187 A  1 
ATOM   1431 O  OG  . SER A  1  187 ? 21.448  -11.913 8.788   1.00 97.47 187 A  1 
ATOM   1432 N  N   . LEU A  1  188 ? 25.150  -10.831 6.062   1.00 98.55 188 A  1 
ATOM   1433 C  CA  . LEU A  1  188 ? 25.770  -10.454 4.800   1.00 98.69 188 A  1 
ATOM   1434 C  C   . LEU A  1  188 ? 26.707  -11.562 4.294   1.00 98.57 188 A  1 
ATOM   1435 O  O   . LEU A  1  188 ? 27.409  -12.211 5.075   1.00 98.14 188 A  1 
ATOM   1436 C  CB  . LEU A  1  188 ? 26.522  -9.121  4.945   1.00 98.61 188 A  1 
ATOM   1437 C  CG  . LEU A  1  188 ? 25.670  -7.923  5.399   1.00 97.89 188 A  1 
ATOM   1438 C  CD1 . LEU A  1  188 ? 26.523  -6.650  5.402   1.00 97.01 188 A  1 
ATOM   1439 C  CD2 . LEU A  1  188 ? 24.453  -7.678  4.508   1.00 96.69 188 A  1 
ATOM   1440 N  N   . THR A  1  189 ? 26.718  -11.732 2.990   1.00 98.44 189 A  1 
ATOM   1441 C  CA  . THR A  1  189 ? 27.727  -12.552 2.305   1.00 98.30 189 A  1 
ATOM   1442 C  C   . THR A  1  189 ? 29.104  -11.895 2.389   1.00 98.50 189 A  1 
ATOM   1443 O  O   . THR A  1  189 ? 29.218  -10.705 2.670   1.00 98.28 189 A  1 
ATOM   1444 C  CB  . THR A  1  189 ? 27.352  -12.776 0.831   1.00 97.90 189 A  1 
ATOM   1445 O  OG1 . THR A  1  189 ? 27.347  -11.559 0.140   1.00 95.37 189 A  1 
ATOM   1446 C  CG2 . THR A  1  189 ? 25.983  -13.428 0.655   1.00 95.19 189 A  1 
ATOM   1447 N  N   . ASP A  1  190 ? 30.151  -12.642 2.104   1.00 98.20 190 A  1 
ATOM   1448 C  CA  . ASP A  1  190 ? 31.518  -12.098 2.164   1.00 98.17 190 A  1 
ATOM   1449 C  C   . ASP A  1  190 ? 31.722  -10.912 1.212   1.00 98.23 190 A  1 
ATOM   1450 O  O   . ASP A  1  190 ? 32.321  -9.903  1.589   1.00 97.72 190 A  1 
ATOM   1451 C  CB  . ASP A  1  190 ? 32.532  -13.211 1.868   1.00 97.78 190 A  1 
ATOM   1452 C  CG  . ASP A  1  190 ? 32.572  -14.299 2.941   1.00 94.90 190 A  1 
ATOM   1453 O  OD1 . ASP A  1  190 ? 32.281  -13.984 4.114   1.00 90.16 190 A  1 
ATOM   1454 O  OD2 . ASP A  1  190 ? 32.878  -15.454 2.579   1.00 89.95 190 A  1 
ATOM   1455 N  N   . SER A  1  191 ? 31.153  -10.979 0.020   1.00 97.98 191 A  1 
ATOM   1456 C  CA  . SER A  1  191 ? 31.200  -9.879  -0.947  1.00 97.66 191 A  1 
ATOM   1457 C  C   . SER A  1  191 ? 30.456  -8.629  -0.459  1.00 97.92 191 A  1 
ATOM   1458 O  O   . SER A  1  191 ? 30.927  -7.503  -0.628  1.00 97.34 191 A  1 
ATOM   1459 C  CB  . SER A  1  191 ? 30.613  -10.353 -2.275  1.00 96.44 191 A  1 
ATOM   1460 O  OG  . SER A  1  191 ? 30.591  -9.304  -3.225  1.00 82.13 191 A  1 
ATOM   1461 N  N   . GLU A  1  192 ? 29.300  -8.829  0.158   1.00 98.43 192 A  1 
ATOM   1462 C  CA  . GLU A  1  192 ? 28.537  -7.729  0.754   1.00 98.56 192 A  1 
ATOM   1463 C  C   . GLU A  1  192 ? 29.273  -7.137  1.956   1.00 98.66 192 A  1 
ATOM   1464 O  O   . GLU A  1  192 ? 29.339  -5.917  2.080   1.00 98.49 192 A  1 
ATOM   1465 C  CB  . GLU A  1  192 ? 27.158  -8.237  1.181   1.00 98.41 192 A  1 
ATOM   1466 C  CG  . GLU A  1  192 ? 26.239  -8.531  -0.012  1.00 97.91 192 A  1 
ATOM   1467 C  CD  . GLU A  1  192 ? 25.066  -9.440  0.347   1.00 97.92 192 A  1 
ATOM   1468 O  OE1 . GLU A  1  192 ? 24.121  -9.524  -0.454  1.00 95.06 192 A  1 
ATOM   1469 O  OE2 . GLU A  1  192 ? 25.127  -10.122 1.392   1.00 95.99 192 A  1 
ATOM   1470 N  N   . LYS A  1  193 ? 29.894  -7.980  2.796   1.00 98.79 193 A  1 
ATOM   1471 C  CA  . LYS A  1  193 ? 30.734  -7.545  3.910   1.00 98.74 193 A  1 
ATOM   1472 C  C   . LYS A  1  193 ? 31.902  -6.697  3.447   1.00 98.76 193 A  1 
ATOM   1473 O  O   . LYS A  1  193 ? 32.204  -5.686  4.072   1.00 98.51 193 A  1 
ATOM   1474 C  CB  . LYS A  1  193 ? 31.265  -8.754  4.680   1.00 98.68 193 A  1 
ATOM   1475 C  CG  . LYS A  1  193 ? 30.210  -9.383  5.585   1.00 97.71 193 A  1 
ATOM   1476 C  CD  . LYS A  1  193 ? 30.783  -10.654 6.253   1.00 96.03 193 A  1 
ATOM   1477 C  CE  . LYS A  1  193 ? 29.908  -11.118 7.418   1.00 91.53 193 A  1 
ATOM   1478 N  NZ  . LYS A  1  193 ? 29.987  -10.183 8.562   1.00 85.09 193 A  1 
ATOM   1479 N  N   . GLU A  1  194 ? 32.532  -7.076  2.356   1.00 98.44 194 A  1 
ATOM   1480 C  CA  . GLU A  1  194 ? 33.661  -6.324  1.813   1.00 98.10 194 A  1 
ATOM   1481 C  C   . GLU A  1  194 ? 33.228  -4.922  1.350   1.00 98.17 194 A  1 
ATOM   1482 O  O   . GLU A  1  194 ? 33.853  -3.922  1.691   1.00 97.36 194 A  1 
ATOM   1483 C  CB  . GLU A  1  194 ? 34.290  -7.154  0.680   1.00 97.27 194 A  1 
ATOM   1484 C  CG  . GLU A  1  194 ? 35.748  -6.756  0.435   1.00 84.13 194 A  1 
ATOM   1485 C  CD  . GLU A  1  194 ? 36.440  -7.616  -0.642  1.00 75.13 194 A  1 
ATOM   1486 O  OE1 . GLU A  1  194 ? 37.684  -7.733  -0.564  1.00 68.44 194 A  1 
ATOM   1487 O  OE2 . GLU A  1  194 ? 35.737  -8.124  -1.534  1.00 68.48 194 A  1 
ATOM   1488 N  N   . THR A  1  195 ? 32.090  -4.856  0.670   1.00 98.31 195 A  1 
ATOM   1489 C  CA  . THR A  1  195 ? 31.500  -3.583  0.222   1.00 98.32 195 A  1 
ATOM   1490 C  C   . THR A  1  195 ? 31.017  -2.741  1.413   1.00 98.48 195 A  1 
ATOM   1491 O  O   . THR A  1  195 ? 31.246  -1.537  1.458   1.00 97.93 195 A  1 
ATOM   1492 C  CB  . THR A  1  195 ? 30.332  -3.847  -0.740  1.00 97.27 195 A  1 
ATOM   1493 O  OG1 . THR A  1  195 ? 30.695  -4.780  -1.730  1.00 86.92 195 A  1 
ATOM   1494 C  CG2 . THR A  1  195 ? 29.929  -2.585  -1.490  1.00 87.59 195 A  1 
ATOM   1495 N  N   . PHE A  1  196 ? 30.414  -3.392  2.406   1.00 98.61 196 A  1 
ATOM   1496 C  CA  . PHE A  1  196 ? 29.927  -2.752  3.625   1.00 98.76 196 A  1 
ATOM   1497 C  C   . PHE A  1  196 ? 31.065  -2.185  4.474   1.00 98.73 196 A  1 
ATOM   1498 O  O   . PHE A  1  196 ? 30.980  -1.054  4.938   1.00 98.47 196 A  1 
ATOM   1499 C  CB  . PHE A  1  196 ? 29.081  -3.752  4.412   1.00 98.73 196 A  1 
ATOM   1500 C  CG  . PHE A  1  196 ? 28.301  -3.133  5.546   1.00 98.74 196 A  1 
ATOM   1501 C  CD1 . PHE A  1  196 ? 28.675  -3.343  6.888   1.00 98.17 196 A  1 
ATOM   1502 C  CD2 . PHE A  1  196 ? 27.171  -2.340  5.267   1.00 98.18 196 A  1 
ATOM   1503 C  CE1 . PHE A  1  196 ? 27.922  -2.784  7.939   1.00 98.00 196 A  1 
ATOM   1504 C  CE2 . PHE A  1  196 ? 26.421  -1.774  6.312   1.00 97.88 196 A  1 
ATOM   1505 C  CZ  . PHE A  1  196 ? 26.796  -2.003  7.639   1.00 98.38 196 A  1 
ATOM   1506 N  N   . MET A  1  197 ? 32.167  -2.918  4.612   1.00 98.60 197 A  1 
ATOM   1507 C  CA  . MET A  1  197 ? 33.355  -2.401  5.309   1.00 98.47 197 A  1 
ATOM   1508 C  C   . MET A  1  197 ? 34.011  -1.231  4.573   1.00 98.39 197 A  1 
ATOM   1509 O  O   . MET A  1  197 ? 34.614  -0.370  5.209   1.00 97.55 197 A  1 
ATOM   1510 C  CB  . MET A  1  197 ? 34.399  -3.510  5.477   1.00 97.89 197 A  1 
ATOM   1511 C  CG  . MET A  1  197 ? 34.018  -4.494  6.578   1.00 94.02 197 A  1 
ATOM   1512 S  SD  . MET A  1  197 ? 35.300  -5.729  6.949   1.00 92.62 197 A  1 
ATOM   1513 C  CE  . MET A  1  197 ? 35.286  -6.689  5.419   1.00 82.49 197 A  1 
ATOM   1514 N  N   . LYS A  1  198 ? 33.913  -1.209  3.255   1.00 98.28 198 A  1 
ATOM   1515 C  CA  . LYS A  1  198 ? 34.525  -0.160  2.443   1.00 97.96 198 A  1 
ATOM   1516 C  C   . LYS A  1  198 ? 33.773  1.159   2.509   1.00 98.02 198 A  1 
ATOM   1517 O  O   . LYS A  1  198 ? 34.404  2.199   2.589   1.00 97.14 198 A  1 
ATOM   1518 C  CB  . LYS A  1  198 ? 34.657  -0.673  1.002   1.00 96.59 198 A  1 
ATOM   1519 C  CG  . LYS A  1  198 ? 35.460  0.293   0.119   1.00 89.81 198 A  1 
ATOM   1520 C  CD  . LYS A  1  198 ? 35.516  -0.247  -1.316  1.00 87.11 198 A  1 
ATOM   1521 C  CE  . LYS A  1  198 ? 36.265  0.751   -2.199  1.00 77.59 198 A  1 
ATOM   1522 N  NZ  . LYS A  1  198 ? 36.197  0.363   -3.630  1.00 71.01 198 A  1 
ATOM   1523 N  N   . GLY A  1  199 ? 32.430  1.108   2.452   1.00 98.32 199 A  1 
ATOM   1524 C  CA  . GLY A  1  199 ? 31.609  2.320   2.336   1.00 98.48 199 A  1 
ATOM   1525 C  C   . GLY A  1  199 ? 30.290  2.298   3.103   1.00 98.79 199 A  1 
ATOM   1526 O  O   . GLY A  1  199 ? 29.547  3.273   3.048   1.00 98.30 199 A  1 
ATOM   1527 N  N   . GLY A  1  200 ? 29.984  1.212   3.802   1.00 98.70 200 A  1 
ATOM   1528 C  CA  . GLY A  1  200 ? 28.750  1.086   4.570   1.00 98.77 200 A  1 
ATOM   1529 C  C   . GLY A  1  200 ? 27.503  0.800   3.729   1.00 98.86 200 A  1 
ATOM   1530 O  O   . GLY A  1  200 ? 26.391  1.012   4.192   1.00 98.59 200 A  1 
ATOM   1531 N  N   . TYR A  1  201 ? 27.696  0.336   2.509   1.00 98.85 201 A  1 
ATOM   1532 C  CA  . TYR A  1  201 ? 26.613  -0.003  1.586   1.00 98.88 201 A  1 
ATOM   1533 C  C   . TYR A  1  201 ? 26.836  -1.375  0.954   1.00 98.80 201 A  1 
ATOM   1534 O  O   . TYR A  1  201 ? 27.947  -1.903  0.948   1.00 98.69 201 A  1 
ATOM   1535 C  CB  . TYR A  1  201 ? 26.483  1.092   0.513   1.00 98.83 201 A  1 
ATOM   1536 C  CG  . TYR A  1  201 ? 27.704  1.282   -0.355  1.00 98.83 201 A  1 
ATOM   1537 C  CD1 . TYR A  1  201 ? 28.653  2.285   -0.046  1.00 98.28 201 A  1 
ATOM   1538 C  CD2 . TYR A  1  201 ? 27.925  0.466   -1.482  1.00 98.16 201 A  1 
ATOM   1539 C  CE1 . TYR A  1  201 ? 29.794  2.470   -0.835  1.00 98.04 201 A  1 
ATOM   1540 C  CE2 . TYR A  1  201 ? 29.071  0.638   -2.281  1.00 97.87 201 A  1 
ATOM   1541 C  CZ  . TYR A  1  201 ? 30.006  1.642   -1.960  1.00 98.29 201 A  1 
ATOM   1542 O  OH  . TYR A  1  201 ? 31.115  1.814   -2.733  1.00 97.47 201 A  1 
ATOM   1543 N  N   . PHE A  1  202 ? 25.790  -1.943  0.406   1.00 98.89 202 A  1 
ATOM   1544 C  CA  . PHE A  1  202 ? 25.855  -3.197  -0.344  1.00 98.88 202 A  1 
ATOM   1545 C  C   . PHE A  1  202 ? 24.627  -3.347  -1.247  1.00 98.83 202 A  1 
ATOM   1546 O  O   . PHE A  1  202 ? 23.634  -2.636  -1.094  1.00 98.63 202 A  1 
ATOM   1547 C  CB  . PHE A  1  202 ? 25.999  -4.392  0.616   1.00 98.80 202 A  1 
ATOM   1548 C  CG  . PHE A  1  202 ? 24.844  -4.594  1.577   1.00 98.85 202 A  1 
ATOM   1549 C  CD1 . PHE A  1  202 ? 24.748  -3.812  2.752   1.00 98.51 202 A  1 
ATOM   1550 C  CD2 . PHE A  1  202 ? 23.863  -5.560  1.317   1.00 98.39 202 A  1 
ATOM   1551 C  CE1 . PHE A  1  202 ? 23.688  -3.999  3.645   1.00 98.38 202 A  1 
ATOM   1552 C  CE2 . PHE A  1  202 ? 22.797  -5.752  2.213   1.00 98.29 202 A  1 
ATOM   1553 C  CZ  . PHE A  1  202 ? 22.710  -4.968  3.376   1.00 98.60 202 A  1 
ATOM   1554 N  N   . ALA A  1  203 ? 24.693  -4.277  -2.183  1.00 98.74 203 A  1 
ATOM   1555 C  CA  . ALA A  1  203 ? 23.550  -4.716  -2.973  1.00 98.61 203 A  1 
ATOM   1556 C  C   . ALA A  1  203 ? 23.241  -6.169  -2.643  1.00 98.52 203 A  1 
ATOM   1557 O  O   . ALA A  1  203 ? 24.153  -6.989  -2.541  1.00 97.82 203 A  1 
ATOM   1558 C  CB  . ALA A  1  203 ? 23.858  -4.536  -4.458  1.00 98.22 203 A  1 
ATOM   1559 N  N   . HIS A  1  204 ? 21.960  -6.497  -2.525  1.00 98.39 204 A  1 
ATOM   1560 C  CA  . HIS A  1  204 ? 21.515  -7.872  -2.359  1.00 98.18 204 A  1 
ATOM   1561 C  C   . HIS A  1  204 ? 20.522  -8.254  -3.459  1.00 97.86 204 A  1 
ATOM   1562 O  O   . HIS A  1  204 ? 19.560  -7.527  -3.718  1.00 97.17 204 A  1 
ATOM   1563 C  CB  . HIS A  1  204 ? 20.922  -8.072  -0.965  1.00 98.09 204 A  1 
ATOM   1564 C  CG  . HIS A  1  204 ? 20.685  -9.525  -0.654  1.00 97.75 204 A  1 
ATOM   1565 N  ND1 . HIS A  1  204 ? 21.630  -10.402 -0.174  1.00 92.41 204 A  1 
ATOM   1566 C  CD2 . HIS A  1  204 ? 19.536  -10.244 -0.832  1.00 93.24 204 A  1 
ATOM   1567 C  CE1 . HIS A  1  204 ? 21.062  -11.606 -0.059  1.00 93.22 204 A  1 
ATOM   1568 N  NE2 . HIS A  1  204 ? 19.774  -11.562 -0.449  1.00 94.01 204 A  1 
ATOM   1569 N  N   . ASP A  1  205 ? 20.752  -9.389  -4.080  1.00 97.29 205 A  1 
ATOM   1570 C  CA  . ASP A  1  205 ? 19.874  -9.935  -5.105  1.00 96.65 205 A  1 
ATOM   1571 C  C   . ASP A  1  205 ? 18.882  -10.921 -4.505  1.00 96.58 205 A  1 
ATOM   1572 O  O   . ASP A  1  205 ? 19.243  -11.884 -3.818  1.00 95.17 205 A  1 
ATOM   1573 C  CB  . ASP A  1  205 ? 20.679  -10.600 -6.233  1.00 95.59 205 A  1 
ATOM   1574 C  CG  . ASP A  1  205 ? 21.195  -9.617  -7.280  1.00 93.22 205 A  1 
ATOM   1575 O  OD1 . ASP A  1  205 ? 20.511  -8.613  -7.556  1.00 89.37 205 A  1 
ATOM   1576 O  OD2 . ASP A  1  205 ? 22.251  -9.854  -7.891  1.00 88.68 205 A  1 
ATOM   1577 N  N   . PHE A  1  206 ? 17.619  -10.742 -4.847  1.00 95.74 206 A  1 
ATOM   1578 C  CA  . PHE A  1  206 ? 16.534  -11.663 -4.537  1.00 95.47 206 A  1 
ATOM   1579 C  C   . PHE A  1  206 ? 16.061  -12.344 -5.832  1.00 94.53 206 A  1 
ATOM   1580 O  O   . PHE A  1  206 ? 15.002  -12.008 -6.361  1.00 92.21 206 A  1 
ATOM   1581 C  CB  . PHE A  1  206 ? 15.410  -10.918 -3.812  1.00 95.53 206 A  1 
ATOM   1582 C  CG  . PHE A  1  206 ? 15.803  -10.312 -2.486  1.00 96.09 206 A  1 
ATOM   1583 C  CD1 . PHE A  1  206 ? 15.629  -11.028 -1.293  1.00 95.01 206 A  1 
ATOM   1584 C  CD2 . PHE A  1  206 ? 16.368  -9.023  -2.450  1.00 95.07 206 A  1 
ATOM   1585 C  CE1 . PHE A  1  206 ? 15.993  -10.458 -0.067  1.00 94.58 206 A  1 
ATOM   1586 C  CE2 . PHE A  1  206 ? 16.741  -8.453  -1.234  1.00 94.72 206 A  1 
ATOM   1587 C  CZ  . PHE A  1  206 ? 16.553  -9.170  -0.035  1.00 95.52 206 A  1 
ATOM   1588 N  N   . PRO A  1  207 ? 16.818  -13.306 -6.369  1.00 92.64 207 A  1 
ATOM   1589 C  CA  . PRO A  1  207 ? 16.586  -13.843 -7.708  1.00 90.81 207 A  1 
ATOM   1590 C  C   . PRO A  1  207 ? 15.207  -14.485 -7.864  1.00 89.51 207 A  1 
ATOM   1591 O  O   . PRO A  1  207 ? 14.576  -14.384 -8.914  1.00 85.16 207 A  1 
ATOM   1592 C  CB  . PRO A  1  207 ? 17.718  -14.852 -7.934  1.00 89.27 207 A  1 
ATOM   1593 C  CG  . PRO A  1  207 ? 18.185  -15.212 -6.527  1.00 87.74 207 A  1 
ATOM   1594 C  CD  . PRO A  1  207 ? 17.972  -13.920 -5.757  1.00 91.25 207 A  1 
ATOM   1595 N  N   . LYS A  1  208 ? 14.704  -15.085 -6.808  1.00 90.26 208 A  1 
ATOM   1596 C  CA  . LYS A  1  208 ? 13.374  -15.704 -6.785  1.00 89.69 208 A  1 
ATOM   1597 C  C   . LYS A  1  208 ? 12.225  -14.694 -6.925  1.00 89.91 208 A  1 
ATOM   1598 O  O   . LYS A  1  208 ? 11.107  -15.083 -7.269  1.00 87.81 208 A  1 
ATOM   1599 C  CB  . LYS A  1  208 ? 13.263  -16.507 -5.480  1.00 88.30 208 A  1 
ATOM   1600 C  CG  . LYS A  1  208 ? 12.380  -17.741 -5.642  1.00 80.52 208 A  1 
ATOM   1601 C  CD  . LYS A  1  208 ? 12.329  -18.501 -4.327  1.00 76.13 208 A  1 
ATOM   1602 C  CE  . LYS A  1  208 ? 11.550  -19.811 -4.478  1.00 66.66 208 A  1 
ATOM   1603 N  NZ  . LYS A  1  208 ? 11.444  -20.522 -3.189  1.00 59.76 208 A  1 
ATOM   1604 N  N   . PHE A  1  209 ? 12.510  -13.425 -6.669  1.00 91.30 209 A  1 
ATOM   1605 C  CA  . PHE A  1  209 ? 11.556  -12.321 -6.674  1.00 91.22 209 A  1 
ATOM   1606 C  C   . PHE A  1  209 ? 11.890  -11.264 -7.732  1.00 91.09 209 A  1 
ATOM   1607 O  O   . PHE A  1  209 ? 11.202  -10.250 -7.825  1.00 88.10 209 A  1 
ATOM   1608 C  CB  . PHE A  1  209 ? 11.505  -11.713 -5.274  1.00 90.93 209 A  1 
ATOM   1609 C  CG  . PHE A  1  209 ? 11.220  -12.710 -4.169  1.00 91.00 209 A  1 
ATOM   1610 C  CD1 . PHE A  1  209 ? 9.892   -13.062 -3.859  1.00 88.12 209 A  1 
ATOM   1611 C  CD2 . PHE A  1  209 ? 12.272  -13.292 -3.445  1.00 88.63 209 A  1 
ATOM   1612 C  CE1 . PHE A  1  209 ? 9.629   -13.964 -2.820  1.00 87.05 209 A  1 
ATOM   1613 C  CE2 . PHE A  1  209 ? 12.013  -14.198 -2.409  1.00 86.90 209 A  1 
ATOM   1614 C  CZ  . PHE A  1  209 ? 10.686  -14.528 -2.086  1.00 87.92 209 A  1 
ATOM   1615 N  N   . ASN A  1  210 ? 12.915  -11.511 -8.518  1.00 91.85 210 A  1 
ATOM   1616 C  CA  . ASN A  1  210 ? 13.320  -10.681 -9.643  1.00 91.63 210 A  1 
ATOM   1617 C  C   . ASN A  1  210 ? 13.622  -9.218  -9.251  1.00 92.89 210 A  1 
ATOM   1618 O  O   . ASN A  1  210 ? 13.219  -8.286  -9.949  1.00 90.91 210 A  1 
ATOM   1619 C  CB  . ASN A  1  210 ? 12.299  -10.862 -10.775 1.00 88.97 210 A  1 
ATOM   1620 C  CG  . ASN A  1  210 ? 12.947  -10.810 -12.134 1.00 79.89 210 A  1 
ATOM   1621 O  OD1 . ASN A  1  210 ? 14.011  -11.330 -12.355 1.00 70.79 210 A  1 
ATOM   1622 N  ND2 . ASN A  1  210 ? 12.285  -10.239 -13.120 1.00 68.19 210 A  1 
ATOM   1623 N  N   . VAL A  1  211 ? 14.289  -9.031  -8.131  1.00 94.19 211 A  1 
ATOM   1624 C  CA  . VAL A  1  211 ? 14.648  -7.698  -7.637  1.00 95.38 211 A  1 
ATOM   1625 C  C   . VAL A  1  211 ? 16.040  -7.682  -7.018  1.00 95.91 211 A  1 
ATOM   1626 O  O   . VAL A  1  211 ? 16.440  -8.622  -6.331  1.00 95.56 211 A  1 
ATOM   1627 C  CB  . VAL A  1  211 ? 13.565  -7.160  -6.669  1.00 94.91 211 A  1 
ATOM   1628 C  CG1 . VAL A  1  211 ? 13.509  -7.897  -5.331  1.00 91.55 211 A  1 
ATOM   1629 C  CG2 . VAL A  1  211 ? 13.729  -5.670  -6.401  1.00 90.94 211 A  1 
ATOM   1630 N  N   . ARG A  1  212 ? 16.745  -6.586  -7.245  1.00 96.94 212 A  1 
ATOM   1631 C  CA  . ARG A  1  212 ? 17.947  -6.184  -6.527  1.00 97.33 212 A  1 
ATOM   1632 C  C   . ARG A  1  212 ? 17.603  -5.022  -5.607  1.00 97.47 212 A  1 
ATOM   1633 O  O   . ARG A  1  212 ? 16.953  -4.069  -6.033  1.00 97.18 212 A  1 
ATOM   1634 C  CB  . ARG A  1  212 ? 19.044  -5.822  -7.538  1.00 97.26 212 A  1 
ATOM   1635 C  CG  . ARG A  1  212 ? 20.334  -5.353  -6.868  1.00 96.41 212 A  1 
ATOM   1636 C  CD  . ARG A  1  212 ? 21.457  -5.152  -7.892  1.00 95.76 212 A  1 
ATOM   1637 N  NE  . ARG A  1  212 ? 21.892  -6.453  -8.440  1.00 94.83 212 A  1 
ATOM   1638 C  CZ  . ARG A  1  212 ? 22.885  -6.682  -9.273  1.00 95.19 212 A  1 
ATOM   1639 N  NH1 . ARG A  1  212 ? 23.635  -5.728  -9.739  1.00 91.57 212 A  1 
ATOM   1640 N  NH2 . ARG A  1  212 ? 23.153  -7.886  -9.645  1.00 91.50 212 A  1 
ATOM   1641 N  N   . ILE A  1  213 ? 18.057  -5.088  -4.372  1.00 97.85 213 A  1 
ATOM   1642 C  CA  . ILE A  1  213 ? 17.896  -3.999  -3.409  1.00 98.11 213 A  1 
ATOM   1643 C  C   . ILE A  1  213 ? 19.272  -3.455  -3.050  1.00 98.37 213 A  1 
ATOM   1644 O  O   . ILE A  1  213 ? 20.161  -4.210  -2.654  1.00 98.25 213 A  1 
ATOM   1645 C  CB  . ILE A  1  213 ? 17.086  -4.425  -2.171  1.00 98.14 213 A  1 
ATOM   1646 C  CG1 . ILE A  1  213 ? 15.723  -5.026  -2.590  1.00 97.57 213 A  1 
ATOM   1647 C  CG2 . ILE A  1  213 ? 16.895  -3.207  -1.248  1.00 97.66 213 A  1 
ATOM   1648 C  CD1 . ILE A  1  213 ? 14.845  -5.483  -1.416  1.00 97.26 213 A  1 
ATOM   1649 N  N   . LEU A  1  214 ? 19.436  -2.147  -3.201  1.00 98.52 214 A  1 
ATOM   1650 C  CA  . LEU A  1  214 ? 20.609  -1.426  -2.748  1.00 98.68 214 A  1 
ATOM   1651 C  C   . LEU A  1  214 ? 20.368  -0.921  -1.326  1.00 98.76 214 A  1 
ATOM   1652 O  O   . LEU A  1  214 ? 19.397  -0.201  -1.088  1.00 98.59 214 A  1 
ATOM   1653 C  CB  . LEU A  1  214 ? 20.932  -0.261  -3.699  1.00 98.55 214 A  1 
ATOM   1654 C  CG  . LEU A  1  214 ? 21.036  -0.606  -5.189  1.00 97.93 214 A  1 
ATOM   1655 C  CD1 . LEU A  1  214 ? 21.538  0.608   -5.966  1.00 96.99 214 A  1 
ATOM   1656 C  CD2 . LEU A  1  214 ? 21.992  -1.767  -5.462  1.00 97.04 214 A  1 
ATOM   1657 N  N   . PHE A  1  215 ? 21.246  -1.283  -0.418  1.00 98.84 215 A  1 
ATOM   1658 C  CA  . PHE A  1  215 ? 21.259  -0.816  0.964   1.00 98.86 215 A  1 
ATOM   1659 C  C   . PHE A  1  215 ? 22.363  0.242   1.065   1.00 98.99 215 A  1 
ATOM   1660 O  O   . PHE A  1  215 ? 23.546  -0.085  1.100   1.00 98.73 215 A  1 
ATOM   1661 C  CB  . PHE A  1  215 ? 21.490  -2.003  1.899   1.00 98.86 215 A  1 
ATOM   1662 C  CG  . PHE A  1  215 ? 20.396  -3.047  1.871   1.00 98.82 215 A  1 
ATOM   1663 C  CD1 . PHE A  1  215 ? 19.364  -3.019  2.828   1.00 98.03 215 A  1 
ATOM   1664 C  CD2 . PHE A  1  215 ? 20.382  -4.047  0.878   1.00 98.22 215 A  1 
ATOM   1665 C  CE1 . PHE A  1  215 ? 18.336  -3.979  2.799   1.00 98.12 215 A  1 
ATOM   1666 C  CE2 . PHE A  1  215 ? 19.359  -4.998  0.836   1.00 98.07 215 A  1 
ATOM   1667 C  CZ  . PHE A  1  215 ? 18.335  -4.966  1.798   1.00 98.39 215 A  1 
ATOM   1668 N  N   . LEU A  1  216 ? 21.958  1.508   1.025   1.00 98.88 216 A  1 
ATOM   1669 C  CA  . LEU A  1  216 ? 22.881  2.621   0.839   1.00 98.80 216 A  1 
ATOM   1670 C  C   . LEU A  1  216 ? 23.292  3.262   2.162   1.00 98.86 216 A  1 
ATOM   1671 O  O   . LEU A  1  216 ? 22.497  3.355   3.099   1.00 98.63 216 A  1 
ATOM   1672 C  CB  . LEU A  1  216 ? 22.248  3.657   -0.104  1.00 98.76 216 A  1 
ATOM   1673 C  CG  . LEU A  1  216 ? 21.874  3.132   -1.504  1.00 98.54 216 A  1 
ATOM   1674 C  CD1 . LEU A  1  216 ? 21.213  4.243   -2.313  1.00 97.96 216 A  1 
ATOM   1675 C  CD2 . LEU A  1  216 ? 23.095  2.635   -2.285  1.00 97.74 216 A  1 
ATOM   1676 N  N   . ASN A  1  217 ? 24.505  3.779   2.202   1.00 98.84 217 A  1 
ATOM   1677 C  CA  . ASN A  1  217 ? 24.997  4.611   3.292   1.00 98.88 217 A  1 
ATOM   1678 C  C   . ASN A  1  217 ? 24.924  6.087   2.897   1.00 98.70 217 A  1 
ATOM   1679 O  O   . ASN A  1  217 ? 25.890  6.672   2.408   1.00 98.51 217 A  1 
ATOM   1680 C  CB  . ASN A  1  217 ? 26.408  4.165   3.681   1.00 98.76 217 A  1 
ATOM   1681 C  CG  . ASN A  1  217 ? 26.957  4.959   4.851   1.00 98.65 217 A  1 
ATOM   1682 O  OD1 . ASN A  1  217 ? 26.291  5.763   5.476   1.00 96.81 217 A  1 
ATOM   1683 N  ND2 . ASN A  1  217 ? 28.208  4.756   5.180   1.00 96.15 217 A  1 
ATOM   1684 N  N   . THR A  1  218 ? 23.783  6.713   3.112   1.00 98.57 218 A  1 
ATOM   1685 C  CA  . THR A  1  218 ? 23.614  8.144   2.861   1.00 98.44 218 A  1 
ATOM   1686 C  C   . THR A  1  218 ? 23.963  9.017   4.073   1.00 98.21 218 A  1 
ATOM   1687 O  O   . THR A  1  218 ? 24.044  10.235  3.936   1.00 97.66 218 A  1 
ATOM   1688 C  CB  . THR A  1  218 ? 22.201  8.469   2.357   1.00 98.06 218 A  1 
ATOM   1689 O  OG1 . THR A  1  218 ? 21.247  8.016   3.285   1.00 96.95 218 A  1 
ATOM   1690 C  CG2 . THR A  1  218 ? 21.920  7.804   1.021   1.00 96.56 218 A  1 
ATOM   1691 N  N   . ALA A  1  219 ? 24.228  8.416   5.225   1.00 98.36 219 A  1 
ATOM   1692 C  CA  . ALA A  1  219 ? 24.691  9.141   6.406   1.00 98.24 219 A  1 
ATOM   1693 C  C   . ALA A  1  219 ? 26.003  9.892   6.134   1.00 98.02 219 A  1 
ATOM   1694 O  O   . ALA A  1  219 ? 26.185  11.012  6.603   1.00 97.45 219 A  1 
ATOM   1695 C  CB  . ALA A  1  219 ? 24.839  8.143   7.558   1.00 98.01 219 A  1 
ATOM   1696 N  N   . ILE A  1  220 ? 26.866  9.338   5.282   1.00 98.29 220 A  1 
ATOM   1697 C  CA  . ILE A  1  220 ? 28.130  9.971   4.859   1.00 98.28 220 A  1 
ATOM   1698 C  C   . ILE A  1  220 ? 27.943  11.262  4.051   1.00 98.08 220 A  1 
ATOM   1699 O  O   . ILE A  1  220 ? 28.904  12.009  3.876   1.00 97.29 220 A  1 
ATOM   1700 C  CB  . ILE A  1  220 ? 29.017  8.981   4.088   1.00 98.07 220 A  1 
ATOM   1701 C  CG1 . ILE A  1  220 ? 28.359  8.515   2.772   1.00 97.28 220 A  1 
ATOM   1702 C  CG2 . ILE A  1  220 ? 29.401  7.799   5.001   1.00 96.69 220 A  1 
ATOM   1703 C  CD1 . ILE A  1  220 ? 29.243  7.632   1.905   1.00 96.40 220 A  1 
ATOM   1704 N  N   . TYR A  1  221 ? 26.726  11.535  3.576   1.00 97.95 221 A  1 
ATOM   1705 C  CA  . TYR A  1  221 ? 26.390  12.769  2.869   1.00 97.86 221 A  1 
ATOM   1706 C  C   . TYR A  1  221 ? 25.802  13.848  3.782   1.00 97.31 221 A  1 
ATOM   1707 O  O   . TYR A  1  221 ? 25.510  14.952  3.319   1.00 96.86 221 A  1 
ATOM   1708 C  CB  . TYR A  1  221 ? 25.439  12.450  1.713   1.00 97.98 221 A  1 
ATOM   1709 C  CG  . TYR A  1  221 ? 25.882  11.365  0.756   1.00 98.25 221 A  1 
ATOM   1710 C  CD1 . TYR A  1  221 ? 27.237  11.228  0.397   1.00 97.87 221 A  1 
ATOM   1711 C  CD2 . TYR A  1  221 ? 24.931  10.484  0.212   1.00 97.82 221 A  1 
ATOM   1712 C  CE1 . TYR A  1  221 ? 27.648  10.221  -0.491  1.00 97.93 221 A  1 
ATOM   1713 C  CE2 . TYR A  1  221 ? 25.329  9.478   -0.685  1.00 97.80 221 A  1 
ATOM   1714 C  CZ  . TYR A  1  221 ? 26.689  9.347   -1.034  1.00 98.24 221 A  1 
ATOM   1715 O  OH  . TYR A  1  221 ? 27.095  8.369   -1.907  1.00 97.98 221 A  1 
ATOM   1716 N  N   . SER A  1  222 ? 25.621  13.550  5.057   1.00 97.31 222 A  1 
ATOM   1717 C  CA  . SER A  1  222 ? 25.040  14.475  6.022   1.00 97.14 222 A  1 
ATOM   1718 C  C   . SER A  1  222 ? 25.827  15.778  6.101   1.00 96.96 222 A  1 
ATOM   1719 O  O   . SER A  1  222 ? 27.052  15.779  6.196   1.00 96.52 222 A  1 
ATOM   1720 C  CB  . SER A  1  222 ? 24.987  13.825  7.407   1.00 96.87 222 A  1 
ATOM   1721 O  OG  . SER A  1  222 ? 24.497  14.747  8.353   1.00 95.16 222 A  1 
ATOM   1722 N  N   . ALA A  1  223 ? 25.101  16.885  6.162   1.00 96.23 223 A  1 
ATOM   1723 C  CA  . ALA A  1  223 ? 25.676  18.202  6.392   1.00 95.59 223 A  1 
ATOM   1724 C  C   . ALA A  1  223 ? 26.249  18.371  7.814   1.00 95.01 223 A  1 
ATOM   1725 O  O   . ALA A  1  223 ? 26.936  19.352  8.078   1.00 93.61 223 A  1 
ATOM   1726 C  CB  . ALA A  1  223 ? 24.616  19.255  6.071   1.00 94.76 223 A  1 
ATOM   1727 N  N   . SER A  1  224 ? 26.000  17.410  8.707   1.00 95.59 224 A  1 
ATOM   1728 C  CA  . SER A  1  224 ? 26.656  17.371  10.014  1.00 94.84 224 A  1 
ATOM   1729 C  C   . SER A  1  224 ? 28.129  16.973  9.926   1.00 94.83 224 A  1 
ATOM   1730 O  O   . SER A  1  224 ? 28.893  17.243  10.848  1.00 93.01 224 A  1 
ATOM   1731 C  CB  . SER A  1  224 ? 25.949  16.379  10.945  1.00 93.40 224 A  1 
ATOM   1732 O  OG  . SER A  1  224 ? 24.593  16.738  11.119  1.00 81.46 224 A  1 
ATOM   1733 N  N   . ARG A  1  225 ? 28.515  16.346  8.828   1.00 95.63 225 A  1 
ATOM   1734 C  CA  . ARG A  1  225 ? 29.913  15.984  8.566   1.00 95.94 225 A  1 
ATOM   1735 C  C   . ARG A  1  225 ? 30.653  17.167  7.957   1.00 95.64 225 A  1 
ATOM   1736 O  O   . ARG A  1  225 ? 30.083  17.959  7.212   1.00 93.65 225 A  1 
ATOM   1737 C  CB  . ARG A  1  225 ? 29.980  14.767  7.644   1.00 95.76 225 A  1 
ATOM   1738 C  CG  . ARG A  1  225 ? 29.382  13.508  8.296   1.00 93.85 225 A  1 
ATOM   1739 C  CD  . ARG A  1  225 ? 29.258  12.350  7.311   1.00 94.59 225 A  1 
ATOM   1740 N  NE  . ARG A  1  225 ? 30.539  11.917  6.766   1.00 96.07 225 A  1 
ATOM   1741 C  CZ  . ARG A  1  225 ? 31.211  10.803  7.033   1.00 96.98 225 A  1 
ATOM   1742 N  NH1 . ARG A  1  225 ? 30.844  9.933   7.927   1.00 94.69 225 A  1 
ATOM   1743 N  NH2 . ARG A  1  225 ? 32.276  10.522  6.367   1.00 94.76 225 A  1 
ATOM   1744 N  N   . SER A  1  226 ? 31.945  17.248  8.226   1.00 94.44 226 A  1 
ATOM   1745 C  CA  . SER A  1  226 ? 32.794  18.230  7.552   1.00 93.91 226 A  1 
ATOM   1746 C  C   . SER A  1  226 ? 32.774  17.990  6.047   1.00 94.53 226 A  1 
ATOM   1747 O  O   . SER A  1  226 ? 33.055  16.886  5.586   1.00 92.10 226 A  1 
ATOM   1748 C  CB  . SER A  1  226 ? 34.232  18.145  8.067   1.00 91.81 226 A  1 
ATOM   1749 O  OG  . SER A  1  226 ? 34.260  18.318  9.466   1.00 77.99 226 A  1 
ATOM   1750 N  N   . PHE A  1  227 ? 32.449  19.026  5.289   1.00 91.09 227 A  1 
ATOM   1751 C  CA  . PHE A  1  227 ? 32.487  18.946  3.831   1.00 91.59 227 A  1 
ATOM   1752 C  C   . PHE A  1  227 ? 33.930  18.931  3.335   1.00 91.06 227 A  1 
ATOM   1753 O  O   . PHE A  1  227 ? 34.753  19.749  3.742   1.00 87.68 227 A  1 
ATOM   1754 C  CB  . PHE A  1  227 ? 31.684  20.092  3.220   1.00 89.99 227 A  1 
ATOM   1755 C  CG  . PHE A  1  227 ? 31.614  20.023  1.712   1.00 90.45 227 A  1 
ATOM   1756 C  CD1 . PHE A  1  227 ? 32.258  20.993  0.920   1.00 87.45 227 A  1 
ATOM   1757 C  CD2 . PHE A  1  227 ? 30.932  18.963  1.088   1.00 86.66 227 A  1 
ATOM   1758 C  CE1 . PHE A  1  227 ? 32.213  20.909  -0.470  1.00 85.78 227 A  1 
ATOM   1759 C  CE2 . PHE A  1  227 ? 30.889  18.874  -0.305  1.00 85.54 227 A  1 
ATOM   1760 C  CZ  . PHE A  1  227 ? 31.529  19.847  -1.094  1.00 87.09 227 A  1 
ATOM   1761 N  N   . ASN A  1  228 ? 34.211  18.002  2.450   1.00 91.69 228 A  1 
ATOM   1762 C  CA  . ASN A  1  228 ? 35.486  17.918  1.762   1.00 91.80 228 A  1 
ATOM   1763 C  C   . ASN A  1  228 ? 35.225  17.902  0.254   1.00 92.57 228 A  1 
ATOM   1764 O  O   . ASN A  1  228 ? 34.752  16.909  -0.292  1.00 90.34 228 A  1 
ATOM   1765 C  CB  . ASN A  1  228 ? 36.253  16.687  2.254   1.00 89.48 228 A  1 
ATOM   1766 C  CG  . ASN A  1  228 ? 37.593  16.537  1.560   1.00 88.47 228 A  1 
ATOM   1767 O  OD1 . ASN A  1  228 ? 38.003  17.345  0.744   1.00 82.11 228 A  1 
ATOM   1768 N  ND2 . ASN A  1  228 ? 38.320  15.480  1.859   1.00 80.70 228 A  1 
ATOM   1769 N  N   . SER A  1  229 ? 35.574  19.002  -0.411  1.00 93.50 229 A  1 
ATOM   1770 C  CA  . SER A  1  229 ? 35.331  19.152  -1.845  1.00 93.81 229 A  1 
ATOM   1771 C  C   . SER A  1  229 ? 36.099  18.155  -2.722  1.00 94.67 229 A  1 
ATOM   1772 O  O   . SER A  1  229 ? 35.736  17.966  -3.873  1.00 92.51 229 A  1 
ATOM   1773 C  CB  . SER A  1  229 ? 35.675  20.584  -2.275  1.00 92.17 229 A  1 
ATOM   1774 O  OG  . SER A  1  229 ? 37.021  20.885  -1.974  1.00 83.84 229 A  1 
ATOM   1775 N  N   . SER A  1  230 ? 37.141  17.524  -2.199  1.00 94.01 230 A  1 
ATOM   1776 C  CA  . SER A  1  230 ? 37.847  16.465  -2.922  1.00 94.16 230 A  1 
ATOM   1777 C  C   . SER A  1  230 ? 37.091  15.135  -2.919  1.00 94.88 230 A  1 
ATOM   1778 O  O   . SER A  1  230 ? 37.269  14.338  -3.842  1.00 92.63 230 A  1 
ATOM   1779 C  CB  . SER A  1  230 ? 39.270  16.286  -2.378  1.00 93.14 230 A  1 
ATOM   1780 O  OG  . SER A  1  230 ? 39.307  15.736  -1.079  1.00 81.32 230 A  1 
ATOM   1781 N  N   . GLU A  1  231 ? 36.218  14.923  -1.951  1.00 95.22 231 A  1 
ATOM   1782 C  CA  . GLU A  1  231 ? 35.362  13.747  -1.862  1.00 95.35 231 A  1 
ATOM   1783 C  C   . GLU A  1  231 ? 34.114  13.931  -2.731  1.00 96.19 231 A  1 
ATOM   1784 O  O   . GLU A  1  231 ? 32.995  14.156  -2.261  1.00 94.90 231 A  1 
ATOM   1785 C  CB  . GLU A  1  231 ? 35.019  13.456  -0.393  1.00 94.05 231 A  1 
ATOM   1786 C  CG  . GLU A  1  231 ? 36.231  13.006  0.429   1.00 88.65 231 A  1 
ATOM   1787 C  CD  . GLU A  1  231 ? 36.825  11.663  -0.002  1.00 88.72 231 A  1 
ATOM   1788 O  OE1 . GLU A  1  231 ? 37.981  11.407  0.397   1.00 81.52 231 A  1 
ATOM   1789 O  OE2 . GLU A  1  231 ? 36.133  10.902  -0.716  1.00 82.63 231 A  1 
ATOM   1790 N  N   . THR A  1  232 ? 34.318  13.875  -4.032  1.00 96.89 232 A  1 
ATOM   1791 C  CA  . THR A  1  232 ? 33.237  14.060  -5.003  1.00 97.04 232 A  1 
ATOM   1792 C  C   . THR A  1  232 ? 32.313  12.848  -5.110  1.00 97.54 232 A  1 
ATOM   1793 O  O   . THR A  1  232 ? 31.159  13.005  -5.500  1.00 96.52 232 A  1 
ATOM   1794 C  CB  . THR A  1  232 ? 33.787  14.383  -6.400  1.00 96.16 232 A  1 
ATOM   1795 O  OG1 . THR A  1  232 ? 34.670  13.384  -6.852  1.00 90.85 232 A  1 
ATOM   1796 C  CG2 . THR A  1  232 ? 34.534  15.710  -6.421  1.00 89.29 232 A  1 
ATOM   1797 N  N   . ASP A  1  233 ? 32.818  11.672  -4.778  1.00 97.60 233 A  1 
ATOM   1798 C  CA  . ASP A  1  233 ? 32.084  10.416  -4.685  1.00 98.10 233 A  1 
ATOM   1799 C  C   . ASP A  1  233 ? 32.618  9.599   -3.496  1.00 98.24 233 A  1 
ATOM   1800 O  O   . ASP A  1  233 ? 33.456  8.706   -3.683  1.00 97.69 233 A  1 
ATOM   1801 C  CB  . ASP A  1  233 ? 32.176  9.652   -6.015  1.00 98.08 233 A  1 
ATOM   1802 C  CG  . ASP A  1  233 ? 31.319  8.375   -5.990  1.00 98.33 233 A  1 
ATOM   1803 O  OD1 . ASP A  1  233 ? 30.495  8.230   -5.059  1.00 97.81 233 A  1 
ATOM   1804 O  OD2 . ASP A  1  233 ? 31.453  7.559   -6.916  1.00 97.74 233 A  1 
ATOM   1805 N  N   . PRO A  1  234 ? 32.199  9.926   -2.274  1.00 98.11 234 A  1 
ATOM   1806 C  CA  . PRO A  1  234 ? 32.674  9.249   -1.077  1.00 98.18 234 A  1 
ATOM   1807 C  C   . PRO A  1  234 ? 32.490  7.732   -1.173  1.00 98.39 234 A  1 
ATOM   1808 O  O   . PRO A  1  234 ? 31.386  7.232   -1.394  1.00 97.89 234 A  1 
ATOM   1809 C  CB  . PRO A  1  234 ? 31.880  9.848   0.084   1.00 97.66 234 A  1 
ATOM   1810 C  CG  . PRO A  1  234 ? 31.532  11.239  -0.413  1.00 96.52 234 A  1 
ATOM   1811 C  CD  . PRO A  1  234 ? 31.314  11.022  -1.910  1.00 97.80 234 A  1 
ATOM   1812 N  N   . TYR A  1  235 ? 33.582  7.020   -1.024  1.00 98.07 235 A  1 
ATOM   1813 C  CA  . TYR A  1  235 ? 33.653  5.551   -1.092  1.00 98.22 235 A  1 
ATOM   1814 C  C   . TYR A  1  235 ? 33.161  4.926   -2.408  1.00 98.34 235 A  1 
ATOM   1815 O  O   . TYR A  1  235 ? 32.965  3.710   -2.476  1.00 97.35 235 A  1 
ATOM   1816 C  CB  . TYR A  1  235 ? 32.985  4.944   0.152   1.00 97.99 235 A  1 
ATOM   1817 C  CG  . TYR A  1  235 ? 33.441  5.571   1.455   1.00 97.99 235 A  1 
ATOM   1818 C  CD1 . TYR A  1  235 ? 34.808  5.559   1.790   1.00 96.92 235 A  1 
ATOM   1819 C  CD2 . TYR A  1  235 ? 32.528  6.205   2.322   1.00 97.12 235 A  1 
ATOM   1820 C  CE1 . TYR A  1  235 ? 35.269  6.174   2.959   1.00 96.60 235 A  1 
ATOM   1821 C  CE2 . TYR A  1  235 ? 32.969  6.824   3.503   1.00 96.59 235 A  1 
ATOM   1822 C  CZ  . TYR A  1  235 ? 34.343  6.813   3.811   1.00 97.05 235 A  1 
ATOM   1823 O  OH  . TYR A  1  235 ? 34.815  7.427   4.952   1.00 96.07 235 A  1 
ATOM   1824 N  N   . GLY A  1  236 ? 32.999  5.726   -3.460  1.00 98.37 236 A  1 
ATOM   1825 C  CA  . GLY A  1  236 ? 32.562  5.268   -4.773  1.00 98.44 236 A  1 
ATOM   1826 C  C   . GLY A  1  236 ? 31.084  4.879   -4.844  1.00 98.61 236 A  1 
ATOM   1827 O  O   . GLY A  1  236 ? 30.693  4.129   -5.740  1.00 98.30 236 A  1 
ATOM   1828 N  N   . GLN A  1  237 ? 30.270  5.348   -3.900  1.00 98.68 237 A  1 
ATOM   1829 C  CA  . GLN A  1  237 ? 28.868  4.933   -3.819  1.00 98.77 237 A  1 
ATOM   1830 C  C   . GLN A  1  237 ? 28.015  5.456   -4.977  1.00 98.72 237 A  1 
ATOM   1831 O  O   . GLN A  1  237 ? 27.123  4.743   -5.430  1.00 98.59 237 A  1 
ATOM   1832 C  CB  . GLN A  1  237 ? 28.287  5.348   -2.457  1.00 98.69 237 A  1 
ATOM   1833 C  CG  . GLN A  1  237 ? 26.874  4.786   -2.259  1.00 98.53 237 A  1 
ATOM   1834 C  CD  . GLN A  1  237 ? 26.303  5.042   -0.861  1.00 98.69 237 A  1 
ATOM   1835 O  OE1 . GLN A  1  237 ? 25.616  4.205   -0.311  1.00 95.29 237 A  1 
ATOM   1836 N  NE2 . GLN A  1  237 ? 26.547  6.181   -0.259  1.00 95.09 237 A  1 
ATOM   1837 N  N   . PHE A  1  238 ? 28.272  6.657   -5.488  1.00 98.76 238 A  1 
ATOM   1838 C  CA  . PHE A  1  238 ? 27.521  7.162   -6.639  1.00 98.66 238 A  1 
ATOM   1839 C  C   . PHE A  1  238 ? 27.797  6.335   -7.895  1.00 98.54 238 A  1 
ATOM   1840 O  O   . PHE A  1  238 ? 26.858  5.938   -8.582  1.00 98.18 238 A  1 
ATOM   1841 C  CB  . PHE A  1  238 ? 27.831  8.647   -6.881  1.00 98.48 238 A  1 
ATOM   1842 C  CG  . PHE A  1  238 ? 27.382  9.602   -5.792  1.00 98.39 238 A  1 
ATOM   1843 C  CD1 . PHE A  1  238 ? 26.093  9.514   -5.246  1.00 97.57 238 A  1 
ATOM   1844 C  CD2 . PHE A  1  238 ? 28.250  10.612  -5.347  1.00 97.48 238 A  1 
ATOM   1845 C  CE1 . PHE A  1  238 ? 25.676  10.415  -4.249  1.00 97.18 238 A  1 
ATOM   1846 C  CE2 . PHE A  1  238 ? 27.836  11.523  -4.359  1.00 96.93 238 A  1 
ATOM   1847 C  CZ  . PHE A  1  238 ? 26.547  11.416  -3.808  1.00 97.43 238 A  1 
ATOM   1848 N  N   . GLN A  1  239 ? 29.061  6.016   -8.145  1.00 98.50 239 A  1 
ATOM   1849 C  CA  . GLN A  1  239 ? 29.422  5.125   -9.244  1.00 98.49 239 A  1 
ATOM   1850 C  C   . GLN A  1  239 ? 28.813  3.735   -9.046  1.00 98.32 239 A  1 
ATOM   1851 O  O   . GLN A  1  239 ? 28.238  3.184   -9.973  1.00 98.14 239 A  1 
ATOM   1852 C  CB  . GLN A  1  239 ? 30.953  5.064   -9.377  1.00 98.34 239 A  1 
ATOM   1853 C  CG  . GLN A  1  239 ? 31.387  4.327   -10.656 1.00 96.86 239 A  1 
ATOM   1854 C  CD  . GLN A  1  239 ? 30.885  5.019   -11.922 1.00 96.14 239 A  1 
ATOM   1855 O  OE1 . GLN A  1  239 ? 31.051  6.219   -12.098 1.00 91.28 239 A  1 
ATOM   1856 N  NE2 . GLN A  1  239 ? 30.258  4.305   -12.826 1.00 89.35 239 A  1 
ATOM   1857 N  N   . PHE A  1  240 ? 28.844  3.224   -7.814  1.00 98.52 240 A  1 
ATOM   1858 C  CA  . PHE A  1  240 ? 28.206  1.953   -7.477  1.00 98.48 240 A  1 
ATOM   1859 C  C   . PHE A  1  240 ? 26.710  1.954   -7.807  1.00 98.44 240 A  1 
ATOM   1860 O  O   . PHE A  1  240 ? 26.232  1.010   -8.424  1.00 98.21 240 A  1 
ATOM   1861 C  CB  . PHE A  1  240 ? 28.435  1.658   -5.997  1.00 98.42 240 A  1 
ATOM   1862 C  CG  . PHE A  1  240 ? 27.740  0.412   -5.494  1.00 98.35 240 A  1 
ATOM   1863 C  CD1 . PHE A  1  240 ? 26.501  0.501   -4.830  1.00 97.80 240 A  1 
ATOM   1864 C  CD2 . PHE A  1  240 ? 28.334  -0.851  -5.688  1.00 97.81 240 A  1 
ATOM   1865 C  CE1 . PHE A  1  240 ? 25.876  -0.652  -4.344  1.00 97.28 240 A  1 
ATOM   1866 C  CE2 . PHE A  1  240 ? 27.718  -2.007  -5.200  1.00 97.21 240 A  1 
ATOM   1867 C  CZ  . PHE A  1  240 ? 26.491  -1.905  -4.525  1.00 97.49 240 A  1 
ATOM   1868 N  N   . ILE A  1  241 ? 25.970  3.002   -7.448  1.00 98.46 241 A  1 
ATOM   1869 C  CA  . ILE A  1  241 ? 24.542  3.112   -7.780  1.00 98.32 241 A  1 
ATOM   1870 C  C   . ILE A  1  241 ? 24.337  3.088   -9.300  1.00 98.18 241 A  1 
ATOM   1871 O  O   . ILE A  1  241 ? 23.442  2.383   -9.780  1.00 97.67 241 A  1 
ATOM   1872 C  CB  . ILE A  1  241 ? 23.914  4.380   -7.157  1.00 98.24 241 A  1 
ATOM   1873 C  CG1 . ILE A  1  241 ? 23.906  4.304   -5.614  1.00 97.87 241 A  1 
ATOM   1874 C  CG2 . ILE A  1  241 ? 22.473  4.588   -7.656  1.00 97.75 241 A  1 
ATOM   1875 C  CD1 . ILE A  1  241 ? 23.672  5.657   -4.929  1.00 97.38 241 A  1 
ATOM   1876 N  N   . LEU A  1  242 ? 25.163  3.818   -10.038 1.00 98.12 242 A  1 
ATOM   1877 C  CA  . LEU A  1  242 ? 25.087  3.870   -11.489 1.00 97.80 242 A  1 
ATOM   1878 C  C   . LEU A  1  242 ? 25.318  2.482   -12.105 1.00 97.54 242 A  1 
ATOM   1879 O  O   . LEU A  1  242 ? 24.479  1.998   -12.874 1.00 96.87 242 A  1 
ATOM   1880 C  CB  . LEU A  1  242 ? 26.115  4.901   -12.005 1.00 97.24 242 A  1 
ATOM   1881 C  CG  . LEU A  1  242 ? 25.733  5.454   -13.389 1.00 90.61 242 A  1 
ATOM   1882 C  CD1 . LEU A  1  242 ? 24.856  6.702   -13.248 1.00 88.19 242 A  1 
ATOM   1883 C  CD2 . LEU A  1  242 ? 26.979  5.838   -14.179 1.00 87.46 242 A  1 
ATOM   1884 N  N   . ASP A  1  243 ? 26.383  1.811   -11.687 1.00 98.01 243 A  1 
ATOM   1885 C  CA  . ASP A  1  243 ? 26.765  0.484   -12.170 1.00 97.95 243 A  1 
ATOM   1886 C  C   . ASP A  1  243 ? 25.689  -0.560  -11.835 1.00 97.86 243 A  1 
ATOM   1887 O  O   . ASP A  1  243 ? 25.301  -1.366  -12.684 1.00 97.43 243 A  1 
ATOM   1888 C  CB  . ASP A  1  243 ? 28.103  0.057   -11.537 1.00 97.94 243 A  1 
ATOM   1889 C  CG  . ASP A  1  243 ? 29.317  0.908   -11.928 1.00 96.95 243 A  1 
ATOM   1890 O  OD1 . ASP A  1  243 ? 29.236  1.721   -12.868 1.00 94.55 243 A  1 
ATOM   1891 O  OD2 . ASP A  1  243 ? 30.371  0.724   -11.257 1.00 94.52 243 A  1 
ATOM   1892 N  N   . GLN A  1  244 ? 25.159  -0.523  -10.620 1.00 98.19 244 A  1 
ATOM   1893 C  CA  . GLN A  1  244 ? 24.092  -1.426  -10.194 1.00 98.04 244 A  1 
ATOM   1894 C  C   . GLN A  1  244 ? 22.788  -1.192  -10.979 1.00 97.67 244 A  1 
ATOM   1895 O  O   . GLN A  1  244 ? 22.087  -2.150  -11.299 1.00 96.90 244 A  1 
ATOM   1896 C  CB  . GLN A  1  244 ? 23.833  -1.265  -8.686  1.00 98.04 244 A  1 
ATOM   1897 C  CG  . GLN A  1  244 ? 24.986  -1.762  -7.789  1.00 97.57 244 A  1 
ATOM   1898 C  CD  . GLN A  1  244 ? 25.315  -3.230  -8.002  1.00 97.40 244 A  1 
ATOM   1899 O  OE1 . GLN A  1  244 ? 24.444  -4.081  -8.043  1.00 92.08 244 A  1 
ATOM   1900 N  NE2 . GLN A  1  244 ? 26.571  -3.575  -8.153  1.00 90.90 244 A  1 
ATOM   1901 N  N   . GLY A  1  245 ? 22.496  0.055   -11.304 1.00 97.52 245 A  1 
ATOM   1902 C  CA  . GLY A  1  245 ? 21.351  0.413   -12.139 1.00 96.90 245 A  1 
ATOM   1903 C  C   . GLY A  1  245 ? 21.470  -0.129  -13.562 1.00 96.61 245 A  1 
ATOM   1904 O  O   . GLY A  1  245 ? 20.541  -0.776  -14.061 1.00 95.73 245 A  1 
ATOM   1905 N  N   . GLU A  1  246 ? 22.620  0.044   -14.186 1.00 97.03 246 A  1 
ATOM   1906 C  CA  . GLU A  1  246 ? 22.894  -0.521  -15.506 1.00 96.73 246 A  1 
ATOM   1907 C  C   . GLU A  1  246 ? 22.861  -2.052  -15.498 1.00 96.68 246 A  1 
ATOM   1908 O  O   . GLU A  1  246 ? 22.300  -2.674  -16.406 1.00 96.10 246 A  1 
ATOM   1909 C  CB  . GLU A  1  246 ? 24.268  -0.072  -16.022 1.00 96.35 246 A  1 
ATOM   1910 C  CG  . GLU A  1  246 ? 24.293  1.364   -16.557 1.00 88.74 246 A  1 
ATOM   1911 C  CD  . GLU A  1  246 ? 25.528  1.648   -17.428 1.00 84.85 246 A  1 
ATOM   1912 O  OE1 . GLU A  1  246 ? 25.541  2.721   -18.068 1.00 79.22 246 A  1 
ATOM   1913 O  OE2 . GLU A  1  246 ? 26.408  0.767   -17.543 1.00 81.32 246 A  1 
ATOM   1914 N  N   . GLU A  1  247 ? 23.426  -2.663  -14.476 1.00 96.97 247 A  1 
ATOM   1915 C  CA  . GLU A  1  247 ? 23.452  -4.118  -14.362 1.00 96.89 247 A  1 
ATOM   1916 C  C   . GLU A  1  247 ? 22.048  -4.700  -14.158 1.00 96.60 247 A  1 
ATOM   1917 O  O   . GLU A  1  247 ? 21.694  -5.706  -14.787 1.00 95.79 247 A  1 
ATOM   1918 C  CB  . GLU A  1  247 ? 24.401  -4.531  -13.226 1.00 96.52 247 A  1 
ATOM   1919 C  CG  . GLU A  1  247 ? 24.882  -5.965  -13.437 1.00 87.39 247 A  1 
ATOM   1920 C  CD  . GLU A  1  247 ? 25.466  -6.628  -12.192 1.00 86.44 247 A  1 
ATOM   1921 O  OE1 . GLU A  1  247 ? 25.597  -7.884  -12.233 1.00 80.33 247 A  1 
ATOM   1922 O  OE2 . GLU A  1  247 ? 25.643  -5.986  -11.142 1.00 82.32 247 A  1 
ATOM   1923 N  N   . ALA A  1  248 ? 21.225  -4.056  -13.335 1.00 96.16 248 A  1 
ATOM   1924 C  CA  . ALA A  1  248 ? 19.840  -4.455  -13.129 1.00 95.64 248 A  1 
ATOM   1925 C  C   . ALA A  1  248 ? 19.021  -4.336  -14.424 1.00 95.01 248 A  1 
ATOM   1926 O  O   . ALA A  1  248 ? 18.283  -5.267  -14.775 1.00 93.93 248 A  1 
ATOM   1927 C  CB  . ALA A  1  248 ? 19.240  -3.616  -11.996 1.00 95.48 248 A  1 
ATOM   1928 N  N   . ALA A  1  249 ? 19.202  -3.257  -15.174 1.00 95.08 249 A  1 
ATOM   1929 C  CA  . ALA A  1  249 ? 18.562  -3.071  -16.470 1.00 94.34 249 A  1 
ATOM   1930 C  C   . ALA A  1  249 ? 18.995  -4.153  -17.481 1.00 94.03 249 A  1 
ATOM   1931 O  O   . ALA A  1  249 ? 18.139  -4.769  -18.125 1.00 92.63 249 A  1 
ATOM   1932 C  CB  . ALA A  1  249 ? 18.870  -1.659  -16.973 1.00 93.60 249 A  1 
ATOM   1933 N  N   . LYS A  1  250 ? 20.287  -4.453  -17.556 1.00 95.50 250 A  1 
ATOM   1934 C  CA  . LYS A  1  250 ? 20.814  -5.531  -18.408 1.00 95.66 250 A  1 
ATOM   1935 C  C   . LYS A  1  250 ? 20.274  -6.909  -18.039 1.00 95.14 250 A  1 
ATOM   1936 O  O   . LYS A  1  250 ? 20.036  -7.727  -18.925 1.00 94.09 250 A  1 
ATOM   1937 C  CB  . LYS A  1  250 ? 22.342  -5.568  -18.338 1.00 95.60 250 A  1 
ATOM   1938 C  CG  . LYS A  1  250 ? 22.994  -4.750  -19.450 1.00 84.81 250 A  1 
ATOM   1939 C  CD  . LYS A  1  250 ? 24.517  -4.744  -19.278 1.00 82.36 250 A  1 
ATOM   1940 C  CE  . LYS A  1  250 ? 25.180  -3.952  -20.420 1.00 73.07 250 A  1 
ATOM   1941 N  NZ  . LYS A  1  250 ? 26.544  -3.532  -20.039 1.00 65.54 250 A  1 
ATOM   1942 N  N   . LYS A  1  251 ? 20.102  -7.176  -16.755 1.00 94.69 251 A  1 
ATOM   1943 C  CA  . LYS A  1  251 ? 19.554  -8.437  -16.240 1.00 93.83 251 A  1 
ATOM   1944 C  C   . LYS A  1  251 ? 18.026  -8.504  -16.285 1.00 93.21 251 A  1 
ATOM   1945 O  O   . LYS A  1  251 ? 17.466  -9.552  -15.992 1.00 91.65 251 A  1 
ATOM   1946 C  CB  . LYS A  1  251 ? 20.089  -8.696  -14.826 1.00 93.80 251 A  1 
ATOM   1947 C  CG  . LYS A  1  251 ? 21.573  -9.083  -14.842 1.00 91.39 251 A  1 
ATOM   1948 C  CD  . LYS A  1  251 ? 22.096  -9.316  -13.423 1.00 87.32 251 A  1 
ATOM   1949 C  CE  . LYS A  1  251 ? 23.549  -9.771  -13.491 1.00 81.85 251 A  1 
ATOM   1950 N  NZ  . LYS A  1  251 ? 24.193  -9.841  -12.152 1.00 74.14 251 A  1 
ATOM   1951 N  N   . ASN A  1  252 ? 17.370  -7.403  -16.647 1.00 93.51 252 A  1 
ATOM   1952 C  CA  . ASN A  1  252 ? 15.923  -7.270  -16.695 1.00 92.89 252 A  1 
ATOM   1953 C  C   . ASN A  1  252 ? 15.251  -7.592  -15.349 1.00 92.57 252 A  1 
ATOM   1954 O  O   . ASN A  1  252 ? 14.228  -8.281  -15.285 1.00 90.52 252 A  1 
ATOM   1955 C  CB  . ASN A  1  252 ? 15.399  -8.055  -17.909 1.00 91.81 252 A  1 
ATOM   1956 C  CG  . ASN A  1  252 ? 14.142  -7.455  -18.502 1.00 83.80 252 A  1 
ATOM   1957 O  OD1 . ASN A  1  252 ? 13.835  -6.286  -18.379 1.00 75.57 252 A  1 
ATOM   1958 N  ND2 . ASN A  1  252 ? 13.373  -8.248  -19.214 1.00 72.26 252 A  1 
ATOM   1959 N  N   . ILE A  1  253 ? 15.865  -7.104  -14.286 1.00 93.25 253 A  1 
ATOM   1960 C  CA  . ILE A  1  253 ? 15.356  -7.224  -12.920 1.00 93.39 253 A  1 
ATOM   1961 C  C   . ILE A  1  253 ? 14.960  -5.853  -12.377 1.00 93.86 253 A  1 
ATOM   1962 O  O   . ILE A  1  253 ? 15.504  -4.822  -12.788 1.00 92.95 253 A  1 
ATOM   1963 C  CB  . ILE A  1  253 ? 16.350  -7.961  -11.994 1.00 92.42 253 A  1 
ATOM   1964 C  CG1 . ILE A  1  253 ? 17.696  -7.216  -11.865 1.00 87.05 253 A  1 
ATOM   1965 C  CG2 . ILE A  1  253 ? 16.538  -9.405  -12.480 1.00 85.24 253 A  1 
ATOM   1966 C  CD1 . ILE A  1  253 ? 18.673  -7.859  -10.867 1.00 85.03 253 A  1 
ATOM   1967 N  N   . GLY A  1  254 ? 14.030  -5.834  -11.451 1.00 94.42 254 A  1 
ATOM   1968 C  CA  . GLY A  1  254 ? 13.717  -4.619  -10.714 1.00 94.40 254 A  1 
ATOM   1969 C  C   . GLY A  1  254 ? 14.885  -4.192  -9.828  1.00 95.33 254 A  1 
ATOM   1970 O  O   . GLY A  1  254 ? 15.662  -5.021  -9.366  1.00 94.80 254 A  1 
ATOM   1971 N  N   . ILE A  1  255 ? 14.993  -2.897  -9.577  1.00 95.42 255 A  1 
ATOM   1972 C  CA  . ILE A  1  255 ? 15.951  -2.356  -8.621  1.00 95.82 255 A  1 
ATOM   1973 C  C   . ILE A  1  255 ? 15.245  -1.389  -7.677  1.00 95.75 255 A  1 
ATOM   1974 O  O   . ILE A  1  255 ? 14.421  -0.577  -8.099  1.00 95.27 255 A  1 
ATOM   1975 C  CB  . ILE A  1  255 ? 17.177  -1.755  -9.344  1.00 95.97 255 A  1 
ATOM   1976 C  CG1 . ILE A  1  255 ? 18.302  -1.461  -8.332  1.00 94.53 255 A  1 
ATOM   1977 C  CG2 . ILE A  1  255 ? 16.813  -0.530  -10.181 1.00 94.04 255 A  1 
ATOM   1978 C  CD1 . ILE A  1  255 ? 19.632  -1.091  -8.985  1.00 94.73 255 A  1 
ATOM   1979 N  N   . GLY A  1  256 ? 15.549  -1.514  -6.390  1.00 96.80 256 A  1 
ATOM   1980 C  CA  . GLY A  1  256 ? 15.082  -0.618  -5.350  1.00 97.11 256 A  1 
ATOM   1981 C  C   . GLY A  1  256 ? 16.231  -0.137  -4.475  1.00 97.68 256 A  1 
ATOM   1982 O  O   . GLY A  1  256 ? 17.301  -0.744  -4.464  1.00 97.54 256 A  1 
ATOM   1983 N  N   . ALA A  1  257 ? 16.011  0.941   -3.751  1.00 97.52 257 A  1 
ATOM   1984 C  CA  . ALA A  1  257 ? 17.001  1.508   -2.852  1.00 97.70 257 A  1 
ATOM   1985 C  C   . ALA A  1  257 ? 16.418  1.717   -1.455  1.00 97.95 257 A  1 
ATOM   1986 O  O   . ALA A  1  257 ? 15.283  2.157   -1.302  1.00 97.68 257 A  1 
ATOM   1987 C  CB  . ALA A  1  257 ? 17.547  2.803   -3.450  1.00 97.47 257 A  1 
ATOM   1988 N  N   . ILE A  1  258 ? 17.217  1.417   -0.454  1.00 98.52 258 A  1 
ATOM   1989 C  CA  . ILE A  1  258 ? 16.917  1.681   0.950   1.00 98.63 258 A  1 
ATOM   1990 C  C   . ILE A  1  258 ? 18.089  2.466   1.540   1.00 98.79 258 A  1 
ATOM   1991 O  O   . ILE A  1  258 ? 19.251  2.154   1.278   1.00 98.63 258 A  1 
ATOM   1992 C  CB  . ILE A  1  258 ? 16.623  0.389   1.736   1.00 98.69 258 A  1 
ATOM   1993 C  CG1 . ILE A  1  258 ? 15.559  -0.475  1.020   1.00 98.23 258 A  1 
ATOM   1994 C  CG2 . ILE A  1  258 ? 16.172  0.757   3.156   1.00 98.36 258 A  1 
ATOM   1995 C  CD1 . ILE A  1  258 ? 15.186  -1.777  1.740   1.00 98.18 258 A  1 
ATOM   1996 N  N   . MET A  1  259 ? 17.784  3.500   2.315   1.00 98.77 259 A  1 
ATOM   1997 C  CA  . MET A  1  259 ? 18.774  4.383   2.921   1.00 98.58 259 A  1 
ATOM   1998 C  C   . MET A  1  259 ? 18.277  4.906   4.262   1.00 98.57 259 A  1 
ATOM   1999 O  O   . MET A  1  259 ? 17.099  4.741   4.598   1.00 98.08 259 A  1 
ATOM   2000 C  CB  . MET A  1  259 ? 19.088  5.529   1.948   1.00 98.12 259 A  1 
ATOM   2001 C  CG  . MET A  1  259 ? 17.891  6.444   1.659   1.00 97.30 259 A  1 
ATOM   2002 S  SD  . MET A  1  259 ? 18.063  7.443   0.150   1.00 96.18 259 A  1 
ATOM   2003 C  CE  . MET A  1  259 ? 17.963  6.139   -1.077  1.00 92.06 259 A  1 
ATOM   2004 N  N   . TYR A  1  260 ? 19.154  5.556   5.003   1.00 98.50 260 A  1 
ATOM   2005 C  CA  . TYR A  1  260 ? 18.776  6.264   6.214   1.00 98.40 260 A  1 
ATOM   2006 C  C   . TYR A  1  260 ? 18.373  7.704   5.885   1.00 98.33 260 A  1 
ATOM   2007 O  O   . TYR A  1  260 ? 17.189  8.018   5.818   1.00 97.67 260 A  1 
ATOM   2008 C  CB  . TYR A  1  260 ? 19.921  6.171   7.224   1.00 98.10 260 A  1 
ATOM   2009 C  CG  . TYR A  1  260 ? 19.755  7.090   8.411   1.00 97.53 260 A  1 
ATOM   2010 C  CD1 . TYR A  1  260 ? 20.501  8.279   8.472   1.00 95.95 260 A  1 
ATOM   2011 C  CD2 . TYR A  1  260 ? 18.849  6.766   9.435   1.00 95.92 260 A  1 
ATOM   2012 C  CE1 . TYR A  1  260 ? 20.363  9.141   9.564   1.00 94.60 260 A  1 
ATOM   2013 C  CE2 . TYR A  1  260 ? 18.705  7.625   10.547  1.00 94.40 260 A  1 
ATOM   2014 C  CZ  . TYR A  1  260 ? 19.474  8.806   10.606  1.00 94.43 260 A  1 
ATOM   2015 O  OH  . TYR A  1  260 ? 19.367  9.631   11.681  1.00 91.89 260 A  1 
ATOM   2016 N  N   . LEU A  1  261 ? 19.363  8.555   5.600   1.00 97.59 261 A  1 
ATOM   2017 C  CA  . LEU A  1  261 ? 19.163  9.971   5.328   1.00 97.44 261 A  1 
ATOM   2018 C  C   . LEU A  1  261 ? 18.655  10.177  3.890   1.00 97.49 261 A  1 
ATOM   2019 O  O   . LEU A  1  261 ? 19.385  9.877   2.945   1.00 97.03 261 A  1 
ATOM   2020 C  CB  . LEU A  1  261 ? 20.493  10.699  5.591   1.00 96.95 261 A  1 
ATOM   2021 C  CG  . LEU A  1  261 ? 20.438  12.226  5.407   1.00 96.11 261 A  1 
ATOM   2022 C  CD1 . LEU A  1  261 ? 19.560  12.896  6.459   1.00 94.81 261 A  1 
ATOM   2023 C  CD2 . LEU A  1  261 ? 21.845  12.810  5.534   1.00 94.69 261 A  1 
ATOM   2024 N  N   . PRO A  1  262 ? 17.437  10.720  3.710   1.00 96.80 262 A  1 
ATOM   2025 C  CA  . PRO A  1  262 ? 16.968  11.100  2.384   1.00 96.34 262 A  1 
ATOM   2026 C  C   . PRO A  1  262 ? 17.566  12.449  1.950   1.00 95.98 262 A  1 
ATOM   2027 O  O   . PRO A  1  262 ? 18.004  13.231  2.796   1.00 94.85 262 A  1 
ATOM   2028 C  CB  . PRO A  1  262 ? 15.444  11.156  2.525   1.00 95.87 262 A  1 
ATOM   2029 C  CG  . PRO A  1  262 ? 15.254  11.639  3.961   1.00 95.33 262 A  1 
ATOM   2030 C  CD  . PRO A  1  262 ? 16.423  11.000  4.712   1.00 96.10 262 A  1 
ATOM   2031 N  N   . PRO A  1  263 ? 17.532  12.781  0.653   1.00 95.49 263 A  1 
ATOM   2032 C  CA  . PRO A  1  263 ? 17.962  14.088  0.158   1.00 94.49 263 A  1 
ATOM   2033 C  C   . PRO A  1  263 ? 16.892  15.172  0.371   1.00 92.90 263 A  1 
ATOM   2034 O  O   . PRO A  1  263 ? 16.574  15.949  -0.529  1.00 89.02 263 A  1 
ATOM   2035 C  CB  . PRO A  1  263 ? 18.327  13.840  -1.306  1.00 93.80 263 A  1 
ATOM   2036 C  CG  . PRO A  1  263 ? 17.308  12.786  -1.720  1.00 92.93 263 A  1 
ATOM   2037 C  CD  . PRO A  1  263 ? 17.167  11.930  -0.457  1.00 94.74 263 A  1 
ATOM   2038 N  N   . ILE A  1  264 ? 16.312  15.214  1.564   1.00 92.11 264 A  1 
ATOM   2039 C  CA  . ILE A  1  264 ? 15.322  16.190  2.006   1.00 90.54 264 A  1 
ATOM   2040 C  C   . ILE A  1  264 ? 15.519  16.457  3.501   1.00 90.59 264 A  1 
ATOM   2041 O  O   . ILE A  1  264 ? 16.168  15.693  4.203   1.00 86.99 264 A  1 
ATOM   2042 C  CB  . ILE A  1  264 ? 13.887  15.701  1.687   1.00 86.37 264 A  1 
ATOM   2043 C  CG1 . ILE A  1  264 ? 12.877  16.861  1.755   1.00 74.26 264 A  1 
ATOM   2044 C  CG2 . ILE A  1  264 ? 13.463  14.550  2.621   1.00 72.54 264 A  1 
ATOM   2045 C  CD1 . ILE A  1  264 ? 11.495  16.530  1.200   1.00 68.82 264 A  1 
ATOM   2046 N  N   . THR A  1  265 ? 14.930  17.539  3.998   1.00 88.01 265 A  1 
ATOM   2047 C  CA  . THR A  1  265 ? 14.894  17.835  5.429   1.00 88.26 265 A  1 
ATOM   2048 C  C   . THR A  1  265 ? 13.470  18.095  5.888   1.00 88.34 265 A  1 
ATOM   2049 O  O   . THR A  1  265 ? 12.672  18.698  5.173   1.00 86.17 265 A  1 
ATOM   2050 C  CB  . THR A  1  265 ? 15.824  19.001  5.763   1.00 86.19 265 A  1 
ATOM   2051 O  OG1 . THR A  1  265 ? 15.932  19.152  7.156   1.00 81.07 265 A  1 
ATOM   2052 C  CG2 . THR A  1  265 ? 15.366  20.335  5.173   1.00 80.52 265 A  1 
ATOM   2053 N  N   . ASN A  1  266 ? 13.160  17.659  7.096   1.00 88.68 266 A  1 
ATOM   2054 C  CA  . ASN A  1  266 ? 11.960  18.029  7.833   1.00 87.96 266 A  1 
ATOM   2055 C  C   . ASN A  1  266 ? 12.295  18.800  9.120   1.00 86.61 266 A  1 
ATOM   2056 O  O   . ASN A  1  266 ? 11.418  19.073  9.933   1.00 82.49 266 A  1 
ATOM   2057 C  CB  . ASN A  1  266 ? 11.135  16.755  8.113   1.00 87.37 266 A  1 
ATOM   2058 C  CG  . ASN A  1  266 ? 11.799  15.819  9.108   1.00 88.10 266 A  1 
ATOM   2059 O  OD1 . ASN A  1  266 ? 13.008  15.707  9.203   1.00 80.95 266 A  1 
ATOM   2060 N  ND2 . ASN A  1  266 ? 11.013  15.104  9.880   1.00 83.37 266 A  1 
ATOM   2061 N  N   . SER A  1  267 ? 13.563  19.144  9.313   1.00 85.48 267 A  1 
ATOM   2062 C  CA  . SER A  1  267 ? 14.040  19.826  10.511  1.00 84.51 267 A  1 
ATOM   2063 C  C   . SER A  1  267 ? 14.039  21.339  10.319  1.00 84.60 267 A  1 
ATOM   2064 O  O   . SER A  1  267 ? 14.676  21.873  9.416   1.00 81.67 267 A  1 
ATOM   2065 C  CB  . SER A  1  267 ? 15.430  19.331  10.883  1.00 82.24 267 A  1 
ATOM   2066 O  OG  . SER A  1  267 ? 15.869  19.986  12.060  1.00 77.29 267 A  1 
ATOM   2067 N  N   . THR A  1  268 ? 13.371  22.032  11.235  1.00 81.39 268 A  1 
ATOM   2068 C  CA  . THR A  1  268 ? 13.421  23.496  11.304  1.00 78.81 268 A  1 
ATOM   2069 C  C   . THR A  1  268 ? 14.691  24.011  11.979  1.00 78.49 268 A  1 
ATOM   2070 O  O   . THR A  1  268 ? 15.121  25.131  11.717  1.00 75.55 268 A  1 
ATOM   2071 C  CB  . THR A  1  268 ? 12.205  24.041  12.057  1.00 77.76 268 A  1 
ATOM   2072 O  OG1 . THR A  1  268 ? 12.096  23.422  13.314  1.00 72.27 268 A  1 
ATOM   2073 C  CG2 . THR A  1  268 ? 10.900  23.772  11.301  1.00 71.58 268 A  1 
ATOM   2074 N  N   . THR A  1  269 ? 15.290  23.188  12.838  1.00 78.39 269 A  1 
ATOM   2075 C  CA  . THR A  1  269 ? 16.513  23.546  13.572  1.00 75.67 269 A  1 
ATOM   2076 C  C   . THR A  1  269 ? 17.787  23.176  12.821  1.00 75.83 269 A  1 
ATOM   2077 O  O   . THR A  1  269 ? 18.805  23.838  12.983  1.00 73.36 269 A  1 
ATOM   2078 C  CB  . THR A  1  269 ? 16.528  22.866  14.945  1.00 74.62 269 A  1 
ATOM   2079 O  OG1 . THR A  1  269 ? 16.326  21.487  14.811  1.00 69.89 269 A  1 
ATOM   2080 C  CG2 . THR A  1  269 ? 15.421  23.395  15.854  1.00 69.72 269 A  1 
ATOM   2081 N  N   . PHE A  1  270 ? 17.717  22.158  11.991  1.00 79.88 270 A  1 
ATOM   2082 C  CA  . PHE A  1  270 ? 18.819  21.731  11.128  1.00 79.20 270 A  1 
ATOM   2083 C  C   . PHE A  1  270 ? 18.335  21.544  9.683   1.00 80.36 270 A  1 
ATOM   2084 O  O   . PHE A  1  270 ? 18.198  20.420  9.193   1.00 77.53 270 A  1 
ATOM   2085 C  CB  . PHE A  1  270 ? 19.466  20.476  11.721  1.00 77.44 270 A  1 
ATOM   2086 C  CG  . PHE A  1  270 ? 20.789  20.134  11.074  1.00 74.71 270 A  1 
ATOM   2087 C  CD1 . PHE A  1  270 ? 20.890  19.056  10.177  1.00 69.41 270 A  1 
ATOM   2088 C  CD2 . PHE A  1  270 ? 21.923  20.920  11.349  1.00 69.34 270 A  1 
ATOM   2089 C  CE1 . PHE A  1  270 ? 22.112  18.760  9.561   1.00 67.32 270 A  1 
ATOM   2090 C  CE2 . PHE A  1  270 ? 23.148  20.634  10.731  1.00 67.12 270 A  1 
ATOM   2091 C  CZ  . PHE A  1  270 ? 23.243  19.558  9.837   1.00 69.67 270 A  1 
ATOM   2092 N  N   . PRO A  1  271 ? 18.028  22.658  8.990   1.00 80.97 271 A  1 
ATOM   2093 C  CA  . PRO A  1  271 ? 17.411  22.590  7.664   1.00 80.76 271 A  1 
ATOM   2094 C  C   . PRO A  1  271 ? 18.340  22.012  6.592   1.00 82.33 271 A  1 
ATOM   2095 O  O   . PRO A  1  271 ? 17.866  21.432  5.620   1.00 77.18 271 A  1 
ATOM   2096 C  CB  . PRO A  1  271 ? 16.997  24.032  7.353   1.00 76.70 271 A  1 
ATOM   2097 C  CG  . PRO A  1  271 ? 17.965  24.876  8.173   1.00 76.32 271 A  1 
ATOM   2098 C  CD  . PRO A  1  271 ? 18.173  24.034  9.424   1.00 81.95 271 A  1 
ATOM   2099 N  N   . ASN A  1  272 ? 19.644  22.116  6.770   1.00 83.54 272 A  1 
ATOM   2100 C  CA  . ASN A  1  272 ? 20.610  21.534  5.849   1.00 82.86 272 A  1 
ATOM   2101 C  C   . ASN A  1  272 ? 20.925  20.090  6.259   1.00 84.82 272 A  1 
ATOM   2102 O  O   . ASN A  1  272 ? 21.961  19.835  6.867   1.00 80.71 272 A  1 
ATOM   2103 C  CB  . ASN A  1  272 ? 21.859  22.432  5.781   1.00 77.65 272 A  1 
ATOM   2104 C  CG  . ASN A  1  272 ? 21.585  23.800  5.198   1.00 69.70 272 A  1 
ATOM   2105 O  OD1 . ASN A  1  272 ? 20.601  24.070  4.542   1.00 62.87 272 A  1 
ATOM   2106 N  ND2 . ASN A  1  272 ? 22.479  24.742  5.424   1.00 62.67 272 A  1 
ATOM   2107 N  N   . GLY A  1  273 ? 20.035  19.171  5.970   1.00 90.63 273 A  1 
ATOM   2108 C  CA  . GLY A  1  273 ? 20.217  17.768  6.342   1.00 91.79 273 A  1 
ATOM   2109 C  C   . GLY A  1  273 ? 21.350  17.057  5.594   1.00 94.16 273 A  1 
ATOM   2110 O  O   . GLY A  1  273 ? 22.062  16.231  6.168   1.00 92.51 273 A  1 
ATOM   2111 N  N   . MET A  1  274 ? 21.545  17.404  4.332   1.00 94.52 274 A  1 
ATOM   2112 C  CA  . MET A  1  274 ? 22.552  16.811  3.452   1.00 95.45 274 A  1 
ATOM   2113 C  C   . MET A  1  274 ? 23.312  17.916  2.707   1.00 95.37 274 A  1 
ATOM   2114 O  O   . MET A  1  274 ? 22.720  18.930  2.332   1.00 94.03 274 A  1 
ATOM   2115 C  CB  . MET A  1  274 ? 21.852  15.843  2.494   1.00 95.24 274 A  1 
ATOM   2116 C  CG  . MET A  1  274 ? 22.818  15.024  1.643   1.00 94.07 274 A  1 
ATOM   2117 S  SD  . MET A  1  274 ? 22.023  13.839  0.499   1.00 94.74 274 A  1 
ATOM   2118 C  CE  . MET A  1  274 ? 21.317  12.647  1.660   1.00 93.09 274 A  1 
ATOM   2119 N  N   . HIS A  1  275 ? 24.598  17.719  2.472   1.00 96.36 275 A  1 
ATOM   2120 C  CA  . HIS A  1  275 ? 25.361  18.630  1.623   1.00 96.25 275 A  1 
ATOM   2121 C  C   . HIS A  1  275 ? 24.734  18.712  0.223   1.00 96.11 275 A  1 
ATOM   2122 O  O   . HIS A  1  275 ? 24.388  17.688  -0.369  1.00 95.77 275 A  1 
ATOM   2123 C  CB  . HIS A  1  275 ? 26.826  18.190  1.538   1.00 96.18 275 A  1 
ATOM   2124 C  CG  . HIS A  1  275 ? 27.601  18.440  2.794   1.00 95.77 275 A  1 
ATOM   2125 N  ND1 . HIS A  1  275 ? 27.863  19.675  3.358   1.00 89.50 275 A  1 
ATOM   2126 C  CD2 . HIS A  1  275 ? 28.188  17.493  3.604   1.00 89.69 275 A  1 
ATOM   2127 C  CE1 . HIS A  1  275 ? 28.577  19.473  4.474   1.00 90.96 275 A  1 
ATOM   2128 N  NE2 . HIS A  1  275 ? 28.800  18.165  4.652   1.00 91.75 275 A  1 
ATOM   2129 N  N   . SER A  1  276 ? 24.583  19.911  -0.296  1.00 95.10 276 A  1 
ATOM   2130 C  CA  . SER A  1  276 ? 23.895  20.160  -1.567  1.00 94.46 276 A  1 
ATOM   2131 C  C   . SER A  1  276 ? 24.558  19.467  -2.760  1.00 94.79 276 A  1 
ATOM   2132 O  O   . SER A  1  276 ? 23.883  19.009  -3.673  1.00 93.99 276 A  1 
ATOM   2133 C  CB  . SER A  1  276 ? 23.821  21.668  -1.828  1.00 92.50 276 A  1 
ATOM   2134 O  OG  . SER A  1  276 ? 25.090  22.271  -1.723  1.00 80.35 276 A  1 
ATOM   2135 N  N   . GLU A  1  277 ? 25.870  19.333  -2.730  1.00 95.14 277 A  1 
ATOM   2136 C  CA  . GLU A  1  277 ? 26.654  18.639  -3.741  1.00 95.31 277 A  1 
ATOM   2137 C  C   . GLU A  1  277 ? 26.268  17.156  -3.823  1.00 96.07 277 A  1 
ATOM   2138 O  O   . GLU A  1  277 ? 26.144  16.598  -4.914  1.00 95.48 277 A  1 
ATOM   2139 C  CB  . GLU A  1  277 ? 28.152  18.778  -3.428  1.00 94.70 277 A  1 
ATOM   2140 C  CG  . GLU A  1  277 ? 28.708  20.211  -3.507  1.00 79.56 277 A  1 
ATOM   2141 C  CD  . GLU A  1  277 ? 28.363  21.133  -2.327  1.00 68.75 277 A  1 
ATOM   2142 O  OE1 . GLU A  1  277 ? 28.696  22.331  -2.432  1.00 61.75 277 A  1 
ATOM   2143 O  OE2 . GLU A  1  277 ? 27.732  20.676  -1.347  1.00 60.61 277 A  1 
ATOM   2144 N  N   . TYR A  1  278 ? 26.031  16.541  -2.673  1.00 96.65 278 A  1 
ATOM   2145 C  CA  . TYR A  1  278 ? 25.640  15.137  -2.602  1.00 96.86 278 A  1 
ATOM   2146 C  C   . TYR A  1  278 ? 24.152  14.931  -2.868  1.00 96.54 278 A  1 
ATOM   2147 O  O   . TYR A  1  278 ? 23.805  14.035  -3.633  1.00 96.17 278 A  1 
ATOM   2148 C  CB  . TYR A  1  278 ? 26.051  14.552  -1.245  1.00 97.20 278 A  1 
ATOM   2149 C  CG  . TYR A  1  278 ? 27.530  14.618  -0.928  1.00 97.45 278 A  1 
ATOM   2150 C  CD1 . TYR A  1  278 ? 28.497  14.391  -1.926  1.00 96.70 278 A  1 
ATOM   2151 C  CD2 . TYR A  1  278 ? 27.951  14.898  0.387   1.00 96.65 278 A  1 
ATOM   2152 C  CE1 . TYR A  1  278 ? 29.873  14.450  -1.615  1.00 96.43 278 A  1 
ATOM   2153 C  CE2 . TYR A  1  278 ? 29.318  14.957  0.707   1.00 96.31 278 A  1 
ATOM   2154 C  CZ  . TYR A  1  278 ? 30.275  14.731  -0.297  1.00 96.97 278 A  1 
ATOM   2155 O  OH  . TYR A  1  278 ? 31.608  14.790  0.010   1.00 96.20 278 A  1 
ATOM   2156 N  N   . SER A  1  279 ? 23.276  15.773  -2.322  1.00 96.07 279 A  1 
ATOM   2157 C  CA  . SER A  1  279 ? 21.841  15.659  -2.550  1.00 95.26 279 A  1 
ATOM   2158 C  C   . SER A  1  279 ? 21.490  15.810  -4.029  1.00 94.87 279 A  1 
ATOM   2159 O  O   . SER A  1  279 ? 20.710  15.022  -4.557  1.00 94.30 279 A  1 
ATOM   2160 C  CB  . SER A  1  279 ? 21.055  16.650  -1.691  1.00 94.37 279 A  1 
ATOM   2161 O  OG  . SER A  1  279 ? 21.294  17.986  -2.076  1.00 89.92 279 A  1 
ATOM   2162 N  N   . THR A  1  280 ? 22.132  16.752  -4.725  1.00 94.52 280 A  1 
ATOM   2163 C  CA  . THR A  1  280 ? 21.929  16.957  -6.164  1.00 93.90 280 A  1 
ATOM   2164 C  C   . THR A  1  280 ? 22.353  15.731  -6.968  1.00 93.96 280 A  1 
ATOM   2165 O  O   . THR A  1  280 ? 21.614  15.275  -7.840  1.00 93.50 280 A  1 
ATOM   2166 C  CB  . THR A  1  280 ? 22.690  18.196  -6.647  1.00 93.10 280 A  1 
ATOM   2167 O  OG1 . THR A  1  280 ? 22.288  19.330  -5.923  1.00 86.99 280 A  1 
ATOM   2168 C  CG2 . THR A  1  280 ? 22.434  18.500  -8.124  1.00 85.97 280 A  1 
ATOM   2169 N  N   . LYS A  1  281 ? 23.497  15.155  -6.659  1.00 95.19 281 A  1 
ATOM   2170 C  CA  . LYS A  1  281 ? 23.973  13.927  -7.325  1.00 95.55 281 A  1 
ATOM   2171 C  C   . LYS A  1  281 ? 23.055  12.743  -7.046  1.00 95.44 281 A  1 
ATOM   2172 O  O   . LYS A  1  281 ? 22.734  11.994  -7.963  1.00 95.21 281 A  1 
ATOM   2173 C  CB  . LYS A  1  281 ? 25.399  13.590  -6.888  1.00 96.04 281 A  1 
ATOM   2174 C  CG  . LYS A  1  281 ? 26.442  14.530  -7.506  1.00 89.70 281 A  1 
ATOM   2175 C  CD  . LYS A  1  281 ? 27.839  14.106  -7.047  1.00 88.83 281 A  1 
ATOM   2176 C  CE  . LYS A  1  281 ? 28.907  14.999  -7.649  1.00 81.87 281 A  1 
ATOM   2177 N  NZ  . LYS A  1  281 ? 30.259  14.510  -7.284  1.00 74.56 281 A  1 
ATOM   2178 N  N   . LEU A  1  282 ? 22.622  12.600  -5.802  1.00 96.07 282 A  1 
ATOM   2179 C  CA  . LEU A  1  282 ? 21.750  11.502  -5.397  1.00 95.94 282 A  1 
ATOM   2180 C  C   . LEU A  1  282 ? 20.384  11.584  -6.090  1.00 95.29 282 A  1 
ATOM   2181 O  O   . LEU A  1  282 ? 19.911  10.583  -6.621  1.00 94.41 282 A  1 
ATOM   2182 C  CB  . LEU A  1  282 ? 21.647  11.515  -3.862  1.00 95.96 282 A  1 
ATOM   2183 C  CG  . LEU A  1  282 ? 20.948  10.279  -3.283  1.00 94.25 282 A  1 
ATOM   2184 C  CD1 . LEU A  1  282 ? 21.728  8.994   -3.548  1.00 94.09 282 A  1 
ATOM   2185 C  CD2 . LEU A  1  282 ? 20.818  10.439  -1.770  1.00 93.88 282 A  1 
ATOM   2186 N  N   . ILE A  1  283 ? 19.790  12.777  -6.163  1.00 94.92 283 A  1 
ATOM   2187 C  CA  . ILE A  1  283 ? 18.531  13.003  -6.884  1.00 94.03 283 A  1 
ATOM   2188 C  C   . ILE A  1  283 ? 18.693  12.690  -8.375  1.00 93.44 283 A  1 
ATOM   2189 O  O   . ILE A  1  283 ? 17.833  12.027  -8.960  1.00 92.54 283 A  1 
ATOM   2190 C  CB  . ILE A  1  283 ? 18.024  14.440  -6.642  1.00 93.33 283 A  1 
ATOM   2191 C  CG1 . ILE A  1  283 ? 17.541  14.590  -5.184  1.00 91.70 283 A  1 
ATOM   2192 C  CG2 . ILE A  1  283 ? 16.882  14.811  -7.613  1.00 91.74 283 A  1 
ATOM   2193 C  CD1 . ILE A  1  283 ? 17.308  16.042  -4.746  1.00 86.81 283 A  1 
ATOM   2194 N  N   . ASN A  1  284 ? 19.782  13.104  -8.988  1.00 93.55 284 A  1 
ATOM   2195 C  CA  . ASN A  1  284 ? 20.046  12.762  -10.385 1.00 93.05 284 A  1 
ATOM   2196 C  C   . ASN A  1  284 ? 20.142  11.249  -10.591 1.00 92.97 284 A  1 
ATOM   2197 O  O   . ASN A  1  284 ? 19.544  10.726  -11.538 1.00 92.17 284 A  1 
ATOM   2198 C  CB  . ASN A  1  284 ? 21.316  13.476  -10.863 1.00 92.70 284 A  1 
ATOM   2199 C  CG  . ASN A  1  284 ? 21.090  14.944  -11.172 1.00 85.11 284 A  1 
ATOM   2200 O  OD1 . ASN A  1  284 ? 19.998  15.418  -11.378 1.00 77.14 284 A  1 
ATOM   2201 N  ND2 . ASN A  1  284 ? 22.154  15.713  -11.268 1.00 75.99 284 A  1 
ATOM   2202 N  N   . LEU A  1  285 ? 20.809  10.530  -9.691  1.00 94.43 285 A  1 
ATOM   2203 C  CA  . LEU A  1  285 ? 20.883  9.072   -9.743  1.00 94.63 285 A  1 
ATOM   2204 C  C   . LEU A  1  285 ? 19.512  8.407   -9.568  1.00 93.93 285 A  1 
ATOM   2205 O  O   . LEU A  1  285 ? 19.210  7.458   -10.281 1.00 92.89 285 A  1 
ATOM   2206 C  CB  . LEU A  1  285 ? 21.862  8.565   -8.673  1.00 95.19 285 A  1 
ATOM   2207 C  CG  . LEU A  1  285 ? 23.334  8.804   -9.034  1.00 94.52 285 A  1 
ATOM   2208 C  CD1 . LEU A  1  285 ? 24.197  8.556   -7.801  1.00 93.48 285 A  1 
ATOM   2209 C  CD2 . LEU A  1  285 ? 23.801  7.858   -10.140 1.00 93.12 285 A  1 
ATOM   2210 N  N   . PHE A  1  286 ? 18.661  8.929   -8.693  1.00 93.89 286 A  1 
ATOM   2211 C  CA  . PHE A  1  286 ? 17.297  8.416   -8.539  1.00 93.15 286 A  1 
ATOM   2212 C  C   . PHE A  1  286 ? 16.488  8.534   -9.832  1.00 91.97 286 A  1 
ATOM   2213 O  O   . PHE A  1  286 ? 15.733  7.622   -10.181 1.00 90.17 286 A  1 
ATOM   2214 C  CB  . PHE A  1  286 ? 16.576  9.159   -7.409  1.00 93.42 286 A  1 
ATOM   2215 C  CG  . PHE A  1  286 ? 17.110  8.945   -6.008  1.00 93.89 286 A  1 
ATOM   2216 C  CD1 . PHE A  1  286 ? 17.995  7.891   -5.694  1.00 91.40 286 A  1 
ATOM   2217 C  CD2 . PHE A  1  286 ? 16.672  9.804   -4.978  1.00 91.88 286 A  1 
ATOM   2218 C  CE1 . PHE A  1  286 ? 18.437  7.698   -4.378  1.00 91.43 286 A  1 
ATOM   2219 C  CE2 . PHE A  1  286 ? 17.108  9.611   -3.668  1.00 91.28 286 A  1 
ATOM   2220 C  CZ  . PHE A  1  286 ? 17.990  8.563   -3.362  1.00 92.74 286 A  1 
ATOM   2221 N  N   . ASN A  1  287 ? 16.673  9.615   -10.558 1.00 91.52 287 A  1 
ATOM   2222 C  CA  . ASN A  1  287 ? 15.992  9.842   -11.819 1.00 90.16 287 A  1 
ATOM   2223 C  C   . ASN A  1  287 ? 16.568  9.009   -12.975 1.00 89.39 287 A  1 
ATOM   2224 O  O   . ASN A  1  287 ? 15.818  8.606   -13.870 1.00 86.95 287 A  1 
ATOM   2225 C  CB  . ASN A  1  287 ? 16.019  11.340  -12.106 1.00 88.92 287 A  1 
ATOM   2226 C  CG  . ASN A  1  287 ? 15.026  12.067  -11.223 1.00 84.32 287 A  1 
ATOM   2227 O  OD1 . ASN A  1  287 ? 13.835  11.938  -11.387 1.00 76.71 287 A  1 
ATOM   2228 N  ND2 . ASN A  1  287 ? 15.472  12.851  -10.264 1.00 74.64 287 A  1 
ATOM   2229 N  N   . GLN A  1  288 ? 17.868  8.725   -12.958 1.00 90.49 288 A  1 
ATOM   2230 C  CA  . GLN A  1  288 ? 18.525  7.939   -13.997 1.00 89.74 288 A  1 
ATOM   2231 C  C   . GLN A  1  288 ? 18.348  6.426   -13.822 1.00 89.85 288 A  1 
ATOM   2232 O  O   . GLN A  1  288 ? 18.276  5.700   -14.810 1.00 88.01 288 A  1 
ATOM   2233 C  CB  . GLN A  1  288 ? 20.018  8.293   -14.026 1.00 88.39 288 A  1 
ATOM   2234 C  CG  . GLN A  1  288 ? 20.259  9.693   -14.613 1.00 80.03 288 A  1 
ATOM   2235 C  CD  . GLN A  1  288 ? 21.735  10.110  -14.541 1.00 77.58 288 A  1 
ATOM   2236 O  OE1 . GLN A  1  288 ? 22.614  9.394   -14.101 1.00 71.59 288 A  1 
ATOM   2237 N  NE2 . GLN A  1  288 ? 22.059  11.301  -14.991 1.00 68.15 288 A  1 
ATOM   2238 N  N   . THR A  1  289 ? 18.263  5.966   -12.586 1.00 91.53 289 A  1 
ATOM   2239 C  CA  . THR A  1  289 ? 18.307  4.524   -12.281 1.00 90.91 289 A  1 
ATOM   2240 C  C   . THR A  1  289 ? 16.942  3.848   -12.383 1.00 88.26 289 A  1 
ATOM   2241 O  O   . THR A  1  289 ? 16.858  2.620   -12.429 1.00 83.56 289 A  1 
ATOM   2242 C  CB  . THR A  1  289 ? 18.967  4.296   -10.911 1.00 91.63 289 A  1 
ATOM   2243 O  OG1 . THR A  1  289 ? 20.170  5.015   -10.831 1.00 88.41 289 A  1 
ATOM   2244 C  CG2 . THR A  1  289 ? 19.324  2.838   -10.646 1.00 88.36 289 A  1 
ATOM   2245 N  N   . ASN A  1  290 ? 15.854  4.607   -12.465 1.00 89.09 290 A  1 
ATOM   2246 C  CA  . ASN A  1  290 ? 14.489  4.078   -12.544 1.00 88.13 290 A  1 
ATOM   2247 C  C   . ASN A  1  290 ? 14.146  3.092   -11.404 1.00 89.93 290 A  1 
ATOM   2248 O  O   . ASN A  1  290 ? 13.639  1.986   -11.638 1.00 88.23 290 A  1 
ATOM   2249 C  CB  . ASN A  1  290 ? 14.249  3.536   -13.961 1.00 83.18 290 A  1 
ATOM   2250 C  CG  . ASN A  1  290 ? 12.799  3.200   -14.264 1.00 73.52 290 A  1 
ATOM   2251 O  OD1 . ASN A  1  290 ? 11.854  3.534   -13.571 1.00 63.29 290 A  1 
ATOM   2252 N  ND2 . ASN A  1  290 ? 12.573  2.517   -15.357 1.00 65.49 290 A  1 
ATOM   2253 N  N   . PHE A  1  291 ? 14.459  3.499   -10.187 1.00 91.93 291 A  1 
ATOM   2254 C  CA  . PHE A  1  291 ? 14.140  2.726   -8.993  1.00 93.07 291 A  1 
ATOM   2255 C  C   . PHE A  1  291 ? 12.643  2.442   -8.889  1.00 92.53 291 A  1 
ATOM   2256 O  O   . PHE A  1  291 ? 11.805  3.319   -9.072  1.00 91.44 291 A  1 
ATOM   2257 C  CB  . PHE A  1  291 ? 14.634  3.452   -7.735  1.00 94.03 291 A  1 
ATOM   2258 C  CG  . PHE A  1  291 ? 16.128  3.421   -7.548  1.00 94.86 291 A  1 
ATOM   2259 C  CD1 . PHE A  1  291 ? 16.781  2.198   -7.300  1.00 93.98 291 A  1 
ATOM   2260 C  CD2 . PHE A  1  291 ? 16.889  4.602   -7.599  1.00 94.03 291 A  1 
ATOM   2261 C  CE1 . PHE A  1  291 ? 18.169  2.151   -7.108  1.00 93.87 291 A  1 
ATOM   2262 C  CE2 . PHE A  1  291 ? 18.278  4.559   -7.402  1.00 93.79 291 A  1 
ATOM   2263 C  CZ  . PHE A  1  291 ? 18.905  3.332   -7.163  1.00 94.95 291 A  1 
ATOM   2264 N  N   . LYS A  1  292 ? 12.301  1.200   -8.546  1.00 94.19 292 A  1 
ATOM   2265 C  CA  . LYS A  1  292 ? 10.906  0.791   -8.335  1.00 93.99 292 A  1 
ATOM   2266 C  C   . LYS A  1  292 ? 10.369  1.239   -6.981  1.00 94.56 292 A  1 
ATOM   2267 O  O   . LYS A  1  292 ? 9.159   1.369   -6.813  1.00 93.61 292 A  1 
ATOM   2268 C  CB  . LYS A  1  292 ? 10.782  -0.731  -8.502  1.00 92.99 292 A  1 
ATOM   2269 C  CG  . LYS A  1  292 ? 11.226  -1.246  -9.879  1.00 90.39 292 A  1 
ATOM   2270 C  CD  . LYS A  1  292 ? 10.485  -0.554  -11.025 1.00 84.01 292 A  1 
ATOM   2271 C  CE  . LYS A  1  292 ? 10.954  -1.101  -12.369 1.00 79.85 292 A  1 
ATOM   2272 N  NZ  . LYS A  1  292 ? 10.445  -0.258  -13.483 1.00 71.36 292 A  1 
ATOM   2273 N  N   . PHE A  1  293 ? 11.270  1.459   -6.054  1.00 95.05 293 A  1 
ATOM   2274 C  CA  . PHE A  1  293 ? 10.980  2.041   -4.751  1.00 95.70 293 A  1 
ATOM   2275 C  C   . PHE A  1  293 ? 12.258  2.656   -4.180  1.00 96.09 293 A  1 
ATOM   2276 O  O   . PHE A  1  293 ? 13.362  2.170   -4.431  1.00 95.84 293 A  1 
ATOM   2277 C  CB  . PHE A  1  293 ? 10.411  0.969   -3.810  1.00 96.05 293 A  1 
ATOM   2278 C  CG  . PHE A  1  293 ? 11.275  -0.265  -3.642  1.00 96.43 293 A  1 
ATOM   2279 C  CD1 . PHE A  1  293 ? 11.083  -1.379  -4.484  1.00 95.62 293 A  1 
ATOM   2280 C  CD2 . PHE A  1  293 ? 12.271  -0.301  -2.658  1.00 95.53 293 A  1 
ATOM   2281 C  CE1 . PHE A  1  293 ? 11.886  -2.517  -4.339  1.00 95.39 293 A  1 
ATOM   2282 C  CE2 . PHE A  1  293 ? 13.070  -1.441  -2.507  1.00 95.14 293 A  1 
ATOM   2283 C  CZ  . PHE A  1  293 ? 12.891  -2.548  -3.353  1.00 96.04 293 A  1 
ATOM   2284 N  N   . ILE A  1  294 ? 12.064  3.705   -3.398  1.00 96.88 294 A  1 
ATOM   2285 C  CA  . ILE A  1  294 ? 13.119  4.337   -2.609  1.00 96.90 294 A  1 
ATOM   2286 C  C   . ILE A  1  294 ? 12.561  4.528   -1.206  1.00 97.23 294 A  1 
ATOM   2287 O  O   . ILE A  1  294 ? 11.520  5.157   -1.027  1.00 97.04 294 A  1 
ATOM   2288 C  CB  . ILE A  1  294 ? 13.582  5.673   -3.230  1.00 96.52 294 A  1 
ATOM   2289 C  CG1 . ILE A  1  294 ? 13.963  5.528   -4.721  1.00 95.50 294 A  1 
ATOM   2290 C  CG2 . ILE A  1  294 ? 14.775  6.208   -2.420  1.00 95.44 294 A  1 
ATOM   2291 C  CD1 . ILE A  1  294 ? 14.235  6.871   -5.422  1.00 94.17 294 A  1 
ATOM   2292 N  N   . ILE A  1  295 ? 13.232  3.953   -0.230  1.00 97.70 295 A  1 
ATOM   2293 C  CA  . ILE A  1  295 ? 12.792  3.944   1.170   1.00 98.03 295 A  1 
ATOM   2294 C  C   . ILE A  1  295 ? 13.884  4.577   2.017   1.00 98.24 295 A  1 
ATOM   2295 O  O   . ILE A  1  295 ? 15.060  4.294   1.814   1.00 98.06 295 A  1 
ATOM   2296 C  CB  . ILE A  1  295 ? 12.465  2.502   1.617   1.00 97.84 295 A  1 
ATOM   2297 C  CG1 . ILE A  1  295 ? 11.300  1.907   0.781   1.00 96.54 295 A  1 
ATOM   2298 C  CG2 . ILE A  1  295 ? 12.122  2.442   3.117   1.00 97.22 295 A  1 
ATOM   2299 C  CD1 . ILE A  1  295 ? 11.171  0.391   0.903   1.00 92.06 295 A  1 
ATOM   2300 N  N   . SER A  1  296 ? 13.476  5.407   2.973   1.00 98.01 296 A  1 
ATOM   2301 C  CA  . SER A  1  296 ? 14.397  5.991   3.936   1.00 98.07 296 A  1 
ATOM   2302 C  C   . SER A  1  296 ? 13.849  5.959   5.361   1.00 98.06 296 A  1 
ATOM   2303 O  O   . SER A  1  296 ? 12.686  5.613   5.591   1.00 97.46 296 A  1 
ATOM   2304 C  CB  . SER A  1  296 ? 14.778  7.417   3.504   1.00 97.50 296 A  1 
ATOM   2305 O  OG  . SER A  1  296 ? 13.704  8.308   3.701   1.00 96.00 296 A  1 
ATOM   2306 N  N   . GLY A  1  297 ? 14.697  6.306   6.308   1.00 97.93 297 A  1 
ATOM   2307 C  CA  . GLY A  1  297 ? 14.339  6.643   7.682   1.00 97.66 297 A  1 
ATOM   2308 C  C   . GLY A  1  297 ? 14.551  8.138   7.941   1.00 97.17 297 A  1 
ATOM   2309 O  O   . GLY A  1  297 ? 14.150  8.969   7.116   1.00 95.39 297 A  1 
ATOM   2310 N  N   . TYR A  1  298 ? 15.209  8.456   9.047   1.00 97.13 298 A  1 
ATOM   2311 C  CA  . TYR A  1  298 ? 15.655  9.790   9.475   1.00 96.72 298 A  1 
ATOM   2312 C  C   . TYR A  1  298 ? 14.555  10.771  9.889   1.00 96.61 298 A  1 
ATOM   2313 O  O   . TYR A  1  298 ? 14.699  11.472  10.889  1.00 95.03 298 A  1 
ATOM   2314 C  CB  . TYR A  1  298 ? 16.576  10.407  8.409   1.00 96.02 298 A  1 
ATOM   2315 C  CG  . TYR A  1  298 ? 16.996  11.822  8.683   1.00 95.39 298 A  1 
ATOM   2316 C  CD1 . TYR A  1  298 ? 16.356  12.906  8.032   1.00 93.47 298 A  1 
ATOM   2317 C  CD2 . TYR A  1  298 ? 18.013  12.099  9.620   1.00 93.37 298 A  1 
ATOM   2318 C  CE1 . TYR A  1  298 ? 16.736  14.228  8.297   1.00 92.23 298 A  1 
ATOM   2319 C  CE2 . TYR A  1  298 ? 18.396  13.419  9.899   1.00 91.95 298 A  1 
ATOM   2320 C  CZ  . TYR A  1  298 ? 17.758  14.484  9.228   1.00 91.96 298 A  1 
ATOM   2321 O  OH  . TYR A  1  298 ? 18.141  15.778  9.488   1.00 89.77 298 A  1 
ATOM   2322 N  N   . THR A  1  299 ? 13.468  10.870  9.135   1.00 96.71 299 A  1 
ATOM   2323 C  CA  . THR A  1  299 ? 12.470  11.922  9.376   1.00 96.46 299 A  1 
ATOM   2324 C  C   . THR A  1  299 ? 11.611  11.655  10.607  1.00 96.32 299 A  1 
ATOM   2325 O  O   . THR A  1  299 ? 10.972  12.581  11.100  1.00 94.65 299 A  1 
ATOM   2326 C  CB  . THR A  1  299 ? 11.541  12.114  8.174   1.00 95.71 299 A  1 
ATOM   2327 O  OG1 . THR A  1  299 ? 10.756  10.970  7.966   1.00 93.09 299 A  1 
ATOM   2328 C  CG2 . THR A  1  299 ? 12.297  12.432  6.882   1.00 93.32 299 A  1 
ATOM   2329 N  N   . HIS A  1  300 ? 11.571  10.420  11.076  1.00 97.23 300 A  1 
ATOM   2330 C  CA  . HIS A  1  300 ? 10.694  9.918   12.137  1.00 97.58 300 A  1 
ATOM   2331 C  C   . HIS A  1  300 ? 9.192   9.953   11.801  1.00 97.76 300 A  1 
ATOM   2332 O  O   . HIS A  1  300 ? 8.374   9.453   12.566  1.00 97.10 300 A  1 
ATOM   2333 C  CB  . HIS A  1  300 ? 11.009  10.616  13.466  1.00 97.34 300 A  1 
ATOM   2334 C  CG  . HIS A  1  300 ? 12.325  10.226  14.090  1.00 97.25 300 A  1 
ATOM   2335 N  ND1 . HIS A  1  300 ? 12.476  9.842   15.415  1.00 94.86 300 A  1 
ATOM   2336 C  CD2 . HIS A  1  300 ? 13.550  10.149  13.520  1.00 95.10 300 A  1 
ATOM   2337 C  CE1 . HIS A  1  300 ? 13.764  9.527   15.611  1.00 95.05 300 A  1 
ATOM   2338 N  NE2 . HIS A  1  300 ? 14.444  9.705   14.481  1.00 95.48 300 A  1 
ATOM   2339 N  N   . THR A  1  301 ? 8.841   10.498  10.657  1.00 97.48 301 A  1 
ATOM   2340 C  CA  . THR A  1  301 ? 7.457   10.685  10.221  1.00 97.37 301 A  1 
ATOM   2341 C  C   . THR A  1  301 ? 7.094   9.747   9.078   1.00 97.59 301 A  1 
ATOM   2342 O  O   . THR A  1  301 ? 7.946   9.318   8.296   1.00 96.93 301 A  1 
ATOM   2343 C  CB  . THR A  1  301 ? 7.200   12.137  9.813   1.00 96.29 301 A  1 
ATOM   2344 O  OG1 . THR A  1  301 ? 8.108   12.562  8.831   1.00 91.94 301 A  1 
ATOM   2345 C  CG2 . THR A  1  301 ? 7.325   13.095  10.993  1.00 91.92 301 A  1 
ATOM   2346 N  N   . ASP A  1  302 ? 5.805   9.461   8.957   1.00 97.90 302 A  1 
ATOM   2347 C  CA  . ASP A  1  302 ? 5.250   8.811   7.779   1.00 97.99 302 A  1 
ATOM   2348 C  C   . ASP A  1  302 ? 5.099   9.856   6.668   1.00 97.52 302 A  1 
ATOM   2349 O  O   . ASP A  1  302 ? 4.172   10.665  6.657   1.00 96.13 302 A  1 
ATOM   2350 C  CB  . ASP A  1  302 ? 3.924   8.145   8.126   1.00 97.98 302 A  1 
ATOM   2351 C  CG  . ASP A  1  302 ? 3.473   7.152   7.054   1.00 98.04 302 A  1 
ATOM   2352 O  OD1 . ASP A  1  302 ? 3.905   7.246   5.885   1.00 96.92 302 A  1 
ATOM   2353 O  OD2 . ASP A  1  302 ? 2.729   6.215   7.410   1.00 96.81 302 A  1 
ATOM   2354 N  N   . SER A  1  303 ? 6.053   9.889   5.779   1.00 96.97 303 A  1 
ATOM   2355 C  CA  . SER A  1  303 ? 6.166   10.935  4.768   1.00 95.92 303 A  1 
ATOM   2356 C  C   . SER A  1  303 ? 6.455   10.355  3.394   1.00 96.30 303 A  1 
ATOM   2357 O  O   . SER A  1  303 ? 7.056   9.295   3.244   1.00 94.67 303 A  1 
ATOM   2358 C  CB  . SER A  1  303 ? 7.248   11.947  5.149   1.00 92.98 303 A  1 
ATOM   2359 O  OG  . SER A  1  303 ? 6.975   12.537  6.395   1.00 77.68 303 A  1 
ATOM   2360 N  N   . ILE A  1  304 ? 6.025   11.100  2.385   1.00 95.74 304 A  1 
ATOM   2361 C  CA  . ILE A  1  304 ? 6.321   10.815  0.993   1.00 95.67 304 A  1 
ATOM   2362 C  C   . ILE A  1  304 ? 6.763   12.126  0.361   1.00 94.67 304 A  1 
ATOM   2363 O  O   . ILE A  1  304 ? 6.082   13.136  0.511   1.00 92.76 304 A  1 
ATOM   2364 C  CB  . ILE A  1  304 ? 5.091   10.232  0.260   1.00 95.50 304 A  1 
ATOM   2365 C  CG1 . ILE A  1  304 ? 4.517   8.986   0.972   1.00 93.79 304 A  1 
ATOM   2366 C  CG2 . ILE A  1  304 ? 5.485   9.885   -1.188  1.00 93.41 304 A  1 
ATOM   2367 C  CD1 . ILE A  1  304 ? 3.182   8.494   0.401   1.00 92.10 304 A  1 
ATOM   2368 N  N   . PHE A  1  305 ? 7.860   12.115  -0.350  1.00 92.54 305 A  1 
ATOM   2369 C  CA  . PHE A  1  305 ? 8.293   13.297  -1.081  1.00 91.61 305 A  1 
ATOM   2370 C  C   . PHE A  1  305 ? 8.797   12.943  -2.476  1.00 92.65 305 A  1 
ATOM   2371 O  O   . PHE A  1  305 ? 9.439   11.902  -2.669  1.00 91.31 305 A  1 
ATOM   2372 C  CB  . PHE A  1  305 ? 9.313   14.093  -0.267  1.00 88.33 305 A  1 
ATOM   2373 C  CG  . PHE A  1  305 ? 10.597  13.359  0.023   1.00 85.53 305 A  1 
ATOM   2374 C  CD1 . PHE A  1  305 ? 10.729  12.575  1.184   1.00 77.11 305 A  1 
ATOM   2375 C  CD2 . PHE A  1  305 ? 11.697  13.500  -0.849  1.00 77.19 305 A  1 
ATOM   2376 C  CE1 . PHE A  1  305 ? 11.952  11.964  1.487   1.00 70.89 305 A  1 
ATOM   2377 C  CE2 . PHE A  1  305 ? 12.920  12.887  -0.545  1.00 69.95 305 A  1 
ATOM   2378 C  CZ  . PHE A  1  305 ? 13.043  12.130  0.625   1.00 68.77 305 A  1 
ATOM   2379 N  N   . PRO A  1  306 ? 8.504   13.798  -3.455  1.00 92.26 306 A  1 
ATOM   2380 C  CA  . PRO A  1  306 ? 8.962   13.589  -4.807  1.00 91.01 306 A  1 
ATOM   2381 C  C   . PRO A  1  306 ? 10.445  13.966  -4.942  1.00 90.24 306 A  1 
ATOM   2382 O  O   . PRO A  1  306 ? 10.904  14.985  -4.433  1.00 86.48 306 A  1 
ATOM   2383 C  CB  . PRO A  1  306 ? 8.063   14.484  -5.662  1.00 88.67 306 A  1 
ATOM   2384 C  CG  . PRO A  1  306 ? 7.719   15.637  -4.733  1.00 86.67 306 A  1 
ATOM   2385 C  CD  . PRO A  1  306 ? 7.676   14.984  -3.355  1.00 89.87 306 A  1 
ATOM   2386 N  N   . VAL A  1  307 ? 11.165  13.149  -5.690  1.00 88.91 307 A  1 
ATOM   2387 C  CA  . VAL A  1  307 ? 12.498  13.461  -6.208  1.00 86.02 307 A  1 
ATOM   2388 C  C   . VAL A  1  307 ? 12.383  13.551  -7.725  1.00 81.73 307 A  1 
ATOM   2389 O  O   . VAL A  1  307 ? 12.736  12.640  -8.469  1.00 73.11 307 A  1 
ATOM   2390 C  CB  . VAL A  1  307 ? 13.577  12.474  -5.704  1.00 84.78 307 A  1 
ATOM   2391 C  CG1 . VAL A  1  307 ? 13.951  12.800  -4.261  1.00 77.94 307 A  1 
ATOM   2392 C  CG2 . VAL A  1  307 ? 13.150  11.012  -5.754  1.00 79.19 307 A  1 
ATOM   2393 N  N   . TYR A  1  308 ? 11.774  14.642  -8.167  1.00 71.81 308 A  1 
ATOM   2394 C  CA  . TYR A  1  308 ? 11.472  14.845  -9.577  1.00 67.88 308 A  1 
ATOM   2395 C  C   . TYR A  1  308 ? 12.686  15.312  -10.363 1.00 67.42 308 A  1 
ATOM   2396 O  O   . TYR A  1  308 ? 13.376  16.254  -9.997  1.00 59.65 308 A  1 
ATOM   2397 C  CB  . TYR A  1  308 ? 10.327  15.847  -9.748  1.00 60.30 308 A  1 
ATOM   2398 C  CG  . TYR A  1  308 ? 8.951   15.306  -9.469  1.00 55.44 308 A  1 
ATOM   2399 C  CD1 . TYR A  1  308 ? 8.408   14.301  -10.284 1.00 50.17 308 A  1 
ATOM   2400 C  CD2 . TYR A  1  308 ? 8.165   15.831  -8.427  1.00 48.91 308 A  1 
ATOM   2401 C  CE1 . TYR A  1  308 ? 7.107   13.825  -10.077 1.00 44.52 308 A  1 
ATOM   2402 C  CE2 . TYR A  1  308 ? 6.862   15.365  -8.212  1.00 44.52 308 A  1 
ATOM   2403 C  CZ  . TYR A  1  308 ? 6.334   14.364  -9.037  1.00 43.55 308 A  1 
ATOM   2404 O  OH  . TYR A  1  308 ? 5.065   13.905  -8.835  1.00 37.69 308 A  1 
ATOM   2405 N  N   . SER A  1  309 ? 12.811  14.731  -11.538 1.00 65.35 309 A  1 
ATOM   2406 C  CA  . SER A  1  309 ? 13.244  15.478  -12.712 1.00 62.12 309 A  1 
ATOM   2407 C  C   . SER A  1  309 ? 12.040  15.707  -13.618 1.00 63.04 309 A  1 
ATOM   2408 O  O   . SER A  1  309 ? 10.984  15.096  -13.448 1.00 56.11 309 A  1 
ATOM   2409 C  CB  . SER A  1  309 ? 14.373  14.746  -13.438 1.00 54.61 309 A  1 
ATOM   2410 O  OG  . SER A  1  309 ? 13.857  13.657  -14.180 1.00 49.52 309 A  1 
ATOM   2411 N  N   . ASN A  1  310 ? 12.174  16.565  -14.601 1.00 59.18 310 A  1 
ATOM   2412 C  CA  . ASN A  1  310 ? 11.088  16.887  -15.532 1.00 57.78 310 A  1 
ATOM   2413 C  C   . ASN A  1  310 ? 10.519  15.678  -16.300 1.00 59.04 310 A  1 
ATOM   2414 O  O   . ASN A  1  310 ? 9.463   15.793  -16.909 1.00 53.53 310 A  1 
ATOM   2415 C  CB  . ASN A  1  310 ? 11.602  17.929  -16.531 1.00 51.69 310 A  1 
ATOM   2416 C  CG  . ASN A  1  310 ? 11.826  19.307  -15.921 1.00 46.64 310 A  1 
ATOM   2417 O  OD1 . ASN A  1  310 ? 11.364  19.635  -14.849 1.00 43.11 310 A  1 
ATOM   2418 N  ND2 . ASN A  1  310 ? 12.552  20.160  -16.599 1.00 43.07 310 A  1 
ATOM   2419 N  N   . SER A  1  311 ? 11.223  14.556  -16.325 1.00 64.77 311 A  1 
ATOM   2420 C  CA  . SER A  1  311 ? 10.892  13.414  -17.182 1.00 63.32 311 A  1 
ATOM   2421 C  C   . SER A  1  311 ? 10.496  12.143  -16.436 1.00 65.72 311 A  1 
ATOM   2422 O  O   . SER A  1  311 ? 9.865   11.273  -17.033 1.00 61.04 311 A  1 
ATOM   2423 C  CB  . SER A  1  311 ? 12.078  13.117  -18.097 1.00 57.44 311 A  1 
ATOM   2424 O  OG  . SER A  1  311 ? 13.248  12.867  -17.343 1.00 51.69 311 A  1 
ATOM   2425 N  N   . THR A  1  312 ? 10.858  12.017  -15.177 1.00 68.97 312 A  1 
ATOM   2426 C  CA  . THR A  1  312 ? 10.618  10.794  -14.411 1.00 67.83 312 A  1 
ATOM   2427 C  C   . THR A  1  312 ? 10.027  11.100  -13.047 1.00 71.21 312 A  1 
ATOM   2428 O  O   . THR A  1  312 ? 10.440  12.038  -12.362 1.00 66.26 312 A  1 
ATOM   2429 C  CB  . THR A  1  312 ? 11.890  9.946   -14.252 1.00 60.69 312 A  1 
ATOM   2430 O  OG1 . THR A  1  312 ? 12.957  10.713  -13.755 1.00 54.72 312 A  1 
ATOM   2431 C  CG2 . THR A  1  312 ? 12.349  9.350   -15.579 1.00 53.34 312 A  1 
ATOM   2432 N  N   . GLN A  1  313 ? 9.059   10.293  -12.658 1.00 75.14 313 A  1 
ATOM   2433 C  CA  . GLN A  1  313 ? 8.458   10.337  -11.333 1.00 77.35 313 A  1 
ATOM   2434 C  C   . GLN A  1  313 ? 9.168   9.333   -10.430 1.00 81.40 313 A  1 
ATOM   2435 O  O   . GLN A  1  313 ? 9.061   8.123   -10.633 1.00 78.21 313 A  1 
ATOM   2436 C  CB  . GLN A  1  313 ? 6.959   10.060  -11.427 1.00 71.44 313 A  1 
ATOM   2437 C  CG  . GLN A  1  313 ? 6.197   11.231  -12.060 1.00 64.98 313 A  1 
ATOM   2438 C  CD  . GLN A  1  313 ? 4.681   11.035  -12.045 1.00 60.71 313 A  1 
ATOM   2439 O  OE1 . GLN A  1  313 ? 4.162   9.954   -11.832 1.00 56.14 313 A  1 
ATOM   2440 N  NE2 . GLN A  1  313 ? 3.917   12.069  -12.254 1.00 53.45 313 A  1 
ATOM   2441 N  N   . SER A  1  314 ? 9.860   9.849   -9.442  1.00 88.15 314 A  1 
ATOM   2442 C  CA  . SER A  1  314 ? 10.418  9.057   -8.358  1.00 89.41 314 A  1 
ATOM   2443 C  C   . SER A  1  314 ? 9.990   9.653   -7.023  1.00 91.47 314 A  1 
ATOM   2444 O  O   . SER A  1  314 ? 9.822   10.866  -6.902  1.00 90.16 314 A  1 
ATOM   2445 C  CB  . SER A  1  314 ? 11.936  8.967   -8.460  1.00 86.52 314 A  1 
ATOM   2446 O  OG  . SER A  1  314 ? 12.301  8.220   -9.599  1.00 77.02 314 A  1 
ATOM   2447 N  N   . TYR A  1  315 ? 9.796   8.791   -6.041  1.00 93.36 315 A  1 
ATOM   2448 C  CA  . TYR A  1  315 ? 9.344   9.185   -4.712  1.00 94.49 315 A  1 
ATOM   2449 C  C   . TYR A  1  315 ? 10.174  8.480   -3.659  1.00 95.27 315 A  1 
ATOM   2450 O  O   . TYR A  1  315 ? 10.430  7.280   -3.780  1.00 94.50 315 A  1 
ATOM   2451 C  CB  . TYR A  1  315 ? 7.867   8.846   -4.532  1.00 93.96 315 A  1 
ATOM   2452 C  CG  . TYR A  1  315 ? 6.971   9.484   -5.569  1.00 93.79 315 A  1 
ATOM   2453 C  CD1 . TYR A  1  315 ? 6.555   10.816  -5.415  1.00 91.93 315 A  1 
ATOM   2454 C  CD2 . TYR A  1  315 ? 6.598   8.764   -6.715  1.00 92.27 315 A  1 
ATOM   2455 C  CE1 . TYR A  1  315 ? 5.771   11.431  -6.394  1.00 91.20 315 A  1 
ATOM   2456 C  CE2 . TYR A  1  315 ? 5.809   9.374   -7.705  1.00 91.23 315 A  1 
ATOM   2457 C  CZ  . TYR A  1  315 ? 5.400   10.707  -7.540  1.00 92.01 315 A  1 
ATOM   2458 O  OH  . TYR A  1  315 ? 4.632   11.318  -8.507  1.00 90.15 315 A  1 
ATOM   2459 N  N   . VAL A  1  316 ? 10.536  9.213   -2.627  1.00 95.48 316 A  1 
ATOM   2460 C  CA  . VAL A  1  316 ? 11.091  8.605   -1.419  1.00 95.94 316 A  1 
ATOM   2461 C  C   . VAL A  1  316 ? 9.965   8.453   -0.415  1.00 96.04 316 A  1 
ATOM   2462 O  O   . VAL A  1  316 ? 9.257   9.413   -0.111  1.00 95.57 316 A  1 
ATOM   2463 C  CB  . VAL A  1  316 ? 12.268  9.408   -0.847  1.00 95.86 316 A  1 
ATOM   2464 C  CG1 . VAL A  1  316 ? 12.856  8.701   0.372   1.00 94.43 316 A  1 
ATOM   2465 C  CG2 . VAL A  1  316 ? 13.370  9.591   -1.886  1.00 94.67 316 A  1 
ATOM   2466 N  N   . MET A  1  317 ? 9.801   7.246   0.086   1.00 96.43 317 A  1 
ATOM   2467 C  CA  . MET A  1  317 ? 8.856   6.924   1.147   1.00 96.86 317 A  1 
ATOM   2468 C  C   . MET A  1  317 ? 9.631   6.743   2.445   1.00 97.25 317 A  1 
ATOM   2469 O  O   . MET A  1  317 ? 10.483  5.860   2.535   1.00 96.52 317 A  1 
ATOM   2470 C  CB  . MET A  1  317 ? 8.063   5.658   0.787   1.00 96.02 317 A  1 
ATOM   2471 C  CG  . MET A  1  317 ? 7.343   5.791   -0.554  1.00 91.62 317 A  1 
ATOM   2472 S  SD  . MET A  1  317 ? 6.226   4.427   -0.935  1.00 88.48 317 A  1 
ATOM   2473 C  CE  . MET A  1  317 ? 4.825   4.894   0.093   1.00 81.31 317 A  1 
ATOM   2474 N  N   . THR A  1  318 ? 9.345   7.582   3.420   1.00 97.35 318 A  1 
ATOM   2475 C  CA  . THR A  1  318 ? 10.023  7.493   4.717   1.00 97.33 318 A  1 
ATOM   2476 C  C   . THR A  1  318 ? 9.223   6.609   5.657   1.00 97.63 318 A  1 
ATOM   2477 O  O   . THR A  1  318 ? 8.014   6.764   5.805   1.00 96.65 318 A  1 
ATOM   2478 C  CB  . THR A  1  318 ? 10.311  8.869   5.336   1.00 95.77 318 A  1 
ATOM   2479 O  OG1 . THR A  1  318 ? 9.142   9.525   5.717   1.00 84.39 318 A  1 
ATOM   2480 C  CG2 . THR A  1  318 ? 11.049  9.800   4.383   1.00 83.71 318 A  1 
ATOM   2481 N  N   . ASN A  1  319 ? 9.898   5.678   6.299   1.00 97.60 319 A  1 
ATOM   2482 C  CA  . ASN A  1  319 ? 9.299   4.913   7.381   1.00 97.78 319 A  1 
ATOM   2483 C  C   . ASN A  1  319 ? 9.285   5.779   8.643   1.00 98.05 319 A  1 
ATOM   2484 O  O   . ASN A  1  319 ? 10.326  6.336   8.980   1.00 97.00 319 A  1 
ATOM   2485 C  CB  . ASN A  1  319 ? 10.096  3.624   7.620   1.00 96.62 319 A  1 
ATOM   2486 C  CG  . ASN A  1  319 ? 10.162  2.710   6.419   1.00 94.33 319 A  1 
ATOM   2487 O  OD1 . ASN A  1  319 ? 9.200   2.441   5.721   1.00 86.02 319 A  1 
ATOM   2488 N  ND2 . ASN A  1  319 ? 11.322  2.166   6.152   1.00 86.21 319 A  1 
ATOM   2489 N  N   . PRO A  1  320 ? 8.150   5.874   9.354   1.00 98.21 320 A  1 
ATOM   2490 C  CA  . PRO A  1  320 ? 8.161   6.495   10.668  1.00 98.33 320 A  1 
ATOM   2491 C  C   . PRO A  1  320 ? 9.012   5.669   11.637  1.00 98.43 320 A  1 
ATOM   2492 O  O   . PRO A  1  320 ? 9.209   4.467   11.452  1.00 97.65 320 A  1 
ATOM   2493 C  CB  . PRO A  1  320 ? 6.693   6.566   11.093  1.00 97.77 320 A  1 
ATOM   2494 C  CG  . PRO A  1  320 ? 6.073   5.386   10.361  1.00 96.08 320 A  1 
ATOM   2495 C  CD  . PRO A  1  320 ? 6.849   5.320   9.053   1.00 97.93 320 A  1 
ATOM   2496 N  N   . SER A  1  321 ? 9.504   6.326   12.660  1.00 98.56 321 A  1 
ATOM   2497 C  CA  . SER A  1  321 ? 10.394  5.725   13.643  1.00 98.69 321 A  1 
ATOM   2498 C  C   . SER A  1  321 ? 9.669   4.856   14.662  1.00 98.74 321 A  1 
ATOM   2499 O  O   . SER A  1  321 ? 8.484   5.029   14.944  1.00 98.53 321 A  1 
ATOM   2500 C  CB  . SER A  1  321 ? 11.193  6.819   14.347  1.00 98.29 321 A  1 
ATOM   2501 O  OG  . SER A  1  321 ? 10.337  7.709   15.016  1.00 96.27 321 A  1 
ATOM   2502 N  N   . VAL A  1  322 ? 10.409  3.955   15.282  1.00 98.75 322 A  1 
ATOM   2503 C  CA  . VAL A  1  322 ? 9.990   3.363   16.552  1.00 98.83 322 A  1 
ATOM   2504 C  C   . VAL A  1  322 ? 10.147  4.386   17.680  1.00 98.73 322 A  1 
ATOM   2505 O  O   . VAL A  1  322 ? 9.309   4.447   18.573  1.00 98.54 322 A  1 
ATOM   2506 C  CB  . VAL A  1  322 ? 10.780  2.082   16.875  1.00 98.72 322 A  1 
ATOM   2507 C  CG1 . VAL A  1  322 ? 10.318  1.442   18.183  1.00 98.00 322 A  1 
ATOM   2508 C  CG2 . VAL A  1  322 ? 10.630  1.036   15.768  1.00 98.02 322 A  1 
ATOM   2509 N  N   . SER A  1  323 ? 11.181  5.207   17.630  1.00 98.71 323 A  1 
ATOM   2510 C  CA  . SER A  1  323 ? 11.388  6.264   18.620  1.00 98.73 323 A  1 
ATOM   2511 C  C   . SER A  1  323 ? 10.303  7.340   18.531  1.00 98.74 323 A  1 
ATOM   2512 O  O   . SER A  1  323 ? 10.100  7.905   17.455  1.00 98.44 323 A  1 
ATOM   2513 C  CB  . SER A  1  323 ? 12.762  6.901   18.441  1.00 98.64 323 A  1 
ATOM   2514 O  OG  . SER A  1  323 ? 12.939  7.918   19.408  1.00 97.61 323 A  1 
ATOM   2515 N  N   . PRO A  1  324 ? 9.643   7.689   19.653  1.00 98.69 324 A  1 
ATOM   2516 C  CA  . PRO A  1  324 ? 8.695   8.792   19.695  1.00 98.45 324 A  1 
ATOM   2517 C  C   . PRO A  1  324 ? 9.348   10.154  19.977  1.00 98.18 324 A  1 
ATOM   2518 O  O   . PRO A  1  324 ? 8.674   11.100  20.378  1.00 96.76 324 A  1 
ATOM   2519 C  CB  . PRO A  1  324 ? 7.697   8.360   20.774  1.00 98.30 324 A  1 
ATOM   2520 C  CG  . PRO A  1  324 ? 8.584   7.639   21.780  1.00 97.94 324 A  1 
ATOM   2521 C  CD  . PRO A  1  324 ? 9.652   6.968   20.905  1.00 98.39 324 A  1 
ATOM   2522 N  N   . LEU A  1  325 ? 10.641  10.270  19.762  1.00 98.25 325 A  1 
ATOM   2523 C  CA  . LEU A  1  325 ? 11.433  11.459  20.098  1.00 97.81 325 A  1 
ATOM   2524 C  C   . LEU A  1  325 ? 10.868  12.763  19.515  1.00 97.43 325 A  1 
ATOM   2525 O  O   . LEU A  1  325 ? 10.917  13.801  20.170  1.00 96.26 325 A  1 
ATOM   2526 C  CB  . LEU A  1  325 ? 12.875  11.228  19.609  1.00 97.52 325 A  1 
ATOM   2527 C  CG  . LEU A  1  325 ? 13.841  12.396  19.876  1.00 97.02 325 A  1 
ATOM   2528 C  CD1 . LEU A  1  325 ? 14.036  12.646  21.373  1.00 96.11 325 A  1 
ATOM   2529 C  CD2 . LEU A  1  325 ? 15.213  12.079  19.271  1.00 95.92 325 A  1 
ATOM   2530 N  N   . PHE A  1  326 ? 10.326  12.719  18.318  1.00 96.91 326 A  1 
ATOM   2531 C  CA  . PHE A  1  326 ? 9.790   13.900  17.634  1.00 96.01 326 A  1 
ATOM   2532 C  C   . PHE A  1  326 ? 8.256   13.939  17.591  1.00 95.73 326 A  1 
ATOM   2533 O  O   . PHE A  1  326 ? 7.674   14.588  16.729  1.00 93.59 326 A  1 
ATOM   2534 C  CB  . PHE A  1  326 ? 10.461  14.052  16.268  1.00 95.35 326 A  1 
ATOM   2535 C  CG  . PHE A  1  326 ? 11.963  14.187  16.324  1.00 94.91 326 A  1 
ATOM   2536 C  CD1 . PHE A  1  326 ? 12.560  15.195  17.110  1.00 92.24 326 A  1 
ATOM   2537 C  CD2 . PHE A  1  326 ? 12.780  13.305  15.601  1.00 92.37 326 A  1 
ATOM   2538 C  CE1 . PHE A  1  326 ? 13.963  15.312  17.171  1.00 91.37 326 A  1 
ATOM   2539 C  CE2 . PHE A  1  326 ? 14.179  13.418  15.655  1.00 91.32 326 A  1 
ATOM   2540 C  CZ  . PHE A  1  326 ? 14.774  14.420  16.446  1.00 92.05 326 A  1 
ATOM   2541 N  N   . GLY A  1  327 ? 7.607   13.286  18.543  1.00 96.77 327 A  1 
ATOM   2542 C  CA  . GLY A  1  327 ? 6.169   13.396  18.734  1.00 96.33 327 A  1 
ATOM   2543 C  C   . GLY A  1  327 ? 5.320   12.474  17.862  1.00 96.67 327 A  1 
ATOM   2544 O  O   . GLY A  1  327 ? 4.124   12.723  17.712  1.00 95.25 327 A  1 
ATOM   2545 N  N   . ASN A  1  328 ? 5.893   11.429  17.309  1.00 97.30 328 A  1 
ATOM   2546 C  CA  . ASN A  1  328 ? 5.156   10.343  16.676  1.00 97.76 328 A  1 
ATOM   2547 C  C   . ASN A  1  328 ? 4.881   9.209   17.674  1.00 97.93 328 A  1 
ATOM   2548 O  O   . ASN A  1  328 ? 5.615   9.041   18.645  1.00 97.57 328 A  1 
ATOM   2549 C  CB  . ASN A  1  328 ? 5.922   9.842   15.436  1.00 97.65 328 A  1 
ATOM   2550 C  CG  . ASN A  1  328 ? 7.256   9.230   15.802  1.00 97.53 328 A  1 
ATOM   2551 O  OD1 . ASN A  1  328 ? 8.212   9.925   16.108  1.00 89.72 328 A  1 
ATOM   2552 N  ND2 . ASN A  1  328 ? 7.353   7.920   15.818  1.00 90.61 328 A  1 
ATOM   2553 N  N   . ASN A  1  329 ? 3.871   8.403   17.415  1.00 98.21 329 A  1 
ATOM   2554 C  CA  . ASN A  1  329 ? 3.775   7.111   18.081  1.00 98.35 329 A  1 
ATOM   2555 C  C   . ASN A  1  329 ? 4.855   6.157   17.547  1.00 98.55 329 A  1 
ATOM   2556 O  O   . ASN A  1  329 ? 5.186   6.229   16.358  1.00 98.40 329 A  1 
ATOM   2557 C  CB  . ASN A  1  329 ? 2.378   6.521   17.890  1.00 97.97 329 A  1 
ATOM   2558 C  CG  . ASN A  1  329 ? 1.382   7.024   18.914  1.00 97.52 329 A  1 
ATOM   2559 O  OD1 . ASN A  1  329 ? 1.690   7.206   20.075  1.00 93.93 329 A  1 
ATOM   2560 N  ND2 . ASN A  1  329 ? 0.146   7.198   18.509  1.00 93.07 329 A  1 
ATOM   2561 N  N   . PRO A  1  330 ? 5.358   5.228   18.367  1.00 98.60 330 A  1 
ATOM   2562 C  CA  . PRO A  1  330 ? 6.184   4.142   17.876  1.00 98.72 330 A  1 
ATOM   2563 C  C   . PRO A  1  330 ? 5.500   3.380   16.743  1.00 98.77 330 A  1 
ATOM   2564 O  O   . PRO A  1  330 ? 4.326   3.026   16.851  1.00 98.46 330 A  1 
ATOM   2565 C  CB  . PRO A  1  330 ? 6.449   3.239   19.078  1.00 98.59 330 A  1 
ATOM   2566 C  CG  . PRO A  1  330 ? 6.324   4.192   20.260  1.00 97.99 330 A  1 
ATOM   2567 C  CD  . PRO A  1  330 ? 5.238   5.159   19.800  1.00 98.60 330 A  1 
ATOM   2568 N  N   . GLY A  1  331 ? 6.240   3.093   15.685  1.00 98.78 331 A  1 
ATOM   2569 C  CA  . GLY A  1  331 ? 5.716   2.378   14.540  1.00 98.77 331 A  1 
ATOM   2570 C  C   . GLY A  1  331 ? 6.752   1.500   13.853  1.00 98.79 331 A  1 
ATOM   2571 O  O   . GLY A  1  331 ? 7.954   1.721   13.946  1.00 98.49 331 A  1 
ATOM   2572 N  N   . PHE A  1  332 ? 6.268   0.496   13.159  1.00 98.88 332 A  1 
ATOM   2573 C  CA  . PHE A  1  332 ? 7.065   -0.302  12.230  1.00 98.89 332 A  1 
ATOM   2574 C  C   . PHE A  1  332 ? 6.250   -0.584  10.973  1.00 98.89 332 A  1 
ATOM   2575 O  O   . PHE A  1  332 ? 5.017   -0.492  10.981  1.00 98.59 332 A  1 
ATOM   2576 C  CB  . PHE A  1  332 ? 7.567   -1.591  12.894  1.00 98.78 332 A  1 
ATOM   2577 C  CG  . PHE A  1  332 ? 6.496   -2.631  13.132  1.00 98.83 332 A  1 
ATOM   2578 C  CD1 . PHE A  1  332 ? 5.802   -2.667  14.356  1.00 98.29 332 A  1 
ATOM   2579 C  CD2 . PHE A  1  332 ? 6.202   -3.580  12.141  1.00 98.26 332 A  1 
ATOM   2580 C  CE1 . PHE A  1  332 ? 4.821   -3.656  14.586  1.00 98.19 332 A  1 
ATOM   2581 C  CE2 . PHE A  1  332 ? 5.226   -4.568  12.365  1.00 98.03 332 A  1 
ATOM   2582 C  CZ  . PHE A  1  332 ? 4.539   -4.598  13.588  1.00 98.52 332 A  1 
ATOM   2583 N  N   . ARG A  1  333 ? 6.912   -0.962  9.902   1.00 98.83 333 A  1 
ATOM   2584 C  CA  . ARG A  1  333 ? 6.265   -1.156  8.602   1.00 98.81 333 A  1 
ATOM   2585 C  C   . ARG A  1  333 ? 6.555   -2.542  8.038   1.00 98.82 333 A  1 
ATOM   2586 O  O   . ARG A  1  333 ? 7.702   -2.972  7.985   1.00 98.53 333 A  1 
ATOM   2587 C  CB  . ARG A  1  333 ? 6.700   0.001   7.688   1.00 98.51 333 A  1 
ATOM   2588 C  CG  . ARG A  1  333 ? 5.978   0.007   6.347   1.00 97.07 333 A  1 
ATOM   2589 C  CD  . ARG A  1  333 ? 6.242   1.317   5.587   1.00 97.32 333 A  1 
ATOM   2590 N  NE  . ARG A  1  333 ? 5.480   2.429   6.162   1.00 97.55 333 A  1 
ATOM   2591 C  CZ  . ARG A  1  333 ? 5.455   3.702   5.775   1.00 97.72 333 A  1 
ATOM   2592 N  NH1 . ARG A  1  333 ? 6.193   4.137   4.803   1.00 95.75 333 A  1 
ATOM   2593 N  NH2 . ARG A  1  333 ? 4.667   4.539   6.355   1.00 95.43 333 A  1 
ATOM   2594 N  N   . MET A  1  334 ? 5.518   -3.216  7.578   1.00 98.69 334 A  1 
ATOM   2595 C  CA  . MET A  1  334 ? 5.641   -4.458  6.817   1.00 98.69 334 A  1 
ATOM   2596 C  C   . MET A  1  334 ? 5.522   -4.137  5.325   1.00 98.58 334 A  1 
ATOM   2597 O  O   . MET A  1  334 ? 4.418   -3.933  4.822   1.00 98.22 334 A  1 
ATOM   2598 C  CB  . MET A  1  334 ? 4.577   -5.471  7.258   1.00 98.51 334 A  1 
ATOM   2599 C  CG  . MET A  1  334 ? 4.813   -6.006  8.671   1.00 97.52 334 A  1 
ATOM   2600 S  SD  . MET A  1  334 ? 6.354   -6.930  8.946   1.00 97.11 334 A  1 
ATOM   2601 C  CE  . MET A  1  334 ? 6.213   -8.252  7.726   1.00 93.14 334 A  1 
ATOM   2602 N  N   . LEU A  1  335 ? 6.646   -4.096  4.636   1.00 98.54 335 A  1 
ATOM   2603 C  CA  . LEU A  1  335 ? 6.706   -3.819  3.196   1.00 98.32 335 A  1 
ATOM   2604 C  C   . LEU A  1  335 ? 6.556   -5.125  2.409   1.00 98.12 335 A  1 
ATOM   2605 O  O   . LEU A  1  335 ? 7.117   -6.146  2.792   1.00 97.46 335 A  1 
ATOM   2606 C  CB  . LEU A  1  335 ? 8.036   -3.138  2.856   1.00 98.21 335 A  1 
ATOM   2607 C  CG  . LEU A  1  335 ? 8.266   -1.790  3.557   1.00 97.30 335 A  1 
ATOM   2608 C  CD1 . LEU A  1  335 ? 9.753   -1.481  3.653   1.00 94.77 335 A  1 
ATOM   2609 C  CD2 . LEU A  1  335 ? 7.597   -0.655  2.780   1.00 94.66 335 A  1 
ATOM   2610 N  N   . ARG A  1  336 ? 5.838   -5.066  1.290   1.00 97.84 336 A  1 
ATOM   2611 C  CA  . ARG A  1  336 ? 5.619   -6.212  0.400   1.00 97.49 336 A  1 
ATOM   2612 C  C   . ARG A  1  336 ? 6.140   -5.903  -0.994  1.00 97.18 336 A  1 
ATOM   2613 O  O   . ARG A  1  336 ? 5.571   -5.082  -1.701  1.00 96.09 336 A  1 
ATOM   2614 C  CB  . ARG A  1  336 ? 4.130   -6.589  0.356   1.00 96.62 336 A  1 
ATOM   2615 C  CG  . ARG A  1  336 ? 3.537   -6.880  1.736   1.00 91.10 336 A  1 
ATOM   2616 C  CD  . ARG A  1  336 ? 2.090   -7.339  1.605   1.00 90.47 336 A  1 
ATOM   2617 N  NE  . ARG A  1  336 ? 1.207   -6.712  2.598   1.00 86.06 336 A  1 
ATOM   2618 C  CZ  . ARG A  1  336 ? -0.020  -6.297  2.385   1.00 85.14 336 A  1 
ATOM   2619 N  NH1 . ARG A  1  336 ? -0.609  -6.447  1.239   1.00 76.10 336 A  1 
ATOM   2620 N  NH2 . ARG A  1  336 ? -0.699  -5.702  3.327   1.00 77.51 336 A  1 
ATOM   2621 N  N   . ILE A  1  337 ? 7.195   -6.583  -1.390  1.00 96.93 337 A  1 
ATOM   2622 C  CA  . ILE A  1  337 ? 7.773   -6.443  -2.722  1.00 96.45 337 A  1 
ATOM   2623 C  C   . ILE A  1  337 ? 7.415   -7.665  -3.544  1.00 95.74 337 A  1 
ATOM   2624 O  O   . ILE A  1  337 ? 7.677   -8.798  -3.140  1.00 94.44 337 A  1 
ATOM   2625 C  CB  . ILE A  1  337 ? 9.294   -6.208  -2.671  1.00 96.06 337 A  1 
ATOM   2626 C  CG1 . ILE A  1  337 ? 9.609   -4.913  -1.895  1.00 94.40 337 A  1 
ATOM   2627 C  CG2 . ILE A  1  337 ? 9.876   -6.139  -4.098  1.00 94.97 337 A  1 
ATOM   2628 C  CD1 . ILE A  1  337 ? 11.091  -4.758  -1.550  1.00 89.85 337 A  1 
ATOM   2629 N  N   . ARG A  1  338 ? 6.840   -7.430  -4.721  1.00 94.22 338 A  1 
ATOM   2630 C  CA  . ARG A  1  338 ? 6.438   -8.487  -5.640  1.00 92.61 338 A  1 
ATOM   2631 C  C   . ARG A  1  338 ? 6.843   -8.132  -7.058  1.00 90.80 338 A  1 
ATOM   2632 O  O   . ARG A  1  338 ? 6.596   -7.031  -7.527  1.00 86.87 338 A  1 
ATOM   2633 C  CB  . ARG A  1  338 ? 4.931   -8.689  -5.499  1.00 91.02 338 A  1 
ATOM   2634 C  CG  . ARG A  1  338 ? 4.455   -9.946  -6.226  1.00 86.13 338 A  1 
ATOM   2635 C  CD  . ARG A  1  338 ? 2.972   -10.109 -5.936  1.00 84.95 338 A  1 
ATOM   2636 N  NE  . ARG A  1  338 ? 2.420   -11.330 -6.514  1.00 78.23 338 A  1 
ATOM   2637 C  CZ  . ARG A  1  338 ? 1.140   -11.625 -6.491  1.00 73.38 338 A  1 
ATOM   2638 N  NH1 . ARG A  1  338 ? 0.270   -10.810 -5.950  1.00 66.53 338 A  1 
ATOM   2639 N  NH2 . ARG A  1  338 ? 0.709   -12.741 -6.995  1.00 65.18 338 A  1 
ATOM   2640 N  N   . ALA A  1  339 ? 7.466   -9.082  -7.731  1.00 86.70 339 A  1 
ATOM   2641 C  CA  . ALA A  1  339 ? 7.948   -8.906  -9.103  1.00 84.48 339 A  1 
ATOM   2642 C  C   . ALA A  1  339 ? 8.803   -7.624  -9.309  1.00 84.86 339 A  1 
ATOM   2643 O  O   . ALA A  1  339 ? 8.696   -6.957  -10.329 1.00 80.19 339 A  1 
ATOM   2644 C  CB  . ALA A  1  339 ? 6.763   -9.036  -10.066 1.00 81.57 339 A  1 
ATOM   2645 N  N   . GLY A  1  340 ? 9.610   -7.296  -8.319  1.00 87.46 340 A  1 
ATOM   2646 C  CA  . GLY A  1  340 ? 10.493  -6.133  -8.361  1.00 86.81 340 A  1 
ATOM   2647 C  C   . GLY A  1  340 ? 9.840   -4.793  -8.015  1.00 88.38 340 A  1 
ATOM   2648 O  O   . GLY A  1  340 ? 10.524  -3.777  -8.052  1.00 85.13 340 A  1 
ATOM   2649 N  N   . VAL A  1  341 ? 8.565   -4.781  -7.676  1.00 89.51 341 A  1 
ATOM   2650 C  CA  . VAL A  1  341 ? 7.809   -3.560  -7.361  1.00 90.57 341 A  1 
ATOM   2651 C  C   . VAL A  1  341 ? 7.353   -3.607  -5.905  1.00 92.79 341 A  1 
ATOM   2652 O  O   . VAL A  1  341 ? 7.004   -4.669  -5.406  1.00 92.39 341 A  1 
ATOM   2653 C  CB  . VAL A  1  341 ? 6.610   -3.405  -8.322  1.00 87.95 341 A  1 
ATOM   2654 C  CG1 . VAL A  1  341 ? 5.859   -2.088  -8.117  1.00 78.48 341 A  1 
ATOM   2655 C  CG2 . VAL A  1  341 ? 7.066   -3.437  -9.791  1.00 78.72 341 A  1 
ATOM   2656 N  N   . LEU A  1  342 ? 7.324   -2.458  -5.253  1.00 94.26 342 A  1 
ATOM   2657 C  CA  . LEU A  1  342 ? 6.638   -2.345  -3.971  1.00 95.49 342 A  1 
ATOM   2658 C  C   . LEU A  1  342 ? 5.123   -2.439  -4.224  1.00 95.68 342 A  1 
ATOM   2659 O  O   . LEU A  1  342 ? 4.517   -1.523  -4.762  1.00 94.97 342 A  1 
ATOM   2660 C  CB  . LEU A  1  342 ? 7.068   -1.033  -3.282  1.00 95.67 342 A  1 
ATOM   2661 C  CG  . LEU A  1  342 ? 6.495   -0.864  -1.860  1.00 95.25 342 A  1 
ATOM   2662 C  CD1 . LEU A  1  342 ? 7.037   -1.921  -0.888  1.00 94.54 342 A  1 
ATOM   2663 C  CD2 . LEU A  1  342 ? 6.884   0.507   -1.309  1.00 94.32 342 A  1 
ATOM   2664 N  N   . GLU A  1  343 ? 4.552   -3.566  -3.888  1.00 96.42 343 A  1 
ATOM   2665 C  CA  . GLU A  1  343 ? 3.138   -3.859  -4.116  1.00 96.20 343 A  1 
ATOM   2666 C  C   . GLU A  1  343 ? 2.257   -3.091  -3.126  1.00 96.84 343 A  1 
ATOM   2667 O  O   . GLU A  1  343 ? 1.291   -2.450  -3.515  1.00 96.20 343 A  1 
ATOM   2668 C  CB  . GLU A  1  343 ? 2.921   -5.386  -4.026  1.00 94.74 343 A  1 
ATOM   2669 C  CG  . GLU A  1  343 ? 1.483   -5.842  -4.344  1.00 89.74 343 A  1 
ATOM   2670 C  CD  . GLU A  1  343 ? 1.341   -7.382  -4.345  1.00 87.04 343 A  1 
ATOM   2671 O  OE1 . GLU A  1  343 ? 0.705   -7.941  -5.267  1.00 80.68 343 A  1 
ATOM   2672 O  OE2 . GLU A  1  343 ? 1.907   -8.057  -3.464  1.00 81.53 343 A  1 
ATOM   2673 N  N   . ASP A  1  344 ? 2.628   -3.161  -1.854  1.00 97.30 344 A  1 
ATOM   2674 C  CA  . ASP A  1  344 ? 1.880   -2.536  -0.762  1.00 97.85 344 A  1 
ATOM   2675 C  C   . ASP A  1  344 ? 2.719   -2.521  0.522   1.00 97.98 344 A  1 
ATOM   2676 O  O   . ASP A  1  344 ? 3.806   -3.108  0.571   1.00 97.70 344 A  1 
ATOM   2677 C  CB  . ASP A  1  344 ? 0.580   -3.330  -0.536  1.00 97.69 344 A  1 
ATOM   2678 C  CG  . ASP A  1  344 ? -0.549  -2.510  0.077   1.00 97.78 344 A  1 
ATOM   2679 O  OD1 . ASP A  1  344 ? -0.318  -1.352  0.474   1.00 96.78 344 A  1 
ATOM   2680 O  OD2 . ASP A  1  344 ? -1.685  -3.036  0.116   1.00 96.75 344 A  1 
ATOM   2681 N  N   . PHE A  1  345 ? 2.193   -1.903  1.563   1.00 98.30 345 A  1 
ATOM   2682 C  CA  . PHE A  1  345 ? 2.703   -2.080  2.917   1.00 98.44 345 A  1 
ATOM   2683 C  C   . PHE A  1  345 ? 1.600   -1.914  3.962   1.00 98.59 345 A  1 
ATOM   2684 O  O   . PHE A  1  345 ? 0.597   -1.229  3.741   1.00 98.40 345 A  1 
ATOM   2685 C  CB  . PHE A  1  345 ? 3.877   -1.135  3.178   1.00 98.32 345 A  1 
ATOM   2686 C  CG  . PHE A  1  345 ? 3.537   0.337   3.175   1.00 98.37 345 A  1 
ATOM   2687 C  CD1 . PHE A  1  345 ? 3.780   1.120   2.025   1.00 97.26 345 A  1 
ATOM   2688 C  CD2 . PHE A  1  345 ? 3.024   0.949   4.327   1.00 97.04 345 A  1 
ATOM   2689 C  CE1 . PHE A  1  345 ? 3.528   2.500   2.041   1.00 96.94 345 A  1 
ATOM   2690 C  CE2 . PHE A  1  345 ? 2.767   2.329   4.348   1.00 96.58 345 A  1 
ATOM   2691 C  CZ  . PHE A  1  345 ? 3.018   3.104   3.204   1.00 97.53 345 A  1 
ATOM   2692 N  N   . ASP A  1  346 ? 1.812   -2.512  5.114   1.00 98.66 346 A  1 
ATOM   2693 C  CA  . ASP A  1  346 ? 1.038   -2.259  6.317   1.00 98.65 346 A  1 
ATOM   2694 C  C   . ASP A  1  346 ? 1.884   -1.454  7.302   1.00 98.62 346 A  1 
ATOM   2695 O  O   . ASP A  1  346 ? 2.995   -1.868  7.649   1.00 98.49 346 A  1 
ATOM   2696 C  CB  . ASP A  1  346 ? 0.582   -3.569  6.961   1.00 98.43 346 A  1 
ATOM   2697 C  CG  . ASP A  1  346 ? -0.370  -4.397  6.090   1.00 98.04 346 A  1 
ATOM   2698 O  OD1 . ASP A  1  346 ? -1.279  -3.822  5.459   1.00 95.79 346 A  1 
ATOM   2699 O  OD2 . ASP A  1  346 ? -0.218  -5.629  6.034   1.00 95.63 346 A  1 
ATOM   2700 N  N   . GLN A  1  347 ? 1.343   -0.343  7.775   1.00 98.75 347 A  1 
ATOM   2701 C  CA  . GLN A  1  347 ? 1.919   0.421   8.872   1.00 98.79 347 A  1 
ATOM   2702 C  C   . GLN A  1  347 ? 1.314   -0.072  10.181  1.00 98.76 347 A  1 
ATOM   2703 O  O   . GLN A  1  347 ? 0.094   -0.191  10.306  1.00 98.60 347 A  1 
ATOM   2704 C  CB  . GLN A  1  347 ? 1.673   1.920   8.647   1.00 98.70 347 A  1 
ATOM   2705 C  CG  . GLN A  1  347 ? 2.310   2.806   9.722   1.00 98.24 347 A  1 
ATOM   2706 C  CD  . GLN A  1  347 ? 3.830   2.654   9.782   1.00 98.36 347 A  1 
ATOM   2707 O  OE1 . GLN A  1  347 ? 4.508   2.579   8.771   1.00 95.19 347 A  1 
ATOM   2708 N  NE2 . GLN A  1  347 ? 4.407   2.597   10.961  1.00 94.83 347 A  1 
ATOM   2709 N  N   . TYR A  1  348 ? 2.160   -0.339  11.144  1.00 98.87 348 A  1 
ATOM   2710 C  CA  . TYR A  1  348 ? 1.782   -0.712  12.500  1.00 98.85 348 A  1 
ATOM   2711 C  C   . TYR A  1  348 ? 2.230   0.364   13.481  1.00 98.70 348 A  1 
ATOM   2712 O  O   . TYR A  1  348 ? 3.231   1.030   13.246  1.00 98.49 348 A  1 
ATOM   2713 C  CB  . TYR A  1  348 ? 2.378   -2.066  12.867  1.00 98.79 348 A  1 
ATOM   2714 C  CG  . TYR A  1  348 ? 1.814   -3.219  12.076  1.00 98.77 348 A  1 
ATOM   2715 C  CD1 . TYR A  1  348 ? 0.729   -3.968  12.579  1.00 98.01 348 A  1 
ATOM   2716 C  CD2 . TYR A  1  348 ? 2.350   -3.553  10.821  1.00 98.02 348 A  1 
ATOM   2717 C  CE1 . TYR A  1  348 ? 0.193   -5.026  11.853  1.00 97.94 348 A  1 
ATOM   2718 C  CE2 . TYR A  1  348 ? 1.816   -4.618  10.073  1.00 97.91 348 A  1 
ATOM   2719 C  CZ  . TYR A  1  348 ? 0.733   -5.351  10.592  1.00 98.40 348 A  1 
ATOM   2720 O  OH  . TYR A  1  348 ? 0.202   -6.379  9.865   1.00 97.88 348 A  1 
ATOM   2721 N  N   . TYR A  1  349 ? 1.499   0.496   14.575  1.00 98.77 349 A  1 
ATOM   2722 C  CA  . TYR A  1  349 ? 1.766   1.508   15.585  1.00 98.64 349 A  1 
ATOM   2723 C  C   . TYR A  1  349 ? 1.400   1.044   16.992  1.00 98.64 349 A  1 
ATOM   2724 O  O   . TYR A  1  349 ? 0.627   0.096   17.184  1.00 98.16 349 A  1 
ATOM   2725 C  CB  . TYR A  1  349 ? 1.021   2.803   15.230  1.00 98.30 349 A  1 
ATOM   2726 C  CG  . TYR A  1  349 ? -0.452  2.839   15.604  1.00 98.17 349 A  1 
ATOM   2727 C  CD1 . TYR A  1  349 ? -1.381  1.959   15.009  1.00 97.29 349 A  1 
ATOM   2728 C  CD2 . TYR A  1  349 ? -0.903  3.765   16.561  1.00 97.29 349 A  1 
ATOM   2729 C  CE1 . TYR A  1  349 ? -2.729  2.003   15.357  1.00 96.58 349 A  1 
ATOM   2730 C  CE2 . TYR A  1  349 ? -2.259  3.816   16.913  1.00 96.39 349 A  1 
ATOM   2731 C  CZ  . TYR A  1  349 ? -3.180  2.936   16.310  1.00 96.61 349 A  1 
ATOM   2732 O  OH  . TYR A  1  349 ? -4.502  2.993   16.647  1.00 94.94 349 A  1 
ATOM   2733 N  N   . PHE A  1  350 ? 1.930   1.763   17.965  1.00 98.67 350 A  1 
ATOM   2734 C  CA  . PHE A  1  350 ? 1.603   1.642   19.373  1.00 98.58 350 A  1 
ATOM   2735 C  C   . PHE A  1  350 ? 1.252   3.030   19.922  1.00 98.43 350 A  1 
ATOM   2736 O  O   . PHE A  1  350 ? 2.110   3.911   19.975  1.00 97.87 350 A  1 
ATOM   2737 C  CB  . PHE A  1  350 ? 2.796   1.026   20.102  1.00 98.33 350 A  1 
ATOM   2738 C  CG  . PHE A  1  350 ? 2.518   0.658   21.535  1.00 98.24 350 A  1 
ATOM   2739 C  CD1 . PHE A  1  350 ? 2.444   1.645   22.534  1.00 97.11 350 A  1 
ATOM   2740 C  CD2 . PHE A  1  350 ? 2.327   -0.689  21.881  1.00 96.97 350 A  1 
ATOM   2741 C  CE1 . PHE A  1  350 ? 2.171   1.286   23.862  1.00 96.11 350 A  1 
ATOM   2742 C  CE2 . PHE A  1  350 ? 2.066   -1.058  23.209  1.00 95.87 350 A  1 
ATOM   2743 C  CZ  . PHE A  1  350 ? 1.983   -0.068  24.199  1.00 96.37 350 A  1 
ATOM   2744 N  N   . ASP A  1  351 ? 0.009   3.236   20.343  1.00 98.09 351 A  1 
ATOM   2745 C  CA  . ASP A  1  351 ? -0.416  4.521   20.899  1.00 97.55 351 A  1 
ATOM   2746 C  C   . ASP A  1  351 ? 0.053   4.667   22.351  1.00 97.40 351 A  1 
ATOM   2747 O  O   . ASP A  1  351 ? -0.626  4.252   23.286  1.00 96.31 351 A  1 
ATOM   2748 C  CB  . ASP A  1  351 ? -1.929  4.687   20.738  1.00 96.26 351 A  1 
ATOM   2749 C  CG  . ASP A  1  351 ? -2.431  6.061   21.190  1.00 94.93 351 A  1 
ATOM   2750 O  OD1 . ASP A  1  351 ? -1.639  6.846   21.754  1.00 93.14 351 A  1 
ATOM   2751 O  OD2 . ASP A  1  351 ? -3.634  6.306   21.005  1.00 91.81 351 A  1 
ATOM   2752 N  N   . ILE A  1  352 ? 1.222   5.275   22.535  1.00 97.63 352 A  1 
ATOM   2753 C  CA  . ILE A  1  352 ? 1.798   5.492   23.867  1.00 97.38 352 A  1 
ATOM   2754 C  C   . ILE A  1  352 ? 1.027   6.511   24.717  1.00 96.48 352 A  1 
ATOM   2755 O  O   . ILE A  1  352 ? 1.277   6.608   25.913  1.00 94.64 352 A  1 
ATOM   2756 C  CB  . ILE A  1  352 ? 3.288   5.896   23.776  1.00 97.20 352 A  1 
ATOM   2757 C  CG1 . ILE A  1  352 ? 3.500   7.176   22.950  1.00 95.76 352 A  1 
ATOM   2758 C  CG2 . ILE A  1  352 ? 4.110   4.713   23.237  1.00 95.72 352 A  1 
ATOM   2759 C  CD1 . ILE A  1  352 ? 4.932   7.725   23.026  1.00 96.44 352 A  1 
ATOM   2760 N  N   . SER A  1  353 ? 0.077   7.247   24.145  1.00 95.94 353 A  1 
ATOM   2761 C  CA  . SER A  1  353 ? -0.765  8.183   24.890  1.00 94.43 353 A  1 
ATOM   2762 C  C   . SER A  1  353 ? -1.905  7.491   25.638  1.00 93.49 353 A  1 
ATOM   2763 O  O   . SER A  1  353 ? -2.491  8.068   26.554  1.00 90.57 353 A  1 
ATOM   2764 C  CB  . SER A  1  353 ? -1.322  9.260   23.955  1.00 92.99 353 A  1 
ATOM   2765 O  OG  . SER A  1  353 ? -2.422  8.792   23.209  1.00 89.12 353 A  1 
ATOM   2766 N  N   . ARG A  1  354 ? -2.216  6.262   25.271  1.00 92.92 354 A  1 
ATOM   2767 C  CA  . ARG A  1  354 ? -3.325  5.504   25.845  1.00 91.59 354 A  1 
ATOM   2768 C  C   . ARG A  1  354 ? -2.829  4.497   26.866  1.00 91.39 354 A  1 
ATOM   2769 O  O   . ARG A  1  354 ? -1.875  3.757   26.645  1.00 88.05 354 A  1 
ATOM   2770 C  CB  . ARG A  1  354 ? -4.139  4.817   24.753  1.00 88.95 354 A  1 
ATOM   2771 C  CG  . ARG A  1  354 ? -4.758  5.823   23.774  1.00 81.77 354 A  1 
ATOM   2772 C  CD  . ARG A  1  354 ? -5.577  5.111   22.706  1.00 79.60 354 A  1 
ATOM   2773 N  NE  . ARG A  1  354 ? -6.898  4.683   23.221  1.00 76.64 354 A  1 
ATOM   2774 C  CZ  . ARG A  1  354 ? -8.052  5.293   23.015  1.00 73.03 354 A  1 
ATOM   2775 N  NH1 . ARG A  1  354 ? -8.137  6.376   22.279  1.00 64.57 354 A  1 
ATOM   2776 N  NH2 . ARG A  1  354 ? -9.139  4.830   23.540  1.00 66.52 354 A  1 
ATOM   2777 N  N   . LYS A  1  355 ? -3.563  4.417   27.951  1.00 87.85 355 A  1 
ATOM   2778 C  CA  . LYS A  1  355 ? -3.345  3.387   28.954  1.00 85.07 355 A  1 
ATOM   2779 C  C   . LYS A  1  355 ? -3.690  2.012   28.378  1.00 84.13 355 A  1 
ATOM   2780 O  O   . LYS A  1  355 ? -4.670  1.886   27.652  1.00 78.19 355 A  1 
ATOM   2781 C  CB  . LYS A  1  355 ? -4.159  3.730   30.199  1.00 82.18 355 A  1 
ATOM   2782 C  CG  . LYS A  1  355 ? -3.595  3.009   31.423  1.00 71.23 355 A  1 
ATOM   2783 C  CD  . LYS A  1  355 ? -4.379  3.376   32.677  1.00 63.24 355 A  1 
ATOM   2784 C  CE  . LYS A  1  355 ? -3.752  2.654   33.858  1.00 54.80 355 A  1 
ATOM   2785 N  NZ  . LYS A  1  355 ? -4.486  2.923   35.119  1.00 46.86 355 A  1 
ATOM   2786 N  N   . ASP A  1  356 ? -2.891  1.022   28.707  1.00 85.72 356 A  1 
ATOM   2787 C  CA  . ASP A  1  356 ? -3.074  -0.367  28.269  1.00 85.44 356 A  1 
ATOM   2788 C  C   . ASP A  1  356 ? -3.139  -0.531  26.738  1.00 88.17 356 A  1 
ATOM   2789 O  O   . ASP A  1  356 ? -3.808  -1.427  26.218  1.00 83.84 356 A  1 
ATOM   2790 C  CB  . ASP A  1  356 ? -4.246  -1.020  29.022  1.00 80.85 356 A  1 
ATOM   2791 C  CG  . ASP A  1  356 ? -4.125  -0.859  30.541  1.00 69.24 356 A  1 
ATOM   2792 O  OD1 . ASP A  1  356 ? -3.002  -1.043  31.057  1.00 60.64 356 A  1 
ATOM   2793 O  OD2 . ASP A  1  356 ? -5.129  -0.495  31.185  1.00 62.25 356 A  1 
ATOM   2794 N  N   . SER A  1  357 ? -2.443  0.339   26.018  1.00 91.49 357 A  1 
ATOM   2795 C  CA  . SER A  1  357 ? -2.344  0.256   24.563  1.00 93.00 357 A  1 
ATOM   2796 C  C   . SER A  1  357 ? -1.638  -1.029  24.123  1.00 94.13 357 A  1 
ATOM   2797 O  O   . SER A  1  357 ? -0.867  -1.644  24.864  1.00 90.94 357 A  1 
ATOM   2798 C  CB  . SER A  1  357 ? -1.624  1.484   23.999  1.00 91.09 357 A  1 
ATOM   2799 O  OG  . SER A  1  357 ? -1.795  1.540   22.600  1.00 83.02 357 A  1 
ATOM   2800 N  N   . GLN A  1  358 ? -1.925  -1.432  22.894  1.00 96.01 358 A  1 
ATOM   2801 C  CA  . GLN A  1  358 ? -1.287  -2.565  22.250  1.00 96.09 358 A  1 
ATOM   2802 C  C   . GLN A  1  358 ? -0.919  -2.201  20.818  1.00 97.12 358 A  1 
ATOM   2803 O  O   . GLN A  1  358 ? -1.527  -1.319  20.216  1.00 96.07 358 A  1 
ATOM   2804 C  CB  . GLN A  1  358 ? -2.204  -3.800  22.271  1.00 93.56 358 A  1 
ATOM   2805 C  CG  . GLN A  1  358 ? -2.528  -4.256  23.704  1.00 85.10 358 A  1 
ATOM   2806 C  CD  . GLN A  1  358 ? -3.182  -5.634  23.785  1.00 77.89 358 A  1 
ATOM   2807 O  OE1 . GLN A  1  358 ? -3.358  -6.356  22.819  1.00 69.81 358 A  1 
ATOM   2808 N  NE2 . GLN A  1  358 ? -3.549  -6.061  24.967  1.00 66.00 358 A  1 
ATOM   2809 N  N   . TRP A  1  359 ? 0.057   -2.910  20.271  1.00 97.97 359 A  1 
ATOM   2810 C  CA  . TRP A  1  359 ? 0.379   -2.806  18.858  1.00 98.36 359 A  1 
ATOM   2811 C  C   . TRP A  1  359 ? -0.840  -3.152  18.014  1.00 98.35 359 A  1 
ATOM   2812 O  O   . TRP A  1  359 ? -1.552  -4.128  18.278  1.00 97.66 359 A  1 
ATOM   2813 C  CB  . TRP A  1  359 ? 1.544   -3.729  18.520  1.00 98.29 359 A  1 
ATOM   2814 C  CG  . TRP A  1  359 ? 2.859   -3.258  19.050  1.00 98.34 359 A  1 
ATOM   2815 C  CD1 . TRP A  1  359 ? 3.441   -3.660  20.200  1.00 97.82 359 A  1 
ATOM   2816 C  CD2 . TRP A  1  359 ? 3.744   -2.254  18.470  1.00 98.36 359 A  1 
ATOM   2817 N  NE1 . TRP A  1  359 ? 4.630   -2.980  20.379  1.00 97.96 359 A  1 
ATOM   2818 C  CE2 . TRP A  1  359 ? 4.852   -2.096  19.345  1.00 98.16 359 A  1 
ATOM   2819 C  CE3 . TRP A  1  359 ? 3.700   -1.469  17.303  1.00 98.24 359 A  1 
ATOM   2820 C  CZ2 . TRP A  1  359 ? 5.885   -1.168  19.078  1.00 97.93 359 A  1 
ATOM   2821 C  CZ3 . TRP A  1  359 ? 4.734   -0.546  17.035  1.00 97.92 359 A  1 
ATOM   2822 C  CH2 . TRP A  1  359 ? 5.813   -0.393  17.916  1.00 97.86 359 A  1 
ATOM   2823 N  N   . ASN A  1  360 ? -1.074  -2.366  16.984  1.00 98.30 360 A  1 
ATOM   2824 C  CA  . ASN A  1  360 ? -2.148  -2.608  16.036  1.00 98.12 360 A  1 
ATOM   2825 C  C   . ASN A  1  360 ? -1.755  -2.096  14.654  1.00 98.58 360 A  1 
ATOM   2826 O  O   . ASN A  1  360 ? -0.805  -1.338  14.503  1.00 98.20 360 A  1 
ATOM   2827 C  CB  . ASN A  1  360 ? -3.434  -1.956  16.573  1.00 96.64 360 A  1 
ATOM   2828 C  CG  . ASN A  1  360 ? -4.692  -2.549  15.974  1.00 90.79 360 A  1 
ATOM   2829 O  OD1 . ASN A  1  360 ? -4.692  -3.409  15.114  1.00 81.84 360 A  1 
ATOM   2830 N  ND2 . ASN A  1  360 ? -5.844  -2.110  16.432  1.00 80.08 360 A  1 
ATOM   2831 N  N   . LYS A  1  361 ? -2.506  -2.513  13.648  1.00 98.33 361 A  1 
ATOM   2832 C  CA  . LYS A  1  361 ? -2.340  -1.951  12.314  1.00 98.34 361 A  1 
ATOM   2833 C  C   . LYS A  1  361 ? -2.957  -0.560  12.278  1.00 98.28 361 A  1 
ATOM   2834 O  O   . LYS A  1  361 ? -4.117  -0.397  12.653  1.00 97.76 361 A  1 
ATOM   2835 C  CB  . LYS A  1  361 ? -2.936  -2.883  11.256  1.00 98.09 361 A  1 
ATOM   2836 C  CG  . LYS A  1  361 ? -2.495  -2.428  9.857   1.00 96.97 361 A  1 
ATOM   2837 C  CD  . LYS A  1  361 ? -2.897  -3.407  8.748   1.00 95.02 361 A  1 
ATOM   2838 C  CE  . LYS A  1  361 ? -4.412  -3.399  8.516   1.00 90.96 361 A  1 
ATOM   2839 N  NZ  . LYS A  1  361 ? -4.724  -4.055  7.226   1.00 87.74 361 A  1 
ATOM   2840 N  N   . GLU A  1  362 ? -2.209  0.400   11.791  1.00 98.54 362 A  1 
ATOM   2841 C  CA  . GLU A  1  362 ? -2.708  1.745   11.550  1.00 98.49 362 A  1 
ATOM   2842 C  C   . GLU A  1  362 ? -3.487  1.796   10.234  1.00 98.30 362 A  1 
ATOM   2843 O  O   . GLU A  1  362 ? -4.654  2.180   10.212  1.00 97.62 362 A  1 
ATOM   2844 C  CB  . GLU A  1  362 ? -1.525  2.732   11.531  1.00 98.27 362 A  1 
ATOM   2845 C  CG  . GLU A  1  362 ? -2.018  4.179   11.584  1.00 97.84 362 A  1 
ATOM   2846 C  CD  . GLU A  1  362 ? -0.943  5.190   11.240  1.00 97.88 362 A  1 
ATOM   2847 O  OE1 . GLU A  1  362 ? -1.346  6.308   10.851  1.00 96.06 362 A  1 
ATOM   2848 O  OE2 . GLU A  1  362 ? 0.250   4.851   11.291  1.00 96.39 362 A  1 
ATOM   2849 N  N   . TYR A  1  363 ? -2.840  1.341   9.154   1.00 98.56 363 A  1 
ATOM   2850 C  CA  . TYR A  1  363 ? -3.434  1.312   7.823   1.00 98.59 363 A  1 
ATOM   2851 C  C   . TYR A  1  363 ? -2.673  0.382   6.871   1.00 98.67 363 A  1 
ATOM   2852 O  O   . TYR A  1  363 ? -1.545  -0.026  7.124   1.00 98.53 363 A  1 
ATOM   2853 C  CB  . TYR A  1  363 ? -3.490  2.740   7.268   1.00 98.37 363 A  1 
ATOM   2854 C  CG  . TYR A  1  363 ? -2.159  3.342   6.845   1.00 98.39 363 A  1 
ATOM   2855 C  CD1 . TYR A  1  363 ? -1.290  3.939   7.786   1.00 97.88 363 A  1 
ATOM   2856 C  CD2 . TYR A  1  363 ? -1.802  3.328   5.491   1.00 97.91 363 A  1 
ATOM   2857 C  CE1 . TYR A  1  363 ? -0.090  4.520   7.373   1.00 97.51 363 A  1 
ATOM   2858 C  CE2 . TYR A  1  363 ? -0.602  3.906   5.066   1.00 97.55 363 A  1 
ATOM   2859 C  CZ  . TYR A  1  363 ? 0.256   4.507   6.004   1.00 97.85 363 A  1 
ATOM   2860 O  OH  . TYR A  1  363 ? 1.413   5.077   5.571   1.00 97.22 363 A  1 
ATOM   2861 N  N   . THR A  1  364 ? -3.319  0.074   5.762   1.00 98.63 364 A  1 
ATOM   2862 C  CA  . THR A  1  364 ? -2.701  -0.499  4.565   1.00 98.57 364 A  1 
ATOM   2863 C  C   . THR A  1  364 ? -2.618  0.607   3.512   1.00 98.59 364 A  1 
ATOM   2864 O  O   . THR A  1  364 ? -3.623  1.285   3.281   1.00 98.16 364 A  1 
ATOM   2865 C  CB  . THR A  1  364 ? -3.535  -1.669  4.038   1.00 98.41 364 A  1 
ATOM   2866 O  OG1 . THR A  1  364 ? -3.655  -2.680  5.011   1.00 95.97 364 A  1 
ATOM   2867 C  CG2 . THR A  1  364 ? -2.928  -2.318  2.806   1.00 96.29 364 A  1 
ATOM   2868 N  N   . PHE A  1  365 ? -1.473  0.799   2.873   1.00 98.59 365 A  1 
ATOM   2869 C  CA  . PHE A  1  365 ? -1.231  1.933   1.976   1.00 98.49 365 A  1 
ATOM   2870 C  C   . PHE A  1  365 ? -2.267  2.053   0.857   1.00 98.34 365 A  1 
ATOM   2871 O  O   . PHE A  1  365 ? -2.897  3.100   0.708   1.00 97.99 365 A  1 
ATOM   2872 C  CB  . PHE A  1  365 ? 0.182   1.832   1.391   1.00 98.35 365 A  1 
ATOM   2873 C  CG  . PHE A  1  365 ? 0.505   2.956   0.428   1.00 98.28 365 A  1 
ATOM   2874 C  CD1 . PHE A  1  365 ? 0.494   2.728   -0.957  1.00 97.81 365 A  1 
ATOM   2875 C  CD2 . PHE A  1  365 ? 0.788   4.244   0.922   1.00 97.82 365 A  1 
ATOM   2876 C  CE1 . PHE A  1  365 ? 0.769   3.778   -1.850  1.00 97.48 365 A  1 
ATOM   2877 C  CE2 . PHE A  1  365 ? 1.063   5.293   0.029   1.00 97.32 365 A  1 
ATOM   2878 C  CZ  . PHE A  1  365 ? 1.055   5.061   -1.357  1.00 97.44 365 A  1 
ATOM   2879 N  N   . THR A  1  366 ? -2.491  0.972   0.127   1.00 98.25 366 A  1 
ATOM   2880 C  CA  . THR A  1  366 ? -3.424  0.965   -1.001  1.00 98.01 366 A  1 
ATOM   2881 C  C   . THR A  1  366 ? -4.854  1.321   -0.595  1.00 97.77 366 A  1 
ATOM   2882 O  O   . THR A  1  366 ? -5.532  2.050   -1.309  1.00 96.98 366 A  1 
ATOM   2883 C  CB  . THR A  1  366 ? -3.445  -0.397  -1.696  1.00 97.74 366 A  1 
ATOM   2884 O  OG1 . THR A  1  366 ? -3.691  -1.427  -0.773  1.00 96.14 366 A  1 
ATOM   2885 C  CG2 . THR A  1  366 ? -2.133  -0.670  -2.423  1.00 96.21 366 A  1 
ATOM   2886 N  N   . ASN A  1  367 ? -5.286  0.873   0.574   1.00 98.25 367 A  1 
ATOM   2887 C  CA  . ASN A  1  367 ? -6.614  1.176   1.087   1.00 97.85 367 A  1 
ATOM   2888 C  C   . ASN A  1  367 ? -6.710  2.627   1.574   1.00 97.62 367 A  1 
ATOM   2889 O  O   . ASN A  1  367 ? -7.702  3.292   1.316   1.00 96.58 367 A  1 
ATOM   2890 C  CB  . ASN A  1  367 ? -6.953  0.212   2.229   1.00 97.28 367 A  1 
ATOM   2891 C  CG  . ASN A  1  367 ? -7.128  -1.234  1.792   1.00 91.32 367 A  1 
ATOM   2892 O  OD1 . ASN A  1  367 ? -7.115  -1.587  0.636   1.00 84.18 367 A  1 
ATOM   2893 N  ND2 . ASN A  1  367 ? -7.303  -2.128  2.729   1.00 82.96 367 A  1 
ATOM   2894 N  N   . SER A  1  368 ? -5.699  3.105   2.286   1.00 98.19 368 A  1 
ATOM   2895 C  CA  . SER A  1  368 ? -5.725  4.442   2.866   1.00 97.70 368 A  1 
ATOM   2896 C  C   . SER A  1  368 ? -5.692  5.552   1.820   1.00 97.57 368 A  1 
ATOM   2897 O  O   . SER A  1  368 ? -6.310  6.586   2.021   1.00 96.19 368 A  1 
ATOM   2898 C  CB  . SER A  1  368 ? -4.554  4.629   3.828   1.00 97.10 368 A  1 
ATOM   2899 O  OG  . SER A  1  368 ? -4.731  5.796   4.603   1.00 90.73 368 A  1 
ATOM   2900 N  N   . TYR A  1  369 ? -4.990  5.326   0.723   1.00 97.79 369 A  1 
ATOM   2901 C  CA  . TYR A  1  369 ? -4.817  6.316   -0.347  1.00 97.43 369 A  1 
ATOM   2902 C  C   . TYR A  1  369 ? -5.600  5.988   -1.619  1.00 96.94 369 A  1 
ATOM   2903 O  O   . TYR A  1  369 ? -5.438  6.669   -2.623  1.00 94.53 369 A  1 
ATOM   2904 C  CB  . TYR A  1  369 ? -3.322  6.512   -0.599  1.00 97.07 369 A  1 
ATOM   2905 C  CG  . TYR A  1  369 ? -2.599  7.152   0.565   1.00 97.16 369 A  1 
ATOM   2906 C  CD1 . TYR A  1  369 ? -2.684  8.543   0.764   1.00 95.35 369 A  1 
ATOM   2907 C  CD2 . TYR A  1  369 ? -1.866  6.373   1.470   1.00 95.31 369 A  1 
ATOM   2908 C  CE1 . TYR A  1  369 ? -2.030  9.149   1.840   1.00 94.61 369 A  1 
ATOM   2909 C  CE2 . TYR A  1  369 ? -1.204  6.972   2.559   1.00 94.54 369 A  1 
ATOM   2910 C  CZ  . TYR A  1  369 ? -1.292  8.363   2.744   1.00 95.51 369 A  1 
ATOM   2911 O  OH  . TYR A  1  369 ? -0.658  8.958   3.801   1.00 93.86 369 A  1 
ATOM   2912 N  N   . SER A  1  370 ? -6.439  4.960   -1.577  1.00 96.58 370 A  1 
ATOM   2913 C  CA  . SER A  1  370 ? -7.293  4.558   -2.709  1.00 95.81 370 A  1 
ATOM   2914 C  C   . SER A  1  370 ? -6.518  4.308   -4.012  1.00 96.33 370 A  1 
ATOM   2915 O  O   . SER A  1  370 ? -6.949  4.678   -5.100  1.00 94.50 370 A  1 
ATOM   2916 C  CB  . SER A  1  370 ? -8.442  5.551   -2.888  1.00 94.29 370 A  1 
ATOM   2917 O  OG  . SER A  1  370 ? -9.209  5.616   -1.704  1.00 84.55 370 A  1 
ATOM   2918 N  N   . VAL A  1  371 ? -5.373  3.663   -3.906  1.00 96.52 371 A  1 
ATOM   2919 C  CA  . VAL A  1  371 ? -4.505  3.323   -5.039  1.00 97.13 371 A  1 
ATOM   2920 C  C   . VAL A  1  371 ? -4.299  1.812   -5.141  1.00 97.37 371 A  1 
ATOM   2921 O  O   . VAL A  1  371 ? -4.598  1.062   -4.214  1.00 96.80 371 A  1 
ATOM   2922 C  CB  . VAL A  1  371 ? -3.159  4.070   -4.992  1.00 97.00 371 A  1 
ATOM   2923 C  CG1 . VAL A  1  371 ? -3.357  5.573   -5.165  1.00 95.07 371 A  1 
ATOM   2924 C  CG2 . VAL A  1  371 ? -2.379  3.800   -3.709  1.00 94.98 371 A  1 
ATOM   2925 N  N   . LYS A  1  372 ? -3.777  1.359   -6.279  1.00 96.73 372 A  1 
ATOM   2926 C  CA  . LYS A  1  372 ? -3.666  -0.077  -6.564  1.00 96.25 372 A  1 
ATOM   2927 C  C   . LYS A  1  372 ? -2.410  -0.743  -6.004  1.00 96.55 372 A  1 
ATOM   2928 O  O   . LYS A  1  372 ? -2.370  -1.960  -5.900  1.00 95.13 372 A  1 
ATOM   2929 C  CB  . LYS A  1  372 ? -3.751  -0.313  -8.072  1.00 94.92 372 A  1 
ATOM   2930 C  CG  . LYS A  1  372 ? -5.126  0.076   -8.642  1.00 87.07 372 A  1 
ATOM   2931 C  CD  . LYS A  1  372 ? -5.210  -0.310  -10.117 1.00 77.91 372 A  1 
ATOM   2932 C  CE  . LYS A  1  372 ? -6.599  0.030   -10.651 1.00 67.32 372 A  1 
ATOM   2933 N  NZ  . LYS A  1  372 ? -6.767  -0.384  -12.062 1.00 57.23 372 A  1 
ATOM   2934 N  N   . SER A  1  373 ? -1.394  0.039   -5.730  1.00 96.43 373 A  1 
ATOM   2935 C  CA  . SER A  1  373 ? -0.101  -0.448  -5.249  1.00 96.56 373 A  1 
ATOM   2936 C  C   . SER A  1  373 ? 0.686   0.703   -4.625  1.00 97.02 373 A  1 
ATOM   2937 O  O   . SER A  1  373 ? 0.188   1.826   -4.548  1.00 96.87 373 A  1 
ATOM   2938 C  CB  . SER A  1  373 ? 0.685   -1.080  -6.411  1.00 95.45 373 A  1 
ATOM   2939 O  OG  . SER A  1  373 ? 1.077   -0.111  -7.359  1.00 93.27 373 A  1 
ATOM   2940 N  N   . ALA A  1  374 ? 1.909   0.440   -4.235  1.00 96.74 374 A  1 
ATOM   2941 C  CA  . ALA A  1  374 ? 2.890   1.456   -3.870  1.00 96.79 374 A  1 
ATOM   2942 C  C   . ALA A  1  374 ? 3.963   1.641   -4.964  1.00 96.50 374 A  1 
ATOM   2943 O  O   . ALA A  1  374 ? 5.109   1.972   -4.682  1.00 95.63 374 A  1 
ATOM   2944 C  CB  . ALA A  1  374 ? 3.440   1.123   -2.487  1.00 96.81 374 A  1 
ATOM   2945 N  N   . SER A  1  375 ? 3.602   1.397   -6.216  1.00 95.59 375 A  1 
ATOM   2946 C  CA  . SER A  1  375 ? 4.461   1.741   -7.347  1.00 95.12 375 A  1 
ATOM   2947 C  C   . SER A  1  375 ? 4.589   3.263   -7.492  1.00 95.41 375 A  1 
ATOM   2948 O  O   . SER A  1  375 ? 3.680   3.975   -7.057  1.00 95.43 375 A  1 
ATOM   2949 C  CB  . SER A  1  375 ? 3.919   1.136   -8.645  1.00 94.21 375 A  1 
ATOM   2950 O  OG  . SER A  1  375 ? 2.737   1.788   -9.074  1.00 90.29 375 A  1 
ATOM   2951 N  N   . PRO A  1  376 ? 5.619   3.772   -8.164  1.00 94.02 376 A  1 
ATOM   2952 C  CA  . PRO A  1  376 ? 5.768   5.216   -8.363  1.00 93.86 376 A  1 
ATOM   2953 C  C   . PRO A  1  376 ? 4.537   5.884   -8.987  1.00 94.35 376 A  1 
ATOM   2954 O  O   . PRO A  1  376 ? 4.118   6.937   -8.526  1.00 94.02 376 A  1 
ATOM   2955 C  CB  . PRO A  1  376 ? 7.011   5.369   -9.241  1.00 92.64 376 A  1 
ATOM   2956 C  CG  . PRO A  1  376 ? 7.851   4.150   -8.881  1.00 91.01 376 A  1 
ATOM   2957 C  CD  . PRO A  1  376 ? 6.792   3.068   -8.656  1.00 92.90 376 A  1 
ATOM   2958 N  N   . ASP A  1  377 ? 3.901   5.241   -9.952  1.00 93.71 377 A  1 
ATOM   2959 C  CA  . ASP A  1  377 ? 2.664   5.755   -10.560 1.00 93.46 377 A  1 
ATOM   2960 C  C   . ASP A  1  377 ? 1.506   5.857   -9.542  1.00 94.31 377 A  1 
ATOM   2961 O  O   . ASP A  1  377 ? 0.793   6.863   -9.475  1.00 94.28 377 A  1 
ATOM   2962 C  CB  . ASP A  1  377 ? 2.276   4.846   -11.727 1.00 92.05 377 A  1 
ATOM   2963 C  CG  . ASP A  1  377 ? 1.020   5.331   -12.438 1.00 79.00 377 A  1 
ATOM   2964 O  OD1 . ASP A  1  377 ? 1.100   6.332   -13.164 1.00 72.08 377 A  1 
ATOM   2965 O  OD2 . ASP A  1  377 ? -0.048  4.699   -12.266 1.00 70.55 377 A  1 
ATOM   2966 N  N   . SER A  1  378 ? 1.343   4.840   -8.719  1.00 95.01 378 A  1 
ATOM   2967 C  CA  . SER A  1  378 ? 0.330   4.837   -7.668  1.00 95.64 378 A  1 
ATOM   2968 C  C   . SER A  1  378 ? 0.636   5.845   -6.559  1.00 95.92 378 A  1 
ATOM   2969 O  O   . SER A  1  378 ? -0.276  6.500   -6.069  1.00 96.10 378 A  1 
ATOM   2970 C  CB  . SER A  1  378 ? 0.198   3.443   -7.054  1.00 95.69 378 A  1 
ATOM   2971 O  OG  . SER A  1  378 ? -0.336  2.510   -7.981  1.00 92.80 378 A  1 
ATOM   2972 N  N   . VAL A  1  379 ? 1.892   5.995   -6.186  1.00 96.04 379 A  1 
ATOM   2973 C  CA  . VAL A  1  379 ? 2.322   6.996   -5.205  1.00 96.27 379 A  1 
ATOM   2974 C  C   . VAL A  1  379 ? 2.069   8.407   -5.738  1.00 96.28 379 A  1 
ATOM   2975 O  O   . VAL A  1  379 ? 1.575   9.248   -4.997  1.00 96.12 379 A  1 
ATOM   2976 C  CB  . VAL A  1  379 ? 3.789   6.796   -4.802  1.00 96.19 379 A  1 
ATOM   2977 C  CG1 . VAL A  1  379 ? 4.291   7.898   -3.879  1.00 95.40 379 A  1 
ATOM   2978 C  CG2 . VAL A  1  379 ? 3.969   5.468   -4.058  1.00 95.60 379 A  1 
ATOM   2979 N  N   . GLY A  1  380 ? 2.311   8.645   -7.015  1.00 95.56 380 A  1 
ATOM   2980 C  CA  . GLY A  1  380 ? 1.965   9.900   -7.672  1.00 95.14 380 A  1 
ATOM   2981 C  C   . GLY A  1  380 ? 0.481   10.225  -7.558  1.00 95.58 380 A  1 
ATOM   2982 O  O   . GLY A  1  380 ? 0.120   11.297  -7.086  1.00 95.50 380 A  1 
ATOM   2983 N  N   . LYS A  1  381 ? -0.380  9.265   -7.855  1.00 95.54 381 A  1 
ATOM   2984 C  CA  . LYS A  1  381 ? -1.836  9.409   -7.697  1.00 95.66 381 A  1 
ATOM   2985 C  C   . LYS A  1  381 ? -2.254  9.652   -6.248  1.00 96.02 381 A  1 
ATOM   2986 O  O   . LYS A  1  381 ? -3.180  10.424  -6.008  1.00 96.26 381 A  1 
ATOM   2987 C  CB  . LYS A  1  381 ? -2.537  8.165   -8.242  1.00 95.52 381 A  1 
ATOM   2988 C  CG  . LYS A  1  381 ? -2.447  8.110   -9.773  1.00 91.27 381 A  1 
ATOM   2989 C  CD  . LYS A  1  381 ? -2.889  6.752   -10.300 1.00 86.61 381 A  1 
ATOM   2990 C  CE  . LYS A  1  381 ? -2.720  6.779   -11.811 1.00 78.46 381 A  1 
ATOM   2991 N  NZ  . LYS A  1  381 ? -2.536  5.425   -12.386 1.00 69.49 381 A  1 
ATOM   2992 N  N   . ALA A  1  382 ? -1.601  8.999   -5.295  1.00 96.30 382 A  1 
ATOM   2993 C  CA  . ALA A  1  382 ? -1.856  9.235   -3.884  1.00 96.63 382 A  1 
ATOM   2994 C  C   . ALA A  1  382 ? -1.515  10.678  -3.488  1.00 96.79 382 A  1 
ATOM   2995 O  O   . ALA A  1  382 ? -2.318  11.336  -2.831  1.00 96.64 382 A  1 
ATOM   2996 C  CB  . ALA A  1  382 ? -1.071  8.214   -3.055  1.00 96.83 382 A  1 
ATOM   2997 N  N   . ILE A  1  383 ? -0.380  11.192  -3.942  1.00 96.10 383 A  1 
ATOM   2998 C  CA  . ILE A  1  383 ? 0.025   12.584  -3.701  1.00 95.79 383 A  1 
ATOM   2999 C  C   . ILE A  1  383 ? -0.957  13.552  -4.355  1.00 95.72 383 A  1 
ATOM   3000 O  O   . ILE A  1  383 ? -1.389  14.489  -3.691  1.00 95.43 383 A  1 
ATOM   3001 C  CB  . ILE A  1  383 ? 1.474   12.827  -4.171  1.00 95.05 383 A  1 
ATOM   3002 C  CG1 . ILE A  1  383 ? 2.440   12.062  -3.245  1.00 93.27 383 A  1 
ATOM   3003 C  CG2 . ILE A  1  383 ? 1.810   14.329  -4.185  1.00 93.53 383 A  1 
ATOM   3004 C  CD1 . ILE A  1  383 ? 3.897   12.112  -3.689  1.00 89.07 383 A  1 
ATOM   3005 N  N   . ASP A  1  384 ? -1.354  13.316  -5.587  1.00 95.78 384 A  1 
ATOM   3006 C  CA  . ASP A  1  384 ? -2.324  14.163  -6.272  1.00 95.49 384 A  1 
ATOM   3007 C  C   . ASP A  1  384 ? -3.647  14.222  -5.507  1.00 96.15 384 A  1 
ATOM   3008 O  O   . ASP A  1  384 ? -4.194  15.302  -5.290  1.00 96.03 384 A  1 
ATOM   3009 C  CB  . ASP A  1  384 ? -2.569  13.656  -7.697  1.00 94.42 384 A  1 
ATOM   3010 C  CG  . ASP A  1  384 ? -1.416  13.924  -8.663  1.00 85.35 384 A  1 
ATOM   3011 O  OD1 . ASP A  1  384 ? -0.595  14.819  -8.378  1.00 80.51 384 A  1 
ATOM   3012 O  OD2 . ASP A  1  384 ? -1.401  13.254  -9.728  1.00 77.93 384 A  1 
ATOM   3013 N  N   . TRP A  1  385 ? -4.127  13.088  -5.014  1.00 97.11 385 A  1 
ATOM   3014 C  CA  . TRP A  1  385 ? -5.326  13.035  -4.181  1.00 97.49 385 A  1 
ATOM   3015 C  C   . TRP A  1  385 ? -5.162  13.807  -2.868  1.00 97.72 385 A  1 
ATOM   3016 O  O   . TRP A  1  385 ? -6.031  14.595  -2.501  1.00 97.30 385 A  1 
ATOM   3017 C  CB  . TRP A  1  385 ? -5.696  11.573  -3.932  1.00 97.13 385 A  1 
ATOM   3018 C  CG  . TRP A  1  385 ? -6.898  11.395  -3.067  1.00 97.05 385 A  1 
ATOM   3019 C  CD1 . TRP A  1  385 ? -8.164  11.684  -3.415  1.00 96.19 385 A  1 
ATOM   3020 C  CD2 . TRP A  1  385 ? -6.958  10.888  -1.694  1.00 97.04 385 A  1 
ATOM   3021 N  NE1 . TRP A  1  385 ? -9.017  11.379  -2.361  1.00 95.78 385 A  1 
ATOM   3022 C  CE2 . TRP A  1  385 ? -8.309  10.883  -1.296  1.00 96.44 385 A  1 
ATOM   3023 C  CE3 . TRP A  1  385 ? -5.990  10.418  -0.787  1.00 96.30 385 A  1 
ATOM   3024 C  CZ2 . TRP A  1  385 ? -8.714  10.411  -0.014  1.00 95.85 385 A  1 
ATOM   3025 C  CZ3 . TRP A  1  385 ? -6.388  9.952   0.478   1.00 95.89 385 A  1 
ATOM   3026 C  CH2 . TRP A  1  385 ? -7.733  9.951   0.860   1.00 95.69 385 A  1 
ATOM   3027 N  N   . VAL A  1  386 ? -4.025  13.649  -2.188  1.00 97.21 386 A  1 
ATOM   3028 C  CA  . VAL A  1  386 ? -3.705  14.387  -0.957  1.00 97.13 386 A  1 
ATOM   3029 C  C   . VAL A  1  386 ? -3.642  15.897  -1.196  1.00 97.19 386 A  1 
ATOM   3030 O  O   . VAL A  1  386 ? -4.124  16.679  -0.373  1.00 96.70 386 A  1 
ATOM   3031 C  CB  . VAL A  1  386 ? -2.374  13.878  -0.363  1.00 96.84 386 A  1 
ATOM   3032 C  CG1 . VAL A  1  386 ? -1.798  14.785  0.729   1.00 95.50 386 A  1 
ATOM   3033 C  CG2 . VAL A  1  386 ? -2.568  12.487  0.251   1.00 95.96 386 A  1 
ATOM   3034 N  N   . MET A  1  387 ? -3.078  16.312  -2.311  1.00 96.50 387 A  1 
ATOM   3035 C  CA  . MET A  1  387 ? -2.867  17.718  -2.640  1.00 95.86 387 A  1 
ATOM   3036 C  C   . MET A  1  387 ? -4.120  18.422  -3.159  1.00 95.98 387 A  1 
ATOM   3037 O  O   . MET A  1  387 ? -4.226  19.644  -3.034  1.00 95.09 387 A  1 
ATOM   3038 C  CB  . MET A  1  387 ? -1.725  17.828  -3.657  1.00 94.42 387 A  1 
ATOM   3039 C  CG  . MET A  1  387 ? -0.369  17.462  -3.050  1.00 90.56 387 A  1 
ATOM   3040 S  SD  . MET A  1  387 ? 0.199   18.545  -1.705  1.00 85.18 387 A  1 
ATOM   3041 C  CE  . MET A  1  387 ? 0.479   20.078  -2.615  1.00 76.01 387 A  1 
ATOM   3042 N  N   . THR A  1  388 ? -5.070  17.669  -3.706  1.00 97.52 388 A  1 
ATOM   3043 C  CA  . THR A  1  388 ? -6.246  18.240  -4.383  1.00 97.74 388 A  1 
ATOM   3044 C  C   . THR A  1  388 ? -7.551  18.089  -3.612  1.00 97.83 388 A  1 
ATOM   3045 O  O   . THR A  1  388 ? -8.531  18.754  -3.955  1.00 97.12 388 A  1 
ATOM   3046 C  CB  . THR A  1  388 ? -6.409  17.669  -5.796  1.00 97.42 388 A  1 
ATOM   3047 O  OG1 . THR A  1  388 ? -6.593  16.277  -5.752  1.00 95.53 388 A  1 
ATOM   3048 C  CG2 . THR A  1  388 ? -5.217  17.978  -6.694  1.00 94.59 388 A  1 
ATOM   3049 N  N   . THR A  1  389 ? -7.588  17.282  -2.552  1.00 97.71 389 A  1 
ATOM   3050 C  CA  . THR A  1  389 ? -8.806  17.049  -1.770  1.00 97.65 389 A  1 
ATOM   3051 C  C   . THR A  1  389 ? -8.602  17.325  -0.286  1.00 97.83 389 A  1 
ATOM   3052 O  O   . THR A  1  389 ? -7.507  17.179  0.262   1.00 97.45 389 A  1 
ATOM   3053 C  CB  . THR A  1  389 ? -9.392  15.652  -1.992  1.00 97.35 389 A  1 
ATOM   3054 O  OG1 . THR A  1  389 ? -8.607  14.686  -1.346  1.00 95.47 389 A  1 
ATOM   3055 C  CG2 . THR A  1  389 ? -9.522  15.266  -3.460  1.00 95.18 389 A  1 
ATOM   3056 N  N   . GLY A  1  390 ? -9.682  17.722  0.382   1.00 97.20 390 A  1 
ATOM   3057 C  CA  . GLY A  1  390 ? -9.669  17.880  1.832   1.00 96.99 390 A  1 
ATOM   3058 C  C   . GLY A  1  390 ? -9.484  16.552  2.554   1.00 96.85 390 A  1 
ATOM   3059 O  O   . GLY A  1  390 ? -8.680  16.471  3.480   1.00 96.23 390 A  1 
ATOM   3060 N  N   . GLU A  1  391 ? -10.171 15.534  2.089   1.00 97.11 391 A  1 
ATOM   3061 C  CA  . GLU A  1  391 ? -10.065 14.181  2.646   1.00 96.78 391 A  1 
ATOM   3062 C  C   . GLU A  1  391 ? -8.636  13.630  2.531   1.00 96.99 391 A  1 
ATOM   3063 O  O   . GLU A  1  391 ? -8.087  13.149  3.522   1.00 96.36 391 A  1 
ATOM   3064 C  CB  . GLU A  1  391 ? -11.064 13.288  1.918   1.00 95.81 391 A  1 
ATOM   3065 C  CG  . GLU A  1  391 ? -11.101 11.874  2.511   1.00 86.09 391 A  1 
ATOM   3066 C  CD  . GLU A  1  391 ? -12.074 10.949  1.772   1.00 82.83 391 A  1 
ATOM   3067 O  OE1 . GLU A  1  391 ? -12.231 9.803   2.248   1.00 76.94 391 A  1 
ATOM   3068 O  OE2 . GLU A  1  391 ? -12.632 11.373  0.739   1.00 78.60 391 A  1 
ATOM   3069 N  N   . GLY A  1  392 ? -8.023  13.780  1.374   1.00 97.64 392 A  1 
ATOM   3070 C  CA  . GLY A  1  392 ? -6.639  13.367  1.165   1.00 97.67 392 A  1 
ATOM   3071 C  C   . GLY A  1  392 ? -5.670  14.075  2.104   1.00 97.63 392 A  1 
ATOM   3072 O  O   . GLY A  1  392 ? -4.849  13.431  2.763   1.00 97.07 392 A  1 
ATOM   3073 N  N   . ARG A  1  393 ? -5.815  15.396  2.238   1.00 97.16 393 A  1 
ATOM   3074 C  CA  . ARG A  1  393 ? -4.988  16.195  3.152   1.00 96.99 393 A  1 
ATOM   3075 C  C   . ARG A  1  393 ? -5.101  15.715  4.602   1.00 96.30 393 A  1 
ATOM   3076 O  O   . ARG A  1  393 ? -4.085  15.584  5.278   1.00 95.47 393 A  1 
ATOM   3077 C  CB  . ARG A  1  393 ? -5.415  17.660  3.051   1.00 96.68 393 A  1 
ATOM   3078 C  CG  . ARG A  1  393 ? -4.486  18.604  3.834   1.00 93.92 393 A  1 
ATOM   3079 C  CD  . ARG A  1  393 ? -5.108  20.000  3.994   1.00 91.51 393 A  1 
ATOM   3080 N  NE  . ARG A  1  393 ? -5.571  20.532  2.700   1.00 85.52 393 A  1 
ATOM   3081 C  CZ  . ARG A  1  393 ? -6.296  21.608  2.512   1.00 81.03 393 A  1 
ATOM   3082 N  NH1 . ARG A  1  393 ? -6.641  22.399  3.496   1.00 74.58 393 A  1 
ATOM   3083 N  NH2 . ARG A  1  393 ? -6.690  21.914  1.312   1.00 73.98 393 A  1 
ATOM   3084 N  N   . TRP A  1  394 ? -6.322  15.486  5.071   1.00 95.79 394 A  1 
ATOM   3085 C  CA  . TRP A  1  394 ? -6.552  15.072  6.446   1.00 94.68 394 A  1 
ATOM   3086 C  C   . TRP A  1  394 ? -6.129  13.624  6.696   1.00 94.50 394 A  1 
ATOM   3087 O  O   . TRP A  1  394 ? -5.562  13.346  7.752   1.00 92.90 394 A  1 
ATOM   3088 C  CB  . TRP A  1  394 ? -8.007  15.334  6.831   1.00 92.87 394 A  1 
ATOM   3089 C  CG  . TRP A  1  394 ? -8.242  16.767  7.194   1.00 89.66 394 A  1 
ATOM   3090 C  CD1 . TRP A  1  394 ? -8.800  17.710  6.404   1.00 85.71 394 A  1 
ATOM   3091 C  CD2 . TRP A  1  394 ? -7.903  17.444  8.449   1.00 88.11 394 A  1 
ATOM   3092 N  NE1 . TRP A  1  394 ? -8.839  18.932  7.078   1.00 84.29 394 A  1 
ATOM   3093 C  CE2 . TRP A  1  394 ? -8.305  18.798  8.344   1.00 85.55 394 A  1 
ATOM   3094 C  CE3 . TRP A  1  394 ? -7.312  17.013  9.652   1.00 83.12 394 A  1 
ATOM   3095 C  CZ2 . TRP A  1  394 ? -8.144  19.711  9.406   1.00 81.50 394 A  1 
ATOM   3096 C  CZ3 . TRP A  1  394 ? -7.145  17.930  10.714  1.00 80.83 394 A  1 
ATOM   3097 C  CH2 . TRP A  1  394 ? -7.560  19.259  10.586  1.00 81.00 394 A  1 
ATOM   3098 N  N   . THR A  1  395 ? -6.313  12.754  5.717   1.00 96.35 395 A  1 
ATOM   3099 C  CA  . THR A  1  395 ? -5.764  11.394  5.766   1.00 96.66 395 A  1 
ATOM   3100 C  C   . THR A  1  395 ? -4.251  11.427  5.907   1.00 96.80 395 A  1 
ATOM   3101 O  O   . THR A  1  395 ? -3.706  10.798  6.808   1.00 96.12 395 A  1 
ATOM   3102 C  CB  . THR A  1  395 ? -6.156  10.603  4.514   1.00 96.48 395 A  1 
ATOM   3103 O  OG1 . THR A  1  395 ? -7.553  10.510  4.420   1.00 92.38 395 A  1 
ATOM   3104 C  CG2 . THR A  1  395 ? -5.618  9.171   4.541   1.00 92.64 395 A  1 
ATOM   3105 N  N   . PHE A  1  396 ? -3.566  12.211  5.090   1.00 97.02 396 A  1 
ATOM   3106 C  CA  . PHE A  1  396 ? -2.112  12.354  5.182   1.00 96.79 396 A  1 
ATOM   3107 C  C   . PHE A  1  396 ? -1.673  12.905  6.546   1.00 96.35 396 A  1 
ATOM   3108 O  O   . PHE A  1  396 ? -0.749  12.367  7.158   1.00 95.59 396 A  1 
ATOM   3109 C  CB  . PHE A  1  396 ? -1.625  13.243  4.040   1.00 96.37 396 A  1 
ATOM   3110 C  CG  . PHE A  1  396 ? -0.124  13.367  3.988   1.00 95.90 396 A  1 
ATOM   3111 C  CD1 . PHE A  1  396 ? 0.519   14.521  4.480   1.00 93.41 396 A  1 
ATOM   3112 C  CD2 . PHE A  1  396 ? 0.655   12.312  3.472   1.00 93.48 396 A  1 
ATOM   3113 C  CE1 . PHE A  1  396 ? 1.914   14.623  4.443   1.00 92.21 396 A  1 
ATOM   3114 C  CE2 . PHE A  1  396 ? 2.048   12.413  3.432   1.00 91.88 396 A  1 
ATOM   3115 C  CZ  . PHE A  1  396 ? 2.676   13.564  3.924   1.00 92.71 396 A  1 
ATOM   3116 N  N   . ARG A  1  397 ? -2.366  13.914  7.064   1.00 94.68 397 A  1 
ATOM   3117 C  CA  . ARG A  1  397 ? -2.082  14.480  8.387   1.00 93.57 397 A  1 
ATOM   3118 C  C   . ARG A  1  397 ? -2.273  13.468  9.517   1.00 93.76 397 A  1 
ATOM   3119 O  O   . ARG A  1  397 ? -1.471  13.471  10.442  1.00 92.91 397 A  1 
ATOM   3120 C  CB  . ARG A  1  397 ? -2.963  15.707  8.644   1.00 91.48 397 A  1 
ATOM   3121 C  CG  . ARG A  1  397 ? -2.481  16.938  7.865   1.00 77.66 397 A  1 
ATOM   3122 C  CD  . ARG A  1  397 ? -3.391  18.142  8.126   1.00 75.77 397 A  1 
ATOM   3123 N  NE  . ARG A  1  397 ? -3.294  18.580  9.526   1.00 69.52 397 A  1 
ATOM   3124 C  CZ  . ARG A  1  397 ? -3.708  19.743  10.026  1.00 63.82 397 A  1 
ATOM   3125 N  NH1 . ARG A  1  397 ? -4.282  20.632  9.279   1.00 59.09 397 A  1 
ATOM   3126 N  NH2 . ARG A  1  397 ? -3.540  20.010  11.289  1.00 55.12 397 A  1 
ATOM   3127 N  N   . GLU A  1  398 ? -3.288  12.631  9.443   1.00 94.84 398 A  1 
ATOM   3128 C  CA  . GLU A  1  398 ? -3.493  11.561  10.418  1.00 94.35 398 A  1 
ATOM   3129 C  C   . GLU A  1  398 ? -2.292  10.602  10.445  1.00 94.48 398 A  1 
ATOM   3130 O  O   . GLU A  1  398 ? -1.862  10.172  11.515  1.00 93.11 398 A  1 
ATOM   3131 C  CB  . GLU A  1  398 ? -4.784  10.797  10.083  1.00 92.71 398 A  1 
ATOM   3132 C  CG  . GLU A  1  398 ? -5.131  9.715   11.118  1.00 90.16 398 A  1 
ATOM   3133 C  CD  . GLU A  1  398 ? -6.246  8.746   10.685  1.00 89.41 398 A  1 
ATOM   3134 O  OE1 . GLU A  1  398 ? -6.222  7.584   11.146  1.00 84.43 398 A  1 
ATOM   3135 O  OE2 . GLU A  1  398 ? -7.108  9.125   9.868   1.00 85.43 398 A  1 
ATOM   3136 N  N   . ARG A  1  399 ? -1.740  10.295  9.269   1.00 96.40 399 A  1 
ATOM   3137 C  CA  . ARG A  1  399 ? -0.639  9.329   9.145   1.00 96.96 399 A  1 
ATOM   3138 C  C   . ARG A  1  399 ? 0.718   9.894   9.532   1.00 97.20 399 A  1 
ATOM   3139 O  O   . ARG A  1  399 ? 1.534   9.159   10.070  1.00 96.07 399 A  1 
ATOM   3140 C  CB  . ARG A  1  399 ? -0.603  8.753   7.720   1.00 96.41 399 A  1 
ATOM   3141 C  CG  . ARG A  1  399 ? -1.908  8.091   7.248   1.00 93.65 399 A  1 
ATOM   3142 C  CD  . ARG A  1  399 ? -2.492  7.111   8.254   1.00 90.52 399 A  1 
ATOM   3143 N  NE  . ARG A  1  399 ? -3.783  6.604   7.817   1.00 88.90 399 A  1 
ATOM   3144 C  CZ  . ARG A  1  399 ? -4.685  6.036   8.575   1.00 87.60 399 A  1 
ATOM   3145 N  NH1 . ARG A  1  399 ? -4.455  5.763   9.830   1.00 80.23 399 A  1 
ATOM   3146 N  NH2 . ARG A  1  399 ? -5.861  5.735   8.105   1.00 83.72 399 A  1 
ATOM   3147 N  N   . THR A  1  400 ? 0.949   11.177  9.290   1.00 96.71 400 A  1 
ATOM   3148 C  CA  . THR A  1  400 ? 2.290   11.798  9.411   1.00 96.70 400 A  1 
ATOM   3149 C  C   . THR A  1  400 ? 2.971   11.514  10.753  1.00 96.64 400 A  1 
ATOM   3150 O  O   . THR A  1  400 ? 4.141   11.149  10.765  1.00 95.65 400 A  1 
ATOM   3151 C  CB  . THR A  1  400 ? 2.198   13.318  9.197   1.00 96.11 400 A  1 
ATOM   3152 O  OG1 . THR A  1  400 ? 1.708   13.612  7.918   1.00 90.13 400 A  1 
ATOM   3153 C  CG2 . THR A  1  400 ? 3.558   14.014  9.292   1.00 90.28 400 A  1 
ATOM   3154 N  N   . PHE A  1  401 ? 2.253   11.631  11.860  1.00 96.70 401 A  1 
ATOM   3155 C  CA  . PHE A  1  401 ? 2.767   11.399  13.213  1.00 96.69 401 A  1 
ATOM   3156 C  C   . PHE A  1  401 ? 2.253   10.094  13.832  1.00 96.88 401 A  1 
ATOM   3157 O  O   . PHE A  1  401 ? 2.272   9.930   15.049  1.00 95.34 401 A  1 
ATOM   3158 C  CB  . PHE A  1  401 ? 2.479   12.619  14.093  1.00 95.79 401 A  1 
ATOM   3159 C  CG  . PHE A  1  401 ? 3.164   13.878  13.621  1.00 94.97 401 A  1 
ATOM   3160 C  CD1 . PHE A  1  401 ? 4.539   14.063  13.856  1.00 92.20 401 A  1 
ATOM   3161 C  CD2 . PHE A  1  401 ? 2.444   14.867  12.927  1.00 92.37 401 A  1 
ATOM   3162 C  CE1 . PHE A  1  401 ? 5.184   15.218  13.411  1.00 91.06 401 A  1 
ATOM   3163 C  CE2 . PHE A  1  401 ? 3.077   16.022  12.478  1.00 91.14 401 A  1 
ATOM   3164 C  CZ  . PHE A  1  401 ? 4.454   16.201  12.718  1.00 91.61 401 A  1 
ATOM   3165 N  N   . VAL A  1  402 ? 1.778   9.160   12.998  1.00 97.22 402 A  1 
ATOM   3166 C  CA  . VAL A  1  402 ? 1.382   7.816   13.444  1.00 97.57 402 A  1 
ATOM   3167 C  C   . VAL A  1  402 ? 0.291   7.874   14.523  1.00 97.32 402 A  1 
ATOM   3168 O  O   . VAL A  1  402 ? 0.346   7.188   15.545  1.00 95.92 402 A  1 
ATOM   3169 C  CB  . VAL A  1  402 ? 2.615   6.978   13.831  1.00 97.31 402 A  1 
ATOM   3170 C  CG1 . VAL A  1  402 ? 2.300   5.491   13.867  1.00 95.36 402 A  1 
ATOM   3171 C  CG2 . VAL A  1  402 ? 3.784   7.159   12.854  1.00 95.72 402 A  1 
ATOM   3172 N  N   . ARG A  1  403 ? -0.717  8.725   14.307  1.00 95.70 403 A  1 
ATOM   3173 C  CA  . ARG A  1  403 ? -1.826  8.957   15.246  1.00 95.15 403 A  1 
ATOM   3174 C  C   . ARG A  1  403 ? -1.391  9.413   16.650  1.00 94.92 403 A  1 
ATOM   3175 O  O   . ARG A  1  403 ? -2.058  9.102   17.634  1.00 92.93 403 A  1 
ATOM   3176 C  CB  . ARG A  1  403 ? -2.736  7.727   15.323  1.00 94.42 403 A  1 
ATOM   3177 C  CG  . ARG A  1  403 ? -3.382  7.385   13.991  1.00 93.31 403 A  1 
ATOM   3178 C  CD  . ARG A  1  403 ? -4.215  6.116   14.175  1.00 91.93 403 A  1 
ATOM   3179 N  NE  . ARG A  1  403 ? -5.054  5.891   13.002  1.00 92.39 403 A  1 
ATOM   3180 C  CZ  . ARG A  1  403 ? -5.735  4.808   12.720  1.00 91.87 403 A  1 
ATOM   3181 N  NH1 . ARG A  1  403 ? -5.690  3.751   13.484  1.00 88.66 403 A  1 
ATOM   3182 N  NH2 . ARG A  1  403 ? -6.476  4.802   11.660  1.00 87.63 403 A  1 
ATOM   3183 N  N   . ALA A  1  404 ? -0.286  10.122  16.739  1.00 95.96 404 A  1 
ATOM   3184 C  CA  . ALA A  1  404 ? 0.143   10.679  18.004  1.00 95.52 404 A  1 
ATOM   3185 C  C   . ALA A  1  404 ? -0.901  11.640  18.571  1.00 94.74 404 A  1 
ATOM   3186 O  O   . ALA A  1  404 ? -1.582  12.359  17.838  1.00 93.13 404 A  1 
ATOM   3187 C  CB  . ALA A  1  404 ? 1.494   11.367  17.829  1.00 95.24 404 A  1 
ATOM   3188 N  N   . LYS A  1  405 ? -0.997  11.656  19.882  1.00 93.34 405 A  1 
ATOM   3189 C  CA  . LYS A  1  405 ? -1.841  12.604  20.584  1.00 91.47 405 A  1 
ATOM   3190 C  C   . LYS A  1  405 ? -1.340  14.030  20.320  1.00 88.97 405 A  1 
ATOM   3191 O  O   . LYS A  1  405 ? -0.143  14.284  20.373  1.00 84.56 405 A  1 
ATOM   3192 C  CB  . LYS A  1  405 ? -1.857  12.266  22.080  1.00 89.30 405 A  1 
ATOM   3193 C  CG  . LYS A  1  405 ? -2.826  13.194  22.805  1.00 86.25 405 A  1 
ATOM   3194 C  CD  . LYS A  1  405 ? -2.845  13.000  24.319  1.00 82.64 405 A  1 
ATOM   3195 C  CE  . LYS A  1  405 ? -3.763  14.141  24.767  1.00 75.49 405 A  1 
ATOM   3196 N  NZ  . LYS A  1  405 ? -3.847  14.348  26.210  1.00 67.21 405 A  1 
ATOM   3197 N  N   . THR A  1  406 ? -2.281  14.953  20.110  1.00 88.11 406 A  1 
ATOM   3198 C  CA  . THR A  1  406 ? -2.004  16.390  20.050  1.00 83.97 406 A  1 
ATOM   3199 C  C   . THR A  1  406 ? -2.648  17.098  21.240  1.00 81.58 406 A  1 
ATOM   3200 O  O   . THR A  1  406 ? -3.544  16.558  21.883  1.00 74.90 406 A  1 
ATOM   3201 C  CB  . THR A  1  406 ? -2.492  16.993  18.726  1.00 80.33 406 A  1 
ATOM   3202 O  OG1 . THR A  1  406 ? -3.883  16.921  18.618  1.00 73.70 406 A  1 
ATOM   3203 C  CG2 . THR A  1  406 ? -1.896  16.284  17.512  1.00 72.07 406 A  1 
ATOM   3204 N  N   . ASP A  1  407 ? -2.224  18.334  21.501  1.00 73.92 407 A  1 
ATOM   3205 C  CA  . ASP A  1  407 ? -2.818  19.172  22.551  1.00 70.75 407 A  1 
ATOM   3206 C  C   . ASP A  1  407 ? -4.123  19.860  22.108  1.00 69.74 407 A  1 
ATOM   3207 O  O   . ASP A  1  407 ? -4.745  20.566  22.902  1.00 65.24 407 A  1 
ATOM   3208 C  CB  . ASP A  1  407 ? -1.781  20.175  23.062  1.00 66.74 407 A  1 
ATOM   3209 C  CG  . ASP A  1  407 ? -0.636  19.517  23.845  1.00 60.32 407 A  1 
ATOM   3210 O  OD1 . ASP A  1  407 ? -0.892  18.477  24.498  1.00 55.00 407 A  1 
ATOM   3211 O  OD2 . ASP A  1  407 ? 0.481   20.070  23.792  1.00 52.89 407 A  1 
ATOM   3212 N  N   . ASP A  1  408 ? -4.573  19.640  20.887  1.00 67.03 408 A  1 
ATOM   3213 C  CA  . ASP A  1  408 ? -5.862  20.144  20.396  1.00 65.16 408 A  1 
ATOM   3214 C  C   . ASP A  1  408 ? -7.032  19.275  20.914  1.00 67.22 408 A  1 
ATOM   3215 O  O   . ASP A  1  408 ? -7.824  18.691  20.171  1.00 63.21 408 A  1 
ATOM   3216 C  CB  . ASP A  1  408 ? -5.822  20.304  18.872  1.00 59.17 408 A  1 
ATOM   3217 C  CG  . ASP A  1  408 ? -6.977  21.158  18.328  1.00 54.00 408 A  1 
ATOM   3218 O  OD1 . ASP A  1  408 ? -7.659  21.837  19.129  1.00 49.63 408 A  1 
ATOM   3219 O  OD2 . ASP A  1  408 ? -7.139  21.177  17.082  1.00 49.20 408 A  1 
ATOM   3220 N  N   . ASP A  1  409 ? -7.116  19.193  22.232  1.00 76.60 409 A  1 
ATOM   3221 C  CA  . ASP A  1  409 ? -8.024  18.301  22.955  1.00 77.75 409 A  1 
ATOM   3222 C  C   . ASP A  1  409 ? -9.392  18.936  23.250  1.00 82.57 409 A  1 
ATOM   3223 O  O   . ASP A  1  409 ? -10.273 18.243  23.771  1.00 81.16 409 A  1 
ATOM   3224 C  CB  . ASP A  1  409 ? -7.340  17.837  24.256  1.00 70.91 409 A  1 
ATOM   3225 C  CG  . ASP A  1  409 ? -6.465  16.598  24.139  1.00 63.02 409 A  1 
ATOM   3226 O  OD1 . ASP A  1  409 ? -6.485  15.892  23.112  1.00 57.36 409 A  1 
ATOM   3227 O  OD2 . ASP A  1  409 ? -5.816  16.247  25.170  1.00 55.92 409 A  1 
ATOM   3228 N  N   . LEU A  1  410 ? -9.610  20.213  22.943  1.00 82.75 410 A  1 
ATOM   3229 C  CA  . LEU A  1  410 ? -10.838 20.924  23.325  1.00 87.27 410 A  1 
ATOM   3230 C  C   . LEU A  1  410 ? -12.101 20.177  22.889  1.00 89.02 410 A  1 
ATOM   3231 O  O   . LEU A  1  410 ? -12.957 19.863  23.723  1.00 89.15 410 A  1 
ATOM   3232 C  CB  . LEU A  1  410 ? -10.819 22.357  22.744  1.00 87.71 410 A  1 
ATOM   3233 C  CG  . LEU A  1  410 ? -12.154 23.131  22.925  1.00 88.55 410 A  1 
ATOM   3234 C  CD1 . LEU A  1  410 ? -12.527 23.312  24.393  1.00 85.60 410 A  1 
ATOM   3235 C  CD2 . LEU A  1  410 ? -12.059 24.513  22.284  1.00 86.51 410 A  1 
ATOM   3236 N  N   . TYR A  1  411 ? -12.210 19.864  21.617  1.00 89.68 411 A  1 
ATOM   3237 C  CA  . TYR A  1  411 ? -13.398 19.191  21.093  1.00 90.43 411 A  1 
ATOM   3238 C  C   . TYR A  1  411 ? -13.502 17.736  21.567  1.00 90.99 411 A  1 
ATOM   3239 O  O   . TYR A  1  411 ? -14.608 17.222  21.714  1.00 89.37 411 A  1 
ATOM   3240 C  CB  . TYR A  1  411 ? -13.414 19.285  19.569  1.00 90.04 411 A  1 
ATOM   3241 C  CG  . TYR A  1  411 ? -13.550 20.702  19.076  1.00 90.73 411 A  1 
ATOM   3242 C  CD1 . TYR A  1  411 ? -14.810 21.340  19.073  1.00 88.81 411 A  1 
ATOM   3243 C  CD2 . TYR A  1  411 ? -12.416 21.425  18.636  1.00 88.97 411 A  1 
ATOM   3244 C  CE1 . TYR A  1  411 ? -14.946 22.665  18.635  1.00 88.16 411 A  1 
ATOM   3245 C  CE2 . TYR A  1  411 ? -12.538 22.756  18.202  1.00 87.95 411 A  1 
ATOM   3246 C  CZ  . TYR A  1  411 ? -13.803 23.369  18.198  1.00 88.85 411 A  1 
ATOM   3247 O  OH  . TYR A  1  411 ? -13.931 24.669  17.772  1.00 86.97 411 A  1 
ATOM   3248 N  N   . TYR A  1  412 ? -12.374 17.127  21.883  1.00 89.24 412 A  1 
ATOM   3249 C  CA  . TYR A  1  412 ? -12.355 15.799  22.490  1.00 88.98 412 A  1 
ATOM   3250 C  C   . TYR A  1  412 ? -12.853 15.837  23.942  1.00 89.13 412 A  1 
ATOM   3251 O  O   . TYR A  1  412 ? -13.671 15.018  24.339  1.00 88.10 412 A  1 
ATOM   3252 C  CB  . TYR A  1  412 ? -10.934 15.228  22.385  1.00 87.39 412 A  1 
ATOM   3253 C  CG  . TYR A  1  412 ? -10.875 13.747  22.680  1.00 83.64 412 A  1 
ATOM   3254 C  CD1 . TYR A  1  412 ? -10.503 13.286  23.957  1.00 81.02 412 A  1 
ATOM   3255 C  CD2 . TYR A  1  412 ? -11.201 12.817  21.668  1.00 81.28 412 A  1 
ATOM   3256 C  CE1 . TYR A  1  412 ? -10.461 11.900  24.226  1.00 79.65 412 A  1 
ATOM   3257 C  CE2 . TYR A  1  412 ? -11.163 11.440  21.922  1.00 79.13 412 A  1 
ATOM   3258 C  CZ  . TYR A  1  412 ? -10.791 10.986  23.203  1.00 79.83 412 A  1 
ATOM   3259 O  OH  . TYR A  1  412 ? -10.748 9.640   23.459  1.00 76.53 412 A  1 
ATOM   3260 N  N   . CYS A  1  413 ? -12.438 16.836  24.710  1.00 89.65 413 A  1 
ATOM   3261 C  CA  . CYS A  1  413 ? -12.966 17.089  26.055  1.00 90.90 413 A  1 
ATOM   3262 C  C   . CYS A  1  413 ? -14.477 17.366  26.016  1.00 92.53 413 A  1 
ATOM   3263 O  O   . CYS A  1  413 ? -15.232 16.787  26.800  1.00 91.99 413 A  1 
ATOM   3264 C  CB  . CYS A  1  413 ? -12.197 18.265  26.677  1.00 90.17 413 A  1 
ATOM   3265 S  SG  . CYS A  1  413 ? -12.700 18.633  28.391  1.00 89.78 413 A  1 
ATOM   3266 N  N   . LEU A  1  414 ? -14.920 18.169  25.062  1.00 93.01 414 A  1 
ATOM   3267 C  CA  . LEU A  1  414 ? -16.332 18.520  24.905  1.00 93.82 414 A  1 
ATOM   3268 C  C   . LEU A  1  414 ? -17.233 17.306  24.634  1.00 93.94 414 A  1 
ATOM   3269 O  O   . LEU A  1  414 ? -18.384 17.319  25.060  1.00 93.39 414 A  1 
ATOM   3270 C  CB  . LEU A  1  414 ? -16.486 19.569  23.796  1.00 94.00 414 A  1 
ATOM   3271 C  CG  . LEU A  1  414 ? -16.010 20.981  24.184  1.00 93.50 414 A  1 
ATOM   3272 C  CD1 . LEU A  1  414 ? -16.002 21.887  22.952  1.00 92.44 414 A  1 
ATOM   3273 C  CD2 . LEU A  1  414 ? -16.923 21.625  25.231  1.00 92.88 414 A  1 
ATOM   3274 N  N   . LEU A  1  415 ? -16.724 16.244  24.033  1.00 92.92 415 A  1 
ATOM   3275 C  CA  . LEU A  1  415 ? -17.480 14.989  23.869  1.00 92.75 415 A  1 
ATOM   3276 C  C   . LEU A  1  415 ? -17.925 14.374  25.205  1.00 92.23 415 A  1 
ATOM   3277 O  O   . LEU A  1  415 ? -18.932 13.668  25.265  1.00 90.95 415 A  1 
ATOM   3278 C  CB  . LEU A  1  415 ? -16.623 13.953  23.112  1.00 92.36 415 A  1 
ATOM   3279 C  CG  . LEU A  1  415 ? -16.419 14.244  21.623  1.00 90.44 415 A  1 
ATOM   3280 C  CD1 . LEU A  1  415 ? -15.402 13.253  21.050  1.00 89.05 415 A  1 
ATOM   3281 C  CD2 . LEU A  1  415 ? -17.721 14.092  20.827  1.00 89.07 415 A  1 
ATOM   3282 N  N   . SER A  1  416 ? -17.191 14.641  26.275  1.00 92.07 416 A  1 
ATOM   3283 C  CA  . SER A  1  416 ? -17.501 14.162  27.619  1.00 91.37 416 A  1 
ATOM   3284 C  C   . SER A  1  416 ? -18.271 15.183  28.469  1.00 92.34 416 A  1 
ATOM   3285 O  O   . SER A  1  416 ? -18.732 14.851  29.558  1.00 90.72 416 A  1 
ATOM   3286 C  CB  . SER A  1  416 ? -16.215 13.717  28.307  1.00 89.04 416 A  1 
ATOM   3287 O  OG  . SER A  1  416 ? -15.429 14.812  28.714  1.00 80.23 416 A  1 
ATOM   3288 N  N   . SER A  1  417 ? -18.427 16.408  27.983  1.00 93.12 417 A  1 
ATOM   3289 C  CA  . SER A  1  417 ? -19.106 17.474  28.711  1.00 93.58 417 A  1 
ATOM   3290 C  C   . SER A  1  417 ? -20.615 17.228  28.751  1.00 93.86 417 A  1 
ATOM   3291 O  O   . SER A  1  417 ? -21.254 16.940  27.744  1.00 91.81 417 A  1 
ATOM   3292 C  CB  . SER A  1  417 ? -18.740 18.857  28.152  1.00 92.24 417 A  1 
ATOM   3293 O  OG  . SER A  1  417 ? -19.459 19.174  26.987  1.00 83.51 417 A  1 
ATOM   3294 N  N   . LYS A  1  418 ? -21.195 17.336  29.952  1.00 93.62 418 A  1 
ATOM   3295 C  CA  . LYS A  1  418 ? -22.626 17.077  30.175  1.00 93.83 418 A  1 
ATOM   3296 C  C   . LYS A  1  418 ? -23.394 18.310  30.672  1.00 93.86 418 A  1 
ATOM   3297 O  O   . LYS A  1  418 ? -24.583 18.223  30.970  1.00 92.09 418 A  1 
ATOM   3298 C  CB  . LYS A  1  418 ? -22.801 15.903  31.148  1.00 93.10 418 A  1 
ATOM   3299 C  CG  . LYS A  1  418 ? -22.189 14.606  30.602  1.00 87.06 418 A  1 
ATOM   3300 C  CD  . LYS A  1  418 ? -22.399 13.456  31.585  1.00 82.29 418 A  1 
ATOM   3301 C  CE  . LYS A  1  418 ? -21.698 12.213  31.037  1.00 74.68 418 A  1 
ATOM   3302 N  NZ  . LYS A  1  418 ? -21.805 11.066  31.968  1.00 66.57 418 A  1 
ATOM   3303 N  N   . SER A  1  419 ? -22.720 19.430  30.804  1.00 95.63 419 A  1 
ATOM   3304 C  CA  . SER A  1  419 ? -23.297 20.677  31.293  1.00 95.88 419 A  1 
ATOM   3305 C  C   . SER A  1  419 ? -22.490 21.861  30.786  1.00 96.04 419 A  1 
ATOM   3306 O  O   . SER A  1  419 ? -21.336 21.708  30.386  1.00 95.39 419 A  1 
ATOM   3307 C  CB  . SER A  1  419 ? -23.335 20.676  32.823  1.00 95.14 419 A  1 
ATOM   3308 O  OG  . SER A  1  419 ? -22.032 20.738  33.369  1.00 91.35 419 A  1 
ATOM   3309 N  N   . MET A  1  420 ? -23.078 23.050  30.898  1.00 96.07 420 A  1 
ATOM   3310 C  CA  . MET A  1  420 ? -22.375 24.291  30.577  1.00 95.69 420 A  1 
ATOM   3311 C  C   . MET A  1  420 ? -21.082 24.427  31.378  1.00 95.42 420 A  1 
ATOM   3312 O  O   . MET A  1  420 ? -20.040 24.726  30.814  1.00 94.60 420 A  1 
ATOM   3313 C  CB  . MET A  1  420 ? -23.309 25.482  30.833  1.00 94.86 420 A  1 
ATOM   3314 C  CG  . MET A  1  420 ? -22.697 26.797  30.354  1.00 92.10 420 A  1 
ATOM   3315 S  SD  . MET A  1  420 ? -22.503 26.891  28.552  1.00 90.63 420 A  1 
ATOM   3316 C  CE  . MET A  1  420 ? -21.347 28.274  28.413  1.00 86.05 420 A  1 
ATOM   3317 N  N   . GLN A  1  421 ? -21.130 24.131  32.678  1.00 96.53 421 A  1 
ATOM   3318 C  CA  . GLN A  1  421 ? -19.937 24.221  33.516  1.00 96.24 421 A  1 
ATOM   3319 C  C   . GLN A  1  421 ? -18.850 23.217  33.102  1.00 96.27 421 A  1 
ATOM   3320 O  O   . GLN A  1  421 ? -17.673 23.547  33.113  1.00 95.65 421 A  1 
ATOM   3321 C  CB  . GLN A  1  421 ? -20.341 24.039  34.993  1.00 95.74 421 A  1 
ATOM   3322 C  CG  . GLN A  1  421 ? -19.190 24.431  35.941  1.00 85.59 421 A  1 
ATOM   3323 C  CD  . GLN A  1  421 ? -18.806 25.906  35.790  1.00 78.57 421 A  1 
ATOM   3324 O  OE1 . GLN A  1  421 ? -19.649 26.783  35.753  1.00 72.51 421 A  1 
ATOM   3325 N  NE2 . GLN A  1  421 ? -17.538 26.228  35.679  1.00 66.63 421 A  1 
ATOM   3326 N  N   . ALA A  1  422 ? -19.259 22.018  32.728  1.00 95.68 422 A  1 
ATOM   3327 C  CA  . ALA A  1  422 ? -18.309 21.020  32.240  1.00 95.10 422 A  1 
ATOM   3328 C  C   . ALA A  1  422 ? -17.646 21.464  30.927  1.00 95.10 422 A  1 
ATOM   3329 O  O   . ALA A  1  422 ? -16.446 21.251  30.757  1.00 94.27 422 A  1 
ATOM   3330 C  CB  . ALA A  1  422 ? -19.031 19.682  32.088  1.00 94.73 422 A  1 
ATOM   3331 N  N   . SER A  1  423 ? -18.383 22.114  30.031  1.00 95.90 423 A  1 
ATOM   3332 C  CA  . SER A  1  423 ? -17.796 22.672  28.815  1.00 95.52 423 A  1 
ATOM   3333 C  C   . SER A  1  423 ? -16.852 23.839  29.100  1.00 95.32 423 A  1 
ATOM   3334 O  O   . SER A  1  423 ? -15.788 23.914  28.491  1.00 94.85 423 A  1 
ATOM   3335 C  CB  . SER A  1  423 ? -18.881 23.065  27.803  1.00 95.21 423 A  1 
ATOM   3336 O  OG  . SER A  1  423 ? -19.624 24.194  28.202  1.00 90.49 423 A  1 
ATOM   3337 N  N   . VAL A  1  424 ? -17.182 24.682  30.071  1.00 96.17 424 A  1 
ATOM   3338 C  CA  . VAL A  1  424 ? -16.281 25.747  30.534  1.00 95.79 424 A  1 
ATOM   3339 C  C   . VAL A  1  424 ? -14.962 25.166  31.049  1.00 95.33 424 A  1 
ATOM   3340 O  O   . VAL A  1  424 ? -13.902 25.685  30.723  1.00 94.45 424 A  1 
ATOM   3341 C  CB  . VAL A  1  424 ? -16.957 26.629  31.598  1.00 95.47 424 A  1 
ATOM   3342 C  CG1 . VAL A  1  424 ? -16.001 27.607  32.276  1.00 92.27 424 A  1 
ATOM   3343 C  CG2 . VAL A  1  424 ? -18.081 27.467  30.975  1.00 92.92 424 A  1 
ATOM   3344 N  N   . ASN A  1  425 ? -15.026 24.049  31.762  1.00 94.65 425 A  1 
ATOM   3345 C  CA  . ASN A  1  425 ? -13.826 23.361  32.240  1.00 93.28 425 A  1 
ATOM   3346 C  C   . ASN A  1  425 ? -12.982 22.748  31.108  1.00 92.41 425 A  1 
ATOM   3347 O  O   . ASN A  1  425 ? -11.809 22.484  31.321  1.00 91.31 425 A  1 
ATOM   3348 C  CB  . ASN A  1  425 ? -14.230 22.260  33.227  1.00 93.25 425 A  1 
ATOM   3349 C  CG  . ASN A  1  425 ? -14.864 22.769  34.512  1.00 90.02 425 A  1 
ATOM   3350 O  OD1 . ASN A  1  425 ? -14.917 23.929  34.843  1.00 83.02 425 A  1 
ATOM   3351 N  ND2 . ASN A  1  425 ? -15.379 21.860  35.313  1.00 81.87 425 A  1 
ATOM   3352 N  N   . CYS A  1  426 ? -13.564 22.507  29.949  1.00 93.05 426 A  1 
ATOM   3353 C  CA  . CYS A  1  426 ? -12.787 22.078  28.784  1.00 91.84 426 A  1 
ATOM   3354 C  C   . CYS A  1  426 ? -12.072 23.241  28.083  1.00 91.36 426 A  1 
ATOM   3355 O  O   . CYS A  1  426 ? -11.096 23.015  27.378  1.00 88.98 426 A  1 
ATOM   3356 C  CB  . CYS A  1  426 ? -13.711 21.369  27.782  1.00 91.26 426 A  1 
ATOM   3357 S  SG  . CYS A  1  426 ? -14.289 19.720  28.293  1.00 90.50 426 A  1 
ATOM   3358 N  N   . VAL A  1  427 ? -12.599 24.456  28.235  1.00 91.46 427 A  1 
ATOM   3359 C  CA  . VAL A  1  427 ? -12.038 25.659  27.615  1.00 89.91 427 A  1 
ATOM   3360 C  C   . VAL A  1  427 ? -10.919 26.263  28.470  1.00 87.59 427 A  1 
ATOM   3361 O  O   . VAL A  1  427 ? -9.946  26.772  27.916  1.00 83.65 427 A  1 
ATOM   3362 C  CB  . VAL A  1  427 ? -13.147 26.693  27.365  1.00 89.82 427 A  1 
ATOM   3363 C  CG1 . VAL A  1  427 ? -12.624 28.026  26.823  1.00 83.38 427 A  1 
ATOM   3364 C  CG2 . VAL A  1  427 ? -14.165 26.172  26.336  1.00 85.23 427 A  1 
ATOM   3365 N  N   . ASN A  1  428 ? -11.082 26.208  29.783  1.00 87.18 428 A  1 
ATOM   3366 C  CA  . ASN A  1  428 ? -10.108 26.724  30.759  1.00 84.11 428 A  1 
ATOM   3367 C  C   . ASN A  1  428 ? -9.034  25.682  31.094  1.00 77.92 428 A  1 
ATOM   3368 O  O   . ASN A  1  428 ? -7.882  26.089  31.288  1.00 73.80 428 A  1 
ATOM   3369 C  CB  . ASN A  1  428 ? -10.843 27.123  32.043  1.00 81.77 428 A  1 
ATOM   3370 C  CG  . ASN A  1  428 ? -11.783 28.304  31.889  1.00 76.03 428 A  1 
ATOM   3371 O  OD1 . ASN A  1  428 ? -11.691 29.134  31.018  1.00 68.75 428 A  1 
ATOM   3372 N  ND2 . ASN A  1  428 ? -12.739 28.425  32.785  1.00 64.39 428 A  1 
ATOM   3373 O  OXT . ASN A  1  428 ? -9.404  24.503  31.228  1.00 66.56 428 A  1 
HETATM 3374 C  C1  . OLA B  2  .   ? -12.420 -5.824  -3.637  1.00 24.60 1   B  1 
HETATM 3375 O  O1  . OLA B  2  .   ? -11.220 -5.836  -3.772  1.00 26.58 1   B  1 
HETATM 3376 O  O2  . OLA B  2  .   ? -13.012 -5.145  -2.833  1.00 23.58 1   B  1 
HETATM 3377 C  C2  . OLA B  2  .   ? -13.147 -6.645  -4.498  1.00 23.82 1   B  1 
HETATM 3378 C  C3  . OLA B  2  .   ? -14.370 -6.204  -4.946  1.00 22.10 1   B  1 
HETATM 3379 C  C4  . OLA B  2  .   ? -14.844 -7.098  -5.912  1.00 20.70 1   B  1 
HETATM 3380 C  C5  . OLA B  2  .   ? -16.085 -6.754  -6.439  1.00 20.89 1   B  1 
HETATM 3381 C  C6  . OLA B  2  .   ? -16.402 -7.591  -7.523  1.00 20.11 1   B  1 
HETATM 3382 C  C7  . OLA B  2  .   ? -17.674 -7.348  -7.989  1.00 20.01 1   B  1 
HETATM 3383 C  C8  . OLA B  2  .   ? -17.921 -8.047  -9.142  1.00 18.88 1   B  1 
HETATM 3384 C  C9  . OLA B  2  .   ? -19.090 -7.971  -9.625  1.00 17.81 1   B  1 
HETATM 3385 C  C10 . OLA B  2  .   ? -19.597 -8.333  -10.629 1.00 15.62 1   B  1 
HETATM 3386 C  C11 . OLA B  2  .   ? -20.718 -8.496  -10.979 1.00 16.25 1   B  1 
HETATM 3387 C  C12 . OLA B  2  .   ? -21.000 -8.722  -12.255 1.00 15.14 1   B  1 
HETATM 3388 C  C13 . OLA B  2  .   ? -22.296 -9.132  -12.402 1.00 16.56 1   B  1 
HETATM 3389 C  C14 . OLA B  2  .   ? -22.675 -9.236  -13.738 1.00 14.51 1   B  1 
HETATM 3390 C  C15 . OLA B  2  .   ? -23.897 -9.883  -13.850 1.00 15.65 1   B  1 
HETATM 3391 C  C16 . OLA B  2  .   ? -24.397 -9.881  -15.164 1.00 13.74 1   B  1 
HETATM 3392 C  C17 . OLA B  2  .   ? -25.563 -10.681 -15.294 1.00 9.52  1   B  1 
HETATM 3393 C  C18 . OLA B  2  .   ? -26.203 -10.660 -16.580 1.00 7.33  1   B  1 
HETATM 3394 C  C1  . OLA C  3  .   ? -10.421 -3.212  -7.305  1.00 23.50 1   C  1 
HETATM 3395 O  O1  . OLA C  3  .   ? -9.672  -2.827  -8.181  1.00 24.58 1   C  1 
HETATM 3396 O  O2  . OLA C  3  .   ? -10.409 -2.809  -6.160  1.00 23.76 1   C  1 
HETATM 3397 C  C2  . OLA C  3  .   ? -11.377 -4.180  -7.628  1.00 22.64 1   C  1 
HETATM 3398 C  C3  . OLA C  3  .   ? -11.618 -4.363  -8.977  1.00 22.06 1   C  1 
HETATM 3399 C  C4  . OLA C  3  .   ? -12.665 -5.299  -9.151  1.00 21.45 1   C  1 
HETATM 3400 C  C5  . OLA C  3  .   ? -13.032 -5.453  -10.486 1.00 21.39 1   C  1 
HETATM 3401 C  C6  . OLA C  3  .   ? -14.078 -6.382  -10.613 1.00 20.06 1   C  1 
HETATM 3402 C  C7  . OLA C  3  .   ? -14.511 -6.468  -11.921 1.00 18.53 1   C  1 
HETATM 3403 C  C8  . OLA C  3  .   ? -15.556 -7.338  -12.063 1.00 17.58 1   C  1 
HETATM 3404 C  C9  . OLA C  3  .   ? -16.062 -7.434  -13.184 1.00 15.33 1   C  1 
HETATM 3405 C  C10 . OLA C  3  .   ? -16.866 -7.987  -13.767 1.00 12.90 1   C  1 
HETATM 3406 C  C11 . OLA C  3  .   ? -17.667 -8.768  -13.953 1.00 13.43 1   C  1 
HETATM 3407 C  C12 . OLA C  3  .   ? -18.297 -8.907  -15.112 1.00 11.77 1   C  1 
HETATM 3408 C  C13 . OLA C  3  .   ? -19.217 -9.920  -15.074 1.00 13.87 1   C  1 
HETATM 3409 C  C14 . OLA C  3  .   ? -19.908 -10.035 -16.278 1.00 12.98 1   C  1 
HETATM 3410 C  C15 . OLA C  3  .   ? -20.869 -11.043 -16.210 1.00 13.75 1   C  1 
HETATM 3411 C  C16 . OLA C  3  .   ? -21.619 -11.123 -17.405 1.00 11.70 1   C  1 
HETATM 3412 C  C17 . OLA C  3  .   ? -22.619 -12.136 -17.342 1.00 8.67  1   C  1 
HETATM 3413 C  C18 . OLA C  3  .   ? -23.429 -12.250 -18.499 1.00 6.71  1   C  1 
HETATM 3414 C  C1  . OLA D  4  .   ? -12.258 0.462   -9.446  1.00 17.76 1   D  1 
HETATM 3415 O  O1  . OLA D  4  .   ? -11.304 0.281   -10.163 1.00 19.45 1   D  1 
HETATM 3416 O  O2  . OLA D  4  .   ? -12.275 1.214   -8.486  1.00 18.83 1   D  1 
HETATM 3417 C  C2  . OLA D  4  .   ? -13.427 -0.250  -9.719  1.00 17.42 1   D  1 
HETATM 3418 C  C3  . OLA D  4  .   ? -13.704 -0.446  -11.057 1.00 15.42 1   D  1 
HETATM 3419 C  C4  . OLA D  4  .   ? -14.852 -1.281  -11.204 1.00 13.64 1   D  1 
HETATM 3420 C  C5  . OLA D  4  .   ? -15.201 -1.481  -12.550 1.00 13.00 1   D  1 
HETATM 3421 C  C6  . OLA D  4  .   ? -16.273 -2.407  -12.690 1.00 12.01 1   D  1 
HETATM 3422 C  C7  . OLA D  4  .   ? -16.562 -2.629  -14.012 1.00 10.84 1   D  1 
HETATM 3423 C  C8  . OLA D  4  .   ? -17.563 -3.539  -14.150 1.00 9.49  1   D  1 
HETATM 3424 C  C9  . OLA D  4  .   ? -17.817 -3.888  -15.338 1.00 8.29  1   D  1 
HETATM 3425 C  C10 . OLA D  4  .   ? -18.576 -4.633  -15.849 1.00 6.80  1   D  1 
HETATM 3426 C  C11 . OLA D  4  .   ? -18.795 -5.013  -16.983 1.00 7.27  1   D  1 
HETATM 3427 C  C12 . OLA D  4  .   ? -19.810 -5.839  -17.264 1.00 6.99  1   D  1 
HETATM 3428 C  C13 . OLA D  4  .   ? -19.839 -6.143  -18.624 1.00 8.30  1   D  1 
HETATM 3429 C  C14 . OLA D  4  .   ? -20.934 -6.942  -18.963 1.00 7.69  1   D  1 
HETATM 3430 C  C15 . OLA D  4  .   ? -20.910 -7.246  -20.345 1.00 8.05  1   D  1 
HETATM 3431 C  C16 . OLA D  4  .   ? -22.052 -7.994  -20.745 1.00 7.35  1   D  1 
HETATM 3432 C  C17 . OLA D  4  .   ? -21.997 -8.325  -22.128 1.00 5.15  1   D  1 
HETATM 3433 C  C18 . OLA D  4  .   ? -23.166 -9.021  -22.620 1.00 4.64  1   D  1 
HETATM 3434 C  C1  . OLA E  5  .   ? -11.441 -9.480  1.493   1.00 21.44 1   E  1 
HETATM 3435 O  O1  . OLA E  5  .   ? -11.672 -8.295  1.412   1.00 21.89 1   E  1 
HETATM 3436 O  O2  . OLA E  5  .   ? -10.664 -9.975  2.290   1.00 21.23 1   E  1 
HETATM 3437 C  C2  . OLA E  5  .   ? -12.093 -10.347 0.604   1.00 18.65 1   E  1 
HETATM 3438 C  C3  . OLA E  5  .   ? -13.122 -9.809  -0.135  1.00 18.75 1   E  1 
HETATM 3439 C  C4  . OLA E  5  .   ? -13.615 -10.772 -1.022  1.00 18.88 1   E  1 
HETATM 3440 C  C5  . OLA E  5  .   ? -14.607 -10.268 -1.883  1.00 18.98 1   E  1 
HETATM 3441 C  C6  . OLA E  5  .   ? -15.037 -11.256 -2.792  1.00 19.05 1   E  1 
HETATM 3442 C  C7  . OLA E  5  .   ? -15.919 -10.748 -3.725  1.00 17.52 1   E  1 
HETATM 3443 C  C8  . OLA E  5  .   ? -16.297 -11.669 -4.654  1.00 17.56 1   E  1 
HETATM 3444 C  C9  . OLA E  5  .   ? -17.090 -11.326 -5.505  1.00 16.39 1   E  1 
HETATM 3445 C  C10 . OLA E  5  .   ? -17.693 -11.617 -6.405  1.00 15.07 1   E  1 
HETATM 3446 C  C11 . OLA E  5  .   ? -18.407 -12.204 -7.053  1.00 15.17 1   E  1 
HETATM 3447 C  C12 . OLA E  5  .   ? -19.189 -11.628 -7.981  1.00 13.22 1   E  1 
HETATM 3448 C  C13 . OLA E  5  .   ? -20.028 -12.525 -8.562  1.00 14.41 1   E  1 
HETATM 3449 C  C14 . OLA E  5  .   ? -20.914 -11.917 -9.447  1.00 12.87 1   E  1 
HETATM 3450 C  C15 . OLA E  5  .   ? -21.683 -12.865 -10.100 1.00 13.20 1   E  1 
HETATM 3451 C  C16 . OLA E  5  .   ? -22.603 -12.290 -10.984 1.00 11.52 1   E  1 
HETATM 3452 C  C17 . OLA E  5  .   ? -23.268 -13.267 -11.726 1.00 9.34  1   E  1 
HETATM 3453 C  C18 . OLA E  5  .   ? -24.235 -12.767 -12.648 1.00 7.57  1   E  1 
HETATM 3454 C  C1  . OLA F  6  .   ? -13.020 0.737   -3.408  1.00 18.58 1   F  1 
HETATM 3455 O  O1  . OLA F  6  .   ? -12.154 0.885   -4.248  1.00 19.89 1   F  1 
HETATM 3456 O  O2  . OLA F  6  .   ? -12.948 1.195   -2.271  1.00 18.39 1   F  1 
HETATM 3457 C  C2  . OLA F  6  .   ? -14.159 0.016   -3.753  1.00 16.83 1   F  1 
HETATM 3458 C  C3  . OLA F  6  .   ? -14.221 -0.496  -5.053  1.00 16.05 1   F  1 
HETATM 3459 C  C4  . OLA F  6  .   ? -15.457 -1.146  -5.257  1.00 13.96 1   F  1 
HETATM 3460 C  C5  . OLA F  6  .   ? -15.632 -1.651  -6.553  1.00 14.92 1   F  1 
HETATM 3461 C  C6  . OLA F  6  .   ? -16.935 -2.209  -6.722  1.00 14.71 1   F  1 
HETATM 3462 C  C7  . OLA F  6  .   ? -17.173 -2.612  -8.014  1.00 14.95 1   F  1 
HETATM 3463 C  C8  . OLA F  6  .   ? -18.465 -3.086  -8.168  1.00 12.65 1   F  1 
HETATM 3464 C  C9  . OLA F  6  .   ? -18.815 -3.403  -9.352  1.00 10.52 1   F  1 
HETATM 3465 C  C10 . OLA F  6  .   ? -19.831 -3.838  -9.858  1.00 8.96  1   F  1 
HETATM 3466 C  C11 . OLA F  6  .   ? -20.153 -4.077  -10.993 1.00 9.07  1   F  1 
HETATM 3467 C  C12 . OLA F  6  .   ? -21.373 -4.534  -11.324 1.00 7.71  1   F  1 
HETATM 3468 C  C13 . OLA F  6  .   ? -21.437 -4.742  -12.692 1.00 8.84  1   F  1 
HETATM 3469 C  C14 . OLA F  6  .   ? -22.679 -5.201  -13.121 1.00 7.14  1   F  1 
HETATM 3470 C  C15 . OLA F  6  .   ? -22.662 -5.418  -14.508 1.00 8.00  1   F  1 
HETATM 3471 C  C16 . OLA F  6  .   ? -23.897 -5.883  -14.997 1.00 6.67  1   F  1 
HETATM 3472 C  C17 . OLA F  6  .   ? -23.852 -6.094  -16.398 1.00 5.50  1   F  1 
HETATM 3473 C  C18 . OLA F  6  .   ? -25.079 -6.576  -16.985 1.00 4.99  1   F  1 
HETATM 3474 C  C1  . OLA G  7  .   ? -14.273 -13.376 2.864   1.00 9.59  1   G  1 
HETATM 3475 O  O1  . OLA G  7  .   ? -13.248 -13.872 3.307   1.00 11.77 1   G  1 
HETATM 3476 O  O2  . OLA G  7  .   ? -14.881 -12.467 3.403   1.00 9.69  1   G  1 
HETATM 3477 C  C2  . OLA G  7  .   ? -14.739 -13.894 1.658   1.00 8.60  1   G  1 
HETATM 3478 C  C3  . OLA G  7  .   ? -16.034 -13.559 1.303   1.00 9.08  1   G  1 
HETATM 3479 C  C4  . OLA G  7  .   ? -16.361 -14.094 0.054   1.00 9.97  1   G  1 
HETATM 3480 C  C5  . OLA G  7  .   ? -17.666 -13.762 -0.325  1.00 10.25 1   G  1 
HETATM 3481 C  C6  . OLA G  7  .   ? -18.008 -14.293 -1.593  1.00 11.05 1   G  1 
HETATM 3482 C  C7  . OLA G  7  .   ? -19.295 -13.948 -1.947  1.00 10.96 1   G  1 
HETATM 3483 C  C8  . OLA G  7  .   ? -19.655 -14.493 -3.156  1.00 11.15 1   G  1 
HETATM 3484 C  C9  . OLA G  7  .   ? -20.787 -14.191 -3.616  1.00 10.46 1   G  1 
HETATM 3485 C  C10 . OLA G  7  .   ? -21.410 -14.521 -4.554  1.00 9.91  1   G  1 
HETATM 3486 C  C11 . OLA G  7  .   ? -22.446 -14.174 -5.068  1.00 9.41  1   G  1 
HETATM 3487 C  C12 . OLA G  7  .   ? -22.945 -14.862 -6.121  1.00 9.39  1   G  1 
HETATM 3488 C  C13 . OLA G  7  .   ? -23.932 -14.143 -6.752  1.00 9.61  1   G  1 
HETATM 3489 C  C14 . OLA G  7  .   ? -24.516 -14.846 -7.790  1.00 9.65  1   G  1 
HETATM 3490 C  C15 . OLA G  7  .   ? -25.325 -14.030 -8.587  1.00 10.27 1   G  1 
HETATM 3491 C  C16 . OLA G  7  .   ? -25.933 -14.748 -9.663  1.00 8.85  1   G  1 
HETATM 3492 C  C17 . OLA G  7  .   ? -26.577 -13.894 -10.595 1.00 7.00  1   G  1 
HETATM 3493 C  C18 . OLA G  7  .   ? -27.232 -14.565 -11.695 1.00 6.15  1   G  1 
HETATM 3494 C  C1  . OLA H  8  .   ? -15.122 -5.029  0.421   1.00 9.93  1   H  1 
HETATM 3495 O  O1  . OLA H  8  .   ? -15.853 -4.353  1.120   1.00 9.32  1   H  1 
HETATM 3496 O  O2  . OLA H  8  .   ? -13.910 -5.022  0.500   1.00 9.42  1   H  1 
HETATM 3497 C  C2  . OLA H  8  .   ? -15.699 -5.873  -0.525  1.00 8.51  1   H  1 
HETATM 3498 C  C3  . OLA H  8  .   ? -17.028 -5.631  -0.848  1.00 7.91  1   H  1 
HETATM 3499 C  C4  . OLA H  8  .   ? -17.434 -6.493  -1.890  1.00 8.17  1   H  1 
HETATM 3500 C  C5  . OLA H  8  .   ? -18.730 -6.243  -2.350  1.00 7.52  1   H  1 
HETATM 3501 C  C6  . OLA H  8  .   ? -19.074 -7.080  -3.442  1.00 8.12  1   H  1 
HETATM 3502 C  C7  . OLA H  8  .   ? -20.291 -6.743  -3.993  1.00 7.55  1   H  1 
HETATM 3503 C  C8  . OLA H  8  .   ? -20.665 -7.593  -5.005  1.00 7.44  1   H  1 
HETATM 3504 C  C9  . OLA H  8  .   ? -21.613 -7.238  -5.733  1.00 7.13  1   H  1 
HETATM 3505 C  C10 . OLA H  8  .   ? -22.276 -7.714  -6.592  1.00 6.52  1   H  1 
HETATM 3506 C  C11 . OLA H  8  .   ? -22.897 -7.346  -7.553  1.00 6.73  1   H  1 
HETATM 3507 C  C12 . OLA H  8  .   ? -23.774 -8.115  -8.186  1.00 6.72  1   H  1 
HETATM 3508 C  C13 . OLA H  8  .   ? -24.190 -7.549  -9.380  1.00 7.39  1   H  1 
HETATM 3509 C  C14 . OLA H  8  .   ? -25.178 -8.292  -10.026 1.00 7.11  1   H  1 
HETATM 3510 C  C15 . OLA H  8  .   ? -25.472 -7.753  -11.293 1.00 7.53  1   H  1 
HETATM 3511 C  C16 . OLA H  8  .   ? -26.487 -8.455  -11.961 1.00 6.67  1   H  1 
HETATM 3512 C  C17 . OLA H  8  .   ? -26.709 -7.939  -13.259 1.00 5.66  1   H  1 
HETATM 3513 C  C18 . OLA H  8  .   ? -27.770 -8.580  -14.011 1.00 4.82  1   H  1 
HETATM 3514 C  C1  . OLA I  9  .   ? -15.020 7.795   -12.286 1.00 14.23 1   I  1 
HETATM 3515 O  O1  . OLA I  9  .   ? -13.929 7.996   -11.804 1.00 18.32 1   I  1 
HETATM 3516 O  O2  . OLA I  9  .   ? -15.795 8.662   -12.596 1.00 13.73 1   I  1 
HETATM 3517 C  C2  . OLA I  9  .   ? -15.359 6.457   -12.497 1.00 12.68 1   I  1 
HETATM 3518 C  C3  . OLA I  9  .   ? -16.289 6.208   -13.481 1.00 8.35  1   I  1 
HETATM 3519 C  C4  . OLA I  9  .   ? -16.509 4.817   -13.638 1.00 8.00  1   I  1 
HETATM 3520 C  C5  . OLA I  9  .   ? -17.421 4.546   -14.657 1.00 6.72  1   I  1 
HETATM 3521 C  C6  . OLA I  9  .   ? -17.627 3.168   -14.844 1.00 6.28  1   I  1 
HETATM 3522 C  C7  . OLA I  9  .   ? -18.493 2.942   -15.877 1.00 5.50  1   I  1 
HETATM 3523 C  C8  . OLA I  9  .   ? -18.692 1.622   -16.099 1.00 5.21  1   I  1 
HETATM 3524 C  C9  . OLA I  9  .   ? -19.434 1.319   -17.038 1.00 4.39  1   I  1 
HETATM 3525 C  C10 . OLA I  9  .   ? -19.825 0.290   -17.544 1.00 3.75  1   I  1 
HETATM 3526 C  C11 . OLA I  9  .   ? -20.584 -0.016  -18.361 1.00 3.74  1   I  1 
HETATM 3527 C  C12 . OLA I  9  .   ? -20.779 -1.286  -18.716 1.00 3.88  1   I  1 
HETATM 3528 C  C13 . OLA I  9  .   ? -21.775 -1.346  -19.659 1.00 3.90  1   I  1 
HETATM 3529 C  C14 . OLA I  9  .   ? -22.032 -2.633  -20.115 1.00 3.67  1   I  1 
HETATM 3530 C  C15 . OLA I  9  .   ? -23.011 -2.607  -21.088 1.00 4.38  1   I  1 
HETATM 3531 C  C16 . OLA I  9  .   ? -23.293 -3.878  -21.637 1.00 4.46  1   I  1 
HETATM 3532 C  C17 . OLA I  9  .   ? -24.265 -3.794  -22.649 1.00 3.46  1   I  1 
HETATM 3533 C  C18 . OLA I  9  .   ? -24.581 -5.030  -23.296 1.00 3.32  1   I  1 
HETATM 3534 C  C1  . OLA J  10 .   ? -18.348 -0.220  1.255   1.00 5.37  1   J  1 
HETATM 3535 O  O1  . OLA J  10 .   ? -17.369 -0.566  1.894   1.00 6.40  1   J  1 
HETATM 3536 O  O2  . OLA J  10 .   ? -19.055 0.716   1.546   1.00 4.87  1   J  1 
HETATM 3537 C  C2  . OLA J  10 .   ? -18.629 -0.971  0.127   1.00 5.24  1   J  1 
HETATM 3538 C  C3  . OLA J  10 .   ? -19.902 -0.934  -0.361  1.00 4.68  1   J  1 
HETATM 3539 C  C4  . OLA J  10 .   ? -20.047 -1.782  -1.485  1.00 5.02  1   J  1 
HETATM 3540 C  C5  . OLA J  10 .   ? -21.346 -1.801  -1.987  1.00 4.37  1   J  1 
HETATM 3541 C  C6  . OLA J  10 .   ? -21.483 -2.634  -3.118  1.00 4.88  1   J  1 
HETATM 3542 C  C7  . OLA J  10 .   ? -22.796 -2.665  -3.545  1.00 4.16  1   J  1 
HETATM 3543 C  C8  . OLA J  10 .   ? -22.987 -3.390  -4.677  1.00 4.28  1   J  1 
HETATM 3544 C  C9  . OLA J  10 .   ? -24.163 -3.448  -5.136  1.00 3.64  1   J  1 
HETATM 3545 C  C10 . OLA J  10 .   ? -24.809 -3.790  -6.009  1.00 3.29  1   J  1 
HETATM 3546 C  C11 . OLA J  10 .   ? -25.417 -4.561  -6.609  1.00 3.57  1   J  1 
HETATM 3547 C  C12 . OLA J  10 .   ? -26.357 -4.221  -7.504  1.00 3.51  1   J  1 
HETATM 3548 C  C13 . OLA J  10 .   ? -26.846 -5.286  -8.205  1.00 3.78  1   J  1 
HETATM 3549 C  C14 . OLA J  10 .   ? -27.763 -4.900  -9.156  1.00 3.45  1   J  1 
HETATM 3550 C  C15 . OLA J  10 .   ? -28.181 -5.974  -9.945  1.00 4.08  1   J  1 
HETATM 3551 C  C16 . OLA J  10 .   ? -29.121 -5.584  -10.925 1.00 3.61  1   J  1 
HETATM 3552 C  C17 . OLA J  10 .   ? -29.472 -6.658  -11.773 1.00 3.44  1   J  1 
HETATM 3553 C  C18 . OLA J  10 .   ? -30.446 -6.346  -12.793 1.00 3.08  1   J  1 
HETATM 3554 C  C1  . OLA K  11 .   ? -20.088 7.982   -2.451  1.00 9.06  1   K  1 
HETATM 3555 O  O1  . OLA K  11 .   ? -19.424 8.706   -3.159  1.00 13.18 1   K  1 
HETATM 3556 O  O2  . OLA K  11 .   ? -19.866 7.837   -1.267  1.00 11.05 1   K  1 
HETATM 3557 C  C2  . OLA K  11 .   ? -21.152 7.284   -2.992  1.00 8.25  1   K  1 
HETATM 3558 C  C3  . OLA K  11 .   ? -21.291 7.219   -4.356  1.00 7.24  1   K  1 
HETATM 3559 C  C4  . OLA K  11 .   ? -22.374 6.373   -4.647  1.00 6.26  1   K  1 
HETATM 3560 C  C5  . OLA K  11 .   ? -22.701 6.255   -6.001  1.00 5.79  1   K  1 
HETATM 3561 C  C6  . OLA K  11 .   ? -23.706 5.303   -6.146  1.00 5.31  1   K  1 
HETATM 3562 C  C7  . OLA K  11 .   ? -24.185 5.244   -7.430  1.00 5.18  1   K  1 
HETATM 3563 C  C8  . OLA K  11 .   ? -25.087 4.207   -7.562  1.00 5.37  1   K  1 
HETATM 3564 C  C9  . OLA K  11 .   ? -25.719 4.104   -8.623  1.00 4.62  1   K  1 
HETATM 3565 C  C10 . OLA K  11 .   ? -26.450 3.284   -9.065  1.00 4.44  1   K  1 
HETATM 3566 C  C11 . OLA K  11 .   ? -27.219 3.183   -9.959  1.00 4.81  1   K  1 
HETATM 3567 C  C12 . OLA K  11 .   ? -27.761 1.987   -10.236 1.00 5.15  1   K  1 
HETATM 3568 C  C13 . OLA K  11 .   ? -28.638 2.068   -11.277 1.00 5.31  1   K  1 
HETATM 3569 C  C14 . OLA K  11 .   ? -29.052 0.803   -11.701 1.00 4.90  1   K  1 
HETATM 3570 C  C15 . OLA K  11 .   ? -29.981 0.901   -12.736 1.00 5.50  1   K  1 
HETATM 3571 C  C16 . OLA K  11 .   ? -30.360 -0.351  -13.243 1.00 5.15  1   K  1 
HETATM 3572 C  C17 . OLA K  11 .   ? -31.366 -0.218  -14.274 1.00 4.21  1   K  1 
HETATM 3573 C  C18 . OLA K  11 .   ? -31.799 -1.420  -14.910 1.00 3.84  1   K  1 
HETATM 3574 C  C1  . OLA L  12 .   ? -17.223 4.252   -3.138  1.00 7.62  1   L  1 
HETATM 3575 O  O1  . OLA L  12 .   ? -17.558 3.993   -2.003  1.00 10.29 1   L  1 
HETATM 3576 O  O2  . OLA L  12 .   ? -16.167 4.791   -3.434  1.00 10.18 1   L  1 
HETATM 3577 C  C2  . OLA L  12 .   ? -18.091 3.940   -4.169  1.00 6.17  1   L  1 
HETATM 3578 C  C3  . OLA L  12 .   ? -18.628 2.664   -4.215  1.00 5.43  1   L  1 
HETATM 3579 C  C4  . OLA L  12 .   ? -19.484 2.587   -5.320  1.00 4.49  1   L  1 
HETATM 3580 C  C5  . OLA L  12 .   ? -20.109 1.360   -5.526  1.00 4.70  1   L  1 
HETATM 3581 C  C6  . OLA L  12 .   ? -20.992 1.464   -6.616  1.00 4.43  1   L  1 
HETATM 3582 C  C7  . OLA L  12 .   ? -21.636 0.306   -6.923  1.00 4.45  1   L  1 
HETATM 3583 C  C8  . OLA L  12 .   ? -22.565 0.507   -7.887  1.00 4.10  1   L  1 
HETATM 3584 C  C9  . OLA L  12 .   ? -23.168 -0.414  -8.370  1.00 3.56  1   L  1 
HETATM 3585 C  C10 . OLA L  12 .   ? -24.061 -0.677  -9.061  1.00 3.04  1   L  1 
HETATM 3586 C  C11 . OLA L  12 .   ? -24.397 -1.037  -10.095 1.00 3.29  1   L  1 
HETATM 3587 C  C12 . OLA L  12 .   ? -25.633 -1.414  -10.422 1.00 3.19  1   L  1 
HETATM 3588 C  C13 . OLA L  12 .   ? -25.719 -1.791  -11.732 1.00 3.38  1   L  1 
HETATM 3589 C  C14 . OLA L  12 .   ? -26.962 -2.279  -12.078 1.00 3.09  1   L  1 
HETATM 3590 C  C15 . OLA L  12 .   ? -26.987 -2.632  -13.438 1.00 3.83  1   L  1 
HETATM 3591 C  C16 . OLA L  12 .   ? -28.249 -3.088  -13.864 1.00 3.33  1   L  1 
HETATM 3592 C  C17 . OLA L  12 .   ? -28.255 -3.385  -15.258 1.00 3.06  1   L  1 
HETATM 3593 C  C18 . OLA L  12 .   ? -29.518 -3.747  -15.829 1.00 2.83  1   L  1 
HETATM 3594 C  C1  . OLA M  13 .   ? -17.346 9.460   -6.556  1.00 8.38  1   M  1 
HETATM 3595 O  O1  . OLA M  13 .   ? -18.025 10.283  -5.986  1.00 12.27 1   M  1 
HETATM 3596 O  O2  . OLA M  13 .   ? -16.286 9.060   -6.127  1.00 11.48 1   M  1 
HETATM 3597 C  C2  . OLA M  13 .   ? -17.818 8.931   -7.761  1.00 7.71  1   M  1 
HETATM 3598 C  C3  . OLA M  13 .   ? -18.669 7.822   -7.669  1.00 6.46  1   M  1 
HETATM 3599 C  C4  . OLA M  13 .   ? -19.087 7.430   -8.955  1.00 5.45  1   M  1 
HETATM 3600 C  C5  . OLA M  13 .   ? -20.011 6.363   -8.957  1.00 4.96  1   M  1 
HETATM 3601 C  C6  . OLA M  13 .   ? -20.450 6.085   -10.267 1.00 4.60  1   M  1 
HETATM 3602 C  C7  . OLA M  13 .   ? -21.414 5.111   -10.302 1.00 4.51  1   M  1 
HETATM 3603 C  C8  . OLA M  13 .   ? -21.838 4.882   -11.571 1.00 3.90  1   M  1 
HETATM 3604 C  C9  . OLA M  13 .   ? -22.721 4.041   -11.782 1.00 3.59  1   M  1 
HETATM 3605 C  C10 . OLA M  13 .   ? -23.345 3.522   -12.602 1.00 3.29  1   M  1 
HETATM 3606 C  C11 . OLA M  13 .   ? -23.890 3.490   -13.588 1.00 3.30  1   M  1 
HETATM 3607 C  C12 . OLA M  13 .   ? -24.577 2.472   -14.100 1.00 3.25  1   M  1 
HETATM 3608 C  C13 . OLA M  13 .   ? -24.983 2.765   -15.361 1.00 3.31  1   M  1 
HETATM 3609 C  C14 . OLA M  13 .   ? -25.656 1.721   -15.978 1.00 3.07  1   M  1 
HETATM 3610 C  C15 . OLA M  13 .   ? -26.009 2.076   -17.303 1.00 3.58  1   M  1 
HETATM 3611 C  C16 . OLA M  13 .   ? -26.678 1.051   -17.990 1.00 3.35  1   M  1 
HETATM 3612 C  C17 . OLA M  13 .   ? -27.027 1.449   -19.307 1.00 2.69  1   M  1 
HETATM 3613 C  C18 . OLA M  13 .   ? -27.734 0.487   -20.102 1.00 2.51  1   M  1 
HETATM 3614 C  C1  . OLA N  14 .   ? -16.823 -6.375  4.631   1.00 5.42  1   N  1 
HETATM 3615 O  O1  . OLA N  14 .   ? -16.651 -7.349  5.333   1.00 6.96  1   N  1 
HETATM 3616 O  O2  . OLA N  14 .   ? -16.327 -5.295  4.878   1.00 6.14  1   N  1 
HETATM 3617 C  C2  . OLA N  14 .   ? -17.604 -6.496  3.488   1.00 5.93  1   N  1 
HETATM 3618 C  C3  . OLA N  14 .   ? -18.414 -7.612  3.351   1.00 6.04  1   N  1 
HETATM 3619 C  C4  . OLA N  14 .   ? -19.069 -7.568  2.108   1.00 7.02  1   N  1 
HETATM 3620 C  C5  . OLA N  14 .   ? -20.009 -8.600  1.911   1.00 6.61  1   N  1 
HETATM 3621 C  C6  . OLA N  14 .   ? -20.592 -8.517  0.624   1.00 6.64  1   N  1 
HETATM 3622 C  C7  . OLA N  14 .   ? -21.587 -9.474  0.419   1.00 7.18  1   N  1 
HETATM 3623 C  C8  . OLA N  14 .   ? -22.066 -9.468  -0.866  1.00 6.37  1   N  1 
HETATM 3624 C  C9  . OLA N  14 .   ? -23.068 -10.165 -1.140  1.00 5.65  1   N  1 
HETATM 3625 C  C10 . OLA N  14 .   ? -23.672 -10.532 -2.107  1.00 5.32  1   N  1 
HETATM 3626 C  C11 . OLA N  14 .   ? -24.775 -10.730 -2.469  1.00 5.67  1   N  1 
HETATM 3627 C  C12 . OLA N  14 .   ? -25.073 -11.381 -3.590  1.00 5.54  1   N  1 
HETATM 3628 C  C13 . OLA N  14 .   ? -26.394 -11.198 -3.926  1.00 5.71  1   N  1 
HETATM 3629 C  C14 . OLA N  14 .   ? -26.773 -11.956 -5.039  1.00 5.15  1   N  1 
HETATM 3630 C  C15 . OLA N  14 .   ? -28.053 -11.593 -5.478  1.00 5.01  1   N  1 
HETATM 3631 C  C16 . OLA N  14 .   ? -28.517 -12.401 -6.540  1.00 4.67  1   N  1 
HETATM 3632 C  C17 . OLA N  14 .   ? -29.749 -11.931 -7.066  1.00 3.82  1   N  1 
HETATM 3633 C  C18 . OLA N  14 .   ? -30.356 -12.749 -8.094  1.00 3.65  1   N  1 
HETATM 3634 C  C1  . OLA O  15 .   ? -20.760 4.236   0.593   1.00 3.06  1   O  1 
HETATM 3635 O  O1  . OLA O  15 .   ? -20.414 3.286   1.236   1.00 4.06  1   O  1 
HETATM 3636 O  O2  . OLA O  15 .   ? -20.598 5.387   0.960   1.00 3.42  1   O  1 
HETATM 3637 C  C2  . OLA O  15 .   ? -21.383 4.014   -0.638  1.00 3.27  1   O  1 
HETATM 3638 C  C3  . OLA O  15 .   ? -22.279 2.962   -0.699  1.00 3.26  1   O  1 
HETATM 3639 C  C4  . OLA O  15 .   ? -22.803 2.831   -2.008  1.00 3.57  1   O  1 
HETATM 3640 C  C5  . OLA O  15 .   ? -23.795 1.865   -2.098  1.00 3.26  1   O  1 
HETATM 3641 C  C6  . OLA O  15 .   ? -24.279 1.736   -3.412  1.00 3.36  1   O  1 
HETATM 3642 C  C7  . OLA O  15 .   ? -25.339 0.843   -3.484  1.00 3.67  1   O  1 
HETATM 3643 C  C8  . OLA O  15 .   ? -25.819 0.685   -4.753  1.00 3.62  1   O  1 
HETATM 3644 C  C9  . OLA O  15 .   ? -26.820 -0.007  -4.927  1.00 3.31  1   O  1 
HETATM 3645 C  C10 . OLA O  15 .   ? -27.530 -0.482  -5.680  1.00 3.20  1   O  1 
HETATM 3646 C  C11 . OLA O  15 .   ? -28.261 -0.499  -6.549  1.00 3.34  1   O  1 
HETATM 3647 C  C12 . OLA O  15 .   ? -28.981 -1.566  -6.910  1.00 3.30  1   O  1 
HETATM 3648 C  C13 . OLA O  15 .   ? -29.636 -1.331  -8.086  1.00 3.34  1   O  1 
HETATM 3649 C  C14 . OLA O  15 .   ? -30.351 -2.456  -8.536  1.00 3.11  1   O  1 
HETATM 3650 C  C15 . OLA O  15 .   ? -30.856 -2.208  -9.811  1.00 3.51  1   O  1 
HETATM 3651 C  C16 . OLA O  15 .   ? -31.571 -3.324  -10.344 1.00 3.23  1   O  1 
HETATM 3652 C  C17 . OLA O  15 .   ? -31.981 -3.084  -11.689 1.00 2.79  1   O  1 
HETATM 3653 C  C18 . OLA O  15 .   ? -32.752 -4.124  -12.338 1.00 2.53  1   O  1 
HETATM 3654 C  C1  . OLA P  16 .   ? -15.229 3.679   -7.654  1.00 8.07  1   P  1 
HETATM 3655 O  O1  . OLA P  16 .   ? -15.001 3.632   -6.465  1.00 9.47  1   P  1 
HETATM 3656 O  O2  . OLA P  16 .   ? -14.408 4.005   -8.497  1.00 8.37  1   P  1 
HETATM 3657 C  C2  . OLA P  16 .   ? -16.502 3.338   -8.074  1.00 7.46  1   P  1 
HETATM 3658 C  C3  . OLA P  16 .   ? -16.578 2.465   -9.137  1.00 6.28  1   P  1 
HETATM 3659 C  C4  . OLA P  16 .   ? -17.927 2.204   -9.450  1.00 5.45  1   P  1 
HETATM 3660 C  C5  . OLA P  16 .   ? -18.088 1.344   -10.529 1.00 5.02  1   P  1 
HETATM 3661 C  C6  . OLA P  16 .   ? -19.437 1.185   -10.847 1.00 4.35  1   P  1 
HETATM 3662 C  C7  . OLA P  16 .   ? -19.621 0.407   -11.969 1.00 4.60  1   P  1 
HETATM 3663 C  C8  . OLA P  16 .   ? -20.950 0.333   -12.320 1.00 4.48  1   P  1 
HETATM 3664 C  C9  . OLA P  16 .   ? -21.256 -0.371  -13.314 1.00 3.90  1   P  1 
HETATM 3665 C  C10 . OLA P  16 .   ? -22.242 -0.608  -13.899 1.00 3.61  1   P  1 
HETATM 3666 C  C11 . OLA P  16 .   ? -22.607 -1.363  -14.770 1.00 3.85  1   P  1 
HETATM 3667 C  C12 . OLA P  16 .   ? -23.833 -1.267  -15.320 1.00 3.66  1   P  1 
HETATM 3668 C  C13 . OLA P  16 .   ? -24.041 -2.267  -16.216 1.00 3.84  1   P  1 
HETATM 3669 C  C14 . OLA P  16 .   ? -25.228 -2.130  -16.936 1.00 3.31  1   P  1 
HETATM 3670 C  C15 . OLA P  16 .   ? -25.415 -3.185  -17.837 1.00 4.12  1   P  1 
HETATM 3671 C  C16 . OLA P  16 .   ? -26.557 -3.030  -18.679 1.00 3.48  1   P  1 
HETATM 3672 C  C17 . OLA P  16 .   ? -26.713 -4.099  -19.614 1.00 3.14  1   P  1 
HETATM 3673 C  C18 . OLA P  16 .   ? -27.844 -4.011  -20.538 1.00 2.94  1   P  1 
HETATM 3674 C  C1  . OLA Q  17 .   ? -21.445 -6.328  6.992   1.00 2.08  1   Q  1 
HETATM 3675 O  O1  . OLA Q  17 .   ? -21.598 -6.034  8.166   1.00 2.58  1   Q  1 
HETATM 3676 O  O2  . OLA Q  17 .   ? -20.361 -6.438  6.466   1.00 2.49  1   Q  1 
HETATM 3677 C  C2  . OLA Q  17 .   ? -22.594 -6.521  6.253   1.00 2.04  1   Q  1 
HETATM 3678 C  C3  . OLA Q  17 .   ? -22.565 -7.320  5.131   1.00 2.49  1   Q  1 
HETATM 3679 C  C4  . OLA Q  17 .   ? -23.808 -7.246  4.524   1.00 2.86  1   Q  1 
HETATM 3680 C  C5  . OLA Q  17 .   ? -23.994 -8.045  3.401   1.00 2.95  1   Q  1 
HETATM 3681 C  C6  . OLA Q  17 .   ? -25.262 -7.807  2.850   1.00 2.95  1   Q  1 
HETATM 3682 C  C7  . OLA Q  17 .   ? -25.532 -8.551  1.746   1.00 3.11  1   Q  1 
HETATM 3683 C  C8  . OLA Q  17 .   ? -26.759 -8.277  1.218   1.00 3.02  1   Q  1 
HETATM 3684 C  C9  . OLA Q  17 .   ? -27.144 -8.782  0.214   1.00 2.75  1   Q  1 
HETATM 3685 C  C10 . OLA Q  17 .   ? -27.969 -8.909  -0.549  1.00 2.67  1   Q  1 
HETATM 3686 C  C11 . OLA Q  17 .   ? -28.794 -8.591  -1.269  1.00 2.74  1   Q  1 
HETATM 3687 C  C12 . OLA Q  17 .   ? -29.365 -9.379  -2.189  1.00 2.77  1   Q  1 
HETATM 3688 C  C13 . OLA Q  17 .   ? -30.213 -8.707  -3.011  1.00 2.87  1   Q  1 
HETATM 3689 C  C14 . OLA Q  17 .   ? -30.712 -9.515  -4.033  1.00 2.74  1   Q  1 
HETATM 3690 C  C15 . OLA Q  17 .   ? -31.496 -8.779  -4.930  1.00 2.84  1   Q  1 
HETATM 3691 C  C16 . OLA Q  17 .   ? -31.979 -9.571  -6.009  1.00 2.92  1   Q  1 
HETATM 3692 C  C17 . OLA Q  17 .   ? -32.720 -8.810  -6.938  1.00 2.67  1   Q  1 
HETATM 3693 C  C18 . OLA Q  17 .   ? -33.340 -9.549  -8.018  1.00 2.51  1   Q  1 
HETATM 3694 C  C1  . OLA R  18 .   ? -19.634 11.967  -11.106 1.00 2.49  1   R  1 
HETATM 3695 O  O1  . OLA R  18 .   ? -18.607 12.565  -11.321 1.00 2.93  1   R  1 
HETATM 3696 O  O2  . OLA R  18 .   ? -20.068 11.767  -9.989  1.00 2.61  1   R  1 
HETATM 3697 C  C2  . OLA R  18 .   ? -20.324 11.496  -12.206 1.00 2.37  1   R  1 
HETATM 3698 C  C3  . OLA R  18 .   ? -20.924 10.276  -12.073 1.00 2.53  1   R  1 
HETATM 3699 C  C4  . OLA R  18 .   ? -21.560 9.923   -13.269 1.00 2.95  1   R  1 
HETATM 3700 C  C5  . OLA R  18 .   ? -22.422 8.831   -13.134 1.00 2.93  1   R  1 
HETATM 3701 C  C6  . OLA R  18 .   ? -23.059 8.528   -14.334 1.00 2.99  1   R  1 
HETATM 3702 C  C7  . OLA R  18 .   ? -24.107 7.676   -14.156 1.00 3.34  1   R  1 
HETATM 3703 C  C8  . OLA R  18 .   ? -24.706 7.330   -15.313 1.00 3.23  1   R  1 
HETATM 3704 C  C9  . OLA R  18 .   ? -25.787 6.752   -15.286 1.00 2.97  1   R  1 
HETATM 3705 C  C10 . OLA R  18 .   ? -26.519 6.149   -15.884 1.00 2.94  1   R  1 
HETATM 3706 C  C11 . OLA R  18 .   ? -27.526 5.988   -16.404 1.00 3.38  1   R  1 
HETATM 3707 C  C12 . OLA R  18 .   ? -28.071 4.807   -16.711 1.00 3.23  1   R  1 
HETATM 3708 C  C13 . OLA R  18 .   ? -29.100 4.931   -17.600 1.00 3.23  1   R  1 
HETATM 3709 C  C14 . OLA R  18 .   ? -29.650 3.695   -17.981 1.00 2.87  1   R  1 
HETATM 3710 C  C15 . OLA R  18 .   ? -30.600 3.833   -19.015 1.00 3.25  1   R  1 
HETATM 3711 C  C16 . OLA R  18 .   ? -31.186 2.609   -19.413 1.00 2.98  1   R  1 
HETATM 3712 C  C17 . OLA R  18 .   ? -32.077 2.782   -20.524 1.00 2.49  1   R  1 
HETATM 3713 C  C18 . OLA R  18 .   ? -32.789 1.616   -20.997 1.00 2.33  1   R  1 
HETATM 3714 C  C1  . OLA S  19 .   ? -39.376 -8.979  -32.671 1.00 3.37  1   S  1 
HETATM 3715 O  O1  . OLA S  19 .   ? -39.929 -8.293  -33.477 1.00 3.25  1   S  1 
HETATM 3716 O  O2  . OLA S  19 .   ? -39.606 -10.159 -32.552 1.00 3.55  1   S  1 
HETATM 3717 C  C2  . OLA S  19 .   ? -38.476 -8.373  -31.840 1.00 2.90  1   S  1 
HETATM 3718 C  C3  . OLA S  19 .   ? -37.999 -8.990  -30.695 1.00 3.45  1   S  1 
HETATM 3719 C  C4  . OLA S  19 .   ? -37.318 -8.049  -29.917 1.00 3.24  1   S  1 
HETATM 3720 C  C5  . OLA S  19 .   ? -36.553 -8.527  -28.877 1.00 3.17  1   S  1 
HETATM 3721 C  C6  . OLA S  19 .   ? -36.015 -7.480  -28.137 1.00 3.50  1   S  1 
HETATM 3722 C  C7  . OLA S  19 .   ? -35.123 -7.865  -27.234 1.00 3.28  1   S  1 
HETATM 3723 C  C8  . OLA S  19 .   ? -34.746 -6.838  -26.460 1.00 3.37  1   S  1 
HETATM 3724 C  C9  . OLA S  19 .   ? -33.786 -6.993  -25.727 1.00 2.87  1   S  1 
HETATM 3725 C  C10 . OLA S  19 .   ? -33.217 -6.414  -24.893 1.00 2.87  1   S  1 
HETATM 3726 C  C11 . OLA S  19 .   ? -32.249 -6.552  -24.323 1.00 3.23  1   S  1 
HETATM 3727 C  C12 . OLA S  19 .   ? -31.846 -5.870  -23.276 1.00 3.14  1   S  1 
HETATM 3728 C  C13 . OLA S  19 .   ? -30.664 -6.374  -22.812 1.00 3.49  1   S  1 
HETATM 3729 C  C14 . OLA S  19 .   ? -30.256 -5.877  -21.595 1.00 3.18  1   S  1 
HETATM 3730 C  C15 . OLA S  19 .   ? -29.096 -6.524  -21.143 1.00 3.47  1   S  1 
HETATM 3731 C  C16 . OLA S  19 .   ? -28.662 -6.105  -19.875 1.00 3.32  1   S  1 
HETATM 3732 C  C17 . OLA S  19 .   ? -27.484 -6.740  -19.471 1.00 3.21  1   S  1 
HETATM 3733 C  C18 . OLA S  19 .   ? -26.922 -6.291  -18.225 1.00 3.13  1   S  1 
HETATM 3734 C  C1  . OLA T  20 .   ? -17.419 11.124  -15.595 1.00 2.64  1   T  1 
HETATM 3735 O  O1  . OLA T  20 .   ? -17.685 12.150  -16.172 1.00 2.47  1   T  1 
HETATM 3736 O  O2  . OLA T  20 .   ? -16.585 11.047  -14.714 1.00 2.68  1   T  1 
HETATM 3737 C  C2  . OLA T  20 .   ? -18.096 9.963   -15.931 1.00 2.33  1   T  1 
HETATM 3738 C  C3  . OLA T  20 .   ? -18.791 9.966   -17.099 1.00 2.43  1   T  1 
HETATM 3739 C  C4  . OLA T  20 .   ? -19.543 8.790   -17.243 1.00 2.58  1   T  1 
HETATM 3740 C  C5  . OLA T  20 .   ? -20.232 8.720   -18.441 1.00 2.42  1   T  1 
HETATM 3741 C  C6  . OLA T  20 .   ? -21.031 7.561   -18.517 1.00 2.68  1   T  1 
HETATM 3742 C  C7  . OLA T  20 .   ? -21.672 7.468   -19.732 1.00 2.77  1   T  1 
HETATM 3743 C  C8  . OLA T  20 .   ? -22.485 6.371   -19.784 1.00 2.80  1   T  1 
HETATM 3744 C  C9  . OLA T  20 .   ? -22.987 6.054   -20.863 1.00 2.47  1   T  1 
HETATM 3745 C  C10 . OLA T  20 .   ? -23.648 5.122   -21.206 1.00 2.48  1   T  1 
HETATM 3746 C  C11 . OLA T  20 .   ? -24.089 4.592   -22.176 1.00 2.68  1   T  1 
HETATM 3747 C  C12 . OLA T  20 .   ? -24.676 3.389   -22.096 1.00 2.73  1   T  1 
HETATM 3748 C  C13 . OLA T  20 .   ? -24.919 2.860   -23.336 1.00 2.90  1   T  1 
HETATM 3749 C  C14 . OLA T  20 .   ? -25.236 1.503   -23.293 1.00 2.74  1   T  1 
HETATM 3750 C  C15 . OLA T  20 .   ? -25.532 1.011   -24.571 1.00 3.05  1   T  1 
HETATM 3751 C  C16 . OLA T  20 .   ? -25.691 -0.399  -24.606 1.00 2.92  1   T  1 
HETATM 3752 C  C17 . OLA T  20 .   ? -26.029 -0.852  -25.900 1.00 2.50  1   T  1 
HETATM 3753 C  C18 . OLA T  20 .   ? -26.129 -2.275  -26.037 1.00 2.23  1   T  1 
HETATM 3754 C  C1  . OLA U  21 .   ? -37.638 -14.143 -32.173 1.00 3.69  1   U  1 
HETATM 3755 O  O1  . OLA U  21 .   ? -38.621 -14.780 -32.336 1.00 4.41  1   U  1 
HETATM 3756 O  O2  . OLA U  21 .   ? -36.960 -13.756 -33.086 1.00 3.98  1   U  1 
HETATM 3757 C  C2  . OLA U  21 .   ? -37.272 -13.823 -30.858 1.00 3.58  1   U  1 
HETATM 3758 C  C3  . OLA U  21 .   ? -36.041 -13.282 -30.639 1.00 4.12  1   U  1 
HETATM 3759 C  C4  . OLA U  21 .   ? -35.831 -13.064 -29.261 1.00 4.86  1   U  1 
HETATM 3760 C  C5  . OLA U  21 .   ? -34.560 -12.620 -28.941 1.00 4.68  1   U  1 
HETATM 3761 C  C6  . OLA U  21 .   ? -34.402 -12.382 -27.602 1.00 4.53  1   U  1 
HETATM 3762 C  C7  . OLA U  21 .   ? -33.124 -12.072 -27.307 1.00 4.55  1   U  1 
HETATM 3763 C  C8  . OLA U  21 .   ? -32.928 -11.713 -26.019 1.00 4.74  1   U  1 
HETATM 3764 C  C9  . OLA U  21 .   ? -31.817 -11.485 -25.622 1.00 4.27  1   U  1 
HETATM 3765 C  C10 . OLA U  21 .   ? -31.166 -11.075 -24.789 1.00 4.34  1   U  1 
HETATM 3766 C  C11 . OLA U  21 .   ? -30.523 -11.230 -23.860 1.00 4.76  1   U  1 
HETATM 3767 C  C12 . OLA U  21 .   ? -29.530 -10.437 -23.474 1.00 4.50  1   U  1 
HETATM 3768 C  C13 . OLA U  21 .   ? -28.940 -10.854 -22.302 1.00 5.05  1   U  1 
HETATM 3769 C  C14 . OLA U  21 .   ? -27.827 -10.089 -21.942 1.00 4.56  1   U  1 
HETATM 3770 C  C15 . OLA U  21 .   ? -27.322 -10.449 -20.682 1.00 4.85  1   U  1 
HETATM 3771 C  C16 . OLA U  21 .   ? -26.207 -9.683  -20.279 1.00 4.53  1   U  1 
HETATM 3772 C  C17 . OLA U  21 .   ? -25.797 -9.951  -18.950 1.00 3.90  1   U  1 
HETATM 3773 C  C18 . OLA U  21 .   ? -24.683 -9.215  -18.449 1.00 3.67  1   U  1 
HETATM 3774 C  C1  . OLA V  22 .   ? -39.182 0.747   -31.836 1.00 1.85  1   V  1 
HETATM 3775 O  O1  . OLA V  22 .   ? -38.440 0.873   -32.781 1.00 1.57  1   V  1 
HETATM 3776 O  O2  . OLA V  22 .   ? -40.307 0.301   -31.932 1.00 1.47  1   V  1 
HETATM 3777 C  C2  . OLA V  22 .   ? -38.720 1.138   -30.571 1.00 1.74  1   V  1 
HETATM 3778 C  C3  . OLA V  22 .   ? -37.377 1.030   -30.326 1.00 1.82  1   V  1 
HETATM 3779 C  C4  . OLA V  22 .   ? -37.048 1.529   -29.018 1.00 1.92  1   V  1 
HETATM 3780 C  C5  . OLA V  22 .   ? -35.699 1.575   -28.749 1.00 2.04  1   V  1 
HETATM 3781 C  C6  . OLA V  22 .   ? -35.415 2.127   -27.484 1.00 2.24  1   V  1 
HETATM 3782 C  C7  . OLA V  22 .   ? -34.078 2.308   -27.297 1.00 2.25  1   V  1 
HETATM 3783 C  C8  . OLA V  22 .   ? -33.772 2.768   -26.063 1.00 2.47  1   V  1 
HETATM 3784 C  C9  . OLA V  22 .   ? -32.617 3.157   -25.813 1.00 2.28  1   V  1 
HETATM 3785 C  C10 . OLA V  22 .   ? -31.956 3.469   -24.875 1.00 2.20  1   V  1 
HETATM 3786 C  C11 . OLA V  22 .   ? -31.020 4.164   -24.604 1.00 2.37  1   V  1 
HETATM 3787 C  C12 . OLA V  22 .   ? -30.362 4.150   -23.444 1.00 2.30  1   V  1 
HETATM 3788 C  C13 . OLA V  22 .   ? -29.583 5.284   -23.290 1.00 2.42  1   V  1 
HETATM 3789 C  C14 . OLA V  22 .   ? -28.816 5.280   -22.113 1.00 2.24  1   V  1 
HETATM 3790 C  C15 . OLA V  22 .   ? -28.217 6.532   -21.877 1.00 2.40  1   V  1 
HETATM 3791 C  C16 . OLA V  22 .   ? -27.424 6.582   -20.714 1.00 2.28  1   V  1 
HETATM 3792 C  C17 . OLA V  22 .   ? -26.938 7.893   -20.441 1.00 2.03  1   V  1 
HETATM 3793 C  C18 . OLA V  22 .   ? -26.038 8.011   -19.328 1.00 1.94  1   V  1 
HETATM 3794 C  C1  . OLA W  23 .   ? -40.790 -3.917  -32.167 1.00 1.85  1   W  1 
HETATM 3795 O  O1  . OLA W  23 .   ? -41.911 -4.283  -31.976 1.00 1.87  1   W  1 
HETATM 3796 O  O2  . OLA W  23 .   ? -40.439 -3.299  -33.146 1.00 1.65  1   W  1 
HETATM 3797 C  C2  . OLA W  23 .   ? -39.849 -4.143  -31.143 1.00 1.85  1   W  1 
HETATM 3798 C  C3  . OLA W  23 .   ? -39.623 -3.128  -30.220 1.00 1.94  1   W  1 
HETATM 3799 C  C4  . OLA W  23 .   ? -38.672 -3.533  -29.269 1.00 2.27  1   W  1 
HETATM 3800 C  C5  . OLA W  23 .   ? -38.283 -2.557  -28.351 1.00 2.24  1   W  1 
HETATM 3801 C  C6  . OLA W  23 .   ? -37.273 -3.021  -27.492 1.00 2.39  1   W  1 
HETATM 3802 C  C7  . OLA W  23 .   ? -36.825 -2.081  -26.675 1.00 2.40  1   W  1 
HETATM 3803 C  C8  . OLA W  23 .   ? -35.796 -2.551  -25.964 1.00 2.53  1   W  1 
HETATM 3804 C  C9  . OLA W  23 .   ? -35.273 -1.826  -25.136 1.00 2.24  1   W  1 
HETATM 3805 C  C10 . OLA W  23 .   ? -34.325 -1.931  -24.424 1.00 2.25  1   W  1 
HETATM 3806 C  C11 . OLA W  23 .   ? -33.873 -1.533  -23.481 1.00 2.35  1   W  1 
HETATM 3807 C  C12 . OLA W  23 .   ? -32.697 -1.895  -23.030 1.00 2.30  1   W  1 
HETATM 3808 C  C13 . OLA W  23 .   ? -32.506 -1.467  -21.772 1.00 2.41  1   W  1 
HETATM 3809 C  C14 . OLA W  23 .   ? -31.279 -1.808  -21.238 1.00 2.30  1   W  1 
HETATM 3810 C  C15 . OLA W  23 .   ? -31.185 -1.364  -19.924 1.00 2.48  1   W  1 
HETATM 3811 C  C16 . OLA W  23 .   ? -29.957 -1.649  -19.299 1.00 2.37  1   W  1 
HETATM 3812 C  C17 . OLA W  23 .   ? -29.911 -1.142  -17.970 1.00 2.18  1   W  1 
HETATM 3813 C  C18 . OLA W  23 .   ? -28.657 -1.253  -17.272 1.00 2.06  1   W  1 
HETATM 3814 C  C1  . OLA X  24 .   ? -43.127 0.674   -28.672 1.00 1.95  1   X  1 
HETATM 3815 O  O1  . OLA X  24 .   ? -43.461 1.791   -29.033 1.00 2.01  1   X  1 
HETATM 3816 O  O2  . OLA X  24 .   ? -43.569 -0.312  -29.161 1.00 1.86  1   X  1 
HETATM 3817 C  C2  . OLA X  24 .   ? -42.199 0.558   -27.647 1.00 2.06  1   X  1 
HETATM 3818 C  C3  . OLA X  24 .   ? -41.604 1.705   -27.149 1.00 2.19  1   X  1 
HETATM 3819 C  C4  . OLA X  24 .   ? -40.737 1.404   -26.101 1.00 2.38  1   X  1 
HETATM 3820 C  C5  . OLA X  24 .   ? -40.080 2.514   -25.574 1.00 2.30  1   X  1 
HETATM 3821 C  C6  . OLA X  24 .   ? -39.202 2.194   -24.513 1.00 2.51  1   X  1 
HETATM 3822 C  C7  . OLA X  24 .   ? -38.593 3.291   -24.003 1.00 2.56  1   X  1 
HETATM 3823 C  C8  . OLA X  24 .   ? -37.701 2.995   -23.068 1.00 2.78  1   X  1 
HETATM 3824 C  C9  . OLA X  24 .   ? -37.163 3.920   -22.453 1.00 2.49  1   X  1 
HETATM 3825 C  C10 . OLA X  24 .   ? -36.301 4.148   -21.672 1.00 2.35  1   X  1 
HETATM 3826 C  C11 . OLA X  24 .   ? -36.055 4.662   -20.666 1.00 2.75  1   X  1 
HETATM 3827 C  C12 . OLA X  24 .   ? -34.838 4.879   -20.177 1.00 2.70  1   X  1 
HETATM 3828 C  C13 . OLA X  24 .   ? -34.877 5.226   -18.844 1.00 2.82  1   X  1 
HETATM 3829 C  C14 . OLA X  24 .   ? -33.632 5.451   -18.275 1.00 2.60  1   X  1 
HETATM 3830 C  C15 . OLA X  24 .   ? -33.728 5.647   -16.890 1.00 2.77  1   X  1 
HETATM 3831 C  C16 . OLA X  24 .   ? -32.467 5.822   -16.259 1.00 2.53  1   X  1 
HETATM 3832 C  C17 . OLA X  24 .   ? -32.583 5.954   -14.852 1.00 2.15  1   X  1 
HETATM 3833 C  C18 . OLA X  24 .   ? -31.359 6.125   -14.137 1.00 1.88  1   X  1 
HETATM 3834 C  C1  . OLA Y  25 .   ? -42.968 -8.087  -29.964 1.00 1.98  1   Y  1 
HETATM 3835 O  O1  . OLA Y  25 .   ? -42.681 -7.165  -30.691 1.00 1.89  1   Y  1 
HETATM 3836 O  O2  . OLA Y  25 .   ? -43.840 -8.886  -30.257 1.00 1.82  1   Y  1 
HETATM 3837 C  C2  . OLA Y  25 .   ? -42.304 -8.247  -28.756 1.00 1.94  1   Y  1 
HETATM 3838 C  C3  . OLA Y  25 .   ? -41.426 -7.277  -28.344 1.00 2.04  1   Y  1 
HETATM 3839 C  C4  . OLA Y  25 .   ? -40.828 -7.661  -27.115 1.00 2.33  1   Y  1 
HETATM 3840 C  C5  . OLA Y  25 .   ? -40.001 -6.698  -26.563 1.00 2.37  1   Y  1 
HETATM 3841 C  C6  . OLA Y  25 .   ? -39.404 -7.145  -25.388 1.00 2.60  1   Y  1 
HETATM 3842 C  C7  . OLA Y  25 .   ? -38.633 -6.208  -24.840 1.00 2.52  1   Y  1 
HETATM 3843 C  C8  . OLA Y  25 .   ? -37.982 -6.673  -23.763 1.00 2.85  1   Y  1 
HETATM 3844 C  C9  . OLA Y  25 .   ? -37.298 -5.884  -23.118 1.00 2.42  1   Y  1 
HETATM 3845 C  C10 . OLA Y  25 .   ? -36.549 -5.929  -22.219 1.00 2.44  1   Y  1 
HETATM 3846 C  C11 . OLA Y  25 .   ? -36.069 -5.215  -21.459 1.00 2.59  1   Y  1 
HETATM 3847 C  C12 . OLA Y  25 .   ? -35.078 -5.589  -20.659 1.00 2.56  1   Y  1 
HETATM 3848 C  C13 . OLA Y  25 .   ? -34.797 -4.649  -19.736 1.00 2.47  1   Y  1 
HETATM 3849 C  C14 . OLA Y  25 .   ? -33.738 -4.986  -18.925 1.00 2.42  1   Y  1 
HETATM 3850 C  C15 . OLA Y  25 .   ? -33.657 -4.145  -17.829 1.00 2.50  1   Y  1 
HETATM 3851 C  C16 . OLA Y  25 .   ? -32.581 -4.431  -16.974 1.00 2.35  1   Y  1 
HETATM 3852 C  C17 . OLA Y  25 .   ? -32.627 -3.628  -15.821 1.00 2.07  1   Y  1 
HETATM 3853 C  C18 . OLA Y  25 .   ? -31.480 -3.658  -14.960 1.00 2.11  1   Y  1 
HETATM 3854 C  C1  . OLA Z  26 .   ? -44.106 -4.063  -27.861 1.00 2.09  1   Z  1 
HETATM 3855 O  O1  . OLA Z  26 .   ? -45.279 -3.991  -28.004 1.00 1.81  1   Z  1 
HETATM 3856 O  O2  . OLA Z  26 .   ? -43.365 -4.222  -28.801 1.00 1.78  1   Z  1 
HETATM 3857 C  C2  . OLA Z  26 .   ? -43.595 -3.901  -26.582 1.00 2.00  1   Z  1 
HETATM 3858 C  C3  . OLA Z  26 .   ? -42.375 -3.275  -26.429 1.00 2.01  1   Z  1 
HETATM 3859 C  C4  . OLA Z  26 .   ? -41.985 -3.254  -25.081 1.00 2.14  1   Z  1 
HETATM 3860 C  C5  . OLA Z  26 .   ? -40.805 -2.547  -24.812 1.00 2.25  1   Z  1 
HETATM 3861 C  C6  . OLA Z  26 .   ? -40.423 -2.607  -23.468 1.00 2.43  1   Z  1 
HETATM 3862 C  C7  . OLA Z  26 .   ? -39.350 -1.840  -23.188 1.00 2.41  1   Z  1 
HETATM 3863 C  C8  . OLA Z  26 .   ? -38.906 -1.988  -21.941 1.00 2.68  1   Z  1 
HETATM 3864 C  C9  . OLA Z  26 .   ? -38.002 -1.276  -21.547 1.00 2.38  1   Z  1 
HETATM 3865 C  C10 . OLA Z  26 .   ? -37.258 -1.167  -20.701 1.00 2.33  1   Z  1 
HETATM 3866 C  C11 . OLA Z  26 .   ? -36.794 -0.482  -19.973 1.00 2.49  1   Z  1 
HETATM 3867 C  C12 . OLA Z  26 .   ? -35.705 -0.686  -19.241 1.00 2.67  1   Z  1 
HETATM 3868 C  C13 . OLA Z  26 .   ? -35.564 0.278   -18.284 1.00 2.65  1   Z  1 
HETATM 3869 C  C14 . OLA Z  26 .   ? -34.397 0.222   -17.553 1.00 2.49  1   Z  1 
HETATM 3870 C  C15 . OLA Z  26 .   ? -34.415 1.166   -16.520 1.00 2.58  1   Z  1 
HETATM 3871 C  C16 . OLA Z  26 .   ? -33.233 1.216   -15.763 1.00 2.51  1   Z  1 
HETATM 3872 C  C17 . OLA Z  26 .   ? -33.351 2.094   -14.648 1.00 2.23  1   Z  1 
HETATM 3873 C  C18 . OLA Z  26 .   ? -32.208 2.227   -13.784 1.00 2.02  1   Z  1 
HETATM 3874 C  C1  . OLA AA 27 .   ? -47.830 0.054   -23.730 1.00 1.68  1   AA 1 
HETATM 3875 O  O1  . OLA AA 27 .   ? -49.001 0.348   -23.836 1.00 1.65  1   AA 1 
HETATM 3876 O  O2  . OLA AA 27 .   ? -47.225 -0.459  -24.632 1.00 1.52  1   AA 1 
HETATM 3877 C  C2  . OLA AA 27 .   ? -47.201 0.356   -22.535 1.00 1.70  1   AA 1 
HETATM 3878 C  C3  . OLA AA 27 .   ? -45.844 0.662   -22.545 1.00 1.93  1   AA 1 
HETATM 3879 C  C4  . OLA AA 27 .   ? -45.404 0.962   -21.239 1.00 2.25  1   AA 1 
HETATM 3880 C  C5  . OLA AA 27 .   ? -44.082 1.343   -21.135 1.00 2.21  1   AA 1 
HETATM 3881 C  C6  . OLA AA 27 .   ? -43.711 1.641   -19.813 1.00 2.45  1   AA 1 
HETATM 3882 C  C7  . OLA AA 27 .   ? -42.444 2.054   -19.700 1.00 2.48  1   AA 1 
HETATM 3883 C  C8  . OLA AA 27 .   ? -42.075 2.327   -18.424 1.00 2.61  1   AA 1 
HETATM 3884 C  C9  . OLA AA 27 .   ? -40.953 2.714   -18.177 1.00 2.29  1   AA 1 
HETATM 3885 C  C10 . OLA AA 27 .   ? -40.201 3.003   -17.365 1.00 2.16  1   AA 1 
HETATM 3886 C  C11 . OLA AA 27 .   ? -39.829 3.154   -16.321 1.00 2.33  1   AA 1 
HETATM 3887 C  C12 . OLA AA 27 .   ? -38.610 3.558   -15.976 1.00 2.26  1   AA 1 
HETATM 3888 C  C13 . OLA AA 27 .   ? -38.475 3.676   -14.611 1.00 2.32  1   AA 1 
HETATM 3889 C  C14 . OLA AA 27 .   ? -37.222 4.114   -14.209 1.00 2.08  1   AA 1 
HETATM 3890 C  C15 . OLA AA 27 .   ? -37.145 4.248   -12.804 1.00 2.28  1   AA 1 
HETATM 3891 C  C16 . OLA AA 27 .   ? -35.886 4.685   -12.343 1.00 2.10  1   AA 1 
HETATM 3892 C  C17 . OLA AA 27 .   ? -35.851 4.817   -10.926 1.00 1.93  1   AA 1 
HETATM 3893 C  C18 . OLA AA 27 .   ? -34.620 5.275   -10.371 1.00 1.69  1   AA 1 
HETATM 3894 C  C1  . OLA BA 28 .   ? -47.474 -4.835  -24.775 1.00 1.86  1   BA 1 
HETATM 3895 O  O1  . OLA BA 28 .   ? -48.558 -5.343  -24.794 1.00 1.54  1   BA 1 
HETATM 3896 O  O2  . OLA BA 28 .   ? -46.868 -4.567  -25.788 1.00 1.47  1   BA 1 
HETATM 3897 C  C2  . OLA BA 28 .   ? -46.906 -4.544  -23.521 1.00 1.83  1   BA 1 
HETATM 3898 C  C3  . OLA BA 28 .   ? -45.697 -3.889  -23.439 1.00 1.93  1   BA 1 
HETATM 3899 C  C4  . OLA BA 28 .   ? -45.265 -3.808  -22.087 1.00 2.08  1   BA 1 
HETATM 3900 C  C5  . OLA BA 28 .   ? -44.108 -3.101  -21.850 1.00 2.13  1   BA 1 
HETATM 3901 C  C6  . OLA BA 28 .   ? -43.749 -3.136  -20.499 1.00 2.22  1   BA 1 
HETATM 3902 C  C7  . OLA BA 28 .   ? -42.642 -2.410  -20.224 1.00 2.17  1   BA 1 
HETATM 3903 C  C8  . OLA BA 28 .   ? -42.299 -2.512  -18.948 1.00 2.41  1   BA 1 
HETATM 3904 C  C9  . OLA BA 28 .   ? -41.313 -1.853  -18.553 1.00 2.21  1   BA 1 
HETATM 3905 C  C10 . OLA BA 28 .   ? -40.682 -1.794  -17.574 1.00 2.13  1   BA 1 
HETATM 3906 C  C11 . OLA BA 28 .   ? -39.838 -1.156  -17.094 1.00 2.35  1   BA 1 
HETATM 3907 C  C12 . OLA BA 28 .   ? -39.247 -1.558  -15.970 1.00 2.22  1   BA 1 
HETATM 3908 C  C13 . OLA BA 28 .   ? -38.286 -0.712  -15.532 1.00 2.43  1   BA 1 
HETATM 3909 C  C14 . OLA BA 28 .   ? -37.633 -1.190  -14.392 1.00 2.26  1   BA 1 
HETATM 3910 C  C15 . OLA BA 28 .   ? -36.675 -0.322  -13.914 1.00 2.31  1   BA 1 
HETATM 3911 C  C16 . OLA BA 28 .   ? -36.030 -0.811  -12.751 1.00 2.15  1   BA 1 
HETATM 3912 C  C17 . OLA BA 28 .   ? -35.084 0.087   -12.231 1.00 1.95  1   BA 1 
HETATM 3913 C  C18 . OLA BA 28 .   ? -34.418 -0.320  -11.035 1.00 1.86  1   BA 1 
HETATM 3914 C  C1  . OLA CA 29 .   ? -41.198 -12.667 -29.863 1.00 2.94  1   CA 1 
HETATM 3915 O  O1  . OLA CA 29 .   ? -42.372 -12.524 -29.719 1.00 2.61  1   CA 1 
HETATM 3916 O  O2  . OLA CA 29 .   ? -40.634 -12.485 -30.915 1.00 2.52  1   CA 1 
HETATM 3917 C  C2  . OLA CA 29 .   ? -40.425 -12.975 -28.732 1.00 2.60  1   CA 1 
HETATM 3918 C  C3  . OLA CA 29 .   ? -39.945 -11.921 -27.978 1.00 2.93  1   CA 1 
HETATM 3919 C  C4  . OLA CA 29 .   ? -39.011 -12.352 -27.001 1.00 2.94  1   CA 1 
HETATM 3920 C  C5  . OLA CA 29 .   ? -38.510 -11.321 -26.205 1.00 2.82  1   CA 1 
HETATM 3921 C  C6  . OLA CA 29 .   ? -37.447 -11.742 -25.370 1.00 3.25  1   CA 1 
HETATM 3922 C  C7  . OLA CA 29 .   ? -37.014 -10.756 -24.573 1.00 2.85  1   CA 1 
HETATM 3923 C  C8  . OLA CA 29 .   ? -35.874 -11.085 -23.921 1.00 3.33  1   CA 1 
HETATM 3924 C  C9  . OLA CA 29 .   ? -35.413 -10.316 -23.089 1.00 2.85  1   CA 1 
HETATM 3925 C  C10 . OLA CA 29 .   ? -34.458 -10.151 -22.445 1.00 2.90  1   CA 1 
HETATM 3926 C  C11 . OLA CA 29 .   ? -34.124 -9.709  -21.410 1.00 3.23  1   CA 1 
HETATM 3927 C  C12 . OLA CA 29 .   ? -32.856 -9.474  -21.068 1.00 3.37  1   CA 1 
HETATM 3928 C  C13 . OLA CA 29 .   ? -32.767 -9.093  -19.766 1.00 3.60  1   CA 1 
HETATM 3929 C  C14 . OLA CA 29 .   ? -31.485 -8.729  -19.358 1.00 3.55  1   CA 1 
HETATM 3930 C  C15 . OLA CA 29 .   ? -31.442 -8.443  -18.003 1.00 3.73  1   CA 1 
HETATM 3931 C  C16 . OLA CA 29 .   ? -30.184 -8.021  -17.552 1.00 3.45  1   CA 1 
HETATM 3932 C  C17 . OLA CA 29 .   ? -30.170 -7.775  -16.158 1.00 2.96  1   CA 1 
HETATM 3933 C  C18 . OLA CA 29 .   ? -28.951 -7.281  -15.590 1.00 2.81  1   CA 1 
HETATM 3934 C  C1  . OLA DA 30 .   ? -49.677 -4.703  -20.806 1.00 1.56  1   DA 1 
HETATM 3935 O  O1  . OLA DA 30 .   ? -50.511 -5.116  -20.031 1.00 1.40  1   DA 1 
HETATM 3936 O  O2  . OLA DA 30 .   ? -49.685 -4.987  -21.973 1.00 1.33  1   DA 1 
HETATM 3937 C  C2  . OLA DA 30 .   ? -48.669 -3.869  -20.313 1.00 1.58  1   DA 1 
HETATM 3938 C  C3  . OLA DA 30 .   ? -48.203 -4.084  -19.007 1.00 1.77  1   DA 1 
HETATM 3939 C  C4  . OLA DA 30 .   ? -47.245 -3.110  -18.656 1.00 1.97  1   DA 1 
HETATM 3940 C  C5  . OLA DA 30 .   ? -46.689 -3.267  -17.383 1.00 2.01  1   DA 1 
HETATM 3941 C  C6  . OLA DA 30 .   ? -45.723 -2.292  -17.107 1.00 2.23  1   DA 1 
HETATM 3942 C  C7  . OLA DA 30 .   ? -45.190 -2.414  -15.870 1.00 2.22  1   DA 1 
HETATM 3943 C  C8  . OLA DA 30 .   ? -44.222 -1.504  -15.644 1.00 2.42  1   DA 1 
HETATM 3944 C  C9  . OLA DA 30 .   ? -43.656 -1.476  -14.581 1.00 2.19  1   DA 1 
HETATM 3945 C  C10 . OLA DA 30 .   ? -42.819 -1.118  -13.939 1.00 2.13  1   DA 1 
HETATM 3946 C  C11 . OLA DA 30 .   ? -42.123 -0.412  -13.396 1.00 2.35  1   DA 1 
HETATM 3947 C  C12 . OLA DA 30 .   ? -41.294 -0.761  -12.414 1.00 2.23  1   DA 1 
HETATM 3948 C  C13 . OLA DA 30 .   ? -40.533 0.278   -11.928 1.00 2.32  1   DA 1 
HETATM 3949 C  C14 . OLA DA 30 .   ? -39.657 -0.102  -10.897 1.00 2.11  1   DA 1 
HETATM 3950 C  C15 . OLA DA 30 .   ? -38.883 0.946   -10.422 1.00 2.24  1   DA 1 
HETATM 3951 C  C16 . OLA DA 30 .   ? -37.999 0.563   -9.375  1.00 1.99  1   DA 1 
HETATM 3952 C  C17 . OLA DA 30 .   ? -37.237 1.642   -8.885  1.00 1.85  1   DA 1 
HETATM 3953 C  C18 . OLA DA 30 .   ? -36.322 1.338   -7.809  1.00 1.71  1   DA 1 
HETATM 3954 C  C1  . OLA EA 31 .   ? -46.293 -8.737  -25.554 1.00 1.74  1   EA 1 
HETATM 3955 O  O1  . OLA EA 31 .   ? -47.321 -8.962  -24.972 1.00 1.68  1   EA 1 
HETATM 3956 O  O2  . OLA EA 31 .   ? -46.048 -9.181  -26.637 1.00 1.62  1   EA 1 
HETATM 3957 C  C2  . OLA EA 31 .   ? -45.330 -7.945  -24.938 1.00 1.74  1   EA 1 
HETATM 3958 C  C3  . OLA EA 31 .   ? -44.763 -8.331  -23.746 1.00 1.82  1   EA 1 
HETATM 3959 C  C4  . OLA EA 31 .   ? -43.723 -7.447  -23.393 1.00 1.92  1   EA 1 
HETATM 3960 C  C5  . OLA EA 31 .   ? -43.172 -7.647  -22.163 1.00 2.03  1   EA 1 
HETATM 3961 C  C6  . OLA EA 31 .   ? -42.107 -6.768  -21.933 1.00 2.08  1   EA 1 
HETATM 3962 C  C7  . OLA EA 31 .   ? -41.586 -6.869  -20.692 1.00 2.01  1   EA 1 
HETATM 3963 C  C8  . OLA EA 31 .   ? -40.542 -6.079  -20.510 1.00 2.23  1   EA 1 
HETATM 3964 C  C9  . OLA EA 31 .   ? -40.038 -6.041  -19.394 1.00 1.99  1   EA 1 
HETATM 3965 C  C10 . OLA EA 31 .   ? -39.143 -5.548  -18.844 1.00 2.04  1   EA 1 
HETATM 3966 C  C11 . OLA EA 31 .   ? -38.775 -5.518  -17.754 1.00 2.16  1   EA 1 
HETATM 3967 C  C12 . OLA EA 31 .   ? -37.709 -4.865  -17.315 1.00 2.22  1   EA 1 
HETATM 3968 C  C13 . OLA EA 31 .   ? -37.603 -5.011  -15.971 1.00 2.19  1   EA 1 
HETATM 3969 C  C14 . OLA EA 31 .   ? -36.501 -4.391  -15.402 1.00 2.07  1   EA 1 
HETATM 3970 C  C15 . OLA EA 31 .   ? -36.469 -4.605  -14.018 1.00 2.16  1   EA 1 
HETATM 3971 C  C16 . OLA EA 31 .   ? -35.391 -3.994  -13.366 1.00 2.00  1   EA 1 
HETATM 3972 C  C17 . OLA EA 31 .   ? -35.404 -4.247  -11.970 1.00 1.84  1   EA 1 
HETATM 3973 C  C18 . OLA EA 31 .   ? -34.349 -3.647  -11.191 1.00 1.77  1   EA 1 
HETATM 3974 C  C1  . OLA FA 32 .   ? -50.455 -9.440  -18.305 1.00 1.54  1   FA 1 
HETATM 3975 O  O1  . OLA FA 32 .   ? -51.338 -8.634  -18.435 1.00 1.31  1   FA 1 
HETATM 3976 O  O2  . OLA FA 32 .   ? -50.653 -10.626 -18.313 1.00 1.28  1   FA 1 
HETATM 3977 C  C2  . OLA FA 32 .   ? -49.157 -8.972  -18.065 1.00 1.56  1   FA 1 
HETATM 3978 C  C3  . OLA FA 32 .   ? -48.825 -8.587  -16.787 1.00 1.66  1   FA 1 
HETATM 3979 C  C4  . OLA FA 32 .   ? -47.486 -8.053  -16.750 1.00 1.89  1   FA 1 
HETATM 3980 C  C5  . OLA FA 32 .   ? -47.065 -7.700  -15.480 1.00 1.94  1   FA 1 
HETATM 3981 C  C6  . OLA FA 32 .   ? -45.763 -7.193  -15.490 1.00 2.13  1   FA 1 
HETATM 3982 C  C7  . OLA FA 32 .   ? -45.336 -6.869  -14.231 1.00 2.12  1   FA 1 
HETATM 3983 C  C8  . OLA FA 32 .   ? -44.089 -6.399  -14.242 1.00 2.36  1   FA 1 
HETATM 3984 C  C9  . OLA FA 32 .   ? -43.553 -6.046  -13.176 1.00 2.13  1   FA 1 
HETATM 3985 C  C10 . OLA FA 32 .   ? -42.485 -5.660  -12.819 1.00 2.13  1   FA 1 
HETATM 3986 C  C11 . OLA FA 32 .   ? -41.972 -5.296  -11.857 1.00 2.27  1   FA 1 
HETATM 3987 C  C12 . OLA FA 32 .   ? -40.686 -4.981  -11.772 1.00 2.15  1   FA 1 
HETATM 3988 C  C13 . OLA FA 32 .   ? -40.307 -4.693  -10.489 1.00 2.23  1   FA 1 
HETATM 3989 C  C14 . OLA FA 32 .   ? -38.984 -4.378  -10.332 1.00 2.04  1   FA 1 
HETATM 3990 C  C15 . OLA FA 32 .   ? -38.656 -4.201  -8.978  1.00 2.18  1   FA 1 
HETATM 3991 C  C16 . OLA FA 32 .   ? -37.313 -3.881  -8.733  1.00 2.00  1   FA 1 
HETATM 3992 C  C17 . OLA FA 32 .   ? -37.034 -3.792  -7.341  1.00 1.85  1   FA 1 
HETATM 3993 C  C18 . OLA FA 32 .   ? -35.709 -3.452  -6.964  1.00 1.76  1   FA 1 
HETATM 3994 C  C1  . OLA GA 33 .   ? -44.025 -12.172 -26.495 1.00 2.08  1   GA 1 
HETATM 3995 O  O1  . OLA GA 33 .   ? -45.170 -12.534 -26.480 1.00 1.84  1   GA 1 
HETATM 3996 O  O2  . OLA GA 33 .   ? -43.503 -11.685 -27.473 1.00 1.79  1   GA 1 
HETATM 3997 C  C2  . OLA GA 33 .   ? -43.295 -12.300 -25.324 1.00 1.92  1   GA 1 
HETATM 3998 C  C3  . OLA GA 33 .   ? -42.338 -11.370 -25.044 1.00 2.10  1   GA 1 
HETATM 3999 C  C4  . OLA GA 33 .   ? -41.736 -11.633 -23.791 1.00 2.22  1   GA 1 
HETATM 4000 C  C5  . OLA GA 33 .   ? -40.837 -10.674 -23.382 1.00 2.21  1   GA 1 
HETATM 4001 C  C6  . OLA GA 33 .   ? -40.299 -10.982 -22.130 1.00 2.36  1   GA 1 
HETATM 4002 C  C7  . OLA GA 33 .   ? -39.436 -10.061 -21.725 1.00 2.23  1   GA 1 
HETATM 4003 C  C8  . OLA GA 33 .   ? -38.873 -10.348 -20.544 1.00 2.47  1   GA 1 
HETATM 4004 C  C9  . OLA GA 33 .   ? -38.046 -9.637  -20.101 1.00 2.26  1   GA 1 
HETATM 4005 C  C10 . OLA GA 33 .   ? -37.271 -9.410  -19.330 1.00 2.20  1   GA 1 
HETATM 4006 C  C11 . OLA GA 33 .   ? -36.683 -9.563  -18.408 1.00 2.35  1   GA 1 
HETATM 4007 C  C12 . OLA GA 33 .   ? -35.695 -8.829  -17.976 1.00 2.43  1   GA 1 
HETATM 4008 C  C13 . OLA GA 33 .   ? -35.197 -9.302  -16.820 1.00 2.53  1   GA 1 
HETATM 4009 C  C14 . OLA GA 33 .   ? -34.159 -8.549  -16.271 1.00 2.38  1   GA 1 
HETATM 4010 C  C15 . OLA GA 33 .   ? -33.710 -9.092  -15.080 1.00 2.47  1   GA 1 
HETATM 4011 C  C16 . OLA GA 33 .   ? -32.729 -8.315  -14.456 1.00 2.38  1   GA 1 
HETATM 4012 C  C17 . OLA GA 33 .   ? -32.345 -8.869  -13.226 1.00 2.21  1   GA 1 
HETATM 4013 C  C18 . OLA GA 33 .   ? -31.369 -8.131  -12.455 1.00 2.14  1   GA 1 
HETATM 4014 C  C1  . OLA HA 34 .   ? -48.349 -11.942 -22.599 1.00 1.51  1   HA 1 
HETATM 4015 O  O1  . OLA HA 34 .   ? -48.524 -12.006 -23.778 1.00 1.38  1   HA 1 
HETATM 4016 O  O2  . OLA HA 34 .   ? -49.175 -12.293 -21.794 1.00 1.29  1   HA 1 
HETATM 4017 C  C2  . OLA HA 34 .   ? -47.118 -11.457 -22.142 1.00 1.56  1   HA 1 
HETATM 4018 C  C3  . OLA HA 34 .   ? -47.008 -10.867 -20.905 1.00 1.70  1   HA 1 
HETATM 4019 C  C4  . OLA HA 34 .   ? -45.666 -10.526 -20.668 1.00 1.85  1   HA 1 
HETATM 4020 C  C5  . OLA HA 34 .   ? -45.392 -9.981  -19.425 1.00 1.86  1   HA 1 
HETATM 4021 C  C6  . OLA HA 34 .   ? -44.025 -9.772  -19.268 1.00 1.99  1   HA 1 
HETATM 4022 C  C7  . OLA HA 34 .   ? -43.722 -9.248  -18.070 1.00 1.97  1   HA 1 
HETATM 4023 C  C8  . OLA HA 34 .   ? -42.412 -9.080  -17.943 1.00 2.19  1   HA 1 
HETATM 4024 C  C9  . OLA HA 34 .   ? -41.935 -8.695  -16.907 1.00 1.97  1   HA 1 
HETATM 4025 C  C10 . OLA HA 34 .   ? -40.861 -8.505  -16.509 1.00 2.00  1   HA 1 
HETATM 4026 C  C11 . OLA HA 34 .   ? -40.354 -8.205  -15.525 1.00 2.11  1   HA 1 
HETATM 4027 C  C12 . OLA HA 34 .   ? -39.039 -8.173  -15.429 1.00 2.15  1   HA 1 
HETATM 4028 C  C13 . OLA HA 34 .   ? -38.619 -7.886  -14.183 1.00 2.14  1   HA 1 
HETATM 4029 C  C14 . OLA HA 34 .   ? -37.248 -7.763  -14.071 1.00 2.05  1   HA 1 
HETATM 4030 C  C15 . OLA HA 34 .   ? -36.860 -7.534  -12.775 1.00 2.15  1   HA 1 
HETATM 4031 C  C16 . OLA HA 34 .   ? -35.482 -7.316  -12.639 1.00 2.16  1   HA 1 
HETATM 4032 C  C17 . OLA HA 34 .   ? -35.111 -7.071  -11.306 1.00 2.04  1   HA 1 
HETATM 4033 C  C18 . OLA HA 34 .   ? -33.764 -6.691  -11.061 1.00 1.95  1   HA 1 
HETATM 4034 C  C1  . OLA IA 35 .   ? -45.431 -14.794 -23.419 1.00 1.76  1   IA 1 
HETATM 4035 O  O1  . OLA IA 35 .   ? -45.818 -15.916 -23.560 1.00 1.77  1   IA 1 
HETATM 4036 O  O2  . OLA IA 35 .   ? -45.438 -13.981 -24.300 1.00 1.64  1   IA 1 
HETATM 4037 C  C2  . OLA IA 35 .   ? -44.891 -14.428 -22.186 1.00 1.63  1   IA 1 
HETATM 4038 C  C3  . OLA IA 35 .   ? -43.537 -14.296 -22.053 1.00 1.95  1   IA 1 
HETATM 4039 C  C4  . OLA IA 35 .   ? -43.257 -13.810 -20.764 1.00 1.94  1   IA 1 
HETATM 4040 C  C5  . OLA IA 35 .   ? -41.916 -13.623 -20.466 1.00 2.05  1   IA 1 
HETATM 4041 C  C6  . OLA IA 35 .   ? -41.762 -13.112 -19.186 1.00 2.06  1   IA 1 
HETATM 4042 C  C7  . OLA IA 35 .   ? -40.495 -12.940 -18.850 1.00 2.05  1   IA 1 
HETATM 4043 C  C8  . OLA IA 35 .   ? -40.366 -12.440 -17.612 1.00 2.21  1   IA 1 
HETATM 4044 C  C9  . OLA IA 35 .   ? -39.262 -12.232 -17.173 1.00 2.07  1   IA 1 
HETATM 4045 C  C10 . OLA IA 35 .   ? -38.812 -11.860 -16.163 1.00 2.08  1   IA 1 
HETATM 4046 C  C11 . OLA IA 35 .   ? -37.791 -11.691 -15.692 1.00 2.23  1   IA 1 
HETATM 4047 C  C12 . OLA IA 35 .   ? -37.604 -11.293 -14.443 1.00 2.27  1   IA 1 
HETATM 4048 C  C13 . OLA IA 35 .   ? -36.303 -11.196 -14.128 1.00 2.39  1   IA 1 
HETATM 4049 C  C14 . OLA IA 35 .   ? -36.057 -10.775 -12.830 1.00 2.15  1   IA 1 
HETATM 4050 C  C15 . OLA IA 35 .   ? -34.718 -10.653 -12.568 1.00 2.26  1   IA 1 
HETATM 4051 C  C16 . OLA IA 35 .   ? -34.410 -10.174 -11.280 1.00 2.10  1   IA 1 
HETATM 4052 C  C17 . OLA IA 35 .   ? -33.037 -9.972  -11.102 1.00 2.19  1   IA 1 
HETATM 4053 C  C18 . OLA IA 35 .   ? -32.600 -9.478  -9.829  1.00 1.93  1   IA 1 
HETATM 4054 C  C1  . OLA JA 36 .   ? -41.554 -17.846 -25.402 1.00 1.98  1   JA 1 
HETATM 4055 O  O1  . OLA JA 36 .   ? -42.727 -17.967 -25.518 1.00 2.04  1   JA 1 
HETATM 4056 O  O2  . OLA JA 36 .   ? -40.760 -18.268 -26.217 1.00 1.89  1   JA 1 
HETATM 4057 C  C2  . OLA JA 36 .   ? -41.083 -17.192 -24.277 1.00 1.92  1   JA 1 
HETATM 4058 C  C3  . OLA JA 36 .   ? -39.830 -16.593 -24.315 1.00 2.22  1   JA 1 
HETATM 4059 C  C4  . OLA JA 36 .   ? -39.484 -16.160 -23.034 1.00 2.18  1   JA 1 
HETATM 4060 C  C5  . OLA JA 36 .   ? -38.268 -15.514 -22.928 1.00 2.26  1   JA 1 
HETATM 4061 C  C6  . OLA JA 36 .   ? -37.949 -15.261 -21.611 1.00 2.29  1   JA 1 
HETATM 4062 C  C7  . OLA JA 36 .   ? -36.800 -14.617 -21.461 1.00 2.32  1   JA 1 
HETATM 4063 C  C8  . OLA JA 36 .   ? -36.428 -14.537 -20.177 1.00 2.52  1   JA 1 
HETATM 4064 C  C9  . OLA JA 36 .   ? -35.438 -13.931 -19.878 1.00 2.37  1   JA 1 
HETATM 4065 C  C10 . OLA JA 36 .   ? -34.706 -13.783 -19.010 1.00 2.63  1   JA 1 
HETATM 4066 C  C11 . OLA JA 36 .   ? -34.191 -13.096 -18.330 1.00 2.73  1   JA 1 
HETATM 4067 C  C12 . OLA JA 36 .   ? -33.088 -13.393 -17.684 1.00 2.94  1   JA 1 
HETATM 4068 C  C13 . OLA JA 36 .   ? -32.716 -12.432 -16.826 1.00 2.95  1   JA 1 
HETATM 4069 C  C14 . OLA JA 36 .   ? -31.574 -12.762 -16.114 1.00 3.13  1   JA 1 
HETATM 4070 C  C15 . OLA JA 36 .   ? -31.207 -11.795 -15.196 1.00 3.19  1   JA 1 
HETATM 4071 C  C16 . OLA JA 36 .   ? -30.064 -12.128 -14.447 1.00 3.11  1   JA 1 
HETATM 4072 C  C17 . OLA JA 36 .   ? -29.691 -11.133 -13.545 1.00 2.83  1   JA 1 
HETATM 4073 C  C18 . OLA JA 36 .   ? -28.527 -11.379 -12.739 1.00 2.56  1   JA 1 
HETATM 4074 C  C1  . OLA KA 37 .   ? -48.725 -14.479 -18.737 1.00 1.48  1   KA 1 
HETATM 4075 O  O1  . OLA KA 37 .   ? -49.618 -14.059 -19.407 1.00 1.32  1   KA 1 
HETATM 4076 O  O2  . OLA KA 37 .   ? -48.628 -15.625 -18.430 1.00 1.28  1   KA 1 
HETATM 4077 C  C2  . OLA KA 37 .   ? -47.791 -13.550 -18.256 1.00 1.41  1   KA 1 
HETATM 4078 C  C3  . OLA KA 37 .   ? -46.693 -14.010 -17.539 1.00 1.55  1   KA 1 
HETATM 4079 C  C4  . OLA KA 37 .   ? -45.994 -12.909 -17.010 1.00 1.67  1   KA 1 
HETATM 4080 C  C5  . OLA KA 37 .   ? -44.898 -13.204 -16.194 1.00 1.70  1   KA 1 
HETATM 4081 C  C6  . OLA KA 37 .   ? -44.410 -12.057 -15.552 1.00 1.80  1   KA 1 
HETATM 4082 C  C7  . OLA KA 37 .   ? -43.365 -12.275 -14.770 1.00 1.82  1   KA 1 
HETATM 4083 C  C8  . OLA KA 37 .   ? -42.986 -11.181 -14.087 1.00 1.91  1   KA 1 
HETATM 4084 C  C9  . OLA KA 37 .   ? -42.048 -11.165 -13.354 1.00 1.78  1   KA 1 
HETATM 4085 C  C10 . OLA KA 37 .   ? -41.447 -10.616 -12.530 1.00 1.78  1   KA 1 
HETATM 4086 C  C11 . OLA KA 37 .   ? -40.620 -9.959  -12.176 1.00 1.94  1   KA 1 
HETATM 4087 C  C12 . OLA KA 37 .   ? -40.120 -9.800  -10.978 1.00 1.90  1   KA 1 
HETATM 4088 C  C13 . OLA KA 37 .   ? -39.085 -8.931  -10.901 1.00 1.86  1   KA 1 
HETATM 4089 C  C14 . OLA KA 37 .   ? -38.510 -8.818  -9.649  1.00 1.78  1   KA 1 
HETATM 4090 C  C15 . OLA KA 37 .   ? -37.434 -7.951  -9.628  1.00 1.88  1   KA 1 
HETATM 4091 C  C16 . OLA KA 37 .   ? -36.801 -7.844  -8.371  1.00 1.76  1   KA 1 
HETATM 4092 C  C17 . OLA KA 37 .   ? -35.701 -6.949  -8.376  1.00 1.73  1   KA 1 
HETATM 4093 C  C18 . OLA KA 37 .   ? -34.984 -6.783  -7.152  1.00 1.64  1   KA 1 
HETATM 4094 C  C1  . OLA LA 38 .   ? -45.467 -19.116 -21.365 1.00 1.73  1   LA 1 
HETATM 4095 O  O1  . OLA LA 38 .   ? -45.038 -20.176 -21.701 1.00 1.61  1   LA 1 
HETATM 4096 O  O2  . OLA LA 38 .   ? -46.513 -18.684 -21.804 1.00 1.48  1   LA 1 
HETATM 4097 C  C2  . OLA LA 38 .   ? -44.779 -18.335 -20.431 1.00 1.64  1   LA 1 
HETATM 4098 C  C3  . OLA LA 38 .   ? -43.435 -18.555 -20.198 1.00 1.85  1   LA 1 
HETATM 4099 C  C4  . OLA LA 38 .   ? -42.959 -17.670 -19.203 1.00 1.86  1   LA 1 
HETATM 4100 C  C5  . OLA LA 38 .   ? -41.613 -17.762 -18.916 1.00 1.93  1   LA 1 
HETATM 4101 C  C6  . OLA LA 38 .   ? -41.248 -16.877 -17.898 1.00 1.96  1   LA 1 
HETATM 4102 C  C7  . OLA LA 38 .   ? -39.949 -16.952 -17.581 1.00 2.07  1   LA 1 
HETATM 4103 C  C8  . OLA LA 38 .   ? -39.627 -16.119 -16.572 1.00 2.15  1   LA 1 
HETATM 4104 C  C9  . OLA LA 38 .   ? -38.441 -16.056 -16.192 1.00 2.16  1   LA 1 
HETATM 4105 C  C10 . OLA LA 38 .   ? -37.858 -15.512 -15.345 1.00 2.25  1   LA 1 
HETATM 4106 C  C11 . OLA LA 38 .   ? -36.787 -15.366 -14.958 1.00 2.40  1   LA 1 
HETATM 4107 C  C12 . OLA LA 38 .   ? -36.522 -14.700 -13.850 1.00 2.36  1   LA 1 
HETATM 4108 C  C13 . OLA LA 38 .   ? -35.210 -14.587 -13.557 1.00 2.58  1   LA 1 
HETATM 4109 C  C14 . OLA LA 38 .   ? -34.959 -13.939 -12.365 1.00 2.36  1   LA 1 
HETATM 4110 C  C15 . OLA LA 38 .   ? -33.612 -13.811 -12.083 1.00 2.53  1   LA 1 
HETATM 4111 C  C16 . OLA LA 38 .   ? -33.349 -13.189 -10.843 1.00 2.38  1   LA 1 
HETATM 4112 C  C17 . OLA LA 38 .   ? -31.996 -13.037 -10.583 1.00 2.34  1   LA 1 
HETATM 4113 C  C18 . OLA LA 38 .   ? -31.635 -12.416 -9.338  1.00 2.15  1   LA 1 
HETATM 4114 C  C1  . OLA MA 39 .   ? -47.838 -19.235 -17.861 1.00 1.48  1   MA 1 
HETATM 4115 O  O1  . OLA MA 39 .   ? -48.002 -19.805 -18.881 1.00 1.33  1   MA 1 
HETATM 4116 O  O2  . OLA MA 39 .   ? -48.748 -19.090 -17.049 1.00 1.24  1   MA 1 
HETATM 4117 C  C2  . OLA MA 39 .   ? -46.580 -18.737 -17.574 1.00 1.43  1   MA 1 
HETATM 4118 C  C3  . OLA MA 39 .   ? -46.287 -18.285 -16.291 1.00 1.53  1   MA 1 
HETATM 4119 C  C4  . OLA MA 39 .   ? -44.968 -17.776 -16.207 1.00 1.65  1   MA 1 
HETATM 4120 C  C5  . OLA MA 39 .   ? -44.556 -17.431 -14.933 1.00 1.71  1   MA 1 
HETATM 4121 C  C6  . OLA MA 39 .   ? -43.235 -16.933 -14.917 1.00 1.81  1   MA 1 
HETATM 4122 C  C7  . OLA MA 39 .   ? -42.840 -16.541 -13.685 1.00 1.80  1   MA 1 
HETATM 4123 C  C8  . OLA MA 39 .   ? -41.582 -16.065 -13.671 1.00 1.88  1   MA 1 
HETATM 4124 C  C9  . OLA MA 39 .   ? -41.151 -15.525 -12.656 1.00 1.74  1   MA 1 
HETATM 4125 C  C10 . OLA MA 39 .   ? -40.155 -15.083 -12.226 1.00 1.73  1   MA 1 
HETATM 4126 C  C11 . OLA MA 39 .   ? -39.828 -14.346 -11.413 1.00 1.85  1   MA 1 
HETATM 4127 C  C12 . OLA MA 39 .   ? -38.588 -14.097 -11.076 1.00 1.90  1   MA 1 
HETATM 4128 C  C13 . OLA MA 39 .   ? -38.484 -13.126 -10.126 1.00 1.89  1   MA 1 
HETATM 4129 C  C14 . OLA MA 39 .   ? -37.197 -12.913 -9.630  1.00 1.79  1   MA 1 
HETATM 4130 C  C15 . OLA MA 39 .   ? -37.169 -11.916 -8.676  1.00 1.90  1   MA 1 
HETATM 4131 C  C16 . OLA MA 39 .   ? -35.912 -11.754 -8.066  1.00 1.81  1   MA 1 
HETATM 4132 C  C17 . OLA MA 39 .   ? -35.903 -10.735 -7.075  1.00 1.65  1   MA 1 
HETATM 4133 C  C18 . OLA MA 39 .   ? -34.691 -10.529 -6.352  1.00 1.64  1   MA 1 
HETATM 4134 C  C1  . OLA NA 40 .   ? -41.976 -21.683 -22.422 1.00 1.85  1   NA 1 
HETATM 4135 O  O1  . OLA NA 40 .   ? -43.030 -21.287 -22.839 1.00 1.69  1   NA 1 
HETATM 4136 O  O2  . OLA NA 40 .   ? -41.773 -22.839 -22.180 1.00 1.62  1   NA 1 
HETATM 4137 C  C2  . OLA NA 40 .   ? -40.981 -20.741 -22.162 1.00 1.76  1   NA 1 
HETATM 4138 C  C3  . OLA NA 40 .   ? -40.266 -20.864 -21.004 1.00 1.91  1   NA 1 
HETATM 4139 C  C4  . OLA NA 40 .   ? -39.258 -19.847 -20.910 1.00 1.96  1   NA 1 
HETATM 4140 C  C5  . OLA NA 40 .   ? -38.502 -19.878 -19.733 1.00 1.97  1   NA 1 
HETATM 4141 C  C6  . OLA NA 40 .   ? -37.499 -18.909 -19.715 1.00 2.04  1   NA 1 
HETATM 4142 C  C7  . OLA NA 40 .   ? -36.782 -18.965 -18.565 1.00 2.10  1   NA 1 
HETATM 4143 C  C8  . OLA NA 40 .   ? -35.801 -18.032 -18.523 1.00 2.23  1   NA 1 
HETATM 4144 C  C9  . OLA NA 40 .   ? -35.072 -18.019 -17.524 1.00 2.29  1   NA 1 
HETATM 4145 C  C10 . OLA NA 40 .   ? -34.166 -17.381 -17.107 1.00 2.48  1   NA 1 
HETATM 4146 C  C11 . OLA NA 40 .   ? -33.552 -17.353 -16.105 1.00 2.44  1   NA 1 
HETATM 4147 C  C12 . OLA NA 40 .   ? -32.593 -16.469 -15.872 1.00 2.56  1   NA 1 
HETATM 4148 C  C13 . OLA NA 40 .   ? -32.105 -16.582 -14.599 1.00 2.65  1   NA 1 
HETATM 4149 C  C14 . OLA NA 40 .   ? -31.161 -15.619 -14.261 1.00 2.53  1   NA 1 
HETATM 4150 C  C15 . OLA NA 40 .   ? -30.726 -15.775 -12.953 1.00 2.67  1   NA 1 
HETATM 4151 C  C16 . OLA NA 40 .   ? -29.870 -14.758 -12.512 1.00 2.66  1   NA 1 
HETATM 4152 C  C17 . OLA NA 40 .   ? -29.462 -14.929 -11.167 1.00 2.38  1   NA 1 
HETATM 4153 C  C18 . OLA NA 40 .   ? -28.603 -13.920 -10.573 1.00 2.31  1   NA 1 
HETATM 4154 C  C1  . OLA OA 41 .   ? -47.118 -22.559 -15.147 1.00 1.38  1   OA 1 
HETATM 4155 O  O1  . OLA OA 41 .   ? -48.251 -22.165 -15.210 1.00 1.24  1   OA 1 
HETATM 4156 O  O2  . OLA OA 41 .   ? -46.712 -23.440 -15.855 1.00 1.21  1   OA 1 
HETATM 4157 C  C2  . OLA OA 41 .   ? -46.301 -21.999 -14.203 1.00 1.35  1   OA 1 
HETATM 4158 C  C3  . OLA OA 41 .   ? -44.924 -22.044 -14.376 1.00 1.41  1   OA 1 
HETATM 4159 C  C4  . OLA OA 41 .   ? -44.260 -21.494 -13.247 1.00 1.48  1   OA 1 
HETATM 4160 C  C5  . OLA OA 41 .   ? -42.880 -21.243 -13.359 1.00 1.52  1   OA 1 
HETATM 4161 C  C6  . OLA OA 41 .   ? -42.369 -20.742 -12.175 1.00 1.58  1   OA 1 
HETATM 4162 C  C7  . OLA OA 41 .   ? -41.098 -20.340 -12.279 1.00 1.61  1   OA 1 
HETATM 4163 C  C8  . OLA OA 41 .   ? -40.582 -19.907 -11.112 1.00 1.68  1   OA 1 
HETATM 4164 C  C9  . OLA OA 41 .   ? -39.541 -19.365 -11.028 1.00 1.63  1   OA 1 
HETATM 4165 C  C10 . OLA OA 41 .   ? -38.731 -18.927 -10.320 1.00 1.62  1   OA 1 
HETATM 4166 C  C11 . OLA OA 41 .   ? -38.285 -18.047 -9.783  1.00 1.76  1   OA 1 
HETATM 4167 C  C12 . OLA OA 41 .   ? -37.081 -17.957 -9.217  1.00 1.70  1   OA 1 
HETATM 4168 C  C13 . OLA OA 41 .   ? -36.881 -16.778 -8.562  1.00 1.75  1   OA 1 
HETATM 4169 C  C14 . OLA OA 41 .   ? -35.606 -16.644 -8.032  1.00 1.72  1   OA 1 
HETATM 4170 C  C15 . OLA OA 41 .   ? -35.435 -15.458 -7.334  1.00 1.83  1   OA 1 
HETATM 4171 C  C16 . OLA OA 41 .   ? -34.140 -15.283 -6.811  1.00 1.74  1   OA 1 
HETATM 4172 C  C17 . OLA OA 41 .   ? -33.988 -14.073 -6.108  1.00 1.62  1   OA 1 
HETATM 4173 C  C18 . OLA OA 41 .   ? -32.705 -13.815 -5.526  1.00 1.62  1   OA 1 
HETATM 4174 C  C1  . OLA PA 42 .   ? -43.759 -23.442 -18.632 1.00 1.52  1   PA 1 
HETATM 4175 O  O1  . OLA PA 42 .   ? -44.800 -23.954 -18.311 1.00 1.39  1   PA 1 
HETATM 4176 O  O2  . OLA PA 42 .   ? -43.514 -23.117 -19.759 1.00 1.37  1   PA 1 
HETATM 4177 C  C2  . OLA PA 42 .   ? -42.805 -23.198 -17.618 1.00 1.39  1   PA 1 
HETATM 4178 C  C3  . OLA PA 42 .   ? -41.708 -22.395 -17.862 1.00 1.56  1   PA 1 
HETATM 4179 C  C4  . OLA PA 42 .   ? -40.985 -22.198 -16.661 1.00 1.60  1   PA 1 
HETATM 4180 C  C5  . OLA PA 42 .   ? -39.875 -21.368 -16.741 1.00 1.67  1   PA 1 
HETATM 4181 C  C6  . OLA PA 42 .   ? -39.260 -21.232 -15.505 1.00 1.67  1   PA 1 
HETATM 4182 C  C7  . OLA PA 42 .   ? -38.190 -20.416 -15.521 1.00 1.75  1   PA 1 
HETATM 4183 C  C8  . OLA PA 42 .   ? -37.601 -20.292 -14.324 1.00 1.83  1   PA 1 
HETATM 4184 C  C9  . OLA PA 42 .   ? -36.655 -19.550 -14.159 1.00 1.84  1   PA 1 
HETATM 4185 C  C10 . OLA PA 42 .   ? -35.809 -19.208 -13.460 1.00 1.99  1   PA 1 
HETATM 4186 C  C11 . OLA PA 42 .   ? -35.397 -18.594 -12.589 1.00 2.04  1   PA 1 
HETATM 4187 C  C12 . OLA PA 42 .   ? -34.116 -18.440 -12.307 1.00 2.23  1   PA 1 
HETATM 4188 C  C13 . OLA PA 42 .   ? -33.898 -17.727 -11.170 1.00 2.30  1   PA 1 
HETATM 4189 C  C14 . OLA PA 42 .   ? -32.548 -17.602 -10.840 1.00 2.34  1   PA 1 
HETATM 4190 C  C15 . OLA PA 42 .   ? -32.356 -16.898 -9.659  1.00 2.54  1   PA 1 
HETATM 4191 C  C16 . OLA PA 42 .   ? -30.997 -16.786 -9.292  1.00 2.46  1   PA 1 
HETATM 4192 C  C17 . OLA PA 42 .   ? -30.800 -16.060 -8.094  1.00 2.27  1   PA 1 
HETATM 4193 C  C18 . OLA PA 42 .   ? -29.453 -15.879 -7.653  1.00 2.17  1   PA 1 
HETATM 4194 C  C1  . OLA QA 43 .   ? -43.889 -26.550 -15.409 1.00 1.43  1   QA 1 
HETATM 4195 O  O1  . OLA QA 43 .   ? -43.807 -26.796 -16.584 1.00 1.29  1   QA 1 
HETATM 4196 O  O2  . OLA QA 43 .   ? -44.914 -26.226 -14.867 1.00 1.19  1   QA 1 
HETATM 4197 C  C2  . OLA QA 43 .   ? -42.722 -26.560 -14.645 1.00 1.32  1   QA 1 
HETATM 4198 C  C3  . OLA QA 43 .   ? -41.913 -25.442 -14.598 1.00 1.42  1   QA 1 
HETATM 4199 C  C4  . OLA QA 43 .   ? -40.968 -25.563 -13.569 1.00 1.45  1   QA 1 
HETATM 4200 C  C5  . OLA QA 43 .   ? -40.039 -24.521 -13.459 1.00 1.50  1   QA 1 
HETATM 4201 C  C6  . OLA QA 43 .   ? -39.231 -24.651 -12.312 1.00 1.52  1   QA 1 
HETATM 4202 C  C7  . OLA QA 43 .   ? -38.312 -23.677 -12.160 1.00 1.55  1   QA 1 
HETATM 4203 C  C8  . OLA QA 43 .   ? -37.591 -23.804 -11.016 1.00 1.63  1   QA 1 
HETATM 4204 C  C9  . OLA QA 43 .   ? -36.799 -22.940 -10.707 1.00 1.60  1   QA 1 
HETATM 4205 C  C10 . OLA QA 43 .   ? -36.039 -22.730 -9.823  1.00 1.61  1   QA 1 
HETATM 4206 C  C11 . OLA QA 43 .   ? -35.323 -21.882 -9.444  1.00 1.75  1   QA 1 
HETATM 4207 C  C12 . OLA QA 43 .   ? -34.532 -22.004 -8.359  1.00 1.77  1   QA 1 
HETATM 4208 C  C13 . OLA QA 43 .   ? -33.794 -20.890 -8.099  1.00 1.87  1   QA 1 
HETATM 4209 C  C14 . OLA QA 43 .   ? -32.911 -21.036 -7.029  1.00 1.86  1   QA 1 
HETATM 4210 C  C15 . OLA QA 43 .   ? -32.171 -19.885 -6.765  1.00 2.00  1   QA 1 
HETATM 4211 C  C16 . OLA QA 43 .   ? -31.247 -20.029 -5.686  1.00 1.87  1   QA 1 
HETATM 4212 C  C17 . OLA QA 43 .   ? -30.520 -18.862 -5.411  1.00 1.86  1   QA 1 
HETATM 4213 C  C18 . OLA QA 43 .   ? -29.598 -18.924 -4.316  1.00 1.75  1   QA 1 
HETATM 4214 C  C1  . OLA RA 44 .   ? -39.984 -27.223 -18.860 1.00 1.53  1   RA 1 
HETATM 4215 O  O1  . OLA RA 44 .   ? -40.117 -27.485 -20.021 1.00 1.41  1   RA 1 
HETATM 4216 O  O2  . OLA RA 44 .   ? -40.590 -27.819 -17.983 1.00 1.31  1   RA 1 
HETATM 4217 C  C2  . OLA RA 44 .   ? -39.071 -26.197 -18.486 1.00 1.42  1   RA 1 
HETATM 4218 C  C3  . OLA RA 44 .   ? -38.277 -26.403 -17.386 1.00 1.48  1   RA 1 
HETATM 4219 C  C4  . OLA RA 44 .   ? -37.444 -25.255 -17.116 1.00 1.53  1   RA 1 
HETATM 4220 C  C5  . OLA RA 44 .   ? -36.602 -25.391 -15.992 1.00 1.52  1   RA 1 
HETATM 4221 C  C6  . OLA RA 44 .   ? -35.820 -24.267 -15.768 1.00 1.56  1   RA 1 
HETATM 4222 C  C7  . OLA RA 44 .   ? -35.043 -24.407 -14.649 1.00 1.59  1   RA 1 
HETATM 4223 C  C8  . OLA RA 44 .   ? -34.265 -23.316 -14.422 1.00 1.76  1   RA 1 
HETATM 4224 C  C9  . OLA RA 44 .   ? -33.556 -23.278 -13.416 1.00 1.78  1   RA 1 
HETATM 4225 C  C10 . OLA RA 44 .   ? -32.769 -22.519 -12.939 1.00 1.91  1   RA 1 
HETATM 4226 C  C11 . OLA RA 44 .   ? -32.167 -22.353 -11.931 1.00 1.99  1   RA 1 
HETATM 4227 C  C12 . OLA RA 44 .   ? -31.269 -21.375 -11.762 1.00 2.27  1   RA 1 
HETATM 4228 C  C13 . OLA RA 44 .   ? -30.736 -21.329 -10.506 1.00 2.21  1   RA 1 
HETATM 4229 C  C14 . OLA RA 44 .   ? -29.761 -20.349 -10.345 1.00 2.36  1   RA 1 
HETATM 4230 C  C15 . OLA RA 44 .   ? -29.215 -20.307 -9.066  1.00 2.60  1   RA 1 
HETATM 4231 C  C16 . OLA RA 44 .   ? -28.207 -19.326 -8.923  1.00 2.57  1   RA 1 
HETATM 4232 C  C17 . OLA RA 44 .   ? -27.647 -19.283 -7.618  1.00 2.32  1   RA 1 
HETATM 4233 C  C18 . OLA RA 44 .   ? -26.605 -18.322 -7.386  1.00 2.07  1   RA 1 
HETATM 4234 C  C1  . OLA SA 45 .   ? -38.208 -24.234 -21.820 1.00 1.64  1   SA 1 
HETATM 4235 O  O1  . OLA SA 45 .   ? -38.674 -24.100 -22.918 1.00 1.44  1   SA 1 
HETATM 4236 O  O2  . OLA SA 45 .   ? -38.592 -25.066 -21.051 1.00 1.38  1   SA 1 
HETATM 4237 C  C2  . OLA SA 45 .   ? -37.183 -23.351 -21.443 1.00 1.41  1   SA 1 
HETATM 4238 C  C3  . OLA SA 45 .   ? -36.442 -23.613 -20.300 1.00 1.51  1   SA 1 
HETATM 4239 C  C4  . OLA SA 45 .   ? -35.444 -22.619 -20.108 1.00 1.56  1   SA 1 
HETATM 4240 C  C5  . OLA SA 45 .   ? -34.577 -22.848 -19.044 1.00 1.56  1   SA 1 
HETATM 4241 C  C6  . OLA SA 45 .   ? -33.653 -21.810 -18.885 1.00 1.58  1   SA 1 
HETATM 4242 C  C7  . OLA SA 45 .   ? -32.871 -22.008 -17.790 1.00 1.62  1   SA 1 
HETATM 4243 C  C8  . OLA SA 45 .   ? -32.042 -20.944 -17.551 1.00 1.79  1   SA 1 
HETATM 4244 C  C9  . OLA SA 45 .   ? -31.368 -20.965 -16.488 1.00 1.87  1   SA 1 
HETATM 4245 C  C10 . OLA SA 45 .   ? -30.644 -20.216 -15.918 1.00 1.93  1   SA 1 
HETATM 4246 C  C11 . OLA SA 45 .   ? -30.024 -20.198 -14.923 1.00 2.05  1   SA 1 
HETATM 4247 C  C12 . OLA SA 45 .   ? -29.237 -19.154 -14.557 1.00 2.23  1   SA 1 
HETATM 4248 C  C13 . OLA SA 45 .   ? -28.453 -19.442 -13.470 1.00 2.31  1   SA 1 
HETATM 4249 C  C14 . OLA SA 45 .   ? -27.534 -18.444 -13.155 1.00 2.37  1   SA 1 
HETATM 4250 C  C15 . OLA SA 45 .   ? -26.660 -18.841 -12.131 1.00 2.58  1   SA 1 
HETATM 4251 C  C16 . OLA SA 45 .   ? -25.693 -17.872 -11.794 1.00 2.56  1   SA 1 
HETATM 4252 C  C17 . OLA SA 45 .   ? -24.791 -18.346 -10.821 1.00 2.28  1   SA 1 
HETATM 4253 C  C18 . OLA SA 45 .   ? -23.788 -17.423 -10.340 1.00 2.17  1   SA 1 
HETATM 4254 C  C1  . OLA TA 46 .   ? -37.229 -31.090 -18.099 1.00 1.43  1   TA 1 
HETATM 4255 O  O1  . OLA TA 46 .   ? -37.083 -32.272 -17.929 1.00 1.33  1   TA 1 
HETATM 4256 O  O2  . OLA TA 46 .   ? -37.664 -30.631 -19.112 1.00 1.27  1   TA 1 
HETATM 4257 C  C2  . OLA TA 46 .   ? -36.832 -30.216 -17.081 1.00 1.32  1   TA 1 
HETATM 4258 C  C3  . OLA TA 46 .   ? -35.559 -30.269 -16.574 1.00 1.37  1   TA 1 
HETATM 4259 C  C4  . OLA TA 46 .   ? -35.379 -29.340 -15.510 1.00 1.41  1   TA 1 
HETATM 4260 C  C5  . OLA TA 46 .   ? -34.081 -29.226 -14.994 1.00 1.38  1   TA 1 
HETATM 4261 C  C6  . OLA TA 46 .   ? -34.013 -28.325 -13.906 1.00 1.41  1   TA 1 
HETATM 4262 C  C7  . OLA TA 46 .   ? -32.751 -28.179 -13.359 1.00 1.41  1   TA 1 
HETATM 4263 C  C8  . OLA TA 46 .   ? -32.737 -27.342 -12.289 1.00 1.50  1   TA 1 
HETATM 4264 C  C9  . OLA TA 46 .   ? -31.672 -27.117 -11.724 1.00 1.51  1   TA 1 
HETATM 4265 C  C10 . OLA TA 46 .   ? -31.301 -26.464 -10.775 1.00 1.52  1   TA 1 
HETATM 4266 C  C11 . OLA TA 46 .   ? -30.305 -26.189 -10.218 1.00 1.59  1   TA 1 
HETATM 4267 C  C12 . OLA TA 46 .   ? -30.273 -25.395 -9.127  1.00 1.65  1   TA 1 
HETATM 4268 C  C13 . OLA TA 46 .   ? -28.999 -25.192 -8.666  1.00 1.72  1   TA 1 
HETATM 4269 C  C14 . OLA TA 46 .   ? -28.936 -24.331 -7.553  1.00 1.72  1   TA 1 
HETATM 4270 C  C15 . OLA TA 46 .   ? -27.629 -24.131 -7.104  1.00 1.95  1   TA 1 
HETATM 4271 C  C16 . OLA TA 46 .   ? -27.539 -23.263 -5.986  1.00 1.84  1   TA 1 
HETATM 4272 C  C17 . OLA TA 46 .   ? -26.206 -23.043 -5.557  1.00 1.76  1   TA 1 
HETATM 4273 C  C18 . OLA TA 46 .   ? -26.023 -22.167 -4.436  1.00 1.62  1   TA 1 
HETATM 4274 C  C1  . OLA UA 47 .   ? -35.461 -29.297 -21.037 1.00 1.48  1   UA 1 
HETATM 4275 O  O1  . OLA UA 47 .   ? -34.747 -29.925 -21.773 1.00 1.39  1   UA 1 
HETATM 4276 O  O2  . OLA UA 47 .   ? -36.665 -29.321 -21.125 1.00 1.27  1   UA 1 
HETATM 4277 C  C2  . OLA UA 47 .   ? -34.905 -28.501 -20.033 1.00 1.37  1   UA 1 
HETATM 4278 C  C3  . OLA UA 47 .   ? -33.553 -28.341 -19.884 1.00 1.40  1   UA 1 
HETATM 4279 C  C4  . OLA UA 47 .   ? -33.287 -27.478 -18.784 1.00 1.43  1   UA 1 
HETATM 4280 C  C5  . OLA UA 47 .   ? -31.967 -27.162 -18.502 1.00 1.42  1   UA 1 
HETATM 4281 C  C6  . OLA UA 47 .   ? -31.864 -26.359 -17.368 1.00 1.41  1   UA 1 
HETATM 4282 C  C7  . OLA UA 47 .   ? -30.580 -26.100 -17.002 1.00 1.43  1   UA 1 
HETATM 4283 C  C8  . OLA UA 47 .   ? -30.517 -25.385 -15.864 1.00 1.53  1   UA 1 
HETATM 4284 C  C9  . OLA UA 47 .   ? -29.406 -25.105 -15.390 1.00 1.60  1   UA 1 
HETATM 4285 C  C10 . OLA UA 47 .   ? -29.029 -24.548 -14.391 1.00 1.61  1   UA 1 
HETATM 4286 C  C11 . OLA UA 47 .   ? -28.052 -24.266 -13.845 1.00 1.71  1   UA 1 
HETATM 4287 C  C12 . OLA UA 47 .   ? -28.016 -23.635 -12.666 1.00 1.90  1   UA 1 
HETATM 4288 C  C13 . OLA UA 47 .   ? -26.759 -23.402 -12.215 1.00 1.84  1   UA 1 
HETATM 4289 C  C14 . OLA UA 47 .   ? -26.728 -22.759 -10.970 1.00 1.94  1   UA 1 
HETATM 4290 C  C15 . OLA UA 47 .   ? -25.436 -22.525 -10.516 1.00 2.27  1   UA 1 
HETATM 4291 C  C16 . OLA UA 47 .   ? -25.391 -21.817 -9.287  1.00 2.19  1   UA 1 
HETATM 4292 C  C17 . OLA UA 47 .   ? -24.088 -21.532 -8.862  1.00 1.97  1   UA 1 
HETATM 4293 C  C18 . OLA UA 47 .   ? -23.958 -20.773 -7.649  1.00 1.80  1   UA 1 
HETATM 4294 C  C1  . OLA VA 48 .   ? -27.166 -30.294 -25.133 1.00 1.39  1   VA 1 
HETATM 4295 O  O1  . OLA VA 48 .   ? -26.507 -31.241 -25.492 1.00 1.22  1   VA 1 
HETATM 4296 O  O2  . OLA VA 48 .   ? -28.231 -29.996 -25.632 1.00 1.18  1   VA 1 
HETATM 4297 C  C2  . OLA VA 48 .   ? -26.699 -29.497 -24.078 1.00 1.28  1   VA 1 
HETATM 4298 C  C3  . OLA VA 48 .   ? -25.430 -29.701 -23.576 1.00 1.34  1   VA 1 
HETATM 4299 C  C4  . OLA VA 48 .   ? -25.210 -28.853 -22.438 1.00 1.35  1   VA 1 
HETATM 4300 C  C5  . OLA VA 48 .   ? -23.937 -28.902 -21.861 1.00 1.38  1   VA 1 
HETATM 4301 C  C6  . OLA VA 48 .   ? -23.860 -28.112 -20.719 1.00 1.39  1   VA 1 
HETATM 4302 C  C7  . OLA VA 48 .   ? -22.617 -28.097 -20.138 1.00 1.42  1   VA 1 
HETATM 4303 C  C8  . OLA VA 48 .   ? -22.601 -27.373 -18.981 1.00 1.57  1   VA 1 
HETATM 4304 C  C9  . OLA VA 48 .   ? -21.512 -27.137 -18.437 1.00 1.61  1   VA 1 
HETATM 4305 C  C10 . OLA VA 48 .   ? -21.143 -26.553 -17.434 1.00 1.69  1   VA 1 
HETATM 4306 C  C11 . OLA VA 48 .   ? -20.144 -26.230 -16.915 1.00 1.85  1   VA 1 
HETATM 4307 C  C12 . OLA VA 48 .   ? -20.082 -25.511 -15.767 1.00 2.04  1   VA 1 
HETATM 4308 C  C13 . OLA VA 48 .   ? -18.796 -25.188 -15.406 1.00 2.07  1   VA 1 
HETATM 4309 C  C14 . OLA VA 48 .   ? -18.696 -24.472 -14.198 1.00 2.10  1   VA 1 
HETATM 4310 C  C15 . OLA VA 48 .   ? -17.360 -24.131 -13.888 1.00 2.41  1   VA 1 
HETATM 4311 C  C16 . OLA VA 48 .   ? -17.204 -23.427 -12.668 1.00 2.14  1   VA 1 
HETATM 4312 C  C17 . OLA VA 48 .   ? -15.843 -23.055 -12.419 1.00 1.97  1   VA 1 
HETATM 4313 C  C18 . OLA VA 48 .   ? -15.584 -22.380 -11.179 1.00 1.78  1   VA 1 
HETATM 4314 C  C1  . OLA WA 49 .   ? -30.249 -30.712 -22.648 1.00 1.37  1   WA 1 
HETATM 4315 O  O1  . OLA WA 49 .   ? -30.531 -31.834 -22.999 1.00 1.27  1   WA 1 
HETATM 4316 O  O2  . OLA WA 49 .   ? -30.684 -29.735 -23.214 1.00 1.23  1   WA 1 
HETATM 4317 C  C2  . OLA WA 49 .   ? -29.399 -30.570 -21.553 1.00 1.25  1   WA 1 
HETATM 4318 C  C3  . OLA WA 49 .   ? -29.084 -29.310 -21.084 1.00 1.32  1   WA 1 
HETATM 4319 C  C4  . OLA WA 49 .   ? -28.277 -29.393 -19.914 1.00 1.34  1   WA 1 
HETATM 4320 C  C5  . OLA WA 49 .   ? -27.727 -28.192 -19.441 1.00 1.33  1   WA 1 
HETATM 4321 C  C6  . OLA WA 49 .   ? -27.041 -28.343 -18.213 1.00 1.33  1   WA 1 
HETATM 4322 C  C7  . OLA WA 49 .   ? -26.345 -27.240 -17.820 1.00 1.34  1   WA 1 
HETATM 4323 C  C8  . OLA WA 49 .   ? -25.884 -27.315 -16.551 1.00 1.42  1   WA 1 
HETATM 4324 C  C9  . OLA WA 49 .   ? -25.079 -26.483 -16.139 1.00 1.46  1   WA 1 
HETATM 4325 C  C10 . OLA WA 49 .   ? -24.617 -26.112 -15.097 1.00 1.51  1   WA 1 
HETATM 4326 C  C11 . OLA WA 49 .   ? -23.698 -25.639 -14.595 1.00 1.57  1   WA 1 
HETATM 4327 C  C12 . OLA WA 49 .   ? -23.652 -25.196 -13.331 1.00 1.70  1   WA 1 
HETATM 4328 C  C13 . OLA WA 49 .   ? -22.415 -24.816 -12.923 1.00 1.72  1   WA 1 
HETATM 4329 C  C14 . OLA WA 49 .   ? -22.365 -24.299 -11.613 1.00 1.78  1   WA 1 
HETATM 4330 C  C15 . OLA WA 49 .   ? -21.082 -23.900 -11.244 1.00 2.03  1   WA 1 
HETATM 4331 C  C16 . OLA WA 49 .   ? -21.039 -23.246 -9.970  1.00 1.95  1   WA 1 
HETATM 4332 C  C17 . OLA WA 49 .   ? -19.761 -22.706 -9.672  1.00 1.79  1   WA 1 
HETATM 4333 C  C18 . OLA WA 49 .   ? -19.627 -22.034 -8.413  1.00 1.66  1   WA 1 
HETATM 4334 C  C1  . OLA XA 50 .   ? -33.179 -33.565 -20.512 1.00 1.26  1   XA 1 
HETATM 4335 O  O1  . OLA XA 50 .   ? -34.236 -34.117 -20.554 1.00 1.14  1   XA 1 
HETATM 4336 O  O2  . OLA XA 50 .   ? -32.416 -33.577 -21.428 1.00 1.12  1   XA 1 
HETATM 4337 C  C2  . OLA XA 50 .   ? -32.837 -32.914 -19.347 1.00 1.17  1   XA 1 
HETATM 4338 C  C3  . OLA XA 50 .   ? -31.541 -32.509 -19.137 1.00 1.22  1   XA 1 
HETATM 4339 C  C4  . OLA XA 50 .   ? -31.426 -31.834 -17.896 1.00 1.23  1   XA 1 
HETATM 4340 C  C5  . OLA XA 50 .   ? -30.136 -31.460 -17.510 1.00 1.25  1   XA 1 
HETATM 4341 C  C6  . OLA XA 50 .   ? -30.129 -30.795 -16.253 1.00 1.26  1   XA 1 
HETATM 4342 C  C7  . OLA XA 50 .   ? -28.875 -30.455 -15.806 1.00 1.24  1   XA 1 
HETATM 4343 C  C8  . OLA XA 50 .   ? -28.908 -29.800 -14.598 1.00 1.30  1   XA 1 
HETATM 4344 C  C9  . OLA XA 50 .   ? -27.827 -29.429 -14.078 1.00 1.32  1   XA 1 
HETATM 4345 C  C10 . OLA XA 50 .   ? -27.524 -28.841 -13.062 1.00 1.34  1   XA 1 
HETATM 4346 C  C11 . OLA XA 50 .   ? -26.526 -28.499 -12.537 1.00 1.40  1   XA 1 
HETATM 4347 C  C12 . OLA XA 50 .   ? -26.515 -27.827 -11.374 1.00 1.49  1   XA 1 
HETATM 4348 C  C13 . OLA XA 50 .   ? -25.241 -27.547 -10.939 1.00 1.55  1   XA 1 
HETATM 4349 C  C14 . OLA XA 50 .   ? -25.198 -26.815 -9.734  1.00 1.59  1   XA 1 
HETATM 4350 C  C15 . OLA XA 50 .   ? -23.895 -26.525 -9.328  1.00 1.85  1   XA 1 
HETATM 4351 C  C16 . OLA XA 50 .   ? -23.838 -25.740 -8.165  1.00 1.81  1   XA 1 
HETATM 4352 C  C17 . OLA XA 50 .   ? -22.505 -25.421 -7.798  1.00 1.71  1   XA 1 
HETATM 4353 C  C18 . OLA XA 50 .   ? -22.342 -24.584 -6.654  1.00 1.60  1   XA 1 
HETATM 4354 C  C1  . OLA YA 51 .   ? -27.827 -35.064 -21.648 1.00 1.21  1   YA 1 
HETATM 4355 O  O1  . OLA YA 51 .   ? -28.942 -35.472 -21.738 1.00 1.13  1   YA 1 
HETATM 4356 O  O2  . OLA YA 51 .   ? -27.088 -35.009 -22.592 1.00 1.10  1   YA 1 
HETATM 4357 C  C2  . OLA YA 51 .   ? -27.398 -34.621 -20.391 1.00 1.16  1   YA 1 
HETATM 4358 C  C3  . OLA YA 51 .   ? -26.218 -33.882 -20.327 1.00 1.21  1   YA 1 
HETATM 4359 C  C4  . OLA YA 51 .   ? -25.904 -33.561 -18.958 1.00 1.21  1   YA 1 
HETATM 4360 C  C5  . OLA YA 51 .   ? -24.742 -32.785 -18.764 1.00 1.23  1   YA 1 
HETATM 4361 C  C6  . OLA YA 51 .   ? -24.520 -32.508 -17.379 1.00 1.25  1   YA 1 
HETATM 4362 C  C7  . OLA YA 51 .   ? -23.372 -31.748 -17.130 1.00 1.21  1   YA 1 
HETATM 4363 C  C8  . OLA YA 51 .   ? -23.236 -31.451 -15.792 1.00 1.27  1   YA 1 
HETATM 4364 C  C9  . OLA YA 51 .   ? -22.267 -30.792 -15.399 1.00 1.25  1   YA 1 
HETATM 4365 C  C10 . OLA YA 51 .   ? -21.935 -30.332 -14.312 1.00 1.25  1   YA 1 
HETATM 4366 C  C11 . OLA YA 51 .   ? -21.085 -29.771 -13.783 1.00 1.31  1   YA 1 
HETATM 4367 C  C12 . OLA YA 51 .   ? -21.125 -29.355 -12.475 1.00 1.39  1   YA 1 
HETATM 4368 C  C13 . OLA YA 51 .   ? -19.974 -28.749 -12.054 1.00 1.44  1   YA 1 
HETATM 4369 C  C14 . OLA YA 51 .   ? -20.035 -28.295 -10.713 1.00 1.44  1   YA 1 
HETATM 4370 C  C15 . OLA YA 51 .   ? -18.844 -27.658 -10.303 1.00 1.68  1   YA 1 
HETATM 4371 C  C16 . OLA YA 51 .   ? -18.899 -27.152 -8.982  1.00 1.61  1   YA 1 
HETATM 4372 C  C17 . OLA YA 51 .   ? -17.700 -26.499 -8.604  1.00 1.50  1   YA 1 
HETATM 4373 C  C18 . OLA YA 51 .   ? -17.668 -25.930 -7.299  1.00 1.39  1   YA 1 
HETATM 4374 CO CO  . CO  ZA 52 .   ? 16.664  9.151   14.214  1.00 90.04 1   ZA 1 
HETATM 4375 CO CO  . CO  AB 53 .   ? -21.204 32.132  13.999  1.00 6.02  1   AB 1 
#
