# Supplementary material for: Theoretical Study of Sphingomyelinases from Entamoeba histolytica and Trichomonas vaginalis Sheds Light on the Evolution of Enzymes Needed for Survival and Colonization
Source: Pathogens. 2025 Jan 5;14(1):32. doi: 10.3390/pathogens14010032 (PMC11768322; doi:10.3390/pathogens14010032)
Supplement: Supplementary file 1 [file pathogens-14-00032-s001.zip › Supplementary structural Files/Trichomonas vaginalis/Trichomonas A2E5Q5/fold_a2e5q5co2x/fold_a2e5q5co2x_model.cif]

# By using this file you agree to the legally binding terms of use found at alphafoldserver.com/output-terms
data_781ba269a3c01bde
#
_entry.id 781ba269a3c01bde
#
loop_
_atom_type.symbol
C  
CO 
N  
O  
S  
#
loop_
_audit_author.name
_audit_author.pdbx_ordinal
"Google DeepMind" 1 
"Isomorphic Labs" 2 
#
_audit_conform.dict_location https://raw.githubusercontent.com/ihmwg/ModelCIF/master/dist/mmcif_ma.dic
_audit_conform.dict_name     mmcif_ma.dic
_audit_conform.dict_version  1.4.5
#
loop_
_chem_comp.formula
_chem_comp.formula_weight
_chem_comp.id
_chem_comp.mon_nstd_flag
_chem_comp.name
_chem_comp.pdbx_smiles
_chem_comp.pdbx_synonyms
_chem_comp.type
"C3 H7 N O2"    89.093  ALA y ALANINE           C[C@H](N)C(O)=O                  ? "L-PEPTIDE LINKING" 
"C6 H15 N4 O2"  175.209 ARG y ARGININE          N[C@@H](CCCNC(N)=[NH2+])C(O)=O   ? "L-PEPTIDE LINKING" 
"C4 H8 N2 O3"   132.118 ASN y ASPARAGINE        N[C@@H](CC(N)=O)C(O)=O           ? "L-PEPTIDE LINKING" 
"C4 H7 N O4"    133.103 ASP y "ASPARTIC ACID"   N[C@@H](CC(O)=O)C(O)=O           ? "L-PEPTIDE LINKING" 
Co              58.933  CO  . "COBALT (II) ION" "[Co++]"                         ? NON-POLYMER         
"C3 H7 N O2 S"  121.158 CYS y CYSTEINE          N[C@@H](CS)C(O)=O                ? "L-PEPTIDE LINKING" 
"C5 H10 N2 O3"  146.144 GLN y GLUTAMINE         N[C@@H](CCC(N)=O)C(O)=O          ? "L-PEPTIDE LINKING" 
"C5 H9 N O4"    147.129 GLU y "GLUTAMIC ACID"   N[C@@H](CCC(O)=O)C(O)=O          ? "L-PEPTIDE LINKING" 
"C2 H5 N O2"    75.067  GLY y GLYCINE           NCC(O)=O                         ? "PEPTIDE LINKING"   
"C6 H10 N3 O2"  156.162 HIS y HISTIDINE         N[C@@H](Cc1c[nH]c[nH+]1)C(O)=O   ? "L-PEPTIDE LINKING" 
"C6 H13 N O2"   131.173 ILE y ISOLEUCINE        CC[C@H](C)[C@H](N)C(O)=O         ? "L-PEPTIDE LINKING" 
"C6 H13 N O2"   131.173 LEU y LEUCINE           CC(C)C[C@H](N)C(O)=O             ? "L-PEPTIDE LINKING" 
"C6 H15 N2 O2"  147.195 LYS y LYSINE            N[C@@H](CCCC[NH3+])C(O)=O        ? "L-PEPTIDE LINKING" 
"C5 H11 N O2 S" 149.211 MET y METHIONINE        CSCC[C@H](N)C(O)=O               ? "L-PEPTIDE LINKING" 
"C9 H11 N O2"   165.189 PHE y PHENYLALANINE     N[C@@H](Cc1ccccc1)C(O)=O         ? "L-PEPTIDE LINKING" 
"C5 H9 N O2"    115.130 PRO y PROLINE           OC(=O)[C@@H]1CCCN1               ? "L-PEPTIDE LINKING" 
"C3 H7 N O3"    105.093 SER y SERINE            N[C@@H](CO)C(O)=O                ? "L-PEPTIDE LINKING" 
"C4 H9 N O3"    119.119 THR y THREONINE         C[C@@H](O)[C@H](N)C(O)=O         ? "L-PEPTIDE LINKING" 
"C11 H12 N2 O2" 204.225 TRP y TRYPTOPHAN        N[C@@H](Cc1c[nH]c2ccccc12)C(O)=O ? "L-PEPTIDE LINKING" 
"C9 H11 N O3"   181.189 TYR y TYROSINE          N[C@@H](Cc1ccc(O)cc1)C(O)=O      ? "L-PEPTIDE LINKING" 
"C5 H11 N O2"   117.146 VAL y VALINE            CC(C)[C@H](N)C(O)=O              ? "L-PEPTIDE LINKING" 
#
_citation.book_publisher          ?
_citation.country                 UK
_citation.id                      primary
_citation.journal_full            Nature
_citation.journal_id_ASTM         NATUAS
_citation.journal_id_CSD          0006
_citation.journal_id_ISSN         0028-0836
_citation.journal_volume          ?
_citation.page_first              ?
_citation.page_last               ?
_citation.pdbx_database_id_DOI    ?
_citation.pdbx_database_id_PubMed ?
_citation.title                   "Accurate structure prediction of biomolecular interactions with AlphaFold 3"
_citation.year                    2024
#
loop_
_citation_author.citation_id
_citation_author.name
_citation_author.ordinal
primary "Google DeepMind" 1 
primary "Isomorphic Labs" 2 
#
loop_
_entity.id
_entity.pdbx_description
_entity.type
1 . polymer     
2 . non-polymer 
3 . non-polymer 
#
_entity_poly.entity_id      1
_entity_poly.pdbx_strand_id A
_entity_poly.type           polypeptide(L)
#
loop_
_entity_poly_seq.entity_id
_entity_poly_seq.hetero
_entity_poly_seq.mon_id
_entity_poly_seq.num
1 n MET 1   
1 n ASP 2   
1 n GLU 3   
1 n GLU 4   
1 n VAL 5   
1 n LEU 6   
1 n VAL 7   
1 n GLU 8   
1 n ASN 9   
1 n ASN 10  
1 n GLN 11  
1 n GLY 12  
1 n GLU 13  
1 n SER 14  
1 n VAL 15  
1 n THR 16  
1 n LYS 17  
1 n CYS 18  
1 n LEU 19  
1 n GLN 20  
1 n TRP 21  
1 n GLY 22  
1 n VAL 23  
1 n GLY 24  
1 n ILE 25  
1 n THR 26  
1 n VAL 27  
1 n VAL 28  
1 n VAL 29  
1 n THR 30  
1 n CYS 31  
1 n ILE 32  
1 n ALA 33  
1 n GLY 34  
1 n LEU 35  
1 n LEU 36  
1 n ILE 37  
1 n VAL 38  
1 n TYR 39  
1 n PHE 40  
1 n VAL 41  
1 n ASN 42  
1 n PRO 43  
1 n SER 44  
1 n ASN 45  
1 n THR 46  
1 n ALA 47  
1 n LYS 48  
1 n THR 49  
1 n ILE 50  
1 n ASN 51  
1 n ILE 52  
1 n PHE 53  
1 n SER 54  
1 n ILE 55  
1 n SER 56  
1 n ASP 57  
1 n LEU 58  
1 n GLN 59  
1 n ILE 60  
1 n ASP 61  
1 n PRO 62  
1 n LEU 63  
1 n TYR 64  
1 n ASN 65  
1 n ALA 66  
1 n TYR 67  
1 n SER 68  
1 n THR 69  
1 n ASP 70  
1 n VAL 71  
1 n SER 72  
1 n SER 73  
1 n LEU 74  
1 n CYS 75  
1 n ARG 76  
1 n GLY 77  
1 n ASN 78  
1 n ASN 79  
1 n ASN 80  
1 n SER 81  
1 n GLU 82  
1 n ILE 83  
1 n ALA 84  
1 n ASN 85  
1 n ASN 86  
1 n PHE 87  
1 n GLY 88  
1 n GLN 89  
1 n TYR 90  
1 n GLY 91  
1 n CYS 92  
1 n ASN 93  
1 n THR 94  
1 n PRO 95  
1 n GLU 96  
1 n GLY 97  
1 n THR 98  
1 n LEU 99  
1 n ASP 100 
1 n SER 101 
1 n MET 102 
1 n VAL 103 
1 n ASN 104 
1 n TYR 105 
1 n ALA 106 
1 n VAL 107 
1 n LYS 108 
1 n ASN 109 
1 n LYS 110 
1 n LEU 111 
1 n LYS 112 
1 n PRO 113 
1 n THR 114 
1 n PHE 115 
1 n ILE 116 
1 n LEU 117 
1 n LEU 118 
1 n GLY 119 
1 n GLY 120 
1 n ASP 121 
1 n ASN 122 
1 n ILE 123 
1 n ALA 124 
1 n ASP 125 
1 n SER 126 
1 n LEU 127 
1 n ASP 128 
1 n TYR 129 
1 n SER 130 
1 n ARG 131 
1 n GLU 132 
1 n ASP 133 
1 n ASN 134 
1 n ASP 135 
1 n LYS 136 
1 n LEU 137 
1 n GLN 138 
1 n SER 139 
1 n ARG 140 
1 n ILE 141 
1 n ILE 142 
1 n SER 143 
1 n LYS 144 
1 n LEU 145 
1 n GLN 146 
1 n THR 147 
1 n ALA 148 
1 n PHE 149 
1 n PRO 150 
1 n LYS 151 
1 n ILE 152 
1 n PRO 153 
1 n ILE 154 
1 n TYR 155 
1 n PRO 156 
1 n ILE 157 
1 n ILE 158 
1 n GLY 159 
1 n SER 160 
1 n THR 161 
1 n GLU 162 
1 n PHE 163 
1 n SER 164 
1 n THR 165 
1 n LYS 166 
1 n PHE 167 
1 n GLY 168 
1 n GLN 169 
1 n PHE 170 
1 n SER 171 
1 n THR 172 
1 n ASP 173 
1 n SER 174 
1 n THR 175 
1 n ASP 176 
1 n LEU 177 
1 n LYS 178 
1 n ALA 179 
1 n LEU 180 
1 n ASN 181 
1 n SER 182 
1 n VAL 183 
1 n LEU 184 
1 n GLY 185 
1 n VAL 186 
1 n SER 187 
1 n LEU 188 
1 n THR 189 
1 n ASP 190 
1 n SER 191 
1 n GLU 192 
1 n LYS 193 
1 n GLU 194 
1 n THR 195 
1 n PHE 196 
1 n MET 197 
1 n LYS 198 
1 n GLY 199 
1 n GLY 200 
1 n TYR 201 
1 n PHE 202 
1 n ALA 203 
1 n HIS 204 
1 n ASP 205 
1 n PHE 206 
1 n PRO 207 
1 n LYS 208 
1 n PHE 209 
1 n ASN 210 
1 n VAL 211 
1 n ARG 212 
1 n ILE 213 
1 n LEU 214 
1 n PHE 215 
1 n LEU 216 
1 n ASN 217 
1 n THR 218 
1 n ALA 219 
1 n ILE 220 
1 n TYR 221 
1 n SER 222 
1 n ALA 223 
1 n SER 224 
1 n ARG 225 
1 n SER 226 
1 n PHE 227 
1 n ASN 228 
1 n SER 229 
1 n SER 230 
1 n GLU 231 
1 n THR 232 
1 n ASP 233 
1 n PRO 234 
1 n TYR 235 
1 n GLY 236 
1 n GLN 237 
1 n PHE 238 
1 n GLN 239 
1 n PHE 240 
1 n ILE 241 
1 n LEU 242 
1 n ASP 243 
1 n GLN 244 
1 n GLY 245 
1 n GLU 246 
1 n GLU 247 
1 n ALA 248 
1 n ALA 249 
1 n LYS 250 
1 n LYS 251 
1 n ASN 252 
1 n ILE 253 
1 n GLY 254 
1 n ILE 255 
1 n GLY 256 
1 n ALA 257 
1 n ILE 258 
1 n MET 259 
1 n TYR 260 
1 n LEU 261 
1 n PRO 262 
1 n PRO 263 
1 n ILE 264 
1 n THR 265 
1 n ASN 266 
1 n SER 267 
1 n THR 268 
1 n THR 269 
1 n PHE 270 
1 n PRO 271 
1 n ASN 272 
1 n GLY 273 
1 n MET 274 
1 n HIS 275 
1 n SER 276 
1 n GLU 277 
1 n TYR 278 
1 n SER 279 
1 n THR 280 
1 n LYS 281 
1 n LEU 282 
1 n ILE 283 
1 n ASN 284 
1 n LEU 285 
1 n PHE 286 
1 n ASN 287 
1 n GLN 288 
1 n THR 289 
1 n ASN 290 
1 n PHE 291 
1 n LYS 292 
1 n PHE 293 
1 n ILE 294 
1 n ILE 295 
1 n SER 296 
1 n GLY 297 
1 n TYR 298 
1 n THR 299 
1 n HIS 300 
1 n THR 301 
1 n ASP 302 
1 n SER 303 
1 n ILE 304 
1 n PHE 305 
1 n PRO 306 
1 n VAL 307 
1 n TYR 308 
1 n SER 309 
1 n ASN 310 
1 n SER 311 
1 n THR 312 
1 n GLN 313 
1 n SER 314 
1 n TYR 315 
1 n VAL 316 
1 n MET 317 
1 n THR 318 
1 n ASN 319 
1 n PRO 320 
1 n SER 321 
1 n VAL 322 
1 n SER 323 
1 n PRO 324 
1 n LEU 325 
1 n PHE 326 
1 n GLY 327 
1 n ASN 328 
1 n ASN 329 
1 n PRO 330 
1 n GLY 331 
1 n PHE 332 
1 n ARG 333 
1 n MET 334 
1 n LEU 335 
1 n ARG 336 
1 n ILE 337 
1 n ARG 338 
1 n ALA 339 
1 n GLY 340 
1 n VAL 341 
1 n LEU 342 
1 n GLU 343 
1 n ASP 344 
1 n PHE 345 
1 n ASP 346 
1 n GLN 347 
1 n TYR 348 
1 n TYR 349 
1 n PHE 350 
1 n ASP 351 
1 n ILE 352 
1 n SER 353 
1 n ARG 354 
1 n LYS 355 
1 n ASP 356 
1 n SER 357 
1 n GLN 358 
1 n TRP 359 
1 n ASN 360 
1 n LYS 361 
1 n GLU 362 
1 n TYR 363 
1 n THR 364 
1 n PHE 365 
1 n THR 366 
1 n ASN 367 
1 n SER 368 
1 n TYR 369 
1 n SER 370 
1 n VAL 371 
1 n LYS 372 
1 n SER 373 
1 n ALA 374 
1 n SER 375 
1 n PRO 376 
1 n ASP 377 
1 n SER 378 
1 n VAL 379 
1 n GLY 380 
1 n LYS 381 
1 n ALA 382 
1 n ILE 383 
1 n ASP 384 
1 n TRP 385 
1 n VAL 386 
1 n MET 387 
1 n THR 388 
1 n THR 389 
1 n GLY 390 
1 n GLU 391 
1 n GLY 392 
1 n ARG 393 
1 n TRP 394 
1 n THR 395 
1 n PHE 396 
1 n ARG 397 
1 n GLU 398 
1 n ARG 399 
1 n THR 400 
1 n PHE 401 
1 n VAL 402 
1 n ARG 403 
1 n ALA 404 
1 n LYS 405 
1 n THR 406 
1 n ASP 407 
1 n ASP 408 
1 n ASP 409 
1 n LEU 410 
1 n TYR 411 
1 n TYR 412 
1 n CYS 413 
1 n LEU 414 
1 n LEU 415 
1 n SER 416 
1 n SER 417 
1 n LYS 418 
1 n SER 419 
1 n MET 420 
1 n GLN 421 
1 n ALA 422 
1 n SER 423 
1 n VAL 424 
1 n ASN 425 
1 n CYS 426 
1 n VAL 427 
1 n ASN 428 
#
_ma_data.content_type "model coordinates"
_ma_data.id           1
_ma_data.name         Model
#
_ma_model_list.data_id          1
_ma_model_list.model_group_id   1
_ma_model_list.model_group_name "AlphaFold-beta-20231127 (7a14c934-fe78-43c1-a552-7fb305b0ebd1 @ 2024-09-17 08:04:12)"
_ma_model_list.model_id         1
_ma_model_list.model_name       "Top ranked model"
_ma_model_list.model_type       "Ab initio model"
_ma_model_list.ordinal_id       1
#
loop_
_ma_protocol_step.method_type
_ma_protocol_step.ordinal_id
_ma_protocol_step.protocol_id
_ma_protocol_step.step_id
"coevolution MSA" 1 1 1 
"template search" 2 1 2 
modeling          3 1 3 
#
loop_
_ma_qa_metric.id
_ma_qa_metric.mode
_ma_qa_metric.name
_ma_qa_metric.software_group_id
_ma_qa_metric.type
1 global pLDDT 1 pLDDT 
2 local  pLDDT 1 pLDDT 
#
_ma_qa_metric_global.metric_id    1
_ma_qa_metric_global.metric_value 85.90
_ma_qa_metric_global.model_id     1
_ma_qa_metric_global.ordinal_id   1
#
_ma_software_group.group_id    1
_ma_software_group.ordinal_id  1
_ma_software_group.software_id 1
#
loop_
_ma_target_entity.data_id
_ma_target_entity.entity_id
_ma_target_entity.origin
1 1 . 
1 2 . 
1 3 . 
#
loop_
_ma_target_entity_instance.asym_id
_ma_target_entity_instance.details
_ma_target_entity_instance.entity_id
A . 1 
B . 2 
C . 3 
#
loop_
_pdbx_data_usage.details
_pdbx_data_usage.id
_pdbx_data_usage.type
_pdbx_data_usage.url
;NON-COMMERCIAL USE ONLY, BY USING THIS FILE YOU AGREE TO THE TERMS OF USE FOUND
AT alphafoldserver.com/output-terms.
;
1 license    ? 
;THE INFORMATION IS NOT INTENDED FOR, HAS NOT BEEN VALIDATED FOR, AND IS NOT
APPROVED FOR CLINICAL USE. IT SHOULD NOT BE USED FOR CLINICAL PURPOSE OR RELIED
ON FOR MEDICAL OR OTHER PROFESSIONAL ADVICE. IT IS THEORETICAL MODELLING ONLY
AND CAUTION SHOULD BE EXERCISED IN ITS USE. IT IS PROVIDED "AS-IS" WITHOUT ANY
WARRANTY OF ANY KIND, WHETHER EXPRESSED OR IMPLIED. NO WARRANTY IS GIVEN THAT
USE OF THE INFORMATION SHALL NOT INFRINGE THE RIGHTS OF ANY THIRD PARTY.
;
2 disclaimer ? 
#
loop_
_pdbx_nonpoly_scheme.asym_id
_pdbx_nonpoly_scheme.auth_seq_num
_pdbx_nonpoly_scheme.entity_id
_pdbx_nonpoly_scheme.mon_id
_pdbx_nonpoly_scheme.pdb_ins_code
_pdbx_nonpoly_scheme.pdb_seq_num
_pdbx_nonpoly_scheme.pdb_strand_id
B 1 2 CO . 1 B 
C 1 3 CO . 1 C 
#
loop_
_pdbx_poly_seq_scheme.asym_id
_pdbx_poly_seq_scheme.auth_seq_num
_pdbx_poly_seq_scheme.entity_id
_pdbx_poly_seq_scheme.hetero
_pdbx_poly_seq_scheme.mon_id
_pdbx_poly_seq_scheme.pdb_ins_code
_pdbx_poly_seq_scheme.pdb_seq_num
_pdbx_poly_seq_scheme.pdb_strand_id
_pdbx_poly_seq_scheme.seq_id
A 1   1 n MET . 1   A 1   
A 2   1 n ASP . 2   A 2   
A 3   1 n GLU . 3   A 3   
A 4   1 n GLU . 4   A 4   
A 5   1 n VAL . 5   A 5   
A 6   1 n LEU . 6   A 6   
A 7   1 n VAL . 7   A 7   
A 8   1 n GLU . 8   A 8   
A 9   1 n ASN . 9   A 9   
A 10  1 n ASN . 10  A 10  
A 11  1 n GLN . 11  A 11  
A 12  1 n GLY . 12  A 12  
A 13  1 n GLU . 13  A 13  
A 14  1 n SER . 14  A 14  
A 15  1 n VAL . 15  A 15  
A 16  1 n THR . 16  A 16  
A 17  1 n LYS . 17  A 17  
A 18  1 n CYS . 18  A 18  
A 19  1 n LEU . 19  A 19  
A 20  1 n GLN . 20  A 20  
A 21  1 n TRP . 21  A 21  
A 22  1 n GLY . 22  A 22  
A 23  1 n VAL . 23  A 23  
A 24  1 n GLY . 24  A 24  
A 25  1 n ILE . 25  A 25  
A 26  1 n THR . 26  A 26  
A 27  1 n VAL . 27  A 27  
A 28  1 n VAL . 28  A 28  
A 29  1 n VAL . 29  A 29  
A 30  1 n THR . 30  A 30  
A 31  1 n CYS . 31  A 31  
A 32  1 n ILE . 32  A 32  
A 33  1 n ALA . 33  A 33  
A 34  1 n GLY . 34  A 34  
A 35  1 n LEU . 35  A 35  
A 36  1 n LEU . 36  A 36  
A 37  1 n ILE . 37  A 37  
A 38  1 n VAL . 38  A 38  
A 39  1 n TYR . 39  A 39  
A 40  1 n PHE . 40  A 40  
A 41  1 n VAL . 41  A 41  
A 42  1 n ASN . 42  A 42  
A 43  1 n PRO . 43  A 43  
A 44  1 n SER . 44  A 44  
A 45  1 n ASN . 45  A 45  
A 46  1 n THR . 46  A 46  
A 47  1 n ALA . 47  A 47  
A 48  1 n LYS . 48  A 48  
A 49  1 n THR . 49  A 49  
A 50  1 n ILE . 50  A 50  
A 51  1 n ASN . 51  A 51  
A 52  1 n ILE . 52  A 52  
A 53  1 n PHE . 53  A 53  
A 54  1 n SER . 54  A 54  
A 55  1 n ILE . 55  A 55  
A 56  1 n SER . 56  A 56  
A 57  1 n ASP . 57  A 57  
A 58  1 n LEU . 58  A 58  
A 59  1 n GLN . 59  A 59  
A 60  1 n ILE . 60  A 60  
A 61  1 n ASP . 61  A 61  
A 62  1 n PRO . 62  A 62  
A 63  1 n LEU . 63  A 63  
A 64  1 n TYR . 64  A 64  
A 65  1 n ASN . 65  A 65  
A 66  1 n ALA . 66  A 66  
A 67  1 n TYR . 67  A 67  
A 68  1 n SER . 68  A 68  
A 69  1 n THR . 69  A 69  
A 70  1 n ASP . 70  A 70  
A 71  1 n VAL . 71  A 71  
A 72  1 n SER . 72  A 72  
A 73  1 n SER . 73  A 73  
A 74  1 n LEU . 74  A 74  
A 75  1 n CYS . 75  A 75  
A 76  1 n ARG . 76  A 76  
A 77  1 n GLY . 77  A 77  
A 78  1 n ASN . 78  A 78  
A 79  1 n ASN . 79  A 79  
A 80  1 n ASN . 80  A 80  
A 81  1 n SER . 81  A 81  
A 82  1 n GLU . 82  A 82  
A 83  1 n ILE . 83  A 83  
A 84  1 n ALA . 84  A 84  
A 85  1 n ASN . 85  A 85  
A 86  1 n ASN . 86  A 86  
A 87  1 n PHE . 87  A 87  
A 88  1 n GLY . 88  A 88  
A 89  1 n GLN . 89  A 89  
A 90  1 n TYR . 90  A 90  
A 91  1 n GLY . 91  A 91  
A 92  1 n CYS . 92  A 92  
A 93  1 n ASN . 93  A 93  
A 94  1 n THR . 94  A 94  
A 95  1 n PRO . 95  A 95  
A 96  1 n GLU . 96  A 96  
A 97  1 n GLY . 97  A 97  
A 98  1 n THR . 98  A 98  
A 99  1 n LEU . 99  A 99  
A 100 1 n ASP . 100 A 100 
A 101 1 n SER . 101 A 101 
A 102 1 n MET . 102 A 102 
A 103 1 n VAL . 103 A 103 
A 104 1 n ASN . 104 A 104 
A 105 1 n TYR . 105 A 105 
A 106 1 n ALA . 106 A 106 
A 107 1 n VAL . 107 A 107 
A 108 1 n LYS . 108 A 108 
A 109 1 n ASN . 109 A 109 
A 110 1 n LYS . 110 A 110 
A 111 1 n LEU . 111 A 111 
A 112 1 n LYS . 112 A 112 
A 113 1 n PRO . 113 A 113 
A 114 1 n THR . 114 A 114 
A 115 1 n PHE . 115 A 115 
A 116 1 n ILE . 116 A 116 
A 117 1 n LEU . 117 A 117 
A 118 1 n LEU . 118 A 118 
A 119 1 n GLY . 119 A 119 
A 120 1 n GLY . 120 A 120 
A 121 1 n ASP . 121 A 121 
A 122 1 n ASN . 122 A 122 
A 123 1 n ILE . 123 A 123 
A 124 1 n ALA . 124 A 124 
A 125 1 n ASP . 125 A 125 
A 126 1 n SER . 126 A 126 
A 127 1 n LEU . 127 A 127 
A 128 1 n ASP . 128 A 128 
A 129 1 n TYR . 129 A 129 
A 130 1 n SER . 130 A 130 
A 131 1 n ARG . 131 A 131 
A 132 1 n GLU . 132 A 132 
A 133 1 n ASP . 133 A 133 
A 134 1 n ASN . 134 A 134 
A 135 1 n ASP . 135 A 135 
A 136 1 n LYS . 136 A 136 
A 137 1 n LEU . 137 A 137 
A 138 1 n GLN . 138 A 138 
A 139 1 n SER . 139 A 139 
A 140 1 n ARG . 140 A 140 
A 141 1 n ILE . 141 A 141 
A 142 1 n ILE . 142 A 142 
A 143 1 n SER . 143 A 143 
A 144 1 n LYS . 144 A 144 
A 145 1 n LEU . 145 A 145 
A 146 1 n GLN . 146 A 146 
A 147 1 n THR . 147 A 147 
A 148 1 n ALA . 148 A 148 
A 149 1 n PHE . 149 A 149 
A 150 1 n PRO . 150 A 150 
A 151 1 n LYS . 151 A 151 
A 152 1 n ILE . 152 A 152 
A 153 1 n PRO . 153 A 153 
A 154 1 n ILE . 154 A 154 
A 155 1 n TYR . 155 A 155 
A 156 1 n PRO . 156 A 156 
A 157 1 n ILE . 157 A 157 
A 158 1 n ILE . 158 A 158 
A 159 1 n GLY . 159 A 159 
A 160 1 n SER . 160 A 160 
A 161 1 n THR . 161 A 161 
A 162 1 n GLU . 162 A 162 
A 163 1 n PHE . 163 A 163 
A 164 1 n SER . 164 A 164 
A 165 1 n THR . 165 A 165 
A 166 1 n LYS . 166 A 166 
A 167 1 n PHE . 167 A 167 
A 168 1 n GLY . 168 A 168 
A 169 1 n GLN . 169 A 169 
A 170 1 n PHE . 170 A 170 
A 171 1 n SER . 171 A 171 
A 172 1 n THR . 172 A 172 
A 173 1 n ASP . 173 A 173 
A 174 1 n SER . 174 A 174 
A 175 1 n THR . 175 A 175 
A 176 1 n ASP . 176 A 176 
A 177 1 n LEU . 177 A 177 
A 178 1 n LYS . 178 A 178 
A 179 1 n ALA . 179 A 179 
A 180 1 n LEU . 180 A 180 
A 181 1 n ASN . 181 A 181 
A 182 1 n SER . 182 A 182 
A 183 1 n VAL . 183 A 183 
A 184 1 n LEU . 184 A 184 
A 185 1 n GLY . 185 A 185 
A 186 1 n VAL . 186 A 186 
A 187 1 n SER . 187 A 187 
A 188 1 n LEU . 188 A 188 
A 189 1 n THR . 189 A 189 
A 190 1 n ASP . 190 A 190 
A 191 1 n SER . 191 A 191 
A 192 1 n GLU . 192 A 192 
A 193 1 n LYS . 193 A 193 
A 194 1 n GLU . 194 A 194 
A 195 1 n THR . 195 A 195 
A 196 1 n PHE . 196 A 196 
A 197 1 n MET . 197 A 197 
A 198 1 n LYS . 198 A 198 
A 199 1 n GLY . 199 A 199 
A 200 1 n GLY . 200 A 200 
A 201 1 n TYR . 201 A 201 
A 202 1 n PHE . 202 A 202 
A 203 1 n ALA . 203 A 203 
A 204 1 n HIS . 204 A 204 
A 205 1 n ASP . 205 A 205 
A 206 1 n PHE . 206 A 206 
A 207 1 n PRO . 207 A 207 
A 208 1 n LYS . 208 A 208 
A 209 1 n PHE . 209 A 209 
A 210 1 n ASN . 210 A 210 
A 211 1 n VAL . 211 A 211 
A 212 1 n ARG . 212 A 212 
A 213 1 n ILE . 213 A 213 
A 214 1 n LEU . 214 A 214 
A 215 1 n PHE . 215 A 215 
A 216 1 n LEU . 216 A 216 
A 217 1 n ASN . 217 A 217 
A 218 1 n THR . 218 A 218 
A 219 1 n ALA . 219 A 219 
A 220 1 n ILE . 220 A 220 
A 221 1 n TYR . 221 A 221 
A 222 1 n SER . 222 A 222 
A 223 1 n ALA . 223 A 223 
A 224 1 n SER . 224 A 224 
A 225 1 n ARG . 225 A 225 
A 226 1 n SER . 226 A 226 
A 227 1 n PHE . 227 A 227 
A 228 1 n ASN . 228 A 228 
A 229 1 n SER . 229 A 229 
A 230 1 n SER . 230 A 230 
A 231 1 n GLU . 231 A 231 
A 232 1 n THR . 232 A 232 
A 233 1 n ASP . 233 A 233 
A 234 1 n PRO . 234 A 234 
A 235 1 n TYR . 235 A 235 
A 236 1 n GLY . 236 A 236 
A 237 1 n GLN . 237 A 237 
A 238 1 n PHE . 238 A 238 
A 239 1 n GLN . 239 A 239 
A 240 1 n PHE . 240 A 240 
A 241 1 n ILE . 241 A 241 
A 242 1 n LEU . 242 A 242 
A 243 1 n ASP . 243 A 243 
A 244 1 n GLN . 244 A 244 
A 245 1 n GLY . 245 A 245 
A 246 1 n GLU . 246 A 246 
A 247 1 n GLU . 247 A 247 
A 248 1 n ALA . 248 A 248 
A 249 1 n ALA . 249 A 249 
A 250 1 n LYS . 250 A 250 
A 251 1 n LYS . 251 A 251 
A 252 1 n ASN . 252 A 252 
A 253 1 n ILE . 253 A 253 
A 254 1 n GLY . 254 A 254 
A 255 1 n ILE . 255 A 255 
A 256 1 n GLY . 256 A 256 
A 257 1 n ALA . 257 A 257 
A 258 1 n ILE . 258 A 258 
A 259 1 n MET . 259 A 259 
A 260 1 n TYR . 260 A 260 
A 261 1 n LEU . 261 A 261 
A 262 1 n PRO . 262 A 262 
A 263 1 n PRO . 263 A 263 
A 264 1 n ILE . 264 A 264 
A 265 1 n THR . 265 A 265 
A 266 1 n ASN . 266 A 266 
A 267 1 n SER . 267 A 267 
A 268 1 n THR . 268 A 268 
A 269 1 n THR . 269 A 269 
A 270 1 n PHE . 270 A 270 
A 271 1 n PRO . 271 A 271 
A 272 1 n ASN . 272 A 272 
A 273 1 n GLY . 273 A 273 
A 274 1 n MET . 274 A 274 
A 275 1 n HIS . 275 A 275 
A 276 1 n SER . 276 A 276 
A 277 1 n GLU . 277 A 277 
A 278 1 n TYR . 278 A 278 
A 279 1 n SER . 279 A 279 
A 280 1 n THR . 280 A 280 
A 281 1 n LYS . 281 A 281 
A 282 1 n LEU . 282 A 282 
A 283 1 n ILE . 283 A 283 
A 284 1 n ASN . 284 A 284 
A 285 1 n LEU . 285 A 285 
A 286 1 n PHE . 286 A 286 
A 287 1 n ASN . 287 A 287 
A 288 1 n GLN . 288 A 288 
A 289 1 n THR . 289 A 289 
A 290 1 n ASN . 290 A 290 
A 291 1 n PHE . 291 A 291 
A 292 1 n LYS . 292 A 292 
A 293 1 n PHE . 293 A 293 
A 294 1 n ILE . 294 A 294 
A 295 1 n ILE . 295 A 295 
A 296 1 n SER . 296 A 296 
A 297 1 n GLY . 297 A 297 
A 298 1 n TYR . 298 A 298 
A 299 1 n THR . 299 A 299 
A 300 1 n HIS . 300 A 300 
A 301 1 n THR . 301 A 301 
A 302 1 n ASP . 302 A 302 
A 303 1 n SER . 303 A 303 
A 304 1 n ILE . 304 A 304 
A 305 1 n PHE . 305 A 305 
A 306 1 n PRO . 306 A 306 
A 307 1 n VAL . 307 A 307 
A 308 1 n TYR . 308 A 308 
A 309 1 n SER . 309 A 309 
A 310 1 n ASN . 310 A 310 
A 311 1 n SER . 311 A 311 
A 312 1 n THR . 312 A 312 
A 313 1 n GLN . 313 A 313 
A 314 1 n SER . 314 A 314 
A 315 1 n TYR . 315 A 315 
A 316 1 n VAL . 316 A 316 
A 317 1 n MET . 317 A 317 
A 318 1 n THR . 318 A 318 
A 319 1 n ASN . 319 A 319 
A 320 1 n PRO . 320 A 320 
A 321 1 n SER . 321 A 321 
A 322 1 n VAL . 322 A 322 
A 323 1 n SER . 323 A 323 
A 324 1 n PRO . 324 A 324 
A 325 1 n LEU . 325 A 325 
A 326 1 n PHE . 326 A 326 
A 327 1 n GLY . 327 A 327 
A 328 1 n ASN . 328 A 328 
A 329 1 n ASN . 329 A 329 
A 330 1 n PRO . 330 A 330 
A 331 1 n GLY . 331 A 331 
A 332 1 n PHE . 332 A 332 
A 333 1 n ARG . 333 A 333 
A 334 1 n MET . 334 A 334 
A 335 1 n LEU . 335 A 335 
A 336 1 n ARG . 336 A 336 
A 337 1 n ILE . 337 A 337 
A 338 1 n ARG . 338 A 338 
A 339 1 n ALA . 339 A 339 
A 340 1 n GLY . 340 A 340 
A 341 1 n VAL . 341 A 341 
A 342 1 n LEU . 342 A 342 
A 343 1 n GLU . 343 A 343 
A 344 1 n ASP . 344 A 344 
A 345 1 n PHE . 345 A 345 
A 346 1 n ASP . 346 A 346 
A 347 1 n GLN . 347 A 347 
A 348 1 n TYR . 348 A 348 
A 349 1 n TYR . 349 A 349 
A 350 1 n PHE . 350 A 350 
A 351 1 n ASP . 351 A 351 
A 352 1 n ILE . 352 A 352 
A 353 1 n SER . 353 A 353 
A 354 1 n ARG . 354 A 354 
A 355 1 n LYS . 355 A 355 
A 356 1 n ASP . 356 A 356 
A 357 1 n SER . 357 A 357 
A 358 1 n GLN . 358 A 358 
A 359 1 n TRP . 359 A 359 
A 360 1 n ASN . 360 A 360 
A 361 1 n LYS . 361 A 361 
A 362 1 n GLU . 362 A 362 
A 363 1 n TYR . 363 A 363 
A 364 1 n THR . 364 A 364 
A 365 1 n PHE . 365 A 365 
A 366 1 n THR . 366 A 366 
A 367 1 n ASN . 367 A 367 
A 368 1 n SER . 368 A 368 
A 369 1 n TYR . 369 A 369 
A 370 1 n SER . 370 A 370 
A 371 1 n VAL . 371 A 371 
A 372 1 n LYS . 372 A 372 
A 373 1 n SER . 373 A 373 
A 374 1 n ALA . 374 A 374 
A 375 1 n SER . 375 A 375 
A 376 1 n PRO . 376 A 376 
A 377 1 n ASP . 377 A 377 
A 378 1 n SER . 378 A 378 
A 379 1 n VAL . 379 A 379 
A 380 1 n GLY . 380 A 380 
A 381 1 n LYS . 381 A 381 
A 382 1 n ALA . 382 A 382 
A 383 1 n ILE . 383 A 383 
A 384 1 n ASP . 384 A 384 
A 385 1 n TRP . 385 A 385 
A 386 1 n VAL . 386 A 386 
A 387 1 n MET . 387 A 387 
A 388 1 n THR . 388 A 388 
A 389 1 n THR . 389 A 389 
A 390 1 n GLY . 390 A 390 
A 391 1 n GLU . 391 A 391 
A 392 1 n GLY . 392 A 392 
A 393 1 n ARG . 393 A 393 
A 394 1 n TRP . 394 A 394 
A 395 1 n THR . 395 A 395 
A 396 1 n PHE . 396 A 396 
A 397 1 n ARG . 397 A 397 
A 398 1 n GLU . 398 A 398 
A 399 1 n ARG . 399 A 399 
A 400 1 n THR . 400 A 400 
A 401 1 n PHE . 401 A 401 
A 402 1 n VAL . 402 A 402 
A 403 1 n ARG . 403 A 403 
A 404 1 n ALA . 404 A 404 
A 405 1 n LYS . 405 A 405 
A 406 1 n THR . 406 A 406 
A 407 1 n ASP . 407 A 407 
A 408 1 n ASP . 408 A 408 
A 409 1 n ASP . 409 A 409 
A 410 1 n LEU . 410 A 410 
A 411 1 n TYR . 411 A 411 
A 412 1 n TYR . 412 A 412 
A 413 1 n CYS . 413 A 413 
A 414 1 n LEU . 414 A 414 
A 415 1 n LEU . 415 A 415 
A 416 1 n SER . 416 A 416 
A 417 1 n SER . 417 A 417 
A 418 1 n LYS . 418 A 418 
A 419 1 n SER . 419 A 419 
A 420 1 n MET . 420 A 420 
A 421 1 n GLN . 421 A 421 
A 422 1 n ALA . 422 A 422 
A 423 1 n SER . 423 A 423 
A 424 1 n VAL . 424 A 424 
A 425 1 n ASN . 425 A 425 
A 426 1 n CYS . 426 A 426 
A 427 1 n VAL . 427 A 427 
A 428 1 n ASN . 428 A 428 
#
_software.classification other
_software.date           ?
_software.description    "Structure prediction"
_software.name           AlphaFold
_software.pdbx_ordinal   1
_software.type           package
_software.version        "AlphaFold-beta-20231127 (7a14c934-fe78-43c1-a552-7fb305b0ebd1 @ 2024-09-17 08:04:12)"
#
loop_
_struct_asym.entity_id
_struct_asym.id
1 A 
2 B 
3 C 
#
loop_
_atom_site.group_PDB
_atom_site.id
_atom_site.type_symbol
_atom_site.label_atom_id
_atom_site.label_alt_id
_atom_site.label_comp_id
_atom_site.label_asym_id
_atom_site.label_entity_id
_atom_site.label_seq_id
_atom_site.pdbx_PDB_ins_code
_atom_site.Cartn_x
_atom_site.Cartn_y
_atom_site.Cartn_z
_atom_site.occupancy
_atom_site.B_iso_or_equiv
_atom_site.auth_seq_id
_atom_site.auth_asym_id
_atom_site.pdbx_PDB_model_num
ATOM   1    N  N   . MET A 1 1   ? 51.603  64.472  111.678 1.00 23.95 1   A 1 
ATOM   2    C  CA  . MET A 1 1   ? 50.230  63.990  111.879 1.00 30.69 1   A 1 
ATOM   3    C  C   . MET A 1 1   ? 49.492  63.872  110.549 1.00 32.03 1   A 1 
ATOM   4    O  O   . MET A 1 1   ? 48.308  63.641  110.543 1.00 31.76 1   A 1 
ATOM   5    C  CB  . MET A 1 1   ? 49.464  64.898  112.840 1.00 30.97 1   A 1 
ATOM   6    C  CG  . MET A 1 1   ? 49.726  64.545  114.313 1.00 28.45 1   A 1 
ATOM   7    S  SD  . MET A 1 1   ? 48.945  65.671  115.512 1.00 26.89 1   A 1 
ATOM   8    C  CE  . MET A 1 1   ? 48.204  64.494  116.651 1.00 24.36 1   A 1 
ATOM   9    N  N   . ASP A 1 2   ? 50.247  64.074  109.496 1.00 31.81 2   A 1 
ATOM   10   C  CA  . ASP A 1 2   ? 49.666  64.103  108.145 1.00 33.82 2   A 1 
ATOM   11   C  C   . ASP A 1 2   ? 49.223  62.673  107.752 1.00 32.79 2   A 1 
ATOM   12   O  O   . ASP A 1 2   ? 50.017  61.846  107.326 1.00 31.29 2   A 1 
ATOM   13   C  CB  . ASP A 1 2   ? 50.678  64.733  107.193 1.00 32.96 2   A 1 
ATOM   14   C  CG  . ASP A 1 2   ? 51.035  66.171  107.657 1.00 28.48 2   A 1 
ATOM   15   O  OD1 . ASP A 1 2   ? 50.088  66.903  108.021 1.00 27.25 2   A 1 
ATOM   16   O  OD2 . ASP A 1 2   ? 52.238  66.481  107.789 1.00 27.26 2   A 1 
ATOM   17   N  N   . GLU A 1 3   ? 47.941  62.373  108.051 1.00 27.77 3   A 1 
ATOM   18   C  CA  . GLU A 1 3   ? 47.282  61.108  107.681 1.00 29.84 3   A 1 
ATOM   19   C  C   . GLU A 1 3   ? 47.122  61.076  106.144 1.00 28.99 3   A 1 
ATOM   20   O  O   . GLU A 1 3   ? 46.214  61.685  105.576 1.00 28.66 3   A 1 
ATOM   21   C  CB  . GLU A 1 3   ? 45.944  60.954  108.420 1.00 30.83 3   A 1 
ATOM   22   C  CG  . GLU A 1 3   ? 46.118  60.584  109.909 1.00 27.61 3   A 1 
ATOM   23   C  CD  . GLU A 1 3   ? 44.807  60.408  110.701 1.00 25.82 3   A 1 
ATOM   24   O  OE1 . GLU A 1 3   ? 44.829  59.680  111.727 1.00 23.63 3   A 1 
ATOM   25   O  OE2 . GLU A 1 3   ? 43.794  61.028  110.305 1.00 28.95 3   A 1 
ATOM   26   N  N   . GLU A 1 4   ? 48.086  60.396  105.488 1.00 28.12 4   A 1 
ATOM   27   C  CA  . GLU A 1 4   ? 47.986  60.137  104.044 1.00 29.70 4   A 1 
ATOM   28   C  C   . GLU A 1 4   ? 46.720  59.300  103.781 1.00 28.54 4   A 1 
ATOM   29   O  O   . GLU A 1 4   ? 46.673  58.083  103.966 1.00 28.04 4   A 1 
ATOM   30   C  CB  . GLU A 1 4   ? 49.251  59.430  103.520 1.00 30.38 4   A 1 
ATOM   31   C  CG  . GLU A 1 4   ? 50.453  60.392  103.345 1.00 26.80 4   A 1 
ATOM   32   C  CD  . GLU A 1 4   ? 51.703  59.724  102.739 1.00 26.01 4   A 1 
ATOM   33   O  OE1 . GLU A 1 4   ? 52.481  60.441  102.051 1.00 23.13 4   A 1 
ATOM   34   O  OE2 . GLU A 1 4   ? 51.889  58.509  102.973 1.00 28.37 4   A 1 
ATOM   35   N  N   . VAL A 1 5   ? 45.606  59.986  103.387 1.00 32.20 5   A 1 
ATOM   36   C  CA  . VAL A 1 5   ? 44.330  59.355  103.044 1.00 33.23 5   A 1 
ATOM   37   C  C   . VAL A 1 5   ? 44.544  58.541  101.763 1.00 32.30 5   A 1 
ATOM   38   O  O   . VAL A 1 5   ? 44.550  59.069  100.658 1.00 31.72 5   A 1 
ATOM   39   C  CB  . VAL A 1 5   ? 43.213  60.399  102.900 1.00 33.56 5   A 1 
ATOM   40   C  CG1 . VAL A 1 5   ? 41.865  59.749  102.565 1.00 28.28 5   A 1 
ATOM   41   C  CG2 . VAL A 1 5   ? 43.018  61.194  104.213 1.00 31.71 5   A 1 
ATOM   42   N  N   . LEU A 1 6   ? 44.786  57.240  101.979 1.00 31.90 6   A 1 
ATOM   43   C  CA  . LEU A 1 6   ? 44.838  56.272  100.877 1.00 33.94 6   A 1 
ATOM   44   C  C   . LEU A 1 6   ? 43.476  56.267  100.165 1.00 31.90 6   A 1 
ATOM   45   O  O   . LEU A 1 6   ? 42.519  55.633  100.602 1.00 31.42 6   A 1 
ATOM   46   C  CB  . LEU A 1 6   ? 45.196  54.887  101.457 1.00 34.17 6   A 1 
ATOM   47   C  CG  . LEU A 1 6   ? 46.709  54.703  101.746 1.00 30.61 6   A 1 
ATOM   48   C  CD1 . LEU A 1 6   ? 46.936  53.519  102.690 1.00 29.84 6   A 1 
ATOM   49   C  CD2 . LEU A 1 6   ? 47.492  54.427  100.455 1.00 31.79 6   A 1 
ATOM   50   N  N   . VAL A 1 7   ? 43.348  57.031  99.079  1.00 31.42 7   A 1 
ATOM   51   C  CA  . VAL A 1 7   ? 42.154  57.055  98.218  1.00 32.16 7   A 1 
ATOM   52   C  C   . VAL A 1 7   ? 42.098  55.720  97.463  1.00 30.81 7   A 1 
ATOM   53   O  O   . VAL A 1 7   ? 42.772  55.543  96.450  1.00 29.77 7   A 1 
ATOM   54   C  CB  . VAL A 1 7   ? 42.149  58.276  97.282  1.00 32.33 7   A 1 
ATOM   55   C  CG1 . VAL A 1 7   ? 40.874  58.337  96.434  1.00 27.63 7   A 1 
ATOM   56   C  CG2 . VAL A 1 7   ? 42.239  59.590  98.072  1.00 29.90 7   A 1 
ATOM   57   N  N   . GLU A 1 8   ? 41.320  54.779  98.021  1.00 26.11 8   A 1 
ATOM   58   C  CA  . GLU A 1 8   ? 40.997  53.521  97.325  1.00 27.95 8   A 1 
ATOM   59   C  C   . GLU A 1 8   ? 40.231  53.837  96.026  1.00 26.96 8   A 1 
ATOM   60   O  O   . GLU A 1 8   ? 39.023  54.064  96.007  1.00 25.51 8   A 1 
ATOM   61   C  CB  . GLU A 1 8   ? 40.198  52.576  98.229  1.00 27.45 8   A 1 
ATOM   62   C  CG  . GLU A 1 8   ? 41.063  51.889  99.303  1.00 24.42 8   A 1 
ATOM   63   C  CD  . GLU A 1 8   ? 40.282  50.855  100.143 1.00 22.57 8   A 1 
ATOM   64   O  OE1 . GLU A 1 8   ? 40.932  49.918  100.667 1.00 20.56 8   A 1 
ATOM   65   O  OE2 . GLU A 1 8   ? 39.047  51.007  100.254 1.00 24.27 8   A 1 
ATOM   66   N  N   . ASN A 1 9   ? 40.947  53.902  94.927  1.00 29.66 9   A 1 
ATOM   67   C  CA  . ASN A 1 9   ? 40.372  54.168  93.611  1.00 31.75 9   A 1 
ATOM   68   C  C   . ASN A 1 9   ? 39.694  52.880  93.099  1.00 30.65 9   A 1 
ATOM   69   O  O   . ASN A 1 9   ? 40.245  52.135  92.296  1.00 28.42 9   A 1 
ATOM   70   C  CB  . ASN A 1 9   ? 41.469  54.766  92.698  1.00 30.22 9   A 1 
ATOM   71   C  CG  . ASN A 1 9   ? 41.021  55.979  91.886  1.00 26.27 9   A 1 
ATOM   72   O  OD1 . ASN A 1 9   ? 39.888  56.404  91.904  1.00 25.34 9   A 1 
ATOM   73   N  ND2 . ASN A 1 9   ? 41.945  56.580  91.172  1.00 26.18 9   A 1 
ATOM   74   N  N   . ASN A 1 10  ? 38.515  52.589  93.644  1.00 30.16 10  A 1 
ATOM   75   C  CA  . ASN A 1 10  ? 37.645  51.463  93.264  1.00 32.06 10  A 1 
ATOM   76   C  C   . ASN A 1 10  ? 37.104  51.660  91.826  1.00 30.79 10  A 1 
ATOM   77   O  O   . ASN A 1 10  ? 35.910  51.872  91.619  1.00 28.26 10  A 1 
ATOM   78   C  CB  . ASN A 1 10  ? 36.527  51.309  94.319  1.00 30.33 10  A 1 
ATOM   79   C  CG  . ASN A 1 10  ? 36.791  50.251  95.387  1.00 26.18 10  A 1 
ATOM   80   O  OD1 . ASN A 1 10  ? 37.555  49.334  95.223  1.00 25.39 10  A 1 
ATOM   81   N  ND2 . ASN A 1 10  ? 36.103  50.330  96.498  1.00 26.02 10  A 1 
ATOM   82   N  N   . GLN A 1 11  ? 37.958  51.675  90.850  1.00 25.46 11  A 1 
ATOM   83   C  CA  . GLN A 1 11  ? 37.531  51.629  89.449  1.00 27.56 11  A 1 
ATOM   84   C  C   . GLN A 1 11  ? 36.920  50.246  89.176  1.00 27.16 11  A 1 
ATOM   85   O  O   . GLN A 1 11  ? 37.594  49.296  88.805  1.00 25.03 11  A 1 
ATOM   86   C  CB  . GLN A 1 11  ? 38.677  51.981  88.496  1.00 26.67 11  A 1 
ATOM   87   C  CG  . GLN A 1 11  ? 38.979  53.488  88.490  1.00 23.75 11  A 1 
ATOM   88   C  CD  . GLN A 1 11  ? 39.974  53.902  87.402  1.00 21.99 11  A 1 
ATOM   89   O  OE1 . GLN A 1 11  ? 40.634  53.116  86.766  1.00 21.92 11  A 1 
ATOM   90   N  NE2 . GLN A 1 11  ? 40.109  55.188  87.142  1.00 23.55 11  A 1 
ATOM   91   N  N   . GLY A 1 12  ? 35.615  50.145  89.432  1.00 28.34 12  A 1 
ATOM   92   C  CA  . GLY A 1 12  ? 34.850  48.946  89.103  1.00 28.83 12  A 1 
ATOM   93   C  C   . GLY A 1 12  ? 34.858  48.734  87.594  1.00 29.34 12  A 1 
ATOM   94   O  O   . GLY A 1 12  ? 34.121  49.403  86.868  1.00 27.86 12  A 1 
ATOM   95   N  N   . GLU A 1 13  ? 35.695  47.810  87.159  1.00 30.25 13  A 1 
ATOM   96   C  CA  . GLU A 1 13  ? 35.679  47.349  85.766  1.00 31.20 13  A 1 
ATOM   97   C  C   . GLU A 1 13  ? 34.303  46.725  85.468  1.00 30.45 13  A 1 
ATOM   98   O  O   . GLU A 1 13  ? 34.049  45.547  85.715  1.00 29.26 13  A 1 
ATOM   99   C  CB  . GLU A 1 13  ? 36.813  46.354  85.494  1.00 31.36 13  A 1 
ATOM   100  C  CG  . GLU A 1 13  ? 38.202  47.014  85.451  1.00 27.94 13  A 1 
ATOM   101  C  CD  . GLU A 1 13  ? 39.319  46.033  85.044  1.00 26.37 13  A 1 
ATOM   102  O  OE1 . GLU A 1 13  ? 40.358  46.518  84.551  1.00 24.06 13  A 1 
ATOM   103  O  OE2 . GLU A 1 13  ? 39.113  44.807  85.207  1.00 28.35 13  A 1 
ATOM   104  N  N   . SER A 1 14  ? 33.374  47.557  85.001  1.00 25.05 14  A 1 
ATOM   105  C  CA  . SER A 1 14  ? 32.081  47.057  84.552  1.00 26.02 14  A 1 
ATOM   106  C  C   . SER A 1 14  ? 32.320  46.204  83.310  1.00 26.09 14  A 1 
ATOM   107  O  O   . SER A 1 14  ? 32.374  46.709  82.188  1.00 24.98 14  A 1 
ATOM   108  C  CB  . SER A 1 14  ? 31.078  48.201  84.312  1.00 25.82 14  A 1 
ATOM   109  O  OG  . SER A 1 14  ? 31.523  49.097  83.321  1.00 23.26 14  A 1 
ATOM   110  N  N   . VAL A 1 15  ? 32.488  44.915  83.547  1.00 26.16 15  A 1 
ATOM   111  C  CA  . VAL A 1 15  ? 32.583  43.912  82.477  1.00 25.99 15  A 1 
ATOM   112  C  C   . VAL A 1 15  ? 31.235  43.883  81.759  1.00 25.36 15  A 1 
ATOM   113  O  O   . VAL A 1 15  ? 30.324  43.135  82.121  1.00 23.89 15  A 1 
ATOM   114  C  CB  . VAL A 1 15  ? 32.977  42.531  83.040  1.00 25.58 15  A 1 
ATOM   115  C  CG1 . VAL A 1 15  ? 33.163  41.508  81.916  1.00 22.04 15  A 1 
ATOM   116  C  CG2 . VAL A 1 15  ? 34.293  42.603  83.831  1.00 24.97 15  A 1 
ATOM   117  N  N   . THR A 1 16  ? 31.064  44.772  80.784  1.00 25.24 16  A 1 
ATOM   118  C  CA  . THR A 1 16  ? 29.882  44.802  79.925  1.00 25.99 16  A 1 
ATOM   119  C  C   . THR A 1 16  ? 29.869  43.493  79.139  1.00 25.31 16  A 1 
ATOM   120  O  O   . THR A 1 16  ? 30.582  43.332  78.153  1.00 23.94 16  A 1 
ATOM   121  C  CB  . THR A 1 16  ? 29.850  46.034  78.999  1.00 25.43 16  A 1 
ATOM   122  O  OG1 . THR A 1 16  ? 31.131  46.565  78.767  1.00 22.30 16  A 1 
ATOM   123  C  CG2 . THR A 1 16  ? 29.015  47.156  79.603  1.00 22.96 16  A 1 
ATOM   124  N  N   . LYS A 1 17  ? 29.078  42.541  79.647  1.00 27.17 17  A 1 
ATOM   125  C  CA  . LYS A 1 17  ? 28.844  41.266  78.971  1.00 28.67 17  A 1 
ATOM   126  C  C   . LYS A 1 17  ? 28.219  41.576  77.608  1.00 26.64 17  A 1 
ATOM   127  O  O   . LYS A 1 17  ? 27.031  41.847  77.526  1.00 25.56 17  A 1 
ATOM   128  C  CB  . LYS A 1 17  ? 27.936  40.348  79.797  1.00 29.78 17  A 1 
ATOM   129  C  CG  . LYS A 1 17  ? 28.670  39.705  80.981  1.00 26.24 17  A 1 
ATOM   130  C  CD  . LYS A 1 17  ? 27.740  38.753  81.743  1.00 25.70 17  A 1 
ATOM   131  C  CE  . LYS A 1 17  ? 28.509  38.038  82.872  1.00 23.16 17  A 1 
ATOM   132  N  NZ  . LYS A 1 17  ? 27.645  37.136  83.652  1.00 21.79 17  A 1 
ATOM   133  N  N   . CYS A 1 18  ? 29.021  41.546  76.569  1.00 28.18 18  A 1 
ATOM   134  C  CA  . CYS A 1 18  ? 28.516  41.571  75.199  1.00 26.36 18  A 1 
ATOM   135  C  C   . CYS A 1 18  ? 27.574  40.380  75.039  1.00 25.80 18  A 1 
ATOM   136  O  O   . CYS A 1 18  ? 28.008  39.231  74.909  1.00 25.05 18  A 1 
ATOM   137  C  CB  . CYS A 1 18  ? 29.679  41.519  74.193  1.00 25.63 18  A 1 
ATOM   138  S  SG  . CYS A 1 18  ? 30.434  43.163  74.020  1.00 21.98 18  A 1 
ATOM   139  N  N   . LEU A 1 19  ? 26.279  40.651  75.102  1.00 25.46 19  A 1 
ATOM   140  C  CA  . LEU A 1 19  ? 25.247  39.679  74.767  1.00 26.41 19  A 1 
ATOM   141  C  C   . LEU A 1 19  ? 25.479  39.282  73.312  1.00 25.29 19  A 1 
ATOM   142  O  O   . LEU A 1 19  ? 25.150  40.026  72.393  1.00 23.94 19  A 1 
ATOM   143  C  CB  . LEU A 1 19  ? 23.856  40.320  74.988  1.00 26.56 19  A 1 
ATOM   144  C  CG  . LEU A 1 19  ? 23.344  40.148  76.434  1.00 23.01 19  A 1 
ATOM   145  C  CD1 . LEU A 1 19  ? 22.340  41.246  76.808  1.00 22.51 19  A 1 
ATOM   146  C  CD2 . LEU A 1 19  ? 22.645  38.794  76.608  1.00 24.13 19  A 1 
ATOM   147  N  N   . GLN A 1 20  ? 26.081  38.122  73.128  1.00 25.66 20  A 1 
ATOM   148  C  CA  . GLN A 1 20  ? 26.107  37.457  71.830  1.00 28.10 20  A 1 
ATOM   149  C  C   . GLN A 1 20  ? 24.665  37.099  71.477  1.00 27.68 20  A 1 
ATOM   150  O  O   . GLN A 1 20  ? 24.168  36.024  71.814  1.00 27.03 20  A 1 
ATOM   151  C  CB  . GLN A 1 20  ? 27.005  36.217  71.861  1.00 28.54 20  A 1 
ATOM   152  C  CG  . GLN A 1 20  ? 28.498  36.549  71.779  1.00 25.08 20  A 1 
ATOM   153  C  CD  . GLN A 1 20  ? 29.365  35.288  71.699  1.00 23.03 20  A 1 
ATOM   154  O  OE1 . GLN A 1 20  ? 28.986  34.209  72.102  1.00 23.21 20  A 1 
ATOM   155  N  NE2 . GLN A 1 20  ? 30.569  35.381  71.184  1.00 22.71 20  A 1 
ATOM   156  N  N   . TRP A 1 21  ? 23.952  38.046  70.840  1.00 32.83 21  A 1 
ATOM   157  C  CA  . TRP A 1 21  ? 22.695  37.750  70.167  1.00 31.72 21  A 1 
ATOM   158  C  C   . TRP A 1 21  ? 23.056  36.806  69.027  1.00 29.88 21  A 1 
ATOM   159  O  O   . TRP A 1 21  ? 23.501  37.234  67.960  1.00 28.18 21  A 1 
ATOM   160  C  CB  . TRP A 1 21  ? 21.997  39.034  69.721  1.00 31.52 21  A 1 
ATOM   161  C  CG  . TRP A 1 21  ? 21.249  39.762  70.795  1.00 30.04 21  A 1 
ATOM   162  C  CD1 . TRP A 1 21  ? 21.751  40.181  71.984  1.00 27.44 21  A 1 
ATOM   163  C  CD2 . TRP A 1 21  ? 19.836  40.150  70.799  1.00 29.20 21  A 1 
ATOM   164  N  NE1 . TRP A 1 21  ? 20.744  40.802  72.720  1.00 27.25 21  A 1 
ATOM   165  C  CE2 . TRP A 1 21  ? 19.562  40.803  72.025  1.00 27.92 21  A 1 
ATOM   166  C  CE3 . TRP A 1 21  ? 18.782  40.017  69.873  1.00 29.99 21  A 1 
ATOM   167  C  CZ2 . TRP A 1 21  ? 18.281  41.307  72.334  1.00 31.15 21  A 1 
ATOM   168  C  CZ3 . TRP A 1 21  ? 17.496  40.519  70.173  1.00 30.19 21  A 1 
ATOM   169  C  CH2 . TRP A 1 21  ? 17.254  41.150  71.389  1.00 30.28 21  A 1 
ATOM   170  N  N   . GLY A 1 22  ? 22.937  35.511  69.280  1.00 28.29 22  A 1 
ATOM   171  C  CA  . GLY A 1 22  ? 22.963  34.502  68.241  1.00 28.84 22  A 1 
ATOM   172  C  C   . GLY A 1 22  ? 21.796  34.780  67.309  1.00 28.58 22  A 1 
ATOM   173  O  O   . GLY A 1 22  ? 20.677  34.347  67.582  1.00 27.71 22  A 1 
ATOM   174  N  N   . VAL A 1 23  ? 22.045  35.557  66.274  1.00 29.18 23  A 1 
ATOM   175  C  CA  . VAL A 1 23  ? 21.101  35.711  65.176  1.00 29.02 23  A 1 
ATOM   176  C  C   . VAL A 1 23  ? 20.969  34.317  64.585  1.00 28.13 23  A 1 
ATOM   177  O  O   . VAL A 1 23  ? 21.825  33.870  63.830  1.00 26.92 23  A 1 
ATOM   178  C  CB  . VAL A 1 23  ? 21.565  36.743  64.131  1.00 29.24 23  A 1 
ATOM   179  C  CG1 . VAL A 1 23  ? 20.557  36.874  62.986  1.00 24.19 23  A 1 
ATOM   180  C  CG2 . VAL A 1 23  ? 21.732  38.127  64.776  1.00 26.75 23  A 1 
ATOM   181  N  N   . GLY A 1 24  ? 19.935  33.605  64.999  1.00 27.39 24  A 1 
ATOM   182  C  CA  . GLY A 1 24  ? 19.546  32.363  64.363  1.00 26.38 24  A 1 
ATOM   183  C  C   . GLY A 1 24  ? 19.200  32.715  62.930  1.00 26.02 24  A 1 
ATOM   184  O  O   . GLY A 1 24  ? 18.107  33.200  62.667  1.00 25.29 24  A 1 
ATOM   185  N  N   . ILE A 1 25  ? 20.161  32.534  62.038  1.00 29.15 25  A 1 
ATOM   186  C  CA  . ILE A 1 25  ? 19.887  32.569  60.606  1.00 30.17 25  A 1 
ATOM   187  C  C   . ILE A 1 25  ? 18.911  31.425  60.398  1.00 29.71 25  A 1 
ATOM   188  O  O   . ILE A 1 25  ? 19.298  30.264  60.324  1.00 28.90 25  A 1 
ATOM   189  C  CB  . ILE A 1 25  ? 21.171  32.436  59.760  1.00 30.17 25  A 1 
ATOM   190  C  CG1 . ILE A 1 25  ? 22.120  33.627  60.034  1.00 26.20 25  A 1 
ATOM   191  C  CG2 . ILE A 1 25  ? 20.805  32.363  58.266  1.00 27.91 25  A 1 
ATOM   192  C  CD1 . ILE A 1 25  ? 23.479  33.510  59.331  1.00 26.33 25  A 1 
ATOM   193  N  N   . THR A 1 26  ? 17.640  31.780  60.374  1.00 26.88 26  A 1 
ATOM   194  C  CA  . THR A 1 26  ? 16.616  30.873  59.900  1.00 27.98 26  A 1 
ATOM   195  C  C   . THR A 1 26  ? 16.971  30.645  58.448  1.00 27.19 26  A 1 
ATOM   196  O  O   . THR A 1 26  ? 16.684  31.473  57.589  1.00 26.58 26  A 1 
ATOM   197  C  CB  . THR A 1 26  ? 15.183  31.443  60.045  1.00 28.35 26  A 1 
ATOM   198  O  OG1 . THR A 1 26  ? 15.119  32.498  60.968  1.00 24.26 26  A 1 
ATOM   199  C  CG2 . THR A 1 26  ? 14.225  30.368  60.551  1.00 24.83 26  A 1 
ATOM   200  N  N   . VAL A 1 27  ? 17.676  29.543  58.203  1.00 28.27 27  A 1 
ATOM   201  C  CA  . VAL A 1 27  ? 17.850  29.029  56.853  1.00 28.84 27  A 1 
ATOM   202  C  C   . VAL A 1 27  ? 16.430  28.729  56.399  1.00 27.82 27  A 1 
ATOM   203  O  O   . VAL A 1 27  ? 15.859  27.703  56.751  1.00 26.86 27  A 1 
ATOM   204  C  CB  . VAL A 1 27  ? 18.756  27.784  56.801  1.00 28.91 27  A 1 
ATOM   205  C  CG1 . VAL A 1 27  ? 18.907  27.256  55.367  1.00 23.78 27  A 1 
ATOM   206  C  CG2 . VAL A 1 27  ? 20.159  28.109  57.328  1.00 25.85 27  A 1 
ATOM   207  N  N   . VAL A 1 28  ? 15.844  29.702  55.706  1.00 29.84 28  A 1 
ATOM   208  C  CA  . VAL A 1 28  ? 14.672  29.428  54.898  1.00 29.83 28  A 1 
ATOM   209  C  C   . VAL A 1 28  ? 15.188  28.420  53.893  1.00 28.44 28  A 1 
ATOM   210  O  O   . VAL A 1 28  ? 15.814  28.780  52.898  1.00 27.67 28  A 1 
ATOM   211  C  CB  . VAL A 1 28  ? 14.087  30.693  54.232  1.00 30.39 28  A 1 
ATOM   212  C  CG1 . VAL A 1 28  ? 12.862  30.355  53.379  1.00 25.23 28  A 1 
ATOM   213  C  CG2 . VAL A 1 28  ? 13.644  31.709  55.292  1.00 27.53 28  A 1 
ATOM   214  N  N   . VAL A 1 29  ? 14.996  27.146  54.225  1.00 29.67 29  A 1 
ATOM   215  C  CA  . VAL A 1 29  ? 14.985  26.098  53.221  1.00 30.08 29  A 1 
ATOM   216  C  C   . VAL A 1 29  ? 13.810  26.485  52.335  1.00 28.93 29  A 1 
ATOM   217  O  O   . VAL A 1 29  ? 12.672  26.107  52.580  1.00 28.27 29  A 1 
ATOM   218  C  CB  . VAL A 1 29  ? 14.821  24.685  53.828  1.00 30.32 29  A 1 
ATOM   219  C  CG1 . VAL A 1 29  ? 14.846  23.616  52.737  1.00 25.08 29  A 1 
ATOM   220  C  CG2 . VAL A 1 29  ? 15.961  24.375  54.812  1.00 27.57 29  A 1 
ATOM   221  N  N   . THR A 1 30  ? 14.092  27.342  51.358  1.00 28.44 30  A 1 
ATOM   222  C  CA  . THR A 1 30  ? 13.273  27.389  50.177  1.00 28.73 30  A 1 
ATOM   223  C  C   . THR A 1 30  ? 13.333  25.968  49.656  1.00 27.83 30  A 1 
ATOM   224  O  O   . THR A 1 30  ? 14.299  25.551  49.028  1.00 27.08 30  A 1 
ATOM   225  C  CB  . THR A 1 30  ? 13.780  28.421  49.130  1.00 28.84 30  A 1 
ATOM   226  O  OG1 . THR A 1 30  ? 15.177  28.559  49.165  1.00 24.78 30  A 1 
ATOM   227  C  CG2 . THR A 1 30  ? 13.196  29.796  49.394  1.00 25.92 30  A 1 
ATOM   228  N  N   . CYS A 1 31  ? 12.297  25.207  50.012  1.00 30.31 31  A 1 
ATOM   229  C  CA  . CYS A 1 31  ? 11.864  24.112  49.186  1.00 31.62 31  A 1 
ATOM   230  C  C   . CYS A 1 31  ? 11.629  24.759  47.818  1.00 30.06 31  A 1 
ATOM   231  O  O   . CYS A 1 31  ? 10.547  25.280  47.546  1.00 28.77 31  A 1 
ATOM   232  C  CB  . CYS A 1 31  ? 10.578  23.479  49.746  1.00 31.45 31  A 1 
ATOM   233  S  SG  . CYS A 1 31  ? 10.940  22.456  51.200  1.00 26.90 31  A 1 
ATOM   234  N  N   . ILE A 1 32  ? 12.679  24.786  47.029  1.00 32.87 32  A 1 
ATOM   235  C  CA  . ILE A 1 32  ? 12.519  24.739  45.599  1.00 33.83 32  A 1 
ATOM   236  C  C   . ILE A 1 32  ? 11.722  23.452  45.437  1.00 32.04 32  A 1 
ATOM   237  O  O   . ILE A 1 32  ? 12.268  22.352  45.448  1.00 30.92 32  A 1 
ATOM   238  C  CB  . ILE A 1 32  ? 13.873  24.735  44.854  1.00 34.35 32  A 1 
ATOM   239  C  CG1 . ILE A 1 32  ? 14.668  26.025  45.175  1.00 30.05 32  A 1 
ATOM   240  C  CG2 . ILE A 1 32  ? 13.627  24.614  43.343  1.00 31.83 32  A 1 
ATOM   241  C  CD1 . ILE A 1 32  ? 16.078  26.067  44.558  1.00 29.89 32  A 1 
ATOM   242  N  N   . ALA A 1 33  ? 10.409  23.615  45.416  1.00 30.37 33  A 1 
ATOM   243  C  CA  . ALA A 1 33  ? 9.577   22.705  44.681  1.00 31.31 33  A 1 
ATOM   244  C  C   . ALA A 1 33  ? 10.221  22.721  43.291  1.00 30.97 33  A 1 
ATOM   245  O  O   . ALA A 1 33  ? 10.005  23.635  42.501  1.00 30.62 33  A 1 
ATOM   246  C  CB  . ALA A 1 33  ? 8.120   23.192  44.690  1.00 32.24 33  A 1 
ATOM   247  N  N   . GLY A 1 34  ? 11.109  21.753  43.083  1.00 30.36 34  A 1 
ATOM   248  C  CA  . GLY A 1 34  ? 11.352  21.270  41.768  1.00 28.55 34  A 1 
ATOM   249  C  C   . GLY A 1 34  ? 9.954   20.943  41.280  1.00 28.65 34  A 1 
ATOM   250  O  O   . GLY A 1 34  ? 9.410   19.891  41.586  1.00 28.00 34  A 1 
ATOM   251  N  N   . LEU A 1 35  ? 9.374   21.906  40.583  1.00 31.26 35  A 1 
ATOM   252  C  CA  . LEU A 1 35  ? 8.580   21.588  39.445  1.00 33.38 35  A 1 
ATOM   253  C  C   . LEU A 1 35  ? 9.515   20.683  38.630  1.00 32.25 35  A 1 
ATOM   254  O  O   . LEU A 1 35  ? 10.273  21.114  37.780  1.00 32.30 35  A 1 
ATOM   255  C  CB  . LEU A 1 35  ? 8.165   22.877  38.694  1.00 34.67 35  A 1 
ATOM   256  C  CG  . LEU A 1 35  ? 6.939   23.581  39.319  1.00 30.46 35  A 1 
ATOM   257  C  CD1 . LEU A 1 35  ? 6.905   25.064  38.928  1.00 29.58 35  A 1 
ATOM   258  C  CD2 . LEU A 1 35  ? 5.636   22.944  38.822  1.00 32.42 35  A 1 
ATOM   259  N  N   . LEU A 1 36  ? 9.461   19.399  38.981  1.00 33.60 36  A 1 
ATOM   260  C  CA  . LEU A 1 36  ? 9.341   18.383  37.990  1.00 37.97 36  A 1 
ATOM   261  C  C   . LEU A 1 36  ? 8.174   18.870  37.126  1.00 36.21 36  A 1 
ATOM   262  O  O   . LEU A 1 36  ? 7.019   18.516  37.330  1.00 37.35 36  A 1 
ATOM   263  C  CB  . LEU A 1 36  ? 9.072   17.010  38.641  1.00 39.32 36  A 1 
ATOM   264  C  CG  . LEU A 1 36  ? 10.332  16.347  39.251  1.00 34.45 36  A 1 
ATOM   265  C  CD1 . LEU A 1 36  ? 9.936   15.234  40.222  1.00 33.24 36  A 1 
ATOM   266  C  CD2 . LEU A 1 36  ? 11.204  15.720  38.152  1.00 35.38 36  A 1 
ATOM   267  N  N   . ILE A 1 37  ? 8.508   19.787  36.238  1.00 33.65 37  A 1 
ATOM   268  C  CA  . ILE A 1 37  ? 8.017   19.682  34.904  1.00 35.89 37  A 1 
ATOM   269  C  C   . ILE A 1 37  ? 8.360   18.234  34.581  1.00 35.30 37  A 1 
ATOM   270  O  O   . ILE A 1 37  ? 9.454   17.892  34.143  1.00 35.36 37  A 1 
ATOM   271  C  CB  . ILE A 1 37  ? 8.684   20.704  33.942  1.00 36.28 37  A 1 
ATOM   272  C  CG1 . ILE A 1 37  ? 8.509   22.153  34.453  1.00 31.65 37  A 1 
ATOM   273  C  CG2 . ILE A 1 37  ? 8.067   20.556  32.541  1.00 33.89 37  A 1 
ATOM   274  C  CD1 . ILE A 1 37  ? 9.239   23.210  33.603  1.00 31.46 37  A 1 
ATOM   275  N  N   . VAL A 1 38  ? 7.427   17.376  34.959  1.00 37.24 38  A 1 
ATOM   276  C  CA  . VAL A 1 38  ? 7.121   16.258  34.131  1.00 38.49 38  A 1 
ATOM   277  C  C   . VAL A 1 38  ? 6.899   16.956  32.796  1.00 38.11 38  A 1 
ATOM   278  O  O   . VAL A 1 38  ? 5.824   17.462  32.498  1.00 37.94 38  A 1 
ATOM   279  C  CB  . VAL A 1 38  ? 5.878   15.486  34.609  1.00 37.67 38  A 1 
ATOM   280  C  CG1 . VAL A 1 38  ? 5.652   14.226  33.766  1.00 32.61 38  A 1 
ATOM   281  C  CG2 . VAL A 1 38  ? 6.028   15.038  36.075  1.00 34.79 38  A 1 
ATOM   282  N  N   . TYR A 1 39  ? 8.006   17.123  32.057  1.00 37.07 39  A 1 
ATOM   283  C  CA  . TYR A 1 39  ? 7.914   16.924  30.656  1.00 37.00 39  A 1 
ATOM   284  C  C   . TYR A 1 39  ? 7.090   15.641  30.601  1.00 36.37 39  A 1 
ATOM   285  O  O   . TYR A 1 39  ? 7.584   14.539  30.812  1.00 36.11 39  A 1 
ATOM   286  C  CB  . TYR A 1 39  ? 9.302   16.779  30.004  1.00 37.07 39  A 1 
ATOM   287  C  CG  . TYR A 1 39  ? 9.844   18.055  29.410  1.00 32.81 39  A 1 
ATOM   288  C  CD1 . TYR A 1 39  ? 9.647   18.330  28.035  1.00 31.60 39  A 1 
ATOM   289  C  CD2 . TYR A 1 39  ? 10.553  18.971  30.202  1.00 30.83 39  A 1 
ATOM   290  C  CE1 . TYR A 1 39  ? 10.158  19.502  27.470  1.00 29.89 39  A 1 
ATOM   291  C  CE2 . TYR A 1 39  ? 11.057  20.151  29.640  1.00 30.75 39  A 1 
ATOM   292  C  CZ  . TYR A 1 39  ? 10.867  20.418  28.268  1.00 30.36 39  A 1 
ATOM   293  O  OH  . TYR A 1 39  ? 11.361  21.559  27.728  1.00 32.83 39  A 1 
ATOM   294  N  N   . PHE A 1 40  ? 5.781   15.843  30.422  1.00 39.07 40  A 1 
ATOM   295  C  CA  . PHE A 1 40  ? 5.095   15.022  29.493  1.00 41.23 40  A 1 
ATOM   296  C  C   . PHE A 1 40  ? 5.999   15.109  28.257  1.00 40.91 40  A 1 
ATOM   297  O  O   . PHE A 1 40  ? 5.857   15.985  27.410  1.00 39.77 40  A 1 
ATOM   298  C  CB  . PHE A 1 40  ? 3.678   15.548  29.233  1.00 38.95 40  A 1 
ATOM   299  C  CG  . PHE A 1 40  ? 2.698   15.271  30.351  1.00 35.38 40  A 1 
ATOM   300  C  CD1 . PHE A 1 40  ? 1.963   14.074  30.359  1.00 32.74 40  A 1 
ATOM   301  C  CD2 . PHE A 1 40  ? 2.496   16.207  31.376  1.00 32.43 40  A 1 
ATOM   302  C  CE1 . PHE A 1 40  ? 1.043   13.816  31.390  1.00 30.07 40  A 1 
ATOM   303  C  CE2 . PHE A 1 40  ? 1.583   15.952  32.405  1.00 31.18 40  A 1 
ATOM   304  C  CZ  . PHE A 1 40  ? 0.847   14.760  32.411  1.00 31.00 40  A 1 
ATOM   305  N  N   . VAL A 1 41  ? 7.028   14.272  28.260  1.00 40.80 41  A 1 
ATOM   306  C  CA  . VAL A 1 41  ? 7.510   13.622  27.080  1.00 42.83 41  A 1 
ATOM   307  C  C   . VAL A 1 41  ? 6.192   13.099  26.554  1.00 43.89 41  A 1 
ATOM   308  O  O   . VAL A 1 41  ? 5.656   12.122  27.085  1.00 42.00 41  A 1 
ATOM   309  C  CB  . VAL A 1 41  ? 8.479   12.462  27.388  1.00 39.33 41  A 1 
ATOM   310  C  CG1 . VAL A 1 41  ? 9.049   11.883  26.100  1.00 34.24 41  A 1 
ATOM   311  C  CG2 . VAL A 1 41  ? 9.669   12.931  28.256  1.00 36.15 41  A 1 
ATOM   312  N  N   . ASN A 1 42  ? 5.581   13.914  25.709  1.00 42.61 42  A 1 
ATOM   313  C  CA  . ASN A 1 42  ? 4.442   13.490  24.927  1.00 44.92 42  A 1 
ATOM   314  C  C   . ASN A 1 42  ? 4.915   12.141  24.438  1.00 44.32 42  A 1 
ATOM   315  O  O   . ASN A 1 42  ? 5.962   12.138  23.790  1.00 42.13 42  A 1 
ATOM   316  C  CB  . ASN A 1 42  ? 4.208   14.469  23.759  1.00 42.52 42  A 1 
ATOM   317  C  CG  . ASN A 1 42  ? 2.881   15.195  23.854  1.00 36.49 42  A 1 
ATOM   318  O  OD1 . ASN A 1 42  ? 1.962   14.768  24.524  1.00 35.45 42  A 1 
ATOM   319  N  ND2 . ASN A 1 42  ? 2.740   16.293  23.147  1.00 35.06 42  A 1 
ATOM   320  N  N   . PRO A 1 43  ? 4.324   11.035  24.944  1.00 42.44 43  A 1 
ATOM   321  C  CA  . PRO A 1 43  ? 4.900   9.712   24.750  1.00 43.70 43  A 1 
ATOM   322  C  C   . PRO A 1 43  ? 5.145   9.664   23.258  1.00 45.62 43  A 1 
ATOM   323  O  O   . PRO A 1 43  ? 4.183   9.876   22.530  1.00 43.41 43  A 1 
ATOM   324  C  CB  . PRO A 1 43  ? 3.824   8.718   25.207  1.00 40.48 43  A 1 
ATOM   325  C  CG  . PRO A 1 43  ? 2.542   9.535   25.201  1.00 37.77 43  A 1 
ATOM   326  C  CD  . PRO A 1 43  ? 3.011   10.949  25.534  1.00 40.50 43  A 1 
ATOM   327  N  N   . SER A 1 44  ? 6.445   9.653   22.900  1.00 43.80 44  A 1 
ATOM   328  C  CA  . SER A 1 44  ? 6.879   10.027  21.556  1.00 44.27 44  A 1 
ATOM   329  C  C   . SER A 1 44  ? 5.930   9.304   20.627  1.00 45.68 44  A 1 
ATOM   330  O  O   . SER A 1 44  ? 5.854   8.078   20.715  1.00 42.00 44  A 1 
ATOM   331  C  CB  . SER A 1 44  ? 8.332   9.597   21.285  1.00 39.91 44  A 1 
ATOM   332  O  OG  . SER A 1 44  ? 8.503   8.220   21.528  1.00 36.34 44  A 1 
ATOM   333  N  N   . ASN A 1 45  ? 5.096   10.063  19.943  1.00 48.92 45  A 1 
ATOM   334  C  CA  . ASN A 1 45  ? 3.921   9.502   19.296  1.00 48.80 45  A 1 
ATOM   335  C  C   . ASN A 1 45  ? 4.444   8.763   18.064  1.00 49.26 45  A 1 
ATOM   336  O  O   . ASN A 1 45  ? 4.343   9.229   16.937  1.00 45.92 45  A 1 
ATOM   337  C  CB  . ASN A 1 45  ? 2.885   10.624  19.044  1.00 45.30 45  A 1 
ATOM   338  C  CG  . ASN A 1 45  ? 1.429   10.205  19.218  1.00 40.12 45  A 1 
ATOM   339  O  OD1 . ASN A 1 45  ? 1.097   9.091   19.585  1.00 38.81 45  A 1 
ATOM   340  N  ND2 . ASN A 1 45  ? 0.513   11.116  18.989  1.00 37.10 45  A 1 
ATOM   341  N  N   . THR A 1 46  ? 5.176   7.711   18.329  1.00 52.88 46  A 1 
ATOM   342  C  CA  . THR A 1 46  ? 5.859   6.853   17.388  1.00 53.84 46  A 1 
ATOM   343  C  C   . THR A 1 46  ? 4.729   6.157   16.687  1.00 56.02 46  A 1 
ATOM   344  O  O   . THR A 1 46  ? 4.217   5.141   17.147  1.00 53.21 46  A 1 
ATOM   345  C  CB  . THR A 1 46  ? 6.841   5.867   18.060  1.00 49.54 46  A 1 
ATOM   346  O  OG1 . THR A 1 46  ? 6.303   5.302   19.231  1.00 44.68 46  A 1 
ATOM   347  C  CG2 . THR A 1 46  ? 8.157   6.544   18.437  1.00 44.42 46  A 1 
ATOM   348  N  N   . ALA A 1 47  ? 4.260   6.853   15.654  1.00 61.31 47  A 1 
ATOM   349  C  CA  . ALA A 1 47  ? 3.099   6.457   14.904  1.00 64.31 47  A 1 
ATOM   350  C  C   . ALA A 1 47  ? 3.317   5.001   14.511  1.00 69.69 47  A 1 
ATOM   351  O  O   . ALA A 1 47  ? 4.361   4.648   13.958  1.00 66.45 47  A 1 
ATOM   352  C  CB  . ALA A 1 47  ? 2.925   7.405   13.712  1.00 57.89 47  A 1 
ATOM   353  N  N   . LYS A 1 48  ? 2.372   4.165   14.887  1.00 81.52 48  A 1 
ATOM   354  C  CA  . LYS A 1 48  ? 2.472   2.741   14.614  1.00 87.46 48  A 1 
ATOM   355  C  C   . LYS A 1 48  ? 2.537   2.556   13.100  1.00 91.49 48  A 1 
ATOM   356  O  O   . LYS A 1 48  ? 1.940   3.325   12.356  1.00 90.35 48  A 1 
ATOM   357  C  CB  . LYS A 1 48  ? 1.313   1.973   15.257  1.00 80.32 48  A 1 
ATOM   358  C  CG  . LYS A 1 48  ? 1.399   1.983   16.794  1.00 70.52 48  A 1 
ATOM   359  C  CD  . LYS A 1 48  ? 0.267   1.150   17.401  1.00 65.73 48  A 1 
ATOM   360  C  CE  . LYS A 1 48  ? 0.392   1.157   18.919  1.00 55.44 48  A 1 
ATOM   361  N  NZ  . LYS A 1 48  ? -0.673  0.337   19.559  1.00 48.87 48  A 1 
ATOM   362  N  N   . THR A 1 49  ? 3.275   1.545   12.682  1.00 93.86 49  A 1 
ATOM   363  C  CA  . THR A 1 49  ? 3.395   1.231   11.263  1.00 95.92 49  A 1 
ATOM   364  C  C   . THR A 1 49  ? 2.239   0.331   10.833  1.00 96.72 49  A 1 
ATOM   365  O  O   . THR A 1 49  ? 2.005   -0.697  11.471  1.00 95.98 49  A 1 
ATOM   366  C  CB  . THR A 1 49  ? 4.745   0.573   10.963  1.00 95.07 49  A 1 
ATOM   367  O  OG1 . THR A 1 49  ? 5.789   1.382   11.455  1.00 87.99 49  A 1 
ATOM   368  C  CG2 . THR A 1 49  ? 4.999   0.381   9.472   1.00 89.18 49  A 1 
ATOM   369  N  N   . ILE A 1 50  ? 1.553   0.707   9.775   1.00 97.34 50  A 1 
ATOM   370  C  CA  . ILE A 1 50  ? 0.697   -0.209  9.019   1.00 97.46 50  A 1 
ATOM   371  C  C   . ILE A 1 50  ? 1.612   -1.017  8.106   1.00 97.74 50  A 1 
ATOM   372  O  O   . ILE A 1 50  ? 2.294   -0.435  7.262   1.00 97.50 50  A 1 
ATOM   373  C  CB  . ILE A 1 50  ? -0.369  0.546   8.193   1.00 97.20 50  A 1 
ATOM   374  C  CG1 . ILE A 1 50  ? -1.246  1.438   9.093   1.00 95.83 50  A 1 
ATOM   375  C  CG2 . ILE A 1 50  ? -1.237  -0.446  7.407   1.00 95.98 50  A 1 
ATOM   376  C  CD1 . ILE A 1 50  ? -2.254  2.306   8.323   1.00 94.27 50  A 1 
ATOM   377  N  N   . ASN A 1 51  ? 1.612   -2.332  8.260   1.00 98.27 51  A 1 
ATOM   378  C  CA  . ASN A 1 51  ? 2.251   -3.247  7.325   1.00 98.26 51  A 1 
ATOM   379  C  C   . ASN A 1 51  ? 1.177   -3.813  6.402   1.00 98.48 51  A 1 
ATOM   380  O  O   . ASN A 1 51  ? 0.278   -4.510  6.866   1.00 98.31 51  A 1 
ATOM   381  C  CB  . ASN A 1 51  ? 2.966   -4.368  8.090   1.00 97.64 51  A 1 
ATOM   382  C  CG  . ASN A 1 51  ? 4.088   -3.857  8.971   1.00 89.33 51  A 1 
ATOM   383  O  OD1 . ASN A 1 51  ? 4.958   -3.113  8.568   1.00 80.04 51  A 1 
ATOM   384  N  ND2 . ASN A 1 51  ? 4.108   -4.267  10.222  1.00 78.19 51  A 1 
ATOM   385  N  N   . ILE A 1 52  ? 1.272   -3.535  5.110   1.00 98.65 52  A 1 
ATOM   386  C  CA  . ILE A 1 52  ? 0.329   -4.027  4.106   1.00 98.79 52  A 1 
ATOM   387  C  C   . ILE A 1 52  ? 0.980   -5.193  3.382   1.00 98.70 52  A 1 
ATOM   388  O  O   . ILE A 1 52  ? 2.016   -5.009  2.754   1.00 98.70 52  A 1 
ATOM   389  C  CB  . ILE A 1 52  ? -0.089  -2.925  3.115   1.00 98.65 52  A 1 
ATOM   390  C  CG1 . ILE A 1 52  ? -0.484  -1.619  3.838   1.00 98.35 52  A 1 
ATOM   391  C  CG2 . ILE A 1 52  ? -1.201  -3.459  2.203   1.00 98.35 52  A 1 
ATOM   392  C  CD1 . ILE A 1 52  ? -0.851  -0.463  2.891   1.00 97.73 52  A 1 
ATOM   393  N  N   . PHE A 1 53  ? 0.366   -6.378  3.456   1.00 98.78 53  A 1 
ATOM   394  C  CA  . PHE A 1 53  ? 0.713   -7.473  2.559   1.00 98.80 53  A 1 
ATOM   395  C  C   . PHE A 1 53  ? -0.019  -7.241  1.233   1.00 98.86 53  A 1 
ATOM   396  O  O   . PHE A 1 53  ? -1.203  -7.533  1.127   1.00 98.85 53  A 1 
ATOM   397  C  CB  . PHE A 1 53  ? 0.385   -8.817  3.218   1.00 98.83 53  A 1 
ATOM   398  C  CG  . PHE A 1 53  ? 0.742   -10.064 2.421   1.00 98.85 53  A 1 
ATOM   399  C  CD1 . PHE A 1 53  ? 0.199   -11.309 2.806   1.00 98.49 53  A 1 
ATOM   400  C  CD2 . PHE A 1 53  ? 1.617   -10.028 1.319   1.00 98.53 53  A 1 
ATOM   401  C  CE1 . PHE A 1 53  ? 0.524   -12.479 2.115   1.00 98.34 53  A 1 
ATOM   402  C  CE2 . PHE A 1 53  ? 1.933   -11.198 0.616   1.00 98.29 53  A 1 
ATOM   403  C  CZ  . PHE A 1 53  ? 1.387   -12.427 1.015   1.00 98.41 53  A 1 
ATOM   404  N  N   . SER A 1 54  ? 0.686   -6.665  0.270   1.00 98.86 54  A 1 
ATOM   405  C  CA  . SER A 1 54  ? 0.149   -6.297  -1.036  1.00 98.83 54  A 1 
ATOM   406  C  C   . SER A 1 54  ? 0.355   -7.422  -2.042  1.00 98.95 54  A 1 
ATOM   407  O  O   . SER A 1 54  ? 1.496   -7.743  -2.383  1.00 98.78 54  A 1 
ATOM   408  C  CB  . SER A 1 54  ? 0.792   -4.999  -1.520  1.00 98.69 54  A 1 
ATOM   409  O  OG  . SER A 1 54  ? 0.202   -4.587  -2.728  1.00 93.26 54  A 1 
ATOM   410  N  N   . ILE A 1 55  ? -0.751  -7.981  -2.512  1.00 98.90 55  A 1 
ATOM   411  C  CA  . ILE A 1 55  ? -0.827  -9.042  -3.519  1.00 98.87 55  A 1 
ATOM   412  C  C   . ILE A 1 55  ? -1.514  -8.434  -4.741  1.00 98.87 55  A 1 
ATOM   413  O  O   . ILE A 1 55  ? -2.718  -8.166  -4.693  1.00 98.48 55  A 1 
ATOM   414  C  CB  . ILE A 1 55  ? -1.609  -10.252 -2.962  1.00 98.86 55  A 1 
ATOM   415  C  CG1 . ILE A 1 55  ? -0.971  -10.800 -1.661  1.00 98.69 55  A 1 
ATOM   416  C  CG2 . ILE A 1 55  ? -1.699  -11.354 -4.034  1.00 98.75 55  A 1 
ATOM   417  C  CD1 . ILE A 1 55  ? -1.799  -11.897 -0.968  1.00 98.37 55  A 1 
ATOM   418  N  N   . SER A 1 56  ? -0.761  -8.174  -5.807  1.00 98.77 56  A 1 
ATOM   419  C  CA  . SER A 1 56  ? -1.282  -7.548  -7.024  1.00 98.51 56  A 1 
ATOM   420  C  C   . SER A 1 56  ? -1.322  -8.550  -8.165  1.00 98.64 56  A 1 
ATOM   421  O  O   . SER A 1 56  ? -0.402  -9.355  -8.284  1.00 97.79 56  A 1 
ATOM   422  C  CB  . SER A 1 56  ? -0.419  -6.355  -7.419  1.00 97.35 56  A 1 
ATOM   423  O  OG  . SER A 1 56  ? -1.178  -5.426  -8.149  1.00 85.33 56  A 1 
ATOM   424  N  N   . ASP A 1 57  ? -2.366  -8.492  -8.992  1.00 98.70 57  A 1 
ATOM   425  C  CA  . ASP A 1 57  ? -2.478  -9.256  -10.234 1.00 98.80 57  A 1 
ATOM   426  C  C   . ASP A 1 57  ? -2.118  -10.739 -10.026 1.00 98.81 57  A 1 
ATOM   427  O  O   . ASP A 1 57  ? -1.243  -11.314 -10.677 1.00 98.67 57  A 1 
ATOM   428  C  CB  . ASP A 1 57  ? -1.664  -8.567  -11.340 1.00 98.57 57  A 1 
ATOM   429  C  CG  . ASP A 1 57  ? -2.042  -7.095  -11.513 1.00 97.96 57  A 1 
ATOM   430  O  OD1 . ASP A 1 57  ? -2.883  -6.784  -12.378 1.00 95.29 57  A 1 
ATOM   431  O  OD2 . ASP A 1 57  ? -1.475  -6.256  -10.772 1.00 95.47 57  A 1 
ATOM   432  N  N   . LEU A 1 58  ? -2.771  -11.340 -9.019  1.00 98.86 58  A 1 
ATOM   433  C  CA  . LEU A 1 58  ? -2.520  -12.723 -8.603  1.00 98.93 58  A 1 
ATOM   434  C  C   . LEU A 1 58  ? -2.811  -13.701 -9.745  1.00 98.90 58  A 1 
ATOM   435  O  O   . LEU A 1 58  ? -2.051  -14.647 -9.933  1.00 98.72 58  A 1 
ATOM   436  C  CB  . LEU A 1 58  ? -3.375  -13.006 -7.359  1.00 98.80 58  A 1 
ATOM   437  C  CG  . LEU A 1 58  ? -3.294  -14.443 -6.835  1.00 98.29 58  A 1 
ATOM   438  C  CD1 . LEU A 1 58  ? -1.901  -14.810 -6.342  1.00 98.29 58  A 1 
ATOM   439  C  CD2 . LEU A 1 58  ? -4.265  -14.615 -5.667  1.00 98.19 58  A 1 
ATOM   440  N  N   . GLN A 1 59  ? -3.884  -13.461 -10.496 1.00 98.90 59  A 1 
ATOM   441  C  CA  . GLN A 1 59  ? -4.282  -14.187 -11.710 1.00 98.86 59  A 1 
ATOM   442  C  C   . GLN A 1 59  ? -4.178  -15.707 -11.582 1.00 98.96 59  A 1 
ATOM   443  O  O   . GLN A 1 59  ? -3.535  -16.374 -12.386 1.00 98.75 59  A 1 
ATOM   444  C  CB  . GLN A 1 59  ? -3.534  -13.614 -12.934 1.00 98.67 59  A 1 
ATOM   445  C  CG  . GLN A 1 59  ? -3.918  -12.153 -13.206 1.00 98.01 59  A 1 
ATOM   446  C  CD  . GLN A 1 59  ? -3.249  -11.537 -14.428 1.00 97.49 59  A 1 
ATOM   447  O  OE1 . GLN A 1 59  ? -3.126  -10.319 -14.528 1.00 92.71 59  A 1 
ATOM   448  N  NE2 . GLN A 1 59  ? -2.806  -12.295 -15.395 1.00 91.23 59  A 1 
ATOM   449  N  N   . ILE A 1 60  ? -4.799  -16.265 -10.534 1.00 98.86 60  A 1 
ATOM   450  C  CA  . ILE A 1 60  ? -4.856  -17.715 -10.345 1.00 98.85 60  A 1 
ATOM   451  C  C   . ILE A 1 60  ? -5.527  -18.367 -11.555 1.00 98.81 60  A 1 
ATOM   452  O  O   . ILE A 1 60  ? -6.655  -18.016 -11.913 1.00 98.69 60  A 1 
ATOM   453  C  CB  . ILE A 1 60  ? -5.568  -18.092 -9.034  1.00 98.79 60  A 1 
ATOM   454  C  CG1 . ILE A 1 60  ? -4.777  -17.635 -7.794  1.00 97.88 60  A 1 
ATOM   455  C  CG2 . ILE A 1 60  ? -5.856  -19.606 -8.935  1.00 98.43 60  A 1 
ATOM   456  C  CD1 . ILE A 1 60  ? -3.387  -18.272 -7.627  1.00 95.26 60  A 1 
ATOM   457  N  N   . ASP A 1 61  ? -4.832  -19.336 -12.148 1.00 98.85 61  A 1 
ATOM   458  C  CA  . ASP A 1 61  ? -5.312  -20.106 -13.285 1.00 98.88 61  A 1 
ATOM   459  C  C   . ASP A 1 61  ? -5.494  -21.580 -12.921 1.00 98.74 61  A 1 
ATOM   460  O  O   . ASP A 1 61  ? -4.520  -22.341 -12.918 1.00 98.56 61  A 1 
ATOM   461  C  CB  . ASP A 1 61  ? -4.367  -19.923 -14.484 1.00 98.76 61  A 1 
ATOM   462  C  CG  . ASP A 1 61  ? -4.977  -20.503 -15.753 1.00 98.63 61  A 1 
ATOM   463  O  OD1 . ASP A 1 61  ? -6.120  -21.021 -15.711 1.00 98.05 61  A 1 
ATOM   464  O  OD2 . ASP A 1 61  ? -4.368  -20.375 -16.832 1.00 97.79 61  A 1 
ATOM   465  N  N   . PRO A 1 62  ? -6.731  -22.036 -12.657 1.00 98.64 62  A 1 
ATOM   466  C  CA  . PRO A 1 62  ? -7.010  -23.444 -12.419 1.00 98.34 62  A 1 
ATOM   467  C  C   . PRO A 1 62  ? -6.738  -24.349 -13.624 1.00 98.24 62  A 1 
ATOM   468  O  O   . PRO A 1 62  ? -6.641  -25.561 -13.454 1.00 97.64 62  A 1 
ATOM   469  C  CB  . PRO A 1 62  ? -8.494  -23.507 -12.026 1.00 97.98 62  A 1 
ATOM   470  C  CG  . PRO A 1 62  ? -8.809  -22.092 -11.555 1.00 97.23 62  A 1 
ATOM   471  C  CD  . PRO A 1 62  ? -7.931  -21.240 -12.456 1.00 98.30 62  A 1 
ATOM   472  N  N   . LEU A 1 63  ? -6.620  -23.788 -14.823 1.00 98.48 63  A 1 
ATOM   473  C  CA  . LEU A 1 63  ? -6.354  -24.518 -16.065 1.00 98.21 63  A 1 
ATOM   474  C  C   . LEU A 1 63  ? -4.855  -24.638 -16.361 1.00 98.33 63  A 1 
ATOM   475  O  O   . LEU A 1 63  ? -4.476  -25.314 -17.322 1.00 98.04 63  A 1 
ATOM   476  C  CB  . LEU A 1 63  ? -7.108  -23.853 -17.233 1.00 97.92 63  A 1 
ATOM   477  C  CG  . LEU A 1 63  ? -8.613  -23.636 -17.031 1.00 97.05 63  A 1 
ATOM   478  C  CD1 . LEU A 1 63  ? -9.213  -22.992 -18.289 1.00 95.61 63  A 1 
ATOM   479  C  CD2 . LEU A 1 63  ? -9.349  -24.953 -16.771 1.00 95.08 63  A 1 
ATOM   480  N  N   . TYR A 1 64  ? -3.993  -24.015 -15.562 1.00 98.49 64  A 1 
ATOM   481  C  CA  . TYR A 1 64  ? -2.545  -24.106 -15.713 1.00 98.52 64  A 1 
ATOM   482  C  C   . TYR A 1 64  ? -2.077  -25.557 -15.598 1.00 98.53 64  A 1 
ATOM   483  O  O   . TYR A 1 64  ? -2.332  -26.253 -14.608 1.00 98.44 64  A 1 
ATOM   484  C  CB  . TYR A 1 64  ? -1.854  -23.223 -14.672 1.00 98.48 64  A 1 
ATOM   485  C  CG  . TYR A 1 64  ? -0.346  -23.292 -14.736 1.00 98.60 64  A 1 
ATOM   486  C  CD1 . TYR A 1 64  ? 0.368   -24.217 -13.941 1.00 98.41 64  A 1 
ATOM   487  C  CD2 . TYR A 1 64  ? 0.370   -22.463 -15.625 1.00 98.43 64  A 1 
ATOM   488  C  CE1 . TYR A 1 64  ? 1.768   -24.308 -14.025 1.00 98.24 64  A 1 
ATOM   489  C  CE2 . TYR A 1 64  ? 1.768   -22.537 -15.716 1.00 98.24 64  A 1 
ATOM   490  C  CZ  . TYR A 1 64  ? 2.460   -23.465 -14.915 1.00 98.30 64  A 1 
ATOM   491  O  OH  . TYR A 1 64  ? 3.832   -23.547 -15.005 1.00 97.85 64  A 1 
ATOM   492  N  N   . ASN A 1 65  ? -1.313  -25.991 -16.594 1.00 98.45 65  A 1 
ATOM   493  C  CA  . ASN A 1 65  ? -0.669  -27.293 -16.614 1.00 98.47 65  A 1 
ATOM   494  C  C   . ASN A 1 65  ? 0.853   -27.125 -16.468 1.00 98.28 65  A 1 
ATOM   495  O  O   . ASN A 1 65  ? 1.529   -26.682 -17.396 1.00 97.91 65  A 1 
ATOM   496  C  CB  . ASN A 1 65  ? -1.071  -28.032 -17.901 1.00 98.23 65  A 1 
ATOM   497  C  CG  . ASN A 1 65  ? -0.427  -29.399 -18.004 1.00 97.96 65  A 1 
ATOM   498  O  OD1 . ASN A 1 65  ? 0.204   -29.911 -17.079 1.00 96.41 65  A 1 
ATOM   499  N  ND2 . ASN A 1 65  ? -0.562  -30.041 -19.141 1.00 95.90 65  A 1 
ATOM   500  N  N   . ALA A 1 66  ? 1.396   -27.567 -15.341 1.00 98.16 66  A 1 
ATOM   501  C  CA  . ALA A 1 66  ? 2.830   -27.508 -15.061 1.00 97.61 66  A 1 
ATOM   502  C  C   . ALA A 1 66  ? 3.712   -28.268 -16.075 1.00 97.32 66  A 1 
ATOM   503  O  O   . ALA A 1 66  ? 4.914   -28.004 -16.158 1.00 96.34 66  A 1 
ATOM   504  C  CB  . ALA A 1 66  ? 3.047   -28.054 -13.639 1.00 97.23 66  A 1 
ATOM   505  N  N   . TYR A 1 67  ? 3.136   -29.194 -16.827 1.00 98.07 67  A 1 
ATOM   506  C  CA  . TYR A 1 67  ? 3.813   -29.988 -17.862 1.00 98.04 67  A 1 
ATOM   507  C  C   . TYR A 1 67  ? 3.575   -29.457 -19.290 1.00 97.94 67  A 1 
ATOM   508  O  O   . TYR A 1 67  ? 4.048   -30.071 -20.252 1.00 97.04 67  A 1 
ATOM   509  C  CB  . TYR A 1 67  ? 3.372   -31.448 -17.739 1.00 97.82 67  A 1 
ATOM   510  C  CG  . TYR A 1 67  ? 3.692   -32.087 -16.410 1.00 97.49 67  A 1 
ATOM   511  C  CD1 . TYR A 1 67  ? 4.963   -32.656 -16.179 1.00 96.14 67  A 1 
ATOM   512  C  CD2 . TYR A 1 67  ? 2.723   -32.143 -15.389 1.00 96.23 67  A 1 
ATOM   513  C  CE1 . TYR A 1 67  ? 5.266   -33.267 -14.963 1.00 95.24 67  A 1 
ATOM   514  C  CE2 . TYR A 1 67  ? 3.013   -32.748 -14.157 1.00 95.43 67  A 1 
ATOM   515  C  CZ  . TYR A 1 67  ? 4.285   -33.313 -13.955 1.00 95.32 67  A 1 
ATOM   516  O  OH  . TYR A 1 67  ? 4.588   -33.913 -12.749 1.00 93.54 67  A 1 
ATOM   517  N  N   . SER A 1 68  ? 2.864   -28.362 -19.444 1.00 97.97 68  A 1 
ATOM   518  C  CA  . SER A 1 68  ? 2.715   -27.668 -20.723 1.00 97.85 68  A 1 
ATOM   519  C  C   . SER A 1 68  ? 3.667   -26.482 -20.775 1.00 97.46 68  A 1 
ATOM   520  O  O   . SER A 1 68  ? 3.618   -25.621 -19.906 1.00 96.83 68  A 1 
ATOM   521  C  CB  . SER A 1 68  ? 1.274   -27.196 -20.918 1.00 97.62 68  A 1 
ATOM   522  O  OG  . SER A 1 68  ? 1.151   -26.545 -22.174 1.00 94.99 68  A 1 
ATOM   523  N  N   . THR A 1 69  ? 4.491   -26.413 -21.822 1.00 97.47 69  A 1 
ATOM   524  C  CA  . THR A 1 69  ? 5.333   -25.241 -22.124 1.00 96.70 69  A 1 
ATOM   525  C  C   . THR A 1 69  ? 4.751   -24.394 -23.257 1.00 96.72 69  A 1 
ATOM   526  O  O   . THR A 1 69  ? 5.428   -23.505 -23.769 1.00 95.40 69  A 1 
ATOM   527  C  CB  . THR A 1 69  ? 6.784   -25.650 -22.430 1.00 95.34 69  A 1 
ATOM   528  O  OG1 . THR A 1 69  ? 6.834   -26.447 -23.586 1.00 92.62 69  A 1 
ATOM   529  C  CG2 . THR A 1 69  ? 7.413   -26.446 -21.287 1.00 92.23 69  A 1 
ATOM   530  N  N   . ASP A 1 70  ? 3.515   -24.656 -23.670 1.00 97.09 70  A 1 
ATOM   531  C  CA  . ASP A 1 70  ? 2.851   -23.900 -24.720 1.00 96.84 70  A 1 
ATOM   532  C  C   . ASP A 1 70  ? 2.319   -22.560 -24.182 1.00 97.23 70  A 1 
ATOM   533  O  O   . ASP A 1 70  ? 1.175   -22.426 -23.754 1.00 96.50 70  A 1 
ATOM   534  C  CB  . ASP A 1 70  ? 1.753   -24.732 -25.400 1.00 95.59 70  A 1 
ATOM   535  C  CG  . ASP A 1 70  ? 1.076   -23.949 -26.527 1.00 91.66 70  A 1 
ATOM   536  O  OD1 . ASP A 1 70  ? 1.630   -22.902 -26.966 1.00 88.80 70  A 1 
ATOM   537  O  OD2 . ASP A 1 70  ? -0.024  -24.351 -26.959 1.00 87.37 70  A 1 
ATOM   538  N  N   . VAL A 1 71  ? 3.187   -21.566 -24.258 1.00 97.35 71  A 1 
ATOM   539  C  CA  . VAL A 1 71  ? 2.873   -20.185 -23.863 1.00 97.25 71  A 1 
ATOM   540  C  C   . VAL A 1 71  ? 1.757   -19.586 -24.728 1.00 97.44 71  A 1 
ATOM   541  O  O   . VAL A 1 71  ? 0.983   -18.773 -24.238 1.00 95.75 71  A 1 
ATOM   542  C  CB  . VAL A 1 71  ? 4.146   -19.318 -23.932 1.00 95.60 71  A 1 
ATOM   543  C  CG1 . VAL A 1 71  ? 3.888   -17.872 -23.540 1.00 88.31 71  A 1 
ATOM   544  C  CG2 . VAL A 1 71  ? 5.236   -19.865 -22.999 1.00 89.16 71  A 1 
ATOM   545  N  N   . SER A 1 72  ? 1.623   -20.007 -25.992 1.00 97.49 72  A 1 
ATOM   546  C  CA  . SER A 1 72  ? 0.565   -19.503 -26.872 1.00 97.19 72  A 1 
ATOM   547  C  C   . SER A 1 72  ? -0.839  -19.879 -26.377 1.00 97.10 72  A 1 
ATOM   548  O  O   . SER A 1 72  ? -1.788  -19.128 -26.568 1.00 95.98 72  A 1 
ATOM   549  C  CB  . SER A 1 72  ? 0.782   -19.966 -28.317 1.00 96.64 72  A 1 
ATOM   550  O  OG  . SER A 1 72  ? 0.413   -21.307 -28.542 1.00 89.11 72  A 1 
ATOM   551  N  N   . SER A 1 73  ? -0.932  -21.006 -25.668 1.00 97.32 73  A 1 
ATOM   552  C  CA  . SER A 1 73  ? -2.135  -21.476 -24.976 1.00 97.15 73  A 1 
ATOM   553  C  C   . SER A 1 73  ? -2.117  -21.158 -23.466 1.00 97.71 73  A 1 
ATOM   554  O  O   . SER A 1 73  ? -2.824  -21.810 -22.698 1.00 96.97 73  A 1 
ATOM   555  C  CB  . SER A 1 73  ? -2.324  -22.979 -25.215 1.00 95.26 73  A 1 
ATOM   556  O  OG  . SER A 1 73  ? -2.424  -23.256 -26.594 1.00 79.79 73  A 1 
ATOM   557  N  N   . LEU A 1 74  ? -1.322  -20.208 -23.033 1.00 97.98 74  A 1 
ATOM   558  C  CA  . LEU A 1 74  ? -1.181  -19.809 -21.623 1.00 98.17 74  A 1 
ATOM   559  C  C   . LEU A 1 74  ? -0.790  -20.977 -20.688 1.00 98.35 74  A 1 
ATOM   560  O  O   . LEU A 1 74  ? -1.224  -21.031 -19.533 1.00 97.89 74  A 1 
ATOM   561  C  CB  . LEU A 1 74  ? -2.457  -19.078 -21.145 1.00 97.79 74  A 1 
ATOM   562  C  CG  . LEU A 1 74  ? -2.831  -17.812 -21.939 1.00 96.17 74  A 1 
ATOM   563  C  CD1 . LEU A 1 74  ? -4.214  -17.325 -21.482 1.00 93.45 74  A 1 
ATOM   564  C  CD2 . LEU A 1 74  ? -1.820  -16.689 -21.702 1.00 92.89 74  A 1 
ATOM   565  N  N   . CYS A 1 75  ? 0.007   -21.929 -21.186 1.00 98.10 75  A 1 
ATOM   566  C  CA  . CYS A 1 75  ? 0.357   -23.163 -20.475 1.00 98.22 75  A 1 
ATOM   567  C  C   . CYS A 1 75  ? -0.864  -24.015 -20.063 1.00 98.44 75  A 1 
ATOM   568  O  O   . CYS A 1 75  ? -0.808  -24.750 -19.085 1.00 97.91 75  A 1 
ATOM   569  C  CB  . CYS A 1 75  ? 1.310   -22.855 -19.305 1.00 97.99 75  A 1 
ATOM   570  S  SG  . CYS A 1 75  ? 2.823   -21.962 -19.758 1.00 97.49 75  A 1 
ATOM   571  N  N   . ARG A 1 76  ? -1.958  -23.934 -20.813 1.00 98.29 76  A 1 
ATOM   572  C  CA  . ARG A 1 76  ? -3.182  -24.734 -20.608 1.00 98.04 76  A 1 
ATOM   573  C  C   . ARG A 1 76  ? -3.262  -25.943 -21.542 1.00 97.58 76  A 1 
ATOM   574  O  O   . ARG A 1 76  ? -4.239  -26.692 -21.509 1.00 95.21 76  A 1 
ATOM   575  C  CB  . ARG A 1 76  ? -4.419  -23.834 -20.786 1.00 97.88 76  A 1 
ATOM   576  C  CG  . ARG A 1 76  ? -4.483  -22.685 -19.769 1.00 97.83 76  A 1 
ATOM   577  C  CD  . ARG A 1 76  ? -5.670  -21.781 -20.092 1.00 97.43 76  A 1 
ATOM   578  N  NE  . ARG A 1 76  ? -5.831  -20.723 -19.086 1.00 97.40 76  A 1 
ATOM   579  C  CZ  . ARG A 1 76  ? -6.708  -19.741 -19.109 1.00 97.48 76  A 1 
ATOM   580  N  NH1 . ARG A 1 76  ? -7.540  -19.563 -20.099 1.00 96.15 76  A 1 
ATOM   581  N  NH2 . ARG A 1 76  ? -6.773  -18.915 -18.116 1.00 95.89 76  A 1 
ATOM   582  N  N   . GLY A 1 77  ? -2.255  -26.127 -22.373 1.00 97.44 77  A 1 
ATOM   583  C  CA  . GLY A 1 77  ? -2.178  -27.217 -23.337 1.00 96.75 77  A 1 
ATOM   584  C  C   . GLY A 1 77  ? -1.908  -28.587 -22.712 1.00 97.32 77  A 1 
ATOM   585  O  O   . GLY A 1 77  ? -1.780  -28.752 -21.496 1.00 96.32 77  A 1 
ATOM   586  N  N   . ASN A 1 78  ? -1.792  -29.590 -23.584 1.00 97.02 78  A 1 
ATOM   587  C  CA  . ASN A 1 78  ? -1.420  -30.937 -23.175 1.00 96.88 78  A 1 
ATOM   588  C  C   . ASN A 1 78  ? 0.028   -31.003 -22.675 1.00 97.24 78  A 1 
ATOM   589  O  O   . ASN A 1 78  ? 0.852   -30.145 -23.006 1.00 95.89 78  A 1 
ATOM   590  C  CB  . ASN A 1 78  ? -1.639  -31.900 -24.357 1.00 95.71 78  A 1 
ATOM   591  C  CG  . ASN A 1 78  ? -3.109  -32.057 -24.707 1.00 92.02 78  A 1 
ATOM   592  O  OD1 . ASN A 1 78  ? -3.975  -32.125 -23.859 1.00 85.35 78  A 1 
ATOM   593  N  ND2 . ASN A 1 78  ? -3.436  -32.150 -25.982 1.00 84.15 78  A 1 
ATOM   594  N  N   . ASN A 1 79  ? 0.360   -32.078 -21.959 1.00 96.90 79  A 1 
ATOM   595  C  CA  . ASN A 1 79  ? 1.725   -32.341 -21.518 1.00 96.77 79  A 1 
ATOM   596  C  C   . ASN A 1 79  ? 2.666   -32.437 -22.736 1.00 96.52 79  A 1 
ATOM   597  O  O   . ASN A 1 79  ? 2.455   -33.268 -23.613 1.00 94.87 79  A 1 
ATOM   598  C  CB  . ASN A 1 79  ? 1.788   -33.648 -20.710 1.00 95.90 79  A 1 
ATOM   599  C  CG  . ASN A 1 79  ? 1.017   -33.627 -19.399 1.00 94.61 79  A 1 
ATOM   600  O  OD1 . ASN A 1 79  ? 0.258   -32.739 -19.085 1.00 91.48 79  A 1 
ATOM   601  N  ND2 . ASN A 1 79  ? 1.172   -34.651 -18.594 1.00 91.87 79  A 1 
ATOM   602  N  N   . ASN A 1 80  ? 3.728   -31.625 -22.725 1.00 96.30 80  A 1 
ATOM   603  C  CA  . ASN A 1 80  ? 4.810   -31.646 -23.702 1.00 95.50 80  A 1 
ATOM   604  C  C   . ASN A 1 80  ? 6.201   -31.557 -23.043 1.00 95.38 80  A 1 
ATOM   605  O  O   . ASN A 1 80  ? 7.212   -31.486 -23.735 1.00 92.73 80  A 1 
ATOM   606  C  CB  . ASN A 1 80  ? 4.562   -30.532 -24.739 1.00 94.16 80  A 1 
ATOM   607  C  CG  . ASN A 1 80  ? 4.762   -29.129 -24.185 1.00 95.26 80  A 1 
ATOM   608  O  OD1 . ASN A 1 80  ? 4.947   -28.907 -23.004 1.00 91.72 80  A 1 
ATOM   609  N  ND2 . ASN A 1 80  ? 4.743   -28.135 -25.045 1.00 91.43 80  A 1 
ATOM   610  N  N   . SER A 1 81  ? 6.254   -31.568 -21.708 1.00 95.33 81  A 1 
ATOM   611  C  CA  . SER A 1 81  ? 7.470   -31.534 -20.905 1.00 94.40 81  A 1 
ATOM   612  C  C   . SER A 1 81  ? 7.435   -32.639 -19.846 1.00 95.02 81  A 1 
ATOM   613  O  O   . SER A 1 81  ? 6.413   -32.858 -19.198 1.00 93.54 81  A 1 
ATOM   614  C  CB  . SER A 1 81  ? 7.600   -30.165 -20.240 1.00 91.84 81  A 1 
ATOM   615  O  OG  . SER A 1 81  ? 8.756   -30.099 -19.427 1.00 86.53 81  A 1 
ATOM   616  N  N   . GLU A 1 82  ? 8.570   -33.297 -19.625 1.00 95.21 82  A 1 
ATOM   617  C  CA  . GLU A 1 82  ? 8.754   -34.210 -18.488 1.00 94.59 82  A 1 
ATOM   618  C  C   . GLU A 1 82  ? 9.040   -33.461 -17.178 1.00 94.08 82  A 1 
ATOM   619  O  O   . GLU A 1 82  ? 8.876   -33.991 -16.086 1.00 91.48 82  A 1 
ATOM   620  C  CB  . GLU A 1 82  ? 9.897   -35.196 -18.777 1.00 93.81 82  A 1 
ATOM   621  C  CG  . GLU A 1 82  ? 9.609   -36.115 -19.978 1.00 85.95 82  A 1 
ATOM   622  C  CD  . GLU A 1 82  ? 10.664  -37.225 -20.145 1.00 75.58 82  A 1 
ATOM   623  O  OE1 . GLU A 1 82  ? 10.401  -38.147 -20.949 1.00 68.82 82  A 1 
ATOM   624  O  OE2 . GLU A 1 82  ? 11.720  -37.164 -19.475 1.00 71.90 82  A 1 
ATOM   625  N  N   . ILE A 1 83  ? 9.485   -32.208 -17.296 1.00 93.35 83  A 1 
ATOM   626  C  CA  . ILE A 1 83  ? 9.829   -31.360 -16.164 1.00 92.55 83  A 1 
ATOM   627  C  C   . ILE A 1 83  ? 8.600   -30.539 -15.776 1.00 94.28 83  A 1 
ATOM   628  O  O   . ILE A 1 83  ? 8.092   -29.773 -16.592 1.00 93.86 83  A 1 
ATOM   629  C  CB  . ILE A 1 83  ? 11.048  -30.473 -16.483 1.00 89.20 83  A 1 
ATOM   630  C  CG1 . ILE A 1 83  ? 12.272  -31.340 -16.858 1.00 77.77 83  A 1 
ATOM   631  C  CG2 . ILE A 1 83  ? 11.360  -29.572 -15.276 1.00 75.78 83  A 1 
ATOM   632  C  CD1 . ILE A 1 83  ? 13.453  -30.541 -17.421 1.00 69.95 83  A 1 
ATOM   633  N  N   . ALA A 1 84  ? 8.181   -30.656 -14.523 1.00 94.15 84  A 1 
ATOM   634  C  CA  . ALA A 1 84  ? 7.087   -29.861 -13.980 1.00 94.91 84  A 1 
ATOM   635  C  C   . ALA A 1 84  ? 7.549   -28.435 -13.633 1.00 95.26 84  A 1 
ATOM   636  O  O   . ALA A 1 84  ? 8.447   -28.242 -12.809 1.00 94.41 84  A 1 
ATOM   637  C  CB  . ALA A 1 84  ? 6.512   -30.580 -12.761 1.00 94.30 84  A 1 
ATOM   638  N  N   . ASN A 1 85  ? 6.867   -27.444 -14.190 1.00 96.12 85  A 1 
ATOM   639  C  CA  . ASN A 1 85  ? 7.014   -26.028 -13.859 1.00 96.26 85  A 1 
ATOM   640  C  C   . ASN A 1 85  ? 5.976   -25.625 -12.801 1.00 96.94 85  A 1 
ATOM   641  O  O   . ASN A 1 85  ? 5.049   -24.865 -13.059 1.00 96.74 85  A 1 
ATOM   642  C  CB  . ASN A 1 85  ? 6.920   -25.199 -15.153 1.00 95.52 85  A 1 
ATOM   643  C  CG  . ASN A 1 85  ? 8.057   -25.519 -16.101 1.00 92.61 85  A 1 
ATOM   644  O  OD1 . ASN A 1 85  ? 9.208   -25.262 -15.819 1.00 86.32 85  A 1 
ATOM   645  N  ND2 . ASN A 1 85  ? 7.754   -26.105 -17.238 1.00 83.86 85  A 1 
ATOM   646  N  N   . ASN A 1 86  ? 6.133   -26.158 -11.582 1.00 96.80 86  A 1 
ATOM   647  C  CA  . ASN A 1 86  ? 5.115   -26.112 -10.529 1.00 96.94 86  A 1 
ATOM   648  C  C   . ASN A 1 86  ? 4.758   -24.712 -10.008 1.00 97.30 86  A 1 
ATOM   649  O  O   . ASN A 1 86  ? 3.723   -24.561 -9.355  1.00 96.75 86  A 1 
ATOM   650  C  CB  . ASN A 1 86  ? 5.580   -26.977 -9.350  1.00 96.29 86  A 1 
ATOM   651  C  CG  . ASN A 1 86  ? 5.574   -28.463 -9.669  1.00 95.15 86  A 1 
ATOM   652  O  OD1 . ASN A 1 86  ? 4.725   -28.972 -10.361 1.00 90.79 86  A 1 
ATOM   653  N  ND2 . ASN A 1 86  ? 6.534   -29.204 -9.161  1.00 89.46 86  A 1 
ATOM   654  N  N   . PHE A 1 87  ? 5.608   -23.699 -10.243 1.00 97.54 87  A 1 
ATOM   655  C  CA  . PHE A 1 87  ? 5.435   -22.350 -9.699  1.00 97.68 87  A 1 
ATOM   656  C  C   . PHE A 1 87  ? 5.189   -21.281 -10.770 1.00 97.73 87  A 1 
ATOM   657  O  O   . PHE A 1 87  ? 5.210   -20.093 -10.458 1.00 97.06 87  A 1 
ATOM   658  C  CB  . PHE A 1 87  ? 6.609   -22.016 -8.776  1.00 97.38 87  A 1 
ATOM   659  C  CG  . PHE A 1 87  ? 6.727   -22.956 -7.596  1.00 97.01 87  A 1 
ATOM   660  C  CD1 . PHE A 1 87  ? 5.771   -22.909 -6.559  1.00 95.91 87  A 1 
ATOM   661  C  CD2 . PHE A 1 87  ? 7.765   -23.904 -7.534  1.00 95.90 87  A 1 
ATOM   662  C  CE1 . PHE A 1 87  ? 5.860   -23.790 -5.468  1.00 94.88 87  A 1 
ATOM   663  C  CE2 . PHE A 1 87  ? 7.855   -24.787 -6.447  1.00 94.99 87  A 1 
ATOM   664  C  CZ  . PHE A 1 87  ? 6.899   -24.725 -5.416  1.00 94.98 87  A 1 
ATOM   665  N  N   . GLY A 1 88  ? 4.928   -21.693 -12.010 1.00 97.86 88  A 1 
ATOM   666  C  CA  . GLY A 1 88  ? 4.654   -20.797 -13.122 1.00 97.54 88  A 1 
ATOM   667  C  C   . GLY A 1 88  ? 5.743   -20.816 -14.194 1.00 97.48 88  A 1 
ATOM   668  O  O   . GLY A 1 88  ? 6.800   -21.429 -14.043 1.00 96.53 88  A 1 
ATOM   669  N  N   . GLN A 1 89  ? 5.436   -20.131 -15.294 1.00 97.53 89  A 1 
ATOM   670  C  CA  . GLN A 1 89  ? 6.324   -19.936 -16.435 1.00 97.63 89  A 1 
ATOM   671  C  C   . GLN A 1 89  ? 6.121   -18.508 -16.955 1.00 97.82 89  A 1 
ATOM   672  O  O   . GLN A 1 89  ? 5.004   -17.986 -16.884 1.00 97.58 89  A 1 
ATOM   673  C  CB  . GLN A 1 89  ? 6.006   -20.956 -17.540 1.00 97.23 89  A 1 
ATOM   674  C  CG  . GLN A 1 89  ? 6.333   -22.392 -17.124 1.00 96.37 89  A 1 
ATOM   675  C  CD  . GLN A 1 89  ? 5.915   -23.409 -18.185 1.00 96.42 89  A 1 
ATOM   676  O  OE1 . GLN A 1 89  ? 6.579   -23.608 -19.176 1.00 90.92 89  A 1 
ATOM   677  N  NE2 . GLN A 1 89  ? 4.790   -24.075 -17.997 1.00 90.55 89  A 1 
ATOM   678  N  N   . TYR A 1 90  ? 7.169   -17.890 -17.477 1.00 97.10 90  A 1 
ATOM   679  C  CA  . TYR A 1 90  ? 7.032   -16.588 -18.121 1.00 96.88 90  A 1 
ATOM   680  C  C   . TYR A 1 90  ? 6.065   -16.683 -19.317 1.00 96.92 90  A 1 
ATOM   681  O  O   . TYR A 1 90  ? 6.192   -17.581 -20.142 1.00 96.41 90  A 1 
ATOM   682  C  CB  . TYR A 1 90  ? 8.396   -16.059 -18.565 1.00 96.32 90  A 1 
ATOM   683  C  CG  . TYR A 1 90  ? 9.420   -15.948 -17.458 1.00 96.28 90  A 1 
ATOM   684  C  CD1 . TYR A 1 90  ? 9.165   -15.149 -16.323 1.00 95.71 90  A 1 
ATOM   685  C  CD2 . TYR A 1 90  ? 10.646  -16.640 -17.546 1.00 95.66 90  A 1 
ATOM   686  C  CE1 . TYR A 1 90  ? 10.105  -15.057 -15.288 1.00 95.15 90  A 1 
ATOM   687  C  CE2 . TYR A 1 90  ? 11.597  -16.546 -16.515 1.00 95.11 90  A 1 
ATOM   688  C  CZ  . TYR A 1 90  ? 11.319  -15.755 -15.386 1.00 95.26 90  A 1 
ATOM   689  O  OH  . TYR A 1 90  ? 12.243  -15.677 -14.372 1.00 94.17 90  A 1 
ATOM   690  N  N   . GLY A 1 91  ? 5.117   -15.768 -19.381 1.00 97.47 91  A 1 
ATOM   691  C  CA  . GLY A 1 91  ? 4.064   -15.767 -20.400 1.00 97.58 91  A 1 
ATOM   692  C  C   . GLY A 1 91  ? 2.813   -16.574 -20.043 1.00 98.00 91  A 1 
ATOM   693  O  O   . GLY A 1 91  ? 1.890   -16.647 -20.852 1.00 97.68 91  A 1 
ATOM   694  N  N   . CYS A 1 92  ? 2.758   -17.168 -18.840 1.00 98.40 92  A 1 
ATOM   695  C  CA  . CYS A 1 92  ? 1.595   -17.898 -18.342 1.00 98.56 92  A 1 
ATOM   696  C  C   . CYS A 1 92  ? 1.138   -17.367 -16.977 1.00 98.66 92  A 1 
ATOM   697  O  O   . CYS A 1 92  ? 1.876   -16.681 -16.274 1.00 98.37 92  A 1 
ATOM   698  C  CB  . CYS A 1 92  ? 1.919   -19.395 -18.307 1.00 98.51 92  A 1 
ATOM   699  S  SG  . CYS A 1 92  ? 2.229   -20.061 -19.964 1.00 98.26 92  A 1 
ATOM   700  N  N   . ASN A 1 93  ? -0.104  -17.681 -16.602 1.00 98.69 93  A 1 
ATOM   701  C  CA  . ASN A 1 93  ? -0.696  -17.248 -15.344 1.00 98.67 93  A 1 
ATOM   702  C  C   . ASN A 1 93  ? -0.313  -18.139 -14.153 1.00 98.75 93  A 1 
ATOM   703  O  O   . ASN A 1 93  ? 0.466   -19.083 -14.269 1.00 98.39 93  A 1 
ATOM   704  C  CB  . ASN A 1 93  ? -2.208  -17.076 -15.545 1.00 98.41 93  A 1 
ATOM   705  C  CG  . ASN A 1 93  ? -2.539  -15.712 -16.105 1.00 98.14 93  A 1 
ATOM   706  O  OD1 . ASN A 1 93  ? -2.040  -14.704 -15.639 1.00 94.68 93  A 1 
ATOM   707  N  ND2 . ASN A 1 93  ? -3.388  -15.632 -17.100 1.00 93.99 93  A 1 
ATOM   708  N  N   . THR A 1 94  ? -0.833  -17.797 -12.975 1.00 98.80 94  A 1 
ATOM   709  C  CA  . THR A 1 94  ? -0.337  -18.301 -11.693 1.00 98.86 94  A 1 
ATOM   710  C  C   . THR A 1 94  ? -0.981  -19.626 -11.296 1.00 98.89 94  A 1 
ATOM   711  O  O   . THR A 1 94  ? -2.193  -19.672 -11.066 1.00 98.76 94  A 1 
ATOM   712  C  CB  . THR A 1 94  ? -0.590  -17.262 -10.599 1.00 98.80 94  A 1 
ATOM   713  O  OG1 . THR A 1 94  ? -0.139  -16.001 -11.009 1.00 97.75 94  A 1 
ATOM   714  C  CG2 . THR A 1 94  ? 0.142   -17.593 -9.302  1.00 98.05 94  A 1 
ATOM   715  N  N   . PRO A 1 95  ? -0.199  -20.716 -11.113 1.00 98.71 95  A 1 
ATOM   716  C  CA  . PRO A 1 95  ? -0.715  -21.927 -10.495 1.00 98.53 95  A 1 
ATOM   717  C  C   . PRO A 1 95  ? -1.004  -21.703 -9.007  1.00 98.60 95  A 1 
ATOM   718  O  O   . PRO A 1 95  ? -0.294  -20.973 -8.318  1.00 98.34 95  A 1 
ATOM   719  C  CB  . PRO A 1 95  ? 0.357   -22.990 -10.718 1.00 97.89 95  A 1 
ATOM   720  C  CG  . PRO A 1 95  ? 1.644   -22.183 -10.805 1.00 96.05 95  A 1 
ATOM   721  C  CD  . PRO A 1 95  ? 1.202   -20.856 -11.439 1.00 98.18 95  A 1 
ATOM   722  N  N   . GLU A 1 96  ? -1.994  -22.403 -8.472  1.00 98.40 96  A 1 
ATOM   723  C  CA  . GLU A 1 96  ? -2.394  -22.278 -7.064  1.00 98.21 96  A 1 
ATOM   724  C  C   . GLU A 1 96  ? -1.237  -22.554 -6.077  1.00 98.36 96  A 1 
ATOM   725  O  O   . GLU A 1 96  ? -1.127  -21.907 -5.040  1.00 98.02 96  A 1 
ATOM   726  C  CB  . GLU A 1 96  ? -3.580  -23.226 -6.817  1.00 97.17 96  A 1 
ATOM   727  C  CG  . GLU A 1 96  ? -4.236  -22.963 -5.452  1.00 87.19 96  A 1 
ATOM   728  C  CD  . GLU A 1 96  ? -5.453  -23.855 -5.180  1.00 87.82 96  A 1 
ATOM   729  O  OE1 . GLU A 1 96  ? -5.786  -24.090 -4.002  1.00 82.73 96  A 1 
ATOM   730  O  OE2 . GLU A 1 96  ? -6.124  -24.330 -6.119  1.00 85.04 96  A 1 
ATOM   731  N  N   . GLY A 1 97  ? -0.311  -23.439 -6.433  1.00 98.27 97  A 1 
ATOM   732  C  CA  . GLY A 1 97  ? 0.883   -23.731 -5.625  1.00 98.05 97  A 1 
ATOM   733  C  C   . GLY A 1 97  ? 1.795   -22.519 -5.391  1.00 98.32 97  A 1 
ATOM   734  O  O   . GLY A 1 97  ? 2.476   -22.455 -4.366  1.00 98.09 97  A 1 
ATOM   735  N  N   . THR A 1 98  ? 1.771   -21.525 -6.277  1.00 98.46 98  A 1 
ATOM   736  C  CA  . THR A 1 98  ? 2.513   -20.268 -6.107  1.00 98.66 98  A 1 
ATOM   737  C  C   . THR A 1 98  ? 1.865   -19.394 -5.040  1.00 98.64 98  A 1 
ATOM   738  O  O   . THR A 1 98  ? 2.565   -18.873 -4.178  1.00 98.63 98  A 1 
ATOM   739  C  CB  . THR A 1 98  ? 2.635   -19.510 -7.432  1.00 98.49 98  A 1 
ATOM   740  O  OG1 . THR A 1 98  ? 3.259   -20.360 -8.362  1.00 97.71 98  A 1 
ATOM   741  C  CG2 . THR A 1 98  ? 3.501   -18.255 -7.332  1.00 97.87 98  A 1 
ATOM   742  N  N   . LEU A 1 99  ? 0.534   -19.310 -5.008  1.00 98.70 99  A 1 
ATOM   743  C  CA  . LEU A 1 99  ? -0.204  -18.655 -3.920  1.00 98.71 99  A 1 
ATOM   744  C  C   . LEU A 1 99  ? 0.091   -19.332 -2.580  1.00 98.73 99  A 1 
ATOM   745  O  O   . LEU A 1 99  ? 0.437   -18.656 -1.608  1.00 98.60 99  A 1 
ATOM   746  C  CB  . LEU A 1 99  ? -1.709  -18.664 -4.249  1.00 98.75 99  A 1 
ATOM   747  C  CG  . LEU A 1 99  ? -2.627  -18.191 -3.109  1.00 98.62 99  A 1 
ATOM   748  C  CD1 . LEU A 1 99  ? -2.343  -16.749 -2.697  1.00 98.41 99  A 1 
ATOM   749  C  CD2 . LEU A 1 99  ? -4.083  -18.295 -3.543  1.00 98.31 99  A 1 
ATOM   750  N  N   . ASP A 1 100 ? 0.025   -20.661 -2.524  1.00 98.79 100 A 1 
ATOM   751  C  CA  . ASP A 1 100 ? 0.270   -21.422 -1.300  1.00 98.56 100 A 1 
ATOM   752  C  C   . ASP A 1 100 ? 1.704   -21.228 -0.782  1.00 98.50 100 A 1 
ATOM   753  O  O   . ASP A 1 100 ? 1.913   -20.993 0.410   1.00 98.36 100 A 1 
ATOM   754  C  CB  . ASP A 1 100 ? -0.024  -22.914 -1.542  1.00 98.37 100 A 1 
ATOM   755  C  CG  . ASP A 1 100 ? -1.519  -23.202 -1.684  1.00 97.82 100 A 1 
ATOM   756  O  OD1 . ASP A 1 100 ? -2.336  -22.427 -1.135  1.00 96.24 100 A 1 
ATOM   757  O  OD2 . ASP A 1 100 ? -1.904  -24.234 -2.281  1.00 95.81 100 A 1 
ATOM   758  N  N   . SER A 1 101 ? 2.696   -21.246 -1.672  1.00 98.47 101 A 1 
ATOM   759  C  CA  . SER A 1 101 ? 4.097   -21.031 -1.290  1.00 98.31 101 A 1 
ATOM   760  C  C   . SER A 1 101 ? 4.371   -19.600 -0.822  1.00 98.55 101 A 1 
ATOM   761  O  O   . SER A 1 101 ? 5.074   -19.419 0.177   1.00 98.36 101 A 1 
ATOM   762  C  CB  . SER A 1 101 ? 5.033   -21.428 -2.440  1.00 97.82 101 A 1 
ATOM   763  O  OG  . SER A 1 101 ? 4.961   -20.515 -3.512  1.00 93.07 101 A 1 
ATOM   764  N  N   . MET A 1 102 ? 3.765   -18.597 -1.450  1.00 98.65 102 A 1 
ATOM   765  C  CA  . MET A 1 102 ? 3.859   -17.192 -1.051  1.00 98.72 102 A 1 
ATOM   766  C  C   . MET A 1 102 ? 3.284   -16.969 0.349   1.00 98.79 102 A 1 
ATOM   767  O  O   . MET A 1 102 ? 3.935   -16.388 1.225   1.00 98.64 102 A 1 
ATOM   768  C  CB  . MET A 1 102 ? 3.124   -16.327 -2.086  1.00 98.75 102 A 1 
ATOM   769  C  CG  . MET A 1 102 ? 3.138   -14.838 -1.714  1.00 98.50 102 A 1 
ATOM   770  S  SD  . MET A 1 102 ? 2.281   -13.747 -2.883  1.00 97.98 102 A 1 
ATOM   771  C  CE  . MET A 1 102 ? 0.584   -14.345 -2.730  1.00 94.82 102 A 1 
ATOM   772  N  N   . VAL A 1 103 ? 2.080   -17.476 0.596   1.00 98.72 103 A 1 
ATOM   773  C  CA  . VAL A 1 103 ? 1.395   -17.366 1.879   1.00 98.69 103 A 1 
ATOM   774  C  C   . VAL A 1 103 ? 2.171   -18.096 2.978   1.00 98.69 103 A 1 
ATOM   775  O  O   . VAL A 1 103 ? 2.418   -17.525 4.050   1.00 98.34 103 A 1 
ATOM   776  C  CB  . VAL A 1 103 ? -0.040  -17.896 1.731   1.00 98.06 103 A 1 
ATOM   777  C  CG1 . VAL A 1 103 ? -0.733  -18.061 3.067   1.00 94.99 103 A 1 
ATOM   778  C  CG2 . VAL A 1 103 ? -0.887  -16.922 0.894   1.00 95.47 103 A 1 
ATOM   779  N  N   . ASN A 1 104 ? 2.658   -19.295 2.707   1.00 98.53 104 A 1 
ATOM   780  C  CA  . ASN A 1 104 ? 3.491   -20.050 3.635   1.00 98.47 104 A 1 
ATOM   781  C  C   . ASN A 1 104 ? 4.790   -19.312 3.971   1.00 98.56 104 A 1 
ATOM   782  O  O   . ASN A 1 104 ? 5.198   -19.274 5.136   1.00 98.39 104 A 1 
ATOM   783  C  CB  . ASN A 1 104 ? 3.794   -21.436 3.036   1.00 98.02 104 A 1 
ATOM   784  C  CG  . ASN A 1 104 ? 2.613   -22.388 3.149   1.00 85.87 104 A 1 
ATOM   785  O  OD1 . ASN A 1 104 ? 1.830   -22.330 4.072   1.00 77.33 104 A 1 
ATOM   786  N  ND2 . ASN A 1 104 ? 2.496   -23.336 2.245   1.00 73.57 104 A 1 
ATOM   787  N  N   . TYR A 1 105 ? 5.431   -18.685 2.993   1.00 98.59 105 A 1 
ATOM   788  C  CA  . TYR A 1 105 ? 6.613   -17.857 3.217   1.00 98.64 105 A 1 
ATOM   789  C  C   . TYR A 1 105 ? 6.299   -16.662 4.124   1.00 98.64 105 A 1 
ATOM   790  O  O   . TYR A 1 105 ? 7.033   -16.415 5.088   1.00 98.58 105 A 1 
ATOM   791  C  CB  . TYR A 1 105 ? 7.184   -17.392 1.875   1.00 98.63 105 A 1 
ATOM   792  C  CG  . TYR A 1 105 ? 8.368   -16.456 2.035   1.00 98.61 105 A 1 
ATOM   793  C  CD1 . TYR A 1 105 ? 8.179   -15.059 2.072   1.00 98.36 105 A 1 
ATOM   794  C  CD2 . TYR A 1 105 ? 9.663   -16.979 2.169   1.00 98.40 105 A 1 
ATOM   795  C  CE1 . TYR A 1 105 ? 9.274   -14.196 2.239   1.00 98.11 105 A 1 
ATOM   796  C  CE2 . TYR A 1 105 ? 10.767  -16.127 2.327   1.00 98.10 105 A 1 
ATOM   797  C  CZ  . TYR A 1 105 ? 10.566  -14.737 2.366   1.00 98.03 105 A 1 
ATOM   798  O  OH  . TYR A 1 105 ? 11.640  -13.897 2.527   1.00 97.31 105 A 1 
ATOM   799  N  N   . ALA A 1 106 ? 5.205   -15.950 3.874   1.00 98.64 106 A 1 
ATOM   800  C  CA  . ALA A 1 106 ? 4.803   -14.788 4.659   1.00 98.54 106 A 1 
ATOM   801  C  C   . ALA A 1 106 ? 4.501   -15.149 6.129   1.00 98.42 106 A 1 
ATOM   802  O  O   . ALA A 1 106 ? 4.932   -14.445 7.053   1.00 98.15 106 A 1 
ATOM   803  C  CB  . ALA A 1 106 ? 3.606   -14.131 3.963   1.00 98.49 106 A 1 
ATOM   804  N  N   . VAL A 1 107 ? 3.846   -16.277 6.364   1.00 98.54 107 A 1 
ATOM   805  C  CA  . VAL A 1 107 ? 3.587   -16.812 7.716   1.00 98.48 107 A 1 
ATOM   806  C  C   . VAL A 1 107 ? 4.890   -17.231 8.400   1.00 98.37 107 A 1 
ATOM   807  O  O   . VAL A 1 107 ? 5.186   -16.776 9.512   1.00 97.92 107 A 1 
ATOM   808  C  CB  . VAL A 1 107 ? 2.597   -17.988 7.664   1.00 98.29 107 A 1 
ATOM   809  C  CG1 . VAL A 1 107 ? 2.417   -18.661 9.033   1.00 97.12 107 A 1 
ATOM   810  C  CG2 . VAL A 1 107 ? 1.211   -17.513 7.220   1.00 97.44 107 A 1 
ATOM   811  N  N   . LYS A 1 108 ? 5.710   -18.050 7.737   1.00 98.36 108 A 1 
ATOM   812  C  CA  . LYS A 1 108 ? 6.962   -18.596 8.286   1.00 98.12 108 A 1 
ATOM   813  C  C   . LYS A 1 108 ? 7.946   -17.498 8.677   1.00 98.16 108 A 1 
ATOM   814  O  O   . LYS A 1 108 ? 8.574   -17.582 9.729   1.00 97.35 108 A 1 
ATOM   815  C  CB  . LYS A 1 108 ? 7.569   -19.559 7.255   1.00 97.60 108 A 1 
ATOM   816  C  CG  . LYS A 1 108 ? 8.869   -20.231 7.747   1.00 84.02 108 A 1 
ATOM   817  C  CD  . LYS A 1 108 ? 9.425   -21.159 6.664   1.00 79.94 108 A 1 
ATOM   818  C  CE  . LYS A 1 108 ? 10.765  -21.780 7.100   1.00 67.11 108 A 1 
ATOM   819  N  NZ  . LYS A 1 108 ? 11.365  -22.591 6.015   1.00 59.63 108 A 1 
ATOM   820  N  N   . ASN A 1 109 ? 8.046   -16.444 7.874   1.00 98.27 109 A 1 
ATOM   821  C  CA  . ASN A 1 109 ? 8.928   -15.300 8.111   1.00 98.00 109 A 1 
ATOM   822  C  C   . ASN A 1 109 ? 8.295   -14.220 8.998   1.00 97.92 109 A 1 
ATOM   823  O  O   . ASN A 1 109 ? 8.926   -13.190 9.236   1.00 96.98 109 A 1 
ATOM   824  C  CB  . ASN A 1 109 ? 9.456   -14.771 6.769   1.00 97.83 109 A 1 
ATOM   825  C  CG  . ASN A 1 109 ? 10.398  -15.789 6.146   1.00 96.43 109 A 1 
ATOM   826  O  OD1 . ASN A 1 109 ? 11.528  -15.949 6.552   1.00 87.31 109 A 1 
ATOM   827  N  ND2 . ASN A 1 109 ? 9.912   -16.554 5.200   1.00 86.17 109 A 1 
ATOM   828  N  N   . LYS A 1 110 ? 7.097   -14.446 9.535   1.00 97.77 110 A 1 
ATOM   829  C  CA  . LYS A 1 110 ? 6.416   -13.562 10.494  1.00 97.44 110 A 1 
ATOM   830  C  C   . LYS A 1 110 ? 6.309   -12.118 9.991   1.00 97.44 110 A 1 
ATOM   831  O  O   . LYS A 1 110 ? 6.571   -11.187 10.762  1.00 96.09 110 A 1 
ATOM   832  C  CB  . LYS A 1 110 ? 7.080   -13.652 11.879  1.00 96.86 110 A 1 
ATOM   833  C  CG  . LYS A 1 110 ? 7.121   -15.074 12.453  1.00 93.45 110 A 1 
ATOM   834  C  CD  . LYS A 1 110 ? 7.824   -15.077 13.815  1.00 86.09 110 A 1 
ATOM   835  C  CE  . LYS A 1 110 ? 7.873   -16.511 14.347  1.00 78.56 110 A 1 
ATOM   836  N  NZ  . LYS A 1 110 ? 8.637   -16.621 15.614  1.00 67.00 110 A 1 
ATOM   837  N  N   . LEU A 1 111 ? 5.910   -11.943 8.741   1.00 97.58 111 A 1 
ATOM   838  C  CA  . LEU A 1 111 ? 5.767   -10.620 8.115   1.00 97.04 111 A 1 
ATOM   839  C  C   . LEU A 1 111 ? 4.685   -9.759  8.782   1.00 95.58 111 A 1 
ATOM   840  O  O   . LEU A 1 111 ? 4.753   -8.536  8.683   1.00 91.75 111 A 1 
ATOM   841  C  CB  . LEU A 1 111 ? 5.508   -10.765 6.605   1.00 97.19 111 A 1 
ATOM   842  C  CG  . LEU A 1 111 ? 6.619   -11.493 5.818   1.00 97.11 111 A 1 
ATOM   843  C  CD1 . LEU A 1 111 ? 6.330   -11.407 4.323   1.00 96.04 111 A 1 
ATOM   844  C  CD2 . LEU A 1 111 ? 8.011   -10.904 6.063   1.00 95.73 111 A 1 
ATOM   845  N  N   . LYS A 1 112 ? 3.752   -10.366 9.537   1.00 97.02 112 A 1 
ATOM   846  C  CA  . LYS A 1 112 ? 2.775   -9.717  10.426  1.00 96.63 112 A 1 
ATOM   847  C  C   . LYS A 1 112 ? 2.052   -8.534  9.772   1.00 97.32 112 A 1 
ATOM   848  O  O   . LYS A 1 112 ? 2.214   -7.395  10.230  1.00 96.26 112 A 1 
ATOM   849  C  CB  . LYS A 1 112 ? 3.437   -9.317  11.756  1.00 94.84 112 A 1 
ATOM   850  C  CG  . LYS A 1 112 ? 3.951   -10.508 12.562  1.00 89.22 112 A 1 
ATOM   851  C  CD  . LYS A 1 112 ? 4.532   -9.985  13.881  1.00 80.07 112 A 1 
ATOM   852  C  CE  . LYS A 1 112 ? 5.020   -11.148 14.731  1.00 70.18 112 A 1 
ATOM   853  N  NZ  . LYS A 1 112 ? 5.515   -10.660 16.039  1.00 60.06 112 A 1 
ATOM   854  N  N   . PRO A 1 113 ? 1.252   -8.766  8.737   1.00 97.91 113 A 1 
ATOM   855  C  CA  . PRO A 1 113 ? 0.492   -7.701  8.107   1.00 98.18 113 A 1 
ATOM   856  C  C   . PRO A 1 113 ? -0.535  -7.112  9.080   1.00 98.14 113 A 1 
ATOM   857  O  O   . PRO A 1 113 ? -1.113  -7.809  9.919   1.00 97.72 113 A 1 
ATOM   858  C  CB  . PRO A 1 113 ? -0.156  -8.334  6.877   1.00 97.91 113 A 1 
ATOM   859  C  CG  . PRO A 1 113 ? -0.288  -9.806  7.254   1.00 96.48 113 A 1 
ATOM   860  C  CD  . PRO A 1 113 ? 0.941   -10.055 8.131   1.00 97.98 113 A 1 
ATOM   861  N  N   . THR A 1 114 ? -0.761  -5.805  8.962   1.00 98.03 114 A 1 
ATOM   862  C  CA  . THR A 1 114 ? -1.907  -5.112  9.576   1.00 97.84 114 A 1 
ATOM   863  C  C   . THR A 1 114 ? -3.180  -5.403  8.786   1.00 98.12 114 A 1 
ATOM   864  O  O   . THR A 1 114 ? -4.231  -5.581  9.379   1.00 97.89 114 A 1 
ATOM   865  C  CB  . THR A 1 114 ? -1.673  -3.602  9.620   1.00 97.32 114 A 1 
ATOM   866  O  OG1 . THR A 1 114 ? -0.428  -3.311  10.241  1.00 95.74 114 A 1 
ATOM   867  C  CG2 . THR A 1 114 ? -2.752  -2.849  10.398  1.00 95.93 114 A 1 
ATOM   868  N  N   . PHE A 1 115 ? -3.062  -5.465  7.462   1.00 98.40 115 A 1 
ATOM   869  C  CA  . PHE A 1 115 ? -4.083  -5.968  6.556   1.00 98.61 115 A 1 
ATOM   870  C  C   . PHE A 1 115 ? -3.448  -6.569  5.293   1.00 98.71 115 A 1 
ATOM   871  O  O   . PHE A 1 115 ? -2.277  -6.329  4.992   1.00 98.73 115 A 1 
ATOM   872  C  CB  . PHE A 1 115 ? -5.092  -4.863  6.219   1.00 98.59 115 A 1 
ATOM   873  C  CG  . PHE A 1 115 ? -4.588  -3.748  5.324   1.00 98.65 115 A 1 
ATOM   874  C  CD1 . PHE A 1 115 ? -4.141  -2.537  5.880   1.00 98.39 115 A 1 
ATOM   875  C  CD2 . PHE A 1 115 ? -4.675  -3.876  3.925   1.00 98.37 115 A 1 
ATOM   876  C  CE1 . PHE A 1 115 ? -3.815  -1.458  5.044   1.00 98.12 115 A 1 
ATOM   877  C  CE2 . PHE A 1 115 ? -4.347  -2.805  3.097   1.00 98.09 115 A 1 
ATOM   878  C  CZ  . PHE A 1 115 ? -3.929  -1.583  3.654   1.00 98.16 115 A 1 
ATOM   879  N  N   . ILE A 1 116 ? -4.233  -7.355  4.582   1.00 98.86 116 A 1 
ATOM   880  C  CA  . ILE A 1 116 ? -3.891  -7.881  3.263   1.00 98.91 116 A 1 
ATOM   881  C  C   . ILE A 1 116 ? -4.600  -7.025  2.221   1.00 98.99 116 A 1 
ATOM   882  O  O   . ILE A 1 116 ? -5.817  -6.832  2.298   1.00 98.88 116 A 1 
ATOM   883  C  CB  . ILE A 1 116 ? -4.264  -9.374  3.145   1.00 98.91 116 A 1 
ATOM   884  C  CG1 . ILE A 1 116 ? -3.589  -10.194 4.275   1.00 98.77 116 A 1 
ATOM   885  C  CG2 . ILE A 1 116 ? -3.868  -9.905  1.759   1.00 98.79 116 A 1 
ATOM   886  C  CD1 . ILE A 1 116 ? -4.034  -11.658 4.346   1.00 98.31 116 A 1 
ATOM   887  N  N   . LEU A 1 117 ? -3.851  -6.508  1.256   1.00 98.94 117 A 1 
ATOM   888  C  CA  . LEU A 1 117 ? -4.388  -5.857  0.069   1.00 98.95 117 A 1 
ATOM   889  C  C   . LEU A 1 117 ? -4.476  -6.898  -1.043  1.00 98.99 117 A 1 
ATOM   890  O  O   . LEU A 1 117 ? -3.452  -7.438  -1.464  1.00 98.85 117 A 1 
ATOM   891  C  CB  . LEU A 1 117 ? -3.475  -4.684  -0.315  1.00 98.90 117 A 1 
ATOM   892  C  CG  . LEU A 1 117 ? -3.831  -4.013  -1.653  1.00 98.71 117 A 1 
ATOM   893  C  CD1 . LEU A 1 117 ? -5.174  -3.280  -1.578  1.00 98.32 117 A 1 
ATOM   894  C  CD2 . LEU A 1 117 ? -2.748  -2.998  -2.020  1.00 98.19 117 A 1 
ATOM   895  N  N   . LEU A 1 118 ? -5.684  -7.139  -1.533  1.00 98.81 118 A 1 
ATOM   896  C  CA  . LEU A 1 118 ? -5.909  -7.938  -2.729  1.00 98.70 118 A 1 
ATOM   897  C  C   . LEU A 1 118 ? -6.152  -6.982  -3.897  1.00 98.70 118 A 1 
ATOM   898  O  O   . LEU A 1 118 ? -7.204  -6.354  -3.970  1.00 98.15 118 A 1 
ATOM   899  C  CB  . LEU A 1 118 ? -7.059  -8.927  -2.429  1.00 98.17 118 A 1 
ATOM   900  C  CG  . LEU A 1 118 ? -7.064  -10.145 -3.356  1.00 94.32 118 A 1 
ATOM   901  C  CD1 . LEU A 1 118 ? -5.834  -11.023 -3.186  1.00 94.42 118 A 1 
ATOM   902  C  CD2 . LEU A 1 118 ? -8.291  -11.008 -3.022  1.00 94.60 118 A 1 
ATOM   903  N  N   . GLY A 1 119 ? -5.140  -6.794  -4.745  1.00 98.66 119 A 1 
ATOM   904  C  CA  . GLY A 1 119 ? -4.986  -5.632  -5.626  1.00 98.49 119 A 1 
ATOM   905  C  C   . GLY A 1 119 ? -5.811  -5.632  -6.918  1.00 98.41 119 A 1 
ATOM   906  O  O   . GLY A 1 119 ? -5.698  -4.674  -7.685  1.00 96.27 119 A 1 
ATOM   907  N  N   . GLY A 1 120 ? -6.633  -6.653  -7.146  1.00 98.65 120 A 1 
ATOM   908  C  CA  . GLY A 1 120 ? -7.364  -6.863  -8.401  1.00 98.67 120 A 1 
ATOM   909  C  C   . GLY A 1 120 ? -6.648  -7.839  -9.335  1.00 98.60 120 A 1 
ATOM   910  O  O   . GLY A 1 120 ? -5.478  -8.166  -9.128  1.00 97.93 120 A 1 
ATOM   911  N  N   . ASP A 1 121 ? -7.381  -8.318  -10.348 1.00 98.77 121 A 1 
ATOM   912  C  CA  . ASP A 1 121 ? -6.975  -9.433  -11.210 1.00 98.78 121 A 1 
ATOM   913  C  C   . ASP A 1 121 ? -6.585  -10.681 -10.390 1.00 98.89 121 A 1 
ATOM   914  O  O   . ASP A 1 121 ? -5.559  -11.323 -10.621 1.00 98.50 121 A 1 
ATOM   915  C  CB  . ASP A 1 121 ? -5.928  -9.014  -12.266 1.00 98.33 121 A 1 
ATOM   916  C  CG  . ASP A 1 121 ? -6.513  -8.327  -13.499 1.00 97.42 121 A 1 
ATOM   917  O  OD1 . ASP A 1 121 ? -7.734  -8.054  -13.534 1.00 95.60 121 A 1 
ATOM   918  O  OD2 . ASP A 1 121 ? -5.761  -8.085  -14.475 1.00 95.02 121 A 1 
ATOM   919  N  N   . ASN A 1 122 ? -7.411  -11.027 -9.407  1.00 98.87 122 A 1 
ATOM   920  C  CA  . ASN A 1 122 ? -7.120  -12.153 -8.520  1.00 98.87 122 A 1 
ATOM   921  C  C   . ASN A 1 122 ? -7.181  -13.506 -9.243  1.00 98.93 122 A 1 
ATOM   922  O  O   . ASN A 1 122 ? -6.535  -14.466 -8.820  1.00 98.84 122 A 1 
ATOM   923  C  CB  . ASN A 1 122 ? -8.132  -12.163 -7.356  1.00 98.84 122 A 1 
ATOM   924  C  CG  . ASN A 1 122 ? -8.197  -10.861 -6.585  1.00 98.73 122 A 1 
ATOM   925  O  OD1 . ASN A 1 122 ? -7.199  -10.231 -6.287  1.00 95.46 122 A 1 
ATOM   926  N  ND2 . ASN A 1 122 ? -9.384  -10.433 -6.225  1.00 94.72 122 A 1 
ATOM   927  N  N   . ILE A 1 123 ? -7.963  -13.582 -10.306 1.00 98.81 123 A 1 
ATOM   928  C  CA  . ILE A 1 123 ? -8.154  -14.776 -11.126 1.00 98.71 123 A 1 
ATOM   929  C  C   . ILE A 1 123 ? -7.687  -14.513 -12.559 1.00 98.74 123 A 1 
ATOM   930  O  O   . ILE A 1 123 ? -7.713  -13.372 -13.026 1.00 98.35 123 A 1 
ATOM   931  C  CB  . ILE A 1 123 ? -9.612  -15.279 -11.050 1.00 98.51 123 A 1 
ATOM   932  C  CG1 . ILE A 1 123 ? -10.625 -14.298 -11.674 1.00 97.19 123 A 1 
ATOM   933  C  CG2 . ILE A 1 123 ? -9.970  -15.596 -9.586  1.00 96.88 123 A 1 
ATOM   934  C  CD1 . ILE A 1 123 ? -12.060 -14.841 -11.716 1.00 96.33 123 A 1 
ATOM   935  N  N   . ALA A 1 124 ? -7.266  -15.557 -13.256 1.00 98.62 124 A 1 
ATOM   936  C  CA  . ALA A 1 124 ? -6.841  -15.469 -14.637 1.00 98.53 124 A 1 
ATOM   937  C  C   . ALA A 1 124 ? -7.979  -15.018 -15.570 1.00 98.23 124 A 1 
ATOM   938  O  O   . ALA A 1 124 ? -9.154  -15.283 -15.324 1.00 97.33 124 A 1 
ATOM   939  C  CB  . ALA A 1 124 ? -6.276  -16.822 -15.069 1.00 98.30 124 A 1 
ATOM   940  N  N   . ASP A 1 125 ? -7.599  -14.375 -16.659 1.00 97.78 125 A 1 
ATOM   941  C  CA  . ASP A 1 125 ? -8.512  -14.066 -17.761 1.00 96.70 125 A 1 
ATOM   942  C  C   . ASP A 1 125 ? -8.834  -15.328 -18.594 1.00 96.68 125 A 1 
ATOM   943  O  O   . ASP A 1 125 ? -8.115  -16.335 -18.541 1.00 94.09 125 A 1 
ATOM   944  C  CB  . ASP A 1 125 ? -7.873  -12.966 -18.615 1.00 94.64 125 A 1 
ATOM   945  C  CG  . ASP A 1 125 ? -8.810  -12.329 -19.638 1.00 88.16 125 A 1 
ATOM   946  O  OD1 . ASP A 1 125 ? -10.037 -12.529 -19.565 1.00 81.92 125 A 1 
ATOM   947  O  OD2 . ASP A 1 125 ? -8.281  -11.589 -20.513 1.00 81.29 125 A 1 
ATOM   948  N  N   . SER A 1 126 ? -9.902  -15.264 -19.376 1.00 95.26 126 A 1 
ATOM   949  C  CA  . SER A 1 126 ? -10.275 -16.303 -20.341 1.00 94.96 126 A 1 
ATOM   950  C  C   . SER A 1 126 ? -10.475 -17.694 -19.719 1.00 95.89 126 A 1 
ATOM   951  O  O   . SER A 1 126 ? -10.138 -18.709 -20.327 1.00 93.74 126 A 1 
ATOM   952  C  CB  . SER A 1 126 ? -9.283  -16.330 -21.520 1.00 92.53 126 A 1 
ATOM   953  O  OG  . SER A 1 126 ? -9.129  -15.042 -22.083 1.00 84.12 126 A 1 
ATOM   954  N  N   . LEU A 1 127 ? -11.017 -17.749 -18.497 1.00 96.03 127 A 1 
ATOM   955  C  CA  . LEU A 1 127 ? -11.421 -19.007 -17.854 1.00 95.63 127 A 1 
ATOM   956  C  C   . LEU A 1 127 ? -12.729 -19.574 -18.438 1.00 93.47 127 A 1 
ATOM   957  O  O   . LEU A 1 127 ? -12.971 -20.766 -18.294 1.00 87.29 127 A 1 
ATOM   958  C  CB  . LEU A 1 127 ? -11.558 -18.793 -16.336 1.00 96.00 127 A 1 
ATOM   959  C  CG  . LEU A 1 127 ? -10.223 -18.570 -15.598 1.00 96.67 127 A 1 
ATOM   960  C  CD1 . LEU A 1 127 ? -10.496 -18.244 -14.132 1.00 96.07 127 A 1 
ATOM   961  C  CD2 . LEU A 1 127 ? -9.335  -19.814 -15.640 1.00 96.09 127 A 1 
ATOM   962  N  N   . ASP A 1 128 ? -13.551 -18.723 -19.065 1.00 94.64 128 A 1 
ATOM   963  C  CA  . ASP A 1 128 ? -14.882 -19.066 -19.581 1.00 93.52 128 A 1 
ATOM   964  C  C   . ASP A 1 128 ? -15.827 -19.593 -18.477 1.00 94.23 128 A 1 
ATOM   965  O  O   . ASP A 1 128 ? -16.688 -20.450 -18.691 1.00 91.37 128 A 1 
ATOM   966  C  CB  . ASP A 1 128 ? -14.756 -19.946 -20.840 1.00 91.60 128 A 1 
ATOM   967  C  CG  . ASP A 1 128 ? -15.603 -19.488 -22.031 1.00 83.51 128 A 1 
ATOM   968  O  OD1 . ASP A 1 128 ? -16.140 -18.360 -22.002 1.00 79.08 128 A 1 
ATOM   969  O  OD2 . ASP A 1 128 ? -15.653 -20.259 -23.023 1.00 78.08 128 A 1 
ATOM   970  N  N   . TYR A 1 129 ? -15.639 -19.088 -17.245 1.00 93.65 129 A 1 
ATOM   971  C  CA  . TYR A 1 129 ? -16.428 -19.490 -16.089 1.00 93.82 129 A 1 
ATOM   972  C  C   . TYR A 1 129 ? -17.739 -18.697 -15.997 1.00 93.99 129 A 1 
ATOM   973  O  O   . TYR A 1 129 ? -17.827 -17.524 -16.370 1.00 92.47 129 A 1 
ATOM   974  C  CB  . TYR A 1 129 ? -15.596 -19.356 -14.804 1.00 92.74 129 A 1 
ATOM   975  C  CG  . TYR A 1 129 ? -14.534 -20.411 -14.562 1.00 92.45 129 A 1 
ATOM   976  C  CD1 . TYR A 1 129 ? -14.301 -21.479 -15.463 1.00 89.89 129 A 1 
ATOM   977  C  CD2 . TYR A 1 129 ? -13.769 -20.342 -13.385 1.00 89.92 129 A 1 
ATOM   978  C  CE1 . TYR A 1 129 ? -13.333 -22.450 -15.195 1.00 88.79 129 A 1 
ATOM   979  C  CE2 . TYR A 1 129 ? -12.797 -21.315 -13.102 1.00 89.81 129 A 1 
ATOM   980  C  CZ  . TYR A 1 129 ? -12.573 -22.377 -14.003 1.00 90.32 129 A 1 
ATOM   981  O  OH  . TYR A 1 129 ? -11.636 -23.323 -13.734 1.00 86.35 129 A 1 
ATOM   982  N  N   . SER A 1 130 ? -18.758 -19.336 -15.412 1.00 95.84 130 A 1 
ATOM   983  C  CA  . SER A 1 130 ? -19.944 -18.629 -14.957 1.00 95.97 130 A 1 
ATOM   984  C  C   . SER A 1 130 ? -19.591 -17.633 -13.839 1.00 96.34 130 A 1 
ATOM   985  O  O   . SER A 1 130 ? -18.561 -17.768 -13.166 1.00 96.05 130 A 1 
ATOM   986  C  CB  . SER A 1 130 ? -21.005 -19.629 -14.489 1.00 95.70 130 A 1 
ATOM   987  O  OG  . SER A 1 130 ? -20.655 -20.216 -13.256 1.00 94.55 130 A 1 
ATOM   988  N  N   . ARG A 1 131 ? -20.471 -16.669 -13.567 1.00 96.04 131 A 1 
ATOM   989  C  CA  . ARG A 1 131 ? -20.357 -15.780 -12.398 1.00 96.24 131 A 1 
ATOM   990  C  C   . ARG A 1 131 ? -20.167 -16.580 -11.111 1.00 96.73 131 A 1 
ATOM   991  O  O   . ARG A 1 131 ? -19.290 -16.263 -10.322 1.00 96.52 131 A 1 
ATOM   992  C  CB  . ARG A 1 131 ? -21.612 -14.884 -12.328 1.00 95.64 131 A 1 
ATOM   993  C  CG  . ARG A 1 131 ? -21.669 -13.905 -11.150 1.00 93.21 131 A 1 
ATOM   994  C  CD  . ARG A 1 131 ? -20.688 -12.722 -11.307 1.00 92.25 131 A 1 
ATOM   995  N  NE  . ARG A 1 131 ? -19.445 -12.902 -10.581 1.00 91.65 131 A 1 
ATOM   996  C  CZ  . ARG A 1 131 ? -18.339 -12.182 -10.727 1.00 92.91 131 A 1 
ATOM   997  N  NH1 . ARG A 1 131 ? -18.232 -11.263 -11.648 1.00 86.24 131 A 1 
ATOM   998  N  NH2 . ARG A 1 131 ? -17.327 -12.361 -9.936  1.00 88.25 131 A 1 
ATOM   999  N  N   . GLU A 1 132 ? -20.942 -17.643 -10.931 1.00 96.73 132 A 1 
ATOM   1000 C  CA  . GLU A 1 132 ? -20.878 -18.492 -9.742  1.00 96.86 132 A 1 
ATOM   1001 C  C   . GLU A 1 132 ? -19.525 -19.212 -9.607  1.00 97.40 132 A 1 
ATOM   1002 O  O   . GLU A 1 132 ? -18.991 -19.326 -8.497  1.00 97.29 132 A 1 
ATOM   1003 C  CB  . GLU A 1 132 ? -22.030 -19.512 -9.785  1.00 96.31 132 A 1 
ATOM   1004 C  CG  . GLU A 1 132 ? -22.217 -20.222 -8.437  1.00 81.84 132 A 1 
ATOM   1005 C  CD  . GLU A 1 132 ? -23.228 -21.378 -8.474  1.00 72.52 132 A 1 
ATOM   1006 O  OE1 . GLU A 1 132 ? -23.050 -22.314 -7.657  1.00 66.45 132 A 1 
ATOM   1007 O  OE2 . GLU A 1 132 ? -24.148 -21.371 -9.311  1.00 67.88 132 A 1 
ATOM   1008 N  N   . ASP A 1 133 ? -18.934 -19.675 -10.711 1.00 97.44 133 A 1 
ATOM   1009 C  CA  . ASP A 1 133 ? -17.638 -20.368 -10.679 1.00 97.66 133 A 1 
ATOM   1010 C  C   . ASP A 1 133 ? -16.479 -19.397 -10.450 1.00 98.01 133 A 1 
ATOM   1011 O  O   . ASP A 1 133 ? -15.569 -19.699 -9.674  1.00 97.87 133 A 1 
ATOM   1012 C  CB  . ASP A 1 133 ? -17.449 -21.207 -11.945 1.00 97.38 133 A 1 
ATOM   1013 C  CG  . ASP A 1 133 ? -18.473 -22.333 -12.044 1.00 95.53 133 A 1 
ATOM   1014 O  OD1 . ASP A 1 133 ? -18.715 -23.013 -11.016 1.00 92.49 133 A 1 
ATOM   1015 O  OD2 . ASP A 1 133 ? -19.062 -22.476 -13.140 1.00 92.08 133 A 1 
ATOM   1016 N  N   . ASN A 1 134 ? -16.560 -18.193 -11.019 1.00 97.51 134 A 1 
ATOM   1017 C  CA  . ASN A 1 134 ? -15.648 -17.100 -10.682 1.00 97.57 134 A 1 
ATOM   1018 C  C   . ASN A 1 134 ? -15.722 -16.764 -9.183  1.00 98.05 134 A 1 
ATOM   1019 O  O   . ASN A 1 134 ? -14.693 -16.689 -8.510  1.00 98.07 134 A 1 
ATOM   1020 C  CB  . ASN A 1 134 ? -15.989 -15.858 -11.537 1.00 96.55 134 A 1 
ATOM   1021 C  CG  . ASN A 1 134 ? -15.505 -15.960 -12.975 1.00 89.90 134 A 1 
ATOM   1022 O  OD1 . ASN A 1 134 ? -14.636 -16.724 -13.325 1.00 82.35 134 A 1 
ATOM   1023 N  ND2 . ASN A 1 134 ? -16.018 -15.125 -13.853 1.00 80.65 134 A 1 
ATOM   1024 N  N   . ASP A 1 135 ? -16.936 -16.653 -8.629  1.00 98.09 135 A 1 
ATOM   1025 C  CA  . ASP A 1 135 ? -17.142 -16.351 -7.209  1.00 98.14 135 A 1 
ATOM   1026 C  C   . ASP A 1 135 ? -16.613 -17.461 -6.294  1.00 98.46 135 A 1 
ATOM   1027 O  O   . ASP A 1 135 ? -16.047 -17.183 -5.224  1.00 98.28 135 A 1 
ATOM   1028 C  CB  . ASP A 1 135 ? -18.632 -16.102 -6.944  1.00 97.59 135 A 1 
ATOM   1029 C  CG  . ASP A 1 135 ? -19.160 -14.825 -7.599  1.00 95.83 135 A 1 
ATOM   1030 O  OD1 . ASP A 1 135 ? -18.346 -13.964 -7.990  1.00 93.16 135 A 1 
ATOM   1031 O  OD2 . ASP A 1 135 ? -20.395 -14.677 -7.702  1.00 92.76 135 A 1 
ATOM   1032 N  N   . LYS A 1 136 ? -16.737 -18.722 -6.691  1.00 98.29 136 A 1 
ATOM   1033 C  CA  . LYS A 1 136 ? -16.133 -19.861 -5.970  1.00 98.26 136 A 1 
ATOM   1034 C  C   . LYS A 1 136 ? -14.608 -19.769 -5.970  1.00 98.57 136 A 1 
ATOM   1035 O  O   . LYS A 1 136 ? -13.991 -20.018 -4.926  1.00 98.43 136 A 1 
ATOM   1036 C  CB  . LYS A 1 136 ? -16.576 -21.189 -6.599  1.00 97.99 136 A 1 
ATOM   1037 C  CG  . LYS A 1 136 ? -18.008 -21.577 -6.206  1.00 87.58 136 A 1 
ATOM   1038 C  CD  . LYS A 1 136 ? -18.488 -22.744 -7.078  1.00 86.49 136 A 1 
ATOM   1039 C  CE  . LYS A 1 136 ? -19.973 -23.003 -6.825  1.00 74.39 136 A 1 
ATOM   1040 N  NZ  . LYS A 1 136 ? -20.609 -23.703 -7.974  1.00 65.81 136 A 1 
ATOM   1041 N  N   . LEU A 1 137 ? -13.990 -19.404 -7.088  1.00 98.41 137 A 1 
ATOM   1042 C  CA  . LEU A 1 137 ? -12.541 -19.258 -7.180  1.00 98.59 137 A 1 
ATOM   1043 C  C   . LEU A 1 137 ? -12.042 -18.092 -6.315  1.00 98.77 137 A 1 
ATOM   1044 O  O   . LEU A 1 137 ? -11.114 -18.276 -5.518  1.00 98.69 137 A 1 
ATOM   1045 C  CB  . LEU A 1 137 ? -12.138 -19.132 -8.659  1.00 98.52 137 A 1 
ATOM   1046 C  CG  . LEU A 1 137 ? -10.614 -19.053 -8.880  1.00 98.03 137 A 1 
ATOM   1047 C  CD1 . LEU A 1 137 ? -9.870  -20.266 -8.311  1.00 97.71 137 A 1 
ATOM   1048 C  CD2 . LEU A 1 137 ? -10.334 -18.977 -10.382 1.00 97.71 137 A 1 
ATOM   1049 N  N   . GLN A 1 138 ? -12.705 -16.947 -6.364  1.00 98.70 138 A 1 
ATOM   1050 C  CA  . GLN A 1 138 ? -12.433 -15.799 -5.486  1.00 98.70 138 A 1 
ATOM   1051 C  C   . GLN A 1 138 ? -12.578 -16.196 -4.004  1.00 98.81 138 A 1 
ATOM   1052 O  O   . GLN A 1 138 ? -11.690 -15.938 -3.187  1.00 98.76 138 A 1 
ATOM   1053 C  CB  . GLN A 1 138 ? -13.401 -14.657 -5.836  1.00 98.69 138 A 1 
ATOM   1054 C  CG  . GLN A 1 138 ? -13.183 -14.009 -7.223  1.00 98.27 138 A 1 
ATOM   1055 C  CD  . GLN A 1 138 ? -11.968 -13.091 -7.307  1.00 98.46 138 A 1 
ATOM   1056 O  OE1 . GLN A 1 138 ? -11.163 -12.989 -6.402  1.00 94.13 138 A 1 
ATOM   1057 N  NE2 . GLN A 1 138 ? -11.821 -12.371 -8.396  1.00 94.90 138 A 1 
ATOM   1058 N  N   . SER A 1 139 ? -13.644 -16.921 -3.644  1.00 98.70 139 A 1 
ATOM   1059 C  CA  . SER A 1 139 ? -13.873 -17.425 -2.284  1.00 98.77 139 A 1 
ATOM   1060 C  C   . SER A 1 139 ? -12.774 -18.384 -1.815  1.00 98.71 139 A 1 
ATOM   1061 O  O   . SER A 1 139 ? -12.397 -18.370 -0.639  1.00 98.61 139 A 1 
ATOM   1062 C  CB  . SER A 1 139 ? -15.211 -18.162 -2.187  1.00 98.39 139 A 1 
ATOM   1063 O  OG  . SER A 1 139 ? -16.286 -17.299 -2.428  1.00 85.64 139 A 1 
ATOM   1064 N  N   . ARG A 1 140 ? -12.236 -19.194 -2.719  1.00 98.74 140 A 1 
ATOM   1065 C  CA  . ARG A 1 140 ? -11.119 -20.102 -2.427  1.00 98.60 140 A 1 
ATOM   1066 C  C   . ARG A 1 140 ? -9.846  -19.328 -2.091  1.00 98.76 140 A 1 
ATOM   1067 O  O   . ARG A 1 140 ? -9.174  -19.660 -1.115  1.00 98.64 140 A 1 
ATOM   1068 C  CB  . ARG A 1 140 ? -10.943 -21.058 -3.611  1.00 98.24 140 A 1 
ATOM   1069 C  CG  . ARG A 1 140 ? -9.855  -22.114 -3.369  1.00 93.52 140 A 1 
ATOM   1070 C  CD  . ARG A 1 140 ? -9.821  -23.069 -4.570  1.00 89.97 140 A 1 
ATOM   1071 N  NE  . ARG A 1 140 ? -8.817  -24.136 -4.408  1.00 84.81 140 A 1 
ATOM   1072 C  CZ  . ARG A 1 140 ? -8.811  -25.302 -5.013  1.00 80.26 140 A 1 
ATOM   1073 N  NH1 . ARG A 1 140 ? -9.754  -25.671 -5.837  1.00 72.99 140 A 1 
ATOM   1074 N  NH2 . ARG A 1 140 ? -7.839  -26.136 -4.820  1.00 73.23 140 A 1 
ATOM   1075 N  N   . ILE A 1 141 ? -9.540  -18.273 -2.851  1.00 98.89 141 A 1 
ATOM   1076 C  CA  . ILE A 1 141 ? -8.399  -17.380 -2.587  1.00 98.84 141 A 1 
ATOM   1077 C  C   . ILE A 1 141 ? -8.558  -16.718 -1.214  1.00 98.89 141 A 1 
ATOM   1078 O  O   . ILE A 1 141 ? -7.663  -16.816 -0.369  1.00 98.84 141 A 1 
ATOM   1079 C  CB  . ILE A 1 141 ? -8.255  -16.343 -3.725  1.00 98.88 141 A 1 
ATOM   1080 C  CG1 . ILE A 1 141 ? -7.868  -17.039 -5.051  1.00 98.76 141 A 1 
ATOM   1081 C  CG2 . ILE A 1 141 ? -7.203  -15.277 -3.357  1.00 98.79 141 A 1 
ATOM   1082 C  CD1 . ILE A 1 141 ? -8.104  -16.170 -6.290  1.00 98.50 141 A 1 
ATOM   1083 N  N   . ILE A 1 142 ? -9.722  -16.121 -0.939  1.00 98.80 142 A 1 
ATOM   1084 C  CA  . ILE A 1 142 ? -10.039 -15.493 0.355   1.00 98.82 142 A 1 
ATOM   1085 C  C   . ILE A 1 142 ? -9.888  -16.492 1.502   1.00 98.80 142 A 1 
ATOM   1086 O  O   . ILE A 1 142 ? -9.249  -16.178 2.509   1.00 98.74 142 A 1 
ATOM   1087 C  CB  . ILE A 1 142 ? -11.457 -14.886 0.305   1.00 98.72 142 A 1 
ATOM   1088 C  CG1 . ILE A 1 142 ? -11.551 -13.687 -0.664  1.00 97.81 142 A 1 
ATOM   1089 C  CG2 . ILE A 1 142 ? -11.948 -14.471 1.704   1.00 98.41 142 A 1 
ATOM   1090 C  CD1 . ILE A 1 142 ? -10.766 -12.427 -0.267  1.00 95.46 142 A 1 
ATOM   1091 N  N   . SER A 1 143 ? -10.397 -17.707 1.356   1.00 98.76 143 A 1 
ATOM   1092 C  CA  . SER A 1 143 ? -10.316 -18.751 2.392   1.00 98.67 143 A 1 
ATOM   1093 C  C   . SER A 1 143 ? -8.871  -19.145 2.714   1.00 98.77 143 A 1 
ATOM   1094 O  O   . SER A 1 143 ? -8.530  -19.327 3.883   1.00 98.51 143 A 1 
ATOM   1095 C  CB  . SER A 1 143 ? -11.094 -19.992 1.959   1.00 98.32 143 A 1 
ATOM   1096 O  OG  . SER A 1 143 ? -12.469 -19.702 1.811   1.00 82.49 143 A 1 
ATOM   1097 N  N   . LYS A 1 144 ? -8.003  -19.236 1.704   1.00 98.71 144 A 1 
ATOM   1098 C  CA  . LYS A 1 144 ? -6.569  -19.490 1.901   1.00 98.78 144 A 1 
ATOM   1099 C  C   . LYS A 1 144 ? -5.907  -18.372 2.716   1.00 98.73 144 A 1 
ATOM   1100 O  O   . LYS A 1 144 ? -5.201  -18.654 3.679   1.00 98.56 144 A 1 
ATOM   1101 C  CB  . LYS A 1 144 ? -5.861  -19.661 0.551   1.00 98.57 144 A 1 
ATOM   1102 C  CG  . LYS A 1 144 ? -6.159  -21.015 -0.117  1.00 97.43 144 A 1 
ATOM   1103 C  CD  . LYS A 1 144 ? -5.562  -21.054 -1.525  1.00 95.91 144 A 1 
ATOM   1104 C  CE  . LYS A 1 144 ? -5.699  -22.431 -2.179  1.00 93.90 144 A 1 
ATOM   1105 N  NZ  . LYS A 1 144 ? -4.731  -23.415 -1.634  1.00 91.54 144 A 1 
ATOM   1106 N  N   . LEU A 1 145 ? -6.189  -17.115 2.380   1.00 98.81 145 A 1 
ATOM   1107 C  CA  . LEU A 1 145 ? -5.651  -15.951 3.094   1.00 98.85 145 A 1 
ATOM   1108 C  C   . LEU A 1 145 ? -6.159  -15.887 4.541   1.00 98.78 145 A 1 
ATOM   1109 O  O   . LEU A 1 145 ? -5.362  -15.704 5.461   1.00 98.57 145 A 1 
ATOM   1110 C  CB  . LEU A 1 145 ? -6.006  -14.665 2.323   1.00 98.82 145 A 1 
ATOM   1111 C  CG  . LEU A 1 145 ? -5.372  -14.544 0.928   1.00 98.62 145 A 1 
ATOM   1112 C  CD1 . LEU A 1 145 ? -5.889  -13.287 0.236   1.00 98.39 145 A 1 
ATOM   1113 C  CD2 . LEU A 1 145 ? -3.842  -14.465 0.990   1.00 98.19 145 A 1 
ATOM   1114 N  N   . GLN A 1 146 ? -7.456  -16.107 4.768   1.00 98.75 146 A 1 
ATOM   1115 C  CA  . GLN A 1 146 ? -8.058  -16.109 6.104   1.00 98.57 146 A 1 
ATOM   1116 C  C   . GLN A 1 146 ? -7.532  -17.262 6.985   1.00 98.50 146 A 1 
ATOM   1117 O  O   . GLN A 1 146 ? -7.334  -17.074 8.183   1.00 98.18 146 A 1 
ATOM   1118 C  CB  . GLN A 1 146 ? -9.582  -16.233 5.982   1.00 98.38 146 A 1 
ATOM   1119 C  CG  . GLN A 1 146 ? -10.236 -14.929 5.509   1.00 96.87 146 A 1 
ATOM   1120 C  CD  . GLN A 1 146 ? -11.752 -15.056 5.414   1.00 95.76 146 A 1 
ATOM   1121 O  OE1 . GLN A 1 146 ? -12.306 -16.111 5.161   1.00 90.12 146 A 1 
ATOM   1122 N  NE2 . GLN A 1 146 ? -12.476 -13.987 5.634   1.00 87.92 146 A 1 
ATOM   1123 N  N   . THR A 1 147 ? -7.271  -18.414 6.396   1.00 98.51 147 A 1 
ATOM   1124 C  CA  . THR A 1 147 ? -6.704  -19.567 7.112   1.00 98.41 147 A 1 
ATOM   1125 C  C   . THR A 1 147 ? -5.270  -19.282 7.557   1.00 98.39 147 A 1 
ATOM   1126 O  O   . THR A 1 147 ? -4.910  -19.572 8.698   1.00 97.89 147 A 1 
ATOM   1127 C  CB  . THR A 1 147 ? -6.746  -20.828 6.235   1.00 98.11 147 A 1 
ATOM   1128 O  OG1 . THR A 1 147 ? -8.086  -21.122 5.904   1.00 93.53 147 A 1 
ATOM   1129 C  CG2 . THR A 1 147 ? -6.195  -22.055 6.955   1.00 92.73 147 A 1 
ATOM   1130 N  N   . ALA A 1 148 ? -4.471  -18.684 6.702   1.00 98.52 148 A 1 
ATOM   1131 C  CA  . ALA A 1 148 ? -3.080  -18.353 6.996   1.00 98.33 148 A 1 
ATOM   1132 C  C   . ALA A 1 148 ? -2.923  -17.166 7.955   1.00 98.38 148 A 1 
ATOM   1133 O  O   . ALA A 1 148 ? -2.021  -17.149 8.796   1.00 97.97 148 A 1 
ATOM   1134 C  CB  . ALA A 1 148 ? -2.392  -18.079 5.666   1.00 98.16 148 A 1 
ATOM   1135 N  N   . PHE A 1 149 ? -3.802  -16.169 7.843   1.00 98.67 149 A 1 
ATOM   1136 C  CA  . PHE A 1 149 ? -3.780  -14.932 8.615   1.00 98.53 149 A 1 
ATOM   1137 C  C   . PHE A 1 149 ? -5.113  -14.698 9.347   1.00 98.58 149 A 1 
ATOM   1138 O  O   . PHE A 1 149 ? -5.844  -13.744 9.044   1.00 98.07 149 A 1 
ATOM   1139 C  CB  . PHE A 1 149 ? -3.395  -13.771 7.699   1.00 98.50 149 A 1 
ATOM   1140 C  CG  . PHE A 1 149 ? -2.001  -13.882 7.143   1.00 98.45 149 A 1 
ATOM   1141 C  CD1 . PHE A 1 149 ? -0.883  -13.576 7.943   1.00 97.93 149 A 1 
ATOM   1142 C  CD2 . PHE A 1 149 ? -1.799  -14.303 5.811   1.00 97.95 149 A 1 
ATOM   1143 C  CE1 . PHE A 1 149 ? 0.412   -13.665 7.429   1.00 97.35 149 A 1 
ATOM   1144 C  CE2 . PHE A 1 149 ? -0.503  -14.399 5.286   1.00 97.43 149 A 1 
ATOM   1145 C  CZ  . PHE A 1 149 ? 0.602   -14.078 6.093   1.00 97.49 149 A 1 
ATOM   1146 N  N   . PRO A 1 150 ? -5.456  -15.535 10.346  1.00 98.11 150 A 1 
ATOM   1147 C  CA  . PRO A 1 150 ? -6.702  -15.382 11.079  1.00 97.50 150 A 1 
ATOM   1148 C  C   . PRO A 1 150 ? -6.751  -14.023 11.775  1.00 96.62 150 A 1 
ATOM   1149 O  O   . PRO A 1 150 ? -5.787  -13.588 12.419  1.00 92.30 150 A 1 
ATOM   1150 C  CB  . PRO A 1 150 ? -6.751  -16.558 12.061  1.00 96.73 150 A 1 
ATOM   1151 C  CG  . PRO A 1 150 ? -5.283  -16.929 12.248  1.00 95.64 150 A 1 
ATOM   1152 C  CD  . PRO A 1 150 ? -4.670  -16.627 10.887  1.00 97.69 150 A 1 
ATOM   1153 N  N   . LYS A 1 151 ? -7.911  -13.352 11.694  1.00 97.02 151 A 1 
ATOM   1154 C  CA  . LYS A 1 151 ? -8.189  -12.010 12.231  1.00 96.61 151 A 1 
ATOM   1155 C  C   . LYS A 1 151 ? -7.476  -10.849 11.514  1.00 97.21 151 A 1 
ATOM   1156 O  O   . LYS A 1 151 ? -7.620  -9.716  11.957  1.00 95.61 151 A 1 
ATOM   1157 C  CB  . LYS A 1 151 ? -7.942  -11.928 13.748  1.00 95.24 151 A 1 
ATOM   1158 C  CG  . LYS A 1 151 ? -8.575  -13.063 14.555  1.00 89.76 151 A 1 
ATOM   1159 C  CD  . LYS A 1 151 ? -8.162  -12.924 16.024  1.00 78.27 151 A 1 
ATOM   1160 C  CE  . LYS A 1 151 ? -8.776  -14.062 16.831  1.00 69.34 151 A 1 
ATOM   1161 N  NZ  . LYS A 1 151 ? -8.355  -14.009 18.246  1.00 57.46 151 A 1 
ATOM   1162 N  N   . ILE A 1 152 ? -6.730  -11.098 10.460  1.00 98.38 152 A 1 
ATOM   1163 C  CA  . ILE A 1 152 ? -6.166  -10.038 9.623   1.00 98.51 152 A 1 
ATOM   1164 C  C   . ILE A 1 152 ? -7.200  -9.661  8.554   1.00 98.69 152 A 1 
ATOM   1165 O  O   . ILE A 1 152 ? -7.626  -10.542 7.809   1.00 98.57 152 A 1 
ATOM   1166 C  CB  . ILE A 1 152 ? -4.815  -10.467 9.025   1.00 98.40 152 A 1 
ATOM   1167 C  CG1 . ILE A 1 152 ? -3.785  -10.841 10.115  1.00 97.67 152 A 1 
ATOM   1168 C  CG2 . ILE A 1 152 ? -4.254  -9.368  8.118   1.00 97.81 152 A 1 
ATOM   1169 C  CD1 . ILE A 1 152 ? -3.500  -9.749  11.151  1.00 94.66 152 A 1 
ATOM   1170 N  N   . PRO A 1 153 ? -7.623  -8.384  8.479   1.00 98.69 153 A 1 
ATOM   1171 C  CA  . PRO A 1 153 ? -8.587  -7.963  7.476   1.00 98.64 153 A 1 
ATOM   1172 C  C   . PRO A 1 153 ? -7.998  -8.031  6.065   1.00 98.83 153 A 1 
ATOM   1173 O  O   . PRO A 1 153 ? -6.794  -7.845  5.864   1.00 98.76 153 A 1 
ATOM   1174 C  CB  . PRO A 1 153 ? -9.011  -6.545  7.870   1.00 98.20 153 A 1 
ATOM   1175 C  CG  . PRO A 1 153 ? -7.803  -6.024  8.642   1.00 95.84 153 A 1 
ATOM   1176 C  CD  . PRO A 1 153 ? -7.257  -7.263  9.330   1.00 98.23 153 A 1 
ATOM   1177 N  N   . ILE A 1 154 ? -8.873  -8.282  5.099   1.00 98.81 154 A 1 
ATOM   1178 C  CA  . ILE A 1 154 ? -8.563  -8.310  3.672   1.00 98.92 154 A 1 
ATOM   1179 C  C   . ILE A 1 154 ? -9.339  -7.175  3.020   1.00 98.96 154 A 1 
ATOM   1180 O  O   . ILE A 1 154 ? -10.570 -7.136  3.124   1.00 98.81 154 A 1 
ATOM   1181 C  CB  . ILE A 1 154 ? -8.915  -9.675  3.041   1.00 98.87 154 A 1 
ATOM   1182 C  CG1 . ILE A 1 154 ? -8.173  -10.832 3.753   1.00 98.59 154 A 1 
ATOM   1183 C  CG2 . ILE A 1 154 ? -8.570  -9.661  1.540   1.00 98.63 154 A 1 
ATOM   1184 C  CD1 . ILE A 1 154 ? -8.657  -12.227 3.346   1.00 97.71 154 A 1 
ATOM   1185 N  N   . TYR A 1 155 ? -8.638  -6.262  2.358   1.00 98.94 155 A 1 
ATOM   1186 C  CA  . TYR A 1 155 ? -9.241  -5.159  1.611   1.00 98.96 155 A 1 
ATOM   1187 C  C   . TYR A 1 155 ? -9.056  -5.381  0.110   1.00 98.94 155 A 1 
ATOM   1188 O  O   . TYR A 1 155 ? -7.921  -5.500  -0.356  1.00 98.78 155 A 1 
ATOM   1189 C  CB  . TYR A 1 155 ? -8.686  -3.818  2.099   1.00 98.83 155 A 1 
ATOM   1190 C  CG  . TYR A 1 155 ? -9.010  -3.515  3.548   1.00 98.62 155 A 1 
ATOM   1191 C  CD1 . TYR A 1 155 ? -10.333 -3.616  4.025   1.00 97.60 155 A 1 
ATOM   1192 C  CD2 . TYR A 1 155 ? -7.989  -3.145  4.440   1.00 97.45 155 A 1 
ATOM   1193 C  CE1 . TYR A 1 155 ? -10.628 -3.369  5.371   1.00 96.34 155 A 1 
ATOM   1194 C  CE2 . TYR A 1 155 ? -8.276  -2.895  5.793   1.00 96.42 155 A 1 
ATOM   1195 C  CZ  . TYR A 1 155 ? -9.599  -3.012  6.255   1.00 96.67 155 A 1 
ATOM   1196 O  OH  . TYR A 1 155 ? -9.878  -2.795  7.581   1.00 94.89 155 A 1 
ATOM   1197 N  N   . PRO A 1 156 ? -10.155 -5.471  -0.640  1.00 98.98 156 A 1 
ATOM   1198 C  CA  . PRO A 1 156 ? -10.113 -5.770  -2.060  1.00 98.99 156 A 1 
ATOM   1199 C  C   . PRO A 1 156 ? -10.041 -4.500  -2.922  1.00 98.90 156 A 1 
ATOM   1200 O  O   . PRO A 1 156 ? -10.662 -3.480  -2.620  1.00 98.79 156 A 1 
ATOM   1201 C  CB  . PRO A 1 156 ? -11.399 -6.555  -2.317  1.00 98.74 156 A 1 
ATOM   1202 C  CG  . PRO A 1 156 ? -12.395 -5.908  -1.358  1.00 98.42 156 A 1 
ATOM   1203 C  CD  . PRO A 1 156 ? -11.533 -5.526  -0.160  1.00 98.73 156 A 1 
ATOM   1204 N  N   . ILE A 1 157 ? -9.350  -4.619  -4.042  1.00 98.98 157 A 1 
ATOM   1205 C  CA  . ILE A 1 157 ? -9.454  -3.727  -5.195  1.00 98.92 157 A 1 
ATOM   1206 C  C   . ILE A 1 157 ? -10.115 -4.499  -6.335  1.00 98.99 157 A 1 
ATOM   1207 O  O   . ILE A 1 157 ? -9.843  -5.681  -6.516  1.00 98.76 157 A 1 
ATOM   1208 C  CB  . ILE A 1 157 ? -8.049  -3.202  -5.572  1.00 98.82 157 A 1 
ATOM   1209 C  CG1 . ILE A 1 157 ? -7.445  -2.292  -4.479  1.00 97.66 157 A 1 
ATOM   1210 C  CG2 . ILE A 1 157 ? -8.054  -2.468  -6.922  1.00 98.41 157 A 1 
ATOM   1211 C  CD1 . ILE A 1 157 ? -8.162  -0.950  -4.258  1.00 95.82 157 A 1 
ATOM   1212 N  N   . ILE A 1 158 ? -10.970 -3.829  -7.086  1.00 98.89 158 A 1 
ATOM   1213 C  CA  . ILE A 1 158 ? -11.589 -4.409  -8.280  1.00 98.88 158 A 1 
ATOM   1214 C  C   . ILE A 1 158 ? -10.627 -4.260  -9.456  1.00 98.87 158 A 1 
ATOM   1215 O  O   . ILE A 1 158 ? -10.278 -3.138  -9.841  1.00 98.54 158 A 1 
ATOM   1216 C  CB  . ILE A 1 158 ? -12.962 -3.764  -8.548  1.00 98.44 158 A 1 
ATOM   1217 C  CG1 . ILE A 1 158 ? -13.942 -3.921  -7.369  1.00 95.54 158 A 1 
ATOM   1218 C  CG2 . ILE A 1 158 ? -13.590 -4.328  -9.829  1.00 97.21 158 A 1 
ATOM   1219 C  CD1 . ILE A 1 158 ? -14.252 -5.367  -6.968  1.00 87.73 158 A 1 
ATOM   1220 N  N   . GLY A 1 159 ? -10.204 -5.388  -10.018 1.00 98.78 159 A 1 
ATOM   1221 C  CA  . GLY A 1 159 ? -9.422  -5.474  -11.240 1.00 98.79 159 A 1 
ATOM   1222 C  C   . GLY A 1 159 ? -10.287 -5.668  -12.480 1.00 98.68 159 A 1 
ATOM   1223 O  O   . GLY A 1 159 ? -11.463 -5.303  -12.510 1.00 98.27 159 A 1 
ATOM   1224 N  N   . SER A 1 160 ? -9.694  -6.222  -13.538 1.00 98.47 160 A 1 
ATOM   1225 C  CA  . SER A 1 160 ? -10.399 -6.492  -14.789 1.00 98.17 160 A 1 
ATOM   1226 C  C   . SER A 1 160 ? -11.150 -7.825  -14.751 1.00 98.14 160 A 1 
ATOM   1227 O  O   . SER A 1 160 ? -12.258 -7.917  -15.276 1.00 97.64 160 A 1 
ATOM   1228 C  CB  . SER A 1 160 ? -9.421  -6.423  -15.961 1.00 97.60 160 A 1 
ATOM   1229 O  OG  . SER A 1 160 ? -8.559  -7.531  -16.072 1.00 96.24 160 A 1 
ATOM   1230 N  N   . THR A 1 161 ? -10.566 -8.839  -14.123 1.00 98.33 161 A 1 
ATOM   1231 C  CA  . THR A 1 161 ? -11.082 -10.217 -14.132 1.00 98.25 161 A 1 
ATOM   1232 C  C   . THR A 1 161 ? -12.081 -10.497 -13.011 1.00 98.14 161 A 1 
ATOM   1233 O  O   . THR A 1 161 ? -12.727 -11.545 -13.010 1.00 97.50 161 A 1 
ATOM   1234 C  CB  . THR A 1 161 ? -9.942  -11.238 -14.089 1.00 97.79 161 A 1 
ATOM   1235 O  OG1 . THR A 1 161 ? -9.202  -11.122 -12.894 1.00 95.72 161 A 1 
ATOM   1236 C  CG2 . THR A 1 161 ? -8.979  -11.064 -15.253 1.00 95.35 161 A 1 
ATOM   1237 N  N   . GLU A 1 162 ? -12.291 -9.554  -12.108 1.00 98.48 162 A 1 
ATOM   1238 C  CA  . GLU A 1 162 ? -13.365 -9.615  -11.119 1.00 98.48 162 A 1 
ATOM   1239 C  C   . GLU A 1 162 ? -14.759 -9.581  -11.785 1.00 98.26 162 A 1 
ATOM   1240 O  O   . GLU A 1 162 ? -15.699 -10.180 -11.264 1.00 97.76 162 A 1 
ATOM   1241 C  CB  . GLU A 1 162 ? -13.219 -8.456  -10.125 1.00 98.43 162 A 1 
ATOM   1242 C  CG  . GLU A 1 162 ? -12.256 -8.756  -8.957  1.00 98.12 162 A 1 
ATOM   1243 C  CD  . GLU A 1 162 ? -10.812 -9.031  -9.398  1.00 98.43 162 A 1 
ATOM   1244 O  OE1 . GLU A 1 162 ? -10.228 -10.033 -8.919  1.00 97.00 162 A 1 
ATOM   1245 O  OE2 . GLU A 1 162 ? -10.266 -8.269  -10.210 1.00 97.73 162 A 1 
ATOM   1246 N  N   . PHE A 1 163 ? -14.883 -8.918  -12.930 1.00 98.21 163 A 1 
ATOM   1247 C  CA  . PHE A 1 163 ? -16.148 -8.787  -13.645 1.00 98.22 163 A 1 
ATOM   1248 C  C   . PHE A 1 163 ? -16.509 -10.047 -14.449 1.00 97.85 163 A 1 
ATOM   1249 O  O   . PHE A 1 163 ? -15.657 -10.847 -14.815 1.00 96.94 163 A 1 
ATOM   1250 C  CB  . PHE A 1 163 ? -16.091 -7.557  -14.551 1.00 98.26 163 A 1 
ATOM   1251 C  CG  . PHE A 1 163 ? -15.955 -6.239  -13.815 1.00 98.41 163 A 1 
ATOM   1252 C  CD1 . PHE A 1 163 ? -17.099 -5.602  -13.293 1.00 98.07 163 A 1 
ATOM   1253 C  CD2 . PHE A 1 163 ? -14.702 -5.630  -13.678 1.00 98.08 163 A 1 
ATOM   1254 C  CE1 . PHE A 1 163 ? -16.992 -4.359  -12.658 1.00 97.81 163 A 1 
ATOM   1255 C  CE2 . PHE A 1 163 ? -14.581 -4.380  -13.042 1.00 97.84 163 A 1 
ATOM   1256 C  CZ  . PHE A 1 163 ? -15.728 -3.745  -12.532 1.00 97.98 163 A 1 
ATOM   1257 N  N   . SER A 1 164 ? -17.782 -10.186 -14.790 1.00 97.33 164 A 1 
ATOM   1258 C  CA  . SER A 1 164 ? -18.267 -11.272 -15.658 1.00 96.44 164 A 1 
ATOM   1259 C  C   . SER A 1 164 ? -17.729 -11.180 -17.086 1.00 96.15 164 A 1 
ATOM   1260 O  O   . SER A 1 164 ? -17.538 -12.192 -17.754 1.00 93.86 164 A 1 
ATOM   1261 C  CB  . SER A 1 164 ? -19.796 -11.247 -15.715 1.00 95.20 164 A 1 
ATOM   1262 O  OG  . SER A 1 164 ? -20.349 -11.436 -14.431 1.00 85.68 164 A 1 
ATOM   1263 N  N   . THR A 1 165 ? -17.485 -9.957  -17.569 1.00 96.22 165 A 1 
ATOM   1264 C  CA  . THR A 1 165 ? -16.730 -9.668  -18.789 1.00 95.91 165 A 1 
ATOM   1265 C  C   . THR A 1 165 ? -15.552 -8.785  -18.405 1.00 96.66 165 A 1 
ATOM   1266 O  O   . THR A 1 165 ? -15.703 -7.915  -17.548 1.00 95.89 165 A 1 
ATOM   1267 C  CB  . THR A 1 165 ? -17.578 -8.966  -19.857 1.00 93.73 165 A 1 
ATOM   1268 O  OG1 . THR A 1 165 ? -18.193 -7.804  -19.352 1.00 82.01 165 A 1 
ATOM   1269 C  CG2 . THR A 1 165 ? -18.681 -9.872  -20.387 1.00 81.01 165 A 1 
ATOM   1270 N  N   . LYS A 1 166 ? -14.396 -8.971  -19.037 1.00 96.25 166 A 1 
ATOM   1271 C  CA  . LYS A 1 166 ? -13.166 -8.253  -18.682 1.00 96.40 166 A 1 
ATOM   1272 C  C   . LYS A 1 166 ? -13.388 -6.740  -18.613 1.00 96.78 166 A 1 
ATOM   1273 O  O   . LYS A 1 166 ? -13.908 -6.145  -19.548 1.00 96.00 166 A 1 
ATOM   1274 C  CB  . LYS A 1 166 ? -12.069 -8.628  -19.680 1.00 95.56 166 A 1 
ATOM   1275 C  CG  . LYS A 1 166 ? -10.700 -8.148  -19.181 1.00 93.32 166 A 1 
ATOM   1276 C  CD  . LYS A 1 166 ? -9.598  -8.593  -20.141 1.00 90.58 166 A 1 
ATOM   1277 C  CE  . LYS A 1 166 ? -8.226  -8.362  -19.490 1.00 86.75 166 A 1 
ATOM   1278 N  NZ  . LYS A 1 166 ? -7.190  -9.159  -20.174 1.00 78.90 166 A 1 
ATOM   1279 N  N   . PHE A 1 167 ? -12.991 -6.125  -17.511 1.00 97.45 167 A 1 
ATOM   1280 C  CA  . PHE A 1 167 ? -13.265 -4.737  -17.110 1.00 97.61 167 A 1 
ATOM   1281 C  C   . PHE A 1 167 ? -14.742 -4.392  -16.839 1.00 97.79 167 A 1 
ATOM   1282 O  O   . PHE A 1 167 ? -15.030 -3.272  -16.401 1.00 97.09 167 A 1 
ATOM   1283 C  CB  . PHE A 1 167 ? -12.619 -3.738  -18.076 1.00 97.23 167 A 1 
ATOM   1284 C  CG  . PHE A 1 167 ? -11.112 -3.787  -18.125 1.00 96.75 167 A 1 
ATOM   1285 C  CD1 . PHE A 1 167 ? -10.368 -3.107  -17.141 1.00 95.62 167 A 1 
ATOM   1286 C  CD2 . PHE A 1 167 ? -10.450 -4.487  -19.137 1.00 95.57 167 A 1 
ATOM   1287 C  CE1 . PHE A 1 167 ? -8.971  -3.113  -17.181 1.00 94.49 167 A 1 
ATOM   1288 C  CE2 . PHE A 1 167 ? -9.044  -4.500  -19.186 1.00 94.34 167 A 1 
ATOM   1289 C  CZ  . PHE A 1 167 ? -8.303  -3.812  -18.205 1.00 94.31 167 A 1 
ATOM   1290 N  N   . GLY A 1 168 ? -15.681 -5.310  -17.057 1.00 97.46 168 A 1 
ATOM   1291 C  CA  . GLY A 1 168 ? -17.105 -5.075  -16.848 1.00 97.30 168 A 1 
ATOM   1292 C  C   . GLY A 1 168 ? -17.745 -4.147  -17.881 1.00 97.16 168 A 1 
ATOM   1293 O  O   . GLY A 1 168 ? -17.145 -3.739  -18.878 1.00 95.98 168 A 1 
ATOM   1294 N  N   . GLN A 1 169 ? -19.027 -3.832  -17.634 1.00 97.35 169 A 1 
ATOM   1295 C  CA  . GLN A 1 169 ? -19.817 -2.909  -18.452 1.00 97.06 169 A 1 
ATOM   1296 C  C   . GLN A 1 169 ? -20.981 -2.348  -17.622 1.00 97.63 169 A 1 
ATOM   1297 O  O   . GLN A 1 169 ? -21.506 -3.031  -16.741 1.00 97.09 169 A 1 
ATOM   1298 C  CB  . GLN A 1 169 ? -20.317 -3.622  -19.723 1.00 94.72 169 A 1 
ATOM   1299 C  CG  . GLN A 1 169 ? -21.114 -4.905  -19.438 1.00 83.91 169 A 1 
ATOM   1300 C  CD  . GLN A 1 169 ? -21.553 -5.659  -20.687 1.00 78.15 169 A 1 
ATOM   1301 O  OE1 . GLN A 1 169 ? -21.374 -5.240  -21.810 1.00 70.79 169 A 1 
ATOM   1302 N  NE2 . GLN A 1 169 ? -22.169 -6.809  -20.523 1.00 65.38 169 A 1 
ATOM   1303 N  N   . PHE A 1 170 ? -21.434 -1.131  -17.933 1.00 97.07 170 A 1 
ATOM   1304 C  CA  . PHE A 1 170 ? -22.457 -0.436  -17.139 1.00 97.05 170 A 1 
ATOM   1305 C  C   . PHE A 1 170 ? -23.757 -1.236  -16.931 1.00 97.19 170 A 1 
ATOM   1306 O  O   . PHE A 1 170 ? -24.371 -1.145  -15.872 1.00 96.68 170 A 1 
ATOM   1307 C  CB  . PHE A 1 170 ? -22.780 0.917   -17.798 1.00 96.68 170 A 1 
ATOM   1308 C  CG  . PHE A 1 170 ? -21.659 1.929   -17.703 1.00 96.16 170 A 1 
ATOM   1309 C  CD1 . PHE A 1 170 ? -21.266 2.423   -16.451 1.00 94.72 170 A 1 
ATOM   1310 C  CD2 . PHE A 1 170 ? -21.004 2.394   -18.860 1.00 94.57 170 A 1 
ATOM   1311 C  CE1 . PHE A 1 170 ? -20.230 3.361   -16.344 1.00 93.44 170 A 1 
ATOM   1312 C  CE2 . PHE A 1 170 ? -19.965 3.336   -18.766 1.00 93.29 170 A 1 
ATOM   1313 C  CZ  . PHE A 1 170 ? -19.577 3.820   -17.502 1.00 93.53 170 A 1 
ATOM   1314 N  N   . SER A 1 171 ? -24.152 -2.057  -17.887 1.00 97.00 171 A 1 
ATOM   1315 C  CA  . SER A 1 171 ? -25.375 -2.863  -17.799 1.00 96.82 171 A 1 
ATOM   1316 C  C   . SER A 1 171 ? -25.293 -4.016  -16.790 1.00 97.18 171 A 1 
ATOM   1317 O  O   . SER A 1 171 ? -26.331 -4.452  -16.302 1.00 96.42 171 A 1 
ATOM   1318 C  CB  . SER A 1 171 ? -25.731 -3.416  -19.183 1.00 96.18 171 A 1 
ATOM   1319 O  OG  . SER A 1 171 ? -24.655 -4.143  -19.729 1.00 91.01 171 A 1 
ATOM   1320 N  N   . THR A 1 172 ? -24.103 -4.516  -16.470 1.00 97.26 172 A 1 
ATOM   1321 C  CA  . THR A 1 172 ? -23.898 -5.686  -15.603 1.00 97.40 172 A 1 
ATOM   1322 C  C   . THR A 1 172 ? -23.131 -5.378  -14.325 1.00 97.91 172 A 1 
ATOM   1323 O  O   . THR A 1 172 ? -23.215 -6.155  -13.374 1.00 97.82 172 A 1 
ATOM   1324 C  CB  . THR A 1 172 ? -23.202 -6.828  -16.360 1.00 96.82 172 A 1 
ATOM   1325 O  OG1 . THR A 1 172 ? -22.024 -6.375  -16.985 1.00 95.19 172 A 1 
ATOM   1326 C  CG2 . THR A 1 172 ? -24.103 -7.399  -17.447 1.00 94.57 172 A 1 
ATOM   1327 N  N   . ASP A 1 173 ? -22.469 -4.223  -14.230 1.00 97.91 173 A 1 
ATOM   1328 C  CA  . ASP A 1 173 ? -21.677 -3.808  -13.065 1.00 98.26 173 A 1 
ATOM   1329 C  C   . ASP A 1 173 ? -22.433 -3.967  -11.735 1.00 98.44 173 A 1 
ATOM   1330 O  O   . ASP A 1 173 ? -21.889 -4.484  -10.768 1.00 98.33 173 A 1 
ATOM   1331 C  CB  . ASP A 1 173 ? -21.289 -2.330  -13.199 1.00 98.14 173 A 1 
ATOM   1332 C  CG  . ASP A 1 173 ? -20.166 -2.022  -14.197 1.00 97.91 173 A 1 
ATOM   1333 O  OD1 . ASP A 1 173 ? -19.420 -2.904  -14.641 1.00 97.00 173 A 1 
ATOM   1334 O  OD2 . ASP A 1 173 ? -20.013 -0.818  -14.529 1.00 96.77 173 A 1 
ATOM   1335 N  N   . SER A 1 174 ? -23.704 -3.570  -11.664 1.00 98.13 174 A 1 
ATOM   1336 C  CA  . SER A 1 174 ? -24.469 -3.658  -10.416 1.00 98.07 174 A 1 
ATOM   1337 C  C   . SER A 1 174 ? -24.665 -5.096  -9.921  1.00 98.21 174 A 1 
ATOM   1338 O  O   . SER A 1 174 ? -24.740 -5.323  -8.717  1.00 97.93 174 A 1 
ATOM   1339 C  CB  . SER A 1 174 ? -25.832 -2.968  -10.582 1.00 97.10 174 A 1 
ATOM   1340 O  OG  . SER A 1 174 ? -26.713 -3.729  -11.396 1.00 85.28 174 A 1 
ATOM   1341 N  N   . THR A 1 175 ? -24.758 -6.048  -10.842 1.00 97.95 175 A 1 
ATOM   1342 C  CA  . THR A 1 175 ? -24.868 -7.480  -10.525 1.00 97.83 175 A 1 
ATOM   1343 C  C   . THR A 1 175 ? -23.511 -8.021  -10.087 1.00 98.13 175 A 1 
ATOM   1344 O  O   . THR A 1 175 ? -23.425 -8.655  -9.038  1.00 98.00 175 A 1 
ATOM   1345 C  CB  . THR A 1 175 ? -25.409 -8.266  -11.727 1.00 97.01 175 A 1 
ATOM   1346 O  OG1 . THR A 1 175 ? -26.662 -7.737  -12.099 1.00 90.60 175 A 1 
ATOM   1347 C  CG2 . THR A 1 175 ? -25.628 -9.748  -11.409 1.00 90.24 175 A 1 
ATOM   1348 N  N   . ASP A 1 176 ? -22.462 -7.693  -10.828 1.00 98.13 176 A 1 
ATOM   1349 C  CA  . ASP A 1 176 ? -21.099 -8.105  -10.515 1.00 98.30 176 A 1 
ATOM   1350 C  C   . ASP A 1 176 ? -20.646 -7.553  -9.154  1.00 98.56 176 A 1 
ATOM   1351 O  O   . ASP A 1 176 ? -20.202 -8.307  -8.294  1.00 98.54 176 A 1 
ATOM   1352 C  CB  . ASP A 1 176 ? -20.146 -7.674  -11.639 1.00 98.13 176 A 1 
ATOM   1353 C  CG  . ASP A 1 176 ? -20.328 -8.458  -12.945 1.00 97.72 176 A 1 
ATOM   1354 O  OD1 . ASP A 1 176 ? -20.827 -9.606  -12.899 1.00 96.48 176 A 1 
ATOM   1355 O  OD2 . ASP A 1 176 ? -19.916 -7.943  -14.005 1.00 96.04 176 A 1 
ATOM   1356 N  N   . LEU A 1 177 ? -20.862 -6.259  -8.894  1.00 98.61 177 A 1 
ATOM   1357 C  CA  . LEU A 1 177 ? -20.454 -5.620  -7.634  1.00 98.74 177 A 1 
ATOM   1358 C  C   . LEU A 1 177 ? -21.187 -6.183  -6.416  1.00 98.71 177 A 1 
ATOM   1359 O  O   . LEU A 1 177 ? -20.593 -6.307  -5.341  1.00 98.62 177 A 1 
ATOM   1360 C  CB  . LEU A 1 177 ? -20.673 -4.098  -7.751  1.00 98.70 177 A 1 
ATOM   1361 C  CG  . LEU A 1 177 ? -19.731 -3.393  -8.747  1.00 98.42 177 A 1 
ATOM   1362 C  CD1 . LEU A 1 177 ? -20.148 -1.939  -8.890  1.00 98.00 177 A 1 
ATOM   1363 C  CD2 . LEU A 1 177 ? -18.275 -3.436  -8.297  1.00 97.73 177 A 1 
ATOM   1364 N  N   . LYS A 1 178 ? -22.463 -6.580  -6.549  1.00 98.60 178 A 1 
ATOM   1365 C  CA  . LYS A 1 178 ? -23.191 -7.255  -5.465  1.00 98.48 178 A 1 
ATOM   1366 C  C   . LYS A 1 178 ? -22.615 -8.640  -5.160  1.00 98.52 178 A 1 
ATOM   1367 O  O   . LYS A 1 178 ? -22.471 -8.987  -3.985  1.00 98.28 178 A 1 
ATOM   1368 C  CB  . LYS A 1 178 ? -24.680 -7.381  -5.813  1.00 97.94 178 A 1 
ATOM   1369 C  CG  . LYS A 1 178 ? -25.422 -6.053  -5.624  1.00 85.63 178 A 1 
ATOM   1370 C  CD  . LYS A 1 178 ? -26.860 -6.198  -6.140  1.00 82.55 178 A 1 
ATOM   1371 C  CE  . LYS A 1 178 ? -27.579 -4.865  -6.037  1.00 69.98 178 A 1 
ATOM   1372 N  NZ  . LYS A 1 178 ? -28.953 -4.955  -6.593  1.00 61.49 178 A 1 
ATOM   1373 N  N   . ALA A 1 179 ? -22.277 -9.408  -6.182  1.00 98.42 179 A 1 
ATOM   1374 C  CA  . ALA A 1 179 ? -21.644 -10.709 -6.013  1.00 98.31 179 A 1 
ATOM   1375 C  C   . ALA A 1 179 ? -20.250 -10.559 -5.384  1.00 98.50 179 A 1 
ATOM   1376 O  O   . ALA A 1 179 ? -19.955 -11.164 -4.348  1.00 98.32 179 A 1 
ATOM   1377 C  CB  . ALA A 1 179 ? -21.604 -11.405 -7.379  1.00 98.05 179 A 1 
ATOM   1378 N  N   . LEU A 1 180 ? -19.442 -9.646  -5.913  1.00 98.62 180 A 1 
ATOM   1379 C  CA  . LEU A 1 180 ? -18.096 -9.360  -5.427  1.00 98.75 180 A 1 
ATOM   1380 C  C   . LEU A 1 180 ? -18.083 -8.835  -3.986  1.00 98.72 180 A 1 
ATOM   1381 O  O   . LEU A 1 180 ? -17.228 -9.237  -3.206  1.00 98.65 180 A 1 
ATOM   1382 C  CB  . LEU A 1 180 ? -17.422 -8.351  -6.369  1.00 98.61 180 A 1 
ATOM   1383 C  CG  . LEU A 1 180 ? -17.079 -8.940  -7.746  1.00 98.32 180 A 1 
ATOM   1384 C  CD1 . LEU A 1 180 ? -16.697 -7.808  -8.701  1.00 97.89 180 A 1 
ATOM   1385 C  CD2 . LEU A 1 180 ? -15.924 -9.935  -7.669  1.00 97.68 180 A 1 
ATOM   1386 N  N   . ASN A 1 181 ? -19.065 -8.029  -3.576  1.00 98.88 181 A 1 
ATOM   1387 C  CA  . ASN A 1 181 ? -19.199 -7.618  -2.175  1.00 98.71 181 A 1 
ATOM   1388 C  C   . ASN A 1 181 ? -19.392 -8.811  -1.236  1.00 98.75 181 A 1 
ATOM   1389 O  O   . ASN A 1 181 ? -18.865 -8.812  -0.120  1.00 98.50 181 A 1 
ATOM   1390 C  CB  . ASN A 1 181 ? -20.350 -6.620  -2.050  1.00 98.68 181 A 1 
ATOM   1391 C  CG  . ASN A 1 181 ? -20.627 -6.277  -0.599  1.00 98.15 181 A 1 
ATOM   1392 O  OD1 . ASN A 1 181 ? -19.844 -5.670  0.110   1.00 93.16 181 A 1 
ATOM   1393 N  ND2 . ASN A 1 181 ? -21.758 -6.710  -0.093  1.00 92.95 181 A 1 
ATOM   1394 N  N   . SER A 1 182 ? -20.127 -9.838  -1.655  1.00 98.63 182 A 1 
ATOM   1395 C  CA  . SER A 1 182 ? -20.349 -11.033 -0.846  1.00 98.42 182 A 1 
ATOM   1396 C  C   . SER A 1 182 ? -19.081 -11.885 -0.708  1.00 98.36 182 A 1 
ATOM   1397 O  O   . SER A 1 182 ? -18.849 -12.461 0.349   1.00 97.37 182 A 1 
ATOM   1398 C  CB  . SER A 1 182 ? -21.487 -11.870 -1.432  1.00 97.70 182 A 1 
ATOM   1399 O  OG  . SER A 1 182 ? -22.661 -11.088 -1.508  1.00 85.11 182 A 1 
ATOM   1400 N  N   . VAL A 1 183 ? -18.258 -11.914 -1.744  1.00 98.56 183 A 1 
ATOM   1401 C  CA  . VAL A 1 183 ? -17.064 -12.769 -1.821  1.00 98.48 183 A 1 
ATOM   1402 C  C   . VAL A 1 183 ? -15.805 -12.069 -1.297  1.00 98.61 183 A 1 
ATOM   1403 O  O   . VAL A 1 183 ? -15.067 -12.627 -0.478  1.00 98.17 183 A 1 
ATOM   1404 C  CB  . VAL A 1 183 ? -16.862 -13.257 -3.265  1.00 97.15 183 A 1 
ATOM   1405 C  CG1 . VAL A 1 183 ? -15.666 -14.185 -3.360  1.00 92.56 183 A 1 
ATOM   1406 C  CG2 . VAL A 1 183 ? -18.093 -14.035 -3.761  1.00 92.59 183 A 1 
ATOM   1407 N  N   . LEU A 1 184 ? -15.564 -10.838 -1.738  1.00 98.71 184 A 1 
ATOM   1408 C  CA  . LEU A 1 184 ? -14.363 -10.051 -1.434  1.00 98.88 184 A 1 
ATOM   1409 C  C   . LEU A 1 184 ? -14.553 -9.105  -0.242  1.00 98.73 184 A 1 
ATOM   1410 O  O   . LEU A 1 184 ? -13.606 -8.804  0.482   1.00 98.49 184 A 1 
ATOM   1411 C  CB  . LEU A 1 184 ? -13.931 -9.262  -2.686  1.00 98.78 184 A 1 
ATOM   1412 C  CG  . LEU A 1 184 ? -13.637 -10.093 -3.951  1.00 98.54 184 A 1 
ATOM   1413 C  CD1 . LEU A 1 184 ? -13.187 -9.156  -5.083  1.00 98.22 184 A 1 
ATOM   1414 C  CD2 . LEU A 1 184 ? -12.539 -11.130 -3.718  1.00 98.01 184 A 1 
ATOM   1415 N  N   . GLY A 1 185 ? -15.771 -8.653  0.010   1.00 98.71 185 A 1 
ATOM   1416 C  CA  . GLY A 1 185 ? -16.100 -7.676  1.053   1.00 98.61 185 A 1 
ATOM   1417 C  C   . GLY A 1 185 ? -16.138 -8.242  2.481   1.00 98.67 185 A 1 
ATOM   1418 O  O   . GLY A 1 185 ? -16.804 -7.675  3.350   1.00 98.12 185 A 1 
ATOM   1419 N  N   . VAL A 1 186 ? -15.457 -9.347  2.753   1.00 98.54 186 A 1 
ATOM   1420 C  CA  . VAL A 1 186 ? -15.522 -10.113 4.014   1.00 98.36 186 A 1 
ATOM   1421 C  C   . VAL A 1 186 ? -15.019 -9.352  5.244   1.00 98.48 186 A 1 
ATOM   1422 O  O   . VAL A 1 186 ? -15.356 -9.718  6.365   1.00 97.55 186 A 1 
ATOM   1423 C  CB  . VAL A 1 186 ? -14.760 -11.445 3.892   1.00 97.69 186 A 1 
ATOM   1424 C  CG1 . VAL A 1 186 ? -15.377 -12.334 2.809   1.00 95.08 186 A 1 
ATOM   1425 C  CG2 . VAL A 1 186 ? -13.267 -11.235 3.577   1.00 95.14 186 A 1 
ATOM   1426 N  N   . SER A 1 187 ? -14.219 -8.309  5.055   1.00 98.62 187 A 1 
ATOM   1427 C  CA  . SER A 1 187 ? -13.669 -7.477  6.134   1.00 98.60 187 A 1 
ATOM   1428 C  C   . SER A 1 187 ? -14.223 -6.045  6.141   1.00 98.55 187 A 1 
ATOM   1429 O  O   . SER A 1 187 ? -13.782 -5.244  6.963   1.00 97.90 187 A 1 
ATOM   1430 C  CB  . SER A 1 187 ? -12.137 -7.449  6.051   1.00 98.53 187 A 1 
ATOM   1431 O  OG  . SER A 1 187 ? -11.605 -8.764  6.115   1.00 97.95 187 A 1 
ATOM   1432 N  N   . LEU A 1 188 ? -15.143 -5.731  5.234   1.00 98.67 188 A 1 
ATOM   1433 C  CA  . LEU A 1 188 ? -15.704 -4.388  5.107   1.00 98.75 188 A 1 
ATOM   1434 C  C   . LEU A 1 188 ? -16.807 -4.151  6.144   1.00 98.65 188 A 1 
ATOM   1435 O  O   . LEU A 1 188 ? -17.616 -5.046  6.436   1.00 98.27 188 A 1 
ATOM   1436 C  CB  . LEU A 1 188 ? -16.227 -4.148  3.678   1.00 98.70 188 A 1 
ATOM   1437 C  CG  . LEU A 1 188 ? -15.187 -4.325  2.552   1.00 98.03 188 A 1 
ATOM   1438 C  CD1 . LEU A 1 188 ? -15.807 -3.905  1.214   1.00 97.27 188 A 1 
ATOM   1439 C  CD2 . LEU A 1 188 ? -13.924 -3.505  2.771   1.00 96.76 188 A 1 
ATOM   1440 N  N   . THR A 1 189 ? -16.863 -2.933  6.673   1.00 98.63 189 A 1 
ATOM   1441 C  CA  . THR A 1 189 ? -17.994 -2.434  7.463   1.00 98.53 189 A 1 
ATOM   1442 C  C   . THR A 1 189 ? -19.236 -2.261  6.585   1.00 98.64 189 A 1 
ATOM   1443 O  O   . THR A 1 189 ? -19.146 -2.233  5.358   1.00 98.46 189 A 1 
ATOM   1444 C  CB  . THR A 1 189 ? -17.659 -1.102  8.138   1.00 98.12 189 A 1 
ATOM   1445 O  OG1 . THR A 1 189 ? -17.429 -0.107  7.172   1.00 96.30 189 A 1 
ATOM   1446 C  CG2 . THR A 1 189 ? -16.422 -1.181  9.042   1.00 96.14 189 A 1 
ATOM   1447 N  N   . ASP A 1 190 ? -20.407 -2.086  7.199   1.00 98.30 190 A 1 
ATOM   1448 C  CA  . ASP A 1 190 ? -21.654 -1.929  6.440   1.00 98.27 190 A 1 
ATOM   1449 C  C   . ASP A 1 190 ? -21.639 -0.693  5.526   1.00 98.31 190 A 1 
ATOM   1450 O  O   . ASP A 1 190 ? -22.069 -0.767  4.377   1.00 97.92 190 A 1 
ATOM   1451 C  CB  . ASP A 1 190 ? -22.852 -1.869  7.409   1.00 97.97 190 A 1 
ATOM   1452 C  CG  . ASP A 1 190 ? -23.072 -3.176  8.163   1.00 95.92 190 A 1 
ATOM   1453 O  OD1 . ASP A 1 190 ? -22.702 -4.247  7.626   1.00 92.73 190 A 1 
ATOM   1454 O  OD2 . ASP A 1 190 ? -23.604 -3.111  9.295   1.00 92.67 190 A 1 
ATOM   1455 N  N   . SER A 1 191 ? -21.061 0.419   5.980   1.00 97.96 191 A 1 
ATOM   1456 C  CA  . SER A 1 191 ? -20.921 1.624   5.160   1.00 97.66 191 A 1 
ATOM   1457 C  C   . SER A 1 191 ? -19.940 1.440   3.994   1.00 98.02 191 A 1 
ATOM   1458 O  O   . SER A 1 191 ? -20.177 1.932   2.893   1.00 97.75 191 A 1 
ATOM   1459 C  CB  . SER A 1 191 ? -20.484 2.804   6.024   1.00 96.35 191 A 1 
ATOM   1460 O  OG  . SER A 1 191 ? -19.274 2.543   6.707   1.00 83.95 191 A 1 
ATOM   1461 N  N   . GLU A 1 192 ? -18.855 0.701   4.213   1.00 98.50 192 A 1 
ATOM   1462 C  CA  . GLU A 1 192 ? -17.907 0.352   3.154   1.00 98.66 192 A 1 
ATOM   1463 C  C   . GLU A 1 192 ? -18.545 -0.611  2.138   1.00 98.79 192 A 1 
ATOM   1464 O  O   . GLU A 1 192 ? -18.373 -0.438  0.939   1.00 98.66 192 A 1 
ATOM   1465 C  CB  . GLU A 1 192 ? -16.655 -0.281  3.768   1.00 98.60 192 A 1 
ATOM   1466 C  CG  . GLU A 1 192 ? -15.780 0.738   4.506   1.00 98.17 192 A 1 
ATOM   1467 C  CD  . GLU A 1 192 ? -14.780 0.089   5.476   1.00 98.02 192 A 1 
ATOM   1468 O  OE1 . GLU A 1 192 ? -13.970 0.842   6.066   1.00 95.33 192 A 1 
ATOM   1469 O  OE2 . GLU A 1 192 ? -14.838 -1.131  5.695   1.00 96.16 192 A 1 
ATOM   1470 N  N   . LYS A 1 193 ? -19.338 -1.578  2.610   1.00 98.78 193 A 1 
ATOM   1471 C  CA  . LYS A 1 193 ? -20.113 -2.473  1.743   1.00 98.72 193 A 1 
ATOM   1472 C  C   . LYS A 1 193 ? -21.095 -1.720  0.868   1.00 98.79 193 A 1 
ATOM   1473 O  O   . LYS A 1 193 ? -21.272 -2.072  -0.291  1.00 98.60 193 A 1 
ATOM   1474 C  CB  . LYS A 1 193 ? -20.870 -3.508  2.584   1.00 98.70 193 A 1 
ATOM   1475 C  CG  . LYS A 1 193 ? -19.954 -4.600  3.139   1.00 98.00 193 A 1 
ATOM   1476 C  CD  . LYS A 1 193 ? -20.751 -5.528  4.072   1.00 96.50 193 A 1 
ATOM   1477 C  CE  . LYS A 1 193 ? -19.963 -6.792  4.409   1.00 92.01 193 A 1 
ATOM   1478 N  NZ  . LYS A 1 193 ? -19.787 -7.649  3.212   1.00 85.44 193 A 1 
ATOM   1479 N  N   . GLU A 1 194 ? -21.735 -0.679  1.395   1.00 98.52 194 A 1 
ATOM   1480 C  CA  . GLU A 1 194 ? -22.702 0.125   0.641   1.00 98.30 194 A 1 
ATOM   1481 C  C   . GLU A 1 194 ? -22.031 0.849   -0.539  1.00 98.45 194 A 1 
ATOM   1482 O  O   . GLU A 1 194 ? -22.497 0.748   -1.677  1.00 97.88 194 A 1 
ATOM   1483 C  CB  . GLU A 1 194 ? -23.406 1.091   1.606   1.00 97.64 194 A 1 
ATOM   1484 C  CG  . GLU A 1 194 ? -24.646 1.720   0.963   1.00 85.87 194 A 1 
ATOM   1485 C  CD  . GLU A 1 194 ? -25.445 2.613   1.940   1.00 74.99 194 A 1 
ATOM   1486 O  OE1 . GLU A 1 194 ? -26.619 2.896   1.614   1.00 68.87 194 A 1 
ATOM   1487 O  OE2 . GLU A 1 194 ? -24.892 3.017   2.978   1.00 68.15 194 A 1 
ATOM   1488 N  N   . THR A 1 195 ? -20.885 1.500   -0.311  1.00 98.40 195 A 1 
ATOM   1489 C  CA  . THR A 1 195 ? -20.132 2.146   -1.398  1.00 98.42 195 A 1 
ATOM   1490 C  C   . THR A 1 195 ? -19.485 1.123   -2.344  1.00 98.67 195 A 1 
ATOM   1491 O  O   . THR A 1 195 ? -19.479 1.336   -3.554  1.00 98.31 195 A 1 
ATOM   1492 C  CB  . THR A 1 195 ? -19.064 3.117   -0.869  1.00 97.42 195 A 1 
ATOM   1493 O  OG1 . THR A 1 195 ? -18.186 2.496   0.030   1.00 89.38 195 A 1 
ATOM   1494 C  CG2 . THR A 1 195 ? -19.691 4.287   -0.111  1.00 89.51 195 A 1 
ATOM   1495 N  N   . PHE A 1 196 ? -19.041 -0.019  -1.813  1.00 98.71 196 A 1 
ATOM   1496 C  CA  . PHE A 1 196 ? -18.466 -1.092  -2.621  1.00 98.85 196 A 1 
ATOM   1497 C  C   . PHE A 1 196 ? -19.504 -1.721  -3.557  1.00 98.83 196 A 1 
ATOM   1498 O  O   . PHE A 1 196 ? -19.225 -1.910  -4.735  1.00 98.75 196 A 1 
ATOM   1499 C  CB  . PHE A 1 196 ? -17.830 -2.136  -1.703  1.00 98.86 196 A 1 
ATOM   1500 C  CG  . PHE A 1 196 ? -16.935 -3.115  -2.434  1.00 98.85 196 A 1 
ATOM   1501 C  CD1 . PHE A 1 196 ? -17.338 -4.451  -2.644  1.00 98.60 196 A 1 
ATOM   1502 C  CD2 . PHE A 1 196 ? -15.674 -2.703  -2.902  1.00 98.62 196 A 1 
ATOM   1503 C  CE1 . PHE A 1 196 ? -16.501 -5.360  -3.304  1.00 98.38 196 A 1 
ATOM   1504 C  CE2 . PHE A 1 196 ? -14.832 -3.605  -3.564  1.00 98.38 196 A 1 
ATOM   1505 C  CZ  . PHE A 1 196 ? -15.238 -4.934  -3.762  1.00 98.50 196 A 1 
ATOM   1506 N  N   . MET A 1 197 ? -20.729 -1.969  -3.084  1.00 98.73 197 A 1 
ATOM   1507 C  CA  . MET A 1 197 ? -21.822 -2.443  -3.948  1.00 98.65 197 A 1 
ATOM   1508 C  C   . MET A 1 197 ? -22.282 -1.394  -4.962  1.00 98.65 197 A 1 
ATOM   1509 O  O   . MET A 1 197 ? -22.730 -1.754  -6.052  1.00 98.11 197 A 1 
ATOM   1510 C  CB  . MET A 1 197 ? -23.029 -2.855  -3.102  1.00 98.33 197 A 1 
ATOM   1511 C  CG  . MET A 1 197 ? -22.808 -4.182  -2.378  1.00 95.88 197 A 1 
ATOM   1512 S  SD  . MET A 1 197 ? -24.264 -4.798  -1.486  1.00 94.38 197 A 1 
ATOM   1513 C  CE  . MET A 1 197 ? -24.433 -3.536  -0.204  1.00 84.24 197 A 1 
ATOM   1514 N  N   . LYS A 1 198 ? -22.190 -0.104  -4.621  1.00 98.49 198 A 1 
ATOM   1515 C  CA  . LYS A 1 198 ? -22.577 0.990   -5.520  1.00 98.19 198 A 1 
ATOM   1516 C  C   . LYS A 1 198 ? -21.610 1.144   -6.693  1.00 98.23 198 A 1 
ATOM   1517 O  O   . LYS A 1 198 ? -22.066 1.315   -7.814  1.00 97.77 198 A 1 
ATOM   1518 C  CB  . LYS A 1 198 ? -22.683 2.289   -4.701  1.00 96.82 198 A 1 
ATOM   1519 C  CG  . LYS A 1 198 ? -23.118 3.491   -5.556  1.00 89.01 198 A 1 
ATOM   1520 C  CD  . LYS A 1 198 ? -22.997 4.809   -4.767  1.00 85.75 198 A 1 
ATOM   1521 C  CE  . LYS A 1 198 ? -23.278 5.984   -5.696  1.00 75.04 198 A 1 
ATOM   1522 N  NZ  . LYS A 1 198 ? -22.841 7.279   -5.116  1.00 67.78 198 A 1 
ATOM   1523 N  N   . GLY A 1 199 ? -20.297 1.125   -6.420  1.00 98.52 199 A 1 
ATOM   1524 C  CA  . GLY A 1 199 ? -19.293 1.497   -7.423  1.00 98.65 199 A 1 
ATOM   1525 C  C   . GLY A 1 199 ? -17.965 0.739   -7.350  1.00 98.86 199 A 1 
ATOM   1526 O  O   . GLY A 1 199 ? -17.053 1.057   -8.104  1.00 98.68 199 A 1 
ATOM   1527 N  N   . GLY A 1 200 ? -17.828 -0.231  -6.443  1.00 98.83 200 A 1 
ATOM   1528 C  CA  . GLY A 1 200 ? -16.608 -1.018  -6.289  1.00 98.86 200 A 1 
ATOM   1529 C  C   . GLY A 1 200 ? -15.477 -0.295  -5.558  1.00 98.99 200 A 1 
ATOM   1530 O  O   . GLY A 1 200 ? -14.322 -0.691  -5.682  1.00 98.80 200 A 1 
ATOM   1531 N  N   . TYR A 1 201 ? -15.798 0.757   -4.805  1.00 98.98 201 A 1 
ATOM   1532 C  CA  . TYR A 1 201 ? -14.822 1.547   -4.054  1.00 98.98 201 A 1 
ATOM   1533 C  C   . TYR A 1 201 ? -15.273 1.784   -2.609  1.00 98.92 201 A 1 
ATOM   1534 O  O   . TYR A 1 201 ? -16.456 1.680   -2.282  1.00 98.85 201 A 1 
ATOM   1535 C  CB  . TYR A 1 201 ? -14.557 2.875   -4.781  1.00 98.93 201 A 1 
ATOM   1536 C  CG  . TYR A 1 201 ? -15.763 3.790   -4.883  1.00 98.92 201 A 1 
ATOM   1537 C  CD1 . TYR A 1 201 ? -16.564 3.794   -6.050  1.00 98.77 201 A 1 
ATOM   1538 C  CD2 . TYR A 1 201 ? -16.115 4.642   -3.820  1.00 98.74 201 A 1 
ATOM   1539 C  CE1 . TYR A 1 201 ? -17.688 4.631   -6.149  1.00 98.59 201 A 1 
ATOM   1540 C  CE2 . TYR A 1 201 ? -17.247 5.483   -3.905  1.00 98.58 201 A 1 
ATOM   1541 C  CZ  . TYR A 1 201 ? -18.024 5.471   -5.071  1.00 98.60 201 A 1 
ATOM   1542 O  OH  . TYR A 1 201 ? -19.124 6.280   -5.155  1.00 98.01 201 A 1 
ATOM   1543 N  N   . PHE A 1 202 ? -14.337 2.137   -1.734  1.00 98.95 202 A 1 
ATOM   1544 C  CA  . PHE A 1 202 ? -14.607 2.515   -0.350  1.00 98.97 202 A 1 
ATOM   1545 C  C   . PHE A 1 202 ? -13.438 3.302   0.255   1.00 98.92 202 A 1 
ATOM   1546 O  O   . PHE A 1 202 ? -12.328 3.313   -0.289  1.00 98.84 202 A 1 
ATOM   1547 C  CB  . PHE A 1 202 ? -14.929 1.264   0.498   1.00 98.90 202 A 1 
ATOM   1548 C  CG  . PHE A 1 202 ? -13.807 0.246   0.591   1.00 98.92 202 A 1 
ATOM   1549 C  CD1 . PHE A 1 202 ? -13.575 -0.664  -0.457  1.00 98.82 202 A 1 
ATOM   1550 C  CD2 . PHE A 1 202 ? -12.986 0.201   1.735   1.00 98.81 202 A 1 
ATOM   1551 C  CE1 . PHE A 1 202 ? -12.534 -1.601  -0.375  1.00 98.70 202 A 1 
ATOM   1552 C  CE2 . PHE A 1 202 ? -11.943 -0.740  1.826   1.00 98.69 202 A 1 
ATOM   1553 C  CZ  . PHE A 1 202 ? -11.721 -1.642  0.770   1.00 98.73 202 A 1 
ATOM   1554 N  N   . ALA A 1 203 ? -13.675 3.956   1.396   1.00 98.71 203 A 1 
ATOM   1555 C  CA  . ALA A 1 203 ? -12.639 4.550   2.231   1.00 98.61 203 A 1 
ATOM   1556 C  C   . ALA A 1 203 ? -12.563 3.808   3.561   1.00 98.51 203 A 1 
ATOM   1557 O  O   . ALA A 1 203 ? -13.593 3.511   4.161   1.00 98.11 203 A 1 
ATOM   1558 C  CB  . ALA A 1 203 ? -12.938 6.034   2.449   1.00 98.30 203 A 1 
ATOM   1559 N  N   . HIS A 1 204 ? -11.353 3.569   4.060   1.00 98.55 204 A 1 
ATOM   1560 C  CA  . HIS A 1 204 ? -11.127 3.006   5.386   1.00 98.38 204 A 1 
ATOM   1561 C  C   . HIS A 1 204 ? -10.224 3.905   6.222   1.00 98.16 204 A 1 
ATOM   1562 O  O   . HIS A 1 204 ? -9.132  4.288   5.798   1.00 97.75 204 A 1 
ATOM   1563 C  CB  . HIS A 1 204 ? -10.587 1.582   5.275   1.00 98.30 204 A 1 
ATOM   1564 C  CG  . HIS A 1 204 ? -10.539 0.881   6.601   1.00 97.78 204 A 1 
ATOM   1565 N  ND1 . HIS A 1 204 ? -11.599 0.242   7.211   1.00 92.42 204 A 1 
ATOM   1566 C  CD2 . HIS A 1 204 ? -9.476  0.770   7.464   1.00 93.27 204 A 1 
ATOM   1567 C  CE1 . HIS A 1 204 ? -11.180 -0.236  8.392   1.00 93.00 204 A 1 
ATOM   1568 N  NE2 . HIS A 1 204 ? -9.891  0.064   8.580   1.00 93.89 204 A 1 
ATOM   1569 N  N   . ASP A 1 205 ? -10.684 4.220   7.442   1.00 97.39 205 A 1 
ATOM   1570 C  CA  . ASP A 1 205 ? -9.922  4.994   8.416   1.00 96.99 205 A 1 
ATOM   1571 C  C   . ASP A 1 205 ? -9.094  4.090   9.321   1.00 96.98 205 A 1 
ATOM   1572 O  O   . ASP A 1 205 ? -9.604  3.171   9.970   1.00 96.09 205 A 1 
ATOM   1573 C  CB  . ASP A 1 205 ? -10.852 5.891   9.254   1.00 95.93 205 A 1 
ATOM   1574 C  CG  . ASP A 1 205 ? -11.241 7.184   8.542   1.00 93.97 205 A 1 
ATOM   1575 O  OD1 . ASP A 1 205 ? -10.446 7.690   7.720   1.00 91.02 205 A 1 
ATOM   1576 O  OD2 . ASP A 1 205 ? -12.312 7.765   8.830   1.00 90.08 205 A 1 
ATOM   1577 N  N   . PHE A 1 206 ? -7.814  4.409   9.458   1.00 96.63 206 A 1 
ATOM   1578 C  CA  . PHE A 1 206 ? -6.895  3.782   10.402  1.00 96.48 206 A 1 
ATOM   1579 C  C   . PHE A 1 206 ? -6.552  4.775   11.524  1.00 95.83 206 A 1 
ATOM   1580 O  O   . PHE A 1 206 ? -5.464  5.357   11.534  1.00 94.75 206 A 1 
ATOM   1581 C  CB  . PHE A 1 206 ? -5.660  3.266   9.669   1.00 96.49 206 A 1 
ATOM   1582 C  CG  . PHE A 1 206 ? -5.938  2.224   8.602   1.00 96.78 206 A 1 
ATOM   1583 C  CD1 . PHE A 1 206 ? -5.888  0.857   8.917   1.00 96.17 206 A 1 
ATOM   1584 C  CD2 . PHE A 1 206 ? -6.242  2.635   7.297   1.00 96.22 206 A 1 
ATOM   1585 C  CE1 . PHE A 1 206 ? -6.136  -0.103  7.922   1.00 95.63 206 A 1 
ATOM   1586 C  CE2 . PHE A 1 206 ? -6.502  1.681   6.293   1.00 95.79 206 A 1 
ATOM   1587 C  CZ  . PHE A 1 206 ? -6.447  0.316   6.607   1.00 96.00 206 A 1 
ATOM   1588 N  N   . PRO A 1 207 ? -7.434  4.986   12.524  1.00 93.92 207 A 1 
ATOM   1589 C  CA  . PRO A 1 207 ? -7.301  6.075   13.496  1.00 92.64 207 A 1 
ATOM   1590 C  C   . PRO A 1 207 ? -6.029  5.976   14.354  1.00 92.22 207 A 1 
ATOM   1591 O  O   . PRO A 1 207 ? -5.433  6.992   14.708  1.00 89.82 207 A 1 
ATOM   1592 C  CB  . PRO A 1 207 ? -8.576  6.011   14.346  1.00 91.15 207 A 1 
ATOM   1593 C  CG  . PRO A 1 207 ? -9.070  4.571   14.175  1.00 89.81 207 A 1 
ATOM   1594 C  CD  . PRO A 1 207 ? -8.658  4.251   12.743  1.00 92.88 207 A 1 
ATOM   1595 N  N   . LYS A 1 208 ? -5.553  4.766   14.650  1.00 92.56 208 A 1 
ATOM   1596 C  CA  . LYS A 1 208 ? -4.294  4.539   15.385  1.00 91.95 208 A 1 
ATOM   1597 C  C   . LYS A 1 208 ? -3.032  4.900   14.593  1.00 92.32 208 A 1 
ATOM   1598 O  O   . LYS A 1 208 ? -1.947  4.886   15.171  1.00 90.48 208 A 1 
ATOM   1599 C  CB  . LYS A 1 208 ? -4.217  3.063   15.835  1.00 90.33 208 A 1 
ATOM   1600 C  CG  . LYS A 1 208 ? -5.289  2.708   16.865  1.00 81.54 208 A 1 
ATOM   1601 C  CD  . LYS A 1 208 ? -5.159  1.238   17.295  1.00 78.74 208 A 1 
ATOM   1602 C  CE  . LYS A 1 208 ? -6.271  0.897   18.284  1.00 68.88 208 A 1 
ATOM   1603 N  NZ  . LYS A 1 208 ? -6.339  -0.551  18.584  1.00 61.94 208 A 1 
ATOM   1604 N  N   . PHE A 1 209 ? -3.173  5.165   13.299  1.00 93.94 209 A 1 
ATOM   1605 C  CA  . PHE A 1 209 ? -2.088  5.391   12.348  1.00 93.90 209 A 1 
ATOM   1606 C  C   . PHE A 1 209 ? -2.218  6.739   11.615  1.00 93.77 209 A 1 
ATOM   1607 O  O   . PHE A 1 209 ? -1.386  7.053   10.776  1.00 92.02 209 A 1 
ATOM   1608 C  CB  . PHE A 1 209 ? -2.044  4.223   11.359  1.00 93.99 209 A 1 
ATOM   1609 C  CG  . PHE A 1 209 ? -1.991  2.840   11.982  1.00 93.91 209 A 1 
ATOM   1610 C  CD1 . PHE A 1 209 ? -0.751  2.233   12.267  1.00 92.10 209 A 1 
ATOM   1611 C  CD2 . PHE A 1 209 ? -3.170  2.122   12.241  1.00 92.53 209 A 1 
ATOM   1612 C  CE1 . PHE A 1 209 ? -0.692  0.926   12.765  1.00 90.78 209 A 1 
ATOM   1613 C  CE2 . PHE A 1 209 ? -3.118  0.808   12.749  1.00 90.99 209 A 1 
ATOM   1614 C  CZ  . PHE A 1 209 ? -1.876  0.208   12.999  1.00 91.03 209 A 1 
ATOM   1615 N  N   . ASN A 1 210 ? -3.242  7.522   11.959  1.00 93.66 210 A 1 
ATOM   1616 C  CA  . ASN A 1 210 ? -3.500  8.855   11.431  1.00 93.33 210 A 1 
ATOM   1617 C  C   . ASN A 1 210 ? -3.568  8.916   9.888   1.00 94.25 210 A 1 
ATOM   1618 O  O   . ASN A 1 210 ? -3.002  9.807   9.262   1.00 92.96 210 A 1 
ATOM   1619 C  CB  . ASN A 1 210 ? -2.505  9.851   12.049  1.00 90.97 210 A 1 
ATOM   1620 C  CG  . ASN A 1 210 ? -3.000  11.280  11.918  1.00 81.01 210 A 1 
ATOM   1621 O  OD1 . ASN A 1 210 ? -4.147  11.568  12.189  1.00 71.84 210 A 1 
ATOM   1622 N  ND2 . ASN A 1 210 ? -2.163  12.208  11.529  1.00 69.21 210 A 1 
ATOM   1623 N  N   . VAL A 1 211 ? -4.234  7.936   9.275   1.00 95.36 211 A 1 
ATOM   1624 C  CA  . VAL A 1 211 ? -4.378  7.877   7.819   1.00 96.26 211 A 1 
ATOM   1625 C  C   . VAL A 1 211 ? -5.740  7.333   7.408   1.00 96.71 211 A 1 
ATOM   1626 O  O   . VAL A 1 211 ? -6.269  6.412   8.039   1.00 96.67 211 A 1 
ATOM   1627 C  CB  . VAL A 1 211 ? -3.203  7.090   7.181   1.00 95.98 211 A 1 
ATOM   1628 C  CG1 . VAL A 1 211 ? -3.228  5.597   7.494   1.00 93.57 211 A 1 
ATOM   1629 C  CG2 . VAL A 1 211 ? -3.134  7.274   5.668   1.00 93.50 211 A 1 
ATOM   1630 N  N   . ARG A 1 212 ? -6.279  7.891   6.335   1.00 97.40 212 A 1 
ATOM   1631 C  CA  . ARG A 1 212 ? -7.387  7.349   5.549   1.00 97.70 212 A 1 
ATOM   1632 C  C   . ARG A 1 212 ? -6.829  6.790   4.239   1.00 97.97 212 A 1 
ATOM   1633 O  O   . ARG A 1 212 ? -6.022  7.444   3.586   1.00 97.88 212 A 1 
ATOM   1634 C  CB  . ARG A 1 212 ? -8.421  8.449   5.315   1.00 97.59 212 A 1 
ATOM   1635 C  CG  . ARG A 1 212 ? -9.610  7.978   4.470   1.00 96.81 212 A 1 
ATOM   1636 C  CD  . ARG A 1 212 ? -10.711 9.034   4.422   1.00 95.90 212 A 1 
ATOM   1637 N  NE  . ARG A 1 212 ? -11.340 9.190   5.753   1.00 94.30 212 A 1 
ATOM   1638 C  CZ  . ARG A 1 212 ? -12.384 9.937   6.067   1.00 94.52 212 A 1 
ATOM   1639 N  NH1 . ARG A 1 212 ? -12.989 10.682  5.196   1.00 90.43 212 A 1 
ATOM   1640 N  NH2 . ARG A 1 212 ? -12.826 9.922   7.275   1.00 90.42 212 A 1 
ATOM   1641 N  N   . ILE A 1 213 ? -7.270  5.601   3.860   1.00 98.27 213 A 1 
ATOM   1642 C  CA  . ILE A 1 213 ? -6.915  4.998   2.572   1.00 98.43 213 A 1 
ATOM   1643 C  C   . ILE A 1 213 ? -8.180  4.850   1.736   1.00 98.56 213 A 1 
ATOM   1644 O  O   . ILE A 1 213 ? -9.163  4.274   2.198   1.00 98.57 213 A 1 
ATOM   1645 C  CB  . ILE A 1 213 ? -6.149  3.670   2.740   1.00 98.47 213 A 1 
ATOM   1646 C  CG1 . ILE A 1 213 ? -4.920  3.847   3.664   1.00 98.23 213 A 1 
ATOM   1647 C  CG2 . ILE A 1 213 ? -5.725  3.158   1.350   1.00 98.27 213 A 1 
ATOM   1648 C  CD1 . ILE A 1 213 ? -4.085  2.578   3.876   1.00 97.95 213 A 1 
ATOM   1649 N  N   . LEU A 1 214 ? -8.136  5.366   0.509   1.00 98.70 214 A 1 
ATOM   1650 C  CA  . LEU A 1 214 ? -9.160  5.148   -0.491  1.00 98.88 214 A 1 
ATOM   1651 C  C   . LEU A 1 214 ? -8.798  3.914   -1.320  1.00 98.85 214 A 1 
ATOM   1652 O  O   . LEU A 1 214 ? -7.698  3.843   -1.864  1.00 98.82 214 A 1 
ATOM   1653 C  CB  . LEU A 1 214 ? -9.311  6.391   -1.395  1.00 98.79 214 A 1 
ATOM   1654 C  CG  . LEU A 1 214 ? -9.499  7.735   -0.671  1.00 98.42 214 A 1 
ATOM   1655 C  CD1 . LEU A 1 214 ? -9.854  8.821   -1.692  1.00 98.01 214 A 1 
ATOM   1656 C  CD2 . LEU A 1 214 ? -10.605 7.698   0.384   1.00 97.89 214 A 1 
ATOM   1657 N  N   . PHE A 1 215 ? -9.726  2.972   -1.405  1.00 98.92 215 A 1 
ATOM   1658 C  CA  . PHE A 1 215 ? -9.630  1.785   -2.247  1.00 98.96 215 A 1 
ATOM   1659 C  C   . PHE A 1 215 ? -10.544 2.018   -3.452  1.00 98.97 215 A 1 
ATOM   1660 O  O   . PHE A 1 215 ? -11.770 1.956   -3.328  1.00 98.90 215 A 1 
ATOM   1661 C  CB  . PHE A 1 215 ? -10.022 0.548   -1.433  1.00 98.94 215 A 1 
ATOM   1662 C  CG  . PHE A 1 215 ? -9.128  0.260   -0.243  1.00 98.92 215 A 1 
ATOM   1663 C  CD1 . PHE A 1 215 ? -8.091  -0.689  -0.347  1.00 98.75 215 A 1 
ATOM   1664 C  CD2 . PHE A 1 215 ? -9.311  0.944   0.980   1.00 98.76 215 A 1 
ATOM   1665 C  CE1 . PHE A 1 215 ? -7.249  -0.953  0.745   1.00 98.57 215 A 1 
ATOM   1666 C  CE2 . PHE A 1 215 ? -8.472  0.691   2.076   1.00 98.56 215 A 1 
ATOM   1667 C  CZ  . PHE A 1 215 ? -7.439  -0.259  1.963   1.00 98.54 215 A 1 
ATOM   1668 N  N   . LEU A 1 216 ? -9.951  2.372   -4.596  1.00 98.99 216 A 1 
ATOM   1669 C  CA  . LEU A 1 216 ? -10.673 2.903   -5.744  1.00 98.91 216 A 1 
ATOM   1670 C  C   . LEU A 1 216 ? -10.939 1.823   -6.794  1.00 98.96 216 A 1 
ATOM   1671 O  O   . LEU A 1 216 ? -10.105 0.954   -7.038  1.00 98.87 216 A 1 
ATOM   1672 C  CB  . LEU A 1 216 ? -9.892  4.084   -6.353  1.00 98.91 216 A 1 
ATOM   1673 C  CG  . LEU A 1 216 ? -9.623  5.263   -5.381  1.00 98.79 216 A 1 
ATOM   1674 C  CD1 . LEU A 1 216 ? -8.814  6.339   -6.102  1.00 98.54 216 A 1 
ATOM   1675 C  CD2 . LEU A 1 216 ? -10.919 5.893   -4.859  1.00 98.35 216 A 1 
ATOM   1676 N  N   . ASN A 1 217 ? -12.075 1.944   -7.486  1.00 98.90 217 A 1 
ATOM   1677 C  CA  . ASN A 1 217 ? -12.387 1.155   -8.670  1.00 98.97 217 A 1 
ATOM   1678 C  C   . ASN A 1 217 ? -12.071 1.961   -9.931  1.00 98.84 217 A 1 
ATOM   1679 O  O   . ASN A 1 217 ? -12.913 2.702   -10.442 1.00 98.76 217 A 1 
ATOM   1680 C  CB  . ASN A 1 217 ? -13.843 0.679   -8.605  1.00 98.88 217 A 1 
ATOM   1681 C  CG  . ASN A 1 217 ? -14.217 -0.187  -9.799  1.00 98.79 217 A 1 
ATOM   1682 O  OD1 . ASN A 1 217 ? -13.406 -0.516  -10.650 1.00 97.26 217 A 1 
ATOM   1683 N  ND2 . ASN A 1 217 ? -15.464 -0.571  -9.885  1.00 96.62 217 A 1 
ATOM   1684 N  N   . THR A 1 218 ? -10.860 1.823   -10.454 1.00 98.67 218 A 1 
ATOM   1685 C  CA  . THR A 1 218 ? -10.458 2.475   -11.712 1.00 98.51 218 A 1 
ATOM   1686 C  C   . THR A 1 218 ? -10.613 1.565   -12.932 1.00 98.44 218 A 1 
ATOM   1687 O  O   . THR A 1 218 ? -10.492 2.043   -14.061 1.00 98.08 218 A 1 
ATOM   1688 C  CB  . THR A 1 218 ? -9.028  3.023   -11.629 1.00 98.35 218 A 1 
ATOM   1689 O  OG1 . THR A 1 218 ? -8.124  1.984   -11.326 1.00 97.88 218 A 1 
ATOM   1690 C  CG2 . THR A 1 218 ? -8.896  4.090   -10.547 1.00 97.75 218 A 1 
ATOM   1691 N  N   . ALA A 1 219 ? -10.945 0.283   -12.742 1.00 98.39 219 A 1 
ATOM   1692 C  CA  . ALA A 1 219 ? -11.249 -0.637  -13.839 1.00 98.34 219 A 1 
ATOM   1693 C  C   . ALA A 1 219 ? -12.426 -0.128  -14.695 1.00 98.11 219 A 1 
ATOM   1694 O  O   . ALA A 1 219 ? -12.401 -0.230  -15.921 1.00 97.81 219 A 1 
ATOM   1695 C  CB  . ALA A 1 219 ? -11.541 -2.017  -13.251 1.00 98.22 219 A 1 
ATOM   1696 N  N   . ILE A 1 220 ? -13.408 0.548   -14.070 1.00 98.45 220 A 1 
ATOM   1697 C  CA  . ILE A 1 220 ? -14.559 1.162   -14.742 1.00 98.49 220 A 1 
ATOM   1698 C  C   . ILE A 1 220 ? -14.193 2.310   -15.702 1.00 98.28 220 A 1 
ATOM   1699 O  O   . ILE A 1 220 ? -15.027 2.730   -16.496 1.00 97.78 220 A 1 
ATOM   1700 C  CB  . ILE A 1 220 ? -15.616 1.642   -13.732 1.00 98.43 220 A 1 
ATOM   1701 C  CG1 . ILE A 1 220 ? -15.068 2.737   -12.795 1.00 98.04 220 A 1 
ATOM   1702 C  CG2 . ILE A 1 220 ? -16.176 0.433   -12.959 1.00 97.71 220 A 1 
ATOM   1703 C  CD1 . ILE A 1 220 ? -16.110 3.339   -11.849 1.00 97.24 220 A 1 
ATOM   1704 N  N   . TYR A 1 221 ? -12.956 2.809   -15.655 1.00 97.79 221 A 1 
ATOM   1705 C  CA  . TYR A 1 221 ? -12.446 3.845   -16.562 1.00 97.58 221 A 1 
ATOM   1706 C  C   . TYR A 1 221 ? -11.652 3.279   -17.747 1.00 96.93 221 A 1 
ATOM   1707 O  O   . TYR A 1 221 ? -11.197 4.040   -18.595 1.00 96.70 221 A 1 
ATOM   1708 C  CB  . TYR A 1 221 ? -11.611 4.852   -15.764 1.00 97.78 221 A 1 
ATOM   1709 C  CG  . TYR A 1 221 ? -12.283 5.458   -14.547 1.00 98.16 221 A 1 
ATOM   1710 C  CD1 . TYR A 1 221 ? -13.648 5.796   -14.562 1.00 98.16 221 A 1 
ATOM   1711 C  CD2 . TYR A 1 221 ? -11.528 5.700   -13.379 1.00 98.16 221 A 1 
ATOM   1712 C  CE1 . TYR A 1 221 ? -14.265 6.364   -13.434 1.00 98.25 221 A 1 
ATOM   1713 C  CE2 . TYR A 1 221 ? -12.132 6.271   -12.243 1.00 98.27 221 A 1 
ATOM   1714 C  CZ  . TYR A 1 221 ? -13.503 6.603   -12.276 1.00 98.41 221 A 1 
ATOM   1715 O  OH  . TYR A 1 221 ? -14.106 7.166   -11.176 1.00 98.34 221 A 1 
ATOM   1716 N  N   . SER A 1 222 ? -11.467 1.954   -17.803 1.00 96.63 222 A 1 
ATOM   1717 C  CA  . SER A 1 222 ? -10.722 1.292   -18.866 1.00 96.33 222 A 1 
ATOM   1718 C  C   . SER A 1 222 ? -11.292 1.610   -20.249 1.00 96.05 222 A 1 
ATOM   1719 O  O   . SER A 1 222 ? -12.502 1.543   -20.463 1.00 95.94 222 A 1 
ATOM   1720 C  CB  . SER A 1 222 ? -10.741 -0.224  -18.651 1.00 96.29 222 A 1 
ATOM   1721 O  OG  . SER A 1 222 ? -10.071 -0.875  -19.720 1.00 95.04 222 A 1 
ATOM   1722 N  N   . ALA A 1 223 ? -10.397 1.853   -21.203 1.00 95.64 223 A 1 
ATOM   1723 C  CA  . ALA A 1 223 ? -10.757 2.030   -22.611 1.00 94.85 223 A 1 
ATOM   1724 C  C   . ALA A 1 223 ? -11.291 0.739   -23.267 1.00 94.50 223 A 1 
ATOM   1725 O  O   . ALA A 1 223 ? -11.868 0.805   -24.353 1.00 93.81 223 A 1 
ATOM   1726 C  CB  . ALA A 1 223 ? -9.545  2.576   -23.356 1.00 93.88 223 A 1 
ATOM   1727 N  N   . SER A 1 224 ? -11.149 -0.416  -22.601 1.00 95.57 224 A 1 
ATOM   1728 C  CA  . SER A 1 224 ? -11.779 -1.665  -23.044 1.00 95.02 224 A 1 
ATOM   1729 C  C   . SER A 1 224 ? -13.294 -1.675  -22.842 1.00 95.34 224 A 1 
ATOM   1730 O  O   . SER A 1 224 ? -13.987 -2.484  -23.459 1.00 94.19 224 A 1 
ATOM   1731 C  CB  . SER A 1 224 ? -11.180 -2.863  -22.289 1.00 93.82 224 A 1 
ATOM   1732 O  OG  . SER A 1 224 ? -9.780  -2.934  -22.514 1.00 84.84 224 A 1 
ATOM   1733 N  N   . ARG A 1 225 ? -13.824 -0.787  -21.999 1.00 95.92 225 A 1 
ATOM   1734 C  CA  . ARG A 1 225 ? -15.265 -0.614  -21.820 1.00 96.20 225 A 1 
ATOM   1735 C  C   . ARG A 1 225 ? -15.828 0.284   -22.909 1.00 95.80 225 A 1 
ATOM   1736 O  O   . ARG A 1 225 ? -15.180 1.235   -23.352 1.00 94.04 225 A 1 
ATOM   1737 C  CB  . ARG A 1 225 ? -15.569 -0.038  -20.431 1.00 96.38 225 A 1 
ATOM   1738 C  CG  . ARG A 1 225 ? -15.174 -1.007  -19.310 1.00 94.93 225 A 1 
ATOM   1739 C  CD  . ARG A 1 225 ? -15.298 -0.369  -17.927 1.00 95.40 225 A 1 
ATOM   1740 N  NE  . ARG A 1 225 ? -16.657 0.059   -17.607 1.00 96.42 225 A 1 
ATOM   1741 C  CZ  . ARG A 1 225 ? -17.509 -0.488  -16.745 1.00 97.25 225 A 1 
ATOM   1742 N  NH1 . ARG A 1 225 ? -17.274 -1.593  -16.115 1.00 94.91 225 A 1 
ATOM   1743 N  NH2 . ARG A 1 225 ? -18.627 0.100   -16.470 1.00 94.63 225 A 1 
ATOM   1744 N  N   . SER A 1 226 ? -17.084 0.052   -23.303 1.00 95.50 226 A 1 
ATOM   1745 C  CA  . SER A 1 226 ? -17.794 0.979   -24.180 1.00 94.80 226 A 1 
ATOM   1746 C  C   . SER A 1 226 ? -17.896 2.354   -23.525 1.00 95.42 226 A 1 
ATOM   1747 O  O   . SER A 1 226 ? -18.401 2.476   -22.405 1.00 93.62 226 A 1 
ATOM   1748 C  CB  . SER A 1 226 ? -19.194 0.460   -24.509 1.00 92.78 226 A 1 
ATOM   1749 O  OG  . SER A 1 226 ? -19.093 -0.767  -25.209 1.00 80.01 226 A 1 
ATOM   1750 N  N   . PHE A 1 227 ? -17.433 3.383   -24.218 1.00 93.37 227 A 1 
ATOM   1751 C  CA  . PHE A 1 227 ? -17.543 4.752   -23.729 1.00 93.55 227 A 1 
ATOM   1752 C  C   . PHE A 1 227 ? -18.993 5.240   -23.799 1.00 93.47 227 A 1 
ATOM   1753 O  O   . PHE A 1 227 ? -19.672 5.089   -24.812 1.00 92.05 227 A 1 
ATOM   1754 C  CB  . PHE A 1 227 ? -16.598 5.670   -24.504 1.00 92.20 227 A 1 
ATOM   1755 C  CG  . PHE A 1 227 ? -16.590 7.093   -23.979 1.00 92.18 227 A 1 
ATOM   1756 C  CD1 . PHE A 1 227 ? -17.093 8.141   -24.774 1.00 89.22 227 A 1 
ATOM   1757 C  CD2 . PHE A 1 227 ? -16.120 7.368   -22.686 1.00 89.15 227 A 1 
ATOM   1758 C  CE1 . PHE A 1 227 ? -17.111 9.457   -24.280 1.00 88.39 227 A 1 
ATOM   1759 C  CE2 . PHE A 1 227 ? -16.145 8.681   -22.188 1.00 87.96 227 A 1 
ATOM   1760 C  CZ  . PHE A 1 227 ? -16.642 9.724   -22.980 1.00 88.83 227 A 1 
ATOM   1761 N  N   . ASN A 1 228 ? -19.451 5.850   -22.709 1.00 93.27 228 A 1 
ATOM   1762 C  CA  . ASN A 1 228 ? -20.745 6.510   -22.642 1.00 93.40 228 A 1 
ATOM   1763 C  C   . ASN A 1 228 ? -20.540 7.947   -22.156 1.00 94.29 228 A 1 
ATOM   1764 O  O   . ASN A 1 228 ? -20.260 8.186   -20.981 1.00 93.16 228 A 1 
ATOM   1765 C  CB  . ASN A 1 228 ? -21.679 5.691   -21.740 1.00 91.36 228 A 1 
ATOM   1766 C  CG  . ASN A 1 228 ? -23.046 6.333   -21.589 1.00 90.49 228 A 1 
ATOM   1767 O  OD1 . ASN A 1 228 ? -23.338 7.372   -22.148 1.00 86.13 228 A 1 
ATOM   1768 N  ND2 . ASN A 1 228 ? -23.909 5.730   -20.811 1.00 84.37 228 A 1 
ATOM   1769 N  N   . SER A 1 229 ? -20.709 8.917   -23.054 1.00 94.34 229 A 1 
ATOM   1770 C  CA  . SER A 1 229 ? -20.480 10.332  -22.748 1.00 94.54 229 A 1 
ATOM   1771 C  C   . SER A 1 229 ? -21.422 10.909  -21.680 1.00 95.18 229 A 1 
ATOM   1772 O  O   . SER A 1 229 ? -21.116 11.958  -21.114 1.00 93.69 229 A 1 
ATOM   1773 C  CB  . SER A 1 229 ? -20.590 11.161  -24.032 1.00 93.23 229 A 1 
ATOM   1774 O  OG  . SER A 1 229 ? -21.863 11.007  -24.620 1.00 87.75 229 A 1 
ATOM   1775 N  N   . SER A 1 230 ? -22.543 10.256  -21.388 1.00 94.82 230 A 1 
ATOM   1776 C  CA  . SER A 1 230 ? -23.428 10.658  -20.289 1.00 95.06 230 A 1 
ATOM   1777 C  C   . SER A 1 230 ? -22.880 10.279  -18.909 1.00 95.68 230 A 1 
ATOM   1778 O  O   . SER A 1 230 ? -23.193 10.948  -17.927 1.00 94.06 230 A 1 
ATOM   1779 C  CB  . SER A 1 230 ? -24.843 10.101  -20.484 1.00 93.89 230 A 1 
ATOM   1780 O  OG  . SER A 1 230 ? -24.932 8.706   -20.321 1.00 83.25 230 A 1 
ATOM   1781 N  N   . GLU A 1 231 ? -22.007 9.285   -18.830 1.00 95.92 231 A 1 
ATOM   1782 C  CA  . GLU A 1 231 ? -21.355 8.836   -17.599 1.00 96.07 231 A 1 
ATOM   1783 C  C   . GLU A 1 231 ? -20.134 9.713   -17.299 1.00 96.58 231 A 1 
ATOM   1784 O  O   . GLU A 1 231 ? -18.978 9.321   -17.444 1.00 95.67 231 A 1 
ATOM   1785 C  CB  . GLU A 1 231 ? -20.991 7.349   -17.708 1.00 95.01 231 A 1 
ATOM   1786 C  CG  . GLU A 1 231 ? -22.210 6.423   -17.814 1.00 90.22 231 A 1 
ATOM   1787 C  CD  . GLU A 1 231 ? -23.113 6.408   -16.577 1.00 90.65 231 A 1 
ATOM   1788 O  OE1 . GLU A 1 231 ? -24.249 5.909   -16.714 1.00 83.07 231 A 1 
ATOM   1789 O  OE2 . GLU A 1 231 ? -22.663 6.865   -15.500 1.00 85.20 231 A 1 
ATOM   1790 N  N   . THR A 1 232 ? -20.403 10.957  -16.899 1.00 97.28 232 A 1 
ATOM   1791 C  CA  . THR A 1 232 ? -19.344 11.932  -16.608 1.00 97.43 232 A 1 
ATOM   1792 C  C   . THR A 1 232 ? -18.636 11.677  -15.281 1.00 97.92 232 A 1 
ATOM   1793 O  O   . THR A 1 232 ? -17.478 12.069  -15.143 1.00 97.49 232 A 1 
ATOM   1794 C  CB  . THR A 1 232 ? -19.894 13.365  -16.619 1.00 96.73 232 A 1 
ATOM   1795 O  OG1 . THR A 1 232 ? -20.931 13.512  -15.682 1.00 93.38 232 A 1 
ATOM   1796 C  CG2 . THR A 1 232 ? -20.432 13.764  -17.993 1.00 91.92 232 A 1 
ATOM   1797 N  N   . ASP A 1 233 ? -19.321 11.040  -14.333 1.00 98.14 233 A 1 
ATOM   1798 C  CA  . ASP A 1 233 ? -18.786 10.595  -13.042 1.00 98.51 233 A 1 
ATOM   1799 C  C   . ASP A 1 233 ? -19.388 9.228   -12.682 1.00 98.50 233 A 1 
ATOM   1800 O  O   . ASP A 1 233 ? -20.336 9.152   -11.894 1.00 98.31 233 A 1 
ATOM   1801 C  CB  . ASP A 1 233 ? -19.048 11.647  -11.957 1.00 98.50 233 A 1 
ATOM   1802 C  CG  . ASP A 1 233 ? -18.406 11.246  -10.621 1.00 98.63 233 A 1 
ATOM   1803 O  OD1 . ASP A 1 233 ? -17.555 10.330  -10.627 1.00 98.32 233 A 1 
ATOM   1804 O  OD2 . ASP A 1 233 ? -18.719 11.879  -9.592  1.00 98.24 233 A 1 
ATOM   1805 N  N   . PRO A 1 234 ? -18.892 8.122   -13.277 1.00 98.41 234 A 1 
ATOM   1806 C  CA  . PRO A 1 234 ? -19.426 6.792   -13.042 1.00 98.49 234 A 1 
ATOM   1807 C  C   . PRO A 1 234 ? -19.479 6.460   -11.549 1.00 98.58 234 A 1 
ATOM   1808 O  O   . PRO A 1 234 ? -18.472 6.520   -10.838 1.00 98.45 234 A 1 
ATOM   1809 C  CB  . PRO A 1 234 ? -18.516 5.835   -13.813 1.00 98.13 234 A 1 
ATOM   1810 C  CG  . PRO A 1 234 ? -17.989 6.701   -14.953 1.00 97.09 234 A 1 
ATOM   1811 C  CD  . PRO A 1 234 ? -17.848 8.068   -14.291 1.00 98.17 234 A 1 
ATOM   1812 N  N   . TYR A 1 235 ? -20.677 6.131   -11.077 1.00 98.59 235 A 1 
ATOM   1813 C  CA  . TYR A 1 235 ? -20.969 5.787   -9.679  1.00 98.63 235 A 1 
ATOM   1814 C  C   . TYR A 1 235 ? -20.618 6.871   -8.644  1.00 98.60 235 A 1 
ATOM   1815 O  O   . TYR A 1 235 ? -20.631 6.592   -7.440  1.00 98.29 235 A 1 
ATOM   1816 C  CB  . TYR A 1 235 ? -20.377 4.405   -9.358  1.00 98.46 235 A 1 
ATOM   1817 C  CG  . TYR A 1 235 ? -20.699 3.349   -10.406 1.00 98.39 235 A 1 
ATOM   1818 C  CD1 . TYR A 1 235 ? -22.039 3.086   -10.743 1.00 97.82 235 A 1 
ATOM   1819 C  CD2 . TYR A 1 235 ? -19.666 2.667   -11.097 1.00 97.89 235 A 1 
ATOM   1820 C  CE1 . TYR A 1 235 ? -22.363 2.175   -11.762 1.00 97.41 235 A 1 
ATOM   1821 C  CE2 . TYR A 1 235 ? -19.979 1.743   -12.112 1.00 97.46 235 A 1 
ATOM   1822 C  CZ  . TYR A 1 235 ? -21.328 1.513   -12.445 1.00 97.62 235 A 1 
ATOM   1823 O  OH  . TYR A 1 235 ? -21.663 0.651   -13.458 1.00 96.76 235 A 1 
ATOM   1824 N  N   . GLY A 1 236 ? -20.353 8.100   -9.065  1.00 98.65 236 A 1 
ATOM   1825 C  CA  . GLY A 1 236 ? -20.012 9.225   -8.189  1.00 98.62 236 A 1 
ATOM   1826 C  C   . GLY A 1 236 ? -18.614 9.144   -7.571  1.00 98.73 236 A 1 
ATOM   1827 O  O   . GLY A 1 236 ? -18.363 9.782   -6.548  1.00 98.63 236 A 1 
ATOM   1828 N  N   . GLN A 1 237 ? -17.719 8.346   -8.140  1.00 98.88 237 A 1 
ATOM   1829 C  CA  . GLN A 1 237 ? -16.389 8.131   -7.559  1.00 98.87 237 A 1 
ATOM   1830 C  C   . GLN A 1 237 ? -15.504 9.382   -7.607  1.00 98.83 237 A 1 
ATOM   1831 O  O   . GLN A 1 237 ? -14.724 9.600   -6.678  1.00 98.84 237 A 1 
ATOM   1832 C  CB  . GLN A 1 237 ? -15.708 6.933   -8.233  1.00 98.83 237 A 1 
ATOM   1833 C  CG  . GLN A 1 237 ? -14.388 6.574   -7.540  1.00 98.64 237 A 1 
ATOM   1834 C  CD  . GLN A 1 237 ? -13.736 5.297   -8.061  1.00 98.81 237 A 1 
ATOM   1835 O  OE1 . GLN A 1 237 ? -13.134 4.548   -7.311  1.00 96.09 237 A 1 
ATOM   1836 N  NE2 . GLN A 1 237 ? -13.797 5.003   -9.341  1.00 96.18 237 A 1 
ATOM   1837 N  N   . PHE A 1 238 ? -15.594 10.218  -8.636  1.00 98.85 238 A 1 
ATOM   1838 C  CA  . PHE A 1 238 ? -14.804 11.452  -8.689  1.00 98.89 238 A 1 
ATOM   1839 C  C   . PHE A 1 238 ? -15.216 12.432  -7.586  1.00 98.84 238 A 1 
ATOM   1840 O  O   . PHE A 1 238 ? -14.356 12.948  -6.876  1.00 98.69 238 A 1 
ATOM   1841 C  CB  . PHE A 1 238 ? -14.894 12.107  -10.076 1.00 98.78 238 A 1 
ATOM   1842 C  CG  . PHE A 1 238 ? -14.312 11.306  -11.223 1.00 98.72 238 A 1 
ATOM   1843 C  CD1 . PHE A 1 238 ? -13.064 10.666  -11.096 1.00 98.37 238 A 1 
ATOM   1844 C  CD2 . PHE A 1 238 ? -14.999 11.232  -12.445 1.00 98.29 238 A 1 
ATOM   1845 C  CE1 . PHE A 1 238 ? -12.516 9.944   -12.175 1.00 97.94 238 A 1 
ATOM   1846 C  CE2 . PHE A 1 238 ? -14.458 10.521  -13.530 1.00 97.86 238 A 1 
ATOM   1847 C  CZ  . PHE A 1 238 ? -13.219 9.870   -13.395 1.00 97.97 238 A 1 
ATOM   1848 N  N   . GLN A 1 239 ? -16.528 12.619  -7.383  1.00 98.72 239 A 1 
ATOM   1849 C  CA  . GLN A 1 239 ? -17.036 13.430  -6.273  1.00 98.75 239 A 1 
ATOM   1850 C  C   . GLN A 1 239 ? -16.637 12.828  -4.924  1.00 98.70 239 A 1 
ATOM   1851 O  O   . GLN A 1 239 ? -16.162 13.542  -4.048  1.00 98.60 239 A 1 
ATOM   1852 C  CB  . GLN A 1 239 ? -18.561 13.577  -6.393  1.00 98.62 239 A 1 
ATOM   1853 C  CG  . GLN A 1 239 ? -19.124 14.589  -5.382  1.00 97.38 239 A 1 
ATOM   1854 C  CD  . GLN A 1 239 ? -18.547 15.996  -5.592  1.00 96.68 239 A 1 
ATOM   1855 O  OE1 . GLN A 1 239 ? -18.564 16.527  -6.690  1.00 92.23 239 A 1 
ATOM   1856 N  NE2 . GLN A 1 239 ? -17.998 16.613  -4.578  1.00 90.54 239 A 1 
ATOM   1857 N  N   . PHE A 1 240 ? -16.718 11.502  -4.778  1.00 98.70 240 A 1 
ATOM   1858 C  CA  . PHE A 1 240 ? -16.271 10.805  -3.578  1.00 98.78 240 A 1 
ATOM   1859 C  C   . PHE A 1 240 ? -14.796 11.093  -3.267  1.00 98.73 240 A 1 
ATOM   1860 O  O   . PHE A 1 240 ? -14.478 11.416  -2.128  1.00 98.64 240 A 1 
ATOM   1861 C  CB  . PHE A 1 240 ? -16.516 9.300   -3.742  1.00 98.67 240 A 1 
ATOM   1862 C  CG  . PHE A 1 240 ? -15.961 8.447   -2.621  1.00 98.57 240 A 1 
ATOM   1863 C  CD1 . PHE A 1 240 ? -14.692 7.840   -2.748  1.00 98.08 240 A 1 
ATOM   1864 C  CD2 . PHE A 1 240 ? -16.714 8.245   -1.454  1.00 98.11 240 A 1 
ATOM   1865 C  CE1 . PHE A 1 240 ? -14.198 7.017   -1.725  1.00 97.50 240 A 1 
ATOM   1866 C  CE2 . PHE A 1 240 ? -16.232 7.425   -0.426  1.00 97.47 240 A 1 
ATOM   1867 C  CZ  . PHE A 1 240 ? -14.971 6.803   -0.564  1.00 97.49 240 A 1 
ATOM   1868 N  N   . ILE A 1 241 ? -13.896 11.018  -4.241  1.00 98.76 241 A 1 
ATOM   1869 C  CA  . ILE A 1 241 ? -12.467 11.329  -4.039  1.00 98.72 241 A 1 
ATOM   1870 C  C   . ILE A 1 241 ? -12.296 12.769  -3.549  1.00 98.69 241 A 1 
ATOM   1871 O  O   . ILE A 1 241 ? -11.536 13.004  -2.607  1.00 98.35 241 A 1 
ATOM   1872 C  CB  . ILE A 1 241 ? -11.654 11.075  -5.330  1.00 98.73 241 A 1 
ATOM   1873 C  CG1 . ILE A 1 241 ? -11.604 9.569   -5.673  1.00 98.55 241 A 1 
ATOM   1874 C  CG2 . ILE A 1 241 ? -10.209 11.598  -5.186  1.00 98.49 241 A 1 
ATOM   1875 C  CD1 . ILE A 1 241 ? -11.173 9.271   -7.123  1.00 98.09 241 A 1 
ATOM   1876 N  N   . LEU A 1 242 ? -13.007 13.716  -4.154  1.00 98.50 242 A 1 
ATOM   1877 C  CA  . LEU A 1 242 ? -12.954 15.123  -3.768  1.00 98.31 242 A 1 
ATOM   1878 C  C   . LEU A 1 242 ? -13.411 15.313  -2.313  1.00 98.13 242 A 1 
ATOM   1879 O  O   . LEU A 1 242 ? -12.658 15.856  -1.503  1.00 97.74 242 A 1 
ATOM   1880 C  CB  . LEU A 1 242 ? -13.801 15.939  -4.762  1.00 97.89 242 A 1 
ATOM   1881 C  CG  . LEU A 1 242 ? -13.701 17.465  -4.555  1.00 92.80 242 A 1 
ATOM   1882 C  CD1 . LEU A 1 242 ? -12.300 17.996  -4.902  1.00 90.68 242 A 1 
ATOM   1883 C  CD2 . LEU A 1 242 ? -14.703 18.170  -5.475  1.00 90.04 242 A 1 
ATOM   1884 N  N   . ASP A 1 243 ? -14.571 14.772  -1.956  1.00 98.34 243 A 1 
ATOM   1885 C  CA  . ASP A 1 243 ? -15.161 14.861  -0.612  1.00 98.25 243 A 1 
ATOM   1886 C  C   . ASP A 1 243 ? -14.256 14.217  0.442   1.00 98.19 243 A 1 
ATOM   1887 O  O   . ASP A 1 243 ? -14.018 14.780  1.517   1.00 97.80 243 A 1 
ATOM   1888 C  CB  . ASP A 1 243 ? -16.535 14.171  -0.596  1.00 98.13 243 A 1 
ATOM   1889 C  CG  . ASP A 1 243 ? -17.620 14.814  -1.461  1.00 97.22 243 A 1 
ATOM   1890 O  OD1 . ASP A 1 243 ? -17.443 15.952  -1.939  1.00 95.62 243 A 1 
ATOM   1891 O  OD2 . ASP A 1 243 ? -18.678 14.149  -1.635  1.00 95.40 243 A 1 
ATOM   1892 N  N   . GLN A 1 244 ? -13.690 13.055  0.145   1.00 98.28 244 A 1 
ATOM   1893 C  CA  . GLN A 1 244 ? -12.767 12.352  1.039   1.00 98.13 244 A 1 
ATOM   1894 C  C   . GLN A 1 244 ? -11.472 13.142  1.260   1.00 97.98 244 A 1 
ATOM   1895 O  O   . GLN A 1 244 ? -10.952 13.162  2.379   1.00 97.46 244 A 1 
ATOM   1896 C  CB  . GLN A 1 244 ? -12.456 10.953  0.471   1.00 98.14 244 A 1 
ATOM   1897 C  CG  . GLN A 1 244 ? -13.641 9.968   0.520   1.00 97.58 244 A 1 
ATOM   1898 C  CD  . GLN A 1 244 ? -14.190 9.789   1.929   1.00 97.29 244 A 1 
ATOM   1899 O  OE1 . GLN A 1 244 ? -13.461 9.473   2.852   1.00 92.59 244 A 1 
ATOM   1900 N  NE2 . GLN A 1 244 ? -15.467 9.999   2.142   1.00 91.07 244 A 1 
ATOM   1901 N  N   . GLY A 1 245 ? -10.957 13.810  0.233   1.00 98.00 245 A 1 
ATOM   1902 C  CA  . GLY A 1 245 ? -9.794  14.686  0.333   1.00 97.60 245 A 1 
ATOM   1903 C  C   . GLY A 1 245 ? -10.050 15.892  1.245   1.00 97.40 245 A 1 
ATOM   1904 O  O   . GLY A 1 245 ? -9.256  16.165  2.151   1.00 96.91 245 A 1 
ATOM   1905 N  N   . GLU A 1 246 ? -11.188 16.560  1.073   1.00 97.54 246 A 1 
ATOM   1906 C  CA  . GLU A 1 246 ? -11.602 17.676  1.926   1.00 97.22 246 A 1 
ATOM   1907 C  C   . GLU A 1 246 ? -11.821 17.238  3.382   1.00 97.26 246 A 1 
ATOM   1908 O  O   . GLU A 1 246 ? -11.416 17.924  4.322   1.00 96.76 246 A 1 
ATOM   1909 C  CB  . GLU A 1 246 ? -12.911 18.290  1.404   1.00 96.94 246 A 1 
ATOM   1910 C  CG  . GLU A 1 246 ? -12.747 19.067  0.101   1.00 90.74 246 A 1 
ATOM   1911 C  CD  . GLU A 1 246 ? -14.012 19.867  -0.255  1.00 86.60 246 A 1 
ATOM   1912 O  OE1 . GLU A 1 246 ? -14.013 20.487  -1.343  1.00 82.02 246 A 1 
ATOM   1913 O  OE2 . GLU A 1 246 ? -14.932 19.951  0.597   1.00 83.41 246 A 1 
ATOM   1914 N  N   . GLU A 1 247 ? -12.448 16.080  3.591   1.00 97.25 247 A 1 
ATOM   1915 C  CA  . GLU A 1 247 ? -12.702 15.545  4.928   1.00 97.18 247 A 1 
ATOM   1916 C  C   . GLU A 1 247 ? -11.397 15.157  5.644   1.00 96.92 247 A 1 
ATOM   1917 O  O   . GLU A 1 247 ? -11.229 15.467  6.823   1.00 96.30 247 A 1 
ATOM   1918 C  CB  . GLU A 1 247 ? -13.667 14.356  4.830   1.00 96.64 247 A 1 
ATOM   1919 C  CG  . GLU A 1 247 ? -14.285 14.073  6.205   1.00 86.99 247 A 1 
ATOM   1920 C  CD  . GLU A 1 247 ? -14.986 12.718  6.319   1.00 86.41 247 A 1 
ATOM   1921 O  OE1 . GLU A 1 247 ? -15.227 12.325  7.487   1.00 80.59 247 A 1 
ATOM   1922 O  OE2 . GLU A 1 247 ? -15.142 11.992  5.326   1.00 83.11 247 A 1 
ATOM   1923 N  N   . ALA A 1 248 ? -10.459 14.533  4.942   1.00 96.87 248 A 1 
ATOM   1924 C  CA  . ALA A 1 248 ? -9.153  14.191  5.488   1.00 96.33 248 A 1 
ATOM   1925 C  C   . ALA A 1 248 ? -8.363  15.451  5.891   1.00 96.04 248 A 1 
ATOM   1926 O  O   . ALA A 1 248 ? -7.789  15.493  6.983   1.00 95.31 248 A 1 
ATOM   1927 C  CB  . ALA A 1 248 ? -8.392  13.337  4.468   1.00 96.09 248 A 1 
ATOM   1928 N  N   . ALA A 1 249 ? -8.404  16.494  5.074   1.00 96.09 249 A 1 
ATOM   1929 C  CA  . ALA A 1 249 ? -7.791  17.785  5.383   1.00 95.52 249 A 1 
ATOM   1930 C  C   . ALA A 1 249 ? -8.427  18.428  6.632   1.00 95.40 249 A 1 
ATOM   1931 O  O   . ALA A 1 249 ? -7.705  18.823  7.553   1.00 94.59 249 A 1 
ATOM   1932 C  CB  . ALA A 1 249 ? -7.895  18.687  4.152   1.00 94.94 249 A 1 
ATOM   1933 N  N   . LYS A 1 250 ? -9.758  18.450  6.731   1.00 96.10 250 A 1 
ATOM   1934 C  CA  . LYS A 1 250 ? -10.483 18.956  7.910   1.00 96.18 250 A 1 
ATOM   1935 C  C   . LYS A 1 250 ? -10.160 18.174  9.186   1.00 95.72 250 A 1 
ATOM   1936 O  O   . LYS A 1 250 ? -10.053 18.775  10.256  1.00 94.84 250 A 1 
ATOM   1937 C  CB  . LYS A 1 250 ? -12.004 18.903  7.672   1.00 96.14 250 A 1 
ATOM   1938 C  CG  . LYS A 1 250 ? -12.532 20.160  6.962   1.00 85.34 250 A 1 
ATOM   1939 C  CD  . LYS A 1 250 ? -14.019 19.996  6.643   1.00 83.96 250 A 1 
ATOM   1940 C  CE  . LYS A 1 250 ? -14.555 21.251  5.946   1.00 74.39 250 A 1 
ATOM   1941 N  NZ  . LYS A 1 250 ? -15.831 20.971  5.217   1.00 66.36 250 A 1 
ATOM   1942 N  N   . LYS A 1 251 ? -10.006 16.860  9.101   1.00 95.46 251 A 1 
ATOM   1943 C  CA  . LYS A 1 251 ? -9.655  15.978  10.220  1.00 94.33 251 A 1 
ATOM   1944 C  C   . LYS A 1 251 ? -8.151  15.976  10.545  1.00 93.80 251 A 1 
ATOM   1945 O  O   . LYS A 1 251 ? -7.757  15.353  11.529  1.00 92.54 251 A 1 
ATOM   1946 C  CB  . LYS A 1 251 ? -10.174 14.562  9.950   1.00 94.20 251 A 1 
ATOM   1947 C  CG  . LYS A 1 251 ? -11.707 14.479  10.080  1.00 91.55 251 A 1 
ATOM   1948 C  CD  . LYS A 1 251 ? -12.204 13.052  9.798   1.00 88.14 251 A 1 
ATOM   1949 C  CE  . LYS A 1 251 ? -13.707 12.976  10.055  1.00 82.83 251 A 1 
ATOM   1950 N  NZ  . LYS A 1 251 ? -14.292 11.660  9.667   1.00 74.25 251 A 1 
ATOM   1951 N  N   . ASN A 1 252 ? -7.332  16.654  9.753   1.00 94.61 252 A 1 
ATOM   1952 C  CA  . ASN A 1 252 ? -5.877  16.692  9.856   1.00 94.05 252 A 1 
ATOM   1953 C  C   . ASN A 1 252 ? -5.236  15.284  9.879   1.00 93.78 252 A 1 
ATOM   1954 O  O   . ASN A 1 252 ? -4.360  14.983  10.699  1.00 92.13 252 A 1 
ATOM   1955 C  CB  . ASN A 1 252 ? -5.492  17.602  11.032  1.00 93.06 252 A 1 
ATOM   1956 C  CG  . ASN A 1 252 ? -4.049  18.070  10.955  1.00 84.64 252 A 1 
ATOM   1957 O  OD1 . ASN A 1 252 ? -3.459  18.240  9.903   1.00 76.36 252 A 1 
ATOM   1958 N  ND2 . ASN A 1 252 ? -3.428  18.331  12.087  1.00 72.65 252 A 1 
ATOM   1959 N  N   . ILE A 1 253 ? -5.711  14.426  8.987   1.00 94.66 253 A 1 
ATOM   1960 C  CA  . ILE A 1 253 ? -5.181  13.074  8.782   1.00 94.48 253 A 1 
ATOM   1961 C  C   . ILE A 1 253 ? -4.551  12.959  7.393   1.00 94.96 253 A 1 
ATOM   1962 O  O   . ILE A 1 253 ? -4.929  13.663  6.456   1.00 94.47 253 A 1 
ATOM   1963 C  CB  . ILE A 1 253 ? -6.249  11.983  9.032   1.00 93.20 253 A 1 
ATOM   1964 C  CG1 . ILE A 1 253 ? -7.454  12.095  8.076   1.00 85.77 253 A 1 
ATOM   1965 C  CG2 . ILE A 1 253 ? -6.686  12.022  10.509  1.00 83.43 253 A 1 
ATOM   1966 C  CD1 . ILE A 1 253 ? -8.484  10.966  8.223   1.00 83.23 253 A 1 
ATOM   1967 N  N   . GLY A 1 254 ? -3.582  12.054  7.259   1.00 95.61 254 A 1 
ATOM   1968 C  CA  . GLY A 1 254 ? -3.054  11.697  5.948   1.00 95.54 254 A 1 
ATOM   1969 C  C   . GLY A 1 254 ? -4.118  11.002  5.093   1.00 96.33 254 A 1 
ATOM   1970 O  O   . GLY A 1 254 ? -5.000  10.334  5.616   1.00 96.08 254 A 1 
ATOM   1971 N  N   . ILE A 1 255 ? -3.999  11.137  3.777   1.00 96.74 255 A 1 
ATOM   1972 C  CA  . ILE A 1 255 ? -4.835  10.400  2.830   1.00 97.03 255 A 1 
ATOM   1973 C  C   . ILE A 1 255 ? -3.950  9.747   1.761   1.00 97.05 255 A 1 
ATOM   1974 O  O   . ILE A 1 255 ? -3.003  10.365  1.262   1.00 96.85 255 A 1 
ATOM   1975 C  CB  . ILE A 1 255 ? -5.970  11.281  2.270   1.00 96.97 255 A 1 
ATOM   1976 C  CG1 . ILE A 1 255 ? -7.002  10.417  1.516   1.00 94.90 255 A 1 
ATOM   1977 C  CG2 . ILE A 1 255 ? -5.440  12.436  1.412   1.00 94.61 255 A 1 
ATOM   1978 C  CD1 . ILE A 1 255 ? -8.278  11.178  1.147   1.00 95.17 255 A 1 
ATOM   1979 N  N   . GLY A 1 256 ? -4.239  8.487   1.450   1.00 97.82 256 A 1 
ATOM   1980 C  CA  . GLY A 1 256 ? -3.607  7.747   0.376   1.00 98.00 256 A 1 
ATOM   1981 C  C   . GLY A 1 256 ? -4.643  7.065   -0.518  1.00 98.37 256 A 1 
ATOM   1982 O  O   . GLY A 1 256 ? -5.788  6.877   -0.104  1.00 98.41 256 A 1 
ATOM   1983 N  N   . ALA A 1 257 ? -4.240  6.692   -1.719  1.00 98.33 257 A 1 
ATOM   1984 C  CA  . ALA A 1 257 ? -5.092  6.007   -2.678  1.00 98.44 257 A 1 
ATOM   1985 C  C   . ALA A 1 257 ? -4.445  4.700   -3.156  1.00 98.57 257 A 1 
ATOM   1986 O  O   . ALA A 1 257 ? -3.242  4.650   -3.428  1.00 98.43 257 A 1 
ATOM   1987 C  CB  . ALA A 1 257 ? -5.413  6.946   -3.841  1.00 98.27 257 A 1 
ATOM   1988 N  N   . ILE A 1 258 ? -5.260  3.662   -3.275  1.00 98.83 258 A 1 
ATOM   1989 C  CA  . ILE A 1 258 ? -4.897  2.386   -3.877  1.00 98.84 258 A 1 
ATOM   1990 C  C   . ILE A 1 258 ? -5.916  2.084   -4.981  1.00 98.97 258 A 1 
ATOM   1991 O  O   . ILE A 1 258 ? -7.110  2.293   -4.793  1.00 98.86 258 A 1 
ATOM   1992 C  CB  . ILE A 1 258 ? -4.795  1.257   -2.831  1.00 98.87 258 A 1 
ATOM   1993 C  CG1 . ILE A 1 258 ? -3.900  1.667   -1.632  1.00 98.72 258 A 1 
ATOM   1994 C  CG2 . ILE A 1 258 ? -4.261  -0.013  -3.510  1.00 98.75 258 A 1 
ATOM   1995 C  CD1 . ILE A 1 258 ? -3.745  0.596   -0.545  1.00 98.50 258 A 1 
ATOM   1996 N  N   . MET A 1 259 ? -5.441  1.608   -6.125  1.00 98.88 259 A 1 
ATOM   1997 C  CA  . MET A 1 259 ? -6.274  1.318   -7.294  1.00 98.77 259 A 1 
ATOM   1998 C  C   . MET A 1 259 ? -5.686  0.171   -8.110  1.00 98.75 259 A 1 
ATOM   1999 O  O   . MET A 1 259 ? -4.551  -0.246  -7.868  1.00 98.50 259 A 1 
ATOM   2000 C  CB  . MET A 1 259 ? -6.422  2.591   -8.148  1.00 98.53 259 A 1 
ATOM   2001 C  CG  . MET A 1 259 ? -5.099  3.084   -8.753  1.00 97.77 259 A 1 
ATOM   2002 S  SD  . MET A 1 259 ? -5.080  4.863   -9.155  1.00 97.03 259 A 1 
ATOM   2003 C  CE  . MET A 1 259 ? -5.110  5.541   -7.495  1.00 92.46 259 A 1 
ATOM   2004 N  N   . TYR A 1 260 ? -6.441  -0.311  -9.088  1.00 98.53 260 A 1 
ATOM   2005 C  CA  . TYR A 1 260 ? -5.958  -1.283  -10.060 1.00 98.43 260 A 1 
ATOM   2006 C  C   . TYR A 1 260 ? -5.308  -0.568  -11.254 1.00 98.22 260 A 1 
ATOM   2007 O  O   . TYR A 1 260 ? -4.091  -0.402  -11.282 1.00 97.79 260 A 1 
ATOM   2008 C  CB  . TYR A 1 260 ? -7.119  -2.204  -10.444 1.00 98.25 260 A 1 
ATOM   2009 C  CG  . TYR A 1 260 ? -6.835  -3.087  -11.632 1.00 97.94 260 A 1 
ATOM   2010 C  CD1 . TYR A 1 260 ? -7.391  -2.756  -12.879 1.00 96.99 260 A 1 
ATOM   2011 C  CD2 . TYR A 1 260 ? -6.021  -4.225  -11.497 1.00 97.07 260 A 1 
ATOM   2012 C  CE1 . TYR A 1 260 ? -7.166  -3.580  -13.988 1.00 95.98 260 A 1 
ATOM   2013 C  CE2 . TYR A 1 260 ? -5.794  -5.061  -12.613 1.00 95.90 260 A 1 
ATOM   2014 C  CZ  . TYR A 1 260 ? -6.376  -4.730  -13.847 1.00 95.73 260 A 1 
ATOM   2015 O  OH  . TYR A 1 260 ? -6.199  -5.553  -14.929 1.00 93.73 260 A 1 
ATOM   2016 N  N   . LEU A 1 261 ? -6.116  -0.056  -12.180 1.00 97.38 261 A 1 
ATOM   2017 C  CA  . LEU A 1 261 ? -5.660  0.611   -13.402 1.00 97.03 261 A 1 
ATOM   2018 C  C   . LEU A 1 261 ? -5.181  2.043   -13.092 1.00 97.05 261 A 1 
ATOM   2019 O  O   . LEU A 1 261 ? -5.986  2.870   -12.669 1.00 96.83 261 A 1 
ATOM   2020 C  CB  . LEU A 1 261 ? -6.824  0.586   -14.407 1.00 96.56 261 A 1 
ATOM   2021 C  CG  . LEU A 1 261 ? -6.528  1.252   -15.759 1.00 95.74 261 A 1 
ATOM   2022 C  CD1 . LEU A 1 261 ? -5.476  0.491   -16.557 1.00 94.52 261 A 1 
ATOM   2023 C  CD2 . LEU A 1 261 ? -7.800  1.296   -16.607 1.00 94.25 261 A 1 
ATOM   2024 N  N   . PRO A 1 262 ? -3.895  2.374   -13.333 1.00 95.80 262 A 1 
ATOM   2025 C  CA  . PRO A 1 262 ? -3.434  3.747   -13.240 1.00 94.70 262 A 1 
ATOM   2026 C  C   . PRO A 1 262 ? -3.844  4.561   -14.487 1.00 93.87 262 A 1 
ATOM   2027 O  O   . PRO A 1 262 ? -4.062  3.986   -15.558 1.00 93.24 262 A 1 
ATOM   2028 C  CB  . PRO A 1 262 ? -1.915  3.637   -13.081 1.00 94.33 262 A 1 
ATOM   2029 C  CG  . PRO A 1 262 ? -1.583  2.387   -13.896 1.00 93.41 262 A 1 
ATOM   2030 C  CD  . PRO A 1 262 ? -2.801  1.491   -13.695 1.00 94.61 262 A 1 
ATOM   2031 N  N   . PRO A 1 263 ? -3.875  5.906   -14.401 1.00 93.29 263 A 1 
ATOM   2032 C  CA  . PRO A 1 263 ? -4.174  6.752   -15.563 1.00 91.26 263 A 1 
ATOM   2033 C  C   . PRO A 1 263 ? -3.068  6.762   -16.624 1.00 89.10 263 A 1 
ATOM   2034 O  O   . PRO A 1 263 ? -3.272  7.254   -17.731 1.00 84.42 263 A 1 
ATOM   2035 C  CB  . PRO A 1 263 ? -4.417  8.143   -14.975 1.00 90.68 263 A 1 
ATOM   2036 C  CG  . PRO A 1 263 ? -3.539  8.153   -13.726 1.00 90.30 263 A 1 
ATOM   2037 C  CD  . PRO A 1 263 ? -3.643  6.714   -13.226 1.00 92.29 263 A 1 
ATOM   2038 N  N   . ILE A 1 264 ? -1.886  6.229   -16.290 1.00 83.70 264 A 1 
ATOM   2039 C  CA  . ILE A 1 264 ? -0.759  5.975   -17.192 1.00 80.23 264 A 1 
ATOM   2040 C  C   . ILE A 1 264 ? -0.556  4.458   -17.169 1.00 78.66 264 A 1 
ATOM   2041 O  O   . ILE A 1 264 ? -0.460  3.877   -16.095 1.00 72.50 264 A 1 
ATOM   2042 C  CB  . ILE A 1 264 ? 0.507   6.720   -16.713 1.00 76.43 264 A 1 
ATOM   2043 C  CG1 . ILE A 1 264 ? 0.257   8.244   -16.605 1.00 70.97 264 A 1 
ATOM   2044 C  CG2 . ILE A 1 264 ? 1.683   6.447   -17.681 1.00 68.73 264 A 1 
ATOM   2045 C  CD1 . ILE A 1 264 ? 1.307   8.969   -15.758 1.00 66.14 264 A 1 
ATOM   2046 N  N   . THR A 1 265 ? -0.534  3.817   -18.340 1.00 74.10 265 A 1 
ATOM   2047 C  CA  . THR A 1 265 ? -0.681  2.358   -18.435 1.00 69.26 265 A 1 
ATOM   2048 C  C   . THR A 1 265 ? 0.581   1.645   -18.921 1.00 69.80 265 A 1 
ATOM   2049 O  O   . THR A 1 265 ? 1.627   2.271   -19.094 1.00 62.75 265 A 1 
ATOM   2050 C  CB  . THR A 1 265 ? -1.931  1.995   -19.254 1.00 62.02 265 A 1 
ATOM   2051 O  OG1 . THR A 1 265 ? -1.821  2.480   -20.573 1.00 61.14 265 A 1 
ATOM   2052 C  CG2 . THR A 1 265 ? -3.192  2.595   -18.647 1.00 60.35 265 A 1 
ATOM   2053 N  N   . ASN A 1 266 ? 0.529   0.329   -19.097 1.00 72.77 266 A 1 
ATOM   2054 C  CA  . ASN A 1 266 ? 1.677   -0.491  -19.481 1.00 67.98 266 A 1 
ATOM   2055 C  C   . ASN A 1 266 ? 1.910   -0.525  -21.000 1.00 68.12 266 A 1 
ATOM   2056 O  O   . ASN A 1 266 ? 1.184   0.094   -21.781 1.00 64.21 266 A 1 
ATOM   2057 C  CB  . ASN A 1 266 ? 1.525   -1.882  -18.844 1.00 63.29 266 A 1 
ATOM   2058 C  CG  . ASN A 1 266 ? 0.449   -2.742  -19.487 1.00 63.79 266 A 1 
ATOM   2059 O  OD1 . ASN A 1 266 ? -0.158  -2.405  -20.480 1.00 59.94 266 A 1 
ATOM   2060 N  ND2 . ASN A 1 266 ? 0.203   -3.909  -18.928 1.00 59.49 266 A 1 
ATOM   2061 N  N   . SER A 1 267 ? 2.914   -1.292  -21.434 1.00 67.25 267 A 1 
ATOM   2062 C  CA  . SER A 1 267 ? 3.305   -1.414  -22.837 1.00 62.73 267 A 1 
ATOM   2063 C  C   . SER A 1 267 ? 2.225   -1.969  -23.767 1.00 63.73 267 A 1 
ATOM   2064 O  O   . SER A 1 267 ? 2.302   -1.744  -24.970 1.00 63.01 267 A 1 
ATOM   2065 C  CB  . SER A 1 267 ? 4.551   -2.299  -22.944 1.00 61.34 267 A 1 
ATOM   2066 O  OG  . SER A 1 267 ? 4.317   -3.557  -22.339 1.00 55.88 267 A 1 
ATOM   2067 N  N   . THR A 1 268 ? 1.222   -2.678  -23.240 1.00 68.25 268 A 1 
ATOM   2068 C  CA  . THR A 1 268 ? 0.162   -3.269  -24.070 1.00 66.60 268 A 1 
ATOM   2069 C  C   . THR A 1 268 ? -0.966  -2.290  -24.381 1.00 68.58 268 A 1 
ATOM   2070 O  O   . THR A 1 268 ? -1.651  -2.454  -25.384 1.00 66.05 268 A 1 
ATOM   2071 C  CB  . THR A 1 268 ? -0.424  -4.536  -23.431 1.00 64.78 268 A 1 
ATOM   2072 O  OG1 . THR A 1 268 ? -1.091  -4.278  -22.226 1.00 60.54 268 A 1 
ATOM   2073 C  CG2 . THR A 1 268 ? 0.645   -5.590  -23.138 1.00 59.16 268 A 1 
ATOM   2074 N  N   . THR A 1 269 ? -1.155  -1.268  -23.557 1.00 70.45 269 A 1 
ATOM   2075 C  CA  . THR A 1 269 ? -2.289  -0.335  -23.674 1.00 69.76 269 A 1 
ATOM   2076 C  C   . THR A 1 269 ? -1.893  1.132   -23.769 1.00 71.12 269 A 1 
ATOM   2077 O  O   . THR A 1 269 ? -2.724  1.960   -24.154 1.00 69.01 269 A 1 
ATOM   2078 C  CB  . THR A 1 269 ? -3.278  -0.531  -22.523 1.00 68.68 269 A 1 
ATOM   2079 O  OG1 . THR A 1 269 ? -2.640  -0.323  -21.282 1.00 66.32 269 A 1 
ATOM   2080 C  CG2 . THR A 1 269 ? -3.879  -1.936  -22.499 1.00 66.49 269 A 1 
ATOM   2081 N  N   . PHE A 1 270 ? -0.657  1.487   -23.443 1.00 78.65 270 A 1 
ATOM   2082 C  CA  . PHE A 1 270 ? -0.188  2.867   -23.525 1.00 78.83 270 A 1 
ATOM   2083 C  C   . PHE A 1 270 ? -0.235  3.398   -24.963 1.00 78.35 270 A 1 
ATOM   2084 O  O   . PHE A 1 270 ? 0.213   2.713   -25.887 1.00 75.70 270 A 1 
ATOM   2085 C  CB  . PHE A 1 270 ? 1.228   2.964   -22.944 1.00 78.56 270 A 1 
ATOM   2086 C  CG  . PHE A 1 270 ? 1.774   4.376   -22.936 1.00 77.09 270 A 1 
ATOM   2087 C  CD1 . PHE A 1 270 ? 2.546   4.851   -24.018 1.00 71.37 270 A 1 
ATOM   2088 C  CD2 . PHE A 1 270 ? 1.469   5.241   -21.873 1.00 70.35 270 A 1 
ATOM   2089 C  CE1 . PHE A 1 270 ? 2.998   6.181   -24.041 1.00 68.94 270 A 1 
ATOM   2090 C  CE2 . PHE A 1 270 ? 1.922   6.576   -21.889 1.00 68.80 270 A 1 
ATOM   2091 C  CZ  . PHE A 1 270 ? 2.680   7.037   -22.974 1.00 73.67 270 A 1 
ATOM   2092 N  N   . PRO A 1 271 ? -0.724  4.635   -25.194 1.00 81.06 271 A 1 
ATOM   2093 C  CA  . PRO A 1 271 ? -1.178  5.601   -24.192 1.00 80.76 271 A 1 
ATOM   2094 C  C   . PRO A 1 271 ? -2.675  5.519   -23.844 1.00 81.61 271 A 1 
ATOM   2095 O  O   . PRO A 1 271 ? -3.163  6.316   -23.056 1.00 77.38 271 A 1 
ATOM   2096 C  CB  . PRO A 1 271 ? -0.828  6.958   -24.813 1.00 78.01 271 A 1 
ATOM   2097 C  CG  . PRO A 1 271 ? -1.063  6.711   -26.305 1.00 75.24 271 A 1 
ATOM   2098 C  CD  . PRO A 1 271 ? -0.615  5.262   -26.496 1.00 76.49 271 A 1 
ATOM   2099 N  N   . ASN A 1 272 ? -3.410  4.563   -24.421 1.00 79.21 272 A 1 
ATOM   2100 C  CA  . ASN A 1 272 ? -4.874  4.574   -24.463 1.00 78.26 272 A 1 
ATOM   2101 C  C   . ASN A 1 272 ? -5.513  3.474   -23.591 1.00 81.61 272 A 1 
ATOM   2102 O  O   . ASN A 1 272 ? -6.556  2.933   -23.954 1.00 76.91 272 A 1 
ATOM   2103 C  CB  . ASN A 1 272 ? -5.337  4.493   -25.935 1.00 71.09 272 A 1 
ATOM   2104 C  CG  . ASN A 1 272 ? -4.829  5.640   -26.786 1.00 63.52 272 A 1 
ATOM   2105 O  OD1 . ASN A 1 272 ? -4.720  6.776   -26.370 1.00 57.45 272 A 1 
ATOM   2106 N  ND2 . ASN A 1 272 ? -4.494  5.370   -28.026 1.00 56.55 272 A 1 
ATOM   2107 N  N   . GLY A 1 273 ? -4.914  3.115   -22.464 1.00 88.31 273 A 1 
ATOM   2108 C  CA  . GLY A 1 273 ? -5.483  2.099   -21.571 1.00 89.65 273 A 1 
ATOM   2109 C  C   . GLY A 1 273 ? -6.700  2.567   -20.761 1.00 92.27 273 A 1 
ATOM   2110 O  O   . GLY A 1 273 ? -7.511  1.755   -20.325 1.00 91.58 273 A 1 
ATOM   2111 N  N   . MET A 1 274 ? -6.854  3.871   -20.597 1.00 93.21 274 A 1 
ATOM   2112 C  CA  . MET A 1 274 ? -7.997  4.511   -19.946 1.00 93.99 274 A 1 
ATOM   2113 C  C   . MET A 1 274 ? -8.624  5.532   -20.903 1.00 93.45 274 A 1 
ATOM   2114 O  O   . MET A 1 274 ? -7.904  6.212   -21.642 1.00 92.62 274 A 1 
ATOM   2115 C  CB  . MET A 1 274 ? -7.515  5.157   -18.635 1.00 93.98 274 A 1 
ATOM   2116 C  CG  . MET A 1 274 ? -8.653  5.708   -17.776 1.00 93.00 274 A 1 
ATOM   2117 S  SD  . MET A 1 274 ? -8.120  6.432   -16.187 1.00 93.62 274 A 1 
ATOM   2118 C  CE  . MET A 1 274 ? -7.567  4.962   -15.295 1.00 91.69 274 A 1 
ATOM   2119 N  N   . HIS A 1 275 ? -9.955  5.659   -20.877 1.00 95.05 275 A 1 
ATOM   2120 C  CA  . HIS A 1 275 ? -10.617 6.726   -21.627 1.00 94.58 275 A 1 
ATOM   2121 C  C   . HIS A 1 275 ? -10.064 8.093   -21.204 1.00 94.30 275 A 1 
ATOM   2122 O  O   . HIS A 1 275 ? -9.929  8.378   -20.014 1.00 94.29 275 A 1 
ATOM   2123 C  CB  . HIS A 1 275 ? -12.135 6.667   -21.423 1.00 94.67 275 A 1 
ATOM   2124 C  CG  . HIS A 1 275 ? -12.792 5.518   -22.142 1.00 94.18 275 A 1 
ATOM   2125 N  ND1 . HIS A 1 275 ? -12.786 5.309   -23.511 1.00 89.07 275 A 1 
ATOM   2126 C  CD2 . HIS A 1 275 ? -13.529 4.507   -21.574 1.00 89.22 275 A 1 
ATOM   2127 C  CE1 . HIS A 1 275 ? -13.487 4.197   -23.753 1.00 89.67 275 A 1 
ATOM   2128 N  NE2 . HIS A 1 275 ? -13.960 3.685   -22.610 1.00 90.65 275 A 1 
ATOM   2129 N  N   . SER A 1 276 ? -9.729  8.940   -22.179 1.00 92.74 276 A 1 
ATOM   2130 C  CA  . SER A 1 276 ? -9.055  10.217  -21.929 1.00 91.89 276 A 1 
ATOM   2131 C  C   . SER A 1 276 ? -9.875  11.173  -21.059 1.00 92.59 276 A 1 
ATOM   2132 O  O   . SER A 1 276 ? -9.321  11.931  -20.265 1.00 92.35 276 A 1 
ATOM   2133 C  CB  . SER A 1 276 ? -8.723  10.884  -23.264 1.00 89.38 276 A 1 
ATOM   2134 O  OG  . SER A 1 276 ? -9.883  11.076  -24.052 1.00 81.61 276 A 1 
ATOM   2135 N  N   . GLU A 1 277 ? -11.194 11.090  -21.136 1.00 93.41 277 A 1 
ATOM   2136 C  CA  . GLU A 1 277 ? -12.132 11.851  -20.316 1.00 93.93 277 A 1 
ATOM   2137 C  C   . GLU A 1 277 ? -11.980 11.510  -18.832 1.00 95.18 277 A 1 
ATOM   2138 O  O   . GLU A 1 277 ? -12.066 12.389  -17.976 1.00 95.23 277 A 1 
ATOM   2139 C  CB  . GLU A 1 277 ? -13.571 11.572  -20.776 1.00 93.38 277 A 1 
ATOM   2140 C  CG  . GLU A 1 277 ? -13.907 12.032  -22.207 1.00 81.90 277 A 1 
ATOM   2141 C  CD  . GLU A 1 277 ? -13.430 11.104  -23.337 1.00 72.30 277 A 1 
ATOM   2142 O  OE1 . GLU A 1 277 ? -13.709 11.462  -24.502 1.00 64.43 277 A 1 
ATOM   2143 O  OE2 . GLU A 1 277 ? -12.758 10.090  -23.069 1.00 66.34 277 A 1 
ATOM   2144 N  N   . TYR A 1 278 ? -11.707 10.242  -18.516 1.00 95.27 278 A 1 
ATOM   2145 C  CA  . TYR A 1 278 ? -11.526 9.767   -17.152 1.00 95.69 278 A 1 
ATOM   2146 C  C   . TYR A 1 278 ? -10.094 9.950   -16.659 1.00 95.44 278 A 1 
ATOM   2147 O  O   . TYR A 1 278 ? -9.903  10.445  -15.547 1.00 95.69 278 A 1 
ATOM   2148 C  CB  . TYR A 1 278 ? -11.975 8.306   -17.036 1.00 96.37 278 A 1 
ATOM   2149 C  CG  . TYR A 1 278 ? -13.422 8.038   -17.410 1.00 96.65 278 A 1 
ATOM   2150 C  CD1 . TYR A 1 278 ? -14.456 8.935   -17.043 1.00 96.32 278 A 1 
ATOM   2151 C  CD2 . TYR A 1 278 ? -13.758 6.868   -18.124 1.00 96.21 278 A 1 
ATOM   2152 C  CE1 . TYR A 1 278 ? -15.790 8.670   -17.387 1.00 96.09 278 A 1 
ATOM   2153 C  CE2 . TYR A 1 278 ? -15.089 6.594   -18.472 1.00 96.19 278 A 1 
ATOM   2154 C  CZ  . TYR A 1 278 ? -16.109 7.494   -18.103 1.00 96.53 278 A 1 
ATOM   2155 O  OH  . TYR A 1 278 ? -17.404 7.234   -18.449 1.00 96.05 278 A 1 
ATOM   2156 N  N   . SER A 1 279 ? -9.081  9.648   -17.475 1.00 94.68 279 A 1 
ATOM   2157 C  CA  . SER A 1 279 ? -7.678  9.829   -17.087 1.00 93.59 279 A 1 
ATOM   2158 C  C   . SER A 1 279 ? -7.360  11.293  -16.772 1.00 93.36 279 A 1 
ATOM   2159 O  O   . SER A 1 279 ? -6.721  11.572  -15.762 1.00 93.46 279 A 1 
ATOM   2160 C  CB  . SER A 1 279 ? -6.724  9.269   -18.144 1.00 92.70 279 A 1 
ATOM   2161 O  OG  . SER A 1 279 ? -6.841  9.951   -19.372 1.00 90.62 279 A 1 
ATOM   2162 N  N   . THR A 1 280 ? -7.899  12.225  -17.555 1.00 93.22 280 A 1 
ATOM   2163 C  CA  . THR A 1 280 ? -7.735  13.662  -17.306 1.00 92.62 280 A 1 
ATOM   2164 C  C   . THR A 1 280 ? -8.346  14.078  -15.972 1.00 93.36 280 A 1 
ATOM   2165 O  O   . THR A 1 280 ? -7.696  14.765  -15.182 1.00 93.39 280 A 1 
ATOM   2166 C  CB  . THR A 1 280 ? -8.369  14.483  -18.447 1.00 91.49 280 A 1 
ATOM   2167 O  OG1 . THR A 1 280 ? -7.774  14.143  -19.676 1.00 85.52 280 A 1 
ATOM   2168 C  CG2 . THR A 1 280 ? -8.165  15.989  -18.263 1.00 82.96 280 A 1 
ATOM   2169 N  N   . LYS A 1 281 ? -9.562  13.632  -15.665 1.00 95.45 281 A 1 
ATOM   2170 C  CA  . LYS A 1 281 ? -10.220 13.919  -14.379 1.00 95.99 281 A 1 
ATOM   2171 C  C   . LYS A 1 281 ? -9.474  13.299  -13.198 1.00 96.13 281 A 1 
ATOM   2172 O  O   . LYS A 1 281 ? -9.277  13.967  -12.191 1.00 96.35 281 A 1 
ATOM   2173 C  CB  . LYS A 1 281 ? -11.667 13.413  -14.389 1.00 96.41 281 A 1 
ATOM   2174 C  CG  . LYS A 1 281 ? -12.583 14.281  -15.268 1.00 90.89 281 A 1 
ATOM   2175 C  CD  . LYS A 1 281 ? -13.990 13.676  -15.257 1.00 90.21 281 A 1 
ATOM   2176 C  CE  . LYS A 1 281 ? -14.935 14.485  -16.134 1.00 83.97 281 A 1 
ATOM   2177 N  NZ  . LYS A 1 281 ? -16.296 13.905  -16.066 1.00 75.43 281 A 1 
ATOM   2178 N  N   . LEU A 1 282 ? -9.025  12.053  -13.336 1.00 95.85 282 A 1 
ATOM   2179 C  CA  . LEU A 1 282 ? -8.315  11.343  -12.282 1.00 95.81 282 A 1 
ATOM   2180 C  C   . LEU A 1 282 ? -6.957  12.000  -11.977 1.00 95.28 282 A 1 
ATOM   2181 O  O   . LEU A 1 282 ? -6.631  12.219  -10.810 1.00 94.93 282 A 1 
ATOM   2182 C  CB  . LEU A 1 282 ? -8.188  9.868   -12.689 1.00 96.09 282 A 1 
ATOM   2183 C  CG  . LEU A 1 282 ? -7.671  8.951   -11.564 1.00 94.06 282 A 1 
ATOM   2184 C  CD1 . LEU A 1 282 ? -8.617  8.915   -10.364 1.00 93.54 282 A 1 
ATOM   2185 C  CD2 . LEU A 1 282 ? -7.538  7.525   -12.097 1.00 93.17 282 A 1 
ATOM   2186 N  N   . ILE A 1 283 ? -6.199  12.404  -13.001 1.00 95.13 283 A 1 
ATOM   2187 C  CA  . ILE A 1 283 ? -4.943  13.154  -12.844 1.00 93.82 283 A 1 
ATOM   2188 C  C   . ILE A 1 283 ? -5.188  14.495  -12.132 1.00 93.40 283 A 1 
ATOM   2189 O  O   . ILE A 1 283 ? -4.442  14.857  -11.226 1.00 93.15 283 A 1 
ATOM   2190 C  CB  . ILE A 1 283 ? -4.264  13.346  -14.222 1.00 92.79 283 A 1 
ATOM   2191 C  CG1 . ILE A 1 283 ? -3.692  12.001  -14.714 1.00 91.72 283 A 1 
ATOM   2192 C  CG2 . ILE A 1 283 ? -3.156  14.410  -14.169 1.00 91.93 283 A 1 
ATOM   2193 C  CD1 . ILE A 1 283 ? -3.303  11.992  -16.202 1.00 87.86 283 A 1 
ATOM   2194 N  N   . ASN A 1 284 ? -6.246  15.209  -12.493 1.00 94.37 284 A 1 
ATOM   2195 C  CA  . ASN A 1 284 ? -6.607  16.450  -11.816 1.00 93.98 284 A 1 
ATOM   2196 C  C   . ASN A 1 284 ? -6.934  16.219  -10.334 1.00 94.07 284 A 1 
ATOM   2197 O  O   . ASN A 1 284 ? -6.432  16.962  -9.485  1.00 93.86 284 A 1 
ATOM   2198 C  CB  . ASN A 1 284 ? -7.776  17.129  -12.553 1.00 93.62 284 A 1 
ATOM   2199 C  CG  . ASN A 1 284 ? -7.361  17.756  -13.874 1.00 86.07 284 A 1 
ATOM   2200 O  OD1 . ASN A 1 284 ? -6.217  18.034  -14.141 1.00 78.51 284 A 1 
ATOM   2201 N  ND2 . ASN A 1 284 ? -8.321  18.046  -14.733 1.00 77.04 284 A 1 
ATOM   2202 N  N   . LEU A 1 285 ? -7.684  15.162  -9.997  1.00 95.71 285 A 1 
ATOM   2203 C  CA  . LEU A 1 285 ? -7.971  14.786  -8.607  1.00 95.94 285 A 1 
ATOM   2204 C  C   . LEU A 1 285 ? -6.713  14.405  -7.838  1.00 95.40 285 A 1 
ATOM   2205 O  O   . LEU A 1 285 ? -6.558  14.811  -6.690  1.00 94.94 285 A 1 
ATOM   2206 C  CB  . LEU A 1 285 ? -8.986  13.641  -8.588  1.00 96.58 285 A 1 
ATOM   2207 C  CG  . LEU A 1 285 ? -10.424 14.072  -8.931  1.00 96.00 285 A 1 
ATOM   2208 C  CD1 . LEU A 1 285 ? -11.279 12.841  -9.188  1.00 95.33 285 A 1 
ATOM   2209 C  CD2 . LEU A 1 285 ? -11.048 14.864  -7.781  1.00 94.89 285 A 1 
ATOM   2210 N  N   . PHE A 1 286 ? -5.766  13.698  -8.446  1.00 95.68 286 A 1 
ATOM   2211 C  CA  . PHE A 1 286 ? -4.485  13.385  -7.814  1.00 94.97 286 A 1 
ATOM   2212 C  C   . PHE A 1 286 ? -3.683  14.646  -7.471  1.00 93.96 286 A 1 
ATOM   2213 O  O   . PHE A 1 286 ? -3.081  14.722  -6.402  1.00 93.03 286 A 1 
ATOM   2214 C  CB  . PHE A 1 286 ? -3.656  12.459  -8.710  1.00 95.18 286 A 1 
ATOM   2215 C  CG  . PHE A 1 286 ? -4.182  11.051  -8.911  1.00 95.40 286 A 1 
ATOM   2216 C  CD1 . PHE A 1 286 ? -5.267  10.534  -8.182  1.00 93.51 286 A 1 
ATOM   2217 C  CD2 . PHE A 1 286 ? -3.524  10.211  -9.847  1.00 93.87 286 A 1 
ATOM   2218 C  CE1 . PHE A 1 286 ? -5.704  9.210   -8.378  1.00 93.14 286 A 1 
ATOM   2219 C  CE2 . PHE A 1 286 ? -3.948  8.900   -10.043 1.00 93.18 286 A 1 
ATOM   2220 C  CZ  . PHE A 1 286 ? -5.038  8.392   -9.312  1.00 93.94 286 A 1 
ATOM   2221 N  N   . ASN A 1 287 ? -3.711  15.652  -8.333  1.00 93.83 287 A 1 
ATOM   2222 C  CA  . ASN A 1 287 ? -3.052  16.930  -8.092  1.00 92.75 287 A 1 
ATOM   2223 C  C   . ASN A 1 287 ? -3.761  17.778  -7.021  1.00 92.27 287 A 1 
ATOM   2224 O  O   . ASN A 1 287 ? -3.088  18.511  -6.286  1.00 90.87 287 A 1 
ATOM   2225 C  CB  . ASN A 1 287 ? -2.939  17.673  -9.435  1.00 91.70 287 A 1 
ATOM   2226 C  CG  . ASN A 1 287 ? -1.865  17.071  -10.328 1.00 89.88 287 A 1 
ATOM   2227 O  OD1 . ASN A 1 287 ? -0.778  16.746  -9.888  1.00 85.18 287 A 1 
ATOM   2228 N  ND2 . ASN A 1 287 ? -2.113  16.956  -11.615 1.00 84.00 287 A 1 
ATOM   2229 N  N   . GLN A 1 288 ? -5.083  17.682  -6.890  1.00 92.67 288 A 1 
ATOM   2230 C  CA  . GLN A 1 288 ? -5.869  18.471  -5.937  1.00 91.92 288 A 1 
ATOM   2231 C  C   . GLN A 1 288 ? -5.924  17.859  -4.532  1.00 92.55 288 A 1 
ATOM   2232 O  O   . GLN A 1 288 ? -5.941  18.595  -3.545  1.00 91.22 288 A 1 
ATOM   2233 C  CB  . GLN A 1 288 ? -7.294  18.640  -6.492  1.00 89.79 288 A 1 
ATOM   2234 C  CG  . GLN A 1 288 ? -7.334  19.585  -7.706  1.00 80.45 288 A 1 
ATOM   2235 C  CD  . GLN A 1 288 ? -8.715  19.630  -8.381  1.00 76.96 288 A 1 
ATOM   2236 O  OE1 . GLN A 1 288 ? -9.696  19.071  -7.920  1.00 72.12 288 A 1 
ATOM   2237 N  NE2 . GLN A 1 288 ? -8.835  20.310  -9.491  1.00 67.57 288 A 1 
ATOM   2238 N  N   . THR A 1 289 ? -5.930  16.539  -4.419  1.00 93.70 289 A 1 
ATOM   2239 C  CA  . THR A 1 289 ? -6.237  15.841  -3.157  1.00 93.11 289 A 1 
ATOM   2240 C  C   . THR A 1 289 ? -5.026  15.702  -2.223  1.00 91.16 289 A 1 
ATOM   2241 O  O   . THR A 1 289 ? -5.167  15.332  -1.064  1.00 87.41 289 A 1 
ATOM   2242 C  CB  . THR A 1 289 ? -6.900  14.479  -3.445  1.00 93.52 289 A 1 
ATOM   2243 O  OG1 . THR A 1 289 ? -7.938  14.642  -4.386  1.00 90.97 289 A 1 
ATOM   2244 C  CG2 . THR A 1 289 ? -7.540  13.831  -2.230  1.00 91.22 289 A 1 
ATOM   2245 N  N   . ASN A 1 290 ? -3.821  16.032  -2.672  1.00 90.17 290 A 1 
ATOM   2246 C  CA  . ASN A 1 290 ? -2.577  15.932  -1.901  1.00 89.22 290 A 1 
ATOM   2247 C  C   . ASN A 1 290 ? -2.352  14.540  -1.271  1.00 91.10 290 A 1 
ATOM   2248 O  O   . ASN A 1 290 ? -1.984  14.414  -0.094  1.00 89.66 290 A 1 
ATOM   2249 C  CB  . ASN A 1 290 ? -2.510  17.107  -0.907  1.00 84.40 290 A 1 
ATOM   2250 C  CG  . ASN A 1 290 ? -1.148  17.324  -0.273  1.00 76.42 290 A 1 
ATOM   2251 O  OD1 . ASN A 1 290 ? -0.133  16.715  -0.571  1.00 66.40 290 A 1 
ATOM   2252 N  ND2 . ASN A 1 290 ? -1.077  18.245  0.670   1.00 67.27 290 A 1 
ATOM   2253 N  N   . PHE A 1 291 ? -2.581  13.494  -2.059  1.00 93.82 291 A 1 
ATOM   2254 C  CA  . PHE A 1 291 ? -2.331  12.116  -1.647  1.00 94.79 291 A 1 
ATOM   2255 C  C   . PHE A 1 291 ? -0.885  11.925  -1.192  1.00 94.41 291 A 1 
ATOM   2256 O  O   . PHE A 1 291 ? 0.064   12.333  -1.863  1.00 93.42 291 A 1 
ATOM   2257 C  CB  . PHE A 1 291 ? -2.671  11.146  -2.787  1.00 95.43 291 A 1 
ATOM   2258 C  CG  . PHE A 1 291 ? -4.152  10.960  -3.041  1.00 96.02 291 A 1 
ATOM   2259 C  CD1 . PHE A 1 291 ? -4.970  10.438  -2.034  1.00 95.26 291 A 1 
ATOM   2260 C  CD2 . PHE A 1 291 ? -4.711  11.288  -4.291  1.00 95.25 291 A 1 
ATOM   2261 C  CE1 . PHE A 1 291 ? -6.345  10.236  -2.264  1.00 94.92 291 A 1 
ATOM   2262 C  CE2 . PHE A 1 291 ? -6.075  11.090  -4.525  1.00 94.90 291 A 1 
ATOM   2263 C  CZ  . PHE A 1 291 ? -6.899  10.563  -3.511  1.00 95.69 291 A 1 
ATOM   2264 N  N   . LYS A 1 292 ? -0.708  11.251  -0.037  1.00 95.79 292 A 1 
ATOM   2265 C  CA  . LYS A 1 292 ? 0.628   10.944  0.504   1.00 95.28 292 A 1 
ATOM   2266 C  C   . LYS A 1 292 ? 1.281   9.766   -0.207  1.00 95.89 292 A 1 
ATOM   2267 O  O   . LYS A 1 292 ? 2.503   9.651   -0.206  1.00 94.87 292 A 1 
ATOM   2268 C  CB  . LYS A 1 292 ? 0.528   10.692  2.016   1.00 94.20 292 A 1 
ATOM   2269 C  CG  . LYS A 1 292 ? -0.089  11.863  2.814   1.00 90.79 292 A 1 
ATOM   2270 C  CD  . LYS A 1 292 ? 0.622   13.184  2.538   1.00 82.34 292 A 1 
ATOM   2271 C  CE  . LYS A 1 292 ? -0.031  14.316  3.315   1.00 78.05 292 A 1 
ATOM   2272 N  NZ  . LYS A 1 292 ? 0.424   15.633  2.790   1.00 68.80 292 A 1 
ATOM   2273 N  N   . PHE A 1 293 ? 0.466   8.921   -0.794  1.00 96.65 293 A 1 
ATOM   2274 C  CA  . PHE A 1 293 ? 0.881   7.826   -1.661  1.00 97.21 293 A 1 
ATOM   2275 C  C   . PHE A 1 293 ? -0.252  7.479   -2.625  1.00 97.47 293 A 1 
ATOM   2276 O  O   . PHE A 1 293 ? -1.432  7.603   -2.283  1.00 97.39 293 A 1 
ATOM   2277 C  CB  . PHE A 1 293 ? 1.295   6.609   -0.819  1.00 97.43 293 A 1 
ATOM   2278 C  CG  . PHE A 1 293 ? 0.241   6.125   0.158   1.00 97.61 293 A 1 
ATOM   2279 C  CD1 . PHE A 1 293 ? 0.213   6.610   1.485   1.00 97.18 293 A 1 
ATOM   2280 C  CD2 . PHE A 1 293 ? -0.718  5.184   -0.243  1.00 97.06 293 A 1 
ATOM   2281 C  CE1 . PHE A 1 293 ? -0.764  6.167   2.383   1.00 96.65 293 A 1 
ATOM   2282 C  CE2 . PHE A 1 293 ? -1.702  4.729   0.651   1.00 96.58 293 A 1 
ATOM   2283 C  CZ  . PHE A 1 293 ? -1.722  5.227   1.970   1.00 96.79 293 A 1 
ATOM   2284 N  N   . ILE A 1 294 ? 0.130   7.019   -3.806  1.00 97.66 294 A 1 
ATOM   2285 C  CA  . ILE A 1 294 ? -0.772  6.474   -4.816  1.00 97.73 294 A 1 
ATOM   2286 C  C   . ILE A 1 294 ? -0.163  5.147   -5.270  1.00 97.81 294 A 1 
ATOM   2287 O  O   . ILE A 1 294 ? 0.989   5.114   -5.700  1.00 97.77 294 A 1 
ATOM   2288 C  CB  . ILE A 1 294 ? -0.991  7.450   -5.986  1.00 97.46 294 A 1 
ATOM   2289 C  CG1 . ILE A 1 294 ? -1.408  8.868   -5.516  1.00 96.76 294 A 1 
ATOM   2290 C  CG2 . ILE A 1 294 ? -2.049  6.868   -6.939  1.00 96.76 294 A 1 
ATOM   2291 C  CD1 . ILE A 1 294 ? -1.424  9.916   -6.637  1.00 95.50 294 A 1 
ATOM   2292 N  N   . ILE A 1 295 ? -0.911  4.067   -5.127  1.00 98.14 295 A 1 
ATOM   2293 C  CA  . ILE A 1 295 ? -0.454  2.709   -5.429  1.00 98.33 295 A 1 
ATOM   2294 C  C   . ILE A 1 295 ? -1.406  2.103   -6.451  1.00 98.41 295 A 1 
ATOM   2295 O  O   . ILE A 1 295 ? -2.621  2.243   -6.308  1.00 98.38 295 A 1 
ATOM   2296 C  CB  . ILE A 1 295 ? -0.370  1.874   -4.126  1.00 98.33 295 A 1 
ATOM   2297 C  CG1 . ILE A 1 295 ? 0.677   2.463   -3.144  1.00 97.47 295 A 1 
ATOM   2298 C  CG2 . ILE A 1 295 ? -0.032  0.396   -4.428  1.00 97.91 295 A 1 
ATOM   2299 C  CD1 . ILE A 1 295 ? 0.537   1.951   -1.710  1.00 92.28 295 A 1 
ATOM   2300 N  N   . SER A 1 296 ? -0.858  1.402   -7.439  1.00 97.80 296 A 1 
ATOM   2301 C  CA  . SER A 1 296 ? -1.657  0.649   -8.398  1.00 97.75 296 A 1 
ATOM   2302 C  C   . SER A 1 296 ? -1.105  -0.755  -8.644  1.00 97.78 296 A 1 
ATOM   2303 O  O   . SER A 1 296 ? 0.041   -1.065  -8.288  1.00 97.40 296 A 1 
ATOM   2304 C  CB  . SER A 1 296 ? -1.810  1.422   -9.716  1.00 97.08 296 A 1 
ATOM   2305 O  OG  . SER A 1 296 ? -0.602  1.428   -10.449 1.00 95.32 296 A 1 
ATOM   2306 N  N   . GLY A 1 297 ? -1.919  -1.597  -9.266  1.00 97.51 297 A 1 
ATOM   2307 C  CA  . GLY A 1 297 ? -1.508  -2.825  -9.938  1.00 97.26 297 A 1 
ATOM   2308 C  C   . GLY A 1 297 ? -1.499  -2.640  -11.458 1.00 96.65 297 A 1 
ATOM   2309 O  O   . GLY A 1 297 ? -0.986  -1.630  -11.951 1.00 94.95 297 A 1 
ATOM   2310 N  N   . TYR A 1 298 ? -2.106  -3.588  -12.172 1.00 96.53 298 A 1 
ATOM   2311 C  CA  . TYR A 1 298 ? -2.366  -3.625  -13.617 1.00 96.00 298 A 1 
ATOM   2312 C  C   . TYR A 1 298 ? -1.135  -3.816  -14.514 1.00 95.62 298 A 1 
ATOM   2313 O  O   . TYR A 1 298 ? -1.188  -4.571  -15.482 1.00 94.47 298 A 1 
ATOM   2314 C  CB  . TYR A 1 298 ? -3.166  -2.378  -14.043 1.00 95.45 298 A 1 
ATOM   2315 C  CG  . TYR A 1 298 ? -3.385  -2.257  -15.534 1.00 95.08 298 A 1 
ATOM   2316 C  CD1 . TYR A 1 298 ? -2.570  -1.406  -16.301 1.00 93.88 298 A 1 
ATOM   2317 C  CD2 . TYR A 1 298 ? -4.382  -3.025  -16.159 1.00 94.14 298 A 1 
ATOM   2318 C  CE1 . TYR A 1 298 ? -2.749  -1.318  -17.687 1.00 93.29 298 A 1 
ATOM   2319 C  CE2 . TYR A 1 298 ? -4.575  -2.942  -17.541 1.00 93.11 298 A 1 
ATOM   2320 C  CZ  . TYR A 1 298 ? -3.756  -2.085  -18.306 1.00 92.94 298 A 1 
ATOM   2321 O  OH  . TYR A 1 298 ? -3.954  -2.003  -19.658 1.00 91.36 298 A 1 
ATOM   2322 N  N   . THR A 1 299 ? -0.032  -3.119  -14.228 1.00 95.63 299 A 1 
ATOM   2323 C  CA  . THR A 1 299 ? 1.111   -3.098  -15.154 1.00 94.66 299 A 1 
ATOM   2324 C  C   . THR A 1 299 ? 1.923   -4.388  -15.134 1.00 94.01 299 A 1 
ATOM   2325 O  O   . THR A 1 299 ? 2.677   -4.640  -16.072 1.00 92.65 299 A 1 
ATOM   2326 C  CB  . THR A 1 299 ? 2.059   -1.930  -14.861 1.00 93.99 299 A 1 
ATOM   2327 O  OG1 . THR A 1 299 ? 2.686   -2.086  -13.611 1.00 91.62 299 A 1 
ATOM   2328 C  CG2 . THR A 1 299 ? 1.343   -0.573  -14.873 1.00 91.47 299 A 1 
ATOM   2329 N  N   . HIS A 1 300 ? 1.796   -5.174  -14.066 1.00 96.21 300 A 1 
ATOM   2330 C  CA  . HIS A 1 300 ? 2.614   -6.352  -13.741 1.00 96.79 300 A 1 
ATOM   2331 C  C   . HIS A 1 300 ? 4.098   -6.045  -13.464 1.00 97.07 300 A 1 
ATOM   2332 O  O   . HIS A 1 300 ? 4.836   -6.925  -13.038 1.00 96.57 300 A 1 
ATOM   2333 C  CB  . HIS A 1 300 ? 2.437   -7.443  -14.803 1.00 96.70 300 A 1 
ATOM   2334 C  CG  . HIS A 1 300 ? 1.063   -8.066  -14.853 1.00 96.67 300 A 1 
ATOM   2335 N  ND1 . HIS A 1 300 ? 0.823   -9.428  -14.874 1.00 94.79 300 A 1 
ATOM   2336 C  CD2 . HIS A 1 300 ? -0.147  -7.453  -14.877 1.00 94.86 300 A 1 
ATOM   2337 C  CE1 . HIS A 1 300 ? -0.505  -9.611  -14.901 1.00 94.51 300 A 1 
ATOM   2338 N  NE2 . HIS A 1 300 ? -1.125  -8.435  -14.907 1.00 95.06 300 A 1 
ATOM   2339 N  N   . THR A 1 301 ? 4.521   -4.803  -13.651 1.00 95.17 301 A 1 
ATOM   2340 C  CA  . THR A 1 301 ? 5.911   -4.362  -13.521 1.00 94.86 301 A 1 
ATOM   2341 C  C   . THR A 1 301 ? 6.133   -3.529  -12.263 1.00 95.58 301 A 1 
ATOM   2342 O  O   . THR A 1 301 ? 5.221   -2.876  -11.738 1.00 95.42 301 A 1 
ATOM   2343 C  CB  . THR A 1 301 ? 6.363   -3.577  -14.757 1.00 93.40 301 A 1 
ATOM   2344 O  OG1 . THR A 1 301 ? 5.528   -2.464  -14.991 1.00 89.64 301 A 1 
ATOM   2345 C  CG2 . THR A 1 301 ? 6.351   -4.430  -16.023 1.00 89.37 301 A 1 
ATOM   2346 N  N   . ASP A 1 302 ? 7.382   -3.507  -11.778 1.00 95.61 302 A 1 
ATOM   2347 C  CA  . ASP A 1 302 ? 7.836   -2.582  -10.752 1.00 95.89 302 A 1 
ATOM   2348 C  C   . ASP A 1 302 ? 8.187   -1.238  -11.403 1.00 94.84 302 A 1 
ATOM   2349 O  O   . ASP A 1 302 ? 9.274   -1.038  -11.949 1.00 93.38 302 A 1 
ATOM   2350 C  CB  . ASP A 1 302 ? 9.007   -3.188  -9.983  1.00 96.29 302 A 1 
ATOM   2351 C  CG  . ASP A 1 302 ? 9.313   -2.450  -8.679  1.00 96.70 302 A 1 
ATOM   2352 O  OD1 . ASP A 1 302 ? 8.861   -1.298  -8.478  1.00 95.60 302 A 1 
ATOM   2353 O  OD2 . ASP A 1 302 ? 9.951   -3.061  -7.803  1.00 95.43 302 A 1 
ATOM   2354 N  N   . SER A 1 303 ? 7.234   -0.326  -11.399 1.00 94.86 303 A 1 
ATOM   2355 C  CA  . SER A 1 303 ? 7.321   0.937   -12.121 1.00 93.54 303 A 1 
ATOM   2356 C  C   . SER A 1 303 ? 6.899   2.123   -11.258 1.00 94.20 303 A 1 
ATOM   2357 O  O   . SER A 1 303 ? 6.235   1.983   -10.230 1.00 93.40 303 A 1 
ATOM   2358 C  CB  . SER A 1 303 ? 6.480   0.872   -13.408 1.00 90.87 303 A 1 
ATOM   2359 O  OG  . SER A 1 303 ? 6.996   -0.119  -14.285 1.00 81.76 303 A 1 
ATOM   2360 N  N   . ILE A 1 304 ? 7.311   3.308   -11.692 1.00 92.94 304 A 1 
ATOM   2361 C  CA  . ILE A 1 304 ? 6.966   4.570   -11.052 1.00 93.35 304 A 1 
ATOM   2362 C  C   . ILE A 1 304 ? 6.517   5.535   -12.152 1.00 92.15 304 A 1 
ATOM   2363 O  O   . ILE A 1 304 ? 7.290   5.828   -13.067 1.00 90.97 304 A 1 
ATOM   2364 C  CB  . ILE A 1 304 ? 8.153   5.147   -10.255 1.00 94.05 304 A 1 
ATOM   2365 C  CG1 . ILE A 1 304 ? 8.708   4.143   -9.216  1.00 93.89 304 A 1 
ATOM   2366 C  CG2 . ILE A 1 304 ? 7.701   6.445   -9.562  1.00 93.34 304 A 1 
ATOM   2367 C  CD1 . ILE A 1 304 ? 9.986   4.601   -8.507  1.00 92.69 304 A 1 
ATOM   2368 N  N   . PHE A 1 305 ? 5.300   6.045   -12.046 1.00 91.40 305 A 1 
ATOM   2369 C  CA  . PHE A 1 305 ? 4.742   6.998   -13.000 1.00 90.71 305 A 1 
ATOM   2370 C  C   . PHE A 1 305 ? 4.558   8.361   -12.341 1.00 91.16 305 A 1 
ATOM   2371 O  O   . PHE A 1 305 ? 3.745   8.487   -11.425 1.00 91.36 305 A 1 
ATOM   2372 C  CB  . PHE A 1 305 ? 3.423   6.462   -13.571 1.00 89.99 305 A 1 
ATOM   2373 C  CG  . PHE A 1 305 ? 3.482   5.101   -14.249 1.00 89.43 305 A 1 
ATOM   2374 C  CD1 . PHE A 1 305 ? 4.635   4.670   -14.929 1.00 84.17 305 A 1 
ATOM   2375 C  CD2 . PHE A 1 305 ? 2.356   4.264   -14.222 1.00 85.56 305 A 1 
ATOM   2376 C  CE1 . PHE A 1 305 ? 4.671   3.416   -15.573 1.00 82.56 305 A 1 
ATOM   2377 C  CE2 . PHE A 1 305 ? 2.379   3.020   -14.867 1.00 84.00 305 A 1 
ATOM   2378 C  CZ  . PHE A 1 305 ? 3.538   2.597   -15.538 1.00 85.85 305 A 1 
ATOM   2379 N  N   . PRO A 1 306 ? 5.288   9.401   -12.789 1.00 89.77 306 A 1 
ATOM   2380 C  CA  . PRO A 1 306 ? 4.993   10.758  -12.375 1.00 88.72 306 A 1 
ATOM   2381 C  C   . PRO A 1 306 ? 3.554   11.138  -12.763 1.00 88.20 306 A 1 
ATOM   2382 O  O   . PRO A 1 306 ? 3.150   10.981  -13.914 1.00 86.91 306 A 1 
ATOM   2383 C  CB  . PRO A 1 306 ? 6.024   11.644  -13.085 1.00 87.52 306 A 1 
ATOM   2384 C  CG  . PRO A 1 306 ? 7.167   10.679  -13.418 1.00 86.82 306 A 1 
ATOM   2385 C  CD  . PRO A 1 306 ? 6.438   9.356   -13.663 1.00 88.08 306 A 1 
ATOM   2386 N  N   . VAL A 1 307 ? 2.790   11.644  -11.804 1.00 89.13 307 A 1 
ATOM   2387 C  CA  . VAL A 1 307 ? 1.479   12.233  -12.103 1.00 88.51 307 A 1 
ATOM   2388 C  C   . VAL A 1 307 ? 1.718   13.541  -12.834 1.00 87.23 307 A 1 
ATOM   2389 O  O   . VAL A 1 307 ? 2.439   14.405  -12.332 1.00 85.63 307 A 1 
ATOM   2390 C  CB  . VAL A 1 307 ? 0.650   12.444  -10.824 1.00 88.49 307 A 1 
ATOM   2391 C  CG1 . VAL A 1 307 ? -0.691  13.112  -11.131 1.00 86.60 307 A 1 
ATOM   2392 C  CG2 . VAL A 1 307 ? 0.369   11.104  -10.139 1.00 87.21 307 A 1 
ATOM   2393 N  N   . TYR A 1 308 ? 1.135   13.694  -14.021 1.00 83.71 308 A 1 
ATOM   2394 C  CA  . TYR A 1 308 ? 1.349   14.888  -14.838 1.00 82.79 308 A 1 
ATOM   2395 C  C   . TYR A 1 308 ? 0.870   16.144  -14.106 1.00 82.72 308 A 1 
ATOM   2396 O  O   . TYR A 1 308 ? -0.302  16.269  -13.761 1.00 80.89 308 A 1 
ATOM   2397 C  CB  . TYR A 1 308 ? 0.659   14.726  -16.201 1.00 80.88 308 A 1 
ATOM   2398 C  CG  . TYR A 1 308 ? 1.064   13.488  -16.996 1.00 78.53 308 A 1 
ATOM   2399 C  CD1 . TYR A 1 308 ? 2.397   13.033  -17.013 1.00 74.04 308 A 1 
ATOM   2400 C  CD2 . TYR A 1 308 ? 0.094   12.787  -17.736 1.00 73.24 308 A 1 
ATOM   2401 C  CE1 . TYR A 1 308 ? 2.759   11.900  -17.755 1.00 71.86 308 A 1 
ATOM   2402 C  CE2 . TYR A 1 308 ? 0.444   11.650  -18.493 1.00 73.22 308 A 1 
ATOM   2403 C  CZ  . TYR A 1 308 ? 1.781   11.204  -18.489 1.00 76.51 308 A 1 
ATOM   2404 O  OH  . TYR A 1 308 ? 2.125   10.094  -19.212 1.00 71.56 308 A 1 
ATOM   2405 N  N   . SER A 1 309 ? 1.820   17.060  -13.855 1.00 80.88 309 A 1 
ATOM   2406 C  CA  . SER A 1 309 ? 1.564   18.288  -13.120 1.00 78.14 309 A 1 
ATOM   2407 C  C   . SER A 1 309 ? 2.565   19.362  -13.525 1.00 77.93 309 A 1 
ATOM   2408 O  O   . SER A 1 309 ? 3.723   19.076  -13.810 1.00 70.77 309 A 1 
ATOM   2409 C  CB  . SER A 1 309 ? 1.673   18.012  -11.617 1.00 71.84 309 A 1 
ATOM   2410 O  OG  . SER A 1 309 ? 1.329   19.170  -10.883 1.00 64.48 309 A 1 
ATOM   2411 N  N   . ASN A 1 310 ? 2.134   20.618  -13.471 1.00 74.09 310 A 1 
ATOM   2412 C  CA  . ASN A 1 310 ? 3.000   21.791  -13.619 1.00 70.86 310 A 1 
ATOM   2413 C  C   . ASN A 1 310 ? 3.480   22.356  -12.269 1.00 70.93 310 A 1 
ATOM   2414 O  O   . ASN A 1 310 ? 4.107   23.411  -12.228 1.00 65.49 310 A 1 
ATOM   2415 C  CB  . ASN A 1 310 ? 2.246   22.859  -14.442 1.00 66.13 310 A 1 
ATOM   2416 C  CG  . ASN A 1 310 ? 1.976   22.427  -15.875 1.00 60.31 310 A 1 
ATOM   2417 O  OD1 . ASN A 1 310 ? 2.666   21.635  -16.474 1.00 55.28 310 A 1 
ATOM   2418 N  ND2 . ASN A 1 310 ? 0.942   22.971  -16.480 1.00 54.14 310 A 1 
ATOM   2419 N  N   . SER A 1 311 ? 3.139   21.690  -11.143 1.00 72.45 311 A 1 
ATOM   2420 C  CA  . SER A 1 311 ? 3.431   22.189  -9.801  1.00 70.84 311 A 1 
ATOM   2421 C  C   . SER A 1 311 ? 3.911   21.067  -8.873  1.00 72.14 311 A 1 
ATOM   2422 O  O   . SER A 1 311 ? 5.010   20.541  -9.057  1.00 65.38 311 A 1 
ATOM   2423 C  CB  . SER A 1 311 ? 2.218   22.959  -9.249  1.00 63.81 311 A 1 
ATOM   2424 O  OG  . SER A 1 311 ? 1.093   22.114  -9.089  1.00 56.34 311 A 1 
ATOM   2425 N  N   . THR A 1 312 ? 3.124   20.700  -7.870  1.00 68.45 312 A 1 
ATOM   2426 C  CA  . THR A 1 312 ? 3.471   19.666  -6.896  1.00 67.03 312 A 1 
ATOM   2427 C  C   . THR A 1 312 ? 3.506   18.301  -7.571  1.00 70.84 312 A 1 
ATOM   2428 O  O   . THR A 1 312 ? 2.502   17.843  -8.109  1.00 65.33 312 A 1 
ATOM   2429 C  CB  . THR A 1 312 ? 2.488   19.646  -5.724  1.00 59.37 312 A 1 
ATOM   2430 O  OG1 . THR A 1 312 ? 2.403   20.936  -5.164  1.00 52.89 312 A 1 
ATOM   2431 C  CG2 . THR A 1 312 ? 2.937   18.708  -4.605  1.00 51.07 312 A 1 
ATOM   2432 N  N   . GLN A 1 313 ? 4.654   17.627  -7.481  1.00 78.13 313 A 1 
ATOM   2433 C  CA  . GLN A 1 313 ? 4.824   16.300  -8.050  1.00 82.06 313 A 1 
ATOM   2434 C  C   . GLN A 1 313 ? 4.339   15.211  -7.091  1.00 86.54 313 A 1 
ATOM   2435 O  O   . GLN A 1 313 ? 4.739   15.159  -5.929  1.00 84.53 313 A 1 
ATOM   2436 C  CB  . GLN A 1 313 ? 6.295   16.109  -8.475  1.00 74.05 313 A 1 
ATOM   2437 C  CG  . GLN A 1 313 ? 6.496   14.853  -9.322  1.00 64.63 313 A 1 
ATOM   2438 C  CD  . GLN A 1 313 ? 5.715   14.927  -10.635 1.00 58.00 313 A 1 
ATOM   2439 O  OE1 . GLN A 1 313 ? 5.981   15.747  -11.490 1.00 53.59 313 A 1 
ATOM   2440 N  NE2 . GLN A 1 313 ? 4.704   14.112  -10.817 1.00 49.32 313 A 1 
ATOM   2441 N  N   . SER A 1 314 ? 3.529   14.308  -7.618  1.00 90.29 314 A 1 
ATOM   2442 C  CA  . SER A 1 314 ? 3.190   13.035  -6.989  1.00 90.90 314 A 1 
ATOM   2443 C  C   . SER A 1 314 ? 3.475   11.891  -7.963  1.00 92.46 314 A 1 
ATOM   2444 O  O   . SER A 1 314 ? 3.784   12.120  -9.134  1.00 91.51 314 A 1 
ATOM   2445 C  CB  . SER A 1 314 ? 1.738   13.049  -6.500  1.00 88.65 314 A 1 
ATOM   2446 O  OG  . SER A 1 314 ? 0.845   13.262  -7.561  1.00 80.93 314 A 1 
ATOM   2447 N  N   . TYR A 1 315 ? 3.426   10.652  -7.466  1.00 93.55 315 A 1 
ATOM   2448 C  CA  . TYR A 1 315 ? 3.822   9.477   -8.233  1.00 94.45 315 A 1 
ATOM   2449 C  C   . TYR A 1 315 ? 2.867   8.325   -7.975  1.00 95.19 315 A 1 
ATOM   2450 O  O   . TYR A 1 315 ? 2.485   8.088   -6.830  1.00 94.82 315 A 1 
ATOM   2451 C  CB  . TYR A 1 315 ? 5.253   9.069   -7.859  1.00 94.16 315 A 1 
ATOM   2452 C  CG  . TYR A 1 315 ? 6.265   10.174  -8.016  1.00 93.93 315 A 1 
ATOM   2453 C  CD1 . TYR A 1 315 ? 6.853   10.437  -9.273  1.00 92.35 315 A 1 
ATOM   2454 C  CD2 . TYR A 1 315 ? 6.611   10.993  -6.917  1.00 92.76 315 A 1 
ATOM   2455 C  CE1 . TYR A 1 315 ? 7.772   11.487  -9.432  1.00 91.56 315 A 1 
ATOM   2456 C  CE2 . TYR A 1 315 ? 7.527   12.052  -7.070  1.00 91.89 315 A 1 
ATOM   2457 C  CZ  . TYR A 1 315 ? 8.106   12.298  -8.331  1.00 92.46 315 A 1 
ATOM   2458 O  OH  . TYR A 1 315 ? 8.992   13.323  -8.491  1.00 91.13 315 A 1 
ATOM   2459 N  N   . VAL A 1 316 ? 2.554   7.575   -9.022  1.00 93.86 316 A 1 
ATOM   2460 C  CA  . VAL A 1 316 ? 1.926   6.265   -8.896  1.00 94.42 316 A 1 
ATOM   2461 C  C   . VAL A 1 316 ? 3.038   5.228   -8.761  1.00 94.71 316 A 1 
ATOM   2462 O  O   . VAL A 1 316 ? 3.881   5.095   -9.656  1.00 94.83 316 A 1 
ATOM   2463 C  CB  . VAL A 1 316 ? 1.005   5.939   -10.082 1.00 94.74 316 A 1 
ATOM   2464 C  CG1 . VAL A 1 316 ? 0.278   4.617   -9.847  1.00 93.92 316 A 1 
ATOM   2465 C  CG2 . VAL A 1 316 ? -0.053  7.031   -10.308 1.00 93.94 316 A 1 
ATOM   2466 N  N   . MET A 1 317 ? 3.045   4.503   -7.645  1.00 96.21 317 A 1 
ATOM   2467 C  CA  . MET A 1 317 ? 3.935   3.368   -7.402  1.00 96.68 317 A 1 
ATOM   2468 C  C   . MET A 1 317 ? 3.200   2.092   -7.823  1.00 96.97 317 A 1 
ATOM   2469 O  O   . MET A 1 317 ? 2.209   1.720   -7.192  1.00 96.52 317 A 1 
ATOM   2470 C  CB  . MET A 1 317 ? 4.317   3.314   -5.914  1.00 96.48 317 A 1 
ATOM   2471 C  CG  . MET A 1 317 ? 4.906   4.624   -5.363  1.00 93.78 317 A 1 
ATOM   2472 S  SD  . MET A 1 317 ? 6.439   5.203   -6.140  1.00 91.04 317 A 1 
ATOM   2473 C  CE  . MET A 1 317 ? 7.589   3.935   -5.567  1.00 84.48 317 A 1 
ATOM   2474 N  N   . THR A 1 318 ? 3.664   1.430   -8.874  1.00 96.57 318 A 1 
ATOM   2475 C  CA  . THR A 1 318 ? 3.026   0.195   -9.336  1.00 96.40 318 A 1 
ATOM   2476 C  C   . THR A 1 318 ? 3.604   -1.008  -8.595  1.00 97.04 318 A 1 
ATOM   2477 O  O   . THR A 1 318 ? 4.820   -1.144  -8.455  1.00 96.63 318 A 1 
ATOM   2478 C  CB  . THR A 1 318 ? 3.096   0.008   -10.862 1.00 94.96 318 A 1 
ATOM   2479 O  OG1 . THR A 1 318 ? 4.391   -0.289  -11.301 1.00 86.91 318 A 1 
ATOM   2480 C  CG2 . THR A 1 318 ? 2.642   1.263   -11.622 1.00 86.27 318 A 1 
ATOM   2481 N  N   . ASN A 1 319 ? 2.736   -1.885  -8.095  1.00 97.44 319 A 1 
ATOM   2482 C  CA  . ASN A 1 319 ? 3.159   -3.163  -7.547  1.00 97.56 319 A 1 
ATOM   2483 C  C   . ASN A 1 319 ? 3.323   -4.158  -8.703  1.00 97.88 319 A 1 
ATOM   2484 O  O   . ASN A 1 319 ? 2.374   -4.316  -9.472  1.00 97.14 319 A 1 
ATOM   2485 C  CB  . ASN A 1 319 ? 2.125   -3.678  -6.540  1.00 96.72 319 A 1 
ATOM   2486 C  CG  . ASN A 1 319 ? 1.858   -2.738  -5.384  1.00 93.45 319 A 1 
ATOM   2487 O  OD1 . ASN A 1 319 ? 2.739   -2.179  -4.748  1.00 85.65 319 A 1 
ATOM   2488 N  ND2 . ASN A 1 319 ? 0.600   -2.561  -5.053  1.00 85.18 319 A 1 
ATOM   2489 N  N   . PRO A 1 320 ? 4.465   -4.852  -8.827  1.00 97.70 320 A 1 
ATOM   2490 C  CA  . PRO A 1 320 ? 4.563   -5.954  -9.765  1.00 97.91 320 A 1 
ATOM   2491 C  C   . PRO A 1 320 ? 3.611   -7.085  -9.362  1.00 98.30 320 A 1 
ATOM   2492 O  O   . PRO A 1 320 ? 3.244   -7.224  -8.190  1.00 97.98 320 A 1 
ATOM   2493 C  CB  . PRO A 1 320 ? 6.030   -6.384  -9.740  1.00 97.22 320 A 1 
ATOM   2494 C  CG  . PRO A 1 320 ? 6.463   -6.017  -8.328  1.00 95.59 320 A 1 
ATOM   2495 C  CD  . PRO A 1 320 ? 5.659   -4.756  -8.014  1.00 97.37 320 A 1 
ATOM   2496 N  N   . SER A 1 321 ? 3.229   -7.881  -10.340 1.00 98.46 321 A 1 
ATOM   2497 C  CA  . SER A 1 321 ? 2.263   -8.963  -10.175 1.00 98.57 321 A 1 
ATOM   2498 C  C   . SER A 1 321 ? 2.851   -10.215 -9.518  1.00 98.71 321 A 1 
ATOM   2499 O  O   . SER A 1 321 ? 4.053   -10.477 -9.569  1.00 98.64 321 A 1 
ATOM   2500 C  CB  . SER A 1 321 ? 1.657   -9.318  -11.525 1.00 98.23 321 A 1 
ATOM   2501 O  OG  . SER A 1 321 ? 2.652   -9.757  -12.423 1.00 96.11 321 A 1 
ATOM   2502 N  N   . VAL A 1 322 ? 1.974   -11.026 -8.938  1.00 98.85 322 A 1 
ATOM   2503 C  CA  . VAL A 1 322 ? 2.297   -12.434 -8.660  1.00 98.81 322 A 1 
ATOM   2504 C  C   . VAL A 1 322 ? 2.324   -13.228 -9.966  1.00 98.81 322 A 1 
ATOM   2505 O  O   . VAL A 1 322 ? 3.165   -14.106 -10.133 1.00 98.79 322 A 1 
ATOM   2506 C  CB  . VAL A 1 322 ? 1.305   -13.064 -7.667  1.00 98.85 322 A 1 
ATOM   2507 C  CG1 . VAL A 1 322 ? 1.689   -14.506 -7.328  1.00 98.56 322 A 1 
ATOM   2508 C  CG2 . VAL A 1 322 ? 1.248   -12.274 -6.351  1.00 98.54 322 A 1 
ATOM   2509 N  N   . SER A 1 323 ? 1.435   -12.907 -10.917 1.00 98.82 323 A 1 
ATOM   2510 C  CA  . SER A 1 323 ? 1.423   -13.556 -12.232 1.00 98.82 323 A 1 
ATOM   2511 C  C   . SER A 1 323 ? 2.672   -13.211 -13.048 1.00 98.72 323 A 1 
ATOM   2512 O  O   . SER A 1 323 ? 2.974   -12.030 -13.231 1.00 98.53 323 A 1 
ATOM   2513 C  CB  . SER A 1 323 ? 0.175   -13.163 -13.012 1.00 98.73 323 A 1 
ATOM   2514 O  OG  . SER A 1 323 ? 0.211   -13.764 -14.290 1.00 97.74 323 A 1 
ATOM   2515 N  N   . PRO A 1 324 ? 3.381   -14.213 -13.608 1.00 98.55 324 A 1 
ATOM   2516 C  CA  . PRO A 1 324 ? 4.496   -13.988 -14.515 1.00 98.29 324 A 1 
ATOM   2517 C  C   . PRO A 1 324 ? 4.066   -13.814 -15.980 1.00 97.89 324 A 1 
ATOM   2518 O  O   . PRO A 1 324 ? 4.893   -13.950 -16.889 1.00 96.94 324 A 1 
ATOM   2519 C  CB  . PRO A 1 324 ? 5.402   -15.202 -14.279 1.00 98.14 324 A 1 
ATOM   2520 C  CG  . PRO A 1 324 ? 4.397   -16.328 -14.035 1.00 97.94 324 A 1 
ATOM   2521 C  CD  . PRO A 1 324 ? 3.252   -15.628 -13.304 1.00 98.30 324 A 1 
ATOM   2522 N  N   . LEU A 1 325 ? 2.801   -13.502 -16.248 1.00 98.26 325 A 1 
ATOM   2523 C  CA  . LEU A 1 325 ? 2.220   -13.436 -17.598 1.00 97.83 325 A 1 
ATOM   2524 C  C   . LEU A 1 325 ? 3.001   -12.533 -18.562 1.00 97.32 325 A 1 
ATOM   2525 O  O   . LEU A 1 325 ? 3.127   -12.856 -19.743 1.00 96.35 325 A 1 
ATOM   2526 C  CB  . LEU A 1 325 ? 0.761   -12.951 -17.468 1.00 97.78 325 A 1 
ATOM   2527 C  CG  . LEU A 1 325 ? 0.007   -12.828 -18.807 1.00 97.43 325 A 1 
ATOM   2528 C  CD1 . LEU A 1 325 ? -0.157  -14.182 -19.508 1.00 96.72 325 A 1 
ATOM   2529 C  CD2 . LEU A 1 325 ? -1.389  -12.258 -18.563 1.00 96.51 325 A 1 
ATOM   2530 N  N   . PHE A 1 326 ? 3.535   -11.426 -18.085 1.00 96.52 326 A 1 
ATOM   2531 C  CA  . PHE A 1 326 ? 4.276   -10.469 -18.909 1.00 95.24 326 A 1 
ATOM   2532 C  C   . PHE A 1 326 ? 5.798   -10.517 -18.686 1.00 94.50 326 A 1 
ATOM   2533 O  O   . PHE A 1 326 ? 6.499   -9.538  -18.925 1.00 92.56 326 A 1 
ATOM   2534 C  CB  . PHE A 1 326 ? 3.662   -9.066  -18.767 1.00 94.52 326 A 1 
ATOM   2535 C  CG  . PHE A 1 326 ? 2.211   -8.973  -19.176 1.00 93.69 326 A 1 
ATOM   2536 C  CD1 . PHE A 1 326 ? 1.771   -9.502  -20.405 1.00 90.87 326 A 1 
ATOM   2537 C  CD2 . PHE A 1 326 ? 1.276   -8.363  -18.319 1.00 90.76 326 A 1 
ATOM   2538 C  CE1 . PHE A 1 326 ? 0.410   -9.419  -20.782 1.00 89.02 326 A 1 
ATOM   2539 C  CE2 . PHE A 1 326 ? -0.077  -8.272  -18.690 1.00 89.16 326 A 1 
ATOM   2540 C  CZ  . PHE A 1 326 ? -0.513  -8.803  -19.918 1.00 89.44 326 A 1 
ATOM   2541 N  N   . GLY A 1 327 ? 6.321   -11.674 -18.256 1.00 95.16 327 A 1 
ATOM   2542 C  CA  . GLY A 1 327 ? 7.756   -11.932 -18.174 1.00 94.54 327 A 1 
ATOM   2543 C  C   . GLY A 1 327 ? 8.444   -11.398 -16.923 1.00 94.96 327 A 1 
ATOM   2544 O  O   . GLY A 1 327 ? 9.671   -11.323 -16.898 1.00 93.70 327 A 1 
ATOM   2545 N  N   . ASN A 1 328 ? 7.699   -11.032 -15.882 1.00 96.01 328 A 1 
ATOM   2546 C  CA  . ASN A 1 328 ? 8.242   -10.766 -14.551 1.00 96.78 328 A 1 
ATOM   2547 C  C   . ASN A 1 328 ? 8.338   -12.054 -13.729 1.00 97.20 328 A 1 
ATOM   2548 O  O   . ASN A 1 328 ? 7.586   -13.004 -13.944 1.00 97.28 328 A 1 
ATOM   2549 C  CB  . ASN A 1 328 ? 7.392   -9.696  -13.841 1.00 96.72 328 A 1 
ATOM   2550 C  CG  . ASN A 1 328 ? 5.968   -10.164 -13.593 1.00 96.66 328 A 1 
ATOM   2551 O  OD1 . ASN A 1 328 ? 5.135   -10.191 -14.489 1.00 92.03 328 A 1 
ATOM   2552 N  ND2 . ASN A 1 328 ? 5.664   -10.582 -12.382 1.00 92.36 328 A 1 
ATOM   2553 N  N   . ASN A 1 329 ? 9.226   -12.088 -12.733 1.00 97.50 329 A 1 
ATOM   2554 C  CA  . ASN A 1 329 ? 9.115   -13.093 -11.676 1.00 97.75 329 A 1 
ATOM   2555 C  C   . ASN A 1 329 ? 7.891   -12.798 -10.791 1.00 98.18 329 A 1 
ATOM   2556 O  O   . ASN A 1 329 ? 7.579   -11.628 -10.554 1.00 98.19 329 A 1 
ATOM   2557 C  CB  . ASN A 1 329 ? 10.403  -13.117 -10.842 1.00 97.28 329 A 1 
ATOM   2558 C  CG  . ASN A 1 329 ? 11.482  -13.934 -11.511 1.00 96.84 329 A 1 
ATOM   2559 O  OD1 . ASN A 1 329 ? 11.254  -15.041 -11.976 1.00 94.94 329 A 1 
ATOM   2560 N  ND2 . ASN A 1 329 ? 12.693  -13.434 -11.541 1.00 94.29 329 A 1 
ATOM   2561 N  N   . PRO A 1 330 ? 7.233   -13.841 -10.242 1.00 98.54 330 A 1 
ATOM   2562 C  CA  . PRO A 1 330 ? 6.213   -13.648 -9.220  1.00 98.62 330 A 1 
ATOM   2563 C  C   . PRO A 1 330 ? 6.735   -12.801 -8.060  1.00 98.66 330 A 1 
ATOM   2564 O  O   . PRO A 1 330 ? 7.832   -13.048 -7.543  1.00 98.55 330 A 1 
ATOM   2565 C  CB  . PRO A 1 330 ? 5.824   -15.049 -8.759  1.00 98.52 330 A 1 
ATOM   2566 C  CG  . PRO A 1 330 ? 6.110   -15.908 -9.982  1.00 98.03 330 A 1 
ATOM   2567 C  CD  . PRO A 1 330 ? 7.342   -15.238 -10.584 1.00 98.54 330 A 1 
ATOM   2568 N  N   . GLY A 1 331 ? 5.945   -11.825 -7.620  1.00 98.78 331 A 1 
ATOM   2569 C  CA  . GLY A 1 331 ? 6.327   -10.923 -6.557  1.00 98.79 331 A 1 
ATOM   2570 C  C   . GLY A 1 331 ? 5.157   -10.478 -5.689  1.00 98.87 331 A 1 
ATOM   2571 O  O   . GLY A 1 331 ? 4.008   -10.452 -6.106  1.00 98.67 331 A 1 
ATOM   2572 N  N   . PHE A 1 332 ? 5.471   -10.106 -4.449  1.00 98.99 332 A 1 
ATOM   2573 C  CA  . PHE A 1 332 ? 4.554   -9.400  -3.564  1.00 98.96 332 A 1 
ATOM   2574 C  C   . PHE A 1 332 ? 5.305   -8.306  -2.811  1.00 98.95 332 A 1 
ATOM   2575 O  O   . PHE A 1 332 ? 6.533   -8.338  -2.689  1.00 98.84 332 A 1 
ATOM   2576 C  CB  . PHE A 1 332 ? 3.851   -10.376 -2.601  1.00 98.90 332 A 1 
ATOM   2577 C  CG  . PHE A 1 332 ? 4.746   -10.957 -1.531  1.00 98.91 332 A 1 
ATOM   2578 C  CD1 . PHE A 1 332 ? 5.416   -12.176 -1.744  1.00 98.78 332 A 1 
ATOM   2579 C  CD2 . PHE A 1 332 ? 4.909   -10.289 -0.297  1.00 98.76 332 A 1 
ATOM   2580 C  CE1 . PHE A 1 332 ? 6.228   -12.731 -0.746  1.00 98.61 332 A 1 
ATOM   2581 C  CE2 . PHE A 1 332 ? 5.725   -10.837 0.703   1.00 98.58 332 A 1 
ATOM   2582 C  CZ  . PHE A 1 332 ? 6.381   -12.059 0.479   1.00 98.61 332 A 1 
ATOM   2583 N  N   . ARG A 1 333 ? 4.578   -7.336  -2.269  1.00 98.93 333 A 1 
ATOM   2584 C  CA  . ARG A 1 333 ? 5.171   -6.160  -1.636  1.00 98.93 333 A 1 
ATOM   2585 C  C   . ARG A 1 333 ? 4.649   -5.978  -0.214  1.00 98.93 333 A 1 
ATOM   2586 O  O   . ARG A 1 333 ? 3.451   -5.961  0.025   1.00 98.78 333 A 1 
ATOM   2587 C  CB  . ARG A 1 333 ? 4.923   -4.952  -2.557  1.00 98.73 333 A 1 
ATOM   2588 C  CG  . ARG A 1 333 ? 5.587   -3.674  -2.062  1.00 97.81 333 A 1 
ATOM   2589 C  CD  . ARG A 1 333 ? 5.548   -2.589  -3.151  1.00 97.65 333 A 1 
ATOM   2590 N  NE  . ARG A 1 333 ? 6.510   -2.881  -4.221  1.00 97.33 333 A 1 
ATOM   2591 C  CZ  . ARG A 1 333 ? 6.795   -2.163  -5.295  1.00 97.43 333 A 1 
ATOM   2592 N  NH1 . ARG A 1 333 ? 6.182   -1.057  -5.581  1.00 95.14 333 A 1 
ATOM   2593 N  NH2 . ARG A 1 333 ? 7.734   -2.555  -6.100  1.00 94.84 333 A 1 
ATOM   2594 N  N   . MET A 1 334 ? 5.567   -5.789  0.739   1.00 98.88 334 A 1 
ATOM   2595 C  CA  . MET A 1 334 ? 5.235   -5.371  2.104   1.00 98.87 334 A 1 
ATOM   2596 C  C   . MET A 1 334 ? 5.394   -3.855  2.206   1.00 98.86 334 A 1 
ATOM   2597 O  O   . MET A 1 334 ? 6.499   -3.349  2.388   1.00 98.71 334 A 1 
ATOM   2598 C  CB  . MET A 1 334 ? 6.120   -6.100  3.124   1.00 98.81 334 A 1 
ATOM   2599 C  CG  . MET A 1 334 ? 5.854   -7.612  3.180   1.00 98.35 334 A 1 
ATOM   2600 S  SD  . MET A 1 334 ? 4.169   -8.132  3.635   1.00 97.83 334 A 1 
ATOM   2601 C  CE  . MET A 1 334 ? 3.959   -7.329  5.239   1.00 94.48 334 A 1 
ATOM   2602 N  N   . LEU A 1 335 ? 4.283   -3.129  2.102   1.00 98.74 335 A 1 
ATOM   2603 C  CA  . LEU A 1 335 ? 4.252   -1.666  2.217   1.00 98.62 335 A 1 
ATOM   2604 C  C   . LEU A 1 335 ? 4.191   -1.257  3.689   1.00 98.64 335 A 1 
ATOM   2605 O  O   . LEU A 1 335 ? 3.455   -1.851  4.476   1.00 98.26 335 A 1 
ATOM   2606 C  CB  . LEU A 1 335 ? 3.037   -1.109  1.454   1.00 98.60 335 A 1 
ATOM   2607 C  CG  . LEU A 1 335 ? 3.018   -1.410  -0.054  1.00 97.97 335 A 1 
ATOM   2608 C  CD1 . LEU A 1 335 ? 1.591   -1.353  -0.585  1.00 96.33 335 A 1 
ATOM   2609 C  CD2 . LEU A 1 335 ? 3.860   -0.398  -0.821  1.00 96.04 335 A 1 
ATOM   2610 N  N   . ARG A 1 336 ? 4.929   -0.208  4.060   1.00 98.43 336 A 1 
ATOM   2611 C  CA  . ARG A 1 336 ? 4.975   0.345   5.418   1.00 98.29 336 A 1 
ATOM   2612 C  C   . ARG A 1 336 ? 4.487   1.787   5.425   1.00 98.05 336 A 1 
ATOM   2613 O  O   . ARG A 1 336 ? 5.188   2.685   4.969   1.00 97.40 336 A 1 
ATOM   2614 C  CB  . ARG A 1 336 ? 6.399   0.236   5.980   1.00 97.73 336 A 1 
ATOM   2615 C  CG  . ARG A 1 336 ? 6.819   -1.219  6.211   1.00 92.32 336 A 1 
ATOM   2616 C  CD  . ARG A 1 336 ? 8.144   -1.296  6.973   1.00 91.39 336 A 1 
ATOM   2617 N  NE  . ARG A 1 336 ? 9.303   -0.871  6.175   1.00 85.41 336 A 1 
ATOM   2618 C  CZ  . ARG A 1 336 ? 9.986   -1.647  5.334   1.00 81.78 336 A 1 
ATOM   2619 N  NH1 . ARG A 1 336 ? 9.618   -2.862  5.045   1.00 73.93 336 A 1 
ATOM   2620 N  NH2 . ARG A 1 336 ? 11.090  -1.229  4.779   1.00 74.26 336 A 1 
ATOM   2621 N  N   . ILE A 1 337 ? 3.311   2.021   6.000   1.00 97.73 337 A 1 
ATOM   2622 C  CA  . ILE A 1 337 ? 2.756   3.366   6.164   1.00 97.25 337 A 1 
ATOM   2623 C  C   . ILE A 1 337 ? 2.948   3.798   7.605   1.00 96.92 337 A 1 
ATOM   2624 O  O   . ILE A 1 337 ? 2.503   3.119   8.529   1.00 96.31 337 A 1 
ATOM   2625 C  CB  . ILE A 1 337 ? 1.284   3.430   5.707   1.00 96.89 337 A 1 
ATOM   2626 C  CG1 . ILE A 1 337 ? 1.164   3.045   4.215   1.00 95.14 337 A 1 
ATOM   2627 C  CG2 . ILE A 1 337 ? 0.715   4.842   5.944   1.00 95.62 337 A 1 
ATOM   2628 C  CD1 . ILE A 1 337 ? -0.274  2.811   3.765   1.00 87.73 337 A 1 
ATOM   2629 N  N   . ARG A 1 338 ? 3.608   4.940   7.816   1.00 95.74 338 A 1 
ATOM   2630 C  CA  . ARG A 1 338 ? 3.841   5.530   9.140   1.00 94.63 338 A 1 
ATOM   2631 C  C   . ARG A 1 338 ? 3.588   7.031   9.089   1.00 93.10 338 A 1 
ATOM   2632 O  O   . ARG A 1 338 ? 3.996   7.696   8.143   1.00 90.35 338 A 1 
ATOM   2633 C  CB  . ARG A 1 338 ? 5.262   5.190   9.610   1.00 93.66 338 A 1 
ATOM   2634 C  CG  . ARG A 1 338 ? 5.480   5.570   11.081  1.00 87.74 338 A 1 
ATOM   2635 C  CD  . ARG A 1 338 ? 6.915   5.281   11.560  1.00 85.95 338 A 1 
ATOM   2636 N  NE  . ARG A 1 338 ? 7.216   3.838   11.591  1.00 77.37 338 A 1 
ATOM   2637 C  CZ  . ARG A 1 338 ? 8.417   3.314   11.620  1.00 70.38 338 A 1 
ATOM   2638 N  NH1 . ARG A 1 338 ? 9.482   4.040   11.758  1.00 64.14 338 A 1 
ATOM   2639 N  NH2 . ARG A 1 338 ? 8.575   2.024   11.496  1.00 60.67 338 A 1 
ATOM   2640 N  N   . ALA A 1 339 ? 2.930   7.561   10.129  1.00 89.73 339 A 1 
ATOM   2641 C  CA  . ALA A 1 339 ? 2.561   8.978   10.201  1.00 87.86 339 A 1 
ATOM   2642 C  C   . ALA A 1 339 ? 1.797   9.485   8.950   1.00 88.35 339 A 1 
ATOM   2643 O  O   . ALA A 1 339 ? 1.985   10.612  8.509   1.00 84.58 339 A 1 
ATOM   2644 C  CB  . ALA A 1 339 ? 3.795   9.812   10.573  1.00 85.47 339 A 1 
ATOM   2645 N  N   . GLY A 1 340 ? 0.963   8.626   8.372   1.00 87.78 340 A 1 
ATOM   2646 C  CA  . GLY A 1 340 ? 0.146   8.956   7.197   1.00 86.63 340 A 1 
ATOM   2647 C  C   . GLY A 1 340 ? 0.885   8.939   5.852   1.00 88.26 340 A 1 
ATOM   2648 O  O   . GLY A 1 340 ? 0.255   9.224   4.838   1.00 86.15 340 A 1 
ATOM   2649 N  N   . VAL A 1 341 ? 2.178   8.601   5.822   1.00 90.42 341 A 1 
ATOM   2650 C  CA  . VAL A 1 341 ? 2.971   8.547   4.583   1.00 91.49 341 A 1 
ATOM   2651 C  C   . VAL A 1 341 ? 3.481   7.135   4.305   1.00 93.99 341 A 1 
ATOM   2652 O  O   . VAL A 1 341 ? 3.668   6.348   5.236   1.00 93.98 341 A 1 
ATOM   2653 C  CB  . VAL A 1 341 ? 4.127   9.573   4.573   1.00 88.30 341 A 1 
ATOM   2654 C  CG1 . VAL A 1 341 ? 3.598   11.003  4.719   1.00 80.20 341 A 1 
ATOM   2655 C  CG2 . VAL A 1 341 ? 5.170   9.326   5.664   1.00 80.00 341 A 1 
ATOM   2656 N  N   . LEU A 1 342 ? 3.753   6.818   3.053   1.00 94.88 342 A 1 
ATOM   2657 C  CA  . LEU A 1 342 ? 4.511   5.624   2.701   1.00 96.19 342 A 1 
ATOM   2658 C  C   . LEU A 1 342 ? 5.968   5.829   3.133   1.00 96.45 342 A 1 
ATOM   2659 O  O   . LEU A 1 342 ? 6.707   6.609   2.532   1.00 96.18 342 A 1 
ATOM   2660 C  CB  . LEU A 1 342 ? 4.349   5.331   1.195   1.00 96.49 342 A 1 
ATOM   2661 C  CG  . LEU A 1 342 ? 5.012   4.013   0.742   1.00 96.19 342 A 1 
ATOM   2662 C  CD1 . LEU A 1 342 ? 4.335   2.787   1.359   1.00 95.68 342 A 1 
ATOM   2663 C  CD2 . LEU A 1 342 ? 4.902   3.887   -0.779  1.00 95.51 342 A 1 
ATOM   2664 N  N   . GLU A 1 343 ? 6.362   5.181   4.222   1.00 97.44 343 A 1 
ATOM   2665 C  CA  . GLU A 1 343 ? 7.712   5.288   4.776   1.00 97.32 343 A 1 
ATOM   2666 C  C   . GLU A 1 343 ? 8.710   4.503   3.922   1.00 97.84 343 A 1 
ATOM   2667 O  O   . GLU A 1 343 ? 9.781   5.012   3.596   1.00 97.49 343 A 1 
ATOM   2668 C  CB  . GLU A 1 343 ? 7.703   4.780   6.234   1.00 96.27 343 A 1 
ATOM   2669 C  CG  . GLU A 1 343 ? 9.099   4.851   6.886   1.00 90.93 343 A 1 
ATOM   2670 C  CD  . GLU A 1 343 ? 9.072   4.369   8.345   1.00 87.13 343 A 1 
ATOM   2671 O  OE1 . GLU A 1 343 ? 9.465   5.128   9.250   1.00 80.71 343 A 1 
ATOM   2672 O  OE2 . GLU A 1 343 ? 8.629   3.229   8.637   1.00 81.35 343 A 1 
ATOM   2673 N  N   . ASP A 1 344 ? 8.363   3.266   3.594   1.00 98.31 344 A 1 
ATOM   2674 C  CA  . ASP A 1 344 ? 9.227   2.339   2.864   1.00 98.57 344 A 1 
ATOM   2675 C  C   . ASP A 1 344 ? 8.417   1.130   2.397   1.00 98.68 344 A 1 
ATOM   2676 O  O   . ASP A 1 344 ? 7.274   0.930   2.812   1.00 98.44 344 A 1 
ATOM   2677 C  CB  . ASP A 1 344 ? 10.362  1.887   3.804   1.00 98.55 344 A 1 
ATOM   2678 C  CG  . ASP A 1 344 ? 11.632  1.430   3.088   1.00 98.56 344 A 1 
ATOM   2679 O  OD1 . ASP A 1 344 ? 11.643  1.355   1.842   1.00 98.08 344 A 1 
ATOM   2680 O  OD2 . ASP A 1 344 ? 12.620  1.169   3.804   1.00 97.98 344 A 1 
ATOM   2681 N  N   . PHE A 1 345 ? 9.035   0.268   1.589   1.00 98.70 345 A 1 
ATOM   2682 C  CA  . PHE A 1 345 ? 8.511   -1.061  1.304   1.00 98.70 345 A 1 
ATOM   2683 C  C   . PHE A 1 345 ? 9.632   -2.071  1.051   1.00 98.85 345 A 1 
ATOM   2684 O  O   . PHE A 1 345 ? 10.742  -1.714  0.653   1.00 98.76 345 A 1 
ATOM   2685 C  CB  . PHE A 1 345 ? 7.519   -1.006  0.135   1.00 98.69 345 A 1 
ATOM   2686 C  CG  . PHE A 1 345 ? 8.104   -0.556  -1.182  1.00 98.65 345 A 1 
ATOM   2687 C  CD1 . PHE A 1 345 ? 7.969   0.788   -1.593  1.00 98.11 345 A 1 
ATOM   2688 C  CD2 . PHE A 1 345 ? 8.739   -1.473  -2.028  1.00 98.04 345 A 1 
ATOM   2689 C  CE1 . PHE A 1 345 ? 8.456   1.196   -2.842  1.00 97.50 345 A 1 
ATOM   2690 C  CE2 . PHE A 1 345 ? 9.233   -1.070  -3.276  1.00 97.39 345 A 1 
ATOM   2691 C  CZ  . PHE A 1 345 ? 9.084   0.269   -3.690  1.00 97.49 345 A 1 
ATOM   2692 N  N   . ASP A 1 346 ? 9.324   -3.340  1.280   1.00 98.85 346 A 1 
ATOM   2693 C  CA  . ASP A 1 346 ? 10.139  -4.467  0.852   1.00 98.88 346 A 1 
ATOM   2694 C  C   . ASP A 1 346 ? 9.439   -5.183  -0.299  1.00 98.84 346 A 1 
ATOM   2695 O  O   . ASP A 1 346 ? 8.285   -5.604  -0.165  1.00 98.76 346 A 1 
ATOM   2696 C  CB  . ASP A 1 346 ? 10.406  -5.435  2.016   1.00 98.70 346 A 1 
ATOM   2697 C  CG  . ASP A 1 346 ? 11.179  -4.801  3.177   1.00 98.27 346 A 1 
ATOM   2698 O  OD1 . ASP A 1 346 ? 12.100  -3.988  2.960   1.00 96.10 346 A 1 
ATOM   2699 O  OD2 . ASP A 1 346 ? 10.873  -5.114  4.345   1.00 95.64 346 A 1 
ATOM   2700 N  N   . GLN A 1 347 ? 10.146  -5.343  -1.414  1.00 98.87 347 A 1 
ATOM   2701 C  CA  . GLN A 1 347 ? 9.713   -6.186  -2.523  1.00 98.86 347 A 1 
ATOM   2702 C  C   . GLN A 1 347 ? 10.241  -7.599  -2.299  1.00 98.88 347 A 1 
ATOM   2703 O  O   . GLN A 1 347 ? 11.426  -7.788  -2.025  1.00 98.69 347 A 1 
ATOM   2704 C  CB  . GLN A 1 347 ? 10.207  -5.589  -3.849  1.00 98.76 347 A 1 
ATOM   2705 C  CG  . GLN A 1 347 ? 9.718   -6.372  -5.085  1.00 98.32 347 A 1 
ATOM   2706 C  CD  . GLN A 1 347 ? 8.196   -6.394  -5.196  1.00 98.48 347 A 1 
ATOM   2707 O  OE1 . GLN A 1 347 ? 7.527   -5.401  -4.958  1.00 96.07 347 A 1 
ATOM   2708 N  NE2 . GLN A 1 347 ? 7.607   -7.515  -5.537  1.00 95.47 347 A 1 
ATOM   2709 N  N   . TYR A 1 348 ? 9.362   -8.580  -2.413  1.00 98.89 348 A 1 
ATOM   2710 C  CA  . TYR A 1 348 ? 9.690   -9.995  -2.377  1.00 98.86 348 A 1 
ATOM   2711 C  C   . TYR A 1 348 ? 9.432   -10.623 -3.745  1.00 98.81 348 A 1 
ATOM   2712 O  O   . TYR A 1 348 ? 8.562   -10.153 -4.476  1.00 98.68 348 A 1 
ATOM   2713 C  CB  . TYR A 1 348 ? 8.883   -10.703 -1.289  1.00 98.85 348 A 1 
ATOM   2714 C  CG  . TYR A 1 348 ? 9.248   -10.286 0.113   1.00 98.83 348 A 1 
ATOM   2715 C  CD1 . TYR A 1 348 ? 10.200  -11.014 0.857   1.00 98.57 348 A 1 
ATOM   2716 C  CD2 . TYR A 1 348 ? 8.648   -9.148  0.690   1.00 98.57 348 A 1 
ATOM   2717 C  CE1 . TYR A 1 348 ? 10.545  -10.623 2.154   1.00 98.35 348 A 1 
ATOM   2718 C  CE2 . TYR A 1 348 ? 8.992   -8.743  1.992   1.00 98.38 348 A 1 
ATOM   2719 C  CZ  . TYR A 1 348 ? 9.946   -9.483  2.719   1.00 98.45 348 A 1 
ATOM   2720 O  OH  . TYR A 1 348 ? 10.293  -9.095  3.986   1.00 97.87 348 A 1 
ATOM   2721 N  N   . TYR A 1 349 ? 10.170  -11.677 -4.059  1.00 98.67 349 A 1 
ATOM   2722 C  CA  . TYR A 1 349 ? 10.067  -12.360 -5.351  1.00 98.52 349 A 1 
ATOM   2723 C  C   . TYR A 1 349 ? 10.380  -13.852 -5.245  1.00 98.62 349 A 1 
ATOM   2724 O  O   . TYR A 1 349 ? 10.995  -14.326 -4.282  1.00 98.30 349 A 1 
ATOM   2725 C  CB  . TYR A 1 349 ? 10.985  -11.682 -6.373  1.00 98.15 349 A 1 
ATOM   2726 C  CG  . TYR A 1 349 ? 12.458  -12.060 -6.292  1.00 97.82 349 A 1 
ATOM   2727 C  CD1 . TYR A 1 349 ? 13.219  -11.774 -5.135  1.00 97.09 349 A 1 
ATOM   2728 C  CD2 . TYR A 1 349 ? 13.071  -12.705 -7.380  1.00 96.90 349 A 1 
ATOM   2729 C  CE1 . TYR A 1 349 ? 14.578  -12.127 -5.071  1.00 95.94 349 A 1 
ATOM   2730 C  CE2 . TYR A 1 349 ? 14.433  -13.050 -7.330  1.00 95.68 349 A 1 
ATOM   2731 C  CZ  . TYR A 1 349 ? 15.181  -12.765 -6.173  1.00 95.42 349 A 1 
ATOM   2732 O  OH  . TYR A 1 349 ? 16.512  -13.098 -6.128  1.00 93.33 349 A 1 
ATOM   2733 N  N   . PHE A 1 350 ? 9.986   -14.581 -6.287  1.00 98.49 350 A 1 
ATOM   2734 C  CA  . PHE A 1 350 ? 10.315  -15.978 -6.522  1.00 98.38 350 A 1 
ATOM   2735 C  C   . PHE A 1 350 ? 10.882  -16.120 -7.939  1.00 98.20 350 A 1 
ATOM   2736 O  O   . PHE A 1 350 ? 10.170  -15.888 -8.914  1.00 97.80 350 A 1 
ATOM   2737 C  CB  . PHE A 1 350 ? 9.054   -16.816 -6.320  1.00 98.28 350 A 1 
ATOM   2738 C  CG  . PHE A 1 350 ? 9.291   -18.308 -6.360  1.00 98.18 350 A 1 
ATOM   2739 C  CD1 . PHE A 1 350 ? 9.462   -18.973 -7.582  1.00 97.37 350 A 1 
ATOM   2740 C  CD2 . PHE A 1 350 ? 9.329   -19.034 -5.158  1.00 97.32 350 A 1 
ATOM   2741 C  CE1 . PHE A 1 350 ? 9.681   -20.357 -7.603  1.00 96.44 350 A 1 
ATOM   2742 C  CE2 . PHE A 1 350 ? 9.535   -20.420 -5.176  1.00 96.33 350 A 1 
ATOM   2743 C  CZ  . PHE A 1 350 ? 9.716   -21.083 -6.396  1.00 96.29 350 A 1 
ATOM   2744 N  N   . ASP A 1 351 ? 12.151  -16.498 -8.067  1.00 97.77 351 A 1 
ATOM   2745 C  CA  . ASP A 1 351 ? 12.784  -16.656 -9.377  1.00 97.15 351 A 1 
ATOM   2746 C  C   . ASP A 1 351 ? 12.360  -17.978 -10.025 1.00 97.14 351 A 1 
ATOM   2747 O  O   . ASP A 1 351 ? 12.944  -19.030 -9.761  1.00 96.45 351 A 1 
ATOM   2748 C  CB  . ASP A 1 351 ? 14.303  -16.529 -9.217  1.00 95.82 351 A 1 
ATOM   2749 C  CG  . ASP A 1 351 ? 15.063  -16.628 -10.536 1.00 94.53 351 A 1 
ATOM   2750 O  OD1 . ASP A 1 351 ? 14.424  -16.860 -11.588 1.00 93.41 351 A 1 
ATOM   2751 O  OD2 . ASP A 1 351 ? 16.303  -16.498 -10.482 1.00 91.80 351 A 1 
ATOM   2752 N  N   . ILE A 1 352 ? 11.336  -17.942 -10.881 1.00 96.94 352 A 1 
ATOM   2753 C  CA  . ILE A 1 352 ? 10.821  -19.146 -11.553 1.00 96.38 352 A 1 
ATOM   2754 C  C   . ILE A 1 352 ? 11.765  -19.717 -12.619 1.00 95.16 352 A 1 
ATOM   2755 O  O   . ILE A 1 352 ? 11.548  -20.836 -13.069 1.00 93.69 352 A 1 
ATOM   2756 C  CB  . ILE A 1 352 ? 9.406   -18.925 -12.142 1.00 96.54 352 A 1 
ATOM   2757 C  CG1 . ILE A 1 352 ? 9.373   -17.795 -13.179 1.00 96.07 352 A 1 
ATOM   2758 C  CG2 . ILE A 1 352 ? 8.406   -18.693 -10.994 1.00 95.87 352 A 1 
ATOM   2759 C  CD1 . ILE A 1 352 ? 8.041   -17.693 -13.932 1.00 96.67 352 A 1 
ATOM   2760 N  N   . SER A 1 353 ? 12.837  -19.016 -12.983 1.00 94.23 353 A 1 
ATOM   2761 C  CA  . SER A 1 353 ? 13.872  -19.556 -13.875 1.00 92.14 353 A 1 
ATOM   2762 C  C   . SER A 1 353 ? 14.718  -20.641 -13.203 1.00 91.28 353 A 1 
ATOM   2763 O  O   . SER A 1 353 ? 15.382  -21.435 -13.870 1.00 88.94 353 A 1 
ATOM   2764 C  CB  . SER A 1 353 ? 14.767  -18.425 -14.408 1.00 90.36 353 A 1 
ATOM   2765 O  OG  . SER A 1 353 ? 15.713  -18.006 -13.442 1.00 86.75 353 A 1 
ATOM   2766 N  N   . ARG A 1 354 ? 14.676  -20.718 -11.864 1.00 90.40 354 A 1 
ATOM   2767 C  CA  . ARG A 1 354 ? 15.475  -21.636 -11.059 1.00 89.18 354 A 1 
ATOM   2768 C  C   . ARG A 1 354 ? 14.619  -22.733 -10.433 1.00 88.67 354 A 1 
ATOM   2769 O  O   . ARG A 1 354 ? 13.702  -22.460 -9.661  1.00 85.79 354 A 1 
ATOM   2770 C  CB  . ARG A 1 354 ? 16.221  -20.869 -9.979  1.00 86.99 354 A 1 
ATOM   2771 C  CG  . ARG A 1 354 ? 17.176  -19.809 -10.527 1.00 81.07 354 A 1 
ATOM   2772 C  CD  . ARG A 1 354 ? 17.971  -19.165 -9.386  1.00 77.98 354 A 1 
ATOM   2773 N  NE  . ARG A 1 354 ? 18.835  -20.155 -8.721  1.00 75.65 354 A 1 
ATOM   2774 C  CZ  . ARG A 1 354 ? 20.062  -20.499 -9.068  1.00 71.11 354 A 1 
ATOM   2775 N  NH1 . ARG A 1 354 ? 20.715  -19.864 -10.014 1.00 64.82 354 A 1 
ATOM   2776 N  NH2 . ARG A 1 354 ? 20.635  -21.505 -8.483  1.00 65.81 354 A 1 
ATOM   2777 N  N   . LYS A 1 355 ? 15.005  -23.993 -10.657 1.00 86.36 355 A 1 
ATOM   2778 C  CA  . LYS A 1 355 ? 14.306  -25.165 -10.094 1.00 83.79 355 A 1 
ATOM   2779 C  C   . LYS A 1 355 ? 14.375  -25.245 -8.562  1.00 85.04 355 A 1 
ATOM   2780 O  O   . LYS A 1 355 ? 13.475  -25.789 -7.939  1.00 79.12 355 A 1 
ATOM   2781 C  CB  . LYS A 1 355 ? 14.874  -26.460 -10.685 1.00 78.89 355 A 1 
ATOM   2782 C  CG  . LYS A 1 355 ? 14.623  -26.557 -12.197 1.00 67.49 355 A 1 
ATOM   2783 C  CD  . LYS A 1 355 ? 15.127  -27.903 -12.741 1.00 58.36 355 A 1 
ATOM   2784 C  CE  . LYS A 1 355 ? 14.884  -27.940 -14.238 1.00 50.37 355 A 1 
ATOM   2785 N  NZ  . LYS A 1 355 ? 15.336  -29.219 -14.836 1.00 43.10 355 A 1 
ATOM   2786 N  N   . ASP A 1 356 ? 15.452  -24.721 -7.969  1.00 84.23 356 A 1 
ATOM   2787 C  CA  . ASP A 1 356 ? 15.703  -24.699 -6.527  1.00 84.44 356 A 1 
ATOM   2788 C  C   . ASP A 1 356 ? 15.288  -23.373 -5.867  1.00 87.05 356 A 1 
ATOM   2789 O  O   . ASP A 1 356 ? 15.670  -23.099 -4.730  1.00 82.64 356 A 1 
ATOM   2790 C  CB  . ASP A 1 356 ? 17.191  -25.036 -6.266  1.00 81.14 356 A 1 
ATOM   2791 C  CG  . ASP A 1 356 ? 18.191  -23.986 -6.793  1.00 74.81 356 A 1 
ATOM   2792 O  OD1 . ASP A 1 356 ? 17.921  -23.281 -7.800  1.00 67.36 356 A 1 
ATOM   2793 O  OD2 . ASP A 1 356 ? 19.304  -23.898 -6.224  1.00 69.63 356 A 1 
ATOM   2794 N  N   . SER A 1 357 ? 14.523  -22.560 -6.564  1.00 88.85 357 A 1 
ATOM   2795 C  CA  . SER A 1 357 ? 14.145  -21.242 -6.079  1.00 90.30 357 A 1 
ATOM   2796 C  C   . SER A 1 357 ? 13.283  -21.307 -4.818  1.00 92.30 357 A 1 
ATOM   2797 O  O   . SER A 1 357 ? 12.536  -22.251 -4.565  1.00 89.85 357 A 1 
ATOM   2798 C  CB  . SER A 1 357 ? 13.439  -20.428 -7.159  1.00 87.30 357 A 1 
ATOM   2799 O  OG  . SER A 1 357 ? 13.413  -19.069 -6.766  1.00 79.40 357 A 1 
ATOM   2800 N  N   . GLN A 1 358 ? 13.411  -20.262 -4.010  1.00 94.92 358 A 1 
ATOM   2801 C  CA  . GLN A 1 358 ? 12.600  -20.006 -2.834  1.00 95.68 358 A 1 
ATOM   2802 C  C   . GLN A 1 358 ? 12.216  -18.529 -2.825  1.00 97.01 358 A 1 
ATOM   2803 O  O   . GLN A 1 358 ? 12.949  -17.688 -3.350  1.00 96.24 358 A 1 
ATOM   2804 C  CB  . GLN A 1 358 ? 13.400  -20.350 -1.559  1.00 93.26 358 A 1 
ATOM   2805 C  CG  . GLN A 1 358 ? 13.729  -21.848 -1.414  1.00 84.87 358 A 1 
ATOM   2806 C  CD  . GLN A 1 358 ? 12.483  -22.712 -1.211  1.00 76.06 358 A 1 
ATOM   2807 O  OE1 . GLN A 1 358 ? 11.640  -22.452 -0.369  1.00 68.29 358 A 1 
ATOM   2808 N  NE2 . GLN A 1 358 ? 12.337  -23.771 -1.968  1.00 64.03 358 A 1 
ATOM   2809 N  N   . TRP A 1 359 ? 11.096  -18.205 -2.183  1.00 97.98 359 A 1 
ATOM   2810 C  CA  . TRP A 1 359 ? 10.748  -16.807 -1.934  1.00 98.25 359 A 1 
ATOM   2811 C  C   . TRP A 1 359 ? 11.875  -16.109 -1.183  1.00 98.25 359 A 1 
ATOM   2812 O  O   . TRP A 1 359 ? 12.435  -16.634 -0.215  1.00 97.80 359 A 1 
ATOM   2813 C  CB  . TRP A 1 359 ? 9.443   -16.726 -1.144  1.00 98.34 359 A 1 
ATOM   2814 C  CG  . TRP A 1 359 ? 8.224   -17.035 -1.964  1.00 98.41 359 A 1 
ATOM   2815 C  CD1 . TRP A 1 359 ? 7.581   -18.224 -2.006  1.00 97.96 359 A 1 
ATOM   2816 C  CD2 . TRP A 1 359 ? 7.534   -16.151 -2.889  1.00 98.40 359 A 1 
ATOM   2817 N  NE1 . TRP A 1 359 ? 6.530   -18.146 -2.905  1.00 97.97 359 A 1 
ATOM   2818 C  CE2 . TRP A 1 359 ? 6.469   -16.893 -3.477  1.00 98.21 359 A 1 
ATOM   2819 C  CE3 . TRP A 1 359 ? 7.714   -14.811 -3.299  1.00 98.27 359 A 1 
ATOM   2820 C  CZ2 . TRP A 1 359 ? 5.620   -16.330 -4.447  1.00 97.99 359 A 1 
ATOM   2821 C  CZ3 . TRP A 1 359 ? 6.854   -14.249 -4.264  1.00 97.96 359 A 1 
ATOM   2822 C  CH2 . TRP A 1 359 ? 5.824   -15.005 -4.837  1.00 97.87 359 A 1 
ATOM   2823 N  N   . ASN A 1 360 ? 12.211  -14.899 -1.605  1.00 98.31 360 A 1 
ATOM   2824 C  CA  . ASN A 1 360 ? 13.231  -14.090 -0.965  1.00 98.13 360 A 1 
ATOM   2825 C  C   . ASN A 1 360 ? 12.925  -12.601 -1.118  1.00 98.56 360 A 1 
ATOM   2826 O  O   . ASN A 1 360 ? 12.102  -12.211 -1.939  1.00 98.42 360 A 1 
ATOM   2827 C  CB  . ASN A 1 360 ? 14.607  -14.472 -1.549  1.00 96.42 360 A 1 
ATOM   2828 C  CG  . ASN A 1 360 ? 15.757  -14.245 -0.578  1.00 87.01 360 A 1 
ATOM   2829 O  OD1 . ASN A 1 360 ? 15.671  -13.542 0.421   1.00 77.70 360 A 1 
ATOM   2830 N  ND2 . ASN A 1 360 ? 16.884  -14.863 -0.826  1.00 75.57 360 A 1 
ATOM   2831 N  N   . LYS A 1 361 ? 13.589  -11.772 -0.321  1.00 98.30 361 A 1 
ATOM   2832 C  CA  . LYS A 1 361 ? 13.516  -10.322 -0.518  1.00 98.43 361 A 1 
ATOM   2833 C  C   . LYS A 1 361 ? 14.363  -9.929  -1.712  1.00 98.35 361 A 1 
ATOM   2834 O  O   . LYS A 1 361 ? 15.551  -10.231 -1.748  1.00 97.84 361 A 1 
ATOM   2835 C  CB  . LYS A 1 361 ? 13.918  -9.590  0.766   1.00 98.24 361 A 1 
ATOM   2836 C  CG  . LYS A 1 361 ? 13.569  -8.092  0.644   1.00 97.02 361 A 1 
ATOM   2837 C  CD  . LYS A 1 361 ? 13.737  -7.327  1.960   1.00 94.92 361 A 1 
ATOM   2838 C  CE  . LYS A 1 361 ? 15.205  -7.245  2.389   1.00 89.25 361 A 1 
ATOM   2839 N  NZ  . LYS A 1 361 ? 15.356  -6.238  3.457   1.00 84.47 361 A 1 
ATOM   2840 N  N   . GLU A 1 362 ? 13.768  -9.215  -2.649  1.00 98.44 362 A 1 
ATOM   2841 C  CA  . GLU A 1 362 ? 14.485  -8.624  -3.765  1.00 98.19 362 A 1 
ATOM   2842 C  C   . GLU A 1 362 ? 15.244  -7.374  -3.310  1.00 98.12 362 A 1 
ATOM   2843 O  O   . GLU A 1 362 ? 16.468  -7.295  -3.443  1.00 97.58 362 A 1 
ATOM   2844 C  CB  . GLU A 1 362 ? 13.486  -8.284  -4.892  1.00 97.79 362 A 1 
ATOM   2845 C  CG  . GLU A 1 362 ? 14.235  -7.944  -6.186  1.00 97.01 362 A 1 
ATOM   2846 C  CD  . GLU A 1 362 ? 13.365  -7.224  -7.206  1.00 96.76 362 A 1 
ATOM   2847 O  OE1 . GLU A 1 362 ? 13.983  -6.535  -8.054  1.00 94.22 362 A 1 
ATOM   2848 O  OE2 . GLU A 1 362 ? 12.123  -7.273  -7.103  1.00 94.76 362 A 1 
ATOM   2849 N  N   . TYR A 1 363 ? 14.523  -6.421  -2.688  1.00 98.55 363 A 1 
ATOM   2850 C  CA  . TYR A 1 363 ? 15.100  -5.181  -2.190  1.00 98.55 363 A 1 
ATOM   2851 C  C   . TYR A 1 363 ? 14.199  -4.490  -1.156  1.00 98.66 363 A 1 
ATOM   2852 O  O   . TYR A 1 363 ? 13.014  -4.790  -1.018  1.00 98.64 363 A 1 
ATOM   2853 C  CB  . TYR A 1 363 ? 15.391  -4.241  -3.374  1.00 98.33 363 A 1 
ATOM   2854 C  CG  . TYR A 1 363 ? 14.177  -3.615  -4.043  1.00 98.34 363 A 1 
ATOM   2855 C  CD1 . TYR A 1 363 ? 13.424  -4.315  -5.015  1.00 97.98 363 A 1 
ATOM   2856 C  CD2 . TYR A 1 363 ? 13.814  -2.297  -3.711  1.00 98.02 363 A 1 
ATOM   2857 C  CE1 . TYR A 1 363 ? 12.339  -3.701  -5.653  1.00 97.52 363 A 1 
ATOM   2858 C  CE2 . TYR A 1 363 ? 12.731  -1.677  -4.344  1.00 97.55 363 A 1 
ATOM   2859 C  CZ  . TYR A 1 363 ? 11.997  -2.373  -5.317  1.00 97.54 363 A 1 
ATOM   2860 O  OH  . TYR A 1 363 ? 10.954  -1.742  -5.936  1.00 96.67 363 A 1 
ATOM   2861 N  N   . THR A 1 364 ? 14.795  -3.552  -0.423  1.00 98.71 364 A 1 
ATOM   2862 C  CA  . THR A 1 364 ? 14.095  -2.507  0.326   1.00 98.79 364 A 1 
ATOM   2863 C  C   . THR A 1 364 ? 14.230  -1.199  -0.450  1.00 98.69 364 A 1 
ATOM   2864 O  O   . THR A 1 364 ? 15.344  -0.857  -0.840  1.00 98.43 364 A 1 
ATOM   2865 C  CB  . THR A 1 364 ? 14.700  -2.358  1.730   1.00 98.68 364 A 1 
ATOM   2866 O  OG1 . THR A 1 364 ? 14.612  -3.569  2.455   1.00 97.58 364 A 1 
ATOM   2867 C  CG2 . THR A 1 364 ? 14.013  -1.293  2.568   1.00 97.59 364 A 1 
ATOM   2868 N  N   . PHE A 1 365 ? 13.144  -0.456  -0.667  1.00 98.68 365 A 1 
ATOM   2869 C  CA  . PHE A 1 365 ? 13.133  0.725   -1.539  1.00 98.55 365 A 1 
ATOM   2870 C  C   . PHE A 1 365 ? 14.195  1.765   -1.141  1.00 98.44 365 A 1 
ATOM   2871 O  O   . PHE A 1 365 ? 15.014  2.156   -1.969  1.00 98.23 365 A 1 
ATOM   2872 C  CB  . PHE A 1 365 ? 11.734  1.352   -1.542  1.00 98.45 365 A 1 
ATOM   2873 C  CG  . PHE A 1 365 ? 11.645  2.595   -2.403  1.00 98.36 365 A 1 
ATOM   2874 C  CD1 . PHE A 1 365 ? 11.680  3.881   -1.825  1.00 97.95 365 A 1 
ATOM   2875 C  CD2 . PHE A 1 365 ? 11.564  2.485   -3.809  1.00 97.94 365 A 1 
ATOM   2876 C  CE1 . PHE A 1 365 ? 11.621  5.031   -2.627  1.00 97.51 365 A 1 
ATOM   2877 C  CE2 . PHE A 1 365 ? 11.504  3.628   -4.615  1.00 97.42 365 A 1 
ATOM   2878 C  CZ  . PHE A 1 365 ? 11.530  4.907   -4.029  1.00 97.38 365 A 1 
ATOM   2879 N  N   . THR A 1 366 ? 14.219  2.164   0.132   1.00 98.58 366 A 1 
ATOM   2880 C  CA  . THR A 1 366 ? 15.153  3.176   0.632   1.00 98.30 366 A 1 
ATOM   2881 C  C   . THR A 1 366 ? 16.620  2.776   0.436   1.00 98.08 366 A 1 
ATOM   2882 O  O   . THR A 1 366 ? 17.436  3.615   0.071   1.00 97.48 366 A 1 
ATOM   2883 C  CB  . THR A 1 366 ? 14.925  3.476   2.115   1.00 98.28 366 A 1 
ATOM   2884 O  OG1 . THR A 1 366 ? 14.920  2.285   2.871   1.00 97.41 366 A 1 
ATOM   2885 C  CG2 . THR A 1 366 ? 13.614  4.217   2.342   1.00 97.47 366 A 1 
ATOM   2886 N  N   . ASN A 1 367 ? 16.941  1.498   0.616   1.00 98.17 367 A 1 
ATOM   2887 C  CA  . ASN A 1 367 ? 18.291  0.986   0.404   1.00 97.79 367 A 1 
ATOM   2888 C  C   . ASN A 1 367 ? 18.643  0.929   -1.087  1.00 97.23 367 A 1 
ATOM   2889 O  O   . ASN A 1 367 ? 19.736  1.326   -1.471  1.00 96.14 367 A 1 
ATOM   2890 C  CB  . ASN A 1 367 ? 18.412  -0.417  1.028   1.00 97.21 367 A 1 
ATOM   2891 C  CG  . ASN A 1 367 ? 18.306  -0.432  2.542   1.00 90.80 367 A 1 
ATOM   2892 O  OD1 . ASN A 1 367 ? 18.280  0.561   3.229   1.00 84.59 367 A 1 
ATOM   2893 N  ND2 . ASN A 1 367 ? 18.254  -1.613  3.127   1.00 83.03 367 A 1 
ATOM   2894 N  N   . SER A 1 368 ? 17.732  0.444   -1.923  1.00 97.68 368 A 1 
ATOM   2895 C  CA  . SER A 1 368 ? 17.984  0.257   -3.353  1.00 96.92 368 A 1 
ATOM   2896 C  C   . SER A 1 368 ? 18.207  1.574   -4.099  1.00 96.55 368 A 1 
ATOM   2897 O  O   . SER A 1 368 ? 19.024  1.616   -5.008  1.00 94.92 368 A 1 
ATOM   2898 C  CB  . SER A 1 368 ? 16.817  -0.492  -4.001  1.00 96.06 368 A 1 
ATOM   2899 O  OG  . SER A 1 368 ? 17.157  -0.876  -5.323  1.00 90.40 368 A 1 
ATOM   2900 N  N   . TYR A 1 369 ? 17.493  2.629   -3.702  1.00 96.87 369 A 1 
ATOM   2901 C  CA  . TYR A 1 369 ? 17.548  3.939   -4.360  1.00 96.30 369 A 1 
ATOM   2902 C  C   . TYR A 1 369 ? 18.303  4.997   -3.532  1.00 95.92 369 A 1 
ATOM   2903 O  O   . TYR A 1 369 ? 18.320  6.164   -3.918  1.00 94.15 369 A 1 
ATOM   2904 C  CB  . TYR A 1 369 ? 16.129  4.369   -4.726  1.00 95.90 369 A 1 
ATOM   2905 C  CG  . TYR A 1 369 ? 15.502  3.507   -5.808  1.00 95.49 369 A 1 
ATOM   2906 C  CD1 . TYR A 1 369 ? 15.807  3.750   -7.162  1.00 93.13 369 A 1 
ATOM   2907 C  CD2 . TYR A 1 369 ? 14.630  2.457   -5.477  1.00 93.15 369 A 1 
ATOM   2908 C  CE1 . TYR A 1 369 ? 15.232  2.962   -8.172  1.00 91.40 369 A 1 
ATOM   2909 C  CE2 . TYR A 1 369 ? 14.054  1.658   -6.482  1.00 91.67 369 A 1 
ATOM   2910 C  CZ  . TYR A 1 369 ? 14.355  1.918   -7.830  1.00 92.38 369 A 1 
ATOM   2911 O  OH  . TYR A 1 369 ? 13.791  1.146   -8.812  1.00 90.29 369 A 1 
ATOM   2912 N  N   . SER A 1 370 ? 18.914  4.614   -2.404  1.00 95.59 370 A 1 
ATOM   2913 C  CA  . SER A 1 370 ? 19.672  5.509   -1.520  1.00 94.94 370 A 1 
ATOM   2914 C  C   . SER A 1 370 ? 18.887  6.761   -1.081  1.00 95.51 370 A 1 
ATOM   2915 O  O   . SER A 1 370 ? 19.403  7.881   -1.052  1.00 94.29 370 A 1 
ATOM   2916 C  CB  . SER A 1 370 ? 21.030  5.852   -2.147  1.00 93.43 370 A 1 
ATOM   2917 O  OG  . SER A 1 370 ? 21.790  4.667   -2.304  1.00 85.06 370 A 1 
ATOM   2918 N  N   . VAL A 1 371 ? 17.622  6.579   -0.719  1.00 96.64 371 A 1 
ATOM   2919 C  CA  . VAL A 1 371 ? 16.713  7.645   -0.274  1.00 97.40 371 A 1 
ATOM   2920 C  C   . VAL A 1 371 ? 16.202  7.392   1.141   1.00 97.97 371 A 1 
ATOM   2921 O  O   . VAL A 1 371 ? 16.348  6.299   1.695   1.00 97.86 371 A 1 
ATOM   2922 C  CB  . VAL A 1 371 ? 15.554  7.871   -1.264  1.00 97.20 371 A 1 
ATOM   2923 C  CG1 . VAL A 1 371 ? 16.067  8.425   -2.597  1.00 96.04 371 A 1 
ATOM   2924 C  CG2 . VAL A 1 371 ? 14.726  6.608   -1.506  1.00 95.84 371 A 1 
ATOM   2925 N  N   . LYS A 1 372 ? 15.604  8.420   1.772   1.00 97.41 372 A 1 
ATOM   2926 C  CA  . LYS A 1 372 ? 15.194  8.362   3.183   1.00 97.25 372 A 1 
ATOM   2927 C  C   . LYS A 1 372 ? 13.849  7.676   3.426   1.00 97.58 372 A 1 
ATOM   2928 O  O   . LYS A 1 372 ? 13.593  7.243   4.543   1.00 96.55 372 A 1 
ATOM   2929 C  CB  . LYS A 1 372 ? 15.167  9.779   3.781   1.00 96.36 372 A 1 
ATOM   2930 C  CG  . LYS A 1 372 ? 16.566  10.415  3.839   1.00 89.14 372 A 1 
ATOM   2931 C  CD  . LYS A 1 372 ? 16.486  11.773  4.542   1.00 80.77 372 A 1 
ATOM   2932 C  CE  . LYS A 1 372 ? 17.879  12.387  4.648   1.00 68.73 372 A 1 
ATOM   2933 N  NZ  . LYS A 1 372 ? 17.849  13.690  5.379   1.00 58.21 372 A 1 
ATOM   2934 N  N   . SER A 1 373 ? 12.984  7.659   2.427   1.00 97.44 373 A 1 
ATOM   2935 C  CA  . SER A 1 373 ? 11.629  7.104   2.509   1.00 97.49 373 A 1 
ATOM   2936 C  C   . SER A 1 373 ? 11.075  6.841   1.108   1.00 97.74 373 A 1 
ATOM   2937 O  O   . SER A 1 373 ? 11.768  7.064   0.114   1.00 97.44 373 A 1 
ATOM   2938 C  CB  . SER A 1 373 ? 10.712  8.070   3.285   1.00 96.54 373 A 1 
ATOM   2939 O  OG  . SER A 1 373 ? 10.489  9.270   2.556   1.00 94.48 373 A 1 
ATOM   2940 N  N   . ALA A 1 374 ? 9.824   6.424   1.024   1.00 97.62 374 A 1 
ATOM   2941 C  CA  . ALA A 1 374 ? 9.035   6.397   -0.205  1.00 97.59 374 A 1 
ATOM   2942 C  C   . ALA A 1 374 ? 8.015   7.553   -0.272  1.00 97.13 374 A 1 
ATOM   2943 O  O   . ALA A 1 374 ? 6.953   7.432   -0.878  1.00 96.33 374 A 1 
ATOM   2944 C  CB  . ALA A 1 374 ? 8.432   4.998   -0.373  1.00 97.54 374 A 1 
ATOM   2945 N  N   . SER A 1 375 ? 8.302   8.685   0.377   1.00 96.69 375 A 1 
ATOM   2946 C  CA  . SER A 1 375 ? 7.534   9.917   0.193   1.00 96.10 375 A 1 
ATOM   2947 C  C   . SER A 1 375 ? 7.731   10.481  -1.222  1.00 96.33 375 A 1 
ATOM   2948 O  O   . SER A 1 375 ? 8.778   10.213  -1.819  1.00 96.16 375 A 1 
ATOM   2949 C  CB  . SER A 1 375 ? 7.925   10.980  1.228   1.00 95.09 375 A 1 
ATOM   2950 O  OG  . SER A 1 375 ? 9.248   11.461  1.004   1.00 90.36 375 A 1 
ATOM   2951 N  N   . PRO A 1 376 ? 6.816   11.318  -1.727  1.00 95.20 376 A 1 
ATOM   2952 C  CA  . PRO A 1 376 ? 6.964   11.931  -3.048  1.00 94.85 376 A 1 
ATOM   2953 C  C   . PRO A 1 376 ? 8.317   12.624  -3.265  1.00 95.26 376 A 1 
ATOM   2954 O  O   . PRO A 1 376 ? 8.975   12.386  -4.278  1.00 95.09 376 A 1 
ATOM   2955 C  CB  . PRO A 1 376 ? 5.789   12.906  -3.169  1.00 93.67 376 A 1 
ATOM   2956 C  CG  . PRO A 1 376 ? 4.712   12.260  -2.308  1.00 91.69 376 A 1 
ATOM   2957 C  CD  . PRO A 1 376 ? 5.522   11.660  -1.153  1.00 93.85 376 A 1 
ATOM   2958 N  N   . ASP A 1 377 ? 8.823   13.364  -2.280  1.00 94.71 377 A 1 
ATOM   2959 C  CA  . ASP A 1 377 ? 10.142  14.014  -2.358  1.00 94.58 377 A 1 
ATOM   2960 C  C   . ASP A 1 377 ? 11.300  13.012  -2.515  1.00 95.42 377 A 1 
ATOM   2961 O  O   . ASP A 1 377 ? 12.274  13.260  -3.237  1.00 95.37 377 A 1 
ATOM   2962 C  CB  . ASP A 1 377 ? 10.409  14.820  -1.077  1.00 93.20 377 A 1 
ATOM   2963 C  CG  . ASP A 1 377 ? 9.514   16.042  -0.885  1.00 80.05 377 A 1 
ATOM   2964 O  OD1 . ASP A 1 377 ? 8.816   16.435  -1.833  1.00 72.86 377 A 1 
ATOM   2965 O  OD2 . ASP A 1 377 ? 9.560   16.574  0.248   1.00 71.62 377 A 1 
ATOM   2966 N  N   . SER A 1 378 ? 11.232  11.883  -1.792  1.00 96.00 378 A 1 
ATOM   2967 C  CA  . SER A 1 378 ? 12.238  10.825  -1.890  1.00 96.54 378 A 1 
ATOM   2968 C  C   . SER A 1 378 ? 12.132  10.065  -3.213  1.00 96.82 378 A 1 
ATOM   2969 O  O   . SER A 1 378 ? 13.163  9.765   -3.819  1.00 96.80 378 A 1 
ATOM   2970 C  CB  . SER A 1 378 ? 12.102  9.849   -0.723  1.00 96.64 378 A 1 
ATOM   2971 O  OG  . SER A 1 378 ? 12.497  10.455  0.502   1.00 93.87 378 A 1 
ATOM   2972 N  N   . VAL A 1 379 ? 10.927  9.809   -3.686  1.00 95.71 379 A 1 
ATOM   2973 C  CA  . VAL A 1 379 ? 10.695  9.188   -4.994  1.00 95.76 379 A 1 
ATOM   2974 C  C   . VAL A 1 379 ? 11.222  10.091  -6.118  1.00 95.59 379 A 1 
ATOM   2975 O  O   . VAL A 1 379 ? 11.899  9.597   -7.015  1.00 95.65 379 A 1 
ATOM   2976 C  CB  . VAL A 1 379 ? 9.208   8.846   -5.191  1.00 95.93 379 A 1 
ATOM   2977 C  CG1 . VAL A 1 379 ? 8.941   8.286   -6.589  1.00 95.21 379 A 1 
ATOM   2978 C  CG2 . VAL A 1 379 ? 8.749   7.779   -4.184  1.00 95.23 379 A 1 
ATOM   2979 N  N   . GLY A 1 380 ? 11.017  11.391  -6.030  1.00 94.58 380 A 1 
ATOM   2980 C  CA  . GLY A 1 380 ? 11.579  12.355  -6.968  1.00 93.90 380 A 1 
ATOM   2981 C  C   . GLY A 1 380 ? 13.108  12.275  -7.053  1.00 94.58 380 A 1 
ATOM   2982 O  O   . GLY A 1 380 ? 13.662  12.182  -8.141  1.00 94.86 380 A 1 
ATOM   2983 N  N   . LYS A 1 381 ? 13.790  12.172  -5.897  1.00 95.31 381 A 1 
ATOM   2984 C  CA  . LYS A 1 381 ? 15.252  11.977  -5.842  1.00 95.77 381 A 1 
ATOM   2985 C  C   . LYS A 1 381 ? 15.692  10.628  -6.418  1.00 96.01 381 A 1 
ATOM   2986 O  O   . LYS A 1 381 ? 16.736  10.559  -7.060  1.00 96.09 381 A 1 
ATOM   2987 C  CB  . LYS A 1 381 ? 15.740  12.102  -4.396  1.00 96.02 381 A 1 
ATOM   2988 C  CG  . LYS A 1 381 ? 15.633  13.549  -3.899  1.00 93.24 381 A 1 
ATOM   2989 C  CD  . LYS A 1 381 ? 15.936  13.603  -2.404  1.00 89.94 381 A 1 
ATOM   2990 C  CE  . LYS A 1 381 ? 15.691  15.028  -1.935  1.00 83.29 381 A 1 
ATOM   2991 N  NZ  . LYS A 1 381 ? 15.776  15.144  -0.462  1.00 72.79 381 A 1 
ATOM   2992 N  N   . ALA A 1 382 ? 14.926  9.568   -6.167  1.00 95.41 382 A 1 
ATOM   2993 C  CA  . ALA A 1 382 ? 15.202  8.258   -6.741  1.00 95.42 382 A 1 
ATOM   2994 C  C   . ALA A 1 382 ? 15.117  8.291   -8.273  1.00 95.65 382 A 1 
ATOM   2995 O  O   . ALA A 1 382 ? 16.014  7.785   -8.950  1.00 95.57 382 A 1 
ATOM   2996 C  CB  . ALA A 1 382 ? 14.229  7.235   -6.139  1.00 95.69 382 A 1 
ATOM   2997 N  N   . ILE A 1 383 ? 14.103  8.946   -8.824  1.00 95.64 383 A 1 
ATOM   2998 C  CA  . ILE A 1 383 ? 13.933  9.122   -10.274 1.00 95.17 383 A 1 
ATOM   2999 C  C   . ILE A 1 383 ? 15.091  9.937   -10.858 1.00 94.90 383 A 1 
ATOM   3000 O  O   . ILE A 1 383 ? 15.661  9.536   -11.869 1.00 95.03 383 A 1 
ATOM   3001 C  CB  . ILE A 1 383 ? 12.566  9.762   -10.589 1.00 94.19 383 A 1 
ATOM   3002 C  CG1 . ILE A 1 383 ? 11.450  8.751   -10.255 1.00 93.52 383 A 1 
ATOM   3003 C  CG2 . ILE A 1 383 ? 12.477  10.201  -12.065 1.00 93.36 383 A 1 
ATOM   3004 C  CD1 . ILE A 1 383 ? 10.035  9.327   -10.364 1.00 91.34 383 A 1 
ATOM   3005 N  N   . ASP A 1 384 ? 15.480  11.017  -10.202 1.00 93.68 384 A 1 
ATOM   3006 C  CA  . ASP A 1 384 ? 16.591  11.857  -10.652 1.00 93.29 384 A 1 
ATOM   3007 C  C   . ASP A 1 384 ? 17.905  11.056  -10.714 1.00 94.27 384 A 1 
ATOM   3008 O  O   . ASP A 1 384 ? 18.631  11.096  -11.707 1.00 94.68 384 A 1 
ATOM   3009 C  CB  . ASP A 1 384 ? 16.688  13.067  -9.711  1.00 92.08 384 A 1 
ATOM   3010 C  CG  . ASP A 1 384 ? 17.230  14.320  -10.402 1.00 82.67 384 A 1 
ATOM   3011 O  OD1 . ASP A 1 384 ? 16.745  14.613  -11.513 1.00 76.69 384 A 1 
ATOM   3012 O  OD2 . ASP A 1 384 ? 18.070  15.004  -9.774  1.00 74.66 384 A 1 
ATOM   3013 N  N   . TRP A 1 385 ? 18.155  10.201  -9.704  1.00 95.91 385 A 1 
ATOM   3014 C  CA  . TRP A 1 385 ? 19.294  9.274   -9.692  1.00 96.48 385 A 1 
ATOM   3015 C  C   . TRP A 1 385 ? 19.232  8.234   -10.823 1.00 96.94 385 A 1 
ATOM   3016 O  O   . TRP A 1 385 ? 20.235  7.983   -11.488 1.00 96.63 385 A 1 
ATOM   3017 C  CB  . TRP A 1 385 ? 19.384  8.607   -8.316  1.00 96.03 385 A 1 
ATOM   3018 C  CG  . TRP A 1 385 ? 20.507  7.638   -8.178  1.00 95.75 385 A 1 
ATOM   3019 C  CD1 . TRP A 1 385 ? 21.823  7.962   -8.151  1.00 94.68 385 A 1 
ATOM   3020 C  CD2 . TRP A 1 385 ? 20.443  6.185   -8.043  1.00 95.60 385 A 1 
ATOM   3021 N  NE1 . TRP A 1 385 ? 22.581  6.806   -7.998  1.00 93.66 385 A 1 
ATOM   3022 C  CE2 . TRP A 1 385 ? 21.778  5.698   -7.920  1.00 94.66 385 A 1 
ATOM   3023 C  CE3 . TRP A 1 385 ? 19.387  5.250   -7.988  1.00 94.39 385 A 1 
ATOM   3024 C  CZ2 . TRP A 1 385 ? 22.063  4.321   -7.750  1.00 93.51 385 A 1 
ATOM   3025 C  CZ3 . TRP A 1 385 ? 19.679  3.883   -7.821  1.00 93.52 385 A 1 
ATOM   3026 C  CH2 . TRP A 1 385 ? 20.994  3.427   -7.705  1.00 93.03 385 A 1 
ATOM   3027 N  N   . VAL A 1 386 ? 18.050  7.676   -11.091 1.00 94.63 386 A 1 
ATOM   3028 C  CA  . VAL A 1 386 ? 17.834  6.749   -12.220 1.00 94.24 386 A 1 
ATOM   3029 C  C   . VAL A 1 386 ? 18.106  7.414   -13.569 1.00 94.65 386 A 1 
ATOM   3030 O  O   . VAL A 1 386 ? 18.660  6.781   -14.473 1.00 95.05 386 A 1 
ATOM   3031 C  CB  . VAL A 1 386 ? 16.394  6.175   -12.183 1.00 94.20 386 A 1 
ATOM   3032 C  CG1 . VAL A 1 386 ? 15.992  5.451   -13.471 1.00 92.39 386 A 1 
ATOM   3033 C  CG2 . VAL A 1 386 ? 16.236  5.186   -11.029 1.00 92.82 386 A 1 
ATOM   3034 N  N   . MET A 1 387 ? 17.717  8.668   -13.732 1.00 94.43 387 A 1 
ATOM   3035 C  CA  . MET A 1 387 ? 17.857  9.409   -14.987 1.00 93.25 387 A 1 
ATOM   3036 C  C   . MET A 1 387 ? 19.282  9.920   -15.240 1.00 92.97 387 A 1 
ATOM   3037 O  O   . MET A 1 387 ? 19.683  10.044  -16.393 1.00 92.99 387 A 1 
ATOM   3038 C  CB  . MET A 1 387 ? 16.880  10.583  -14.990 1.00 92.35 387 A 1 
ATOM   3039 C  CG  . MET A 1 387 ? 15.422  10.119  -15.145 1.00 89.34 387 A 1 
ATOM   3040 S  SD  . MET A 1 387 ? 14.180  11.450  -15.130 1.00 84.54 387 A 1 
ATOM   3041 C  CE  . MET A 1 387 ? 14.719  12.456  -16.536 1.00 73.46 387 A 1 
ATOM   3042 N  N   . THR A 1 388 ? 20.043  10.194  -14.175 1.00 93.81 388 A 1 
ATOM   3043 C  CA  . THR A 1 388 ? 21.346  10.877  -14.272 1.00 93.51 388 A 1 
ATOM   3044 C  C   . THR A 1 388 ? 22.550  9.953   -14.110 1.00 93.82 388 A 1 
ATOM   3045 O  O   . THR A 1 388 ? 23.670  10.358  -14.432 1.00 93.42 388 A 1 
ATOM   3046 C  CB  . THR A 1 388 ? 21.439  12.032  -13.264 1.00 93.36 388 A 1 
ATOM   3047 O  OG1 . THR A 1 388 ? 21.268  11.554  -11.952 1.00 91.90 388 A 1 
ATOM   3048 C  CG2 . THR A 1 388 ? 20.408  13.123  -13.535 1.00 89.74 388 A 1 
ATOM   3049 N  N   . THR A 1 389 ? 22.364  8.703   -13.660 1.00 96.21 389 A 1 
ATOM   3050 C  CA  . THR A 1 389 ? 23.469  7.757   -13.445 1.00 95.87 389 A 1 
ATOM   3051 C  C   . THR A 1 389 ? 23.247  6.421   -14.145 1.00 95.84 389 A 1 
ATOM   3052 O  O   . THR A 1 389 ? 22.122  5.931   -14.285 1.00 95.65 389 A 1 
ATOM   3053 C  CB  . THR A 1 389 ? 23.777  7.536   -11.957 1.00 95.54 389 A 1 
ATOM   3054 O  OG1 . THR A 1 389 ? 22.799  6.732   -11.359 1.00 93.79 389 A 1 
ATOM   3055 C  CG2 . THR A 1 389 ? 23.900  8.834   -11.150 1.00 93.22 389 A 1 
ATOM   3056 N  N   . GLY A 1 390 ? 24.360  5.786   -14.566 1.00 96.43 390 A 1 
ATOM   3057 C  CA  . GLY A 1 390 ? 24.317  4.437   -15.137 1.00 95.45 390 A 1 
ATOM   3058 C  C   . GLY A 1 390 ? 23.859  3.387   -14.127 1.00 94.99 390 A 1 
ATOM   3059 O  O   . GLY A 1 390 ? 23.043  2.529   -14.468 1.00 94.21 390 A 1 
ATOM   3060 N  N   . GLU A 1 391 ? 24.331  3.489   -12.889 1.00 96.64 391 A 1 
ATOM   3061 C  CA  . GLU A 1 391 ? 23.940  2.594   -11.800 1.00 95.79 391 A 1 
ATOM   3062 C  C   . GLU A 1 391 ? 22.445  2.713   -11.473 1.00 95.59 391 A 1 
ATOM   3063 O  O   . GLU A 1 391 ? 21.755  1.702   -11.360 1.00 94.58 391 A 1 
ATOM   3064 C  CB  . GLU A 1 391 ? 24.803  2.906   -10.567 1.00 94.33 391 A 1 
ATOM   3065 C  CG  . GLU A 1 391 ? 24.560  1.916   -9.425  1.00 80.15 391 A 1 
ATOM   3066 C  CD  . GLU A 1 391 ? 25.407  2.218   -8.181  1.00 75.30 391 A 1 
ATOM   3067 O  OE1 . GLU A 1 391 ? 25.316  1.412   -7.220  1.00 68.12 391 A 1 
ATOM   3068 O  OE2 . GLU A 1 391 ? 26.120  3.240   -8.164  1.00 69.29 391 A 1 
ATOM   3069 N  N   . GLY A 1 392 ? 21.924  3.932   -11.407 1.00 95.50 392 A 1 
ATOM   3070 C  CA  . GLY A 1 392 ? 20.505  4.177   -11.206 1.00 94.75 392 A 1 
ATOM   3071 C  C   . GLY A 1 392 ? 19.645  3.587   -12.317 1.00 94.53 392 A 1 
ATOM   3072 O  O   . GLY A 1 392 ? 18.685  2.851   -12.061 1.00 93.88 392 A 1 
ATOM   3073 N  N   . ARG A 1 393 ? 20.034  3.816   -13.573 1.00 94.26 393 A 1 
ATOM   3074 C  CA  . ARG A 1 393 ? 19.336  3.248   -14.742 1.00 93.28 393 A 1 
ATOM   3075 C  C   . ARG A 1 393 ? 19.360  1.729   -14.753 1.00 92.14 393 A 1 
ATOM   3076 O  O   . ARG A 1 393 ? 18.368  1.112   -15.131 1.00 91.27 393 A 1 
ATOM   3077 C  CB  . ARG A 1 393 ? 19.936  3.835   -16.029 1.00 92.12 393 A 1 
ATOM   3078 C  CG  . ARG A 1 393 ? 19.264  3.322   -17.315 1.00 89.46 393 A 1 
ATOM   3079 C  CD  . ARG A 1 393 ? 17.779  3.699   -17.368 1.00 85.73 393 A 1 
ATOM   3080 N  NE  . ARG A 1 393 ? 17.117  3.195   -18.588 1.00 84.32 393 A 1 
ATOM   3081 C  CZ  . ARG A 1 393 ? 16.099  2.367   -18.629 1.00 80.75 393 A 1 
ATOM   3082 N  NH1 . ARG A 1 393 ? 15.603  1.799   -17.563 1.00 76.50 393 A 1 
ATOM   3083 N  NH2 . ARG A 1 393 ? 15.515  2.083   -19.761 1.00 76.26 393 A 1 
ATOM   3084 N  N   . TRP A 1 394 ? 20.499  1.128   -14.355 1.00 93.95 394 A 1 
ATOM   3085 C  CA  . TRP A 1 394 ? 20.637  -0.331  -14.265 1.00 92.86 394 A 1 
ATOM   3086 C  C   . TRP A 1 394 ? 19.790  -0.910  -13.134 1.00 92.82 394 A 1 
ATOM   3087 O  O   . TRP A 1 394 ? 19.080  -1.882  -13.354 1.00 91.74 394 A 1 
ATOM   3088 C  CB  . TRP A 1 394 ? 22.097  -0.712  -14.103 1.00 90.76 394 A 1 
ATOM   3089 C  CG  . TRP A 1 394 ? 22.310  -2.187  -14.252 1.00 85.89 394 A 1 
ATOM   3090 C  CD1 . TRP A 1 394 ? 22.460  -3.083  -13.258 1.00 79.12 394 A 1 
ATOM   3091 C  CD2 . TRP A 1 394 ? 22.318  -2.951  -15.505 1.00 82.41 394 A 1 
ATOM   3092 N  NE1 . TRP A 1 394 ? 22.574  -4.358  -13.803 1.00 76.02 394 A 1 
ATOM   3093 C  CE2 . TRP A 1 394 ? 22.488  -4.312  -15.173 1.00 78.84 394 A 1 
ATOM   3094 C  CE3 . TRP A 1 394 ? 22.204  -2.608  -16.866 1.00 73.68 394 A 1 
ATOM   3095 C  CZ2 . TRP A 1 394 ? 22.533  -5.328  -16.163 1.00 73.95 394 A 1 
ATOM   3096 C  CZ3 . TRP A 1 394 ? 22.253  -3.615  -17.850 1.00 72.10 394 A 1 
ATOM   3097 C  CH2 . TRP A 1 394 ? 22.409  -4.962  -17.503 1.00 71.96 394 A 1 
ATOM   3098 N  N   . THR A 1 395 ? 19.808  -0.280  -11.968 1.00 93.89 395 A 1 
ATOM   3099 C  CA  . THR A 1 395 ? 18.956  -0.653  -10.824 1.00 94.17 395 A 1 
ATOM   3100 C  C   . THR A 1 395 ? 17.483  -0.656  -11.225 1.00 94.20 395 A 1 
ATOM   3101 O  O   . THR A 1 395 ? 16.808  -1.655  -11.040 1.00 93.65 395 A 1 
ATOM   3102 C  CB  . THR A 1 395 ? 19.185  0.293   -9.640  1.00 94.16 395 A 1 
ATOM   3103 O  OG1 . THR A 1 395 ? 20.522  0.222   -9.219  1.00 91.62 395 A 1 
ATOM   3104 C  CG2 . THR A 1 395 ? 18.323  -0.070  -8.432  1.00 91.96 395 A 1 
ATOM   3105 N  N   . PHE A 1 396 ? 17.011  0.414   -11.859 1.00 93.21 396 A 1 
ATOM   3106 C  CA  . PHE A 1 396 ? 15.631  0.474   -12.346 1.00 92.38 396 A 1 
ATOM   3107 C  C   . PHE A 1 396 ? 15.313  -0.656  -13.341 1.00 91.76 396 A 1 
ATOM   3108 O  O   . PHE A 1 396 ? 14.262  -1.281  -13.243 1.00 91.61 396 A 1 
ATOM   3109 C  CB  . PHE A 1 396 ? 15.384  1.846   -12.978 1.00 91.62 396 A 1 
ATOM   3110 C  CG  . PHE A 1 396 ? 13.982  2.006   -13.531 1.00 91.06 396 A 1 
ATOM   3111 C  CD1 . PHE A 1 396 ? 13.750  1.948   -14.914 1.00 87.99 396 A 1 
ATOM   3112 C  CD2 . PHE A 1 396 ? 12.897  2.192   -12.652 1.00 87.92 396 A 1 
ATOM   3113 C  CE1 . PHE A 1 396 ? 12.446  2.082   -15.417 1.00 86.78 396 A 1 
ATOM   3114 C  CE2 . PHE A 1 396 ? 11.598  2.325   -13.155 1.00 86.12 396 A 1 
ATOM   3115 C  CZ  . PHE A 1 396 ? 11.366  2.270   -14.537 1.00 87.09 396 A 1 
ATOM   3116 N  N   . ARG A 1 397 ? 16.238  -0.958  -14.254 1.00 91.57 397 A 1 
ATOM   3117 C  CA  . ARG A 1 397 ? 16.076  -2.049  -15.222 1.00 90.27 397 A 1 
ATOM   3118 C  C   . ARG A 1 397 ? 15.962  -3.417  -14.534 1.00 90.66 397 A 1 
ATOM   3119 O  O   . ARG A 1 397 ? 15.112  -4.201  -14.926 1.00 89.93 397 A 1 
ATOM   3120 C  CB  . ARG A 1 397 ? 17.229  -2.022  -16.230 1.00 88.55 397 A 1 
ATOM   3121 C  CG  . ARG A 1 397 ? 17.023  -3.023  -17.365 1.00 80.31 397 A 1 
ATOM   3122 C  CD  . ARG A 1 397 ? 18.210  -3.047  -18.336 1.00 78.44 397 A 1 
ATOM   3123 N  NE  . ARG A 1 397 ? 18.376  -1.781  -19.063 1.00 73.27 397 A 1 
ATOM   3124 C  CZ  . ARG A 1 397 ? 19.453  -1.024  -19.101 1.00 67.56 397 A 1 
ATOM   3125 N  NH1 . ARG A 1 397 ? 20.527  -1.308  -18.420 1.00 63.00 397 A 1 
ATOM   3126 N  NH2 . ARG A 1 397 ? 19.478  0.040   -19.844 1.00 61.12 397 A 1 
ATOM   3127 N  N   . GLU A 1 398 ? 16.782  -3.679  -13.518 1.00 91.81 398 A 1 
ATOM   3128 C  CA  . GLU A 1 398 ? 16.718  -4.920  -12.732 1.00 91.85 398 A 1 
ATOM   3129 C  C   . GLU A 1 398 ? 15.369  -5.067  -12.011 1.00 92.55 398 A 1 
ATOM   3130 O  O   . GLU A 1 398 ? 14.826  -6.167  -11.950 1.00 91.42 398 A 1 
ATOM   3131 C  CB  . GLU A 1 398 ? 17.879  -4.935  -11.717 1.00 90.06 398 A 1 
ATOM   3132 C  CG  . GLU A 1 398 ? 17.986  -6.261  -10.944 1.00 85.85 398 A 1 
ATOM   3133 C  CD  . GLU A 1 398 ? 18.957  -6.218  -9.747  1.00 84.30 398 A 1 
ATOM   3134 O  OE1 . GLU A 1 398 ? 18.700  -6.927  -8.743  1.00 78.88 398 A 1 
ATOM   3135 O  OE2 . GLU A 1 398 ? 19.943  -5.460  -9.782  1.00 79.98 398 A 1 
ATOM   3136 N  N   . ARG A 1 399 ? 14.818  -3.962  -11.488 1.00 94.04 399 A 1 
ATOM   3137 C  CA  . ARG A 1 399 ? 13.557  -3.981  -10.745 1.00 94.77 399 A 1 
ATOM   3138 C  C   . ARG A 1 399 ? 12.326  -4.151  -11.634 1.00 95.32 399 A 1 
ATOM   3139 O  O   . ARG A 1 399 ? 11.389  -4.816  -11.215 1.00 94.46 399 A 1 
ATOM   3140 C  CB  . ARG A 1 399 ? 13.407  -2.702  -9.892  1.00 94.41 399 A 1 
ATOM   3141 C  CG  . ARG A 1 399 ? 14.522  -2.457  -8.874  1.00 91.79 399 A 1 
ATOM   3142 C  CD  . ARG A 1 399 ? 14.775  -3.610  -7.925  1.00 88.41 399 A 1 
ATOM   3143 N  NE  . ARG A 1 399 ? 16.033  -3.442  -7.203  1.00 86.04 399 A 1 
ATOM   3144 C  CZ  . ARG A 1 399 ? 16.950  -4.362  -7.010  1.00 82.83 399 A 1 
ATOM   3145 N  NH1 . ARG A 1 399 ? 16.742  -5.608  -7.317  1.00 76.11 399 A 1 
ATOM   3146 N  NH2 . ARG A 1 399 ? 18.112  -4.051  -6.529  1.00 78.61 399 A 1 
ATOM   3147 N  N   . THR A 1 400 ? 12.333  -3.593  -12.842 1.00 93.90 400 A 1 
ATOM   3148 C  CA  . THR A 1 400 ? 11.141  -3.494  -13.698 1.00 93.52 400 A 1 
ATOM   3149 C  C   . THR A 1 400 ? 10.407  -4.829  -13.861 1.00 93.60 400 A 1 
ATOM   3150 O  O   . THR A 1 400 ? 9.189   -4.874  -13.711 1.00 93.14 400 A 1 
ATOM   3151 C  CB  . THR A 1 400 ? 11.506  -2.923  -15.085 1.00 92.38 400 A 1 
ATOM   3152 O  OG1 . THR A 1 400 ? 12.060  -1.641  -14.968 1.00 86.46 400 A 1 
ATOM   3153 C  CG2 . THR A 1 400 ? 10.292  -2.768  -16.001 1.00 86.06 400 A 1 
ATOM   3154 N  N   . PHE A 1 401 ? 11.134  -5.910  -14.134 1.00 94.54 401 A 1 
ATOM   3155 C  CA  . PHE A 1 401 ? 10.604  -7.270  -14.318 1.00 94.66 401 A 1 
ATOM   3156 C  C   . PHE A 1 401 ? 10.947  -8.211  -13.157 1.00 95.37 401 A 1 
ATOM   3157 O  O   . PHE A 1 401 ? 10.985  -9.422  -13.319 1.00 94.70 401 A 1 
ATOM   3158 C  CB  . PHE A 1 401 ? 11.055  -7.818  -15.675 1.00 93.35 401 A 1 
ATOM   3159 C  CG  . PHE A 1 401 ? 10.563  -7.009  -16.851 1.00 91.63 401 A 1 
ATOM   3160 C  CD1 . PHE A 1 401 ? 9.217   -7.099  -17.260 1.00 88.26 401 A 1 
ATOM   3161 C  CD2 . PHE A 1 401 ? 11.437  -6.150  -17.550 1.00 87.96 401 A 1 
ATOM   3162 C  CE1 . PHE A 1 401 ? 8.750   -6.361  -18.345 1.00 85.58 401 A 1 
ATOM   3163 C  CE2 . PHE A 1 401 ? 10.970  -5.406  -18.642 1.00 85.55 401 A 1 
ATOM   3164 C  CZ  . PHE A 1 401 ? 9.631   -5.514  -19.038 1.00 85.48 401 A 1 
ATOM   3165 N  N   . VAL A 1 402 ? 11.219  -7.661  -11.955 1.00 95.31 402 A 1 
ATOM   3166 C  CA  . VAL A 1 402 ? 11.427  -8.447  -10.725 1.00 96.18 402 A 1 
ATOM   3167 C  C   . VAL A 1 402 ? 12.571  -9.470  -10.892 1.00 95.91 402 A 1 
ATOM   3168 O  O   . VAL A 1 402 ? 12.442  -10.649 -10.556 1.00 95.29 402 A 1 
ATOM   3169 C  CB  . VAL A 1 402 ? 10.103  -9.051  -10.216 1.00 96.42 402 A 1 
ATOM   3170 C  CG1 . VAL A 1 402 ? 10.210  -9.488  -8.761  1.00 95.23 402 A 1 
ATOM   3171 C  CG2 . VAL A 1 402 ? 8.941   -8.056  -10.306 1.00 95.96 402 A 1 
ATOM   3172 N  N   . ARG A 1 403 ? 13.700  -9.010  -11.436 1.00 94.63 403 A 1 
ATOM   3173 C  CA  . ARG A 1 403 ? 14.901  -9.819  -11.713 1.00 94.09 403 A 1 
ATOM   3174 C  C   . ARG A 1 403 ? 14.702  -10.963 -12.719 1.00 93.61 403 A 1 
ATOM   3175 O  O   . ARG A 1 403 ? 15.549  -11.861 -12.763 1.00 91.61 403 A 1 
ATOM   3176 C  CB  . ARG A 1 403 ? 15.531  -10.340 -10.421 1.00 93.51 403 A 1 
ATOM   3177 C  CG  . ARG A 1 403 ? 16.006  -9.222  -9.503  1.00 92.73 403 A 1 
ATOM   3178 C  CD  . ARG A 1 403 ? 16.585  -9.855  -8.240  1.00 90.61 403 A 1 
ATOM   3179 N  NE  . ARG A 1 403 ? 17.336  -8.853  -7.486  1.00 89.86 403 A 1 
ATOM   3180 C  CZ  . ARG A 1 403 ? 17.873  -8.997  -6.305  1.00 87.59 403 A 1 
ATOM   3181 N  NH1 . ARG A 1 403 ? 17.731  -10.089 -5.610  1.00 85.31 403 A 1 
ATOM   3182 N  NH2 . ARG A 1 403 ? 18.571  -8.018  -5.828  1.00 83.17 403 A 1 
ATOM   3183 N  N   . ALA A 1 404 ? 13.654  -10.947 -13.515 1.00 94.38 404 A 1 
ATOM   3184 C  CA  . ALA A 1 404 ? 13.608  -11.802 -14.687 1.00 92.33 404 A 1 
ATOM   3185 C  C   . ALA A 1 404 ? 14.685  -11.356 -15.685 1.00 87.62 404 A 1 
ATOM   3186 O  O   . ALA A 1 404 ? 14.966  -10.164 -15.845 1.00 78.66 404 A 1 
ATOM   3187 C  CB  . ALA A 1 404 ? 12.208  -11.782 -15.288 1.00 92.28 404 A 1 
ATOM   3188 N  N   . LYS A 1 405 ? 15.315  -12.331 -16.346 1.00 79.83 405 A 1 
ATOM   3189 C  CA  . LYS A 1 405 ? 16.368  -12.127 -17.332 1.00 74.05 405 A 1 
ATOM   3190 C  C   . LYS A 1 405 ? 15.956  -12.792 -18.628 1.00 72.67 405 A 1 
ATOM   3191 O  O   . LYS A 1 405 ? 15.453  -13.905 -18.592 1.00 66.64 405 A 1 
ATOM   3192 C  CB  . LYS A 1 405 ? 17.691  -12.702 -16.836 1.00 67.05 405 A 1 
ATOM   3193 C  CG  . LYS A 1 405 ? 18.180  -12.037 -15.547 1.00 60.56 405 A 1 
ATOM   3194 C  CD  . LYS A 1 405 ? 19.532  -12.628 -15.180 1.00 56.85 405 A 1 
ATOM   3195 C  CE  . LYS A 1 405 ? 20.053  -11.988 -13.907 1.00 49.64 405 A 1 
ATOM   3196 N  NZ  . LYS A 1 405 ? 21.412  -12.487 -13.630 1.00 44.82 405 A 1 
ATOM   3197 N  N   . THR A 1 406 ? 16.213  -12.109 -19.753 1.00 69.80 406 A 1 
ATOM   3198 C  CA  . THR A 1 406 ? 15.877  -12.597 -21.092 1.00 66.49 406 A 1 
ATOM   3199 C  C   . THR A 1 406 ? 16.984  -12.296 -22.094 1.00 68.16 406 A 1 
ATOM   3200 O  O   . THR A 1 406 ? 17.398  -13.165 -22.857 1.00 62.71 406 A 1 
ATOM   3201 C  CB  . THR A 1 406 ? 14.553  -11.982 -21.583 1.00 60.70 406 A 1 
ATOM   3202 O  OG1 . THR A 1 406 ? 14.607  -10.567 -21.512 1.00 55.81 406 A 1 
ATOM   3203 C  CG2 . THR A 1 406 ? 13.358  -12.426 -20.746 1.00 53.82 406 A 1 
ATOM   3204 N  N   . ASP A 1 407 ? 17.552  -11.103 -22.063 1.00 69.52 407 A 1 
ATOM   3205 C  CA  . ASP A 1 407 ? 18.443  -10.617 -23.119 1.00 70.09 407 A 1 
ATOM   3206 C  C   . ASP A 1 407 ? 19.841  -11.257 -23.093 1.00 72.63 407 A 1 
ATOM   3207 O  O   . ASP A 1 407 ? 20.531  -11.282 -24.114 1.00 68.43 407 A 1 
ATOM   3208 C  CB  . ASP A 1 407 ? 18.584  -9.086  -23.008 1.00 65.64 407 A 1 
ATOM   3209 C  CG  . ASP A 1 407 ? 17.293  -8.302  -23.290 1.00 59.02 407 A 1 
ATOM   3210 O  OD1 . ASP A 1 407 ? 16.312  -8.891  -23.797 1.00 54.14 407 A 1 
ATOM   3211 O  OD2 . ASP A 1 407 ? 17.305  -7.074  -23.008 1.00 52.34 407 A 1 
ATOM   3212 N  N   . ASP A 1 408 ? 20.287  -11.780 -21.937 1.00 70.71 408 A 1 
ATOM   3213 C  CA  . ASP A 1 408 ? 21.604  -12.394 -21.768 1.00 73.19 408 A 1 
ATOM   3214 C  C   . ASP A 1 408 ? 21.573  -13.925 -21.599 1.00 75.20 408 A 1 
ATOM   3215 O  O   . ASP A 1 408 ? 22.619  -14.532 -21.357 1.00 73.43 408 A 1 
ATOM   3216 C  CB  . ASP A 1 408 ? 22.405  -11.667 -20.663 1.00 71.14 408 A 1 
ATOM   3217 C  CG  . ASP A 1 408 ? 21.986  -11.981 -19.220 1.00 68.38 408 A 1 
ATOM   3218 O  OD1 . ASP A 1 408 ? 20.807  -12.283 -18.976 1.00 64.18 408 A 1 
ATOM   3219 O  OD2 . ASP A 1 408 ? 22.858  -11.870 -18.319 1.00 64.16 408 A 1 
ATOM   3220 N  N   . ASP A 1 409 ? 20.426  -14.571 -21.780 1.00 72.34 409 A 1 
ATOM   3221 C  CA  . ASP A 1 409 ? 20.238  -16.002 -21.541 1.00 73.27 409 A 1 
ATOM   3222 C  C   . ASP A 1 409 ? 21.201  -16.877 -22.363 1.00 77.29 409 A 1 
ATOM   3223 O  O   . ASP A 1 409 ? 21.844  -17.792 -21.823 1.00 76.88 409 A 1 
ATOM   3224 C  CB  . ASP A 1 409 ? 18.779  -16.406 -21.848 1.00 68.67 409 A 1 
ATOM   3225 C  CG  . ASP A 1 409 ? 17.780  -15.993 -20.758 1.00 64.45 409 A 1 
ATOM   3226 O  OD1 . ASP A 1 409 ? 18.224  -15.588 -19.660 1.00 59.97 409 A 1 
ATOM   3227 O  OD2 . ASP A 1 409 ? 16.561  -16.134 -21.019 1.00 58.62 409 A 1 
ATOM   3228 N  N   . LEU A 1 410 ? 21.404  -16.559 -23.646 1.00 77.66 410 A 1 
ATOM   3229 C  CA  . LEU A 1 410 ? 22.400  -17.224 -24.486 1.00 79.69 410 A 1 
ATOM   3230 C  C   . LEU A 1 410 ? 23.794  -17.126 -23.868 1.00 82.02 410 A 1 
ATOM   3231 O  O   . LEU A 1 410 ? 24.497  -18.129 -23.735 1.00 83.54 410 A 1 
ATOM   3232 C  CB  . LEU A 1 410 ? 22.374  -16.611 -25.897 1.00 81.04 410 A 1 
ATOM   3233 C  CG  . LEU A 1 410 ? 23.529  -17.091 -26.817 1.00 81.40 410 A 1 
ATOM   3234 C  CD1 . LEU A 1 410 ? 23.472  -18.596 -27.101 1.00 77.63 410 A 1 
ATOM   3235 C  CD2 . LEU A 1 410 ? 23.478  -16.362 -28.162 1.00 79.97 410 A 1 
ATOM   3236 N  N   . TYR A 1 411 ? 24.202  -15.922 -23.457 1.00 80.39 411 A 1 
ATOM   3237 C  CA  . TYR A 1 411 ? 25.536  -15.693 -22.902 1.00 79.52 411 A 1 
ATOM   3238 C  C   . TYR A 1 411 ? 25.714  -16.359 -21.539 1.00 79.29 411 A 1 
ATOM   3239 O  O   . TYR A 1 411 ? 26.811  -16.822 -21.219 1.00 77.92 411 A 1 
ATOM   3240 C  CB  . TYR A 1 411 ? 25.816  -14.186 -22.836 1.00 81.87 411 A 1 
ATOM   3241 C  CG  . TYR A 1 411 ? 25.815  -13.527 -24.199 1.00 84.67 411 A 1 
ATOM   3242 C  CD1 . TYR A 1 411 ? 26.913  -13.692 -25.071 1.00 80.11 411 A 1 
ATOM   3243 C  CD2 . TYR A 1 411 ? 24.706  -12.761 -24.622 1.00 82.53 411 A 1 
ATOM   3244 C  CE1 . TYR A 1 411 ? 26.910  -13.087 -26.346 1.00 80.58 411 A 1 
ATOM   3245 C  CE2 . TYR A 1 411 ? 24.695  -12.158 -25.891 1.00 81.00 411 A 1 
ATOM   3246 C  CZ  . TYR A 1 411 ? 25.804  -12.323 -26.744 1.00 82.70 411 A 1 
ATOM   3247 O  OH  . TYR A 1 411 ? 25.794  -11.732 -27.983 1.00 78.87 411 A 1 
ATOM   3248 N  N   . TYR A 1 412 ? 24.636  -16.488 -20.747 1.00 76.83 412 A 1 
ATOM   3249 C  CA  . TYR A 1 412 ? 24.644  -17.267 -19.511 1.00 74.76 412 A 1 
ATOM   3250 C  C   . TYR A 1 412 ? 24.808  -18.772 -19.778 1.00 69.00 412 A 1 
ATOM   3251 O  O   . TYR A 1 412 ? 25.585  -19.439 -19.090 1.00 72.47 412 A 1 
ATOM   3252 C  CB  . TYR A 1 412 ? 23.356  -16.980 -18.725 1.00 78.76 412 A 1 
ATOM   3253 C  CG  . TYR A 1 412 ? 23.296  -17.765 -17.432 1.00 79.39 412 A 1 
ATOM   3254 C  CD1 . TYR A 1 412 ? 22.521  -18.944 -17.333 1.00 75.10 412 A 1 
ATOM   3255 C  CD2 . TYR A 1 412 ? 24.067  -17.354 -16.322 1.00 77.15 412 A 1 
ATOM   3256 C  CE1 . TYR A 1 412 ? 22.504  -19.688 -16.151 1.00 74.84 412 A 1 
ATOM   3257 C  CE2 . TYR A 1 412 ? 24.051  -18.094 -15.128 1.00 75.32 412 A 1 
ATOM   3258 C  CZ  . TYR A 1 412 ? 23.273  -19.263 -15.048 1.00 75.99 412 A 1 
ATOM   3259 O  OH  . TYR A 1 412 ? 23.264  -20.000 -13.895 1.00 74.68 412 A 1 
ATOM   3260 N  N   . CYS A 1 413 ? 24.158  -19.301 -20.797 1.00 82.35 413 A 1 
ATOM   3261 C  CA  . CYS A 1 413 ? 24.364  -20.680 -21.245 1.00 80.70 413 A 1 
ATOM   3262 C  C   . CYS A 1 413 ? 25.814  -20.923 -21.680 1.00 80.01 413 A 1 
ATOM   3263 O  O   . CYS A 1 413 ? 26.434  -21.903 -21.269 1.00 80.15 413 A 1 
ATOM   3264 C  CB  . CYS A 1 413 ? 23.379  -21.007 -22.377 1.00 79.85 413 A 1 
ATOM   3265 S  SG  . CYS A 1 413 ? 21.708  -21.365 -21.767 1.00 78.75 413 A 1 
ATOM   3266 N  N   . LEU A 1 414 ? 26.397  -20.002 -22.441 1.00 81.10 414 A 1 
ATOM   3267 C  CA  . LEU A 1 414 ? 27.792  -20.097 -22.874 1.00 77.03 414 A 1 
ATOM   3268 C  C   . LEU A 1 414 ? 28.790  -19.940 -21.713 1.00 73.20 414 A 1 
ATOM   3269 O  O   . LEU A 1 414 ? 29.836  -20.578 -21.723 1.00 74.50 414 A 1 
ATOM   3270 C  CB  . LEU A 1 414 ? 28.051  -19.052 -23.977 1.00 82.67 414 A 1 
ATOM   3271 C  CG  . LEU A 1 414 ? 27.222  -19.240 -25.265 1.00 82.15 414 A 1 
ATOM   3272 C  CD1 . LEU A 1 414 ? 27.569  -18.125 -26.257 1.00 78.66 414 A 1 
ATOM   3273 C  CD2 . LEU A 1 414 ? 27.464  -20.584 -25.943 1.00 82.23 414 A 1 
ATOM   3274 N  N   . LEU A 1 415 ? 28.459  -19.145 -20.689 1.00 84.50 415 A 1 
ATOM   3275 C  CA  . LEU A 1 415 ? 29.264  -18.980 -19.474 1.00 77.75 415 A 1 
ATOM   3276 C  C   . LEU A 1 415 ? 29.298  -20.261 -18.629 1.00 73.23 415 A 1 
ATOM   3277 O  O   . LEU A 1 415 ? 30.343  -20.622 -18.074 1.00 73.68 415 A 1 
ATOM   3278 C  CB  . LEU A 1 415 ? 28.667  -17.812 -18.660 1.00 81.72 415 A 1 
ATOM   3279 C  CG  . LEU A 1 415 ? 29.390  -17.512 -17.332 1.00 78.81 415 A 1 
ATOM   3280 C  CD1 . LEU A 1 415 ? 30.768  -16.884 -17.571 1.00 75.20 415 A 1 
ATOM   3281 C  CD2 . LEU A 1 415 ? 28.561  -16.548 -16.489 1.00 80.63 415 A 1 
ATOM   3282 N  N   . SER A 1 416 ? 28.162  -20.922 -18.495 1.00 84.07 416 A 1 
ATOM   3283 C  CA  . SER A 1 416 ? 27.969  -22.058 -17.581 1.00 79.18 416 A 1 
ATOM   3284 C  C   . SER A 1 416 ? 28.297  -23.418 -18.195 1.00 76.40 416 A 1 
ATOM   3285 O  O   . SER A 1 416 ? 28.506  -24.389 -17.473 1.00 76.50 416 A 1 
ATOM   3286 C  CB  . SER A 1 416 ? 26.544  -22.026 -17.021 1.00 80.52 416 A 1 
ATOM   3287 O  OG  . SER A 1 416 ? 25.588  -22.065 -18.053 1.00 77.97 416 A 1 
ATOM   3288 N  N   . SER A 1 417 ? 28.400  -23.505 -19.521 1.00 73.71 417 A 1 
ATOM   3289 C  CA  . SER A 1 417 ? 28.588  -24.757 -20.252 1.00 71.97 417 A 1 
ATOM   3290 C  C   . SER A 1 417 ? 30.054  -25.003 -20.614 1.00 69.86 417 A 1 
ATOM   3291 O  O   . SER A 1 417 ? 30.720  -24.156 -21.207 1.00 71.81 417 A 1 
ATOM   3292 C  CB  . SER A 1 417 ? 27.720  -24.765 -21.509 1.00 72.61 417 A 1 
ATOM   3293 O  OG  . SER A 1 417 ? 26.365  -24.642 -21.154 1.00 69.71 417 A 1 
ATOM   3294 N  N   . LYS A 1 418 ? 30.547  -26.219 -20.322 1.00 75.54 418 A 1 
ATOM   3295 C  CA  . LYS A 1 418 ? 31.932  -26.625 -20.623 1.00 75.12 418 A 1 
ATOM   3296 C  C   . LYS A 1 418 ? 32.066  -27.492 -21.884 1.00 73.67 418 A 1 
ATOM   3297 O  O   . LYS A 1 418 ? 33.131  -28.058 -22.147 1.00 73.42 418 A 1 
ATOM   3298 C  CB  . LYS A 1 418 ? 32.567  -27.304 -19.395 1.00 77.20 418 A 1 
ATOM   3299 C  CG  . LYS A 1 418 ? 32.657  -26.342 -18.200 1.00 74.27 418 A 1 
ATOM   3300 C  CD  . LYS A 1 418 ? 33.394  -27.011 -17.030 1.00 67.33 418 A 1 
ATOM   3301 C  CE  . LYS A 1 418 ? 33.448  -26.023 -15.866 1.00 65.70 418 A 1 
ATOM   3302 N  NZ  . LYS A 1 418 ? 34.146  -26.604 -14.690 1.00 56.96 418 A 1 
ATOM   3303 N  N   . SER A 1 419 ? 31.012  -27.645 -22.654 1.00 81.71 419 A 1 
ATOM   3304 C  CA  . SER A 1 419 ? 31.011  -28.349 -23.937 1.00 79.57 419 A 1 
ATOM   3305 C  C   . SER A 1 419 ? 29.965  -27.768 -24.879 1.00 77.53 419 A 1 
ATOM   3306 O  O   . SER A 1 419 ? 28.960  -27.223 -24.419 1.00 80.00 419 A 1 
ATOM   3307 C  CB  . SER A 1 419 ? 30.767  -29.852 -23.735 1.00 79.46 419 A 1 
ATOM   3308 O  OG  . SER A 1 419 ? 29.425  -30.125 -23.376 1.00 78.82 419 A 1 
ATOM   3309 N  N   . MET A 1 420 ? 30.152  -27.942 -26.185 1.00 80.85 420 A 1 
ATOM   3310 C  CA  . MET A 1 420 ? 29.201  -27.493 -27.198 1.00 77.36 420 A 1 
ATOM   3311 C  C   . MET A 1 420 ? 27.816  -28.109 -26.993 1.00 75.50 420 A 1 
ATOM   3312 O  O   . MET A 1 420 ? 26.813  -27.405 -27.052 1.00 75.80 420 A 1 
ATOM   3313 C  CB  . MET A 1 420 ? 29.751  -27.846 -28.594 1.00 78.71 420 A 1 
ATOM   3314 C  CG  . MET A 1 420 ? 28.892  -27.280 -29.728 1.00 77.31 420 A 1 
ATOM   3315 S  SD  . MET A 1 420 ? 28.812  -25.455 -29.774 1.00 71.25 420 A 1 
ATOM   3316 C  CE  . MET A 1 420 ? 30.470  -25.045 -30.374 1.00 65.24 420 A 1 
ATOM   3317 N  N   . GLN A 1 421 ? 27.753  -29.406 -26.678 1.00 82.01 421 A 1 
ATOM   3318 C  CA  . GLN A 1 421 ? 26.480  -30.080 -26.433 1.00 80.91 421 A 1 
ATOM   3319 C  C   . GLN A 1 421 ? 25.748  -29.518 -25.205 1.00 79.16 421 A 1 
ATOM   3320 O  O   . GLN A 1 421 ? 24.532  -29.342 -25.238 1.00 78.31 421 A 1 
ATOM   3321 C  CB  . GLN A 1 421 ? 26.712  -31.590 -26.287 1.00 81.28 421 A 1 
ATOM   3322 C  CG  . GLN A 1 421 ? 25.391  -32.378 -26.295 1.00 74.85 421 A 1 
ATOM   3323 C  CD  . GLN A 1 421 ? 24.656  -32.220 -27.639 1.00 66.86 421 A 1 
ATOM   3324 O  OE1 . GLN A 1 421 ? 25.237  -32.411 -28.686 1.00 64.35 421 A 1 
ATOM   3325 N  NE2 . GLN A 1 421 ? 23.402  -31.851 -27.640 1.00 60.01 421 A 1 
ATOM   3326 N  N   . ALA A 1 422 ? 26.493  -29.207 -24.130 1.00 81.79 422 A 1 
ATOM   3327 C  CA  . ALA A 1 422 ? 25.905  -28.589 -22.952 1.00 79.80 422 A 1 
ATOM   3328 C  C   . ALA A 1 422 ? 25.370  -27.175 -23.247 1.00 79.03 422 A 1 
ATOM   3329 O  O   . ALA A 1 422 ? 24.291  -26.832 -22.764 1.00 78.59 422 A 1 
ATOM   3330 C  CB  . ALA A 1 422 ? 26.936  -28.579 -21.818 1.00 80.44 422 A 1 
ATOM   3331 N  N   . SER A 1 423 ? 26.073  -26.395 -24.063 1.00 81.71 423 A 1 
ATOM   3332 C  CA  . SER A 1 423 ? 25.600  -25.078 -24.521 1.00 78.84 423 A 1 
ATOM   3333 C  C   . SER A 1 423 ? 24.303  -25.194 -25.324 1.00 77.30 423 A 1 
ATOM   3334 O  O   . SER A 1 423 ? 23.342  -24.490 -25.026 1.00 79.47 423 A 1 
ATOM   3335 C  CB  . SER A 1 423 ? 26.656  -24.373 -25.373 1.00 79.32 423 A 1 
ATOM   3336 O  OG  . SER A 1 423 ? 27.858  -24.184 -24.656 1.00 72.25 423 A 1 
ATOM   3337 N  N   . VAL A 1 424 ? 24.251  -26.117 -26.278 1.00 88.69 424 A 1 
ATOM   3338 C  CA  . VAL A 1 424 ? 23.052  -26.357 -27.093 1.00 86.19 424 A 1 
ATOM   3339 C  C   . VAL A 1 424 ? 21.871  -26.798 -26.225 1.00 84.71 424 A 1 
ATOM   3340 O  O   . VAL A 1 424 ? 20.781  -26.261 -26.372 1.00 84.68 424 A 1 
ATOM   3341 C  CB  . VAL A 1 424 ? 23.342  -27.380 -28.205 1.00 86.67 424 A 1 
ATOM   3342 C  CG1 . VAL A 1 424 ? 22.086  -27.823 -28.963 1.00 84.06 424 A 1 
ATOM   3343 C  CG2 . VAL A 1 424 ? 24.313  -26.792 -29.245 1.00 85.45 424 A 1 
ATOM   3344 N  N   . ASN A 1 425 ? 22.101  -27.706 -25.285 1.00 88.38 425 A 1 
ATOM   3345 C  CA  . ASN A 1 425 ? 21.062  -28.182 -24.368 1.00 85.99 425 A 1 
ATOM   3346 C  C   . ASN A 1 425 ? 20.579  -27.113 -23.371 1.00 84.33 425 A 1 
ATOM   3347 O  O   . ASN A 1 425 ? 19.492  -27.253 -22.821 1.00 83.69 425 A 1 
ATOM   3348 C  CB  . ASN A 1 425 ? 21.591  -29.381 -23.577 1.00 86.56 425 A 1 
ATOM   3349 C  CG  . ASN A 1 425 ? 21.852  -30.645 -24.387 1.00 84.62 425 A 1 
ATOM   3350 O  OD1 . ASN A 1 425 ? 21.685  -30.742 -25.583 1.00 79.26 425 A 1 
ATOM   3351 N  ND2 . ASN A 1 425 ? 22.287  -31.687 -23.718 1.00 78.35 425 A 1 
ATOM   3352 N  N   . CYS A 1 426 ? 21.400  -26.108 -23.085 1.00 87.97 426 A 1 
ATOM   3353 C  CA  . CYS A 1 426 ? 21.012  -25.004 -22.205 1.00 85.30 426 A 1 
ATOM   3354 C  C   . CYS A 1 426 ? 20.095  -24.006 -22.907 1.00 83.87 426 A 1 
ATOM   3355 O  O   . CYS A 1 426 ? 19.193  -23.465 -22.281 1.00 80.04 426 A 1 
ATOM   3356 C  CB  . CYS A 1 426 ? 22.288  -24.316 -21.689 1.00 84.31 426 A 1 
ATOM   3357 S  SG  . CYS A 1 426 ? 22.030  -22.930 -20.544 1.00 83.16 426 A 1 
ATOM   3358 N  N   . VAL A 1 427 ? 20.353  -23.762 -24.206 1.00 85.28 427 A 1 
ATOM   3359 C  CA  . VAL A 1 427 ? 19.587  -22.795 -25.010 1.00 81.12 427 A 1 
ATOM   3360 C  C   . VAL A 1 427 ? 18.220  -23.345 -25.431 1.00 77.28 427 A 1 
ATOM   3361 O  O   . VAL A 1 427 ? 17.269  -22.579 -25.522 1.00 73.15 427 A 1 
ATOM   3362 C  CB  . VAL A 1 427 ? 20.412  -22.366 -26.238 1.00 81.18 427 A 1 
ATOM   3363 C  CG1 . VAL A 1 427 ? 19.653  -21.441 -27.186 1.00 76.27 427 A 1 
ATOM   3364 C  CG2 . VAL A 1 427 ? 21.694  -21.615 -25.816 1.00 78.17 427 A 1 
ATOM   3365 N  N   . ASN A 1 428 ? 18.126  -24.649 -25.672 1.00 73.95 428 A 1 
ATOM   3366 C  CA  . ASN A 1 428 ? 16.896  -25.339 -26.083 1.00 70.21 428 A 1 
ATOM   3367 C  C   . ASN A 1 428 ? 16.046  -25.785 -24.887 1.00 63.53 428 A 1 
ATOM   3368 O  O   . ASN A 1 428 ? 14.813  -25.803 -25.030 1.00 60.41 428 A 1 
ATOM   3369 C  CB  . ASN A 1 428 ? 17.263  -26.565 -26.933 1.00 65.73 428 A 1 
ATOM   3370 C  CG  . ASN A 1 428 ? 17.910  -26.246 -28.281 1.00 59.96 428 A 1 
ATOM   3371 O  OD1 . ASN A 1 428 ? 17.732  -25.214 -28.884 1.00 54.15 428 A 1 
ATOM   3372 N  ND2 . ASN A 1 428 ? 18.670  -27.182 -28.805 1.00 51.53 428 A 1 
ATOM   3373 O  OXT . ASN A 1 428 ? 16.648  -26.164 -23.862 1.00 50.51 428 A 1 
HETATM 3374 CO CO  . CO  B 2 .   ? -3.299  -8.224  -14.520 1.00 92.03 1   B 1 
HETATM 3375 CO CO  . CO  C 3 .   ? -13.509 1.255   8.161   1.00 72.19 1   C 1 
#
