# Supplementary material for: Theoretical Study of Sphingomyelinases from Entamoeba histolytica and Trichomonas vaginalis Sheds Light on the Evolution of Enzymes Needed for Survival and Colonization
Source: Pathogens. 2025 Jan 5;14(1):32. doi: 10.3390/pathogens14010032 (PMC11768322; doi:10.3390/pathogens14010032)
Supplement: Supplementary file 1 [file pathogens-14-00032-s001.zip › Supplementary structural Files/Trichomonas vaginalis/Trichomonas A2E5Q5/fold_a2e5q5mg2x/fold_a2e5q5mg2x_model.cif]

# By using this file you agree to the legally binding terms of use found at alphafoldserver.com/output-terms
data_261f0ef438f7ad80
#
_entry.id 261f0ef438f7ad80
#
loop_
_atom_type.symbol
C  
MG 
N  
O  
S  
#
loop_
_audit_author.name
_audit_author.pdbx_ordinal
"Google DeepMind" 1 
"Isomorphic Labs" 2 
#
_audit_conform.dict_location https://raw.githubusercontent.com/ihmwg/ModelCIF/master/dist/mmcif_ma.dic
_audit_conform.dict_name     mmcif_ma.dic
_audit_conform.dict_version  1.4.5
#
loop_
_chem_comp.formula
_chem_comp.formula_weight
_chem_comp.id
_chem_comp.mon_nstd_flag
_chem_comp.name
_chem_comp.pdbx_smiles
_chem_comp.pdbx_synonyms
_chem_comp.type
"C3 H7 N O2"    89.093  ALA y ALANINE         C[C@H](N)C(O)=O                  ? "L-PEPTIDE LINKING" 
"C6 H15 N4 O2"  175.209 ARG y ARGININE        N[C@@H](CCCNC(N)=[NH2+])C(O)=O   ? "L-PEPTIDE LINKING" 
"C4 H8 N2 O3"   132.118 ASN y ASPARAGINE      N[C@@H](CC(N)=O)C(O)=O           ? "L-PEPTIDE LINKING" 
"C4 H7 N O4"    133.103 ASP y "ASPARTIC ACID" N[C@@H](CC(O)=O)C(O)=O           ? "L-PEPTIDE LINKING" 
"C3 H7 N O2 S"  121.158 CYS y CYSTEINE        N[C@@H](CS)C(O)=O                ? "L-PEPTIDE LINKING" 
"C5 H10 N2 O3"  146.144 GLN y GLUTAMINE       N[C@@H](CCC(N)=O)C(O)=O          ? "L-PEPTIDE LINKING" 
"C5 H9 N O4"    147.129 GLU y "GLUTAMIC ACID" N[C@@H](CCC(O)=O)C(O)=O          ? "L-PEPTIDE LINKING" 
"C2 H5 N O2"    75.067  GLY y GLYCINE         NCC(O)=O                         ? "PEPTIDE LINKING"   
"C6 H10 N3 O2"  156.162 HIS y HISTIDINE       N[C@@H](Cc1c[nH]c[nH+]1)C(O)=O   ? "L-PEPTIDE LINKING" 
"C6 H13 N O2"   131.173 ILE y ISOLEUCINE      CC[C@H](C)[C@H](N)C(O)=O         ? "L-PEPTIDE LINKING" 
"C6 H13 N O2"   131.173 LEU y LEUCINE         CC(C)C[C@H](N)C(O)=O             ? "L-PEPTIDE LINKING" 
"C6 H15 N2 O2"  147.195 LYS y LYSINE          N[C@@H](CCCC[NH3+])C(O)=O        ? "L-PEPTIDE LINKING" 
"C5 H11 N O2 S" 149.211 MET y METHIONINE      CSCC[C@H](N)C(O)=O               ? "L-PEPTIDE LINKING" 
Mg              24.305  MG  . "MAGNESIUM ION" "[Mg++]"                         ? NON-POLYMER         
"C9 H11 N O2"   165.189 PHE y PHENYLALANINE   N[C@@H](Cc1ccccc1)C(O)=O         ? "L-PEPTIDE LINKING" 
"C5 H9 N O2"    115.130 PRO y PROLINE         OC(=O)[C@@H]1CCCN1               ? "L-PEPTIDE LINKING" 
"C3 H7 N O3"    105.093 SER y SERINE          N[C@@H](CO)C(O)=O                ? "L-PEPTIDE LINKING" 
"C4 H9 N O3"    119.119 THR y THREONINE       C[C@@H](O)[C@H](N)C(O)=O         ? "L-PEPTIDE LINKING" 
"C11 H12 N2 O2" 204.225 TRP y TRYPTOPHAN      N[C@@H](Cc1c[nH]c2ccccc12)C(O)=O ? "L-PEPTIDE LINKING" 
"C9 H11 N O3"   181.189 TYR y TYROSINE        N[C@@H](Cc1ccc(O)cc1)C(O)=O      ? "L-PEPTIDE LINKING" 
"C5 H11 N O2"   117.146 VAL y VALINE          CC(C)[C@H](N)C(O)=O              ? "L-PEPTIDE LINKING" 
#
_citation.book_publisher          ?
_citation.country                 UK
_citation.id                      primary
_citation.journal_full            Nature
_citation.journal_id_ASTM         NATUAS
_citation.journal_id_CSD          0006
_citation.journal_id_ISSN         0028-0836
_citation.journal_volume          ?
_citation.page_first              ?
_citation.page_last               ?
_citation.pdbx_database_id_DOI    ?
_citation.pdbx_database_id_PubMed ?
_citation.title                   "Accurate structure prediction of biomolecular interactions with AlphaFold 3"
_citation.year                    2024
#
loop_
_citation_author.citation_id
_citation_author.name
_citation_author.ordinal
primary "Google DeepMind" 1 
primary "Isomorphic Labs" 2 
#
loop_
_entity.id
_entity.pdbx_description
_entity.type
1 . polymer     
2 . non-polymer 
3 . non-polymer 
#
_entity_poly.entity_id      1
_entity_poly.pdbx_strand_id A
_entity_poly.type           polypeptide(L)
#
loop_
_entity_poly_seq.entity_id
_entity_poly_seq.hetero
_entity_poly_seq.mon_id
_entity_poly_seq.num
1 n MET 1   
1 n ASP 2   
1 n GLU 3   
1 n GLU 4   
1 n VAL 5   
1 n LEU 6   
1 n VAL 7   
1 n GLU 8   
1 n ASN 9   
1 n ASN 10  
1 n GLN 11  
1 n GLY 12  
1 n GLU 13  
1 n SER 14  
1 n VAL 15  
1 n THR 16  
1 n LYS 17  
1 n CYS 18  
1 n LEU 19  
1 n GLN 20  
1 n TRP 21  
1 n GLY 22  
1 n VAL 23  
1 n GLY 24  
1 n ILE 25  
1 n THR 26  
1 n VAL 27  
1 n VAL 28  
1 n VAL 29  
1 n THR 30  
1 n CYS 31  
1 n ILE 32  
1 n ALA 33  
1 n GLY 34  
1 n LEU 35  
1 n LEU 36  
1 n ILE 37  
1 n VAL 38  
1 n TYR 39  
1 n PHE 40  
1 n VAL 41  
1 n ASN 42  
1 n PRO 43  
1 n SER 44  
1 n ASN 45  
1 n THR 46  
1 n ALA 47  
1 n LYS 48  
1 n THR 49  
1 n ILE 50  
1 n ASN 51  
1 n ILE 52  
1 n PHE 53  
1 n SER 54  
1 n ILE 55  
1 n SER 56  
1 n ASP 57  
1 n LEU 58  
1 n GLN 59  
1 n ILE 60  
1 n ASP 61  
1 n PRO 62  
1 n LEU 63  
1 n TYR 64  
1 n ASN 65  
1 n ALA 66  
1 n TYR 67  
1 n SER 68  
1 n THR 69  
1 n ASP 70  
1 n VAL 71  
1 n SER 72  
1 n SER 73  
1 n LEU 74  
1 n CYS 75  
1 n ARG 76  
1 n GLY 77  
1 n ASN 78  
1 n ASN 79  
1 n ASN 80  
1 n SER 81  
1 n GLU 82  
1 n ILE 83  
1 n ALA 84  
1 n ASN 85  
1 n ASN 86  
1 n PHE 87  
1 n GLY 88  
1 n GLN 89  
1 n TYR 90  
1 n GLY 91  
1 n CYS 92  
1 n ASN 93  
1 n THR 94  
1 n PRO 95  
1 n GLU 96  
1 n GLY 97  
1 n THR 98  
1 n LEU 99  
1 n ASP 100 
1 n SER 101 
1 n MET 102 
1 n VAL 103 
1 n ASN 104 
1 n TYR 105 
1 n ALA 106 
1 n VAL 107 
1 n LYS 108 
1 n ASN 109 
1 n LYS 110 
1 n LEU 111 
1 n LYS 112 
1 n PRO 113 
1 n THR 114 
1 n PHE 115 
1 n ILE 116 
1 n LEU 117 
1 n LEU 118 
1 n GLY 119 
1 n GLY 120 
1 n ASP 121 
1 n ASN 122 
1 n ILE 123 
1 n ALA 124 
1 n ASP 125 
1 n SER 126 
1 n LEU 127 
1 n ASP 128 
1 n TYR 129 
1 n SER 130 
1 n ARG 131 
1 n GLU 132 
1 n ASP 133 
1 n ASN 134 
1 n ASP 135 
1 n LYS 136 
1 n LEU 137 
1 n GLN 138 
1 n SER 139 
1 n ARG 140 
1 n ILE 141 
1 n ILE 142 
1 n SER 143 
1 n LYS 144 
1 n LEU 145 
1 n GLN 146 
1 n THR 147 
1 n ALA 148 
1 n PHE 149 
1 n PRO 150 
1 n LYS 151 
1 n ILE 152 
1 n PRO 153 
1 n ILE 154 
1 n TYR 155 
1 n PRO 156 
1 n ILE 157 
1 n ILE 158 
1 n GLY 159 
1 n SER 160 
1 n THR 161 
1 n GLU 162 
1 n PHE 163 
1 n SER 164 
1 n THR 165 
1 n LYS 166 
1 n PHE 167 
1 n GLY 168 
1 n GLN 169 
1 n PHE 170 
1 n SER 171 
1 n THR 172 
1 n ASP 173 
1 n SER 174 
1 n THR 175 
1 n ASP 176 
1 n LEU 177 
1 n LYS 178 
1 n ALA 179 
1 n LEU 180 
1 n ASN 181 
1 n SER 182 
1 n VAL 183 
1 n LEU 184 
1 n GLY 185 
1 n VAL 186 
1 n SER 187 
1 n LEU 188 
1 n THR 189 
1 n ASP 190 
1 n SER 191 
1 n GLU 192 
1 n LYS 193 
1 n GLU 194 
1 n THR 195 
1 n PHE 196 
1 n MET 197 
1 n LYS 198 
1 n GLY 199 
1 n GLY 200 
1 n TYR 201 
1 n PHE 202 
1 n ALA 203 
1 n HIS 204 
1 n ASP 205 
1 n PHE 206 
1 n PRO 207 
1 n LYS 208 
1 n PHE 209 
1 n ASN 210 
1 n VAL 211 
1 n ARG 212 
1 n ILE 213 
1 n LEU 214 
1 n PHE 215 
1 n LEU 216 
1 n ASN 217 
1 n THR 218 
1 n ALA 219 
1 n ILE 220 
1 n TYR 221 
1 n SER 222 
1 n ALA 223 
1 n SER 224 
1 n ARG 225 
1 n SER 226 
1 n PHE 227 
1 n ASN 228 
1 n SER 229 
1 n SER 230 
1 n GLU 231 
1 n THR 232 
1 n ASP 233 
1 n PRO 234 
1 n TYR 235 
1 n GLY 236 
1 n GLN 237 
1 n PHE 238 
1 n GLN 239 
1 n PHE 240 
1 n ILE 241 
1 n LEU 242 
1 n ASP 243 
1 n GLN 244 
1 n GLY 245 
1 n GLU 246 
1 n GLU 247 
1 n ALA 248 
1 n ALA 249 
1 n LYS 250 
1 n LYS 251 
1 n ASN 252 
1 n ILE 253 
1 n GLY 254 
1 n ILE 255 
1 n GLY 256 
1 n ALA 257 
1 n ILE 258 
1 n MET 259 
1 n TYR 260 
1 n LEU 261 
1 n PRO 262 
1 n PRO 263 
1 n ILE 264 
1 n THR 265 
1 n ASN 266 
1 n SER 267 
1 n THR 268 
1 n THR 269 
1 n PHE 270 
1 n PRO 271 
1 n ASN 272 
1 n GLY 273 
1 n MET 274 
1 n HIS 275 
1 n SER 276 
1 n GLU 277 
1 n TYR 278 
1 n SER 279 
1 n THR 280 
1 n LYS 281 
1 n LEU 282 
1 n ILE 283 
1 n ASN 284 
1 n LEU 285 
1 n PHE 286 
1 n ASN 287 
1 n GLN 288 
1 n THR 289 
1 n ASN 290 
1 n PHE 291 
1 n LYS 292 
1 n PHE 293 
1 n ILE 294 
1 n ILE 295 
1 n SER 296 
1 n GLY 297 
1 n TYR 298 
1 n THR 299 
1 n HIS 300 
1 n THR 301 
1 n ASP 302 
1 n SER 303 
1 n ILE 304 
1 n PHE 305 
1 n PRO 306 
1 n VAL 307 
1 n TYR 308 
1 n SER 309 
1 n ASN 310 
1 n SER 311 
1 n THR 312 
1 n GLN 313 
1 n SER 314 
1 n TYR 315 
1 n VAL 316 
1 n MET 317 
1 n THR 318 
1 n ASN 319 
1 n PRO 320 
1 n SER 321 
1 n VAL 322 
1 n SER 323 
1 n PRO 324 
1 n LEU 325 
1 n PHE 326 
1 n GLY 327 
1 n ASN 328 
1 n ASN 329 
1 n PRO 330 
1 n GLY 331 
1 n PHE 332 
1 n ARG 333 
1 n MET 334 
1 n LEU 335 
1 n ARG 336 
1 n ILE 337 
1 n ARG 338 
1 n ALA 339 
1 n GLY 340 
1 n VAL 341 
1 n LEU 342 
1 n GLU 343 
1 n ASP 344 
1 n PHE 345 
1 n ASP 346 
1 n GLN 347 
1 n TYR 348 
1 n TYR 349 
1 n PHE 350 
1 n ASP 351 
1 n ILE 352 
1 n SER 353 
1 n ARG 354 
1 n LYS 355 
1 n ASP 356 
1 n SER 357 
1 n GLN 358 
1 n TRP 359 
1 n ASN 360 
1 n LYS 361 
1 n GLU 362 
1 n TYR 363 
1 n THR 364 
1 n PHE 365 
1 n THR 366 
1 n ASN 367 
1 n SER 368 
1 n TYR 369 
1 n SER 370 
1 n VAL 371 
1 n LYS 372 
1 n SER 373 
1 n ALA 374 
1 n SER 375 
1 n PRO 376 
1 n ASP 377 
1 n SER 378 
1 n VAL 379 
1 n GLY 380 
1 n LYS 381 
1 n ALA 382 
1 n ILE 383 
1 n ASP 384 
1 n TRP 385 
1 n VAL 386 
1 n MET 387 
1 n THR 388 
1 n THR 389 
1 n GLY 390 
1 n GLU 391 
1 n GLY 392 
1 n ARG 393 
1 n TRP 394 
1 n THR 395 
1 n PHE 396 
1 n ARG 397 
1 n GLU 398 
1 n ARG 399 
1 n THR 400 
1 n PHE 401 
1 n VAL 402 
1 n ARG 403 
1 n ALA 404 
1 n LYS 405 
1 n THR 406 
1 n ASP 407 
1 n ASP 408 
1 n ASP 409 
1 n LEU 410 
1 n TYR 411 
1 n TYR 412 
1 n CYS 413 
1 n LEU 414 
1 n LEU 415 
1 n SER 416 
1 n SER 417 
1 n LYS 418 
1 n SER 419 
1 n MET 420 
1 n GLN 421 
1 n ALA 422 
1 n SER 423 
1 n VAL 424 
1 n ASN 425 
1 n CYS 426 
1 n VAL 427 
1 n ASN 428 
#
_ma_data.content_type "model coordinates"
_ma_data.id           1
_ma_data.name         Model
#
_ma_model_list.data_id          1
_ma_model_list.model_group_id   1
_ma_model_list.model_group_name "AlphaFold-beta-20231127 (7a14c934-fe78-43c1-a552-7fb305b0ebd1 @ 2024-09-17 07:46:05)"
_ma_model_list.model_id         1
_ma_model_list.model_name       "Top ranked model"
_ma_model_list.model_type       "Ab initio model"
_ma_model_list.ordinal_id       1
#
loop_
_ma_protocol_step.method_type
_ma_protocol_step.ordinal_id
_ma_protocol_step.protocol_id
_ma_protocol_step.step_id
"coevolution MSA" 1 1 1 
"template search" 2 1 2 
modeling          3 1 3 
#
loop_
_ma_qa_metric.id
_ma_qa_metric.mode
_ma_qa_metric.name
_ma_qa_metric.software_group_id
_ma_qa_metric.type
1 global pLDDT 1 pLDDT 
2 local  pLDDT 1 pLDDT 
#
_ma_qa_metric_global.metric_id    1
_ma_qa_metric_global.metric_value 86.13
_ma_qa_metric_global.model_id     1
_ma_qa_metric_global.ordinal_id   1
#
_ma_software_group.group_id    1
_ma_software_group.ordinal_id  1
_ma_software_group.software_id 1
#
loop_
_ma_target_entity.data_id
_ma_target_entity.entity_id
_ma_target_entity.origin
1 1 . 
1 2 . 
1 3 . 
#
loop_
_ma_target_entity_instance.asym_id
_ma_target_entity_instance.details
_ma_target_entity_instance.entity_id
A . 1 
B . 2 
C . 3 
#
loop_
_pdbx_data_usage.details
_pdbx_data_usage.id
_pdbx_data_usage.type
_pdbx_data_usage.url
;NON-COMMERCIAL USE ONLY, BY USING THIS FILE YOU AGREE TO THE TERMS OF USE FOUND
AT alphafoldserver.com/output-terms.
;
1 license    ? 
;THE INFORMATION IS NOT INTENDED FOR, HAS NOT BEEN VALIDATED FOR, AND IS NOT
APPROVED FOR CLINICAL USE. IT SHOULD NOT BE USED FOR CLINICAL PURPOSE OR RELIED
ON FOR MEDICAL OR OTHER PROFESSIONAL ADVICE. IT IS THEORETICAL MODELLING ONLY
AND CAUTION SHOULD BE EXERCISED IN ITS USE. IT IS PROVIDED "AS-IS" WITHOUT ANY
WARRANTY OF ANY KIND, WHETHER EXPRESSED OR IMPLIED. NO WARRANTY IS GIVEN THAT
USE OF THE INFORMATION SHALL NOT INFRINGE THE RIGHTS OF ANY THIRD PARTY.
;
2 disclaimer ? 
#
loop_
_pdbx_nonpoly_scheme.asym_id
_pdbx_nonpoly_scheme.auth_seq_num
_pdbx_nonpoly_scheme.entity_id
_pdbx_nonpoly_scheme.mon_id
_pdbx_nonpoly_scheme.pdb_ins_code
_pdbx_nonpoly_scheme.pdb_seq_num
_pdbx_nonpoly_scheme.pdb_strand_id
B 1 2 MG . 1 B 
C 1 3 MG . 1 C 
#
loop_
_pdbx_poly_seq_scheme.asym_id
_pdbx_poly_seq_scheme.auth_seq_num
_pdbx_poly_seq_scheme.entity_id
_pdbx_poly_seq_scheme.hetero
_pdbx_poly_seq_scheme.mon_id
_pdbx_poly_seq_scheme.pdb_ins_code
_pdbx_poly_seq_scheme.pdb_seq_num
_pdbx_poly_seq_scheme.pdb_strand_id
_pdbx_poly_seq_scheme.seq_id
A 1   1 n MET . 1   A 1   
A 2   1 n ASP . 2   A 2   
A 3   1 n GLU . 3   A 3   
A 4   1 n GLU . 4   A 4   
A 5   1 n VAL . 5   A 5   
A 6   1 n LEU . 6   A 6   
A 7   1 n VAL . 7   A 7   
A 8   1 n GLU . 8   A 8   
A 9   1 n ASN . 9   A 9   
A 10  1 n ASN . 10  A 10  
A 11  1 n GLN . 11  A 11  
A 12  1 n GLY . 12  A 12  
A 13  1 n GLU . 13  A 13  
A 14  1 n SER . 14  A 14  
A 15  1 n VAL . 15  A 15  
A 16  1 n THR . 16  A 16  
A 17  1 n LYS . 17  A 17  
A 18  1 n CYS . 18  A 18  
A 19  1 n LEU . 19  A 19  
A 20  1 n GLN . 20  A 20  
A 21  1 n TRP . 21  A 21  
A 22  1 n GLY . 22  A 22  
A 23  1 n VAL . 23  A 23  
A 24  1 n GLY . 24  A 24  
A 25  1 n ILE . 25  A 25  
A 26  1 n THR . 26  A 26  
A 27  1 n VAL . 27  A 27  
A 28  1 n VAL . 28  A 28  
A 29  1 n VAL . 29  A 29  
A 30  1 n THR . 30  A 30  
A 31  1 n CYS . 31  A 31  
A 32  1 n ILE . 32  A 32  
A 33  1 n ALA . 33  A 33  
A 34  1 n GLY . 34  A 34  
A 35  1 n LEU . 35  A 35  
A 36  1 n LEU . 36  A 36  
A 37  1 n ILE . 37  A 37  
A 38  1 n VAL . 38  A 38  
A 39  1 n TYR . 39  A 39  
A 40  1 n PHE . 40  A 40  
A 41  1 n VAL . 41  A 41  
A 42  1 n ASN . 42  A 42  
A 43  1 n PRO . 43  A 43  
A 44  1 n SER . 44  A 44  
A 45  1 n ASN . 45  A 45  
A 46  1 n THR . 46  A 46  
A 47  1 n ALA . 47  A 47  
A 48  1 n LYS . 48  A 48  
A 49  1 n THR . 49  A 49  
A 50  1 n ILE . 50  A 50  
A 51  1 n ASN . 51  A 51  
A 52  1 n ILE . 52  A 52  
A 53  1 n PHE . 53  A 53  
A 54  1 n SER . 54  A 54  
A 55  1 n ILE . 55  A 55  
A 56  1 n SER . 56  A 56  
A 57  1 n ASP . 57  A 57  
A 58  1 n LEU . 58  A 58  
A 59  1 n GLN . 59  A 59  
A 60  1 n ILE . 60  A 60  
A 61  1 n ASP . 61  A 61  
A 62  1 n PRO . 62  A 62  
A 63  1 n LEU . 63  A 63  
A 64  1 n TYR . 64  A 64  
A 65  1 n ASN . 65  A 65  
A 66  1 n ALA . 66  A 66  
A 67  1 n TYR . 67  A 67  
A 68  1 n SER . 68  A 68  
A 69  1 n THR . 69  A 69  
A 70  1 n ASP . 70  A 70  
A 71  1 n VAL . 71  A 71  
A 72  1 n SER . 72  A 72  
A 73  1 n SER . 73  A 73  
A 74  1 n LEU . 74  A 74  
A 75  1 n CYS . 75  A 75  
A 76  1 n ARG . 76  A 76  
A 77  1 n GLY . 77  A 77  
A 78  1 n ASN . 78  A 78  
A 79  1 n ASN . 79  A 79  
A 80  1 n ASN . 80  A 80  
A 81  1 n SER . 81  A 81  
A 82  1 n GLU . 82  A 82  
A 83  1 n ILE . 83  A 83  
A 84  1 n ALA . 84  A 84  
A 85  1 n ASN . 85  A 85  
A 86  1 n ASN . 86  A 86  
A 87  1 n PHE . 87  A 87  
A 88  1 n GLY . 88  A 88  
A 89  1 n GLN . 89  A 89  
A 90  1 n TYR . 90  A 90  
A 91  1 n GLY . 91  A 91  
A 92  1 n CYS . 92  A 92  
A 93  1 n ASN . 93  A 93  
A 94  1 n THR . 94  A 94  
A 95  1 n PRO . 95  A 95  
A 96  1 n GLU . 96  A 96  
A 97  1 n GLY . 97  A 97  
A 98  1 n THR . 98  A 98  
A 99  1 n LEU . 99  A 99  
A 100 1 n ASP . 100 A 100 
A 101 1 n SER . 101 A 101 
A 102 1 n MET . 102 A 102 
A 103 1 n VAL . 103 A 103 
A 104 1 n ASN . 104 A 104 
A 105 1 n TYR . 105 A 105 
A 106 1 n ALA . 106 A 106 
A 107 1 n VAL . 107 A 107 
A 108 1 n LYS . 108 A 108 
A 109 1 n ASN . 109 A 109 
A 110 1 n LYS . 110 A 110 
A 111 1 n LEU . 111 A 111 
A 112 1 n LYS . 112 A 112 
A 113 1 n PRO . 113 A 113 
A 114 1 n THR . 114 A 114 
A 115 1 n PHE . 115 A 115 
A 116 1 n ILE . 116 A 116 
A 117 1 n LEU . 117 A 117 
A 118 1 n LEU . 118 A 118 
A 119 1 n GLY . 119 A 119 
A 120 1 n GLY . 120 A 120 
A 121 1 n ASP . 121 A 121 
A 122 1 n ASN . 122 A 122 
A 123 1 n ILE . 123 A 123 
A 124 1 n ALA . 124 A 124 
A 125 1 n ASP . 125 A 125 
A 126 1 n SER . 126 A 126 
A 127 1 n LEU . 127 A 127 
A 128 1 n ASP . 128 A 128 
A 129 1 n TYR . 129 A 129 
A 130 1 n SER . 130 A 130 
A 131 1 n ARG . 131 A 131 
A 132 1 n GLU . 132 A 132 
A 133 1 n ASP . 133 A 133 
A 134 1 n ASN . 134 A 134 
A 135 1 n ASP . 135 A 135 
A 136 1 n LYS . 136 A 136 
A 137 1 n LEU . 137 A 137 
A 138 1 n GLN . 138 A 138 
A 139 1 n SER . 139 A 139 
A 140 1 n ARG . 140 A 140 
A 141 1 n ILE . 141 A 141 
A 142 1 n ILE . 142 A 142 
A 143 1 n SER . 143 A 143 
A 144 1 n LYS . 144 A 144 
A 145 1 n LEU . 145 A 145 
A 146 1 n GLN . 146 A 146 
A 147 1 n THR . 147 A 147 
A 148 1 n ALA . 148 A 148 
A 149 1 n PHE . 149 A 149 
A 150 1 n PRO . 150 A 150 
A 151 1 n LYS . 151 A 151 
A 152 1 n ILE . 152 A 152 
A 153 1 n PRO . 153 A 153 
A 154 1 n ILE . 154 A 154 
A 155 1 n TYR . 155 A 155 
A 156 1 n PRO . 156 A 156 
A 157 1 n ILE . 157 A 157 
A 158 1 n ILE . 158 A 158 
A 159 1 n GLY . 159 A 159 
A 160 1 n SER . 160 A 160 
A 161 1 n THR . 161 A 161 
A 162 1 n GLU . 162 A 162 
A 163 1 n PHE . 163 A 163 
A 164 1 n SER . 164 A 164 
A 165 1 n THR . 165 A 165 
A 166 1 n LYS . 166 A 166 
A 167 1 n PHE . 167 A 167 
A 168 1 n GLY . 168 A 168 
A 169 1 n GLN . 169 A 169 
A 170 1 n PHE . 170 A 170 
A 171 1 n SER . 171 A 171 
A 172 1 n THR . 172 A 172 
A 173 1 n ASP . 173 A 173 
A 174 1 n SER . 174 A 174 
A 175 1 n THR . 175 A 175 
A 176 1 n ASP . 176 A 176 
A 177 1 n LEU . 177 A 177 
A 178 1 n LYS . 178 A 178 
A 179 1 n ALA . 179 A 179 
A 180 1 n LEU . 180 A 180 
A 181 1 n ASN . 181 A 181 
A 182 1 n SER . 182 A 182 
A 183 1 n VAL . 183 A 183 
A 184 1 n LEU . 184 A 184 
A 185 1 n GLY . 185 A 185 
A 186 1 n VAL . 186 A 186 
A 187 1 n SER . 187 A 187 
A 188 1 n LEU . 188 A 188 
A 189 1 n THR . 189 A 189 
A 190 1 n ASP . 190 A 190 
A 191 1 n SER . 191 A 191 
A 192 1 n GLU . 192 A 192 
A 193 1 n LYS . 193 A 193 
A 194 1 n GLU . 194 A 194 
A 195 1 n THR . 195 A 195 
A 196 1 n PHE . 196 A 196 
A 197 1 n MET . 197 A 197 
A 198 1 n LYS . 198 A 198 
A 199 1 n GLY . 199 A 199 
A 200 1 n GLY . 200 A 200 
A 201 1 n TYR . 201 A 201 
A 202 1 n PHE . 202 A 202 
A 203 1 n ALA . 203 A 203 
A 204 1 n HIS . 204 A 204 
A 205 1 n ASP . 205 A 205 
A 206 1 n PHE . 206 A 206 
A 207 1 n PRO . 207 A 207 
A 208 1 n LYS . 208 A 208 
A 209 1 n PHE . 209 A 209 
A 210 1 n ASN . 210 A 210 
A 211 1 n VAL . 211 A 211 
A 212 1 n ARG . 212 A 212 
A 213 1 n ILE . 213 A 213 
A 214 1 n LEU . 214 A 214 
A 215 1 n PHE . 215 A 215 
A 216 1 n LEU . 216 A 216 
A 217 1 n ASN . 217 A 217 
A 218 1 n THR . 218 A 218 
A 219 1 n ALA . 219 A 219 
A 220 1 n ILE . 220 A 220 
A 221 1 n TYR . 221 A 221 
A 222 1 n SER . 222 A 222 
A 223 1 n ALA . 223 A 223 
A 224 1 n SER . 224 A 224 
A 225 1 n ARG . 225 A 225 
A 226 1 n SER . 226 A 226 
A 227 1 n PHE . 227 A 227 
A 228 1 n ASN . 228 A 228 
A 229 1 n SER . 229 A 229 
A 230 1 n SER . 230 A 230 
A 231 1 n GLU . 231 A 231 
A 232 1 n THR . 232 A 232 
A 233 1 n ASP . 233 A 233 
A 234 1 n PRO . 234 A 234 
A 235 1 n TYR . 235 A 235 
A 236 1 n GLY . 236 A 236 
A 237 1 n GLN . 237 A 237 
A 238 1 n PHE . 238 A 238 
A 239 1 n GLN . 239 A 239 
A 240 1 n PHE . 240 A 240 
A 241 1 n ILE . 241 A 241 
A 242 1 n LEU . 242 A 242 
A 243 1 n ASP . 243 A 243 
A 244 1 n GLN . 244 A 244 
A 245 1 n GLY . 245 A 245 
A 246 1 n GLU . 246 A 246 
A 247 1 n GLU . 247 A 247 
A 248 1 n ALA . 248 A 248 
A 249 1 n ALA . 249 A 249 
A 250 1 n LYS . 250 A 250 
A 251 1 n LYS . 251 A 251 
A 252 1 n ASN . 252 A 252 
A 253 1 n ILE . 253 A 253 
A 254 1 n GLY . 254 A 254 
A 255 1 n ILE . 255 A 255 
A 256 1 n GLY . 256 A 256 
A 257 1 n ALA . 257 A 257 
A 258 1 n ILE . 258 A 258 
A 259 1 n MET . 259 A 259 
A 260 1 n TYR . 260 A 260 
A 261 1 n LEU . 261 A 261 
A 262 1 n PRO . 262 A 262 
A 263 1 n PRO . 263 A 263 
A 264 1 n ILE . 264 A 264 
A 265 1 n THR . 265 A 265 
A 266 1 n ASN . 266 A 266 
A 267 1 n SER . 267 A 267 
A 268 1 n THR . 268 A 268 
A 269 1 n THR . 269 A 269 
A 270 1 n PHE . 270 A 270 
A 271 1 n PRO . 271 A 271 
A 272 1 n ASN . 272 A 272 
A 273 1 n GLY . 273 A 273 
A 274 1 n MET . 274 A 274 
A 275 1 n HIS . 275 A 275 
A 276 1 n SER . 276 A 276 
A 277 1 n GLU . 277 A 277 
A 278 1 n TYR . 278 A 278 
A 279 1 n SER . 279 A 279 
A 280 1 n THR . 280 A 280 
A 281 1 n LYS . 281 A 281 
A 282 1 n LEU . 282 A 282 
A 283 1 n ILE . 283 A 283 
A 284 1 n ASN . 284 A 284 
A 285 1 n LEU . 285 A 285 
A 286 1 n PHE . 286 A 286 
A 287 1 n ASN . 287 A 287 
A 288 1 n GLN . 288 A 288 
A 289 1 n THR . 289 A 289 
A 290 1 n ASN . 290 A 290 
A 291 1 n PHE . 291 A 291 
A 292 1 n LYS . 292 A 292 
A 293 1 n PHE . 293 A 293 
A 294 1 n ILE . 294 A 294 
A 295 1 n ILE . 295 A 295 
A 296 1 n SER . 296 A 296 
A 297 1 n GLY . 297 A 297 
A 298 1 n TYR . 298 A 298 
A 299 1 n THR . 299 A 299 
A 300 1 n HIS . 300 A 300 
A 301 1 n THR . 301 A 301 
A 302 1 n ASP . 302 A 302 
A 303 1 n SER . 303 A 303 
A 304 1 n ILE . 304 A 304 
A 305 1 n PHE . 305 A 305 
A 306 1 n PRO . 306 A 306 
A 307 1 n VAL . 307 A 307 
A 308 1 n TYR . 308 A 308 
A 309 1 n SER . 309 A 309 
A 310 1 n ASN . 310 A 310 
A 311 1 n SER . 311 A 311 
A 312 1 n THR . 312 A 312 
A 313 1 n GLN . 313 A 313 
A 314 1 n SER . 314 A 314 
A 315 1 n TYR . 315 A 315 
A 316 1 n VAL . 316 A 316 
A 317 1 n MET . 317 A 317 
A 318 1 n THR . 318 A 318 
A 319 1 n ASN . 319 A 319 
A 320 1 n PRO . 320 A 320 
A 321 1 n SER . 321 A 321 
A 322 1 n VAL . 322 A 322 
A 323 1 n SER . 323 A 323 
A 324 1 n PRO . 324 A 324 
A 325 1 n LEU . 325 A 325 
A 326 1 n PHE . 326 A 326 
A 327 1 n GLY . 327 A 327 
A 328 1 n ASN . 328 A 328 
A 329 1 n ASN . 329 A 329 
A 330 1 n PRO . 330 A 330 
A 331 1 n GLY . 331 A 331 
A 332 1 n PHE . 332 A 332 
A 333 1 n ARG . 333 A 333 
A 334 1 n MET . 334 A 334 
A 335 1 n LEU . 335 A 335 
A 336 1 n ARG . 336 A 336 
A 337 1 n ILE . 337 A 337 
A 338 1 n ARG . 338 A 338 
A 339 1 n ALA . 339 A 339 
A 340 1 n GLY . 340 A 340 
A 341 1 n VAL . 341 A 341 
A 342 1 n LEU . 342 A 342 
A 343 1 n GLU . 343 A 343 
A 344 1 n ASP . 344 A 344 
A 345 1 n PHE . 345 A 345 
A 346 1 n ASP . 346 A 346 
A 347 1 n GLN . 347 A 347 
A 348 1 n TYR . 348 A 348 
A 349 1 n TYR . 349 A 349 
A 350 1 n PHE . 350 A 350 
A 351 1 n ASP . 351 A 351 
A 352 1 n ILE . 352 A 352 
A 353 1 n SER . 353 A 353 
A 354 1 n ARG . 354 A 354 
A 355 1 n LYS . 355 A 355 
A 356 1 n ASP . 356 A 356 
A 357 1 n SER . 357 A 357 
A 358 1 n GLN . 358 A 358 
A 359 1 n TRP . 359 A 359 
A 360 1 n ASN . 360 A 360 
A 361 1 n LYS . 361 A 361 
A 362 1 n GLU . 362 A 362 
A 363 1 n TYR . 363 A 363 
A 364 1 n THR . 364 A 364 
A 365 1 n PHE . 365 A 365 
A 366 1 n THR . 366 A 366 
A 367 1 n ASN . 367 A 367 
A 368 1 n SER . 368 A 368 
A 369 1 n TYR . 369 A 369 
A 370 1 n SER . 370 A 370 
A 371 1 n VAL . 371 A 371 
A 372 1 n LYS . 372 A 372 
A 373 1 n SER . 373 A 373 
A 374 1 n ALA . 374 A 374 
A 375 1 n SER . 375 A 375 
A 376 1 n PRO . 376 A 376 
A 377 1 n ASP . 377 A 377 
A 378 1 n SER . 378 A 378 
A 379 1 n VAL . 379 A 379 
A 380 1 n GLY . 380 A 380 
A 381 1 n LYS . 381 A 381 
A 382 1 n ALA . 382 A 382 
A 383 1 n ILE . 383 A 383 
A 384 1 n ASP . 384 A 384 
A 385 1 n TRP . 385 A 385 
A 386 1 n VAL . 386 A 386 
A 387 1 n MET . 387 A 387 
A 388 1 n THR . 388 A 388 
A 389 1 n THR . 389 A 389 
A 390 1 n GLY . 390 A 390 
A 391 1 n GLU . 391 A 391 
A 392 1 n GLY . 392 A 392 
A 393 1 n ARG . 393 A 393 
A 394 1 n TRP . 394 A 394 
A 395 1 n THR . 395 A 395 
A 396 1 n PHE . 396 A 396 
A 397 1 n ARG . 397 A 397 
A 398 1 n GLU . 398 A 398 
A 399 1 n ARG . 399 A 399 
A 400 1 n THR . 400 A 400 
A 401 1 n PHE . 401 A 401 
A 402 1 n VAL . 402 A 402 
A 403 1 n ARG . 403 A 403 
A 404 1 n ALA . 404 A 404 
A 405 1 n LYS . 405 A 405 
A 406 1 n THR . 406 A 406 
A 407 1 n ASP . 407 A 407 
A 408 1 n ASP . 408 A 408 
A 409 1 n ASP . 409 A 409 
A 410 1 n LEU . 410 A 410 
A 411 1 n TYR . 411 A 411 
A 412 1 n TYR . 412 A 412 
A 413 1 n CYS . 413 A 413 
A 414 1 n LEU . 414 A 414 
A 415 1 n LEU . 415 A 415 
A 416 1 n SER . 416 A 416 
A 417 1 n SER . 417 A 417 
A 418 1 n LYS . 418 A 418 
A 419 1 n SER . 419 A 419 
A 420 1 n MET . 420 A 420 
A 421 1 n GLN . 421 A 421 
A 422 1 n ALA . 422 A 422 
A 423 1 n SER . 423 A 423 
A 424 1 n VAL . 424 A 424 
A 425 1 n ASN . 425 A 425 
A 426 1 n CYS . 426 A 426 
A 427 1 n VAL . 427 A 427 
A 428 1 n ASN . 428 A 428 
#
_software.classification other
_software.date           ?
_software.description    "Structure prediction"
_software.name           AlphaFold
_software.pdbx_ordinal   1
_software.type           package
_software.version        "AlphaFold-beta-20231127 (7a14c934-fe78-43c1-a552-7fb305b0ebd1 @ 2024-09-17 07:46:05)"
#
loop_
_struct_asym.entity_id
_struct_asym.id
1 A 
2 B 
3 C 
#
loop_
_atom_site.group_PDB
_atom_site.id
_atom_site.type_symbol
_atom_site.label_atom_id
_atom_site.label_alt_id
_atom_site.label_comp_id
_atom_site.label_asym_id
_atom_site.label_entity_id
_atom_site.label_seq_id
_atom_site.pdbx_PDB_ins_code
_atom_site.Cartn_x
_atom_site.Cartn_y
_atom_site.Cartn_z
_atom_site.occupancy
_atom_site.B_iso_or_equiv
_atom_site.auth_seq_id
_atom_site.auth_asym_id
_atom_site.pdbx_PDB_model_num
ATOM   1    N  N   . MET A 1 1   ? 20.529  -129.514 17.768  1.00 25.49 1   A 1 
ATOM   2    C  CA  . MET A 1 1   ? 21.622  -128.589 17.413  1.00 34.16 1   A 1 
ATOM   3    C  C   . MET A 1 1   ? 21.195  -127.972 16.094  1.00 35.83 1   A 1 
ATOM   4    O  O   . MET A 1 1   ? 21.712  -128.306 15.050  1.00 35.74 1   A 1 
ATOM   5    C  CB  . MET A 1 1   ? 22.968  -129.311 17.303  1.00 34.53 1   A 1 
ATOM   6    C  CG  . MET A 1 1   ? 23.569  -129.622 18.681  1.00 31.74 1   A 1 
ATOM   7    S  SD  . MET A 1 1   ? 25.133  -130.564 18.576  1.00 30.71 1   A 1 
ATOM   8    C  CE  . MET A 1 1   ? 25.564  -130.644 20.327  1.00 28.05 1   A 1 
ATOM   9    N  N   . ASP A 1 2   ? 20.123  -127.286 16.211  1.00 31.61 2   A 1 
ATOM   10   C  CA  . ASP A 1 2   ? 19.372  -126.854 15.037  1.00 34.82 2   A 1 
ATOM   11   C  C   . ASP A 1 2   ? 20.125  -125.681 14.383  1.00 33.77 2   A 1 
ATOM   12   O  O   . ASP A 1 2   ? 20.442  -124.676 15.011  1.00 32.33 2   A 1 
ATOM   13   C  CB  . ASP A 1 2   ? 17.933  -126.547 15.451  1.00 33.73 2   A 1 
ATOM   14   C  CG  . ASP A 1 2   ? 17.259  -127.823 16.002  1.00 29.46 2   A 1 
ATOM   15   O  OD1 . ASP A 1 2   ? 17.444  -128.899 15.389  1.00 28.39 2   A 1 
ATOM   16   O  OD2 . ASP A 1 2   ? 16.677  -127.753 17.116  1.00 28.49 2   A 1 
ATOM   17   N  N   . GLU A 1 3   ? 20.512  -125.927 13.122  1.00 26.26 3   A 1 
ATOM   18   C  CA  . GLU A 1 3   ? 21.267  -124.985 12.290  1.00 29.74 3   A 1 
ATOM   19   C  C   . GLU A 1 3   ? 20.351  -123.816 11.886  1.00 29.05 3   A 1 
ATOM   20   O  O   . GLU A 1 3   ? 19.848  -123.747 10.768  1.00 29.30 3   A 1 
ATOM   21   C  CB  . GLU A 1 3   ? 21.846  -125.718 11.064  1.00 30.97 3   A 1 
ATOM   22   C  CG  . GLU A 1 3   ? 22.964  -126.729 11.408  1.00 28.20 3   A 1 
ATOM   23   C  CD  . GLU A 1 3   ? 23.514  -127.509 10.186  1.00 26.62 3   A 1 
ATOM   24   O  OE1 . GLU A 1 3   ? 24.697  -127.940 10.238  1.00 24.46 3   A 1 
ATOM   25   O  OE2 . GLU A 1 3   ? 22.752  -127.698 9.217   1.00 30.52 3   A 1 
ATOM   26   N  N   . GLU A 1 4   ? 20.073  -122.932 12.857  1.00 28.22 4   A 1 
ATOM   27   C  CA  . GLU A 1 4   ? 19.359  -121.695 12.525  1.00 31.10 4   A 1 
ATOM   28   C  C   . GLU A 1 4   ? 20.218  -120.895 11.537  1.00 30.14 4   A 1 
ATOM   29   O  O   . GLU A 1 4   ? 21.162  -120.184 11.887  1.00 30.34 4   A 1 
ATOM   30   C  CB  . GLU A 1 4   ? 18.984  -120.884 13.777  1.00 32.01 4   A 1 
ATOM   31   C  CG  . GLU A 1 4   ? 17.743  -121.455 14.497  1.00 28.69 4   A 1 
ATOM   32   C  CD  . GLU A 1 4   ? 17.233  -120.574 15.653  1.00 27.74 4   A 1 
ATOM   33   O  OE1 . GLU A 1 4   ? 16.028  -120.683 15.981  1.00 25.03 4   A 1 
ATOM   34   O  OE2 . GLU A 1 4   ? 18.042  -119.804 16.212  1.00 31.28 4   A 1 
ATOM   35   N  N   . VAL A 1 5   ? 19.881  -121.074 10.259  1.00 33.60 5   A 1 
ATOM   36   C  CA  . VAL A 1 5   ? 20.501  -120.367 9.146   1.00 35.43 5   A 1 
ATOM   37   C  C   . VAL A 1 5   ? 20.142  -118.886 9.279   1.00 34.10 5   A 1 
ATOM   38   O  O   . VAL A 1 5   ? 19.107  -118.431 8.797   1.00 33.87 5   A 1 
ATOM   39   C  CB  . VAL A 1 5   ? 20.063  -120.971 7.792   1.00 36.10 5   A 1 
ATOM   40   C  CG1 . VAL A 1 5   ? 20.742  -120.289 6.610   1.00 30.96 5   A 1 
ATOM   41   C  CG2 . VAL A 1 5   ? 20.404  -122.482 7.713   1.00 35.13 5   A 1 
ATOM   42   N  N   . LEU A 1 6   ? 21.005  -118.206 10.016  1.00 31.00 6   A 1 
ATOM   43   C  CA  . LEU A 1 6   ? 20.923  -116.747 10.116  1.00 34.54 6   A 1 
ATOM   44   C  C   . LEU A 1 6   ? 21.131  -116.154 8.715   1.00 32.40 6   A 1 
ATOM   45   O  O   . LEU A 1 6   ? 22.248  -115.927 8.266   1.00 32.39 6   A 1 
ATOM   46   C  CB  . LEU A 1 6   ? 21.965  -116.238 11.132  1.00 35.62 6   A 1 
ATOM   47   C  CG  . LEU A 1 6   ? 21.525  -116.405 12.613  1.00 32.01 6   A 1 
ATOM   48   C  CD1 . LEU A 1 6   ? 22.728  -116.259 13.544  1.00 31.18 6   A 1 
ATOM   49   C  CD2 . LEU A 1 6   ? 20.501  -115.339 13.005  1.00 33.43 6   A 1 
ATOM   50   N  N   . VAL A 1 7   ? 20.032  -115.965 8.000   1.00 31.82 7   A 1 
ATOM   51   C  CA  . VAL A 1 7   ? 20.038  -115.298 6.696   1.00 33.59 7   A 1 
ATOM   52   C  C   . VAL A 1 7   ? 20.387  -113.823 6.936   1.00 31.91 7   A 1 
ATOM   53   O  O   . VAL A 1 7   ? 19.534  -113.021 7.314   1.00 30.98 7   A 1 
ATOM   54   C  CB  . VAL A 1 7   ? 18.694  -115.472 5.956   1.00 34.06 7   A 1 
ATOM   55   C  CG1 . VAL A 1 7   ? 18.723  -114.837 4.569   1.00 29.43 7   A 1 
ATOM   56   C  CG2 . VAL A 1 7   ? 18.349  -116.965 5.767   1.00 32.11 7   A 1 
ATOM   57   N  N   . GLU A 1 8   ? 21.674  -113.521 6.773   1.00 27.91 8   A 1 
ATOM   58   C  CA  . GLU A 1 8   ? 22.149  -112.127 6.779   1.00 31.26 8   A 1 
ATOM   59   C  C   . GLU A 1 8   ? 21.476  -111.372 5.630   1.00 29.85 8   A 1 
ATOM   60   O  O   . GLU A 1 8   ? 21.919  -111.371 4.479   1.00 28.60 8   A 1 
ATOM   61   C  CB  . GLU A 1 8   ? 23.678  -112.064 6.675   1.00 31.42 8   A 1 
ATOM   62   C  CG  . GLU A 1 8   ? 24.403  -112.464 7.983   1.00 28.71 8   A 1 
ATOM   63   C  CD  . GLU A 1 8   ? 25.931  -112.287 7.902   1.00 26.80 8   A 1 
ATOM   64   O  OE1 . GLU A 1 8   ? 26.565  -112.122 8.969   1.00 24.76 8   A 1 
ATOM   65   O  OE2 . GLU A 1 8   ? 26.472  -112.320 6.763   1.00 28.68 8   A 1 
ATOM   66   N  N   . ASN A 1 9   ? 20.347  -110.742 5.938   1.00 31.06 9   A 1 
ATOM   67   C  CA  . ASN A 1 9   ? 19.602  -109.972 4.961   1.00 34.08 9   A 1 
ATOM   68   C  C   . ASN A 1 9   ? 20.331  -108.630 4.743   1.00 32.46 9   A 1 
ATOM   69   O  O   . ASN A 1 9   ? 19.994  -107.609 5.328   1.00 30.33 9   A 1 
ATOM   70   C  CB  . ASN A 1 9   ? 18.130  -109.875 5.425   1.00 32.75 9   A 1 
ATOM   71   C  CG  . ASN A 1 9   ? 17.106  -110.036 4.304   1.00 28.63 9   A 1 
ATOM   72   O  OD1 . ASN A 1 9   ? 17.407  -110.187 3.146   1.00 27.79 9   A 1 
ATOM   73   N  ND2 . ASN A 1 9   ? 15.838  -110.038 4.662   1.00 28.51 9   A 1 
ATOM   74   N  N   . ASN A 1 10  ? 21.386  -108.680 3.950   1.00 30.89 10  A 1 
ATOM   75   C  CA  . ASN A 1 10  ? 22.179  -107.519 3.515   1.00 33.48 10  A 1 
ATOM   76   C  C   . ASN A 1 10  ? 21.318  -106.574 2.651   1.00 31.99 10  A 1 
ATOM   77   O  O   . ASN A 1 10  ? 21.494  -106.468 1.440   1.00 29.57 10  A 1 
ATOM   78   C  CB  . ASN A 1 10  ? 23.442  -108.025 2.770   1.00 31.94 10  A 1 
ATOM   79   C  CG  . ASN A 1 10  ? 24.695  -108.138 3.631   1.00 28.17 10  A 1 
ATOM   80   O  OD1 . ASN A 1 10  ? 24.852  -107.478 4.630   1.00 27.89 10  A 1 
ATOM   81   N  ND2 . ASN A 1 10  ? 25.640  -108.958 3.232   1.00 28.71 10  A 1 
ATOM   82   N  N   . GLN A 1 11  ? 20.336  -105.939 3.262   1.00 25.89 11  A 1 
ATOM   83   C  CA  . GLN A 1 11  ? 19.584  -104.885 2.584   1.00 29.38 11  A 1 
ATOM   84   C  C   . GLN A 1 11  ? 20.536  -103.712 2.331   1.00 28.78 11  A 1 
ATOM   85   O  O   . GLN A 1 11  ? 20.841  -102.919 3.221   1.00 26.84 11  A 1 
ATOM   86   C  CB  . GLN A 1 11  ? 18.328  -104.488 3.375   1.00 28.64 11  A 1 
ATOM   87   C  CG  . GLN A 1 11  ? 17.237  -105.558 3.268   1.00 25.67 11  A 1 
ATOM   88   C  CD  . GLN A 1 11  ? 15.887  -105.108 3.843   1.00 23.45 11  A 1 
ATOM   89   O  OE1 . GLN A 1 11  ? 15.754  -104.111 4.513   1.00 24.24 11  A 1 
ATOM   90   N  NE2 . GLN A 1 11  ? 14.818  -105.844 3.588   1.00 25.71 11  A 1 
ATOM   91   N  N   . GLY A 1 12  ? 21.065  -103.672 1.142   1.00 29.34 12  A 1 
ATOM   92   C  CA  . GLY A 1 12  ? 21.937  -102.593 0.705   1.00 30.43 12  A 1 
ATOM   93   C  C   . GLY A 1 12  ? 21.175  -101.269 0.747   1.00 31.14 12  A 1 
ATOM   94   O  O   . GLY A 1 12  ? 20.337  -101.009 -0.111  1.00 29.76 12  A 1 
ATOM   95   N  N   . GLU A 1 13  ? 21.503  -100.453 1.744   1.00 28.49 13  A 1 
ATOM   96   C  CA  . GLU A 1 13  ? 21.014  -99.073  1.820   1.00 30.70 13  A 1 
ATOM   97   C  C   . GLU A 1 13  ? 21.544  -98.292  0.603   1.00 30.26 13  A 1 
ATOM   98   O  O   . GLU A 1 13  ? 22.651  -97.752  0.596   1.00 29.24 13  A 1 
ATOM   99   C  CB  . GLU A 1 13  ? 21.437  -98.406  3.135   1.00 31.04 13  A 1 
ATOM   100  C  CG  . GLU A 1 13  ? 20.681  -98.940  4.359   1.00 27.89 13  A 1 
ATOM   101  C  CD  . GLU A 1 13  ? 21.025  -98.172  5.650   1.00 26.67 13  A 1 
ATOM   102  O  OE1 . GLU A 1 13  ? 20.196  -98.200  6.581   1.00 24.47 13  A 1 
ATOM   103  O  OE2 . GLU A 1 13  ? 22.112  -97.550  5.689   1.00 28.80 13  A 1 
ATOM   104  N  N   . SER A 1 14  ? 20.773  -98.289  -0.478  1.00 23.67 14  A 1 
ATOM   105  C  CA  . SER A 1 14  ? 21.084  -97.461  -1.634  1.00 25.62 14  A 1 
ATOM   106  C  C   . SER A 1 14  ? 20.885  -95.995  -1.238  1.00 25.77 14  A 1 
ATOM   107  O  O   . SER A 1 14  ? 19.809  -95.428  -1.401  1.00 24.96 14  A 1 
ATOM   108  C  CB  . SER A 1 14  ? 20.248  -97.866  -2.864  1.00 25.88 14  A 1 
ATOM   109  O  OG  . SER A 1 14  ? 18.869  -97.699  -2.645  1.00 23.48 14  A 1 
ATOM   110  N  N   . VAL A 1 15  ? 21.949  -95.424  -0.683  1.00 23.06 15  A 1 
ATOM   111  C  CA  . VAL A 1 15  ? 22.004  -93.997  -0.365  1.00 23.56 15  A 1 
ATOM   112  C  C   . VAL A 1 15  ? 21.977  -93.223  -1.687  1.00 23.17 15  A 1 
ATOM   113  O  O   . VAL A 1 15  ? 23.016  -92.883  -2.261  1.00 22.18 15  A 1 
ATOM   114  C  CB  . VAL A 1 15  ? 23.239  -93.645  0.491   1.00 23.26 15  A 1 
ATOM   115  C  CG1 . VAL A 1 15  ? 23.220  -92.174  0.921   1.00 20.47 15  A 1 
ATOM   116  C  CG2 . VAL A 1 15  ? 23.305  -94.508  1.762   1.00 23.19 15  A 1 
ATOM   117  N  N   . THR A 1 16  ? 20.788  -93.008  -2.214  1.00 22.84 16  A 1 
ATOM   118  C  CA  . THR A 1 16  ? 20.584  -92.181  -3.401  1.00 24.19 16  A 1 
ATOM   119  C  C   . THR A 1 16  ? 20.956  -90.751  -3.041  1.00 24.01 16  A 1 
ATOM   120  O  O   . THR A 1 16  ? 20.193  -90.016  -2.431  1.00 22.89 16  A 1 
ATOM   121  C  CB  . THR A 1 16  ? 19.137  -92.263  -3.952  1.00 23.88 16  A 1 
ATOM   122  O  OG1 . THR A 1 16  ? 18.226  -92.772  -3.008  1.00 21.02 16  A 1 
ATOM   123  C  CG2 . THR A 1 16  ? 19.070  -93.199  -5.162  1.00 21.66 16  A 1 
ATOM   124  N  N   . LYS A 1 17  ? 22.208  -90.372  -3.394  1.00 23.36 17  A 1 
ATOM   125  C  CA  . LYS A 1 17  ? 22.688  -88.995  -3.256  1.00 26.08 17  A 1 
ATOM   126  C  C   . LYS A 1 17  ? 21.796  -88.100  -4.114  1.00 24.74 17  A 1 
ATOM   127  O  O   . LYS A 1 17  ? 22.006  -87.991  -5.320  1.00 23.72 17  A 1 
ATOM   128  C  CB  . LYS A 1 17  ? 24.166  -88.879  -3.681  1.00 27.12 17  A 1 
ATOM   129  C  CG  . LYS A 1 17  ? 25.130  -89.420  -2.621  1.00 24.06 17  A 1 
ATOM   130  C  CD  . LYS A 1 17  ? 26.587  -89.209  -3.056  1.00 23.42 17  A 1 
ATOM   131  C  CE  . LYS A 1 17  ? 27.542  -89.668  -1.952  1.00 21.49 17  A 1 
ATOM   132  N  NZ  . LYS A 1 17  ? 28.966  -89.503  -2.330  1.00 20.00 17  A 1 
ATOM   133  N  N   . CYS A 1 18  ? 20.803  -87.462  -3.493  1.00 26.09 18  A 1 
ATOM   134  C  CA  . CYS A 1 18  ? 20.058  -86.384  -4.139  1.00 25.76 18  A 1 
ATOM   135  C  C   . CYS A 1 18  ? 21.060  -85.278  -4.505  1.00 25.30 18  A 1 
ATOM   136  O  O   . CYS A 1 18  ? 21.509  -84.520  -3.645  1.00 24.43 18  A 1 
ATOM   137  C  CB  . CYS A 1 18  ? 18.945  -85.858  -3.205  1.00 25.55 18  A 1 
ATOM   138  S  SG  . CYS A 1 18  ? 17.483  -86.946  -3.314  1.00 22.27 18  A 1 
ATOM   139  N  N   . LEU A 1 19  ? 21.435  -85.224  -5.774  1.00 23.26 19  A 1 
ATOM   140  C  CA  . LEU A 1 19  ? 22.187  -84.113  -6.343  1.00 25.31 19  A 1 
ATOM   141  C  C   . LEU A 1 19  ? 21.307  -82.875  -6.198  1.00 24.38 19  A 1 
ATOM   142  O  O   . LEU A 1 19  ? 20.416  -82.623  -7.005  1.00 23.36 19  A 1 
ATOM   143  C  CB  . LEU A 1 19  ? 22.524  -84.416  -7.819  1.00 25.67 19  A 1 
ATOM   144  C  CG  . LEU A 1 19  ? 23.818  -85.227  -7.991  1.00 22.52 19  A 1 
ATOM   145  C  CD1 . LEU A 1 19  ? 23.832  -85.971  -9.332  1.00 21.57 19  A 1 
ATOM   146  C  CD2 . LEU A 1 19  ? 25.049  -84.311  -7.946  1.00 23.25 19  A 1 
ATOM   147  N  N   . GLN A 1 20  ? 21.534  -82.121  -5.122  1.00 22.26 20  A 1 
ATOM   148  C  CA  . GLN A 1 20  ? 20.962  -80.792  -4.995  1.00 25.70 20  A 1 
ATOM   149  C  C   . GLN A 1 20  ? 21.568  -79.940  -6.112  1.00 25.55 20  A 1 
ATOM   150  O  O   . GLN A 1 20  ? 22.680  -79.435  -6.006  1.00 24.91 20  A 1 
ATOM   151  C  CB  . GLN A 1 20  ? 21.239  -80.194  -3.609  1.00 26.14 20  A 1 
ATOM   152  C  CG  . GLN A 1 20  ? 20.301  -80.758  -2.533  1.00 22.95 20  A 1 
ATOM   153  C  CD  . GLN A 1 20  ? 20.499  -80.078  -1.173  1.00 21.20 20  A 1 
ATOM   154  O  OE1 . GLN A 1 20  ? 21.533  -79.513  -0.867  1.00 21.82 20  A 1 
ATOM   155  N  NE2 . GLN A 1 20  ? 19.520  -80.123  -0.299  1.00 21.52 20  A 1 
ATOM   156  N  N   . TRP A 1 21  ? 20.825  -79.816  -7.227  1.00 32.73 21  A 1 
ATOM   157  C  CA  . TRP A 1 21  ? 21.128  -78.836  -8.254  1.00 32.12 21  A 1 
ATOM   158  C  C   . TRP A 1 21  ? 20.970  -77.467  -7.602  1.00 30.48 21  A 1 
ATOM   159  O  O   . TRP A 1 21  ? 19.859  -77.006  -7.357  1.00 28.78 21  A 1 
ATOM   160  C  CB  . TRP A 1 21  ? 20.227  -79.036  -9.484  1.00 31.65 21  A 1 
ATOM   161  C  CG  . TRP A 1 21  ? 20.654  -80.103  -10.441 1.00 29.90 21  A 1 
ATOM   162  C  CD1 . TRP A 1 21  ? 21.119  -81.341  -10.119 1.00 27.03 21  A 1 
ATOM   163  C  CD2 . TRP A 1 21  ? 20.676  -80.030  -11.890 1.00 29.02 21  A 1 
ATOM   164  N  NE1 . TRP A 1 21  ? 21.423  -82.039  -11.284 1.00 27.83 21  A 1 
ATOM   165  C  CE2 . TRP A 1 21  ? 21.165  -81.268  -12.392 1.00 28.12 21  A 1 
ATOM   166  C  CE3 . TRP A 1 21  ? 20.327  -79.029  -12.831 1.00 30.40 21  A 1 
ATOM   167  C  CZ2 . TRP A 1 21  ? 21.310  -81.509  -13.783 1.00 32.10 21  A 1 
ATOM   168  C  CZ3 . TRP A 1 21  ? 20.467  -79.271  -14.211 1.00 30.42 21  A 1 
ATOM   169  C  CH2 . TRP A 1 21  ? 20.953  -80.487  -14.684 1.00 30.77 21  A 1 
ATOM   170  N  N   . GLY A 1 22  ? 22.105  -76.848  -7.277  1.00 26.29 22  A 1 
ATOM   171  C  CA  . GLY A 1 22  ? 22.135  -75.450  -6.879  1.00 27.54 22  A 1 
ATOM   172  C  C   . GLY A 1 22  ? 21.659  -74.622  -8.058  1.00 27.35 22  A 1 
ATOM   173  O  O   . GLY A 1 22  ? 22.449  -74.286  -8.934  1.00 26.51 22  A 1 
ATOM   174  N  N   . VAL A 1 23  ? 20.361  -74.348  -8.100  1.00 29.86 23  A 1 
ATOM   175  C  CA  . VAL A 1 23  ? 19.795  -73.393  -9.054  1.00 31.12 23  A 1 
ATOM   176  C  C   . VAL A 1 23  ? 20.406  -72.048  -8.677  1.00 30.23 23  A 1 
ATOM   177  O  O   . VAL A 1 23  ? 19.995  -71.426  -7.703  1.00 29.18 23  A 1 
ATOM   178  C  CB  . VAL A 1 23  ? 18.255  -73.355  -9.014  1.00 31.27 23  A 1 
ATOM   179  C  CG1 . VAL A 1 23  ? 17.697  -72.355  -10.024 1.00 26.03 23  A 1 
ATOM   180  C  CG2 . VAL A 1 23  ? 17.676  -74.739  -9.357  1.00 28.73 23  A 1 
ATOM   181  N  N   . GLY A 1 24  ? 21.456  -71.668  -9.420  1.00 27.95 24  A 1 
ATOM   182  C  CA  . GLY A 1 24  ? 22.020  -70.334  -9.303  1.00 28.87 24  A 1 
ATOM   183  C  C   . GLY A 1 24  ? 20.939  -69.353  -9.727  1.00 28.62 24  A 1 
ATOM   184  O  O   . GLY A 1 24  ? 20.729  -69.151  -10.919 1.00 28.06 24  A 1 
ATOM   185  N  N   . ILE A 1 25  ? 20.233  -68.805  -8.754  1.00 26.06 25  A 1 
ATOM   186  C  CA  . ILE A 1 25  ? 19.339  -67.674  -9.002  1.00 28.55 25  A 1 
ATOM   187  C  C   . ILE A 1 25  ? 20.257  -66.533  -9.430  1.00 28.21 25  A 1 
ATOM   188  O  O   . ILE A 1 25  ? 20.834  -65.835  -8.606  1.00 27.44 25  A 1 
ATOM   189  C  CB  . ILE A 1 25  ? 18.480  -67.325  -7.770  1.00 28.79 25  A 1 
ATOM   190  C  CG1 . ILE A 1 25  ? 17.591  -68.528  -7.375  1.00 25.25 25  A 1 
ATOM   191  C  CG2 . ILE A 1 25  ? 17.613  -66.089  -8.072  1.00 27.03 25  A 1 
ATOM   192  C  CD1 . ILE A 1 25  ? 16.775  -68.318  -6.091  1.00 25.65 25  A 1 
ATOM   193  N  N   . THR A 1 26  ? 20.444  -66.382  -10.743 1.00 26.36 26  A 1 
ATOM   194  C  CA  . THR A 1 26  ? 21.002  -65.162  -11.301 1.00 28.79 26  A 1 
ATOM   195  C  C   . THR A 1 26  ? 19.995  -64.068  -10.991 1.00 27.89 26  A 1 
ATOM   196  O  O   . THR A 1 26  ? 19.011  -63.894  -11.697 1.00 27.61 26  A 1 
ATOM   197  C  CB  . THR A 1 26  ? 21.264  -65.263  -12.817 1.00 29.57 26  A 1 
ATOM   198  O  OG1 . THR A 1 26  ? 20.325  -66.092  -13.452 1.00 25.53 26  A 1 
ATOM   199  C  CG2 . THR A 1 26  ? 22.644  -65.853  -13.101 1.00 26.10 26  A 1 
ATOM   200  N  N   . VAL A 1 27  ? 20.250  -63.378  -9.885  1.00 27.09 27  A 1 
ATOM   201  C  CA  . VAL A 1 27  ? 19.557  -62.130  -9.590  1.00 29.14 27  A 1 
ATOM   202  C  C   . VAL A 1 27  ? 19.969  -61.183  -10.705 1.00 28.32 27  A 1 
ATOM   203  O  O   . VAL A 1 27  ? 21.042  -60.582  -10.663 1.00 27.73 27  A 1 
ATOM   204  C  CB  . VAL A 1 27  ? 19.910  -61.575  -8.194  1.00 29.68 27  A 1 
ATOM   205  C  CG1 . VAL A 1 27  ? 19.162  -60.268  -7.905  1.00 25.01 27  A 1 
ATOM   206  C  CG2 . VAL A 1 27  ? 19.539  -62.579  -7.096  1.00 27.20 27  A 1 
ATOM   207  N  N   . VAL A 1 28  ? 19.156  -61.110  -11.748 1.00 25.94 28  A 1 
ATOM   208  C  CA  . VAL A 1 28  ? 19.252  -60.037  -12.725 1.00 27.03 28  A 1 
ATOM   209  C  C   . VAL A 1 28  ? 18.899  -58.788  -11.937 1.00 26.14 28  A 1 
ATOM   210  O  O   . VAL A 1 28  ? 17.730  -58.472  -11.740 1.00 25.39 28  A 1 
ATOM   211  C  CB  . VAL A 1 28  ? 18.329  -60.241  -13.949 1.00 27.68 28  A 1 
ATOM   212  C  CG1 . VAL A 1 28  ? 18.462  -59.081  -14.941 1.00 23.27 28  A 1 
ATOM   213  C  CG2 . VAL A 1 28  ? 18.696  -61.532  -14.690 1.00 25.52 28  A 1 
ATOM   214  N  N   . VAL A 1 29  ? 19.942  -58.110  -11.427 1.00 25.39 29  A 1 
ATOM   215  C  CA  . VAL A 1 29  ? 19.814  -56.734  -10.961 1.00 26.86 29  A 1 
ATOM   216  C  C   . VAL A 1 29  ? 19.502  -55.934  -12.219 1.00 26.13 29  A 1 
ATOM   217  O  O   . VAL A 1 29  ? 20.395  -55.452  -12.907 1.00 25.44 29  A 1 
ATOM   218  C  CB  . VAL A 1 29  ? 21.080  -56.224  -10.243 1.00 27.24 29  A 1 
ATOM   219  C  CG1 . VAL A 1 29  ? 20.890  -54.794  -9.731  1.00 22.62 29  A 1 
ATOM   220  C  CG2 . VAL A 1 29  ? 21.420  -57.109  -9.030  1.00 24.84 29  A 1 
ATOM   221  N  N   . THR A 1 30  ? 18.217  -55.869  -12.571 1.00 25.54 30  A 1 
ATOM   222  C  CA  . THR A 1 30  ? 17.744  -54.851  -13.483 1.00 27.23 30  A 1 
ATOM   223  C  C   . THR A 1 30  ? 18.054  -53.546  -12.778 1.00 26.73 30  A 1 
ATOM   224  O  O   . THR A 1 30  ? 17.356  -53.148  -11.849 1.00 26.24 30  A 1 
ATOM   225  C  CB  . THR A 1 30  ? 16.239  -54.979  -13.813 1.00 27.65 30  A 1 
ATOM   226  O  OG1 . THR A 1 30  ? 15.515  -55.599  -12.781 1.00 23.76 30  A 1 
ATOM   227  C  CG2 . THR A 1 30  ? 16.030  -55.831  -15.067 1.00 24.57 30  A 1 
ATOM   228  N  N   . CYS A 1 31  ? 19.154  -52.927  -13.210 1.00 27.81 31  A 1 
ATOM   229  C  CA  . CYS A 1 31  ? 19.372  -51.512  -12.972 1.00 30.42 31  A 1 
ATOM   230  C  C   . CYS A 1 31  ? 18.185  -50.808  -13.624 1.00 29.48 31  A 1 
ATOM   231  O  O   . CYS A 1 31  ? 18.222  -50.474  -14.805 1.00 28.58 31  A 1 
ATOM   232  C  CB  . CYS A 1 31  ? 20.709  -51.052  -13.584 1.00 30.82 31  A 1 
ATOM   233  S  SG  . CYS A 1 31  ? 22.103  -51.629  -12.593 1.00 26.55 31  A 1 
ATOM   234  N  N   . ILE A 1 32  ? 17.116  -50.631  -12.857 1.00 26.97 32  A 1 
ATOM   235  C  CA  . ILE A 1 32  ? 16.130  -49.613  -13.150 1.00 29.63 32  A 1 
ATOM   236  C  C   . ILE A 1 32  ? 16.947  -48.330  -13.081 1.00 28.54 32  A 1 
ATOM   237  O  O   . ILE A 1 32  ? 17.250  -47.841  -11.996 1.00 27.69 32  A 1 
ATOM   238  C  CB  . ILE A 1 32  ? 14.937  -49.643  -12.170 1.00 30.33 32  A 1 
ATOM   239  C  CG1 . ILE A 1 32  ? 14.196  -51.006  -12.267 1.00 26.43 32  A 1 
ATOM   240  C  CG2 . ILE A 1 32  ? 13.972  -48.480  -12.488 1.00 28.04 32  A 1 
ATOM   241  C  CD1 . ILE A 1 32  ? 13.055  -51.170  -11.260 1.00 26.43 32  A 1 
ATOM   242  N  N   . ALA A 1 33  ? 17.403  -47.879  -14.246 1.00 28.75 33  A 1 
ATOM   243  C  CA  . ALA A 1 33  ? 17.821  -46.503  -14.409 1.00 31.81 33  A 1 
ATOM   244  C  C   . ALA A 1 33  ? 16.589  -45.698  -14.007 1.00 31.67 33  A 1 
ATOM   245  O  O   . ALA A 1 33  ? 15.650  -45.545  -14.787 1.00 31.47 33  A 1 
ATOM   246  C  CB  . ALA A 1 33  ? 18.259  -46.261  -15.860 1.00 32.70 33  A 1 
ATOM   247  N  N   . GLY A 1 34  ? 16.565  -45.293  -12.732 1.00 29.68 34  A 1 
ATOM   248  C  CA  . GLY A 1 34  ? 15.638  -44.288  -12.284 1.00 30.05 34  A 1 
ATOM   249  C  C   . GLY A 1 34  ? 15.930  -43.104  -13.181 1.00 30.35 34  A 1 
ATOM   250  O  O   . GLY A 1 34  ? 16.931  -42.425  -12.996 1.00 30.06 34  A 1 
ATOM   251  N  N   . LEU A 1 35  ? 15.082  -42.925  -14.208 1.00 34.75 35  A 1 
ATOM   252  C  CA  . LEU A 1 35  ? 14.866  -41.629  -14.786 1.00 39.05 35  A 1 
ATOM   253  C  C   . LEU A 1 35  ? 14.422  -40.774  -13.598 1.00 38.15 35  A 1 
ATOM   254  O  O   . LEU A 1 35  ? 13.250  -40.712  -13.260 1.00 39.08 35  A 1 
ATOM   255  C  CB  . LEU A 1 35  ? 13.806  -41.695  -15.908 1.00 40.18 35  A 1 
ATOM   256  C  CG  . LEU A 1 35  ? 14.399  -42.042  -17.289 1.00 35.19 35  A 1 
ATOM   257  C  CD1 . LEU A 1 35  ? 13.322  -42.601  -18.216 1.00 33.05 35  A 1 
ATOM   258  C  CD2 . LEU A 1 35  ? 14.998  -40.795  -17.958 1.00 35.44 35  A 1 
ATOM   259  N  N   . LEU A 1 36  ? 15.413  -40.190  -12.929 1.00 36.10 36  A 1 
ATOM   260  C  CA  . LEU A 1 36  ? 15.246  -38.911  -12.305 1.00 42.17 36  A 1 
ATOM   261  C  C   . LEU A 1 36  ? 14.765  -38.021  -13.450 1.00 40.71 36  A 1 
ATOM   262  O  O   . LEU A 1 36  ? 15.556  -37.424  -14.165 1.00 42.73 36  A 1 
ATOM   263  C  CB  . LEU A 1 36  ? 16.563  -38.422  -11.681 1.00 43.14 36  A 1 
ATOM   264  C  CG  . LEU A 1 36  ? 16.836  -38.990  -10.269 1.00 37.93 36  A 1 
ATOM   265  C  CD1 . LEU A 1 36  ? 18.313  -38.825  -9.898  1.00 35.73 36  A 1 
ATOM   266  C  CD2 . LEU A 1 36  ? 16.001  -38.254  -9.209  1.00 38.02 36  A 1 
ATOM   267  N  N   . ILE A 1 37  ? 13.459  -38.033  -13.640 1.00 36.87 37  A 1 
ATOM   268  C  CA  . ILE A 1 37  ? 12.782  -36.862  -14.136 1.00 41.09 37  A 1 
ATOM   269  C  C   . ILE A 1 37  ? 13.176  -35.819  -13.098 1.00 41.00 37  A 1 
ATOM   270  O  O   . ILE A 1 37  ? 12.555  -35.684  -12.047 1.00 41.78 37  A 1 
ATOM   271  C  CB  . ILE A 1 37  ? 11.258  -37.058  -14.263 1.00 41.18 37  A 1 
ATOM   272  C  CG1 . ILE A 1 37  ? 10.933  -38.237  -15.214 1.00 36.21 37  A 1 
ATOM   273  C  CG2 . ILE A 1 37  ? 10.629  -35.756  -14.793 1.00 37.42 37  A 1 
ATOM   274  C  CD1 . ILE A 1 37  ? 9.438   -38.559  -15.323 1.00 34.21 37  A 1 
ATOM   275  N  N   . VAL A 1 38  ? 14.318  -35.193  -13.370 1.00 40.74 38  A 1 
ATOM   276  C  CA  . VAL A 1 38  ? 14.543  -33.851  -12.908 1.00 43.35 38  A 1 
ATOM   277  C  C   . VAL A 1 38  ? 13.362  -33.121  -13.515 1.00 42.91 38  A 1 
ATOM   278  O  O   . VAL A 1 38  ? 13.388  -32.704  -14.672 1.00 43.21 38  A 1 
ATOM   279  C  CB  . VAL A 1 38  ? 15.902  -33.280  -13.374 1.00 42.36 38  A 1 
ATOM   280  C  CG1 . VAL A 1 38  ? 16.130  -31.887  -12.794 1.00 36.71 38  A 1 
ATOM   281  C  CG2 . VAL A 1 38  ? 17.067  -34.166  -12.912 1.00 38.82 38  A 1 
ATOM   282  N  N   . TYR A 1 39  ? 12.253  -33.089  -12.763 1.00 40.79 39  A 1 
ATOM   283  C  CA  . TYR A 1 39  ? 11.367  -31.970  -12.853 1.00 43.90 39  A 1 
ATOM   284  C  C   . TYR A 1 39  ? 12.333  -30.798  -12.701 1.00 43.27 39  A 1 
ATOM   285  O  O   . TYR A 1 39  ? 12.801  -30.495  -11.606 1.00 44.76 39  A 1 
ATOM   286  C  CB  . TYR A 1 39  ? 10.284  -32.001  -11.753 1.00 43.74 39  A 1 
ATOM   287  C  CG  . TYR A 1 39  ? 9.034   -32.738  -12.153 1.00 40.07 39  A 1 
ATOM   288  C  CD1 . TYR A 1 39  ? 7.958   -32.044  -12.742 1.00 36.58 39  A 1 
ATOM   289  C  CD2 . TYR A 1 39  ? 8.923   -34.118  -11.930 1.00 35.02 39  A 1 
ATOM   290  C  CE1 . TYR A 1 39  ? 6.788   -32.722  -13.107 1.00 34.00 39  A 1 
ATOM   291  C  CE2 . TYR A 1 39  ? 7.757   -34.802  -12.303 1.00 34.77 39  A 1 
ATOM   292  C  CZ  . TYR A 1 39  ? 6.690   -34.106  -12.889 1.00 35.65 39  A 1 
ATOM   293  O  OH  . TYR A 1 39  ? 5.549   -34.778  -13.239 1.00 37.19 39  A 1 
ATOM   294  N  N   . PHE A 1 40  ? 12.704  -30.219  -13.848 1.00 42.49 40  A 1 
ATOM   295  C  CA  . PHE A 1 40  ? 12.993  -28.825  -13.897 1.00 47.43 40  A 1 
ATOM   296  C  C   . PHE A 1 40  ? 11.740  -28.200  -13.301 1.00 47.21 40  A 1 
ATOM   297  O  O   . PHE A 1 40  ? 10.760  -27.961  -13.992 1.00 46.46 40  A 1 
ATOM   298  C  CB  . PHE A 1 40  ? 13.259  -28.351  -15.333 1.00 44.44 40  A 1 
ATOM   299  C  CG  . PHE A 1 40  ? 14.648  -28.671  -15.841 1.00 40.58 40  A 1 
ATOM   300  C  CD1 . PHE A 1 40  ? 15.699  -27.768  -15.626 1.00 37.35 40  A 1 
ATOM   301  C  CD2 . PHE A 1 40  ? 14.893  -29.865  -16.537 1.00 36.36 40  A 1 
ATOM   302  C  CE1 . PHE A 1 40  ? 16.981  -28.053  -16.106 1.00 33.97 40  A 1 
ATOM   303  C  CE2 . PHE A 1 40  ? 16.185  -30.150  -17.015 1.00 34.66 40  A 1 
ATOM   304  C  CZ  . PHE A 1 40  ? 17.228  -29.246  -16.806 1.00 35.74 40  A 1 
ATOM   305  N  N   . VAL A 1 41  ? 11.752  -28.094  -11.971 1.00 42.30 41  A 1 
ATOM   306  C  CA  . VAL A 1 41  ? 10.960  -27.113  -11.274 1.00 45.23 41  A 1 
ATOM   307  C  C   . VAL A 1 41  ? 11.422  -25.849  -11.974 1.00 45.37 41  A 1 
ATOM   308  O  O   . VAL A 1 41  ? 12.538  -25.388  -11.752 1.00 43.84 41  A 1 
ATOM   309  C  CB  . VAL A 1 41  ? 11.254  -27.066  -9.761  1.00 42.44 41  A 1 
ATOM   310  C  CG1 . VAL A 1 41  ? 10.305  -26.099  -9.060  1.00 37.08 41  A 1 
ATOM   311  C  CG2 . VAL A 1 41  ? 11.079  -28.455  -9.115  1.00 39.55 41  A 1 
ATOM   312  N  N   . ASN A 1 42  ? 10.639  -25.445  -12.959 1.00 47.61 42  A 1 
ATOM   313  C  CA  . ASN A 1 42  ? 10.880  -24.212  -13.664 1.00 50.92 42  A 1 
ATOM   314  C  C   . ASN A 1 42  ? 11.114  -23.199  -12.553 1.00 49.82 42  A 1 
ATOM   315  O  O   . ASN A 1 42  ? 10.298  -23.213  -11.617 1.00 48.15 42  A 1 
ATOM   316  C  CB  . ASN A 1 42  ? 9.656   -23.868  -14.543 1.00 48.14 42  A 1 
ATOM   317  C  CG  . ASN A 1 42  ? 10.001  -23.622  -16.000 1.00 41.29 42  A 1 
ATOM   318  O  OD1 . ASN A 1 42  ? 11.120  -23.324  -16.360 1.00 39.42 42  A 1 
ATOM   319  N  ND2 . ASN A 1 42  ? 9.030   -23.716  -16.873 1.00 38.70 42  A 1 
ATOM   320  N  N   . PRO A 1 43  ? 12.244  -22.483  -12.538 1.00 42.74 43  A 1 
ATOM   321  C  CA  . PRO A 1 43  ? 12.608  -21.650  -11.407 1.00 44.90 43  A 1 
ATOM   322  C  C   . PRO A 1 43  ? 11.345  -20.880  -11.047 1.00 47.12 43  A 1 
ATOM   323  O  O   . PRO A 1 43  ? 10.748  -20.283  -11.942 1.00 45.45 43  A 1 
ATOM   324  C  CB  . PRO A 1 43  ? 13.735  -20.739  -11.885 1.00 41.68 43  A 1 
ATOM   325  C  CG  . PRO A 1 43  ? 13.642  -20.809  -13.409 1.00 39.32 43  A 1 
ATOM   326  C  CD  . PRO A 1 43  ? 13.102  -22.205  -13.670 1.00 42.95 43  A 1 
ATOM   327  N  N   . SER A 1 44  ? 10.903  -21.080  -9.795  1.00 46.70 44  A 1 
ATOM   328  C  CA  . SER A 1 44  ? 9.555   -20.720  -9.350  1.00 47.75 44  A 1 
ATOM   329  C  C   . SER A 1 44  ? 9.213   -19.390  -9.991  1.00 48.89 44  A 1 
ATOM   330  O  O   . SER A 1 44  ? 9.980   -18.444  -9.822  1.00 45.48 44  A 1 
ATOM   331  C  CB  . SER A 1 44  ? 9.521   -20.574  -7.821  1.00 43.75 44  A 1 
ATOM   332  O  OG  . SER A 1 44  ? 10.486  -19.635  -7.391  1.00 39.66 44  A 1 
ATOM   333  N  N   . ASN A 1 45  ? 8.148   -19.367  -10.793 1.00 50.62 45  A 1 
ATOM   334  C  CA  . ASN A 1 45  ? 7.807   -18.198  -11.581 1.00 51.00 45  A 1 
ATOM   335  C  C   . ASN A 1 45  ? 7.469   -17.096  -10.574 1.00 51.37 45  A 1 
ATOM   336  O  O   . ASN A 1 45  ? 6.353   -17.036  -10.076 1.00 48.48 45  A 1 
ATOM   337  C  CB  . ASN A 1 45  ? 6.660   -18.577  -12.542 1.00 47.42 45  A 1 
ATOM   338  C  CG  . ASN A 1 45  ? 6.508   -17.628  -13.721 1.00 41.75 45  A 1 
ATOM   339  O  OD1 . ASN A 1 45  ? 7.263   -16.693  -13.922 1.00 40.04 45  A 1 
ATOM   340  N  ND2 . ASN A 1 45  ? 5.524   -17.871  -14.558 1.00 37.90 45  A 1 
ATOM   341  N  N   . THR A 1 46  ? 8.488   -16.384  -10.119 1.00 50.88 46  A 1 
ATOM   342  C  CA  . THR A 1 46  ? 8.430   -15.518  -8.959  1.00 52.74 46  A 1 
ATOM   343  C  C   . THR A 1 46  ? 7.507   -14.407  -9.387  1.00 55.12 46  A 1 
ATOM   344  O  O   . THR A 1 46  ? 7.897   -13.580  -10.203 1.00 52.42 46  A 1 
ATOM   345  C  CB  . THR A 1 46  ? 9.804   -14.987  -8.515  1.00 48.66 46  A 1 
ATOM   346  O  OG1 . THR A 1 46  ? 10.606  -14.661  -9.617  1.00 43.86 46  A 1 
ATOM   347  C  CG2 . THR A 1 46  ? 10.573  -16.011  -7.683  1.00 43.17 46  A 1 
ATOM   348  N  N   . ALA A 1 47  ? 6.248   -14.513  -8.948  1.00 59.91 47  A 1 
ATOM   349  C  CA  . ALA A 1 47  ? 5.200   -13.634  -9.421  1.00 62.41 47  A 1 
ATOM   350  C  C   . ALA A 1 47  ? 5.710   -12.210  -9.252  1.00 66.86 47  A 1 
ATOM   351  O  O   . ALA A 1 47  ? 6.120   -11.831  -8.147  1.00 63.40 47  A 1 
ATOM   352  C  CB  . ALA A 1 47  ? 3.903   -13.915  -8.649  1.00 56.03 47  A 1 
ATOM   353  N  N   . LYS A 1 48  ? 5.793   -11.483  -10.352 1.00 81.02 48  A 1 
ATOM   354  C  CA  . LYS A 1 48  ? 6.413   -10.165  -10.367 1.00 87.45 48  A 1 
ATOM   355  C  C   . LYS A 1 48  ? 5.594   -9.260   -9.450  1.00 91.67 48  A 1 
ATOM   356  O  O   . LYS A 1 48  ? 4.369   -9.315   -9.470  1.00 90.64 48  A 1 
ATOM   357  C  CB  . LYS A 1 48  ? 6.495   -9.613   -11.798 1.00 79.97 48  A 1 
ATOM   358  C  CG  . LYS A 1 48  ? 7.516   -10.368  -12.664 1.00 69.90 48  A 1 
ATOM   359  C  CD  . LYS A 1 48  ? 7.557   -9.764   -14.072 1.00 64.96 48  A 1 
ATOM   360  C  CE  . LYS A 1 48  ? 8.574   -10.508  -14.929 1.00 55.31 48  A 1 
ATOM   361  N  NZ  . LYS A 1 48  ? 8.577   -10.006  -16.319 1.00 48.49 48  A 1 
ATOM   362  N  N   . THR A 1 49  ? 6.299   -8.474   -8.650  1.00 93.89 49  A 1 
ATOM   363  C  CA  . THR A 1 49  ? 5.678   -7.562   -7.707  1.00 95.92 49  A 1 
ATOM   364  C  C   . THR A 1 49  ? 5.589   -6.169   -8.330  1.00 96.72 49  A 1 
ATOM   365  O  O   . THR A 1 49  ? 6.591   -5.650   -8.816  1.00 96.20 49  A 1 
ATOM   366  C  CB  . THR A 1 49  ? 6.465   -7.538   -6.391  1.00 94.84 49  A 1 
ATOM   367  O  OG1 . THR A 1 49  ? 6.575   -8.850   -5.880  1.00 86.62 49  A 1 
ATOM   368  C  CG2 . THR A 1 49  ? 5.794   -6.696   -5.311  1.00 87.82 49  A 1 
ATOM   369  N  N   . ILE A 1 50  ? 4.400   -5.582   -8.311  1.00 97.44 50  A 1 
ATOM   370  C  CA  . ILE A 1 50  ? 4.208   -4.152   -8.548  1.00 97.69 50  A 1 
ATOM   371  C  C   . ILE A 1 50  ? 4.551   -3.437   -7.243  1.00 97.84 50  A 1 
ATOM   372  O  O   . ILE A 1 50  ? 3.905   -3.689   -6.226  1.00 97.70 50  A 1 
ATOM   373  C  CB  . ILE A 1 50  ? 2.756   -3.829   -8.979  1.00 97.42 50  A 1 
ATOM   374  C  CG1 . ILE A 1 50  ? 2.342   -4.631   -10.230 1.00 96.21 50  A 1 
ATOM   375  C  CG2 . ILE A 1 50  ? 2.599   -2.320   -9.230  1.00 96.33 50  A 1 
ATOM   376  C  CD1 . ILE A 1 50  ? 0.875   -4.438   -10.647 1.00 94.63 50  A 1 
ATOM   377  N  N   . ASN A 1 51  ? 5.539   -2.557   -7.273  1.00 98.25 51  A 1 
ATOM   378  C  CA  . ASN A 1 51  ? 5.856   -1.668   -6.155  1.00 98.39 51  A 1 
ATOM   379  C  C   . ASN A 1 51  ? 5.247   -0.294   -6.449  1.00 98.58 51  A 1 
ATOM   380  O  O   . ASN A 1 51  ? 5.636   0.349    -7.421  1.00 98.40 51  A 1 
ATOM   381  C  CB  . ASN A 1 51  ? 7.378   -1.574   -5.974  1.00 97.77 51  A 1 
ATOM   382  C  CG  . ASN A 1 51  ? 8.019   -2.920   -5.675  1.00 88.85 51  A 1 
ATOM   383  O  OD1 . ASN A 1 51  ? 7.716   -3.594   -4.715  1.00 79.84 51  A 1 
ATOM   384  N  ND2 . ASN A 1 51  ? 8.932   -3.340   -6.507  1.00 78.28 51  A 1 
ATOM   385  N  N   . ILE A 1 52  ? 4.329   0.153    -5.608  1.00 98.66 52  A 1 
ATOM   386  C  CA  . ILE A 1 52  ? 3.670   1.450    -5.756  1.00 98.78 52  A 1 
ATOM   387  C  C   . ILE A 1 52  ? 4.269   2.416    -4.746  1.00 98.80 52  A 1 
ATOM   388  O  O   . ILE A 1 52  ? 4.156   2.174    -3.546  1.00 98.76 52  A 1 
ATOM   389  C  CB  . ILE A 1 52  ? 2.138   1.334    -5.575  1.00 98.72 52  A 1 
ATOM   390  C  CG1 . ILE A 1 52  ? 1.556   0.162    -6.394  1.00 98.47 52  A 1 
ATOM   391  C  CG2 . ILE A 1 52  ? 1.485   2.680    -5.920  1.00 98.49 52  A 1 
ATOM   392  C  CD1 . ILE A 1 52  ? 0.047   -0.034   -6.213  1.00 97.95 52  A 1 
ATOM   393  N  N   . PHE A 1 53  ? 4.886   3.504    -5.222  1.00 98.89 53  A 1 
ATOM   394  C  CA  . PHE A 1 53  ? 5.226   4.624    -4.360  1.00 98.80 53  A 1 
ATOM   395  C  C   . PHE A 1 53  ? 3.975   5.488    -4.203  1.00 98.99 53  A 1 
ATOM   396  O  O   . PHE A 1 53  ? 3.634   6.263    -5.087  1.00 98.89 53  A 1 
ATOM   397  C  CB  . PHE A 1 53  ? 6.423   5.389    -4.946  1.00 98.87 53  A 1 
ATOM   398  C  CG  . PHE A 1 53  ? 6.930   6.567    -4.132  1.00 98.88 53  A 1 
ATOM   399  C  CD1 . PHE A 1 53  ? 7.809   7.506    -4.736  1.00 98.56 53  A 1 
ATOM   400  C  CD2 . PHE A 1 53  ? 6.583   6.762    -2.781  1.00 98.60 53  A 1 
ATOM   401  C  CE1 . PHE A 1 53  ? 8.322   8.586    -4.014  1.00 98.43 53  A 1 
ATOM   402  C  CE2 . PHE A 1 53  ? 7.077   7.855    -2.053  1.00 98.39 53  A 1 
ATOM   403  C  CZ  . PHE A 1 53  ? 7.948   8.764    -2.670  1.00 98.51 53  A 1 
ATOM   404  N  N   . SER A 1 54  ? 3.264   5.287    -3.080  1.00 98.97 54  A 1 
ATOM   405  C  CA  . SER A 1 54  ? 1.992   5.926    -2.793  1.00 98.93 54  A 1 
ATOM   406  C  C   . SER A 1 54  ? 2.191   7.190    -1.959  1.00 98.96 54  A 1 
ATOM   407  O  O   . SER A 1 54  ? 2.703   7.118    -0.844  1.00 98.85 54  A 1 
ATOM   408  C  CB  . SER A 1 54  ? 1.066   4.940    -2.090  1.00 98.69 54  A 1 
ATOM   409  O  OG  . SER A 1 54  ? -0.228  5.476    -2.028  1.00 87.53 54  A 1 
ATOM   410  N  N   . ILE A 1 55  ? 1.781   8.321    -2.527  1.00 98.90 55  A 1 
ATOM   411  C  CA  . ILE A 1 55  ? 1.868   9.668    -1.953  1.00 98.98 55  A 1 
ATOM   412  C  C   . ILE A 1 55  ? 0.440   10.195   -1.857  1.00 98.87 55  A 1 
ATOM   413  O  O   . ILE A 1 55  ? -0.132  10.627   -2.860  1.00 98.71 55  A 1 
ATOM   414  C  CB  . ILE A 1 55  ? 2.756   10.570   -2.843  1.00 98.91 55  A 1 
ATOM   415  C  CG1 . ILE A 1 55  ? 4.164   9.972    -3.070  1.00 98.77 55  A 1 
ATOM   416  C  CG2 . ILE A 1 55  ? 2.859   11.975   -2.220  1.00 98.83 55  A 1 
ATOM   417  C  CD1 . ILE A 1 55  ? 5.032   10.752   -4.079  1.00 98.53 55  A 1 
ATOM   418  N  N   . SER A 1 56  ? -0.160  10.116   -0.667  1.00 98.89 56  A 1 
ATOM   419  C  CA  . SER A 1 56  ? -1.531  10.559   -0.431  1.00 98.81 56  A 1 
ATOM   420  C  C   . SER A 1 56  ? -1.555  11.898   0.297   1.00 98.84 56  A 1 
ATOM   421  O  O   . SER A 1 56  ? -0.723  12.115   1.172   1.00 98.47 56  A 1 
ATOM   422  C  CB  . SER A 1 56  ? -2.310  9.512    0.374   1.00 98.45 56  A 1 
ATOM   423  O  OG  . SER A 1 56  ? -2.517  8.352    -0.418  1.00 92.50 56  A 1 
ATOM   424  N  N   . ASP A 1 57  ? -2.501  12.773   -0.072  1.00 98.80 57  A 1 
ATOM   425  C  CA  . ASP A 1 57  ? -2.785  14.021   0.628   1.00 98.80 57  A 1 
ATOM   426  C  C   . ASP A 1 57  ? -1.500  14.837   0.883   1.00 98.91 57  A 1 
ATOM   427  O  O   . ASP A 1 57  ? -1.152  15.217   2.013   1.00 98.80 57  A 1 
ATOM   428  C  CB  . ASP A 1 57  ? -3.603  13.733   1.893   1.00 98.75 57  A 1 
ATOM   429  C  CG  . ASP A 1 57  ? -4.870  12.912   1.605   1.00 98.32 57  A 1 
ATOM   430  O  OD1 . ASP A 1 57  ? -5.935  13.512   1.381   1.00 96.29 57  A 1 
ATOM   431  O  OD2 . ASP A 1 57  ? -4.768  11.663   1.617   1.00 96.52 57  A 1 
ATOM   432  N  N   . LEU A 1 58  ? -0.732  15.045   -0.200  1.00 98.95 58  A 1 
ATOM   433  C  CA  . LEU A 1 58  ? 0.557   15.732   -0.163  1.00 98.93 58  A 1 
ATOM   434  C  C   . LEU A 1 58  ? 0.408   17.174   0.322   1.00 98.90 58  A 1 
ATOM   435  O  O   . LEU A 1 58  ? 1.241   17.641   1.101   1.00 98.83 58  A 1 
ATOM   436  C  CB  . LEU A 1 58  ? 1.183   15.647   -1.570  1.00 98.89 58  A 1 
ATOM   437  C  CG  . LEU A 1 58  ? 2.504   16.415   -1.740  1.00 98.56 58  A 1 
ATOM   438  C  CD1 . LEU A 1 58  ? 3.626   15.845   -0.863  1.00 98.54 58  A 1 
ATOM   439  C  CD2 . LEU A 1 58  ? 2.960   16.332   -3.199  1.00 98.48 58  A 1 
ATOM   440  N  N   . GLN A 1 59  ? -0.637  17.867   -0.130  1.00 98.90 59  A 1 
ATOM   441  C  CA  . GLN A 1 59  ? -1.056  19.209   0.299   1.00 98.98 59  A 1 
ATOM   442  C  C   . GLN A 1 59  ? 0.106   20.213   0.383   1.00 98.95 59  A 1 
ATOM   443  O  O   . GLN A 1 59  ? 0.324   20.847   1.416   1.00 98.82 59  A 1 
ATOM   444  C  CB  . GLN A 1 59  ? -1.897  19.130   1.585   1.00 98.82 59  A 1 
ATOM   445  C  CG  . GLN A 1 59  ? -3.192  18.336   1.372   1.00 98.44 59  A 1 
ATOM   446  C  CD  . GLN A 1 59  ? -4.108  18.273   2.598   1.00 98.10 59  A 1 
ATOM   447  O  OE1 . GLN A 1 59  ? -4.975  17.416   2.679   1.00 94.00 59  A 1 
ATOM   448  N  NE2 . GLN A 1 59  ? -3.980  19.141   3.565   1.00 92.83 59  A 1 
ATOM   449  N  N   . ILE A 1 60  ? 0.870   20.352   -0.698  1.00 98.96 60  A 1 
ATOM   450  C  CA  . ILE A 1 60  ? 1.944   21.346   -0.771  1.00 98.95 60  A 1 
ATOM   451  C  C   . ILE A 1 60  ? 1.367   22.744   -0.553  1.00 98.81 60  A 1 
ATOM   452  O  O   . ILE A 1 60  ? 0.453   23.163   -1.279  1.00 98.76 60  A 1 
ATOM   453  C  CB  . ILE A 1 60  ? 2.723   21.253   -2.099  1.00 98.86 60  A 1 
ATOM   454  C  CG1 . ILE A 1 60  ? 3.486   19.919   -2.231  1.00 98.16 60  A 1 
ATOM   455  C  CG2 . ILE A 1 60  ? 3.705   22.427   -2.273  1.00 98.60 60  A 1 
ATOM   456  C  CD1 . ILE A 1 60  ? 4.578   19.672   -1.173  1.00 96.02 60  A 1 
ATOM   457  N  N   . ASP A 1 61  ? 1.927   23.475   0.406   1.00 98.89 61  A 1 
ATOM   458  C  CA  . ASP A 1 61  ? 1.550   24.837   0.735   1.00 98.89 61  A 1 
ATOM   459  C  C   . ASP A 1 61  ? 2.695   25.818   0.452   1.00 98.84 61  A 1 
ATOM   460  O  O   . ASP A 1 61  ? 3.604   25.959   1.267   1.00 98.65 61  A 1 
ATOM   461  C  CB  . ASP A 1 61  ? 1.068   24.930   2.185   1.00 98.81 61  A 1 
ATOM   462  C  CG  . ASP A 1 61  ? 0.437   26.296   2.478   1.00 98.70 61  A 1 
ATOM   463  O  OD1 . ASP A 1 61  ? 0.331   27.128   1.547   1.00 98.19 61  A 1 
ATOM   464  O  OD2 . ASP A 1 61  ? -0.033  26.520   3.608   1.00 97.95 61  A 1 
ATOM   465  N  N   . PRO A 1 62  ? 2.656   26.545   -0.674  1.00 98.64 62  A 1 
ATOM   466  C  CA  . PRO A 1 62  ? 3.637   27.586   -0.960  1.00 98.44 62  A 1 
ATOM   467  C  C   . PRO A 1 62  ? 3.610   28.765   0.015   1.00 98.34 62  A 1 
ATOM   468  O  O   . PRO A 1 62  ? 4.565   29.538   0.050   1.00 97.91 62  A 1 
ATOM   469  C  CB  . PRO A 1 62  ? 3.324   28.059   -2.384  1.00 98.17 62  A 1 
ATOM   470  C  CG  . PRO A 1 62  ? 2.552   26.897   -2.990  1.00 97.56 62  A 1 
ATOM   471  C  CD  . PRO A 1 62  ? 1.765   26.357   -1.799  1.00 98.43 62  A 1 
ATOM   472  N  N   . LEU A 1 63  ? 2.530   28.930   0.794   1.00 98.47 63  A 1 
ATOM   473  C  CA  . LEU A 1 63  ? 2.363   30.002   1.780   1.00 98.41 63  A 1 
ATOM   474  C  C   . LEU A 1 63  ? 2.847   29.600   3.179   1.00 98.53 63  A 1 
ATOM   475  O  O   . LEU A 1 63  ? 2.866   30.438   4.083   1.00 98.26 63  A 1 
ATOM   476  C  CB  . LEU A 1 63  ? 0.884   30.450   1.816   1.00 98.11 63  A 1 
ATOM   477  C  CG  . LEU A 1 63  ? 0.279   30.853   0.465   1.00 97.36 63  A 1 
ATOM   478  C  CD1 . LEU A 1 63  ? -1.167  31.301   0.675   1.00 96.22 63  A 1 
ATOM   479  C  CD2 . LEU A 1 63  ? 1.045   32.002   -0.198  1.00 95.75 63  A 1 
ATOM   480  N  N   . TYR A 1 64  ? 3.269   28.346   3.373   1.00 98.69 64  A 1 
ATOM   481  C  CA  . TYR A 1 64  ? 3.809   27.871   4.640   1.00 98.62 64  A 1 
ATOM   482  C  C   . TYR A 1 64  ? 5.048   28.668   5.054   1.00 98.73 64  A 1 
ATOM   483  O  O   . TYR A 1 64  ? 6.024   28.787   4.305   1.00 98.60 64  A 1 
ATOM   484  C  CB  . TYR A 1 64  ? 4.130   26.371   4.543   1.00 98.64 64  A 1 
ATOM   485  C  CG  . TYR A 1 64  ? 4.766   25.812   5.798   1.00 98.70 64  A 1 
ATOM   486  C  CD1 . TYR A 1 64  ? 6.162   25.747   5.924   1.00 98.55 64  A 1 
ATOM   487  C  CD2 . TYR A 1 64  ? 3.956   25.376   6.871   1.00 98.55 64  A 1 
ATOM   488  C  CE1 . TYR A 1 64  ? 6.756   25.257   7.098   1.00 98.39 64  A 1 
ATOM   489  C  CE2 . TYR A 1 64  ? 4.540   24.879   8.045   1.00 98.38 64  A 1 
ATOM   490  C  CZ  . TYR A 1 64  ? 5.941   24.821   8.156   1.00 98.42 64  A 1 
ATOM   491  O  OH  . TYR A 1 64  ? 6.515   24.339   9.302   1.00 98.00 64  A 1 
ATOM   492  N  N   . ASN A 1 65  ? 5.040   29.171   6.293   1.00 98.55 65  A 1 
ATOM   493  C  CA  . ASN A 1 65  ? 6.162   29.864   6.907   1.00 98.59 65  A 1 
ATOM   494  C  C   . ASN A 1 65  ? 6.758   28.996   8.026   1.00 98.47 65  A 1 
ATOM   495  O  O   . ASN A 1 65  ? 6.170   28.855   9.095   1.00 98.13 65  A 1 
ATOM   496  C  CB  . ASN A 1 65  ? 5.694   31.240   7.401   1.00 98.42 65  A 1 
ATOM   497  C  CG  . ASN A 1 65  ? 6.805   32.024   8.071   1.00 98.18 65  A 1 
ATOM   498  O  OD1 . ASN A 1 65  ? 7.970   31.650   8.081   1.00 96.86 65  A 1 
ATOM   499  N  ND2 . ASN A 1 65  ? 6.468   33.147   8.665   1.00 96.41 65  A 1 
ATOM   500  N  N   . ALA A 1 66  ? 7.972   28.494   7.820   1.00 98.27 66  A 1 
ATOM   501  C  CA  . ALA A 1 66  ? 8.691   27.676   8.792   1.00 97.91 66  A 1 
ATOM   502  C  C   . ALA A 1 66  ? 8.939   28.369   10.146  1.00 97.62 66  A 1 
ATOM   503  O  O   . ALA A 1 66  ? 9.197   27.691   11.145  1.00 96.88 66  A 1 
ATOM   504  C  CB  . ALA A 1 66  ? 10.024  27.264   8.153   1.00 97.56 66  A 1 
ATOM   505  N  N   . TYR A 1 67  ? 8.846   29.694   10.209  1.00 98.39 67  A 1 
ATOM   506  C  CA  . TYR A 1 67  ? 9.023   30.506   11.418  1.00 98.24 67  A 1 
ATOM   507  C  C   . TYR A 1 67  ? 7.696   30.964   12.041  1.00 98.24 67  A 1 
ATOM   508  O  O   . TYR A 1 67  ? 7.706   31.718   13.020  1.00 97.49 67  A 1 
ATOM   509  C  CB  . TYR A 1 67  ? 9.923   31.699   11.099  1.00 98.09 67  A 1 
ATOM   510  C  CG  . TYR A 1 67  ? 11.307  31.334   10.630  1.00 97.82 67  A 1 
ATOM   511  C  CD1 . TYR A 1 67  ? 12.328  31.079   11.566  1.00 96.69 67  A 1 
ATOM   512  C  CD2 . TYR A 1 67  ? 11.607  31.262   9.252   1.00 96.74 67  A 1 
ATOM   513  C  CE1 . TYR A 1 67  ? 13.630  30.759   11.140  1.00 95.88 67  A 1 
ATOM   514  C  CE2 . TYR A 1 67  ? 12.899  30.940   8.811   1.00 96.00 67  A 1 
ATOM   515  C  CZ  . TYR A 1 67  ? 13.910  30.691   9.759   1.00 95.88 67  A 1 
ATOM   516  O  OH  . TYR A 1 67  ? 15.174  30.373   9.336   1.00 94.23 67  A 1 
ATOM   517  N  N   . SER A 1 68  ? 6.559   30.555   11.507  1.00 98.29 68  A 1 
ATOM   518  C  CA  . SER A 1 68  ? 5.244   30.775   12.099  1.00 98.18 68  A 1 
ATOM   519  C  C   . SER A 1 68  ? 4.775   29.504   12.791  1.00 97.98 68  A 1 
ATOM   520  O  O   . SER A 1 68  ? 4.694   28.457   12.162  1.00 97.38 68  A 1 
ATOM   521  C  CB  . SER A 1 68  ? 4.223   31.201   11.042  1.00 97.91 68  A 1 
ATOM   522  O  OG  . SER A 1 68  ? 2.978   31.439   11.661  1.00 95.06 68  A 1 
ATOM   523  N  N   . THR A 1 69  ? 4.429   29.621   14.078  1.00 97.75 69  A 1 
ATOM   524  C  CA  . THR A 1 69  ? 3.791   28.534   14.845  1.00 97.20 69  A 1 
ATOM   525  C  C   . THR A 1 69  ? 2.284   28.760   15.017  1.00 97.22 69  A 1 
ATOM   526  O  O   . THR A 1 69  ? 1.646   28.071   15.811  1.00 96.04 69  A 1 
ATOM   527  C  CB  . THR A 1 69  ? 4.470   28.326   16.208  1.00 96.24 69  A 1 
ATOM   528  O  OG1 . THR A 1 69  ? 4.336   29.476   17.006  1.00 94.14 69  A 1 
ATOM   529  C  CG2 . THR A 1 69  ? 5.959   28.027   16.070  1.00 93.71 69  A 1 
ATOM   530  N  N   . ASP A 1 70  ? 1.707   29.722   14.300  1.00 97.45 70  A 1 
ATOM   531  C  CA  . ASP A 1 70  ? 0.280   30.009   14.361  1.00 97.34 70  A 1 
ATOM   532  C  C   . ASP A 1 70  ? -0.518  29.003   13.521  1.00 97.63 70  A 1 
ATOM   533  O  O   . ASP A 1 70  ? -0.779  29.194   12.333  1.00 97.04 70  A 1 
ATOM   534  C  CB  . ASP A 1 70  ? -0.013  31.466   13.960  1.00 96.21 70  A 1 
ATOM   535  C  CG  . ASP A 1 70  ? -1.515  31.765   14.046  1.00 92.59 70  A 1 
ATOM   536  O  OD1 . ASP A 1 70  ? -2.250  30.987   14.704  1.00 90.08 70  A 1 
ATOM   537  O  OD2 . ASP A 1 70  ? -1.950  32.752   13.423  1.00 88.62 70  A 1 
ATOM   538  N  N   . VAL A 1 71  ? -0.923  27.929   14.187  1.00 97.67 71  A 1 
ATOM   539  C  CA  . VAL A 1 71  ? -1.748  26.865   13.600  1.00 97.59 71  A 1 
ATOM   540  C  C   . VAL A 1 71  ? -3.125  27.392   13.168  1.00 97.64 71  A 1 
ATOM   541  O  O   . VAL A 1 71  ? -3.686  26.895   12.200  1.00 96.34 71  A 1 
ATOM   542  C  CB  . VAL A 1 71  ? -1.895  25.712   14.607  1.00 96.08 71  A 1 
ATOM   543  C  CG1 . VAL A 1 71  ? -2.771  24.583   14.078  1.00 89.26 71  A 1 
ATOM   544  C  CG2 . VAL A 1 71  ? -0.528  25.116   14.960  1.00 90.13 71  A 1 
ATOM   545  N  N   . SER A 1 72  ? -3.664  28.434   13.840  1.00 97.75 72  A 1 
ATOM   546  C  CA  . SER A 1 72  ? -4.962  29.006   13.461  1.00 97.58 72  A 1 
ATOM   547  C  C   . SER A 1 72  ? -4.940  29.652   12.074  1.00 97.40 72  A 1 
ATOM   548  O  O   . SER A 1 72  ? -5.942  29.633   11.363  1.00 96.48 72  A 1 
ATOM   549  C  CB  . SER A 1 72  ? -5.449  29.998   14.522  1.00 97.07 72  A 1 
ATOM   550  O  OG  . SER A 1 72  ? -4.817  31.256   14.457  1.00 90.19 72  A 1 
ATOM   551  N  N   . SER A 1 73  ? -3.768  30.124   11.658  1.00 97.62 73  A 1 
ATOM   552  C  CA  . SER A 1 73  ? -3.479  30.645   10.318  1.00 97.49 73  A 1 
ATOM   553  C  C   . SER A 1 73  ? -2.783  29.614   9.416   1.00 97.91 73  A 1 
ATOM   554  O  O   . SER A 1 73  ? -2.138  30.002   8.437   1.00 97.23 73  A 1 
ATOM   555  C  CB  . SER A 1 73  ? -2.662  31.934   10.416  1.00 95.77 73  A 1 
ATOM   556  O  OG  . SER A 1 73  ? -3.337  32.912   11.176  1.00 81.64 73  A 1 
ATOM   557  N  N   . LEU A 1 74  ? -2.852  28.343   9.741   1.00 98.18 74  A 1 
ATOM   558  C  CA  . LEU A 1 74  ? -2.206  27.247   8.999   1.00 98.37 74  A 1 
ATOM   559  C  C   . LEU A 1 74  ? -0.683  27.447   8.819   1.00 98.56 74  A 1 
ATOM   560  O  O   . LEU A 1 74  ? -0.115  27.073   7.793   1.00 98.12 74  A 1 
ATOM   561  C  CB  . LEU A 1 74  ? -2.933  27.018   7.653   1.00 97.99 74  A 1 
ATOM   562  C  CG  . LEU A 1 74  ? -4.423  26.643   7.761   1.00 96.67 74  A 1 
ATOM   563  C  CD1 . LEU A 1 74  ? -5.041  26.637   6.356   1.00 94.35 74  A 1 
ATOM   564  C  CD2 . LEU A 1 74  ? -4.606  25.256   8.372   1.00 93.85 74  A 1 
ATOM   565  N  N   . CYS A 1 75  ? -0.018  28.052   9.806   1.00 98.30 75  A 1 
ATOM   566  C  CA  . CYS A 1 75  ? 1.394   28.432   9.740   1.00 98.42 75  A 1 
ATOM   567  C  C   . CYS A 1 75  ? 1.737   29.371   8.559   1.00 98.54 75  A 1 
ATOM   568  O  O   . CYS A 1 75  ? 2.870   29.380   8.082   1.00 98.15 75  A 1 
ATOM   569  C  CB  . CYS A 1 75  ? 2.289   27.186   9.807   1.00 98.25 75  A 1 
ATOM   570  S  SG  . CYS A 1 75  ? 2.003   26.102   11.238  1.00 97.84 75  A 1 
ATOM   571  N  N   . ARG A 1 76  ? 0.777   30.176   8.104   1.00 98.38 76  A 1 
ATOM   572  C  CA  . ARG A 1 76  ? 0.952   31.193   7.044   1.00 98.24 76  A 1 
ATOM   573  C  C   . ARG A 1 76  ? 1.154   32.605   7.608   1.00 97.79 76  A 1 
ATOM   574  O  O   . ARG A 1 76  ? 1.297   33.555   6.854   1.00 96.05 76  A 1 
ATOM   575  C  CB  . ARG A 1 76  ? -0.249  31.150   6.092   1.00 98.18 76  A 1 
ATOM   576  C  CG  . ARG A 1 76  ? -0.413  29.802   5.369   1.00 98.17 76  A 1 
ATOM   577  C  CD  . ARG A 1 76  ? -1.683  29.824   4.514   1.00 97.86 76  A 1 
ATOM   578  N  NE  . ARG A 1 76  ? -1.820  28.588   3.742   1.00 97.84 76  A 1 
ATOM   579  C  CZ  . ARG A 1 76  ? -2.862  28.225   3.010   1.00 97.82 76  A 1 
ATOM   580  N  NH1 . ARG A 1 76  ? -3.937  28.941   2.913   1.00 96.97 76  A 1 
ATOM   581  N  NH2 . ARG A 1 76  ? -2.820  27.108   2.344   1.00 96.79 76  A 1 
ATOM   582  N  N   . GLY A 1 77  ? 1.148   32.729   8.925   1.00 97.74 77  A 1 
ATOM   583  C  CA  . GLY A 1 77  ? 1.283   33.999   9.634   1.00 97.28 77  A 1 
ATOM   584  C  C   . GLY A 1 77  ? 2.714   34.559   9.638   1.00 97.72 77  A 1 
ATOM   585  O  O   . GLY A 1 77  ? 3.644   34.035   9.016   1.00 96.95 77  A 1 
ATOM   586  N  N   . ASN A 1 78  ? 2.888   35.645   10.393  1.00 97.32 78  A 1 
ATOM   587  C  CA  . ASN A 1 78  ? 4.190   36.266   10.585  1.00 97.25 78  A 1 
ATOM   588  C  C   . ASN A 1 78  ? 5.127   35.384   11.411  1.00 97.64 78  A 1 
ATOM   589  O  O   . ASN A 1 78  ? 4.694   34.527   12.179  1.00 96.78 78  A 1 
ATOM   590  C  CB  . ASN A 1 78  ? 3.996   37.638   11.254  1.00 96.33 78  A 1 
ATOM   591  C  CG  . ASN A 1 78  ? 3.285   38.633   10.347  1.00 92.94 78  A 1 
ATOM   592  O  OD1 . ASN A 1 78  ? 3.506   38.697   9.158   1.00 86.55 78  A 1 
ATOM   593  N  ND2 . ASN A 1 78  ? 2.419   39.451   10.895  1.00 85.37 78  A 1 
ATOM   594  N  N   . ASN A 1 79  ? 6.435   35.668   11.319  1.00 97.20 79  A 1 
ATOM   595  C  CA  . ASN A 1 79  ? 7.443   35.015   12.150  1.00 97.25 79  A 1 
ATOM   596  C  C   . ASN A 1 79  ? 7.154   35.276   13.640  1.00 97.02 79  A 1 
ATOM   597  O  O   . ASN A 1 79  ? 7.077   36.426   14.057  1.00 95.79 79  A 1 
ATOM   598  C  CB  . ASN A 1 79  ? 8.842   35.536   11.801  1.00 96.57 79  A 1 
ATOM   599  C  CG  . ASN A 1 79  ? 9.313   35.196   10.390  1.00 95.41 79  A 1 
ATOM   600  O  OD1 . ASN A 1 79  ? 8.604   34.696   9.548   1.00 92.72 79  A 1 
ATOM   601  N  ND2 . ASN A 1 79  ? 10.558  35.487   10.089  1.00 93.04 79  A 1 
ATOM   602  N  N   . ASN A 1 80  ? 7.073   34.192   14.417  1.00 96.80 80  A 1 
ATOM   603  C  CA  . ASN A 1 80  ? 6.942   34.212   15.875  1.00 96.40 80  A 1 
ATOM   604  C  C   . ASN A 1 80  ? 7.806   33.142   16.563  1.00 96.37 80  A 1 
ATOM   605  O  O   . ASN A 1 80  ? 7.725   32.952   17.771  1.00 94.30 80  A 1 
ATOM   606  C  CB  . ASN A 1 80  ? 5.448   34.086   16.238  1.00 95.28 80  A 1 
ATOM   607  C  CG  . ASN A 1 80  ? 4.863   32.721   15.932  1.00 96.41 80  A 1 
ATOM   608  O  OD1 . ASN A 1 80  ? 5.477   31.864   15.320  1.00 93.73 80  A 1 
ATOM   609  N  ND2 . ASN A 1 80  ? 3.649   32.476   16.357  1.00 93.21 80  A 1 
ATOM   610  N  N   . SER A 1 81  ? 8.662   32.441   15.803  1.00 96.43 81  A 1 
ATOM   611  C  CA  . SER A 1 81  ? 9.596   31.425   16.272  1.00 95.80 81  A 1 
ATOM   612  C  C   . SER A 1 81  ? 11.003  31.732   15.778  1.00 96.22 81  A 1 
ATOM   613  O  O   . SER A 1 81  ? 11.199  32.080   14.618  1.00 95.18 81  A 1 
ATOM   614  C  CB  . SER A 1 81  ? 9.141   30.052   15.769  1.00 93.73 81  A 1 
ATOM   615  O  OG  . SER A 1 81  ? 10.039  29.042   16.198  1.00 89.10 81  A 1 
ATOM   616  N  N   . GLU A 1 82  ? 11.997  31.554   16.655  1.00 96.21 82  A 1 
ATOM   617  C  CA  . GLU A 1 82  ? 13.411  31.602   16.265  1.00 95.76 82  A 1 
ATOM   618  C  C   . GLU A 1 82  ? 13.871  30.302   15.581  1.00 95.29 82  A 1 
ATOM   619  O  O   . GLU A 1 82  ? 14.854  30.284   14.849  1.00 93.19 82  A 1 
ATOM   620  C  CB  . GLU A 1 82  ? 14.289  31.859   17.501  1.00 95.18 82  A 1 
ATOM   621  C  CG  . GLU A 1 82  ? 14.026  33.219   18.162  1.00 87.68 82  A 1 
ATOM   622  C  CD  . GLU A 1 82  ? 15.003  33.535   19.310  1.00 77.91 82  A 1 
ATOM   623  O  OE1 . GLU A 1 82  ? 14.999  34.705   19.755  1.00 71.46 82  A 1 
ATOM   624  O  OE2 . GLU A 1 82  ? 15.757  32.623   19.729  1.00 74.26 82  A 1 
ATOM   625  N  N   . ILE A 1 83  ? 13.162  29.215   15.836  1.00 94.77 83  A 1 
ATOM   626  C  CA  . ILE A 1 83  ? 13.476  27.891   15.310  1.00 93.87 83  A 1 
ATOM   627  C  C   . ILE A 1 83  ? 12.660  27.671   14.042  1.00 95.15 83  A 1 
ATOM   628  O  O   . ILE A 1 83  ? 11.435  27.745   14.073  1.00 94.75 83  A 1 
ATOM   629  C  CB  . ILE A 1 83  ? 13.235  26.794   16.365  1.00 90.74 83  A 1 
ATOM   630  C  CG1 . ILE A 1 83  ? 14.075  27.063   17.636  1.00 79.75 83  A 1 
ATOM   631  C  CG2 . ILE A 1 83  ? 13.564  25.416   15.776  1.00 77.40 83  A 1 
ATOM   632  C  CD1 . ILE A 1 83  ? 13.767  26.119   18.799  1.00 71.28 83  A 1 
ATOM   633  N  N   . ALA A 1 84  ? 13.333  27.326   12.946  1.00 95.09 84  A 1 
ATOM   634  C  CA  . ALA A 1 84  ? 12.691  26.961   11.696  1.00 95.51 84  A 1 
ATOM   635  C  C   . ALA A 1 84  ? 12.114  25.540   11.748  1.00 95.89 84  A 1 
ATOM   636  O  O   . ALA A 1 84  ? 12.857  24.574   11.948  1.00 95.11 84  A 1 
ATOM   637  C  CB  . ALA A 1 84  ? 13.694  27.124   10.554  1.00 94.96 84  A 1 
ATOM   638  N  N   . ASN A 1 85  ? 10.821  25.405   11.486  1.00 96.62 85  A 1 
ATOM   639  C  CA  . ASN A 1 85  ? 10.127  24.133   11.320  1.00 96.79 85  A 1 
ATOM   640  C  C   . ASN A 1 85  ? 10.089  23.735   9.841   1.00 97.34 85  A 1 
ATOM   641  O  O   . ASN A 1 85  ? 9.046   23.711   9.203   1.00 97.18 85  A 1 
ATOM   642  C  CB  . ASN A 1 85  ? 8.732   24.247   11.963  1.00 96.19 85  A 1 
ATOM   643  C  CG  . ASN A 1 85  ? 8.820   24.489   13.454  1.00 93.31 85  A 1 
ATOM   644  O  OD1 . ASN A 1 85  ? 9.249   23.635   14.211  1.00 86.60 85  A 1 
ATOM   645  N  ND2 . ASN A 1 85  ? 8.441   25.662   13.907  1.00 84.88 85  A 1 
ATOM   646  N  N   . ASN A 1 86  ? 11.274  23.441   9.276   1.00 97.10 86  A 1 
ATOM   647  C  CA  . ASN A 1 86  ? 11.479  23.306   7.828   1.00 97.14 86  A 1 
ATOM   648  C  C   . ASN A 1 86  ? 10.711  22.159   7.152   1.00 97.50 86  A 1 
ATOM   649  O  O   . ASN A 1 86  ? 10.603  22.154   5.926   1.00 97.10 86  A 1 
ATOM   650  C  CB  . ASN A 1 86  ? 12.984  23.124   7.559   1.00 96.62 86  A 1 
ATOM   651  C  CG  . ASN A 1 86  ? 13.782  24.390   7.828   1.00 95.49 86  A 1 
ATOM   652  O  OD1 . ASN A 1 86  ? 13.368  25.493   7.550   1.00 91.42 86  A 1 
ATOM   653  N  ND2 . ASN A 1 86  ? 14.967  24.258   8.379   1.00 90.15 86  A 1 
ATOM   654  N  N   . PHE A 1 87  ? 10.218  21.181   7.925   1.00 97.74 87  A 1 
ATOM   655  C  CA  . PHE A 1 87  ? 9.554   19.986   7.387   1.00 97.85 87  A 1 
ATOM   656  C  C   . PHE A 1 87  ? 8.067   19.892   7.738   1.00 97.93 87  A 1 
ATOM   657  O  O   . PHE A 1 87  ? 7.442   18.864   7.476   1.00 97.51 87  A 1 
ATOM   658  C  CB  . PHE A 1 87  ? 10.346  18.740   7.791   1.00 97.67 87  A 1 
ATOM   659  C  CG  . PHE A 1 87  ? 11.763  18.723   7.244   1.00 97.32 87  A 1 
ATOM   660  C  CD1 . PHE A 1 87  ? 11.986  18.525   5.870   1.00 96.42 87  A 1 
ATOM   661  C  CD2 . PHE A 1 87  ? 12.860  18.922   8.099   1.00 96.39 87  A 1 
ATOM   662  C  CE1 . PHE A 1 87  ? 13.288  18.517   5.350   1.00 95.46 87  A 1 
ATOM   663  C  CE2 . PHE A 1 87  ? 14.164  18.916   7.588   1.00 95.51 87  A 1 
ATOM   664  C  CZ  . PHE A 1 87  ? 14.382  18.713   6.212   1.00 95.43 87  A 1 
ATOM   665  N  N   . GLY A 1 88  ? 7.482   20.960   8.285   1.00 97.96 88  A 1 
ATOM   666  C  CA  . GLY A 1 88  ? 6.078   21.017   8.671   1.00 97.74 88  A 1 
ATOM   667  C  C   . GLY A 1 88  ? 5.874   21.095   10.177  1.00 97.66 88  A 1 
ATOM   668  O  O   . GLY A 1 88  ? 6.810   20.988   10.974  1.00 96.87 88  A 1 
ATOM   669  N  N   . GLN A 1 89  ? 4.613   21.301   10.553  1.00 97.63 89  A 1 
ATOM   670  C  CA  . GLN A 1 89  ? 4.149   21.371   11.935  1.00 97.63 89  A 1 
ATOM   671  C  C   . GLN A 1 89  ? 2.781   20.693   12.013  1.00 97.82 89  A 1 
ATOM   672  O  O   . GLN A 1 89  ? 2.001   20.758   11.056  1.00 97.71 89  A 1 
ATOM   673  C  CB  . GLN A 1 89  ? 4.040   22.840   12.385  1.00 97.41 89  A 1 
ATOM   674  C  CG  . GLN A 1 89  ? 5.404   23.535   12.478  1.00 96.76 89  A 1 
ATOM   675  C  CD  . GLN A 1 89  ? 5.281   25.017   12.800  1.00 96.92 89  A 1 
ATOM   676  O  OE1 . GLN A 1 89  ? 5.037   25.413   13.925  1.00 92.20 89  A 1 
ATOM   677  N  NE2 . GLN A 1 89  ? 5.447   25.874   11.824  1.00 92.26 89  A 1 
ATOM   678  N  N   . TYR A 1 90  ? 2.473   20.059   13.144  1.00 97.30 90  A 1 
ATOM   679  C  CA  . TYR A 1 90  ? 1.147   19.492   13.353  1.00 97.09 90  A 1 
ATOM   680  C  C   . TYR A 1 90  ? 0.071   20.594   13.286  1.00 97.22 90  A 1 
ATOM   681  O  O   . TYR A 1 90  ? 0.202   21.618   13.954  1.00 96.68 90  A 1 
ATOM   682  C  CB  . TYR A 1 90  ? 1.079   18.759   14.698  1.00 96.44 90  A 1 
ATOM   683  C  CG  . TYR A 1 90  ? 2.115   17.667   14.870  1.00 96.38 90  A 1 
ATOM   684  C  CD1 . TYR A 1 90  ? 2.180   16.591   13.959  1.00 95.86 90  A 1 
ATOM   685  C  CD2 . TYR A 1 90  ? 3.041   17.722   15.930  1.00 95.78 90  A 1 
ATOM   686  C  CE1 . TYR A 1 90  ? 3.151   15.581   14.107  1.00 95.35 90  A 1 
ATOM   687  C  CE2 . TYR A 1 90  ? 4.016   16.723   16.091  1.00 95.30 90  A 1 
ATOM   688  C  CZ  . TYR A 1 90  ? 4.069   15.647   15.175  1.00 95.44 90  A 1 
ATOM   689  O  OH  . TYR A 1 90  ? 5.021   14.682   15.324  1.00 94.42 90  A 1 
ATOM   690  N  N   . GLY A 1 91  ? -0.961  20.379   12.491  1.00 97.57 91  A 1 
ATOM   691  C  CA  . GLY A 1 91  ? -2.020  21.359   12.242  1.00 97.65 91  A 1 
ATOM   692  C  C   . GLY A 1 91  ? -1.755  22.303   11.065  1.00 98.10 91  A 1 
ATOM   693  O  O   . GLY A 1 91  ? -2.579  23.179   10.808  1.00 97.89 91  A 1 
ATOM   694  N  N   . CYS A 1 92  ? -0.639  22.132   10.339  1.00 98.40 92  A 1 
ATOM   695  C  CA  . CYS A 1 92  ? -0.314  22.906   9.153   1.00 98.68 92  A 1 
ATOM   696  C  C   . CYS A 1 92  ? 0.001   21.999   7.950   1.00 98.69 92  A 1 
ATOM   697  O  O   . CYS A 1 92  ? 0.239   20.801   8.102   1.00 98.49 92  A 1 
ATOM   698  C  CB  . CYS A 1 92  ? 0.837   23.864   9.478   1.00 98.57 92  A 1 
ATOM   699  S  SG  . CYS A 1 92  ? 0.363   25.089   10.733  1.00 98.36 92  A 1 
ATOM   700  N  N   . ASN A 1 93  ? -0.013  22.569   6.753   1.00 98.67 93  A 1 
ATOM   701  C  CA  . ASN A 1 93  ? 0.242   21.846   5.507   1.00 98.77 93  A 1 
ATOM   702  C  C   . ASN A 1 93  ? 1.733   21.689   5.178   1.00 98.77 93  A 1 
ATOM   703  O  O   . ASN A 1 93  ? 2.612   22.089   5.944   1.00 98.50 93  A 1 
ATOM   704  C  CB  . ASN A 1 93  ? -0.602  22.474   4.389   1.00 98.50 93  A 1 
ATOM   705  C  CG  . ASN A 1 93  ? -2.009  21.935   4.389   1.00 98.26 93  A 1 
ATOM   706  O  OD1 . ASN A 1 93  ? -2.233  20.743   4.489   1.00 95.19 93  A 1 
ATOM   707  N  ND2 . ASN A 1 93  ? -3.009  22.787   4.266   1.00 94.58 93  A 1 
ATOM   708  N  N   . THR A 1 94  ? 2.021   21.068   4.039   1.00 98.80 94  A 1 
ATOM   709  C  CA  . THR A 1 94  ? 3.343   20.538   3.701   1.00 98.96 94  A 1 
ATOM   710  C  C   . THR A 1 94  ? 4.227   21.573   2.998   1.00 98.85 94  A 1 
ATOM   711  O  O   . THR A 1 94  ? 3.910   21.993   1.885   1.00 98.82 94  A 1 
ATOM   712  C  CB  . THR A 1 94  ? 3.193   19.304   2.800   1.00 98.85 94  A 1 
ATOM   713  O  OG1 . THR A 1 94  ? 2.280   18.400   3.364   1.00 97.96 94  A 1 
ATOM   714  C  CG2 . THR A 1 94  ? 4.505   18.546   2.621   1.00 98.25 94  A 1 
ATOM   715  N  N   . PRO A 1 95  ? 5.394   21.947   3.569   1.00 98.71 95  A 1 
ATOM   716  C  CA  . PRO A 1 95  ? 6.378   22.728   2.836   1.00 98.63 95  A 1 
ATOM   717  C  C   . PRO A 1 95  ? 7.035   21.896   1.730   1.00 98.70 95  A 1 
ATOM   718  O  O   . PRO A 1 95  ? 7.248   20.690   1.872   1.00 98.50 95  A 1 
ATOM   719  C  CB  . PRO A 1 95  ? 7.394   23.189   3.884   1.00 98.17 95  A 1 
ATOM   720  C  CG  . PRO A 1 95  ? 7.330   22.100   4.949   1.00 96.46 95  A 1 
ATOM   721  C  CD  . PRO A 1 95  ? 5.867   21.639   4.906   1.00 98.36 95  A 1 
ATOM   722  N  N   . GLU A 1 96  ? 7.445   22.541   0.652   1.00 98.50 96  A 1 
ATOM   723  C  CA  . GLU A 1 96  ? 8.067   21.876   -0.503  1.00 98.31 96  A 1 
ATOM   724  C  C   . GLU A 1 96  ? 9.314   21.051   -0.124  1.00 98.48 96  A 1 
ATOM   725  O  O   . GLU A 1 96  ? 9.557   19.980   -0.682  1.00 98.17 96  A 1 
ATOM   726  C  CB  . GLU A 1 96  ? 8.402   22.963   -1.553  1.00 97.56 96  A 1 
ATOM   727  C  CG  . GLU A 1 96  ? 8.752   22.349   -2.917  1.00 87.73 96  A 1 
ATOM   728  C  CD  . GLU A 1 96  ? 9.085   23.388   -3.996  1.00 88.91 96  A 1 
ATOM   729  O  OE1 . GLU A 1 96  ? 9.820   23.054   -4.958  1.00 83.77 96  A 1 
ATOM   730  O  OE2 . GLU A 1 96  ? 8.631   24.554   -3.956  1.00 86.53 96  A 1 
ATOM   731  N  N   . GLY A 1 97  ? 10.076  21.488   0.897   1.00 98.37 97  A 1 
ATOM   732  C  CA  . GLY A 1 97  ? 11.246  20.765   1.412   1.00 98.27 97  A 1 
ATOM   733  C  C   . GLY A 1 97  ? 10.934  19.363   1.948   1.00 98.42 97  A 1 
ATOM   734  O  O   . GLY A 1 97  ? 11.786  18.485   1.899   1.00 98.23 97  A 1 
ATOM   735  N  N   . THR A 1 98  ? 9.695   19.119   2.396   1.00 98.59 98  A 1 
ATOM   736  C  CA  . THR A 1 98  ? 9.251   17.786   2.837   1.00 98.68 98  A 1 
ATOM   737  C  C   . THR A 1 98  ? 9.068   16.854   1.643   1.00 98.74 98  A 1 
ATOM   738  O  O   . THR A 1 98  ? 9.540   15.717   1.689   1.00 98.68 98  A 1 
ATOM   739  C  CB  . THR A 1 98  ? 7.955   17.875   3.656   1.00 98.56 98  A 1 
ATOM   740  O  OG1 . THR A 1 98  ? 8.183   18.735   4.741   1.00 97.84 98  A 1 
ATOM   741  C  CG2 . THR A 1 98  ? 7.518   16.533   4.233   1.00 97.98 98  A 1 
ATOM   742  N  N   . LEU A 1 99  ? 8.497   17.337   0.541   1.00 98.70 99  A 1 
ATOM   743  C  CA  . LEU A 1 99  ? 8.430   16.596   -0.725  1.00 98.81 99  A 1 
ATOM   744  C  C   . LEU A 1 99  ? 9.843   16.265   -1.234  1.00 98.73 99  A 1 
ATOM   745  O  O   . LEU A 1 99  ? 10.132  15.110   -1.556  1.00 98.70 99  A 1 
ATOM   746  C  CB  . LEU A 1 99  ? 7.627   17.414   -1.752  1.00 98.82 99  A 1 
ATOM   747  C  CG  . LEU A 1 99  ? 7.649   16.848   -3.187  1.00 98.72 99  A 1 
ATOM   748  C  CD1 . LEU A 1 99  ? 7.029   15.450   -3.264  1.00 98.57 99  A 1 
ATOM   749  C  CD2 . LEU A 1 99  ? 6.862   17.772   -4.110  1.00 98.50 99  A 1 
ATOM   750  N  N   . ASP A 1 100 ? 10.738  17.244   -1.244  1.00 98.78 100 A 1 
ATOM   751  C  CA  . ASP A 1 100 ? 12.113  17.055   -1.710  1.00 98.67 100 A 1 
ATOM   752  C  C   . ASP A 1 100 ? 12.871  16.020   -0.870  1.00 98.60 100 A 1 
ATOM   753  O  O   . ASP A 1 100 ? 13.525  15.124   -1.415  1.00 98.48 100 A 1 
ATOM   754  C  CB  . ASP A 1 100 ? 12.861  18.402   -1.712  1.00 98.50 100 A 1 
ATOM   755  C  CG  . ASP A 1 100 ? 12.382  19.343   -2.816  1.00 98.07 100 A 1 
ATOM   756  O  OD1 . ASP A 1 100 ? 11.881  18.848   -3.849  1.00 96.83 100 A 1 
ATOM   757  O  OD2 . ASP A 1 100 ? 12.556  20.579   -2.716  1.00 96.55 100 A 1 
ATOM   758  N  N   . SER A 1 101 ? 12.744  16.075   0.455   1.00 98.58 101 A 1 
ATOM   759  C  CA  . SER A 1 101 ? 13.397  15.121   1.356   1.00 98.41 101 A 1 
ATOM   760  C  C   . SER A 1 101 ? 12.828  13.701   1.216   1.00 98.65 101 A 1 
ATOM   761  O  O   . SER A 1 101 ? 13.602  12.739   1.187   1.00 98.47 101 A 1 
ATOM   762  C  CB  . SER A 1 101 ? 13.320  15.606   2.807   1.00 98.08 101 A 1 
ATOM   763  O  OG  . SER A 1 101 ? 12.021  15.491   3.335   1.00 94.05 101 A 1 
ATOM   764  N  N   . MET A 1 102 ? 11.516  13.558   1.030   1.00 98.75 102 A 1 
ATOM   765  C  CA  . MET A 1 102 ? 10.853  12.274   0.800   1.00 98.72 102 A 1 
ATOM   766  C  C   . MET A 1 102 ? 11.326  11.623   -0.501  1.00 98.78 102 A 1 
ATOM   767  O  O   . MET A 1 102 ? 11.733  10.453   -0.510  1.00 98.72 102 A 1 
ATOM   768  C  CB  . MET A 1 102 ? 9.333   12.509   0.774   1.00 98.81 102 A 1 
ATOM   769  C  CG  . MET A 1 102 ? 8.549   11.219   0.513   1.00 98.60 102 A 1 
ATOM   770  S  SD  . MET A 1 102 ? 6.751   11.409   0.465   1.00 98.15 102 A 1 
ATOM   771  C  CE  . MET A 1 102 ? 6.549   12.475   -0.989  1.00 95.39 102 A 1 
ATOM   772  N  N   . VAL A 1 103 ? 11.330  12.376   -1.595  1.00 98.72 103 A 1 
ATOM   773  C  CA  . VAL A 1 103 ? 11.763  11.904   -2.908  1.00 98.67 103 A 1 
ATOM   774  C  C   . VAL A 1 103 ? 13.251  11.527   -2.888  1.00 98.75 103 A 1 
ATOM   775  O  O   . VAL A 1 103 ? 13.614  10.438   -3.345  1.00 98.45 103 A 1 
ATOM   776  C  CB  . VAL A 1 103 ? 11.455  12.974   -3.965  1.00 98.26 103 A 1 
ATOM   777  C  CG1 . VAL A 1 103 ? 12.080  12.643   -5.318  1.00 95.43 103 A 1 
ATOM   778  C  CG2 . VAL A 1 103 ? 9.941   13.087   -4.190  1.00 95.84 103 A 1 
ATOM   779  N  N   . ASN A 1 104 ? 14.101  12.348   -2.277  1.00 98.63 104 A 1 
ATOM   780  C  CA  . ASN A 1 104 ? 15.520  12.054   -2.109  1.00 98.58 104 A 1 
ATOM   781  C  C   . ASN A 1 104 ? 15.750  10.780   -1.287  1.00 98.65 104 A 1 
ATOM   782  O  O   . ASN A 1 104 ? 16.603  9.963    -1.639  1.00 98.49 104 A 1 
ATOM   783  C  CB  . ASN A 1 104 ? 16.213  13.259   -1.453  1.00 98.16 104 A 1 
ATOM   784  C  CG  . ASN A 1 104 ? 16.429  14.413   -2.424  1.00 85.35 104 A 1 
ATOM   785  O  OD1 . ASN A 1 104 ? 16.617  14.225   -3.614  1.00 77.14 104 A 1 
ATOM   786  N  ND2 . ASN A 1 104 ? 16.485  15.630   -1.934  1.00 73.42 104 A 1 
ATOM   787  N  N   . TYR A 1 105 ? 14.972  10.565   -0.236  1.00 98.67 105 A 1 
ATOM   788  C  CA  . TYR A 1 105 ? 15.020  9.332    0.549   1.00 98.74 105 A 1 
ATOM   789  C  C   . TYR A 1 105 ? 14.645  8.108    -0.288  1.00 98.74 105 A 1 
ATOM   790  O  O   . TYR A 1 105 ? 15.366  7.104    -0.268  1.00 98.65 105 A 1 
ATOM   791  C  CB  . TYR A 1 105 ? 14.112  9.456    1.779   1.00 98.71 105 A 1 
ATOM   792  C  CG  . TYR A 1 105 ? 14.061  8.187    2.604   1.00 98.69 105 A 1 
ATOM   793  C  CD1 . TYR A 1 105 ? 13.066  7.218    2.369   1.00 98.51 105 A 1 
ATOM   794  C  CD2 . TYR A 1 105 ? 15.027  7.963    3.609   1.00 98.53 105 A 1 
ATOM   795  C  CE1 . TYR A 1 105 ? 13.028  6.043    3.136   1.00 98.28 105 A 1 
ATOM   796  C  CE2 . TYR A 1 105 ? 14.998  6.792    4.380   1.00 98.27 105 A 1 
ATOM   797  C  CZ  . TYR A 1 105 ? 13.998  5.829    4.145   1.00 98.22 105 A 1 
ATOM   798  O  OH  . TYR A 1 105 ? 13.957  4.682    4.897   1.00 97.61 105 A 1 
ATOM   799  N  N   . ALA A 1 106 ? 13.571  8.191    -1.076  1.00 98.74 106 A 1 
ATOM   800  C  CA  . ALA A 1 106 ? 13.112  7.100    -1.926  1.00 98.64 106 A 1 
ATOM   801  C  C   . ALA A 1 106 ? 14.154  6.712    -2.999  1.00 98.52 106 A 1 
ATOM   802  O  O   . ALA A 1 106 ? 14.410  5.524    -3.227  1.00 98.31 106 A 1 
ATOM   803  C  CB  . ALA A 1 106 ? 11.766  7.500    -2.536  1.00 98.62 106 A 1 
ATOM   804  N  N   . VAL A 1 107 ? 14.803  7.699    -3.608  1.00 98.54 107 A 1 
ATOM   805  C  CA  . VAL A 1 107 ? 15.899  7.488    -4.570  1.00 98.57 107 A 1 
ATOM   806  C  C   . VAL A 1 107 ? 17.124  6.873    -3.885  1.00 98.38 107 A 1 
ATOM   807  O  O   . VAL A 1 107 ? 17.622  5.826    -4.315  1.00 97.99 107 A 1 
ATOM   808  C  CB  . VAL A 1 107 ? 16.278  8.805    -5.276  1.00 98.35 107 A 1 
ATOM   809  C  CG1 . VAL A 1 107 ? 17.507  8.651    -6.175  1.00 97.34 107 A 1 
ATOM   810  C  CG2 . VAL A 1 107 ? 15.133  9.286    -6.174  1.00 97.66 107 A 1 
ATOM   811  N  N   . LYS A 1 108 ? 17.595  7.470    -2.785  1.00 98.55 108 A 1 
ATOM   812  C  CA  . LYS A 1 108 ? 18.797  7.040    -2.061  1.00 98.32 108 A 1 
ATOM   813  C  C   . LYS A 1 108 ? 18.676  5.607    -1.547  1.00 98.27 108 A 1 
ATOM   814  O  O   . LYS A 1 108 ? 19.631  4.840    -1.656  1.00 97.72 108 A 1 
ATOM   815  C  CB  . LYS A 1 108 ? 19.053  8.030    -0.903  1.00 97.94 108 A 1 
ATOM   816  C  CG  . LYS A 1 108 ? 20.327  7.699    -0.101  1.00 84.27 108 A 1 
ATOM   817  C  CD  . LYS A 1 108 ? 20.518  8.710    1.036   1.00 79.83 108 A 1 
ATOM   818  C  CE  . LYS A 1 108 ? 21.729  8.343    1.899   1.00 67.19 108 A 1 
ATOM   819  N  NZ  . LYS A 1 108 ? 21.847  9.231    3.091   1.00 59.70 108 A 1 
ATOM   820  N  N   . ASN A 1 109 ? 17.505  5.224    -1.052  1.00 98.28 109 A 1 
ATOM   821  C  CA  . ASN A 1 109 ? 17.225  3.890    -0.539  1.00 98.10 109 A 1 
ATOM   822  C  C   . ASN A 1 109 ? 16.785  2.892    -1.624  1.00 98.02 109 A 1 
ATOM   823  O  O   . ASN A 1 109 ? 16.480  1.746    -1.310  1.00 97.23 109 A 1 
ATOM   824  C  CB  . ASN A 1 109 ? 16.252  3.981    0.640   1.00 97.97 109 A 1 
ATOM   825  C  CG  . ASN A 1 109 ? 16.936  4.647    1.825   1.00 96.51 109 A 1 
ATOM   826  O  OD1 . ASN A 1 109 ? 17.782  4.066    2.482   1.00 87.44 109 A 1 
ATOM   827  N  ND2 . ASN A 1 109 ? 16.645  5.899    2.063   1.00 86.24 109 A 1 
ATOM   828  N  N   . LYS A 1 110 ? 16.803  3.288    -2.901  1.00 97.78 110 A 1 
ATOM   829  C  CA  . LYS A 1 110 ? 16.529  2.420    -4.052  1.00 97.54 110 A 1 
ATOM   830  C  C   . LYS A 1 110 ? 15.197  1.678    -3.932  1.00 97.54 110 A 1 
ATOM   831  O  O   . LYS A 1 110 ? 15.142  0.478    -4.233  1.00 96.54 110 A 1 
ATOM   832  C  CB  . LYS A 1 110 ? 17.714  1.468    -4.309  1.00 97.09 110 A 1 
ATOM   833  C  CG  . LYS A 1 110 ? 19.049  2.190    -4.519  1.00 93.92 110 A 1 
ATOM   834  C  CD  . LYS A 1 110 ? 20.180  1.162    -4.714  1.00 86.40 110 A 1 
ATOM   835  C  CE  . LYS A 1 110 ? 21.502  1.906    -4.881  1.00 79.41 110 A 1 
ATOM   836  N  NZ  . LYS A 1 110 ? 22.666  0.983    -4.951  1.00 67.80 110 A 1 
ATOM   837  N  N   . LEU A 1 111 ? 14.147  2.370    -3.534  1.00 97.56 111 A 1 
ATOM   838  C  CA  . LEU A 1 111 ? 12.803  1.791    -3.357  1.00 97.14 111 A 1 
ATOM   839  C  C   . LEU A 1 111 ? 12.196  1.266    -4.669  1.00 95.58 111 A 1 
ATOM   840  O  O   . LEU A 1 111 ? 11.331  0.395    -4.619  1.00 92.24 111 A 1 
ATOM   841  C  CB  . LEU A 1 111 ? 11.874  2.802    -2.672  1.00 97.46 111 A 1 
ATOM   842  C  CG  . LEU A 1 111 ? 12.333  3.285    -1.276  1.00 97.43 111 A 1 
ATOM   843  C  CD1 . LEU A 1 111 ? 11.254  4.142    -0.641  1.00 96.64 111 A 1 
ATOM   844  C  CD2 . LEU A 1 111 ? 12.646  2.130    -0.320  1.00 96.34 111 A 1 
ATOM   845  N  N   . LYS A 1 112 ? 12.695  1.716    -5.826  1.00 97.22 112 A 1 
ATOM   846  C  CA  . LYS A 1 112 ? 12.403  1.188    -7.176  1.00 96.93 112 A 1 
ATOM   847  C  C   . LYS A 1 112 ? 10.903  0.970    -7.431  1.00 97.42 112 A 1 
ATOM   848  O  O   . LYS A 1 112 ? 10.487  -0.173   -7.642  1.00 96.61 112 A 1 
ATOM   849  C  CB  . LYS A 1 112 ? 13.211  -0.090   -7.440  1.00 95.28 112 A 1 
ATOM   850  C  CG  . LYS A 1 112 ? 14.729  0.139    -7.437  1.00 89.97 112 A 1 
ATOM   851  C  CD  . LYS A 1 112 ? 15.427  -1.185   -7.773  1.00 80.29 112 A 1 
ATOM   852  C  CE  . LYS A 1 112 ? 16.933  -0.989   -7.811  1.00 70.83 112 A 1 
ATOM   853  N  NZ  . LYS A 1 112 ? 17.607  -2.248   -8.199  1.00 60.32 112 A 1 
ATOM   854  N  N   . PRO A 1 113 ? 10.098  2.033    -7.441  1.00 98.01 113 A 1 
ATOM   855  C  CA  . PRO A 1 113 ? 8.683   1.910    -7.750  1.00 98.15 113 A 1 
ATOM   856  C  C   . PRO A 1 113 ? 8.464   1.412    -9.180  1.00 98.14 113 A 1 
ATOM   857  O  O   . PRO A 1 113 ? 9.230   1.719    -10.094 1.00 97.77 113 A 1 
ATOM   858  C  CB  . PRO A 1 113 ? 8.088   3.296    -7.505  1.00 98.04 113 A 1 
ATOM   859  C  CG  . PRO A 1 113 ? 9.268   4.243    -7.742  1.00 96.78 113 A 1 
ATOM   860  C  CD  . PRO A 1 113 ? 10.465  3.434    -7.251  1.00 98.13 113 A 1 
ATOM   861  N  N   . THR A 1 114 ? 7.401   0.628    -9.358  1.00 98.03 114 A 1 
ATOM   862  C  CA  . THR A 1 114 ? 6.853   0.300    -10.685 1.00 97.84 114 A 1 
ATOM   863  C  C   . THR A 1 114 ? 6.059   1.485    -11.232 1.00 98.12 114 A 1 
ATOM   864  O  O   . THR A 1 114 ? 6.128   1.758    -12.419 1.00 97.99 114 A 1 
ATOM   865  C  CB  . THR A 1 114 ? 5.938   -0.926   -10.609 1.00 97.37 114 A 1 
ATOM   866  O  OG1 . THR A 1 114 ? 6.615   -2.005   -9.997  1.00 96.05 114 A 1 
ATOM   867  C  CG2 . THR A 1 114 ? 5.468   -1.405   -11.982 1.00 96.20 114 A 1 
ATOM   868  N  N   . PHE A 1 115 ? 5.344   2.193    -10.367 1.00 98.40 115 A 1 
ATOM   869  C  CA  . PHE A 1 115 ? 4.727   3.490    -10.632 1.00 98.61 115 A 1 
ATOM   870  C  C   . PHE A 1 115 ? 4.628   4.328    -9.357  1.00 98.71 115 A 1 
ATOM   871  O  O   . PHE A 1 115 ? 4.751   3.812    -8.242  1.00 98.74 115 A 1 
ATOM   872  C  CB  . PHE A 1 115 ? 3.367   3.305    -11.305 1.00 98.63 115 A 1 
ATOM   873  C  CG  . PHE A 1 115 ? 2.261   2.739    -10.434 1.00 98.68 115 A 1 
ATOM   874  C  CD1 . PHE A 1 115 ? 1.970   1.361    -10.464 1.00 98.46 115 A 1 
ATOM   875  C  CD2 . PHE A 1 115 ? 1.444   3.605    -9.689  1.00 98.43 115 A 1 
ATOM   876  C  CE1 . PHE A 1 115 ? 0.854   0.869    -9.778  1.00 98.22 115 A 1 
ATOM   877  C  CE2 . PHE A 1 115 ? 0.327   3.110    -8.996  1.00 98.21 115 A 1 
ATOM   878  C  CZ  . PHE A 1 115 ? 0.020   1.744    -9.043  1.00 98.28 115 A 1 
ATOM   879  N  N   . ILE A 1 116 ? 4.415   5.621    -9.530  1.00 98.87 116 A 1 
ATOM   880  C  CA  . ILE A 1 116 ? 4.109   6.570    -8.463  1.00 98.91 116 A 1 
ATOM   881  C  C   . ILE A 1 116 ? 2.600   6.819    -8.485  1.00 98.95 116 A 1 
ATOM   882  O  O   . ILE A 1 116 ? 2.038   7.132    -9.532  1.00 98.91 116 A 1 
ATOM   883  C  CB  . ILE A 1 116 ? 4.914   7.872    -8.622  1.00 98.92 116 A 1 
ATOM   884  C  CG1 . ILE A 1 116 ? 6.435   7.579    -8.673  1.00 98.81 116 A 1 
ATOM   885  C  CG2 . ILE A 1 116 ? 4.577   8.846    -7.475  1.00 98.84 116 A 1 
ATOM   886  C  CD1 . ILE A 1 116 ? 7.306   8.791    -8.998  1.00 98.40 116 A 1 
ATOM   887  N  N   . LEU A 1 117 ? 1.947   6.682    -7.336  1.00 98.94 117 A 1 
ATOM   888  C  CA  . LEU A 1 117 ? 0.550   7.045    -7.125  1.00 98.96 117 A 1 
ATOM   889  C  C   . LEU A 1 117 ? 0.510   8.419    -6.450  1.00 98.97 117 A 1 
ATOM   890  O  O   . LEU A 1 117 ? 0.996   8.560    -5.330  1.00 98.90 117 A 1 
ATOM   891  C  CB  . LEU A 1 117 ? -0.117  5.958    -6.268  1.00 98.92 117 A 1 
ATOM   892  C  CG  . LEU A 1 117 ? -1.551  6.292    -5.815  1.00 98.76 117 A 1 
ATOM   893  C  CD1 . LEU A 1 117 ? -2.523  6.310    -6.989  1.00 98.45 117 A 1 
ATOM   894  C  CD2 . LEU A 1 117 ? -2.016  5.237    -4.810  1.00 98.35 117 A 1 
ATOM   895  N  N   . LEU A 1 118 ? -0.117  9.398    -7.108  1.00 98.81 118 A 1 
ATOM   896  C  CA  . LEU A 1 118 ? -0.559  10.635   -6.462  1.00 98.80 118 A 1 
ATOM   897  C  C   . LEU A 1 118 ? -2.009  10.450   -6.031  1.00 98.80 118 A 1 
ATOM   898  O  O   . LEU A 1 118 ? -2.897  10.359   -6.873  1.00 98.44 118 A 1 
ATOM   899  C  CB  . LEU A 1 118 ? -0.379  11.825   -7.416  1.00 98.31 118 A 1 
ATOM   900  C  CG  . LEU A 1 118 ? 1.080   12.297   -7.582  1.00 94.47 118 A 1 
ATOM   901  C  CD1 . LEU A 1 118 ? 1.127   13.425   -8.604  1.00 94.65 118 A 1 
ATOM   902  C  CD2 . LEU A 1 118 ? 1.675   12.810   -6.268  1.00 94.78 118 A 1 
ATOM   903  N  N   . GLY A 1 119 ? -2.249  10.336   -4.717  1.00 98.85 119 A 1 
ATOM   904  C  CA  . GLY A 1 119 ? -3.529  9.925    -4.138  1.00 98.68 119 A 1 
ATOM   905  C  C   . GLY A 1 119 ? -4.637  10.988   -4.121  1.00 98.71 119 A 1 
ATOM   906  O  O   . GLY A 1 119 ? -5.749  10.672   -3.699  1.00 97.59 119 A 1 
ATOM   907  N  N   . GLY A 1 120 ? -4.355  12.197   -4.602  1.00 98.86 120 A 1 
ATOM   908  C  CA  . GLY A 1 120 ? -5.229  13.365   -4.515  1.00 98.86 120 A 1 
ATOM   909  C  C   . GLY A 1 120 ? -4.840  14.291   -3.362  1.00 98.80 120 A 1 
ATOM   910  O  O   . GLY A 1 120 ? -4.018  13.928   -2.514  1.00 98.45 120 A 1 
ATOM   911  N  N   . ASP A 1 121 ? -5.429  15.497   -3.357  1.00 98.89 121 A 1 
ATOM   912  C  CA  . ASP A 1 121 ? -5.038  16.604   -2.474  1.00 98.89 121 A 1 
ATOM   913  C  C   . ASP A 1 121 ? -3.534  16.907   -2.560  1.00 98.97 121 A 1 
ATOM   914  O  O   . ASP A 1 121 ? -2.832  17.049   -1.552  1.00 98.74 121 A 1 
ATOM   915  C  CB  . ASP A 1 121 ? -5.567  16.420   -1.032  1.00 98.67 121 A 1 
ATOM   916  C  CG  . ASP A 1 121 ? -7.058  16.730   -0.865  1.00 98.23 121 A 1 
ATOM   917  O  OD1 . ASP A 1 121 ? -7.745  17.042   -1.857  1.00 97.05 121 A 1 
ATOM   918  O  OD2 . ASP A 1 121 ? -7.556  16.703   0.284   1.00 96.72 121 A 1 
ATOM   919  N  N   . ASN A 1 122 ? -3.007  17.002   -3.787  1.00 98.87 122 A 1 
ATOM   920  C  CA  . ASN A 1 122 ? -1.578  17.251   -3.997  1.00 98.98 122 A 1 
ATOM   921  C  C   . ASN A 1 122 ? -1.146  18.649   -3.521  1.00 98.93 122 A 1 
ATOM   922  O  O   . ASN A 1 122 ? 0.021   18.856   -3.194  1.00 98.89 122 A 1 
ATOM   923  C  CB  . ASN A 1 122 ? -1.236  17.103   -5.486  1.00 98.90 122 A 1 
ATOM   924  C  CG  . ASN A 1 122 ? -1.547  15.743   -6.065  1.00 98.83 122 A 1 
ATOM   925  O  OD1 . ASN A 1 122 ? -1.315  14.699   -5.483  1.00 96.14 122 A 1 
ATOM   926  N  ND2 . ASN A 1 122 ? -2.051  15.715   -7.276  1.00 95.72 122 A 1 
ATOM   927  N  N   . ILE A 1 123 ? -2.081  19.598   -3.517  1.00 98.81 123 A 1 
ATOM   928  C  CA  . ILE A 1 123 ? -1.856  20.993   -3.122  1.00 98.81 123 A 1 
ATOM   929  C  C   . ILE A 1 123 ? -2.737  21.348   -1.925  1.00 98.74 123 A 1 
ATOM   930  O  O   . ILE A 1 123 ? -3.806  20.769   -1.734  1.00 98.48 123 A 1 
ATOM   931  C  CB  . ILE A 1 123 ? -2.046  21.950   -4.319  1.00 98.63 123 A 1 
ATOM   932  C  CG1 . ILE A 1 123 ? -3.498  21.986   -4.839  1.00 97.62 123 A 1 
ATOM   933  C  CG2 . ILE A 1 123 ? -1.056  21.579   -5.437  1.00 97.42 123 A 1 
ATOM   934  C  CD1 . ILE A 1 123 ? -3.730  23.009   -5.960  1.00 96.88 123 A 1 
ATOM   935  N  N   . ALA A 1 124 ? -2.299  22.307   -1.112  1.00 98.72 124 A 1 
ATOM   936  C  CA  . ALA A 1 124 ? -3.043  22.792   0.032   1.00 98.63 124 A 1 
ATOM   937  C  C   . ALA A 1 124 ? -4.379  23.438   -0.378  1.00 98.33 124 A 1 
ATOM   938  O  O   . ALA A 1 124 ? -4.513  24.005   -1.461  1.00 97.45 124 A 1 
ATOM   939  C  CB  . ALA A 1 124 ? -2.174  23.773   0.817   1.00 98.44 124 A 1 
ATOM   940  N  N   . ASP A 1 125 ? -5.356  23.373   0.524   1.00 97.89 125 A 1 
ATOM   941  C  CA  . ASP A 1 125 ? -6.602  24.122   0.405   1.00 97.00 125 A 1 
ATOM   942  C  C   . ASP A 1 125 ? -6.391  25.609   0.731   1.00 96.88 125 A 1 
ATOM   943  O  O   . ASP A 1 125 ? -5.398  26.000   1.357   1.00 94.98 125 A 1 
ATOM   944  C  CB  . ASP A 1 125 ? -7.648  23.469   1.325   1.00 95.15 125 A 1 
ATOM   945  C  CG  . ASP A 1 125 ? -9.072  23.953   1.114   1.00 89.13 125 A 1 
ATOM   946  O  OD1 . ASP A 1 125 ? -9.364  24.591   0.075   1.00 83.45 125 A 1 
ATOM   947  O  OD2 . ASP A 1 125 ? -9.920  23.651   1.999   1.00 82.54 125 A 1 
ATOM   948  N  N   . SER A 1 126 ? -7.354  26.452   0.344   1.00 95.48 126 A 1 
ATOM   949  C  CA  . SER A 1 126 ? -7.373  27.883   0.662   1.00 95.26 126 A 1 
ATOM   950  C  C   . SER A 1 126 ? -6.114  28.639   0.207   1.00 96.08 126 A 1 
ATOM   951  O  O   . SER A 1 126 ? -5.621  29.518   0.911   1.00 94.10 126 A 1 
ATOM   952  C  CB  . SER A 1 126 ? -7.698  28.107   2.144   1.00 93.06 126 A 1 
ATOM   953  O  OG  . SER A 1 126 ? -8.875  27.424   2.513   1.00 85.42 126 A 1 
ATOM   954  N  N   . LEU A 1 127 ? -5.580  28.293   -0.968  1.00 96.23 127 A 1 
ATOM   955  C  CA  . LEU A 1 127 ? -4.507  29.051   -1.619  1.00 95.83 127 A 1 
ATOM   956  C  C   . LEU A 1 127 ? -5.035  30.301   -2.347  1.00 93.48 127 A 1 
ATOM   957  O  O   . LEU A 1 127 ? -4.244  31.189   -2.637  1.00 87.23 127 A 1 
ATOM   958  C  CB  . LEU A 1 127 ? -3.759  28.139   -2.602  1.00 96.33 127 A 1 
ATOM   959  C  CG  . LEU A 1 127 ? -2.876  27.065   -1.928  1.00 97.02 127 A 1 
ATOM   960  C  CD1 . LEU A 1 127 ? -2.305  26.124   -2.992  1.00 96.54 127 A 1 
ATOM   961  C  CD2 . LEU A 1 127 ? -1.689  27.685   -1.170  1.00 96.65 127 A 1 
ATOM   962  N  N   . ASP A 1 128 ? -6.329  30.339   -2.669  1.00 94.64 128 A 1 
ATOM   963  C  CA  . ASP A 1 128 ? -6.967  31.373   -3.494  1.00 93.52 128 A 1 
ATOM   964  C  C   . ASP A 1 128 ? -6.277  31.584   -4.856  1.00 94.33 128 A 1 
ATOM   965  O  O   . ASP A 1 128 ? -6.268  32.668   -5.429  1.00 91.58 128 A 1 
ATOM   966  C  CB  . ASP A 1 128 ? -7.199  32.669   -2.691  1.00 91.73 128 A 1 
ATOM   967  C  CG  . ASP A 1 128 ? -8.170  32.489   -1.522  1.00 83.79 128 A 1 
ATOM   968  O  OD1 . ASP A 1 128 ? -9.084  31.636   -1.622  1.00 79.60 128 A 1 
ATOM   969  O  OD2 . ASP A 1 128 ? -8.039  33.248   -0.531  1.00 78.66 128 A 1 
ATOM   970  N  N   . TYR A 1 129 ? -5.687  30.514   -5.399  1.00 93.56 129 A 1 
ATOM   971  C  CA  . TYR A 1 129 ? -5.001  30.544   -6.680  1.00 93.82 129 A 1 
ATOM   972  C  C   . TYR A 1 129 ? -5.982  30.464   -7.852  1.00 93.97 129 A 1 
ATOM   973  O  O   . TYR A 1 129 ? -7.034  29.820   -7.793  1.00 92.71 129 A 1 
ATOM   974  C  CB  . TYR A 1 129 ? -3.946  29.433   -6.741  1.00 92.48 129 A 1 
ATOM   975  C  CG  . TYR A 1 129 ? -2.661  29.661   -5.966  1.00 92.02 129 A 1 
ATOM   976  C  CD1 . TYR A 1 129 ? -2.438  30.820   -5.185  1.00 89.68 129 A 1 
ATOM   977  C  CD2 . TYR A 1 129 ? -1.631  28.699   -6.042  1.00 89.56 129 A 1 
ATOM   978  C  CE1 . TYR A 1 129 ? -1.228  31.018   -4.500  1.00 88.48 129 A 1 
ATOM   979  C  CE2 . TYR A 1 129 ? -0.406  28.887   -5.367  1.00 89.17 129 A 1 
ATOM   980  C  CZ  . TYR A 1 129 ? -0.217  30.048   -4.602  1.00 89.63 129 A 1 
ATOM   981  O  OH  . TYR A 1 129 ? 0.985   30.249   -3.945  1.00 85.01 129 A 1 
ATOM   982  N  N   . SER A 1 130 ? -5.596  31.086   -8.973  1.00 95.84 130 A 1 
ATOM   983  C  CA  . SER A 1 130 ? -6.266  30.851   -10.247 1.00 96.17 130 A 1 
ATOM   984  C  C   . SER A 1 130 ? -6.074  29.394   -10.698 1.00 96.54 130 A 1 
ATOM   985  O  O   . SER A 1 130 ? -5.152  28.703   -10.254 1.00 96.35 130 A 1 
ATOM   986  C  CB  . SER A 1 130 ? -5.735  31.824   -11.304 1.00 95.94 130 A 1 
ATOM   987  O  OG  . SER A 1 130 ? -4.430  31.482   -11.711 1.00 94.89 130 A 1 
ATOM   988  N  N   . ARG A 1 131 ? -6.901  28.927   -11.647 1.00 96.44 131 A 1 
ATOM   989  C  CA  . ARG A 1 131 ? -6.711  27.621   -12.298 1.00 96.74 131 A 1 
ATOM   990  C  C   . ARG A 1 131 ? -5.294  27.476   -12.843 1.00 97.13 131 A 1 
ATOM   991  O  O   . ARG A 1 131 ? -4.653  26.455   -12.622 1.00 96.96 131 A 1 
ATOM   992  C  CB  . ARG A 1 131 ? -7.765  27.461   -13.407 1.00 96.30 131 A 1 
ATOM   993  C  CG  . ARG A 1 131 ? -7.709  26.126   -14.186 1.00 94.27 131 A 1 
ATOM   994  C  CD  . ARG A 1 131 ? -8.142  24.916   -13.334 1.00 93.25 131 A 1 
ATOM   995  N  NE  . ARG A 1 131 ? -7.030  24.184   -12.763 1.00 92.72 131 A 1 
ATOM   996  C  CZ  . ARG A 1 131 ? -7.100  23.274   -11.796 1.00 93.91 131 A 1 
ATOM   997  N  NH1 . ARG A 1 131 ? -8.222  23.005   -11.188 1.00 87.86 131 A 1 
ATOM   998  N  NH2 . ARG A 1 131 ? -6.041  22.606   -11.450 1.00 89.61 131 A 1 
ATOM   999  N  N   . GLU A 1 132 ? -4.770  28.514   -13.495 1.00 97.23 132 A 1 
ATOM   1000 C  CA  . GLU A 1 132 ? -3.430  28.513   -14.073 1.00 97.35 132 A 1 
ATOM   1001 C  C   . GLU A 1 132 ? -2.332  28.380   -13.002 1.00 97.80 132 A 1 
ATOM   1002 O  O   . GLU A 1 132 ? -1.358  27.648   -13.208 1.00 97.62 132 A 1 
ATOM   1003 C  CB  . GLU A 1 132 ? -3.229  29.807   -14.884 1.00 96.93 132 A 1 
ATOM   1004 C  CG  . GLU A 1 132 ? -1.956  29.746   -15.737 1.00 83.37 132 A 1 
ATOM   1005 C  CD  . GLU A 1 132 ? -1.616  31.075   -16.427 1.00 73.63 132 A 1 
ATOM   1006 O  OE1 . GLU A 1 132 ? -0.398  31.273   -16.694 1.00 67.65 132 A 1 
ATOM   1007 O  OE2 . GLU A 1 132 ? -2.513  31.900   -16.669 1.00 69.62 132 A 1 
ATOM   1008 N  N   . ASP A 1 133 ? -2.479  29.042   -11.844 1.00 97.74 133 A 1 
ATOM   1009 C  CA  . ASP A 1 133 ? -1.485  28.965   -10.769 1.00 97.86 133 A 1 
ATOM   1010 C  C   . ASP A 1 133 ? -1.542  27.621   -10.039 1.00 98.11 133 A 1 
ATOM   1011 O  O   . ASP A 1 133 ? -0.489  27.041   -9.737  1.00 97.97 133 A 1 
ATOM   1012 C  CB  . ASP A 1 133 ? -1.656  30.143   -9.799  1.00 97.54 133 A 1 
ATOM   1013 C  CG  . ASP A 1 133 ? -1.376  31.483   -10.478 1.00 95.74 133 A 1 
ATOM   1014 O  OD1 . ASP A 1 133 ? -0.365  31.582   -11.219 1.00 92.90 133 A 1 
ATOM   1015 O  OD2 . ASP A 1 133 ? -2.217  32.397   -10.293 1.00 92.41 133 A 1 
ATOM   1016 N  N   . ASN A 1 134 ? -2.744  27.053   -9.861  1.00 97.61 134 A 1 
ATOM   1017 C  CA  . ASN A 1 134 ? -2.910  25.678   -9.403  1.00 97.79 134 A 1 
ATOM   1018 C  C   . ASN A 1 134 ? -2.232  24.691   -10.364 1.00 98.29 134 A 1 
ATOM   1019 O  O   . ASN A 1 134 ? -1.469  23.825   -9.926  1.00 98.26 134 A 1 
ATOM   1020 C  CB  . ASN A 1 134 ? -4.413  25.359   -9.260  1.00 96.80 134 A 1 
ATOM   1021 C  CG  . ASN A 1 134 ? -5.053  25.978   -8.026  1.00 89.81 134 A 1 
ATOM   1022 O  OD1 . ASN A 1 134 ? -4.410  26.337   -7.068  1.00 81.99 134 A 1 
ATOM   1023 N  ND2 . ASN A 1 134 ? -6.369  26.062   -7.989  1.00 80.84 134 A 1 
ATOM   1024 N  N   . ASP A 1 135 ? -2.421  24.847   -11.677 1.00 98.15 135 A 1 
ATOM   1025 C  CA  . ASP A 1 135 ? -1.809  23.990   -12.698 1.00 98.34 135 A 1 
ATOM   1026 C  C   . ASP A 1 135 ? -0.282  24.093   -12.713 1.00 98.55 135 A 1 
ATOM   1027 O  O   . ASP A 1 135 ? 0.411   23.081   -12.880 1.00 98.50 135 A 1 
ATOM   1028 C  CB  . ASP A 1 135 ? -2.363  24.347   -14.084 1.00 97.95 135 A 1 
ATOM   1029 C  CG  . ASP A 1 135 ? -3.839  23.999   -14.257 1.00 96.56 135 A 1 
ATOM   1030 O  OD1 . ASP A 1 135 ? -4.380  23.219   -13.447 1.00 94.19 135 A 1 
ATOM   1031 O  OD2 . ASP A 1 135 ? -4.466  24.494   -15.227 1.00 93.82 135 A 1 
ATOM   1032 N  N   . LYS A 1 136 ? 0.275   25.292   -12.482 1.00 98.49 136 A 1 
ATOM   1033 C  CA  . LYS A 1 136 ? 1.724   25.495   -12.325 1.00 98.45 136 A 1 
ATOM   1034 C  C   . LYS A 1 136 ? 2.256   24.758   -11.095 1.00 98.65 136 A 1 
ATOM   1035 O  O   . LYS A 1 136 ? 3.310   24.122   -11.182 1.00 98.60 136 A 1 
ATOM   1036 C  CB  . LYS A 1 136 ? 2.051   26.989   -12.225 1.00 98.27 136 A 1 
ATOM   1037 C  CG  . LYS A 1 136 ? 1.983   27.700   -13.585 1.00 88.79 136 A 1 
ATOM   1038 C  CD  . LYS A 1 136 ? 2.044   29.223   -13.376 1.00 87.71 136 A 1 
ATOM   1039 C  CE  . LYS A 1 136 ? 1.773   29.939   -14.696 1.00 75.91 136 A 1 
ATOM   1040 N  NZ  . LYS A 1 136 ? 1.307   31.335   -14.481 1.00 66.95 136 A 1 
ATOM   1041 N  N   . LEU A 1 137 ? 1.548   24.809   -9.970  1.00 98.41 137 A 1 
ATOM   1042 C  CA  . LEU A 1 137 ? 1.952   24.112   -8.750  1.00 98.67 137 A 1 
ATOM   1043 C  C   . LEU A 1 137 ? 1.903   22.586   -8.930  1.00 98.76 137 A 1 
ATOM   1044 O  O   . LEU A 1 137 ? 2.886   21.907   -8.632  1.00 98.77 137 A 1 
ATOM   1045 C  CB  . LEU A 1 137 ? 1.096   24.614   -7.577  1.00 98.65 137 A 1 
ATOM   1046 C  CG  . LEU A 1 137 ? 1.494   24.018   -6.208  1.00 98.34 137 A 1 
ATOM   1047 C  CD1 . LEU A 1 137 ? 2.951   24.307   -5.849  1.00 98.18 137 A 1 
ATOM   1048 C  CD2 . LEU A 1 137 ? 0.600   24.613   -5.131  1.00 98.18 137 A 1 
ATOM   1049 N  N   . GLN A 1 138 ? 0.831   22.053   -9.510  1.00 98.70 138 A 1 
ATOM   1050 C  CA  . GLN A 1 138 ? 0.710   20.640   -9.881  1.00 98.80 138 A 1 
ATOM   1051 C  C   . GLN A 1 138 ? 1.845   20.213   -10.831 1.00 98.81 138 A 1 
ATOM   1052 O  O   . GLN A 1 138 ? 2.534   19.217   -10.599 1.00 98.84 138 A 1 
ATOM   1053 C  CB  . GLN A 1 138 ? -0.664  20.404   -10.535 1.00 98.78 138 A 1 
ATOM   1054 C  CG  . GLN A 1 138 ? -1.876  20.543   -9.592  1.00 98.51 138 A 1 
ATOM   1055 C  CD  . GLN A 1 138 ? -2.063  19.381   -8.612  1.00 98.63 138 A 1 
ATOM   1056 O  OE1 . GLN A 1 138 ? -1.244  18.497   -8.490  1.00 94.78 138 A 1 
ATOM   1057 N  NE2 . GLN A 1 138 ? -3.174  19.346   -7.901  1.00 95.75 138 A 1 
ATOM   1058 N  N   . SER A 1 139 ? 2.130   21.021   -11.855 1.00 98.80 139 A 1 
ATOM   1059 C  CA  . SER A 1 139 ? 3.231   20.767   -12.801 1.00 98.88 139 A 1 
ATOM   1060 C  C   . SER A 1 139 ? 4.606   20.760   -12.125 1.00 98.81 139 A 1 
ATOM   1061 O  O   . SER A 1 139 ? 5.479   19.974   -12.503 1.00 98.74 139 A 1 
ATOM   1062 C  CB  . SER A 1 139 ? 3.253   21.825   -13.906 1.00 98.56 139 A 1 
ATOM   1063 O  OG  . SER A 1 139 ? 2.074   21.764   -14.681 1.00 85.87 139 A 1 
ATOM   1064 N  N   . ARG A 1 140 ? 4.800   21.590   -11.111 1.00 98.84 140 A 1 
ATOM   1065 C  CA  . ARG A 1 140 ? 6.038   21.622   -10.321 1.00 98.70 140 A 1 
ATOM   1066 C  C   . ARG A 1 140 ? 6.224   20.336   -9.508  1.00 98.89 140 A 1 
ATOM   1067 O  O   . ARG A 1 140 ? 7.325   19.782   -9.504  1.00 98.75 140 A 1 
ATOM   1068 C  CB  . ARG A 1 140 ? 6.026   22.881   -9.450  1.00 98.34 140 A 1 
ATOM   1069 C  CG  . ARG A 1 140 ? 7.352   23.087   -8.692  1.00 92.25 140 A 1 
ATOM   1070 C  CD  . ARG A 1 140 ? 7.291   24.431   -7.978  1.00 88.95 140 A 1 
ATOM   1071 N  NE  . ARG A 1 140 ? 8.518   24.701   -7.220  1.00 82.13 140 A 1 
ATOM   1072 C  CZ  . ARG A 1 140 ? 9.033   25.882   -6.936  1.00 77.98 140 A 1 
ATOM   1073 N  NH1 . ARG A 1 140 ? 8.513   26.998   -7.374  1.00 71.46 140 A 1 
ATOM   1074 N  NH2 . ARG A 1 140 ? 10.090  25.960   -6.180  1.00 69.73 140 A 1 
ATOM   1075 N  N   . ILE A 1 141 ? 5.163   19.837   -8.887  1.00 98.88 141 A 1 
ATOM   1076 C  CA  . ILE A 1 141 ? 5.170   18.548   -8.166  1.00 98.94 141 A 1 
ATOM   1077 C  C   . ILE A 1 141 ? 5.520   17.412   -9.135  1.00 98.97 141 A 1 
ATOM   1078 O  O   . ILE A 1 141 ? 6.456   16.649   -8.884  1.00 98.90 141 A 1 
ATOM   1079 C  CB  . ILE A 1 141 ? 3.813   18.320   -7.466  1.00 98.93 141 A 1 
ATOM   1080 C  CG1 . ILE A 1 141 ? 3.596   19.358   -6.333  1.00 98.84 141 A 1 
ATOM   1081 C  CG2 . ILE A 1 141 ? 3.719   16.883   -6.903  1.00 98.87 141 A 1 
ATOM   1082 C  CD1 . ILE A 1 141 ? 2.147   19.470   -5.866  1.00 98.65 141 A 1 
ATOM   1083 N  N   . ILE A 1 142 ? 4.836   17.331   -10.281 1.00 98.90 142 A 1 
ATOM   1084 C  CA  . ILE A 1 142 ? 5.098   16.340   -11.325 1.00 98.92 142 A 1 
ATOM   1085 C  C   . ILE A 1 142 ? 6.553   16.407   -11.800 1.00 98.90 142 A 1 
ATOM   1086 O  O   . ILE A 1 142 ? 7.222   15.374   -11.878 1.00 98.84 142 A 1 
ATOM   1087 C  CB  . ILE A 1 142 ? 4.111   16.528   -12.501 1.00 98.85 142 A 1 
ATOM   1088 C  CG1 . ILE A 1 142 ? 2.652   16.209   -12.090 1.00 98.30 142 A 1 
ATOM   1089 C  CG2 . ILE A 1 142 ? 4.515   15.703   -13.726 1.00 98.66 142 A 1 
ATOM   1090 C  CD1 . ILE A 1 142 ? 2.362   14.740   -11.763 1.00 96.80 142 A 1 
ATOM   1091 N  N   . SER A 1 143 ? 7.076   17.600   -12.060 1.00 98.86 143 A 1 
ATOM   1092 C  CA  . SER A 1 143 ? 8.456   17.789   -12.525 1.00 98.85 143 A 1 
ATOM   1093 C  C   . SER A 1 143 ? 9.491   17.274   -11.524 1.00 98.88 143 A 1 
ATOM   1094 O  O   . SER A 1 143 ? 10.478  16.652   -11.926 1.00 98.68 143 A 1 
ATOM   1095 C  CB  . SER A 1 143 ? 8.730   19.267   -12.821 1.00 98.53 143 A 1 
ATOM   1096 O  OG  . SER A 1 143 ? 7.910   19.733   -13.874 1.00 82.68 143 A 1 
ATOM   1097 N  N   . LYS A 1 144 ? 9.274   17.476   -10.228 1.00 98.81 144 A 1 
ATOM   1098 C  CA  . LYS A 1 144 ? 10.140  16.936   -9.175  1.00 98.77 144 A 1 
ATOM   1099 C  C   . LYS A 1 144 ? 10.152  15.408   -9.192  1.00 98.83 144 A 1 
ATOM   1100 O  O   . LYS A 1 144 ? 11.225  14.798   -9.161  1.00 98.65 144 A 1 
ATOM   1101 C  CB  . LYS A 1 144 ? 9.689   17.451   -7.794  1.00 98.67 144 A 1 
ATOM   1102 C  CG  . LYS A 1 144 ? 10.067  18.923   -7.567  1.00 97.70 144 A 1 
ATOM   1103 C  CD  . LYS A 1 144 ? 9.440   19.437   -6.267  1.00 96.44 144 A 1 
ATOM   1104 C  CE  . LYS A 1 144 ? 9.907   20.849   -5.910  1.00 94.74 144 A 1 
ATOM   1105 N  NZ  . LYS A 1 144 ? 11.277  20.866   -5.347  1.00 92.35 144 A 1 
ATOM   1106 N  N   . LEU A 1 145 ? 8.973   14.774   -9.304  1.00 98.81 145 A 1 
ATOM   1107 C  CA  . LEU A 1 145 ? 8.848   13.324   -9.365  1.00 98.88 145 A 1 
ATOM   1108 C  C   . LEU A 1 145 ? 9.488   12.743   -10.634 1.00 98.85 145 A 1 
ATOM   1109 O  O   . LEU A 1 145 ? 10.240  11.771   -10.549 1.00 98.71 145 A 1 
ATOM   1110 C  CB  . LEU A 1 145 ? 7.357   12.939   -9.274  1.00 98.89 145 A 1 
ATOM   1111 C  CG  . LEU A 1 145 ? 6.679   13.299   -7.936  1.00 98.74 145 A 1 
ATOM   1112 C  CD1 . LEU A 1 145 ? 5.194   12.993   -8.030  1.00 98.57 145 A 1 
ATOM   1113 C  CD2 . LEU A 1 145 ? 7.261   12.502   -6.765  1.00 98.41 145 A 1 
ATOM   1114 N  N   . GLN A 1 146 ? 9.266   13.363   -11.800 1.00 98.75 146 A 1 
ATOM   1115 C  CA  . GLN A 1 146 ? 9.851   12.940   -13.074 1.00 98.68 146 A 1 
ATOM   1116 C  C   . GLN A 1 146 ? 11.381  13.101   -13.099 1.00 98.60 146 A 1 
ATOM   1117 O  O   . GLN A 1 146 ? 12.078  12.255   -13.658 1.00 98.31 146 A 1 
ATOM   1118 C  CB  . GLN A 1 146 ? 9.229   13.735   -14.224 1.00 98.54 146 A 1 
ATOM   1119 C  CG  . GLN A 1 146 ? 7.802   13.283   -14.539 1.00 97.32 146 A 1 
ATOM   1120 C  CD  . GLN A 1 146 ? 7.219   14.026   -15.739 1.00 96.24 146 A 1 
ATOM   1121 O  OE1 . GLN A 1 146 ? 7.500   15.182   -15.985 1.00 90.93 146 A 1 
ATOM   1122 N  NE2 . GLN A 1 146 ? 6.421   13.371   -16.544 1.00 88.99 146 A 1 
ATOM   1123 N  N   . THR A 1 147 ? 11.904  14.142   -12.468 1.00 98.61 147 A 1 
ATOM   1124 C  CA  . THR A 1 147 ? 13.358  14.354   -12.356 1.00 98.51 147 A 1 
ATOM   1125 C  C   . THR A 1 147 ? 14.014  13.253   -11.526 1.00 98.57 147 A 1 
ATOM   1126 O  O   . THR A 1 147 ? 15.046  12.716   -11.910 1.00 98.05 147 A 1 
ATOM   1127 C  CB  . THR A 1 147 ? 13.667  15.736   -11.762 1.00 98.31 147 A 1 
ATOM   1128 O  OG1 . THR A 1 147 ? 13.141  16.738   -12.604 1.00 94.26 147 A 1 
ATOM   1129 C  CG2 . THR A 1 147 ? 15.164  16.004   -11.641 1.00 93.28 147 A 1 
ATOM   1130 N  N   . ALA A 1 148 ? 13.391  12.877   -10.425 1.00 98.52 148 A 1 
ATOM   1131 C  CA  . ALA A 1 148 ? 13.891  11.819   -9.553  1.00 98.43 148 A 1 
ATOM   1132 C  C   . ALA A 1 148 ? 13.695  10.408   -10.132 1.00 98.49 148 A 1 
ATOM   1133 O  O   . ALA A 1 148 ? 14.534  9.523    -9.936  1.00 97.99 148 A 1 
ATOM   1134 C  CB  . ALA A 1 148 ? 13.192  11.973   -8.208  1.00 98.25 148 A 1 
ATOM   1135 N  N   . PHE A 1 149 ? 12.596  10.187   -10.868 1.00 98.56 149 A 1 
ATOM   1136 C  CA  . PHE A 1 149 ? 12.183  8.893    -11.414 1.00 98.53 149 A 1 
ATOM   1137 C  C   . PHE A 1 149 ? 11.828  8.978    -12.917 1.00 98.49 149 A 1 
ATOM   1138 O  O   . PHE A 1 149 ? 10.695  8.701    -13.301 1.00 98.04 149 A 1 
ATOM   1139 C  CB  . PHE A 1 149 ? 11.025  8.344    -10.567 1.00 98.47 149 A 1 
ATOM   1140 C  CG  . PHE A 1 149 ? 11.377  8.090    -9.116  1.00 98.43 149 A 1 
ATOM   1141 C  CD1 . PHE A 1 149 ? 12.123  6.955    -8.754  1.00 97.87 149 A 1 
ATOM   1142 C  CD2 . PHE A 1 149 ? 10.941  8.980    -8.124  1.00 97.90 149 A 1 
ATOM   1143 C  CE1 . PHE A 1 149 ? 12.424  6.702    -7.414  1.00 97.28 149 A 1 
ATOM   1144 C  CE2 . PHE A 1 149 ? 11.233  8.733    -6.771  1.00 97.36 149 A 1 
ATOM   1145 C  CZ  . PHE A 1 149 ? 11.976  7.593    -6.417  1.00 97.43 149 A 1 
ATOM   1146 N  N   . PRO A 1 150 ? 12.788  9.292    -13.816 1.00 97.91 150 A 1 
ATOM   1147 C  CA  . PRO A 1 150 ? 12.509  9.711    -15.197 1.00 97.10 150 A 1 
ATOM   1148 C  C   . PRO A 1 150 ? 11.899  8.639    -16.113 1.00 95.72 150 A 1 
ATOM   1149 O  O   . PRO A 1 150 ? 11.527  8.929    -17.250 1.00 90.22 150 A 1 
ATOM   1150 C  CB  . PRO A 1 150 ? 13.864  10.188   -15.729 1.00 96.27 150 A 1 
ATOM   1151 C  CG  . PRO A 1 150 ? 14.886  9.455    -14.861 1.00 95.28 150 A 1 
ATOM   1152 C  CD  . PRO A 1 150 ? 14.188  9.406    -13.511 1.00 97.58 150 A 1 
ATOM   1153 N  N   . LYS A 1 151 ? 11.834  7.382    -15.686 1.00 96.22 151 A 1 
ATOM   1154 C  CA  . LYS A 1 151 ? 11.238  6.265    -16.442 1.00 95.81 151 A 1 
ATOM   1155 C  C   . LYS A 1 151 ? 10.049  5.630    -15.720 1.00 96.71 151 A 1 
ATOM   1156 O  O   . LYS A 1 151 ? 9.584   4.569    -16.138 1.00 94.99 151 A 1 
ATOM   1157 C  CB  . LYS A 1 151 ? 12.300  5.210    -16.776 1.00 93.97 151 A 1 
ATOM   1158 C  CG  . LYS A 1 151 ? 13.397  5.766    -17.693 1.00 88.27 151 A 1 
ATOM   1159 C  CD  . LYS A 1 151 ? 14.345  4.634    -18.119 1.00 75.34 151 A 1 
ATOM   1160 C  CE  . LYS A 1 151 ? 15.413  5.209    -19.034 1.00 65.84 151 A 1 
ATOM   1161 N  NZ  . LYS A 1 151 ? 16.357  4.163    -19.499 1.00 54.07 151 A 1 
ATOM   1162 N  N   . ILE A 1 152 ? 9.619   6.218    -14.628 1.00 98.07 152 A 1 
ATOM   1163 C  CA  . ILE A 1 152 ? 8.566   5.677    -13.784 1.00 98.41 152 A 1 
ATOM   1164 C  C   . ILE A 1 152 ? 7.271   6.442    -14.063 1.00 98.65 152 A 1 
ATOM   1165 O  O   . ILE A 1 152 ? 7.267   7.662    -13.920 1.00 98.63 152 A 1 
ATOM   1166 C  CB  . ILE A 1 152 ? 8.988   5.734    -12.301 1.00 98.39 152 A 1 
ATOM   1167 C  CG1 . ILE A 1 152 ? 10.315  4.982    -12.039 1.00 97.68 152 A 1 
ATOM   1168 C  CG2 . ILE A 1 152 ? 7.881   5.180    -11.406 1.00 97.81 152 A 1 
ATOM   1169 C  CD1 . ILE A 1 152 ? 10.325  3.503    -12.457 1.00 94.36 152 A 1 
ATOM   1170 N  N   . PRO A 1 153 ? 6.185   5.749    -14.475 1.00 98.79 153 A 1 
ATOM   1171 C  CA  . PRO A 1 153 ? 4.912   6.412    -14.713 1.00 98.74 153 A 1 
ATOM   1172 C  C   . PRO A 1 153 ? 4.314   6.954    -13.411 1.00 98.83 153 A 1 
ATOM   1173 O  O   . PRO A 1 153 ? 4.528   6.402    -12.328 1.00 98.79 153 A 1 
ATOM   1174 C  CB  . PRO A 1 153 ? 4.019   5.364    -15.385 1.00 98.32 153 A 1 
ATOM   1175 C  CG  . PRO A 1 153 ? 4.589   4.040    -14.879 1.00 95.93 153 A 1 
ATOM   1176 C  CD  . PRO A 1 153 ? 6.082   4.330    -14.746 1.00 98.34 153 A 1 
ATOM   1177 N  N   . ILE A 1 154 ? 3.554   8.036    -13.544 1.00 98.91 154 A 1 
ATOM   1178 C  CA  . ILE A 1 154 ? 2.818   8.690    -12.468 1.00 98.92 154 A 1 
ATOM   1179 C  C   . ILE A 1 154 ? 1.335   8.547    -12.783 1.00 98.97 154 A 1 
ATOM   1180 O  O   . ILE A 1 154 ? 0.895   8.982    -13.846 1.00 98.89 154 A 1 
ATOM   1181 C  CB  . ILE A 1 154 ? 3.233   10.168   -12.316 1.00 98.91 154 A 1 
ATOM   1182 C  CG1 . ILE A 1 154 ? 4.754   10.309   -12.058 1.00 98.68 154 A 1 
ATOM   1183 C  CG2 . ILE A 1 154 ? 2.432   10.815   -11.173 1.00 98.74 154 A 1 
ATOM   1184 C  CD1 . ILE A 1 154 ? 5.275   11.752   -12.138 1.00 97.91 154 A 1 
ATOM   1185 N  N   . TYR A 1 155 ? 0.575   7.950    -11.873 1.00 98.94 155 A 1 
ATOM   1186 C  CA  . TYR A 1 155 ? -0.876  7.800    -11.995 1.00 98.98 155 A 1 
ATOM   1187 C  C   . TYR A 1 155 ? -1.591  8.672    -10.954 1.00 98.94 155 A 1 
ATOM   1188 O  O   . TYR A 1 155 ? -1.348  8.513    -9.757  1.00 98.88 155 A 1 
ATOM   1189 C  CB  . TYR A 1 155 ? -1.262  6.323    -11.908 1.00 98.91 155 A 1 
ATOM   1190 C  CG  . TYR A 1 155 ? -0.698  5.472    -13.027 1.00 98.78 155 A 1 
ATOM   1191 C  CD1 . TYR A 1 155 ? -0.809  5.874    -14.376 1.00 98.07 155 A 1 
ATOM   1192 C  CD2 . TYR A 1 155 ? -0.025  4.265    -12.739 1.00 97.93 155 A 1 
ATOM   1193 C  CE1 . TYR A 1 155 ? -0.254  5.108    -15.409 1.00 96.99 155 A 1 
ATOM   1194 C  CE2 . TYR A 1 155 ? 0.530   3.486    -13.762 1.00 97.04 155 A 1 
ATOM   1195 C  CZ  . TYR A 1 155 ? 0.420   3.922    -15.096 1.00 97.24 155 A 1 
ATOM   1196 O  OH  . TYR A 1 155 ? 0.997   3.179    -16.107 1.00 95.57 155 A 1 
ATOM   1197 N  N   . PRO A 1 156 ? -2.421  9.616    -11.400 1.00 98.96 156 A 1 
ATOM   1198 C  CA  . PRO A 1 156 ? -3.105  10.554   -10.519 1.00 98.95 156 A 1 
ATOM   1199 C  C   . PRO A 1 156 ? -4.477  10.034   -10.083 1.00 98.90 156 A 1 
ATOM   1200 O  O   . PRO A 1 156 ? -5.229  9.448    -10.861 1.00 98.86 156 A 1 
ATOM   1201 C  CB  . PRO A 1 156 ? -3.217  11.834   -11.347 1.00 98.82 156 A 1 
ATOM   1202 C  CG  . PRO A 1 156 ? -3.408  11.316   -12.772 1.00 98.55 156 A 1 
ATOM   1203 C  CD  . PRO A 1 156 ? -2.588  10.029   -12.798 1.00 98.80 156 A 1 
ATOM   1204 N  N   . ILE A 1 157 ? -4.832  10.343   -8.843  1.00 98.95 157 A 1 
ATOM   1205 C  CA  . ILE A 1 157 ? -6.203  10.333   -8.325  1.00 98.92 157 A 1 
ATOM   1206 C  C   . ILE A 1 157 ? -6.638  11.786   -8.151  1.00 98.98 157 A 1 
ATOM   1207 O  O   . ILE A 1 157 ? -5.847  12.626   -7.725  1.00 98.85 157 A 1 
ATOM   1208 C  CB  . ILE A 1 157 ? -6.263  9.537    -7.004  1.00 98.88 157 A 1 
ATOM   1209 C  CG1 . ILE A 1 157 ? -5.970  8.034    -7.216  1.00 97.90 157 A 1 
ATOM   1210 C  CG2 . ILE A 1 157 ? -7.608  9.715    -6.273  1.00 98.58 157 A 1 
ATOM   1211 C  CD1 . ILE A 1 157 ? -7.026  7.266    -8.015  1.00 96.37 157 A 1 
ATOM   1212 N  N   . ILE A 1 158 ? -7.907  12.080   -8.458  1.00 98.96 158 A 1 
ATOM   1213 C  CA  . ILE A 1 158 ? -8.500  13.393   -8.208  1.00 98.88 158 A 1 
ATOM   1214 C  C   . ILE A 1 158 ? -8.962  13.455   -6.749  1.00 98.88 158 A 1 
ATOM   1215 O  O   . ILE A 1 158 ? -9.816  12.661   -6.331  1.00 98.65 158 A 1 
ATOM   1216 C  CB  . ILE A 1 158 ? -9.640  13.666   -9.207  1.00 98.60 158 A 1 
ATOM   1217 C  CG1 . ILE A 1 158 ? -9.175  13.626   -10.678 1.00 96.16 158 A 1 
ATOM   1218 C  CG2 . ILE A 1 158 ? -10.311 15.013   -8.905  1.00 97.74 158 A 1 
ATOM   1219 C  CD1 . ILE A 1 158 ? -8.112  14.654   -11.057 1.00 88.82 158 A 1 
ATOM   1220 N  N   . GLY A 1 159 ? -8.401  14.386   -5.989  1.00 98.87 159 A 1 
ATOM   1221 C  CA  . GLY A 1 159 ? -8.809  14.742   -4.639  1.00 98.75 159 A 1 
ATOM   1222 C  C   . GLY A 1 159 ? -9.774  15.927   -4.611  1.00 98.78 159 A 1 
ATOM   1223 O  O   . GLY A 1 159 ? -10.517 16.178   -5.568  1.00 98.38 159 A 1 
ATOM   1224 N  N   . SER A 1 160 ? -9.797  16.653   -3.494  1.00 98.58 160 A 1 
ATOM   1225 C  CA  . SER A 1 160 ? -10.646 17.827   -3.337  1.00 98.26 160 A 1 
ATOM   1226 C  C   . SER A 1 160 ? -10.008 19.101   -3.890  1.00 98.24 160 A 1 
ATOM   1227 O  O   . SER A 1 160 ? -10.699 19.926   -4.475  1.00 97.77 160 A 1 
ATOM   1228 C  CB  . SER A 1 160 ? -11.027 17.991   -1.858  1.00 97.78 160 A 1 
ATOM   1229 O  OG  . SER A 1 160 ? -9.961  18.405   -1.030  1.00 96.65 160 A 1 
ATOM   1230 N  N   . THR A 1 161 ? -8.694  19.248   -3.726  1.00 98.43 161 A 1 
ATOM   1231 C  CA  . THR A 1 161 ? -7.960  20.475   -4.060  1.00 98.37 161 A 1 
ATOM   1232 C  C   . THR A 1 161 ? -7.446  20.512   -5.501  1.00 98.34 161 A 1 
ATOM   1233 O  O   . THR A 1 161 ? -6.974  21.549   -5.958  1.00 97.69 161 A 1 
ATOM   1234 C  CB  . THR A 1 161 ? -6.802  20.721   -3.081  1.00 98.07 161 A 1 
ATOM   1235 O  OG1 . THR A 1 161 ? -5.842  19.698   -3.169  1.00 96.35 161 A 1 
ATOM   1236 C  CG2 . THR A 1 161 ? -7.283  20.797   -1.635  1.00 96.03 161 A 1 
ATOM   1237 N  N   . GLU A 1 162 ? -7.611  19.432   -6.248  1.00 98.57 162 A 1 
ATOM   1238 C  CA  . GLU A 1 162 ? -7.354  19.417   -7.685  1.00 98.68 162 A 1 
ATOM   1239 C  C   . GLU A 1 162 ? -8.310  20.355   -8.451  1.00 98.49 162 A 1 
ATOM   1240 O  O   . GLU A 1 162 ? -7.927  20.913   -9.479  1.00 97.97 162 A 1 
ATOM   1241 C  CB  . GLU A 1 162 ? -7.474  17.978   -8.222  1.00 98.65 162 A 1 
ATOM   1242 C  CG  . GLU A 1 162 ? -6.177  17.159   -8.074  1.00 98.47 162 A 1 
ATOM   1243 C  CD  . GLU A 1 162 ? -5.725  16.959   -6.622  1.00 98.63 162 A 1 
ATOM   1244 O  OE1 . GLU A 1 162 ? -4.541  17.219   -6.336  1.00 97.67 162 A 1 
ATOM   1245 O  OE2 . GLU A 1 162 ? -6.553  16.568   -5.787  1.00 98.14 162 A 1 
ATOM   1246 N  N   . PHE A 1 163 ? -9.531  20.553   -7.950  1.00 98.41 163 A 1 
ATOM   1247 C  CA  . PHE A 1 163 ? -10.534 21.403   -8.586  1.00 98.32 163 A 1 
ATOM   1248 C  C   . PHE A 1 163 ? -10.302 22.897   -8.319  1.00 97.95 163 A 1 
ATOM   1249 O  O   . PHE A 1 163 ? -9.666  23.294   -7.351  1.00 97.14 163 A 1 
ATOM   1250 C  CB  . PHE A 1 163 ? -11.926 20.981   -8.110  1.00 98.37 163 A 1 
ATOM   1251 C  CG  . PHE A 1 163 ? -12.318 19.572   -8.498  1.00 98.49 163 A 1 
ATOM   1252 C  CD1 . PHE A 1 163 ? -12.888 19.321   -9.761  1.00 98.20 163 A 1 
ATOM   1253 C  CD2 . PHE A 1 163 ? -12.154 18.517   -7.589  1.00 98.19 163 A 1 
ATOM   1254 C  CE1 . PHE A 1 163 ? -13.316 18.034   -10.106 1.00 97.93 163 A 1 
ATOM   1255 C  CE2 . PHE A 1 163 ? -12.580 17.223   -7.927  1.00 97.95 163 A 1 
ATOM   1256 C  CZ  . PHE A 1 163 ? -13.164 16.981   -9.180  1.00 98.06 163 A 1 
ATOM   1257 N  N   . SER A 1 164 ? -10.882 23.749   -9.155  1.00 97.53 164 A 1 
ATOM   1258 C  CA  . SER A 1 164 ? -10.856 25.211   -8.966  1.00 96.84 164 A 1 
ATOM   1259 C  C   . SER A 1 164 ? -11.616 25.662   -7.712  1.00 96.46 164 A 1 
ATOM   1260 O  O   . SER A 1 164 ? -11.252 26.648   -7.084  1.00 94.37 164 A 1 
ATOM   1261 C  CB  . SER A 1 164 ? -11.484 25.902   -10.179 1.00 95.78 164 A 1 
ATOM   1262 O  OG  . SER A 1 164 ? -10.751 25.606   -11.355 1.00 87.62 164 A 1 
ATOM   1263 N  N   . THR A 1 165 ? -12.680 24.944   -7.347  1.00 96.42 165 A 1 
ATOM   1264 C  CA  . THR A 1 165 ? -13.363 25.042   -6.052  1.00 96.01 165 A 1 
ATOM   1265 C  C   . THR A 1 165 ? -13.258 23.685   -5.380  1.00 96.76 165 A 1 
ATOM   1266 O  O   . THR A 1 165 ? -13.436 22.674   -6.056  1.00 96.04 165 A 1 
ATOM   1267 C  CB  . THR A 1 165 ? -14.834 25.435   -6.218  1.00 94.11 165 A 1 
ATOM   1268 O  OG1 . THR A 1 165 ? -14.931 26.637   -6.935  1.00 83.67 165 A 1 
ATOM   1269 C  CG2 . THR A 1 165 ? -15.540 25.664   -4.882  1.00 82.16 165 A 1 
ATOM   1270 N  N   . LYS A 1 166 ? -13.036 23.643   -4.079  1.00 96.35 166 A 1 
ATOM   1271 C  CA  . LYS A 1 166 ? -12.862 22.402   -3.326  1.00 96.40 166 A 1 
ATOM   1272 C  C   . LYS A 1 166 ? -13.953 21.376   -3.645  1.00 96.76 166 A 1 
ATOM   1273 O  O   . LYS A 1 166 ? -15.139 21.690   -3.571  1.00 96.13 166 A 1 
ATOM   1274 C  CB  . LYS A 1 166 ? -12.807 22.726   -1.824  1.00 95.66 166 A 1 
ATOM   1275 C  CG  . LYS A 1 166 ? -12.309 21.512   -1.028  1.00 93.55 166 A 1 
ATOM   1276 C  CD  . LYS A 1 166 ? -12.188 21.866   0.459   1.00 91.20 166 A 1 
ATOM   1277 C  CE  . LYS A 1 166 ? -11.442 20.745   1.192   1.00 87.77 166 A 1 
ATOM   1278 N  NZ  . LYS A 1 166 ? -10.978 21.220   2.505   1.00 80.80 166 A 1 
ATOM   1279 N  N   . PHE A 1 167 ? -13.555 20.163   -3.988  1.00 97.39 167 A 1 
ATOM   1280 C  CA  . PHE A 1 167 ? -14.379 19.068   -4.535  1.00 97.51 167 A 1 
ATOM   1281 C  C   . PHE A 1 167 ? -14.997 19.305   -5.923  1.00 97.79 167 A 1 
ATOM   1282 O  O   . PHE A 1 167 ? -15.575 18.374   -6.491  1.00 97.12 167 A 1 
ATOM   1283 C  CB  . PHE A 1 167 ? -15.434 18.603   -3.524  1.00 97.11 167 A 1 
ATOM   1284 C  CG  . PHE A 1 167 ? -14.873 18.026   -2.244  1.00 96.58 167 A 1 
ATOM   1285 C  CD1 . PHE A 1 167 ? -14.439 16.688   -2.225  1.00 95.52 167 A 1 
ATOM   1286 C  CD2 . PHE A 1 167 ? -14.793 18.805   -1.079  1.00 95.45 167 A 1 
ATOM   1287 C  CE1 . PHE A 1 167 ? -13.942 16.130   -1.045  1.00 94.38 167 A 1 
ATOM   1288 C  CE2 . PHE A 1 167 ? -14.291 18.241   0.115   1.00 94.27 167 A 1 
ATOM   1289 C  CZ  . PHE A 1 167 ? -13.869 16.904   0.122   1.00 94.19 167 A 1 
ATOM   1290 N  N   . GLY A 1 168 ? -14.870 20.510   -6.514  1.00 97.56 168 A 1 
ATOM   1291 C  CA  . GLY A 1 168 ? -15.420 20.836   -7.822  1.00 97.30 168 A 1 
ATOM   1292 C  C   . GLY A 1 168 ? -16.945 20.977   -7.857  1.00 97.25 168 A 1 
ATOM   1293 O  O   . GLY A 1 168 ? -17.643 20.859   -6.850  1.00 96.17 168 A 1 
ATOM   1294 N  N   . GLN A 1 169 ? -17.465 21.264   -9.064  1.00 97.49 169 A 1 
ATOM   1295 C  CA  . GLN A 1 169 ? -18.892 21.386   -9.344  1.00 97.39 169 A 1 
ATOM   1296 C  C   . GLN A 1 169 ? -19.179 20.923   -10.776 1.00 97.83 169 A 1 
ATOM   1297 O  O   . GLN A 1 169 ? -18.352 21.124   -11.664 1.00 97.50 169 A 1 
ATOM   1298 C  CB  . GLN A 1 169 ? -19.359 22.844   -9.190  1.00 95.30 169 A 1 
ATOM   1299 C  CG  . GLN A 1 169 ? -19.149 23.425   -7.786  1.00 83.84 169 A 1 
ATOM   1300 C  CD  . GLN A 1 169 ? -19.745 24.818   -7.603  1.00 75.48 169 A 1 
ATOM   1301 O  OE1 . GLN A 1 169 ? -20.440 25.355   -8.444  1.00 68.73 169 A 1 
ATOM   1302 N  NE2 . GLN A 1 169 ? -19.490 25.459   -6.482  1.00 63.05 169 A 1 
ATOM   1303 N  N   . PHE A 1 170 ? -20.384 20.404   -11.042 1.00 97.36 170 A 1 
ATOM   1304 C  CA  . PHE A 1 170 ? -20.764 19.929   -12.382 1.00 97.49 170 A 1 
ATOM   1305 C  C   . PHE A 1 170 ? -20.583 20.979   -13.486 1.00 97.59 170 A 1 
ATOM   1306 O  O   . PHE A 1 170 ? -20.226 20.639   -14.612 1.00 97.15 170 A 1 
ATOM   1307 C  CB  . PHE A 1 170 ? -22.221 19.447   -12.354 1.00 97.09 170 A 1 
ATOM   1308 C  CG  . PHE A 1 170 ? -22.440 18.173   -11.568 1.00 96.70 170 A 1 
ATOM   1309 C  CD1 . PHE A 1 170 ? -21.860 16.979   -12.003 1.00 95.51 170 A 1 
ATOM   1310 C  CD2 . PHE A 1 170 ? -23.231 18.173   -10.405 1.00 95.32 170 A 1 
ATOM   1311 C  CE1 . PHE A 1 170 ? -22.054 15.787   -11.292 1.00 94.36 170 A 1 
ATOM   1312 C  CE2 . PHE A 1 170 ? -23.438 16.986   -9.685  1.00 94.20 170 A 1 
ATOM   1313 C  CZ  . PHE A 1 170 ? -22.845 15.788   -10.127 1.00 94.47 170 A 1 
ATOM   1314 N  N   . SER A 1 171 ? -20.774 22.260   -13.174 1.00 97.20 171 A 1 
ATOM   1315 C  CA  . SER A 1 171 ? -20.625 23.357   -14.138 1.00 97.22 171 A 1 
ATOM   1316 C  C   . SER A 1 171 ? -19.179 23.641   -14.548 1.00 97.46 171 A 1 
ATOM   1317 O  O   . SER A 1 171 ? -18.959 24.195   -15.623 1.00 97.03 171 A 1 
ATOM   1318 C  CB  . SER A 1 171 ? -21.259 24.628   -13.567 1.00 96.64 171 A 1 
ATOM   1319 O  OG  . SER A 1 171 ? -20.704 24.946   -12.304 1.00 92.57 171 A 1 
ATOM   1320 N  N   . THR A 1 172 ? -18.197 23.295   -13.730 1.00 97.58 172 A 1 
ATOM   1321 C  CA  . THR A 1 172 ? -16.773 23.609   -13.943 1.00 97.70 172 A 1 
ATOM   1322 C  C   . THR A 1 172 ? -15.892 22.374   -14.115 1.00 98.11 172 A 1 
ATOM   1323 O  O   . THR A 1 172 ? -14.803 22.488   -14.674 1.00 98.06 172 A 1 
ATOM   1324 C  CB  . THR A 1 172 ? -16.221 24.484   -12.811 1.00 97.16 172 A 1 
ATOM   1325 O  OG1 . THR A 1 172 ? -16.493 23.917   -11.551 1.00 95.80 172 A 1 
ATOM   1326 C  CG2 . THR A 1 172 ? -16.866 25.874   -12.817 1.00 95.23 172 A 1 
ATOM   1327 N  N   . ASP A 1 173 ? -16.378 21.186   -13.757 1.00 98.11 173 A 1 
ATOM   1328 C  CA  . ASP A 1 173 ? -15.641 19.924   -13.830 1.00 98.39 173 A 1 
ATOM   1329 C  C   . ASP A 1 173 ? -14.982 19.684   -15.196 1.00 98.54 173 A 1 
ATOM   1330 O  O   . ASP A 1 173 ? -13.810 19.311   -15.261 1.00 98.50 173 A 1 
ATOM   1331 C  CB  . ASP A 1 173 ? -16.585 18.741   -13.554 1.00 98.34 173 A 1 
ATOM   1332 C  CG  . ASP A 1 173 ? -17.017 18.556   -12.099 1.00 98.15 173 A 1 
ATOM   1333 O  OD1 . ASP A 1 173 ? -16.407 19.083   -11.158 1.00 97.43 173 A 1 
ATOM   1334 O  OD2 . ASP A 1 173 ? -18.002 17.805   -11.886 1.00 97.25 173 A 1 
ATOM   1335 N  N   . SER A 1 174 ? -15.683 19.915   -16.301 1.00 98.33 174 A 1 
ATOM   1336 C  CA  . SER A 1 174 ? -15.129 19.691   -17.646 1.00 98.29 174 A 1 
ATOM   1337 C  C   . SER A 1 174 ? -13.883 20.547   -17.916 1.00 98.41 174 A 1 
ATOM   1338 O  O   . SER A 1 174 ? -12.920 20.077   -18.536 1.00 98.22 174 A 1 
ATOM   1339 C  CB  . SER A 1 174 ? -16.198 19.979   -18.707 1.00 97.42 174 A 1 
ATOM   1340 O  OG  . SER A 1 174 ? -15.686 19.747   -20.004 1.00 86.35 174 A 1 
ATOM   1341 N  N   . THR A 1 175 ? -13.896 21.797   -17.451 1.00 98.18 175 A 1 
ATOM   1342 C  CA  . THR A 1 175 ? -12.748 22.711   -17.583 1.00 98.03 175 A 1 
ATOM   1343 C  C   . THR A 1 175 ? -11.603 22.251   -16.685 1.00 98.33 175 A 1 
ATOM   1344 O  O   . THR A 1 175 ? -10.465 22.143   -17.161 1.00 98.26 175 A 1 
ATOM   1345 C  CB  . THR A 1 175 ? -13.161 24.148   -17.242 1.00 97.42 175 A 1 
ATOM   1346 O  OG1 . THR A 1 175 ? -14.213 24.539   -18.099 1.00 92.15 175 A 1 
ATOM   1347 C  CG2 . THR A 1 175 ? -12.020 25.144   -17.457 1.00 91.74 175 A 1 
ATOM   1348 N  N   . ASP A 1 176 ? -11.899 21.916   -15.435 1.00 98.33 176 A 1 
ATOM   1349 C  CA  . ASP A 1 176 ? -10.909 21.456   -14.467 1.00 98.50 176 A 1 
ATOM   1350 C  C   . ASP A 1 176 ? -10.262 20.138   -14.910 1.00 98.77 176 A 1 
ATOM   1351 O  O   . ASP A 1 176 ? -9.042  20.052   -14.991 1.00 98.69 176 A 1 
ATOM   1352 C  CB  . ASP A 1 176 ? -11.559 21.318   -13.078 1.00 98.35 176 A 1 
ATOM   1353 C  CG  . ASP A 1 176 ? -11.905 22.652   -12.421 1.00 97.96 176 A 1 
ATOM   1354 O  OD1 . ASP A 1 176 ? -11.288 23.681   -12.760 1.00 96.90 176 A 1 
ATOM   1355 O  OD2 . ASP A 1 176 ? -12.766 22.650   -11.500 1.00 96.48 176 A 1 
ATOM   1356 N  N   . LEU A 1 177 ? -11.054 19.143   -15.308 1.00 98.71 177 A 1 
ATOM   1357 C  CA  . LEU A 1 177 ? -10.551 17.831   -15.728 1.00 98.84 177 A 1 
ATOM   1358 C  C   . LEU A 1 177 ? -9.676  17.926   -16.989 1.00 98.81 177 A 1 
ATOM   1359 O  O   . LEU A 1 177 ? -8.679  17.214   -17.107 1.00 98.77 177 A 1 
ATOM   1360 C  CB  . LEU A 1 177 ? -11.738 16.885   -15.970 1.00 98.81 177 A 1 
ATOM   1361 C  CG  . LEU A 1 177 ? -12.501 16.495   -14.691 1.00 98.59 177 A 1 
ATOM   1362 C  CD1 . LEU A 1 177 ? -13.734 15.675   -15.076 1.00 98.29 177 A 1 
ATOM   1363 C  CD2 . LEU A 1 177 ? -11.644 15.660   -13.738 1.00 98.09 177 A 1 
ATOM   1364 N  N   . LYS A 1 178 ? -10.007 18.830   -17.929 1.00 98.70 178 A 1 
ATOM   1365 C  CA  . LYS A 1 178 ? -9.188  19.059   -19.120 1.00 98.65 178 A 1 
ATOM   1366 C  C   . LYS A 1 178 ? -7.835  19.686   -18.774 1.00 98.72 178 A 1 
ATOM   1367 O  O   . LYS A 1 178 ? -6.818  19.297   -19.355 1.00 98.53 178 A 1 
ATOM   1368 C  CB  . LYS A 1 178 ? -9.988  19.911   -20.111 1.00 98.27 178 A 1 
ATOM   1369 C  CG  . LYS A 1 178 ? -9.290  19.996   -21.472 1.00 86.18 178 A 1 
ATOM   1370 C  CD  . LYS A 1 178 ? -10.168 20.786   -22.445 1.00 82.56 178 A 1 
ATOM   1371 C  CE  . LYS A 1 178 ? -9.505  20.817   -23.826 1.00 69.42 178 A 1 
ATOM   1372 N  NZ  . LYS A 1 178 ? -10.329 21.576   -24.791 1.00 60.96 178 A 1 
ATOM   1373 N  N   . ALA A 1 179 ? -7.806  20.623   -17.836 1.00 98.62 179 A 1 
ATOM   1374 C  CA  . ALA A 1 179 ? -6.562  21.217   -17.337 1.00 98.61 179 A 1 
ATOM   1375 C  C   . ALA A 1 179 ? -5.729  20.173   -16.569 1.00 98.70 179 A 1 
ATOM   1376 O  O   . ALA A 1 179 ? -4.555  19.957   -16.880 1.00 98.59 179 A 1 
ATOM   1377 C  CB  . ALA A 1 179 ? -6.916  22.428   -16.478 1.00 98.37 179 A 1 
ATOM   1378 N  N   . LEU A 1 180 ? -6.363  19.435   -15.664 1.00 98.72 180 A 1 
ATOM   1379 C  CA  . LEU A 1 180 ? -5.730  18.390   -14.860 1.00 98.89 180 A 1 
ATOM   1380 C  C   . LEU A 1 180 ? -5.155  17.259   -15.714 1.00 98.82 180 A 1 
ATOM   1381 O  O   . LEU A 1 180 ? -4.042  16.805   -15.443 1.00 98.80 180 A 1 
ATOM   1382 C  CB  . LEU A 1 180 ? -6.748  17.843   -13.852 1.00 98.73 180 A 1 
ATOM   1383 C  CG  . LEU A 1 180 ? -7.080  18.830   -12.720 1.00 98.49 180 A 1 
ATOM   1384 C  CD1 . LEU A 1 180 ? -8.307  18.334   -11.962 1.00 98.15 180 A 1 
ATOM   1385 C  CD2 . LEU A 1 180 ? -5.918  18.984   -11.742 1.00 97.98 180 A 1 
ATOM   1386 N  N   . ASN A 1 181 ? -5.824  16.858   -16.794 1.00 98.88 181 A 1 
ATOM   1387 C  CA  . ASN A 1 181 ? -5.258  15.895   -17.747 1.00 98.81 181 A 1 
ATOM   1388 C  C   . ASN A 1 181 ? -3.933  16.382   -18.350 1.00 98.86 181 A 1 
ATOM   1389 O  O   . ASN A 1 181 ? -3.032  15.578   -18.604 1.00 98.70 181 A 1 
ATOM   1390 C  CB  . ASN A 1 181 ? -6.295  15.605   -18.833 1.00 98.80 181 A 1 
ATOM   1391 C  CG  . ASN A 1 181 ? -5.726  14.694   -19.910 1.00 98.37 181 A 1 
ATOM   1392 O  OD1 . ASN A 1 181 ? -5.389  13.548   -19.704 1.00 93.49 181 A 1 
ATOM   1393 N  ND2 . ASN A 1 181 ? -5.551  15.216   -21.105 1.00 93.59 181 A 1 
ATOM   1394 N  N   . SER A 1 182 ? -3.784  17.688   -18.575 1.00 98.73 182 A 1 
ATOM   1395 C  CA  . SER A 1 182 ? -2.570  18.261   -19.155 1.00 98.62 182 A 1 
ATOM   1396 C  C   . SER A 1 182 ? -1.399  18.264   -18.168 1.00 98.65 182 A 1 
ATOM   1397 O  O   . SER A 1 182 ? -0.266  18.037   -18.581 1.00 97.99 182 A 1 
ATOM   1398 C  CB  . SER A 1 182 ? -2.836  19.676   -19.681 1.00 98.16 182 A 1 
ATOM   1399 O  OG  . SER A 1 182 ? -3.912  19.650   -20.593 1.00 85.33 182 A 1 
ATOM   1400 N  N   . VAL A 1 183 ? -1.663  18.465   -16.874 1.00 98.78 183 A 1 
ATOM   1401 C  CA  . VAL A 1 183 ? -0.615  18.588   -15.848 1.00 98.68 183 A 1 
ATOM   1402 C  C   . VAL A 1 183 ? -0.352  17.285   -15.085 1.00 98.71 183 A 1 
ATOM   1403 O  O   . VAL A 1 183 ? 0.803   16.974   -14.802 1.00 98.49 183 A 1 
ATOM   1404 C  CB  . VAL A 1 183 ? -0.888  19.760   -14.885 1.00 98.09 183 A 1 
ATOM   1405 C  CG1 . VAL A 1 183 ? -0.954  21.079   -15.673 1.00 95.49 183 A 1 
ATOM   1406 C  CG2 . VAL A 1 183 ? -2.176  19.620   -14.077 1.00 95.47 183 A 1 
ATOM   1407 N  N   . LEU A 1 184 ? -1.386  16.478   -14.813 1.00 98.81 184 A 1 
ATOM   1408 C  CA  . LEU A 1 184 ? -1.302  15.213   -14.073 1.00 98.97 184 A 1 
ATOM   1409 C  C   . LEU A 1 184 ? -1.292  13.980   -14.985 1.00 98.83 184 A 1 
ATOM   1410 O  O   . LEU A 1 184 ? -0.677  12.968   -14.659 1.00 98.72 184 A 1 
ATOM   1411 C  CB  . LEU A 1 184 ? -2.463  15.118   -13.065 1.00 98.88 184 A 1 
ATOM   1412 C  CG  . LEU A 1 184 ? -2.557  16.248   -12.021 1.00 98.72 184 A 1 
ATOM   1413 C  CD1 . LEU A 1 184 ? -3.735  15.976   -11.077 1.00 98.50 184 A 1 
ATOM   1414 C  CD2 . LEU A 1 184 ? -1.286  16.349   -11.176 1.00 98.36 184 A 1 
ATOM   1415 N  N   . GLY A 1 185 ? -1.925  14.047   -16.147 1.00 98.81 185 A 1 
ATOM   1416 C  CA  . GLY A 1 185 ? -2.076  12.934   -17.090 1.00 98.71 185 A 1 
ATOM   1417 C  C   . GLY A 1 185 ? -0.829  12.601   -17.915 1.00 98.76 185 A 1 
ATOM   1418 O  O   . GLY A 1 185 ? -0.930  12.022   -18.997 1.00 98.44 185 A 1 
ATOM   1419 N  N   . VAL A 1 186 ? 0.361   12.970   -17.453 1.00 98.64 186 A 1 
ATOM   1420 C  CA  . VAL A 1 186 ? 1.635   12.892   -18.193 1.00 98.57 186 A 1 
ATOM   1421 C  C   . VAL A 1 186 ? 2.083   11.473   -18.544 1.00 98.55 186 A 1 
ATOM   1422 O  O   . VAL A 1 186 ? 2.887   11.292   -19.454 1.00 97.87 186 A 1 
ATOM   1423 C  CB  . VAL A 1 186 ? 2.763   13.597   -17.421 1.00 97.89 186 A 1 
ATOM   1424 C  CG1 . VAL A 1 186 ? 2.457   15.083   -17.242 1.00 95.61 186 A 1 
ATOM   1425 C  CG2 . VAL A 1 186 ? 3.014   12.965   -16.044 1.00 95.66 186 A 1 
ATOM   1426 N  N   . SER A 1 187 ? 1.576   10.457   -17.838 1.00 98.72 187 A 1 
ATOM   1427 C  CA  . SER A 1 187 ? 1.899   9.042    -18.070 1.00 98.70 187 A 1 
ATOM   1428 C  C   . SER A 1 187 ? 0.721   8.233    -18.617 1.00 98.68 187 A 1 
ATOM   1429 O  O   . SER A 1 187 ? 0.869   7.026    -18.820 1.00 98.24 187 A 1 
ATOM   1430 C  CB  . SER A 1 187 ? 2.419   8.403    -16.784 1.00 98.64 187 A 1 
ATOM   1431 O  OG  . SER A 1 187 ? 3.546   9.111    -16.283 1.00 98.13 187 A 1 
ATOM   1432 N  N   . LEU A 1 188 ? -0.437  8.872    -18.840 1.00 98.89 188 A 1 
ATOM   1433 C  CA  . LEU A 1 188 ? -1.634  8.204    -19.316 1.00 98.86 188 A 1 
ATOM   1434 C  C   . LEU A 1 188 ? -1.558  7.961    -20.829 1.00 98.76 188 A 1 
ATOM   1435 O  O   . LEU A 1 188 ? -1.090  8.813    -21.594 1.00 98.55 188 A 1 
ATOM   1436 C  CB  . LEU A 1 188 ? -2.893  9.010    -18.945 1.00 98.84 188 A 1 
ATOM   1437 C  CG  . LEU A 1 188 ? -3.086  9.282    -17.440 1.00 98.33 188 A 1 
ATOM   1438 C  CD1 . LEU A 1 188 ? -4.437  9.964    -17.210 1.00 97.82 188 A 1 
ATOM   1439 C  CD2 . LEU A 1 188 ? -3.053  8.014    -16.597 1.00 97.43 188 A 1 
ATOM   1440 N  N   . THR A 1 189 ? -2.055  6.808    -21.262 1.00 98.73 189 A 1 
ATOM   1441 C  CA  . THR A 1 189 ? -2.325  6.513    -22.674 1.00 98.63 189 A 1 
ATOM   1442 C  C   . THR A 1 189 ? -3.473  7.373    -23.201 1.00 98.74 189 A 1 
ATOM   1443 O  O   . THR A 1 189 ? -4.244  7.932    -22.422 1.00 98.66 189 A 1 
ATOM   1444 C  CB  . THR A 1 189 ? -2.670  5.033    -22.882 1.00 98.35 189 A 1 
ATOM   1445 O  OG1 . THR A 1 189 ? -3.858  4.708    -22.214 1.00 96.82 189 A 1 
ATOM   1446 C  CG2 . THR A 1 189 ? -1.571  4.092    -22.394 1.00 96.61 189 A 1 
ATOM   1447 N  N   . ASP A 1 190 ? -3.646  7.451    -24.523 1.00 98.50 190 A 1 
ATOM   1448 C  CA  . ASP A 1 190 ? -4.707  8.273    -25.121 1.00 98.46 190 A 1 
ATOM   1449 C  C   . ASP A 1 190 ? -6.110  7.829    -24.668 1.00 98.51 190 A 1 
ATOM   1450 O  O   . ASP A 1 190 ? -6.952  8.666    -24.345 1.00 98.16 190 A 1 
ATOM   1451 C  CB  . ASP A 1 190 ? -4.593  8.248    -26.649 1.00 98.23 190 A 1 
ATOM   1452 C  CG  . ASP A 1 190 ? -3.312  8.912    -27.165 1.00 96.46 190 A 1 
ATOM   1453 O  OD1 . ASP A 1 190 ? -2.792  9.816    -26.472 1.00 93.71 190 A 1 
ATOM   1454 O  OD2 . ASP A 1 190 ? -2.839  8.495    -28.241 1.00 93.53 190 A 1 
ATOM   1455 N  N   . SER A 1 191 ? -6.348  6.519    -24.551 1.00 98.26 191 A 1 
ATOM   1456 C  CA  . SER A 1 191 ? -7.616  5.978    -24.042 1.00 97.99 191 A 1 
ATOM   1457 C  C   . SER A 1 191 ? -7.855  6.330    -22.568 1.00 98.32 191 A 1 
ATOM   1458 O  O   . SER A 1 191 ? -8.973  6.668    -22.182 1.00 98.07 191 A 1 
ATOM   1459 C  CB  . SER A 1 191 ? -7.623  4.459    -24.217 1.00 96.75 191 A 1 
ATOM   1460 O  OG  . SER A 1 191 ? -8.821  3.886    -23.726 1.00 84.13 191 A 1 
ATOM   1461 N  N   . GLU A 1 192 ? -6.814  6.278    -21.750 1.00 98.60 192 A 1 
ATOM   1462 C  CA  . GLU A 1 192 ? -6.906  6.675    -20.341 1.00 98.77 192 A 1 
ATOM   1463 C  C   . GLU A 1 192 ? -7.136  8.179    -20.199 1.00 98.88 192 A 1 
ATOM   1464 O  O   . GLU A 1 192 ? -7.938  8.605    -19.370 1.00 98.77 192 A 1 
ATOM   1465 C  CB  . GLU A 1 192 ? -5.618  6.274    -19.612 1.00 98.70 192 A 1 
ATOM   1466 C  CG  . GLU A 1 192 ? -5.488  4.757    -19.419 1.00 98.35 192 A 1 
ATOM   1467 C  CD  . GLU A 1 192 ? -4.053  4.307    -19.132 1.00 98.25 192 A 1 
ATOM   1468 O  OE1 . GLU A 1 192 ? -3.870  3.122    -18.765 1.00 95.75 192 A 1 
ATOM   1469 O  OE2 . GLU A 1 192 ? -3.110  5.083    -19.333 1.00 96.70 192 A 1 
ATOM   1470 N  N   . LYS A 1 193 ? -6.498  9.004    -21.051 1.00 98.85 193 A 1 
ATOM   1471 C  CA  . LYS A 1 193 ? -6.724  10.447   -21.102 1.00 98.82 193 A 1 
ATOM   1472 C  C   . LYS A 1 193 ? -8.163  10.788   -21.468 1.00 98.85 193 A 1 
ATOM   1473 O  O   . LYS A 1 193 ? -8.712  11.730   -20.917 1.00 98.73 193 A 1 
ATOM   1474 C  CB  . LYS A 1 193 ? -5.782  11.110   -22.110 1.00 98.81 193 A 1 
ATOM   1475 C  CG  . LYS A 1 193 ? -4.342  11.148   -21.597 1.00 98.20 193 A 1 
ATOM   1476 C  CD  . LYS A 1 193 ? -3.459  11.923   -22.559 1.00 96.82 193 A 1 
ATOM   1477 C  CE  . LYS A 1 193 ? -2.107  12.115   -21.905 1.00 92.32 193 A 1 
ATOM   1478 N  NZ  . LYS A 1 193 ? -1.390  13.268   -22.475 1.00 85.61 193 A 1 
ATOM   1479 N  N   . GLU A 1 194 ? -8.783  10.037   -22.380 1.00 98.72 194 A 1 
ATOM   1480 C  CA  . GLU A 1 194 ? -10.166 10.263   -22.792 1.00 98.50 194 A 1 
ATOM   1481 C  C   . GLU A 1 194 ? -11.143 10.066   -21.619 1.00 98.67 194 A 1 
ATOM   1482 O  O   . GLU A 1 194 ? -11.958 10.943   -21.340 1.00 98.19 194 A 1 
ATOM   1483 C  CB  . GLU A 1 194 ? -10.488 9.357    -23.985 1.00 97.98 194 A 1 
ATOM   1484 C  CG  . GLU A 1 194 ? -11.835 9.732    -24.630 1.00 86.02 194 A 1 
ATOM   1485 C  CD  . GLU A 1 194 ? -12.150 8.923    -25.899 1.00 74.49 194 A 1 
ATOM   1486 O  OE1 . GLU A 1 194 ? -13.096 9.323    -26.602 1.00 68.69 194 A 1 
ATOM   1487 O  OE2 . GLU A 1 194 ? -11.455 7.916    -26.158 1.00 68.48 194 A 1 
ATOM   1488 N  N   . THR A 1 195 ? -10.991 8.967    -20.858 1.00 98.60 195 A 1 
ATOM   1489 C  CA  . THR A 1 195 ? -11.824 8.734    -19.661 1.00 98.62 195 A 1 
ATOM   1490 C  C   . THR A 1 195 ? -11.478 9.696    -18.521 1.00 98.76 195 A 1 
ATOM   1491 O  O   . THR A 1 195 ? -12.381 10.172   -17.831 1.00 98.54 195 A 1 
ATOM   1492 C  CB  . THR A 1 195 ? -11.737 7.280    -19.170 1.00 97.81 195 A 1 
ATOM   1493 O  OG1 . THR A 1 195 ? -10.414 6.888    -18.930 1.00 89.03 195 A 1 
ATOM   1494 C  CG2 . THR A 1 195 ? -12.286 6.307    -20.210 1.00 89.23 195 A 1 
ATOM   1495 N  N   . PHE A 1 196 ? -10.201 10.066   -18.365 1.00 98.81 196 A 1 
ATOM   1496 C  CA  . PHE A 1 196 ? -9.768  11.027   -17.355 1.00 98.97 196 A 1 
ATOM   1497 C  C   . PHE A 1 196 ? -10.321 12.430   -17.614 1.00 98.93 196 A 1 
ATOM   1498 O  O   . PHE A 1 196 ? -10.828 13.063   -16.698 1.00 98.84 196 A 1 
ATOM   1499 C  CB  . PHE A 1 196 ? -8.237  11.031   -17.276 1.00 98.91 196 A 1 
ATOM   1500 C  CG  . PHE A 1 196 ? -7.703  11.759   -16.062 1.00 98.91 196 A 1 
ATOM   1501 C  CD1 . PHE A 1 196 ? -7.073  13.019   -16.189 1.00 98.74 196 A 1 
ATOM   1502 C  CD2 . PHE A 1 196 ? -7.823  11.177   -14.790 1.00 98.76 196 A 1 
ATOM   1503 C  CE1 . PHE A 1 196 ? -6.571  13.674   -15.059 1.00 98.59 196 A 1 
ATOM   1504 C  CE2 . PHE A 1 196 ? -7.316  11.840   -13.654 1.00 98.59 196 A 1 
ATOM   1505 C  CZ  . PHE A 1 196 ? -6.689  13.088   -13.792 1.00 98.66 196 A 1 
ATOM   1506 N  N   . MET A 1 197 ? -10.320 12.901   -18.875 1.00 98.83 197 A 1 
ATOM   1507 C  CA  . MET A 1 197 ? -10.958 14.177   -19.233 1.00 98.86 197 A 1 
ATOM   1508 C  C   . MET A 1 197 ? -12.483 14.139   -19.094 1.00 98.75 197 A 1 
ATOM   1509 O  O   . MET A 1 197 ? -13.087 15.162   -18.789 1.00 98.39 197 A 1 
ATOM   1510 C  CB  . MET A 1 197 ? -10.601 14.571   -20.669 1.00 98.61 197 A 1 
ATOM   1511 C  CG  . MET A 1 197 ? -9.154  15.051   -20.793 1.00 96.81 197 A 1 
ATOM   1512 S  SD  . MET A 1 197 ? -8.719  15.679   -22.441 1.00 95.29 197 A 1 
ATOM   1513 C  CE  . MET A 1 197 ? -8.864  14.177   -23.423 1.00 85.32 197 A 1 
ATOM   1514 N  N   . LYS A 1 198 ? -13.111 12.988   -19.324 1.00 98.68 198 A 1 
ATOM   1515 C  CA  . LYS A 1 198 ? -14.560 12.814   -19.198 1.00 98.49 198 A 1 
ATOM   1516 C  C   . LYS A 1 198 ? -15.031 12.905   -17.745 1.00 98.53 198 A 1 
ATOM   1517 O  O   . LYS A 1 198 ? -16.027 13.562   -17.487 1.00 98.15 198 A 1 
ATOM   1518 C  CB  . LYS A 1 198 ? -14.973 11.484   -19.836 1.00 97.43 198 A 1 
ATOM   1519 C  CG  . LYS A 1 198 ? -16.495 11.238   -19.786 1.00 90.96 198 A 1 
ATOM   1520 C  CD  . LYS A 1 198 ? -16.844 9.811    -20.236 1.00 87.72 198 A 1 
ATOM   1521 C  CE  . LYS A 1 198 ? -18.332 9.568    -20.021 1.00 77.12 198 A 1 
ATOM   1522 N  NZ  . LYS A 1 198 ? -18.681 8.121    -20.094 1.00 70.50 198 A 1 
ATOM   1523 N  N   . GLY A 1 199 ? -14.347 12.216   -16.824 1.00 98.62 199 A 1 
ATOM   1524 C  CA  . GLY A 1 199 ? -14.851 12.043   -15.456 1.00 98.78 199 A 1 
ATOM   1525 C  C   . GLY A 1 199 ? -13.785 11.971   -14.354 1.00 98.88 199 A 1 
ATOM   1526 O  O   . GLY A 1 199 ? -14.128 11.730   -13.205 1.00 98.80 199 A 1 
ATOM   1527 N  N   . GLY A 1 200 ? -12.504 12.161   -14.685 1.00 98.83 200 A 1 
ATOM   1528 C  CA  . GLY A 1 200 ? -11.405 12.119   -13.711 1.00 98.98 200 A 1 
ATOM   1529 C  C   . GLY A 1 200 ? -11.020 10.708   -13.264 1.00 98.95 200 A 1 
ATOM   1530 O  O   . GLY A 1 200 ? -10.396 10.550   -12.222 1.00 98.89 200 A 1 
ATOM   1531 N  N   . TYR A 1 201 ? -11.388 9.685    -14.046 1.00 98.95 201 A 1 
ATOM   1532 C  CA  . TYR A 1 201 ? -11.085 8.282    -13.758 1.00 98.97 201 A 1 
ATOM   1533 C  C   . TYR A 1 201 ? -10.506 7.567    -14.985 1.00 98.92 201 A 1 
ATOM   1534 O  O   . TYR A 1 201 ? -10.674 8.003    -16.119 1.00 98.93 201 A 1 
ATOM   1535 C  CB  . TYR A 1 201 ? -12.337 7.568    -13.233 1.00 98.96 201 A 1 
ATOM   1536 C  CG  . TYR A 1 201 ? -13.482 7.485    -14.229 1.00 98.96 201 A 1 
ATOM   1537 C  CD1 . TYR A 1 201 ? -14.531 8.433    -14.187 1.00 98.85 201 A 1 
ATOM   1538 C  CD2 . TYR A 1 201 ? -13.521 6.474    -15.204 1.00 98.83 201 A 1 
ATOM   1539 C  CE1 . TYR A 1 201 ? -15.589 8.371    -15.108 1.00 98.71 201 A 1 
ATOM   1540 C  CE2 . TYR A 1 201 ? -14.574 6.405    -16.136 1.00 98.70 201 A 1 
ATOM   1541 C  CZ  . TYR A 1 201 ? -15.605 7.357    -16.087 1.00 98.71 201 A 1 
ATOM   1542 O  OH  . TYR A 1 201 ? -16.633 7.294    -16.990 1.00 98.16 201 A 1 
ATOM   1543 N  N   . PHE A 1 202 ? -9.842  6.432    -14.757 1.00 98.99 202 A 1 
ATOM   1544 C  CA  . PHE A 1 202 ? -9.334  5.565    -15.814 1.00 98.96 202 A 1 
ATOM   1545 C  C   . PHE A 1 202 ? -9.047  4.157    -15.274 1.00 98.92 202 A 1 
ATOM   1546 O  O   . PHE A 1 202 ? -9.007  3.930    -14.061 1.00 98.90 202 A 1 
ATOM   1547 C  CB  . PHE A 1 202 ? -8.075  6.180    -16.456 1.00 98.94 202 A 1 
ATOM   1548 C  CG  . PHE A 1 202 ? -6.901  6.381    -15.513 1.00 98.96 202 A 1 
ATOM   1549 C  CD1 . PHE A 1 202 ? -6.866  7.489    -14.637 1.00 98.89 202 A 1 
ATOM   1550 C  CD2 . PHE A 1 202 ? -5.829  5.473    -15.512 1.00 98.88 202 A 1 
ATOM   1551 C  CE1 . PHE A 1 202 ? -5.791  7.677    -13.773 1.00 98.81 202 A 1 
ATOM   1552 C  CE2 . PHE A 1 202 ? -4.742  5.659    -14.643 1.00 98.81 202 A 1 
ATOM   1553 C  CZ  . PHE A 1 202 ? -4.719  6.764    -13.764 1.00 98.84 202 A 1 
ATOM   1554 N  N   . ALA A 1 203 ? -8.849  3.198    -16.178 1.00 98.81 203 A 1 
ATOM   1555 C  CA  . ALA A 1 203 ? -8.333  1.868    -15.862 1.00 98.81 203 A 1 
ATOM   1556 C  C   . ALA A 1 203 ? -6.963  1.689    -16.511 1.00 98.71 203 A 1 
ATOM   1557 O  O   . ALA A 1 203 ? -6.780  2.072    -17.665 1.00 98.50 203 A 1 
ATOM   1558 C  CB  . ALA A 1 203 ? -9.317  0.801    -16.345 1.00 98.56 203 A 1 
ATOM   1559 N  N   . HIS A 1 204 ? -6.027  1.049    -15.811 1.00 98.65 204 A 1 
ATOM   1560 C  CA  . HIS A 1 204 ? -4.734  0.680    -16.357 1.00 98.55 204 A 1 
ATOM   1561 C  C   . HIS A 1 204 ? -4.477  -0.821   -16.206 1.00 98.25 204 A 1 
ATOM   1562 O  O   . HIS A 1 204 ? -4.627  -1.381   -15.111 1.00 97.82 204 A 1 
ATOM   1563 C  CB  . HIS A 1 204 ? -3.620  1.509    -15.714 1.00 98.51 204 A 1 
ATOM   1564 C  CG  . HIS A 1 204 ? -2.296  1.307    -16.393 1.00 98.21 204 A 1 
ATOM   1565 N  ND1 . HIS A 1 204 ? -1.884  1.933    -17.541 1.00 93.78 204 A 1 
ATOM   1566 C  CD2 . HIS A 1 204 ? -1.286  0.438    -16.044 1.00 94.75 204 A 1 
ATOM   1567 C  CE1 . HIS A 1 204 ? -0.669  1.471    -17.872 1.00 94.71 204 A 1 
ATOM   1568 N  NE2 . HIS A 1 204 ? -0.262  0.555    -16.982 1.00 95.36 204 A 1 
ATOM   1569 N  N   . ASP A 1 205 ? -4.072  -1.466   -17.298 1.00 97.67 205 A 1 
ATOM   1570 C  CA  . ASP A 1 205 ? -3.718  -2.882   -17.316 1.00 97.16 205 A 1 
ATOM   1571 C  C   . ASP A 1 205 ? -2.224  -3.088   -17.047 1.00 97.17 205 A 1 
ATOM   1572 O  O   . ASP A 1 205 ? -1.352  -2.542   -17.729 1.00 96.29 205 A 1 
ATOM   1573 C  CB  . ASP A 1 205 ? -4.137  -3.540   -18.639 1.00 96.22 205 A 1 
ATOM   1574 C  CG  . ASP A 1 205 ? -5.613  -3.945   -18.670 1.00 94.07 205 A 1 
ATOM   1575 O  OD1 . ASP A 1 205 ? -6.118  -4.441   -17.642 1.00 91.14 205 A 1 
ATOM   1576 O  OD2 . ASP A 1 205 ? -6.270  -3.842   -19.725 1.00 90.13 205 A 1 
ATOM   1577 N  N   . PHE A 1 206 ? -1.912  -3.983   -16.118 1.00 96.63 206 A 1 
ATOM   1578 C  CA  . PHE A 1 206 ? -0.566  -4.455   -15.831 1.00 96.46 206 A 1 
ATOM   1579 C  C   . PHE A 1 206 ? -0.419  -5.919   -16.280 1.00 95.73 206 A 1 
ATOM   1580 O  O   . PHE A 1 206 ? -0.391  -6.832   -15.451 1.00 94.57 206 A 1 
ATOM   1581 C  CB  . PHE A 1 206 ? -0.240  -4.260   -14.349 1.00 96.58 206 A 1 
ATOM   1582 C  CG  . PHE A 1 206 ? -0.255  -2.815   -13.882 1.00 96.96 206 A 1 
ATOM   1583 C  CD1 . PHE A 1 206 ? 0.922   -2.050   -13.883 1.00 96.45 206 A 1 
ATOM   1584 C  CD2 . PHE A 1 206 ? -1.457  -2.232   -13.436 1.00 96.49 206 A 1 
ATOM   1585 C  CE1 . PHE A 1 206 ? 0.910   -0.719   -13.439 1.00 95.98 206 A 1 
ATOM   1586 C  CE2 . PHE A 1 206 ? -1.483  -0.906   -13.005 1.00 96.15 206 A 1 
ATOM   1587 C  CZ  . PHE A 1 206 ? -0.302  -0.149   -13.003 1.00 96.40 206 A 1 
ATOM   1588 N  N   . PRO A 1 207 ? -0.302  -6.205   -17.600 1.00 93.82 207 A 1 
ATOM   1589 C  CA  . PRO A 1 207 ? -0.399  -7.571   -18.136 1.00 92.54 207 A 1 
ATOM   1590 C  C   . PRO A 1 207 ? 0.691   -8.507   -17.600 1.00 91.92 207 A 1 
ATOM   1591 O  O   . PRO A 1 207 ? 0.448   -9.691   -17.379 1.00 89.57 207 A 1 
ATOM   1592 C  CB  . PRO A 1 207 ? -0.316  -7.400   -19.660 1.00 91.18 207 A 1 
ATOM   1593 C  CG  . PRO A 1 207 ? 0.373   -6.049   -19.851 1.00 89.92 207 A 1 
ATOM   1594 C  CD  . PRO A 1 207 ? -0.131  -5.243   -18.658 1.00 92.87 207 A 1 
ATOM   1595 N  N   . LYS A 1 208 ? 1.883   -7.993   -17.302 1.00 91.98 208 A 1 
ATOM   1596 C  CA  . LYS A 1 208 ? 2.984   -8.764   -16.696 1.00 91.58 208 A 1 
ATOM   1597 C  C   . LYS A 1 208 ? 2.693   -9.245   -15.266 1.00 92.02 208 A 1 
ATOM   1598 O  O   . LYS A 1 208 ? 3.459   -10.065  -14.755 1.00 90.46 208 A 1 
ATOM   1599 C  CB  . LYS A 1 208 ? 4.278   -7.928   -16.700 1.00 89.91 208 A 1 
ATOM   1600 C  CG  . LYS A 1 208 ? 4.821   -7.666   -18.113 1.00 81.50 208 A 1 
ATOM   1601 C  CD  . LYS A 1 208 ? 6.108   -6.827   -18.048 1.00 78.62 208 A 1 
ATOM   1602 C  CE  . LYS A 1 208 ? 6.601   -6.534   -19.466 1.00 69.14 208 A 1 
ATOM   1603 N  NZ  . LYS A 1 208 ? 7.691   -5.520   -19.494 1.00 62.06 208 A 1 
ATOM   1604 N  N   . PHE A 1 209 ? 1.660   -8.702   -14.635 1.00 93.04 209 A 1 
ATOM   1605 C  CA  . PHE A 1 209 ? 1.262   -8.937   -13.247 1.00 93.30 209 A 1 
ATOM   1606 C  C   . PHE A 1 209 ? -0.175  -9.465   -13.134 1.00 93.08 209 A 1 
ATOM   1607 O  O   . PHE A 1 209 ? -0.655  -9.698   -12.031 1.00 91.27 209 A 1 
ATOM   1608 C  CB  . PHE A 1 209 ? 1.439   -7.638   -12.451 1.00 93.41 209 A 1 
ATOM   1609 C  CG  . PHE A 1 209 ? 2.799   -6.973   -12.585 1.00 93.36 209 A 1 
ATOM   1610 C  CD1 . PHE A 1 209 ? 3.832   -7.279   -11.681 1.00 91.59 209 A 1 
ATOM   1611 C  CD2 . PHE A 1 209 ? 3.027   -6.020   -13.592 1.00 92.06 209 A 1 
ATOM   1612 C  CE1 . PHE A 1 209 ? 5.062   -6.620   -11.766 1.00 90.31 209 A 1 
ATOM   1613 C  CE2 . PHE A 1 209 ? 4.266   -5.359   -13.683 1.00 90.42 209 A 1 
ATOM   1614 C  CZ  . PHE A 1 209 ? 5.282   -5.646   -12.764 1.00 90.55 209 A 1 
ATOM   1615 N  N   . ASN A 1 210 ? -0.845  -9.674   -14.275 1.00 93.29 210 A 1 
ATOM   1616 C  CA  . ASN A 1 210 ? -2.197  -10.200  -14.388 1.00 92.93 210 A 1 
ATOM   1617 C  C   . ASN A 1 210 ? -3.234  -9.429   -13.544 1.00 93.97 210 A 1 
ATOM   1618 O  O   . ASN A 1 210 ? -4.072  -10.021  -12.870 1.00 92.67 210 A 1 
ATOM   1619 C  CB  . ASN A 1 210 ? -2.177  -11.715  -14.131 1.00 90.54 210 A 1 
ATOM   1620 C  CG  . ASN A 1 210 ? -3.370  -12.398  -14.770 1.00 80.31 210 A 1 
ATOM   1621 O  OD1 . ASN A 1 210 ? -3.675  -12.167  -15.917 1.00 71.11 210 A 1 
ATOM   1622 N  ND2 . ASN A 1 210 ? -4.042  -13.287  -14.066 1.00 68.63 210 A 1 
ATOM   1623 N  N   . VAL A 1 211 ? -3.138  -8.096   -13.550 1.00 95.25 211 A 1 
ATOM   1624 C  CA  . VAL A 1 211 ? -4.045  -7.228   -12.786 1.00 96.25 211 A 1 
ATOM   1625 C  C   . VAL A 1 211 ? -4.400  -5.979   -13.573 1.00 96.71 211 A 1 
ATOM   1626 O  O   . VAL A 1 211 ? -3.561  -5.404   -14.265 1.00 96.70 211 A 1 
ATOM   1627 C  CB  . VAL A 1 211 ? -3.464  -6.915   -11.390 1.00 95.90 211 A 1 
ATOM   1628 C  CG1 . VAL A 1 211 ? -2.227  -6.026   -11.431 1.00 93.26 211 A 1 
ATOM   1629 C  CG2 . VAL A 1 211 ? -4.497  -6.278   -10.468 1.00 93.15 211 A 1 
ATOM   1630 N  N   . ARG A 1 212 ? -5.666  -5.555   -13.444 1.00 97.50 212 A 1 
ATOM   1631 C  CA  . ARG A 1 212 ? -6.175  -4.244   -13.834 1.00 97.80 212 A 1 
ATOM   1632 C  C   . ARG A 1 212 ? -6.397  -3.407   -12.576 1.00 98.09 212 A 1 
ATOM   1633 O  O   . ARG A 1 212 ? -6.943  -3.903   -11.596 1.00 98.00 212 A 1 
ATOM   1634 C  CB  . ARG A 1 212 ? -7.464  -4.433   -14.640 1.00 97.80 212 A 1 
ATOM   1635 C  CG  . ARG A 1 212 ? -8.082  -3.104   -15.095 1.00 97.13 212 A 1 
ATOM   1636 C  CD  . ARG A 1 212 ? -9.267  -3.335   -16.040 1.00 96.25 212 A 1 
ATOM   1637 N  NE  . ARG A 1 212 ? -8.807  -3.932   -17.309 1.00 94.91 212 A 1 
ATOM   1638 C  CZ  . ARG A 1 212 ? -9.533  -4.255   -18.354 1.00 95.28 212 A 1 
ATOM   1639 N  NH1 . ARG A 1 212 ? -10.815 -4.069   -18.401 1.00 91.58 212 A 1 
ATOM   1640 N  NH2 . ARG A 1 212 ? -8.953  -4.788   -19.388 1.00 91.53 212 A 1 
ATOM   1641 N  N   . ILE A 1 213 ? -5.992  -2.147   -12.600 1.00 98.36 213 A 1 
ATOM   1642 C  CA  . ILE A 1 213 ? -6.250  -1.204   -11.513 1.00 98.53 213 A 1 
ATOM   1643 C  C   . ILE A 1 213 ? -7.159  -0.087   -12.032 1.00 98.78 213 A 1 
ATOM   1644 O  O   . ILE A 1 213 ? -6.853  0.535    -13.047 1.00 98.71 213 A 1 
ATOM   1645 C  CB  . ILE A 1 213 ? -4.952  -0.665   -10.882 1.00 98.54 213 A 1 
ATOM   1646 C  CG1 . ILE A 1 213 ? -4.028  -1.827   -10.444 1.00 98.31 213 A 1 
ATOM   1647 C  CG2 . ILE A 1 213 ? -5.304  0.243    -9.687  1.00 98.37 213 A 1 
ATOM   1648 C  CD1 . ILE A 1 213 ? -2.711  -1.392   -9.780  1.00 98.04 213 A 1 
ATOM   1649 N  N   . LEU A 1 214 ? -8.259  0.147    -11.326 1.00 98.80 214 A 1 
ATOM   1650 C  CA  . LEU A 1 214 ? -9.147  1.278    -11.545 1.00 98.89 214 A 1 
ATOM   1651 C  C   . LEU A 1 214 ? -8.681  2.448    -10.669 1.00 98.95 214 A 1 
ATOM   1652 O  O   . LEU A 1 214 ? -8.567  2.288    -9.453  1.00 98.89 214 A 1 
ATOM   1653 C  CB  . LEU A 1 214 ? -10.612 0.906    -11.248 1.00 98.86 214 A 1 
ATOM   1654 C  CG  . LEU A 1 214 ? -11.141 -0.366   -11.938 1.00 98.56 214 A 1 
ATOM   1655 C  CD1 . LEU A 1 214 ? -12.655 -0.471   -11.708 1.00 98.24 214 A 1 
ATOM   1656 C  CD2 . LEU A 1 214 ? -10.880 -0.386   -13.439 1.00 98.17 214 A 1 
ATOM   1657 N  N   . PHE A 1 215 ? -8.456  3.600    -11.282 1.00 98.92 215 A 1 
ATOM   1658 C  CA  . PHE A 1 215 ? -8.141  4.863    -10.621 1.00 98.95 215 A 1 
ATOM   1659 C  C   . PHE A 1 215 ? -9.408  5.718    -10.671 1.00 98.96 215 A 1 
ATOM   1660 O  O   . PHE A 1 215 ? -9.764  6.247    -11.724 1.00 98.94 215 A 1 
ATOM   1661 C  CB  . PHE A 1 215 ? -6.948  5.521    -11.317 1.00 98.96 215 A 1 
ATOM   1662 C  CG  . PHE A 1 215 ? -5.660  4.726    -11.250 1.00 98.94 215 A 1 
ATOM   1663 C  CD1 . PHE A 1 215 ? -4.684  5.027    -10.276 1.00 98.82 215 A 1 
ATOM   1664 C  CD2 . PHE A 1 215 ? -5.416  3.668    -12.152 1.00 98.82 215 A 1 
ATOM   1665 C  CE1 . PHE A 1 215 ? -3.487  4.292    -10.200 1.00 98.68 215 A 1 
ATOM   1666 C  CE2 . PHE A 1 215 ? -4.230  2.917    -12.073 1.00 98.67 215 A 1 
ATOM   1667 C  CZ  . PHE A 1 215 ? -3.267  3.230    -11.097 1.00 98.66 215 A 1 
ATOM   1668 N  N   . LEU A 1 216 ? -10.140 5.775    -9.548  1.00 98.98 216 A 1 
ATOM   1669 C  CA  . LEU A 1 216 ? -11.495 6.313    -9.500  1.00 98.91 216 A 1 
ATOM   1670 C  C   . LEU A 1 216 ? -11.518 7.765    -9.024  1.00 98.99 216 A 1 
ATOM   1671 O  O   . LEU A 1 216 ? -10.750 8.157    -8.147  1.00 98.92 216 A 1 
ATOM   1672 C  CB  . LEU A 1 216 ? -12.373 5.422    -8.595  1.00 98.95 216 A 1 
ATOM   1673 C  CG  . LEU A 1 216 ? -12.479 3.948    -9.032  1.00 98.86 216 A 1 
ATOM   1674 C  CD1 . LEU A 1 216 ? -13.358 3.181    -8.047  1.00 98.66 216 A 1 
ATOM   1675 C  CD2 . LEU A 1 216 ? -13.082 3.797    -10.437 1.00 98.51 216 A 1 
ATOM   1676 N  N   . ASN A 1 217 ? -12.468 8.544    -9.548  1.00 98.90 217 A 1 
ATOM   1677 C  CA  . ASN A 1 217 ? -12.786 9.880    -9.051  1.00 98.98 217 A 1 
ATOM   1678 C  C   . ASN A 1 217 ? -13.989 9.807    -8.106  1.00 98.94 217 A 1 
ATOM   1679 O  O   . ASN A 1 217 ? -15.142 9.860    -8.530  1.00 98.80 217 A 1 
ATOM   1680 C  CB  . ASN A 1 217 ? -13.009 10.829   -10.234 1.00 98.92 217 A 1 
ATOM   1681 C  CG  . ASN A 1 217 ? -13.271 12.256   -9.778  1.00 98.85 217 A 1 
ATOM   1682 O  OD1 . ASN A 1 217 ? -13.298 12.575   -8.598  1.00 97.81 217 A 1 
ATOM   1683 N  ND2 . ASN A 1 217 ? -13.477 13.155   -10.708 1.00 97.31 217 A 1 
ATOM   1684 N  N   . THR A 1 218 ? -13.735 9.700    -6.804  1.00 98.77 218 A 1 
ATOM   1685 C  CA  . THR A 1 218 ? -14.794 9.713    -5.787  1.00 98.51 218 A 1 
ATOM   1686 C  C   . THR A 1 218 ? -15.046 11.104   -5.198  1.00 98.34 218 A 1 
ATOM   1687 O  O   . THR A 1 218 ? -16.041 11.288   -4.503  1.00 97.99 218 A 1 
ATOM   1688 C  CB  . THR A 1 218 ? -14.522 8.690    -4.679  1.00 98.38 218 A 1 
ATOM   1689 O  OG1 . THR A 1 218 ? -13.302 8.962    -4.029  1.00 97.96 218 A 1 
ATOM   1690 C  CG2 . THR A 1 218 ? -14.463 7.267    -5.219  1.00 97.80 218 A 1 
ATOM   1691 N  N   . ALA A 1 219 ? -14.212 12.102   -5.517  1.00 98.55 219 A 1 
ATOM   1692 C  CA  . ALA A 1 219 ? -14.419 13.487   -5.103  1.00 98.44 219 A 1 
ATOM   1693 C  C   . ALA A 1 219 ? -15.735 14.060   -5.656  1.00 98.21 219 A 1 
ATOM   1694 O  O   . ALA A 1 219 ? -16.436 14.796   -4.960  1.00 97.85 219 A 1 
ATOM   1695 C  CB  . ALA A 1 219 ? -13.214 14.317   -5.545  1.00 98.37 219 A 1 
ATOM   1696 N  N   . ILE A 1 220 ? -16.152 13.640   -6.860  1.00 98.55 220 A 1 
ATOM   1697 C  CA  . ILE A 1 220 ? -17.427 14.033   -7.487  1.00 98.48 220 A 1 
ATOM   1698 C  C   . ILE A 1 220 ? -18.679 13.549   -6.732  1.00 98.29 220 A 1 
ATOM   1699 O  O   . ILE A 1 220 ? -19.770 14.032   -7.006  1.00 97.84 220 A 1 
ATOM   1700 C  CB  . ILE A 1 220 ? -17.501 13.580   -8.962  1.00 98.49 220 A 1 
ATOM   1701 C  CG1 . ILE A 1 220 ? -17.446 12.043   -9.100  1.00 98.04 220 A 1 
ATOM   1702 C  CG2 . ILE A 1 220 ? -16.397 14.283   -9.776  1.00 97.51 220 A 1 
ATOM   1703 C  CD1 . ILE A 1 220 ? -17.676 11.536   -10.526 1.00 97.20 220 A 1 
ATOM   1704 N  N   . TYR A 1 221 ? -18.526 12.630   -5.781  1.00 97.95 221 A 1 
ATOM   1705 C  CA  . TYR A 1 221 ? -19.608 12.146   -4.925  1.00 97.69 221 A 1 
ATOM   1706 C  C   . TYR A 1 221 ? -19.674 12.872   -3.574  1.00 96.93 221 A 1 
ATOM   1707 O  O   . TYR A 1 221 ? -20.553 12.562   -2.768  1.00 96.49 221 A 1 
ATOM   1708 C  CB  . TYR A 1 221 ? -19.469 10.634   -4.734  1.00 98.04 221 A 1 
ATOM   1709 C  CG  . TYR A 1 221 ? -19.363 9.821    -6.007  1.00 98.42 221 A 1 
ATOM   1710 C  CD1 . TYR A 1 221 ? -20.145 10.136   -7.131  1.00 98.39 221 A 1 
ATOM   1711 C  CD2 . TYR A 1 221 ? -18.475 8.721    -6.066  1.00 98.43 221 A 1 
ATOM   1712 C  CE1 . TYR A 1 221 ? -20.052 9.368    -8.312  1.00 98.48 221 A 1 
ATOM   1713 C  CE2 . TYR A 1 221 ? -18.377 7.948    -7.238  1.00 98.52 221 A 1 
ATOM   1714 C  CZ  . TYR A 1 221 ? -19.170 8.281    -8.352  1.00 98.62 221 A 1 
ATOM   1715 O  OH  . TYR A 1 221 ? -19.088 7.528    -9.501  1.00 98.56 221 A 1 
ATOM   1716 N  N   . SER A 1 222 ? -18.771 13.813   -3.311  1.00 97.03 222 A 1 
ATOM   1717 C  CA  . SER A 1 222 ? -18.685 14.534   -2.049  1.00 96.53 222 A 1 
ATOM   1718 C  C   . SER A 1 222 ? -19.991 15.260   -1.711  1.00 96.29 222 A 1 
ATOM   1719 O  O   . SER A 1 222 ? -20.568 15.956   -2.549  1.00 96.03 222 A 1 
ATOM   1720 C  CB  . SER A 1 222 ? -17.542 15.546   -2.089  1.00 96.25 222 A 1 
ATOM   1721 O  OG  . SER A 1 222 ? -17.502 16.273   -0.874  1.00 94.53 222 A 1 
ATOM   1722 N  N   . ALA A 1 223 ? -20.393 15.179   -0.445  1.00 95.14 223 A 1 
ATOM   1723 C  CA  . ALA A 1 223 ? -21.516 15.933   0.107   1.00 94.28 223 A 1 
ATOM   1724 C  C   . ALA A 1 223 ? -21.265 17.452   0.147   1.00 94.20 223 A 1 
ATOM   1725 O  O   . ALA A 1 223 ? -22.205 18.220   0.342   1.00 93.37 223 A 1 
ATOM   1726 C  CB  . ALA A 1 223 ? -21.830 15.377   1.500   1.00 93.08 223 A 1 
ATOM   1727 N  N   . SER A 1 224 ? -20.015 17.891   -0.066  1.00 94.87 224 A 1 
ATOM   1728 C  CA  . SER A 1 224 ? -19.690 19.314   -0.221  1.00 94.62 224 A 1 
ATOM   1729 C  C   . SER A 1 224 ? -20.114 19.884   -1.576  1.00 95.14 224 A 1 
ATOM   1730 O  O   . SER A 1 224 ? -20.201 21.097   -1.727  1.00 94.29 224 A 1 
ATOM   1731 C  CB  . SER A 1 224 ? -18.179 19.544   -0.040  1.00 93.48 224 A 1 
ATOM   1732 O  OG  . SER A 1 224 ? -17.766 19.097   1.242   1.00 86.56 224 A 1 
ATOM   1733 N  N   . ARG A 1 225 ? -20.393 19.016   -2.561  1.00 95.32 225 A 1 
ATOM   1734 C  CA  . ARG A 1 225 ? -20.943 19.429   -3.860  1.00 96.10 225 A 1 
ATOM   1735 C  C   . ARG A 1 225 ? -22.463 19.536   -3.776  1.00 95.80 225 A 1 
ATOM   1736 O  O   . ARG A 1 225 ? -23.114 18.760   -3.084  1.00 94.55 225 A 1 
ATOM   1737 C  CB  . ARG A 1 225 ? -20.532 18.432   -4.952  1.00 96.55 225 A 1 
ATOM   1738 C  CG  . ARG A 1 225 ? -19.015 18.410   -5.184  1.00 95.80 225 A 1 
ATOM   1739 C  CD  . ARG A 1 225 ? -18.573 17.276   -6.087  1.00 96.00 225 A 1 
ATOM   1740 N  NE  . ARG A 1 225 ? -19.178 17.321   -7.411  1.00 96.94 225 A 1 
ATOM   1741 C  CZ  . ARG A 1 225 ? -18.589 17.598   -8.577  1.00 97.53 225 A 1 
ATOM   1742 N  NH1 . ARG A 1 225 ? -17.357 17.978   -8.693  1.00 95.45 225 A 1 
ATOM   1743 N  NH2 . ARG A 1 225 ? -19.248 17.466   -9.673  1.00 95.19 225 A 1 
ATOM   1744 N  N   . SER A 1 226 ? -23.056 20.458   -4.537  1.00 95.60 226 A 1 
ATOM   1745 C  CA  . SER A 1 226 ? -24.509 20.523   -4.671  1.00 95.20 226 A 1 
ATOM   1746 C  C   . SER A 1 226 ? -25.050 19.216   -5.254  1.00 95.82 226 A 1 
ATOM   1747 O  O   . SER A 1 226 ? -24.594 18.770   -6.316  1.00 94.53 226 A 1 
ATOM   1748 C  CB  . SER A 1 226 ? -24.928 21.694   -5.562  1.00 93.38 226 A 1 
ATOM   1749 O  OG  . SER A 1 226 ? -24.522 22.914   -4.959  1.00 80.67 226 A 1 
ATOM   1750 N  N   . PHE A 1 227 ? -26.019 18.608   -4.579  1.00 93.65 227 A 1 
ATOM   1751 C  CA  . PHE A 1 227 ? -26.672 17.406   -5.076  1.00 94.39 227 A 1 
ATOM   1752 C  C   . PHE A 1 227 ? -27.584 17.735   -6.267  1.00 94.16 227 A 1 
ATOM   1753 O  O   . PHE A 1 227 ? -28.391 18.663   -6.216  1.00 92.71 227 A 1 
ATOM   1754 C  CB  . PHE A 1 227 ? -27.445 16.709   -3.951  1.00 92.97 227 A 1 
ATOM   1755 C  CG  . PHE A 1 227 ? -28.075 15.410   -4.378  1.00 92.85 227 A 1 
ATOM   1756 C  CD1 . PHE A 1 227 ? -29.475 15.283   -4.442  1.00 90.82 227 A 1 
ATOM   1757 C  CD2 . PHE A 1 227 ? -27.266 14.318   -4.751  1.00 90.39 227 A 1 
ATOM   1758 C  CE1 . PHE A 1 227 ? -30.064 14.077   -4.867  1.00 89.91 227 A 1 
ATOM   1759 C  CE2 . PHE A 1 227 ? -27.845 13.114   -5.180  1.00 89.27 227 A 1 
ATOM   1760 C  CZ  . PHE A 1 227 ? -29.241 12.994   -5.239  1.00 89.68 227 A 1 
ATOM   1761 N  N   . ASN A 1 228 ? -27.457 16.953   -7.329  1.00 94.35 228 A 1 
ATOM   1762 C  CA  . ASN A 1 228 ? -28.328 17.025   -8.489  1.00 94.30 228 A 1 
ATOM   1763 C  C   . ASN A 1 228 ? -28.947 15.642   -8.729  1.00 94.85 228 A 1 
ATOM   1764 O  O   . ASN A 1 228 ? -28.268 14.722   -9.183  1.00 93.91 228 A 1 
ATOM   1765 C  CB  . ASN A 1 228 ? -27.535 17.554   -9.695  1.00 92.51 228 A 1 
ATOM   1766 C  CG  . ASN A 1 228 ? -28.385 17.639   -10.951 1.00 91.86 228 A 1 
ATOM   1767 O  OD1 . ASN A 1 228 ? -29.549 17.298   -10.977 1.00 88.28 228 A 1 
ATOM   1768 N  ND2 . ASN A 1 228 ? -27.798 18.085   -12.040 1.00 86.33 228 A 1 
ATOM   1769 N  N   . SER A 1 229 ? -30.247 15.511   -8.454  1.00 94.94 229 A 1 
ATOM   1770 C  CA  . SER A 1 229 ? -30.958 14.226   -8.570  1.00 95.04 229 A 1 
ATOM   1771 C  C   . SER A 1 229 ? -30.999 13.659   -9.997  1.00 95.66 229 A 1 
ATOM   1772 O  O   . SER A 1 229 ? -31.247 12.462   -10.163 1.00 94.34 229 A 1 
ATOM   1773 C  CB  . SER A 1 229 ? -32.381 14.375   -8.027  1.00 93.73 229 A 1 
ATOM   1774 O  OG  . SER A 1 229 ? -33.088 15.370   -8.736  1.00 88.80 229 A 1 
ATOM   1775 N  N   . SER A 1 230 ? -30.773 14.475   -11.030 1.00 95.52 230 A 1 
ATOM   1776 C  CA  . SER A 1 230 ? -30.674 13.994   -12.409 1.00 95.66 230 A 1 
ATOM   1777 C  C   . SER A 1 230 ? -29.338 13.300   -12.699 1.00 96.39 230 A 1 
ATOM   1778 O  O   . SER A 1 230 ? -29.287 12.420   -13.562 1.00 95.03 230 A 1 
ATOM   1779 C  CB  . SER A 1 230 ? -30.919 15.132   -13.410 1.00 94.50 230 A 1 
ATOM   1780 O  OG  . SER A 1 230 ? -29.883 16.087   -13.443 1.00 84.32 230 A 1 
ATOM   1781 N  N   . GLU A 1 231 ? -28.294 13.609   -11.951 1.00 96.42 231 A 1 
ATOM   1782 C  CA  . GLU A 1 231 ? -26.975 12.987   -12.051 1.00 96.66 231 A 1 
ATOM   1783 C  C   . GLU A 1 231 ? -26.949 11.668   -11.284 1.00 97.15 231 A 1 
ATOM   1784 O  O   . GLU A 1 231 ? -26.345 11.529   -10.210 1.00 96.33 231 A 1 
ATOM   1785 C  CB  . GLU A 1 231 ? -25.892 13.968   -11.570 1.00 95.71 231 A 1 
ATOM   1786 C  CG  . GLU A 1 231 ? -25.745 15.203   -12.465 1.00 91.11 231 A 1 
ATOM   1787 C  CD  . GLU A 1 231 ? -25.227 14.893   -13.878 1.00 91.12 231 A 1 
ATOM   1788 O  OE1 . GLU A 1 231 ? -25.324 15.816   -14.723 1.00 83.57 231 A 1 
ATOM   1789 O  OE2 . GLU A 1 231 ? -24.723 13.774   -14.103 1.00 85.56 231 A 1 
ATOM   1790 N  N   . THR A 1 232 ? -27.670 10.678   -11.821 1.00 97.77 232 A 1 
ATOM   1791 C  CA  . THR A 1 232 ? -27.782 9.359    -11.185 1.00 97.93 232 A 1 
ATOM   1792 C  C   . THR A 1 232 ? -26.516 8.518    -11.318 1.00 98.22 232 A 1 
ATOM   1793 O  O   . THR A 1 232 ? -26.283 7.651    -10.480 1.00 97.92 232 A 1 
ATOM   1794 C  CB  . THR A 1 232 ? -28.971 8.566    -11.749 1.00 97.27 232 A 1 
ATOM   1795 O  OG1 . THR A 1 232 ? -28.854 8.401    -13.140 1.00 94.28 232 A 1 
ATOM   1796 C  CG2 . THR A 1 232 ? -30.311 9.244    -11.465 1.00 92.97 232 A 1 
ATOM   1797 N  N   . ASP A 1 233 ? -25.718 8.771    -12.351 1.00 98.44 233 A 1 
ATOM   1798 C  CA  . ASP A 1 233 ? -24.399 8.180    -12.596 1.00 98.61 233 A 1 
ATOM   1799 C  C   . ASP A 1 233 ? -23.462 9.264    -13.168 1.00 98.60 233 A 1 
ATOM   1800 O  O   . ASP A 1 233 ? -23.265 9.332    -14.384 1.00 98.51 233 A 1 
ATOM   1801 C  CB  . ASP A 1 233 ? -24.523 6.963    -13.526 1.00 98.66 233 A 1 
ATOM   1802 C  CG  . ASP A 1 233 ? -23.173 6.261    -13.706 1.00 98.74 233 A 1 
ATOM   1803 O  OD1 . ASP A 1 233 ? -22.227 6.572    -12.945 1.00 98.51 233 A 1 
ATOM   1804 O  OD2 . ASP A 1 233 ? -23.071 5.373    -14.580 1.00 98.45 233 A 1 
ATOM   1805 N  N   . PRO A 1 234 ? -22.894 10.138   -12.322 1.00 98.61 234 A 1 
ATOM   1806 C  CA  . PRO A 1 234 ? -22.032 11.217   -12.766 1.00 98.55 234 A 1 
ATOM   1807 C  C   . PRO A 1 234 ? -20.890 10.708   -13.649 1.00 98.67 234 A 1 
ATOM   1808 O  O   . PRO A 1 234 ? -20.100 9.846    -13.242 1.00 98.58 234 A 1 
ATOM   1809 C  CB  . PRO A 1 234 ? -21.517 11.896   -11.496 1.00 98.31 234 A 1 
ATOM   1810 C  CG  . PRO A 1 234 ? -22.635 11.636   -10.490 1.00 97.44 234 A 1 
ATOM   1811 C  CD  . PRO A 1 234 ? -23.116 10.244   -10.881 1.00 98.33 234 A 1 
ATOM   1812 N  N   . TYR A 1 235 ? -20.837 11.225   -14.872 1.00 98.67 235 A 1 
ATOM   1813 C  CA  . TYR A 1 235 ? -19.832 10.883   -15.889 1.00 98.73 235 A 1 
ATOM   1814 C  C   . TYR A 1 235 ? -19.771 9.395    -16.288 1.00 98.70 235 A 1 
ATOM   1815 O  O   . TYR A 1 235 ? -18.837 8.986    -16.980 1.00 98.47 235 A 1 
ATOM   1816 C  CB  . TYR A 1 235 ? -18.466 11.467   -15.484 1.00 98.57 235 A 1 
ATOM   1817 C  CG  . TYR A 1 235 ? -18.547 12.922   -15.064 1.00 98.49 235 A 1 
ATOM   1818 C  CD1 . TYR A 1 235 ? -19.068 13.878   -15.954 1.00 97.97 235 A 1 
ATOM   1819 C  CD2 . TYR A 1 235 ? -18.155 13.331   -13.771 1.00 98.01 235 A 1 
ATOM   1820 C  CE1 . TYR A 1 235 ? -19.216 15.215   -15.572 1.00 97.56 235 A 1 
ATOM   1821 C  CE2 . TYR A 1 235 ? -18.288 14.675   -13.374 1.00 97.59 235 A 1 
ATOM   1822 C  CZ  . TYR A 1 235 ? -18.831 15.612   -14.278 1.00 97.71 235 A 1 
ATOM   1823 O  OH  . TYR A 1 235 ? -19.007 16.916   -13.920 1.00 96.86 235 A 1 
ATOM   1824 N  N   . GLY A 1 236 ? -20.773 8.593    -15.909 1.00 98.78 236 A 1 
ATOM   1825 C  CA  . GLY A 1 236 ? -20.849 7.171    -16.229 1.00 98.72 236 A 1 
ATOM   1826 C  C   . GLY A 1 236 ? -19.877 6.291    -15.440 1.00 98.83 236 A 1 
ATOM   1827 O  O   . GLY A 1 236 ? -19.569 5.181    -15.881 1.00 98.73 236 A 1 
ATOM   1828 N  N   . GLN A 1 237 ? -19.358 6.762    -14.310 1.00 98.88 237 A 1 
ATOM   1829 C  CA  . GLN A 1 237 ? -18.352 6.011    -13.542 1.00 98.96 237 A 1 
ATOM   1830 C  C   . GLN A 1 237 ? -18.915 4.739    -12.904 1.00 98.93 237 A 1 
ATOM   1831 O  O   . GLN A 1 237 ? -18.198 3.747    -12.819 1.00 98.88 237 A 1 
ATOM   1832 C  CB  . GLN A 1 237 ? -17.704 6.931    -12.495 1.00 98.88 237 A 1 
ATOM   1833 C  CG  . GLN A 1 237 ? -16.532 6.228    -11.790 1.00 98.74 237 A 1 
ATOM   1834 C  CD  . GLN A 1 237 ? -15.751 7.132    -10.842 1.00 98.87 237 A 1 
ATOM   1835 O  OE1 . GLN A 1 237 ? -14.525 7.039    -10.744 1.00 96.65 237 A 1 
ATOM   1836 N  NE2 . GLN A 1 237 ? -16.382 8.000    -10.090 1.00 96.50 237 A 1 
ATOM   1837 N  N   . PHE A 1 238 ? -20.190 4.721    -12.473 1.00 98.96 238 A 1 
ATOM   1838 C  CA  . PHE A 1 238 ? -20.782 3.507    -11.909 1.00 98.98 238 A 1 
ATOM   1839 C  C   . PHE A 1 238 ? -20.905 2.399    -12.967 1.00 98.84 238 A 1 
ATOM   1840 O  O   . PHE A 1 238 ? -20.484 1.267    -12.714 1.00 98.76 238 A 1 
ATOM   1841 C  CB  . PHE A 1 238 ? -22.146 3.800    -11.266 1.00 98.86 238 A 1 
ATOM   1842 C  CG  . PHE A 1 238 ? -22.119 4.748    -10.075 1.00 98.81 238 A 1 
ATOM   1843 C  CD1 . PHE A 1 238 ? -21.120 4.658    -9.091  1.00 98.53 238 A 1 
ATOM   1844 C  CD2 . PHE A 1 238 ? -23.148 5.704    -9.925  1.00 98.47 238 A 1 
ATOM   1845 C  CE1 . PHE A 1 238 ? -21.122 5.520    -7.982  1.00 98.18 238 A 1 
ATOM   1846 C  CE2 . PHE A 1 238 ? -23.158 6.569    -8.818  1.00 98.12 238 A 1 
ATOM   1847 C  CZ  . PHE A 1 238 ? -22.147 6.477    -7.849  1.00 98.19 238 A 1 
ATOM   1848 N  N   . GLN A 1 239 ? -21.387 2.741    -14.157 1.00 98.82 239 A 1 
ATOM   1849 C  CA  . GLN A 1 239 ? -21.430 1.792    -15.280 1.00 98.86 239 A 1 
ATOM   1850 C  C   . GLN A 1 239 ? -20.022 1.341    -15.673 1.00 98.80 239 A 1 
ATOM   1851 O  O   . GLN A 1 239 ? -19.790 0.153    -15.851 1.00 98.72 239 A 1 
ATOM   1852 C  CB  . GLN A 1 239 ? -22.170 2.427    -16.469 1.00 98.75 239 A 1 
ATOM   1853 C  CG  . GLN A 1 239 ? -22.446 1.409    -17.585 1.00 97.81 239 A 1 
ATOM   1854 C  CD  . GLN A 1 239 ? -23.351 0.261    -17.109 1.00 97.41 239 A 1 
ATOM   1855 O  OE1 . GLN A 1 239 ? -24.419 0.486    -16.562 1.00 93.88 239 A 1 
ATOM   1856 N  NE2 . GLN A 1 239 ? -22.950 -0.970   -17.266 1.00 92.70 239 A 1 
ATOM   1857 N  N   . PHE A 1 240 ? -19.050 2.256    -15.705 1.00 98.80 240 A 1 
ATOM   1858 C  CA  . PHE A 1 240 ? -17.652 1.923    -15.958 1.00 98.86 240 A 1 
ATOM   1859 C  C   . PHE A 1 240 ? -17.115 0.890    -14.963 1.00 98.83 240 A 1 
ATOM   1860 O  O   . PHE A 1 240 ? -16.513 -0.088   -15.384 1.00 98.75 240 A 1 
ATOM   1861 C  CB  . PHE A 1 240 ? -16.816 3.202    -15.923 1.00 98.78 240 A 1 
ATOM   1862 C  CG  . PHE A 1 240 ? -15.323 2.978    -16.039 1.00 98.68 240 A 1 
ATOM   1863 C  CD1 . PHE A 1 240 ? -14.517 2.903    -14.881 1.00 98.24 240 A 1 
ATOM   1864 C  CD2 . PHE A 1 240 ? -14.725 2.848    -17.306 1.00 98.24 240 A 1 
ATOM   1865 C  CE1 . PHE A 1 240 ? -13.139 2.726    -14.990 1.00 97.66 240 A 1 
ATOM   1866 C  CE2 . PHE A 1 240 ? -13.346 2.673    -17.421 1.00 97.61 240 A 1 
ATOM   1867 C  CZ  . PHE A 1 240 ? -12.541 2.621    -16.266 1.00 97.64 240 A 1 
ATOM   1868 N  N   . ILE A 1 241 ? -17.352 1.057    -13.659 1.00 98.88 241 A 1 
ATOM   1869 C  CA  . ILE A 1 241 ? -16.911 0.091    -12.642 1.00 98.82 241 A 1 
ATOM   1870 C  C   . ILE A 1 241 ? -17.545 -1.282   -12.891 1.00 98.78 241 A 1 
ATOM   1871 O  O   . ILE A 1 241 ? -16.840 -2.294   -12.835 1.00 98.61 241 A 1 
ATOM   1872 C  CB  . ILE A 1 241 ? -17.231 0.594    -11.214 1.00 98.85 241 A 1 
ATOM   1873 C  CG1 . ILE A 1 241 ? -16.377 1.838    -10.871 1.00 98.73 241 A 1 
ATOM   1874 C  CG2 . ILE A 1 241 ? -16.966 -0.504   -10.160 1.00 98.69 241 A 1 
ATOM   1875 C  CD1 . ILE A 1 241 ? -16.906 2.625    -9.657  1.00 98.44 241 A 1 
ATOM   1876 N  N   . LEU A 1 242 ? -18.845 -1.323   -13.199 1.00 98.70 242 A 1 
ATOM   1877 C  CA  . LEU A 1 242 ? -19.557 -2.560   -13.497 1.00 98.51 242 A 1 
ATOM   1878 C  C   . LEU A 1 242 ? -18.948 -3.265   -14.716 1.00 98.43 242 A 1 
ATOM   1879 O  O   . LEU A 1 242 ? -18.542 -4.429   -14.610 1.00 98.14 242 A 1 
ATOM   1880 C  CB  . LEU A 1 242 ? -21.053 -2.240   -13.692 1.00 98.23 242 A 1 
ATOM   1881 C  CG  . LEU A 1 242 ? -21.934 -3.480   -13.924 1.00 92.96 242 A 1 
ATOM   1882 C  CD1 . LEU A 1 242 ? -21.984 -4.387   -12.683 1.00 90.61 242 A 1 
ATOM   1883 C  CD2 . LEU A 1 242 ? -23.368 -3.036   -14.241 1.00 90.19 242 A 1 
ATOM   1884 N  N   . ASP A 1 243 ? -18.786 -2.549   -15.831 1.00 98.64 243 A 1 
ATOM   1885 C  CA  . ASP A 1 243 ? -18.238 -3.072   -17.084 1.00 98.58 243 A 1 
ATOM   1886 C  C   . ASP A 1 243 ? -16.802 -3.581   -16.905 1.00 98.49 243 A 1 
ATOM   1887 O  O   . ASP A 1 243 ? -16.449 -4.675   -17.363 1.00 98.24 243 A 1 
ATOM   1888 C  CB  . ASP A 1 243 ? -18.257 -1.971   -18.166 1.00 98.49 243 A 1 
ATOM   1889 C  CG  . ASP A 1 243 ? -19.646 -1.499   -18.602 1.00 97.80 243 A 1 
ATOM   1890 O  OD1 . ASP A 1 243 ? -20.660 -2.151   -18.275 1.00 96.49 243 A 1 
ATOM   1891 O  OD2 . ASP A 1 243 ? -19.702 -0.461   -19.309 1.00 96.39 243 A 1 
ATOM   1892 N  N   . GLN A 1 244 ? -15.961 -2.838   -16.193 1.00 98.55 244 A 1 
ATOM   1893 C  CA  . GLN A 1 244 ? -14.583 -3.220   -15.906 1.00 98.53 244 A 1 
ATOM   1894 C  C   . GLN A 1 244 ? -14.504 -4.473   -15.028 1.00 98.48 244 A 1 
ATOM   1895 O  O   . GLN A 1 244 ? -13.649 -5.333   -15.250 1.00 98.01 244 A 1 
ATOM   1896 C  CB  . GLN A 1 244 ? -13.842 -2.051   -15.234 1.00 98.52 244 A 1 
ATOM   1897 C  CG  . GLN A 1 244 ? -13.580 -0.845   -16.165 1.00 98.12 244 A 1 
ATOM   1898 C  CD  . GLN A 1 244 ? -12.760 -1.234   -17.392 1.00 97.86 244 A 1 
ATOM   1899 O  OE1 . GLN A 1 244 ? -11.703 -1.842   -17.286 1.00 93.85 244 A 1 
ATOM   1900 N  NE2 . GLN A 1 244 ? -13.214 -0.908   -18.580 1.00 92.31 244 A 1 
ATOM   1901 N  N   . GLY A 1 245 ? -15.401 -4.613   -14.055 1.00 98.40 245 A 1 
ATOM   1902 C  CA  . GLY A 1 245 ? -15.516 -5.807   -13.215 1.00 98.10 245 A 1 
ATOM   1903 C  C   . GLY A 1 245 ? -15.896 -7.046   -14.021 1.00 97.90 245 A 1 
ATOM   1904 O  O   . GLY A 1 245 ? -15.242 -8.095   -13.901 1.00 97.51 245 A 1 
ATOM   1905 N  N   . GLU A 1 246 ? -16.899 -6.935   -14.895 1.00 97.94 246 A 1 
ATOM   1906 C  CA  . GLU A 1 246 ? -17.311 -8.014   -15.785 1.00 97.72 246 A 1 
ATOM   1907 C  C   . GLU A 1 246 ? -16.200 -8.395   -16.787 1.00 97.67 246 A 1 
ATOM   1908 O  O   . GLU A 1 246 ? -15.964 -9.583   -17.039 1.00 97.24 246 A 1 
ATOM   1909 C  CB  . GLU A 1 246 ? -18.545 -7.602   -16.595 1.00 97.53 246 A 1 
ATOM   1910 C  CG  . GLU A 1 246 ? -19.832 -7.545   -15.779 1.00 91.85 246 A 1 
ATOM   1911 C  CD  . GLU A 1 246 ? -21.080 -7.383   -16.679 1.00 87.53 246 A 1 
ATOM   1912 O  OE1 . GLU A 1 246 ? -22.166 -7.172   -16.111 1.00 82.48 246 A 1 
ATOM   1913 O  OE2 . GLU A 1 246 ? -20.944 -7.589   -17.911 1.00 84.33 246 A 1 
ATOM   1914 N  N   . GLU A 1 247 ? -15.512 -7.415   -17.351 1.00 97.86 247 A 1 
ATOM   1915 C  CA  . GLU A 1 247 ? -14.427 -7.648   -18.299 1.00 97.75 247 A 1 
ATOM   1916 C  C   . GLU A 1 247 ? -13.230 -8.342   -17.627 1.00 97.62 247 A 1 
ATOM   1917 O  O   . GLU A 1 247 ? -12.681 -9.301   -18.181 1.00 97.04 247 A 1 
ATOM   1918 C  CB  . GLU A 1 247 ? -14.012 -6.322   -18.945 1.00 97.31 247 A 1 
ATOM   1919 C  CG  . GLU A 1 247 ? -13.110 -6.588   -20.157 1.00 87.57 247 A 1 
ATOM   1920 C  CD  . GLU A 1 247 ? -12.514 -5.303   -20.752 1.00 87.10 247 A 1 
ATOM   1921 O  OE1 . GLU A 1 247 ? -11.338 -5.398   -21.200 1.00 81.51 247 A 1 
ATOM   1922 O  OE2 . GLU A 1 247 ? -13.152 -4.253   -20.747 1.00 84.34 247 A 1 
ATOM   1923 N  N   . ALA A 1 248 ? -12.853 -7.923   -16.423 1.00 97.45 248 A 1 
ATOM   1924 C  CA  . ALA A 1 248 ? -11.784 -8.552   -15.656 1.00 96.93 248 A 1 
ATOM   1925 C  C   . ALA A 1 248 ? -12.110 -10.016  -15.326 1.00 96.64 248 A 1 
ATOM   1926 O  O   . ALA A 1 248 ? -11.262 -10.894  -15.494 1.00 95.91 248 A 1 
ATOM   1927 C  CB  . ALA A 1 248 ? -11.523 -7.724   -14.390 1.00 96.76 248 A 1 
ATOM   1928 N  N   . ALA A 1 249 ? -13.368 -10.304  -14.953 1.00 96.76 249 A 1 
ATOM   1929 C  CA  . ALA A 1 249 ? -13.830 -11.659  -14.709 1.00 96.22 249 A 1 
ATOM   1930 C  C   . ALA A 1 249 ? -13.772 -12.522  -15.984 1.00 96.00 249 A 1 
ATOM   1931 O  O   . ALA A 1 249 ? -13.209 -13.621  -15.951 1.00 95.26 249 A 1 
ATOM   1932 C  CB  . ALA A 1 249 ? -15.246 -11.598  -14.123 1.00 95.68 249 A 1 
ATOM   1933 N  N   . LYS A 1 250 ? -14.260 -12.007  -17.120 1.00 96.90 250 A 1 
ATOM   1934 C  CA  . LYS A 1 250 ? -14.210 -12.707  -18.419 1.00 96.95 250 A 1 
ATOM   1935 C  C   . LYS A 1 250 ? -12.774 -12.991  -18.878 1.00 96.52 250 A 1 
ATOM   1936 O  O   . LYS A 1 250 ? -12.512 -14.050  -19.439 1.00 95.67 250 A 1 
ATOM   1937 C  CB  . LYS A 1 250 ? -14.944 -11.884  -19.492 1.00 96.90 250 A 1 
ATOM   1938 C  CG  . LYS A 1 250 ? -16.476 -11.993  -19.382 1.00 85.72 250 A 1 
ATOM   1939 C  CD  . LYS A 1 250 ? -17.173 -10.988  -20.315 1.00 84.23 250 A 1 
ATOM   1940 C  CE  . LYS A 1 250 ? -18.694 -11.045  -20.114 1.00 74.43 250 A 1 
ATOM   1941 N  NZ  . LYS A 1 250 ? -19.389 -9.815   -20.614 1.00 66.78 250 A 1 
ATOM   1942 N  N   . LYS A 1 251 ? -11.846 -12.063  -18.636 1.00 96.26 251 A 1 
ATOM   1943 C  CA  . LYS A 1 251 ? -10.419 -12.200  -18.976 1.00 95.33 251 A 1 
ATOM   1944 C  C   . LYS A 1 251 ? -9.618  -13.001  -17.938 1.00 94.70 251 A 1 
ATOM   1945 O  O   . LYS A 1 251 ? -8.438  -13.249  -18.172 1.00 93.43 251 A 1 
ATOM   1946 C  CB  . LYS A 1 251 ? -9.809  -10.807  -19.213 1.00 95.23 251 A 1 
ATOM   1947 C  CG  . LYS A 1 251 ? -10.302 -10.187  -20.520 1.00 92.76 251 A 1 
ATOM   1948 C  CD  . LYS A 1 251 ? -9.656  -8.812   -20.749 1.00 89.44 251 A 1 
ATOM   1949 C  CE  . LYS A 1 251 ? -10.019 -8.300   -22.146 1.00 84.46 251 A 1 
ATOM   1950 N  NZ  . LYS A 1 251 ? -9.482  -6.937   -22.401 1.00 75.67 251 A 1 
ATOM   1951 N  N   . ASN A 1 252 ? -10.224 -13.403  -16.833 1.00 95.01 252 A 1 
ATOM   1952 C  CA  . ASN A 1 252 ? -9.585  -14.072  -15.707 1.00 94.39 252 A 1 
ATOM   1953 C  C   . ASN A 1 252 ? -8.338  -13.322  -15.181 1.00 93.85 252 A 1 
ATOM   1954 O  O   . ASN A 1 252 ? -7.282  -13.908  -14.934 1.00 92.19 252 A 1 
ATOM   1955 C  CB  . ASN A 1 252 ? -9.347  -15.543  -16.072 1.00 93.37 252 A 1 
ATOM   1956 C  CG  . ASN A 1 252 ? -9.033  -16.397  -14.855 1.00 84.75 252 A 1 
ATOM   1957 O  OD1 . ASN A 1 252 ? -9.544  -16.208  -13.765 1.00 76.77 252 A 1 
ATOM   1958 N  ND2 . ASN A 1 252 ? -8.195  -17.395  -15.013 1.00 73.08 252 A 1 
ATOM   1959 N  N   . ILE A 1 253 ? -8.474  -12.003  -15.047 1.00 94.99 253 A 1 
ATOM   1960 C  CA  . ILE A 1 253 ? -7.447  -11.131  -14.474 1.00 94.76 253 A 1 
ATOM   1961 C  C   . ILE A 1 253 ? -7.919  -10.576  -13.127 1.00 95.26 253 A 1 
ATOM   1962 O  O   . ILE A 1 253 ? -9.116  -10.417  -12.883 1.00 94.78 253 A 1 
ATOM   1963 C  CB  . ILE A 1 253 ? -7.012  -10.008  -15.445 1.00 93.42 253 A 1 
ATOM   1964 C  CG1 . ILE A 1 253 ? -8.161  -9.052   -15.817 1.00 85.62 253 A 1 
ATOM   1965 C  CG2 . ILE A 1 253 ? -6.366  -10.637  -16.693 1.00 82.67 253 A 1 
ATOM   1966 C  CD1 . ILE A 1 253 ? -7.743  -7.867   -16.699 1.00 82.66 253 A 1 
ATOM   1967 N  N   . GLY A 1 254 ? -6.978  -10.283  -12.235 1.00 95.81 254 A 1 
ATOM   1968 C  CA  . GLY A 1 254 ? -7.282  -9.566   -11.001 1.00 95.74 254 A 1 
ATOM   1969 C  C   . GLY A 1 254 ? -7.748  -8.138   -11.297 1.00 96.53 254 A 1 
ATOM   1970 O  O   . GLY A 1 254 ? -7.346  -7.538   -12.287 1.00 96.32 254 A 1 
ATOM   1971 N  N   . ILE A 1 255 ? -8.585  -7.588   -10.422 1.00 97.04 255 A 1 
ATOM   1972 C  CA  . ILE A 1 255 ? -8.987  -6.178   -10.472 1.00 97.43 255 A 1 
ATOM   1973 C  C   . ILE A 1 255 ? -8.853  -5.561   -9.079  1.00 97.48 255 A 1 
ATOM   1974 O  O   . ILE A 1 255 ? -9.208  -6.180   -8.078  1.00 97.35 255 A 1 
ATOM   1975 C  CB  . ILE A 1 255 ? -10.385 -6.020   -11.114 1.00 97.52 255 A 1 
ATOM   1976 C  CG1 . ILE A 1 255 ? -10.655 -4.540   -11.443 1.00 95.48 255 A 1 
ATOM   1977 C  CG2 . ILE A 1 255 ? -11.488 -6.644   -10.259 1.00 95.07 255 A 1 
ATOM   1978 C  CD1 . ILE A 1 255 ? -11.925 -4.326   -12.278 1.00 95.86 255 A 1 
ATOM   1979 N  N   . GLY A 1 256 ? -8.289  -4.349   -9.015  1.00 98.02 256 A 1 
ATOM   1980 C  CA  . GLY A 1 256 ? -8.188  -3.541   -7.813  1.00 98.20 256 A 1 
ATOM   1981 C  C   . GLY A 1 256 ? -8.681  -2.120   -8.056  1.00 98.59 256 A 1 
ATOM   1982 O  O   . GLY A 1 256 ? -8.796  -1.695   -9.200  1.00 98.58 256 A 1 
ATOM   1983 N  N   . ALA A 1 257 ? -8.974  -1.395   -6.990  1.00 98.53 257 A 1 
ATOM   1984 C  CA  . ALA A 1 257 ? -9.442  -0.018   -7.059  1.00 98.64 257 A 1 
ATOM   1985 C  C   . ALA A 1 257 ? -8.597  0.894    -6.162  1.00 98.79 257 A 1 
ATOM   1986 O  O   . ALA A 1 257 ? -8.246  0.533    -5.036  1.00 98.61 257 A 1 
ATOM   1987 C  CB  . ALA A 1 257 ? -10.927 0.035    -6.699  1.00 98.54 257 A 1 
ATOM   1988 N  N   . ILE A 1 258 ? -8.309  2.093    -6.663  1.00 98.83 258 A 1 
ATOM   1989 C  CA  . ILE A 1 258 ? -7.681  3.183    -5.910  1.00 98.94 258 A 1 
ATOM   1990 C  C   . ILE A 1 258 ? -8.575  4.412    -6.039  1.00 98.96 258 A 1 
ATOM   1991 O  O   . ILE A 1 258 ? -9.092  4.697    -7.120  1.00 98.90 258 A 1 
ATOM   1992 C  CB  . ILE A 1 258 ? -6.235  3.444    -6.375  1.00 98.91 258 A 1 
ATOM   1993 C  CG1 . ILE A 1 258 ? -5.399  2.140    -6.412  1.00 98.80 258 A 1 
ATOM   1994 C  CG2 . ILE A 1 258 ? -5.592  4.486    -5.451  1.00 98.83 258 A 1 
ATOM   1995 C  CD1 . ILE A 1 258 ? -3.931  2.310    -6.847  1.00 98.63 258 A 1 
ATOM   1996 N  N   . MET A 1 259 ? -8.792  5.127    -4.934  1.00 98.86 259 A 1 
ATOM   1997 C  CA  . MET A 1 259 ? -9.669  6.293    -4.870  1.00 98.85 259 A 1 
ATOM   1998 C  C   . MET A 1 259 ? -9.176  7.286    -3.821  1.00 98.85 259 A 1 
ATOM   1999 O  O   . MET A 1 259 ? -8.274  6.981    -3.043  1.00 98.61 259 A 1 
ATOM   2000 C  CB  . MET A 1 259 ? -11.111 5.831    -4.569  1.00 98.64 259 A 1 
ATOM   2001 C  CG  . MET A 1 259 ? -11.267 5.172    -3.187  1.00 98.11 259 A 1 
ATOM   2002 S  SD  . MET A 1 259 ? -12.754 4.131    -3.020  1.00 97.58 259 A 1 
ATOM   2003 C  CE  . MET A 1 259 ? -12.294 2.787    -4.126  1.00 94.41 259 A 1 
ATOM   2004 N  N   . TYR A 1 260 ? -9.795  8.475    -3.794  1.00 98.63 260 A 1 
ATOM   2005 C  CA  . TYR A 1 260 ? -9.563  9.483    -2.769  1.00 98.53 260 A 1 
ATOM   2006 C  C   . TYR A 1 260 ? -10.489 9.242    -1.566  1.00 98.42 260 A 1 
ATOM   2007 O  O   . TYR A 1 260 ? -10.104 8.554    -0.621  1.00 97.88 260 A 1 
ATOM   2008 C  CB  . TYR A 1 260 ? -9.718  10.864   -3.415  1.00 98.38 260 A 1 
ATOM   2009 C  CG  . TYR A 1 260 ? -9.753  12.015   -2.441  1.00 98.17 260 A 1 
ATOM   2010 C  CD1 . TYR A 1 260 ? -10.970 12.678   -2.207  1.00 97.44 260 A 1 
ATOM   2011 C  CD2 . TYR A 1 260 ? -8.577  12.437   -1.794  1.00 97.48 260 A 1 
ATOM   2012 C  CE1 . TYR A 1 260 ? -11.011 13.794   -1.360  1.00 96.59 260 A 1 
ATOM   2013 C  CE2 . TYR A 1 260 ? -8.614  13.559   -0.945  1.00 96.51 260 A 1 
ATOM   2014 C  CZ  . TYR A 1 260 ? -9.832  14.244   -0.743  1.00 96.34 260 A 1 
ATOM   2015 O  OH  . TYR A 1 260 ? -9.873  15.365   0.027   1.00 94.55 260 A 1 
ATOM   2016 N  N   . LEU A 1 261 ? -11.735 9.710    -1.634  1.00 97.45 261 A 1 
ATOM   2017 C  CA  . LEU A 1 261 ? -12.739 9.579    -0.587  1.00 96.93 261 A 1 
ATOM   2018 C  C   . LEU A 1 261 ? -13.368 8.171    -0.589  1.00 97.05 261 A 1 
ATOM   2019 O  O   . LEU A 1 261 ? -13.950 7.782    -1.606  1.00 96.68 261 A 1 
ATOM   2020 C  CB  . LEU A 1 261 ? -13.782 10.696   -0.828  1.00 95.71 261 A 1 
ATOM   2021 C  CG  . LEU A 1 261 ? -15.007 10.677   0.112   1.00 92.69 261 A 1 
ATOM   2022 C  CD1 . LEU A 1 261 ? -14.623 10.933   1.566   1.00 90.32 261 A 1 
ATOM   2023 C  CD2 . LEU A 1 261 ? -15.979 11.776   -0.314  1.00 89.41 261 A 1 
ATOM   2024 N  N   . PRO A 1 262 ? -13.306 7.407    0.521   1.00 95.30 262 A 1 
ATOM   2025 C  CA  . PRO A 1 262 ? -13.993 6.120    0.612   1.00 94.40 262 A 1 
ATOM   2026 C  C   . PRO A 1 262 ? -15.496 6.300    0.928   1.00 93.79 262 A 1 
ATOM   2027 O  O   . PRO A 1 262 ? -15.866 7.213    1.664   1.00 92.86 262 A 1 
ATOM   2028 C  CB  . PRO A 1 262 ? -13.254 5.362    1.717   1.00 93.76 262 A 1 
ATOM   2029 C  CG  . PRO A 1 262 ? -12.797 6.468    2.658   1.00 93.02 262 A 1 
ATOM   2030 C  CD  . PRO A 1 262 ? -12.512 7.653    1.719   1.00 94.33 262 A 1 
ATOM   2031 N  N   . PRO A 1 263 ? -16.394 5.412    0.434   1.00 93.68 263 A 1 
ATOM   2032 C  CA  . PRO A 1 263 ? -17.849 5.543    0.585   1.00 92.55 263 A 1 
ATOM   2033 C  C   . PRO A 1 263 ? -18.390 5.032    1.930   1.00 90.80 263 A 1 
ATOM   2034 O  O   . PRO A 1 263 ? -19.545 4.609    2.028   1.00 87.73 263 A 1 
ATOM   2035 C  CB  . PRO A 1 263 ? -18.411 4.763    -0.609  1.00 92.54 263 A 1 
ATOM   2036 C  CG  . PRO A 1 263 ? -17.433 3.602    -0.715  1.00 92.29 263 A 1 
ATOM   2037 C  CD  . PRO A 1 263 ? -16.085 4.268    -0.396  1.00 93.14 263 A 1 
ATOM   2038 N  N   . ILE A 1 264 ? -17.551 5.008    2.963   1.00 88.10 264 A 1 
ATOM   2039 C  CA  . ILE A 1 264 ? -17.826 4.404    4.266   1.00 86.63 264 A 1 
ATOM   2040 C  C   . ILE A 1 264 ? -17.535 5.417    5.372   1.00 85.68 264 A 1 
ATOM   2041 O  O   . ILE A 1 264 ? -16.816 6.388    5.149   1.00 82.72 264 A 1 
ATOM   2042 C  CB  . ILE A 1 264 ? -17.004 3.108    4.457   1.00 84.36 264 A 1 
ATOM   2043 C  CG1 . ILE A 1 264 ? -15.522 3.328    4.088   1.00 80.36 264 A 1 
ATOM   2044 C  CG2 . ILE A 1 264 ? -17.629 1.971    3.630   1.00 77.82 264 A 1 
ATOM   2045 C  CD1 . ILE A 1 264 ? -14.665 2.091    4.303   1.00 75.99 264 A 1 
ATOM   2046 N  N   . THR A 1 265 ? -18.089 5.195    6.570   1.00 83.90 265 A 1 
ATOM   2047 C  CA  . THR A 1 265 ? -17.881 6.098    7.710   1.00 82.89 265 A 1 
ATOM   2048 C  C   . THR A 1 265 ? -16.395 6.249    8.018   1.00 82.40 265 A 1 
ATOM   2049 O  O   . THR A 1 265 ? -15.726 5.268    8.322   1.00 80.27 265 A 1 
ATOM   2050 C  CB  . THR A 1 265 ? -18.638 5.612    8.952   1.00 80.61 265 A 1 
ATOM   2051 O  OG1 . THR A 1 265 ? -20.001 5.459    8.651   1.00 75.84 265 A 1 
ATOM   2052 C  CG2 . THR A 1 265 ? -18.529 6.583    10.128  1.00 73.97 265 A 1 
ATOM   2053 N  N   . ASN A 1 266 ? -15.893 7.485    7.950   1.00 81.09 266 A 1 
ATOM   2054 C  CA  . ASN A 1 266 ? -14.481 7.835    8.116   1.00 78.49 266 A 1 
ATOM   2055 C  C   . ASN A 1 266 ? -14.262 9.146    8.894   1.00 77.22 266 A 1 
ATOM   2056 O  O   . ASN A 1 266 ? -13.112 9.534    9.123   1.00 74.54 266 A 1 
ATOM   2057 C  CB  . ASN A 1 266 ? -13.842 7.878    6.716   1.00 78.13 266 A 1 
ATOM   2058 C  CG  . ASN A 1 266 ? -14.461 8.954    5.829   1.00 79.39 266 A 1 
ATOM   2059 O  OD1 . ASN A 1 266 ? -14.276 10.139   6.029   1.00 74.97 266 A 1 
ATOM   2060 N  ND2 . ASN A 1 266 ? -15.220 8.571    4.841   1.00 74.71 266 A 1 
ATOM   2061 N  N   . SER A 1 267 ? -15.338 9.827    9.316   1.00 75.89 267 A 1 
ATOM   2062 C  CA  . SER A 1 267 ? -15.294 11.099   10.042  1.00 73.33 267 A 1 
ATOM   2063 C  C   . SER A 1 267 ? -16.384 11.155   11.114  1.00 73.13 267 A 1 
ATOM   2064 O  O   . SER A 1 267 ? -17.428 10.504   11.000  1.00 69.97 267 A 1 
ATOM   2065 C  CB  . SER A 1 267 ? -15.445 12.251   9.040   1.00 69.25 267 A 1 
ATOM   2066 O  OG  . SER A 1 267 ? -15.551 13.501   9.693   1.00 62.47 267 A 1 
ATOM   2067 N  N   . THR A 1 268 ? -16.161 11.965   12.154  1.00 67.65 268 A 1 
ATOM   2068 C  CA  . THR A 1 268 ? -17.164 12.275   13.186  1.00 64.80 268 A 1 
ATOM   2069 C  C   . THR A 1 268 ? -18.137 13.378   12.761  1.00 62.78 268 A 1 
ATOM   2070 O  O   . THR A 1 268 ? -19.211 13.500   13.341  1.00 60.16 268 A 1 
ATOM   2071 C  CB  . THR A 1 268 ? -16.484 12.691   14.492  1.00 63.78 268 A 1 
ATOM   2072 O  OG1 . THR A 1 268 ? -15.587 13.756   14.261  1.00 59.93 268 A 1 
ATOM   2073 C  CG2 . THR A 1 268 ? -15.677 11.542   15.114  1.00 60.08 268 A 1 
ATOM   2074 N  N   . THR A 1 269 ? -17.771 14.184   11.756  1.00 62.98 269 A 1 
ATOM   2075 C  CA  . THR A 1 269 ? -18.589 15.316   11.285  1.00 60.68 269 A 1 
ATOM   2076 C  C   . THR A 1 269 ? -19.711 14.855   10.357  1.00 60.42 269 A 1 
ATOM   2077 O  O   . THR A 1 269 ? -20.867 15.215   10.547  1.00 56.30 269 A 1 
ATOM   2078 C  CB  . THR A 1 269 ? -17.712 16.350   10.564  1.00 56.03 269 A 1 
ATOM   2079 O  OG1 . THR A 1 269 ? -16.603 16.684   11.362  1.00 51.34 269 A 1 
ATOM   2080 C  CG2 . THR A 1 269 ? -18.468 17.643   10.278  1.00 50.07 269 A 1 
ATOM   2081 N  N   . PHE A 1 270 ? -19.374 14.048   9.361   1.00 63.47 270 A 1 
ATOM   2082 C  CA  . PHE A 1 270 ? -20.320 13.380   8.473   1.00 60.83 270 A 1 
ATOM   2083 C  C   . PHE A 1 270 ? -19.945 11.907   8.384   1.00 61.95 270 A 1 
ATOM   2084 O  O   . PHE A 1 270 ? -18.754 11.607   8.379   1.00 57.58 270 A 1 
ATOM   2085 C  CB  . PHE A 1 270 ? -20.304 14.014   7.074   1.00 55.20 270 A 1 
ATOM   2086 C  CG  . PHE A 1 270 ? -20.785 15.449   7.061   1.00 51.65 270 A 1 
ATOM   2087 C  CD1 . PHE A 1 270 ? -22.160 15.723   7.102   1.00 47.02 270 A 1 
ATOM   2088 C  CD2 . PHE A 1 270 ? -19.867 16.506   7.020   1.00 46.83 270 A 1 
ATOM   2089 C  CE1 . PHE A 1 270 ? -22.623 17.045   7.114   1.00 42.46 270 A 1 
ATOM   2090 C  CE2 . PHE A 1 270 ? -20.322 17.836   7.030   1.00 42.70 270 A 1 
ATOM   2091 C  CZ  . PHE A 1 270 ? -21.699 18.107   7.079   1.00 42.06 270 A 1 
ATOM   2092 N  N   . PRO A 1 271 ? -20.907 10.976   8.272   1.00 64.28 271 A 1 
ATOM   2093 C  CA  . PRO A 1 271 ? -20.591 9.553    8.252   1.00 63.27 271 A 1 
ATOM   2094 C  C   . PRO A 1 271 ? -19.481 9.203    7.260   1.00 66.41 271 A 1 
ATOM   2095 O  O   . PRO A 1 271 ? -18.464 8.640    7.650   1.00 60.28 271 A 1 
ATOM   2096 C  CB  . PRO A 1 271 ? -21.913 8.847    7.958   1.00 56.64 271 A 1 
ATOM   2097 C  CG  . PRO A 1 271 ? -22.942 9.796    8.565   1.00 55.15 271 A 1 
ATOM   2098 C  CD  . PRO A 1 271 ? -22.343 11.175   8.294   1.00 57.64 271 A 1 
ATOM   2099 N  N   . ASN A 1 272 ? -19.623 9.595    5.998   1.00 70.41 272 A 1 
ATOM   2100 C  CA  . ASN A 1 272 ? -18.673 9.260    4.937   1.00 69.06 272 A 1 
ATOM   2101 C  C   . ASN A 1 272 ? -18.278 10.440   4.031   1.00 72.21 272 A 1 
ATOM   2102 O  O   . ASN A 1 272 ? -17.527 10.236   3.086   1.00 65.99 272 A 1 
ATOM   2103 C  CB  . ASN A 1 272 ? -19.243 8.080    4.135   1.00 62.32 272 A 1 
ATOM   2104 C  CG  . ASN A 1 272 ? -20.600 8.376    3.502   1.00 61.13 272 A 1 
ATOM   2105 O  OD1 . ASN A 1 272 ? -21.028 9.505    3.367   1.00 58.25 272 A 1 
ATOM   2106 N  ND2 . ASN A 1 272 ? -21.317 7.347    3.125   1.00 57.81 272 A 1 
ATOM   2107 N  N   . GLY A 1 273 ? -18.792 11.648   4.259   1.00 84.91 273 A 1 
ATOM   2108 C  CA  . GLY A 1 273 ? -18.510 12.803   3.415   1.00 87.66 273 A 1 
ATOM   2109 C  C   . GLY A 1 273 ? -19.075 12.720   1.986   1.00 91.25 273 A 1 
ATOM   2110 O  O   . GLY A 1 273 ? -18.761 13.577   1.169   1.00 90.10 273 A 1 
ATOM   2111 N  N   . MET A 1 274 ? -19.903 11.720   1.664   1.00 92.11 274 A 1 
ATOM   2112 C  CA  . MET A 1 274 ? -20.581 11.564   0.374   1.00 93.15 274 A 1 
ATOM   2113 C  C   . MET A 1 274 ? -22.093 11.801   0.492   1.00 92.97 274 A 1 
ATOM   2114 O  O   . MET A 1 274 ? -22.699 11.527   1.523   1.00 91.80 274 A 1 
ATOM   2115 C  CB  . MET A 1 274 ? -20.356 10.166   -0.218  1.00 92.76 274 A 1 
ATOM   2116 C  CG  . MET A 1 274 ? -18.948 9.925    -0.724  1.00 89.32 274 A 1 
ATOM   2117 S  SD  . MET A 1 274 ? -18.817 8.322    -1.587  1.00 91.63 274 A 1 
ATOM   2118 C  CE  . MET A 1 274 ? -17.082 8.349    -2.058  1.00 89.11 274 A 1 
ATOM   2119 N  N   . HIS A 1 275 ? -22.716 12.206   -0.626  1.00 94.75 275 A 1 
ATOM   2120 C  CA  . HIS A 1 275 ? -24.156 12.063   -0.790  1.00 94.86 275 A 1 
ATOM   2121 C  C   . HIS A 1 275 ? -24.548 10.580   -0.672  1.00 94.90 275 A 1 
ATOM   2122 O  O   . HIS A 1 275 ? -23.900 9.702    -1.245  1.00 94.80 275 A 1 
ATOM   2123 C  CB  . HIS A 1 275 ? -24.605 12.655   -2.124  1.00 94.96 275 A 1 
ATOM   2124 C  CG  . HIS A 1 275 ? -24.520 14.157   -2.156  1.00 94.50 275 A 1 
ATOM   2125 N  ND1 . HIS A 1 275 ? -25.234 15.026   -1.351  1.00 89.16 275 A 1 
ATOM   2126 C  CD2 . HIS A 1 275 ? -23.713 14.916   -2.974  1.00 89.48 275 A 1 
ATOM   2127 C  CE1 . HIS A 1 275 ? -24.861 16.272   -1.672  1.00 90.15 275 A 1 
ATOM   2128 N  NE2 . HIS A 1 275 ? -23.949 16.247   -2.653  1.00 90.93 275 A 1 
ATOM   2129 N  N   . SER A 1 276 ? -25.609 10.300   0.086   1.00 92.44 276 A 1 
ATOM   2130 C  CA  . SER A 1 276 ? -26.027 8.929    0.415   1.00 92.06 276 A 1 
ATOM   2131 C  C   . SER A 1 276 ? -26.405 8.098    -0.814  1.00 93.15 276 A 1 
ATOM   2132 O  O   . SER A 1 276 ? -26.155 6.892    -0.850  1.00 93.20 276 A 1 
ATOM   2133 C  CB  . SER A 1 276 ? -27.208 8.971    1.387   1.00 89.52 276 A 1 
ATOM   2134 O  OG  . SER A 1 276 ? -28.253 9.792    0.896   1.00 79.03 276 A 1 
ATOM   2135 N  N   . GLU A 1 277 ? -26.936 8.727    -1.842  1.00 94.41 277 A 1 
ATOM   2136 C  CA  . GLU A 1 277 ? -27.290 8.101    -3.116  1.00 95.13 277 A 1 
ATOM   2137 C  C   . GLU A 1 277 ? -26.050 7.531    -3.816  1.00 96.16 277 A 1 
ATOM   2138 O  O   . GLU A 1 277 ? -26.103 6.435    -4.376  1.00 96.19 277 A 1 
ATOM   2139 C  CB  . GLU A 1 277 ? -27.981 9.129    -4.031  1.00 94.42 277 A 1 
ATOM   2140 C  CG  . GLU A 1 277 ? -29.351 9.620    -3.543  1.00 81.07 277 A 1 
ATOM   2141 C  CD  . GLU A 1 277 ? -29.335 10.718   -2.473  1.00 71.34 277 A 1 
ATOM   2142 O  OE1 . GLU A 1 277 ? -30.439 11.200   -2.147  1.00 64.19 277 A 1 
ATOM   2143 O  OE2 . GLU A 1 277 ? -28.250 11.059   -1.942  1.00 65.55 277 A 1 
ATOM   2144 N  N   . TYR A 1 278 ? -24.923 8.240    -3.738  1.00 95.86 278 A 1 
ATOM   2145 C  CA  . TYR A 1 278 ? -23.670 7.816    -4.355  1.00 96.49 278 A 1 
ATOM   2146 C  C   . TYR A 1 278 ? -22.932 6.788    -3.504  1.00 96.24 278 A 1 
ATOM   2147 O  O   . TYR A 1 278 ? -22.504 5.759    -4.041  1.00 96.26 278 A 1 
ATOM   2148 C  CB  . TYR A 1 278 ? -22.792 9.038    -4.651  1.00 97.02 278 A 1 
ATOM   2149 C  CG  . TYR A 1 278 ? -23.410 10.065   -5.577  1.00 97.31 278 A 1 
ATOM   2150 C  CD1 . TYR A 1 278 ? -24.206 9.689    -6.682  1.00 97.07 278 A 1 
ATOM   2151 C  CD2 . TYR A 1 278 ? -23.168 11.439   -5.357  1.00 96.99 278 A 1 
ATOM   2152 C  CE1 . TYR A 1 278 ? -24.756 10.650   -7.542  1.00 96.89 278 A 1 
ATOM   2153 C  CE2 . TYR A 1 278 ? -23.707 12.408   -6.213  1.00 96.93 278 A 1 
ATOM   2154 C  CZ  . TYR A 1 278 ? -24.501 12.020   -7.307  1.00 97.19 278 A 1 
ATOM   2155 O  OH  . TYR A 1 278 ? -25.025 12.964   -8.146  1.00 96.73 278 A 1 
ATOM   2156 N  N   . SER A 1 279 ? -22.824 6.998    -2.183  1.00 95.09 279 A 1 
ATOM   2157 C  CA  . SER A 1 279 ? -22.147 6.038    -1.314  1.00 94.07 279 A 1 
ATOM   2158 C  C   . SER A 1 279 ? -22.837 4.673    -1.316  1.00 94.16 279 A 1 
ATOM   2159 O  O   . SER A 1 279 ? -22.161 3.654    -1.419  1.00 94.16 279 A 1 
ATOM   2160 C  CB  . SER A 1 279 ? -21.982 6.580    0.107   1.00 92.28 279 A 1 
ATOM   2161 O  OG  . SER A 1 279 ? -23.212 6.821    0.756   1.00 86.76 279 A 1 
ATOM   2162 N  N   . THR A 1 280 ? -24.180 4.641    -1.334  1.00 93.62 280 A 1 
ATOM   2163 C  CA  . THR A 1 280 ? -24.956 3.397    -1.412  1.00 93.42 280 A 1 
ATOM   2164 C  C   . THR A 1 280 ? -24.678 2.652    -2.717  1.00 94.28 280 A 1 
ATOM   2165 O  O   . THR A 1 280 ? -24.401 1.449    -2.703  1.00 94.54 280 A 1 
ATOM   2166 C  CB  . THR A 1 280 ? -26.454 3.672    -1.279  1.00 92.47 280 A 1 
ATOM   2167 O  OG1 . THR A 1 280 ? -26.715 4.296    -0.039  1.00 86.61 280 A 1 
ATOM   2168 C  CG2 . THR A 1 280 ? -27.293 2.394    -1.313  1.00 84.49 280 A 1 
ATOM   2169 N  N   . LYS A 1 281 ? -24.684 3.348    -3.857  1.00 96.36 281 A 1 
ATOM   2170 C  CA  . LYS A 1 281 ? -24.380 2.744    -5.165  1.00 96.95 281 A 1 
ATOM   2171 C  C   . LYS A 1 281 ? -22.949 2.218    -5.226  1.00 96.93 281 A 1 
ATOM   2172 O  O   . LYS A 1 281 ? -22.729 1.109    -5.702  1.00 97.10 281 A 1 
ATOM   2173 C  CB  . LYS A 1 281 ? -24.603 3.756    -6.288  1.00 97.36 281 A 1 
ATOM   2174 C  CG  . LYS A 1 281 ? -26.097 4.003    -6.568  1.00 92.26 281 A 1 
ATOM   2175 C  CD  . LYS A 1 281 ? -26.232 5.080    -7.654  1.00 91.79 281 A 1 
ATOM   2176 C  CE  . LYS A 1 281 ? -27.692 5.370    -7.963  1.00 86.08 281 A 1 
ATOM   2177 N  NZ  . LYS A 1 281 ? -27.794 6.357    -9.069  1.00 77.70 281 A 1 
ATOM   2178 N  N   . LEU A 1 282 ? -21.980 2.981    -4.720  1.00 96.85 282 A 1 
ATOM   2179 C  CA  . LEU A 1 282 ? -20.578 2.599    -4.751  1.00 96.61 282 A 1 
ATOM   2180 C  C   . LEU A 1 282 ? -20.298 1.378    -3.857  1.00 96.05 282 A 1 
ATOM   2181 O  O   . LEU A 1 282 ? -19.605 0.462    -4.277  1.00 95.69 282 A 1 
ATOM   2182 C  CB  . LEU A 1 282 ? -19.726 3.827    -4.389  1.00 96.54 282 A 1 
ATOM   2183 C  CG  . LEU A 1 282 ? -18.217 3.638    -4.626  1.00 92.97 282 A 1 
ATOM   2184 C  CD1 . LEU A 1 282 ? -17.873 3.306    -6.074  1.00 92.94 282 A 1 
ATOM   2185 C  CD2 . LEU A 1 282 ? -17.487 4.936    -4.267  1.00 92.70 282 A 1 
ATOM   2186 N  N   . ILE A 1 283 ? -20.908 1.308    -2.662  1.00 95.23 283 A 1 
ATOM   2187 C  CA  . ILE A 1 283 ? -20.828 0.127    -1.790  1.00 94.12 283 A 1 
ATOM   2188 C  C   . ILE A 1 283 ? -21.439 -1.101   -2.480  1.00 94.00 283 A 1 
ATOM   2189 O  O   . ILE A 1 283 ? -20.847 -2.184   -2.430  1.00 94.06 283 A 1 
ATOM   2190 C  CB  . ILE A 1 283 ? -21.518 0.409    -0.434  1.00 92.92 283 A 1 
ATOM   2191 C  CG1 . ILE A 1 283 ? -20.693 1.435    0.381   1.00 91.48 283 A 1 
ATOM   2192 C  CG2 . ILE A 1 283 ? -21.712 -0.875   0.389   1.00 91.68 283 A 1 
ATOM   2193 C  CD1 . ILE A 1 283 ? -21.488 2.076    1.527   1.00 85.98 283 A 1 
ATOM   2194 N  N   . ASN A 1 284 ? -22.573 -0.955   -3.162  1.00 95.26 284 A 1 
ATOM   2195 C  CA  . ASN A 1 284 ? -23.178 -2.054   -3.922  1.00 95.09 284 A 1 
ATOM   2196 C  C   . ASN A 1 284 ? -22.243 -2.540   -5.042  1.00 95.16 284 A 1 
ATOM   2197 O  O   . ASN A 1 284 ? -22.058 -3.746   -5.194  1.00 94.95 284 A 1 
ATOM   2198 C  CB  . ASN A 1 284 ? -24.542 -1.620   -4.469  1.00 95.07 284 A 1 
ATOM   2199 C  CG  . ASN A 1 284 ? -25.605 -1.517   -3.393  1.00 88.58 284 A 1 
ATOM   2200 O  OD1 . ASN A 1 284 ? -25.516 -2.079   -2.316  1.00 80.92 284 A 1 
ATOM   2201 N  ND2 . ASN A 1 284 ? -26.696 -0.830   -3.676  1.00 79.47 284 A 1 
ATOM   2202 N  N   . LEU A 1 285 ? -21.586 -1.627   -5.764  1.00 96.51 285 A 1 
ATOM   2203 C  CA  . LEU A 1 285 ? -20.586 -1.976   -6.779  1.00 96.74 285 A 1 
ATOM   2204 C  C   . LEU A 1 285 ? -19.365 -2.687   -6.176  1.00 96.30 285 A 1 
ATOM   2205 O  O   . LEU A 1 285 ? -18.888 -3.655   -6.750  1.00 95.91 285 A 1 
ATOM   2206 C  CB  . LEU A 1 285 ? -20.151 -0.712   -7.537  1.00 97.29 285 A 1 
ATOM   2207 C  CG  . LEU A 1 285 ? -21.213 -0.186   -8.515  1.00 96.64 285 A 1 
ATOM   2208 C  CD1 . LEU A 1 285 ? -20.817 1.208    -8.971  1.00 96.02 285 A 1 
ATOM   2209 C  CD2 . LEU A 1 285 ? -21.327 -1.089   -9.747  1.00 95.74 285 A 1 
ATOM   2210 N  N   . PHE A 1 286 ? -18.900 -2.278   -4.985  1.00 96.06 286 A 1 
ATOM   2211 C  CA  . PHE A 1 286 ? -17.821 -2.975   -4.287  1.00 95.46 286 A 1 
ATOM   2212 C  C   . PHE A 1 286 ? -18.208 -4.398   -3.885  1.00 94.58 286 A 1 
ATOM   2213 O  O   . PHE A 1 286 ? -17.361 -5.297   -3.880  1.00 93.52 286 A 1 
ATOM   2214 C  CB  . PHE A 1 286 ? -17.393 -2.187   -3.036  1.00 95.55 286 A 1 
ATOM   2215 C  CG  . PHE A 1 286 ? -16.667 -0.878   -3.267  1.00 95.76 286 A 1 
ATOM   2216 C  CD1 . PHE A 1 286 ? -16.397 -0.366   -4.552  1.00 93.49 286 A 1 
ATOM   2217 C  CD2 . PHE A 1 286 ? -16.224 -0.158   -2.136  1.00 93.85 286 A 1 
ATOM   2218 C  CE1 . PHE A 1 286 ? -15.708 0.846    -4.709  1.00 92.99 286 A 1 
ATOM   2219 C  CE2 . PHE A 1 286 ? -15.535 1.050    -2.284  1.00 93.04 286 A 1 
ATOM   2220 C  CZ  . PHE A 1 286 ? -15.275 1.558    -3.571  1.00 93.80 286 A 1 
ATOM   2221 N  N   . ASN A 1 287 ? -19.481 -4.638   -3.564  1.00 94.73 287 A 1 
ATOM   2222 C  CA  . ASN A 1 287 ? -19.988 -5.967   -3.239  1.00 93.98 287 A 1 
ATOM   2223 C  C   . ASN A 1 287 ? -20.194 -6.848   -4.479  1.00 93.46 287 A 1 
ATOM   2224 O  O   . ASN A 1 287 ? -19.981 -8.067   -4.399  1.00 92.21 287 A 1 
ATOM   2225 C  CB  . ASN A 1 287 ? -21.273 -5.816   -2.414  1.00 93.35 287 A 1 
ATOM   2226 C  CG  . ASN A 1 287 ? -20.981 -5.349   -1.001  1.00 92.15 287 A 1 
ATOM   2227 O  OD1 . ASN A 1 287 ? -20.006 -5.745   -0.390  1.00 87.72 287 A 1 
ATOM   2228 N  ND2 . ASN A 1 287 ? -21.840 -4.536   -0.420  1.00 86.51 287 A 1 
ATOM   2229 N  N   . GLN A 1 288 ? -20.559 -6.256   -5.626  1.00 94.19 288 A 1 
ATOM   2230 C  CA  . GLN A 1 288 ? -20.750 -6.972   -6.893  1.00 93.72 288 A 1 
ATOM   2231 C  C   . GLN A 1 288 ? -19.430 -7.228   -7.632  1.00 94.38 288 A 1 
ATOM   2232 O  O   . GLN A 1 288 ? -19.298 -8.234   -8.334  1.00 93.31 288 A 1 
ATOM   2233 C  CB  . GLN A 1 288 ? -21.708 -6.167   -7.776  1.00 91.87 288 A 1 
ATOM   2234 C  CG  . GLN A 1 288 ? -23.140 -6.152   -7.215  1.00 82.46 288 A 1 
ATOM   2235 C  CD  . GLN A 1 288 ? -24.086 -5.231   -7.999  1.00 78.74 288 A 1 
ATOM   2236 O  OE1 . GLN A 1 288 ? -23.775 -4.716   -9.061  1.00 73.37 288 A 1 
ATOM   2237 N  NE2 . GLN A 1 288 ? -25.273 -5.005   -7.513  1.00 68.42 288 A 1 
ATOM   2238 N  N   . THR A 1 289 ? -18.445 -6.348   -7.471  1.00 95.20 289 A 1 
ATOM   2239 C  CA  . THR A 1 289 ? -17.140 -6.445   -8.134  1.00 95.01 289 A 1 
ATOM   2240 C  C   . THR A 1 289 ? -16.152 -7.189   -7.242  1.00 93.89 289 A 1 
ATOM   2241 O  O   . THR A 1 289 ? -15.992 -6.894   -6.059  1.00 91.25 289 A 1 
ATOM   2242 C  CB  . THR A 1 289 ? -16.604 -5.060   -8.509  1.00 95.28 289 A 1 
ATOM   2243 O  OG1 . THR A 1 289 ? -17.578 -4.341   -9.219  1.00 92.46 289 A 1 
ATOM   2244 C  CG2 . THR A 1 289 ? -15.377 -5.154   -9.410  1.00 92.98 289 A 1 
ATOM   2245 N  N   . ASN A 1 290 ? -15.424 -8.144   -7.815  1.00 93.39 290 A 1 
ATOM   2246 C  CA  . ASN A 1 290 ? -14.417 -8.917   -7.091  1.00 92.82 290 A 1 
ATOM   2247 C  C   . ASN A 1 290 ? -13.076 -8.157   -6.961  1.00 93.90 290 A 1 
ATOM   2248 O  O   . ASN A 1 290 ? -12.037 -8.646   -7.426  1.00 92.67 290 A 1 
ATOM   2249 C  CB  . ASN A 1 290 ? -14.294 -10.298  -7.751  1.00 89.62 290 A 1 
ATOM   2250 C  CG  . ASN A 1 290 ? -13.436 -11.283  -6.971  1.00 82.57 290 A 1 
ATOM   2251 O  OD1 . ASN A 1 290 ? -12.989 -11.093  -5.857  1.00 74.52 290 A 1 
ATOM   2252 N  ND2 . ASN A 1 290 ? -13.164 -12.423  -7.573  1.00 73.64 290 A 1 
ATOM   2253 N  N   . PHE A 1 291 ? -13.101 -6.963   -6.354  1.00 95.12 291 A 1 
ATOM   2254 C  CA  . PHE A 1 291 ? -11.888 -6.205   -6.069  1.00 95.87 291 A 1 
ATOM   2255 C  C   . PHE A 1 291 ? -10.957 -6.973   -5.137  1.00 95.41 291 A 1 
ATOM   2256 O  O   . PHE A 1 291 ? -11.338 -7.398   -4.042  1.00 94.48 291 A 1 
ATOM   2257 C  CB  . PHE A 1 291 ? -12.221 -4.819   -5.503  1.00 96.41 291 A 1 
ATOM   2258 C  CG  . PHE A 1 291 ? -12.793 -3.841   -6.513  1.00 96.90 291 A 1 
ATOM   2259 C  CD1 . PHE A 1 291 ? -12.098 -3.569   -7.706  1.00 96.27 291 A 1 
ATOM   2260 C  CD2 . PHE A 1 291 ? -14.006 -3.177   -6.251  1.00 96.24 291 A 1 
ATOM   2261 C  CE1 . PHE A 1 291 ? -12.617 -2.659   -8.638  1.00 95.96 291 A 1 
ATOM   2262 C  CE2 . PHE A 1 291 ? -14.526 -2.266   -7.177  1.00 95.90 291 A 1 
ATOM   2263 C  CZ  . PHE A 1 291 ? -13.833 -2.003   -8.381  1.00 96.55 291 A 1 
ATOM   2264 N  N   . LYS A 1 292 ? -9.694  -7.146   -5.560  1.00 96.37 292 A 1 
ATOM   2265 C  CA  . LYS A 1 292 ? -8.658  -7.820   -4.771  1.00 95.86 292 A 1 
ATOM   2266 C  C   . LYS A 1 292 ? -8.066  -6.917   -3.701  1.00 96.29 292 A 1 
ATOM   2267 O  O   . LYS A 1 292 ? -7.566  -7.408   -2.686  1.00 95.21 292 A 1 
ATOM   2268 C  CB  . LYS A 1 292 ? -7.553  -8.350   -5.704  1.00 94.85 292 A 1 
ATOM   2269 C  CG  . LYS A 1 292 ? -8.046  -9.337   -6.771  1.00 91.41 292 A 1 
ATOM   2270 C  CD  . LYS A 1 292 ? -8.769  -10.528  -6.146  1.00 82.91 292 A 1 
ATOM   2271 C  CE  . LYS A 1 292 ? -9.133  -11.548  -7.216  1.00 78.77 292 A 1 
ATOM   2272 N  NZ  . LYS A 1 292 ? -9.956  -12.638  -6.628  1.00 69.53 292 A 1 
ATOM   2273 N  N   . PHE A 1 293 ? -8.106  -5.617   -3.949  1.00 96.77 293 A 1 
ATOM   2274 C  CA  . PHE A 1 293 ? -7.702  -4.573   -3.012  1.00 97.31 293 A 1 
ATOM   2275 C  C   . PHE A 1 293 ? -8.457  -3.282   -3.323  1.00 97.69 293 A 1 
ATOM   2276 O  O   . PHE A 1 293 ? -8.806  -3.018   -4.472  1.00 97.57 293 A 1 
ATOM   2277 C  CB  . PHE A 1 293 ? -6.171  -4.361   -3.080  1.00 97.63 293 A 1 
ATOM   2278 C  CG  . PHE A 1 293 ? -5.647  -4.008   -4.458  1.00 97.84 293 A 1 
ATOM   2279 C  CD1 . PHE A 1 293 ? -5.199  -5.022   -5.335  1.00 97.41 293 A 1 
ATOM   2280 C  CD2 . PHE A 1 293 ? -5.598  -2.669   -4.879  1.00 97.34 293 A 1 
ATOM   2281 C  CE1 . PHE A 1 293 ? -4.722  -4.702   -6.609  1.00 96.95 293 A 1 
ATOM   2282 C  CE2 . PHE A 1 293 ? -5.120  -2.341   -6.157  1.00 96.90 293 A 1 
ATOM   2283 C  CZ  . PHE A 1 293 ? -4.679  -3.355   -7.023  1.00 97.13 293 A 1 
ATOM   2284 N  N   . ILE A 1 294 ? -8.675  -2.484   -2.278  1.00 97.77 294 A 1 
ATOM   2285 C  CA  . ILE A 1 294 ? -9.240  -1.143   -2.364  1.00 97.83 294 A 1 
ATOM   2286 C  C   . ILE A 1 294 ? -8.345  -0.231   -1.522  1.00 98.01 294 A 1 
ATOM   2287 O  O   . ILE A 1 294 ? -8.085  -0.523   -0.357  1.00 98.00 294 A 1 
ATOM   2288 C  CB  . ILE A 1 294 ? -10.710 -1.106   -1.894  1.00 97.68 294 A 1 
ATOM   2289 C  CG1 . ILE A 1 294 ? -11.589 -2.152   -2.621  1.00 97.03 294 A 1 
ATOM   2290 C  CG2 . ILE A 1 294 ? -11.277 0.313    -2.114  1.00 97.12 294 A 1 
ATOM   2291 C  CD1 . ILE A 1 294 ? -13.016 -2.274   -2.056  1.00 95.69 294 A 1 
ATOM   2292 N  N   . ILE A 1 295 ? -7.838  0.849    -2.121  1.00 98.44 295 A 1 
ATOM   2293 C  CA  . ILE A 1 295 ? -6.920  1.800    -1.490  1.00 98.53 295 A 1 
ATOM   2294 C  C   . ILE A 1 295 ? -7.549  3.190    -1.565  1.00 98.61 295 A 1 
ATOM   2295 O  O   . ILE A 1 295 ? -8.097  3.556    -2.602  1.00 98.52 295 A 1 
ATOM   2296 C  CB  . ILE A 1 295 ? -5.532  1.742    -2.171  1.00 98.50 295 A 1 
ATOM   2297 C  CG1 . ILE A 1 295 ? -4.879  0.341    -2.022  1.00 97.62 295 A 1 
ATOM   2298 C  CG2 . ILE A 1 295 ? -4.582  2.823    -1.601  1.00 98.10 295 A 1 
ATOM   2299 C  CD1 . ILE A 1 295 ? -3.760  0.076    -3.030  1.00 90.86 295 A 1 
ATOM   2300 N  N   . SER A 1 296 ? -7.437  3.951    -0.486  1.00 98.10 296 A 1 
ATOM   2301 C  CA  . SER A 1 296 ? -7.877  5.351    -0.456  1.00 97.96 296 A 1 
ATOM   2302 C  C   . SER A 1 296 ? -6.861  6.262    0.246   1.00 98.19 296 A 1 
ATOM   2303 O  O   . SER A 1 296 ? -5.873  5.797    0.828   1.00 97.90 296 A 1 
ATOM   2304 C  CB  . SER A 1 296 ? -9.270  5.469    0.176   1.00 97.20 296 A 1 
ATOM   2305 O  OG  . SER A 1 296 ? -9.228  5.263    1.571   1.00 95.56 296 A 1 
ATOM   2306 N  N   . GLY A 1 297 ? -7.118  7.572    0.179   1.00 97.71 297 A 1 
ATOM   2307 C  CA  . GLY A 1 297 ? -6.528  8.617    1.016   1.00 97.49 297 A 1 
ATOM   2308 C  C   . GLY A 1 297 ? -7.620  9.311    1.836   1.00 96.87 297 A 1 
ATOM   2309 O  O   . GLY A 1 297 ? -8.461  8.634    2.441   1.00 95.36 297 A 1 
ATOM   2310 N  N   . TYR A 1 298 ? -7.649  10.638   1.809   1.00 97.03 298 A 1 
ATOM   2311 C  CA  . TYR A 1 298 ? -8.637  11.559   2.388   1.00 96.50 298 A 1 
ATOM   2312 C  C   . TYR A 1 298 ? -8.587  11.734   3.912   1.00 96.22 298 A 1 
ATOM   2313 O  O   . TYR A 1 298 ? -8.657  12.861   4.398   1.00 94.85 298 A 1 
ATOM   2314 C  CB  . TYR A 1 298 ? -10.063 11.194   1.927   1.00 95.89 298 A 1 
ATOM   2315 C  CG  . TYR A 1 298 ? -11.162 12.033   2.532   1.00 95.35 298 A 1 
ATOM   2316 C  CD1 . TYR A 1 298 ? -11.945 11.537   3.594   1.00 94.03 298 A 1 
ATOM   2317 C  CD2 . TYR A 1 298 ? -11.388 13.331   2.053   1.00 94.14 298 A 1 
ATOM   2318 C  CE1 . TYR A 1 298 ? -12.959 12.325   4.162   1.00 93.04 298 A 1 
ATOM   2319 C  CE2 . TYR A 1 298 ? -12.393 14.130   2.610   1.00 92.68 298 A 1 
ATOM   2320 C  CZ  . TYR A 1 298 ? -13.177 13.622   3.662   1.00 92.37 298 A 1 
ATOM   2321 O  OH  . TYR A 1 298 ? -14.182 14.397   4.196   1.00 90.16 298 A 1 
ATOM   2322 N  N   . THR A 1 299 ? -8.490  10.653   4.693   1.00 95.53 299 A 1 
ATOM   2323 C  CA  . THR A 1 299 ? -8.606  10.761   6.159   1.00 94.67 299 A 1 
ATOM   2324 C  C   . THR A 1 299 ? -7.325  11.238   6.847   1.00 94.21 299 A 1 
ATOM   2325 O  O   . THR A 1 299 ? -7.359  11.563   8.031   1.00 92.85 299 A 1 
ATOM   2326 C  CB  . THR A 1 299 ? -9.022  9.428    6.797   1.00 93.66 299 A 1 
ATOM   2327 O  OG1 . THR A 1 299 ? -8.002  8.465    6.664   1.00 91.60 299 A 1 
ATOM   2328 C  CG2 . THR A 1 299 ? -10.302 8.860    6.199   1.00 91.17 299 A 1 
ATOM   2329 N  N   . HIS A 1 300 ? -6.204  11.221   6.132   1.00 96.41 300 A 1 
ATOM   2330 C  CA  . HIS A 1 300 ? -4.851  11.493   6.636   1.00 97.07 300 A 1 
ATOM   2331 C  C   . HIS A 1 300 ? -4.325  10.466   7.659   1.00 97.27 300 A 1 
ATOM   2332 O  O   . HIS A 1 300 ? -3.161  10.521   8.047   1.00 96.75 300 A 1 
ATOM   2333 C  CB  . HIS A 1 300 ? -4.749  12.940   7.155   1.00 96.99 300 A 1 
ATOM   2334 C  CG  . HIS A 1 300 ? -4.936  14.010   6.109   1.00 97.06 300 A 1 
ATOM   2335 N  ND1 . HIS A 1 300 ? -4.217  15.193   6.067   1.00 95.20 300 A 1 
ATOM   2336 C  CD2 . HIS A 1 300 ? -5.770  14.023   5.029   1.00 95.24 300 A 1 
ATOM   2337 C  CE1 . HIS A 1 300 ? -4.610  15.880   4.991   1.00 95.18 300 A 1 
ATOM   2338 N  NE2 . HIS A 1 300 ? -5.555  15.207   4.335   1.00 95.62 300 A 1 
ATOM   2339 N  N   . THR A 1 301 ? -5.146  9.504    8.062   1.00 95.35 301 A 1 
ATOM   2340 C  CA  . THR A 1 301 ? -4.811  8.496    9.072   1.00 95.07 301 A 1 
ATOM   2341 C  C   . THR A 1 301 ? -4.437  7.155    8.444   1.00 95.88 301 A 1 
ATOM   2342 O  O   . THR A 1 301 ? -4.954  6.773    7.391   1.00 95.87 301 A 1 
ATOM   2343 C  CB  . THR A 1 301 ? -5.959  8.310    10.076  1.00 93.33 301 A 1 
ATOM   2344 O  OG1 . THR A 1 301 ? -7.172  8.000    9.418   1.00 90.56 301 A 1 
ATOM   2345 C  CG2 . THR A 1 301 ? -6.211  9.568    10.896  1.00 90.16 301 A 1 
ATOM   2346 N  N   . ASP A 1 302 ? -3.572  6.403    9.127   1.00 95.71 302 A 1 
ATOM   2347 C  CA  . ASP A 1 302 ? -3.327  4.996    8.820   1.00 96.16 302 A 1 
ATOM   2348 C  C   . ASP A 1 302 ? -4.522  4.161    9.303   1.00 95.24 302 A 1 
ATOM   2349 O  O   . ASP A 1 302 ? -4.660  3.846    10.484  1.00 94.10 302 A 1 
ATOM   2350 C  CB  . ASP A 1 302 ? -2.005  4.531    9.439   1.00 96.66 302 A 1 
ATOM   2351 C  CG  . ASP A 1 302 ? -1.564  3.160    8.924   1.00 96.97 302 A 1 
ATOM   2352 O  OD1 . ASP A 1 302 ? -2.388  2.399    8.361   1.00 95.94 302 A 1 
ATOM   2353 O  OD2 . ASP A 1 302 ? -0.356  2.859    9.007   1.00 95.73 302 A 1 
ATOM   2354 N  N   . SER A 1 303 ? -5.430  3.864    8.388   1.00 95.08 303 A 1 
ATOM   2355 C  CA  . SER A 1 303 ? -6.744  3.313    8.705   1.00 94.04 303 A 1 
ATOM   2356 C  C   . SER A 1 303 ? -7.092  2.106    7.842   1.00 94.80 303 A 1 
ATOM   2357 O  O   . SER A 1 303 ? -6.646  1.967    6.700   1.00 94.20 303 A 1 
ATOM   2358 C  CB  . SER A 1 303 ? -7.814  4.393    8.563   1.00 91.20 303 A 1 
ATOM   2359 O  OG  . SER A 1 303 ? -7.599  5.438    9.499   1.00 83.96 303 A 1 
ATOM   2360 N  N   . ILE A 1 304 ? -7.926  1.236    8.407   1.00 92.94 304 A 1 
ATOM   2361 C  CA  . ILE A 1 304 ? -8.523  0.098    7.714   1.00 93.58 304 A 1 
ATOM   2362 C  C   . ILE A 1 304 ? -10.028 0.163    7.954   1.00 92.55 304 A 1 
ATOM   2363 O  O   . ILE A 1 304 ? -10.473 0.104    9.095   1.00 91.73 304 A 1 
ATOM   2364 C  CB  . ILE A 1 304 ? -7.929  -1.240   8.204   1.00 94.28 304 A 1 
ATOM   2365 C  CG1 . ILE A 1 304 ? -6.392  -1.278   8.050   1.00 94.28 304 A 1 
ATOM   2366 C  CG2 . ILE A 1 304 ? -8.585  -2.395   7.417   1.00 93.95 304 A 1 
ATOM   2367 C  CD1 . ILE A 1 304 ? -5.728  -2.509   8.699   1.00 93.12 304 A 1 
ATOM   2368 N  N   . PHE A 1 305 ? -10.805 0.261    6.885   1.00 91.90 305 A 1 
ATOM   2369 C  CA  . PHE A 1 305 ? -12.257 0.329    6.950   1.00 91.01 305 A 1 
ATOM   2370 C  C   . PHE A 1 305 ? -12.881 -0.908   6.294   1.00 91.27 305 A 1 
ATOM   2371 O  O   . PHE A 1 305 ? -12.708 -1.096   5.089   1.00 91.26 305 A 1 
ATOM   2372 C  CB  . PHE A 1 305 ? -12.750 1.628    6.308   1.00 90.86 305 A 1 
ATOM   2373 C  CG  . PHE A 1 305 ? -12.188 2.893    6.921   1.00 90.44 305 A 1 
ATOM   2374 C  CD1 . PHE A 1 305 ? -12.474 3.228    8.254   1.00 86.22 305 A 1 
ATOM   2375 C  CD2 . PHE A 1 305 ? -11.391 3.765    6.153   1.00 87.07 305 A 1 
ATOM   2376 C  CE1 . PHE A 1 305 ? -11.973 4.415    8.820   1.00 84.91 305 A 1 
ATOM   2377 C  CE2 . PHE A 1 305 ? -10.895 4.950    6.713   1.00 85.50 305 A 1 
ATOM   2378 C  CZ  . PHE A 1 305 ? -11.191 5.273    8.044   1.00 87.75 305 A 1 
ATOM   2379 N  N   . PRO A 1 306 ? -13.628 -1.739   7.044   1.00 90.38 306 A 1 
ATOM   2380 C  CA  . PRO A 1 306 ? -14.406 -2.809   6.442   1.00 90.22 306 A 1 
ATOM   2381 C  C   . PRO A 1 306 ? -15.460 -2.243   5.482   1.00 89.20 306 A 1 
ATOM   2382 O  O   . PRO A 1 306 ? -16.202 -1.322   5.835   1.00 88.10 306 A 1 
ATOM   2383 C  CB  . PRO A 1 306 ? -15.049 -3.571   7.609   1.00 89.72 306 A 1 
ATOM   2384 C  CG  . PRO A 1 306 ? -14.189 -3.194   8.815   1.00 88.83 306 A 1 
ATOM   2385 C  CD  . PRO A 1 306 ? -13.729 -1.771   8.492   1.00 89.11 306 A 1 
ATOM   2386 N  N   . VAL A 1 307 ? -15.552 -2.802   4.279   1.00 89.23 307 A 1 
ATOM   2387 C  CA  . VAL A 1 307 ? -16.652 -2.499   3.361   1.00 89.61 307 A 1 
ATOM   2388 C  C   . VAL A 1 307 ? -17.917 -3.168   3.887   1.00 88.83 307 A 1 
ATOM   2389 O  O   . VAL A 1 307 ? -17.882 -4.341   4.267   1.00 88.35 307 A 1 
ATOM   2390 C  CB  . VAL A 1 307 ? -16.340 -2.941   1.921   1.00 89.77 307 A 1 
ATOM   2391 C  CG1 . VAL A 1 307 ? -17.513 -2.700   0.966   1.00 87.84 307 A 1 
ATOM   2392 C  CG2 . VAL A 1 307 ? -15.127 -2.173   1.381   1.00 87.93 307 A 1 
ATOM   2393 N  N   . TYR A 1 308 ? -19.046 -2.448   3.914   1.00 86.91 308 A 1 
ATOM   2394 C  CA  . TYR A 1 308 ? -20.310 -2.996   4.387   1.00 85.87 308 A 1 
ATOM   2395 C  C   . TYR A 1 308 ? -20.785 -4.092   3.429   1.00 85.32 308 A 1 
ATOM   2396 O  O   . TYR A 1 308 ? -21.128 -3.815   2.285   1.00 83.27 308 A 1 
ATOM   2397 C  CB  . TYR A 1 308 ? -21.355 -1.881   4.542   1.00 84.63 308 A 1 
ATOM   2398 C  CG  . TYR A 1 308 ? -20.884 -0.653   5.300   1.00 82.06 308 A 1 
ATOM   2399 C  CD1 . TYR A 1 308 ? -20.008 -0.760   6.405   1.00 76.81 308 A 1 
ATOM   2400 C  CD2 . TYR A 1 308 ? -21.298 0.635    4.874   1.00 77.02 308 A 1 
ATOM   2401 C  CE1 . TYR A 1 308 ? -19.537 0.386    7.056   1.00 75.80 308 A 1 
ATOM   2402 C  CE2 . TYR A 1 308 ? -20.839 1.786    5.531   1.00 77.29 308 A 1 
ATOM   2403 C  CZ  . TYR A 1 308 ? -19.952 1.659    6.619   1.00 80.97 308 A 1 
ATOM   2404 O  OH  . TYR A 1 308 ? -19.487 2.778    7.251   1.00 77.41 308 A 1 
ATOM   2405 N  N   . SER A 1 309 ? -20.771 -5.343   3.901   1.00 83.87 309 A 1 
ATOM   2406 C  CA  . SER A 1 309 ? -21.085 -6.498   3.080   1.00 81.24 309 A 1 
ATOM   2407 C  C   . SER A 1 309 ? -21.778 -7.578   3.905   1.00 80.33 309 A 1 
ATOM   2408 O  O   . SER A 1 309 ? -21.419 -7.826   5.052   1.00 73.09 309 A 1 
ATOM   2409 C  CB  . SER A 1 309 ? -19.804 -7.057   2.462   1.00 74.86 309 A 1 
ATOM   2410 O  OG  . SER A 1 309 ? -20.106 -8.121   1.580   1.00 66.65 309 A 1 
ATOM   2411 N  N   . ASN A 1 310 ? -22.733 -8.270   3.275   1.00 77.09 310 A 1 
ATOM   2412 C  CA  . ASN A 1 310 ? -23.351 -9.489   3.797   1.00 74.59 310 A 1 
ATOM   2413 C  C   . ASN A 1 310 ? -22.745 -10.760  3.163   1.00 74.93 310 A 1 
ATOM   2414 O  O   . ASN A 1 310 ? -23.289 -11.851  3.308   1.00 69.57 310 A 1 
ATOM   2415 C  CB  . ASN A 1 310 ? -24.874 -9.411   3.586   1.00 68.63 310 A 1 
ATOM   2416 C  CG  . ASN A 1 310 ? -25.528 -8.284   4.377   1.00 61.95 310 A 1 
ATOM   2417 O  OD1 . ASN A 1 310 ? -25.099 -7.884   5.436   1.00 56.36 310 A 1 
ATOM   2418 N  ND2 . ASN A 1 310 ? -26.633 -7.753   3.886   1.00 55.45 310 A 1 
ATOM   2419 N  N   . SER A 1 311 ? -21.648 -10.617  2.402   1.00 76.88 311 A 1 
ATOM   2420 C  CA  . SER A 1 311 ? -21.013 -11.708  1.660   1.00 76.84 311 A 1 
ATOM   2421 C  C   . SER A 1 311 ? -19.503 -11.725  1.903   1.00 79.24 311 A 1 
ATOM   2422 O  O   . SER A 1 311 ? -19.057 -11.677  3.055   1.00 73.41 311 A 1 
ATOM   2423 C  CB  . SER A 1 311 ? -21.414 -11.616  0.179   1.00 69.16 311 A 1 
ATOM   2424 O  OG  . SER A 1 311 ? -20.828 -10.503  -0.458  1.00 60.99 311 A 1 
ATOM   2425 N  N   . THR A 1 312 ? -18.685 -11.804  0.862   1.00 79.28 312 A 1 
ATOM   2426 C  CA  . THR A 1 312 ? -17.229 -11.783  0.973   1.00 80.63 312 A 1 
ATOM   2427 C  C   . THR A 1 312 ? -16.747 -10.434  1.506   1.00 82.94 312 A 1 
ATOM   2428 O  O   . THR A 1 312 ? -16.950 -9.411   0.859   1.00 79.72 312 A 1 
ATOM   2429 C  CB  . THR A 1 312 ? -16.564 -12.088  -0.370  1.00 75.09 312 A 1 
ATOM   2430 O  OG1 . THR A 1 312 ? -17.053 -13.312  -0.868  1.00 66.92 312 A 1 
ATOM   2431 C  CG2 . THR A 1 312 ? -15.047 -12.238  -0.245  1.00 65.83 312 A 1 
ATOM   2432 N  N   . GLN A 1 313 ? -16.074 -10.454  2.658   1.00 85.63 313 A 1 
ATOM   2433 C  CA  . GLN A 1 313 ? -15.537 -9.241   3.264   1.00 88.87 313 A 1 
ATOM   2434 C  C   . GLN A 1 313 ? -14.361 -8.677   2.458   1.00 90.14 313 A 1 
ATOM   2435 O  O   . GLN A 1 313 ? -13.401 -9.385   2.154   1.00 88.99 313 A 1 
ATOM   2436 C  CB  . GLN A 1 313 ? -15.147 -9.534   4.728   1.00 85.78 313 A 1 
ATOM   2437 C  CG  . GLN A 1 313 ? -14.761 -8.262   5.509   1.00 82.07 313 A 1 
ATOM   2438 C  CD  . GLN A 1 313 ? -15.924 -7.275   5.596   1.00 79.85 313 A 1 
ATOM   2439 O  OE1 . GLN A 1 313 ? -16.979 -7.574   6.119   1.00 73.50 313 A 1 
ATOM   2440 N  NE2 . GLN A 1 313 ? -15.789 -6.092   5.040   1.00 70.17 313 A 1 
ATOM   2441 N  N   . SER A 1 314 ? -14.425 -7.374   2.179   1.00 91.66 314 A 1 
ATOM   2442 C  CA  . SER A 1 314 ? -13.318 -6.578   1.655   1.00 91.80 314 A 1 
ATOM   2443 C  C   . SER A 1 314 ? -13.046 -5.394   2.583   1.00 92.78 314 A 1 
ATOM   2444 O  O   . SER A 1 314 ? -13.814 -5.120   3.506   1.00 92.18 314 A 1 
ATOM   2445 C  CB  . SER A 1 314 ? -13.610 -6.141   0.214   1.00 90.29 314 A 1 
ATOM   2446 O  OG  . SER A 1 314 ? -14.770 -5.345   0.147   1.00 85.54 314 A 1 
ATOM   2447 N  N   . TYR A 1 315 ? -11.922 -4.716   2.368   1.00 93.85 315 A 1 
ATOM   2448 C  CA  . TYR A 1 315 ? -11.464 -3.615   3.211   1.00 94.56 315 A 1 
ATOM   2449 C  C   . TYR A 1 315 ? -10.907 -2.491   2.351   1.00 95.18 315 A 1 
ATOM   2450 O  O   . TYR A 1 315 ? -10.220 -2.756   1.370   1.00 94.90 315 A 1 
ATOM   2451 C  CB  . TYR A 1 315 ? -10.392 -4.112   4.193   1.00 94.56 315 A 1 
ATOM   2452 C  CG  . TYR A 1 315 ? -10.834 -5.263   5.069   1.00 94.48 315 A 1 
ATOM   2453 C  CD1 . TYR A 1 315 ? -11.530 -5.021   6.270   1.00 92.74 315 A 1 
ATOM   2454 C  CD2 . TYR A 1 315 ? -10.594 -6.596   4.676   1.00 93.27 315 A 1 
ATOM   2455 C  CE1 . TYR A 1 315 ? -11.968 -6.079   7.072   1.00 92.23 315 A 1 
ATOM   2456 C  CE2 . TYR A 1 315 ? -11.036 -7.665   5.470   1.00 92.68 315 A 1 
ATOM   2457 C  CZ  . TYR A 1 315 ? -11.724 -7.398   6.668   1.00 93.50 315 A 1 
ATOM   2458 O  OH  . TYR A 1 315 ? -12.165 -8.447   7.451   1.00 92.66 315 A 1 
ATOM   2459 N  N   . VAL A 1 316 ? -11.136 -1.252   2.778   1.00 94.18 316 A 1 
ATOM   2460 C  CA  . VAL A 1 316 ? -10.406 -0.099   2.264   1.00 94.52 316 A 1 
ATOM   2461 C  C   . VAL A 1 316 ? -9.159  0.093    3.126   1.00 95.01 316 A 1 
ATOM   2462 O  O   . VAL A 1 316 ? -9.259  0.307    4.338   1.00 95.25 316 A 1 
ATOM   2463 C  CB  . VAL A 1 316 ? -11.265 1.180    2.251   1.00 94.68 316 A 1 
ATOM   2464 C  CG1 . VAL A 1 316 ? -10.496 2.333    1.610   1.00 93.65 316 A 1 
ATOM   2465 C  CG2 . VAL A 1 316 ? -12.560 0.975    1.454   1.00 93.66 316 A 1 
ATOM   2466 N  N   . MET A 1 317 ? -7.990  0.009    2.500   1.00 96.71 317 A 1 
ATOM   2467 C  CA  . MET A 1 317 ? -6.695  0.311    3.105   1.00 97.16 317 A 1 
ATOM   2468 C  C   . MET A 1 317 ? -6.383  1.787    2.851   1.00 97.49 317 A 1 
ATOM   2469 O  O   . MET A 1 317 ? -6.090  2.167    1.712   1.00 97.04 317 A 1 
ATOM   2470 C  CB  . MET A 1 317 ? -5.612  -0.603   2.510   1.00 96.95 317 A 1 
ATOM   2471 C  CG  . MET A 1 317 ? -5.944  -2.102   2.581   1.00 95.30 317 A 1 
ATOM   2472 S  SD  . MET A 1 317 ? -6.248  -2.785   4.235   1.00 93.76 317 A 1 
ATOM   2473 C  CE  . MET A 1 317 ? -4.587  -2.658   4.939   1.00 88.78 317 A 1 
ATOM   2474 N  N   . THR A 1 318 ? -6.480  2.615    3.886   1.00 96.85 318 A 1 
ATOM   2475 C  CA  . THR A 1 318 ? -6.295  4.060    3.756   1.00 96.90 318 A 1 
ATOM   2476 C  C   . THR A 1 318 ? -4.859  4.452    4.103   1.00 97.54 318 A 1 
ATOM   2477 O  O   . THR A 1 318 ? -4.379  4.152    5.195   1.00 97.08 318 A 1 
ATOM   2478 C  CB  . THR A 1 318 ? -7.317  4.832    4.596   1.00 95.33 318 A 1 
ATOM   2479 O  OG1 . THR A 1 318 ? -8.608  4.477    4.152   1.00 84.57 318 A 1 
ATOM   2480 C  CG2 . THR A 1 318 ? -7.196  6.338    4.426   1.00 81.47 318 A 1 
ATOM   2481 N  N   . ASN A 1 319 ? -4.180  5.102    3.163   1.00 97.84 319 A 1 
ATOM   2482 C  CA  . ASN A 1 319 ? -2.844  5.631    3.395   1.00 97.86 319 A 1 
ATOM   2483 C  C   . ASN A 1 319 ? -2.924  6.883    4.273   1.00 98.17 319 A 1 
ATOM   2484 O  O   . ASN A 1 319 ? -3.772  7.736    4.003   1.00 97.57 319 A 1 
ATOM   2485 C  CB  . ASN A 1 319 ? -2.182  5.986    2.056   1.00 96.73 319 A 1 
ATOM   2486 C  CG  . ASN A 1 319 ? -1.982  4.807    1.122   1.00 92.76 319 A 1 
ATOM   2487 O  OD1 . ASN A 1 319 ? -1.743  3.677    1.496   1.00 84.33 319 A 1 
ATOM   2488 N  ND2 . ASN A 1 319 ? -2.032  5.064    -0.158  1.00 84.21 319 A 1 
ATOM   2489 N  N   . PRO A 1 320 ? -2.028  7.044    5.269   1.00 98.10 320 A 1 
ATOM   2490 C  CA  . PRO A 1 320 ? -1.862  8.335    5.921   1.00 98.21 320 A 1 
ATOM   2491 C  C   . PRO A 1 320 ? -1.307  9.365    4.925   1.00 98.50 320 A 1 
ATOM   2492 O  O   . PRO A 1 320 ? -0.727  9.013    3.888   1.00 98.36 320 A 1 
ATOM   2493 C  CB  . PRO A 1 320 ? -0.901  8.080    7.081   1.00 97.74 320 A 1 
ATOM   2494 C  CG  . PRO A 1 320 ? -0.037  6.943    6.554   1.00 96.50 320 A 1 
ATOM   2495 C  CD  . PRO A 1 320 ? -1.004  6.117    5.717   1.00 97.86 320 A 1 
ATOM   2496 N  N   . SER A 1 321 ? -1.481  10.638   5.251   1.00 98.49 321 A 1 
ATOM   2497 C  CA  . SER A 1 321 ? -1.035  11.757   4.429   1.00 98.66 321 A 1 
ATOM   2498 C  C   . SER A 1 321 ? 0.457   12.059   4.575   1.00 98.71 321 A 1 
ATOM   2499 O  O   . SER A 1 321 ? 1.091   11.753   5.586   1.00 98.71 321 A 1 
ATOM   2500 C  CB  . SER A 1 321 ? -1.859  13.001   4.761   1.00 98.34 321 A 1 
ATOM   2501 O  OG  . SER A 1 321 ? -1.702  13.346   6.115   1.00 96.28 321 A 1 
ATOM   2502 N  N   . VAL A 1 322 ? 1.008   12.735   3.570   1.00 98.87 322 A 1 
ATOM   2503 C  CA  . VAL A 1 322 ? 2.263   13.477   3.744   1.00 98.91 322 A 1 
ATOM   2504 C  C   . VAL A 1 322 ? 2.010   14.746   4.567   1.00 98.81 322 A 1 
ATOM   2505 O  O   . VAL A 1 322 ? 2.843   15.114   5.388   1.00 98.80 322 A 1 
ATOM   2506 C  CB  . VAL A 1 322 ? 2.902   13.840   2.392   1.00 98.89 322 A 1 
ATOM   2507 C  CG1 . VAL A 1 322 ? 4.245   14.552   2.574   1.00 98.68 322 A 1 
ATOM   2508 C  CG2 . VAL A 1 322 ? 3.160   12.589   1.540   1.00 98.67 322 A 1 
ATOM   2509 N  N   . SER A 1 323 ? 0.853   15.396   4.403   1.00 98.82 323 A 1 
ATOM   2510 C  CA  . SER A 1 323 ? 0.490   16.574   5.189   1.00 98.82 323 A 1 
ATOM   2511 C  C   . SER A 1 323 ? 0.241   16.219   6.659   1.00 98.82 323 A 1 
ATOM   2512 O  O   . SER A 1 323 ? -0.560  15.331   6.942   1.00 98.64 323 A 1 
ATOM   2513 C  CB  . SER A 1 323 ? -0.751  17.247   4.611   1.00 98.82 323 A 1 
ATOM   2514 O  OG  . SER A 1 323 ? -1.066  18.385   5.389   1.00 97.96 323 A 1 
ATOM   2515 N  N   . PRO A 1 324 ? 0.859   16.941   7.621   1.00 98.69 324 A 1 
ATOM   2516 C  CA  . PRO A 1 324 ? 0.585   16.785   9.043   1.00 98.48 324 A 1 
ATOM   2517 C  C   . PRO A 1 324 ? -0.612  17.624   9.536   1.00 98.05 324 A 1 
ATOM   2518 O  O   . PRO A 1 324 ? -0.761  17.841   10.736  1.00 97.36 324 A 1 
ATOM   2519 C  CB  . PRO A 1 324 ? 1.912   17.158   9.714   1.00 98.30 324 A 1 
ATOM   2520 C  CG  . PRO A 1 324 ? 2.442   18.276   8.814   1.00 98.10 324 A 1 
ATOM   2521 C  CD  . PRO A 1 324 ? 1.970   17.861   7.413   1.00 98.41 324 A 1 
ATOM   2522 N  N   . LEU A 1 325 ? -1.482  18.084   8.630   1.00 98.38 325 A 1 
ATOM   2523 C  CA  . LEU A 1 325 ? -2.593  18.998   8.937   1.00 98.13 325 A 1 
ATOM   2524 C  C   . LEU A 1 325 ? -3.502  18.504   10.065  1.00 97.52 325 A 1 
ATOM   2525 O  O   . LEU A 1 325 ? -3.961  19.302   10.880  1.00 96.81 325 A 1 
ATOM   2526 C  CB  . LEU A 1 325 ? -3.409  19.210   7.648   1.00 98.07 325 A 1 
ATOM   2527 C  CG  . LEU A 1 325 ? -4.622  20.149   7.798   1.00 97.80 325 A 1 
ATOM   2528 C  CD1 . LEU A 1 325 ? -4.204  21.578   8.174   1.00 97.29 325 A 1 
ATOM   2529 C  CD2 . LEU A 1 325 ? -5.395  20.217   6.481   1.00 97.15 325 A 1 
ATOM   2530 N  N   . PHE A 1 326 ? -3.759  17.209   10.151  1.00 96.92 326 A 1 
ATOM   2531 C  CA  . PHE A 1 326 ? -4.631  16.623   11.171  1.00 95.94 326 A 1 
ATOM   2532 C  C   . PHE A 1 326 ? -3.862  15.874   12.272  1.00 95.20 326 A 1 
ATOM   2533 O  O   . PHE A 1 326 ? -4.411  15.003   12.939  1.00 93.41 326 A 1 
ATOM   2534 C  CB  . PHE A 1 326 ? -5.731  15.796   10.498  1.00 95.09 326 A 1 
ATOM   2535 C  CG  . PHE A 1 326 ? -6.590  16.581   9.515   1.00 94.57 326 A 1 
ATOM   2536 C  CD1 . PHE A 1 326 ? -7.154  17.819   9.885   1.00 92.45 326 A 1 
ATOM   2537 C  CD2 . PHE A 1 326 ? -6.819  16.078   8.230   1.00 92.25 326 A 1 
ATOM   2538 C  CE1 . PHE A 1 326 ? -7.929  18.557   8.962   1.00 90.74 326 A 1 
ATOM   2539 C  CE2 . PHE A 1 326 ? -7.597  16.800   7.312   1.00 90.83 326 A 1 
ATOM   2540 C  CZ  . PHE A 1 326 ? -8.154  18.042   7.672   1.00 91.07 326 A 1 
ATOM   2541 N  N   . GLY A 1 327 ? -2.599  16.243   12.507  1.00 95.66 327 A 1 
ATOM   2542 C  CA  . GLY A 1 327 ? -1.811  15.768   13.644  1.00 95.04 327 A 1 
ATOM   2543 C  C   . GLY A 1 327 ? -1.139  14.417   13.457  1.00 95.47 327 A 1 
ATOM   2544 O  O   . GLY A 1 327 ? -0.751  13.794   14.444  1.00 94.26 327 A 1 
ATOM   2545 N  N   . ASN A 1 328 ? -0.977  13.949   12.229  1.00 96.31 328 A 1 
ATOM   2546 C  CA  . ASN A 1 328 ? -0.109  12.817   11.898  1.00 97.06 328 A 1 
ATOM   2547 C  C   . ASN A 1 328 ? 1.314   13.295   11.579  1.00 97.40 328 A 1 
ATOM   2548 O  O   . ASN A 1 328 ? 1.529   14.425   11.153  1.00 97.43 328 A 1 
ATOM   2549 C  CB  . ASN A 1 328 ? -0.722  12.006   10.738  1.00 97.20 328 A 1 
ATOM   2550 C  CG  . ASN A 1 328 ? -0.805  12.813   9.456   1.00 97.24 328 A 1 
ATOM   2551 O  OD1 . ASN A 1 328 ? -1.672  13.656   9.296   1.00 93.12 328 A 1 
ATOM   2552 N  ND2 . ASN A 1 328 ? 0.105   12.600   8.532   1.00 93.50 328 A 1 
ATOM   2553 N  N   . ASN A 1 329 ? 2.310   12.417   11.725  1.00 97.90 329 A 1 
ATOM   2554 C  CA  . ASN A 1 329 ? 3.601   12.646   11.075  1.00 98.09 329 A 1 
ATOM   2555 C  C   . ASN A 1 329 ? 3.457   12.489   9.550   1.00 98.37 329 A 1 
ATOM   2556 O  O   . ASN A 1 329 ? 2.688   11.637   9.099   1.00 98.41 329 A 1 
ATOM   2557 C  CB  . ASN A 1 329 ? 4.650   11.681   11.629  1.00 97.61 329 A 1 
ATOM   2558 C  CG  . ASN A 1 329 ? 5.270   12.193   12.915  1.00 97.17 329 A 1 
ATOM   2559 O  OD1 . ASN A 1 329 ? 5.619   13.354   13.033  1.00 95.49 329 A 1 
ATOM   2560 N  ND2 . ASN A 1 329 ? 5.447   11.333   13.888  1.00 94.96 329 A 1 
ATOM   2561 N  N   . PRO A 1 330 ? 4.231   13.244   8.737   1.00 98.54 330 A 1 
ATOM   2562 C  CA  . PRO A 1 330 ? 4.322   12.998   7.311   1.00 98.62 330 A 1 
ATOM   2563 C  C   . PRO A 1 330 ? 4.677   11.538   7.010   1.00 98.79 330 A 1 
ATOM   2564 O  O   . PRO A 1 330 ? 5.612   10.989   7.599   1.00 98.60 330 A 1 
ATOM   2565 C  CB  . PRO A 1 330 ? 5.400   13.953   6.794   1.00 98.57 330 A 1 
ATOM   2566 C  CG  . PRO A 1 330 ? 5.329   15.108   7.784   1.00 98.12 330 A 1 
ATOM   2567 C  CD  . PRO A 1 330 ? 5.010   14.409   9.100   1.00 98.57 330 A 1 
ATOM   2568 N  N   . GLY A 1 331 ? 3.965   10.922   6.070   1.00 98.78 331 A 1 
ATOM   2569 C  CA  . GLY A 1 331 ? 4.158   9.532    5.708   1.00 98.87 331 A 1 
ATOM   2570 C  C   . GLY A 1 331 ? 3.926   9.246    4.232   1.00 98.88 331 A 1 
ATOM   2571 O  O   . GLY A 1 331 ? 3.146   9.908    3.556   1.00 98.80 331 A 1 
ATOM   2572 N  N   . PHE A 1 332 ? 4.608   8.217    3.732   1.00 98.98 332 A 1 
ATOM   2573 C  CA  . PHE A 1 332 ? 4.317   7.623    2.429   1.00 98.98 332 A 1 
ATOM   2574 C  C   . PHE A 1 332 ? 4.345   6.102    2.545   1.00 98.98 332 A 1 
ATOM   2575 O  O   . PHE A 1 332 ? 4.935   5.535    3.473   1.00 98.88 332 A 1 
ATOM   2576 C  CB  . PHE A 1 332 ? 5.294   8.132    1.359   1.00 98.93 332 A 1 
ATOM   2577 C  CG  . PHE A 1 332 ? 6.705   7.592    1.479   1.00 98.94 332 A 1 
ATOM   2578 C  CD1 . PHE A 1 332 ? 7.672   8.302    2.225   1.00 98.84 332 A 1 
ATOM   2579 C  CD2 . PHE A 1 332 ? 7.058   6.390    0.848   1.00 98.82 332 A 1 
ATOM   2580 C  CE1 . PHE A 1 332 ? 8.981   7.815    2.323   1.00 98.70 332 A 1 
ATOM   2581 C  CE2 . PHE A 1 332 ? 8.370   5.893    0.946   1.00 98.68 332 A 1 
ATOM   2582 C  CZ  . PHE A 1 332 ? 9.335   6.608    1.680   1.00 98.70 332 A 1 
ATOM   2583 N  N   . ARG A 1 333 ? 3.729   5.411    1.590   1.00 98.93 333 A 1 
ATOM   2584 C  CA  . ARG A 1 333 ? 3.567   3.960    1.642   1.00 98.93 333 A 1 
ATOM   2585 C  C   . ARG A 1 333 ? 4.102   3.295    0.374   1.00 98.93 333 A 1 
ATOM   2586 O  O   . ARG A 1 333 ? 3.732   3.662    -0.735  1.00 98.85 333 A 1 
ATOM   2587 C  CB  . ARG A 1 333 ? 2.094   3.656    1.935   1.00 98.83 333 A 1 
ATOM   2588 C  CG  . ARG A 1 333 ? 1.820   2.169    2.155   1.00 98.18 333 A 1 
ATOM   2589 C  CD  . ARG A 1 333 ? 0.394   1.943    2.711   1.00 98.04 333 A 1 
ATOM   2590 N  NE  . ARG A 1 333 ? 0.302   2.344    4.116   1.00 97.79 333 A 1 
ATOM   2591 C  CZ  . ARG A 1 333 ? -0.735  2.252    4.930   1.00 97.86 333 A 1 
ATOM   2592 N  NH1 . ARG A 1 333 ? -1.886  1.812    4.542   1.00 96.05 333 A 1 
ATOM   2593 N  NH2 . ARG A 1 333 ? -0.611  2.593    6.167   1.00 95.66 333 A 1 
ATOM   2594 N  N   . MET A 1 334 ? 4.942   2.273    0.538   1.00 98.97 334 A 1 
ATOM   2595 C  CA  . MET A 1 334 ? 5.352   1.387    -0.547  1.00 98.95 334 A 1 
ATOM   2596 C  C   . MET A 1 334 ? 4.453   0.154    -0.550  1.00 98.89 334 A 1 
ATOM   2597 O  O   . MET A 1 334 ? 4.667   -0.774   0.229   1.00 98.77 334 A 1 
ATOM   2598 C  CB  . MET A 1 334 ? 6.831   1.003    -0.400  1.00 98.86 334 A 1 
ATOM   2599 C  CG  . MET A 1 334 ? 7.780   2.191    -0.594  1.00 98.46 334 A 1 
ATOM   2600 S  SD  . MET A 1 334 ? 7.751   3.016    -2.211  1.00 98.07 334 A 1 
ATOM   2601 C  CE  . MET A 1 334 ? 8.113   1.640    -3.329  1.00 94.99 334 A 1 
ATOM   2602 N  N   . LEU A 1 335 ? 3.448   0.137    -1.439  1.00 98.84 335 A 1 
ATOM   2603 C  CA  . LEU A 1 335 ? 2.523   -0.984   -1.598  1.00 98.72 335 A 1 
ATOM   2604 C  C   . LEU A 1 335 ? 3.124   -2.038   -2.535  1.00 98.64 335 A 1 
ATOM   2605 O  O   . LEU A 1 335 ? 3.708   -1.704   -3.558  1.00 98.36 335 A 1 
ATOM   2606 C  CB  . LEU A 1 335 ? 1.177   -0.472   -2.149  1.00 98.67 335 A 1 
ATOM   2607 C  CG  . LEU A 1 335 ? 0.463   0.557    -1.255  1.00 98.03 335 A 1 
ATOM   2608 C  CD1 . LEU A 1 335 ? -0.524  1.376    -2.072  1.00 96.46 335 A 1 
ATOM   2609 C  CD2 . LEU A 1 335 ? -0.316  -0.140   -0.138  1.00 96.25 335 A 1 
ATOM   2610 N  N   . ARG A 1 336 ? 2.924   -3.317   -2.216  1.00 98.43 336 A 1 
ATOM   2611 C  CA  . ARG A 1 336 ? 3.385   -4.458   -3.010  1.00 98.26 336 A 1 
ATOM   2612 C  C   . ARG A 1 336 ? 2.208   -5.299   -3.479  1.00 98.06 336 A 1 
ATOM   2613 O  O   . ARG A 1 336 ? 1.604   -6.016   -2.683  1.00 97.51 336 A 1 
ATOM   2614 C  CB  . ARG A 1 336 ? 4.387   -5.295   -2.195  1.00 97.73 336 A 1 
ATOM   2615 C  CG  . ARG A 1 336 ? 5.693   -4.538   -1.927  1.00 91.77 336 A 1 
ATOM   2616 C  CD  . ARG A 1 336 ? 6.751   -5.456   -1.304  1.00 90.60 336 A 1 
ATOM   2617 N  NE  . ARG A 1 336 ? 6.471   -5.810   0.102   1.00 84.65 336 A 1 
ATOM   2618 C  CZ  . ARG A 1 336 ? 6.800   -5.077   1.161   1.00 81.07 336 A 1 
ATOM   2619 N  NH1 . ARG A 1 336 ? 7.324   -3.888   1.057   1.00 73.17 336 A 1 
ATOM   2620 N  NH2 . ARG A 1 336 ? 6.632   -5.526   2.364   1.00 73.51 336 A 1 
ATOM   2621 N  N   . ILE A 1 337 ? 1.905   -5.258   -4.769  1.00 97.73 337 A 1 
ATOM   2622 C  CA  . ILE A 1 337 ? 0.861   -6.085   -5.375  1.00 97.48 337 A 1 
ATOM   2623 C  C   . ILE A 1 337 ? 1.526   -7.257   -6.078  1.00 97.02 337 A 1 
ATOM   2624 O  O   . ILE A 1 337 ? 2.360   -7.068   -6.965  1.00 96.36 337 A 1 
ATOM   2625 C  CB  . ILE A 1 337 ? -0.053  -5.274   -6.310  1.00 97.06 337 A 1 
ATOM   2626 C  CG1 . ILE A 1 337 ? -0.768  -4.158   -5.520  1.00 95.31 337 A 1 
ATOM   2627 C  CG2 . ILE A 1 337 ? -1.084  -6.198   -6.989  1.00 95.84 337 A 1 
ATOM   2628 C  CD1 . ILE A 1 337 ? -1.458  -3.133   -6.412  1.00 87.20 337 A 1 
ATOM   2629 N  N   . ARG A 1 338 ? 1.126   -8.480   -5.710  1.00 95.54 338 A 1 
ATOM   2630 C  CA  . ARG A 1 338 ? 1.648   -9.721   -6.276  1.00 94.33 338 A 1 
ATOM   2631 C  C   . ARG A 1 338 ? 0.502   -10.703  -6.503  1.00 92.60 338 A 1 
ATOM   2632 O  O   . ARG A 1 338 ? -0.370  -10.845  -5.654  1.00 89.83 338 A 1 
ATOM   2633 C  CB  . ARG A 1 338 ? 2.713   -10.269  -5.336  1.00 93.20 338 A 1 
ATOM   2634 C  CG  . ARG A 1 338 ? 3.438   -11.473  -5.945  1.00 86.90 338 A 1 
ATOM   2635 C  CD  . ARG A 1 338 ? 4.549   -11.905  -4.994  1.00 84.62 338 A 1 
ATOM   2636 N  NE  . ARG A 1 338 ? 5.265   -13.092  -5.488  1.00 75.76 338 A 1 
ATOM   2637 C  CZ  . ARG A 1 338 ? 6.095   -13.806  -4.757  1.00 68.62 338 A 1 
ATOM   2638 N  NH1 . ARG A 1 338 ? 6.330   -13.497  -3.508  1.00 62.55 338 A 1 
ATOM   2639 N  NH2 . ARG A 1 338 ? 6.697   -14.850  -5.259  1.00 59.11 338 A 1 
ATOM   2640 N  N   . ALA A 1 339 ? 0.512   -11.369  -7.670  1.00 88.93 339 A 1 
ATOM   2641 C  CA  . ALA A 1 339 ? -0.580  -12.247  -8.092  1.00 87.17 339 A 1 
ATOM   2642 C  C   . ALA A 1 339 ? -1.978  -11.571  -8.017  1.00 87.55 339 A 1 
ATOM   2643 O  O   . ALA A 1 339 ? -2.976  -12.218  -7.687  1.00 83.77 339 A 1 
ATOM   2644 C  CB  . ALA A 1 339 ? -0.472  -13.588  -7.351  1.00 84.73 339 A 1 
ATOM   2645 N  N   . GLY A 1 340 ? -2.039  -10.276  -8.288  1.00 87.18 340 A 1 
ATOM   2646 C  CA  . GLY A 1 340 ? -3.273  -9.483   -8.287  1.00 86.53 340 A 1 
ATOM   2647 C  C   . GLY A 1 340 ? -3.778  -9.059   -6.897  1.00 88.56 340 A 1 
ATOM   2648 O  O   . GLY A 1 340 ? -4.740  -8.300   -6.837  1.00 86.37 340 A 1 
ATOM   2649 N  N   . VAL A 1 341 ? -3.154  -9.497   -5.804  1.00 90.62 341 A 1 
ATOM   2650 C  CA  . VAL A 1 341 ? -3.546  -9.120   -4.441  1.00 91.98 341 A 1 
ATOM   2651 C  C   . VAL A 1 341 ? -2.527  -8.172   -3.812  1.00 94.45 341 A 1 
ATOM   2652 O  O   . VAL A 1 341 ? -1.354  -8.176   -4.178  1.00 94.42 341 A 1 
ATOM   2653 C  CB  . VAL A 1 341 ? -3.808  -10.343  -3.538  1.00 88.99 341 A 1 
ATOM   2654 C  CG1 . VAL A 1 341 ? -4.928  -11.223  -4.116  1.00 80.43 341 A 1 
ATOM   2655 C  CG2 . VAL A 1 341 ? -2.574  -11.216  -3.313  1.00 80.62 341 A 1 
ATOM   2656 N  N   . LEU A 1 342 ? -2.951  -7.383   -2.827  1.00 95.08 342 A 1 
ATOM   2657 C  CA  . LEU A 1 342 ? -2.028  -6.672   -1.962  1.00 96.59 342 A 1 
ATOM   2658 C  C   . LEU A 1 342 ? -1.299  -7.696   -1.078  1.00 96.85 342 A 1 
ATOM   2659 O  O   . LEU A 1 342 ? -1.891  -8.282   -0.174  1.00 96.62 342 A 1 
ATOM   2660 C  CB  . LEU A 1 342 ? -2.797  -5.594   -1.167  1.00 96.91 342 A 1 
ATOM   2661 C  CG  . LEU A 1 342 ? -1.889  -4.677   -0.313  1.00 96.60 342 A 1 
ATOM   2662 C  CD1 . LEU A 1 342 ? -0.962  -3.822   -1.176  1.00 96.14 342 A 1 
ATOM   2663 C  CD2 . LEU A 1 342 ? -2.770  -3.730   0.506   1.00 96.04 342 A 1 
ATOM   2664 N  N   . GLU A 1 343 ? -0.035  -7.961   -1.394  1.00 97.44 343 A 1 
ATOM   2665 C  CA  . GLU A 1 343 ? 0.791   -8.929   -0.662  1.00 97.32 343 A 1 
ATOM   2666 C  C   . GLU A 1 343 ? 1.242   -8.344   0.680   1.00 97.94 343 A 1 
ATOM   2667 O  O   . GLU A 1 343 ? 1.164   -9.010   1.705   1.00 97.50 343 A 1 
ATOM   2668 C  CB  . GLU A 1 343 ? 1.998   -9.341   -1.533  1.00 96.03 343 A 1 
ATOM   2669 C  CG  . GLU A 1 343 ? 2.894   -10.412  -0.865  1.00 89.89 343 A 1 
ATOM   2670 C  CD  . GLU A 1 343 ? 4.077   -10.838  -1.765  1.00 85.32 343 A 1 
ATOM   2671 O  OE1 . GLU A 1 343 ? 4.259   -12.053  -1.992  1.00 79.23 343 A 1 
ATOM   2672 O  OE2 . GLU A 1 343 ? 4.806   -9.964   -2.278  1.00 80.13 343 A 1 
ATOM   2673 N  N   . ASP A 1 344 ? 1.726   -7.100   0.651   1.00 98.31 344 A 1 
ATOM   2674 C  CA  . ASP A 1 344 ? 2.265   -6.413   1.823   1.00 98.68 344 A 1 
ATOM   2675 C  C   . ASP A 1 344 ? 2.447   -4.917   1.522   1.00 98.68 344 A 1 
ATOM   2676 O  O   . ASP A 1 344 ? 2.348   -4.488   0.369   1.00 98.47 344 A 1 
ATOM   2677 C  CB  . ASP A 1 344 ? 3.622   -7.046   2.187   1.00 98.56 344 A 1 
ATOM   2678 C  CG  . ASP A 1 344 ? 4.034   -6.870   3.651   1.00 98.55 344 A 1 
ATOM   2679 O  OD1 . ASP A 1 344 ? 3.315   -6.204   4.414   1.00 98.08 344 A 1 
ATOM   2680 O  OD2 . ASP A 1 344 ? 5.089   -7.444   4.013   1.00 97.98 344 A 1 
ATOM   2681 N  N   . PHE A 1 345 ? 2.785   -4.129   2.536   1.00 98.70 345 A 1 
ATOM   2682 C  CA  . PHE A 1 345 ? 3.281   -2.774   2.362   1.00 98.80 345 A 1 
ATOM   2683 C  C   . PHE A 1 345 ? 4.269   -2.380   3.458   1.00 98.85 345 A 1 
ATOM   2684 O  O   . PHE A 1 345 ? 4.243   -2.912   4.571   1.00 98.78 345 A 1 
ATOM   2685 C  CB  . PHE A 1 345 ? 2.118   -1.781   2.252   1.00 98.73 345 A 1 
ATOM   2686 C  CG  . PHE A 1 345 ? 1.250   -1.673   3.485   1.00 98.70 345 A 1 
ATOM   2687 C  CD1 . PHE A 1 345 ? 0.034   -2.385   3.569   1.00 98.18 345 A 1 
ATOM   2688 C  CD2 . PHE A 1 345 ? 1.619   -0.821   4.543   1.00 98.12 345 A 1 
ATOM   2689 C  CE1 . PHE A 1 345 ? -0.811  -2.236   4.680   1.00 97.64 345 A 1 
ATOM   2690 C  CE2 . PHE A 1 345 ? 0.782   -0.668   5.664   1.00 97.53 345 A 1 
ATOM   2691 C  CZ  . PHE A 1 345 ? -0.433  -1.375   5.731   1.00 97.67 345 A 1 
ATOM   2692 N  N   . ASP A 1 346 ? 5.130   -1.419   3.141   1.00 98.85 346 A 1 
ATOM   2693 C  CA  . ASP A 1 346 ? 5.965   -0.718   4.111   1.00 98.87 346 A 1 
ATOM   2694 C  C   . ASP A 1 346 ? 5.448   0.714    4.271   1.00 98.84 346 A 1 
ATOM   2695 O  O   . ASP A 1 346 ? 5.331   1.447    3.288   1.00 98.82 346 A 1 
ATOM   2696 C  CB  . ASP A 1 346 ? 7.441   -0.721   3.677   1.00 98.77 346 A 1 
ATOM   2697 C  CG  . ASP A 1 346 ? 8.040   -2.118   3.542   1.00 98.40 346 A 1 
ATOM   2698 O  OD1 . ASP A 1 346 ? 7.774   -3.006   4.380   1.00 96.55 346 A 1 
ATOM   2699 O  OD2 . ASP A 1 346 ? 8.780   -2.366   2.573   1.00 96.17 346 A 1 
ATOM   2700 N  N   . GLN A 1 347 ? 5.162   1.102    5.511   1.00 98.89 347 A 1 
ATOM   2701 C  CA  . GLN A 1 347 ? 4.874   2.491    5.864   1.00 98.88 347 A 1 
ATOM   2702 C  C   . GLN A 1 347 ? 6.187   3.185    6.224   1.00 98.86 347 A 1 
ATOM   2703 O  O   . GLN A 1 347 ? 6.970   2.667    7.016   1.00 98.74 347 A 1 
ATOM   2704 C  CB  . GLN A 1 347 ? 3.860   2.526    7.026   1.00 98.80 347 A 1 
ATOM   2705 C  CG  . GLN A 1 347 ? 3.423   3.955    7.391   1.00 98.30 347 A 1 
ATOM   2706 C  CD  . GLN A 1 347 ? 2.750   4.675    6.225   1.00 98.47 347 A 1 
ATOM   2707 O  OE1 . GLN A 1 347 ? 1.932   4.102    5.513   1.00 96.23 347 A 1 
ATOM   2708 N  NE2 . GLN A 1 347 ? 3.086   5.916    5.980   1.00 95.88 347 A 1 
ATOM   2709 N  N   . TYR A 1 348 ? 6.405   4.358    5.645   1.00 98.87 348 A 1 
ATOM   2710 C  CA  . TYR A 1 348 ? 7.522   5.241    5.953   1.00 98.87 348 A 1 
ATOM   2711 C  C   . TYR A 1 348 ? 6.999   6.534    6.571   1.00 98.81 348 A 1 
ATOM   2712 O  O   . TYR A 1 348 ? 5.888   6.955    6.256   1.00 98.76 348 A 1 
ATOM   2713 C  CB  . TYR A 1 348 ? 8.339   5.525    4.695   1.00 98.89 348 A 1 
ATOM   2714 C  CG  . TYR A 1 348 ? 9.048   4.315    4.131   1.00 98.87 348 A 1 
ATOM   2715 C  CD1 . TYR A 1 348 ? 10.378  4.024    4.497   1.00 98.66 348 A 1 
ATOM   2716 C  CD2 . TYR A 1 348 ? 8.377   3.447    3.241   1.00 98.65 348 A 1 
ATOM   2717 C  CE1 . TYR A 1 348 ? 11.032  2.902    3.987   1.00 98.46 348 A 1 
ATOM   2718 C  CE2 . TYR A 1 348 ? 9.024   2.313    2.727   1.00 98.48 348 A 1 
ATOM   2719 C  CZ  . TYR A 1 348 ? 10.355  2.046    3.106   1.00 98.55 348 A 1 
ATOM   2720 O  OH  . TYR A 1 348 ? 10.992  0.931    2.610   1.00 98.03 348 A 1 
ATOM   2721 N  N   . TYR A 1 349 ? 7.804   7.157    7.422   1.00 98.79 349 A 1 
ATOM   2722 C  CA  . TYR A 1 349 ? 7.424   8.376    8.132   1.00 98.62 349 A 1 
ATOM   2723 C  C   . TYR A 1 349 ? 8.623   9.290    8.403   1.00 98.62 349 A 1 
ATOM   2724 O  O   . TYR A 1 349 ? 9.786   8.871    8.369   1.00 98.46 349 A 1 
ATOM   2725 C  CB  . TYR A 1 349 ? 6.697   8.016    9.438   1.00 98.26 349 A 1 
ATOM   2726 C  CG  . TYR A 1 349 ? 7.604   7.648    10.597  1.00 97.92 349 A 1 
ATOM   2727 C  CD1 . TYR A 1 349 ? 8.441   6.510    10.544  1.00 97.26 349 A 1 
ATOM   2728 C  CD2 . TYR A 1 349 ? 7.622   8.451    11.757  1.00 97.05 349 A 1 
ATOM   2729 C  CE1 . TYR A 1 349 ? 9.276   6.180    11.624  1.00 96.08 349 A 1 
ATOM   2730 C  CE2 . TYR A 1 349 ? 8.447   8.124    12.847  1.00 95.79 349 A 1 
ATOM   2731 C  CZ  . TYR A 1 349 ? 9.272   6.991    12.777  1.00 95.44 349 A 1 
ATOM   2732 O  OH  . TYR A 1 349 ? 10.077  6.664    13.836  1.00 93.25 349 A 1 
ATOM   2733 N  N   . PHE A 1 350 ? 8.315   10.548   8.716   1.00 98.58 350 A 1 
ATOM   2734 C  CA  . PHE A 1 350 ? 9.245   11.569   9.168   1.00 98.47 350 A 1 
ATOM   2735 C  C   . PHE A 1 350 ? 8.700   12.188   10.468  1.00 98.20 350 A 1 
ATOM   2736 O  O   . PHE A 1 350 ? 7.662   12.837   10.460  1.00 97.84 350 A 1 
ATOM   2737 C  CB  . PHE A 1 350 ? 9.398   12.611   8.058   1.00 98.39 350 A 1 
ATOM   2738 C  CG  . PHE A 1 350 ? 10.478  13.636   8.311   1.00 98.27 350 A 1 
ATOM   2739 C  CD1 . PHE A 1 350 ? 10.266  14.696   9.202   1.00 97.49 350 A 1 
ATOM   2740 C  CD2 . PHE A 1 350 ? 11.705  13.537   7.633   1.00 97.41 350 A 1 
ATOM   2741 C  CE1 . PHE A 1 350 ? 11.274  15.651   9.419   1.00 96.51 350 A 1 
ATOM   2742 C  CE2 . PHE A 1 350 ? 12.708  14.491   7.840   1.00 96.37 350 A 1 
ATOM   2743 C  CZ  . PHE A 1 350 ? 12.501  15.545   8.731   1.00 96.32 350 A 1 
ATOM   2744 N  N   . ASP A 1 351 ? 9.391   11.989   11.590  1.00 97.96 351 A 1 
ATOM   2745 C  CA  . ASP A 1 351 ? 8.954   12.527   12.882  1.00 97.36 351 A 1 
ATOM   2746 C  C   . ASP A 1 351 ? 9.276   14.022   12.992  1.00 97.34 351 A 1 
ATOM   2747 O  O   . ASP A 1 351 ? 10.382  14.406   13.366  1.00 96.68 351 A 1 
ATOM   2748 C  CB  . ASP A 1 351 ? 9.576   11.702   14.008  1.00 96.14 351 A 1 
ATOM   2749 C  CG  . ASP A 1 351 ? 9.154   12.151   15.411  1.00 94.76 351 A 1 
ATOM   2750 O  OD1 . ASP A 1 351 ? 8.435   13.168   15.527  1.00 93.67 351 A 1 
ATOM   2751 O  OD2 . ASP A 1 351 ? 9.586   11.480   16.369  1.00 91.98 351 A 1 
ATOM   2752 N  N   . ILE A 1 352 ? 8.314   14.887   12.665  1.00 97.34 352 A 1 
ATOM   2753 C  CA  . ILE A 1 352 ? 8.506   16.345   12.689  1.00 96.77 352 A 1 
ATOM   2754 C  C   . ILE A 1 352 ? 8.634   16.929   14.107  1.00 95.65 352 A 1 
ATOM   2755 O  O   . ILE A 1 352 ? 9.005   18.092   14.240  1.00 94.29 352 A 1 
ATOM   2756 C  CB  . ILE A 1 352 ? 7.415   17.090   11.890  1.00 96.87 352 A 1 
ATOM   2757 C  CG1 . ILE A 1 352 ? 5.999   16.805   12.431  1.00 96.47 352 A 1 
ATOM   2758 C  CG2 . ILE A 1 352 ? 7.544   16.749   10.392  1.00 96.19 352 A 1 
ATOM   2759 C  CD1 . ILE A 1 352 ? 4.912   17.680   11.780  1.00 96.80 352 A 1 
ATOM   2760 N  N   . SER A 1 353 ? 8.394   16.149   15.163  1.00 94.93 353 A 1 
ATOM   2761 C  CA  . SER A 1 353 ? 8.604   16.588   16.549  1.00 93.14 353 A 1 
ATOM   2762 C  C   . SER A 1 353 ? 10.083  16.649   16.940  1.00 92.38 353 A 1 
ATOM   2763 O  O   . SER A 1 353 ? 10.458  17.300   17.914  1.00 90.43 353 A 1 
ATOM   2764 C  CB  . SER A 1 353 ? 7.835   15.684   17.516  1.00 91.68 353 A 1 
ATOM   2765 O  OG  . SER A 1 353 ? 8.498   14.452   17.735  1.00 89.06 353 A 1 
ATOM   2766 N  N   . ARG A 1 354 ? 10.967  16.006   16.157  1.00 91.80 354 A 1 
ATOM   2767 C  CA  . ARG A 1 354 ? 12.389  15.861   16.460  1.00 90.55 354 A 1 
ATOM   2768 C  C   . ARG A 1 354 ? 13.272  16.713   15.554  1.00 89.88 354 A 1 
ATOM   2769 O  O   . ARG A 1 354 ? 13.157  16.685   14.336  1.00 87.28 354 A 1 
ATOM   2770 C  CB  . ARG A 1 354 ? 12.802  14.392   16.359  1.00 88.49 354 A 1 
ATOM   2771 C  CG  . ARG A 1 354 ? 12.058  13.475   17.341  1.00 81.99 354 A 1 
ATOM   2772 C  CD  . ARG A 1 354 ? 12.577  12.037   17.222  1.00 78.99 354 A 1 
ATOM   2773 N  NE  . ARG A 1 354 ? 14.011  11.950   17.567  1.00 77.03 354 A 1 
ATOM   2774 C  CZ  . ARG A 1 354 ? 14.535  11.798   18.767  1.00 72.85 354 A 1 
ATOM   2775 N  NH1 . ARG A 1 354 ? 13.784  11.573   19.821  1.00 66.51 354 A 1 
ATOM   2776 N  NH2 . ARG A 1 354 ? 15.824  11.879   18.916  1.00 67.95 354 A 1 
ATOM   2777 N  N   . LYS A 1 355 ? 14.261  17.401   16.159  1.00 88.18 355 A 1 
ATOM   2778 C  CA  . LYS A 1 355 ? 15.249  18.198   15.405  1.00 86.18 355 A 1 
ATOM   2779 C  C   . LYS A 1 355 ? 16.208  17.366   14.556  1.00 87.34 355 A 1 
ATOM   2780 O  O   . LYS A 1 355 ? 16.690  17.836   13.535  1.00 82.26 355 A 1 
ATOM   2781 C  CB  . LYS A 1 355 ? 16.074  19.071   16.371  1.00 82.18 355 A 1 
ATOM   2782 C  CG  . LYS A 1 355 ? 15.221  20.143   17.057  1.00 71.44 355 A 1 
ATOM   2783 C  CD  . LYS A 1 355 ? 16.120  21.061   17.881  1.00 61.72 355 A 1 
ATOM   2784 C  CE  . LYS A 1 355 ? 15.265  22.142   18.544  1.00 54.58 355 A 1 
ATOM   2785 N  NZ  . LYS A 1 355 ? 16.083  23.128   19.280  1.00 46.43 355 A 1 
ATOM   2786 N  N   . ASP A 1 356 ? 16.503  16.143   14.999  1.00 86.33 356 A 1 
ATOM   2787 C  CA  . ASP A 1 356 ? 17.374  15.179   14.316  1.00 86.64 356 A 1 
ATOM   2788 C  C   . ASP A 1 356 ? 16.593  14.234   13.384  1.00 88.67 356 A 1 
ATOM   2789 O  O   . ASP A 1 356 ? 17.076  13.156   13.032  1.00 84.81 356 A 1 
ATOM   2790 C  CB  . ASP A 1 356 ? 18.210  14.409   15.361  1.00 84.16 356 A 1 
ATOM   2791 C  CG  . ASP A 1 356 ? 17.383  13.524   16.310  1.00 79.73 356 A 1 
ATOM   2792 O  OD1 . ASP A 1 356 ? 16.206  13.830   16.601  1.00 72.62 356 A 1 
ATOM   2793 O  OD2 . ASP A 1 356 ? 17.929  12.530   16.850  1.00 75.15 356 A 1 
ATOM   2794 N  N   . SER A 1 357 ? 15.375  14.614   13.003  1.00 90.29 357 A 1 
ATOM   2795 C  CA  . SER A 1 357 ? 14.489  13.764   12.234  1.00 91.60 357 A 1 
ATOM   2796 C  C   . SER A 1 357 ? 15.032  13.440   10.842  1.00 93.40 357 A 1 
ATOM   2797 O  O   . SER A 1 357 ? 15.691  14.241   10.174  1.00 91.05 357 A 1 
ATOM   2798 C  CB  . SER A 1 357 ? 13.098  14.372   12.118  1.00 88.35 357 A 1 
ATOM   2799 O  OG  . SER A 1 357 ? 12.215  13.364   11.683  1.00 80.21 357 A 1 
ATOM   2800 N  N   . GLN A 1 358 ? 14.735  12.222   10.415  1.00 95.72 358 A 1 
ATOM   2801 C  CA  . GLN A 1 358 ? 15.027  11.711   9.092   1.00 96.38 358 A 1 
ATOM   2802 C  C   . GLN A 1 358 ? 13.932  10.713   8.701   1.00 97.41 358 A 1 
ATOM   2803 O  O   . GLN A 1 358 ? 13.337  10.061   9.565   1.00 96.73 358 A 1 
ATOM   2804 C  CB  . GLN A 1 358 ? 16.424  11.074   9.058   1.00 94.29 358 A 1 
ATOM   2805 C  CG  . GLN A 1 358 ? 16.607  9.940    10.081  1.00 86.10 358 A 1 
ATOM   2806 C  CD  . GLN A 1 358 ? 18.012  9.332    10.100  1.00 76.80 358 A 1 
ATOM   2807 O  OE1 . GLN A 1 358 ? 18.861  9.574    9.261   1.00 69.25 358 A 1 
ATOM   2808 N  NE2 . GLN A 1 358 ? 18.296  8.488    11.066  1.00 64.80 358 A 1 
ATOM   2809 N  N   . TRP A 1 359 ? 13.696  10.558   7.402   1.00 98.06 359 A 1 
ATOM   2810 C  CA  . TRP A 1 359 ? 12.784  9.532    6.910   1.00 98.49 359 A 1 
ATOM   2811 C  C   . TRP A 1 359 ? 13.246  8.146    7.358   1.00 98.45 359 A 1 
ATOM   2812 O  O   . TRP A 1 359 ? 14.415  7.783    7.207   1.00 98.01 359 A 1 
ATOM   2813 C  CB  . TRP A 1 359 ? 12.680  9.613    5.388   1.00 98.50 359 A 1 
ATOM   2814 C  CG  . TRP A 1 359 ? 11.877  10.783   4.899   1.00 98.56 359 A 1 
ATOM   2815 C  CD1 . TRP A 1 359 ? 12.380  11.961   4.470   1.00 98.20 359 A 1 
ATOM   2816 C  CD2 . TRP A 1 359 ? 10.433  10.899   4.831   1.00 98.53 359 A 1 
ATOM   2817 N  NE1 . TRP A 1 359 ? 11.340  12.811   4.138   1.00 98.20 359 A 1 
ATOM   2818 C  CE2 . TRP A 1 359 ? 10.127  12.201   4.354   1.00 98.39 359 A 1 
ATOM   2819 C  CE3 . TRP A 1 359 ? 9.354   10.040   5.140   1.00 98.45 359 A 1 
ATOM   2820 C  CZ2 . TRP A 1 359 ? 8.791   12.649   4.196   1.00 98.20 359 A 1 
ATOM   2821 C  CZ3 . TRP A 1 359 ? 8.025   10.478   4.979   1.00 98.19 359 A 1 
ATOM   2822 C  CH2 . TRP A 1 359 ? 7.755   11.776   4.517   1.00 98.12 359 A 1 
ATOM   2823 N  N   . ASN A 1 360 ? 12.318  7.352    7.877   1.00 98.41 360 A 1 
ATOM   2824 C  CA  . ASN A 1 360 ? 12.563  5.985    8.299   1.00 98.33 360 A 1 
ATOM   2825 C  C   . ASN A 1 360 ? 11.353  5.099    7.986   1.00 98.67 360 A 1 
ATOM   2826 O  O   . ASN A 1 360 ? 10.238  5.590    7.817   1.00 98.50 360 A 1 
ATOM   2827 C  CB  . ASN A 1 360 ? 12.899  5.958    9.798   1.00 96.80 360 A 1 
ATOM   2828 C  CG  . ASN A 1 360 ? 14.325  6.393    10.064  1.00 87.11 360 A 1 
ATOM   2829 O  OD1 . ASN A 1 360 ? 15.279  5.701    9.727   1.00 77.96 360 A 1 
ATOM   2830 N  ND2 . ASN A 1 360 ? 14.528  7.536    10.682  1.00 75.66 360 A 1 
ATOM   2831 N  N   . LYS A 1 361 ? 11.571  3.787    7.952   1.00 98.50 361 A 1 
ATOM   2832 C  CA  . LYS A 1 361 ? 10.452  2.846    7.933   1.00 98.53 361 A 1 
ATOM   2833 C  C   . LYS A 1 361 ? 9.799   2.813    9.313   1.00 98.47 361 A 1 
ATOM   2834 O  O   . LYS A 1 361 ? 10.486  2.564    10.298  1.00 98.08 361 A 1 
ATOM   2835 C  CB  . LYS A 1 361 ? 10.913  1.458    7.475   1.00 98.39 361 A 1 
ATOM   2836 C  CG  . LYS A 1 361 ? 9.695   0.558    7.194   1.00 97.26 361 A 1 
ATOM   2837 C  CD  . LYS A 1 361 ? 10.071  -0.786   6.552   1.00 95.11 361 A 1 
ATOM   2838 C  CE  . LYS A 1 361 ? 10.847  -1.668   7.530   1.00 89.32 361 A 1 
ATOM   2839 N  NZ  . LYS A 1 361 ? 10.900  -3.072   7.015   1.00 85.26 361 A 1 
ATOM   2840 N  N   . GLU A 1 362 ? 8.496   3.019    9.366   1.00 98.44 362 A 1 
ATOM   2841 C  CA  . GLU A 1 362 ? 7.707   2.855    10.577  1.00 98.25 362 A 1 
ATOM   2842 C  C   . GLU A 1 362 ? 7.466   1.367    10.854  1.00 98.22 362 A 1 
ATOM   2843 O  O   . GLU A 1 362 ? 7.838   0.855    11.909  1.00 97.80 362 A 1 
ATOM   2844 C  CB  . GLU A 1 362 ? 6.375   3.613    10.428  1.00 97.94 362 A 1 
ATOM   2845 C  CG  . GLU A 1 362 ? 5.670   3.754    11.791  1.00 97.15 362 A 1 
ATOM   2846 C  CD  . GLU A 1 362 ? 4.187   4.090    11.660  1.00 96.83 362 A 1 
ATOM   2847 O  OE1 . GLU A 1 362 ? 3.465   3.713    12.614  1.00 94.33 362 A 1 
ATOM   2848 O  OE2 . GLU A 1 362 ? 3.778   4.610    10.610  1.00 94.87 362 A 1 
ATOM   2849 N  N   . TYR A 1 363 ? 6.907   0.657    9.851   1.00 98.65 363 A 1 
ATOM   2850 C  CA  . TYR A 1 363 ? 6.620   -0.769   9.950   1.00 98.67 363 A 1 
ATOM   2851 C  C   . TYR A 1 363 ? 6.436   -1.431   8.578   1.00 98.76 363 A 1 
ATOM   2852 O  O   . TYR A 1 363 ? 6.235   -0.775   7.561   1.00 98.68 363 A 1 
ATOM   2853 C  CB  . TYR A 1 363 ? 5.376   -0.982   10.839  1.00 98.43 363 A 1 
ATOM   2854 C  CG  . TYR A 1 363 ? 4.049   -0.559   10.225  1.00 98.46 363 A 1 
ATOM   2855 C  CD1 . TYR A 1 363 ? 3.611   0.782    10.273  1.00 98.08 363 A 1 
ATOM   2856 C  CD2 . TYR A 1 363 ? 3.230   -1.533   9.632   1.00 98.14 363 A 1 
ATOM   2857 C  CE1 . TYR A 1 363 ? 2.359   1.142    9.737   1.00 97.66 363 A 1 
ATOM   2858 C  CE2 . TYR A 1 363 ? 1.989   -1.186   9.091   1.00 97.71 363 A 1 
ATOM   2859 C  CZ  . TYR A 1 363 ? 1.553   0.151    9.150   1.00 97.75 363 A 1 
ATOM   2860 O  OH  . TYR A 1 363 ? 0.325   0.467    8.624   1.00 96.93 363 A 1 
ATOM   2861 N  N   . THR A 1 364 ? 6.502   -2.761   8.576   1.00 98.71 364 A 1 
ATOM   2862 C  CA  . THR A 1 364 ? 5.994   -3.618   7.499   1.00 98.79 364 A 1 
ATOM   2863 C  C   . THR A 1 364 ? 4.693   -4.257   7.996   1.00 98.79 364 A 1 
ATOM   2864 O  O   . THR A 1 364 ? 4.682   -4.792   9.104   1.00 98.54 364 A 1 
ATOM   2865 C  CB  . THR A 1 364 ? 7.020   -4.709   7.152   1.00 98.73 364 A 1 
ATOM   2866 O  OG1 . THR A 1 364 ? 8.238   -4.142   6.721   1.00 97.80 364 A 1 
ATOM   2867 C  CG2 . THR A 1 364 ? 6.548   -5.636   6.039   1.00 97.76 364 A 1 
ATOM   2868 N  N   . PHE A 1 365 ? 3.610   -4.227   7.207   1.00 98.79 365 A 1 
ATOM   2869 C  CA  . PHE A 1 365 ? 2.279   -4.656   7.648   1.00 98.65 365 A 1 
ATOM   2870 C  C   . PHE A 1 365 ? 2.264   -6.088   8.201   1.00 98.54 365 A 1 
ATOM   2871 O  O   . PHE A 1 365 ? 1.839   -6.308   9.334   1.00 98.37 365 A 1 
ATOM   2872 C  CB  . PHE A 1 365 ? 1.277   -4.517   6.488   1.00 98.56 365 A 1 
ATOM   2873 C  CG  . PHE A 1 365 ? -0.123  -4.944   6.861   1.00 98.48 365 A 1 
ATOM   2874 C  CD1 . PHE A 1 365 ? -0.618  -6.209   6.477   1.00 98.13 365 A 1 
ATOM   2875 C  CD2 . PHE A 1 365 ? -0.947  -4.089   7.620   1.00 98.13 365 A 1 
ATOM   2876 C  CE1 . PHE A 1 365 ? -1.915  -6.610   6.850   1.00 97.71 365 A 1 
ATOM   2877 C  CE2 . PHE A 1 365 ? -2.239  -4.487   7.992   1.00 97.63 365 A 1 
ATOM   2878 C  CZ  . PHE A 1 365 ? -2.724  -5.748   7.609   1.00 97.58 365 A 1 
ATOM   2879 N  N   . THR A 1 366 ? 2.797   -7.046   7.437   1.00 98.57 366 A 1 
ATOM   2880 C  CA  . THR A 1 366 ? 2.813   -8.458   7.832   1.00 98.40 366 A 1 
ATOM   2881 C  C   . THR A 1 366 ? 3.562   -8.695   9.145   1.00 98.07 366 A 1 
ATOM   2882 O  O   . THR A 1 366 ? 3.117   -9.485   9.972   1.00 97.45 366 A 1 
ATOM   2883 C  CB  . THR A 1 366 ? 3.449   -9.336   6.748   1.00 98.29 366 A 1 
ATOM   2884 O  OG1 . THR A 1 366 ? 4.711   -8.831   6.366   1.00 97.45 366 A 1 
ATOM   2885 C  CG2 . THR A 1 366 ? 2.554   -9.434   5.519   1.00 97.57 366 A 1 
ATOM   2886 N  N   . ASN A 1 367 ? 4.656   -7.977   9.379   1.00 98.28 367 A 1 
ATOM   2887 C  CA  . ASN A 1 367 ? 5.431   -8.079   10.613  1.00 97.97 367 A 1 
ATOM   2888 C  C   . ASN A 1 367 ? 4.691   -7.419   11.787  1.00 97.53 367 A 1 
ATOM   2889 O  O   . ASN A 1 367 ? 4.656   -7.979   12.875  1.00 96.48 367 A 1 
ATOM   2890 C  CB  . ASN A 1 367 ? 6.809   -7.421   10.412  1.00 97.51 367 A 1 
ATOM   2891 C  CG  . ASN A 1 367 ? 7.701   -8.152   9.427   1.00 91.17 367 A 1 
ATOM   2892 O  OD1 . ASN A 1 367 ? 7.455   -9.243   8.968   1.00 85.28 367 A 1 
ATOM   2893 N  ND2 . ASN A 1 367 ? 8.817   -7.551   9.071   1.00 83.90 367 A 1 
ATOM   2894 N  N   . SER A 1 368 ? 4.111   -6.237   11.576  1.00 97.75 368 A 1 
ATOM   2895 C  CA  . SER A 1 368 ? 3.445   -5.470   12.632  1.00 97.12 368 A 1 
ATOM   2896 C  C   . SER A 1 368 ? 2.209   -6.174   13.188  1.00 96.69 368 A 1 
ATOM   2897 O  O   . SER A 1 368 ? 1.957   -6.101   14.387  1.00 94.98 368 A 1 
ATOM   2898 C  CB  . SER A 1 368 ? 3.044   -4.093   12.109  1.00 96.22 368 A 1 
ATOM   2899 O  OG  . SER A 1 368 ? 2.613   -3.264   13.172  1.00 90.45 368 A 1 
ATOM   2900 N  N   . TYR A 1 369 ? 1.448   -6.858   12.324  1.00 96.87 369 A 1 
ATOM   2901 C  CA  . TYR A 1 369 ? 0.203   -7.533   12.689  1.00 96.30 369 A 1 
ATOM   2902 C  C   . TYR A 1 369 ? 0.326   -9.067   12.740  1.00 95.92 369 A 1 
ATOM   2903 O  O   . TYR A 1 369 ? -0.671  -9.748   12.937  1.00 93.92 369 A 1 
ATOM   2904 C  CB  . TYR A 1 369 ? -0.912  -7.059   11.755  1.00 95.87 369 A 1 
ATOM   2905 C  CG  . TYR A 1 369 ? -1.261  -5.591   11.937  1.00 95.50 369 A 1 
ATOM   2906 C  CD1 . TYR A 1 369 ? -2.091  -5.193   13.006  1.00 93.11 369 A 1 
ATOM   2907 C  CD2 . TYR A 1 369 ? -0.752  -4.618   11.057  1.00 93.31 369 A 1 
ATOM   2908 C  CE1 . TYR A 1 369 ? -2.415  -3.844   13.190  1.00 91.53 369 A 1 
ATOM   2909 C  CE2 . TYR A 1 369 ? -1.071  -3.264   11.236  1.00 91.82 369 A 1 
ATOM   2910 C  CZ  . TYR A 1 369 ? -1.901  -2.870   12.304  1.00 92.47 369 A 1 
ATOM   2911 O  OH  . TYR A 1 369 ? -2.215  -1.549   12.485  1.00 90.28 369 A 1 
ATOM   2912 N  N   . SER A 1 370 ? 1.536   -9.618   12.559  1.00 95.58 370 A 1 
ATOM   2913 C  CA  . SER A 1 370 ? 1.804   -11.065  12.579  1.00 94.94 370 A 1 
ATOM   2914 C  C   . SER A 1 370 ? 0.912   -11.875  11.623  1.00 95.61 370 A 1 
ATOM   2915 O  O   . SER A 1 370 ? 0.417   -12.953  11.954  1.00 94.32 370 A 1 
ATOM   2916 C  CB  . SER A 1 370 ? 1.780   -11.597  14.013  1.00 93.57 370 A 1 
ATOM   2917 O  OG  . SER A 1 370 ? 2.776   -10.955  14.785  1.00 85.34 370 A 1 
ATOM   2918 N  N   . VAL A 1 371 ? 0.719   -11.365  10.403  1.00 96.74 371 A 1 
ATOM   2919 C  CA  . VAL A 1 371 ? -0.100  -11.991  9.356   1.00 97.50 371 A 1 
ATOM   2920 C  C   . VAL A 1 371 ? 0.741   -12.313  8.117   1.00 97.99 371 A 1 
ATOM   2921 O  O   . VAL A 1 371 ? 1.861   -11.837  7.952   1.00 97.88 371 A 1 
ATOM   2922 C  CB  . VAL A 1 371 ? -1.340  -11.148  8.994   1.00 97.43 371 A 1 
ATOM   2923 C  CG1 . VAL A 1 371 ? -2.320  -11.087  10.165  1.00 96.32 371 A 1 
ATOM   2924 C  CG2 . VAL A 1 371 ? -0.974  -9.727   8.550   1.00 96.19 371 A 1 
ATOM   2925 N  N   . LYS A 1 372 ? 0.197   -13.165  7.220   1.00 97.41 372 A 1 
ATOM   2926 C  CA  . LYS A 1 372 ? 0.944   -13.670  6.057   1.00 97.26 372 A 1 
ATOM   2927 C  C   . LYS A 1 372 ? 1.013   -12.695  4.875   1.00 97.55 372 A 1 
ATOM   2928 O  O   . LYS A 1 372 ? 1.888   -12.831  4.031   1.00 96.52 372 A 1 
ATOM   2929 C  CB  . LYS A 1 372 ? 0.342   -15.002  5.586   1.00 96.45 372 A 1 
ATOM   2930 C  CG  . LYS A 1 372 ? 0.521   -16.124  6.628   1.00 90.10 372 A 1 
ATOM   2931 C  CD  . LYS A 1 372 ? -0.031  -17.443  6.069   1.00 80.84 372 A 1 
ATOM   2932 C  CE  . LYS A 1 372 ? 0.167   -18.568  7.085   1.00 70.13 372 A 1 
ATOM   2933 N  NZ  . LYS A 1 372 ? -0.363  -19.856  6.574   1.00 59.15 372 A 1 
ATOM   2934 N  N   . SER A 1 373 ? 0.051   -11.790  4.776   1.00 97.64 373 A 1 
ATOM   2935 C  CA  . SER A 1 373 ? -0.075  -10.829  3.676   1.00 97.65 373 A 1 
ATOM   2936 C  C   . SER A 1 373 ? -0.996  -9.671   4.084   1.00 97.84 373 A 1 
ATOM   2937 O  O   . SER A 1 373 ? -1.474  -9.636   5.221   1.00 97.62 373 A 1 
ATOM   2938 C  CB  . SER A 1 373 ? -0.618  -11.535  2.422   1.00 96.71 373 A 1 
ATOM   2939 O  OG  . SER A 1 373 ? -1.963  -11.928  2.585   1.00 94.85 373 A 1 
ATOM   2940 N  N   . ALA A 1 374 ? -1.276  -8.765   3.162   1.00 97.92 374 A 1 
ATOM   2941 C  CA  . ALA A 1 374 ? -2.345  -7.775   3.268   1.00 97.87 374 A 1 
ATOM   2942 C  C   . ALA A 1 374 ? -3.569  -8.135   2.392   1.00 97.43 374 A 1 
ATOM   2943 O  O   . ALA A 1 374 ? -4.308  -7.265   1.931   1.00 96.66 374 A 1 
ATOM   2944 C  CB  . ALA A 1 374 ? -1.756  -6.385   2.999   1.00 97.87 374 A 1 
ATOM   2945 N  N   . SER A 1 375 ? -3.795  -9.430   2.123   1.00 97.07 375 A 1 
ATOM   2946 C  CA  . SER A 1 375 ? -5.038  -9.905   1.516   1.00 96.50 375 A 1 
ATOM   2947 C  C   . SER A 1 375 ? -6.229  -9.699   2.465   1.00 96.63 375 A 1 
ATOM   2948 O  O   . SER A 1 375 ? -6.012  -9.658   3.681   1.00 96.46 375 A 1 
ATOM   2949 C  CB  . SER A 1 375 ? -4.933  -11.383  1.126   1.00 95.31 375 A 1 
ATOM   2950 O  OG  . SER A 1 375 ? -4.892  -12.218  2.276   1.00 90.25 375 A 1 
ATOM   2951 N  N   . PRO A 1 376 ? -7.480  -9.665   1.964   1.00 95.30 376 A 1 
ATOM   2952 C  CA  . PRO A 1 376 ? -8.657  -9.491   2.822   1.00 95.05 376 A 1 
ATOM   2953 C  C   . PRO A 1 376 ? -8.738  -10.496  3.986   1.00 95.49 376 A 1 
ATOM   2954 O  O   . PRO A 1 376 ? -9.041  -10.106  5.107   1.00 95.30 376 A 1 
ATOM   2955 C  CB  . PRO A 1 376 ? -9.860  -9.597   1.882   1.00 93.96 376 A 1 
ATOM   2956 C  CG  . PRO A 1 376 ? -9.308  -9.092   0.552   1.00 91.85 376 A 1 
ATOM   2957 C  CD  . PRO A 1 376 ? -7.876  -9.614   0.556   1.00 94.14 376 A 1 
ATOM   2958 N  N   . ASP A 1 377 ? -8.387  -11.766  3.769   1.00 95.31 377 A 1 
ATOM   2959 C  CA  . ASP A 1 377 ? -8.353  -12.784  4.833   1.00 95.36 377 A 1 
ATOM   2960 C  C   . ASP A 1 377 ? -7.316  -12.443  5.927   1.00 96.22 377 A 1 
ATOM   2961 O  O   . ASP A 1 377 ? -7.600  -12.541  7.126   1.00 96.17 377 A 1 
ATOM   2962 C  CB  . ASP A 1 377 ? -8.041  -14.144  4.197   1.00 94.26 377 A 1 
ATOM   2963 C  CG  . ASP A 1 377 ? -7.861  -15.262  5.236   1.00 79.87 377 A 1 
ATOM   2964 O  OD1 . ASP A 1 377 ? -8.840  -15.680  5.861   1.00 72.63 377 A 1 
ATOM   2965 O  OD2 . ASP A 1 377 ? -6.707  -15.718  5.437   1.00 71.63 377 A 1 
ATOM   2966 N  N   . SER A 1 378 ? -6.116  -12.004  5.533   1.00 96.60 378 A 1 
ATOM   2967 C  CA  . SER A 1 378 ? -5.080  -11.591  6.484   1.00 97.14 378 A 1 
ATOM   2968 C  C   . SER A 1 378 ? -5.436  -10.287  7.204   1.00 97.32 378 A 1 
ATOM   2969 O  O   . SER A 1 378 ? -5.170  -10.168  8.399   1.00 97.36 378 A 1 
ATOM   2970 C  CB  . SER A 1 378 ? -3.741  -11.422  5.771   1.00 97.12 378 A 1 
ATOM   2971 O  OG  . SER A 1 378 ? -3.228  -12.671  5.332   1.00 94.40 378 A 1 
ATOM   2972 N  N   . VAL A 1 379 ? -6.057  -9.338   6.514   1.00 95.31 379 A 1 
ATOM   2973 C  CA  . VAL A 1 379 ? -6.535  -8.092   7.124   1.00 95.38 379 A 1 
ATOM   2974 C  C   . VAL A 1 379 ? -7.624  -8.386   8.154   1.00 95.37 379 A 1 
ATOM   2975 O  O   . VAL A 1 379 ? -7.573  -7.832   9.249   1.00 95.78 379 A 1 
ATOM   2976 C  CB  . VAL A 1 379 ? -7.027  -7.096   6.053   1.00 95.71 379 A 1 
ATOM   2977 C  CG1 . VAL A 1 379 ? -7.658  -5.854   6.672   1.00 94.90 379 A 1 
ATOM   2978 C  CG2 . VAL A 1 379 ? -5.852  -6.623   5.179   1.00 94.75 379 A 1 
ATOM   2979 N  N   . GLY A 1 380 ? -8.547  -9.300   7.868   1.00 94.07 380 A 1 
ATOM   2980 C  CA  . GLY A 1 380 ? -9.543  -9.766   8.836   1.00 93.70 380 A 1 
ATOM   2981 C  C   . GLY A 1 380 ? -8.899  -10.310  10.114  1.00 94.55 380 A 1 
ATOM   2982 O  O   . GLY A 1 380 ? -9.216  -9.858   11.211  1.00 95.03 380 A 1 
ATOM   2983 N  N   . LYS A 1 381 ? -7.891  -11.177  9.989   1.00 95.21 381 A 1 
ATOM   2984 C  CA  . LYS A 1 381 ? -7.121  -11.701  11.134  1.00 95.55 381 A 1 
ATOM   2985 C  C   . LYS A 1 381 ? -6.376  -10.612  11.910  1.00 95.71 381 A 1 
ATOM   2986 O  O   . LYS A 1 381 ? -6.293  -10.686  13.136  1.00 95.93 381 A 1 
ATOM   2987 C  CB  . LYS A 1 381 ? -6.125  -12.758  10.639  1.00 96.12 381 A 1 
ATOM   2988 C  CG  . LYS A 1 381 ? -6.858  -14.030  10.193  1.00 93.14 381 A 1 
ATOM   2989 C  CD  . LYS A 1 381 ? -5.914  -14.963  9.421   1.00 88.78 381 A 1 
ATOM   2990 C  CE  . LYS A 1 381 ? -6.757  -16.144  8.943   1.00 81.77 381 A 1 
ATOM   2991 N  NZ  . LYS A 1 381 ? -6.180  -16.803  7.757   1.00 71.19 381 A 1 
ATOM   2992 N  N   . ALA A 1 382 ? -5.815  -9.619   11.213  1.00 94.91 382 A 1 
ATOM   2993 C  CA  . ALA A 1 382 ? -5.173  -8.480   11.854  1.00 94.72 382 A 1 
ATOM   2994 C  C   . ALA A 1 382 ? -6.187  -7.666   12.685  1.00 94.96 382 A 1 
ATOM   2995 O  O   . ALA A 1 382 ? -5.902  -7.324   13.834  1.00 94.98 382 A 1 
ATOM   2996 C  CB  . ALA A 1 382 ? -4.482  -7.615   10.787  1.00 95.38 382 A 1 
ATOM   2997 N  N   . ILE A 1 383 ? -7.375  -7.422   12.139  1.00 94.74 383 A 1 
ATOM   2998 C  CA  . ILE A 1 383 ? -8.466  -6.727   12.840  1.00 94.18 383 A 1 
ATOM   2999 C  C   . ILE A 1 383 ? -8.932  -7.535   14.056  1.00 93.60 383 A 1 
ATOM   3000 O  O   . ILE A 1 383 ? -9.030  -6.973   15.137  1.00 93.96 383 A 1 
ATOM   3001 C  CB  . ILE A 1 383 ? -9.623  -6.407   11.872  1.00 93.83 383 A 1 
ATOM   3002 C  CG1 . ILE A 1 383 ? -9.174  -5.333   10.869  1.00 94.07 383 A 1 
ATOM   3003 C  CG2 . ILE A 1 383 ? -10.889 -5.948   12.638  1.00 94.07 383 A 1 
ATOM   3004 C  CD1 . ILE A 1 383 ? -10.161 -5.089   9.724   1.00 92.37 383 A 1 
ATOM   3005 N  N   . ASP A 1 384 ? -9.141  -8.838   13.920  1.00 93.29 384 A 1 
ATOM   3006 C  CA  . ASP A 1 384 ? -9.522  -9.703   15.037  1.00 92.85 384 A 1 
ATOM   3007 C  C   . ASP A 1 384 ? -8.492  -9.636   16.172  1.00 93.45 384 A 1 
ATOM   3008 O  O   . ASP A 1 384 ? -8.857  -9.488   17.344  1.00 94.11 384 A 1 
ATOM   3009 C  CB  . ASP A 1 384 ? -9.677  -11.156  14.571  1.00 92.53 384 A 1 
ATOM   3010 C  CG  . ASP A 1 384 ? -10.914 -11.409  13.696  1.00 83.03 384 A 1 
ATOM   3011 O  OD1 . ASP A 1 384 ? -11.848 -10.593  13.735  1.00 77.23 384 A 1 
ATOM   3012 O  OD2 . ASP A 1 384 ? -10.912 -12.474  13.018  1.00 75.64 384 A 1 
ATOM   3013 N  N   . TRP A 1 385 ? -7.189  -9.645   15.851  1.00 95.71 385 A 1 
ATOM   3014 C  CA  . TRP A 1 385 ? -6.117  -9.475   16.831  1.00 95.97 385 A 1 
ATOM   3015 C  C   . TRP A 1 385 ? -6.147  -8.105   17.514  1.00 96.34 385 A 1 
ATOM   3016 O  O   . TRP A 1 385 ? -6.042  -8.017   18.738  1.00 96.02 385 A 1 
ATOM   3017 C  CB  . TRP A 1 385 ? -4.768  -9.744   16.160  1.00 95.39 385 A 1 
ATOM   3018 C  CG  . TRP A 1 385 ? -3.595  -9.624   17.084  1.00 95.12 385 A 1 
ATOM   3019 C  CD1 . TRP A 1 385 ? -3.341  -10.446  18.123  1.00 93.96 385 A 1 
ATOM   3020 C  CD2 . TRP A 1 385 ? -2.526  -8.628   17.075  1.00 95.13 385 A 1 
ATOM   3021 N  NE1 . TRP A 1 385 ? -2.174  -10.031  18.760  1.00 92.88 385 A 1 
ATOM   3022 C  CE2 . TRP A 1 385 ? -1.649  -8.926   18.149  1.00 94.05 385 A 1 
ATOM   3023 C  CE3 . TRP A 1 385 ? -2.237  -7.520   16.252  1.00 94.03 385 A 1 
ATOM   3024 C  CZ2 . TRP A 1 385 ? -0.491  -8.151   18.404  1.00 93.16 385 A 1 
ATOM   3025 C  CZ3 . TRP A 1 385 ? -1.081  -6.745   16.513  1.00 93.04 385 A 1 
ATOM   3026 C  CH2 . TRP A 1 385 ? -0.221  -7.061   17.573  1.00 92.67 385 A 1 
ATOM   3027 N  N   . VAL A 1 386 ? -6.372  -7.023   16.752  1.00 93.83 386 A 1 
ATOM   3028 C  CA  . VAL A 1 386 ? -6.523  -5.660   17.288  1.00 93.44 386 A 1 
ATOM   3029 C  C   . VAL A 1 386 ? -7.729  -5.540   18.221  1.00 93.76 386 A 1 
ATOM   3030 O  O   . VAL A 1 386 ? -7.664  -4.844   19.242  1.00 94.24 386 A 1 
ATOM   3031 C  CB  . VAL A 1 386 ? -6.631  -4.639   16.135  1.00 93.28 386 A 1 
ATOM   3032 C  CG1 . VAL A 1 386 ? -7.080  -3.241   16.590  1.00 91.39 386 A 1 
ATOM   3033 C  CG2 . VAL A 1 386 ? -5.277  -4.475   15.434  1.00 91.69 386 A 1 
ATOM   3034 N  N   . MET A 1 387 ? -8.832  -6.207   17.899  1.00 93.53 387 A 1 
ATOM   3035 C  CA  . MET A 1 387 ? -10.089 -6.146   18.652  1.00 93.08 387 A 1 
ATOM   3036 C  C   . MET A 1 387 ? -10.089 -7.019   19.910  1.00 93.07 387 A 1 
ATOM   3037 O  O   . MET A 1 387 ? -10.817 -6.711   20.853  1.00 92.88 387 A 1 
ATOM   3038 C  CB  . MET A 1 387 ? -11.244 -6.547   17.721  1.00 93.00 387 A 1 
ATOM   3039 C  CG  . MET A 1 387 ? -11.513 -5.509   16.611  1.00 90.01 387 A 1 
ATOM   3040 S  SD  . MET A 1 387 ? -11.937 -3.831   17.185  1.00 84.49 387 A 1 
ATOM   3041 C  CE  . MET A 1 387 ? -13.526 -4.150   17.989  1.00 72.85 387 A 1 
ATOM   3042 N  N   . THR A 1 388 ? -9.279  -8.073   19.944  1.00 93.61 388 A 1 
ATOM   3043 C  CA  . THR A 1 388 ? -9.322  -9.093   21.008  1.00 93.41 388 A 1 
ATOM   3044 C  C   . THR A 1 388 ? -8.127  -9.083   21.960  1.00 93.62 388 A 1 
ATOM   3045 O  O   . THR A 1 388 ? -8.176  -9.734   23.002  1.00 93.65 388 A 1 
ATOM   3046 C  CB  . THR A 1 388 ? -9.504  -10.506  20.430  1.00 93.49 388 A 1 
ATOM   3047 O  OG1 . THR A 1 388 ? -8.439  -10.829  19.571  1.00 92.90 388 A 1 
ATOM   3048 C  CG2 . THR A 1 388 ? -10.813 -10.650  19.654  1.00 90.78 388 A 1 
ATOM   3049 N  N   . THR A 1 389 ? -7.057  -8.330   21.652  1.00 96.01 389 A 1 
ATOM   3050 C  CA  . THR A 1 389 ? -5.844  -8.277   22.485  1.00 95.76 389 A 1 
ATOM   3051 C  C   . THR A 1 389 ? -5.428  -6.848   22.830  1.00 95.64 389 A 1 
ATOM   3052 O  O   . THR A 1 389 ? -5.645  -5.900   22.070  1.00 95.56 389 A 1 
ATOM   3053 C  CB  . THR A 1 389 ? -4.665  -9.044   21.867  1.00 95.64 389 A 1 
ATOM   3054 O  OG1 . THR A 1 389 ? -4.120  -8.319   20.787  1.00 94.32 389 A 1 
ATOM   3055 C  CG2 . THR A 1 389 ? -5.021  -10.445  21.381  1.00 93.69 389 A 1 
ATOM   3056 N  N   . GLY A 1 390 ? -4.777  -6.695   24.003  1.00 95.93 390 A 1 
ATOM   3057 C  CA  . GLY A 1 390 ? -4.201  -5.418   24.411  1.00 95.06 390 A 1 
ATOM   3058 C  C   . GLY A 1 390 ? -3.063  -4.972   23.495  1.00 94.58 390 A 1 
ATOM   3059 O  O   . GLY A 1 390 ? -3.058  -3.826   23.050  1.00 93.81 390 A 1 
ATOM   3060 N  N   . GLU A 1 391 ? -2.143  -5.871   23.148  1.00 96.64 391 A 1 
ATOM   3061 C  CA  . GLU A 1 391 ? -1.037  -5.582   22.231  1.00 95.99 391 A 1 
ATOM   3062 C  C   . GLU A 1 391 ? -1.529  -5.183   20.835  1.00 95.75 391 A 1 
ATOM   3063 O  O   . GLU A 1 391 ? -1.030  -4.212   20.270  1.00 94.77 391 A 1 
ATOM   3064 C  CB  . GLU A 1 391 ? -0.115  -6.797   22.100  1.00 94.81 391 A 1 
ATOM   3065 C  CG  . GLU A 1 391 ? 0.693   -7.057   23.377  1.00 80.43 391 A 1 
ATOM   3066 C  CD  . GLU A 1 391 ? 1.728   -8.172   23.198  1.00 73.26 391 A 1 
ATOM   3067 O  OE1 . GLU A 1 391 ? 2.633   -8.246   24.048  1.00 66.04 391 A 1 
ATOM   3068 O  OE2 . GLU A 1 391 ? 1.600   -8.945   22.224  1.00 67.52 391 A 1 
ATOM   3069 N  N   . GLY A 1 392 ? -2.542  -5.862   20.315  1.00 95.40 392 A 1 
ATOM   3070 C  CA  . GLY A 1 392 ? -3.164  -5.501   19.045  1.00 94.46 392 A 1 
ATOM   3071 C  C   . GLY A 1 392 ? -3.759  -4.095   19.066  1.00 94.03 392 A 1 
ATOM   3072 O  O   . GLY A 1 392 ? -3.482  -3.279   18.176  1.00 93.31 392 A 1 
ATOM   3073 N  N   . ARG A 1 393 ? -4.497  -3.754   20.133  1.00 94.39 393 A 1 
ATOM   3074 C  CA  . ARG A 1 393 ? -5.074  -2.418   20.308  1.00 93.39 393 A 1 
ATOM   3075 C  C   . ARG A 1 393 ? -4.000  -1.330   20.380  1.00 92.14 393 A 1 
ATOM   3076 O  O   . ARG A 1 393 ? -4.199  -0.259   19.813  1.00 91.30 393 A 1 
ATOM   3077 C  CB  . ARG A 1 393 ? -5.981  -2.409   21.549  1.00 92.17 393 A 1 
ATOM   3078 C  CG  . ARG A 1 393 ? -6.617  -1.033   21.843  1.00 89.92 393 A 1 
ATOM   3079 C  CD  . ARG A 1 393 ? -7.522  -0.574   20.695  1.00 85.69 393 A 1 
ATOM   3080 N  NE  . ARG A 1 393 ? -8.078  0.763    20.926  1.00 84.47 393 A 1 
ATOM   3081 C  CZ  . ARG A 1 393 ? -7.965  1.811    20.111  1.00 80.97 393 A 1 
ATOM   3082 N  NH1 . ARG A 1 393 ? -7.228  1.769    19.030  1.00 76.73 393 A 1 
ATOM   3083 N  NH2 . ARG A 1 393 ? -8.595  2.918    20.353  1.00 77.02 393 A 1 
ATOM   3084 N  N   . TRP A 1 394 ? -2.904  -1.582   21.108  1.00 93.76 394 A 1 
ATOM   3085 C  CA  . TRP A 1 394 ? -1.795  -0.635   21.229  1.00 92.69 394 A 1 
ATOM   3086 C  C   . TRP A 1 394 ? -1.016  -0.484   19.925  1.00 92.82 394 A 1 
ATOM   3087 O  O   . TRP A 1 394 ? -0.698  0.645    19.554  1.00 91.76 394 A 1 
ATOM   3088 C  CB  . TRP A 1 394 ? -0.894  -1.044   22.386  1.00 90.38 394 A 1 
ATOM   3089 C  CG  . TRP A 1 394 ? -1.367  -0.502   23.700  1.00 84.82 394 A 1 
ATOM   3090 C  CD1 . TRP A 1 394 ? -1.993  -1.193   24.677  1.00 77.07 394 A 1 
ATOM   3091 C  CD2 . TRP A 1 394 ? -1.263  0.883    24.175  1.00 80.87 394 A 1 
ATOM   3092 N  NE1 . TRP A 1 394 ? -2.270  -0.339   25.746  1.00 73.79 394 A 1 
ATOM   3093 C  CE2 . TRP A 1 394 ? -1.837  0.940    25.473  1.00 76.79 394 A 1 
ATOM   3094 C  CE3 . TRP A 1 394 ? -0.726  2.066    23.631  1.00 71.71 394 A 1 
ATOM   3095 C  CZ2 . TRP A 1 394 ? -1.867  2.140    26.223  1.00 71.39 394 A 1 
ATOM   3096 C  CZ3 . TRP A 1 394 ? -0.762  3.257    24.375  1.00 69.21 394 A 1 
ATOM   3097 C  CH2 . TRP A 1 394 ? -1.324  3.282    25.650  1.00 68.89 394 A 1 
ATOM   3098 N  N   . THR A 1 395 ? -0.792  -1.571   19.201  1.00 93.87 395 A 1 
ATOM   3099 C  CA  . THR A 1 395 ? -0.175  -1.530   17.868  1.00 94.09 395 A 1 
ATOM   3100 C  C   . THR A 1 395 ? -0.996  -0.652   16.926  1.00 94.00 395 A 1 
ATOM   3101 O  O   . THR A 1 395 ? -0.461  0.286    16.350  1.00 93.31 395 A 1 
ATOM   3102 C  CB  . THR A 1 395 ? -0.030  -2.941   17.287  1.00 94.30 395 A 1 
ATOM   3103 O  OG1 . THR A 1 395 ? 0.779   -3.728   18.130  1.00 92.01 395 A 1 
ATOM   3104 C  CG2 . THR A 1 395 ? 0.633   -2.940   15.911  1.00 92.05 395 A 1 
ATOM   3105 N  N   . PHE A 1 396 ? -2.304  -0.878   16.840  1.00 93.01 396 A 1 
ATOM   3106 C  CA  . PHE A 1 396 ? -3.185  -0.049   16.020  1.00 92.37 396 A 1 
ATOM   3107 C  C   . PHE A 1 396 ? -3.148  1.431    16.430  1.00 91.65 396 A 1 
ATOM   3108 O  O   . PHE A 1 396 ? -3.074  2.313    15.576  1.00 91.45 396 A 1 
ATOM   3109 C  CB  . PHE A 1 396 ? -4.610  -0.605   16.099  1.00 91.88 396 A 1 
ATOM   3110 C  CG  . PHE A 1 396 ? -5.606  0.170    15.259  1.00 91.58 396 A 1 
ATOM   3111 C  CD1 . PHE A 1 396 ? -6.455  1.119    15.855  1.00 89.40 396 A 1 
ATOM   3112 C  CD2 . PHE A 1 396 ? -5.668  -0.039   13.873  1.00 89.24 396 A 1 
ATOM   3113 C  CE1 . PHE A 1 396 ? -7.359  1.848    15.075  1.00 88.40 396 A 1 
ATOM   3114 C  CE2 . PHE A 1 396 ? -6.571  0.687    13.091  1.00 87.76 396 A 1 
ATOM   3115 C  CZ  . PHE A 1 396 ? -7.420  1.632    13.683  1.00 88.70 396 A 1 
ATOM   3116 N  N   . ARG A 1 397 ? -3.141  1.714    17.732  1.00 91.56 397 A 1 
ATOM   3117 C  CA  . ARG A 1 397 ? -3.070  3.083    18.270  1.00 90.55 397 A 1 
ATOM   3118 C  C   . ARG A 1 397 ? -1.775  3.793    17.877  1.00 90.96 397 A 1 
ATOM   3119 O  O   . ARG A 1 397 ? -1.828  4.974    17.562  1.00 90.46 397 A 1 
ATOM   3120 C  CB  . ARG A 1 397 ? -3.248  3.031    19.791  1.00 88.75 397 A 1 
ATOM   3121 C  CG  . ARG A 1 397 ? -3.305  4.421    20.423  1.00 80.48 397 A 1 
ATOM   3122 C  CD  . ARG A 1 397 ? -3.434  4.344    21.946  1.00 78.47 397 A 1 
ATOM   3123 N  NE  . ARG A 1 397 ? -4.736  3.813    22.376  1.00 73.79 397 A 1 
ATOM   3124 C  CZ  . ARG A 1 397 ? -4.960  2.795    23.184  1.00 68.98 397 A 1 
ATOM   3125 N  NH1 . ARG A 1 397 ? -3.990  2.067    23.669  1.00 64.80 397 A 1 
ATOM   3126 N  NH2 . ARG A 1 397 ? -6.168  2.480    23.546  1.00 62.87 397 A 1 
ATOM   3127 N  N   . GLU A 1 398 ? -0.645  3.096    17.889  1.00 92.01 398 A 1 
ATOM   3128 C  CA  . GLU A 1 398 ? 0.652   3.641    17.468  1.00 92.28 398 A 1 
ATOM   3129 C  C   . GLU A 1 398 ? 0.655   4.009    15.978  1.00 93.08 398 A 1 
ATOM   3130 O  O   . GLU A 1 398 ? 1.243   5.018    15.594  1.00 92.19 398 A 1 
ATOM   3131 C  CB  . GLU A 1 398 ? 1.748   2.607    17.778  1.00 90.33 398 A 1 
ATOM   3132 C  CG  . GLU A 1 398 ? 3.169   3.144    17.557  1.00 85.70 398 A 1 
ATOM   3133 C  CD  . GLU A 1 398 ? 4.257   2.053    17.616  1.00 83.94 398 A 1 
ATOM   3134 O  OE1 . GLU A 1 398 ? 5.314   2.233    16.958  1.00 78.56 398 A 1 
ATOM   3135 O  OE2 . GLU A 1 398 ? 4.050   1.003    18.247  1.00 79.87 398 A 1 
ATOM   3136 N  N   . ARG A 1 399 ? -0.035  3.213    15.134  1.00 94.14 399 A 1 
ATOM   3137 C  CA  . ARG A 1 399 ? -0.046  3.423    13.678  1.00 95.17 399 A 1 
ATOM   3138 C  C   . ARG A 1 399 ? -0.975  4.543    13.218  1.00 95.72 399 A 1 
ATOM   3139 O  O   . ARG A 1 399 ? -0.647  5.239    12.271  1.00 95.01 399 A 1 
ATOM   3140 C  CB  . ARG A 1 399 ? -0.400  2.114    12.946  1.00 94.96 399 A 1 
ATOM   3141 C  CG  . ARG A 1 399 ? 0.501   0.906    13.267  1.00 92.62 399 A 1 
ATOM   3142 C  CD  . ARG A 1 399 ? 1.988   1.213    13.205  1.00 89.44 399 A 1 
ATOM   3143 N  NE  . ARG A 1 399 ? 2.786   0.111    13.749  1.00 87.23 399 A 1 
ATOM   3144 C  CZ  . ARG A 1 399 ? 3.975   0.220    14.298  1.00 84.54 399 A 1 
ATOM   3145 N  NH1 . ARG A 1 399 ? 4.648   1.344    14.276  1.00 78.20 399 A 1 
ATOM   3146 N  NH2 . ARG A 1 399 ? 4.510   -0.782   14.913  1.00 80.39 399 A 1 
ATOM   3147 N  N   . THR A 1 400 ? -2.114  4.741    13.888  1.00 94.50 400 A 1 
ATOM   3148 C  CA  . THR A 1 400 ? -3.214  5.598    13.396  1.00 94.12 400 A 1 
ATOM   3149 C  C   . THR A 1 400 ? -2.751  7.001    12.973  1.00 94.30 400 A 1 
ATOM   3150 O  O   . THR A 1 400 ? -3.149  7.469    11.907  1.00 93.74 400 A 1 
ATOM   3151 C  CB  . THR A 1 400 ? -4.321  5.722    14.456  1.00 92.84 400 A 1 
ATOM   3152 O  OG1 . THR A 1 400 ? -4.859  4.459    14.770  1.00 87.88 400 A 1 
ATOM   3153 C  CG2 . THR A 1 400 ? -5.505  6.576    13.995  1.00 87.01 400 A 1 
ATOM   3154 N  N   . PHE A 1 401 ? -1.914  7.651    13.764  1.00 94.34 401 A 1 
ATOM   3155 C  CA  . PHE A 1 401 ? -1.378  8.997    13.510  1.00 94.79 401 A 1 
ATOM   3156 C  C   . PHE A 1 401 ? 0.126   8.971    13.180  1.00 95.55 401 A 1 
ATOM   3157 O  O   . PHE A 1 401 ? 0.829   9.957    13.388  1.00 95.07 401 A 1 
ATOM   3158 C  CB  . PHE A 1 401 ? -1.709  9.920    14.680  1.00 93.55 401 A 1 
ATOM   3159 C  CG  . PHE A 1 401 ? -3.193  10.105   14.914  1.00 91.76 401 A 1 
ATOM   3160 C  CD1 . PHE A 1 401 ? -3.939  10.942   14.066  1.00 88.14 401 A 1 
ATOM   3161 C  CD2 . PHE A 1 401 ? -3.829  9.441    15.968  1.00 88.00 401 A 1 
ATOM   3162 C  CE1 . PHE A 1 401 ? -5.309  11.117   14.271  1.00 85.77 401 A 1 
ATOM   3163 C  CE2 . PHE A 1 401 ? -5.204  9.609    16.180  1.00 85.68 401 A 1 
ATOM   3164 C  CZ  . PHE A 1 401 ? -5.951  10.452   15.334  1.00 85.91 401 A 1 
ATOM   3165 N  N   . VAL A 1 402 ? 0.648   7.839    12.689  1.00 95.61 402 A 1 
ATOM   3166 C  CA  . VAL A 1 402 ? 2.042   7.724    12.225  1.00 96.47 402 A 1 
ATOM   3167 C  C   . VAL A 1 402 ? 3.032   8.124    13.336  1.00 96.41 402 A 1 
ATOM   3168 O  O   . VAL A 1 402 ? 3.970   8.891    13.131  1.00 95.84 402 A 1 
ATOM   3169 C  CB  . VAL A 1 402 ? 2.247   8.469    10.894  1.00 96.67 402 A 1 
ATOM   3170 C  CG1 . VAL A 1 402 ? 3.514   8.003    10.186  1.00 95.50 402 A 1 
ATOM   3171 C  CG2 . VAL A 1 402 ? 1.082   8.255    9.917   1.00 96.14 402 A 1 
ATOM   3172 N  N   . ARG A 1 403 ? 2.795   7.621    14.558  1.00 94.63 403 A 1 
ATOM   3173 C  CA  . ARG A 1 403 ? 3.605   7.875    15.772  1.00 94.19 403 A 1 
ATOM   3174 C  C   . ARG A 1 403 ? 3.604   9.334    16.263  1.00 93.31 403 A 1 
ATOM   3175 O  O   . ARG A 1 403 ? 4.495   9.707    17.018  1.00 91.08 403 A 1 
ATOM   3176 C  CB  . ARG A 1 403 ? 5.035   7.344    15.597  1.00 93.86 403 A 1 
ATOM   3177 C  CG  . ARG A 1 403 ? 5.075   5.845    15.333  1.00 93.22 403 A 1 
ATOM   3178 C  CD  . ARG A 1 403 ? 6.531   5.422    15.140  1.00 91.08 403 A 1 
ATOM   3179 N  NE  . ARG A 1 403 ? 6.652   3.978    15.275  1.00 89.88 403 A 1 
ATOM   3180 C  CZ  . ARG A 1 403 ? 7.728   3.252    15.115  1.00 87.04 403 A 1 
ATOM   3181 N  NH1 . ARG A 1 403 ? 8.850   3.773    14.690  1.00 85.06 403 A 1 
ATOM   3182 N  NH2 . ARG A 1 403 ? 7.678   1.984    15.402  1.00 82.48 403 A 1 
ATOM   3183 N  N   . ALA A 1 404 ? 2.616   10.137   15.891  1.00 95.18 404 A 1 
ATOM   3184 C  CA  . ALA A 1 404 ? 2.476   11.507   16.365  1.00 93.33 404 A 1 
ATOM   3185 C  C   . ALA A 1 404 ? 1.588   11.648   17.619  1.00 88.72 404 A 1 
ATOM   3186 O  O   . ALA A 1 404 ? 1.196   12.747   17.994  1.00 80.53 404 A 1 
ATOM   3187 C  CB  . ALA A 1 404 ? 1.981   12.372   15.215  1.00 93.36 404 A 1 
ATOM   3188 N  N   . LYS A 1 405 ? 1.246   10.543   18.293  1.00 80.53 405 A 1 
ATOM   3189 C  CA  . LYS A 1 405 ? 0.463   10.586   19.528  1.00 74.89 405 A 1 
ATOM   3190 C  C   . LYS A 1 405 ? 1.334   11.066   20.688  1.00 74.16 405 A 1 
ATOM   3191 O  O   . LYS A 1 405 ? 2.316   10.402   21.011  1.00 68.33 405 A 1 
ATOM   3192 C  CB  . LYS A 1 405 ? -0.163  9.215    19.797  1.00 66.98 405 A 1 
ATOM   3193 C  CG  . LYS A 1 405 ? -1.125  9.287    20.987  1.00 60.04 405 A 1 
ATOM   3194 C  CD  . LYS A 1 405 ? -1.759  7.905    21.257  1.00 56.43 405 A 1 
ATOM   3195 C  CE  . LYS A 1 405 ? -2.620  7.956    22.507  1.00 49.74 405 A 1 
ATOM   3196 N  NZ  . LYS A 1 405 ? -3.804  8.845    22.346  1.00 45.36 405 A 1 
ATOM   3197 N  N   . THR A 1 406 ? 0.914   12.166   21.358  1.00 69.90 406 A 1 
ATOM   3198 C  CA  . THR A 1 406 ? 1.688   12.864   22.390  1.00 66.89 406 A 1 
ATOM   3199 C  C   . THR A 1 406 ? 1.003   12.894   23.763  1.00 68.76 406 A 1 
ATOM   3200 O  O   . THR A 1 406 ? 1.377   13.669   24.640  1.00 63.35 406 A 1 
ATOM   3201 C  CB  . THR A 1 406 ? 1.998   14.296   21.930  1.00 61.25 406 A 1 
ATOM   3202 O  OG1 . THR A 1 406 ? 0.798   14.979   21.640  1.00 57.62 406 A 1 
ATOM   3203 C  CG2 . THR A 1 406 ? 2.861   14.333   20.665  1.00 55.54 406 A 1 
ATOM   3204 N  N   . ASP A 1 407 ? 0.013   12.041   24.019  1.00 70.42 407 A 1 
ATOM   3205 C  CA  . ASP A 1 407 ? -0.767  12.052   25.271  1.00 71.48 407 A 1 
ATOM   3206 C  C   . ASP A 1 407 ? 0.080   11.800   26.536  1.00 74.43 407 A 1 
ATOM   3207 O  O   . ASP A 1 407 ? -0.373  12.063   27.649  1.00 70.58 407 A 1 
ATOM   3208 C  CB  . ASP A 1 407 ? -1.854  10.964   25.229  1.00 66.50 407 A 1 
ATOM   3209 C  CG  . ASP A 1 407 ? -2.988  11.139   24.218  1.00 60.11 407 A 1 
ATOM   3210 O  OD1 . ASP A 1 407 ? -2.876  11.907   23.257  1.00 55.25 407 A 1 
ATOM   3211 O  OD2 . ASP A 1 407 ? -3.953  10.334   24.310  1.00 53.59 407 A 1 
ATOM   3212 N  N   . ASP A 1 408 ? 1.299   11.267   26.391  1.00 71.41 408 A 1 
ATOM   3213 C  CA  . ASP A 1 408 ? 2.221   10.960   27.481  1.00 74.95 408 A 1 
ATOM   3214 C  C   . ASP A 1 408 ? 3.403   11.936   27.599  1.00 77.60 408 A 1 
ATOM   3215 O  O   . ASP A 1 408 ? 4.274   11.725   28.450  1.00 77.01 408 A 1 
ATOM   3216 C  CB  . ASP A 1 408 ? 2.670   9.489    27.394  1.00 73.13 408 A 1 
ATOM   3217 C  CG  . ASP A 1 408 ? 3.598   9.171    26.216  1.00 71.35 408 A 1 
ATOM   3218 O  OD1 . ASP A 1 408 ? 3.503   9.858    25.175  1.00 67.71 408 A 1 
ATOM   3219 O  OD2 . ASP A 1 408 ? 4.360   8.177    26.356  1.00 67.51 408 A 1 
ATOM   3220 N  N   . ASP A 1 409 ? 3.427   13.042   26.857  1.00 73.24 409 A 1 
ATOM   3221 C  CA  . ASP A 1 409 ? 4.524   14.025   26.837  1.00 74.89 409 A 1 
ATOM   3222 C  C   . ASP A 1 409 ? 4.872   14.560   28.236  1.00 78.29 409 A 1 
ATOM   3223 O  O   . ASP A 1 409 ? 6.055   14.660   28.595  1.00 78.64 409 A 1 
ATOM   3224 C  CB  . ASP A 1 409 ? 4.150   15.215   25.935  1.00 71.70 409 A 1 
ATOM   3225 C  CG  . ASP A 1 409 ? 4.382   14.965   24.445  1.00 67.99 409 A 1 
ATOM   3226 O  OD1 . ASP A 1 409 ? 4.897   13.891   24.079  1.00 63.15 409 A 1 
ATOM   3227 O  OD2 . ASP A 1 409 ? 4.086   15.898   23.665  1.00 62.03 409 A 1 
ATOM   3228 N  N   . LEU A 1 410 ? 3.869   14.827   29.096  1.00 74.09 410 A 1 
ATOM   3229 C  CA  . LEU A 1 410 ? 4.080   15.223   30.481  1.00 75.77 410 A 1 
ATOM   3230 C  C   . LEU A 1 410 ? 4.898   14.167   31.236  1.00 77.32 410 A 1 
ATOM   3231 O  O   . LEU A 1 410 ? 5.893   14.488   31.886  1.00 79.31 410 A 1 
ATOM   3232 C  CB  . LEU A 1 410 ? 2.711   15.452   31.161  1.00 77.54 410 A 1 
ATOM   3233 C  CG  . LEU A 1 410 ? 2.800   15.685   32.686  1.00 79.33 410 A 1 
ATOM   3234 C  CD1 . LEU A 1 410 ? 3.623   16.928   33.045  1.00 76.74 410 A 1 
ATOM   3235 C  CD2 . LEU A 1 410 ? 1.411   15.844   33.279  1.00 78.56 410 A 1 
ATOM   3236 N  N   . TYR A 1 411 ? 4.493   12.900   31.134  1.00 76.97 411 A 1 
ATOM   3237 C  CA  . TYR A 1 411 ? 5.158   11.806   31.845  1.00 76.62 411 A 1 
ATOM   3238 C  C   . TYR A 1 411 ? 6.544   11.510   31.267  1.00 75.39 411 A 1 
ATOM   3239 O  O   . TYR A 1 411 ? 7.462   11.158   32.014  1.00 74.48 411 A 1 
ATOM   3240 C  CB  . TYR A 1 411 ? 4.261   10.560   31.823  1.00 78.45 411 A 1 
ATOM   3241 C  CG  . TYR A 1 411 ? 2.925   10.775   32.505  1.00 81.32 411 A 1 
ATOM   3242 C  CD1 . TYR A 1 411 ? 2.833   10.753   33.915  1.00 76.39 411 A 1 
ATOM   3243 C  CD2 . TYR A 1 411 ? 1.771   11.026   31.741  1.00 78.16 411 A 1 
ATOM   3244 C  CE1 . TYR A 1 411 ? 1.606   10.971   34.550  1.00 76.18 411 A 1 
ATOM   3245 C  CE2 . TYR A 1 411 ? 0.532   11.244   32.373  1.00 75.56 411 A 1 
ATOM   3246 C  CZ  . TYR A 1 411 ? 0.458   11.213   33.778  1.00 78.15 411 A 1 
ATOM   3247 O  OH  . TYR A 1 411 ? -0.755  11.415   34.400  1.00 75.39 411 A 1 
ATOM   3248 N  N   . TYR A 1 412 ? 6.733   11.713   29.966  1.00 73.73 412 A 1 
ATOM   3249 C  CA  . TYR A 1 412 ? 8.038   11.619   29.316  1.00 73.36 412 A 1 
ATOM   3250 C  C   . TYR A 1 412 ? 8.990   12.730   29.776  1.00 69.60 412 A 1 
ATOM   3251 O  O   . TYR A 1 412 ? 10.142  12.450   30.110  1.00 72.98 412 A 1 
ATOM   3252 C  CB  . TYR A 1 412 ? 7.838   11.645   27.793  1.00 75.72 412 A 1 
ATOM   3253 C  CG  . TYR A 1 412 ? 9.127   11.466   27.024  1.00 75.13 412 A 1 
ATOM   3254 C  CD1 . TYR A 1 412 ? 9.715   12.534   26.322  1.00 69.82 412 A 1 
ATOM   3255 C  CD2 . TYR A 1 412 ? 9.768   10.207   27.028  1.00 71.66 412 A 1 
ATOM   3256 C  CE1 . TYR A 1 412 ? 10.917  12.364   25.621  1.00 70.44 412 A 1 
ATOM   3257 C  CE2 . TYR A 1 412 ? 10.985  10.020   26.330  1.00 71.36 412 A 1 
ATOM   3258 C  CZ  . TYR A 1 412 ? 11.541  11.103   25.639  1.00 73.25 412 A 1 
ATOM   3259 O  OH  . TYR A 1 412 ? 12.731  10.922   24.952  1.00 71.93 412 A 1 
ATOM   3260 N  N   . CYS A 1 413 ? 8.518   13.965   29.902  1.00 79.48 413 A 1 
ATOM   3261 C  CA  . CYS A 1 413 ? 9.284   15.069   30.484  1.00 79.00 413 A 1 
ATOM   3262 C  C   . CYS A 1 413 ? 9.677   14.772   31.937  1.00 77.71 413 A 1 
ATOM   3263 O  O   . CYS A 1 413 ? 10.857  14.859   32.304  1.00 78.23 413 A 1 
ATOM   3264 C  CB  . CYS A 1 413 ? 8.470   16.365   30.369  1.00 79.21 413 A 1 
ATOM   3265 S  SG  . CYS A 1 413 ? 9.372   17.842   30.929  1.00 78.90 413 A 1 
ATOM   3266 N  N   . LEU A 1 414 ? 8.721   14.324   32.763  1.00 79.60 414 A 1 
ATOM   3267 C  CA  . LEU A 1 414 ? 8.940   13.980   34.167  1.00 77.13 414 A 1 
ATOM   3268 C  C   . LEU A 1 414 ? 9.940   12.834   34.360  1.00 75.00 414 A 1 
ATOM   3269 O  O   . LEU A 1 414 ? 10.653  12.814   35.358  1.00 77.95 414 A 1 
ATOM   3270 C  CB  . LEU A 1 414 ? 7.593   13.642   34.827  1.00 80.33 414 A 1 
ATOM   3271 C  CG  . LEU A 1 414 ? 6.650   14.849   35.028  1.00 79.47 414 A 1 
ATOM   3272 C  CD1 . LEU A 1 414 ? 5.280   14.359   35.486  1.00 75.85 414 A 1 
ATOM   3273 C  CD2 . LEU A 1 414 ? 7.182   15.826   36.073  1.00 79.73 414 A 1 
ATOM   3274 N  N   . LEU A 1 415 ? 10.067  11.920   33.389  1.00 81.50 415 A 1 
ATOM   3275 C  CA  . LEU A 1 415 ? 10.998  10.783   33.429  1.00 76.35 415 A 1 
ATOM   3276 C  C   . LEU A 1 415 ? 12.459  11.223   33.637  1.00 71.23 415 A 1 
ATOM   3277 O  O   . LEU A 1 415 ? 13.246  10.512   34.268  1.00 73.12 415 A 1 
ATOM   3278 C  CB  . LEU A 1 415 ? 10.838  9.987    32.120  1.00 80.61 415 A 1 
ATOM   3279 C  CG  . LEU A 1 415 ? 11.632  8.665    32.059  1.00 74.77 415 A 1 
ATOM   3280 C  CD1 . LEU A 1 415 ? 11.120  7.647    33.075  1.00 70.07 415 A 1 
ATOM   3281 C  CD2 . LEU A 1 415 ? 11.508  8.061    30.663  1.00 75.09 415 A 1 
ATOM   3282 N  N   . SER A 1 416 ? 12.836  12.398   33.130  1.00 79.97 416 A 1 
ATOM   3283 C  CA  . SER A 1 416 ? 14.180  12.974   33.264  1.00 77.18 416 A 1 
ATOM   3284 C  C   . SER A 1 416 ? 14.289  14.040   34.361  1.00 75.70 416 A 1 
ATOM   3285 O  O   . SER A 1 416 ? 15.380  14.575   34.612  1.00 76.61 416 A 1 
ATOM   3286 C  CB  . SER A 1 416 ? 14.632  13.505   31.894  1.00 79.26 416 A 1 
ATOM   3287 O  OG  . SER A 1 416 ? 13.928  14.669   31.537  1.00 78.32 416 A 1 
ATOM   3288 N  N   . SER A 1 417 ? 13.196  14.360   35.062  1.00 70.81 417 A 1 
ATOM   3289 C  CA  . SER A 1 417 ? 13.106  15.464   36.009  1.00 70.07 417 A 1 
ATOM   3290 C  C   . SER A 1 417 ? 13.701  15.099   37.369  1.00 68.37 417 A 1 
ATOM   3291 O  O   . SER A 1 417 ? 13.026  14.612   38.270  1.00 71.55 417 A 1 
ATOM   3292 C  CB  . SER A 1 417 ? 11.654  15.929   36.144  1.00 72.08 417 A 1 
ATOM   3293 O  OG  . SER A 1 417 ? 11.244  16.484   34.916  1.00 68.06 417 A 1 
ATOM   3294 N  N   . LYS A 1 418 ? 15.003  15.392   37.562  1.00 73.94 418 A 1 
ATOM   3295 C  CA  . LYS A 1 418 ? 15.744  15.101   38.803  1.00 72.82 418 A 1 
ATOM   3296 C  C   . LYS A 1 418 ? 15.666  16.223   39.856  1.00 70.29 418 A 1 
ATOM   3297 O  O   . LYS A 1 418 ? 16.380  16.178   40.861  1.00 73.02 418 A 1 
ATOM   3298 C  CB  . LYS A 1 418 ? 17.196  14.723   38.474  1.00 77.22 418 A 1 
ATOM   3299 C  CG  . LYS A 1 418 ? 17.270  13.479   37.589  1.00 76.76 418 A 1 
ATOM   3300 C  CD  . LYS A 1 418 ? 18.731  13.098   37.299  1.00 70.98 418 A 1 
ATOM   3301 C  CE  . LYS A 1 418 ? 18.720  11.894   36.366  1.00 70.91 418 A 1 
ATOM   3302 N  NZ  . LYS A 1 418 ? 20.103  11.486   35.988  1.00 61.95 418 A 1 
ATOM   3303 N  N   . SER A 1 419 ? 14.849  17.243   39.661  1.00 77.71 419 A 1 
ATOM   3304 C  CA  . SER A 1 419 ? 14.617  18.334   40.608  1.00 75.26 419 A 1 
ATOM   3305 C  C   . SER A 1 419 ? 13.181  18.825   40.532  1.00 72.23 419 A 1 
ATOM   3306 O  O   . SER A 1 419 ? 12.517  18.672   39.505  1.00 77.07 419 A 1 
ATOM   3307 C  CB  . SER A 1 419 ? 15.598  19.489   40.357  1.00 76.45 419 A 1 
ATOM   3308 O  OG  . SER A 1 419 ? 15.271  20.204   39.179  1.00 76.03 419 A 1 
ATOM   3309 N  N   . MET A 1 420 ? 12.703  19.469   41.600  1.00 77.78 420 A 1 
ATOM   3310 C  CA  . MET A 1 420 ? 11.375  20.078   41.630  1.00 74.59 420 A 1 
ATOM   3311 C  C   . MET A 1 420 ? 11.214  21.125   40.525  1.00 71.40 420 A 1 
ATOM   3312 O  O   . MET A 1 420 ? 10.204  21.132   39.830  1.00 73.32 420 A 1 
ATOM   3313 C  CB  . MET A 1 420 ? 11.134  20.682   43.013  1.00 76.76 420 A 1 
ATOM   3314 C  CG  . MET A 1 420 ? 9.709   21.228   43.172  1.00 72.69 420 A 1 
ATOM   3315 S  SD  . MET A 1 420 ? 9.353   21.866   44.831  1.00 64.54 420 A 1 
ATOM   3316 C  CE  . MET A 1 420 ? 9.227   20.332   45.780  1.00 58.47 420 A 1 
ATOM   3317 N  N   . GLN A 1 421 ? 12.226  21.973   40.293  1.00 75.91 421 A 1 
ATOM   3318 C  CA  . GLN A 1 421 ? 12.166  22.974   39.231  1.00 74.81 421 A 1 
ATOM   3319 C  C   . GLN A 1 421 ? 12.031  22.345   37.836  1.00 73.68 421 A 1 
ATOM   3320 O  O   . GLN A 1 421 ? 11.225  22.798   37.031  1.00 73.53 421 A 1 
ATOM   3321 C  CB  . GLN A 1 421 ? 13.415  23.878   39.308  1.00 75.14 421 A 1 
ATOM   3322 C  CG  . GLN A 1 421 ? 13.313  25.079   38.354  1.00 68.30 421 A 1 
ATOM   3323 C  CD  . GLN A 1 421 ? 12.118  25.982   38.695  1.00 59.63 421 A 1 
ATOM   3324 O  OE1 . GLN A 1 421 ? 11.939  26.367   39.831  1.00 58.64 421 A 1 
ATOM   3325 N  NE2 . GLN A 1 421 ? 11.271  26.299   37.756  1.00 53.87 421 A 1 
ATOM   3326 N  N   . ALA A 1 422 ? 12.788  21.278   37.577  1.00 74.69 422 A 1 
ATOM   3327 C  CA  . ALA A 1 422 ? 12.687  20.560   36.308  1.00 74.30 422 A 1 
ATOM   3328 C  C   . ALA A 1 422 ? 11.282  19.954   36.112  1.00 74.33 422 A 1 
ATOM   3329 O  O   . ALA A 1 422 ? 10.736  20.061   35.019  1.00 75.37 422 A 1 
ATOM   3330 C  CB  . ALA A 1 422 ? 13.782  19.489   36.249  1.00 75.59 422 A 1 
ATOM   3331 N  N   . SER A 1 423 ? 10.682  19.394   37.185  1.00 76.81 423 A 1 
ATOM   3332 C  CA  . SER A 1 423 ? 9.326   18.843   37.093  1.00 74.44 423 A 1 
ATOM   3333 C  C   . SER A 1 423 ? 8.259   19.917   36.874  1.00 73.70 423 A 1 
ATOM   3334 O  O   . SER A 1 423 ? 7.324   19.695   36.115  1.00 76.48 423 A 1 
ATOM   3335 C  CB  . SER A 1 423 ? 8.992   17.982   38.310  1.00 75.63 423 A 1 
ATOM   3336 O  OG  . SER A 1 423 ? 8.863   18.721   39.506  1.00 75.67 423 A 1 
ATOM   3337 N  N   . VAL A 1 424 ? 8.408   21.095   37.486  1.00 79.49 424 A 1 
ATOM   3338 C  CA  . VAL A 1 424 ? 7.497   22.226   37.269  1.00 76.46 424 A 1 
ATOM   3339 C  C   . VAL A 1 424 ? 7.564   22.711   35.817  1.00 74.71 424 A 1 
ATOM   3340 O  O   . VAL A 1 424 ? 6.527   22.992   35.216  1.00 75.15 424 A 1 
ATOM   3341 C  CB  . VAL A 1 424 ? 7.800   23.362   38.261  1.00 75.79 424 A 1 
ATOM   3342 C  CG1 . VAL A 1 424 ? 7.043   24.656   37.937  1.00 69.63 424 A 1 
ATOM   3343 C  CG2 . VAL A 1 424 ? 7.396   22.954   39.685  1.00 70.13 424 A 1 
ATOM   3344 N  N   . ASN A 1 425 ? 8.761   22.711   35.213  1.00 83.65 425 A 1 
ATOM   3345 C  CA  . ASN A 1 425 ? 8.939   23.080   33.807  1.00 81.57 425 A 1 
ATOM   3346 C  C   . ASN A 1 425 ? 8.283   22.093   32.821  1.00 81.43 425 A 1 
ATOM   3347 O  O   . ASN A 1 425 ? 8.070   22.460   31.673  1.00 81.31 425 A 1 
ATOM   3348 C  CB  . ASN A 1 425 ? 10.438  23.208   33.499  1.00 81.01 425 A 1 
ATOM   3349 C  CG  . ASN A 1 425 ? 11.157  24.332   34.237  1.00 76.17 425 A 1 
ATOM   3350 O  OD1 . ASN A 1 425 ? 10.603  25.165   34.932  1.00 69.67 425 A 1 
ATOM   3351 N  ND2 . ASN A 1 425 ? 12.462  24.382   34.096  1.00 69.00 425 A 1 
ATOM   3352 N  N   . CYS A 1 426 ? 7.956   20.862   33.252  1.00 83.68 426 A 1 
ATOM   3353 C  CA  . CYS A 1 426 ? 7.202   19.919   32.422  1.00 81.90 426 A 1 
ATOM   3354 C  C   . CYS A 1 426 ? 5.693   20.214   32.375  1.00 80.99 426 A 1 
ATOM   3355 O  O   . CYS A 1 426 ? 5.000   19.655   31.521  1.00 78.28 426 A 1 
ATOM   3356 C  CB  . CYS A 1 426 ? 7.408   18.491   32.944  1.00 82.63 426 A 1 
ATOM   3357 S  SG  . CYS A 1 426 ? 9.101   17.846   32.817  1.00 83.43 426 A 1 
ATOM   3358 N  N   . VAL A 1 427 ? 5.182   21.009   33.319  1.00 83.97 427 A 1 
ATOM   3359 C  CA  . VAL A 1 427 ? 3.749   21.313   33.459  1.00 79.72 427 A 1 
ATOM   3360 C  C   . VAL A 1 427 ? 3.392   22.672   32.849  1.00 76.09 427 A 1 
ATOM   3361 O  O   . VAL A 1 427 ? 2.244   22.885   32.461  1.00 73.28 427 A 1 
ATOM   3362 C  CB  . VAL A 1 427 ? 3.327   21.247   34.939  1.00 79.10 427 A 1 
ATOM   3363 C  CG1 . VAL A 1 427 ? 1.825   21.432   35.144  1.00 71.75 427 A 1 
ATOM   3364 C  CG2 . VAL A 1 427 ? 3.699   19.900   35.580  1.00 71.19 427 A 1 
ATOM   3365 N  N   . ASN A 1 428 ? 4.353   23.583   32.775  1.00 68.45 428 A 1 
ATOM   3366 C  CA  . ASN A 1 428 ? 4.201   24.949   32.286  1.00 64.11 428 A 1 
ATOM   3367 C  C   . ASN A 1 428 ? 4.574   25.116   30.813  1.00 57.93 428 A 1 
ATOM   3368 O  O   . ASN A 1 428 ? 5.517   24.445   30.362  1.00 53.80 428 A 1 
ATOM   3369 C  CB  . ASN A 1 428 ? 5.041   25.899   33.146  1.00 58.66 428 A 1 
ATOM   3370 C  CG  . ASN A 1 428 ? 4.563   26.009   34.593  1.00 52.62 428 A 1 
ATOM   3371 O  OD1 . ASN A 1 428 ? 3.400   25.890   34.946  1.00 47.41 428 A 1 
ATOM   3372 N  ND2 . ASN A 1 428 ? 5.478   26.292   35.499  1.00 44.75 428 A 1 
ATOM   3373 O  OXT . ASN A 1 428 ? 3.940   25.990   30.168  1.00 42.86 428 A 1 
HETATM 3374 MG MG  . MG  B 2 .   ? -6.472  15.793   2.233   1.00 91.12 1   B 1 
HETATM 3375 MG MG  . MG  C 3 .   ? -17.094 -7.617   -3.318  1.00 54.37 1   C 1 
#
