# Supplementary material for: Theoretical Study of Sphingomyelinases from Entamoeba histolytica and Trichomonas vaginalis Sheds Light on the Evolution of Enzymes Needed for Survival and Colonization
Source: Pathogens. 2025 Jan 5;14(1):32. doi: 10.3390/pathogens14010032 (PMC11768322; doi:10.3390/pathogens14010032)
Supplement: Supplementary file 1 [file pathogens-14-00032-s001.zip › Supplementary structural Files/Trichomonas vaginalis/Trichomonas A2E5Q5/fold_a2e5q5oleic acid/fold_a2e5q5oleico_model.cif]

# By using this file you agree to the legally binding terms of use found at alphafoldserver.com/output-terms
data_6958436490dd6d2a
#
_entry.id 6958436490dd6d2a
#
loop_
_atom_type.symbol
C 
N 
O 
S 
#
loop_
_audit_author.name
_audit_author.pdbx_ordinal
"Google DeepMind" 1 
"Isomorphic Labs" 2 
#
_audit_conform.dict_location https://raw.githubusercontent.com/ihmwg/ModelCIF/master/dist/mmcif_ma.dic
_audit_conform.dict_name     mmcif_ma.dic
_audit_conform.dict_version  1.4.5
#
loop_
_chem_comp.formula
_chem_comp.formula_weight
_chem_comp.id
_chem_comp.mon_nstd_flag
_chem_comp.name
_chem_comp.pdbx_smiles
_chem_comp.pdbx_synonyms
_chem_comp.type
"C3 H7 N O2"    89.093  ALA y ALANINE         C[C@H](N)C(O)=O                  ? "L-PEPTIDE LINKING" 
"C6 H15 N4 O2"  175.209 ARG y ARGININE        N[C@@H](CCCNC(N)=[NH2+])C(O)=O   ? "L-PEPTIDE LINKING" 
"C4 H8 N2 O3"   132.118 ASN y ASPARAGINE      N[C@@H](CC(N)=O)C(O)=O           ? "L-PEPTIDE LINKING" 
"C4 H7 N O4"    133.103 ASP y "ASPARTIC ACID" N[C@@H](CC(O)=O)C(O)=O           ? "L-PEPTIDE LINKING" 
"C3 H7 N O2 S"  121.158 CYS y CYSTEINE        N[C@@H](CS)C(O)=O                ? "L-PEPTIDE LINKING" 
"C5 H10 N2 O3"  146.144 GLN y GLUTAMINE       N[C@@H](CCC(N)=O)C(O)=O          ? "L-PEPTIDE LINKING" 
"C5 H9 N O4"    147.129 GLU y "GLUTAMIC ACID" N[C@@H](CCC(O)=O)C(O)=O          ? "L-PEPTIDE LINKING" 
"C2 H5 N O2"    75.067  GLY y GLYCINE         NCC(O)=O                         ? "PEPTIDE LINKING"   
"C6 H10 N3 O2"  156.162 HIS y HISTIDINE       N[C@@H](Cc1c[nH]c[nH+]1)C(O)=O   ? "L-PEPTIDE LINKING" 
"C6 H13 N O2"   131.173 ILE y ISOLEUCINE      CC[C@H](C)[C@H](N)C(O)=O         ? "L-PEPTIDE LINKING" 
"C6 H13 N O2"   131.173 LEU y LEUCINE         CC(C)C[C@H](N)C(O)=O             ? "L-PEPTIDE LINKING" 
"C6 H15 N2 O2"  147.195 LYS y LYSINE          N[C@@H](CCCC[NH3+])C(O)=O        ? "L-PEPTIDE LINKING" 
"C5 H11 N O2 S" 149.211 MET y METHIONINE      CSCC[C@H](N)C(O)=O               ? "L-PEPTIDE LINKING" 
"C18 H34 O2"    282.461 OLA . "OLEIC ACID"    CCCCCCCC\C=C/CCCCCCCC(O)=O       ? NON-POLYMER         
"C9 H11 N O2"   165.189 PHE y PHENYLALANINE   N[C@@H](Cc1ccccc1)C(O)=O         ? "L-PEPTIDE LINKING" 
"C5 H9 N O2"    115.130 PRO y PROLINE         OC(=O)[C@@H]1CCCN1               ? "L-PEPTIDE LINKING" 
"C3 H7 N O3"    105.093 SER y SERINE          N[C@@H](CO)C(O)=O                ? "L-PEPTIDE LINKING" 
"C4 H9 N O3"    119.119 THR y THREONINE       C[C@@H](O)[C@H](N)C(O)=O         ? "L-PEPTIDE LINKING" 
"C11 H12 N2 O2" 204.225 TRP y TRYPTOPHAN      N[C@@H](Cc1c[nH]c2ccccc12)C(O)=O ? "L-PEPTIDE LINKING" 
"C9 H11 N O3"   181.189 TYR y TYROSINE        N[C@@H](Cc1ccc(O)cc1)C(O)=O      ? "L-PEPTIDE LINKING" 
"C5 H11 N O2"   117.146 VAL y VALINE          CC(C)[C@H](N)C(O)=O              ? "L-PEPTIDE LINKING" 
#
_citation.book_publisher          ?
_citation.country                 UK
_citation.id                      primary
_citation.journal_full            Nature
_citation.journal_id_ASTM         NATUAS
_citation.journal_id_CSD          0006
_citation.journal_id_ISSN         0028-0836
_citation.journal_volume          ?
_citation.page_first              ?
_citation.page_last               ?
_citation.pdbx_database_id_DOI    ?
_citation.pdbx_database_id_PubMed ?
_citation.title                   "Accurate structure prediction of biomolecular interactions with AlphaFold 3"
_citation.year                    2024
#
loop_
_citation_author.citation_id
_citation_author.name
_citation_author.ordinal
primary "Google DeepMind" 1 
primary "Isomorphic Labs" 2 
#
loop_
_entity.id
_entity.pdbx_description
_entity.type
1  . polymer     
2  . non-polymer 
3  . non-polymer 
4  . non-polymer 
5  . non-polymer 
6  . non-polymer 
7  . non-polymer 
8  . non-polymer 
9  . non-polymer 
10 . non-polymer 
11 . non-polymer 
12 . non-polymer 
13 . non-polymer 
14 . non-polymer 
15 . non-polymer 
16 . non-polymer 
17 . non-polymer 
18 . non-polymer 
19 . non-polymer 
20 . non-polymer 
21 . non-polymer 
22 . non-polymer 
23 . non-polymer 
24 . non-polymer 
25 . non-polymer 
26 . non-polymer 
27 . non-polymer 
28 . non-polymer 
29 . non-polymer 
30 . non-polymer 
31 . non-polymer 
32 . non-polymer 
33 . non-polymer 
34 . non-polymer 
35 . non-polymer 
36 . non-polymer 
37 . non-polymer 
38 . non-polymer 
39 . non-polymer 
40 . non-polymer 
41 . non-polymer 
42 . non-polymer 
43 . non-polymer 
44 . non-polymer 
45 . non-polymer 
46 . non-polymer 
47 . non-polymer 
48 . non-polymer 
49 . non-polymer 
50 . non-polymer 
51 . non-polymer 
#
_entity_poly.entity_id      1
_entity_poly.pdbx_strand_id A
_entity_poly.type           polypeptide(L)
#
loop_
_entity_poly_seq.entity_id
_entity_poly_seq.hetero
_entity_poly_seq.mon_id
_entity_poly_seq.num
1 n MET 1   
1 n ASP 2   
1 n GLU 3   
1 n GLU 4   
1 n VAL 5   
1 n LEU 6   
1 n VAL 7   
1 n GLU 8   
1 n ASN 9   
1 n ASN 10  
1 n GLN 11  
1 n GLY 12  
1 n GLU 13  
1 n SER 14  
1 n VAL 15  
1 n THR 16  
1 n LYS 17  
1 n CYS 18  
1 n LEU 19  
1 n GLN 20  
1 n TRP 21  
1 n GLY 22  
1 n VAL 23  
1 n GLY 24  
1 n ILE 25  
1 n THR 26  
1 n VAL 27  
1 n VAL 28  
1 n VAL 29  
1 n THR 30  
1 n CYS 31  
1 n ILE 32  
1 n ALA 33  
1 n GLY 34  
1 n LEU 35  
1 n LEU 36  
1 n ILE 37  
1 n VAL 38  
1 n TYR 39  
1 n PHE 40  
1 n VAL 41  
1 n ASN 42  
1 n PRO 43  
1 n SER 44  
1 n ASN 45  
1 n THR 46  
1 n ALA 47  
1 n LYS 48  
1 n THR 49  
1 n ILE 50  
1 n ASN 51  
1 n ILE 52  
1 n PHE 53  
1 n SER 54  
1 n ILE 55  
1 n SER 56  
1 n ASP 57  
1 n LEU 58  
1 n GLN 59  
1 n ILE 60  
1 n ASP 61  
1 n PRO 62  
1 n LEU 63  
1 n TYR 64  
1 n ASN 65  
1 n ALA 66  
1 n TYR 67  
1 n SER 68  
1 n THR 69  
1 n ASP 70  
1 n VAL 71  
1 n SER 72  
1 n SER 73  
1 n LEU 74  
1 n CYS 75  
1 n ARG 76  
1 n GLY 77  
1 n ASN 78  
1 n ASN 79  
1 n ASN 80  
1 n SER 81  
1 n GLU 82  
1 n ILE 83  
1 n ALA 84  
1 n ASN 85  
1 n ASN 86  
1 n PHE 87  
1 n GLY 88  
1 n GLN 89  
1 n TYR 90  
1 n GLY 91  
1 n CYS 92  
1 n ASN 93  
1 n THR 94  
1 n PRO 95  
1 n GLU 96  
1 n GLY 97  
1 n THR 98  
1 n LEU 99  
1 n ASP 100 
1 n SER 101 
1 n MET 102 
1 n VAL 103 
1 n ASN 104 
1 n TYR 105 
1 n ALA 106 
1 n VAL 107 
1 n LYS 108 
1 n ASN 109 
1 n LYS 110 
1 n LEU 111 
1 n LYS 112 
1 n PRO 113 
1 n THR 114 
1 n PHE 115 
1 n ILE 116 
1 n LEU 117 
1 n LEU 118 
1 n GLY 119 
1 n GLY 120 
1 n ASP 121 
1 n ASN 122 
1 n ILE 123 
1 n ALA 124 
1 n ASP 125 
1 n SER 126 
1 n LEU 127 
1 n ASP 128 
1 n TYR 129 
1 n SER 130 
1 n ARG 131 
1 n GLU 132 
1 n ASP 133 
1 n ASN 134 
1 n ASP 135 
1 n LYS 136 
1 n LEU 137 
1 n GLN 138 
1 n SER 139 
1 n ARG 140 
1 n ILE 141 
1 n ILE 142 
1 n SER 143 
1 n LYS 144 
1 n LEU 145 
1 n GLN 146 
1 n THR 147 
1 n ALA 148 
1 n PHE 149 
1 n PRO 150 
1 n LYS 151 
1 n ILE 152 
1 n PRO 153 
1 n ILE 154 
1 n TYR 155 
1 n PRO 156 
1 n ILE 157 
1 n ILE 158 
1 n GLY 159 
1 n SER 160 
1 n THR 161 
1 n GLU 162 
1 n PHE 163 
1 n SER 164 
1 n THR 165 
1 n LYS 166 
1 n PHE 167 
1 n GLY 168 
1 n GLN 169 
1 n PHE 170 
1 n SER 171 
1 n THR 172 
1 n ASP 173 
1 n SER 174 
1 n THR 175 
1 n ASP 176 
1 n LEU 177 
1 n LYS 178 
1 n ALA 179 
1 n LEU 180 
1 n ASN 181 
1 n SER 182 
1 n VAL 183 
1 n LEU 184 
1 n GLY 185 
1 n VAL 186 
1 n SER 187 
1 n LEU 188 
1 n THR 189 
1 n ASP 190 
1 n SER 191 
1 n GLU 192 
1 n LYS 193 
1 n GLU 194 
1 n THR 195 
1 n PHE 196 
1 n MET 197 
1 n LYS 198 
1 n GLY 199 
1 n GLY 200 
1 n TYR 201 
1 n PHE 202 
1 n ALA 203 
1 n HIS 204 
1 n ASP 205 
1 n PHE 206 
1 n PRO 207 
1 n LYS 208 
1 n PHE 209 
1 n ASN 210 
1 n VAL 211 
1 n ARG 212 
1 n ILE 213 
1 n LEU 214 
1 n PHE 215 
1 n LEU 216 
1 n ASN 217 
1 n THR 218 
1 n ALA 219 
1 n ILE 220 
1 n TYR 221 
1 n SER 222 
1 n ALA 223 
1 n SER 224 
1 n ARG 225 
1 n SER 226 
1 n PHE 227 
1 n ASN 228 
1 n SER 229 
1 n SER 230 
1 n GLU 231 
1 n THR 232 
1 n ASP 233 
1 n PRO 234 
1 n TYR 235 
1 n GLY 236 
1 n GLN 237 
1 n PHE 238 
1 n GLN 239 
1 n PHE 240 
1 n ILE 241 
1 n LEU 242 
1 n ASP 243 
1 n GLN 244 
1 n GLY 245 
1 n GLU 246 
1 n GLU 247 
1 n ALA 248 
1 n ALA 249 
1 n LYS 250 
1 n LYS 251 
1 n ASN 252 
1 n ILE 253 
1 n GLY 254 
1 n ILE 255 
1 n GLY 256 
1 n ALA 257 
1 n ILE 258 
1 n MET 259 
1 n TYR 260 
1 n LEU 261 
1 n PRO 262 
1 n PRO 263 
1 n ILE 264 
1 n THR 265 
1 n ASN 266 
1 n SER 267 
1 n THR 268 
1 n THR 269 
1 n PHE 270 
1 n PRO 271 
1 n ASN 272 
1 n GLY 273 
1 n MET 274 
1 n HIS 275 
1 n SER 276 
1 n GLU 277 
1 n TYR 278 
1 n SER 279 
1 n THR 280 
1 n LYS 281 
1 n LEU 282 
1 n ILE 283 
1 n ASN 284 
1 n LEU 285 
1 n PHE 286 
1 n ASN 287 
1 n GLN 288 
1 n THR 289 
1 n ASN 290 
1 n PHE 291 
1 n LYS 292 
1 n PHE 293 
1 n ILE 294 
1 n ILE 295 
1 n SER 296 
1 n GLY 297 
1 n TYR 298 
1 n THR 299 
1 n HIS 300 
1 n THR 301 
1 n ASP 302 
1 n SER 303 
1 n ILE 304 
1 n PHE 305 
1 n PRO 306 
1 n VAL 307 
1 n TYR 308 
1 n SER 309 
1 n ASN 310 
1 n SER 311 
1 n THR 312 
1 n GLN 313 
1 n SER 314 
1 n TYR 315 
1 n VAL 316 
1 n MET 317 
1 n THR 318 
1 n ASN 319 
1 n PRO 320 
1 n SER 321 
1 n VAL 322 
1 n SER 323 
1 n PRO 324 
1 n LEU 325 
1 n PHE 326 
1 n GLY 327 
1 n ASN 328 
1 n ASN 329 
1 n PRO 330 
1 n GLY 331 
1 n PHE 332 
1 n ARG 333 
1 n MET 334 
1 n LEU 335 
1 n ARG 336 
1 n ILE 337 
1 n ARG 338 
1 n ALA 339 
1 n GLY 340 
1 n VAL 341 
1 n LEU 342 
1 n GLU 343 
1 n ASP 344 
1 n PHE 345 
1 n ASP 346 
1 n GLN 347 
1 n TYR 348 
1 n TYR 349 
1 n PHE 350 
1 n ASP 351 
1 n ILE 352 
1 n SER 353 
1 n ARG 354 
1 n LYS 355 
1 n ASP 356 
1 n SER 357 
1 n GLN 358 
1 n TRP 359 
1 n ASN 360 
1 n LYS 361 
1 n GLU 362 
1 n TYR 363 
1 n THR 364 
1 n PHE 365 
1 n THR 366 
1 n ASN 367 
1 n SER 368 
1 n TYR 369 
1 n SER 370 
1 n VAL 371 
1 n LYS 372 
1 n SER 373 
1 n ALA 374 
1 n SER 375 
1 n PRO 376 
1 n ASP 377 
1 n SER 378 
1 n VAL 379 
1 n GLY 380 
1 n LYS 381 
1 n ALA 382 
1 n ILE 383 
1 n ASP 384 
1 n TRP 385 
1 n VAL 386 
1 n MET 387 
1 n THR 388 
1 n THR 389 
1 n GLY 390 
1 n GLU 391 
1 n GLY 392 
1 n ARG 393 
1 n TRP 394 
1 n THR 395 
1 n PHE 396 
1 n ARG 397 
1 n GLU 398 
1 n ARG 399 
1 n THR 400 
1 n PHE 401 
1 n VAL 402 
1 n ARG 403 
1 n ALA 404 
1 n LYS 405 
1 n THR 406 
1 n ASP 407 
1 n ASP 408 
1 n ASP 409 
1 n LEU 410 
1 n TYR 411 
1 n TYR 412 
1 n CYS 413 
1 n LEU 414 
1 n LEU 415 
1 n SER 416 
1 n SER 417 
1 n LYS 418 
1 n SER 419 
1 n MET 420 
1 n GLN 421 
1 n ALA 422 
1 n SER 423 
1 n VAL 424 
1 n ASN 425 
1 n CYS 426 
1 n VAL 427 
1 n ASN 428 
#
_ma_data.content_type "model coordinates"
_ma_data.id           1
_ma_data.name         Model
#
_ma_model_list.data_id          1
_ma_model_list.model_group_id   1
_ma_model_list.model_group_name "AlphaFold-beta-20231127 (7a14c934-fe78-43c1-a552-7fb305b0ebd1 @ 2024-09-17 08:11:02)"
_ma_model_list.model_id         1
_ma_model_list.model_name       "Top ranked model"
_ma_model_list.model_type       "Ab initio model"
_ma_model_list.ordinal_id       1
#
loop_
_ma_protocol_step.method_type
_ma_protocol_step.ordinal_id
_ma_protocol_step.protocol_id
_ma_protocol_step.step_id
"coevolution MSA" 1 1 1 
"template search" 2 1 2 
modeling          3 1 3 
#
loop_
_ma_qa_metric.id
_ma_qa_metric.mode
_ma_qa_metric.name
_ma_qa_metric.software_group_id
_ma_qa_metric.type
1 global pLDDT 1 pLDDT 
2 local  pLDDT 1 pLDDT 
#
_ma_qa_metric_global.metric_id    1
_ma_qa_metric_global.metric_value 70.40
_ma_qa_metric_global.model_id     1
_ma_qa_metric_global.ordinal_id   1
#
_ma_software_group.group_id    1
_ma_software_group.ordinal_id  1
_ma_software_group.software_id 1
#
loop_
_ma_target_entity.data_id
_ma_target_entity.entity_id
_ma_target_entity.origin
1 1  . 
1 2  . 
1 3  . 
1 4  . 
1 5  . 
1 6  . 
1 7  . 
1 8  . 
1 9  . 
1 10 . 
1 11 . 
1 12 . 
1 13 . 
1 14 . 
1 15 . 
1 16 . 
1 17 . 
1 18 . 
1 19 . 
1 20 . 
1 21 . 
1 22 . 
1 23 . 
1 24 . 
1 25 . 
1 26 . 
1 27 . 
1 28 . 
1 29 . 
1 30 . 
1 31 . 
1 32 . 
1 33 . 
1 34 . 
1 35 . 
1 36 . 
1 37 . 
1 38 . 
1 39 . 
1 40 . 
1 41 . 
1 42 . 
1 43 . 
1 44 . 
1 45 . 
1 46 . 
1 47 . 
1 48 . 
1 49 . 
1 50 . 
1 51 . 
#
loop_
_ma_target_entity_instance.asym_id
_ma_target_entity_instance.details
_ma_target_entity_instance.entity_id
A  . 1  
B  . 2  
C  . 3  
D  . 4  
E  . 5  
F  . 6  
G  . 7  
H  . 8  
I  . 9  
J  . 10 
K  . 11 
L  . 12 
M  . 13 
N  . 14 
O  . 15 
P  . 16 
Q  . 17 
R  . 18 
S  . 19 
T  . 20 
U  . 21 
V  . 22 
W  . 23 
X  . 24 
Y  . 25 
Z  . 26 
AA . 27 
BA . 28 
CA . 29 
DA . 30 
EA . 31 
FA . 32 
GA . 33 
HA . 34 
IA . 35 
JA . 36 
KA . 37 
LA . 38 
MA . 39 
NA . 40 
OA . 41 
PA . 42 
QA . 43 
RA . 44 
SA . 45 
TA . 46 
UA . 47 
VA . 48 
WA . 49 
XA . 50 
YA . 51 
#
loop_
_pdbx_data_usage.details
_pdbx_data_usage.id
_pdbx_data_usage.type
_pdbx_data_usage.url
;NON-COMMERCIAL USE ONLY, BY USING THIS FILE YOU AGREE TO THE TERMS OF USE FOUND
AT alphafoldserver.com/output-terms.
;
1 license    ? 
;THE INFORMATION IS NOT INTENDED FOR, HAS NOT BEEN VALIDATED FOR, AND IS NOT
APPROVED FOR CLINICAL USE. IT SHOULD NOT BE USED FOR CLINICAL PURPOSE OR RELIED
ON FOR MEDICAL OR OTHER PROFESSIONAL ADVICE. IT IS THEORETICAL MODELLING ONLY
AND CAUTION SHOULD BE EXERCISED IN ITS USE. IT IS PROVIDED "AS-IS" WITHOUT ANY
WARRANTY OF ANY KIND, WHETHER EXPRESSED OR IMPLIED. NO WARRANTY IS GIVEN THAT
USE OF THE INFORMATION SHALL NOT INFRINGE THE RIGHTS OF ANY THIRD PARTY.
;
2 disclaimer ? 
#
loop_
_pdbx_nonpoly_scheme.asym_id
_pdbx_nonpoly_scheme.auth_seq_num
_pdbx_nonpoly_scheme.entity_id
_pdbx_nonpoly_scheme.mon_id
_pdbx_nonpoly_scheme.pdb_ins_code
_pdbx_nonpoly_scheme.pdb_seq_num
_pdbx_nonpoly_scheme.pdb_strand_id
B  1 2  OLA . 1 B  
C  1 3  OLA . 1 C  
D  1 4  OLA . 1 D  
E  1 5  OLA . 1 E  
F  1 6  OLA . 1 F  
G  1 7  OLA . 1 G  
H  1 8  OLA . 1 H  
I  1 9  OLA . 1 I  
J  1 10 OLA . 1 J  
K  1 11 OLA . 1 K  
L  1 12 OLA . 1 L  
M  1 13 OLA . 1 M  
N  1 14 OLA . 1 N  
O  1 15 OLA . 1 O  
P  1 16 OLA . 1 P  
Q  1 17 OLA . 1 Q  
R  1 18 OLA . 1 R  
S  1 19 OLA . 1 S  
T  1 20 OLA . 1 T  
U  1 21 OLA . 1 U  
V  1 22 OLA . 1 V  
W  1 23 OLA . 1 W  
X  1 24 OLA . 1 X  
Y  1 25 OLA . 1 Y  
Z  1 26 OLA . 1 Z  
AA 1 27 OLA . 1 AA 
BA 1 28 OLA . 1 BA 
CA 1 29 OLA . 1 CA 
DA 1 30 OLA . 1 DA 
EA 1 31 OLA . 1 EA 
FA 1 32 OLA . 1 FA 
GA 1 33 OLA . 1 GA 
HA 1 34 OLA . 1 HA 
IA 1 35 OLA . 1 IA 
JA 1 36 OLA . 1 JA 
KA 1 37 OLA . 1 KA 
LA 1 38 OLA . 1 LA 
MA 1 39 OLA . 1 MA 
NA 1 40 OLA . 1 NA 
OA 1 41 OLA . 1 OA 
PA 1 42 OLA . 1 PA 
QA 1 43 OLA . 1 QA 
RA 1 44 OLA . 1 RA 
SA 1 45 OLA . 1 SA 
TA 1 46 OLA . 1 TA 
UA 1 47 OLA . 1 UA 
VA 1 48 OLA . 1 VA 
WA 1 49 OLA . 1 WA 
XA 1 50 OLA . 1 XA 
YA 1 51 OLA . 1 YA 
#
loop_
_pdbx_poly_seq_scheme.asym_id
_pdbx_poly_seq_scheme.auth_seq_num
_pdbx_poly_seq_scheme.entity_id
_pdbx_poly_seq_scheme.hetero
_pdbx_poly_seq_scheme.mon_id
_pdbx_poly_seq_scheme.pdb_ins_code
_pdbx_poly_seq_scheme.pdb_seq_num
_pdbx_poly_seq_scheme.pdb_strand_id
_pdbx_poly_seq_scheme.seq_id
A 1   1 n MET . 1   A 1   
A 2   1 n ASP . 2   A 2   
A 3   1 n GLU . 3   A 3   
A 4   1 n GLU . 4   A 4   
A 5   1 n VAL . 5   A 5   
A 6   1 n LEU . 6   A 6   
A 7   1 n VAL . 7   A 7   
A 8   1 n GLU . 8   A 8   
A 9   1 n ASN . 9   A 9   
A 10  1 n ASN . 10  A 10  
A 11  1 n GLN . 11  A 11  
A 12  1 n GLY . 12  A 12  
A 13  1 n GLU . 13  A 13  
A 14  1 n SER . 14  A 14  
A 15  1 n VAL . 15  A 15  
A 16  1 n THR . 16  A 16  
A 17  1 n LYS . 17  A 17  
A 18  1 n CYS . 18  A 18  
A 19  1 n LEU . 19  A 19  
A 20  1 n GLN . 20  A 20  
A 21  1 n TRP . 21  A 21  
A 22  1 n GLY . 22  A 22  
A 23  1 n VAL . 23  A 23  
A 24  1 n GLY . 24  A 24  
A 25  1 n ILE . 25  A 25  
A 26  1 n THR . 26  A 26  
A 27  1 n VAL . 27  A 27  
A 28  1 n VAL . 28  A 28  
A 29  1 n VAL . 29  A 29  
A 30  1 n THR . 30  A 30  
A 31  1 n CYS . 31  A 31  
A 32  1 n ILE . 32  A 32  
A 33  1 n ALA . 33  A 33  
A 34  1 n GLY . 34  A 34  
A 35  1 n LEU . 35  A 35  
A 36  1 n LEU . 36  A 36  
A 37  1 n ILE . 37  A 37  
A 38  1 n VAL . 38  A 38  
A 39  1 n TYR . 39  A 39  
A 40  1 n PHE . 40  A 40  
A 41  1 n VAL . 41  A 41  
A 42  1 n ASN . 42  A 42  
A 43  1 n PRO . 43  A 43  
A 44  1 n SER . 44  A 44  
A 45  1 n ASN . 45  A 45  
A 46  1 n THR . 46  A 46  
A 47  1 n ALA . 47  A 47  
A 48  1 n LYS . 48  A 48  
A 49  1 n THR . 49  A 49  
A 50  1 n ILE . 50  A 50  
A 51  1 n ASN . 51  A 51  
A 52  1 n ILE . 52  A 52  
A 53  1 n PHE . 53  A 53  
A 54  1 n SER . 54  A 54  
A 55  1 n ILE . 55  A 55  
A 56  1 n SER . 56  A 56  
A 57  1 n ASP . 57  A 57  
A 58  1 n LEU . 58  A 58  
A 59  1 n GLN . 59  A 59  
A 60  1 n ILE . 60  A 60  
A 61  1 n ASP . 61  A 61  
A 62  1 n PRO . 62  A 62  
A 63  1 n LEU . 63  A 63  
A 64  1 n TYR . 64  A 64  
A 65  1 n ASN . 65  A 65  
A 66  1 n ALA . 66  A 66  
A 67  1 n TYR . 67  A 67  
A 68  1 n SER . 68  A 68  
A 69  1 n THR . 69  A 69  
A 70  1 n ASP . 70  A 70  
A 71  1 n VAL . 71  A 71  
A 72  1 n SER . 72  A 72  
A 73  1 n SER . 73  A 73  
A 74  1 n LEU . 74  A 74  
A 75  1 n CYS . 75  A 75  
A 76  1 n ARG . 76  A 76  
A 77  1 n GLY . 77  A 77  
A 78  1 n ASN . 78  A 78  
A 79  1 n ASN . 79  A 79  
A 80  1 n ASN . 80  A 80  
A 81  1 n SER . 81  A 81  
A 82  1 n GLU . 82  A 82  
A 83  1 n ILE . 83  A 83  
A 84  1 n ALA . 84  A 84  
A 85  1 n ASN . 85  A 85  
A 86  1 n ASN . 86  A 86  
A 87  1 n PHE . 87  A 87  
A 88  1 n GLY . 88  A 88  
A 89  1 n GLN . 89  A 89  
A 90  1 n TYR . 90  A 90  
A 91  1 n GLY . 91  A 91  
A 92  1 n CYS . 92  A 92  
A 93  1 n ASN . 93  A 93  
A 94  1 n THR . 94  A 94  
A 95  1 n PRO . 95  A 95  
A 96  1 n GLU . 96  A 96  
A 97  1 n GLY . 97  A 97  
A 98  1 n THR . 98  A 98  
A 99  1 n LEU . 99  A 99  
A 100 1 n ASP . 100 A 100 
A 101 1 n SER . 101 A 101 
A 102 1 n MET . 102 A 102 
A 103 1 n VAL . 103 A 103 
A 104 1 n ASN . 104 A 104 
A 105 1 n TYR . 105 A 105 
A 106 1 n ALA . 106 A 106 
A 107 1 n VAL . 107 A 107 
A 108 1 n LYS . 108 A 108 
A 109 1 n ASN . 109 A 109 
A 110 1 n LYS . 110 A 110 
A 111 1 n LEU . 111 A 111 
A 112 1 n LYS . 112 A 112 
A 113 1 n PRO . 113 A 113 
A 114 1 n THR . 114 A 114 
A 115 1 n PHE . 115 A 115 
A 116 1 n ILE . 116 A 116 
A 117 1 n LEU . 117 A 117 
A 118 1 n LEU . 118 A 118 
A 119 1 n GLY . 119 A 119 
A 120 1 n GLY . 120 A 120 
A 121 1 n ASP . 121 A 121 
A 122 1 n ASN . 122 A 122 
A 123 1 n ILE . 123 A 123 
A 124 1 n ALA . 124 A 124 
A 125 1 n ASP . 125 A 125 
A 126 1 n SER . 126 A 126 
A 127 1 n LEU . 127 A 127 
A 128 1 n ASP . 128 A 128 
A 129 1 n TYR . 129 A 129 
A 130 1 n SER . 130 A 130 
A 131 1 n ARG . 131 A 131 
A 132 1 n GLU . 132 A 132 
A 133 1 n ASP . 133 A 133 
A 134 1 n ASN . 134 A 134 
A 135 1 n ASP . 135 A 135 
A 136 1 n LYS . 136 A 136 
A 137 1 n LEU . 137 A 137 
A 138 1 n GLN . 138 A 138 
A 139 1 n SER . 139 A 139 
A 140 1 n ARG . 140 A 140 
A 141 1 n ILE . 141 A 141 
A 142 1 n ILE . 142 A 142 
A 143 1 n SER . 143 A 143 
A 144 1 n LYS . 144 A 144 
A 145 1 n LEU . 145 A 145 
A 146 1 n GLN . 146 A 146 
A 147 1 n THR . 147 A 147 
A 148 1 n ALA . 148 A 148 
A 149 1 n PHE . 149 A 149 
A 150 1 n PRO . 150 A 150 
A 151 1 n LYS . 151 A 151 
A 152 1 n ILE . 152 A 152 
A 153 1 n PRO . 153 A 153 
A 154 1 n ILE . 154 A 154 
A 155 1 n TYR . 155 A 155 
A 156 1 n PRO . 156 A 156 
A 157 1 n ILE . 157 A 157 
A 158 1 n ILE . 158 A 158 
A 159 1 n GLY . 159 A 159 
A 160 1 n SER . 160 A 160 
A 161 1 n THR . 161 A 161 
A 162 1 n GLU . 162 A 162 
A 163 1 n PHE . 163 A 163 
A 164 1 n SER . 164 A 164 
A 165 1 n THR . 165 A 165 
A 166 1 n LYS . 166 A 166 
A 167 1 n PHE . 167 A 167 
A 168 1 n GLY . 168 A 168 
A 169 1 n GLN . 169 A 169 
A 170 1 n PHE . 170 A 170 
A 171 1 n SER . 171 A 171 
A 172 1 n THR . 172 A 172 
A 173 1 n ASP . 173 A 173 
A 174 1 n SER . 174 A 174 
A 175 1 n THR . 175 A 175 
A 176 1 n ASP . 176 A 176 
A 177 1 n LEU . 177 A 177 
A 178 1 n LYS . 178 A 178 
A 179 1 n ALA . 179 A 179 
A 180 1 n LEU . 180 A 180 
A 181 1 n ASN . 181 A 181 
A 182 1 n SER . 182 A 182 
A 183 1 n VAL . 183 A 183 
A 184 1 n LEU . 184 A 184 
A 185 1 n GLY . 185 A 185 
A 186 1 n VAL . 186 A 186 
A 187 1 n SER . 187 A 187 
A 188 1 n LEU . 188 A 188 
A 189 1 n THR . 189 A 189 
A 190 1 n ASP . 190 A 190 
A 191 1 n SER . 191 A 191 
A 192 1 n GLU . 192 A 192 
A 193 1 n LYS . 193 A 193 
A 194 1 n GLU . 194 A 194 
A 195 1 n THR . 195 A 195 
A 196 1 n PHE . 196 A 196 
A 197 1 n MET . 197 A 197 
A 198 1 n LYS . 198 A 198 
A 199 1 n GLY . 199 A 199 
A 200 1 n GLY . 200 A 200 
A 201 1 n TYR . 201 A 201 
A 202 1 n PHE . 202 A 202 
A 203 1 n ALA . 203 A 203 
A 204 1 n HIS . 204 A 204 
A 205 1 n ASP . 205 A 205 
A 206 1 n PHE . 206 A 206 
A 207 1 n PRO . 207 A 207 
A 208 1 n LYS . 208 A 208 
A 209 1 n PHE . 209 A 209 
A 210 1 n ASN . 210 A 210 
A 211 1 n VAL . 211 A 211 
A 212 1 n ARG . 212 A 212 
A 213 1 n ILE . 213 A 213 
A 214 1 n LEU . 214 A 214 
A 215 1 n PHE . 215 A 215 
A 216 1 n LEU . 216 A 216 
A 217 1 n ASN . 217 A 217 
A 218 1 n THR . 218 A 218 
A 219 1 n ALA . 219 A 219 
A 220 1 n ILE . 220 A 220 
A 221 1 n TYR . 221 A 221 
A 222 1 n SER . 222 A 222 
A 223 1 n ALA . 223 A 223 
A 224 1 n SER . 224 A 224 
A 225 1 n ARG . 225 A 225 
A 226 1 n SER . 226 A 226 
A 227 1 n PHE . 227 A 227 
A 228 1 n ASN . 228 A 228 
A 229 1 n SER . 229 A 229 
A 230 1 n SER . 230 A 230 
A 231 1 n GLU . 231 A 231 
A 232 1 n THR . 232 A 232 
A 233 1 n ASP . 233 A 233 
A 234 1 n PRO . 234 A 234 
A 235 1 n TYR . 235 A 235 
A 236 1 n GLY . 236 A 236 
A 237 1 n GLN . 237 A 237 
A 238 1 n PHE . 238 A 238 
A 239 1 n GLN . 239 A 239 
A 240 1 n PHE . 240 A 240 
A 241 1 n ILE . 241 A 241 
A 242 1 n LEU . 242 A 242 
A 243 1 n ASP . 243 A 243 
A 244 1 n GLN . 244 A 244 
A 245 1 n GLY . 245 A 245 
A 246 1 n GLU . 246 A 246 
A 247 1 n GLU . 247 A 247 
A 248 1 n ALA . 248 A 248 
A 249 1 n ALA . 249 A 249 
A 250 1 n LYS . 250 A 250 
A 251 1 n LYS . 251 A 251 
A 252 1 n ASN . 252 A 252 
A 253 1 n ILE . 253 A 253 
A 254 1 n GLY . 254 A 254 
A 255 1 n ILE . 255 A 255 
A 256 1 n GLY . 256 A 256 
A 257 1 n ALA . 257 A 257 
A 258 1 n ILE . 258 A 258 
A 259 1 n MET . 259 A 259 
A 260 1 n TYR . 260 A 260 
A 261 1 n LEU . 261 A 261 
A 262 1 n PRO . 262 A 262 
A 263 1 n PRO . 263 A 263 
A 264 1 n ILE . 264 A 264 
A 265 1 n THR . 265 A 265 
A 266 1 n ASN . 266 A 266 
A 267 1 n SER . 267 A 267 
A 268 1 n THR . 268 A 268 
A 269 1 n THR . 269 A 269 
A 270 1 n PHE . 270 A 270 
A 271 1 n PRO . 271 A 271 
A 272 1 n ASN . 272 A 272 
A 273 1 n GLY . 273 A 273 
A 274 1 n MET . 274 A 274 
A 275 1 n HIS . 275 A 275 
A 276 1 n SER . 276 A 276 
A 277 1 n GLU . 277 A 277 
A 278 1 n TYR . 278 A 278 
A 279 1 n SER . 279 A 279 
A 280 1 n THR . 280 A 280 
A 281 1 n LYS . 281 A 281 
A 282 1 n LEU . 282 A 282 
A 283 1 n ILE . 283 A 283 
A 284 1 n ASN . 284 A 284 
A 285 1 n LEU . 285 A 285 
A 286 1 n PHE . 286 A 286 
A 287 1 n ASN . 287 A 287 
A 288 1 n GLN . 288 A 288 
A 289 1 n THR . 289 A 289 
A 290 1 n ASN . 290 A 290 
A 291 1 n PHE . 291 A 291 
A 292 1 n LYS . 292 A 292 
A 293 1 n PHE . 293 A 293 
A 294 1 n ILE . 294 A 294 
A 295 1 n ILE . 295 A 295 
A 296 1 n SER . 296 A 296 
A 297 1 n GLY . 297 A 297 
A 298 1 n TYR . 298 A 298 
A 299 1 n THR . 299 A 299 
A 300 1 n HIS . 300 A 300 
A 301 1 n THR . 301 A 301 
A 302 1 n ASP . 302 A 302 
A 303 1 n SER . 303 A 303 
A 304 1 n ILE . 304 A 304 
A 305 1 n PHE . 305 A 305 
A 306 1 n PRO . 306 A 306 
A 307 1 n VAL . 307 A 307 
A 308 1 n TYR . 308 A 308 
A 309 1 n SER . 309 A 309 
A 310 1 n ASN . 310 A 310 
A 311 1 n SER . 311 A 311 
A 312 1 n THR . 312 A 312 
A 313 1 n GLN . 313 A 313 
A 314 1 n SER . 314 A 314 
A 315 1 n TYR . 315 A 315 
A 316 1 n VAL . 316 A 316 
A 317 1 n MET . 317 A 317 
A 318 1 n THR . 318 A 318 
A 319 1 n ASN . 319 A 319 
A 320 1 n PRO . 320 A 320 
A 321 1 n SER . 321 A 321 
A 322 1 n VAL . 322 A 322 
A 323 1 n SER . 323 A 323 
A 324 1 n PRO . 324 A 324 
A 325 1 n LEU . 325 A 325 
A 326 1 n PHE . 326 A 326 
A 327 1 n GLY . 327 A 327 
A 328 1 n ASN . 328 A 328 
A 329 1 n ASN . 329 A 329 
A 330 1 n PRO . 330 A 330 
A 331 1 n GLY . 331 A 331 
A 332 1 n PHE . 332 A 332 
A 333 1 n ARG . 333 A 333 
A 334 1 n MET . 334 A 334 
A 335 1 n LEU . 335 A 335 
A 336 1 n ARG . 336 A 336 
A 337 1 n ILE . 337 A 337 
A 338 1 n ARG . 338 A 338 
A 339 1 n ALA . 339 A 339 
A 340 1 n GLY . 340 A 340 
A 341 1 n VAL . 341 A 341 
A 342 1 n LEU . 342 A 342 
A 343 1 n GLU . 343 A 343 
A 344 1 n ASP . 344 A 344 
A 345 1 n PHE . 345 A 345 
A 346 1 n ASP . 346 A 346 
A 347 1 n GLN . 347 A 347 
A 348 1 n TYR . 348 A 348 
A 349 1 n TYR . 349 A 349 
A 350 1 n PHE . 350 A 350 
A 351 1 n ASP . 351 A 351 
A 352 1 n ILE . 352 A 352 
A 353 1 n SER . 353 A 353 
A 354 1 n ARG . 354 A 354 
A 355 1 n LYS . 355 A 355 
A 356 1 n ASP . 356 A 356 
A 357 1 n SER . 357 A 357 
A 358 1 n GLN . 358 A 358 
A 359 1 n TRP . 359 A 359 
A 360 1 n ASN . 360 A 360 
A 361 1 n LYS . 361 A 361 
A 362 1 n GLU . 362 A 362 
A 363 1 n TYR . 363 A 363 
A 364 1 n THR . 364 A 364 
A 365 1 n PHE . 365 A 365 
A 366 1 n THR . 366 A 366 
A 367 1 n ASN . 367 A 367 
A 368 1 n SER . 368 A 368 
A 369 1 n TYR . 369 A 369 
A 370 1 n SER . 370 A 370 
A 371 1 n VAL . 371 A 371 
A 372 1 n LYS . 372 A 372 
A 373 1 n SER . 373 A 373 
A 374 1 n ALA . 374 A 374 
A 375 1 n SER . 375 A 375 
A 376 1 n PRO . 376 A 376 
A 377 1 n ASP . 377 A 377 
A 378 1 n SER . 378 A 378 
A 379 1 n VAL . 379 A 379 
A 380 1 n GLY . 380 A 380 
A 381 1 n LYS . 381 A 381 
A 382 1 n ALA . 382 A 382 
A 383 1 n ILE . 383 A 383 
A 384 1 n ASP . 384 A 384 
A 385 1 n TRP . 385 A 385 
A 386 1 n VAL . 386 A 386 
A 387 1 n MET . 387 A 387 
A 388 1 n THR . 388 A 388 
A 389 1 n THR . 389 A 389 
A 390 1 n GLY . 390 A 390 
A 391 1 n GLU . 391 A 391 
A 392 1 n GLY . 392 A 392 
A 393 1 n ARG . 393 A 393 
A 394 1 n TRP . 394 A 394 
A 395 1 n THR . 395 A 395 
A 396 1 n PHE . 396 A 396 
A 397 1 n ARG . 397 A 397 
A 398 1 n GLU . 398 A 398 
A 399 1 n ARG . 399 A 399 
A 400 1 n THR . 400 A 400 
A 401 1 n PHE . 401 A 401 
A 402 1 n VAL . 402 A 402 
A 403 1 n ARG . 403 A 403 
A 404 1 n ALA . 404 A 404 
A 405 1 n LYS . 405 A 405 
A 406 1 n THR . 406 A 406 
A 407 1 n ASP . 407 A 407 
A 408 1 n ASP . 408 A 408 
A 409 1 n ASP . 409 A 409 
A 410 1 n LEU . 410 A 410 
A 411 1 n TYR . 411 A 411 
A 412 1 n TYR . 412 A 412 
A 413 1 n CYS . 413 A 413 
A 414 1 n LEU . 414 A 414 
A 415 1 n LEU . 415 A 415 
A 416 1 n SER . 416 A 416 
A 417 1 n SER . 417 A 417 
A 418 1 n LYS . 418 A 418 
A 419 1 n SER . 419 A 419 
A 420 1 n MET . 420 A 420 
A 421 1 n GLN . 421 A 421 
A 422 1 n ALA . 422 A 422 
A 423 1 n SER . 423 A 423 
A 424 1 n VAL . 424 A 424 
A 425 1 n ASN . 425 A 425 
A 426 1 n CYS . 426 A 426 
A 427 1 n VAL . 427 A 427 
A 428 1 n ASN . 428 A 428 
#
_software.classification other
_software.date           ?
_software.description    "Structure prediction"
_software.name           AlphaFold
_software.pdbx_ordinal   1
_software.type           package
_software.version        "AlphaFold-beta-20231127 (7a14c934-fe78-43c1-a552-7fb305b0ebd1 @ 2024-09-17 08:11:02)"
#
loop_
_struct_asym.entity_id
_struct_asym.id
1  A  
2  B  
3  C  
4  D  
5  E  
6  F  
7  G  
8  H  
9  I  
10 J  
11 K  
12 L  
13 M  
14 N  
15 O  
16 P  
17 Q  
18 R  
19 S  
20 T  
21 U  
22 V  
23 W  
24 X  
25 Y  
26 Z  
27 AA 
28 BA 
29 CA 
30 DA 
31 EA 
32 FA 
33 GA 
34 HA 
35 IA 
36 JA 
37 KA 
38 LA 
39 MA 
40 NA 
41 OA 
42 PA 
43 QA 
44 RA 
45 SA 
46 TA 
47 UA 
48 VA 
49 WA 
50 XA 
51 YA 
#
loop_
_atom_site.group_PDB
_atom_site.id
_atom_site.type_symbol
_atom_site.label_atom_id
_atom_site.label_alt_id
_atom_site.label_comp_id
_atom_site.label_asym_id
_atom_site.label_entity_id
_atom_site.label_seq_id
_atom_site.pdbx_PDB_ins_code
_atom_site.Cartn_x
_atom_site.Cartn_y
_atom_site.Cartn_z
_atom_site.occupancy
_atom_site.B_iso_or_equiv
_atom_site.auth_seq_id
_atom_site.auth_asym_id
_atom_site.pdbx_PDB_model_num
ATOM   1    N N   . MET A  1  1   ? 67.641  -25.259 -11.912 1.00 25.95 1   A  1 
ATOM   2    C CA  . MET A  1  1   ? 67.820  -24.085 -11.041 1.00 37.06 1   A  1 
ATOM   3    C C   . MET A  1  1   ? 66.940  -22.948 -11.513 1.00 37.52 1   A  1 
ATOM   4    O O   . MET A  1  1   ? 66.006  -22.643 -10.812 1.00 35.24 1   A  1 
ATOM   5    C CB  . MET A  1  1   ? 69.281  -23.646 -10.871 1.00 37.02 1   A  1 
ATOM   6    C CG  . MET A  1  1   ? 69.939  -24.437 -9.731  1.00 34.32 1   A  1 
ATOM   7    S SD  . MET A  1  1   ? 71.647  -23.943 -9.389  1.00 31.72 1   A  1 
ATOM   8    C CE  . MET A  1  1   ? 72.040  -25.072 -8.030  1.00 28.84 1   A  1 
ATOM   9    N N   . ASP A  1  2   ? 67.164  -22.419 -12.696 1.00 38.41 2   A  1 
ATOM   10   C CA  . ASP A  1  2   ? 66.357  -21.279 -13.163 1.00 41.52 2   A  1 
ATOM   11   C C   . ASP A  1  2   ? 64.861  -21.597 -13.332 1.00 39.76 2   A  1 
ATOM   12   O O   . ASP A  1  2   ? 64.021  -20.763 -12.998 1.00 38.77 2   A  1 
ATOM   13   C CB  . ASP A  1  2   ? 66.942  -20.745 -14.484 1.00 39.71 2   A  1 
ATOM   14   C CG  . ASP A  1  2   ? 68.358  -20.203 -14.322 1.00 35.99 2   A  1 
ATOM   15   O OD1 . ASP A  1  2   ? 68.666  -19.706 -13.215 1.00 34.28 2   A  1 
ATOM   16   O OD2 . ASP A  1  2   ? 69.159  -20.370 -15.264 1.00 35.89 2   A  1 
ATOM   17   N N   . GLU A  1  3   ? 64.530  -22.790 -13.774 1.00 34.88 3   A  1 
ATOM   18   C CA  . GLU A  1  3   ? 63.120  -23.201 -13.895 1.00 42.44 3   A  1 
ATOM   19   C C   . GLU A  1  3   ? 62.422  -23.303 -12.533 1.00 41.87 3   A  1 
ATOM   20   O O   . GLU A  1  3   ? 61.278  -22.868 -12.415 1.00 41.51 3   A  1 
ATOM   21   C CB  . GLU A  1  3   ? 63.006  -24.539 -14.632 1.00 43.38 3   A  1 
ATOM   22   C CG  . GLU A  1  3   ? 63.183  -24.395 -16.145 1.00 40.95 3   A  1 
ATOM   23   C CD  . GLU A  1  3   ? 63.017  -25.704 -16.917 1.00 38.00 3   A  1 
ATOM   24   O OE1 . GLU A  1  3   ? 62.651  -25.632 -18.114 1.00 34.32 3   A  1 
ATOM   25   O OE2 . GLU A  1  3   ? 63.283  -26.775 -16.337 1.00 41.80 3   A  1 
ATOM   26   N N   . GLU A  1  4   ? 63.088  -23.827 -11.500 1.00 36.83 4   A  1 
ATOM   27   C CA  . GLU A  1  4   ? 62.510  -23.904 -10.152 1.00 45.90 4   A  1 
ATOM   28   C C   . GLU A  1  4   ? 62.243  -22.508 -9.579  1.00 45.31 4   A  1 
ATOM   29   O O   . GLU A  1  4   ? 61.161  -22.260 -9.042  1.00 44.94 4   A  1 
ATOM   30   C CB  . GLU A  1  4   ? 63.427  -24.693 -9.207  1.00 46.66 4   A  1 
ATOM   31   C CG  . GLU A  1  4   ? 63.352  -26.204 -9.440  1.00 44.42 4   A  1 
ATOM   32   C CD  . GLU A  1  4   ? 64.362  -27.004 -8.598  1.00 41.60 4   A  1 
ATOM   33   O OE1 . GLU A  1  4   ? 64.030  -28.150 -8.228  1.00 38.00 4   A  1 
ATOM   34   O OE2 . GLU A  1  4   ? 65.487  -26.494 -8.385  1.00 44.09 4   A  1 
ATOM   35   N N   . VAL A  1  5   ? 63.159  -21.583 -9.783  1.00 44.31 5   A  1 
ATOM   36   C CA  . VAL A  1  5   ? 63.002  -20.190 -9.332  1.00 48.91 5   A  1 
ATOM   37   C C   . VAL A  1  5   ? 61.854  -19.491 -10.072 1.00 48.21 5   A  1 
ATOM   38   O O   . VAL A  1  5   ? 61.102  -18.726 -9.466  1.00 46.64 5   A  1 
ATOM   39   C CB  . VAL A  1  5   ? 64.324  -19.424 -9.514  1.00 48.50 5   A  1 
ATOM   40   C CG1 . VAL A  1  5   ? 64.207  -17.949 -9.128  1.00 43.40 5   A  1 
ATOM   41   C CG2 . VAL A  1  5   ? 65.435  -20.030 -8.649  1.00 47.99 5   A  1 
ATOM   42   N N   . LEU A  1  6   ? 61.671  -19.767 -11.334 1.00 43.22 6   A  1 
ATOM   43   C CA  . LEU A  1  6   ? 60.541  -19.240 -12.098 1.00 48.54 6   A  1 
ATOM   44   C C   . LEU A  1  6   ? 59.197  -19.787 -11.619 1.00 46.64 6   A  1 
ATOM   45   O O   . LEU A  1  6   ? 58.219  -19.042 -11.560 1.00 47.39 6   A  1 
ATOM   46   C CB  . LEU A  1  6   ? 60.753  -19.554 -13.592 1.00 49.39 6   A  1 
ATOM   47   C CG  . LEU A  1  6   ? 61.569  -18.467 -14.320 1.00 45.12 6   A  1 
ATOM   48   C CD1 . LEU A  1  6   ? 62.229  -19.046 -15.569 1.00 43.28 6   A  1 
ATOM   49   C CD2 . LEU A  1  6   ? 60.673  -17.309 -14.750 1.00 47.51 6   A  1 
ATOM   50   N N   . VAL A  1  7   ? 59.142  -21.055 -11.254 1.00 53.60 7   A  1 
ATOM   51   C CA  . VAL A  1  7   ? 57.921  -21.675 -10.722 1.00 57.35 7   A  1 
ATOM   52   C C   . VAL A  1  7   ? 57.587  -21.113 -9.341  1.00 56.21 7   A  1 
ATOM   53   O O   . VAL A  1  7   ? 56.432  -20.740 -9.117  1.00 54.37 7   A  1 
ATOM   54   C CB  . VAL A  1  7   ? 58.039  -23.203 -10.708 1.00 55.76 7   A  1 
ATOM   55   C CG1 . VAL A  1  7   ? 56.853  -23.870 -10.014 1.00 50.13 7   A  1 
ATOM   56   C CG2 . VAL A  1  7   ? 58.076  -23.752 -12.139 1.00 54.21 7   A  1 
ATOM   57   N N   . GLU A  1  8   ? 58.573  -20.980 -8.458  1.00 48.02 8   A  1 
ATOM   58   C CA  . GLU A  1  8   ? 58.371  -20.364 -7.139  1.00 52.99 8   A  1 
ATOM   59   C C   . GLU A  1  8   ? 57.905  -18.905 -7.254  1.00 51.57 8   A  1 
ATOM   60   O O   . GLU A  1  8   ? 56.956  -18.503 -6.572  1.00 49.86 8   A  1 
ATOM   61   C CB  . GLU A  1  8   ? 59.648  -20.418 -6.303  1.00 51.83 8   A  1 
ATOM   62   C CG  . GLU A  1  8   ? 59.872  -21.777 -5.633  1.00 49.66 8   A  1 
ATOM   63   C CD  . GLU A  1  8   ? 61.062  -21.782 -4.668  1.00 45.91 8   A  1 
ATOM   64   O OE1 . GLU A  1  8   ? 61.065  -22.653 -3.768  1.00 42.65 8   A  1 
ATOM   65   O OE2 . GLU A  1  8   ? 61.951  -20.917 -4.809  1.00 46.68 8   A  1 
ATOM   66   N N   . ASN A  1  9   ? 58.482  -18.135 -8.135  1.00 52.37 9   A  1 
ATOM   67   C CA  . ASN A  1  9   ? 58.060  -16.754 -8.351  1.00 56.16 9   A  1 
ATOM   68   C C   . ASN A  1  9   ? 56.617  -16.654 -8.868  1.00 54.68 9   A  1 
ATOM   69   O O   . ASN A  1  9   ? 55.846  -15.829 -8.381  1.00 52.42 9   A  1 
ATOM   70   C CB  . ASN A  1  9   ? 59.035  -16.047 -9.306  1.00 54.20 9   A  1 
ATOM   71   C CG  . ASN A  1  9   ? 60.235  -15.441 -8.600  1.00 52.06 9   A  1 
ATOM   72   O OD1 . ASN A  1  9   ? 60.208  -15.097 -7.438  1.00 48.68 9   A  1 
ATOM   73   N ND2 . ASN A  1  9   ? 61.317  -15.232 -9.308  1.00 50.60 9   A  1 
ATOM   74   N N   . ASN A  1  10  ? 56.241  -17.506 -9.792  1.00 56.68 10  A  1 
ATOM   75   C CA  . ASN A  1  10  ? 54.868  -17.518 -10.297 1.00 61.35 10  A  1 
ATOM   76   C C   . ASN A  1  10  ? 53.847  -17.927 -9.222  1.00 59.09 10  A  1 
ATOM   77   O O   . ASN A  1  10  ? 52.753  -17.366 -9.163  1.00 56.72 10  A  1 
ATOM   78   C CB  . ASN A  1  10  ? 54.783  -18.450 -11.509 1.00 59.59 10  A  1 
ATOM   79   C CG  . ASN A  1  10  ? 55.213  -17.788 -12.802 1.00 57.41 10  A  1 
ATOM   80   O OD1 . ASN A  1  10  ? 55.141  -16.596 -12.991 1.00 53.27 10  A  1 
ATOM   81   N ND2 . ASN A  1  10  ? 55.642  -18.569 -13.768 1.00 53.44 10  A  1 
ATOM   82   N N   . GLN A  1  11  ? 54.186  -18.856 -8.358  1.00 56.88 11  A  1 
ATOM   83   C CA  . GLN A  1  11  ? 53.332  -19.217 -7.230  1.00 63.26 11  A  1 
ATOM   84   C C   . GLN A  1  11  ? 53.184  -18.060 -6.241  1.00 63.47 11  A  1 
ATOM   85   O O   . GLN A  1  11  ? 52.062  -17.743 -5.842  1.00 60.65 11  A  1 
ATOM   86   C CB  . GLN A  1  11  ? 53.877  -20.454 -6.514  1.00 61.07 11  A  1 
ATOM   87   C CG  . GLN A  1  11  ? 53.573  -21.743 -7.295  1.00 57.12 11  A  1 
ATOM   88   C CD  . GLN A  1  11  ? 54.004  -22.996 -6.545  1.00 52.57 11  A  1 
ATOM   89   O OE1 . GLN A  1  11  ? 54.528  -22.968 -5.451  1.00 49.10 11  A  1 
ATOM   90   N NE2 . GLN A  1  11  ? 53.773  -24.162 -7.091  1.00 48.40 11  A  1 
ATOM   91   N N   . GLY A  1  12  ? 54.252  -17.396 -5.895  1.00 64.54 12  A  1 
ATOM   92   C CA  . GLY A  1  12  ? 54.222  -16.241 -5.009  1.00 69.50 12  A  1 
ATOM   93   C C   . GLY A  1  12  ? 53.366  -15.104 -5.564  1.00 70.22 12  A  1 
ATOM   94   O O   . GLY A  1  12  ? 52.564  -14.512 -4.837  1.00 67.30 12  A  1 
ATOM   95   N N   . GLU A  1  13  ? 53.442  -14.840 -6.834  1.00 66.88 13  A  1 
ATOM   96   C CA  . GLU A  1  13  ? 52.614  -13.826 -7.483  1.00 72.02 13  A  1 
ATOM   97   C C   . GLU A  1  13  ? 51.128  -14.210 -7.468  1.00 71.86 13  A  1 
ATOM   98   O O   . GLU A  1  13  ? 50.272  -13.374 -7.170  1.00 67.64 13  A  1 
ATOM   99   C CB  . GLU A  1  13  ? 53.120  -13.593 -8.911  1.00 69.74 13  A  1 
ATOM   100  C CG  . GLU A  1  13  ? 52.670  -12.227 -9.419  1.00 64.67 13  A  1 
ATOM   101  C CD  . GLU A  1  13  ? 52.894  -12.015 -10.920 1.00 59.16 13  A  1 
ATOM   102  O OE1 . GLU A  1  13  ? 52.112  -11.206 -11.488 1.00 52.14 13  A  1 
ATOM   103  O OE2 . GLU A  1  13  ? 53.764  -12.665 -11.514 1.00 54.80 13  A  1 
ATOM   104  N N   . SER A  1  14  ? 50.824  -15.468 -7.698  1.00 64.89 14  A  1 
ATOM   105  C CA  . SER A  1  14  ? 49.451  -15.973 -7.636  1.00 74.14 14  A  1 
ATOM   106  C C   . SER A  1  14  ? 48.859  -15.853 -6.231  1.00 75.49 14  A  1 
ATOM   107  O O   . SER A  1  14  ? 47.748  -15.341 -6.067  1.00 72.61 14  A  1 
ATOM   108  C CB  . SER A  1  14  ? 49.408  -17.425 -8.119  1.00 71.52 14  A  1 
ATOM   109  O OG  . SER A  1  14  ? 48.082  -17.877 -8.190  1.00 63.99 14  A  1 
ATOM   110  N N   . VAL A  1  15  ? 49.594  -16.235 -5.229  1.00 70.76 15  A  1 
ATOM   111  C CA  . VAL A  1  15  ? 49.172  -16.113 -3.822  1.00 76.97 15  A  1 
ATOM   112  C C   . VAL A  1  15  ? 48.938  -14.649 -3.448  1.00 77.78 15  A  1 
ATOM   113  O O   . VAL A  1  15  ? 47.918  -14.314 -2.839  1.00 75.85 15  A  1 
ATOM   114  C CB  . VAL A  1  15  ? 50.214  -16.759 -2.894  1.00 73.89 15  A  1 
ATOM   115  C CG1 . VAL A  1  15  ? 49.944  -16.471 -1.422  1.00 66.39 15  A  1 
ATOM   116  C CG2 . VAL A  1  15  ? 50.208  -18.275 -3.075  1.00 69.57 15  A  1 
ATOM   117  N N   . THR A  1  16  ? 49.836  -13.789 -3.846  1.00 71.10 16  A  1 
ATOM   118  C CA  . THR A  1  16  ? 49.707  -12.354 -3.575  1.00 75.56 16  A  1 
ATOM   119  C C   . THR A  1  16  ? 48.455  -11.770 -4.221  1.00 76.84 16  A  1 
ATOM   120  O O   . THR A  1  16  ? 47.700  -11.050 -3.563  1.00 75.09 16  A  1 
ATOM   121  C CB  . THR A  1  16  ? 50.951  -11.595 -4.061  1.00 73.66 16  A  1 
ATOM   122  O OG1 . THR A  1  16  ? 52.082  -12.113 -3.431  1.00 69.64 16  A  1 
ATOM   123  C CG2 . THR A  1  16  ? 50.889  -10.112 -3.725  1.00 67.20 16  A  1 
ATOM   124  N N   . LYS A  1  17  ? 48.158  -12.118 -5.436  1.00 70.15 17  A  1 
ATOM   125  C CA  . LYS A  1  17  ? 46.924  -11.700 -6.119  1.00 74.36 17  A  1 
ATOM   126  C C   . LYS A  1  17  ? 45.677  -12.224 -5.406  1.00 73.14 17  A  1 
ATOM   127  O O   . LYS A  1  17  ? 44.745  -11.455 -5.179  1.00 74.42 17  A  1 
ATOM   128  C CB  . LYS A  1  17  ? 46.945  -12.148 -7.587  1.00 73.85 17  A  1 
ATOM   129  C CG  . LYS A  1  17  ? 47.868  -11.250 -8.418  1.00 69.34 17  A  1 
ATOM   130  C CD  . LYS A  1  17  ? 48.021  -11.775 -9.851  1.00 64.04 17  A  1 
ATOM   131  C CE  . LYS A  1  17  ? 48.927  -10.822 -10.629 1.00 56.48 17  A  1 
ATOM   132  N NZ  . LYS A  1  17  ? 49.451  -11.415 -11.880 1.00 51.24 17  A  1 
ATOM   133  N N   . CYS A  1  18  ? 45.674  -13.481 -5.010  1.00 68.37 18  A  1 
ATOM   134  C CA  . CYS A  1  18  ? 44.552  -14.039 -4.264  1.00 76.85 18  A  1 
ATOM   135  C C   . CYS A  1  18  ? 44.310  -13.312 -2.935  1.00 78.50 18  A  1 
ATOM   136  O O   . CYS A  1  18  ? 43.166  -13.023 -2.603  1.00 75.51 18  A  1 
ATOM   137  C CB  . CYS A  1  18  ? 44.784  -15.531 -4.012  1.00 74.81 18  A  1 
ATOM   138  S SG  . CYS A  1  18  ? 44.606  -16.465 -5.548  1.00 67.14 18  A  1 
ATOM   139  N N   . LEU A  1  19  ? 45.347  -12.992 -2.228  1.00 66.09 19  A  1 
ATOM   140  C CA  . LEU A  1  19  ? 45.244  -12.216 -0.993  1.00 74.80 19  A  1 
ATOM   141  C C   . LEU A  1  19  ? 44.666  -10.824 -1.240  1.00 75.55 19  A  1 
ATOM   142  O O   . LEU A  1  19  ? 43.758  -10.405 -0.524  1.00 77.58 19  A  1 
ATOM   143  C CB  . LEU A  1  19  ? 46.628  -12.113 -0.339  1.00 75.40 19  A  1 
ATOM   144  C CG  . LEU A  1  19  ? 46.998  -13.360 0.462   1.00 69.09 19  A  1 
ATOM   145  C CD1 . LEU A  1  19  ? 48.502  -13.412 0.699   1.00 61.30 19  A  1 
ATOM   146  C CD2 . LEU A  1  19  ? 46.311  -13.334 1.820   1.00 65.80 19  A  1 
ATOM   147  N N   . GLN A  1  20  ? 45.126  -10.136 -2.250  1.00 69.09 20  A  1 
ATOM   148  C CA  . GLN A  1  20  ? 44.618  -8.818  -2.605  1.00 78.33 20  A  1 
ATOM   149  C C   . GLN A  1  20  ? 43.130  -8.862  -2.948  1.00 79.28 20  A  1 
ATOM   150  O O   . GLN A  1  20  ? 42.363  -8.032  -2.465  1.00 79.77 20  A  1 
ATOM   151  C CB  . GLN A  1  20  ? 45.415  -8.257  -3.784  1.00 77.12 20  A  1 
ATOM   152  C CG  . GLN A  1  20  ? 46.830  -7.844  -3.382  1.00 72.39 20  A  1 
ATOM   153  C CD  . GLN A  1  20  ? 47.708  -7.488  -4.580  1.00 68.20 20  A  1 
ATOM   154  O OE1 . GLN A  1  20  ? 47.297  -7.529  -5.725  1.00 60.03 20  A  1 
ATOM   155  N NE2 . GLN A  1  20  ? 48.949  -7.131  -4.356  1.00 57.83 20  A  1 
ATOM   156  N N   . TRP A  1  21  ? 42.716  -9.837  -3.716  1.00 77.41 21  A  1 
ATOM   157  C CA  . TRP A  1  21  ? 41.299  -10.025 -4.030  1.00 79.24 21  A  1 
ATOM   158  C C   . TRP A  1  21  ? 40.472  -10.352 -2.791  1.00 77.25 21  A  1 
ATOM   159  O O   . TRP A  1  21  ? 39.402  -9.766  -2.609  1.00 76.48 21  A  1 
ATOM   160  C CB  . TRP A  1  21  ? 41.136  -11.111 -5.095  1.00 77.22 21  A  1 
ATOM   161  C CG  . TRP A  1  21  ? 41.424  -10.638 -6.479  1.00 74.19 21  A  1 
ATOM   162  C CD1 . TRP A  1  21  ? 42.482  -11.013 -7.249  1.00 64.03 21  A  1 
ATOM   163  C CD2 . TRP A  1  21  ? 40.670  -9.683  -7.265  1.00 69.49 21  A  1 
ATOM   164  N NE1 . TRP A  1  21  ? 42.430  -10.353 -8.463  1.00 63.02 21  A  1 
ATOM   165  C CE2 . TRP A  1  21  ? 41.337  -9.538  -8.513  1.00 65.00 21  A  1 
ATOM   166  C CE3 . TRP A  1  21  ? 39.488  -8.948  -7.049  1.00 62.79 21  A  1 
ATOM   167  C CZ2 . TRP A  1  21  ? 40.848  -8.666  -9.509  1.00 63.83 21  A  1 
ATOM   168  C CZ3 . TRP A  1  21  ? 39.003  -8.078  -8.045  1.00 58.15 21  A  1 
ATOM   169  C CH2 . TRP A  1  21  ? 39.676  -7.951  -9.257  1.00 58.28 21  A  1 
ATOM   170  N N   . GLY A  1  22  ? 40.955  -11.217 -1.941  1.00 72.55 22  A  1 
ATOM   171  C CA  . GLY A  1  22  ? 40.279  -11.564 -0.697  1.00 79.71 22  A  1 
ATOM   172  C C   . GLY A  1  22  ? 40.069  -10.364 0.211   1.00 81.08 22  A  1 
ATOM   173  O O   . GLY A  1  22  ? 38.960  -10.146 0.710   1.00 81.36 22  A  1 
ATOM   174  N N   . VAL A  1  23  ? 41.072  -9.547  0.360   1.00 71.37 23  A  1 
ATOM   175  C CA  . VAL A  1  23  ? 40.973  -8.307  1.140   1.00 79.52 23  A  1 
ATOM   176  C C   . VAL A  1  23  ? 39.987  -7.334  0.490   1.00 80.03 23  A  1 
ATOM   177  O O   . VAL A  1  23  ? 39.105  -6.816  1.172   1.00 78.51 23  A  1 
ATOM   178  C CB  . VAL A  1  23  ? 42.354  -7.666  1.323   1.00 77.29 23  A  1 
ATOM   179  C CG1 . VAL A  1  23  ? 42.262  -6.295  1.986   1.00 70.75 23  A  1 
ATOM   180  C CG2 . VAL A  1  23  ? 43.231  -8.540  2.217   1.00 72.47 23  A  1 
ATOM   181  N N   . GLY A  1  24  ? 40.098  -7.126  -0.788  1.00 72.09 24  A  1 
ATOM   182  C CA  . GLY A  1  24  ? 39.208  -6.227  -1.506  1.00 79.05 24  A  1 
ATOM   183  C C   . GLY A  1  24  ? 37.739  -6.635  -1.380  1.00 79.94 24  A  1 
ATOM   184  O O   . GLY A  1  24  ? 36.899  -5.804  -1.027  1.00 79.77 24  A  1 
ATOM   185  N N   . ILE A  1  25  ? 37.449  -7.889  -1.578  1.00 69.09 25  A  1 
ATOM   186  C CA  . ILE A  1  25  ? 36.094  -8.427  -1.421  1.00 77.99 25  A  1 
ATOM   187  C C   . ILE A  1  25  ? 35.618  -8.254  0.025   1.00 77.41 25  A  1 
ATOM   188  O O   . ILE A  1  25  ? 34.489  -7.817  0.245   1.00 78.44 25  A  1 
ATOM   189  C CB  . ILE A  1  25  ? 36.029  -9.898  -1.869  1.00 76.79 25  A  1 
ATOM   190  C CG1 . ILE A  1  25  ? 36.259  -10.006 -3.393  1.00 75.58 25  A  1 
ATOM   191  C CG2 . ILE A  1  25  ? 34.671  -10.522 -1.512  1.00 74.26 25  A  1 
ATOM   192  C CD1 . ILE A  1  25  ? 36.559  -11.425 -3.872  1.00 66.34 25  A  1 
ATOM   193  N N   . THR A  1  26  ? 36.470  -8.546  0.981   1.00 64.08 26  A  1 
ATOM   194  C CA  . THR A  1  26  ? 36.116  -8.401  2.396   1.00 74.09 26  A  1 
ATOM   195  C C   . THR A  1  26  ? 35.734  -6.963  2.744   1.00 74.57 26  A  1 
ATOM   196  O O   . THR A  1  26  ? 34.729  -6.736  3.414   1.00 75.95 26  A  1 
ATOM   197  C CB  . THR A  1  26  ? 37.265  -8.849  3.301   1.00 71.05 26  A  1 
ATOM   198  O OG1 . THR A  1  26  ? 37.579  -10.189 3.033   1.00 67.48 26  A  1 
ATOM   199  C CG2 . THR A  1  26  ? 36.895  -8.774  4.776   1.00 67.28 26  A  1 
ATOM   200  N N   . VAL A  1  27  ? 36.495  -6.023  2.271   1.00 65.85 27  A  1 
ATOM   201  C CA  . VAL A  1  27  ? 36.199  -4.601  2.486   1.00 76.93 27  A  1 
ATOM   202  C C   . VAL A  1  27  ? 34.873  -4.218  1.843   1.00 76.72 27  A  1 
ATOM   203  O O   . VAL A  1  27  ? 34.021  -3.623  2.501   1.00 77.51 27  A  1 
ATOM   204  C CB  . VAL A  1  27  ? 37.345  -3.725  1.968   1.00 74.97 27  A  1 
ATOM   205  C CG1 . VAL A  1  27  ? 36.999  -2.242  2.023   1.00 69.97 27  A  1 
ATOM   206  C CG2 . VAL A  1  27  ? 38.601  -3.927  2.810   1.00 72.00 27  A  1 
ATOM   207  N N   . VAL A  1  28  ? 34.670  -4.599  0.610   1.00 67.71 28  A  1 
ATOM   208  C CA  . VAL A  1  28  ? 33.429  -4.288  -0.102  1.00 78.22 28  A  1 
ATOM   209  C C   . VAL A  1  28  ? 32.215  -4.897  0.594   1.00 77.91 28  A  1 
ATOM   210  O O   . VAL A  1  28  ? 31.229  -4.203  0.829   1.00 77.83 28  A  1 
ATOM   211  C CB  . VAL A  1  28  ? 33.511  -4.752  -1.565  1.00 76.32 28  A  1 
ATOM   212  C CG1 . VAL A  1  28  ? 32.168  -4.662  -2.288  1.00 70.93 28  A  1 
ATOM   213  C CG2 . VAL A  1  28  ? 34.500  -3.884  -2.333  1.00 72.16 28  A  1 
ATOM   214  N N   . VAL A  1  29  ? 32.306  -6.147  0.964   1.00 67.78 29  A  1 
ATOM   215  C CA  . VAL A  1  29  ? 31.219  -6.835  1.663   1.00 76.39 29  A  1 
ATOM   216  C C   . VAL A  1  29  ? 30.923  -6.167  3.005   1.00 75.51 29  A  1 
ATOM   217  O O   . VAL A  1  29  ? 29.756  -5.955  3.339   1.00 76.96 29  A  1 
ATOM   218  C CB  . VAL A  1  29  ? 31.562  -8.320  1.845   1.00 74.49 29  A  1 
ATOM   219  C CG1 . VAL A  1  29  ? 30.584  -9.042  2.765   1.00 69.37 29  A  1 
ATOM   220  C CG2 . VAL A  1  29  ? 31.517  -9.037  0.496   1.00 70.54 29  A  1 
ATOM   221  N N   . THR A  1  30  ? 31.938  -5.797  3.733   1.00 61.31 30  A  1 
ATOM   222  C CA  . THR A  1  30  ? 31.771  -5.107  5.013   1.00 69.33 30  A  1 
ATOM   223  C C   . THR A  1  30  ? 31.100  -3.743  4.840   1.00 68.93 30  A  1 
ATOM   224  O O   . THR A  1  30  ? 30.174  -3.418  5.582   1.00 71.44 30  A  1 
ATOM   225  C CB  . THR A  1  30  ? 33.116  -4.943  5.730   1.00 66.35 30  A  1 
ATOM   226  O OG1 . THR A  1  30  ? 33.739  -6.192  5.879   1.00 62.66 30  A  1 
ATOM   227  C CG2 . THR A  1  30  ? 32.952  -4.366  7.128   1.00 63.61 30  A  1 
ATOM   228  N N   . CYS A  1  31  ? 31.505  -2.997  3.861   1.00 64.73 31  A  1 
ATOM   229  C CA  . CYS A  1  31  ? 30.876  -1.716  3.553   1.00 76.70 31  A  1 
ATOM   230  C C   . CYS A  1  31  ? 29.403  -1.884  3.156   1.00 76.46 31  A  1 
ATOM   231  O O   . CYS A  1  31  ? 28.550  -1.158  3.663   1.00 77.81 31  A  1 
ATOM   232  C CB  . CYS A  1  31  ? 31.652  -1.007  2.446   1.00 75.81 31  A  1 
ATOM   233  S SG  . CYS A  1  31  ? 33.253  -0.441  3.069   1.00 71.31 31  A  1 
ATOM   234  N N   . ILE A  1  32  ? 29.117  -2.831  2.310   1.00 65.88 32  A  1 
ATOM   235  C CA  . ILE A  1  32  ? 27.745  -3.112  1.895   1.00 72.32 32  A  1 
ATOM   236  C C   . ILE A  1  32  ? 26.891  -3.540  3.094   1.00 70.21 32  A  1 
ATOM   237  O O   . ILE A  1  32  ? 25.779  -3.037  3.243   1.00 74.11 32  A  1 
ATOM   238  C CB  . ILE A  1  32  ? 27.713  -4.158  0.760   1.00 72.56 32  A  1 
ATOM   239  C CG1 . ILE A  1  32  ? 28.291  -3.538  -0.527  1.00 72.80 32  A  1 
ATOM   240  C CG2 . ILE A  1  32  ? 26.277  -4.658  0.505   1.00 71.86 32  A  1 
ATOM   241  C CD1 . ILE A  1  32  ? 28.543  -4.547  -1.639  1.00 65.61 32  A  1 
ATOM   242  N N   . ALA A  1  33  ? 27.395  -4.395  3.943   1.00 66.28 33  A  1 
ATOM   243  C CA  . ALA A  1  33  ? 26.677  -4.803  5.144   1.00 72.84 33  A  1 
ATOM   244  C C   . ALA A  1  33  ? 26.355  -3.604  6.042   1.00 71.56 33  A  1 
ATOM   245  O O   . ALA A  1  33  ? 25.208  -3.457  6.483   1.00 70.81 33  A  1 
ATOM   246  C CB  . ALA A  1  33  ? 27.509  -5.851  5.884   1.00 70.94 33  A  1 
ATOM   247  N N   . GLY A  1  34  ? 27.322  -2.732  6.261   1.00 71.89 34  A  1 
ATOM   248  C CA  . GLY A  1  34  ? 27.105  -1.506  7.020   1.00 75.19 34  A  1 
ATOM   249  C C   . GLY A  1  34  ? 26.045  -0.607  6.399   1.00 74.66 34  A  1 
ATOM   250  O O   . GLY A  1  34  ? 25.144  -0.135  7.099   1.00 74.92 34  A  1 
ATOM   251  N N   . LEU A  1  35  ? 26.088  -0.418  5.103   1.00 62.98 35  A  1 
ATOM   252  C CA  . LEU A  1  35  ? 25.107  0.383   4.385   1.00 70.75 35  A  1 
ATOM   253  C C   . LEU A  1  35  ? 23.703  -0.225  4.444   1.00 69.59 35  A  1 
ATOM   254  O O   . LEU A  1  35  ? 22.731  0.503   4.635   1.00 71.45 35  A  1 
ATOM   255  C CB  . LEU A  1  35  ? 25.552  0.554   2.930   1.00 69.37 35  A  1 
ATOM   256  C CG  . LEU A  1  35  ? 26.763  1.477   2.758   1.00 66.04 35  A  1 
ATOM   257  C CD1 . LEU A  1  35  ? 27.291  1.343   1.332   1.00 59.77 35  A  1 
ATOM   258  C CD2 . LEU A  1  35  ? 26.413  2.935   3.015   1.00 64.47 35  A  1 
ATOM   259  N N   . LEU A  1  36  ? 23.594  -1.513  4.318   1.00 57.52 36  A  1 
ATOM   260  C CA  . LEU A  1  36  ? 22.319  -2.211  4.451   1.00 66.37 36  A  1 
ATOM   261  C C   . LEU A  1  36  ? 21.740  -2.064  5.857   1.00 65.01 36  A  1 
ATOM   262  O O   . LEU A  1  36  ? 20.554  -1.793  5.996   1.00 68.26 36  A  1 
ATOM   263  C CB  . LEU A  1  36  ? 22.488  -3.687  4.091   1.00 64.96 36  A  1 
ATOM   264  C CG  . LEU A  1  36  ? 22.664  -3.963  2.586   1.00 63.63 36  A  1 
ATOM   265  C CD1 . LEU A  1  36  ? 23.007  -5.430  2.381   1.00 57.75 36  A  1 
ATOM   266  C CD2 . LEU A  1  36  ? 21.395  -3.657  1.800   1.00 62.57 36  A  1 
ATOM   267  N N   . ILE A  1  37  ? 22.562  -2.179  6.865   1.00 57.08 37  A  1 
ATOM   268  C CA  . ILE A  1  37  ? 22.122  -1.956  8.241   1.00 63.16 37  A  1 
ATOM   269  C C   . ILE A  1  37  ? 21.591  -0.535  8.400   1.00 62.94 37  A  1 
ATOM   270  O O   . ILE A  1  37  ? 20.476  -0.359  8.884   1.00 64.86 37  A  1 
ATOM   271  C CB  . ILE A  1  37  ? 23.246  -2.278  9.243   1.00 62.06 37  A  1 
ATOM   272  C CG1 . ILE A  1  37  ? 23.519  -3.795  9.259   1.00 61.63 37  A  1 
ATOM   273  C CG2 . ILE A  1  37  ? 22.876  -1.806  10.662  1.00 61.94 37  A  1 
ATOM   274  C CD1 . ILE A  1  37  ? 24.860  -4.165  9.903   1.00 55.67 37  A  1 
ATOM   275  N N   . VAL A  1  38  ? 22.323  0.455   7.947   1.00 57.34 38  A  1 
ATOM   276  C CA  . VAL A  1  38  ? 21.875  1.855   8.008   1.00 61.29 38  A  1 
ATOM   277  C C   . VAL A  1  38  ? 20.549  2.036   7.270   1.00 61.61 38  A  1 
ATOM   278  O O   . VAL A  1  38  ? 19.643  2.702   7.773   1.00 60.98 38  A  1 
ATOM   279  C CB  . VAL A  1  38  ? 22.950  2.799   7.455   1.00 58.79 38  A  1 
ATOM   280  C CG1 . VAL A  1  38  ? 22.461  4.243   7.325   1.00 54.43 38  A  1 
ATOM   281  C CG2 . VAL A  1  38  ? 24.173  2.827   8.372   1.00 58.55 38  A  1 
ATOM   282  N N   . TYR A  1  39  ? 20.431  1.448   6.118   1.00 59.16 39  A  1 
ATOM   283  C CA  . TYR A  1  39  ? 19.219  1.541   5.313   1.00 61.00 39  A  1 
ATOM   284  C C   . TYR A  1  39  ? 18.000  0.915   6.009   1.00 60.89 39  A  1 
ATOM   285  O O   . TYR A  1  39  ? 16.938  1.527   6.068   1.00 61.68 39  A  1 
ATOM   286  C CB  . TYR A  1  39  ? 19.483  0.890   3.955   1.00 58.75 39  A  1 
ATOM   287  C CG  . TYR A  1  39  ? 18.344  1.079   2.990   1.00 56.09 39  A  1 
ATOM   288  C CD1 . TYR A  1  39  ? 17.252  0.193   2.996   1.00 53.03 39  A  1 
ATOM   289  C CD2 . TYR A  1  39  ? 18.342  2.162   2.099   1.00 53.91 39  A  1 
ATOM   290  C CE1 . TYR A  1  39  ? 16.174  0.400   2.141   1.00 51.34 39  A  1 
ATOM   291  C CE2 . TYR A  1  39  ? 17.271  2.374   1.235   1.00 50.37 39  A  1 
ATOM   292  C CZ  . TYR A  1  39  ? 16.176  1.495   1.262   1.00 51.99 39  A  1 
ATOM   293  O OH  . TYR A  1  39  ? 15.104  1.710   0.436   1.00 49.97 39  A  1 
ATOM   294  N N   . PHE A  1  40  ? 18.151  -0.271  6.543   1.00 55.48 40  A  1 
ATOM   295  C CA  . PHE A  1  40  ? 17.032  -0.980  7.164   1.00 58.43 40  A  1 
ATOM   296  C C   . PHE A  1  40  ? 16.679  -0.479  8.563   1.00 58.24 40  A  1 
ATOM   297  O O   . PHE A  1  40  ? 15.522  -0.576  8.968   1.00 57.17 40  A  1 
ATOM   298  C CB  . PHE A  1  40  ? 17.342  -2.479  7.211   1.00 55.61 40  A  1 
ATOM   299  C CG  . PHE A  1  40  ? 17.288  -3.171  5.870   1.00 54.46 40  A  1 
ATOM   300  C CD1 . PHE A  1  40  ? 16.098  -3.185  5.135   1.00 50.79 40  A  1 
ATOM   301  C CD2 . PHE A  1  40  ? 18.422  -3.813  5.352   1.00 50.99 40  A  1 
ATOM   302  C CE1 . PHE A  1  40  ? 16.033  -3.815  3.889   1.00 49.13 40  A  1 
ATOM   303  C CE2 . PHE A  1  40  ? 18.367  -4.452  4.111   1.00 47.98 40  A  1 
ATOM   304  C CZ  . PHE A  1  40  ? 17.172  -4.450  3.382   1.00 48.84 40  A  1 
ATOM   305  N N   . VAL A  1  41  ? 17.640  0.047   9.271   1.00 54.63 41  A  1 
ATOM   306  C CA  . VAL A  1  41  ? 17.408  0.630   10.595  1.00 54.82 41  A  1 
ATOM   307  C C   . VAL A  1  41  ? 16.822  2.038   10.490  1.00 54.35 41  A  1 
ATOM   308  O O   . VAL A  1  41  ? 16.299  2.563   11.475  1.00 51.54 41  A  1 
ATOM   309  C CB  . VAL A  1  41  ? 18.697  0.577   11.435  1.00 51.57 41  A  1 
ATOM   310  C CG1 . VAL A  1  41  ? 18.581  1.243   12.789  1.00 47.54 41  A  1 
ATOM   311  C CG2 . VAL A  1  41  ? 19.098  -0.878  11.699  1.00 50.99 41  A  1 
ATOM   312  N N   . ASN A  1  42  ? 16.853  2.624   9.328   1.00 54.71 42  A  1 
ATOM   313  C CA  . ASN A  1  42  ? 16.280  3.945   9.133   1.00 55.32 42  A  1 
ATOM   314  C C   . ASN A  1  42  ? 14.794  3.961   9.555   1.00 54.34 42  A  1 
ATOM   315  O O   . ASN A  1  42  ? 14.004  3.151   9.059   1.00 51.36 42  A  1 
ATOM   316  C CB  . ASN A  1  42  ? 16.476  4.383   7.675   1.00 52.09 42  A  1 
ATOM   317  C CG  . ASN A  1  42  ? 16.096  5.833   7.448   1.00 47.64 42  A  1 
ATOM   318  O OD1 . ASN A  1  42  ? 15.050  6.296   7.853   1.00 45.80 42  A  1 
ATOM   319  N ND2 . ASN A  1  42  ? 16.952  6.589   6.815   1.00 45.01 42  A  1 
ATOM   320  N N   . PRO A  1  43  ? 14.403  4.906   10.404  1.00 48.61 43  A  1 
ATOM   321  C CA  . PRO A  1  43  ? 13.024  4.994   10.888  1.00 48.31 43  A  1 
ATOM   322  C C   . PRO A  1  43  ? 11.984  5.089   9.780   1.00 49.02 43  A  1 
ATOM   323  O O   . PRO A  1  43  ? 10.857  4.621   9.955   1.00 46.90 43  A  1 
ATOM   324  C CB  . PRO A  1  43  ? 12.983  6.245   11.764  1.00 45.54 43  A  1 
ATOM   325  C CG  . PRO A  1  43  ? 14.420  6.419   12.225  1.00 44.60 43  A  1 
ATOM   326  C CD  . PRO A  1  43  ? 15.235  5.899   11.058  1.00 46.90 43  A  1 
ATOM   327  N N   . SER A  1  44  ? 12.346  5.655   8.655   1.00 51.02 44  A  1 
ATOM   328  C CA  . SER A  1  44  ? 11.440  5.768   7.514   1.00 50.35 44  A  1 
ATOM   329  C C   . SER A  1  44  ? 11.105  4.401   6.910   1.00 50.38 44  A  1 
ATOM   330  O O   . SER A  1  44  ? 9.986   4.185   6.456   1.00 46.64 44  A  1 
ATOM   331  C CB  . SER A  1  44  ? 12.039  6.668   6.439   1.00 46.69 44  A  1 
ATOM   332  O OG  . SER A  1  44  ? 12.499  7.884   6.994   1.00 43.65 44  A  1 
ATOM   333  N N   . ASN A  1  45  ? 12.043  3.481   6.933   1.00 48.33 45  A  1 
ATOM   334  C CA  . ASN A  1  45  ? 11.828  2.118   6.444   1.00 48.61 45  A  1 
ATOM   335  C C   . ASN A  1  45  ? 11.126  1.233   7.474   1.00 48.45 45  A  1 
ATOM   336  O O   . ASN A  1  45  ? 10.376  0.320   7.113   1.00 45.68 45  A  1 
ATOM   337  C CB  . ASN A  1  45  ? 13.171  1.512   6.033   1.00 45.76 45  A  1 
ATOM   338  C CG  . ASN A  1  45  ? 13.709  2.082   4.736   1.00 41.58 45  A  1 
ATOM   339  O OD1 . ASN A  1  45  ? 13.006  2.694   3.955   1.00 40.60 45  A  1 
ATOM   340  N ND2 . ASN A  1  45  ? 14.972  1.866   4.463   1.00 38.80 45  A  1 
ATOM   341  N N   . THR A  1  46  ? 11.349  1.508   8.737   1.00 47.76 46  A  1 
ATOM   342  C CA  . THR A  1  46  ? 10.713  0.784   9.842   1.00 48.23 46  A  1 
ATOM   343  C C   . THR A  1  46  ? 9.406   1.422   10.300  1.00 50.03 46  A  1 
ATOM   344  O O   . THR A  1  46  ? 8.839   0.997   11.308  1.00 47.46 46  A  1 
ATOM   345  C CB  . THR A  1  46  ? 11.677  0.629   11.021  1.00 44.30 46  A  1 
ATOM   346  O OG1 . THR A  1  46  ? 12.044  1.885   11.533  1.00 40.45 46  A  1 
ATOM   347  C CG2 . THR A  1  46  ? 12.959  -0.104  10.624  1.00 39.86 46  A  1 
ATOM   348  N N   . ALA A  1  47  ? 8.936   2.414   9.579   1.00 56.90 47  A  1 
ATOM   349  C CA  . ALA A  1  47  ? 7.691   3.088   9.880   1.00 57.71 47  A  1 
ATOM   350  C C   . ALA A  1  47  ? 6.558   2.060   10.019  1.00 61.49 47  A  1 
ATOM   351  O O   . ALA A  1  47  ? 6.388   1.164   9.181   1.00 58.77 47  A  1 
ATOM   352  C CB  . ALA A  1  47  ? 7.376   4.131   8.806   1.00 52.53 47  A  1 
ATOM   353  N N   . LYS A  1  48  ? 5.806   2.207   11.077  1.00 75.24 48  A  1 
ATOM   354  C CA  . LYS A  1  48  ? 4.684   1.327   11.348  1.00 81.27 48  A  1 
ATOM   355  C C   . LYS A  1  48  ? 3.622   1.517   10.274  1.00 86.88 48  A  1 
ATOM   356  O O   . LYS A  1  48  ? 3.448   2.612   9.749   1.00 85.88 48  A  1 
ATOM   357  C CB  . LYS A  1  48  ? 4.132   1.571   12.757  1.00 73.56 48  A  1 
ATOM   358  C CG  . LYS A  1  48  ? 5.145   1.165   13.835  1.00 64.04 48  A  1 
ATOM   359  C CD  . LYS A  1  48  ? 4.538   1.308   15.228  1.00 58.92 48  A  1 
ATOM   360  C CE  . LYS A  1  48  ? 5.569   0.865   16.262  1.00 49.72 48  A  1 
ATOM   361  N NZ  . LYS A  1  48  ? 5.029   0.903   17.632  1.00 43.77 48  A  1 
ATOM   362  N N   . THR A  1  49  ? 2.931   0.441   9.989   1.00 89.65 49  A  1 
ATOM   363  C CA  . THR A  1  49  ? 1.835   0.442   9.027   1.00 93.10 49  A  1 
ATOM   364  C C   . THR A  1  49  ? 0.515   0.573   9.768   1.00 94.63 49  A  1 
ATOM   365  O O   . THR A  1  49  ? 0.268   -0.163  10.723  1.00 93.12 49  A  1 
ATOM   366  C CB  . THR A  1  49  ? 1.883   -0.826  8.172   1.00 91.08 49  A  1 
ATOM   367  O OG1 . THR A  1  49  ? 3.151   -0.963  7.590   1.00 76.52 49  A  1 
ATOM   368  C CG2 . THR A  1  49  ? 0.872   -0.811  7.035   1.00 77.99 49  A  1 
ATOM   369  N N   . ILE A  1  50  ? -0.312  1.493   9.322   1.00 95.91 50  A  1 
ATOM   370  C CA  . ILE A  1  50  ? -1.724  1.521   9.685   1.00 96.47 50  A  1 
ATOM   371  C C   . ILE A  1  50  ? -2.419  0.483   8.820   1.00 96.73 50  A  1 
ATOM   372  O O   . ILE A  1  50  ? -2.395  0.592   7.592   1.00 96.22 50  A  1 
ATOM   373  C CB  . ILE A  1  50  ? -2.354  2.914   9.465   1.00 96.15 50  A  1 
ATOM   374  C CG1 . ILE A  1  50  ? -1.623  4.005   10.266  1.00 93.81 50  A  1 
ATOM   375  C CG2 . ILE A  1  50  ? -3.849  2.886   9.839   1.00 93.93 50  A  1 
ATOM   376  C CD1 . ILE A  1  50  ? -2.097  5.423   9.952   1.00 92.15 50  A  1 
ATOM   377  N N   . ASN A  1  51  ? -3.047  -0.494  9.435   1.00 97.55 51  A  1 
ATOM   378  C CA  . ASN A  1  51  ? -3.894  -1.461  8.752   1.00 97.68 51  A  1 
ATOM   379  C C   . ASN A  1  51  ? -5.349  -1.071  8.991   1.00 97.96 51  A  1 
ATOM   380  O O   . ASN A  1  51  ? -5.806  -1.080  10.130  1.00 97.48 51  A  1 
ATOM   381  C CB  . ASN A  1  51  ? -3.591  -2.872  9.258   1.00 96.86 51  A  1 
ATOM   382  C CG  . ASN A  1  51  ? -2.136  -3.252  9.089   1.00 90.73 51  A  1 
ATOM   383  O OD1 . ASN A  1  51  ? -1.580  -3.276  8.012   1.00 80.69 51  A  1 
ATOM   384  N ND2 . ASN A  1  51  ? -1.457  -3.547  10.179  1.00 79.09 51  A  1 
ATOM   385  N N   . ILE A  1  52  ? -6.056  -0.744  7.931   1.00 98.26 52  A  1 
ATOM   386  C CA  . ILE A  1  52  ? -7.451  -0.326  8.012   1.00 98.35 52  A  1 
ATOM   387  C C   . ILE A  1  52  ? -8.332  -1.489  7.571   1.00 98.43 52  A  1 
ATOM   388  O O   . ILE A  1  52  ? -8.242  -1.914  6.422   1.00 98.14 52  A  1 
ATOM   389  C CB  . ILE A  1  52  ? -7.728  0.926   7.154   1.00 98.31 52  A  1 
ATOM   390  C CG1 . ILE A  1  52  ? -6.689  2.030   7.424   1.00 97.52 52  A  1 
ATOM   391  C CG2 . ILE A  1  52  ? -9.171  1.406   7.396   1.00 97.54 52  A  1 
ATOM   392  C CD1 . ILE A  1  52  ? -6.883  3.291   6.571   1.00 96.88 52  A  1 
ATOM   393  N N   . PHE A  1  53  ? -9.187  -1.971  8.466   1.00 98.55 53  A  1 
ATOM   394  C CA  . PHE A  1  53  ? -10.267 -2.864  8.075   1.00 98.60 53  A  1 
ATOM   395  C C   . PHE A  1  53  ? -11.411 -2.007  7.543   1.00 98.67 53  A  1 
ATOM   396  O O   . PHE A  1  53  ? -12.179 -1.441  8.314   1.00 98.50 53  A  1 
ATOM   397  C CB  . PHE A  1  53  ? -10.660 -3.756  9.253   1.00 98.56 53  A  1 
ATOM   398  C CG  . PHE A  1  53  ? -11.756 -4.780  8.986   1.00 98.55 53  A  1 
ATOM   399  C CD1 . PHE A  1  53  ? -12.424 -5.380  10.074  1.00 97.33 53  A  1 
ATOM   400  C CD2 . PHE A  1  53  ? -12.111 -5.161  7.684   1.00 97.09 53  A  1 
ATOM   401  C CE1 . PHE A  1  53  ? -13.421 -6.334  9.858   1.00 96.91 53  A  1 
ATOM   402  C CE2 . PHE A  1  53  ? -13.125 -6.112  7.462   1.00 96.38 53  A  1 
ATOM   403  C CZ  . PHE A  1  53  ? -13.774 -6.694  8.554   1.00 97.79 53  A  1 
ATOM   404  N N   . SER A  1  54  ? -11.478 -1.892  6.223   1.00 98.77 54  A  1 
ATOM   405  C CA  . SER A  1  54  ? -12.440 -1.045  5.527   1.00 98.70 54  A  1 
ATOM   406  C C   . SER A  1  54  ? -13.690 -1.839  5.144   1.00 98.75 54  A  1 
ATOM   407  O O   . SER A  1  54  ? -13.609 -2.786  4.363   1.00 98.42 54  A  1 
ATOM   408  C CB  . SER A  1  54  ? -11.789 -0.425  4.296   1.00 98.29 54  A  1 
ATOM   409  O OG  . SER A  1  54  ? -12.673 0.475   3.692   1.00 88.79 54  A  1 
ATOM   410  N N   . ILE A  1  55  ? -14.813 -1.426  5.691   1.00 98.73 55  A  1 
ATOM   411  C CA  . ILE A  1  55  ? -16.142 -2.006  5.473   1.00 98.78 55  A  1 
ATOM   412  C C   . ILE A  1  55  ? -17.002 -0.913  4.834   1.00 98.65 55  A  1 
ATOM   413  O O   . ILE A  1  55  ? -17.437 0.009   5.525   1.00 98.20 55  A  1 
ATOM   414  C CB  . ILE A  1  55  ? -16.735 -2.498  6.810   1.00 98.67 55  A  1 
ATOM   415  C CG1 . ILE A  1  55  ? -15.805 -3.507  7.530   1.00 98.14 55  A  1 
ATOM   416  C CG2 . ILE A  1  55  ? -18.119 -3.118  6.562   1.00 98.18 55  A  1 
ATOM   417  C CD1 . ILE A  1  55  ? -16.279 -3.910  8.929   1.00 97.83 55  A  1 
ATOM   418  N N   . SER A  1  56  ? -17.221 -1.002  3.529   1.00 98.67 56  A  1 
ATOM   419  C CA  . SER A  1  56  ? -17.998 -0.013  2.787   1.00 98.62 56  A  1 
ATOM   420  C C   . SER A  1  56  ? -19.361 -0.583  2.392   1.00 98.62 56  A  1 
ATOM   421  O O   . SER A  1  56  ? -19.446 -1.752  2.031   1.00 97.92 56  A  1 
ATOM   422  C CB  . SER A  1  56  ? -17.234 0.458   1.550   1.00 97.97 56  A  1 
ATOM   423  O OG  . SER A  1  56  ? -16.094 1.194   1.944   1.00 90.17 56  A  1 
ATOM   424  N N   . ASP A  1  57  ? -20.384 0.245   2.453   1.00 98.80 57  A  1 
ATOM   425  C CA  . ASP A  1  57  ? -21.737 -0.072  1.989   1.00 98.82 57  A  1 
ATOM   426  C C   . ASP A  1  57  ? -22.231 -1.433  2.515   1.00 98.84 57  A  1 
ATOM   427  O O   . ASP A  1  57  ? -22.598 -2.340  1.758   1.00 98.32 57  A  1 
ATOM   428  C CB  . ASP A  1  57  ? -21.806 0.065   0.463   1.00 98.61 57  A  1 
ATOM   429  C CG  . ASP A  1  57  ? -21.213 1.378   -0.044  1.00 98.08 57  A  1 
ATOM   430  O OD1 . ASP A  1  57  ? -21.898 2.413   0.033   1.00 94.15 57  A  1 
ATOM   431  O OD2 . ASP A  1  57  ? -20.064 1.350   -0.527  1.00 94.93 57  A  1 
ATOM   432  N N   . LEU A  1  58  ? -22.176 -1.596  3.829   1.00 98.77 58  A  1 
ATOM   433  C CA  . LEU A  1  58  ? -22.500 -2.853  4.502   1.00 98.73 58  A  1 
ATOM   434  C C   . LEU A  1  58  ? -23.966 -3.246  4.279   1.00 98.70 58  A  1 
ATOM   435  O O   . LEU A  1  58  ? -24.245 -4.423  4.042   1.00 98.16 58  A  1 
ATOM   436  C CB  . LEU A  1  58  ? -22.154 -2.692  5.992   1.00 98.48 58  A  1 
ATOM   437  C CG  . LEU A  1  58  ? -22.477 -3.915  6.870   1.00 97.77 58  A  1 
ATOM   438  C CD1 . LEU A  1  58  ? -21.640 -5.137  6.496   1.00 97.49 58  A  1 
ATOM   439  C CD2 . LEU A  1  58  ? -22.204 -3.582  8.332   1.00 97.57 58  A  1 
ATOM   440  N N   . GLN A  1  59  ? -24.871 -2.290  4.349   1.00 98.74 59  A  1 
ATOM   441  C CA  . GLN A  1  59  ? -26.309 -2.435  4.074   1.00 98.79 59  A  1 
ATOM   442  C C   . GLN A  1  59  ? -26.962 -3.652  4.755   1.00 98.78 59  A  1 
ATOM   443  O O   . GLN A  1  59  ? -27.613 -4.466  4.108   1.00 98.16 59  A  1 
ATOM   444  C CB  . GLN A  1  59  ? -26.567 -2.384  2.561   1.00 98.42 59  A  1 
ATOM   445  C CG  . GLN A  1  59  ? -26.240 -1.014  1.968   1.00 96.91 59  A  1 
ATOM   446  C CD  . GLN A  1  59  ? -26.655 -0.892  0.505   1.00 95.35 59  A  1 
ATOM   447  O OE1 . GLN A  1  59  ? -26.847 -1.867  -0.212  1.00 88.24 59  A  1 
ATOM   448  N NE2 . GLN A  1  59  ? -26.815 0.303   0.014   1.00 86.30 59  A  1 
ATOM   449  N N   . ILE A  1  60  ? -26.800 -3.784  6.063   1.00 98.76 60  A  1 
ATOM   450  C CA  . ILE A  1  60  ? -27.449 -4.858  6.825   1.00 98.76 60  A  1 
ATOM   451  C C   . ILE A  1  60  ? -28.970 -4.751  6.701   1.00 98.72 60  A  1 
ATOM   452  O O   . ILE A  1  60  ? -29.553 -3.710  7.015   1.00 98.54 60  A  1 
ATOM   453  C CB  . ILE A  1  60  ? -26.996 -4.859  8.296   1.00 98.61 60  A  1 
ATOM   454  C CG1 . ILE A  1  60  ? -25.495 -5.174  8.437   1.00 97.26 60  A  1 
ATOM   455  C CG2 . ILE A  1  60  ? -27.817 -5.849  9.155   1.00 98.04 60  A  1 
ATOM   456  C CD1 . ILE A  1  60  ? -25.056 -6.553  7.917   1.00 95.22 60  A  1 
ATOM   457  N N   . ASP A  1  61  ? -29.599 -5.849  6.296   1.00 98.69 61  A  1 
ATOM   458  C CA  . ASP A  1  61  ? -31.043 -5.973  6.160   1.00 98.67 61  A  1 
ATOM   459  C C   . ASP A  1  61  ? -31.609 -7.024  7.119   1.00 98.62 61  A  1 
ATOM   460  O O   . ASP A  1  61  ? -31.534 -8.221  6.845   1.00 98.16 61  A  1 
ATOM   461  C CB  . ASP A  1  61  ? -31.413 -6.283  4.704   1.00 98.44 61  A  1 
ATOM   462  C CG  . ASP A  1  61  ? -32.918 -6.161  4.468   1.00 98.29 61  A  1 
ATOM   463  O OD1 . ASP A  1  61  ? -33.667 -5.812  5.417   1.00 97.29 61  A  1 
ATOM   464  O OD2 . ASP A  1  61  ? -33.357 -6.329  3.319   1.00 97.04 61  A  1 
ATOM   465  N N   . PRO A  1  62  ? -32.223 -6.604  8.226   1.00 98.44 62  A  1 
ATOM   466  C CA  . PRO A  1  62  ? -32.892 -7.526  9.143   1.00 98.14 62  A  1 
ATOM   467  C C   . PRO A  1  62  ? -34.094 -8.250  8.532   1.00 98.02 62  A  1 
ATOM   468  O O   . PRO A  1  62  ? -34.558 -9.233  9.102   1.00 97.02 62  A  1 
ATOM   469  C CB  . PRO A  1  62  ? -33.335 -6.664  10.329  1.00 97.71 62  A  1 
ATOM   470  C CG  . PRO A  1  62  ? -32.432 -5.438  10.249  1.00 96.80 62  A  1 
ATOM   471  C CD  . PRO A  1  62  ? -32.231 -5.265  8.757   1.00 98.16 62  A  1 
ATOM   472  N N   . LEU A  1  63  ? -34.604 -7.777  7.403   1.00 98.27 63  A  1 
ATOM   473  C CA  . LEU A  1  63  ? -35.754 -8.357  6.709   1.00 98.04 63  A  1 
ATOM   474  C C   . LEU A  1  63  ? -35.344 -9.384  5.650   1.00 98.14 63  A  1 
ATOM   475  O O   . LEU A  1  63  ? -36.213 -10.006 5.038   1.00 97.40 63  A  1 
ATOM   476  C CB  . LEU A  1  63  ? -36.610 -7.242  6.096   1.00 97.67 63  A  1 
ATOM   477  C CG  . LEU A  1  63  ? -37.100 -6.161  7.074   1.00 96.72 63  A  1 
ATOM   478  C CD1 . LEU A  1  63  ? -37.906 -5.116  6.310   1.00 95.07 63  A  1 
ATOM   479  C CD2 . LEU A  1  63  ? -37.991 -6.742  8.169   1.00 94.81 63  A  1 
ATOM   480  N N   . TYR A  1  64  ? -34.049 -9.581  5.427   1.00 97.95 64  A  1 
ATOM   481  C CA  . TYR A  1  64  ? -33.546 -10.547 4.463   1.00 98.10 64  A  1 
ATOM   482  C C   . TYR A  1  64  ? -33.997 -11.969 4.816   1.00 98.11 64  A  1 
ATOM   483  O O   . TYR A  1  64  ? -33.778 -12.461 5.928   1.00 97.64 64  A  1 
ATOM   484  C CB  . TYR A  1  64  ? -32.023 -10.460 4.388   1.00 98.00 64  A  1 
ATOM   485  C CG  . TYR A  1  64  ? -31.413 -11.446 3.415   1.00 98.18 64  A  1 
ATOM   486  C CD1 . TYR A  1  64  ? -31.013 -12.719 3.851   1.00 97.67 64  A  1 
ATOM   487  C CD2 . TYR A  1  64  ? -31.270 -11.098 2.059   1.00 97.66 64  A  1 
ATOM   488  C CE1 . TYR A  1  64  ? -30.473 -13.648 2.944   1.00 97.45 64  A  1 
ATOM   489  C CE2 . TYR A  1  64  ? -30.725 -12.020 1.134   1.00 97.29 64  A  1 
ATOM   490  C CZ  . TYR A  1  64  ? -30.328 -13.291 1.592   1.00 97.72 64  A  1 
ATOM   491  O OH  . TYR A  1  64  ? -29.793 -14.196 0.701   1.00 97.12 64  A  1 
ATOM   492  N N   . ASN A  1  65  ? -34.590 -12.650 3.838   1.00 97.96 65  A  1 
ATOM   493  C CA  . ASN A  1  65  ? -34.982 -14.041 3.938   1.00 97.97 65  A  1 
ATOM   494  C C   . ASN A  1  65  ? -34.084 -14.907 3.049   1.00 97.89 65  A  1 
ATOM   495  O O   . ASN A  1  65  ? -34.200 -14.885 1.819   1.00 97.27 65  A  1 
ATOM   496  C CB  . ASN A  1  65  ? -36.471 -14.175 3.588   1.00 97.53 65  A  1 
ATOM   497  C CG  . ASN A  1  65  ? -36.964 -15.612 3.683   1.00 96.91 65  A  1 
ATOM   498  O OD1 . ASN A  1  65  ? -36.272 -16.524 4.105   1.00 94.37 65  A  1 
ATOM   499  N ND2 . ASN A  1  65  ? -38.196 -15.854 3.282   1.00 93.73 65  A  1 
ATOM   500  N N   . ALA A  1  66  ? -33.264 -15.734 3.657   1.00 97.57 66  A  1 
ATOM   501  C CA  . ALA A  1  66  ? -32.348 -16.631 2.953   1.00 97.12 66  A  1 
ATOM   502  C C   . ALA A  1  66  ? -33.048 -17.641 2.020   1.00 96.91 66  A  1 
ATOM   503  O O   . ALA A  1  66  ? -32.416 -18.179 1.108   1.00 95.38 66  A  1 
ATOM   504  C CB  . ALA A  1  66  ? -31.507 -17.367 4.009   1.00 96.53 66  A  1 
ATOM   505  N N   . TYR A  1  67  ? -34.340 -17.883 2.214   1.00 97.36 67  A  1 
ATOM   506  C CA  . TYR A  1  67  ? -35.164 -18.795 1.413   1.00 97.34 67  A  1 
ATOM   507  C C   . TYR A  1  67  ? -36.024 -18.068 0.362   1.00 97.30 67  A  1 
ATOM   508  O O   . TYR A  1  67  ? -36.820 -18.708 -0.324  1.00 95.66 67  A  1 
ATOM   509  C CB  . TYR A  1  67  ? -36.026 -19.642 2.338   1.00 96.92 67  A  1 
ATOM   510  C CG  . TYR A  1  67  ? -35.246 -20.489 3.321   1.00 96.63 67  A  1 
ATOM   511  C CD1 . TYR A  1  67  ? -34.754 -21.752 2.931   1.00 94.29 67  A  1 
ATOM   512  C CD2 . TYR A  1  67  ? -35.000 -20.029 4.627   1.00 94.75 67  A  1 
ATOM   513  C CE1 . TYR A  1  67  ? -34.037 -22.547 3.835   1.00 93.63 67  A  1 
ATOM   514  C CE2 . TYR A  1  67  ? -34.278 -20.811 5.542   1.00 93.75 67  A  1 
ATOM   515  C CZ  . TYR A  1  67  ? -33.801 -22.073 5.140   1.00 94.06 67  A  1 
ATOM   516  O OH  . TYR A  1  67  ? -33.098 -22.841 6.021   1.00 92.24 67  A  1 
ATOM   517  N N   . SER A  1  68  ? -35.881 -16.770 0.242   1.00 97.09 68  A  1 
ATOM   518  C CA  . SER A  1  68  ? -36.513 -15.981 -0.808  1.00 97.16 68  A  1 
ATOM   519  C C   . SER A  1  68  ? -35.492 -15.654 -1.885  1.00 96.96 68  A  1 
ATOM   520  O O   . SER A  1  68  ? -34.473 -15.037 -1.595  1.00 95.87 68  A  1 
ATOM   521  C CB  . SER A  1  68  ? -37.110 -14.696 -0.237  1.00 96.86 68  A  1 
ATOM   522  O OG  . SER A  1  68  ? -37.726 -13.959 -1.272  1.00 94.21 68  A  1 
ATOM   523  N N   . THR A  1  69  ? -35.795 -16.039 -3.121  1.00 96.95 69  A  1 
ATOM   524  C CA  . THR A  1  69  ? -35.001 -15.643 -4.291  1.00 96.30 69  A  1 
ATOM   525  C C   . THR A  1  69  ? -35.646 -14.493 -5.065  1.00 96.31 69  A  1 
ATOM   526  O O   . THR A  1  69  ? -35.226 -14.186 -6.180  1.00 94.57 69  A  1 
ATOM   527  C CB  . THR A  1  69  ? -34.721 -16.834 -5.217  1.00 95.19 69  A  1 
ATOM   528  O OG1 . THR A  1  69  ? -35.930 -17.373 -5.699  1.00 90.65 69  A  1 
ATOM   529  C CG2 . THR A  1  69  ? -33.972 -17.955 -4.502  1.00 90.11 69  A  1 
ATOM   530  N N   . ASP A  1  70  ? -36.664 -13.878 -4.502  1.00 96.35 70  A  1 
ATOM   531  C CA  . ASP A  1  70  ? -37.355 -12.762 -5.137  1.00 96.22 70  A  1 
ATOM   532  C C   . ASP A  1  70  ? -36.554 -11.462 -4.966  1.00 96.64 70  A  1 
ATOM   533  O O   . ASP A  1  70  ? -36.703 -10.715 -4.002  1.00 95.66 70  A  1 
ATOM   534  C CB  . ASP A  1  70  ? -38.791 -12.641 -4.616  1.00 95.06 70  A  1 
ATOM   535  C CG  . ASP A  1  70  ? -39.541 -11.496 -5.308  1.00 91.44 70  A  1 
ATOM   536  O OD1 . ASP A  1  70  ? -39.040 -10.959 -6.328  1.00 86.57 70  A  1 
ATOM   537  O OD2 . ASP A  1  70  ? -40.619 -11.118 -4.804  1.00 86.33 70  A  1 
ATOM   538  N N   . VAL A  1  71  ? -35.719 -11.212 -5.952  1.00 96.98 71  A  1 
ATOM   539  C CA  . VAL A  1  71  ? -34.886 -10.002 -6.007  1.00 96.76 71  A  1 
ATOM   540  C C   . VAL A  1  71  ? -35.744 -8.733  -6.121  1.00 96.71 71  A  1 
ATOM   541  O O   . VAL A  1  71  ? -35.344 -7.689  -5.629  1.00 94.77 71  A  1 
ATOM   542  C CB  . VAL A  1  71  ? -33.895 -10.106 -7.176  1.00 95.42 71  A  1 
ATOM   543  C CG1 . VAL A  1  71  ? -32.993 -8.879  -7.291  1.00 88.84 71  A  1 
ATOM   544  C CG2 . VAL A  1  71  ? -32.990 -11.338 -7.025  1.00 89.69 71  A  1 
ATOM   545  N N   . SER A  1  72  ? -36.942 -8.836  -6.722  1.00 96.78 72  A  1 
ATOM   546  C CA  . SER A  1  72  ? -37.822 -7.668  -6.865  1.00 96.27 72  A  1 
ATOM   547  C C   . SER A  1  72  ? -38.323 -7.142  -5.517  1.00 96.34 72  A  1 
ATOM   548  O O   . SER A  1  72  ? -38.549 -5.947  -5.369  1.00 95.10 72  A  1 
ATOM   549  C CB  . SER A  1  72  ? -39.000 -7.995  -7.793  1.00 95.86 72  A  1 
ATOM   550  O OG  . SER A  1  72  ? -39.995 -8.769  -7.172  1.00 83.22 72  A  1 
ATOM   551  N N   . SER A  1  73  ? -38.403 -8.023  -4.530  1.00 96.84 73  A  1 
ATOM   552  C CA  . SER A  1  73  ? -38.717 -7.685  -3.142  1.00 96.47 73  A  1 
ATOM   553  C C   . SER A  1  73  ? -37.462 -7.559  -2.263  1.00 96.90 73  A  1 
ATOM   554  O O   . SER A  1  73  ? -37.566 -7.604  -1.039  1.00 95.49 73  A  1 
ATOM   555  C CB  . SER A  1  73  ? -39.713 -8.693  -2.566  1.00 94.71 73  A  1 
ATOM   556  O OG  . SER A  1  73  ? -39.135 -9.959  -2.402  1.00 79.92 73  A  1 
ATOM   557  N N   . LEU A  1  74  ? -36.292 -7.425  -2.864  1.00 97.46 74  A  1 
ATOM   558  C CA  . LEU A  1  74  ? -34.999 -7.378  -2.162  1.00 97.57 74  A  1 
ATOM   559  C C   . LEU A  1  74  ? -34.742 -8.623  -1.286  1.00 97.79 74  A  1 
ATOM   560  O O   . LEU A  1  74  ? -34.140 -8.524  -0.215  1.00 96.72 74  A  1 
ATOM   561  C CB  . LEU A  1  74  ? -34.869 -6.056  -1.379  1.00 97.04 74  A  1 
ATOM   562  C CG  . LEU A  1  74  ? -34.937 -4.775  -2.230  1.00 95.48 74  A  1 
ATOM   563  C CD1 . LEU A  1  74  ? -35.060 -3.565  -1.300  1.00 93.08 74  A  1 
ATOM   564  C CD2 . LEU A  1  74  ? -33.680 -4.610  -3.075  1.00 92.89 74  A  1 
ATOM   565  N N   . CYS A  1  75  ? -35.216 -9.800  -1.736  1.00 97.60 75  A  1 
ATOM   566  C CA  . CYS A  1  75  ? -35.143 -11.052 -0.974  1.00 97.74 75  A  1 
ATOM   567  C C   . CYS A  1  75  ? -35.842 -10.973 0.397   1.00 97.80 75  A  1 
ATOM   568  O O   . CYS A  1  75  ? -35.461 -11.676 1.336   1.00 96.50 75  A  1 
ATOM   569  C CB  . CYS A  1  75  ? -33.691 -11.542 -0.894  1.00 97.45 75  A  1 
ATOM   570  S SG  . CYS A  1  75  ? -32.884 -11.754 -2.505  1.00 96.82 75  A  1 
ATOM   571  N N   . ARG A  1  76  ? -36.871 -10.148 0.511   1.00 97.69 76  A  1 
ATOM   572  C CA  . ARG A  1  76  ? -37.719 -10.013 1.713   1.00 97.44 76  A  1 
ATOM   573  C C   . ARG A  1  76  ? -39.045 -10.773 1.579   1.00 96.96 76  A  1 
ATOM   574  O O   . ARG A  1  76  ? -39.885 -10.713 2.467   1.00 94.21 76  A  1 
ATOM   575  C CB  . ARG A  1  76  ? -37.968 -8.525  2.002   1.00 96.99 76  A  1 
ATOM   576  C CG  . ARG A  1  76  ? -36.683 -7.731  2.268   1.00 96.67 76  A  1 
ATOM   577  C CD  . ARG A  1  76  ? -37.023 -6.250  2.465   1.00 96.26 76  A  1 
ATOM   578  N NE  . ARG A  1  76  ? -35.823 -5.455  2.752   1.00 96.42 76  A  1 
ATOM   579  C CZ  . ARG A  1  76  ? -35.734 -4.145  2.842   1.00 96.65 76  A  1 
ATOM   580  N NH1 . ARG A  1  76  ? -36.758 -3.363  2.657   1.00 94.78 76  A  1 
ATOM   581  N NH2 . ARG A  1  76  ? -34.599 -3.597  3.126   1.00 94.64 76  A  1 
ATOM   582  N N   . GLY A  1  77  ? -39.233 -11.451 0.464   1.00 96.44 77  A  1 
ATOM   583  C CA  . GLY A  1  77  ? -40.445 -12.197 0.159   1.00 95.77 77  A  1 
ATOM   584  C C   . GLY A  1  77  ? -40.573 -13.503 0.956   1.00 96.30 77  A  1 
ATOM   585  O O   . GLY A  1  77  ? -39.733 -13.868 1.774   1.00 94.57 77  A  1 
ATOM   586  N N   . ASN A  1  78  ? -41.633 -14.218 0.664   1.00 95.93 78  A  1 
ATOM   587  C CA  . ASN A  1  78  ? -41.875 -15.532 1.244   1.00 95.76 78  A  1 
ATOM   588  C C   . ASN A  1  78  ? -40.864 -16.569 0.739   1.00 96.22 78  A  1 
ATOM   589  O O   . ASN A  1  78  ? -40.258 -16.397 -0.323  1.00 94.71 78  A  1 
ATOM   590  C CB  . ASN A  1  78  ? -43.316 -15.963 0.934   1.00 94.53 78  A  1 
ATOM   591  C CG  . ASN A  1  78  ? -44.343 -15.116 1.658   1.00 89.26 78  A  1 
ATOM   592  O OD1 . ASN A  1  78  ? -44.164 -14.676 2.772   1.00 80.22 78  A  1 
ATOM   593  N ND2 . ASN A  1  78  ? -45.479 -14.871 1.047   1.00 79.44 78  A  1 
ATOM   594  N N   . ASN A  1  79  ? -40.757 -17.678 1.452   1.00 95.50 79  A  1 
ATOM   595  C CA  . ASN A  1  79  ? -39.923 -18.795 1.040   1.00 95.55 79  A  1 
ATOM   596  C C   . ASN A  1  79  ? -40.376 -19.319 -0.331  1.00 95.34 79  A  1 
ATOM   597  O O   . ASN A  1  79  ? -41.516 -19.741 -0.485  1.00 93.44 79  A  1 
ATOM   598  C CB  . ASN A  1  79  ? -39.989 -19.929 2.075   1.00 94.57 79  A  1 
ATOM   599  C CG  . ASN A  1  79  ? -39.438 -19.575 3.447   1.00 91.61 79  A  1 
ATOM   600  O OD1 . ASN A  1  79  ? -39.070 -18.459 3.757   1.00 85.46 79  A  1 
ATOM   601  N ND2 . ASN A  1  79  ? -39.392 -20.534 4.342   1.00 86.43 79  A  1 
ATOM   602  N N   . ASN A  1  80  ? -39.462 -19.328 -1.290  1.00 95.30 80  A  1 
ATOM   603  C CA  . ASN A  1  80  ? -39.654 -19.894 -2.624  1.00 94.60 80  A  1 
ATOM   604  C C   . ASN A  1  80  ? -38.461 -20.756 -3.071  1.00 94.68 80  A  1 
ATOM   605  O O   . ASN A  1  80  ? -38.433 -21.241 -4.194  1.00 90.62 80  A  1 
ATOM   606  C CB  . ASN A  1  80  ? -39.988 -18.760 -3.607  1.00 92.88 80  A  1 
ATOM   607  C CG  . ASN A  1  80  ? -38.812 -17.845 -3.898  1.00 93.14 80  A  1 
ATOM   608  O OD1 . ASN A  1  80  ? -37.734 -17.946 -3.338  1.00 85.17 80  A  1 
ATOM   609  N ND2 . ASN A  1  80  ? -38.981 -16.916 -4.810  1.00 86.23 80  A  1 
ATOM   610  N N   . SER A  1  81  ? -37.483 -20.942 -2.187  1.00 94.71 81  A  1 
ATOM   611  C CA  . SER A  1  81  ? -36.302 -21.760 -2.394  1.00 93.90 81  A  1 
ATOM   612  C C   . SER A  1  81  ? -36.146 -22.750 -1.246  1.00 94.24 81  A  1 
ATOM   613  O O   . SER A  1  81  ? -36.279 -22.385 -0.082  1.00 92.28 81  A  1 
ATOM   614  C CB  . SER A  1  81  ? -35.066 -20.856 -2.490  1.00 91.68 81  A  1 
ATOM   615  O OG  . SER A  1  81  ? -33.891 -21.627 -2.646  1.00 85.68 81  A  1 
ATOM   616  N N   . GLU A  1  82  ? -35.804 -23.993 -1.592  1.00 93.71 82  A  1 
ATOM   617  C CA  . GLU A  1  82  ? -35.391 -24.987 -0.589  1.00 93.07 82  A  1 
ATOM   618  C C   . GLU A  1  82  ? -33.940 -24.775 -0.142  1.00 92.85 82  A  1 
ATOM   619  O O   . GLU A  1  82  ? -33.519 -25.256 0.908   1.00 90.29 82  A  1 
ATOM   620  C CB  . GLU A  1  82  ? -35.547 -26.401 -1.163  1.00 92.46 82  A  1 
ATOM   621  C CG  . GLU A  1  82  ? -37.015 -26.757 -1.474  1.00 81.80 82  A  1 
ATOM   622  C CD  . GLU A  1  82  ? -37.193 -28.220 -1.890  1.00 72.44 82  A  1 
ATOM   623  O OE1 . GLU A  1  82  ? -38.366 -28.651 -1.958  1.00 64.89 82  A  1 
ATOM   624  O OE2 . GLU A  1  82  ? -36.182 -28.920 -2.137  1.00 66.91 82  A  1 
ATOM   625  N N   . ILE A  1  83  ? -33.174 -24.060 -0.943  1.00 92.88 83  A  1 
ATOM   626  C CA  . ILE A  1  83  ? -31.762 -23.797 -0.694  1.00 91.98 83  A  1 
ATOM   627  C C   . ILE A  1  83  ? -31.650 -22.449 0.014   1.00 93.36 83  A  1 
ATOM   628  O O   . ILE A  1  83  ? -32.058 -21.430 -0.540  1.00 92.06 83  A  1 
ATOM   629  C CB  . ILE A  1  83  ? -30.963 -23.841 -2.009  1.00 88.44 83  A  1 
ATOM   630  C CG1 . ILE A  1  83  ? -31.102 -25.226 -2.701  1.00 78.09 83  A  1 
ATOM   631  C CG2 . ILE A  1  83  ? -29.484 -23.515 -1.728  1.00 75.13 83  A  1 
ATOM   632  C CD1 . ILE A  1  83  ? -30.610 -25.242 -4.150  1.00 69.05 83  A  1 
ATOM   633  N N   . ALA A  1  84  ? -31.043 -22.456 1.185   1.00 92.75 84  A  1 
ATOM   634  C CA  . ALA A  1  84  ? -30.767 -21.229 1.918   1.00 93.41 84  A  1 
ATOM   635  C C   . ALA A  1  84  ? -29.583 -20.467 1.310   1.00 94.08 84  A  1 
ATOM   636  O O   . ALA A  1  84  ? -28.479 -20.999 1.216   1.00 92.42 84  A  1 
ATOM   637  C CB  . ALA A  1  84  ? -30.522 -21.587 3.391   1.00 92.17 84  A  1 
ATOM   638  N N   . ASN A  1  85  ? -29.810 -19.213 0.977   1.00 95.50 85  A  1 
ATOM   639  C CA  . ASN A  1  85  ? -28.776 -18.268 0.550   1.00 95.97 85  A  1 
ATOM   640  C C   . ASN A  1  85  ? -28.313 -17.424 1.744   1.00 96.53 85  A  1 
ATOM   641  O O   . ASN A  1  85  ? -28.556 -16.224 1.814   1.00 95.90 85  A  1 
ATOM   642  C CB  . ASN A  1  85  ? -29.320 -17.428 -0.615  1.00 95.36 85  A  1 
ATOM   643  C CG  . ASN A  1  85  ? -29.601 -18.270 -1.839  1.00 92.67 85  A  1 
ATOM   644  O OD1 . ASN A  1  85  ? -28.720 -18.867 -2.425  1.00 84.10 85  A  1 
ATOM   645  N ND2 . ASN A  1  85  ? -30.843 -18.347 -2.255  1.00 82.18 85  A  1 
ATOM   646  N N   . ASN A  1  86  ? -27.667 -18.078 2.701   1.00 96.50 86  A  1 
ATOM   647  C CA  . ASN A  1  86  ? -27.369 -17.487 4.011   1.00 96.52 86  A  1 
ATOM   648  C C   . ASN A  1  86  ? -26.434 -16.270 3.987   1.00 96.91 86  A  1 
ATOM   649  O O   . ASN A  1  86  ? -26.391 -15.531 4.965   1.00 95.84 86  A  1 
ATOM   650  C CB  . ASN A  1  86  ? -26.767 -18.575 4.916   1.00 95.86 86  A  1 
ATOM   651  C CG  . ASN A  1  86  ? -27.761 -19.663 5.279   1.00 94.08 86  A  1 
ATOM   652  O OD1 . ASN A  1  86  ? -28.938 -19.434 5.448   1.00 87.25 86  A  1 
ATOM   653  N ND2 . ASN A  1  86  ? -27.308 -20.886 5.416   1.00 85.56 86  A  1 
ATOM   654  N N   . PHE A  1  87  ? -25.677 -16.087 2.908   1.00 97.22 87  A  1 
ATOM   655  C CA  . PHE A  1  87  ? -24.650 -15.044 2.813   1.00 97.39 87  A  1 
ATOM   656  C C   . PHE A  1  87  ? -24.976 -13.947 1.797   1.00 97.40 87  A  1 
ATOM   657  O O   . PHE A  1  87  ? -24.118 -13.123 1.479   1.00 96.03 87  A  1 
ATOM   658  C CB  . PHE A  1  87  ? -23.285 -15.696 2.572   1.00 97.04 87  A  1 
ATOM   659  C CG  . PHE A  1  87  ? -22.885 -16.664 3.661   1.00 96.81 87  A  1 
ATOM   660  C CD1 . PHE A  1  87  ? -22.562 -16.196 4.950   1.00 94.98 87  A  1 
ATOM   661  C CD2 . PHE A  1  87  ? -22.866 -18.054 3.412   1.00 94.97 87  A  1 
ATOM   662  C CE1 . PHE A  1  87  ? -22.213 -17.082 5.969   1.00 94.09 87  A  1 
ATOM   663  C CE2 . PHE A  1  87  ? -22.514 -18.953 4.432   1.00 94.03 87  A  1 
ATOM   664  C CZ  . PHE A  1  87  ? -22.190 -18.463 5.708   1.00 94.70 87  A  1 
ATOM   665  N N   . GLY A  1  88  ? -26.212 -13.914 1.308   1.00 97.27 88  A  1 
ATOM   666  C CA  . GLY A  1  88  ? -26.672 -12.907 0.366   1.00 97.12 88  A  1 
ATOM   667  C C   . GLY A  1  88  ? -26.975 -13.459 -1.017  1.00 97.38 88  A  1 
ATOM   668  O O   . GLY A  1  88  ? -26.694 -14.615 -1.344  1.00 96.04 88  A  1 
ATOM   669  N N   . GLN A  1  89  ? -27.570 -12.597 -1.825  1.00 97.53 89  A  1 
ATOM   670  C CA  . GLN A  1  89  ? -27.909 -12.856 -3.220  1.00 97.63 89  A  1 
ATOM   671  C C   . GLN A  1  89  ? -27.664 -11.580 -4.016  1.00 97.84 89  A  1 
ATOM   672  O O   . GLN A  1  89  ? -27.882 -10.478 -3.505  1.00 97.35 89  A  1 
ATOM   673  C CB  . GLN A  1  89  ? -29.383 -13.284 -3.333  1.00 96.97 89  A  1 
ATOM   674  C CG  . GLN A  1  89  ? -29.651 -14.654 -2.703  1.00 95.50 89  A  1 
ATOM   675  C CD  . GLN A  1  89  ? -31.132 -15.008 -2.704  1.00 95.85 89  A  1 
ATOM   676  O OE1 . GLN A  1  89  ? -31.685 -15.484 -3.670  1.00 89.86 89  A  1 
ATOM   677  N NE2 . GLN A  1  89  ? -31.812 -14.791 -1.602  1.00 89.32 89  A  1 
ATOM   678  N N   . TYR A  1  90  ? -27.240 -11.722 -5.261  1.00 97.73 90  A  1 
ATOM   679  C CA  . TYR A  1  90  ? -27.077 -10.568 -6.136  1.00 97.76 90  A  1 
ATOM   680  C C   . TYR A  1  90  ? -28.416 -9.843  -6.324  1.00 97.53 90  A  1 
ATOM   681  O O   . TYR A  1  90  ? -29.410 -10.460 -6.665  1.00 96.31 90  A  1 
ATOM   682  C CB  . TYR A  1  90  ? -26.514 -11.007 -7.498  1.00 97.48 90  A  1 
ATOM   683  C CG  . TYR A  1  90  ? -25.193 -11.748 -7.424  1.00 97.69 90  A  1 
ATOM   684  C CD1 . TYR A  1  90  ? -24.059 -11.138 -6.838  1.00 97.00 90  A  1 
ATOM   685  C CD2 . TYR A  1  90  ? -25.080 -13.054 -7.945  1.00 96.97 90  A  1 
ATOM   686  C CE1 . TYR A  1  90  ? -22.842 -11.822 -6.764  1.00 96.85 90  A  1 
ATOM   687  C CE2 . TYR A  1  90  ? -23.859 -13.745 -7.883  1.00 96.64 90  A  1 
ATOM   688  C CZ  . TYR A  1  90  ? -22.738 -13.122 -7.293  1.00 97.21 90  A  1 
ATOM   689  O OH  . TYR A  1  90  ? -21.550 -13.794 -7.213  1.00 96.44 90  A  1 
ATOM   690  N N   . GLY A  1  91  ? -28.407 -8.539  -6.103  1.00 97.89 91  A  1 
ATOM   691  C CA  . GLY A  1  91  ? -29.599 -7.707  -6.182  1.00 97.75 91  A  1 
ATOM   692  C C   . GLY A  1  91  ? -30.360 -7.562  -4.862  1.00 97.92 91  A  1 
ATOM   693  O O   . GLY A  1  91  ? -31.415 -6.929  -4.849  1.00 96.91 91  A  1 
ATOM   694  N N   . CYS A  1  92  ? -29.843 -8.124  -3.771  1.00 98.21 92  A  1 
ATOM   695  C CA  . CYS A  1  92  ? -30.412 -7.973  -2.438  1.00 98.29 92  A  1 
ATOM   696  C C   . CYS A  1  92  ? -29.392 -7.377  -1.462  1.00 98.25 92  A  1 
ATOM   697  O O   . CYS A  1  92  ? -28.186 -7.447  -1.685  1.00 97.33 92  A  1 
ATOM   698  C CB  . CYS A  1  92  ? -30.950 -9.327  -1.965  1.00 97.92 92  A  1 
ATOM   699  S SG  . CYS A  1  92  ? -32.295 -9.919  -3.019  1.00 97.34 92  A  1 
ATOM   700  N N   . ASN A  1  93  ? -29.886 -6.791  -0.377  1.00 98.06 93  A  1 
ATOM   701  C CA  . ASN A  1  93  ? -29.053 -6.255  0.689   1.00 97.86 93  A  1 
ATOM   702  C C   . ASN A  1  93  ? -28.365 -7.369  1.501   1.00 98.29 93  A  1 
ATOM   703  O O   . ASN A  1  93  ? -28.552 -8.555  1.255   1.00 97.29 93  A  1 
ATOM   704  C CB  . ASN A  1  93  ? -29.906 -5.350  1.585   1.00 96.53 93  A  1 
ATOM   705  C CG  . ASN A  1  93  ? -30.453 -4.140  0.862   1.00 93.81 93  A  1 
ATOM   706  O OD1 . ASN A  1  93  ? -29.738 -3.240  0.467   1.00 84.33 93  A  1 
ATOM   707  N ND2 . ASN A  1  93  ? -31.756 -4.072  0.694   1.00 83.10 93  A  1 
ATOM   708  N N   . THR A  1  94  ? -27.561 -6.976  2.480   1.00 98.42 94  A  1 
ATOM   709  C CA  . THR A  1  94  ? -26.690 -7.887  3.218   1.00 98.66 94  A  1 
ATOM   710  C C   . THR A  1  94  ? -27.404 -8.540  4.406   1.00 98.68 94  A  1 
ATOM   711  O O   . THR A  1  94  ? -27.841 -7.833  5.313   1.00 98.32 94  A  1 
ATOM   712  C CB  . THR A  1  94  ? -25.452 -7.140  3.713   1.00 98.43 94  A  1 
ATOM   713  O OG1 . THR A  1  94  ? -24.875 -6.420  2.660   1.00 95.98 94  A  1 
ATOM   714  C CG2 . THR A  1  94  ? -24.377 -8.072  4.255   1.00 96.70 94  A  1 
ATOM   715  N N   . PRO A  1  95  ? -27.469 -9.877  4.465   1.00 98.40 95  A  1 
ATOM   716  C CA  . PRO A  1  95  ? -27.913 -10.554 5.675   1.00 98.33 95  A  1 
ATOM   717  C C   . PRO A  1  95  ? -26.885 -10.396 6.800   1.00 98.33 95  A  1 
ATOM   718  O O   . PRO A  1  95  ? -25.673 -10.381 6.566   1.00 97.84 95  A  1 
ATOM   719  C CB  . PRO A  1  95  ? -28.099 -12.023 5.284   1.00 97.57 95  A  1 
ATOM   720  C CG  . PRO A  1  95  ? -27.133 -12.207 4.123   1.00 95.09 95  A  1 
ATOM   721  C CD  . PRO A  1  95  ? -27.109 -10.837 3.442   1.00 97.81 95  A  1 
ATOM   722  N N   . GLU A  1  96  ? -27.337 -10.364 8.032   1.00 97.90 96  A  1 
ATOM   723  C CA  . GLU A  1  96  ? -26.465 -10.194 9.201   1.00 97.73 96  A  1 
ATOM   724  C C   . GLU A  1  96  ? -25.392 -11.296 9.308   1.00 97.95 96  A  1 
ATOM   725  O O   . GLU A  1  96  ? -24.263 -11.040 9.710   1.00 97.27 96  A  1 
ATOM   726  C CB  . GLU A  1  96  ? -27.354 -10.106 10.457  1.00 96.33 96  A  1 
ATOM   727  C CG  . GLU A  1  96  ? -26.587 -9.590  11.682  1.00 87.11 96  A  1 
ATOM   728  C CD  . GLU A  1  96  ? -27.483 -9.214  12.877  1.00 87.09 96  A  1 
ATOM   729  O OE1 . GLU A  1  96  ? -26.945 -9.053  13.994  1.00 82.80 96  A  1 
ATOM   730  O OE2 . GLU A  1  96  ? -28.706 -9.009  12.740  1.00 83.73 96  A  1 
ATOM   731  N N   . GLY A  1  97  ? -25.705 -12.513 8.847   1.00 97.88 97  A  1 
ATOM   732  C CA  . GLY A  1  97  ? -24.750 -13.620 8.797   1.00 97.66 97  A  1 
ATOM   733  C C   . GLY A  1  97  ? -23.523 -13.353 7.920   1.00 97.93 97  A  1 
ATOM   734  O O   . GLY A  1  97  ? -22.454 -13.911 8.181   1.00 97.46 97  A  1 
ATOM   735  N N   . THR A  1  98  ? -23.633 -12.471 6.927   1.00 98.28 98  A  1 
ATOM   736  C CA  . THR A  1  98  ? -22.488 -12.067 6.100   1.00 98.37 98  A  1 
ATOM   737  C C   . THR A  1  98  ? -21.526 -11.190 6.887   1.00 98.42 98  A  1 
ATOM   738  O O   . THR A  1  98  ? -20.319 -11.423 6.838   1.00 98.26 98  A  1 
ATOM   739  C CB  . THR A  1  98  ? -22.944 -11.342 4.826   1.00 98.16 98  A  1 
ATOM   740  O OG1 . THR A  1  98  ? -23.837 -12.181 4.143   1.00 96.51 98  A  1 
ATOM   741  C CG2 . THR A  1  98  ? -21.798 -11.041 3.863   1.00 96.82 98  A  1 
ATOM   742  N N   . LEU A  1  99  ? -22.044 -10.269 7.687   1.00 98.41 99  A  1 
ATOM   743  C CA  . LEU A  1  99  ? -21.235 -9.481  8.619   1.00 98.54 99  A  1 
ATOM   744  C C   . LEU A  1  99  ? -20.519 -10.392 9.623   1.00 98.52 99  A  1 
ATOM   745  O O   . LEU A  1  99  ? -19.308 -10.279 9.796   1.00 98.28 99  A  1 
ATOM   746  C CB  . LEU A  1  99  ? -22.132 -8.447  9.323   1.00 98.47 99  A  1 
ATOM   747  C CG  . LEU A  1  99  ? -21.451 -7.674  10.467  1.00 98.16 99  A  1 
ATOM   748  C CD1 . LEU A  1  99  ? -20.267 -6.843  9.974   1.00 97.64 99  A  1 
ATOM   749  C CD2 . LEU A  1  99  ? -22.457 -6.738  11.122  1.00 97.52 99  A  1 
ATOM   750  N N   . ASP A  1  100 ? -21.240 -11.326 10.212  1.00 98.47 100 A  1 
ATOM   751  C CA  . ASP A  1  100 ? -20.669 -12.240 11.189  1.00 98.47 100 A  1 
ATOM   752  C C   . ASP A  1  100 ? -19.566 -13.112 10.579  1.00 98.43 100 A  1 
ATOM   753  O O   . ASP A  1  100 ? -18.491 -13.247 11.172  1.00 98.11 100 A  1 
ATOM   754  C CB  . ASP A  1  100 ? -21.783 -13.124 11.790  1.00 98.15 100 A  1 
ATOM   755  C CG  . ASP A  1  100 ? -22.708 -12.346 12.727  1.00 97.17 100 A  1 
ATOM   756  O OD1 . ASP A  1  100 ? -22.252 -11.362 13.338  1.00 94.63 100 A  1 
ATOM   757  O OD2 . ASP A  1  100 ? -23.881 -12.742 12.906  1.00 94.31 100 A  1 
ATOM   758  N N   . SER A  1  101 ? -19.776 -13.636 9.378   1.00 98.25 101 A  1 
ATOM   759  C CA  . SER A  1  101 ? -18.775 -14.450 8.694   1.00 98.11 101 A  1 
ATOM   760  C C   . SER A  1  101 ? -17.529 -13.654 8.292   1.00 98.35 101 A  1 
ATOM   761  O O   . SER A  1  101 ? -16.414 -14.150 8.451   1.00 97.99 101 A  1 
ATOM   762  C CB  . SER A  1  101 ? -19.392 -15.153 7.476   1.00 97.54 101 A  1 
ATOM   763  O OG  . SER A  1  101 ? -19.619 -14.266 6.405   1.00 90.68 101 A  1 
ATOM   764  N N   . MET A  1  102 ? -17.711 -12.418 7.846   1.00 98.49 102 A  1 
ATOM   765  C CA  . MET A  1  102 ? -16.615 -11.522 7.482   1.00 98.51 102 A  1 
ATOM   766  C C   . MET A  1  102 ? -15.740 -11.186 8.691   1.00 98.69 102 A  1 
ATOM   767  O O   . MET A  1  102 ? -14.511 -11.326 8.643   1.00 98.34 102 A  1 
ATOM   768  C CB  . MET A  1  102 ? -17.212 -10.248 6.869   1.00 98.53 102 A  1 
ATOM   769  C CG  . MET A  1  102 ? -16.141 -9.221  6.486   1.00 98.14 102 A  1 
ATOM   770  S SD  . MET A  1  102 ? -16.787 -7.682  5.790   1.00 97.79 102 A  1 
ATOM   771  C CE  . MET A  1  102 ? -17.688 -7.020  7.211   1.00 94.78 102 A  1 
ATOM   772  N N   . VAL A  1  103 ? -16.358 -10.799 9.785   1.00 98.53 103 A  1 
ATOM   773  C CA  . VAL A  1  103 ? -15.665 -10.457 11.029  1.00 98.38 103 A  1 
ATOM   774  C C   . VAL A  1  103 ? -14.936 -11.678 11.588  1.00 98.39 103 A  1 
ATOM   775  O O   . VAL A  1  103 ? -13.765 -11.589 11.966  1.00 97.79 103 A  1 
ATOM   776  C CB  . VAL A  1  103 ? -16.667 -9.869  12.030  1.00 97.53 103 A  1 
ATOM   777  C CG1 . VAL A  1  103 ? -16.043 -9.663  13.397  1.00 92.24 103 A  1 
ATOM   778  C CG2 . VAL A  1  103 ? -17.169 -8.500  11.559  1.00 91.90 103 A  1 
ATOM   779  N N   . ASN A  1  104 ? -15.583 -12.831 11.568  1.00 98.34 104 A  1 
ATOM   780  C CA  . ASN A  1  104 ? -14.978 -14.072 12.036  1.00 98.25 104 A  1 
ATOM   781  C C   . ASN A  1  104 ? -13.773 -14.474 11.181  1.00 98.27 104 A  1 
ATOM   782  O O   . ASN A  1  104 ? -12.746 -14.891 11.708  1.00 97.93 104 A  1 
ATOM   783  C CB  . ASN A  1  104 ? -16.072 -15.150 12.065  1.00 97.63 104 A  1 
ATOM   784  C CG  . ASN A  1  104 ? -15.912 -16.145 13.191  1.00 84.32 104 A  1 
ATOM   785  O OD1 . ASN A  1  104 ? -15.003 -16.132 13.994  1.00 76.01 104 A  1 
ATOM   786  N ND2 . ASN A  1  104 ? -16.840 -17.070 13.307  1.00 72.86 104 A  1 
ATOM   787  N N   . TYR A  1  105 ? -13.858 -14.277 9.867   1.00 98.36 105 A  1 
ATOM   788  C CA  . TYR A  1  105 ? -12.731 -14.481 8.962   1.00 98.32 105 A  1 
ATOM   789  C C   . TYR A  1  105 ? -11.564 -13.546 9.290   1.00 98.30 105 A  1 
ATOM   790  O O   . TYR A  1  105 ? -10.423 -14.001 9.397   1.00 98.07 105 A  1 
ATOM   791  C CB  . TYR A  1  105 ? -13.187 -14.282 7.514   1.00 98.33 105 A  1 
ATOM   792  C CG  . TYR A  1  105 ? -12.063 -14.421 6.510   1.00 98.29 105 A  1 
ATOM   793  C CD1 . TYR A  1  105 ? -11.336 -13.291 6.081   1.00 97.77 105 A  1 
ATOM   794  C CD2 . TYR A  1  105 ? -11.705 -15.699 6.026   1.00 97.79 105 A  1 
ATOM   795  C CE1 . TYR A  1  105 ? -10.280 -13.434 5.174   1.00 97.45 105 A  1 
ATOM   796  C CE2 . TYR A  1  105 ? -10.651 -15.848 5.116   1.00 97.32 105 A  1 
ATOM   797  C CZ  . TYR A  1  105 ? -9.942  -14.712 4.689   1.00 97.45 105 A  1 
ATOM   798  O OH  . TYR A  1  105 ? -8.897  -14.861 3.801   1.00 96.62 105 A  1 
ATOM   799  N N   . ALA A  1  106 ? -11.842 -12.268 9.515   1.00 98.43 106 A  1 
ATOM   800  C CA  . ALA A  1  106 ? -10.821 -11.282 9.837   1.00 98.23 106 A  1 
ATOM   801  C C   . ALA A  1  106 ? -10.098 -11.595 11.162  1.00 98.12 106 A  1 
ATOM   802  O O   . ALA A  1  106 ? -8.870  -11.524 11.242  1.00 97.57 106 A  1 
ATOM   803  C CB  . ALA A  1  106 ? -11.472 -9.901  9.849   1.00 98.21 106 A  1 
ATOM   804  N N   . VAL A  1  107 ? -10.833 -12.019 12.171  1.00 98.20 107 A  1 
ATOM   805  C CA  . VAL A  1  107 ? -10.265 -12.454 13.458  1.00 98.05 107 A  1 
ATOM   806  C C   . VAL A  1  107 ? -9.435  -13.729 13.300  1.00 97.85 107 A  1 
ATOM   807  O O   . VAL A  1  107 ? -8.284  -13.787 13.738  1.00 96.98 107 A  1 
ATOM   808  C CB  . VAL A  1  107 ? -11.378 -12.664 14.505  1.00 97.82 107 A  1 
ATOM   809  C CG1 . VAL A  1  107 ? -10.845 -13.250 15.813  1.00 95.82 107 A  1 
ATOM   810  C CG2 . VAL A  1  107 ? -12.045 -11.330 14.859  1.00 96.33 107 A  1 
ATOM   811  N N   . LYS A  1  108 ? -9.994  -14.735 12.638  1.00 98.05 108 A  1 
ATOM   812  C CA  . LYS A  1  108 ? -9.358  -16.053 12.488  1.00 97.73 108 A  1 
ATOM   813  C C   . LYS A  1  108 ? -8.054  -15.974 11.695  1.00 97.68 108 A  1 
ATOM   814  O O   . LYS A  1  108 ? -7.085  -16.640 12.047  1.00 96.75 108 A  1 
ATOM   815  C CB  . LYS A  1  108 ? -10.374 -17.001 11.844  1.00 97.24 108 A  1 
ATOM   816  C CG  . LYS A  1  108 ? -9.914  -18.474 11.880  1.00 84.50 108 A  1 
ATOM   817  C CD  . LYS A  1  108 ? -11.007 -19.364 11.270  1.00 79.36 108 A  1 
ATOM   818  C CE  . LYS A  1  108 ? -10.605 -20.834 11.329  1.00 68.42 108 A  1 
ATOM   819  N NZ  . LYS A  1  108 ? -11.618 -21.693 10.678  1.00 60.76 108 A  1 
ATOM   820  N N   . ASN A  1  109 ? -8.012  -15.113 10.686  1.00 97.67 109 A  1 
ATOM   821  C CA  . ASN A  1  109 ? -6.821  -14.879 9.874   1.00 97.44 109 A  1 
ATOM   822  C C   . ASN A  1  109 ? -5.876  -13.819 10.463  1.00 97.11 109 A  1 
ATOM   823  O O   . ASN A  1  109 ? -4.866  -13.493 9.839   1.00 95.59 109 A  1 
ATOM   824  C CB  . ASN A  1  109 ? -7.230  -14.602 8.425   1.00 97.33 109 A  1 
ATOM   825  C CG  . ASN A  1  109 ? -7.813  -15.849 7.803   1.00 96.10 109 A  1 
ATOM   826  O OD1 . ASN A  1  109 ? -7.120  -16.796 7.491   1.00 85.81 109 A  1 
ATOM   827  N ND2 . ASN A  1  109 ? -9.114  -15.919 7.673   1.00 84.35 109 A  1 
ATOM   828  N N   . LYS A  1  110 ? -6.155  -13.322 11.659  1.00 96.77 110 A  1 
ATOM   829  C CA  . LYS A  1  110 ? -5.299  -12.384 12.395  1.00 96.21 110 A  1 
ATOM   830  C C   . LYS A  1  110 ? -4.915  -11.143 11.583  1.00 96.24 110 A  1 
ATOM   831  O O   . LYS A  1  110 ? -3.755  -10.728 11.613  1.00 94.67 110 A  1 
ATOM   832  C CB  . LYS A  1  110 ? -4.063  -13.104 12.963  1.00 95.60 110 A  1 
ATOM   833  C CG  . LYS A  1  110 ? -4.403  -14.285 13.869  1.00 90.91 110 A  1 
ATOM   834  C CD  . LYS A  1  110 ? -3.105  -14.921 14.391  1.00 82.79 110 A  1 
ATOM   835  C CE  . LYS A  1  110 ? -3.448  -16.099 15.296  1.00 74.88 110 A  1 
ATOM   836  N NZ  . LYS A  1  110 ? -2.228  -16.796 15.774  1.00 65.34 110 A  1 
ATOM   837  N N   . LEU A  1  111 ? -5.883  -10.559 10.894  1.00 96.75 111 A  1 
ATOM   838  C CA  . LEU A  1  111 ? -5.660  -9.362  10.072  1.00 96.00 111 A  1 
ATOM   839  C C   . LEU A  1  111 ? -5.233  -8.138  10.894  1.00 93.75 111 A  1 
ATOM   840  O O   . LEU A  1  111 ? -4.610  -7.242  10.335  1.00 88.23 111 A  1 
ATOM   841  C CB  . LEU A  1  111 ? -6.914  -9.060  9.232   1.00 96.17 111 A  1 
ATOM   842  C CG  . LEU A  1  111 ? -7.317  -10.169 8.244   1.00 96.03 111 A  1 
ATOM   843  C CD1 . LEU A  1  111 ? -8.500  -9.702  7.402   1.00 94.37 111 A  1 
ATOM   844  C CD2 . LEU A  1  111 ? -6.185  -10.555 7.292   1.00 93.89 111 A  1 
ATOM   845  N N   . LYS A  1  112 ? -5.495  -8.116  12.197  1.00 95.61 112 A  1 
ATOM   846  C CA  . LYS A  1  112 ? -5.017  -7.123  13.177  1.00 95.11 112 A  1 
ATOM   847  C C   . LYS A  1  112 ? -5.103  -5.673  12.676  1.00 96.10 112 A  1 
ATOM   848  O O   . LYS A  1  112 ? -4.065  -5.040  12.464  1.00 94.87 112 A  1 
ATOM   849  C CB  . LYS A  1  112 ? -3.600  -7.468  13.645  1.00 92.69 112 A  1 
ATOM   850  C CG  . LYS A  1  112 ? -3.511  -8.787  14.406  1.00 86.18 112 A  1 
ATOM   851  C CD  . LYS A  1  112 ? -2.087  -8.953  14.936  1.00 78.18 112 A  1 
ATOM   852  C CE  . LYS A  1  112 ? -1.969  -10.221 15.762  1.00 68.16 112 A  1 
ATOM   853  N NZ  . LYS A  1  112 ? -0.610  -10.328 16.351  1.00 59.23 112 A  1 
ATOM   854  N N   . PRO A  1  113 ? -6.305  -5.140  12.497  1.00 97.41 113 A  1 
ATOM   855  C CA  . PRO A  1  113 ? -6.467  -3.760  12.085  1.00 97.69 113 A  1 
ATOM   856  C C   . PRO A  1  113 ? -5.943  -2.799  13.152  1.00 97.52 113 A  1 
ATOM   857  O O   . PRO A  1  113 ? -6.015  -3.068  14.351  1.00 96.77 113 A  1 
ATOM   858  C CB  . PRO A  1  113 ? -7.961  -3.582  11.820  1.00 97.38 113 A  1 
ATOM   859  C CG  . PRO A  1  113 ? -8.609  -4.616  12.733  1.00 95.69 113 A  1 
ATOM   860  C CD  . PRO A  1  113 ? -7.606  -5.757  12.738  1.00 97.36 113 A  1 
ATOM   861  N N   . THR A  1  114 ? -5.420  -1.670  12.698  1.00 97.50 114 A  1 
ATOM   862  C CA  . THR A  1  114 ? -5.128  -0.517  13.564  1.00 97.20 114 A  1 
ATOM   863  C C   . THR A  1  114 ? -6.417  0.216   13.914  1.00 97.62 114 A  1 
ATOM   864  O O   . THR A  1  114 ? -6.566  0.679   15.035  1.00 97.13 114 A  1 
ATOM   865  C CB  . THR A  1  114 ? -4.166  0.456   12.874  1.00 96.23 114 A  1 
ATOM   866  O OG1 . THR A  1  114 ? -3.015  -0.230  12.438  1.00 93.40 114 A  1 
ATOM   867  C CG2 . THR A  1  114 ? -3.700  1.585   13.787  1.00 93.63 114 A  1 
ATOM   868  N N   . PHE A  1  115 ? -7.336  0.296   12.972  1.00 98.04 115 A  1 
ATOM   869  C CA  . PHE A  1  115 ? -8.711  0.738   13.176  1.00 98.33 115 A  1 
ATOM   870  C C   . PHE A  1  115 ? -9.650  0.091   12.160  1.00 98.41 115 A  1 
ATOM   871  O O   . PHE A  1  115 ? -9.222  -0.449  11.142  1.00 98.33 115 A  1 
ATOM   872  C CB  . PHE A  1  115 ? -8.791  2.261   13.148  1.00 98.22 115 A  1 
ATOM   873  C CG  . PHE A  1  115 ? -8.596  2.913   11.794  1.00 98.36 115 A  1 
ATOM   874  C CD1 . PHE A  1  115 ? -7.336  3.412   11.417  1.00 97.68 115 A  1 
ATOM   875  C CD2 . PHE A  1  115 ? -9.697  3.102   10.945  1.00 97.50 115 A  1 
ATOM   876  C CE1 . PHE A  1  115 ? -7.190  4.118   10.215  1.00 97.43 115 A  1 
ATOM   877  C CE2 . PHE A  1  115 ? -9.553  3.810   9.743   1.00 97.14 115 A  1 
ATOM   878  C CZ  . PHE A  1  115 ? -8.304  4.325   9.386   1.00 97.82 115 A  1 
ATOM   879  N N   . ILE A  1  116 ? -10.926 0.144   12.451  1.00 98.78 116 A  1 
ATOM   880  C CA  . ILE A  1  116 ? -11.991 -0.280  11.557  1.00 98.81 116 A  1 
ATOM   881  C C   . ILE A  1  116 ? -12.616 0.973   10.940  1.00 98.89 116 A  1 
ATOM   882  O O   . ILE A  1  116 ? -13.001 1.888   11.664  1.00 98.69 116 A  1 
ATOM   883  C CB  . ILE A  1  116 ? -13.031 -1.137  12.298  1.00 98.79 116 A  1 
ATOM   884  C CG1 . ILE A  1  116 ? -12.355 -2.359  12.970  1.00 98.34 116 A  1 
ATOM   885  C CG2 . ILE A  1  116 ? -14.140 -1.581  11.326  1.00 98.53 116 A  1 
ATOM   886  C CD1 . ILE A  1  116 ? -13.277 -3.168  13.875  1.00 97.71 116 A  1 
ATOM   887  N N   . LEU A  1  117 ? -12.713 1.002   9.622   1.00 98.83 117 A  1 
ATOM   888  C CA  . LEU A  1  117 ? -13.445 2.019   8.890   1.00 98.86 117 A  1 
ATOM   889  C C   . LEU A  1  117 ? -14.845 1.497   8.589   1.00 98.89 117 A  1 
ATOM   890  O O   . LEU A  1  117 ? -14.995 0.509   7.881   1.00 98.61 117 A  1 
ATOM   891  C CB  . LEU A  1  117 ? -12.670 2.360   7.607   1.00 98.75 117 A  1 
ATOM   892  C CG  . LEU A  1  117 ? -13.417 3.317   6.658   1.00 98.33 117 A  1 
ATOM   893  C CD1 . LEU A  1  117 ? -13.536 4.718   7.257   1.00 97.57 117 A  1 
ATOM   894  C CD2 . LEU A  1  117 ? -12.655 3.412   5.337   1.00 97.49 117 A  1 
ATOM   895  N N   . LEU A  1  118 ? -15.853 2.197   9.087   1.00 98.72 118 A  1 
ATOM   896  C CA  . LEU A  1  118 ? -17.236 1.998   8.684   1.00 98.61 118 A  1 
ATOM   897  C C   . LEU A  1  118 ? -17.573 3.044   7.615   1.00 98.61 118 A  1 
ATOM   898  O O   . LEU A  1  118 ? -17.706 4.219   7.937   1.00 97.70 118 A  1 
ATOM   899  C CB  . LEU A  1  118 ? -18.142 2.083   9.927   1.00 97.69 118 A  1 
ATOM   900  C CG  . LEU A  1  118 ? -19.136 0.920   9.999   1.00 93.78 118 A  1 
ATOM   901  C CD1 . LEU A  1  118 ? -18.471 -0.346  10.514  1.00 93.31 118 A  1 
ATOM   902  C CD2 . LEU A  1  118 ? -20.266 1.258   10.959  1.00 93.37 118 A  1 
ATOM   903  N N   . GLY A  1  119 ? -17.642 2.621   6.353   1.00 98.57 119 A  1 
ATOM   904  C CA  . GLY A  1  119 ? -17.649 3.507   5.192   1.00 98.35 119 A  1 
ATOM   905  C C   . GLY A  1  119 ? -18.965 4.224   4.882   1.00 98.41 119 A  1 
ATOM   906  O O   . GLY A  1  119 ? -19.013 4.986   3.908   1.00 95.98 119 A  1 
ATOM   907  N N   . GLY A  1  120 ? -20.008 4.017   5.678   1.00 98.57 120 A  1 
ATOM   908  C CA  . GLY A  1  120 ? -21.350 4.530   5.431   1.00 98.59 120 A  1 
ATOM   909  C C   . GLY A  1  120 ? -22.252 3.514   4.728   1.00 98.61 120 A  1 
ATOM   910  O O   . GLY A  1  120 ? -21.778 2.472   4.262   1.00 97.78 120 A  1 
ATOM   911  N N   . ASP A  1  121 ? -23.543 3.819   4.682   1.00 98.76 121 A  1 
ATOM   912  C CA  . ASP A  1  121 ? -24.591 2.882   4.260   1.00 98.78 121 A  1 
ATOM   913  C C   . ASP A  1  121 ? -24.529 1.549   5.029   1.00 98.76 121 A  1 
ATOM   914  O O   . ASP A  1  121 ? -24.600 0.460   4.474   1.00 98.04 121 A  1 
ATOM   915  C CB  . ASP A  1  121 ? -24.643 2.724   2.728   1.00 98.46 121 A  1 
ATOM   916  C CG  . ASP A  1  121 ? -25.545 3.746   2.023   1.00 97.67 121 A  1 
ATOM   917  O OD1 . ASP A  1  121 ? -25.976 4.729   2.654   1.00 94.17 121 A  1 
ATOM   918  O OD2 . ASP A  1  121 ? -25.879 3.532   0.835   1.00 94.52 121 A  1 
ATOM   919  N N   . ASN A  1  122 ? -24.378 1.645   6.349   1.00 98.86 122 A  1 
ATOM   920  C CA  . ASN A  1  122 ? -24.223 0.473   7.210   1.00 98.87 122 A  1 
ATOM   921  C C   . ASN A  1  122 ? -25.484 -0.393  7.268   1.00 98.84 122 A  1 
ATOM   922  O O   . ASN A  1  122 ? -25.403 -1.597  7.535   1.00 98.53 122 A  1 
ATOM   923  C CB  . ASN A  1  122 ? -23.864 0.938   8.623   1.00 98.71 122 A  1 
ATOM   924  C CG  . ASN A  1  122 ? -22.616 1.781   8.688   1.00 98.54 122 A  1 
ATOM   925  O OD1 . ASN A  1  122 ? -21.615 1.525   8.048   1.00 94.78 122 A  1 
ATOM   926  N ND2 . ASN A  1  122 ? -22.638 2.826   9.486   1.00 93.81 122 A  1 
ATOM   927  N N   . ILE A  1  123 ? -26.632 0.209   7.054   1.00 98.74 123 A  1 
ATOM   928  C CA  . ILE A  1  123 ? -27.930 -0.464  7.071   1.00 98.73 123 A  1 
ATOM   929  C C   . ILE A  1  123 ? -28.589 -0.389  5.696   1.00 98.61 123 A  1 
ATOM   930  O O   . ILE A  1  123 ? -28.335 0.540   4.924   1.00 98.16 123 A  1 
ATOM   931  C CB  . ILE A  1  123 ? -28.832 0.072   8.198   1.00 98.43 123 A  1 
ATOM   932  C CG1 . ILE A  1  123 ? -29.342 1.497   7.936   1.00 96.28 123 A  1 
ATOM   933  C CG2 . ILE A  1  123 ? -28.102 -0.015  9.550   1.00 96.18 123 A  1 
ATOM   934  C CD1 . ILE A  1  123 ? -30.411 1.938   8.940   1.00 96.01 123 A  1 
ATOM   935  N N   . ALA A  1  124 ? -29.431 -1.361  5.398   1.00 98.40 124 A  1 
ATOM   936  C CA  . ALA A  1  124 ? -30.176 -1.409  4.155   1.00 98.30 124 A  1 
ATOM   937  C C   . ALA A  1  124 ? -31.079 -0.178  3.983   1.00 98.00 124 A  1 
ATOM   938  O O   . ALA A  1  124 ? -31.585 0.395   4.951   1.00 96.64 124 A  1 
ATOM   939  C CB  . ALA A  1  124 ? -30.991 -2.700  4.114   1.00 97.86 124 A  1 
ATOM   940  N N   . ASP A  1  125 ? -31.297 0.172   2.735   1.00 96.69 125 A  1 
ATOM   941  C CA  . ASP A  1  125 ? -32.326 1.136   2.377   1.00 95.01 125 A  1 
ATOM   942  C C   . ASP A  1  125 ? -33.733 0.516   2.493   1.00 94.55 125 A  1 
ATOM   943  O O   . ASP A  1  125 ? -33.900 -0.709  2.541   1.00 89.65 125 A  1 
ATOM   944  C CB  . ASP A  1  125 ? -32.033 1.661   0.966   1.00 92.24 125 A  1 
ATOM   945  C CG  . ASP A  1  125 ? -32.817 2.907   0.579   1.00 86.80 125 A  1 
ATOM   946  O OD1 . ASP A  1  125 ? -33.444 3.535   1.458   1.00 80.13 125 A  1 
ATOM   947  O OD2 . ASP A  1  125 ? -32.778 3.267   -0.622  1.00 79.94 125 A  1 
ATOM   948  N N   . SER A  1  126 ? -34.757 1.370   2.506   1.00 94.37 126 A  1 
ATOM   949  C CA  . SER A  1  126 ? -36.158 0.944   2.533   1.00 94.38 126 A  1 
ATOM   950  C C   . SER A  1  126 ? -36.537 0.085   3.744   1.00 95.39 126 A  1 
ATOM   951  O O   . SER A  1  126 ? -37.346 -0.837  3.632   1.00 92.01 126 A  1 
ATOM   952  C CB  . SER A  1  126 ? -36.550 0.280   1.199   1.00 91.12 126 A  1 
ATOM   953  O OG  . SER A  1  126 ? -36.180 1.069   0.099   1.00 79.73 126 A  1 
ATOM   954  N N   . LEU A  1  127 ? -35.955 0.373   4.905   1.00 96.21 127 A  1 
ATOM   955  C CA  . LEU A  1  127 ? -36.357 -0.221  6.182   1.00 96.14 127 A  1 
ATOM   956  C C   . LEU A  1  127 ? -37.488 0.554   6.875   1.00 94.45 127 A  1 
ATOM   957  O O   . LEU A  1  127 ? -38.094 0.005   7.792   1.00 89.24 127 A  1 
ATOM   958  C CB  . LEU A  1  127 ? -35.120 -0.335  7.103   1.00 96.36 127 A  1 
ATOM   959  C CG  . LEU A  1  127 ? -34.105 -1.417  6.674   1.00 96.58 127 A  1 
ATOM   960  C CD1 . LEU A  1  127 ? -32.845 -1.307  7.533   1.00 95.59 127 A  1 
ATOM   961  C CD2 . LEU A  1  127 ? -34.663 -2.829  6.847   1.00 95.64 127 A  1 
ATOM   962  N N   . ASP A  1  128 ? -37.748 1.789   6.467   1.00 94.92 128 A  1 
ATOM   963  C CA  . ASP A  1  128 ? -38.696 2.707   7.117   1.00 94.00 128 A  1 
ATOM   964  C C   . ASP A  1  128 ? -38.470 2.851   8.630   1.00 94.82 128 A  1 
ATOM   965  O O   . ASP A  1  128 ? -39.409 2.974   9.427   1.00 92.11 128 A  1 
ATOM   966  C CB  . ASP A  1  128 ? -40.157 2.395   6.722   1.00 91.60 128 A  1 
ATOM   967  C CG  . ASP A  1  128 ? -40.596 3.017   5.396   1.00 80.19 128 A  1 
ATOM   968  O OD1 . ASP A  1  128 ? -39.969 4.008   4.958   1.00 72.83 128 A  1 
ATOM   969  O OD2 . ASP A  1  128 ? -41.609 2.527   4.840   1.00 72.06 128 A  1 
ATOM   970  N N   . TYR A  1  129 ? -37.203 2.820   9.045   1.00 95.46 129 A  1 
ATOM   971  C CA  . TYR A  1  129 ? -36.855 2.924   10.451  1.00 96.03 129 A  1 
ATOM   972  C C   . TYR A  1  129 ? -37.024 4.345   10.989  1.00 96.19 129 A  1 
ATOM   973  O O   . TYR A  1  129 ? -36.654 5.339   10.354  1.00 94.07 129 A  1 
ATOM   974  C CB  . TYR A  1  129 ? -35.437 2.396   10.681  1.00 95.59 129 A  1 
ATOM   975  C CG  . TYR A  1  129 ? -35.283 0.882   10.777  1.00 96.16 129 A  1 
ATOM   976  C CD1 . TYR A  1  129 ? -36.367 -0.001  10.567  1.00 93.69 129 A  1 
ATOM   977  C CD2 . TYR A  1  129 ? -34.034 0.348   11.127  1.00 93.89 129 A  1 
ATOM   978  C CE1 . TYR A  1  129 ? -36.219 -1.382  10.714  1.00 93.23 129 A  1 
ATOM   979  C CE2 . TYR A  1  129 ? -33.867 -1.036  11.281  1.00 93.47 129 A  1 
ATOM   980  C CZ  . TYR A  1  129 ? -34.955 -1.898  11.078  1.00 94.61 129 A  1 
ATOM   981  O OH  . TYR A  1  129 ? -34.808 -3.246  11.250  1.00 92.51 129 A  1 
ATOM   982  N N   . SER A  1  130 ? -37.545 4.410   12.212  1.00 96.81 130 A  1 
ATOM   983  C CA  . SER A  1  130 ? -37.429 5.615   13.014  1.00 97.18 130 A  1 
ATOM   984  C C   . SER A  1  130 ? -35.957 5.905   13.322  1.00 97.51 130 A  1 
ATOM   985  O O   . SER A  1  130 ? -35.091 5.028   13.183  1.00 97.21 130 A  1 
ATOM   986  C CB  . SER A  1  130 ? -38.243 5.457   14.300  1.00 96.96 130 A  1 
ATOM   987  O OG  . SER A  1  130 ? -37.612 4.576   15.199  1.00 95.42 130 A  1 
ATOM   988  N N   . ARG A  1  131 ? -35.648 7.106   13.770  1.00 97.60 131 A  1 
ATOM   989  C CA  . ARG A  1  131 ? -34.301 7.447   14.248  1.00 97.81 131 A  1 
ATOM   990  C C   . ARG A  1  131 ? -33.813 6.455   15.301  1.00 98.12 131 A  1 
ATOM   991  O O   . ARG A  1  131 ? -32.677 6.000   15.230  1.00 97.94 131 A  1 
ATOM   992  C CB  . ARG A  1  131 ? -34.313 8.886   14.800  1.00 97.45 131 A  1 
ATOM   993  C CG  . ARG A  1  131 ? -32.955 9.397   15.330  1.00 96.40 131 A  1 
ATOM   994  C CD  . ARG A  1  131 ? -31.938 9.628   14.194  1.00 96.30 131 A  1 
ATOM   995  N NE  . ARG A  1  131 ? -31.043 8.497   13.974  1.00 96.00 131 A  1 
ATOM   996  C CZ  . ARG A  1  131 ? -30.306 8.280   12.895  1.00 97.12 131 A  1 
ATOM   997  N NH1 . ARG A  1  131 ? -30.368 9.053   11.852  1.00 93.59 131 A  1 
ATOM   998  N NH2 . ARG A  1  131 ? -29.484 7.289   12.869  1.00 94.53 131 A  1 
ATOM   999  N N   . GLU A  1  132 ? -34.686 6.098   16.220  1.00 97.93 132 A  1 
ATOM   1000 C CA  . GLU A  1  132 ? -34.354 5.197   17.316  1.00 98.07 132 A  1 
ATOM   1001 C C   . GLU A  1  132 ? -34.089 3.763   16.835  1.00 98.24 132 A  1 
ATOM   1002 O O   . GLU A  1  132 ? -33.138 3.127   17.288  1.00 97.92 132 A  1 
ATOM   1003 C CB  . GLU A  1  132 ? -35.497 5.251   18.358  1.00 97.54 132 A  1 
ATOM   1004 C CG  . GLU A  1  132 ? -35.056 4.756   19.736  1.00 84.02 132 A  1 
ATOM   1005 C CD  . GLU A  1  132 ? -36.145 4.898   20.812  1.00 73.45 132 A  1 
ATOM   1006 O OE1 . GLU A  1  132 ? -35.822 4.615   21.983  1.00 67.86 132 A  1 
ATOM   1007 O OE2 . GLU A  1  132 ? -37.287 5.268   20.482  1.00 68.31 132 A  1 
ATOM   1008 N N   . ASP A  1  133 ? -34.855 3.264   15.851  1.00 98.34 133 A  1 
ATOM   1009 C CA  . ASP A  1  133 ? -34.636 1.940   15.271  1.00 98.47 133 A  1 
ATOM   1010 C C   . ASP A  1  133 ? -33.363 1.891   14.415  1.00 98.53 133 A  1 
ATOM   1011 O O   . ASP A  1  133 ? -32.610 0.911   14.484  1.00 98.31 133 A  1 
ATOM   1012 C CB  . ASP A  1  133 ? -35.834 1.519   14.420  1.00 98.12 133 A  1 
ATOM   1013 C CG  . ASP A  1  133 ? -37.117 1.354   15.231  1.00 96.28 133 A  1 
ATOM   1014 O OD1 . ASP A  1  133 ? -37.071 0.627   16.246  1.00 92.45 133 A  1 
ATOM   1015 O OD2 . ASP A  1  133 ? -38.122 1.978   14.822  1.00 92.18 133 A  1 
ATOM   1016 N N   . ASN A  1  134 ? -33.111 2.963   13.668  1.00 98.42 134 A  1 
ATOM   1017 C CA  . ASN A  1  134 ? -31.863 3.126   12.926  1.00 98.56 134 A  1 
ATOM   1018 C C   . ASN A  1  134 ? -30.669 3.072   13.891  1.00 98.65 134 A  1 
ATOM   1019 O O   . ASN A  1  134 ? -29.798 2.219   13.741  1.00 98.46 134 A  1 
ATOM   1020 C CB  . ASN A  1  134 ? -31.930 4.435   12.112  1.00 98.41 134 A  1 
ATOM   1021 C CG  . ASN A  1  134 ? -30.765 4.625   11.145  1.00 98.26 134 A  1 
ATOM   1022 O OD1 . ASN A  1  134 ? -29.625 4.324   11.426  1.00 95.88 134 A  1 
ATOM   1023 N ND2 . ASN A  1  134 ? -31.019 5.162   9.972   1.00 95.04 134 A  1 
ATOM   1024 N N   . ASP A  1  135 ? -30.689 3.879   14.947  1.00 98.67 135 A  1 
ATOM   1025 C CA  . ASP A  1  135 ? -29.638 3.925   15.954  1.00 98.64 135 A  1 
ATOM   1026 C C   . ASP A  1  135 ? -29.427 2.572   16.644  1.00 98.78 135 A  1 
ATOM   1027 O O   . ASP A  1  135 ? -28.298 2.168   16.932  1.00 98.49 135 A  1 
ATOM   1028 C CB  . ASP A  1  135 ? -29.976 4.994   17.007  1.00 98.50 135 A  1 
ATOM   1029 C CG  . ASP A  1  135 ? -29.944 6.421   16.458  1.00 97.93 135 A  1 
ATOM   1030 O OD1 . ASP A  1  135 ? -29.369 6.634   15.372  1.00 95.80 135 A  1 
ATOM   1031 O OD2 . ASP A  1  135 ? -30.490 7.325   17.127  1.00 95.80 135 A  1 
ATOM   1032 N N   . LYS A  1  136 ? -30.504 1.817   16.865  1.00 98.67 136 A  1 
ATOM   1033 C CA  . LYS A  1  136 ? -30.436 0.480   17.453  1.00 98.67 136 A  1 
ATOM   1034 C C   . LYS A  1  136 ? -29.715 -0.517  16.547  1.00 98.66 136 A  1 
ATOM   1035 O O   . LYS A  1  136 ? -28.902 -1.301  17.029  1.00 98.43 136 A  1 
ATOM   1036 C CB  . LYS A  1  136 ? -31.858 0.008   17.763  1.00 98.31 136 A  1 
ATOM   1037 C CG  . LYS A  1  136 ? -32.003 -0.550  19.170  1.00 84.73 136 A  1 
ATOM   1038 C CD  . LYS A  1  136 ? -33.482 -0.850  19.399  1.00 84.78 136 A  1 
ATOM   1039 C CE  . LYS A  1  136 ? -33.767 -1.165  20.865  1.00 72.83 136 A  1 
ATOM   1040 N NZ  . LYS A  1  136 ? -35.232 -1.137  21.101  1.00 65.27 136 A  1 
ATOM   1041 N N   . LEU A  1  137 ? -30.006 -0.483  15.242  1.00 98.63 137 A  1 
ATOM   1042 C CA  . LEU A  1  137 ? -29.347 -1.349  14.271  1.00 98.75 137 A  1 
ATOM   1043 C C   . LEU A  1  137 ? -27.866 -0.967  14.104  1.00 98.75 137 A  1 
ATOM   1044 O O   . LEU A  1  137 ? -27.009 -1.848  14.171  1.00 98.58 137 A  1 
ATOM   1045 C CB  . LEU A  1  137 ? -30.133 -1.326  12.951  1.00 98.63 137 A  1 
ATOM   1046 C CG  . LEU A  1  137 ? -29.569 -2.268  11.876  1.00 98.21 137 A  1 
ATOM   1047 C CD1 . LEU A  1  137 ? -29.472 -3.723  12.332  1.00 97.61 137 A  1 
ATOM   1048 C CD2 . LEU A  1  137 ? -30.486 -2.244  10.646  1.00 97.68 137 A  1 
ATOM   1049 N N   . GLN A  1  138 ? -27.569 0.317   13.997  1.00 98.73 138 A  1 
ATOM   1050 C CA  . GLN A  1  138 ? -26.197 0.847   13.973  1.00 98.73 138 A  1 
ATOM   1051 C C   . GLN A  1  138 ? -25.420 0.413   15.223  1.00 98.73 138 A  1 
ATOM   1052 O O   . GLN A  1  138 ? -24.316 -0.117  15.136  1.00 98.57 138 A  1 
ATOM   1053 C CB  . GLN A  1  138 ? -26.247 2.386   13.888  1.00 98.52 138 A  1 
ATOM   1054 C CG  . GLN A  1  138 ? -26.876 2.954   12.602  1.00 97.69 138 A  1 
ATOM   1055 C CD  . GLN A  1  138 ? -26.001 2.845   11.355  1.00 98.26 138 A  1 
ATOM   1056 O OE1 . GLN A  1  138 ? -24.893 2.355   11.376  1.00 94.57 138 A  1 
ATOM   1057 N NE2 . GLN A  1  138 ? -26.486 3.336   10.227  1.00 95.09 138 A  1 
ATOM   1058 N N   . SER A  1  139 ? -26.032 0.535   16.398  1.00 98.71 139 A  1 
ATOM   1059 C CA  . SER A  1  139 ? -25.426 0.118   17.668  1.00 98.69 139 A  1 
ATOM   1060 C C   . SER A  1  139 ? -25.150 -1.386  17.719  1.00 98.60 139 A  1 
ATOM   1061 O O   . SER A  1  139 ? -24.124 -1.800  18.263  1.00 98.34 139 A  1 
ATOM   1062 C CB  . SER A  1  139 ? -26.330 0.526   18.825  1.00 98.29 139 A  1 
ATOM   1063 O OG  . SER A  1  139 ? -25.638 0.391   20.047  1.00 83.24 139 A  1 
ATOM   1064 N N   . ARG A  1  140 ? -26.016 -2.199  17.112  1.00 98.63 140 A  1 
ATOM   1065 C CA  . ARG A  1  140 ? -25.801 -3.648  17.022  1.00 98.51 140 A  1 
ATOM   1066 C C   . ARG A  1  140 ? -24.594 -3.985  16.138  1.00 98.68 140 A  1 
ATOM   1067 O O   . ARG A  1  140 ? -23.795 -4.849  16.513  1.00 98.36 140 A  1 
ATOM   1068 C CB  . ARG A  1  140 ? -27.088 -4.339  16.543  1.00 97.84 140 A  1 
ATOM   1069 C CG  . ARG A  1  140 ? -26.969 -5.872  16.649  1.00 91.02 140 A  1 
ATOM   1070 C CD  . ARG A  1  140 ? -28.323 -6.568  16.479  1.00 88.32 140 A  1 
ATOM   1071 N NE  . ARG A  1  140 ? -28.798 -6.625  15.085  1.00 83.02 140 A  1 
ATOM   1072 C CZ  . ARG A  1  140 ? -30.019 -6.434  14.640  1.00 79.05 140 A  1 
ATOM   1073 N NH1 . ARG A  1  140 ? -30.985 -6.032  15.403  1.00 71.53 140 A  1 
ATOM   1074 N NH2 . ARG A  1  140 ? -30.293 -6.684  13.403  1.00 71.52 140 A  1 
ATOM   1075 N N   . ILE A  1  141 ? -24.432 -3.281  15.021  1.00 98.77 141 A  1 
ATOM   1076 C CA  . ILE A  1  141 ? -23.268 -3.432  14.140  1.00 98.81 141 A  1 
ATOM   1077 C C   . ILE A  1  141 ? -21.983 -3.047  14.888  1.00 98.79 141 A  1 
ATOM   1078 O O   . ILE A  1  141 ? -21.035 -3.839  14.929  1.00 98.63 141 A  1 
ATOM   1079 C CB  . ILE A  1  141 ? -23.461 -2.599  12.851  1.00 98.80 141 A  1 
ATOM   1080 C CG1 . ILE A  1  141 ? -24.634 -3.161  12.014  1.00 98.54 141 A  1 
ATOM   1081 C CG2 . ILE A  1  141 ? -22.169 -2.582  12.011  1.00 98.64 141 A  1 
ATOM   1082 C CD1 . ILE A  1  141 ? -25.137 -2.195  10.934  1.00 98.24 141 A  1 
ATOM   1083 N N   . ILE A  1  142 ? -21.972 -1.891  15.540  1.00 98.70 142 A  1 
ATOM   1084 C CA  . ILE A  1  142 ? -20.849 -1.435  16.365  1.00 98.73 142 A  1 
ATOM   1085 C C   . ILE A  1  142 ? -20.503 -2.456  17.452  1.00 98.61 142 A  1 
ATOM   1086 O O   . ILE A  1  142 ? -19.333 -2.806  17.617  1.00 98.42 142 A  1 
ATOM   1087 C CB  . ILE A  1  142 ? -21.161 -0.050  16.967  1.00 98.50 142 A  1 
ATOM   1088 C CG1 . ILE A  1  142 ? -21.250 1.054   15.883  1.00 97.21 142 A  1 
ATOM   1089 C CG2 . ILE A  1  142 ? -20.154 0.350   18.055  1.00 97.98 142 A  1 
ATOM   1090 C CD1 . ILE A  1  142 ? -19.926 1.430   15.219  1.00 95.51 142 A  1 
ATOM   1091 N N   . SER A  1  143 ? -21.489 -2.989  18.149  1.00 98.67 143 A  1 
ATOM   1092 C CA  . SER A  1  143 ? -21.284 -3.970  19.206  1.00 98.57 143 A  1 
ATOM   1093 C C   . SER A  1  143 ? -20.644 -5.260  18.682  1.00 98.55 143 A  1 
ATOM   1094 O O   . SER A  1  143 ? -19.734 -5.789  19.325  1.00 98.16 143 A  1 
ATOM   1095 C CB  . SER A  1  143 ? -22.615 -4.275  19.889  1.00 98.13 143 A  1 
ATOM   1096 O OG  . SER A  1  143 ? -22.416 -5.155  20.976  1.00 84.47 143 A  1 
ATOM   1097 N N   . LYS A  1  144 ? -21.057 -5.744  17.508  1.00 98.64 144 A  1 
ATOM   1098 C CA  . LYS A  1  144 ? -20.434 -6.909  16.865  1.00 98.49 144 A  1 
ATOM   1099 C C   . LYS A  1  144 ? -18.949 -6.661  16.570  1.00 98.41 144 A  1 
ATOM   1100 O O   . LYS A  1  144 ? -18.106 -7.489  16.898  1.00 98.08 144 A  1 
ATOM   1101 C CB  . LYS A  1  144 ? -21.180 -7.276  15.574  1.00 98.25 144 A  1 
ATOM   1102 C CG  . LYS A  1  144 ? -22.505 -7.997  15.834  1.00 95.94 144 A  1 
ATOM   1103 C CD  . LYS A  1  144 ? -23.259 -8.215  14.513  1.00 94.17 144 A  1 
ATOM   1104 C CE  . LYS A  1  144 ? -24.531 -9.051  14.665  1.00 92.52 144 A  1 
ATOM   1105 N NZ  . LYS A  1  144 ? -24.249 -10.504 14.731  1.00 89.77 144 A  1 
ATOM   1106 N N   . LEU A  1  145 ? -18.631 -5.489  16.013  1.00 98.64 145 A  1 
ATOM   1107 C CA  . LEU A  1  145 ? -17.253 -5.110  15.697  1.00 98.65 145 A  1 
ATOM   1108 C C   . LEU A  1  145 ? -16.398 -4.954  16.957  1.00 98.55 145 A  1 
ATOM   1109 O O   . LEU A  1  145 ? -15.294 -5.495  17.015  1.00 98.09 145 A  1 
ATOM   1110 C CB  . LEU A  1  145 ? -17.256 -3.807  14.879  1.00 98.55 145 A  1 
ATOM   1111 C CG  . LEU A  1  145 ? -17.910 -3.924  13.492  1.00 98.08 145 A  1 
ATOM   1112 C CD1 . LEU A  1  145 ? -17.975 -2.544  12.847  1.00 97.57 145 A  1 
ATOM   1113 C CD2 . LEU A  1  145 ? -17.120 -4.843  12.562  1.00 97.39 145 A  1 
ATOM   1114 N N   . GLN A  1  146 ? -16.912 -4.307  17.988  1.00 98.49 146 A  1 
ATOM   1115 C CA  . GLN A  1  146 ? -16.205 -4.125  19.259  1.00 98.28 146 A  1 
ATOM   1116 C C   . GLN A  1  146 ? -15.964 -5.448  19.992  1.00 98.24 146 A  1 
ATOM   1117 O O   . GLN A  1  146 ? -14.936 -5.623  20.634  1.00 97.60 146 A  1 
ATOM   1118 C CB  . GLN A  1  146 ? -16.998 -3.180  20.164  1.00 97.96 146 A  1 
ATOM   1119 C CG  . GLN A  1  146 ? -16.899 -1.723  19.712  1.00 96.30 146 A  1 
ATOM   1120 C CD  . GLN A  1  146 ? -17.631 -0.778  20.657  1.00 95.20 146 A  1 
ATOM   1121 O OE1 . GLN A  1  146 ? -18.626 -1.122  21.281  1.00 89.74 146 A  1 
ATOM   1122 N NE2 . GLN A  1  146 ? -17.168 0.431   20.812  1.00 87.76 146 A  1 
ATOM   1123 N N   . THR A  1  147 ? -16.891 -6.380  19.877  1.00 98.32 147 A  1 
ATOM   1124 C CA  . THR A  1  147 ? -16.745 -7.706  20.486  1.00 98.24 147 A  1 
ATOM   1125 C C   . THR A  1  147 ? -15.652 -8.514  19.795  1.00 98.16 147 A  1 
ATOM   1126 O O   . THR A  1  147 ? -14.842 -9.151  20.456  1.00 97.46 147 A  1 
ATOM   1127 C CB  . THR A  1  147 ? -18.076 -8.472  20.449  1.00 97.90 147 A  1 
ATOM   1128 O OG1 . THR A  1  147 ? -19.068 -7.743  21.137  1.00 93.04 147 A  1 
ATOM   1129 C CG2 . THR A  1  147 ? -17.987 -9.831  21.131  1.00 92.39 147 A  1 
ATOM   1130 N N   . ALA A  1  148 ? -15.607 -8.455  18.482  1.00 98.22 148 A  1 
ATOM   1131 C CA  . ALA A  1  148 ? -14.604 -9.170  17.699  1.00 97.93 148 A  1 
ATOM   1132 C C   . ALA A  1  148 ? -13.201 -8.542  17.782  1.00 97.95 148 A  1 
ATOM   1133 O O   . ALA A  1  148 ? -12.197 -9.252  17.816  1.00 97.11 148 A  1 
ATOM   1134 C CB  . ALA A  1  148 ? -15.101 -9.224  16.262  1.00 97.70 148 A  1 
ATOM   1135 N N   . PHE A  1  149 ? -13.142 -7.222  17.839  1.00 98.36 149 A  1 
ATOM   1136 C CA  . PHE A  1  149 ? -11.906 -6.443  17.868  1.00 98.24 149 A  1 
ATOM   1137 C C   . PHE A  1  149 ? -11.858 -5.515  19.093  1.00 98.17 149 A  1 
ATOM   1138 O O   . PHE A  1  149 ? -11.936 -4.290  18.967  1.00 97.07 149 A  1 
ATOM   1139 C CB  . PHE A  1  149 ? -11.753 -5.680  16.553  1.00 98.05 149 A  1 
ATOM   1140 C CG  . PHE A  1  149 ? -11.594 -6.576  15.352  1.00 98.11 149 A  1 
ATOM   1141 C CD1 . PHE A  1  149 ? -10.353 -7.176  15.074  1.00 97.19 149 A  1 
ATOM   1142 C CD2 . PHE A  1  149 ? -12.688 -6.821  14.496  1.00 97.21 149 A  1 
ATOM   1143 C CE1 . PHE A  1  149 ? -10.200 -7.994  13.957  1.00 96.74 149 A  1 
ATOM   1144 C CE2 . PHE A  1  149 ? -12.538 -7.646  13.370  1.00 96.69 149 A  1 
ATOM   1145 C CZ  . PHE A  1  149 ? -11.288 -8.227  13.112  1.00 97.17 149 A  1 
ATOM   1146 N N   . PRO A  1  150 ? -11.706 -6.076  20.297  1.00 97.60 150 A  1 
ATOM   1147 C CA  . PRO A  1  150 ? -11.673 -5.277  21.507  1.00 96.63 150 A  1 
ATOM   1148 C C   . PRO A  1  150 ? -10.487 -4.309  21.484  1.00 95.24 150 A  1 
ATOM   1149 O O   . PRO A  1  150 ? -9.364  -4.669  21.129  1.00 90.12 150 A  1 
ATOM   1150 C CB  . PRO A  1  150 ? -11.590 -6.285  22.656  1.00 95.85 150 A  1 
ATOM   1151 C CG  . PRO A  1  150 ? -10.976 -7.525  22.015  1.00 94.82 150 A  1 
ATOM   1152 C CD  . PRO A  1  150 ? -11.518 -7.477  20.593  1.00 97.17 150 A  1 
ATOM   1153 N N   . LYS A  1  151 ? -10.745 -3.072  21.913  1.00 96.14 151 A  1 
ATOM   1154 C CA  . LYS A  1  151 ? -9.790  -1.946  21.930  1.00 95.54 151 A  1 
ATOM   1155 C C   . LYS A  1  151 ? -9.346  -1.431  20.556  1.00 96.23 151 A  1 
ATOM   1156 O O   . LYS A  1  151 ? -8.484  -0.559  20.513  1.00 94.59 151 A  1 
ATOM   1157 C CB  . LYS A  1  151 ? -8.565  -2.247  22.810  1.00 93.99 151 A  1 
ATOM   1158 C CG  . LYS A  1  151 ? -8.900  -2.786  24.199  1.00 87.84 151 A  1 
ATOM   1159 C CD  . LYS A  1  151 ? -7.593  -3.070  24.943  1.00 77.42 151 A  1 
ATOM   1160 C CE  . LYS A  1  151 ? -7.914  -3.590  26.345  1.00 67.10 151 A  1 
ATOM   1161 N NZ  . LYS A  1  151 ? -6.674  -3.899  27.093  1.00 57.18 151 A  1 
ATOM   1162 N N   . ILE A  1  152 ? -9.897  -1.928  19.476  1.00 97.79 152 A  1 
ATOM   1163 C CA  . ILE A  1  152 ? -9.651  -1.370  18.149  1.00 98.14 152 A  1 
ATOM   1164 C C   . ILE A  1  152 ? -10.656 -0.241  17.899  1.00 98.39 152 A  1 
ATOM   1165 O O   . ILE A  1  152 ? -11.859 -0.486  17.994  1.00 98.09 152 A  1 
ATOM   1166 C CB  . ILE A  1  152 ? -9.714  -2.475  17.071  1.00 97.94 152 A  1 
ATOM   1167 C CG1 . ILE A  1  152 ? -8.694  -3.607  17.339  1.00 96.67 152 A  1 
ATOM   1168 C CG2 . ILE A  1  152 ? -9.493  -1.885  15.668  1.00 97.11 152 A  1 
ATOM   1169 C CD1 . ILE A  1  152 ? -7.234  -3.163  17.432  1.00 92.76 152 A  1 
ATOM   1170 N N   . PRO A  1  153 ? -10.200 0.982   17.611  1.00 98.46 153 A  1 
ATOM   1171 C CA  . PRO A  1  153 ? -11.106 2.087   17.333  1.00 98.43 153 A  1 
ATOM   1172 C C   . PRO A  1  153 ? -11.887 1.868   16.043  1.00 98.61 153 A  1 
ATOM   1173 O O   . PRO A  1  153 ? -11.405 1.252   15.091  1.00 98.46 153 A  1 
ATOM   1174 C CB  . PRO A  1  153 ? -10.223 3.339   17.291  1.00 97.85 153 A  1 
ATOM   1175 C CG  . PRO A  1  153 ? -8.845  2.803   16.929  1.00 95.16 153 A  1 
ATOM   1176 C CD  . PRO A  1  153 ? -8.826  1.419   17.567  1.00 97.87 153 A  1 
ATOM   1177 N N   . ILE A  1  154 ? -13.091 2.403   16.014  1.00 98.74 154 A  1 
ATOM   1178 C CA  . ILE A  1  154 ? -13.983 2.392   14.862  1.00 98.82 154 A  1 
ATOM   1179 C C   . ILE A  1  154 ? -14.198 3.839   14.434  1.00 98.79 154 A  1 
ATOM   1180 O O   . ILE A  1  154 ? -14.685 4.645   15.229  1.00 98.58 154 A  1 
ATOM   1181 C CB  . ILE A  1  154 ? -15.322 1.695   15.186  1.00 98.71 154 A  1 
ATOM   1182 C CG1 . ILE A  1  154 ? -15.093 0.247   15.686  1.00 97.86 154 A  1 
ATOM   1183 C CG2 . ILE A  1  154 ? -16.227 1.700   13.943  1.00 98.11 154 A  1 
ATOM   1184 C CD1 . ILE A  1  154 ? -16.348 -0.429  16.239  1.00 96.86 154 A  1 
ATOM   1185 N N   . TYR A  1  155 ? -13.837 4.160   13.193  1.00 98.82 155 A  1 
ATOM   1186 C CA  . TYR A  1  155 ? -14.043 5.481   12.616  1.00 98.88 155 A  1 
ATOM   1187 C C   . TYR A  1  155 ? -15.180 5.438   11.588  1.00 98.82 155 A  1 
ATOM   1188 O O   . TYR A  1  155 ? -15.093 4.694   10.606  1.00 98.51 155 A  1 
ATOM   1189 C CB  . TYR A  1  155 ? -12.732 6.014   12.046  1.00 98.69 155 A  1 
ATOM   1190 C CG  . TYR A  1  155 ? -11.662 6.248   13.089  1.00 98.51 155 A  1 
ATOM   1191 C CD1 . TYR A  1  155 ? -11.950 6.986   14.255  1.00 97.17 155 A  1 
ATOM   1192 C CD2 . TYR A  1  155 ? -10.367 5.720   12.922  1.00 97.01 155 A  1 
ATOM   1193 C CE1 . TYR A  1  155 ? -10.971 7.182   15.246  1.00 96.31 155 A  1 
ATOM   1194 C CE2 . TYR A  1  155 ? -9.380  5.911   13.901  1.00 96.22 155 A  1 
ATOM   1195 C CZ  . TYR A  1  155 ? -9.689  6.640   15.069  1.00 97.09 155 A  1 
ATOM   1196 O OH  . TYR A  1  155 ? -8.739  6.803   16.044  1.00 95.67 155 A  1 
ATOM   1197 N N   . PRO A  1  156 ? -16.246 6.187   11.829  1.00 98.86 156 A  1 
ATOM   1198 C CA  . PRO A  1  156 ? -17.413 6.164   10.972  1.00 98.88 156 A  1 
ATOM   1199 C C   . PRO A  1  156 ? -17.334 7.200   9.854   1.00 98.81 156 A  1 
ATOM   1200 O O   . PRO A  1  156 ? -16.865 8.322   10.039  1.00 98.52 156 A  1 
ATOM   1201 C CB  . PRO A  1  156 ? -18.582 6.441   11.921  1.00 98.64 156 A  1 
ATOM   1202 C CG  . PRO A  1  156 ? -17.976 7.393   12.938  1.00 98.19 156 A  1 
ATOM   1203 C CD  . PRO A  1  156 ? -16.526 6.939   13.046  1.00 98.62 156 A  1 
ATOM   1204 N N   . ILE A  1  157 ? -17.893 6.840   8.715   1.00 98.85 157 A  1 
ATOM   1205 C CA  . ILE A  1  157 ? -18.268 7.747   7.634   1.00 98.83 157 A  1 
ATOM   1206 C C   . ILE A  1  157 ? -19.797 7.790   7.575   1.00 98.89 157 A  1 
ATOM   1207 O O   . ILE A  1  157 ? -20.449 6.754   7.712   1.00 98.47 157 A  1 
ATOM   1208 C CB  . ILE A  1  157 ? -17.641 7.283   6.308   1.00 98.58 157 A  1 
ATOM   1209 C CG1 . ILE A  1  157 ? -16.102 7.403   6.326   1.00 96.67 157 A  1 
ATOM   1210 C CG2 . ILE A  1  157 ? -18.220 8.021   5.099   1.00 97.78 157 A  1 
ATOM   1211 C CD1 . ILE A  1  157 ? -15.555 8.827   6.329   1.00 95.66 157 A  1 
ATOM   1212 N N   . ILE A  1  158 ? -20.344 8.972   7.360   1.00 98.79 158 A  1 
ATOM   1213 C CA  . ILE A  1  158 ? -21.786 9.129   7.160   1.00 98.79 158 A  1 
ATOM   1214 C C   . ILE A  1  158 ? -22.120 8.815   5.698   1.00 98.75 158 A  1 
ATOM   1215 O O   . ILE A  1  158 ? -21.622 9.478   4.788   1.00 98.32 158 A  1 
ATOM   1216 C CB  . ILE A  1  158 ? -22.244 10.535  7.580   1.00 98.06 158 A  1 
ATOM   1217 C CG1 . ILE A  1  158 ? -21.902 10.866  9.048   1.00 94.43 158 A  1 
ATOM   1218 C CG2 . ILE A  1  158 ? -23.752 10.706  7.343   1.00 96.74 158 A  1 
ATOM   1219 C CD1 . ILE A  1  158 ? -22.533 9.930   10.090  1.00 89.35 158 A  1 
ATOM   1220 N N   . GLY A  1  159 ? -22.953 7.801   5.494   1.00 98.76 159 A  1 
ATOM   1221 C CA  . GLY A  1  159 ? -23.519 7.431   4.208   1.00 98.66 159 A  1 
ATOM   1222 C C   . GLY A  1  159 ? -24.890 8.060   3.980   1.00 98.65 159 A  1 
ATOM   1223 O O   . GLY A  1  159 ? -25.206 9.132   4.494   1.00 98.13 159 A  1 
ATOM   1224 N N   . SER A  1  160 ? -25.708 7.396   3.175   1.00 98.67 160 A  1 
ATOM   1225 C CA  . SER A  1  160 ? -27.060 7.865   2.876   1.00 98.56 160 A  1 
ATOM   1226 C C   . SER A  1  160 ? -28.095 7.352   3.875   1.00 98.51 160 A  1 
ATOM   1227 O O   . SER A  1  160 ? -29.009 8.086   4.248   1.00 97.86 160 A  1 
ATOM   1228 C CB  . SER A  1  160 ? -27.423 7.495   1.436   1.00 98.13 160 A  1 
ATOM   1229 O OG  . SER A  1  160 ? -27.790 6.146   1.259   1.00 97.14 160 A  1 
ATOM   1230 N N   . THR A  1  161 ? -27.939 6.114   4.326   1.00 98.53 161 A  1 
ATOM   1231 C CA  . THR A  1  161 ? -28.920 5.431   5.182   1.00 98.57 161 A  1 
ATOM   1232 C C   . THR A  1  161 ? -28.726 5.706   6.670   1.00 98.53 161 A  1 
ATOM   1233 O O   . THR A  1  161 ? -29.602 5.385   7.471   1.00 97.78 161 A  1 
ATOM   1234 C CB  . THR A  1  161 ? -28.944 3.923   4.913   1.00 98.06 161 A  1 
ATOM   1235 O OG1 . THR A  1  161 ? -27.704 3.332   5.203   1.00 95.53 161 A  1 
ATOM   1236 C CG2 . THR A  1  161 ? -29.283 3.606   3.465   1.00 94.69 161 A  1 
ATOM   1237 N N   . GLU A  1  162 ? -27.642 6.357   7.040   1.00 98.68 162 A  1 
ATOM   1238 C CA  . GLU A  1  162 ? -27.431 6.844   8.403   1.00 98.67 162 A  1 
ATOM   1239 C C   . GLU A  1  162 ? -28.468 7.917   8.799   1.00 98.69 162 A  1 
ATOM   1240 O O   . GLU A  1  162 ? -28.809 8.028   9.976   1.00 98.22 162 A  1 
ATOM   1241 C CB  . GLU A  1  162 ? -26.013 7.424   8.534   1.00 98.56 162 A  1 
ATOM   1242 C CG  . GLU A  1  162 ? -24.935 6.362   8.804   1.00 97.96 162 A  1 
ATOM   1243 C CD  . GLU A  1  162 ? -24.781 5.340   7.669   1.00 98.36 162 A  1 
ATOM   1244 O OE1 . GLU A  1  162 ? -24.748 4.127   7.975   1.00 96.54 162 A  1 
ATOM   1245 O OE2 . GLU A  1  162 ? -24.716 5.745   6.498   1.00 97.41 162 A  1 
ATOM   1246 N N   . PHE A  1  163 ? -28.956 8.675   7.830   1.00 98.44 163 A  1 
ATOM   1247 C CA  . PHE A  1  163 ? -29.932 9.730   8.081   1.00 98.30 163 A  1 
ATOM   1248 C C   . PHE A  1  163 ? -31.356 9.182   8.245   1.00 98.06 163 A  1 
ATOM   1249 O O   . PHE A  1  163 ? -31.715 8.143   7.704   1.00 96.78 163 A  1 
ATOM   1250 C CB  . PHE A  1  163 ? -29.875 10.754  6.952   1.00 98.29 163 A  1 
ATOM   1251 C CG  . PHE A  1  163 ? -28.580 11.528  6.869   1.00 98.41 163 A  1 
ATOM   1252 C CD1 . PHE A  1  163 ? -28.379 12.659  7.688   1.00 97.76 163 A  1 
ATOM   1253 C CD2 . PHE A  1  163 ? -27.578 11.149  5.958   1.00 97.79 163 A  1 
ATOM   1254 C CE1 . PHE A  1  163 ? -27.203 13.416  7.579   1.00 97.57 163 A  1 
ATOM   1255 C CE2 . PHE A  1  163 ? -26.394 11.904  5.846   1.00 97.50 163 A  1 
ATOM   1256 C CZ  . PHE A  1  163 ? -26.209 13.038  6.659   1.00 97.82 163 A  1 
ATOM   1257 N N   . SER A  1  164 ? -32.198 9.928   8.929   1.00 97.64 164 A  1 
ATOM   1258 C CA  . SER A  1  164 ? -33.628 9.609   9.058   1.00 96.94 164 A  1 
ATOM   1259 C C   . SER A  1  164 ? -34.364 9.655   7.715   1.00 96.46 164 A  1 
ATOM   1260 O O   . SER A  1  164 ? -35.282 8.883   7.473   1.00 93.45 164 A  1 
ATOM   1261 C CB  . SER A  1  164 ? -34.298 10.603  10.015  1.00 95.78 164 A  1 
ATOM   1262 O OG  . SER A  1  164 ? -33.693 10.554  11.284  1.00 86.80 164 A  1 
ATOM   1263 N N   . THR A  1  165 ? -33.960 10.561  6.842   1.00 96.93 165 A  1 
ATOM   1264 C CA  . THR A  1  165 ? -34.337 10.577  5.428   1.00 96.32 165 A  1 
ATOM   1265 C C   . THR A  1  165 ? -33.077 10.319  4.616   1.00 96.85 165 A  1 
ATOM   1266 O O   . THR A  1  165 ? -32.041 10.902  4.924   1.00 95.31 165 A  1 
ATOM   1267 C CB  . THR A  1  165 ? -34.957 11.919  5.026   1.00 93.90 165 A  1 
ATOM   1268 O OG1 . THR A  1  165 ? -36.048 12.210  5.858   1.00 79.34 165 A  1 
ATOM   1269 C CG2 . THR A  1  165 ? -35.478 11.917  3.592   1.00 77.94 165 A  1 
ATOM   1270 N N   . LYS A  1  166 ? -33.155 9.491   3.591   1.00 96.75 166 A  1 
ATOM   1271 C CA  . LYS A  1  166 ? -31.992 9.116   2.780   1.00 96.82 166 A  1 
ATOM   1272 C C   . LYS A  1  166 ? -31.213 10.349  2.302   1.00 97.05 166 A  1 
ATOM   1273 O O   . LYS A  1  166 ? -31.800 11.266  1.745   1.00 95.77 166 A  1 
ATOM   1274 C CB  . LYS A  1  166 ? -32.457 8.224   1.620   1.00 95.99 166 A  1 
ATOM   1275 C CG  . LYS A  1  166 ? -31.258 7.537   0.949   1.00 93.86 166 A  1 
ATOM   1276 C CD  . LYS A  1  166 ? -31.723 6.592   -0.153  1.00 91.85 166 A  1 
ATOM   1277 C CE  . LYS A  1  166 ? -30.507 5.809   -0.680  1.00 89.10 166 A  1 
ATOM   1278 N NZ  . LYS A  1  166 ? -30.922 4.765   -1.633  1.00 83.47 166 A  1 
ATOM   1279 N N   . PHE A  1  167 ? -29.910 10.357  2.526   1.00 97.79 167 A  1 
ATOM   1280 C CA  . PHE A  1  167 ? -28.982 11.494  2.364   1.00 97.90 167 A  1 
ATOM   1281 C C   . PHE A  1  167 ? -29.213 12.681  3.314   1.00 97.88 167 A  1 
ATOM   1282 O O   . PHE A  1  167 ? -28.400 13.607  3.325   1.00 96.46 167 A  1 
ATOM   1283 C CB  . PHE A  1  167 ? -28.897 11.938  0.894   1.00 97.81 167 A  1 
ATOM   1284 C CG  . PHE A  1  167 ? -28.273 10.920  -0.028  1.00 97.83 167 A  1 
ATOM   1285 C CD1 . PHE A  1  167 ? -26.871 10.889  -0.175  1.00 96.82 167 A  1 
ATOM   1286 C CD2 . PHE A  1  167 ? -29.058 10.010  -0.740  1.00 96.95 167 A  1 
ATOM   1287 C CE1 . PHE A  1  167 ? -26.264 9.958   -1.019  1.00 96.57 167 A  1 
ATOM   1288 C CE2 . PHE A  1  167 ? -28.456 9.064   -1.594  1.00 96.37 167 A  1 
ATOM   1289 C CZ  . PHE A  1  167 ? -27.055 9.036   -1.733  1.00 96.83 167 A  1 
ATOM   1290 N N   . GLY A  1  168 ? -30.268 12.647  4.137   1.00 97.25 168 A  1 
ATOM   1291 C CA  . GLY A  1  168 ? -30.577 13.726  5.065   1.00 97.04 168 A  1 
ATOM   1292 C C   . GLY A  1  168 ? -31.080 15.003  4.399   1.00 96.85 168 A  1 
ATOM   1293 O O   . GLY A  1  168 ? -31.313 15.081  3.193   1.00 94.97 168 A  1 
ATOM   1294 N N   . GLN A  1  169 ? -31.268 16.020  5.223   1.00 96.36 169 A  1 
ATOM   1295 C CA  . GLN A  1  169 ? -31.682 17.347  4.790   1.00 96.08 169 A  1 
ATOM   1296 C C   . GLN A  1  169 ? -31.321 18.374  5.872   1.00 96.71 169 A  1 
ATOM   1297 O O   . GLN A  1  169 ? -31.326 18.045  7.062   1.00 95.82 169 A  1 
ATOM   1298 C CB  . GLN A  1  169 ? -33.185 17.360  4.463   1.00 93.24 169 A  1 
ATOM   1299 C CG  . GLN A  1  169 ? -34.075 16.789  5.579   1.00 82.07 169 A  1 
ATOM   1300 C CD  . GLN A  1  169 ? -35.550 16.662  5.197   1.00 76.58 169 A  1 
ATOM   1301 O OE1 . GLN A  1  169 ? -36.000 17.092  4.156   1.00 69.12 169 A  1 
ATOM   1302 N NE2 . GLN A  1  169 ? -36.353 16.070  6.045   1.00 63.98 169 A  1 
ATOM   1303 N N   . PHE A  1  170 ? -31.067 19.611  5.488   1.00 95.48 170 A  1 
ATOM   1304 C CA  . PHE A  1  170 ? -30.587 20.656  6.398   1.00 95.36 170 A  1 
ATOM   1305 C C   . PHE A  1  170 ? -31.451 20.851  7.662   1.00 95.68 170 A  1 
ATOM   1306 O O   . PHE A  1  170 ? -30.923 21.156  8.731   1.00 94.63 170 A  1 
ATOM   1307 C CB  . PHE A  1  170 ? -30.475 21.986  5.640   1.00 94.55 170 A  1 
ATOM   1308 C CG  . PHE A  1  170 ? -29.374 22.013  4.608   1.00 93.57 170 A  1 
ATOM   1309 C CD1 . PHE A  1  170 ? -28.030 21.989  5.019   1.00 91.06 170 A  1 
ATOM   1310 C CD2 . PHE A  1  170 ? -29.664 22.072  3.228   1.00 90.76 170 A  1 
ATOM   1311 C CE1 . PHE A  1  170 ? -26.988 22.011  4.077   1.00 89.70 170 A  1 
ATOM   1312 C CE2 . PHE A  1  170 ? -28.634 22.101  2.277   1.00 89.11 170 A  1 
ATOM   1313 C CZ  . PHE A  1  170 ? -27.296 22.065  2.707   1.00 90.12 170 A  1 
ATOM   1314 N N   . SER A  1  171 ? -32.740 20.632  7.560   1.00 95.63 171 A  1 
ATOM   1315 C CA  . SER A  1  171 ? -33.661 20.809  8.693   1.00 95.74 171 A  1 
ATOM   1316 C C   . SER A  1  171 ? -33.541 19.722  9.762   1.00 96.29 171 A  1 
ATOM   1317 O O   . SER A  1  171 ? -33.896 19.970  10.910  1.00 95.31 171 A  1 
ATOM   1318 C CB  . SER A  1  171 ? -35.102 20.875  8.178   1.00 94.94 171 A  1 
ATOM   1319 O OG  . SER A  1  171 ? -35.422 19.743  7.409   1.00 87.11 171 A  1 
ATOM   1320 N N   . THR A  1  172 ? -33.069 18.527  9.412   1.00 96.65 172 A  1 
ATOM   1321 C CA  . THR A  1  172 ? -32.999 17.371  10.314  1.00 97.04 172 A  1 
ATOM   1322 C C   . THR A  1  172 ? -31.574 16.919  10.612  1.00 97.63 172 A  1 
ATOM   1323 O O   . THR A  1  172 ? -31.360 16.250  11.622  1.00 97.21 172 A  1 
ATOM   1324 C CB  . THR A  1  172 ? -33.818 16.191  9.781   1.00 96.26 172 A  1 
ATOM   1325 O OG1 . THR A  1  172 ? -33.477 15.905  8.444   1.00 93.13 172 A  1 
ATOM   1326 C CG2 . THR A  1  172 ? -35.312 16.496  9.803   1.00 92.15 172 A  1 
ATOM   1327 N N   . ASP A  1  173 ? -30.583 17.342  9.825   1.00 97.43 173 A  1 
ATOM   1328 C CA  . ASP A  1  173 ? -29.179 16.946  9.963   1.00 97.85 173 A  1 
ATOM   1329 C C   . ASP A  1  173 ? -28.643 17.119  11.387  1.00 98.14 173 A  1 
ATOM   1330 O O   . ASP A  1  173 ? -27.996 16.221  11.915  1.00 97.94 173 A  1 
ATOM   1331 C CB  . ASP A  1  173 ? -28.299 17.789  9.034   1.00 97.55 173 A  1 
ATOM   1332 C CG  . ASP A  1  173 ? -28.427 17.472  7.546   1.00 97.25 173 A  1 
ATOM   1333 O OD1 . ASP A  1  173 ? -28.939 16.415  7.154   1.00 95.72 173 A  1 
ATOM   1334 O OD2 . ASP A  1  173 ? -27.982 18.319  6.740   1.00 95.63 173 A  1 
ATOM   1335 N N   . SER A  1  174 ? -28.925 18.233  12.043  1.00 97.74 174 A  1 
ATOM   1336 C CA  . SER A  1  174 ? -28.441 18.476  13.400  1.00 97.69 174 A  1 
ATOM   1337 C C   . SER A  1  174 ? -28.928 17.418  14.396  1.00 97.92 174 A  1 
ATOM   1338 O O   . SER A  1  174 ? -28.177 17.022  15.287  1.00 97.51 174 A  1 
ATOM   1339 C CB  . SER A  1  174 ? -28.877 19.870  13.872  1.00 96.64 174 A  1 
ATOM   1340 O OG  . SER A  1  174 ? -28.431 20.108  15.195  1.00 84.27 174 A  1 
ATOM   1341 N N   . THR A  1  175 ? -30.166 16.971  14.244  1.00 97.95 175 A  1 
ATOM   1342 C CA  . THR A  1  175 ? -30.740 15.930  15.104  1.00 97.91 175 A  1 
ATOM   1343 C C   . THR A  1  175 ? -30.136 14.569  14.775  1.00 98.24 175 A  1 
ATOM   1344 O O   . THR A  1  175 ? -29.707 13.863  15.687  1.00 97.80 175 A  1 
ATOM   1345 C CB  . THR A  1  175 ? -32.268 15.894  14.962  1.00 97.14 175 A  1 
ATOM   1346 O OG1 . THR A  1  175 ? -32.791 17.172  15.236  1.00 90.07 175 A  1 
ATOM   1347 C CG2 . THR A  1  175 ? -32.926 14.926  15.946  1.00 89.60 175 A  1 
ATOM   1348 N N   . ASP A  1  176 ? -30.034 14.247  13.495  1.00 98.41 176 A  1 
ATOM   1349 C CA  . ASP A  1  176 ? -29.462 12.994  13.026  1.00 98.52 176 A  1 
ATOM   1350 C C   . ASP A  1  176 ? -27.987 12.871  13.421  1.00 98.69 176 A  1 
ATOM   1351 O O   . ASP A  1  176 ? -27.595 11.881  14.038  1.00 98.47 176 A  1 
ATOM   1352 C CB  . ASP A  1  176 ? -29.635 12.878  11.504  1.00 98.36 176 A  1 
ATOM   1353 C CG  . ASP A  1  176 ? -31.076 12.616  11.060  1.00 98.14 176 A  1 
ATOM   1354 O OD1 . ASP A  1  176 ? -31.840 12.017  11.844  1.00 96.66 176 A  1 
ATOM   1355 O OD2 . ASP A  1  176 ? -31.415 12.966  9.913   1.00 96.56 176 A  1 
ATOM   1356 N N   . LEU A  1  177 ? -27.178 13.902  13.166  1.00 98.61 177 A  1 
ATOM   1357 C CA  . LEU A  1  177 ? -25.751 13.897  13.493  1.00 98.64 177 A  1 
ATOM   1358 C C   . LEU A  1  177 ? -25.497 13.769  14.998  1.00 98.63 177 A  1 
ATOM   1359 O O   . LEU A  1  177 ? -24.547 13.104  15.414  1.00 98.32 177 A  1 
ATOM   1360 C CB  . LEU A  1  177 ? -25.104 15.178  12.948  1.00 98.53 177 A  1 
ATOM   1361 C CG  . LEU A  1  177 ? -25.049 15.263  11.408  1.00 98.06 177 A  1 
ATOM   1362 C CD1 . LEU A  1  177 ? -24.510 16.630  11.005  1.00 97.49 177 A  1 
ATOM   1363 C CD2 . LEU A  1  177 ? -24.159 14.184  10.804  1.00 97.37 177 A  1 
ATOM   1364 N N   . LYS A  1  178 ? -26.359 14.366  15.821  1.00 98.50 178 A  1 
ATOM   1365 C CA  . LYS A  1  178 ? -26.247 14.256  17.274  1.00 98.36 178 A  1 
ATOM   1366 C C   . LYS A  1  178 ? -26.535 12.840  17.770  1.00 98.44 178 A  1 
ATOM   1367 O O   . LYS A  1  178 ? -25.839 12.348  18.654  1.00 97.98 178 A  1 
ATOM   1368 C CB  . LYS A  1  178 ? -27.164 15.305  17.914  1.00 97.78 178 A  1 
ATOM   1369 C CG  . LYS A  1  178 ? -26.628 15.788  19.253  1.00 83.48 178 A  1 
ATOM   1370 C CD  . LYS A  1  178 ? -27.531 16.916  19.771  1.00 80.91 178 A  1 
ATOM   1371 C CE  . LYS A  1  178 ? -26.889 17.585  20.985  1.00 69.03 178 A  1 
ATOM   1372 N NZ  . LYS A  1  178 ? -27.730 18.701  21.468  1.00 60.60 178 A  1 
ATOM   1373 N N   . ALA A  1  179 ? -27.532 12.186  17.185  1.00 98.54 179 A  1 
ATOM   1374 C CA  . ALA A  1  179 ? -27.837 10.789  17.477  1.00 98.44 179 A  1 
ATOM   1375 C C   . ALA A  1  179 ? -26.720 9.861   16.976  1.00 98.50 179 A  1 
ATOM   1376 O O   . ALA A  1  179 ? -26.188 9.053   17.745  1.00 98.04 179 A  1 
ATOM   1377 C CB  . ALA A  1  179 ? -29.197 10.462  16.861  1.00 98.19 179 A  1 
ATOM   1378 N N   . LEU A  1  180 ? -26.279 10.051  15.736  1.00 98.62 180 A  1 
ATOM   1379 C CA  . LEU A  1  180 ? -25.213 9.271   15.118  1.00 98.65 180 A  1 
ATOM   1380 C C   . LEU A  1  180 ? -23.882 9.407   15.863  1.00 98.64 180 A  1 
ATOM   1381 O O   . LEU A  1  180 ? -23.184 8.412   16.033  1.00 98.24 180 A  1 
ATOM   1382 C CB  . LEU A  1  180 ? -25.049 9.694   13.653  1.00 98.52 180 A  1 
ATOM   1383 C CG  . LEU A  1  180 ? -26.211 9.246   12.752  1.00 98.19 180 A  1 
ATOM   1384 C CD1 . LEU A  1  180 ? -26.114 9.952   11.405  1.00 97.53 180 A  1 
ATOM   1385 C CD2 . LEU A  1  180 ? -26.189 7.740   12.508  1.00 97.49 180 A  1 
ATOM   1386 N N   . ASN A  1  181 ? -23.562 10.577  16.389  1.00 98.66 181 A  1 
ATOM   1387 C CA  . ASN A  1  181 ? -22.379 10.748  17.234  1.00 98.61 181 A  1 
ATOM   1388 C C   . ASN A  1  181 ? -22.423 9.848   18.479  1.00 98.56 181 A  1 
ATOM   1389 O O   . ASN A  1  181 ? -21.391 9.335   18.909  1.00 98.04 181 A  1 
ATOM   1390 C CB  . ASN A  1  181 ? -22.267 12.225  17.628  1.00 98.50 181 A  1 
ATOM   1391 C CG  . ASN A  1  181 ? -21.106 12.448  18.578  1.00 97.87 181 A  1 
ATOM   1392 O OD1 . ASN A  1  181 ? -19.953 12.226  18.276  1.00 91.79 181 A  1 
ATOM   1393 N ND2 . ASN A  1  181 ? -21.382 12.866  19.790  1.00 91.25 181 A  1 
ATOM   1394 N N   . SER A  1  182 ? -23.596 9.649   19.056  1.00 98.52 182 A  1 
ATOM   1395 C CA  . SER A  1  182 ? -23.742 8.796   20.233  1.00 98.33 182 A  1 
ATOM   1396 C C   . SER A  1  182 ? -23.571 7.308   19.907  1.00 98.25 182 A  1 
ATOM   1397 O O   . SER A  1  182 ? -23.082 6.557   20.742  1.00 96.95 182 A  1 
ATOM   1398 C CB  . SER A  1  182 ? -25.105 9.044   20.883  1.00 97.68 182 A  1 
ATOM   1399 O OG  . SER A  1  182 ? -24.998 8.889   22.279  1.00 83.56 182 A  1 
ATOM   1400 N N   . VAL A  1  183 ? -23.940 6.900   18.704  1.00 98.45 183 A  1 
ATOM   1401 C CA  . VAL A  1  183 ? -23.979 5.489   18.287  1.00 98.29 183 A  1 
ATOM   1402 C C   . VAL A  1  183 ? -22.718 5.074   17.528  1.00 98.30 183 A  1 
ATOM   1403 O O   . VAL A  1  183 ? -22.123 4.040   17.829  1.00 97.37 183 A  1 
ATOM   1404 C CB  . VAL A  1  183 ? -25.246 5.220   17.452  1.00 96.88 183 A  1 
ATOM   1405 C CG1 . VAL A  1  183 ? -25.353 3.750   17.089  1.00 91.10 183 A  1 
ATOM   1406 C CG2 . VAL A  1  183 ? -26.513 5.594   18.223  1.00 90.60 183 A  1 
ATOM   1407 N N   . LEU A  1  184 ? -22.282 5.890   16.575  1.00 98.64 184 A  1 
ATOM   1408 C CA  . LEU A  1  184 ? -21.125 5.640   15.713  1.00 98.67 184 A  1 
ATOM   1409 C C   . LEU A  1  184 ? -19.838 6.275   16.246  1.00 98.50 184 A  1 
ATOM   1410 O O   . LEU A  1  184 ? -18.745 5.756   16.023  1.00 97.94 184 A  1 
ATOM   1411 C CB  . LEU A  1  184 ? -21.428 6.135   14.286  1.00 98.56 184 A  1 
ATOM   1412 C CG  . LEU A  1  184 ? -22.636 5.480   13.591  1.00 98.16 184 A  1 
ATOM   1413 C CD1 . LEU A  1  184 ? -22.792 6.071   12.190  1.00 97.66 184 A  1 
ATOM   1414 C CD2 . LEU A  1  184 ? -22.475 3.974   13.450  1.00 97.59 184 A  1 
ATOM   1415 N N   . GLY A  1  185 ? -19.936 7.373   16.971  1.00 98.44 185 A  1 
ATOM   1416 C CA  . GLY A  1  185 ? -18.794 8.145   17.470  1.00 98.33 185 A  1 
ATOM   1417 C C   . GLY A  1  185 ? -18.102 7.565   18.704  1.00 98.36 185 A  1 
ATOM   1418 O O   . GLY A  1  185 ? -17.437 8.295   19.443  1.00 97.46 185 A  1 
ATOM   1419 N N   . VAL A  1  186 ? -18.244 6.268   18.949  1.00 98.24 186 A  1 
ATOM   1420 C CA  . VAL A  1  186 ? -17.771 5.591   20.170  1.00 97.98 186 A  1 
ATOM   1421 C C   . VAL A  1  186 ? -16.253 5.617   20.371  1.00 98.08 186 A  1 
ATOM   1422 O O   . VAL A  1  186 ? -15.786 5.462   21.492  1.00 96.36 186 A  1 
ATOM   1423 C CB  . VAL A  1  186 ? -18.255 4.131   20.212  1.00 96.94 186 A  1 
ATOM   1424 C CG1 . VAL A  1  186 ? -19.782 4.070   20.285  1.00 92.88 186 A  1 
ATOM   1425 C CG2 . VAL A  1  186 ? -17.780 3.315   19.005  1.00 92.74 186 A  1 
ATOM   1426 N N   . SER A  1  187 ? -15.492 5.817   19.307  1.00 98.31 187 A  1 
ATOM   1427 C CA  . SER A  1  187 ? -14.025 5.885   19.349  1.00 98.22 187 A  1 
ATOM   1428 C C   . SER A  1  187 ? -13.475 7.291   19.108  1.00 98.29 187 A  1 
ATOM   1429 O O   . SER A  1  187 ? -12.257 7.462   19.071  1.00 97.21 187 A  1 
ATOM   1430 C CB  . SER A  1  187 ? -13.423 4.908   18.336  1.00 98.09 187 A  1 
ATOM   1431 O OG  . SER A  1  187 ? -13.876 3.589   18.579  1.00 96.85 187 A  1 
ATOM   1432 N N   . LEU A  1  188 ? -14.346 8.280   18.939  1.00 98.48 188 A  1 
ATOM   1433 C CA  . LEU A  1  188 ? -13.937 9.649   18.670  1.00 98.57 188 A  1 
ATOM   1434 C C   . LEU A  1  188 ? -13.544 10.372  19.957  1.00 98.45 188 A  1 
ATOM   1435 O O   . LEU A  1  188 ? -14.155 10.189  21.013  1.00 97.83 188 A  1 
ATOM   1436 C CB  . LEU A  1  188 ? -15.054 10.407  17.924  1.00 98.51 188 A  1 
ATOM   1437 C CG  . LEU A  1  188 ? -15.503 9.776   16.588  1.00 97.73 188 A  1 
ATOM   1438 C CD1 . LEU A  1  188 ? -16.537 10.686  15.918  1.00 96.82 188 A  1 
ATOM   1439 C CD2 . LEU A  1  188 ? -14.354 9.567   15.617  1.00 96.48 188 A  1 
ATOM   1440 N N   . THR A  1  189 ? -12.532 11.220  19.844  1.00 98.21 189 A  1 
ATOM   1441 C CA  . THR A  1  189 ? -12.177 12.177  20.893  1.00 98.12 189 A  1 
ATOM   1442 C C   . THR A  1  189 ? -13.246 13.266  21.004  1.00 98.34 189 A  1 
ATOM   1443 O O   . THR A  1  189 ? -14.044 13.461  20.091  1.00 98.07 189 A  1 
ATOM   1444 C CB  . THR A  1  189 ? -10.815 12.824  20.621  1.00 97.63 189 A  1 
ATOM   1445 O OG1 . THR A  1  189 ? -10.855 13.588  19.456  1.00 94.96 189 A  1 
ATOM   1446 C CG2 . THR A  1  189 ? -9.696  11.801  20.487  1.00 94.75 189 A  1 
ATOM   1447 N N   . ASP A  1  190 ? -13.237 14.023  22.086  1.00 98.00 190 A  1 
ATOM   1448 C CA  . ASP A  1  190 ? -14.231 15.075  22.283  1.00 97.86 190 A  1 
ATOM   1449 C C   . ASP A  1  190 ? -14.182 16.150  21.185  1.00 97.90 190 A  1 
ATOM   1450 O O   . ASP A  1  190 ? -15.219 16.588  20.696  1.00 97.47 190 A  1 
ATOM   1451 C CB  . ASP A  1  190 ? -14.065 15.703  23.672  1.00 97.48 190 A  1 
ATOM   1452 C CG  . ASP A  1  190 ? -14.387 14.730  24.807  1.00 94.62 190 A  1 
ATOM   1453 O OD1 . ASP A  1  190 ? -15.234 13.836  24.600  1.00 90.58 190 A  1 
ATOM   1454 O OD2 . ASP A  1  190 ? -13.767 14.873  25.877  1.00 90.32 190 A  1 
ATOM   1455 N N   . SER A  1  191 ? -12.989 16.513  20.738  1.00 97.66 191 A  1 
ATOM   1456 C CA  . SER A  1  191 ? -12.816 17.451  19.630  1.00 97.16 191 A  1 
ATOM   1457 C C   . SER A  1  191 ? -13.377 16.908  18.314  1.00 97.61 191 A  1 
ATOM   1458 O O   . SER A  1  191 ? -14.016 17.642  17.551  1.00 97.07 191 A  1 
ATOM   1459 C CB  . SER A  1  191 ? -11.328 17.769  19.472  1.00 95.79 191 A  1 
ATOM   1460 O OG  . SER A  1  191 ? -11.099 18.594  18.354  1.00 81.53 191 A  1 
ATOM   1461 N N   . GLU A  1  192 ? -13.157 15.627  18.034  1.00 98.34 192 A  1 
ATOM   1462 C CA  . GLU A  1  192 ? -13.696 14.984  16.840  1.00 98.48 192 A  1 
ATOM   1463 C C   . GLU A  1  192 ? -15.222 14.860  16.916  1.00 98.66 192 A  1 
ATOM   1464 O O   . GLU A  1  192 ? -15.907 15.099  15.928  1.00 98.41 192 A  1 
ATOM   1465 C CB  . GLU A  1  192 ? -13.076 13.587  16.696  1.00 98.33 192 A  1 
ATOM   1466 C CG  . GLU A  1  192 ? -11.600 13.640  16.295  1.00 97.82 192 A  1 
ATOM   1467 C CD  . GLU A  1  192 ? -10.846 12.346  16.611  1.00 97.91 192 A  1 
ATOM   1468 O OE1 . GLU A  1  192 ? -9.631  12.299  16.326  1.00 95.00 192 A  1 
ATOM   1469 O OE2 . GLU A  1  192 ? -11.439 11.425  17.193  1.00 95.93 192 A  1 
ATOM   1470 N N   . LYS A  1  193 ? -15.757 14.565  18.108  1.00 98.68 193 A  1 
ATOM   1471 C CA  . LYS A  1  193 ? -17.202 14.538  18.343  1.00 98.60 193 A  1 
ATOM   1472 C C   . LYS A  1  193 ? -17.849 15.890  18.081  1.00 98.67 193 A  1 
ATOM   1473 O O   . LYS A  1  193 ? -18.957 15.934  17.565  1.00 98.42 193 A  1 
ATOM   1474 C CB  . LYS A  1  193 ? -17.491 14.112  19.782  1.00 98.58 193 A  1 
ATOM   1475 C CG  . LYS A  1  193 ? -17.258 12.615  19.985  1.00 97.40 193 A  1 
ATOM   1476 C CD  . LYS A  1  193 ? -17.561 12.234  21.422  1.00 95.73 193 A  1 
ATOM   1477 C CE  . LYS A  1  193 ? -17.443 10.724  21.546  1.00 91.17 193 A  1 
ATOM   1478 N NZ  . LYS A  1  193 ? -17.846 10.265  22.885  1.00 84.30 193 A  1 
ATOM   1479 N N   . GLU A  1  194 ? -17.165 16.965  18.408  1.00 98.42 194 A  1 
ATOM   1480 C CA  . GLU A  1  194 ? -17.685 18.305  18.208  1.00 98.22 194 A  1 
ATOM   1481 C C   . GLU A  1  194 ? -17.883 18.612  16.714  1.00 98.26 194 A  1 
ATOM   1482 O O   . GLU A  1  194 ? -18.963 19.032  16.297  1.00 97.65 194 A  1 
ATOM   1483 C CB  . GLU A  1  194 ? -16.748 19.311  18.898  1.00 97.42 194 A  1 
ATOM   1484 C CG  . GLU A  1  194 ? -17.525 20.476  19.495  1.00 83.73 194 A  1 
ATOM   1485 C CD  . GLU A  1  194 ? -16.639 21.481  20.250  1.00 74.75 194 A  1 
ATOM   1486 O OE1 . GLU A  1  194 ? -17.212 22.235  21.068  1.00 68.08 194 A  1 
ATOM   1487 O OE2 . GLU A  1  194 ? -15.423 21.524  19.986  1.00 67.86 194 A  1 
ATOM   1488 N N   . THR A  1  195 ? -16.870 18.310  15.889  1.00 98.33 195 A  1 
ATOM   1489 C CA  . THR A  1  195 ? -16.982 18.471  14.432  1.00 98.23 195 A  1 
ATOM   1490 C C   . THR A  1  195 ? -17.931 17.446  13.807  1.00 98.46 195 A  1 
ATOM   1491 O O   . THR A  1  195 ? -18.682 17.790  12.893  1.00 97.95 195 A  1 
ATOM   1492 C CB  . THR A  1  195 ? -15.617 18.416  13.740  1.00 97.14 195 A  1 
ATOM   1493 O OG1 . THR A  1  195 ? -14.920 17.245  14.049  1.00 86.81 195 A  1 
ATOM   1494 C CG2 . THR A  1  195 ? -14.720 19.576  14.161  1.00 87.30 195 A  1 
ATOM   1495 N N   . PHE A  1  196 ? -17.970 16.228  14.344  1.00 98.60 196 A  1 
ATOM   1496 C CA  . PHE A  1  196 ? -18.877 15.185  13.873  1.00 98.76 196 A  1 
ATOM   1497 C C   . PHE A  1  196 ? -20.344 15.547  14.136  1.00 98.70 196 A  1 
ATOM   1498 O O   . PHE A  1  196 ? -21.173 15.411  13.243  1.00 98.44 196 A  1 
ATOM   1499 C CB  . PHE A  1  196 ? -18.504 13.857  14.526  1.00 98.71 196 A  1 
ATOM   1500 C CG  . PHE A  1  196 ? -19.167 12.661  13.876  1.00 98.71 196 A  1 
ATOM   1501 C CD1 . PHE A  1  196 ? -20.229 11.978  14.506  1.00 98.16 196 A  1 
ATOM   1502 C CD2 . PHE A  1  196 ? -18.731 12.221  12.609  1.00 98.14 196 A  1 
ATOM   1503 C CE1 . PHE A  1  196 ? -20.833 10.867  13.895  1.00 97.98 196 A  1 
ATOM   1504 C CE2 . PHE A  1  196 ? -19.330 11.113  11.997  1.00 97.77 196 A  1 
ATOM   1505 C CZ  . PHE A  1  196 ? -20.371 10.447  12.639  1.00 98.36 196 A  1 
ATOM   1506 N N   . MET A  1  197 ? -20.654 16.089  15.314  1.00 98.64 197 A  1 
ATOM   1507 C CA  . MET A  1  197 ? -22.007 16.594  15.592  1.00 98.59 197 A  1 
ATOM   1508 C C   . MET A  1  197 ? -22.370 17.822  14.760  1.00 98.49 197 A  1 
ATOM   1509 O O   . MET A  1  197 ? -23.538 18.011  14.437  1.00 97.72 197 A  1 
ATOM   1510 C CB  . MET A  1  197 ? -22.142 16.956  17.071  1.00 98.20 197 A  1 
ATOM   1511 C CG  . MET A  1  197 ? -22.237 15.724  17.964  1.00 95.98 197 A  1 
ATOM   1512 S SD  . MET A  1  197 ? -22.564 16.090  19.712  1.00 94.66 197 A  1 
ATOM   1513 C CE  . MET A  1  197 ? -21.025 16.916  20.164  1.00 85.10 197 A  1 
ATOM   1514 N N   . LYS A  1  198 ? -21.390 18.645  14.418  1.00 98.28 198 A  1 
ATOM   1515 C CA  . LYS A  1  198 ? -21.614 19.849  13.621  1.00 97.97 198 A  1 
ATOM   1516 C C   . LYS A  1  198 ? -21.956 19.531  12.168  1.00 98.00 198 A  1 
ATOM   1517 O O   . LYS A  1  198 ? -22.874 20.135  11.628  1.00 97.31 198 A  1 
ATOM   1518 C CB  . LYS A  1  198 ? -20.380 20.762  13.718  1.00 96.85 198 A  1 
ATOM   1519 C CG  . LYS A  1  198 ? -20.543 22.077  12.945  1.00 91.58 198 A  1 
ATOM   1520 C CD  . LYS A  1  198 ? -19.227 22.868  12.888  1.00 89.05 198 A  1 
ATOM   1521 C CE  . LYS A  1  198 ? -19.400 24.070  11.979  1.00 80.96 198 A  1 
ATOM   1522 N NZ  . LYS A  1  198 ? -18.104 24.690  11.619  1.00 74.37 198 A  1 
ATOM   1523 N N   . GLY A  1  199 ? -21.193 18.622  11.541  1.00 98.32 199 A  1 
ATOM   1524 C CA  . GLY A  1  199 ? -21.287 18.397  10.098  1.00 98.47 199 A  1 
ATOM   1525 C C   . GLY A  1  199 ? -21.094 16.948  9.646   1.00 98.65 199 A  1 
ATOM   1526 O O   . GLY A  1  199 ? -21.100 16.694  8.446   1.00 98.15 199 A  1 
ATOM   1527 N N   . GLY A  1  200 ? -20.911 16.006  10.561  1.00 98.61 200 A  1 
ATOM   1528 C CA  . GLY A  1  200 ? -20.699 14.600  10.239  1.00 98.75 200 A  1 
ATOM   1529 C C   . GLY A  1  200 ? -19.290 14.277  9.738   1.00 98.87 200 A  1 
ATOM   1530 O O   . GLY A  1  200 ? -19.093 13.252  9.090   1.00 98.49 200 A  1 
ATOM   1531 N N   . TYR A  1  201 ? -18.326 15.142  10.032  1.00 98.85 201 A  1 
ATOM   1532 C CA  . TYR A  1  201 ? -16.930 14.980  9.620   1.00 98.85 201 A  1 
ATOM   1533 C C   . TYR A  1  201 ? -15.970 15.206  10.789  1.00 98.84 201 A  1 
ATOM   1534 O O   . TYR A  1  201 ? -16.309 15.852  11.778  1.00 98.68 201 A  1 
ATOM   1535 C CB  . TYR A  1  201 ? -16.612 15.919  8.449   1.00 98.79 201 A  1 
ATOM   1536 C CG  . TYR A  1  201 ? -16.715 17.400  8.776   1.00 98.78 201 A  1 
ATOM   1537 C CD1 . TYR A  1  201 ? -17.887 18.114  8.461   1.00 98.21 201 A  1 
ATOM   1538 C CD2 . TYR A  1  201 ? -15.650 18.076  9.403   1.00 98.13 201 A  1 
ATOM   1539 C CE1 . TYR A  1  201 ? -17.999 19.480  8.770   1.00 97.97 201 A  1 
ATOM   1540 C CE2 . TYR A  1  201 ? -15.750 19.434  9.727   1.00 97.80 201 A  1 
ATOM   1541 C CZ  . TYR A  1  201 ? -16.922 20.132  9.407   1.00 98.26 201 A  1 
ATOM   1542 O OH  . TYR A  1  201 ? -17.028 21.467  9.729   1.00 97.51 201 A  1 
ATOM   1543 N N   . PHE A  1  202 ? -14.749 14.709  10.652  1.00 98.86 202 A  1 
ATOM   1544 C CA  . PHE A  1  202 ? -13.668 14.943  11.606  1.00 98.88 202 A  1 
ATOM   1545 C C   . PHE A  1  202 ? -12.302 14.670  10.955  1.00 98.70 202 A  1 
ATOM   1546 O O   . PHE A  1  202 ? -12.212 14.069  9.884   1.00 98.58 202 A  1 
ATOM   1547 C CB  . PHE A  1  202 ? -13.869 14.083  12.866  1.00 98.77 202 A  1 
ATOM   1548 C CG  . PHE A  1  202 ? -13.852 12.582  12.633  1.00 98.82 202 A  1 
ATOM   1549 C CD1 . PHE A  1  202 ? -14.997 11.923  12.147  1.00 98.49 202 A  1 
ATOM   1550 C CD2 . PHE A  1  202 ? -12.697 11.837  12.918  1.00 98.36 202 A  1 
ATOM   1551 C CE1 . PHE A  1  202 ? -14.984 10.538  11.934  1.00 98.34 202 A  1 
ATOM   1552 C CE2 . PHE A  1  202 ? -12.680 10.450  12.704  1.00 98.25 202 A  1 
ATOM   1553 C CZ  . PHE A  1  202 ? -13.824 9.800   12.211  1.00 98.56 202 A  1 
ATOM   1554 N N   . ALA A  1  203 ? -11.238 15.108  11.615  1.00 98.62 203 A  1 
ATOM   1555 C CA  . ALA A  1  203 ? -9.872  14.747  11.285  1.00 98.51 203 A  1 
ATOM   1556 C C   . ALA A  1  203 ? -9.266  13.949  12.431  1.00 98.52 203 A  1 
ATOM   1557 O O   . ALA A  1  203 ? -9.452  14.309  13.590  1.00 97.85 203 A  1 
ATOM   1558 C CB  . ALA A  1  203 ? -9.053  16.003  11.004  1.00 98.19 203 A  1 
ATOM   1559 N N   . HIS A  1  204 ? -8.505  12.910  12.106  1.00 98.39 204 A  1 
ATOM   1560 C CA  . HIS A  1  204 ? -7.748  12.152  13.086  1.00 98.18 204 A  1 
ATOM   1561 C C   . HIS A  1  204 ? -6.266  12.127  12.723  1.00 97.86 204 A  1 
ATOM   1562 O O   . HIS A  1  204 ? -5.894  11.799  11.594  1.00 97.17 204 A  1 
ATOM   1563 C CB  . HIS A  1  204 ? -8.315  10.745  13.230  1.00 98.07 204 A  1 
ATOM   1564 C CG  . HIS A  1  204 ? -7.742  10.017  14.415  1.00 97.75 204 A  1 
ATOM   1565 N ND1 . HIS A  1  204 ? -8.176  10.152  15.708  1.00 91.52 204 A  1 
ATOM   1566 C CD2 . HIS A  1  204 ? -6.685  9.155   14.442  1.00 92.05 204 A  1 
ATOM   1567 C CE1 . HIS A  1  204 ? -7.414  9.380   16.493  1.00 93.08 204 A  1 
ATOM   1568 N NE2 . HIS A  1  204 ? -6.485  8.744   15.761  1.00 93.83 204 A  1 
ATOM   1569 N N   . ASP A  1  205 ? -5.421  12.462  13.689  1.00 97.28 205 A  1 
ATOM   1570 C CA  . ASP A  1  205 ? -3.975  12.408  13.541  1.00 96.66 205 A  1 
ATOM   1571 C C   . ASP A  1  205 ? -3.428  11.054  13.995  1.00 96.57 205 A  1 
ATOM   1572 O O   . ASP A  1  205 ? -3.673  10.594  15.110  1.00 95.11 205 A  1 
ATOM   1573 C CB  . ASP A  1  205 ? -3.291  13.539  14.324  1.00 95.47 205 A  1 
ATOM   1574 C CG  . ASP A  1  205 ? -2.992  14.774  13.470  1.00 92.97 205 A  1 
ATOM   1575 O OD1 . ASP A  1  205 ? -2.682  14.616  12.274  1.00 89.20 205 A  1 
ATOM   1576 O OD2 . ASP A  1  205 ? -3.035  15.904  13.990  1.00 88.50 205 A  1 
ATOM   1577 N N   . PHE A  1  206 ? -2.591  10.471  13.157  1.00 95.70 206 A  1 
ATOM   1578 C CA  . PHE A  1  206 ? -1.819  9.283   13.465  1.00 95.18 206 A  1 
ATOM   1579 C C   . PHE A  1  206 ? -0.331  9.656   13.550  1.00 94.03 206 A  1 
ATOM   1580 O O   . PHE A  1  206 ? 0.444   9.333   12.651  1.00 91.18 206 A  1 
ATOM   1581 C CB  . PHE A  1  206 ? -2.091  8.194   12.423  1.00 95.28 206 A  1 
ATOM   1582 C CG  . PHE A  1  206 ? -3.524  7.733   12.357  1.00 95.91 206 A  1 
ATOM   1583 C CD1 . PHE A  1  206 ? -3.946  6.620   13.104  1.00 94.95 206 A  1 
ATOM   1584 C CD2 . PHE A  1  206 ? -4.442  8.412   11.543  1.00 95.07 206 A  1 
ATOM   1585 C CE1 . PHE A  1  206 ? -5.278  6.176   13.023  1.00 94.66 206 A  1 
ATOM   1586 C CE2 . PHE A  1  206 ? -5.771  7.982   11.462  1.00 94.79 206 A  1 
ATOM   1587 C CZ  . PHE A  1  206 ? -6.189  6.864   12.202  1.00 95.51 206 A  1 
ATOM   1588 N N   . PRO A  1  207 ? 0.114   10.329  14.623  1.00 91.94 207 A  1 
ATOM   1589 C CA  . PRO A  1  207 ? 1.449   10.933  14.686  1.00 89.91 207 A  1 
ATOM   1590 C C   . PRO A  1  207 ? 2.576   9.909   14.560  1.00 88.94 207 A  1 
ATOM   1591 O O   . PRO A  1  207 ? 3.605   10.190  13.948  1.00 84.83 207 A  1 
ATOM   1592 C CB  . PRO A  1  207 ? 1.490   11.674  16.028  1.00 88.30 207 A  1 
ATOM   1593 C CG  . PRO A  1  207 ? 0.401   11.000  16.860  1.00 86.81 207 A  1 
ATOM   1594 C CD  . PRO A  1  207 ? -0.637  10.623  15.821  1.00 90.23 207 A  1 
ATOM   1595 N N   . LYS A  1  208 ? 2.378   8.696   15.051  1.00 89.45 208 A  1 
ATOM   1596 C CA  . LYS A  1  208 ? 3.343   7.595   14.910  1.00 89.18 208 A  1 
ATOM   1597 C C   . LYS A  1  208 ? 3.505   7.094   13.475  1.00 89.73 208 A  1 
ATOM   1598 O O   . LYS A  1  208 ? 4.420   6.317   13.220  1.00 87.90 208 A  1 
ATOM   1599 C CB  . LYS A  1  208 ? 2.939   6.424   15.808  1.00 87.87 208 A  1 
ATOM   1600 C CG  . LYS A  1  208 ? 3.029   6.769   17.302  1.00 79.83 208 A  1 
ATOM   1601 C CD  . LYS A  1  208 ? 2.642   5.559   18.152  1.00 75.35 208 A  1 
ATOM   1602 C CE  . LYS A  1  208 ? 2.709   5.942   19.627  1.00 65.90 208 A  1 
ATOM   1603 N NZ  . LYS A  1  208 ? 2.156   4.889   20.512  1.00 59.01 208 A  1 
ATOM   1604 N N   . PHE A  1  209 ? 2.610   7.496   12.591  1.00 90.82 209 A  1 
ATOM   1605 C CA  . PHE A  1  209 ? 2.547   7.064   11.197  1.00 90.90 209 A  1 
ATOM   1606 C C   . PHE A  1  209 ? 2.668   8.236   10.226  1.00 90.87 209 A  1 
ATOM   1607 O O   . PHE A  1  209 ? 2.564   8.051   9.021   1.00 87.54 209 A  1 
ATOM   1608 C CB  . PHE A  1  209 ? 1.243   6.297   10.973  1.00 90.45 209 A  1 
ATOM   1609 C CG  . PHE A  1  209 ? 0.993   5.156   11.933  1.00 90.63 209 A  1 
ATOM   1610 C CD1 . PHE A  1  209 ? 1.425   3.857   11.626  1.00 87.65 209 A  1 
ATOM   1611 C CD2 . PHE A  1  209 ? 0.285   5.372   13.130  1.00 88.41 209 A  1 
ATOM   1612 C CE1 . PHE A  1  209 ? 1.131   2.788   12.482  1.00 86.93 209 A  1 
ATOM   1613 C CE2 . PHE A  1  209 ? -0.009  4.304   13.992  1.00 86.73 209 A  1 
ATOM   1614 C CZ  . PHE A  1  209 ? 0.405   3.008   13.662  1.00 87.68 209 A  1 
ATOM   1615 N N   . ASN A  1  210 ? 2.889   9.428   10.757  1.00 91.09 210 A  1 
ATOM   1616 C CA  . ASN A  1  210 ? 3.122   10.640  9.997   1.00 91.20 210 A  1 
ATOM   1617 C C   . ASN A  1  210 ? 1.998   10.982  9.003   1.00 92.48 210 A  1 
ATOM   1618 O O   . ASN A  1  210 ? 2.257   11.428  7.887   1.00 90.72 210 A  1 
ATOM   1619 C CB  . ASN A  1  210 ? 4.530   10.574  9.383   1.00 88.58 210 A  1 
ATOM   1620 C CG  . ASN A  1  210 ? 5.326   11.832  9.609   1.00 80.57 210 A  1 
ATOM   1621 O OD1 . ASN A  1  210 ? 5.186   12.522  10.587  1.00 70.98 210 A  1 
ATOM   1622 N ND2 . ASN A  1  210 ? 6.246   12.145  8.717   1.00 68.87 210 A  1 
ATOM   1623 N N   . VAL A  1  211 ? 0.759   10.748  9.404   1.00 94.27 211 A  1 
ATOM   1624 C CA  . VAL A  1  211 ? -0.399  11.008  8.545   1.00 95.35 211 A  1 
ATOM   1625 C C   . VAL A  1  211 ? -1.585  11.532  9.342   1.00 95.70 211 A  1 
ATOM   1626 O O   . VAL A  1  211 ? -1.846  11.095  10.461  1.00 95.33 211 A  1 
ATOM   1627 C CB  . VAL A  1  211 ? -0.757  9.755   7.715   1.00 94.80 211 A  1 
ATOM   1628 C CG1 . VAL A  1  211 ? -1.358  8.617   8.537   1.00 91.27 211 A  1 
ATOM   1629 C CG2 . VAL A  1  211 ? -1.704  10.078  6.562   1.00 90.83 211 A  1 
ATOM   1630 N N   . ARG A  1  212 ? -2.304  12.459  8.727   1.00 97.00 212 A  1 
ATOM   1631 C CA  . ARG A  1  212 ? -3.635  12.896  9.121   1.00 97.42 212 A  1 
ATOM   1632 C C   . ARG A  1  212 ? -4.656  12.339  8.135   1.00 97.58 212 A  1 
ATOM   1633 O O   . ARG A  1  212 ? -4.446  12.410  6.930   1.00 97.20 212 A  1 
ATOM   1634 C CB  . ARG A  1  212 ? -3.659  14.432  9.181   1.00 97.29 212 A  1 
ATOM   1635 C CG  . ARG A  1  212 ? -5.032  14.985  9.571   1.00 96.34 212 A  1 
ATOM   1636 C CD  . ARG A  1  212 ? -4.972  16.495  9.802   1.00 95.67 212 A  1 
ATOM   1637 N NE  . ARG A  1  212 ? -4.221  16.805  11.027  1.00 94.63 212 A  1 
ATOM   1638 C CZ  . ARG A  1  212 ? -3.963  17.997  11.524  1.00 95.21 212 A  1 
ATOM   1639 N NH1 . ARG A  1  212 ? -4.342  19.091  10.943  1.00 91.27 212 A  1 
ATOM   1640 N NH2 . ARG A  1  212 ? -3.308  18.111  12.630  1.00 91.16 212 A  1 
ATOM   1641 N N   . ILE A  1  213 ? -5.750  11.806  8.647   1.00 97.97 213 A  1 
ATOM   1642 C CA  . ILE A  1  213 ? -6.848  11.313  7.818   1.00 98.24 213 A  1 
ATOM   1643 C C   . ILE A  1  213 ? -8.095  12.152  8.102   1.00 98.46 213 A  1 
ATOM   1644 O O   . ILE A  1  213 ? -8.501  12.294  9.253   1.00 98.24 213 A  1 
ATOM   1645 C CB  . ILE A  1  213 ? -7.093  9.806   8.012   1.00 98.23 213 A  1 
ATOM   1646 C CG1 . ILE A  1  213 ? -5.790  9.005   7.779   1.00 97.58 213 A  1 
ATOM   1647 C CG2 . ILE A  1  213 ? -8.201  9.348   7.045   1.00 97.76 213 A  1 
ATOM   1648 C CD1 . ILE A  1  213 ? -5.941  7.485   7.938   1.00 97.24 213 A  1 
ATOM   1649 N N   . LEU A  1  214 ? -8.685  12.686  7.045   1.00 98.52 214 A  1 
ATOM   1650 C CA  . LEU A  1  214 ? -9.964  13.367  7.091   1.00 98.68 214 A  1 
ATOM   1651 C C   . LEU A  1  214 ? -11.078 12.361  6.807   1.00 98.79 214 A  1 
ATOM   1652 O O   . LEU A  1  214 ? -11.045 11.689  5.777   1.00 98.55 214 A  1 
ATOM   1653 C CB  . LEU A  1  214 ? -9.998  14.529  6.089   1.00 98.54 214 A  1 
ATOM   1654 C CG  . LEU A  1  214 ? -8.825  15.523  6.162   1.00 97.70 214 A  1 
ATOM   1655 C CD1 . LEU A  1  214 ? -9.113  16.712  5.239   1.00 96.54 214 A  1 
ATOM   1656 C CD2 . LEU A  1  214 ? -8.590  16.061  7.566   1.00 96.63 214 A  1 
ATOM   1657 N N   . PHE A  1  215 ? -12.043 12.284  7.688   1.00 98.84 215 A  1 
ATOM   1658 C CA  . PHE A  1  215 ? -13.256 11.482  7.548   1.00 98.88 215 A  1 
ATOM   1659 C C   . PHE A  1  215 ? -14.392 12.440  7.204   1.00 98.88 215 A  1 
ATOM   1660 O O   . PHE A  1  215 ? -14.873 13.171  8.064   1.00 98.67 215 A  1 
ATOM   1661 C CB  . PHE A  1  215 ? -13.500 10.701  8.836   1.00 98.84 215 A  1 
ATOM   1662 C CG  . PHE A  1  215 ? -12.422 9.699   9.183   1.00 98.79 215 A  1 
ATOM   1663 C CD1 . PHE A  1  215 ? -12.576 8.346   8.833   1.00 98.08 215 A  1 
ATOM   1664 C CD2 . PHE A  1  215 ? -11.251 10.110  9.846   1.00 98.23 215 A  1 
ATOM   1665 C CE1 . PHE A  1  215 ? -11.573 7.412   9.141   1.00 98.12 215 A  1 
ATOM   1666 C CE2 . PHE A  1  215 ? -10.239 9.183   10.145  1.00 98.02 215 A  1 
ATOM   1667 C CZ  . PHE A  1  215 ? -10.400 7.836   9.788   1.00 98.35 215 A  1 
ATOM   1668 N N   . LEU A  1  216 ? -14.764 12.486  5.923   1.00 98.88 216 A  1 
ATOM   1669 C CA  . LEU A  1  216 ? -15.627 13.530  5.389   1.00 98.82 216 A  1 
ATOM   1670 C C   . LEU A  1  216 ? -17.088 13.065  5.281   1.00 98.88 216 A  1 
ATOM   1671 O O   . LEU A  1  216 ? -17.365 11.910  4.974   1.00 98.63 216 A  1 
ATOM   1672 C CB  . LEU A  1  216 ? -15.100 13.995  4.023   1.00 98.76 216 A  1 
ATOM   1673 C CG  . LEU A  1  216 ? -13.657 14.546  4.035   1.00 98.52 216 A  1 
ATOM   1674 C CD1 . LEU A  1  216 ? -13.246 14.940  2.623   1.00 98.06 216 A  1 
ATOM   1675 C CD2 . LEU A  1  216 ? -13.508 15.776  4.939   1.00 97.91 216 A  1 
ATOM   1676 N N   . ASN A  1  217 ? -18.007 14.001  5.450   1.00 98.83 217 A  1 
ATOM   1677 C CA  . ASN A  1  217 ? -19.419 13.804  5.157   1.00 98.86 217 A  1 
ATOM   1678 C C   . ASN A  1  217 ? -19.747 14.393  3.784   1.00 98.83 217 A  1 
ATOM   1679 O O   . ASN A  1  217 ? -20.080 15.566  3.655   1.00 98.49 217 A  1 
ATOM   1680 C CB  . ASN A  1  217 ? -20.263 14.406  6.281   1.00 98.73 217 A  1 
ATOM   1681 C CG  . ASN A  1  217 ? -21.749 14.185  6.071   1.00 98.60 217 A  1 
ATOM   1682 O OD1 . ASN A  1  217 ? -22.195 13.555  5.123   1.00 96.54 217 A  1 
ATOM   1683 N ND2 . ASN A  1  217 ? -22.562 14.710  6.954   1.00 95.56 217 A  1 
ATOM   1684 N N   . THR A  1  218 ? -19.666 13.569  2.745   1.00 98.76 218 A  1 
ATOM   1685 C CA  . THR A  1  218 ? -20.012 13.989  1.381   1.00 98.60 218 A  1 
ATOM   1686 C C   . THR A  1  218 ? -21.466 13.694  1.012   1.00 98.51 218 A  1 
ATOM   1687 O O   . THR A  1  218 ? -21.940 14.183  -0.005  1.00 98.02 218 A  1 
ATOM   1688 C CB  . THR A  1  218 ? -19.057 13.394  0.349   1.00 98.38 218 A  1 
ATOM   1689 O OG1 . THR A  1  218 ? -19.055 11.991  0.439   1.00 97.02 218 A  1 
ATOM   1690 C CG2 . THR A  1  218 ? -17.632 13.889  0.551   1.00 96.64 218 A  1 
ATOM   1691 N N   . ALA A  1  219 ? -22.188 12.949  1.841   1.00 98.58 219 A  1 
ATOM   1692 C CA  . ALA A  1  219 ? -23.615 12.698  1.638   1.00 98.53 219 A  1 
ATOM   1693 C C   . ALA A  1  219 ? -24.425 14.007  1.588   1.00 98.34 219 A  1 
ATOM   1694 O O   . ALA A  1  219 ? -25.354 14.133  0.799   1.00 97.79 219 A  1 
ATOM   1695 C CB  . ALA A  1  219 ? -24.110 11.775  2.752   1.00 98.29 219 A  1 
ATOM   1696 N N   . ILE A  1  220 ? -24.007 15.018  2.353   1.00 98.49 220 A  1 
ATOM   1697 C CA  . ILE A  1  220 ? -24.631 16.354  2.364   1.00 98.28 220 A  1 
ATOM   1698 C C   . ILE A  1  220 ? -24.520 17.117  1.035   1.00 98.16 220 A  1 
ATOM   1699 O O   . ILE A  1  220 ? -25.218 18.105  0.852   1.00 97.48 220 A  1 
ATOM   1700 C CB  . ILE A  1  220 ? -24.086 17.212  3.516   1.00 98.01 220 A  1 
ATOM   1701 C CG1 . ILE A  1  220 ? -22.572 17.494  3.371   1.00 97.03 220 A  1 
ATOM   1702 C CG2 . ILE A  1  220 ? -24.422 16.554  4.864   1.00 96.16 220 A  1 
ATOM   1703 C CD1 . ILE A  1  220 ? -22.011 18.461  4.410   1.00 96.01 220 A  1 
ATOM   1704 N N   . TYR A  1  221 ? -23.670 16.660  0.110   1.00 98.26 221 A  1 
ATOM   1705 C CA  . TYR A  1  221 ? -23.521 17.247  -1.216  1.00 98.27 221 A  1 
ATOM   1706 C C   . TYR A  1  221 ? -24.380 16.563  -2.286  1.00 98.03 221 A  1 
ATOM   1707 O O   . TYR A  1  221 ? -24.409 17.020  -3.433  1.00 97.65 221 A  1 
ATOM   1708 C CB  . TYR A  1  221 ? -22.038 17.250  -1.611  1.00 98.28 221 A  1 
ATOM   1709 C CG  . TYR A  1  221 ? -21.099 17.916  -0.632  1.00 98.42 221 A  1 
ATOM   1710 C CD1 . TYR A  1  221 ? -21.465 19.108  0.026   1.00 98.04 221 A  1 
ATOM   1711 C CD2 . TYR A  1  221 ? -19.832 17.350  -0.370  1.00 97.99 221 A  1 
ATOM   1712 C CE1 . TYR A  1  221 ? -20.597 19.725  0.933   1.00 98.02 221 A  1 
ATOM   1713 C CE2 . TYR A  1  221 ? -18.951 17.965  0.533   1.00 97.89 221 A  1 
ATOM   1714 C CZ  . TYR A  1  221 ? -19.334 19.156  1.189   1.00 98.28 221 A  1 
ATOM   1715 O OH  . TYR A  1  221 ? -18.495 19.764  2.074   1.00 97.97 221 A  1 
ATOM   1716 N N   . SER A  1  222 ? -25.066 15.482  -1.931  1.00 98.11 222 A  1 
ATOM   1717 C CA  . SER A  1  222 ? -25.876 14.714  -2.866  1.00 98.23 222 A  1 
ATOM   1718 C C   . SER A  1  222 ? -26.993 15.557  -3.479  1.00 98.05 222 A  1 
ATOM   1719 O O   . SER A  1  222 ? -27.683 16.302  -2.784  1.00 97.63 222 A  1 
ATOM   1720 C CB  . SER A  1  222 ? -26.477 13.495  -2.155  1.00 98.16 222 A  1 
ATOM   1721 O OG  . SER A  1  222 ? -27.291 12.767  -3.056  1.00 97.16 222 A  1 
ATOM   1722 N N   . ALA A  1  223 ? -27.217 15.344  -4.760  1.00 97.52 223 A  1 
ATOM   1723 C CA  . ALA A  1  223 ? -28.346 15.935  -5.479  1.00 97.38 223 A  1 
ATOM   1724 C C   . ALA A  1  223 ? -29.709 15.360  -5.048  1.00 97.10 223 A  1 
ATOM   1725 O O   . ALA A  1  223 ? -30.742 15.902  -5.430  1.00 95.79 223 A  1 
ATOM   1726 C CB  . ALA A  1  223 ? -28.105 15.764  -6.978  1.00 96.63 223 A  1 
ATOM   1727 N N   . SER A  1  224 ? -29.714 14.301  -4.237  1.00 97.49 224 A  1 
ATOM   1728 C CA  . SER A  1  224 ? -30.943 13.821  -3.593  1.00 97.02 224 A  1 
ATOM   1729 C C   . SER A  1  224 ? -31.440 14.771  -2.502  1.00 96.73 224 A  1 
ATOM   1730 O O   . SER A  1  224 ? -32.602 14.697  -2.111  1.00 94.55 224 A  1 
ATOM   1731 C CB  . SER A  1  224 ? -30.728 12.431  -2.986  1.00 96.21 224 A  1 
ATOM   1732 O OG  . SER A  1  224 ? -30.421 11.515  -4.016  1.00 85.70 224 A  1 
ATOM   1733 N N   . ARG A  1  225 ? -30.585 15.669  -2.037  1.00 96.30 225 A  1 
ATOM   1734 C CA  . ARG A  1  225 ? -30.958 16.751  -1.127  1.00 96.11 225 A  1 
ATOM   1735 C C   . ARG A  1  225 ? -31.405 17.971  -1.916  1.00 95.64 225 A  1 
ATOM   1736 O O   . ARG A  1  225 ? -30.878 18.260  -2.997  1.00 92.77 225 A  1 
ATOM   1737 C CB  . ARG A  1  225 ? -29.779 17.100  -0.209  1.00 95.28 225 A  1 
ATOM   1738 C CG  . ARG A  1  225 ? -29.366 15.923  0.686   1.00 92.49 225 A  1 
ATOM   1739 C CD  . ARG A  1  225 ? -28.060 16.204  1.431   1.00 93.61 225 A  1 
ATOM   1740 N NE  . ARG A  1  225 ? -28.140 17.353  2.324   1.00 95.49 225 A  1 
ATOM   1741 C CZ  . ARG A  1  225 ? -28.196 17.357  3.651   1.00 96.83 225 A  1 
ATOM   1742 N NH1 . ARG A  1  225 ? -28.267 16.285  4.371   1.00 93.86 225 A  1 
ATOM   1743 N NH2 . ARG A  1  225 ? -28.154 18.474  4.293   1.00 93.91 225 A  1 
ATOM   1744 N N   . SER A  1  226 ? -32.312 18.738  -1.360  1.00 93.93 226 A  1 
ATOM   1745 C CA  . SER A  1  226 ? -32.687 20.025  -1.945  1.00 92.94 226 A  1 
ATOM   1746 C C   . SER A  1  226 ? -31.467 20.947  -2.012  1.00 93.34 226 A  1 
ATOM   1747 O O   . SER A  1  226 ? -30.790 21.154  -0.999  1.00 89.98 226 A  1 
ATOM   1748 C CB  . SER A  1  226 ? -33.788 20.693  -1.131  1.00 89.65 226 A  1 
ATOM   1749 O OG  . SER A  1  226 ? -34.930 19.852  -1.094  1.00 75.48 226 A  1 
ATOM   1750 N N   . PHE A  1  227 ? -31.212 21.498  -3.190  1.00 89.18 227 A  1 
ATOM   1751 C CA  . PHE A  1  227 ? -30.141 22.472  -3.343  1.00 89.66 227 A  1 
ATOM   1752 C C   . PHE A  1  227 ? -30.524 23.793  -2.680  1.00 89.26 227 A  1 
ATOM   1753 O O   . PHE A  1  227 ? -31.604 24.337  -2.933  1.00 85.18 227 A  1 
ATOM   1754 C CB  . PHE A  1  227 ? -29.802 22.650  -4.823  1.00 87.32 227 A  1 
ATOM   1755 C CG  . PHE A  1  227 ? -28.632 23.580  -5.048  1.00 88.06 227 A  1 
ATOM   1756 C CD1 . PHE A  1  227 ? -28.827 24.849  -5.623  1.00 83.89 227 A  1 
ATOM   1757 C CD2 . PHE A  1  227 ? -27.333 23.188  -4.670  1.00 82.91 227 A  1 
ATOM   1758 C CE1 . PHE A  1  227 ? -27.741 25.711  -5.817  1.00 82.65 227 A  1 
ATOM   1759 C CE2 . PHE A  1  227 ? -26.246 24.047  -4.853  1.00 82.34 227 A  1 
ATOM   1760 C CZ  . PHE A  1  227 ? -26.443 25.312  -5.424  1.00 84.76 227 A  1 
ATOM   1761 N N   . ASN A  1  228 ? -29.620 24.297  -1.858  1.00 88.99 228 A  1 
ATOM   1762 C CA  . ASN A  1  228 ? -29.752 25.608  -1.250  1.00 89.13 228 A  1 
ATOM   1763 C C   . ASN A  1  228 ? -28.544 26.451  -1.653  1.00 90.25 228 A  1 
ATOM   1764 O O   . ASN A  1  228 ? -27.442 26.247  -1.155  1.00 87.50 228 A  1 
ATOM   1765 C CB  . ASN A  1  228 ? -29.907 25.456  0.267   1.00 85.68 228 A  1 
ATOM   1766 C CG  . ASN A  1  228 ? -30.067 26.800  0.951   1.00 83.87 228 A  1 
ATOM   1767 O OD1 . ASN A  1  228 ? -30.102 27.846  0.327   1.00 76.30 228 A  1 
ATOM   1768 N ND2 . ASN A  1  228 ? -30.170 26.803  2.261   1.00 75.25 228 A  1 
ATOM   1769 N N   . SER A  1  229 ? -28.758 27.408  -2.540  1.00 90.44 229 A  1 
ATOM   1770 C CA  . SER A  1  229 ? -27.678 28.258  -3.054  1.00 90.70 229 A  1 
ATOM   1771 C C   . SER A  1  229 ? -27.017 29.142  -1.991  1.00 91.88 229 A  1 
ATOM   1772 O O   . SER A  1  229 ? -25.915 29.627  -2.220  1.00 89.09 229 A  1 
ATOM   1773 C CB  . SER A  1  229 ? -28.224 29.141  -4.179  1.00 88.73 229 A  1 
ATOM   1774 O OG  . SER A  1  229 ? -29.301 29.931  -3.720  1.00 79.36 229 A  1 
ATOM   1775 N N   . SER A  1  230 ? -27.649 29.345  -0.849  1.00 90.92 230 A  1 
ATOM   1776 C CA  . SER A  1  230 ? -27.026 30.062  0.267   1.00 91.08 230 A  1 
ATOM   1777 C C   . SER A  1  230 ? -26.023 29.201  1.043   1.00 92.09 230 A  1 
ATOM   1778 O O   . SER A  1  230 ? -25.108 29.754  1.646   1.00 89.45 230 A  1 
ATOM   1779 C CB  . SER A  1  230 ? -28.094 30.631  1.212   1.00 89.73 230 A  1 
ATOM   1780 O OG  . SER A  1  230 ? -28.798 29.646  1.927   1.00 77.55 230 A  1 
ATOM   1781 N N   . GLU A  1  231 ? -26.143 27.892  0.958   1.00 92.63 231 A  1 
ATOM   1782 C CA  . GLU A  1  231 ? -25.217 26.941  1.581   1.00 93.17 231 A  1 
ATOM   1783 C C   . GLU A  1  231 ? -24.035 26.669  0.642   1.00 94.35 231 A  1 
ATOM   1784 O O   . GLU A  1  231 ? -23.895 25.606  0.043   1.00 92.87 231 A  1 
ATOM   1785 C CB  . GLU A  1  231 ? -25.969 25.658  1.971   1.00 91.12 231 A  1 
ATOM   1786 C CG  . GLU A  1  231 ? -26.946 25.866  3.136   1.00 86.06 231 A  1 
ATOM   1787 C CD  . GLU A  1  231 ? -26.280 26.117  4.491   1.00 86.14 231 A  1 
ATOM   1788 O OE1 . GLU A  1  231 ? -27.026 26.492  5.417   1.00 78.65 231 A  1 
ATOM   1789 O OE2 . GLU A  1  231 ? -25.055 25.913  4.610   1.00 80.38 231 A  1 
ATOM   1790 N N   . THR A  1  232 ? -23.179 27.667  0.499   1.00 95.66 232 A  1 
ATOM   1791 C CA  . THR A  1  232 ? -21.985 27.576  -0.357  1.00 96.11 232 A  1 
ATOM   1792 C C   . THR A  1  232 ? -20.890 26.691  0.238   1.00 96.83 232 A  1 
ATOM   1793 O O   . THR A  1  232 ? -20.078 26.151  -0.511  1.00 95.75 232 A  1 
ATOM   1794 C CB  . THR A  1  232 ? -21.399 28.961  -0.646  1.00 94.87 232 A  1 
ATOM   1795 O OG1 . THR A  1  232 ? -21.131 29.651  0.544   1.00 87.75 232 A  1 
ATOM   1796 C CG2 . THR A  1  232 ? -22.354 29.821  -1.472  1.00 85.45 232 A  1 
ATOM   1797 N N   . ASP A  1  233 ? -20.871 26.554  1.554   1.00 96.92 233 A  1 
ATOM   1798 C CA  . ASP A  1  233 ? -20.002 25.655  2.312   1.00 97.60 233 A  1 
ATOM   1799 C C   . ASP A  1  233 ? -20.797 25.017  3.463   1.00 97.84 233 A  1 
ATOM   1800 O O   . ASP A  1  233 ? -20.727 25.473  4.604   1.00 97.23 233 A  1 
ATOM   1801 C CB  . ASP A  1  233 ? -18.767 26.415  2.813   1.00 97.59 233 A  1 
ATOM   1802 C CG  . ASP A  1  233 ? -17.782 25.473  3.516   1.00 97.91 233 A  1 
ATOM   1803 O OD1 . ASP A  1  233 ? -17.931 24.236  3.387   1.00 97.21 233 A  1 
ATOM   1804 O OD2 . ASP A  1  233 ? -16.840 25.972  4.170   1.00 97.12 233 A  1 
ATOM   1805 N N   . PRO A  1  234 ? -21.595 23.977  3.172   1.00 97.80 234 A  1 
ATOM   1806 C CA  . PRO A  1  234 ? -22.416 23.322  4.179   1.00 97.86 234 A  1 
ATOM   1807 C C   . PRO A  1  234 ? -21.592 22.869  5.382   1.00 98.09 234 A  1 
ATOM   1808 O O   . PRO A  1  234 ? -20.620 22.120  5.253   1.00 97.61 234 A  1 
ATOM   1809 C CB  . PRO A  1  234 ? -23.087 22.145  3.465   1.00 97.29 234 A  1 
ATOM   1810 C CG  . PRO A  1  234 ? -23.158 22.610  2.017   1.00 95.99 234 A  1 
ATOM   1811 C CD  . PRO A  1  234 ? -21.870 23.415  1.865   1.00 97.38 234 A  1 
ATOM   1812 N N   . TYR A  1  235 ? -21.979 23.337  6.555   1.00 97.89 235 A  1 
ATOM   1813 C CA  . TYR A  1  235 ? -21.327 23.051  7.839   1.00 97.91 235 A  1 
ATOM   1814 C C   . TYR A  1  235 ? -19.841 23.443  7.937   1.00 98.10 235 A  1 
ATOM   1815 O O   . TYR A  1  235 ? -19.176 23.069  8.901   1.00 97.16 235 A  1 
ATOM   1816 C CB  . TYR A  1  235 ? -21.602 21.592  8.244   1.00 97.62 235 A  1 
ATOM   1817 C CG  . TYR A  1  235 ? -23.061 21.203  8.159   1.00 97.62 235 A  1 
ATOM   1818 C CD1 . TYR A  1  235 ? -24.021 21.931  8.892   1.00 96.40 235 A  1 
ATOM   1819 C CD2 . TYR A  1  235 ? -23.486 20.146  7.326   1.00 96.61 235 A  1 
ATOM   1820 C CE1 . TYR A  1  235 ? -25.385 21.625  8.790   1.00 96.05 235 A  1 
ATOM   1821 C CE2 . TYR A  1  235 ? -24.852 19.825  7.217   1.00 95.94 235 A  1 
ATOM   1822 C CZ  . TYR A  1  235 ? -25.794 20.575  7.947   1.00 96.54 235 A  1 
ATOM   1823 O OH  . TYR A  1  235 ? -27.137 20.302  7.840   1.00 95.48 235 A  1 
ATOM   1824 N N   . GLY A  1  236 ? -19.331 24.228  6.987   1.00 98.05 236 A  1 
ATOM   1825 C CA  . GLY A  1  236 ? -17.946 24.684  6.962   1.00 98.23 236 A  1 
ATOM   1826 C C   . GLY A  1  236 ? -16.937 23.599  6.572   1.00 98.53 236 A  1 
ATOM   1827 O O   . GLY A  1  236 ? -15.757 23.716  6.897   1.00 98.18 236 A  1 
ATOM   1828 N N   . GLN A  1  237 ? -17.389 22.524  5.912   1.00 98.55 237 A  1 
ATOM   1829 C CA  . GLN A  1  237 ? -16.516 21.394  5.589   1.00 98.78 237 A  1 
ATOM   1830 C C   . GLN A  1  237 ? -15.462 21.730  4.526   1.00 98.71 237 A  1 
ATOM   1831 O O   . GLN A  1  237 ? -14.339 21.233  4.617   1.00 98.52 237 A  1 
ATOM   1832 C CB  . GLN A  1  237 ? -17.366 20.183  5.182   1.00 98.58 237 A  1 
ATOM   1833 C CG  . GLN A  1  237 ? -16.498 18.925  5.014   1.00 98.39 237 A  1 
ATOM   1834 C CD  . GLN A  1  237 ? -17.302 17.658  4.762   1.00 98.65 237 A  1 
ATOM   1835 O OE1 . GLN A  1  237 ? -16.965 16.593  5.246   1.00 95.19 237 A  1 
ATOM   1836 N NE2 . GLN A  1  237 ? -18.366 17.698  3.992   1.00 95.28 237 A  1 
ATOM   1837 N N   . PHE A  1  238 ? -15.772 22.571  3.541   1.00 98.66 238 A  1 
ATOM   1838 C CA  . PHE A  1  238 ? -14.778 22.964  2.545   1.00 98.69 238 A  1 
ATOM   1839 C C   . PHE A  1  238 ? -13.648 23.781  3.170   1.00 98.52 238 A  1 
ATOM   1840 O O   . PHE A  1  238 ? -12.473 23.482  2.936   1.00 98.19 238 A  1 
ATOM   1841 C CB  . PHE A  1  238 ? -15.427 23.739  1.393   1.00 98.48 238 A  1 
ATOM   1842 C CG  . PHE A  1  238 ? -16.404 22.949  0.539   1.00 98.42 238 A  1 
ATOM   1843 C CD1 . PHE A  1  238 ? -16.075 21.662  0.072   1.00 97.70 238 A  1 
ATOM   1844 C CD2 . PHE A  1  238 ? -17.627 23.524  0.165   1.00 97.65 238 A  1 
ATOM   1845 C CE1 . PHE A  1  238 ? -16.967 20.947  -0.743  1.00 97.40 238 A  1 
ATOM   1846 C CE2 . PHE A  1  238 ? -18.529 22.819  -0.654  1.00 97.15 238 A  1 
ATOM   1847 C CZ  . PHE A  1  238 ? -18.198 21.525  -1.102  1.00 97.62 238 A  1 
ATOM   1848 N N   . GLN A  1  239 ? -13.982 24.738  4.027   1.00 98.42 239 A  1 
ATOM   1849 C CA  . GLN A  1  239 ? -12.978 25.497  4.774   1.00 98.47 239 A  1 
ATOM   1850 C C   . GLN A  1  239 ? -12.171 24.579  5.696   1.00 98.31 239 A  1 
ATOM   1851 O O   . GLN A  1  239 ? -10.952 24.668  5.731   1.00 98.12 239 A  1 
ATOM   1852 C CB  . GLN A  1  239 ? -13.660 26.633  5.555   1.00 98.28 239 A  1 
ATOM   1853 C CG  . GLN A  1  239 ? -12.640 27.594  6.171   1.00 96.46 239 A  1 
ATOM   1854 C CD  . GLN A  1  239 ? -11.767 28.291  5.115   1.00 95.52 239 A  1 
ATOM   1855 O OE1 . GLN A  1  239 ? -12.266 28.819  4.129   1.00 90.35 239 A  1 
ATOM   1856 N NE2 . GLN A  1  239 ? -10.469 28.291  5.265   1.00 88.27 239 A  1 
ATOM   1857 N N   . PHE A  1  240 ? -12.829 23.633  6.355   1.00 98.52 240 A  1 
ATOM   1858 C CA  . PHE A  1  240 ? -12.160 22.635  7.180   1.00 98.49 240 A  1 
ATOM   1859 C C   . PHE A  1  240 ? -11.132 21.822  6.388   1.00 98.44 240 A  1 
ATOM   1860 O O   . PHE A  1  240 ? -10.005 21.666  6.848   1.00 98.20 240 A  1 
ATOM   1861 C CB  . PHE A  1  240 ? -13.211 21.714  7.807   1.00 98.38 240 A  1 
ATOM   1862 C CG  . PHE A  1  240 ? -12.640 20.568  8.604   1.00 98.35 240 A  1 
ATOM   1863 C CD1 . PHE A  1  240 ? -12.499 19.296  8.019   1.00 97.91 240 A  1 
ATOM   1864 C CD2 . PHE A  1  240 ? -12.247 20.769  9.941   1.00 97.94 240 A  1 
ATOM   1865 C CE1 . PHE A  1  240 ? -12.001 18.227  8.775   1.00 97.47 240 A  1 
ATOM   1866 C CE2 . PHE A  1  240 ? -11.751 19.708  10.699  1.00 97.39 240 A  1 
ATOM   1867 C CZ  . PHE A  1  240 ? -11.635 18.431  10.119  1.00 97.64 240 A  1 
ATOM   1868 N N   . ILE A  1  241 ? -11.469 21.355  5.189   1.00 98.45 241 A  1 
ATOM   1869 C CA  . ILE A  1  241 ? -10.530 20.624  4.329   1.00 98.30 241 A  1 
ATOM   1870 C C   . ILE A  1  241 ? -9.321  21.504  3.989   1.00 98.15 241 A  1 
ATOM   1871 O O   . ILE A  1  241 ? -8.188  21.030  4.061   1.00 97.74 241 A  1 
ATOM   1872 C CB  . ILE A  1  241 ? -11.227 20.116  3.048   1.00 98.35 241 A  1 
ATOM   1873 C CG1 . ILE A  1  241 ? -12.281 19.038  3.377   1.00 98.00 241 A  1 
ATOM   1874 C CG2 . ILE A  1  241 ? -10.203 19.526  2.055   1.00 97.94 241 A  1 
ATOM   1875 C CD1 . ILE A  1  241 ? -13.267 18.767  2.231   1.00 97.59 241 A  1 
ATOM   1876 N N   . LEU A  1  242 ? -9.558  22.758  3.644   1.00 98.11 242 A  1 
ATOM   1877 C CA  . LEU A  1  242 ? -8.494  23.704  3.313   1.00 97.70 242 A  1 
ATOM   1878 C C   . LEU A  1  242 ? -7.554  23.922  4.512   1.00 97.52 242 A  1 
ATOM   1879 O O   . LEU A  1  242 ? -6.343  23.747  4.372   1.00 97.06 242 A  1 
ATOM   1880 C CB  . LEU A  1  242 ? -9.143  25.020  2.840   1.00 97.28 242 A  1 
ATOM   1881 C CG  . LEU A  1  242 ? -8.144  25.939  2.113   1.00 90.90 242 A  1 
ATOM   1882 C CD1 . LEU A  1  242 ? -7.923  25.496  0.667   1.00 88.18 242 A  1 
ATOM   1883 C CD2 . LEU A  1  242 ? -8.677  27.382  2.078   1.00 87.90 242 A  1 
ATOM   1884 N N   . ASP A  1  243 ? -8.111  24.204  5.675   1.00 98.04 243 A  1 
ATOM   1885 C CA  . ASP A  1  243 ? -7.363  24.456  6.906   1.00 97.96 243 A  1 
ATOM   1886 C C   . ASP A  1  243 ? -6.552  23.223  7.333   1.00 97.87 243 A  1 
ATOM   1887 O O   . ASP A  1  243 ? -5.366  23.335  7.668   1.00 97.48 243 A  1 
ATOM   1888 C CB  . ASP A  1  243 ? -8.332  24.847  8.043   1.00 97.92 243 A  1 
ATOM   1889 C CG  . ASP A  1  243 ? -9.083  26.169  7.848   1.00 96.89 243 A  1 
ATOM   1890 O OD1 . ASP A  1  243 ? -8.727  26.958  6.952   1.00 94.65 243 A  1 
ATOM   1891 O OD2 . ASP A  1  243 ? -10.040 26.394  8.634   1.00 94.65 243 A  1 
ATOM   1892 N N   . GLN A  1  244 ? -7.151  22.043  7.256   1.00 98.05 244 A  1 
ATOM   1893 C CA  . GLN A  1  244 ? -6.469  20.789  7.578   1.00 97.93 244 A  1 
ATOM   1894 C C   . GLN A  1  244 ? -5.336  20.485  6.591   1.00 97.69 244 A  1 
ATOM   1895 O O   . GLN A  1  244 ? -4.285  19.987  6.997   1.00 96.80 244 A  1 
ATOM   1896 C CB  . GLN A  1  244 ? -7.479  19.627  7.591   1.00 97.90 244 A  1 
ATOM   1897 C CG  . GLN A  1  244 ? -8.497  19.690  8.751   1.00 97.43 244 A  1 
ATOM   1898 C CD  . GLN A  1  244 ? -7.843  19.695  10.119  1.00 97.27 244 A  1 
ATOM   1899 O OE1 . GLN A  1  244 ? -6.918  18.953  10.392  1.00 92.46 244 A  1 
ATOM   1900 N NE2 . GLN A  1  244 ? -8.302  20.515  11.035  1.00 91.31 244 A  1 
ATOM   1901 N N   . GLY A  1  245 ? -5.520  20.813  5.328   1.00 97.62 245 A  1 
ATOM   1902 C CA  . GLY A  1  245 ? -4.485  20.682  4.307   1.00 97.11 245 A  1 
ATOM   1903 C C   . GLY A  1  245 ? -3.289  21.596  4.556   1.00 96.93 245 A  1 
ATOM   1904 O O   . GLY A  1  245 ? -2.144  21.138  4.532   1.00 96.04 245 A  1 
ATOM   1905 N N   . GLU A  1  246 ? -3.542  22.854  4.864   1.00 97.03 246 A  1 
ATOM   1906 C CA  . GLU A  1  246 ? -2.481  23.797  5.228   1.00 96.80 246 A  1 
ATOM   1907 C C   . GLU A  1  246 ? -1.756  23.388  6.509   1.00 96.79 246 A  1 
ATOM   1908 O O   . GLU A  1  246 ? -0.528  23.483  6.598   1.00 96.28 246 A  1 
ATOM   1909 C CB  . GLU A  1  246 ? -3.055  25.208  5.439   1.00 96.54 246 A  1 
ATOM   1910 C CG  . GLU A  1  246 ? -3.372  25.956  4.149   1.00 88.77 246 A  1 
ATOM   1911 C CD  . GLU A  1  246 ? -3.584  27.457  4.377   1.00 84.32 246 A  1 
ATOM   1912 O OE1 . GLU A  1  246 ? -3.914  28.138  3.381   1.00 78.25 246 A  1 
ATOM   1913 O OE2 . GLU A  1  246 ? -3.313  27.942  5.500   1.00 80.50 246 A  1 
ATOM   1914 N N   . GLU A  1  247 ? -2.482  22.925  7.503   1.00 97.05 247 A  1 
ATOM   1915 C CA  . GLU A  1  247 ? -1.898  22.500  8.768   1.00 96.86 247 A  1 
ATOM   1916 C C   . GLU A  1  247 ? -1.029  21.246  8.590   1.00 96.52 247 A  1 
ATOM   1917 O O   . GLU A  1  247 ? 0.072   21.176  9.137   1.00 95.76 247 A  1 
ATOM   1918 C CB  . GLU A  1  247 ? -3.001  22.272  9.804   1.00 96.47 247 A  1 
ATOM   1919 C CG  . GLU A  1  247 ? -2.419  22.350  11.213  1.00 87.73 247 A  1 
ATOM   1920 C CD  . GLU A  1  247 ? -3.314  21.774  12.316  1.00 86.86 247 A  1 
ATOM   1921 O OE1 . GLU A  1  247 ? -2.777  21.649  13.436  1.00 80.45 247 A  1 
ATOM   1922 O OE2 . GLU A  1  247 ? -4.424  21.307  12.046  1.00 82.74 247 A  1 
ATOM   1923 N N   . ALA A  1  248 ? -1.481  20.282  7.787   1.00 96.15 248 A  1 
ATOM   1924 C CA  . ALA A  1  248 ? -0.709  19.093  7.469   1.00 95.52 248 A  1 
ATOM   1925 C C   . ALA A  1  248 ? 0.587   19.444  6.718   1.00 95.01 248 A  1 
ATOM   1926 O O   . ALA A  1  248 ? 1.654   18.931  7.064   1.00 93.92 248 A  1 
ATOM   1927 C CB  . ALA A  1  248 ? -1.586  18.132  6.663   1.00 95.41 248 A  1 
ATOM   1928 N N   . ALA A  1  249 ? 0.519   20.368  5.772   1.00 95.18 249 A  1 
ATOM   1929 C CA  . ALA A  1  249 ? 1.697   20.856  5.061   1.00 94.32 249 A  1 
ATOM   1930 C C   . ALA A  1  249 ? 2.687   21.550  6.009   1.00 94.13 249 A  1 
ATOM   1931 O O   . ALA A  1  249 ? 3.885   21.248  5.984   1.00 92.79 249 A  1 
ATOM   1932 C CB  . ALA A  1  249 ? 1.242   21.781  3.933   1.00 93.61 249 A  1 
ATOM   1933 N N   . LYS A  1  250 ? 2.209   22.415  6.899   1.00 95.41 250 A  1 
ATOM   1934 C CA  . LYS A  1  250 ? 3.049   23.078  7.914   1.00 95.57 250 A  1 
ATOM   1935 C C   . LYS A  1  250 ? 3.698   22.099  8.890   1.00 95.04 250 A  1 
ATOM   1936 O O   . LYS A  1  250 ? 4.833   22.314  9.298   1.00 93.99 250 A  1 
ATOM   1937 C CB  . LYS A  1  250 ? 2.215   24.092  8.707   1.00 95.55 250 A  1 
ATOM   1938 C CG  . LYS A  1  250 ? 2.044   25.423  7.959   1.00 84.44 250 A  1 
ATOM   1939 C CD  . LYS A  1  250 ? 1.077   26.340  8.703   1.00 82.54 250 A  1 
ATOM   1940 C CE  . LYS A  1  250 ? 0.894   27.647  7.926   1.00 73.55 250 A  1 
ATOM   1941 N NZ  . LYS A  1  250 ? -0.377  28.343  8.294   1.00 65.93 250 A  1 
ATOM   1942 N N   . LYS A  1  251 ? 2.991   21.039  9.260   1.00 94.55 251 A  1 
ATOM   1943 C CA  . LYS A  1  251 ? 3.501   19.987  10.146  1.00 93.33 251 A  1 
ATOM   1944 C C   . LYS A  1  251 ? 4.352   18.946  9.423   1.00 92.81 251 A  1 
ATOM   1945 O O   . LYS A  1  251 ? 4.910   18.071  10.077  1.00 91.16 251 A  1 
ATOM   1946 C CB  . LYS A  1  251 ? 2.328   19.327  10.892  1.00 93.19 251 A  1 
ATOM   1947 C CG  . LYS A  1  251 ? 1.751   20.252  11.967  1.00 90.78 251 A  1 
ATOM   1948 C CD  . LYS A  1  251 ? 0.561   19.595  12.675  1.00 87.16 251 A  1 
ATOM   1949 C CE  . LYS A  1  251 ? 0.080   20.492  13.818  1.00 81.94 251 A  1 
ATOM   1950 N NZ  . LYS A  1  251 ? -1.200  20.047  14.401  1.00 74.18 251 A  1 
ATOM   1951 N N   . ASN A  1  252 ? 4.467   19.042  8.102   1.00 93.33 252 A  1 
ATOM   1952 C CA  . ASN A  1  252 ? 5.197   18.110  7.255   1.00 92.58 252 A  1 
ATOM   1953 C C   . ASN A  1  252 ? 4.732   16.655  7.422   1.00 92.26 252 A  1 
ATOM   1954 O O   . ASN A  1  252 ? 5.540   15.722  7.506   1.00 90.14 252 A  1 
ATOM   1955 C CB  . ASN A  1  252 ? 6.705   18.353  7.449   1.00 91.49 252 A  1 
ATOM   1956 C CG  . ASN A  1  252 ? 7.522   17.972  6.229   1.00 82.74 252 A  1 
ATOM   1957 O OD1 . ASN A  1  252 ? 7.076   18.023  5.104   1.00 74.64 252 A  1 
ATOM   1958 N ND2 . ASN A  1  252 ? 8.761   17.616  6.425   1.00 70.94 252 A  1 
ATOM   1959 N N   . ILE A  1  253 ? 3.429   16.481  7.495   1.00 93.27 253 A  1 
ATOM   1960 C CA  . ILE A  1  253 ? 2.775   15.165  7.580   1.00 93.27 253 A  1 
ATOM   1961 C C   . ILE A  1  253 ? 1.958   14.904  6.318   1.00 93.86 253 A  1 
ATOM   1962 O O   . ILE A  1  253 ? 1.489   15.832  5.655   1.00 92.96 253 A  1 
ATOM   1963 C CB  . ILE A  1  253 ? 1.930   15.028  8.867   1.00 92.02 253 A  1 
ATOM   1964 C CG1 . ILE A  1  253 ? 0.802   16.072  8.952   1.00 86.26 253 A  1 
ATOM   1965 C CG2 . ILE A  1  253 ? 2.852   15.074  10.093  1.00 84.37 253 A  1 
ATOM   1966 C CD1 . ILE A  1  253 ? -0.128  15.891  10.157  1.00 84.12 253 A  1 
ATOM   1967 N N   . GLY A  1  254 ? 1.786   13.642  5.988   1.00 94.52 254 A  1 
ATOM   1968 C CA  . GLY A  1  254 ? 0.869   13.248  4.928   1.00 94.53 254 A  1 
ATOM   1969 C C   . GLY A  1  254 ? -0.580  13.555  5.312   1.00 95.42 254 A  1 
ATOM   1970 O O   . GLY A  1  254 ? -0.938  13.575  6.482   1.00 94.80 254 A  1 
ATOM   1971 N N   . ILE A  1  255 ? -1.420  13.768  4.315   1.00 95.92 255 A  1 
ATOM   1972 C CA  . ILE A  1  255 ? -2.861  13.914  4.506   1.00 96.31 255 A  1 
ATOM   1973 C C   . ILE A  1  255 ? -3.611  13.026  3.517   1.00 96.28 255 A  1 
ATOM   1974 O O   . ILE A  1  255 ? -3.249  12.949  2.340   1.00 95.64 255 A  1 
ATOM   1975 C CB  . ILE A  1  255 ? -3.273  15.396  4.484   1.00 96.30 255 A  1 
ATOM   1976 C CG1 . ILE A  1  255 ? -4.716  15.559  4.997   1.00 93.82 255 A  1 
ATOM   1977 C CG2 . ILE A  1  255 ? -3.079  16.031  3.095   1.00 92.89 255 A  1 
ATOM   1978 C CD1 . ILE A  1  255 ? -5.126  17.012  5.227   1.00 94.01 255 A  1 
ATOM   1979 N N   . GLY A  1  256 ? -4.625  12.335  4.013   1.00 97.31 256 A  1 
ATOM   1980 C CA  . GLY A  1  256 ? -5.532  11.525  3.213   1.00 97.54 256 A  1 
ATOM   1981 C C   . GLY A  1  256 ? -6.988  11.854  3.528   1.00 97.95 256 A  1 
ATOM   1982 O O   . GLY A  1  256 ? -7.287  12.444  4.563   1.00 97.77 256 A  1 
ATOM   1983 N N   . ALA A  1  257 ? -7.882  11.473  2.638   1.00 97.84 257 A  1 
ATOM   1984 C CA  . ALA A  1  257 ? -9.311  11.685  2.809   1.00 98.02 257 A  1 
ATOM   1985 C C   . ALA A  1  257 ? -10.089 10.391  2.585   1.00 98.15 257 A  1 
ATOM   1986 O O   . ALA A  1  257 ? -9.798  9.625   1.670   1.00 97.81 257 A  1 
ATOM   1987 C CB  . ALA A  1  257 ? -9.767  12.802  1.872   1.00 97.68 257 A  1 
ATOM   1988 N N   . ILE A  1  258 ? -11.094 10.171  3.419   1.00 98.62 258 A  1 
ATOM   1989 C CA  . ILE A  1  258 ? -12.044 9.071   3.294   1.00 98.73 258 A  1 
ATOM   1990 C C   . ILE A  1  258 ? -13.454 9.657   3.310   1.00 98.78 258 A  1 
ATOM   1991 O O   . ILE A  1  258 ? -13.747 10.561  4.093   1.00 98.65 258 A  1 
ATOM   1992 C CB  . ILE A  1  258 ? -11.841 8.007   4.392   1.00 98.70 258 A  1 
ATOM   1993 C CG1 . ILE A  1  258 ? -10.354 7.562   4.477   1.00 98.14 258 A  1 
ATOM   1994 C CG2 . ILE A  1  258 ? -12.761 6.809   4.110   1.00 98.30 258 A  1 
ATOM   1995 C CD1 . ILE A  1  258 ? -10.059 6.483   5.528   1.00 98.06 258 A  1 
ATOM   1996 N N   . MET A  1  259 ? -14.320 9.166   2.432   1.00 98.75 259 A  1 
ATOM   1997 C CA  . MET A  1  259 ? -15.682 9.659   2.265   1.00 98.77 259 A  1 
ATOM   1998 C C   . MET A  1  259 ? -16.612 8.554   1.787   1.00 98.77 259 A  1 
ATOM   1999 O O   . MET A  1  259 ? -16.157 7.488   1.377   1.00 98.40 259 A  1 
ATOM   2000 C CB  . MET A  1  259 ? -15.661 10.849  1.285   1.00 98.27 259 A  1 
ATOM   2001 C CG  . MET A  1  259 ? -15.190 10.478  -0.124  1.00 97.68 259 A  1 
ATOM   2002 S SD  . MET A  1  259 ? -14.547 11.875  -1.098  1.00 96.85 259 A  1 
ATOM   2003 C CE  . MET A  1  259 ? -13.046 12.203  -0.175  1.00 93.21 259 A  1 
ATOM   2004 N N   . TYR A  1  260 ? -17.907 8.817   1.820   1.00 98.73 260 A  1 
ATOM   2005 C CA  . TYR A  1  260 ? -18.911 7.929   1.238   1.00 98.63 260 A  1 
ATOM   2006 C C   . TYR A  1  260 ? -19.056 8.213   -0.261  1.00 98.51 260 A  1 
ATOM   2007 O O   . TYR A  1  260 ? -18.516 7.489   -1.095  1.00 97.99 260 A  1 
ATOM   2008 C CB  . TYR A  1  260 ? -20.221 8.084   2.013   1.00 98.55 260 A  1 
ATOM   2009 C CG  . TYR A  1  260 ? -21.412 7.437   1.340   1.00 98.55 260 A  1 
ATOM   2010 C CD1 . TYR A  1  260 ? -22.382 8.248   0.713   1.00 97.88 260 A  1 
ATOM   2011 C CD2 . TYR A  1  260 ? -21.554 6.037   1.336   1.00 98.03 260 A  1 
ATOM   2012 C CE1 . TYR A  1  260 ? -23.502 7.656   0.112   1.00 97.71 260 A  1 
ATOM   2013 C CE2 . TYR A  1  260 ? -22.668 5.439   0.731   1.00 97.58 260 A  1 
ATOM   2014 C CZ  . TYR A  1  260 ? -23.650 6.255   0.128   1.00 97.81 260 A  1 
ATOM   2015 O OH  . TYR A  1  260 ? -24.763 5.681   -0.436  1.00 96.90 260 A  1 
ATOM   2016 N N   . LEU A  1  261 ? -19.717 9.317   -0.596  1.00 98.16 261 A  1 
ATOM   2017 C CA  . LEU A  1  261 ? -19.955 9.717   -1.974  1.00 98.04 261 A  1 
ATOM   2018 C C   . LEU A  1  261 ? -18.662 10.300  -2.571  1.00 97.89 261 A  1 
ATOM   2019 O O   . LEU A  1  261 ? -18.155 11.300  -2.052  1.00 97.10 261 A  1 
ATOM   2020 C CB  . LEU A  1  261 ? -21.119 10.722  -1.969  1.00 97.18 261 A  1 
ATOM   2021 C CG  . LEU A  1  261 ? -21.647 11.100  -3.365  1.00 93.68 261 A  1 
ATOM   2022 C CD1 . LEU A  1  261 ? -22.337 9.926   -4.046  1.00 92.33 261 A  1 
ATOM   2023 C CD2 . LEU A  1  261 ? -22.696 12.214  -3.232  1.00 92.20 261 A  1 
ATOM   2024 N N   . PRO A  1  262 ? -18.125 9.717   -3.664  1.00 97.34 262 A  1 
ATOM   2025 C CA  . PRO A  1  262 ? -17.011 10.319  -4.382  1.00 96.81 262 A  1 
ATOM   2026 C C   . PRO A  1  262 ? -17.457 11.620  -5.077  1.00 96.48 262 A  1 
ATOM   2027 O O   . PRO A  1  262 ? -18.663 11.847  -5.224  1.00 95.27 262 A  1 
ATOM   2028 C CB  . PRO A  1  262 ? -16.554 9.247   -5.377  1.00 96.30 262 A  1 
ATOM   2029 C CG  . PRO A  1  262 ? -17.829 8.459   -5.658  1.00 95.37 262 A  1 
ATOM   2030 C CD  . PRO A  1  262 ? -18.575 8.506   -4.326  1.00 96.63 262 A  1 
ATOM   2031 N N   . PRO A  1  263 ? -16.535 12.467  -5.536  1.00 95.57 263 A  1 
ATOM   2032 C CA  . PRO A  1  263 ? -16.868 13.741  -6.189  1.00 94.45 263 A  1 
ATOM   2033 C C   . PRO A  1  263 ? -17.397 13.543  -7.616  1.00 93.92 263 A  1 
ATOM   2034 O O   . PRO A  1  263 ? -16.829 14.022  -8.597  1.00 91.48 263 A  1 
ATOM   2035 C CB  . PRO A  1  263 ? -15.582 14.574  -6.102  1.00 92.81 263 A  1 
ATOM   2036 C CG  . PRO A  1  263 ? -14.506 13.505  -6.217  1.00 89.82 263 A  1 
ATOM   2037 C CD  . PRO A  1  263 ? -15.102 12.334  -5.424  1.00 93.32 263 A  1 
ATOM   2038 N N   . ILE A  1  264 ? -18.482 12.794  -7.736  1.00 94.53 264 A  1 
ATOM   2039 C CA  . ILE A  1  264 ? -19.190 12.520  -8.981  1.00 94.11 264 A  1 
ATOM   2040 C C   . ILE A  1  264 ? -20.418 13.427  -9.017  1.00 94.86 264 A  1 
ATOM   2041 O O   . ILE A  1  264 ? -21.242 13.411  -8.103  1.00 94.42 264 A  1 
ATOM   2042 C CB  . ILE A  1  264 ? -19.562 11.028  -9.084  1.00 92.21 264 A  1 
ATOM   2043 C CG1 . ILE A  1  264 ? -18.289 10.149  -9.052  1.00 81.98 264 A  1 
ATOM   2044 C CG2 . ILE A  1  264 ? -20.355 10.766  -10.377 1.00 80.89 264 A  1 
ATOM   2045 C CD1 . ILE A  1  264 ? -18.597 8.646   -8.987  1.00 79.65 264 A  1 
ATOM   2046 N N   . THR A  1  265 ? -20.528 14.193  -10.080 1.00 92.74 265 A  1 
ATOM   2047 C CA  . THR A  1  265 ? -21.721 15.013  -10.318 1.00 92.68 265 A  1 
ATOM   2048 C C   . THR A  1  265 ? -22.916 14.117  -10.621 1.00 92.71 265 A  1 
ATOM   2049 O O   . THR A  1  265 ? -22.753 13.084  -11.277 1.00 91.40 265 A  1 
ATOM   2050 C CB  . THR A  1  265 ? -21.476 16.005  -11.459 1.00 91.21 265 A  1 
ATOM   2051 O OG1 . THR A  1  265 ? -20.303 16.745  -11.202 1.00 86.91 265 A  1 
ATOM   2052 C CG2 . THR A  1  265 ? -22.603 17.019  -11.621 1.00 87.27 265 A  1 
ATOM   2053 N N   . ASN A  1  266 ? -24.080 14.492  -10.163 1.00 93.79 266 A  1 
ATOM   2054 C CA  . ASN A  1  266 ? -25.291 13.746  -10.462 1.00 93.68 266 A  1 
ATOM   2055 C C   . ASN A  1  266 ? -25.498 13.617  -11.983 1.00 93.14 266 A  1 
ATOM   2056 O O   . ASN A  1  266 ? -25.257 14.550  -12.750 1.00 91.53 266 A  1 
ATOM   2057 C CB  . ASN A  1  266 ? -26.499 14.395  -9.768  1.00 92.93 266 A  1 
ATOM   2058 C CG  . ASN A  1  266 ? -26.949 15.680  -10.444 1.00 90.73 266 A  1 
ATOM   2059 O OD1 . ASN A  1  266 ? -26.258 16.679  -10.489 1.00 81.23 266 A  1 
ATOM   2060 N ND2 . ASN A  1  266 ? -28.129 15.684  -11.013 1.00 80.87 266 A  1 
ATOM   2061 N N   . SER A  1  267 ? -25.948 12.441  -12.395 1.00 92.89 267 A  1 
ATOM   2062 C CA  . SER A  1  267 ? -26.156 12.082  -13.792 1.00 92.32 267 A  1 
ATOM   2063 C C   . SER A  1  267 ? -27.256 11.032  -13.882 1.00 92.44 267 A  1 
ATOM   2064 O O   . SER A  1  267 ? -27.754 10.546  -12.861 1.00 91.20 267 A  1 
ATOM   2065 C CB  . SER A  1  267 ? -24.848 11.547  -14.379 1.00 91.32 267 A  1 
ATOM   2066 O OG  . SER A  1  267 ? -24.494 10.328  -13.753 1.00 89.50 267 A  1 
ATOM   2067 N N   . THR A  1  268 ? -27.590 10.626  -15.098 1.00 91.47 268 A  1 
ATOM   2068 C CA  . THR A  1  268 ? -28.542 9.528   -15.318 1.00 90.11 268 A  1 
ATOM   2069 C C   . THR A  1  268 ? -28.067 8.228   -14.676 1.00 90.58 268 A  1 
ATOM   2070 O O   . THR A  1  268 ? -28.861 7.497   -14.081 1.00 88.78 268 A  1 
ATOM   2071 C CB  . THR A  1  268 ? -28.753 9.309   -16.826 1.00 89.41 268 A  1 
ATOM   2072 O OG1 . THR A  1  268 ? -28.952 10.548  -17.471 1.00 80.54 268 A  1 
ATOM   2073 C CG2 . THR A  1  268 ? -29.981 8.451   -17.110 1.00 79.87 268 A  1 
ATOM   2074 N N   . THR A  1  269 ? -26.772 7.960   -14.744 1.00 91.57 269 A  1 
ATOM   2075 C CA  . THR A  1  269 ? -26.167 6.754   -14.163 1.00 90.89 269 A  1 
ATOM   2076 C C   . THR A  1  269 ? -25.994 6.852   -12.647 1.00 91.90 269 A  1 
ATOM   2077 O O   . THR A  1  269 ? -26.178 5.864   -11.934 1.00 90.45 269 A  1 
ATOM   2078 C CB  . THR A  1  269 ? -24.812 6.492   -14.812 1.00 89.27 269 A  1 
ATOM   2079 O OG1 . THR A  1  269 ? -24.943 6.480   -16.212 1.00 82.56 269 A  1 
ATOM   2080 C CG2 . THR A  1  269 ? -24.231 5.140   -14.414 1.00 82.27 269 A  1 
ATOM   2081 N N   . PHE A  1  270 ? -25.671 8.044   -12.150 1.00 93.75 270 A  1 
ATOM   2082 C CA  . PHE A  1  270 ? -25.499 8.321   -10.725 1.00 94.01 270 A  1 
ATOM   2083 C C   . PHE A  1  270 ? -26.449 9.439   -10.271 1.00 94.55 270 A  1 
ATOM   2084 O O   . PHE A  1  270 ? -26.017 10.568  -10.027 1.00 93.40 270 A  1 
ATOM   2085 C CB  . PHE A  1  270 ? -24.031 8.661   -10.441 1.00 93.69 270 A  1 
ATOM   2086 C CG  . PHE A  1  270 ? -23.047 7.563   -10.797 1.00 93.51 270 A  1 
ATOM   2087 C CD1 . PHE A  1  270 ? -23.051 6.354   -10.082 1.00 91.00 270 A  1 
ATOM   2088 C CD2 . PHE A  1  270 ? -22.131 7.748   -11.837 1.00 91.74 270 A  1 
ATOM   2089 C CE1 . PHE A  1  270 ? -22.133 5.341   -10.390 1.00 91.08 270 A  1 
ATOM   2090 C CE2 . PHE A  1  270 ? -21.206 6.738   -12.153 1.00 90.62 270 A  1 
ATOM   2091 C CZ  . PHE A  1  270 ? -21.206 5.535   -11.426 1.00 91.83 270 A  1 
ATOM   2092 N N   . PRO A  1  271 ? -27.750 9.136   -10.156 1.00 93.98 271 A  1 
ATOM   2093 C CA  . PRO A  1  271 ? -28.750 10.155  -9.833  1.00 93.76 271 A  1 
ATOM   2094 C C   . PRO A  1  271 ? -28.551 10.770  -8.445  1.00 94.61 271 A  1 
ATOM   2095 O O   . PRO A  1  271 ? -28.902 11.925  -8.219  1.00 93.32 271 A  1 
ATOM   2096 C CB  . PRO A  1  271 ? -30.097 9.440   -9.959  1.00 92.16 271 A  1 
ATOM   2097 C CG  . PRO A  1  271 ? -29.758 7.970   -9.733  1.00 89.57 271 A  1 
ATOM   2098 C CD  . PRO A  1  271 ? -28.371 7.848   -10.353 1.00 92.63 271 A  1 
ATOM   2099 N N   . ASN A  1  272 ? -27.930 10.028  -7.540  1.00 96.02 272 A  1 
ATOM   2100 C CA  . ASN A  1  272 ? -27.613 10.484  -6.195  1.00 96.45 272 A  1 
ATOM   2101 C C   . ASN A  1  272 ? -26.254 11.211  -6.106  1.00 97.11 272 A  1 
ATOM   2102 O O   . ASN A  1  272 ? -25.835 11.568  -5.001  1.00 96.29 272 A  1 
ATOM   2103 C CB  . ASN A  1  272 ? -27.653 9.279   -5.244  1.00 95.31 272 A  1 
ATOM   2104 C CG  . ASN A  1  272 ? -28.990 8.555   -5.233  1.00 92.94 272 A  1 
ATOM   2105 O OD1 . ASN A  1  272 ? -30.042 9.091   -5.486  1.00 82.34 272 A  1 
ATOM   2106 N ND2 . ASN A  1  272 ? -28.982 7.275   -4.933  1.00 81.51 272 A  1 
ATOM   2107 N N   . GLY A  1  273 ? -25.560 11.374  -7.222  1.00 96.41 273 A  1 
ATOM   2108 C CA  . GLY A  1  273 ? -24.297 12.105  -7.278  1.00 96.66 273 A  1 
ATOM   2109 C C   . GLY A  1  273 ? -24.432 13.544  -6.774  1.00 97.17 273 A  1 
ATOM   2110 O O   . GLY A  1  273 ? -25.528 14.038  -6.514  1.00 96.47 273 A  1 
ATOM   2111 N N   . MET A  1  274 ? -23.323 14.225  -6.621  1.00 96.74 274 A  1 
ATOM   2112 C CA  . MET A  1  274 ? -23.309 15.562  -6.038  1.00 96.89 274 A  1 
ATOM   2113 C C   . MET A  1  274 ? -23.977 16.610  -6.935  1.00 96.69 274 A  1 
ATOM   2114 O O   . MET A  1  274 ? -23.919 16.537  -8.169  1.00 95.76 274 A  1 
ATOM   2115 C CB  . MET A  1  274 ? -21.870 15.993  -5.734  1.00 96.72 274 A  1 
ATOM   2116 C CG  . MET A  1  274 ? -21.196 15.104  -4.694  1.00 96.09 274 A  1 
ATOM   2117 S SD  . MET A  1  274 ? -19.507 15.636  -4.306  1.00 96.15 274 A  1 
ATOM   2118 C CE  . MET A  1  274 ? -19.038 14.314  -3.174  1.00 93.86 274 A  1 
ATOM   2119 N N   . HIS A  1  275 ? -24.516 17.643  -6.318  1.00 96.98 275 A  1 
ATOM   2120 C CA  . HIS A  1  275 ? -24.773 18.886  -7.026  1.00 96.87 275 A  1 
ATOM   2121 C C   . HIS A  1  275 ? -23.479 19.393  -7.666  1.00 96.64 275 A  1 
ATOM   2122 O O   . HIS A  1  275 ? -22.413 19.345  -7.049  1.00 96.21 275 A  1 
ATOM   2123 C CB  . HIS A  1  275 ? -25.337 19.941  -6.073  1.00 96.78 275 A  1 
ATOM   2124 C CG  . HIS A  1  275 ? -26.743 19.650  -5.634  1.00 96.27 275 A  1 
ATOM   2125 N ND1 . HIS A  1  275 ? -27.877 19.716  -6.432  1.00 88.98 275 A  1 
ATOM   2126 C CD2 . HIS A  1  275 ? -27.161 19.306  -4.371  1.00 89.39 275 A  1 
ATOM   2127 C CE1 . HIS A  1  275 ? -28.936 19.402  -5.667  1.00 91.50 275 A  1 
ATOM   2128 N NE2 . HIS A  1  275 ? -28.531 19.155  -4.414  1.00 92.10 275 A  1 
ATOM   2129 N N   . SER A  1  276 ? -23.554 19.896  -8.885  1.00 95.43 276 A  1 
ATOM   2130 C CA  . SER A  1  276 ? -22.379 20.300  -9.660  1.00 94.65 276 A  1 
ATOM   2131 C C   . SER A  1  276 ? -21.532 21.373  -8.973  1.00 94.77 276 A  1 
ATOM   2132 O O   . SER A  1  276 ? -20.313 21.384  -9.112  1.00 93.92 276 A  1 
ATOM   2133 C CB  . SER A  1  276 ? -22.812 20.802  -11.033 1.00 93.15 276 A  1 
ATOM   2134 O OG  . SER A  1  276 ? -23.694 21.904  -10.913 1.00 83.52 276 A  1 
ATOM   2135 N N   . GLU A  1  277 ? -22.153 22.232  -8.198  1.00 95.02 277 A  1 
ATOM   2136 C CA  . GLU A  1  277 ? -21.444 23.246  -7.422  1.00 95.12 277 A  1 
ATOM   2137 C C   . GLU A  1  277 ? -20.522 22.610  -6.370  1.00 95.78 277 A  1 
ATOM   2138 O O   . GLU A  1  277 ? -19.364 23.004  -6.232  1.00 95.26 277 A  1 
ATOM   2139 C CB  . GLU A  1  277 ? -22.471 24.187  -6.768  1.00 94.42 277 A  1 
ATOM   2140 C CG  . GLU A  1  277 ? -21.774 25.441  -6.232  1.00 78.74 277 A  1 
ATOM   2141 C CD  . GLU A  1  277 ? -22.693 26.380  -5.457  1.00 68.63 277 A  1 
ATOM   2142 O OE1 . GLU A  1  277 ? -22.122 27.238  -4.749  1.00 61.35 277 A  1 
ATOM   2143 O OE2 . GLU A  1  277 ? -23.931 26.242  -5.579  1.00 60.98 277 A  1 
ATOM   2144 N N   . TYR A  1  278 ? -21.016 21.594  -5.674  1.00 96.76 278 A  1 
ATOM   2145 C CA  . TYR A  1  278 ? -20.257 20.912  -4.626  1.00 97.09 278 A  1 
ATOM   2146 C C   . TYR A  1  278 ? -19.186 19.982  -5.194  1.00 96.62 278 A  1 
ATOM   2147 O O   . TYR A  1  278 ? -18.056 20.021  -4.708  1.00 96.27 278 A  1 
ATOM   2148 C CB  . TYR A  1  278 ? -21.206 20.162  -3.697  1.00 97.39 278 A  1 
ATOM   2149 C CG  . TYR A  1  278 ? -22.224 21.020  -2.971  1.00 97.65 278 A  1 
ATOM   2150 C CD1 . TYR A  1  278 ? -21.888 22.291  -2.461  1.00 97.09 278 A  1 
ATOM   2151 C CD2 . TYR A  1  278 ? -23.529 20.531  -2.773  1.00 97.04 278 A  1 
ATOM   2152 C CE1 . TYR A  1  278 ? -22.829 23.071  -1.777  1.00 96.83 278 A  1 
ATOM   2153 C CE2 . TYR A  1  278 ? -24.482 21.299  -2.090  1.00 96.73 278 A  1 
ATOM   2154 C CZ  . TYR A  1  278 ? -24.130 22.567  -1.593  1.00 97.21 278 A  1 
ATOM   2155 O OH  . TYR A  1  278 ? -25.064 23.322  -0.928  1.00 96.53 278 A  1 
ATOM   2156 N N   . SER A  1  279 ? -19.486 19.220  -6.244  1.00 96.19 279 A  1 
ATOM   2157 C CA  . SER A  1  279 ? -18.481 18.365  -6.883  1.00 95.36 279 A  1 
ATOM   2158 C C   . SER A  1  279 ? -17.323 19.193  -7.432  1.00 94.97 279 A  1 
ATOM   2159 O O   . SER A  1  279 ? -16.164 18.839  -7.212  1.00 94.38 279 A  1 
ATOM   2160 C CB  . SER A  1  279 ? -19.102 17.489  -7.976  1.00 94.73 279 A  1 
ATOM   2161 O OG  . SER A  1  279 ? -19.660 18.254  -9.013  1.00 91.87 279 A  1 
ATOM   2162 N N   . THR A  1  280 ? -17.606 20.334  -8.046  1.00 94.41 280 A  1 
ATOM   2163 C CA  . THR A  1  280 ? -16.575 21.232  -8.575  1.00 93.63 280 A  1 
ATOM   2164 C C   . THR A  1  280 ? -15.703 21.808  -7.465  1.00 93.87 280 A  1 
ATOM   2165 O O   . THR A  1  280 ? -14.476 21.786  -7.570  1.00 93.29 280 A  1 
ATOM   2166 C CB  . THR A  1  280 ? -17.205 22.373  -9.392  1.00 92.43 280 A  1 
ATOM   2167 O OG1 . THR A  1  280 ? -17.993 21.847  -10.427 1.00 84.67 280 A  1 
ATOM   2168 C CG2 . THR A  1  280 ? -16.150 23.259  -10.050 1.00 83.20 280 A  1 
ATOM   2169 N N   . LYS A  1  281 ? -16.294 22.275  -6.372  1.00 95.18 281 A  1 
ATOM   2170 C CA  . LYS A  1  281 ? -15.542 22.785  -5.211  1.00 95.57 281 A  1 
ATOM   2171 C C   . LYS A  1  281 ? -14.672 21.706  -4.577  1.00 95.51 281 A  1 
ATOM   2172 O O   . LYS A  1  281 ? -13.516 21.963  -4.267  1.00 95.29 281 A  1 
ATOM   2173 C CB  . LYS A  1  281 ? -16.502 23.379  -4.168  1.00 95.95 281 A  1 
ATOM   2174 C CG  . LYS A  1  281 ? -17.026 24.766  -4.562  1.00 87.79 281 A  1 
ATOM   2175 C CD  . LYS A  1  281 ? -18.015 25.286  -3.504  1.00 86.86 281 A  1 
ATOM   2176 C CE  . LYS A  1  281 ? -18.543 26.664  -3.880  1.00 79.35 281 A  1 
ATOM   2177 N NZ  . LYS A  1  281 ? -19.645 27.103  -2.982  1.00 71.81 281 A  1 
ATOM   2178 N N   . LEU A  1  282 ? -15.211 20.495  -4.424  1.00 96.38 282 A  1 
ATOM   2179 C CA  . LEU A  1  282 ? -14.489 19.392  -3.799  1.00 96.22 282 A  1 
ATOM   2180 C C   . LEU A  1  282 ? -13.309 18.923  -4.664  1.00 95.35 282 A  1 
ATOM   2181 O O   . LEU A  1  282 ? -12.220 18.716  -4.138  1.00 94.64 282 A  1 
ATOM   2182 C CB  . LEU A  1  282 ? -15.477 18.263  -3.491  1.00 96.38 282 A  1 
ATOM   2183 C CG  . LEU A  1  282 ? -14.884 17.150  -2.610  1.00 95.05 282 A  1 
ATOM   2184 C CD1 . LEU A  1  282 ? -14.467 17.655  -1.231  1.00 94.31 282 A  1 
ATOM   2185 C CD2 . LEU A  1  282 ? -15.935 16.057  -2.400  1.00 94.27 282 A  1 
ATOM   2186 N N   . ILE A  1  283 ? -13.484 18.846  -5.980  1.00 94.90 283 A  1 
ATOM   2187 C CA  . ILE A  1  283 ? -12.396 18.529  -6.923  1.00 94.04 283 A  1 
ATOM   2188 C C   . ILE A  1  283 ? -11.288 19.587  -6.841  1.00 93.41 283 A  1 
ATOM   2189 O O   . ILE A  1  283 ? -10.106 19.237  -6.776  1.00 92.59 283 A  1 
ATOM   2190 C CB  . ILE A  1  283 ? -12.954 18.380  -8.352  1.00 93.15 283 A  1 
ATOM   2191 C CG1 . ILE A  1  283 ? -13.763 17.066  -8.456  1.00 91.24 283 A  1 
ATOM   2192 C CG2 . ILE A  1  283 ? -11.837 18.401  -9.408  1.00 91.19 283 A  1 
ATOM   2193 C CD1 . ILE A  1  283 ? -14.638 16.981  -9.716  1.00 84.37 283 A  1 
ATOM   2194 N N   . ASN A  1  284 ? -11.637 20.858  -6.786  1.00 93.76 284 A  1 
ATOM   2195 C CA  . ASN A  1  284 ? -10.651 21.925  -6.631  1.00 93.35 284 A  1 
ATOM   2196 C C   . ASN A  1  284 ? -9.886  21.811  -5.310  1.00 93.38 284 A  1 
ATOM   2197 O O   . ASN A  1  284 ? -8.666  21.956  -5.301  1.00 92.58 284 A  1 
ATOM   2198 C CB  . ASN A  1  284 ? -11.349 23.294  -6.755  1.00 92.96 284 A  1 
ATOM   2199 C CG  . ASN A  1  284 ? -11.695 23.656  -8.185  1.00 84.06 284 A  1 
ATOM   2200 O OD1 . ASN A  1  284 ? -11.174 23.138  -9.143  1.00 75.02 284 A  1 
ATOM   2201 N ND2 . ASN A  1  284 ? -12.571 24.617  -8.366  1.00 73.53 284 A  1 
ATOM   2202 N N   . LEU A  1  285 ? -10.569 21.479  -4.214  1.00 94.60 285 A  1 
ATOM   2203 C CA  . LEU A  1  285 ? -9.927  21.239  -2.923  1.00 94.81 285 A  1 
ATOM   2204 C C   . LEU A  1  285 ? -8.976  20.043  -2.965  1.00 94.24 285 A  1 
ATOM   2205 O O   . LEU A  1  285 ? -7.869  20.129  -2.437  1.00 93.01 285 A  1 
ATOM   2206 C CB  . LEU A  1  285 ? -11.009 21.012  -1.858  1.00 95.24 285 A  1 
ATOM   2207 C CG  . LEU A  1  285 ? -11.546 22.325  -1.281  1.00 93.64 285 A  1 
ATOM   2208 C CD1 . LEU A  1  285 ? -12.858 22.071  -0.556  1.00 92.13 285 A  1 
ATOM   2209 C CD2 . LEU A  1  285 ? -10.560 22.920  -0.278  1.00 91.77 285 A  1 
ATOM   2210 N N   . PHE A  1  286 ? -9.351  18.958  -3.636  1.00 94.06 286 A  1 
ATOM   2211 C CA  . PHE A  1  286 ? -8.472  17.806  -3.796  1.00 93.29 286 A  1 
ATOM   2212 C C   . PHE A  1  286 ? -7.195  18.149  -4.562  1.00 91.99 286 A  1 
ATOM   2213 O O   . PHE A  1  286 ? -6.116  17.693  -4.201  1.00 89.87 286 A  1 
ATOM   2214 C CB  . PHE A  1  286 ? -9.235  16.663  -4.486  1.00 93.33 286 A  1 
ATOM   2215 C CG  . PHE A  1  286 ? -10.341 16.003  -3.679  1.00 93.42 286 A  1 
ATOM   2216 C CD1 . PHE A  1  286 ? -10.540 16.277  -2.314  1.00 90.31 286 A  1 
ATOM   2217 C CD2 . PHE A  1  286 ? -11.159 15.056  -4.316  1.00 90.56 286 A  1 
ATOM   2218 C CE1 . PHE A  1  286 ? -11.545 15.623  -1.590  1.00 89.89 286 A  1 
ATOM   2219 C CE2 . PHE A  1  286 ? -12.159 14.394  -3.596  1.00 89.64 286 A  1 
ATOM   2220 C CZ  . PHE A  1  286 ? -12.351 14.676  -2.230  1.00 91.09 286 A  1 
ATOM   2221 N N   . ASN A  1  287 ? -7.305  19.001  -5.555  1.00 91.04 287 A  1 
ATOM   2222 C CA  . ASN A  1  287 ? -6.160  19.473  -6.324  1.00 89.65 287 A  1 
ATOM   2223 C C   . ASN A  1  287 ? -5.250  20.413  -5.526  1.00 89.08 287 A  1 
ATOM   2224 O O   . ASN A  1  287 ? -4.034  20.389  -5.714  1.00 86.92 287 A  1 
ATOM   2225 C CB  . ASN A  1  287 ? -6.687  20.138  -7.595  1.00 88.19 287 A  1 
ATOM   2226 C CG  . ASN A  1  287 ? -7.301  19.128  -8.551  1.00 84.16 287 A  1 
ATOM   2227 O OD1 . ASN A  1  287 ? -6.896  17.988  -8.626  1.00 77.75 287 A  1 
ATOM   2228 N ND2 . ASN A  1  287 ? -8.254  19.536  -9.355  1.00 76.40 287 A  1 
ATOM   2229 N N   . GLN A  1  288 ? -5.807  21.216  -4.630  1.00 90.48 288 A  1 
ATOM   2230 C CA  . GLN A  1  288 ? -5.044  22.161  -3.812  1.00 89.94 288 A  1 
ATOM   2231 C C   . GLN A  1  288 ? -4.388  21.508  -2.587  1.00 90.17 288 A  1 
ATOM   2232 O O   . GLN A  1  288 ? -3.317  21.939  -2.171  1.00 88.18 288 A  1 
ATOM   2233 C CB  . GLN A  1  288 ? -5.964  23.297  -3.365  1.00 88.48 288 A  1 
ATOM   2234 C CG  . GLN A  1  288 ? -6.308  24.236  -4.530  1.00 80.40 288 A  1 
ATOM   2235 C CD  . GLN A  1  288 ? -7.303  25.343  -4.134  1.00 77.42 288 A  1 
ATOM   2236 O OE1 . GLN A  1  288 ? -7.770  25.438  -3.015  1.00 71.51 288 A  1 
ATOM   2237 N NE2 . GLN A  1  288 ? -7.656  26.216  -5.046  1.00 67.74 288 A  1 
ATOM   2238 N N   . THR A  1  289 ? -5.004  20.488  -2.032  1.00 91.44 289 A  1 
ATOM   2239 C CA  . THR A  1  289 ? -4.602  19.933  -0.725  1.00 90.93 289 A  1 
ATOM   2240 C C   . THR A  1  289 ? -3.523  18.850  -0.836  1.00 89.06 289 A  1 
ATOM   2241 O O   . THR A  1  289 ? -2.909  18.488  0.157   1.00 85.23 289 A  1 
ATOM   2242 C CB  . THR A  1  289 ? -5.839  19.431  0.033   1.00 91.10 289 A  1 
ATOM   2243 O OG1 . THR A  1  289 ? -6.836  20.419  0.032   1.00 86.78 289 A  1 
ATOM   2244 C CG2 . THR A  1  289 ? -5.565  19.122  1.499   1.00 86.42 289 A  1 
ATOM   2245 N N   . ASN A  1  290 ? -3.227  18.366  -2.034  1.00 88.98 290 A  1 
ATOM   2246 C CA  . ASN A  1  290 ? -2.204  17.349  -2.282  1.00 88.42 290 A  1 
ATOM   2247 C C   . ASN A  1  290 ? -2.381  16.073  -1.426  1.00 90.33 290 A  1 
ATOM   2248 O O   . ASN A  1  290 ? -1.441  15.576  -0.789  1.00 88.60 290 A  1 
ATOM   2249 C CB  . ASN A  1  290 ? -0.819  18.002  -2.163  1.00 83.57 290 A  1 
ATOM   2250 C CG  . ASN A  1  290 ? 0.318   17.160  -2.713  1.00 74.37 290 A  1 
ATOM   2251 O OD1 . ASN A  1  290 ? 0.155   16.166  -3.395  1.00 63.84 290 A  1 
ATOM   2252 N ND2 . ASN A  1  290 ? 1.534   17.555  -2.429  1.00 65.86 290 A  1 
ATOM   2253 N N   . PHE A  1  291 ? -3.602  15.543  -1.424  1.00 92.02 291 A  1 
ATOM   2254 C CA  . PHE A  1  291 ? -3.933  14.303  -0.727  1.00 93.15 291 A  1 
ATOM   2255 C C   . PHE A  1  291 ? -3.072  13.139  -1.217  1.00 92.52 291 A  1 
ATOM   2256 O O   . PHE A  1  291 ? -2.893  12.921  -2.412  1.00 90.98 291 A  1 
ATOM   2257 C CB  . PHE A  1  291 ? -5.418  13.983  -0.899  1.00 94.02 291 A  1 
ATOM   2258 C CG  . PHE A  1  291 ? -6.330  14.853  -0.069  1.00 94.89 291 A  1 
ATOM   2259 C CD1 . PHE A  1  291 ? -6.398  14.670  1.316   1.00 93.78 291 A  1 
ATOM   2260 C CD2 . PHE A  1  291 ? -7.108  15.855  -0.670  1.00 93.83 291 A  1 
ATOM   2261 C CE1 . PHE A  1  291 ? -7.240  15.474  2.099   1.00 93.67 291 A  1 
ATOM   2262 C CE2 . PHE A  1  291 ? -7.945  16.662  0.107   1.00 93.49 291 A  1 
ATOM   2263 C CZ  . PHE A  1  291 ? -8.009  16.474  1.494   1.00 94.85 291 A  1 
ATOM   2264 N N   . LYS A  1  292 ? -2.562  12.349  -0.266  1.00 94.28 292 A  1 
ATOM   2265 C CA  . LYS A  1  292 ? -1.774  11.145  -0.568  1.00 93.86 292 A  1 
ATOM   2266 C C   . LYS A  1  292 ? -2.637  9.970   -0.984  1.00 94.55 292 A  1 
ATOM   2267 O O   . LYS A  1  292 ? -2.167  9.085   -1.693  1.00 93.17 292 A  1 
ATOM   2268 C CB  . LYS A  1  292 ? -0.905  10.784  0.645   1.00 92.73 292 A  1 
ATOM   2269 C CG  . LYS A  1  292 ? 0.073   11.887  1.073   1.00 89.57 292 A  1 
ATOM   2270 C CD  . LYS A  1  292 ? 1.014   12.287  -0.061  1.00 82.22 292 A  1 
ATOM   2271 C CE  . LYS A  1  292 ? 1.997   13.353  0.420   1.00 77.62 292 A  1 
ATOM   2272 N NZ  . LYS A  1  292 ? 2.806   13.875  -0.704  1.00 69.09 292 A  1 
ATOM   2273 N N   . PHE A  1  293 ? -3.876  9.970   -0.548  1.00 95.48 293 A  1 
ATOM   2274 C CA  . PHE A  1  293 ? -4.895  9.013   -0.950  1.00 96.20 293 A  1 
ATOM   2275 C C   . PHE A  1  293 ? -6.283  9.622   -0.740  1.00 96.56 293 A  1 
ATOM   2276 O O   . PHE A  1  293 ? -6.486  10.438  0.165   1.00 96.23 293 A  1 
ATOM   2277 C CB  . PHE A  1  293 ? -4.738  7.704   -0.155  1.00 96.46 293 A  1 
ATOM   2278 C CG  . PHE A  1  293 ? -4.760  7.868   1.354   1.00 96.88 293 A  1 
ATOM   2279 C CD1 . PHE A  1  293 ? -3.557  8.042   2.069   1.00 95.94 293 A  1 
ATOM   2280 C CD2 . PHE A  1  293 ? -5.973  7.845   2.051   1.00 95.82 293 A  1 
ATOM   2281 C CE1 . PHE A  1  293 ? -3.571  8.200   3.455   1.00 95.66 293 A  1 
ATOM   2282 C CE2 . PHE A  1  293 ? -5.999  7.996   3.446   1.00 95.38 293 A  1 
ATOM   2283 C CZ  . PHE A  1  293 ? -4.799  8.177   4.148   1.00 96.34 293 A  1 
ATOM   2284 N N   . ILE A  1  294 ? -7.208  9.196   -1.572  1.00 97.28 294 A  1 
ATOM   2285 C CA  . ILE A  1  294 ? -8.623  9.543   -1.465  1.00 97.23 294 A  1 
ATOM   2286 C C   . ILE A  1  294 ? -9.412  8.250   -1.632  1.00 97.44 294 A  1 
ATOM   2287 O O   . ILE A  1  294 ? -9.225  7.532   -2.623  1.00 97.17 294 A  1 
ATOM   2288 C CB  . ILE A  1  294 ? -9.037  10.606  -2.504  1.00 96.78 294 A  1 
ATOM   2289 C CG1 . ILE A  1  294 ? -8.106  11.844  -2.489  1.00 95.53 294 A  1 
ATOM   2290 C CG2 . ILE A  1  294 ? -10.491 11.026  -2.238  1.00 95.53 294 A  1 
ATOM   2291 C CD1 . ILE A  1  294 ? -8.378  12.841  -3.620  1.00 93.76 294 A  1 
ATOM   2292 N N   . ILE A  1  295 ? -10.247 7.921   -0.671  1.00 98.01 295 A  1 
ATOM   2293 C CA  . ILE A  1  295 ? -10.993 6.662   -0.619  1.00 98.33 295 A  1 
ATOM   2294 C C   . ILE A  1  295 ? -12.480 6.989   -0.504  1.00 98.44 295 A  1 
ATOM   2295 O O   . ILE A  1  295 ? -12.859 7.863   0.271   1.00 98.26 295 A  1 
ATOM   2296 C CB  . ILE A  1  295 ? -10.487 5.797   0.552   1.00 97.98 295 A  1 
ATOM   2297 C CG1 . ILE A  1  295 ? -8.995  5.411   0.361   1.00 96.36 295 A  1 
ATOM   2298 C CG2 . ILE A  1  295 ? -11.337 4.521   0.720   1.00 97.24 295 A  1 
ATOM   2299 C CD1 . ILE A  1  295 ? -8.315  4.907   1.636   1.00 91.18 295 A  1 
ATOM   2300 N N   . SER A  1  296 ? -13.294 6.247   -1.238  1.00 98.31 296 A  1 
ATOM   2301 C CA  . SER A  1  296 ? -14.749 6.367   -1.159  1.00 98.47 296 A  1 
ATOM   2302 C C   . SER A  1  296 ? -15.437 4.997   -1.169  1.00 98.48 296 A  1 
ATOM   2303 O O   . SER A  1  296 ? -14.796 3.966   -1.383  1.00 98.00 296 A  1 
ATOM   2304 C CB  . SER A  1  296 ? -15.276 7.271   -2.280  1.00 97.98 296 A  1 
ATOM   2305 O OG  . SER A  1  296 ? -15.166 6.638   -3.539  1.00 96.36 296 A  1 
ATOM   2306 N N   . GLY A  1  297 ? -16.742 5.007   -0.936  1.00 98.33 297 A  1 
ATOM   2307 C CA  . GLY A  1  297 ? -17.659 3.893   -1.175  1.00 98.15 297 A  1 
ATOM   2308 C C   . GLY A  1  297 ? -18.673 4.263   -2.259  1.00 97.76 297 A  1 
ATOM   2309 O O   . GLY A  1  297 ? -18.291 4.744   -3.325  1.00 96.17 297 A  1 
ATOM   2310 N N   . TYR A  1  298 ? -19.949 4.081   -1.959  1.00 97.92 298 A  1 
ATOM   2311 C CA  . TYR A  1  298 ? -21.129 4.461   -2.743  1.00 97.61 298 A  1 
ATOM   2312 C C   . TYR A  1  298 ? -21.387 3.645   -4.021  1.00 97.63 298 A  1 
ATOM   2313 O O   . TYR A  1  298 ? -22.513 3.220   -4.244  1.00 95.82 298 A  1 
ATOM   2314 C CB  . TYR A  1  298 ? -21.111 5.973   -3.041  1.00 97.03 298 A  1 
ATOM   2315 C CG  . TYR A  1  298 ? -22.157 6.450   -4.014  1.00 96.46 298 A  1 
ATOM   2316 C CD1 . TYR A  1  298 ? -21.810 6.712   -5.358  1.00 94.46 298 A  1 
ATOM   2317 C CD2 . TYR A  1  298 ? -23.491 6.611   -3.597  1.00 94.68 298 A  1 
ATOM   2318 C CE1 . TYR A  1  298 ? -22.782 7.145   -6.272  1.00 93.48 298 A  1 
ATOM   2319 C CE2 . TYR A  1  298 ? -24.470 7.047   -4.500  1.00 93.09 298 A  1 
ATOM   2320 C CZ  . TYR A  1  298 ? -24.113 7.316   -5.835  1.00 93.19 298 A  1 
ATOM   2321 O OH  . TYR A  1  298 ? -25.068 7.752   -6.721  1.00 91.02 298 A  1 
ATOM   2322 N N   . THR A  1  299 ? -20.385 3.426   -4.870  1.00 97.40 299 A  1 
ATOM   2323 C CA  . THR A  1  299 ? -20.617 2.778   -6.169  1.00 97.08 299 A  1 
ATOM   2324 C C   . THR A  1  299 ? -20.812 1.266   -6.070  1.00 96.92 299 A  1 
ATOM   2325 O O   . THR A  1  299 ? -21.258 0.649   -7.037  1.00 95.35 299 A  1 
ATOM   2326 C CB  . THR A  1  299 ? -19.483 3.055   -7.158  1.00 96.16 299 A  1 
ATOM   2327 O OG1 . THR A  1  299 ? -18.294 2.434   -6.740  1.00 92.64 299 A  1 
ATOM   2328 C CG2 . THR A  1  299 ? -19.208 4.544   -7.350  1.00 92.82 299 A  1 
ATOM   2329 N N   . HIS A  1  300 ? -20.444 0.675   -4.943  1.00 97.70 300 A  1 
ATOM   2330 C CA  . HIS A  1  300 ? -20.402 -0.767  -4.704  1.00 97.96 300 A  1 
ATOM   2331 C C   . HIS A  1  300 ? -19.364 -1.531  -5.546  1.00 98.08 300 A  1 
ATOM   2332 O O   . HIS A  1  300 ? -19.237 -2.746  -5.414  1.00 97.02 300 A  1 
ATOM   2333 C CB  . HIS A  1  300 ? -21.808 -1.378  -4.813  1.00 97.74 300 A  1 
ATOM   2334 C CG  . HIS A  1  300 ? -22.795 -0.933  -3.768  1.00 97.66 300 A  1 
ATOM   2335 N ND1 . HIS A  1  300 ? -23.783 -1.751  -3.240  1.00 92.99 300 A  1 
ATOM   2336 C CD2 . HIS A  1  300 ? -22.911 0.273   -3.136  1.00 92.69 300 A  1 
ATOM   2337 C CE1 . HIS A  1  300 ? -24.451 -1.051  -2.322  1.00 93.51 300 A  1 
ATOM   2338 N NE2 . HIS A  1  300 ? -23.958 0.184   -2.230  1.00 94.24 300 A  1 
ATOM   2339 N N   . THR A  1  301 ? -18.601 -0.839  -6.371  1.00 97.88 301 A  1 
ATOM   2340 C CA  . THR A  1  301 ? -17.633 -1.438  -7.294  1.00 97.68 301 A  1 
ATOM   2341 C C   . THR A  1  301 ? -16.198 -1.173  -6.883  1.00 97.76 301 A  1 
ATOM   2342 O O   . THR A  1  301 ? -15.877 -0.164  -6.240  1.00 96.94 301 A  1 
ATOM   2343 C CB  . THR A  1  301 ? -17.857 -0.943  -8.722  1.00 96.79 301 A  1 
ATOM   2344 O OG1 . THR A  1  301 ? -17.797 0.462   -8.775  1.00 92.13 301 A  1 
ATOM   2345 C CG2 . THR A  1  301 ? -19.210 -1.378  -9.268  1.00 92.39 301 A  1 
ATOM   2346 N N   . ASP A  1  302 ? -15.306 -2.074  -7.294  1.00 97.74 302 A  1 
ATOM   2347 C CA  . ASP A  1  302 ? -13.872 -1.847  -7.263  1.00 97.79 302 A  1 
ATOM   2348 C C   . ASP A  1  302 ? -13.474 -1.008  -8.481  1.00 97.30 302 A  1 
ATOM   2349 O O   . ASP A  1  302 ? -13.332 -1.506  -9.596  1.00 95.58 302 A  1 
ATOM   2350 C CB  . ASP A  1  302 ? -13.147 -3.192  -7.227  1.00 97.64 302 A  1 
ATOM   2351 C CG  . ASP A  1  302 ? -11.666 -3.061  -6.867  1.00 97.71 302 A  1 
ATOM   2352 O OD1 . ASP A  1  302 ? -11.088 -1.957  -6.954  1.00 96.10 302 A  1 
ATOM   2353 O OD2 . ASP A  1  302 ? -11.091 -4.071  -6.412  1.00 95.87 302 A  1 
ATOM   2354 N N   . SER A  1  303 ? -13.360 0.282   -8.280  1.00 96.76 303 A  1 
ATOM   2355 C CA  . SER A  1  303 ? -13.133 1.240   -9.357  1.00 95.83 303 A  1 
ATOM   2356 C C   . SER A  1  303 ? -12.239 2.393   -8.910  1.00 96.00 303 A  1 
ATOM   2357 O O   . SER A  1  303 ? -11.968 2.593   -7.722  1.00 94.39 303 A  1 
ATOM   2358 C CB  . SER A  1  303 ? -14.472 1.729   -9.933  1.00 93.27 303 A  1 
ATOM   2359 O OG  . SER A  1  303 ? -15.343 2.188   -8.935  1.00 79.82 303 A  1 
ATOM   2360 N N   . ILE A  1  304 ? -11.731 3.109   -9.902  1.00 94.90 304 A  1 
ATOM   2361 C CA  . ILE A  1  304 ? -10.807 4.223   -9.706  1.00 94.79 304 A  1 
ATOM   2362 C C   . ILE A  1  304 ? -11.305 5.391   -10.542 1.00 94.05 304 A  1 
ATOM   2363 O O   . ILE A  1  304 ? -11.450 5.269   -11.759 1.00 91.82 304 A  1 
ATOM   2364 C CB  . ILE A  1  304 ? -9.370  3.822   -10.098 1.00 94.46 304 A  1 
ATOM   2365 C CG1 . ILE A  1  304 ? -8.878  2.583   -9.313  1.00 92.45 304 A  1 
ATOM   2366 C CG2 . ILE A  1  304 ? -8.418  5.011   -9.870  1.00 92.00 304 A  1 
ATOM   2367 C CD1 . ILE A  1  304 ? -7.531  2.011   -9.790  1.00 89.54 304 A  1 
ATOM   2368 N N   . PHE A  1  305 ? -11.516 6.530   -9.901  1.00 92.71 305 A  1 
ATOM   2369 C CA  . PHE A  1  305 ? -11.926 7.753   -10.570 1.00 91.91 305 A  1 
ATOM   2370 C C   . PHE A  1  305 ? -10.793 8.770   -10.586 1.00 92.46 305 A  1 
ATOM   2371 O O   . PHE A  1  305 ? -10.344 9.190   -9.515  1.00 90.44 305 A  1 
ATOM   2372 C CB  . PHE A  1  305 ? -13.189 8.323   -9.914  1.00 89.94 305 A  1 
ATOM   2373 C CG  . PHE A  1  305 ? -14.357 7.367   -9.910  1.00 87.63 305 A  1 
ATOM   2374 C CD1 . PHE A  1  305 ? -14.863 6.876   -11.124 1.00 81.27 305 A  1 
ATOM   2375 C CD2 . PHE A  1  305 ? -14.919 6.934   -8.703  1.00 81.10 305 A  1 
ATOM   2376 C CE1 . PHE A  1  305 ? -15.932 5.965   -11.137 1.00 77.96 305 A  1 
ATOM   2377 C CE2 . PHE A  1  305 ? -15.990 6.024   -8.709  1.00 77.21 305 A  1 
ATOM   2378 C CZ  . PHE A  1  305 ? -16.491 5.533   -9.924  1.00 78.33 305 A  1 
ATOM   2379 N N   . PRO A  1  306 ? -10.322 9.193   -11.765 1.00 89.27 306 A  1 
ATOM   2380 C CA  . PRO A  1  306 ? -9.386  10.297  -11.854 1.00 88.13 306 A  1 
ATOM   2381 C C   . PRO A  1  306 ? -9.998  11.591  -11.301 1.00 88.44 306 A  1 
ATOM   2382 O O   . PRO A  1  306 ? -11.119 11.960  -11.643 1.00 86.73 306 A  1 
ATOM   2383 C CB  . PRO A  1  306 ? -9.032  10.421  -13.339 1.00 85.02 306 A  1 
ATOM   2384 C CG  . PRO A  1  306 ? -9.375  9.047   -13.917 1.00 81.95 306 A  1 
ATOM   2385 C CD  . PRO A  1  306 ? -10.561 8.604   -13.069 1.00 85.17 306 A  1 
ATOM   2386 N N   . VAL A  1  307 ? -9.232  12.292  -10.485 1.00 89.83 307 A  1 
ATOM   2387 C CA  . VAL A  1  307 ? -9.539  13.667  -10.092 1.00 88.03 307 A  1 
ATOM   2388 C C   . VAL A  1  307 ? -8.817  14.585  -11.066 1.00 85.12 307 A  1 
ATOM   2389 O O   . VAL A  1  307 ? -7.585  14.659  -11.075 1.00 80.16 307 A  1 
ATOM   2390 C CB  . VAL A  1  307 ? -9.151  13.952  -8.639  1.00 87.39 307 A  1 
ATOM   2391 C CG1 . VAL A  1  307 ? -9.507  15.384  -8.239  1.00 83.36 307 A  1 
ATOM   2392 C CG2 . VAL A  1  307 ? -9.883  13.014  -7.672  1.00 84.45 307 A  1 
ATOM   2393 N N   . TYR A  1  308 ? -9.576  15.244  -11.908 1.00 79.11 308 A  1 
ATOM   2394 C CA  . TYR A  1  308 ? -9.018  16.047  -12.989 1.00 74.48 308 A  1 
ATOM   2395 C C   . TYR A  1  308 ? -8.398  17.330  -12.447 1.00 71.81 308 A  1 
ATOM   2396 O O   . TYR A  1  308 ? -9.052  18.125  -11.777 1.00 64.68 308 A  1 
ATOM   2397 C CB  . TYR A  1  308 ? -10.099 16.332  -14.040 1.00 70.79 308 A  1 
ATOM   2398 C CG  . TYR A  1  308 ? -10.790 15.081  -14.531 1.00 68.31 308 A  1 
ATOM   2399 C CD1 . TYR A  1  308 ? -10.072 14.118  -15.271 1.00 61.98 308 A  1 
ATOM   2400 C CD2 . TYR A  1  308 ? -12.133 14.825  -14.177 1.00 62.92 308 A  1 
ATOM   2401 C CE1 . TYR A  1  308 ? -10.674 12.903  -15.635 1.00 58.72 308 A  1 
ATOM   2402 C CE2 . TYR A  1  308 ? -12.747 13.612  -14.539 1.00 58.53 308 A  1 
ATOM   2403 C CZ  . TYR A  1  308 ? -12.005 12.658  -15.255 1.00 60.43 308 A  1 
ATOM   2404 O OH  . TYR A  1  308 ? -12.581 11.450  -15.570 1.00 53.84 308 A  1 
ATOM   2405 N N   . SER A  1  309 ? -7.122  17.523  -12.774 1.00 73.25 309 A  1 
ATOM   2406 C CA  . SER A  1  309 ? -6.393  18.747  -12.449 1.00 68.64 309 A  1 
ATOM   2407 C C   . SER A  1  309 ? -5.429  19.113  -13.570 1.00 68.24 309 A  1 
ATOM   2408 O O   . SER A  1  309 ? -5.108  18.307  -14.441 1.00 60.51 309 A  1 
ATOM   2409 C CB  . SER A  1  309 ? -5.648  18.591  -11.119 1.00 60.98 309 A  1 
ATOM   2410 O OG  . SER A  1  309 ? -4.350  18.068  -11.284 1.00 54.21 309 A  1 
ATOM   2411 N N   . ASN A  1  310 ? -4.923  20.328  -13.512 1.00 59.16 310 A  1 
ATOM   2412 C CA  . ASN A  1  310 ? -3.925  20.812  -14.455 1.00 57.07 310 A  1 
ATOM   2413 C C   . ASN A  1  310 ? -2.481  20.446  -14.071 1.00 57.61 310 A  1 
ATOM   2414 O O   . ASN A  1  310 ? -1.584  20.622  -14.887 1.00 52.38 310 A  1 
ATOM   2415 C CB  . ASN A  1  310 ? -4.079  22.343  -14.582 1.00 51.52 310 A  1 
ATOM   2416 C CG  . ASN A  1  310 ? -5.372  22.766  -15.271 1.00 46.96 310 A  1 
ATOM   2417 O OD1 . ASN A  1  310 ? -6.022  22.019  -15.959 1.00 43.05 310 A  1 
ATOM   2418 N ND2 . ASN A  1  310 ? -5.760  24.006  -15.113 1.00 42.74 310 A  1 
ATOM   2419 N N   . SER A  1  311 ? -2.236  19.991  -12.849 1.00 59.89 311 A  1 
ATOM   2420 C CA  . SER A  1  311 ? -0.870  19.831  -12.337 1.00 58.04 311 A  1 
ATOM   2421 C C   . SER A  1  311 ? -0.603  18.445  -11.758 1.00 59.84 311 A  1 
ATOM   2422 O O   . SER A  1  311 ? 0.162   17.670  -12.333 1.00 55.52 311 A  1 
ATOM   2423 C CB  . SER A  1  311 ? -0.548  20.932  -11.320 1.00 51.51 311 A  1 
ATOM   2424 O OG  . SER A  1  311 ? -1.435  20.890  -10.227 1.00 46.29 311 A  1 
ATOM   2425 N N   . THR A  1  312 ? -1.205  18.126  -10.628 1.00 61.47 312 A  1 
ATOM   2426 C CA  . THR A  1  312 ? -1.005  16.858  -9.934  1.00 60.53 312 A  1 
ATOM   2427 C C   . THR A  1  312 ? -2.240  15.990  -10.075 1.00 64.40 312 A  1 
ATOM   2428 O O   . THR A  1  312 ? -3.309  16.333  -9.581  1.00 59.52 312 A  1 
ATOM   2429 C CB  . THR A  1  312 ? -0.668  17.063  -8.454  1.00 53.08 312 A  1 
ATOM   2430 O OG1 . THR A  1  312 ? -1.465  18.068  -7.886  1.00 47.29 312 A  1 
ATOM   2431 C CG2 . THR A  1  312 ? 0.790   17.477  -8.283  1.00 45.47 312 A  1 
ATOM   2432 N N   . GLN A  1  313 ? -2.070  14.865  -10.742 1.00 72.11 313 A  1 
ATOM   2433 C CA  . GLN A  1  313 ? -3.161  13.922  -10.892 1.00 75.17 313 A  1 
ATOM   2434 C C   . GLN A  1  313 ? -3.332  13.108  -9.602  1.00 80.60 313 A  1 
ATOM   2435 O O   . GLN A  1  313 ? -2.372  12.529  -9.090  1.00 77.23 313 A  1 
ATOM   2436 C CB  . GLN A  1  313 ? -2.911  13.078  -12.147 1.00 66.65 313 A  1 
ATOM   2437 C CG  . GLN A  1  313 ? -4.207  12.449  -12.663 1.00 56.78 313 A  1 
ATOM   2438 C CD  . GLN A  1  313 ? -4.082  11.919  -14.088 1.00 51.02 313 A  1 
ATOM   2439 O OE1 . GLN A  1  313 ? -3.031  11.915  -14.704 1.00 46.52 313 A  1 
ATOM   2440 N NE2 . GLN A  1  313 ? -5.163  11.456  -14.668 1.00 43.00 313 A  1 
ATOM   2441 N N   . SER A  1  314 ? -4.539  13.093  -9.097  1.00 86.87 314 A  1 
ATOM   2442 C CA  . SER A  1  314 ? -4.936  12.266  -7.969  1.00 88.93 314 A  1 
ATOM   2443 C C   . SER A  1  314 ? -6.097  11.361  -8.381  1.00 91.35 314 A  1 
ATOM   2444 O O   . SER A  1  314 ? -6.690  11.537  -9.449  1.00 89.91 314 A  1 
ATOM   2445 C CB  . SER A  1  314 ? -5.261  13.126  -6.748  1.00 85.75 314 A  1 
ATOM   2446 O OG  . SER A  1  314 ? -6.320  14.017  -7.008  1.00 76.04 314 A  1 
ATOM   2447 N N   . TYR A  1  315 ? -6.378  10.372  -7.567  1.00 93.75 315 A  1 
ATOM   2448 C CA  . TYR A  1  315 ? -7.370  9.348   -7.879  1.00 94.58 315 A  1 
ATOM   2449 C C   . TYR A  1  315 ? -8.193  9.027   -6.644  1.00 95.27 315 A  1 
ATOM   2450 O O   . TYR A  1  315 ? -7.646  8.907   -5.551  1.00 94.33 315 A  1 
ATOM   2451 C CB  . TYR A  1  315 ? -6.672  8.093   -8.405  1.00 93.90 315 A  1 
ATOM   2452 C CG  . TYR A  1  315 ? -5.750  8.343   -9.575  1.00 93.69 315 A  1 
ATOM   2453 C CD1 . TYR A  1  315 ? -6.261  8.420   -10.883 1.00 91.64 315 A  1 
ATOM   2454 C CD2 . TYR A  1  315 ? -4.367  8.546   -9.358  1.00 92.09 315 A  1 
ATOM   2455 C CE1 . TYR A  1  315 ? -5.418  8.693   -11.968 1.00 91.00 315 A  1 
ATOM   2456 C CE2 . TYR A  1  315 ? -3.514  8.816   -10.444 1.00 90.94 315 A  1 
ATOM   2457 C CZ  . TYR A  1  315 ? -4.047  8.891   -11.745 1.00 91.73 315 A  1 
ATOM   2458 O OH  . TYR A  1  315 ? -3.215  9.160   -12.808 1.00 89.37 315 A  1 
ATOM   2459 N N   . VAL A  1  316 ? -9.486  8.832   -6.841  1.00 95.77 316 A  1 
ATOM   2460 C CA  . VAL A  1  316 ? -10.360 8.278   -5.812  1.00 96.22 316 A  1 
ATOM   2461 C C   . VAL A  1  316 ? -10.383 6.772   -5.985  1.00 96.23 316 A  1 
ATOM   2462 O O   . VAL A  1  316 ? -10.811 6.264   -7.022  1.00 95.56 316 A  1 
ATOM   2463 C CB  . VAL A  1  316 ? -11.773 8.871   -5.871  1.00 96.11 316 A  1 
ATOM   2464 C CG1 . VAL A  1  316 ? -12.611 8.364   -4.703  1.00 94.56 316 A  1 
ATOM   2465 C CG2 . VAL A  1  316 ? -11.743 10.403  -5.809  1.00 94.91 316 A  1 
ATOM   2466 N N   . MET A  1  317 ? -9.920  6.065   -4.975  1.00 96.50 317 A  1 
ATOM   2467 C CA  . MET A  1  317 ? -9.976  4.610   -4.894  1.00 96.98 317 A  1 
ATOM   2468 C C   . MET A  1  317 ? -11.309 4.215   -4.251  1.00 97.45 317 A  1 
ATOM   2469 O O   . MET A  1  317 ? -11.525 4.473   -3.063  1.00 96.57 317 A  1 
ATOM   2470 C CB  . MET A  1  317 ? -8.797  4.084   -4.067  1.00 95.97 317 A  1 
ATOM   2471 C CG  . MET A  1  317 ? -7.419  4.538   -4.575  1.00 91.53 317 A  1 
ATOM   2472 S SD  . MET A  1  317 ? -6.983  4.015   -6.254  1.00 88.38 317 A  1 
ATOM   2473 C CE  . MET A  1  317 ? -6.716  2.250   -5.979  1.00 81.60 317 A  1 
ATOM   2474 N N   . THR A  1  318 ? -12.197 3.628   -5.032  1.00 97.66 318 A  1 
ATOM   2475 C CA  . THR A  1  318 ? -13.515 3.237   -4.539  1.00 97.70 318 A  1 
ATOM   2476 C C   . THR A  1  318 ? -13.474 1.808   -4.007  1.00 97.90 318 A  1 
ATOM   2477 O O   . THR A  1  318 ? -13.105 0.882   -4.729  1.00 96.90 318 A  1 
ATOM   2478 C CB  . THR A  1  318 ? -14.587 3.385   -5.619  1.00 96.23 318 A  1 
ATOM   2479 O OG1 . THR A  1  318 ? -14.541 4.693   -6.142  1.00 82.69 318 A  1 
ATOM   2480 C CG2 . THR A  1  318 ? -15.988 3.184   -5.063  1.00 79.71 318 A  1 
ATOM   2481 N N   . ASN A  1  319 ? -13.844 1.635   -2.751  1.00 97.84 319 A  1 
ATOM   2482 C CA  . ASN A  1  319 ? -13.977 0.310   -2.162  1.00 97.99 319 A  1 
ATOM   2483 C C   . ASN A  1  319 ? -15.266 -0.339  -2.676  1.00 98.27 319 A  1 
ATOM   2484 O O   . ASN A  1  319 ? -16.310 0.310   -2.625  1.00 97.44 319 A  1 
ATOM   2485 C CB  . ASN A  1  319 ? -14.009 0.415   -0.633  1.00 96.72 319 A  1 
ATOM   2486 C CG  . ASN A  1  319 ? -12.753 0.997   -0.015  1.00 94.11 319 A  1 
ATOM   2487 O OD1 . ASN A  1  319 ? -11.642 0.871   -0.496  1.00 86.18 319 A  1 
ATOM   2488 N ND2 . ASN A  1  319 ? -12.891 1.630   1.123   1.00 86.13 319 A  1 
ATOM   2489 N N   . PRO A  1  320 ? -15.229 -1.610  -3.114  1.00 98.32 320 A  1 
ATOM   2490 C CA  . PRO A  1  320 ? -16.455 -2.345  -3.352  1.00 98.40 320 A  1 
ATOM   2491 C C   . PRO A  1  320 ? -17.214 -2.559  -2.036  1.00 98.51 320 A  1 
ATOM   2492 O O   . PRO A  1  320 ? -16.635 -2.511  -0.947  1.00 97.92 320 A  1 
ATOM   2493 C CB  . PRO A  1  320 ? -16.018 -3.663  -3.992  1.00 97.84 320 A  1 
ATOM   2494 C CG  . PRO A  1  320 ? -14.630 -3.878  -3.410  1.00 96.04 320 A  1 
ATOM   2495 C CD  . PRO A  1  320 ? -14.075 -2.466  -3.277  1.00 97.92 320 A  1 
ATOM   2496 N N   . SER A  1  321 ? -18.497 -2.797  -2.155  1.00 98.65 321 A  1 
ATOM   2497 C CA  . SER A  1  321 ? -19.381 -2.976  -1.010  1.00 98.69 321 A  1 
ATOM   2498 C C   . SER A  1  321 ? -19.317 -4.379  -0.417  1.00 98.72 321 A  1 
ATOM   2499 O O   . SER A  1  321 ? -18.973 -5.356  -1.079  1.00 98.44 321 A  1 
ATOM   2500 C CB  . SER A  1  321 ? -20.809 -2.628  -1.400  1.00 98.37 321 A  1 
ATOM   2501 O OG  . SER A  1  321 ? -21.279 -3.477  -2.422  1.00 96.71 321 A  1 
ATOM   2502 N N   . VAL A  1  322 ? -19.718 -4.493  0.841   1.00 98.75 322 A  1 
ATOM   2503 C CA  . VAL A  1  322 ? -20.120 -5.786  1.403   1.00 98.71 322 A  1 
ATOM   2504 C C   . VAL A  1  322 ? -21.480 -6.193  0.820   1.00 98.71 322 A  1 
ATOM   2505 O O   . VAL A  1  322 ? -21.705 -7.369  0.542   1.00 98.39 322 A  1 
ATOM   2506 C CB  . VAL A  1  322 ? -20.187 -5.738  2.937   1.00 98.63 322 A  1 
ATOM   2507 C CG1 . VAL A  1  322 ? -20.576 -7.103  3.527   1.00 97.66 322 A  1 
ATOM   2508 C CG2 . VAL A  1  322 ? -18.848 -5.338  3.545   1.00 97.66 322 A  1 
ATOM   2509 N N   . SER A  1  323 ? -22.365 -5.237  0.585   1.00 98.74 323 A  1 
ATOM   2510 C CA  . SER A  1  323 ? -23.669 -5.498  -0.021  1.00 98.73 323 A  1 
ATOM   2511 C C   . SER A  1  323 ? -23.541 -5.967  -1.473  1.00 98.64 323 A  1 
ATOM   2512 O O   . SER A  1  323 ? -22.899 -5.289  -2.274  1.00 98.33 323 A  1 
ATOM   2513 C CB  . SER A  1  323 ? -24.520 -4.238  0.036   1.00 98.41 323 A  1 
ATOM   2514 O OG  . SER A  1  323 ? -25.807 -4.503  -0.481  1.00 96.45 323 A  1 
ATOM   2515 N N   . PRO A  1  324 ? -24.187 -7.086  -1.852  1.00 98.66 324 A  1 
ATOM   2516 C CA  . PRO A  1  324 ? -24.239 -7.528  -3.241  1.00 98.46 324 A  1 
ATOM   2517 C C   . PRO A  1  324 ? -25.405 -6.904  -4.031  1.00 98.29 324 A  1 
ATOM   2518 O O   . PRO A  1  324 ? -25.762 -7.396  -5.100  1.00 96.84 324 A  1 
ATOM   2519 C CB  . PRO A  1  324 ? -24.328 -9.053  -3.127  1.00 98.22 324 A  1 
ATOM   2520 C CG  . PRO A  1  324 ? -25.185 -9.245  -1.876  1.00 97.69 324 A  1 
ATOM   2521 C CD  . PRO A  1  324 ? -24.786 -8.074  -0.982  1.00 98.25 324 A  1 
ATOM   2522 N N   . LEU A  1  325 ? -25.975 -5.820  -3.532  1.00 98.28 325 A  1 
ATOM   2523 C CA  . LEU A  1  325 ? -27.174 -5.195  -4.090  1.00 98.04 325 A  1 
ATOM   2524 C C   . LEU A  1  325 ? -27.061 -4.878  -5.590  1.00 97.63 325 A  1 
ATOM   2525 O O   . LEU A  1  325 ? -28.017 -5.068  -6.336  1.00 96.40 325 A  1 
ATOM   2526 C CB  . LEU A  1  325 ? -27.456 -3.911  -3.288  1.00 97.65 325 A  1 
ATOM   2527 C CG  . LEU A  1  325 ? -28.712 -3.132  -3.741  1.00 96.90 325 A  1 
ATOM   2528 C CD1 . LEU A  1  325 ? -29.989 -3.935  -3.523  1.00 95.60 325 A  1 
ATOM   2529 C CD2 . LEU A  1  325 ? -28.820 -1.836  -2.945  1.00 95.39 325 A  1 
ATOM   2530 N N   . PHE A  1  326 ? -25.910 -4.431  -6.051  1.00 97.12 326 A  1 
ATOM   2531 C CA  . PHE A  1  326 ? -25.689 -4.079  -7.453  1.00 96.40 326 A  1 
ATOM   2532 C C   . PHE A  1  326 ? -24.951 -5.166  -8.247  1.00 96.13 326 A  1 
ATOM   2533 O O   . PHE A  1  326 ? -24.415 -4.908  -9.324  1.00 93.32 326 A  1 
ATOM   2534 C CB  . PHE A  1  326 ? -25.056 -2.689  -7.546  1.00 95.65 326 A  1 
ATOM   2535 C CG  . PHE A  1  326 ? -25.914 -1.588  -6.961  1.00 95.19 326 A  1 
ATOM   2536 C CD1 . PHE A  1  326 ? -27.248 -1.426  -7.385  1.00 91.84 326 A  1 
ATOM   2537 C CD2 . PHE A  1  326 ? -25.398 -0.729  -5.980  1.00 91.81 326 A  1 
ATOM   2538 C CE1 . PHE A  1  326 ? -28.055 -0.416  -6.828  1.00 90.81 326 A  1 
ATOM   2539 C CE2 . PHE A  1  326 ? -26.197 0.277   -5.425  1.00 90.72 326 A  1 
ATOM   2540 C CZ  . PHE A  1  326 ? -27.528 0.438   -5.844  1.00 91.78 326 A  1 
ATOM   2541 N N   . GLY A  1  327 ? -24.958 -6.402  -7.754  1.00 96.98 327 A  1 
ATOM   2542 C CA  . GLY A  1  327 ? -24.458 -7.561  -8.481  1.00 96.72 327 A  1 
ATOM   2543 C C   . GLY A  1  327 ? -22.954 -7.779  -8.381  1.00 97.27 327 A  1 
ATOM   2544 O O   . GLY A  1  327 ? -22.396 -8.472  -9.232  1.00 95.73 327 A  1 
ATOM   2545 N N   . ASN A  1  328 ? -22.311 -7.217  -7.376  1.00 97.71 328 A  1 
ATOM   2546 C CA  . ASN A  1  328 ? -20.953 -7.568  -6.982  1.00 97.98 328 A  1 
ATOM   2547 C C   . ASN A  1  328 ? -20.970 -8.692  -5.941  1.00 98.12 328 A  1 
ATOM   2548 O O   . ASN A  1  328 ? -21.963 -8.885  -5.237  1.00 97.73 328 A  1 
ATOM   2549 C CB  . ASN A  1  328 ? -20.219 -6.317  -6.457  1.00 97.74 328 A  1 
ATOM   2550 C CG  . ASN A  1  328 ? -20.897 -5.732  -5.237  1.00 97.50 328 A  1 
ATOM   2551 O OD1 . ASN A  1  328 ? -21.939 -5.103  -5.323  1.00 88.43 328 A  1 
ATOM   2552 N ND2 . ASN A  1  328 ? -20.353 -5.967  -4.064  1.00 89.15 328 A  1 
ATOM   2553 N N   . ASN A  1  329 ? -19.875 -9.418  -5.805  1.00 98.03 329 A  1 
ATOM   2554 C CA  . ASN A  1  329 ? -19.676 -10.250 -4.626  1.00 98.28 329 A  1 
ATOM   2555 C C   . ASN A  1  329 ? -19.427 -9.365  -3.394  1.00 98.38 329 A  1 
ATOM   2556 O O   . ASN A  1  329 ? -18.802 -8.316  -3.531  1.00 98.17 329 A  1 
ATOM   2557 C CB  . ASN A  1  329 ? -18.511 -11.219 -4.849  1.00 97.99 329 A  1 
ATOM   2558 C CG  . ASN A  1  329 ? -18.925 -12.440 -5.642  1.00 97.67 329 A  1 
ATOM   2559 O OD1 . ASN A  1  329 ? -19.968 -13.030 -5.416  1.00 94.41 329 A  1 
ATOM   2560 N ND2 . ASN A  1  329 ? -18.100 -12.869 -6.564  1.00 93.23 329 A  1 
ATOM   2561 N N   . PRO A  1  330 ? -19.863 -9.791  -2.199  1.00 98.54 330 A  1 
ATOM   2562 C CA  . PRO A  1  330 ? -19.468 -9.123  -0.971  1.00 98.64 330 A  1 
ATOM   2563 C C   . PRO A  1  330 ? -17.949 -9.011  -0.855  1.00 98.69 330 A  1 
ATOM   2564 O O   . PRO A  1  330 ? -17.233 -9.981  -1.106  1.00 98.25 330 A  1 
ATOM   2565 C CB  . PRO A  1  330 ? -20.053 -9.966  0.168   1.00 98.40 330 A  1 
ATOM   2566 C CG  . PRO A  1  330 ? -21.252 -10.636 -0.484  1.00 97.71 330 A  1 
ATOM   2567 C CD  . PRO A  1  330 ? -20.777 -10.866 -1.919  1.00 98.43 330 A  1 
ATOM   2568 N N   . GLY A  1  331 ? -17.470 -7.850  -0.445  1.00 98.68 331 A  1 
ATOM   2569 C CA  . GLY A  1  331 ? -16.053 -7.601  -0.306  1.00 98.67 331 A  1 
ATOM   2570 C C   . GLY A  1  331 ? -15.723 -6.640  0.828   1.00 98.77 331 A  1 
ATOM   2571 O O   . GLY A  1  331 ? -16.515 -5.781  1.203   1.00 98.42 331 A  1 
ATOM   2572 N N   . PHE A  1  332 ? -14.528 -6.784  1.369   1.00 98.79 332 A  1 
ATOM   2573 C CA  . PHE A  1  332 ? -13.930 -5.812  2.268   1.00 98.76 332 A  1 
ATOM   2574 C C   . PHE A  1  332 ? -12.466 -5.600  1.887   1.00 98.76 332 A  1 
ATOM   2575 O O   . PHE A  1  332 ? -11.850 -6.447  1.233   1.00 98.55 332 A  1 
ATOM   2576 C CB  . PHE A  1  332 ? -14.086 -6.234  3.734   1.00 98.74 332 A  1 
ATOM   2577 C CG  . PHE A  1  332 ? -13.212 -7.393  4.151   1.00 98.78 332 A  1 
ATOM   2578 C CD1 . PHE A  1  332 ? -13.702 -8.715  4.072   1.00 98.22 332 A  1 
ATOM   2579 C CD2 . PHE A  1  332 ? -11.917 -7.167  4.630   1.00 98.13 332 A  1 
ATOM   2580 C CE1 . PHE A  1  332 ? -12.906 -9.793  4.484   1.00 98.02 332 A  1 
ATOM   2581 C CE2 . PHE A  1  332 ? -11.117 -8.244  5.042   1.00 97.78 332 A  1 
ATOM   2582 C CZ  . PHE A  1  332 ? -11.606 -9.551  4.970   1.00 98.38 332 A  1 
ATOM   2583 N N   . ARG A  1  333 ? -11.889 -4.493  2.318   1.00 98.70 333 A  1 
ATOM   2584 C CA  . ARG A  1  333 ? -10.534 -4.111  1.930   1.00 98.73 333 A  1 
ATOM   2585 C C   . ARG A  1  333 ? -9.664  -3.849  3.161   1.00 98.70 333 A  1 
ATOM   2586 O O   . ARG A  1  333 ? -10.039 -3.097  4.052   1.00 98.38 333 A  1 
ATOM   2587 C CB  . ARG A  1  333 ? -10.636 -2.918  0.966   1.00 98.33 333 A  1 
ATOM   2588 C CG  . ARG A  1  333 ? -9.292  -2.531  0.354   1.00 96.62 333 A  1 
ATOM   2589 C CD  . ARG A  1  333 ? -9.490  -1.524  -0.794  1.00 96.88 333 A  1 
ATOM   2590 N NE  . ARG A  1  333 ? -9.990  -2.179  -2.013  1.00 97.17 333 A  1 
ATOM   2591 C CZ  . ARG A  1  333 ? -10.285 -1.622  -3.171  1.00 97.57 333 A  1 
ATOM   2592 N NH1 . ARG A  1  333 ? -10.197 -0.342  -3.376  1.00 95.11 333 A  1 
ATOM   2593 N NH2 . ARG A  1  333 ? -10.666 -2.358  -4.169  1.00 95.06 333 A  1 
ATOM   2594 N N   . MET A  1  334 ? -8.476  -4.458  3.179   1.00 98.66 334 A  1 
ATOM   2595 C CA  . MET A  1  334 ? -7.438  -4.161  4.167   1.00 98.57 334 A  1 
ATOM   2596 C C   . MET A  1  334 ? -6.448  -3.165  3.560   1.00 98.55 334 A  1 
ATOM   2597 O O   . MET A  1  334 ? -5.584  -3.545  2.775   1.00 98.05 334 A  1 
ATOM   2598 C CB  . MET A  1  334 ? -6.728  -5.449  4.605   1.00 98.39 334 A  1 
ATOM   2599 C CG  . MET A  1  334 ? -7.624  -6.383  5.416   1.00 96.87 334 A  1 
ATOM   2600 S SD  . MET A  1  334 ? -8.242  -5.742  6.998   1.00 96.32 334 A  1 
ATOM   2601 C CE  . MET A  1  334 ? -6.702  -5.362  7.868   1.00 91.81 334 A  1 
ATOM   2602 N N   . LEU A  1  335 ? -6.589  -1.895  3.917   1.00 98.40 335 A  1 
ATOM   2603 C CA  . LEU A  1  335 ? -5.713  -0.830  3.454   1.00 98.32 335 A  1 
ATOM   2604 C C   . LEU A  1  335 ? -4.474  -0.739  4.344   1.00 98.10 335 A  1 
ATOM   2605 O O   . LEU A  1  335 ? -4.577  -0.844  5.563   1.00 97.48 335 A  1 
ATOM   2606 C CB  . LEU A  1  335 ? -6.472  0.510   3.447   1.00 98.12 335 A  1 
ATOM   2607 C CG  . LEU A  1  335 ? -7.711  0.533   2.544   1.00 97.02 335 A  1 
ATOM   2608 C CD1 . LEU A  1  335 ? -8.682  1.612   3.005   1.00 94.27 335 A  1 
ATOM   2609 C CD2 . LEU A  1  335 ? -7.335  0.826   1.094   1.00 94.21 335 A  1 
ATOM   2610 N N   . ARG A  1  336 ? -3.311  -0.497  3.737   1.00 97.71 336 A  1 
ATOM   2611 C CA  . ARG A  1  336 ? -2.035  -0.324  4.435   1.00 97.47 336 A  1 
ATOM   2612 C C   . ARG A  1  336 ? -1.458  1.056   4.159   1.00 97.19 336 A  1 
ATOM   2613 O O   . ARG A  1  336 ? -1.041  1.340   3.043   1.00 96.10 336 A  1 
ATOM   2614 C CB  . ARG A  1  336 ? -1.050  -1.429  4.014   1.00 96.43 336 A  1 
ATOM   2615 C CG  . ARG A  1  336 ? -1.479  -2.817  4.504   1.00 89.47 336 A  1 
ATOM   2616 C CD  . ARG A  1  336 ? -0.375  -3.851  4.269   1.00 89.06 336 A  1 
ATOM   2617 N NE  . ARG A  1  336 ? -0.214  -4.220  2.850   1.00 84.06 336 A  1 
ATOM   2618 C CZ  . ARG A  1  336 ? -0.887  -5.180  2.218   1.00 82.39 336 A  1 
ATOM   2619 N NH1 . ARG A  1  336 ? -1.839  -5.860  2.795   1.00 72.75 336 A  1 
ATOM   2620 N NH2 . ARG A  1  336 ? -0.616  -5.507  0.994   1.00 74.12 336 A  1 
ATOM   2621 N N   . ILE A  1  337 ? -1.410  1.885   5.181   1.00 96.80 337 A  1 
ATOM   2622 C CA  . ILE A  1  337 ? -0.808  3.218   5.090   1.00 96.36 337 A  1 
ATOM   2623 C C   . ILE A  1  337 ? 0.536   3.186   5.791   1.00 95.70 337 A  1 
ATOM   2624 O O   . ILE A  1  337 ? 0.621   2.822   6.964   1.00 94.36 337 A  1 
ATOM   2625 C CB  . ILE A  1  337 ? -1.733  4.302   5.663   1.00 96.02 337 A  1 
ATOM   2626 C CG1 . ILE A  1  337 ? -3.067  4.344   4.876   1.00 94.01 337 A  1 
ATOM   2627 C CG2 . ILE A  1  337 ? -1.041  5.674   5.615   1.00 94.69 337 A  1 
ATOM   2628 C CD1 . ILE A  1  337 ? -4.143  5.168   5.571   1.00 88.22 337 A  1 
ATOM   2629 N N   . ARG A  1  338 ? 1.582   3.603   5.083   1.00 93.83 338 A  1 
ATOM   2630 C CA  . ARG A  1  338 ? 2.949   3.642   5.600   1.00 92.34 338 A  1 
ATOM   2631 C C   . ARG A  1  338 ? 3.613   4.946   5.200   1.00 90.51 338 A  1 
ATOM   2632 O O   . ARG A  1  338 ? 3.473   5.393   4.068   1.00 86.69 338 A  1 
ATOM   2633 C CB  . ARG A  1  338 ? 3.701   2.431   5.063   1.00 90.98 338 A  1 
ATOM   2634 C CG  . ARG A  1  338 ? 5.008   2.184   5.813   1.00 87.57 338 A  1 
ATOM   2635 C CD  . ARG A  1  338 ? 5.704   0.969   5.211   1.00 85.93 338 A  1 
ATOM   2636 N NE  . ARG A  1  338 ? 6.450   0.217   6.215   1.00 80.52 338 A  1 
ATOM   2637 C CZ  . ARG A  1  338 ? 6.881   -1.004  6.042   1.00 76.09 338 A  1 
ATOM   2638 N NH1 . ARG A  1  338 ? 6.752   -1.625  4.897   1.00 69.17 338 A  1 
ATOM   2639 N NH2 . ARG A  1  338 ? 7.448   -1.642  7.036   1.00 69.31 338 A  1 
ATOM   2640 N N   . ALA A  1  339 ? 4.340   5.538   6.140   1.00 87.12 339 A  1 
ATOM   2641 C CA  . ALA A  1  339 ? 5.033   6.808   5.910   1.00 85.16 339 A  1 
ATOM   2642 C C   . ALA A  1  339 ? 4.130   7.907   5.295   1.00 85.87 339 A  1 
ATOM   2643 O O   . ALA A  1  339 ? 4.564   8.690   4.452   1.00 81.50 339 A  1 
ATOM   2644 C CB  . ALA A  1  339 ? 6.326   6.535   5.132   1.00 81.99 339 A  1 
ATOM   2645 N N   . GLY A  1  340 ? 2.874   7.942   5.700   1.00 87.59 340 A  1 
ATOM   2646 C CA  . GLY A  1  340 ? 1.909   8.944   5.249   1.00 87.44 340 A  1 
ATOM   2647 C C   . GLY A  1  340 ? 1.265   8.683   3.887   1.00 89.08 340 A  1 
ATOM   2648 O O   . GLY A  1  340 ? 0.450   9.493   3.458   1.00 86.37 340 A  1 
ATOM   2649 N N   . VAL A  1  341 ? 1.592   7.582   3.218   1.00 90.00 341 A  1 
ATOM   2650 C CA  . VAL A  1  341 ? 1.026   7.232   1.909   1.00 91.08 341 A  1 
ATOM   2651 C C   . VAL A  1  341 ? 0.301   5.896   1.962   1.00 93.08 341 A  1 
ATOM   2652 O O   . VAL A  1  341 ? 0.602   5.046   2.801   1.00 92.73 341 A  1 
ATOM   2653 C CB  . VAL A  1  341 ? 2.091   7.240   0.797   1.00 88.63 341 A  1 
ATOM   2654 C CG1 . VAL A  1  341 ? 2.725   8.629   0.644   1.00 80.18 341 A  1 
ATOM   2655 C CG2 . VAL A  1  341 ? 3.205   6.223   1.005   1.00 80.18 341 A  1 
ATOM   2656 N N   . LEU A  1  342 ? -0.628  5.684   1.040   1.00 94.78 342 A  1 
ATOM   2657 C CA  . LEU A  1  342 ? -1.197  4.357   0.820   1.00 95.77 342 A  1 
ATOM   2658 C C   . LEU A  1  342 ? -0.136  3.481   0.143   1.00 95.99 342 A  1 
ATOM   2659 O O   . LEU A  1  342 ? 0.200   3.683   -1.020  1.00 95.18 342 A  1 
ATOM   2660 C CB  . LEU A  1  342 ? -2.495  4.491   0.005   1.00 95.86 342 A  1 
ATOM   2661 C CG  . LEU A  1  342 ? -3.261  3.167   -0.169  1.00 95.38 342 A  1 
ATOM   2662 C CD1 . LEU A  1  342 ? -3.795  2.624   1.162   1.00 94.56 342 A  1 
ATOM   2663 C CD2 . LEU A  1  342 ? -4.468  3.388   -1.084  1.00 94.27 342 A  1 
ATOM   2664 N N   . GLU A  1  343 ? 0.419   2.549   0.890   1.00 96.02 343 A  1 
ATOM   2665 C CA  . GLU A  1  343 ? 1.454   1.636   0.410   1.00 96.04 343 A  1 
ATOM   2666 C C   . GLU A  1  343 ? 0.844   0.562   -0.496  1.00 96.70 343 A  1 
ATOM   2667 O O   . GLU A  1  343 ? 1.335   0.318   -1.589  1.00 96.13 343 A  1 
ATOM   2668 C CB  . GLU A  1  343 ? 2.181   1.012   1.622   1.00 94.49 343 A  1 
ATOM   2669 C CG  . GLU A  1  343 ? 3.345   0.071   1.240   1.00 89.65 343 A  1 
ATOM   2670 C CD  . GLU A  1  343 ? 4.054   -0.509  2.487   1.00 86.87 343 A  1 
ATOM   2671 O OE1 . GLU A  1  343 ? 5.301   -0.515  2.534   1.00 80.61 343 A  1 
ATOM   2672 O OE2 . GLU A  1  343 ? 3.363   -0.924  3.443   1.00 81.33 343 A  1 
ATOM   2673 N N   . ASP A  1  344 ? -0.223  -0.063  -0.015  1.00 97.20 344 A  1 
ATOM   2674 C CA  . ASP A  1  344 ? -0.873  -1.180  -0.697  1.00 97.76 344 A  1 
ATOM   2675 C C   . ASP A  1  344 ? -2.247  -1.466  -0.065  1.00 97.85 344 A  1 
ATOM   2676 O O   . ASP A  1  344 ? -2.583  -0.915  0.988   1.00 97.48 344 A  1 
ATOM   2677 C CB  . ASP A  1  344 ? 0.034   -2.418  -0.577  1.00 97.67 344 A  1 
ATOM   2678 C CG  . ASP A  1  344 ? -0.171  -3.455  -1.681  1.00 97.73 344 A  1 
ATOM   2679 O OD1 . ASP A  1  344 ? -1.082  -3.294  -2.509  1.00 96.36 344 A  1 
ATOM   2680 O OD2 . ASP A  1  344 ? 0.625   -4.423  -1.707  1.00 96.26 344 A  1 
ATOM   2681 N N   . PHE A  1  345 ? -2.994  -2.375  -0.665  1.00 98.30 345 A  1 
ATOM   2682 C CA  . PHE A  1  345 ? -4.153  -2.976  -0.023  1.00 98.41 345 A  1 
ATOM   2683 C C   . PHE A  1  345 ? -4.377  -4.417  -0.488  1.00 98.59 345 A  1 
ATOM   2684 O O   . PHE A  1  345 ? -3.987  -4.797  -1.600  1.00 98.28 345 A  1 
ATOM   2685 C CB  . PHE A  1  345 ? -5.401  -2.108  -0.226  1.00 98.26 345 A  1 
ATOM   2686 C CG  . PHE A  1  345 ? -5.859  -1.966  -1.663  1.00 98.34 345 A  1 
ATOM   2687 C CD1 . PHE A  1  345 ? -5.511  -0.814  -2.405  1.00 97.13 345 A  1 
ATOM   2688 C CD2 . PHE A  1  345 ? -6.661  -2.947  -2.250  1.00 96.92 345 A  1 
ATOM   2689 C CE1 . PHE A  1  345 ? -5.973  -0.652  -3.720  1.00 96.76 345 A  1 
ATOM   2690 C CE2 . PHE A  1  345 ? -7.126  -2.796  -3.569  1.00 96.32 345 A  1 
ATOM   2691 C CZ  . PHE A  1  345 ? -6.785  -1.648  -4.299  1.00 97.35 345 A  1 
ATOM   2692 N N   . ASP A  1  346 ? -5.039  -5.190  0.344   1.00 98.58 346 A  1 
ATOM   2693 C CA  . ASP A  1  346 ? -5.578  -6.484  -0.021  1.00 98.59 346 A  1 
ATOM   2694 C C   . ASP A  1  346 ? -7.103  -6.385  -0.107  1.00 98.62 346 A  1 
ATOM   2695 O O   . ASP A  1  346 ? -7.761  -5.960  0.847   1.00 98.35 346 A  1 
ATOM   2696 C CB  . ASP A  1  346 ? -5.162  -7.568  0.991   1.00 98.34 346 A  1 
ATOM   2697 C CG  . ASP A  1  346 ? -3.655  -7.775  1.086   1.00 97.90 346 A  1 
ATOM   2698 O OD1 . ASP A  1  346 ? -2.937  -7.706  0.061   1.00 95.30 346 A  1 
ATOM   2699 O OD2 . ASP A  1  346 ? -3.150  -8.001  2.200   1.00 95.08 346 A  1 
ATOM   2700 N N   . GLN A  1  347 ? -7.651  -6.795  -1.238  1.00 98.65 347 A  1 
ATOM   2701 C CA  . GLN A  1  347 ? -9.088  -6.962  -1.418  1.00 98.79 347 A  1 
ATOM   2702 C C   . GLN A  1  347 ? -9.470  -8.388  -1.034  1.00 98.66 347 A  1 
ATOM   2703 O O   . GLN A  1  347 ? -8.855  -9.345  -1.499  1.00 98.46 347 A  1 
ATOM   2704 C CB  . GLN A  1  347 ? -9.461  -6.629  -2.871  1.00 98.62 347 A  1 
ATOM   2705 C CG  . GLN A  1  347 ? -10.971 -6.696  -3.140  1.00 98.11 347 A  1 
ATOM   2706 C CD  . GLN A  1  347 ? -11.757 -5.697  -2.294  1.00 98.27 347 A  1 
ATOM   2707 O OE1 . GLN A  1  347 ? -11.372 -4.551  -2.112  1.00 95.29 347 A  1 
ATOM   2708 N NE2 . GLN A  1  347 ? -12.869 -6.104  -1.725  1.00 94.98 347 A  1 
ATOM   2709 N N   . TYR A  1  348 ? -10.484 -8.512  -0.209  1.00 98.76 348 A  1 
ATOM   2710 C CA  . TYR A  1  348 ? -11.088 -9.779  0.165   1.00 98.77 348 A  1 
ATOM   2711 C C   . TYR A  1  348 ? -12.514 -9.848  -0.373  1.00 98.62 348 A  1 
ATOM   2712 O O   . TYR A  1  348 ? -13.170 -8.822  -0.504  1.00 98.37 348 A  1 
ATOM   2713 C CB  . TYR A  1  348 ? -11.065 -9.956  1.681   1.00 98.69 348 A  1 
ATOM   2714 C CG  . TYR A  1  348 ? -9.676  -10.087 2.264   1.00 98.65 348 A  1 
ATOM   2715 C CD1 . TYR A  1  348 ? -9.119  -11.362 2.500   1.00 97.70 348 A  1 
ATOM   2716 C CD2 . TYR A  1  348 ? -8.926  -8.938  2.564   1.00 97.65 348 A  1 
ATOM   2717 C CE1 . TYR A  1  348 ? -7.834  -11.486 3.027   1.00 97.53 348 A  1 
ATOM   2718 C CE2 . TYR A  1  348 ? -7.627  -9.053  3.089   1.00 97.43 348 A  1 
ATOM   2719 C CZ  . TYR A  1  348 ? -7.084  -10.331 3.322   1.00 98.09 348 A  1 
ATOM   2720 O OH  . TYR A  1  348 ? -5.817  -10.446 3.835   1.00 97.44 348 A  1 
ATOM   2721 N N   . TYR A  1  349 ? -12.971 -11.050 -0.648  1.00 98.58 349 A  1 
ATOM   2722 C CA  . TYR A  1  349 ? -14.305 -11.274 -1.200  1.00 98.54 349 A  1 
ATOM   2723 C C   . TYR A  1  349 ? -14.902 -12.603 -0.745  1.00 98.40 349 A  1 
ATOM   2724 O O   . TYR A  1  349 ? -14.206 -13.506 -0.273  1.00 97.99 349 A  1 
ATOM   2725 C CB  . TYR A  1  349 ? -14.248 -11.191 -2.735  1.00 98.12 349 A  1 
ATOM   2726 C CG  . TYR A  1  349 ? -13.787 -12.447 -3.447  1.00 97.98 349 A  1 
ATOM   2727 C CD1 . TYR A  1  349 ? -12.487 -12.958 -3.259  1.00 96.99 349 A  1 
ATOM   2728 C CD2 . TYR A  1  349 ? -14.664 -13.117 -4.323  1.00 96.84 349 A  1 
ATOM   2729 C CE1 . TYR A  1  349 ? -12.066 -14.113 -3.927  1.00 96.04 349 A  1 
ATOM   2730 C CE2 . TYR A  1  349 ? -14.252 -14.267 -5.003  1.00 95.77 349 A  1 
ATOM   2731 C CZ  . TYR A  1  349 ? -12.949 -14.773 -4.808  1.00 95.96 349 A  1 
ATOM   2732 O OH  . TYR A  1  349 ? -12.543 -15.890 -5.473  1.00 94.02 349 A  1 
ATOM   2733 N N   . PHE A  1  350 ? -16.208 -12.710 -0.928  1.00 98.46 350 A  1 
ATOM   2734 C CA  . PHE A  1  350 ? -16.984 -13.924 -0.738  1.00 98.36 350 A  1 
ATOM   2735 C C   . PHE A  1  350 ? -17.788 -14.197 -2.011  1.00 98.23 350 A  1 
ATOM   2736 O O   . PHE A  1  350 ? -18.689 -13.440 -2.353  1.00 97.62 350 A  1 
ATOM   2737 C CB  . PHE A  1  350 ? -17.879 -13.747 0.489   1.00 97.92 350 A  1 
ATOM   2738 C CG  . PHE A  1  350 ? -18.547 -15.019 0.954   1.00 97.73 350 A  1 
ATOM   2739 C CD1 . PHE A  1  350 ? -19.576 -15.613 0.207   1.00 95.89 350 A  1 
ATOM   2740 C CD2 . PHE A  1  350 ? -18.136 -15.621 2.156   1.00 95.34 350 A  1 
ATOM   2741 C CE1 . PHE A  1  350 ? -20.172 -16.800 0.648   1.00 94.18 350 A  1 
ATOM   2742 C CE2 . PHE A  1  350 ? -18.739 -16.801 2.613   1.00 93.62 350 A  1 
ATOM   2743 C CZ  . PHE A  1  350 ? -19.755 -17.398 1.849   1.00 94.67 350 A  1 
ATOM   2744 N N   . ASP A  1  351 ? -17.492 -15.292 -2.705  1.00 97.79 351 A  1 
ATOM   2745 C CA  . ASP A  1  351 ? -18.238 -15.670 -3.907  1.00 97.46 351 A  1 
ATOM   2746 C C   . ASP A  1  351 ? -19.581 -16.303 -3.533  1.00 97.20 351 A  1 
ATOM   2747 O O   . ASP A  1  351 ? -19.691 -17.510 -3.341  1.00 96.14 351 A  1 
ATOM   2748 C CB  . ASP A  1  351 ? -17.373 -16.577 -4.789  1.00 96.69 351 A  1 
ATOM   2749 C CG  . ASP A  1  351 ? -18.073 -17.000 -6.082  1.00 95.50 351 A  1 
ATOM   2750 O OD1 . ASP A  1  351 ? -19.218 -16.546 -6.331  1.00 93.06 351 A  1 
ATOM   2751 O OD2 . ASP A  1  351 ? -17.476 -17.822 -6.816  1.00 91.86 351 A  1 
ATOM   2752 N N   . ILE A  1  352 ? -20.621 -15.481 -3.438  1.00 97.40 352 A  1 
ATOM   2753 C CA  . ILE A  1  352 ? -21.967 -15.935 -3.076  1.00 97.06 352 A  1 
ATOM   2754 C C   . ILE A  1  352 ? -22.649 -16.784 -4.167  1.00 96.26 352 A  1 
ATOM   2755 O O   . ILE A  1  352 ? -23.683 -17.385 -3.894  1.00 93.96 352 A  1 
ATOM   2756 C CB  . ILE A  1  352 ? -22.880 -14.769 -2.649  1.00 96.58 352 A  1 
ATOM   2757 C CG1 . ILE A  1  352 ? -23.040 -13.717 -3.765  1.00 94.85 352 A  1 
ATOM   2758 C CG2 . ILE A  1  352 ? -22.348 -14.149 -1.341  1.00 94.45 352 A  1 
ATOM   2759 C CD1 . ILE A  1  352 ? -24.107 -12.659 -3.457  1.00 95.79 352 A  1 
ATOM   2760 N N   . SER A  1  353 ? -22.064 -16.889 -5.357  1.00 96.13 353 A  1 
ATOM   2761 C CA  . SER A  1  353 ? -22.583 -17.770 -6.404  1.00 94.72 353 A  1 
ATOM   2762 C C   . SER A  1  353 ? -22.302 -19.251 -6.122  1.00 93.79 353 A  1 
ATOM   2763 O O   . SER A  1  353 ? -22.945 -20.130 -6.698  1.00 90.59 353 A  1 
ATOM   2764 C CB  . SER A  1  353 ? -22.016 -17.366 -7.767  1.00 93.55 353 A  1 
ATOM   2765 O OG  . SER A  1  353 ? -20.685 -17.814 -7.948  1.00 89.02 353 A  1 
ATOM   2766 N N   . ARG A  1  354 ? -21.377 -19.537 -5.218  1.00 93.11 354 A  1 
ATOM   2767 C CA  . ARG A  1  354 ? -20.946 -20.888 -4.871  1.00 91.37 354 A  1 
ATOM   2768 C C   . ARG A  1  354 ? -21.418 -21.280 -3.478  1.00 90.67 354 A  1 
ATOM   2769 O O   . ARG A  1  354 ? -21.127 -20.594 -2.508  1.00 87.25 354 A  1 
ATOM   2770 C CB  . ARG A  1  354 ? -19.424 -20.987 -4.978  1.00 88.10 354 A  1 
ATOM   2771 C CG  . ARG A  1  354 ? -18.926 -20.831 -6.420  1.00 76.05 354 A  1 
ATOM   2772 C CD  . ARG A  1  354 ? -17.402 -20.956 -6.494  1.00 74.40 354 A  1 
ATOM   2773 N NE  . ARG A  1  354 ? -16.950 -22.289 -6.083  1.00 68.98 354 A  1 
ATOM   2774 C CZ  . ARG A  1  354 ? -15.705 -22.642 -5.803  1.00 62.90 354 A  1 
ATOM   2775 N NH1 . ARG A  1  354 ? -14.723 -21.788 -5.921  1.00 56.50 354 A  1 
ATOM   2776 N NH2 . ARG A  1  354 ? -15.448 -23.848 -5.400  1.00 55.76 354 A  1 
ATOM   2777 N N   . LYS A  1  355 ? -22.065 -22.449 -3.375  1.00 86.15 355 A  1 
ATOM   2778 C CA  . LYS A  1  355 ? -22.601 -22.958 -2.103  1.00 82.96 355 A  1 
ATOM   2779 C C   . LYS A  1  355 ? -21.569 -23.103 -0.988  1.00 82.30 355 A  1 
ATOM   2780 O O   . LYS A  1  355 ? -21.823 -22.675 0.127   1.00 74.82 355 A  1 
ATOM   2781 C CB  . LYS A  1  355 ? -23.277 -24.320 -2.323  1.00 78.44 355 A  1 
ATOM   2782 C CG  . LYS A  1  355 ? -24.698 -24.170 -2.850  1.00 66.99 355 A  1 
ATOM   2783 C CD  . LYS A  1  355 ? -25.373 -25.546 -2.877  1.00 59.27 355 A  1 
ATOM   2784 C CE  . LYS A  1  355 ? -26.844 -25.380 -3.231  1.00 51.03 355 A  1 
ATOM   2785 N NZ  . LYS A  1  355 ? -27.557 -26.667 -3.155  1.00 43.28 355 A  1 
ATOM   2786 N N   . ASP A  1  356 ? -20.425 -23.686 -1.309  1.00 85.73 356 A  1 
ATOM   2787 C CA  . ASP A  1  356 ? -19.377 -23.945 -0.317  1.00 85.70 356 A  1 
ATOM   2788 C C   . ASP A  1  356 ? -18.291 -22.864 -0.340  1.00 87.89 356 A  1 
ATOM   2789 O O   . ASP A  1  356 ? -17.110 -23.136 -0.115  1.00 82.96 356 A  1 
ATOM   2790 C CB  . ASP A  1  356 ? -18.811 -25.364 -0.507  1.00 81.68 356 A  1 
ATOM   2791 C CG  . ASP A  1  356 ? -19.876 -26.447 -0.398  1.00 70.72 356 A  1 
ATOM   2792 O OD1 . ASP A  1  356 ? -20.730 -26.354 0.510   1.00 62.95 356 A  1 
ATOM   2793 O OD2 . ASP A  1  356 ? -19.838 -27.362 -1.246  1.00 63.74 356 A  1 
ATOM   2794 N N   . SER A  1  357 ? -18.688 -21.665 -0.671  1.00 90.69 357 A  1 
ATOM   2795 C CA  . SER A  1  357 ? -17.740 -20.555 -0.711  1.00 91.72 357 A  1 
ATOM   2796 C C   . SER A  1  357 ? -17.324 -20.130 0.690   1.00 92.42 357 A  1 
ATOM   2797 O O   . SER A  1  357 ? -18.034 -20.329 1.676   1.00 88.21 357 A  1 
ATOM   2798 C CB  . SER A  1  357 ? -18.303 -19.376 -1.498  1.00 89.32 357 A  1 
ATOM   2799 O OG  . SER A  1  357 ? -17.229 -18.583 -1.955  1.00 81.04 357 A  1 
ATOM   2800 N N   . GLN A  1  358 ? -16.140 -19.531 0.767   1.00 94.73 358 A  1 
ATOM   2801 C CA  . GLN A  1  358 ? -15.611 -18.926 1.974   1.00 94.95 358 A  1 
ATOM   2802 C C   . GLN A  1  358 ? -14.953 -17.605 1.621   1.00 96.41 358 A  1 
ATOM   2803 O O   . GLN A  1  358 ? -14.547 -17.387 0.477   1.00 95.14 358 A  1 
ATOM   2804 C CB  . GLN A  1  358 ? -14.615 -19.870 2.676   1.00 91.71 358 A  1 
ATOM   2805 C CG  . GLN A  1  358 ? -15.273 -21.181 3.126   1.00 81.32 358 A  1 
ATOM   2806 C CD  . GLN A  1  358 ? -14.456 -21.974 4.149   1.00 73.08 358 A  1 
ATOM   2807 O OE1 . GLN A  1  358 ? -13.381 -21.609 4.585   1.00 65.20 358 A  1 
ATOM   2808 N NE2 . GLN A  1  358 ? -14.970 -23.098 4.587   1.00 60.78 358 A  1 
ATOM   2809 N N   . TRP A  1  359 ? -14.813 -16.741 2.613   1.00 97.39 359 A  1 
ATOM   2810 C CA  . TRP A  1  359 ? -14.016 -15.537 2.465   1.00 97.96 359 A  1 
ATOM   2811 C C   . TRP A  1  359 ? -12.596 -15.899 2.038   1.00 97.88 359 A  1 
ATOM   2812 O O   . TRP A  1  359 ? -11.976 -16.816 2.589   1.00 97.09 359 A  1 
ATOM   2813 C CB  . TRP A  1  359 ? -14.001 -14.748 3.773   1.00 97.94 359 A  1 
ATOM   2814 C CG  . TRP A  1  359 ? -15.286 -14.054 4.066   1.00 98.02 359 A  1 
ATOM   2815 C CD1 . TRP A  1  359 ? -16.257 -14.488 4.894   1.00 97.39 359 A  1 
ATOM   2816 C CD2 . TRP A  1  359 ? -15.762 -12.794 3.502   1.00 98.08 359 A  1 
ATOM   2817 N NE1 . TRP A  1  359 ? -17.308 -13.592 4.891   1.00 97.67 359 A  1 
ATOM   2818 C CE2 . TRP A  1  359 ? -17.046 -12.541 4.038   1.00 97.89 359 A  1 
ATOM   2819 C CE3 . TRP A  1  359 ? -15.225 -11.864 2.588   1.00 97.94 359 A  1 
ATOM   2820 C CZ2 . TRP A  1  359 ? -17.801 -11.401 3.666   1.00 97.67 359 A  1 
ATOM   2821 C CZ3 . TRP A  1  359 ? -15.974 -10.726 2.221   1.00 97.60 359 A  1 
ATOM   2822 C CH2 . TRP A  1  359 ? -17.250 -10.500 2.747   1.00 97.56 359 A  1 
ATOM   2823 N N   . ASN A  1  360 ? -12.082 -15.166 1.066   1.00 97.90 360 A  1 
ATOM   2824 C CA  . ASN A  1  360 ? -10.725 -15.346 0.594   1.00 97.73 360 A  1 
ATOM   2825 C C   . ASN A  1  360 ? -10.149 -14.026 0.084   1.00 98.37 360 A  1 
ATOM   2826 O O   . ASN A  1  360 ? -10.883 -13.067 -0.150  1.00 97.90 360 A  1 
ATOM   2827 C CB  . ASN A  1  360 ? -10.720 -16.449 -0.480  1.00 95.72 360 A  1 
ATOM   2828 C CG  . ASN A  1  360 ? -9.380  -17.159 -0.593  1.00 88.12 360 A  1 
ATOM   2829 O OD1 . ASN A  1  360 ? -8.363  -16.766 -0.057  1.00 77.59 360 A  1 
ATOM   2830 N ND2 . ASN A  1  360 ? -9.348  -18.277 -1.288  1.00 75.71 360 A  1 
ATOM   2831 N N   . LYS A  1  361 ? -8.840  -13.985 -0.094  1.00 98.01 361 A  1 
ATOM   2832 C CA  . LYS A  1  361 ? -8.212  -12.835 -0.734  1.00 98.14 361 A  1 
ATOM   2833 C C   . LYS A  1  361 ? -8.472  -12.898 -2.229  1.00 98.09 361 A  1 
ATOM   2834 O O   . LYS A  1  361 ? -8.165  -13.912 -2.860  1.00 97.43 361 A  1 
ATOM   2835 C CB  . LYS A  1  361 ? -6.720  -12.777 -0.399  1.00 97.81 361 A  1 
ATOM   2836 C CG  . LYS A  1  361 ? -6.138  -11.423 -0.842  1.00 96.40 361 A  1 
ATOM   2837 C CD  . LYS A  1  361 ? -4.696  -11.203 -0.384  1.00 94.34 361 A  1 
ATOM   2838 C CE  . LYS A  1  361 ? -3.726  -12.111 -1.140  1.00 90.04 361 A  1 
ATOM   2839 N NZ  . LYS A  1  361 ? -2.330  -11.604 -0.983  1.00 86.72 361 A  1 
ATOM   2840 N N   . GLU A  1  362 ? -8.976  -11.817 -2.791  1.00 98.23 362 A  1 
ATOM   2841 C CA  . GLU A  1  362 ? -9.115  -11.667 -4.234  1.00 98.17 362 A  1 
ATOM   2842 C C   . GLU A  1  362 ? -7.769  -11.309 -4.862  1.00 97.90 362 A  1 
ATOM   2843 O O   . GLU A  1  362 ? -7.275  -12.017 -5.737  1.00 97.14 362 A  1 
ATOM   2844 C CB  . GLU A  1  362 ? -10.171 -10.598 -4.536  1.00 97.96 362 A  1 
ATOM   2845 C CG  . GLU A  1  362 ? -10.565 -10.600 -6.014  1.00 97.40 362 A  1 
ATOM   2846 C CD  . GLU A  1  362 ? -11.374 -9.374  -6.417  1.00 97.43 362 A  1 
ATOM   2847 O OE1 . GLU A  1  362 ? -11.436 -9.127  -7.637  1.00 95.26 362 A  1 
ATOM   2848 O OE2 . GLU A  1  362 ? -11.880 -8.659  -5.531  1.00 95.64 362 A  1 
ATOM   2849 N N   . TYR A  1  363 ? -7.144  -10.236 -4.348  1.00 98.26 363 A  1 
ATOM   2850 C CA  . TYR A  1  363 ? -5.855  -9.767  -4.840  1.00 98.28 363 A  1 
ATOM   2851 C C   . TYR A  1  363 ? -5.154  -8.828  -3.852  1.00 98.47 363 A  1 
ATOM   2852 O O   . TYR A  1  363 ? -5.754  -8.292  -2.930  1.00 98.27 363 A  1 
ATOM   2853 C CB  . TYR A  1  363 ? -6.043  -9.079  -6.197  1.00 97.99 363 A  1 
ATOM   2854 C CG  . TYR A  1  363 ? -6.744  -7.736  -6.166  1.00 98.06 363 A  1 
ATOM   2855 C CD1 . TYR A  1  363 ? -8.155  -7.648  -6.132  1.00 97.38 363 A  1 
ATOM   2856 C CD2 . TYR A  1  363 ? -5.980  -6.559  -6.222  1.00 97.36 363 A  1 
ATOM   2857 C CE1 . TYR A  1  363 ? -8.787  -6.395  -6.157  1.00 96.87 363 A  1 
ATOM   2858 C CE2 . TYR A  1  363 ? -6.604  -5.305  -6.247  1.00 96.91 363 A  1 
ATOM   2859 C CZ  . TYR A  1  363 ? -8.008  -5.221  -6.215  1.00 97.37 363 A  1 
ATOM   2860 O OH  . TYR A  1  363 ? -8.604  -3.999  -6.257  1.00 96.67 363 A  1 
ATOM   2861 N N   . THR A  1  364 ? -3.876  -8.621  -4.101  1.00 98.43 364 A  1 
ATOM   2862 C CA  . THR A  1  364 ? -3.092  -7.515  -3.551  1.00 98.49 364 A  1 
ATOM   2863 C C   . THR A  1  364 ? -2.863  -6.502  -4.671  1.00 98.45 364 A  1 
ATOM   2864 O O   . THR A  1  364 ? -2.455  -6.904  -5.761  1.00 98.01 364 A  1 
ATOM   2865 C CB  . THR A  1  364 ? -1.745  -8.025  -3.019  1.00 98.30 364 A  1 
ATOM   2866 O OG1 . THR A  1  364 ? -1.934  -9.006  -2.031  1.00 95.69 364 A  1 
ATOM   2867 C CG2 . THR A  1  364 ? -0.909  -6.923  -2.391  1.00 95.92 364 A  1 
ATOM   2868 N N   . PHE A  1  365 ? -3.113  -5.220  -4.437  1.00 98.38 365 A  1 
ATOM   2869 C CA  . PHE A  1  365 ? -3.109  -4.190  -5.481  1.00 98.27 365 A  1 
ATOM   2870 C C   . PHE A  1  365 ? -1.793  -4.129  -6.257  1.00 98.14 365 A  1 
ATOM   2871 O O   . PHE A  1  365 ? -1.798  -4.240  -7.483  1.00 97.75 365 A  1 
ATOM   2872 C CB  . PHE A  1  365 ? -3.438  -2.825  -4.862  1.00 98.13 365 A  1 
ATOM   2873 C CG  . PHE A  1  365 ? -3.431  -1.697  -5.868  1.00 98.11 365 A  1 
ATOM   2874 C CD1 . PHE A  1  365 ? -2.330  -0.824  -5.953  1.00 97.52 365 A  1 
ATOM   2875 C CD2 . PHE A  1  365 ? -4.512  -1.525  -6.751  1.00 97.52 365 A  1 
ATOM   2876 C CE1 . PHE A  1  365 ? -2.317  0.208   -6.908  1.00 97.23 365 A  1 
ATOM   2877 C CE2 . PHE A  1  365 ? -4.504  -0.500  -7.700  1.00 97.00 365 A  1 
ATOM   2878 C CZ  . PHE A  1  365 ? -3.403  0.371   -7.780  1.00 97.24 365 A  1 
ATOM   2879 N N   . THR A  1  366 ? -0.673  -4.022  -5.552  1.00 98.15 366 A  1 
ATOM   2880 C CA  . THR A  1  366 ? 0.647   -3.912  -6.174  1.00 97.92 366 A  1 
ATOM   2881 C C   . THR A  1  366 ? 0.988   -5.104  -7.063  1.00 97.66 366 A  1 
ATOM   2882 O O   . THR A  1  366 ? 1.486   -4.929  -8.170  1.00 96.65 366 A  1 
ATOM   2883 C CB  . THR A  1  366 ? 1.746   -3.765  -5.120  1.00 97.69 366 A  1 
ATOM   2884 O OG1 . THR A  1  366 ? 1.668   -4.811  -4.171  1.00 95.59 366 A  1 
ATOM   2885 C CG2 . THR A  1  366 ? 1.658   -2.427  -4.400  1.00 95.61 366 A  1 
ATOM   2886 N N   . ASN A  1  367 ? 0.655   -6.302  -6.623  1.00 98.06 367 A  1 
ATOM   2887 C CA  . ASN A  1  367 ? 0.892   -7.515  -7.397  1.00 97.69 367 A  1 
ATOM   2888 C C   . ASN A  1  367 ? -0.044  -7.608  -8.602  1.00 97.40 367 A  1 
ATOM   2889 O O   . ASN A  1  367 ? 0.384   -7.978  -9.689  1.00 96.26 367 A  1 
ATOM   2890 C CB  . ASN A  1  367 ? 0.700   -8.746  -6.493  1.00 97.00 367 A  1 
ATOM   2891 C CG  . ASN A  1  367 ? 1.781   -8.895  -5.430  1.00 88.31 367 A  1 
ATOM   2892 O OD1 . ASN A  1  367 ? 2.775   -8.217  -5.385  1.00 80.52 367 A  1 
ATOM   2893 N ND2 . ASN A  1  367 ? 1.605   -9.832  -4.536  1.00 78.64 367 A  1 
ATOM   2894 N N   . SER A  1  368 ? -1.311  -7.272  -8.408  1.00 97.85 368 A  1 
ATOM   2895 C CA  . SER A  1  368 ? -2.304  -7.390  -9.466  1.00 97.41 368 A  1 
ATOM   2896 C C   . SER A  1  368 ? -2.083  -6.418  -10.616 1.00 97.18 368 A  1 
ATOM   2897 O O   . SER A  1  368 ? -2.304  -6.783  -11.762 1.00 95.41 368 A  1 
ATOM   2898 C CB  . SER A  1  368 ? -3.696  -7.162  -8.896  1.00 96.57 368 A  1 
ATOM   2899 O OG  . SER A  1  368 ? -4.639  -7.337  -9.931  1.00 90.13 368 A  1 
ATOM   2900 N N   . TYR A  1  369 ? -1.673  -5.198  -10.310 1.00 97.38 369 A  1 
ATOM   2901 C CA  . TYR A  1  369 ? -1.482  -4.135  -11.298 1.00 96.90 369 A  1 
ATOM   2902 C C   . TYR A  1  369 ? -0.007  -3.898  -11.654 1.00 96.54 369 A  1 
ATOM   2903 O O   . TYR A  1  369 ? 0.298   -2.945  -12.360 1.00 94.02 369 A  1 
ATOM   2904 C CB  . TYR A  1  369 ? -2.192  -2.872  -10.821 1.00 96.62 369 A  1 
ATOM   2905 C CG  . TYR A  1  369 ? -3.703  -2.988  -10.850 1.00 96.78 369 A  1 
ATOM   2906 C CD1 . TYR A  1  369 ? -4.398  -2.760  -12.051 1.00 94.61 369 A  1 
ATOM   2907 C CD2 . TYR A  1  369 ? -4.416  -3.330  -9.691  1.00 94.61 369 A  1 
ATOM   2908 C CE1 . TYR A  1  369 ? -5.794  -2.858  -12.091 1.00 93.89 369 A  1 
ATOM   2909 C CE2 . TYR A  1  369 ? -5.815  -3.432  -9.724  1.00 93.76 369 A  1 
ATOM   2910 C CZ  . TYR A  1  369 ? -6.500  -3.188  -10.929 1.00 94.97 369 A  1 
ATOM   2911 O OH  . TYR A  1  369 ? -7.867  -3.283  -10.963 1.00 93.31 369 A  1 
ATOM   2912 N N   . SER A  1  370 ? 0.886   -4.756  -11.173 1.00 95.87 370 A  1 
ATOM   2913 C CA  . SER A  1  370 ? 2.321   -4.680  -11.468 1.00 95.24 370 A  1 
ATOM   2914 C C   . SER A  1  370 ? 2.953   -3.326  -11.130 1.00 95.93 370 A  1 
ATOM   2915 O O   . SER A  1  370 ? 3.784   -2.792  -11.870 1.00 93.92 370 A  1 
ATOM   2916 C CB  . SER A  1  370 ? 2.591   -5.115  -12.916 1.00 93.44 370 A  1 
ATOM   2917 O OG  . SER A  1  370 ? 2.139   -6.439  -13.111 1.00 83.54 370 A  1 
ATOM   2918 N N   . VAL A  1  371 ? 2.572   -2.763  -9.992  1.00 96.40 371 A  1 
ATOM   2919 C CA  . VAL A  1  371 ? 3.074   -1.477  -9.497  1.00 97.00 371 A  1 
ATOM   2920 C C   . VAL A  1  371 ? 3.703   -1.622  -8.114  1.00 97.18 371 A  1 
ATOM   2921 O O   . VAL A  1  371 ? 3.529   -2.630  -7.431  1.00 96.50 371 A  1 
ATOM   2922 C CB  . VAL A  1  371 ? 1.984   -0.390  -9.506  1.00 96.84 371 A  1 
ATOM   2923 C CG1 . VAL A  1  371 ? 1.573   -0.041  -10.932 1.00 94.33 371 A  1 
ATOM   2924 C CG2 . VAL A  1  371 ? 0.758   -0.778  -8.687  1.00 94.31 371 A  1 
ATOM   2925 N N   . LYS A  1  372 ? 4.446   -0.602  -7.687  1.00 96.50 372 A  1 
ATOM   2926 C CA  . LYS A  1  372 ? 5.219   -0.657  -6.443  1.00 96.19 372 A  1 
ATOM   2927 C C   . LYS A  1  372 ? 4.438   -0.256  -5.185  1.00 96.55 372 A  1 
ATOM   2928 O O   . LYS A  1  372 ? 4.880   -0.559  -4.085  1.00 94.90 372 A  1 
ATOM   2929 C CB  . LYS A  1  372 ? 6.484   0.214   -6.565  1.00 94.96 372 A  1 
ATOM   2930 C CG  . LYS A  1  372 ? 7.462   -0.321  -7.624  1.00 87.07 372 A  1 
ATOM   2931 C CD  . LYS A  1  372 ? 8.770   0.477   -7.590  1.00 76.68 372 A  1 
ATOM   2932 C CE  . LYS A  1  372 ? 9.770   -0.106  -8.594  1.00 65.91 372 A  1 
ATOM   2933 N NZ  . LYS A  1  372 ? 11.086  0.567   -8.511  1.00 55.60 372 A  1 
ATOM   2934 N N   . SER A  1  373 ? 3.357   0.456   -5.355  1.00 96.14 373 A  1 
ATOM   2935 C CA  . SER A  1  373 ? 2.530   0.945   -4.251  1.00 96.36 373 A  1 
ATOM   2936 C C   . SER A  1  373 ? 1.147   1.333   -4.764  1.00 96.84 373 A  1 
ATOM   2937 O O   . SER A  1  373 ? 0.860   1.190   -5.957  1.00 96.53 373 A  1 
ATOM   2938 C CB  . SER A  1  373 ? 3.220   2.133   -3.563  1.00 95.17 373 A  1 
ATOM   2939 O OG  . SER A  1  373 ? 3.241   3.275   -4.392  1.00 92.82 373 A  1 
ATOM   2940 N N   . ALA A  1  374 ? 0.317   1.868   -3.896  1.00 96.52 374 A  1 
ATOM   2941 C CA  . ALA A  1  374 ? -0.928  2.533   -4.252  1.00 96.68 374 A  1 
ATOM   2942 C C   . ALA A  1  374 ? -0.819  4.068   -4.141  1.00 96.40 374 A  1 
ATOM   2943 O O   . ALA A  1  374 ? -1.798  4.759   -3.880  1.00 95.36 374 A  1 
ATOM   2944 C CB  . ALA A  1  374 ? -2.061  1.919   -3.425  1.00 96.65 374 A  1 
ATOM   2945 N N   . SER A  1  375 ? 0.382   4.611   -4.319  1.00 95.67 375 A  1 
ATOM   2946 C CA  . SER A  1  375 ? 0.568   6.058   -4.443  1.00 95.14 375 A  1 
ATOM   2947 C C   . SER A  1  375 ? -0.085  6.579   -5.726  1.00 95.42 375 A  1 
ATOM   2948 O O   . SER A  1  375 ? -0.217  5.812   -6.682  1.00 95.34 375 A  1 
ATOM   2949 C CB  . SER A  1  375 ? 2.058   6.421   -4.420  1.00 94.16 375 A  1 
ATOM   2950 O OG  . SER A  1  375 ? 2.705   6.041   -5.614  1.00 90.63 375 A  1 
ATOM   2951 N N   . PRO A  1  376 ? -0.412  7.870   -5.810  1.00 93.91 376 A  1 
ATOM   2952 C CA  . PRO A  1  376 ? -1.007  8.433   -7.025  1.00 93.45 376 A  1 
ATOM   2953 C C   . PRO A  1  376 ? -0.190  8.169   -8.295  1.00 94.07 376 A  1 
ATOM   2954 O O   . PRO A  1  376 ? -0.762  7.806   -9.319  1.00 93.69 376 A  1 
ATOM   2955 C CB  . PRO A  1  376 ? -1.145  9.931   -6.741  1.00 91.80 376 A  1 
ATOM   2956 C CG  . PRO A  1  376 ? -1.299  9.992   -5.228  1.00 90.24 376 A  1 
ATOM   2957 C CD  . PRO A  1  376 ? -0.391  8.861   -4.745  1.00 92.44 376 A  1 
ATOM   2958 N N   . ASP A  1  377 ? 1.133   8.240   -8.218  1.00 93.71 377 A  1 
ATOM   2959 C CA  . ASP A  1  377 ? 2.009   7.921   -9.352  1.00 93.45 377 A  1 
ATOM   2960 C C   . ASP A  1  377 ? 1.896   6.446   -9.785  1.00 94.52 377 A  1 
ATOM   2961 O O   . ASP A  1  377 ? 1.781   6.124   -10.971 1.00 94.47 377 A  1 
ATOM   2962 C CB  . ASP A  1  377 ? 3.459   8.259   -8.974  1.00 92.15 377 A  1 
ATOM   2963 C CG  . ASP A  1  377 ? 4.426   7.977   -10.121 1.00 78.58 377 A  1 
ATOM   2964 O OD1 . ASP A  1  377 ? 4.362   8.700   -11.129 1.00 71.84 377 A  1 
ATOM   2965 O OD2 . ASP A  1  377 ? 5.229   7.018   -10.013 1.00 69.77 377 A  1 
ATOM   2966 N N   . SER A  1  378 ? 1.877   5.533   -8.810  1.00 95.41 378 A  1 
ATOM   2967 C CA  . SER A  1  378 ? 1.706   4.106   -9.083  1.00 95.90 378 A  1 
ATOM   2968 C C   . SER A  1  378 ? 0.310   3.781   -9.613  1.00 96.33 378 A  1 
ATOM   2969 O O   . SER A  1  378 ? 0.185   2.965   -10.523 1.00 96.35 378 A  1 
ATOM   2970 C CB  . SER A  1  378 ? 1.975   3.287   -7.828  1.00 96.03 378 A  1 
ATOM   2971 O OG  . SER A  1  378 ? 3.326   3.394   -7.421  1.00 91.93 378 A  1 
ATOM   2972 N N   . VAL A  1  379 ? -0.722  4.430   -9.101  1.00 96.02 379 A  1 
ATOM   2973 C CA  . VAL A  1  379 ? -2.087  4.279   -9.622  1.00 96.19 379 A  1 
ATOM   2974 C C   . VAL A  1  379 ? -2.166  4.780   -11.060 1.00 96.05 379 A  1 
ATOM   2975 O O   . VAL A  1  379 ? -2.751  4.099   -11.899 1.00 95.88 379 A  1 
ATOM   2976 C CB  . VAL A  1  379 ? -3.108  4.994   -8.714  1.00 96.14 379 A  1 
ATOM   2977 C CG1 . VAL A  1  379 ? -4.517  4.957   -9.306  1.00 95.08 379 A  1 
ATOM   2978 C CG2 . VAL A  1  379 ? -3.182  4.321   -7.344  1.00 95.36 379 A  1 
ATOM   2979 N N   . GLY A  1  380 ? -1.516  5.886   -11.376 1.00 95.36 380 A  1 
ATOM   2980 C CA  . GLY A  1  380 ? -1.408  6.371   -12.751 1.00 94.82 380 A  1 
ATOM   2981 C C   . GLY A  1  380 ? -0.774  5.348   -13.696 1.00 95.29 380 A  1 
ATOM   2982 O O   . GLY A  1  380 ? -1.310  5.081   -14.767 1.00 95.12 380 A  1 
ATOM   2983 N N   . LYS A  1  381 ? 0.290   4.683   -13.264 1.00 95.22 381 A  1 
ATOM   2984 C CA  . LYS A  1  381 ? 0.923   3.590   -14.012 1.00 95.57 381 A  1 
ATOM   2985 C C   . LYS A  1  381 ? 0.017   2.366   -14.157 1.00 95.83 381 A  1 
ATOM   2986 O O   . LYS A  1  381 ? 0.005   1.754   -15.220 1.00 96.05 381 A  1 
ATOM   2987 C CB  . LYS A  1  381 ? 2.239   3.185   -13.338 1.00 95.71 381 A  1 
ATOM   2988 C CG  . LYS A  1  381 ? 3.315   4.265   -13.527 1.00 91.27 381 A  1 
ATOM   2989 C CD  . LYS A  1  381 ? 4.527   4.000   -12.628 1.00 86.57 381 A  1 
ATOM   2990 C CE  . LYS A  1  381 ? 5.522   5.131   -12.849 1.00 78.25 381 A  1 
ATOM   2991 N NZ  . LYS A  1  381 ? 6.416   5.335   -11.693 1.00 68.81 381 A  1 
ATOM   2992 N N   . ALA A  1  382 ? -0.735  2.027   -13.115 1.00 96.22 382 A  1 
ATOM   2993 C CA  . ALA A  1  382 ? -1.699  0.937   -13.175 1.00 96.40 382 A  1 
ATOM   2994 C C   . ALA A  1  382 ? -2.800  1.220   -14.216 1.00 96.56 382 A  1 
ATOM   2995 O O   . ALA A  1  382 ? -3.117  0.349   -15.017 1.00 96.33 382 A  1 
ATOM   2996 C CB  . ALA A  1  382 ? -2.288  0.709   -11.781 1.00 96.74 382 A  1 
ATOM   2997 N N   . ILE A  1  383 ? -3.312  2.443   -14.242 1.00 96.13 383 A  1 
ATOM   2998 C CA  . ILE A  1  383 ? -4.305  2.870   -15.237 1.00 95.47 383 A  1 
ATOM   2999 C C   . ILE A  1  383 ? -3.721  2.789   -16.642 1.00 95.21 383 A  1 
ATOM   3000 O O   . ILE A  1  383 ? -4.361  2.226   -17.526 1.00 94.89 383 A  1 
ATOM   3001 C CB  . ILE A  1  383 ? -4.818  4.290   -14.915 1.00 95.06 383 A  1 
ATOM   3002 C CG1 . ILE A  1  383 ? -5.623  4.262   -13.599 1.00 93.87 383 A  1 
ATOM   3003 C CG2 . ILE A  1  383 ? -5.694  4.836   -16.063 1.00 93.98 383 A  1 
ATOM   3004 C CD1 . ILE A  1  383 ? -5.955  5.646   -13.046 1.00 91.22 383 A  1 
ATOM   3005 N N   . ASP A  1  384 ? -2.513  3.263   -16.837 1.00 95.59 384 A  1 
ATOM   3006 C CA  . ASP A  1  384 ? -1.867  3.211   -18.145 1.00 94.97 384 A  1 
ATOM   3007 C C   . ASP A  1  384 ? -1.672  1.760   -18.628 1.00 95.25 384 A  1 
ATOM   3008 O O   . ASP A  1  384 ? -1.928  1.441   -19.789 1.00 95.18 384 A  1 
ATOM   3009 C CB  . ASP A  1  384 ? -0.543  3.988   -18.086 1.00 94.19 384 A  1 
ATOM   3010 C CG  . ASP A  1  384 ? -0.177  4.632   -19.415 1.00 82.86 384 A  1 
ATOM   3011 O OD1 . ASP A  1  384 ? -1.053  5.313   -19.996 1.00 77.53 384 A  1 
ATOM   3012 O OD2 . ASP A  1  384 ? 0.996   4.510   -19.814 1.00 74.91 384 A  1 
ATOM   3013 N N   . TRP A  1  385 ? -1.328  0.852   -17.726 1.00 96.21 385 A  1 
ATOM   3014 C CA  . TRP A  1  385 ? -1.246  -0.584  -18.010 1.00 96.68 385 A  1 
ATOM   3015 C C   . TRP A  1  385 ? -2.605  -1.194  -18.375 1.00 96.93 385 A  1 
ATOM   3016 O O   . TRP A  1  385 ? -2.697  -1.951  -19.348 1.00 96.21 385 A  1 
ATOM   3017 C CB  . TRP A  1  385 ? -0.609  -1.290  -16.814 1.00 96.40 385 A  1 
ATOM   3018 C CG  . TRP A  1  385 ? -0.450  -2.766  -16.988 1.00 96.20 385 A  1 
ATOM   3019 C CD1 . TRP A  1  385 ? 0.439   -3.365  -17.808 1.00 94.66 385 A  1 
ATOM   3020 C CD2 . TRP A  1  385 ? -1.192  -3.845  -16.332 1.00 96.47 385 A  1 
ATOM   3021 N NE1 . TRP A  1  385 ? 0.306   -4.748  -17.698 1.00 94.29 385 A  1 
ATOM   3022 C CE2 . TRP A  1  385 ? -0.674  -5.070  -16.802 1.00 95.80 385 A  1 
ATOM   3023 C CE3 . TRP A  1  385 ? -2.231  -3.867  -15.386 1.00 95.33 385 A  1 
ATOM   3024 C CZ2 . TRP A  1  385 ? -1.167  -6.322  -16.335 1.00 95.35 385 A  1 
ATOM   3025 C CZ3 . TRP A  1  385 ? -2.721  -5.113  -14.923 1.00 94.69 385 A  1 
ATOM   3026 C CH2 . TRP A  1  385 ? -2.187  -6.316  -15.399 1.00 94.61 385 A  1 
ATOM   3027 N N   . VAL A  1  386 ? -3.678  -0.824  -17.672 1.00 96.62 386 A  1 
ATOM   3028 C CA  . VAL A  1  386 ? -5.048  -1.237  -17.999 1.00 96.32 386 A  1 
ATOM   3029 C C   . VAL A  1  386 ? -5.486  -0.721  -19.374 1.00 96.08 386 A  1 
ATOM   3030 O O   . VAL A  1  386 ? -6.156  -1.422  -20.122 1.00 95.29 386 A  1 
ATOM   3031 C CB  . VAL A  1  386 ? -6.034  -0.762  -16.909 1.00 96.31 386 A  1 
ATOM   3032 C CG1 . VAL A  1  386 ? -7.508  -0.952  -17.297 1.00 94.73 386 A  1 
ATOM   3033 C CG2 . VAL A  1  386 ? -5.808  -1.532  -15.608 1.00 95.35 386 A  1 
ATOM   3034 N N   . MET A  1  387 ? -5.083  0.489   -19.705 1.00 95.83 387 A  1 
ATOM   3035 C CA  . MET A  1  387 ? -5.443  1.148   -20.953 1.00 94.46 387 A  1 
ATOM   3036 C C   . MET A  1  387 ? -4.682  0.627   -22.172 1.00 93.97 387 A  1 
ATOM   3037 O O   . MET A  1  387 ? -5.190  0.697   -23.285 1.00 92.81 387 A  1 
ATOM   3038 C CB  . MET A  1  387 ? -5.187  2.655   -20.797 1.00 93.60 387 A  1 
ATOM   3039 C CG  . MET A  1  387 ? -6.185  3.325   -19.858 1.00 88.41 387 A  1 
ATOM   3040 S SD  . MET A  1  387 ? -7.884  3.319   -20.463 1.00 80.86 387 A  1 
ATOM   3041 C CE  . MET A  1  387 ? -7.704  4.426   -21.877 1.00 69.59 387 A  1 
ATOM   3042 N N   . THR A  1  388 ? -3.482  0.120   -21.970 1.00 95.93 388 A  1 
ATOM   3043 C CA  . THR A  1  388 ? -2.560  -0.210  -23.069 1.00 95.91 388 A  1 
ATOM   3044 C C   . THR A  1  388 ? -2.377  -1.705  -23.304 1.00 96.03 388 A  1 
ATOM   3045 O O   . THR A  1  388 ? -1.885  -2.094  -24.364 1.00 95.02 388 A  1 
ATOM   3046 C CB  . THR A  1  388 ? -1.196  0.457   -22.872 1.00 95.61 388 A  1 
ATOM   3047 O OG1 . THR A  1  388 ? -0.616  0.054   -21.659 1.00 92.93 388 A  1 
ATOM   3048 C CG2 . THR A  1  388 ? -1.284  1.978   -22.894 1.00 91.95 388 A  1 
ATOM   3049 N N   . THR A  1  389 ? -2.790  -2.558  -22.379 1.00 96.34 389 A  1 
ATOM   3050 C CA  . THR A  1  389 ? -2.597  -4.014  -22.487 1.00 96.09 389 A  1 
ATOM   3051 C C   . THR A  1  389 ? -3.906  -4.782  -22.337 1.00 96.42 389 A  1 
ATOM   3052 O O   . THR A  1  389 ? -4.807  -4.397  -21.593 1.00 96.02 389 A  1 
ATOM   3053 C CB  . THR A  1  389 ? -1.542  -4.541  -21.505 1.00 95.63 389 A  1 
ATOM   3054 O OG1 . THR A  1  389 ? -2.040  -4.567  -20.197 1.00 93.09 389 A  1 
ATOM   3055 C CG2 . THR A  1  389 ? -0.242  -3.738  -21.516 1.00 93.04 389 A  1 
ATOM   3056 N N   . GLY A  1  390 ? -3.998  -5.917  -23.034 1.00 95.31 390 A  1 
ATOM   3057 C CA  . GLY A  1  390 ? -5.149  -6.805  -22.908 1.00 94.66 390 A  1 
ATOM   3058 C C   . GLY A  1  390 ? -5.254  -7.439  -21.520 1.00 94.98 390 A  1 
ATOM   3059 O O   . GLY A  1  390 ? -6.350  -7.553  -20.979 1.00 94.42 390 A  1 
ATOM   3060 N N   . GLU A  1  391 ? -4.126  -7.789  -20.943 1.00 96.04 391 A  1 
ATOM   3061 C CA  . GLU A  1  391 ? -4.074  -8.354  -19.598 1.00 95.77 391 A  1 
ATOM   3062 C C   . GLU A  1  391 ? -4.488  -7.325  -18.536 1.00 96.06 391 A  1 
ATOM   3063 O O   . GLU A  1  391 ? -5.263  -7.644  -17.636 1.00 95.68 391 A  1 
ATOM   3064 C CB  . GLU A  1  391 ? -2.663  -8.894  -19.351 1.00 95.08 391 A  1 
ATOM   3065 C CG  . GLU A  1  391 ? -2.571  -9.715  -18.066 1.00 83.40 391 A  1 
ATOM   3066 C CD  . GLU A  1  391 ? -1.195  -10.357 -17.872 1.00 74.95 391 A  1 
ATOM   3067 O OE1 . GLU A  1  391 ? -1.087  -11.214 -16.973 1.00 67.47 391 A  1 
ATOM   3068 O OE2 . GLU A  1  391 ? -0.260  -10.007 -18.622 1.00 68.36 391 A  1 
ATOM   3069 N N   . GLY A  1  392 ? -4.055  -6.083  -18.678 1.00 96.42 392 A  1 
ATOM   3070 C CA  . GLY A  1  392 ? -4.476  -4.988  -17.819 1.00 96.57 392 A  1 
ATOM   3071 C C   . GLY A  1  392 ? -5.979  -4.732  -17.900 1.00 96.73 392 A  1 
ATOM   3072 O O   . GLY A  1  392 ? -6.661  -4.663  -16.876 1.00 96.22 392 A  1 
ATOM   3073 N N   . ARG A  1  393 ? -6.519  -4.687  -19.125 1.00 96.67 393 A  1 
ATOM   3074 C CA  . ARG A  1  393 ? -7.958  -4.521  -19.349 1.00 96.45 393 A  1 
ATOM   3075 C C   . ARG A  1  393 ? -8.769  -5.650  -18.726 1.00 96.21 393 A  1 
ATOM   3076 O O   . ARG A  1  393 ? -9.801  -5.381  -18.120 1.00 95.18 393 A  1 
ATOM   3077 C CB  . ARG A  1  393 ? -8.233  -4.399  -20.860 1.00 95.74 393 A  1 
ATOM   3078 C CG  . ARG A  1  393 ? -9.727  -4.259  -21.199 1.00 94.15 393 A  1 
ATOM   3079 C CD  . ARG A  1  393 ? -10.320 -2.957  -20.652 1.00 92.15 393 A  1 
ATOM   3080 N NE  . ARG A  1  393 ? -11.788 -2.904  -20.788 1.00 91.58 393 A  1 
ATOM   3081 C CZ  . ARG A  1  393 ? -12.657 -3.183  -19.834 1.00 91.49 393 A  1 
ATOM   3082 N NH1 . ARG A  1  393 ? -12.307 -3.648  -18.666 1.00 85.46 393 A  1 
ATOM   3083 N NH2 . ARG A  1  393 ? -13.922 -2.988  -20.007 1.00 86.31 393 A  1 
ATOM   3084 N N   . TRP A  1  394 ? -8.304  -6.897  -18.894 1.00 95.66 394 A  1 
ATOM   3085 C CA  . TRP A  1  394 ? -8.956  -8.056  -18.299 1.00 95.27 394 A  1 
ATOM   3086 C C   . TRP A  1  394 ? -8.903  -8.023  -16.775 1.00 95.13 394 A  1 
ATOM   3087 O O   . TRP A  1  394 ? -9.909  -8.269  -16.122 1.00 93.86 394 A  1 
ATOM   3088 C CB  . TRP A  1  394 ? -8.309  -9.339  -18.825 1.00 94.27 394 A  1 
ATOM   3089 C CG  . TRP A  1  394 ? -8.934  -10.571 -18.256 1.00 89.27 394 A  1 
ATOM   3090 C CD1 . TRP A  1  394 ? -8.417  -11.342 -17.288 1.00 81.44 394 A  1 
ATOM   3091 C CD2 . TRP A  1  394 ? -10.265 -11.112 -18.553 1.00 86.45 394 A  1 
ATOM   3092 N NE1 . TRP A  1  394 ? -9.319  -12.349 -16.953 1.00 77.44 394 A  1 
ATOM   3093 C CE2 . TRP A  1  394 ? -10.471 -12.228 -17.705 1.00 81.63 394 A  1 
ATOM   3094 C CE3 . TRP A  1  394 ? -11.294 -10.758 -19.443 1.00 78.04 394 A  1 
ATOM   3095 C CZ2 . TRP A  1  394 ? -11.676 -12.968 -17.724 1.00 77.51 394 A  1 
ATOM   3096 C CZ3 . TRP A  1  394 ? -12.494 -11.499 -19.466 1.00 70.53 394 A  1 
ATOM   3097 C CH2 . TRP A  1  394 ? -12.683 -12.586 -18.611 1.00 71.19 394 A  1 
ATOM   3098 N N   . THR A  1  395 ? -7.756  -7.654  -16.215 1.00 95.87 395 A  1 
ATOM   3099 C CA  . THR A  1  395 ? -7.563  -7.536  -14.769 1.00 95.86 395 A  1 
ATOM   3100 C C   . THR A  1  395 ? -8.538  -6.539  -14.153 1.00 96.11 395 A  1 
ATOM   3101 O O   . THR A  1  395 ? -9.166  -6.843  -13.145 1.00 95.41 395 A  1 
ATOM   3102 C CB  . THR A  1  395 ? -6.123  -7.115  -14.456 1.00 95.67 395 A  1 
ATOM   3103 O OG1 . THR A  1  395 ? -5.233  -8.113  -14.895 1.00 91.70 395 A  1 
ATOM   3104 C CG2 . THR A  1  395 ? -5.871  -6.936  -12.962 1.00 92.31 395 A  1 
ATOM   3105 N N   . PHE A  1  396 ? -8.720  -5.374  -14.770 1.00 96.12 396 A  1 
ATOM   3106 C CA  . PHE A  1  396 ? -9.691  -4.395  -14.304 1.00 95.89 396 A  1 
ATOM   3107 C C   . PHE A  1  396 ? -11.128 -4.935  -14.394 1.00 95.47 396 A  1 
ATOM   3108 O O   . PHE A  1  396 ? -11.875 -4.873  -13.422 1.00 95.04 396 A  1 
ATOM   3109 C CB  . PHE A  1  396 ? -9.528  -3.103  -15.106 1.00 95.58 396 A  1 
ATOM   3110 C CG  . PHE A  1  396 ? -10.418 -1.985  -14.615 1.00 95.26 396 A  1 
ATOM   3111 C CD1 . PHE A  1  396 ? -11.602 -1.676  -15.291 1.00 93.12 396 A  1 
ATOM   3112 C CD2 . PHE A  1  396 ? -10.063 -1.265  -13.462 1.00 93.07 396 A  1 
ATOM   3113 C CE1 . PHE A  1  396 ? -12.434 -0.647  -14.828 1.00 91.86 396 A  1 
ATOM   3114 C CE2 . PHE A  1  396 ? -10.896 -0.235  -12.994 1.00 91.37 396 A  1 
ATOM   3115 C CZ  . PHE A  1  396 ? -12.079 0.076   -13.672 1.00 92.29 396 A  1 
ATOM   3116 N N   . ARG A  1  397 ? -11.468 -5.552  -15.524 1.00 96.46 397 A  1 
ATOM   3117 C CA  . ARG A  1  397 ? -12.790 -6.137  -15.782 1.00 95.88 397 A  1 
ATOM   3118 C C   . ARG A  1  397 ? -13.165 -7.240  -14.783 1.00 95.46 397 A  1 
ATOM   3119 O O   . ARG A  1  397 ? -14.302 -7.302  -14.342 1.00 93.92 397 A  1 
ATOM   3120 C CB  . ARG A  1  397 ? -12.799 -6.649  -17.227 1.00 94.75 397 A  1 
ATOM   3121 C CG  . ARG A  1  397 ? -14.097 -7.366  -17.596 1.00 88.21 397 A  1 
ATOM   3122 C CD  . ARG A  1  397 ? -14.102 -7.775  -19.072 1.00 86.50 397 A  1 
ATOM   3123 N NE  . ARG A  1  397 ? -14.374 -6.629  -19.944 1.00 81.50 397 A  1 
ATOM   3124 C CZ  . ARG A  1  397 ? -14.249 -6.595  -21.258 1.00 77.64 397 A  1 
ATOM   3125 N NH1 . ARG A  1  397 ? -13.782 -7.611  -21.924 1.00 71.04 397 A  1 
ATOM   3126 N NH2 . ARG A  1  397 ? -14.601 -5.523  -21.906 1.00 70.70 397 A  1 
ATOM   3127 N N   . GLU A  1  398 ? -12.218 -8.088  -14.439 1.00 96.02 398 A  1 
ATOM   3128 C CA  . GLU A  1  398 ? -12.416 -9.156  -13.462 1.00 95.45 398 A  1 
ATOM   3129 C C   . GLU A  1  398 ? -12.743 -8.601  -12.070 1.00 95.76 398 A  1 
ATOM   3130 O O   . GLU A  1  398 ? -13.495 -9.214  -11.312 1.00 94.22 398 A  1 
ATOM   3131 C CB  . GLU A  1  398 ? -11.131 -10.003 -13.416 1.00 93.01 398 A  1 
ATOM   3132 C CG  . GLU A  1  398 ? -11.257 -11.252 -12.535 1.00 85.34 398 A  1 
ATOM   3133 C CD  . GLU A  1  398 ? -9.919  -11.981 -12.309 1.00 83.67 398 A  1 
ATOM   3134 O OE1 . GLU A  1  398 ? -9.770  -12.612 -11.239 1.00 77.63 398 A  1 
ATOM   3135 O OE2 . GLU A  1  398 ? -9.017  -11.899 -13.166 1.00 79.46 398 A  1 
ATOM   3136 N N   . ARG A  1  399 ? -12.201 -7.428  -11.730 1.00 96.60 399 A  1 
ATOM   3137 C CA  . ARG A  1  399 ? -12.229 -6.879  -10.373 1.00 96.65 399 A  1 
ATOM   3138 C C   . ARG A  1  399 ? -13.353 -5.887  -10.118 1.00 96.90 399 A  1 
ATOM   3139 O O   . ARG A  1  399 ? -13.796 -5.794  -8.981  1.00 95.73 399 A  1 
ATOM   3140 C CB  . ARG A  1  399 ? -10.868 -6.260  -10.059 1.00 95.87 399 A  1 
ATOM   3141 C CG  . ARG A  1  399 ? -9.770  -7.317  -10.131 1.00 93.13 399 A  1 
ATOM   3142 C CD  . ARG A  1  399 ? -8.438  -6.791  -9.628  1.00 89.19 399 A  1 
ATOM   3143 N NE  . ARG A  1  399 ? -7.352  -7.753  -9.820  1.00 87.07 399 A  1 
ATOM   3144 C CZ  . ARG A  1  399 ? -7.268  -8.988  -9.323  1.00 84.89 399 A  1 
ATOM   3145 N NH1 . ARG A  1  399 ? -8.170  -9.487  -8.538  1.00 77.10 399 A  1 
ATOM   3146 N NH2 . ARG A  1  399 ? -6.271  -9.753  -9.636  1.00 81.47 399 A  1 
ATOM   3147 N N   . THR A  1  400 ? -13.840 -5.200  -11.146 1.00 96.73 400 A  1 
ATOM   3148 C CA  . THR A  1  400 ? -14.843 -4.137  -10.987 1.00 96.81 400 A  1 
ATOM   3149 C C   . THR A  1  400 ? -16.067 -4.578  -10.185 1.00 96.73 400 A  1 
ATOM   3150 O O   . THR A  1  400 ? -16.517 -3.855  -9.297  1.00 95.95 400 A  1 
ATOM   3151 C CB  . THR A  1  400 ? -15.290 -3.620  -12.366 1.00 96.48 400 A  1 
ATOM   3152 O OG1 . THR A  1  400 ? -14.191 -3.078  -13.048 1.00 91.20 400 A  1 
ATOM   3153 C CG2 . THR A  1  400 ? -16.327 -2.509  -12.279 1.00 91.53 400 A  1 
ATOM   3154 N N   . PHE A  1  401 ? -16.570 -5.790  -10.428 1.00 97.02 401 A  1 
ATOM   3155 C CA  . PHE A  1  401 ? -17.694 -6.376  -9.698  1.00 97.17 401 A  1 
ATOM   3156 C C   . PHE A  1  401 ? -17.268 -7.512  -8.760  1.00 97.27 401 A  1 
ATOM   3157 O O   . PHE A  1  401 ? -18.055 -8.405  -8.455  1.00 95.65 401 A  1 
ATOM   3158 C CB  . PHE A  1  401 ? -18.784 -6.802  -10.682 1.00 96.70 401 A  1 
ATOM   3159 C CG  . PHE A  1  401 ? -19.402 -5.650  -11.430 1.00 96.42 401 A  1 
ATOM   3160 C CD1 . PHE A  1  401 ? -20.392 -4.864  -10.821 1.00 93.93 401 A  1 
ATOM   3161 C CD2 . PHE A  1  401 ? -18.989 -5.350  -12.736 1.00 94.29 401 A  1 
ATOM   3162 C CE1 . PHE A  1  401 ? -20.983 -3.795  -11.512 1.00 93.30 401 A  1 
ATOM   3163 C CE2 . PHE A  1  401 ? -19.575 -4.288  -13.441 1.00 92.89 401 A  1 
ATOM   3164 C CZ  . PHE A  1  401 ? -20.571 -3.517  -12.828 1.00 93.82 401 A  1 
ATOM   3165 N N   . VAL A  1  402 ? -16.011 -7.506  -8.317  1.00 97.14 402 A  1 
ATOM   3166 C CA  . VAL A  1  402 ? -15.494 -8.470  -7.341  1.00 97.45 402 A  1 
ATOM   3167 C C   . VAL A  1  402 ? -15.708 -9.916  -7.828  1.00 97.33 402 A  1 
ATOM   3168 O O   . VAL A  1  402 ? -16.214 -10.782 -7.111  1.00 95.78 402 A  1 
ATOM   3169 C CB  . VAL A  1  402 ? -16.047 -8.186  -5.933  1.00 97.21 402 A  1 
ATOM   3170 C CG1 . VAL A  1  402 ? -15.214 -8.879  -4.857  1.00 95.21 402 A  1 
ATOM   3171 C CG2 . VAL A  1  402 ? -16.054 -6.689  -5.596  1.00 95.60 402 A  1 
ATOM   3172 N N   . ARG A  1  403 ? -15.367 -10.161 -9.094  1.00 95.70 403 A  1 
ATOM   3173 C CA  . ARG A  1  403 ? -15.490 -11.457 -9.786  1.00 95.47 403 A  1 
ATOM   3174 C C   . ARG A  1  403 ? -16.929 -11.980 -9.971  1.00 95.50 403 A  1 
ATOM   3175 O O   . ARG A  1  403 ? -17.098 -13.139 -10.338 1.00 92.66 403 A  1 
ATOM   3176 C CB  . ARG A  1  403 ? -14.604 -12.506 -9.124  1.00 94.48 403 A  1 
ATOM   3177 C CG  . ARG A  1  403 ? -13.121 -12.152 -9.179  1.00 92.17 403 A  1 
ATOM   3178 C CD  . ARG A  1  403 ? -12.322 -13.238 -8.462  1.00 88.97 403 A  1 
ATOM   3179 N NE  . ARG A  1  403 ? -10.953 -13.267 -8.951  1.00 84.15 403 A  1 
ATOM   3180 C CZ  . ARG A  1  403 ? -10.021 -14.141 -8.660  1.00 79.95 403 A  1 
ATOM   3181 N NH1 . ARG A  1  403 ? -10.183 -15.020 -7.711  1.00 75.77 403 A  1 
ATOM   3182 N NH2 . ARG A  1  403 ? -8.932  -14.141 -9.355  1.00 73.82 403 A  1 
ATOM   3183 N N   . ALA A  1  404 ? -17.938 -11.170 -9.744  1.00 96.29 404 A  1 
ATOM   3184 C CA  . ALA A  1  404 ? -19.321 -11.585 -9.950  1.00 96.01 404 A  1 
ATOM   3185 C C   . ALA A  1  404 ? -19.762 -11.485 -11.420 1.00 95.02 404 A  1 
ATOM   3186 O O   . ALA A  1  404 ? -20.484 -12.349 -11.918 1.00 91.54 404 A  1 
ATOM   3187 C CB  . ALA A  1  404 ? -20.218 -10.746 -9.050  1.00 95.93 404 A  1 
ATOM   3188 N N   . LYS A  1  405 ? -19.322 -10.446 -12.118 1.00 94.44 405 A  1 
ATOM   3189 C CA  . LYS A  1  405 ? -19.666 -10.172 -13.515 1.00 93.59 405 A  1 
ATOM   3190 C C   . LYS A  1  405 ? -18.614 -9.288  -14.181 1.00 93.26 405 A  1 
ATOM   3191 O O   . LYS A  1  405 ? -17.747 -8.738  -13.502 1.00 92.15 405 A  1 
ATOM   3192 C CB  . LYS A  1  405 ? -21.077 -9.564  -13.596 1.00 90.86 405 A  1 
ATOM   3193 C CG  . LYS A  1  405 ? -21.218 -8.240  -12.833 1.00 88.74 405 A  1 
ATOM   3194 C CD  . LYS A  1  405 ? -22.649 -7.705  -12.988 1.00 87.65 405 A  1 
ATOM   3195 C CE  . LYS A  1  405 ? -22.751 -6.279  -12.468 1.00 82.91 405 A  1 
ATOM   3196 N NZ  . LYS A  1  405 ? -23.783 -5.533  -13.212 1.00 78.61 405 A  1 
ATOM   3197 N N   . THR A  1  406 ? -18.698 -9.160  -15.518 1.00 92.21 406 A  1 
ATOM   3198 C CA  . THR A  1  406 ? -17.656 -8.497  -16.329 1.00 90.89 406 A  1 
ATOM   3199 C C   . THR A  1  406 ? -18.172 -7.334  -17.185 1.00 90.56 406 A  1 
ATOM   3200 O O   . THR A  1  406 ? -17.445 -6.859  -18.060 1.00 86.18 406 A  1 
ATOM   3201 C CB  . THR A  1  406 ? -16.931 -9.525  -17.203 1.00 88.40 406 A  1 
ATOM   3202 O OG1 . THR A  1  406 ? -17.849 -10.199 -18.026 1.00 83.26 406 A  1 
ATOM   3203 C CG2 . THR A  1  406 ? -16.185 -10.574 -16.382 1.00 81.24 406 A  1 
ATOM   3204 N N   . ASP A  1  407 ? -19.379 -6.870  -16.953 1.00 89.51 407 A  1 
ATOM   3205 C CA  . ASP A  1  407 ? -20.013 -5.745  -17.654 1.00 89.46 407 A  1 
ATOM   3206 C C   . ASP A  1  407 ? -19.551 -4.391  -17.085 1.00 91.40 407 A  1 
ATOM   3207 O O   . ASP A  1  407 ? -20.329 -3.599  -16.563 1.00 87.67 407 A  1 
ATOM   3208 C CB  . ASP A  1  407 ? -21.548 -5.931  -17.670 1.00 85.14 407 A  1 
ATOM   3209 C CG  . ASP A  1  407 ? -22.190 -6.123  -16.285 1.00 75.50 407 A  1 
ATOM   3210 O OD1 . ASP A  1  407 ? -21.650 -6.904  -15.483 1.00 67.83 407 A  1 
ATOM   3211 O OD2 . ASP A  1  407 ? -23.273 -5.573  -16.012 1.00 68.78 407 A  1 
ATOM   3212 N N   . ASP A  1  408 ? -18.262 -4.131  -17.195 1.00 92.30 408 A  1 
ATOM   3213 C CA  . ASP A  1  408 ? -17.571 -3.003  -16.555 1.00 92.55 408 A  1 
ATOM   3214 C C   . ASP A  1  408 ? -17.365 -1.779  -17.456 1.00 92.63 408 A  1 
ATOM   3215 O O   . ASP A  1  408 ? -16.595 -0.880  -17.108 1.00 90.73 408 A  1 
ATOM   3216 C CB  . ASP A  1  408 ? -16.249 -3.507  -15.966 1.00 91.05 408 A  1 
ATOM   3217 C CG  . ASP A  1  408 ? -15.165 -3.724  -17.029 1.00 91.71 408 A  1 
ATOM   3218 O OD1 . ASP A  1  408 ? -15.470 -4.115  -18.175 1.00 86.77 408 A  1 
ATOM   3219 O OD2 . ASP A  1  408 ? -13.982 -3.476  -16.739 1.00 88.49 408 A  1 
ATOM   3220 N N   . ASP A  1  409 ? -18.017 -1.725  -18.625 1.00 91.80 409 A  1 
ATOM   3221 C CA  . ASP A  1  409 ? -17.733 -0.715  -19.650 1.00 91.79 409 A  1 
ATOM   3222 C C   . ASP A  1  409 ? -17.904 0.731   -19.149 1.00 92.15 409 A  1 
ATOM   3223 O O   . ASP A  1  409 ? -17.095 1.591   -19.490 1.00 91.82 409 A  1 
ATOM   3224 C CB  . ASP A  1  409 ? -18.627 -0.965  -20.876 1.00 90.91 409 A  1 
ATOM   3225 C CG  . ASP A  1  409 ? -18.241 -2.205  -21.682 1.00 85.23 409 A  1 
ATOM   3226 O OD1 . ASP A  1  409 ? -17.063 -2.637  -21.621 1.00 80.24 409 A  1 
ATOM   3227 O OD2 . ASP A  1  409 ? -19.129 -2.710  -22.414 1.00 79.96 409 A  1 
ATOM   3228 N N   . LEU A  1  410 ? -18.885 0.970   -18.288 1.00 93.55 410 A  1 
ATOM   3229 C CA  . LEU A  1  410 ? -19.065 2.265   -17.629 1.00 93.35 410 A  1 
ATOM   3230 C C   . LEU A  1  410 ? -17.816 2.665   -16.834 1.00 93.50 410 A  1 
ATOM   3231 O O   . LEU A  1  410 ? -17.303 3.777   -16.982 1.00 93.31 410 A  1 
ATOM   3232 C CB  . LEU A  1  410 ? -20.291 2.176   -16.705 1.00 93.34 410 A  1 
ATOM   3233 C CG  . LEU A  1  410 ? -20.464 3.397   -15.772 1.00 92.55 410 A  1 
ATOM   3234 C CD1 . LEU A  1  410 ? -20.767 4.670   -16.553 1.00 89.49 410 A  1 
ATOM   3235 C CD2 . LEU A  1  410 ? -21.602 3.133   -14.783 1.00 90.31 410 A  1 
ATOM   3236 N N   . TYR A  1  411 ? -17.326 1.767   -15.998 1.00 91.75 411 A  1 
ATOM   3237 C CA  . TYR A  1  411 ? -16.201 2.046   -15.109 1.00 92.23 411 A  1 
ATOM   3238 C C   . TYR A  1  411 ? -14.883 2.128   -15.873 1.00 92.09 411 A  1 
ATOM   3239 O O   . TYR A  1  411 ? -14.012 2.916   -15.515 1.00 91.13 411 A  1 
ATOM   3240 C CB  . TYR A  1  411 ? -16.157 0.988   -14.005 1.00 92.36 411 A  1 
ATOM   3241 C CG  . TYR A  1  411 ? -17.368 1.053   -13.103 1.00 93.03 411 A  1 
ATOM   3242 C CD1 . TYR A  1  411 ? -17.440 2.031   -12.091 1.00 90.70 411 A  1 
ATOM   3243 C CD2 . TYR A  1  411 ? -18.447 0.172   -13.295 1.00 90.15 411 A  1 
ATOM   3244 C CE1 . TYR A  1  411 ? -18.570 2.124   -11.268 1.00 90.39 411 A  1 
ATOM   3245 C CE2 . TYR A  1  411 ? -19.586 0.253   -12.469 1.00 88.56 411 A  1 
ATOM   3246 C CZ  . TYR A  1  411 ? -19.638 1.231   -11.455 1.00 91.80 411 A  1 
ATOM   3247 O OH  . TYR A  1  411 ? -20.744 1.309   -10.644 1.00 89.50 411 A  1 
ATOM   3248 N N   . TYR A  1  412 ? -14.774 1.373   -16.968 1.00 93.71 412 A  1 
ATOM   3249 C CA  . TYR A  1  412 ? -13.646 1.520   -17.882 1.00 93.26 412 A  1 
ATOM   3250 C C   . TYR A  1  412 ? -13.676 2.859   -18.615 1.00 92.52 412 A  1 
ATOM   3251 O O   . TYR A  1  412 ? -12.642 3.514   -18.732 1.00 92.73 412 A  1 
ATOM   3252 C CB  . TYR A  1  412 ? -13.640 0.345   -18.864 1.00 93.83 412 A  1 
ATOM   3253 C CG  . TYR A  1  412 ? -12.455 0.388   -19.807 1.00 93.63 412 A  1 
ATOM   3254 C CD1 . TYR A  1  412 ? -12.625 0.755   -21.155 1.00 92.85 412 A  1 
ATOM   3255 C CD2 . TYR A  1  412 ? -11.165 0.079   -19.320 1.00 93.22 412 A  1 
ATOM   3256 C CE1 . TYR A  1  412 ? -11.517 0.806   -22.018 1.00 92.07 412 A  1 
ATOM   3257 C CE2 . TYR A  1  412 ? -10.058 0.127   -20.181 1.00 91.59 412 A  1 
ATOM   3258 C CZ  . TYR A  1  412 ? -10.236 0.488   -21.524 1.00 92.08 412 A  1 
ATOM   3259 O OH  . TYR A  1  412 ? -9.152  0.530   -22.364 1.00 89.65 412 A  1 
ATOM   3260 N N   . CYS A  1  413 ? -14.851 3.302   -19.049 1.00 94.19 413 A  1 
ATOM   3261 C CA  . CYS A  1  413 ? -15.009 4.628   -19.649 1.00 93.72 413 A  1 
ATOM   3262 C C   . CYS A  1  413 ? -14.593 5.741   -18.678 1.00 93.41 413 A  1 
ATOM   3263 O O   . CYS A  1  413 ? -13.810 6.617   -19.045 1.00 91.75 413 A  1 
ATOM   3264 C CB  . CYS A  1  413 ? -16.458 4.814   -20.115 1.00 93.48 413 A  1 
ATOM   3265 S SG  . CYS A  1  413 ? -16.754 6.371   -20.998 1.00 92.55 413 A  1 
ATOM   3266 N N   . LEU A  1  414 ? -15.035 5.653   -17.429 1.00 93.21 414 A  1 
ATOM   3267 C CA  . LEU A  1  414 ? -14.660 6.605   -16.379 1.00 92.52 414 A  1 
ATOM   3268 C C   . LEU A  1  414 ? -13.155 6.572   -16.084 1.00 91.73 414 A  1 
ATOM   3269 O O   . LEU A  1  414 ? -12.520 7.621   -16.027 1.00 91.90 414 A  1 
ATOM   3270 C CB  . LEU A  1  414 ? -15.479 6.315   -15.112 1.00 93.02 414 A  1 
ATOM   3271 C CG  . LEU A  1  414 ? -16.969 6.680   -15.238 1.00 92.02 414 A  1 
ATOM   3272 C CD1 . LEU A  1  414 ? -17.760 6.096   -14.072 1.00 89.92 414 A  1 
ATOM   3273 C CD2 . LEU A  1  414 ? -17.176 8.196   -15.238 1.00 90.70 414 A  1 
ATOM   3274 N N   . LEU A  1  415 ? -12.579 5.379   -15.989 1.00 92.32 415 A  1 
ATOM   3275 C CA  . LEU A  1  415 ? -11.140 5.197   -15.807 1.00 91.96 415 A  1 
ATOM   3276 C C   . LEU A  1  415 ? -10.326 5.815   -16.944 1.00 90.93 415 A  1 
ATOM   3277 O O   . LEU A  1  415 ? -9.268  6.414   -16.724 1.00 89.79 415 A  1 
ATOM   3278 C CB  . LEU A  1  415 ? -10.858 3.685   -15.710 1.00 92.45 415 A  1 
ATOM   3279 C CG  . LEU A  1  415 ? -9.416  3.358   -15.284 1.00 92.58 415 A  1 
ATOM   3280 C CD1 . LEU A  1  415 ? -9.242  3.523   -13.778 1.00 90.07 415 A  1 
ATOM   3281 C CD2 . LEU A  1  415 ? -9.057  1.922   -15.658 1.00 90.67 415 A  1 
ATOM   3282 N N   . SER A  1  416 ? -10.820 5.674   -18.165 1.00 89.86 416 A  1 
ATOM   3283 C CA  . SER A  1  416 ? -10.173 6.144   -19.386 1.00 86.79 416 A  1 
ATOM   3284 C C   . SER A  1  416 ? -10.297 7.652   -19.592 1.00 85.84 416 A  1 
ATOM   3285 O O   . SER A  1  416 ? -9.596  8.234   -20.423 1.00 85.29 416 A  1 
ATOM   3286 C CB  . SER A  1  416 ? -10.787 5.447   -20.599 1.00 86.55 416 A  1 
ATOM   3287 O OG  . SER A  1  416 ? -10.765 4.051   -20.456 1.00 76.63 416 A  1 
ATOM   3288 N N   . SER A  1  417 ? -11.212 8.278   -18.868 1.00 87.11 417 A  1 
ATOM   3289 C CA  . SER A  1  417 ? -11.520 9.691   -19.053 1.00 85.85 417 A  1 
ATOM   3290 C C   . SER A  1  417 ? -10.392 10.569  -18.529 1.00 84.25 417 A  1 
ATOM   3291 O O   . SER A  1  417 ? -10.096 10.600  -17.344 1.00 83.11 417 A  1 
ATOM   3292 C CB  . SER A  1  417 ? -12.837 10.039  -18.378 1.00 86.47 417 A  1 
ATOM   3293 O OG  . SER A  1  417 ? -13.898 9.408   -19.067 1.00 81.15 417 A  1 
ATOM   3294 N N   . LYS A  1  418 ? -9.784  11.355  -19.436 1.00 81.72 418 A  1 
ATOM   3295 C CA  . LYS A  1  418 ? -8.706  12.295  -19.078 1.00 79.11 418 A  1 
ATOM   3296 C C   . LYS A  1  418 ? -9.195  13.717  -18.791 1.00 79.19 418 A  1 
ATOM   3297 O O   . LYS A  1  418 ? -8.391  14.598  -18.495 1.00 75.58 418 A  1 
ATOM   3298 C CB  . LYS A  1  418 ? -7.601  12.273  -20.145 1.00 76.50 418 A  1 
ATOM   3299 C CG  . LYS A  1  418 ? -6.956  10.877  -20.257 1.00 71.41 418 A  1 
ATOM   3300 C CD  . LYS A  1  418 ? -5.647  10.902  -21.064 1.00 64.04 418 A  1 
ATOM   3301 C CE  . LYS A  1  418 ? -5.074  9.481   -21.065 1.00 58.30 418 A  1 
ATOM   3302 N NZ  . LYS A  1  418 ? -3.700  9.392   -21.622 1.00 51.42 418 A  1 
ATOM   3303 N N   . SER A  1  419 ? -10.476 13.946  -18.889 1.00 80.63 419 A  1 
ATOM   3304 C CA  . SER A  1  419 ? -11.077 15.241  -18.602 1.00 81.95 419 A  1 
ATOM   3305 C C   . SER A  1  419 ? -12.464 15.071  -18.004 1.00 83.22 419 A  1 
ATOM   3306 O O   . SER A  1  419 ? -13.128 14.059  -18.224 1.00 82.59 419 A  1 
ATOM   3307 C CB  . SER A  1  419 ? -11.143 16.103  -19.867 1.00 80.33 419 A  1 
ATOM   3308 O OG  . SER A  1  419 ? -12.117 15.623  -20.773 1.00 77.30 419 A  1 
ATOM   3309 N N   . MET A  1  420 ? -12.894 16.086  -17.298 1.00 80.37 420 A  1 
ATOM   3310 C CA  . MET A  1  420 ? -14.224 16.104  -16.702 1.00 79.78 420 A  1 
ATOM   3311 C C   . MET A  1  420 ? -15.322 15.996  -17.769 1.00 81.41 420 A  1 
ATOM   3312 O O   . MET A  1  420 ? -16.297 15.282  -17.591 1.00 80.63 420 A  1 
ATOM   3313 C CB  . MET A  1  420 ? -14.354 17.385  -15.876 1.00 76.90 420 A  1 
ATOM   3314 C CG  . MET A  1  420 ? -15.477 17.299  -14.849 1.00 71.22 420 A  1 
ATOM   3315 S SD  . MET A  1  420 ? -15.392 18.657  -13.656 1.00 65.68 420 A  1 
ATOM   3316 C CE  . MET A  1  420 ? -16.765 18.215  -12.560 1.00 58.57 420 A  1 
ATOM   3317 N N   . GLN A  1  421 ? -15.102 16.630  -18.921 1.00 80.91 421 A  1 
ATOM   3318 C CA  . GLN A  1  421 ? -16.033 16.548  -20.041 1.00 82.23 421 A  1 
ATOM   3319 C C   . GLN A  1  421 ? -16.148 15.130  -20.601 1.00 84.18 421 A  1 
ATOM   3320 O O   . GLN A  1  421 ? -17.240 14.677  -20.938 1.00 83.74 421 A  1 
ATOM   3321 C CB  . GLN A  1  421 ? -15.578 17.533  -21.133 1.00 80.44 421 A  1 
ATOM   3322 C CG  . GLN A  1  421 ? -16.764 18.076  -21.931 1.00 70.65 421 A  1 
ATOM   3323 C CD  . GLN A  1  421 ? -17.638 19.039  -21.120 1.00 62.58 421 A  1 
ATOM   3324 O OE1 . GLN A  1  421 ? -17.184 19.675  -20.191 1.00 55.53 421 A  1 
ATOM   3325 N NE2 . GLN A  1  421 ? -18.894 19.183  -21.449 1.00 51.96 421 A  1 
ATOM   3326 N N   . ALA A  1  422 ? -15.044 14.404  -20.681 1.00 83.58 422 A  1 
ATOM   3327 C CA  . ALA A  1  422 ? -15.047 13.023  -21.130 1.00 85.01 422 A  1 
ATOM   3328 C C   . ALA A  1  422 ? -15.776 12.104  -20.129 1.00 86.20 422 A  1 
ATOM   3329 O O   . ALA A  1  422 ? -16.526 11.235  -20.556 1.00 85.50 422 A  1 
ATOM   3330 C CB  . ALA A  1  422 ? -13.600 12.578  -21.367 1.00 84.42 422 A  1 
ATOM   3331 N N   . SER A  1  423 ? -15.620 12.342  -18.837 1.00 86.60 423 A  1 
ATOM   3332 C CA  . SER A  1  423 ? -16.331 11.555  -17.820 1.00 86.34 423 A  1 
ATOM   3333 C C   . SER A  1  423 ? -17.841 11.772  -17.863 1.00 86.50 423 A  1 
ATOM   3334 O O   . SER A  1  423 ? -18.597 10.823  -17.675 1.00 86.66 423 A  1 
ATOM   3335 C CB  . SER A  1  423 ? -15.790 11.830  -16.414 1.00 85.56 423 A  1 
ATOM   3336 O OG  . SER A  1  423 ? -16.115 13.111  -15.931 1.00 78.59 423 A  1 
ATOM   3337 N N   . VAL A  1  424 ? -18.284 12.971  -18.197 1.00 86.35 424 A  1 
ATOM   3338 C CA  . VAL A  1  424 ? -19.715 13.268  -18.371 1.00 85.65 424 A  1 
ATOM   3339 C C   . VAL A  1  424 ? -20.320 12.432  -19.500 1.00 86.30 424 A  1 
ATOM   3340 O O   . VAL A  1  424 ? -21.436 11.937  -19.368 1.00 85.05 424 A  1 
ATOM   3341 C CB  . VAL A  1  424 ? -19.928 14.774  -18.601 1.00 83.72 424 A  1 
ATOM   3342 C CG1 . VAL A  1  424 ? -21.365 15.120  -18.995 1.00 78.89 424 A  1 
ATOM   3343 C CG2 . VAL A  1  424 ? -19.618 15.562  -17.318 1.00 80.58 424 A  1 
ATOM   3344 N N   . ASN A  1  425 ? -19.562 12.192  -20.566 1.00 89.07 425 A  1 
ATOM   3345 C CA  . ASN A  1  425 ? -20.026 11.356  -21.674 1.00 88.98 425 A  1 
ATOM   3346 C C   . ASN A  1  425 ? -20.149 9.865   -21.320 1.00 89.44 425 A  1 
ATOM   3347 O O   . ASN A  1  425 ? -20.813 9.134   -22.043 1.00 88.63 425 A  1 
ATOM   3348 C CB  . ASN A  1  425 ? -19.085 11.535  -22.874 1.00 88.59 425 A  1 
ATOM   3349 C CG  . ASN A  1  425 ? -19.091 12.934  -23.462 1.00 82.49 425 A  1 
ATOM   3350 O OD1 . ASN A  1  425 ? -19.975 13.739  -23.274 1.00 74.35 425 A  1 
ATOM   3351 N ND2 . ASN A  1  425 ? -18.081 13.258  -24.232 1.00 72.28 425 A  1 
ATOM   3352 N N   . CYS A  1  426 ? -19.519 9.410   -20.241 1.00 90.85 426 A  1 
ATOM   3353 C CA  . CYS A  1  426 ? -19.646 8.025   -19.790 1.00 90.90 426 A  1 
ATOM   3354 C C   . CYS A  1  426 ? -20.940 7.757   -19.018 1.00 91.08 426 A  1 
ATOM   3355 O O   . CYS A  1  426 ? -21.355 6.603   -18.902 1.00 87.35 426 A  1 
ATOM   3356 C CB  . CYS A  1  426 ? -18.450 7.663   -18.901 1.00 90.81 426 A  1 
ATOM   3357 S SG  . CYS A  1  426 ? -16.817 7.782   -19.693 1.00 90.36 426 A  1 
ATOM   3358 N N   . VAL A  1  427 ? -21.546 8.792   -18.456 1.00 88.26 427 A  1 
ATOM   3359 C CA  . VAL A  1  427 ? -22.624 8.664   -17.457 1.00 84.82 427 A  1 
ATOM   3360 C C   . VAL A  1  427 ? -23.968 9.237   -17.907 1.00 81.79 427 A  1 
ATOM   3361 O O   . VAL A  1  427 ? -24.960 9.080   -17.191 1.00 77.80 427 A  1 
ATOM   3362 C CB  . VAL A  1  427 ? -22.197 9.267   -16.107 1.00 84.22 427 A  1 
ATOM   3363 C CG1 . VAL A  1  427 ? -21.003 8.525   -15.508 1.00 76.73 427 A  1 
ATOM   3364 C CG2 . VAL A  1  427 ? -21.843 10.758  -16.203 1.00 76.99 427 A  1 
ATOM   3365 N N   . ASN A  1  428 ? -24.001 9.876   -19.046 1.00 80.17 428 A  1 
ATOM   3366 C CA  . ASN A  1  428 ? -25.202 10.443  -19.664 1.00 76.71 428 A  1 
ATOM   3367 C C   . ASN A  1  428 ? -25.618 9.710   -20.940 1.00 69.03 428 A  1 
ATOM   3368 O O   . ASN A  1  428 ? -24.743 9.187   -21.649 1.00 63.98 428 A  1 
ATOM   3369 C CB  . ASN A  1  428 ? -24.996 11.929  -19.941 1.00 71.30 428 A  1 
ATOM   3370 C CG  . ASN A  1  428 ? -24.962 12.790  -18.687 1.00 64.91 428 A  1 
ATOM   3371 O OD1 . ASN A  1  428 ? -25.709 12.628  -17.728 1.00 57.91 428 A  1 
ATOM   3372 N ND2 . ASN A  1  428 ? -24.098 13.778  -18.655 1.00 55.35 428 A  1 
ATOM   3373 O OXT . ASN A  1  428 ? -26.843 9.724   -21.218 1.00 55.57 428 A  1 
HETATM 3374 C C1  . OLA B  2  .   ? 10.227  -4.599  1.186   1.00 29.38 1   B  1 
HETATM 3375 O O1  . OLA B  2  .   ? 10.622  -3.524  0.779   1.00 30.76 1   B  1 
HETATM 3376 O O2  . OLA B  2  .   ? 9.057   -4.868  1.370   1.00 31.12 1   B  1 
HETATM 3377 C C2  . OLA B  2  .   ? 11.161  -5.602  1.464   1.00 29.30 1   B  1 
HETATM 3378 C C3  . OLA B  2  .   ? 12.397  -5.357  0.851   1.00 28.00 1   B  1 
HETATM 3379 C C4  . OLA B  2  .   ? 13.327  -6.346  1.270   1.00 26.54 1   B  1 
HETATM 3380 C C5  . OLA B  2  .   ? 14.569  -6.163  0.637   1.00 25.20 1   B  1 
HETATM 3381 C C6  . OLA B  2  .   ? 15.478  -7.124  1.146   1.00 24.91 1   B  1 
HETATM 3382 C C7  . OLA B  2  .   ? 16.705  -6.976  0.545   1.00 23.39 1   B  1 
HETATM 3383 C C8  . OLA B  2  .   ? 17.603  -7.860  1.136   1.00 21.92 1   B  1 
HETATM 3384 C C9  . OLA B  2  .   ? 18.754  -7.797  0.614   1.00 21.13 1   B  1 
HETATM 3385 C C10 . OLA B  2  .   ? 19.726  -8.400  0.939   1.00 18.11 1   B  1 
HETATM 3386 C C11 . OLA B  2  .   ? 20.757  -8.420  0.378   1.00 18.85 1   B  1 
HETATM 3387 C C12 . OLA B  2  .   ? 21.724  -9.143  0.947   1.00 17.33 1   B  1 
HETATM 3388 C C13 . OLA B  2  .   ? 22.814  -9.090  0.145   1.00 19.62 1   B  1 
HETATM 3389 C C14 . OLA B  2  .   ? 23.805  -9.879  0.675   1.00 18.09 1   B  1 
HETATM 3390 C C15 . OLA B  2  .   ? 24.927  -9.793  -0.154  1.00 18.41 1   B  1 
HETATM 3391 C C16 . OLA B  2  .   ? 25.935  -10.666 0.317   1.00 16.52 1   B  1 
HETATM 3392 C C17 . OLA B  2  .   ? 27.117  -10.493 -0.452  1.00 12.66 1   B  1 
HETATM 3393 C C18 . OLA B  2  .   ? 28.169  -11.413 -0.094  1.00 9.67  1   B  1 
HETATM 3394 C C1  . OLA C  3  .   ? 10.213  -7.631  5.790   1.00 22.46 1   C  1 
HETATM 3395 O O1  . OLA C  3  .   ? 10.588  -6.502  5.572   1.00 24.23 1   C  1 
HETATM 3396 O O2  . OLA C  3  .   ? 9.070   -7.927  6.079   1.00 23.28 1   C  1 
HETATM 3397 C C2  . OLA C  3  .   ? 11.134  -8.702  5.695   1.00 22.32 1   C  1 
HETATM 3398 C C3  . OLA C  3  .   ? 12.429  -8.263  5.360   1.00 21.28 1   C  1 
HETATM 3399 C C4  . OLA C  3  .   ? 13.277  -9.396  5.211   1.00 20.66 1   C  1 
HETATM 3400 C C5  . OLA C  3  .   ? 14.596  -9.018  4.887   1.00 19.93 1   C  1 
HETATM 3401 C C6  . OLA C  3  .   ? 15.356  -10.196 4.703   1.00 20.51 1   C  1 
HETATM 3402 C C7  . OLA C  3  .   ? 16.647  -9.908  4.287   1.00 18.82 1   C  1 
HETATM 3403 C C8  . OLA C  3  .   ? 17.346  -11.070 4.127   1.00 18.17 1   C  1 
HETATM 3404 C C9  . OLA C  3  .   ? 18.462  -10.925 3.621   1.00 17.83 1   C  1 
HETATM 3405 C C10 . OLA C  3  .   ? 19.340  -11.608 3.466   1.00 14.51 1   C  1 
HETATM 3406 C C11 . OLA C  3  .   ? 19.941  -12.203 2.710   1.00 14.82 1   C  1 
HETATM 3407 C C12 . OLA C  3  .   ? 21.210  -12.466 2.992   1.00 14.40 1   C  1 
HETATM 3408 C C13 . OLA C  3  .   ? 21.787  -13.205 2.015   1.00 15.88 1   C  1 
HETATM 3409 C C14 . OLA C  3  .   ? 23.115  -13.388 2.322   1.00 14.66 1   C  1 
HETATM 3410 C C15 . OLA C  3  .   ? 23.729  -14.169 1.370   1.00 14.06 1   C  1 
HETATM 3411 C C16 . OLA C  3  .   ? 25.074  -14.378 1.736   1.00 12.55 1   C  1 
HETATM 3412 C C17 . OLA C  3  .   ? 25.747  -15.213 0.790   1.00 9.31  1   C  1 
HETATM 3413 C C18 . OLA C  3  .   ? 27.112  -15.518 1.155   1.00 7.66  1   C  1 
HETATM 3414 C C1  . OLA D  4  .   ? 14.630  2.196   -3.872  1.00 20.26 1   D  1 
HETATM 3415 O O1  . OLA D  4  .   ? 15.014  2.978   -3.007  1.00 20.36 1   D  1 
HETATM 3416 O O2  . OLA D  4  .   ? 13.676  2.413   -4.600  1.00 20.93 1   D  1 
HETATM 3417 C C2  . OLA D  4  .   ? 15.330  1.005   -4.043  1.00 19.65 1   D  1 
HETATM 3418 C C3  . OLA D  4  .   ? 16.595  1.229   -4.609  1.00 18.86 1   D  1 
HETATM 3419 C C4  . OLA D  4  .   ? 17.381  0.059   -4.422  1.00 20.03 1   D  1 
HETATM 3420 C C5  . OLA D  4  .   ? 18.610  0.132   -5.128  1.00 17.81 1   D  1 
HETATM 3421 C C6  . OLA D  4  .   ? 19.426  -0.974  -4.746  1.00 18.85 1   D  1 
HETATM 3422 C C7  . OLA D  4  .   ? 20.593  -1.036  -5.515  1.00 16.63 1   D  1 
HETATM 3423 C C8  . OLA D  4  .   ? 21.382  -2.061  -5.020  1.00 16.88 1   D  1 
HETATM 3424 C C9  . OLA D  4  .   ? 22.470  -2.176  -5.655  1.00 14.63 1   D  1 
HETATM 3425 C C10 . OLA D  4  .   ? 23.356  -2.931  -5.420  1.00 12.71 1   D  1 
HETATM 3426 C C11 . OLA D  4  .   ? 24.367  -3.054  -6.023  1.00 13.33 1   D  1 
HETATM 3427 C C12 . OLA D  4  .   ? 25.279  -3.925  -5.587  1.00 11.92 1   D  1 
HETATM 3428 C C13 . OLA D  4  .   ? 26.347  -3.895  -6.453  1.00 14.43 1   D  1 
HETATM 3429 C C14 . OLA D  4  .   ? 27.246  -4.906  -6.131  1.00 12.84 1   D  1 
HETATM 3430 C C15 . OLA D  4  .   ? 28.306  -4.862  -7.036  1.00 12.69 1   D  1 
HETATM 3431 C C16 . OLA D  4  .   ? 29.165  -5.983  -6.819  1.00 10.43 1   D  1 
HETATM 3432 C C17 . OLA D  4  .   ? 30.290  -5.935  -7.696  1.00 7.72  1   D  1 
HETATM 3433 C C18 . OLA D  4  .   ? 31.166  -7.083  -7.550  1.00 6.71  1   D  1 
HETATM 3434 C C1  . OLA E  5  .   ? 10.511  -7.734  12.417  1.00 18.56 1   E  1 
HETATM 3435 O O1  . OLA E  5  .   ? 10.559  -8.510  13.369  1.00 17.12 1   E  1 
HETATM 3436 O O2  . OLA E  5  .   ? 9.628   -6.926  12.240  1.00 19.80 1   E  1 
HETATM 3437 C C2  . OLA E  5  .   ? 11.520  -7.777  11.435  1.00 19.07 1   E  1 
HETATM 3438 C C3  . OLA E  5  .   ? 12.494  -8.748  11.731  1.00 17.96 1   E  1 
HETATM 3439 C C4  . OLA E  5  .   ? 13.463  -8.765  10.687  1.00 19.05 1   E  1 
HETATM 3440 C C5  . OLA E  5  .   ? 14.488  -9.717  10.951  1.00 18.53 1   E  1 
HETATM 3441 C C6  . OLA E  5  .   ? 15.386  -9.722  9.844   1.00 19.82 1   E  1 
HETATM 3442 C C7  . OLA E  5  .   ? 16.429  -10.610 10.073  1.00 18.37 1   E  1 
HETATM 3443 C C8  . OLA E  5  .   ? 17.190  -10.678 8.934   1.00 18.19 1   E  1 
HETATM 3444 C C9  . OLA E  5  .   ? 18.255  -11.328 9.086   1.00 17.13 1   E  1 
HETATM 3445 C C10 . OLA E  5  .   ? 19.036  -11.616 8.247   1.00 14.58 1   E  1 
HETATM 3446 C C11 . OLA E  5  .   ? 20.182  -11.802 8.362   1.00 14.71 1   E  1 
HETATM 3447 C C12 . OLA E  5  .   ? 20.809  -12.304 7.303   1.00 13.62 1   E  1 
HETATM 3448 C C13 . OLA E  5  .   ? 22.153  -12.234 7.532   1.00 15.42 1   E  1 
HETATM 3449 C C14 . OLA E  5  .   ? 22.812  -12.924 6.549   1.00 14.10 1   E  1 
HETATM 3450 C C15 . OLA E  5  .   ? 24.179  -12.839 6.808   1.00 13.45 1   E  1 
HETATM 3451 C C16 . OLA E  5  .   ? 24.888  -13.658 5.904   1.00 11.91 1   E  1 
HETATM 3452 C C17 . OLA E  5  .   ? 26.284  -13.522 6.140   1.00 9.67  1   E  1 
HETATM 3453 C C18 . OLA E  5  .   ? 27.086  -14.404 5.322   1.00 7.34  1   E  1 
HETATM 3454 C C1  . OLA F  6  .   ? 13.114  -0.897  0.943   1.00 19.72 1   F  1 
HETATM 3455 O O1  . OLA F  6  .   ? 12.938  -0.242  -0.059  1.00 21.22 1   F  1 
HETATM 3456 O O2  . OLA F  6  .   ? 12.350  -0.907  1.890   1.00 19.79 1   F  1 
HETATM 3457 C C2  . OLA F  6  .   ? 14.279  -1.690  1.070   1.00 18.91 1   F  1 
HETATM 3458 C C3  . OLA F  6  .   ? 14.966  -1.881  -0.149  1.00 19.58 1   F  1 
HETATM 3459 C C4  . OLA F  6  .   ? 16.192  -2.537  0.102   1.00 19.68 1   F  1 
HETATM 3460 C C5  . OLA F  6  .   ? 16.903  -2.869  -1.073  1.00 19.49 1   F  1 
HETATM 3461 C C6  . OLA F  6  .   ? 18.141  -3.471  -0.696  1.00 19.16 1   F  1 
HETATM 3462 C C7  . OLA F  6  .   ? 18.887  -3.917  -1.814  1.00 18.15 1   F  1 
HETATM 3463 C C8  . OLA F  6  .   ? 20.054  -4.527  -1.347  1.00 17.64 1   F  1 
HETATM 3464 C C9  . OLA F  6  .   ? 20.869  -4.951  -2.256  1.00 15.88 1   F  1 
HETATM 3465 C C10 . OLA F  6  .   ? 21.889  -5.553  -2.092  1.00 14.14 1   F  1 
HETATM 3466 C C11 . OLA F  6  .   ? 22.723  -5.892  -2.866  1.00 14.26 1   F  1 
HETATM 3467 C C12 . OLA F  6  .   ? 23.771  -6.566  -2.344  1.00 13.16 1   F  1 
HETATM 3468 C C13 . OLA F  6  .   ? 24.749  -6.754  -3.299  1.00 15.00 1   F  1 
HETATM 3469 C C14 . OLA F  6  .   ? 25.835  -7.445  -2.740  1.00 13.78 1   F  1 
HETATM 3470 C C15 . OLA F  6  .   ? 26.887  -7.473  -3.636  1.00 13.47 1   F  1 
HETATM 3471 C C16 . OLA F  6  .   ? 28.008  -8.140  -3.048  1.00 11.85 1   F  1 
HETATM 3472 C C17 . OLA F  6  .   ? 29.142  -8.089  -3.902  1.00 9.38  1   F  1 
HETATM 3473 C C18 . OLA F  6  .   ? 30.282  -8.809  -3.371  1.00 7.28  1   F  1 
HETATM 3474 C C1  . OLA G  7  .   ? 8.643   -11.511 10.514  1.00 14.84 1   G  1 
HETATM 3475 O O1  . OLA G  7  .   ? 8.496   -10.954 9.439   1.00 15.23 1   G  1 
HETATM 3476 O O2  . OLA G  7  .   ? 7.739   -11.688 11.302  1.00 13.00 1   G  1 
HETATM 3477 C C2  . OLA G  7  .   ? 9.937   -11.988 10.849  1.00 13.13 1   G  1 
HETATM 3478 C C3  . OLA G  7  .   ? 10.470  -12.807 9.840   1.00 11.50 1   G  1 
HETATM 3479 C C4  . OLA G  7  .   ? 11.808  -13.132 10.157  1.00 11.14 1   G  1 
HETATM 3480 C C5  . OLA G  7  .   ? 12.374  -14.003 9.187   1.00 9.23  1   G  1 
HETATM 3481 C C6  . OLA G  7  .   ? 13.733  -14.222 9.499   1.00 9.86  1   G  1 
HETATM 3482 C C7  . OLA G  7  .   ? 14.347  -15.028 8.517   1.00 8.64  1   G  1 
HETATM 3483 C C8  . OLA G  7  .   ? 15.677  -15.230 8.863   1.00 8.39  1   G  1 
HETATM 3484 C C9  . OLA G  7  .   ? 16.364  -15.787 7.941   1.00 7.34  1   G  1 
HETATM 3485 C C10 . OLA G  7  .   ? 17.520  -16.117 7.958   1.00 6.30  1   G  1 
HETATM 3486 C C11 . OLA G  7  .   ? 18.231  -16.411 7.046   1.00 6.30  1   G  1 
HETATM 3487 C C12 . OLA G  7  .   ? 19.473  -16.815 7.358   1.00 6.13  1   G  1 
HETATM 3488 C C13 . OLA G  7  .   ? 20.215  -16.938 6.214   1.00 7.22  1   G  1 
HETATM 3489 C C14 . OLA G  7  .   ? 21.467  -17.459 6.526   1.00 7.05  1   G  1 
HETATM 3490 C C15 . OLA G  7  .   ? 22.245  -17.501 5.379   1.00 7.28  1   G  1 
HETATM 3491 C C16 . OLA G  7  .   ? 23.496  -18.101 5.689   1.00 6.20  1   G  1 
HETATM 3492 C C17 . OLA G  7  .   ? 24.348  -18.085 4.553   1.00 4.69  1   G  1 
HETATM 3493 C C18 . OLA G  7  .   ? 25.624  -18.754 4.785   1.00 4.31  1   G  1 
HETATM 3494 C C1  . OLA H  8  .   ? 11.519  -4.662  -6.380  1.00 16.13 1   H  1 
HETATM 3495 O O1  . OLA H  8  .   ? 11.579  -4.762  -5.160  1.00 16.82 1   H  1 
HETATM 3496 O O2  . OLA H  8  .   ? 10.595  -4.141  -6.961  1.00 15.85 1   H  1 
HETATM 3497 C C2  . OLA H  8  .   ? 12.585  -5.174  -7.175  1.00 14.84 1   H  1 
HETATM 3498 C C3  . OLA H  8  .   ? 13.417  -6.044  -6.444  1.00 14.19 1   H  1 
HETATM 3499 C C4  . OLA H  8  .   ? 14.544  -6.417  -7.237  1.00 13.60 1   H  1 
HETATM 3500 C C5  . OLA H  8  .   ? 15.388  -7.332  -6.548  1.00 12.50 1   H  1 
HETATM 3501 C C6  . OLA H  8  .   ? 16.528  -7.616  -7.358  1.00 11.57 1   H  1 
HETATM 3502 C C7  . OLA H  8  .   ? 17.372  -8.510  -6.717  1.00 9.92  1   H  1 
HETATM 3503 C C8  . OLA H  8  .   ? 18.465  -8.735  -7.550  1.00 8.45  1   H  1 
HETATM 3504 C C9  . OLA H  8  .   ? 19.287  -9.588  -7.058  1.00 7.11  1   H  1 
HETATM 3505 C C10 . OLA H  8  .   ? 20.310  -10.009 -7.538  1.00 6.03  1   H  1 
HETATM 3506 C C11 . OLA H  8  .   ? 21.078  -10.821 -7.063  1.00 6.52  1   H  1 
HETATM 3507 C C12 . OLA H  8  .   ? 22.152  -11.136 -7.815  1.00 6.55  1   H  1 
HETATM 3508 C C13 . OLA H  8  .   ? 22.936  -12.049 -7.136  1.00 7.51  1   H  1 
HETATM 3509 C C14 . OLA H  8  .   ? 24.047  -12.400 -7.903  1.00 6.39  1   H  1 
HETATM 3510 C C15 . OLA H  8  .   ? 24.828  -13.330 -7.185  1.00 6.50  1   H  1 
HETATM 3511 C C16 . OLA H  8  .   ? 25.969  -13.694 -7.943  1.00 5.48  1   H  1 
HETATM 3512 C C17 . OLA H  8  .   ? 26.762  -14.633 -7.208  1.00 4.21  1   H  1 
HETATM 3513 C C18 . OLA H  8  .   ? 27.970  -15.037 -7.901  1.00 3.65  1   H  1 
HETATM 3514 C C1  . OLA I  9  .   ? 12.392  -5.082  -12.110 1.00 15.03 1   I  1 
HETATM 3515 O O1  . OLA I  9  .   ? 12.772  -4.444  -13.073 1.00 17.27 1   I  1 
HETATM 3516 O O2  . OLA I  9  .   ? 11.279  -4.959  -11.647 1.00 16.81 1   I  1 
HETATM 3517 C C2  . OLA I  9  .   ? 13.272  -6.008  -11.510 1.00 15.23 1   I  1 
HETATM 3518 C C3  . OLA I  9  .   ? 14.280  -6.406  -12.376 1.00 11.87 1   I  1 
HETATM 3519 C C4  . OLA I  9  .   ? 15.133  -7.294  -11.712 1.00 12.71 1   I  1 
HETATM 3520 C C5  . OLA I  9  .   ? 16.158  -7.749  -12.575 1.00 10.87 1   I  1 
HETATM 3521 C C6  . OLA I  9  .   ? 16.992  -8.630  -11.862 1.00 10.52 1   I  1 
HETATM 3522 C C7  . OLA I  9  .   ? 17.998  -9.152  -12.706 1.00 9.26  1   I  1 
HETATM 3523 C C8  . OLA I  9  .   ? 18.800  -10.030 -11.978 1.00 9.92  1   I  1 
HETATM 3524 C C9  . OLA I  9  .   ? 19.735  -10.562 -12.622 1.00 8.73  1   I  1 
HETATM 3525 C C10 . OLA I  9  .   ? 20.542  -11.336 -12.383 1.00 8.09  1   I  1 
HETATM 3526 C C11 . OLA I  9  .   ? 20.921  -12.288 -11.862 1.00 10.23 1   I  1 
HETATM 3527 C C12 . OLA I  9  .   ? 22.097  -12.810 -12.230 1.00 10.17 1   I  1 
HETATM 3528 C C13 . OLA I  9  .   ? 22.393  -13.953 -11.513 1.00 11.44 1   I  1 
HETATM 3529 C C14 . OLA I  9  .   ? 23.630  -14.442 -11.904 1.00 9.54  1   I  1 
HETATM 3530 C C15 . OLA I  9  .   ? 23.969  -15.569 -11.151 1.00 10.24 1   I  1 
HETATM 3531 C C16 . OLA I  9  .   ? 25.259  -16.016 -11.535 1.00 9.72  1   I  1 
HETATM 3532 C C17 . OLA I  9  .   ? 25.652  -17.164 -10.763 1.00 6.45  1   I  1 
HETATM 3533 C C18 . OLA I  9  .   ? 26.970  -17.653 -11.090 1.00 5.65  1   I  1 
HETATM 3534 C C1  . OLA J  10 .   ? 11.886  -3.465  11.506  1.00 17.15 1   J  1 
HETATM 3535 O O1  . OLA J  10 .   ? 12.084  -3.744  12.681  1.00 17.61 1   J  1 
HETATM 3536 O O2  . OLA J  10 .   ? 10.823  -3.049  11.089  1.00 17.08 1   J  1 
HETATM 3537 C C2  . OLA J  10 .   ? 12.912  -3.636  10.564  1.00 17.60 1   J  1 
HETATM 3538 C C3  . OLA J  10 .   ? 14.067  -4.217  11.090  1.00 16.29 1   J  1 
HETATM 3539 C C4  . OLA J  10 .   ? 14.998  -4.392  10.043  1.00 16.85 1   J  1 
HETATM 3540 C C5  . OLA J  10 .   ? 16.178  -5.059  10.466  1.00 16.15 1   J  1 
HETATM 3541 C C6  . OLA J  10 .   ? 17.002  -5.258  9.326   1.00 15.69 1   J  1 
HETATM 3542 C C7  . OLA J  10 .   ? 18.204  -5.861  9.649   1.00 14.71 1   J  1 
HETATM 3543 C C8  . OLA J  10 .   ? 18.946  -5.951  8.499   1.00 13.85 1   J  1 
HETATM 3544 C C9  . OLA J  10 .   ? 20.044  -6.477  8.627   1.00 13.59 1   J  1 
HETATM 3545 C C10 . OLA J  10 .   ? 20.919  -6.604  7.865   1.00 12.33 1   J  1 
HETATM 3546 C C11 . OLA J  10 .   ? 21.374  -7.345  7.138   1.00 12.05 1   J  1 
HETATM 3547 C C12 . OLA J  10 .   ? 22.587  -7.137  6.632   1.00 12.10 1   J  1 
HETATM 3548 C C13 . OLA J  10 .   ? 22.945  -8.212  5.887   1.00 12.98 1   J  1 
HETATM 3549 C C14 . OLA J  10 .   ? 24.257  -8.076  5.481   1.00 12.64 1   J  1 
HETATM 3550 C C15 . OLA J  10 .   ? 24.690  -9.233  4.873   1.00 12.55 1   J  1 
HETATM 3551 C C16 . OLA J  10 .   ? 26.077  -9.138  4.599   1.00 11.79 1   J  1 
HETATM 3552 C C17 . OLA J  10 .   ? 26.580  -10.360 4.097   1.00 9.90  1   J  1 
HETATM 3553 C C18 . OLA J  10 .   ? 28.007  -10.371 3.934   1.00 7.50  1   J  1 
HETATM 3554 C C1  . OLA K  11 .   ? 15.854  7.223   -4.368  1.00 12.43 1   K  1 
HETATM 3555 O O1  . OLA K  11 .   ? 16.399  8.280   -4.123  1.00 12.98 1   K  1 
HETATM 3556 O O2  . OLA K  11 .   ? 14.652  7.111   -4.480  1.00 13.13 1   K  1 
HETATM 3557 C C2  . OLA K  11 .   ? 16.625  6.059   -4.554  1.00 12.62 1   K  1 
HETATM 3558 C C3  . OLA K  11 .   ? 18.007  6.296   -4.491  1.00 11.48 1   K  1 
HETATM 3559 C C4  . OLA K  11 .   ? 18.692  5.084   -4.747  1.00 12.89 1   K  1 
HETATM 3560 C C5  . OLA K  11 .   ? 20.092  5.233   -4.623  1.00 11.60 1   K  1 
HETATM 3561 C C6  . OLA K  11 .   ? 20.704  3.994   -4.913  1.00 12.04 1   K  1 
HETATM 3562 C C7  . OLA K  11 .   ? 22.076  4.065   -4.777  1.00 11.66 1   K  1 
HETATM 3563 C C8  . OLA K  11 .   ? 22.616  2.836   -5.084  1.00 11.77 1   K  1 
HETATM 3564 C C9  . OLA K  11 .   ? 23.874  2.793   -4.974  1.00 11.36 1   K  1 
HETATM 3565 C C10 . OLA K  11 .   ? 24.585  1.838   -5.149  1.00 10.77 1   K  1 
HETATM 3566 C C11 . OLA K  11 .   ? 25.783  1.726   -4.976  1.00 10.73 1   K  1 
HETATM 3567 C C12 . OLA K  11 .   ? 26.327  0.527   -5.234  1.00 10.60 1   K  1 
HETATM 3568 C C13 . OLA K  11 .   ? 27.673  0.583   -4.968  1.00 11.91 1   K  1 
HETATM 3569 C C14 . OLA K  11 .   ? 28.278  -0.628  -5.277  1.00 11.13 1   K  1 
HETATM 3570 C C15 . OLA K  11 .   ? 29.646  -0.547  -4.998  1.00 10.85 1   K  1 
HETATM 3571 C C16 . OLA K  11 .   ? 30.299  -1.759  -5.355  1.00 9.89  1   K  1 
HETATM 3572 C C17 . OLA K  11 .   ? 31.709  -1.671  -5.107  1.00 7.51  1   K  1 
HETATM 3573 C C18 . OLA K  11 .   ? 32.443  -2.845  -5.537  1.00 6.63  1   K  1 
HETATM 3574 C C1  . OLA L  12 .   ? 11.640  -11.438 16.472  1.00 6.37  1   L  1 
HETATM 3575 O O1  . OLA L  12 .   ? 12.054  -11.687 17.592  1.00 6.03  1   L  1 
HETATM 3576 O O2  . OLA L  12 .   ? 10.547  -10.952 16.276  1.00 6.26  1   L  1 
HETATM 3577 C C2  . OLA L  12 .   ? 12.425  -11.723 15.340  1.00 7.14  1   L  1 
HETATM 3578 C C3  . OLA L  12 .   ? 13.602  -12.409 15.660  1.00 6.83  1   L  1 
HETATM 3579 C C4  . OLA L  12 .   ? 14.321  -12.689 14.471  1.00 7.96  1   L  1 
HETATM 3580 C C5  . OLA L  12 .   ? 15.518  -13.393 14.738  1.00 6.00  1   L  1 
HETATM 3581 C C6  . OLA L  12 .   ? 16.186  -13.645 13.508  1.00 7.15  1   L  1 
HETATM 3582 C C7  . OLA L  12 .   ? 17.399  -14.328 13.715  1.00 6.52  1   L  1 
HETATM 3583 C C8  . OLA L  12 .   ? 18.004  -14.563 12.498  1.00 6.85  1   L  1 
HETATM 3584 C C9  . OLA L  12 .   ? 19.113  -15.194 12.601  1.00 5.72  1   L  1 
HETATM 3585 C C10 . OLA L  12 .   ? 19.845  -15.546 11.726  1.00 5.26  1   L  1 
HETATM 3586 C C11 . OLA L  12 .   ? 20.889  -16.096 11.844  1.00 4.90  1   L  1 
HETATM 3587 C C12 . OLA L  12 .   ? 21.550  -16.407 10.725  1.00 4.93  1   L  1 
HETATM 3588 C C13 . OLA L  12 .   ? 22.724  -17.040 11.073  1.00 4.93  1   L  1 
HETATM 3589 C C14 . OLA L  12 .   ? 23.444  -17.402 9.951   1.00 5.14  1   L  1 
HETATM 3590 C C15 . OLA L  12 .   ? 24.631  -18.032 10.359  1.00 4.85  1   L  1 
HETATM 3591 C C16 . OLA L  12 .   ? 25.414  -18.389 9.219   1.00 4.81  1   L  1 
HETATM 3592 C C17 . OLA L  12 .   ? 26.631  -19.023 9.645   1.00 3.75  1   L  1 
HETATM 3593 C C18 . OLA L  12 .   ? 27.498  -19.402 8.549   1.00 3.36  1   L  1 
HETATM 3594 C C1  . OLA M  13 .   ? 13.958  6.198   3.530   1.00 12.99 1   M  1 
HETATM 3595 O O1  . OLA M  13 .   ? 13.895  5.280   4.333   1.00 15.61 1   M  1 
HETATM 3596 O O2  . OLA M  13 .   ? 12.973  6.768   3.089   1.00 14.60 1   M  1 
HETATM 3597 C C2  . OLA M  13 .   ? 15.199  6.627   3.077   1.00 12.64 1   M  1 
HETATM 3598 C C3  . OLA M  13 .   ? 16.247  5.817   3.524   1.00 12.55 1   M  1 
HETATM 3599 C C4  . OLA M  13 .   ? 17.468  6.298   2.998   1.00 12.38 1   M  1 
HETATM 3600 C C5  . OLA M  13 .   ? 18.552  5.417   3.254   1.00 12.68 1   M  1 
HETATM 3601 C C6  . OLA M  13 .   ? 19.711  5.966   2.651   1.00 12.27 1   M  1 
HETATM 3602 C C7  . OLA M  13 .   ? 20.761  5.069   2.553   1.00 12.08 1   M  1 
HETATM 3603 C C8  . OLA M  13 .   ? 21.830  5.722   1.973   1.00 12.08 1   M  1 
HETATM 3604 C C9  . OLA M  13 .   ? 22.706  4.995   1.487   1.00 11.68 1   M  1 
HETATM 3605 C C10 . OLA M  13 .   ? 23.707  5.285   0.883   1.00 10.54 1   M  1 
HETATM 3606 C C11 . OLA M  13 .   ? 24.387  4.631   0.161   1.00 10.86 1   M  1 
HETATM 3607 C C12 . OLA M  13 .   ? 25.530  5.122   -0.357  1.00 10.68 1   M  1 
HETATM 3608 C C13 . OLA M  13 .   ? 26.184  4.113   -0.996  1.00 11.16 1   M  1 
HETATM 3609 C C14 . OLA M  13 .   ? 27.481  4.421   -1.305  1.00 10.25 1   M  1 
HETATM 3610 C C15 . OLA M  13 .   ? 28.180  3.242   -1.527  1.00 10.79 1   M  1 
HETATM 3611 C C16 . OLA M  13 .   ? 29.514  3.483   -1.936  1.00 9.79  1   M  1 
HETATM 3612 C C17 . OLA M  13 .   ? 30.266  2.267   -1.894  1.00 8.57  1   M  1 
HETATM 3613 C C18 . OLA M  13 .   ? 31.568  2.351   -2.492  1.00 6.54  1   M  1 
HETATM 3614 C C1  . OLA N  14 .   ? 16.125  1.766   16.706  1.00 8.26  1   N  1 
HETATM 3615 O O1  . OLA N  14 .   ? 15.500  0.763   17.020  1.00 11.45 1   N  1 
HETATM 3616 O O2  . OLA N  14 .   ? 15.619  2.873   16.677  1.00 9.90  1   N  1 
HETATM 3617 C C2  . OLA N  14 .   ? 17.467  1.656   16.320  1.00 10.59 1   N  1 
HETATM 3618 C C3  . OLA N  14 .   ? 18.004  0.362   16.534  1.00 10.65 1   N  1 
HETATM 3619 C C4  . OLA N  14 .   ? 19.321  0.337   16.021  1.00 12.11 1   N  1 
HETATM 3620 C C5  . OLA N  14 .   ? 19.939  -0.928  16.188  1.00 12.01 1   N  1 
HETATM 3621 C C6  . OLA N  14 .   ? 21.182  -0.904  15.495  1.00 12.42 1   N  1 
HETATM 3622 C C7  . OLA N  14 .   ? 21.883  -2.089  15.673  1.00 11.93 1   N  1 
HETATM 3623 C C8  . OLA N  14 .   ? 23.005  -2.041  14.865  1.00 12.91 1   N  1 
HETATM 3624 C C9  . OLA N  14 .   ? 23.816  -2.996  14.990  1.00 11.84 1   N  1 
HETATM 3625 C C10 . OLA N  14 .   ? 24.741  -3.262  14.323  1.00 10.95 1   N  1 
HETATM 3626 C C11 . OLA N  14 .   ? 25.734  -3.869  14.406  1.00 11.34 1   N  1 
HETATM 3627 C C12 . OLA N  14 .   ? 26.398  -4.150  13.272  1.00 10.69 1   N  1 
HETATM 3628 C C13 . OLA N  14 .   ? 27.611  -4.669  13.547  1.00 11.09 1   N  1 
HETATM 3629 C C14 . OLA N  14 .   ? 28.253  -5.039  12.378  1.00 10.18 1   N  1 
HETATM 3630 C C15 . OLA N  14 .   ? 29.534  -5.512  12.668  1.00 10.18 1   N  1 
HETATM 3631 C C16 . OLA N  14 .   ? 30.194  -5.923  11.493  1.00 9.45  1   N  1 
HETATM 3632 C C17 . OLA N  14 .   ? 31.503  -6.394  11.805  1.00 7.44  1   N  1 
HETATM 3633 C C18 . OLA N  14 .   ? 32.245  -6.853  10.653  1.00 6.42  1   N  1 
HETATM 3634 C C1  . OLA O  15 .   ? 13.950  -0.580  -10.687 1.00 9.03  1   O  1 
HETATM 3635 O O1  . OLA O  15 .   ? 14.495  0.300   -10.040 1.00 10.92 1   O  1 
HETATM 3636 O O2  . OLA O  15 .   ? 12.762  -0.570  -10.952 1.00 10.40 1   O  1 
HETATM 3637 C C2  . OLA O  15 .   ? 14.708  -1.655  -11.188 1.00 9.60  1   O  1 
HETATM 3638 C C3  . OLA O  15 .   ? 15.810  -1.928  -10.377 1.00 7.90  1   O  1 
HETATM 3639 C C4  . OLA O  15 .   ? 16.575  -2.969  -10.956 1.00 7.93  1   O  1 
HETATM 3640 C C5  . OLA O  15 .   ? 17.685  -3.301  -10.160 1.00 7.06  1   O  1 
HETATM 3641 C C6  . OLA O  15 .   ? 18.439  -4.321  -10.831 1.00 6.60  1   O  1 
HETATM 3642 C C7  . OLA O  15 .   ? 19.593  -4.649  -10.133 1.00 6.97  1   O  1 
HETATM 3643 C C8  . OLA O  15 .   ? 20.288  -5.635  -10.847 1.00 6.75  1   O  1 
HETATM 3644 C C9  . OLA O  15 .   ? 21.445  -5.887  -10.385 1.00 6.41  1   O  1 
HETATM 3645 C C10 . OLA O  15 .   ? 22.249  -6.668  -10.765 1.00 5.72  1   O  1 
HETATM 3646 C C11 . OLA O  15 .   ? 23.418  -6.729  -10.443 1.00 6.75  1   O  1 
HETATM 3647 C C12 . OLA O  15 .   ? 24.157  -7.725  -10.914 1.00 6.45  1   O  1 
HETATM 3648 C C13 . OLA O  15 .   ? 25.451  -7.606  -10.451 1.00 7.53  1   O  1 
HETATM 3649 C C14 . OLA O  15 .   ? 26.186  -8.721  -10.799 1.00 6.58  1   O  1 
HETATM 3650 C C15 . OLA O  15 .   ? 27.493  -8.591  -10.332 1.00 7.69  1   O  1 
HETATM 3651 C C16 . OLA O  15 .   ? 28.247  -9.762  -10.643 1.00 6.59  1   O  1 
HETATM 3652 C C17 . OLA O  15 .   ? 29.590  -9.636  -10.194 1.00 5.34  1   O  1 
HETATM 3653 C C18 . OLA O  15 .   ? 30.416  -10.786 -10.498 1.00 4.34  1   O  1 
HETATM 3654 C C1  . OLA P  16 .   ? 12.876  -2.342  16.094  1.00 7.97  1   P  1 
HETATM 3655 O O1  . OLA P  16 .   ? 13.192  -1.184  15.837  1.00 10.22 1   P  1 
HETATM 3656 O O2  . OLA P  16 .   ? 11.726  -2.668  16.335  1.00 8.99  1   P  1 
HETATM 3657 C C2  . OLA P  16 .   ? 13.870  -3.348  16.123  1.00 8.10  1   P  1 
HETATM 3658 C C3  . OLA P  16 .   ? 14.975  -3.026  15.324  1.00 8.45  1   P  1 
HETATM 3659 C C4  . OLA P  16 .   ? 15.926  -4.102  15.377  1.00 8.82  1   P  1 
HETATM 3660 C C5  . OLA P  16 .   ? 17.077  -3.831  14.581  1.00 8.75  1   P  1 
HETATM 3661 C C6  . OLA P  16 .   ? 17.921  -4.963  14.592  1.00 9.25  1   P  1 
HETATM 3662 C C7  . OLA P  16 .   ? 19.073  -4.747  13.835  1.00 8.85  1   P  1 
HETATM 3663 C C8  . OLA P  16 .   ? 19.764  -5.925  13.743  1.00 9.20  1   P  1 
HETATM 3664 C C9  . OLA P  16 .   ? 20.908  -5.849  13.205  1.00 8.70  1   P  1 
HETATM 3665 C C10 . OLA P  16 .   ? 21.603  -6.695  12.773  1.00 8.43  1   P  1 
HETATM 3666 C C11 . OLA P  16 .   ? 22.762  -6.878  12.668  1.00 8.75  1   P  1 
HETATM 3667 C C12 . OLA P  16 .   ? 23.182  -7.724  11.722  1.00 8.33  1   P  1 
HETATM 3668 C C13 . OLA P  16 .   ? 24.512  -7.991  11.873  1.00 9.73  1   P  1 
HETATM 3669 C C14 . OLA P  16 .   ? 24.989  -8.690  10.769  1.00 9.11  1   P  1 
HETATM 3670 C C15 . OLA P  16 .   ? 26.294  -9.117  10.989  1.00 10.19 1   P  1 
HETATM 3671 C C16 . OLA P  16 .   ? 26.795  -9.763  9.827   1.00 9.52  1   P  1 
HETATM 3672 C C17 . OLA P  16 .   ? 28.086  -10.295 10.072  1.00 7.57  1   P  1 
HETATM 3673 C C18 . OLA P  16 .   ? 28.655  -10.945 8.919   1.00 6.45  1   P  1 
HETATM 3674 C C1  . OLA Q  17 .   ? 15.209  10.796  5.096   1.00 8.60  1   Q  1 
HETATM 3675 O O1  . OLA Q  17 .   ? 14.909  9.827   5.771   1.00 12.01 1   Q  1 
HETATM 3676 O O2  . OLA Q  17 .   ? 14.413  11.405  4.401   1.00 10.32 1   Q  1 
HETATM 3677 C C2  . OLA Q  17 .   ? 16.538  11.226  5.101   1.00 9.36  1   Q  1 
HETATM 3678 C C3  . OLA Q  17 .   ? 17.393  10.228  4.624   1.00 10.03 1   Q  1 
HETATM 3679 C C4  . OLA Q  17 .   ? 18.750  10.567  4.894   1.00 10.35 1   Q  1 
HETATM 3680 C C5  . OLA Q  17 .   ? 19.636  9.724   4.204   1.00 10.80 1   Q  1 
HETATM 3681 C C6  . OLA Q  17 .   ? 20.961  9.961   4.623   1.00 10.88 1   Q  1 
HETATM 3682 C C7  . OLA Q  17 .   ? 21.854  9.184   3.897   1.00 10.81 1   Q  1 
HETATM 3683 C C8  . OLA Q  17 .   ? 23.134  9.332   4.393   1.00 10.26 1   Q  1 
HETATM 3684 C C9  . OLA Q  17 .   ? 23.985  8.673   3.736   1.00 9.69  1   Q  1 
HETATM 3685 C C10 . OLA Q  17 .   ? 25.156  8.552   3.910   1.00 8.77  1   Q  1 
HETATM 3686 C C11 . OLA Q  17 .   ? 25.918  7.918   3.215   1.00 9.34  1   Q  1 
HETATM 3687 C C12 . OLA Q  17 .   ? 27.208  7.893   3.604   1.00 8.36  1   Q  1 
HETATM 3688 C C13 . OLA Q  17 .   ? 27.919  7.115   2.721   1.00 8.88  1   Q  1 
HETATM 3689 C C14 . OLA Q  17 .   ? 29.207  6.919   3.200   1.00 7.89  1   Q  1 
HETATM 3690 C C15 . OLA Q  17 .   ? 29.900  6.104   2.304   1.00 8.24  1   Q  1 
HETATM 3691 C C16 . OLA Q  17 .   ? 31.194  5.816   2.846   1.00 6.63  1   Q  1 
HETATM 3692 C C17 . OLA Q  17 .   ? 31.936  5.001   1.951   1.00 5.64  1   Q  1 
HETATM 3693 C C18 . OLA Q  17 .   ? 33.242  4.648   2.456   1.00 4.16  1   Q  1 
HETATM 3694 C C1  . OLA R  18 .   ? 13.109  -7.068  18.695  1.00 3.91  1   R  1 
HETATM 3695 O O1  . OLA R  18 .   ? 12.936  -6.038  19.334  1.00 5.01  1   R  1 
HETATM 3696 O O2  . OLA R  18 .   ? 12.241  -7.575  18.019  1.00 4.70  1   R  1 
HETATM 3697 C C2  . OLA R  18 .   ? 14.371  -7.675  18.777  1.00 4.70  1   R  1 
HETATM 3698 C C3  . OLA R  18 .   ? 14.800  -8.248  17.576  1.00 4.90  1   R  1 
HETATM 3699 C C4  . OLA R  18 .   ? 16.116  -8.742  17.739  1.00 5.56  1   R  1 
HETATM 3700 C C5  . OLA R  18 .   ? 16.631  -9.300  16.552  1.00 5.34  1   R  1 
HETATM 3701 C C6  . OLA R  18 .   ? 17.948  -9.754  16.794  1.00 5.79  1   R  1 
HETATM 3702 C C7  . OLA R  18 .   ? 18.513  -10.296 15.648  1.00 6.05  1   R  1 
HETATM 3703 C C8  . OLA R  18 .   ? 19.790  -10.744 15.962  1.00 6.15  1   R  1 
HETATM 3704 C C9  . OLA R  18 .   ? 20.425  -11.185 14.970  1.00 5.61  1   R  1 
HETATM 3705 C C10 . OLA R  18 .   ? 21.511  -11.649 14.971  1.00 5.57  1   R  1 
HETATM 3706 C C11 . OLA R  18 .   ? 22.128  -12.018 14.058  1.00 6.23  1   R  1 
HETATM 3707 C C12 . OLA R  18 .   ? 23.320  -12.551 14.300  1.00 5.78  1   R  1 
HETATM 3708 C C13 . OLA R  18 .   ? 23.880  -12.952 13.123  1.00 6.13  1   R  1 
HETATM 3709 C C14 . OLA R  18 .   ? 25.094  -13.573 13.350  1.00 5.44  1   R  1 
HETATM 3710 C C15 . OLA R  18 .   ? 25.638  -13.990 12.145  1.00 5.87  1   R  1 
HETATM 3711 C C16 . OLA R  18 .   ? 26.851  -14.677 12.352  1.00 5.20  1   R  1 
HETATM 3712 C C17 . OLA R  18 .   ? 27.393  -15.091 11.116  1.00 4.62  1   R  1 
HETATM 3713 C C18 . OLA R  18 .   ? 28.616  -15.876 11.249  1.00 3.70  1   R  1 
HETATM 3714 C C1  . OLA S  19 .   ? 42.917  -17.475 -13.104 1.00 7.78  1   S  1 
HETATM 3715 O O1  . OLA S  19 .   ? 43.031  -18.457 -12.373 1.00 8.46  1   S  1 
HETATM 3716 O O2  . OLA S  19 .   ? 43.754  -17.139 -13.916 1.00 6.73  1   S  1 
HETATM 3717 C C2  . OLA S  19 .   ? 41.762  -16.699 -13.011 1.00 7.17  1   S  1 
HETATM 3718 C C3  . OLA S  19 .   ? 41.310  -16.558 -11.693 1.00 7.63  1   S  1 
HETATM 3719 C C4  . OLA S  19 .   ? 40.135  -15.754 -11.687 1.00 7.72  1   S  1 
HETATM 3720 C C5  . OLA S  19 .   ? 39.659  -15.540 -10.371 1.00 8.31  1   S  1 
HETATM 3721 C C6  . OLA S  19 .   ? 38.500  -14.773 -10.459 1.00 9.36  1   S  1 
HETATM 3722 C C7  . OLA S  19 .   ? 37.985  -14.610 -9.211  1.00 8.51  1   S  1 
HETATM 3723 C C8  . OLA S  19 .   ? 36.863  -13.875 -9.304  1.00 9.57  1   S  1 
HETATM 3724 C C9  . OLA S  19 .   ? 36.249  -13.755 -8.244  1.00 8.82  1   S  1 
HETATM 3725 C C10 . OLA S  19 .   ? 35.344  -13.249 -7.870  1.00 7.75  1   S  1 
HETATM 3726 C C11 . OLA S  19 .   ? 34.315  -13.364 -7.676  1.00 9.57  1   S  1 
HETATM 3727 C C12 . OLA S  19 .   ? 33.675  -12.653 -6.772  1.00 9.44  1   S  1 
HETATM 3728 C C13 . OLA S  19 .   ? 32.388  -13.052 -6.724  1.00 10.12 1   S  1 
HETATM 3729 C C14 . OLA S  19 .   ? 31.732  -12.475 -5.649  1.00 9.44  1   S  1 
HETATM 3730 C C15 . OLA S  19 .   ? 30.409  -12.874 -5.620  1.00 9.68  1   S  1 
HETATM 3731 C C16 . OLA S  19 .   ? 29.752  -12.338 -4.513  1.00 8.66  1   S  1 
HETATM 3732 C C17 . OLA S  19 .   ? 28.393  -12.697 -4.517  1.00 6.87  1   S  1 
HETATM 3733 C C18 . OLA S  19 .   ? 27.652  -12.134 -3.439  1.00 6.08  1   S  1 
HETATM 3734 C C1  . OLA T  20 .   ? 15.876  -2.828  20.219  1.00 4.23  1   T  1 
HETATM 3735 O O1  . OLA T  20 .   ? 15.179  -2.761  19.222  1.00 6.55  1   T  1 
HETATM 3736 O O2  . OLA T  20 .   ? 15.401  -2.829  21.339  1.00 4.68  1   T  1 
HETATM 3737 C C2  . OLA T  20 .   ? 17.267  -2.952  20.056  1.00 4.90  1   T  1 
HETATM 3738 C C3  . OLA T  20 .   ? 17.602  -4.173  19.456  1.00 5.39  1   T  1 
HETATM 3739 C C4  . OLA T  20 .   ? 19.012  -4.240  19.277  1.00 6.28  1   T  1 
HETATM 3740 C C5  . OLA T  20 .   ? 19.401  -5.462  18.667  1.00 6.15  1   T  1 
HETATM 3741 C C6  . OLA T  20 .   ? 20.813  -5.485  18.517  1.00 6.51  1   T  1 
HETATM 3742 C C7  . OLA T  20 .   ? 21.219  -6.642  17.878  1.00 5.97  1   T  1 
HETATM 3743 C C8  . OLA T  20 .   ? 22.587  -6.676  17.805  1.00 6.61  1   T  1 
HETATM 3744 C C9  . OLA T  20 .   ? 23.024  -7.657  17.167  1.00 5.95  1   T  1 
HETATM 3745 C C10 . OLA T  20 .   ? 24.011  -8.172  16.972  1.00 5.45  1   T  1 
HETATM 3746 C C11 . OLA T  20 .   ? 24.931  -8.264  16.312  1.00 6.33  1   T  1 
HETATM 3747 C C12 . OLA T  20 .   ? 25.640  -9.391  16.267  1.00 5.61  1   T  1 
HETATM 3748 C C13 . OLA T  20 .   ? 26.790  -9.217  15.563  1.00 6.71  1   T  1 
HETATM 3749 C C14 . OLA T  20 .   ? 27.484  -10.429 15.469  1.00 6.00  1   T  1 
HETATM 3750 C C15 . OLA T  20 .   ? 28.731  -10.231 14.868  1.00 6.50  1   T  1 
HETATM 3751 C C16 . OLA T  20 .   ? 29.398  -11.466 14.699  1.00 5.91  1   T  1 
HETATM 3752 C C17 . OLA T  20 .   ? 30.730  -11.265 14.220  1.00 4.98  1   T  1 
HETATM 3753 C C18 . OLA T  20 .   ? 31.451  -12.494 13.959  1.00 4.04  1   T  1 
HETATM 3754 C C1  . OLA U  21 .   ? 39.754  -27.499 -8.665  1.00 3.29  1   U  1 
HETATM 3755 O O1  . OLA U  21 .   ? 39.077  -28.271 -9.334  1.00 3.81  1   U  1 
HETATM 3756 O O2  . OLA U  21 .   ? 40.948  -27.345 -8.841  1.00 3.55  1   U  1 
HETATM 3757 C C2  . OLA U  21 .   ? 39.103  -26.718 -7.711  1.00 3.34  1   U  1 
HETATM 3758 C C3  . OLA U  21 .   ? 38.371  -25.676 -8.279  1.00 4.33  1   U  1 
HETATM 3759 C C4  . OLA U  21 .   ? 37.528  -25.119 -7.277  1.00 4.20  1   U  1 
HETATM 3760 C C5  . OLA U  21 .   ? 36.759  -24.034 -7.741  1.00 4.51  1   U  1 
HETATM 3761 C C6  . OLA U  21 .   ? 35.839  -23.729 -6.744  1.00 4.89  1   U  1 
HETATM 3762 C C7  . OLA U  21 .   ? 35.059  -22.658 -7.096  1.00 4.69  1   U  1 
HETATM 3763 C C8  . OLA U  21 .   ? 34.104  -22.546 -6.156  1.00 5.37  1   U  1 
HETATM 3764 C C9  . OLA U  21 .   ? 33.375  -21.585 -6.280  1.00 4.86  1   U  1 
HETATM 3765 C C10 . OLA U  21 .   ? 32.387  -21.318 -5.710  1.00 4.37  1   U  1 
HETATM 3766 C C11 . OLA U  21 .   ? 31.875  -20.341 -5.519  1.00 5.60  1   U  1 
HETATM 3767 C C12 . OLA U  21 .   ? 30.644  -20.382 -5.047  1.00 4.77  1   U  1 
HETATM 3768 C C13 . OLA U  21 .   ? 30.275  -19.126 -4.701  1.00 5.85  1   U  1 
HETATM 3769 C C14 . OLA U  21 .   ? 28.934  -19.056 -4.408  1.00 4.78  1   U  1 
HETATM 3770 C C15 . OLA U  21 .   ? 28.642  -17.808 -3.895  1.00 5.84  1   U  1 
HETATM 3771 C C16 . OLA U  21 .   ? 27.267  -17.595 -3.779  1.00 4.92  1   U  1 
HETATM 3772 C C17 . OLA U  21 .   ? 27.022  -16.385 -3.128  1.00 4.65  1   U  1 
HETATM 3773 C C18 . OLA U  21 .   ? 25.649  -16.041 -3.072  1.00 4.12  1   U  1 
HETATM 3774 C C1  . OLA V  22 .   ? 18.544  -12.527 25.148  1.00 2.30  1   V  1 
HETATM 3775 O O1  . OLA V  22 .   ? 19.298  -11.633 25.503  1.00 2.57  1   V  1 
HETATM 3776 O O2  . OLA V  22 .   ? 17.392  -12.599 25.547  1.00 2.14  1   V  1 
HETATM 3777 C C2  . OLA V  22 .   ? 18.998  -13.523 24.271  1.00 2.22  1   V  1 
HETATM 3778 C C3  . OLA V  22 .   ? 20.084  -13.103 23.517  1.00 2.44  1   V  1 
HETATM 3779 C C4  . OLA V  22 .   ? 20.501  -14.158 22.665  1.00 2.92  1   V  1 
HETATM 3780 C C5  . OLA V  22 .   ? 21.592  -13.771 21.849  1.00 3.01  1   V  1 
HETATM 3781 C C6  . OLA V  22 .   ? 21.929  -14.841 21.015  1.00 3.11  1   V  1 
HETATM 3782 C C7  . OLA V  22 .   ? 22.946  -14.492 20.157  1.00 3.31  1   V  1 
HETATM 3783 C C8  . OLA V  22 .   ? 23.270  -15.580 19.387  1.00 3.37  1   V  1 
HETATM 3784 C C9  . OLA V  22 .   ? 24.237  -15.378 18.645  1.00 3.15  1   V  1 
HETATM 3785 C C10 . OLA V  22 .   ? 24.758  -16.108 17.863  1.00 2.96  1   V  1 
HETATM 3786 C C11 . OLA V  22 .   ? 25.787  -15.948 17.294  1.00 3.50  1   V  1 
HETATM 3787 C C12 . OLA V  22 .   ? 26.181  -16.887 16.454  1.00 3.20  1   V  1 
HETATM 3788 C C13 . OLA V  22 .   ? 27.502  -16.641 16.131  1.00 3.32  1   V  1 
HETATM 3789 C C14 . OLA V  22 .   ? 27.971  -17.611 15.267  1.00 2.93  1   V  1 
HETATM 3790 C C15 . OLA V  22 .   ? 29.338  -17.400 15.044  1.00 3.14  1   V  1 
HETATM 3791 C C16 . OLA V  22 .   ? 29.866  -18.396 14.184  1.00 2.69  1   V  1 
HETATM 3792 C C17 . OLA V  22 .   ? 31.274  -18.217 14.017  1.00 2.27  1   V  1 
HETATM 3793 C C18 . OLA V  22 .   ? 31.901  -19.224 13.178  1.00 2.09  1   V  1 
HETATM 3794 C C1  . OLA W  23 .   ? 43.631  -21.664 -9.257  1.00 6.39  1   W  1 
HETATM 3795 O O1  . OLA W  23 .   ? 43.373  -22.687 -8.632  1.00 6.70  1   W  1 
HETATM 3796 O O2  . OLA W  23 .   ? 44.535  -21.606 -10.060 1.00 5.88  1   W  1 
HETATM 3797 C C2  . OLA W  23 .   ? 42.839  -20.522 -9.070  1.00 6.26  1   W  1 
HETATM 3798 C C3  . OLA W  23 .   ? 41.827  -20.728 -8.125  1.00 6.09  1   W  1 
HETATM 3799 C C4  . OLA W  23 .   ? 40.969  -19.600 -8.099  1.00 6.73  1   W  1 
HETATM 3800 C C5  . OLA W  23 .   ? 39.911  -19.791 -7.190  1.00 7.14  1   W  1 
HETATM 3801 C C6  . OLA W  23 .   ? 39.038  -18.702 -7.282  1.00 7.34  1   W  1 
HETATM 3802 C C7  . OLA W  23 .   ? 37.974  -18.904 -6.429  1.00 6.51  1   W  1 
HETATM 3803 C C8  . OLA W  23 .   ? 37.121  -17.864 -6.544  1.00 7.37  1   W  1 
HETATM 3804 C C9  . OLA W  23 .   ? 36.174  -17.924 -5.687  1.00 6.73  1   W  1 
HETATM 3805 C C10 . OLA W  23 .   ? 35.285  -17.224 -5.464  1.00 6.13  1   W  1 
HETATM 3806 C C11 . OLA W  23 .   ? 34.593  -17.289 -4.533  1.00 7.04  1   W  1 
HETATM 3807 C C12 . OLA W  23 .   ? 33.617  -16.435 -4.418  1.00 6.41  1   W  1 
HETATM 3808 C C13 . OLA W  23 .   ? 33.145  -16.563 -3.167  1.00 7.26  1   W  1 
HETATM 3809 C C14 . OLA W  23 .   ? 32.082  -15.739 -2.957  1.00 6.50  1   W  1 
HETATM 3810 C C15 . OLA W  23 .   ? 31.693  -15.856 -1.633  1.00 6.76  1   W  1 
HETATM 3811 C C16 . OLA W  23 .   ? 30.611  -15.020 -1.364  1.00 6.07  1   W  1 
HETATM 3812 C C17 . OLA W  23 .   ? 30.305  -15.066 0.020   1.00 5.17  1   W  1 
HETATM 3813 C C18 . OLA W  23 .   ? 29.182  -14.253 0.361   1.00 4.84  1   W  1 
HETATM 3814 C C1  . OLA X  24 .   ? 19.145  -0.681  22.646  1.00 3.15  1   X  1 
HETATM 3815 O O1  . OLA X  24 .   ? 19.140  0.247   21.835  1.00 4.51  1   X  1 
HETATM 3816 O O2  . OLA X  24 .   ? 18.265  -0.814  23.476  1.00 3.24  1   X  1 
HETATM 3817 C C2  . OLA X  24 .   ? 20.155  -1.628  22.605  1.00 3.04  1   X  1 
HETATM 3818 C C3  . OLA X  24 .   ? 21.090  -1.394  21.585  1.00 3.97  1   X  1 
HETATM 3819 C C4  . OLA X  24 .   ? 22.030  -2.449  21.560  1.00 4.42  1   X  1 
HETATM 3820 C C5  . OLA X  24 .   ? 23.019  -2.248  20.572  1.00 4.91  1   X  1 
HETATM 3821 C C6  . OLA X  24 .   ? 23.902  -3.374  20.556  1.00 5.10  1   X  1 
HETATM 3822 C C7  . OLA X  24 .   ? 24.877  -3.236  19.577  1.00 5.40  1   X  1 
HETATM 3823 C C8  . OLA X  24 .   ? 25.676  -4.353  19.568  1.00 5.86  1   X  1 
HETATM 3824 C C9  . OLA X  24 .   ? 26.552  -4.338  18.697  1.00 4.99  1   X  1 
HETATM 3825 C C10 . OLA X  24 .   ? 27.329  -5.032  18.303  1.00 4.81  1   X  1 
HETATM 3826 C C11 . OLA X  24 .   ? 28.278  -5.622  18.393  1.00 5.14  1   X  1 
HETATM 3827 C C12 . OLA X  24 .   ? 28.958  -5.998  17.324  1.00 5.43  1   X  1 
HETATM 3828 C C13 . OLA X  24 .   ? 30.137  -6.604  17.682  1.00 5.26  1   X  1 
HETATM 3829 C C14 . OLA X  24 .   ? 30.916  -6.847  16.557  1.00 5.10  1   X  1 
HETATM 3830 C C15 . OLA X  24 .   ? 32.114  -7.456  16.923  1.00 5.06  1   X  1 
HETATM 3831 C C16 . OLA X  24 .   ? 32.965  -7.591  15.813  1.00 4.96  1   X  1 
HETATM 3832 C C17 . OLA X  24 .   ? 34.165  -8.226  16.197  1.00 3.56  1   X  1 
HETATM 3833 C C18 . OLA X  24 .   ? 35.131  -8.353  15.114  1.00 3.48  1   X  1 
HETATM 3834 C C1  . OLA Y  25 .   ? 42.194  -28.773 -0.203  1.00 3.21  1   Y  1 
HETATM 3835 O O1  . OLA Y  25 .   ? 42.039  -29.648 -1.042  1.00 3.01  1   Y  1 
HETATM 3836 O O2  . OLA Y  25 .   ? 42.829  -28.960 0.820   1.00 2.78  1   Y  1 
HETATM 3837 C C2  . OLA Y  25 .   ? 41.546  -27.536 -0.390  1.00 3.63  1   Y  1 
HETATM 3838 C C3  . OLA Y  25 .   ? 40.871  -27.103 0.750   1.00 4.00  1   Y  1 
HETATM 3839 C C4  . OLA Y  25 .   ? 40.015  -26.042 0.413   1.00 4.51  1   Y  1 
HETATM 3840 C C5  . OLA Y  25 .   ? 39.271  -25.602 1.514   1.00 4.39  1   Y  1 
HETATM 3841 C C6  . OLA Y  25 .   ? 38.339  -24.648 1.088   1.00 4.79  1   Y  1 
HETATM 3842 C C7  . OLA Y  25 .   ? 37.562  -24.261 2.150   1.00 4.40  1   Y  1 
HETATM 3843 C C8  . OLA Y  25 .   ? 36.678  -23.353 1.680   1.00 4.64  1   Y  1 
HETATM 3844 C C9  . OLA Y  25 .   ? 35.951  -22.910 2.568   1.00 4.28  1   Y  1 
HETATM 3845 C C10 . OLA Y  25 .   ? 35.122  -22.105 2.472   1.00 3.89  1   Y  1 
HETATM 3846 C C11 . OLA Y  25 .   ? 34.496  -21.595 3.255   1.00 4.42  1   Y  1 
HETATM 3847 C C12 . OLA Y  25 .   ? 33.716  -20.643 2.788   1.00 3.98  1   Y  1 
HETATM 3848 C C13 . OLA Y  25 .   ? 33.046  -20.061 3.784   1.00 4.50  1   Y  1 
HETATM 3849 C C14 . OLA Y  25 .   ? 32.256  -19.062 3.285   1.00 4.11  1   Y  1 
HETATM 3850 C C15 . OLA Y  25 .   ? 31.552  -18.477 4.301   1.00 4.45  1   Y  1 
HETATM 3851 C C16 . OLA Y  25 .   ? 30.774  -17.407 3.791   1.00 4.22  1   Y  1 
HETATM 3852 C C17 . OLA Y  25 .   ? 30.075  -16.799 4.823   1.00 3.75  1   Y  1 
HETATM 3853 C C18 . OLA Y  25 .   ? 29.269  -15.717 4.372   1.00 3.33  1   Y  1 
HETATM 3854 C C1  . OLA Z  26 .   ? 46.186  -22.254 -4.653  1.00 5.75  1   Z  1 
HETATM 3855 O O1  . OLA Z  26 .   ? 45.632  -22.720 -5.653  1.00 6.44  1   Z  1 
HETATM 3856 O O2  . OLA Z  26 .   ? 47.195  -22.756 -4.173  1.00 5.86  1   Z  1 
HETATM 3857 C C2  . OLA Z  26 .   ? 45.632  -21.123 -4.039  1.00 5.74  1   Z  1 
HETATM 3858 C C3  . OLA Z  26 .   ? 44.223  -21.231 -3.900  1.00 5.51  1   Z  1 
HETATM 3859 C C4  . OLA Z  26 .   ? 43.692  -20.010 -3.421  1.00 6.01  1   Z  1 
HETATM 3860 C C5  . OLA Z  26 .   ? 42.328  -20.111 -3.149  1.00 6.45  1   Z  1 
HETATM 3861 C C6  . OLA Z  26 .   ? 41.844  -18.840 -2.818  1.00 6.65  1   Z  1 
HETATM 3862 C C7  . OLA Z  26 .   ? 40.541  -18.914 -2.477  1.00 5.75  1   Z  1 
HETATM 3863 C C8  . OLA Z  26 .   ? 40.081  -17.639 -2.323  1.00 6.74  1   Z  1 
HETATM 3864 C C9  . OLA Z  26 .   ? 38.946  -17.560 -1.908  1.00 6.25  1   Z  1 
HETATM 3865 C C10 . OLA Z  26 .   ? 38.209  -16.674 -1.798  1.00 6.00  1   Z  1 
HETATM 3866 C C11 . OLA Z  26 .   ? 37.599  -16.293 -0.940  1.00 7.25  1   Z  1 
HETATM 3867 C C12 . OLA Z  26 .   ? 36.659  -15.414 -1.202  1.00 6.76  1   Z  1 
HETATM 3868 C C13 . OLA Z  26 .   ? 36.090  -15.057 -0.036  1.00 7.65  1   Z  1 
HETATM 3869 C C14 . OLA Z  26 .   ? 34.993  -14.271 -0.245  1.00 7.12  1   Z  1 
HETATM 3870 C C15 . OLA Z  26 .   ? 34.396  -13.994 0.975   1.00 7.10  1   Z  1 
HETATM 3871 C C16 . OLA Z  26 .   ? 33.220  -13.269 0.808   1.00 6.02  1   Z  1 
HETATM 3872 C C17 . OLA Z  26 .   ? 32.600  -13.107 2.048   1.00 5.05  1   Z  1 
HETATM 3873 C C18 . OLA Z  26 .   ? 31.341  -12.431 1.975   1.00 4.75  1   Z  1 
HETATM 3874 C C1  . OLA AA 27 .   ? 42.929  -26.676 -5.225  1.00 2.95  1   AA 1 
HETATM 3875 O O1  . OLA AA 27 .   ? 42.185  -27.553 -5.697  1.00 3.10  1   AA 1 
HETATM 3876 O O2  . OLA AA 27 .   ? 44.100  -26.620 -5.497  1.00 2.73  1   AA 1 
HETATM 3877 C C2  . OLA AA 27 .   ? 42.367  -25.693 -4.372  1.00 3.06  1   AA 1 
HETATM 3878 C C3  . OLA AA 27 .   ? 40.977  -25.656 -4.395  1.00 3.41  1   AA 1 
HETATM 3879 C C4  . OLA AA 27 .   ? 40.484  -24.552 -3.625  1.00 3.92  1   AA 1 
HETATM 3880 C C5  . OLA AA 27 .   ? 39.076  -24.487 -3.633  1.00 3.65  1   AA 1 
HETATM 3881 C C6  . OLA AA 27 .   ? 38.668  -23.332 -2.952  1.00 4.09  1   AA 1 
HETATM 3882 C C7  . OLA AA 27 .   ? 37.314  -23.278 -2.905  1.00 3.90  1   AA 1 
HETATM 3883 C C8  . OLA AA 27 .   ? 36.931  -22.112 -2.337  1.00 4.40  1   AA 1 
HETATM 3884 C C9  . OLA AA 27 .   ? 35.716  -22.023 -2.130  1.00 3.82  1   AA 1 
HETATM 3885 C C10 . OLA AA 27 .   ? 35.040  -21.144 -1.757  1.00 3.67  1   AA 1 
HETATM 3886 C C11 . OLA AA 27 .   ? 33.987  -21.207 -1.292  1.00 4.04  1   AA 1 
HETATM 3887 C C12 . OLA AA 27 .   ? 33.299  -20.119 -1.079  1.00 3.78  1   AA 1 
HETATM 3888 C C13 . OLA AA 27 .   ? 32.134  -20.471 -0.457  1.00 4.19  1   AA 1 
HETATM 3889 C C14 . OLA AA 27 .   ? 31.236  -19.446 -0.411  1.00 3.87  1   AA 1 
HETATM 3890 C C15 . OLA AA 27 .   ? 30.101  -19.867 0.289   1.00 4.02  1   AA 1 
HETATM 3891 C C16 . OLA AA 27 .   ? 29.067  -18.921 0.211   1.00 3.79  1   AA 1 
HETATM 3892 C C17 . OLA AA 27 .   ? 27.978  -19.333 1.003   1.00 3.30  1   AA 1 
HETATM 3893 C C18 . OLA AA 27 .   ? 26.838  -18.492 0.882   1.00 3.06  1   AA 1 
HETATM 3894 C C1  . OLA BA 28 .   ? 48.062  -19.843 0.190   1.00 5.44  1   BA 1 
HETATM 3895 O O1  . OLA BA 28 .   ? 48.268  -20.085 1.372   1.00 6.23  1   BA 1 
HETATM 3896 O O2  . OLA BA 28 .   ? 48.667  -20.375 -0.711  1.00 5.33  1   BA 1 
HETATM 3897 C C2  . OLA BA 28 .   ? 47.058  -18.894 -0.141  1.00 5.91  1   BA 1 
HETATM 3898 C C3  . OLA BA 28 .   ? 46.191  -18.662 0.919   1.00 6.00  1   BA 1 
HETATM 3899 C C4  . OLA BA 28 .   ? 45.230  -17.703 0.528   1.00 6.37  1   BA 1 
HETATM 3900 C C5  . OLA BA 28 .   ? 44.278  -17.529 1.536   1.00 6.69  1   BA 1 
HETATM 3901 C C6  . OLA BA 28 .   ? 43.350  -16.559 1.119   1.00 6.91  1   BA 1 
HETATM 3902 C C7  . OLA BA 28 .   ? 42.379  -16.438 2.063   1.00 6.57  1   BA 1 
HETATM 3903 C C8  . OLA BA 28 .   ? 41.527  -15.482 1.671   1.00 7.18  1   BA 1 
HETATM 3904 C C9  . OLA BA 28 .   ? 40.613  -15.288 2.483   1.00 6.59  1   BA 1 
HETATM 3905 C C10 . OLA BA 28 .   ? 39.745  -14.525 2.438   1.00 6.14  1   BA 1 
HETATM 3906 C C11 . OLA BA 28 .   ? 38.921  -14.431 3.218   1.00 7.24  1   BA 1 
HETATM 3907 C C12 . OLA BA 28 .   ? 38.023  -13.513 3.029   1.00 6.36  1   BA 1 
HETATM 3908 C C13 . OLA BA 28 .   ? 37.109  -13.575 4.033   1.00 6.80  1   BA 1 
HETATM 3909 C C14 . OLA BA 28 .   ? 36.140  -12.612 3.873   1.00 6.16  1   BA 1 
HETATM 3910 C C15 . OLA BA 28 .   ? 35.205  -12.697 4.897   1.00 6.45  1   BA 1 
HETATM 3911 C C16 . OLA BA 28 .   ? 34.264  -11.665 4.771   1.00 5.74  1   BA 1 
HETATM 3912 C C17 . OLA BA 28 .   ? 33.297  -11.739 5.790   1.00 4.80  1   BA 1 
HETATM 3913 C C18 . OLA BA 28 .   ? 32.316  -10.710 5.737   1.00 4.44  1   BA 1 
HETATM 3914 C C1  . OLA CA 29 .   ? 46.369  -24.279 0.348   1.00 3.37  1   CA 1 
HETATM 3915 O O1  . OLA CA 29 .   ? 46.322  -25.069 1.292   1.00 3.70  1   CA 1 
HETATM 3916 O O2  . OLA CA 29 .   ? 47.252  -24.326 -0.470  1.00 3.40  1   CA 1 
HETATM 3917 C C2  . OLA CA 29 .   ? 45.372  -23.291 0.221   1.00 3.74  1   CA 1 
HETATM 3918 C C3  . OLA CA 29 .   ? 44.392  -23.367 1.217   1.00 3.86  1   CA 1 
HETATM 3919 C C4  . OLA CA 29 .   ? 43.501  -22.264 1.084   1.00 4.37  1   CA 1 
HETATM 3920 C C5  . OLA CA 29 .   ? 42.500  -22.277 2.057   1.00 4.27  1   CA 1 
HETATM 3921 C C6  . OLA CA 29 .   ? 41.725  -21.122 1.929   1.00 4.57  1   CA 1 
HETATM 3922 C C7  . OLA CA 29 .   ? 40.738  -21.147 2.872   1.00 4.05  1   CA 1 
HETATM 3923 C C8  . OLA CA 29 .   ? 40.034  -20.018 2.793   1.00 4.39  1   CA 1 
HETATM 3924 C C9  . OLA CA 29 .   ? 39.152  -19.963 3.671   1.00 3.85  1   CA 1 
HETATM 3925 C C10 . OLA CA 29 .   ? 38.389  -19.288 4.077   1.00 3.76  1   CA 1 
HETATM 3926 C C11 . OLA CA 29 .   ? 37.636  -18.566 3.987   1.00 4.27  1   CA 1 
HETATM 3927 C C12 . OLA CA 29 .   ? 36.955  -18.239 5.059   1.00 3.92  1   CA 1 
HETATM 3928 C C13 . OLA CA 29 .   ? 36.001  -17.373 4.728   1.00 4.82  1   CA 1 
HETATM 3929 C C14 . OLA CA 29 .   ? 35.251  -17.039 5.826   1.00 4.29  1   CA 1 
HETATM 3930 C C15 . OLA CA 29 .   ? 34.241  -16.176 5.449   1.00 4.97  1   CA 1 
HETATM 3931 C C16 . OLA CA 29 .   ? 33.449  -15.818 6.550   1.00 4.37  1   CA 1 
HETATM 3932 C C17 . OLA CA 29 .   ? 32.425  -14.951 6.156   1.00 3.92  1   CA 1 
HETATM 3933 C C18 . OLA CA 29 .   ? 31.568  -14.528 7.209   1.00 3.46  1   CA 1 
HETATM 3934 C C1  . OLA DA 30 .   ? 47.650  -20.577 4.933   1.00 3.41  1   DA 1 
HETATM 3935 O O1  . OLA DA 30 .   ? 47.138  -21.682 4.951   1.00 4.44  1   DA 1 
HETATM 3936 O O2  . OLA DA 30 .   ? 48.771  -20.387 4.530   1.00 4.33  1   DA 1 
HETATM 3937 C C2  . OLA DA 30 .   ? 46.919  -19.468 5.391   1.00 3.66  1   DA 1 
HETATM 3938 C C3  . OLA DA 30 .   ? 45.550  -19.581 5.224   1.00 4.36  1   DA 1 
HETATM 3939 C C4  . OLA DA 30 .   ? 44.914  -18.448 5.804   1.00 4.65  1   DA 1 
HETATM 3940 C C5  . OLA DA 30 .   ? 43.519  -18.462 5.684   1.00 4.91  1   DA 1 
HETATM 3941 C C6  . OLA DA 30 .   ? 43.010  -17.350 6.359   1.00 5.18  1   DA 1 
HETATM 3942 C C7  . OLA DA 30 .   ? 41.672  -17.281 6.301   1.00 4.75  1   DA 1 
HETATM 3943 C C8  . OLA DA 30 .   ? 41.302  -16.170 6.958   1.00 5.23  1   DA 1 
HETATM 3944 C C9  . OLA DA 30 .   ? 40.102  -16.043 7.054   1.00 4.85  1   DA 1 
HETATM 3945 C C10 . OLA DA 30 .   ? 39.478  -15.201 7.571   1.00 4.51  1   DA 1 
HETATM 3946 C C11 . OLA DA 30 .   ? 38.388  -15.119 7.714   1.00 5.36  1   DA 1 
HETATM 3947 C C12 . OLA DA 30 .   ? 37.936  -14.040 8.317   1.00 5.15  1   DA 1 
HETATM 3948 C C13 . OLA DA 30 .   ? 36.624  -14.196 8.519   1.00 5.55  1   DA 1 
HETATM 3949 C C14 . OLA DA 30 .   ? 36.056  -13.043 8.978   1.00 5.21  1   DA 1 
HETATM 3950 C C15 . OLA DA 30 .   ? 34.690  -13.239 9.154   1.00 5.45  1   DA 1 
HETATM 3951 C C16 . OLA DA 30 .   ? 34.028  -12.043 9.500   1.00 4.93  1   DA 1 
HETATM 3952 C C17 . OLA DA 30 .   ? 32.659  -12.281 9.676   1.00 4.34  1   DA 1 
HETATM 3953 C C18 . OLA DA 30 .   ? 31.900  -11.110 10.001  1.00 3.83  1   DA 1 
HETATM 3954 C C1  . OLA EA 31 .   ? 46.358  -25.390 5.527   1.00 2.15  1   EA 1 
HETATM 3955 O O1  . OLA EA 31 .   ? 46.427  -25.567 4.324   1.00 2.30  1   EA 1 
HETATM 3956 O O2  . OLA EA 31 .   ? 47.314  -25.104 6.221   1.00 1.87  1   EA 1 
HETATM 3957 C C2  . OLA EA 31 .   ? 45.101  -25.445 6.114   1.00 2.28  1   EA 1 
HETATM 3958 C C3  . OLA EA 31 .   ? 44.302  -24.343 5.791   1.00 2.65  1   EA 1 
HETATM 3959 C C4  . OLA EA 31 .   ? 43.029  -24.479 6.386   1.00 2.84  1   EA 1 
HETATM 3960 C C5  . OLA EA 31 .   ? 42.220  -23.368 6.144   1.00 3.02  1   EA 1 
HETATM 3961 C C6  . OLA EA 31 .   ? 40.996  -23.598 6.755   1.00 3.30  1   EA 1 
HETATM 3962 C C7  . OLA EA 31 .   ? 40.221  -22.511 6.615   1.00 3.29  1   EA 1 
HETATM 3963 C C8  . OLA EA 31 .   ? 39.043  -22.762 7.227   1.00 3.46  1   EA 1 
HETATM 3964 C C9  . OLA EA 31 .   ? 38.322  -21.785 7.300   1.00 3.05  1   EA 1 
HETATM 3965 C C10 . OLA EA 31 .   ? 37.295  -21.613 7.769   1.00 2.81  1   EA 1 
HETATM 3966 C C11 . OLA EA 31 .   ? 36.830  -20.603 8.028   1.00 3.37  1   EA 1 
HETATM 3967 C C12 . OLA EA 31 .   ? 35.636  -20.572 8.563   1.00 3.11  1   EA 1 
HETATM 3968 C C13 . OLA EA 31 .   ? 35.380  -19.288 8.886   1.00 3.45  1   EA 1 
HETATM 3969 C C14 . OLA EA 31 .   ? 34.102  -19.120 9.329   1.00 3.04  1   EA 1 
HETATM 3970 C C15 . OLA EA 31 .   ? 33.900  -17.796 9.632   1.00 3.66  1   EA 1 
HETATM 3971 C C16 . OLA EA 31 .   ? 32.567  -17.549 9.957   1.00 3.23  1   EA 1 
HETATM 3972 C C17 . OLA EA 31 .   ? 32.385  -16.200 10.247  1.00 2.86  1   EA 1 
HETATM 3973 C C18 . OLA EA 31 .   ? 31.022  -15.857 10.514  1.00 2.88  1   EA 1 
HETATM 3974 C C1  . OLA FA 32 .   ? 51.754  -4.846  -4.777  1.00 4.69  1   FA 1 
HETATM 3975 O O1  . OLA FA 32 .   ? 52.368  -4.802  -3.707  1.00 5.04  1   FA 1 
HETATM 3976 O O2  . OLA FA 32 .   ? 52.141  -5.507  -5.723  1.00 4.18  1   FA 1 
HETATM 3977 C C2  . OLA FA 32 .   ? 50.559  -4.129  -4.920  1.00 4.37  1   FA 1 
HETATM 3978 C C3  . OLA FA 32 .   ? 49.697  -4.293  -3.826  1.00 4.91  1   FA 1 
HETATM 3979 C C4  . OLA FA 32 .   ? 48.489  -3.602  -4.074  1.00 5.35  1   FA 1 
HETATM 3980 C C5  . OLA FA 32 .   ? 47.552  -3.776  -3.046  1.00 5.50  1   FA 1 
HETATM 3981 C C6  . OLA FA 32 .   ? 46.385  -3.058  -3.412  1.00 6.02  1   FA 1 
HETATM 3982 C C7  . OLA FA 32 .   ? 45.401  -3.217  -2.478  1.00 5.48  1   FA 1 
HETATM 3983 C C8  . OLA FA 32 .   ? 44.357  -2.503  -2.930  1.00 6.27  1   FA 1 
HETATM 3984 C C9  . OLA FA 32 .   ? 43.358  -2.540  -2.151  1.00 5.42  1   FA 1 
HETATM 3985 C C10 . OLA FA 32 .   ? 42.352  -2.014  -2.314  1.00 5.36  1   FA 1 
HETATM 3986 C C11 . OLA FA 32 .   ? 41.424  -1.959  -1.649  1.00 6.50  1   FA 1 
HETATM 3987 C C12 . OLA FA 32 .   ? 40.443  -1.209  -2.153  1.00 5.89  1   FA 1 
HETATM 3988 C C13 . OLA FA 32 .   ? 39.479  -1.078  -1.212  1.00 6.36  1   FA 1 
HETATM 3989 C C14 . OLA FA 32 .   ? 38.470  -0.246  -1.670  1.00 5.49  1   FA 1 
HETATM 3990 C C15 . OLA FA 32 .   ? 37.531  -0.081  -0.673  1.00 5.23  1   FA 1 
HETATM 3991 C C16 . OLA FA 32 .   ? 36.493  0.739   -1.105  1.00 4.55  1   FA 1 
HETATM 3992 C C17 . OLA FA 32 .   ? 35.550  0.898   -0.060  1.00 3.71  1   FA 1 
HETATM 3993 C C18 . OLA FA 32 .   ? 34.422  1.698   -0.415  1.00 3.48  1   FA 1 
HETATM 3994 C C1  . OLA GA 33 .   ? 50.023  -20.756 8.779   1.00 1.89  1   GA 1 
HETATM 3995 O O1  . OLA GA 33 .   ? 49.299  -21.737 8.812   1.00 2.01  1   GA 1 
HETATM 3996 O O2  . OLA GA 33 .   ? 51.233  -20.866 8.702   1.00 1.76  1   GA 1 
HETATM 3997 C C2  . OLA GA 33 .   ? 49.477  -19.468 8.830   1.00 2.13  1   GA 1 
HETATM 3998 C C3  . OLA GA 33 .   ? 48.131  -19.473 9.226   1.00 2.45  1   GA 1 
HETATM 3999 C C4  . OLA GA 33 .   ? 47.638  -18.139 9.306   1.00 2.74  1   GA 1 
HETATM 4000 C C5  . OLA GA 33 .   ? 46.306  -18.120 9.744   1.00 2.87  1   GA 1 
HETATM 4001 C C6  . OLA GA 33 .   ? 45.869  -16.789 9.831   1.00 3.04  1   GA 1 
HETATM 4002 C C7  . OLA GA 33 .   ? 44.606  -16.773 10.247  1.00 2.87  1   GA 1 
HETATM 4003 C C8  . OLA GA 33 .   ? 44.194  -15.477 10.342  1.00 3.22  1   GA 1 
HETATM 4004 C C9  . OLA GA 33 .   ? 43.046  -15.371 10.747  1.00 2.83  1   GA 1 
HETATM 4005 C C10 . OLA GA 33 .   ? 42.382  -14.421 10.940  1.00 2.78  1   GA 1 
HETATM 4006 C C11 . OLA GA 33 .   ? 41.327  -14.401 11.320  1.00 3.04  1   GA 1 
HETATM 4007 C C12 . OLA GA 33 .   ? 40.769  -13.224 11.486  1.00 2.96  1   GA 1 
HETATM 4008 C C13 . OLA GA 33 .   ? 39.524  -13.431 11.984  1.00 3.22  1   GA 1 
HETATM 4009 C C14 . OLA GA 33 .   ? 38.847  -12.237 12.091  1.00 3.18  1   GA 1 
HETATM 4010 C C15 . OLA GA 33 .   ? 37.568  -12.489 12.593  1.00 3.25  1   GA 1 
HETATM 4011 C C16 . OLA GA 33 .   ? 36.799  -11.314 12.652  1.00 3.03  1   GA 1 
HETATM 4012 C C17 . OLA GA 33 .   ? 35.499  -11.608 13.130  1.00 2.58  1   GA 1 
HETATM 4013 C C18 . OLA GA 33 .   ? 34.632  -10.469 13.204  1.00 2.43  1   GA 1 
HETATM 4014 C C1  . OLA HA 34 .   ? 51.126  -16.319 4.150   1.00 3.27  1   HA 1 
HETATM 4015 O O1  . OLA HA 34 .   ? 51.130  -16.248 2.925   1.00 3.54  1   HA 1 
HETATM 4016 O O2  . OLA HA 34 .   ? 51.622  -17.259 4.741   1.00 2.94  1   HA 1 
HETATM 4017 C C2  . OLA HA 34 .   ? 50.438  -15.338 4.873   1.00 3.29  1   HA 1 
HETATM 4018 C C3  . OLA HA 34 .   ? 49.063  -15.408 4.678   1.00 3.65  1   HA 1 
HETATM 4019 C C4  . OLA HA 34 .   ? 48.387  -14.349 5.371   1.00 3.98  1   HA 1 
HETATM 4020 C C5  . OLA HA 34 .   ? 47.051  -14.355 5.104   1.00 4.17  1   HA 1 
HETATM 4021 C C6  . OLA HA 34 .   ? 46.443  -13.263 5.727   1.00 4.23  1   HA 1 
HETATM 4022 C C7  . OLA HA 34 .   ? 45.185  -13.200 5.325   1.00 3.90  1   HA 1 
HETATM 4023 C C8  . OLA HA 34 .   ? 44.611  -12.145 5.910   1.00 4.42  1   HA 1 
HETATM 4024 C C9  . OLA HA 34 .   ? 43.447  -12.023 5.633   1.00 4.34  1   HA 1 
HETATM 4025 C C10 . OLA HA 34 .   ? 42.669  -11.238 5.889   1.00 4.37  1   HA 1 
HETATM 4026 C C11 . OLA HA 34 .   ? 41.798  -11.196 6.586   1.00 4.80  1   HA 1 
HETATM 4027 C C12 . OLA HA 34 .   ? 41.045  -10.142 6.492   1.00 4.50  1   HA 1 
HETATM 4028 C C13 . OLA HA 34 .   ? 40.107  -10.149 7.465   1.00 4.60  1   HA 1 
HETATM 4029 C C14 . OLA HA 34 .   ? 39.360  -8.998  7.390   1.00 4.09  1   HA 1 
HETATM 4030 C C15 . OLA HA 34 .   ? 38.402  -8.960  8.359   1.00 4.14  1   HA 1 
HETATM 4031 C C16 . OLA HA 34 .   ? 37.670  -7.766  8.235   1.00 3.75  1   HA 1 
HETATM 4032 C C17 . OLA HA 34 .   ? 36.698  -7.669  9.228   1.00 3.29  1   HA 1 
HETATM 4033 C C18 . OLA HA 34 .   ? 35.942  -6.473  9.114   1.00 3.25  1   HA 1 
HETATM 4034 C C1  . OLA IA 35 .   ? 52.548  -12.779 7.172   1.00 2.07  1   IA 1 
HETATM 4035 O O1  . OLA IA 35 .   ? 52.489  -13.784 7.896   1.00 2.33  1   IA 1 
HETATM 4036 O O2  . OLA IA 35 .   ? 53.346  -12.695 6.256   1.00 2.06  1   IA 1 
HETATM 4037 C C2  . OLA IA 35 .   ? 51.678  -11.692 7.376   1.00 2.27  1   IA 1 
HETATM 4038 C C3  . OLA IA 35 .   ? 50.511  -12.063 8.051   1.00 2.56  1   IA 1 
HETATM 4039 C C4  . OLA IA 35 .   ? 49.667  -10.931 8.189   1.00 2.76  1   IA 1 
HETATM 4040 C C5  . OLA IA 35 .   ? 48.444  -11.231 8.810   1.00 2.69  1   IA 1 
HETATM 4041 C C6  . OLA IA 35 .   ? 47.685  -10.053 8.895   1.00 2.97  1   IA 1 
HETATM 4042 C C7  . OLA IA 35 .   ? 46.508  -10.282 9.517   1.00 2.77  1   IA 1 
HETATM 4043 C C8  . OLA IA 35 .   ? 45.849  -9.137  9.617   1.00 3.11  1   IA 1 
HETATM 4044 C C9  . OLA IA 35 .   ? 44.794  -9.217  10.254  1.00 2.74  1   IA 1 
HETATM 4045 C C10 . OLA IA 35 .   ? 43.964  -8.630  10.639  1.00 2.61  1   IA 1 
HETATM 4046 C C11 . OLA IA 35 .   ? 43.292  -7.792  10.644  1.00 2.93  1   IA 1 
HETATM 4047 C C12 . OLA IA 35 .   ? 42.240  -7.774  11.468  1.00 2.78  1   IA 1 
HETATM 4048 C C13 . OLA IA 35 .   ? 41.532  -6.657  11.269  1.00 2.99  1   IA 1 
HETATM 4049 C C14 . OLA IA 35 .   ? 40.374  -6.669  12.022  1.00 2.93  1   IA 1 
HETATM 4050 C C15 . OLA IA 35 .   ? 39.635  -5.540  11.756  1.00 3.20  1   IA 1 
HETATM 4051 C C16 . OLA IA 35 .   ? 38.402  -5.577  12.455  1.00 3.06  1   IA 1 
HETATM 4052 C C17 . OLA IA 35 .   ? 37.611  -4.472  12.109  1.00 2.71  1   IA 1 
HETATM 4053 C C18 . OLA IA 35 .   ? 36.332  -4.445  12.770  1.00 2.57  1   IA 1 
HETATM 4054 C C1  . OLA JA 36 .   ? 52.580  -10.540 2.070   1.00 3.04  1   JA 1 
HETATM 4055 O O1  . OLA JA 36 .   ? 52.996  -9.852  1.160   1.00 3.09  1   JA 1 
HETATM 4056 O O2  . OLA JA 36 .   ? 53.340  -11.114 2.846   1.00 2.75  1   JA 1 
HETATM 4057 C C2  . OLA JA 36 .   ? 51.206  -10.587 2.294   1.00 2.90  1   JA 1 
HETATM 4058 C C3  . OLA JA 36 .   ? 50.765  -9.738  3.326   1.00 3.05  1   JA 1 
HETATM 4059 C C4  . OLA JA 36 .   ? 49.395  -9.420  3.154   1.00 3.17  1   JA 1 
HETATM 4060 C C5  . OLA JA 36 .   ? 48.823  -8.836  4.312   1.00 3.37  1   JA 1 
HETATM 4061 C C6  . OLA JA 36 .   ? 47.560  -8.281  3.993   1.00 3.57  1   JA 1 
HETATM 4062 C C7  . OLA JA 36 .   ? 46.935  -7.814  5.108   1.00 3.11  1   JA 1 
HETATM 4063 C C8  . OLA JA 36 .   ? 45.821  -7.188  4.756   1.00 3.77  1   JA 1 
HETATM 4064 C C9  . OLA JA 36 .   ? 45.148  -6.814  5.752   1.00 3.61  1   JA 1 
HETATM 4065 C C10 . OLA JA 36 .   ? 44.199  -6.290  5.965   1.00 3.54  1   JA 1 
HETATM 4066 C C11 . OLA JA 36 .   ? 43.335  -5.680  5.602   1.00 3.78  1   JA 1 
HETATM 4067 C C12 . OLA JA 36 .   ? 42.394  -5.454  6.510   1.00 3.75  1   JA 1 
HETATM 4068 C C13 . OLA JA 36 .   ? 41.431  -4.686  5.961   1.00 4.14  1   JA 1 
HETATM 4069 C C14 . OLA JA 36 .   ? 40.449  -4.414  6.890   1.00 3.63  1   JA 1 
HETATM 4070 C C15 . OLA JA 36 .   ? 39.438  -3.664  6.319   1.00 3.99  1   JA 1 
HETATM 4071 C C16 . OLA JA 36 .   ? 38.440  -3.362  7.257   1.00 3.75  1   JA 1 
HETATM 4072 C C17 . OLA JA 36 .   ? 37.397  -2.609  6.658   1.00 3.26  1   JA 1 
HETATM 4073 C C18 . OLA JA 36 .   ? 36.368  -2.234  7.570   1.00 3.13  1   JA 1 
HETATM 4074 C C1  . OLA KA 37 .   ? 54.956  -8.201  4.879   1.00 1.83  1   KA 1 
HETATM 4075 O O1  . OLA KA 37 .   ? 55.156  -8.955  5.837   1.00 1.96  1   KA 1 
HETATM 4076 O O2  . OLA KA 37 .   ? 55.602  -8.240  3.868   1.00 1.77  1   KA 1 
HETATM 4077 C C2  . OLA KA 37 .   ? 53.914  -7.266  4.956   1.00 1.95  1   KA 1 
HETATM 4078 C C3  . OLA KA 37 .   ? 53.123  -7.402  6.085   1.00 2.19  1   KA 1 
HETATM 4079 C C4  . OLA KA 37 .   ? 52.056  -6.461  6.044   1.00 2.34  1   KA 1 
HETATM 4080 C C5  . OLA KA 37 .   ? 51.180  -6.543  7.147   1.00 2.17  1   KA 1 
HETATM 4081 C C6  . OLA KA 37 .   ? 50.149  -5.621  6.953   1.00 2.36  1   KA 1 
HETATM 4082 C C7  . OLA KA 37 .   ? 49.232  -5.682  7.977   1.00 2.22  1   KA 1 
HETATM 4083 C C8  . OLA KA 37 .   ? 48.240  -4.819  7.686   1.00 2.48  1   KA 1 
HETATM 4084 C C9  . OLA KA 37 .   ? 47.343  -4.762  8.525   1.00 2.25  1   KA 1 
HETATM 4085 C C10 . OLA KA 37 .   ? 46.360  -4.133  8.544   1.00 2.27  1   KA 1 
HETATM 4086 C C11 . OLA KA 37 .   ? 45.628  -3.977  9.417   1.00 2.45  1   KA 1 
HETATM 4087 C C12 . OLA KA 37 .   ? 44.546  -3.289  9.144   1.00 2.33  1   KA 1 
HETATM 4088 C C13 . OLA KA 37 .   ? 43.914  -2.985  10.318  1.00 2.42  1   KA 1 
HETATM 4089 C C14 . OLA KA 37 .   ? 42.708  -2.386  10.082  1.00 2.42  1   KA 1 
HETATM 4090 C C15 . OLA KA 37 .   ? 42.145  -1.937  11.273  1.00 2.46  1   KA 1 
HETATM 4091 C C16 . OLA KA 37 .   ? 40.859  -1.424  11.051  1.00 2.37  1   KA 1 
HETATM 4092 C C17 . OLA KA 37 .   ? 40.346  -0.814  12.233  1.00 2.09  1   KA 1 
HETATM 4093 C C18 . OLA KA 37 .   ? 39.011  -0.346  12.086  1.00 2.01  1   KA 1 
HETATM 4094 C C1  . OLA LA 38 .   ? 52.403  -7.211  -0.985  1.00 2.72  1   LA 1 
HETATM 4095 O O1  . OLA LA 38 .   ? 52.072  -8.345  -0.637  1.00 2.56  1   LA 1 
HETATM 4096 O O2  . OLA LA 38 .   ? 53.306  -7.019  -1.760  1.00 2.30  1   LA 1 
HETATM 4097 C C2  . OLA LA 38 .   ? 51.668  -6.107  -0.515  1.00 2.44  1   LA 1 
HETATM 4098 C C3  . OLA LA 38 .   ? 50.420  -6.441  -0.009  1.00 2.78  1   LA 1 
HETATM 4099 C C4  . OLA LA 38 .   ? 49.715  -5.274  0.368   1.00 2.80  1   LA 1 
HETATM 4100 C C5  . OLA LA 38 .   ? 48.417  -5.533  0.807   1.00 2.87  1   LA 1 
HETATM 4101 C C6  . OLA LA 38 .   ? 47.803  -4.317  1.112   1.00 2.96  1   LA 1 
HETATM 4102 C C7  . OLA LA 38 .   ? 46.489  -4.523  1.405   1.00 2.81  1   LA 1 
HETATM 4103 C C8  . OLA LA 38 .   ? 45.961  -3.329  1.748   1.00 3.14  1   LA 1 
HETATM 4104 C C9  . OLA LA 38 .   ? 44.757  -3.331  1.886   1.00 3.15  1   LA 1 
HETATM 4105 C C10 . OLA LA 38 .   ? 44.004  -2.623  2.333   1.00 3.00  1   LA 1 
HETATM 4106 C C11 . OLA LA 38 .   ? 43.135  -1.989  2.075   1.00 3.25  1   LA 1 
HETATM 4107 C C12 . OLA LA 38 .   ? 42.341  -1.592  3.043   1.00 3.28  1   LA 1 
HETATM 4108 C C13 . OLA LA 38 .   ? 41.438  -0.712  2.566   1.00 3.52  1   LA 1 
HETATM 4109 C C14 . OLA LA 38 .   ? 40.575  -0.301  3.552   1.00 3.26  1   LA 1 
HETATM 4110 C C15 . OLA LA 38 .   ? 39.609  0.543   3.020   1.00 3.42  1   LA 1 
HETATM 4111 C C16 . OLA LA 38 .   ? 38.686  0.930   4.017   1.00 3.26  1   LA 1 
HETATM 4112 C C17 . OLA LA 38 .   ? 37.663  1.697   3.454   1.00 2.78  1   LA 1 
HETATM 4113 C C18 . OLA LA 38 .   ? 36.682  2.131   4.407   1.00 2.61  1   LA 1 
HETATM 4114 C C1  . OLA MA 39 .   ? 54.862  -4.101  1.708   1.00 1.79  1   MA 1 
HETATM 4115 O O1  . OLA MA 39 .   ? 55.268  -2.981  1.462   1.00 1.67  1   MA 1 
HETATM 4116 O O2  . OLA MA 39 .   ? 55.417  -5.106  1.287   1.00 1.63  1   MA 1 
HETATM 4117 C C2  . OLA MA 39 .   ? 53.694  -4.252  2.490   1.00 1.76  1   MA 1 
HETATM 4118 C C3  . OLA MA 39 .   ? 52.846  -3.159  2.421   1.00 2.02  1   MA 1 
HETATM 4119 C C4  . OLA MA 39 .   ? 51.716  -3.322  3.279   1.00 2.06  1   MA 1 
HETATM 4120 C C5  . OLA MA 39 .   ? 50.809  -2.267  3.169   1.00 2.05  1   MA 1 
HETATM 4121 C C6  . OLA MA 39 .   ? 49.763  -2.446  4.055   1.00 2.08  1   MA 1 
HETATM 4122 C C7  . OLA MA 39 .   ? 48.874  -1.437  3.890   1.00 1.99  1   MA 1 
HETATM 4123 C C8  . OLA MA 39 .   ? 47.858  -1.593  4.740   1.00 2.11  1   MA 1 
HETATM 4124 C C9  . OLA MA 39 .   ? 46.976  -0.718  4.591   1.00 2.19  1   MA 1 
HETATM 4125 C C10 . OLA MA 39 .   ? 45.991  -0.445  5.010   1.00 2.16  1   MA 1 
HETATM 4126 C C11 . OLA MA 39 .   ? 45.241  -0.741  5.775   1.00 2.28  1   MA 1 
HETATM 4127 C C12 . OLA MA 39 .   ? 44.186  0.042   5.784   1.00 2.26  1   MA 1 
HETATM 4128 C C13 . OLA MA 39 .   ? 43.351  -0.362  6.756   1.00 2.36  1   MA 1 
HETATM 4129 C C14 . OLA MA 39 .   ? 42.219  0.433   6.712   1.00 2.19  1   MA 1 
HETATM 4130 C C15 . OLA MA 39 .   ? 41.326  0.013   7.675   1.00 2.29  1   MA 1 
HETATM 4131 C C16 . OLA MA 39 .   ? 40.147  0.764   7.582   1.00 2.31  1   MA 1 
HETATM 4132 C C17 . OLA MA 39 .   ? 39.211  0.345   8.544   1.00 2.17  1   MA 1 
HETATM 4133 C C18 . OLA MA 39 .   ? 37.999  1.091   8.520   1.00 2.11  1   MA 1 
HETATM 4134 C C1  . OLA NA 40 .   ? 53.180  -1.132  -2.775  1.00 2.00  1   NA 1 
HETATM 4135 O O1  . OLA NA 40 .   ? 53.755  -1.195  -1.681  1.00 1.81  1   NA 1 
HETATM 4136 O O2  . OLA NA 40 .   ? 53.719  -1.508  -3.797  1.00 1.68  1   NA 1 
HETATM 4137 C C2  . OLA NA 40 .   ? 51.893  -0.588  -2.858  1.00 1.94  1   NA 1 
HETATM 4138 C C3  . OLA NA 40 .   ? 51.196  -0.526  -1.630  1.00 2.14  1   NA 1 
HETATM 4139 C C4  . OLA NA 40 .   ? 49.933  0.097   -1.855  1.00 2.21  1   NA 1 
HETATM 4140 C C5  . OLA NA 40 .   ? 49.139  0.182   -0.706  1.00 2.21  1   NA 1 
HETATM 4141 C C6  . OLA NA 40 .   ? 47.945  0.863   -1.057  1.00 2.21  1   NA 1 
HETATM 4142 C C7  . OLA NA 40 .   ? 47.108  0.976   0.006   1.00 2.14  1   NA 1 
HETATM 4143 C C8  . OLA NA 40 .   ? 46.013  1.689   -0.375  1.00 2.33  1   NA 1 
HETATM 4144 C C9  . OLA NA 40 .   ? 45.197  1.886   0.509   1.00 2.24  1   NA 1 
HETATM 4145 C C10 . OLA NA 40 .   ? 44.281  2.428   0.705   1.00 2.30  1   NA 1 
HETATM 4146 C C11 . OLA NA 40 .   ? 43.353  2.905   0.509   1.00 2.33  1   NA 1 
HETATM 4147 C C12 . OLA NA 40 .   ? 42.626  3.301   1.543   1.00 2.24  1   NA 1 
HETATM 4148 C C13 . OLA NA 40 .   ? 41.507  3.899   1.140   1.00 2.25  1   NA 1 
HETATM 4149 C C14 . OLA NA 40 .   ? 40.745  4.303   2.244   1.00 2.12  1   NA 1 
HETATM 4150 C C15 . OLA NA 40 .   ? 39.568  4.891   1.830   1.00 2.16  1   NA 1 
HETATM 4151 C C16 . OLA NA 40 .   ? 38.800  5.264   2.950   1.00 2.11  1   NA 1 
HETATM 4152 C C17 . OLA NA 40 .   ? 37.598  5.869   2.538   1.00 2.04  1   NA 1 
HETATM 4153 C C18 . OLA NA 40 .   ? 36.741  6.253   3.631   1.00 1.95  1   NA 1 
HETATM 4154 C C1  . OLA OA 41 .   ? 55.469  0.290   1.775   1.00 1.49  1   OA 1 
HETATM 4155 O O1  . OLA OA 41 .   ? 55.855  0.596   2.906   1.00 1.36  1   OA 1 
HETATM 4156 O O2  . OLA OA 41 .   ? 56.222  -0.154  0.933   1.00 1.28  1   OA 1 
HETATM 4157 C C2  . OLA OA 41 .   ? 54.108  0.474   1.422   1.00 1.45  1   OA 1 
HETATM 4158 C C3  . OLA OA 41 .   ? 53.341  1.029   2.457   1.00 1.60  1   OA 1 
HETATM 4159 C C4  . OLA OA 41 .   ? 52.008  1.261   2.017   1.00 1.80  1   OA 1 
HETATM 4160 C C5  . OLA OA 41 .   ? 51.206  1.773   3.038   1.00 1.79  1   OA 1 
HETATM 4161 C C6  . OLA OA 41 .   ? 49.930  2.065   2.533   1.00 1.86  1   OA 1 
HETATM 4162 C C7  . OLA OA 41 .   ? 49.113  2.498   3.537   1.00 1.78  1   OA 1 
HETATM 4163 C C8  . OLA OA 41 .   ? 47.906  2.790   3.032   1.00 1.93  1   OA 1 
HETATM 4164 C C9  . OLA OA 41 .   ? 47.080  3.105   3.900   1.00 1.85  1   OA 1 
HETATM 4165 C C10 . OLA OA 41 .   ? 45.961  3.420   3.862   1.00 1.88  1   OA 1 
HETATM 4166 C C11 . OLA OA 41 .   ? 45.276  3.551   4.766   1.00 1.95  1   OA 1 
HETATM 4167 C C12 . OLA OA 41 .   ? 44.037  3.898   4.538   1.00 2.01  1   OA 1 
HETATM 4168 C C13 . OLA OA 41 .   ? 43.375  3.921   5.723   1.00 1.91  1   OA 1 
HETATM 4169 C C14 . OLA OA 41 .   ? 42.052  4.205   5.525   1.00 1.92  1   OA 1 
HETATM 4170 C C15 . OLA OA 41 .   ? 41.369  4.143   6.726   1.00 1.94  1   OA 1 
HETATM 4171 C C16 . OLA OA 41 .   ? 40.019  4.381   6.516   1.00 1.97  1   OA 1 
HETATM 4172 C C17 . OLA OA 41 .   ? 39.302  4.222   7.716   1.00 1.86  1   OA 1 
HETATM 4173 C C18 . OLA OA 41 .   ? 37.913  4.486   7.585   1.00 1.91  1   OA 1 
HETATM 4174 C C1  . OLA PA 42 .   ? 50.915  0.315   -7.690  1.00 1.76  1   PA 1 
HETATM 4175 O O1  . OLA PA 42 .   ? 51.574  1.235   -7.228  1.00 1.50  1   PA 1 
HETATM 4176 O O2  . OLA PA 42 .   ? 51.328  -0.412  -8.560  1.00 1.43  1   PA 1 
HETATM 4177 C C2  . OLA PA 42 .   ? 49.596  0.114   -7.259  1.00 1.65  1   PA 1 
HETATM 4178 C C3  . OLA PA 42 .   ? 49.210  0.877   -6.144  1.00 1.86  1   PA 1 
HETATM 4179 C C4  . OLA PA 42 .   ? 47.792  0.908   -6.077  1.00 2.04  1   PA 1 
HETATM 4180 C C5  . OLA PA 42 .   ? 47.274  1.559   -4.940  1.00 1.98  1   PA 1 
HETATM 4181 C C6  . OLA PA 42 .   ? 45.914  1.721   -5.144  1.00 2.02  1   PA 1 
HETATM 4182 C C7  . OLA PA 42 .   ? 45.306  2.270   -4.059  1.00 1.93  1   PA 1 
HETATM 4183 C C8  . OLA PA 42 .   ? 44.042  2.529   -4.424  1.00 2.14  1   PA 1 
HETATM 4184 C C9  . OLA PA 42 .   ? 43.302  2.981   -3.534  1.00 2.09  1   PA 1 
HETATM 4185 C C10 . OLA PA 42 .   ? 42.188  3.377   -3.627  1.00 2.09  1   PA 1 
HETATM 4186 C C11 . OLA PA 42 .   ? 41.452  3.684   -2.790  1.00 2.21  1   PA 1 
HETATM 4187 C C12 . OLA PA 42 .   ? 40.274  4.116   -3.178  1.00 2.27  1   PA 1 
HETATM 4188 C C13 . OLA PA 42 .   ? 39.562  4.453   -2.061  1.00 2.27  1   PA 1 
HETATM 4189 C C14 . OLA PA 42 .   ? 38.305  4.873   -2.391  1.00 2.19  1   PA 1 
HETATM 4190 C C15 . OLA PA 42 .   ? 37.631  5.201   -1.238  1.00 2.47  1   PA 1 
HETATM 4191 C C16 . OLA PA 42 .   ? 36.317  5.617   -1.528  1.00 2.51  1   PA 1 
HETATM 4192 C C17 . OLA PA 42 .   ? 35.648  5.912   -0.337  1.00 2.27  1   PA 1 
HETATM 4193 C C18 . OLA PA 42 .   ? 34.281  6.323   -0.534  1.00 2.10  1   PA 1 
HETATM 4194 C C1  . OLA QA 43 .   ? 53.794  2.922   -4.629  1.00 1.36  1   QA 1 
HETATM 4195 O O1  . OLA QA 43 .   ? 54.329  3.014   -3.514  1.00 1.29  1   QA 1 
HETATM 4196 O O2  . OLA QA 43 .   ? 54.324  2.357   -5.540  1.00 1.21  1   QA 1 
HETATM 4197 C C2  . OLA QA 43 .   ? 52.514  3.476   -4.852  1.00 1.30  1   QA 1 
HETATM 4198 C C3  . OLA QA 43 .   ? 51.824  3.787   -3.679  1.00 1.41  1   QA 1 
HETATM 4199 C C4  . OLA QA 43 .   ? 50.550  4.341   -4.003  1.00 1.54  1   QA 1 
HETATM 4200 C C5  . OLA QA 43 .   ? 49.801  4.680   -2.853  1.00 1.57  1   QA 1 
HETATM 4201 C C6  . OLA QA 43 .   ? 48.569  5.226   -3.247  1.00 1.62  1   QA 1 
HETATM 4202 C C7  . OLA QA 43 .   ? 47.813  5.527   -2.137  1.00 1.54  1   QA 1 
HETATM 4203 C C8  . OLA QA 43 .   ? 46.626  6.054   -2.561  1.00 1.69  1   QA 1 
HETATM 4204 C C9  . OLA QA 43 .   ? 45.834  6.362   -1.608  1.00 1.60  1   QA 1 
HETATM 4205 C C10 . OLA QA 43 .   ? 44.771  6.850   -1.639  1.00 1.54  1   QA 1 
HETATM 4206 C C11 . OLA QA 43 .   ? 44.087  7.082   -0.740  1.00 1.64  1   QA 1 
HETATM 4207 C C12 . OLA QA 43 .   ? 42.908  7.623   -1.029  1.00 1.62  1   QA 1 
HETATM 4208 C C13 . OLA QA 43 .   ? 42.246  7.896   0.132   1.00 1.58  1   QA 1 
HETATM 4209 C C14 . OLA QA 43 .   ? 41.003  8.446   -0.126  1.00 1.49  1   QA 1 
HETATM 4210 C C15 . OLA QA 43 .   ? 40.349  8.732   1.074   1.00 1.58  1   QA 1 
HETATM 4211 C C16 . OLA QA 43 .   ? 39.099  9.314   0.834   1.00 1.51  1   QA 1 
HETATM 4212 C C17 . OLA QA 43 .   ? 38.456  9.576   2.049   1.00 1.48  1   QA 1 
HETATM 4213 C C18 . OLA QA 43 .   ? 37.174  10.186  1.904   1.00 1.51  1   QA 1 
HETATM 4214 C C1  . OLA RA 44 .   ? 19.212  12.892  13.829  1.00 2.19  1   RA 1 
HETATM 4215 O O1  . OLA RA 44 .   ? 18.986  13.331  12.723  1.00 2.26  1   RA 1 
HETATM 4216 O O2  . OLA RA 44 .   ? 18.413  12.969  14.747  1.00 1.93  1   RA 1 
HETATM 4217 C C2  . OLA RA 44 .   ? 20.424  12.241  14.079  1.00 1.98  1   RA 1 
HETATM 4218 C C3  . OLA RA 44 .   ? 21.408  12.600  13.153  1.00 2.10  1   RA 1 
HETATM 4219 C C4  . OLA RA 44 .   ? 22.563  11.768  13.306  1.00 2.30  1   RA 1 
HETATM 4220 C C5  . OLA RA 44 .   ? 23.561  12.107  12.376  1.00 2.32  1   RA 1 
HETATM 4221 C C6  . OLA RA 44 .   ? 24.641  11.202  12.515  1.00 2.46  1   RA 1 
HETATM 4222 C C7  . OLA RA 44 .   ? 25.598  11.468  11.544  1.00 2.36  1   RA 1 
HETATM 4223 C C8  . OLA RA 44 .   ? 26.635  10.567  11.710  1.00 2.60  1   RA 1 
HETATM 4224 C C9  . OLA RA 44 .   ? 27.509  10.626  10.813  1.00 2.38  1   RA 1 
HETATM 4225 C C10 . OLA RA 44 .   ? 28.486  9.963   10.729  1.00 2.31  1   RA 1 
HETATM 4226 C C11 . OLA RA 44 .   ? 29.169  9.759   9.814   1.00 2.56  1   RA 1 
HETATM 4227 C C12 . OLA RA 44 .   ? 30.190  8.929   10.014  1.00 2.47  1   RA 1 
HETATM 4228 C C13 . OLA RA 44 .   ? 30.767  8.652   8.799   1.00 2.38  1   RA 1 
HETATM 4229 C C14 . OLA RA 44 .   ? 31.810  7.753   8.975   1.00 2.14  1   RA 1 
HETATM 4230 C C15 . OLA RA 44 .   ? 32.370  7.439   7.736   1.00 2.29  1   RA 1 
HETATM 4231 C C16 . OLA RA 44 .   ? 33.443  6.536   7.928   1.00 2.21  1   RA 1 
HETATM 4232 C C17 . OLA RA 44 .   ? 34.036  6.214   6.675   1.00 2.06  1   RA 1 
HETATM 4233 C C18 . OLA RA 44 .   ? 35.179  5.311   6.798   1.00 1.87  1   RA 1 
HETATM 4234 C C1  . OLA SA 45 .   ? 22.856  15.032  17.205  1.00 1.26  1   SA 1 
HETATM 4235 O O1  . OLA SA 45 .   ? 21.690  14.736  17.022  1.00 1.26  1   SA 1 
HETATM 4236 O O2  . OLA SA 45 .   ? 23.190  16.128  17.629  1.00 1.15  1   SA 1 
HETATM 4237 C C2  . OLA SA 45 .   ? 23.832  14.081  16.906  1.00 1.25  1   SA 1 
HETATM 4238 C C3  . OLA SA 45 .   ? 24.944  14.604  16.244  1.00 1.29  1   SA 1 
HETATM 4239 C C4  . OLA SA 45 .   ? 25.881  13.572  16.035  1.00 1.39  1   SA 1 
HETATM 4240 C C5  . OLA SA 45 .   ? 27.040  14.016  15.372  1.00 1.39  1   SA 1 
HETATM 4241 C C6  . OLA SA 45 .   ? 27.916  12.929  15.233  1.00 1.48  1   SA 1 
HETATM 4242 C C7  . OLA SA 45 .   ? 29.076  13.282  14.538  1.00 1.41  1   SA 1 
HETATM 4243 C C8  . OLA SA 45 .   ? 29.869  12.160  14.475  1.00 1.54  1   SA 1 
HETATM 4244 C C9  . OLA SA 45 .   ? 30.897  12.269  13.814  1.00 1.46  1   SA 1 
HETATM 4245 C C10 . OLA SA 45 .   ? 31.660  11.395  13.645  1.00 1.49  1   SA 1 
HETATM 4246 C C11 . OLA SA 45 .   ? 32.491  11.100  12.938  1.00 1.61  1   SA 1 
HETATM 4247 C C12 . OLA SA 45 .   ? 32.963  9.848   13.037  1.00 1.73  1   SA 1 
HETATM 4248 C C13 . OLA SA 45 .   ? 33.942  9.604   12.112  1.00 1.66  1   SA 1 
HETATM 4249 C C14 . OLA SA 45 .   ? 34.322  8.269   12.191  1.00 1.64  1   SA 1 
HETATM 4250 C C15 . OLA SA 45 .   ? 35.387  8.008   11.342  1.00 1.80  1   SA 1 
HETATM 4251 C C16 . OLA SA 45 .   ? 35.797  6.661   11.483  1.00 1.78  1   SA 1 
HETATM 4252 C C17 . OLA SA 45 .   ? 36.955  6.398   10.705  1.00 1.57  1   SA 1 
HETATM 4253 C C18 . OLA SA 45 .   ? 37.474  5.053   10.852  1.00 1.58  1   SA 1 
HETATM 4254 C C1  . OLA TA 46 .   ? 54.715  4.419   0.700   1.00 1.31  1   TA 1 
HETATM 4255 O O1  . OLA TA 46 .   ? 55.291  4.944   1.671   1.00 1.23  1   TA 1 
HETATM 4256 O O2  . OLA TA 46 .   ? 55.283  3.714   -0.069  1.00 1.20  1   TA 1 
HETATM 4257 C C2  . OLA TA 46 .   ? 53.360  4.665   0.480   1.00 1.26  1   TA 1 
HETATM 4258 C C3  . OLA TA 46 .   ? 52.735  5.320   1.546   1.00 1.33  1   TA 1 
HETATM 4259 C C4  . OLA TA 46 .   ? 51.388  5.634   1.217   1.00 1.37  1   TA 1 
HETATM 4260 C C5  . OLA TA 46 .   ? 50.686  6.139   2.322   1.00 1.42  1   TA 1 
HETATM 4261 C C6  . OLA TA 46 .   ? 49.381  6.465   1.940   1.00 1.47  1   TA 1 
HETATM 4262 C C7  . OLA TA 46 .   ? 48.620  6.817   3.036   1.00 1.47  1   TA 1 
HETATM 4263 C C8  . OLA TA 46 .   ? 47.383  7.165   2.618   1.00 1.54  1   TA 1 
HETATM 4264 C C9  . OLA TA 46 .   ? 46.577  7.369   3.559   1.00 1.45  1   TA 1 
HETATM 4265 C C10 . OLA TA 46 .   ? 45.440  7.662   3.544   1.00 1.43  1   TA 1 
HETATM 4266 C C11 . OLA TA 46 .   ? 44.716  7.752   4.453   1.00 1.49  1   TA 1 
HETATM 4267 C C12 . OLA TA 46 .   ? 43.449  8.060   4.169   1.00 1.50  1   TA 1 
HETATM 4268 C C13 . OLA TA 46 .   ? 42.753  8.055   5.348   1.00 1.47  1   TA 1 
HETATM 4269 C C14 . OLA TA 46 .   ? 41.415  8.313   5.111   1.00 1.45  1   TA 1 
HETATM 4270 C C15 . OLA TA 46 .   ? 40.711  8.198   6.311   1.00 1.51  1   TA 1 
HETATM 4271 C C16 . OLA TA 46 .   ? 39.347  8.412   6.103   1.00 1.47  1   TA 1 
HETATM 4272 C C17 . OLA TA 46 .   ? 38.631  8.226   7.304   1.00 1.39  1   TA 1 
HETATM 4273 C C18 . OLA TA 46 .   ? 37.208  8.469   7.193   1.00 1.46  1   TA 1 
HETATM 4274 C C1  . OLA UA 47 .   ? 20.679  18.336  13.733  1.00 1.25  1   UA 1 
HETATM 4275 O O1  . OLA UA 47 .   ? 20.418  18.982  12.727  1.00 1.18  1   UA 1 
HETATM 4276 O O2  . OLA UA 47 .   ? 19.896  18.200  14.643  1.00 1.15  1   UA 1 
HETATM 4277 C C2  . OLA UA 47 .   ? 21.920  17.719  13.855  1.00 1.20  1   UA 1 
HETATM 4278 C C3  . OLA UA 47 .   ? 22.722  17.905  12.726  1.00 1.23  1   UA 1 
HETATM 4279 C C4  . OLA UA 47 .   ? 23.909  17.150  12.881  1.00 1.33  1   UA 1 
HETATM 4280 C C5  . OLA UA 47 .   ? 24.780  17.284  11.804  1.00 1.29  1   UA 1 
HETATM 4281 C C6  . OLA UA 47 .   ? 25.876  16.476  12.070  1.00 1.35  1   UA 1 
HETATM 4282 C C7  . OLA UA 47 .   ? 26.780  16.536  11.041  1.00 1.30  1   UA 1 
HETATM 4283 C C8  . OLA UA 47 .   ? 27.814  15.694  11.389  1.00 1.37  1   UA 1 
HETATM 4284 C C9  . OLA UA 47 .   ? 28.670  15.616  10.526  1.00 1.35  1   UA 1 
HETATM 4285 C C10 . OLA UA 47 .   ? 29.654  14.918  10.553  1.00 1.35  1   UA 1 
HETATM 4286 C C11 . OLA UA 47 .   ? 30.382  14.716  9.690   1.00 1.42  1   UA 1 
HETATM 4287 C C12 . OLA UA 47 .   ? 31.369  13.843  9.920   1.00 1.40  1   UA 1 
HETATM 4288 C C13 . OLA UA 47 .   ? 32.029  13.647  8.739   1.00 1.40  1   UA 1 
HETATM 4289 C C14 . OLA UA 47 .   ? 33.016  12.688  8.892   1.00 1.37  1   UA 1 
HETATM 4290 C C15 . OLA UA 47 .   ? 33.649  12.507  7.666   1.00 1.46  1   UA 1 
HETATM 4291 C C16 . OLA UA 47 .   ? 34.644  11.514  7.784   1.00 1.41  1   UA 1 
HETATM 4292 C C17 . OLA UA 47 .   ? 35.270  11.306  6.517   1.00 1.37  1   UA 1 
HETATM 4293 C C18 . OLA UA 47 .   ? 36.337  10.305  6.533   1.00 1.36  1   UA 1 
HETATM 4294 C C1  . OLA VA 48 .   ? 50.263  5.053   -8.996  1.00 1.23  1   VA 1 
HETATM 4295 O O1  . OLA VA 48 .   ? 51.194  5.314   -8.242  1.00 1.20  1   VA 1 
HETATM 4296 O O2  . OLA VA 48 .   ? 50.331  5.128   -10.205 1.00 1.15  1   VA 1 
HETATM 4297 C C2  . OLA VA 48 .   ? 48.989  4.756   -8.436  1.00 1.19  1   VA 1 
HETATM 4298 C C3  . OLA VA 48 .   ? 48.233  5.902   -8.221  1.00 1.24  1   VA 1 
HETATM 4299 C C4  . OLA VA 48 .   ? 47.039  5.576   -7.534  1.00 1.32  1   VA 1 
HETATM 4300 C C5  . OLA VA 48 .   ? 46.170  6.666   -7.414  1.00 1.31  1   VA 1 
HETATM 4301 C C6  . OLA VA 48 .   ? 45.059  6.300   -6.641  1.00 1.36  1   VA 1 
HETATM 4302 C C7  . OLA VA 48 .   ? 44.143  7.327   -6.622  1.00 1.33  1   VA 1 
HETATM 4303 C C8  . OLA VA 48 .   ? 43.157  7.003   -5.735  1.00 1.43  1   VA 1 
HETATM 4304 C C9  . OLA VA 48 .   ? 42.214  7.763   -5.711  1.00 1.33  1   VA 1 
HETATM 4305 C C10 . OLA VA 48 .   ? 41.328  7.875   -4.983  1.00 1.36  1   VA 1 
HETATM 4306 C C11 . OLA VA 48 .   ? 40.301  8.366   -5.032  1.00 1.48  1   VA 1 
HETATM 4307 C C12 . OLA VA 48 .   ? 39.646  8.570   -3.894  1.00 1.48  1   VA 1 
HETATM 4308 C C13 . OLA VA 48 .   ? 38.446  9.157   -4.142  1.00 1.44  1   VA 1 
HETATM 4309 C C14 . OLA VA 48 .   ? 37.868  9.542   -2.944  1.00 1.39  1   VA 1 
HETATM 4310 C C15 . OLA VA 48 .   ? 36.606  10.071  -3.156  1.00 1.47  1   VA 1 
HETATM 4311 C C16 . OLA VA 48 .   ? 36.087  10.588  -1.951  1.00 1.46  1   VA 1 
HETATM 4312 C C17 . OLA VA 48 .   ? 34.787  11.101  -2.141  1.00 1.36  1   VA 1 
HETATM 4313 C C18 . OLA VA 48 .   ? 34.200  11.668  -0.952  1.00 1.34  1   VA 1 
HETATM 4314 C C1  . OLA WA 49 .   ? 18.050  16.946  11.089  1.00 1.32  1   WA 1 
HETATM 4315 O O1  . OLA WA 49 .   ? 17.819  16.989  12.294  1.00 1.28  1   WA 1 
HETATM 4316 O O2  . OLA WA 49 .   ? 17.623  17.791  10.324  1.00 1.22  1   WA 1 
HETATM 4317 C C2  . OLA WA 49 .   ? 18.873  15.906  10.624  1.00 1.24  1   WA 1 
HETATM 4318 C C3  . OLA WA 49 .   ? 19.996  16.342  9.952   1.00 1.30  1   WA 1 
HETATM 4319 C C4  . OLA WA 49 .   ? 20.882  15.243  9.775   1.00 1.36  1   WA 1 
HETATM 4320 C C5  . OLA WA 49 .   ? 22.008  15.589  9.011   1.00 1.36  1   WA 1 
HETATM 4321 C C6  . OLA WA 49 .   ? 22.885  14.481  8.991   1.00 1.44  1   WA 1 
HETATM 4322 C C7  . OLA WA 49 .   ? 23.977  14.746  8.170   1.00 1.38  1   WA 1 
HETATM 4323 C C8  . OLA WA 49 .   ? 24.878  13.701  8.285   1.00 1.45  1   WA 1 
HETATM 4324 C C9  . OLA WA 49 .   ? 25.844  13.772  7.497   1.00 1.40  1   WA 1 
HETATM 4325 C C10 . OLA WA 49 .   ? 26.802  13.042  7.412   1.00 1.41  1   WA 1 
HETATM 4326 C C11 . OLA WA 49 .   ? 27.485  12.817  6.476   1.00 1.51  1   WA 1 
HETATM 4327 C C12 . OLA WA 49 .   ? 28.596  12.097  6.649   1.00 1.56  1   WA 1 
HETATM 4328 C C13 . OLA WA 49 .   ? 29.178  11.864  5.422   1.00 1.51  1   WA 1 
HETATM 4329 C C14 . OLA WA 49 .   ? 30.341  11.120  5.586   1.00 1.52  1   WA 1 
HETATM 4330 C C15 . OLA WA 49 .   ? 30.910  10.871  4.330   1.00 1.52  1   WA 1 
HETATM 4331 C C16 . OLA WA 49 .   ? 32.089  10.101  4.480   1.00 1.48  1   WA 1 
HETATM 4332 C C17 . OLA WA 49 .   ? 32.669  9.811   3.208   1.00 1.42  1   WA 1 
HETATM 4333 C C18 . OLA WA 49 .   ? 33.858  8.998   3.285   1.00 1.43  1   WA 1 
HETATM 4334 C C1  . OLA XA 50 .   ? 22.611  22.396  -3.318  1.00 1.14  1   XA 1 
HETATM 4335 O O1  . OLA XA 50 .   ? 23.462  22.913  -4.016  1.00 1.13  1   XA 1 
HETATM 4336 O O2  . OLA XA 50 .   ? 21.495  22.831  -3.238  1.00 1.11  1   XA 1 
HETATM 4337 C C2  . OLA XA 50 .   ? 22.899  21.233  -2.587  1.00 1.13  1   XA 1 
HETATM 4338 C C3  . OLA XA 50 .   ? 24.068  20.663  -3.027  1.00 1.14  1   XA 1 
HETATM 4339 C C4  . OLA XA 50 .   ? 24.331  19.466  -2.309  1.00 1.17  1   XA 1 
HETATM 4340 C C5  . OLA XA 50 .   ? 25.444  18.824  -2.845  1.00 1.18  1   XA 1 
HETATM 4341 C C6  . OLA XA 50 .   ? 25.707  17.631  -2.151  1.00 1.21  1   XA 1 
HETATM 4342 C C7  . OLA XA 50 .   ? 26.732  16.966  -2.766  1.00 1.20  1   XA 1 
HETATM 4343 C C8  . OLA XA 50 .   ? 27.049  15.856  -2.054  1.00 1.25  1   XA 1 
HETATM 4344 C C9  . OLA XA 50 .   ? 27.879  15.161  -2.583  1.00 1.22  1   XA 1 
HETATM 4345 C C10 . OLA XA 50 .   ? 28.401  14.161  -2.175  1.00 1.22  1   XA 1 
HETATM 4346 C C11 . OLA XA 50 .   ? 28.900  13.328  -2.716  1.00 1.31  1   XA 1 
HETATM 4347 C C12 . OLA XA 50 .   ? 29.553  12.401  -2.008  1.00 1.33  1   XA 1 
HETATM 4348 C C13 . OLA XA 50 .   ? 29.883  11.415  -2.864  1.00 1.31  1   XA 1 
HETATM 4349 C C14 . OLA XA 50 .   ? 30.627  10.449  -2.207  1.00 1.31  1   XA 1 
HETATM 4350 C C15 . OLA XA 50 .   ? 30.921  9.441   -3.109  1.00 1.41  1   XA 1 
HETATM 4351 C C16 . OLA XA 50 .   ? 31.787  8.494   -2.524  1.00 1.45  1   XA 1 
HETATM 4352 C C17 . OLA XA 50 .   ? 32.113  7.488   -3.476  1.00 1.39  1   XA 1 
HETATM 4353 C C18 . OLA XA 50 .   ? 33.097  6.527   -3.011  1.00 1.35  1   XA 1 
HETATM 4354 C C1  . OLA YA 51 .   ? 19.210  18.787  -3.268  1.00 1.11  1   YA 1 
HETATM 4355 O O1  . OLA YA 51 .   ? 19.121  19.410  -4.319  1.00 1.10  1   YA 1 
HETATM 4356 O O2  . OLA YA 51 .   ? 18.493  19.017  -2.323  1.00 1.09  1   YA 1 
HETATM 4357 C C2  . OLA YA 51 .   ? 20.162  17.775  -3.136  1.00 1.09  1   YA 1 
HETATM 4358 C C3  . OLA YA 51 .   ? 20.894  17.545  -4.292  1.00 1.10  1   YA 1 
HETATM 4359 C C4  . OLA YA 51 .   ? 21.855  16.531  -4.043  1.00 1.13  1   YA 1 
HETATM 4360 C C5  . OLA YA 51 .   ? 22.603  16.245  -5.184  1.00 1.14  1   YA 1 
HETATM 4361 C C6  . OLA YA 51 .   ? 23.543  15.230  -4.871  1.00 1.15  1   YA 1 
HETATM 4362 C C7  . OLA YA 51 .   ? 24.266  14.833  -5.994  1.00 1.13  1   YA 1 
HETATM 4363 C C8  . OLA YA 51 .   ? 25.175  13.848  -5.645  1.00 1.16  1   YA 1 
HETATM 4364 C C9  . OLA YA 51 .   ? 25.799  13.357  -6.583  1.00 1.14  1   YA 1 
HETATM 4365 C C10 . OLA YA 51 .   ? 26.555  12.466  -6.678  1.00 1.14  1   YA 1 
HETATM 4366 C C11 . OLA YA 51 .   ? 27.564  12.138  -6.462  1.00 1.17  1   YA 1 
HETATM 4367 C C12 . OLA YA 51 .   ? 28.095  11.026  -6.963  1.00 1.17  1   YA 1 
HETATM 4368 C C13 . OLA YA 51 .   ? 29.432  10.995  -6.706  1.00 1.19  1   YA 1 
HETATM 4369 C C14 . OLA YA 51 .   ? 30.009  9.832   -7.185  1.00 1.17  1   YA 1 
HETATM 4370 C C15 . OLA YA 51 .   ? 31.383  9.852   -6.917  1.00 1.23  1   YA 1 
HETATM 4371 C C16 . OLA YA 51 .   ? 32.020  8.686   -7.404  1.00 1.20  1   YA 1 
HETATM 4372 C C17 . OLA YA 51 .   ? 33.410  8.709   -7.112  1.00 1.17  1   YA 1 
HETATM 4373 C C18 . OLA YA 51 .   ? 34.151  7.556   -7.588  1.00 1.19  1   YA 1 
#
