# Supplementary material for: Theoretical Study of Sphingomyelinases from Entamoeba histolytica and Trichomonas vaginalis Sheds Light on the Evolution of Enzymes Needed for Survival and Colonization
Source: Pathogens. 2025 Jan 5;14(1):32. doi: 10.3390/pathogens14010032 (PMC11768322; doi:10.3390/pathogens14010032)
Supplement: Supplementary file 1 [file pathogens-14-00032-s001.zip › Supplementary structural Files/Trichomonas vaginalis/Trichomonas A2EE69/fold_a2ee69/fold_a2ee69_model.cif]

# By using this file you agree to the legally binding terms of use found at alphafoldserver.com/output-terms
data_1ec677b6c57a9057
#
_entry.id 1ec677b6c57a9057
#
loop_
_atom_type.symbol
C 
N 
O 
S 
#
loop_
_audit_author.name
_audit_author.pdbx_ordinal
"Google DeepMind" 1 
"Isomorphic Labs" 2 
#
_audit_conform.dict_location https://raw.githubusercontent.com/ihmwg/ModelCIF/master/dist/mmcif_ma.dic
_audit_conform.dict_name     mmcif_ma.dic
_audit_conform.dict_version  1.4.5
#
loop_
_chem_comp.formula
_chem_comp.formula_weight
_chem_comp.id
_chem_comp.mon_nstd_flag
_chem_comp.name
_chem_comp.pdbx_smiles
_chem_comp.pdbx_synonyms
_chem_comp.type
"C3 H7 N O2"    89.093  ALA y ALANINE         C[C@H](N)C(O)=O                  ? "L-PEPTIDE LINKING" 
"C6 H15 N4 O2"  175.209 ARG y ARGININE        N[C@@H](CCCNC(N)=[NH2+])C(O)=O   ? "L-PEPTIDE LINKING" 
"C4 H8 N2 O3"   132.118 ASN y ASPARAGINE      N[C@@H](CC(N)=O)C(O)=O           ? "L-PEPTIDE LINKING" 
"C4 H7 N O4"    133.103 ASP y "ASPARTIC ACID" N[C@@H](CC(O)=O)C(O)=O           ? "L-PEPTIDE LINKING" 
"C3 H7 N O2 S"  121.158 CYS y CYSTEINE        N[C@@H](CS)C(O)=O                ? "L-PEPTIDE LINKING" 
"C5 H10 N2 O3"  146.144 GLN y GLUTAMINE       N[C@@H](CCC(N)=O)C(O)=O          ? "L-PEPTIDE LINKING" 
"C5 H9 N O4"    147.129 GLU y "GLUTAMIC ACID" N[C@@H](CCC(O)=O)C(O)=O          ? "L-PEPTIDE LINKING" 
"C2 H5 N O2"    75.067  GLY y GLYCINE         NCC(O)=O                         ? "PEPTIDE LINKING"   
"C6 H10 N3 O2"  156.162 HIS y HISTIDINE       N[C@@H](Cc1c[nH]c[nH+]1)C(O)=O   ? "L-PEPTIDE LINKING" 
"C6 H13 N O2"   131.173 ILE y ISOLEUCINE      CC[C@H](C)[C@H](N)C(O)=O         ? "L-PEPTIDE LINKING" 
"C6 H13 N O2"   131.173 LEU y LEUCINE         CC(C)C[C@H](N)C(O)=O             ? "L-PEPTIDE LINKING" 
"C6 H15 N2 O2"  147.195 LYS y LYSINE          N[C@@H](CCCC[NH3+])C(O)=O        ? "L-PEPTIDE LINKING" 
"C5 H11 N O2 S" 149.211 MET y METHIONINE      CSCC[C@H](N)C(O)=O               ? "L-PEPTIDE LINKING" 
"C9 H11 N O2"   165.189 PHE y PHENYLALANINE   N[C@@H](Cc1ccccc1)C(O)=O         ? "L-PEPTIDE LINKING" 
"C5 H9 N O2"    115.130 PRO y PROLINE         OC(=O)[C@@H]1CCCN1               ? "L-PEPTIDE LINKING" 
"C3 H7 N O3"    105.093 SER y SERINE          N[C@@H](CO)C(O)=O                ? "L-PEPTIDE LINKING" 
"C4 H9 N O3"    119.119 THR y THREONINE       C[C@@H](O)[C@H](N)C(O)=O         ? "L-PEPTIDE LINKING" 
"C11 H12 N2 O2" 204.225 TRP y TRYPTOPHAN      N[C@@H](Cc1c[nH]c2ccccc12)C(O)=O ? "L-PEPTIDE LINKING" 
"C9 H11 N O3"   181.189 TYR y TYROSINE        N[C@@H](Cc1ccc(O)cc1)C(O)=O      ? "L-PEPTIDE LINKING" 
"C5 H11 N O2"   117.146 VAL y VALINE          CC(C)[C@H](N)C(O)=O              ? "L-PEPTIDE LINKING" 
#
_citation.book_publisher          ?
_citation.country                 UK
_citation.id                      primary
_citation.journal_full            Nature
_citation.journal_id_ASTM         NATUAS
_citation.journal_id_CSD          0006
_citation.journal_id_ISSN         0028-0836
_citation.journal_volume          ?
_citation.page_first              ?
_citation.page_last               ?
_citation.pdbx_database_id_DOI    ?
_citation.pdbx_database_id_PubMed ?
_citation.title                   "Accurate structure prediction of biomolecular interactions with AlphaFold 3"
_citation.year                    2024
#
loop_
_citation_author.citation_id
_citation_author.name
_citation_author.ordinal
primary "Google DeepMind" 1 
primary "Isomorphic Labs" 2 
#
_entity.id               1
_entity.pdbx_description .
_entity.type             polymer
#
_entity_poly.entity_id      1
_entity_poly.pdbx_strand_id A
_entity_poly.type           polypeptide(L)
#
loop_
_entity_poly_seq.entity_id
_entity_poly_seq.hetero
_entity_poly_seq.mon_id
_entity_poly_seq.num
1 n MET 1   
1 n ASN 2   
1 n PHE 3   
1 n LYS 4   
1 n SER 5   
1 n ILE 6   
1 n LEU 7   
1 n THR 8   
1 n PHE 9   
1 n GLY 10  
1 n VAL 11  
1 n GLY 12  
1 n VAL 13  
1 n PRO 14  
1 n ILE 15  
1 n GLY 16  
1 n VAL 17  
1 n LEU 18  
1 n GLY 19  
1 n THR 20  
1 n LEU 21  
1 n MET 22  
1 n CYS 23  
1 n VAL 24  
1 n LEU 25  
1 n LYS 26  
1 n ARG 27  
1 n VAL 28  
1 n LEU 29  
1 n SER 30  
1 n LYS 31  
1 n THR 32  
1 n ALA 33  
1 n LYS 34  
1 n GLN 35  
1 n TYR 36  
1 n LYS 37  
1 n GLN 38  
1 n ILE 39  
1 n ALA 40  
1 n ASP 41  
1 n GLY 42  
1 n ARG 43  
1 n GLN 44  
1 n ALA 45  
1 n ASP 46  
1 n PHE 47  
1 n GLN 48  
1 n THR 49  
1 n LYS 50  
1 n LYS 51  
1 n LEU 52  
1 n LYS 53  
1 n ILE 54  
1 n LEU 55  
1 n ASP 56  
1 n PHE 57  
1 n ASN 58  
1 n ALA 59  
1 n PHE 60  
1 n TRP 61  
1 n ARG 62  
1 n PRO 63  
1 n GLN 64  
1 n LEU 65  
1 n LEU 66  
1 n HIS 67  
1 n LEU 68  
1 n PHE 69  
1 n LYS 70  
1 n GLU 71  
1 n GLU 72  
1 n TYR 73  
1 n MET 74  
1 n ARG 75  
1 n ASP 76  
1 n ARG 77  
1 n SER 78  
1 n LYS 79  
1 n ILE 80  
1 n LEU 81  
1 n LEU 82  
1 n GLU 83  
1 n ARG 84  
1 n ILE 85  
1 n SER 86  
1 n GLU 87  
1 n TYR 88  
1 n ASP 89  
1 n VAL 90  
1 n VAL 91  
1 n CYS 92  
1 n LEU 93  
1 n GLN 94  
1 n GLU 95  
1 n GLY 96  
1 n PHE 97  
1 n GLN 98  
1 n PHE 99  
1 n GLY 100 
1 n SER 101 
1 n ASP 102 
1 n ILE 103 
1 n SER 104 
1 n LYS 105 
1 n ASN 106 
1 n PHE 107 
1 n ILE 108 
1 n GLU 109 
1 n ALA 110 
1 n ALA 111 
1 n ASN 112 
1 n ALA 113 
1 n LEU 114 
1 n GLY 115 
1 n PHE 116 
1 n LYS 117 
1 n TYR 118 
1 n VAL 119 
1 n LEU 120 
1 n THR 121 
1 n SER 122 
1 n LYS 123 
1 n LEU 124 
1 n PRO 125 
1 n PRO 126 
1 n LEU 127 
1 n LEU 128 
1 n ASN 129 
1 n HIS 130 
1 n GLN 131 
1 n VAL 132 
1 n ILE 133 
1 n ASP 134 
1 n SER 135 
1 n GLY 136 
1 n LEU 137 
1 n VAL 138 
1 n ILE 139 
1 n ILE 140 
1 n SER 141 
1 n LYS 142 
1 n PHE 143 
1 n PRO 144 
1 n ILE 145 
1 n LEU 146 
1 n GLU 147 
1 n SER 148 
1 n ASP 149 
1 n CYS 150 
1 n VAL 151 
1 n ARG 152 
1 n TYR 153 
1 n THR 154 
1 n ALA 155 
1 n GLY 156 
1 n CYS 157 
1 n GLY 158 
1 n PHE 159 
1 n ASP 160 
1 n ALA 161 
1 n PHE 162 
1 n ALA 163 
1 n ALA 164 
1 n LYS 165 
1 n GLY 166 
1 n ALA 167 
1 n LEU 168 
1 n TYR 169 
1 n ALA 170 
1 n LYS 171 
1 n ILE 172 
1 n GLN 173 
1 n LEU 174 
1 n ASP 175 
1 n GLU 176 
1 n LYS 177 
1 n ASN 178 
1 n HIS 179 
1 n VAL 180 
1 n HIS 181 
1 n LEU 182 
1 n PHE 183 
1 n SER 184 
1 n THR 185 
1 n HIS 186 
1 n LEU 187 
1 n GLN 188 
1 n ALA 189 
1 n SER 190 
1 n TYR 191 
1 n GLN 192 
1 n TYR 193 
1 n GLY 194 
1 n LYS 195 
1 n ASP 196 
1 n PRO 197 
1 n THR 198 
1 n ASP 199 
1 n VAL 200 
1 n ASP 201 
1 n VAL 202 
1 n LYS 203 
1 n VAL 204 
1 n ARG 205 
1 n GLN 206 
1 n SER 207 
1 n GLN 208 
1 n PHE 209 
1 n ASP 210 
1 n GLU 211 
1 n LEU 212 
1 n SER 213 
1 n ALA 214 
1 n LEU 215 
1 n MET 216 
1 n ALA 217 
1 n GLN 218 
1 n LYS 219 
1 n VAL 220 
1 n THR 221 
1 n ASP 222 
1 n GLY 223 
1 n TYR 224 
1 n PRO 225 
1 n ALA 226 
1 n ILE 227 
1 n VAL 228 
1 n VAL 229 
1 n GLY 230 
1 n ASP 231 
1 n LEU 232 
1 n ASN 233 
1 n VAL 234 
1 n ASN 235 
1 n ALA 236 
1 n ARG 237 
1 n PHE 238 
1 n GLY 239 
1 n ASP 240 
1 n GLU 241 
1 n TYR 242 
1 n LEU 243 
1 n ASN 244 
1 n LEU 245 
1 n LEU 246 
1 n LYS 247 
1 n HIS 248 
1 n PHE 249 
1 n THR 250 
1 n ILE 251 
1 n PRO 252 
1 n ASN 253 
1 n TYR 254 
1 n GLU 255 
1 n SER 256 
1 n VAL 257 
1 n ASP 258 
1 n THR 259 
1 n LEU 260 
1 n LEU 261 
1 n LYS 262 
1 n ASP 263 
1 n TYR 264 
1 n GLY 265 
1 n GLU 266 
1 n HIS 267 
1 n PRO 268 
1 n ILE 269 
1 n THR 270 
1 n PHE 271 
1 n GLY 272 
1 n ASN 273 
1 n MET 274 
1 n GLU 275 
1 n ASP 276 
1 n VAL 277 
1 n THR 278 
1 n LEU 279 
1 n THR 280 
1 n GLU 281 
1 n PRO 282 
1 n TYR 283 
1 n PHE 284 
1 n GLN 285 
1 n LYS 286 
1 n THR 287 
1 n VAL 288 
1 n GLN 289 
1 n SER 290 
1 n ILE 291 
1 n ASP 292 
1 n TYR 293 
1 n ILE 294 
1 n PHE 295 
1 n LEU 296 
1 n PHE 297 
1 n GLU 298 
1 n LYS 299 
1 n GLU 300 
1 n GLN 301 
1 n SER 302 
1 n PRO 303 
1 n LEU 304 
1 n LYS 305 
1 n VAL 306 
1 n GLU 307 
1 n TYR 308 
1 n LYS 309 
1 n SER 310 
1 n LYS 311 
1 n VAL 312 
1 n ASN 313 
1 n GLU 314 
1 n MET 315 
1 n ARG 316 
1 n VAL 317 
1 n GLN 318 
1 n ASN 319 
1 n GLN 320 
1 n PRO 321 
1 n TYR 322 
1 n GLY 323 
1 n PHE 324 
1 n LEU 325 
1 n SER 326 
1 n ASP 327 
1 n HIS 328 
1 n PHE 329 
1 n ALA 330 
1 n VAL 331 
1 n GLU 332 
1 n SER 333 
1 n GLU 334 
1 n PHE 335 
1 n THR 336 
1 n PHE 337 
1 n THR 338 
1 n GLN 339 
#
_ma_data.content_type "model coordinates"
_ma_data.id           1
_ma_data.name         Model
#
_ma_model_list.data_id          1
_ma_model_list.model_group_id   1
_ma_model_list.model_group_name "AlphaFold-beta-20231127 (7a14c934-fe78-43c1-a552-7fb305b0ebd1 @ 2024-09-16 16:52:55)"
_ma_model_list.model_id         1
_ma_model_list.model_name       "Top ranked model"
_ma_model_list.model_type       "Ab initio model"
_ma_model_list.ordinal_id       1
#
loop_
_ma_protocol_step.method_type
_ma_protocol_step.ordinal_id
_ma_protocol_step.protocol_id
_ma_protocol_step.step_id
"coevolution MSA" 1 1 1 
"template search" 2 1 2 
modeling          3 1 3 
#
loop_
_ma_qa_metric.id
_ma_qa_metric.mode
_ma_qa_metric.name
_ma_qa_metric.software_group_id
_ma_qa_metric.type
1 global pLDDT 1 pLDDT 
2 local  pLDDT 1 pLDDT 
#
_ma_qa_metric_global.metric_id    1
_ma_qa_metric_global.metric_value 91.42
_ma_qa_metric_global.model_id     1
_ma_qa_metric_global.ordinal_id   1
#
_ma_software_group.group_id    1
_ma_software_group.ordinal_id  1
_ma_software_group.software_id 1
#
_ma_target_entity.data_id   1
_ma_target_entity.entity_id 1
_ma_target_entity.origin    .
#
_ma_target_entity_instance.asym_id   A
_ma_target_entity_instance.details   .
_ma_target_entity_instance.entity_id 1
#
loop_
_pdbx_data_usage.details
_pdbx_data_usage.id
_pdbx_data_usage.type
_pdbx_data_usage.url
;NON-COMMERCIAL USE ONLY, BY USING THIS FILE YOU AGREE TO THE TERMS OF USE FOUND
AT alphafoldserver.com/output-terms.
;
1 license    ? 
;THE INFORMATION IS NOT INTENDED FOR, HAS NOT BEEN VALIDATED FOR, AND IS NOT
APPROVED FOR CLINICAL USE. IT SHOULD NOT BE USED FOR CLINICAL PURPOSE OR RELIED
ON FOR MEDICAL OR OTHER PROFESSIONAL ADVICE. IT IS THEORETICAL MODELLING ONLY
AND CAUTION SHOULD BE EXERCISED IN ITS USE. IT IS PROVIDED "AS-IS" WITHOUT ANY
WARRANTY OF ANY KIND, WHETHER EXPRESSED OR IMPLIED. NO WARRANTY IS GIVEN THAT
USE OF THE INFORMATION SHALL NOT INFRINGE THE RIGHTS OF ANY THIRD PARTY.
;
2 disclaimer ? 
#
loop_
_pdbx_poly_seq_scheme.asym_id
_pdbx_poly_seq_scheme.auth_seq_num
_pdbx_poly_seq_scheme.entity_id
_pdbx_poly_seq_scheme.hetero
_pdbx_poly_seq_scheme.mon_id
_pdbx_poly_seq_scheme.pdb_ins_code
_pdbx_poly_seq_scheme.pdb_seq_num
_pdbx_poly_seq_scheme.pdb_strand_id
_pdbx_poly_seq_scheme.seq_id
A 1   1 n MET . 1   A 1   
A 2   1 n ASN . 2   A 2   
A 3   1 n PHE . 3   A 3   
A 4   1 n LYS . 4   A 4   
A 5   1 n SER . 5   A 5   
A 6   1 n ILE . 6   A 6   
A 7   1 n LEU . 7   A 7   
A 8   1 n THR . 8   A 8   
A 9   1 n PHE . 9   A 9   
A 10  1 n GLY . 10  A 10  
A 11  1 n VAL . 11  A 11  
A 12  1 n GLY . 12  A 12  
A 13  1 n VAL . 13  A 13  
A 14  1 n PRO . 14  A 14  
A 15  1 n ILE . 15  A 15  
A 16  1 n GLY . 16  A 16  
A 17  1 n VAL . 17  A 17  
A 18  1 n LEU . 18  A 18  
A 19  1 n GLY . 19  A 19  
A 20  1 n THR . 20  A 20  
A 21  1 n LEU . 21  A 21  
A 22  1 n MET . 22  A 22  
A 23  1 n CYS . 23  A 23  
A 24  1 n VAL . 24  A 24  
A 25  1 n LEU . 25  A 25  
A 26  1 n LYS . 26  A 26  
A 27  1 n ARG . 27  A 27  
A 28  1 n VAL . 28  A 28  
A 29  1 n LEU . 29  A 29  
A 30  1 n SER . 30  A 30  
A 31  1 n LYS . 31  A 31  
A 32  1 n THR . 32  A 32  
A 33  1 n ALA . 33  A 33  
A 34  1 n LYS . 34  A 34  
A 35  1 n GLN . 35  A 35  
A 36  1 n TYR . 36  A 36  
A 37  1 n LYS . 37  A 37  
A 38  1 n GLN . 38  A 38  
A 39  1 n ILE . 39  A 39  
A 40  1 n ALA . 40  A 40  
A 41  1 n ASP . 41  A 41  
A 42  1 n GLY . 42  A 42  
A 43  1 n ARG . 43  A 43  
A 44  1 n GLN . 44  A 44  
A 45  1 n ALA . 45  A 45  
A 46  1 n ASP . 46  A 46  
A 47  1 n PHE . 47  A 47  
A 48  1 n GLN . 48  A 48  
A 49  1 n THR . 49  A 49  
A 50  1 n LYS . 50  A 50  
A 51  1 n LYS . 51  A 51  
A 52  1 n LEU . 52  A 52  
A 53  1 n LYS . 53  A 53  
A 54  1 n ILE . 54  A 54  
A 55  1 n LEU . 55  A 55  
A 56  1 n ASP . 56  A 56  
A 57  1 n PHE . 57  A 57  
A 58  1 n ASN . 58  A 58  
A 59  1 n ALA . 59  A 59  
A 60  1 n PHE . 60  A 60  
A 61  1 n TRP . 61  A 61  
A 62  1 n ARG . 62  A 62  
A 63  1 n PRO . 63  A 63  
A 64  1 n GLN . 64  A 64  
A 65  1 n LEU . 65  A 65  
A 66  1 n LEU . 66  A 66  
A 67  1 n HIS . 67  A 67  
A 68  1 n LEU . 68  A 68  
A 69  1 n PHE . 69  A 69  
A 70  1 n LYS . 70  A 70  
A 71  1 n GLU . 71  A 71  
A 72  1 n GLU . 72  A 72  
A 73  1 n TYR . 73  A 73  
A 74  1 n MET . 74  A 74  
A 75  1 n ARG . 75  A 75  
A 76  1 n ASP . 76  A 76  
A 77  1 n ARG . 77  A 77  
A 78  1 n SER . 78  A 78  
A 79  1 n LYS . 79  A 79  
A 80  1 n ILE . 80  A 80  
A 81  1 n LEU . 81  A 81  
A 82  1 n LEU . 82  A 82  
A 83  1 n GLU . 83  A 83  
A 84  1 n ARG . 84  A 84  
A 85  1 n ILE . 85  A 85  
A 86  1 n SER . 86  A 86  
A 87  1 n GLU . 87  A 87  
A 88  1 n TYR . 88  A 88  
A 89  1 n ASP . 89  A 89  
A 90  1 n VAL . 90  A 90  
A 91  1 n VAL . 91  A 91  
A 92  1 n CYS . 92  A 92  
A 93  1 n LEU . 93  A 93  
A 94  1 n GLN . 94  A 94  
A 95  1 n GLU . 95  A 95  
A 96  1 n GLY . 96  A 96  
A 97  1 n PHE . 97  A 97  
A 98  1 n GLN . 98  A 98  
A 99  1 n PHE . 99  A 99  
A 100 1 n GLY . 100 A 100 
A 101 1 n SER . 101 A 101 
A 102 1 n ASP . 102 A 102 
A 103 1 n ILE . 103 A 103 
A 104 1 n SER . 104 A 104 
A 105 1 n LYS . 105 A 105 
A 106 1 n ASN . 106 A 106 
A 107 1 n PHE . 107 A 107 
A 108 1 n ILE . 108 A 108 
A 109 1 n GLU . 109 A 109 
A 110 1 n ALA . 110 A 110 
A 111 1 n ALA . 111 A 111 
A 112 1 n ASN . 112 A 112 
A 113 1 n ALA . 113 A 113 
A 114 1 n LEU . 114 A 114 
A 115 1 n GLY . 115 A 115 
A 116 1 n PHE . 116 A 116 
A 117 1 n LYS . 117 A 117 
A 118 1 n TYR . 118 A 118 
A 119 1 n VAL . 119 A 119 
A 120 1 n LEU . 120 A 120 
A 121 1 n THR . 121 A 121 
A 122 1 n SER . 122 A 122 
A 123 1 n LYS . 123 A 123 
A 124 1 n LEU . 124 A 124 
A 125 1 n PRO . 125 A 125 
A 126 1 n PRO . 126 A 126 
A 127 1 n LEU . 127 A 127 
A 128 1 n LEU . 128 A 128 
A 129 1 n ASN . 129 A 129 
A 130 1 n HIS . 130 A 130 
A 131 1 n GLN . 131 A 131 
A 132 1 n VAL . 132 A 132 
A 133 1 n ILE . 133 A 133 
A 134 1 n ASP . 134 A 134 
A 135 1 n SER . 135 A 135 
A 136 1 n GLY . 136 A 136 
A 137 1 n LEU . 137 A 137 
A 138 1 n VAL . 138 A 138 
A 139 1 n ILE . 139 A 139 
A 140 1 n ILE . 140 A 140 
A 141 1 n SER . 141 A 141 
A 142 1 n LYS . 142 A 142 
A 143 1 n PHE . 143 A 143 
A 144 1 n PRO . 144 A 144 
A 145 1 n ILE . 145 A 145 
A 146 1 n LEU . 146 A 146 
A 147 1 n GLU . 147 A 147 
A 148 1 n SER . 148 A 148 
A 149 1 n ASP . 149 A 149 
A 150 1 n CYS . 150 A 150 
A 151 1 n VAL . 151 A 151 
A 152 1 n ARG . 152 A 152 
A 153 1 n TYR . 153 A 153 
A 154 1 n THR . 154 A 154 
A 155 1 n ALA . 155 A 155 
A 156 1 n GLY . 156 A 156 
A 157 1 n CYS . 157 A 157 
A 158 1 n GLY . 158 A 158 
A 159 1 n PHE . 159 A 159 
A 160 1 n ASP . 160 A 160 
A 161 1 n ALA . 161 A 161 
A 162 1 n PHE . 162 A 162 
A 163 1 n ALA . 163 A 163 
A 164 1 n ALA . 164 A 164 
A 165 1 n LYS . 165 A 165 
A 166 1 n GLY . 166 A 166 
A 167 1 n ALA . 167 A 167 
A 168 1 n LEU . 168 A 168 
A 169 1 n TYR . 169 A 169 
A 170 1 n ALA . 170 A 170 
A 171 1 n LYS . 171 A 171 
A 172 1 n ILE . 172 A 172 
A 173 1 n GLN . 173 A 173 
A 174 1 n LEU . 174 A 174 
A 175 1 n ASP . 175 A 175 
A 176 1 n GLU . 176 A 176 
A 177 1 n LYS . 177 A 177 
A 178 1 n ASN . 178 A 178 
A 179 1 n HIS . 179 A 179 
A 180 1 n VAL . 180 A 180 
A 181 1 n HIS . 181 A 181 
A 182 1 n LEU . 182 A 182 
A 183 1 n PHE . 183 A 183 
A 184 1 n SER . 184 A 184 
A 185 1 n THR . 185 A 185 
A 186 1 n HIS . 186 A 186 
A 187 1 n LEU . 187 A 187 
A 188 1 n GLN . 188 A 188 
A 189 1 n ALA . 189 A 189 
A 190 1 n SER . 190 A 190 
A 191 1 n TYR . 191 A 191 
A 192 1 n GLN . 192 A 192 
A 193 1 n TYR . 193 A 193 
A 194 1 n GLY . 194 A 194 
A 195 1 n LYS . 195 A 195 
A 196 1 n ASP . 196 A 196 
A 197 1 n PRO . 197 A 197 
A 198 1 n THR . 198 A 198 
A 199 1 n ASP . 199 A 199 
A 200 1 n VAL . 200 A 200 
A 201 1 n ASP . 201 A 201 
A 202 1 n VAL . 202 A 202 
A 203 1 n LYS . 203 A 203 
A 204 1 n VAL . 204 A 204 
A 205 1 n ARG . 205 A 205 
A 206 1 n GLN . 206 A 206 
A 207 1 n SER . 207 A 207 
A 208 1 n GLN . 208 A 208 
A 209 1 n PHE . 209 A 209 
A 210 1 n ASP . 210 A 210 
A 211 1 n GLU . 211 A 211 
A 212 1 n LEU . 212 A 212 
A 213 1 n SER . 213 A 213 
A 214 1 n ALA . 214 A 214 
A 215 1 n LEU . 215 A 215 
A 216 1 n MET . 216 A 216 
A 217 1 n ALA . 217 A 217 
A 218 1 n GLN . 218 A 218 
A 219 1 n LYS . 219 A 219 
A 220 1 n VAL . 220 A 220 
A 221 1 n THR . 221 A 221 
A 222 1 n ASP . 222 A 222 
A 223 1 n GLY . 223 A 223 
A 224 1 n TYR . 224 A 224 
A 225 1 n PRO . 225 A 225 
A 226 1 n ALA . 226 A 226 
A 227 1 n ILE . 227 A 227 
A 228 1 n VAL . 228 A 228 
A 229 1 n VAL . 229 A 229 
A 230 1 n GLY . 230 A 230 
A 231 1 n ASP . 231 A 231 
A 232 1 n LEU . 232 A 232 
A 233 1 n ASN . 233 A 233 
A 234 1 n VAL . 234 A 234 
A 235 1 n ASN . 235 A 235 
A 236 1 n ALA . 236 A 236 
A 237 1 n ARG . 237 A 237 
A 238 1 n PHE . 238 A 238 
A 239 1 n GLY . 239 A 239 
A 240 1 n ASP . 240 A 240 
A 241 1 n GLU . 241 A 241 
A 242 1 n TYR . 242 A 242 
A 243 1 n LEU . 243 A 243 
A 244 1 n ASN . 244 A 244 
A 245 1 n LEU . 245 A 245 
A 246 1 n LEU . 246 A 246 
A 247 1 n LYS . 247 A 247 
A 248 1 n HIS . 248 A 248 
A 249 1 n PHE . 249 A 249 
A 250 1 n THR . 250 A 250 
A 251 1 n ILE . 251 A 251 
A 252 1 n PRO . 252 A 252 
A 253 1 n ASN . 253 A 253 
A 254 1 n TYR . 254 A 254 
A 255 1 n GLU . 255 A 255 
A 256 1 n SER . 256 A 256 
A 257 1 n VAL . 257 A 257 
A 258 1 n ASP . 258 A 258 
A 259 1 n THR . 259 A 259 
A 260 1 n LEU . 260 A 260 
A 261 1 n LEU . 261 A 261 
A 262 1 n LYS . 262 A 262 
A 263 1 n ASP . 263 A 263 
A 264 1 n TYR . 264 A 264 
A 265 1 n GLY . 265 A 265 
A 266 1 n GLU . 266 A 266 
A 267 1 n HIS . 267 A 267 
A 268 1 n PRO . 268 A 268 
A 269 1 n ILE . 269 A 269 
A 270 1 n THR . 270 A 270 
A 271 1 n PHE . 271 A 271 
A 272 1 n GLY . 272 A 272 
A 273 1 n ASN . 273 A 273 
A 274 1 n MET . 274 A 274 
A 275 1 n GLU . 275 A 275 
A 276 1 n ASP . 276 A 276 
A 277 1 n VAL . 277 A 277 
A 278 1 n THR . 278 A 278 
A 279 1 n LEU . 279 A 279 
A 280 1 n THR . 280 A 280 
A 281 1 n GLU . 281 A 281 
A 282 1 n PRO . 282 A 282 
A 283 1 n TYR . 283 A 283 
A 284 1 n PHE . 284 A 284 
A 285 1 n GLN . 285 A 285 
A 286 1 n LYS . 286 A 286 
A 287 1 n THR . 287 A 287 
A 288 1 n VAL . 288 A 288 
A 289 1 n GLN . 289 A 289 
A 290 1 n SER . 290 A 290 
A 291 1 n ILE . 291 A 291 
A 292 1 n ASP . 292 A 292 
A 293 1 n TYR . 293 A 293 
A 294 1 n ILE . 294 A 294 
A 295 1 n PHE . 295 A 295 
A 296 1 n LEU . 296 A 296 
A 297 1 n PHE . 297 A 297 
A 298 1 n GLU . 298 A 298 
A 299 1 n LYS . 299 A 299 
A 300 1 n GLU . 300 A 300 
A 301 1 n GLN . 301 A 301 
A 302 1 n SER . 302 A 302 
A 303 1 n PRO . 303 A 303 
A 304 1 n LEU . 304 A 304 
A 305 1 n LYS . 305 A 305 
A 306 1 n VAL . 306 A 306 
A 307 1 n GLU . 307 A 307 
A 308 1 n TYR . 308 A 308 
A 309 1 n LYS . 309 A 309 
A 310 1 n SER . 310 A 310 
A 311 1 n LYS . 311 A 311 
A 312 1 n VAL . 312 A 312 
A 313 1 n ASN . 313 A 313 
A 314 1 n GLU . 314 A 314 
A 315 1 n MET . 315 A 315 
A 316 1 n ARG . 316 A 316 
A 317 1 n VAL . 317 A 317 
A 318 1 n GLN . 318 A 318 
A 319 1 n ASN . 319 A 319 
A 320 1 n GLN . 320 A 320 
A 321 1 n PRO . 321 A 321 
A 322 1 n TYR . 322 A 322 
A 323 1 n GLY . 323 A 323 
A 324 1 n PHE . 324 A 324 
A 325 1 n LEU . 325 A 325 
A 326 1 n SER . 326 A 326 
A 327 1 n ASP . 327 A 327 
A 328 1 n HIS . 328 A 328 
A 329 1 n PHE . 329 A 329 
A 330 1 n ALA . 330 A 330 
A 331 1 n VAL . 331 A 331 
A 332 1 n GLU . 332 A 332 
A 333 1 n SER . 333 A 333 
A 334 1 n GLU . 334 A 334 
A 335 1 n PHE . 335 A 335 
A 336 1 n THR . 336 A 336 
A 337 1 n PHE . 337 A 337 
A 338 1 n THR . 338 A 338 
A 339 1 n GLN . 339 A 339 
#
_software.classification other
_software.date           ?
_software.description    "Structure prediction"
_software.name           AlphaFold
_software.pdbx_ordinal   1
_software.type           package
_software.version        "AlphaFold-beta-20231127 (7a14c934-fe78-43c1-a552-7fb305b0ebd1 @ 2024-09-16 16:52:55)"
#
_struct_asym.entity_id 1
_struct_asym.id        A
#
loop_
_atom_site.group_PDB
_atom_site.id
_atom_site.type_symbol
_atom_site.label_atom_id
_atom_site.label_alt_id
_atom_site.label_comp_id
_atom_site.label_asym_id
_atom_site.label_entity_id
_atom_site.label_seq_id
_atom_site.pdbx_PDB_ins_code
_atom_site.Cartn_x
_atom_site.Cartn_y
_atom_site.Cartn_z
_atom_site.occupancy
_atom_site.B_iso_or_equiv
_atom_site.auth_seq_id
_atom_site.auth_asym_id
_atom_site.pdbx_PDB_model_num
ATOM 1    N N   . MET A 1 1   ? 50.909  8.661   0.759   1.00 52.52 1   A 1 
ATOM 2    C CA  . MET A 1 1   ? 49.982  8.874   -0.377  1.00 72.07 1   A 1 
ATOM 3    C C   . MET A 1 1   ? 49.878  10.362  -0.648  1.00 78.14 1   A 1 
ATOM 4    O O   . MET A 1 1   ? 49.684  11.112  0.305   1.00 73.64 1   A 1 
ATOM 5    C CB  . MET A 1 1   ? 48.596  8.279   -0.076  1.00 65.46 1   A 1 
ATOM 6    C CG  . MET A 1 1   ? 48.352  6.999   -0.865  1.00 61.08 1   A 1 
ATOM 7    S SD  . MET A 1 1   ? 47.035  5.942   -0.209  1.00 56.85 1   A 1 
ATOM 8    C CE  . MET A 1 1   ? 45.570  6.965   -0.471  1.00 49.33 1   A 1 
ATOM 9    N N   . ASN A 1 2   ? 50.058  10.801  -1.883  1.00 62.80 2   A 1 
ATOM 10   C CA  . ASN A 1 2   ? 49.920  12.221  -2.239  1.00 73.70 2   A 1 
ATOM 11   C C   . ASN A 1 2   ? 48.427  12.608  -2.181  1.00 76.85 2   A 1 
ATOM 12   O O   . ASN A 1 2   ? 47.568  11.787  -2.511  1.00 75.30 2   A 1 
ATOM 13   C CB  . ASN A 1 2   ? 50.575  12.442  -3.623  1.00 68.53 2   A 1 
ATOM 14   C CG  . ASN A 1 2   ? 50.693  13.903  -4.053  1.00 61.30 2   A 1 
ATOM 15   O OD1 . ASN A 1 2   ? 50.065  14.786  -3.513  1.00 56.63 2   A 1 
ATOM 16   N ND2 . ASN A 1 2   ? 51.478  14.191  -5.061  1.00 53.91 2   A 1 
ATOM 17   N N   . PHE A 1 3   ? 48.088  13.829  -1.797  1.00 56.41 3   A 1 
ATOM 18   C CA  . PHE A 1 3   ? 46.722  14.368  -1.708  1.00 60.37 3   A 1 
ATOM 19   C C   . PHE A 1 3   ? 45.888  14.088  -2.972  1.00 63.30 3   A 1 
ATOM 20   O O   . PHE A 1 3   ? 44.740  13.668  -2.891  1.00 61.79 3   A 1 
ATOM 21   C CB  . PHE A 1 3   ? 46.824  15.873  -1.424  1.00 59.64 3   A 1 
ATOM 22   C CG  . PHE A 1 3   ? 45.494  16.561  -1.202  1.00 62.26 3   A 1 
ATOM 23   C CD1 . PHE A 1 3   ? 44.902  17.338  -2.225  1.00 51.58 3   A 1 
ATOM 24   C CD2 . PHE A 1 3   ? 44.844  16.440  0.042   1.00 56.16 3   A 1 
ATOM 25   C CE1 . PHE A 1 3   ? 43.687  17.986  -2.001  1.00 50.71 3   A 1 
ATOM 26   C CE2 . PHE A 1 3   ? 43.616  17.096  0.259   1.00 50.96 3   A 1 
ATOM 27   C CZ  . PHE A 1 3   ? 43.039  17.865  -0.759  1.00 56.19 3   A 1 
ATOM 28   N N   . LYS A 1 4   ? 46.508  14.197  -4.152  1.00 69.24 4   A 1 
ATOM 29   C CA  . LYS A 1 4   ? 45.889  13.887  -5.445  1.00 67.95 4   A 1 
ATOM 30   C C   . LYS A 1 4   ? 45.470  12.403  -5.567  1.00 68.32 4   A 1 
ATOM 31   O O   . LYS A 1 4   ? 44.401  12.121  -6.093  1.00 71.65 4   A 1 
ATOM 32   C CB  . LYS A 1 4   ? 46.848  14.318  -6.561  1.00 71.63 4   A 1 
ATOM 33   C CG  . LYS A 1 4   ? 46.171  14.446  -7.930  1.00 67.58 4   A 1 
ATOM 34   C CD  . LYS A 1 4   ? 47.139  15.023  -8.976  1.00 60.31 4   A 1 
ATOM 35   C CE  . LYS A 1 4   ? 46.428  15.228  -10.315 1.00 54.52 4   A 1 
ATOM 36   N NZ  . LYS A 1 4   ? 47.333  15.799  -11.349 1.00 47.82 4   A 1 
ATOM 37   N N   . SER A 1 5   ? 46.278  11.470  -5.045  1.00 64.77 5   A 1 
ATOM 38   C CA  . SER A 1 5   ? 45.961  10.039  -5.025  1.00 65.98 5   A 1 
ATOM 39   C C   . SER A 1 5   ? 44.817  9.720   -4.051  1.00 66.47 5   A 1 
ATOM 40   O O   . SER A 1 5   ? 43.966  8.902   -4.378  1.00 68.77 5   A 1 
ATOM 41   C CB  . SER A 1 5   ? 47.193  9.210   -4.646  1.00 66.54 5   A 1 
ATOM 42   O OG  . SER A 1 5   ? 48.274  9.483   -5.511  1.00 61.38 5   A 1 
ATOM 43   N N   . ILE A 1 6   ? 44.759  10.384  -2.901  1.00 65.48 6   A 1 
ATOM 44   C CA  . ILE A 1 6   ? 43.664  10.243  -1.935  1.00 63.24 6   A 1 
ATOM 45   C C   . ILE A 1 6   ? 42.347  10.744  -2.554  1.00 63.92 6   A 1 
ATOM 46   O O   . ILE A 1 6   ? 41.340  10.046  -2.491  1.00 65.79 6   A 1 
ATOM 47   C CB  . ILE A 1 6   ? 43.995  10.974  -0.608  1.00 63.98 6   A 1 
ATOM 48   C CG1 . ILE A 1 6   ? 45.220  10.326  0.069   1.00 62.43 6   A 1 
ATOM 49   C CG2 . ILE A 1 6   ? 42.785  10.972  0.347   1.00 61.61 6   A 1 
ATOM 50   C CD1 . ILE A 1 6   ? 45.768  11.099  1.273   1.00 56.29 6   A 1 
ATOM 51   N N   . LEU A 1 7   ? 42.365  11.874  -3.228  1.00 66.61 7   A 1 
ATOM 52   C CA  . LEU A 1 7   ? 41.176  12.425  -3.880  1.00 63.97 7   A 1 
ATOM 53   C C   . LEU A 1 7   ? 40.684  11.530  -5.026  1.00 63.68 7   A 1 
ATOM 54   O O   . LEU A 1 7   ? 39.489  11.271  -5.153  1.00 68.29 7   A 1 
ATOM 55   C CB  . LEU A 1 7   ? 41.487  13.851  -4.382  1.00 68.28 7   A 1 
ATOM 56   C CG  . LEU A 1 7   ? 40.296  14.809  -4.161  1.00 62.64 7   A 1 
ATOM 57   C CD1 . LEU A 1 7   ? 40.500  15.599  -2.862  1.00 56.02 7   A 1 
ATOM 58   C CD2 . LEU A 1 7   ? 40.165  15.788  -5.315  1.00 63.26 7   A 1 
ATOM 59   N N   . THR A 1 8   ? 41.612  11.011  -5.846  1.00 73.41 8   A 1 
ATOM 60   C CA  . THR A 1 8   ? 41.261  10.195  -7.017  1.00 72.39 8   A 1 
ATOM 61   C C   . THR A 1 8   ? 40.769  8.803   -6.619  1.00 72.55 8   A 1 
ATOM 62   O O   . THR A 1 8   ? 39.699  8.394   -7.058  1.00 73.22 8   A 1 
ATOM 63   C CB  . THR A 1 8   ? 42.444  10.079  -7.993  1.00 71.61 8   A 1 
ATOM 64   O OG1 . THR A 1 8   ? 42.903  11.356  -8.355  1.00 67.42 8   A 1 
ATOM 65   C CG2 . THR A 1 8   ? 42.065  9.364   -9.284  1.00 67.44 8   A 1 
ATOM 66   N N   . PHE A 1 9   ? 41.510  8.079   -5.790  1.00 73.14 9   A 1 
ATOM 67   C CA  . PHE A 1 9   ? 41.192  6.687   -5.434  1.00 72.17 9   A 1 
ATOM 68   C C   . PHE A 1 9   ? 40.263  6.580   -4.225  1.00 73.42 9   A 1 
ATOM 69   O O   . PHE A 1 9   ? 39.470  5.646   -4.164  1.00 71.24 9   A 1 
ATOM 70   C CB  . PHE A 1 9   ? 42.488  5.896   -5.221  1.00 72.23 9   A 1 
ATOM 71   C CG  . PHE A 1 9   ? 43.293  5.701   -6.488  1.00 71.32 9   A 1 
ATOM 72   C CD1 . PHE A 1 9   ? 42.875  4.748   -7.439  1.00 63.42 9   A 1 
ATOM 73   C CD2 . PHE A 1 9   ? 44.461  6.456   -6.736  1.00 66.18 9   A 1 
ATOM 74   C CE1 . PHE A 1 9   ? 43.614  4.552   -8.616  1.00 58.98 9   A 1 
ATOM 75   C CE2 . PHE A 1 9   ? 45.191  6.262   -7.911  1.00 58.59 9   A 1 
ATOM 76   C CZ  . PHE A 1 9   ? 44.769  5.311   -8.853  1.00 62.59 9   A 1 
ATOM 77   N N   . GLY A 1 10  ? 40.324  7.521   -3.282  1.00 77.85 10  A 1 
ATOM 78   C CA  . GLY A 1 10  ? 39.485  7.525   -2.088  1.00 77.42 10  A 1 
ATOM 79   C C   . GLY A 1 10  ? 38.101  8.139   -2.316  1.00 79.29 10  A 1 
ATOM 80   O O   . GLY A 1 10  ? 37.163  7.758   -1.620  1.00 77.96 10  A 1 
ATOM 81   N N   . VAL A 1 11  ? 37.964  9.056   -3.270  1.00 78.97 11  A 1 
ATOM 82   C CA  . VAL A 1 11  ? 36.695  9.770   -3.507  1.00 79.23 11  A 1 
ATOM 83   C C   . VAL A 1 11  ? 36.225  9.612   -4.953  1.00 79.94 11  A 1 
ATOM 84   O O   . VAL A 1 11  ? 35.091  9.217   -5.195  1.00 78.51 11  A 1 
ATOM 85   C CB  . VAL A 1 11  ? 36.812  11.258  -3.103  1.00 77.32 11  A 1 
ATOM 86   C CG1 . VAL A 1 11  ? 35.481  11.997  -3.245  1.00 72.13 11  A 1 
ATOM 87   C CG2 . VAL A 1 11  ? 37.290  11.422  -1.651  1.00 74.15 11  A 1 
ATOM 88   N N   . GLY A 1 12  ? 37.098  9.870   -5.938  1.00 78.91 12  A 1 
ATOM 89   C CA  . GLY A 1 12  ? 36.718  9.867   -7.350  1.00 78.83 12  A 1 
ATOM 90   C C   . GLY A 1 12  ? 36.256  8.504   -7.870  1.00 79.91 12  A 1 
ATOM 91   O O   . GLY A 1 12  ? 35.239  8.426   -8.562  1.00 80.71 12  A 1 
ATOM 92   N N   . VAL A 1 13  ? 36.971  7.423   -7.524  1.00 83.49 13  A 1 
ATOM 93   C CA  . VAL A 1 13  ? 36.602  6.056   -7.946  1.00 82.18 13  A 1 
ATOM 94   C C   . VAL A 1 13  ? 35.262  5.613   -7.340  1.00 83.19 13  A 1 
ATOM 95   O O   . VAL A 1 13  ? 34.396  5.219   -8.127  1.00 83.44 13  A 1 
ATOM 96   C CB  . VAL A 1 13  ? 37.737  5.046   -7.697  1.00 80.04 13  A 1 
ATOM 97   C CG1 . VAL A 1 13  ? 37.307  3.599   -7.945  1.00 75.55 13  A 1 
ATOM 98   C CG2 . VAL A 1 13  ? 38.930  5.353   -8.625  1.00 77.38 13  A 1 
ATOM 99   N N   . PRO A 1 14  ? 35.017  5.722   -6.026  1.00 83.13 14  A 1 
ATOM 100  C CA  . PRO A 1 14  ? 33.710  5.392   -5.448  1.00 82.42 14  A 1 
ATOM 101  C C   . PRO A 1 14  ? 32.551  6.170   -6.081  1.00 84.01 14  A 1 
ATOM 102  O O   . PRO A 1 14  ? 31.537  5.568   -6.429  1.00 85.27 14  A 1 
ATOM 103  C CB  . PRO A 1 14  ? 33.822  5.692   -3.951  1.00 80.00 14  A 1 
ATOM 104  C CG  . PRO A 1 14  ? 35.308  5.488   -3.671  1.00 78.56 14  A 1 
ATOM 105  C CD  . PRO A 1 14  ? 35.965  5.985   -4.953  1.00 81.98 14  A 1 
ATOM 106  N N   . ILE A 1 15  ? 32.701  7.471   -6.301  1.00 88.60 15  A 1 
ATOM 107  C CA  . ILE A 1 15  ? 31.671  8.297   -6.953  1.00 88.16 15  A 1 
ATOM 108  C C   . ILE A 1 15  ? 31.416  7.822   -8.389  1.00 88.74 15  A 1 
ATOM 109  O O   . ILE A 1 15  ? 30.259  7.708   -8.797  1.00 88.43 15  A 1 
ATOM 110  C CB  . ILE A 1 15  ? 32.058  9.797   -6.904  1.00 86.64 15  A 1 
ATOM 111  C CG1 . ILE A 1 15  ? 31.984  10.306  -5.450  1.00 83.58 15  A 1 
ATOM 112  C CG2 . ILE A 1 15  ? 31.137  10.646  -7.805  1.00 81.47 15  A 1 
ATOM 113  C CD1 . ILE A 1 15  ? 32.539  11.736  -5.258  1.00 73.44 15  A 1 
ATOM 114  N N   . GLY A 1 16  ? 32.470  7.498   -9.145  1.00 86.93 16  A 1 
ATOM 115  C CA  . GLY A 1 16  ? 32.335  6.986   -10.509 1.00 85.80 16  A 1 
ATOM 116  C C   . GLY A 1 16  ? 31.618  5.629   -10.577 1.00 87.72 16  A 1 
ATOM 117  O O   . GLY A 1 16  ? 30.766  5.426   -11.448 1.00 88.04 16  A 1 
ATOM 118  N N   . VAL A 1 17  ? 31.927  4.720   -9.654  1.00 89.90 17  A 1 
ATOM 119  C CA  . VAL A 1 17  ? 31.265  3.408   -9.537  1.00 88.99 17  A 1 
ATOM 120  C C   . VAL A 1 17  ? 29.785  3.585   -9.179  1.00 89.08 17  A 1 
ATOM 121  O O   . VAL A 1 17  ? 28.931  3.032   -9.871  1.00 89.22 17  A 1 
ATOM 122  C CB  . VAL A 1 17  ? 31.992  2.509   -8.521  1.00 87.99 17  A 1 
ATOM 123  C CG1 . VAL A 1 17  ? 31.222  1.209   -8.235  1.00 84.27 17  A 1 
ATOM 124  C CG2 . VAL A 1 17  ? 33.374  2.106   -9.051  1.00 85.00 17  A 1 
ATOM 125  N N   . LEU A 1 18  ? 29.473  4.382   -8.166  1.00 91.80 18  A 1 
ATOM 126  C CA  . LEU A 1 18  ? 28.092  4.658   -7.763  1.00 89.48 18  A 1 
ATOM 127  C C   . LEU A 1 18  ? 27.293  5.330   -8.887  1.00 90.04 18  A 1 
ATOM 128  O O   . LEU A 1 18  ? 26.180  4.919   -9.172  1.00 90.72 18  A 1 
ATOM 129  C CB  . LEU A 1 18  ? 28.092  5.536   -6.497  1.00 87.74 18  A 1 
ATOM 130  C CG  . LEU A 1 18  ? 28.522  4.806   -5.217  1.00 76.48 18  A 1 
ATOM 131  C CD1 . LEU A 1 18  ? 28.684  5.826   -4.075  1.00 72.61 18  A 1 
ATOM 132  C CD2 . LEU A 1 18  ? 27.493  3.760   -4.771  1.00 72.90 18  A 1 
ATOM 133  N N   . GLY A 1 19  ? 27.889  6.308   -9.573  1.00 91.62 19  A 1 
ATOM 134  C CA  . GLY A 1 19  ? 27.263  6.967   -10.714 1.00 91.17 19  A 1 
ATOM 135  C C   . GLY A 1 19  ? 26.965  5.994   -11.860 1.00 92.38 19  A 1 
ATOM 136  O O   . GLY A 1 19  ? 25.871  6.010   -12.424 1.00 92.11 19  A 1 
ATOM 137  N N   . THR A 1 20  ? 27.906  5.082   -12.158 1.00 94.76 20  A 1 
ATOM 138  C CA  . THR A 1 20  ? 27.717  4.044   -13.186 1.00 94.58 20  A 1 
ATOM 139  C C   . THR A 1 20  ? 26.600  3.079   -12.788 1.00 94.51 20  A 1 
ATOM 140  O O   . THR A 1 20  ? 25.724  2.798   -13.607 1.00 93.99 20  A 1 
ATOM 141  C CB  . THR A 1 20  ? 29.018  3.267   -13.429 1.00 94.02 20  A 1 
ATOM 142  O OG1 . THR A 1 20  ? 30.038  4.158   -13.810 1.00 88.81 20  A 1 
ATOM 143  C CG2 . THR A 1 20  ? 28.874  2.248   -14.563 1.00 88.26 20  A 1 
ATOM 144  N N   . LEU A 1 21  ? 26.578  2.615   -11.539 1.00 94.56 21  A 1 
ATOM 145  C CA  . LEU A 1 21  ? 25.518  1.750   -11.016 1.00 93.54 21  A 1 
ATOM 146  C C   . LEU A 1 21  ? 24.141  2.424   -11.131 1.00 94.02 21  A 1 
ATOM 147  O O   . LEU A 1 21  ? 23.217  1.830   -11.668 1.00 94.04 21  A 1 
ATOM 148  C CB  . LEU A 1 21  ? 25.860  1.371   -9.562  1.00 92.73 21  A 1 
ATOM 149  C CG  . LEU A 1 21  ? 24.801  0.477   -8.885  1.00 88.62 21  A 1 
ATOM 150  C CD1 . LEU A 1 21  ? 24.618  -0.856  -9.607  1.00 85.32 21  A 1 
ATOM 151  C CD2 . LEU A 1 21  ? 25.228  0.199   -7.441  1.00 84.91 21  A 1 
ATOM 152  N N   . MET A 1 22  ? 24.024  3.689   -10.724 1.00 94.65 22  A 1 
ATOM 153  C CA  . MET A 1 22  ? 22.784  4.461   -10.851 1.00 94.28 22  A 1 
ATOM 154  C C   . MET A 1 22  ? 22.316  4.563   -12.304 1.00 94.89 22  A 1 
ATOM 155  O O   . MET A 1 22  ? 21.140  4.358   -12.587 1.00 94.79 22  A 1 
ATOM 156  C CB  . MET A 1 22  ? 22.979  5.865   -10.256 1.00 93.31 22  A 1 
ATOM 157  C CG  . MET A 1 22  ? 23.041  5.837   -8.723  1.00 83.50 22  A 1 
ATOM 158  S SD  . MET A 1 22  ? 21.517  5.289   -7.898  1.00 79.79 22  A 1 
ATOM 159  C CE  . MET A 1 22  ? 20.460  6.719   -8.207  1.00 67.27 22  A 1 
ATOM 160  N N   . CYS A 1 23  ? 23.232  4.796   -13.250 1.00 94.73 23  A 1 
ATOM 161  C CA  . CYS A 1 23  ? 22.904  4.815   -14.677 1.00 94.51 23  A 1 
ATOM 162  C C   . CYS A 1 23  ? 22.386  3.456   -15.171 1.00 95.13 23  A 1 
ATOM 163  O O   . CYS A 1 23  ? 21.422  3.408   -15.937 1.00 95.10 23  A 1 
ATOM 164  C CB  . CYS A 1 23  ? 24.144  5.234   -15.479 1.00 94.27 23  A 1 
ATOM 165  S SG  . CYS A 1 23  ? 24.481  7.006   -15.247 1.00 88.99 23  A 1 
ATOM 166  N N   . VAL A 1 24  ? 22.993  2.352   -14.724 1.00 95.29 24  A 1 
ATOM 167  C CA  . VAL A 1 24  ? 22.538  0.991   -15.054 1.00 95.05 24  A 1 
ATOM 168  C C   . VAL A 1 24  ? 21.140  0.746   -14.499 1.00 95.50 24  A 1 
ATOM 169  O O   . VAL A 1 24  ? 20.261  0.342   -15.257 1.00 95.67 24  A 1 
ATOM 170  C CB  . VAL A 1 24  ? 23.543  -0.073  -14.562 1.00 94.78 24  A 1 
ATOM 171  C CG1 . VAL A 1 24  ? 22.997  -1.498  -14.704 1.00 93.01 24  A 1 
ATOM 172  C CG2 . VAL A 1 24  ? 24.838  0.001   -15.380 1.00 93.39 24  A 1 
ATOM 173  N N   . LEU A 1 25  ? 20.894  1.045   -13.228 1.00 95.33 25  A 1 
ATOM 174  C CA  . LEU A 1 25  ? 19.593  0.852   -12.586 1.00 95.27 25  A 1 
ATOM 175  C C   . LEU A 1 25  ? 18.505  1.712   -13.246 1.00 95.81 25  A 1 
ATOM 176  O O   . LEU A 1 25  ? 17.416  1.211   -13.557 1.00 96.08 25  A 1 
ATOM 177  C CB  . LEU A 1 25  ? 19.716  1.163   -11.089 1.00 94.91 25  A 1 
ATOM 178  C CG  . LEU A 1 25  ? 20.624  0.203   -10.287 1.00 93.83 25  A 1 
ATOM 179  C CD1 . LEU A 1 25  ? 20.758  0.712   -8.853  1.00 92.66 25  A 1 
ATOM 180  C CD2 . LEU A 1 25  ? 20.088  -1.224  -10.245 1.00 92.29 25  A 1 
ATOM 181  N N   . LYS A 1 26  ? 18.786  2.969   -13.572 1.00 96.95 26  A 1 
ATOM 182  C CA  . LYS A 1 26  ? 17.863  3.829   -14.334 1.00 96.97 26  A 1 
ATOM 183  C C   . LYS A 1 26  ? 17.566  3.285   -15.731 1.00 97.15 26  A 1 
ATOM 184  O O   . LYS A 1 26  ? 16.432  3.384   -16.202 1.00 96.89 26  A 1 
ATOM 185  C CB  . LYS A 1 26  ? 18.443  5.250   -14.448 1.00 96.61 26  A 1 
ATOM 186  C CG  . LYS A 1 26  ? 18.382  6.046   -13.140 1.00 94.59 26  A 1 
ATOM 187  C CD  . LYS A 1 26  ? 16.951  6.405   -12.730 1.00 93.52 26  A 1 
ATOM 188  C CE  . LYS A 1 26  ? 17.027  7.331   -11.526 1.00 91.78 26  A 1 
ATOM 189  N NZ  . LYS A 1 26  ? 15.688  7.758   -11.074 1.00 87.79 26  A 1 
ATOM 190  N N   . ARG A 1 27  ? 18.560  2.681   -16.387 1.00 96.31 27  A 1 
ATOM 191  C CA  . ARG A 1 27  ? 18.362  2.015   -17.683 1.00 96.29 27  A 1 
ATOM 192  C C   . ARG A 1 27  ? 17.478  0.782   -17.551 1.00 96.46 27  A 1 
ATOM 193  O O   . ARG A 1 27  ? 16.645  0.572   -18.426 1.00 96.23 27  A 1 
ATOM 194  C CB  . ARG A 1 27  ? 19.719  1.700   -18.308 1.00 96.28 27  A 1 
ATOM 195  C CG  . ARG A 1 27  ? 19.593  1.113   -19.728 1.00 88.16 27  A 1 
ATOM 196  C CD  . ARG A 1 27  ? 20.989  0.847   -20.300 1.00 84.18 27  A 1 
ATOM 197  N NE  . ARG A 1 27  ? 20.942  0.259   -21.657 1.00 75.96 27  A 1 
ATOM 198  C CZ  . ARG A 1 27  ? 21.190  0.860   -22.811 1.00 69.40 27  A 1 
ATOM 199  N NH1 . ARG A 1 27  ? 21.434  2.138   -22.880 1.00 60.35 27  A 1 
ATOM 200  N NH2 . ARG A 1 27  ? 21.193  0.192   -23.931 1.00 62.96 27  A 1 
ATOM 201  N N   . VAL A 1 28  ? 17.639  -0.022  -16.505 1.00 95.71 28  A 1 
ATOM 202  C CA  . VAL A 1 28  ? 16.733  -1.143  -16.202 1.00 95.45 28  A 1 
ATOM 203  C C   . VAL A 1 28  ? 15.315  -0.622  -16.014 1.00 95.84 28  A 1 
ATOM 204  O O   . VAL A 1 28  ? 14.437  -1.028  -16.763 1.00 95.90 28  A 1 
ATOM 205  C CB  . VAL A 1 28  ? 17.209  -1.957  -14.977 1.00 95.05 28  A 1 
ATOM 206  C CG1 . VAL A 1 28  ? 16.179  -3.015  -14.562 1.00 94.07 28  A 1 
ATOM 207  C CG2 . VAL A 1 28  ? 18.529  -2.684  -15.292 1.00 94.28 28  A 1 
ATOM 208  N N   . LEU A 1 29  ? 15.114  0.358   -15.142 1.00 96.40 29  A 1 
ATOM 209  C CA  . LEU A 1 29  ? 13.811  0.982   -14.898 1.00 96.23 29  A 1 
ATOM 210  C C   . LEU A 1 29  ? 13.144  1.451   -16.197 1.00 96.37 29  A 1 
ATOM 211  O O   . LEU A 1 29  ? 12.012  1.085   -16.484 1.00 96.34 29  A 1 
ATOM 212  C CB  . LEU A 1 29  ? 13.987  2.154   -13.912 1.00 96.37 29  A 1 
ATOM 213  C CG  . LEU A 1 29  ? 12.671  2.872   -13.556 1.00 96.20 29  A 1 
ATOM 214  C CD1 . LEU A 1 29  ? 11.749  1.995   -12.711 1.00 95.15 29  A 1 
ATOM 215  C CD2 . LEU A 1 29  ? 12.973  4.146   -12.763 1.00 95.20 29  A 1 
ATOM 216  N N   . SER A 1 30  ? 13.870  2.197   -17.037 1.00 96.52 30  A 1 
ATOM 217  C CA  . SER A 1 30  ? 13.323  2.730   -18.290 1.00 96.13 30  A 1 
ATOM 218  C C   . SER A 1 30  ? 12.941  1.660   -19.324 1.00 96.11 30  A 1 
ATOM 219  O O   . SER A 1 30  ? 12.168  1.947   -20.235 1.00 95.35 30  A 1 
ATOM 220  C CB  . SER A 1 30  ? 14.321  3.707   -18.929 1.00 95.46 30  A 1 
ATOM 221  O OG  . SER A 1 30  ? 15.457  3.041   -19.445 1.00 86.00 30  A 1 
ATOM 222  N N   . LYS A 1 31  ? 13.504  0.450   -19.218 1.00 96.00 31  A 1 
ATOM 223  C CA  . LYS A 1 31  ? 13.214  -0.665  -20.128 1.00 95.86 31  A 1 
ATOM 224  C C   . LYS A 1 31  ? 12.088  -1.563  -19.626 1.00 96.20 31  A 1 
ATOM 225  O O   . LYS A 1 31  ? 11.427  -2.191  -20.457 1.00 95.74 31  A 1 
ATOM 226  C CB  . LYS A 1 31  ? 14.474  -1.504  -20.330 1.00 96.05 31  A 1 
ATOM 227  C CG  . LYS A 1 31  ? 15.459  -0.851  -21.293 1.00 92.01 31  A 1 
ATOM 228  C CD  . LYS A 1 31  ? 16.606  -1.840  -21.559 1.00 86.26 31  A 1 
ATOM 229  C CE  . LYS A 1 31  ? 17.493  -1.345  -22.696 1.00 81.23 31  A 1 
ATOM 230  N NZ  . LYS A 1 31  ? 18.359  -2.463  -23.187 1.00 71.43 31  A 1 
ATOM 231  N N   . THR A 1 32  ? 11.916  -1.680  -18.327 1.00 96.31 32  A 1 
ATOM 232  C CA  . THR A 1 32  ? 10.989  -2.641  -17.727 1.00 96.02 32  A 1 
ATOM 233  C C   . THR A 1 32  ? 9.727   -1.985  -17.184 1.00 96.26 32  A 1 
ATOM 234  O O   . THR A 1 32  ? 8.673   -2.614  -17.215 1.00 95.96 32  A 1 
ATOM 235  C CB  . THR A 1 32  ? 11.678  -3.457  -16.620 1.00 95.72 32  A 1 
ATOM 236  O OG1 . THR A 1 32  ? 12.209  -2.613  -15.625 1.00 94.45 32  A 1 
ATOM 237  C CG2 . THR A 1 32  ? 12.842  -4.278  -17.186 1.00 93.98 32  A 1 
ATOM 238  N N   . ALA A 1 33  ? 9.785   -0.729  -16.755 1.00 96.74 33  A 1 
ATOM 239  C CA  . ALA A 1 33  ? 8.668   -0.022  -16.160 1.00 96.64 33  A 1 
ATOM 240  C C   . ALA A 1 33  ? 8.117   1.072   -17.080 1.00 96.78 33  A 1 
ATOM 241  O O   . ALA A 1 33  ? 8.850   1.766   -17.794 1.00 96.09 33  A 1 
ATOM 242  C CB  . ALA A 1 33  ? 9.084   0.520   -14.795 1.00 96.35 33  A 1 
ATOM 243  N N   . LYS A 1 34  ? 6.793   1.254   -17.026 1.00 96.40 34  A 1 
ATOM 244  C CA  . LYS A 1 34  ? 6.086   2.373   -17.648 1.00 96.13 34  A 1 
ATOM 245  C C   . LYS A 1 34  ? 4.914   2.808   -16.777 1.00 97.07 34  A 1 
ATOM 246  O O   . LYS A 1 34  ? 4.373   2.011   -16.016 1.00 96.60 34  A 1 
ATOM 247  C CB  . LYS A 1 34  ? 5.627   2.015   -19.079 1.00 93.72 34  A 1 
ATOM 248  C CG  . LYS A 1 34  ? 4.577   0.897   -19.116 1.00 92.69 34  A 1 
ATOM 249  C CD  . LYS A 1 34  ? 4.095   0.614   -20.552 1.00 90.60 34  A 1 
ATOM 250  C CE  . LYS A 1 34  ? 3.026   -0.475  -20.459 1.00 84.03 34  A 1 
ATOM 251  N NZ  . LYS A 1 34  ? 2.382   -0.791  -21.747 1.00 77.28 34  A 1 
ATOM 252  N N   . GLN A 1 35  ? 4.487   4.049   -16.934 1.00 96.26 35  A 1 
ATOM 253  C CA  . GLN A 1 35  ? 3.233   4.488   -16.336 1.00 96.46 35  A 1 
ATOM 254  C C   . GLN A 1 35  ? 2.054   3.933   -17.142 1.00 96.98 35  A 1 
ATOM 255  O O   . GLN A 1 35  ? 2.003   4.112   -18.362 1.00 96.47 35  A 1 
ATOM 256  C CB  . GLN A 1 35  ? 3.194   6.022   -16.261 1.00 95.76 35  A 1 
ATOM 257  C CG  . GLN A 1 35  ? 1.960   6.492   -15.476 1.00 93.78 35  A 1 
ATOM 258  C CD  . GLN A 1 35  ? 1.817   8.007   -15.378 1.00 91.83 35  A 1 
ATOM 259  O OE1 . GLN A 1 35  ? 2.426   8.786   -16.096 1.00 84.95 35  A 1 
ATOM 260  N NE2 . GLN A 1 35  ? 0.975   8.478   -14.488 1.00 82.73 35  A 1 
ATOM 261  N N   . TYR A 1 36  ? 1.092   3.315   -16.461 1.00 97.61 36  A 1 
ATOM 262  C CA  . TYR A 1 36  ? -0.240  3.057   -16.994 1.00 97.67 36  A 1 
ATOM 263  C C   . TYR A 1 36  ? -1.178  4.148   -16.489 1.00 97.94 36  A 1 
ATOM 264  O O   . TYR A 1 36  ? -1.193  4.470   -15.305 1.00 97.46 36  A 1 
ATOM 265  C CB  . TYR A 1 36  ? -0.728  1.662   -16.600 1.00 97.33 36  A 1 
ATOM 266  C CG  . TYR A 1 36  ? 0.057   0.505   -17.198 1.00 97.33 36  A 1 
ATOM 267  C CD1 . TYR A 1 36  ? -0.492  -0.234  -18.267 1.00 95.62 36  A 1 
ATOM 268  C CD2 . TYR A 1 36  ? 1.309   0.150   -16.664 1.00 95.93 36  A 1 
ATOM 269  C CE1 . TYR A 1 36  ? 0.200   -1.336  -18.786 1.00 94.60 36  A 1 
ATOM 270  C CE2 . TYR A 1 36  ? 2.006   -0.950  -17.196 1.00 94.89 36  A 1 
ATOM 271  C CZ  . TYR A 1 36  ? 1.452   -1.703  -18.245 1.00 95.66 36  A 1 
ATOM 272  O OH  . TYR A 1 36  ? 2.112   -2.780  -18.738 1.00 94.10 36  A 1 
ATOM 273  N N   . LYS A 1 37  ? -1.935  4.735   -17.409 1.00 96.84 37  A 1 
ATOM 274  C CA  . LYS A 1 37  ? -2.976  5.718   -17.118 1.00 97.26 37  A 1 
ATOM 275  C C   . LYS A 1 37  ? -4.118  5.493   -18.115 1.00 97.51 37  A 1 
ATOM 276  O O   . LYS A 1 37  ? -4.275  6.256   -19.071 1.00 96.74 37  A 1 
ATOM 277  C CB  . LYS A 1 37  ? -2.389  7.140   -17.137 1.00 96.85 37  A 1 
ATOM 278  C CG  . LYS A 1 37  ? -3.433  8.156   -16.668 1.00 95.86 37  A 1 
ATOM 279  C CD  . LYS A 1 37  ? -2.887  9.585   -16.568 1.00 94.04 37  A 1 
ATOM 280  C CE  . LYS A 1 37  ? -4.036  10.455  -16.044 1.00 88.51 37  A 1 
ATOM 281  N NZ  . LYS A 1 37  ? -3.665  11.864  -15.803 1.00 81.74 37  A 1 
ATOM 282  N N   . GLN A 1 38  ? -4.856  4.400   -17.919 1.00 97.65 38  A 1 
ATOM 283  C CA  . GLN A 1 38  ? -6.008  4.033   -18.727 1.00 97.41 38  A 1 
ATOM 284  C C   . GLN A 1 38  ? -7.266  4.403   -17.940 1.00 97.84 38  A 1 
ATOM 285  O O   . GLN A 1 38  ? -7.667  3.694   -17.029 1.00 97.62 38  A 1 
ATOM 286  C CB  . GLN A 1 38  ? -5.960  2.536   -19.062 1.00 97.09 38  A 1 
ATOM 287  C CG  . GLN A 1 38  ? -4.792  2.176   -19.995 1.00 88.79 38  A 1 
ATOM 288  C CD  . GLN A 1 38  ? -4.591  0.673   -20.162 1.00 84.75 38  A 1 
ATOM 289  O OE1 . GLN A 1 38  ? -5.041  -0.150  -19.390 1.00 75.26 38  A 1 
ATOM 290  N NE2 . GLN A 1 38  ? -3.860  0.235   -21.156 1.00 71.89 38  A 1 
ATOM 291  N N   . ILE A 1 39  ? -7.855  5.544   -18.267 1.00 97.52 39  A 1 
ATOM 292  C CA  . ILE A 1 39  ? -9.066  6.079   -17.640 1.00 97.49 39  A 1 
ATOM 293  C C   . ILE A 1 39  ? -10.149 6.267   -18.695 1.00 97.66 39  A 1 
ATOM 294  O O   . ILE A 1 39  ? -9.855  6.219   -19.888 1.00 97.08 39  A 1 
ATOM 295  C CB  . ILE A 1 39  ? -8.766  7.371   -16.849 1.00 96.95 39  A 1 
ATOM 296  C CG1 . ILE A 1 39  ? -8.338  8.551   -17.747 1.00 95.07 39  A 1 
ATOM 297  C CG2 . ILE A 1 39  ? -7.713  7.080   -15.766 1.00 94.17 39  A 1 
ATOM 298  C CD1 . ILE A 1 39  ? -8.271  9.886   -16.992 1.00 94.17 39  A 1 
ATOM 299  N N   . ALA A 1 40  ? -11.398 6.456   -18.265 1.00 97.11 40  A 1 
ATOM 300  C CA  . ALA A 1 40  ? -12.491 6.746   -19.178 1.00 96.51 40  A 1 
ATOM 301  C C   . ALA A 1 40  ? -12.346 8.166   -19.763 1.00 96.44 40  A 1 
ATOM 302  O O   . ALA A 1 40  ? -11.958 9.090   -19.057 1.00 95.44 40  A 1 
ATOM 303  C CB  . ALA A 1 40  ? -13.811 6.554   -18.422 1.00 96.08 40  A 1 
ATOM 304  N N   . ASP A 1 41  ? -12.744 8.352   -21.018 1.00 96.56 41  A 1 
ATOM 305  C CA  . ASP A 1 41  ? -12.784 9.676   -21.660 1.00 95.75 41  A 1 
ATOM 306  C C   . ASP A 1 41  ? -13.895 10.582  -21.083 1.00 95.53 41  A 1 
ATOM 307  O O   . ASP A 1 41  ? -13.984 11.767  -21.402 1.00 90.46 41  A 1 
ATOM 308  C CB  . ASP A 1 41  ? -12.966 9.510   -23.173 1.00 93.50 41  A 1 
ATOM 309  C CG  . ASP A 1 41  ? -11.783 8.812   -23.861 1.00 86.22 41  A 1 
ATOM 310  O OD1 . ASP A 1 41  ? -10.630 9.104   -23.476 1.00 79.87 41  A 1 
ATOM 311  O OD2 . ASP A 1 41  ? -12.050 8.005   -24.770 1.00 80.75 41  A 1 
ATOM 312  N N   . GLY A 1 42  ? -14.763 10.031  -20.250 1.00 94.67 42  A 1 
ATOM 313  C CA  . GLY A 1 42  ? -15.869 10.704  -19.591 1.00 94.86 42  A 1 
ATOM 314  C C   . GLY A 1 42  ? -16.762 9.707   -18.870 1.00 96.01 42  A 1 
ATOM 315  O O   . GLY A 1 42  ? -16.515 8.498   -18.898 1.00 94.43 42  A 1 
ATOM 316  N N   . ARG A 1 43  ? -17.811 10.203  -18.227 1.00 95.46 43  A 1 
ATOM 317  C CA  . ARG A 1 43  ? -18.795 9.374   -17.529 1.00 94.27 43  A 1 
ATOM 318  C C   . ARG A 1 43  ? -19.530 8.473   -18.531 1.00 94.43 43  A 1 
ATOM 319  O O   . ARG A 1 43  ? -19.993 8.948   -19.567 1.00 92.12 43  A 1 
ATOM 320  C CB  . ARG A 1 43  ? -19.730 10.285  -16.721 1.00 92.49 43  A 1 
ATOM 321  C CG  . ARG A 1 43  ? -20.597 9.500   -15.744 1.00 88.67 43  A 1 
ATOM 322  C CD  . ARG A 1 43  ? -21.406 10.423  -14.835 1.00 88.07 43  A 1 
ATOM 323  N NE  . ARG A 1 43  ? -20.582 11.092  -13.794 1.00 90.23 43  A 1 
ATOM 324  C CZ  . ARG A 1 43  ? -20.380 10.687  -12.548 1.00 91.79 43  A 1 
ATOM 325  N NH1 . ARG A 1 43  ? -20.785 9.537   -12.098 1.00 83.72 43  A 1 
ATOM 326  N NH2 . ARG A 1 43  ? -19.771 11.437  -11.689 1.00 85.17 43  A 1 
ATOM 327  N N   . GLN A 1 44  ? -19.638 7.193   -18.223 1.00 94.34 44  A 1 
ATOM 328  C CA  . GLN A 1 44  ? -20.320 6.199   -19.051 1.00 93.74 44  A 1 
ATOM 329  C C   . GLN A 1 44  ? -21.810 6.192   -18.681 1.00 94.18 44  A 1 
ATOM 330  O O   . GLN A 1 44  ? -22.149 5.877   -17.544 1.00 92.44 44  A 1 
ATOM 331  C CB  . GLN A 1 44  ? -19.676 4.815   -18.866 1.00 93.13 44  A 1 
ATOM 332  C CG  . GLN A 1 44  ? -18.156 4.780   -19.089 1.00 90.04 44  A 1 
ATOM 333  C CD  . GLN A 1 44  ? -17.747 5.243   -20.490 1.00 86.80 44  A 1 
ATOM 334  O OE1 . GLN A 1 44  ? -18.054 4.611   -21.490 1.00 76.91 44  A 1 
ATOM 335  N NE2 . GLN A 1 44  ? -17.054 6.348   -20.619 1.00 73.76 44  A 1 
ATOM 336  N N   . ALA A 1 45  ? -22.689 6.576   -19.615 1.00 92.42 45  A 1 
ATOM 337  C CA  . ALA A 1 45  ? -24.120 6.780   -19.345 1.00 90.60 45  A 1 
ATOM 338  C C   . ALA A 1 45  ? -24.882 5.479   -19.047 1.00 91.02 45  A 1 
ATOM 339  O O   . ALA A 1 45  ? -25.888 5.491   -18.355 1.00 85.82 45  A 1 
ATOM 340  C CB  . ALA A 1 45  ? -24.723 7.499   -20.552 1.00 88.56 45  A 1 
ATOM 341  N N   . ASP A 1 46  ? -24.393 4.351   -19.557 1.00 92.44 46  A 1 
ATOM 342  C CA  . ASP A 1 46  ? -24.954 3.008   -19.371 1.00 91.67 46  A 1 
ATOM 343  C C   . ASP A 1 46  ? -24.395 2.280   -18.137 1.00 92.82 46  A 1 
ATOM 344  O O   . ASP A 1 46  ? -24.851 1.189   -17.808 1.00 89.25 46  A 1 
ATOM 345  C CB  . ASP A 1 46  ? -24.733 2.201   -20.662 1.00 88.25 46  A 1 
ATOM 346  C CG  . ASP A 1 46  ? -23.255 1.977   -21.040 1.00 78.77 46  A 1 
ATOM 347  O OD1 . ASP A 1 46  ? -22.407 2.845   -20.710 1.00 73.28 46  A 1 
ATOM 348  O OD2 . ASP A 1 46  ? -22.982 0.966   -21.714 1.00 74.01 46  A 1 
ATOM 349  N N   . PHE A 1 47  ? -23.436 2.871   -17.441 1.00 91.73 47  A 1 
ATOM 350  C CA  . PHE A 1 47  ? -22.843 2.274   -16.257 1.00 91.57 47  A 1 
ATOM 351  C C   . PHE A 1 47  ? -23.592 2.684   -14.990 1.00 92.21 47  A 1 
ATOM 352  O O   . PHE A 1 47  ? -23.667 3.867   -14.647 1.00 89.53 47  A 1 
ATOM 353  C CB  . PHE A 1 47  ? -21.354 2.623   -16.166 1.00 90.92 47  A 1 
ATOM 354  C CG  . PHE A 1 47  ? -20.680 1.927   -15.010 1.00 92.63 47  A 1 
ATOM 355  C CD1 . PHE A 1 47  ? -20.561 2.573   -13.763 1.00 90.35 47  A 1 
ATOM 356  C CD2 . PHE A 1 47  ? -20.232 0.600   -15.151 1.00 90.29 47  A 1 
ATOM 357  C CE1 . PHE A 1 47  ? -20.019 1.893   -12.668 1.00 87.60 47  A 1 
ATOM 358  C CE2 . PHE A 1 47  ? -19.684 -0.085  -14.052 1.00 89.29 47  A 1 
ATOM 359  C CZ  . PHE A 1 47  ? -19.588 0.568   -12.816 1.00 92.07 47  A 1 
ATOM 360  N N   . GLN A 1 48  ? -24.088 1.691   -14.244 1.00 93.71 48  A 1 
ATOM 361  C CA  . GLN A 1 48  ? -24.769 1.903   -12.973 1.00 93.61 48  A 1 
ATOM 362  C C   . GLN A 1 48  ? -24.521 0.742   -12.006 1.00 94.58 48  A 1 
ATOM 363  O O   . GLN A 1 48  ? -24.752 -0.419  -12.339 1.00 91.90 48  A 1 
ATOM 364  C CB  . GLN A 1 48  ? -26.265 2.110   -13.226 1.00 89.90 48  A 1 
ATOM 365  C CG  . GLN A 1 48  ? -27.006 2.488   -11.930 1.00 82.47 48  A 1 
ATOM 366  C CD  . GLN A 1 48  ? -28.484 2.804   -12.142 1.00 80.12 48  A 1 
ATOM 367  O OE1 . GLN A 1 48  ? -29.122 2.456   -13.114 1.00 71.19 48  A 1 
ATOM 368  N NE2 . GLN A 1 48  ? -29.104 3.465   -11.188 1.00 68.11 48  A 1 
ATOM 369  N N   . THR A 1 49  ? -24.136 1.066   -10.785 1.00 92.91 49  A 1 
ATOM 370  C CA  . THR A 1 49  ? -24.011 0.118   -9.681  1.00 93.42 49  A 1 
ATOM 371  C C   . THR A 1 49  ? -24.302 0.796   -8.342  1.00 93.93 49  A 1 
ATOM 372  O O   . THR A 1 49  ? -24.110 1.999   -8.184  1.00 93.78 49  A 1 
ATOM 373  C CB  . THR A 1 49  ? -22.628 -0.536  -9.663  1.00 92.75 49  A 1 
ATOM 374  O OG1 . THR A 1 49  ? -22.603 -1.519  -8.651  1.00 90.41 49  A 1 
ATOM 375  C CG2 . THR A 1 49  ? -21.494 0.450   -9.389  1.00 91.07 49  A 1 
ATOM 376  N N   . LYS A 1 50  ? -24.769 0.006   -7.372  1.00 93.94 50  A 1 
ATOM 377  C CA  . LYS A 1 50  ? -24.879 0.417   -5.965  1.00 94.51 50  A 1 
ATOM 378  C C   . LYS A 1 50  ? -23.825 -0.247  -5.088  1.00 96.47 50  A 1 
ATOM 379  O O   . LYS A 1 50  ? -23.789 0.010   -3.900  1.00 95.31 50  A 1 
ATOM 380  C CB  . LYS A 1 50  ? -26.280 0.115   -5.427  1.00 92.75 50  A 1 
ATOM 381  C CG  . LYS A 1 50  ? -27.344 0.957   -6.118  1.00 90.02 50  A 1 
ATOM 382  C CD  . LYS A 1 50  ? -28.692 0.769   -5.422  1.00 84.43 50  A 1 
ATOM 383  C CE  . LYS A 1 50  ? -29.730 1.676   -6.081  1.00 78.50 50  A 1 
ATOM 384  N NZ  . LYS A 1 50  ? -31.001 1.668   -5.331  1.00 66.73 50  A 1 
ATOM 385  N N   . LYS A 1 51  ? -23.015 -1.138  -5.660  1.00 97.13 51  A 1 
ATOM 386  C CA  . LYS A 1 51  ? -22.021 -1.922  -4.936  1.00 97.30 51  A 1 
ATOM 387  C C   . LYS A 1 51  ? -20.650 -1.729  -5.541  1.00 97.72 51  A 1 
ATOM 388  O O   . LYS A 1 51  ? -20.530 -1.574  -6.751  1.00 97.05 51  A 1 
ATOM 389  C CB  . LYS A 1 51  ? -22.410 -3.410  -4.931  1.00 96.31 51  A 1 
ATOM 390  C CG  . LYS A 1 51  ? -23.656 -3.677  -4.080  1.00 92.41 51  A 1 
ATOM 391  C CD  . LYS A 1 51  ? -23.853 -5.188  -3.960  1.00 89.35 51  A 1 
ATOM 392  C CE  . LYS A 1 51  ? -24.881 -5.512  -2.877  1.00 81.94 51  A 1 
ATOM 393  N NZ  . LYS A 1 51  ? -24.532 -6.797  -2.218  1.00 72.49 51  A 1 
ATOM 394  N N   . LEU A 1 52  ? -19.636 -1.780  -4.684  1.00 98.09 52  A 1 
ATOM 395  C CA  . LEU A 1 52  ? -18.236 -1.748  -5.086  1.00 98.21 52  A 1 
ATOM 396  C C   . LEU A 1 52  ? -17.474 -2.710  -4.181  1.00 98.48 52  A 1 
ATOM 397  O O   . LEU A 1 52  ? -17.430 -2.513  -2.975  1.00 98.26 52  A 1 
ATOM 398  C CB  . LEU A 1 52  ? -17.729 -0.304  -4.962  1.00 98.10 52  A 1 
ATOM 399  C CG  . LEU A 1 52  ? -16.212 -0.143  -5.149  1.00 97.79 52  A 1 
ATOM 400  C CD1 . LEU A 1 52  ? -15.771 -0.474  -6.569  1.00 96.66 52  A 1 
ATOM 401  C CD2 . LEU A 1 52  ? -15.811 1.306   -4.854  1.00 96.56 52  A 1 
ATOM 402  N N   . LYS A 1 53  ? -16.865 -3.731  -4.770  1.00 98.58 53  A 1 
ATOM 403  C CA  . LYS A 1 53  ? -16.026 -4.686  -4.045  1.00 98.52 53  A 1 
ATOM 404  C C   . LYS A 1 53  ? -14.554 -4.445  -4.374  1.00 98.63 53  A 1 
ATOM 405  O O   . LYS A 1 53  ? -14.138 -4.580  -5.520  1.00 98.55 53  A 1 
ATOM 406  C CB  . LYS A 1 53  ? -16.502 -6.108  -4.344  1.00 98.44 53  A 1 
ATOM 407  C CG  . LYS A 1 53  ? -15.866 -7.104  -3.365  1.00 96.23 53  A 1 
ATOM 408  C CD  . LYS A 1 53  ? -16.398 -8.515  -3.623  1.00 95.02 53  A 1 
ATOM 409  C CE  . LYS A 1 53  ? -15.715 -9.496  -2.676  1.00 89.95 53  A 1 
ATOM 410  N NZ  . LYS A 1 53  ? -16.047 -10.900 -3.032  1.00 83.94 53  A 1 
ATOM 411  N N   . ILE A 1 54  ? -13.793 -4.077  -3.351  1.00 98.67 54  A 1 
ATOM 412  C CA  . ILE A 1 54  ? -12.373 -3.750  -3.466  1.00 98.73 54  A 1 
ATOM 413  C C   . ILE A 1 54  ? -11.541 -4.856  -2.821  1.00 98.72 54  A 1 
ATOM 414  O O   . ILE A 1 54  ? -11.846 -5.295  -1.716  1.00 98.51 54  A 1 
ATOM 415  C CB  . ILE A 1 54  ? -12.060 -2.367  -2.843  1.00 98.62 54  A 1 
ATOM 416  C CG1 . ILE A 1 54  ? -12.929 -1.272  -3.499  1.00 97.09 54  A 1 
ATOM 417  C CG2 . ILE A 1 54  ? -10.557 -2.038  -2.984  1.00 97.45 54  A 1 
ATOM 418  C CD1 . ILE A 1 54  ? -12.669 0.152   -2.989  1.00 96.40 54  A 1 
ATOM 419  N N   . LEU A 1 55  ? -10.477 -5.271  -3.502  1.00 98.84 55  A 1 
ATOM 420  C CA  . LEU A 1 55  ? -9.361  -6.027  -2.944  1.00 98.82 55  A 1 
ATOM 421  C C   . LEU A 1 55  ? -8.161  -5.091  -2.825  1.00 98.83 55  A 1 
ATOM 422  O O   . LEU A 1 55  ? -7.773  -4.476  -3.822  1.00 98.79 55  A 1 
ATOM 423  C CB  . LEU A 1 55  ? -9.040  -7.211  -3.867  1.00 98.79 55  A 1 
ATOM 424  C CG  . LEU A 1 55  ? -7.894  -8.115  -3.373  1.00 98.46 55  A 1 
ATOM 425  C CD1 . LEU A 1 55  ? -8.322  -8.925  -2.152  1.00 97.87 55  A 1 
ATOM 426  C CD2 . LEU A 1 55  ? -7.499  -9.103  -4.468  1.00 97.79 55  A 1 
ATOM 427  N N   . ASP A 1 56  ? -7.548  -5.037  -1.655  1.00 98.87 56  A 1 
ATOM 428  C CA  . ASP A 1 56  ? -6.242  -4.430  -1.446  1.00 98.83 56  A 1 
ATOM 429  C C   . ASP A 1 56  ? -5.246  -5.492  -0.999  1.00 98.82 56  A 1 
ATOM 430  O O   . ASP A 1 56  ? -5.550  -6.311  -0.134  1.00 98.51 56  A 1 
ATOM 431  C CB  . ASP A 1 56  ? -6.352  -3.287  -0.443  1.00 98.72 56  A 1 
ATOM 432  C CG  . ASP A 1 56  ? -5.030  -2.529  -0.380  1.00 98.25 56  A 1 
ATOM 433  O OD1 . ASP A 1 56  ? -4.772  -1.761  -1.338  1.00 95.01 56  A 1 
ATOM 434  O OD2 . ASP A 1 56  ? -4.254  -2.724  0.567   1.00 95.18 56  A 1 
ATOM 435  N N   . PHE A 1 57  ? -4.073  -5.541  -1.634  1.00 98.84 57  A 1 
ATOM 436  C CA  . PHE A 1 57  ? -3.126  -6.627  -1.414  1.00 98.72 57  A 1 
ATOM 437  C C   . PHE A 1 57  ? -1.692  -6.216  -1.699  1.00 98.81 57  A 1 
ATOM 438  O O   . PHE A 1 57  ? -1.327  -5.926  -2.840  1.00 98.43 57  A 1 
ATOM 439  C CB  . PHE A 1 57  ? -3.540  -7.816  -2.298  1.00 98.60 57  A 1 
ATOM 440  C CG  . PHE A 1 57  ? -2.787  -9.104  -2.061  1.00 98.61 57  A 1 
ATOM 441  C CD1 . PHE A 1 57  ? -2.436  -9.928  -3.145  1.00 98.07 57  A 1 
ATOM 442  C CD2 . PHE A 1 57  ? -2.492  -9.537  -0.744  1.00 98.04 57  A 1 
ATOM 443  C CE1 . PHE A 1 57  ? -1.817  -11.168 -2.923  1.00 97.46 57  A 1 
ATOM 444  C CE2 . PHE A 1 57  ? -1.866  -10.763 -0.528  1.00 97.40 57  A 1 
ATOM 445  C CZ  . PHE A 1 57  ? -1.535  -11.584 -1.611  1.00 97.70 57  A 1 
ATOM 446  N N   . ASN A 1 58  ? -0.841  -6.284  -0.664  1.00 98.76 58  A 1 
ATOM 447  C CA  . ASN A 1 58  ? 0.595   -6.276  -0.882  1.00 98.68 58  A 1 
ATOM 448  C C   . ASN A 1 58  ? 1.000   -7.618  -1.515  1.00 98.45 58  A 1 
ATOM 449  O O   . ASN A 1 58  ? 0.989   -8.672  -0.882  1.00 97.64 58  A 1 
ATOM 450  C CB  . ASN A 1 58  ? 1.348   -5.951  0.412   1.00 98.46 58  A 1 
ATOM 451  C CG  . ASN A 1 58  ? 2.835   -5.796  0.170   1.00 98.18 58  A 1 
ATOM 452  O OD1 . ASN A 1 58  ? 3.426   -6.433  -0.705  1.00 96.53 58  A 1 
ATOM 453  N ND2 . ASN A 1 58  ? 3.502   -4.950  0.903   1.00 95.80 58  A 1 
ATOM 454  N N   . ALA A 1 59  ? 1.333   -7.598  -2.813  1.00 98.48 59  A 1 
ATOM 455  C CA  . ALA A 1 59  ? 1.536   -8.792  -3.621  1.00 98.26 59  A 1 
ATOM 456  C C   . ALA A 1 59  ? 2.911   -9.449  -3.411  1.00 97.95 59  A 1 
ATOM 457  O O   . ALA A 1 59  ? 3.129   -10.563 -3.907  1.00 96.59 59  A 1 
ATOM 458  C CB  . ALA A 1 59  ? 1.282   -8.429  -5.083  1.00 98.04 59  A 1 
ATOM 459  N N   . PHE A 1 60  ? 3.842   -8.772  -2.734  1.00 97.33 60  A 1 
ATOM 460  C CA  . PHE A 1 60  ? 5.199   -9.252  -2.503  1.00 96.68 60  A 1 
ATOM 461  C C   . PHE A 1 60  ? 5.904   -9.701  -3.798  1.00 96.55 60  A 1 
ATOM 462  O O   . PHE A 1 60  ? 6.535   -10.758 -3.895  1.00 95.45 60  A 1 
ATOM 463  C CB  . PHE A 1 60  ? 5.164   -10.317 -1.391  1.00 95.70 60  A 1 
ATOM 464  C CG  . PHE A 1 60  ? 6.513   -10.711 -0.849  1.00 94.91 60  A 1 
ATOM 465  C CD1 . PHE A 1 60  ? 6.953   -12.047 -0.952  1.00 92.78 60  A 1 
ATOM 466  C CD2 . PHE A 1 60  ? 7.315   -9.762  -0.198  1.00 92.30 60  A 1 
ATOM 467  C CE1 . PHE A 1 60  ? 8.176   -12.433 -0.394  1.00 90.55 60  A 1 
ATOM 468  C CE2 . PHE A 1 60  ? 8.545   -10.151 0.352   1.00 90.44 60  A 1 
ATOM 469  C CZ  . PHE A 1 60  ? 8.978   -11.486 0.267   1.00 90.37 60  A 1 
ATOM 470  N N   . TRP A 1 61  ? 5.760   -8.909  -4.875  1.00 97.37 61  A 1 
ATOM 471  C CA  . TRP A 1 61  ? 6.446   -9.137  -6.152  1.00 97.02 61  A 1 
ATOM 472  C C   . TRP A 1 61  ? 7.712   -8.279  -6.232  1.00 96.16 61  A 1 
ATOM 473  O O   . TRP A 1 61  ? 7.838   -7.389  -7.075  1.00 93.82 61  A 1 
ATOM 474  C CB  . TRP A 1 61  ? 5.512   -8.906  -7.340  1.00 96.99 61  A 1 
ATOM 475  C CG  . TRP A 1 61  ? 4.288   -9.760  -7.408  1.00 97.49 61  A 1 
ATOM 476  C CD1 . TRP A 1 61  ? 4.076   -10.929 -6.757  1.00 96.00 61  A 1 
ATOM 477  C CD2 . TRP A 1 61  ? 3.069   -9.504  -8.167  1.00 97.59 61  A 1 
ATOM 478  N NE1 . TRP A 1 61  ? 2.814   -11.393 -7.041  1.00 96.34 61  A 1 
ATOM 479  C CE2 . TRP A 1 61  ? 2.136   -10.554 -7.895  1.00 97.45 61  A 1 
ATOM 480  C CE3 . TRP A 1 61  ? 2.657   -8.473  -9.041  1.00 96.91 61  A 1 
ATOM 481  C CZ2 . TRP A 1 61  ? 0.853   -10.562 -8.443  1.00 97.11 61  A 1 
ATOM 482  C CZ3 . TRP A 1 61  ? 1.370   -8.479  -9.604  1.00 96.43 61  A 1 
ATOM 483  C CH2 . TRP A 1 61  ? 0.468   -9.509  -9.306  1.00 96.41 61  A 1 
ATOM 484  N N   . ARG A 1 62  ? 8.648   -8.543  -5.326  1.00 94.86 62  A 1 
ATOM 485  C CA  . ARG A 1 62  ? 9.867   -7.747  -5.159  1.00 93.56 62  A 1 
ATOM 486  C C   . ARG A 1 62  ? 10.753  -7.765  -6.414  1.00 93.17 62  A 1 
ATOM 487  O O   . ARG A 1 62  ? 10.770  -8.745  -7.148  1.00 90.95 62  A 1 
ATOM 488  C CB  . ARG A 1 62  ? 10.640  -8.215  -3.925  1.00 90.74 62  A 1 
ATOM 489  C CG  . ARG A 1 62  ? 9.821   -8.054  -2.630  1.00 87.45 62  A 1 
ATOM 490  C CD  . ARG A 1 62  ? 10.676  -8.219  -1.390  1.00 85.13 62  A 1 
ATOM 491  N NE  . ARG A 1 62  ? 11.235  -9.576  -1.240  1.00 81.25 62  A 1 
ATOM 492  C CZ  . ARG A 1 62  ? 11.957  -10.003 -0.207  1.00 80.16 62  A 1 
ATOM 493  N NH1 . ARG A 1 62  ? 12.269  -9.222  0.784   1.00 74.94 62  A 1 
ATOM 494  N NH2 . ARG A 1 62  ? 12.372  -11.220 -0.148  1.00 70.45 62  A 1 
ATOM 495  N N   . PRO A 1 63  ? 11.542  -6.717  -6.658  1.00 92.15 63  A 1 
ATOM 496  C CA  . PRO A 1 63  ? 12.498  -6.701  -7.765  1.00 90.19 63  A 1 
ATOM 497  C C   . PRO A 1 63  ? 13.469  -7.886  -7.713  1.00 89.00 63  A 1 
ATOM 498  O O   . PRO A 1 63  ? 14.302  -7.977  -6.814  1.00 85.93 63  A 1 
ATOM 499  C CB  . PRO A 1 63  ? 13.229  -5.361  -7.647  1.00 88.68 63  A 1 
ATOM 500  C CG  . PRO A 1 63  ? 12.212  -4.457  -6.947  1.00 87.65 63  A 1 
ATOM 501  C CD  . PRO A 1 63  ? 11.509  -5.418  -5.998  1.00 89.37 63  A 1 
ATOM 502  N N   . GLN A 1 64  ? 13.419  -8.780  -8.721  1.00 88.26 64  A 1 
ATOM 503  C CA  . GLN A 1 64  ? 14.236  -10.000 -8.776  1.00 85.18 64  A 1 
ATOM 504  C C   . GLN A 1 64  ? 15.743  -9.719  -8.669  1.00 85.08 64  A 1 
ATOM 505  O O   . GLN A 1 64  ? 16.488  -10.500 -8.084  1.00 81.45 64  A 1 
ATOM 506  C CB  . GLN A 1 64  ? 13.961  -10.753 -10.084 1.00 81.24 64  A 1 
ATOM 507  C CG  . GLN A 1 64  ? 12.564  -11.373 -10.131 1.00 72.39 64  A 1 
ATOM 508  C CD  . GLN A 1 64  ? 12.299  -12.165 -11.417 1.00 66.55 64  A 1 
ATOM 509  O OE1 . GLN A 1 64  ? 12.989  -12.058 -12.417 1.00 60.46 64  A 1 
ATOM 510  N NE2 . GLN A 1 64  ? 11.282  -12.982 -11.447 1.00 56.00 64  A 1 
ATOM 511  N N   . LEU A 1 65  ? 16.188  -8.586  -9.206  1.00 80.34 65  A 1 
ATOM 512  C CA  . LEU A 1 65  ? 17.599  -8.169  -9.154  1.00 78.67 65  A 1 
ATOM 513  C C   . LEU A 1 65  ? 18.115  -7.962  -7.718  1.00 77.93 65  A 1 
ATOM 514  O O   . LEU A 1 65  ? 19.328  -7.988  -7.521  1.00 74.14 65  A 1 
ATOM 515  C CB  . LEU A 1 65  ? 17.778  -6.879  -9.968  1.00 76.43 65  A 1 
ATOM 516  C CG  . LEU A 1 65  ? 17.584  -7.048  -11.488 1.00 70.63 65  A 1 
ATOM 517  C CD1 . LEU A 1 65  ? 17.694  -5.676  -12.153 1.00 66.90 65  A 1 
ATOM 518  C CD2 . LEU A 1 65  ? 18.636  -7.954  -12.110 1.00 65.20 65  A 1 
ATOM 519  N N   . LEU A 1 66  ? 17.230  -7.755  -6.749  1.00 79.03 66  A 1 
ATOM 520  C CA  . LEU A 1 66  ? 17.595  -7.589  -5.339  1.00 76.42 66  A 1 
ATOM 521  C C   . LEU A 1 66  ? 17.619  -8.924  -4.570  1.00 76.17 66  A 1 
ATOM 522  O O   . LEU A 1 66  ? 18.174  -8.982  -3.477  1.00 71.81 66  A 1 
ATOM 523  C CB  . LEU A 1 66  ? 16.635  -6.579  -4.680  1.00 74.19 66  A 1 
ATOM 524  C CG  . LEU A 1 66  ? 16.600  -5.176  -5.334  1.00 72.26 66  A 1 
ATOM 525  C CD1 . LEU A 1 66  ? 15.635  -4.275  -4.565  1.00 70.06 66  A 1 
ATOM 526  C CD2 . LEU A 1 66  ? 17.971  -4.501  -5.358  1.00 68.73 66  A 1 
ATOM 527  N N   . HIS A 1 67  ? 17.053  -9.990  -5.156  1.00 80.33 67  A 1 
ATOM 528  C CA  . HIS A 1 67  ? 16.848  -11.287 -4.490  1.00 78.27 67  A 1 
ATOM 529  C C   . HIS A 1 67  ? 17.278  -12.468 -5.373  1.00 79.14 67  A 1 
ATOM 530  O O   . HIS A 1 67  ? 16.633  -13.509 -5.402  1.00 74.85 67  A 1 
ATOM 531  C CB  . HIS A 1 67  ? 15.389  -11.379 -4.022  1.00 73.34 67  A 1 
ATOM 532  C CG  . HIS A 1 67  ? 15.047  -10.304 -3.026  1.00 70.09 67  A 1 
ATOM 533  N ND1 . HIS A 1 67  ? 15.477  -10.240 -1.725  1.00 62.58 67  A 1 
ATOM 534  C CD2 . HIS A 1 67  ? 14.349  -9.150  -3.277  1.00 62.42 67  A 1 
ATOM 535  C CE1 . HIS A 1 67  ? 15.062  -9.072  -1.200  1.00 59.88 67  A 1 
ATOM 536  N NE2 . HIS A 1 67  ? 14.377  -8.384  -2.111  1.00 61.72 67  A 1 
ATOM 537  N N   . LEU A 1 68  ? 18.402  -12.334 -6.080  1.00 78.68 68  A 1 
ATOM 538  C CA  . LEU A 1 68  ? 18.890  -13.280 -7.097  1.00 77.59 68  A 1 
ATOM 539  C C   . LEU A 1 68  ? 19.078  -14.736 -6.624  1.00 77.56 68  A 1 
ATOM 540  O O   . LEU A 1 68  ? 19.185  -15.629 -7.462  1.00 71.22 68  A 1 
ATOM 541  C CB  . LEU A 1 68  ? 20.239  -12.761 -7.642  1.00 74.25 68  A 1 
ATOM 542  C CG  . LEU A 1 68  ? 20.153  -11.467 -8.468  1.00 70.36 68  A 1 
ATOM 543  C CD1 . LEU A 1 68  ? 21.560  -10.977 -8.806  1.00 67.81 68  A 1 
ATOM 544  C CD2 . LEU A 1 68  ? 19.401  -11.667 -9.778  1.00 67.02 68  A 1 
ATOM 545  N N   . PHE A 1 69  ? 19.148  -14.983 -5.325  1.00 79.37 69  A 1 
ATOM 546  C CA  . PHE A 1 69  ? 19.425  -16.300 -4.739  1.00 78.92 69  A 1 
ATOM 547  C C   . PHE A 1 69  ? 18.236  -16.890 -3.975  1.00 80.97 69  A 1 
ATOM 548  O O   . PHE A 1 69  ? 18.365  -17.975 -3.416  1.00 77.20 69  A 1 
ATOM 549  C CB  . PHE A 1 69  ? 20.671  -16.201 -3.850  1.00 75.56 69  A 1 
ATOM 550  C CG  . PHE A 1 69  ? 21.887  -15.648 -4.554  1.00 74.49 69  A 1 
ATOM 551  C CD1 . PHE A 1 69  ? 22.506  -16.380 -5.587  1.00 71.63 69  A 1 
ATOM 552  C CD2 . PHE A 1 69  ? 22.399  -14.381 -4.204  1.00 71.34 69  A 1 
ATOM 553  C CE1 . PHE A 1 69  ? 23.623  -15.857 -6.256  1.00 66.51 69  A 1 
ATOM 554  C CE2 . PHE A 1 69  ? 23.517  -13.854 -4.878  1.00 67.13 69  A 1 
ATOM 555  C CZ  . PHE A 1 69  ? 24.128  -14.592 -5.901  1.00 67.30 69  A 1 
ATOM 556  N N   . LYS A 1 70  ? 17.095  -16.206 -3.925  1.00 84.82 70  A 1 
ATOM 557  C CA  . LYS A 1 70  ? 15.884  -16.675 -3.248  1.00 85.06 70  A 1 
ATOM 558  C C   . LYS A 1 70  ? 14.757  -16.826 -4.267  1.00 86.90 70  A 1 
ATOM 559  O O   . LYS A 1 70  ? 14.401  -15.857 -4.941  1.00 85.63 70  A 1 
ATOM 560  C CB  . LYS A 1 70  ? 15.527  -15.731 -2.078  1.00 81.43 70  A 1 
ATOM 561  C CG  . LYS A 1 70  ? 14.367  -16.292 -1.232  1.00 74.92 70  A 1 
ATOM 562  C CD  . LYS A 1 70  ? 14.019  -15.390 -0.033  1.00 73.41 70  A 1 
ATOM 563  C CE  . LYS A 1 70  ? 12.810  -15.983 0.728   1.00 65.60 70  A 1 
ATOM 564  N NZ  . LYS A 1 70  ? 12.302  -15.097 1.805   1.00 60.25 70  A 1 
ATOM 565  N N   . GLU A 1 71  ? 14.203  -18.032 -4.360  1.00 87.10 71  A 1 
ATOM 566  C CA  . GLU A 1 71  ? 13.000  -18.271 -5.149  1.00 88.95 71  A 1 
ATOM 567  C C   . GLU A 1 71  ? 11.777  -17.811 -4.348  1.00 90.13 71  A 1 
ATOM 568  O O   . GLU A 1 71  ? 11.551  -18.251 -3.223  1.00 88.17 71  A 1 
ATOM 569  C CB  . GLU A 1 71  ? 12.921  -19.751 -5.556  1.00 87.09 71  A 1 
ATOM 570  C CG  . GLU A 1 71  ? 11.703  -20.078 -6.423  1.00 81.71 71  A 1 
ATOM 571  C CD  . GLU A 1 71  ? 11.610  -19.186 -7.666  1.00 80.31 71  A 1 
ATOM 572  O OE1 . GLU A 1 71  ? 10.792  -18.232 -7.629  1.00 71.53 71  A 1 
ATOM 573  O OE2 . GLU A 1 71  ? 12.379  -19.411 -8.626  1.00 73.39 71  A 1 
ATOM 574  N N   . GLU A 1 72  ? 11.004  -16.904 -4.936  1.00 91.88 72  A 1 
ATOM 575  C CA  . GLU A 1 72  ? 9.813   -16.304 -4.325  1.00 92.79 72  A 1 
ATOM 576  C C   . GLU A 1 72  ? 8.538   -16.658 -5.096  1.00 94.31 72  A 1 
ATOM 577  O O   . GLU A 1 72  ? 7.453   -16.164 -4.765  1.00 93.92 72  A 1 
ATOM 578  C CB  . GLU A 1 72  ? 9.992   -14.786 -4.191  1.00 91.03 72  A 1 
ATOM 579  C CG  . GLU A 1 72  ? 11.098  -14.426 -3.194  1.00 89.36 72  A 1 
ATOM 580  C CD  . GLU A 1 72  ? 11.285  -12.911 -3.015  1.00 88.10 72  A 1 
ATOM 581  O OE1 . GLU A 1 72  ? 12.100  -12.557 -2.147  1.00 82.40 72  A 1 
ATOM 582  O OE2 . GLU A 1 72  ? 10.654  -12.108 -3.731  1.00 83.74 72  A 1 
ATOM 583  N N   . TYR A 1 73  ? 8.650   -17.505 -6.128  1.00 93.98 73  A 1 
ATOM 584  C CA  . TYR A 1 73  ? 7.527   -18.015 -6.928  1.00 95.06 73  A 1 
ATOM 585  C C   . TYR A 1 73  ? 6.588   -16.930 -7.477  1.00 96.18 73  A 1 
ATOM 586  O O   . TYR A 1 73  ? 5.429   -17.190 -7.798  1.00 95.93 73  A 1 
ATOM 587  C CB  . TYR A 1 73  ? 6.788   -19.097 -6.125  1.00 94.64 73  A 1 
ATOM 588  C CG  . TYR A 1 73  ? 7.699   -20.183 -5.589  1.00 94.24 73  A 1 
ATOM 589  C CD1 . TYR A 1 73  ? 8.080   -21.248 -6.415  1.00 93.07 73  A 1 
ATOM 590  C CD2 . TYR A 1 73  ? 8.185   -20.109 -4.261  1.00 93.23 73  A 1 
ATOM 591  C CE1 . TYR A 1 73  ? 8.946   -22.251 -5.925  1.00 92.08 73  A 1 
ATOM 592  C CE2 . TYR A 1 73  ? 9.053   -21.110 -3.773  1.00 92.09 73  A 1 
ATOM 593  C CZ  . TYR A 1 73  ? 9.431   -22.177 -4.607  1.00 91.73 73  A 1 
ATOM 594  O OH  . TYR A 1 73  ? 10.272  -23.143 -4.135  1.00 89.87 73  A 1 
ATOM 595  N N   . MET A 1 74  ? 7.072   -15.690 -7.617  1.00 95.53 74  A 1 
ATOM 596  C CA  . MET A 1 74  ? 6.251   -14.519 -7.926  1.00 96.04 74  A 1 
ATOM 597  C C   . MET A 1 74  ? 5.385   -14.698 -9.179  1.00 96.96 74  A 1 
ATOM 598  O O   . MET A 1 74  ? 4.236   -14.273 -9.220  1.00 96.90 74  A 1 
ATOM 599  C CB  . MET A 1 74  ? 7.140   -13.290 -8.131  1.00 94.70 74  A 1 
ATOM 600  C CG  . MET A 1 74  ? 7.895   -12.837 -6.886  1.00 91.05 74  A 1 
ATOM 601  S SD  . MET A 1 74  ? 8.857   -11.334 -7.207  1.00 88.28 74  A 1 
ATOM 602  C CE  . MET A 1 74  ? 10.374  -12.056 -7.870  1.00 75.50 74  A 1 
ATOM 603  N N   . ARG A 1 75  ? 5.926   -15.336 -10.214 1.00 96.64 75  A 1 
ATOM 604  C CA  . ARG A 1 75  ? 5.206   -15.581 -11.463 1.00 96.54 75  A 1 
ATOM 605  C C   . ARG A 1 75  ? 4.014   -16.509 -11.262 1.00 97.39 75  A 1 
ATOM 606  O O   . ARG A 1 75  ? 2.948   -16.238 -11.817 1.00 97.25 75  A 1 
ATOM 607  C CB  . ARG A 1 75  ? 6.168   -16.121 -12.524 1.00 95.45 75  A 1 
ATOM 608  C CG  . ARG A 1 75  ? 5.495   -16.171 -13.910 1.00 91.01 75  A 1 
ATOM 609  C CD  . ARG A 1 75  ? 6.463   -16.594 -15.015 1.00 88.51 75  A 1 
ATOM 610  N NE  . ARG A 1 75  ? 7.592   -15.662 -15.181 1.00 86.54 75  A 1 
ATOM 611  C CZ  . ARG A 1 75  ? 7.618   -14.485 -15.792 1.00 84.39 75  A 1 
ATOM 612  N NH1 . ARG A 1 75  ? 6.577   -13.945 -16.350 1.00 74.19 75  A 1 
ATOM 613  N NH2 . ARG A 1 75  ? 8.725   -13.807 -15.857 1.00 78.89 75  A 1 
ATOM 614  N N   . ASP A 1 76  ? 4.164   -17.569 -10.484 1.00 97.02 76  A 1 
ATOM 615  C CA  . ASP A 1 76  ? 3.077   -18.510 -10.251 1.00 97.26 76  A 1 
ATOM 616  C C   . ASP A 1 76  ? 2.060   -17.942 -9.260  1.00 97.91 76  A 1 
ATOM 617  O O   . ASP A 1 76  ? 0.858   -18.016 -9.522  1.00 97.85 76  A 1 
ATOM 618  C CB  . ASP A 1 76  ? 3.648   -19.874 -9.846  1.00 96.41 76  A 1 
ATOM 619  C CG  . ASP A 1 76  ? 4.488   -20.484 -10.989 1.00 88.03 76  A 1 
ATOM 620  O OD1 . ASP A 1 76  ? 4.181   -20.199 -12.188 1.00 80.70 76  A 1 
ATOM 621  O OD2 . ASP A 1 76  ? 5.460   -21.179 -10.665 1.00 78.68 76  A 1 
ATOM 622  N N   . ARG A 1 77  ? 2.519   -17.229 -8.226  1.00 97.48 77  A 1 
ATOM 623  C CA  . ARG A 1 77  ? 1.645   -16.469 -7.313  1.00 97.86 77  A 1 
ATOM 624  C C   . ARG A 1 77  ? 0.786   -15.445 -8.066  1.00 98.34 77  A 1 
ATOM 625  O O   . ARG A 1 77  ? -0.407  -15.365 -7.812  1.00 98.42 77  A 1 
ATOM 626  C CB  . ARG A 1 77  ? 2.477   -15.794 -6.219  1.00 97.43 77  A 1 
ATOM 627  C CG  . ARG A 1 77  ? 3.107   -16.813 -5.263  1.00 96.66 77  A 1 
ATOM 628  C CD  . ARG A 1 77  ? 3.744   -16.158 -4.032  1.00 96.01 77  A 1 
ATOM 629  N NE  . ARG A 1 77  ? 4.914   -15.320 -4.334  1.00 94.18 77  A 1 
ATOM 630  C CZ  . ARG A 1 77  ? 5.044   -14.014 -4.160  1.00 95.33 77  A 1 
ATOM 631  N NH1 . ARG A 1 77  ? 4.067   -13.226 -3.817  1.00 89.34 77  A 1 
ATOM 632  N NH2 . ARG A 1 77  ? 6.210   -13.451 -4.314  1.00 90.08 77  A 1 
ATOM 633  N N   . SER A 1 78  ? 1.357   -14.731 -9.028  1.00 98.16 78  A 1 
ATOM 634  C CA  . SER A 1 78  ? 0.611   -13.758 -9.835  1.00 98.39 78  A 1 
ATOM 635  C C   . SER A 1 78  ? -0.481  -14.395 -10.700 1.00 98.57 78  A 1 
ATOM 636  O O   . SER A 1 78  ? -1.559  -13.820 -10.847 1.00 98.43 78  A 1 
ATOM 637  C CB  . SER A 1 78  ? 1.555   -12.917 -10.705 1.00 98.10 78  A 1 
ATOM 638  O OG  . SER A 1 78  ? 2.083   -13.635 -11.805 1.00 95.64 78  A 1 
ATOM 639  N N   . LYS A 1 79  ? -0.244  -15.610 -11.255 1.00 98.32 79  A 1 
ATOM 640  C CA  . LYS A 1 79  ? -1.254  -16.352 -12.020 1.00 98.21 79  A 1 
ATOM 641  C C   . LYS A 1 79  ? -2.400  -16.818 -11.126 1.00 98.47 79  A 1 
ATOM 642  O O   . LYS A 1 79  ? -3.554  -16.642 -11.494 1.00 98.16 79  A 1 
ATOM 643  C CB  . LYS A 1 79  ? -0.637  -17.568 -12.708 1.00 97.86 79  A 1 
ATOM 644  C CG  . LYS A 1 79  ? 0.357   -17.237 -13.825 1.00 94.00 79  A 1 
ATOM 645  C CD  . LYS A 1 79  ? 1.059   -18.546 -14.199 1.00 91.15 79  A 1 
ATOM 646  C CE  . LYS A 1 79  ? 2.269   -18.342 -15.108 1.00 84.68 79  A 1 
ATOM 647  N NZ  . LYS A 1 79  ? 3.151   -19.535 -14.990 1.00 75.03 79  A 1 
ATOM 648  N N   . ILE A 1 80  ? -2.092  -17.362 -9.955  1.00 98.27 80  A 1 
ATOM 649  C CA  . ILE A 1 80  ? -3.115  -17.795 -8.995  1.00 98.31 80  A 1 
ATOM 650  C C   . ILE A 1 80  ? -3.925  -16.596 -8.495  1.00 98.40 80  A 1 
ATOM 651  O O   . ILE A 1 80  ? -5.143  -16.696 -8.358  1.00 98.14 80  A 1 
ATOM 652  C CB  . ILE A 1 80  ? -2.473  -18.585 -7.837  1.00 98.16 80  A 1 
ATOM 653  C CG1 . ILE A 1 80  ? -1.789  -19.874 -8.348  1.00 97.43 80  A 1 
ATOM 654  C CG2 . ILE A 1 80  ? -3.533  -18.946 -6.781  1.00 97.51 80  A 1 
ATOM 655  C CD1 . ILE A 1 80  ? -0.896  -20.553 -7.303  1.00 95.23 80  A 1 
ATOM 656  N N   . LEU A 1 81  ? -3.293  -15.443 -8.252  1.00 98.50 81  A 1 
ATOM 657  C CA  . LEU A 1 81  ? -4.017  -14.214 -7.914  1.00 98.58 81  A 1 
ATOM 658  C C   . LEU A 1 81  ? -4.980  -13.822 -9.043  1.00 98.59 81  A 1 
ATOM 659  O O   . LEU A 1 81  ? -6.136  -13.528 -8.774  1.00 98.42 81  A 1 
ATOM 660  C CB  . LEU A 1 81  ? -3.024  -13.089 -7.591  1.00 98.64 81  A 1 
ATOM 661  C CG  . LEU A 1 81  ? -3.708  -11.770 -7.181  1.00 98.41 81  A 1 
ATOM 662  C CD1 . LEU A 1 81  ? -4.550  -11.916 -5.911  1.00 98.03 81  A 1 
ATOM 663  C CD2 . LEU A 1 81  ? -2.659  -10.695 -6.933  1.00 97.97 81  A 1 
ATOM 664  N N   . LEU A 1 82  ? -4.533  -13.891 -10.298 1.00 98.57 82  A 1 
ATOM 665  C CA  . LEU A 1 82  ? -5.362  -13.566 -11.462 1.00 98.29 82  A 1 
ATOM 666  C C   . LEU A 1 82  ? -6.633  -14.427 -11.538 1.00 98.29 82  A 1 
ATOM 667  O O   . LEU A 1 82  ? -7.696  -13.914 -11.885 1.00 97.29 82  A 1 
ATOM 668  C CB  . LEU A 1 82  ? -4.499  -13.722 -12.722 1.00 97.31 82  A 1 
ATOM 669  C CG  . LEU A 1 82  ? -5.192  -13.261 -14.017 1.00 93.37 82  A 1 
ATOM 670  C CD1 . LEU A 1 82  ? -5.257  -11.739 -14.095 1.00 92.39 82  A 1 
ATOM 671  C CD2 . LEU A 1 82  ? -4.396  -13.785 -15.206 1.00 92.44 82  A 1 
ATOM 672  N N   . GLU A 1 83  ? -6.562  -15.708 -11.159 1.00 98.18 83  A 1 
ATOM 673  C CA  . GLU A 1 83  ? -7.726  -16.608 -11.109 1.00 97.65 83  A 1 
ATOM 674  C C   . GLU A 1 83  ? -8.758  -16.199 -10.047 1.00 97.72 83  A 1 
ATOM 675  O O   . GLU A 1 83  ? -9.931  -16.541 -10.171 1.00 96.70 83  A 1 
ATOM 676  C CB  . GLU A 1 83  ? -7.229  -18.044 -10.855 1.00 96.92 83  A 1 
ATOM 677  C CG  . GLU A 1 83  ? -6.428  -18.620 -12.031 1.00 94.10 83  A 1 
ATOM 678  C CD  . GLU A 1 83  ? -5.707  -19.946 -11.712 1.00 91.85 83  A 1 
ATOM 679  O OE1 . GLU A 1 83  ? -4.910  -20.386 -12.563 1.00 84.77 83  A 1 
ATOM 680  O OE2 . GLU A 1 83  ? -5.948  -20.511 -10.619 1.00 86.42 83  A 1 
ATOM 681  N N   . ARG A 1 84  ? -8.340  -15.452 -9.023  1.00 98.16 84  A 1 
ATOM 682  C CA  . ARG A 1 84  ? -9.171  -15.087 -7.865  1.00 97.94 84  A 1 
ATOM 683  C C   . ARG A 1 84  ? -9.776  -13.689 -7.934  1.00 97.99 84  A 1 
ATOM 684  O O   . ARG A 1 84  ? -10.764 -13.428 -7.263  1.00 96.52 84  A 1 
ATOM 685  C CB  . ARG A 1 84  ? -8.349  -15.243 -6.582  1.00 97.26 84  A 1 
ATOM 686  C CG  . ARG A 1 84  ? -7.944  -16.697 -6.340  1.00 96.32 84  A 1 
ATOM 687  C CD  . ARG A 1 84  ? -7.116  -16.787 -5.051  1.00 95.72 84  A 1 
ATOM 688  N NE  . ARG A 1 84  ? -6.610  -18.142 -4.835  1.00 94.11 84  A 1 
ATOM 689  C CZ  . ARG A 1 84  ? -6.044  -18.572 -3.722  1.00 93.90 84  A 1 
ATOM 690  N NH1 . ARG A 1 84  ? -5.908  -17.811 -2.672  1.00 90.67 84  A 1 
ATOM 691  N NH2 . ARG A 1 84  ? -5.597  -19.795 -3.641  1.00 89.39 84  A 1 
ATOM 692  N N   . ILE A 1 85  ? -9.219  -12.798 -8.735  1.00 98.33 85  A 1 
ATOM 693  C CA  . ILE A 1 85  ? -9.659  -11.391 -8.751  1.00 98.37 85  A 1 
ATOM 694  C C   . ILE A 1 85  ? -10.970 -11.152 -9.510  1.00 98.29 85  A 1 
ATOM 695  O O   . ILE A 1 85  ? -11.503 -10.043 -9.473  1.00 97.70 85  A 1 
ATOM 696  C CB  . ILE A 1 85  ? -8.547  -10.449 -9.260  1.00 98.22 85  A 1 
ATOM 697  C CG1 . ILE A 1 85  ? -8.154  -10.770 -10.709 1.00 97.81 85  A 1 
ATOM 698  C CG2 . ILE A 1 85  ? -7.355  -10.471 -8.293  1.00 97.05 85  A 1 
ATOM 699  C CD1 . ILE A 1 85  ? -7.322  -9.675  -11.371 1.00 97.31 85  A 1 
ATOM 700  N N   . SER A 1 86  ? -11.507 -12.165 -10.205 1.00 97.80 86  A 1 
ATOM 701  C CA  . SER A 1 86  ? -12.702 -12.000 -11.042 1.00 97.29 86  A 1 
ATOM 702  C C   . SER A 1 86  ? -13.950 -11.557 -10.266 1.00 97.58 86  A 1 
ATOM 703  O O   . SER A 1 86  ? -14.835 -10.941 -10.850 1.00 96.38 86  A 1 
ATOM 704  C CB  . SER A 1 86  ? -12.994 -13.298 -11.798 1.00 95.49 86  A 1 
ATOM 705  O OG  . SER A 1 86  ? -13.269 -14.349 -10.898 1.00 84.23 86  A 1 
ATOM 706  N N   . GLU A 1 87  ? -14.015 -11.840 -8.958  1.00 97.04 87  A 1 
ATOM 707  C CA  . GLU A 1 87  ? -15.121 -11.439 -8.078  1.00 96.71 87  A 1 
ATOM 708  C C   . GLU A 1 87  ? -15.043 -9.984  -7.580  1.00 97.89 87  A 1 
ATOM 709  O O   . GLU A 1 87  ? -16.004 -9.497  -6.990  1.00 97.13 87  A 1 
ATOM 710  C CB  . GLU A 1 87  ? -15.220 -12.428 -6.907  1.00 94.27 87  A 1 
ATOM 711  C CG  . GLU A 1 87  ? -14.061 -12.311 -5.909  1.00 87.25 87  A 1 
ATOM 712  C CD  . GLU A 1 87  ? -14.257 -13.259 -4.705  1.00 85.82 87  A 1 
ATOM 713  O OE1 . GLU A 1 87  ? -13.398 -14.121 -4.476  1.00 77.61 87  A 1 
ATOM 714  O OE2 . GLU A 1 87  ? -15.282 -13.070 -3.997  1.00 80.08 87  A 1 
ATOM 715  N N   . TYR A 1 88  ? -13.929 -9.289  -7.805  1.00 98.41 88  A 1 
ATOM 716  C CA  . TYR A 1 88  ? -13.725 -7.908  -7.394  1.00 98.68 88  A 1 
ATOM 717  C C   . TYR A 1 88  ? -14.009 -6.940  -8.539  1.00 98.68 88  A 1 
ATOM 718  O O   . TYR A 1 88  ? -13.863 -7.276  -9.717  1.00 98.25 88  A 1 
ATOM 719  C CB  . TYR A 1 88  ? -12.319 -7.712  -6.818  1.00 98.62 88  A 1 
ATOM 720  C CG  . TYR A 1 88  ? -12.021 -8.626  -5.648  1.00 98.69 88  A 1 
ATOM 721  C CD1 . TYR A 1 88  ? -12.439 -8.287  -4.350  1.00 98.40 88  A 1 
ATOM 722  C CD2 . TYR A 1 88  ? -11.354 -9.846  -5.868  1.00 98.42 88  A 1 
ATOM 723  C CE1 . TYR A 1 88  ? -12.204 -9.172  -3.279  1.00 98.20 88  A 1 
ATOM 724  C CE2 . TYR A 1 88  ? -11.117 -10.730 -4.802  1.00 98.23 88  A 1 
ATOM 725  C CZ  . TYR A 1 88  ? -11.551 -10.400 -3.508  1.00 98.35 88  A 1 
ATOM 726  O OH  . TYR A 1 88  ? -11.353 -11.279 -2.489  1.00 97.82 88  A 1 
ATOM 727  N N   . ASP A 1 89  ? -14.404 -5.722  -8.189  1.00 98.36 89  A 1 
ATOM 728  C CA  . ASP A 1 89  ? -14.625 -4.619  -9.123  1.00 98.37 89  A 1 
ATOM 729  C C   . ASP A 1 89  ? -13.361 -3.770  -9.287  1.00 98.52 89  A 1 
ATOM 730  O O   . ASP A 1 89  ? -13.055 -3.316  -10.393 1.00 98.36 89  A 1 
ATOM 731  C CB  . ASP A 1 89  ? -15.778 -3.756  -8.614  1.00 98.18 89  A 1 
ATOM 732  C CG  . ASP A 1 89  ? -17.068 -4.555  -8.447  1.00 97.88 89  A 1 
ATOM 733  O OD1 . ASP A 1 89  ? -17.435 -5.259  -9.414  1.00 96.42 89  A 1 
ATOM 734  O OD2 . ASP A 1 89  ? -17.665 -4.434  -7.363  1.00 96.61 89  A 1 
ATOM 735  N N   . VAL A 1 90  ? -12.624 -3.597  -8.196  1.00 98.51 90  A 1 
ATOM 736  C CA  . VAL A 1 90  ? -11.351 -2.883  -8.155  1.00 98.62 90  A 1 
ATOM 737  C C   . VAL A 1 90  ? -10.333 -3.700  -7.362  1.00 98.73 90  A 1 
ATOM 738  O O   . VAL A 1 90  ? -10.651 -4.246  -6.309  1.00 98.63 90  A 1 
ATOM 739  C CB  . VAL A 1 90  ? -11.514 -1.469  -7.556  1.00 98.54 90  A 1 
ATOM 740  C CG1 . VAL A 1 90  ? -10.182 -0.717  -7.517  1.00 97.58 90  A 1 
ATOM 741  C CG2 . VAL A 1 90  ? -12.496 -0.622  -8.372  1.00 97.79 90  A 1 
ATOM 742  N N   . VAL A 1 91  ? -9.109  -3.773  -7.868  1.00 98.75 91  A 1 
ATOM 743  C CA  . VAL A 1 91  ? -7.976  -4.392  -7.172  1.00 98.82 91  A 1 
ATOM 744  C C   . VAL A 1 91  ? -6.855  -3.366  -7.060  1.00 98.83 91  A 1 
ATOM 745  O O   . VAL A 1 91  ? -6.416  -2.809  -8.069  1.00 98.77 91  A 1 
ATOM 746  C CB  . VAL A 1 91  ? -7.505  -5.679  -7.869  1.00 98.75 91  A 1 
ATOM 747  C CG1 . VAL A 1 91  ? -6.338  -6.339  -7.131  1.00 98.30 91  A 1 
ATOM 748  C CG2 . VAL A 1 91  ? -8.637  -6.704  -8.012  1.00 98.36 91  A 1 
ATOM 749  N N   . CYS A 1 92  ? -6.412  -3.137  -5.835  1.00 98.85 92  A 1 
ATOM 750  C CA  . CYS A 1 92  ? -5.262  -2.317  -5.498  1.00 98.80 92  A 1 
ATOM 751  C C   . CYS A 1 92  ? -4.110  -3.235  -5.087  1.00 98.82 92  A 1 
ATOM 752  O O   . CYS A 1 92  ? -4.303  -4.146  -4.274  1.00 98.66 92  A 1 
ATOM 753  C CB  . CYS A 1 92  ? -5.651  -1.352  -4.372  1.00 98.83 92  A 1 
ATOM 754  S SG  . CYS A 1 92  ? -6.994  -0.257  -4.919  1.00 98.60 92  A 1 
ATOM 755  N N   . LEU A 1 93  ? -2.932  -3.038  -5.651  1.00 98.87 93  A 1 
ATOM 756  C CA  . LEU A 1 93  ? -1.739  -3.796  -5.293  1.00 98.81 93  A 1 
ATOM 757  C C   . LEU A 1 93  ? -0.639  -2.859  -4.802  1.00 98.86 93  A 1 
ATOM 758  O O   . LEU A 1 93  ? -0.372  -1.824  -5.425  1.00 98.67 93  A 1 
ATOM 759  C CB  . LEU A 1 93  ? -1.224  -4.654  -6.464  1.00 98.76 93  A 1 
ATOM 760  C CG  . LEU A 1 93  ? -2.237  -5.643  -7.071  1.00 98.42 93  A 1 
ATOM 761  C CD1 . LEU A 1 93  ? -1.565  -6.387  -8.235  1.00 98.01 93  A 1 
ATOM 762  C CD2 . LEU A 1 93  ? -2.723  -6.690  -6.074  1.00 97.86 93  A 1 
ATOM 763  N N   . GLN A 1 94  ? 0.050   -3.291  -3.760  1.00 98.89 94  A 1 
ATOM 764  C CA  . GLN A 1 94  ? 1.362   -2.810  -3.356  1.00 98.79 94  A 1 
ATOM 765  C C   . GLN A 1 94  ? 2.410   -3.870  -3.711  1.00 98.73 94  A 1 
ATOM 766  O O   . GLN A 1 94  ? 2.091   -5.038  -3.922  1.00 98.23 94  A 1 
ATOM 767  C CB  . GLN A 1 94  ? 1.398   -2.463  -1.855  1.00 98.67 94  A 1 
ATOM 768  C CG  . GLN A 1 94  ? 0.354   -1.415  -1.432  1.00 97.95 94  A 1 
ATOM 769  C CD  . GLN A 1 94  ? -1.051  -1.991  -1.358  1.00 97.51 94  A 1 
ATOM 770  O OE1 . GLN A 1 94  ? -1.266  -3.089  -0.888  1.00 91.58 94  A 1 
ATOM 771  N NE2 . GLN A 1 94  ? -2.050  -1.299  -1.858  1.00 90.54 94  A 1 
ATOM 772  N N   . GLU A 1 95  ? 3.659   -3.453  -3.831  1.00 98.54 95  A 1 
ATOM 773  C CA  . GLU A 1 95  ? 4.779   -4.305  -4.265  1.00 98.27 95  A 1 
ATOM 774  C C   . GLU A 1 95  ? 4.565   -5.026  -5.607  1.00 98.05 95  A 1 
ATOM 775  O O   . GLU A 1 95  ? 5.255   -5.993  -5.933  1.00 96.86 95  A 1 
ATOM 776  C CB  . GLU A 1 95  ? 5.252   -5.243  -3.147  1.00 97.86 95  A 1 
ATOM 777  C CG  . GLU A 1 95  ? 5.692   -4.478  -1.903  1.00 96.73 95  A 1 
ATOM 778  C CD  . GLU A 1 95  ? 6.636   -5.288  -1.000  1.00 96.29 95  A 1 
ATOM 779  O OE1 . GLU A 1 95  ? 6.964   -4.763  0.084   1.00 90.87 95  A 1 
ATOM 780  O OE2 . GLU A 1 95  ? 7.147   -6.339  -1.461  1.00 91.69 95  A 1 
ATOM 781  N N   . GLY A 1 96  ? 3.683   -4.514  -6.452  1.00 98.22 96  A 1 
ATOM 782  C CA  . GLY A 1 96  ? 3.547   -4.907  -7.850  1.00 98.06 96  A 1 
ATOM 783  C C   . GLY A 1 96  ? 4.638   -4.293  -8.733  1.00 98.11 96  A 1 
ATOM 784  O O   . GLY A 1 96  ? 4.322   -3.714  -9.776  1.00 96.97 96  A 1 
ATOM 785  N N   . PHE A 1 97  ? 5.906   -4.356  -8.310  1.00 98.04 97  A 1 
ATOM 786  C CA  . PHE A 1 97  ? 7.019   -3.664  -8.947  1.00 97.73 97  A 1 
ATOM 787  C C   . PHE A 1 97  ? 7.235   -4.103  -10.403 1.00 97.45 97  A 1 
ATOM 788  O O   . PHE A 1 97  ? 7.270   -5.288  -10.739 1.00 96.66 97  A 1 
ATOM 789  C CB  . PHE A 1 97  ? 8.312   -3.850  -8.150  1.00 97.48 97  A 1 
ATOM 790  C CG  . PHE A 1 97  ? 8.304   -3.231  -6.764  1.00 97.54 97  A 1 
ATOM 791  C CD1 . PHE A 1 97  ? 8.385   -1.829  -6.616  1.00 96.91 97  A 1 
ATOM 792  C CD2 . PHE A 1 97  ? 8.244   -4.048  -5.622  1.00 97.00 97  A 1 
ATOM 793  C CE1 . PHE A 1 97  ? 8.392   -1.254  -5.334  1.00 96.53 97  A 1 
ATOM 794  C CE2 . PHE A 1 97  ? 8.253   -3.472  -4.342  1.00 96.46 97  A 1 
ATOM 795  C CZ  . PHE A 1 97  ? 8.327   -2.074  -4.197  1.00 96.63 97  A 1 
ATOM 796  N N   . GLN A 1 98  ? 7.451   -3.121  -11.283 1.00 97.54 98  A 1 
ATOM 797  C CA  . GLN A 1 98  ? 7.831   -3.342  -12.678 1.00 97.29 98  A 1 
ATOM 798  C C   . GLN A 1 98  ? 9.354   -3.359  -12.867 1.00 97.04 98  A 1 
ATOM 799  O O   . GLN A 1 98  ? 9.849   -3.895  -13.862 1.00 96.51 98  A 1 
ATOM 800  C CB  . GLN A 1 98  ? 7.202   -2.252  -13.553 1.00 97.21 98  A 1 
ATOM 801  C CG  . GLN A 1 98  ? 5.670   -2.286  -13.582 1.00 96.50 98  A 1 
ATOM 802  C CD  . GLN A 1 98  ? 5.132   -1.124  -14.412 1.00 96.33 98  A 1 
ATOM 803  O OE1 . GLN A 1 98  ? 5.306   -1.053  -15.623 1.00 89.82 98  A 1 
ATOM 804  N NE2 . GLN A 1 98  ? 4.509   -0.150  -13.798 1.00 89.88 98  A 1 
ATOM 805  N N   . PHE A 1 99  ? 10.107  -2.777  -11.943 1.00 96.69 99  A 1 
ATOM 806  C CA  . PHE A 1 99  ? 11.556  -2.680  -12.038 1.00 96.01 99  A 1 
ATOM 807  C C   . PHE A 1 99  ? 12.226  -4.059  -12.144 1.00 95.12 99  A 1 
ATOM 808  O O   . PHE A 1 99  ? 12.222  -4.853  -11.205 1.00 93.35 99  A 1 
ATOM 809  C CB  . PHE A 1 99  ? 12.113  -1.906  -10.842 1.00 95.67 99  A 1 
ATOM 810  C CG  . PHE A 1 99  ? 13.622  -1.838  -10.837 1.00 96.02 99  A 1 
ATOM 811  C CD1 . PHE A 1 99  ? 14.374  -2.761  -10.093 1.00 95.33 99  A 1 
ATOM 812  C CD2 . PHE A 1 99  ? 14.286  -0.867  -11.606 1.00 95.53 99  A 1 
ATOM 813  C CE1 . PHE A 1 99  ? 15.779  -2.712  -10.117 1.00 94.43 99  A 1 
ATOM 814  C CE2 . PHE A 1 99  ? 15.688  -0.813  -11.633 1.00 94.38 99  A 1 
ATOM 815  C CZ  . PHE A 1 99  ? 16.442  -1.735  -10.882 1.00 94.28 99  A 1 
ATOM 816  N N   . GLY A 1 100 ? 12.837  -4.337  -13.302 1.00 95.16 100 A 1 
ATOM 817  C CA  . GLY A 1 100 ? 13.539  -5.588  -13.561 1.00 93.90 100 A 1 
ATOM 818  C C   . GLY A 1 100 ? 12.630  -6.817  -13.675 1.00 93.67 100 A 1 
ATOM 819  O O   . GLY A 1 100 ? 13.134  -7.933  -13.590 1.00 91.74 100 A 1 
ATOM 820  N N   . SER A 1 101 ? 11.315  -6.638  -13.872 1.00 94.25 101 A 1 
ATOM 821  C CA  . SER A 1 101 ? 10.321  -7.703  -13.919 1.00 94.25 101 A 1 
ATOM 822  C C   . SER A 1 101 ? 9.252   -7.449  -14.980 1.00 94.97 101 A 1 
ATOM 823  O O   . SER A 1 101 ? 8.943   -6.308  -15.322 1.00 94.27 101 A 1 
ATOM 824  C CB  . SER A 1 101 ? 9.678   -7.845  -12.535 1.00 92.75 101 A 1 
ATOM 825  O OG  . SER A 1 101 ? 8.800   -8.956  -12.512 1.00 87.91 101 A 1 
ATOM 826  N N   . ASP A 1 102 ? 8.675   -8.520  -15.513 1.00 95.39 102 A 1 
ATOM 827  C CA  . ASP A 1 102 ? 7.517   -8.497  -16.406 1.00 95.73 102 A 1 
ATOM 828  C C   . ASP A 1 102 ? 6.213   -8.950  -15.713 1.00 96.65 102 A 1 
ATOM 829  O O   . ASP A 1 102 ? 5.155   -8.947  -16.336 1.00 96.39 102 A 1 
ATOM 830  C CB  . ASP A 1 102 ? 7.817   -9.345  -17.661 1.00 94.83 102 A 1 
ATOM 831  C CG  . ASP A 1 102 ? 7.964   -10.845 -17.379 1.00 94.21 102 A 1 
ATOM 832  O OD1 . ASP A 1 102 ? 8.168   -11.248 -16.209 1.00 92.63 102 A 1 
ATOM 833  O OD2 . ASP A 1 102 ? 7.866   -11.656 -18.318 1.00 91.36 102 A 1 
ATOM 834  N N   . ILE A 1 103 ? 6.271   -9.335  -14.436 1.00 96.70 103 A 1 
ATOM 835  C CA  . ILE A 1 103 ? 5.161   -9.951  -13.697 1.00 97.09 103 A 1 
ATOM 836  C C   . ILE A 1 103 ? 3.970   -9.003  -13.589 1.00 97.67 103 A 1 
ATOM 837  O O   . ILE A 1 103 ? 2.880   -9.357  -14.015 1.00 97.47 103 A 1 
ATOM 838  C CB  . ILE A 1 103 ? 5.644   -10.450 -12.312 1.00 96.47 103 A 1 
ATOM 839  C CG1 . ILE A 1 103 ? 6.629   -11.621 -12.520 1.00 94.35 103 A 1 
ATOM 840  C CG2 . ILE A 1 103 ? 4.462   -10.886 -11.428 1.00 94.73 103 A 1 
ATOM 841  C CD1 . ILE A 1 103 ? 7.371   -12.038 -11.253 1.00 83.94 103 A 1 
ATOM 842  N N   . SER A 1 104 ? 4.199   -7.794  -13.100 1.00 97.75 104 A 1 
ATOM 843  C CA  . SER A 1 104 ? 3.145   -6.781  -12.965 1.00 97.98 104 A 1 
ATOM 844  C C   . SER A 1 104 ? 2.535   -6.418  -14.318 1.00 98.17 104 A 1 
ATOM 845  O O   . SER A 1 104 ? 1.313   -6.371  -14.470 1.00 97.93 104 A 1 
ATOM 846  C CB  . SER A 1 104 ? 3.727   -5.550  -12.259 1.00 97.49 104 A 1 
ATOM 847  O OG  . SER A 1 104 ? 2.731   -4.557  -12.123 1.00 90.23 104 A 1 
ATOM 848  N N   . LYS A 1 105 ? 3.368   -6.266  -15.356 1.00 97.82 105 A 1 
ATOM 849  C CA  . LYS A 1 105 ? 2.904   -6.041  -16.730 1.00 97.66 105 A 1 
ATOM 850  C C   . LYS A 1 105 ? 1.999   -7.171  -17.213 1.00 98.06 105 A 1 
ATOM 851  O O   . LYS A 1 105 ? 0.903   -6.907  -17.681 1.00 97.94 105 A 1 
ATOM 852  C CB  . LYS A 1 105 ? 4.119   -5.856  -17.639 1.00 96.91 105 A 1 
ATOM 853  C CG  . LYS A 1 105 ? 3.697   -5.691  -19.100 1.00 92.69 105 A 1 
ATOM 854  C CD  . LYS A 1 105 ? 4.884   -5.740  -20.059 1.00 89.44 105 A 1 
ATOM 855  C CE  . LYS A 1 105 ? 4.287   -5.899  -21.450 1.00 79.85 105 A 1 
ATOM 856  N NZ  . LYS A 1 105 ? 5.271   -6.295  -22.465 1.00 73.98 105 A 1 
ATOM 857  N N   . ASN A 1 106 ? 2.450   -8.426  -17.102 1.00 97.94 106 A 1 
ATOM 858  C CA  . ASN A 1 106 ? 1.699   -9.588  -17.563 1.00 98.06 106 A 1 
ATOM 859  C C   . ASN A 1 106 ? 0.390   -9.753  -16.786 1.00 98.43 106 A 1 
ATOM 860  O O   . ASN A 1 106 ? -0.636  -10.079 -17.377 1.00 98.28 106 A 1 
ATOM 861  C CB  . ASN A 1 106 ? 2.574   -10.846 -17.429 1.00 97.61 106 A 1 
ATOM 862  C CG  . ASN A 1 106 ? 3.782   -10.866 -18.357 1.00 95.77 106 A 1 
ATOM 863  O OD1 . ASN A 1 106 ? 3.905   -10.125 -19.317 1.00 89.80 106 A 1 
ATOM 864  N ND2 . ASN A 1 106 ? 4.727   -11.729 -18.089 1.00 88.49 106 A 1 
ATOM 865  N N   . PHE A 1 107 ? 0.398   -9.486  -15.485 1.00 98.31 107 A 1 
ATOM 866  C CA  . PHE A 1 107 ? -0.801  -9.479  -14.652 1.00 98.65 107 A 1 
ATOM 867  C C   . PHE A 1 107 ? -1.812  -8.421  -15.126 1.00 98.63 107 A 1 
ATOM 868  O O   . PHE A 1 107 ? -2.969  -8.759  -15.361 1.00 98.61 107 A 1 
ATOM 869  C CB  . PHE A 1 107 ? -0.394  -9.244  -13.194 1.00 98.62 107 A 1 
ATOM 870  C CG  . PHE A 1 107 ? -1.575  -9.198  -12.243 1.00 98.74 107 A 1 
ATOM 871  C CD1 . PHE A 1 107 ? -2.182  -7.970  -11.923 1.00 98.57 107 A 1 
ATOM 872  C CD2 . PHE A 1 107 ? -2.062  -10.394 -11.685 1.00 98.57 107 A 1 
ATOM 873  C CE1 . PHE A 1 107 ? -3.271  -7.935  -11.044 1.00 98.42 107 A 1 
ATOM 874  C CE2 . PHE A 1 107 ? -3.140  -10.353 -10.797 1.00 98.38 107 A 1 
ATOM 875  C CZ  . PHE A 1 107 ? -3.746  -9.127  -10.469 1.00 98.56 107 A 1 
ATOM 876  N N   . ILE A 1 108 ? -1.386  -7.182  -15.354 1.00 98.44 108 A 1 
ATOM 877  C CA  . ILE A 1 108 ? -2.236  -6.095  -15.859 1.00 98.45 108 A 1 
ATOM 878  C C   . ILE A 1 108 ? -2.838  -6.457  -17.217 1.00 98.39 108 A 1 
ATOM 879  O O   . ILE A 1 108 ? -4.039  -6.278  -17.441 1.00 98.10 108 A 1 
ATOM 880  C CB  . ILE A 1 108 ? -1.421  -4.782  -15.934 1.00 98.31 108 A 1 
ATOM 881  C CG1 . ILE A 1 108 ? -1.136  -4.237  -14.516 1.00 97.87 108 A 1 
ATOM 882  C CG2 . ILE A 1 108 ? -2.145  -3.711  -16.768 1.00 97.81 108 A 1 
ATOM 883  C CD1 . ILE A 1 108 ? -0.033  -3.162  -14.478 1.00 96.82 108 A 1 
ATOM 884  N N   . GLU A 1 109 ? -2.027  -6.966  -18.148 1.00 98.18 109 A 1 
ATOM 885  C CA  . GLU A 1 109 ? -2.478  -7.339  -19.493 1.00 97.81 109 A 1 
ATOM 886  C C   . GLU A 1 109 ? -3.500  -8.491  -19.447 1.00 98.11 109 A 1 
ATOM 887  O O   . GLU A 1 109 ? -4.523  -8.429  -20.129 1.00 97.84 109 A 1 
ATOM 888  C CB  . GLU A 1 109 ? -1.260  -7.690  -20.373 1.00 97.13 109 A 1 
ATOM 889  C CG  . GLU A 1 109 ? -0.453  -6.438  -20.764 1.00 93.20 109 A 1 
ATOM 890  C CD  . GLU A 1 109 ? 0.835   -6.711  -21.570 1.00 89.62 109 A 1 
ATOM 891  O OE1 . GLU A 1 109 ? 1.475   -5.720  -22.000 1.00 82.61 109 A 1 
ATOM 892  O OE2 . GLU A 1 109 ? 1.256   -7.874  -21.734 1.00 83.92 109 A 1 
ATOM 893  N N   . ALA A 1 110 ? -3.277  -9.496  -18.591 1.00 98.26 110 A 1 
ATOM 894  C CA  . ALA A 1 110 ? -4.198  -10.605 -18.430 1.00 98.34 110 A 1 
ATOM 895  C C   . ALA A 1 110 ? -5.498  -10.199 -17.695 1.00 98.50 110 A 1 
ATOM 896  O O   . ALA A 1 110 ? -6.587  -10.657 -18.058 1.00 98.22 110 A 1 
ATOM 897  C CB  . ALA A 1 110 ? -3.454  -11.732 -17.725 1.00 98.16 110 A 1 
ATOM 898  N N   . ALA A 1 111 ? -5.424  -9.288  -16.720 1.00 98.21 111 A 1 
ATOM 899  C CA  . ALA A 1 111 ? -6.589  -8.761  -16.012 1.00 98.36 111 A 1 
ATOM 900  C C   . ALA A 1 111 ? -7.549  -7.993  -16.946 1.00 98.36 111 A 1 
ATOM 901  O O   . ALA A 1 111 ? -8.763  -7.990  -16.722 1.00 98.03 111 A 1 
ATOM 902  C CB  . ALA A 1 111 ? -6.098  -7.887  -14.858 1.00 98.31 111 A 1 
ATOM 903  N N   . ASN A 1 112 ? -7.042  -7.406  -18.031 1.00 98.15 112 A 1 
ATOM 904  C CA  . ASN A 1 112 ? -7.880  -6.761  -19.039 1.00 97.62 112 A 1 
ATOM 905  C C   . ASN A 1 112 ? -8.901  -7.733  -19.650 1.00 97.71 112 A 1 
ATOM 906  O O   . ASN A 1 112 ? -10.064 -7.368  -19.835 1.00 96.98 112 A 1 
ATOM 907  C CB  . ASN A 1 112 ? -6.985  -6.144  -20.115 1.00 96.75 112 A 1 
ATOM 908  C CG  . ASN A 1 112 ? -7.792  -5.293  -21.075 1.00 91.49 112 A 1 
ATOM 909  O OD1 . ASN A 1 112 ? -8.214  -5.712  -22.142 1.00 80.57 112 A 1 
ATOM 910  N ND2 . ASN A 1 112 ? -8.067  -4.063  -20.720 1.00 78.86 112 A 1 
ATOM 911  N N   . ALA A 1 113 ? -8.514  -8.998  -19.886 1.00 97.63 113 A 1 
ATOM 912  C CA  . ALA A 1 113 ? -9.410  -10.040 -20.391 1.00 97.40 113 A 1 
ATOM 913  C C   . ALA A 1 113 ? -10.522 -10.415 -19.392 1.00 97.78 113 A 1 
ATOM 914  O O   . ALA A 1 113 ? -11.574 -10.900 -19.797 1.00 96.66 113 A 1 
ATOM 915  C CB  . ALA A 1 113 ? -8.577  -11.263 -20.790 1.00 96.87 113 A 1 
ATOM 916  N N   . LEU A 1 114 ? -10.336 -10.136 -18.100 1.00 97.63 114 A 1 
ATOM 917  C CA  . LEU A 1 114 ? -11.336 -10.300 -17.038 1.00 97.73 114 A 1 
ATOM 918  C C   . LEU A 1 114 ? -12.222 -9.055  -16.846 1.00 98.00 114 A 1 
ATOM 919  O O   . LEU A 1 114 ? -13.037 -9.005  -15.926 1.00 97.49 114 A 1 
ATOM 920  C CB  . LEU A 1 114 ? -10.634 -10.697 -15.725 1.00 97.75 114 A 1 
ATOM 921  C CG  . LEU A 1 114 ? -9.754  -11.956 -15.807 1.00 96.92 114 A 1 
ATOM 922  C CD1 . LEU A 1 114 ? -9.114  -12.191 -14.442 1.00 95.13 114 A 1 
ATOM 923  C CD2 . LEU A 1 114 ? -10.554 -13.195 -16.186 1.00 95.09 114 A 1 
ATOM 924  N N   . GLY A 1 115 ? -12.068 -8.045  -17.696 1.00 97.63 115 A 1 
ATOM 925  C CA  . GLY A 1 115 ? -12.873 -6.822  -17.677 1.00 97.63 115 A 1 
ATOM 926  C C   . GLY A 1 115 ? -12.243 -5.640  -16.933 1.00 98.13 115 A 1 
ATOM 927  O O   . GLY A 1 115 ? -12.845 -4.569  -16.923 1.00 97.56 115 A 1 
ATOM 928  N N   . PHE A 1 116 ? -11.046 -5.777  -16.378 1.00 98.37 116 A 1 
ATOM 929  C CA  . PHE A 1 116 ? -10.307 -4.677  -15.755 1.00 98.40 116 A 1 
ATOM 930  C C   . PHE A 1 116 ? -9.716  -3.748  -16.830 1.00 98.21 116 A 1 
ATOM 931  O O   . PHE A 1 116 ? -8.528  -3.789  -17.150 1.00 97.42 116 A 1 
ATOM 932  C CB  . PHE A 1 116 ? -9.239  -5.220  -14.802 1.00 98.49 116 A 1 
ATOM 933  C CG  . PHE A 1 116 ? -9.782  -5.972  -13.610 1.00 98.70 116 A 1 
ATOM 934  C CD1 . PHE A 1 116 ? -10.152 -5.268  -12.450 1.00 98.45 116 A 1 
ATOM 935  C CD2 . PHE A 1 116 ? -9.901  -7.368  -13.648 1.00 98.51 116 A 1 
ATOM 936  C CE1 . PHE A 1 116 ? -10.627 -5.968  -11.327 1.00 98.32 116 A 1 
ATOM 937  C CE2 . PHE A 1 116 ? -10.380 -8.065  -12.525 1.00 98.31 116 A 1 
ATOM 938  C CZ  . PHE A 1 116 ? -10.739 -7.364  -11.365 1.00 98.54 116 A 1 
ATOM 939  N N   . LYS A 1 117 ? -10.576 -2.922  -17.425 1.00 98.18 117 A 1 
ATOM 940  C CA  . LYS A 1 117 ? -10.229 -2.046  -18.562 1.00 97.76 117 A 1 
ATOM 941  C C   . LYS A 1 117 ? -9.459  -0.791  -18.156 1.00 98.16 117 A 1 
ATOM 942  O O   . LYS A 1 117 ? -8.761  -0.210  -18.985 1.00 97.18 117 A 1 
ATOM 943  C CB  . LYS A 1 117 ? -11.505 -1.650  -19.298 1.00 95.37 117 A 1 
ATOM 944  C CG  . LYS A 1 117 ? -12.242 -2.856  -19.895 1.00 85.38 117 A 1 
ATOM 945  C CD  . LYS A 1 117 ? -13.527 -2.405  -20.593 1.00 80.36 117 A 1 
ATOM 946  C CE  . LYS A 1 117 ? -14.288 -3.610  -21.122 1.00 69.97 117 A 1 
ATOM 947  N NZ  . LYS A 1 117 ? -15.595 -3.197  -21.713 1.00 60.19 117 A 1 
ATOM 948  N N   . TYR A 1 118 ? -9.626  -0.365  -16.907 1.00 98.46 118 A 1 
ATOM 949  C CA  . TYR A 1 118 ? -9.023  0.856   -16.394 1.00 98.51 118 A 1 
ATOM 950  C C   . TYR A 1 118 ? -7.848  0.516   -15.487 1.00 98.60 118 A 1 
ATOM 951  O O   . TYR A 1 118 ? -7.963  -0.336  -14.613 1.00 98.48 118 A 1 
ATOM 952  C CB  . TYR A 1 118 ? -10.082 1.698   -15.685 1.00 98.57 118 A 1 
ATOM 953  C CG  . TYR A 1 118 ? -11.319 1.936   -16.529 1.00 98.55 118 A 1 
ATOM 954  C CD1 . TYR A 1 118 ? -11.305 2.911   -17.546 1.00 98.01 118 A 1 
ATOM 955  C CD2 . TYR A 1 118 ? -12.471 1.158   -16.328 1.00 98.02 118 A 1 
ATOM 956  C CE1 . TYR A 1 118 ? -12.446 3.111   -18.348 1.00 97.64 118 A 1 
ATOM 957  C CE2 . TYR A 1 118 ? -13.613 1.348   -17.126 1.00 97.65 118 A 1 
ATOM 958  C CZ  . TYR A 1 118 ? -13.599 2.331   -18.141 1.00 97.76 118 A 1 
ATOM 959  O OH  . TYR A 1 118 ? -14.699 2.517   -18.913 1.00 96.95 118 A 1 
ATOM 960  N N   . VAL A 1 119 ? -6.716  1.157   -15.719 1.00 98.59 119 A 1 
ATOM 961  C CA  . VAL A 1 119 ? -5.458  0.814   -15.056 1.00 98.66 119 A 1 
ATOM 962  C C   . VAL A 1 119 ? -4.696  2.076   -14.689 1.00 98.68 119 A 1 
ATOM 963  O O   . VAL A 1 119 ? -4.479  2.941   -15.538 1.00 98.17 119 A 1 
ATOM 964  C CB  . VAL A 1 119 ? -4.563  -0.076  -15.937 1.00 98.19 119 A 1 
ATOM 965  C CG1 . VAL A 1 119 ? -3.314  -0.524  -15.169 1.00 95.80 119 A 1 
ATOM 966  C CG2 . VAL A 1 119 ? -5.288  -1.329  -16.439 1.00 96.16 119 A 1 
ATOM 967  N N   . LEU A 1 120 ? -4.219  2.130   -13.454 1.00 98.40 120 A 1 
ATOM 968  C CA  . LEU A 1 120 ? -3.321  3.168   -12.983 1.00 98.43 120 A 1 
ATOM 969  C C   . LEU A 1 120 ? -2.057  2.568   -12.373 1.00 98.50 120 A 1 
ATOM 970  O O   . LEU A 1 120 ? -2.116  1.623   -11.596 1.00 98.33 120 A 1 
ATOM 971  C CB  . LEU A 1 120 ? -4.025  4.075   -11.957 1.00 98.29 120 A 1 
ATOM 972  C CG  . LEU A 1 120 ? -5.326  4.732   -12.447 1.00 97.63 120 A 1 
ATOM 973  C CD1 . LEU A 1 120 ? -5.937  5.530   -11.292 1.00 96.52 120 A 1 
ATOM 974  C CD2 . LEU A 1 120 ? -5.074  5.681   -13.617 1.00 96.75 120 A 1 
ATOM 975  N N   . THR A 1 121 ? -0.930  3.172   -12.692 1.00 98.23 121 A 1 
ATOM 976  C CA  . THR A 1 121 ? 0.322   3.025   -11.943 1.00 98.01 121 A 1 
ATOM 977  C C   . THR A 1 121 ? 0.954   4.401   -11.748 1.00 97.69 121 A 1 
ATOM 978  O O   . THR A 1 121 ? 0.623   5.364   -12.454 1.00 96.95 121 A 1 
ATOM 979  C CB  . THR A 1 121 ? 1.325   2.067   -12.617 1.00 97.85 121 A 1 
ATOM 980  O OG1 . THR A 1 121 ? 1.732   2.563   -13.868 1.00 96.31 121 A 1 
ATOM 981  C CG2 . THR A 1 121 ? 0.768   0.672   -12.838 1.00 96.22 121 A 1 
ATOM 982  N N   . SER A 1 122 ? 1.883   4.521   -10.805 1.00 97.32 122 A 1 
ATOM 983  C CA  . SER A 1 122 ? 2.544   5.792   -10.517 1.00 96.20 122 A 1 
ATOM 984  C C   . SER A 1 122 ? 3.404   6.297   -11.679 1.00 96.56 122 A 1 
ATOM 985  O O   . SER A 1 122 ? 3.881   5.537   -12.523 1.00 95.14 122 A 1 
ATOM 986  C CB  . SER A 1 122 ? 3.395   5.686   -9.262  1.00 93.57 122 A 1 
ATOM 987  O OG  . SER A 1 122 ? 2.588   5.344   -8.163  1.00 81.56 122 A 1 
ATOM 988  N N   . LYS A 1 123 ? 3.645   7.608   -11.700 1.00 96.84 123 A 1 
ATOM 989  C CA  . LYS A 1 123 ? 4.671   8.205   -12.560 1.00 96.29 123 A 1 
ATOM 990  C C   . LYS A 1 123 ? 6.041   7.644   -12.174 1.00 96.73 123 A 1 
ATOM 991  O O   . LYS A 1 123 ? 6.374   7.571   -10.992 1.00 95.82 123 A 1 
ATOM 992  C CB  . LYS A 1 123 ? 4.672   9.733   -12.440 1.00 94.85 123 A 1 
ATOM 993  C CG  . LYS A 1 123 ? 3.402   10.377  -13.026 1.00 90.04 123 A 1 
ATOM 994  C CD  . LYS A 1 123 ? 3.351   11.878  -12.750 1.00 87.58 123 A 1 
ATOM 995  C CE  . LYS A 1 123 ? 1.993   12.438  -13.204 1.00 82.11 123 A 1 
ATOM 996  N NZ  . LYS A 1 123 ? 1.700   13.779  -12.630 1.00 73.28 123 A 1 
ATOM 997  N N   . LEU A 1 124 ? 6.861   7.323   -13.171 1.00 96.65 124 A 1 
ATOM 998  C CA  . LEU A 1 124 ? 8.237   6.913   -12.923 1.00 96.67 124 A 1 
ATOM 999  C C   . LEU A 1 124 ? 9.058   8.054   -12.302 1.00 96.96 124 A 1 
ATOM 1000 O O   . LEU A 1 124 ? 8.822   9.227   -12.618 1.00 95.84 124 A 1 
ATOM 1001 C CB  . LEU A 1 124 ? 8.893   6.394   -14.219 1.00 95.97 124 A 1 
ATOM 1002 C CG  . LEU A 1 124 ? 8.208   5.168   -14.839 1.00 94.84 124 A 1 
ATOM 1003 C CD1 . LEU A 1 124 ? 9.046   4.686   -16.029 1.00 92.13 124 A 1 
ATOM 1004 C CD2 . LEU A 1 124 ? 8.048   4.009   -13.861 1.00 91.51 124 A 1 
ATOM 1005 N N   . PRO A 1 125 ? 10.037  7.735   -11.432 1.00 96.72 125 A 1 
ATOM 1006 C CA  . PRO A 1 125 ? 10.908  8.755   -10.865 1.00 96.31 125 A 1 
ATOM 1007 C C   . PRO A 1 125 ? 11.735  9.457   -11.963 1.00 96.55 125 A 1 
ATOM 1008 O O   . PRO A 1 125 ? 12.213  8.802   -12.893 1.00 95.78 125 A 1 
ATOM 1009 C CB  . PRO A 1 125 ? 11.785  8.032   -9.844  1.00 95.15 125 A 1 
ATOM 1010 C CG  . PRO A 1 125 ? 11.801  6.587   -10.338 1.00 94.47 125 A 1 
ATOM 1011 C CD  . PRO A 1 125 ? 10.413  6.416   -10.946 1.00 96.24 125 A 1 
ATOM 1012 N N   . PRO A 1 126 ? 11.959  10.780  -11.855 1.00 95.75 126 A 1 
ATOM 1013 C CA  . PRO A 1 126 ? 12.778  11.524  -12.806 1.00 95.18 126 A 1 
ATOM 1014 C C   . PRO A 1 126 ? 14.195  10.956  -12.922 1.00 95.45 126 A 1 
ATOM 1015 O O   . PRO A 1 126 ? 14.719  10.367  -11.974 1.00 94.49 126 A 1 
ATOM 1016 C CB  . PRO A 1 126 ? 12.813  12.974  -12.306 1.00 93.90 126 A 1 
ATOM 1017 C CG  . PRO A 1 126 ? 11.565  13.084  -11.437 1.00 92.32 126 A 1 
ATOM 1018 C CD  . PRO A 1 126 ? 11.420  11.687  -10.850 1.00 94.47 126 A 1 
ATOM 1019 N N   . LEU A 1 127 ? 14.842  11.166  -14.060 1.00 93.15 127 A 1 
ATOM 1020 C CA  . LEU A 1 127 ? 16.183  10.623  -14.330 1.00 92.48 127 A 1 
ATOM 1021 C C   . LEU A 1 127 ? 17.234  11.041  -13.290 1.00 93.02 127 A 1 
ATOM 1022 O O   . LEU A 1 127 ? 18.029  10.211  -12.874 1.00 90.91 127 A 1 
ATOM 1023 C CB  . LEU A 1 127 ? 16.633  11.032  -15.739 1.00 89.99 127 A 1 
ATOM 1024 C CG  . LEU A 1 127 ? 15.848  10.364  -16.887 1.00 78.48 127 A 1 
ATOM 1025 C CD1 . LEU A 1 127 ? 16.311  10.944  -18.226 1.00 74.75 127 A 1 
ATOM 1026 C CD2 . LEU A 1 127 ? 16.057  8.847   -16.923 1.00 74.34 127 A 1 
ATOM 1027 N N   . LEU A 1 128 ? 17.190  12.289  -12.847 1.00 92.63 128 A 1 
ATOM 1028 C CA  . LEU A 1 128 ? 18.140  12.843  -11.872 1.00 92.48 128 A 1 
ATOM 1029 C C   . LEU A 1 128 ? 17.763  12.591  -10.405 1.00 92.36 128 A 1 
ATOM 1030 O O   . LEU A 1 128 ? 18.450  13.058  -9.504  1.00 89.90 128 A 1 
ATOM 1031 C CB  . LEU A 1 128 ? 18.308  14.352  -12.141 1.00 91.37 128 A 1 
ATOM 1032 C CG  . LEU A 1 128 ? 18.836  14.711  -13.544 1.00 87.84 128 A 1 
ATOM 1033 C CD1 . LEU A 1 128 ? 18.929  16.226  -13.668 1.00 83.27 128 A 1 
ATOM 1034 C CD2 . LEU A 1 128 ? 20.209  14.103  -13.832 1.00 83.43 128 A 1 
ATOM 1035 N N   . ASN A 1 129 ? 16.674  11.861  -10.153 1.00 93.95 129 A 1 
ATOM 1036 C CA  . ASN A 1 129 ? 16.269  11.515  -8.795  1.00 94.10 129 A 1 
ATOM 1037 C C   . ASN A 1 129 ? 17.000  10.237  -8.323  1.00 95.27 129 A 1 
ATOM 1038 O O   . ASN A 1 129 ? 17.307  9.370   -9.146  1.00 94.06 129 A 1 
ATOM 1039 C CB  . ASN A 1 129 ? 14.734  11.399  -8.791  1.00 91.47 129 A 1 
ATOM 1040 C CG  . ASN A 1 129 ? 14.192  11.182  -7.397  1.00 88.91 129 A 1 
ATOM 1041 O OD1 . ASN A 1 129 ? 14.247  10.085  -6.903  1.00 77.29 129 A 1 
ATOM 1042 N ND2 . ASN A 1 129 ? 13.690  12.182  -6.725  1.00 78.48 129 A 1 
ATOM 1043 N N   . HIS A 1 130 ? 17.255  10.104  -7.014  1.00 94.41 130 A 1 
ATOM 1044 C CA  . HIS A 1 130 ? 17.935  8.946   -6.418  1.00 94.39 130 A 1 
ATOM 1045 C C   . HIS A 1 130 ? 17.096  7.652   -6.474  1.00 94.88 130 A 1 
ATOM 1046 O O   . HIS A 1 130 ? 17.658  6.562   -6.487  1.00 93.69 130 A 1 
ATOM 1047 C CB  . HIS A 1 130 ? 18.318  9.279   -4.970  1.00 93.03 130 A 1 
ATOM 1048 C CG  . HIS A 1 130 ? 17.139  9.556   -4.083  1.00 91.79 130 A 1 
ATOM 1049 N ND1 . HIS A 1 130 ? 16.475  10.762  -3.956  1.00 84.24 130 A 1 
ATOM 1050 C CD2 . HIS A 1 130 ? 16.499  8.664   -3.266  1.00 83.60 130 A 1 
ATOM 1051 C CE1 . HIS A 1 130 ? 15.466  10.597  -3.088  1.00 83.99 130 A 1 
ATOM 1052 N NE2 . HIS A 1 130 ? 15.447  9.339   -2.651  1.00 85.52 130 A 1 
ATOM 1053 N N   . GLN A 1 131 ? 15.769  7.764   -6.575  1.00 95.95 131 A 1 
ATOM 1054 C CA  . GLN A 1 131 ? 14.872  6.620   -6.704  1.00 96.69 131 A 1 
ATOM 1055 C C   . GLN A 1 131 ? 15.086  5.915   -8.052  1.00 96.79 131 A 1 
ATOM 1056 O O   . GLN A 1 131 ? 15.018  6.539   -9.112  1.00 96.24 131 A 1 
ATOM 1057 C CB  . GLN A 1 131 ? 13.422  7.076   -6.546  1.00 96.58 131 A 1 
ATOM 1058 C CG  . GLN A 1 131 ? 13.119  7.609   -5.134  1.00 95.44 131 A 1 
ATOM 1059 C CD  . GLN A 1 131 ? 11.830  8.411   -5.054  1.00 95.06 131 A 1 
ATOM 1060 O OE1 . GLN A 1 131 ? 11.428  9.076   -6.000  1.00 89.93 131 A 1 
ATOM 1061 N NE2 . GLN A 1 131 ? 11.171  8.417   -3.925  1.00 89.10 131 A 1 
ATOM 1062 N N   . VAL A 1 132 ? 15.357  4.617   -8.017  1.00 96.53 132 A 1 
ATOM 1063 C CA  . VAL A 1 132 ? 15.647  3.774   -9.193  1.00 96.35 132 A 1 
ATOM 1064 C C   . VAL A 1 132 ? 14.627  2.656   -9.394  1.00 96.83 132 A 1 
ATOM 1065 O O   . VAL A 1 132 ? 14.651  2.000   -10.430 1.00 96.24 132 A 1 
ATOM 1066 C CB  . VAL A 1 132 ? 17.069  3.195   -9.132  1.00 95.21 132 A 1 
ATOM 1067 C CG1 . VAL A 1 132 ? 18.116  4.299   -9.286  1.00 92.69 132 A 1 
ATOM 1068 C CG2 . VAL A 1 132 ? 17.343  2.419   -7.841  1.00 92.35 132 A 1 
ATOM 1069 N N   . ILE A 1 133 ? 13.729  2.460   -8.429  1.00 96.95 133 A 1 
ATOM 1070 C CA  . ILE A 1 133 ? 12.640  1.480   -8.445  1.00 97.05 133 A 1 
ATOM 1071 C C   . ILE A 1 133 ? 11.327  2.264   -8.533  1.00 97.33 133 A 1 
ATOM 1072 O O   . ILE A 1 133 ? 11.218  3.362   -7.981  1.00 97.13 133 A 1 
ATOM 1073 C CB  . ILE A 1 133 ? 12.747  0.551   -7.206  1.00 96.60 133 A 1 
ATOM 1074 C CG1 . ILE A 1 133 ? 14.142  -0.115  -7.121  1.00 95.06 133 A 1 
ATOM 1075 C CG2 . ILE A 1 133 ? 11.652  -0.523  -7.231  1.00 95.09 133 A 1 
ATOM 1076 C CD1 . ILE A 1 133 ? 14.404  -0.886  -5.815  1.00 90.12 133 A 1 
ATOM 1077 N N   . ASP A 1 134 ? 10.344  1.740   -9.274  1.00 97.88 134 A 1 
ATOM 1078 C CA  . ASP A 1 134 ? 8.998   2.297   -9.323  1.00 97.88 134 A 1 
ATOM 1079 C C   . ASP A 1 134 ? 8.257   2.124   -7.986  1.00 97.99 134 A 1 
ATOM 1080 O O   . ASP A 1 134 ? 8.807   1.587   -7.030  1.00 97.47 134 A 1 
ATOM 1081 C CB  . ASP A 1 134 ? 8.237   1.700   -10.522 1.00 97.58 134 A 1 
ATOM 1082 C CG  . ASP A 1 134 ? 8.040   0.189   -10.423 1.00 97.69 134 A 1 
ATOM 1083 O OD1 . ASP A 1 134 ? 9.073   -0.524  -10.498 1.00 96.04 134 A 1 
ATOM 1084 O OD2 . ASP A 1 134 ? 6.872   -0.250  -10.362 1.00 96.05 134 A 1 
ATOM 1085 N N   . SER A 1 135 ? 7.023   2.637   -7.869  1.00 97.99 135 A 1 
ATOM 1086 C CA  . SER A 1 135 ? 6.302   2.618   -6.584  1.00 97.96 135 A 1 
ATOM 1087 C C   . SER A 1 135 ? 5.806   1.238   -6.159  1.00 98.10 135 A 1 
ATOM 1088 O O   . SER A 1 135 ? 5.468   1.062   -5.001  1.00 97.56 135 A 1 
ATOM 1089 C CB  . SER A 1 135 ? 5.097   3.548   -6.650  1.00 97.69 135 A 1 
ATOM 1090 O OG  . SER A 1 135 ? 4.188   3.113   -7.631  1.00 95.10 135 A 1 
ATOM 1091 N N   . GLY A 1 136 ? 5.676   0.299   -7.112  1.00 98.16 136 A 1 
ATOM 1092 C CA  . GLY A 1 136 ? 4.969   -0.957  -6.888  1.00 98.21 136 A 1 
ATOM 1093 C C   . GLY A 1 136 ? 3.441   -0.829  -6.772  1.00 98.59 136 A 1 
ATOM 1094 O O   . GLY A 1 136 ? 2.773   -1.837  -6.580  1.00 98.20 136 A 1 
ATOM 1095 N N   . LEU A 1 137 ? 2.882   0.382   -6.906  1.00 98.60 137 A 1 
ATOM 1096 C CA  . LEU A 1 137 ? 1.442   0.611   -6.811  1.00 98.72 137 A 1 
ATOM 1097 C C   . LEU A 1 137 ? 0.745   0.345   -8.143  1.00 98.79 137 A 1 
ATOM 1098 O O   . LEU A 1 137 ? 1.126   0.884   -9.189  1.00 98.49 137 A 1 
ATOM 1099 C CB  . LEU A 1 137 ? 1.144   2.042   -6.350  1.00 98.65 137 A 1 
ATOM 1100 C CG  . LEU A 1 137 ? 1.640   2.386   -4.943  1.00 98.23 137 A 1 
ATOM 1101 C CD1 . LEU A 1 137 ? 1.370   3.865   -4.682  1.00 97.88 137 A 1 
ATOM 1102 C CD2 . LEU A 1 137 ? 0.934   1.574   -3.865  1.00 97.65 137 A 1 
ATOM 1103 N N   . VAL A 1 138 ? -0.342  -0.430  -8.083  1.00 98.78 138 A 1 
ATOM 1104 C CA  . VAL A 1 138 ? -1.220  -0.732  -9.214  1.00 98.82 138 A 1 
ATOM 1105 C C   . VAL A 1 138 ? -2.672  -0.607  -8.767  1.00 98.87 138 A 1 
ATOM 1106 O O   . VAL A 1 138 ? -3.051  -1.180  -7.753  1.00 98.81 138 A 1 
ATOM 1107 C CB  . VAL A 1 138 ? -0.950  -2.143  -9.766  1.00 98.70 138 A 1 
ATOM 1108 C CG1 . VAL A 1 138 ? -1.776  -2.418  -11.030 1.00 98.18 138 A 1 
ATOM 1109 C CG2 . VAL A 1 138 ? 0.523   -2.379  -10.114 1.00 98.29 138 A 1 
ATOM 1110 N N   . ILE A 1 139 ? -3.503  0.096   -9.531  1.00 98.75 139 A 1 
ATOM 1111 C CA  . ILE A 1 139 ? -4.963  -0.000  -9.456  1.00 98.85 139 A 1 
ATOM 1112 C C   . ILE A 1 139 ? -5.449  -0.558  -10.787 1.00 98.82 139 A 1 
ATOM 1113 O O   . ILE A 1 139 ? -5.164  0.026   -11.832 1.00 98.67 139 A 1 
ATOM 1114 C CB  . ILE A 1 139 ? -5.634  1.354   -9.120  1.00 98.83 139 A 1 
ATOM 1115 C CG1 . ILE A 1 139 ? -5.168  1.885   -7.746  1.00 98.63 139 A 1 
ATOM 1116 C CG2 . ILE A 1 139 ? -7.170  1.217   -9.166  1.00 98.66 139 A 1 
ATOM 1117 C CD1 . ILE A 1 139 ? -5.696  3.285   -7.395  1.00 98.42 139 A 1 
ATOM 1118 N N   . ILE A 1 140 ? -6.201  -1.659  -10.759 1.00 98.70 140 A 1 
ATOM 1119 C CA  . ILE A 1 140 ? -6.981  -2.140  -11.898 1.00 98.70 140 A 1 
ATOM 1120 C C   . ILE A 1 140 ? -8.466  -2.073  -11.545 1.00 98.74 140 A 1 
ATOM 1121 O O   . ILE A 1 140 ? -8.856  -2.413  -10.433 1.00 98.67 140 A 1 
ATOM 1122 C CB  . ILE A 1 140 ? -6.538  -3.534  -12.386 1.00 98.62 140 A 1 
ATOM 1123 C CG1 . ILE A 1 140 ? -6.676  -4.615  -11.291 1.00 97.89 140 A 1 
ATOM 1124 C CG2 . ILE A 1 140 ? -5.115  -3.475  -12.945 1.00 97.56 140 A 1 
ATOM 1125 C CD1 . ILE A 1 140 ? -6.394  -6.038  -11.781 1.00 97.55 140 A 1 
ATOM 1126 N N   . SER A 1 141 ? -9.297  -1.627  -12.482 1.00 98.66 141 A 1 
ATOM 1127 C CA  . SER A 1 141 ? -10.722 -1.433  -12.251 1.00 98.69 141 A 1 
ATOM 1128 C C   . SER A 1 141 ? -11.568 -1.906  -13.427 1.00 98.56 141 A 1 
ATOM 1129 O O   . SER A 1 141 ? -11.242 -1.656  -14.593 1.00 98.40 141 A 1 
ATOM 1130 C CB  . SER A 1 141 ? -11.004 0.041   -11.932 1.00 98.57 141 A 1 
ATOM 1131 O OG  . SER A 1 141 ? -12.371 0.212   -11.616 1.00 97.70 141 A 1 
ATOM 1132 N N   . LYS A 1 142 ? -12.691 -2.585  -13.121 1.00 98.24 142 A 1 
ATOM 1133 C CA  . LYS A 1 142 ? -13.777 -2.835  -14.069 1.00 98.19 142 A 1 
ATOM 1134 C C   . LYS A 1 142 ? -14.669 -1.605  -14.224 1.00 98.15 142 A 1 
ATOM 1135 O O   . LYS A 1 142 ? -15.273 -1.426  -15.273 1.00 97.74 142 A 1 
ATOM 1136 C CB  . LYS A 1 142 ? -14.626 -4.025  -13.597 1.00 98.11 142 A 1 
ATOM 1137 C CG  . LYS A 1 142 ? -13.850 -5.341  -13.596 1.00 97.87 142 A 1 
ATOM 1138 C CD  . LYS A 1 142 ? -14.727 -6.445  -13.012 1.00 97.38 142 A 1 
ATOM 1139 C CE  . LYS A 1 142 ? -13.929 -7.735  -12.904 1.00 95.72 142 A 1 
ATOM 1140 N NZ  . LYS A 1 142 ? -14.605 -8.687  -11.994 1.00 94.38 142 A 1 
ATOM 1141 N N   . PHE A 1 143 ? -14.743 -0.778  -13.185 1.00 97.85 143 A 1 
ATOM 1142 C CA  . PHE A 1 143 ? -15.570 0.416   -13.145 1.00 97.85 143 A 1 
ATOM 1143 C C   . PHE A 1 143 ? -14.824 1.597   -13.769 1.00 98.15 143 A 1 
ATOM 1144 O O   . PHE A 1 143 ? -13.609 1.702   -13.606 1.00 97.77 143 A 1 
ATOM 1145 C CB  . PHE A 1 143 ? -15.978 0.736   -11.697 1.00 97.29 143 A 1 
ATOM 1146 C CG  . PHE A 1 143 ? -16.928 -0.245  -11.027 1.00 97.13 143 A 1 
ATOM 1147 C CD1 . PHE A 1 143 ? -17.285 -1.482  -11.595 1.00 94.40 143 A 1 
ATOM 1148 C CD2 . PHE A 1 143 ? -17.472 0.114   -9.770  1.00 94.72 143 A 1 
ATOM 1149 C CE1 . PHE A 1 143 ? -18.155 -2.355  -10.924 1.00 92.86 143 A 1 
ATOM 1150 C CE2 . PHE A 1 143 ? -18.343 -0.752  -9.109  1.00 93.38 143 A 1 
ATOM 1151 C CZ  . PHE A 1 143 ? -18.685 -1.986  -9.680  1.00 93.82 143 A 1 
ATOM 1152 N N   . PRO A 1 144 ? -15.535 2.504   -14.455 1.00 97.96 144 A 1 
ATOM 1153 C CA  . PRO A 1 144 ? -14.901 3.637   -15.103 1.00 97.94 144 A 1 
ATOM 1154 C C   . PRO A 1 144 ? -14.161 4.530   -14.099 1.00 98.23 144 A 1 
ATOM 1155 O O   . PRO A 1 144 ? -14.744 5.025   -13.135 1.00 98.13 144 A 1 
ATOM 1156 C CB  . PRO A 1 144 ? -16.010 4.387   -15.838 1.00 97.77 144 A 1 
ATOM 1157 C CG  . PRO A 1 144 ? -17.101 3.333   -16.021 1.00 96.71 144 A 1 
ATOM 1158 C CD  . PRO A 1 144 ? -16.957 2.450   -14.784 1.00 97.93 144 A 1 
ATOM 1159 N N   . ILE A 1 145 ? -12.883 4.771   -14.364 1.00 98.18 145 A 1 
ATOM 1160 C CA  . ILE A 1 145 ? -12.092 5.774   -13.652 1.00 98.35 145 A 1 
ATOM 1161 C C   . ILE A 1 145 ? -12.264 7.111   -14.386 1.00 98.20 145 A 1 
ATOM 1162 O O   . ILE A 1 145 ? -11.803 7.262   -15.508 1.00 97.96 145 A 1 
ATOM 1163 C CB  . ILE A 1 145 ? -10.613 5.355   -13.523 1.00 98.45 145 A 1 
ATOM 1164 C CG1 . ILE A 1 145 ? -10.481 4.024   -12.756 1.00 98.12 145 A 1 
ATOM 1165 C CG2 . ILE A 1 145 ? -9.823  6.481   -12.828 1.00 98.27 145 A 1 
ATOM 1166 C CD1 . ILE A 1 145 ? -9.046  3.492   -12.621 1.00 97.83 145 A 1 
ATOM 1167 N N   . LEU A 1 146 ? -12.937 8.064   -13.745 1.00 98.33 146 A 1 
ATOM 1168 C CA  . LEU A 1 146 ? -13.253 9.379   -14.325 1.00 98.16 146 A 1 
ATOM 1169 C C   . LEU A 1 146 ? -12.097 10.372  -14.225 1.00 98.10 146 A 1 
ATOM 1170 O O   . LEU A 1 146 ? -11.925 11.224  -15.088 1.00 97.55 146 A 1 
ATOM 1171 C CB  . LEU A 1 146 ? -14.474 9.960   -13.596 1.00 97.96 146 A 1 
ATOM 1172 C CG  . LEU A 1 146 ? -15.739 9.105   -13.654 1.00 97.50 146 A 1 
ATOM 1173 C CD1 . LEU A 1 146 ? -16.831 9.795   -12.845 1.00 96.55 146 A 1 
ATOM 1174 C CD2 . LEU A 1 146 ? -16.237 8.911   -15.090 1.00 96.63 146 A 1 
ATOM 1175 N N   . GLU A 1 147 ? -11.344 10.271  -13.149 1.00 98.44 147 A 1 
ATOM 1176 C CA  . GLU A 1 147 ? -10.185 11.118  -12.886 1.00 98.45 147 A 1 
ATOM 1177 C C   . GLU A 1 147 ? -9.111  10.304  -12.180 1.00 98.61 147 A 1 
ATOM 1178 O O   . GLU A 1 147 ? -9.410  9.359   -11.447 1.00 98.41 147 A 1 
ATOM 1179 C CB  . GLU A 1 147 ? -10.597 12.339  -12.047 1.00 97.99 147 A 1 
ATOM 1180 C CG  . GLU A 1 147 ? -9.502  13.409  -11.988 1.00 95.05 147 A 1 
ATOM 1181 C CD  . GLU A 1 147 ? -9.808  14.542  -11.000 1.00 95.44 147 A 1 
ATOM 1182 O OE1 . GLU A 1 147 ? -8.824  15.115  -10.477 1.00 87.22 147 A 1 
ATOM 1183 O OE2 . GLU A 1 147 ? -11.004 14.812  -10.749 1.00 90.07 147 A 1 
ATOM 1184 N N   . SER A 1 148 ? -7.861  10.655  -12.395 1.00 98.50 148 A 1 
ATOM 1185 C CA  . SER A 1 148 ? -6.740  10.027  -11.711 1.00 98.59 148 A 1 
ATOM 1186 C C   . SER A 1 148 ? -5.630  11.025  -11.428 1.00 98.56 148 A 1 
ATOM 1187 O O   . SER A 1 148 ? -5.343  11.884  -12.266 1.00 97.98 148 A 1 
ATOM 1188 C CB  . SER A 1 148 ? -6.169  8.886   -12.553 1.00 98.19 148 A 1 
ATOM 1189 O OG  . SER A 1 148 ? -5.575  9.428   -13.726 1.00 97.27 148 A 1 
ATOM 1190 N N   . ASP A 1 149 ? -4.937  10.810  -10.319 1.00 98.58 149 A 1 
ATOM 1191 C CA  . ASP A 1 149 ? -3.713  11.528  -9.977  1.00 98.51 149 A 1 
ATOM 1192 C C   . ASP A 1 149 ? -2.765  10.620  -9.185  1.00 98.66 149 A 1 
ATOM 1193 O O   . ASP A 1 149 ? -3.086  9.464   -8.880  1.00 98.37 149 A 1 
ATOM 1194 C CB  . ASP A 1 149 ? -4.058  12.811  -9.206  1.00 98.20 149 A 1 
ATOM 1195 C CG  . ASP A 1 149 ? -3.104  13.963  -9.503  1.00 97.44 149 A 1 
ATOM 1196 O OD1 . ASP A 1 149 ? -1.941  13.688  -9.909  1.00 95.59 149 A 1 
ATOM 1197 O OD2 . ASP A 1 149 ? -3.568  15.120  -9.409  1.00 94.99 149 A 1 
ATOM 1198 N N   . CYS A 1 150 ? -1.575  11.100  -8.902  1.00 98.36 150 A 1 
ATOM 1199 C CA  . CYS A 1 150 ? -0.642  10.409  -8.028  1.00 98.13 150 A 1 
ATOM 1200 C C   . CYS A 1 150 ? 0.307   11.393  -7.357  1.00 98.24 150 A 1 
ATOM 1201 O O   . CYS A 1 150 ? 0.782   12.343  -7.988  1.00 97.54 150 A 1 
ATOM 1202 C CB  . CYS A 1 150 ? 0.131   9.337   -8.809  1.00 97.03 150 A 1 
ATOM 1203 S SG  . CYS A 1 150 ? 1.175   10.035  -10.120 1.00 95.93 150 A 1 
ATOM 1204 N N   . VAL A 1 151 ? 0.673   11.094  -6.119  1.00 98.34 151 A 1 
ATOM 1205 C CA  . VAL A 1 151 ? 1.790   11.725  -5.418  1.00 98.34 151 A 1 
ATOM 1206 C C   . VAL A 1 151 ? 2.922   10.714  -5.281  1.00 98.48 151 A 1 
ATOM 1207 O O   . VAL A 1 151 ? 2.683   9.520   -5.090  1.00 98.13 151 A 1 
ATOM 1208 C CB  . VAL A 1 151 ? 1.337   12.330  -4.075  1.00 97.70 151 A 1 
ATOM 1209 C CG1 . VAL A 1 151 ? 0.899   11.289  -3.045  1.00 94.97 151 A 1 
ATOM 1210 C CG2 . VAL A 1 151 ? 2.433   13.203  -3.472  1.00 93.81 151 A 1 
ATOM 1211 N N   . ARG A 1 152 ? 4.153   11.156  -5.428  1.00 98.10 152 A 1 
ATOM 1212 C CA  . ARG A 1 152 ? 5.346   10.419  -5.031  1.00 98.10 152 A 1 
ATOM 1213 C C   . ARG A 1 152 ? 5.895   11.104  -3.799  1.00 98.09 152 A 1 
ATOM 1214 O O   . ARG A 1 152 ? 6.165   12.303  -3.872  1.00 97.46 152 A 1 
ATOM 1215 C CB  . ARG A 1 152 ? 6.368   10.368  -6.169  1.00 97.47 152 A 1 
ATOM 1216 C CG  . ARG A 1 152 ? 7.666   9.694   -5.694  1.00 94.60 152 A 1 
ATOM 1217 C CD  . ARG A 1 152 ? 8.695   9.550   -6.810  1.00 92.50 152 A 1 
ATOM 1218 N NE  . ARG A 1 152 ? 9.042   10.867  -7.377  1.00 84.34 152 A 1 
ATOM 1219 C CZ  . ARG A 1 152 ? 8.921   11.214  -8.633  1.00 81.48 152 A 1 
ATOM 1220 N NH1 . ARG A 1 152 ? 8.641   10.341  -9.548  1.00 70.91 152 A 1 
ATOM 1221 N NH2 . ARG A 1 152 ? 9.054   12.449  -8.972  1.00 70.91 152 A 1 
ATOM 1222 N N   . TYR A 1 153 ? 6.082   10.340  -2.747  1.00 98.09 153 A 1 
ATOM 1223 C CA  . TYR A 1 153 ? 6.560   10.866  -1.481  1.00 97.95 153 A 1 
ATOM 1224 C C   . TYR A 1 153 ? 7.972   11.441  -1.601  1.00 97.64 153 A 1 
ATOM 1225 O O   . TYR A 1 153 ? 8.848   10.888  -2.283  1.00 97.05 153 A 1 
ATOM 1226 C CB  . TYR A 1 153 ? 6.447   9.791   -0.399  1.00 98.04 153 A 1 
ATOM 1227 C CG  . TYR A 1 153 ? 5.034   9.316   -0.144  1.00 98.29 153 A 1 
ATOM 1228 C CD1 . TYR A 1 153 ? 3.980   10.241  -0.040  1.00 98.06 153 A 1 
ATOM 1229 C CD2 . TYR A 1 153 ? 4.761   7.937   0.018   1.00 98.01 153 A 1 
ATOM 1230 C CE1 . TYR A 1 153 ? 2.663   9.809   0.215   1.00 97.92 153 A 1 
ATOM 1231 C CE2 . TYR A 1 153 ? 3.449   7.506   0.282   1.00 97.87 153 A 1 
ATOM 1232 C CZ  . TYR A 1 153 ? 2.398   8.439   0.383   1.00 98.10 153 A 1 
ATOM 1233 O OH  . TYR A 1 153 ? 1.138   8.043   0.637   1.00 97.76 153 A 1 
ATOM 1234 N N   . THR A 1 154 ? 8.166   12.572  -0.944  1.00 97.28 154 A 1 
ATOM 1235 C CA  . THR A 1 154 ? 9.450   13.282  -0.942  1.00 96.81 154 A 1 
ATOM 1236 C C   . THR A 1 154 ? 10.419  12.683  0.066   1.00 96.75 154 A 1 
ATOM 1237 O O   . THR A 1 154 ? 11.627  12.646  -0.197  1.00 95.53 154 A 1 
ATOM 1238 C CB  . THR A 1 154 ? 9.262   14.775  -0.662  1.00 96.12 154 A 1 
ATOM 1239 O OG1 . THR A 1 154 ? 8.693   15.005  0.603   1.00 91.42 154 A 1 
ATOM 1240 C CG2 . THR A 1 154 ? 8.397   15.453  -1.720  1.00 89.79 154 A 1 
ATOM 1241 N N   . ALA A 1 155 ? 9.906   12.181  1.182   1.00 96.11 155 A 1 
ATOM 1242 C CA  . ALA A 1 155 ? 10.675  11.544  2.235   1.00 96.46 155 A 1 
ATOM 1243 C C   . ALA A 1 155 ? 10.732  10.020  2.052   1.00 97.17 155 A 1 
ATOM 1244 O O   . ALA A 1 155 ? 9.749   9.386   1.693   1.00 96.45 155 A 1 
ATOM 1245 C CB  . ALA A 1 155 ? 10.096  11.952  3.592   1.00 95.37 155 A 1 
ATOM 1246 N N   . GLY A 1 156 ? 11.889  9.437   2.336   1.00 96.07 156 A 1 
ATOM 1247 C CA  . GLY A 1 156 ? 12.130  8.004   2.380   1.00 96.11 156 A 1 
ATOM 1248 C C   . GLY A 1 156 ? 13.473  7.726   3.055   1.00 96.57 156 A 1 
ATOM 1249 O O   . GLY A 1 156 ? 14.388  8.546   2.959   1.00 94.95 156 A 1 
ATOM 1250 N N   . CYS A 1 157 ? 13.606  6.596   3.739   1.00 96.65 157 A 1 
ATOM 1251 C CA  . CYS A 1 157 ? 14.850  6.205   4.406   1.00 96.28 157 A 1 
ATOM 1252 C C   . CYS A 1 157 ? 15.186  4.728   4.178   1.00 95.88 157 A 1 
ATOM 1253 O O   . CYS A 1 157 ? 14.377  3.949   3.693   1.00 94.84 157 A 1 
ATOM 1254 C CB  . CYS A 1 157 ? 14.796  6.608   5.893   1.00 95.64 157 A 1 
ATOM 1255 S SG  . CYS A 1 157 ? 13.568  5.622   6.809   1.00 94.82 157 A 1 
ATOM 1256 N N   . GLY A 1 158 ? 16.431  4.342   4.488   1.00 94.44 158 A 1 
ATOM 1257 C CA  . GLY A 1 158 ? 16.898  2.973   4.292   1.00 93.13 158 A 1 
ATOM 1258 C C   . GLY A 1 158 ? 16.782  2.506   2.834   1.00 93.34 158 A 1 
ATOM 1259 O O   . GLY A 1 158 ? 17.075  3.261   1.907   1.00 91.58 158 A 1 
ATOM 1260 N N   . PHE A 1 159 ? 16.381  1.245   2.629   1.00 92.03 159 A 1 
ATOM 1261 C CA  . PHE A 1 159 ? 16.210  0.673   1.289   1.00 91.60 159 A 1 
ATOM 1262 C C   . PHE A 1 159 ? 15.034  1.295   0.525   1.00 93.14 159 A 1 
ATOM 1263 O O   . PHE A 1 159 ? 15.135  1.490   -0.692  1.00 91.99 159 A 1 
ATOM 1264 C CB  . PHE A 1 159 ? 16.053  -0.851  1.390   1.00 88.58 159 A 1 
ATOM 1265 C CG  . PHE A 1 159 ? 17.323  -1.553  1.831   1.00 81.32 159 A 1 
ATOM 1266 C CD1 . PHE A 1 159 ? 18.426  -1.607  0.961   1.00 76.80 159 A 1 
ATOM 1267 C CD2 . PHE A 1 159 ? 17.400  -2.147  3.107   1.00 74.37 159 A 1 
ATOM 1268 C CE1 . PHE A 1 159 ? 19.610  -2.256  1.357   1.00 68.34 159 A 1 
ATOM 1269 C CE2 . PHE A 1 159 ? 18.584  -2.798  3.501   1.00 68.45 159 A 1 
ATOM 1270 C CZ  . PHE A 1 159 ? 19.689  -2.852  2.630   1.00 66.56 159 A 1 
ATOM 1271 N N   . ASP A 1 160 ? 13.979  1.690   1.234   1.00 94.18 160 A 1 
ATOM 1272 C CA  . ASP A 1 160 ? 12.788  2.305   0.647   1.00 95.03 160 A 1 
ATOM 1273 C C   . ASP A 1 160 ? 13.086  3.648   -0.021  1.00 95.98 160 A 1 
ATOM 1274 O O   . ASP A 1 160 ? 12.402  4.031   -0.966  1.00 94.98 160 A 1 
ATOM 1275 C CB  . ASP A 1 160 ? 11.729  2.516   1.724   1.00 94.03 160 A 1 
ATOM 1276 C CG  . ASP A 1 160 ? 10.990  1.242   2.117   1.00 92.85 160 A 1 
ATOM 1277 O OD1 . ASP A 1 160 ? 11.487  0.133   1.844   1.00 89.09 160 A 1 
ATOM 1278 O OD2 . ASP A 1 160 ? 9.904   1.412   2.697   1.00 88.16 160 A 1 
ATOM 1279 N N   . ALA A 1 161 ? 14.153  4.340   0.382   1.00 95.60 161 A 1 
ATOM 1280 C CA  . ALA A 1 161 ? 14.574  5.582   -0.265  1.00 95.47 161 A 1 
ATOM 1281 C C   . ALA A 1 161 ? 14.884  5.407   -1.762  1.00 95.85 161 A 1 
ATOM 1282 O O   . ALA A 1 161 ? 14.861  6.384   -2.512  1.00 94.67 161 A 1 
ATOM 1283 C CB  . ALA A 1 161 ? 15.795  6.129   0.482   1.00 94.72 161 A 1 
ATOM 1284 N N   . PHE A 1 162 ? 15.172  4.179   -2.223  1.00 95.70 162 A 1 
ATOM 1285 C CA  . PHE A 1 162 ? 15.418  3.877   -3.630  1.00 95.59 162 A 1 
ATOM 1286 C C   . PHE A 1 162 ? 14.144  3.562   -4.420  1.00 96.19 162 A 1 
ATOM 1287 O O   . PHE A 1 162 ? 14.195  3.561   -5.660  1.00 95.44 162 A 1 
ATOM 1288 C CB  . PHE A 1 162 ? 16.441  2.738   -3.743  1.00 94.53 162 A 1 
ATOM 1289 C CG  . PHE A 1 162 ? 17.799  3.085   -3.165  1.00 92.97 162 A 1 
ATOM 1290 C CD1 . PHE A 1 162 ? 18.679  3.910   -3.891  1.00 89.46 162 A 1 
ATOM 1291 C CD2 . PHE A 1 162 ? 18.168  2.610   -1.897  1.00 89.02 162 A 1 
ATOM 1292 C CE1 . PHE A 1 162 ? 19.930  4.257   -3.345  1.00 86.52 162 A 1 
ATOM 1293 C CE2 . PHE A 1 162 ? 19.415  2.958   -1.350  1.00 86.72 162 A 1 
ATOM 1294 C CZ  . PHE A 1 162 ? 20.296  3.785   -2.072  1.00 86.47 162 A 1 
ATOM 1295 N N   . ALA A 1 163 ? 13.009  3.306   -3.747  1.00 96.57 163 A 1 
ATOM 1296 C CA  . ALA A 1 163 ? 11.706  3.088   -4.362  1.00 97.00 163 A 1 
ATOM 1297 C C   . ALA A 1 163 ? 10.890  4.387   -4.402  1.00 97.48 163 A 1 
ATOM 1298 O O   . ALA A 1 163 ? 10.917  5.198   -3.482  1.00 97.16 163 A 1 
ATOM 1299 C CB  . ALA A 1 163 ? 10.973  1.966   -3.617  1.00 96.50 163 A 1 
ATOM 1300 N N   . ALA A 1 164 ? 10.147  4.592   -5.496  1.00 97.77 164 A 1 
ATOM 1301 C CA  . ALA A 1 164 ? 9.304   5.766   -5.688  1.00 97.73 164 A 1 
ATOM 1302 C C   . ALA A 1 164 ? 7.938   5.631   -4.979  1.00 98.01 164 A 1 
ATOM 1303 O O   . ALA A 1 164 ? 6.899   5.870   -5.602  1.00 97.39 164 A 1 
ATOM 1304 C CB  . ALA A 1 164 ? 9.210   6.057   -7.195  1.00 97.23 164 A 1 
ATOM 1305 N N   . LYS A 1 165 ? 7.945   5.240   -3.696  1.00 98.14 165 A 1 
ATOM 1306 C CA  . LYS A 1 165 ? 6.742   5.102   -2.863  1.00 98.14 165 A 1 
ATOM 1307 C C   . LYS A 1 165 ? 5.874   6.361   -2.927  1.00 98.23 165 A 1 
ATOM 1308 O O   . LYS A 1 165 ? 6.375   7.472   -3.150  1.00 97.70 165 A 1 
ATOM 1309 C CB  . LYS A 1 165 ? 7.114   4.735   -1.411  1.00 97.75 165 A 1 
ATOM 1310 C CG  . LYS A 1 165 ? 7.548   3.263   -1.273  1.00 96.22 165 A 1 
ATOM 1311 C CD  . LYS A 1 165 ? 7.631   2.818   0.198   1.00 94.83 165 A 1 
ATOM 1312 C CE  . LYS A 1 165 ? 7.718   1.295   0.294   1.00 92.45 165 A 1 
ATOM 1313 N NZ  . LYS A 1 165 ? 7.516   0.785   1.688   1.00 90.29 165 A 1 
ATOM 1314 N N   . GLY A 1 166 ? 4.561   6.189   -2.784  1.00 98.48 166 A 1 
ATOM 1315 C CA  . GLY A 1 166 ? 3.604   7.258   -2.994  1.00 98.48 166 A 1 
ATOM 1316 C C   . GLY A 1 166 ? 2.161   6.817   -2.802  1.00 98.62 166 A 1 
ATOM 1317 O O   . GLY A 1 166 ? 1.895   5.834   -2.127  1.00 98.47 166 A 1 
ATOM 1318 N N   . ALA A 1 167 ? 1.241   7.552   -3.439  1.00 98.68 167 A 1 
ATOM 1319 C CA  . ALA A 1 167 ? -0.168  7.191   -3.498  1.00 98.64 167 A 1 
ATOM 1320 C C   . ALA A 1 167 ? -0.733  7.392   -4.908  1.00 98.72 167 A 1 
ATOM 1321 O O   . ALA A 1 167 ? -0.305  8.283   -5.655  1.00 98.49 167 A 1 
ATOM 1322 C CB  . ALA A 1 167 ? -0.948  7.986   -2.453  1.00 98.46 167 A 1 
ATOM 1323 N N   . LEU A 1 168 ? -1.710  6.553   -5.275  1.00 98.70 168 A 1 
ATOM 1324 C CA  . LEU A 1 168 ? -2.553  6.688   -6.455  1.00 98.81 168 A 1 
ATOM 1325 C C   . LEU A 1 168 ? -3.922  7.211   -6.037  1.00 98.88 168 A 1 
ATOM 1326 O O   . LEU A 1 168 ? -4.452  6.804   -5.012  1.00 98.74 168 A 1 
ATOM 1327 C CB  . LEU A 1 168 ? -2.700  5.330   -7.152  1.00 98.72 168 A 1 
ATOM 1328 C CG  . LEU A 1 168 ? -1.405  4.766   -7.756  1.00 98.21 168 A 1 
ATOM 1329 C CD1 . LEU A 1 168 ? -1.673  3.388   -8.372  1.00 97.80 168 A 1 
ATOM 1330 C CD2 . LEU A 1 168 ? -0.853  5.673   -8.851  1.00 97.82 168 A 1 
ATOM 1331 N N   . TYR A 1 169 ? -4.511  8.058   -6.866  1.00 98.71 169 A 1 
ATOM 1332 C CA  . TYR A 1 169 ? -5.894  8.502   -6.753  1.00 98.84 169 A 1 
ATOM 1333 C C   . TYR A 1 169 ? -6.693  8.070   -7.974  1.00 98.87 169 A 1 
ATOM 1334 O O   . TYR A 1 169 ? -6.242  8.232   -9.116  1.00 98.74 169 A 1 
ATOM 1335 C CB  . TYR A 1 169 ? -5.937  10.022  -6.581  1.00 98.80 169 A 1 
ATOM 1336 C CG  . TYR A 1 169 ? -7.303  10.630  -6.829  1.00 98.81 169 A 1 
ATOM 1337 C CD1 . TYR A 1 169 ? -7.514  11.453  -7.959  1.00 98.53 169 A 1 
ATOM 1338 C CD2 . TYR A 1 169 ? -8.378  10.358  -5.967  1.00 98.61 169 A 1 
ATOM 1339 C CE1 . TYR A 1 169 ? -8.777  12.025  -8.198  1.00 98.53 169 A 1 
ATOM 1340 C CE2 . TYR A 1 169 ? -9.651  10.924  -6.207  1.00 98.51 169 A 1 
ATOM 1341 C CZ  . TYR A 1 169 ? -9.846  11.769  -7.320  1.00 98.68 169 A 1 
ATOM 1342 O OH  . TYR A 1 169 ? -11.050 12.340  -7.535  1.00 98.43 169 A 1 
ATOM 1343 N N   . ALA A 1 170 ? -7.912  7.568   -7.747  1.00 98.78 170 A 1 
ATOM 1344 C CA  . ALA A 1 170 ? -8.900  7.231   -8.754  1.00 98.73 170 A 1 
ATOM 1345 C C   . ALA A 1 170 ? -10.287 7.752   -8.345  1.00 98.71 170 A 1 
ATOM 1346 O O   . ALA A 1 170 ? -10.768 7.453   -7.257  1.00 98.64 170 A 1 
ATOM 1347 C CB  . ALA A 1 170 ? -8.910  5.709   -8.935  1.00 98.66 170 A 1 
ATOM 1348 N N   . LYS A 1 171 ? -10.956 8.496   -9.239  1.00 98.68 171 A 1 
ATOM 1349 C CA  . LYS A 1 171 ? -12.376 8.833   -9.103  1.00 98.61 171 A 1 
ATOM 1350 C C   . LYS A 1 171 ? -13.197 7.759   -9.799  1.00 98.63 171 A 1 
ATOM 1351 O O   . LYS A 1 171 ? -13.252 7.730   -11.030 1.00 98.35 171 A 1 
ATOM 1352 C CB  . LYS A 1 171 ? -12.615 10.245  -9.655  1.00 98.51 171 A 1 
ATOM 1353 C CG  . LYS A 1 171 ? -14.026 10.755  -9.322  1.00 98.14 171 A 1 
ATOM 1354 C CD  . LYS A 1 171 ? -14.148 12.250  -9.667  1.00 97.30 171 A 1 
ATOM 1355 C CE  . LYS A 1 171 ? -15.473 12.774  -9.123  1.00 93.73 171 A 1 
ATOM 1356 N NZ  . LYS A 1 171 ? -15.461 14.222  -8.835  1.00 90.72 171 A 1 
ATOM 1357 N N   . ILE A 1 172 ? -13.807 6.860   -9.029  1.00 98.43 172 A 1 
ATOM 1358 C CA  . ILE A 1 172 ? -14.535 5.687   -9.532  1.00 98.30 172 A 1 
ATOM 1359 C C   . ILE A 1 172 ? -16.006 6.057   -9.748  1.00 98.31 172 A 1 
ATOM 1360 O O   . ILE A 1 172 ? -16.688 6.480   -8.818  1.00 97.90 172 A 1 
ATOM 1361 C CB  . ILE A 1 172 ? -14.393 4.494   -8.558  1.00 97.92 172 A 1 
ATOM 1362 C CG1 . ILE A 1 172 ? -12.926 4.140   -8.221  1.00 96.00 172 A 1 
ATOM 1363 C CG2 . ILE A 1 172 ? -15.121 3.268   -9.108  1.00 97.27 172 A 1 
ATOM 1364 C CD1 . ILE A 1 172 ? -12.063 3.745   -9.421  1.00 90.88 172 A 1 
ATOM 1365 N N   . GLN A 1 173 ? -16.505 5.862   -10.967 1.00 97.75 173 A 1 
ATOM 1366 C CA  . GLN A 1 173 ? -17.911 6.061   -11.293 1.00 97.53 173 A 1 
ATOM 1367 C C   . GLN A 1 173 ? -18.788 4.979   -10.639 1.00 97.40 173 A 1 
ATOM 1368 O O   . GLN A 1 173 ? -18.449 3.803   -10.688 1.00 97.11 173 A 1 
ATOM 1369 C CB  . GLN A 1 173 ? -18.076 6.068   -12.820 1.00 97.07 173 A 1 
ATOM 1370 C CG  . GLN A 1 173 ? -19.536 6.291   -13.244 1.00 96.23 173 A 1 
ATOM 1371 C CD  . GLN A 1 173 ? -19.727 6.416   -14.748 1.00 96.80 173 A 1 
ATOM 1372 O OE1 . GLN A 1 173 ? -18.850 6.790   -15.502 1.00 92.91 173 A 1 
ATOM 1373 N NE2 . GLN A 1 173 ? -20.914 6.134   -15.236 1.00 91.99 173 A 1 
ATOM 1374 N N   . LEU A 1 174 ? -19.946 5.381   -10.095 1.00 95.97 174 A 1 
ATOM 1375 C CA  . LEU A 1 174 ? -20.990 4.475   -9.606  1.00 95.35 174 A 1 
ATOM 1376 C C   . LEU A 1 174 ? -22.236 4.498   -10.501 1.00 94.81 174 A 1 
ATOM 1377 O O   . LEU A 1 174 ? -22.819 3.459   -10.775 1.00 92.95 174 A 1 
ATOM 1378 C CB  . LEU A 1 174 ? -21.347 4.843   -8.159  1.00 95.52 174 A 1 
ATOM 1379 C CG  . LEU A 1 174 ? -20.197 4.709   -7.145  1.00 95.85 174 A 1 
ATOM 1380 C CD1 . LEU A 1 174 ? -20.670 5.222   -5.781  1.00 94.05 174 A 1 
ATOM 1381 C CD2 . LEU A 1 174 ? -19.731 3.259   -6.978  1.00 95.02 174 A 1 
ATOM 1382 N N   . ASP A 1 175 ? -22.627 5.680   -10.996 1.00 95.43 175 A 1 
ATOM 1383 C CA  . ASP A 1 175 ? -23.730 5.859   -11.948 1.00 94.81 175 A 1 
ATOM 1384 C C   . ASP A 1 175 ? -23.583 7.184   -12.721 1.00 95.14 175 A 1 
ATOM 1385 O O   . ASP A 1 175 ? -22.503 7.796   -12.730 1.00 94.14 175 A 1 
ATOM 1386 C CB  . ASP A 1 175 ? -25.081 5.735   -11.207 1.00 93.16 175 A 1 
ATOM 1387 C CG  . ASP A 1 175 ? -25.342 6.807   -10.146 1.00 93.96 175 A 1 
ATOM 1388 O OD1 . ASP A 1 175 ? -25.037 7.991   -10.408 1.00 90.65 175 A 1 
ATOM 1389 O OD2 . ASP A 1 175 ? -25.898 6.475   -9.089  1.00 90.72 175 A 1 
ATOM 1390 N N   . GLU A 1 176 ? -24.653 7.659   -13.378 1.00 94.46 176 A 1 
ATOM 1391 C CA  . GLU A 1 176 ? -24.660 8.916   -14.145 1.00 93.36 176 A 1 
ATOM 1392 C C   . GLU A 1 176 ? -24.275 10.174  -13.350 1.00 93.99 176 A 1 
ATOM 1393 O O   . GLU A 1 176 ? -23.876 11.170  -13.943 1.00 91.43 176 A 1 
ATOM 1394 C CB  . GLU A 1 176 ? -26.059 9.157   -14.729 1.00 90.98 176 A 1 
ATOM 1395 C CG  . GLU A 1 176 ? -26.480 8.144   -15.807 1.00 79.06 176 A 1 
ATOM 1396 C CD  . GLU A 1 176 ? -27.820 8.525   -16.473 1.00 73.40 176 A 1 
ATOM 1397 O OE1 . GLU A 1 176 ? -28.204 7.834   -17.433 1.00 66.22 176 A 1 
ATOM 1398 O OE2 . GLU A 1 176 ? -28.444 9.518   -16.027 1.00 67.25 176 A 1 
ATOM 1399 N N   . LYS A 1 177 ? -24.408 10.152  -12.012 1.00 95.41 177 A 1 
ATOM 1400 C CA  . LYS A 1 177 ? -24.148 11.305  -11.138 1.00 95.33 177 A 1 
ATOM 1401 C C   . LYS A 1 177 ? -23.113 11.002  -10.068 1.00 96.46 177 A 1 
ATOM 1402 O O   . LYS A 1 177 ? -22.249 11.835  -9.807  1.00 95.16 177 A 1 
ATOM 1403 C CB  . LYS A 1 177 ? -25.461 11.768  -10.502 1.00 92.65 177 A 1 
ATOM 1404 C CG  . LYS A 1 177 ? -26.462 12.272  -11.554 1.00 83.67 177 A 1 
ATOM 1405 C CD  . LYS A 1 177 ? -27.772 12.676  -10.890 1.00 80.02 177 A 1 
ATOM 1406 C CE  . LYS A 1 177 ? -28.780 13.095  -11.965 1.00 70.07 177 A 1 
ATOM 1407 N NZ  . LYS A 1 177 ? -30.099 13.381  -11.366 1.00 61.37 177 A 1 
ATOM 1408 N N   . ASN A 1 178 ? -23.191 9.818   -9.504  1.00 96.67 178 A 1 
ATOM 1409 C CA  . ASN A 1 178 ? -22.470 9.432   -8.312  1.00 97.05 178 A 1 
ATOM 1410 C C   . ASN A 1 178 ? -21.101 8.821   -8.626  1.00 97.78 178 A 1 
ATOM 1411 O O   . ASN A 1 178 ? -20.857 8.266   -9.697  1.00 97.30 178 A 1 
ATOM 1412 C CB  . ASN A 1 178 ? -23.367 8.515   -7.470  1.00 96.78 178 A 1 
ATOM 1413 C CG  . ASN A 1 178 ? -24.661 9.205   -7.050  1.00 96.39 178 A 1 
ATOM 1414 O OD1 . ASN A 1 178 ? -24.650 10.264  -6.453  1.00 91.62 178 A 1 
ATOM 1415 N ND2 . ASN A 1 178 ? -25.794 8.651   -7.375  1.00 91.38 178 A 1 
ATOM 1416 N N   . HIS A 1 179 ? -20.208 8.964   -7.673  1.00 97.87 179 A 1 
ATOM 1417 C CA  . HIS A 1 179 ? -18.855 8.423   -7.706  1.00 98.17 179 A 1 
ATOM 1418 C C   . HIS A 1 179 ? -18.317 8.263   -6.281  1.00 98.24 179 A 1 
ATOM 1419 O O   . HIS A 1 179 ? -18.894 8.783   -5.327  1.00 97.89 179 A 1 
ATOM 1420 C CB  . HIS A 1 179 ? -17.941 9.337   -8.526  1.00 97.76 179 A 1 
ATOM 1421 C CG  . HIS A 1 179 ? -17.886 10.754  -8.024  1.00 97.98 179 A 1 
ATOM 1422 N ND1 . HIS A 1 179 ? -18.753 11.778  -8.390  1.00 94.94 179 A 1 
ATOM 1423 C CD2 . HIS A 1 179 ? -17.010 11.228  -7.099  1.00 94.66 179 A 1 
ATOM 1424 C CE1 . HIS A 1 179 ? -18.404 12.848  -7.675  1.00 94.68 179 A 1 
ATOM 1425 N NE2 . HIS A 1 179 ? -17.350 12.558  -6.887  1.00 95.50 179 A 1 
ATOM 1426 N N   . VAL A 1 180 ? -17.211 7.582   -6.156  1.00 98.25 180 A 1 
ATOM 1427 C CA  . VAL A 1 180 ? -16.434 7.475   -4.924  1.00 98.30 180 A 1 
ATOM 1428 C C   . VAL A 1 180 ? -14.974 7.812   -5.215  1.00 98.56 180 A 1 
ATOM 1429 O O   . VAL A 1 180 ? -14.466 7.529   -6.303  1.00 98.30 180 A 1 
ATOM 1430 C CB  . VAL A 1 180 ? -16.631 6.086   -4.275  1.00 97.92 180 A 1 
ATOM 1431 C CG1 . VAL A 1 180 ? -16.102 4.942   -5.146  1.00 95.09 180 A 1 
ATOM 1432 C CG2 . VAL A 1 180 ? -15.984 5.998   -2.893  1.00 94.30 180 A 1 
ATOM 1433 N N   . HIS A 1 181 ? -14.309 8.445   -4.264  1.00 98.66 181 A 1 
ATOM 1434 C CA  . HIS A 1 181 ? -12.877 8.701   -4.339  1.00 98.62 181 A 1 
ATOM 1435 C C   . HIS A 1 181 ? -12.114 7.501   -3.773  1.00 98.73 181 A 1 
ATOM 1436 O O   . HIS A 1 181 ? -12.409 7.061   -2.668  1.00 98.57 181 A 1 
ATOM 1437 C CB  . HIS A 1 181 ? -12.550 9.983   -3.587  1.00 98.54 181 A 1 
ATOM 1438 C CG  . HIS A 1 181 ? -13.268 11.200  -4.127  1.00 98.50 181 A 1 
ATOM 1439 N ND1 . HIS A 1 181 ? -12.871 11.958  -5.209  1.00 96.33 181 A 1 
ATOM 1440 C CD2 . HIS A 1 181 ? -14.408 11.750  -3.622  1.00 96.41 181 A 1 
ATOM 1441 C CE1 . HIS A 1 181 ? -13.766 12.952  -5.336  1.00 95.89 181 A 1 
ATOM 1442 N NE2 . HIS A 1 181 ? -14.712 12.862  -4.402  1.00 96.26 181 A 1 
ATOM 1443 N N   . LEU A 1 182 ? -11.142 6.983   -4.494  1.00 98.79 182 A 1 
ATOM 1444 C CA  . LEU A 1 182 ? -10.289 5.887   -4.042  1.00 98.87 182 A 1 
ATOM 1445 C C   . LEU A 1 182 ? -8.830  6.338   -4.033  1.00 98.85 182 A 1 
ATOM 1446 O O   . LEU A 1 182 ? -8.332  6.858   -5.028  1.00 98.70 182 A 1 
ATOM 1447 C CB  . LEU A 1 182 ? -10.512 4.670   -4.944  1.00 98.78 182 A 1 
ATOM 1448 C CG  . LEU A 1 182 ? -9.598  3.463   -4.638  1.00 98.54 182 A 1 
ATOM 1449 C CD1 . LEU A 1 182 ? -9.861  2.868   -3.253  1.00 98.04 182 A 1 
ATOM 1450 C CD2 . LEU A 1 182 ? -9.839  2.376   -5.684  1.00 97.98 182 A 1 
ATOM 1451 N N   . PHE A 1 183 ? -8.143  6.063   -2.925  1.00 98.84 183 A 1 
ATOM 1452 C CA  . PHE A 1 183 ? -6.708  6.247   -2.777  1.00 98.70 183 A 1 
ATOM 1453 C C   . PHE A 1 183 ? -6.067  4.909   -2.416  1.00 98.74 183 A 1 
ATOM 1454 O O   . PHE A 1 183 ? -6.565  4.210   -1.548  1.00 98.58 183 A 1 
ATOM 1455 C CB  . PHE A 1 183 ? -6.416  7.308   -1.714  1.00 98.71 183 A 1 
ATOM 1456 C CG  . PHE A 1 183 ? -7.030  8.662   -2.013  1.00 98.72 183 A 1 
ATOM 1457 C CD1 . PHE A 1 183 ? -6.266  9.663   -2.657  1.00 98.46 183 A 1 
ATOM 1458 C CD2 . PHE A 1 183 ? -8.371  8.925   -1.670  1.00 98.51 183 A 1 
ATOM 1459 C CE1 . PHE A 1 183 ? -6.854  10.910  -2.952  1.00 98.28 183 A 1 
ATOM 1460 C CE2 . PHE A 1 183 ? -8.949  10.168  -1.974  1.00 98.29 183 A 1 
ATOM 1461 C CZ  . PHE A 1 183 ? -8.199  11.164  -2.616  1.00 98.38 183 A 1 
ATOM 1462 N N   . SER A 1 184 ? -4.965  4.565   -3.084  1.00 98.82 184 A 1 
ATOM 1463 C CA  . SER A 1 184 ? -4.151  3.391   -2.762  1.00 98.81 184 A 1 
ATOM 1464 C C   . SER A 1 184 ? -2.720  3.836   -2.490  1.00 98.89 184 A 1 
ATOM 1465 O O   . SER A 1 184 ? -2.169  4.628   -3.260  1.00 98.65 184 A 1 
ATOM 1466 C CB  . SER A 1 184 ? -4.206  2.358   -3.886  1.00 98.78 184 A 1 
ATOM 1467 O OG  . SER A 1 184 ? -3.301  1.295   -3.661  1.00 96.87 184 A 1 
ATOM 1468 N N   . THR A 1 185 ? -2.122  3.346   -1.404  1.00 98.77 185 A 1 
ATOM 1469 C CA  . THR A 1 185 ? -0.804  3.793   -0.965  1.00 98.73 185 A 1 
ATOM 1470 C C   . THR A 1 185 ? 0.064   2.673   -0.397  1.00 98.79 185 A 1 
ATOM 1471 O O   . THR A 1 185 ? -0.430  1.617   -0.032  1.00 98.49 185 A 1 
ATOM 1472 C CB  . THR A 1 185 ? -0.934  4.954   0.040   1.00 98.49 185 A 1 
ATOM 1473 O OG1 . THR A 1 185 ? 0.329   5.541   0.206   1.00 96.59 185 A 1 
ATOM 1474 C CG2 . THR A 1 185 ? -1.437  4.534   1.411   1.00 96.82 185 A 1 
ATOM 1475 N N   . HIS A 1 186 ? 1.375   2.929   -0.338  1.00 98.67 186 A 1 
ATOM 1476 C CA  . HIS A 1 186 ? 2.354   2.104   0.361   1.00 98.63 186 A 1 
ATOM 1477 C C   . HIS A 1 186 ? 3.366   3.025   1.050   1.00 98.64 186 A 1 
ATOM 1478 O O   . HIS A 1 186 ? 4.073   3.786   0.387   1.00 98.20 186 A 1 
ATOM 1479 C CB  . HIS A 1 186 ? 3.030   1.150   -0.634  1.00 98.51 186 A 1 
ATOM 1480 C CG  . HIS A 1 186 ? 3.972   0.129   -0.031  1.00 98.38 186 A 1 
ATOM 1481 N ND1 . HIS A 1 186 ? 4.793   -0.720  -0.759  1.00 96.39 186 A 1 
ATOM 1482 C CD2 . HIS A 1 186 ? 4.163   -0.161  1.298   1.00 96.45 186 A 1 
ATOM 1483 C CE1 . HIS A 1 186 ? 5.433   -1.512  0.118   1.00 96.34 186 A 1 
ATOM 1484 N NE2 . HIS A 1 186 ? 5.094   -1.192  1.373   1.00 96.56 186 A 1 
ATOM 1485 N N   . LEU A 1 187 ? 3.408   2.985   2.383   1.00 98.45 187 A 1 
ATOM 1486 C CA  . LEU A 1 187 ? 4.259   3.854   3.191   1.00 98.23 187 A 1 
ATOM 1487 C C   . LEU A 1 187 ? 5.632   3.236   3.487   1.00 98.10 187 A 1 
ATOM 1488 O O   . LEU A 1 187 ? 5.916   2.082   3.169   1.00 97.59 187 A 1 
ATOM 1489 C CB  . LEU A 1 187 ? 3.524   4.290   4.473   1.00 97.99 187 A 1 
ATOM 1490 C CG  . LEU A 1 187 ? 2.180   4.996   4.273   1.00 96.92 187 A 1 
ATOM 1491 C CD1 . LEU A 1 187 ? 1.721   5.545   5.616   1.00 95.18 187 A 1 
ATOM 1492 C CD2 . LEU A 1 187 ? 2.251   6.179   3.310   1.00 94.37 187 A 1 
ATOM 1493 N N   . GLN A 1 188 ? 6.503   4.026   4.114   1.00 97.94 188 A 1 
ATOM 1494 C CA  . GLN A 1 188 ? 7.839   3.638   4.547   1.00 97.73 188 A 1 
ATOM 1495 C C   . GLN A 1 188 ? 7.802   2.406   5.476   1.00 97.46 188 A 1 
ATOM 1496 O O   . GLN A 1 188 ? 7.173   2.458   6.531   1.00 96.78 188 A 1 
ATOM 1497 C CB  . GLN A 1 188 ? 8.455   4.843   5.272   1.00 97.25 188 A 1 
ATOM 1498 C CG  . GLN A 1 188 ? 9.789   4.580   5.967   1.00 95.78 188 A 1 
ATOM 1499 C CD  . GLN A 1 188 ? 10.916  4.247   4.998   1.00 95.90 188 A 1 
ATOM 1500 O OE1 . GLN A 1 188 ? 11.173  4.973   4.045   1.00 89.88 188 A 1 
ATOM 1501 N NE2 . GLN A 1 188 ? 11.616  3.163   5.211   1.00 87.47 188 A 1 
ATOM 1502 N N   . ALA A 1 189 ? 8.521   1.342   5.114   1.00 96.95 189 A 1 
ATOM 1503 C CA  . ALA A 1 189 ? 8.686   0.158   5.957   1.00 96.10 189 A 1 
ATOM 1504 C C   . ALA A 1 189 ? 9.630   0.419   7.153   1.00 95.73 189 A 1 
ATOM 1505 O O   . ALA A 1 189 ? 10.476  1.320   7.134   1.00 94.32 189 A 1 
ATOM 1506 C CB  . ALA A 1 189 ? 9.177   -1.003  5.095   1.00 94.96 189 A 1 
ATOM 1507 N N   . SER A 1 190 ? 9.484   -0.413  8.186   1.00 94.83 190 A 1 
ATOM 1508 C CA  . SER A 1 190 ? 10.389  -0.466  9.333   1.00 93.27 190 A 1 
ATOM 1509 C C   . SER A 1 190 ? 11.087  -1.822  9.392   1.00 91.70 190 A 1 
ATOM 1510 O O   . SER A 1 190 ? 10.480  -2.855  9.138   1.00 87.82 190 A 1 
ATOM 1511 C CB  . SER A 1 190 ? 9.625   -0.237  10.641  1.00 91.45 190 A 1 
ATOM 1512 O OG  . SER A 1 190 ? 9.121   1.082   10.672  1.00 85.78 190 A 1 
ATOM 1513 N N   . TYR A 1 191 ? 12.365  -1.829  9.785   1.00 90.26 191 A 1 
ATOM 1514 C CA  . TYR A 1 191 ? 13.202  -3.032  9.783   1.00 87.44 191 A 1 
ATOM 1515 C C   . TYR A 1 191 ? 13.615  -3.467  11.198  1.00 85.61 191 A 1 
ATOM 1516 O O   . TYR A 1 191 ? 14.655  -4.087  11.398  1.00 80.13 191 A 1 
ATOM 1517 C CB  . TYR A 1 191 ? 14.377  -2.828  8.821   1.00 86.20 191 A 1 
ATOM 1518 C CG  . TYR A 1 191 ? 13.955  -2.518  7.391   1.00 85.57 191 A 1 
ATOM 1519 C CD1 . TYR A 1 191 ? 13.571  -3.564  6.519   1.00 82.92 191 A 1 
ATOM 1520 C CD2 . TYR A 1 191 ? 13.916  -1.190  6.941   1.00 83.78 191 A 1 
ATOM 1521 C CE1 . TYR A 1 191 ? 13.157  -3.281  5.203   1.00 81.38 191 A 1 
ATOM 1522 C CE2 . TYR A 1 191 ? 13.497  -0.899  5.620   1.00 81.70 191 A 1 
ATOM 1523 C CZ  . TYR A 1 191 ? 13.119  -1.946  4.750   1.00 82.57 191 A 1 
ATOM 1524 O OH  . TYR A 1 191 ? 12.715  -1.662  3.485   1.00 80.08 191 A 1 
ATOM 1525 N N   . GLN A 1 192 ? 12.780  -3.165  12.197  1.00 87.93 192 A 1 
ATOM 1526 C CA  . GLN A 1 192 ? 13.002  -3.496  13.611  1.00 85.47 192 A 1 
ATOM 1527 C C   . GLN A 1 192 ? 12.308  -4.805  14.038  1.00 84.12 192 A 1 
ATOM 1528 O O   . GLN A 1 192 ? 12.224  -5.115  15.222  1.00 78.27 192 A 1 
ATOM 1529 C CB  . GLN A 1 192 ? 12.611  -2.310  14.516  1.00 83.09 192 A 1 
ATOM 1530 C CG  . GLN A 1 192 ? 13.577  -1.115  14.393  1.00 77.94 192 A 1 
ATOM 1531 C CD  . GLN A 1 192 ? 13.500  -0.421  13.036  1.00 73.60 192 A 1 
ATOM 1532 O OE1 . GLN A 1 192 ? 12.443  -0.218  12.475  1.00 69.71 192 A 1 
ATOM 1533 N NE2 . GLN A 1 192 ? 14.604  -0.070  12.423  1.00 66.10 192 A 1 
ATOM 1534 N N   . TYR A 1 193 ? 11.854  -5.606  13.062  1.00 82.71 193 A 1 
ATOM 1535 C CA  . TYR A 1 193 ? 11.382  -6.981  13.262  1.00 80.79 193 A 1 
ATOM 1536 C C   . TYR A 1 193 ? 10.207  -7.085  14.250  1.00 81.42 193 A 1 
ATOM 1537 O O   . TYR A 1 193 ? 10.214  -7.899  15.170  1.00 76.09 193 A 1 
ATOM 1538 C CB  . TYR A 1 193 ? 12.570  -7.893  13.624  1.00 77.47 193 A 1 
ATOM 1539 C CG  . TYR A 1 193 ? 13.839  -7.645  12.820  1.00 73.96 193 A 1 
ATOM 1540 C CD1 . TYR A 1 193 ? 13.789  -7.508  11.419  1.00 69.56 193 A 1 
ATOM 1541 C CD2 . TYR A 1 193 ? 15.073  -7.530  13.485  1.00 69.29 193 A 1 
ATOM 1542 C CE1 . TYR A 1 193 ? 14.962  -7.264  10.683  1.00 64.33 193 A 1 
ATOM 1543 C CE2 . TYR A 1 193 ? 16.264  -7.297  12.749  1.00 64.60 193 A 1 
ATOM 1544 C CZ  . TYR A 1 193 ? 16.199  -7.167  11.351  1.00 64.01 193 A 1 
ATOM 1545 O OH  . TYR A 1 193 ? 17.335  -6.962  10.629  1.00 61.69 193 A 1 
ATOM 1546 N N   . GLY A 1 194 ? 9.197   -6.228  14.062  1.00 78.35 194 A 1 
ATOM 1547 C CA  . GLY A 1 194 ? 8.003   -6.186  14.905  1.00 76.18 194 A 1 
ATOM 1548 C C   . GLY A 1 194 ? 8.185   -5.496  16.260  1.00 78.86 194 A 1 
ATOM 1549 O O   . GLY A 1 194 ? 7.269   -5.534  17.078  1.00 75.60 194 A 1 
ATOM 1550 N N   . LYS A 1 195 ? 9.351   -4.883  16.507  1.00 80.47 195 A 1 
ATOM 1551 C CA  . LYS A 1 195 ? 9.590   -3.984  17.651  1.00 80.94 195 A 1 
ATOM 1552 C C   . LYS A 1 195 ? 9.259   -2.542  17.275  1.00 83.87 195 A 1 
ATOM 1553 O O   . LYS A 1 195 ? 8.912   -2.263  16.135  1.00 82.42 195 A 1 
ATOM 1554 C CB  . LYS A 1 195 ? 11.042  -4.107  18.123  1.00 77.91 195 A 1 
ATOM 1555 C CG  . LYS A 1 195 ? 11.410  -5.534  18.541  1.00 73.69 195 A 1 
ATOM 1556 C CD  . LYS A 1 195 ? 12.863  -5.545  19.030  1.00 69.81 195 A 1 
ATOM 1557 C CE  . LYS A 1 195 ? 13.242  -6.974  19.406  1.00 64.80 195 A 1 
ATOM 1558 N NZ  . LYS A 1 195 ? 14.655  -7.030  19.849  1.00 56.36 195 A 1 
ATOM 1559 N N   . ASP A 1 196 ? 9.427   -1.628  18.237  1.00 84.86 196 A 1 
ATOM 1560 C CA  . ASP A 1 196 ? 9.248   -0.197  18.011  1.00 85.92 196 A 1 
ATOM 1561 C C   . ASP A 1 196 ? 10.016  0.280   16.769  1.00 88.62 196 A 1 
ATOM 1562 O O   . ASP A 1 196 ? 11.207  -0.022  16.617  1.00 87.82 196 A 1 
ATOM 1563 C CB  . ASP A 1 196 ? 9.697   0.619   19.238  1.00 82.56 196 A 1 
ATOM 1564 C CG  . ASP A 1 196 ? 8.797   0.372   20.444  1.00 78.74 196 A 1 
ATOM 1565 O OD1 . ASP A 1 196 ? 7.578   0.601   20.310  1.00 75.96 196 A 1 
ATOM 1566 O OD2 . ASP A 1 196 ? 9.317   -0.114  21.476  1.00 75.04 196 A 1 
ATOM 1567 N N   . PRO A 1 197 ? 9.362   1.018   15.867  1.00 88.74 197 A 1 
ATOM 1568 C CA  . PRO A 1 197 ? 10.020  1.651   14.737  1.00 90.52 197 A 1 
ATOM 1569 C C   . PRO A 1 197 ? 11.026  2.700   15.220  1.00 92.33 197 A 1 
ATOM 1570 O O   . PRO A 1 197 ? 10.928  3.238   16.325  1.00 91.53 197 A 1 
ATOM 1571 C CB  . PRO A 1 197 ? 8.896   2.269   13.908  1.00 88.95 197 A 1 
ATOM 1572 C CG  . PRO A 1 197 ? 7.828   2.594   14.950  1.00 87.62 197 A 1 
ATOM 1573 C CD  . PRO A 1 197 ? 7.963   1.440   15.936  1.00 90.55 197 A 1 
ATOM 1574 N N   . THR A 1 198 ? 11.999  3.031   14.364  1.00 92.23 198 A 1 
ATOM 1575 C CA  . THR A 1 198 ? 12.904  4.135   14.693  1.00 92.67 198 A 1 
ATOM 1576 C C   . THR A 1 198 ? 12.186  5.482   14.581  1.00 93.81 198 A 1 
ATOM 1577 O O   . THR A 1 198 ? 11.286  5.656   13.754  1.00 93.82 198 A 1 
ATOM 1578 C CB  . THR A 1 198 ? 14.176  4.153   13.825  1.00 92.43 198 A 1 
ATOM 1579 O OG1 . THR A 1 198 ? 13.910  4.491   12.486  1.00 89.05 198 A 1 
ATOM 1580 C CG2 . THR A 1 198 ? 14.937  2.835   13.829  1.00 88.40 198 A 1 
ATOM 1581 N N   . ASP A 1 199 ? 12.657  6.480   15.313  1.00 93.98 199 A 1 
ATOM 1582 C CA  . ASP A 1 199 ? 12.159  7.866   15.184  1.00 94.30 199 A 1 
ATOM 1583 C C   . ASP A 1 199 ? 12.226  8.396   13.741  1.00 95.11 199 A 1 
ATOM 1584 O O   . ASP A 1 199 ? 11.464  9.284   13.353  1.00 94.74 199 A 1 
ATOM 1585 C CB  . ASP A 1 199 ? 13.022  8.817   16.028  1.00 93.42 199 A 1 
ATOM 1586 C CG  . ASP A 1 199 ? 12.900  8.666   17.539  1.00 87.69 199 A 1 
ATOM 1587 O OD1 . ASP A 1 199 ? 12.009  7.929   18.000  1.00 83.60 199 A 1 
ATOM 1588 O OD2 . ASP A 1 199 ? 13.708  9.351   18.207  1.00 83.20 199 A 1 
ATOM 1589 N N   . VAL A 1 200 ? 13.189  7.890   12.947  1.00 95.61 200 A 1 
ATOM 1590 C CA  . VAL A 1 200 ? 13.334  8.265   11.539  1.00 96.17 200 A 1 
ATOM 1591 C C   . VAL A 1 200 ? 12.195  7.660   10.718  1.00 96.56 200 A 1 
ATOM 1592 O O   . VAL A 1 200 ? 11.572  8.402   9.968   1.00 96.24 200 A 1 
ATOM 1593 C CB  . VAL A 1 200 ? 14.710  7.863   10.970  1.00 95.86 200 A 1 
ATOM 1594 C CG1 . VAL A 1 200 ? 14.844  8.224   9.488   1.00 92.71 200 A 1 
ATOM 1595 C CG2 . VAL A 1 200 ? 15.839  8.579   11.728  1.00 93.23 200 A 1 
ATOM 1596 N N   . ASP A 1 201 ? 11.886  6.375   10.906  1.00 96.29 201 A 1 
ATOM 1597 C CA  . ASP A 1 201 ? 10.793  5.702   10.198  1.00 96.02 201 A 1 
ATOM 1598 C C   . ASP A 1 201 ? 9.452   6.394   10.490  1.00 96.42 201 A 1 
ATOM 1599 O O   . ASP A 1 201 ? 8.703   6.712   9.568   1.00 96.32 201 A 1 
ATOM 1600 C CB  . ASP A 1 201 ? 10.688  4.223   10.605  1.00 95.11 201 A 1 
ATOM 1601 C CG  . ASP A 1 201 ? 11.964  3.406   10.402  1.00 93.53 201 A 1 
ATOM 1602 O OD1 . ASP A 1 201 ? 12.666  3.600   9.391   1.00 90.29 201 A 1 
ATOM 1603 O OD2 . ASP A 1 201 ? 12.267  2.589   11.306  1.00 89.30 201 A 1 
ATOM 1604 N N   . VAL A 1 202 ? 9.196   6.710   11.766  1.00 95.55 202 A 1 
ATOM 1605 C CA  . VAL A 1 202 ? 7.976   7.398   12.212  1.00 95.25 202 A 1 
ATOM 1606 C C   . VAL A 1 202 ? 7.854   8.779   11.573  1.00 95.68 202 A 1 
ATOM 1607 O O   . VAL A 1 202 ? 6.810   9.116   11.012  1.00 95.49 202 A 1 
ATOM 1608 C CB  . VAL A 1 202 ? 7.933   7.503   13.754  1.00 94.44 202 A 1 
ATOM 1609 C CG1 . VAL A 1 202 ? 6.706   8.287   14.247  1.00 92.59 202 A 1 
ATOM 1610 C CG2 . VAL A 1 202 ? 7.885   6.120   14.402  1.00 92.97 202 A 1 
ATOM 1611 N N   . LYS A 1 203 ? 8.921   9.579   11.586  1.00 95.29 203 A 1 
ATOM 1612 C CA  . LYS A 1 203 ? 8.921   10.921  10.969  1.00 95.20 203 A 1 
ATOM 1613 C C   . LYS A 1 203 ? 8.741   10.874  9.453   1.00 95.70 203 A 1 
ATOM 1614 O O   . LYS A 1 203 ? 8.076   11.741  8.888   1.00 95.70 203 A 1 
ATOM 1615 C CB  . LYS A 1 203 ? 10.226  11.648  11.309  1.00 95.17 203 A 1 
ATOM 1616 C CG  . LYS A 1 203 ? 10.217  12.157  12.756  1.00 88.11 203 A 1 
ATOM 1617 C CD  . LYS A 1 203 ? 11.594  12.714  13.125  1.00 82.10 203 A 1 
ATOM 1618 C CE  . LYS A 1 203 ? 11.557  13.118  14.598  1.00 75.24 203 A 1 
ATOM 1619 N NZ  . LYS A 1 203 ? 12.903  13.472  15.100  1.00 65.32 203 A 1 
ATOM 1620 N N   . VAL A 1 204 ? 9.339   9.886   8.791   1.00 96.51 204 A 1 
ATOM 1621 C CA  . VAL A 1 204 ? 9.160   9.689   7.352   1.00 96.84 204 A 1 
ATOM 1622 C C   . VAL A 1 204 ? 7.707   9.336   7.052   1.00 96.80 204 A 1 
ATOM 1623 O O   . VAL A 1 204 ? 7.107   10.001  6.204   1.00 96.70 204 A 1 
ATOM 1624 C CB  . VAL A 1 204 ? 10.140  8.632   6.804   1.00 96.95 204 A 1 
ATOM 1625 C CG1 . VAL A 1 204 ? 9.793   8.220   5.369   1.00 96.16 204 A 1 
ATOM 1626 C CG2 . VAL A 1 204 ? 11.566  9.197   6.783   1.00 96.22 204 A 1 
ATOM 1627 N N   . ARG A 1 205 ? 7.107   8.371   7.763   1.00 96.32 205 A 1 
ATOM 1628 C CA  . ARG A 1 205 ? 5.685   8.043   7.597   1.00 96.18 205 A 1 
ATOM 1629 C C   . ARG A 1 205 ? 4.782   9.238   7.875   1.00 95.97 205 A 1 
ATOM 1630 O O   . ARG A 1 205 ? 3.901   9.510   7.067   1.00 95.69 205 A 1 
ATOM 1631 C CB  . ARG A 1 205 ? 5.291   6.856   8.480   1.00 96.07 205 A 1 
ATOM 1632 C CG  . ARG A 1 205 ? 5.738   5.527   7.849   1.00 95.17 205 A 1 
ATOM 1633 C CD  . ARG A 1 205 ? 5.116   4.348   8.597   1.00 95.25 205 A 1 
ATOM 1634 N NE  . ARG A 1 205 ? 5.703   4.192   9.934   1.00 93.94 205 A 1 
ATOM 1635 C CZ  . ARG A 1 205 ? 6.749   3.456   10.256  1.00 95.40 205 A 1 
ATOM 1636 N NH1 . ARG A 1 205 ? 7.423   2.762   9.383   1.00 89.99 205 A 1 
ATOM 1637 N NH2 . ARG A 1 205 ? 7.142   3.388   11.486  1.00 90.54 205 A 1 
ATOM 1638 N N   . GLN A 1 206 ? 5.045   10.008  8.931   1.00 96.04 206 A 1 
ATOM 1639 C CA  . GLN A 1 206 ? 4.296   11.226  9.228   1.00 95.38 206 A 1 
ATOM 1640 C C   . GLN A 1 206 ? 4.295   12.202  8.039   1.00 95.52 206 A 1 
ATOM 1641 O O   . GLN A 1 206 ? 3.231   12.640  7.608   1.00 95.33 206 A 1 
ATOM 1642 C CB  . GLN A 1 206 ? 4.896   11.865  10.489  1.00 94.56 206 A 1 
ATOM 1643 C CG  . GLN A 1 206 ? 4.095   13.096  10.945  1.00 82.90 206 A 1 
ATOM 1644 C CD  . GLN A 1 206 ? 4.672   13.741  12.199  1.00 78.85 206 A 1 
ATOM 1645 O OE1 . GLN A 1 206 ? 5.750   13.441  12.689  1.00 73.10 206 A 1 
ATOM 1646 N NE2 . GLN A 1 206 ? 3.971   14.680  12.778  1.00 68.76 206 A 1 
ATOM 1647 N N   . SER A 1 207 ? 5.466   12.465  7.456   1.00 95.65 207 A 1 
ATOM 1648 C CA  . SER A 1 207 ? 5.563   13.302  6.250   1.00 95.72 207 A 1 
ATOM 1649 C C   . SER A 1 207 ? 4.792   12.724  5.059   1.00 96.16 207 A 1 
ATOM 1650 O O   . SER A 1 207 ? 4.178   13.465  4.299   1.00 95.91 207 A 1 
ATOM 1651 C CB  . SER A 1 207 ? 7.038   13.470  5.866   1.00 95.64 207 A 1 
ATOM 1652 O OG  . SER A 1 207 ? 7.201   14.341  4.758   1.00 84.02 207 A 1 
ATOM 1653 N N   . GLN A 1 208 ? 4.810   11.400  4.885   1.00 96.43 208 A 1 
ATOM 1654 C CA  . GLN A 1 208 ? 4.072   10.723  3.823   1.00 96.75 208 A 1 
ATOM 1655 C C   . GLN A 1 208 ? 2.548   10.799  4.041   1.00 96.64 208 A 1 
ATOM 1656 O O   . GLN A 1 208 ? 1.802   11.002  3.086   1.00 96.72 208 A 1 
ATOM 1657 C CB  . GLN A 1 208 ? 4.542   9.265   3.738   1.00 97.26 208 A 1 
ATOM 1658 C CG  . GLN A 1 208 ? 5.986   9.127   3.214   1.00 97.25 208 A 1 
ATOM 1659 C CD  . GLN A 1 208 ? 6.510   7.696   3.265   1.00 97.41 208 A 1 
ATOM 1660 O OE1 . GLN A 1 208 ? 5.933   6.777   3.828   1.00 96.00 208 A 1 
ATOM 1661 N NE2 . GLN A 1 208 ? 7.644   7.434   2.655   1.00 95.91 208 A 1 
ATOM 1662 N N   . PHE A 1 209 ? 2.083   10.700  5.295   1.00 96.29 209 A 1 
ATOM 1663 C CA  . PHE A 1 209 ? 0.684   10.933  5.665   1.00 95.46 209 A 1 
ATOM 1664 C C   . PHE A 1 209 ? 0.240   12.373  5.363   1.00 95.75 209 A 1 
ATOM 1665 O O   . PHE A 1 209 ? -0.841  12.565  4.817   1.00 95.05 209 A 1 
ATOM 1666 C CB  . PHE A 1 209 ? 0.464   10.616  7.148   1.00 93.78 209 A 1 
ATOM 1667 C CG  . PHE A 1 209 ? -0.016  9.205   7.414   1.00 88.87 209 A 1 
ATOM 1668 C CD1 . PHE A 1 209 ? -1.394  8.933   7.471   1.00 82.68 209 A 1 
ATOM 1669 C CD2 . PHE A 1 209 ? 0.892   8.161   7.647   1.00 82.86 209 A 1 
ATOM 1670 C CE1 . PHE A 1 209 ? -1.853  7.632   7.758   1.00 77.27 209 A 1 
ATOM 1671 C CE2 . PHE A 1 209 ? 0.437   6.868   7.923   1.00 77.20 209 A 1 
ATOM 1672 C CZ  . PHE A 1 209 ? -0.935  6.604   7.988   1.00 75.16 209 A 1 
ATOM 1673 N N   . ASP A 1 210 ? 1.085   13.362  5.646   1.00 95.60 210 A 1 
ATOM 1674 C CA  . ASP A 1 210 ? 0.791   14.761  5.327   1.00 95.58 210 A 1 
ATOM 1675 C C   . ASP A 1 210 ? 0.644   14.968  3.810   1.00 96.21 210 A 1 
ATOM 1676 O O   . ASP A 1 210 ? -0.295  15.621  3.348   1.00 96.16 210 A 1 
ATOM 1677 C CB  . ASP A 1 210 ? 1.898   15.676  5.892   1.00 94.99 210 A 1 
ATOM 1678 C CG  . ASP A 1 210 ? 1.949   15.749  7.426   1.00 93.50 210 A 1 
ATOM 1679 O OD1 . ASP A 1 210 ? 0.902   15.553  8.076   1.00 90.75 210 A 1 
ATOM 1680 O OD2 . ASP A 1 210 ? 3.038   16.069  7.951   1.00 90.03 210 A 1 
ATOM 1681 N N   . GLU A 1 211 ? 1.532   14.370  3.004   1.00 96.78 211 A 1 
ATOM 1682 C CA  . GLU A 1 211 ? 1.466   14.432  1.537   1.00 97.23 211 A 1 
ATOM 1683 C C   . GLU A 1 211 ? 0.228   13.693  0.978   1.00 97.51 211 A 1 
ATOM 1684 O O   . GLU A 1 211 ? -0.421  14.204  0.054   1.00 97.48 211 A 1 
ATOM 1685 C CB  . GLU A 1 211 ? 2.760   13.865  0.925   1.00 97.34 211 A 1 
ATOM 1686 C CG  . GLU A 1 211 ? 3.982   14.780  1.118   1.00 96.57 211 A 1 
ATOM 1687 C CD  . GLU A 1 211 ? 5.256   14.225  0.454   1.00 96.17 211 A 1 
ATOM 1688 O OE1 . GLU A 1 211 ? 6.293   14.061  1.119   1.00 90.92 211 A 1 
ATOM 1689 O OE2 . GLU A 1 211 ? 5.252   14.013  -0.781  1.00 91.99 211 A 1 
ATOM 1690 N N   . LEU A 1 212 ? -0.121  12.529  1.536   1.00 97.35 212 A 1 
ATOM 1691 C CA  . LEU A 1 212 ? -1.341  11.803  1.191   1.00 97.53 212 A 1 
ATOM 1692 C C   . LEU A 1 212 ? -2.587  12.624  1.544   1.00 97.58 212 A 1 
ATOM 1693 O O   . LEU A 1 212 ? -3.454  12.813  0.686   1.00 97.48 212 A 1 
ATOM 1694 C CB  . LEU A 1 212 ? -1.336  10.431  1.893   1.00 97.62 212 A 1 
ATOM 1695 C CG  . LEU A 1 212 ? -2.635  9.613   1.742   1.00 97.40 212 A 1 
ATOM 1696 C CD1 . LEU A 1 212 ? -2.984  9.330   0.280   1.00 96.92 212 A 1 
ATOM 1697 C CD2 . LEU A 1 212 ? -2.489  8.278   2.465   1.00 96.86 212 A 1 
ATOM 1698 N N   . SER A 1 213 ? -2.672  13.162  2.756   1.00 96.90 213 A 1 
ATOM 1699 C CA  . SER A 1 213 ? -3.796  13.978  3.209   1.00 96.58 213 A 1 
ATOM 1700 C C   . SER A 1 213 ? -3.948  15.262  2.401   1.00 96.87 213 A 1 
ATOM 1701 O O   . SER A 1 213 ? -5.068  15.670  2.098   1.00 96.65 213 A 1 
ATOM 1702 C CB  . SER A 1 213 ? -3.655  14.302  4.694   1.00 95.50 213 A 1 
ATOM 1703 O OG  . SER A 1 213 ? -3.821  13.100  5.426   1.00 87.79 213 A 1 
ATOM 1704 N N   . ALA A 1 214 ? -2.846  15.865  1.953   1.00 96.99 214 A 1 
ATOM 1705 C CA  . ALA A 1 214 ? -2.882  17.004  1.046   1.00 97.02 214 A 1 
ATOM 1706 C C   . ALA A 1 214 ? -3.489  16.637  -0.322  1.00 97.35 214 A 1 
ATOM 1707 O O   . ALA A 1 214 ? -4.348  17.362  -0.827  1.00 97.23 214 A 1 
ATOM 1708 C CB  . ALA A 1 214 ? -1.470  17.565  0.910   1.00 97.06 214 A 1 
ATOM 1709 N N   . LEU A 1 215 ? -3.111  15.486  -0.893  1.00 97.77 215 A 1 
ATOM 1710 C CA  . LEU A 1 215 ? -3.724  14.976  -2.124  1.00 97.96 215 A 1 
ATOM 1711 C C   . LEU A 1 215 ? -5.216  14.694  -1.919  1.00 98.16 215 A 1 
ATOM 1712 O O   . LEU A 1 215 ? -6.038  15.088  -2.745  1.00 98.08 215 A 1 
ATOM 1713 C CB  . LEU A 1 215 ? -2.970  13.712  -2.590  1.00 98.17 215 A 1 
ATOM 1714 C CG  . LEU A 1 215 ? -3.563  13.057  -3.853  1.00 97.98 215 A 1 
ATOM 1715 C CD1 . LEU A 1 215 ? -3.407  13.944  -5.092  1.00 97.67 215 A 1 
ATOM 1716 C CD2 . LEU A 1 215 ? -2.886  11.721  -4.130  1.00 97.66 215 A 1 
ATOM 1717 N N   . MET A 1 216 ? -5.589  14.055  -0.814  1.00 97.87 216 A 1 
ATOM 1718 C CA  . MET A 1 216 ? -6.981  13.765  -0.459  1.00 97.73 216 A 1 
ATOM 1719 C C   . MET A 1 216 ? -7.811  15.049  -0.353  1.00 97.70 216 A 1 
ATOM 1720 O O   . MET A 1 216 ? -8.833  15.171  -1.017  1.00 97.47 216 A 1 
ATOM 1721 C CB  . MET A 1 216 ? -7.034  12.974  0.856   1.00 97.65 216 A 1 
ATOM 1722 C CG  . MET A 1 216 ? -6.491  11.548  0.706   1.00 96.77 216 A 1 
ATOM 1723 S SD  . MET A 1 216 ? -6.150  10.708  2.274   1.00 95.90 216 A 1 
ATOM 1724 C CE  . MET A 1 216 ? -7.807  10.572  2.966   1.00 88.74 216 A 1 
ATOM 1725 N N   . ALA A 1 217 ? -7.337  16.037  0.388   1.00 97.46 217 A 1 
ATOM 1726 C CA  . ALA A 1 217 ? -8.010  17.328  0.544   1.00 96.97 217 A 1 
ATOM 1727 C C   . ALA A 1 217 ? -8.156  18.085  -0.787  1.00 96.94 217 A 1 
ATOM 1728 O O   . ALA A 1 217 ? -9.151  18.773  -1.007  1.00 96.45 217 A 1 
ATOM 1729 C CB  . ALA A 1 217 ? -7.221  18.157  1.563   1.00 96.39 217 A 1 
ATOM 1730 N N   . GLN A 1 218 ? -7.189  17.945  -1.707  1.00 97.77 218 A 1 
ATOM 1731 C CA  . GLN A 1 218 ? -7.260  18.540  -3.033  1.00 97.77 218 A 1 
ATOM 1732 C C   . GLN A 1 218 ? -8.326  17.877  -3.923  1.00 98.07 218 A 1 
ATOM 1733 O O   . GLN A 1 218 ? -8.936  18.554  -4.753  1.00 97.62 218 A 1 
ATOM 1734 C CB  . GLN A 1 218 ? -5.872  18.438  -3.691  1.00 97.42 218 A 1 
ATOM 1735 C CG  . GLN A 1 218 ? -5.822  19.137  -5.065  1.00 85.66 218 A 1 
ATOM 1736 C CD  . GLN A 1 218 ? -4.495  18.954  -5.791  1.00 85.42 218 A 1 
ATOM 1737 O OE1 . GLN A 1 218 ? -3.572  18.269  -5.375  1.00 76.01 218 A 1 
ATOM 1738 N NE2 . GLN A 1 218 ? -4.348  19.550  -6.949  1.00 73.21 218 A 1 
ATOM 1739 N N   . LYS A 1 219 ? -8.531  16.564  -3.790  1.00 97.86 219 A 1 
ATOM 1740 C CA  . LYS A 1 219 ? -9.401  15.780  -4.675  1.00 98.00 219 A 1 
ATOM 1741 C C   . LYS A 1 219 ? -10.825 15.630  -4.147  1.00 98.00 219 A 1 
ATOM 1742 O O   . LYS A 1 219 ? -11.770 15.642  -4.941  1.00 97.58 219 A 1 
ATOM 1743 C CB  . LYS A 1 219 ? -8.754  14.414  -4.935  1.00 98.22 219 A 1 
ATOM 1744 C CG  . LYS A 1 219 ? -7.421  14.482  -5.710  1.00 97.85 219 A 1 
ATOM 1745 C CD  . LYS A 1 219 ? -7.592  15.116  -7.092  1.00 97.27 219 A 1 
ATOM 1746 C CE  . LYS A 1 219 ? -6.265  15.155  -7.829  1.00 95.75 219 A 1 
ATOM 1747 N NZ  . LYS A 1 219 ? -6.426  15.775  -9.160  1.00 94.10 219 A 1 
ATOM 1748 N N   . VAL A 1 220 ? -10.999 15.522  -2.843  1.00 97.81 220 A 1 
ATOM 1749 C CA  . VAL A 1 220 ? -12.283 15.267  -2.180  1.00 97.69 220 A 1 
ATOM 1750 C C   . VAL A 1 220 ? -12.909 16.589  -1.735  1.00 97.00 220 A 1 
ATOM 1751 O O   . VAL A 1 220 ? -12.908 16.951  -0.558  1.00 95.37 220 A 1 
ATOM 1752 C CB  . VAL A 1 220 ? -12.124 14.255  -1.032  1.00 97.50 220 A 1 
ATOM 1753 C CG1 . VAL A 1 220 ? -13.494 13.801  -0.529  1.00 96.76 220 A 1 
ATOM 1754 C CG2 . VAL A 1 220 ? -11.352 13.005  -1.464  1.00 97.16 220 A 1 
ATOM 1755 N N   . THR A 1 221 ? -13.442 17.351  -2.702  1.00 97.40 221 A 1 
ATOM 1756 C CA  . THR A 1 221 ? -14.013 18.688  -2.463  1.00 96.77 221 A 1 
ATOM 1757 C C   . THR A 1 221 ? -15.531 18.751  -2.647  1.00 96.28 221 A 1 
ATOM 1758 O O   . THR A 1 221 ? -16.146 19.775  -2.336  1.00 93.75 221 A 1 
ATOM 1759 C CB  . THR A 1 221 ? -13.343 19.734  -3.361  1.00 96.27 221 A 1 
ATOM 1760 O OG1 . THR A 1 221 ? -13.503 19.392  -4.723  1.00 94.93 221 A 1 
ATOM 1761 C CG2 . THR A 1 221 ? -11.842 19.845  -3.095  1.00 93.67 221 A 1 
ATOM 1762 N N   . ASP A 1 222 ? -16.138 17.679  -3.142  1.00 96.97 222 A 1 
ATOM 1763 C CA  . ASP A 1 222 ? -17.517 17.647  -3.620  1.00 96.70 222 A 1 
ATOM 1764 C C   . ASP A 1 222 ? -18.502 16.946  -2.657  1.00 96.90 222 A 1 
ATOM 1765 O O   . ASP A 1 222 ? -19.686 16.846  -2.950  1.00 95.45 222 A 1 
ATOM 1766 C CB  . ASP A 1 222 ? -17.542 17.055  -5.037  1.00 96.07 222 A 1 
ATOM 1767 C CG  . ASP A 1 222 ? -16.893 15.678  -5.152  1.00 96.74 222 A 1 
ATOM 1768 O OD1 . ASP A 1 222 ? -16.677 15.002  -4.123  1.00 95.49 222 A 1 
ATOM 1769 O OD2 . ASP A 1 222 ? -16.554 15.300  -6.306  1.00 94.99 222 A 1 
ATOM 1770 N N   . GLY A 1 223 ? -18.029 16.510  -1.477  1.00 96.77 223 A 1 
ATOM 1771 C CA  . GLY A 1 223 ? -18.859 15.894  -0.437  1.00 96.72 223 A 1 
ATOM 1772 C C   . GLY A 1 223 ? -19.066 14.390  -0.592  1.00 97.51 223 A 1 
ATOM 1773 O O   . GLY A 1 223 ? -19.651 13.780  0.309   1.00 96.54 223 A 1 
ATOM 1774 N N   . TYR A 1 224 ? -18.602 13.767  -1.687  1.00 97.95 224 A 1 
ATOM 1775 C CA  . TYR A 1 224 ? -18.692 12.319  -1.895  1.00 98.14 224 A 1 
ATOM 1776 C C   . TYR A 1 224 ? -17.742 11.545  -0.970  1.00 98.21 224 A 1 
ATOM 1777 O O   . TYR A 1 224 ? -16.719 12.093  -0.550  1.00 97.84 224 A 1 
ATOM 1778 C CB  . TYR A 1 224 ? -18.433 11.976  -3.359  1.00 98.10 224 A 1 
ATOM 1779 C CG  . TYR A 1 224 ? -19.645 12.215  -4.234  1.00 98.09 224 A 1 
ATOM 1780 C CD1 . TYR A 1 224 ? -20.580 11.184  -4.426  1.00 97.23 224 A 1 
ATOM 1781 C CD2 . TYR A 1 224 ? -19.859 13.470  -4.836  1.00 97.20 224 A 1 
ATOM 1782 C CE1 . TYR A 1 224 ? -21.720 11.404  -5.206  1.00 96.70 224 A 1 
ATOM 1783 C CE2 . TYR A 1 224 ? -21.004 13.695  -5.614  1.00 96.77 224 A 1 
ATOM 1784 C CZ  . TYR A 1 224 ? -21.940 12.662  -5.803  1.00 97.08 224 A 1 
ATOM 1785 O OH  . TYR A 1 224 ? -23.052 12.875  -6.557  1.00 96.15 224 A 1 
ATOM 1786 N N   . PRO A 1 225 ? -18.065 10.283  -0.641  1.00 98.28 225 A 1 
ATOM 1787 C CA  . PRO A 1 225 ? -17.210 9.485   0.227   1.00 98.37 225 A 1 
ATOM 1788 C C   . PRO A 1 225 ? -15.850 9.208   -0.417  1.00 98.47 225 A 1 
ATOM 1789 O O   . PRO A 1 225 ? -15.708 9.149   -1.651  1.00 98.33 225 A 1 
ATOM 1790 C CB  . PRO A 1 225 ? -17.991 8.193   0.509   1.00 97.89 225 A 1 
ATOM 1791 C CG  . PRO A 1 225 ? -18.880 8.058   -0.728  1.00 96.13 225 A 1 
ATOM 1792 C CD  . PRO A 1 225 ? -19.214 9.500   -1.072  1.00 98.05 225 A 1 
ATOM 1793 N N   . ALA A 1 226 ? -14.854 8.996   0.427   1.00 98.38 226 A 1 
ATOM 1794 C CA  . ALA A 1 226 ? -13.527 8.578   0.010   1.00 98.47 226 A 1 
ATOM 1795 C C   . ALA A 1 226 ? -13.096 7.296   0.724   1.00 98.56 226 A 1 
ATOM 1796 O O   . ALA A 1 226 ? -13.346 7.121   1.912   1.00 98.30 226 A 1 
ATOM 1797 C CB  . ALA A 1 226 ? -12.531 9.725   0.211   1.00 98.24 226 A 1 
ATOM 1798 N N   . ILE A 1 227 ? -12.431 6.409   -0.006  1.00 98.50 227 A 1 
ATOM 1799 C CA  . ILE A 1 227 ? -11.867 5.160   0.502   1.00 98.68 227 A 1 
ATOM 1800 C C   . ILE A 1 227 ? -10.349 5.255   0.361   1.00 98.65 227 A 1 
ATOM 1801 O O   . ILE A 1 227 ? -9.841  5.644   -0.682  1.00 98.53 227 A 1 
ATOM 1802 C CB  . ILE A 1 227 ? -12.461 3.951   -0.252  1.00 98.70 227 A 1 
ATOM 1803 C CG1 . ILE A 1 227 ? -13.998 3.876   -0.079  1.00 98.36 227 A 1 
ATOM 1804 C CG2 . ILE A 1 227 ? -11.804 2.648   0.237   1.00 98.47 227 A 1 
ATOM 1805 C CD1 . ILE A 1 227 ? -14.680 2.943   -1.089  1.00 97.52 227 A 1 
ATOM 1806 N N   . VAL A 1 228 ? -9.634  4.891   1.419   1.00 98.65 228 A 1 
ATOM 1807 C CA  . VAL A 1 228 ? -8.173  4.773   1.380   1.00 98.55 228 A 1 
ATOM 1808 C C   . VAL A 1 228 ? -7.792  3.351   1.738   1.00 98.62 228 A 1 
ATOM 1809 O O   . VAL A 1 228 ? -8.225  2.842   2.761   1.00 98.39 228 A 1 
ATOM 1810 C CB  . VAL A 1 228 ? -7.456  5.767   2.300   1.00 98.32 228 A 1 
ATOM 1811 C CG1 . VAL A 1 228 ? -5.941  5.711   2.061   1.00 97.49 228 A 1 
ATOM 1812 C CG2 . VAL A 1 228 ? -7.950  7.205   2.078   1.00 97.73 228 A 1 
ATOM 1813 N N   . VAL A 1 229 ? -6.990  2.730   0.886   1.00 98.88 229 A 1 
ATOM 1814 C CA  . VAL A 1 229 ? -6.495  1.369   1.060   1.00 98.86 229 A 1 
ATOM 1815 C C   . VAL A 1 229 ? -4.976  1.347   0.940   1.00 98.70 229 A 1 
ATOM 1816 O O   . VAL A 1 229 ? -4.389  2.187   0.256   1.00 98.57 229 A 1 
ATOM 1817 C CB  . VAL A 1 229 ? -7.151  0.392   0.065   1.00 98.70 229 A 1 
ATOM 1818 C CG1 . VAL A 1 229 ? -8.675  0.398   0.183   1.00 98.04 229 A 1 
ATOM 1819 C CG2 . VAL A 1 229 ? -6.792  0.674   -1.391  1.00 97.87 229 A 1 
ATOM 1820 N N   . GLY A 1 230 ? -4.344  0.362   1.577   1.00 98.54 230 A 1 
ATOM 1821 C CA  . GLY A 1 230 ? -2.935  0.095   1.356   1.00 98.56 230 A 1 
ATOM 1822 C C   . GLY A 1 230 ? -2.183  -0.405  2.574   1.00 98.58 230 A 1 
ATOM 1823 O O   . GLY A 1 230 ? -2.681  -0.401  3.705   1.00 97.99 230 A 1 
ATOM 1824 N N   . ASP A 1 231 ? -0.941  -0.787  2.315   1.00 98.74 231 A 1 
ATOM 1825 C CA  . ASP A 1 231 ? 0.044   -1.109  3.338   1.00 98.67 231 A 1 
ATOM 1826 C C   . ASP A 1 231 ? 0.624   0.197   3.904   1.00 98.56 231 A 1 
ATOM 1827 O O   . ASP A 1 231 ? 1.408   0.907   3.256   1.00 97.71 231 A 1 
ATOM 1828 C CB  . ASP A 1 231 ? 1.103   -2.043  2.746   1.00 98.46 231 A 1 
ATOM 1829 C CG  . ASP A 1 231 ? 2.253   -2.362  3.706   1.00 98.01 231 A 1 
ATOM 1830 O OD1 . ASP A 1 231 ? 2.239   -1.895  4.866   1.00 96.87 231 A 1 
ATOM 1831 O OD2 . ASP A 1 231 ? 3.221   -2.997  3.238   1.00 96.26 231 A 1 
ATOM 1832 N N   . LEU A 1 232 ? 0.205   0.531   5.115   1.00 98.19 232 A 1 
ATOM 1833 C CA  . LEU A 1 232 ? 0.648   1.733   5.802   1.00 97.97 232 A 1 
ATOM 1834 C C   . LEU A 1 232 ? 1.955   1.522   6.572   1.00 97.78 232 A 1 
ATOM 1835 O O   . LEU A 1 232 ? 2.529   2.498   7.052   1.00 97.05 232 A 1 
ATOM 1836 C CB  . LEU A 1 232 ? -0.472  2.286   6.704   1.00 97.90 232 A 1 
ATOM 1837 C CG  . LEU A 1 232 ? -1.810  2.580   6.002   1.00 97.21 232 A 1 
ATOM 1838 C CD1 . LEU A 1 232 ? -2.729  3.338   6.961   1.00 95.96 232 A 1 
ATOM 1839 C CD2 . LEU A 1 232 ? -1.655  3.432   4.739   1.00 95.48 232 A 1 
ATOM 1840 N N   . ASN A 1 233 ? 2.433   0.284   6.701   1.00 97.63 233 A 1 
ATOM 1841 C CA  . ASN A 1 233 ? 3.611   -0.039  7.505   1.00 97.29 233 A 1 
ATOM 1842 C C   . ASN A 1 233 ? 3.554   0.525   8.940   1.00 96.71 233 A 1 
ATOM 1843 O O   . ASN A 1 233 ? 4.582   0.793   9.569   1.00 95.50 233 A 1 
ATOM 1844 C CB  . ASN A 1 233 ? 4.882   0.322   6.713   1.00 97.16 233 A 1 
ATOM 1845 C CG  . ASN A 1 233 ? 5.310   -0.814  5.810   1.00 96.68 233 A 1 
ATOM 1846 O OD1 . ASN A 1 233 ? 5.849   -1.797  6.281   1.00 93.15 233 A 1 
ATOM 1847 N ND2 . ASN A 1 233 ? 5.122   -0.715  4.523   1.00 93.09 233 A 1 
ATOM 1848 N N   . VAL A 1 234 ? 2.346   0.718   9.461   1.00 96.68 234 A 1 
ATOM 1849 C CA  . VAL A 1 234 ? 2.063   1.173   10.826  1.00 96.57 234 A 1 
ATOM 1850 C C   . VAL A 1 234 ? 1.345   0.046   11.543  1.00 96.49 234 A 1 
ATOM 1851 O O   . VAL A 1 234 ? 0.205   -0.264  11.211  1.00 95.55 234 A 1 
ATOM 1852 C CB  . VAL A 1 234 ? 1.189   2.433   10.842  1.00 96.07 234 A 1 
ATOM 1853 C CG1 . VAL A 1 234 ? 0.867   2.884   12.284  1.00 94.39 234 A 1 
ATOM 1854 C CG2 . VAL A 1 234 ? 1.901   3.578   10.125  1.00 94.83 234 A 1 
ATOM 1855 N N   . ASN A 1 235 ? 1.999   -0.570  12.519  1.00 95.41 235 A 1 
ATOM 1856 C CA  . ASN A 1 235 ? 1.417   -1.687  13.249  1.00 95.08 235 A 1 
ATOM 1857 C C   . ASN A 1 235 ? 0.428   -1.197  14.311  1.00 95.10 235 A 1 
ATOM 1858 O O   . ASN A 1 235 ? 0.837   -0.781  15.398  1.00 94.38 235 A 1 
ATOM 1859 C CB  . ASN A 1 235 ? 2.543   -2.540  13.839  1.00 94.00 235 A 1 
ATOM 1860 C CG  . ASN A 1 235 ? 2.011   -3.794  14.522  1.00 93.06 235 A 1 
ATOM 1861 O OD1 . ASN A 1 235 ? 0.848   -4.160  14.434  1.00 90.90 235 A 1 
ATOM 1862 N ND2 . ASN A 1 235 ? 2.864   -4.514  15.208  1.00 90.20 235 A 1 
ATOM 1863 N N   . ALA A 1 236 ? -0.872  -1.307  14.039  1.00 95.23 236 A 1 
ATOM 1864 C CA  . ALA A 1 236 ? -1.902  -0.905  15.003  1.00 95.14 236 A 1 
ATOM 1865 C C   . ALA A 1 236 ? -2.016  -1.822  16.232  1.00 94.82 236 A 1 
ATOM 1866 O O   . ALA A 1 236 ? -2.685  -1.470  17.202  1.00 92.90 236 A 1 
ATOM 1867 C CB  . ALA A 1 236 ? -3.238  -0.813  14.281  1.00 94.95 236 A 1 
ATOM 1868 N N   . ARG A 1 237 ? -1.352  -2.985  16.216  1.00 93.37 237 A 1 
ATOM 1869 C CA  . ARG A 1 237 ? -1.352  -3.930  17.345  1.00 92.28 237 A 1 
ATOM 1870 C C   . ARG A 1 237 ? -0.229  -3.657  18.349  1.00 90.67 237 A 1 
ATOM 1871 O O   . ARG A 1 237 ? -0.142  -4.371  19.350  1.00 87.36 237 A 1 
ATOM 1872 C CB  . ARG A 1 237 ? -1.298  -5.374  16.821  1.00 92.31 237 A 1 
ATOM 1873 C CG  . ARG A 1 237 ? -2.471  -5.717  15.880  1.00 91.56 237 A 1 
ATOM 1874 C CD  . ARG A 1 237 ? -2.386  -7.160  15.377  1.00 90.67 237 A 1 
ATOM 1875 N NE  . ARG A 1 237 ? -2.616  -8.156  16.450  1.00 88.93 237 A 1 
ATOM 1876 C CZ  . ARG A 1 237 ? -3.795  -8.603  16.876  1.00 89.60 237 A 1 
ATOM 1877 N NH1 . ARG A 1 237 ? -4.921  -8.216  16.360  1.00 82.23 237 A 1 
ATOM 1878 N NH2 . ARG A 1 237 ? -3.878  -9.454  17.846  1.00 83.04 237 A 1 
ATOM 1879 N N   . PHE A 1 238 ? 0.643   -2.675  18.085  1.00 90.69 238 A 1 
ATOM 1880 C CA  . PHE A 1 238 ? 1.809   -2.396  18.904  1.00 88.38 238 A 1 
ATOM 1881 C C   . PHE A 1 238 ? 2.166   -0.900  18.942  1.00 88.79 238 A 1 
ATOM 1882 O O   . PHE A 1 238 ? 2.260   -0.259  17.899  1.00 84.59 238 A 1 
ATOM 1883 C CB  . PHE A 1 238 ? 2.982   -3.225  18.374  1.00 84.22 238 A 1 
ATOM 1884 C CG  . PHE A 1 238 ? 4.221   -3.143  19.238  1.00 76.90 238 A 1 
ATOM 1885 C CD1 . PHE A 1 238 ? 5.255   -2.255  18.899  1.00 71.23 238 A 1 
ATOM 1886 C CD2 . PHE A 1 238 ? 4.324   -3.936  20.392  1.00 69.72 238 A 1 
ATOM 1887 C CE1 . PHE A 1 238 ? 6.390   -2.163  19.718  1.00 61.09 238 A 1 
ATOM 1888 C CE2 . PHE A 1 238 ? 5.465   -3.839  21.210  1.00 61.79 238 A 1 
ATOM 1889 C CZ  . PHE A 1 238 ? 6.501   -2.953  20.879  1.00 60.55 238 A 1 
ATOM 1890 N N   . GLY A 1 239 ? 2.405   -0.375  20.138  1.00 85.37 239 A 1 
ATOM 1891 C CA  . GLY A 1 239 ? 2.778   1.027   20.349  1.00 85.58 239 A 1 
ATOM 1892 C C   . GLY A 1 239 ? 1.656   2.030   20.056  1.00 88.11 239 A 1 
ATOM 1893 O O   . GLY A 1 239 ? 0.506   1.672   19.836  1.00 85.92 239 A 1 
ATOM 1894 N N   . ASP A 1 240 ? 2.025   3.310   20.043  1.00 90.52 240 A 1 
ATOM 1895 C CA  . ASP A 1 240 ? 1.078   4.425   19.885  1.00 91.20 240 A 1 
ATOM 1896 C C   . ASP A 1 240 ? 1.135   5.073   18.490  1.00 92.48 240 A 1 
ATOM 1897 O O   . ASP A 1 240 ? 0.480   6.098   18.242  1.00 90.49 240 A 1 
ATOM 1898 C CB  . ASP A 1 240 ? 1.327   5.474   20.978  1.00 88.61 240 A 1 
ATOM 1899 C CG  . ASP A 1 240 ? 1.057   4.964   22.387  1.00 84.50 240 A 1 
ATOM 1900 O OD1 . ASP A 1 240 ? 0.053   4.244   22.574  1.00 80.52 240 A 1 
ATOM 1901 O OD2 . ASP A 1 240 ? 1.837   5.345   23.290  1.00 80.04 240 A 1 
ATOM 1902 N N   . GLU A 1 241 ? 1.934   4.525   17.566  1.00 92.66 241 A 1 
ATOM 1903 C CA  . GLU A 1 241 ? 2.158   5.144   16.260  1.00 93.48 241 A 1 
ATOM 1904 C C   . GLU A 1 241 ? 0.856   5.287   15.468  1.00 94.10 241 A 1 
ATOM 1905 O O   . GLU A 1 241 ? 0.581   6.375   14.960  1.00 93.39 241 A 1 
ATOM 1906 C CB  . GLU A 1 241 ? 3.210   4.361   15.470  1.00 92.91 241 A 1 
ATOM 1907 C CG  . GLU A 1 241 ? 3.519   5.099   14.163  1.00 91.03 241 A 1 
ATOM 1908 C CD  . GLU A 1 241 ? 4.602   4.449   13.312  1.00 92.13 241 A 1 
ATOM 1909 O OE1 . GLU A 1 241 ? 5.034   5.132   12.356  1.00 87.56 241 A 1 
ATOM 1910 O OE2 . GLU A 1 241 ? 5.011   3.296   13.520  1.00 89.24 241 A 1 
ATOM 1911 N N   . TYR A 1 242 ? 0.024   4.238   15.427  1.00 94.69 242 A 1 
ATOM 1912 C CA  . TYR A 1 242 ? -1.265  4.256   14.736  1.00 95.21 242 A 1 
ATOM 1913 C C   . TYR A 1 242 ? -2.138  5.432   15.186  1.00 95.14 242 A 1 
ATOM 1914 O O   . TYR A 1 242 ? -2.525  6.273   14.372  1.00 94.39 242 A 1 
ATOM 1915 C CB  . TYR A 1 242 ? -1.963  2.908   14.967  1.00 95.43 242 A 1 
ATOM 1916 C CG  . TYR A 1 242 ? -3.358  2.845   14.400  1.00 95.86 242 A 1 
ATOM 1917 C CD1 . TYR A 1 242 ? -4.477  3.106   15.221  1.00 94.68 242 A 1 
ATOM 1918 C CD2 . TYR A 1 242 ? -3.560  2.531   13.035  1.00 94.93 242 A 1 
ATOM 1919 C CE1 . TYR A 1 242 ? -5.772  3.044   14.690  1.00 94.15 242 A 1 
ATOM 1920 C CE2 . TYR A 1 242 ? -4.857  2.469   12.510  1.00 94.22 242 A 1 
ATOM 1921 C CZ  . TYR A 1 242 ? -5.964  2.725   13.340  1.00 94.67 242 A 1 
ATOM 1922 O OH  . TYR A 1 242 ? -7.234  2.661   12.839  1.00 93.74 242 A 1 
ATOM 1923 N N   . LEU A 1 243 ? -2.374  5.572   16.500  1.00 94.59 243 A 1 
ATOM 1924 C CA  . LEU A 1 243 ? -3.201  6.652   17.054  1.00 93.61 243 A 1 
ATOM 1925 C C   . LEU A 1 243 ? -2.596  8.043   16.802  1.00 92.91 243 A 1 
ATOM 1926 O O   . LEU A 1 243 ? -3.330  9.015   16.636  1.00 91.39 243 A 1 
ATOM 1927 C CB  . LEU A 1 243 ? -3.374  6.436   18.564  1.00 93.10 243 A 1 
ATOM 1928 C CG  . LEU A 1 243 ? -4.193  5.194   18.958  1.00 89.45 243 A 1 
ATOM 1929 C CD1 . LEU A 1 243 ? -4.223  5.083   20.486  1.00 85.91 243 A 1 
ATOM 1930 C CD2 . LEU A 1 243 ? -5.644  5.276   18.468  1.00 86.20 243 A 1 
ATOM 1931 N N   . ASN A 1 244 ? -1.269  8.159   16.801  1.00 91.39 244 A 1 
ATOM 1932 C CA  . ASN A 1 244 ? -0.593  9.419   16.529  1.00 89.48 244 A 1 
ATOM 1933 C C   . ASN A 1 244 ? -0.681  9.805   15.043  1.00 89.27 244 A 1 
ATOM 1934 O O   . ASN A 1 244 ? -0.903  10.979  14.754  1.00 87.28 244 A 1 
ATOM 1935 C CB  . ASN A 1 244 ? 0.844   9.345   17.028  1.00 88.11 244 A 1 
ATOM 1936 C CG  . ASN A 1 244 ? 0.915   9.449   18.539  1.00 82.95 244 A 1 
ATOM 1937 O OD1 . ASN A 1 244 ? 0.215   10.243  19.172  1.00 76.20 244 A 1 
ATOM 1938 N ND2 . ASN A 1 244 ? 1.775   8.692   19.171  1.00 74.58 244 A 1 
ATOM 1939 N N   . LEU A 1 245 ? -0.563  8.844   14.133  1.00 87.59 245 A 1 
ATOM 1940 C CA  . LEU A 1 245 ? -0.612  9.097   12.695  1.00 84.92 245 A 1 
ATOM 1941 C C   . LEU A 1 245 ? -2.023  9.380   12.180  1.00 85.63 245 A 1 
ATOM 1942 O O   . LEU A 1 245 ? -2.164  10.167  11.249  1.00 84.32 245 A 1 
ATOM 1943 C CB  . LEU A 1 245 ? 0.056   7.945   11.939  1.00 82.19 245 A 1 
ATOM 1944 C CG  . LEU A 1 245 ? 1.584   7.935   12.094  1.00 71.93 245 A 1 
ATOM 1945 C CD1 . LEU A 1 245 ? 2.158   6.735   11.370  1.00 66.00 245 A 1 
ATOM 1946 C CD2 . LEU A 1 245 ? 2.255   9.184   11.493  1.00 67.75 245 A 1 
ATOM 1947 N N   . LEU A 1 246 ? -3.074  8.870   12.836  1.00 88.35 246 A 1 
ATOM 1948 C CA  . LEU A 1 246 ? -4.460  9.258   12.515  1.00 86.99 246 A 1 
ATOM 1949 C C   . LEU A 1 246 ? -4.701  10.776  12.610  1.00 86.80 246 A 1 
ATOM 1950 O O   . LEU A 1 246 ? -5.539  11.310  11.894  1.00 85.25 246 A 1 
ATOM 1951 C CB  . LEU A 1 246 ? -5.446  8.524   13.438  1.00 86.53 246 A 1 
ATOM 1952 C CG  . LEU A 1 246 ? -5.640  7.022   13.151  1.00 85.13 246 A 1 
ATOM 1953 C CD1 . LEU A 1 246 ? -6.677  6.476   14.128  1.00 81.24 246 A 1 
ATOM 1954 C CD2 . LEU A 1 246 ? -6.122  6.744   11.730  1.00 81.33 246 A 1 
ATOM 1955 N N   . LYS A 1 247 ? -3.927  11.497  13.426  1.00 87.42 247 A 1 
ATOM 1956 C CA  . LYS A 1 247 ? -3.998  12.973  13.528  1.00 85.45 247 A 1 
ATOM 1957 C C   . LYS A 1 247 ? -3.549  13.678  12.243  1.00 86.09 247 A 1 
ATOM 1958 O O   . LYS A 1 247 ? -3.944  14.816  12.013  1.00 83.60 247 A 1 
ATOM 1959 C CB  . LYS A 1 247 ? -3.136  13.466  14.698  1.00 84.86 247 A 1 
ATOM 1960 C CG  . LYS A 1 247 ? -3.575  12.891  16.047  1.00 84.37 247 A 1 
ATOM 1961 C CD  . LYS A 1 247 ? -2.530  13.206  17.134  1.00 80.92 247 A 1 
ATOM 1962 C CE  . LYS A 1 247 ? -2.924  12.501  18.430  1.00 77.48 247 A 1 
ATOM 1963 N NZ  . LYS A 1 247 ? -1.779  12.410  19.361  1.00 71.25 247 A 1 
ATOM 1964 N N   . HIS A 1 248 ? -2.737  13.006  11.440  1.00 87.20 248 A 1 
ATOM 1965 C CA  . HIS A 1 248 ? -2.221  13.485  10.149  1.00 85.19 248 A 1 
ATOM 1966 C C   . HIS A 1 248 ? -3.029  12.951  8.964   1.00 86.40 248 A 1 
ATOM 1967 O O   . HIS A 1 248 ? -2.826  13.377  7.831   1.00 83.46 248 A 1 
ATOM 1968 C CB  . HIS A 1 248 ? -0.747  13.086  10.031  1.00 84.17 248 A 1 
ATOM 1969 C CG  . HIS A 1 248 ? 0.121   13.763  11.066  1.00 83.96 248 A 1 
ATOM 1970 N ND1 . HIS A 1 248 ? 0.782   14.943  10.868  1.00 73.01 248 A 1 
ATOM 1971 C CD2 . HIS A 1 248 ? 0.350   13.377  12.360  1.00 73.99 248 A 1 
ATOM 1972 C CE1 . HIS A 1 248 ? 1.387   15.271  12.019  1.00 74.04 248 A 1 
ATOM 1973 N NE2 . HIS A 1 248 ? 1.158   14.343  12.969  1.00 76.14 248 A 1 
ATOM 1974 N N   . PHE A 1 249 ? -3.953  12.017  9.213   1.00 86.24 249 A 1 
ATOM 1975 C CA  . PHE A 1 249 ? -4.721  11.329  8.186   1.00 86.85 249 A 1 
ATOM 1976 C C   . PHE A 1 249 ? -6.144  11.890  8.092   1.00 88.47 249 A 1 
ATOM 1977 O O   . PHE A 1 249 ? -7.106  11.304  8.591   1.00 85.92 249 A 1 
ATOM 1978 C CB  . PHE A 1 249 ? -4.672  9.832   8.479   1.00 84.72 249 A 1 
ATOM 1979 C CG  . PHE A 1 249 ? -5.182  8.973   7.349   1.00 89.40 249 A 1 
ATOM 1980 C CD1 . PHE A 1 249 ? -6.115  7.953   7.616   1.00 84.72 249 A 1 
ATOM 1981 C CD2 . PHE A 1 249 ? -4.690  9.149   6.046   1.00 85.54 249 A 1 
ATOM 1982 C CE1 . PHE A 1 249 ? -6.519  7.093   6.592   1.00 81.22 249 A 1 
ATOM 1983 C CE2 . PHE A 1 249 ? -5.102  8.294   5.022   1.00 82.94 249 A 1 
ATOM 1984 C CZ  . PHE A 1 249 ? -6.006  7.257   5.295   1.00 83.66 249 A 1 
ATOM 1985 N N   . THR A 1 250 ? -6.281  13.074  7.500   1.00 91.09 250 A 1 
ATOM 1986 C CA  . THR A 1 250 ? -7.522  13.842  7.573   1.00 90.71 250 A 1 
ATOM 1987 C C   . THR A 1 250 ? -7.953  14.416  6.221   1.00 92.03 250 A 1 
ATOM 1988 O O   . THR A 1 250 ? -7.138  14.810  5.393   1.00 91.82 250 A 1 
ATOM 1989 C CB  . THR A 1 250 ? -7.437  14.975  8.618   1.00 88.12 250 A 1 
ATOM 1990 O OG1 . THR A 1 250 ? -6.462  15.930  8.281   1.00 85.62 250 A 1 
ATOM 1991 C CG2 . THR A 1 250 ? -7.102  14.469  10.024  1.00 84.04 250 A 1 
ATOM 1992 N N   . ILE A 1 251 ? -9.276  14.505  6.036   1.00 92.14 251 A 1 
ATOM 1993 C CA  . ILE A 1 251 ? -9.918  15.343  5.016   1.00 93.15 251 A 1 
ATOM 1994 C C   . ILE A 1 251 ? -10.756 16.388  5.767   1.00 93.17 251 A 1 
ATOM 1995 O O   . ILE A 1 251 ? -11.509 16.021  6.667   1.00 92.50 251 A 1 
ATOM 1996 C CB  . ILE A 1 251 ? -10.785 14.508  4.049   1.00 93.69 251 A 1 
ATOM 1997 C CG1 . ILE A 1 251 ? -9.950  13.441  3.307   1.00 92.32 251 A 1 
ATOM 1998 C CG2 . ILE A 1 251 ? -11.475 15.438  3.029   1.00 91.55 251 A 1 
ATOM 1999 C CD1 . ILE A 1 251 ? -10.797 12.430  2.519   1.00 91.97 251 A 1 
ATOM 2000 N N   . PRO A 1 252 ? -10.658 17.688  5.436   1.00 92.97 252 A 1 
ATOM 2001 C CA  . PRO A 1 252 ? -11.429 18.714  6.127   1.00 91.70 252 A 1 
ATOM 2002 C C   . PRO A 1 252 ? -12.942 18.438  6.130   1.00 92.47 252 A 1 
ATOM 2003 O O   . PRO A 1 252 ? -13.564 18.324  5.079   1.00 91.38 252 A 1 
ATOM 2004 C CB  . PRO A 1 252 ? -11.091 20.024  5.411   1.00 90.62 252 A 1 
ATOM 2005 C CG  . PRO A 1 252 ? -9.687  19.771  4.866   1.00 88.61 252 A 1 
ATOM 2006 C CD  . PRO A 1 252 ? -9.729  18.291  4.497   1.00 90.78 252 A 1 
ATOM 2007 N N   . ASN A 1 253 ? -13.550 18.408  7.324   1.00 93.02 253 A 1 
ATOM 2008 C CA  . ASN A 1 253 ? -14.978 18.135  7.553   1.00 93.16 253 A 1 
ATOM 2009 C C   . ASN A 1 253 ? -15.440 16.699  7.213   1.00 94.69 253 A 1 
ATOM 2010 O O   . ASN A 1 253 ? -16.630 16.499  6.983   1.00 92.84 253 A 1 
ATOM 2011 C CB  . ASN A 1 253 ? -15.878 19.188  6.874   1.00 91.10 253 A 1 
ATOM 2012 C CG  . ASN A 1 253 ? -15.390 20.604  7.029   1.00 86.41 253 A 1 
ATOM 2013 O OD1 . ASN A 1 253 ? -15.443 21.204  8.077   1.00 78.94 253 A 1 
ATOM 2014 N ND2 . ASN A 1 253 ? -14.902 21.201  5.966   1.00 78.15 253 A 1 
ATOM 2015 N N   . TYR A 1 254 ? -14.533 15.746  7.167   1.00 95.29 254 A 1 
ATOM 2016 C CA  . TYR A 1 254 ? -14.845 14.327  7.055   1.00 96.01 254 A 1 
ATOM 2017 C C   . TYR A 1 254 ? -14.466 13.602  8.345   1.00 95.63 254 A 1 
ATOM 2018 O O   . TYR A 1 254 ? -13.478 13.933  8.988   1.00 93.38 254 A 1 
ATOM 2019 C CB  . TYR A 1 254 ? -14.116 13.679  5.865   1.00 96.45 254 A 1 
ATOM 2020 C CG  . TYR A 1 254 ? -14.711 13.995  4.506   1.00 97.08 254 A 1 
ATOM 2021 C CD1 . TYR A 1 254 ? -15.294 12.968  3.740   1.00 95.82 254 A 1 
ATOM 2022 C CD2 . TYR A 1 254 ? -14.676 15.310  3.997   1.00 96.16 254 A 1 
ATOM 2023 C CE1 . TYR A 1 254 ? -15.833 13.247  2.473   1.00 95.43 254 A 1 
ATOM 2024 C CE2 . TYR A 1 254 ? -15.227 15.594  2.735   1.00 95.92 254 A 1 
ATOM 2025 C CZ  . TYR A 1 254 ? -15.805 14.563  1.977   1.00 96.90 254 A 1 
ATOM 2026 O OH  . TYR A 1 254 ? -16.338 14.842  0.750   1.00 96.47 254 A 1 
ATOM 2027 N N   . GLU A 1 255 ? -15.262 12.583  8.685   1.00 95.77 255 A 1 
ATOM 2028 C CA  . GLU A 1 255 ? -14.914 11.588  9.688   1.00 95.58 255 A 1 
ATOM 2029 C C   . GLU A 1 255 ? -14.327 10.355  8.997   1.00 96.45 255 A 1 
ATOM 2030 O O   . GLU A 1 255 ? -14.747 9.993   7.899   1.00 96.04 255 A 1 
ATOM 2031 C CB  . GLU A 1 255 ? -16.132 11.227  10.539  1.00 94.50 255 A 1 
ATOM 2032 C CG  . GLU A 1 255 ? -16.622 12.435  11.358  1.00 86.09 255 A 1 
ATOM 2033 C CD  . GLU A 1 255 ? -17.739 12.093  12.352  1.00 79.49 255 A 1 
ATOM 2034 O OE1 . GLU A 1 255 ? -18.061 12.992  13.159  1.00 69.72 255 A 1 
ATOM 2035 O OE2 . GLU A 1 255 ? -18.233 10.946  12.343  1.00 69.98 255 A 1 
ATOM 2036 N N   . SER A 1 256 ? -13.344 9.730   9.628   1.00 96.35 256 A 1 
ATOM 2037 C CA  . SER A 1 256 ? -12.703 8.516   9.130   1.00 96.12 256 A 1 
ATOM 2038 C C   . SER A 1 256 ? -13.042 7.315   10.005  1.00 96.45 256 A 1 
ATOM 2039 O O   . SER A 1 256 ? -12.980 7.407   11.230  1.00 95.56 256 A 1 
ATOM 2040 C CB  . SER A 1 256 ? -11.188 8.679   9.048   1.00 94.76 256 A 1 
ATOM 2041 O OG  . SER A 1 256 ? -10.637 8.889   10.333  1.00 90.62 256 A 1 
ATOM 2042 N N   . VAL A 1 257 ? -13.299 6.176   9.369   1.00 96.80 257 A 1 
ATOM 2043 C CA  . VAL A 1 257 ? -13.520 4.887   10.036  1.00 97.03 257 A 1 
ATOM 2044 C C   . VAL A 1 257 ? -12.534 3.869   9.481   1.00 97.54 257 A 1 
ATOM 2045 O O   . VAL A 1 257 ? -12.489 3.652   8.271   1.00 97.13 257 A 1 
ATOM 2046 C CB  . VAL A 1 257 ? -14.979 4.417   9.862   1.00 95.94 257 A 1 
ATOM 2047 C CG1 . VAL A 1 257 ? -15.220 3.093   10.580  1.00 88.65 257 A 1 
ATOM 2048 C CG2 . VAL A 1 257 ? -15.969 5.443   10.435  1.00 88.85 257 A 1 
ATOM 2049 N N   . ASP A 1 258 ? -11.782 3.222   10.364  1.00 97.53 258 A 1 
ATOM 2050 C CA  . ASP A 1 258 ? -11.073 1.983   10.044  1.00 97.62 258 A 1 
ATOM 2051 C C   . ASP A 1 258 ? -12.106 0.853   9.979   1.00 97.81 258 A 1 
ATOM 2052 O O   . ASP A 1 258 ? -12.678 0.438   10.995  1.00 97.53 258 A 1 
ATOM 2053 C CB  . ASP A 1 258 ? -9.980  1.724   11.089  1.00 97.33 258 A 1 
ATOM 2054 C CG  . ASP A 1 258 ? -9.143  0.470   10.809  1.00 97.07 258 A 1 
ATOM 2055 O OD1 . ASP A 1 258 ? -9.663  -0.490  10.187  1.00 95.77 258 A 1 
ATOM 2056 O OD2 . ASP A 1 258 ? -7.984  0.463   11.277  1.00 95.03 258 A 1 
ATOM 2057 N N   . THR A 1 259 ? -12.396 0.391   8.771   1.00 98.09 259 A 1 
ATOM 2058 C CA  . THR A 1 259 ? -13.484 -0.548  8.511   1.00 98.21 259 A 1 
ATOM 2059 C C   . THR A 1 259 ? -13.180 -1.945  9.053   1.00 98.29 259 A 1 
ATOM 2060 O O   . THR A 1 259 ? -14.080 -2.626  9.524   1.00 97.99 259 A 1 
ATOM 2061 C CB  . THR A 1 259 ? -13.821 -0.618  7.018   1.00 98.23 259 A 1 
ATOM 2062 O OG1 . THR A 1 259 ? -12.744 -1.124  6.277   1.00 96.70 259 A 1 
ATOM 2063 C CG2 . THR A 1 259 ? -14.192 0.741   6.419   1.00 96.34 259 A 1 
ATOM 2064 N N   . LEU A 1 260 ? -11.915 -2.361  9.045   1.00 98.20 260 A 1 
ATOM 2065 C CA  . LEU A 1 260 ? -11.479 -3.645  9.586   1.00 98.12 260 A 1 
ATOM 2066 C C   . LEU A 1 260 ? -11.582 -3.657  11.109  1.00 98.16 260 A 1 
ATOM 2067 O O   . LEU A 1 260 ? -12.195 -4.566  11.666  1.00 97.80 260 A 1 
ATOM 2068 C CB  . LEU A 1 260 ? -10.040 -3.942  9.136   1.00 98.17 260 A 1 
ATOM 2069 C CG  . LEU A 1 260 ? -9.896  -4.244  7.635   1.00 97.39 260 A 1 
ATOM 2070 C CD1 . LEU A 1 260 ? -8.426  -4.177  7.248   1.00 96.25 260 A 1 
ATOM 2071 C CD2 . LEU A 1 260 ? -10.422 -5.640  7.289   1.00 96.06 260 A 1 
ATOM 2072 N N   . LEU A 1 261 ? -11.069 -2.627  11.781  1.00 97.85 261 A 1 
ATOM 2073 C CA  . LEU A 1 261 ? -11.221 -2.481  13.231  1.00 97.45 261 A 1 
ATOM 2074 C C   . LEU A 1 261 ? -12.696 -2.499  13.632  1.00 97.50 261 A 1 
ATOM 2075 O O   . LEU A 1 261 ? -13.067 -3.147  14.605  1.00 97.09 261 A 1 
ATOM 2076 C CB  . LEU A 1 261 ? -10.550 -1.162  13.670  1.00 96.91 261 A 1 
ATOM 2077 C CG  . LEU A 1 261 ? -10.765 -0.815  15.161  1.00 96.01 261 A 1 
ATOM 2078 C CD1 . LEU A 1 261 ? -10.187 -1.875  16.096  1.00 94.63 261 A 1 
ATOM 2079 C CD2 . LEU A 1 261 ? -10.107 0.529   15.481  1.00 94.39 261 A 1 
ATOM 2080 N N   . LYS A 1 262 ? -13.552 -1.808  12.873  1.00 97.88 262 A 1 
ATOM 2081 C CA  . LYS A 1 262 ? -14.979 -1.732  13.162  1.00 97.72 262 A 1 
ATOM 2082 C C   . LYS A 1 262 ? -15.681 -3.080  13.042  1.00 97.96 262 A 1 
ATOM 2083 O O   . LYS A 1 262 ? -16.503 -3.399  13.893  1.00 97.38 262 A 1 
ATOM 2084 C CB  . LYS A 1 262 ? -15.611 -0.673  12.257  1.00 97.24 262 A 1 
ATOM 2085 C CG  . LYS A 1 262 ? -17.095 -0.413  12.565  1.00 93.26 262 A 1 
ATOM 2086 C CD  . LYS A 1 262 ? -17.291 0.181   13.963  1.00 86.62 262 A 1 
ATOM 2087 C CE  . LYS A 1 262 ? -18.771 0.532   14.150  1.00 81.07 262 A 1 
ATOM 2088 N NZ  . LYS A 1 262 ? -18.974 1.203   15.458  1.00 70.31 262 A 1 
ATOM 2089 N N   . ASP A 1 263 ? -15.378 -3.858  11.998  1.00 97.70 263 A 1 
ATOM 2090 C CA  . ASP A 1 263 ? -16.031 -5.148  11.733  1.00 97.79 263 A 1 
ATOM 2091 C C   . ASP A 1 263 ? -15.491 -6.280  12.614  1.00 97.98 263 A 1 
ATOM 2092 O O   . ASP A 1 263 ? -16.242 -7.167  13.002  1.00 96.71 263 A 1 
ATOM 2093 C CB  . ASP A 1 263 ? -15.901 -5.489  10.240  1.00 97.50 263 A 1 
ATOM 2094 C CG  . ASP A 1 263 ? -16.910 -4.761  9.334   1.00 96.84 263 A 1 
ATOM 2095 O OD1 . ASP A 1 263 ? -17.909 -4.201  9.842   1.00 93.14 263 A 1 
ATOM 2096 O OD2 . ASP A 1 263 ? -16.736 -4.827  8.094   1.00 93.19 263 A 1 
ATOM 2097 N N   . TYR A 1 264 ? -14.205 -6.254  12.972  1.00 98.04 264 A 1 
ATOM 2098 C CA  . TYR A 1 264 ? -13.588 -7.275  13.828  1.00 97.83 264 A 1 
ATOM 2099 C C   . TYR A 1 264 ? -13.671 -6.954  15.325  1.00 97.70 264 A 1 
ATOM 2100 O O   . TYR A 1 264 ? -13.573 -7.861  16.150  1.00 95.47 264 A 1 
ATOM 2101 C CB  . TYR A 1 264 ? -12.128 -7.493  13.402  1.00 97.61 264 A 1 
ATOM 2102 C CG  . TYR A 1 264 ? -11.980 -8.352  12.152  1.00 97.93 264 A 1 
ATOM 2103 C CD1 . TYR A 1 264 ? -11.701 -9.721  12.287  1.00 96.88 264 A 1 
ATOM 2104 C CD2 . TYR A 1 264 ? -12.136 -7.788  10.882  1.00 97.27 264 A 1 
ATOM 2105 C CE1 . TYR A 1 264 ? -11.568 -10.529 11.143  1.00 96.52 264 A 1 
ATOM 2106 C CE2 . TYR A 1 264 ? -12.016 -8.592  9.729   1.00 96.88 264 A 1 
ATOM 2107 C CZ  . TYR A 1 264 ? -11.727 -9.963  9.855   1.00 97.33 264 A 1 
ATOM 2108 O OH  . TYR A 1 264 ? -11.603 -10.737 8.751   1.00 96.41 264 A 1 
ATOM 2109 N N   . GLY A 1 265 ? -13.833 -5.680  15.698  1.00 97.49 265 A 1 
ATOM 2110 C CA  . GLY A 1 265 ? -13.733 -5.220  17.087  1.00 97.03 265 A 1 
ATOM 2111 C C   . GLY A 1 265 ? -12.294 -5.137  17.623  1.00 97.13 265 A 1 
ATOM 2112 O O   . GLY A 1 265 ? -12.085 -4.698  18.746  1.00 95.64 265 A 1 
ATOM 2113 N N   . GLU A 1 266 ? -11.311 -5.541  16.814  1.00 97.08 266 A 1 
ATOM 2114 C CA  . GLU A 1 266 ? -9.877  -5.419  17.058  1.00 96.83 266 A 1 
ATOM 2115 C C   . GLU A 1 266 ? -9.140  -5.276  15.720  1.00 97.33 266 A 1 
ATOM 2116 O O   . GLU A 1 266 ? -9.714  -5.560  14.662  1.00 96.75 266 A 1 
ATOM 2117 C CB  . GLU A 1 266 ? -9.336  -6.634  17.836  1.00 95.28 266 A 1 
ATOM 2118 C CG  . GLU A 1 266 ? -9.420  -7.980  17.083  1.00 92.04 266 A 1 
ATOM 2119 C CD  . GLU A 1 266 ? -8.675  -9.121  17.805  1.00 91.36 266 A 1 
ATOM 2120 O OE1 . GLU A 1 266 ? -9.083  -10.285 17.629  1.00 83.31 266 A 1 
ATOM 2121 O OE2 . GLU A 1 266 ? -7.636  -8.850  18.454  1.00 85.34 266 A 1 
ATOM 2122 N N   . HIS A 1 267 ? -7.874  -4.870  15.727  1.00 97.51 267 A 1 
ATOM 2123 C CA  . HIS A 1 267 ? -7.055  -4.858  14.510  1.00 97.30 267 A 1 
ATOM 2124 C C   . HIS A 1 267 ? -6.687  -6.293  14.099  1.00 97.10 267 A 1 
ATOM 2125 O O   . HIS A 1 267 ? -5.929  -6.950  14.831  1.00 96.29 267 A 1 
ATOM 2126 C CB  . HIS A 1 267 ? -5.814  -3.994  14.726  1.00 96.79 267 A 1 
ATOM 2127 C CG  . HIS A 1 267 ? -6.141  -2.533  14.863  1.00 95.88 267 A 1 
ATOM 2128 N ND1 . HIS A 1 267 ? -6.559  -1.703  13.857  1.00 88.51 267 A 1 
ATOM 2129 C CD2 . HIS A 1 267 ? -6.062  -1.788  16.011  1.00 89.19 267 A 1 
ATOM 2130 C CE1 . HIS A 1 267 ? -6.732  -0.477  14.386  1.00 89.85 267 A 1 
ATOM 2131 N NE2 . HIS A 1 267 ? -6.437  -0.481  15.692  1.00 90.57 267 A 1 
ATOM 2132 N N   . PRO A 1 268 ? -7.197  -6.815  12.959  1.00 97.66 268 A 1 
ATOM 2133 C CA  . PRO A 1 268 ? -6.881  -8.163  12.522  1.00 97.55 268 A 1 
ATOM 2134 C C   . PRO A 1 268 ? -5.427  -8.277  12.056  1.00 97.45 268 A 1 
ATOM 2135 O O   . PRO A 1 268 ? -4.800  -7.294  11.675  1.00 96.75 268 A 1 
ATOM 2136 C CB  . PRO A 1 268 ? -7.879  -8.470  11.407  1.00 97.35 268 A 1 
ATOM 2137 C CG  . PRO A 1 268 ? -8.111  -7.088  10.785  1.00 96.94 268 A 1 
ATOM 2138 C CD  . PRO A 1 268 ? -8.062  -6.161  11.992  1.00 97.91 268 A 1 
ATOM 2139 N N   . ILE A 1 269 ? -4.886  -9.495  12.067  1.00 96.62 269 A 1 
ATOM 2140 C CA  . ILE A 1 269 ? -3.525  -9.756  11.573  1.00 96.30 269 A 1 
ATOM 2141 C C   . ILE A 1 269 ? -3.535  -9.664  10.047  1.00 96.75 269 A 1 
ATOM 2142 O O   . ILE A 1 269 ? -4.340  -10.340 9.407   1.00 96.50 269 A 1 
ATOM 2143 C CB  . ILE A 1 269 ? -3.027  -11.139 12.039  1.00 95.33 269 A 1 
ATOM 2144 C CG1 . ILE A 1 269 ? -3.019  -11.241 13.583  1.00 93.03 269 A 1 
ATOM 2145 C CG2 . ILE A 1 269 ? -1.615  -11.428 11.475  1.00 93.34 269 A 1 
ATOM 2146 C CD1 . ILE A 1 269 ? -2.910  -12.685 14.095  1.00 87.79 269 A 1 
ATOM 2147 N N   . THR A 1 270 ? -2.618  -8.887  9.476   1.00 96.27 270 A 1 
ATOM 2148 C CA  . THR A 1 270 ? -2.415  -8.788  8.028   1.00 96.52 270 A 1 
ATOM 2149 C C   . THR A 1 270 ? -0.999  -9.167  7.609   1.00 96.38 270 A 1 
ATOM 2150 O O   . THR A 1 270 ? -0.794  -9.536  6.460   1.00 96.06 270 A 1 
ATOM 2151 C CB  . THR A 1 270 ? -2.770  -7.400  7.490   1.00 96.96 270 A 1 
ATOM 2152 O OG1 . THR A 1 270 ? -1.894  -6.439  8.014   1.00 96.41 270 A 1 
ATOM 2153 C CG2 . THR A 1 270 ? -4.202  -6.999  7.855   1.00 96.13 270 A 1 
ATOM 2154 N N   . PHE A 1 271 ? -0.026  -9.171  8.527   1.00 95.83 271 A 1 
ATOM 2155 C CA  . PHE A 1 271 ? 1.373   -9.490  8.252   1.00 95.26 271 A 1 
ATOM 2156 C C   . PHE A 1 271 ? 2.055   -10.235 9.406   1.00 94.53 271 A 1 
ATOM 2157 O O   . PHE A 1 271 ? 1.700   -10.072 10.582  1.00 92.46 271 A 1 
ATOM 2158 C CB  . PHE A 1 271 ? 2.109   -8.180  7.948   1.00 94.66 271 A 1 
ATOM 2159 C CG  . PHE A 1 271 ? 3.579   -8.352  7.637   1.00 94.45 271 A 1 
ATOM 2160 C CD1 . PHE A 1 271 ? 4.538   -8.134  8.638   1.00 92.88 271 A 1 
ATOM 2161 C CD2 . PHE A 1 271 ? 3.985   -8.734  6.351   1.00 93.04 271 A 1 
ATOM 2162 C CE1 . PHE A 1 271 ? 5.904   -8.281  8.339   1.00 91.58 271 A 1 
ATOM 2163 C CE2 . PHE A 1 271 ? 5.347   -8.880  6.057   1.00 91.82 271 A 1 
ATOM 2164 C CZ  . PHE A 1 271 ? 6.317   -8.652  7.048   1.00 91.76 271 A 1 
ATOM 2165 N N   . GLY A 1 272 ? 3.083   -11.019 9.084   1.00 91.47 272 A 1 
ATOM 2166 C CA  . GLY A 1 272 ? 3.892   -11.719 10.082  1.00 89.31 272 A 1 
ATOM 2167 C C   . GLY A 1 272 ? 3.146   -12.863 10.765  1.00 88.28 272 A 1 
ATOM 2168 O O   . GLY A 1 272 ? 3.286   -13.074 11.972  1.00 83.14 272 A 1 
ATOM 2169 N N   . ASN A 1 273 ? 2.345   -13.604 9.979   1.00 84.98 273 A 1 
ATOM 2170 C CA  . ASN A 1 273 ? 1.569   -14.743 10.451  1.00 80.64 273 A 1 
ATOM 2171 C C   . ASN A 1 273 ? 2.454   -15.850 11.057  1.00 79.64 273 A 1 
ATOM 2172 O O   . ASN A 1 273 ? 3.599   -16.069 10.675  1.00 74.40 273 A 1 
ATOM 2173 C CB  . ASN A 1 273 ? 0.704   -15.272 9.292   1.00 74.70 273 A 1 
ATOM 2174 C CG  . ASN A 1 273 ? -0.153  -16.469 9.664   1.00 69.22 273 A 1 
ATOM 2175 O OD1 . ASN A 1 273 ? -0.497  -16.697 10.814  1.00 63.44 273 A 1 
ATOM 2176 N ND2 . ASN A 1 273 ? -0.463  -17.318 8.730   1.00 63.56 273 A 1 
ATOM 2177 N N   . MET A 1 274 ? 1.885   -16.610 11.998  1.00 74.99 274 A 1 
ATOM 2178 C CA  . MET A 1 274 ? 2.570   -17.696 12.706  1.00 70.28 274 A 1 
ATOM 2179 C C   . MET A 1 274 ? 2.890   -18.921 11.837  1.00 73.70 274 A 1 
ATOM 2180 O O   . MET A 1 274 ? 3.793   -19.683 12.192  1.00 65.54 274 A 1 
ATOM 2181 C CB  . MET A 1 274 ? 1.735   -18.127 13.919  1.00 61.16 274 A 1 
ATOM 2182 C CG  . MET A 1 274 ? 1.586   -17.007 14.951  1.00 57.17 274 A 1 
ATOM 2183 S SD  . MET A 1 274 ? 0.966   -17.576 16.555  1.00 47.03 274 A 1 
ATOM 2184 C CE  . MET A 1 274 ? 0.871   -15.996 17.416  1.00 42.26 274 A 1 
ATOM 2185 N N   . GLU A 1 275 ? 2.158   -19.116 10.735  1.00 82.11 275 A 1 
ATOM 2186 C CA  . GLU A 1 275 ? 2.219   -20.322 9.904   1.00 81.80 275 A 1 
ATOM 2187 C C   . GLU A 1 275 ? 3.105   -20.173 8.663   1.00 80.82 275 A 1 
ATOM 2188 O O   . GLU A 1 275 ? 3.564   -21.186 8.133   1.00 73.10 275 A 1 
ATOM 2189 C CB  . GLU A 1 275 ? 0.805   -20.724 9.474   1.00 77.89 275 A 1 
ATOM 2190 C CG  . GLU A 1 275 ? -0.105  -21.104 10.648  1.00 71.46 275 A 1 
ATOM 2191 C CD  . GLU A 1 275 ? -1.522  -21.508 10.196  1.00 69.38 275 A 1 
ATOM 2192 O OE1 . GLU A 1 275 ? -2.372  -21.767 11.079  1.00 63.81 275 A 1 
ATOM 2193 O OE2 . GLU A 1 275 ? -1.786  -21.553 8.965   1.00 65.87 275 A 1 
ATOM 2194 N N   . ASP A 1 276 ? 3.357   -18.953 8.179   1.00 78.63 276 A 1 
ATOM 2195 C CA  . ASP A 1 276 ? 4.166   -18.769 6.983   1.00 75.96 276 A 1 
ATOM 2196 C C   . ASP A 1 276 ? 5.662   -18.730 7.317   1.00 77.24 276 A 1 
ATOM 2197 O O   . ASP A 1 276 ? 6.155   -17.864 8.032   1.00 74.91 276 A 1 
ATOM 2198 C CB  . ASP A 1 276 ? 3.746   -17.543 6.168   1.00 71.43 276 A 1 
ATOM 2199 C CG  . ASP A 1 276 ? 4.547   -17.446 4.859   1.00 67.27 276 A 1 
ATOM 2200 O OD1 . ASP A 1 276 ? 5.150   -18.467 4.427   1.00 63.86 276 A 1 
ATOM 2201 O OD2 . ASP A 1 276 ? 4.617   -16.343 4.291   1.00 63.00 276 A 1 
ATOM 2202 N N   . VAL A 1 277 ? 6.381   -19.703 6.764   1.00 79.69 277 A 1 
ATOM 2203 C CA  . VAL A 1 277 ? 7.839   -19.818 6.892   1.00 77.82 277 A 1 
ATOM 2204 C C   . VAL A 1 277 ? 8.561   -19.766 5.552   1.00 81.76 277 A 1 
ATOM 2205 O O   . VAL A 1 277 ? 9.781   -19.907 5.501   1.00 77.03 277 A 1 
ATOM 2206 C CB  . VAL A 1 277 ? 8.214   -21.090 7.681   1.00 71.06 277 A 1 
ATOM 2207 C CG1 . VAL A 1 277 ? 7.641   -21.058 9.108   1.00 64.88 277 A 1 
ATOM 2208 C CG2 . VAL A 1 277 ? 7.750   -22.369 6.986   1.00 67.15 277 A 1 
ATOM 2209 N N   . THR A 1 278 ? 7.825   -19.596 4.450   1.00 84.76 278 A 1 
ATOM 2210 C CA  . THR A 1 278 ? 8.365   -19.680 3.086   1.00 86.14 278 A 1 
ATOM 2211 C C   . THR A 1 278 ? 8.622   -18.297 2.499   1.00 87.68 278 A 1 
ATOM 2212 O O   . THR A 1 278 ? 9.718   -18.049 1.999   1.00 85.61 278 A 1 
ATOM 2213 C CB  . THR A 1 278 ? 7.422   -20.476 2.173   1.00 84.13 278 A 1 
ATOM 2214 O OG1 . THR A 1 278 ? 7.162   -21.745 2.729   1.00 76.49 278 A 1 
ATOM 2215 C CG2 . THR A 1 278 ? 8.030   -20.713 0.789   1.00 76.80 278 A 1 
ATOM 2216 N N   . LEU A 1 279 ? 7.626   -17.421 2.542   1.00 88.11 279 A 1 
ATOM 2217 C CA  . LEU A 1 279 ? 7.711   -16.077 1.971   1.00 89.12 279 A 1 
ATOM 2218 C C   . LEU A 1 279 ? 8.126   -15.054 3.022   1.00 89.17 279 A 1 
ATOM 2219 O O   . LEU A 1 279 ? 9.069   -14.299 2.782   1.00 87.26 279 A 1 
ATOM 2220 C CB  . LEU A 1 279 ? 6.378   -15.700 1.301   1.00 89.28 279 A 1 
ATOM 2221 C CG  . LEU A 1 279 ? 5.957   -16.633 0.155   1.00 89.62 279 A 1 
ATOM 2222 C CD1 . LEU A 1 279 ? 4.617   -16.174 -0.423  1.00 88.09 279 A 1 
ATOM 2223 C CD2 . LEU A 1 279 ? 6.973   -16.665 -0.993  1.00 88.59 279 A 1 
ATOM 2224 N N   . THR A 1 280 ? 7.492   -15.073 4.197   1.00 88.38 280 A 1 
ATOM 2225 C CA  . THR A 1 280 ? 7.851   -14.162 5.282   1.00 87.39 280 A 1 
ATOM 2226 C C   . THR A 1 280 ? 9.303   -14.378 5.714   1.00 87.33 280 A 1 
ATOM 2227 O O   . THR A 1 280 ? 9.713   -15.480 6.084   1.00 86.50 280 A 1 
ATOM 2228 C CB  . THR A 1 280 ? 6.911   -14.316 6.488   1.00 85.83 280 A 1 
ATOM 2229 O OG1 . THR A 1 280 ? 5.580   -14.120 6.108   1.00 81.35 280 A 1 
ATOM 2230 C CG2 . THR A 1 280 ? 7.196   -13.288 7.581   1.00 81.55 280 A 1 
ATOM 2231 N N   . GLU A 1 281 ? 10.091  -13.310 5.679   1.00 86.64 281 A 1 
ATOM 2232 C CA  . GLU A 1 281 ? 11.484  -13.352 6.121   1.00 85.44 281 A 1 
ATOM 2233 C C   . GLU A 1 281 ? 11.598  -13.820 7.585   1.00 85.66 281 A 1 
ATOM 2234 O O   . GLU A 1 281 ? 10.773  -13.434 8.411   1.00 84.18 281 A 1 
ATOM 2235 C CB  . GLU A 1 281 ? 12.147  -11.980 5.934   1.00 83.37 281 A 1 
ATOM 2236 C CG  . GLU A 1 281 ? 12.358  -11.576 4.460   1.00 79.02 281 A 1 
ATOM 2237 C CD  . GLU A 1 281 ? 13.351  -12.469 3.706   1.00 75.58 281 A 1 
ATOM 2238 O OE1 . GLU A 1 281 ? 13.332  -12.443 2.452   1.00 68.80 281 A 1 
ATOM 2239 O OE2 . GLU A 1 281 ? 14.126  -13.214 4.334   1.00 67.97 281 A 1 
ATOM 2240 N N   . PRO A 1 282 ? 12.630  -14.615 7.953   1.00 85.01 282 A 1 
ATOM 2241 C CA  . PRO A 1 282 ? 12.703  -15.246 9.271   1.00 83.99 282 A 1 
ATOM 2242 C C   . PRO A 1 282 ? 12.545  -14.286 10.458  1.00 84.84 282 A 1 
ATOM 2243 O O   . PRO A 1 282 ? 11.995  -14.666 11.486  1.00 82.30 282 A 1 
ATOM 2244 C CB  . PRO A 1 282 ? 14.068  -15.933 9.312   1.00 81.47 282 A 1 
ATOM 2245 C CG  . PRO A 1 282 ? 14.316  -16.286 7.851   1.00 81.11 282 A 1 
ATOM 2246 C CD  . PRO A 1 282 ? 13.692  -15.113 7.095   1.00 84.59 282 A 1 
ATOM 2247 N N   . TYR A 1 283 ? 13.018  -13.053 10.322  1.00 84.83 283 A 1 
ATOM 2248 C CA  . TYR A 1 283 ? 12.960  -12.031 11.363  1.00 83.68 283 A 1 
ATOM 2249 C C   . TYR A 1 283 ? 11.587  -11.331 11.481  1.00 85.37 283 A 1 
ATOM 2250 O O   . TYR A 1 283 ? 11.343  -10.681 12.490  1.00 83.20 283 A 1 
ATOM 2251 C CB  . TYR A 1 283 ? 14.102  -11.044 11.140  1.00 80.49 283 A 1 
ATOM 2252 C CG  . TYR A 1 283 ? 14.261  -10.548 9.712   1.00 73.89 283 A 1 
ATOM 2253 C CD1 . TYR A 1 283 ? 15.262  -11.094 8.891   1.00 71.08 283 A 1 
ATOM 2254 C CD2 . TYR A 1 283 ? 13.406  -9.557  9.217   1.00 70.76 283 A 1 
ATOM 2255 C CE1 . TYR A 1 283 ? 15.422  -10.631 7.571   1.00 63.28 283 A 1 
ATOM 2256 C CE2 . TYR A 1 283 ? 13.562  -9.093  7.893   1.00 63.55 283 A 1 
ATOM 2257 C CZ  . TYR A 1 283 ? 14.572  -9.629  7.071   1.00 62.93 283 A 1 
ATOM 2258 O OH  . TYR A 1 283 ? 14.713  -9.183  5.799   1.00 58.94 283 A 1 
ATOM 2259 N N   . PHE A 1 284 ? 10.701  -11.489 10.493  1.00 86.56 284 A 1 
ATOM 2260 C CA  . PHE A 1 284 ? 9.324   -11.008 10.548  1.00 87.74 284 A 1 
ATOM 2261 C C   . PHE A 1 284 ? 8.310   -12.103 10.890  1.00 88.66 284 A 1 
ATOM 2262 O O   . PHE A 1 284 ? 7.158   -11.796 11.175  1.00 87.54 284 A 1 
ATOM 2263 C CB  . PHE A 1 284 ? 8.956   -10.337 9.218   1.00 86.90 284 A 1 
ATOM 2264 C CG  . PHE A 1 284 ? 9.557   -8.961  9.016   1.00 86.32 284 A 1 
ATOM 2265 C CD1 . PHE A 1 284 ? 9.288   -7.935  9.935   1.00 84.64 284 A 1 
ATOM 2266 C CD2 . PHE A 1 284 ? 10.344  -8.695  7.888   1.00 85.24 284 A 1 
ATOM 2267 C CE1 . PHE A 1 284 ? 9.805   -6.644  9.726   1.00 82.28 284 A 1 
ATOM 2268 C CE2 . PHE A 1 284 ? 10.863  -7.405  7.679   1.00 82.60 284 A 1 
ATOM 2269 C CZ  . PHE A 1 284 ? 10.594  -6.378  8.599   1.00 82.91 284 A 1 
ATOM 2270 N N   . GLN A 1 285 ? 8.723   -13.375 10.897  1.00 87.67 285 A 1 
ATOM 2271 C CA  . GLN A 1 285 ? 7.842   -14.474 11.278  1.00 86.35 285 A 1 
ATOM 2272 C C   . GLN A 1 285 ? 7.322   -14.280 12.706  1.00 85.72 285 A 1 
ATOM 2273 O O   . GLN A 1 285 ? 8.073   -13.945 13.625  1.00 83.50 285 A 1 
ATOM 2274 C CB  . GLN A 1 285 ? 8.564   -15.821 11.151  1.00 85.82 285 A 1 
ATOM 2275 C CG  . GLN A 1 285 ? 8.862   -16.157 9.682   1.00 84.55 285 A 1 
ATOM 2276 C CD  . GLN A 1 285 ? 9.689   -17.419 9.514   1.00 82.61 285 A 1 
ATOM 2277 O OE1 . GLN A 1 285 ? 9.895   -18.217 10.423  1.00 77.83 285 A 1 
ATOM 2278 N NE2 . GLN A 1 285 ? 10.203  -17.646 8.330   1.00 74.81 285 A 1 
ATOM 2279 N N   . LYS A 1 286 ? 6.031   -14.534 12.900  1.00 88.29 286 A 1 
ATOM 2280 C CA  . LYS A 1 286 ? 5.354   -14.462 14.205  1.00 88.09 286 A 1 
ATOM 2281 C C   . LYS A 1 286 ? 5.368   -13.073 14.855  1.00 89.25 286 A 1 
ATOM 2282 O O   . LYS A 1 286 ? 5.177   -12.969 16.068  1.00 86.23 286 A 1 
ATOM 2283 C CB  . LYS A 1 286 ? 5.883   -15.550 15.157  1.00 86.10 286 A 1 
ATOM 2284 C CG  . LYS A 1 286 ? 5.879   -16.935 14.518  1.00 83.40 286 A 1 
ATOM 2285 C CD  . LYS A 1 286 ? 6.442   -17.977 15.481  1.00 77.56 286 A 1 
ATOM 2286 C CE  . LYS A 1 286 ? 6.427   -19.326 14.763  1.00 73.35 286 A 1 
ATOM 2287 N NZ  . LYS A 1 286 ? 6.960   -20.411 15.616  1.00 62.69 286 A 1 
ATOM 2288 N N   . THR A 1 287 ? 5.572   -12.011 14.082  1.00 89.55 287 A 1 
ATOM 2289 C CA  . THR A 1 287 ? 5.480   -10.636 14.587  1.00 89.55 287 A 1 
ATOM 2290 C C   . THR A 1 287 ? 4.043   -10.160 14.756  1.00 90.29 287 A 1 
ATOM 2291 O O   . THR A 1 287 ? 3.816   -9.241  15.536  1.00 89.36 287 A 1 
ATOM 2292 C CB  . THR A 1 287 ? 6.256   -9.646  13.711  1.00 89.31 287 A 1 
ATOM 2293 O OG1 . THR A 1 287 ? 5.800   -9.700  12.381  1.00 88.04 287 A 1 
ATOM 2294 C CG2 . THR A 1 287 ? 7.759   -9.930  13.717  1.00 87.62 287 A 1 
ATOM 2295 N N   . VAL A 1 288 ? 3.063   -10.819 14.090  1.00 91.79 288 A 1 
ATOM 2296 C CA  . VAL A 1 288 ? 1.617   -10.648 14.311  1.00 92.26 288 A 1 
ATOM 2297 C C   . VAL A 1 288 ? 1.190   -9.174  14.196  1.00 93.18 288 A 1 
ATOM 2298 O O   . VAL A 1 288 ? 0.714   -8.571  15.160  1.00 91.34 288 A 1 
ATOM 2299 C CB  . VAL A 1 288 ? 1.172   -11.309 15.627  1.00 90.23 288 A 1 
ATOM 2300 C CG1 . VAL A 1 288 ? -0.347  -11.400 15.740  1.00 84.45 288 A 1 
ATOM 2301 C CG2 . VAL A 1 288 ? 1.697   -12.740 15.767  1.00 85.01 288 A 1 
ATOM 2302 N N   . GLN A 1 289 ? 1.390   -8.598  13.034  1.00 93.79 289 A 1 
ATOM 2303 C CA  . GLN A 1 289 ? 1.165   -7.180  12.761  1.00 94.33 289 A 1 
ATOM 2304 C C   . GLN A 1 289 ? -0.155  -6.936  12.022  1.00 95.12 289 A 1 
ATOM 2305 O O   . GLN A 1 289 ? -0.646  -7.784  11.283  1.00 95.26 289 A 1 
ATOM 2306 C CB  . GLN A 1 289 ? 2.352   -6.586  11.995  1.00 93.92 289 A 1 
ATOM 2307 C CG  . GLN A 1 289 ? 3.695   -6.823  12.696  1.00 92.66 289 A 1 
ATOM 2308 C CD  . GLN A 1 289 ? 4.865   -6.167  11.988  1.00 92.01 289 A 1 
ATOM 2309 O OE1 . GLN A 1 289 ? 4.853   -4.986  11.674  1.00 86.90 289 A 1 
ATOM 2310 N NE2 . GLN A 1 289 ? 5.932   -6.877  11.716  1.00 84.72 289 A 1 
ATOM 2311 N N   . SER A 1 290 ? -0.724  -5.745  12.230  1.00 96.19 290 A 1 
ATOM 2312 C CA  . SER A 1 290 ? -1.817  -5.183  11.443  1.00 96.72 290 A 1 
ATOM 2313 C C   . SER A 1 290 ? -1.292  -3.911  10.790  1.00 96.71 290 A 1 
ATOM 2314 O O   . SER A 1 290 ? -1.101  -2.915  11.487  1.00 96.24 290 A 1 
ATOM 2315 C CB  . SER A 1 290 ? -3.006  -4.885  12.344  1.00 96.81 290 A 1 
ATOM 2316 O OG  . SER A 1 290 ? -4.139  -4.533  11.599  1.00 93.62 290 A 1 
ATOM 2317 N N   . ILE A 1 291 ? -0.982  -3.978  9.494   1.00 97.00 291 A 1 
ATOM 2318 C CA  . ILE A 1 291 ? -0.332  -2.903  8.732   1.00 97.13 291 A 1 
ATOM 2319 C C   . ILE A 1 291 ? -1.033  -2.579  7.414   1.00 97.66 291 A 1 
ATOM 2320 O O   . ILE A 1 291 ? -0.753  -1.535  6.823   1.00 97.52 291 A 1 
ATOM 2321 C CB  . ILE A 1 291 ? 1.172   -3.180  8.526   1.00 96.60 291 A 1 
ATOM 2322 C CG1 . ILE A 1 291 ? 1.444   -4.467  7.731   1.00 95.84 291 A 1 
ATOM 2323 C CG2 . ILE A 1 291 ? 1.894   -3.202  9.894   1.00 95.01 291 A 1 
ATOM 2324 C CD1 . ILE A 1 291 ? 2.934   -4.669  7.407   1.00 94.44 291 A 1 
ATOM 2325 N N   . ASP A 1 292 ? -1.992  -3.411  6.988   1.00 98.02 292 A 1 
ATOM 2326 C CA  . ASP A 1 292 ? -2.818  -3.206  5.799   1.00 98.32 292 A 1 
ATOM 2327 C C   . ASP A 1 292 ? -4.228  -2.770  6.226   1.00 98.47 292 A 1 
ATOM 2328 O O   . ASP A 1 292 ? -4.828  -3.381  7.109   1.00 97.86 292 A 1 
ATOM 2329 C CB  . ASP A 1 292 ? -2.880  -4.477  4.952   1.00 98.22 292 A 1 
ATOM 2330 C CG  . ASP A 1 292 ? -1.498  -5.049  4.678   1.00 97.66 292 A 1 
ATOM 2331 O OD1 . ASP A 1 292 ? -0.899  -4.702  3.649   1.00 95.20 292 A 1 
ATOM 2332 O OD2 . ASP A 1 292 ? -1.025  -5.840  5.534   1.00 95.35 292 A 1 
ATOM 2333 N N   . TYR A 1 293 ? -4.751  -1.716  5.603   1.00 98.57 293 A 1 
ATOM 2334 C CA  . TYR A 1 293 ? -5.962  -1.043  6.058   1.00 98.48 293 A 1 
ATOM 2335 C C   . TYR A 1 293 ? -6.926  -0.699  4.938   1.00 98.51 293 A 1 
ATOM 2336 O O   . TYR A 1 293 ? -6.541  -0.452  3.799   1.00 98.19 293 A 1 
ATOM 2337 C CB  . TYR A 1 293 ? -5.593  0.238   6.816   1.00 98.11 293 A 1 
ATOM 2338 C CG  . TYR A 1 293 ? -4.731  0.020   8.037   1.00 97.99 293 A 1 
ATOM 2339 C CD1 . TYR A 1 293 ? -5.325  -0.239  9.291   1.00 97.28 293 A 1 
ATOM 2340 C CD2 . TYR A 1 293 ? -3.332  0.061   7.918   1.00 97.33 293 A 1 
ATOM 2341 C CE1 . TYR A 1 293 ? -4.521  -0.458  10.417  1.00 96.57 293 A 1 
ATOM 2342 C CE2 . TYR A 1 293 ? -2.524  -0.164  9.039   1.00 96.53 293 A 1 
ATOM 2343 C CZ  . TYR A 1 293 ? -3.116  -0.420  10.291  1.00 96.62 293 A 1 
ATOM 2344 O OH  . TYR A 1 293 ? -2.330  -0.637  11.372  1.00 95.43 293 A 1 
ATOM 2345 N N   . ILE A 1 294 ? -8.203  -0.579  5.337   1.00 98.41 294 A 1 
ATOM 2346 C CA  . ILE A 1 294 ? -9.261  0.034   4.544   1.00 98.52 294 A 1 
ATOM 2347 C C   . ILE A 1 294 ? -9.923  1.104   5.416   1.00 98.45 294 A 1 
ATOM 2348 O O   . ILE A 1 294 ? -10.607 0.784   6.387   1.00 98.08 294 A 1 
ATOM 2349 C CB  . ILE A 1 294 ? -10.275 -1.014  4.037   1.00 98.44 294 A 1 
ATOM 2350 C CG1 . ILE A 1 294 ? -9.570  -2.112  3.209   1.00 97.29 294 A 1 
ATOM 2351 C CG2 . ILE A 1 294 ? -11.366 -0.305  3.213   1.00 97.56 294 A 1 
ATOM 2352 C CD1 . ILE A 1 294 ? -10.495 -3.207  2.674   1.00 95.60 294 A 1 
ATOM 2353 N N   . PHE A 1 295 ? -9.733  2.370   5.052   1.00 98.53 295 A 1 
ATOM 2354 C CA  . PHE A 1 295 ? -10.401 3.491   5.693   1.00 98.36 295 A 1 
ATOM 2355 C C   . PHE A 1 295 ? -11.522 4.019   4.814   1.00 98.45 295 A 1 
ATOM 2356 O O   . PHE A 1 295 ? -11.343 4.218   3.611   1.00 98.35 295 A 1 
ATOM 2357 C CB  . PHE A 1 295 ? -9.414  4.607   6.031   1.00 98.06 295 A 1 
ATOM 2358 C CG  . PHE A 1 295 ? -8.476  4.267   7.161   1.00 97.74 295 A 1 
ATOM 2359 C CD1 . PHE A 1 295 ? -8.846  4.560   8.488   1.00 96.87 295 A 1 
ATOM 2360 C CD2 . PHE A 1 295 ? -7.237  3.662   6.895   1.00 96.91 295 A 1 
ATOM 2361 C CE1 . PHE A 1 295 ? -7.968  4.258   9.546   1.00 96.02 295 A 1 
ATOM 2362 C CE2 . PHE A 1 295 ? -6.364  3.355   7.955   1.00 96.04 295 A 1 
ATOM 2363 C CZ  . PHE A 1 295 ? -6.729  3.656   9.275   1.00 96.01 295 A 1 
ATOM 2364 N N   . LEU A 1 296 ? -12.673 4.312   5.432   1.00 98.03 296 A 1 
ATOM 2365 C CA  . LEU A 1 296 ? -13.778 5.044   4.830   1.00 97.99 296 A 1 
ATOM 2366 C C   . LEU A 1 296 ? -13.830 6.452   5.430   1.00 97.86 296 A 1 
ATOM 2367 O O   . LEU A 1 296 ? -13.831 6.608   6.641   1.00 97.55 296 A 1 
ATOM 2368 C CB  . LEU A 1 296 ? -15.077 4.252   5.062   1.00 98.02 296 A 1 
ATOM 2369 C CG  . LEU A 1 296 ? -16.347 4.962   4.583   1.00 97.75 296 A 1 
ATOM 2370 C CD1 . LEU A 1 296 ? -16.366 5.168   3.069   1.00 97.04 296 A 1 
ATOM 2371 C CD2 . LEU A 1 296 ? -17.558 4.124   4.984   1.00 97.09 296 A 1 
ATOM 2372 N N   . PHE A 1 297 ? -13.899 7.458   4.561   1.00 98.17 297 A 1 
ATOM 2373 C CA  . PHE A 1 297 ? -14.089 8.855   4.921   1.00 98.04 297 A 1 
ATOM 2374 C C   . PHE A 1 297 ? -15.459 9.315   4.463   1.00 98.07 297 A 1 
ATOM 2375 O O   . PHE A 1 297 ? -15.768 9.262   3.270   1.00 97.83 297 A 1 
ATOM 2376 C CB  . PHE A 1 297 ? -13.000 9.731   4.312   1.00 97.74 297 A 1 
ATOM 2377 C CG  . PHE A 1 297 ? -11.631 9.563   4.935   1.00 97.63 297 A 1 
ATOM 2378 C CD1 . PHE A 1 297 ? -11.141 10.532  5.824   1.00 96.78 297 A 1 
ATOM 2379 C CD2 . PHE A 1 297 ? -10.855 8.434   4.628   1.00 96.95 297 A 1 
ATOM 2380 C CE1 . PHE A 1 297 ? -9.889  10.379  6.406   1.00 96.17 297 A 1 
ATOM 2381 C CE2 . PHE A 1 297 ? -9.598  8.278   5.219   1.00 96.25 297 A 1 
ATOM 2382 C CZ  . PHE A 1 297 ? -9.111  9.246   6.107   1.00 96.33 297 A 1 
ATOM 2383 N N   . GLU A 1 298 ? -16.279 9.815   5.388   1.00 97.42 298 A 1 
ATOM 2384 C CA  . GLU A 1 298 ? -17.617 10.318  5.109   1.00 97.02 298 A 1 
ATOM 2385 C C   . GLU A 1 298 ? -17.812 11.707  5.705   1.00 96.62 298 A 1 
ATOM 2386 O O   . GLU A 1 298 ? -17.297 12.051  6.766   1.00 95.73 298 A 1 
ATOM 2387 C CB  . GLU A 1 298 ? -18.683 9.353   5.629   1.00 96.26 298 A 1 
ATOM 2388 C CG  . GLU A 1 298 ? -18.659 8.012   4.882   1.00 93.21 298 A 1 
ATOM 2389 C CD  . GLU A 1 298 ? -19.843 7.138   5.298   1.00 93.16 298 A 1 
ATOM 2390 O OE1 . GLU A 1 298 ? -20.887 7.224   4.614   1.00 84.39 298 A 1 
ATOM 2391 O OE2 . GLU A 1 298 ? -19.709 6.417   6.309   1.00 86.20 298 A 1 
ATOM 2392 N N   . LYS A 1 299 ? -18.591 12.521  5.008   1.00 96.69 299 A 1 
ATOM 2393 C CA  . LYS A 1 299 ? -19.067 13.803  5.505   1.00 95.71 299 A 1 
ATOM 2394 C C   . LYS A 1 299 ? -20.473 13.609  6.069   1.00 95.85 299 A 1 
ATOM 2395 O O   . LYS A 1 299 ? -21.268 12.904  5.452   1.00 93.21 299 A 1 
ATOM 2396 C CB  . LYS A 1 299 ? -19.021 14.806  4.355   1.00 93.01 299 A 1 
ATOM 2397 C CG  . LYS A 1 299 ? -19.246 16.241  4.826   1.00 89.89 299 A 1 
ATOM 2398 C CD  . LYS A 1 299 ? -19.084 17.191  3.641   1.00 88.70 299 A 1 
ATOM 2399 C CE  . LYS A 1 299 ? -19.251 18.627  4.108   1.00 82.64 299 A 1 
ATOM 2400 N NZ  . LYS A 1 299 ? -19.010 19.552  2.989   1.00 74.50 299 A 1 
ATOM 2401 N N   . GLU A 1 300 ? -20.829 14.305  7.149   1.00 92.80 300 A 1 
ATOM 2402 C CA  . GLU A 1 300 ? -22.177 14.245  7.752   1.00 90.87 300 A 1 
ATOM 2403 C C   . GLU A 1 300 ? -23.303 14.481  6.725   1.00 89.97 300 A 1 
ATOM 2404 O O   . GLU A 1 300 ? -24.329 13.800  6.720   1.00 84.68 300 A 1 
ATOM 2405 C CB  . GLU A 1 300 ? -22.239 15.304  8.872   1.00 89.04 300 A 1 
ATOM 2406 C CG  . GLU A 1 300 ? -23.529 15.228  9.712   1.00 80.49 300 A 1 
ATOM 2407 C CD  . GLU A 1 300 ? -23.659 16.353  10.741  1.00 74.14 300 A 1 
ATOM 2408 O OE1 . GLU A 1 300 ? -24.668 16.338  11.479  1.00 66.74 300 A 1 
ATOM 2409 O OE2 . GLU A 1 300 ? -22.819 17.275  10.731  1.00 68.30 300 A 1 
ATOM 2410 N N   . GLN A 1 301 ? -23.095 15.409  5.793   1.00 92.46 301 A 1 
ATOM 2411 C CA  . GLN A 1 301 ? -24.003 15.718  4.691   1.00 91.99 301 A 1 
ATOM 2412 C C   . GLN A 1 301 ? -23.476 15.174  3.359   1.00 92.80 301 A 1 
ATOM 2413 O O   . GLN A 1 301 ? -23.388 15.904  2.363   1.00 89.04 301 A 1 
ATOM 2414 C CB  . GLN A 1 301 ? -24.292 17.224  4.648   1.00 89.21 301 A 1 
ATOM 2415 C CG  . GLN A 1 301 ? -24.929 17.729  5.942   1.00 81.55 301 A 1 
ATOM 2416 C CD  . GLN A 1 301 ? -25.182 19.239  5.928   1.00 73.00 301 A 1 
ATOM 2417 O OE1 . GLN A 1 301 ? -25.008 19.948  4.943   1.00 66.87 301 A 1 
ATOM 2418 N NE2 . GLN A 1 301 ? -25.593 19.792  7.042   1.00 63.10 301 A 1 
ATOM 2419 N N   . SER A 1 302 ? -23.081 13.906  3.344   1.00 92.19 302 A 1 
ATOM 2420 C CA  . SER A 1 302 ? -22.667 13.236  2.108   1.00 92.42 302 A 1 
ATOM 2421 C C   . SER A 1 302 ? -23.860 13.018  1.172   1.00 93.76 302 A 1 
ATOM 2422 O O   . SER A 1 302 ? -24.946 12.670  1.646   1.00 92.26 302 A 1 
ATOM 2423 C CB  . SER A 1 302 ? -22.001 11.891  2.426   1.00 90.44 302 A 1 
ATOM 2424 O OG  . SER A 1 302 ? -21.541 11.280  1.240   1.00 86.90 302 A 1 
ATOM 2425 N N   . PRO A 1 303 ? -23.697 13.154  -0.157  1.00 94.29 303 A 1 
ATOM 2426 C CA  . PRO A 1 303 ? -24.710 12.767  -1.140  1.00 93.86 303 A 1 
ATOM 2427 C C   . PRO A 1 303 ? -25.068 11.277  -1.094  1.00 94.95 303 A 1 
ATOM 2428 O O   . PRO A 1 303 ? -26.123 10.888  -1.602  1.00 93.11 303 A 1 
ATOM 2429 C CB  . PRO A 1 303 ? -24.118 13.126  -2.507  1.00 92.28 303 A 1 
ATOM 2430 C CG  . PRO A 1 303 ? -23.057 14.167  -2.194  1.00 91.56 303 A 1 
ATOM 2431 C CD  . PRO A 1 303 ? -22.543 13.740  -0.825  1.00 94.32 303 A 1 
ATOM 2432 N N   . LEU A 1 304 ? -24.189 10.442  -0.530  1.00 95.37 304 A 1 
ATOM 2433 C CA  . LEU A 1 304 ? -24.350 9.004   -0.418  1.00 95.41 304 A 1 
ATOM 2434 C C   . LEU A 1 304 ? -24.184 8.566   1.031   1.00 95.66 304 A 1 
ATOM 2435 O O   . LEU A 1 304 ? -23.268 9.013   1.709   1.00 94.43 304 A 1 
ATOM 2436 C CB  . LEU A 1 304 ? -23.312 8.284   -1.297  1.00 94.76 304 A 1 
ATOM 2437 C CG  . LEU A 1 304 ? -23.464 8.541   -2.804  1.00 94.93 304 A 1 
ATOM 2438 C CD1 . LEU A 1 304 ? -22.325 7.845   -3.550  1.00 93.33 304 A 1 
ATOM 2439 C CD2 . LEU A 1 304 ? -24.792 8.021   -3.343  1.00 94.47 304 A 1 
ATOM 2440 N N   . LYS A 1 305 ? -25.031 7.627   1.458   1.00 96.54 305 A 1 
ATOM 2441 C CA  . LYS A 1 305 ? -24.793 6.815   2.650   1.00 95.88 305 A 1 
ATOM 2442 C C   . LYS A 1 305 ? -24.038 5.565   2.236   1.00 96.83 305 A 1 
ATOM 2443 O O   . LYS A 1 305 ? -24.382 4.963   1.208   1.00 96.13 305 A 1 
ATOM 2444 C CB  . LYS A 1 305 ? -26.110 6.441   3.325   1.00 94.05 305 A 1 
ATOM 2445 C CG  . LYS A 1 305 ? -26.844 7.684   3.827   1.00 82.97 305 A 1 
ATOM 2446 C CD  . LYS A 1 305 ? -28.143 7.263   4.519   1.00 74.19 305 A 1 
ATOM 2447 C CE  . LYS A 1 305 ? -28.861 8.512   4.992   1.00 66.91 305 A 1 
ATOM 2448 N NZ  . LYS A 1 305 ? -30.134 8.158   5.650   1.00 56.68 305 A 1 
ATOM 2449 N N   . VAL A 1 306 ? -23.073 5.167   3.040   1.00 97.09 306 A 1 
ATOM 2450 C CA  . VAL A 1 306 ? -22.221 4.017   2.767   1.00 97.30 306 A 1 
ATOM 2451 C C   . VAL A 1 306 ? -22.405 2.974   3.856   1.00 97.35 306 A 1 
ATOM 2452 O O   . VAL A 1 306 ? -22.214 3.229   5.039   1.00 96.77 306 A 1 
ATOM 2453 C CB  . VAL A 1 306 ? -20.746 4.421   2.602   1.00 97.01 306 A 1 
ATOM 2454 C CG1 . VAL A 1 306 ? -19.941 3.245   2.044   1.00 95.09 306 A 1 
ATOM 2455 C CG2 . VAL A 1 306 ? -20.588 5.602   1.637   1.00 95.78 306 A 1 
ATOM 2456 N N   . GLU A 1 307 ? -22.787 1.773   3.440   1.00 97.84 307 A 1 
ATOM 2457 C CA  . GLU A 1 307 ? -22.668 0.569   4.254   1.00 97.97 307 A 1 
ATOM 2458 C C   . GLU A 1 307 ? -21.501 -0.257  3.719   1.00 98.28 307 A 1 
ATOM 2459 O O   . GLU A 1 307 ? -21.256 -0.281  2.514   1.00 97.88 307 A 1 
ATOM 2460 C CB  . GLU A 1 307 ? -23.970 -0.247  4.232   1.00 97.36 307 A 1 
ATOM 2461 C CG  . GLU A 1 307 ? -25.145 0.500   4.879   1.00 91.20 307 A 1 
ATOM 2462 C CD  . GLU A 1 307 ? -26.463 -0.303  4.830   1.00 87.37 307 A 1 
ATOM 2463 O OE1 . GLU A 1 307 ? -27.466 0.203   5.395   1.00 76.10 307 A 1 
ATOM 2464 O OE2 . GLU A 1 307 ? -26.504 -1.388  4.215   1.00 78.14 307 A 1 
ATOM 2465 N N   . TYR A 1 308 ? -20.787 -0.950  4.600   1.00 98.43 308 A 1 
ATOM 2466 C CA  . TYR A 1 308 ? -19.653 -1.762  4.190   1.00 98.48 308 A 1 
ATOM 2467 C C   . TYR A 1 308 ? -19.571 -3.061  4.990   1.00 98.40 308 A 1 
ATOM 2468 O O   . TYR A 1 308 ? -20.133 -3.185  6.064   1.00 97.86 308 A 1 
ATOM 2469 C CB  . TYR A 1 308 ? -18.351 -0.961  4.289   1.00 98.07 308 A 1 
ATOM 2470 C CG  . TYR A 1 308 ? -18.030 -0.479  5.685   1.00 98.22 308 A 1 
ATOM 2471 C CD1 . TYR A 1 308 ? -18.437 0.809   6.093   1.00 97.21 308 A 1 
ATOM 2472 C CD2 . TYR A 1 308 ? -17.365 -1.323  6.586   1.00 97.55 308 A 1 
ATOM 2473 C CE1 . TYR A 1 308 ? -18.188 1.242   7.406   1.00 96.58 308 A 1 
ATOM 2474 C CE2 . TYR A 1 308 ? -17.119 -0.889  7.905   1.00 96.72 308 A 1 
ATOM 2475 C CZ  . TYR A 1 308 ? -17.534 0.387   8.316   1.00 96.85 308 A 1 
ATOM 2476 O OH  . TYR A 1 308 ? -17.318 0.792   9.578   1.00 95.21 308 A 1 
ATOM 2477 N N   . LYS A 1 309 ? -18.847 -4.021  4.421   1.00 98.21 309 A 1 
ATOM 2478 C CA  . LYS A 1 309 ? -18.432 -5.234  5.103   1.00 98.37 309 A 1 
ATOM 2479 C C   . LYS A 1 309 ? -17.008 -5.560  4.703   1.00 98.51 309 A 1 
ATOM 2480 O O   . LYS A 1 309 ? -16.761 -5.911  3.543   1.00 98.01 309 A 1 
ATOM 2481 C CB  . LYS A 1 309 ? -19.413 -6.358  4.764   1.00 97.86 309 A 1 
ATOM 2482 C CG  . LYS A 1 309 ? -19.062 -7.611  5.555   1.00 90.35 309 A 1 
ATOM 2483 C CD  . LYS A 1 309 ? -20.109 -8.688  5.308   1.00 81.69 309 A 1 
ATOM 2484 C CE  . LYS A 1 309 ? -19.754 -9.904  6.165   1.00 73.47 309 A 1 
ATOM 2485 N NZ  . LYS A 1 309 ? -20.800 -10.945 6.045   1.00 61.38 309 A 1 
ATOM 2486 N N   . SER A 1 310 ? -16.089 -5.474  5.658   1.00 98.42 310 A 1 
ATOM 2487 C CA  . SER A 1 310 ? -14.657 -5.669  5.460   1.00 98.48 310 A 1 
ATOM 2488 C C   . SER A 1 310 ? -14.185 -6.967  6.089   1.00 98.37 310 A 1 
ATOM 2489 O O   . SER A 1 310 ? -14.705 -7.416  7.113   1.00 97.80 310 A 1 
ATOM 2490 C CB  . SER A 1 310 ? -13.870 -4.487  6.027   1.00 98.09 310 A 1 
ATOM 2491 O OG  . SER A 1 310 ? -14.310 -3.294  5.416   1.00 96.22 310 A 1 
ATOM 2492 N N   . LYS A 1 311 ? -13.202 -7.604  5.476   1.00 98.24 311 A 1 
ATOM 2493 C CA  . LYS A 1 311 ? -12.545 -8.775  6.055   1.00 98.20 311 A 1 
ATOM 2494 C C   . LYS A 1 311 ? -11.122 -8.947  5.542   1.00 98.42 311 A 1 
ATOM 2495 O O   . LYS A 1 311 ? -10.764 -8.475  4.466   1.00 98.17 311 A 1 
ATOM 2496 C CB  . LYS A 1 311 ? -13.388 -10.054 5.822   1.00 97.13 311 A 1 
ATOM 2497 C CG  . LYS A 1 311 ? -13.550 -10.371 4.345   1.00 95.35 311 A 1 
ATOM 2498 C CD  . LYS A 1 311 ? -14.301 -11.678 4.069   1.00 93.79 311 A 1 
ATOM 2499 C CE  . LYS A 1 311 ? -14.258 -11.740 2.540   1.00 86.72 311 A 1 
ATOM 2500 N NZ  . LYS A 1 311 ? -14.695 -12.979 1.916   1.00 80.14 311 A 1 
ATOM 2501 N N   . VAL A 1 312 ? -10.359 -9.716  6.313   1.00 98.46 312 A 1 
ATOM 2502 C CA  . VAL A 1 312 ? -9.061  -10.240 5.887   1.00 98.37 312 A 1 
ATOM 2503 C C   . VAL A 1 312 ? -9.275  -11.502 5.052   1.00 98.20 312 A 1 
ATOM 2504 O O   . VAL A 1 312 ? -10.085 -12.367 5.383   1.00 97.71 312 A 1 
ATOM 2505 C CB  . VAL A 1 312 ? -8.158  -10.500 7.099   1.00 97.94 312 A 1 
ATOM 2506 C CG1 . VAL A 1 312 ? -6.812  -11.107 6.706   1.00 96.84 312 A 1 
ATOM 2507 C CG2 . VAL A 1 312 ? -7.879  -9.189  7.844   1.00 97.02 312 A 1 
ATOM 2508 N N   . ASN A 1 313 ? -8.525  -11.619 3.968   1.00 98.21 313 A 1 
ATOM 2509 C CA  . ASN A 1 313 ? -8.431  -12.806 3.132   1.00 98.18 313 A 1 
ATOM 2510 C C   . ASN A 1 313 ? -6.976  -13.288 3.142   1.00 98.08 313 A 1 
ATOM 2511 O O   . ASN A 1 313 ? -6.096  -12.680 2.536   1.00 97.41 313 A 1 
ATOM 2512 C CB  . ASN A 1 313 ? -8.958  -12.470 1.736   1.00 97.76 313 A 1 
ATOM 2513 C CG  . ASN A 1 313 ? -9.013  -13.656 0.807   1.00 96.96 313 A 1 
ATOM 2514 O OD1 . ASN A 1 313 ? -8.378  -14.692 0.990   1.00 93.11 313 A 1 
ATOM 2515 N ND2 . ASN A 1 313 ? -9.796  -13.549 -0.250  1.00 91.77 313 A 1 
ATOM 2516 N N   . GLU A 1 314 ? -6.735  -14.395 3.809   1.00 96.93 314 A 1 
ATOM 2517 C CA  . GLU A 1 314 ? -5.384  -14.935 3.990   1.00 96.54 314 A 1 
ATOM 2518 C C   . GLU A 1 314 ? -4.707  -15.361 2.673   1.00 96.63 314 A 1 
ATOM 2519 O O   . GLU A 1 314 ? -3.513  -15.664 2.663   1.00 95.83 314 A 1 
ATOM 2520 C CB  . GLU A 1 314 ? -5.432  -16.131 4.948   1.00 95.66 314 A 1 
ATOM 2521 C CG  . GLU A 1 314 ? -5.918  -15.789 6.364   1.00 94.02 314 A 1 
ATOM 2522 C CD  . GLU A 1 314 ? -5.881  -17.005 7.296   1.00 93.00 314 A 1 
ATOM 2523 O OE1 . GLU A 1 314 ? -6.321  -16.893 8.448   1.00 87.06 314 A 1 
ATOM 2524 O OE2 . GLU A 1 314 ? -5.439  -18.092 6.858   1.00 88.00 314 A 1 
ATOM 2525 N N   . MET A 1 315 ? -5.444  -15.424 1.562   1.00 96.71 315 A 1 
ATOM 2526 C CA  . MET A 1 315 ? -4.921  -15.827 0.261   1.00 96.80 315 A 1 
ATOM 2527 C C   . MET A 1 315 ? -4.171  -17.169 0.306   1.00 96.63 315 A 1 
ATOM 2528 O O   . MET A 1 315 ? -3.153  -17.356 -0.367  1.00 95.77 315 A 1 
ATOM 2529 C CB  . MET A 1 315 ? -4.106  -14.678 -0.352  1.00 96.95 315 A 1 
ATOM 2530 C CG  . MET A 1 315 ? -4.981  -13.481 -0.734  1.00 96.25 315 A 1 
ATOM 2531 S SD  . MET A 1 315 ? -6.156  -13.835 -2.074  1.00 96.14 315 A 1 
ATOM 2532 C CE  . MET A 1 315 ? -6.880  -12.189 -2.258  1.00 92.12 315 A 1 
ATOM 2533 N N   . ARG A 1 316 ? -4.689  -18.141 1.083   1.00 96.23 316 A 1 
ATOM 2534 C CA  . ARG A 1 316 ? -4.097  -19.475 1.251   1.00 95.98 316 A 1 
ATOM 2535 C C   . ARG A 1 316 ? -4.010  -20.228 -0.072  1.00 96.47 316 A 1 
ATOM 2536 O O   . ARG A 1 316 ? -4.916  -20.170 -0.903  1.00 95.80 316 A 1 
ATOM 2537 C CB  . ARG A 1 316 ? -4.861  -20.312 2.289   1.00 94.94 316 A 1 
ATOM 2538 C CG  . ARG A 1 316 ? -4.621  -19.818 3.717   1.00 90.44 316 A 1 
ATOM 2539 C CD  . ARG A 1 316 ? -5.325  -20.732 4.726   1.00 89.10 316 A 1 
ATOM 2540 N NE  . ARG A 1 316 ? -5.090  -20.275 6.108   1.00 87.21 316 A 1 
ATOM 2541 C CZ  . ARG A 1 316 ? -4.172  -20.680 6.973   1.00 84.65 316 A 1 
ATOM 2542 N NH1 . ARG A 1 316 ? -3.271  -21.577 6.697   1.00 77.74 316 A 1 
ATOM 2543 N NH2 . ARG A 1 316 ? -4.150  -20.173 8.156   1.00 79.09 316 A 1 
ATOM 2544 N N   . VAL A 1 317 ? -2.943  -20.998 -0.223  1.00 95.87 317 A 1 
ATOM 2545 C CA  . VAL A 1 317 ? -2.686  -21.842 -1.391  1.00 95.61 317 A 1 
ATOM 2546 C C   . VAL A 1 317 ? -2.407  -23.272 -0.938  1.00 95.44 317 A 1 
ATOM 2547 O O   . VAL A 1 317 ? -1.775  -23.505 0.090   1.00 93.42 317 A 1 
ATOM 2548 C CB  . VAL A 1 317 ? -1.539  -21.294 -2.241  1.00 94.31 317 A 1 
ATOM 2549 C CG1 . VAL A 1 317 ? -1.400  -22.066 -3.555  1.00 86.89 317 A 1 
ATOM 2550 C CG2 . VAL A 1 317 ? -1.785  -19.832 -2.626  1.00 86.95 317 A 1 
ATOM 2551 N N   . GLN A 1 318 ? -2.880  -24.242 -1.718  1.00 94.20 318 A 1 
ATOM 2552 C CA  . GLN A 1 318 ? -2.615  -25.660 -1.517  1.00 93.79 318 A 1 
ATOM 2553 C C   . GLN A 1 318 ? -1.804  -26.213 -2.694  1.00 94.39 318 A 1 
ATOM 2554 O O   . GLN A 1 318 ? -1.871  -25.682 -3.797  1.00 93.20 318 A 1 
ATOM 2555 C CB  . GLN A 1 318 ? -3.934  -26.428 -1.351  1.00 92.83 318 A 1 
ATOM 2556 C CG  . GLN A 1 318 ? -4.709  -26.006 -0.096  1.00 87.85 318 A 1 
ATOM 2557 C CD  . GLN A 1 318 ? -6.006  -26.797 0.092   1.00 83.82 318 A 1 
ATOM 2558 O OE1 . GLN A 1 318 ? -6.383  -27.654 -0.700  1.00 76.84 318 A 1 
ATOM 2559 N NE2 . GLN A 1 318 ? -6.743  -26.538 1.140   1.00 73.78 318 A 1 
ATOM 2560 N N   . ASN A 1 319 ? -1.087  -27.307 -2.460  1.00 93.22 319 A 1 
ATOM 2561 C CA  . ASN A 1 319 ? -0.308  -28.011 -3.480  1.00 93.87 319 A 1 
ATOM 2562 C C   . ASN A 1 319 ? 0.766   -27.136 -4.164  1.00 94.52 319 A 1 
ATOM 2563 O O   . ASN A 1 319 ? 1.063   -27.315 -5.341  1.00 92.81 319 A 1 
ATOM 2564 C CB  . ASN A 1 319 ? -1.250  -28.706 -4.480  1.00 93.27 319 A 1 
ATOM 2565 C CG  . ASN A 1 319 ? -2.293  -29.568 -3.799  1.00 90.48 319 A 1 
ATOM 2566 O OD1 . ASN A 1 319 ? -2.018  -30.337 -2.901  1.00 84.35 319 A 1 
ATOM 2567 N ND2 . ASN A 1 319 ? -3.543  -29.452 -4.183  1.00 84.04 319 A 1 
ATOM 2568 N N   . GLN A 1 320 ? 1.336   -26.198 -3.431  1.00 94.81 320 A 1 
ATOM 2569 C CA  . GLN A 1 320 ? 2.436   -25.340 -3.853  1.00 94.97 320 A 1 
ATOM 2570 C C   . GLN A 1 320 ? 3.571   -25.398 -2.815  1.00 95.27 320 A 1 
ATOM 2571 O O   . GLN A 1 320 ? 3.307   -25.741 -1.662  1.00 94.05 320 A 1 
ATOM 2572 C CB  . GLN A 1 320 ? 1.933   -23.899 -4.041  1.00 94.99 320 A 1 
ATOM 2573 C CG  . GLN A 1 320 ? 0.909   -23.731 -5.176  1.00 93.40 320 A 1 
ATOM 2574 C CD  . GLN A 1 320 ? 1.439   -24.101 -6.552  1.00 93.88 320 A 1 
ATOM 2575 O OE1 . GLN A 1 320 ? 2.628   -24.115 -6.822  1.00 87.47 320 A 1 
ATOM 2576 N NE2 . GLN A 1 320 ? 0.580   -24.425 -7.490  1.00 86.35 320 A 1 
ATOM 2577 N N   . PRO A 1 321 ? 4.806   -25.024 -3.171  1.00 94.45 321 A 1 
ATOM 2578 C CA  . PRO A 1 321 ? 5.904   -24.910 -2.210  1.00 93.59 321 A 1 
ATOM 2579 C C   . PRO A 1 321 ? 5.711   -23.818 -1.142  1.00 93.47 321 A 1 
ATOM 2580 O O   . PRO A 1 321 ? 6.515   -23.712 -0.217  1.00 91.29 321 A 1 
ATOM 2581 C CB  . PRO A 1 321 ? 7.154   -24.620 -3.055  1.00 92.47 321 A 1 
ATOM 2582 C CG  . PRO A 1 321 ? 6.783   -25.105 -4.450  1.00 91.45 321 A 1 
ATOM 2583 C CD  . PRO A 1 321 ? 5.292   -24.805 -4.522  1.00 93.66 321 A 1 
ATOM 2584 N N   . TYR A 1 322 ? 4.661   -23.002 -1.283  1.00 93.95 322 A 1 
ATOM 2585 C CA  . TYR A 1 322 ? 4.296   -21.903 -0.394  1.00 94.11 322 A 1 
ATOM 2586 C C   . TYR A 1 322 ? 2.826   -22.021 0.003   1.00 94.10 322 A 1 
ATOM 2587 O O   . TYR A 1 322 ? 1.994   -22.476 -0.781  1.00 93.13 322 A 1 
ATOM 2588 C CB  . TYR A 1 322 ? 4.610   -20.566 -1.078  1.00 94.51 322 A 1 
ATOM 2589 C CG  . TYR A 1 322 ? 4.022   -20.418 -2.468  1.00 95.22 322 A 1 
ATOM 2590 C CD1 . TYR A 1 322 ? 4.767   -20.838 -3.590  1.00 94.71 322 A 1 
ATOM 2591 C CD2 . TYR A 1 322 ? 2.735   -19.887 -2.648  1.00 95.20 322 A 1 
ATOM 2592 C CE1 . TYR A 1 322 ? 4.218   -20.745 -4.882  1.00 94.64 322 A 1 
ATOM 2593 C CE2 . TYR A 1 322 ? 2.185   -19.790 -3.940  1.00 94.96 322 A 1 
ATOM 2594 C CZ  . TYR A 1 322 ? 2.920   -20.225 -5.060  1.00 95.23 322 A 1 
ATOM 2595 O OH  . TYR A 1 322 ? 2.371   -20.153 -6.295  1.00 94.77 322 A 1 
ATOM 2596 N N   . GLY A 1 323 ? 2.490   -21.636 1.233   1.00 93.61 323 A 1 
ATOM 2597 C CA  . GLY A 1 323 ? 1.146   -21.750 1.799   1.00 93.39 323 A 1 
ATOM 2598 C C   . GLY A 1 323 ? 0.239   -20.549 1.539   1.00 94.25 323 A 1 
ATOM 2599 O O   . GLY A 1 323 ? -0.975  -20.656 1.728   1.00 93.23 323 A 1 
ATOM 2600 N N   . PHE A 1 324 ? 0.798   -19.419 1.107   1.00 95.24 324 A 1 
ATOM 2601 C CA  . PHE A 1 324 ? 0.100   -18.143 0.915   1.00 95.39 324 A 1 
ATOM 2602 C C   . PHE A 1 324 ? 0.574   -17.449 -0.365  1.00 95.72 324 A 1 
ATOM 2603 O O   . PHE A 1 324 ? 1.674   -17.711 -0.856  1.00 95.15 324 A 1 
ATOM 2604 C CB  . PHE A 1 324 ? 0.330   -17.247 2.145   1.00 94.73 324 A 1 
ATOM 2605 C CG  . PHE A 1 324 ? -0.077  -17.875 3.466   1.00 94.46 324 A 1 
ATOM 2606 C CD1 . PHE A 1 324 ? -1.378  -17.687 3.962   1.00 93.01 324 A 1 
ATOM 2607 C CD2 . PHE A 1 324 ? 0.839   -18.658 4.195   1.00 93.21 324 A 1 
ATOM 2608 C CE1 . PHE A 1 324 ? -1.766  -18.275 5.186   1.00 92.10 324 A 1 
ATOM 2609 C CE2 . PHE A 1 324 ? 0.449   -19.248 5.414   1.00 92.45 324 A 1 
ATOM 2610 C CZ  . PHE A 1 324 ? -0.844  -19.046 5.897   1.00 92.51 324 A 1 
ATOM 2611 N N   . LEU A 1 325 ? -0.252  -16.547 -0.927  1.00 96.53 325 A 1 
ATOM 2612 C CA  . LEU A 1 325 ? 0.134   -15.779 -2.122  1.00 96.95 325 A 1 
ATOM 2613 C C   . LEU A 1 325 ? 1.107   -14.624 -1.846  1.00 96.87 325 A 1 
ATOM 2614 O O   . LEU A 1 325 ? 1.685   -14.105 -2.797  1.00 96.08 325 A 1 
ATOM 2615 C CB  . LEU A 1 325 ? -1.115  -15.242 -2.844  1.00 97.00 325 A 1 
ATOM 2616 C CG  . LEU A 1 325 ? -1.976  -16.307 -3.539  1.00 96.40 325 A 1 
ATOM 2617 C CD1 . LEU A 1 325 ? -3.090  -15.609 -4.320  1.00 96.05 325 A 1 
ATOM 2618 C CD2 . LEU A 1 325 ? -1.181  -17.151 -4.526  1.00 95.79 325 A 1 
ATOM 2619 N N   . SER A 1 326 ? 1.255   -14.227 -0.602  1.00 96.61 326 A 1 
ATOM 2620 C CA  . SER A 1 326 ? 2.169   -13.178 -0.142  1.00 96.26 326 A 1 
ATOM 2621 C C   . SER A 1 326 ? 2.558   -13.454 1.310   1.00 95.68 326 A 1 
ATOM 2622 O O   . SER A 1 326 ? 1.941   -14.282 1.970   1.00 94.75 326 A 1 
ATOM 2623 C CB  . SER A 1 326 ? 1.482   -11.811 -0.242  1.00 96.29 326 A 1 
ATOM 2624 O OG  . SER A 1 326 ? 2.411   -10.788 0.017   1.00 95.34 326 A 1 
ATOM 2625 N N   . ASP A 1 327 ? 3.564   -12.748 1.796   1.00 95.64 327 A 1 
ATOM 2626 C CA  . ASP A 1 327 ? 3.835   -12.597 3.223   1.00 95.02 327 A 1 
ATOM 2627 C C   . ASP A 1 327 ? 2.831   -11.682 3.939   1.00 95.28 327 A 1 
ATOM 2628 O O   . ASP A 1 327 ? 2.740   -11.722 5.164   1.00 94.14 327 A 1 
ATOM 2629 C CB  . ASP A 1 327 ? 5.285   -12.150 3.425   1.00 94.09 327 A 1 
ATOM 2630 C CG  . ASP A 1 327 ? 5.660   -10.810 2.792   1.00 93.03 327 A 1 
ATOM 2631 O OD1 . ASP A 1 327 ? 4.954   -10.368 1.853   1.00 91.54 327 A 1 
ATOM 2632 O OD2 . ASP A 1 327 ? 6.732   -10.293 3.184   1.00 90.23 327 A 1 
ATOM 2633 N N   . HIS A 1 328 ? 2.002   -10.964 3.180   1.00 95.88 328 A 1 
ATOM 2634 C CA  . HIS A 1 328 ? 0.803   -10.266 3.648   1.00 96.39 328 A 1 
ATOM 2635 C C   . HIS A 1 328 ? -0.467  -11.075 3.376   1.00 96.50 328 A 1 
ATOM 2636 O O   . HIS A 1 328 ? -0.570  -11.834 2.413   1.00 95.98 328 A 1 
ATOM 2637 C CB  . HIS A 1 328 ? 0.690   -8.897  2.968   1.00 96.48 328 A 1 
ATOM 2638 C CG  . HIS A 1 328 ? 1.721   -7.908  3.423   1.00 96.58 328 A 1 
ATOM 2639 N ND1 . HIS A 1 328 ? 1.463   -6.741  4.107   1.00 94.77 328 A 1 
ATOM 2640 C CD2 . HIS A 1 328 ? 3.076   -7.965  3.225   1.00 95.48 328 A 1 
ATOM 2641 C CE1 . HIS A 1 328 ? 2.635   -6.109  4.307   1.00 95.06 328 A 1 
ATOM 2642 N NE2 . HIS A 1 328 ? 3.636   -6.830  3.791   1.00 95.49 328 A 1 
ATOM 2643 N N   . PHE A 1 329 ? -1.483  -10.855 4.198   1.00 97.02 329 A 1 
ATOM 2644 C CA  . PHE A 1 329 ? -2.864  -11.181 3.882   1.00 97.28 329 A 1 
ATOM 2645 C C   . PHE A 1 329 ? -3.511  -10.025 3.123   1.00 97.71 329 A 1 
ATOM 2646 O O   . PHE A 1 329 ? -3.213  -8.857  3.379   1.00 97.74 329 A 1 
ATOM 2647 C CB  . PHE A 1 329 ? -3.642  -11.517 5.151   1.00 96.73 329 A 1 
ATOM 2648 C CG  . PHE A 1 329 ? -3.125  -12.705 5.948   1.00 96.24 329 A 1 
ATOM 2649 C CD1 . PHE A 1 329 ? -2.357  -13.717 5.349   1.00 94.89 329 A 1 
ATOM 2650 C CD2 . PHE A 1 329 ? -3.453  -12.801 7.311   1.00 94.35 329 A 1 
ATOM 2651 C CE1 . PHE A 1 329 ? -1.934  -14.824 6.101   1.00 93.46 329 A 1 
ATOM 2652 C CE2 . PHE A 1 329 ? -3.039  -13.906 8.061   1.00 93.25 329 A 1 
ATOM 2653 C CZ  . PHE A 1 329 ? -2.281  -14.925 7.459   1.00 93.46 329 A 1 
ATOM 2654 N N   . ALA A 1 330 ? -4.409  -10.330 2.196   1.00 98.04 330 A 1 
ATOM 2655 C CA  . ALA A 1 330 ? -5.189  -9.296  1.546   1.00 98.31 330 A 1 
ATOM 2656 C C   . ALA A 1 330 ? -6.272  -8.774  2.493   1.00 98.53 330 A 1 
ATOM 2657 O O   . ALA A 1 330 ? -6.796  -9.504  3.332   1.00 98.33 330 A 1 
ATOM 2658 C CB  . ALA A 1 330 ? -5.782  -9.840  0.249   1.00 98.29 330 A 1 
ATOM 2659 N N   . VAL A 1 331 ? -6.677  -7.525  2.302   1.00 98.59 331 A 1 
ATOM 2660 C CA  . VAL A 1 331 ? -7.863  -6.950  2.926   1.00 98.66 331 A 1 
ATOM 2661 C C   . VAL A 1 331 ? -8.877  -6.632  1.844   1.00 98.79 331 A 1 
ATOM 2662 O O   . VAL A 1 331 ? -8.540  -6.170  0.754   1.00 98.65 331 A 1 
ATOM 2663 C CB  . VAL A 1 331 ? -7.519  -5.756  3.828   1.00 98.46 331 A 1 
ATOM 2664 C CG1 . VAL A 1 331 ? -6.646  -6.212  5.004   1.00 97.38 331 A 1 
ATOM 2665 C CG2 . VAL A 1 331 ? -6.804  -4.612  3.111   1.00 97.24 331 A 1 
ATOM 2666 N N   . GLU A 1 332 ? -10.147 -6.941  2.100   1.00 98.34 332 A 1 
ATOM 2667 C CA  . GLU A 1 332 ? -11.216 -6.705  1.136   1.00 98.19 332 A 1 
ATOM 2668 C C   . GLU A 1 332 ? -12.436 -6.074  1.792   1.00 98.49 332 A 1 
ATOM 2669 O O   . GLU A 1 332 ? -12.730 -6.319  2.960   1.00 97.93 332 A 1 
ATOM 2670 C CB  . GLU A 1 332 ? -11.556 -7.978  0.340   1.00 95.78 332 A 1 
ATOM 2671 C CG  . GLU A 1 332 ? -12.173 -9.122  1.147   1.00 92.16 332 A 1 
ATOM 2672 C CD  . GLU A 1 332 ? -12.453 -10.386 0.285   1.00 95.20 332 A 1 
ATOM 2673 O OE1 . GLU A 1 332 ? -13.540 -11.001 0.430   1.00 88.59 332 A 1 
ATOM 2674 O OE2 . GLU A 1 332 ? -11.588 -10.797 -0.509  1.00 91.15 332 A 1 
ATOM 2675 N N   . SER A 1 333 ? -13.172 -5.276  1.019   1.00 98.27 333 A 1 
ATOM 2676 C CA  . SER A 1 333 ? -14.424 -4.676  1.465   1.00 98.21 333 A 1 
ATOM 2677 C C   . SER A 1 333 ? -15.439 -4.604  0.338   1.00 98.48 333 A 1 
ATOM 2678 O O   . SER A 1 333 ? -15.103 -4.240  -0.793  1.00 98.18 333 A 1 
ATOM 2679 C CB  . SER A 1 333 ? -14.164 -3.293  2.059   1.00 98.04 333 A 1 
ATOM 2680 O OG  . SER A 1 333 ? -15.312 -2.825  2.740   1.00 94.22 333 A 1 
ATOM 2681 N N   . GLU A 1 334 ? -16.701 -4.951  0.644   1.00 98.58 334 A 1 
ATOM 2682 C CA  . GLU A 1 334 ? -17.859 -4.664  -0.190  1.00 98.43 334 A 1 
ATOM 2683 C C   . GLU A 1 334 ? -18.566 -3.427  0.373   1.00 98.48 334 A 1 
ATOM 2684 O O   . GLU A 1 334 ? -19.064 -3.463  1.496   1.00 98.02 334 A 1 
ATOM 2685 C CB  . GLU A 1 334 ? -18.804 -5.878  -0.285  1.00 98.02 334 A 1 
ATOM 2686 C CG  . GLU A 1 334 ? -19.963 -5.621  -1.269  1.00 93.06 334 A 1 
ATOM 2687 C CD  . GLU A 1 334 ? -20.871 -6.850  -1.489  1.00 92.09 334 A 1 
ATOM 2688 O OE1 . GLU A 1 334 ? -22.062 -6.818  -1.090  1.00 81.96 334 A 1 
ATOM 2689 O OE2 . GLU A 1 334 ? -20.428 -7.805  -2.157  1.00 84.16 334 A 1 
ATOM 2690 N N   . PHE A 1 335 ? -18.636 -2.364  -0.416  1.00 98.40 335 A 1 
ATOM 2691 C CA  . PHE A 1 335 ? -19.348 -1.134  -0.115  1.00 98.48 335 A 1 
ATOM 2692 C C   . PHE A 1 335 ? -20.697 -1.118  -0.829  1.00 98.36 335 A 1 
ATOM 2693 O O   . PHE A 1 335 ? -20.791 -1.494  -1.997  1.00 97.96 335 A 1 
ATOM 2694 C CB  . PHE A 1 335 ? -18.504 0.077   -0.526  1.00 98.41 335 A 1 
ATOM 2695 C CG  . PHE A 1 335 ? -17.174 0.158   0.200   1.00 98.63 335 A 1 
ATOM 2696 C CD1 . PHE A 1 335 ? -17.091 0.820   1.443   1.00 98.35 335 A 1 
ATOM 2697 C CD2 . PHE A 1 335 ? -16.031 -0.445  -0.347  1.00 98.41 335 A 1 
ATOM 2698 C CE1 . PHE A 1 335 ? -15.872 0.878   2.129   1.00 98.18 335 A 1 
ATOM 2699 C CE2 . PHE A 1 335 ? -14.807 -0.387  0.347   1.00 98.18 335 A 1 
ATOM 2700 C CZ  . PHE A 1 335 ? -14.734 0.276   1.581   1.00 98.31 335 A 1 
ATOM 2701 N N   . THR A 1 336 ? -21.746 -0.672  -0.134  1.00 97.66 336 A 1 
ATOM 2702 C CA  . THR A 1 336 ? -23.081 -0.433  -0.696  1.00 97.68 336 A 1 
ATOM 2703 C C   . THR A 1 336 ? -23.437 1.033   -0.535  1.00 97.60 336 A 1 
ATOM 2704 O O   . THR A 1 336 ? -23.387 1.575   0.565   1.00 97.01 336 A 1 
ATOM 2705 C CB  . THR A 1 336 ? -24.138 -1.328  -0.036  1.00 97.46 336 A 1 
ATOM 2706 O OG1 . THR A 1 336 ? -23.797 -2.678  -0.237  1.00 95.13 336 A 1 
ATOM 2707 C CG2 . THR A 1 336 ? -25.526 -1.136  -0.648  1.00 94.97 336 A 1 
ATOM 2708 N N   . PHE A 1 337 ? -23.815 1.682   -1.638  1.00 97.37 337 A 1 
ATOM 2709 C CA  . PHE A 1 337 ? -24.119 3.108   -1.698  1.00 96.86 337 A 1 
ATOM 2710 C C   . PHE A 1 337 ? -25.618 3.329   -1.870  1.00 96.62 337 A 1 
ATOM 2711 O O   . PHE A 1 337 ? -26.249 2.778   -2.785  1.00 95.30 337 A 1 
ATOM 2712 C CB  . PHE A 1 337 ? -23.316 3.760   -2.830  1.00 96.57 337 A 1 
ATOM 2713 C CG  . PHE A 1 337 ? -21.817 3.534   -2.737  1.00 97.52 337 A 1 
ATOM 2714 C CD1 . PHE A 1 337 ? -21.018 4.398   -1.978  1.00 96.71 337 A 1 
ATOM 2715 C CD2 . PHE A 1 337 ? -21.236 2.445   -3.405  1.00 97.13 337 A 1 
ATOM 2716 C CE1 . PHE A 1 337 ? -19.634 4.172   -1.874  1.00 96.44 337 A 1 
ATOM 2717 C CE2 . PHE A 1 337 ? -19.847 2.219   -3.296  1.00 96.57 337 A 1 
ATOM 2718 C CZ  . PHE A 1 337 ? -19.053 3.080   -2.535  1.00 97.07 337 A 1 
ATOM 2719 N N   . THR A 1 338 ? -26.203 4.178   -1.024  1.00 95.87 338 A 1 
ATOM 2720 C CA  . THR A 1 338 ? -27.599 4.619   -1.117  1.00 95.48 338 A 1 
ATOM 2721 C C   . THR A 1 338 ? -27.685 6.150   -1.040  1.00 95.23 338 A 1 
ATOM 2722 O O   . THR A 1 338 ? -26.785 6.798   -0.528  1.00 93.51 338 A 1 
ATOM 2723 C CB  . THR A 1 338 ? -28.478 3.958   -0.046  1.00 94.51 338 A 1 
ATOM 2724 O OG1 . THR A 1 338 ? -28.020 4.213   1.254   1.00 90.77 338 A 1 
ATOM 2725 C CG2 . THR A 1 338 ? -28.523 2.434   -0.208  1.00 88.49 338 A 1 
ATOM 2726 N N   . GLN A 1 339 ? -28.740 6.710   -1.629  1.00 95.44 339 A 1 
ATOM 2727 C CA  . GLN A 1 339 ? -29.025 8.150   -1.566  1.00 93.41 339 A 1 
ATOM 2728 C C   . GLN A 1 339 ? -29.829 8.512   -0.318  1.00 90.08 339 A 1 
ATOM 2729 O O   . GLN A 1 339 ? -30.653 7.675   0.110   1.00 83.73 339 A 1 
ATOM 2730 C CB  . GLN A 1 339 ? -29.724 8.623   -2.851  1.00 89.59 339 A 1 
ATOM 2731 C CG  . GLN A 1 339 ? -28.793 8.536   -4.072  1.00 83.91 339 A 1 
ATOM 2732 C CD  . GLN A 1 339 ? -29.425 9.047   -5.367  1.00 82.24 339 A 1 
ATOM 2733 O OE1 . GLN A 1 339 ? -30.567 9.467   -5.463  1.00 76.88 339 A 1 
ATOM 2734 N NE2 . GLN A 1 339 ? -28.691 9.034   -6.458  1.00 73.31 339 A 1 
ATOM 2735 O OXT . GLN A 1 339 ? -29.613 9.654   0.154   1.00 79.77 339 A 1 
#
