# Supplementary material for: Theoretical Study of Sphingomyelinases from Entamoeba histolytica and Trichomonas vaginalis Sheds Light on the Evolution of Enzymes Needed for Survival and Colonization
Source: Pathogens. 2025 Jan 5;14(1):32. doi: 10.3390/pathogens14010032 (PMC11768322; doi:10.3390/pathogens14010032)
Supplement: Supplementary file 1 [file pathogens-14-00032-s001.zip › Supplementary structural Files/Trichomonas vaginalis/Trichomonas A2EE69/fold_a2ee692xco/fold_a2ee692xco_model.cif]

# By using this file you agree to the legally binding terms of use found at alphafoldserver.com/output-terms
data_703775e066d0b744
#
_entry.id 703775e066d0b744
#
loop_
_atom_type.symbol
C  
CO 
N  
O  
S  
#
loop_
_audit_author.name
_audit_author.pdbx_ordinal
"Google DeepMind" 1 
"Isomorphic Labs" 2 
#
_audit_conform.dict_location https://raw.githubusercontent.com/ihmwg/ModelCIF/master/dist/mmcif_ma.dic
_audit_conform.dict_name     mmcif_ma.dic
_audit_conform.dict_version  1.4.5
#
loop_
_chem_comp.formula
_chem_comp.formula_weight
_chem_comp.id
_chem_comp.mon_nstd_flag
_chem_comp.name
_chem_comp.pdbx_smiles
_chem_comp.pdbx_synonyms
_chem_comp.type
"C3 H7 N O2"    89.093  ALA y ALANINE           C[C@H](N)C(O)=O                  ? "L-PEPTIDE LINKING" 
"C6 H15 N4 O2"  175.209 ARG y ARGININE          N[C@@H](CCCNC(N)=[NH2+])C(O)=O   ? "L-PEPTIDE LINKING" 
"C4 H8 N2 O3"   132.118 ASN y ASPARAGINE        N[C@@H](CC(N)=O)C(O)=O           ? "L-PEPTIDE LINKING" 
"C4 H7 N O4"    133.103 ASP y "ASPARTIC ACID"   N[C@@H](CC(O)=O)C(O)=O           ? "L-PEPTIDE LINKING" 
Co              58.933  CO  . "COBALT (II) ION" "[Co++]"                         ? NON-POLYMER         
"C3 H7 N O2 S"  121.158 CYS y CYSTEINE          N[C@@H](CS)C(O)=O                ? "L-PEPTIDE LINKING" 
"C5 H10 N2 O3"  146.144 GLN y GLUTAMINE         N[C@@H](CCC(N)=O)C(O)=O          ? "L-PEPTIDE LINKING" 
"C5 H9 N O4"    147.129 GLU y "GLUTAMIC ACID"   N[C@@H](CCC(O)=O)C(O)=O          ? "L-PEPTIDE LINKING" 
"C2 H5 N O2"    75.067  GLY y GLYCINE           NCC(O)=O                         ? "PEPTIDE LINKING"   
"C6 H10 N3 O2"  156.162 HIS y HISTIDINE         N[C@@H](Cc1c[nH]c[nH+]1)C(O)=O   ? "L-PEPTIDE LINKING" 
"C6 H13 N O2"   131.173 ILE y ISOLEUCINE        CC[C@H](C)[C@H](N)C(O)=O         ? "L-PEPTIDE LINKING" 
"C6 H13 N O2"   131.173 LEU y LEUCINE           CC(C)C[C@H](N)C(O)=O             ? "L-PEPTIDE LINKING" 
"C6 H15 N2 O2"  147.195 LYS y LYSINE            N[C@@H](CCCC[NH3+])C(O)=O        ? "L-PEPTIDE LINKING" 
"C5 H11 N O2 S" 149.211 MET y METHIONINE        CSCC[C@H](N)C(O)=O               ? "L-PEPTIDE LINKING" 
"C9 H11 N O2"   165.189 PHE y PHENYLALANINE     N[C@@H](Cc1ccccc1)C(O)=O         ? "L-PEPTIDE LINKING" 
"C5 H9 N O2"    115.130 PRO y PROLINE           OC(=O)[C@@H]1CCCN1               ? "L-PEPTIDE LINKING" 
"C3 H7 N O3"    105.093 SER y SERINE            N[C@@H](CO)C(O)=O                ? "L-PEPTIDE LINKING" 
"C4 H9 N O3"    119.119 THR y THREONINE         C[C@@H](O)[C@H](N)C(O)=O         ? "L-PEPTIDE LINKING" 
"C11 H12 N2 O2" 204.225 TRP y TRYPTOPHAN        N[C@@H](Cc1c[nH]c2ccccc12)C(O)=O ? "L-PEPTIDE LINKING" 
"C9 H11 N O3"   181.189 TYR y TYROSINE          N[C@@H](Cc1ccc(O)cc1)C(O)=O      ? "L-PEPTIDE LINKING" 
"C5 H11 N O2"   117.146 VAL y VALINE            CC(C)[C@H](N)C(O)=O              ? "L-PEPTIDE LINKING" 
#
_citation.book_publisher          ?
_citation.country                 UK
_citation.id                      primary
_citation.journal_full            Nature
_citation.journal_id_ASTM         NATUAS
_citation.journal_id_CSD          0006
_citation.journal_id_ISSN         0028-0836
_citation.journal_volume          ?
_citation.page_first              ?
_citation.page_last               ?
_citation.pdbx_database_id_DOI    ?
_citation.pdbx_database_id_PubMed ?
_citation.title                   "Accurate structure prediction of biomolecular interactions with AlphaFold 3"
_citation.year                    2024
#
loop_
_citation_author.citation_id
_citation_author.name
_citation_author.ordinal
primary "Google DeepMind" 1 
primary "Isomorphic Labs" 2 
#
loop_
_entity.id
_entity.pdbx_description
_entity.type
1 . polymer     
2 . non-polymer 
3 . non-polymer 
#
_entity_poly.entity_id      1
_entity_poly.pdbx_strand_id A
_entity_poly.type           polypeptide(L)
#
loop_
_entity_poly_seq.entity_id
_entity_poly_seq.hetero
_entity_poly_seq.mon_id
_entity_poly_seq.num
1 n MET 1   
1 n ASN 2   
1 n PHE 3   
1 n LYS 4   
1 n SER 5   
1 n ILE 6   
1 n LEU 7   
1 n THR 8   
1 n PHE 9   
1 n GLY 10  
1 n VAL 11  
1 n GLY 12  
1 n VAL 13  
1 n PRO 14  
1 n ILE 15  
1 n GLY 16  
1 n VAL 17  
1 n LEU 18  
1 n GLY 19  
1 n THR 20  
1 n LEU 21  
1 n MET 22  
1 n CYS 23  
1 n VAL 24  
1 n LEU 25  
1 n LYS 26  
1 n ARG 27  
1 n VAL 28  
1 n LEU 29  
1 n SER 30  
1 n LYS 31  
1 n THR 32  
1 n ALA 33  
1 n LYS 34  
1 n GLN 35  
1 n TYR 36  
1 n LYS 37  
1 n GLN 38  
1 n ILE 39  
1 n ALA 40  
1 n ASP 41  
1 n GLY 42  
1 n ARG 43  
1 n GLN 44  
1 n ALA 45  
1 n ASP 46  
1 n PHE 47  
1 n GLN 48  
1 n THR 49  
1 n LYS 50  
1 n LYS 51  
1 n LEU 52  
1 n LYS 53  
1 n ILE 54  
1 n LEU 55  
1 n ASP 56  
1 n PHE 57  
1 n ASN 58  
1 n ALA 59  
1 n PHE 60  
1 n TRP 61  
1 n ARG 62  
1 n PRO 63  
1 n GLN 64  
1 n LEU 65  
1 n LEU 66  
1 n HIS 67  
1 n LEU 68  
1 n PHE 69  
1 n LYS 70  
1 n GLU 71  
1 n GLU 72  
1 n TYR 73  
1 n MET 74  
1 n ARG 75  
1 n ASP 76  
1 n ARG 77  
1 n SER 78  
1 n LYS 79  
1 n ILE 80  
1 n LEU 81  
1 n LEU 82  
1 n GLU 83  
1 n ARG 84  
1 n ILE 85  
1 n SER 86  
1 n GLU 87  
1 n TYR 88  
1 n ASP 89  
1 n VAL 90  
1 n VAL 91  
1 n CYS 92  
1 n LEU 93  
1 n GLN 94  
1 n GLU 95  
1 n GLY 96  
1 n PHE 97  
1 n GLN 98  
1 n PHE 99  
1 n GLY 100 
1 n SER 101 
1 n ASP 102 
1 n ILE 103 
1 n SER 104 
1 n LYS 105 
1 n ASN 106 
1 n PHE 107 
1 n ILE 108 
1 n GLU 109 
1 n ALA 110 
1 n ALA 111 
1 n ASN 112 
1 n ALA 113 
1 n LEU 114 
1 n GLY 115 
1 n PHE 116 
1 n LYS 117 
1 n TYR 118 
1 n VAL 119 
1 n LEU 120 
1 n THR 121 
1 n SER 122 
1 n LYS 123 
1 n LEU 124 
1 n PRO 125 
1 n PRO 126 
1 n LEU 127 
1 n LEU 128 
1 n ASN 129 
1 n HIS 130 
1 n GLN 131 
1 n VAL 132 
1 n ILE 133 
1 n ASP 134 
1 n SER 135 
1 n GLY 136 
1 n LEU 137 
1 n VAL 138 
1 n ILE 139 
1 n ILE 140 
1 n SER 141 
1 n LYS 142 
1 n PHE 143 
1 n PRO 144 
1 n ILE 145 
1 n LEU 146 
1 n GLU 147 
1 n SER 148 
1 n ASP 149 
1 n CYS 150 
1 n VAL 151 
1 n ARG 152 
1 n TYR 153 
1 n THR 154 
1 n ALA 155 
1 n GLY 156 
1 n CYS 157 
1 n GLY 158 
1 n PHE 159 
1 n ASP 160 
1 n ALA 161 
1 n PHE 162 
1 n ALA 163 
1 n ALA 164 
1 n LYS 165 
1 n GLY 166 
1 n ALA 167 
1 n LEU 168 
1 n TYR 169 
1 n ALA 170 
1 n LYS 171 
1 n ILE 172 
1 n GLN 173 
1 n LEU 174 
1 n ASP 175 
1 n GLU 176 
1 n LYS 177 
1 n ASN 178 
1 n HIS 179 
1 n VAL 180 
1 n HIS 181 
1 n LEU 182 
1 n PHE 183 
1 n SER 184 
1 n THR 185 
1 n HIS 186 
1 n LEU 187 
1 n GLN 188 
1 n ALA 189 
1 n SER 190 
1 n TYR 191 
1 n GLN 192 
1 n TYR 193 
1 n GLY 194 
1 n LYS 195 
1 n ASP 196 
1 n PRO 197 
1 n THR 198 
1 n ASP 199 
1 n VAL 200 
1 n ASP 201 
1 n VAL 202 
1 n LYS 203 
1 n VAL 204 
1 n ARG 205 
1 n GLN 206 
1 n SER 207 
1 n GLN 208 
1 n PHE 209 
1 n ASP 210 
1 n GLU 211 
1 n LEU 212 
1 n SER 213 
1 n ALA 214 
1 n LEU 215 
1 n MET 216 
1 n ALA 217 
1 n GLN 218 
1 n LYS 219 
1 n VAL 220 
1 n THR 221 
1 n ASP 222 
1 n GLY 223 
1 n TYR 224 
1 n PRO 225 
1 n ALA 226 
1 n ILE 227 
1 n VAL 228 
1 n VAL 229 
1 n GLY 230 
1 n ASP 231 
1 n LEU 232 
1 n ASN 233 
1 n VAL 234 
1 n ASN 235 
1 n ALA 236 
1 n ARG 237 
1 n PHE 238 
1 n GLY 239 
1 n ASP 240 
1 n GLU 241 
1 n TYR 242 
1 n LEU 243 
1 n ASN 244 
1 n LEU 245 
1 n LEU 246 
1 n LYS 247 
1 n HIS 248 
1 n PHE 249 
1 n THR 250 
1 n ILE 251 
1 n PRO 252 
1 n ASN 253 
1 n TYR 254 
1 n GLU 255 
1 n SER 256 
1 n VAL 257 
1 n ASP 258 
1 n THR 259 
1 n LEU 260 
1 n LEU 261 
1 n LYS 262 
1 n ASP 263 
1 n TYR 264 
1 n GLY 265 
1 n GLU 266 
1 n HIS 267 
1 n PRO 268 
1 n ILE 269 
1 n THR 270 
1 n PHE 271 
1 n GLY 272 
1 n ASN 273 
1 n MET 274 
1 n GLU 275 
1 n ASP 276 
1 n VAL 277 
1 n THR 278 
1 n LEU 279 
1 n THR 280 
1 n GLU 281 
1 n PRO 282 
1 n TYR 283 
1 n PHE 284 
1 n GLN 285 
1 n LYS 286 
1 n THR 287 
1 n VAL 288 
1 n GLN 289 
1 n SER 290 
1 n ILE 291 
1 n ASP 292 
1 n TYR 293 
1 n ILE 294 
1 n PHE 295 
1 n LEU 296 
1 n PHE 297 
1 n GLU 298 
1 n LYS 299 
1 n GLU 300 
1 n GLN 301 
1 n SER 302 
1 n PRO 303 
1 n LEU 304 
1 n LYS 305 
1 n VAL 306 
1 n GLU 307 
1 n TYR 308 
1 n LYS 309 
1 n SER 310 
1 n LYS 311 
1 n VAL 312 
1 n ASN 313 
1 n GLU 314 
1 n MET 315 
1 n ARG 316 
1 n VAL 317 
1 n GLN 318 
1 n ASN 319 
1 n GLN 320 
1 n PRO 321 
1 n TYR 322 
1 n GLY 323 
1 n PHE 324 
1 n LEU 325 
1 n SER 326 
1 n ASP 327 
1 n HIS 328 
1 n PHE 329 
1 n ALA 330 
1 n VAL 331 
1 n GLU 332 
1 n SER 333 
1 n GLU 334 
1 n PHE 335 
1 n THR 336 
1 n PHE 337 
1 n THR 338 
1 n GLN 339 
#
_ma_data.content_type "model coordinates"
_ma_data.id           1
_ma_data.name         Model
#
_ma_model_list.data_id          1
_ma_model_list.model_group_id   1
_ma_model_list.model_group_name "AlphaFold-beta-20231127 (7a14c934-fe78-43c1-a552-7fb305b0ebd1 @ 2024-09-16 17:03:53)"
_ma_model_list.model_id         1
_ma_model_list.model_name       "Top ranked model"
_ma_model_list.model_type       "Ab initio model"
_ma_model_list.ordinal_id       1
#
loop_
_ma_protocol_step.method_type
_ma_protocol_step.ordinal_id
_ma_protocol_step.protocol_id
_ma_protocol_step.step_id
"coevolution MSA" 1 1 1 
"template search" 2 1 2 
modeling          3 1 3 
#
loop_
_ma_qa_metric.id
_ma_qa_metric.mode
_ma_qa_metric.name
_ma_qa_metric.software_group_id
_ma_qa_metric.type
1 global pLDDT 1 pLDDT 
2 local  pLDDT 1 pLDDT 
#
_ma_qa_metric_global.metric_id    1
_ma_qa_metric_global.metric_value 91.59
_ma_qa_metric_global.model_id     1
_ma_qa_metric_global.ordinal_id   1
#
_ma_software_group.group_id    1
_ma_software_group.ordinal_id  1
_ma_software_group.software_id 1
#
loop_
_ma_target_entity.data_id
_ma_target_entity.entity_id
_ma_target_entity.origin
1 1 . 
1 2 . 
1 3 . 
#
loop_
_ma_target_entity_instance.asym_id
_ma_target_entity_instance.details
_ma_target_entity_instance.entity_id
A . 1 
B . 2 
C . 3 
#
loop_
_pdbx_data_usage.details
_pdbx_data_usage.id
_pdbx_data_usage.type
_pdbx_data_usage.url
;NON-COMMERCIAL USE ONLY, BY USING THIS FILE YOU AGREE TO THE TERMS OF USE FOUND
AT alphafoldserver.com/output-terms.
;
1 license    ? 
;THE INFORMATION IS NOT INTENDED FOR, HAS NOT BEEN VALIDATED FOR, AND IS NOT
APPROVED FOR CLINICAL USE. IT SHOULD NOT BE USED FOR CLINICAL PURPOSE OR RELIED
ON FOR MEDICAL OR OTHER PROFESSIONAL ADVICE. IT IS THEORETICAL MODELLING ONLY
AND CAUTION SHOULD BE EXERCISED IN ITS USE. IT IS PROVIDED "AS-IS" WITHOUT ANY
WARRANTY OF ANY KIND, WHETHER EXPRESSED OR IMPLIED. NO WARRANTY IS GIVEN THAT
USE OF THE INFORMATION SHALL NOT INFRINGE THE RIGHTS OF ANY THIRD PARTY.
;
2 disclaimer ? 
#
loop_
_pdbx_nonpoly_scheme.asym_id
_pdbx_nonpoly_scheme.auth_seq_num
_pdbx_nonpoly_scheme.entity_id
_pdbx_nonpoly_scheme.mon_id
_pdbx_nonpoly_scheme.pdb_ins_code
_pdbx_nonpoly_scheme.pdb_seq_num
_pdbx_nonpoly_scheme.pdb_strand_id
B 1 2 CO . 1 B 
C 1 3 CO . 1 C 
#
loop_
_pdbx_poly_seq_scheme.asym_id
_pdbx_poly_seq_scheme.auth_seq_num
_pdbx_poly_seq_scheme.entity_id
_pdbx_poly_seq_scheme.hetero
_pdbx_poly_seq_scheme.mon_id
_pdbx_poly_seq_scheme.pdb_ins_code
_pdbx_poly_seq_scheme.pdb_seq_num
_pdbx_poly_seq_scheme.pdb_strand_id
_pdbx_poly_seq_scheme.seq_id
A 1   1 n MET . 1   A 1   
A 2   1 n ASN . 2   A 2   
A 3   1 n PHE . 3   A 3   
A 4   1 n LYS . 4   A 4   
A 5   1 n SER . 5   A 5   
A 6   1 n ILE . 6   A 6   
A 7   1 n LEU . 7   A 7   
A 8   1 n THR . 8   A 8   
A 9   1 n PHE . 9   A 9   
A 10  1 n GLY . 10  A 10  
A 11  1 n VAL . 11  A 11  
A 12  1 n GLY . 12  A 12  
A 13  1 n VAL . 13  A 13  
A 14  1 n PRO . 14  A 14  
A 15  1 n ILE . 15  A 15  
A 16  1 n GLY . 16  A 16  
A 17  1 n VAL . 17  A 17  
A 18  1 n LEU . 18  A 18  
A 19  1 n GLY . 19  A 19  
A 20  1 n THR . 20  A 20  
A 21  1 n LEU . 21  A 21  
A 22  1 n MET . 22  A 22  
A 23  1 n CYS . 23  A 23  
A 24  1 n VAL . 24  A 24  
A 25  1 n LEU . 25  A 25  
A 26  1 n LYS . 26  A 26  
A 27  1 n ARG . 27  A 27  
A 28  1 n VAL . 28  A 28  
A 29  1 n LEU . 29  A 29  
A 30  1 n SER . 30  A 30  
A 31  1 n LYS . 31  A 31  
A 32  1 n THR . 32  A 32  
A 33  1 n ALA . 33  A 33  
A 34  1 n LYS . 34  A 34  
A 35  1 n GLN . 35  A 35  
A 36  1 n TYR . 36  A 36  
A 37  1 n LYS . 37  A 37  
A 38  1 n GLN . 38  A 38  
A 39  1 n ILE . 39  A 39  
A 40  1 n ALA . 40  A 40  
A 41  1 n ASP . 41  A 41  
A 42  1 n GLY . 42  A 42  
A 43  1 n ARG . 43  A 43  
A 44  1 n GLN . 44  A 44  
A 45  1 n ALA . 45  A 45  
A 46  1 n ASP . 46  A 46  
A 47  1 n PHE . 47  A 47  
A 48  1 n GLN . 48  A 48  
A 49  1 n THR . 49  A 49  
A 50  1 n LYS . 50  A 50  
A 51  1 n LYS . 51  A 51  
A 52  1 n LEU . 52  A 52  
A 53  1 n LYS . 53  A 53  
A 54  1 n ILE . 54  A 54  
A 55  1 n LEU . 55  A 55  
A 56  1 n ASP . 56  A 56  
A 57  1 n PHE . 57  A 57  
A 58  1 n ASN . 58  A 58  
A 59  1 n ALA . 59  A 59  
A 60  1 n PHE . 60  A 60  
A 61  1 n TRP . 61  A 61  
A 62  1 n ARG . 62  A 62  
A 63  1 n PRO . 63  A 63  
A 64  1 n GLN . 64  A 64  
A 65  1 n LEU . 65  A 65  
A 66  1 n LEU . 66  A 66  
A 67  1 n HIS . 67  A 67  
A 68  1 n LEU . 68  A 68  
A 69  1 n PHE . 69  A 69  
A 70  1 n LYS . 70  A 70  
A 71  1 n GLU . 71  A 71  
A 72  1 n GLU . 72  A 72  
A 73  1 n TYR . 73  A 73  
A 74  1 n MET . 74  A 74  
A 75  1 n ARG . 75  A 75  
A 76  1 n ASP . 76  A 76  
A 77  1 n ARG . 77  A 77  
A 78  1 n SER . 78  A 78  
A 79  1 n LYS . 79  A 79  
A 80  1 n ILE . 80  A 80  
A 81  1 n LEU . 81  A 81  
A 82  1 n LEU . 82  A 82  
A 83  1 n GLU . 83  A 83  
A 84  1 n ARG . 84  A 84  
A 85  1 n ILE . 85  A 85  
A 86  1 n SER . 86  A 86  
A 87  1 n GLU . 87  A 87  
A 88  1 n TYR . 88  A 88  
A 89  1 n ASP . 89  A 89  
A 90  1 n VAL . 90  A 90  
A 91  1 n VAL . 91  A 91  
A 92  1 n CYS . 92  A 92  
A 93  1 n LEU . 93  A 93  
A 94  1 n GLN . 94  A 94  
A 95  1 n GLU . 95  A 95  
A 96  1 n GLY . 96  A 96  
A 97  1 n PHE . 97  A 97  
A 98  1 n GLN . 98  A 98  
A 99  1 n PHE . 99  A 99  
A 100 1 n GLY . 100 A 100 
A 101 1 n SER . 101 A 101 
A 102 1 n ASP . 102 A 102 
A 103 1 n ILE . 103 A 103 
A 104 1 n SER . 104 A 104 
A 105 1 n LYS . 105 A 105 
A 106 1 n ASN . 106 A 106 
A 107 1 n PHE . 107 A 107 
A 108 1 n ILE . 108 A 108 
A 109 1 n GLU . 109 A 109 
A 110 1 n ALA . 110 A 110 
A 111 1 n ALA . 111 A 111 
A 112 1 n ASN . 112 A 112 
A 113 1 n ALA . 113 A 113 
A 114 1 n LEU . 114 A 114 
A 115 1 n GLY . 115 A 115 
A 116 1 n PHE . 116 A 116 
A 117 1 n LYS . 117 A 117 
A 118 1 n TYR . 118 A 118 
A 119 1 n VAL . 119 A 119 
A 120 1 n LEU . 120 A 120 
A 121 1 n THR . 121 A 121 
A 122 1 n SER . 122 A 122 
A 123 1 n LYS . 123 A 123 
A 124 1 n LEU . 124 A 124 
A 125 1 n PRO . 125 A 125 
A 126 1 n PRO . 126 A 126 
A 127 1 n LEU . 127 A 127 
A 128 1 n LEU . 128 A 128 
A 129 1 n ASN . 129 A 129 
A 130 1 n HIS . 130 A 130 
A 131 1 n GLN . 131 A 131 
A 132 1 n VAL . 132 A 132 
A 133 1 n ILE . 133 A 133 
A 134 1 n ASP . 134 A 134 
A 135 1 n SER . 135 A 135 
A 136 1 n GLY . 136 A 136 
A 137 1 n LEU . 137 A 137 
A 138 1 n VAL . 138 A 138 
A 139 1 n ILE . 139 A 139 
A 140 1 n ILE . 140 A 140 
A 141 1 n SER . 141 A 141 
A 142 1 n LYS . 142 A 142 
A 143 1 n PHE . 143 A 143 
A 144 1 n PRO . 144 A 144 
A 145 1 n ILE . 145 A 145 
A 146 1 n LEU . 146 A 146 
A 147 1 n GLU . 147 A 147 
A 148 1 n SER . 148 A 148 
A 149 1 n ASP . 149 A 149 
A 150 1 n CYS . 150 A 150 
A 151 1 n VAL . 151 A 151 
A 152 1 n ARG . 152 A 152 
A 153 1 n TYR . 153 A 153 
A 154 1 n THR . 154 A 154 
A 155 1 n ALA . 155 A 155 
A 156 1 n GLY . 156 A 156 
A 157 1 n CYS . 157 A 157 
A 158 1 n GLY . 158 A 158 
A 159 1 n PHE . 159 A 159 
A 160 1 n ASP . 160 A 160 
A 161 1 n ALA . 161 A 161 
A 162 1 n PHE . 162 A 162 
A 163 1 n ALA . 163 A 163 
A 164 1 n ALA . 164 A 164 
A 165 1 n LYS . 165 A 165 
A 166 1 n GLY . 166 A 166 
A 167 1 n ALA . 167 A 167 
A 168 1 n LEU . 168 A 168 
A 169 1 n TYR . 169 A 169 
A 170 1 n ALA . 170 A 170 
A 171 1 n LYS . 171 A 171 
A 172 1 n ILE . 172 A 172 
A 173 1 n GLN . 173 A 173 
A 174 1 n LEU . 174 A 174 
A 175 1 n ASP . 175 A 175 
A 176 1 n GLU . 176 A 176 
A 177 1 n LYS . 177 A 177 
A 178 1 n ASN . 178 A 178 
A 179 1 n HIS . 179 A 179 
A 180 1 n VAL . 180 A 180 
A 181 1 n HIS . 181 A 181 
A 182 1 n LEU . 182 A 182 
A 183 1 n PHE . 183 A 183 
A 184 1 n SER . 184 A 184 
A 185 1 n THR . 185 A 185 
A 186 1 n HIS . 186 A 186 
A 187 1 n LEU . 187 A 187 
A 188 1 n GLN . 188 A 188 
A 189 1 n ALA . 189 A 189 
A 190 1 n SER . 190 A 190 
A 191 1 n TYR . 191 A 191 
A 192 1 n GLN . 192 A 192 
A 193 1 n TYR . 193 A 193 
A 194 1 n GLY . 194 A 194 
A 195 1 n LYS . 195 A 195 
A 196 1 n ASP . 196 A 196 
A 197 1 n PRO . 197 A 197 
A 198 1 n THR . 198 A 198 
A 199 1 n ASP . 199 A 199 
A 200 1 n VAL . 200 A 200 
A 201 1 n ASP . 201 A 201 
A 202 1 n VAL . 202 A 202 
A 203 1 n LYS . 203 A 203 
A 204 1 n VAL . 204 A 204 
A 205 1 n ARG . 205 A 205 
A 206 1 n GLN . 206 A 206 
A 207 1 n SER . 207 A 207 
A 208 1 n GLN . 208 A 208 
A 209 1 n PHE . 209 A 209 
A 210 1 n ASP . 210 A 210 
A 211 1 n GLU . 211 A 211 
A 212 1 n LEU . 212 A 212 
A 213 1 n SER . 213 A 213 
A 214 1 n ALA . 214 A 214 
A 215 1 n LEU . 215 A 215 
A 216 1 n MET . 216 A 216 
A 217 1 n ALA . 217 A 217 
A 218 1 n GLN . 218 A 218 
A 219 1 n LYS . 219 A 219 
A 220 1 n VAL . 220 A 220 
A 221 1 n THR . 221 A 221 
A 222 1 n ASP . 222 A 222 
A 223 1 n GLY . 223 A 223 
A 224 1 n TYR . 224 A 224 
A 225 1 n PRO . 225 A 225 
A 226 1 n ALA . 226 A 226 
A 227 1 n ILE . 227 A 227 
A 228 1 n VAL . 228 A 228 
A 229 1 n VAL . 229 A 229 
A 230 1 n GLY . 230 A 230 
A 231 1 n ASP . 231 A 231 
A 232 1 n LEU . 232 A 232 
A 233 1 n ASN . 233 A 233 
A 234 1 n VAL . 234 A 234 
A 235 1 n ASN . 235 A 235 
A 236 1 n ALA . 236 A 236 
A 237 1 n ARG . 237 A 237 
A 238 1 n PHE . 238 A 238 
A 239 1 n GLY . 239 A 239 
A 240 1 n ASP . 240 A 240 
A 241 1 n GLU . 241 A 241 
A 242 1 n TYR . 242 A 242 
A 243 1 n LEU . 243 A 243 
A 244 1 n ASN . 244 A 244 
A 245 1 n LEU . 245 A 245 
A 246 1 n LEU . 246 A 246 
A 247 1 n LYS . 247 A 247 
A 248 1 n HIS . 248 A 248 
A 249 1 n PHE . 249 A 249 
A 250 1 n THR . 250 A 250 
A 251 1 n ILE . 251 A 251 
A 252 1 n PRO . 252 A 252 
A 253 1 n ASN . 253 A 253 
A 254 1 n TYR . 254 A 254 
A 255 1 n GLU . 255 A 255 
A 256 1 n SER . 256 A 256 
A 257 1 n VAL . 257 A 257 
A 258 1 n ASP . 258 A 258 
A 259 1 n THR . 259 A 259 
A 260 1 n LEU . 260 A 260 
A 261 1 n LEU . 261 A 261 
A 262 1 n LYS . 262 A 262 
A 263 1 n ASP . 263 A 263 
A 264 1 n TYR . 264 A 264 
A 265 1 n GLY . 265 A 265 
A 266 1 n GLU . 266 A 266 
A 267 1 n HIS . 267 A 267 
A 268 1 n PRO . 268 A 268 
A 269 1 n ILE . 269 A 269 
A 270 1 n THR . 270 A 270 
A 271 1 n PHE . 271 A 271 
A 272 1 n GLY . 272 A 272 
A 273 1 n ASN . 273 A 273 
A 274 1 n MET . 274 A 274 
A 275 1 n GLU . 275 A 275 
A 276 1 n ASP . 276 A 276 
A 277 1 n VAL . 277 A 277 
A 278 1 n THR . 278 A 278 
A 279 1 n LEU . 279 A 279 
A 280 1 n THR . 280 A 280 
A 281 1 n GLU . 281 A 281 
A 282 1 n PRO . 282 A 282 
A 283 1 n TYR . 283 A 283 
A 284 1 n PHE . 284 A 284 
A 285 1 n GLN . 285 A 285 
A 286 1 n LYS . 286 A 286 
A 287 1 n THR . 287 A 287 
A 288 1 n VAL . 288 A 288 
A 289 1 n GLN . 289 A 289 
A 290 1 n SER . 290 A 290 
A 291 1 n ILE . 291 A 291 
A 292 1 n ASP . 292 A 292 
A 293 1 n TYR . 293 A 293 
A 294 1 n ILE . 294 A 294 
A 295 1 n PHE . 295 A 295 
A 296 1 n LEU . 296 A 296 
A 297 1 n PHE . 297 A 297 
A 298 1 n GLU . 298 A 298 
A 299 1 n LYS . 299 A 299 
A 300 1 n GLU . 300 A 300 
A 301 1 n GLN . 301 A 301 
A 302 1 n SER . 302 A 302 
A 303 1 n PRO . 303 A 303 
A 304 1 n LEU . 304 A 304 
A 305 1 n LYS . 305 A 305 
A 306 1 n VAL . 306 A 306 
A 307 1 n GLU . 307 A 307 
A 308 1 n TYR . 308 A 308 
A 309 1 n LYS . 309 A 309 
A 310 1 n SER . 310 A 310 
A 311 1 n LYS . 311 A 311 
A 312 1 n VAL . 312 A 312 
A 313 1 n ASN . 313 A 313 
A 314 1 n GLU . 314 A 314 
A 315 1 n MET . 315 A 315 
A 316 1 n ARG . 316 A 316 
A 317 1 n VAL . 317 A 317 
A 318 1 n GLN . 318 A 318 
A 319 1 n ASN . 319 A 319 
A 320 1 n GLN . 320 A 320 
A 321 1 n PRO . 321 A 321 
A 322 1 n TYR . 322 A 322 
A 323 1 n GLY . 323 A 323 
A 324 1 n PHE . 324 A 324 
A 325 1 n LEU . 325 A 325 
A 326 1 n SER . 326 A 326 
A 327 1 n ASP . 327 A 327 
A 328 1 n HIS . 328 A 328 
A 329 1 n PHE . 329 A 329 
A 330 1 n ALA . 330 A 330 
A 331 1 n VAL . 331 A 331 
A 332 1 n GLU . 332 A 332 
A 333 1 n SER . 333 A 333 
A 334 1 n GLU . 334 A 334 
A 335 1 n PHE . 335 A 335 
A 336 1 n THR . 336 A 336 
A 337 1 n PHE . 337 A 337 
A 338 1 n THR . 338 A 338 
A 339 1 n GLN . 339 A 339 
#
_software.classification other
_software.date           ?
_software.description    "Structure prediction"
_software.name           AlphaFold
_software.pdbx_ordinal   1
_software.type           package
_software.version        "AlphaFold-beta-20231127 (7a14c934-fe78-43c1-a552-7fb305b0ebd1 @ 2024-09-16 17:03:53)"
#
loop_
_struct_asym.entity_id
_struct_asym.id
1 A 
2 B 
3 C 
#
loop_
_atom_site.group_PDB
_atom_site.id
_atom_site.type_symbol
_atom_site.label_atom_id
_atom_site.label_alt_id
_atom_site.label_comp_id
_atom_site.label_asym_id
_atom_site.label_entity_id
_atom_site.label_seq_id
_atom_site.pdbx_PDB_ins_code
_atom_site.Cartn_x
_atom_site.Cartn_y
_atom_site.Cartn_z
_atom_site.occupancy
_atom_site.B_iso_or_equiv
_atom_site.auth_seq_id
_atom_site.auth_asym_id
_atom_site.pdbx_PDB_model_num
ATOM   1    N  N   . MET A 1 1   ? 7.764   6.784   2.900   1.00 50.32 1   A 1 
ATOM   2    C  CA  . MET A 1 1   ? 8.140   8.011   3.610   1.00 53.67 1   A 1 
ATOM   3    C  C   . MET A 1 1   ? 9.156   8.808   2.797   1.00 56.00 1   A 1 
ATOM   4    O  O   . MET A 1 1   ? 9.560   8.391   1.705   1.00 52.97 1   A 1 
ATOM   5    C  CB  . MET A 1 1   ? 8.699   7.689   5.004   1.00 50.60 1   A 1 
ATOM   6    C  CG  . MET A 1 1   ? 9.996   6.911   4.992   1.00 47.82 1   A 1 
ATOM   7    S  SD  . MET A 1 1   ? 10.527  6.513   6.664   1.00 44.15 1   A 1 
ATOM   8    C  CE  . MET A 1 1   ? 9.248   5.369   7.151   1.00 42.02 1   A 1 
ATOM   9    N  N   . ASN A 1 2   ? 9.557   9.938   3.337   1.00 55.54 2   A 1 
ATOM   10   C  CA  . ASN A 1 2   ? 10.350  10.884  2.559   1.00 57.12 2   A 1 
ATOM   11   C  C   . ASN A 1 2   ? 11.854  10.713  2.776   1.00 58.18 2   A 1 
ATOM   12   O  O   . ASN A 1 2   ? 12.359  10.906  3.885   1.00 55.04 2   A 1 
ATOM   13   C  CB  . ASN A 1 2   ? 9.940   12.314  2.897   1.00 52.66 2   A 1 
ATOM   14   C  CG  . ASN A 1 2   ? 10.526  13.324  1.946   1.00 46.27 2   A 1 
ATOM   15   O  OD1 . ASN A 1 2   ? 11.630  13.819  2.181   1.00 43.80 2   A 1 
ATOM   16   N  ND2 . ASN A 1 2   ? 9.806   13.617  0.878   1.00 42.05 2   A 1 
ATOM   17   N  N   . PHE A 1 3   ? 12.549  10.373  1.698   1.00 52.71 3   A 1 
ATOM   18   C  CA  . PHE A 1 3   ? 13.989  10.155  1.759   1.00 52.67 3   A 1 
ATOM   19   C  C   . PHE A 1 3   ? 14.745  11.410  2.185   1.00 54.23 3   A 1 
ATOM   20   O  O   . PHE A 1 3   ? 15.563  11.379  3.110   1.00 52.08 3   A 1 
ATOM   21   C  CB  . PHE A 1 3   ? 14.485  9.657   0.395   1.00 49.52 3   A 1 
ATOM   22   C  CG  . PHE A 1 3   ? 15.968  9.788   0.205   1.00 45.33 3   A 1 
ATOM   23   C  CD1 . PHE A 1 3   ? 16.834  8.873   0.776   1.00 42.05 3   A 1 
ATOM   24   C  CD2 . PHE A 1 3   ? 16.489  10.826  -0.555  1.00 41.53 3   A 1 
ATOM   25   C  CE1 . PHE A 1 3   ? 18.200  8.986   0.593   1.00 39.02 3   A 1 
ATOM   26   C  CE2 . PHE A 1 3   ? 17.859  10.943  -0.736  1.00 38.61 3   A 1 
ATOM   27   C  CZ  . PHE A 1 3   ? 18.720  10.032  -0.164  1.00 40.11 3   A 1 
ATOM   28   N  N   . LYS A 1 4   ? 14.486  12.532  1.524   1.00 51.11 4   A 1 
ATOM   29   C  CA  . LYS A 1 4   ? 15.268  13.746  1.749   1.00 52.35 4   A 1 
ATOM   30   C  C   . LYS A 1 4   ? 15.068  14.297  3.157   1.00 53.13 4   A 1 
ATOM   31   O  O   . LYS A 1 4   ? 16.036  14.712  3.811   1.00 51.12 4   A 1 
ATOM   32   C  CB  . LYS A 1 4   ? 14.904  14.812  0.716   1.00 49.79 4   A 1 
ATOM   33   C  CG  . LYS A 1 4   ? 15.716  16.085  0.858   1.00 44.78 4   A 1 
ATOM   34   C  CD  . LYS A 1 4   ? 15.371  17.105  -0.209  1.00 41.33 4   A 1 
ATOM   35   C  CE  . LYS A 1 4   ? 16.195  18.375  -0.048  1.00 36.92 4   A 1 
ATOM   36   N  NZ  . LYS A 1 4   ? 15.875  19.391  -1.086  1.00 34.54 4   A 1 
ATOM   37   N  N   . SER A 1 5   ? 13.844  14.304  3.642   1.00 51.47 5   A 1 
ATOM   38   C  CA  . SER A 1 5   ? 13.555  14.858  4.960   1.00 52.96 5   A 1 
ATOM   39   C  C   . SER A 1 5   ? 14.236  14.055  6.059   1.00 54.25 5   A 1 
ATOM   40   O  O   . SER A 1 5   ? 14.815  14.613  6.995   1.00 53.41 5   A 1 
ATOM   41   C  CB  . SER A 1 5   ? 12.053  14.905  5.196   1.00 50.31 5   A 1 
ATOM   42   O  OG  . SER A 1 5   ? 11.416  15.778  4.280   1.00 45.35 5   A 1 
ATOM   43   N  N   . ILE A 1 6   ? 14.175  12.730  5.963   1.00 52.86 6   A 1 
ATOM   44   C  CA  . ILE A 1 6   ? 14.805  11.887  6.966   1.00 53.84 6   A 1 
ATOM   45   C  C   . ILE A 1 6   ? 16.326  11.983  6.881   1.00 54.94 6   A 1 
ATOM   46   O  O   . ILE A 1 6   ? 17.019  11.980  7.908   1.00 53.52 6   A 1 
ATOM   47   C  CB  . ILE A 1 6   ? 14.334  10.431  6.822   1.00 51.10 6   A 1 
ATOM   48   C  CG1 . ILE A 1 6   ? 12.834  10.342  7.133   1.00 47.87 6   A 1 
ATOM   49   C  CG2 . ILE A 1 6   ? 15.126  9.512   7.747   1.00 47.36 6   A 1 
ATOM   50   C  CD1 . ILE A 1 6   ? 12.260  8.958   7.010   1.00 44.56 6   A 1 
ATOM   51   N  N   . LEU A 1 7   ? 16.852  12.082  5.676   1.00 52.44 7   A 1 
ATOM   52   C  CA  . LEU A 1 7   ? 18.289  12.257  5.499   1.00 53.18 7   A 1 
ATOM   53   C  C   . LEU A 1 7   ? 18.751  13.561  6.139   1.00 53.99 7   A 1 
ATOM   54   O  O   . LEU A 1 7   ? 19.747  13.586  6.863   1.00 53.22 7   A 1 
ATOM   55   C  CB  . LEU A 1 7   ? 18.652  12.240  4.009   1.00 50.84 7   A 1 
ATOM   56   C  CG  . LEU A 1 7   ? 20.122  12.479  3.690   1.00 47.41 7   A 1 
ATOM   57   C  CD1 . LEU A 1 7   ? 20.997  11.390  4.286   1.00 44.51 7   A 1 
ATOM   58   C  CD2 . LEU A 1 7   ? 20.331  12.561  2.175   1.00 45.55 7   A 1 
ATOM   59   N  N   . THR A 1 8   ? 18.026  14.644  5.886   1.00 52.60 8   A 1 
ATOM   60   C  CA  . THR A 1 8   ? 18.374  15.945  6.447   1.00 53.76 8   A 1 
ATOM   61   C  C   . THR A 1 8   ? 18.370  15.891  7.977   1.00 54.78 8   A 1 
ATOM   62   O  O   . THR A 1 8   ? 19.278  16.411  8.625   1.00 53.22 8   A 1 
ATOM   63   C  CB  . THR A 1 8   ? 17.402  17.021  5.958   1.00 50.23 8   A 1 
ATOM   64   O  OG1 . THR A 1 8   ? 17.480  17.129  4.533   1.00 44.93 8   A 1 
ATOM   65   C  CG2 . THR A 1 8   ? 17.733  18.367  6.584   1.00 44.98 8   A 1 
ATOM   66   N  N   . PHE A 1 9   ? 17.363  15.247  8.548   1.00 52.60 9   A 1 
ATOM   67   C  CA  . PHE A 1 9   ? 17.270  15.115  10.000  1.00 54.06 9   A 1 
ATOM   68   C  C   . PHE A 1 9   ? 18.406  14.255  10.542  1.00 54.90 9   A 1 
ATOM   69   O  O   . PHE A 1 9   ? 19.081  14.635  11.507  1.00 53.67 9   A 1 
ATOM   70   C  CB  . PHE A 1 9   ? 15.915  14.524  10.381  1.00 51.75 9   A 1 
ATOM   71   C  CG  . PHE A 1 9   ? 15.751  14.304  11.849  1.00 49.52 9   A 1 
ATOM   72   C  CD1 . PHE A 1 9   ? 15.404  15.349  12.690  1.00 45.18 9   A 1 
ATOM   73   C  CD2 . PHE A 1 9   ? 15.928  13.052  12.392  1.00 44.26 9   A 1 
ATOM   74   C  CE1 . PHE A 1 9   ? 15.250  15.147  14.046  1.00 41.16 9   A 1 
ATOM   75   C  CE2 . PHE A 1 9   ? 15.776  12.843  13.758  1.00 40.85 9   A 1 
ATOM   76   C  CZ  . PHE A 1 9   ? 15.434  13.885  14.589  1.00 40.78 9   A 1 
ATOM   77   N  N   . GLY A 1 10  ? 18.614  13.089  9.937   1.00 53.59 10  A 1 
ATOM   78   C  CA  . GLY A 1 10  ? 19.586  12.140  10.447  1.00 53.74 10  A 1 
ATOM   79   C  C   . GLY A 1 10  ? 21.022  12.605  10.341  1.00 53.96 10  A 1 
ATOM   80   O  O   . GLY A 1 10  ? 21.822  12.384  11.251  1.00 52.35 10  A 1 
ATOM   81   N  N   . VAL A 1 11  ? 21.377  13.260  9.244   1.00 55.96 11  A 1 
ATOM   82   C  CA  . VAL A 1 11  ? 22.743  13.725  9.041   1.00 57.04 11  A 1 
ATOM   83   C  C   . VAL A 1 11  ? 23.132  14.746  10.104  1.00 58.03 11  A 1 
ATOM   84   O  O   . VAL A 1 11  ? 24.312  14.895  10.444  1.00 55.28 11  A 1 
ATOM   85   C  CB  . VAL A 1 11  ? 22.912  14.305  7.621   1.00 53.84 11  A 1 
ATOM   86   C  CG1 . VAL A 1 11  ? 24.228  15.055  7.486   1.00 48.68 11  A 1 
ATOM   87   C  CG2 . VAL A 1 11  ? 22.832  13.194  6.581   1.00 48.48 11  A 1 
ATOM   88   N  N   . GLY A 1 12  ? 22.136  15.460  10.648  1.00 56.31 12  A 1 
ATOM   89   C  CA  . GLY A 1 12  ? 22.394  16.450  11.676  1.00 57.24 12  A 1 
ATOM   90   C  C   . GLY A 1 12  ? 22.616  15.868  13.057  1.00 58.32 12  A 1 
ATOM   91   O  O   . GLY A 1 12  ? 22.923  16.605  13.993  1.00 57.20 12  A 1 
ATOM   92   N  N   . VAL A 1 13  ? 22.472  14.553  13.210  1.00 59.65 13  A 1 
ATOM   93   C  CA  . VAL A 1 13  ? 22.637  13.893  14.507  1.00 61.37 13  A 1 
ATOM   94   C  C   . VAL A 1 13  ? 24.054  13.321  14.613  1.00 62.55 13  A 1 
ATOM   95   O  O   . VAL A 1 13  ? 24.452  12.509  13.769  1.00 60.65 13  A 1 
ATOM   96   C  CB  . VAL A 1 13  ? 21.610  12.774  14.695  1.00 57.47 13  A 1 
ATOM   97   C  CG1 . VAL A 1 13  ? 21.831  12.071  16.021  1.00 52.03 13  A 1 
ATOM   98   C  CG2 . VAL A 1 13  ? 20.194  13.336  14.616  1.00 52.29 13  A 1 
ATOM   99   N  N   . PRO A 1 14  ? 24.818  13.711  15.628  1.00 64.31 14  A 1 
ATOM   100  C  CA  . PRO A 1 14  ? 26.159  13.149  15.796  1.00 66.70 14  A 1 
ATOM   101  C  C   . PRO A 1 14  ? 26.109  11.632  15.924  1.00 69.22 14  A 1 
ATOM   102  O  O   . PRO A 1 14  ? 25.216  11.089  16.575  1.00 67.75 14  A 1 
ATOM   103  C  CB  . PRO A 1 14  ? 26.652  13.793  17.091  1.00 61.54 14  A 1 
ATOM   104  C  CG  . PRO A 1 14  ? 25.862  15.049  17.206  1.00 60.03 14  A 1 
ATOM   105  C  CD  . PRO A 1 14  ? 24.514  14.732  16.638  1.00 61.88 14  A 1 
ATOM   106  N  N   . ILE A 1 15  ? 27.094  10.962  15.312  1.00 68.20 15  A 1 
ATOM   107  C  CA  . ILE A 1 15  ? 27.129  9.506   15.311  1.00 70.76 15  A 1 
ATOM   108  C  C   . ILE A 1 15  ? 27.115  8.950   16.730  1.00 73.34 15  A 1 
ATOM   109  O  O   . ILE A 1 15  ? 26.467  7.938   17.008  1.00 69.31 15  A 1 
ATOM   110  C  CB  . ILE A 1 15  ? 28.356  9.001   14.532  1.00 64.18 15  A 1 
ATOM   111  C  CG1 . ILE A 1 15  ? 28.220  9.367   13.054  1.00 57.73 15  A 1 
ATOM   112  C  CG2 . ILE A 1 15  ? 28.519  7.498   14.697  1.00 56.68 15  A 1 
ATOM   113  C  CD1 . ILE A 1 15  ? 29.388  8.924   12.201  1.00 50.39 15  A 1 
ATOM   114  N  N   . GLY A 1 16  ? 27.826  9.617   17.633  1.00 67.11 16  A 1 
ATOM   115  C  CA  . GLY A 1 16  ? 27.916  9.155   19.009  1.00 69.61 16  A 1 
ATOM   116  C  C   . GLY A 1 16  ? 26.604  9.207   19.772  1.00 73.24 16  A 1 
ATOM   117  O  O   . GLY A 1 16  ? 26.482  8.600   20.832  1.00 71.53 16  A 1 
ATOM   118  N  N   . VAL A 1 17  ? 25.624  9.931   19.246  1.00 78.53 17  A 1 
ATOM   119  C  CA  . VAL A 1 17  ? 24.332  10.098  19.901  1.00 81.87 17  A 1 
ATOM   120  C  C   . VAL A 1 17  ? 23.244  9.263   19.222  1.00 82.96 17  A 1 
ATOM   121  O  O   . VAL A 1 17  ? 22.095  9.243   19.661  1.00 82.31 17  A 1 
ATOM   122  C  CB  . VAL A 1 17  ? 23.929  11.583  19.932  1.00 77.57 17  A 1 
ATOM   123  C  CG1 . VAL A 1 17  ? 22.660  11.798  20.738  1.00 69.45 17  A 1 
ATOM   124  C  CG2 . VAL A 1 17  ? 25.054  12.427  20.503  1.00 72.31 17  A 1 
ATOM   125  N  N   . LEU A 1 18  ? 23.603  8.563   18.151  1.00 83.23 18  A 1 
ATOM   126  C  CA  . LEU A 1 18  ? 22.614  7.846   17.363  1.00 84.25 18  A 1 
ATOM   127  C  C   . LEU A 1 18  ? 21.877  6.792   18.186  1.00 85.90 18  A 1 
ATOM   128  O  O   . LEU A 1 18  ? 20.661  6.620   18.047  1.00 85.76 18  A 1 
ATOM   129  C  CB  . LEU A 1 18  ? 23.278  7.201   16.149  1.00 79.93 18  A 1 
ATOM   130  C  CG  . LEU A 1 18  ? 22.335  6.555   15.130  1.00 70.34 18  A 1 
ATOM   131  C  CD1 . LEU A 1 18  ? 21.327  7.565   14.610  1.00 66.23 18  A 1 
ATOM   132  C  CD2 . LEU A 1 18  ? 23.130  5.945   13.985  1.00 66.06 18  A 1 
ATOM   133  N  N   . GLY A 1 19  ? 22.603  6.081   19.049  1.00 84.84 19  A 1 
ATOM   134  C  CA  . GLY A 1 19  ? 21.973  5.077   19.892  1.00 86.47 19  A 1 
ATOM   135  C  C   . GLY A 1 19  ? 20.954  5.679   20.842  1.00 88.48 19  A 1 
ATOM   136  O  O   . GLY A 1 19  ? 19.861  5.125   21.038  1.00 87.18 19  A 1 
ATOM   137  N  N   . THR A 1 20  ? 21.293  6.816   21.420  1.00 89.47 20  A 1 
ATOM   138  C  CA  . THR A 1 20  ? 20.371  7.516   22.307  1.00 91.28 20  A 1 
ATOM   139  C  C   . THR A 1 20  ? 19.140  7.989   21.541  1.00 91.63 20  A 1 
ATOM   140  O  O   . THR A 1 20  ? 18.019  7.894   22.036  1.00 90.59 20  A 1 
ATOM   141  C  CB  . THR A 1 20  ? 21.073  8.708   22.977  1.00 88.90 20  A 1 
ATOM   142  O  OG1 . THR A 1 20  ? 22.169  8.236   23.754  1.00 80.24 20  A 1 
ATOM   143  C  CG2 . THR A 1 20  ? 20.102  9.466   23.868  1.00 80.09 20  A 1 
ATOM   144  N  N   . LEU A 1 21  ? 19.360  8.494   20.332  1.00 90.95 21  A 1 
ATOM   145  C  CA  . LEU A 1 21  ? 18.243  8.934   19.498  1.00 90.80 21  A 1 
ATOM   146  C  C   . LEU A 1 21  ? 17.281  7.782   19.242  1.00 91.90 21  A 1 
ATOM   147  O  O   . LEU A 1 21  ? 16.063  7.952   19.319  1.00 92.02 21  A 1 
ATOM   148  C  CB  . LEU A 1 21  ? 18.758  9.504   18.179  1.00 88.97 21  A 1 
ATOM   149  C  CG  . LEU A 1 21  ? 17.681  9.943   17.191  1.00 84.55 21  A 1 
ATOM   150  C  CD1 . LEU A 1 21  ? 16.820  11.049  17.787  1.00 80.18 21  A 1 
ATOM   151  C  CD2 . LEU A 1 21  ? 18.309  10.402  15.882  1.00 79.77 21  A 1 
ATOM   152  N  N   . MET A 1 22  ? 17.822  6.604   18.945  1.00 91.19 22  A 1 
ATOM   153  C  CA  . MET A 1 22  ? 16.980  5.437   18.706  1.00 91.87 22  A 1 
ATOM   154  C  C   . MET A 1 22  ? 16.113  5.120   19.923  1.00 92.77 22  A 1 
ATOM   155  O  O   . MET A 1 22  ? 14.927  4.812   19.793  1.00 92.87 22  A 1 
ATOM   156  C  CB  . MET A 1 22  ? 17.839  4.228   18.342  1.00 90.54 22  A 1 
ATOM   157  C  CG  . MET A 1 22  ? 18.301  4.233   16.897  1.00 80.95 22  A 1 
ATOM   158  S  SD  . MET A 1 22  ? 16.938  4.043   15.746  1.00 79.49 22  A 1 
ATOM   159  C  CE  . MET A 1 22  ? 17.786  4.244   14.177  1.00 69.29 22  A 1 
ATOM   160  N  N   . CYS A 1 23  ? 16.699  5.206   21.109  1.00 93.41 23  A 1 
ATOM   161  C  CA  . CYS A 1 23  ? 15.944  4.953   22.325  1.00 93.72 23  A 1 
ATOM   162  C  C   . CYS A 1 23  ? 14.823  5.978   22.504  1.00 94.44 23  A 1 
ATOM   163  O  O   . CYS A 1 23  ? 13.706  5.625   22.903  1.00 94.21 23  A 1 
ATOM   164  C  CB  . CYS A 1 23  ? 16.876  4.970   23.534  1.00 92.76 23  A 1 
ATOM   165  S  SG  . CYS A 1 23  ? 18.008  3.577   23.603  1.00 80.54 23  A 1 
ATOM   166  N  N   . VAL A 1 24  ? 15.128  7.236   22.224  1.00 93.05 24  A 1 
ATOM   167  C  CA  . VAL A 1 24  ? 14.124  8.286   22.335  1.00 93.49 24  A 1 
ATOM   168  C  C   . VAL A 1 24  ? 12.983  8.033   21.345  1.00 94.22 24  A 1 
ATOM   169  O  O   . VAL A 1 24  ? 11.804  8.151   21.697  1.00 94.39 24  A 1 
ATOM   170  C  CB  . VAL A 1 24  ? 14.749  9.674   22.100  1.00 92.76 24  A 1 
ATOM   171  C  CG1 . VAL A 1 24  ? 13.667  10.735  21.994  1.00 89.61 24  A 1 
ATOM   172  C  CG2 . VAL A 1 24  ? 15.722  10.008  23.224  1.00 90.04 24  A 1 
ATOM   173  N  N   . LEU A 1 25  ? 13.321  7.684   20.111  1.00 93.92 25  A 1 
ATOM   174  C  CA  . LEU A 1 25  ? 12.304  7.444   19.093  1.00 94.48 25  A 1 
ATOM   175  C  C   . LEU A 1 25  ? 11.450  6.235   19.456  1.00 95.32 25  A 1 
ATOM   176  O  O   . LEU A 1 25  ? 10.233  6.247   19.243  1.00 95.70 25  A 1 
ATOM   177  C  CB  . LEU A 1 25  ? 12.956  7.261   17.724  1.00 93.68 25  A 1 
ATOM   178  C  CG  . LEU A 1 25  ? 13.697  8.480   17.188  1.00 92.15 25  A 1 
ATOM   179  C  CD1 . LEU A 1 25  ? 14.378  8.163   15.860  1.00 90.95 25  A 1 
ATOM   180  C  CD2 . LEU A 1 25  ? 12.752  9.668   17.027  1.00 90.44 25  A 1 
ATOM   181  N  N   . LYS A 1 26  ? 12.058  5.189   20.001  1.00 95.79 26  A 1 
ATOM   182  C  CA  . LYS A 1 26  ? 11.306  4.027   20.459  1.00 96.35 26  A 1 
ATOM   183  C  C   . LYS A 1 26  ? 10.316  4.414   21.550  1.00 96.68 26  A 1 
ATOM   184  O  O   . LYS A 1 26  ? 9.188   3.918   21.591  1.00 96.28 26  A 1 
ATOM   185  C  CB  . LYS A 1 26  ? 12.262  2.946   20.967  1.00 96.00 26  A 1 
ATOM   186  C  CG  . LYS A 1 26  ? 12.911  2.110   19.867  1.00 94.23 26  A 1 
ATOM   187  C  CD  . LYS A 1 26  ? 11.904  1.195   19.207  1.00 93.89 26  A 1 
ATOM   188  C  CE  . LYS A 1 26  ? 12.574  0.222   18.253  1.00 93.65 26  A 1 
ATOM   189  N  NZ  . LYS A 1 26  ? 11.610  -0.717  17.632  1.00 92.64 26  A 1 
ATOM   190  N  N   . ARG A 1 27  ? 10.731  5.306   22.437  1.00 96.31 27  A 1 
ATOM   191  C  CA  . ARG A 1 27  ? 9.851   5.766   23.507  1.00 96.28 27  A 1 
ATOM   192  C  C   . ARG A 1 27  ? 8.681   6.556   22.934  1.00 96.56 27  A 1 
ATOM   193  O  O   . ARG A 1 27  ? 7.533   6.368   23.356  1.00 96.45 27  A 1 
ATOM   194  C  CB  . ARG A 1 27  ? 10.635  6.598   24.520  1.00 95.81 27  A 1 
ATOM   195  C  CG  . ARG A 1 27  ? 9.854   6.913   25.788  1.00 88.63 27  A 1 
ATOM   196  C  CD  . ARG A 1 27  ? 10.740  7.566   26.834  1.00 84.12 27  A 1 
ATOM   197  N  NE  . ARG A 1 27  ? 10.025  7.833   28.083  1.00 75.70 27  A 1 
ATOM   198  C  CZ  . ARG A 1 27  ? 9.882   6.953   29.063  1.00 68.57 27  A 1 
ATOM   199  N  NH1 . ARG A 1 27  ? 10.401  5.744   28.948  1.00 59.98 27  A 1 
ATOM   200  N  NH2 . ARG A 1 27  ? 9.216   7.279   30.149  1.00 63.16 27  A 1 
ATOM   201  N  N   . VAL A 1 28  ? 8.955   7.428   21.977  1.00 95.60 28  A 1 
ATOM   202  C  CA  . VAL A 1 28  ? 7.894   8.175   21.311  1.00 95.78 28  A 1 
ATOM   203  C  C   . VAL A 1 28  ? 6.900   7.221   20.659  1.00 96.32 28  A 1 
ATOM   204  O  O   . VAL A 1 28  ? 5.680   7.400   20.759  1.00 96.52 28  A 1 
ATOM   205  C  CB  . VAL A 1 28  ? 8.476   9.148   20.261  1.00 94.96 28  A 1 
ATOM   206  C  CG1 . VAL A 1 28  ? 7.364   9.757   19.418  1.00 93.57 28  A 1 
ATOM   207  C  CG2 . VAL A 1 28  ? 9.289   10.241  20.946  1.00 93.90 28  A 1 
ATOM   208  N  N   . LEU A 1 29  ? 7.408   6.190   19.992  1.00 96.63 29  A 1 
ATOM   209  C  CA  . LEU A 1 29  ? 6.550   5.197   19.359  1.00 96.84 29  A 1 
ATOM   210  C  C   . LEU A 1 29  ? 5.647   4.529   20.389  1.00 96.86 29  A 1 
ATOM   211  O  O   . LEU A 1 29  ? 4.433   4.416   20.188  1.00 96.96 29  A 1 
ATOM   212  C  CB  . LEU A 1 29  ? 7.391   4.143   18.641  1.00 97.02 29  A 1 
ATOM   213  C  CG  . LEU A 1 29  ? 6.611   3.028   17.927  1.00 97.10 29  A 1 
ATOM   214  C  CD1 . LEU A 1 29  ? 5.861   3.585   16.736  1.00 96.84 29  A 1 
ATOM   215  C  CD2 . LEU A 1 29  ? 7.555   1.915   17.506  1.00 96.79 29  A 1 
ATOM   216  N  N   . SER A 1 30  ? 6.222   4.103   21.509  1.00 97.84 30  A 1 
ATOM   217  C  CA  . SER A 1 30  ? 5.450   3.395   22.522  1.00 97.60 30  A 1 
ATOM   218  C  C   . SER A 1 30  ? 4.378   4.282   23.147  1.00 97.72 30  A 1 
ATOM   219  O  O   . SER A 1 30  ? 3.340   3.783   23.588  1.00 97.23 30  A 1 
ATOM   220  C  CB  . SER A 1 30  ? 6.382   2.857   23.616  1.00 96.84 30  A 1 
ATOM   221  O  OG  . SER A 1 30  ? 6.918   3.904   24.398  1.00 84.21 30  A 1 
ATOM   222  N  N   . LYS A 1 31  ? 4.615   5.588   23.172  1.00 97.60 31  A 1 
ATOM   223  C  CA  . LYS A 1 31  ? 3.679   6.513   23.791  1.00 97.55 31  A 1 
ATOM   224  C  C   . LYS A 1 31  ? 2.558   6.943   22.854  1.00 97.70 31  A 1 
ATOM   225  O  O   . LYS A 1 31  ? 1.508   7.392   23.327  1.00 97.27 31  A 1 
ATOM   226  C  CB  . LYS A 1 31  ? 4.421   7.751   24.299  1.00 97.15 31  A 1 
ATOM   227  C  CG  . LYS A 1 31  ? 5.392   7.481   25.436  1.00 90.25 31  A 1 
ATOM   228  C  CD  . LYS A 1 31  ? 4.661   7.054   26.695  1.00 82.16 31  A 1 
ATOM   229  C  CE  . LYS A 1 31  ? 5.623   6.893   27.860  1.00 74.02 31  A 1 
ATOM   230  N  NZ  . LYS A 1 31  ? 4.918   6.481   29.104  1.00 66.20 31  A 1 
ATOM   231  N  N   . THR A 1 32  ? 2.765   6.841   21.551  1.00 97.63 32  A 1 
ATOM   232  C  CA  . THR A 1 32  ? 1.817   7.393   20.590  1.00 97.61 32  A 1 
ATOM   233  C  C   . THR A 1 32  ? 1.168   6.366   19.678  1.00 97.96 32  A 1 
ATOM   234  O  O   . THR A 1 32  ? 0.159   6.675   19.040  1.00 97.87 32  A 1 
ATOM   235  C  CB  . THR A 1 32  ? 2.486   8.460   19.713  1.00 97.13 32  A 1 
ATOM   236  O  OG1 . THR A 1 32  ? 3.607   7.892   19.021  1.00 96.11 32  A 1 
ATOM   237  C  CG2 . THR A 1 32  ? 2.957   9.635   20.556  1.00 96.02 32  A 1 
ATOM   238  N  N   . ALA A 1 33  ? 1.709   5.153   19.591  1.00 98.21 33  A 1 
ATOM   239  C  CA  . ALA A 1 33  ? 1.203   4.156   18.664  1.00 98.33 33  A 1 
ATOM   240  C  C   . ALA A 1 33  ? 0.713   2.925   19.397  1.00 98.38 33  A 1 
ATOM   241  O  O   . ALA A 1 33  ? 1.233   2.558   20.453  1.00 98.10 33  A 1 
ATOM   242  C  CB  . ALA A 1 33  ? 2.273   3.769   17.645  1.00 98.10 33  A 1 
ATOM   243  N  N   . LYS A 1 34  ? -0.302  2.278   18.822  1.00 98.60 34  A 1 
ATOM   244  C  CA  . LYS A 1 34  ? -0.813  1.023   19.338  1.00 98.54 34  A 1 
ATOM   245  C  C   . LYS A 1 34  ? -1.416  0.223   18.195  1.00 98.75 34  A 1 
ATOM   246  O  O   . LYS A 1 34  ? -1.686  0.759   17.114  1.00 98.59 34  A 1 
ATOM   247  C  CB  . LYS A 1 34  ? -1.869  1.254   20.426  1.00 97.83 34  A 1 
ATOM   248  C  CG  . LYS A 1 34  ? -3.204  1.762   19.905  1.00 95.30 34  A 1 
ATOM   249  C  CD  . LYS A 1 34  ? -4.240  1.807   21.008  1.00 93.90 34  A 1 
ATOM   250  C  CE  . LYS A 1 34  ? -5.613  2.197   20.491  1.00 87.36 34  A 1 
ATOM   251  N  NZ  . LYS A 1 34  ? -6.652  2.192   21.564  1.00 82.30 34  A 1 
ATOM   252  N  N   . GLN A 1 35  ? -1.624  -1.070  18.442  1.00 98.77 35  A 1 
ATOM   253  C  CA  . GLN A 1 35  ? -2.312  -1.913  17.473  1.00 98.89 35  A 1 
ATOM   254  C  C   . GLN A 1 35  ? -3.806  -1.845  17.716  1.00 98.86 35  A 1 
ATOM   255  O  O   . GLN A 1 35  ? -4.270  -2.093  18.829  1.00 98.71 35  A 1 
ATOM   256  C  CB  . GLN A 1 35  ? -1.843  -3.359  17.562  1.00 98.75 35  A 1 
ATOM   257  C  CG  . GLN A 1 35  ? -2.543  -4.265  16.549  1.00 98.37 35  A 1 
ATOM   258  C  CD  . GLN A 1 35  ? -2.182  -5.729  16.691  1.00 98.11 35  A 1 
ATOM   259  O  OE1 . GLN A 1 35  ? -1.733  -6.159  17.756  1.00 94.89 35  A 1 
ATOM   260  N  NE2 . GLN A 1 35  ? -2.395  -6.497  15.635  1.00 93.17 35  A 1 
ATOM   261  N  N   . TYR A 1 36  ? -4.565  -1.503  16.681  1.00 98.80 36  A 1 
ATOM   262  C  CA  . TYR A 1 36  ? -6.013  -1.613  16.713  1.00 98.87 36  A 1 
ATOM   263  C  C   . TYR A 1 36  ? -6.404  -2.972  16.154  1.00 98.83 36  A 1 
ATOM   264  O  O   . TYR A 1 36  ? -5.925  -3.390  15.104  1.00 98.82 36  A 1 
ATOM   265  C  CB  . TYR A 1 36  ? -6.668  -0.514  15.868  1.00 98.80 36  A 1 
ATOM   266  C  CG  . TYR A 1 36  ? -6.534  0.888   16.420  1.00 98.71 36  A 1 
ATOM   267  C  CD1 . TYR A 1 36  ? -5.347  1.590   16.305  1.00 98.42 36  A 1 
ATOM   268  C  CD2 . TYR A 1 36  ? -7.613  1.514   17.033  1.00 98.40 36  A 1 
ATOM   269  C  CE1 . TYR A 1 36  ? -5.227  2.883   16.801  1.00 97.99 36  A 1 
ATOM   270  C  CE2 . TYR A 1 36  ? -7.505  2.805   17.523  1.00 98.03 36  A 1 
ATOM   271  C  CZ  . TYR A 1 36  ? -6.307  3.478   17.403  1.00 98.05 36  A 1 
ATOM   272  O  OH  . TYR A 1 36  ? -6.199  4.759   17.897  1.00 97.13 36  A 1 
ATOM   273  N  N   . LYS A 1 37  ? -7.278  -3.654  16.860  1.00 98.81 37  A 1 
ATOM   274  C  CA  . LYS A 1 37  ? -7.783  -4.951  16.416  1.00 98.89 37  A 1 
ATOM   275  C  C   . LYS A 1 37  ? -9.236  -5.055  16.863  1.00 98.83 37  A 1 
ATOM   276  O  O   . LYS A 1 37  ? -9.579  -5.829  17.767  1.00 98.55 37  A 1 
ATOM   277  C  CB  . LYS A 1 37  ? -6.935  -6.095  16.962  1.00 98.69 37  A 1 
ATOM   278  C  CG  . LYS A 1 37  ? -7.241  -7.443  16.336  1.00 96.52 37  A 1 
ATOM   279  C  CD  . LYS A 1 37  ? -6.339  -8.544  16.888  1.00 94.90 37  A 1 
ATOM   280  C  CE  . LYS A 1 37  ? -6.653  -9.888  16.271  1.00 86.68 37  A 1 
ATOM   281  N  NZ  . LYS A 1 37  ? -5.792  -10.972 16.820  1.00 80.31 37  A 1 
ATOM   282  N  N   . GLN A 1 38  ? -10.089 -4.254  16.246  1.00 98.79 38  A 1 
ATOM   283  C  CA  . GLN A 1 38  ? -11.502 -4.192  16.576  1.00 98.73 38  A 1 
ATOM   284  C  C   . GLN A 1 38  ? -12.273 -4.984  15.531  1.00 98.74 38  A 1 
ATOM   285  O  O   . GLN A 1 38  ? -12.654 -4.457  14.487  1.00 98.64 38  A 1 
ATOM   286  C  CB  . GLN A 1 38  ? -11.975 -2.739  16.627  1.00 98.35 38  A 1 
ATOM   287  C  CG  . GLN A 1 38  ? -11.210 -1.886  17.626  1.00 87.55 38  A 1 
ATOM   288  C  CD  . GLN A 1 38  ? -11.554 -0.407  17.564  1.00 86.03 38  A 1 
ATOM   289  O  OE1 . GLN A 1 38  ? -10.800 0.425   18.069  1.00 78.71 38  A 1 
ATOM   290  N  NE2 . GLN A 1 38  ? -12.680 -0.078  16.956  1.00 76.31 38  A 1 
ATOM   291  N  N   . ILE A 1 39  ? -12.488 -6.263  15.807  1.00 98.80 39  A 1 
ATOM   292  C  CA  . ILE A 1 39  ? -13.143 -7.152  14.867  1.00 98.77 39  A 1 
ATOM   293  C  C   . ILE A 1 39  ? -14.463 -7.643  15.439  1.00 98.77 39  A 1 
ATOM   294  O  O   . ILE A 1 39  ? -14.759 -7.445  16.621  1.00 98.36 39  A 1 
ATOM   295  C  CB  . ILE A 1 39  ? -12.242 -8.346  14.498  1.00 98.49 39  A 1 
ATOM   296  C  CG1 . ILE A 1 39  ? -11.984 -9.238  15.706  1.00 94.39 39  A 1 
ATOM   297  C  CG2 . ILE A 1 39  ? -10.928 -7.844  13.909  1.00 93.34 39  A 1 
ATOM   298  C  CD1 . ILE A 1 39  ? -11.194 -10.501 15.378  1.00 92.62 39  A 1 
ATOM   299  N  N   . ALA A 1 40  ? -15.264 -8.274  14.586  1.00 98.72 40  A 1 
ATOM   300  C  CA  . ALA A 1 40  ? -16.585 -8.734  14.985  1.00 98.63 40  A 1 
ATOM   301  C  C   . ALA A 1 40  ? -16.502 -9.973  15.861  1.00 98.43 40  A 1 
ATOM   302  O  O   . ALA A 1 40  ? -15.553 -10.748 15.778  1.00 97.35 40  A 1 
ATOM   303  C  CB  . ALA A 1 40  ? -17.435 -9.014  13.748  1.00 98.41 40  A 1 
ATOM   304  N  N   . ASP A 1 41  ? -17.523 -10.157 16.686  1.00 97.89 41  A 1 
ATOM   305  C  CA  . ASP A 1 41  ? -17.643 -11.340 17.521  1.00 97.08 41  A 1 
ATOM   306  C  C   . ASP A 1 41  ? -18.426 -12.400 16.758  1.00 96.70 41  A 1 
ATOM   307  O  O   . ASP A 1 41  ? -19.584 -12.686 17.057  1.00 92.04 41  A 1 
ATOM   308  C  CB  . ASP A 1 41  ? -18.331 -10.989 18.837  1.00 94.74 41  A 1 
ATOM   309  C  CG  . ASP A 1 41  ? -18.362 -12.154 19.806  1.00 83.84 41  A 1 
ATOM   310  O  OD1 . ASP A 1 41  ? -17.554 -13.089 19.646  1.00 76.39 41  A 1 
ATOM   311  O  OD2 . ASP A 1 41  ? -19.190 -12.127 20.736  1.00 76.42 41  A 1 
ATOM   312  N  N   . GLY A 1 42  ? -17.790 -12.955 15.727  1.00 97.19 42  A 1 
ATOM   313  C  CA  . GLY A 1 42  ? -18.448 -13.902 14.859  1.00 97.16 42  A 1 
ATOM   314  C  C   . GLY A 1 42  ? -19.281 -13.219 13.792  1.00 97.80 42  A 1 
ATOM   315  O  O   . GLY A 1 42  ? -19.394 -11.992 13.755  1.00 97.01 42  A 1 
ATOM   316  N  N   . ARG A 1 43  ? -19.893 -14.017 12.915  1.00 98.05 43  A 1 
ATOM   317  C  CA  . ARG A 1 43  ? -20.726 -13.470 11.856  1.00 97.76 43  A 1 
ATOM   318  C  C   . ARG A 1 43  ? -21.938 -12.767 12.446  1.00 97.64 43  A 1 
ATOM   319  O  O   . ARG A 1 43  ? -22.546 -13.232 13.414  1.00 96.26 43  A 1 
ATOM   320  C  CB  . ARG A 1 43  ? -21.179 -14.563 10.892  1.00 96.74 43  A 1 
ATOM   321  C  CG  . ARG A 1 43  ? -20.069 -15.097 10.013  1.00 92.61 43  A 1 
ATOM   322  C  CD  . ARG A 1 43  ? -20.560 -16.143 9.030   1.00 93.15 43  A 1 
ATOM   323  N  NE  . ARG A 1 43  ? -19.458 -16.675 8.225   1.00 93.72 43  A 1 
ATOM   324  C  CZ  . ARG A 1 43  ? -19.093 -16.198 7.043   1.00 96.21 43  A 1 
ATOM   325  N  NH1 . ARG A 1 43  ? -19.755 -15.183 6.507   1.00 89.45 43  A 1 
ATOM   326  N  NH2 . ARG A 1 43  ? -18.068 -16.727 6.398   1.00 90.90 43  A 1 
ATOM   327  N  N   . GLN A 1 44  ? -22.289 -11.627 11.854  1.00 97.74 44  A 1 
ATOM   328  C  CA  . GLN A 1 44  ? -23.438 -10.862 12.289  1.00 97.50 44  A 1 
ATOM   329  C  C   . GLN A 1 44  ? -24.678 -11.366 11.560  1.00 97.56 44  A 1 
ATOM   330  O  O   . GLN A 1 44  ? -24.748 -11.316 10.335  1.00 96.38 44  A 1 
ATOM   331  C  CB  . GLN A 1 44  ? -23.210 -9.380  12.026  1.00 96.36 44  A 1 
ATOM   332  C  CG  . GLN A 1 44  ? -21.928 -8.848  12.657  1.00 91.72 44  A 1 
ATOM   333  C  CD  . GLN A 1 44  ? -21.907 -9.041  14.161  1.00 85.39 44  A 1 
ATOM   334  O  OE1 . GLN A 1 44  ? -22.673 -8.411  14.882  1.00 75.42 44  A 1 
ATOM   335  N  NE2 . GLN A 1 44  ? -21.042 -9.929  14.626  1.00 71.76 44  A 1 
ATOM   336  N  N   . ALA A 1 45  ? -25.660 -11.859 12.325  1.00 96.44 45  A 1 
ATOM   337  C  CA  . ALA A 1 45  ? -26.808 -12.560 11.756  1.00 95.34 45  A 1 
ATOM   338  C  C   . ALA A 1 45  ? -27.636 -11.688 10.824  1.00 94.42 45  A 1 
ATOM   339  O  O   . ALA A 1 45  ? -28.197 -12.188 9.848   1.00 87.83 45  A 1 
ATOM   340  C  CB  . ALA A 1 45  ? -27.684 -13.101 12.881  1.00 93.10 45  A 1 
ATOM   341  N  N   . ASP A 1 46  ? -27.718 -10.397 11.107  1.00 94.73 46  A 1 
ATOM   342  C  CA  . ASP A 1 46  ? -28.568 -9.500  10.339  1.00 94.06 46  A 1 
ATOM   343  C  C   . ASP A 1 46  ? -27.809 -8.748  9.255   1.00 94.92 46  A 1 
ATOM   344  O  O   . ASP A 1 46  ? -28.363 -7.832  8.652   1.00 91.99 46  A 1 
ATOM   345  C  CB  . ASP A 1 46  ? -29.266 -8.500  11.265  1.00 90.04 46  A 1 
ATOM   346  C  CG  . ASP A 1 46  ? -28.280 -7.645  12.042  1.00 78.91 46  A 1 
ATOM   347  O  OD1 . ASP A 1 46  ? -27.131 -8.073  12.227  1.00 70.78 46  A 1 
ATOM   348  O  OD2 . ASP A 1 46  ? -28.670 -6.535  12.471  1.00 72.93 46  A 1 
ATOM   349  N  N   . PHE A 1 47  ? -26.563 -9.125  8.984   1.00 97.23 47  A 1 
ATOM   350  C  CA  . PHE A 1 47  ? -25.765 -8.431  7.986   1.00 97.65 47  A 1 
ATOM   351  C  C   . PHE A 1 47  ? -25.790 -9.171  6.659   1.00 97.53 47  A 1 
ATOM   352  O  O   . PHE A 1 47  ? -25.546 -10.376 6.604   1.00 96.82 47  A 1 
ATOM   353  C  CB  . PHE A 1 47  ? -24.318 -8.251  8.444   1.00 97.69 47  A 1 
ATOM   354  C  CG  . PHE A 1 47  ? -23.478 -7.516  7.436   1.00 98.30 47  A 1 
ATOM   355  C  CD1 . PHE A 1 47  ? -23.533 -6.136  7.359   1.00 98.06 47  A 1 
ATOM   356  C  CD2 . PHE A 1 47  ? -22.664 -8.201  6.556   1.00 98.10 47  A 1 
ATOM   357  C  CE1 . PHE A 1 47  ? -22.783 -5.455  6.422   1.00 97.84 47  A 1 
ATOM   358  C  CE2 . PHE A 1 47  ? -21.910 -7.525  5.613   1.00 97.97 47  A 1 
ATOM   359  C  CZ  . PHE A 1 47  ? -21.973 -6.150  5.545   1.00 98.15 47  A 1 
ATOM   360  N  N   . GLN A 1 48  ? -26.052 -8.419  5.573   1.00 98.21 48  A 1 
ATOM   361  C  CA  . GLN A 1 48  ? -26.078 -9.003  4.240   1.00 98.02 48  A 1 
ATOM   362  C  C   . GLN A 1 48  ? -25.829 -7.913  3.206   1.00 98.27 48  A 1 
ATOM   363  O  O   . GLN A 1 48  ? -26.491 -6.869  3.232   1.00 97.63 48  A 1 
ATOM   364  C  CB  . GLN A 1 48  ? -27.405 -9.703  3.965   1.00 96.25 48  A 1 
ATOM   365  C  CG  . GLN A 1 48  ? -27.470 -10.420 2.622   1.00 88.32 48  A 1 
ATOM   366  C  CD  . GLN A 1 48  ? -28.737 -11.236 2.456   1.00 85.27 48  A 1 
ATOM   367  O  OE1 . GLN A 1 48  ? -29.548 -11.329 3.372   1.00 76.36 48  A 1 
ATOM   368  N  NE2 . GLN A 1 48  ? -28.909 -11.825 1.286   1.00 72.57 48  A 1 
ATOM   369  N  N   . THR A 1 49  ? -24.905 -8.157  2.290   1.00 98.33 49  A 1 
ATOM   370  C  CA  . THR A 1 49  ? -24.624 -7.223  1.217   1.00 98.43 49  A 1 
ATOM   371  C  C   . THR A 1 49  ? -24.123 -7.973  -0.005  1.00 98.41 49  A 1 
ATOM   372  O  O   . THR A 1 49  ? -23.486 -9.019  0.118   1.00 98.22 49  A 1 
ATOM   373  C  CB  . THR A 1 49  ? -23.581 -6.171  1.622   1.00 98.05 49  A 1 
ATOM   374  O  OG1 . THR A 1 49  ? -23.386 -5.249  0.545   1.00 95.25 49  A 1 
ATOM   375  C  CG2 . THR A 1 49  ? -22.250 -6.847  1.943   1.00 95.59 49  A 1 
ATOM   376  N  N   . LYS A 1 50  ? -24.419 -7.419  -1.189  1.00 98.30 50  A 1 
ATOM   377  C  CA  . LYS A 1 50  ? -23.871 -7.928  -2.434  1.00 98.22 50  A 1 
ATOM   378  C  C   . LYS A 1 50  ? -22.799 -7.004  -2.990  1.00 98.55 50  A 1 
ATOM   379  O  O   . LYS A 1 50  ? -22.177 -7.321  -4.005  1.00 97.90 50  A 1 
ATOM   380  C  CB  . LYS A 1 50  ? -24.977 -8.101  -3.483  1.00 97.08 50  A 1 
ATOM   381  C  CG  . LYS A 1 50  ? -26.026 -9.136  -3.120  1.00 90.67 50  A 1 
ATOM   382  C  CD  . LYS A 1 50  ? -27.071 -9.249  -4.215  1.00 84.16 50  A 1 
ATOM   383  C  CE  . LYS A 1 50  ? -28.135 -10.263 -3.875  1.00 73.83 50  A 1 
ATOM   384  N  NZ  . LYS A 1 50  ? -29.182 -10.356 -4.929  1.00 63.85 50  A 1 
ATOM   385  N  N   . LYS A 1 51  ? -22.581 -5.867  -2.334  1.00 98.62 51  A 1 
ATOM   386  C  CA  . LYS A 1 51  ? -21.651 -4.871  -2.836  1.00 98.70 51  A 1 
ATOM   387  C  C   . LYS A 1 51  ? -20.617 -4.504  -1.781  1.00 98.84 51  A 1 
ATOM   388  O  O   . LYS A 1 51  ? -20.874 -4.563  -0.583  1.00 98.64 51  A 1 
ATOM   389  C  CB  . LYS A 1 51  ? -22.398 -3.607  -3.288  1.00 98.23 51  A 1 
ATOM   390  C  CG  . LYS A 1 51  ? -23.287 -3.823  -4.497  1.00 92.75 51  A 1 
ATOM   391  C  CD  . LYS A 1 51  ? -23.952 -2.522  -4.932  1.00 88.98 51  A 1 
ATOM   392  C  CE  . LYS A 1 51  ? -24.792 -2.720  -6.175  1.00 80.64 51  A 1 
ATOM   393  N  NZ  . LYS A 1 51  ? -23.978 -3.116  -7.357  1.00 71.68 51  A 1 
ATOM   394  N  N   . LEU A 1 52  ? -19.447 -4.106  -2.273  1.00 98.89 52  A 1 
ATOM   395  C  CA  . LEU A 1 52  ? -18.353 -3.675  -1.408  1.00 98.90 52  A 1 
ATOM   396  C  C   . LEU A 1 52  ? -17.603 -2.572  -2.131  1.00 98.99 52  A 1 
ATOM   397  O  O   . LEU A 1 52  ? -17.013 -2.799  -3.190  1.00 98.89 52  A 1 
ATOM   398  C  CB  . LEU A 1 52  ? -17.417 -4.843  -1.099  1.00 98.83 52  A 1 
ATOM   399  C  CG  . LEU A 1 52  ? -16.099 -4.513  -0.411  1.00 98.44 52  A 1 
ATOM   400  C  CD1 . LEU A 1 52  ? -16.331 -3.924  0.960   1.00 97.69 52  A 1 
ATOM   401  C  CD2 . LEU A 1 52  ? -15.227 -5.764  -0.323  1.00 97.49 52  A 1 
ATOM   402  N  N   . LYS A 1 53  ? -17.621 -1.363  -1.565  1.00 98.96 53  A 1 
ATOM   403  C  CA  . LYS A 1 53  ? -16.913 -0.228  -2.147  1.00 98.94 53  A 1 
ATOM   404  C  C   . LYS A 1 53  ? -15.700 0.091   -1.296  1.00 98.93 53  A 1 
ATOM   405  O  O   . LYS A 1 53  ? -15.835 0.430   -0.115  1.00 98.95 53  A 1 
ATOM   406  C  CB  . LYS A 1 53  ? -17.828 0.991   -2.271  1.00 98.89 53  A 1 
ATOM   407  C  CG  . LYS A 1 53  ? -17.205 2.129   -3.068  1.00 95.27 53  A 1 
ATOM   408  C  CD  . LYS A 1 53  ? -18.186 3.257   -3.322  1.00 94.31 53  A 1 
ATOM   409  C  CE  . LYS A 1 53  ? -17.571 4.328   -4.207  1.00 86.99 53  A 1 
ATOM   410  N  NZ  . LYS A 1 53  ? -18.525 5.434   -4.497  1.00 79.75 53  A 1 
ATOM   411  N  N   . ILE A 1 54  ? -14.517 -0.017  -1.898  1.00 98.97 54  A 1 
ATOM   412  C  CA  . ILE A 1 54  ? -13.258 0.131   -1.189  1.00 98.94 54  A 1 
ATOM   413  C  C   . ILE A 1 54  ? -12.515 1.367   -1.679  1.00 98.94 54  A 1 
ATOM   414  O  O   . ILE A 1 54  ? -12.386 1.574   -2.883  1.00 98.95 54  A 1 
ATOM   415  C  CB  . ILE A 1 54  ? -12.354 -1.104  -1.377  1.00 98.90 54  A 1 
ATOM   416  C  CG1 . ILE A 1 54  ? -13.048 -2.362  -0.864  1.00 93.31 54  A 1 
ATOM   417  C  CG2 . ILE A 1 54  ? -11.010 -0.893  -0.674  1.00 94.90 54  A 1 
ATOM   418  C  CD1 . ILE A 1 54  ? -12.232 -3.637  -1.059  1.00 93.66 54  A 1 
ATOM   419  N  N   . LEU A 1 55  ? -12.019 2.162   -0.738  1.00 98.90 55  A 1 
ATOM   420  C  CA  . LEU A 1 55  ? -11.081 3.236   -1.018  1.00 98.90 55  A 1 
ATOM   421  C  C   . LEU A 1 55  ? -9.709  2.831   -0.511  1.00 98.93 55  A 1 
ATOM   422  O  O   . LEU A 1 55  ? -9.576  2.420   0.639   1.00 98.99 55  A 1 
ATOM   423  C  CB  . LEU A 1 55  ? -11.515 4.538   -0.337  1.00 98.98 55  A 1 
ATOM   424  C  CG  . LEU A 1 55  ? -10.558 5.731   -0.512  1.00 98.91 55  A 1 
ATOM   425  C  CD1 . LEU A 1 55  ? -10.604 6.238   -1.945  1.00 98.79 55  A 1 
ATOM   426  C  CD2 . LEU A 1 55  ? -10.913 6.849   0.463   1.00 98.76 55  A 1 
ATOM   427  N  N   . ASP A 1 56  ? -8.696  2.937   -1.363  1.00 98.99 56  A 1 
ATOM   428  C  CA  . ASP A 1 56  ? -7.321  2.693   -0.969  1.00 98.92 56  A 1 
ATOM   429  C  C   . ASP A 1 56  ? -6.522  3.963   -1.195  1.00 98.93 56  A 1 
ATOM   430  O  O   . ASP A 1 56  ? -6.559  4.535   -2.286  1.00 98.96 56  A 1 
ATOM   431  C  CB  . ASP A 1 56  ? -6.713  1.535   -1.762  1.00 98.95 56  A 1 
ATOM   432  C  CG  . ASP A 1 56  ? -5.280  1.264   -1.366  1.00 98.61 56  A 1 
ATOM   433  O  OD1 . ASP A 1 56  ? -5.063  0.776   -0.240  1.00 95.91 56  A 1 
ATOM   434  O  OD2 . ASP A 1 56  ? -4.374  1.543   -2.171  1.00 95.97 56  A 1 
ATOM   435  N  N   . PHE A 1 57  ? -5.790  4.412   -0.165  1.00 98.93 57  A 1 
ATOM   436  C  CA  . PHE A 1 57  ? -5.213  5.752   -0.216  1.00 98.94 57  A 1 
ATOM   437  C  C   . PHE A 1 57  ? -3.946  5.826   0.611   1.00 98.92 57  A 1 
ATOM   438  O  O   . PHE A 1 57  ? -3.973  5.574   1.821   1.00 98.90 57  A 1 
ATOM   439  C  CB  . PHE A 1 57  ? -6.240  6.765   0.307   1.00 98.97 57  A 1 
ATOM   440  C  CG  . PHE A 1 57  ? -5.877  8.208   0.071   1.00 98.97 57  A 1 
ATOM   441  C  CD1 . PHE A 1 57  ? -5.237  8.617   -1.085  1.00 98.92 57  A 1 
ATOM   442  C  CD2 . PHE A 1 57  ? -6.233  9.171   1.001   1.00 98.91 57  A 1 
ATOM   443  C  CE1 . PHE A 1 57  ? -4.932  9.953   -1.303  1.00 98.82 57  A 1 
ATOM   444  C  CE2 . PHE A 1 57  ? -5.946  10.509  0.792   1.00 98.81 57  A 1 
ATOM   445  C  CZ  . PHE A 1 57  ? -5.296  10.901  -0.365  1.00 98.86 57  A 1 
ATOM   446  N  N   . ASN A 1 58  ? -2.839  6.176   -0.029  1.00 98.85 58  A 1 
ATOM   447  C  CA  . ASN A 1 58  ? -1.644  6.573   0.698   1.00 98.87 58  A 1 
ATOM   448  C  C   . ASN A 1 58  ? -1.870  7.996   1.179   1.00 98.89 58  A 1 
ATOM   449  O  O   . ASN A 1 58  ? -1.847  8.944   0.391   1.00 98.67 58  A 1 
ATOM   450  C  CB  . ASN A 1 58  ? -0.398  6.470   -0.186  1.00 98.68 58  A 1 
ATOM   451  C  CG  . ASN A 1 58  ? 0.874   6.797   0.561   1.00 98.37 58  A 1 
ATOM   452  O  OD1 . ASN A 1 58  ? 0.917   7.718   1.375   1.00 97.04 58  A 1 
ATOM   453  N  ND2 . ASN A 1 58  ? 1.934   6.047   0.282   1.00 96.20 58  A 1 
ATOM   454  N  N   . ALA A 1 59  ? -2.106  8.159   2.491   1.00 98.78 59  A 1 
ATOM   455  C  CA  . ALA A 1 59  ? -2.594  9.418   3.034   1.00 98.68 59  A 1 
ATOM   456  C  C   . ALA A 1 59  ? -1.500  10.444  3.264   1.00 98.59 59  A 1 
ATOM   457  O  O   . ALA A 1 59  ? -1.803  11.626  3.444   1.00 98.15 59  A 1 
ATOM   458  C  CB  . ALA A 1 59  ? -3.346  9.159   4.342   1.00 98.60 59  A 1 
ATOM   459  N  N   . PHE A 1 60  ? -0.239  10.015  3.281   1.00 97.94 60  A 1 
ATOM   460  C  CA  . PHE A 1 60  ? 0.891   10.931  3.426   1.00 97.35 60  A 1 
ATOM   461  C  C   . PHE A 1 60  ? 0.783   11.736  4.724   1.00 97.26 60  A 1 
ATOM   462  O  O   . PHE A 1 60  ? 0.950   12.953  4.740   1.00 96.57 60  A 1 
ATOM   463  C  CB  . PHE A 1 60  ? 0.982   11.856  2.205   1.00 96.46 60  A 1 
ATOM   464  C  CG  . PHE A 1 60  ? 2.291   12.595  2.074   1.00 95.93 60  A 1 
ATOM   465  C  CD1 . PHE A 1 60  ? 3.484   11.911  2.028   1.00 95.09 60  A 1 
ATOM   466  C  CD2 . PHE A 1 60  ? 2.308   13.973  1.964   1.00 94.87 60  A 1 
ATOM   467  C  CE1 . PHE A 1 60  ? 4.688   12.586  1.887   1.00 93.81 60  A 1 
ATOM   468  C  CE2 . PHE A 1 60  ? 3.505   14.666  1.816   1.00 93.67 60  A 1 
ATOM   469  C  CZ  . PHE A 1 60  ? 4.697   13.973  1.780   1.00 93.60 60  A 1 
ATOM   470  N  N   . TRP A 1 61  ? 0.504   11.047  5.832   1.00 97.56 61  A 1 
ATOM   471  C  CA  . TRP A 1 61  ? 0.458   11.678  7.155   1.00 97.24 61  A 1 
ATOM   472  C  C   . TRP A 1 61  ? 1.762   11.372  7.882   1.00 96.35 61  A 1 
ATOM   473  O  O   . TRP A 1 61  ? 1.799   10.622  8.859   1.00 95.37 61  A 1 
ATOM   474  C  CB  . TRP A 1 61  ? -0.731  11.179  7.978   1.00 97.60 61  A 1 
ATOM   475  C  CG  . TRP A 1 61  ? -2.064  11.463  7.357   1.00 98.19 61  A 1 
ATOM   476  C  CD1 . TRP A 1 61  ? -2.355  12.373  6.373   1.00 97.61 61  A 1 
ATOM   477  C  CD2 . TRP A 1 61  ? -3.318  10.843  7.698   1.00 98.41 61  A 1 
ATOM   478  N  NE1 . TRP A 1 61  ? -3.695  12.345  6.079   1.00 98.01 61  A 1 
ATOM   479  C  CE2 . TRP A 1 61  ? -4.310  11.420  6.876   1.00 98.46 61  A 1 
ATOM   480  C  CE3 . TRP A 1 61  ? -3.687  9.863   8.621   1.00 98.34 61  A 1 
ATOM   481  C  CZ2 . TRP A 1 61  ? -5.648  11.035  6.952   1.00 98.50 61  A 1 
ATOM   482  C  CZ3 . TRP A 1 61  ? -5.022  9.482   8.694   1.00 98.23 61  A 1 
ATOM   483  C  CH2 . TRP A 1 61  ? -5.987  10.063  7.867   1.00 98.39 61  A 1 
ATOM   484  N  N   . ARG A 1 62  ? 2.852   11.956  7.409   1.00 94.45 62  A 1 
ATOM   485  C  CA  . ARG A 1 62  ? 4.177   11.587  7.883   1.00 92.96 62  A 1 
ATOM   486  C  C   . ARG A 1 62  ? 4.506   12.224  9.229   1.00 92.46 62  A 1 
ATOM   487  O  O   . ARG A 1 62  ? 4.018   13.313  9.537   1.00 90.59 62  A 1 
ATOM   488  C  CB  . ARG A 1 62  ? 5.234   11.963  6.852   1.00 89.29 62  A 1 
ATOM   489  C  CG  . ARG A 1 62  ? 5.008   11.293  5.502   1.00 84.32 62  A 1 
ATOM   490  C  CD  . ARG A 1 62  ? 6.187   11.541  4.581   1.00 83.87 62  A 1 
ATOM   491  N  NE  . ARG A 1 62  ? 6.401   12.959  4.332   1.00 82.54 62  A 1 
ATOM   492  C  CZ  . ARG A 1 62  ? 7.496   13.458  3.774   1.00 83.89 62  A 1 
ATOM   493  N  NH1 . ARG A 1 62  ? 8.475   12.642  3.405   1.00 78.11 62  A 1 
ATOM   494  N  NH2 . ARG A 1 62  ? 7.609   14.762  3.578   1.00 75.33 62  A 1 
ATOM   495  N  N   . PRO A 1 63  ? 5.341   11.567  10.043  1.00 90.99 63  A 1 
ATOM   496  C  CA  . PRO A 1 63  ? 5.688   12.112  11.359  1.00 89.05 63  A 1 
ATOM   497  C  C   . PRO A 1 63  ? 6.387   13.466  11.264  1.00 88.21 63  A 1 
ATOM   498  O  O   . PRO A 1 63  ? 7.382   13.605  10.560  1.00 84.69 63  A 1 
ATOM   499  C  CB  . PRO A 1 63  ? 6.630   11.058  11.945  1.00 86.75 63  A 1 
ATOM   500  C  CG  . PRO A 1 63  ? 6.311   9.799   11.207  1.00 84.57 63  A 1 
ATOM   501  C  CD  . PRO A 1 63  ? 5.943   10.240  9.820   1.00 87.55 63  A 1 
ATOM   502  N  N   . GLN A 1 64  ? 5.860   14.451  11.989  1.00 84.78 64  A 1 
ATOM   503  C  CA  . GLN A 1 64  ? 6.421   15.800  11.941  1.00 82.16 64  A 1 
ATOM   504  C  C   . GLN A 1 64  ? 7.857   15.829  12.444  1.00 81.39 64  A 1 
ATOM   505  O  O   . GLN A 1 64  ? 8.680   16.599  11.938  1.00 76.60 64  A 1 
ATOM   506  C  CB  . GLN A 1 64  ? 5.559   16.759  12.771  1.00 79.21 64  A 1 
ATOM   507  C  CG  . GLN A 1 64  ? 5.958   18.212  12.627  1.00 71.22 64  A 1 
ATOM   508  C  CD  . GLN A 1 64  ? 5.682   18.757  11.241  1.00 66.56 64  A 1 
ATOM   509  O  OE1 . GLN A 1 64  ? 4.565   18.639  10.735  1.00 60.64 64  A 1 
ATOM   510  N  NE2 . GLN A 1 64  ? 6.699   19.334  10.618  1.00 58.54 64  A 1 
ATOM   511  N  N   . LEU A 1 65  ? 8.167   14.994  13.423  1.00 76.72 65  A 1 
ATOM   512  C  CA  . LEU A 1 65  ? 9.495   14.996  14.024  1.00 74.57 65  A 1 
ATOM   513  C  C   . LEU A 1 65  ? 10.586  14.671  13.008  1.00 73.84 65  A 1 
ATOM   514  O  O   . LEU A 1 65  ? 11.732  15.078  13.180  1.00 69.46 65  A 1 
ATOM   515  C  CB  . LEU A 1 65  ? 9.553   14.006  15.184  1.00 70.77 65  A 1 
ATOM   516  C  CG  . LEU A 1 65  ? 10.823  14.021  16.040  1.00 65.21 65  A 1 
ATOM   517  C  CD1 . LEU A 1 65  ? 10.999  15.374  16.696  1.00 61.19 65  A 1 
ATOM   518  C  CD2 . LEU A 1 65  ? 10.775  12.914  17.081  1.00 60.46 65  A 1 
ATOM   519  N  N   . LEU A 1 66  ? 10.230  13.939  11.956  1.00 70.41 66  A 1 
ATOM   520  C  CA  . LEU A 1 66  ? 11.193  13.577  10.921  1.00 67.14 66  A 1 
ATOM   521  C  C   . LEU A 1 66  ? 11.121  14.489  9.703   1.00 67.16 66  A 1 
ATOM   522  O  O   . LEU A 1 66  ? 11.870  14.295  8.747   1.00 62.19 66  A 1 
ATOM   523  C  CB  . LEU A 1 66  ? 10.981  12.122  10.494  1.00 62.93 66  A 1 
ATOM   524  C  CG  . LEU A 1 66  ? 11.207  11.085  11.596  1.00 59.22 66  A 1 
ATOM   525  C  CD1 . LEU A 1 66  ? 10.931  9.685   11.079  1.00 56.96 66  A 1 
ATOM   526  C  CD2 . LEU A 1 66  ? 12.623  11.185  12.142  1.00 55.03 66  A 1 
ATOM   527  N  N   . HIS A 1 67  ? 10.232  15.472  9.737   1.00 69.20 67  A 1 
ATOM   528  C  CA  . HIS A 1 67  ? 10.051  16.403  8.625   1.00 67.16 67  A 1 
ATOM   529  C  C   . HIS A 1 67  ? 9.845   17.799  9.188   1.00 69.03 67  A 1 
ATOM   530  O  O   . HIS A 1 67  ? 8.841   18.465  8.935   1.00 65.42 67  A 1 
ATOM   531  C  CB  . HIS A 1 67  ? 8.876   15.978  7.750   1.00 61.93 67  A 1 
ATOM   532  C  CG  . HIS A 1 67  ? 8.911   14.527  7.387   1.00 58.46 67  A 1 
ATOM   533  N  ND1 . HIS A 1 67  ? 9.734   14.034  6.400   1.00 51.93 67  A 1 
ATOM   534  C  CD2 . HIS A 1 67  ? 8.255   13.465  7.891   1.00 50.79 67  A 1 
ATOM   535  C  CE1 . HIS A 1 67  ? 9.577   12.728  6.311   1.00 50.31 67  A 1 
ATOM   536  N  NE2 . HIS A 1 67  ? 8.686   12.355  7.202   1.00 50.98 67  A 1 
ATOM   537  N  N   . LEU A 1 68  ? 10.837  18.255  9.965   1.00 73.39 68  A 1 
ATOM   538  C  CA  . LEU A 1 68  ? 10.684  19.431  10.813  1.00 73.75 68  A 1 
ATOM   539  C  C   . LEU A 1 68  ? 10.475  20.728  10.048  1.00 74.88 68  A 1 
ATOM   540  O  O   . LEU A 1 68  ? 9.876   21.667  10.579  1.00 69.92 68  A 1 
ATOM   541  C  CB  . LEU A 1 68  ? 11.909  19.567  11.724  1.00 69.72 68  A 1 
ATOM   542  C  CG  . LEU A 1 68  ? 12.088  18.464  12.762  1.00 65.03 68  A 1 
ATOM   543  C  CD1 . LEU A 1 68  ? 13.421  18.629  13.480  1.00 62.13 68  A 1 
ATOM   544  C  CD2 . LEU A 1 68  ? 10.940  18.475  13.755  1.00 61.37 68  A 1 
ATOM   545  N  N   . PHE A 1 69  ? 10.962  20.810  8.823   1.00 77.78 69  A 1 
ATOM   546  C  CA  . PHE A 1 69  ? 10.994  22.079  8.099   1.00 78.02 69  A 1 
ATOM   547  C  C   . PHE A 1 69  ? 10.110  22.085  6.863   1.00 79.55 69  A 1 
ATOM   548  O  O   . PHE A 1 69  ? 10.295  22.899  5.965   1.00 75.66 69  A 1 
ATOM   549  C  CB  . PHE A 1 69  ? 12.437  22.430  7.736   1.00 74.60 69  A 1 
ATOM   550  C  CG  . PHE A 1 69  ? 13.358  22.418  8.917   1.00 70.60 69  A 1 
ATOM   551  C  CD1 . PHE A 1 69  ? 13.299  23.427  9.871   1.00 65.07 69  A 1 
ATOM   552  C  CD2 . PHE A 1 69  ? 14.266  21.381  9.101   1.00 64.62 69  A 1 
ATOM   553  C  CE1 . PHE A 1 69  ? 14.142  23.413  10.965  1.00 59.06 69  A 1 
ATOM   554  C  CE2 . PHE A 1 69  ? 15.110  21.366  10.205  1.00 59.11 69  A 1 
ATOM   555  C  CZ  . PHE A 1 69  ? 15.041  22.383  11.132  1.00 59.01 69  A 1 
ATOM   556  N  N   . LYS A 1 70  ? 9.128   21.193  6.820   1.00 78.63 70  A 1 
ATOM   557  C  CA  . LYS A 1 70  ? 8.189   21.139  5.708   1.00 79.88 70  A 1 
ATOM   558  C  C   . LYS A 1 70  ? 6.779   20.972  6.257   1.00 82.53 70  A 1 
ATOM   559  O  O   . LYS A 1 70  ? 6.446   19.931  6.819   1.00 81.19 70  A 1 
ATOM   560  C  CB  . LYS A 1 70  ? 8.530   19.997  4.753   1.00 74.48 70  A 1 
ATOM   561  C  CG  . LYS A 1 70  ? 7.651   19.934  3.513   1.00 67.47 70  A 1 
ATOM   562  C  CD  . LYS A 1 70  ? 8.164   18.882  2.526   1.00 66.90 70  A 1 
ATOM   563  C  CE  . LYS A 1 70  ? 7.346   18.850  1.259   1.00 60.48 70  A 1 
ATOM   564  N  NZ  . LYS A 1 70  ? 5.997   18.284  1.457   1.00 55.98 70  A 1 
ATOM   565  N  N   . GLU A 1 71  ? 5.947   22.005  6.093   1.00 86.40 71  A 1 
ATOM   566  C  CA  . GLU A 1 71  ? 4.562   21.944  6.529   1.00 88.29 71  A 1 
ATOM   567  C  C   . GLU A 1 71  ? 3.768   21.070  5.570   1.00 90.22 71  A 1 
ATOM   568  O  O   . GLU A 1 71  ? 3.795   21.293  4.359   1.00 88.96 71  A 1 
ATOM   569  C  CB  . GLU A 1 71  ? 3.962   23.349  6.587   1.00 85.57 71  A 1 
ATOM   570  C  CG  . GLU A 1 71  ? 2.484   23.368  6.920   1.00 78.21 71  A 1 
ATOM   571  C  CD  . GLU A 1 71  ? 2.195   22.740  8.278   1.00 76.00 71  A 1 
ATOM   572  O  OE1 . GLU A 1 71  ? 2.730   23.248  9.282   1.00 69.25 71  A 1 
ATOM   573  O  OE2 . GLU A 1 71  ? 1.451   21.739  8.321   1.00 69.70 71  A 1 
ATOM   574  N  N   . GLU A 1 72  ? 3.063   20.090  6.122   1.00 92.68 72  A 1 
ATOM   575  C  CA  . GLU A 1 72  ? 2.327   19.153  5.285   1.00 93.38 72  A 1 
ATOM   576  C  C   . GLU A 1 72  ? 0.842   19.083  5.633   1.00 94.83 72  A 1 
ATOM   577  O  O   . GLU A 1 72  ? 0.129   18.214  5.131   1.00 94.35 72  A 1 
ATOM   578  C  CB  . GLU A 1 72  ? 2.985   17.767  5.335   1.00 91.59 72  A 1 
ATOM   579  C  CG  . GLU A 1 72  ? 4.358   17.777  4.680   1.00 89.34 72  A 1 
ATOM   580  C  CD  . GLU A 1 72  ? 5.109   16.457  4.760   1.00 88.66 72  A 1 
ATOM   581  O  OE1 . GLU A 1 72  ? 4.603   15.516  5.409   1.00 84.99 72  A 1 
ATOM   582  O  OE2 . GLU A 1 72  ? 6.205   16.371  4.170   1.00 86.05 72  A 1 
ATOM   583  N  N   . TYR A 1 73  ? 0.372   19.992  6.480   1.00 95.28 73  A 1 
ATOM   584  C  CA  . TYR A 1 73  ? -1.060  20.213  6.696   1.00 95.97 73  A 1 
ATOM   585  C  C   . TYR A 1 73  ? -1.823  18.924  7.016   1.00 96.77 73  A 1 
ATOM   586  O  O   . TYR A 1 73  ? -2.961  18.738  6.581   1.00 96.59 73  A 1 
ATOM   587  C  CB  . TYR A 1 73  ? -1.677  20.896  5.469   1.00 95.38 73  A 1 
ATOM   588  C  CG  . TYR A 1 73  ? -0.906  22.113  5.020   1.00 95.03 73  A 1 
ATOM   589  C  CD1 . TYR A 1 73  ? -1.083  23.339  5.642   1.00 94.04 73  A 1 
ATOM   590  C  CD2 . TYR A 1 73  ? 0.018   22.038  3.978   1.00 94.03 73  A 1 
ATOM   591  C  CE1 . TYR A 1 73  ? -0.375  24.460  5.241   1.00 93.01 73  A 1 
ATOM   592  C  CE2 . TYR A 1 73  ? 0.730   23.147  3.572   1.00 92.95 73  A 1 
ATOM   593  C  CZ  . TYR A 1 73  ? 0.531   24.357  4.200   1.00 92.56 73  A 1 
ATOM   594  O  OH  . TYR A 1 73  ? 1.236   25.463  3.796   1.00 90.45 73  A 1 
ATOM   595  N  N   . MET A 1 74  ? -1.210  18.041  7.794   1.00 95.40 74  A 1 
ATOM   596  C  CA  . MET A 1 74  ? -1.777  16.716  7.999   1.00 95.90 74  A 1 
ATOM   597  C  C   . MET A 1 74  ? -3.118  16.745  8.718   1.00 97.06 74  A 1 
ATOM   598  O  O   . MET A 1 74  ? -4.028  16.000  8.357   1.00 97.19 74  A 1 
ATOM   599  C  CB  . MET A 1 74  ? -0.789  15.847  8.781   1.00 93.89 74  A 1 
ATOM   600  C  CG  . MET A 1 74  ? 0.477   15.539  8.003   1.00 88.38 74  A 1 
ATOM   601  S  SD  . MET A 1 74  ? 1.667   14.610  8.978   1.00 86.20 74  A 1 
ATOM   602  C  CE  . MET A 1 74  ? 2.221   15.877  10.105  1.00 75.95 74  A 1 
ATOM   603  N  N   . ARG A 1 75  ? -3.255  17.597  9.730   1.00 97.14 75  A 1 
ATOM   604  C  CA  . ARG A 1 75  ? -4.498  17.629  10.491  1.00 97.03 75  A 1 
ATOM   605  C  C   . ARG A 1 75  ? -5.664  18.082  9.612   1.00 97.67 75  A 1 
ATOM   606  O  O   . ARG A 1 75  ? -6.727  17.465  9.610   1.00 97.73 75  A 1 
ATOM   607  C  CB  . ARG A 1 75  ? -4.364  18.529  11.715  1.00 95.88 75  A 1 
ATOM   608  C  CG  . ARG A 1 75  ? -5.480  18.329  12.728  1.00 90.48 75  A 1 
ATOM   609  C  CD  . ARG A 1 75  ? -5.200  19.076  14.026  1.00 88.52 75  A 1 
ATOM   610  N  NE  . ARG A 1 75  ? -3.952  18.663  14.665  1.00 86.66 75  A 1 
ATOM   611  C  CZ  . ARG A 1 75  ? -3.819  17.584  15.436  1.00 85.64 75  A 1 
ATOM   612  N  NH1 . ARG A 1 75  ? -4.868  16.810  15.678  1.00 74.48 75  A 1 
ATOM   613  N  NH2 . ARG A 1 75  ? -2.641  17.291  15.957  1.00 80.56 75  A 1 
ATOM   614  N  N   . ASP A 1 76  ? -5.458  19.149  8.840   1.00 97.72 76  A 1 
ATOM   615  C  CA  . ASP A 1 76  ? -6.510  19.623  7.948   1.00 97.86 76  A 1 
ATOM   616  C  C   . ASP A 1 76  ? -6.813  18.603  6.855   1.00 98.44 76  A 1 
ATOM   617  O  O   . ASP A 1 76  ? -7.985  18.368  6.532   1.00 98.43 76  A 1 
ATOM   618  C  CB  . ASP A 1 76  ? -6.108  20.959  7.318   1.00 97.03 76  A 1 
ATOM   619  C  CG  . ASP A 1 76  ? -6.109  22.105  8.316   1.00 88.68 76  A 1 
ATOM   620  O  OD1 . ASP A 1 76  ? -6.783  21.985  9.363   1.00 83.61 76  A 1 
ATOM   621  O  OD2 . ASP A 1 76  ? -5.441  23.126  8.053   1.00 81.76 76  A 1 
ATOM   622  N  N   . ARG A 1 77  ? -5.784  17.986  6.290   1.00 98.18 77  A 1 
ATOM   623  C  CA  . ARG A 1 77  ? -5.997  17.001  5.231   1.00 98.48 77  A 1 
ATOM   624  C  C   . ARG A 1 77  ? -6.764  15.793  5.742   1.00 98.72 77  A 1 
ATOM   625  O  O   . ARG A 1 77  ? -7.608  15.242  5.034   1.00 98.78 77  A 1 
ATOM   626  C  CB  . ARG A 1 77  ? -4.660  16.573  4.615   1.00 98.11 77  A 1 
ATOM   627  C  CG  . ARG A 1 77  ? -4.000  17.666  3.783   1.00 97.33 77  A 1 
ATOM   628  C  CD  . ARG A 1 77  ? -2.820  17.141  2.974   1.00 96.98 77  A 1 
ATOM   629  N  NE  . ARG A 1 77  ? -1.648  16.822  3.774   1.00 96.38 77  A 1 
ATOM   630  C  CZ  . ARG A 1 77  ? -1.137  15.614  3.914   1.00 97.21 77  A 1 
ATOM   631  N  NH1 . ARG A 1 77  ? -1.698  14.577  3.311   1.00 92.39 77  A 1 
ATOM   632  N  NH2 . ARG A 1 77  ? -0.051  15.431  4.656   1.00 92.99 77  A 1 
ATOM   633  N  N   . SER A 1 78  ? -6.484  15.373  6.969   1.00 98.66 78  A 1 
ATOM   634  C  CA  . SER A 1 78  ? -7.192  14.234  7.537   1.00 98.79 78  A 1 
ATOM   635  C  C   . SER A 1 78  ? -8.670  14.555  7.762   1.00 98.85 78  A 1 
ATOM   636  O  O   . SER A 1 78  ? -9.529  13.697  7.569   1.00 98.84 78  A 1 
ATOM   637  C  CB  . SER A 1 78  ? -6.533  13.787  8.849   1.00 98.62 78  A 1 
ATOM   638  O  OG  . SER A 1 78  ? -6.774  14.706  9.899   1.00 97.03 78  A 1 
ATOM   639  N  N   . LYS A 1 79  ? -8.965  15.799  8.152   1.00 98.70 79  A 1 
ATOM   640  C  CA  . LYS A 1 79  ? -10.352 16.196  8.365   1.00 98.74 79  A 1 
ATOM   641  C  C   . LYS A 1 79  ? -11.115 16.249  7.051   1.00 98.86 79  A 1 
ATOM   642  O  O   . LYS A 1 79  ? -12.288 15.869  6.995   1.00 98.66 79  A 1 
ATOM   643  C  CB  . LYS A 1 79  ? -10.405 17.559  9.070   1.00 98.43 79  A 1 
ATOM   644  C  CG  . LYS A 1 79  ? -9.905  17.534  10.506  1.00 94.94 79  A 1 
ATOM   645  C  CD  . LYS A 1 79  ? -9.966  18.919  11.132  1.00 90.97 79  A 1 
ATOM   646  C  CE  . LYS A 1 79  ? -9.457  18.903  12.554  1.00 82.76 79  A 1 
ATOM   647  N  NZ  . LYS A 1 79  ? -10.283 18.038  13.452  1.00 72.95 79  A 1 
ATOM   648  N  N   . ILE A 1 80  ? -10.463 16.715  5.986   1.00 98.76 80  A 1 
ATOM   649  C  CA  . ILE A 1 80  ? -11.109 16.740  4.680   1.00 98.80 80  A 1 
ATOM   650  C  C   . ILE A 1 80  ? -11.362 15.325  4.192   1.00 98.80 80  A 1 
ATOM   651  O  O   . ILE A 1 80  ? -12.432 15.027  3.651   1.00 98.81 80  A 1 
ATOM   652  C  CB  . ILE A 1 80  ? -10.259 17.536  3.663   1.00 98.75 80  A 1 
ATOM   653  C  CG1 . ILE A 1 80  ? -10.179 19.004  4.091   1.00 98.44 80  A 1 
ATOM   654  C  CG2 . ILE A 1 80  ? -10.849 17.415  2.264   1.00 98.48 80  A 1 
ATOM   655  C  CD1 . ILE A 1 80  ? -9.221  19.837  3.259   1.00 97.62 80  A 1 
ATOM   656  N  N   . LEU A 1 81  ? -10.406 14.432  4.379   1.00 98.82 81  A 1 
ATOM   657  C  CA  . LEU A 1 81  ? -10.604 13.034  3.993   1.00 98.95 81  A 1 
ATOM   658  C  C   . LEU A 1 81  ? -11.790 12.430  4.739   1.00 98.97 81  A 1 
ATOM   659  O  O   . LEU A 1 81  ? -12.606 11.708  4.153   1.00 98.90 81  A 1 
ATOM   660  C  CB  . LEU A 1 81  ? -9.345  12.210  4.259   1.00 98.94 81  A 1 
ATOM   661  C  CG  . LEU A 1 81  ? -9.446  10.727  3.878   1.00 98.89 81  A 1 
ATOM   662  C  CD1 . LEU A 1 81  ? -9.698  10.574  2.382   1.00 98.84 81  A 1 
ATOM   663  C  CD2 . LEU A 1 81  ? -8.193  9.974   4.289   1.00 98.81 81  A 1 
ATOM   664  N  N   . LEU A 1 82  ? -11.911 12.753  6.021   1.00 98.99 82  A 1 
ATOM   665  C  CA  . LEU A 1 82  ? -13.018 12.247  6.824   1.00 98.98 82  A 1 
ATOM   666  C  C   . LEU A 1 82  ? -14.361 12.633  6.215   1.00 98.99 82  A 1 
ATOM   667  O  O   . LEU A 1 82  ? -15.316 11.847  6.254   1.00 98.73 82  A 1 
ATOM   668  C  CB  . LEU A 1 82  ? -12.911 12.787  8.254   1.00 98.78 82  A 1 
ATOM   669  C  CG  . LEU A 1 82  ? -13.890 12.209  9.273   1.00 96.82 82  A 1 
ATOM   670  C  CD1 . LEU A 1 82  ? -13.532 10.771  9.607   1.00 96.10 82  A 1 
ATOM   671  C  CD2 . LEU A 1 82  ? -13.896 13.072  10.533  1.00 96.06 82  A 1 
ATOM   672  N  N   . GLU A 1 83  ? -14.437 13.825  5.623   1.00 98.87 83  A 1 
ATOM   673  C  CA  . GLU A 1 83  ? -15.674 14.303  5.010   1.00 98.79 83  A 1 
ATOM   674  C  C   . GLU A 1 83  ? -16.015 13.551  3.726   1.00 98.72 83  A 1 
ATOM   675  O  O   . GLU A 1 83  ? -17.129 13.698  3.218   1.00 98.29 83  A 1 
ATOM   676  C  CB  . GLU A 1 83  ? -15.561 15.801  4.712   1.00 98.28 83  A 1 
ATOM   677  C  CG  . GLU A 1 83  ? -15.367 16.667  5.948   1.00 94.25 83  A 1 
ATOM   678  C  CD  . GLU A 1 83  ? -15.082 18.118  5.603   1.00 91.05 83  A 1 
ATOM   679  O  OE1 . GLU A 1 83  ? -14.860 18.420  4.414   1.00 86.69 83  A 1 
ATOM   680  O  OE2 . GLU A 1 83  ? -15.066 18.955  6.525   1.00 86.64 83  A 1 
ATOM   681  N  N   . ARG A 1 84  ? -15.082 12.764  3.208   1.00 98.87 84  A 1 
ATOM   682  C  CA  . ARG A 1 84  ? -15.256 12.132  1.901   1.00 98.81 84  A 1 
ATOM   683  C  C   . ARG A 1 84  ? -15.395 10.619  1.953   1.00 98.89 84  A 1 
ATOM   684  O  O   . ARG A 1 84  ? -15.600 9.992   0.910   1.00 98.43 84  A 1 
ATOM   685  C  CB  . ARG A 1 84  ? -14.088 12.497  0.982   1.00 98.66 84  A 1 
ATOM   686  C  CG  . ARG A 1 84  ? -13.938 13.989  0.746   1.00 98.23 84  A 1 
ATOM   687  C  CD  . ARG A 1 84  ? -12.840 14.290  -0.248  1.00 98.14 84  A 1 
ATOM   688  N  NE  . ARG A 1 84  ? -12.708 15.725  -0.480  1.00 98.12 84  A 1 
ATOM   689  C  CZ  . ARG A 1 84  ? -11.897 16.271  -1.382  1.00 98.26 84  A 1 
ATOM   690  N  NH1 . ARG A 1 84  ? -11.130 15.503  -2.138  1.00 97.32 84  A 1 
ATOM   691  N  NH2 . ARG A 1 84  ? -11.850 17.590  -1.519  1.00 97.01 84  A 1 
ATOM   692  N  N   . ILE A 1 85  ? -15.297 10.015  3.125   1.00 98.94 85  A 1 
ATOM   693  C  CA  . ILE A 1 85  ? -15.233 8.558   3.191   1.00 98.95 85  A 1 
ATOM   694  C  C   . ILE A 1 85  ? -16.577 7.887   3.483   1.00 98.85 85  A 1 
ATOM   695  O  O   . ILE A 1 85  ? -16.660 6.660   3.460   1.00 98.71 85  A 1 
ATOM   696  C  CB  . ILE A 1 85  ? -14.200 8.079   4.234   1.00 98.82 85  A 1 
ATOM   697  C  CG1 . ILE A 1 85  ? -14.584 8.554   5.635   1.00 98.51 85  A 1 
ATOM   698  C  CG2 . ILE A 1 85  ? -12.802 8.542   3.848   1.00 98.06 85  A 1 
ATOM   699  C  CD1 . ILE A 1 85  ? -13.750 7.934   6.735   1.00 98.22 85  A 1 
ATOM   700  N  N   . SER A 1 86  ? -17.633 8.665   3.735   1.00 98.73 86  A 1 
ATOM   701  C  CA  . SER A 1 86  ? -18.897 8.065   4.150   1.00 98.65 86  A 1 
ATOM   702  C  C   . SER A 1 86  ? -19.500 7.150   3.088   1.00 98.75 86  A 1 
ATOM   703  O  O   . SER A 1 86  ? -20.248 6.237   3.416   1.00 98.23 86  A 1 
ATOM   704  C  CB  . SER A 1 86  ? -19.913 9.153   4.533   1.00 97.81 86  A 1 
ATOM   705  O  OG  . SER A 1 86  ? -20.232 9.960   3.420   1.00 85.01 86  A 1 
ATOM   706  N  N   . GLU A 1 87  ? -19.184 7.387   1.807   1.00 98.63 87  A 1 
ATOM   707  C  CA  . GLU A 1 87  ? -19.754 6.582   0.737   1.00 98.40 87  A 1 
ATOM   708  C  C   . GLU A 1 87  ? -19.077 5.226   0.593   1.00 98.79 87  A 1 
ATOM   709  O  O   . GLU A 1 87  ? -19.571 4.370   -0.135  1.00 98.41 87  A 1 
ATOM   710  C  CB  . GLU A 1 87  ? -19.669 7.330   -0.599  1.00 97.30 87  A 1 
ATOM   711  C  CG  . GLU A 1 87  ? -18.256 7.550   -1.102  1.00 89.69 87  A 1 
ATOM   712  C  CD  . GLU A 1 87  ? -18.229 8.167   -2.490  1.00 89.77 87  A 1 
ATOM   713  O  OE1 . GLU A 1 87  ? -18.733 7.530   -3.433  1.00 84.74 87  A 1 
ATOM   714  O  OE2 . GLU A 1 87  ? -17.704 9.294   -2.631  1.00 85.55 87  A 1 
ATOM   715  N  N   . TYR A 1 88  ? -17.955 5.027   1.280   1.00 98.92 88  A 1 
ATOM   716  C  CA  . TYR A 1 88  ? -17.212 3.782   1.163   1.00 98.96 88  A 1 
ATOM   717  C  C   . TYR A 1 88  ? -17.583 2.812   2.278   1.00 98.98 88  A 1 
ATOM   718  O  O   . TYR A 1 88  ? -18.016 3.221   3.361   1.00 98.87 88  A 1 
ATOM   719  C  CB  . TYR A 1 88  ? -15.704 4.043   1.173   1.00 98.95 88  A 1 
ATOM   720  C  CG  . TYR A 1 88  ? -15.268 4.938   0.033   1.00 98.96 88  A 1 
ATOM   721  C  CD1 . TYR A 1 88  ? -15.039 4.416   -1.226  1.00 98.91 88  A 1 
ATOM   722  C  CD2 . TYR A 1 88  ? -15.123 6.304   0.227   1.00 98.90 88  A 1 
ATOM   723  C  CE1 . TYR A 1 88  ? -14.659 5.232   -2.279  1.00 98.85 88  A 1 
ATOM   724  C  CE2 . TYR A 1 88  ? -14.748 7.126   -0.825  1.00 98.86 88  A 1 
ATOM   725  C  CZ  . TYR A 1 88  ? -14.519 6.589   -2.075  1.00 98.88 88  A 1 
ATOM   726  O  OH  . TYR A 1 88  ? -14.147 7.396   -3.113  1.00 98.72 88  A 1 
ATOM   727  N  N   . ASP A 1 89  ? -17.416 1.523   1.997   1.00 98.99 89  A 1 
ATOM   728  C  CA  . ASP A 1 89  ? -17.652 0.479   2.984   1.00 98.98 89  A 1 
ATOM   729  C  C   . ASP A 1 89  ? -16.372 0.129   3.732   1.00 98.93 89  A 1 
ATOM   730  O  O   . ASP A 1 89  ? -16.414 -0.217  4.914   1.00 98.91 89  A 1 
ATOM   731  C  CB  . ASP A 1 89  ? -18.206 -0.760  2.294   1.00 98.92 89  A 1 
ATOM   732  C  CG  . ASP A 1 89  ? -19.476 -0.460  1.514   1.00 98.84 89  A 1 
ATOM   733  O  OD1 . ASP A 1 89  ? -20.390 0.163   2.087   1.00 98.46 89  A 1 
ATOM   734  O  OD2 . ASP A 1 89  ? -19.542 -0.844  0.328   1.00 98.38 89  A 1 
ATOM   735  N  N   . VAL A 1 90  ? -15.247 0.206   3.032   1.00 98.93 90  A 1 
ATOM   736  C  CA  . VAL A 1 90  ? -13.944 -0.100  3.604   1.00 98.93 90  A 1 
ATOM   737  C  C   . VAL A 1 90  ? -12.952 0.936   3.105   1.00 98.93 90  A 1 
ATOM   738  O  O   . VAL A 1 90  ? -12.957 1.294   1.926   1.00 98.97 90  A 1 
ATOM   739  C  CB  . VAL A 1 90  ? -13.465 -1.515  3.218   1.00 98.97 90  A 1 
ATOM   740  C  CG1 . VAL A 1 90  ? -12.043 -1.761  3.714   1.00 98.80 90  A 1 
ATOM   741  C  CG2 . VAL A 1 90  ? -14.418 -2.566  3.780   1.00 98.81 90  A 1 
ATOM   742  N  N   . VAL A 1 91  ? -12.106 1.431   4.004   1.00 98.95 91  A 1 
ATOM   743  C  CA  . VAL A 1 91  ? -11.037 2.349   3.639   1.00 98.91 91  A 1 
ATOM   744  C  C   . VAL A 1 91  ? -9.714  1.751   4.096   1.00 98.93 91  A 1 
ATOM   745  O  O   . VAL A 1 91  ? -9.562  1.401   5.274   1.00 98.98 91  A 1 
ATOM   746  C  CB  . VAL A 1 91  ? -11.230 3.745   4.259   1.00 98.98 91  A 1 
ATOM   747  C  CG1 . VAL A 1 91  ? -10.061 4.659   3.895   1.00 98.90 91  A 1 
ATOM   748  C  CG2 . VAL A 1 91  ? -12.547 4.355   3.795   1.00 98.91 91  A 1 
ATOM   749  N  N   . CYS A 1 92  ? -8.776  1.628   3.171   1.00 98.98 92  A 1 
ATOM   750  C  CA  . CYS A 1 92  ? -7.435  1.159   3.462   1.00 98.94 92  A 1 
ATOM   751  C  C   . CYS A 1 92  ? -6.467  2.312   3.272   1.00 98.92 92  A 1 
ATOM   752  O  O   . CYS A 1 92  ? -6.429  2.927   2.204   1.00 98.97 92  A 1 
ATOM   753  C  CB  . CYS A 1 92  ? -7.048  -0.002  2.549   1.00 98.99 92  A 1 
ATOM   754  S  SG  . CYS A 1 92  ? -8.130  -1.436  2.690   1.00 98.93 92  A 1 
ATOM   755  N  N   . LEU A 1 93  ? -5.681  2.603   4.305   1.00 98.95 93  A 1 
ATOM   756  C  CA  . LEU A 1 93  ? -4.709  3.685   4.240   1.00 98.91 93  A 1 
ATOM   757  C  C   . LEU A 1 93  ? -3.293  3.151   4.335   1.00 98.95 93  A 1 
ATOM   758  O  O   . LEU A 1 93  ? -3.021  2.201   5.080   1.00 98.91 93  A 1 
ATOM   759  C  CB  . LEU A 1 93  ? -4.919  4.701   5.367   1.00 98.96 93  A 1 
ATOM   760  C  CG  . LEU A 1 93  ? -6.279  5.386   5.473   1.00 98.79 93  A 1 
ATOM   761  C  CD1 . LEU A 1 93  ? -6.274  6.357   6.652   1.00 98.71 93  A 1 
ATOM   762  C  CD2 . LEU A 1 93  ? -6.628  6.110   4.179   1.00 98.64 93  A 1 
ATOM   763  N  N   . GLN A 1 94  ? -2.390  3.776   3.586   1.00 98.85 94  A 1 
ATOM   764  C  CA  . GLN A 1 94  ? -0.966  3.691   3.844   1.00 98.89 94  A 1 
ATOM   765  C  C   . GLN A 1 94  ? -0.498  5.051   4.341   1.00 98.73 94  A 1 
ATOM   766  O  O   . GLN A 1 94  ? -1.130  6.077   4.060   1.00 98.50 94  A 1 
ATOM   767  C  CB  . GLN A 1 94  ? -0.182  3.279   2.600   1.00 98.79 94  A 1 
ATOM   768  C  CG  . GLN A 1 94  ? -0.587  1.933   2.016   1.00 98.51 94  A 1 
ATOM   769  C  CD  . GLN A 1 94  ? -1.774  2.032   1.074   1.00 98.46 94  A 1 
ATOM   770  O  OE1 . GLN A 1 94  ? -1.776  2.856   0.161   1.00 95.61 94  A 1 
ATOM   771  N  NE2 . GLN A 1 94  ? -2.781  1.195   1.297   1.00 94.92 94  A 1 
ATOM   772  N  N   . GLU A 1 95  ? 0.592   5.050   5.090   1.00 98.43 95  A 1 
ATOM   773  C  CA  . GLU A 1 95  ? 1.182   6.260   5.662   1.00 98.17 95  A 1 
ATOM   774  C  C   . GLU A 1 95  ? 0.201   6.998   6.574   1.00 98.19 95  A 1 
ATOM   775  O  O   . GLU A 1 95  ? 0.254   8.226   6.705   1.00 97.77 95  A 1 
ATOM   776  C  CB  . GLU A 1 95  ? 1.753   7.179   4.575   1.00 97.48 95  A 1 
ATOM   777  C  CG  . GLU A 1 95  ? 2.866   6.498   3.790   1.00 96.45 95  A 1 
ATOM   778  C  CD  . GLU A 1 95  ? 3.710   7.453   2.958   1.00 95.85 95  A 1 
ATOM   779  O  OE1 . GLU A 1 95  ? 3.705   8.669   3.241   1.00 93.49 95  A 1 
ATOM   780  O  OE2 . GLU A 1 95  ? 4.387   6.975   2.024   1.00 93.16 95  A 1 
ATOM   781  N  N   . GLY A 1 96  ? -0.667  6.242   7.218   1.00 98.60 96  A 1 
ATOM   782  C  CA  . GLY A 1 96  ? -1.456  6.761   8.318   1.00 98.66 96  A 1 
ATOM   783  C  C   . GLY A 1 96  ? -0.693  6.561   9.613   1.00 98.61 96  A 1 
ATOM   784  O  O   . GLY A 1 96  ? -1.201  5.960   10.563  1.00 98.39 96  A 1 
ATOM   785  N  N   . PHE A 1 97  ? 0.536   7.064   9.641   1.00 98.20 97  A 1 
ATOM   786  C  CA  . PHE A 1 97  ? 1.454   6.773   10.725  1.00 98.04 97  A 1 
ATOM   787  C  C   . PHE A 1 97  ? 0.942   7.277   12.070  1.00 98.08 97  A 1 
ATOM   788  O  O   . PHE A 1 97  ? 0.394   8.378   12.171  1.00 97.93 97  A 1 
ATOM   789  C  CB  . PHE A 1 97  ? 2.821   7.386   10.449  1.00 97.59 97  A 1 
ATOM   790  C  CG  . PHE A 1 97  ? 3.533   6.792   9.260   1.00 97.48 97  A 1 
ATOM   791  C  CD1 . PHE A 1 97  ? 3.980   5.488   9.295   1.00 97.03 97  A 1 
ATOM   792  C  CD2 . PHE A 1 97  ? 3.747   7.541   8.119   1.00 97.00 97  A 1 
ATOM   793  C  CE1 . PHE A 1 97  ? 4.633   4.935   8.207   1.00 96.52 97  A 1 
ATOM   794  C  CE2 . PHE A 1 97  ? 4.400   7.004   7.031   1.00 96.44 97  A 1 
ATOM   795  C  CZ  . PHE A 1 97  ? 4.844   5.693   7.071   1.00 96.42 97  A 1 
ATOM   796  N  N   . GLN A 1 98  ? 1.149   6.466   13.102  1.00 98.14 98  A 1 
ATOM   797  C  CA  . GLN A 1 98  ? 0.807   6.860   14.460  1.00 98.17 98  A 1 
ATOM   798  C  C   . GLN A 1 98  ? 1.995   7.471   15.195  1.00 97.74 98  A 1 
ATOM   799  O  O   . GLN A 1 98  ? 1.812   8.235   16.144  1.00 97.28 98  A 1 
ATOM   800  C  CB  . GLN A 1 98  ? 0.292   5.661   15.251  1.00 98.29 98  A 1 
ATOM   801  C  CG  . GLN A 1 98  ? -0.987  5.044   14.705  1.00 98.14 98  A 1 
ATOM   802  C  CD  . GLN A 1 98  ? -1.467  3.887   15.557  1.00 98.07 98  A 1 
ATOM   803  O  OE1 . GLN A 1 98  ? -1.704  4.039   16.751  1.00 91.44 98  A 1 
ATOM   804  N  NE2 . GLN A 1 98  ? -1.589  2.717   14.949  1.00 92.54 98  A 1 
ATOM   805  N  N   . PHE A 1 99  ? 3.202   7.145   14.765  1.00 97.27 99  A 1 
ATOM   806  C  CA  . PHE A 1 99  ? 4.401   7.614   15.448  1.00 96.61 99  A 1 
ATOM   807  C  C   . PHE A 1 99  ? 4.389   9.130   15.632  1.00 96.20 99  A 1 
ATOM   808  O  O   . PHE A 1 99  ? 4.330   9.880   14.655  1.00 95.77 99  A 1 
ATOM   809  C  CB  . PHE A 1 99  ? 5.654   7.203   14.673  1.00 96.21 99  A 1 
ATOM   810  C  CG  . PHE A 1 99  ? 6.914   7.794   15.232  1.00 96.05 99  A 1 
ATOM   811  C  CD1 . PHE A 1 99  ? 7.626   7.152   16.232  1.00 95.67 99  A 1 
ATOM   812  C  CD2 . PHE A 1 99  ? 7.390   9.014   14.767  1.00 95.59 99  A 1 
ATOM   813  C  CE1 . PHE A 1 99  ? 8.773   7.707   16.753  1.00 94.80 99  A 1 
ATOM   814  C  CE2 . PHE A 1 99  ? 8.542   9.581   15.291  1.00 94.67 99  A 1 
ATOM   815  C  CZ  . PHE A 1 99  ? 9.235   8.920   16.284  1.00 94.53 99  A 1 
ATOM   816  N  N   . GLY A 1 100 ? 4.458   9.571   16.882  1.00 95.68 100 A 1 
ATOM   817  C  CA  . GLY A 1 100 ? 4.584   10.980  17.195  1.00 94.81 100 A 1 
ATOM   818  C  C   . GLY A 1 100 ? 3.411   11.836  16.749  1.00 94.86 100 A 1 
ATOM   819  O  O   . GLY A 1 100 ? 3.570   13.039  16.544  1.00 93.92 100 A 1 
ATOM   820  N  N   . SER A 1 101 ? 2.235   11.227  16.608  1.00 95.37 101 A 1 
ATOM   821  C  CA  . SER A 1 101 ? 1.094   11.922  16.033  1.00 95.55 101 A 1 
ATOM   822  C  C   . SER A 1 101 ? -0.210  11.354  16.554  1.00 96.29 101 A 1 
ATOM   823  O  O   . SER A 1 101 ? -0.295  10.161  16.854  1.00 96.01 101 A 1 
ATOM   824  C  CB  . SER A 1 101 ? 1.128   11.821  14.507  1.00 94.28 101 A 1 
ATOM   825  O  OG  . SER A 1 101 ? -0.037  12.377  13.923  1.00 90.30 101 A 1 
ATOM   826  N  N   . ASP A 1 102 ? -1.231  12.207  16.660  1.00 96.99 102 A 1 
ATOM   827  C  CA  . ASP A 1 102 ? -2.572  11.756  16.993  1.00 97.12 102 A 1 
ATOM   828  C  C   . ASP A 1 102 ? -3.513  11.853  15.793  1.00 97.76 102 A 1 
ATOM   829  O  O   . ASP A 1 102 ? -4.733  11.723  15.950  1.00 97.77 102 A 1 
ATOM   830  C  CB  . ASP A 1 102 ? -3.139  12.542  18.180  1.00 96.52 102 A 1 
ATOM   831  C  CG  . ASP A 1 102 ? -3.328  14.024  17.885  1.00 96.16 102 A 1 
ATOM   832  O  OD1 . ASP A 1 102 ? -3.005  14.464  16.766  1.00 94.99 102 A 1 
ATOM   833  O  OD2 . ASP A 1 102 ? -3.798  14.745  18.783  1.00 93.54 102 A 1 
ATOM   834  N  N   . ILE A 1 103 ? -2.968  12.076  14.600  1.00 97.70 103 A 1 
ATOM   835  C  CA  . ILE A 1 103 ? -3.785  12.255  13.403  1.00 97.99 103 A 1 
ATOM   836  C  C   . ILE A 1 103 ? -4.591  11.000  13.103  1.00 98.47 103 A 1 
ATOM   837  O  O   . ILE A 1 103 ? -5.814  11.056  12.933  1.00 98.48 103 A 1 
ATOM   838  C  CB  . ILE A 1 103 ? -2.915  12.638  12.192  1.00 97.32 103 A 1 
ATOM   839  C  CG1 . ILE A 1 103 ? -2.211  13.979  12.432  1.00 95.16 103 A 1 
ATOM   840  C  CG2 . ILE A 1 103 ? -3.763  12.691  10.930  1.00 95.54 103 A 1 
ATOM   841  C  CD1 . ILE A 1 103 ? -3.151  15.145  12.577  1.00 85.63 103 A 1 
ATOM   842  N  N   . SER A 1 104 ? -3.925  9.855   13.017  1.00 98.58 104 A 1 
ATOM   843  C  CA  . SER A 1 104 ? -4.617  8.611   12.712  1.00 98.67 104 A 1 
ATOM   844  C  C   . SER A 1 104 ? -5.595  8.237   13.820  1.00 98.76 104 A 1 
ATOM   845  O  O   . SER A 1 104 ? -6.706  7.781   13.542  1.00 98.74 104 A 1 
ATOM   846  C  CB  . SER A 1 104 ? -3.616  7.475   12.494  1.00 98.39 104 A 1 
ATOM   847  O  OG  . SER A 1 104 ? -3.026  7.576   11.207  1.00 91.85 104 A 1 
ATOM   848  N  N   . LYS A 1 105 ? -5.200  8.437   15.076  1.00 98.72 105 A 1 
ATOM   849  C  CA  . LYS A 1 105 ? -6.082  8.150   16.198  1.00 98.76 105 A 1 
ATOM   850  C  C   . LYS A 1 105 ? -7.375  8.948   16.083  1.00 98.75 105 A 1 
ATOM   851  O  O   . LYS A 1 105 ? -8.471  8.398   16.215  1.00 98.71 105 A 1 
ATOM   852  C  CB  . LYS A 1 105 ? -5.378  8.470   17.524  1.00 98.41 105 A 1 
ATOM   853  C  CG  . LYS A 1 105 ? -6.273  8.412   18.746  1.00 96.56 105 A 1 
ATOM   854  C  CD  . LYS A 1 105 ? -5.493  8.748   20.008  1.00 94.24 105 A 1 
ATOM   855  C  CE  . LYS A 1 105 ? -6.403  8.817   21.218  1.00 85.21 105 A 1 
ATOM   856  N  NZ  . LYS A 1 105 ? -7.361  9.956   21.147  1.00 78.35 105 A 1 
ATOM   857  N  N   . ASN A 1 106 ? -7.257  10.251  15.852  1.00 98.74 106 A 1 
ATOM   858  C  CA  . ASN A 1 106 ? -8.432  11.105  15.752  1.00 98.76 106 A 1 
ATOM   859  C  C   . ASN A 1 106 ? -9.278  10.751  14.534  1.00 98.83 106 A 1 
ATOM   860  O  O   . ASN A 1 106 ? -10.508 10.777  14.594  1.00 98.78 106 A 1 
ATOM   861  C  CB  . ASN A 1 106 ? -8.019  12.574  15.703  1.00 98.53 106 A 1 
ATOM   862  C  CG  . ASN A 1 106 ? -7.419  13.043  17.011  1.00 97.35 106 A 1 
ATOM   863  O  OD1 . ASN A 1 106 ? -7.648  12.456  18.067  1.00 92.09 106 A 1 
ATOM   864  N  ND2 . ASN A 1 106 ? -6.647  14.130  16.958  1.00 90.99 106 A 1 
ATOM   865  N  N   . PHE A 1 107 ? -8.628  10.425  13.418  1.00 98.82 107 A 1 
ATOM   866  C  CA  . PHE A 1 107 ? -9.335  10.021  12.208  1.00 98.97 107 A 1 
ATOM   867  C  C   . PHE A 1 107 ? -10.136 8.752   12.450  1.00 98.91 107 A 1 
ATOM   868  O  O   . PHE A 1 107 ? -11.319 8.672   12.100  1.00 98.91 107 A 1 
ATOM   869  C  CB  . PHE A 1 107 ? -8.335  9.826   11.067  1.00 98.94 107 A 1 
ATOM   870  C  CG  . PHE A 1 107 ? -8.953  9.334   9.789   1.00 98.95 107 A 1 
ATOM   871  C  CD1 . PHE A 1 107 ? -9.505  10.222  8.880   1.00 98.92 107 A 1 
ATOM   872  C  CD2 . PHE A 1 107 ? -8.976  7.984   9.485   1.00 98.92 107 A 1 
ATOM   873  C  CE1 . PHE A 1 107 ? -10.070 9.776   7.696   1.00 98.87 107 A 1 
ATOM   874  C  CE2 . PHE A 1 107 ? -9.539  7.530   8.306   1.00 98.87 107 A 1 
ATOM   875  C  CZ  . PHE A 1 107 ? -10.091 8.420   7.417   1.00 98.89 107 A 1 
ATOM   876  N  N   . ILE A 1 108 ? -9.514  7.751   13.058  1.00 98.94 108 A 1 
ATOM   877  C  CA  . ILE A 1 108 ? -10.177 6.482   13.333  1.00 98.88 108 A 1 
ATOM   878  C  C   . ILE A 1 108 ? -11.371 6.678   14.262  1.00 98.85 108 A 1 
ATOM   879  O  O   . ILE A 1 108 ? -12.455 6.146   14.015  1.00 98.73 108 A 1 
ATOM   880  C  CB  . ILE A 1 108 ? -9.174  5.472   13.930  1.00 98.86 108 A 1 
ATOM   881  C  CG1 . ILE A 1 108 ? -8.176  5.029   12.860  1.00 98.65 108 A 1 
ATOM   882  C  CG2 . ILE A 1 108 ? -9.907  4.277   14.531  1.00 98.65 108 A 1 
ATOM   883  C  CD1 . ILE A 1 108 ? -6.976  4.274   13.411  1.00 98.18 108 A 1 
ATOM   884  N  N   . GLU A 1 109 ? -11.177 7.441   15.320  1.00 98.77 109 A 1 
ATOM   885  C  CA  . GLU A 1 109 ? -12.253 7.652   16.288  1.00 98.50 109 A 1 
ATOM   886  C  C   . GLU A 1 109 ? -13.414 8.429   15.672  1.00 98.53 109 A 1 
ATOM   887  O  O   . GLU A 1 109 ? -14.581 8.126   15.928  1.00 98.23 109 A 1 
ATOM   888  C  CB  . GLU A 1 109 ? -11.706 8.355   17.530  1.00 97.98 109 A 1 
ATOM   889  C  CG  . GLU A 1 109 ? -10.739 7.479   18.324  1.00 92.56 109 A 1 
ATOM   890  C  CD  . GLU A 1 109 ? -10.152 8.175   19.532  1.00 89.36 109 A 1 
ATOM   891  O  OE1 . GLU A 1 109 ? -10.427 9.377   19.723  1.00 86.31 109 A 1 
ATOM   892  O  OE2 . GLU A 1 109 ? -9.412  7.517   20.287  1.00 85.34 109 A 1 
ATOM   893  N  N   . ALA A 1 110 ? -13.109 9.421   14.841  1.00 98.77 110 A 1 
ATOM   894  C  CA  . ALA A 1 110 ? -14.160 10.169  14.171  1.00 98.73 110 A 1 
ATOM   895  C  C   . ALA A 1 110 ? -14.886 9.305   13.145  1.00 98.74 110 A 1 
ATOM   896  O  O   . ALA A 1 110 ? -16.088 9.462   12.932  1.00 98.50 110 A 1 
ATOM   897  C  CB  . ALA A 1 110 ? -13.577 11.414  13.509  1.00 98.66 110 A 1 
ATOM   898  N  N   . ALA A 1 111 ? -14.157 8.394   12.497  1.00 98.74 111 A 1 
ATOM   899  C  CA  . ALA A 1 111 ? -14.760 7.509   11.511  1.00 98.75 111 A 1 
ATOM   900  C  C   . ALA A 1 111 ? -15.766 6.550   12.158  1.00 98.69 111 A 1 
ATOM   901  O  O   . ALA A 1 111 ? -16.686 6.088   11.482  1.00 98.28 111 A 1 
ATOM   902  C  CB  . ALA A 1 111 ? -13.680 6.724   10.769  1.00 98.64 111 A 1 
ATOM   903  N  N   . ASN A 1 112 ? -15.605 6.268   13.448  1.00 97.86 112 A 1 
ATOM   904  C  CA  . ASN A 1 112 ? -16.559 5.421   14.147  1.00 96.91 112 A 1 
ATOM   905  C  C   . ASN A 1 112 ? -17.977 5.968   14.032  1.00 96.80 112 A 1 
ATOM   906  O  O   . ASN A 1 112 ? -18.941 5.214   13.852  1.00 95.76 112 A 1 
ATOM   907  C  CB  . ASN A 1 112 ? -16.184 5.292   15.623  1.00 94.70 112 A 1 
ATOM   908  C  CG  . ASN A 1 112 ? -14.927 4.489   15.840  1.00 86.73 112 A 1 
ATOM   909  O  OD1 . ASN A 1 112 ? -14.534 3.678   15.005  1.00 76.29 112 A 1 
ATOM   910  N  ND2 . ASN A 1 112 ? -14.283 4.701   16.985  1.00 76.20 112 A 1 
ATOM   911  N  N   . ALA A 1 113 ? -18.119 7.284   14.110  1.00 96.60 113 A 1 
ATOM   912  C  CA  . ALA A 1 113 ? -19.432 7.912   14.047  1.00 96.01 113 A 1 
ATOM   913  C  C   . ALA A 1 113 ? -20.057 7.772   12.662  1.00 96.59 113 A 1 
ATOM   914  O  O   . ALA A 1 113 ? -21.275 7.911   12.514  1.00 94.88 113 A 1 
ATOM   915  C  CB  . ALA A 1 113 ? -19.338 9.386   14.433  1.00 94.59 113 A 1 
ATOM   916  N  N   . LEU A 1 114 ? -19.237 7.497   11.644  1.00 97.51 114 A 1 
ATOM   917  C  CA  . LEU A 1 114 ? -19.724 7.286   10.289  1.00 97.42 114 A 1 
ATOM   918  C  C   . LEU A 1 114 ? -20.047 5.822   10.013  1.00 97.81 114 A 1 
ATOM   919  O  O   . LEU A 1 114 ? -20.456 5.479   8.906   1.00 97.07 114 A 1 
ATOM   920  C  CB  . LEU A 1 114 ? -18.700 7.787   9.270   1.00 96.81 114 A 1 
ATOM   921  C  CG  . LEU A 1 114 ? -18.341 9.263   9.348   1.00 95.53 114 A 1 
ATOM   922  C  CD1 . LEU A 1 114 ? -17.258 9.612   8.335   1.00 94.18 114 A 1 
ATOM   923  C  CD2 . LEU A 1 114 ? -19.574 10.132  9.128   1.00 93.75 114 A 1 
ATOM   924  N  N   . GLY A 1 115 ? -19.865 4.958   11.000  1.00 98.40 115 A 1 
ATOM   925  C  CA  . GLY A 1 115 ? -20.195 3.558   10.870  1.00 98.33 115 A 1 
ATOM   926  C  C   . GLY A 1 115 ? -19.016 2.620   10.704  1.00 98.64 115 A 1 
ATOM   927  O  O   . GLY A 1 115 ? -19.211 1.412   10.581  1.00 98.35 115 A 1 
ATOM   928  N  N   . PHE A 1 116 ? -17.816 3.152   10.705  1.00 98.89 116 A 1 
ATOM   929  C  CA  . PHE A 1 116 ? -16.619 2.328   10.579  1.00 98.83 116 A 1 
ATOM   930  C  C   . PHE A 1 116 ? -16.262 1.758   11.954  1.00 98.72 116 A 1 
ATOM   931  O  O   . PHE A 1 116 ? -15.381 2.257   12.649  1.00 98.39 116 A 1 
ATOM   932  C  CB  . PHE A 1 116 ? -15.457 3.129   9.998   1.00 98.90 116 A 1 
ATOM   933  C  CG  . PHE A 1 116 ? -15.686 3.586   8.583   1.00 98.94 116 A 1 
ATOM   934  C  CD1 . PHE A 1 116 ? -15.384 2.753   7.517   1.00 98.89 116 A 1 
ATOM   935  C  CD2 . PHE A 1 116 ? -16.199 4.843   8.316   1.00 98.89 116 A 1 
ATOM   936  C  CE1 . PHE A 1 116 ? -15.589 3.167   6.212   1.00 98.84 116 A 1 
ATOM   937  C  CE2 . PHE A 1 116 ? -16.406 5.263   7.010   1.00 98.84 116 A 1 
ATOM   938  C  CZ  . PHE A 1 116 ? -16.099 4.427   5.958   1.00 98.88 116 A 1 
ATOM   939  N  N   . LYS A 1 117 ? -16.979 0.702   12.340  1.00 98.79 117 A 1 
ATOM   940  C  CA  . LYS A 1 117 ? -16.848 0.140   13.684  1.00 98.55 117 A 1 
ATOM   941  C  C   . LYS A 1 117 ? -15.709 -0.860  13.807  1.00 98.66 117 A 1 
ATOM   942  O  O   . LYS A 1 117 ? -15.313 -1.210  14.927  1.00 98.26 117 A 1 
ATOM   943  C  CB  . LYS A 1 117 ? -18.158 -0.534  14.092  1.00 97.12 117 A 1 
ATOM   944  C  CG  . LYS A 1 117 ? -19.361 0.398   14.104  1.00 84.94 117 A 1 
ATOM   945  C  CD  . LYS A 1 117 ? -19.144 1.567   15.048  1.00 84.34 117 A 1 
ATOM   946  C  CE  . LYS A 1 117 ? -20.381 2.443   15.141  1.00 73.26 117 A 1 
ATOM   947  N  NZ  . LYS A 1 117 ? -20.172 3.602   16.051  1.00 67.01 117 A 1 
ATOM   948  N  N   . TYR A 1 118 ? -15.183 -1.327  12.673  1.00 98.85 118 A 1 
ATOM   949  C  CA  . TYR A 1 118 ? -14.139 -2.345  12.676  1.00 98.91 118 A 1 
ATOM   950  C  C   . TYR A 1 118 ? -12.845 -1.735  12.173  1.00 98.90 118 A 1 
ATOM   951  O  O   . TYR A 1 118 ? -12.825 -1.075  11.133  1.00 98.89 118 A 1 
ATOM   952  C  CB  . TYR A 1 118 ? -14.562 -3.540  11.830  1.00 98.89 118 A 1 
ATOM   953  C  CG  . TYR A 1 118 ? -15.934 -4.049  12.227  1.00 98.85 118 A 1 
ATOM   954  C  CD1 . TYR A 1 118 ? -16.085 -4.911  13.297  1.00 98.65 118 A 1 
ATOM   955  C  CD2 . TYR A 1 118 ? -17.067 -3.641  11.542  1.00 98.64 118 A 1 
ATOM   956  C  CE1 . TYR A 1 118 ? -17.339 -5.369  13.678  1.00 98.40 118 A 1 
ATOM   957  C  CE2 . TYR A 1 118 ? -18.328 -4.090  11.917  1.00 98.41 118 A 1 
ATOM   958  C  CZ  . TYR A 1 118 ? -18.457 -4.955  12.985  1.00 98.43 118 A 1 
ATOM   959  O  OH  . TYR A 1 118 ? -19.691 -5.408  13.355  1.00 97.87 118 A 1 
ATOM   960  N  N   . VAL A 1 119 ? -11.761 -1.946  12.927  1.00 98.96 119 A 1 
ATOM   961  C  CA  . VAL A 1 119 ? -10.503 -1.241  12.682  1.00 98.97 119 A 1 
ATOM   962  C  C   . VAL A 1 119 ? -9.329  -2.189  12.865  1.00 98.97 119 A 1 
ATOM   963  O  O   . VAL A 1 119 ? -9.285  -2.955  13.829  1.00 98.88 119 A 1 
ATOM   964  C  CB  . VAL A 1 119 ? -10.328 -0.039  13.630  1.00 98.89 119 A 1 
ATOM   965  C  CG1 . VAL A 1 119 ? -9.040  0.713   13.305  1.00 98.44 119 A 1 
ATOM   966  C  CG2 . VAL A 1 119 ? -11.531 0.891   13.549  1.00 98.45 119 A 1 
ATOM   967  N  N   . LEU A 1 120 ? -8.367  -2.113  11.940  1.00 98.93 120 A 1 
ATOM   968  C  CA  . LEU A 1 120 ? -7.134  -2.866  12.046  1.00 98.92 120 A 1 
ATOM   969  C  C   . LEU A 1 120 ? -5.937  -1.970  11.796  1.00 98.92 120 A 1 
ATOM   970  O  O   . LEU A 1 120 ? -5.942  -1.160  10.870  1.00 98.95 120 A 1 
ATOM   971  C  CB  . LEU A 1 120 ? -7.088  -4.018  11.033  1.00 98.93 120 A 1 
ATOM   972  C  CG  . LEU A 1 120 ? -8.169  -5.094  11.109  1.00 98.27 120 A 1 
ATOM   973  C  CD1 . LEU A 1 120 ? -7.976  -6.086  9.968   1.00 98.02 120 A 1 
ATOM   974  C  CD2 . LEU A 1 120 ? -8.129  -5.804  12.448  1.00 98.01 120 A 1 
ATOM   975  N  N   . THR A 1 121 ? -4.914  -2.124  12.622  1.00 98.94 121 A 1 
ATOM   976  C  CA  . THR A 1 121 ? -3.578  -1.630  12.313  1.00 98.91 121 A 1 
ATOM   977  C  C   . THR A 1 121 ? -2.589  -2.742  12.667  1.00 98.98 121 A 1 
ATOM   978  O  O   . THR A 1 121 ? -2.956  -3.747  13.278  1.00 98.84 121 A 1 
ATOM   979  C  CB  . THR A 1 121 ? -3.223  -0.338  13.068  1.00 98.92 121 A 1 
ATOM   980  O  OG1 . THR A 1 121 ? -3.194  -0.587  14.474  1.00 98.45 121 A 1 
ATOM   981  C  CG2 . THR A 1 121 ? -4.226  0.769   12.762  1.00 98.47 121 A 1 
ATOM   982  N  N   . SER A 1 122 ? -1.334  -2.568  12.266  1.00 98.80 122 A 1 
ATOM   983  C  CA  . SER A 1 122 ? -0.348  -3.621  12.435  1.00 98.84 122 A 1 
ATOM   984  C  C   . SER A 1 122 ? 0.162   -3.721  13.866  1.00 98.85 122 A 1 
ATOM   985  O  O   . SER A 1 122 ? 0.100   -2.757  14.632  1.00 98.53 122 A 1 
ATOM   986  C  CB  . SER A 1 122 ? 0.841   -3.384  11.504  1.00 98.45 122 A 1 
ATOM   987  O  OG  . SER A 1 122 ? 0.438   -3.279  10.161  1.00 94.96 122 A 1 
ATOM   988  N  N   . LYS A 1 123 ? 0.682   -4.887  14.214  1.00 98.82 123 A 1 
ATOM   989  C  CA  . LYS A 1 123 ? 1.461   -5.010  15.435  1.00 98.78 123 A 1 
ATOM   990  C  C   . LYS A 1 123 ? 2.624   -4.038  15.363  1.00 98.73 123 A 1 
ATOM   991  O  O   . LYS A 1 123 ? 3.210   -3.821  14.301  1.00 98.37 123 A 1 
ATOM   992  C  CB  . LYS A 1 123 ? 1.996   -6.431  15.609  1.00 98.30 123 A 1 
ATOM   993  C  CG  . LYS A 1 123 ? 0.951   -7.471  15.935  1.00 93.70 123 A 1 
ATOM   994  C  CD  . LYS A 1 123 ? 1.602   -8.832  16.164  1.00 91.92 123 A 1 
ATOM   995  C  CE  . LYS A 1 123 ? 0.576   -9.896  16.528  1.00 83.98 123 A 1 
ATOM   996  N  NZ  . LYS A 1 123 ? 1.215   -11.220 16.739  1.00 76.43 123 A 1 
ATOM   997  N  N   . LEU A 1 124 ? 2.976   -3.452  16.506  1.00 98.58 124 A 1 
ATOM   998  C  CA  . LEU A 1 124 ? 4.118   -2.557  16.545  1.00 98.49 124 A 1 
ATOM   999  C  C   . LEU A 1 124 ? 5.406   -3.351  16.364  1.00 98.46 124 A 1 
ATOM   1000 O  O   . LEU A 1 124 ? 5.463   -4.535  16.703  1.00 97.95 124 A 1 
ATOM   1001 C  CB  . LEU A 1 124 ? 4.153   -1.782  17.857  1.00 98.06 124 A 1 
ATOM   1002 C  CG  . LEU A 1 124 ? 2.949   -0.878  18.129  1.00 96.76 124 A 1 
ATOM   1003 C  CD1 . LEU A 1 124 ? 3.156   -0.103  19.427  1.00 94.70 124 A 1 
ATOM   1004 C  CD2 . LEU A 1 124 ? 2.712   0.071   16.971  1.00 93.84 124 A 1 
ATOM   1005 N  N   . PRO A 1 125 ? 6.455   -2.718  15.826  1.00 98.32 125 A 1 
ATOM   1006 C  CA  . PRO A 1 125 ? 7.721   -3.427  15.668  1.00 98.03 125 A 1 
ATOM   1007 C  C   . PRO A 1 125 ? 8.313   -3.803  17.023  1.00 97.95 125 A 1 
ATOM   1008 O  O   . PRO A 1 125 ? 7.971   -3.190  18.044  1.00 97.33 125 A 1 
ATOM   1009 C  CB  . PRO A 1 125 ? 8.605   -2.404  14.942  1.00 97.26 125 A 1 
ATOM   1010 C  CG  . PRO A 1 125 ? 8.002   -1.085  15.272  1.00 96.66 125 A 1 
ATOM   1011 C  CD  . PRO A 1 125 ? 6.521   -1.329  15.353  1.00 97.69 125 A 1 
ATOM   1012 N  N   . PRO A 1 126 ? 9.185   -4.805  17.054  1.00 97.65 126 A 1 
ATOM   1013 C  CA  . PRO A 1 126 ? 9.784   -5.244  18.323  1.00 97.16 126 A 1 
ATOM   1014 C  C   . PRO A 1 126 ? 10.515  -4.129  19.040  1.00 97.07 126 A 1 
ATOM   1015 O  O   . PRO A 1 126 ? 10.989  -3.172  18.417  1.00 95.82 126 A 1 
ATOM   1016 C  CB  . PRO A 1 126 ? 10.762  -6.338  17.884  1.00 96.17 126 A 1 
ATOM   1017 C  CG  . PRO A 1 126 ? 10.222  -6.830  16.586  1.00 94.37 126 A 1 
ATOM   1018 C  CD  . PRO A 1 126 ? 9.614   -5.629  15.922  1.00 96.90 126 A 1 
ATOM   1019 N  N   . LEU A 1 127 ? 10.606  -4.262  20.346  1.00 95.28 127 A 1 
ATOM   1020 C  CA  . LEU A 1 127 ? 11.261  -3.248  21.164  1.00 94.25 127 A 1 
ATOM   1021 C  C   . LEU A 1 127 ? 12.738  -3.099  20.810  1.00 93.84 127 A 1 
ATOM   1022 O  O   . LEU A 1 127 ? 13.262  -1.987  20.772  1.00 91.18 127 A 1 
ATOM   1023 C  CB  . LEU A 1 127 ? 11.114  -3.596  22.642  1.00 92.54 127 A 1 
ATOM   1024 C  CG  . LEU A 1 127 ? 11.731  -2.621  23.642  1.00 82.53 127 A 1 
ATOM   1025 C  CD1 . LEU A 1 127 ? 11.071  -1.259  23.550  1.00 79.60 127 A 1 
ATOM   1026 C  CD2 . LEU A 1 127 ? 11.625  -3.174  25.055  1.00 79.94 127 A 1 
ATOM   1027 N  N   . LEU A 1 128 ? 13.405  -4.208  20.546  1.00 93.70 128 A 1 
ATOM   1028 C  CA  . LEU A 1 128 ? 14.851  -4.196  20.355  1.00 93.57 128 A 1 
ATOM   1029 C  C   . LEU A 1 128 ? 15.241  -4.387  18.893  1.00 93.58 128 A 1 
ATOM   1030 O  O   . LEU A 1 128 ? 15.964  -5.319  18.532  1.00 91.05 128 A 1 
ATOM   1031 C  CB  . LEU A 1 128 ? 15.504  -5.277  21.221  1.00 92.17 128 A 1 
ATOM   1032 C  CG  . LEU A 1 128 ? 15.293  -5.145  22.726  1.00 87.73 128 A 1 
ATOM   1033 C  CD1 . LEU A 1 128 ? 15.985  -6.273  23.463  1.00 83.54 128 A 1 
ATOM   1034 C  CD2 . LEU A 1 128 ? 15.787  -3.793  23.216  1.00 83.07 128 A 1 
ATOM   1035 N  N   . ASN A 1 129 ? 14.763  -3.497  18.037  1.00 93.56 129 A 1 
ATOM   1036 C  CA  . ASN A 1 129 ? 15.235  -3.466  16.660  1.00 94.03 129 A 1 
ATOM   1037 C  C   . ASN A 1 129 ? 15.283  -2.025  16.165  1.00 94.89 129 A 1 
ATOM   1038 O  O   . ASN A 1 129 ? 14.974  -1.091  16.908  1.00 94.06 129 A 1 
ATOM   1039 C  CB  . ASN A 1 129 ? 14.381  -4.372  15.747  1.00 91.76 129 A 1 
ATOM   1040 C  CG  . ASN A 1 129 ? 13.091  -3.707  15.291  1.00 93.19 129 A 1 
ATOM   1041 O  OD1 . ASN A 1 129 ? 12.667  -2.695  15.837  1.00 86.53 129 A 1 
ATOM   1042 N  ND2 . ASN A 1 129 ? 12.467  -4.282  14.271  1.00 89.01 129 A 1 
ATOM   1043 N  N   . HIS A 1 130 ? 15.657  -1.858  14.903  1.00 94.02 130 A 1 
ATOM   1044 C  CA  . HIS A 1 130 ? 15.908  -0.529  14.352  1.00 93.85 130 A 1 
ATOM   1045 C  C   . HIS A 1 130 ? 14.647  0.167   13.865  1.00 94.27 130 A 1 
ATOM   1046 O  O   . HIS A 1 130 ? 14.705  1.330   13.462  1.00 93.65 130 A 1 
ATOM   1047 C  CB  . HIS A 1 130 ? 16.900  -0.632  13.192  1.00 92.61 130 A 1 
ATOM   1048 C  CG  . HIS A 1 130 ? 16.376  -1.433  12.047  1.00 90.79 130 A 1 
ATOM   1049 N  ND1 . HIS A 1 130 ? 16.293  -2.810  12.068  1.00 83.41 130 A 1 
ATOM   1050 C  CD2 . HIS A 1 130 ? 15.895  -1.055  10.837  1.00 82.70 130 A 1 
ATOM   1051 C  CE1 . HIS A 1 130 ? 15.786  -3.233  10.933  1.00 83.20 130 A 1 
ATOM   1052 N  NE2 . HIS A 1 130 ? 15.539  -2.193  10.171  1.00 84.40 130 A 1 
ATOM   1053 N  N   . GLN A 1 131 ? 13.505  -0.511  13.888  1.00 96.27 131 A 1 
ATOM   1054 C  CA  . GLN A 1 131 ? 12.274  0.054   13.360  1.00 96.85 131 A 1 
ATOM   1055 C  C   . GLN A 1 131 ? 11.590  0.912   14.423  1.00 96.88 131 A 1 
ATOM   1056 O  O   . GLN A 1 131 ? 11.033  0.398   15.396  1.00 96.32 131 A 1 
ATOM   1057 C  CB  . GLN A 1 131 ? 11.348  -1.053  12.871  1.00 96.89 131 A 1 
ATOM   1058 C  CG  . GLN A 1 131 ? 11.924  -1.834  11.706  1.00 96.07 131 A 1 
ATOM   1059 C  CD  . GLN A 1 131 ? 11.064  -3.008  11.294  1.00 95.68 131 A 1 
ATOM   1060 O  OE1 . GLN A 1 131 ? 10.426  -3.636  12.130  1.00 90.76 131 A 1 
ATOM   1061 N  NE2 . GLN A 1 131 ? 11.056  -3.313  10.004  1.00 89.37 131 A 1 
ATOM   1062 N  N   . VAL A 1 132 ? 11.641  2.226   14.228  1.00 96.11 132 A 1 
ATOM   1063 C  CA  . VAL A 1 132 ? 11.100  3.167   15.196  1.00 95.86 132 A 1 
ATOM   1064 C  C   . VAL A 1 132 ? 9.766   3.765   14.747  1.00 96.13 132 A 1 
ATOM   1065 O  O   . VAL A 1 132 ? 9.160   4.526   15.495  1.00 95.68 132 A 1 
ATOM   1066 C  CB  . VAL A 1 132 ? 12.102  4.301   15.486  1.00 94.50 132 A 1 
ATOM   1067 C  CG1 . VAL A 1 132 ? 13.374  3.728   16.111  1.00 91.19 132 A 1 
ATOM   1068 C  CG2 . VAL A 1 132 ? 12.427  5.072   14.211  1.00 91.39 132 A 1 
ATOM   1069 N  N   . ILE A 1 133 ? 9.324   3.422   13.548  1.00 96.56 133 A 1 
ATOM   1070 C  CA  . ILE A 1 133 ? 8.075   3.943   13.002  1.00 96.69 133 A 1 
ATOM   1071 C  C   . ILE A 1 133 ? 7.146   2.771   12.714  1.00 97.11 133 A 1 
ATOM   1072 O  O   . ILE A 1 133 ? 7.573   1.743   12.186  1.00 97.37 133 A 1 
ATOM   1073 C  CB  . ILE A 1 133 ? 8.322   4.769   11.728  1.00 96.06 133 A 1 
ATOM   1074 C  CG1 . ILE A 1 133 ? 9.322   5.899   12.013  1.00 94.25 133 A 1 
ATOM   1075 C  CG2 . ILE A 1 133 ? 7.015   5.349   11.195  1.00 94.33 133 A 1 
ATOM   1076 C  CD1 . ILE A 1 133 ? 9.732   6.675   10.791  1.00 88.02 133 A 1 
ATOM   1077 N  N   . ASP A 1 134 ? 5.871   2.935   13.066  1.00 98.07 134 A 1 
ATOM   1078 C  CA  . ASP A 1 134 ? 4.868   1.914   12.799  1.00 98.06 134 A 1 
ATOM   1079 C  C   . ASP A 1 134 ? 4.632   1.752   11.304  1.00 98.18 134 A 1 
ATOM   1080 O  O   . ASP A 1 134 ? 5.138   2.517   10.490  1.00 97.92 134 A 1 
ATOM   1081 C  CB  . ASP A 1 134 ? 3.560   2.255   13.515  1.00 98.05 134 A 1 
ATOM   1082 C  CG  . ASP A 1 134 ? 3.054   3.646   13.167  1.00 98.22 134 A 1 
ATOM   1083 O  OD1 . ASP A 1 134 ? 3.746   4.632   13.512  1.00 97.76 134 A 1 
ATOM   1084 O  OD2 . ASP A 1 134 ? 1.965   3.749   12.571  1.00 97.72 134 A 1 
ATOM   1085 N  N   . SER A 1 135 ? 3.843   0.738   10.922  1.00 98.45 135 A 1 
ATOM   1086 C  CA  . SER A 1 135 ? 3.651   0.431   9.507   1.00 98.55 135 A 1 
ATOM   1087 C  C   . SER A 1 135 ? 2.915   1.524   8.755   1.00 98.52 135 A 1 
ATOM   1088 O  O   . SER A 1 135 ? 3.075   1.664   7.544   1.00 98.38 135 A 1 
ATOM   1089 C  CB  . SER A 1 135 ? 2.871   -0.875  9.352   1.00 98.52 135 A 1 
ATOM   1090 O  OG  . SER A 1 135 ? 1.510   -0.694  9.706   1.00 98.10 135 A 1 
ATOM   1091 N  N   . GLY A 1 136 ? 2.083   2.288   9.460   1.00 98.66 136 A 1 
ATOM   1092 C  CA  . GLY A 1 136 ? 1.252   3.282   8.811   1.00 98.62 136 A 1 
ATOM   1093 C  C   . GLY A 1 136 ? 0.036   2.707   8.121   1.00 98.88 136 A 1 
ATOM   1094 O  O   . GLY A 1 136 ? -0.723  3.447   7.489   1.00 98.72 136 A 1 
ATOM   1095 N  N   . LEU A 1 137 ? -0.171  1.398   8.229   1.00 98.93 137 A 1 
ATOM   1096 C  CA  . LEU A 1 137 ? -1.312  0.742   7.604   1.00 98.92 137 A 1 
ATOM   1097 C  C   . LEU A 1 137 ? -2.543  0.849   8.486   1.00 98.96 137 A 1 
ATOM   1098 O  O   . LEU A 1 137 ? -2.472  0.627   9.703   1.00 98.93 137 A 1 
ATOM   1099 C  CB  . LEU A 1 137 ? -1.009  -0.729  7.328   1.00 98.94 137 A 1 
ATOM   1100 C  CG  . LEU A 1 137 ? 0.164   -1.021  6.399   1.00 98.81 137 A 1 
ATOM   1101 C  CD1 . LEU A 1 137 ? 0.410   -2.521  6.332   1.00 98.75 137 A 1 
ATOM   1102 C  CD2 . LEU A 1 137 ? -0.086  -0.458  5.014   1.00 98.69 137 A 1 
ATOM   1103 N  N   . VAL A 1 138 ? -3.680  1.175   7.879   1.00 98.96 138 A 1 
ATOM   1104 C  CA  . VAL A 1 138 ? -4.947  1.265   8.580   1.00 98.94 138 A 1 
ATOM   1105 C  C   . VAL A 1 138 ? -6.037  0.655   7.703   1.00 98.97 138 A 1 
ATOM   1106 O  O   . VAL A 1 138 ? -6.089  0.935   6.502   1.00 98.97 138 A 1 
ATOM   1107 C  CB  . VAL A 1 138 ? -5.329  2.726   8.910   1.00 98.96 138 A 1 
ATOM   1108 C  CG1 . VAL A 1 138 ? -6.651  2.776   9.676   1.00 98.80 138 A 1 
ATOM   1109 C  CG2 . VAL A 1 138 ? -4.229  3.414   9.699   1.00 98.82 138 A 1 
ATOM   1110 N  N   . ILE A 1 139 ? -6.886  -0.182  8.283   1.00 98.96 139 A 1 
ATOM   1111 C  CA  . ILE A 1 139 ? -8.119  -0.603  7.641   1.00 98.97 139 A 1 
ATOM   1112 C  C   . ILE A 1 139 ? -9.267  -0.223  8.556   1.00 98.92 139 A 1 
ATOM   1113 O  O   . ILE A 1 139 ? -9.288  -0.620  9.725   1.00 98.97 139 A 1 
ATOM   1114 C  CB  . ILE A 1 139 ? -8.162  -2.120  7.365   1.00 98.99 139 A 1 
ATOM   1115 C  CG1 . ILE A 1 139 ? -7.085  -2.518  6.355   1.00 98.92 139 A 1 
ATOM   1116 C  CG2 . ILE A 1 139 ? -9.554  -2.524  6.857   1.00 98.93 139 A 1 
ATOM   1117 C  CD1 . ILE A 1 139 ? -7.054  -4.009  6.042   1.00 98.85 139 A 1 
ATOM   1118 N  N   . ILE A 1 140 ? -10.218 0.566   8.048   1.00 98.93 140 A 1 
ATOM   1119 C  CA  . ILE A 1 140 ? -11.464 0.810   8.756   1.00 98.94 140 A 1 
ATOM   1120 C  C   . ILE A 1 140 ? -12.593 0.266   7.901   1.00 98.93 140 A 1 
ATOM   1121 O  O   . ILE A 1 140 ? -12.584 0.407   6.672   1.00 98.96 140 A 1 
ATOM   1122 C  CB  . ILE A 1 140 ? -11.685 2.304   9.083   1.00 98.94 140 A 1 
ATOM   1123 C  CG1 . ILE A 1 140 ? -11.654 3.157   7.814   1.00 98.32 140 A 1 
ATOM   1124 C  CG2 . ILE A 1 140 ? -10.653 2.795   10.086  1.00 98.19 140 A 1 
ATOM   1125 C  CD1 . ILE A 1 140 ? -12.018 4.618   8.049   1.00 98.09 140 A 1 
ATOM   1126 N  N   . SER A 1 141 ? -13.566 -0.378  8.537   1.00 98.98 141 A 1 
ATOM   1127 C  CA  . SER A 1 141 ? -14.601 -1.087  7.804   1.00 98.97 141 A 1 
ATOM   1128 C  C   . SER A 1 141 ? -15.964 -0.919  8.454   1.00 98.96 141 A 1 
ATOM   1129 O  O   . SER A 1 141 ? -16.093 -1.034  9.676   1.00 98.92 141 A 1 
ATOM   1130 C  CB  . SER A 1 141 ? -14.263 -2.574  7.705   1.00 98.96 141 A 1 
ATOM   1131 O  OG  . SER A 1 141 ? -15.274 -3.282  6.999   1.00 98.80 141 A 1 
ATOM   1132 N  N   . LYS A 1 142 ? -16.974 -0.658  7.625   1.00 98.94 142 A 1 
ATOM   1133 C  CA  . LYS A 1 142 ? -18.358 -0.714  8.072   1.00 98.89 142 A 1 
ATOM   1134 C  C   . LYS A 1 142 ? -18.848 -2.161  8.129   1.00 98.87 142 A 1 
ATOM   1135 O  O   . LYS A 1 142 ? -19.755 -2.479  8.897   1.00 98.64 142 A 1 
ATOM   1136 C  CB  . LYS A 1 142 ? -19.263 0.082   7.135   1.00 98.81 142 A 1 
ATOM   1137 C  CG  . LYS A 1 142 ? -19.012 1.583   7.114   1.00 98.46 142 A 1 
ATOM   1138 C  CD  . LYS A 1 142 ? -19.939 2.260   6.113   1.00 97.86 142 A 1 
ATOM   1139 C  CE  . LYS A 1 142 ? -19.723 3.762   6.058   1.00 96.61 142 A 1 
ATOM   1140 N  NZ  . LYS A 1 142 ? -20.564 4.401   5.014   1.00 95.42 142 A 1 
ATOM   1141 N  N   . PHE A 1 143 ? -18.253 -3.021  7.298   1.00 98.88 143 A 1 
ATOM   1142 C  CA  . PHE A 1 143 ? -18.637 -4.422  7.234   1.00 98.86 143 A 1 
ATOM   1143 C  C   . PHE A 1 143 ? -17.883 -5.208  8.302   1.00 98.97 143 A 1 
ATOM   1144 O  O   . PHE A 1 143 ? -16.729 -4.898  8.595   1.00 98.81 143 A 1 
ATOM   1145 C  CB  . PHE A 1 143 ? -18.328 -5.014  5.856   1.00 98.80 143 A 1 
ATOM   1146 C  CG  . PHE A 1 143 ? -19.147 -4.427  4.729   1.00 98.73 143 A 1 
ATOM   1147 C  CD1 . PHE A 1 143 ? -20.107 -3.452  4.954   1.00 98.16 143 A 1 
ATOM   1148 C  CD2 . PHE A 1 143 ? -18.947 -4.867  3.426   1.00 98.11 143 A 1 
ATOM   1149 C  CE1 . PHE A 1 143 ? -20.851 -2.928  3.902   1.00 97.65 143 A 1 
ATOM   1150 C  CE2 . PHE A 1 143 ? -19.677 -4.349  2.383   1.00 97.71 143 A 1 
ATOM   1151 C  CZ  . PHE A 1 143 ? -20.636 -3.378  2.615   1.00 97.86 143 A 1 
ATOM   1152 N  N   . PRO A 1 144 ? -18.507 -6.230  8.869   1.00 98.88 144 A 1 
ATOM   1153 C  CA  . PRO A 1 144 ? -17.842 -6.993  9.924   1.00 98.84 144 A 1 
ATOM   1154 C  C   . PRO A 1 144 ? -16.537 -7.628  9.452   1.00 98.94 144 A 1 
ATOM   1155 O  O   . PRO A 1 144 ? -16.498 -8.255  8.400   1.00 98.88 144 A 1 
ATOM   1156 C  CB  . PRO A 1 144 ? -18.876 -8.060  10.300  1.00 98.78 144 A 1 
ATOM   1157 C  CG  . PRO A 1 144 ? -20.189 -7.461  9.898   1.00 98.14 144 A 1 
ATOM   1158 C  CD  . PRO A 1 144 ? -19.895 -6.669  8.661   1.00 98.73 144 A 1 
ATOM   1159 N  N   . ILE A 1 145 ? -15.495 -7.446  10.248  1.00 98.95 145 A 1 
ATOM   1160 C  CA  . ILE A 1 145 ? -14.241 -8.142  10.022  1.00 98.95 145 A 1 
ATOM   1161 C  C   . ILE A 1 145 ? -14.259 -9.391  10.891  1.00 98.94 145 A 1 
ATOM   1162 O  O   . ILE A 1 145 ? -14.290 -9.298  12.122  1.00 98.83 145 A 1 
ATOM   1163 C  CB  . ILE A 1 145 ? -13.029 -7.255  10.355  1.00 98.95 145 A 1 
ATOM   1164 C  CG1 . ILE A 1 145 ? -12.989 -6.036  9.428   1.00 98.85 145 A 1 
ATOM   1165 C  CG2 . ILE A 1 145 ? -11.737 -8.061  10.248  1.00 98.88 145 A 1 
ATOM   1166 C  CD1 . ILE A 1 145 ? -11.861 -5.063  9.725   1.00 98.73 145 A 1 
ATOM   1167 N  N   . LEU A 1 146 ? -14.265 -10.565 10.254  1.00 98.91 146 A 1 
ATOM   1168 C  CA  . LEU A 1 146 ? -14.422 -11.832 10.962  1.00 98.85 146 A 1 
ATOM   1169 C  C   . LEU A 1 146 ? -13.098 -12.380 11.463  1.00 98.80 146 A 1 
ATOM   1170 O  O   . LEU A 1 146 ? -13.045 -13.009 12.522  1.00 98.60 146 A 1 
ATOM   1171 C  CB  . LEU A 1 146 ? -15.083 -12.859 10.041  1.00 98.81 146 A 1 
ATOM   1172 C  CG  . LEU A 1 146 ? -16.440 -12.455 9.477   1.00 98.61 146 A 1 
ATOM   1173 C  CD1 . LEU A 1 146 ? -16.939 -13.525 8.512   1.00 98.33 146 A 1 
ATOM   1174 C  CD2 . LEU A 1 146 ? -17.439 -12.232 10.599  1.00 98.20 146 A 1 
ATOM   1175 N  N   . GLU A 1 147 ? -12.046 -12.176 10.697  1.00 98.91 147 A 1 
ATOM   1176 C  CA  . GLU A 1 147 ? -10.705 -12.613 11.055  1.00 98.98 147 A 1 
ATOM   1177 C  C   . GLU A 1 147 ? -9.719  -11.557 10.617  1.00 98.92 147 A 1 
ATOM   1178 O  O   . GLU A 1 147 ? -9.984  -10.792 9.692   1.00 98.89 147 A 1 
ATOM   1179 C  CB  . GLU A 1 147 ? -10.354 -13.956 10.393  1.00 98.60 147 A 1 
ATOM   1180 C  CG  . GLU A 1 147 ? -11.273 -15.104 10.762  1.00 88.99 147 A 1 
ATOM   1181 C  CD  . GLU A 1 147 ? -10.912 -16.397 10.038  1.00 88.03 147 A 1 
ATOM   1182 O  OE1 . GLU A 1 147 ? -9.819  -16.460 9.440   1.00 83.59 147 A 1 
ATOM   1183 O  OE2 . GLU A 1 147 ? -11.733 -17.339 10.065  1.00 83.40 147 A 1 
ATOM   1184 N  N   . SER A 1 148 ? -8.573  -11.514 11.280  1.00 98.91 148 A 1 
ATOM   1185 C  CA  . SER A 1 148 ? -7.542  -10.554 10.910  1.00 98.98 148 A 1 
ATOM   1186 C  C   . SER A 1 148 ? -6.170  -11.133 11.181  1.00 98.98 148 A 1 
ATOM   1187 O  O   . SER A 1 148 ? -6.007  -12.070 11.965  1.00 98.83 148 A 1 
ATOM   1188 C  CB  . SER A 1 148 ? -7.708  -9.238  11.672  1.00 98.76 148 A 1 
ATOM   1189 O  OG  . SER A 1 148 ? -7.438  -9.409  13.047  1.00 97.75 148 A 1 
ATOM   1190 N  N   . ASP A 1 149 ? -5.190  -10.572 10.507  1.00 98.98 149 A 1 
ATOM   1191 C  CA  . ASP A 1 149 ? -3.800  -10.927 10.735  1.00 98.91 149 A 1 
ATOM   1192 C  C   . ASP A 1 149 ? -2.941  -9.816  10.166  1.00 98.98 149 A 1 
ATOM   1193 O  O   . ASP A 1 149 ? -3.437  -8.899  9.511   1.00 98.90 149 A 1 
ATOM   1194 C  CB  . ASP A 1 149 ? -3.457  -12.267 10.078  1.00 98.87 149 A 1 
ATOM   1195 C  CG  . ASP A 1 149 ? -2.346  -13.013 10.795  1.00 98.62 149 A 1 
ATOM   1196 O  OD1 . ASP A 1 149 ? -1.571  -12.374 11.533  1.00 97.70 149 A 1 
ATOM   1197 O  OD2 . ASP A 1 149 ? -2.251  -14.249 10.624  1.00 97.32 149 A 1 
ATOM   1198 N  N   . CYS A 1 150 ? -1.659  -9.882  10.433  1.00 98.96 150 A 1 
ATOM   1199 C  CA  . CYS A 1 150 ? -0.736  -8.931  9.847   1.00 98.83 150 A 1 
ATOM   1200 C  C   . CYS A 1 150 ? 0.629   -9.571  9.734   1.00 98.81 150 A 1 
ATOM   1201 O  O   . CYS A 1 150 ? 0.945   -10.537 10.431  1.00 98.55 150 A 1 
ATOM   1202 C  CB  . CYS A 1 150 ? -0.657  -7.635  10.666  1.00 98.21 150 A 1 
ATOM   1203 S  SG  . CYS A 1 150 ? -0.047  -7.842  12.351  1.00 97.30 150 A 1 
ATOM   1204 N  N   . VAL A 1 151 ? 1.434   -9.054  8.822   1.00 98.81 151 A 1 
ATOM   1205 C  CA  . VAL A 1 151 ? 2.800   -9.513  8.640   1.00 98.71 151 A 1 
ATOM   1206 C  C   . VAL A 1 151 ? 3.709   -8.297  8.596   1.00 98.87 151 A 1 
ATOM   1207 O  O   . VAL A 1 151 ? 3.345   -7.255  8.046   1.00 98.68 151 A 1 
ATOM   1208 C  CB  . VAL A 1 151 ? 2.960   -10.367 7.360   1.00 98.00 151 A 1 
ATOM   1209 C  CG1 . VAL A 1 151 ? 2.567   -9.567  6.125   1.00 92.58 151 A 1 
ATOM   1210 C  CG2 . VAL A 1 151 ? 4.388   -10.870 7.230   1.00 93.33 151 A 1 
ATOM   1211 N  N   . ARG A 1 152 ? 4.872   -8.426  9.214   1.00 98.71 152 A 1 
ATOM   1212 C  CA  . ARG A 1 152 ? 5.903   -7.405  9.163   1.00 98.62 152 A 1 
ATOM   1213 C  C   . ARG A 1 152 ? 7.032   -7.950  8.296   1.00 98.57 152 A 1 
ATOM   1214 O  O   . ARG A 1 152 ? 7.600   -8.993  8.606   1.00 98.10 152 A 1 
ATOM   1215 C  CB  . ARG A 1 152 ? 6.404   -7.070  10.571  1.00 98.23 152 A 1 
ATOM   1216 C  CG  . ARG A 1 152 ? 7.438   -5.964  10.636  1.00 96.43 152 A 1 
ATOM   1217 C  CD  . ARG A 1 152 ? 7.755   -5.592  12.089  1.00 95.15 152 A 1 
ATOM   1218 N  NE  . ARG A 1 152 ? 8.231   -6.745  12.843  1.00 91.72 152 A 1 
ATOM   1219 C  CZ  . ARG A 1 152 ? 9.492   -7.120  12.915  1.00 92.30 152 A 1 
ATOM   1220 N  NH1 . ARG A 1 152 ? 10.427  -6.422  12.292  1.00 84.19 152 A 1 
ATOM   1221 N  NH2 . ARG A 1 152 ? 9.832   -8.197  13.610  1.00 85.66 152 A 1 
ATOM   1222 N  N   . TYR A 1 153 ? 7.340   -7.267  7.204   1.00 98.48 153 A 1 
ATOM   1223 C  CA  . TYR A 1 153 ? 8.305   -7.785  6.247   1.00 98.35 153 A 1 
ATOM   1224 C  C   . TYR A 1 153 ? 9.694   -7.876  6.866   1.00 98.00 153 A 1 
ATOM   1225 O  O   . TYR A 1 153 ? 10.129  -6.972  7.587   1.00 97.24 153 A 1 
ATOM   1226 C  CB  . TYR A 1 153 ? 8.340   -6.912  4.995   1.00 98.36 153 A 1 
ATOM   1227 C  CG  . TYR A 1 153 ? 7.042   -6.924  4.214   1.00 98.57 153 A 1 
ATOM   1228 C  CD1 . TYR A 1 153 ? 6.379   -8.112  3.943   1.00 98.43 153 A 1 
ATOM   1229 C  CD2 . TYR A 1 153 ? 6.482   -5.744  3.747   1.00 98.42 153 A 1 
ATOM   1230 C  CE1 . TYR A 1 153 ? 5.194   -8.131  3.235   1.00 98.36 153 A 1 
ATOM   1231 C  CE2 . TYR A 1 153 ? 5.294   -5.748  3.033   1.00 98.36 153 A 1 
ATOM   1232 C  CZ  . TYR A 1 153 ? 4.651   -6.945  2.779   1.00 98.49 153 A 1 
ATOM   1233 O  OH  . TYR A 1 153 ? 3.478   -6.959  2.075   1.00 98.27 153 A 1 
ATOM   1234 N  N   . THR A 1 154 ? 10.379  -8.978  6.581   1.00 97.68 154 A 1 
ATOM   1235 C  CA  . THR A 1 154 ? 11.712  -9.173  7.118   1.00 97.14 154 A 1 
ATOM   1236 C  C   . THR A 1 154 ? 12.751  -8.364  6.362   1.00 97.16 154 A 1 
ATOM   1237 O  O   . THR A 1 154 ? 13.772  -7.975  6.931   1.00 95.25 154 A 1 
ATOM   1238 C  CB  . THR A 1 154 ? 12.112  -10.654 7.088   1.00 95.97 154 A 1 
ATOM   1239 O  OG1 . THR A 1 154 ? 12.136  -11.120 5.737   1.00 88.71 154 A 1 
ATOM   1240 C  CG2 . THR A 1 154 ? 11.114  -11.483 7.890   1.00 87.08 154 A 1 
ATOM   1241 N  N   . ALA A 1 155 ? 12.505  -8.104  5.078   1.00 96.10 155 A 1 
ATOM   1242 C  CA  . ALA A 1 155 ? 13.436  -7.371  4.247   1.00 96.48 155 A 1 
ATOM   1243 C  C   . ALA A 1 155 ? 13.074  -5.892  4.192   1.00 97.07 155 A 1 
ATOM   1244 O  O   . ALA A 1 155 ? 11.905  -5.524  4.225   1.00 96.03 155 A 1 
ATOM   1245 C  CB  . ALA A 1 155 ? 13.481  -7.947  2.837   1.00 95.05 155 A 1 
ATOM   1246 N  N   . GLY A 1 156 ? 14.091  -5.049  4.106   1.00 96.35 156 A 1 
ATOM   1247 C  CA  . GLY A 1 156 ? 13.922  -3.617  3.992   1.00 96.23 156 A 1 
ATOM   1248 C  C   . GLY A 1 156 ? 15.287  -2.980  3.801   1.00 96.58 156 A 1 
ATOM   1249 O  O   . GLY A 1 156 ? 16.306  -3.549  4.193   1.00 95.10 156 A 1 
ATOM   1250 N  N   . CYS A 1 157 ? 15.321  -1.800  3.195   1.00 96.06 157 A 1 
ATOM   1251 C  CA  . CYS A 1 157 ? 16.589  -1.120  2.972   1.00 95.29 157 A 1 
ATOM   1252 C  C   . CYS A 1 157 ? 16.402  0.386   2.988   1.00 94.56 157 A 1 
ATOM   1253 O  O   . CYS A 1 157 ? 15.281  0.891   2.903   1.00 92.53 157 A 1 
ATOM   1254 C  CB  . CYS A 1 157 ? 17.228  -1.564  1.650   1.00 93.65 157 A 1 
ATOM   1255 S  SG  . CYS A 1 157 ? 16.292  -1.099  0.182   1.00 90.30 157 A 1 
ATOM   1256 N  N   . GLY A 1 158 ? 17.522  1.097   3.105   1.00 92.53 158 A 1 
ATOM   1257 C  CA  . GLY A 1 158 ? 17.492  2.537   3.122   1.00 90.84 158 A 1 
ATOM   1258 C  C   . GLY A 1 158 ? 16.702  3.083   4.299   1.00 91.21 158 A 1 
ATOM   1259 O  O   . GLY A 1 158 ? 16.542  2.426   5.321   1.00 88.94 158 A 1 
ATOM   1260 N  N   . PHE A 1 159 ? 16.202  4.301   4.142   1.00 89.01 159 A 1 
ATOM   1261 C  CA  . PHE A 1 159 ? 15.444  4.930   5.209   1.00 88.12 159 A 1 
ATOM   1262 C  C   . PHE A 1 159 ? 14.084  4.277   5.397   1.00 90.13 159 A 1 
ATOM   1263 O  O   . PHE A 1 159 ? 13.477  4.394   6.467   1.00 88.35 159 A 1 
ATOM   1264 C  CB  . PHE A 1 159 ? 15.300  6.426   4.938   1.00 84.55 159 A 1 
ATOM   1265 C  CG  . PHE A 1 159 ? 16.606  7.154   4.944   1.00 77.16 159 A 1 
ATOM   1266 C  CD1 . PHE A 1 159 ? 17.336  7.281   6.114   1.00 71.59 159 A 1 
ATOM   1267 C  CD2 . PHE A 1 159 ? 17.109  7.706   3.780   1.00 69.79 159 A 1 
ATOM   1268 C  CE1 . PHE A 1 159 ? 18.548  7.942   6.124   1.00 64.81 159 A 1 
ATOM   1269 C  CE2 . PHE A 1 159 ? 18.327  8.370   3.784   1.00 63.98 159 A 1 
ATOM   1270 C  CZ  . PHE A 1 159 ? 19.043  8.487   4.955   1.00 62.55 159 A 1 
ATOM   1271 N  N   . ASP A 1 160 ? 13.599  3.575   4.374   1.00 89.68 160 A 1 
ATOM   1272 C  CA  . ASP A 1 160 ? 12.342  2.842   4.478   1.00 90.90 160 A 1 
ATOM   1273 C  C   . ASP A 1 160 ? 12.415  1.775   5.557   1.00 92.76 160 A 1 
ATOM   1274 O  O   . ASP A 1 160 ? 11.402  1.411   6.144   1.00 91.60 160 A 1 
ATOM   1275 C  CB  . ASP A 1 160 ? 11.992  2.204   3.141   1.00 88.50 160 A 1 
ATOM   1276 C  CG  . ASP A 1 160 ? 10.636  2.624   2.628   1.00 85.37 160 A 1 
ATOM   1277 O  OD1 . ASP A 1 160 ? 10.117  3.672   3.078   1.00 80.16 160 A 1 
ATOM   1278 O  OD2 . ASP A 1 160 ? 10.076  1.907   1.767   1.00 79.99 160 A 1 
ATOM   1279 N  N   . ALA A 1 161 ? 13.619  1.262   5.821   1.00 93.10 161 A 1 
ATOM   1280 C  CA  . ALA A 1 161 ? 13.800  0.180   6.774   1.00 93.97 161 A 1 
ATOM   1281 C  C   . ALA A 1 161 ? 13.504  0.603   8.210   1.00 94.68 161 A 1 
ATOM   1282 O  O   . ALA A 1 161 ? 13.372  -0.253  9.083   1.00 93.71 161 A 1 
ATOM   1283 C  CB  . ALA A 1 161 ? 15.219  -0.381  6.684   1.00 93.18 161 A 1 
ATOM   1284 N  N   . PHE A 1 162 ? 13.412  1.907   8.468   1.00 94.72 162 A 1 
ATOM   1285 C  CA  . PHE A 1 162 ? 13.111  2.384   9.812   1.00 94.69 162 A 1 
ATOM   1286 C  C   . PHE A 1 162 ? 11.621  2.321   10.123  1.00 95.55 162 A 1 
ATOM   1287 O  O   . PHE A 1 162 ? 11.226  2.511   11.282  1.00 95.19 162 A 1 
ATOM   1288 C  CB  . PHE A 1 162 ? 13.630  3.807   10.000  1.00 93.57 162 A 1 
ATOM   1289 C  CG  . PHE A 1 162 ? 15.134  3.906   9.975   1.00 91.35 162 A 1 
ATOM   1290 C  CD1 . PHE A 1 162 ? 15.884  3.356   11.001  1.00 87.69 162 A 1 
ATOM   1291 C  CD2 . PHE A 1 162 ? 15.784  4.535   8.938   1.00 86.55 162 A 1 
ATOM   1292 C  CE1 . PHE A 1 162 ? 17.263  3.429   10.981  1.00 84.18 162 A 1 
ATOM   1293 C  CE2 . PHE A 1 162 ? 17.164  4.615   8.913   1.00 84.04 162 A 1 
ATOM   1294 C  CZ  . PHE A 1 162 ? 17.903  4.063   9.935   1.00 83.67 162 A 1 
ATOM   1295 N  N   . ALA A 1 163 ? 10.790  2.059   9.117   1.00 95.29 163 A 1 
ATOM   1296 C  CA  . ALA A 1 163 ? 9.361   1.840   9.312   1.00 95.94 163 A 1 
ATOM   1297 C  C   . ALA A 1 163 ? 9.064   0.350   9.212   1.00 96.75 163 A 1 
ATOM   1298 O  O   . ALA A 1 163 ? 9.673   -0.365  8.425   1.00 96.68 163 A 1 
ATOM   1299 C  CB  . ALA A 1 163 ? 8.553   2.613   8.278   1.00 95.11 163 A 1 
ATOM   1300 N  N   . ALA A 1 164 ? 8.108   -0.114  10.024  1.00 97.78 164 A 1 
ATOM   1301 C  CA  . ALA A 1 164 ? 7.771   -1.530  10.082  1.00 97.91 164 A 1 
ATOM   1302 C  C   . ALA A 1 164 ? 6.792   -1.905  8.974   1.00 98.22 164 A 1 
ATOM   1303 O  O   . ALA A 1 164 ? 5.638   -2.241  9.226   1.00 97.89 164 A 1 
ATOM   1304 C  CB  . ALA A 1 164 ? 7.193   -1.873  11.451  1.00 97.67 164 A 1 
ATOM   1305 N  N   . LYS A 1 165 ? 7.268   -1.849  7.737   1.00 98.02 165 A 1 
ATOM   1306 C  CA  . LYS A 1 165 ? 6.403   -2.127  6.599   1.00 98.03 165 A 1 
ATOM   1307 C  C   . LYS A 1 165 ? 5.935   -3.583  6.599   1.00 98.23 165 A 1 
ATOM   1308 O  O   . LYS A 1 165 ? 6.638   -4.473  7.070   1.00 97.88 165 A 1 
ATOM   1309 C  CB  . LYS A 1 165 ? 7.109   -1.781  5.293   1.00 97.21 165 A 1 
ATOM   1310 C  CG  . LYS A 1 165 ? 7.281   -0.290  5.096   1.00 95.26 165 A 1 
ATOM   1311 C  CD  . LYS A 1 165 ? 7.571   0.078   3.652   1.00 93.64 165 A 1 
ATOM   1312 C  CE  . LYS A 1 165 ? 7.411   1.569   3.432   1.00 92.26 165 A 1 
ATOM   1313 N  NZ  . LYS A 1 165 ? 7.521   1.951   2.001   1.00 89.70 165 A 1 
ATOM   1314 N  N   . GLY A 1 166 ? 4.744   -3.795  6.061   1.00 98.79 166 A 1 
ATOM   1315 C  CA  . GLY A 1 166 ? 4.163   -5.119  6.052   1.00 98.77 166 A 1 
ATOM   1316 C  C   . GLY A 1 166 ? 2.808   -5.114  5.377   1.00 98.82 166 A 1 
ATOM   1317 O  O   . GLY A 1 166 ? 2.578   -4.357  4.435   1.00 98.78 166 A 1 
ATOM   1318 N  N   . ALA A 1 167 ? 1.897   -5.965  5.871   1.00 98.98 167 A 1 
ATOM   1319 C  CA  . ALA A 1 167 ? 0.574   -6.083  5.285   1.00 98.94 167 A 1 
ATOM   1320 C  C   . ALA A 1 167 ? -0.452  -6.397  6.362   1.00 98.94 167 A 1 
ATOM   1321 O  O   . ALA A 1 167 ? -0.126  -6.971  7.401   1.00 98.91 167 A 1 
ATOM   1322 C  CB  . ALA A 1 167 ? 0.543   -7.165  4.204   1.00 98.82 167 A 1 
ATOM   1323 N  N   . LEU A 1 168 ? -1.696  -6.014  6.094   1.00 98.91 168 A 1 
ATOM   1324 C  CA  . LEU A 1 168 ? -2.840  -6.363  6.926   1.00 98.94 168 A 1 
ATOM   1325 C  C   . LEU A 1 168 ? -3.739  -7.331  6.172   1.00 98.99 168 A 1 
ATOM   1326 O  O   . LEU A 1 168 ? -3.860  -7.247  4.946   1.00 98.95 168 A 1 
ATOM   1327 C  CB  . LEU A 1 168 ? -3.658  -5.121  7.294   1.00 98.97 168 A 1 
ATOM   1328 C  CG  . LEU A 1 168 ? -3.000  -4.054  8.154   1.00 98.72 168 A 1 
ATOM   1329 C  CD1 . LEU A 1 168 ? -3.920  -2.844  8.276   1.00 98.67 168 A 1 
ATOM   1330 C  CD2 . LEU A 1 168 ? -2.673  -4.620  9.527   1.00 98.64 168 A 1 
ATOM   1331 N  N   . TYR A 1 169 ? -4.374  -8.236  6.900   1.00 98.90 169 A 1 
ATOM   1332 C  CA  . TYR A 1 169 ? -5.364  -9.146  6.356   1.00 98.94 169 A 1 
ATOM   1333 C  C   . TYR A 1 169 ? -6.677  -8.977  7.103   1.00 98.98 169 A 1 
ATOM   1334 O  O   . TYR A 1 169 ? -6.690  -8.901  8.337   1.00 98.98 169 A 1 
ATOM   1335 C  CB  . TYR A 1 169 ? -4.895  -10.599 6.465   1.00 98.98 169 A 1 
ATOM   1336 C  CG  . TYR A 1 169 ? -6.013  -11.608 6.288   1.00 98.98 169 A 1 
ATOM   1337 C  CD1 . TYR A 1 169 ? -6.665  -11.745 5.066   1.00 98.94 169 A 1 
ATOM   1338 C  CD2 . TYR A 1 169 ? -6.431  -12.412 7.339   1.00 98.94 169 A 1 
ATOM   1339 C  CE1 . TYR A 1 169 ? -7.688  -12.659 4.901   1.00 98.90 169 A 1 
ATOM   1340 C  CE2 . TYR A 1 169 ? -7.461  -13.338 7.179   1.00 98.89 169 A 1 
ATOM   1341 C  CZ  . TYR A 1 169 ? -8.083  -13.455 5.957   1.00 98.89 169 A 1 
ATOM   1342 O  OH  . TYR A 1 169 ? -9.101  -14.361 5.788   1.00 98.72 169 A 1 
ATOM   1343 N  N   . ALA A 1 170 ? -7.778  -8.926  6.361   1.00 98.99 170 A 1 
ATOM   1344 C  CA  . ALA A 1 170 ? -9.110  -8.849  6.939   1.00 98.91 170 A 1 
ATOM   1345 C  C   . ALA A 1 170 ? -10.045 -9.780  6.183   1.00 98.93 170 A 1 
ATOM   1346 O  O   . ALA A 1 170 ? -10.136 -9.705  4.957   1.00 98.96 170 A 1 
ATOM   1347 C  CB  . ALA A 1 170 ? -9.647  -7.414  6.882   1.00 98.97 170 A 1 
ATOM   1348 N  N   . LYS A 1 171 ? -10.728 -10.658 6.905   1.00 98.96 171 A 1 
ATOM   1349 C  CA  . LYS A 1 171 ? -11.784 -11.488 6.335   1.00 98.93 171 A 1 
ATOM   1350 C  C   . LYS A 1 171 ? -13.095 -10.743 6.529   1.00 98.94 171 A 1 
ATOM   1351 O  O   . LYS A 1 171 ? -13.566 -10.594 7.664   1.00 98.93 171 A 1 
ATOM   1352 C  CB  . LYS A 1 171 ? -11.819 -12.856 7.013   1.00 98.91 171 A 1 
ATOM   1353 C  CG  . LYS A 1 171 ? -12.826 -13.830 6.422   1.00 98.64 171 A 1 
ATOM   1354 C  CD  . LYS A 1 171 ? -12.765 -15.154 7.175   1.00 97.68 171 A 1 
ATOM   1355 C  CE  . LYS A 1 171 ? -13.701 -16.194 6.609   1.00 93.89 171 A 1 
ATOM   1356 N  NZ  . LYS A 1 171 ? -13.597 -17.475 7.368   1.00 90.88 171 A 1 
ATOM   1357 N  N   . ILE A 1 172 ? -13.676 -10.263 5.433   1.00 98.94 172 A 1 
ATOM   1358 C  CA  . ILE A 1 172 ? -14.818 -9.369  5.499   1.00 98.91 172 A 1 
ATOM   1359 C  C   . ILE A 1 172 ? -16.099 -10.126 5.197   1.00 98.94 172 A 1 
ATOM   1360 O  O   . ILE A 1 172 ? -16.226 -10.756 4.146   1.00 98.85 172 A 1 
ATOM   1361 C  CB  . ILE A 1 172 ? -14.644 -8.190  4.526   1.00 98.90 172 A 1 
ATOM   1362 C  CG1 . ILE A 1 172 ? -13.422 -7.364  4.940   1.00 97.45 172 A 1 
ATOM   1363 C  CG2 . ILE A 1 172 ? -15.898 -7.326  4.489   1.00 98.62 172 A 1 
ATOM   1364 C  CD1 . ILE A 1 172 ? -13.104 -6.225  3.995   1.00 89.26 172 A 1 
ATOM   1365 N  N   . GLN A 1 173 ? -17.059 -10.055 6.115   1.00 98.95 173 A 1 
ATOM   1366 C  CA  . GLN A 1 173 ? -18.334 -10.727 5.936   1.00 98.94 173 A 1 
ATOM   1367 C  C   . GLN A 1 173 ? -19.161 -10.088 4.835   1.00 98.94 173 A 1 
ATOM   1368 O  O   . GLN A 1 173 ? -19.219 -8.859  4.721   1.00 98.83 173 A 1 
ATOM   1369 C  CB  . GLN A 1 173 ? -19.127 -10.708 7.250   1.00 98.83 173 A 1 
ATOM   1370 C  CG  . GLN A 1 173 ? -20.475 -11.413 7.151   1.00 98.67 173 A 1 
ATOM   1371 C  CD  . GLN A 1 173 ? -21.276 -11.366 8.443   1.00 98.65 173 A 1 
ATOM   1372 O  OE1 . GLN A 1 173 ? -20.778 -10.928 9.482   1.00 97.41 173 A 1 
ATOM   1373 N  NE2 . GLN A 1 173 ? -22.514 -11.816 8.387   1.00 97.22 173 A 1 
ATOM   1374 N  N   . LEU A 1 174 ? -19.818 -10.921 4.021   1.00 98.75 174 A 1 
ATOM   1375 C  CA  . LEU A 1 174 ? -20.764 -10.443 3.023   1.00 98.75 174 A 1 
ATOM   1376 C  C   . LEU A 1 174 ? -22.198 -10.841 3.373   1.00 98.52 174 A 1 
ATOM   1377 O  O   . LEU A 1 174 ? -23.133 -10.084 3.109   1.00 97.97 174 A 1 
ATOM   1378 C  CB  . LEU A 1 174 ? -20.402 -10.979 1.635   1.00 98.71 174 A 1 
ATOM   1379 C  CG  . LEU A 1 174 ? -19.064 -10.489 1.077   1.00 98.64 174 A 1 
ATOM   1380 C  CD1 . LEU A 1 174 ? -18.770 -11.179 -0.256  1.00 98.46 174 A 1 
ATOM   1381 C  CD2 . LEU A 1 174 ? -19.073 -8.979  0.897   1.00 98.34 174 A 1 
ATOM   1382 N  N   . ASP A 1 175 ? -22.389 -12.030 3.956   1.00 98.43 175 A 1 
ATOM   1383 C  CA  . ASP A 1 175 ? -23.700 -12.452 4.435   1.00 98.23 175 A 1 
ATOM   1384 C  C   . ASP A 1 175 ? -23.518 -13.590 5.433   1.00 98.32 175 A 1 
ATOM   1385 O  O   . ASP A 1 175 ? -22.458 -13.723 6.041   1.00 97.79 175 A 1 
ATOM   1386 C  CB  . ASP A 1 175 ? -24.623 -12.826 3.267   1.00 97.40 175 A 1 
ATOM   1387 C  CG  . ASP A 1 175 ? -24.054 -13.919 2.378   1.00 96.90 175 A 1 
ATOM   1388 O  OD1 . ASP A 1 175 ? -23.449 -14.864 2.911   1.00 95.49 175 A 1 
ATOM   1389 O  OD2 . ASP A 1 175 ? -24.236 -13.828 1.152   1.00 94.42 175 A 1 
ATOM   1390 N  N   . GLU A 1 176 ? -24.563 -14.410 5.610   1.00 97.47 176 A 1 
ATOM   1391 C  CA  . GLU A 1 176 ? -24.529 -15.418 6.663   1.00 96.79 176 A 1 
ATOM   1392 C  C   . GLU A 1 176 ? -23.441 -16.474 6.451   1.00 96.76 176 A 1 
ATOM   1393 O  O   . GLU A 1 176 ? -23.019 -17.105 7.413   1.00 94.96 176 A 1 
ATOM   1394 C  CB  . GLU A 1 176 ? -25.893 -16.091 6.784   1.00 95.07 176 A 1 
ATOM   1395 C  CG  . GLU A 1 176 ? -26.328 -16.862 5.549   1.00 80.42 176 A 1 
ATOM   1396 C  CD  . GLU A 1 176 ? -27.687 -17.522 5.720   1.00 72.98 176 A 1 
ATOM   1397 O  OE1 . GLU A 1 176 ? -28.320 -17.309 6.775   1.00 67.89 176 A 1 
ATOM   1398 O  OE2 . GLU A 1 176 ? -28.112 -18.266 4.808   1.00 66.21 176 A 1 
ATOM   1399 N  N   . LYS A 1 177 ? -22.986 -16.668 5.202   1.00 97.11 177 A 1 
ATOM   1400 C  CA  . LYS A 1 177 ? -21.951 -17.665 4.961   1.00 96.71 177 A 1 
ATOM   1401 C  C   . LYS A 1 177 ? -20.874 -17.233 3.983   1.00 97.46 177 A 1 
ATOM   1402 O  O   . LYS A 1 177 ? -19.828 -17.886 3.892   1.00 96.69 177 A 1 
ATOM   1403 C  CB  . LYS A 1 177 ? -22.580 -18.974 4.469   1.00 94.17 177 A 1 
ATOM   1404 C  CG  . LYS A 1 177 ? -23.210 -18.907 3.092   1.00 82.80 177 A 1 
ATOM   1405 C  CD  . LYS A 1 177 ? -23.706 -20.291 2.682   1.00 80.79 177 A 1 
ATOM   1406 C  CE  . LYS A 1 177 ? -24.259 -20.302 1.265   1.00 67.70 177 A 1 
ATOM   1407 N  NZ  . LYS A 1 177 ? -24.681 -21.671 0.851   1.00 59.89 177 A 1 
ATOM   1408 N  N   . ASN A 1 178 ? -21.076 -16.140 3.272   1.00 97.98 178 A 1 
ATOM   1409 C  CA  . ASN A 1 178 ? -20.118 -15.672 2.281   1.00 98.26 178 A 1 
ATOM   1410 C  C   . ASN A 1 178 ? -19.221 -14.567 2.834   1.00 98.56 178 A 1 
ATOM   1411 O  O   . ASN A 1 178 ? -19.593 -13.842 3.763   1.00 98.55 178 A 1 
ATOM   1412 C  CB  . ASN A 1 178 ? -20.836 -15.194 1.022   1.00 98.12 178 A 1 
ATOM   1413 C  CG  . ASN A 1 178 ? -21.556 -16.315 0.317   1.00 97.59 178 A 1 
ATOM   1414 O  OD1 . ASN A 1 178 ? -21.004 -17.400 0.136   1.00 94.00 178 A 1 
ATOM   1415 N  ND2 . ASN A 1 178 ? -22.800 -16.077 -0.081  1.00 93.46 178 A 1 
ATOM   1416 N  N   . HIS A 1 179 ? -18.053 -14.430 2.237   1.00 98.65 179 A 1 
ATOM   1417 C  CA  . HIS A 1 179 ? -17.067 -13.450 2.676   1.00 98.75 179 A 1 
ATOM   1418 C  C   . HIS A 1 179 ? -16.055 -13.216 1.575   1.00 98.71 179 A 1 
ATOM   1419 O  O   . HIS A 1 179 ? -16.037 -13.913 0.557   1.00 98.62 179 A 1 
ATOM   1420 C  CB  . HIS A 1 179 ? -16.352 -13.923 3.953   1.00 98.59 179 A 1 
ATOM   1421 C  CG  . HIS A 1 179 ? -15.752 -15.283 3.807   1.00 98.52 179 A 1 
ATOM   1422 N  ND1 . HIS A 1 179 ? -16.419 -16.431 4.191   1.00 95.54 179 A 1 
ATOM   1423 C  CD2 . HIS A 1 179 ? -14.559 -15.693 3.328   1.00 94.93 179 A 1 
ATOM   1424 C  CE1 . HIS A 1 179 ? -15.659 -17.483 3.955   1.00 95.67 179 A 1 
ATOM   1425 N  NE2 . HIS A 1 179 ? -14.530 -17.063 3.431   1.00 96.62 179 A 1 
ATOM   1426 N  N   . VAL A 1 180 ? -15.201 -12.227 1.775   1.00 98.86 180 A 1 
ATOM   1427 C  CA  . VAL A 1 180 ? -14.119 -11.928 0.849   1.00 98.83 180 A 1 
ATOM   1428 C  C   . VAL A 1 180 ? -12.856 -11.671 1.656   1.00 98.96 180 A 1 
ATOM   1429 O  O   . VAL A 1 180 ? -12.911 -11.128 2.764   1.00 98.88 180 A 1 
ATOM   1430 C  CB  . VAL A 1 180 ? -14.453 -10.717 -0.058  1.00 98.77 180 A 1 
ATOM   1431 C  CG1 . VAL A 1 180 ? -14.668 -9.457  0.773   1.00 97.44 180 A 1 
ATOM   1432 C  CG2 . VAL A 1 180 ? -13.360 -10.502 -1.096  1.00 97.41 180 A 1 
ATOM   1433 N  N   . HIS A 1 181 ? -11.715 -12.080 1.107   1.00 98.89 181 A 1 
ATOM   1434 C  CA  . HIS A 1 181 ? -10.427 -11.865 1.761   1.00 98.83 181 A 1 
ATOM   1435 C  C   . HIS A 1 181 ? -9.816  -10.567 1.261   1.00 98.94 181 A 1 
ATOM   1436 O  O   . HIS A 1 181 ? -9.705  -10.353 0.056   1.00 98.88 181 A 1 
ATOM   1437 C  CB  . HIS A 1 181 ? -9.489  -13.033 1.473   1.00 98.82 181 A 1 
ATOM   1438 C  CG  . HIS A 1 181 ? -10.043 -14.369 1.850   1.00 98.74 181 A 1 
ATOM   1439 N  ND1 . HIS A 1 181 ? -10.098 -14.811 3.152   1.00 96.04 181 A 1 
ATOM   1440 C  CD2 . HIS A 1 181 ? -10.564 -15.373 1.101   1.00 96.41 181 A 1 
ATOM   1441 C  CE1 . HIS A 1 181 ? -10.631 -16.027 3.190   1.00 96.72 181 A 1 
ATOM   1442 N  NE2 . HIS A 1 181 ? -10.924 -16.389 1.956   1.00 97.18 181 A 1 
ATOM   1443 N  N   . LEU A 1 182 ? -9.401  -9.698  2.187   1.00 98.99 182 A 1 
ATOM   1444 C  CA  . LEU A 1 182 ? -8.824  -8.411  1.835   1.00 98.98 182 A 1 
ATOM   1445 C  C   . LEU A 1 182 ? -7.419  -8.296  2.402   1.00 98.99 182 A 1 
ATOM   1446 O  O   . LEU A 1 182 ? -7.190  -8.588  3.577   1.00 98.96 182 A 1 
ATOM   1447 C  CB  . LEU A 1 182 ? -9.691  -7.262  2.363   1.00 98.99 182 A 1 
ATOM   1448 C  CG  . LEU A 1 182 ? -9.123  -5.845  2.176   1.00 98.94 182 A 1 
ATOM   1449 C  CD1 . LEU A 1 182 ? -9.021  -5.490  0.706   1.00 98.87 182 A 1 
ATOM   1450 C  CD2 . LEU A 1 182 ? -9.994  -4.831  2.916   1.00 98.86 182 A 1 
ATOM   1451 N  N   . PHE A 1 183 ? -6.485  -7.867  1.552   1.00 98.90 183 A 1 
ATOM   1452 C  CA  . PHE A 1 183 ? -5.111  -7.619  1.968   1.00 98.92 183 A 1 
ATOM   1453 C  C   . PHE A 1 183 ? -4.726  -6.201  1.581   1.00 98.93 183 A 1 
ATOM   1454 O  O   . PHE A 1 183 ? -5.045  -5.740  0.489   1.00 98.91 183 A 1 
ATOM   1455 C  CB  . PHE A 1 183 ? -4.142  -8.612  1.311   1.00 98.92 183 A 1 
ATOM   1456 C  CG  . PHE A 1 183 ? -4.455  -10.053 1.611   1.00 98.89 183 A 1 
ATOM   1457 C  CD1 . PHE A 1 183 ? -5.401  -10.745 0.871   1.00 98.80 183 A 1 
ATOM   1458 C  CD2 . PHE A 1 183 ? -3.804  -10.714 2.635   1.00 98.80 183 A 1 
ATOM   1459 C  CE1 . PHE A 1 183 ? -5.695  -12.070 1.148   1.00 98.66 183 A 1 
ATOM   1460 C  CE2 . PHE A 1 183 ? -4.088  -12.036 2.919   1.00 98.65 183 A 1 
ATOM   1461 C  CZ  . PHE A 1 183 ? -5.035  -12.713 2.178   1.00 98.62 183 A 1 
ATOM   1462 N  N   . SER A 1 184 ? -4.039  -5.504  2.489   1.00 98.94 184 A 1 
ATOM   1463 C  CA  . SER A 1 184 ? -3.582  -4.138  2.246   1.00 98.92 184 A 1 
ATOM   1464 C  C   . SER A 1 184 ? -2.114  -4.047  2.618   1.00 98.99 184 A 1 
ATOM   1465 O  O   . SER A 1 184 ? -1.714  -4.539  3.677   1.00 98.90 184 A 1 
ATOM   1466 C  CB  . SER A 1 184 ? -4.396  -3.137  3.061   1.00 98.90 184 A 1 
ATOM   1467 O  OG  . SER A 1 184 ? -3.909  -1.815  2.889   1.00 96.22 184 A 1 
ATOM   1468 N  N   . THR A 1 185 ? -1.308  -3.403  1.772   1.00 98.95 185 A 1 
ATOM   1469 C  CA  . THR A 1 185 ? 0.126   -3.395  2.011   1.00 98.80 185 A 1 
ATOM   1470 C  C   . THR A 1 185 ? 0.782   -2.106  1.525   1.00 98.85 185 A 1 
ATOM   1471 O  O   . THR A 1 185 ? 0.178   -1.311  0.806   1.00 98.75 185 A 1 
ATOM   1472 C  CB  . THR A 1 185 ? 0.812   -4.610  1.352   1.00 98.72 185 A 1 
ATOM   1473 O  OG1 . THR A 1 185 ? 2.159   -4.725  1.817   1.00 97.87 185 A 1 
ATOM   1474 C  CG2 . THR A 1 185 ? 0.810   -4.457  -0.170  1.00 98.15 185 A 1 
ATOM   1475 N  N   . HIS A 1 186 ? 2.023   -1.928  1.946   1.00 98.88 186 A 1 
ATOM   1476 C  CA  . HIS A 1 186 ? 2.878   -0.825  1.521   1.00 98.71 186 A 1 
ATOM   1477 C  C   . HIS A 1 186 ? 4.284   -1.394  1.405   1.00 98.50 186 A 1 
ATOM   1478 O  O   . HIS A 1 186 ? 4.861   -1.814  2.410   1.00 98.18 186 A 1 
ATOM   1479 C  CB  . HIS A 1 186 ? 2.820   0.318   2.538   1.00 98.50 186 A 1 
ATOM   1480 C  CG  . HIS A 1 186 ? 3.528   1.567   2.095   1.00 98.36 186 A 1 
ATOM   1481 N  ND1 . HIS A 1 186 ? 3.788   2.604   2.969   1.00 97.17 186 A 1 
ATOM   1482 C  CD2 . HIS A 1 186 ? 3.996   1.954   0.892   1.00 96.96 186 A 1 
ATOM   1483 C  CE1 . HIS A 1 186 ? 4.399   3.591   2.314   1.00 96.91 186 A 1 
ATOM   1484 N  NE2 . HIS A 1 186 ? 4.538   3.208   1.049   1.00 96.93 186 A 1 
ATOM   1485 N  N   . LEU A 1 187 ? 4.825   -1.430  0.186   1.00 98.37 187 A 1 
ATOM   1486 C  CA  . LEU A 1 187 ? 6.112   -2.072  -0.047  1.00 98.12 187 A 1 
ATOM   1487 C  C   . LEU A 1 187 ? 7.261   -1.066  -0.048  1.00 97.82 187 A 1 
ATOM   1488 O  O   . LEU A 1 187 ? 7.054   0.145   0.028   1.00 97.10 187 A 1 
ATOM   1489 C  CB  . LEU A 1 187 ? 6.097   -2.853  -1.369  1.00 97.97 187 A 1 
ATOM   1490 C  CG  . LEU A 1 187 ? 5.045   -3.949  -1.509  1.00 97.30 187 A 1 
ATOM   1491 C  CD1 . LEU A 1 187 ? 5.324   -4.771  -2.759  1.00 96.54 187 A 1 
ATOM   1492 C  CD2 . LEU A 1 187 ? 5.015   -4.853  -0.290  1.00 96.12 187 A 1 
ATOM   1493 N  N   . GLN A 1 188 ? 8.473   -1.606  -0.136  1.00 97.64 188 A 1 
ATOM   1494 C  CA  . GLN A 1 188 ? 9.701   -0.828  -0.144  1.00 97.34 188 A 1 
ATOM   1495 C  C   . GLN A 1 188 ? 9.669   0.249   -1.220  1.00 97.26 188 A 1 
ATOM   1496 O  O   . GLN A 1 188 ? 9.369   -0.023  -2.376  1.00 96.70 188 A 1 
ATOM   1497 C  CB  . GLN A 1 188 ? 10.891  -1.756  -0.391  1.00 96.80 188 A 1 
ATOM   1498 C  CG  . GLN A 1 188 ? 12.217  -1.054  -0.595  1.00 95.65 188 A 1 
ATOM   1499 C  CD  . GLN A 1 188 ? 12.775  -0.468  0.689   1.00 95.34 188 A 1 
ATOM   1500 O  OE1 . GLN A 1 188 ? 12.746  -1.115  1.736   1.00 91.20 188 A 1 
ATOM   1501 N  NE2 . GLN A 1 188 ? 13.278  0.758   0.609   1.00 87.77 188 A 1 
ATOM   1502 N  N   . ALA A 1 189 ? 10.002  1.489   -0.835  1.00 95.87 189 A 1 
ATOM   1503 C  CA  . ALA A 1 189 ? 10.040  2.597   -1.774  1.00 94.84 189 A 1 
ATOM   1504 C  C   . ALA A 1 189 ? 11.379  2.661   -2.506  1.00 94.64 189 A 1 
ATOM   1505 O  O   . ALA A 1 189 ? 12.384  2.108   -2.052  1.00 93.22 189 A 1 
ATOM   1506 C  CB  . ALA A 1 189 ? 9.788   3.916   -1.052  1.00 93.31 189 A 1 
ATOM   1507 N  N   . SER A 1 190 ? 11.378  3.345   -3.649  1.00 93.83 190 A 1 
ATOM   1508 C  CA  . SER A 1 190 ? 12.579  3.632   -4.410  1.00 92.99 190 A 1 
ATOM   1509 C  C   . SER A 1 190 ? 12.720  5.136   -4.576  1.00 91.82 190 A 1 
ATOM   1510 O  O   . SER A 1 190 ? 11.738  5.877   -4.477  1.00 88.62 190 A 1 
ATOM   1511 C  CB  . SER A 1 190 ? 12.547  2.951   -5.777  1.00 91.57 190 A 1 
ATOM   1512 O  OG  . SER A 1 190 ? 12.660  1.554   -5.654  1.00 87.83 190 A 1 
ATOM   1513 N  N   . TYR A 1 191 ? 13.953  5.583   -4.847  1.00 89.28 191 A 1 
ATOM   1514 C  CA  . TYR A 1 191 ? 14.247  7.009   -4.884  1.00 86.22 191 A 1 
ATOM   1515 C  C   . TYR A 1 191 ? 15.036  7.387   -6.137  1.00 85.51 191 A 1 
ATOM   1516 O  O   . TYR A 1 191 ? 15.953  8.210   -6.088  1.00 79.54 191 A 1 
ATOM   1517 C  CB  . TYR A 1 191 ? 14.992  7.431   -3.619  1.00 82.45 191 A 1 
ATOM   1518 C  CG  . TYR A 1 191 ? 14.248  7.054   -2.354  1.00 76.85 191 A 1 
ATOM   1519 C  CD1 . TYR A 1 191 ? 13.249  7.867   -1.851  1.00 72.49 191 A 1 
ATOM   1520 C  CD2 . TYR A 1 191 ? 14.519  5.870   -1.702  1.00 72.46 191 A 1 
ATOM   1521 C  CE1 . TYR A 1 191 ? 12.550  7.523   -0.709  1.00 68.68 191 A 1 
ATOM   1522 C  CE2 . TYR A 1 191 ? 13.830  5.509   -0.556  1.00 67.89 191 A 1 
ATOM   1523 C  CZ  . TYR A 1 191 ? 12.847  6.338   -0.066  1.00 67.37 191 A 1 
ATOM   1524 O  OH  . TYR A 1 191 ? 12.159  5.994   1.062   1.00 62.46 191 A 1 
ATOM   1525 N  N   . GLN A 1 192 ? 14.653  6.798   -7.263  1.00 85.33 192 A 1 
ATOM   1526 C  CA  . GLN A 1 192 ? 15.324  7.046   -8.529  1.00 82.48 192 A 1 
ATOM   1527 C  C   . GLN A 1 192 ? 14.487  7.937   -9.454  1.00 82.12 192 A 1 
ATOM   1528 O  O   . GLN A 1 192 ? 14.641  7.895   -10.672 1.00 75.84 192 A 1 
ATOM   1529 C  CB  . GLN A 1 192 ? 15.660  5.729   -9.233  1.00 78.78 192 A 1 
ATOM   1530 C  CG  . GLN A 1 192 ? 16.844  4.999   -8.606  1.00 72.98 192 A 1 
ATOM   1531 C  CD  . GLN A 1 192 ? 16.550  4.480   -7.223  1.00 69.42 192 A 1 
ATOM   1532 O  OE1 . GLN A 1 192 ? 15.582  3.753   -7.024  1.00 65.00 192 A 1 
ATOM   1533 N  NE2 . GLN A 1 192 ? 17.381  4.870   -6.262  1.00 63.24 192 A 1 
ATOM   1534 N  N   . TYR A 1 193 ? 13.606  8.744   -8.861  1.00 82.02 193 A 1 
ATOM   1535 C  CA  . TYR A 1 193 ? 12.872  9.777   -9.589  1.00 77.66 193 A 1 
ATOM   1536 C  C   . TYR A 1 193 ? 12.049  9.201   -10.741 1.00 79.91 193 A 1 
ATOM   1537 O  O   . TYR A 1 193 ? 11.956  9.796   -11.814 1.00 73.91 193 A 1 
ATOM   1538 C  CB  . TYR A 1 193 ? 13.821  10.863  -10.088 1.00 70.96 193 A 1 
ATOM   1539 C  CG  . TYR A 1 193 ? 14.890  11.206  -9.076  1.00 64.47 193 A 1 
ATOM   1540 C  CD1 . TYR A 1 193 ? 14.556  11.721  -7.836  1.00 58.20 193 A 1 
ATOM   1541 C  CD2 . TYR A 1 193 ? 16.230  11.000  -9.356  1.00 59.35 193 A 1 
ATOM   1542 C  CE1 . TYR A 1 193 ? 15.525  12.031  -6.901  1.00 53.12 193 A 1 
ATOM   1543 C  CE2 . TYR A 1 193 ? 17.207  11.306  -8.427  1.00 53.50 193 A 1 
ATOM   1544 C  CZ  . TYR A 1 193 ? 16.855  11.822  -7.204  1.00 51.71 193 A 1 
ATOM   1545 O  OH  . TYR A 1 193 ? 17.819  12.121  -6.277  1.00 45.74 193 A 1 
ATOM   1546 N  N   . GLY A 1 194 ? 11.449  8.042   -10.510 1.00 79.27 194 A 1 
ATOM   1547 C  CA  . GLY A 1 194 ? 10.600  7.423   -11.508 1.00 76.98 194 A 1 
ATOM   1548 C  C   . GLY A 1 194 ? 11.331  6.607   -12.555 1.00 81.28 194 A 1 
ATOM   1549 O  O   . GLY A 1 194 ? 10.696  6.040   -13.445 1.00 76.77 194 A 1 
ATOM   1550 N  N   . LYS A 1 195 ? 12.668  6.530   -12.453 1.00 84.66 195 A 1 
ATOM   1551 C  CA  . LYS A 1 195 ? 13.457  5.758   -13.404 1.00 84.74 195 A 1 
ATOM   1552 C  C   . LYS A 1 195 ? 13.748  4.372   -12.827 1.00 86.99 195 A 1 
ATOM   1553 O  O   . LYS A 1 195 ? 13.089  3.928   -11.890 1.00 81.06 195 A 1 
ATOM   1554 C  CB  . LYS A 1 195 ? 14.751  6.506   -13.737 1.00 78.22 195 A 1 
ATOM   1555 C  CG  . LYS A 1 195 ? 14.522  7.889   -14.319 1.00 70.90 195 A 1 
ATOM   1556 C  CD  . LYS A 1 195 ? 13.676  7.836   -15.579 1.00 64.94 195 A 1 
ATOM   1557 C  CE  . LYS A 1 195 ? 13.475  9.215   -16.177 1.00 57.59 195 A 1 
ATOM   1558 N  NZ  . LYS A 1 195 ? 12.644  9.167   -17.411 1.00 49.53 195 A 1 
ATOM   1559 N  N   . ASP A 1 196 ? 14.740  3.688   -13.394 1.00 86.37 196 A 1 
ATOM   1560 C  CA  . ASP A 1 196 ? 15.034  2.326   -12.982 1.00 87.14 196 A 1 
ATOM   1561 C  C   . ASP A 1 196 ? 15.370  2.261   -11.495 1.00 89.42 196 A 1 
ATOM   1562 O  O   . ASP A 1 196 ? 16.242  2.989   -11.022 1.00 87.11 196 A 1 
ATOM   1563 C  CB  . ASP A 1 196 ? 16.209  1.761   -13.787 1.00 82.68 196 A 1 
ATOM   1564 C  CG  . ASP A 1 196 ? 15.868  1.573   -15.247 1.00 75.34 196 A 1 
ATOM   1565 O  OD1 . ASP A 1 196 ? 14.670  1.476   -15.586 1.00 70.81 196 A 1 
ATOM   1566 O  OD2 . ASP A 1 196 ? 16.808  1.510   -16.073 1.00 70.47 196 A 1 
ATOM   1567 N  N   . PRO A 1 197 ? 14.700  1.399   -10.737 1.00 90.92 197 A 1 
ATOM   1568 C  CA  . PRO A 1 197 ? 15.039  1.232   -9.321  1.00 91.42 197 A 1 
ATOM   1569 C  C   . PRO A 1 197 ? 16.362  0.492   -9.162  1.00 92.33 197 A 1 
ATOM   1570 O  O   . PRO A 1 197 ? 16.841  -0.141  -10.106 1.00 91.15 197 A 1 
ATOM   1571 C  CB  . PRO A 1 197 ? 13.876  0.397   -8.785  1.00 89.33 197 A 1 
ATOM   1572 C  CG  . PRO A 1 197 ? 13.436  -0.396  -9.961  1.00 87.97 197 A 1 
ATOM   1573 C  CD  . PRO A 1 197 ? 13.615  0.501   -11.157 1.00 91.07 197 A 1 
ATOM   1574 N  N   . THR A 1 198 ? 16.945  0.573   -7.975  1.00 92.60 198 A 1 
ATOM   1575 C  CA  . THR A 1 198 ? 18.169  -0.167  -7.712  1.00 92.75 198 A 1 
ATOM   1576 C  C   . THR A 1 198 ? 17.869  -1.656  -7.647  1.00 93.92 198 A 1 
ATOM   1577 O  O   . THR A 1 198 ? 16.742  -2.072  -7.363  1.00 93.66 198 A 1 
ATOM   1578 C  CB  . THR A 1 198 ? 18.832  0.273   -6.400  1.00 91.27 198 A 1 
ATOM   1579 O  OG1 . THR A 1 198 ? 18.009  -0.111  -5.296  1.00 85.78 198 A 1 
ATOM   1580 C  CG2 . THR A 1 198 ? 19.045  1.780   -6.380  1.00 85.97 198 A 1 
ATOM   1581 N  N   . ASP A 1 199 ? 18.890  -2.466  -7.909  1.00 93.45 199 A 1 
ATOM   1582 C  CA  . ASP A 1 199 ? 18.728  -3.914  -7.804  1.00 93.82 199 A 1 
ATOM   1583 C  C   . ASP A 1 199 ? 18.327  -4.315  -6.398  1.00 94.81 199 A 1 
ATOM   1584 O  O   . ASP A 1 199 ? 17.548  -5.247  -6.207  1.00 94.34 199 A 1 
ATOM   1585 C  CB  . ASP A 1 199 ? 20.022  -4.623  -8.206  1.00 92.34 199 A 1 
ATOM   1586 C  CG  . ASP A 1 199 ? 20.343  -4.467  -9.676  1.00 83.99 199 A 1 
ATOM   1587 O  OD1 . ASP A 1 199 ? 19.416  -4.187  -10.472 1.00 78.45 199 A 1 
ATOM   1588 O  OD2 . ASP A 1 199 ? 21.525  -4.630  -10.053 1.00 77.82 199 A 1 
ATOM   1589 N  N   . VAL A 1 200 ? 18.851  -3.605  -5.392  1.00 94.80 200 A 1 
ATOM   1590 C  CA  . VAL A 1 200 ? 18.514  -3.905  -4.007  1.00 95.37 200 A 1 
ATOM   1591 C  C   . VAL A 1 200 ? 17.030  -3.655  -3.749  1.00 95.98 200 A 1 
ATOM   1592 O  O   . VAL A 1 200 ? 16.351  -4.492  -3.145  1.00 95.59 200 A 1 
ATOM   1593 C  CB  . VAL A 1 200 ? 19.379  -3.071  -3.039  1.00 94.51 200 A 1 
ATOM   1594 C  CG1 . VAL A 1 200 ? 18.900  -3.263  -1.603  1.00 89.96 200 A 1 
ATOM   1595 C  CG2 . VAL A 1 200 ? 20.840  -3.464  -3.167  1.00 90.94 200 A 1 
ATOM   1596 N  N   . ASP A 1 201 ? 16.521  -2.518  -4.200  1.00 95.26 201 A 1 
ATOM   1597 C  CA  . ASP A 1 201 ? 15.103  -2.210  -4.032  1.00 95.04 201 A 1 
ATOM   1598 C  C   . ASP A 1 201 ? 14.232  -3.290  -4.660  1.00 95.83 201 A 1 
ATOM   1599 O  O   . ASP A 1 201 ? 13.243  -3.734  -4.075  1.00 95.88 201 A 1 
ATOM   1600 C  CB  . ASP A 1 201 ? 14.751  -0.859  -4.646  1.00 93.84 201 A 1 
ATOM   1601 C  CG  . ASP A 1 201 ? 15.334  0.313   -3.879  1.00 91.91 201 A 1 
ATOM   1602 O  OD1 . ASP A 1 201 ? 15.780  0.123   -2.737  1.00 88.77 201 A 1 
ATOM   1603 O  OD2 . ASP A 1 201 ? 15.334  1.437   -4.433  1.00 88.38 201 A 1 
ATOM   1604 N  N   . VAL A 1 202 ? 14.595  -3.713  -5.866  1.00 95.17 202 A 1 
ATOM   1605 C  CA  . VAL A 1 202 ? 13.820  -4.729  -6.570  1.00 95.16 202 A 1 
ATOM   1606 C  C   . VAL A 1 202 ? 13.834  -6.042  -5.793  1.00 95.56 202 A 1 
ATOM   1607 O  O   . VAL A 1 202 ? 12.790  -6.688  -5.634  1.00 95.64 202 A 1 
ATOM   1608 C  CB  . VAL A 1 202 ? 14.361  -4.934  -7.999  1.00 94.39 202 A 1 
ATOM   1609 C  CG1 . VAL A 1 202 ? 13.670  -6.114  -8.674  1.00 92.53 202 A 1 
ATOM   1610 C  CG2 . VAL A 1 202 ? 14.161  -3.661  -8.823  1.00 93.07 202 A 1 
ATOM   1611 N  N   . LYS A 1 203 ? 15.009  -6.445  -5.307  1.00 95.88 203 A 1 
ATOM   1612 C  CA  . LYS A 1 203 ? 15.118  -7.698  -4.555  1.00 95.84 203 A 1 
ATOM   1613 C  C   . LYS A 1 203 ? 14.337  -7.618  -3.246  1.00 96.20 203 A 1 
ATOM   1614 O  O   . LYS A 1 203 ? 13.709  -8.599  -2.826  1.00 96.18 203 A 1 
ATOM   1615 C  CB  . LYS A 1 203 ? 16.586  -8.024  -4.284  1.00 95.62 203 A 1 
ATOM   1616 C  CG  . LYS A 1 203 ? 17.368  -8.414  -5.527  1.00 83.73 203 A 1 
ATOM   1617 C  CD  . LYS A 1 203 ? 18.825  -8.682  -5.213  1.00 80.30 203 A 1 
ATOM   1618 C  CE  . LYS A 1 203 ? 19.609  -9.044  -6.465  1.00 69.16 203 A 1 
ATOM   1619 N  NZ  . LYS A 1 203 ? 21.052  -9.259  -6.176  1.00 61.87 203 A 1 
ATOM   1620 N  N   . VAL A 1 204 ? 14.365  -6.467  -2.583  1.00 96.90 204 A 1 
ATOM   1621 C  CA  . VAL A 1 204 ? 13.608  -6.299  -1.348  1.00 97.04 204 A 1 
ATOM   1622 C  C   . VAL A 1 204 ? 12.115  -6.423  -1.628  1.00 97.03 204 A 1 
ATOM   1623 O  O   . VAL A 1 204 ? 11.399  -7.129  -0.911  1.00 97.01 204 A 1 
ATOM   1624 C  CB  . VAL A 1 204 ? 13.934  -4.947  -0.680  1.00 97.09 204 A 1 
ATOM   1625 C  CG1 . VAL A 1 204 ? 12.937  -4.648  0.434   1.00 96.55 204 A 1 
ATOM   1626 C  CG2 . VAL A 1 204 ? 15.354  -4.964  -0.128  1.00 96.72 204 A 1 
ATOM   1627 N  N   . ARG A 1 205 ? 11.637  -5.758  -2.664  1.00 96.63 205 A 1 
ATOM   1628 C  CA  . ARG A 1 205 ? 10.216  -5.856  -3.002  1.00 96.49 205 A 1 
ATOM   1629 C  C   . ARG A 1 205 ? 9.835   -7.277  -3.398  1.00 96.29 205 A 1 
ATOM   1630 O  O   . ARG A 1 205 ? 8.733   -7.736  -3.084  1.00 96.13 205 A 1 
ATOM   1631 C  CB  . ARG A 1 205 ? 9.843   -4.858  -4.099  1.00 96.19 205 A 1 
ATOM   1632 C  CG  . ARG A 1 205 ? 9.704   -3.422  -3.601  1.00 95.28 205 A 1 
ATOM   1633 C  CD  . ARG A 1 205 ? 9.029   -2.521  -4.630  1.00 95.35 205 A 1 
ATOM   1634 N  NE  . ARG A 1 205 ? 9.894   -2.243  -5.774  1.00 95.19 205 A 1 
ATOM   1635 C  CZ  . ARG A 1 205 ? 10.728  -1.209  -5.842  1.00 96.12 205 A 1 
ATOM   1636 N  NH1 . ARG A 1 205 ? 10.820  -0.345  -4.839  1.00 91.59 205 A 1 
ATOM   1637 N  NH2 . ARG A 1 205 ? 11.482  -1.034  -6.925  1.00 92.52 205 A 1 
ATOM   1638 N  N   . GLN A 1 206 ? 10.731  -7.988  -4.080  1.00 96.23 206 A 1 
ATOM   1639 C  CA  . GLN A 1 206 ? 10.466  -9.383  -4.411  1.00 95.99 206 A 1 
ATOM   1640 C  C   . GLN A 1 206 ? 10.292  -10.212 -3.141  1.00 96.00 206 A 1 
ATOM   1641 O  O   . GLN A 1 206 ? 9.376   -11.039 -3.037  1.00 96.00 206 A 1 
ATOM   1642 C  CB  . GLN A 1 206 ? 11.605  -9.956  -5.263  1.00 95.28 206 A 1 
ATOM   1643 C  CG  . GLN A 1 206 ? 11.632  -9.425  -6.688  1.00 85.60 206 A 1 
ATOM   1644 C  CD  . GLN A 1 206 ? 12.829  -9.929  -7.479  1.00 76.35 206 A 1 
ATOM   1645 O  OE1 . GLN A 1 206 ? 13.821  -10.375 -6.905  1.00 70.00 206 A 1 
ATOM   1646 N  NE2 . GLN A 1 206 ? 12.733  -9.857  -8.800  1.00 65.67 206 A 1 
ATOM   1647 N  N   . SER A 1 207 ? 11.166  -9.990  -2.167  1.00 95.95 207 A 1 
ATOM   1648 C  CA  . SER A 1 207 ? 11.068  -10.697 -0.897  1.00 96.11 207 A 1 
ATOM   1649 C  C   . SER A 1 207 ? 9.766   -10.362 -0.185  1.00 96.29 207 A 1 
ATOM   1650 O  O   . SER A 1 207 ? 9.099   -11.246 0.375   1.00 96.28 207 A 1 
ATOM   1651 C  CB  . SER A 1 207 ? 12.262  -10.343 -0.015  1.00 96.19 207 A 1 
ATOM   1652 O  OG  . SER A 1 207 ? 12.139  -10.907 1.275   1.00 92.08 207 A 1 
ATOM   1653 N  N   . GLN A 1 208 ? 9.390   -9.090  -0.201  1.00 96.93 208 A 1 
ATOM   1654 C  CA  . GLN A 1 208 ? 8.157   -8.668  0.438   1.00 97.16 208 A 1 
ATOM   1655 C  C   . GLN A 1 208 ? 6.939   -9.268  -0.262  1.00 96.94 208 A 1 
ATOM   1656 O  O   . GLN A 1 208 ? 5.994   -9.712  0.390   1.00 96.91 208 A 1 
ATOM   1657 C  CB  . GLN A 1 208 ? 8.087   -7.143  0.477   1.00 97.49 208 A 1 
ATOM   1658 C  CG  . GLN A 1 208 ? 9.159   -6.523  1.369   1.00 97.59 208 A 1 
ATOM   1659 C  CD  . GLN A 1 208 ? 9.195   -5.007  1.308   1.00 97.57 208 A 1 
ATOM   1660 O  OE1 . GLN A 1 208 ? 8.639   -4.397  0.396   1.00 95.98 208 A 1 
ATOM   1661 N  NE2 . GLN A 1 208 ? 9.856   -4.398  2.284   1.00 95.90 208 A 1 
ATOM   1662 N  N   . PHE A 1 209 ? 6.972   -9.303  -1.599  1.00 96.47 209 A 1 
ATOM   1663 C  CA  . PHE A 1 209 ? 5.906   -9.957  -2.354  1.00 95.96 209 A 1 
ATOM   1664 C  C   . PHE A 1 209 ? 5.792   -11.425 -1.977  1.00 95.78 209 A 1 
ATOM   1665 O  O   . PHE A 1 209 ? 4.685   -11.950 -1.855  1.00 95.40 209 A 1 
ATOM   1666 C  CB  . PHE A 1 209 ? 6.152   -9.822  -3.863  1.00 95.07 209 A 1 
ATOM   1667 C  CG  . PHE A 1 209 ? 5.395   -8.706  -4.514  1.00 90.91 209 A 1 
ATOM   1668 C  CD1 . PHE A 1 209 ? 4.013   -8.715  -4.546  1.00 87.13 209 A 1 
ATOM   1669 C  CD2 . PHE A 1 209 ? 6.055   -7.651  -5.112  1.00 86.27 209 A 1 
ATOM   1670 C  CE1 . PHE A 1 209 ? 3.308   -7.693  -5.159  1.00 83.57 209 A 1 
ATOM   1671 C  CE2 . PHE A 1 209 ? 5.366   -6.625  -5.717  1.00 83.06 209 A 1 
ATOM   1672 C  CZ  . PHE A 1 209 ? 3.984   -6.641  -5.743  1.00 80.66 209 A 1 
ATOM   1673 N  N   . ASP A 1 210 ? 6.919   -12.094 -1.797  1.00 95.83 210 A 1 
ATOM   1674 C  CA  . ASP A 1 210 ? 6.901   -13.501 -1.424  1.00 95.55 210 A 1 
ATOM   1675 C  C   . ASP A 1 210 ? 6.235   -13.701 -0.065  1.00 95.93 210 A 1 
ATOM   1676 O  O   . ASP A 1 210 ? 5.461   -14.641 0.123   1.00 96.06 210 A 1 
ATOM   1677 C  CB  . ASP A 1 210 ? 8.321   -14.071 -1.396  1.00 94.79 210 A 1 
ATOM   1678 C  CG  . ASP A 1 210 ? 8.905   -14.256 -2.786  1.00 92.43 210 A 1 
ATOM   1679 O  OD1 . ASP A 1 210 ? 8.129   -14.280 -3.762  1.00 90.22 210 A 1 
ATOM   1680 O  OD2 . ASP A 1 210 ? 10.143  -14.386 -2.907  1.00 89.61 210 A 1 
ATOM   1681 N  N   . GLU A 1 211 ? 6.519   -12.816 0.887   1.00 96.77 211 A 1 
ATOM   1682 C  CA  . GLU A 1 211 ? 5.914   -12.931 2.208   1.00 97.04 211 A 1 
ATOM   1683 C  C   . GLU A 1 211 ? 4.423   -12.609 2.158   1.00 97.22 211 A 1 
ATOM   1684 O  O   . GLU A 1 211 ? 3.621   -13.256 2.840   1.00 97.32 211 A 1 
ATOM   1685 C  CB  . GLU A 1 211 ? 6.643   -12.026 3.209   1.00 97.22 211 A 1 
ATOM   1686 C  CG  . GLU A 1 211 ? 8.071   -12.474 3.481   1.00 96.27 211 A 1 
ATOM   1687 C  CD  . GLU A 1 211 ? 8.749   -11.678 4.586   1.00 95.75 211 A 1 
ATOM   1688 O  OE1 . GLU A 1 211 ? 8.039   -11.125 5.446   1.00 92.89 211 A 1 
ATOM   1689 O  OE2 . GLU A 1 211 ? 9.991   -11.621 4.592   1.00 92.82 211 A 1 
ATOM   1690 N  N   . LEU A 1 212 ? 4.050   -11.625 1.354   1.00 97.28 212 A 1 
ATOM   1691 C  CA  . LEU A 1 212 ? 2.639   -11.324 1.166   1.00 97.32 212 A 1 
ATOM   1692 C  C   . LEU A 1 212 ? 1.921   -12.500 0.508   1.00 97.25 212 A 1 
ATOM   1693 O  O   . LEU A 1 212 ? 0.837   -12.900 0.947   1.00 97.23 212 A 1 
ATOM   1694 C  CB  . LEU A 1 212 ? 2.465   -10.057 0.325   1.00 97.61 212 A 1 
ATOM   1695 C  CG  . LEU A 1 212 ? 1.032   -9.697  -0.073  1.00 97.70 212 A 1 
ATOM   1696 C  CD1 . LEU A 1 212 ? 0.158   -9.507  1.152   1.00 97.58 212 A 1 
ATOM   1697 C  CD2 . LEU A 1 212 ? 1.025   -8.440  -0.930  1.00 97.53 212 A 1 
ATOM   1698 N  N   . SER A 1 213 ? 2.527   -13.075 -0.528  1.00 97.11 213 A 1 
ATOM   1699 C  CA  . SER A 1 213 ? 1.928   -14.214 -1.210  1.00 96.79 213 A 1 
ATOM   1700 C  C   . SER A 1 213 ? 1.789   -15.412 -0.278  1.00 96.77 213 A 1 
ATOM   1701 O  O   . SER A 1 213 ? 0.809   -16.154 -0.356  1.00 96.62 213 A 1 
ATOM   1702 C  CB  . SER A 1 213 ? 2.757   -14.592 -2.439  1.00 95.98 213 A 1 
ATOM   1703 O  OG  . SER A 1 213 ? 2.700   -13.571 -3.419  1.00 85.12 213 A 1 
ATOM   1704 N  N   . ALA A 1 214 ? 2.757   -15.599 0.611   1.00 96.67 214 A 1 
ATOM   1705 C  CA  . ALA A 1 214 ? 2.684   -16.679 1.574   1.00 96.70 214 A 1 
ATOM   1706 C  C   . ALA A 1 214 ? 1.511   -16.478 2.532   1.00 97.15 214 A 1 
ATOM   1707 O  O   . ALA A 1 214 ? 0.795   -17.427 2.851   1.00 97.21 214 A 1 
ATOM   1708 C  CB  . ALA A 1 214 ? 3.996   -16.787 2.351   1.00 96.56 214 A 1 
ATOM   1709 N  N   . LEU A 1 215 ? 1.318   -15.243 2.987   1.00 97.69 215 A 1 
ATOM   1710 C  CA  . LEU A 1 215 ? 0.179   -14.934 3.832   1.00 98.08 215 A 1 
ATOM   1711 C  C   . LEU A 1 215 ? -1.124  -15.183 3.088   1.00 98.07 215 A 1 
ATOM   1712 O  O   . LEU A 1 215 ? -2.072  -15.754 3.638   1.00 98.06 215 A 1 
ATOM   1713 C  CB  . LEU A 1 215 ? 0.254   -13.482 4.309   1.00 98.33 215 A 1 
ATOM   1714 C  CG  . LEU A 1 215 ? -0.897  -13.013 5.200   1.00 98.34 215 A 1 
ATOM   1715 C  CD1 . LEU A 1 215 ? -0.885  -13.745 6.528   1.00 98.22 215 A 1 
ATOM   1716 C  CD2 . LEU A 1 215 ? -0.827  -11.501 5.430   1.00 98.14 215 A 1 
ATOM   1717 N  N   . MET A 1 216 ? -1.185  -14.773 1.829   1.00 98.06 216 A 1 
ATOM   1718 C  CA  . MET A 1 216 ? -2.379  -14.973 1.018   1.00 98.02 216 A 1 
ATOM   1719 C  C   . MET A 1 216 ? -2.692  -16.453 0.846   1.00 97.94 216 A 1 
ATOM   1720 O  O   . MET A 1 216 ? -3.836  -16.877 0.996   1.00 97.90 216 A 1 
ATOM   1721 C  CB  . MET A 1 216 ? -2.205  -14.285 -0.335  1.00 98.02 216 A 1 
ATOM   1722 C  CG  . MET A 1 216 ? -2.172  -12.758 -0.237  1.00 97.33 216 A 1 
ATOM   1723 S  SD  . MET A 1 216 ? -1.475  -11.950 -1.694  1.00 96.37 216 A 1 
ATOM   1724 C  CE  . MET A 1 216 ? -2.568  -12.534 -2.990  1.00 90.64 216 A 1 
ATOM   1725 N  N   . ALA A 1 217 ? -1.671  -17.238 0.544   1.00 97.58 217 A 1 
ATOM   1726 C  CA  . ALA A 1 217 ? -1.864  -18.675 0.377   1.00 97.29 217 A 1 
ATOM   1727 C  C   . ALA A 1 217 ? -2.331  -19.327 1.673   1.00 97.42 217 A 1 
ATOM   1728 O  O   . ALA A 1 217 ? -3.103  -20.293 1.649   1.00 97.09 217 A 1 
ATOM   1729 C  CB  . ALA A 1 217 ? -0.576  -19.323 -0.111  1.00 96.58 217 A 1 
ATOM   1730 N  N   . GLN A 1 218 ? -1.870  -18.799 2.805   1.00 97.76 218 A 1 
ATOM   1731 C  CA  . GLN A 1 218 ? -2.260  -19.338 4.098   1.00 97.99 218 A 1 
ATOM   1732 C  C   . GLN A 1 218 ? -3.718  -19.038 4.423   1.00 98.15 218 A 1 
ATOM   1733 O  O   . GLN A 1 218 ? -4.416  -19.878 5.004   1.00 97.92 218 A 1 
ATOM   1734 C  CB  . GLN A 1 218 ? -1.350  -18.762 5.190   1.00 97.72 218 A 1 
ATOM   1735 C  CG  . GLN A 1 218 ? -1.727  -19.171 6.611   1.00 87.04 218 A 1 
ATOM   1736 C  CD  . GLN A 1 218 ? -0.889  -18.463 7.657   1.00 84.66 218 A 1 
ATOM   1737 O  OE1 . GLN A 1 218 ? 0.183   -17.932 7.359   1.00 76.96 218 A 1 
ATOM   1738 N  NE2 . GLN A 1 218 ? -1.367  -18.451 8.890   1.00 73.50 218 A 1 
ATOM   1739 N  N   . LYS A 1 219 ? -4.194  -17.849 4.050   1.00 98.28 219 A 1 
ATOM   1740 C  CA  . LYS A 1 219 ? -5.534  -17.410 4.420   1.00 98.33 219 A 1 
ATOM   1741 C  C   . LYS A 1 219 ? -6.598  -17.782 3.396   1.00 98.12 219 A 1 
ATOM   1742 O  O   . LYS A 1 219 ? -7.744  -18.074 3.770   1.00 97.84 219 A 1 
ATOM   1743 C  CB  . LYS A 1 219 ? -5.551  -15.895 4.635   1.00 98.61 219 A 1 
ATOM   1744 C  CG  . LYS A 1 219 ? -4.574  -15.381 5.685   1.00 98.39 219 A 1 
ATOM   1745 C  CD  . LYS A 1 219 ? -4.838  -15.997 7.054   1.00 97.97 219 A 1 
ATOM   1746 C  CE  . LYS A 1 219 ? -3.881  -15.437 8.089   1.00 97.23 219 A 1 
ATOM   1747 N  NZ  . LYS A 1 219 ? -4.071  -16.047 9.428   1.00 96.09 219 A 1 
ATOM   1748 N  N   . VAL A 1 220 ? -6.257  -17.764 2.114   1.00 98.30 220 A 1 
ATOM   1749 C  CA  . VAL A 1 220 ? -7.234  -17.956 1.048   1.00 98.17 220 A 1 
ATOM   1750 C  C   . VAL A 1 220 ? -7.225  -19.422 0.627   1.00 97.64 220 A 1 
ATOM   1751 O  O   . VAL A 1 220 ? -6.616  -19.796 -0.376  1.00 96.77 220 A 1 
ATOM   1752 C  CB  . VAL A 1 220 ? -6.951  -17.035 -0.151  1.00 98.03 220 A 1 
ATOM   1753 C  CG1 . VAL A 1 220 ? -8.073  -17.128 -1.164  1.00 97.70 220 A 1 
ATOM   1754 C  CG2 . VAL A 1 220 ? -6.775  -15.597 0.320   1.00 97.87 220 A 1 
ATOM   1755 N  N   . THR A 1 221 ? -7.907  -20.255 1.408   1.00 97.53 221 A 1 
ATOM   1756 C  CA  . THR A 1 221 ? -7.921  -21.694 1.186   1.00 97.15 221 A 1 
ATOM   1757 C  C   . THR A 1 221 ? -9.320  -22.241 0.938   1.00 96.95 221 A 1 
ATOM   1758 O  O   . THR A 1 221 ? -9.492  -23.455 0.801   1.00 95.22 221 A 1 
ATOM   1759 C  CB  . THR A 1 221 ? -7.324  -22.430 2.395   1.00 96.49 221 A 1 
ATOM   1760 O  OG1 . THR A 1 221 ? -8.126  -22.168 3.554   1.00 94.25 221 A 1 
ATOM   1761 C  CG2 . THR A 1 221 ? -5.900  -21.970 2.661   1.00 93.63 221 A 1 
ATOM   1762 N  N   . ASP A 1 222 ? -10.323 -21.367 0.852   1.00 97.35 222 A 1 
ATOM   1763 C  CA  . ASP A 1 222 ? -11.713 -21.794 0.830   1.00 97.34 222 A 1 
ATOM   1764 C  C   . ASP A 1 222 ? -12.421 -21.515 -0.491  1.00 97.42 222 A 1 
ATOM   1765 O  O   . ASP A 1 222 ? -13.631 -21.706 -0.585  1.00 96.51 222 A 1 
ATOM   1766 C  CB  . ASP A 1 222 ? -12.480 -21.128 1.979   1.00 97.07 222 A 1 
ATOM   1767 C  CG  . ASP A 1 222 ? -12.340 -19.617 1.975   1.00 97.51 222 A 1 
ATOM   1768 O  OD1 . ASP A 1 222 ? -11.888 -19.055 0.958   1.00 96.81 222 A 1 
ATOM   1769 O  OD2 . ASP A 1 222 ? -12.683 -18.988 2.996   1.00 96.22 222 A 1 
ATOM   1770 N  N   . GLY A 1 223 ? -11.680 -21.063 -1.513  1.00 97.69 223 A 1 
ATOM   1771 C  CA  . GLY A 1 223 ? -12.266 -20.811 -2.820  1.00 97.50 223 A 1 
ATOM   1772 C  C   . GLY A 1 223 ? -12.894 -19.437 -2.981  1.00 97.92 223 A 1 
ATOM   1773 O  O   . GLY A 1 223 ? -13.293 -19.073 -4.086  1.00 97.51 223 A 1 
ATOM   1774 N  N   . TYR A 1 224 ? -12.992 -18.662 -1.898  1.00 98.18 224 A 1 
ATOM   1775 C  CA  . TYR A 1 224 ? -13.586 -17.334 -1.972  1.00 98.30 224 A 1 
ATOM   1776 C  C   . TYR A 1 224 ? -12.605 -16.337 -2.578  1.00 98.34 224 A 1 
ATOM   1777 O  O   . TYR A 1 224 ? -11.389 -16.540 -2.549  1.00 98.06 224 A 1 
ATOM   1778 C  CB  . TYR A 1 224 ? -14.047 -16.877 -0.588  1.00 98.35 224 A 1 
ATOM   1779 C  CG  . TYR A 1 224 ? -15.369 -17.496 -0.196  1.00 98.38 224 A 1 
ATOM   1780 C  CD1 . TYR A 1 224 ? -16.570 -16.897 -0.562  1.00 97.99 224 A 1 
ATOM   1781 C  CD2 . TYR A 1 224 ? -15.426 -18.685 0.508   1.00 97.96 224 A 1 
ATOM   1782 C  CE1 . TYR A 1 224 ? -17.787 -17.460 -0.229  1.00 97.65 224 A 1 
ATOM   1783 C  CE2 . TYR A 1 224 ? -16.640 -19.254 0.852   1.00 97.75 224 A 1 
ATOM   1784 C  CZ  . TYR A 1 224 ? -17.819 -18.641 0.481   1.00 97.91 224 A 1 
ATOM   1785 O  OH  . TYR A 1 224 ? -19.023 -19.194 0.817   1.00 97.37 224 A 1 
ATOM   1786 N  N   . PRO A 1 225 ? -13.120 -15.244 -3.156  1.00 98.45 225 A 1 
ATOM   1787 C  CA  . PRO A 1 225 ? -12.234 -14.281 -3.817  1.00 98.55 225 A 1 
ATOM   1788 C  C   . PRO A 1 225 ? -11.375 -13.513 -2.834  1.00 98.78 225 A 1 
ATOM   1789 O  O   . PRO A 1 225 ? -11.687 -13.412 -1.643  1.00 98.71 225 A 1 
ATOM   1790 C  CB  . PRO A 1 225 ? -13.209 -13.346 -4.542  1.00 98.35 225 A 1 
ATOM   1791 C  CG  . PRO A 1 225 ? -14.471 -13.450 -3.754  1.00 97.16 225 A 1 
ATOM   1792 C  CD  . PRO A 1 225 ? -14.536 -14.866 -3.276  1.00 98.34 225 A 1 
ATOM   1793 N  N   . ALA A 1 226 ? -10.290 -12.960 -3.354  1.00 98.66 226 A 1 
ATOM   1794 C  CA  . ALA A 1 226 ? -9.393  -12.141 -2.558  1.00 98.67 226 A 1 
ATOM   1795 C  C   . ALA A 1 226 ? -9.116  -10.831 -3.286  1.00 98.76 226 A 1 
ATOM   1796 O  O   . ALA A 1 226 ? -9.017  -10.798 -4.508  1.00 98.63 226 A 1 
ATOM   1797 C  CB  . ALA A 1 226 ? -8.081  -12.874 -2.270  1.00 98.59 226 A 1 
ATOM   1798 N  N   . ILE A 1 227 ? -9.011  -9.749  -2.514  1.00 98.80 227 A 1 
ATOM   1799 C  CA  . ILE A 1 227 ? -8.705  -8.420  -3.032  1.00 98.95 227 A 1 
ATOM   1800 C  C   . ILE A 1 227 ? -7.422  -7.959  -2.367  1.00 98.96 227 A 1 
ATOM   1801 O  O   . ILE A 1 227 ? -7.273  -8.051  -1.149  1.00 98.87 227 A 1 
ATOM   1802 C  CB  . ILE A 1 227 ? -9.847  -7.432  -2.746  1.00 98.95 227 A 1 
ATOM   1803 C  CG1 . ILE A 1 227 ? -11.136 -7.902  -3.428  1.00 98.89 227 A 1 
ATOM   1804 C  CG2 . ILE A 1 227 ? -9.472  -6.025  -3.203  1.00 98.90 227 A 1 
ATOM   1805 C  CD1 . ILE A 1 227 ? -12.390 -7.181  -2.929  1.00 98.71 227 A 1 
ATOM   1806 N  N   . VAL A 1 228 ? -6.478  -7.457  -3.170  1.00 98.86 228 A 1 
ATOM   1807 C  CA  . VAL A 1 228 ? -5.213  -6.943  -2.651  1.00 98.85 228 A 1 
ATOM   1808 C  C   . VAL A 1 228 ? -5.071  -5.500  -3.090  1.00 98.82 228 A 1 
ATOM   1809 O  O   . VAL A 1 228 ? -5.109  -5.205  -4.289  1.00 98.79 228 A 1 
ATOM   1810 C  CB  . VAL A 1 228 ? -4.006  -7.757  -3.140  1.00 98.61 228 A 1 
ATOM   1811 C  CG1 . VAL A 1 228 ? -2.726  -7.224  -2.512  1.00 98.07 228 A 1 
ATOM   1812 C  CG2 . VAL A 1 228 ? -4.193  -9.230  -2.818  1.00 98.20 228 A 1 
ATOM   1813 N  N   . VAL A 1 229 ? -4.917  -4.591  -2.128  1.00 98.97 229 A 1 
ATOM   1814 C  CA  . VAL A 1 229 ? -4.777  -3.172  -2.419  1.00 98.99 229 A 1 
ATOM   1815 C  C   . VAL A 1 229 ? -3.519  -2.637  -1.768  1.00 98.94 229 A 1 
ATOM   1816 O  O   . VAL A 1 229 ? -2.968  -3.239  -0.845  1.00 98.85 229 A 1 
ATOM   1817 C  CB  . VAL A 1 229 ? -5.998  -2.364  -1.927  1.00 98.94 229 A 1 
ATOM   1818 C  CG1 . VAL A 1 229 ? -7.288  -2.916  -2.517  1.00 98.81 229 A 1 
ATOM   1819 C  CG2 . VAL A 1 229 ? -6.059  -2.350  -0.406  1.00 98.75 229 A 1 
ATOM   1820 N  N   . GLY A 1 230 ? -3.055  -1.494  -2.263  1.00 98.82 230 A 1 
ATOM   1821 C  CA  . GLY A 1 230 ? -1.990  -0.794  -1.581  1.00 98.86 230 A 1 
ATOM   1822 C  C   . GLY A 1 230 ? -0.991  -0.132  -2.497  1.00 98.89 230 A 1 
ATOM   1823 O  O   . GLY A 1 230 ? -1.077  -0.202  -3.726  1.00 98.58 230 A 1 
ATOM   1824 N  N   . ASP A 1 231 ? -0.049  0.524   -1.853  1.00 98.70 231 A 1 
ATOM   1825 C  CA  . ASP A 1 231 ? 1.069   1.180   -2.515  1.00 98.69 231 A 1 
ATOM   1826 C  C   . ASP A 1 231 ? 2.176   0.143   -2.646  1.00 98.58 231 A 1 
ATOM   1827 O  O   . ASP A 1 231 ? 2.899   -0.138  -1.687  1.00 98.08 231 A 1 
ATOM   1828 C  CB  . ASP A 1 231 ? 1.509   2.387   -1.689  1.00 98.50 231 A 1 
ATOM   1829 C  CG  . ASP A 1 231 ? 2.754   3.054   -2.218  1.00 98.19 231 A 1 
ATOM   1830 O  OD1 . ASP A 1 231 ? 3.297   2.625   -3.261  1.00 97.31 231 A 1 
ATOM   1831 O  OD2 . ASP A 1 231 ? 3.210   4.029   -1.573  1.00 96.72 231 A 1 
ATOM   1832 N  N   . LEU A 1 232 ? 2.308   -0.434  -3.837  1.00 98.45 232 A 1 
ATOM   1833 C  CA  . LEU A 1 232 ? 3.290   -1.480  -4.060  1.00 98.17 232 A 1 
ATOM   1834 C  C   . LEU A 1 232 ? 4.659   -0.918  -4.427  1.00 97.87 232 A 1 
ATOM   1835 O  O   . LEU A 1 232 ? 5.633   -1.667  -4.471  1.00 97.19 232 A 1 
ATOM   1836 C  CB  . LEU A 1 232 ? 2.820   -2.443  -5.159  1.00 98.12 232 A 1 
ATOM   1837 C  CG  . LEU A 1 232 ? 1.483   -3.149  -4.917  1.00 97.63 232 A 1 
ATOM   1838 C  CD1 . LEU A 1 232 ? 1.249   -4.208  -5.976  1.00 96.70 232 A 1 
ATOM   1839 C  CD2 . LEU A 1 232 ? 1.424   -3.763  -3.528  1.00 96.35 232 A 1 
ATOM   1840 N  N   . ASN A 1 233 ? 4.730   0.377   -4.689  1.00 97.73 233 A 1 
ATOM   1841 C  CA  . ASN A 1 233 ? 5.978   1.029   -5.080  1.00 97.39 233 A 1 
ATOM   1842 C  C   . ASN A 1 233 ? 6.648   0.357   -6.276  1.00 96.94 233 A 1 
ATOM   1843 O  O   . ASN A 1 233 ? 7.856   0.470   -6.465  1.00 96.04 233 A 1 
ATOM   1844 C  CB  . ASN A 1 233 ? 6.929   1.136   -3.888  1.00 97.06 233 A 1 
ATOM   1845 C  CG  . ASN A 1 233 ? 6.755   2.430   -3.120  1.00 96.34 233 A 1 
ATOM   1846 O  OD1 . ASN A 1 233 ? 6.722   3.508   -3.711  1.00 92.23 233 A 1 
ATOM   1847 N  ND2 . ASN A 1 233 ? 6.647   2.331   -1.808  1.00 90.71 233 A 1 
ATOM   1848 N  N   . VAL A 1 234 ? 5.859   -0.339  -7.080  1.00 97.29 234 A 1 
ATOM   1849 C  CA  . VAL A 1 234 ? 6.291   -0.891  -8.351  1.00 97.26 234 A 1 
ATOM   1850 C  C   . VAL A 1 234 ? 5.675   -0.022  -9.430  1.00 97.38 234 A 1 
ATOM   1851 O  O   . VAL A 1 234 ? 4.453   -0.001  -9.587  1.00 97.20 234 A 1 
ATOM   1852 C  CB  . VAL A 1 234 ? 5.840   -2.353  -8.524  1.00 96.93 234 A 1 
ATOM   1853 C  CG1 . VAL A 1 234 ? 6.207   -2.862  -9.912  1.00 95.82 234 A 1 
ATOM   1854 C  CG2 . VAL A 1 234 ? 6.459   -3.224  -7.442  1.00 96.15 234 A 1 
ATOM   1855 N  N   . ASN A 1 235 ? 6.507   0.721   -10.156 1.00 96.71 235 A 1 
ATOM   1856 C  CA  . ASN A 1 235 ? 6.008   1.645   -11.161 1.00 96.57 235 A 1 
ATOM   1857 C  C   . ASN A 1 235 ? 5.692   0.892   -12.443 1.00 96.52 235 A 1 
ATOM   1858 O  O   . ASN A 1 235 ? 6.587   0.512   -13.194 1.00 96.26 235 A 1 
ATOM   1859 C  CB  . ASN A 1 235 ? 7.029   2.750   -11.427 1.00 96.06 235 A 1 
ATOM   1860 C  CG  . ASN A 1 235 ? 6.521   3.791   -12.408 1.00 95.90 235 A 1 
ATOM   1861 O  OD1 . ASN A 1 235 ? 5.338   3.794   -12.763 1.00 94.62 235 A 1 
ATOM   1862 N  ND2 . ASN A 1 235 ? 7.403   4.677   -12.840 1.00 94.26 235 A 1 
ATOM   1863 N  N   . ALA A 1 236 ? 4.407   0.694   -12.702 1.00 96.70 236 A 1 
ATOM   1864 C  CA  . ALA A 1 236 ? 3.981   -0.085  -13.855 1.00 96.72 236 A 1 
ATOM   1865 C  C   . ALA A 1 236 ? 4.208   0.641   -15.174 1.00 96.13 236 A 1 
ATOM   1866 O  O   . ALA A 1 236 ? 4.108   0.029   -16.232 1.00 94.95 236 A 1 
ATOM   1867 C  CB  . ALA A 1 236 ? 2.507   -0.457  -13.719 1.00 96.76 236 A 1 
ATOM   1868 N  N   . ARG A 1 237 ? 4.522   1.934   -15.114 1.00 96.25 237 A 1 
ATOM   1869 C  CA  . ARG A 1 237 ? 4.654   2.732   -16.324 1.00 95.45 237 A 1 
ATOM   1870 C  C   . ARG A 1 237 ? 6.061   2.679   -16.918 1.00 94.25 237 A 1 
ATOM   1871 O  O   . ARG A 1 237 ? 6.272   3.190   -18.026 1.00 91.30 237 A 1 
ATOM   1872 C  CB  . ARG A 1 237 ? 4.246   4.180   -16.043 1.00 95.15 237 A 1 
ATOM   1873 C  CG  . ARG A 1 237 ? 2.794   4.337   -15.622 1.00 93.66 237 A 1 
ATOM   1874 C  CD  . ARG A 1 237 ? 2.465   5.756   -15.185 1.00 92.92 237 A 1 
ATOM   1875 N  NE  . ARG A 1 237 ? 2.560   6.720   -16.277 1.00 91.85 237 A 1 
ATOM   1876 C  CZ  . ARG A 1 237 ? 1.571   6.995   -17.128 1.00 93.26 237 A 1 
ATOM   1877 N  NH1 . ARG A 1 237 ? 0.413   6.370   -17.022 1.00 86.59 237 A 1 
ATOM   1878 N  NH2 . ARG A 1 237 ? 1.752   7.885   -18.093 1.00 86.56 237 A 1 
ATOM   1879 N  N   . PHE A 1 238 ? 7.014   2.084   -16.199 1.00 94.15 238 A 1 
ATOM   1880 C  CA  . PHE A 1 238 ? 8.395   2.006   -16.672 1.00 92.67 238 A 1 
ATOM   1881 C  C   . PHE A 1 238 ? 9.020   0.665   -16.295 1.00 92.17 238 A 1 
ATOM   1882 O  O   . PHE A 1 238 ? 8.796   0.156   -15.197 1.00 87.03 238 A 1 
ATOM   1883 C  CB  . PHE A 1 238 ? 9.246   3.140   -16.090 1.00 89.58 238 A 1 
ATOM   1884 C  CG  . PHE A 1 238 ? 8.776   4.516   -16.463 1.00 85.16 238 A 1 
ATOM   1885 C  CD1 . PHE A 1 238 ? 7.858   5.185   -15.675 1.00 81.20 238 A 1 
ATOM   1886 C  CD2 . PHE A 1 238 ? 9.252   5.133   -17.602 1.00 79.80 238 A 1 
ATOM   1887 C  CE1 . PHE A 1 238 ? 7.415   6.448   -16.016 1.00 73.85 238 A 1 
ATOM   1888 C  CE2 . PHE A 1 238 ? 8.818   6.399   -17.947 1.00 74.23 238 A 1 
ATOM   1889 C  CZ  . PHE A 1 238 ? 7.903   7.058   -17.158 1.00 72.62 238 A 1 
ATOM   1890 N  N   . GLY A 1 239 ? 9.823   0.113   -17.190 1.00 90.86 239 A 1 
ATOM   1891 C  CA  . GLY A 1 239 ? 10.611  -1.064  -16.889 1.00 90.58 239 A 1 
ATOM   1892 C  C   . GLY A 1 239 ? 9.810   -2.352  -16.837 1.00 92.33 239 A 1 
ATOM   1893 O  O   . GLY A 1 239 ? 8.636   -2.402  -17.210 1.00 90.29 239 A 1 
ATOM   1894 N  N   . ASP A 1 240 ? 10.473  -3.408  -16.343 1.00 93.14 240 A 1 
ATOM   1895 C  CA  . ASP A 1 240 ? 9.912   -4.753  -16.356 1.00 93.33 240 A 1 
ATOM   1896 C  C   . ASP A 1 240 ? 9.509   -5.256  -14.977 1.00 94.49 240 A 1 
ATOM   1897 O  O   . ASP A 1 240 ? 9.026   -6.384  -14.868 1.00 92.71 240 A 1 
ATOM   1898 C  CB  . ASP A 1 240 ? 10.921  -5.732  -16.965 1.00 90.61 240 A 1 
ATOM   1899 C  CG  . ASP A 1 240 ? 11.252  -5.415  -18.404 1.00 84.62 240 A 1 
ATOM   1900 O  OD1 . ASP A 1 240 ? 10.357  -4.948  -19.133 1.00 79.37 240 A 1 
ATOM   1901 O  OD2 . ASP A 1 240 ? 12.407  -5.642  -18.812 1.00 79.88 240 A 1 
ATOM   1902 N  N   . GLU A 1 241 ? 9.697   -4.447  -13.924 1.00 94.75 241 A 1 
ATOM   1903 C  CA  . GLU A 1 241 ? 9.464   -4.950  -12.579 1.00 95.45 241 A 1 
ATOM   1904 C  C   . GLU A 1 241 ? 8.019   -5.390  -12.378 1.00 95.92 241 A 1 
ATOM   1905 O  O   . GLU A 1 241 ? 7.753   -6.419  -11.751 1.00 95.51 241 A 1 
ATOM   1906 C  CB  . GLU A 1 241 ? 9.846   -3.909  -11.526 1.00 95.12 241 A 1 
ATOM   1907 C  CG  . GLU A 1 241 ? 9.777   -4.472  -10.107 1.00 94.41 241 A 1 
ATOM   1908 C  CD  . GLU A 1 241 ? 10.150  -3.463  -9.033  1.00 95.47 241 A 1 
ATOM   1909 O  OE1 . GLU A 1 241 ? 10.389  -2.283  -9.381  1.00 94.19 241 A 1 
ATOM   1910 O  OE2 . GLU A 1 241 ? 10.195  -3.847  -7.859  1.00 94.48 241 A 1 
ATOM   1911 N  N   . TYR A 1 242 ? 7.086   -4.623  -12.928 1.00 96.05 242 A 1 
ATOM   1912 C  CA  . TYR A 1 242 ? 5.668   -4.955  -12.796 1.00 96.43 242 A 1 
ATOM   1913 C  C   . TYR A 1 242 ? 5.382   -6.344  -13.346 1.00 95.90 242 A 1 
ATOM   1914 O  O   . TYR A 1 242 ? 4.806   -7.200  -12.658 1.00 95.33 242 A 1 
ATOM   1915 C  CB  . TYR A 1 242 ? 4.812   -3.901  -13.506 1.00 96.61 242 A 1 
ATOM   1916 C  CG  . TYR A 1 242 ? 3.345   -4.242  -13.606 1.00 97.22 242 A 1 
ATOM   1917 C  CD1 . TYR A 1 242 ? 2.476   -3.971  -12.558 1.00 97.03 242 A 1 
ATOM   1918 C  CD2 . TYR A 1 242 ? 2.832   -4.835  -14.746 1.00 96.98 242 A 1 
ATOM   1919 C  CE1 . TYR A 1 242 ? 1.129   -4.276  -12.649 1.00 96.59 242 A 1 
ATOM   1920 C  CE2 . TYR A 1 242 ? 1.483   -5.149  -14.845 1.00 96.69 242 A 1 
ATOM   1921 C  CZ  . TYR A 1 242 ? 0.640   -4.867  -13.800 1.00 96.91 242 A 1 
ATOM   1922 O  OH  . TYR A 1 242 ? -0.697  -5.180  -13.893 1.00 96.38 242 A 1 
ATOM   1923 N  N   . LEU A 1 243 ? 5.786   -6.599  -14.585 1.00 96.17 243 A 1 
ATOM   1924 C  CA  . LEU A 1 243 ? 5.531   -7.893  -15.205 1.00 95.12 243 A 1 
ATOM   1925 C  C   . LEU A 1 243 ? 6.265   -9.017  -14.484 1.00 94.44 243 A 1 
ATOM   1926 O  O   . LEU A 1 243 ? 5.733   -10.114 -14.338 1.00 93.19 243 A 1 
ATOM   1927 C  CB  . LEU A 1 243 ? 5.927   -7.864  -16.684 1.00 94.24 243 A 1 
ATOM   1928 C  CG  . LEU A 1 243 ? 5.020   -7.034  -17.590 1.00 88.09 243 A 1 
ATOM   1929 C  CD1 . LEU A 1 243 ? 5.577   -7.000  -19.008 1.00 86.10 243 A 1 
ATOM   1930 C  CD2 . LEU A 1 243 ? 3.606   -7.590  -17.590 1.00 86.10 243 A 1 
ATOM   1931 N  N   . ASN A 1 244 ? 7.481   -8.750  -14.032 1.00 94.79 244 A 1 
ATOM   1932 C  CA  . ASN A 1 244 ? 8.248   -9.775  -13.341 1.00 93.15 244 A 1 
ATOM   1933 C  C   . ASN A 1 244 ? 7.610   -10.151 -12.013 1.00 92.07 244 A 1 
ATOM   1934 O  O   . ASN A 1 244 ? 7.554   -11.326 -11.654 1.00 89.97 244 A 1 
ATOM   1935 C  CB  . ASN A 1 244 ? 9.684   -9.300  -13.121 1.00 91.87 244 A 1 
ATOM   1936 C  CG  . ASN A 1 244 ? 10.491  -9.263  -14.398 1.00 86.54 244 A 1 
ATOM   1937 O  OD1 . ASN A 1 244 ? 10.185  -9.974  -15.355 1.00 81.40 244 A 1 
ATOM   1938 N  ND2 . ASN A 1 244 ? 11.532  -8.442  -14.425 1.00 80.01 244 A 1 
ATOM   1939 N  N   . LEU A 1 245 ? 7.112   -9.162  -11.280 1.00 91.38 245 A 1 
ATOM   1940 C  CA  . LEU A 1 245 ? 6.534   -9.440  -9.970  1.00 88.04 245 A 1 
ATOM   1941 C  C   . LEU A 1 245 ? 5.163   -10.092 -10.075 1.00 87.44 245 A 1 
ATOM   1942 O  O   . LEU A 1 245 ? 4.775   -10.839 -9.172  1.00 84.48 245 A 1 
ATOM   1943 C  CB  . LEU A 1 245 ? 6.459   -8.160  -9.145  1.00 84.46 245 A 1 
ATOM   1944 C  CG  . LEU A 1 245 ? 7.801   -7.744  -8.541  1.00 79.63 245 A 1 
ATOM   1945 C  CD1 . LEU A 1 245 ? 7.710   -6.376  -7.892  1.00 73.29 245 A 1 
ATOM   1946 C  CD2 . LEU A 1 245 ? 8.267   -8.781  -7.519  1.00 73.76 245 A 1 
ATOM   1947 N  N   . LEU A 1 246 ? 4.442   -9.841  -11.157 1.00 87.47 246 A 1 
ATOM   1948 C  CA  . LEU A 1 246 ? 3.158   -10.503 -11.352 1.00 85.35 246 A 1 
ATOM   1949 C  C   . LEU A 1 246 ? 3.313   -12.017 -11.333 1.00 85.23 246 A 1 
ATOM   1950 O  O   . LEU A 1 246 ? 2.416   -12.727 -10.879 1.00 83.68 246 A 1 
ATOM   1951 C  CB  . LEU A 1 246 ? 2.524   -10.079 -12.680 1.00 83.20 246 A 1 
ATOM   1952 C  CG  . LEU A 1 246 ? 1.733   -8.778  -12.696 1.00 79.55 246 A 1 
ATOM   1953 C  CD1 . LEU A 1 246 ? 1.185   -8.536  -14.096 1.00 75.52 246 A 1 
ATOM   1954 C  CD2 . LEU A 1 246 ? 0.602   -8.814  -11.686 1.00 75.91 246 A 1 
ATOM   1955 N  N   . LYS A 1 247 ? 4.451   -12.518 -11.814 1.00 86.52 247 A 1 
ATOM   1956 C  CA  . LYS A 1 247 ? 4.692   -13.952 -11.852 1.00 84.56 247 A 1 
ATOM   1957 C  C   . LYS A 1 247 ? 4.760   -14.552 -10.453 1.00 84.35 247 A 1 
ATOM   1958 O  O   . LYS A 1 247 ? 4.472   -15.735 -10.278 1.00 81.77 247 A 1 
ATOM   1959 C  CB  . LYS A 1 247 ? 5.997   -14.242 -12.597 1.00 82.52 247 A 1 
ATOM   1960 C  CG  . LYS A 1 247 ? 6.022   -13.734 -14.027 1.00 75.94 247 A 1 
ATOM   1961 C  CD  . LYS A 1 247 ? 7.377   -13.975 -14.664 1.00 73.02 247 A 1 
ATOM   1962 C  CE  . LYS A 1 247 ? 7.430   -13.436 -16.088 1.00 65.19 247 A 1 
ATOM   1963 N  NZ  . LYS A 1 247 ? 8.770   -13.633 -16.706 1.00 59.02 247 A 1 
ATOM   1964 N  N   . HIS A 1 248 ? 5.130   -13.746 -9.463  1.00 83.31 248 A 1 
ATOM   1965 C  CA  . HIS A 1 248 ? 5.284   -14.207 -8.092  1.00 81.19 248 A 1 
ATOM   1966 C  C   . HIS A 1 248 ? 4.113   -13.810 -7.207  1.00 83.63 248 A 1 
ATOM   1967 O  O   . HIS A 1 248 ? 4.062   -14.193 -6.034  1.00 81.69 248 A 1 
ATOM   1968 C  CB  . HIS A 1 248 ? 6.583   -13.663 -7.495  1.00 77.01 248 A 1 
ATOM   1969 C  CG  . HIS A 1 248 ? 7.794   -14.019 -8.286  1.00 73.11 248 A 1 
ATOM   1970 N  ND1 . HIS A 1 248 ? 8.430   -15.231 -8.172  1.00 63.70 248 A 1 
ATOM   1971 C  CD2 . HIS A 1 248 ? 8.488   -13.332 -9.216  1.00 64.05 248 A 1 
ATOM   1972 C  CE1 . HIS A 1 248 ? 9.466   -15.270 -8.985  1.00 61.45 248 A 1 
ATOM   1973 N  NE2 . HIS A 1 248 ? 9.527   -14.128 -9.641  1.00 62.56 248 A 1 
ATOM   1974 N  N   . PHE A 1 249 ? 3.190   -13.057 -7.752  1.00 85.00 249 A 1 
ATOM   1975 C  CA  . PHE A 1 249 ? 2.053   -12.528 -7.011  1.00 86.85 249 A 1 
ATOM   1976 C  C   . PHE A 1 249 ? 0.862   -13.448 -7.236  1.00 87.87 249 A 1 
ATOM   1977 O  O   . PHE A 1 249 ? -0.040  -13.145 -8.020  1.00 86.28 249 A 1 
ATOM   1978 C  CB  . PHE A 1 249 ? 1.762   -11.101 -7.471  1.00 85.91 249 A 1 
ATOM   1979 C  CG  . PHE A 1 249 ? 0.878   -10.316 -6.543  1.00 89.38 249 A 1 
ATOM   1980 C  CD1 . PHE A 1 249 ? 1.032   -10.389 -5.175  1.00 86.34 249 A 1 
ATOM   1981 C  CD2 . PHE A 1 249 ? -0.086  -9.466  -7.052  1.00 86.93 249 A 1 
ATOM   1982 C  CE1 . PHE A 1 249 ? 0.232   -9.639  -4.322  1.00 84.18 249 A 1 
ATOM   1983 C  CE2 . PHE A 1 249 ? -0.887  -8.714  -6.216  1.00 84.97 249 A 1 
ATOM   1984 C  CZ  . PHE A 1 249 ? -0.729  -8.801  -4.851  1.00 85.94 249 A 1 
ATOM   1985 N  N   . THR A 1 250 ? 0.869   -14.590 -6.554  1.00 89.99 250 A 1 
ATOM   1986 C  CA  . THR A 1 250 ? -0.068  -15.658 -6.879  1.00 89.42 250 A 1 
ATOM   1987 C  C   . THR A 1 250 ? -0.679  -16.302 -5.641  1.00 91.30 250 A 1 
ATOM   1988 O  O   . THR A 1 250 ? -0.103  -16.286 -4.553  1.00 90.61 250 A 1 
ATOM   1989 C  CB  . THR A 1 250 ? 0.618   -16.768 -7.695  1.00 84.93 250 A 1 
ATOM   1990 O  OG1 . THR A 1 250 ? 1.664   -17.361 -6.915  1.00 79.29 250 A 1 
ATOM   1991 C  CG2 . THR A 1 250 ? 1.211   -16.207 -8.980  1.00 78.42 250 A 1 
ATOM   1992 N  N   . ILE A 1 251 ? -1.866  -16.857 -5.850  1.00 92.23 251 A 1 
ATOM   1993 C  CA  . ILE A 1 251 ? -2.500  -17.780 -4.924  1.00 93.47 251 A 1 
ATOM   1994 C  C   . ILE A 1 251 ? -2.727  -19.068 -5.705  1.00 93.77 251 A 1 
ATOM   1995 O  O   . ILE A 1 251 ? -3.191  -19.014 -6.843  1.00 93.09 251 A 1 
ATOM   1996 C  CB  . ILE A 1 251 ? -3.843  -17.245 -4.405  1.00 93.51 251 A 1 
ATOM   1997 C  CG1 . ILE A 1 251 ? -3.658  -15.891 -3.725  1.00 91.63 251 A 1 
ATOM   1998 C  CG2 . ILE A 1 251 ? -4.492  -18.246 -3.455  1.00 90.62 251 A 1 
ATOM   1999 C  CD1 . ILE A 1 251 ? -4.963  -15.210 -3.351  1.00 90.88 251 A 1 
ATOM   2000 N  N   . PRO A 1 252 ? -2.403  -20.230 -5.132  1.00 92.48 252 A 1 
ATOM   2001 C  CA  . PRO A 1 252 ? -2.571  -21.479 -5.865  1.00 91.51 252 A 1 
ATOM   2002 C  C   . PRO A 1 252 ? -3.990  -21.647 -6.416  1.00 92.08 252 A 1 
ATOM   2003 O  O   . PRO A 1 252 ? -4.964  -21.505 -5.684  1.00 90.38 252 A 1 
ATOM   2004 C  CB  . PRO A 1 252 ? -2.257  -22.544 -4.813  1.00 89.58 252 A 1 
ATOM   2005 C  CG  . PRO A 1 252 ? -1.306  -21.867 -3.887  1.00 87.52 252 A 1 
ATOM   2006 C  CD  . PRO A 1 252 ? -1.769  -20.433 -3.825  1.00 90.88 252 A 1 
ATOM   2007 N  N   . ASN A 1 253 ? -4.069  -21.924 -7.727  1.00 93.23 253 A 1 
ATOM   2008 C  CA  . ASN A 1 253 ? -5.330  -22.172 -8.425  1.00 93.35 253 A 1 
ATOM   2009 C  C   . ASN A 1 253 ? -6.204  -20.932 -8.585  1.00 94.27 253 A 1 
ATOM   2010 O  O   . ASN A 1 253 ? -7.356  -21.042 -8.988  1.00 92.19 253 A 1 
ATOM   2011 C  CB  . ASN A 1 253 ? -6.125  -23.282 -7.739  1.00 91.09 253 A 1 
ATOM   2012 C  CG  . ASN A 1 253 ? -5.353  -24.579 -7.643  1.00 83.57 253 A 1 
ATOM   2013 O  OD1 . ASN A 1 253 ? -4.732  -25.018 -8.608  1.00 75.68 253 A 1 
ATOM   2014 N  ND2 . ASN A 1 253 ? -5.370  -25.203 -6.473  1.00 73.58 253 A 1 
ATOM   2015 N  N   . TYR A 1 254 ? -5.660  -19.757 -8.287  1.00 95.17 254 A 1 
ATOM   2016 C  CA  . TYR A 1 254 ? -6.363  -18.497 -8.501  1.00 95.73 254 A 1 
ATOM   2017 C  C   . TYR A 1 254 ? -5.741  -17.742 -9.667  1.00 94.94 254 A 1 
ATOM   2018 O  O   . TYR A 1 254 ? -4.550  -17.870 -9.944  1.00 92.63 254 A 1 
ATOM   2019 C  CB  . TYR A 1 254 ? -6.305  -17.602 -7.258  1.00 96.09 254 A 1 
ATOM   2020 C  CG  . TYR A 1 254 ? -7.280  -17.959 -6.158  1.00 96.80 254 A 1 
ATOM   2021 C  CD1 . TYR A 1 254 ? -7.151  -19.131 -5.432  1.00 95.90 254 A 1 
ATOM   2022 C  CD2 . TYR A 1 254 ? -8.311  -17.099 -5.814  1.00 96.08 254 A 1 
ATOM   2023 C  CE1 . TYR A 1 254 ? -8.028  -19.447 -4.412  1.00 95.34 254 A 1 
ATOM   2024 C  CE2 . TYR A 1 254 ? -9.193  -17.399 -4.798  1.00 95.81 254 A 1 
ATOM   2025 C  CZ  . TYR A 1 254 ? -9.054  -18.575 -4.102  1.00 96.47 254 A 1 
ATOM   2026 O  OH  . TYR A 1 254 ? -9.922  -18.877 -3.090  1.00 95.90 254 A 1 
ATOM   2027 N  N   . GLU A 1 255 ? -6.554  -16.942 -10.352 1.00 95.69 255 A 1 
ATOM   2028 C  CA  . GLU A 1 255 ? -6.069  -16.019 -11.365 1.00 95.28 255 A 1 
ATOM   2029 C  C   . GLU A 1 255 ? -6.259  -14.600 -10.869 1.00 96.18 255 A 1 
ATOM   2030 O  O   . GLU A 1 255 ? -7.234  -14.301 -10.172 1.00 95.82 255 A 1 
ATOM   2031 C  CB  . GLU A 1 255 ? -6.799  -16.217 -12.690 1.00 93.63 255 A 1 
ATOM   2032 C  CG  . GLU A 1 255 ? -6.499  -17.546 -13.360 1.00 82.87 255 A 1 
ATOM   2033 C  CD  . GLU A 1 255 ? -7.042  -17.622 -14.775 1.00 76.34 255 A 1 
ATOM   2034 O  OE1 . GLU A 1 255 ? -7.926  -18.449 -15.032 1.00 70.24 255 A 1 
ATOM   2035 O  OE2 . GLU A 1 255 ? -6.574  -16.831 -15.623 1.00 69.20 255 A 1 
ATOM   2036 N  N   . SER A 1 256 ? -5.334  -13.717 -11.237 1.00 95.56 256 A 1 
ATOM   2037 C  CA  . SER A 1 256 ? -5.366  -12.339 -10.781 1.00 95.53 256 A 1 
ATOM   2038 C  C   . SER A 1 256 ? -5.729  -11.391 -11.913 1.00 96.05 256 A 1 
ATOM   2039 O  O   . SER A 1 256 ? -5.450  -11.658 -13.087 1.00 95.56 256 A 1 
ATOM   2040 C  CB  . SER A 1 256 ? -4.020  -11.932 -10.185 1.00 93.76 256 A 1 
ATOM   2041 O  OG  . SER A 1 256 ? -3.012  -11.929 -11.176 1.00 86.89 256 A 1 
ATOM   2042 N  N   . VAL A 1 257 ? -6.359  -10.276 -11.539 1.00 96.93 257 A 1 
ATOM   2043 C  CA  . VAL A 1 257 ? -6.694  -9.208  -12.473 1.00 97.23 257 A 1 
ATOM   2044 C  C   . VAL A 1 257 ? -6.274  -7.884  -11.849 1.00 97.72 257 A 1 
ATOM   2045 O  O   . VAL A 1 257 ? -6.638  -7.586  -10.714 1.00 97.79 257 A 1 
ATOM   2046 C  CB  . VAL A 1 257 ? -8.201  -9.172  -12.797 1.00 96.46 257 A 1 
ATOM   2047 C  CG1 . VAL A 1 257 ? -8.503  -8.009  -13.730 1.00 90.63 257 A 1 
ATOM   2048 C  CG2 . VAL A 1 257 ? -8.647  -10.485 -13.414 1.00 90.74 257 A 1 
ATOM   2049 N  N   . ASP A 1 258 ? -5.497  -7.106  -12.592 1.00 98.02 258 A 1 
ATOM   2050 C  CA  . ASP A 1 258 ? -5.181  -5.732  -12.219 1.00 98.24 258 A 1 
ATOM   2051 C  C   . ASP A 1 258 ? -6.373  -4.885  -12.655 1.00 98.43 258 A 1 
ATOM   2052 O  O   . ASP A 1 258 ? -6.517  -4.560  -13.836 1.00 98.39 258 A 1 
ATOM   2053 C  CB  . ASP A 1 258 ? -3.881  -5.299  -12.906 1.00 98.17 258 A 1 
ATOM   2054 C  CG  . ASP A 1 258 ? -3.453  -3.890  -12.538 1.00 98.16 258 A 1 
ATOM   2055 O  OD1 . ASP A 1 258 ? -4.294  -3.082  -12.104 1.00 97.73 258 A 1 
ATOM   2056 O  OD2 . ASP A 1 258 ? -2.247  -3.584  -12.706 1.00 97.46 258 A 1 
ATOM   2057 N  N   . THR A 1 259 ? -7.244  -4.543  -11.703 1.00 98.79 259 A 1 
ATOM   2058 C  CA  . THR A 1 259 ? -8.541  -3.971  -12.060 1.00 98.80 259 A 1 
ATOM   2059 C  C   . THR A 1 259 ? -8.408  -2.586  -12.685 1.00 98.89 259 A 1 
ATOM   2060 O  O   . THR A 1 259 ? -9.176  -2.242  -13.584 1.00 98.75 259 A 1 
ATOM   2061 C  CB  . THR A 1 259 ? -9.470  -3.894  -10.842 1.00 98.85 259 A 1 
ATOM   2062 O  OG1 . THR A 1 259 ? -8.959  -2.971  -9.884  1.00 98.51 259 A 1 
ATOM   2063 C  CG2 . THR A 1 259 ? -9.624  -5.270  -10.201 1.00 98.45 259 A 1 
ATOM   2064 N  N   . LEU A 1 260 ? -7.447  -1.778  -12.228 1.00 98.82 260 A 1 
ATOM   2065 C  CA  . LEU A 1 260 ? -7.254  -0.457  -12.800 1.00 98.81 260 A 1 
ATOM   2066 C  C   . LEU A 1 260 ? -6.748  -0.557  -14.234 1.00 98.85 260 A 1 
ATOM   2067 O  O   . LEU A 1 260 ? -7.217  0.162   -15.114 1.00 98.64 260 A 1 
ATOM   2068 C  CB  . LEU A 1 260 ? -6.282  0.361   -11.945 1.00 98.87 260 A 1 
ATOM   2069 C  CG  . LEU A 1 260 ? -6.838  0.796   -10.594 1.00 98.57 260 A 1 
ATOM   2070 C  CD1 . LEU A 1 260 ? -5.714  1.216   -9.655  1.00 98.08 260 A 1 
ATOM   2071 C  CD2 . LEU A 1 260 ? -7.836  1.937   -10.760 1.00 97.87 260 A 1 
ATOM   2072 N  N   . LEU A 1 261 ? -5.802  -1.448  -14.480 1.00 98.68 261 A 1 
ATOM   2073 C  CA  . LEU A 1 261 ? -5.311  -1.670  -15.838 1.00 98.45 261 A 1 
ATOM   2074 C  C   . LEU A 1 261 ? -6.447  -2.125  -16.748 1.00 98.51 261 A 1 
ATOM   2075 O  O   . LEU A 1 261 ? -6.586  -1.646  -17.875 1.00 98.28 261 A 1 
ATOM   2076 C  CB  . LEU A 1 261 ? -4.185  -2.707  -15.838 1.00 98.04 261 A 1 
ATOM   2077 C  CG  . LEU A 1 261 ? -3.679  -3.152  -17.213 1.00 97.42 261 A 1 
ATOM   2078 C  CD1 . LEU A 1 261 ? -3.081  -1.979  -17.971 1.00 96.84 261 A 1 
ATOM   2079 C  CD2 . LEU A 1 261 ? -2.663  -4.273  -17.069 1.00 96.51 261 A 1 
ATOM   2080 N  N   . LYS A 1 262 ? -7.268  -3.041  -16.254 1.00 98.66 262 A 1 
ATOM   2081 C  CA  . LYS A 1 262 ? -8.372  -3.566  -17.049 1.00 98.50 262 A 1 
ATOM   2082 C  C   . LYS A 1 262 ? -9.371  -2.471  -17.408 1.00 98.69 262 A 1 
ATOM   2083 O  O   . LYS A 1 262 ? -9.811  -2.381  -18.552 1.00 98.27 262 A 1 
ATOM   2084 C  CB  . LYS A 1 262 ? -9.074  -4.689  -16.290 1.00 98.01 262 A 1 
ATOM   2085 C  CG  . LYS A 1 262 ? -10.218 -5.355  -17.050 1.00 92.17 262 A 1 
ATOM   2086 C  CD  . LYS A 1 262 ? -9.728  -6.093  -18.274 1.00 85.93 262 A 1 
ATOM   2087 C  CE  . LYS A 1 262 ? -10.819 -6.967  -18.863 1.00 80.89 262 A 1 
ATOM   2088 N  NZ  . LYS A 1 262 ? -12.022 -6.193  -19.268 1.00 71.37 262 A 1 
ATOM   2089 N  N   . ASP A 1 263 ? -9.720  -1.625  -16.448 1.00 98.73 263 A 1 
ATOM   2090 C  CA  . ASP A 1 263 ? -10.763 -0.623  -16.672 1.00 98.77 263 A 1 
ATOM   2091 C  C   . ASP A 1 263 ? -10.257 0.583   -17.457 1.00 98.78 263 A 1 
ATOM   2092 O  O   . ASP A 1 263 ? -11.015 1.176   -18.221 1.00 98.22 263 A 1 
ATOM   2093 C  CB  . ASP A 1 263 ? -11.354 -0.172  -15.335 1.00 98.64 263 A 1 
ATOM   2094 C  CG  . ASP A 1 263 ? -12.363 -1.165  -14.781 1.00 98.25 263 A 1 
ATOM   2095 O  OD1 . ASP A 1 263 ? -12.659 -2.163  -15.470 1.00 96.52 263 A 1 
ATOM   2096 O  OD2 . ASP A 1 263 ? -12.868 -0.943  -13.667 1.00 96.34 263 A 1 
ATOM   2097 N  N   . TYR A 1 264 ? -8.996  0.962   -17.281 1.00 98.80 264 A 1 
ATOM   2098 C  CA  . TYR A 1 264 ? -8.450  2.111   -17.992 1.00 98.71 264 A 1 
ATOM   2099 C  C   . TYR A 1 264 ? -7.847  1.739   -19.343 1.00 98.71 264 A 1 
ATOM   2100 O  O   . TYR A 1 264 ? -7.739  2.587   -20.225 1.00 97.81 264 A 1 
ATOM   2101 C  CB  . TYR A 1 264 ? -7.387  2.813   -17.151 1.00 98.67 264 A 1 
ATOM   2102 C  CG  . TYR A 1 264 ? -7.942  3.749   -16.094 1.00 98.77 264 A 1 
ATOM   2103 C  CD1 . TYR A 1 264 ? -8.365  3.264   -14.875 1.00 98.53 264 A 1 
ATOM   2104 C  CD2 . TYR A 1 264 ? -8.050  5.104   -16.340 1.00 98.59 264 A 1 
ATOM   2105 C  CE1 . TYR A 1 264 ? -8.888  4.112   -13.910 1.00 98.33 264 A 1 
ATOM   2106 C  CE2 . TYR A 1 264 ? -8.566  5.968   -15.381 1.00 98.44 264 A 1 
ATOM   2107 C  CZ  . TYR A 1 264 ? -8.985  5.464   -14.167 1.00 98.54 264 A 1 
ATOM   2108 O  OH  . TYR A 1 264 ? -9.492  6.307   -13.217 1.00 98.06 264 A 1 
ATOM   2109 N  N   . GLY A 1 265 ? -7.433  0.494   -19.487 1.00 98.78 265 A 1 
ATOM   2110 C  CA  . GLY A 1 265 ? -6.695  0.093   -20.676 1.00 98.62 265 A 1 
ATOM   2111 C  C   . GLY A 1 265 ? -5.247  0.525   -20.654 1.00 98.63 265 A 1 
ATOM   2112 O  O   . GLY A 1 265 ? -4.534  0.374   -21.649 1.00 97.85 265 A 1 
ATOM   2113 N  N   . GLU A 1 266 ? -4.802  1.065   -19.530 1.00 98.58 266 A 1 
ATOM   2114 C  CA  . GLU A 1 266 ? -3.436  1.508   -19.328 1.00 98.44 266 A 1 
ATOM   2115 C  C   . GLU A 1 266 ? -3.207  1.628   -17.829 1.00 98.61 266 A 1 
ATOM   2116 O  O   . GLU A 1 266 ? -4.153  1.528   -17.041 1.00 98.42 266 A 1 
ATOM   2117 C  CB  . GLU A 1 266 ? -3.166  2.858   -20.016 1.00 97.34 266 A 1 
ATOM   2118 C  CG  . GLU A 1 266 ? -4.000  3.994   -19.444 1.00 92.13 266 A 1 
ATOM   2119 C  CD  . GLU A 1 266 ? -3.713  5.340   -20.103 1.00 91.58 266 A 1 
ATOM   2120 O  OE1 . GLU A 1 266 ? -2.788  5.408   -20.940 1.00 85.25 266 A 1 
ATOM   2121 O  OE2 . GLU A 1 266 ? -4.409  6.318   -19.774 1.00 86.26 266 A 1 
ATOM   2122 N  N   . HIS A 1 267 ? -1.958  1.845   -17.425 1.00 98.42 267 A 1 
ATOM   2123 C  CA  . HIS A 1 267 ? -1.640  2.054   -16.015 1.00 98.41 267 A 1 
ATOM   2124 C  C   . HIS A 1 267 ? -1.815  3.533   -15.690 1.00 98.42 267 A 1 
ATOM   2125 O  O   . HIS A 1 267 ? -1.016  4.362   -16.129 1.00 98.21 267 A 1 
ATOM   2126 C  CB  . HIS A 1 267 ? -0.215  1.608   -15.715 1.00 98.23 267 A 1 
ATOM   2127 C  CG  . HIS A 1 267 ? 0.005   0.134   -15.888 1.00 98.03 267 A 1 
ATOM   2128 N  ND1 . HIS A 1 267 ? -0.567  -0.803  -15.056 1.00 94.83 267 A 1 
ATOM   2129 C  CD2 . HIS A 1 267 ? 0.736   -0.570  -16.789 1.00 95.17 267 A 1 
ATOM   2130 C  CE1 . HIS A 1 267 ? -0.194  -2.018  -15.442 1.00 95.46 267 A 1 
ATOM   2131 N  NE2 . HIS A 1 267 ? 0.590   -1.894  -16.486 1.00 95.72 267 A 1 
ATOM   2132 N  N   . PRO A 1 268 ? -2.840  3.896   -14.917 1.00 98.76 268 A 1 
ATOM   2133 C  CA  . PRO A 1 268 ? -3.105  5.307   -14.653 1.00 98.76 268 A 1 
ATOM   2134 C  C   . PRO A 1 268 ? -2.131  5.896   -13.637 1.00 98.79 268 A 1 
ATOM   2135 O  O   . PRO A 1 268 ? -1.598  5.188   -12.780 1.00 98.56 268 A 1 
ATOM   2136 C  CB  . PRO A 1 268 ? -4.531  5.301   -14.095 1.00 98.68 268 A 1 
ATOM   2137 C  CG  . PRO A 1 268 ? -4.649  3.963   -13.434 1.00 98.35 268 A 1 
ATOM   2138 C  CD  . PRO A 1 268 ? -3.858  3.019   -14.298 1.00 98.73 268 A 1 
ATOM   2139 N  N   . ILE A 1 269 ? -1.906  7.203   -13.739 1.00 98.52 269 A 1 
ATOM   2140 C  CA  . ILE A 1 269 ? -1.043  7.913   -12.801 1.00 98.51 269 A 1 
ATOM   2141 C  C   . ILE A 1 269 ? -1.649  7.861   -11.404 1.00 98.79 269 A 1 
ATOM   2142 O  O   . ILE A 1 269 ? -2.840  8.130   -11.229 1.00 98.65 269 A 1 
ATOM   2143 C  CB  . ILE A 1 269 ? -0.857  9.378   -13.227 1.00 98.25 269 A 1 
ATOM   2144 C  CG1 . ILE A 1 269 ? -0.220  9.464   -14.619 1.00 96.58 269 A 1 
ATOM   2145 C  CG2 . ILE A 1 269 ? -0.024  10.138  -12.196 1.00 96.85 269 A 1 
ATOM   2146 C  CD1 . ILE A 1 269 ? -0.297  10.846  -15.233 1.00 91.79 269 A 1 
ATOM   2147 N  N   . THR A 1 270 ? -0.829  7.528   -10.406 1.00 98.59 270 A 1 
ATOM   2148 C  CA  . THR A 1 270 ? -1.265  7.601   -9.016  1.00 98.63 270 A 1 
ATOM   2149 C  C   . THR A 1 270 ? -0.286  8.367   -8.135  1.00 98.65 270 A 1 
ATOM   2150 O  O   . THR A 1 270 ? -0.585  8.617   -6.968  1.00 98.54 270 A 1 
ATOM   2151 C  CB  . THR A 1 270 ? -1.474  6.203   -8.412  1.00 98.69 270 A 1 
ATOM   2152 O  OG1 . THR A 1 270 ? -0.213  5.524   -8.295  1.00 98.29 270 A 1 
ATOM   2153 C  CG2 . THR A 1 270 ? -2.432  5.372   -9.258  1.00 98.14 270 A 1 
ATOM   2154 N  N   . PHE A 1 271 ? 0.872   8.758   -8.677  1.00 98.12 271 A 1 
ATOM   2155 C  CA  . PHE A 1 271 ? 1.900   9.406   -7.870  1.00 97.95 271 A 1 
ATOM   2156 C  C   . PHE A 1 271 ? 2.765   10.285  -8.765  1.00 97.64 271 A 1 
ATOM   2157 O  O   . PHE A 1 271 ? 3.061   9.920   -9.906  1.00 97.20 271 A 1 
ATOM   2158 C  CB  . PHE A 1 271 ? 2.761   8.357   -7.164  1.00 97.53 271 A 1 
ATOM   2159 C  CG  . PHE A 1 271 ? 3.887   8.934   -6.353  1.00 97.48 271 A 1 
ATOM   2160 C  CD1 . PHE A 1 271 ? 3.662   9.445   -5.084  1.00 97.02 271 A 1 
ATOM   2161 C  CD2 . PHE A 1 271 ? 5.179   8.955   -6.852  1.00 96.91 271 A 1 
ATOM   2162 C  CE1 . PHE A 1 271 ? 4.695   9.965   -4.328  1.00 96.08 271 A 1 
ATOM   2163 C  CE2 . PHE A 1 271 ? 6.220   9.477   -6.101  1.00 96.09 271 A 1 
ATOM   2164 C  CZ  . PHE A 1 271 ? 5.980   9.979   -4.843  1.00 95.97 271 A 1 
ATOM   2165 N  N   . GLY A 1 272 ? 3.180   11.434  -8.237  1.00 97.05 272 A 1 
ATOM   2166 C  CA  . GLY A 1 272 ? 4.018   12.342  -9.006  1.00 96.60 272 A 1 
ATOM   2167 C  C   . GLY A 1 272 ? 3.260   12.988  -10.150 1.00 96.98 272 A 1 
ATOM   2168 O  O   . GLY A 1 272 ? 3.754   13.044  -11.271 1.00 95.91 272 A 1 
ATOM   2169 N  N   . ASN A 1 273 ? 2.056   13.488  -9.863  1.00 97.16 273 A 1 
ATOM   2170 C  CA  . ASN A 1 273 ? 1.222   14.082  -10.892 1.00 96.80 273 A 1 
ATOM   2171 C  C   . ASN A 1 273 ? 1.837   15.376  -11.425 1.00 96.92 273 A 1 
ATOM   2172 O  O   . ASN A 1 273 ? 2.779   15.926  -10.850 1.00 96.15 273 A 1 
ATOM   2173 C  CB  . ASN A 1 273 ? -0.192  14.326  -10.370 1.00 95.92 273 A 1 
ATOM   2174 C  CG  . ASN A 1 273 ? -0.273  15.469  -9.377  1.00 95.16 273 A 1 
ATOM   2175 O  OD1 . ASN A 1 273 ? -0.269  16.637  -9.758  1.00 90.43 273 A 1 
ATOM   2176 N  ND2 . ASN A 1 273 ? -0.370  15.135  -8.102  1.00 90.01 273 A 1 
ATOM   2177 N  N   . MET A 1 274 ? 1.275   15.887  -12.523 1.00 96.87 274 A 1 
ATOM   2178 C  CA  . MET A 1 274 ? 1.881   16.996  -13.252 1.00 96.48 274 A 1 
ATOM   2179 C  C   . MET A 1 274 ? 1.639   18.364  -12.613 1.00 96.54 274 A 1 
ATOM   2180 O  O   . MET A 1 274 ? 2.188   19.364  -13.090 1.00 93.79 274 A 1 
ATOM   2181 C  CB  . MET A 1 274 ? 1.371   17.013  -14.699 1.00 95.26 274 A 1 
ATOM   2182 C  CG  . MET A 1 274 ? 1.822   15.824  -15.518 1.00 91.94 274 A 1 
ATOM   2183 S  SD  . MET A 1 274 ? 3.608   15.801  -15.770 1.00 88.99 274 A 1 
ATOM   2184 C  CE  . MET A 1 274 ? 3.829   17.235  -16.823 1.00 79.83 274 A 1 
ATOM   2185 N  N   . GLU A 1 275 ? 0.846   18.432  -11.546 1.00 96.82 275 A 1 
ATOM   2186 C  CA  . GLU A 1 275 ? 0.442   19.716  -10.981 1.00 96.54 275 A 1 
ATOM   2187 C  C   . GLU A 1 275 ? 1.020   20.000  -9.601  1.00 96.31 275 A 1 
ATOM   2188 O  O   . GLU A 1 275 ? 1.369   21.137  -9.291  1.00 93.51 275 A 1 
ATOM   2189 C  CB  . GLU A 1 275 ? -1.083  19.803  -10.911 1.00 95.38 275 A 1 
ATOM   2190 C  CG  . GLU A 1 275 ? -1.769  19.711  -12.265 1.00 91.90 275 A 1 
ATOM   2191 C  CD  . GLU A 1 275 ? -3.282  19.731  -12.139 1.00 92.09 275 A 1 
ATOM   2192 O  OE1 . GLU A 1 275 ? -3.810  20.515  -11.319 1.00 85.71 275 A 1 
ATOM   2193 O  OE2 . GLU A 1 275 ? -3.944  18.966  -12.866 1.00 87.49 275 A 1 
ATOM   2194 N  N   . ASP A 1 276 ? 1.112   18.986  -8.745  1.00 95.72 276 A 1 
ATOM   2195 C  CA  . ASP A 1 276 ? 1.450   19.223  -7.349  1.00 95.29 276 A 1 
ATOM   2196 C  C   . ASP A 1 276 ? 2.914   19.591  -7.153  1.00 95.13 276 A 1 
ATOM   2197 O  O   . ASP A 1 276 ? 3.815   18.831  -7.507  1.00 94.43 276 A 1 
ATOM   2198 C  CB  . ASP A 1 276 ? 1.131   18.006  -6.492  1.00 94.15 276 A 1 
ATOM   2199 C  CG  . ASP A 1 276 ? 1.445   18.241  -5.030  1.00 93.13 276 A 1 
ATOM   2200 O  OD1 . ASP A 1 276 ? 1.118   19.337  -4.528  1.00 91.03 276 A 1 
ATOM   2201 O  OD2 . ASP A 1 276 ? 2.034   17.352  -4.383  1.00 90.68 276 A 1 
ATOM   2202 N  N   . VAL A 1 277 ? 3.139   20.776  -6.564  1.00 94.68 277 A 1 
ATOM   2203 C  CA  . VAL A 1 277 ? 4.481   21.215  -6.196  1.00 92.90 277 A 1 
ATOM   2204 C  C   . VAL A 1 277 ? 4.530   21.572  -4.720  1.00 92.89 277 A 1 
ATOM   2205 O  O   . VAL A 1 277 ? 5.489   22.206  -4.264  1.00 89.07 277 A 1 
ATOM   2206 C  CB  . VAL A 1 277 ? 4.948   22.410  -7.051  1.00 90.95 277 A 1 
ATOM   2207 C  CG1 . VAL A 1 277 ? 5.054   22.000  -8.516  1.00 86.45 277 A 1 
ATOM   2208 C  CG2 . VAL A 1 277 ? 3.981   23.580  -6.879  1.00 88.19 277 A 1 
ATOM   2209 N  N   . THR A 1 278 ? 3.517   21.160  -3.950  1.00 93.48 278 A 1 
ATOM   2210 C  CA  . THR A 1 278 ? 3.417   21.510  -2.543  1.00 92.93 278 A 1 
ATOM   2211 C  C   . THR A 1 278 ? 3.681   20.305  -1.642  1.00 93.08 278 A 1 
ATOM   2212 O  O   . THR A 1 278 ? 4.539   20.360  -0.768  1.00 91.47 278 A 1 
ATOM   2213 C  CB  . THR A 1 278 ? 2.031   22.101  -2.224  1.00 91.48 278 A 1 
ATOM   2214 O  OG1 . THR A 1 278 ? 1.826   23.269  -3.016  1.00 83.55 278 A 1 
ATOM   2215 C  CG2 . THR A 1 278 ? 1.942   22.468  -0.747  1.00 83.98 278 A 1 
ATOM   2216 N  N   . LEU A 1 279 ? 2.933   19.226  -1.842  1.00 94.71 279 A 1 
ATOM   2217 C  CA  . LEU A 1 279 ? 3.101   18.031  -1.024  1.00 94.61 279 A 1 
ATOM   2218 C  C   . LEU A 1 279 ? 4.157   17.097  -1.601  1.00 94.35 279 A 1 
ATOM   2219 O  O   . LEU A 1 279 ? 5.000   16.578  -0.864  1.00 93.25 279 A 1 
ATOM   2220 C  CB  . LEU A 1 279 ? 1.773   17.293  -0.868  1.00 94.38 279 A 1 
ATOM   2221 C  CG  . LEU A 1 279 ? 0.690   18.035  -0.083  1.00 94.41 279 A 1 
ATOM   2222 C  CD1 . LEU A 1 279 ? -0.558  17.178  0.020   1.00 94.29 279 A 1 
ATOM   2223 C  CD2 . LEU A 1 279 ? 1.184   18.430  1.300   1.00 93.93 279 A 1 
ATOM   2224 N  N   . THR A 1 280 ? 4.116   16.860  -2.899  1.00 94.16 280 A 1 
ATOM   2225 C  CA  . THR A 1 280 ? 5.070   15.955  -3.527  1.00 93.95 280 A 1 
ATOM   2226 C  C   . THR A 1 280 ? 6.485   16.517  -3.387  1.00 93.83 280 A 1 
ATOM   2227 O  O   . THR A 1 280 ? 6.742   17.677  -3.718  1.00 93.83 280 A 1 
ATOM   2228 C  CB  . THR A 1 280 ? 4.741   15.742  -5.005  1.00 94.10 280 A 1 
ATOM   2229 O  OG1 . THR A 1 280 ? 3.415   15.223  -5.132  1.00 92.02 280 A 1 
ATOM   2230 C  CG2 . THR A 1 280 ? 5.721   14.758  -5.633  1.00 92.97 280 A 1 
ATOM   2231 N  N   . GLU A 1 281 ? 7.393   15.682  -2.892  1.00 92.12 281 A 1 
ATOM   2232 C  CA  . GLU A 1 281 ? 8.782   16.088  -2.735  1.00 90.93 281 A 1 
ATOM   2233 C  C   . GLU A 1 281 ? 9.353   16.521  -4.091  1.00 91.77 281 A 1 
ATOM   2234 O  O   . GLU A 1 281 ? 9.043   15.911  -5.112  1.00 91.55 281 A 1 
ATOM   2235 C  CB  . GLU A 1 281 ? 9.608   14.935  -2.155  1.00 88.94 281 A 1 
ATOM   2236 C  CG  . GLU A 1 281 ? 10.972  15.343  -1.643  1.00 82.59 281 A 1 
ATOM   2237 C  CD  . GLU A 1 281 ? 10.910  16.140  -0.354  1.00 78.64 281 A 1 
ATOM   2238 O  OE1 . GLU A 1 281 ? 9.836   16.170  0.287   1.00 72.19 281 A 1 
ATOM   2239 O  OE2 . GLU A 1 281 ? 11.934  16.742  0.023   1.00 71.35 281 A 1 
ATOM   2240 N  N   . PRO A 1 282 ? 10.180  17.562  -4.116  1.00 91.01 282 A 1 
ATOM   2241 C  CA  . PRO A 1 282 ? 10.701  18.070  -5.396  1.00 90.07 282 A 1 
ATOM   2242 C  C   . PRO A 1 282 ? 11.252  16.995  -6.320  1.00 90.23 282 A 1 
ATOM   2243 O  O   . PRO A 1 282 ? 10.982  17.034  -7.524  1.00 88.40 282 A 1 
ATOM   2244 C  CB  . PRO A 1 282 ? 11.798  19.043  -4.955  1.00 87.93 282 A 1 
ATOM   2245 C  CG  . PRO A 1 282 ? 11.287  19.578  -3.664  1.00 87.01 282 A 1 
ATOM   2246 C  CD  . PRO A 1 282 ? 10.572  18.428  -2.985  1.00 89.94 282 A 1 
ATOM   2247 N  N   . TYR A 1 283 ? 12.017  16.040  -5.790  1.00 90.51 283 A 1 
ATOM   2248 C  CA  . TYR A 1 283 ? 12.624  15.015  -6.629  1.00 89.28 283 A 1 
ATOM   2249 C  C   . TYR A 1 283 ? 11.600  14.099  -7.284  1.00 90.55 283 A 1 
ATOM   2250 O  O   . TYR A 1 283 ? 11.904  13.457  -8.294  1.00 89.72 283 A 1 
ATOM   2251 C  CB  . TYR A 1 283 ? 13.595  14.160  -5.810  1.00 86.01 283 A 1 
ATOM   2252 C  CG  . TYR A 1 283 ? 14.806  14.917  -5.312  1.00 77.29 283 A 1 
ATOM   2253 C  CD1 . TYR A 1 283 ? 15.304  16.015  -5.993  1.00 73.50 283 A 1 
ATOM   2254 C  CD2 . TYR A 1 283 ? 15.466  14.518  -4.158  1.00 74.16 283 A 1 
ATOM   2255 C  CE1 . TYR A 1 283 ? 16.413  16.699  -5.541  1.00 68.55 283 A 1 
ATOM   2256 C  CE2 . TYR A 1 283 ? 16.574  15.190  -3.695  1.00 68.23 283 A 1 
ATOM   2257 C  CZ  . TYR A 1 283 ? 17.048  16.284  -4.389  1.00 66.29 283 A 1 
ATOM   2258 O  OH  . TYR A 1 283 ? 18.146  16.959  -3.933  1.00 60.23 283 A 1 
ATOM   2259 N  N   . PHE A 1 284 ? 10.393  14.034  -6.731  1.00 91.96 284 A 1 
ATOM   2260 C  CA  . PHE A 1 284 ? 9.351   13.163  -7.264  1.00 93.04 284 A 1 
ATOM   2261 C  C   . PHE A 1 284 ? 8.309   13.903  -8.087  1.00 94.18 284 A 1 
ATOM   2262 O  O   . PHE A 1 284 ? 7.428   13.272  -8.675  1.00 93.88 284 A 1 
ATOM   2263 C  CB  . PHE A 1 284 ? 8.648   12.418  -6.128  1.00 91.82 284 A 1 
ATOM   2264 C  CG  . PHE A 1 284 ? 9.502   11.370  -5.464  1.00 90.97 284 A 1 
ATOM   2265 C  CD1 . PHE A 1 284 ? 10.007  10.311  -6.194  1.00 89.17 284 A 1 
ATOM   2266 C  CD2 . PHE A 1 284 ? 9.780   11.448  -4.117  1.00 89.06 284 A 1 
ATOM   2267 C  CE1 . PHE A 1 284 ? 10.785  9.347   -5.588  1.00 87.44 284 A 1 
ATOM   2268 C  CE2 . PHE A 1 284 ? 10.556  10.488  -3.502  1.00 87.06 284 A 1 
ATOM   2269 C  CZ  . PHE A 1 284 ? 11.064  9.432   -4.238  1.00 86.47 284 A 1 
ATOM   2270 N  N   . GLN A 1 285 ? 8.379   15.230  -8.126  1.00 94.06 285 A 1 
ATOM   2271 C  CA  . GLN A 1 285 ? 7.381   16.004  -8.847  1.00 94.36 285 A 1 
ATOM   2272 C  C   . GLN A 1 285 ? 7.400   15.667  -10.335 1.00 94.71 285 A 1 
ATOM   2273 O  O   . GLN A 1 285 ? 8.455   15.591  -10.963 1.00 94.40 285 A 1 
ATOM   2274 C  CB  . GLN A 1 285 ? 7.603   17.501  -8.639  1.00 93.84 285 A 1 
ATOM   2275 C  CG  . GLN A 1 285 ? 7.318   17.945  -7.217  1.00 92.64 285 A 1 
ATOM   2276 C  CD  . GLN A 1 285 ? 7.701   19.390  -6.959  1.00 92.93 285 A 1 
ATOM   2277 O  OE1 . GLN A 1 285 ? 8.012   20.142  -7.887  1.00 87.82 285 A 1 
ATOM   2278 N  NE2 . GLN A 1 285 ? 7.684   19.781  -5.697  1.00 86.88 285 A 1 
ATOM   2279 N  N   . LYS A 1 286 ? 6.215   15.442  -10.884 1.00 95.47 286 A 1 
ATOM   2280 C  CA  . LYS A 1 286 ? 6.017   15.198  -12.312 1.00 95.78 286 A 1 
ATOM   2281 C  C   . LYS A 1 286 ? 6.717   13.924  -12.794 1.00 95.69 286 A 1 
ATOM   2282 O  O   . LYS A 1 286 ? 7.043   13.797  -13.970 1.00 94.17 286 A 1 
ATOM   2283 C  CB  . LYS A 1 286 ? 6.469   16.401  -13.142 1.00 95.69 286 A 1 
ATOM   2284 C  CG  . LYS A 1 286 ? 5.778   17.702  -12.746 1.00 94.82 286 A 1 
ATOM   2285 C  CD  . LYS A 1 286 ? 6.232   18.875  -13.606 1.00 92.50 286 A 1 
ATOM   2286 C  CE  . LYS A 1 286 ? 5.536   20.155  -13.185 1.00 87.27 286 A 1 
ATOM   2287 N  NZ  . LYS A 1 286 ? 5.958   21.325  -14.002 1.00 77.76 286 A 1 
ATOM   2288 N  N   . THR A 1 287 ? 6.941   12.975  -11.894 1.00 95.78 287 A 1 
ATOM   2289 C  CA  . THR A 1 287 ? 7.532   11.701  -12.302 1.00 95.26 287 A 1 
ATOM   2290 C  C   . THR A 1 287 ? 6.499   10.758  -12.913 1.00 95.36 287 A 1 
ATOM   2291 O  O   . THR A 1 287 ? 6.875   9.769   -13.543 1.00 94.72 287 A 1 
ATOM   2292 C  CB  . THR A 1 287 ? 8.230   11.002  -11.128 1.00 94.76 287 A 1 
ATOM   2293 O  OG1 . THR A 1 287 ? 7.317   10.843  -10.034 1.00 93.36 287 A 1 
ATOM   2294 C  CG2 . THR A 1 287 ? 9.444   11.802  -10.671 1.00 93.48 287 A 1 
ATOM   2295 N  N   . VAL A 1 288 ? 5.211   11.056  -12.720 1.00 96.46 288 A 1 
ATOM   2296 C  CA  . VAL A 1 288 ? 4.127   10.373  -13.424 1.00 96.39 288 A 1 
ATOM   2297 C  C   . VAL A 1 288 ? 4.230   8.855   -13.266 1.00 96.37 288 A 1 
ATOM   2298 O  O   . VAL A 1 288 ? 4.454   8.129   -14.232 1.00 95.22 288 A 1 
ATOM   2299 C  CB  . VAL A 1 288 ? 4.096   10.762  -14.917 1.00 95.42 288 A 1 
ATOM   2300 C  CG1 . VAL A 1 288 ? 2.799   10.307  -15.559 1.00 92.61 288 A 1 
ATOM   2301 C  CG2 . VAL A 1 288 ? 4.245   12.269  -15.071 1.00 92.87 288 A 1 
ATOM   2302 N  N   . GLN A 1 289 ? 4.047   8.387   -12.047 1.00 97.09 289 A 1 
ATOM   2303 C  CA  . GLN A 1 289 ? 4.176   6.974   -11.727 1.00 97.22 289 A 1 
ATOM   2304 C  C   . GLN A 1 289 ? 2.814   6.329   -11.474 1.00 97.73 289 A 1 
ATOM   2305 O  O   . GLN A 1 289 ? 1.835   7.005   -11.154 1.00 97.87 289 A 1 
ATOM   2306 C  CB  . GLN A 1 289 ? 5.068   6.778   -10.504 1.00 96.86 289 A 1 
ATOM   2307 C  CG  . GLN A 1 289 ? 6.449   7.399   -10.646 1.00 95.93 289 A 1 
ATOM   2308 C  CD  . GLN A 1 289 ? 7.371   7.025   -9.512  1.00 95.58 289 A 1 
ATOM   2309 O  OE1 . GLN A 1 289 ? 7.406   5.869   -9.090  1.00 90.51 289 A 1 
ATOM   2310 N  NE2 . GLN A 1 289 ? 8.136   7.986   -9.013  1.00 88.39 289 A 1 
ATOM   2311 N  N   . SER A 1 290 ? 2.782   5.015   -11.627 1.00 97.77 290 A 1 
ATOM   2312 C  CA  . SER A 1 290 ? 1.612   4.202   -11.318 1.00 97.91 290 A 1 
ATOM   2313 C  C   . SER A 1 290 ? 2.059   3.133   -10.332 1.00 97.80 290 A 1 
ATOM   2314 O  O   . SER A 1 290 ? 2.626   2.115   -10.731 1.00 97.62 290 A 1 
ATOM   2315 C  CB  . SER A 1 290 ? 1.030   3.569   -12.578 1.00 98.07 290 A 1 
ATOM   2316 O  OG  . SER A 1 290 ? -0.144  2.848   -12.304 1.00 96.57 290 A 1 
ATOM   2317 N  N   . ILE A 1 291 ? 1.829   3.377   -9.037  1.00 98.21 291 A 1 
ATOM   2318 C  CA  . ILE A 1 291 ? 2.363   2.516   -7.992  1.00 98.21 291 A 1 
ATOM   2319 C  C   . ILE A 1 291 ? 1.314   2.061   -6.992  1.00 98.36 291 A 1 
ATOM   2320 O  O   . ILE A 1 291 ? 1.631   1.314   -6.059  1.00 98.36 291 A 1 
ATOM   2321 C  CB  . ILE A 1 291 ? 3.530   3.198   -7.245  1.00 97.98 291 A 1 
ATOM   2322 C  CG1 . ILE A 1 291 ? 3.073   4.503   -6.585  1.00 97.64 291 A 1 
ATOM   2323 C  CG2 . ILE A 1 291 ? 4.700   3.450   -8.192  1.00 97.06 291 A 1 
ATOM   2324 C  CD1 . ILE A 1 291 ? 4.156   5.182   -5.759  1.00 96.87 291 A 1 
ATOM   2325 N  N   . ASP A 1 292 ? 0.058   2.484   -7.173  1.00 98.72 292 A 1 
ATOM   2326 C  CA  . ASP A 1 292 ? -1.033  2.105   -6.288  1.00 98.83 292 A 1 
ATOM   2327 C  C   . ASP A 1 292 ? -1.996  1.215   -7.055  1.00 98.89 292 A 1 
ATOM   2328 O  O   . ASP A 1 292 ? -2.408  1.548   -8.161  1.00 98.69 292 A 1 
ATOM   2329 C  CB  . ASP A 1 292 ? -1.748  3.343   -5.752  1.00 98.82 292 A 1 
ATOM   2330 C  CG  . ASP A 1 292 ? -0.803  4.289   -5.037  1.00 98.75 292 A 1 
ATOM   2331 O  OD1 . ASP A 1 292 ? -0.552  4.068   -3.831  1.00 97.81 292 A 1 
ATOM   2332 O  OD2 . ASP A 1 292 ? -0.308  5.251   -5.669  1.00 97.90 292 A 1 
ATOM   2333 N  N   . TYR A 1 293 ? -2.368  0.069   -6.459  1.00 98.85 293 A 1 
ATOM   2334 C  CA  . TYR A 1 293 ? -3.053  -0.988  -7.187  1.00 98.87 293 A 1 
ATOM   2335 C  C   . TYR A 1 293 ? -4.257  -1.534  -6.447  1.00 98.82 293 A 1 
ATOM   2336 O  O   . TYR A 1 293 ? -4.362  -1.427  -5.218  1.00 98.80 293 A 1 
ATOM   2337 C  CB  . TYR A 1 293 ? -2.095  -2.154  -7.457  1.00 98.70 293 A 1 
ATOM   2338 C  CG  . TYR A 1 293 ? -0.915  -1.799  -8.324  1.00 98.61 293 A 1 
ATOM   2339 C  CD1 . TYR A 1 293 ? -0.970  -1.927  -9.706  1.00 98.33 293 A 1 
ATOM   2340 C  CD2 . TYR A 1 293 ? 0.266   -1.332  -7.759  1.00 98.30 293 A 1 
ATOM   2341 C  CE1 . TYR A 1 293 ? 0.106   -1.612  -10.501 1.00 97.91 293 A 1 
ATOM   2342 C  CE2 . TYR A 1 293 ? 1.355   -1.005  -8.548  1.00 97.93 293 A 1 
ATOM   2343 C  CZ  . TYR A 1 293 ? 1.267   -1.153  -9.916  1.00 97.94 293 A 1 
ATOM   2344 O  OH  . TYR A 1 293 ? 2.348   -0.844  -10.712 1.00 97.17 293 A 1 
ATOM   2345 N  N   . ILE A 1 294 ? -5.152  -2.146  -7.224  1.00 98.93 294 A 1 
ATOM   2346 C  CA  . ILE A 1 294 ? -6.248  -2.947  -6.695  1.00 98.91 294 A 1 
ATOM   2347 C  C   . ILE A 1 294 ? -6.307  -4.219  -7.531  1.00 98.95 294 A 1 
ATOM   2348 O  O   . ILE A 1 294 ? -6.728  -4.186  -8.689  1.00 98.82 294 A 1 
ATOM   2349 C  CB  . ILE A 1 294 ? -7.599  -2.215  -6.754  1.00 98.96 294 A 1 
ATOM   2350 C  CG1 . ILE A 1 294 ? -7.529  -0.894  -5.978  1.00 98.85 294 A 1 
ATOM   2351 C  CG2 . ILE A 1 294 ? -8.709  -3.111  -6.200  1.00 98.87 294 A 1 
ATOM   2352 C  CD1 . ILE A 1 294 ? -8.809  -0.072  -6.039  1.00 98.51 294 A 1 
ATOM   2353 N  N   . PHE A 1 295 ? -5.870  -5.333  -6.945  1.00 98.71 295 A 1 
ATOM   2354 C  CA  . PHE A 1 295 ? -5.885  -6.626  -7.613  1.00 98.67 295 A 1 
ATOM   2355 C  C   . PHE A 1 295 ? -7.043  -7.467  -7.121  1.00 98.76 295 A 1 
ATOM   2356 O  O   . PHE A 1 295 ? -7.368  -7.465  -5.927  1.00 98.70 295 A 1 
ATOM   2357 C  CB  . PHE A 1 295 ? -4.581  -7.389  -7.372  1.00 98.50 295 A 1 
ATOM   2358 C  CG  . PHE A 1 295 ? -3.420  -6.892  -8.183  1.00 98.21 295 A 1 
ATOM   2359 C  CD1 . PHE A 1 295 ? -3.199  -7.378  -9.461  1.00 97.29 295 A 1 
ATOM   2360 C  CD2 . PHE A 1 295 ? -2.549  -5.951  -7.665  1.00 97.18 295 A 1 
ATOM   2361 C  CE1 . PHE A 1 295 ? -2.126  -6.931  -10.213 1.00 96.05 295 A 1 
ATOM   2362 C  CE2 . PHE A 1 295 ? -1.482  -5.498  -8.411  1.00 96.21 295 A 1 
ATOM   2363 C  CZ  . PHE A 1 295 ? -1.262  -5.987  -9.690  1.00 96.26 295 A 1 
ATOM   2364 N  N   . LEU A 1 296 ? -7.657  -8.209  -8.046  1.00 98.52 296 A 1 
ATOM   2365 C  CA  . LEU A 1 296 ? -8.708  -9.159  -7.717  1.00 98.46 296 A 1 
ATOM   2366 C  C   . LEU A 1 296 ? -8.222  -10.558 -8.050  1.00 98.15 296 A 1 
ATOM   2367 O  O   . LEU A 1 296 ? -7.748  -10.804 -9.158  1.00 97.91 296 A 1 
ATOM   2368 C  CB  . LEU A 1 296 ? -9.986  -8.839  -8.496  1.00 98.50 296 A 1 
ATOM   2369 C  CG  . LEU A 1 296 ? -11.120 -9.868  -8.398  1.00 98.42 296 A 1 
ATOM   2370 C  CD1 . LEU A 1 296 ? -11.639 -9.963  -6.976  1.00 98.22 296 A 1 
ATOM   2371 C  CD2 . LEU A 1 296 ? -12.238 -9.506  -9.368  1.00 98.18 296 A 1 
ATOM   2372 N  N   . PHE A 1 297 ? -8.344  -11.476 -7.085  1.00 98.48 297 A 1 
ATOM   2373 C  CA  . PHE A 1 297 ? -7.976  -12.865 -7.272  1.00 98.20 297 A 1 
ATOM   2374 C  C   . PHE A 1 297 ? -9.233  -13.716 -7.237  1.00 98.27 297 A 1 
ATOM   2375 O  O   . PHE A 1 297 ? -10.009 -13.646 -6.289  1.00 98.03 297 A 1 
ATOM   2376 C  CB  . PHE A 1 297 ? -7.001  -13.335 -6.184  1.00 98.05 297 A 1 
ATOM   2377 C  CG  . PHE A 1 297 ? -5.612  -12.777 -6.325  1.00 97.87 297 A 1 
ATOM   2378 C  CD1 . PHE A 1 297 ? -5.335  -11.473 -5.963  1.00 97.04 297 A 1 
ATOM   2379 C  CD2 . PHE A 1 297 ? -4.586  -13.566 -6.805  1.00 97.06 297 A 1 
ATOM   2380 C  CE1 . PHE A 1 297 ? -4.061  -10.953 -6.090  1.00 96.08 297 A 1 
ATOM   2381 C  CE2 . PHE A 1 297 ? -3.308  -13.063 -6.930  1.00 96.16 297 A 1 
ATOM   2382 C  CZ  . PHE A 1 297 ? -3.043  -11.757 -6.577  1.00 96.19 297 A 1 
ATOM   2383 N  N   . GLU A 1 298 ? -9.447  -14.521 -8.283  1.00 97.91 298 A 1 
ATOM   2384 C  CA  . GLU A 1 298 ? -10.631 -15.345 -8.394  1.00 97.52 298 A 1 
ATOM   2385 C  C   . GLU A 1 298 ? -10.266 -16.779 -8.742  1.00 97.14 298 A 1 
ATOM   2386 O  O   . GLU A 1 298 ? -9.347  -17.023 -9.527  1.00 96.42 298 A 1 
ATOM   2387 C  CB  . GLU A 1 298 ? -11.582 -14.808 -9.459  1.00 96.50 298 A 1 
ATOM   2388 C  CG  . GLU A 1 298 ? -12.281 -13.522 -9.084  1.00 91.60 298 A 1 
ATOM   2389 C  CD  . GLU A 1 298 ? -13.262 -13.086 -10.160 1.00 91.94 298 A 1 
ATOM   2390 O  OE1 . GLU A 1 298 ? -12.816 -12.412 -11.103 1.00 85.79 298 A 1 
ATOM   2391 O  OE2 . GLU A 1 298 ? -14.450 -13.441 -10.055 1.00 86.84 298 A 1 
ATOM   2392 N  N   . LYS A 1 299 ? -11.008 -17.720 -8.180  1.00 97.27 299 A 1 
ATOM   2393 C  CA  . LYS A 1 299 ? -10.900 -19.124 -8.523  1.00 96.74 299 A 1 
ATOM   2394 C  C   . LYS A 1 299 ? -12.051 -19.477 -9.451  1.00 96.27 299 A 1 
ATOM   2395 O  O   . LYS A 1 299 ? -13.170 -18.993 -9.272  1.00 94.70 299 A 1 
ATOM   2396 C  CB  . LYS A 1 299 ? -10.936 -19.986 -7.261  1.00 95.47 299 A 1 
ATOM   2397 C  CG  . LYS A 1 299 ? -10.512 -21.428 -7.460  1.00 91.80 299 A 1 
ATOM   2398 C  CD  . LYS A 1 299 ? -10.432 -22.155 -6.129  1.00 88.90 299 A 1 
ATOM   2399 C  CE  . LYS A 1 299 ? -9.912  -23.561 -6.288  1.00 82.13 299 A 1 
ATOM   2400 N  NZ  . LYS A 1 299 ? -9.799  -24.265 -4.985  1.00 73.03 299 A 1 
ATOM   2401 N  N   . GLU A 1 300 ? -11.784 -20.320 -10.463 1.00 94.04 300 A 1 
ATOM   2402 C  CA  . GLU A 1 300 ? -12.800 -20.635 -11.463 1.00 92.26 300 A 1 
ATOM   2403 C  C   . GLU A 1 300 ? -14.067 -21.203 -10.831 1.00 91.15 300 A 1 
ATOM   2404 O  O   . GLU A 1 300 ? -15.183 -20.866 -11.237 1.00 86.16 300 A 1 
ATOM   2405 C  CB  . GLU A 1 300 ? -12.241 -21.614 -12.497 1.00 89.49 300 A 1 
ATOM   2406 C  CG  . GLU A 1 300 ? -13.230 -21.969 -13.596 1.00 78.53 300 A 1 
ATOM   2407 C  CD  . GLU A 1 300 ? -12.642 -22.893 -14.646 1.00 71.48 300 A 1 
ATOM   2408 O  OE1 . GLU A 1 300 ? -11.428 -23.139 -14.600 1.00 65.49 300 A 1 
ATOM   2409 O  OE2 . GLU A 1 300 ? -13.408 -23.373 -15.510 1.00 65.38 300 A 1 
ATOM   2410 N  N   . GLN A 1 301 ? -13.902 -22.051 -9.831  1.00 92.05 301 A 1 
ATOM   2411 C  CA  . GLN A 1 301 ? -15.032 -22.685 -9.165  1.00 92.08 301 A 1 
ATOM   2412 C  C   . GLN A 1 301 ? -15.370 -21.994 -7.843  1.00 93.14 301 A 1 
ATOM   2413 O  O   . GLN A 1 301 ? -15.785 -22.638 -6.881  1.00 89.27 301 A 1 
ATOM   2414 C  CB  . GLN A 1 301 ? -14.765 -24.173 -8.950  1.00 88.40 301 A 1 
ATOM   2415 C  CG  . GLN A 1 301 ? -14.612 -24.948 -10.245 1.00 78.98 301 A 1 
ATOM   2416 C  CD  . GLN A 1 301 ? -14.517 -26.446 -10.025 1.00 70.92 301 A 1 
ATOM   2417 O  OE1 . GLN A 1 301 ? -14.251 -26.900 -8.920  1.00 63.99 301 A 1 
ATOM   2418 N  NE2 . GLN A 1 301 ? -14.733 -27.210 -11.089 1.00 61.24 301 A 1 
ATOM   2419 N  N   . SER A 1 302 ? -15.210 -20.687 -7.817  1.00 93.15 302 A 1 
ATOM   2420 C  CA  . SER A 1 302 ? -15.525 -19.915 -6.630  1.00 94.00 302 A 1 
ATOM   2421 C  C   . SER A 1 302 ? -17.025 -19.936 -6.349  1.00 95.29 302 A 1 
ATOM   2422 O  O   . SER A 1 302 ? -17.830 -19.976 -7.279  1.00 93.96 302 A 1 
ATOM   2423 C  CB  . SER A 1 302 ? -15.072 -18.468 -6.803  1.00 91.82 302 A 1 
ATOM   2424 O  OG  . SER A 1 302 ? -15.538 -17.647 -5.741  1.00 87.54 302 A 1 
ATOM   2425 N  N   . PRO A 1 303 ? -17.423 -19.888 -5.069  1.00 95.38 303 A 1 
ATOM   2426 C  CA  . PRO A 1 303 ? -18.846 -19.784 -4.739  1.00 95.25 303 A 1 
ATOM   2427 C  C   . PRO A 1 303 ? -19.458 -18.468 -5.187  1.00 95.79 303 A 1 
ATOM   2428 O  O   . PRO A 1 303 ? -20.683 -18.360 -5.237  1.00 93.37 303 A 1 
ATOM   2429 C  CB  . PRO A 1 303 ? -18.866 -19.889 -3.210  1.00 93.08 303 A 1 
ATOM   2430 C  CG  . PRO A 1 303 ? -17.534 -20.434 -2.827  1.00 90.91 303 A 1 
ATOM   2431 C  CD  . PRO A 1 303 ? -16.572 -19.969 -3.872  1.00 94.22 303 A 1 
ATOM   2432 N  N   . LEU A 1 304 ? -18.619 -17.475 -5.508  1.00 96.85 304 A 1 
ATOM   2433 C  CA  . LEU A 1 304 ? -19.100 -16.147 -5.856  1.00 96.81 304 A 1 
ATOM   2434 C  C   . LEU A 1 304 ? -18.526 -15.685 -7.190  1.00 97.06 304 A 1 
ATOM   2435 O  O   . LEU A 1 304 ? -17.340 -15.852 -7.460  1.00 95.85 304 A 1 
ATOM   2436 C  CB  . LEU A 1 304 ? -18.717 -15.125 -4.784  1.00 95.71 304 A 1 
ATOM   2437 C  CG  . LEU A 1 304 ? -19.329 -15.308 -3.393  1.00 94.78 304 A 1 
ATOM   2438 C  CD1 . LEU A 1 304 ? -18.742 -14.285 -2.439  1.00 93.93 304 A 1 
ATOM   2439 C  CD2 . LEU A 1 304 ? -20.839 -15.199 -3.455  1.00 94.09 304 A 1 
ATOM   2440 N  N   . LYS A 1 305 ? -19.386 -15.083 -8.023  1.00 97.52 305 A 1 
ATOM   2441 C  CA  . LYS A 1 305 ? -18.949 -14.363 -9.208  1.00 97.28 305 A 1 
ATOM   2442 C  C   . LYS A 1 305 ? -18.715 -12.912 -8.812  1.00 97.70 305 A 1 
ATOM   2443 O  O   . LYS A 1 305 ? -19.532 -12.317 -8.123  1.00 97.19 305 A 1 
ATOM   2444 C  CB  . LYS A 1 305 ? -19.992 -14.454 -10.322 1.00 95.91 305 A 1 
ATOM   2445 C  CG  . LYS A 1 305 ? -19.669 -13.626 -11.544 1.00 82.34 305 A 1 
ATOM   2446 C  CD  . LYS A 1 305 ? -20.802 -13.647 -12.553 1.00 74.15 305 A 1 
ATOM   2447 C  CE  . LYS A 1 305 ? -20.509 -12.781 -13.759 1.00 63.92 305 A 1 
ATOM   2448 N  NZ  . LYS A 1 305 ? -21.626 -12.768 -14.724 1.00 55.60 305 A 1 
ATOM   2449 N  N   . VAL A 1 306 ? -17.598 -12.335 -9.260  1.00 98.07 306 A 1 
ATOM   2450 C  CA  . VAL A 1 306 ? -17.230 -10.982 -8.871  1.00 98.20 306 A 1 
ATOM   2451 C  C   . VAL A 1 306 ? -17.178 -10.075 -10.090 1.00 98.28 306 A 1 
ATOM   2452 O  O   . VAL A 1 306 ? -16.509 -10.387 -11.077 1.00 97.87 306 A 1 
ATOM   2453 C  CB  . VAL A 1 306 ? -15.876 -10.939 -8.151  1.00 98.13 306 A 1 
ATOM   2454 C  CG1 . VAL A 1 306 ? -15.623 -9.541  -7.590  1.00 97.05 306 A 1 
ATOM   2455 C  CG2 . VAL A 1 306 ? -15.827 -11.976 -7.037  1.00 97.21 306 A 1 
ATOM   2456 N  N   . GLU A 1 307 ? -17.906 -8.960  -10.023 1.00 98.61 307 A 1 
ATOM   2457 C  CA  . GLU A 1 307 ? -17.781 -7.883  -10.989 1.00 98.56 307 A 1 
ATOM   2458 C  C   . GLU A 1 307 ? -17.226 -6.667  -10.269 1.00 98.78 307 A 1 
ATOM   2459 O  O   . GLU A 1 307 ? -17.342 -6.546  -9.054  1.00 98.59 307 A 1 
ATOM   2460 C  CB  . GLU A 1 307 ? -19.132 -7.570  -11.629 1.00 98.09 307 A 1 
ATOM   2461 C  CG  . GLU A 1 307 ? -19.729 -8.736  -12.404 1.00 92.42 307 A 1 
ATOM   2462 C  CD  . GLU A 1 307 ? -21.077 -8.412  -13.009 1.00 86.65 307 A 1 
ATOM   2463 O  OE1 . GLU A 1 307 ? -21.715 -7.431  -12.579 1.00 79.29 307 A 1 
ATOM   2464 O  OE2 . GLU A 1 307 ? -21.514 -9.154  -13.918 1.00 77.89 307 A 1 
ATOM   2465 N  N   . TYR A 1 308 ? -16.622 -5.743  -11.024 1.00 98.84 308 A 1 
ATOM   2466 C  CA  . TYR A 1 308 ? -15.985 -4.596  -10.388 1.00 98.88 308 A 1 
ATOM   2467 C  C   . TYR A 1 308 ? -15.976 -3.393  -11.316 1.00 98.80 308 A 1 
ATOM   2468 O  O   . TYR A 1 308 ? -16.100 -3.520  -12.536 1.00 98.59 308 A 1 
ATOM   2469 C  CB  . TYR A 1 308 ? -14.545 -4.924  -9.970  1.00 98.68 308 A 1 
ATOM   2470 C  CG  . TYR A 1 308 ? -13.683 -5.356  -11.139 1.00 98.65 308 A 1 
ATOM   2471 C  CD1 . TYR A 1 308 ? -13.036 -4.426  -11.928 1.00 98.32 308 A 1 
ATOM   2472 C  CD2 . TYR A 1 308 ? -13.538 -6.699  -11.450 1.00 98.31 308 A 1 
ATOM   2473 C  CE1 . TYR A 1 308 ? -12.260 -4.821  -13.006 1.00 97.75 308 A 1 
ATOM   2474 C  CE2 . TYR A 1 308 ? -12.770 -7.103  -12.529 1.00 97.80 308 A 1 
ATOM   2475 C  CZ  . TYR A 1 308 ? -12.131 -6.159  -13.299 1.00 97.71 308 A 1 
ATOM   2476 O  OH  . TYR A 1 308 ? -11.362 -6.557  -14.362 1.00 96.32 308 A 1 
ATOM   2477 N  N   . LYS A 1 309 ? -15.825 -2.219  -10.711 1.00 98.80 309 A 1 
ATOM   2478 C  CA  . LYS A 1 309 ? -15.604 -0.968  -11.416 1.00 98.89 309 A 1 
ATOM   2479 C  C   . LYS A 1 309 ? -14.570 -0.187  -10.633 1.00 98.92 309 A 1 
ATOM   2480 O  O   . LYS A 1 309 ? -14.841 0.236   -9.505  1.00 98.72 309 A 1 
ATOM   2481 C  CB  . LYS A 1 309 ? -16.906 -0.172  -11.538 1.00 98.59 309 A 1 
ATOM   2482 C  CG  . LYS A 1 309 ? -16.773 1.120   -12.328 1.00 88.17 309 A 1 
ATOM   2483 C  CD  . LYS A 1 309 ? -16.556 0.863   -13.808 1.00 80.77 309 A 1 
ATOM   2484 C  CE  . LYS A 1 309 ? -16.633 2.151   -14.614 1.00 69.71 309 A 1 
ATOM   2485 N  NZ  . LYS A 1 309 ? -15.564 3.092   -14.267 1.00 60.12 309 A 1 
ATOM   2486 N  N   . SER A 1 310 ? -13.392 0.015   -11.213 1.00 98.90 310 A 1 
ATOM   2487 C  CA  . SER A 1 310 ? -12.277 0.645   -10.521 1.00 98.99 310 A 1 
ATOM   2488 C  C   . SER A 1 310 ? -11.912 1.966   -11.186 1.00 98.98 310 A 1 
ATOM   2489 O  O   . SER A 1 310 ? -12.065 2.129   -12.396 1.00 98.74 310 A 1 
ATOM   2490 C  CB  . SER A 1 310 ? -11.051 -0.272  -10.509 1.00 98.78 310 A 1 
ATOM   2491 O  OG  . SER A 1 310 ? -11.345 -1.496  -9.862  1.00 97.13 310 A 1 
ATOM   2492 N  N   . LYS A 1 311 ? -11.412 2.916   -10.381 1.00 98.90 311 A 1 
ATOM   2493 C  CA  . LYS A 1 311 ? -11.006 4.199   -10.916 1.00 98.91 311 A 1 
ATOM   2494 C  C   . LYS A 1 311 ? -10.034 4.895   -9.974  1.00 98.92 311 A 1 
ATOM   2495 O  O   . LYS A 1 311 ? -9.939  4.556   -8.790  1.00 98.90 311 A 1 
ATOM   2496 C  CB  . LYS A 1 311 ? -12.214 5.106   -11.170 1.00 98.46 311 A 1 
ATOM   2497 C  CG  . LYS A 1 311 ? -12.940 5.555   -9.911  1.00 95.95 311 A 1 
ATOM   2498 C  CD  . LYS A 1 311 ? -14.096 6.486   -10.243 1.00 94.65 311 A 1 
ATOM   2499 C  CE  . LYS A 1 311 ? -14.793 6.973   -8.990  1.00 85.99 311 A 1 
ATOM   2500 N  NZ  . LYS A 1 311 ? -15.921 7.893   -9.300  1.00 80.33 311 A 1 
ATOM   2501 N  N   . VAL A 1 312 ? -9.336  5.880   -10.531 1.00 98.95 312 A 1 
ATOM   2502 C  CA  . VAL A 1 312 ? -8.477  6.758   -9.744  1.00 98.99 312 A 1 
ATOM   2503 C  C   . VAL A 1 312 ? -9.309  7.918   -9.226  1.00 98.90 312 A 1 
ATOM   2504 O  O   . VAL A 1 312 ? -10.150 8.472   -9.939  1.00 98.81 312 A 1 
ATOM   2505 C  CB  . VAL A 1 312 ? -7.310  7.285   -10.595 1.00 98.84 312 A 1 
ATOM   2506 C  CG1 . VAL A 1 312 ? -6.532  8.367   -9.848  1.00 98.18 312 A 1 
ATOM   2507 C  CG2 . VAL A 1 312 ? -6.393  6.142   -10.986 1.00 98.37 312 A 1 
ATOM   2508 N  N   . ASN A 1 313 ? -9.081  8.294   -7.962  1.00 98.93 313 A 1 
ATOM   2509 C  CA  . ASN A 1 313 ? -9.692  9.469   -7.353  1.00 98.96 313 A 1 
ATOM   2510 C  C   . ASN A 1 313 ? -8.563  10.426  -7.013  1.00 98.97 313 A 1 
ATOM   2511 O  O   . ASN A 1 313 ? -7.766  10.167  -6.113  1.00 98.82 313 A 1 
ATOM   2512 C  CB  . ASN A 1 313 ? -10.482 9.075   -6.103  1.00 98.80 313 A 1 
ATOM   2513 C  CG  . ASN A 1 313 ? -11.224 10.241  -5.478  1.00 98.55 313 A 1 
ATOM   2514 O  OD1 . ASN A 1 313 ? -10.839 11.400  -5.636  1.00 96.63 313 A 1 
ATOM   2515 N  ND2 . ASN A 1 313 ? -12.294 9.937   -4.756  1.00 95.85 313 A 1 
ATOM   2516 N  N   . GLU A 1 314 ? -8.479  11.544  -7.736  1.00 98.80 314 A 1 
ATOM   2517 C  CA  . GLU A 1 314 ? -7.340  12.454  -7.585  1.00 98.71 314 A 1 
ATOM   2518 C  C   . GLU A 1 314 ? -7.332  13.176  -6.248  1.00 98.72 314 A 1 
ATOM   2519 O  O   . GLU A 1 314 ? -6.303  13.742  -5.864  1.00 98.47 314 A 1 
ATOM   2520 C  CB  . GLU A 1 314 ? -7.315  13.461  -8.738  1.00 98.58 314 A 1 
ATOM   2521 C  CG  . GLU A 1 314 ? -7.097  12.816  -10.092 1.00 98.08 314 A 1 
ATOM   2522 C  CD  . GLU A 1 314 ? -6.972  13.816  -11.217 1.00 97.65 314 A 1 
ATOM   2523 O  OE1 . GLU A 1 314 ? -7.122  15.030  -10.967 1.00 95.05 314 A 1 
ATOM   2524 O  OE2 . GLU A 1 314 ? -6.735  13.387  -12.363 1.00 95.13 314 A 1 
ATOM   2525 N  N   . MET A 1 315 ? -8.454  13.165  -5.535  1.00 98.71 315 A 1 
ATOM   2526 C  CA  . MET A 1 315 ? -8.559  13.812  -4.227  1.00 98.74 315 A 1 
ATOM   2527 C  C   . MET A 1 315 ? -8.119  15.274  -4.289  1.00 98.73 315 A 1 
ATOM   2528 O  O   . MET A 1 315 ? -7.346  15.754  -3.455  1.00 98.31 315 A 1 
ATOM   2529 C  CB  . MET A 1 315 ? -7.744  13.045  -3.181  1.00 98.76 315 A 1 
ATOM   2530 C  CG  . MET A 1 315 ? -8.363  11.714  -2.782  1.00 98.46 315 A 1 
ATOM   2531 S  SD  . MET A 1 315 ? -9.945  11.925  -1.941  1.00 98.31 315 A 1 
ATOM   2532 C  CE  . MET A 1 315 ? -10.362 10.221  -1.539  1.00 96.19 315 A 1 
ATOM   2533 N  N   . ARG A 1 316 ? -8.635  15.985  -5.280  1.00 98.63 316 A 1 
ATOM   2534 C  CA  . ARG A 1 316 ? -8.338  17.403  -5.427  1.00 98.56 316 A 1 
ATOM   2535 C  C   . ARG A 1 316 ? -8.974  18.213  -4.307  1.00 98.58 316 A 1 
ATOM   2536 O  O   . ARG A 1 316 ? -10.032 17.862  -3.772  1.00 98.18 316 A 1 
ATOM   2537 C  CB  . ARG A 1 316 ? -8.825  17.926  -6.777  1.00 98.15 316 A 1 
ATOM   2538 C  CG  . ARG A 1 316 ? -8.042  17.403  -7.960  1.00 95.68 316 A 1 
ATOM   2539 C  CD  . ARG A 1 316 ? -8.595  17.948  -9.266  1.00 94.63 316 A 1 
ATOM   2540 N  NE  . ARG A 1 316 ? -7.818  17.490  -10.412 1.00 92.55 316 A 1 
ATOM   2541 C  CZ  . ARG A 1 316 ? -6.753  18.120  -10.900 1.00 92.84 316 A 1 
ATOM   2542 N  NH1 . ARG A 1 316 ? -6.329  19.240  -10.333 1.00 86.38 316 A 1 
ATOM   2543 N  NH2 . ARG A 1 316 ? -6.108  17.620  -11.938 1.00 88.20 316 A 1 
ATOM   2544 N  N   . VAL A 1 317 ? -8.314  19.310  -3.952  1.00 98.45 317 A 1 
ATOM   2545 C  CA  . VAL A 1 317 ? -8.781  20.208  -2.909  1.00 98.14 317 A 1 
ATOM   2546 C  C   . VAL A 1 317 ? -8.697  21.638  -3.425  1.00 98.01 317 A 1 
ATOM   2547 O  O   . VAL A 1 317 ? -7.763  21.990  -4.148  1.00 96.74 317 A 1 
ATOM   2548 C  CB  . VAL A 1 317 ? -7.944  20.068  -1.622  1.00 96.73 317 A 1 
ATOM   2549 C  CG1 . VAL A 1 317 ? -8.444  21.013  -0.545  1.00 90.15 317 A 1 
ATOM   2550 C  CG2 . VAL A 1 317 ? -7.980  18.632  -1.127  1.00 91.17 317 A 1 
ATOM   2551 N  N   . GLN A 1 318 ? -9.667  22.466  -3.037  1.00 97.40 318 A 1 
ATOM   2552 C  CA  . GLN A 1 318 ? -9.657  23.879  -3.366  1.00 96.76 318 A 1 
ATOM   2553 C  C   . GLN A 1 318 ? -9.634  24.719  -2.090  1.00 96.47 318 A 1 
ATOM   2554 O  O   . GLN A 1 318 ? -9.985  24.250  -1.017  1.00 92.74 318 A 1 
ATOM   2555 C  CB  . GLN A 1 318 ? -10.874 24.256  -4.216  1.00 95.16 318 A 1 
ATOM   2556 C  CG  . GLN A 1 318 ? -10.855 23.657  -5.615  1.00 88.59 318 A 1 
ATOM   2557 C  CD  . GLN A 1 318 ? -12.005 24.157  -6.466  1.00 82.55 318 A 1 
ATOM   2558 O  OE1 . GLN A 1 318 ? -13.085 24.465  -5.957  1.00 73.74 318 A 1 
ATOM   2559 N  NE2 . GLN A 1 318 ? -11.780 24.238  -7.764  1.00 70.00 318 A 1 
ATOM   2560 N  N   . ASN A 1 319 ? -9.207  25.975  -2.241  1.00 95.61 319 A 1 
ATOM   2561 C  CA  . ASN A 1 319 ? -9.189  26.927  -1.136  1.00 95.59 319 A 1 
ATOM   2562 C  C   . ASN A 1 319 ? -8.287  26.464  0.011   1.00 96.00 319 A 1 
ATOM   2563 O  O   . ASN A 1 319 ? -8.619  26.617  1.184   1.00 93.76 319 A 1 
ATOM   2564 C  CB  . ASN A 1 319 ? -10.601 27.192  -0.617  1.00 93.91 319 A 1 
ATOM   2565 C  CG  . ASN A 1 319 ? -10.680 28.416  0.266   1.00 87.55 319 A 1 
ATOM   2566 O  OD1 . ASN A 1 319 ? -9.963  29.390  0.061   1.00 79.80 319 A 1 
ATOM   2567 N  ND2 . ASN A 1 319 ? -11.556 28.367  1.262   1.00 77.25 319 A 1 
ATOM   2568 N  N   . GLN A 1 320 ? -7.144  25.876  -0.341  1.00 96.63 320 A 1 
ATOM   2569 C  CA  . GLN A 1 320 ? -6.150  25.443  0.629   1.00 96.85 320 A 1 
ATOM   2570 C  C   . GLN A 1 320 ? -4.764  25.735  0.063   1.00 97.08 320 A 1 
ATOM   2571 O  O   . GLN A 1 320 ? -4.618  25.959  -1.140  1.00 95.88 320 A 1 
ATOM   2572 C  CB  . GLN A 1 320 ? -6.288  23.947  0.927   1.00 96.16 320 A 1 
ATOM   2573 C  CG  . GLN A 1 320 ? -7.630  23.532  1.519   1.00 93.62 320 A 1 
ATOM   2574 C  CD  . GLN A 1 320 ? -7.810  23.953  2.968   1.00 93.35 320 A 1 
ATOM   2575 O  OE1 . GLN A 1 320 ? -8.913  23.863  3.500   1.00 85.78 320 A 1 
ATOM   2576 N  NE2 . GLN A 1 320 ? -6.742  24.389  3.600   1.00 83.69 320 A 1 
ATOM   2577 N  N   . PRO A 1 321 ? -3.729  25.735  0.920   1.00 96.49 321 A 1 
ATOM   2578 C  CA  . PRO A 1 321 ? -2.364  25.932  0.413   1.00 95.88 321 A 1 
ATOM   2579 C  C   . PRO A 1 321 ? -1.860  24.764  -0.432  1.00 96.07 321 A 1 
ATOM   2580 O  O   . PRO A 1 321 ? -0.750  24.837  -0.963  1.00 94.39 321 A 1 
ATOM   2581 C  CB  . PRO A 1 321 ? -1.532  26.074  1.691   1.00 94.39 321 A 1 
ATOM   2582 C  CG  . PRO A 1 321 ? -2.514  26.396  2.769   1.00 92.98 321 A 1 
ATOM   2583 C  CD  . PRO A 1 321 ? -3.776  25.691  2.382   1.00 95.40 321 A 1 
ATOM   2584 N  N   . TYR A 1 322 ? -2.640  23.701  -0.542  1.00 96.89 322 A 1 
ATOM   2585 C  CA  . TYR A 1 322 ? -2.286  22.504  -1.288  1.00 97.14 322 A 1 
ATOM   2586 C  C   . TYR A 1 322 ? -3.461  22.140  -2.182  1.00 97.33 322 A 1 
ATOM   2587 O  O   . TYR A 1 322 ? -4.610  22.422  -1.855  1.00 96.80 322 A 1 
ATOM   2588 C  CB  . TYR A 1 322 ? -1.951  21.350  -0.337  1.00 96.91 322 A 1 
ATOM   2589 C  CG  . TYR A 1 322 ? -2.969  21.189  0.765   1.00 97.48 322 A 1 
ATOM   2590 C  CD1 . TYR A 1 322 ? -2.884  21.935  1.932   1.00 97.12 322 A 1 
ATOM   2591 C  CD2 . TYR A 1 322 ? -4.033  20.305  0.637   1.00 97.17 322 A 1 
ATOM   2592 C  CE1 . TYR A 1 322 ? -3.820  21.802  2.940   1.00 96.55 322 A 1 
ATOM   2593 C  CE2 . TYR A 1 322 ? -4.973  20.167  1.641   1.00 96.69 322 A 1 
ATOM   2594 C  CZ  . TYR A 1 322 ? -4.868  20.916  2.787   1.00 96.83 322 A 1 
ATOM   2595 O  OH  . TYR A 1 322 ? -5.802  20.788  3.778   1.00 96.12 322 A 1 
ATOM   2596 N  N   . GLY A 1 323 ? -3.170  21.525  -3.319  1.00 97.54 323 A 1 
ATOM   2597 C  CA  . GLY A 1 323 ? -4.196  21.222  -4.297  1.00 97.66 323 A 1 
ATOM   2598 C  C   . GLY A 1 323 ? -4.707  19.799  -4.275  1.00 98.19 323 A 1 
ATOM   2599 O  O   . GLY A 1 323 ? -5.660  19.471  -4.986  1.00 97.49 323 A 1 
ATOM   2600 N  N   . PHE A 1 324 ? -4.087  18.940  -3.460  1.00 98.30 324 A 1 
ATOM   2601 C  CA  . PHE A 1 324 ? -4.444  17.529  -3.371  1.00 98.49 324 A 1 
ATOM   2602 C  C   . PHE A 1 324 ? -4.344  17.073  -1.924  1.00 98.32 324 A 1 
ATOM   2603 O  O   . PHE A 1 324 ? -3.618  17.672  -1.128  1.00 97.78 324 A 1 
ATOM   2604 C  CB  . PHE A 1 324 ? -3.527  16.676  -4.261  1.00 98.34 324 A 1 
ATOM   2605 C  CG  . PHE A 1 324 ? -3.542  17.075  -5.704  1.00 98.48 324 A 1 
ATOM   2606 C  CD1 . PHE A 1 324 ? -4.441  16.499  -6.593  1.00 98.16 324 A 1 
ATOM   2607 C  CD2 . PHE A 1 324 ? -2.655  18.027  -6.184  1.00 98.13 324 A 1 
ATOM   2608 C  CE1 . PHE A 1 324 ? -4.456  16.859  -7.921  1.00 97.82 324 A 1 
ATOM   2609 C  CE2 . PHE A 1 324 ? -2.666  18.399  -7.522  1.00 97.91 324 A 1 
ATOM   2610 C  CZ  . PHE A 1 324 ? -3.571  17.817  -8.387  1.00 98.02 324 A 1 
ATOM   2611 N  N   . LEU A 1 325 ? -5.060  16.003  -1.581  1.00 98.52 325 A 1 
ATOM   2612 C  CA  . LEU A 1 325 ? -5.043  15.495  -0.214  1.00 98.58 325 A 1 
ATOM   2613 C  C   . LEU A 1 325 ? -3.793  14.693  0.124   1.00 98.58 325 A 1 
ATOM   2614 O  O   . LEU A 1 325 ? -3.589  14.342  1.284   1.00 97.92 325 A 1 
ATOM   2615 C  CB  . LEU A 1 325 ? -6.279  14.639  0.059   1.00 98.38 325 A 1 
ATOM   2616 C  CG  . LEU A 1 325 ? -7.574  15.389  0.351   1.00 97.30 325 A 1 
ATOM   2617 C  CD1 . LEU A 1 325 ? -8.678  14.401  0.713   1.00 97.46 325 A 1 
ATOM   2618 C  CD2 . LEU A 1 325 ? -7.374  16.391  1.471   1.00 97.32 325 A 1 
ATOM   2619 N  N   . SER A 1 326 ? -2.970  14.394  -0.877  1.00 98.31 326 A 1 
ATOM   2620 C  CA  . SER A 1 326 ? -1.766  13.601  -0.672  1.00 98.37 326 A 1 
ATOM   2621 C  C   . SER A 1 326 ? -0.853  13.793  -1.870  1.00 98.19 326 A 1 
ATOM   2622 O  O   . SER A 1 326 ? -1.263  14.369  -2.884  1.00 97.82 326 A 1 
ATOM   2623 C  CB  . SER A 1 326 ? -2.121  12.115  -0.520  1.00 98.32 326 A 1 
ATOM   2624 O  OG  . SER A 1 326 ? -0.964  11.298  -0.457  1.00 98.06 326 A 1 
ATOM   2625 N  N   . ASP A 1 327 ? 0.390   13.328  -1.761  1.00 97.62 327 A 1 
ATOM   2626 C  CA  . ASP A 1 327 ? 1.238   13.235  -2.938  1.00 97.03 327 A 1 
ATOM   2627 C  C   . ASP A 1 327 ? 0.840   12.050  -3.813  1.00 97.49 327 A 1 
ATOM   2628 O  O   . ASP A 1 327 ? 1.310   11.940  -4.948  1.00 96.95 327 A 1 
ATOM   2629 C  CB  . ASP A 1 327 ? 2.728   13.184  -2.553  1.00 95.95 327 A 1 
ATOM   2630 C  CG  . ASP A 1 327 ? 3.069   12.024  -1.645  1.00 95.35 327 A 1 
ATOM   2631 O  OD1 . ASP A 1 327 ? 2.148   11.346  -1.134  1.00 94.47 327 A 1 
ATOM   2632 O  OD2 . ASP A 1 327 ? 4.277   11.799  -1.426  1.00 93.01 327 A 1 
ATOM   2633 N  N   . HIS A 1 328 ? -0.043  11.190  -3.305  1.00 98.27 328 A 1 
ATOM   2634 C  CA  . HIS A 1 328 ? -0.666  10.119  -4.077  1.00 98.56 328 A 1 
ATOM   2635 C  C   . HIS A 1 328 ? -2.100  10.486  -4.437  1.00 98.64 328 A 1 
ATOM   2636 O  O   . HIS A 1 328 ? -2.776  11.199  -3.695  1.00 98.46 328 A 1 
ATOM   2637 C  CB  . HIS A 1 328 ? -0.719  8.815   -3.272  1.00 98.34 328 A 1 
ATOM   2638 C  CG  . HIS A 1 328 ? 0.568   8.058   -3.207  1.00 98.27 328 A 1 
ATOM   2639 N  ND1 . HIS A 1 328 ? 1.663   8.496   -2.497  1.00 96.77 328 A 1 
ATOM   2640 C  CD2 . HIS A 1 328 ? 0.906   6.864   -3.735  1.00 97.07 328 A 1 
ATOM   2641 C  CE1 . HIS A 1 328 ? 2.628   7.609   -2.597  1.00 96.68 328 A 1 
ATOM   2642 N  NE2 . HIS A 1 328 ? 2.196   6.605   -3.337  1.00 97.08 328 A 1 
ATOM   2643 N  N   . PHE A 1 329 ? -2.571  9.971   -5.555  1.00 98.74 329 A 1 
ATOM   2644 C  CA  . PHE A 1 329 ? -4.005  9.860   -5.794  1.00 98.85 329 A 1 
ATOM   2645 C  C   . PHE A 1 329 ? -4.526  8.649   -5.034  1.00 98.82 329 A 1 
ATOM   2646 O  O   . PHE A 1 329 ? -3.772  7.735   -4.700  1.00 98.76 329 A 1 
ATOM   2647 C  CB  . PHE A 1 329 ? -4.305  9.692   -7.283  1.00 98.76 329 A 1 
ATOM   2648 C  CG  . PHE A 1 329 ? -3.943  10.871  -8.148  1.00 98.75 329 A 1 
ATOM   2649 C  CD1 . PHE A 1 329 ? -3.859  12.149  -7.627  1.00 98.45 329 A 1 
ATOM   2650 C  CD2 . PHE A 1 329 ? -3.716  10.687  -9.504  1.00 98.34 329 A 1 
ATOM   2651 C  CE1 . PHE A 1 329 ? -3.539  13.229  -8.443  1.00 98.10 329 A 1 
ATOM   2652 C  CE2 . PHE A 1 329 ? -3.400  11.758  -10.324 1.00 98.09 329 A 1 
ATOM   2653 C  CZ  . PHE A 1 329 ? -3.310  13.030  -9.792  1.00 98.22 329 A 1 
ATOM   2654 N  N   . ALA A 1 330 ? -5.825  8.631   -4.773  1.00 98.93 330 A 1 
ATOM   2655 C  CA  . ALA A 1 330 ? -6.450  7.439   -4.237  1.00 98.90 330 A 1 
ATOM   2656 C  C   . ALA A 1 330 ? -6.896  6.545   -5.383  1.00 98.94 330 A 1 
ATOM   2657 O  O   . ALA A 1 330 ? -7.057  7.002   -6.521  1.00 98.94 330 A 1 
ATOM   2658 C  CB  . ALA A 1 330 ? -7.640  7.801   -3.354  1.00 98.93 330 A 1 
ATOM   2659 N  N   . VAL A 1 331 ? -7.097  5.265   -5.095  1.00 98.99 331 A 1 
ATOM   2660 C  CA  . VAL A 1 331 ? -7.714  4.348   -6.041  1.00 98.98 331 A 1 
ATOM   2661 C  C   . VAL A 1 331 ? -8.892  3.687   -5.343  1.00 98.97 331 A 1 
ATOM   2662 O  O   . VAL A 1 331 ? -8.872  3.471   -4.136  1.00 98.96 331 A 1 
ATOM   2663 C  CB  . VAL A 1 331 ? -6.716  3.299   -6.575  1.00 98.95 331 A 1 
ATOM   2664 C  CG1 . VAL A 1 331 ? -5.637  3.989   -7.409  1.00 98.72 331 A 1 
ATOM   2665 C  CG2 . VAL A 1 331 ? -6.088  2.507   -5.442  1.00 98.61 331 A 1 
ATOM   2666 N  N   . GLU A 1 332 ? -9.936  3.390   -6.108  1.00 98.92 332 A 1 
ATOM   2667 C  CA  . GLU A 1 332 ? -11.146 2.859   -5.503  1.00 98.98 332 A 1 
ATOM   2668 C  C   . GLU A 1 332 ? -11.825 1.880   -6.440  1.00 98.96 332 A 1 
ATOM   2669 O  O   . GLU A 1 332 ? -11.685 1.958   -7.659  1.00 98.87 332 A 1 
ATOM   2670 C  CB  . GLU A 1 332 ? -12.114 3.987   -5.133  1.00 98.48 332 A 1 
ATOM   2671 C  CG  . GLU A 1 332 ? -12.499 4.889   -6.287  1.00 95.09 332 A 1 
ATOM   2672 C  CD  . GLU A 1 332 ? -13.469 5.980   -5.853  1.00 98.00 332 A 1 
ATOM   2673 O  OE1 . GLU A 1 332 ? -14.689 5.734   -5.904  1.00 95.25 332 A 1 
ATOM   2674 O  OE2 . GLU A 1 332 ? -13.004 7.056   -5.442  1.00 96.37 332 A 1 
ATOM   2675 N  N   . SER A 1 333 ? -12.581 0.944   -5.851  1.00 98.96 333 A 1 
ATOM   2676 C  CA  . SER A 1 333 ? -13.321 -0.042  -6.626  1.00 98.92 333 A 1 
ATOM   2677 C  C   . SER A 1 333 ? -14.634 -0.358  -5.940  1.00 98.98 333 A 1 
ATOM   2678 O  O   . SER A 1 333 ? -14.703 -0.422  -4.712  1.00 98.88 333 A 1 
ATOM   2679 C  CB  . SER A 1 333 ? -12.526 -1.332  -6.794  1.00 98.77 333 A 1 
ATOM   2680 O  OG  . SER A 1 333 ? -11.372 -1.135  -7.592  1.00 90.78 333 A 1 
ATOM   2681 N  N   . GLU A 1 334 ? -15.670 -0.558  -6.748  1.00 98.97 334 A 1 
ATOM   2682 C  CA  . GLU A 1 334 ? -16.931 -1.083  -6.259  1.00 98.92 334 A 1 
ATOM   2683 C  C   . GLU A 1 334 ? -17.073 -2.498  -6.782  1.00 98.96 334 A 1 
ATOM   2684 O  O   . GLU A 1 334 ? -17.125 -2.720  -7.992  1.00 98.78 334 A 1 
ATOM   2685 C  CB  . GLU A 1 334 ? -18.110 -0.221  -6.713  1.00 98.64 334 A 1 
ATOM   2686 C  CG  . GLU A 1 334 ? -19.444 -0.729  -6.169  1.00 91.39 334 A 1 
ATOM   2687 C  CD  . GLU A 1 334 ? -20.625 0.167   -6.541  1.00 88.28 334 A 1 
ATOM   2688 O  OE1 . GLU A 1 334 ? -20.411 1.167   -7.257  1.00 82.42 334 A 1 
ATOM   2689 O  OE2 . GLU A 1 334 ? -21.743 -0.138  -6.114  1.00 81.96 334 A 1 
ATOM   2690 N  N   . PHE A 1 335 ? -17.133 -3.458  -5.866  1.00 98.90 335 A 1 
ATOM   2691 C  CA  . PHE A 1 335 ? -17.269 -4.864  -6.202  1.00 98.96 335 A 1 
ATOM   2692 C  C   . PHE A 1 335 ? -18.702 -5.318  -6.011  1.00 98.95 335 A 1 
ATOM   2693 O  O   . PHE A 1 335 ? -19.374 -4.901  -5.067  1.00 98.79 335 A 1 
ATOM   2694 C  CB  . PHE A 1 335 ? -16.342 -5.716  -5.329  1.00 98.94 335 A 1 
ATOM   2695 C  CG  . PHE A 1 335 ? -14.882 -5.453  -5.545  1.00 98.94 335 A 1 
ATOM   2696 C  CD1 . PHE A 1 335 ? -14.171 -6.164  -6.499  1.00 98.86 335 A 1 
ATOM   2697 C  CD2 . PHE A 1 335 ? -14.217 -4.491  -4.801  1.00 98.85 335 A 1 
ATOM   2698 C  CE1 . PHE A 1 335 ? -12.823 -5.927  -6.707  1.00 98.75 335 A 1 
ATOM   2699 C  CE2 . PHE A 1 335 ? -12.872 -4.244  -5.010  1.00 98.76 335 A 1 
ATOM   2700 C  CZ  . PHE A 1 335 ? -12.172 -4.957  -5.962  1.00 98.80 335 A 1 
ATOM   2701 N  N   . THR A 1 336 ? -19.171 -6.174  -6.919  1.00 98.89 336 A 1 
ATOM   2702 C  CA  . THR A 1 336 ? -20.492 -6.775  -6.819  1.00 98.89 336 A 1 
ATOM   2703 C  C   . THR A 1 336 ? -20.332 -8.286  -6.821  1.00 98.84 336 A 1 
ATOM   2704 O  O   . THR A 1 336 ? -19.680 -8.846  -7.704  1.00 98.54 336 A 1 
ATOM   2705 C  CB  . THR A 1 336 ? -21.403 -6.342  -7.975  1.00 98.69 336 A 1 
ATOM   2706 O  OG1 . THR A 1 336 ? -21.519 -4.921  -7.982  1.00 96.67 336 A 1 
ATOM   2707 C  CG2 . THR A 1 336 ? -22.789 -6.958  -7.819  1.00 96.53 336 A 1 
ATOM   2708 N  N   . PHE A 1 337 ? -20.942 -8.942  -5.832  1.00 98.56 337 A 1 
ATOM   2709 C  CA  . PHE A 1 337 ? -20.816 -10.384 -5.654  1.00 98.35 337 A 1 
ATOM   2710 C  C   . PHE A 1 337 ? -22.140 -11.069 -5.946  1.00 98.03 337 A 1 
ATOM   2711 O  O   . PHE A 1 337 ? -23.174 -10.691 -5.395  1.00 97.24 337 A 1 
ATOM   2712 C  CB  . PHE A 1 337 ? -20.352 -10.718 -4.231  1.00 98.29 337 A 1 
ATOM   2713 C  CG  . PHE A 1 337 ? -19.074 -10.043 -3.849  1.00 98.50 337 A 1 
ATOM   2714 C  CD1 . PHE A 1 337 ? -17.850 -10.634 -4.125  1.00 98.21 337 A 1 
ATOM   2715 C  CD2 . PHE A 1 337 ? -19.086 -8.809  -3.213  1.00 98.22 337 A 1 
ATOM   2716 C  CE1 . PHE A 1 337 ? -16.664 -10.015 -3.775  1.00 97.92 337 A 1 
ATOM   2717 C  CE2 . PHE A 1 337 ? -17.903 -8.187  -2.857  1.00 97.95 337 A 1 
ATOM   2718 C  CZ  . PHE A 1 337 ? -16.689 -8.788  -3.141  1.00 98.12 337 A 1 
ATOM   2719 N  N   . THR A 1 338 ? -22.091 -12.077 -6.823  1.00 97.39 338 A 1 
ATOM   2720 C  CA  . THR A 1 338 ? -23.288 -12.833 -7.195  1.00 96.75 338 A 1 
ATOM   2721 C  C   . THR A 1 338 ? -23.007 -14.316 -7.039  1.00 96.11 338 A 1 
ATOM   2722 O  O   . THR A 1 338 ? -21.930 -14.799 -7.396  1.00 92.74 338 A 1 
ATOM   2723 C  CB  . THR A 1 338 ? -23.706 -12.538 -8.642  1.00 95.03 338 A 1 
ATOM   2724 O  OG1 . THR A 1 338 ? -23.889 -11.125 -8.808  1.00 88.64 338 A 1 
ATOM   2725 C  CG2 . THR A 1 338 ? -25.001 -13.257 -8.972  1.00 87.80 338 A 1 
ATOM   2726 N  N   . GLN A 1 339 ? -23.973 -15.036 -6.510  1.00 91.12 339 A 1 
ATOM   2727 C  CA  . GLN A 1 339 ? -23.804 -16.465 -6.315  1.00 88.72 339 A 1 
ATOM   2728 C  C   . GLN A 1 339 ? -24.113 -17.243 -7.595  1.00 83.67 339 A 1 
ATOM   2729 O  O   . GLN A 1 339 ? -24.786 -16.730 -8.486  1.00 75.34 339 A 1 
ATOM   2730 C  CB  . GLN A 1 339 ? -24.706 -16.961 -5.179  1.00 82.39 339 A 1 
ATOM   2731 C  CG  . GLN A 1 339 ? -24.240 -18.257 -4.539  1.00 76.57 339 A 1 
ATOM   2732 C  CD  . GLN A 1 339 ? -24.960 -18.543 -3.233  1.00 72.48 339 A 1 
ATOM   2733 O  OE1 . GLN A 1 339 ? -26.075 -18.068 -3.028  1.00 67.14 339 A 1 
ATOM   2734 N  NE2 . GLN A 1 339 ? -24.335 -19.320 -2.367  1.00 65.46 339 A 1 
ATOM   2735 O  OXT . GLN A 1 339 ? -23.685 -18.382 -7.710  1.00 71.75 339 A 1 
HETATM 2736 CO CO  . CO  B 2 .   ? 5.215   4.499   -0.709  1.00 86.48 1   B 1 
HETATM 2737 CO CO  . CO  C 3 .   ? 5.400   8.205   0.606   1.00 76.49 1   C 1 
#
